# Supplementary material for: Prevalent bee venom genes evolved before the aculeate stinger and eusociality
Source: BMC Biol. 2023 Oct 23;21:229. doi: 10.1186/s12915-023-01656-5 (PMC10591384; doi:10.1186/s12915-023-01656-5)
Supplement: Supplementary file 42 — Additional file 42. Gff files of all toxin gene annotations. [file 12915_2023_1656_MOESM42_ESM.zip › AdditionalFile9_ToxinGeneAnnotations/WUUM01000013.1._SP.gff_modified_Koludarov_et_al_2021.gff3]

##gff-version 3
##source-version geneious 2020.2.2
##sequence-region	WUUM01000013.1	1	8108830
WUUM01000013.1	Koludarov_et_al_2021	gene	5957821	5961004	.	-	.	Name=SP
WUUM01000013.1	funannotate	mRNA	3799900	3801756	.	-	.	ID=ColletesGigas_011093-T1;Parent=ColletesGigas_011093
WUUM01000013.1	funannotate	CDS	6493508	6493735	.	-	0	ID=ColletesGigas_011292-T1.cds;Parent=ColletesGigas_011292-T1
WUUM01000013.1	funannotate	CDS	6491602	6491757	.	-	0	ID=ColletesGigas_011292-T1.cds;Parent=ColletesGigas_011292-T1
WUUM01000013.1	funannotate	CDS	6490997	6491150	.	-	0	ID=ColletesGigas_011292-T1.cds;Parent=ColletesGigas_011292-T1
WUUM01000013.1	funannotate	CDS	6490685	6490839	.	-	0	ID=ColletesGigas_011292-T1.cds;Parent=ColletesGigas_011292-T1
WUUM01000013.1	funannotate	CDS	6488546	6488674	.	-	0	ID=ColletesGigas_011292-T1.cds;Parent=ColletesGigas_011292-T1
WUUM01000013.1	funannotate	CDS	6488356	6488438	.	-	0	ID=ColletesGigas_011292-T1.cds;Parent=ColletesGigas_011292-T1
WUUM01000013.1	funannotate	CDS	6484929	6485099	.	-	0	ID=ColletesGigas_011292-T1.cds;Parent=ColletesGigas_011292-T1
WUUM01000013.1	funannotate	CDS	6484040	6484277	.	-	0	ID=ColletesGigas_011292-T1.cds;Parent=ColletesGigas_011292-T1
WUUM01000013.1	funannotate	CDS	6482704	6482844	.	-	0	ID=ColletesGigas_011292-T1.cds;Parent=ColletesGigas_011292-T1
WUUM01000013.1	funannotate	CDS	6482129	6482286	.	-	0	ID=ColletesGigas_011292-T1.cds;Parent=ColletesGigas_011292-T1
WUUM01000013.1	funannotate	CDS	6480444	6480648	.	-	0	ID=ColletesGigas_011292-T1.cds;Parent=ColletesGigas_011292-T1
WUUM01000013.1	funannotate	CDS	7823092	7823194	.	-	0	ID=ColletesGigas_011388-T1.cds;Parent=ColletesGigas_011388-T1
WUUM01000013.1	funannotate	CDS	7820581	7820687	.	-	0	ID=ColletesGigas_011388-T1.cds;Parent=ColletesGigas_011388-T1
WUUM01000013.1	funannotate	CDS	7820026	7820230	.	-	0	ID=ColletesGigas_011388-T1.cds;Parent=ColletesGigas_011388-T1
WUUM01000013.1	funannotate	CDS	7818433	7818488	.	-	0	ID=ColletesGigas_011388-T1.cds;Parent=ColletesGigas_011388-T1
WUUM01000013.1	funannotate	CDS	7818239	7818379	.	-	0	ID=ColletesGigas_011388-T1.cds;Parent=ColletesGigas_011388-T1
WUUM01000013.1	funannotate	exon	4535936	4536190	.	+	.	ID=ColletesGigas_011145-T1.exon9;Parent=ColletesGigas_011145-T1
WUUM01000013.1	funannotate	CDS	1035666	1035878	.	-	0	ID=ColletesGigas_010914-T1.cds;Parent=ColletesGigas_010914-T1
WUUM01000013.1	funannotate	exon	4531944	4532317	.	+	.	ID=ColletesGigas_011145-T1.exon5;Parent=ColletesGigas_011145-T1
WUUM01000013.1	funannotate	exon	4532556	4532801	.	+	.	ID=ColletesGigas_011145-T1.exon6;Parent=ColletesGigas_011145-T1
WUUM01000013.1	funannotate	exon	4533168	4533309	.	+	.	ID=ColletesGigas_011145-T1.exon7;Parent=ColletesGigas_011145-T1
WUUM01000013.1	funannotate	exon	4534921	4535225	.	+	.	ID=ColletesGigas_011145-T1.exon8;Parent=ColletesGigas_011145-T1
WUUM01000013.1	funannotate	exon	4528902	4528938	.	+	.	ID=ColletesGigas_011145-T1.exon1;Parent=ColletesGigas_011145-T1
WUUM01000013.1	funannotate	exon	4529100	4529497	.	+	.	ID=ColletesGigas_011145-T1.exon2;Parent=ColletesGigas_011145-T1
WUUM01000013.1	funannotate	exon	4529915	4530160	.	+	.	ID=ColletesGigas_011145-T1.exon3;Parent=ColletesGigas_011145-T1
WUUM01000013.1	funannotate	exon	4530580	4530703	.	+	.	ID=ColletesGigas_011145-T1.exon4;Parent=ColletesGigas_011145-T1
WUUM01000013.1	funannotate	CDS	3241411	3241686	.	+	0	ID=ColletesGigas_011064-T1.cds;Parent=ColletesGigas_011064-T1
WUUM01000013.1	funannotate	CDS	3242287	3242334	.	+	0	ID=ColletesGigas_011064-T1.cds;Parent=ColletesGigas_011064-T1
WUUM01000013.1	funannotate	CDS	3242454	3242612	.	+	0	ID=ColletesGigas_011064-T1.cds;Parent=ColletesGigas_011064-T1
WUUM01000013.1	funannotate	gene	8100784	8108728	.	+	.	ID=ColletesGigas_011403
WUUM01000013.1	funannotate	gene	8085191	8098665	.	+	.	ID=ColletesGigas_011402
WUUM01000013.1	funannotate	gene	8080089	8082524	.	+	.	ID=ColletesGigas_011401
WUUM01000013.1	funannotate	gene	8075830	8077767	.	+	.	ID=ColletesGigas_011400
WUUM01000013.1	funannotate	CDS	1870561	1870775	.	+	0	ID=ColletesGigas_010985-T1.cds;Parent=ColletesGigas_010985-T1
WUUM01000013.1	funannotate	CDS	1872501	1872579	.	+	0	ID=ColletesGigas_010985-T1.cds;Parent=ColletesGigas_010985-T1
WUUM01000013.1	funannotate	CDS	1872650	1872964	.	+	0	ID=ColletesGigas_010985-T1.cds;Parent=ColletesGigas_010985-T1
WUUM01000013.1	funannotate	exon	5779429	5779804	.	+	.	ID=ColletesGigas_011235-T1.exon2;Parent=ColletesGigas_011235-T1
WUUM01000013.1	funannotate	exon	5778691	5779127	.	+	.	ID=ColletesGigas_011235-T1.exon1;Parent=ColletesGigas_011235-T1
WUUM01000013.1	funannotate	exon	1913351	1913620	.	+	.	ID=ColletesGigas_010989-T1.exon2;Parent=ColletesGigas_010989-T1
WUUM01000013.1	funannotate	exon	1581648	1581817	.	+	.	ID=ColletesGigas_010951-T1.exon2;Parent=ColletesGigas_010951-T1
WUUM01000013.1	funannotate	exon	1912353	1912487	.	+	.	ID=ColletesGigas_010989-T1.exon1;Parent=ColletesGigas_010989-T1
WUUM01000013.1	funannotate	exon	1580118	1580184	.	+	.	ID=ColletesGigas_010951-T1.exon1;Parent=ColletesGigas_010951-T1
WUUM01000013.1	funannotate	exon	3155283	3155372	.	-	.	ID=ColletesGigas_011055-T1.exon5;Parent=ColletesGigas_011055-T1
WUUM01000013.1	funannotate	exon	3155803	3155960	.	-	.	ID=ColletesGigas_011055-T1.exon4;Parent=ColletesGigas_011055-T1
WUUM01000013.1	funannotate	exon	1583631	1583798	.	+	.	ID=ColletesGigas_010951-T1.exon3;Parent=ColletesGigas_010951-T1
WUUM01000013.1	funannotate	exon	3159119	3159399	.	-	.	ID=ColletesGigas_011055-T1.exon3;Parent=ColletesGigas_011055-T1
WUUM01000013.1	funannotate	exon	3159903	3160197	.	-	.	ID=ColletesGigas_011055-T1.exon2;Parent=ColletesGigas_011055-T1
WUUM01000013.1	funannotate	CDS	6961005	6961315	.	+	0	ID=ColletesGigas_011317-T1.cds;Parent=ColletesGigas_011317-T1
WUUM01000013.1	funannotate	CDS	6962122	6962386	.	+	0	ID=ColletesGigas_011317-T1.cds;Parent=ColletesGigas_011317-T1
WUUM01000013.1	funannotate	exon	3161484	3161547	.	-	.	ID=ColletesGigas_011055-T1.exon1;Parent=ColletesGigas_011055-T1
WUUM01000013.1	funannotate	exon	6477247	6477376	.	+	.	ID=ColletesGigas_011291-T1.exon1;Parent=ColletesGigas_011291-T1
WUUM01000013.1	funannotate	exon	6478273	6479177	.	+	.	ID=ColletesGigas_011291-T1.exon2;Parent=ColletesGigas_011291-T1
WUUM01000013.1	funannotate	CDS	1425189	1425256	.	-	0	ID=ColletesGigas_010936-T1.cds;Parent=ColletesGigas_010936-T1
WUUM01000013.1	funannotate	CDS	1424785	1425013	.	-	0	ID=ColletesGigas_010936-T1.cds;Parent=ColletesGigas_010936-T1
WUUM01000013.1	funannotate	CDS	1424435	1424599	.	-	0	ID=ColletesGigas_010936-T1.cds;Parent=ColletesGigas_010936-T1
WUUM01000013.1	funannotate	CDS	2316698	2316725	.	+	0	ID=ColletesGigas_011015-T1.cds;Parent=ColletesGigas_011015-T1
WUUM01000013.1	funannotate	CDS	2316744	2316764	.	+	0	ID=ColletesGigas_011015-T1.cds;Parent=ColletesGigas_011015-T1
WUUM01000013.1	funannotate	CDS	2317356	2317385	.	+	0	ID=ColletesGigas_011015-T1.cds;Parent=ColletesGigas_011015-T1
WUUM01000013.1	funannotate	CDS	2318203	2318630	.	+	0	ID=ColletesGigas_011015-T1.cds;Parent=ColletesGigas_011015-T1
WUUM01000013.1	funannotate	exon	6206168	6206329	.	+	.	ID=ColletesGigas_011272-T1.exon1;Parent=ColletesGigas_011272-T1
WUUM01000013.1	funannotate	exon	6206940	6207194	.	+	.	ID=ColletesGigas_011272-T1.exon2;Parent=ColletesGigas_011272-T1
WUUM01000013.1	funannotate	exon	914357	914562	.	+	.	ID=ColletesGigas_010899-T1.exon2;Parent=ColletesGigas_010899-T1
WUUM01000013.1	funannotate	exon	914625	914850	.	+	.	ID=ColletesGigas_010899-T1.exon3;Parent=ColletesGigas_010899-T1
WUUM01000013.1	funannotate	exon	913935	914121	.	+	.	ID=ColletesGigas_010899-T1.exon1;Parent=ColletesGigas_010899-T1
WUUM01000013.1	funannotate	exon	914927	915246	.	+	.	ID=ColletesGigas_010899-T1.exon4;Parent=ColletesGigas_010899-T1
WUUM01000013.1	funannotate	exon	2387959	2388149	.	-	.	ID=ColletesGigas_011018-T1.exon1;Parent=ColletesGigas_011018-T1
WUUM01000013.1	funannotate	exon	2385528	2385781	.	-	.	ID=ColletesGigas_011018-T1.exon3;Parent=ColletesGigas_011018-T1
WUUM01000013.1	funannotate	exon	2386185	2386335	.	-	.	ID=ColletesGigas_011018-T1.exon2;Parent=ColletesGigas_011018-T1
WUUM01000013.1	funannotate	exon	2383094	2383187	.	-	.	ID=ColletesGigas_011018-T1.exon5;Parent=ColletesGigas_011018-T1
WUUM01000013.1	funannotate	exon	2384201	2384206	.	-	.	ID=ColletesGigas_011018-T1.exon4;Parent=ColletesGigas_011018-T1
WUUM01000013.1	funannotate	mRNA	6349873	6373582	.	+	.	ID=ColletesGigas_011285-T1;Ontology_term=GO:0005515;Dbxref=InterPro:IPR017986%2CInterPro:IPR036372%2CInterPro:IPR036322%2CInterPro:IPR001680%2CInterPro:IPR000409%2CInterPro:IPR015943%2CPFAM:PF02138%2CInterPro:IPR023362;Parent=ColletesGigas_011285
WUUM01000013.1	funannotate	mRNA	3535362	3536190	.	-	.	ID=ColletesGigas_011081-T1;Parent=ColletesGigas_011081
WUUM01000013.1	funannotate	exon	555624	555819	.	+	.	ID=ColletesGigas_010861-T1.exon3;Parent=ColletesGigas_010861-T1
WUUM01000013.1	funannotate	CDS	4367579	4368103	.	-	0	ID=ColletesGigas_011138-T1.cds;Parent=ColletesGigas_011138-T1
WUUM01000013.1	funannotate	exon	555921	556057	.	+	.	ID=ColletesGigas_010861-T1.exon4;Parent=ColletesGigas_010861-T1
WUUM01000013.1	funannotate	exon	555012	555220	.	+	.	ID=ColletesGigas_010861-T1.exon1;Parent=ColletesGigas_010861-T1
WUUM01000013.1	funannotate	exon	555438	555549	.	+	.	ID=ColletesGigas_010861-T1.exon2;Parent=ColletesGigas_010861-T1
WUUM01000013.1	funannotate	exon	3406741	3407175	.	-	.	ID=ColletesGigas_011074-T1.exon2;Parent=ColletesGigas_011074-T1
WUUM01000013.1	funannotate	exon	3407686	3407928	.	-	.	ID=ColletesGigas_011074-T1.exon1;Parent=ColletesGigas_011074-T1
WUUM01000013.1	funannotate	exon	3936944	3937107	.	+	.	ID=ColletesGigas_011108-T1.exon2;Parent=ColletesGigas_011108-T1
WUUM01000013.1	funannotate	CDS	1639053	1639190	.	+	0	ID=ColletesGigas_010958-T1.cds;Parent=ColletesGigas_010958-T1
WUUM01000013.1	funannotate	CDS	1639363	1639583	.	+	0	ID=ColletesGigas_010958-T1.cds;Parent=ColletesGigas_010958-T1
WUUM01000013.1	funannotate	CDS	1640642	1640798	.	+	0	ID=ColletesGigas_010958-T1.cds;Parent=ColletesGigas_010958-T1
WUUM01000013.1	funannotate	CDS	1640907	1641023	.	+	0	ID=ColletesGigas_010958-T1.cds;Parent=ColletesGigas_010958-T1
WUUM01000013.1	funannotate	exon	3936452	3936575	.	+	.	ID=ColletesGigas_011108-T1.exon1;Parent=ColletesGigas_011108-T1
WUUM01000013.1	funannotate	exon	828420	828654	.	-	.	ID=ColletesGigas_010880-T1.exon8;Parent=ColletesGigas_010880-T1
WUUM01000013.1	funannotate	mRNA	8062050	8069424	.	-	.	ID=ColletesGigas_011399-T1;Ontology_term=GO:0005509%2CGO:0007156%2CGO:0098609%2CGO:0007155%2CGO:0005886%2CGO:0016020;Dbxref=InterPro:IPR015919%2CInterPro:IPR039808%2CInterPro:IPR002126%2CInterPro:IPR020894;Parent=ColletesGigas_011399
WUUM01000013.1	funannotate	exon	828210	828350	.	-	.	ID=ColletesGigas_010880-T1.exon9;Parent=ColletesGigas_010880-T1
WUUM01000013.1	funannotate	mRNA	1440901	1443968	.	+	.	ID=ColletesGigas_010938-T1;Parent=ColletesGigas_010938
WUUM01000013.1	funannotate	exon	830310	830699	.	-	.	ID=ColletesGigas_010880-T1.exon1;Parent=ColletesGigas_010880-T1
WUUM01000013.1	funannotate	exon	829944	830223	.	-	.	ID=ColletesGigas_010880-T1.exon2;Parent=ColletesGigas_010880-T1
WUUM01000013.1	funannotate	exon	829689	829867	.	-	.	ID=ColletesGigas_010880-T1.exon3;Parent=ColletesGigas_010880-T1
WUUM01000013.1	funannotate	exon	829455	829631	.	-	.	ID=ColletesGigas_010880-T1.exon4;Parent=ColletesGigas_010880-T1
WUUM01000013.1	funannotate	exon	829217	829316	.	-	.	ID=ColletesGigas_010880-T1.exon5;Parent=ColletesGigas_010880-T1
WUUM01000013.1	funannotate	exon	828946	829142	.	-	.	ID=ColletesGigas_010880-T1.exon6;Parent=ColletesGigas_010880-T1
WUUM01000013.1	funannotate	exon	828726	828871	.	-	.	ID=ColletesGigas_010880-T1.exon7;Parent=ColletesGigas_010880-T1
WUUM01000013.1	funannotate	exon	3794691	3795137	.	+	.	ID=ColletesGigas_011092-T1.exon1;Parent=ColletesGigas_011092-T1
WUUM01000013.1	funannotate	exon	145134	145204	.	+	.	ID=ColletesGigas_010824-T1.exon1;Parent=ColletesGigas_010824-T1
WUUM01000013.1	funannotate	exon	145282	145289	.	+	.	ID=ColletesGigas_010824-T1.exon2;Parent=ColletesGigas_010824-T1
WUUM01000013.1	funannotate	exon	146694	146913	.	+	.	ID=ColletesGigas_010824-T1.exon3;Parent=ColletesGigas_010824-T1
WUUM01000013.1	funannotate	exon	4711138	4711272	.	-	.	ID=ColletesGigas_011164-T1.exon6;Parent=ColletesGigas_011164-T1
WUUM01000013.1	funannotate	exon	4710737	4711083	.	-	.	ID=ColletesGigas_011164-T1.exon7;Parent=ColletesGigas_011164-T1
WUUM01000013.1	funannotate	exon	4710446	4710668	.	-	.	ID=ColletesGigas_011164-T1.exon8;Parent=ColletesGigas_011164-T1
WUUM01000013.1	funannotate	exon	4710191	4710367	.	-	.	ID=ColletesGigas_011164-T1.exon9;Parent=ColletesGigas_011164-T1
WUUM01000013.1	funannotate	exon	4711932	4712070	.	-	.	ID=ColletesGigas_011164-T1.exon2;Parent=ColletesGigas_011164-T1
WUUM01000013.1	funannotate	mRNA	6222642	6223996	.	-	.	ID=ColletesGigas_011273-T1;Parent=ColletesGigas_011273
WUUM01000013.1	funannotate	exon	4711714	4711836	.	-	.	ID=ColletesGigas_011164-T1.exon3;Parent=ColletesGigas_011164-T1
WUUM01000013.1	funannotate	exon	4711523	4711643	.	-	.	ID=ColletesGigas_011164-T1.exon4;Parent=ColletesGigas_011164-T1
WUUM01000013.1	funannotate	exon	4711340	4711445	.	-	.	ID=ColletesGigas_011164-T1.exon5;Parent=ColletesGigas_011164-T1
WUUM01000013.1	funannotate	exon	4712303	4712368	.	-	.	ID=ColletesGigas_011164-T1.exon1;Parent=ColletesGigas_011164-T1
WUUM01000013.1	funannotate	mRNA	1287817	1291336	.	-	.	ID=ColletesGigas_010926-T1;Parent=ColletesGigas_010926
WUUM01000013.1	funannotate	mRNA	6022196	6036692	.	+	.	ID=ColletesGigas_011261-T1;Ontology_term=GO:0008017%2CGO:0005515;Dbxref=InterPro:IPR003108%2CPFAM:PF00307%2CInterPro:IPR036872%2CInterPro:IPR036534%2CInterPro:IPR001715;Parent=ColletesGigas_011261
WUUM01000013.1	funannotate	exon	2924707	2924822	.	+	.	ID=ColletesGigas_011036-T1.exon4;Parent=ColletesGigas_011036-T1
WUUM01000013.1	funannotate	exon	2924424	2924549	.	+	.	ID=ColletesGigas_011036-T1.exon3;Parent=ColletesGigas_011036-T1
WUUM01000013.1	funannotate	exon	2924153	2924345	.	+	.	ID=ColletesGigas_011036-T1.exon2;Parent=ColletesGigas_011036-T1
WUUM01000013.1	funannotate	exon	2923666	2923869	.	+	.	ID=ColletesGigas_011036-T1.exon1;Parent=ColletesGigas_011036-T1
WUUM01000013.1	funannotate	CDS	4944599	4944630	.	+	0	ID=ColletesGigas_011187-T1.cds;Parent=ColletesGigas_011187-T1
WUUM01000013.1	funannotate	CDS	4944696	4944733	.	+	0	ID=ColletesGigas_011187-T1.cds;Parent=ColletesGigas_011187-T1
WUUM01000013.1	funannotate	CDS	4944812	4944960	.	+	0	ID=ColletesGigas_011187-T1.cds;Parent=ColletesGigas_011187-T1
WUUM01000013.1	funannotate	CDS	4945282	4945368	.	+	0	ID=ColletesGigas_011187-T1.cds;Parent=ColletesGigas_011187-T1
WUUM01000013.1	funannotate	mRNA	4275918	4285009	.	-	.	ID=ColletesGigas_011134-T1;Parent=ColletesGigas_011134
WUUM01000013.1	funannotate	CDS	7177143	7177215	.	+	0	ID=ColletesGigas_011339-T1.cds;Parent=ColletesGigas_011339-T1
WUUM01000013.1	funannotate	CDS	7181190	7181276	.	+	0	ID=ColletesGigas_011339-T1.cds;Parent=ColletesGigas_011339-T1
WUUM01000013.1	funannotate	CDS	7181335	7181420	.	+	0	ID=ColletesGigas_011339-T1.cds;Parent=ColletesGigas_011339-T1
WUUM01000013.1	funannotate	CDS	7181499	7181691	.	+	0	ID=ColletesGigas_011339-T1.cds;Parent=ColletesGigas_011339-T1
WUUM01000013.1	funannotate	CDS	7181775	7182872	.	+	0	ID=ColletesGigas_011339-T1.cds;Parent=ColletesGigas_011339-T1
WUUM01000013.1	funannotate	CDS	7182933	7183049	.	+	0	ID=ColletesGigas_011339-T1.cds;Parent=ColletesGigas_011339-T1
WUUM01000013.1	funannotate	CDS	7183228	7183457	.	+	0	ID=ColletesGigas_011339-T1.cds;Parent=ColletesGigas_011339-T1
WUUM01000013.1	funannotate	CDS	7184029	7184220	.	+	0	ID=ColletesGigas_011339-T1.cds;Parent=ColletesGigas_011339-T1
WUUM01000013.1	funannotate	CDS	7184283	7184546	.	+	0	ID=ColletesGigas_011339-T1.cds;Parent=ColletesGigas_011339-T1
WUUM01000013.1	funannotate	CDS	7184642	7185022	.	+	0	ID=ColletesGigas_011339-T1.cds;Parent=ColletesGigas_011339-T1
WUUM01000013.1	funannotate	CDS	571086	571239	.	-	0	ID=ColletesGigas_010862-T1.cds;Parent=ColletesGigas_010862-T1
WUUM01000013.1	funannotate	CDS	570818	570995	.	-	0	ID=ColletesGigas_010862-T1.cds;Parent=ColletesGigas_010862-T1
WUUM01000013.1	funannotate	CDS	570712	570739	.	-	0	ID=ColletesGigas_010862-T1.cds;Parent=ColletesGigas_010862-T1
WUUM01000013.1	funannotate	CDS	570462	570565	.	-	0	ID=ColletesGigas_010862-T1.cds;Parent=ColletesGigas_010862-T1
WUUM01000013.1	funannotate	CDS	569393	569667	.	-	0	ID=ColletesGigas_010862-T1.cds;Parent=ColletesGigas_010862-T1
WUUM01000013.1	funannotate	CDS	568612	568719	.	-	0	ID=ColletesGigas_010862-T1.cds;Parent=ColletesGigas_010862-T1
WUUM01000013.1	funannotate	CDS	568203	568540	.	-	0	ID=ColletesGigas_010862-T1.cds;Parent=ColletesGigas_010862-T1
WUUM01000013.1	funannotate	exon	7514187	7514262	.	-	.	ID=ColletesGigas_011362-T1.exon2;Parent=ColletesGigas_011362-T1
WUUM01000013.1	funannotate	exon	7514374	7514558	.	-	.	ID=ColletesGigas_011362-T1.exon1;Parent=ColletesGigas_011362-T1
WUUM01000013.1	funannotate	CDS	376362	377201	.	+	0	ID=ColletesGigas_010840-T1.cds;Parent=ColletesGigas_010840-T1
WUUM01000013.1	funannotate	exon	7275324	7275407	.	+	.	ID=ColletesGigas_011344-T1.exon1;Parent=ColletesGigas_011344-T1
WUUM01000013.1	funannotate	exon	7277289	7277408	.	+	.	ID=ColletesGigas_011344-T1.exon8;Parent=ColletesGigas_011344-T1
WUUM01000013.1	funannotate	mRNA	7642054	7645534	.	-	.	ID=ColletesGigas_011375-T1;Parent=ColletesGigas_011375
WUUM01000013.1	funannotate	exon	7276811	7276983	.	+	.	ID=ColletesGigas_011344-T1.exon6;Parent=ColletesGigas_011344-T1
WUUM01000013.1	funannotate	exon	7277073	7277217	.	+	.	ID=ColletesGigas_011344-T1.exon7;Parent=ColletesGigas_011344-T1
WUUM01000013.1	funannotate	exon	7276344	7276397	.	+	.	ID=ColletesGigas_011344-T1.exon4;Parent=ColletesGigas_011344-T1
WUUM01000013.1	funannotate	exon	7276477	7276662	.	+	.	ID=ColletesGigas_011344-T1.exon5;Parent=ColletesGigas_011344-T1
WUUM01000013.1	funannotate	mRNA	924232	928698	.	-	.	ID=ColletesGigas_010902-T1;Ontology_term=GO:0008356;Dbxref=InterPro:IPR016024%2CInterPro:IPR039921%2CInterPro:IPR011989;Parent=ColletesGigas_010902
WUUM01000013.1	funannotate	exon	7275595	7275945	.	+	.	ID=ColletesGigas_011344-T1.exon2;Parent=ColletesGigas_011344-T1
WUUM01000013.1	funannotate	exon	7276029	7276271	.	+	.	ID=ColletesGigas_011344-T1.exon3;Parent=ColletesGigas_011344-T1
WUUM01000013.1	funannotate	CDS	7543762	7543879	.	-	0	ID=ColletesGigas_011366-T1.cds;Parent=ColletesGigas_011366-T1
WUUM01000013.1	funannotate	CDS	7543645	7543680	.	-	0	ID=ColletesGigas_011366-T1.cds;Parent=ColletesGigas_011366-T1
WUUM01000013.1	funannotate	CDS	7542952	7543565	.	-	0	ID=ColletesGigas_011366-T1.cds;Parent=ColletesGigas_011366-T1
WUUM01000013.1	funannotate	CDS	7542680	7542892	.	-	0	ID=ColletesGigas_011366-T1.cds;Parent=ColletesGigas_011366-T1
WUUM01000013.1	funannotate	CDS	7542496	7542606	.	-	0	ID=ColletesGigas_011366-T1.cds;Parent=ColletesGigas_011366-T1
WUUM01000013.1	funannotate	mRNA	4073120	4090268	.	+	.	ID=ColletesGigas_011122-T1;Ontology_term=GO:0055114%2CGO:0005525%2CGO:0003924%2CGO:0010181%2CGO:0003958%2CGO:0016491;Dbxref=InterPro:IPR001094%2CInterPro:IPR039261%2CInterPro:IPR017927%2CInterPro:IPR001709%2CInterPro:IPR029039%2CInterPro:IPR001433%2CInterPro:IPR008254%2CInterPro:IPR017938%2CPFAM:PF00025%2CInterPro:IPR005225%2CInterPro:IPR001806%2CInterPro:IPR027417%2CInterPro:IPR023208%2CInterPro…
WUUM01000013.1	funannotate	exon	6827565	6827633	.	-	.	ID=ColletesGigas_011306-T1.exon6;Parent=ColletesGigas_011306-T1
WUUM01000013.1	funannotate	exon	6825787	6826044	.	-	.	ID=ColletesGigas_011306-T1.exon7;Parent=ColletesGigas_011306-T1
WUUM01000013.1	funannotate	exon	6830179	6830395	.	-	.	ID=ColletesGigas_011306-T1.exon4;Parent=ColletesGigas_011306-T1
WUUM01000013.1	funannotate	exon	6828223	6828375	.	-	.	ID=ColletesGigas_011306-T1.exon5;Parent=ColletesGigas_011306-T1
WUUM01000013.1	funannotate	exon	6833663	6833858	.	-	.	ID=ColletesGigas_011306-T1.exon2;Parent=ColletesGigas_011306-T1
WUUM01000013.1	funannotate	exon	6833303	6833364	.	-	.	ID=ColletesGigas_011306-T1.exon3;Parent=ColletesGigas_011306-T1
WUUM01000013.1	funannotate	exon	6836078	6836256	.	-	.	ID=ColletesGigas_011306-T1.exon1;Parent=ColletesGigas_011306-T1
WUUM01000013.1	funannotate	mRNA	7816493	7816890	.	-	.	ID=ColletesGigas_011387-T1;Parent=ColletesGigas_011387
WUUM01000013.1	funannotate	CDS	7275324	7275407	.	+	0	ID=ColletesGigas_011344-T1.cds;Parent=ColletesGigas_011344-T1
WUUM01000013.1	funannotate	CDS	7275595	7275945	.	+	0	ID=ColletesGigas_011344-T1.cds;Parent=ColletesGigas_011344-T1
WUUM01000013.1	funannotate	CDS	7276029	7276271	.	+	0	ID=ColletesGigas_011344-T1.cds;Parent=ColletesGigas_011344-T1
WUUM01000013.1	funannotate	CDS	7276344	7276397	.	+	0	ID=ColletesGigas_011344-T1.cds;Parent=ColletesGigas_011344-T1
WUUM01000013.1	funannotate	CDS	7276477	7276662	.	+	0	ID=ColletesGigas_011344-T1.cds;Parent=ColletesGigas_011344-T1
WUUM01000013.1	funannotate	CDS	7276811	7276983	.	+	0	ID=ColletesGigas_011344-T1.cds;Parent=ColletesGigas_011344-T1
WUUM01000013.1	funannotate	CDS	7277073	7277217	.	+	0	ID=ColletesGigas_011344-T1.cds;Parent=ColletesGigas_011344-T1
WUUM01000013.1	funannotate	CDS	7277289	7277408	.	+	0	ID=ColletesGigas_011344-T1.cds;Parent=ColletesGigas_011344-T1
WUUM01000013.1	funannotate	mRNA	1035666	1035878	.	-	.	ID=ColletesGigas_010914-T1;Parent=ColletesGigas_010914
WUUM01000013.1	funannotate	mRNA	5910365	5910790	.	+	.	ID=ColletesGigas_011248-T1;Parent=ColletesGigas_011248
WUUM01000013.1	funannotate	CDS	7026168	7026405	.	-	0	ID=ColletesGigas_011322-T1.cds;Parent=ColletesGigas_011322-T1
WUUM01000013.1	funannotate	CDS	7025759	7025941	.	-	0	ID=ColletesGigas_011322-T1.cds;Parent=ColletesGigas_011322-T1
WUUM01000013.1	funannotate	CDS	7023641	7023768	.	-	0	ID=ColletesGigas_011322-T1.cds;Parent=ColletesGigas_011322-T1
WUUM01000013.1	funannotate	CDS	7023466	7023528	.	-	0	ID=ColletesGigas_011322-T1.cds;Parent=ColletesGigas_011322-T1
WUUM01000013.1	funannotate	CDS	7022748	7022897	.	-	0	ID=ColletesGigas_011322-T1.cds;Parent=ColletesGigas_011322-T1
WUUM01000013.1	funannotate	mRNA	3959390	3965463	.	+	.	ID=ColletesGigas_011110-T1;Dbxref=InterPro:IPR036236%2CInterPro:IPR013087;Parent=ColletesGigas_011110
WUUM01000013.1	funannotate	exon	388587	389318	.	+	.	ID=ColletesGigas_010843-T1.exon1;Parent=ColletesGigas_010843-T1
WUUM01000013.1	funannotate	exon	4708155	4708272	.	+	.	ID=ColletesGigas_011163-T1.exon8;Parent=ColletesGigas_011163-T1
WUUM01000013.1	funannotate	exon	4707924	4708044	.	+	.	ID=ColletesGigas_011163-T1.exon7;Parent=ColletesGigas_011163-T1
WUUM01000013.1	funannotate	exon	4707593	4707859	.	+	.	ID=ColletesGigas_011163-T1.exon6;Parent=ColletesGigas_011163-T1
WUUM01000013.1	funannotate	CDS	1923946	1924030	.	-	0	ID=ColletesGigas_010990-T1.cds;Parent=ColletesGigas_010990-T1
WUUM01000013.1	funannotate	CDS	1923497	1923879	.	-	0	ID=ColletesGigas_010990-T1.cds;Parent=ColletesGigas_010990-T1
WUUM01000013.1	funannotate	exon	4707381	4707523	.	+	.	ID=ColletesGigas_011163-T1.exon5;Parent=ColletesGigas_011163-T1
WUUM01000013.1	funannotate	exon	4708342	4708482	.	+	.	ID=ColletesGigas_011163-T1.exon9;Parent=ColletesGigas_011163-T1
WUUM01000013.1	funannotate	mRNA	5665600	5667688	.	+	.	ID=ColletesGigas_011224-T1;Ontology_term=GO:0030170%2CGO:0003824%2CGO:0009058;Dbxref=InterPro:IPR015422%2CInterPro:IPR015424%2CInterPro:IPR004839%2CPFAM:PF00155%2CInterPro:IPR015421;Parent=ColletesGigas_011224
WUUM01000013.1	funannotate	mRNA	771710	773876	.	-	.	ID=ColletesGigas_010873-T1;Ontology_term=GO:0006508%2CGO:0004252;Dbxref=InterPro:IPR043504%2CInterPro:IPR001314%2CInterPro:IPR009003%2CInterPro:IPR001254%2CInterPro:IPR033116;Parent=ColletesGigas_010873
WUUM01000013.1	funannotate	exon	1024751	1025129	.	-	.	ID=ColletesGigas_010913-T1.exon2;Parent=ColletesGigas_010913-T1
WUUM01000013.1	funannotate	exon	1025239	1025397	.	-	.	ID=ColletesGigas_010913-T1.exon1;Parent=ColletesGigas_010913-T1
WUUM01000013.1	funannotate	exon	4707084	4707303	.	+	.	ID=ColletesGigas_011163-T1.exon4;Parent=ColletesGigas_011163-T1
WUUM01000013.1	funannotate	exon	4706880	4707004	.	+	.	ID=ColletesGigas_011163-T1.exon3;Parent=ColletesGigas_011163-T1
WUUM01000013.1	funannotate	exon	4706717	4706809	.	+	.	ID=ColletesGigas_011163-T1.exon2;Parent=ColletesGigas_011163-T1
WUUM01000013.1	funannotate	exon	4706610	4706655	.	+	.	ID=ColletesGigas_011163-T1.exon1;Parent=ColletesGigas_011163-T1
WUUM01000013.1	funannotate	exon	1021226	1021381	.	-	.	ID=ColletesGigas_010913-T1.exon4;Parent=ColletesGigas_010913-T1
WUUM01000013.1	funannotate	exon	1022714	1022928	.	-	.	ID=ColletesGigas_010913-T1.exon3;Parent=ColletesGigas_010913-T1
WUUM01000013.1	funannotate	mRNA	555012	556057	.	+	.	ID=ColletesGigas_010861-T1;Parent=ColletesGigas_010861
WUUM01000013.1	funannotate	mRNA	5789242	5789610	.	+	.	ID=ColletesGigas_011236-T1;Parent=ColletesGigas_011236
WUUM01000013.1	funannotate	exon	4883027	4883166	.	+	.	ID=ColletesGigas_011183-T1.exon1;Parent=ColletesGigas_011183-T1
WUUM01000013.1	funannotate	exon	4883193	4883436	.	+	.	ID=ColletesGigas_011183-T1.exon2;Parent=ColletesGigas_011183-T1
WUUM01000013.1	funannotate	CDS	4982292	4982375	.	+	0	ID=ColletesGigas_011191-T1.cds;Parent=ColletesGigas_011191-T1
WUUM01000013.1	funannotate	CDS	4983544	4983657	.	+	0	ID=ColletesGigas_011191-T1.cds;Parent=ColletesGigas_011191-T1
WUUM01000013.1	funannotate	CDS	4984065	4984281	.	+	0	ID=ColletesGigas_011191-T1.cds;Parent=ColletesGigas_011191-T1
WUUM01000013.1	funannotate	CDS	4984546	4984989	.	+	0	ID=ColletesGigas_011191-T1.cds;Parent=ColletesGigas_011191-T1
WUUM01000013.1	funannotate	CDS	4985504	4986860	.	+	0	ID=ColletesGigas_011191-T1.cds;Parent=ColletesGigas_011191-T1
WUUM01000013.1	funannotate	CDS	4987459	4988774	.	+	0	ID=ColletesGigas_011191-T1.cds;Parent=ColletesGigas_011191-T1
WUUM01000013.1	funannotate	CDS	4988857	4989716	.	+	0	ID=ColletesGigas_011191-T1.cds;Parent=ColletesGigas_011191-T1
WUUM01000013.1	funannotate	CDS	4990264	4990486	.	+	0	ID=ColletesGigas_011191-T1.cds;Parent=ColletesGigas_011191-T1
WUUM01000013.1	funannotate	CDS	4991036	4991135	.	+	0	ID=ColletesGigas_011191-T1.cds;Parent=ColletesGigas_011191-T1
WUUM01000013.1	funannotate	CDS	4991210	4991309	.	+	0	ID=ColletesGigas_011191-T1.cds;Parent=ColletesGigas_011191-T1
WUUM01000013.1	funannotate	exon	4126974	4127089	.	-	.	ID=ColletesGigas_011127-T1.exon3;Parent=ColletesGigas_011127-T1
WUUM01000013.1	funannotate	exon	4126564	4126726	.	-	.	ID=ColletesGigas_011127-T1.exon4;Parent=ColletesGigas_011127-T1
WUUM01000013.1	funannotate	exon	4135126	4135207	.	-	.	ID=ColletesGigas_011127-T1.exon1;Parent=ColletesGigas_011127-T1
WUUM01000013.1	funannotate	exon	4127669	4127745	.	-	.	ID=ColletesGigas_011127-T1.exon2;Parent=ColletesGigas_011127-T1
WUUM01000013.1	funannotate	exon	4125406	4125541	.	-	.	ID=ColletesGigas_011127-T1.exon9;Parent=ColletesGigas_011127-T1
WUUM01000013.1	funannotate	exon	4125767	4125910	.	-	.	ID=ColletesGigas_011127-T1.exon7;Parent=ColletesGigas_011127-T1
WUUM01000013.1	funannotate	exon	4125617	4125695	.	-	.	ID=ColletesGigas_011127-T1.exon8;Parent=ColletesGigas_011127-T1
WUUM01000013.1	funannotate	exon	4126232	4126384	.	-	.	ID=ColletesGigas_011127-T1.exon5;Parent=ColletesGigas_011127-T1
WUUM01000013.1	funannotate	exon	4126004	4126110	.	-	.	ID=ColletesGigas_011127-T1.exon6;Parent=ColletesGigas_011127-T1
WUUM01000013.1	funannotate	CDS	5841982	5842250	.	+	0	ID=ColletesGigas_011239-T1.cds;Parent=ColletesGigas_011239-T1
WUUM01000013.1	funannotate	CDS	5849290	5849473	.	+	0	ID=ColletesGigas_011239-T1.cds;Parent=ColletesGigas_011239-T1
WUUM01000013.1	funannotate	CDS	5850421	5850691	.	+	0	ID=ColletesGigas_011239-T1.cds;Parent=ColletesGigas_011239-T1
WUUM01000013.1	funannotate	CDS	5850783	5850880	.	+	0	ID=ColletesGigas_011239-T1.cds;Parent=ColletesGigas_011239-T1
WUUM01000013.1	funannotate	mRNA	907897	910055	.	+	.	ID=ColletesGigas_010897-T1;Dbxref=InterPro:IPR019496%2CInterPro:IPR013087;Parent=ColletesGigas_010897
WUUM01000013.1	funannotate	mRNA	5208322	5239068	.	+	.	ID=ColletesGigas_011200-T1;Dbxref=InterPro:IPR015425%2CInterPro:IPR016024%2CInterPro:IPR011989%2CInterPro:IPR014768%2CInterPro:IPR042201;Parent=ColletesGigas_011200
WUUM01000013.1	funannotate	exon	108499	108711	.	+	.	ID=ColletesGigas_010823-T1.exon1;Parent=ColletesGigas_010823-T1
WUUM01000013.1	funannotate	exon	109872	110024	.	+	.	ID=ColletesGigas_010823-T1.exon2;Parent=ColletesGigas_010823-T1
WUUM01000013.1	funannotate	mRNA	849001	853495	.	-	.	ID=ColletesGigas_010885-T1;Ontology_term=GO:0008270%2CGO:0005515;Dbxref=InterPro:IPR011011%2CInterPro:IPR019787%2CInterPro:IPR000315%2CInterPro:IPR019786%2CInterPro:IPR018359%2CInterPro:IPR003649%2CInterPro:IPR001841%2CPFAM:PF00439%2CInterPro:IPR001487%2CInterPro:IPR001965%2CInterPro:IPR036427;Parent=ColletesGigas_010885
WUUM01000013.1	funannotate	CDS	7760	8158	.	-	0	ID=ColletesGigas_010813-T1.cds;Parent=ColletesGigas_010813-T1
WUUM01000013.1	funannotate	CDS	7449	7606	.	-	0	ID=ColletesGigas_010813-T1.cds;Parent=ColletesGigas_010813-T1
WUUM01000013.1	funannotate	CDS	7167	7320	.	-	0	ID=ColletesGigas_010813-T1.cds;Parent=ColletesGigas_010813-T1
WUUM01000013.1	funannotate	CDS	6862	7011	.	-	0	ID=ColletesGigas_010813-T1.cds;Parent=ColletesGigas_010813-T1
WUUM01000013.1	funannotate	CDS	6363	6563	.	-	0	ID=ColletesGigas_010813-T1.cds;Parent=ColletesGigas_010813-T1
WUUM01000013.1	funannotate	CDS	5899	6275	.	-	0	ID=ColletesGigas_010813-T1.cds;Parent=ColletesGigas_010813-T1
WUUM01000013.1	funannotate	CDS	5308	5529	.	-	0	ID=ColletesGigas_010813-T1.cds;Parent=ColletesGigas_010813-T1
WUUM01000013.1	funannotate	CDS	4933	5230	.	-	0	ID=ColletesGigas_010813-T1.cds;Parent=ColletesGigas_010813-T1
WUUM01000013.1	funannotate	CDS	4483	4830	.	-	0	ID=ColletesGigas_010813-T1.cds;Parent=ColletesGigas_010813-T1
WUUM01000013.1	funannotate	CDS	4119	4381	.	-	0	ID=ColletesGigas_010813-T1.cds;Parent=ColletesGigas_010813-T1
WUUM01000013.1	funannotate	CDS	3877	4030	.	-	0	ID=ColletesGigas_010813-T1.cds;Parent=ColletesGigas_010813-T1
WUUM01000013.1	funannotate	CDS	3551	3777	.	-	0	ID=ColletesGigas_010813-T1.cds;Parent=ColletesGigas_010813-T1
WUUM01000013.1	funannotate	CDS	3417	3468	.	-	0	ID=ColletesGigas_010813-T1.cds;Parent=ColletesGigas_010813-T1
WUUM01000013.1	funannotate	CDS	3090	3320	.	-	0	ID=ColletesGigas_010813-T1.cds;Parent=ColletesGigas_010813-T1
WUUM01000013.1	funannotate	CDS	2733	2967	.	-	0	ID=ColletesGigas_010813-T1.cds;Parent=ColletesGigas_010813-T1
WUUM01000013.1	funannotate	CDS	2517	2656	.	-	0	ID=ColletesGigas_010813-T1.cds;Parent=ColletesGigas_010813-T1
WUUM01000013.1	funannotate	CDS	2010	2291	.	-	0	ID=ColletesGigas_010813-T1.cds;Parent=ColletesGigas_010813-T1
WUUM01000013.1	funannotate	CDS	1614	1871	.	-	0	ID=ColletesGigas_010813-T1.cds;Parent=ColletesGigas_010813-T1
WUUM01000013.1	funannotate	CDS	1247	1531	.	-	0	ID=ColletesGigas_010813-T1.cds;Parent=ColletesGigas_010813-T1
WUUM01000013.1	funannotate	CDS	901	1149	.	-	0	ID=ColletesGigas_010813-T1.cds;Parent=ColletesGigas_010813-T1
WUUM01000013.1	funannotate	CDS	458	803	.	-	0	ID=ColletesGigas_010813-T1.cds;Parent=ColletesGigas_010813-T1
WUUM01000013.1	funannotate	exon	5945228	5945551	.	+	.	ID=ColletesGigas_011253-T1.exon1;Parent=ColletesGigas_011253-T1
WUUM01000013.1	funannotate	CDS	4046046	4046057	.	+	0	ID=ColletesGigas_011116-T1.cds;Parent=ColletesGigas_011116-T1
WUUM01000013.1	funannotate	CDS	4046259	4046460	.	+	0	ID=ColletesGigas_011116-T1.cds;Parent=ColletesGigas_011116-T1
WUUM01000013.1	funannotate	CDS	4046629	4046897	.	+	0	ID=ColletesGigas_011116-T1.cds;Parent=ColletesGigas_011116-T1
WUUM01000013.1	funannotate	exon	5948582	5948735	.	+	.	ID=ColletesGigas_011253-T1.exon2;Parent=ColletesGigas_011253-T1
WUUM01000013.1	funannotate	exon	5949550	5949665	.	+	.	ID=ColletesGigas_011253-T1.exon3;Parent=ColletesGigas_011253-T1
WUUM01000013.1	funannotate	exon	5949848	5954227	.	+	.	ID=ColletesGigas_011253-T1.exon4;Parent=ColletesGigas_011253-T1
WUUM01000013.1	funannotate	mRNA	145134	146913	.	+	.	ID=ColletesGigas_010824-T1;Parent=ColletesGigas_010824
WUUM01000013.1	funannotate	mRNA	4543083	4544854	.	+	.	ID=ColletesGigas_011146-T1;Ontology_term=GO:0005515%2CGO:0007163;Dbxref=InterPro:IPR036034%2CInterPro:IPR034872%2CInterPro:IPR034868%2CInterPro:IPR000270%2CInterPro:IPR001478;Parent=ColletesGigas_011146
WUUM01000013.1	funannotate	exon	3933826	3934472	.	+	.	ID=ColletesGigas_011107-T1.exon1;Parent=ColletesGigas_011107-T1
WUUM01000013.1	funannotate	exon	3934625	3934943	.	+	.	ID=ColletesGigas_011107-T1.exon2;Parent=ColletesGigas_011107-T1
WUUM01000013.1	funannotate	mRNA	5528350	5531168	.	-	.	ID=ColletesGigas_011212-T1;Parent=ColletesGigas_011212
WUUM01000013.1	funannotate	CDS	7571087	7571117	.	+	0	ID=ColletesGigas_011370-T1.cds;Parent=ColletesGigas_011370-T1
WUUM01000013.1	funannotate	CDS	7572802	7573005	.	+	0	ID=ColletesGigas_011370-T1.cds;Parent=ColletesGigas_011370-T1
WUUM01000013.1	funannotate	CDS	7573729	7573958	.	+	0	ID=ColletesGigas_011370-T1.cds;Parent=ColletesGigas_011370-T1
WUUM01000013.1	funannotate	CDS	341561	341610	.	+	0	ID=ColletesGigas_010835-T1.cds;Parent=ColletesGigas_010835-T1
WUUM01000013.1	funannotate	CDS	341819	341934	.	+	0	ID=ColletesGigas_010835-T1.cds;Parent=ColletesGigas_010835-T1
WUUM01000013.1	funannotate	CDS	342014	342147	.	+	0	ID=ColletesGigas_010835-T1.cds;Parent=ColletesGigas_010835-T1
WUUM01000013.1	funannotate	CDS	342339	343015	.	+	0	ID=ColletesGigas_010835-T1.cds;Parent=ColletesGigas_010835-T1
WUUM01000013.1	funannotate	CDS	343111	343261	.	+	0	ID=ColletesGigas_010835-T1.cds;Parent=ColletesGigas_010835-T1
WUUM01000013.1	funannotate	CDS	343456	343697	.	+	0	ID=ColletesGigas_010835-T1.cds;Parent=ColletesGigas_010835-T1
WUUM01000013.1	funannotate	CDS	346109	346224	.	+	0	ID=ColletesGigas_010835-T1.cds;Parent=ColletesGigas_010835-T1
WUUM01000013.1	funannotate	CDS	346304	346437	.	+	0	ID=ColletesGigas_010835-T1.cds;Parent=ColletesGigas_010835-T1
WUUM01000013.1	funannotate	CDS	346595	347271	.	+	0	ID=ColletesGigas_010835-T1.cds;Parent=ColletesGigas_010835-T1
WUUM01000013.1	funannotate	CDS	347349	347499	.	+	0	ID=ColletesGigas_010835-T1.cds;Parent=ColletesGigas_010835-T1
WUUM01000013.1	funannotate	CDS	347692	347933	.	+	0	ID=ColletesGigas_010835-T1.cds;Parent=ColletesGigas_010835-T1
WUUM01000013.1	funannotate	CDS	348025	348138	.	+	0	ID=ColletesGigas_010835-T1.cds;Parent=ColletesGigas_010835-T1
WUUM01000013.1	funannotate	CDS	349048	349141	.	+	0	ID=ColletesGigas_010835-T1.cds;Parent=ColletesGigas_010835-T1
WUUM01000013.1	funannotate	CDS	349206	349310	.	+	0	ID=ColletesGigas_010835-T1.cds;Parent=ColletesGigas_010835-T1
WUUM01000013.1	funannotate	CDS	349340	349435	.	+	0	ID=ColletesGigas_010835-T1.cds;Parent=ColletesGigas_010835-T1
WUUM01000013.1	funannotate	CDS	349878	349964	.	+	0	ID=ColletesGigas_010835-T1.cds;Parent=ColletesGigas_010835-T1
WUUM01000013.1	funannotate	CDS	520619	520624	.	-	0	ID=ColletesGigas_010857-T1.cds;Parent=ColletesGigas_010857-T1
WUUM01000013.1	funannotate	CDS	518892	519208	.	-	0	ID=ColletesGigas_010857-T1.cds;Parent=ColletesGigas_010857-T1
WUUM01000013.1	funannotate	CDS	518156	518296	.	-	0	ID=ColletesGigas_010857-T1.cds;Parent=ColletesGigas_010857-T1
WUUM01000013.1	funannotate	CDS	516542	516741	.	-	0	ID=ColletesGigas_010857-T1.cds;Parent=ColletesGigas_010857-T1
WUUM01000013.1	funannotate	CDS	516224	516359	.	-	0	ID=ColletesGigas_010857-T1.cds;Parent=ColletesGigas_010857-T1
WUUM01000013.1	funannotate	CDS	516095	516149	.	-	0	ID=ColletesGigas_010857-T1.cds;Parent=ColletesGigas_010857-T1
WUUM01000013.1	funannotate	exon	1403158	1403319	.	-	.	ID=ColletesGigas_010932-T1.exon1;Parent=ColletesGigas_010932-T1
WUUM01000013.1	funannotate	exon	1400224	1400585	.	-	.	ID=ColletesGigas_010932-T1.exon3;Parent=ColletesGigas_010932-T1
WUUM01000013.1	funannotate	exon	1400691	1400808	.	-	.	ID=ColletesGigas_010932-T1.exon2;Parent=ColletesGigas_010932-T1
WUUM01000013.1	funannotate	mRNA	4665089	4670912	.	-	.	ID=ColletesGigas_011158-T1;Parent=ColletesGigas_011158
WUUM01000013.1	funannotate	CDS	8075830	8075880	.	+	0	ID=ColletesGigas_011400-T1.cds;Parent=ColletesGigas_011400-T1
WUUM01000013.1	funannotate	CDS	8076876	8077184	.	+	0	ID=ColletesGigas_011400-T1.cds;Parent=ColletesGigas_011400-T1
WUUM01000013.1	funannotate	CDS	8077693	8077767	.	+	0	ID=ColletesGigas_011400-T1.cds;Parent=ColletesGigas_011400-T1
WUUM01000013.1	funannotate	CDS	2428980	2429179	.	-	0	ID=ColletesGigas_011020-T1.cds;Parent=ColletesGigas_011020-T1
WUUM01000013.1	funannotate	CDS	2428271	2428782	.	-	0	ID=ColletesGigas_011020-T1.cds;Parent=ColletesGigas_011020-T1
WUUM01000013.1	funannotate	CDS	2427171	2427928	.	-	0	ID=ColletesGigas_011020-T1.cds;Parent=ColletesGigas_011020-T1
WUUM01000013.1	funannotate	CDS	2425831	2426995	.	-	0	ID=ColletesGigas_011020-T1.cds;Parent=ColletesGigas_011020-T1
WUUM01000013.1	funannotate	CDS	2424795	2425241	.	-	0	ID=ColletesGigas_011020-T1.cds;Parent=ColletesGigas_011020-T1
WUUM01000013.1	funannotate	CDS	2424076	2424414	.	-	0	ID=ColletesGigas_011020-T1.cds;Parent=ColletesGigas_011020-T1
WUUM01000013.1	funannotate	CDS	2423456	2423637	.	-	0	ID=ColletesGigas_011020-T1.cds;Parent=ColletesGigas_011020-T1
WUUM01000013.1	funannotate	exon	535935	536038	.	-	.	ID=ColletesGigas_010860-T1.exon4;Parent=ColletesGigas_010860-T1
WUUM01000013.1	funannotate	exon	538633	538750	.	-	.	ID=ColletesGigas_010860-T1.exon3;Parent=ColletesGigas_010860-T1
WUUM01000013.1	funannotate	exon	539758	539922	.	-	.	ID=ColletesGigas_010860-T1.exon2;Parent=ColletesGigas_010860-T1
WUUM01000013.1	funannotate	exon	544054	544083	.	-	.	ID=ColletesGigas_010860-T1.exon1;Parent=ColletesGigas_010860-T1
WUUM01000013.1	funannotate	mRNA	4745564	4772364	.	+	.	ID=ColletesGigas_011171-T1;Ontology_term=GO:0003743%2CGO:0003729%2CGO:0003723%2CGO:0005515;Dbxref=InterPro:IPR003891%2CInterPro:IPR003890%2CInterPro:IPR016024%2CInterPro:IPR016021%2CInterPro:IPR037584%2CInterPro:IPR003307;Parent=ColletesGigas_011171
WUUM01000013.1	funannotate	mRNA	351284	352769	.	-	.	ID=ColletesGigas_010836-T1;Ontology_term=GO:0008194;Dbxref=InterPro:IPR002213;Parent=ColletesGigas_010836
WUUM01000013.1	funannotate	exon	5596874	5596911	.	-	.	ID=ColletesGigas_011216-T1.exon1;Parent=ColletesGigas_011216-T1
WUUM01000013.1	funannotate	exon	5594422	5594821	.	-	.	ID=ColletesGigas_011216-T1.exon2;Parent=ColletesGigas_011216-T1
WUUM01000013.1	funannotate	exon	4521904	4522200	.	-	.	ID=ColletesGigas_011144-T1.exon1;Parent=ColletesGigas_011144-T1
WUUM01000013.1	funannotate	CDS	3672136	3672255	.	-	0	ID=ColletesGigas_011086-T1.cds;Parent=ColletesGigas_011086-T1
WUUM01000013.1	funannotate	CDS	3669257	3669486	.	-	0	ID=ColletesGigas_011086-T1.cds;Parent=ColletesGigas_011086-T1
WUUM01000013.1	funannotate	CDS	3667558	3667768	.	-	0	ID=ColletesGigas_011086-T1.cds;Parent=ColletesGigas_011086-T1
WUUM01000013.1	funannotate	CDS	2955444	2956187	.	-	0	ID=ColletesGigas_011042-T1.cds;Parent=ColletesGigas_011042-T1
WUUM01000013.1	funannotate	CDS	2954853	2955352	.	-	0	ID=ColletesGigas_011042-T1.cds;Parent=ColletesGigas_011042-T1
WUUM01000013.1	funannotate	CDS	2954646	2954736	.	-	0	ID=ColletesGigas_011042-T1.cds;Parent=ColletesGigas_011042-T1
WUUM01000013.1	funannotate	mRNA	5063778	5064044	.	-	.	ID=ColletesGigas_011195-T1;Parent=ColletesGigas_011195
WUUM01000013.1	funannotate	exon	756301	756447	.	-	.	ID=ColletesGigas_010872-T1.exon10;Parent=ColletesGigas_010872-T1
WUUM01000013.1	funannotate	exon	7065011	7065262	.	+	.	ID=ColletesGigas_011325-T1.exon1;Parent=ColletesGigas_011325-T1
WUUM01000013.1	funannotate	mRNA	402283	403308	.	-	.	ID=ColletesGigas_010848-T1;Parent=ColletesGigas_010848
WUUM01000013.1	funannotate	exon	5789242	5789610	.	+	.	ID=ColletesGigas_011236-T1.exon1;Parent=ColletesGigas_011236-T1
WUUM01000013.1	funannotate	CDS	6123400	6123645	.	-	0	ID=ColletesGigas_011265-T1.cds;Parent=ColletesGigas_011265-T1
WUUM01000013.1	funannotate	exon	1597610	1597993	.	+	.	ID=ColletesGigas_010952-T1.exon1;Parent=ColletesGigas_010952-T1
WUUM01000013.1	funannotate	CDS	5889851	5889946	.	-	0	ID=ColletesGigas_011243-T1.cds;Parent=ColletesGigas_011243-T1
WUUM01000013.1	funannotate	CDS	5889529	5889642	.	-	0	ID=ColletesGigas_011243-T1.cds;Parent=ColletesGigas_011243-T1
WUUM01000013.1	funannotate	CDS	5889131	5889449	.	-	0	ID=ColletesGigas_011243-T1.cds;Parent=ColletesGigas_011243-T1
WUUM01000013.1	funannotate	CDS	5888408	5888718	.	-	0	ID=ColletesGigas_011243-T1.cds;Parent=ColletesGigas_011243-T1
WUUM01000013.1	funannotate	exon	4536522	4536665	.	+	.	ID=ColletesGigas_011145-T1.exon10;Parent=ColletesGigas_011145-T1
WUUM01000013.1	funannotate	CDS	5633507	5633898	.	+	0	ID=ColletesGigas_011221-T1.cds;Parent=ColletesGigas_011221-T1
WUUM01000013.1	funannotate	CDS	5634928	5635636	.	+	0	ID=ColletesGigas_011221-T1.cds;Parent=ColletesGigas_011221-T1
WUUM01000013.1	funannotate	CDS	1470520	1470657	.	-	0	ID=ColletesGigas_010940-T1.cds;Parent=ColletesGigas_010940-T1
WUUM01000013.1	funannotate	CDS	1470147	1470419	.	-	0	ID=ColletesGigas_010940-T1.cds;Parent=ColletesGigas_010940-T1
WUUM01000013.1	funannotate	exon	7734852	7735105	.	-	.	ID=ColletesGigas_011381-T1.exon2;Parent=ColletesGigas_011381-T1
WUUM01000013.1	funannotate	exon	7735159	7735272	.	-	.	ID=ColletesGigas_011381-T1.exon1;Parent=ColletesGigas_011381-T1
WUUM01000013.1	funannotate	exon	6493508	6493735	.	-	.	ID=ColletesGigas_011292-T1.exon1;Parent=ColletesGigas_011292-T1
WUUM01000013.1	funannotate	exon	35545	35636	.	+	.	ID=ColletesGigas_010816-T1.exon10;Parent=ColletesGigas_010816-T1
WUUM01000013.1	funannotate	exon	6490997	6491150	.	-	.	ID=ColletesGigas_011292-T1.exon3;Parent=ColletesGigas_011292-T1
WUUM01000013.1	funannotate	mRNA	4883027	4883436	.	+	.	ID=ColletesGigas_011183-T1;Parent=ColletesGigas_011183
WUUM01000013.1	funannotate	CDS	6395187	6395375	.	+	0	ID=ColletesGigas_011287-T1.cds;Parent=ColletesGigas_011287-T1
WUUM01000013.1	funannotate	CDS	6398043	6398249	.	+	0	ID=ColletesGigas_011287-T1.cds;Parent=ColletesGigas_011287-T1
WUUM01000013.1	funannotate	CDS	6398510	6398657	.	+	0	ID=ColletesGigas_011287-T1.cds;Parent=ColletesGigas_011287-T1
WUUM01000013.1	funannotate	CDS	6401731	6402145	.	+	0	ID=ColletesGigas_011287-T1.cds;Parent=ColletesGigas_011287-T1
WUUM01000013.1	funannotate	CDS	6402493	6402583	.	+	0	ID=ColletesGigas_011287-T1.cds;Parent=ColletesGigas_011287-T1
WUUM01000013.1	funannotate	CDS	6403738	6404088	.	+	0	ID=ColletesGigas_011287-T1.cds;Parent=ColletesGigas_011287-T1
WUUM01000013.1	funannotate	CDS	6404380	6404585	.	+	0	ID=ColletesGigas_011287-T1.cds;Parent=ColletesGigas_011287-T1
WUUM01000013.1	funannotate	CDS	6408259	6408576	.	+	0	ID=ColletesGigas_011287-T1.cds;Parent=ColletesGigas_011287-T1
WUUM01000013.1	funannotate	CDS	6409584	6409735	.	+	0	ID=ColletesGigas_011287-T1.cds;Parent=ColletesGigas_011287-T1
WUUM01000013.1	funannotate	CDS	6410112	6410251	.	+	0	ID=ColletesGigas_011287-T1.cds;Parent=ColletesGigas_011287-T1
WUUM01000013.1	funannotate	CDS	6411793	6411951	.	+	0	ID=ColletesGigas_011287-T1.cds;Parent=ColletesGigas_011287-T1
WUUM01000013.1	funannotate	CDS	6420569	6420904	.	+	0	ID=ColletesGigas_011287-T1.cds;Parent=ColletesGigas_011287-T1
WUUM01000013.1	funannotate	exon	6491602	6491757	.	-	.	ID=ColletesGigas_011292-T1.exon2;Parent=ColletesGigas_011292-T1
WUUM01000013.1	funannotate	exon	6488546	6488674	.	-	.	ID=ColletesGigas_011292-T1.exon5;Parent=ColletesGigas_011292-T1
WUUM01000013.1	funannotate	exon	6490685	6490839	.	-	.	ID=ColletesGigas_011292-T1.exon4;Parent=ColletesGigas_011292-T1
WUUM01000013.1	funannotate	exon	6484929	6485099	.	-	.	ID=ColletesGigas_011292-T1.exon7;Parent=ColletesGigas_011292-T1
WUUM01000013.1	funannotate	exon	7732264	7732359	.	-	.	ID=ColletesGigas_011381-T1.exon4;Parent=ColletesGigas_011381-T1
WUUM01000013.1	funannotate	exon	6488356	6488438	.	-	.	ID=ColletesGigas_011292-T1.exon6;Parent=ColletesGigas_011292-T1
WUUM01000013.1	funannotate	exon	7732977	7733289	.	-	.	ID=ColletesGigas_011381-T1.exon3;Parent=ColletesGigas_011381-T1
WUUM01000013.1	funannotate	exon	6482704	6482844	.	-	.	ID=ColletesGigas_011292-T1.exon9;Parent=ColletesGigas_011292-T1
WUUM01000013.1	funannotate	exon	6484040	6484277	.	-	.	ID=ColletesGigas_011292-T1.exon8;Parent=ColletesGigas_011292-T1
WUUM01000013.1	funannotate	exon	5585796	5585821	.	-	.	ID=ColletesGigas_011215-T1.exon1;Parent=ColletesGigas_011215-T1
WUUM01000013.1	funannotate	exon	5585373	5585682	.	-	.	ID=ColletesGigas_011215-T1.exon2;Parent=ColletesGigas_011215-T1
WUUM01000013.1	funannotate	mRNA	7439707	7440699	.	+	.	ID=ColletesGigas_011356-T1;Parent=ColletesGigas_011356
WUUM01000013.1	funannotate	mRNA	1827650	1830363	.	+	.	ID=ColletesGigas_010982-T1;Parent=ColletesGigas_010982
WUUM01000013.1	funannotate	exon	8062050	8062213	.	-	.	ID=ColletesGigas_011399-T1.exon3;Parent=ColletesGigas_011399-T1
WUUM01000013.1	funannotate	exon	8065258	8067971	.	-	.	ID=ColletesGigas_011399-T1.exon2;Parent=ColletesGigas_011399-T1
WUUM01000013.1	funannotate	CDS	1641258	1641573	.	+	0	ID=ColletesGigas_010959-T1.cds;Parent=ColletesGigas_010959-T1
WUUM01000013.1	funannotate	CDS	1641651	1641948	.	+	0	ID=ColletesGigas_010959-T1.cds;Parent=ColletesGigas_010959-T1
WUUM01000013.1	funannotate	CDS	1642146	1642320	.	+	0	ID=ColletesGigas_010959-T1.cds;Parent=ColletesGigas_010959-T1
WUUM01000013.1	funannotate	exon	4839408	4839522	.	-	.	ID=ColletesGigas_011181-T1.exon2;Parent=ColletesGigas_011181-T1
WUUM01000013.1	funannotate	exon	4839875	4839889	.	-	.	ID=ColletesGigas_011181-T1.exon1;Parent=ColletesGigas_011181-T1
WUUM01000013.1	funannotate	exon	4838867	4839090	.	-	.	ID=ColletesGigas_011181-T1.exon4;Parent=ColletesGigas_011181-T1
WUUM01000013.1	funannotate	exon	8068628	8069424	.	-	.	ID=ColletesGigas_011399-T1.exon1;Parent=ColletesGigas_011399-T1
WUUM01000013.1	funannotate	exon	4839180	4839329	.	-	.	ID=ColletesGigas_011181-T1.exon3;Parent=ColletesGigas_011181-T1
WUUM01000013.1	funannotate	exon	4838134	4838316	.	-	.	ID=ColletesGigas_011181-T1.exon6;Parent=ColletesGigas_011181-T1
WUUM01000013.1	funannotate	exon	4838529	4838651	.	-	.	ID=ColletesGigas_011181-T1.exon5;Parent=ColletesGigas_011181-T1
WUUM01000013.1	funannotate	mRNA	7275324	7277408	.	+	.	ID=ColletesGigas_011344-T1;Ontology_term=GO:0005515;Dbxref=InterPro:IPR019734%2CInterPro:IPR013026%2CInterPro:IPR032076%2CInterPro:IPR038645%2CInterPro:IPR011990;Parent=ColletesGigas_011344
WUUM01000013.1	funannotate	mRNA	1703850	1707196	.	-	.	ID=ColletesGigas_010970-T1;Parent=ColletesGigas_010970
WUUM01000013.1	funannotate	exon	3412851	3412937	.	+	.	ID=ColletesGigas_011075-T1.exon5;Parent=ColletesGigas_011075-T1
WUUM01000013.1	funannotate	exon	3409673	3409910	.	+	.	ID=ColletesGigas_011075-T1.exon2;Parent=ColletesGigas_011075-T1
WUUM01000013.1	funannotate	exon	3408672	3408827	.	+	.	ID=ColletesGigas_011075-T1.exon1;Parent=ColletesGigas_011075-T1
WUUM01000013.1	funannotate	mRNA	480529	483990	.	-	.	ID=ColletesGigas_010855-T1;Parent=ColletesGigas_010855
WUUM01000013.1	funannotate	exon	3411665	3411802	.	+	.	ID=ColletesGigas_011075-T1.exon4;Parent=ColletesGigas_011075-T1
WUUM01000013.1	funannotate	exon	3410763	3410866	.	+	.	ID=ColletesGigas_011075-T1.exon3;Parent=ColletesGigas_011075-T1
WUUM01000013.1	funannotate	CDS	587203	587328	.	-	0	ID=ColletesGigas_010863-T1.cds;Parent=ColletesGigas_010863-T1
WUUM01000013.1	funannotate	CDS	586277	586350	.	-	0	ID=ColletesGigas_010863-T1.cds;Parent=ColletesGigas_010863-T1
WUUM01000013.1	funannotate	CDS	585287	585320	.	-	0	ID=ColletesGigas_010863-T1.cds;Parent=ColletesGigas_010863-T1
WUUM01000013.1	funannotate	mRNA	7559049	7559297	.	+	.	ID=ColletesGigas_011368-T1;Parent=ColletesGigas_011368
WUUM01000013.1	funannotate	exon	7751522	7751757	.	+	.	ID=ColletesGigas_011382-T1.exon6;Parent=ColletesGigas_011382-T1
WUUM01000013.1	funannotate	exon	7749209	7749511	.	+	.	ID=ColletesGigas_011382-T1.exon4;Parent=ColletesGigas_011382-T1
WUUM01000013.1	funannotate	mRNA	1696919	1697978	.	+	.	ID=ColletesGigas_010969-T1;Parent=ColletesGigas_010969
WUUM01000013.1	funannotate	mRNA	1963373	1964511	.	+	.	ID=ColletesGigas_010994-T1;Parent=ColletesGigas_010994
WUUM01000013.1	funannotate	exon	7749865	7750116	.	+	.	ID=ColletesGigas_011382-T1.exon5;Parent=ColletesGigas_011382-T1
WUUM01000013.1	funannotate	exon	3788985	3789371	.	-	.	ID=ColletesGigas_011091-T1.exon1;Parent=ColletesGigas_011091-T1
WUUM01000013.1	funannotate	exon	7741134	7741475	.	+	.	ID=ColletesGigas_011382-T1.exon2;Parent=ColletesGigas_011382-T1
WUUM01000013.1	funannotate	exon	7747076	7747256	.	+	.	ID=ColletesGigas_011382-T1.exon3;Parent=ColletesGigas_011382-T1
WUUM01000013.1	funannotate	CDS	2947715	2947744	.	-	0	ID=ColletesGigas_011041-T1.cds;Parent=ColletesGigas_011041-T1
WUUM01000013.1	funannotate	CDS	2947302	2947646	.	-	0	ID=ColletesGigas_011041-T1.cds;Parent=ColletesGigas_011041-T1
WUUM01000013.1	funannotate	CDS	2947034	2947220	.	-	0	ID=ColletesGigas_011041-T1.cds;Parent=ColletesGigas_011041-T1
WUUM01000013.1	funannotate	CDS	2946313	2946834	.	-	0	ID=ColletesGigas_011041-T1.cds;Parent=ColletesGigas_011041-T1
WUUM01000013.1	funannotate	CDS	2945700	2946038	.	-	0	ID=ColletesGigas_011041-T1.cds;Parent=ColletesGigas_011041-T1
WUUM01000013.1	funannotate	CDS	2945339	2945580	.	-	0	ID=ColletesGigas_011041-T1.cds;Parent=ColletesGigas_011041-T1
WUUM01000013.1	funannotate	exon	7741016	7741036	.	+	.	ID=ColletesGigas_011382-T1.exon1;Parent=ColletesGigas_011382-T1
WUUM01000013.1	funannotate	gene	6842740	6843162	.	+	.	ID=ColletesGigas_011307
WUUM01000013.1	funannotate	gene	6825787	6836256	.	-	.	ID=ColletesGigas_011306
WUUM01000013.1	funannotate	gene	6805760	6817430	.	-	.	ID=ColletesGigas_011305
WUUM01000013.1	funannotate	gene	6736967	6737828	.	+	.	ID=ColletesGigas_011304
WUUM01000013.1	funannotate	CDS	2933166	2934212	.	+	0	ID=ColletesGigas_011038-T1.cds;Parent=ColletesGigas_011038-T1
WUUM01000013.1	funannotate	gene	6916235	6917134	.	+	.	ID=ColletesGigas_011309
WUUM01000013.1	funannotate	gene	6857191	6859733	.	-	.	ID=ColletesGigas_011308
WUUM01000013.1	funannotate	CDS	2334006	2334066	.	-	0	ID=ColletesGigas_011016-T1.cds;Parent=ColletesGigas_011016-T1
WUUM01000013.1	funannotate	CDS	2331848	2332003	.	-	0	ID=ColletesGigas_011016-T1.cds;Parent=ColletesGigas_011016-T1
WUUM01000013.1	funannotate	CDS	2331685	2331805	.	-	0	ID=ColletesGigas_011016-T1.cds;Parent=ColletesGigas_011016-T1
WUUM01000013.1	funannotate	CDS	2331105	2331294	.	-	0	ID=ColletesGigas_011016-T1.cds;Parent=ColletesGigas_011016-T1
WUUM01000013.1	funannotate	gene	6697143	6697514	.	+	.	ID=ColletesGigas_011303
WUUM01000013.1	funannotate	gene	6671886	6675540	.	-	.	ID=ColletesGigas_011302
WUUM01000013.1	funannotate	gene	6654689	6658860	.	-	.	ID=ColletesGigas_011301
WUUM01000013.1	funannotate	gene	6635482	6635822	.	-	.	ID=ColletesGigas_011300
WUUM01000013.1	funannotate	mRNA	7132746	7136696	.	-	.	ID=ColletesGigas_011332-T1;Parent=ColletesGigas_011332
WUUM01000013.1	funannotate	mRNA	686550	687328	.	+	.	ID=ColletesGigas_010867-T1;Parent=ColletesGigas_010867
WUUM01000013.1	funannotate	CDS	853165	853495	.	-	0	ID=ColletesGigas_010885-T1.cds;Parent=ColletesGigas_010885-T1
WUUM01000013.1	funannotate	CDS	852527	852756	.	-	0	ID=ColletesGigas_010885-T1.cds;Parent=ColletesGigas_010885-T1
WUUM01000013.1	funannotate	CDS	852157	852437	.	-	0	ID=ColletesGigas_010885-T1.cds;Parent=ColletesGigas_010885-T1
WUUM01000013.1	funannotate	CDS	851925	852035	.	-	0	ID=ColletesGigas_010885-T1.cds;Parent=ColletesGigas_010885-T1
WUUM01000013.1	funannotate	CDS	851652	851846	.	-	0	ID=ColletesGigas_010885-T1.cds;Parent=ColletesGigas_010885-T1
WUUM01000013.1	funannotate	CDS	851464	851576	.	-	0	ID=ColletesGigas_010885-T1.cds;Parent=ColletesGigas_010885-T1
WUUM01000013.1	funannotate	CDS	850054	851316	.	-	0	ID=ColletesGigas_010885-T1.cds;Parent=ColletesGigas_010885-T1
WUUM01000013.1	funannotate	CDS	849739	849898	.	-	0	ID=ColletesGigas_010885-T1.cds;Parent=ColletesGigas_010885-T1
WUUM01000013.1	funannotate	CDS	849483	849666	.	-	0	ID=ColletesGigas_010885-T1.cds;Parent=ColletesGigas_010885-T1
WUUM01000013.1	funannotate	CDS	849249	849401	.	-	0	ID=ColletesGigas_010885-T1.cds;Parent=ColletesGigas_010885-T1
WUUM01000013.1	funannotate	CDS	849001	849174	.	-	0	ID=ColletesGigas_010885-T1.cds;Parent=ColletesGigas_010885-T1
WUUM01000013.1	funannotate	exon	1697772	1697978	.	+	.	ID=ColletesGigas_010969-T1.exon2;Parent=ColletesGigas_010969-T1
WUUM01000013.1	funannotate	mRNA	892971	893256	.	-	.	ID=ColletesGigas_010892-T1;Parent=ColletesGigas_010892
WUUM01000013.1	funannotate	exon	1696919	1697056	.	+	.	ID=ColletesGigas_010969-T1.exon1;Parent=ColletesGigas_010969-T1
WUUM01000013.1	funannotate	exon	7500347	7500546	.	+	.	ID=ColletesGigas_011361-T1.exon2;Parent=ColletesGigas_011361-T1
WUUM01000013.1	funannotate	exon	7499283	7499286	.	+	.	ID=ColletesGigas_011361-T1.exon1;Parent=ColletesGigas_011361-T1
WUUM01000013.1	funannotate	mRNA	1627107	1629900	.	-	.	ID=ColletesGigas_010957-T1;Parent=ColletesGigas_010957
WUUM01000013.1	funannotate	CDS	383612	384319	.	-	0	ID=ColletesGigas_010841-T1.cds;Parent=ColletesGigas_010841-T1
WUUM01000013.1	funannotate	mRNA	46112	48749	.	+	.	ID=ColletesGigas_010818-T1;Ontology_term=GO:0006418%2CGO:0006421%2CGO:0004812%2CGO:0005524%2CGO:0000166%2CGO:0004816%2CGO:0003676;Dbxref=InterPro:IPR002312%2CInterPro:IPR006195%2CInterPro:IPR004364%2CInterPro:IPR004365%2CInterPro:IPR012340%2CInterPro:IPR004522;Parent=ColletesGigas_010818
WUUM01000013.1	funannotate	exon	7280950	7281585	.	-	.	ID=ColletesGigas_011345-T1.exon1;Parent=ColletesGigas_011345-T1
WUUM01000013.1	funannotate	exon	7278867	7279262	.	-	.	ID=ColletesGigas_011345-T1.exon2;Parent=ColletesGigas_011345-T1
WUUM01000013.1	funannotate	exon	7236237	7236418	.	+	.	ID=ColletesGigas_011342-T1.exon3;Parent=ColletesGigas_011342-T1
WUUM01000013.1	funannotate	exon	7236022	7236128	.	+	.	ID=ColletesGigas_011342-T1.exon2;Parent=ColletesGigas_011342-T1
WUUM01000013.1	funannotate	mRNA	824390	826361	.	+	.	ID=ColletesGigas_010879-T1;Ontology_term=GO:0008168;Dbxref=InterPro:IPR029063%2CInterPro:IPR042036%2CInterPro:IPR007823;Parent=ColletesGigas_010879
WUUM01000013.1	funannotate	exon	7235835	7235947	.	+	.	ID=ColletesGigas_011342-T1.exon1;Parent=ColletesGigas_011342-T1
WUUM01000013.1	funannotate	exon	1378617	1378730	.	+	.	ID=ColletesGigas_010931-T1.exon1;Parent=ColletesGigas_010931-T1
WUUM01000013.1	funannotate	exon	1378941	1379156	.	+	.	ID=ColletesGigas_010931-T1.exon2;Parent=ColletesGigas_010931-T1
WUUM01000013.1	funannotate	mRNA	1494306	1498674	.	+	.	ID=ColletesGigas_010945-T1;Parent=ColletesGigas_010945
WUUM01000013.1	funannotate	CDS	824390	824412	.	+	0	ID=ColletesGigas_010879-T1.cds;Parent=ColletesGigas_010879-T1
WUUM01000013.1	funannotate	CDS	824572	825051	.	+	0	ID=ColletesGigas_010879-T1.cds;Parent=ColletesGigas_010879-T1
WUUM01000013.1	funannotate	CDS	825131	825367	.	+	0	ID=ColletesGigas_010879-T1.cds;Parent=ColletesGigas_010879-T1
WUUM01000013.1	funannotate	CDS	826142	826361	.	+	0	ID=ColletesGigas_010879-T1.cds;Parent=ColletesGigas_010879-T1
WUUM01000013.1	funannotate	mRNA	826477	830699	.	-	.	ID=ColletesGigas_010880-T1;Ontology_term=GO:0005524%2CGO:0003676;Dbxref=PFAM:PF00270%2CInterPro:IPR011545%2CInterPro:IPR001650%2CInterPro:IPR027417%2CInterPro:IPR014001;Parent=ColletesGigas_010880
WUUM01000013.1	funannotate	gene	7478698	7483084	.	-	.	ID=ColletesGigas_011359
WUUM01000013.1	funannotate	exon	5932587	5932619	.	+	.	ID=ColletesGigas_011252-T1.exon8;Parent=ColletesGigas_011252-T1
WUUM01000013.1	funannotate	exon	5929647	5929753	.	+	.	ID=ColletesGigas_011252-T1.exon6;Parent=ColletesGigas_011252-T1
WUUM01000013.1	funannotate	CDS	4072375	4072408	.	-	0	ID=ColletesGigas_011121-T1.cds;Parent=ColletesGigas_011121-T1
WUUM01000013.1	funannotate	CDS	4071531	4071841	.	-	0	ID=ColletesGigas_011121-T1.cds;Parent=ColletesGigas_011121-T1
WUUM01000013.1	funannotate	CDS	4071026	4071153	.	-	0	ID=ColletesGigas_011121-T1.cds;Parent=ColletesGigas_011121-T1
WUUM01000013.1	funannotate	CDS	4070467	4070728	.	-	0	ID=ColletesGigas_011121-T1.cds;Parent=ColletesGigas_011121-T1
WUUM01000013.1	funannotate	exon	5931963	5932331	.	+	.	ID=ColletesGigas_011252-T1.exon7;Parent=ColletesGigas_011252-T1
WUUM01000013.1	funannotate	gene	7413767	7418497	.	+	.	ID=ColletesGigas_011354
WUUM01000013.1	funannotate	CDS	7850445	7850559	.	+	0	ID=ColletesGigas_011389-T1.cds;Parent=ColletesGigas_011389-T1
WUUM01000013.1	funannotate	CDS	7851324	7851477	.	+	0	ID=ColletesGigas_011389-T1.cds;Parent=ColletesGigas_011389-T1
WUUM01000013.1	funannotate	CDS	7853744	7854059	.	+	0	ID=ColletesGigas_011389-T1.cds;Parent=ColletesGigas_011389-T1
WUUM01000013.1	funannotate	gene	7393187	7412337	.	+	.	ID=ColletesGigas_011353
WUUM01000013.1	funannotate	gene	7387035	7392822	.	-	.	ID=ColletesGigas_011352
WUUM01000013.1	funannotate	gene	7371996	7377558	.	+	.	ID=ColletesGigas_011351
WUUM01000013.1	funannotate	gene	7475552	7476052	.	+	.	ID=ColletesGigas_011358
WUUM01000013.1	funannotate	gene	7442254	7449165	.	+	.	ID=ColletesGigas_011357
WUUM01000013.1	funannotate	CDS	1083785	1084151	.	+	1	ID=ColletesGigas_010915-T1.cds;Parent=ColletesGigas_010915-T1
WUUM01000013.1	funannotate	gene	7439707	7440699	.	+	.	ID=ColletesGigas_011356
WUUM01000013.1	funannotate	gene	7425103	7426358	.	+	.	ID=ColletesGigas_011355
WUUM01000013.1	funannotate	CDS	5608886	5609443	.	+	0	ID=ColletesGigas_011217-T1.cds;Parent=ColletesGigas_011217-T1
WUUM01000013.1	funannotate	gene	7354096	7368863	.	+	.	ID=ColletesGigas_011350
WUUM01000013.1	funannotate	exon	5928397	5929018	.	+	.	ID=ColletesGigas_011252-T1.exon4;Parent=ColletesGigas_011252-T1
WUUM01000013.1	funannotate	exon	5929191	5929286	.	+	.	ID=ColletesGigas_011252-T1.exon5;Parent=ColletesGigas_011252-T1
WUUM01000013.1	funannotate	mRNA	6477247	6479177	.	+	.	ID=ColletesGigas_011291-T1;Ontology_term=GO:0035556;Dbxref=InterPro:IPR036036%2CInterPro:IPR001496%2CInterPro:IPR039147;Parent=ColletesGigas_011291
WUUM01000013.1	funannotate	exon	5927654	5927755	.	+	.	ID=ColletesGigas_011252-T1.exon2;Parent=ColletesGigas_011252-T1
WUUM01000013.1	funannotate	exon	5928087	5928311	.	+	.	ID=ColletesGigas_011252-T1.exon3;Parent=ColletesGigas_011252-T1
WUUM01000013.1	funannotate	exon	5927255	5927530	.	+	.	ID=ColletesGigas_011252-T1.exon1;Parent=ColletesGigas_011252-T1
WUUM01000013.1	funannotate	CDS	877702	877749	.	+	0	ID=ColletesGigas_010890-T1.cds;Parent=ColletesGigas_010890-T1
WUUM01000013.1	funannotate	CDS	877884	878072	.	+	0	ID=ColletesGigas_010890-T1.cds;Parent=ColletesGigas_010890-T1
WUUM01000013.1	funannotate	CDS	878169	878287	.	+	0	ID=ColletesGigas_010890-T1.cds;Parent=ColletesGigas_010890-T1
WUUM01000013.1	funannotate	CDS	878401	878650	.	+	0	ID=ColletesGigas_010890-T1.cds;Parent=ColletesGigas_010890-T1
WUUM01000013.1	funannotate	CDS	878738	878950	.	+	0	ID=ColletesGigas_010890-T1.cds;Parent=ColletesGigas_010890-T1
WUUM01000013.1	funannotate	CDS	879030	879208	.	+	0	ID=ColletesGigas_010890-T1.cds;Parent=ColletesGigas_010890-T1
WUUM01000013.1	funannotate	CDS	879290	879499	.	+	0	ID=ColletesGigas_010890-T1.cds;Parent=ColletesGigas_010890-T1
WUUM01000013.1	funannotate	CDS	879613	879772	.	+	0	ID=ColletesGigas_010890-T1.cds;Parent=ColletesGigas_010890-T1
WUUM01000013.1	funannotate	CDS	879863	879937	.	+	0	ID=ColletesGigas_010890-T1.cds;Parent=ColletesGigas_010890-T1
WUUM01000013.1	funannotate	CDS	880012	880347	.	+	0	ID=ColletesGigas_010890-T1.cds;Parent=ColletesGigas_010890-T1
WUUM01000013.1	funannotate	CDS	880411	880570	.	+	0	ID=ColletesGigas_010890-T1.cds;Parent=ColletesGigas_010890-T1
WUUM01000013.1	funannotate	CDS	880643	880848	.	+	0	ID=ColletesGigas_010890-T1.cds;Parent=ColletesGigas_010890-T1
WUUM01000013.1	funannotate	CDS	880922	881069	.	+	0	ID=ColletesGigas_010890-T1.cds;Parent=ColletesGigas_010890-T1
WUUM01000013.1	funannotate	CDS	881139	881332	.	+	0	ID=ColletesGigas_010890-T1.cds;Parent=ColletesGigas_010890-T1
WUUM01000013.1	funannotate	CDS	881406	881543	.	+	0	ID=ColletesGigas_010890-T1.cds;Parent=ColletesGigas_010890-T1
WUUM01000013.1	funannotate	CDS	881647	881743	.	+	0	ID=ColletesGigas_010890-T1.cds;Parent=ColletesGigas_010890-T1
WUUM01000013.1	funannotate	CDS	881918	881994	.	+	0	ID=ColletesGigas_010890-T1.cds;Parent=ColletesGigas_010890-T1
WUUM01000013.1	funannotate	CDS	882083	882266	.	+	0	ID=ColletesGigas_010890-T1.cds;Parent=ColletesGigas_010890-T1
WUUM01000013.1	funannotate	CDS	882428	882594	.	+	0	ID=ColletesGigas_010890-T1.cds;Parent=ColletesGigas_010890-T1
WUUM01000013.1	funannotate	CDS	882695	882850	.	+	0	ID=ColletesGigas_010890-T1.cds;Parent=ColletesGigas_010890-T1
WUUM01000013.1	funannotate	gene	7536741	7541639	.	-	.	ID=ColletesGigas_011365
WUUM01000013.1	funannotate	CDS	4684468	4684691	.	-	0	ID=ColletesGigas_011159-T1.cds;Parent=ColletesGigas_011159-T1
WUUM01000013.1	funannotate	CDS	4684078	4684159	.	-	0	ID=ColletesGigas_011159-T1.cds;Parent=ColletesGigas_011159-T1
WUUM01000013.1	funannotate	CDS	4683554	4683697	.	-	0	ID=ColletesGigas_011159-T1.cds;Parent=ColletesGigas_011159-T1
WUUM01000013.1	funannotate	gene	7532982	7536302	.	-	.	Name=TRAP1;ID=ColletesGigas_011364
WUUM01000013.1	funannotate	gene	7525346	7529776	.	-	.	ID=ColletesGigas_011363
WUUM01000013.1	funannotate	gene	7514187	7514558	.	-	.	ID=ColletesGigas_011362
WUUM01000013.1	funannotate	gene	7561661	7561972	.	-	.	ID=ColletesGigas_011369
WUUM01000013.1	funannotate	gene	7559049	7559297	.	+	.	ID=ColletesGigas_011368
WUUM01000013.1	funannotate	gene	7554801	7555520	.	-	.	ID=ColletesGigas_011367
WUUM01000013.1	funannotate	gene	7542496	7543879	.	-	.	ID=ColletesGigas_011366
WUUM01000013.1	funannotate	gene	7499283	7500546	.	+	.	ID=ColletesGigas_011361
WUUM01000013.1	funannotate	gene	7484588	7485014	.	+	.	ID=ColletesGigas_011360
WUUM01000013.1	funannotate	CDS	6949354	6949369	.	-	0	ID=ColletesGigas_011316-T1.cds;Parent=ColletesGigas_011316-T1
WUUM01000013.1	funannotate	CDS	6948307	6948492	.	-	0	ID=ColletesGigas_011316-T1.cds;Parent=ColletesGigas_011316-T1
WUUM01000013.1	funannotate	CDS	6947876	6948035	.	-	0	ID=ColletesGigas_011316-T1.cds;Parent=ColletesGigas_011316-T1
WUUM01000013.1	funannotate	CDS	6947510	6947786	.	-	0	ID=ColletesGigas_011316-T1.cds;Parent=ColletesGigas_011316-T1
WUUM01000013.1	funannotate	CDS	6947280	6947420	.	-	0	ID=ColletesGigas_011316-T1.cds;Parent=ColletesGigas_011316-T1
WUUM01000013.1	funannotate	CDS	6947087	6947215	.	-	0	ID=ColletesGigas_011316-T1.cds;Parent=ColletesGigas_011316-T1
WUUM01000013.1	funannotate	exon	4543083	4543142	.	+	.	ID=ColletesGigas_011146-T1.exon1;Parent=ColletesGigas_011146-T1
WUUM01000013.1	funannotate	exon	7062888	7063180	.	-	.	ID=ColletesGigas_011324-T1.exon1;Parent=ColletesGigas_011324-T1
WUUM01000013.1	funannotate	gene	7646193	7646440	.	-	.	ID=ColletesGigas_011376
WUUM01000013.1	funannotate	gene	7642054	7645534	.	-	.	ID=ColletesGigas_011375
WUUM01000013.1	funannotate	gene	7614275	7614598	.	+	.	ID=ColletesGigas_011374
WUUM01000013.1	funannotate	exon	7061091	7061337	.	-	.	ID=ColletesGigas_011324-T1.exon2;Parent=ColletesGigas_011324-T1
WUUM01000013.1	funannotate	gene	7598803	7599198	.	-	.	ID=ColletesGigas_011373
WUUM01000013.1	funannotate	exon	4544170	4544448	.	+	.	ID=ColletesGigas_011146-T1.exon4;Parent=ColletesGigas_011146-T1
WUUM01000013.1	funannotate	exon	4544546	4544854	.	+	.	ID=ColletesGigas_011146-T1.exon5;Parent=ColletesGigas_011146-T1
WUUM01000013.1	funannotate	gene	7714232	7716912	.	+	.	ID=ColletesGigas_011379
WUUM01000013.1	funannotate	exon	4543319	4543547	.	+	.	ID=ColletesGigas_011146-T1.exon2;Parent=ColletesGigas_011146-T1
WUUM01000013.1	funannotate	gene	7695550	7695873	.	-	.	ID=ColletesGigas_011378
WUUM01000013.1	funannotate	exon	4543958	4544085	.	+	.	ID=ColletesGigas_011146-T1.exon3;Parent=ColletesGigas_011146-T1
WUUM01000013.1	funannotate	gene	7682639	7688761	.	+	.	ID=ColletesGigas_011377
WUUM01000013.1	funannotate	mRNA	6842740	6843162	.	+	.	ID=ColletesGigas_011307-T1;Parent=ColletesGigas_011307
WUUM01000013.1	funannotate	gene	7588846	7590054	.	-	.	ID=ColletesGigas_011372
WUUM01000013.1	funannotate	gene	7583338	7583643	.	-	.	ID=ColletesGigas_011371
WUUM01000013.1	funannotate	gene	7571087	7573958	.	+	.	ID=ColletesGigas_011370
WUUM01000013.1	funannotate	exon	570818	570995	.	-	.	ID=ColletesGigas_010862-T1.exon2;Parent=ColletesGigas_010862-T1
WUUM01000013.1	funannotate	exon	570712	570739	.	-	.	ID=ColletesGigas_010862-T1.exon3;Parent=ColletesGigas_010862-T1
WUUM01000013.1	funannotate	exon	571086	571239	.	-	.	ID=ColletesGigas_010862-T1.exon1;Parent=ColletesGigas_010862-T1
WUUM01000013.1	funannotate	exon	568612	568719	.	-	.	ID=ColletesGigas_010862-T1.exon6;Parent=ColletesGigas_010862-T1
WUUM01000013.1	funannotate	gene	7816493	7816890	.	-	.	ID=ColletesGigas_011387
WUUM01000013.1	funannotate	exon	568203	568540	.	-	.	ID=ColletesGigas_010862-T1.exon7;Parent=ColletesGigas_010862-T1
WUUM01000013.1	funannotate	gene	7810615	7812288	.	-	.	ID=ColletesGigas_011386
WUUM01000013.1	funannotate	exon	570462	570565	.	-	.	ID=ColletesGigas_010862-T1.exon4;Parent=ColletesGigas_010862-T1
WUUM01000013.1	funannotate	gene	7805933	7806277	.	+	.	ID=ColletesGigas_011385
WUUM01000013.1	funannotate	exon	569393	569667	.	-	.	ID=ColletesGigas_010862-T1.exon5;Parent=ColletesGigas_010862-T1
WUUM01000013.1	funannotate	gene	7778689	7794878	.	-	.	ID=ColletesGigas_011384
WUUM01000013.1	funannotate	exon	3342271	3342290	.	+	.	ID=ColletesGigas_011072-T1.exon2;Parent=ColletesGigas_011072-T1
WUUM01000013.1	funannotate	gene	7850445	7854059	.	+	.	ID=ColletesGigas_011389
WUUM01000013.1	funannotate	gene	7818239	7823194	.	-	.	ID=ColletesGigas_011388
WUUM01000013.1	funannotate	exon	3341638	3341920	.	+	.	ID=ColletesGigas_011072-T1.exon1;Parent=ColletesGigas_011072-T1
WUUM01000013.1	funannotate	CDS	1883112	1883252	.	+	0	ID=ColletesGigas_010986-T1.cds;Parent=ColletesGigas_010986-T1
WUUM01000013.1	funannotate	CDS	1883876	1884082	.	+	0	ID=ColletesGigas_010986-T1.cds;Parent=ColletesGigas_010986-T1
WUUM01000013.1	funannotate	gene	7767089	7778482	.	-	.	ID=ColletesGigas_011383
WUUM01000013.1	funannotate	gene	7741016	7751757	.	+	.	ID=ColletesGigas_011382
WUUM01000013.1	funannotate	gene	7732264	7735272	.	-	.	ID=ColletesGigas_011381
WUUM01000013.1	funannotate	gene	7722917	7723395	.	-	.	ID=ColletesGigas_011380
WUUM01000013.1	funannotate	gene	6967299	6969108	.	-	.	ID=ColletesGigas_011318
WUUM01000013.1	funannotate	mRNA	6984397	6986402	.	+	.	ID=ColletesGigas_011320-T1;Parent=ColletesGigas_011320
WUUM01000013.1	funannotate	gene	6961005	6962386	.	+	.	ID=ColletesGigas_011317
WUUM01000013.1	funannotate	gene	6947087	6949369	.	-	.	ID=ColletesGigas_011316
WUUM01000013.1	funannotate	CDS	1434653	1434846	.	+	0	ID=ColletesGigas_010937-T1.cds;Parent=ColletesGigas_010937-T1
WUUM01000013.1	funannotate	CDS	1435123	1435459	.	+	0	ID=ColletesGigas_010937-T1.cds;Parent=ColletesGigas_010937-T1
WUUM01000013.1	funannotate	CDS	1436266	1436370	.	+	0	ID=ColletesGigas_010937-T1.cds;Parent=ColletesGigas_010937-T1
WUUM01000013.1	funannotate	exon	5982122	5982202	.	+	.	ID=ColletesGigas_011255-T1.exon9;Parent=ColletesGigas_011255-T1
WUUM01000013.1	funannotate	gene	6939959	6945771	.	-	.	ID=ColletesGigas_011315
WUUM01000013.1	funannotate	exon	6222642	6222776	.	-	.	ID=ColletesGigas_011273-T1.exon2;Parent=ColletesGigas_011273-T1
WUUM01000013.1	funannotate	exon	6223802	6223996	.	-	.	ID=ColletesGigas_011273-T1.exon1;Parent=ColletesGigas_011273-T1
WUUM01000013.1	funannotate	gene	6981711	6982406	.	-	.	ID=ColletesGigas_011319
WUUM01000013.1	funannotate	exon	4895360	4895593	.	+	.	ID=ColletesGigas_011184-T1.exon2;Parent=ColletesGigas_011184-T1
WUUM01000013.1	funannotate	gene	6919512	6920105	.	+	.	ID=ColletesGigas_011310
WUUM01000013.1	funannotate	exon	4896229	4896569	.	+	.	ID=ColletesGigas_011184-T1.exon3;Parent=ColletesGigas_011184-T1
WUUM01000013.1	funannotate	exon	4893666	4893858	.	+	.	ID=ColletesGigas_011184-T1.exon1;Parent=ColletesGigas_011184-T1
WUUM01000013.1	funannotate	gene	6938698	6939248	.	-	.	ID=ColletesGigas_011314
WUUM01000013.1	funannotate	gene	6932875	6937006	.	-	.	ID=ColletesGigas_011313
WUUM01000013.1	funannotate	gene	6926270	6927670	.	+	.	ID=ColletesGigas_011312
WUUM01000013.1	funannotate	gene	6922519	6924829	.	+	.	ID=ColletesGigas_011311
WUUM01000013.1	funannotate	exon	4896720	4896959	.	+	.	ID=ColletesGigas_011184-T1.exon4;Parent=ColletesGigas_011184-T1
WUUM01000013.1	funannotate	exon	4897737	4897859	.	+	.	ID=ColletesGigas_011184-T1.exon5;Parent=ColletesGigas_011184-T1
WUUM01000013.1	funannotate	exon	5980044	5980237	.	+	.	ID=ColletesGigas_011255-T1.exon4;Parent=ColletesGigas_011255-T1
WUUM01000013.1	funannotate	exon	5976293	5976660	.	+	.	ID=ColletesGigas_011255-T1.exon3;Parent=ColletesGigas_011255-T1
WUUM01000013.1	funannotate	mRNA	210602	211273	.	-	.	ID=ColletesGigas_010831-T1;Parent=ColletesGigas_010831
WUUM01000013.1	funannotate	exon	5976031	5976229	.	+	.	ID=ColletesGigas_011255-T1.exon2;Parent=ColletesGigas_011255-T1
WUUM01000013.1	funannotate	exon	5974889	5975455	.	+	.	ID=ColletesGigas_011255-T1.exon1;Parent=ColletesGigas_011255-T1
WUUM01000013.1	funannotate	exon	5981912	5982008	.	+	.	ID=ColletesGigas_011255-T1.exon8;Parent=ColletesGigas_011255-T1
WUUM01000013.1	funannotate	exon	5981560	5981789	.	+	.	ID=ColletesGigas_011255-T1.exon7;Parent=ColletesGigas_011255-T1
WUUM01000013.1	funannotate	exon	5981119	5981274	.	+	.	ID=ColletesGigas_011255-T1.exon6;Parent=ColletesGigas_011255-T1
WUUM01000013.1	funannotate	exon	5980634	5980667	.	+	.	ID=ColletesGigas_011255-T1.exon5;Parent=ColletesGigas_011255-T1
WUUM01000013.1	funannotate	gene	7098665	7098904	.	-	.	ID=ColletesGigas_011329
WUUM01000013.1	funannotate	gene	7093164	7093436	.	-	.	ID=ColletesGigas_011328
WUUM01000013.1	funannotate	exon	1990471	1990863	.	-	.	ID=ColletesGigas_011000-T1.exon2;Parent=ColletesGigas_011000-T1
WUUM01000013.1	funannotate	gene	7078767	7082889	.	+	.	ID=ColletesGigas_011327
WUUM01000013.1	funannotate	exon	1990981	1991280	.	-	.	ID=ColletesGigas_011000-T1.exon1;Parent=ColletesGigas_011000-T1
WUUM01000013.1	funannotate	gene	7068515	7069154	.	+	.	ID=ColletesGigas_011326
WUUM01000013.1	funannotate	exon	1713910	1714135	.	+	.	ID=ColletesGigas_010971-T1.exon2;Parent=ColletesGigas_010971-T1
WUUM01000013.1	funannotate	gene	7014115	7015122	.	-	.	ID=ColletesGigas_011321
WUUM01000013.1	funannotate	exon	1713697	1713830	.	+	.	ID=ColletesGigas_010971-T1.exon1;Parent=ColletesGigas_010971-T1
WUUM01000013.1	funannotate	gene	6984397	6986402	.	+	.	ID=ColletesGigas_011320
WUUM01000013.1	funannotate	gene	7065011	7065262	.	+	.	ID=ColletesGigas_011325
WUUM01000013.1	funannotate	gene	7061091	7063180	.	-	.	ID=ColletesGigas_011324
WUUM01000013.1	funannotate	gene	7045169	7052175	.	-	.	ID=ColletesGigas_011323
WUUM01000013.1	funannotate	gene	7022748	7026405	.	-	.	ID=ColletesGigas_011322
WUUM01000013.1	funannotate	CDS	7174226	7174259	.	-	0	ID=ColletesGigas_011338-T1.cds;Parent=ColletesGigas_011338-T1
WUUM01000013.1	funannotate	CDS	7173803	7173888	.	-	0	ID=ColletesGigas_011338-T1.cds;Parent=ColletesGigas_011338-T1
WUUM01000013.1	funannotate	CDS	7173318	7173539	.	-	0	ID=ColletesGigas_011338-T1.cds;Parent=ColletesGigas_011338-T1
WUUM01000013.1	funannotate	CDS	4358984	4359358	.	+	0	ID=ColletesGigas_011137-T1.cds;Parent=ColletesGigas_011137-T1
WUUM01000013.1	funannotate	gene	7177143	7185022	.	+	.	ID=ColletesGigas_011339
WUUM01000013.1	funannotate	CDS	4045122	4045457	.	-	0	ID=ColletesGigas_011115-T1.cds;Parent=ColletesGigas_011115-T1
WUUM01000013.1	funannotate	gene	7173318	7174259	.	-	.	ID=ColletesGigas_011338
WUUM01000013.1	funannotate	gene	7164933	7171699	.	+	.	ID=ColletesGigas_011337
WUUM01000013.1	funannotate	mRNA	388587	389318	.	+	.	ID=ColletesGigas_010843-T1;Dbxref=InterPro:IPR031959%2CPFAM:PF16009;Parent=ColletesGigas_010843
WUUM01000013.1	funannotate	exon	3154921	3155234	.	+	.	ID=ColletesGigas_011054-T1.exon4;Parent=ColletesGigas_011054-T1
WUUM01000013.1	funannotate	gene	7132746	7136696	.	-	.	ID=ColletesGigas_011332
WUUM01000013.1	funannotate	gene	7126079	7126422	.	+	.	ID=ColletesGigas_011331
WUUM01000013.1	funannotate	exon	3154414	3154641	.	+	.	ID=ColletesGigas_011054-T1.exon2;Parent=ColletesGigas_011054-T1
WUUM01000013.1	funannotate	gene	7114659	7117957	.	+	.	ID=ColletesGigas_011330
WUUM01000013.1	funannotate	exon	3154707	3154815	.	+	.	ID=ColletesGigas_011054-T1.exon3;Parent=ColletesGigas_011054-T1
WUUM01000013.1	funannotate	gene	7155471	7156571	.	+	.	ID=ColletesGigas_011336
WUUM01000013.1	funannotate	exon	3154187	3154324	.	+	.	ID=ColletesGigas_011054-T1.exon1;Parent=ColletesGigas_011054-T1
WUUM01000013.1	funannotate	gene	7151121	7151432	.	+	.	ID=ColletesGigas_011335
WUUM01000013.1	funannotate	gene	7146856	7150329	.	+	.	ID=ColletesGigas_011334
WUUM01000013.1	funannotate	gene	7140390	7144803	.	-	.	ID=ColletesGigas_011333
WUUM01000013.1	funannotate	mRNA	6981711	6982406	.	-	.	ID=ColletesGigas_011319-T1;Parent=ColletesGigas_011319
WUUM01000013.1	funannotate	gene	7342488	7347009	.	+	.	ID=ColletesGigas_011349
WUUM01000013.1	funannotate	gene	7325824	7327352	.	-	.	ID=ColletesGigas_011348
WUUM01000013.1	funannotate	gene	7240393	7243621	.	-	.	ID=ColletesGigas_011343
WUUM01000013.1	funannotate	gene	7235835	7236418	.	+	.	ID=ColletesGigas_011342
WUUM01000013.1	funannotate	gene	7195776	7200103	.	-	.	ID=ColletesGigas_011341
WUUM01000013.1	funannotate	gene	7186327	7187243	.	-	.	ID=ColletesGigas_011340
WUUM01000013.1	funannotate	gene	7314668	7318982	.	-	.	ID=ColletesGigas_011347
WUUM01000013.1	funannotate	gene	7308923	7309246	.	-	.	ID=ColletesGigas_011346
WUUM01000013.1	funannotate	gene	7278867	7281585	.	-	.	ID=ColletesGigas_011345
WUUM01000013.1	funannotate	gene	7275324	7277408	.	+	.	ID=ColletesGigas_011344
WUUM01000013.1	funannotate	CDS	6635652	6635822	.	-	0	ID=ColletesGigas_011300-T1.cds;Parent=ColletesGigas_011300-T1
WUUM01000013.1	funannotate	CDS	6635482	6635637	.	-	0	ID=ColletesGigas_011300-T1.cds;Parent=ColletesGigas_011300-T1
WUUM01000013.1	funannotate	mRNA	3955941	3956487	.	+	.	ID=ColletesGigas_011109-T1;Parent=ColletesGigas_011109
WUUM01000013.1	funannotate	exon	3176487	3176560	.	-	.	ID=ColletesGigas_011057-T1.exon3;Parent=ColletesGigas_011057-T1
WUUM01000013.1	funannotate	exon	3174089	3174318	.	-	.	ID=ColletesGigas_011057-T1.exon4;Parent=ColletesGigas_011057-T1
WUUM01000013.1	funannotate	exon	3179045	3179100	.	-	.	ID=ColletesGigas_011057-T1.exon1;Parent=ColletesGigas_011057-T1
WUUM01000013.1	funannotate	CDS	954453	955775	.	+	0	ID=ColletesGigas_010909-T1.cds;Parent=ColletesGigas_010909-T1
WUUM01000013.1	funannotate	exon	3178025	3178110	.	-	.	ID=ColletesGigas_011057-T1.exon2;Parent=ColletesGigas_011057-T1
WUUM01000013.1	funannotate	exon	3173408	3173975	.	-	.	ID=ColletesGigas_011057-T1.exon5;Parent=ColletesGigas_011057-T1
WUUM01000013.1	funannotate	CDS	4713685	4714428	.	+	0	ID=ColletesGigas_011165-T1.cds;Parent=ColletesGigas_011165-T1
WUUM01000013.1	funannotate	CDS	843508	846962	.	-	0	ID=ColletesGigas_010884-T1.cds;Parent=ColletesGigas_010884-T1
WUUM01000013.1	funannotate	CDS	843229	843424	.	-	0	ID=ColletesGigas_010884-T1.cds;Parent=ColletesGigas_010884-T1
WUUM01000013.1	funannotate	CDS	842959	843087	.	-	0	ID=ColletesGigas_010884-T1.cds;Parent=ColletesGigas_010884-T1
WUUM01000013.1	funannotate	mRNA	4955466	4956917	.	-	.	ID=ColletesGigas_011190-T1;Parent=ColletesGigas_011190
WUUM01000013.1	funannotate	CDS	4502846	4503244	.	-	0	ID=ColletesGigas_011143-T1.cds;Parent=ColletesGigas_011143-T1
WUUM01000013.1	funannotate	exon	6842740	6842899	.	+	.	ID=ColletesGigas_011307-T1.exon1;Parent=ColletesGigas_011307-T1
WUUM01000013.1	funannotate	exon	6842951	6843162	.	+	.	ID=ColletesGigas_011307-T1.exon2;Parent=ColletesGigas_011307-T1
WUUM01000013.1	funannotate	gene	8056234	8056965	.	-	.	ID=ColletesGigas_011398
WUUM01000013.1	funannotate	gene	8014652	8015023	.	-	.	ID=ColletesGigas_011397
WUUM01000013.1	funannotate	gene	7997642	7998678	.	+	.	ID=ColletesGigas_011396
WUUM01000013.1	funannotate	gene	7960879	7961926	.	-	.	ID=ColletesGigas_011395
WUUM01000013.1	funannotate	gene	8062050	8069424	.	-	.	ID=ColletesGigas_011399
WUUM01000013.1	funannotate	gene	7874958	7878003	.	-	.	ID=ColletesGigas_011390
WUUM01000013.1	funannotate	gene	7943458	7946224	.	+	.	ID=ColletesGigas_011394
WUUM01000013.1	funannotate	gene	7928123	7936109	.	+	.	ID=ColletesGigas_011393
WUUM01000013.1	funannotate	gene	7925506	7925766	.	+	.	ID=ColletesGigas_011392
WUUM01000013.1	funannotate	gene	7883960	7884256	.	+	.	ID=ColletesGigas_011391
WUUM01000013.1	funannotate	exon	1415033	1415127	.	-	.	ID=ColletesGigas_010934-T1.exon1;Parent=ColletesGigas_010934-T1
WUUM01000013.1	funannotate	exon	4709208	4709316	.	+	.	ID=ColletesGigas_011163-T1.exon12;Parent=ColletesGigas_011163-T1
WUUM01000013.1	funannotate	exon	4709378	4709599	.	+	.	ID=ColletesGigas_011163-T1.exon13;Parent=ColletesGigas_011163-T1
WUUM01000013.1	funannotate	mRNA	2116657	2130044	.	-	.	ID=ColletesGigas_011007-T1;Ontology_term=GO:0004930%2CGO:0016907%2CGO:0007186%2CGO:0005887%2CGO:0016021;Dbxref=InterPro:IPR017452%2CInterPro:IPR000276%2CPFAM:PF00001%2CInterPro:IPR000995%2CPFAM:PF10320%2CPFAM:PF10328;Parent=ColletesGigas_011007
WUUM01000013.1	funannotate	exon	4708561	4708944	.	+	.	ID=ColletesGigas_011163-T1.exon10;Parent=ColletesGigas_011163-T1
WUUM01000013.1	funannotate	exon	4709008	4709133	.	+	.	ID=ColletesGigas_011163-T1.exon11;Parent=ColletesGigas_011163-T1
WUUM01000013.1	funannotate	exon	5611824	5615903	.	-	.	ID=ColletesGigas_011218-T1.exon1;Parent=ColletesGigas_011218-T1
WUUM01000013.1	funannotate	exon	4709863	4710048	.	+	.	ID=ColletesGigas_011163-T1.exon14;Parent=ColletesGigas_011163-T1
WUUM01000013.1	funannotate	mRNA	2423456	2429179	.	-	.	ID=ColletesGigas_011020-T1;Dbxref=InterPro:IPR026173;Parent=ColletesGigas_011020
WUUM01000013.1	funannotate	CDS	6086691	6086914	.	-	0	ID=ColletesGigas_011264-T1.cds;Parent=ColletesGigas_011264-T1
WUUM01000013.1	funannotate	CDS	6085332	6085572	.	-	0	ID=ColletesGigas_011264-T1.cds;Parent=ColletesGigas_011264-T1
WUUM01000013.1	funannotate	CDS	6084379	6084600	.	-	0	ID=ColletesGigas_011264-T1.cds;Parent=ColletesGigas_011264-T1
WUUM01000013.1	funannotate	exon	6469115	6470809	.	-	.	ID=ColletesGigas_011290-T1.exon1;Parent=ColletesGigas_011290-T1
WUUM01000013.1	funannotate	mRNA	6310420	6311391	.	+	.	ID=ColletesGigas_011280-T1;Parent=ColletesGigas_011280
WUUM01000013.1	funannotate	CDS	5871272	5871474	.	+	0	ID=ColletesGigas_011242-T1.cds;Parent=ColletesGigas_011242-T1
WUUM01000013.1	funannotate	CDS	5871896	5872040	.	+	0	ID=ColletesGigas_011242-T1.cds;Parent=ColletesGigas_011242-T1
WUUM01000013.1	funannotate	CDS	5876064	5876269	.	+	0	ID=ColletesGigas_011242-T1.cds;Parent=ColletesGigas_011242-T1
WUUM01000013.1	funannotate	CDS	5877299	5877306	.	+	0	ID=ColletesGigas_011242-T1.cds;Parent=ColletesGigas_011242-T1
WUUM01000013.1	funannotate	CDS	5877906	5878128	.	+	0	ID=ColletesGigas_011242-T1.cds;Parent=ColletesGigas_011242-T1
WUUM01000013.1	funannotate	CDS	5878550	5878746	.	+	0	ID=ColletesGigas_011242-T1.cds;Parent=ColletesGigas_011242-T1
WUUM01000013.1	funannotate	CDS	5879347	5879561	.	+	0	ID=ColletesGigas_011242-T1.cds;Parent=ColletesGigas_011242-T1
WUUM01000013.1	funannotate	CDS	5880097	5880400	.	+	0	ID=ColletesGigas_011242-T1.cds;Parent=ColletesGigas_011242-T1
WUUM01000013.1	funannotate	CDS	5881037	5881581	.	+	0	ID=ColletesGigas_011242-T1.cds;Parent=ColletesGigas_011242-T1
WUUM01000013.1	funannotate	exon	386171	386965	.	-	.	ID=ColletesGigas_010842-T1.exon1;Parent=ColletesGigas_010842-T1
WUUM01000013.1	funannotate	CDS	5627475	5627670	.	+	0	ID=ColletesGigas_011220-T1.cds;Parent=ColletesGigas_011220-T1
WUUM01000013.1	funannotate	CDS	5628264	5628520	.	+	0	ID=ColletesGigas_011220-T1.cds;Parent=ColletesGigas_011220-T1
WUUM01000013.1	funannotate	exon	2929152	2929298	.	-	.	ID=ColletesGigas_011037-T1.exon4;Parent=ColletesGigas_011037-T1
WUUM01000013.1	funannotate	exon	2929460	2929817	.	-	.	ID=ColletesGigas_011037-T1.exon3;Parent=ColletesGigas_011037-T1
WUUM01000013.1	funannotate	exon	2928464	2928617	.	-	.	ID=ColletesGigas_011037-T1.exon6;Parent=ColletesGigas_011037-T1
WUUM01000013.1	funannotate	exon	2928703	2928896	.	-	.	ID=ColletesGigas_011037-T1.exon5;Parent=ColletesGigas_011037-T1
WUUM01000013.1	funannotate	exon	2927826	2928022	.	-	.	ID=ColletesGigas_011037-T1.exon8;Parent=ColletesGigas_011037-T1
WUUM01000013.1	funannotate	exon	2928203	2928341	.	-	.	ID=ColletesGigas_011037-T1.exon7;Parent=ColletesGigas_011037-T1
WUUM01000013.1	funannotate	mRNA	6280063	6305434	.	+	.	ID=ColletesGigas_011279-T1;Dbxref=PFAM:PF15787%2CInterPro:IPR013320%2CPFAM:PF06469%2CInterPro:IPR016024%2CInterPro:IPR031570%2CInterPro:IPR023362%2CInterPro:IPR010508;Parent=ColletesGigas_011279
WUUM01000013.1	funannotate	exon	4119812	4119848	.	+	.	ID=ColletesGigas_011126-T1.exon1;Parent=ColletesGigas_011126-T1
WUUM01000013.1	funannotate	exon	4120185	4120232	.	+	.	ID=ColletesGigas_011126-T1.exon2;Parent=ColletesGigas_011126-T1
WUUM01000013.1	funannotate	exon	4121110	4121336	.	+	.	ID=ColletesGigas_011126-T1.exon3;Parent=ColletesGigas_011126-T1
WUUM01000013.1	funannotate	mRNA	2414530	2420792	.	-	.	ID=ColletesGigas_011019-T1;Dbxref=InterPro:IPR026173;Parent=ColletesGigas_011019
WUUM01000013.1	funannotate	exon	2930089	2930259	.	-	.	ID=ColletesGigas_011037-T1.exon2;Parent=ColletesGigas_011037-T1
WUUM01000013.1	funannotate	exon	2931411	2931769	.	-	.	ID=ColletesGigas_011037-T1.exon1;Parent=ColletesGigas_011037-T1
WUUM01000013.1	funannotate	exon	6736967	6736994	.	+	.	ID=ColletesGigas_011304-T1.exon1;Parent=ColletesGigas_011304-T1
WUUM01000013.1	funannotate	exon	6737656	6737828	.	+	.	ID=ColletesGigas_011304-T1.exon2;Parent=ColletesGigas_011304-T1
WUUM01000013.1	funannotate	mRNA	6130291	6130587	.	+	.	ID=ColletesGigas_011267-T1;Parent=ColletesGigas_011267
WUUM01000013.1	funannotate	mRNA	1208008	1208752	.	+	.	ID=ColletesGigas_010921-T1;Parent=ColletesGigas_010921
WUUM01000013.1	funannotate	CDS	3239210	3239332	.	-	0	ID=ColletesGigas_011063-T1.cds;Parent=ColletesGigas_011063-T1
WUUM01000013.1	funannotate	CDS	3238625	3238900	.	-	0	ID=ColletesGigas_011063-T1.cds;Parent=ColletesGigas_011063-T1
WUUM01000013.1	funannotate	mRNA	2962277	2965259	.	+	.	ID=ColletesGigas_011044-T1;Ontology_term=GO:0006511%2CGO:0031625;Dbxref=InterPro:IPR001373%2CInterPro:IPR036388%2CInterPro:IPR036317%2CInterPro:IPR036390%2CPFAM:PF08672%2CInterPro:IPR016158%2CInterPro:IPR014786;Parent=ColletesGigas_011044
WUUM01000013.1	funannotate	CDS	6391062	6391068	.	-	0	ID=ColletesGigas_011286-T1.cds;Parent=ColletesGigas_011286-T1
WUUM01000013.1	funannotate	CDS	6390712	6390983	.	-	0	ID=ColletesGigas_011286-T1.cds;Parent=ColletesGigas_011286-T1
WUUM01000013.1	funannotate	CDS	6390106	6390252	.	-	0	ID=ColletesGigas_011286-T1.cds;Parent=ColletesGigas_011286-T1
WUUM01000013.1	funannotate	CDS	6389765	6389896	.	-	0	ID=ColletesGigas_011286-T1.cds;Parent=ColletesGigas_011286-T1
WUUM01000013.1	funannotate	CDS	6386361	6386515	.	-	0	ID=ColletesGigas_011286-T1.cds;Parent=ColletesGigas_011286-T1
WUUM01000013.1	funannotate	CDS	6386052	6386220	.	-	0	ID=ColletesGigas_011286-T1.cds;Parent=ColletesGigas_011286-T1
WUUM01000013.1	funannotate	CDS	6385838	6385958	.	-	0	ID=ColletesGigas_011286-T1.cds;Parent=ColletesGigas_011286-T1
WUUM01000013.1	funannotate	CDS	6385268	6385439	.	-	0	ID=ColletesGigas_011286-T1.cds;Parent=ColletesGigas_011286-T1
WUUM01000013.1	funannotate	CDS	6384968	6385190	.	-	0	ID=ColletesGigas_011286-T1.cds;Parent=ColletesGigas_011286-T1
WUUM01000013.1	funannotate	mRNA	1403773	1404348	.	+	.	ID=ColletesGigas_010933-T1;Parent=ColletesGigas_010933
WUUM01000013.1	funannotate	exon	909971	910055	.	+	.	ID=ColletesGigas_010897-T1.exon6;Parent=ColletesGigas_010897-T1
WUUM01000013.1	funannotate	exon	909263	909566	.	+	.	ID=ColletesGigas_010897-T1.exon5;Parent=ColletesGigas_010897-T1
WUUM01000013.1	funannotate	exon	1410965	1411163	.	-	.	ID=ColletesGigas_010934-T1.exon2;Parent=ColletesGigas_010934-T1
WUUM01000013.1	funannotate	mRNA	5974889	5982814	.	+	.	ID=ColletesGigas_011255-T1;Dbxref=InterPro:IPR008677;Parent=ColletesGigas_011255
WUUM01000013.1	funannotate	exon	908968	909171	.	+	.	ID=ColletesGigas_010897-T1.exon4;Parent=ColletesGigas_010897-T1
WUUM01000013.1	funannotate	exon	908666	908892	.	+	.	ID=ColletesGigas_010897-T1.exon3;Parent=ColletesGigas_010897-T1
WUUM01000013.1	funannotate	exon	908293	908591	.	+	.	ID=ColletesGigas_010897-T1.exon2;Parent=ColletesGigas_010897-T1
WUUM01000013.1	funannotate	exon	907897	907917	.	+	.	ID=ColletesGigas_010897-T1.exon1;Parent=ColletesGigas_010897-T1
WUUM01000013.1	funannotate	CDS	4956823	4956917	.	-	0	ID=ColletesGigas_011190-T1.cds;Parent=ColletesGigas_011190-T1
WUUM01000013.1	funannotate	CDS	4955466	4955754	.	-	0	ID=ColletesGigas_011190-T1.cds;Parent=ColletesGigas_011190-T1
WUUM01000013.1	funannotate	exon	7184642	7185022	.	+	.	ID=ColletesGigas_011339-T1.exon10;Parent=ColletesGigas_011339-T1
WUUM01000013.1	funannotate	mRNA	2893604	2901328	.	+	.	ID=ColletesGigas_011032-T1;Ontology_term=GO:0004386%2CGO:0020037%2CGO:0004601%2CGO:0055114%2CGO:0006979;Dbxref=InterPro:IPR011709%2CInterPro:IPR010255%2CInterPro:IPR001650%2CInterPro:IPR037120%2CInterPro:IPR019791%2CInterPro:IPR007502%2CInterPro:IPR027417%2CInterPro:IPR014001;Parent=ColletesGigas_011032
WUUM01000013.1	funannotate	CDS	6175719	6175874	.	+	0	ID=ColletesGigas_011270-T1.cds;Parent=ColletesGigas_011270-T1
WUUM01000013.1	funannotate	CDS	6175990	6176134	.	+	0	ID=ColletesGigas_011270-T1.cds;Parent=ColletesGigas_011270-T1
WUUM01000013.1	funannotate	CDS	6176186	6176328	.	+	0	ID=ColletesGigas_011270-T1.cds;Parent=ColletesGigas_011270-T1
WUUM01000013.1	funannotate	mRNA	3308159	3311896	.	+	.	ID=ColletesGigas_011068-T1;Parent=ColletesGigas_011068
WUUM01000013.1	funannotate	exon	100469	100882	.	+	.	ID=ColletesGigas_010822-T1.exon2;Parent=ColletesGigas_010822-T1
WUUM01000013.1	funannotate	exon	100154	100327	.	+	.	ID=ColletesGigas_010822-T1.exon1;Parent=ColletesGigas_010822-T1
WUUM01000013.1	funannotate	mRNA	7732264	7735272	.	-	.	ID=ColletesGigas_011381-T1;Parent=ColletesGigas_011381
WUUM01000013.1	funannotate	exon	2939426	2939592	.	+	.	ID=ColletesGigas_011039-T1.exon10;Parent=ColletesGigas_011039-T1
WUUM01000013.1	funannotate	mRNA	5888408	5889946	.	-	.	ID=ColletesGigas_011243-T1;Dbxref=InterPro:IPR026315;Parent=ColletesGigas_011243
WUUM01000013.1	funannotate	exon	2358742	2358861	.	-	.	ID=ColletesGigas_011017-T1.exon4;Parent=ColletesGigas_011017-T1
WUUM01000013.1	funannotate	mRNA	5759215	5761711	.	-	.	ID=ColletesGigas_011231-T1;Ontology_term=GO:0003824%2CGO:0006596;Dbxref=InterPro:IPR022643%2CInterPro:IPR022653%2CInterPro:IPR029066%2CInterPro:IPR002433%2CInterPro:IPR022644%2CInterPro:IPR000183%2CInterPro:IPR009006;Parent=ColletesGigas_011231
WUUM01000013.1	funannotate	exon	2361932	2361955	.	-	.	ID=ColletesGigas_011017-T1.exon3;Parent=ColletesGigas_011017-T1
WUUM01000013.1	funannotate	exon	2362395	2362496	.	-	.	ID=ColletesGigas_011017-T1.exon2;Parent=ColletesGigas_011017-T1
WUUM01000013.1	funannotate	exon	2363035	2363082	.	-	.	ID=ColletesGigas_011017-T1.exon1;Parent=ColletesGigas_011017-T1
WUUM01000013.1	funannotate	CDS	3614808	3616604	.	-	0	ID=ColletesGigas_011085-T1.cds;Parent=ColletesGigas_011085-T1
WUUM01000013.1	funannotate	exon	3917751	3917801	.	+	.	ID=ColletesGigas_011106-T1.exon1;Parent=ColletesGigas_011106-T1
WUUM01000013.1	funannotate	exon	3921273	3921386	.	+	.	ID=ColletesGigas_011106-T1.exon3;Parent=ColletesGigas_011106-T1
WUUM01000013.1	funannotate	exon	3917859	3919619	.	+	.	ID=ColletesGigas_011106-T1.exon2;Parent=ColletesGigas_011106-T1
WUUM01000013.1	funannotate	mRNA	7928123	7936109	.	+	.	ID=ColletesGigas_011393-T1;Parent=ColletesGigas_011393
WUUM01000013.1	funannotate	mRNA	946016	952662	.	+	.	ID=ColletesGigas_010908-T1;Ontology_term=GO:0006468%2CGO:0004672%2CGO:0005524;Dbxref=InterPro:IPR017441%2CInterPro:IPR011009%2CInterPro:IPR008271%2CInterPro:IPR000719;Parent=ColletesGigas_010908
WUUM01000013.1	funannotate	mRNA	3163476	3164288	.	+	.	ID=ColletesGigas_011056-T1;Parent=ColletesGigas_011056
WUUM01000013.1	funannotate	exon	3956386	3956487	.	+	.	ID=ColletesGigas_011109-T1.exon3;Parent=ColletesGigas_011109-T1
WUUM01000013.1	funannotate	exon	3956120	3956305	.	+	.	ID=ColletesGigas_011109-T1.exon2;Parent=ColletesGigas_011109-T1
WUUM01000013.1	funannotate	exon	3955941	3956039	.	+	.	ID=ColletesGigas_011109-T1.exon1;Parent=ColletesGigas_011109-T1
WUUM01000013.1	funannotate	exon	1035666	1035878	.	-	.	ID=ColletesGigas_010914-T1.exon1;Parent=ColletesGigas_010914-T1
WUUM01000013.1	funannotate	exon	197955	198334	.	+	.	ID=ColletesGigas_010829-T1.exon11;Parent=ColletesGigas_010829-T1
WUUM01000013.1	funannotate	exon	164768	165050	.	-	.	ID=ColletesGigas_010825-T1.exon1;Parent=ColletesGigas_010825-T1
WUUM01000013.1	funannotate	exon	197691	197865	.	+	.	ID=ColletesGigas_010829-T1.exon10;Parent=ColletesGigas_010829-T1
WUUM01000013.1	funannotate	CDS	3788985	3789371	.	-	0	ID=ColletesGigas_011091-T1.cds;Parent=ColletesGigas_011091-T1
WUUM01000013.1	funannotate	exon	200722	200858	.	+	.	ID=ColletesGigas_010829-T1.exon15;Parent=ColletesGigas_010829-T1
WUUM01000013.1	funannotate	exon	200429	200605	.	+	.	ID=ColletesGigas_010829-T1.exon14;Parent=ColletesGigas_010829-T1
WUUM01000013.1	funannotate	exon	198875	200357	.	+	.	ID=ColletesGigas_010829-T1.exon13;Parent=ColletesGigas_010829-T1
WUUM01000013.1	funannotate	exon	198518	198659	.	+	.	ID=ColletesGigas_010829-T1.exon12;Parent=ColletesGigas_010829-T1
WUUM01000013.1	funannotate	exon	7200005	7200103	.	-	.	ID=ColletesGigas_011341-T1.exon1;Parent=ColletesGigas_011341-T1
WUUM01000013.1	funannotate	mRNA	7140390	7144803	.	-	.	ID=ColletesGigas_011333-T1;Ontology_term=GO:0008080%2CGO:0005524%2CGO:0016072%2CGO:0034470;Dbxref=InterPro:IPR007807%2CInterPro:IPR000182%2CInterPro:IPR016181%2CInterPro:IPR027992%2CPFAM:PF08351%2CInterPro:IPR033688%2CInterPro:IPR032672%2CInterPro:IPR013562;Parent=ColletesGigas_011333
WUUM01000013.1	funannotate	exon	7199767	7199875	.	-	.	ID=ColletesGigas_011341-T1.exon2;Parent=ColletesGigas_011341-T1
WUUM01000013.1	funannotate	exon	7197963	7198127	.	-	.	ID=ColletesGigas_011341-T1.exon3;Parent=ColletesGigas_011341-T1
WUUM01000013.1	funannotate	exon	7195776	7195840	.	-	.	ID=ColletesGigas_011341-T1.exon4;Parent=ColletesGigas_011341-T1
WUUM01000013.1	funannotate	CDS	7883960	7884256	.	+	0	ID=ColletesGigas_011391-T1.cds;Parent=ColletesGigas_011391-T1
WUUM01000013.1	funannotate	CDS	513644	513657	.	-	0	ID=ColletesGigas_010856-T1.cds;Parent=ColletesGigas_010856-T1
WUUM01000013.1	funannotate	CDS	509260	509473	.	-	0	ID=ColletesGigas_010856-T1.cds;Parent=ColletesGigas_010856-T1
WUUM01000013.1	funannotate	CDS	505908	506093	.	-	0	ID=ColletesGigas_010856-T1.cds;Parent=ColletesGigas_010856-T1
WUUM01000013.1	funannotate	CDS	16345	16565	.	+	0	ID=ColletesGigas_010815-T1.cds;Parent=ColletesGigas_010815-T1
WUUM01000013.1	funannotate	CDS	16901	18483	.	+	0	ID=ColletesGigas_010815-T1.cds;Parent=ColletesGigas_010815-T1
WUUM01000013.1	funannotate	CDS	18806	18896	.	+	0	ID=ColletesGigas_010815-T1.cds;Parent=ColletesGigas_010815-T1
WUUM01000013.1	funannotate	CDS	19453	19640	.	+	0	ID=ColletesGigas_010815-T1.cds;Parent=ColletesGigas_010815-T1
WUUM01000013.1	funannotate	CDS	19700	20076	.	+	0	ID=ColletesGigas_010815-T1.cds;Parent=ColletesGigas_010815-T1
WUUM01000013.1	funannotate	CDS	20172	20496	.	+	0	ID=ColletesGigas_010815-T1.cds;Parent=ColletesGigas_010815-T1
WUUM01000013.1	funannotate	CDS	20568	20652	.	+	0	ID=ColletesGigas_010815-T1.cds;Parent=ColletesGigas_010815-T1
WUUM01000013.1	funannotate	CDS	20818	20947	.	+	0	ID=ColletesGigas_010815-T1.cds;Parent=ColletesGigas_010815-T1
WUUM01000013.1	funannotate	CDS	23208	23573	.	+	0	ID=ColletesGigas_010815-T1.cds;Parent=ColletesGigas_010815-T1
WUUM01000013.1	funannotate	exon	4702478	4702548	.	+	.	ID=ColletesGigas_011161-T1.exon1;Parent=ColletesGigas_011161-T1
WUUM01000013.1	funannotate	exon	4702771	4702807	.	+	.	ID=ColletesGigas_011161-T1.exon2;Parent=ColletesGigas_011161-T1
WUUM01000013.1	funannotate	exon	4702877	4703086	.	+	.	ID=ColletesGigas_011161-T1.exon3;Parent=ColletesGigas_011161-T1
WUUM01000013.1	funannotate	exon	4703167	4703679	.	+	.	ID=ColletesGigas_011161-T1.exon4;Parent=ColletesGigas_011161-T1
WUUM01000013.1	funannotate	exon	4703762	4703893	.	+	.	ID=ColletesGigas_011161-T1.exon5;Parent=ColletesGigas_011161-T1
WUUM01000013.1	funannotate	exon	7716761	7716912	.	+	.	ID=ColletesGigas_011379-T1.exon3;Parent=ColletesGigas_011379-T1
WUUM01000013.1	funannotate	exon	392368	393234	.	+	.	ID=ColletesGigas_010845-T1.exon1;Parent=ColletesGigas_010845-T1
WUUM01000013.1	funannotate	exon	7715204	7715424	.	+	.	ID=ColletesGigas_011379-T1.exon2;Parent=ColletesGigas_011379-T1
WUUM01000013.1	funannotate	exon	7714232	7714236	.	+	.	ID=ColletesGigas_011379-T1.exon1;Parent=ColletesGigas_011379-T1
WUUM01000013.1	funannotate	exon	7309166	7309246	.	-	.	ID=ColletesGigas_011346-T1.exon1;Parent=ColletesGigas_011346-T1
WUUM01000013.1	funannotate	mRNA	7014115	7015122	.	-	.	ID=ColletesGigas_011321-T1;Dbxref=InterPro:IPR001723%2CInterPro:IPR035500%2CInterPro:IPR000536;Parent=ColletesGigas_011321
WUUM01000013.1	funannotate	exon	7308923	7309099	.	-	.	ID=ColletesGigas_011346-T1.exon2;Parent=ColletesGigas_011346-T1
WUUM01000013.1	funannotate	mRNA	7442254	7449165	.	+	.	ID=ColletesGigas_011357-T1;Ontology_term=GO:0005515;Dbxref=InterPro:IPR001660%2CInterPro:IPR006020%2CInterPro:IPR013761%2CInterPro:IPR011993;Parent=ColletesGigas_011357
WUUM01000013.1	funannotate	CDS	3844794	3845036	.	+	0	ID=ColletesGigas_011100-T1.cds;Parent=ColletesGigas_011100-T1
WUUM01000013.1	funannotate	CDS	3846616	3846777	.	+	0	ID=ColletesGigas_011100-T1.cds;Parent=ColletesGigas_011100-T1
WUUM01000013.1	funannotate	exon	1121511	1122053	.	+	.	ID=ColletesGigas_010916-T1.exon1;Parent=ColletesGigas_010916-T1
WUUM01000013.1	funannotate	exon	1723132	1723167	.	+	.	ID=ColletesGigas_010972-T1.exon1;Parent=ColletesGigas_010972-T1
WUUM01000013.1	funannotate	exon	1723805	1724404	.	+	.	ID=ColletesGigas_010972-T1.exon2;Parent=ColletesGigas_010972-T1
WUUM01000013.1	funannotate	exon	2904385	2904504	.	+	.	ID=ColletesGigas_011034-T1.exon8;Parent=ColletesGigas_011034-T1
WUUM01000013.1	funannotate	exon	2904565	2904704	.	+	.	ID=ColletesGigas_011034-T1.exon9;Parent=ColletesGigas_011034-T1
WUUM01000013.1	funannotate	exon	2903273	2903554	.	+	.	ID=ColletesGigas_011034-T1.exon4;Parent=ColletesGigas_011034-T1
WUUM01000013.1	funannotate	exon	2903652	2903827	.	+	.	ID=ColletesGigas_011034-T1.exon5;Parent=ColletesGigas_011034-T1
WUUM01000013.1	funannotate	exon	2903917	2904038	.	+	.	ID=ColletesGigas_011034-T1.exon6;Parent=ColletesGigas_011034-T1
WUUM01000013.1	funannotate	exon	2904103	2904228	.	+	.	ID=ColletesGigas_011034-T1.exon7;Parent=ColletesGigas_011034-T1
WUUM01000013.1	funannotate	exon	5191718	5192062	.	-	.	ID=ColletesGigas_011199-T1.exon1;Parent=ColletesGigas_011199-T1
WUUM01000013.1	funannotate	exon	2902457	2902706	.	+	.	ID=ColletesGigas_011034-T1.exon1;Parent=ColletesGigas_011034-T1
WUUM01000013.1	funannotate	exon	2902807	2902890	.	+	.	ID=ColletesGigas_011034-T1.exon2;Parent=ColletesGigas_011034-T1
WUUM01000013.1	funannotate	exon	2903119	2903210	.	+	.	ID=ColletesGigas_011034-T1.exon3;Parent=ColletesGigas_011034-T1
WUUM01000013.1	funannotate	exon	4150780	4150874	.	-	.	ID=ColletesGigas_011129-T1.exon2;Parent=ColletesGigas_011129-T1
WUUM01000013.1	funannotate	CDS	4521904	4522200	.	-	0	ID=ColletesGigas_011144-T1.cds;Parent=ColletesGigas_011144-T1
WUUM01000013.1	funannotate	exon	4151492	4151861	.	-	.	ID=ColletesGigas_011129-T1.exon1;Parent=ColletesGigas_011129-T1
WUUM01000013.1	funannotate	mRNA	7278867	7281585	.	-	.	ID=ColletesGigas_011345-T1;Dbxref=InterPro:IPR020864;Parent=ColletesGigas_011345
WUUM01000013.1	funannotate	CDS	4745564	4745906	.	+	0	ID=ColletesGigas_011171-T1.cds;Parent=ColletesGigas_011171-T1
WUUM01000013.1	funannotate	CDS	4750609	4750967	.	+	0	ID=ColletesGigas_011171-T1.cds;Parent=ColletesGigas_011171-T1
WUUM01000013.1	funannotate	CDS	4751782	4752027	.	+	0	ID=ColletesGigas_011171-T1.cds;Parent=ColletesGigas_011171-T1
WUUM01000013.1	funannotate	CDS	4752286	4752415	.	+	0	ID=ColletesGigas_011171-T1.cds;Parent=ColletesGigas_011171-T1
WUUM01000013.1	funannotate	CDS	4752488	4752688	.	+	0	ID=ColletesGigas_011171-T1.cds;Parent=ColletesGigas_011171-T1
WUUM01000013.1	funannotate	CDS	4753884	4754068	.	+	0	ID=ColletesGigas_011171-T1.cds;Parent=ColletesGigas_011171-T1
WUUM01000013.1	funannotate	CDS	4755968	4756847	.	+	0	ID=ColletesGigas_011171-T1.cds;Parent=ColletesGigas_011171-T1
WUUM01000013.1	funannotate	CDS	4766155	4766978	.	+	0	ID=ColletesGigas_011171-T1.cds;Parent=ColletesGigas_011171-T1
WUUM01000013.1	funannotate	CDS	4767058	4767162	.	+	0	ID=ColletesGigas_011171-T1.cds;Parent=ColletesGigas_011171-T1
WUUM01000013.1	funannotate	CDS	4767346	4767651	.	+	0	ID=ColletesGigas_011171-T1.cds;Parent=ColletesGigas_011171-T1
WUUM01000013.1	funannotate	CDS	4767736	4767957	.	+	0	ID=ColletesGigas_011171-T1.cds;Parent=ColletesGigas_011171-T1
WUUM01000013.1	funannotate	CDS	4768045	4768121	.	+	0	ID=ColletesGigas_011171-T1.cds;Parent=ColletesGigas_011171-T1
WUUM01000013.1	funannotate	CDS	4768220	4768382	.	+	0	ID=ColletesGigas_011171-T1.cds;Parent=ColletesGigas_011171-T1
WUUM01000013.1	funannotate	CDS	4768638	4768902	.	+	0	ID=ColletesGigas_011171-T1.cds;Parent=ColletesGigas_011171-T1
WUUM01000013.1	funannotate	CDS	4769118	4769215	.	+	0	ID=ColletesGigas_011171-T1.cds;Parent=ColletesGigas_011171-T1
WUUM01000013.1	funannotate	CDS	4769291	4769451	.	+	0	ID=ColletesGigas_011171-T1.cds;Parent=ColletesGigas_011171-T1
WUUM01000013.1	funannotate	CDS	4769637	4769689	.	+	0	ID=ColletesGigas_011171-T1.cds;Parent=ColletesGigas_011171-T1
WUUM01000013.1	funannotate	CDS	4769926	4770155	.	+	0	ID=ColletesGigas_011171-T1.cds;Parent=ColletesGigas_011171-T1
WUUM01000013.1	funannotate	CDS	4770447	4770616	.	+	0	ID=ColletesGigas_011171-T1.cds;Parent=ColletesGigas_011171-T1
WUUM01000013.1	funannotate	CDS	4770899	4770978	.	+	0	ID=ColletesGigas_011171-T1.cds;Parent=ColletesGigas_011171-T1
WUUM01000013.1	funannotate	CDS	4771223	4771449	.	+	0	ID=ColletesGigas_011171-T1.cds;Parent=ColletesGigas_011171-T1
WUUM01000013.1	funannotate	CDS	4771528	4771668	.	+	0	ID=ColletesGigas_011171-T1.cds;Parent=ColletesGigas_011171-T1
WUUM01000013.1	funannotate	CDS	4771746	4771821	.	+	0	ID=ColletesGigas_011171-T1.cds;Parent=ColletesGigas_011171-T1
WUUM01000013.1	funannotate	CDS	4771921	4772070	.	+	0	ID=ColletesGigas_011171-T1.cds;Parent=ColletesGigas_011171-T1
WUUM01000013.1	funannotate	CDS	4772150	4772364	.	+	0	ID=ColletesGigas_011171-T1.cds;Parent=ColletesGigas_011171-T1
WUUM01000013.1	funannotate	exon	2318203	2318630	.	+	.	ID=ColletesGigas_011015-T1.exon4;Parent=ColletesGigas_011015-T1
WUUM01000013.1	funannotate	exon	2317356	2317385	.	+	.	ID=ColletesGigas_011015-T1.exon3;Parent=ColletesGigas_011015-T1
WUUM01000013.1	funannotate	exon	6253038	6253319	.	+	.	ID=ColletesGigas_011275-T1.exon1;Parent=ColletesGigas_011275-T1
WUUM01000013.1	funannotate	exon	6255799	6256041	.	+	.	ID=ColletesGigas_011275-T1.exon2;Parent=ColletesGigas_011275-T1
WUUM01000013.1	funannotate	exon	2316744	2316764	.	+	.	ID=ColletesGigas_011015-T1.exon2;Parent=ColletesGigas_011015-T1
WUUM01000013.1	funannotate	exon	2316698	2316725	.	+	.	ID=ColletesGigas_011015-T1.exon1;Parent=ColletesGigas_011015-T1
WUUM01000013.1	funannotate	exon	3752951	3753047	.	+	.	ID=ColletesGigas_011090-T1.exon1;Parent=ColletesGigas_011090-T1
WUUM01000013.1	funannotate	CDS	4918541	4918861	.	-	0	ID=ColletesGigas_011185-T1.cds;Parent=ColletesGigas_011185-T1
WUUM01000013.1	funannotate	CDS	4914827	4915335	.	-	0	ID=ColletesGigas_011185-T1.cds;Parent=ColletesGigas_011185-T1
WUUM01000013.1	funannotate	CDS	4913943	4914138	.	-	0	ID=ColletesGigas_011185-T1.cds;Parent=ColletesGigas_011185-T1
WUUM01000013.1	funannotate	CDS	4913727	4913855	.	-	0	ID=ColletesGigas_011185-T1.cds;Parent=ColletesGigas_011185-T1
WUUM01000013.1	funannotate	CDS	4912954	4913325	.	-	0	ID=ColletesGigas_011185-T1.cds;Parent=ColletesGigas_011185-T1
WUUM01000013.1	funannotate	CDS	4912126	4912518	.	-	0	ID=ColletesGigas_011185-T1.cds;Parent=ColletesGigas_011185-T1
WUUM01000013.1	funannotate	exon	3754050	3754414	.	+	.	ID=ColletesGigas_011090-T1.exon2;Parent=ColletesGigas_011090-T1
WUUM01000013.1	funannotate	exon	1934988	1935237	.	-	.	ID=ColletesGigas_010991-T1.exon1;Parent=ColletesGigas_010991-T1
WUUM01000013.1	funannotate	exon	5984180	5984332	.	-	.	ID=ColletesGigas_011256-T1.exon6;Parent=ColletesGigas_011256-T1
WUUM01000013.1	funannotate	exon	1934781	1934916	.	-	.	ID=ColletesGigas_010991-T1.exon2;Parent=ColletesGigas_010991-T1
WUUM01000013.1	funannotate	exon	5983960	5984107	.	-	.	ID=ColletesGigas_011256-T1.exon7;Parent=ColletesGigas_011256-T1
WUUM01000013.1	funannotate	exon	1933779	1933936	.	-	.	ID=ColletesGigas_010991-T1.exon3;Parent=ColletesGigas_010991-T1
WUUM01000013.1	funannotate	exon	5983660	5983828	.	-	.	ID=ColletesGigas_011256-T1.exon8;Parent=ColletesGigas_011256-T1
WUUM01000013.1	funannotate	exon	1930872	1931092	.	-	.	ID=ColletesGigas_010991-T1.exon4;Parent=ColletesGigas_010991-T1
WUUM01000013.1	funannotate	exon	5983400	5983583	.	-	.	ID=ColletesGigas_011256-T1.exon9;Parent=ColletesGigas_011256-T1
WUUM01000013.1	funannotate	exon	5985561	5985718	.	-	.	ID=ColletesGigas_011256-T1.exon2;Parent=ColletesGigas_011256-T1
WUUM01000013.1	funannotate	exon	5985112	5985451	.	-	.	ID=ColletesGigas_011256-T1.exon3;Parent=ColletesGigas_011256-T1
WUUM01000013.1	funannotate	exon	5984756	5984988	.	-	.	ID=ColletesGigas_011256-T1.exon4;Parent=ColletesGigas_011256-T1
WUUM01000013.1	funannotate	exon	5984444	5984626	.	-	.	ID=ColletesGigas_011256-T1.exon5;Parent=ColletesGigas_011256-T1
WUUM01000013.1	funannotate	exon	5985816	5985884	.	-	.	ID=ColletesGigas_011256-T1.exon1;Parent=ColletesGigas_011256-T1
WUUM01000013.1	funannotate	CDS	4482241	4482309	.	-	0	ID=ColletesGigas_011141-T1.cds;Parent=ColletesGigas_011141-T1
WUUM01000013.1	funannotate	CDS	4481175	4481639	.	-	0	ID=ColletesGigas_011141-T1.cds;Parent=ColletesGigas_011141-T1
WUUM01000013.1	funannotate	CDS	2936842	2936938	.	+	0	ID=ColletesGigas_011039-T1.cds;Parent=ColletesGigas_011039-T1
WUUM01000013.1	funannotate	CDS	2937022	2937132	.	+	0	ID=ColletesGigas_011039-T1.cds;Parent=ColletesGigas_011039-T1
WUUM01000013.1	funannotate	CDS	2937227	2937298	.	+	0	ID=ColletesGigas_011039-T1.cds;Parent=ColletesGigas_011039-T1
WUUM01000013.1	funannotate	CDS	2937386	2937646	.	+	0	ID=ColletesGigas_011039-T1.cds;Parent=ColletesGigas_011039-T1
WUUM01000013.1	funannotate	CDS	2937706	2938020	.	+	0	ID=ColletesGigas_011039-T1.cds;Parent=ColletesGigas_011039-T1
WUUM01000013.1	funannotate	CDS	2938108	2938409	.	+	0	ID=ColletesGigas_011039-T1.cds;Parent=ColletesGigas_011039-T1
WUUM01000013.1	funannotate	CDS	2938490	2938642	.	+	0	ID=ColletesGigas_011039-T1.cds;Parent=ColletesGigas_011039-T1
WUUM01000013.1	funannotate	CDS	2938710	2938880	.	+	0	ID=ColletesGigas_011039-T1.cds;Parent=ColletesGigas_011039-T1
WUUM01000013.1	funannotate	CDS	2939010	2939187	.	+	0	ID=ColletesGigas_011039-T1.cds;Parent=ColletesGigas_011039-T1
WUUM01000013.1	funannotate	CDS	2939426	2939592	.	+	0	ID=ColletesGigas_011039-T1.cds;Parent=ColletesGigas_011039-T1
WUUM01000013.1	funannotate	CDS	192082	192540	.	+	0	ID=ColletesGigas_010829-T1.cds;Parent=ColletesGigas_010829-T1
WUUM01000013.1	funannotate	CDS	192622	192866	.	+	0	ID=ColletesGigas_010829-T1.cds;Parent=ColletesGigas_010829-T1
WUUM01000013.1	funannotate	CDS	193050	193205	.	+	0	ID=ColletesGigas_010829-T1.cds;Parent=ColletesGigas_010829-T1
WUUM01000013.1	funannotate	CDS	193288	193463	.	+	0	ID=ColletesGigas_010829-T1.cds;Parent=ColletesGigas_010829-T1
WUUM01000013.1	funannotate	CDS	193538	193685	.	+	0	ID=ColletesGigas_010829-T1.cds;Parent=ColletesGigas_010829-T1
WUUM01000013.1	funannotate	CDS	194039	194133	.	+	0	ID=ColletesGigas_010829-T1.cds;Parent=ColletesGigas_010829-T1
WUUM01000013.1	funannotate	CDS	195762	196270	.	+	0	ID=ColletesGigas_010829-T1.cds;Parent=ColletesGigas_010829-T1
WUUM01000013.1	funannotate	CDS	196390	196863	.	+	0	ID=ColletesGigas_010829-T1.cds;Parent=ColletesGigas_010829-T1
WUUM01000013.1	funannotate	CDS	196944	197215	.	+	0	ID=ColletesGigas_010829-T1.cds;Parent=ColletesGigas_010829-T1
WUUM01000013.1	funannotate	CDS	197691	197865	.	+	0	ID=ColletesGigas_010829-T1.cds;Parent=ColletesGigas_010829-T1
WUUM01000013.1	funannotate	CDS	197955	198334	.	+	0	ID=ColletesGigas_010829-T1.cds;Parent=ColletesGigas_010829-T1
WUUM01000013.1	funannotate	CDS	198518	198659	.	+	0	ID=ColletesGigas_010829-T1.cds;Parent=ColletesGigas_010829-T1
WUUM01000013.1	funannotate	CDS	198875	200357	.	+	0	ID=ColletesGigas_010829-T1.cds;Parent=ColletesGigas_010829-T1
WUUM01000013.1	funannotate	CDS	200429	200605	.	+	0	ID=ColletesGigas_010829-T1.cds;Parent=ColletesGigas_010829-T1
WUUM01000013.1	funannotate	CDS	200722	200858	.	+	0	ID=ColletesGigas_010829-T1.cds;Parent=ColletesGigas_010829-T1
WUUM01000013.1	funannotate	CDS	6658749	6658860	.	-	0	ID=ColletesGigas_011301-T1.cds;Parent=ColletesGigas_011301-T1
WUUM01000013.1	funannotate	CDS	6655961	6656147	.	-	0	ID=ColletesGigas_011301-T1.cds;Parent=ColletesGigas_011301-T1
WUUM01000013.1	funannotate	CDS	6654689	6654866	.	-	0	ID=ColletesGigas_011301-T1.cds;Parent=ColletesGigas_011301-T1
WUUM01000013.1	funannotate	CDS	6130291	6130587	.	+	0	ID=ColletesGigas_011267-T1.cds;Parent=ColletesGigas_011267-T1
WUUM01000013.1	funannotate	exon	182027	182135	.	-	.	ID=ColletesGigas_010826-T1.exon1;Parent=ColletesGigas_010826-T1
WUUM01000013.1	funannotate	exon	181383	181601	.	-	.	ID=ColletesGigas_010826-T1.exon3;Parent=ColletesGigas_010826-T1
WUUM01000013.1	funannotate	exon	181675	181949	.	-	.	ID=ColletesGigas_010826-T1.exon2;Parent=ColletesGigas_010826-T1
WUUM01000013.1	funannotate	mRNA	911376	912681	.	-	.	ID=ColletesGigas_010898-T1;Dbxref=InterPro:IPR036236%2CInterPro:IPR013087;Parent=ColletesGigas_010898
WUUM01000013.1	funannotate	CDS	1199683	1199820	.	+	0	ID=ColletesGigas_010920-T1.cds;Parent=ColletesGigas_010920-T1
WUUM01000013.1	funannotate	CDS	1201168	1201347	.	+	0	ID=ColletesGigas_010920-T1.cds;Parent=ColletesGigas_010920-T1
WUUM01000013.1	funannotate	CDS	7589914	7590054	.	-	0	ID=ColletesGigas_011372-T1.cds;Parent=ColletesGigas_011372-T1
WUUM01000013.1	funannotate	CDS	7588846	7589007	.	-	0	ID=ColletesGigas_011372-T1.cds;Parent=ColletesGigas_011372-T1
WUUM01000013.1	funannotate	exon	84753	84866	.	-	.	ID=ColletesGigas_010821-T1.exon1;Parent=ColletesGigas_010821-T1
WUUM01000013.1	funannotate	exon	82924	83223	.	-	.	ID=ColletesGigas_010821-T1.exon2;Parent=ColletesGigas_010821-T1
WUUM01000013.1	funannotate	exon	180630	180733	.	-	.	ID=ColletesGigas_010826-T1.exon5;Parent=ColletesGigas_010826-T1
WUUM01000013.1	funannotate	exon	181118	181310	.	-	.	ID=ColletesGigas_010826-T1.exon4;Parent=ColletesGigas_010826-T1
WUUM01000013.1	funannotate	exon	180270	180368	.	-	.	ID=ColletesGigas_010826-T1.exon7;Parent=ColletesGigas_010826-T1
WUUM01000013.1	funannotate	exon	180444	180569	.	-	.	ID=ColletesGigas_010826-T1.exon6;Parent=ColletesGigas_010826-T1
WUUM01000013.1	funannotate	mRNA	6480444	6493735	.	-	.	ID=ColletesGigas_011292-T1;Ontology_term=GO:0006182%2CGO:0009190%2CGO:0035556%2CGO:0020037%2CGO:0016849%2CGO:0004383;Dbxref=InterPro:IPR042463%2CInterPro:IPR018297%2CInterPro:IPR011645%2CInterPro:IPR011644%2CInterPro:IPR001054%2CInterPro:IPR038158%2CInterPro:IPR029787%2CInterPro:IPR024096;Parent=ColletesGigas_011292
WUUM01000013.1	funannotate	CDS	4354711	4354796	.	+	0	ID=ColletesGigas_011136-T1.cds;Parent=ColletesGigas_011136-T1
WUUM01000013.1	funannotate	CDS	4354827	4354915	.	+	0	ID=ColletesGigas_011136-T1.cds;Parent=ColletesGigas_011136-T1
WUUM01000013.1	funannotate	CDS	4354997	4355141	.	+	0	ID=ColletesGigas_011136-T1.cds;Parent=ColletesGigas_011136-T1
WUUM01000013.1	funannotate	CDS	4355218	4355584	.	+	0	ID=ColletesGigas_011136-T1.cds;Parent=ColletesGigas_011136-T1
WUUM01000013.1	funannotate	exon	3808391	3808978	.	-	.	ID=ColletesGigas_011095-T1.exon1;Parent=ColletesGigas_011095-T1
WUUM01000013.1	funannotate	exon	1884640	1884984	.	-	.	ID=ColletesGigas_010987-T1.exon1;Parent=ColletesGigas_010987-T1
WUUM01000013.1	funannotate	exon	3914400	3914696	.	-	.	ID=ColletesGigas_011105-T1.exon1;Parent=ColletesGigas_011105-T1
WUUM01000013.1	funannotate	exon	6450670	6450708	.	-	.	ID=ColletesGigas_011289-T1.exon1;Parent=ColletesGigas_011289-T1
WUUM01000013.1	funannotate	exon	6450127	6450360	.	-	.	ID=ColletesGigas_011289-T1.exon2;Parent=ColletesGigas_011289-T1
WUUM01000013.1	funannotate	exon	6449793	6450011	.	-	.	ID=ColletesGigas_011289-T1.exon3;Parent=ColletesGigas_011289-T1
WUUM01000013.1	funannotate	exon	2939010	2939187	.	+	.	ID=ColletesGigas_011039-T1.exon9;Parent=ColletesGigas_011039-T1
WUUM01000013.1	funannotate	exon	2937706	2938020	.	+	.	ID=ColletesGigas_011039-T1.exon5;Parent=ColletesGigas_011039-T1
WUUM01000013.1	funannotate	exon	2938108	2938409	.	+	.	ID=ColletesGigas_011039-T1.exon6;Parent=ColletesGigas_011039-T1
WUUM01000013.1	funannotate	exon	2938490	2938642	.	+	.	ID=ColletesGigas_011039-T1.exon7;Parent=ColletesGigas_011039-T1
WUUM01000013.1	funannotate	exon	2938710	2938880	.	+	.	ID=ColletesGigas_011039-T1.exon8;Parent=ColletesGigas_011039-T1
WUUM01000013.1	funannotate	exon	2936842	2936938	.	+	.	ID=ColletesGigas_011039-T1.exon1;Parent=ColletesGigas_011039-T1
WUUM01000013.1	funannotate	exon	2937022	2937132	.	+	.	ID=ColletesGigas_011039-T1.exon2;Parent=ColletesGigas_011039-T1
WUUM01000013.1	funannotate	exon	2937227	2937298	.	+	.	ID=ColletesGigas_011039-T1.exon3;Parent=ColletesGigas_011039-T1
WUUM01000013.1	funannotate	exon	2937386	2937646	.	+	.	ID=ColletesGigas_011039-T1.exon4;Parent=ColletesGigas_011039-T1
WUUM01000013.1	funannotate	mRNA	6857191	6859733	.	-	.	ID=ColletesGigas_011308-T1;Parent=ColletesGigas_011308
WUUM01000013.1	funannotate	CDS	7812096	7812288	.	-	0	ID=ColletesGigas_011386-T1.cds;Parent=ColletesGigas_011386-T1
WUUM01000013.1	funannotate	CDS	7810615	7810811	.	-	0	ID=ColletesGigas_011386-T1.cds;Parent=ColletesGigas_011386-T1
WUUM01000013.1	funannotate	mRNA	2043893	2047211	.	+	.	ID=ColletesGigas_011006-T1;Parent=ColletesGigas_011006
WUUM01000013.1	funannotate	CDS	3276257	3276463	.	-	0	ID=ColletesGigas_011066-T1.cds;Parent=ColletesGigas_011066-T1
WUUM01000013.1	funannotate	mRNA	4070467	4072408	.	-	.	ID=ColletesGigas_011121-T1;Ontology_term=GO:0005840%2CGO:0003735%2CGO:0006412;Dbxref=InterPro:IPR012677%2CInterPro:IPR001014%2CInterPro:IPR005633%2CInterPro:IPR012678%2CInterPro:IPR013025%2CInterPro:IPR019985;Parent=ColletesGigas_011121
WUUM01000013.1	funannotate	CDS	7280950	7281585	.	-	0	ID=ColletesGigas_011345-T1.cds;Parent=ColletesGigas_011345-T1
WUUM01000013.1	funannotate	CDS	7278867	7279262	.	-	0	ID=ColletesGigas_011345-T1.cds;Parent=ColletesGigas_011345-T1
WUUM01000013.1	funannotate	mRNA	1668643	1669125	.	+	.	ID=ColletesGigas_010964-T1;Parent=ColletesGigas_010964
WUUM01000013.1	funannotate	CDS	1668643	1668757	.	+	0	ID=ColletesGigas_010964-T1.cds;Parent=ColletesGigas_010964-T1
WUUM01000013.1	funannotate	CDS	1668941	1669125	.	+	0	ID=ColletesGigas_010964-T1.cds;Parent=ColletesGigas_010964-T1
WUUM01000013.1	funannotate	mRNA	3936452	3937107	.	+	.	ID=ColletesGigas_011108-T1;Parent=ColletesGigas_011108
WUUM01000013.1	funannotate	mRNA	1597610	1597993	.	+	.	ID=ColletesGigas_010952-T1;Parent=ColletesGigas_010952
WUUM01000013.1	funannotate	mRNA	1891834	1892379	.	-	.	ID=ColletesGigas_010988-T1;Parent=ColletesGigas_010988
WUUM01000013.1	funannotate	CDS	5654093	5654216	.	+	0	ID=ColletesGigas_011223-T1.cds;Parent=ColletesGigas_011223-T1
WUUM01000013.1	funannotate	CDS	5656038	5656373	.	+	0	ID=ColletesGigas_011223-T1.cds;Parent=ColletesGigas_011223-T1
WUUM01000013.1	funannotate	CDS	5656614	5656998	.	+	0	ID=ColletesGigas_011223-T1.cds;Parent=ColletesGigas_011223-T1
WUUM01000013.1	funannotate	CDS	5657367	5658043	.	+	0	ID=ColletesGigas_011223-T1.cds;Parent=ColletesGigas_011223-T1
WUUM01000013.1	funannotate	CDS	5658129	5658258	.	+	0	ID=ColletesGigas_011223-T1.cds;Parent=ColletesGigas_011223-T1
WUUM01000013.1	funannotate	CDS	5658494	5658804	.	+	0	ID=ColletesGigas_011223-T1.cds;Parent=ColletesGigas_011223-T1
WUUM01000013.1	funannotate	CDS	5659168	5659469	.	+	0	ID=ColletesGigas_011223-T1.cds;Parent=ColletesGigas_011223-T1
WUUM01000013.1	funannotate	CDS	5659562	5660773	.	+	0	ID=ColletesGigas_011223-T1.cds;Parent=ColletesGigas_011223-T1
WUUM01000013.1	funannotate	CDS	5661035	5661440	.	+	0	ID=ColletesGigas_011223-T1.cds;Parent=ColletesGigas_011223-T1
WUUM01000013.1	funannotate	CDS	5661510	5661689	.	+	0	ID=ColletesGigas_011223-T1.cds;Parent=ColletesGigas_011223-T1
WUUM01000013.1	funannotate	CDS	5661903	5662210	.	+	0	ID=ColletesGigas_011223-T1.cds;Parent=ColletesGigas_011223-T1
WUUM01000013.1	funannotate	mRNA	2383094	2388149	.	-	.	ID=ColletesGigas_011018-T1;Parent=ColletesGigas_011018
WUUM01000013.1	funannotate	exon	5772315	5772401	.	+	.	ID=ColletesGigas_011233-T1.exon7;Parent=ColletesGigas_011233-T1
WUUM01000013.1	funannotate	exon	5773025	5773114	.	+	.	ID=ColletesGigas_011233-T1.exon8;Parent=ColletesGigas_011233-T1
WUUM01000013.1	funannotate	exon	5770877	5770991	.	+	.	ID=ColletesGigas_011233-T1.exon5;Parent=ColletesGigas_011233-T1
WUUM01000013.1	funannotate	exon	5771065	5771108	.	+	.	ID=ColletesGigas_011233-T1.exon6;Parent=ColletesGigas_011233-T1
WUUM01000013.1	funannotate	exon	5770394	5770511	.	+	.	ID=ColletesGigas_011233-T1.exon3;Parent=ColletesGigas_011233-T1
WUUM01000013.1	funannotate	exon	5770593	5770792	.	+	.	ID=ColletesGigas_011233-T1.exon4;Parent=ColletesGigas_011233-T1
WUUM01000013.1	funannotate	exon	5770020	5770109	.	+	.	ID=ColletesGigas_011233-T1.exon1;Parent=ColletesGigas_011233-T1
WUUM01000013.1	funannotate	exon	5770250	5770312	.	+	.	ID=ColletesGigas_011233-T1.exon2;Parent=ColletesGigas_011233-T1
WUUM01000013.1	funannotate	exon	841203	841381	.	-	.	ID=ColletesGigas_010883-T1.exon2;Parent=ColletesGigas_010883-T1
WUUM01000013.1	funannotate	exon	841801	841967	.	-	.	ID=ColletesGigas_010883-T1.exon1;Parent=ColletesGigas_010883-T1
WUUM01000013.1	funannotate	mRNA	2836799	2839714	.	-	.	ID=ColletesGigas_011031-T1;Parent=ColletesGigas_011031
WUUM01000013.1	funannotate	mRNA	1470147	1470657	.	-	.	ID=ColletesGigas_010940-T1;Parent=ColletesGigas_010940
WUUM01000013.1	funannotate	exon	840600	840730	.	-	.	ID=ColletesGigas_010883-T1.exon4;Parent=ColletesGigas_010883-T1
WUUM01000013.1	funannotate	exon	840799	841013	.	-	.	ID=ColletesGigas_010883-T1.exon3;Parent=ColletesGigas_010883-T1
WUUM01000013.1	funannotate	exon	840375	840525	.	-	.	ID=ColletesGigas_010883-T1.exon5;Parent=ColletesGigas_010883-T1
WUUM01000013.1	funannotate	CDS	4945575	4945583	.	+	0	ID=ColletesGigas_011188-T1.cds;Parent=ColletesGigas_011188-T1
WUUM01000013.1	funannotate	CDS	4946484	4946536	.	+	0	ID=ColletesGigas_011188-T1.cds;Parent=ColletesGigas_011188-T1
WUUM01000013.1	funannotate	CDS	4946618	4946704	.	+	0	ID=ColletesGigas_011188-T1.cds;Parent=ColletesGigas_011188-T1
WUUM01000013.1	funannotate	CDS	4946790	4946883	.	+	0	ID=ColletesGigas_011188-T1.cds;Parent=ColletesGigas_011188-T1
WUUM01000013.1	funannotate	exon	183112	185028	.	+	.	ID=ColletesGigas_010827-T1.exon1;Parent=ColletesGigas_010827-T1
WUUM01000013.1	funannotate	CDS	3794691	3795137	.	+	0	ID=ColletesGigas_011092-T1.cds;Parent=ColletesGigas_011092-T1
WUUM01000013.1	funannotate	CDS	946016	946208	.	+	0	ID=ColletesGigas_010908-T1.cds;Parent=ColletesGigas_010908-T1
WUUM01000013.1	funannotate	CDS	947280	947370	.	+	0	ID=ColletesGigas_010908-T1.cds;Parent=ColletesGigas_010908-T1
WUUM01000013.1	funannotate	CDS	950955	951158	.	+	0	ID=ColletesGigas_010908-T1.cds;Parent=ColletesGigas_010908-T1
WUUM01000013.1	funannotate	CDS	951334	951475	.	+	0	ID=ColletesGigas_010908-T1.cds;Parent=ColletesGigas_010908-T1
WUUM01000013.1	funannotate	CDS	951999	952198	.	+	0	ID=ColletesGigas_010908-T1.cds;Parent=ColletesGigas_010908-T1
WUUM01000013.1	funannotate	CDS	952461	952662	.	+	0	ID=ColletesGigas_010908-T1.cds;Parent=ColletesGigas_010908-T1
WUUM01000013.1	funannotate	CDS	2942830	2942917	.	+	0	ID=ColletesGigas_011040-T1.cds;Parent=ColletesGigas_011040-T1
WUUM01000013.1	funannotate	CDS	2943155	2943336	.	+	0	ID=ColletesGigas_011040-T1.cds;Parent=ColletesGigas_011040-T1
WUUM01000013.1	funannotate	CDS	2943762	2943821	.	+	0	ID=ColletesGigas_011040-T1.cds;Parent=ColletesGigas_011040-T1
WUUM01000013.1	funannotate	mRNA	1458199	1463105	.	+	.	ID=ColletesGigas_010939-T1;Parent=ColletesGigas_010939
WUUM01000013.1	funannotate	exon	7536188	7536302	.	-	.	ID=ColletesGigas_011364-T1.exon1;Parent=ColletesGigas_011364-T1
WUUM01000013.1	funannotate	exon	7535885	7535977	.	-	.	ID=ColletesGigas_011364-T1.exon2;Parent=ColletesGigas_011364-T1
WUUM01000013.1	funannotate	exon	7535725	7535807	.	-	.	ID=ColletesGigas_011364-T1.exon3;Parent=ColletesGigas_011364-T1
WUUM01000013.1	funannotate	exon	7535411	7535638	.	-	.	ID=ColletesGigas_011364-T1.exon4;Parent=ColletesGigas_011364-T1
WUUM01000013.1	funannotate	exon	7535106	7535272	.	-	.	ID=ColletesGigas_011364-T1.exon5;Parent=ColletesGigas_011364-T1
WUUM01000013.1	funannotate	CDS	3568997	3569407	.	+	0	ID=ColletesGigas_011084-T1.cds;Parent=ColletesGigas_011084-T1
WUUM01000013.1	funannotate	exon	7534909	7535018	.	-	.	ID=ColletesGigas_011364-T1.exon6;Parent=ColletesGigas_011364-T1
WUUM01000013.1	funannotate	exon	7534756	7534829	.	-	.	ID=ColletesGigas_011364-T1.exon7;Parent=ColletesGigas_011364-T1
WUUM01000013.1	funannotate	exon	4719201	4719528	.	+	.	ID=ColletesGigas_011167-T1.exon2;Parent=ColletesGigas_011167-T1
WUUM01000013.1	funannotate	exon	7534327	7534673	.	-	.	ID=ColletesGigas_011364-T1.exon8;Parent=ColletesGigas_011364-T1
WUUM01000013.1	funannotate	exon	4718736	4719131	.	+	.	ID=ColletesGigas_011167-T1.exon1;Parent=ColletesGigas_011167-T1
WUUM01000013.1	funannotate	exon	7534103	7534250	.	-	.	ID=ColletesGigas_011364-T1.exon9;Parent=ColletesGigas_011364-T1
WUUM01000013.1	funannotate	exon	4720260	4720763	.	+	.	ID=ColletesGigas_011167-T1.exon4;Parent=ColletesGigas_011167-T1
WUUM01000013.1	funannotate	exon	4719601	4719914	.	+	.	ID=ColletesGigas_011167-T1.exon3;Parent=ColletesGigas_011167-T1
WUUM01000013.1	funannotate	exon	4721110	4721232	.	+	.	ID=ColletesGigas_011167-T1.exon6;Parent=ColletesGigas_011167-T1
WUUM01000013.1	funannotate	exon	4720854	4721036	.	+	.	ID=ColletesGigas_011167-T1.exon5;Parent=ColletesGigas_011167-T1
WUUM01000013.1	funannotate	CDS	6501028	6501280	.	+	0	ID=ColletesGigas_011293-T1.cds;Parent=ColletesGigas_011293-T1
WUUM01000013.1	funannotate	mRNA	7741016	7751757	.	+	.	ID=ColletesGigas_011382-T1;Parent=ColletesGigas_011382
WUUM01000013.1	funannotate	mRNA	3155283	3161547	.	-	.	ID=ColletesGigas_011055-T1;Ontology_term=GO:0003677%2CGO:0000981%2CGO:0003700%2CGO:0045944%2CGO:0006355;Dbxref=InterPro:IPR009057%2CInterPro:IPR001356%2CInterPro:IPR042634%2CInterPro:IPR020479%2CInterPro:IPR017970;Parent=ColletesGigas_011055
WUUM01000013.1	funannotate	CDS	4054784	4055038	.	+	0	ID=ColletesGigas_011118-T1.cds;Parent=ColletesGigas_011118-T1
WUUM01000013.1	funannotate	CDS	4055204	4055359	.	+	0	ID=ColletesGigas_011118-T1.cds;Parent=ColletesGigas_011118-T1
WUUM01000013.1	funannotate	CDS	4055826	4055965	.	+	0	ID=ColletesGigas_011118-T1.cds;Parent=ColletesGigas_011118-T1
WUUM01000013.1	funannotate	CDS	4056142	4057506	.	+	0	ID=ColletesGigas_011118-T1.cds;Parent=ColletesGigas_011118-T1
WUUM01000013.1	funannotate	CDS	4057619	4057889	.	+	0	ID=ColletesGigas_011118-T1.cds;Parent=ColletesGigas_011118-T1
WUUM01000013.1	funannotate	mRNA	2957610	2961396	.	-	.	ID=ColletesGigas_011043-T1;Ontology_term=GO:0005515;Dbxref=PFAM:PF13857%2CInterPro:IPR001357%2CPFAM:PF12796%2CPFAM:PF13637%2CPFAM:PF13606%2CInterPro:IPR020683%2CInterPro:IPR036770%2CPFAM:PF00023%2CInterPro:IPR002110;Parent=ColletesGigas_011043
WUUM01000013.1	funannotate	mRNA	3489498	3490088	.	-	.	ID=ColletesGigas_011079-T1;Parent=ColletesGigas_011079
WUUM01000013.1	funannotate	mRNA	6278123	6278490	.	-	.	ID=ColletesGigas_011278-T1;Parent=ColletesGigas_011278
WUUM01000013.1	funannotate	exon	530121	530206	.	-	.	ID=ColletesGigas_010859-T1.exon3;Parent=ColletesGigas_010859-T1
WUUM01000013.1	funannotate	exon	533555	533722	.	-	.	ID=ColletesGigas_010859-T1.exon2;Parent=ColletesGigas_010859-T1
WUUM01000013.1	funannotate	exon	534741	534819	.	-	.	ID=ColletesGigas_010859-T1.exon1;Parent=ColletesGigas_010859-T1
WUUM01000013.1	funannotate	exon	2933166	2934212	.	+	.	ID=ColletesGigas_011038-T1.exon1;Parent=ColletesGigas_011038-T1
WUUM01000013.1	funannotate	mRNA	7943458	7946224	.	+	.	ID=ColletesGigas_011394-T1;Parent=ColletesGigas_011394
WUUM01000013.1	funannotate	CDS	7235835	7235947	.	+	0	ID=ColletesGigas_011342-T1.cds;Parent=ColletesGigas_011342-T1
WUUM01000013.1	funannotate	CDS	7236022	7236128	.	+	0	ID=ColletesGigas_011342-T1.cds;Parent=ColletesGigas_011342-T1
WUUM01000013.1	funannotate	CDS	7236237	7236418	.	+	0	ID=ColletesGigas_011342-T1.cds;Parent=ColletesGigas_011342-T1
WUUM01000013.1	funannotate	exon	7023466	7023528	.	-	.	ID=ColletesGigas_011322-T1.exon4;Parent=ColletesGigas_011322-T1
WUUM01000013.1	funannotate	exon	4833738	4833824	.	+	.	ID=ColletesGigas_011180-T1.exon1;Parent=ColletesGigas_011180-T1
WUUM01000013.1	funannotate	exon	7022748	7022897	.	-	.	ID=ColletesGigas_011322-T1.exon5;Parent=ColletesGigas_011322-T1
WUUM01000013.1	funannotate	exon	4834290	4834690	.	+	.	ID=ColletesGigas_011180-T1.exon2;Parent=ColletesGigas_011180-T1
WUUM01000013.1	funannotate	exon	7025759	7025941	.	-	.	ID=ColletesGigas_011322-T1.exon2;Parent=ColletesGigas_011322-T1
WUUM01000013.1	funannotate	exon	4834778	4834898	.	+	.	ID=ColletesGigas_011180-T1.exon3;Parent=ColletesGigas_011180-T1
WUUM01000013.1	funannotate	exon	7023641	7023768	.	-	.	ID=ColletesGigas_011322-T1.exon3;Parent=ColletesGigas_011322-T1
WUUM01000013.1	funannotate	exon	4834969	4835105	.	+	.	ID=ColletesGigas_011180-T1.exon4;Parent=ColletesGigas_011180-T1
WUUM01000013.1	funannotate	exon	4835208	4835640	.	+	.	ID=ColletesGigas_011180-T1.exon5;Parent=ColletesGigas_011180-T1
WUUM01000013.1	funannotate	exon	4835715	4836061	.	+	.	ID=ColletesGigas_011180-T1.exon6;Parent=ColletesGigas_011180-T1
WUUM01000013.1	funannotate	exon	4836130	4836285	.	+	.	ID=ColletesGigas_011180-T1.exon7;Parent=ColletesGigas_011180-T1
WUUM01000013.1	funannotate	exon	4836364	4836489	.	+	.	ID=ColletesGigas_011180-T1.exon8;Parent=ColletesGigas_011180-T1
WUUM01000013.1	funannotate	exon	4836736	4836814	.	+	.	ID=ColletesGigas_011180-T1.exon9;Parent=ColletesGigas_011180-T1
WUUM01000013.1	funannotate	exon	7026168	7026405	.	-	.	ID=ColletesGigas_011322-T1.exon1;Parent=ColletesGigas_011322-T1
WUUM01000013.1	funannotate	CDS	534741	534819	.	-	0	ID=ColletesGigas_010859-T1.cds;Parent=ColletesGigas_010859-T1
WUUM01000013.1	funannotate	CDS	533555	533722	.	-	0	ID=ColletesGigas_010859-T1.cds;Parent=ColletesGigas_010859-T1
WUUM01000013.1	funannotate	CDS	530121	530206	.	-	0	ID=ColletesGigas_010859-T1.cds;Parent=ColletesGigas_010859-T1
WUUM01000013.1	funannotate	CDS	1804131	1804187	.	-	0	ID=ColletesGigas_010978-T1.cds;Parent=ColletesGigas_010978-T1
WUUM01000013.1	funannotate	CDS	1803078	1803479	.	-	0	ID=ColletesGigas_010978-T1.cds;Parent=ColletesGigas_010978-T1
WUUM01000013.1	funannotate	CDS	5816363	5816377	.	+	0	ID=ColletesGigas_011237-T1.cds;Parent=ColletesGigas_011237-T1
WUUM01000013.1	funannotate	CDS	5816446	5816943	.	+	0	ID=ColletesGigas_011237-T1.cds;Parent=ColletesGigas_011237-T1
WUUM01000013.1	funannotate	CDS	1415033	1415127	.	-	0	ID=ColletesGigas_010934-T1.cds;Parent=ColletesGigas_010934-T1
WUUM01000013.1	funannotate	CDS	1410965	1411163	.	-	0	ID=ColletesGigas_010934-T1.cds;Parent=ColletesGigas_010934-T1
WUUM01000013.1	funannotate	mRNA	7561661	7561972	.	-	.	ID=ColletesGigas_011369-T1;Parent=ColletesGigas_011369
WUUM01000013.1	funannotate	mRNA	6123997	6125110	.	-	.	ID=ColletesGigas_011266-T1;Parent=ColletesGigas_011266
WUUM01000013.1	funannotate	CDS	1664117	1664785	.	+	0	ID=ColletesGigas_010962-T1.cds;Parent=ColletesGigas_010962-T1
WUUM01000013.1	funannotate	mRNA	7571087	7573958	.	+	.	ID=ColletesGigas_011370-T1;Parent=ColletesGigas_011370
WUUM01000013.1	funannotate	CDS	6982378	6982406	.	-	0	ID=ColletesGigas_011319-T1.cds;Parent=ColletesGigas_011319-T1
WUUM01000013.1	funannotate	CDS	6981711	6982278	.	-	0	ID=ColletesGigas_011319-T1.cds;Parent=ColletesGigas_011319-T1
WUUM01000013.1	funannotate	CDS	2923666	2923869	.	+	0	ID=ColletesGigas_011036-T1.cds;Parent=ColletesGigas_011036-T1
WUUM01000013.1	funannotate	CDS	2924153	2924345	.	+	0	ID=ColletesGigas_011036-T1.cds;Parent=ColletesGigas_011036-T1
WUUM01000013.1	funannotate	CDS	2924424	2924549	.	+	0	ID=ColletesGigas_011036-T1.cds;Parent=ColletesGigas_011036-T1
WUUM01000013.1	funannotate	CDS	2924707	2924822	.	+	0	ID=ColletesGigas_011036-T1.cds;Parent=ColletesGigas_011036-T1
WUUM01000013.1	funannotate	mRNA	1767249	1769175	.	+	.	ID=ColletesGigas_010976-T1;Parent=ColletesGigas_010976
WUUM01000013.1	funannotate	mRNA	3297778	3298821	.	-	.	ID=ColletesGigas_011067-T1;Parent=ColletesGigas_011067
WUUM01000013.1	funannotate	exon	7093164	7093436	.	-	.	ID=ColletesGigas_011328-T1.exon1;Parent=ColletesGigas_011328-T1
WUUM01000013.1	funannotate	mRNA	5958112	5963998	.	-	.	ID=ColletesGigas_011254-T1;Ontology_term=GO:0006508%2CGO:0004252;Dbxref=InterPro:IPR022700%2CInterPro:IPR043504%2CInterPro:IPR001314%2CInterPro:IPR001254%2CInterPro:IPR009003%2CInterPro:IPR018114%2CInterPro:IPR033116;Parent=ColletesGigas_011254
WUUM01000013.1	funannotate	exon	524609	524747	.	-	.	ID=ColletesGigas_010858-T1.exon1;Parent=ColletesGigas_010858-T1
WUUM01000013.1	funannotate	exon	520847	521016	.	-	.	ID=ColletesGigas_010858-T1.exon2;Parent=ColletesGigas_010858-T1
WUUM01000013.1	funannotate	mRNA	5755008	5757280	.	-	.	ID=ColletesGigas_011230-T1;Parent=ColletesGigas_011230
WUUM01000013.1	funannotate	exon	5919571	5919785	.	-	.	ID=ColletesGigas_011251-T1.exon16;Parent=ColletesGigas_011251-T1
WUUM01000013.1	funannotate	mRNA	4045122	4045457	.	-	.	ID=ColletesGigas_011115-T1;Parent=ColletesGigas_011115
WUUM01000013.1	funannotate	exon	5920214	5920381	.	-	.	ID=ColletesGigas_011251-T1.exon14;Parent=ColletesGigas_011251-T1
WUUM01000013.1	funannotate	CDS	8080089	8082524	.	+	0	ID=ColletesGigas_011401-T1.cds;Parent=ColletesGigas_011401-T1
WUUM01000013.1	funannotate	exon	5919913	5920147	.	-	.	ID=ColletesGigas_011251-T1.exon15;Parent=ColletesGigas_011251-T1
WUUM01000013.1	funannotate	exon	5920699	5921011	.	-	.	ID=ColletesGigas_011251-T1.exon12;Parent=ColletesGigas_011251-T1
WUUM01000013.1	funannotate	exon	5920443	5920619	.	-	.	ID=ColletesGigas_011251-T1.exon13;Parent=ColletesGigas_011251-T1
WUUM01000013.1	funannotate	exon	5921395	5921694	.	-	.	ID=ColletesGigas_011251-T1.exon10;Parent=ColletesGigas_011251-T1
WUUM01000013.1	funannotate	exon	5921112	5921302	.	-	.	ID=ColletesGigas_011251-T1.exon11;Parent=ColletesGigas_011251-T1
WUUM01000013.1	funannotate	mRNA	5737925	5738162	.	-	.	ID=ColletesGigas_011229-T1;Parent=ColletesGigas_011229
WUUM01000013.1	funannotate	mRNA	5871272	5881581	.	+	.	ID=ColletesGigas_011242-T1;Dbxref=InterPro:IPR009071%2CInterPro:IPR036910;Parent=ColletesGigas_011242
WUUM01000013.1	funannotate	exon	1083785	1084151	.	+	.	ID=ColletesGigas_010915-T1.exon1;Parent=ColletesGigas_010915-T1
WUUM01000013.1	funannotate	mRNA	1993355	1993546	.	+	.	ID=ColletesGigas_011001-T1;Parent=ColletesGigas_011001
WUUM01000013.1	funannotate	CDS	237174	237213	.	-	0	ID=ColletesGigas_010833-T1.cds;Parent=ColletesGigas_010833-T1
WUUM01000013.1	funannotate	CDS	233612	234290	.	-	0	ID=ColletesGigas_010833-T1.cds;Parent=ColletesGigas_010833-T1
WUUM01000013.1	funannotate	CDS	232685	233483	.	-	0	ID=ColletesGigas_010833-T1.cds;Parent=ColletesGigas_010833-T1
WUUM01000013.1	funannotate	CDS	5891239	5891284	.	+	0	ID=ColletesGigas_011244-T1.cds;Parent=ColletesGigas_011244-T1
WUUM01000013.1	funannotate	CDS	5891407	5891701	.	+	0	ID=ColletesGigas_011244-T1.cds;Parent=ColletesGigas_011244-T1
WUUM01000013.1	funannotate	CDS	5891793	5891908	.	+	0	ID=ColletesGigas_011244-T1.cds;Parent=ColletesGigas_011244-T1
WUUM01000013.1	funannotate	CDS	5891987	5892381	.	+	0	ID=ColletesGigas_011244-T1.cds;Parent=ColletesGigas_011244-T1
WUUM01000013.1	funannotate	CDS	5892459	5893049	.	+	0	ID=ColletesGigas_011244-T1.cds;Parent=ColletesGigas_011244-T1
WUUM01000013.1	funannotate	CDS	5893129	5893333	.	+	0	ID=ColletesGigas_011244-T1.cds;Parent=ColletesGigas_011244-T1
WUUM01000013.1	funannotate	CDS	5893422	5893591	.	+	0	ID=ColletesGigas_011244-T1.cds;Parent=ColletesGigas_011244-T1
WUUM01000013.1	funannotate	exon	3822406	3822843	.	+	.	ID=ColletesGigas_011096-T1.exon1;Parent=ColletesGigas_011096-T1
WUUM01000013.1	funannotate	CDS	3340769	3340978	.	-	0	ID=ColletesGigas_011071-T1.cds;Parent=ColletesGigas_011071-T1
WUUM01000013.1	funannotate	exon	6806011	6806077	.	-	.	ID=ColletesGigas_011305-T1.exon8;Parent=ColletesGigas_011305-T1
WUUM01000013.1	funannotate	exon	6806321	6806419	.	-	.	ID=ColletesGigas_011305-T1.exon7;Parent=ColletesGigas_011305-T1
WUUM01000013.1	funannotate	mRNA	3900256	3901117	.	+	.	ID=ColletesGigas_011103-T1;Parent=ColletesGigas_011103
WUUM01000013.1	funannotate	exon	6805760	6805991	.	-	.	ID=ColletesGigas_011305-T1.exon9;Parent=ColletesGigas_011305-T1
WUUM01000013.1	funannotate	exon	956741	956944	.	+	.	ID=ColletesGigas_010910-T1.exon1;Parent=ColletesGigas_010910-T1
WUUM01000013.1	funannotate	exon	6811478	6811679	.	-	.	ID=ColletesGigas_011305-T1.exon4;Parent=ColletesGigas_011305-T1
WUUM01000013.1	funannotate	CDS	7062888	7063180	.	-	0	ID=ColletesGigas_011324-T1.cds;Parent=ColletesGigas_011324-T1
WUUM01000013.1	funannotate	CDS	7061091	7061337	.	-	0	ID=ColletesGigas_011324-T1.cds;Parent=ColletesGigas_011324-T1
WUUM01000013.1	funannotate	exon	6813008	6813058	.	-	.	ID=ColletesGigas_011305-T1.exon3;Parent=ColletesGigas_011305-T1
WUUM01000013.1	funannotate	exon	6807028	6807195	.	-	.	ID=ColletesGigas_011305-T1.exon6;Parent=ColletesGigas_011305-T1
WUUM01000013.1	funannotate	exon	6808570	6808728	.	-	.	ID=ColletesGigas_011305-T1.exon5;Parent=ColletesGigas_011305-T1
WUUM01000013.1	funannotate	exon	6814450	6814611	.	-	.	ID=ColletesGigas_011305-T1.exon2;Parent=ColletesGigas_011305-T1
WUUM01000013.1	funannotate	exon	6817377	6817430	.	-	.	ID=ColletesGigas_011305-T1.exon1;Parent=ColletesGigas_011305-T1
WUUM01000013.1	funannotate	mRNA	4371216	4371702	.	+	.	ID=ColletesGigas_011139-T1;Parent=ColletesGigas_011139
WUUM01000013.1	funannotate	CDS	6349873	6350019	.	+	0	ID=ColletesGigas_011285-T1.cds;Parent=ColletesGigas_011285-T1
WUUM01000013.1	funannotate	CDS	6358118	6358235	.	+	0	ID=ColletesGigas_011285-T1.cds;Parent=ColletesGigas_011285-T1
WUUM01000013.1	funannotate	CDS	6360536	6360638	.	+	0	ID=ColletesGigas_011285-T1.cds;Parent=ColletesGigas_011285-T1
WUUM01000013.1	funannotate	CDS	6363275	6363390	.	+	0	ID=ColletesGigas_011285-T1.cds;Parent=ColletesGigas_011285-T1
WUUM01000013.1	funannotate	CDS	6367276	6367388	.	+	0	ID=ColletesGigas_011285-T1.cds;Parent=ColletesGigas_011285-T1
WUUM01000013.1	funannotate	CDS	6367469	6367609	.	+	0	ID=ColletesGigas_011285-T1.cds;Parent=ColletesGigas_011285-T1
WUUM01000013.1	funannotate	CDS	6369662	6369781	.	+	0	ID=ColletesGigas_011285-T1.cds;Parent=ColletesGigas_011285-T1
WUUM01000013.1	funannotate	CDS	6369940	6370092	.	+	0	ID=ColletesGigas_011285-T1.cds;Parent=ColletesGigas_011285-T1
WUUM01000013.1	funannotate	CDS	6370162	6370234	.	+	0	ID=ColletesGigas_011285-T1.cds;Parent=ColletesGigas_011285-T1
WUUM01000013.1	funannotate	CDS	6370897	6371081	.	+	0	ID=ColletesGigas_011285-T1.cds;Parent=ColletesGigas_011285-T1
WUUM01000013.1	funannotate	CDS	6371515	6371692	.	+	0	ID=ColletesGigas_011285-T1.cds;Parent=ColletesGigas_011285-T1
WUUM01000013.1	funannotate	CDS	6371766	6371846	.	+	0	ID=ColletesGigas_011285-T1.cds;Parent=ColletesGigas_011285-T1
WUUM01000013.1	funannotate	CDS	6371965	6372186	.	+	0	ID=ColletesGigas_011285-T1.cds;Parent=ColletesGigas_011285-T1
WUUM01000013.1	funannotate	CDS	6372215	6372478	.	+	0	ID=ColletesGigas_011285-T1.cds;Parent=ColletesGigas_011285-T1
WUUM01000013.1	funannotate	CDS	6372572	6372768	.	+	0	ID=ColletesGigas_011285-T1.cds;Parent=ColletesGigas_011285-T1
WUUM01000013.1	funannotate	CDS	6372836	6372987	.	+	0	ID=ColletesGigas_011285-T1.cds;Parent=ColletesGigas_011285-T1
WUUM01000013.1	funannotate	CDS	6373297	6373582	.	+	0	ID=ColletesGigas_011285-T1.cds;Parent=ColletesGigas_011285-T1
WUUM01000013.1	funannotate	CDS	3677566	3677720	.	+	0	ID=ColletesGigas_011087-T1.cds;Parent=ColletesGigas_011087-T1
WUUM01000013.1	funannotate	CDS	3677802	3678060	.	+	0	ID=ColletesGigas_011087-T1.cds;Parent=ColletesGigas_011087-T1
WUUM01000013.1	funannotate	CDS	3678140	3678331	.	+	0	ID=ColletesGigas_011087-T1.cds;Parent=ColletesGigas_011087-T1
WUUM01000013.1	funannotate	CDS	3682678	3682872	.	+	0	ID=ColletesGigas_011087-T1.cds;Parent=ColletesGigas_011087-T1
WUUM01000013.1	funannotate	mRNA	4473403	4477267	.	-	.	ID=ColletesGigas_011140-T1;Parent=ColletesGigas_011140
WUUM01000013.1	funannotate	CDS	7541577	7541639	.	-	0	ID=ColletesGigas_011365-T1.cds;Parent=ColletesGigas_011365-T1
WUUM01000013.1	funannotate	CDS	7541209	7541427	.	-	0	ID=ColletesGigas_011365-T1.cds;Parent=ColletesGigas_011365-T1
WUUM01000013.1	funannotate	CDS	7539855	7540037	.	-	0	ID=ColletesGigas_011365-T1.cds;Parent=ColletesGigas_011365-T1
WUUM01000013.1	funannotate	CDS	7539449	7539661	.	-	0	ID=ColletesGigas_011365-T1.cds;Parent=ColletesGigas_011365-T1
WUUM01000013.1	funannotate	CDS	7538459	7538666	.	-	0	ID=ColletesGigas_011365-T1.cds;Parent=ColletesGigas_011365-T1
WUUM01000013.1	funannotate	CDS	7538333	7538377	.	-	0	ID=ColletesGigas_011365-T1.cds;Parent=ColletesGigas_011365-T1
WUUM01000013.1	funannotate	CDS	7536741	7538266	.	-	0	ID=ColletesGigas_011365-T1.cds;Parent=ColletesGigas_011365-T1
WUUM01000013.1	funannotate	mRNA	5400456	5403168	.	+	.	ID=ColletesGigas_011205-T1;Parent=ColletesGigas_011205
WUUM01000013.1	funannotate	exon	6441775	6442347	.	-	.	ID=ColletesGigas_011288-T1.exon2;Parent=ColletesGigas_011288-T1
WUUM01000013.1	funannotate	exon	6442428	6442598	.	-	.	ID=ColletesGigas_011288-T1.exon1;Parent=ColletesGigas_011288-T1
WUUM01000013.1	funannotate	exon	1891834	1892379	.	-	.	ID=ColletesGigas_010988-T1.exon1;Parent=ColletesGigas_010988-T1
WUUM01000013.1	funannotate	exon	6437505	6437678	.	-	.	ID=ColletesGigas_011288-T1.exon4;Parent=ColletesGigas_011288-T1
WUUM01000013.1	funannotate	CDS	7015119	7015122	.	-	0	ID=ColletesGigas_011321-T1.cds;Parent=ColletesGigas_011321-T1
WUUM01000013.1	funannotate	CDS	7014460	7015011	.	-	0	ID=ColletesGigas_011321-T1.cds;Parent=ColletesGigas_011321-T1
WUUM01000013.1	funannotate	CDS	7014115	7014251	.	-	0	ID=ColletesGigas_011321-T1.cds;Parent=ColletesGigas_011321-T1
WUUM01000013.1	funannotate	exon	6440452	6440517	.	-	.	ID=ColletesGigas_011288-T1.exon3;Parent=ColletesGigas_011288-T1
WUUM01000013.1	funannotate	mRNA	2278863	2281781	.	-	.	ID=ColletesGigas_011013-T1;Dbxref=InterPro:IPR013098%2CInterPro:IPR003598%2CInterPro:IPR007110%2CInterPro:IPR036179%2CInterPro:IPR037448%2CInterPro:IPR003599%2CInterPro:IPR013783;Parent=ColletesGigas_011013
WUUM01000013.1	funannotate	mRNA	4593204	4594090	.	-	.	ID=ColletesGigas_011152-T1;Parent=ColletesGigas_011152
WUUM01000013.1	funannotate	mRNA	5608886	5609443	.	+	.	ID=ColletesGigas_011217-T1;Parent=ColletesGigas_011217
WUUM01000013.1	funannotate	exon	3912933	3913120	.	+	.	ID=ColletesGigas_011104-T1.exon1;Parent=ColletesGigas_011104-T1
WUUM01000013.1	funannotate	exon	3913511	3913628	.	+	.	ID=ColletesGigas_011104-T1.exon2;Parent=ColletesGigas_011104-T1
WUUM01000013.1	funannotate	exon	3913712	3914233	.	+	.	ID=ColletesGigas_011104-T1.exon3;Parent=ColletesGigas_011104-T1
WUUM01000013.1	funannotate	CDS	838545	838570	.	+	0	ID=ColletesGigas_010882-T1.cds;Parent=ColletesGigas_010882-T1
WUUM01000013.1	funannotate	CDS	838676	839792	.	+	0	ID=ColletesGigas_010882-T1.cds;Parent=ColletesGigas_010882-T1
WUUM01000013.1	funannotate	mRNA	2478646	2480826	.	+	.	ID=ColletesGigas_011025-T1;Parent=ColletesGigas_011025
WUUM01000013.1	funannotate	exon	76969	77361	.	-	.	ID=ColletesGigas_010820-T1.exon6;Parent=ColletesGigas_010820-T1
WUUM01000013.1	funannotate	exon	1568706	1569217	.	-	.	ID=ColletesGigas_010950-T1.exon4;Parent=ColletesGigas_010950-T1
WUUM01000013.1	funannotate	exon	79626	79652	.	-	.	ID=ColletesGigas_010820-T1.exon2;Parent=ColletesGigas_010820-T1
WUUM01000013.1	funannotate	exon	79347	79488	.	-	.	ID=ColletesGigas_010820-T1.exon3;Parent=ColletesGigas_010820-T1
WUUM01000013.1	funannotate	exon	1569905	1569935	.	-	.	ID=ColletesGigas_010950-T1.exon1;Parent=ColletesGigas_010950-T1
WUUM01000013.1	funannotate	exon	78010	78401	.	-	.	ID=ColletesGigas_010820-T1.exon4;Parent=ColletesGigas_010820-T1
WUUM01000013.1	funannotate	exon	1569602	1569795	.	-	.	ID=ColletesGigas_010950-T1.exon2;Parent=ColletesGigas_010950-T1
WUUM01000013.1	funannotate	exon	77466	77783	.	-	.	ID=ColletesGigas_010820-T1.exon5;Parent=ColletesGigas_010820-T1
WUUM01000013.1	funannotate	exon	1569398	1569506	.	-	.	ID=ColletesGigas_010950-T1.exon3;Parent=ColletesGigas_010950-T1
WUUM01000013.1	funannotate	exon	80071	80121	.	-	.	ID=ColletesGigas_010820-T1.exon1;Parent=ColletesGigas_010820-T1
WUUM01000013.1	funannotate	mRNA	1083785	1084151	.	+	.	ID=ColletesGigas_010915-T1;Parent=ColletesGigas_010915
WUUM01000013.1	funannotate	mRNA	3029239	3030753	.	-	.	ID=ColletesGigas_011049-T1;Dbxref=InterPro:IPR001781%2CInterPro:IPR017351;Parent=ColletesGigas_011049
WUUM01000013.1	funannotate	exon	880012	880347	.	+	.	ID=ColletesGigas_010890-T1.exon10;Parent=ColletesGigas_010890-T1
WUUM01000013.1	funannotate	exon	880411	880570	.	+	.	ID=ColletesGigas_010890-T1.exon11;Parent=ColletesGigas_010890-T1
WUUM01000013.1	funannotate	exon	881647	881743	.	+	.	ID=ColletesGigas_010890-T1.exon16;Parent=ColletesGigas_010890-T1
WUUM01000013.1	funannotate	exon	881918	881994	.	+	.	ID=ColletesGigas_010890-T1.exon17;Parent=ColletesGigas_010890-T1
WUUM01000013.1	funannotate	exon	882083	882266	.	+	.	ID=ColletesGigas_010890-T1.exon18;Parent=ColletesGigas_010890-T1
WUUM01000013.1	funannotate	exon	882428	882594	.	+	.	ID=ColletesGigas_010890-T1.exon19;Parent=ColletesGigas_010890-T1
WUUM01000013.1	funannotate	CDS	5626897	5627038	.	-	0	ID=ColletesGigas_011219-T1.cds;Parent=ColletesGigas_011219-T1
WUUM01000013.1	funannotate	CDS	5626681	5626817	.	-	0	ID=ColletesGigas_011219-T1.cds;Parent=ColletesGigas_011219-T1
WUUM01000013.1	funannotate	exon	880643	880848	.	+	.	ID=ColletesGigas_010890-T1.exon12;Parent=ColletesGigas_010890-T1
WUUM01000013.1	funannotate	exon	7098665	7098904	.	-	.	ID=ColletesGigas_011329-T1.exon1;Parent=ColletesGigas_011329-T1
WUUM01000013.1	funannotate	exon	880922	881069	.	+	.	ID=ColletesGigas_010890-T1.exon13;Parent=ColletesGigas_010890-T1
WUUM01000013.1	funannotate	mRNA	3033891	3037403	.	+	.	ID=ColletesGigas_011050-T1;Ontology_term=GO:0030036%2CGO:0005856;Dbxref=InterPro:IPR028288;Parent=ColletesGigas_011050
WUUM01000013.1	funannotate	exon	881139	881332	.	+	.	ID=ColletesGigas_010890-T1.exon14;Parent=ColletesGigas_010890-T1
WUUM01000013.1	funannotate	exon	881406	881543	.	+	.	ID=ColletesGigas_010890-T1.exon15;Parent=ColletesGigas_010890-T1
WUUM01000013.1	funannotate	exon	882695	882850	.	+	.	ID=ColletesGigas_010890-T1.exon20;Parent=ColletesGigas_010890-T1
WUUM01000013.1	funannotate	CDS	4712303	4712368	.	-	0	ID=ColletesGigas_011164-T1.cds;Parent=ColletesGigas_011164-T1
WUUM01000013.1	funannotate	CDS	4711932	4712070	.	-	0	ID=ColletesGigas_011164-T1.cds;Parent=ColletesGigas_011164-T1
WUUM01000013.1	funannotate	CDS	4711714	4711836	.	-	0	ID=ColletesGigas_011164-T1.cds;Parent=ColletesGigas_011164-T1
WUUM01000013.1	funannotate	CDS	4711523	4711643	.	-	0	ID=ColletesGigas_011164-T1.cds;Parent=ColletesGigas_011164-T1
WUUM01000013.1	funannotate	CDS	4711340	4711445	.	-	0	ID=ColletesGigas_011164-T1.cds;Parent=ColletesGigas_011164-T1
WUUM01000013.1	funannotate	CDS	4711138	4711272	.	-	0	ID=ColletesGigas_011164-T1.cds;Parent=ColletesGigas_011164-T1
WUUM01000013.1	funannotate	CDS	4710737	4711083	.	-	0	ID=ColletesGigas_011164-T1.cds;Parent=ColletesGigas_011164-T1
WUUM01000013.1	funannotate	CDS	4710446	4710668	.	-	0	ID=ColletesGigas_011164-T1.cds;Parent=ColletesGigas_011164-T1
WUUM01000013.1	funannotate	CDS	4710191	4710367	.	-	0	ID=ColletesGigas_011164-T1.cds;Parent=ColletesGigas_011164-T1
WUUM01000013.1	funannotate	mRNA	4710191	4712368	.	-	.	ID=ColletesGigas_011164-T1;Ontology_term=GO:0005515;Dbxref=PFAM:PF13857%2CPFAM:PF12796%2CPFAM:PF13606%2CInterPro:IPR020683%2CInterPro:IPR013761%2CInterPro:IPR001660%2CInterPro:IPR036770%2CPFAM:PF00023%2CInterPro:IPR002110;Parent=ColletesGigas_011164
WUUM01000013.1	funannotate	CDS	5869735	5869779	.	-	0	ID=ColletesGigas_011241-T1.cds;Parent=ColletesGigas_011241-T1
WUUM01000013.1	funannotate	CDS	5869432	5869650	.	-	0	ID=ColletesGigas_011241-T1.cds;Parent=ColletesGigas_011241-T1
WUUM01000013.1	funannotate	CDS	5868965	5869088	.	-	0	ID=ColletesGigas_011241-T1.cds;Parent=ColletesGigas_011241-T1
WUUM01000013.1	funannotate	CDS	5868853	5868929	.	-	0	ID=ColletesGigas_011241-T1.cds;Parent=ColletesGigas_011241-T1
WUUM01000013.1	funannotate	mRNA	1332107	1334066	.	-	.	ID=ColletesGigas_010927-T1;Parent=ColletesGigas_010927
WUUM01000013.1	funannotate	exon	2901357	2902433	.	-	.	ID=ColletesGigas_011033-T1.exon1;Parent=ColletesGigas_011033-T1
WUUM01000013.1	funannotate	mRNA	2927826	2931769	.	-	.	ID=ColletesGigas_011037-T1;Ontology_term=GO:0016779%2CGO:0004652%2CGO:0043631;Dbxref=InterPro:IPR040137%2CInterPro:IPR002934%2CInterPro:IPR002058%2CInterPro:IPR043519;Parent=ColletesGigas_011037
WUUM01000013.1	funannotate	CDS	814759	814961	.	-	0	ID=ColletesGigas_010877-T1.cds;Parent=ColletesGigas_010877-T1
WUUM01000013.1	funannotate	CDS	814346	814508	.	-	0	ID=ColletesGigas_010877-T1.cds;Parent=ColletesGigas_010877-T1
WUUM01000013.1	funannotate	mRNA	4787504	4789341	.	+	.	ID=ColletesGigas_011176-T1;Ontology_term=GO:0046872;Dbxref=InterPro:IPR000571%2CInterPro:IPR036855;Parent=ColletesGigas_011176
WUUM01000013.1	funannotate	mRNA	3406741	3407928	.	-	.	ID=ColletesGigas_011074-T1;Parent=ColletesGigas_011074
WUUM01000013.1	funannotate	exon	2331848	2332003	.	-	.	ID=ColletesGigas_011016-T1.exon2;Parent=ColletesGigas_011016-T1
WUUM01000013.1	funannotate	exon	2331685	2331805	.	-	.	ID=ColletesGigas_011016-T1.exon3;Parent=ColletesGigas_011016-T1
WUUM01000013.1	funannotate	exon	2334006	2334066	.	-	.	ID=ColletesGigas_011016-T1.exon1;Parent=ColletesGigas_011016-T1
WUUM01000013.1	funannotate	exon	912310	912413	.	-	.	ID=ColletesGigas_010898-T1.exon2;Parent=ColletesGigas_010898-T1
WUUM01000013.1	funannotate	exon	912484	912681	.	-	.	ID=ColletesGigas_010898-T1.exon1;Parent=ColletesGigas_010898-T1
WUUM01000013.1	funannotate	exon	911376	911830	.	-	.	ID=ColletesGigas_010898-T1.exon4;Parent=ColletesGigas_010898-T1
WUUM01000013.1	funannotate	exon	912162	912238	.	-	.	ID=ColletesGigas_010898-T1.exon3;Parent=ColletesGigas_010898-T1
WUUM01000013.1	funannotate	exon	2331105	2331294	.	-	.	ID=ColletesGigas_011016-T1.exon4;Parent=ColletesGigas_011016-T1
WUUM01000013.1	funannotate	exon	7695825	7695873	.	-	.	ID=ColletesGigas_011378-T1.exon1;Parent=ColletesGigas_011378-T1
WUUM01000013.1	funannotate	exon	7695550	7695758	.	-	.	ID=ColletesGigas_011378-T1.exon2;Parent=ColletesGigas_011378-T1
WUUM01000013.1	funannotate	exon	4138827	4139020	.	-	.	ID=ColletesGigas_011128-T1.exon6;Parent=ColletesGigas_011128-T1
WUUM01000013.1	funannotate	exon	4139852	4140127	.	-	.	ID=ColletesGigas_011128-T1.exon5;Parent=ColletesGigas_011128-T1
WUUM01000013.1	funannotate	exon	4140349	4140560	.	-	.	ID=ColletesGigas_011128-T1.exon4;Parent=ColletesGigas_011128-T1
WUUM01000013.1	funannotate	exon	4140834	4140994	.	-	.	ID=ColletesGigas_011128-T1.exon3;Parent=ColletesGigas_011128-T1
WUUM01000013.1	funannotate	exon	4143790	4144005	.	-	.	ID=ColletesGigas_011128-T1.exon2;Parent=ColletesGigas_011128-T1
WUUM01000013.1	funannotate	exon	4145016	4145066	.	-	.	ID=ColletesGigas_011128-T1.exon1;Parent=ColletesGigas_011128-T1
WUUM01000013.1	funannotate	tRNA	3238217	3238310	.	+	.	ID=ColletesGigas_011062-T1;Parent=ColletesGigas_011062
WUUM01000013.1	funannotate	exon	5608886	5609443	.	+	.	ID=ColletesGigas_011217-T1.exon1;Parent=ColletesGigas_011217-T1
WUUM01000013.1	funannotate	CDS	4992709	4993083	.	-	0	ID=ColletesGigas_011192-T1.cds;Parent=ColletesGigas_011192-T1
WUUM01000013.1	funannotate	CDS	4992509	4992628	.	-	0	ID=ColletesGigas_011192-T1.cds;Parent=ColletesGigas_011192-T1
WUUM01000013.1	funannotate	mRNA	4945575	4946883	.	+	.	ID=ColletesGigas_011188-T1;Parent=ColletesGigas_011188
WUUM01000013.1	funannotate	exon	389900	390387	.	-	.	ID=ColletesGigas_010844-T1.exon2;Parent=ColletesGigas_010844-T1
WUUM01000013.1	funannotate	exon	390450	391182	.	-	.	ID=ColletesGigas_010844-T1.exon1;Parent=ColletesGigas_010844-T1
WUUM01000013.1	funannotate	exon	1404139	1404348	.	+	.	ID=ColletesGigas_010933-T1.exon2;Parent=ColletesGigas_010933-T1
WUUM01000013.1	funannotate	exon	1403773	1404066	.	+	.	ID=ColletesGigas_010933-T1.exon1;Parent=ColletesGigas_010933-T1
WUUM01000013.1	funannotate	mRNA	931725	934060	.	+	.	ID=ColletesGigas_010903-T1;Ontology_term=GO:0005524%2CGO:0051082%2CGO:0005829%2CGO:0005832%2CGO:0006457;Dbxref=InterPro:IPR027413%2CInterPro:IPR027410%2CInterPro:IPR002194%2CPFAM:PF00118%2CInterPro:IPR002423%2CInterPro:IPR017998%2CInterPro:IPR012716%2CInterPro:IPR027409;Parent=ColletesGigas_010903
WUUM01000013.1	funannotate	exon	5982308	5982423	.	+	.	ID=ColletesGigas_011255-T1.exon10;Parent=ColletesGigas_011255-T1
WUUM01000013.1	funannotate	exon	5982574	5982814	.	+	.	ID=ColletesGigas_011255-T1.exon11;Parent=ColletesGigas_011255-T1
WUUM01000013.1	funannotate	CDS	80071	80121	.	-	0	ID=ColletesGigas_010820-T1.cds;Parent=ColletesGigas_010820-T1
WUUM01000013.1	funannotate	CDS	79626	79652	.	-	0	ID=ColletesGigas_010820-T1.cds;Parent=ColletesGigas_010820-T1
WUUM01000013.1	funannotate	CDS	79347	79488	.	-	0	ID=ColletesGigas_010820-T1.cds;Parent=ColletesGigas_010820-T1
WUUM01000013.1	funannotate	CDS	78010	78401	.	-	0	ID=ColletesGigas_010820-T1.cds;Parent=ColletesGigas_010820-T1
WUUM01000013.1	funannotate	CDS	77466	77783	.	-	0	ID=ColletesGigas_010820-T1.cds;Parent=ColletesGigas_010820-T1
WUUM01000013.1	funannotate	CDS	76969	77361	.	-	0	ID=ColletesGigas_010820-T1.cds;Parent=ColletesGigas_010820-T1
WUUM01000013.1	funannotate	CDS	1629813	1629900	.	-	0	ID=ColletesGigas_010957-T1.cds;Parent=ColletesGigas_010957-T1
WUUM01000013.1	funannotate	CDS	1627107	1627318	.	-	0	ID=ColletesGigas_010957-T1.cds;Parent=ColletesGigas_010957-T1
WUUM01000013.1	funannotate	CDS	6469115	6470809	.	-	0	ID=ColletesGigas_011290-T1.cds;Parent=ColletesGigas_011290-T1
WUUM01000013.1	funannotate	CDS	4065699	4066175	.	+	0	ID=ColletesGigas_011120-T1.cds;Parent=ColletesGigas_011120-T1
WUUM01000013.1	funannotate	CDS	4066310	4066539	.	+	0	ID=ColletesGigas_011120-T1.cds;Parent=ColletesGigas_011120-T1
WUUM01000013.1	funannotate	CDS	4066713	4066996	.	+	0	ID=ColletesGigas_011120-T1.cds;Parent=ColletesGigas_011120-T1
WUUM01000013.1	funannotate	CDS	4067149	4067750	.	+	0	ID=ColletesGigas_011120-T1.cds;Parent=ColletesGigas_011120-T1
WUUM01000013.1	funannotate	CDS	4067839	4067982	.	+	0	ID=ColletesGigas_011120-T1.cds;Parent=ColletesGigas_011120-T1
WUUM01000013.1	funannotate	CDS	4068061	4068973	.	+	0	ID=ColletesGigas_011120-T1.cds;Parent=ColletesGigas_011120-T1
WUUM01000013.1	funannotate	CDS	4069063	4069738	.	+	0	ID=ColletesGigas_011120-T1.cds;Parent=ColletesGigas_011120-T1
WUUM01000013.1	funannotate	CDS	4069888	4069969	.	+	0	ID=ColletesGigas_011120-T1.cds;Parent=ColletesGigas_011120-T1
WUUM01000013.1	funannotate	CDS	1121511	1122053	.	+	0	ID=ColletesGigas_010916-T1.cds;Parent=ColletesGigas_010916-T1
WUUM01000013.1	funannotate	mRNA	424032	426538	.	-	.	ID=ColletesGigas_010849-T1;Parent=ColletesGigas_010849
WUUM01000013.1	funannotate	mRNA	441665	447951	.	+	.	ID=ColletesGigas_010850-T1;Ontology_term=GO:0008194;Dbxref=InterPro:IPR002213;Parent=ColletesGigas_010850
WUUM01000013.1	funannotate	CDS	5596874	5596911	.	-	0	ID=ColletesGigas_011216-T1.cds;Parent=ColletesGigas_011216-T1
WUUM01000013.1	funannotate	CDS	5594422	5594821	.	-	0	ID=ColletesGigas_011216-T1.cds;Parent=ColletesGigas_011216-T1
WUUM01000013.1	funannotate	exon	4181814	4181972	.	+	.	ID=ColletesGigas_011130-T1.exon1;Parent=ColletesGigas_011130-T1
WUUM01000013.1	funannotate	CDS	7928123	7928269	.	+	0	ID=ColletesGigas_011393-T1.cds;Parent=ColletesGigas_011393-T1
WUUM01000013.1	funannotate	CDS	7930450	7930740	.	+	0	ID=ColletesGigas_011393-T1.cds;Parent=ColletesGigas_011393-T1
WUUM01000013.1	funannotate	CDS	7930994	7931062	.	+	0	ID=ColletesGigas_011393-T1.cds;Parent=ColletesGigas_011393-T1
WUUM01000013.1	funannotate	CDS	7935573	7936109	.	+	0	ID=ColletesGigas_011393-T1.cds;Parent=ColletesGigas_011393-T1
WUUM01000013.1	funannotate	CDS	555012	555220	.	+	0	ID=ColletesGigas_010861-T1.cds;Parent=ColletesGigas_010861-T1
WUUM01000013.1	funannotate	CDS	555438	555549	.	+	0	ID=ColletesGigas_010861-T1.cds;Parent=ColletesGigas_010861-T1
WUUM01000013.1	funannotate	CDS	555624	555819	.	+	0	ID=ColletesGigas_010861-T1.cds;Parent=ColletesGigas_010861-T1
WUUM01000013.1	funannotate	CDS	555921	556057	.	+	0	ID=ColletesGigas_010861-T1.cds;Parent=ColletesGigas_010861-T1
WUUM01000013.1	funannotate	mRNA	7173318	7174259	.	-	.	ID=ColletesGigas_011338-T1;Parent=ColletesGigas_011338
WUUM01000013.1	funannotate	mRNA	7371996	7377558	.	+	.	ID=ColletesGigas_011351-T1;Ontology_term=GO:0003677%2CGO:0006355;Dbxref=InterPro:IPR001356%2CInterPro:IPR043565;Parent=ColletesGigas_011351
WUUM01000013.1	funannotate	exon	4086750	4086899	.	+	.	ID=ColletesGigas_011122-T1.exon9;Parent=ColletesGigas_011122-T1
WUUM01000013.1	funannotate	mRNA	568203	571239	.	-	.	ID=ColletesGigas_010862-T1;Parent=ColletesGigas_010862
WUUM01000013.1	funannotate	exon	4085246	4085438	.	+	.	ID=ColletesGigas_011122-T1.exon8;Parent=ColletesGigas_011122-T1
WUUM01000013.1	funannotate	mRNA	7068515	7069154	.	+	.	ID=ColletesGigas_011326-T1;Parent=ColletesGigas_011326
WUUM01000013.1	funannotate	exon	4084635	4084843	.	+	.	ID=ColletesGigas_011122-T1.exon7;Parent=ColletesGigas_011122-T1
WUUM01000013.1	funannotate	exon	4080390	4080541	.	+	.	ID=ColletesGigas_011122-T1.exon6;Parent=ColletesGigas_011122-T1
WUUM01000013.1	funannotate	exon	4074595	4074802	.	+	.	ID=ColletesGigas_011122-T1.exon5;Parent=ColletesGigas_011122-T1
WUUM01000013.1	funannotate	exon	4074289	4074419	.	+	.	ID=ColletesGigas_011122-T1.exon4;Parent=ColletesGigas_011122-T1
WUUM01000013.1	funannotate	exon	4074163	4074227	.	+	.	ID=ColletesGigas_011122-T1.exon3;Parent=ColletesGigas_011122-T1
WUUM01000013.1	funannotate	exon	4073948	4074049	.	+	.	ID=ColletesGigas_011122-T1.exon2;Parent=ColletesGigas_011122-T1
WUUM01000013.1	funannotate	exon	4073120	4073130	.	+	.	ID=ColletesGigas_011122-T1.exon1;Parent=ColletesGigas_011122-T1
WUUM01000013.1	funannotate	exon	4722924	4723024	.	-	.	ID=ColletesGigas_011168-T1.exon1;Parent=ColletesGigas_011168-T1
WUUM01000013.1	funannotate	mRNA	7525346	7529776	.	-	.	ID=ColletesGigas_011363-T1;Parent=ColletesGigas_011363
WUUM01000013.1	funannotate	exon	4722689	4722824	.	-	.	ID=ColletesGigas_011168-T1.exon2;Parent=ColletesGigas_011168-T1
WUUM01000013.1	funannotate	exon	4722227	4722571	.	-	.	ID=ColletesGigas_011168-T1.exon3;Parent=ColletesGigas_011168-T1
WUUM01000013.1	funannotate	mRNA	164768	165050	.	-	.	ID=ColletesGigas_010825-T1;Parent=ColletesGigas_010825
WUUM01000013.1	funannotate	exon	843229	843424	.	-	.	ID=ColletesGigas_010884-T1.exon2;Parent=ColletesGigas_010884-T1
WUUM01000013.1	funannotate	exon	6239388	6239605	.	-	.	ID=ColletesGigas_011274-T1.exon1;Parent=ColletesGigas_011274-T1
WUUM01000013.1	funannotate	exon	842959	843087	.	-	.	ID=ColletesGigas_010884-T1.exon3;Parent=ColletesGigas_010884-T1
WUUM01000013.1	funannotate	exon	843508	846962	.	-	.	ID=ColletesGigas_010884-T1.exon1;Parent=ColletesGigas_010884-T1
WUUM01000013.1	funannotate	exon	6237769	6237991	.	-	.	ID=ColletesGigas_011274-T1.exon2;Parent=ColletesGigas_011274-T1
WUUM01000013.1	funannotate	exon	7723303	7723395	.	-	.	ID=ColletesGigas_011380-T1.exon1;Parent=ColletesGigas_011380-T1
WUUM01000013.1	funannotate	exon	7722917	7723150	.	-	.	ID=ColletesGigas_011380-T1.exon2;Parent=ColletesGigas_011380-T1
WUUM01000013.1	funannotate	mRNA	458	8158	.	-	.	ID=ColletesGigas_010813-T1;Ontology_term=GO:0005524%2CGO:0008569%2CGO:0007018;Dbxref=InterPro:IPR013602%2CInterPro:IPR035699%2CPFAM:PF08393%2CInterPro:IPR042222%2CInterPro:IPR026983%2CInterPro:IPR042228%2CInterPro:IPR027417%2CInterPro:IPR043157%2CPFAM:PF12774;Parent=ColletesGigas_010813
WUUM01000013.1	funannotate	mRNA	854251	855982	.	+	.	ID=ColletesGigas_010886-T1;Ontology_term=GO:0005515;Dbxref=InterPro:IPR036322%2CInterPro:IPR001680%2CInterPro:IPR015943%2CInterPro:IPR019775%2CInterPro:IPR017986;Parent=ColletesGigas_010886
WUUM01000013.1	funannotate	mRNA	3667558	3672255	.	-	.	ID=ColletesGigas_011086-T1;Parent=ColletesGigas_011086
WUUM01000013.1	funannotate	CDS	3224451	3224478	.	-	0	ID=ColletesGigas_011059-T1.cds;Parent=ColletesGigas_011059-T1
WUUM01000013.1	funannotate	CDS	3224183	3224250	.	-	0	ID=ColletesGigas_011059-T1.cds;Parent=ColletesGigas_011059-T1
WUUM01000013.1	funannotate	CDS	3222825	3222902	.	-	0	ID=ColletesGigas_011059-T1.cds;Parent=ColletesGigas_011059-T1
WUUM01000013.1	funannotate	CDS	3221694	3221767	.	-	0	ID=ColletesGigas_011059-T1.cds;Parent=ColletesGigas_011059-T1
WUUM01000013.1	funannotate	CDS	3221098	3221137	.	-	0	ID=ColletesGigas_011059-T1.cds;Parent=ColletesGigas_011059-T1
WUUM01000013.1	funannotate	CDS	2387959	2388149	.	-	0	ID=ColletesGigas_011018-T1.cds;Parent=ColletesGigas_011018-T1
WUUM01000013.1	funannotate	CDS	2386185	2386335	.	-	0	ID=ColletesGigas_011018-T1.cds;Parent=ColletesGigas_011018-T1
WUUM01000013.1	funannotate	CDS	2385528	2385781	.	-	0	ID=ColletesGigas_011018-T1.cds;Parent=ColletesGigas_011018-T1
WUUM01000013.1	funannotate	CDS	2384201	2384206	.	-	0	ID=ColletesGigas_011018-T1.cds;Parent=ColletesGigas_011018-T1
WUUM01000013.1	funannotate	CDS	2383094	2383187	.	-	0	ID=ColletesGigas_011018-T1.cds;Parent=ColletesGigas_011018-T1
WUUM01000013.1	funannotate	CDS	2960848	2961396	.	-	0	ID=ColletesGigas_011043-T1.cds;Parent=ColletesGigas_011043-T1
WUUM01000013.1	funannotate	CDS	2960413	2960759	.	-	0	ID=ColletesGigas_011043-T1.cds;Parent=ColletesGigas_011043-T1
WUUM01000013.1	funannotate	CDS	2959843	2960003	.	-	0	ID=ColletesGigas_011043-T1.cds;Parent=ColletesGigas_011043-T1
WUUM01000013.1	funannotate	CDS	2959571	2959731	.	-	0	ID=ColletesGigas_011043-T1.cds;Parent=ColletesGigas_011043-T1
WUUM01000013.1	funannotate	CDS	2959319	2959462	.	-	0	ID=ColletesGigas_011043-T1.cds;Parent=ColletesGigas_011043-T1
WUUM01000013.1	funannotate	CDS	2958763	2958992	.	-	0	ID=ColletesGigas_011043-T1.cds;Parent=ColletesGigas_011043-T1
WUUM01000013.1	funannotate	CDS	2958202	2958318	.	-	0	ID=ColletesGigas_011043-T1.cds;Parent=ColletesGigas_011043-T1
WUUM01000013.1	funannotate	CDS	2957912	2958018	.	-	0	ID=ColletesGigas_011043-T1.cds;Parent=ColletesGigas_011043-T1
WUUM01000013.1	funannotate	CDS	2957610	2957761	.	-	0	ID=ColletesGigas_011043-T1.cds;Parent=ColletesGigas_011043-T1
WUUM01000013.1	funannotate	exon	7050372	7051068	.	-	.	ID=ColletesGigas_011323-T1.exon2;Parent=ColletesGigas_011323-T1
WUUM01000013.1	funannotate	mRNA	3825074	3826633	.	+	.	ID=ColletesGigas_011098-T1;Parent=ColletesGigas_011098
WUUM01000013.1	funannotate	exon	7051954	7052175	.	-	.	ID=ColletesGigas_011323-T1.exon1;Parent=ColletesGigas_011323-T1
WUUM01000013.1	funannotate	exon	5773886	5773936	.	-	.	ID=ColletesGigas_011234-T1.exon1;Parent=ColletesGigas_011234-T1
WUUM01000013.1	funannotate	exon	5773739	5773825	.	-	.	ID=ColletesGigas_011234-T1.exon2;Parent=ColletesGigas_011234-T1
WUUM01000013.1	funannotate	exon	5773420	5773680	.	-	.	ID=ColletesGigas_011234-T1.exon3;Parent=ColletesGigas_011234-T1
WUUM01000013.1	funannotate	exon	7045169	7045313	.	-	.	ID=ColletesGigas_011323-T1.exon4;Parent=ColletesGigas_011323-T1
WUUM01000013.1	funannotate	exon	7045410	7045575	.	-	.	ID=ColletesGigas_011323-T1.exon3;Parent=ColletesGigas_011323-T1
WUUM01000013.1	funannotate	CDS	7164933	7165210	.	+	0	ID=ColletesGigas_011337-T1.cds;Parent=ColletesGigas_011337-T1
WUUM01000013.1	funannotate	CDS	7166070	7166184	.	+	0	ID=ColletesGigas_011337-T1.cds;Parent=ColletesGigas_011337-T1
WUUM01000013.1	funannotate	CDS	7168745	7168970	.	+	0	ID=ColletesGigas_011337-T1.cds;Parent=ColletesGigas_011337-T1
WUUM01000013.1	funannotate	CDS	7169088	7169233	.	+	0	ID=ColletesGigas_011337-T1.cds;Parent=ColletesGigas_011337-T1
WUUM01000013.1	funannotate	CDS	7169324	7169540	.	+	0	ID=ColletesGigas_011337-T1.cds;Parent=ColletesGigas_011337-T1
WUUM01000013.1	funannotate	CDS	7169716	7169878	.	+	0	ID=ColletesGigas_011337-T1.cds;Parent=ColletesGigas_011337-T1
WUUM01000013.1	funannotate	CDS	7169948	7170742	.	+	0	ID=ColletesGigas_011337-T1.cds;Parent=ColletesGigas_011337-T1
WUUM01000013.1	funannotate	CDS	7171147	7171699	.	+	0	ID=ColletesGigas_011337-T1.cds;Parent=ColletesGigas_011337-T1
WUUM01000013.1	funannotate	mRNA	774075	779317	.	+	.	ID=ColletesGigas_010874-T1;Parent=ColletesGigas_010874
WUUM01000013.1	funannotate	CDS	6206168	6206329	.	+	0	ID=ColletesGigas_011272-T1.cds;Parent=ColletesGigas_011272-T1
WUUM01000013.1	funannotate	CDS	6206940	6207194	.	+	0	ID=ColletesGigas_011272-T1.cds;Parent=ColletesGigas_011272-T1
WUUM01000013.1	funannotate	exon	1523907	1523935	.	+	.	ID=ColletesGigas_010947-T1.exon1;Parent=ColletesGigas_010947-T1
WUUM01000013.1	funannotate	exon	1533860	1533979	.	+	.	ID=ColletesGigas_010947-T1.exon3;Parent=ColletesGigas_010947-T1
WUUM01000013.1	funannotate	exon	1523994	1524274	.	+	.	ID=ColletesGigas_010947-T1.exon2;Parent=ColletesGigas_010947-T1
WUUM01000013.1	funannotate	CDS	4093304	4093338	.	+	0	ID=ColletesGigas_011123-T1.cds;Parent=ColletesGigas_011123-T1
WUUM01000013.1	funannotate	CDS	4094414	4095309	.	+	0	ID=ColletesGigas_011123-T1.cds;Parent=ColletesGigas_011123-T1
WUUM01000013.1	funannotate	CDS	4095455	4095804	.	+	0	ID=ColletesGigas_011123-T1.cds;Parent=ColletesGigas_011123-T1
WUUM01000013.1	funannotate	exon	3163476	3164288	.	+	.	ID=ColletesGigas_011056-T1.exon1;Parent=ColletesGigas_011056-T1
WUUM01000013.1	funannotate	CDS	893184	893256	.	-	0	ID=ColletesGigas_010892-T1.cds;Parent=ColletesGigas_010892-T1
WUUM01000013.1	funannotate	CDS	892971	893092	.	-	0	ID=ColletesGigas_010892-T1.cds;Parent=ColletesGigas_010892-T1
WUUM01000013.1	funannotate	CDS	1025239	1025397	.	-	0	ID=ColletesGigas_010913-T1.cds;Parent=ColletesGigas_010913-T1
WUUM01000013.1	funannotate	CDS	1024751	1025129	.	-	0	ID=ColletesGigas_010913-T1.cds;Parent=ColletesGigas_010913-T1
WUUM01000013.1	funannotate	CDS	1022714	1022928	.	-	0	ID=ColletesGigas_010913-T1.cds;Parent=ColletesGigas_010913-T1
WUUM01000013.1	funannotate	CDS	1021226	1021381	.	-	0	ID=ColletesGigas_010913-T1.cds;Parent=ColletesGigas_010913-T1
WUUM01000013.1	funannotate	exon	1535552	1535765	.	+	.	ID=ColletesGigas_010947-T1.exon5;Parent=ColletesGigas_010947-T1
WUUM01000013.1	funannotate	exon	1534493	1535151	.	+	.	ID=ColletesGigas_010947-T1.exon4;Parent=ColletesGigas_010947-T1
WUUM01000013.1	funannotate	exon	1539341	1539471	.	+	.	ID=ColletesGigas_010947-T1.exon7;Parent=ColletesGigas_010947-T1
WUUM01000013.1	funannotate	exon	1538109	1538373	.	+	.	ID=ColletesGigas_010947-T1.exon6;Parent=ColletesGigas_010947-T1
WUUM01000013.1	funannotate	exon	1540420	1540627	.	+	.	ID=ColletesGigas_010947-T1.exon9;Parent=ColletesGigas_010947-T1
WUUM01000013.1	funannotate	exon	1539793	1539939	.	+	.	ID=ColletesGigas_010947-T1.exon8;Parent=ColletesGigas_010947-T1
WUUM01000013.1	funannotate	CDS	6442428	6442598	.	-	0	ID=ColletesGigas_011288-T1.cds;Parent=ColletesGigas_011288-T1
WUUM01000013.1	funannotate	CDS	6441775	6442347	.	-	0	ID=ColletesGigas_011288-T1.cds;Parent=ColletesGigas_011288-T1
WUUM01000013.1	funannotate	CDS	6440452	6440517	.	-	0	ID=ColletesGigas_011288-T1.cds;Parent=ColletesGigas_011288-T1
WUUM01000013.1	funannotate	CDS	6437505	6437678	.	-	0	ID=ColletesGigas_011288-T1.cds;Parent=ColletesGigas_011288-T1
WUUM01000013.1	funannotate	exon	1732615	1732869	.	-	.	ID=ColletesGigas_010973-T1.exon1;Parent=ColletesGigas_010973-T1
WUUM01000013.1	funannotate	mRNA	6590077	6590782	.	+	.	ID=ColletesGigas_011297-T1;Parent=ColletesGigas_011297
WUUM01000013.1	funannotate	CDS	1474342	1474368	.	-	0	ID=ColletesGigas_010941-T1.cds;Parent=ColletesGigas_010941-T1
WUUM01000013.1	funannotate	CDS	1473978	1474270	.	-	0	ID=ColletesGigas_010941-T1.cds;Parent=ColletesGigas_010941-T1
WUUM01000013.1	funannotate	CDS	1473709	1473868	.	-	0	ID=ColletesGigas_010941-T1.cds;Parent=ColletesGigas_010941-T1
WUUM01000013.1	funannotate	exon	4913727	4913855	.	-	.	ID=ColletesGigas_011185-T1.exon4;Parent=ColletesGigas_011185-T1
WUUM01000013.1	funannotate	exon	5987439	5987445	.	+	.	ID=ColletesGigas_011257-T1.exon1;Parent=ColletesGigas_011257-T1
WUUM01000013.1	funannotate	exon	4913943	4914138	.	-	.	ID=ColletesGigas_011185-T1.exon3;Parent=ColletesGigas_011185-T1
WUUM01000013.1	funannotate	exon	5987621	5987749	.	+	.	ID=ColletesGigas_011257-T1.exon2;Parent=ColletesGigas_011257-T1
WUUM01000013.1	funannotate	exon	4914827	4915335	.	-	.	ID=ColletesGigas_011185-T1.exon2;Parent=ColletesGigas_011185-T1
WUUM01000013.1	funannotate	CDS	5208322	5208821	.	+	0	ID=ColletesGigas_011200-T1.cds;Parent=ColletesGigas_011200-T1
WUUM01000013.1	funannotate	CDS	5209806	5210068	.	+	0	ID=ColletesGigas_011200-T1.cds;Parent=ColletesGigas_011200-T1
WUUM01000013.1	funannotate	CDS	5211346	5211477	.	+	0	ID=ColletesGigas_011200-T1.cds;Parent=ColletesGigas_011200-T1
WUUM01000013.1	funannotate	CDS	5211851	5212187	.	+	0	ID=ColletesGigas_011200-T1.cds;Parent=ColletesGigas_011200-T1
WUUM01000013.1	funannotate	CDS	5213269	5213899	.	+	0	ID=ColletesGigas_011200-T1.cds;Parent=ColletesGigas_011200-T1
WUUM01000013.1	funannotate	CDS	5218815	5218934	.	+	0	ID=ColletesGigas_011200-T1.cds;Parent=ColletesGigas_011200-T1
WUUM01000013.1	funannotate	CDS	5220694	5220852	.	+	0	ID=ColletesGigas_011200-T1.cds;Parent=ColletesGigas_011200-T1
WUUM01000013.1	funannotate	CDS	5221545	5221727	.	+	0	ID=ColletesGigas_011200-T1.cds;Parent=ColletesGigas_011200-T1
WUUM01000013.1	funannotate	CDS	5223361	5223480	.	+	0	ID=ColletesGigas_011200-T1.cds;Parent=ColletesGigas_011200-T1
WUUM01000013.1	funannotate	CDS	5225905	5226039	.	+	0	ID=ColletesGigas_011200-T1.cds;Parent=ColletesGigas_011200-T1
WUUM01000013.1	funannotate	CDS	5226896	5227038	.	+	0	ID=ColletesGigas_011200-T1.cds;Parent=ColletesGigas_011200-T1
WUUM01000013.1	funannotate	CDS	5229789	5230056	.	+	0	ID=ColletesGigas_011200-T1.cds;Parent=ColletesGigas_011200-T1
WUUM01000013.1	funannotate	CDS	5230366	5230489	.	+	0	ID=ColletesGigas_011200-T1.cds;Parent=ColletesGigas_011200-T1
WUUM01000013.1	funannotate	CDS	5236147	5236305	.	+	0	ID=ColletesGigas_011200-T1.cds;Parent=ColletesGigas_011200-T1
WUUM01000013.1	funannotate	CDS	5239019	5239068	.	+	0	ID=ColletesGigas_011200-T1.cds;Parent=ColletesGigas_011200-T1
WUUM01000013.1	funannotate	exon	4918541	4918861	.	-	.	ID=ColletesGigas_011185-T1.exon1;Parent=ColletesGigas_011185-T1
WUUM01000013.1	funannotate	exon	5992850	5993115	.	+	.	ID=ColletesGigas_011257-T1.exon9;Parent=ColletesGigas_011257-T1
WUUM01000013.1	funannotate	exon	5991753	5992148	.	+	.	ID=ColletesGigas_011257-T1.exon7;Parent=ColletesGigas_011257-T1
WUUM01000013.1	funannotate	exon	5992481	5992607	.	+	.	ID=ColletesGigas_011257-T1.exon8;Parent=ColletesGigas_011257-T1
WUUM01000013.1	funannotate	exon	5990801	5991035	.	+	.	ID=ColletesGigas_011257-T1.exon5;Parent=ColletesGigas_011257-T1
WUUM01000013.1	funannotate	exon	5991224	5991364	.	+	.	ID=ColletesGigas_011257-T1.exon6;Parent=ColletesGigas_011257-T1
WUUM01000013.1	funannotate	exon	5989038	5989271	.	+	.	ID=ColletesGigas_011257-T1.exon3;Parent=ColletesGigas_011257-T1
WUUM01000013.1	funannotate	exon	5989874	5990040	.	+	.	ID=ColletesGigas_011257-T1.exon4;Parent=ColletesGigas_011257-T1
WUUM01000013.1	funannotate	exon	7525522	7525608	.	-	.	ID=ColletesGigas_011363-T1.exon3;Parent=ColletesGigas_011363-T1
WUUM01000013.1	funannotate	exon	7525346	7525436	.	-	.	ID=ColletesGigas_011363-T1.exon4;Parent=ColletesGigas_011363-T1
WUUM01000013.1	funannotate	exon	7529574	7529776	.	-	.	ID=ColletesGigas_011363-T1.exon1;Parent=ColletesGigas_011363-T1
WUUM01000013.1	funannotate	exon	7528468	7528551	.	-	.	ID=ColletesGigas_011363-T1.exon2;Parent=ColletesGigas_011363-T1
WUUM01000013.1	funannotate	exon	4912126	4912518	.	-	.	ID=ColletesGigas_011185-T1.exon6;Parent=ColletesGigas_011185-T1
WUUM01000013.1	funannotate	exon	4912954	4913325	.	-	.	ID=ColletesGigas_011185-T1.exon5;Parent=ColletesGigas_011185-T1
WUUM01000013.1	funannotate	exon	1923497	1923879	.	-	.	ID=ColletesGigas_010990-T1.exon2;Parent=ColletesGigas_010990-T1
WUUM01000013.1	funannotate	exon	1923946	1924030	.	-	.	ID=ColletesGigas_010990-T1.exon1;Parent=ColletesGigas_010990-T1
WUUM01000013.1	funannotate	mRNA	6938698	6939248	.	-	.	ID=ColletesGigas_011314-T1;Parent=ColletesGigas_011314
WUUM01000013.1	funannotate	exon	1993355	1993546	.	+	.	ID=ColletesGigas_011001-T1.exon1;Parent=ColletesGigas_011001-T1
WUUM01000013.1	funannotate	CDS	7559049	7559297	.	+	0	ID=ColletesGigas_011368-T1.cds;Parent=ColletesGigas_011368-T1
WUUM01000013.1	funannotate	mRNA	6671886	6675540	.	-	.	ID=ColletesGigas_011302-T1;Parent=ColletesGigas_011302
WUUM01000013.1	funannotate	CDS	352289	352769	.	-	0	ID=ColletesGigas_010836-T1.cds;Parent=ColletesGigas_010836-T1
WUUM01000013.1	funannotate	CDS	351857	352227	.	-	0	ID=ColletesGigas_010836-T1.cds;Parent=ColletesGigas_010836-T1
WUUM01000013.1	funannotate	CDS	351575	351794	.	-	0	ID=ColletesGigas_010836-T1.cds;Parent=ColletesGigas_010836-T1
WUUM01000013.1	funannotate	CDS	351284	351507	.	-	0	ID=ColletesGigas_010836-T1.cds;Parent=ColletesGigas_010836-T1
WUUM01000013.1	funannotate	CDS	4371216	4371381	.	+	0	ID=ColletesGigas_011139-T1.cds;Parent=ColletesGigas_011139-T1
WUUM01000013.1	funannotate	CDS	4371482	4371702	.	+	0	ID=ColletesGigas_011139-T1.cds;Parent=ColletesGigas_011139-T1
WUUM01000013.1	funannotate	mRNA	4123357	4135207	.	-	.	ID=ColletesGigas_011127-T1;Dbxref=InterPro:IPR016024%2CInterPro:IPR011989;Parent=ColletesGigas_011127
WUUM01000013.1	funannotate	CDS	1354392	1354612	.	-	0	ID=ColletesGigas_010929-T1.cds;Parent=ColletesGigas_010929-T1
WUUM01000013.1	funannotate	CDS	1354038	1354083	.	-	0	ID=ColletesGigas_010929-T1.cds;Parent=ColletesGigas_010929-T1
WUUM01000013.1	funannotate	mRNA	354156	356482	.	-	.	ID=ColletesGigas_010837-T1;Ontology_term=GO:0008194;Dbxref=InterPro:IPR002213;Parent=ColletesGigas_010837
WUUM01000013.1	funannotate	exon	5925514	5925749	.	-	.	ID=ColletesGigas_011251-T1.exon2;Parent=ColletesGigas_011251-T1
WUUM01000013.1	funannotate	exon	5925940	5926052	.	-	.	ID=ColletesGigas_011251-T1.exon1;Parent=ColletesGigas_011251-T1
WUUM01000013.1	funannotate	exon	5923910	5924322	.	-	.	ID=ColletesGigas_011251-T1.exon4;Parent=ColletesGigas_011251-T1
WUUM01000013.1	funannotate	exon	5925141	5925437	.	-	.	ID=ColletesGigas_011251-T1.exon3;Parent=ColletesGigas_011251-T1
WUUM01000013.1	funannotate	exon	4706198	4706232	.	-	.	ID=ColletesGigas_011162-T1.exon1;Parent=ColletesGigas_011162-T1
WUUM01000013.1	funannotate	exon	4705548	4705782	.	-	.	ID=ColletesGigas_011162-T1.exon3;Parent=ColletesGigas_011162-T1
WUUM01000013.1	funannotate	exon	4705858	4706042	.	-	.	ID=ColletesGigas_011162-T1.exon2;Parent=ColletesGigas_011162-T1
WUUM01000013.1	funannotate	exon	3401514	3401600	.	-	.	ID=ColletesGigas_011073-T1.exon1;Parent=ColletesGigas_011073-T1
WUUM01000013.1	funannotate	CDS	4718736	4719131	.	+	0	ID=ColletesGigas_011167-T1.cds;Parent=ColletesGigas_011167-T1
WUUM01000013.1	funannotate	CDS	4719201	4719528	.	+	0	ID=ColletesGigas_011167-T1.cds;Parent=ColletesGigas_011167-T1
WUUM01000013.1	funannotate	CDS	4719601	4719914	.	+	0	ID=ColletesGigas_011167-T1.cds;Parent=ColletesGigas_011167-T1
WUUM01000013.1	funannotate	CDS	4720260	4720763	.	+	0	ID=ColletesGigas_011167-T1.cds;Parent=ColletesGigas_011167-T1
WUUM01000013.1	funannotate	CDS	4720854	4721036	.	+	0	ID=ColletesGigas_011167-T1.cds;Parent=ColletesGigas_011167-T1
WUUM01000013.1	funannotate	CDS	4721110	4721232	.	+	0	ID=ColletesGigas_011167-T1.cds;Parent=ColletesGigas_011167-T1
WUUM01000013.1	funannotate	exon	3393258	3393399	.	-	.	ID=ColletesGigas_011073-T1.exon2;Parent=ColletesGigas_011073-T1
WUUM01000013.1	funannotate	exon	3392209	3392268	.	-	.	ID=ColletesGigas_011073-T1.exon3;Parent=ColletesGigas_011073-T1
WUUM01000013.1	funannotate	exon	3390170	3390300	.	-	.	ID=ColletesGigas_011073-T1.exon4;Parent=ColletesGigas_011073-T1
WUUM01000013.1	funannotate	exon	4705108	4705221	.	-	.	ID=ColletesGigas_011162-T1.exon5;Parent=ColletesGigas_011162-T1
WUUM01000013.1	funannotate	exon	4705304	4705463	.	-	.	ID=ColletesGigas_011162-T1.exon4;Parent=ColletesGigas_011162-T1
WUUM01000013.1	funannotate	exon	5922202	5922342	.	-	.	ID=ColletesGigas_011251-T1.exon9;Parent=ColletesGigas_011251-T1
WUUM01000013.1	funannotate	exon	4704622	4704780	.	-	.	ID=ColletesGigas_011162-T1.exon7;Parent=ColletesGigas_011162-T1
WUUM01000013.1	funannotate	CDS	605391	605577	.	+	0	ID=ColletesGigas_010864-T1.cds;Parent=ColletesGigas_010864-T1
WUUM01000013.1	funannotate	CDS	605666	605784	.	+	0	ID=ColletesGigas_010864-T1.cds;Parent=ColletesGigas_010864-T1
WUUM01000013.1	funannotate	exon	4704858	4705037	.	-	.	ID=ColletesGigas_011162-T1.exon6;Parent=ColletesGigas_011162-T1
WUUM01000013.1	funannotate	exon	7187184	7187243	.	-	.	ID=ColletesGigas_011340-T1.exon1;Parent=ColletesGigas_011340-T1
WUUM01000013.1	funannotate	exon	4704284	4704418	.	-	.	ID=ColletesGigas_011162-T1.exon9;Parent=ColletesGigas_011162-T1
WUUM01000013.1	funannotate	exon	5923234	5923508	.	-	.	ID=ColletesGigas_011251-T1.exon6;Parent=ColletesGigas_011251-T1
WUUM01000013.1	funannotate	exon	7186969	7187113	.	-	.	ID=ColletesGigas_011340-T1.exon2;Parent=ColletesGigas_011340-T1
WUUM01000013.1	funannotate	exon	4704493	4704543	.	-	.	ID=ColletesGigas_011162-T1.exon8;Parent=ColletesGigas_011162-T1
WUUM01000013.1	funannotate	exon	5923662	5923836	.	-	.	ID=ColletesGigas_011251-T1.exon5;Parent=ColletesGigas_011251-T1
WUUM01000013.1	funannotate	exon	7186766	7186895	.	-	.	ID=ColletesGigas_011340-T1.exon3;Parent=ColletesGigas_011340-T1
WUUM01000013.1	funannotate	exon	5922448	5922695	.	-	.	ID=ColletesGigas_011251-T1.exon8;Parent=ColletesGigas_011251-T1
WUUM01000013.1	funannotate	exon	7186584	7186686	.	-	.	ID=ColletesGigas_011340-T1.exon4;Parent=ColletesGigas_011340-T1
WUUM01000013.1	funannotate	exon	5922943	5923153	.	-	.	ID=ColletesGigas_011251-T1.exon7;Parent=ColletesGigas_011251-T1
WUUM01000013.1	funannotate	exon	7186327	7186332	.	-	.	ID=ColletesGigas_011340-T1.exon5;Parent=ColletesGigas_011340-T1
WUUM01000013.1	funannotate	CDS	1609861	1610007	.	+	0	ID=ColletesGigas_010955-T1.cds;Parent=ColletesGigas_010955-T1
WUUM01000013.1	funannotate	CDS	1610089	1610207	.	+	0	ID=ColletesGigas_010955-T1.cds;Parent=ColletesGigas_010955-T1
WUUM01000013.1	funannotate	CDS	1610291	1610421	.	+	0	ID=ColletesGigas_010955-T1.cds;Parent=ColletesGigas_010955-T1
WUUM01000013.1	funannotate	CDS	1610493	1610742	.	+	0	ID=ColletesGigas_010955-T1.cds;Parent=ColletesGigas_010955-T1
WUUM01000013.1	funannotate	CDS	1610806	1611014	.	+	0	ID=ColletesGigas_010955-T1.cds;Parent=ColletesGigas_010955-T1
WUUM01000013.1	funannotate	CDS	1611091	1611244	.	+	0	ID=ColletesGigas_010955-T1.cds;Parent=ColletesGigas_010955-T1
WUUM01000013.1	funannotate	CDS	1611316	1611676	.	+	0	ID=ColletesGigas_010955-T1.cds;Parent=ColletesGigas_010955-T1
WUUM01000013.1	funannotate	CDS	1611740	1611874	.	+	0	ID=ColletesGigas_010955-T1.cds;Parent=ColletesGigas_010955-T1
WUUM01000013.1	funannotate	exon	4793860	4793973	.	-	.	ID=ColletesGigas_011178-T1.exon5;Parent=ColletesGigas_011178-T1
WUUM01000013.1	funannotate	exon	4794036	4794113	.	-	.	ID=ColletesGigas_011178-T1.exon4;Parent=ColletesGigas_011178-T1
WUUM01000013.1	funannotate	exon	4794347	4794481	.	-	.	ID=ColletesGigas_011178-T1.exon3;Parent=ColletesGigas_011178-T1
WUUM01000013.1	funannotate	exon	4794743	4794874	.	-	.	ID=ColletesGigas_011178-T1.exon2;Parent=ColletesGigas_011178-T1
WUUM01000013.1	funannotate	CDS	5925940	5926052	.	-	0	ID=ColletesGigas_011251-T1.cds;Parent=ColletesGigas_011251-T1
WUUM01000013.1	funannotate	CDS	5925514	5925749	.	-	0	ID=ColletesGigas_011251-T1.cds;Parent=ColletesGigas_011251-T1
WUUM01000013.1	funannotate	CDS	5925141	5925437	.	-	0	ID=ColletesGigas_011251-T1.cds;Parent=ColletesGigas_011251-T1
WUUM01000013.1	funannotate	CDS	5923910	5924322	.	-	0	ID=ColletesGigas_011251-T1.cds;Parent=ColletesGigas_011251-T1
WUUM01000013.1	funannotate	CDS	5923662	5923836	.	-	0	ID=ColletesGigas_011251-T1.cds;Parent=ColletesGigas_011251-T1
WUUM01000013.1	funannotate	CDS	5923234	5923508	.	-	0	ID=ColletesGigas_011251-T1.cds;Parent=ColletesGigas_011251-T1
WUUM01000013.1	funannotate	CDS	5922943	5923153	.	-	0	ID=ColletesGigas_011251-T1.cds;Parent=ColletesGigas_011251-T1
WUUM01000013.1	funannotate	CDS	5922448	5922695	.	-	0	ID=ColletesGigas_011251-T1.cds;Parent=ColletesGigas_011251-T1
WUUM01000013.1	funannotate	CDS	5922202	5922342	.	-	0	ID=ColletesGigas_011251-T1.cds;Parent=ColletesGigas_011251-T1
WUUM01000013.1	funannotate	CDS	5921395	5921694	.	-	0	ID=ColletesGigas_011251-T1.cds;Parent=ColletesGigas_011251-T1
WUUM01000013.1	funannotate	CDS	5921112	5921302	.	-	0	ID=ColletesGigas_011251-T1.cds;Parent=ColletesGigas_011251-T1
WUUM01000013.1	funannotate	CDS	5920699	5921011	.	-	0	ID=ColletesGigas_011251-T1.cds;Parent=ColletesGigas_011251-T1
WUUM01000013.1	funannotate	CDS	5920443	5920619	.	-	0	ID=ColletesGigas_011251-T1.cds;Parent=ColletesGigas_011251-T1
WUUM01000013.1	funannotate	CDS	5920214	5920381	.	-	0	ID=ColletesGigas_011251-T1.cds;Parent=ColletesGigas_011251-T1
WUUM01000013.1	funannotate	CDS	5919913	5920147	.	-	0	ID=ColletesGigas_011251-T1.cds;Parent=ColletesGigas_011251-T1
WUUM01000013.1	funannotate	CDS	5919571	5919785	.	-	0	ID=ColletesGigas_011251-T1.cds;Parent=ColletesGigas_011251-T1
WUUM01000013.1	funannotate	exon	2461661	2461832	.	+	.	ID=ColletesGigas_011022-T1.exon1;Parent=ColletesGigas_011022-T1
WUUM01000013.1	funannotate	exon	4804107	4804415	.	-	.	ID=ColletesGigas_011178-T1.exon1;Parent=ColletesGigas_011178-T1
WUUM01000013.1	funannotate	mRNA	1639053	1641023	.	+	.	ID=ColletesGigas_010958-T1;Parent=ColletesGigas_010958
WUUM01000013.1	funannotate	mRNA	4367579	4368103	.	-	.	ID=ColletesGigas_011138-T1;Parent=ColletesGigas_011138
WUUM01000013.1	funannotate	mRNA	2269859	2272411	.	-	.	ID=ColletesGigas_011012-T1;Parent=ColletesGigas_011012
WUUM01000013.1	funannotate	mRNA	7714232	7716912	.	+	.	ID=ColletesGigas_011379-T1;Parent=ColletesGigas_011379
WUUM01000013.1	funannotate	mRNA	5945228	5954227	.	+	.	ID=ColletesGigas_011253-T1;Ontology_term=GO:0008061%2CGO:0005576;Dbxref=InterPro:IPR036508%2CInterPro:IPR002557%2CPFAM:PF01607;Parent=ColletesGigas_011253
WUUM01000013.1	funannotate	exon	1340146	1340733	.	-	.	ID=ColletesGigas_010928-T1.exon2;Parent=ColletesGigas_010928-T1
WUUM01000013.1	funannotate	exon	1340832	1340873	.	-	.	ID=ColletesGigas_010928-T1.exon1;Parent=ColletesGigas_010928-T1
WUUM01000013.1	funannotate	exon	899035	899121	.	-	.	ID=ColletesGigas_010894-T1.exon2;Parent=ColletesGigas_010894-T1
WUUM01000013.1	funannotate	exon	899276	899426	.	-	.	ID=ColletesGigas_010894-T1.exon1;Parent=ColletesGigas_010894-T1
WUUM01000013.1	funannotate	mRNA	4119812	4121336	.	+	.	ID=ColletesGigas_011126-T1;Ontology_term=GO:0003755;Dbxref=InterPro:IPR001179;Parent=ColletesGigas_011126
WUUM01000013.1	funannotate	mRNA	5868853	5869779	.	-	.	ID=ColletesGigas_011241-T1;Parent=ColletesGigas_011241
WUUM01000013.1	funannotate	mRNA	389900	391182	.	-	.	ID=ColletesGigas_010844-T1;Dbxref=InterPro:IPR031959%2CPFAM:PF16009;Parent=ColletesGigas_010844
WUUM01000013.1	funannotate	exon	897640	897820	.	-	.	ID=ColletesGigas_010894-T1.exon5;Parent=ColletesGigas_010894-T1
WUUM01000013.1	funannotate	exon	898657	898768	.	-	.	ID=ColletesGigas_010894-T1.exon4;Parent=ColletesGigas_010894-T1
WUUM01000013.1	funannotate	exon	898871	898960	.	-	.	ID=ColletesGigas_010894-T1.exon3;Parent=ColletesGigas_010894-T1
WUUM01000013.1	funannotate	mRNA	1504240	1505695	.	+	.	ID=ColletesGigas_010946-T1;Parent=ColletesGigas_010946
WUUM01000013.1	funannotate	mRNA	76969	80121	.	-	.	ID=ColletesGigas_010820-T1;Ontology_term=GO:0004879%2CGO:0003677%2CGO:0043565%2CGO:0003700%2CGO:0008270%2CGO:0006355;Dbxref=InterPro:IPR000536%2CInterPro:IPR035500%2CInterPro:IPR001723%2CInterPro:IPR001628%2CInterPro:IPR001728%2CInterPro:IPR013088;Parent=ColletesGigas_010820
WUUM01000013.1	funannotate	mRNA	505908	513657	.	-	.	ID=ColletesGigas_010856-T1;Parent=ColletesGigas_010856
WUUM01000013.1	funannotate	CDS	6042614	6042643	.	-	0	ID=ColletesGigas_011262-T1.cds;Parent=ColletesGigas_011262-T1
WUUM01000013.1	funannotate	CDS	6042220	6042337	.	-	0	ID=ColletesGigas_011262-T1.cds;Parent=ColletesGigas_011262-T1
WUUM01000013.1	funannotate	CDS	6041686	6042134	.	-	0	ID=ColletesGigas_011262-T1.cds;Parent=ColletesGigas_011262-T1
WUUM01000013.1	funannotate	CDS	6041298	6041618	.	-	0	ID=ColletesGigas_011262-T1.cds;Parent=ColletesGigas_011262-T1
WUUM01000013.1	funannotate	CDS	6041049	6041222	.	-	0	ID=ColletesGigas_011262-T1.cds;Parent=ColletesGigas_011262-T1
WUUM01000013.1	funannotate	CDS	6040792	6040965	.	-	0	ID=ColletesGigas_011262-T1.cds;Parent=ColletesGigas_011262-T1
WUUM01000013.1	funannotate	mRNA	2466742	2469275	.	+	.	ID=ColletesGigas_011024-T1;Parent=ColletesGigas_011024
WUUM01000013.1	funannotate	CDS	2992167	2992352	.	-	0	ID=ColletesGigas_011045-T1.cds;Parent=ColletesGigas_011045-T1
WUUM01000013.1	funannotate	CDS	2991513	2991629	.	-	0	ID=ColletesGigas_011045-T1.cds;Parent=ColletesGigas_011045-T1
WUUM01000013.1	funannotate	CDS	2989508	2989651	.	-	0	ID=ColletesGigas_011045-T1.cds;Parent=ColletesGigas_011045-T1
WUUM01000013.1	funannotate	CDS	2988154	2988253	.	-	0	ID=ColletesGigas_011045-T1.cds;Parent=ColletesGigas_011045-T1
WUUM01000013.1	funannotate	CDS	2987390	2987712	.	-	0	ID=ColletesGigas_011045-T1.cds;Parent=ColletesGigas_011045-T1
WUUM01000013.1	funannotate	mRNA	4566752	4577150	.	-	.	ID=ColletesGigas_011151-T1;Ontology_term=GO:0032559%2CGO:0071900;Dbxref=InterPro:IPR000644%2CInterPro:IPR039170%2CPFAM:PF00571;Parent=ColletesGigas_011151
WUUM01000013.1	funannotate	CDS	2465953	2466022	.	-	0	ID=ColletesGigas_011023-T1.cds;Parent=ColletesGigas_011023-T1
WUUM01000013.1	funannotate	CDS	2465697	2465887	.	-	0	ID=ColletesGigas_011023-T1.cds;Parent=ColletesGigas_011023-T1
WUUM01000013.1	funannotate	CDS	2464575	2464842	.	-	0	ID=ColletesGigas_011023-T1.cds;Parent=ColletesGigas_011023-T1
WUUM01000013.1	funannotate	CDS	2462504	2462907	.	-	0	ID=ColletesGigas_011023-T1.cds;Parent=ColletesGigas_011023-T1
WUUM01000013.1	funannotate	mRNA	1840104	1840391	.	-	.	ID=ColletesGigas_010983-T1;Parent=ColletesGigas_010983
WUUM01000013.1	funannotate	CDS	2272378	2272411	.	-	0	ID=ColletesGigas_011012-T1.cds;Parent=ColletesGigas_011012-T1
WUUM01000013.1	funannotate	CDS	2270452	2270668	.	-	0	ID=ColletesGigas_011012-T1.cds;Parent=ColletesGigas_011012-T1
WUUM01000013.1	funannotate	CDS	2269859	2270018	.	-	0	ID=ColletesGigas_011012-T1.cds;Parent=ColletesGigas_011012-T1
WUUM01000013.1	funannotate	mRNA	7722917	7723395	.	-	.	ID=ColletesGigas_011380-T1;Parent=ColletesGigas_011380
WUUM01000013.1	funannotate	mRNA	4034465	4041380	.	+	.	ID=ColletesGigas_011114-T1;Ontology_term=GO:0006546%2CGO:0004047%2CGO:0005515;Dbxref=InterPro:IPR006222%2CInterPro:IPR029043%2CInterPro:IPR028896%2CInterPro:IPR027266%2CInterPro:IPR006223%2CInterPro:IPR013977;Parent=ColletesGigas_011114
WUUM01000013.1	funannotate	mRNA	50259	67883	.	-	.	ID=ColletesGigas_010819-T1;Ontology_term=GO:0005515;Dbxref=InterPro:IPR036322%2CInterPro:IPR001680%2CInterPro:IPR015943%2CInterPro:IPR022033%2CInterPro:IPR017986%2CInterPro:IPR011044;Parent=ColletesGigas_010819
WUUM01000013.1	funannotate	mRNA	3889794	3890198	.	-	.	ID=ColletesGigas_011102-T1;Parent=ColletesGigas_011102
WUUM01000013.1	funannotate	CDS	1795278	1795586	.	+	0	ID=ColletesGigas_010977-T1.cds;Parent=ColletesGigas_010977-T1
WUUM01000013.1	funannotate	mRNA	4706610	4710048	.	+	.	ID=ColletesGigas_011163-T1;Ontology_term=GO:0017119%2CGO:0006891;Dbxref=InterPro:IPR019465%2CPFAM:PF10392;Parent=ColletesGigas_011163
WUUM01000013.1	funannotate	mRNA	5702040	5702679	.	+	.	ID=ColletesGigas_011228-T1;Parent=ColletesGigas_011228
WUUM01000013.1	funannotate	mRNA	700897	707860	.	-	.	ID=ColletesGigas_010868-T1;Parent=ColletesGigas_010868
WUUM01000013.1	funannotate	mRNA	1218207	1218622	.	-	.	ID=ColletesGigas_010922-T1;Parent=ColletesGigas_010922
WUUM01000013.1	funannotate	mRNA	1976814	1977104	.	-	.	ID=ColletesGigas_010995-T1;Parent=ColletesGigas_010995
WUUM01000013.1	funannotate	CDS	4818571	4818654	.	-	0	ID=ColletesGigas_011179-T1.cds;Parent=ColletesGigas_011179-T1
WUUM01000013.1	funannotate	CDS	4817946	4818078	.	-	0	ID=ColletesGigas_011179-T1.cds;Parent=ColletesGigas_011179-T1
WUUM01000013.1	funannotate	CDS	4815149	4815282	.	-	0	ID=ColletesGigas_011179-T1.cds;Parent=ColletesGigas_011179-T1
WUUM01000013.1	funannotate	CDS	4813149	4813347	.	-	0	ID=ColletesGigas_011179-T1.cds;Parent=ColletesGigas_011179-T1
WUUM01000013.1	funannotate	CDS	4809712	4809824	.	-	0	ID=ColletesGigas_011179-T1.cds;Parent=ColletesGigas_011179-T1
WUUM01000013.1	funannotate	mRNA	3024651	3027924	.	+	.	ID=ColletesGigas_011048-T1;Dbxref=InterPro:IPR026092;Parent=ColletesGigas_011048
WUUM01000013.1	funannotate	exon	6986128	6986402	.	+	.	ID=ColletesGigas_011320-T1.exon2;Parent=ColletesGigas_011320-T1
WUUM01000013.1	funannotate	exon	6984397	6984439	.	+	.	ID=ColletesGigas_011320-T1.exon1;Parent=ColletesGigas_011320-T1
WUUM01000013.1	funannotate	mRNA	7425103	7426358	.	+	.	ID=ColletesGigas_011355-T1;Parent=ColletesGigas_011355
WUUM01000013.1	funannotate	CDS	944356	944461	.	-	0	ID=ColletesGigas_010906-T1.cds;Parent=ColletesGigas_010906-T1
WUUM01000013.1	funannotate	CDS	943888	944270	.	-	0	ID=ColletesGigas_010906-T1.cds;Parent=ColletesGigas_010906-T1
WUUM01000013.1	funannotate	CDS	943607	943807	.	-	0	ID=ColletesGigas_010906-T1.cds;Parent=ColletesGigas_010906-T1
WUUM01000013.1	funannotate	CDS	943250	943531	.	-	0	ID=ColletesGigas_010906-T1.cds;Parent=ColletesGigas_010906-T1
WUUM01000013.1	funannotate	CDS	942958	943181	.	-	0	ID=ColletesGigas_010906-T1.cds;Parent=ColletesGigas_010906-T1
WUUM01000013.1	funannotate	CDS	942319	942890	.	-	0	ID=ColletesGigas_010906-T1.cds;Parent=ColletesGigas_010906-T1
WUUM01000013.1	funannotate	CDS	941831	942240	.	-	0	ID=ColletesGigas_010906-T1.cds;Parent=ColletesGigas_010906-T1
WUUM01000013.1	funannotate	exon	7960879	7960984	.	-	.	ID=ColletesGigas_011395-T1.exon3;Parent=ColletesGigas_011395-T1
WUUM01000013.1	funannotate	exon	7961178	7961568	.	-	.	ID=ColletesGigas_011395-T1.exon2;Parent=ColletesGigas_011395-T1
WUUM01000013.1	funannotate	exon	7961914	7961926	.	-	.	ID=ColletesGigas_011395-T1.exon1;Parent=ColletesGigas_011395-T1
WUUM01000013.1	funannotate	mRNA	6469115	6470809	.	-	.	ID=ColletesGigas_011290-T1;Parent=ColletesGigas_011290
WUUM01000013.1	funannotate	exon	859754	859827	.	-	.	ID=ColletesGigas_010887-T1.exon11;Parent=ColletesGigas_010887-T1
WUUM01000013.1	funannotate	exon	859904	859972	.	-	.	ID=ColletesGigas_010887-T1.exon10;Parent=ColletesGigas_010887-T1
WUUM01000013.1	funannotate	mRNA	4782897	4785191	.	+	.	ID=ColletesGigas_011175-T1;Ontology_term=GO:0005515%2CGO:0006936;Dbxref=InterPro:IPR030498%2CInterPro:IPR000253%2CInterPro:IPR008984;Parent=ColletesGigas_011175
WUUM01000013.1	funannotate	exon	858248	858342	.	-	.	ID=ColletesGigas_010887-T1.exon15;Parent=ColletesGigas_010887-T1
WUUM01000013.1	funannotate	exon	858411	858940	.	-	.	ID=ColletesGigas_010887-T1.exon14;Parent=ColletesGigas_010887-T1
WUUM01000013.1	funannotate	CDS	1218444	1218622	.	-	0	ID=ColletesGigas_010922-T1.cds;Parent=ColletesGigas_010922-T1
WUUM01000013.1	funannotate	CDS	1218207	1218354	.	-	0	ID=ColletesGigas_010922-T1.cds;Parent=ColletesGigas_010922-T1
WUUM01000013.1	funannotate	exon	859011	859210	.	-	.	ID=ColletesGigas_010887-T1.exon13;Parent=ColletesGigas_010887-T1
WUUM01000013.1	funannotate	exon	859282	859687	.	-	.	ID=ColletesGigas_010887-T1.exon12;Parent=ColletesGigas_010887-T1
WUUM01000013.1	funannotate	exon	857386	857601	.	-	.	ID=ColletesGigas_010887-T1.exon18;Parent=ColletesGigas_010887-T1
WUUM01000013.1	funannotate	exon	857694	857841	.	-	.	ID=ColletesGigas_010887-T1.exon17;Parent=ColletesGigas_010887-T1
WUUM01000013.1	funannotate	exon	857916	858154	.	-	.	ID=ColletesGigas_010887-T1.exon16;Parent=ColletesGigas_010887-T1
WUUM01000013.1	funannotate	exon	5272115	5272309	.	-	.	ID=ColletesGigas_011202-T1.exon1;Parent=ColletesGigas_011202-T1
WUUM01000013.1	funannotate	exon	7475552	7476052	.	+	.	ID=ColletesGigas_011358-T1.exon1;Parent=ColletesGigas_011358-T1
WUUM01000013.1	funannotate	mRNA	7554801	7555520	.	-	.	ID=ColletesGigas_011367-T1;Parent=ColletesGigas_011367
WUUM01000013.1	funannotate	mRNA	1410965	1415127	.	-	.	ID=ColletesGigas_010934-T1;Parent=ColletesGigas_010934
WUUM01000013.1	funannotate	exon	7812096	7812288	.	-	.	ID=ColletesGigas_011386-T1.exon1;Parent=ColletesGigas_011386-T1
WUUM01000013.1	funannotate	exon	7810615	7810811	.	-	.	ID=ColletesGigas_011386-T1.exon2;Parent=ColletesGigas_011386-T1
WUUM01000013.1	funannotate	CDS	1891834	1892379	.	-	0	ID=ColletesGigas_010988-T1.cds;Parent=ColletesGigas_010988-T1
WUUM01000013.1	funannotate	mRNA	2923666	2924822	.	+	.	ID=ColletesGigas_011036-T1;Ontology_term=GO:0004129;Dbxref=InterPro:IPR004203%2CInterPro:IPR036639%2CPFAM:PF02936%2CInterPro:IPR013288;Parent=ColletesGigas_011036
WUUM01000013.1	funannotate	mRNA	6967299	6969108	.	-	.	ID=ColletesGigas_011318-T1;Dbxref=InterPro:IPR035500%2CInterPro:IPR000536;Parent=ColletesGigas_011318
WUUM01000013.1	funannotate	mRNA	3390170	3401600	.	-	.	ID=ColletesGigas_011073-T1;Parent=ColletesGigas_011073
WUUM01000013.1	funannotate	exon	4683554	4683697	.	-	.	ID=ColletesGigas_011159-T1.exon3;Parent=ColletesGigas_011159-T1
WUUM01000013.1	funannotate	exon	4684078	4684159	.	-	.	ID=ColletesGigas_011159-T1.exon2;Parent=ColletesGigas_011159-T1
WUUM01000013.1	funannotate	exon	4684468	4684691	.	-	.	ID=ColletesGigas_011159-T1.exon1;Parent=ColletesGigas_011159-T1
WUUM01000013.1	funannotate	CDS	3341638	3341920	.	+	0	ID=ColletesGigas_011072-T1.cds;Parent=ColletesGigas_011072-T1
WUUM01000013.1	funannotate	CDS	3342271	3342290	.	+	0	ID=ColletesGigas_011072-T1.cds;Parent=ColletesGigas_011072-T1
WUUM01000013.1	funannotate	mRNA	3236651	3237766	.	+	.	ID=ColletesGigas_011061-T1;Parent=ColletesGigas_011061
WUUM01000013.1	funannotate	mRNA	5191718	5192062	.	-	.	ID=ColletesGigas_011199-T1;Parent=ColletesGigas_011199
WUUM01000013.1	funannotate	mRNA	6825787	6836256	.	-	.	ID=ColletesGigas_011306-T1;Parent=ColletesGigas_011306
WUUM01000013.1	funannotate	exon	520619	520624	.	-	.	ID=ColletesGigas_010857-T1.exon1;Parent=ColletesGigas_010857-T1
WUUM01000013.1	funannotate	mRNA	5356008	5358876	.	-	.	ID=ColletesGigas_011204-T1;Parent=ColletesGigas_011204
WUUM01000013.1	funannotate	CDS	6348588	6349685	.	-	0	ID=ColletesGigas_011284-T1.cds;Parent=ColletesGigas_011284-T1
WUUM01000013.1	funannotate	exon	791421	791456	.	-	.	ID=ColletesGigas_010875-T1.exon1;Parent=ColletesGigas_010875-T1
WUUM01000013.1	funannotate	exon	791144	791350	.	-	.	ID=ColletesGigas_010875-T1.exon2;Parent=ColletesGigas_010875-T1
WUUM01000013.1	funannotate	exon	192622	192866	.	+	.	ID=ColletesGigas_010829-T1.exon2;Parent=ColletesGigas_010829-T1
WUUM01000013.1	funannotate	exon	192082	192540	.	+	.	ID=ColletesGigas_010829-T1.exon1;Parent=ColletesGigas_010829-T1
WUUM01000013.1	funannotate	exon	193288	193463	.	+	.	ID=ColletesGigas_010829-T1.exon4;Parent=ColletesGigas_010829-T1
WUUM01000013.1	funannotate	mRNA	3614808	3616604	.	-	.	ID=ColletesGigas_011085-T1;Ontology_term=GO:0016020%2CGO:0016887%2CGO:0005524%2CGO:0042626;Dbxref=InterPro:IPR013525%2CInterPro:IPR003593%2CInterPro:IPR043926%2CInterPro:IPR017871%2CInterPro:IPR027417%2CPFAM:PF00005%2CPFAM:PF01061%2CInterPro:IPR003439;Parent=ColletesGigas_011085
WUUM01000013.1	funannotate	exon	193050	193205	.	+	.	ID=ColletesGigas_010829-T1.exon3;Parent=ColletesGigas_010829-T1
WUUM01000013.1	funannotate	exon	194039	194133	.	+	.	ID=ColletesGigas_010829-T1.exon6;Parent=ColletesGigas_010829-T1
WUUM01000013.1	funannotate	exon	193538	193685	.	+	.	ID=ColletesGigas_010829-T1.exon5;Parent=ColletesGigas_010829-T1
WUUM01000013.1	funannotate	exon	5526655	5526769	.	-	.	ID=ColletesGigas_011211-T1.exon3;Parent=ColletesGigas_011211-T1
WUUM01000013.1	funannotate	exon	5525857	5526119	.	-	.	ID=ColletesGigas_011211-T1.exon4;Parent=ColletesGigas_011211-T1
WUUM01000013.1	funannotate	exon	5527794	5527832	.	-	.	ID=ColletesGigas_011211-T1.exon1;Parent=ColletesGigas_011211-T1
WUUM01000013.1	funannotate	CDS	3453048	3453062	.	+	0	ID=ColletesGigas_011078-T1.cds;Parent=ColletesGigas_011078-T1
WUUM01000013.1	funannotate	CDS	3456414	3456642	.	+	0	ID=ColletesGigas_011078-T1.cds;Parent=ColletesGigas_011078-T1
WUUM01000013.1	funannotate	CDS	3456718	3456803	.	+	0	ID=ColletesGigas_011078-T1.cds;Parent=ColletesGigas_011078-T1
WUUM01000013.1	funannotate	exon	5527340	5527393	.	-	.	ID=ColletesGigas_011211-T1.exon2;Parent=ColletesGigas_011211-T1
WUUM01000013.1	funannotate	mRNA	5594422	5596911	.	-	.	ID=ColletesGigas_011216-T1;Parent=ColletesGigas_011216
WUUM01000013.1	funannotate	mRNA	4944599	4945368	.	+	.	ID=ColletesGigas_011187-T1;Parent=ColletesGigas_011187
WUUM01000013.1	funannotate	mRNA	7240393	7243621	.	-	.	ID=ColletesGigas_011343-T1;Parent=ColletesGigas_011343
WUUM01000013.1	funannotate	exon	65125	65306	.	-	.	ID=ColletesGigas_010819-T1.exon8;Parent=ColletesGigas_010819-T1
WUUM01000013.1	funannotate	exon	64797	65009	.	-	.	ID=ColletesGigas_010819-T1.exon9;Parent=ColletesGigas_010819-T1
WUUM01000013.1	funannotate	CDS	1713697	1713830	.	+	0	ID=ColletesGigas_010971-T1.cds;Parent=ColletesGigas_010971-T1
WUUM01000013.1	funannotate	CDS	1713910	1714135	.	+	0	ID=ColletesGigas_010971-T1.cds;Parent=ColletesGigas_010971-T1
WUUM01000013.1	funannotate	CDS	5778691	5779127	.	+	0	ID=ColletesGigas_011235-T1.cds;Parent=ColletesGigas_011235-T1
WUUM01000013.1	funannotate	CDS	5779429	5779804	.	+	0	ID=ColletesGigas_011235-T1.cds;Parent=ColletesGigas_011235-T1
WUUM01000013.1	funannotate	exon	196390	196863	.	+	.	ID=ColletesGigas_010829-T1.exon8;Parent=ColletesGigas_010829-T1
WUUM01000013.1	funannotate	exon	195762	196270	.	+	.	ID=ColletesGigas_010829-T1.exon7;Parent=ColletesGigas_010829-T1
WUUM01000013.1	funannotate	CDS	3803975	3804094	.	-	0	ID=ColletesGigas_011094-T1.cds;Parent=ColletesGigas_011094-T1
WUUM01000013.1	funannotate	CDS	3802952	3803170	.	-	0	ID=ColletesGigas_011094-T1.cds;Parent=ColletesGigas_011094-T1
WUUM01000013.1	funannotate	exon	196944	197215	.	+	.	ID=ColletesGigas_010829-T1.exon9;Parent=ColletesGigas_010829-T1
WUUM01000013.1	funannotate	mRNA	1713697	1714135	.	+	.	ID=ColletesGigas_010971-T1;Parent=ColletesGigas_010971
WUUM01000013.1	funannotate	exon	4477216	4477267	.	-	.	ID=ColletesGigas_011140-T1.exon1;Parent=ColletesGigas_011140-T1
WUUM01000013.1	funannotate	exon	4476970	4477041	.	-	.	ID=ColletesGigas_011140-T1.exon3;Parent=ColletesGigas_011140-T1
WUUM01000013.1	funannotate	exon	4477117	4477148	.	-	.	ID=ColletesGigas_011140-T1.exon2;Parent=ColletesGigas_011140-T1
WUUM01000013.1	funannotate	exon	516095	516149	.	-	.	ID=ColletesGigas_010857-T1.exon6;Parent=ColletesGigas_010857-T1
WUUM01000013.1	funannotate	exon	518892	519208	.	-	.	ID=ColletesGigas_010857-T1.exon2;Parent=ColletesGigas_010857-T1
WUUM01000013.1	funannotate	exon	518156	518296	.	-	.	ID=ColletesGigas_010857-T1.exon3;Parent=ColletesGigas_010857-T1
WUUM01000013.1	funannotate	exon	516542	516741	.	-	.	ID=ColletesGigas_010857-T1.exon4;Parent=ColletesGigas_010857-T1
WUUM01000013.1	funannotate	exon	516224	516359	.	-	.	ID=ColletesGigas_010857-T1.exon5;Parent=ColletesGigas_010857-T1
WUUM01000013.1	funannotate	exon	401836	402162	.	-	.	ID=ColletesGigas_010847-T1.exon1;Parent=ColletesGigas_010847-T1
WUUM01000013.1	funannotate	exon	4474862	4474973	.	-	.	ID=ColletesGigas_011140-T1.exon5;Parent=ColletesGigas_011140-T1
WUUM01000013.1	funannotate	exon	4475300	4475309	.	-	.	ID=ColletesGigas_011140-T1.exon4;Parent=ColletesGigas_011140-T1
WUUM01000013.1	funannotate	mRNA	7126079	7126422	.	+	.	ID=ColletesGigas_011331-T1;Parent=ColletesGigas_011331
WUUM01000013.1	funannotate	exon	4473403	4473844	.	-	.	ID=ColletesGigas_011140-T1.exon6;Parent=ColletesGigas_011140-T1
WUUM01000013.1	funannotate	CDS	5272115	5272309	.	-	0	ID=ColletesGigas_011202-T1.cds;Parent=ColletesGigas_011202-T1
WUUM01000013.1	funannotate	exon	66712	66792	.	-	.	ID=ColletesGigas_010819-T1.exon4;Parent=ColletesGigas_010819-T1
WUUM01000013.1	funannotate	exon	65943	66155	.	-	.	ID=ColletesGigas_010819-T1.exon5;Parent=ColletesGigas_010819-T1
WUUM01000013.1	funannotate	exon	65709	65841	.	-	.	ID=ColletesGigas_010819-T1.exon6;Parent=ColletesGigas_010819-T1
WUUM01000013.1	funannotate	exon	65396	65593	.	-	.	ID=ColletesGigas_010819-T1.exon7;Parent=ColletesGigas_010819-T1
WUUM01000013.1	funannotate	exon	67797	67883	.	-	.	ID=ColletesGigas_010819-T1.exon1;Parent=ColletesGigas_010819-T1
WUUM01000013.1	funannotate	exon	67166	67363	.	-	.	ID=ColletesGigas_010819-T1.exon2;Parent=ColletesGigas_010819-T1
WUUM01000013.1	funannotate	exon	66920	67073	.	-	.	ID=ColletesGigas_010819-T1.exon3;Parent=ColletesGigas_010819-T1
WUUM01000013.1	funannotate	mRNA	215496	215717	.	+	.	ID=ColletesGigas_010832-T1;Parent=ColletesGigas_010832
WUUM01000013.1	funannotate	CDS	5987439	5987445	.	+	0	ID=ColletesGigas_011257-T1.cds;Parent=ColletesGigas_011257-T1
WUUM01000013.1	funannotate	CDS	5987621	5987749	.	+	0	ID=ColletesGigas_011257-T1.cds;Parent=ColletesGigas_011257-T1
WUUM01000013.1	funannotate	CDS	5989038	5989271	.	+	0	ID=ColletesGigas_011257-T1.cds;Parent=ColletesGigas_011257-T1
WUUM01000013.1	funannotate	CDS	5989874	5990040	.	+	0	ID=ColletesGigas_011257-T1.cds;Parent=ColletesGigas_011257-T1
WUUM01000013.1	funannotate	CDS	5990801	5991035	.	+	0	ID=ColletesGigas_011257-T1.cds;Parent=ColletesGigas_011257-T1
WUUM01000013.1	funannotate	CDS	5991224	5991364	.	+	0	ID=ColletesGigas_011257-T1.cds;Parent=ColletesGigas_011257-T1
WUUM01000013.1	funannotate	CDS	5991753	5992148	.	+	0	ID=ColletesGigas_011257-T1.cds;Parent=ColletesGigas_011257-T1
WUUM01000013.1	funannotate	CDS	5992481	5992607	.	+	0	ID=ColletesGigas_011257-T1.cds;Parent=ColletesGigas_011257-T1
WUUM01000013.1	funannotate	CDS	5992850	5993115	.	+	0	ID=ColletesGigas_011257-T1.cds;Parent=ColletesGigas_011257-T1
WUUM01000013.1	funannotate	CDS	5993215	5993336	.	+	0	ID=ColletesGigas_011257-T1.cds;Parent=ColletesGigas_011257-T1
WUUM01000013.1	funannotate	exon	1443166	1443487	.	+	.	ID=ColletesGigas_010938-T1.exon2;Parent=ColletesGigas_010938-T1
WUUM01000013.1	funannotate	exon	1443585	1443968	.	+	.	ID=ColletesGigas_010938-T1.exon3;Parent=ColletesGigas_010938-T1
WUUM01000013.1	funannotate	CDS	4096959	4097014	.	-	0	ID=ColletesGigas_011124-T1.cds;Parent=ColletesGigas_011124-T1
WUUM01000013.1	funannotate	CDS	4096582	4096807	.	-	0	ID=ColletesGigas_011124-T1.cds;Parent=ColletesGigas_011124-T1
WUUM01000013.1	funannotate	CDS	4096327	4096467	.	-	0	ID=ColletesGigas_011124-T1.cds;Parent=ColletesGigas_011124-T1
WUUM01000013.1	funannotate	CDS	4096072	4096191	.	-	0	ID=ColletesGigas_011124-T1.cds;Parent=ColletesGigas_011124-T1
WUUM01000013.1	funannotate	exon	1440901	1441106	.	+	.	ID=ColletesGigas_010938-T1.exon1;Parent=ColletesGigas_010938-T1
WUUM01000013.1	funannotate	exon	802473	802634	.	-	.	ID=ColletesGigas_010876-T1.exon3;Parent=ColletesGigas_010876-T1
WUUM01000013.1	funannotate	exon	801043	802043	.	-	.	ID=ColletesGigas_010876-T1.exon4;Parent=ColletesGigas_010876-T1
WUUM01000013.1	funannotate	exon	2272378	2272411	.	-	.	ID=ColletesGigas_011012-T1.exon1;Parent=ColletesGigas_011012-T1
WUUM01000013.1	funannotate	exon	800376	800649	.	-	.	ID=ColletesGigas_010876-T1.exon5;Parent=ColletesGigas_010876-T1
WUUM01000013.1	funannotate	exon	2270452	2270668	.	-	.	ID=ColletesGigas_011012-T1.exon2;Parent=ColletesGigas_011012-T1
WUUM01000013.1	funannotate	exon	2269859	2270018	.	-	.	ID=ColletesGigas_011012-T1.exon3;Parent=ColletesGigas_011012-T1
WUUM01000013.1	funannotate	exon	807100	807168	.	-	.	ID=ColletesGigas_010876-T1.exon1;Parent=ColletesGigas_010876-T1
WUUM01000013.1	funannotate	exon	806087	806170	.	-	.	ID=ColletesGigas_010876-T1.exon2;Parent=ColletesGigas_010876-T1
WUUM01000013.1	funannotate	exon	7326104	7326518	.	-	.	ID=ColletesGigas_011348-T1.exon2;Parent=ColletesGigas_011348-T1
WUUM01000013.1	funannotate	exon	7325824	7325982	.	-	.	ID=ColletesGigas_011348-T1.exon3;Parent=ColletesGigas_011348-T1
WUUM01000013.1	funannotate	CDS	463127	463151	.	+	0	ID=ColletesGigas_010854-T1.cds;Parent=ColletesGigas_010854-T1
WUUM01000013.1	funannotate	CDS	463401	463532	.	+	0	ID=ColletesGigas_010854-T1.cds;Parent=ColletesGigas_010854-T1
WUUM01000013.1	funannotate	CDS	463598	463842	.	+	0	ID=ColletesGigas_010854-T1.cds;Parent=ColletesGigas_010854-T1
WUUM01000013.1	funannotate	exon	7327246	7327352	.	-	.	ID=ColletesGigas_011348-T1.exon1;Parent=ColletesGigas_011348-T1
WUUM01000013.1	funannotate	CDS	4561425	4561482	.	+	0	ID=ColletesGigas_011150-T1.cds;Parent=ColletesGigas_011150-T1
WUUM01000013.1	funannotate	CDS	4561817	4561964	.	+	0	ID=ColletesGigas_011150-T1.cds;Parent=ColletesGigas_011150-T1
WUUM01000013.1	funannotate	CDS	4562052	4562147	.	+	0	ID=ColletesGigas_011150-T1.cds;Parent=ColletesGigas_011150-T1
WUUM01000013.1	funannotate	CDS	4562219	4562525	.	+	0	ID=ColletesGigas_011150-T1.cds;Parent=ColletesGigas_011150-T1
WUUM01000013.1	funannotate	CDS	4562603	4562700	.	+	0	ID=ColletesGigas_011150-T1.cds;Parent=ColletesGigas_011150-T1
WUUM01000013.1	funannotate	CDS	4562770	4562971	.	+	0	ID=ColletesGigas_011150-T1.cds;Parent=ColletesGigas_011150-T1
WUUM01000013.1	funannotate	CDS	4563280	4563555	.	+	0	ID=ColletesGigas_011150-T1.cds;Parent=ColletesGigas_011150-T1
WUUM01000013.1	funannotate	CDS	4564529	4564612	.	+	0	ID=ColletesGigas_011150-T1.cds;Parent=ColletesGigas_011150-T1
WUUM01000013.1	funannotate	exon	1134491	1134664	.	-	.	ID=ColletesGigas_010918-T1.exon4;Parent=ColletesGigas_010918-T1
WUUM01000013.1	funannotate	exon	1136427	1136445	.	-	.	ID=ColletesGigas_010918-T1.exon1;Parent=ColletesGigas_010918-T1
WUUM01000013.1	funannotate	exon	1135740	1135761	.	-	.	ID=ColletesGigas_010918-T1.exon3;Parent=ColletesGigas_010918-T1
WUUM01000013.1	funannotate	exon	1136055	1136076	.	-	.	ID=ColletesGigas_010918-T1.exon2;Parent=ColletesGigas_010918-T1
WUUM01000013.1	funannotate	CDS	5496591	5497106	.	+	0	ID=ColletesGigas_011209-T1.cds;Parent=ColletesGigas_011209-T1
WUUM01000013.1	funannotate	exon	4562603	4562700	.	+	.	ID=ColletesGigas_011150-T1.exon5;Parent=ColletesGigas_011150-T1
WUUM01000013.1	funannotate	exon	4562770	4562971	.	+	.	ID=ColletesGigas_011150-T1.exon6;Parent=ColletesGigas_011150-T1
WUUM01000013.1	funannotate	exon	4562052	4562147	.	+	.	ID=ColletesGigas_011150-T1.exon3;Parent=ColletesGigas_011150-T1
WUUM01000013.1	funannotate	exon	4562219	4562525	.	+	.	ID=ColletesGigas_011150-T1.exon4;Parent=ColletesGigas_011150-T1
WUUM01000013.1	funannotate	exon	4563280	4563555	.	+	.	ID=ColletesGigas_011150-T1.exon7;Parent=ColletesGigas_011150-T1
WUUM01000013.1	funannotate	exon	4564529	4564612	.	+	.	ID=ColletesGigas_011150-T1.exon8;Parent=ColletesGigas_011150-T1
WUUM01000013.1	funannotate	exon	5068182	5068462	.	-	.	ID=ColletesGigas_011196-T1.exon2;Parent=ColletesGigas_011196-T1
WUUM01000013.1	funannotate	exon	5068904	5069090	.	-	.	ID=ColletesGigas_011196-T1.exon1;Parent=ColletesGigas_011196-T1
WUUM01000013.1	funannotate	exon	4561425	4561482	.	+	.	ID=ColletesGigas_011150-T1.exon1;Parent=ColletesGigas_011150-T1
WUUM01000013.1	funannotate	exon	4561817	4561964	.	+	.	ID=ColletesGigas_011150-T1.exon2;Parent=ColletesGigas_011150-T1
WUUM01000013.1	funannotate	exon	7559049	7559297	.	+	.	ID=ColletesGigas_011368-T1.exon1;Parent=ColletesGigas_011368-T1
WUUM01000013.1	funannotate	mRNA	3824268	3824858	.	-	.	ID=ColletesGigas_011097-T1;Parent=ColletesGigas_011097
WUUM01000013.1	funannotate	exon	2897618	2897876	.	+	.	ID=ColletesGigas_011032-T1.exon14;Parent=ColletesGigas_011032-T1
WUUM01000013.1	funannotate	exon	2897360	2897481	.	+	.	ID=ColletesGigas_011032-T1.exon13;Parent=ColletesGigas_011032-T1
WUUM01000013.1	funannotate	exon	2900414	2900741	.	+	.	ID=ColletesGigas_011032-T1.exon16;Parent=ColletesGigas_011032-T1
WUUM01000013.1	funannotate	exon	2897955	2898222	.	+	.	ID=ColletesGigas_011032-T1.exon15;Parent=ColletesGigas_011032-T1
WUUM01000013.1	funannotate	exon	2901077	2901328	.	+	.	ID=ColletesGigas_011032-T1.exon18;Parent=ColletesGigas_011032-T1
WUUM01000013.1	funannotate	exon	2900826	2901007	.	+	.	ID=ColletesGigas_011032-T1.exon17;Parent=ColletesGigas_011032-T1
WUUM01000013.1	funannotate	exon	2896403	2896771	.	+	.	ID=ColletesGigas_011032-T1.exon10;Parent=ColletesGigas_011032-T1
WUUM01000013.1	funannotate	exon	2897097	2897207	.	+	.	ID=ColletesGigas_011032-T1.exon12;Parent=ColletesGigas_011032-T1
WUUM01000013.1	funannotate	exon	2896836	2897011	.	+	.	ID=ColletesGigas_011032-T1.exon11;Parent=ColletesGigas_011032-T1
WUUM01000013.1	funannotate	CDS	807100	807168	.	-	0	ID=ColletesGigas_010876-T1.cds;Parent=ColletesGigas_010876-T1
WUUM01000013.1	funannotate	CDS	806087	806170	.	-	0	ID=ColletesGigas_010876-T1.cds;Parent=ColletesGigas_010876-T1
WUUM01000013.1	funannotate	CDS	802473	802634	.	-	0	ID=ColletesGigas_010876-T1.cds;Parent=ColletesGigas_010876-T1
WUUM01000013.1	funannotate	CDS	801043	802043	.	-	0	ID=ColletesGigas_010876-T1.cds;Parent=ColletesGigas_010876-T1
WUUM01000013.1	funannotate	CDS	800376	800649	.	-	0	ID=ColletesGigas_010876-T1.cds;Parent=ColletesGigas_010876-T1
WUUM01000013.1	funannotate	CDS	4543083	4543142	.	+	0	ID=ColletesGigas_011146-T1.cds;Parent=ColletesGigas_011146-T1
WUUM01000013.1	funannotate	CDS	4543319	4543547	.	+	0	ID=ColletesGigas_011146-T1.cds;Parent=ColletesGigas_011146-T1
WUUM01000013.1	funannotate	CDS	4543958	4544085	.	+	0	ID=ColletesGigas_011146-T1.cds;Parent=ColletesGigas_011146-T1
WUUM01000013.1	funannotate	CDS	4544170	4544448	.	+	0	ID=ColletesGigas_011146-T1.cds;Parent=ColletesGigas_011146-T1
WUUM01000013.1	funannotate	CDS	4544546	4544854	.	+	0	ID=ColletesGigas_011146-T1.cds;Parent=ColletesGigas_011146-T1
WUUM01000013.1	funannotate	CDS	388587	389318	.	+	0	ID=ColletesGigas_010843-T1.cds;Parent=ColletesGigas_010843-T1
WUUM01000013.1	funannotate	exon	916565	916839	.	-	.	ID=ColletesGigas_010900-T1.exon5;Parent=ColletesGigas_010900-T1
WUUM01000013.1	funannotate	exon	915918	916284	.	-	.	ID=ColletesGigas_010900-T1.exon6;Parent=ColletesGigas_010900-T1
WUUM01000013.1	funannotate	exon	915591	915845	.	-	.	ID=ColletesGigas_010900-T1.exon7;Parent=ColletesGigas_010900-T1
WUUM01000013.1	funannotate	exon	919030	919104	.	-	.	ID=ColletesGigas_010900-T1.exon1;Parent=ColletesGigas_010900-T1
WUUM01000013.1	funannotate	exon	918036	918227	.	-	.	ID=ColletesGigas_010900-T1.exon2;Parent=ColletesGigas_010900-T1
WUUM01000013.1	funannotate	exon	917794	917922	.	-	.	ID=ColletesGigas_010900-T1.exon3;Parent=ColletesGigas_010900-T1
WUUM01000013.1	funannotate	exon	917016	917321	.	-	.	ID=ColletesGigas_010900-T1.exon4;Parent=ColletesGigas_010900-T1
WUUM01000013.1	funannotate	exon	3824586	3824647	.	-	.	ID=ColletesGigas_011097-T1.exon2;Parent=ColletesGigas_011097-T1
WUUM01000013.1	funannotate	exon	3824717	3824858	.	-	.	ID=ColletesGigas_011097-T1.exon1;Parent=ColletesGigas_011097-T1
WUUM01000013.1	funannotate	exon	3824268	3824525	.	-	.	ID=ColletesGigas_011097-T1.exon3;Parent=ColletesGigas_011097-T1
WUUM01000013.1	funannotate	CDS	7187184	7187243	.	-	0	ID=ColletesGigas_011340-T1.cds;Parent=ColletesGigas_011340-T1
WUUM01000013.1	funannotate	CDS	7186969	7187113	.	-	0	ID=ColletesGigas_011340-T1.cds;Parent=ColletesGigas_011340-T1
WUUM01000013.1	funannotate	CDS	7186766	7186895	.	-	0	ID=ColletesGigas_011340-T1.cds;Parent=ColletesGigas_011340-T1
WUUM01000013.1	funannotate	CDS	7186584	7186686	.	-	0	ID=ColletesGigas_011340-T1.cds;Parent=ColletesGigas_011340-T1
WUUM01000013.1	funannotate	CDS	7186327	7186332	.	-	0	ID=ColletesGigas_011340-T1.cds;Parent=ColletesGigas_011340-T1
WUUM01000013.1	funannotate	exon	3453048	3453062	.	+	.	ID=ColletesGigas_011078-T1.exon1;Parent=ColletesGigas_011078-T1
WUUM01000013.1	funannotate	exon	3456718	3456803	.	+	.	ID=ColletesGigas_011078-T1.exon3;Parent=ColletesGigas_011078-T1
WUUM01000013.1	funannotate	exon	3456414	3456642	.	+	.	ID=ColletesGigas_011078-T1.exon2;Parent=ColletesGigas_011078-T1
WUUM01000013.1	funannotate	exon	3993448	3993856	.	+	.	ID=ColletesGigas_011111-T1.exon1;Parent=ColletesGigas_011111-T1
WUUM01000013.1	funannotate	CDS	84753	84866	.	-	0	ID=ColletesGigas_010821-T1.cds;Parent=ColletesGigas_010821-T1
WUUM01000013.1	funannotate	CDS	82924	83223	.	-	0	ID=ColletesGigas_010821-T1.cds;Parent=ColletesGigas_010821-T1
WUUM01000013.1	funannotate	exon	3995319	3995428	.	+	.	ID=ColletesGigas_011111-T1.exon2;Parent=ColletesGigas_011111-T1
WUUM01000013.1	funannotate	mRNA	894429	896925	.	+	.	ID=ColletesGigas_010893-T1;Ontology_term=GO:0051721%2CGO:0005515%2CGO:0035307%2CGO:0007084;Dbxref=InterPro:IPR035007%2CInterPro:IPR036770%2CInterPro:IPR002110;Parent=ColletesGigas_010893
WUUM01000013.1	funannotate	exon	5911016	5911423	.	+	.	ID=ColletesGigas_011249-T1.exon2;Parent=ColletesGigas_011249-T1
WUUM01000013.1	funannotate	exon	5911540	5911813	.	+	.	ID=ColletesGigas_011249-T1.exon3;Parent=ColletesGigas_011249-T1
WUUM01000013.1	funannotate	exon	5911903	5912262	.	+	.	ID=ColletesGigas_011249-T1.exon4;Parent=ColletesGigas_011249-T1
WUUM01000013.1	funannotate	exon	5912357	5912717	.	+	.	ID=ColletesGigas_011249-T1.exon5;Parent=ColletesGigas_011249-T1
WUUM01000013.1	funannotate	exon	1755154	1755190	.	+	.	ID=ColletesGigas_010975-T1.exon2;Parent=ColletesGigas_010975-T1
WUUM01000013.1	funannotate	exon	1753735	1753886	.	+	.	ID=ColletesGigas_010975-T1.exon1;Parent=ColletesGigas_010975-T1
WUUM01000013.1	funannotate	exon	5910794	5910953	.	+	.	ID=ColletesGigas_011249-T1.exon1;Parent=ColletesGigas_011249-T1
WUUM01000013.1	funannotate	exon	5912797	5913230	.	+	.	ID=ColletesGigas_011249-T1.exon6;Parent=ColletesGigas_011249-T1
WUUM01000013.1	funannotate	exon	5913354	5913445	.	+	.	ID=ColletesGigas_011249-T1.exon7;Parent=ColletesGigas_011249-T1
WUUM01000013.1	funannotate	exon	5913538	5913712	.	+	.	ID=ColletesGigas_011249-T1.exon8;Parent=ColletesGigas_011249-T1
WUUM01000013.1	funannotate	exon	5913795	5914052	.	+	.	ID=ColletesGigas_011249-T1.exon9;Parent=ColletesGigas_011249-T1
WUUM01000013.1	funannotate	exon	6557290	6557476	.	+	.	ID=ColletesGigas_011295-T1.exon2;Parent=ColletesGigas_011295-T1
WUUM01000013.1	funannotate	exon	6556048	6556316	.	+	.	ID=ColletesGigas_011295-T1.exon1;Parent=ColletesGigas_011295-T1
WUUM01000013.1	funannotate	mRNA	954453	955775	.	+	.	ID=ColletesGigas_010909-T1;Parent=ColletesGigas_010909
WUUM01000013.1	funannotate	exon	1676992	1677006	.	+	.	ID=ColletesGigas_010965-T1.exon1;Parent=ColletesGigas_010965-T1
WUUM01000013.1	funannotate	CDS	6697143	6697514	.	+	0	ID=ColletesGigas_011303-T1.cds;Parent=ColletesGigas_011303-T1
WUUM01000013.1	funannotate	exon	1677560	1677736	.	+	.	ID=ColletesGigas_010965-T1.exon2;Parent=ColletesGigas_010965-T1
WUUM01000013.1	funannotate	CDS	4656643	4656729	.	-	0	ID=ColletesGigas_011157-T1.cds;Parent=ColletesGigas_011157-T1
WUUM01000013.1	funannotate	CDS	4654152	4654245	.	-	0	ID=ColletesGigas_011157-T1.cds;Parent=ColletesGigas_011157-T1
WUUM01000013.1	funannotate	CDS	4653628	4653965	.	-	0	ID=ColletesGigas_011157-T1.cds;Parent=ColletesGigas_011157-T1
WUUM01000013.1	funannotate	CDS	4653018	4653233	.	-	0	ID=ColletesGigas_011157-T1.cds;Parent=ColletesGigas_011157-T1
WUUM01000013.1	funannotate	CDS	4652504	4652530	.	-	0	ID=ColletesGigas_011157-T1.cds;Parent=ColletesGigas_011157-T1
WUUM01000013.1	funannotate	CDS	6939230	6939248	.	-	0	ID=ColletesGigas_011314-T1.cds;Parent=ColletesGigas_011314-T1
WUUM01000013.1	funannotate	CDS	6938873	6939023	.	-	0	ID=ColletesGigas_011314-T1.cds;Parent=ColletesGigas_011314-T1
WUUM01000013.1	funannotate	CDS	6938698	6938785	.	-	0	ID=ColletesGigas_011314-T1.cds;Parent=ColletesGigas_011314-T1
WUUM01000013.1	funannotate	exon	6003794	6003836	.	+	.	ID=ColletesGigas_011259-T1.exon1;Parent=ColletesGigas_011259-T1
WUUM01000013.1	funannotate	exon	6004262	6004638	.	+	.	ID=ColletesGigas_011259-T1.exon2;Parent=ColletesGigas_011259-T1
WUUM01000013.1	funannotate	CDS	1340832	1340873	.	-	0	ID=ColletesGigas_010928-T1.cds;Parent=ColletesGigas_010928-T1
WUUM01000013.1	funannotate	CDS	1340146	1340733	.	-	0	ID=ColletesGigas_010928-T1.cds;Parent=ColletesGigas_010928-T1
WUUM01000013.1	funannotate	mRNA	831235	831831	.	+	.	ID=ColletesGigas_010881-T1;Ontology_term=GO:0005739%2CGO:0018293;Dbxref=InterPro:IPR028882%2CInterPro:IPR005631%2CInterPro:IPR036714;Parent=ColletesGigas_010881
WUUM01000013.1	funannotate	mRNA	956741	956944	.	+	.	ID=ColletesGigas_010910-T1;Parent=ColletesGigas_010910
WUUM01000013.1	funannotate	CDS	4883027	4883166	.	+	0	ID=ColletesGigas_011183-T1.cds;Parent=ColletesGigas_011183-T1
WUUM01000013.1	funannotate	CDS	4883193	4883436	.	+	0	ID=ColletesGigas_011183-T1.cds;Parent=ColletesGigas_011183-T1
WUUM01000013.1	funannotate	CDS	7561661	7561972	.	-	0	ID=ColletesGigas_011369-T1.cds;Parent=ColletesGigas_011369-T1
WUUM01000013.1	funannotate	CDS	7155471	7156571	.	+	0	ID=ColletesGigas_011336-T1.cds;Parent=ColletesGigas_011336-T1
WUUM01000013.1	funannotate	exon	7412050	7412337	.	+	.	ID=ColletesGigas_011353-T1.exon13;Parent=ColletesGigas_011353-T1
WUUM01000013.1	funannotate	exon	7410577	7410793	.	+	.	ID=ColletesGigas_011353-T1.exon11;Parent=ColletesGigas_011353-T1
WUUM01000013.1	funannotate	CDS	2420543	2420792	.	-	0	ID=ColletesGigas_011019-T1.cds;Parent=ColletesGigas_011019-T1
WUUM01000013.1	funannotate	CDS	2418035	2418426	.	-	0	ID=ColletesGigas_011019-T1.cds;Parent=ColletesGigas_011019-T1
WUUM01000013.1	funannotate	CDS	2416484	2417041	.	-	0	ID=ColletesGigas_011019-T1.cds;Parent=ColletesGigas_011019-T1
WUUM01000013.1	funannotate	CDS	2415752	2416006	.	-	0	ID=ColletesGigas_011019-T1.cds;Parent=ColletesGigas_011019-T1
WUUM01000013.1	funannotate	CDS	2414530	2414976	.	-	0	ID=ColletesGigas_011019-T1.cds;Parent=ColletesGigas_011019-T1
WUUM01000013.1	funannotate	exon	7411849	7411981	.	+	.	ID=ColletesGigas_011353-T1.exon12;Parent=ColletesGigas_011353-T1
WUUM01000013.1	funannotate	mRNA	7925506	7925766	.	+	.	ID=ColletesGigas_011392-T1;Parent=ColletesGigas_011392
WUUM01000013.1	funannotate	exon	7410186	7410412	.	+	.	ID=ColletesGigas_011353-T1.exon10;Parent=ColletesGigas_011353-T1
WUUM01000013.1	funannotate	exon	6675492	6675540	.	-	.	ID=ColletesGigas_011302-T1.exon1;Parent=ColletesGigas_011302-T1
WUUM01000013.1	funannotate	exon	6673322	6673592	.	-	.	ID=ColletesGigas_011302-T1.exon2;Parent=ColletesGigas_011302-T1
WUUM01000013.1	funannotate	exon	6672904	6673159	.	-	.	ID=ColletesGigas_011302-T1.exon3;Parent=ColletesGigas_011302-T1
WUUM01000013.1	funannotate	exon	6671886	6672116	.	-	.	ID=ColletesGigas_011302-T1.exon4;Parent=ColletesGigas_011302-T1
WUUM01000013.1	funannotate	exon	7943458	7943666	.	+	.	ID=ColletesGigas_011394-T1.exon1;Parent=ColletesGigas_011394-T1
WUUM01000013.1	funannotate	exon	7945828	7946224	.	+	.	ID=ColletesGigas_011394-T1.exon2;Parent=ColletesGigas_011394-T1
WUUM01000013.1	funannotate	exon	8080089	8082524	.	+	.	ID=ColletesGigas_011401-T1.exon1;Parent=ColletesGigas_011401-T1
WUUM01000013.1	funannotate	exon	4070467	4070728	.	-	.	ID=ColletesGigas_011121-T1.exon4;Parent=ColletesGigas_011121-T1
WUUM01000013.1	funannotate	exon	2893604	2894219	.	+	.	ID=ColletesGigas_011032-T1.exon1;Parent=ColletesGigas_011032-T1
WUUM01000013.1	funannotate	exon	4071026	4071153	.	-	.	ID=ColletesGigas_011121-T1.exon3;Parent=ColletesGigas_011121-T1
WUUM01000013.1	funannotate	exon	2894829	2894916	.	+	.	ID=ColletesGigas_011032-T1.exon4;Parent=ColletesGigas_011032-T1
WUUM01000013.1	funannotate	exon	2895032	2895180	.	+	.	ID=ColletesGigas_011032-T1.exon5;Parent=ColletesGigas_011032-T1
WUUM01000013.1	funannotate	exon	2894304	2894470	.	+	.	ID=ColletesGigas_011032-T1.exon2;Parent=ColletesGigas_011032-T1
WUUM01000013.1	funannotate	exon	4071531	4071841	.	-	.	ID=ColletesGigas_011121-T1.exon2;Parent=ColletesGigas_011121-T1
WUUM01000013.1	funannotate	exon	2894534	2894740	.	+	.	ID=ColletesGigas_011032-T1.exon3;Parent=ColletesGigas_011032-T1
WUUM01000013.1	funannotate	exon	4072375	4072408	.	-	.	ID=ColletesGigas_011121-T1.exon1;Parent=ColletesGigas_011121-T1
WUUM01000013.1	funannotate	exon	2895839	2896033	.	+	.	ID=ColletesGigas_011032-T1.exon8;Parent=ColletesGigas_011032-T1
WUUM01000013.1	funannotate	exon	5504057	5504578	.	-	.	ID=ColletesGigas_011210-T1.exon1;Parent=ColletesGigas_011210-T1
WUUM01000013.1	funannotate	exon	2896111	2896320	.	+	.	ID=ColletesGigas_011032-T1.exon9;Parent=ColletesGigas_011032-T1
WUUM01000013.1	funannotate	exon	2895261	2895493	.	+	.	ID=ColletesGigas_011032-T1.exon6;Parent=ColletesGigas_011032-T1
WUUM01000013.1	funannotate	exon	5503169	5503280	.	-	.	ID=ColletesGigas_011210-T1.exon3;Parent=ColletesGigas_011210-T1
WUUM01000013.1	funannotate	exon	2895578	2895764	.	+	.	ID=ColletesGigas_011032-T1.exon7;Parent=ColletesGigas_011032-T1
WUUM01000013.1	funannotate	exon	5503959	5504015	.	-	.	ID=ColletesGigas_011210-T1.exon2;Parent=ColletesGigas_011210-T1
WUUM01000013.1	funannotate	exon	5502776	5502882	.	-	.	ID=ColletesGigas_011210-T1.exon4;Parent=ColletesGigas_011210-T1
WUUM01000013.1	funannotate	CDS	1136427	1136445	.	-	0	ID=ColletesGigas_010918-T1.cds;Parent=ColletesGigas_010918-T1
WUUM01000013.1	funannotate	CDS	1136055	1136076	.	-	0	ID=ColletesGigas_010918-T1.cds;Parent=ColletesGigas_010918-T1
WUUM01000013.1	funannotate	CDS	1135740	1135761	.	-	0	ID=ColletesGigas_010918-T1.cds;Parent=ColletesGigas_010918-T1
WUUM01000013.1	funannotate	CDS	1134491	1134664	.	-	0	ID=ColletesGigas_010918-T1.cds;Parent=ColletesGigas_010918-T1
WUUM01000013.1	funannotate	exon	854251	854419	.	+	.	ID=ColletesGigas_010886-T1.exon1;Parent=ColletesGigas_010886-T1
WUUM01000013.1	funannotate	exon	854784	854966	.	+	.	ID=ColletesGigas_010886-T1.exon3;Parent=ColletesGigas_010886-T1
WUUM01000013.1	funannotate	exon	867441	867520	.	-	.	ID=ColletesGigas_010889-T1.exon19;Parent=ColletesGigas_010889-T1
WUUM01000013.1	funannotate	exon	854502	854694	.	+	.	ID=ColletesGigas_010886-T1.exon2;Parent=ColletesGigas_010886-T1
WUUM01000013.1	funannotate	exon	867640	867696	.	-	.	ID=ColletesGigas_010889-T1.exon18;Parent=ColletesGigas_010889-T1
WUUM01000013.1	funannotate	exon	855169	855335	.	+	.	ID=ColletesGigas_010886-T1.exon5;Parent=ColletesGigas_010886-T1
WUUM01000013.1	funannotate	exon	855031	855104	.	+	.	ID=ColletesGigas_010886-T1.exon4;Parent=ColletesGigas_010886-T1
WUUM01000013.1	funannotate	exon	855724	855982	.	+	.	ID=ColletesGigas_010886-T1.exon7;Parent=ColletesGigas_010886-T1
WUUM01000013.1	funannotate	exon	868300	868630	.	-	.	ID=ColletesGigas_010889-T1.exon15;Parent=ColletesGigas_010889-T1
WUUM01000013.1	funannotate	exon	855408	855625	.	+	.	ID=ColletesGigas_010886-T1.exon6;Parent=ColletesGigas_010886-T1
WUUM01000013.1	funannotate	exon	868739	868844	.	-	.	ID=ColletesGigas_010889-T1.exon14;Parent=ColletesGigas_010889-T1
WUUM01000013.1	funannotate	exon	867791	867947	.	-	.	ID=ColletesGigas_010889-T1.exon17;Parent=ColletesGigas_010889-T1
WUUM01000013.1	funannotate	exon	868031	868217	.	-	.	ID=ColletesGigas_010889-T1.exon16;Parent=ColletesGigas_010889-T1
WUUM01000013.1	funannotate	exon	869550	869631	.	-	.	ID=ColletesGigas_010889-T1.exon11;Parent=ColletesGigas_010889-T1
WUUM01000013.1	funannotate	exon	869979	870073	.	-	.	ID=ColletesGigas_010889-T1.exon10;Parent=ColletesGigas_010889-T1
WUUM01000013.1	funannotate	exon	869045	869266	.	-	.	ID=ColletesGigas_010889-T1.exon13;Parent=ColletesGigas_010889-T1
WUUM01000013.1	funannotate	exon	869362	869464	.	-	.	ID=ColletesGigas_010889-T1.exon12;Parent=ColletesGigas_010889-T1
WUUM01000013.1	funannotate	exon	5165080	5165368	.	+	.	ID=ColletesGigas_011198-T1.exon1;Parent=ColletesGigas_011198-T1
WUUM01000013.1	funannotate	exon	5169040	5169098	.	+	.	ID=ColletesGigas_011198-T1.exon2;Parent=ColletesGigas_011198-T1
WUUM01000013.1	funannotate	exon	5169184	5169492	.	+	.	ID=ColletesGigas_011198-T1.exon3;Parent=ColletesGigas_011198-T1
WUUM01000013.1	funannotate	exon	867283	867374	.	-	.	ID=ColletesGigas_010889-T1.exon20;Parent=ColletesGigas_010889-T1
WUUM01000013.1	funannotate	exon	7816493	7816648	.	-	.	ID=ColletesGigas_011387-T1.exon2;Parent=ColletesGigas_011387-T1
WUUM01000013.1	funannotate	exon	7816744	7816890	.	-	.	ID=ColletesGigas_011387-T1.exon1;Parent=ColletesGigas_011387-T1
WUUM01000013.1	funannotate	CDS	3560079	3560085	.	-	0	ID=ColletesGigas_011082-T1.cds;Parent=ColletesGigas_011082-T1
WUUM01000013.1	funannotate	CDS	3559767	3559954	.	-	0	ID=ColletesGigas_011082-T1.cds;Parent=ColletesGigas_011082-T1
WUUM01000013.1	funannotate	CDS	6936928	6937006	.	-	0	ID=ColletesGigas_011313-T1.cds;Parent=ColletesGigas_011313-T1
WUUM01000013.1	funannotate	CDS	6936738	6936871	.	-	0	ID=ColletesGigas_011313-T1.cds;Parent=ColletesGigas_011313-T1
WUUM01000013.1	funannotate	CDS	6936155	6936338	.	-	0	ID=ColletesGigas_011313-T1.cds;Parent=ColletesGigas_011313-T1
WUUM01000013.1	funannotate	CDS	6935154	6935698	.	-	0	ID=ColletesGigas_011313-T1.cds;Parent=ColletesGigas_011313-T1
WUUM01000013.1	funannotate	CDS	6934926	6935075	.	-	0	ID=ColletesGigas_011313-T1.cds;Parent=ColletesGigas_011313-T1
WUUM01000013.1	funannotate	CDS	6934113	6934415	.	-	0	ID=ColletesGigas_011313-T1.cds;Parent=ColletesGigas_011313-T1
WUUM01000013.1	funannotate	CDS	6933772	6933968	.	-	0	ID=ColletesGigas_011313-T1.cds;Parent=ColletesGigas_011313-T1
WUUM01000013.1	funannotate	CDS	6933569	6933710	.	-	0	ID=ColletesGigas_011313-T1.cds;Parent=ColletesGigas_011313-T1
WUUM01000013.1	funannotate	CDS	6933304	6933434	.	-	0	ID=ColletesGigas_011313-T1.cds;Parent=ColletesGigas_011313-T1
WUUM01000013.1	funannotate	CDS	6933104	6933196	.	-	0	ID=ColletesGigas_011313-T1.cds;Parent=ColletesGigas_011313-T1
WUUM01000013.1	funannotate	CDS	6932875	6933001	.	-	0	ID=ColletesGigas_011313-T1.cds;Parent=ColletesGigas_011313-T1
WUUM01000013.1	funannotate	exon	2308432	2308719	.	+	.	ID=ColletesGigas_011014-T1.exon1;Parent=ColletesGigas_011014-T1
WUUM01000013.1	funannotate	exon	4697926	4698160	.	+	.	ID=ColletesGigas_011160-T1.exon8;Parent=ColletesGigas_011160-T1
WUUM01000013.1	funannotate	exon	354156	354224	.	-	.	ID=ColletesGigas_010837-T1.exon6;Parent=ColletesGigas_010837-T1
WUUM01000013.1	funannotate	exon	4698232	4698355	.	+	.	ID=ColletesGigas_011160-T1.exon9;Parent=ColletesGigas_011160-T1
WUUM01000013.1	funannotate	exon	354529	354697	.	-	.	ID=ColletesGigas_010837-T1.exon5;Parent=ColletesGigas_010837-T1
WUUM01000013.1	funannotate	exon	4697379	4697506	.	+	.	ID=ColletesGigas_011160-T1.exon6;Parent=ColletesGigas_011160-T1
WUUM01000013.1	funannotate	exon	354822	355041	.	-	.	ID=ColletesGigas_010837-T1.exon4;Parent=ColletesGigas_010837-T1
WUUM01000013.1	funannotate	exon	4697572	4697861	.	+	.	ID=ColletesGigas_011160-T1.exon7;Parent=ColletesGigas_011160-T1
WUUM01000013.1	funannotate	exon	4696843	4696990	.	+	.	ID=ColletesGigas_011160-T1.exon4;Parent=ColletesGigas_011160-T1
WUUM01000013.1	funannotate	exon	4697072	4697301	.	+	.	ID=ColletesGigas_011160-T1.exon5;Parent=ColletesGigas_011160-T1
WUUM01000013.1	funannotate	exon	4696332	4696457	.	+	.	ID=ColletesGigas_011160-T1.exon2;Parent=ColletesGigas_011160-T1
WUUM01000013.1	funannotate	exon	4696540	4696776	.	+	.	ID=ColletesGigas_011160-T1.exon3;Parent=ColletesGigas_011160-T1
WUUM01000013.1	funannotate	exon	5332453	5332776	.	-	.	ID=ColletesGigas_011203-T1.exon1;Parent=ColletesGigas_011203-T1
WUUM01000013.1	funannotate	mRNA	3490349	3490980	.	+	.	ID=ColletesGigas_011080-T1;Parent=ColletesGigas_011080
WUUM01000013.1	funannotate	exon	4696112	4696237	.	+	.	ID=ColletesGigas_011160-T1.exon1;Parent=ColletesGigas_011160-T1
WUUM01000013.1	funannotate	exon	606599	606699	.	-	.	ID=ColletesGigas_010865-T1.exon1;Parent=ColletesGigas_010865-T1
WUUM01000013.1	funannotate	exon	606142	606376	.	-	.	ID=ColletesGigas_010865-T1.exon2;Parent=ColletesGigas_010865-T1
WUUM01000013.1	funannotate	exon	4924063	4924300	.	-	.	ID=ColletesGigas_011186-T1.exon7;Parent=ColletesGigas_011186-T1
WUUM01000013.1	funannotate	exon	4929482	4929648	.	-	.	ID=ColletesGigas_011186-T1.exon6;Parent=ColletesGigas_011186-T1
WUUM01000013.1	funannotate	exon	4923275	4923424	.	-	.	ID=ColletesGigas_011186-T1.exon9;Parent=ColletesGigas_011186-T1
WUUM01000013.1	funannotate	exon	4923730	4923858	.	-	.	ID=ColletesGigas_011186-T1.exon8;Parent=ColletesGigas_011186-T1
WUUM01000013.1	funannotate	CDS	7961914	7961926	.	-	0	ID=ColletesGigas_011395-T1.cds;Parent=ColletesGigas_011395-T1
WUUM01000013.1	funannotate	CDS	7961178	7961568	.	-	0	ID=ColletesGigas_011395-T1.cds;Parent=ColletesGigas_011395-T1
WUUM01000013.1	funannotate	CDS	7960879	7960984	.	-	0	ID=ColletesGigas_011395-T1.cds;Parent=ColletesGigas_011395-T1
WUUM01000013.1	funannotate	exon	4933152	4933265	.	-	.	ID=ColletesGigas_011186-T1.exon1;Parent=ColletesGigas_011186-T1
WUUM01000013.1	funannotate	exon	4932293	4932474	.	-	.	ID=ColletesGigas_011186-T1.exon3;Parent=ColletesGigas_011186-T1
WUUM01000013.1	funannotate	exon	4932531	4932675	.	-	.	ID=ColletesGigas_011186-T1.exon2;Parent=ColletesGigas_011186-T1
WUUM01000013.1	funannotate	exon	4929731	4929817	.	-	.	ID=ColletesGigas_011186-T1.exon5;Parent=ColletesGigas_011186-T1
WUUM01000013.1	funannotate	exon	4931941	4931997	.	-	.	ID=ColletesGigas_011186-T1.exon4;Parent=ColletesGigas_011186-T1
WUUM01000013.1	funannotate	CDS	7598803	7599198	.	-	0	ID=ColletesGigas_011373-T1.cds;Parent=ColletesGigas_011373-T1
WUUM01000013.1	funannotate	mRNA	3794691	3795137	.	+	.	ID=ColletesGigas_011092-T1;Parent=ColletesGigas_011092
WUUM01000013.1	funannotate	CDS	894429	894567	.	+	0	ID=ColletesGigas_010893-T1.cds;Parent=ColletesGigas_010893-T1
WUUM01000013.1	funannotate	CDS	894675	895003	.	+	0	ID=ColletesGigas_010893-T1.cds;Parent=ColletesGigas_010893-T1
WUUM01000013.1	funannotate	CDS	895081	895389	.	+	0	ID=ColletesGigas_010893-T1.cds;Parent=ColletesGigas_010893-T1
WUUM01000013.1	funannotate	CDS	895586	895735	.	+	0	ID=ColletesGigas_010893-T1.cds;Parent=ColletesGigas_010893-T1
WUUM01000013.1	funannotate	CDS	895801	896030	.	+	0	ID=ColletesGigas_010893-T1.cds;Parent=ColletesGigas_010893-T1
WUUM01000013.1	funannotate	CDS	896131	896278	.	+	0	ID=ColletesGigas_010893-T1.cds;Parent=ColletesGigas_010893-T1
WUUM01000013.1	funannotate	CDS	896348	896480	.	+	0	ID=ColletesGigas_010893-T1.cds;Parent=ColletesGigas_010893-T1
WUUM01000013.1	funannotate	CDS	896574	896679	.	+	0	ID=ColletesGigas_010893-T1.cds;Parent=ColletesGigas_010893-T1
WUUM01000013.1	funannotate	CDS	896796	896925	.	+	0	ID=ColletesGigas_010893-T1.cds;Parent=ColletesGigas_010893-T1
WUUM01000013.1	funannotate	mRNA	6635482	6635822	.	-	.	ID=ColletesGigas_011300-T1;Parent=ColletesGigas_011300
WUUM01000013.1	funannotate	exon	1996221	1997136	.	+	.	ID=ColletesGigas_011002-T1.exon5;Parent=ColletesGigas_011002-T1
WUUM01000013.1	funannotate	exon	1997247	1997416	.	+	.	ID=ColletesGigas_011002-T1.exon6;Parent=ColletesGigas_011002-T1
WUUM01000013.1	funannotate	exon	4206743	4207078	.	+	.	ID=ColletesGigas_011132-T1.exon1;Parent=ColletesGigas_011132-T1
WUUM01000013.1	funannotate	exon	1994702	1995136	.	+	.	ID=ColletesGigas_011002-T1.exon1;Parent=ColletesGigas_011002-T1
WUUM01000013.1	funannotate	exon	1995234	1995557	.	+	.	ID=ColletesGigas_011002-T1.exon2;Parent=ColletesGigas_011002-T1
WUUM01000013.1	funannotate	exon	1995646	1995865	.	+	.	ID=ColletesGigas_011002-T1.exon3;Parent=ColletesGigas_011002-T1
WUUM01000013.1	funannotate	exon	1995937	1996142	.	+	.	ID=ColletesGigas_011002-T1.exon4;Parent=ColletesGigas_011002-T1
WUUM01000013.1	funannotate	mRNA	857386	862681	.	-	.	ID=ColletesGigas_010887-T1;Ontology_term=GO:0030833%2CGO:0048365;Dbxref=PFAM:PF07159%2CInterPro:IPR008081%2CInterPro:IPR009828;Parent=ColletesGigas_010887
WUUM01000013.1	funannotate	CDS	5995462	5995543	.	+	0	ID=ColletesGigas_011258-T1.cds;Parent=ColletesGigas_011258-T1
WUUM01000013.1	funannotate	CDS	5995991	5996583	.	+	0	ID=ColletesGigas_011258-T1.cds;Parent=ColletesGigas_011258-T1
WUUM01000013.1	funannotate	CDS	5996815	5996961	.	+	0	ID=ColletesGigas_011258-T1.cds;Parent=ColletesGigas_011258-T1
WUUM01000013.1	funannotate	CDS	5997154	5997269	.	+	0	ID=ColletesGigas_011258-T1.cds;Parent=ColletesGigas_011258-T1
WUUM01000013.1	funannotate	CDS	5997357	5997459	.	+	0	ID=ColletesGigas_011258-T1.cds;Parent=ColletesGigas_011258-T1
WUUM01000013.1	funannotate	CDS	5997694	5997820	.	+	0	ID=ColletesGigas_011258-T1.cds;Parent=ColletesGigas_011258-T1
WUUM01000013.1	funannotate	CDS	5997953	5998062	.	+	0	ID=ColletesGigas_011258-T1.cds;Parent=ColletesGigas_011258-T1
WUUM01000013.1	funannotate	CDS	5998363	5998594	.	+	0	ID=ColletesGigas_011258-T1.cds;Parent=ColletesGigas_011258-T1
WUUM01000013.1	funannotate	CDS	5998806	5998963	.	+	0	ID=ColletesGigas_011258-T1.cds;Parent=ColletesGigas_011258-T1
WUUM01000013.1	funannotate	CDS	5999165	5999390	.	+	0	ID=ColletesGigas_011258-T1.cds;Parent=ColletesGigas_011258-T1
WUUM01000013.1	funannotate	CDS	5999582	5999911	.	+	0	ID=ColletesGigas_011258-T1.cds;Parent=ColletesGigas_011258-T1
WUUM01000013.1	funannotate	CDS	6000074	6000184	.	+	0	ID=ColletesGigas_011258-T1.cds;Parent=ColletesGigas_011258-T1
WUUM01000013.1	funannotate	CDS	6000290	6000462	.	+	0	ID=ColletesGigas_011258-T1.cds;Parent=ColletesGigas_011258-T1
WUUM01000013.1	funannotate	CDS	6000590	6000925	.	+	0	ID=ColletesGigas_011258-T1.cds;Parent=ColletesGigas_011258-T1
WUUM01000013.1	funannotate	CDS	6001169	6001272	.	+	0	ID=ColletesGigas_011258-T1.cds;Parent=ColletesGigas_011258-T1
WUUM01000013.1	funannotate	CDS	6001628	6001739	.	+	0	ID=ColletesGigas_011258-T1.cds;Parent=ColletesGigas_011258-T1
WUUM01000013.1	funannotate	exon	6982378	6982406	.	-	.	ID=ColletesGigas_011319-T1.exon1;Parent=ColletesGigas_011319-T1
WUUM01000013.1	funannotate	CDS	5927255	5927530	.	+	0	ID=ColletesGigas_011252-T1.cds;Parent=ColletesGigas_011252-T1
WUUM01000013.1	funannotate	CDS	5927654	5927755	.	+	0	ID=ColletesGigas_011252-T1.cds;Parent=ColletesGigas_011252-T1
WUUM01000013.1	funannotate	CDS	5928087	5928311	.	+	0	ID=ColletesGigas_011252-T1.cds;Parent=ColletesGigas_011252-T1
WUUM01000013.1	funannotate	CDS	5928397	5929018	.	+	0	ID=ColletesGigas_011252-T1.cds;Parent=ColletesGigas_011252-T1
WUUM01000013.1	funannotate	CDS	5929191	5929286	.	+	0	ID=ColletesGigas_011252-T1.cds;Parent=ColletesGigas_011252-T1
WUUM01000013.1	funannotate	CDS	5929647	5929753	.	+	0	ID=ColletesGigas_011252-T1.cds;Parent=ColletesGigas_011252-T1
WUUM01000013.1	funannotate	CDS	5931963	5932331	.	+	0	ID=ColletesGigas_011252-T1.cds;Parent=ColletesGigas_011252-T1
WUUM01000013.1	funannotate	CDS	5932587	5932619	.	+	0	ID=ColletesGigas_011252-T1.cds;Parent=ColletesGigas_011252-T1
WUUM01000013.1	funannotate	exon	1629813	1629900	.	-	.	ID=ColletesGigas_010957-T1.exon1;Parent=ColletesGigas_010957-T1
WUUM01000013.1	funannotate	exon	1627107	1627318	.	-	.	ID=ColletesGigas_010957-T1.exon2;Parent=ColletesGigas_010957-T1
WUUM01000013.1	funannotate	exon	370909	371171	.	+	.	ID=ColletesGigas_010839-T1.exon4;Parent=ColletesGigas_010839-T1
WUUM01000013.1	funannotate	exon	370114	370365	.	+	.	ID=ColletesGigas_010839-T1.exon2;Parent=ColletesGigas_010839-T1
WUUM01000013.1	funannotate	exon	370407	370538	.	+	.	ID=ColletesGigas_010839-T1.exon3;Parent=ColletesGigas_010839-T1
WUUM01000013.1	funannotate	exon	369209	369419	.	+	.	ID=ColletesGigas_010839-T1.exon1;Parent=ColletesGigas_010839-T1
WUUM01000013.1	funannotate	CDS	2461661	2461832	.	+	1	ID=ColletesGigas_011022-T1.cds;Parent=ColletesGigas_011022-T1
WUUM01000013.1	funannotate	exon	6981711	6982278	.	-	.	ID=ColletesGigas_011319-T1.exon2;Parent=ColletesGigas_011319-T1
WUUM01000013.1	funannotate	mRNA	6348588	6349685	.	-	.	ID=ColletesGigas_011284-T1;Dbxref=InterPro:IPR024810;Parent=ColletesGigas_011284
WUUM01000013.1	funannotate	exon	4560628	4560825	.	+	.	ID=ColletesGigas_011149-T1.exon1;Parent=ColletesGigas_011149-T1
WUUM01000013.1	funannotate	mRNA	791144	791456	.	-	.	ID=ColletesGigas_010875-T1;Ontology_term=GO:0015020%2CGO:0006486;Dbxref=InterPro:IPR043189;Parent=ColletesGigas_010875
WUUM01000013.1	funannotate	CDS	5494980	5495294	.	-	0	ID=ColletesGigas_011208-T1.cds;Parent=ColletesGigas_011208-T1
WUUM01000013.1	funannotate	exon	1976814	1977104	.	-	.	ID=ColletesGigas_010995-T1.exon1;Parent=ColletesGigas_010995-T1
WUUM01000013.1	funannotate	CDS	390450	391182	.	-	0	ID=ColletesGigas_010844-T1.cds;Parent=ColletesGigas_010844-T1
WUUM01000013.1	funannotate	CDS	389900	390387	.	-	0	ID=ColletesGigas_010844-T1.cds;Parent=ColletesGigas_010844-T1
WUUM01000013.1	funannotate	CDS	680555	680889	.	-	0	ID=ColletesGigas_010866-T1.cds;Parent=ColletesGigas_010866-T1
WUUM01000013.1	funannotate	CDS	677356	677461	.	-	0	ID=ColletesGigas_010866-T1.cds;Parent=ColletesGigas_010866-T1
WUUM01000013.1	funannotate	CDS	675764	676231	.	-	0	ID=ColletesGigas_010866-T1.cds;Parent=ColletesGigas_010866-T1
WUUM01000013.1	funannotate	exon	355216	355435	.	-	.	ID=ColletesGigas_010837-T1.exon3;Parent=ColletesGigas_010837-T1
WUUM01000013.1	funannotate	exon	355505	355872	.	-	.	ID=ColletesGigas_010837-T1.exon2;Parent=ColletesGigas_010837-T1
WUUM01000013.1	funannotate	exon	356011	356482	.	-	.	ID=ColletesGigas_010837-T1.exon1;Parent=ColletesGigas_010837-T1
WUUM01000013.1	funannotate	CDS	6239388	6239605	.	-	0	ID=ColletesGigas_011274-T1.cds;Parent=ColletesGigas_011274-T1
WUUM01000013.1	funannotate	CDS	6237769	6237991	.	-	0	ID=ColletesGigas_011274-T1.cds;Parent=ColletesGigas_011274-T1
WUUM01000013.1	funannotate	mRNA	6206168	6207194	.	+	.	ID=ColletesGigas_011272-T1;Parent=ColletesGigas_011272
WUUM01000013.1	funannotate	CDS	1990981	1991280	.	-	0	ID=ColletesGigas_011000-T1.cds;Parent=ColletesGigas_011000-T1
WUUM01000013.1	funannotate	CDS	1990471	1990863	.	-	0	ID=ColletesGigas_011000-T1.cds;Parent=ColletesGigas_011000-T1
WUUM01000013.1	funannotate	mRNA	6003794	6004638	.	+	.	ID=ColletesGigas_011259-T1;Dbxref=PFAM:PF07096%2CInterPro:IPR009792;Parent=ColletesGigas_011259
WUUM01000013.1	funannotate	mRNA	8085191	8098665	.	+	.	ID=ColletesGigas_011402-T1;Dbxref=InterPro:IPR018940;Parent=ColletesGigas_011402
WUUM01000013.1	funannotate	CDS	1676992	1677006	.	+	0	ID=ColletesGigas_010965-T1.cds;Parent=ColletesGigas_010965-T1
WUUM01000013.1	funannotate	CDS	1677560	1677736	.	+	0	ID=ColletesGigas_010965-T1.cds;Parent=ColletesGigas_010965-T1
WUUM01000013.1	funannotate	exon	3093732	3093849	.	-	.	ID=ColletesGigas_011051-T1.exon1;Parent=ColletesGigas_011051-T1
WUUM01000013.1	funannotate	CDS	6133191	6133505	.	+	0	ID=ColletesGigas_011268-T1.cds;Parent=ColletesGigas_011268-T1
WUUM01000013.1	funannotate	exon	3093267	3093541	.	-	.	ID=ColletesGigas_011051-T1.exon2;Parent=ColletesGigas_011051-T1
WUUM01000013.1	funannotate	mRNA	4232911	4238810	.	+	.	ID=ColletesGigas_011133-T1;Parent=ColletesGigas_011133
WUUM01000013.1	funannotate	mRNA	6007167	6010062	.	+	.	ID=ColletesGigas_011260-T1;Parent=ColletesGigas_011260
WUUM01000013.1	funannotate	exon	946016	946208	.	+	.	ID=ColletesGigas_010908-T1.exon1;Parent=ColletesGigas_010908-T1
WUUM01000013.1	funannotate	exon	947280	947370	.	+	.	ID=ColletesGigas_010908-T1.exon2;Parent=ColletesGigas_010908-T1
WUUM01000013.1	funannotate	exon	950955	951158	.	+	.	ID=ColletesGigas_010908-T1.exon3;Parent=ColletesGigas_010908-T1
WUUM01000013.1	funannotate	exon	951334	951475	.	+	.	ID=ColletesGigas_010908-T1.exon4;Parent=ColletesGigas_010908-T1
WUUM01000013.1	funannotate	exon	951999	952198	.	+	.	ID=ColletesGigas_010908-T1.exon5;Parent=ColletesGigas_010908-T1
WUUM01000013.1	funannotate	exon	952461	952662	.	+	.	ID=ColletesGigas_010908-T1.exon6;Parent=ColletesGigas_010908-T1
WUUM01000013.1	funannotate	mRNA	913935	915246	.	+	.	ID=ColletesGigas_010899-T1;Ontology_term=GO:0016791%2CGO:0043169%2CGO:0004722%2CGO:0006470;Dbxref=InterPro:IPR001932%2CInterPro:IPR036457%2CInterPro:IPR000222%2CInterPro:IPR015655;Parent=ColletesGigas_010899
WUUM01000013.1	funannotate	exon	7439707	7439886	.	+	.	ID=ColletesGigas_011356-T1.exon1;Parent=ColletesGigas_011356-T1
WUUM01000013.1	funannotate	exon	7440460	7440699	.	+	.	ID=ColletesGigas_011356-T1.exon2;Parent=ColletesGigas_011356-T1
WUUM01000013.1	funannotate	mRNA	5901825	5904937	.	-	.	ID=ColletesGigas_011247-T1;Ontology_term=GO:0016021;Dbxref=InterPro:IPR037272%2CInterPro:IPR000175;Parent=ColletesGigas_011247
WUUM01000013.1	funannotate	mRNA	7805933	7806277	.	+	.	ID=ColletesGigas_011385-T1;Parent=ColletesGigas_011385
WUUM01000013.1	funannotate	exon	702406	702483	.	-	.	ID=ColletesGigas_010868-T1.exon5;Parent=ColletesGigas_010868-T1
WUUM01000013.1	funannotate	exon	704485	704560	.	-	.	ID=ColletesGigas_010868-T1.exon4;Parent=ColletesGigas_010868-T1
WUUM01000013.1	funannotate	exon	707491	707587	.	-	.	ID=ColletesGigas_010868-T1.exon3;Parent=ColletesGigas_010868-T1
WUUM01000013.1	funannotate	exon	707673	707759	.	-	.	ID=ColletesGigas_010868-T1.exon2;Parent=ColletesGigas_010868-T1
WUUM01000013.1	funannotate	exon	700897	701141	.	-	.	ID=ColletesGigas_010868-T1.exon6;Parent=ColletesGigas_010868-T1
WUUM01000013.1	funannotate	exon	707841	707860	.	-	.	ID=ColletesGigas_010868-T1.exon1;Parent=ColletesGigas_010868-T1
WUUM01000013.1	funannotate	mRNA	5778691	5779804	.	+	.	ID=ColletesGigas_011235-T1;Parent=ColletesGigas_011235
WUUM01000013.1	funannotate	mRNA	1599710	1603341	.	+	.	ID=ColletesGigas_010953-T1;Parent=ColletesGigas_010953
WUUM01000013.1	funannotate	exon	2943762	2943821	.	+	.	ID=ColletesGigas_011040-T1.exon3;Parent=ColletesGigas_011040-T1
WUUM01000013.1	funannotate	exon	1504240	1504497	.	+	.	ID=ColletesGigas_010946-T1.exon1;Parent=ColletesGigas_010946-T1
WUUM01000013.1	funannotate	exon	1505378	1505695	.	+	.	ID=ColletesGigas_010946-T1.exon2;Parent=ColletesGigas_010946-T1
WUUM01000013.1	funannotate	exon	2943155	2943336	.	+	.	ID=ColletesGigas_011040-T1.exon2;Parent=ColletesGigas_011040-T1
WUUM01000013.1	funannotate	exon	2942830	2942917	.	+	.	ID=ColletesGigas_011040-T1.exon1;Parent=ColletesGigas_011040-T1
WUUM01000013.1	funannotate	exon	5833902	5834112	.	-	.	ID=ColletesGigas_011238-T1.exon2;Parent=ColletesGigas_011238-T1
WUUM01000013.1	funannotate	exon	5869735	5869779	.	-	.	ID=ColletesGigas_011241-T1.exon1;Parent=ColletesGigas_011241-T1
WUUM01000013.1	funannotate	exon	5869432	5869650	.	-	.	ID=ColletesGigas_011241-T1.exon2;Parent=ColletesGigas_011241-T1
WUUM01000013.1	funannotate	exon	5834661	5834830	.	-	.	ID=ColletesGigas_011238-T1.exon1;Parent=ColletesGigas_011238-T1
WUUM01000013.1	funannotate	exon	5868965	5869088	.	-	.	ID=ColletesGigas_011241-T1.exon3;Parent=ColletesGigas_011241-T1
WUUM01000013.1	funannotate	mRNA	8014652	8015023	.	-	.	ID=ColletesGigas_011397-T1;Parent=ColletesGigas_011397
WUUM01000013.1	funannotate	exon	5868853	5868929	.	-	.	ID=ColletesGigas_011241-T1.exon4;Parent=ColletesGigas_011241-T1
WUUM01000013.1	funannotate	CDS	7714232	7714236	.	+	0	ID=ColletesGigas_011379-T1.cds;Parent=ColletesGigas_011379-T1
WUUM01000013.1	funannotate	CDS	7715204	7715424	.	+	0	ID=ColletesGigas_011379-T1.cds;Parent=ColletesGigas_011379-T1
WUUM01000013.1	funannotate	CDS	7716761	7716912	.	+	0	ID=ColletesGigas_011379-T1.cds;Parent=ColletesGigas_011379-T1
WUUM01000013.1	funannotate	exon	7646193	7646310	.	-	.	ID=ColletesGigas_011376-T1.exon2;Parent=ColletesGigas_011376-T1
WUUM01000013.1	funannotate	exon	7646334	7646440	.	-	.	ID=ColletesGigas_011376-T1.exon1;Parent=ColletesGigas_011376-T1
WUUM01000013.1	funannotate	exon	2423456	2423637	.	-	.	ID=ColletesGigas_011020-T1.exon7;Parent=ColletesGigas_011020-T1
WUUM01000013.1	funannotate	exon	2424795	2425241	.	-	.	ID=ColletesGigas_011020-T1.exon5;Parent=ColletesGigas_011020-T1
WUUM01000013.1	funannotate	exon	2424076	2424414	.	-	.	ID=ColletesGigas_011020-T1.exon6;Parent=ColletesGigas_011020-T1
WUUM01000013.1	funannotate	exon	5226896	5227038	.	+	.	ID=ColletesGigas_011200-T1.exon11;Parent=ColletesGigas_011200-T1
WUUM01000013.1	funannotate	exon	5225905	5226039	.	+	.	ID=ColletesGigas_011200-T1.exon10;Parent=ColletesGigas_011200-T1
WUUM01000013.1	funannotate	exon	5230366	5230489	.	+	.	ID=ColletesGigas_011200-T1.exon13;Parent=ColletesGigas_011200-T1
WUUM01000013.1	funannotate	exon	5229789	5230056	.	+	.	ID=ColletesGigas_011200-T1.exon12;Parent=ColletesGigas_011200-T1
WUUM01000013.1	funannotate	CDS	4724859	4725042	.	+	0	ID=ColletesGigas_011169-T1.cds;Parent=ColletesGigas_011169-T1
WUUM01000013.1	funannotate	CDS	4725190	4725287	.	+	0	ID=ColletesGigas_011169-T1.cds;Parent=ColletesGigas_011169-T1
WUUM01000013.1	funannotate	exon	5239019	5239068	.	+	.	ID=ColletesGigas_011200-T1.exon15;Parent=ColletesGigas_011200-T1
WUUM01000013.1	funannotate	exon	5236147	5236305	.	+	.	ID=ColletesGigas_011200-T1.exon14;Parent=ColletesGigas_011200-T1
WUUM01000013.1	funannotate	CDS	940326	940349	.	+	0	ID=ColletesGigas_010905-T1.cds;Parent=ColletesGigas_010905-T1
WUUM01000013.1	funannotate	CDS	940518	940769	.	+	0	ID=ColletesGigas_010905-T1.cds;Parent=ColletesGigas_010905-T1
WUUM01000013.1	funannotate	CDS	940851	940985	.	+	0	ID=ColletesGigas_010905-T1.cds;Parent=ColletesGigas_010905-T1
WUUM01000013.1	funannotate	CDS	941059	941164	.	+	0	ID=ColletesGigas_010905-T1.cds;Parent=ColletesGigas_010905-T1
WUUM01000013.1	funannotate	CDS	941254	941408	.	+	0	ID=ColletesGigas_010905-T1.cds;Parent=ColletesGigas_010905-T1
WUUM01000013.1	funannotate	CDS	4547467	4547676	.	+	0	ID=ColletesGigas_011147-T1.cds;Parent=ColletesGigas_011147-T1
WUUM01000013.1	funannotate	CDS	4547751	4547903	.	+	0	ID=ColletesGigas_011147-T1.cds;Parent=ColletesGigas_011147-T1
WUUM01000013.1	funannotate	CDS	4547973	4548273	.	+	0	ID=ColletesGigas_011147-T1.cds;Parent=ColletesGigas_011147-T1
WUUM01000013.1	funannotate	CDS	4548342	4548394	.	+	0	ID=ColletesGigas_011147-T1.cds;Parent=ColletesGigas_011147-T1
WUUM01000013.1	funannotate	CDS	4548463	4548543	.	+	0	ID=ColletesGigas_011147-T1.cds;Parent=ColletesGigas_011147-T1
WUUM01000013.1	funannotate	CDS	4548607	4548879	.	+	0	ID=ColletesGigas_011147-T1.cds;Parent=ColletesGigas_011147-T1
[truncated: 4,167 more rows]
