# Supplementary material for: Prevalent bee venom genes evolved before the aculeate stinger and eusociality
Source: BMC Biol. 2023 Oct 23;21:229. doi: 10.1186/s12915-023-01656-5 (PMC10591384; doi:10.1186/s12915-023-01656-5)
Supplement: Supplementary file 42 — Additional file 42. Gff files of all toxin gene annotations. [file 12915_2023_1656_MOESM42_ESM.zip › AdditionalFile9_ToxinGeneAnnotations/Xylocopa_violacea_scaffold-49.gff]

##gff-version 3
##source-version geneious 2022.2.1
##sequence-region	scaffold-49	1	17783487
scaffold-49	Geneious	CDS	10444513	10444733	.	-	.	Name=Xyvi049VAa;ID=EWKMg4ru1zPvdBw uzMEhS PpGo.1655726402359.334155
scaffold-49	Geneious	CDS	10437285	10437465	.	-	.	Name=Xyvi049VAa;ID=EWKMg4ru1zPvdBw uzMEhS PpGo.1655726402359.334155
scaffold-49	Geneious	CDS	10433727	10433861	.	-	.	Name=Xyvi049VAa;ID=EWKMg4ru1zPvdBw uzMEhS PpGo.1655726402359.334155
scaffold-49	Geneious	CDS	10433393	10433544	.	-	.	Name=Xyvi049VAa;ID=EWKMg4ru1zPvdBw uzMEhS PpGo.1655726402359.334155
scaffold-49	Geneious	CDS	10432749	10433118	.	-	.	Name=Xyvi049VAa;ID=EWKMg4ru1zPvdBw uzMEhS PpGo.1655726402359.334155
scaffold-49	Geneious	CDS	10432141	10432330	.	-	.	Name=Xyvi049VAa;ID=EWKMg4ru1zPvdBw uzMEhS PpGo.1655726402359.334155
scaffold-49	Geneious	CDS	10431552	10431709	.	-	.	Name=Xyvi049VAa;ID=EWKMg4ru1zPvdBw uzMEhS PpGo.1655726402359.334155
scaffold-49	Geneious	CDS	12454491	12454588	.	-	.	Name=Xyvi049VAb;ID=EWKMg4ru1zPvdBw+uzMEhS+PpGo.1660132141578.9
scaffold-49	Geneious	CDS	12448942	12449243	.	-	.	Name=Xyvi049VAb;ID=EWKMg4ru1zPvdBw+uzMEhS+PpGo.1660132141578.9
scaffold-49	Geneious	CDS	12443273	12443433	.	-	.	Name=Xyvi049VAb;ID=EWKMg4ru1zPvdBw+uzMEhS+PpGo.1660132141578.9
scaffold-49	Geneious	CDS	12460778	12460951	.	-	.	Name=Xyvi049VAc;ID=EWKMg4ru1zPvdBw+uzMEhS+PpGo.1660132141578.10
scaffold-49	Geneious	CDS	12459208	12459300	.	-	.	Name=Xyvi049VAc;ID=EWKMg4ru1zPvdBw+uzMEhS+PpGo.1660132141578.10
scaffold-49	Geneious	Genomic Region	12606762	12631030	.	+	.	Name=ICA
scaffold-49	Geneious	CDS	12606864	12606961	.	+	.	Name=Xyvi049ICA;ID=EWKMg4ru1zPvdBw+uzMEhS+PpGo.1660132141579.11
scaffold-49	Geneious	CDS	12629620	12629764	.	+	.	Name=Xyvi049ICA;ID=EWKMg4ru1zPvdBw+uzMEhS+PpGo.1660132141579.11
scaffold-49	Geneious	CDS	12630869	12631060	.	+	.	Name=Xyvi049ICA;ID=EWKMg4ru1zPvdBw+uzMEhS+PpGo.1660132141579.11
