# Supplementary material for: Prevalent bee venom genes evolved before the aculeate stinger and eusociality
Source: BMC Biol. 2023 Oct 23;21:229. doi: 10.1186/s12915-023-01656-5 (PMC10591384; doi:10.1186/s12915-023-01656-5)
Supplement: Supplementary file 42 — Additional file 42. Gff files of all toxin gene annotations. [file 12915_2023_1656_MOESM42_ESM.zip › AdditionalFile9_ToxinGeneAnnotations/Xylocopa_violacea_scaffold-75.gff]

##gff-version 3
##source-version geneious 2022.2.1
##sequence-region	scaffold-75	1	5972783
scaffold-75	Geneious	Genomic Region	523194	524952	.	-	.	Name=SP
scaffold-75	Geneious	CDS	524911	524962	.	-	.	Name=Xyvi075SPa;ID=EWKMg4ru1zPvdBw+uzMEhS+PpGo.1660132141587.16
scaffold-75	Geneious	CDS	524461	524611	.	-	.	Name=Xyvi075SPa;ID=EWKMg4ru1zPvdBw+uzMEhS+PpGo.1660132141587.16
scaffold-75	Geneious	CDS	524031	524283	.	-	.	Name=Xyvi075SPa;ID=EWKMg4ru1zPvdBw+uzMEhS+PpGo.1660132141587.16
scaffold-75	Geneious	CDS	523631	523768	.	-	.	Name=Xyvi075SPa;ID=EWKMg4ru1zPvdBw+uzMEhS+PpGo.1660132141587.16
scaffold-75	Geneious	CDS	523304	523498	.	-	.	Name=Xyvi075SPa;ID=EWKMg4ru1zPvdBw+uzMEhS+PpGo.1660132141587.16
scaffold-75	Geneious	Genomic Region	532501	534344	.	-	.	Name=SP
scaffold-75	Geneious	CDS	534416	534467	.	-	.	Name=Xyvi075SPb;ID=EWKMg4ru1zPvdBw+uzMEhS+PpGo.1660132141587.17
scaffold-75	Geneious	CDS	533966	534116	.	-	.	Name=Xyvi075SPb;ID=EWKMg4ru1zPvdBw+uzMEhS+PpGo.1660132141587.17
scaffold-75	Geneious	CDS	533536	533788	.	-	.	Name=Xyvi075SPb;ID=EWKMg4ru1zPvdBw+uzMEhS+PpGo.1660132141587.17
scaffold-75	Geneious	CDS	533136	533273	.	-	.	Name=Xyvi075SPb;ID=EWKMg4ru1zPvdBw+uzMEhS+PpGo.1660132141587.17
scaffold-75	Geneious	CDS	532809	533003	.	-	.	Name=Xyvi075SPb;ID=EWKMg4ru1zPvdBw+uzMEhS+PpGo.1660132141587.17
scaffold-75	Geneious	Genomic Region	535803	539777	.	.	.	Name=SP
scaffold-75	Geneious	CDS	537119	537170	.	-	.	Name=Xyvi075SPc;ID=EWKMg4ru1zPvdBw+uzMEhS+PpGo.1660132141587.18
scaffold-75	Geneious	CDS	536730	536880	.	-	.	Name=Xyvi075SPc;ID=EWKMg4ru1zPvdBw+uzMEhS+PpGo.1660132141587.18
scaffold-75	Geneious	CDS	536401	536653	.	-	.	Name=Xyvi075SPc;ID=EWKMg4ru1zPvdBw+uzMEhS+PpGo.1660132141587.18
scaffold-75	Geneious	CDS	536183	536320	.	-	.	Name=Xyvi075SPc;ID=EWKMg4ru1zPvdBw+uzMEhS+PpGo.1660132141587.18
scaffold-75	Geneious	CDS	535851	536045	.	-	.	Name=Xyvi075SPc;ID=EWKMg4ru1zPvdBw+uzMEhS+PpGo.1660132141587.18
scaffold-75	Geneious	CDS	539580	539761	.	-	.	Name=Xyvi075SPd;ID=EWKMg4ru1zPvdBw+uzMEhS+PpGo.1660132141587.19
scaffold-75	Geneious	CDS	539131	539383	.	-	.	Name=Xyvi075SPd;ID=EWKMg4ru1zPvdBw+uzMEhS+PpGo.1660132141587.19
scaffold-75	Geneious	CDS	538848	538985	.	-	.	Name=Xyvi075SPd;ID=EWKMg4ru1zPvdBw+uzMEhS+PpGo.1660132141587.19
scaffold-75	Geneious	CDS	538600	538752	.	-	.	Name=Xyvi075SPd;ID=EWKMg4ru1zPvdBw+uzMEhS+PpGo.1660132141587.19
scaffold-75	Geneious	CDS	538365	538382	.	-	.	Name=Xyvi075SPd;ID=EWKMg4ru1zPvdBw+uzMEhS+PpGo.1660132141587.19
