# Supplementary material for: Prevalent bee venom genes evolved before the aculeate stinger and eusociality
Source: BMC Biol. 2023 Oct 23;21:229. doi: 10.1186/s12915-023-01656-5 (PMC10591384; doi:10.1186/s12915-023-01656-5)
Supplement: Supplementary file 42 — Additional file 42. Gff files of all toxin gene annotations. [file 12915_2023_1656_MOESM42_ESM.zip › AdditionalFile9_ToxinGeneAnnotations/NW_012027295.1._APH.gff_modified_Koludarov_et_al_2021.gff3]

##gff-version 3
##source-version geneious 2020.2.2
##sequence-region	NW_012027295.1	1	17792
NW_012027295.1	Koludarov_et_al_2021	gene	14105	16181	.	-	.	Name=testicular APH
NW_012027295.1	Gnomon	gene	7647	14334	.	+	.	Name=LOC105456660;ID=gene-LOC105456660;Dbxref=GeneID:105456660
NW_012027295.1	Gnomon	gene	14105	16181	.	-	.	Name=LOC105456659;ID=gene-LOC105456659;Dbxref=GeneID:105456659
NW_012027295.1	RefSeq	region	1	17792	.	+	.	Name=Unknown;ID=NW_012027295.1:1..17792;Dbxref=taxon:64793
NW_012027295.1	Gnomon	exon	14243	14334	.	+	.	ID=exon-XM_011700864.1-10;Dbxref=GeneID:105456660%2CGenbank:XM_011700864.1;Parent=rna-XM_011700864.1
NW_012027295.1	Gnomon	exon	14105	14414	.	-	.	ID=exon-XM_011700861.1-5;Dbxref=GeneID:105456659%2CGenbank:XM_011700861.1;Parent=rna-XM_011700861.1
NW_012027295.1	Gnomon	exon	15556	15795	.	-	.	ID=exon-XM_011700861.1-2;Dbxref=GeneID:105456659%2CGenbank:XM_011700861.1;Parent=rna-XM_011700861.1
NW_012027295.1	Gnomon	exon	15871	16181	.	-	.	ID=exon-XM_011700861.1-1;Dbxref=GeneID:105456659%2CGenbank:XM_011700861.1;Parent=rna-XM_011700861.1
NW_012027295.1	Gnomon	exon	14691	15026	.	-	.	ID=exon-XM_011700861.1-4;Dbxref=GeneID:105456659%2CGenbank:XM_011700861.1;Parent=rna-XM_011700861.1
NW_012027295.1	Gnomon	exon	15154	15339	.	-	.	ID=exon-XM_011700861.1-3;Dbxref=GeneID:105456659%2CGenbank:XM_011700861.1;Parent=rna-XM_011700861.1
NW_012027295.1	Gnomon	CDS	15871	15966	.	-	0	Name=XP_011699163.1;ID=cds-XP_011699163.1;Dbxref=GeneID:105456659%2CGenbank:XP_011699163.1;Parent=rna-XM_011700861.1
NW_012027295.1	Gnomon	CDS	15556	15795	.	-	0	Name=XP_011699163.1;ID=cds-XP_011699163.1;Dbxref=GeneID:105456659%2CGenbank:XP_011699163.1;Parent=rna-XM_011700861.1
NW_012027295.1	Gnomon	CDS	15154	15339	.	-	0	Name=XP_011699163.1;ID=cds-XP_011699163.1;Dbxref=GeneID:105456659%2CGenbank:XP_011699163.1;Parent=rna-XM_011700861.1
NW_012027295.1	Gnomon	CDS	14691	15026	.	-	0	Name=XP_011699163.1;ID=cds-XP_011699163.1;Dbxref=GeneID:105456659%2CGenbank:XP_011699163.1;Parent=rna-XM_011700861.1
NW_012027295.1	Gnomon	CDS	14238	14414	.	-	0	Name=XP_011699163.1;ID=cds-XP_011699163.1;Dbxref=GeneID:105456659%2CGenbank:XP_011699163.1;Parent=rna-XM_011700861.1
NW_012027295.1	Gnomon	exon	7647	8371	.	+	.	ID=exon-XM_011700864.1-1;Dbxref=GeneID:105456660%2CGenbank:XM_011700864.1;Parent=rna-XM_011700864.1
NW_012027295.1	Gnomon	exon	11523	11646	.	+	.	ID=exon-XM_011700864.1-5;Dbxref=GeneID:105456660%2CGenbank:XM_011700864.1;Parent=rna-XM_011700864.1
NW_012027295.1	Gnomon	exon	11275	11401	.	+	.	ID=exon-XM_011700864.1-4;Dbxref=GeneID:105456660%2CGenbank:XM_011700864.1;Parent=rna-XM_011700864.1
NW_012027295.1	Gnomon	exon	10654	11076	.	+	.	ID=exon-XM_011700864.1-3;Dbxref=GeneID:105456660%2CGenbank:XM_011700864.1;Parent=rna-XM_011700864.1
NW_012027295.1	Gnomon	exon	10160	10495	.	+	.	ID=exon-XM_011700864.1-2;Dbxref=GeneID:105456660%2CGenbank:XM_011700864.1;Parent=rna-XM_011700864.1
NW_012027295.1	Gnomon	exon	13674	13939	.	+	.	ID=exon-XM_011700864.1-9;Dbxref=GeneID:105456660%2CGenbank:XM_011700864.1;Parent=rna-XM_011700864.1
NW_012027295.1	Gnomon	exon	13259	13433	.	+	.	ID=exon-XM_011700864.1-8;Dbxref=GeneID:105456660%2CGenbank:XM_011700864.1;Parent=rna-XM_011700864.1
NW_012027295.1	Gnomon	exon	12791	13051	.	+	.	ID=exon-XM_011700864.1-7;Dbxref=GeneID:105456660%2CGenbank:XM_011700864.1;Parent=rna-XM_011700864.1
NW_012027295.1	Gnomon	exon	11968	12083	.	+	.	ID=exon-XM_011700864.1-6;Dbxref=GeneID:105456660%2CGenbank:XM_011700864.1;Parent=rna-XM_011700864.1
NW_012027295.1	Gnomon	CDS	7815	8371	.	+	0	Name=XP_011699165.1;ID=cds-XP_011699165.1;Dbxref=GeneID:105456660%2CGenbank:XP_011699165.1;Parent=rna-XM_011700863.1
NW_012027295.1	Gnomon	CDS	10160	10495	.	+	0	Name=XP_011699165.1;ID=cds-XP_011699165.1;Dbxref=GeneID:105456660%2CGenbank:XP_011699165.1;Parent=rna-XM_011700863.1
NW_012027295.1	Gnomon	CDS	10654	11076	.	+	0	Name=XP_011699165.1;ID=cds-XP_011699165.1;Dbxref=GeneID:105456660%2CGenbank:XP_011699165.1;Parent=rna-XM_011700863.1
NW_012027295.1	Gnomon	CDS	11275	11401	.	+	0	Name=XP_011699165.1;ID=cds-XP_011699165.1;Dbxref=GeneID:105456660%2CGenbank:XP_011699165.1;Parent=rna-XM_011700863.1
NW_012027295.1	Gnomon	CDS	11523	11646	.	+	0	Name=XP_011699165.1;ID=cds-XP_011699165.1;Dbxref=GeneID:105456660%2CGenbank:XP_011699165.1;Parent=rna-XM_011700863.1
NW_012027295.1	Gnomon	CDS	11968	12083	.	+	0	Name=XP_011699165.1;ID=cds-XP_011699165.1;Dbxref=GeneID:105456660%2CGenbank:XP_011699165.1;Parent=rna-XM_011700863.1
NW_012027295.1	Gnomon	CDS	12791	13051	.	+	0	Name=XP_011699165.1;ID=cds-XP_011699165.1;Dbxref=GeneID:105456660%2CGenbank:XP_011699165.1;Parent=rna-XM_011700863.1
NW_012027295.1	Gnomon	CDS	13259	13433	.	+	0	Name=XP_011699165.1;ID=cds-XP_011699165.1;Dbxref=GeneID:105456660%2CGenbank:XP_011699165.1;Parent=rna-XM_011700863.1
NW_012027295.1	Gnomon	CDS	13674	13897	.	+	0	Name=XP_011699165.1;ID=cds-XP_011699165.1;Dbxref=GeneID:105456660%2CGenbank:XP_011699165.1;Parent=rna-XM_011700863.1
NW_012027295.1	Gnomon	CDS	7815	8371	.	+	0	Name=XP_011699166.1;ID=cds-XP_011699166.1;Dbxref=GeneID:105456660%2CGenbank:XP_011699166.1;Parent=rna-XM_011700864.1
NW_012027295.1	Gnomon	CDS	10160	10495	.	+	0	Name=XP_011699166.1;ID=cds-XP_011699166.1;Dbxref=GeneID:105456660%2CGenbank:XP_011699166.1;Parent=rna-XM_011700864.1
NW_012027295.1	Gnomon	CDS	10654	11076	.	+	0	Name=XP_011699166.1;ID=cds-XP_011699166.1;Dbxref=GeneID:105456660%2CGenbank:XP_011699166.1;Parent=rna-XM_011700864.1
NW_012027295.1	Gnomon	CDS	11275	11401	.	+	0	Name=XP_011699166.1;ID=cds-XP_011699166.1;Dbxref=GeneID:105456660%2CGenbank:XP_011699166.1;Parent=rna-XM_011700864.1
NW_012027295.1	Gnomon	CDS	11523	11646	.	+	0	Name=XP_011699166.1;ID=cds-XP_011699166.1;Dbxref=GeneID:105456660%2CGenbank:XP_011699166.1;Parent=rna-XM_011700864.1
NW_012027295.1	Gnomon	CDS	11968	12083	.	+	0	Name=XP_011699166.1;ID=cds-XP_011699166.1;Dbxref=GeneID:105456660%2CGenbank:XP_011699166.1;Parent=rna-XM_011700864.1
NW_012027295.1	Gnomon	CDS	12791	13051	.	+	0	Name=XP_011699166.1;ID=cds-XP_011699166.1;Dbxref=GeneID:105456660%2CGenbank:XP_011699166.1;Parent=rna-XM_011700864.1
NW_012027295.1	Gnomon	CDS	13259	13433	.	+	0	Name=XP_011699166.1;ID=cds-XP_011699166.1;Dbxref=GeneID:105456660%2CGenbank:XP_011699166.1;Parent=rna-XM_011700864.1
NW_012027295.1	Gnomon	CDS	13674	13897	.	+	0	Name=XP_011699166.1;ID=cds-XP_011699166.1;Dbxref=GeneID:105456660%2CGenbank:XP_011699166.1;Parent=rna-XM_011700864.1
NW_012027295.1	Gnomon	exon	10160	10495	.	+	.	ID=exon-XM_011700863.1-2;Dbxref=GeneID:105456660%2CGenbank:XM_011700863.1;Parent=rna-XM_011700863.1
NW_012027295.1	Gnomon	exon	7647	8371	.	+	.	ID=exon-XM_011700863.1-1;Dbxref=GeneID:105456660%2CGenbank:XM_011700863.1;Parent=rna-XM_011700863.1
NW_012027295.1	Gnomon	exon	13259	13433	.	+	.	ID=exon-XM_011700863.1-8;Dbxref=GeneID:105456660%2CGenbank:XM_011700863.1;Parent=rna-XM_011700863.1
NW_012027295.1	Gnomon	exon	12791	13051	.	+	.	ID=exon-XM_011700863.1-7;Dbxref=GeneID:105456660%2CGenbank:XM_011700863.1;Parent=rna-XM_011700863.1
NW_012027295.1	Gnomon	exon	13674	14169	.	+	.	ID=exon-XM_011700863.1-9;Dbxref=GeneID:105456660%2CGenbank:XM_011700863.1;Parent=rna-XM_011700863.1
NW_012027295.1	Gnomon	exon	11275	11401	.	+	.	ID=exon-XM_011700863.1-4;Dbxref=GeneID:105456660%2CGenbank:XM_011700863.1;Parent=rna-XM_011700863.1
NW_012027295.1	Gnomon	exon	10654	11076	.	+	.	ID=exon-XM_011700863.1-3;Dbxref=GeneID:105456660%2CGenbank:XM_011700863.1;Parent=rna-XM_011700863.1
NW_012027295.1	Gnomon	exon	11968	12083	.	+	.	ID=exon-XM_011700863.1-6;Dbxref=GeneID:105456660%2CGenbank:XM_011700863.1;Parent=rna-XM_011700863.1
NW_012027295.1	Gnomon	exon	11523	11646	.	+	.	ID=exon-XM_011700863.1-5;Dbxref=GeneID:105456660%2CGenbank:XM_011700863.1;Parent=rna-XM_011700863.1
NW_012027295.1	Gnomon	CDS	7815	8371	.	+	0	Name=XP_011699167.1;ID=cds-XP_011699167.1;Dbxref=GeneID:105456660%2CGenbank:XP_011699167.1;Parent=rna-XM_011700865.1
NW_012027295.1	Gnomon	CDS	10163	10495	.	+	0	Name=XP_011699167.1;ID=cds-XP_011699167.1;Dbxref=GeneID:105456660%2CGenbank:XP_011699167.1;Parent=rna-XM_011700865.1
NW_012027295.1	Gnomon	CDS	10654	11076	.	+	0	Name=XP_011699167.1;ID=cds-XP_011699167.1;Dbxref=GeneID:105456660%2CGenbank:XP_011699167.1;Parent=rna-XM_011700865.1
NW_012027295.1	Gnomon	CDS	11275	11401	.	+	0	Name=XP_011699167.1;ID=cds-XP_011699167.1;Dbxref=GeneID:105456660%2CGenbank:XP_011699167.1;Parent=rna-XM_011700865.1
NW_012027295.1	Gnomon	CDS	11523	11646	.	+	0	Name=XP_011699167.1;ID=cds-XP_011699167.1;Dbxref=GeneID:105456660%2CGenbank:XP_011699167.1;Parent=rna-XM_011700865.1
NW_012027295.1	Gnomon	CDS	11968	12083	.	+	0	Name=XP_011699167.1;ID=cds-XP_011699167.1;Dbxref=GeneID:105456660%2CGenbank:XP_011699167.1;Parent=rna-XM_011700865.1
NW_012027295.1	Gnomon	CDS	12791	13051	.	+	0	Name=XP_011699167.1;ID=cds-XP_011699167.1;Dbxref=GeneID:105456660%2CGenbank:XP_011699167.1;Parent=rna-XM_011700865.1
NW_012027295.1	Gnomon	CDS	13259	13433	.	+	0	Name=XP_011699167.1;ID=cds-XP_011699167.1;Dbxref=GeneID:105456660%2CGenbank:XP_011699167.1;Parent=rna-XM_011700865.1
NW_012027295.1	Gnomon	CDS	13674	13897	.	+	0	Name=XP_011699167.1;ID=cds-XP_011699167.1;Dbxref=GeneID:105456660%2CGenbank:XP_011699167.1;Parent=rna-XM_011700865.1
NW_012027295.1	Gnomon	exon	10163	10495	.	+	.	ID=exon-XM_011700865.1-2;Dbxref=GeneID:105456660%2CGenbank:XM_011700865.1;Parent=rna-XM_011700865.1
NW_012027295.1	Gnomon	exon	7647	8371	.	+	.	ID=exon-XM_011700865.1-1;Dbxref=GeneID:105456660%2CGenbank:XM_011700865.1;Parent=rna-XM_011700865.1
NW_012027295.1	Gnomon	exon	11275	11401	.	+	.	ID=exon-XM_011700865.1-4;Dbxref=GeneID:105456660%2CGenbank:XM_011700865.1;Parent=rna-XM_011700865.1
NW_012027295.1	Gnomon	exon	10654	11076	.	+	.	ID=exon-XM_011700865.1-3;Dbxref=GeneID:105456660%2CGenbank:XM_011700865.1;Parent=rna-XM_011700865.1
NW_012027295.1	Gnomon	exon	11968	12083	.	+	.	ID=exon-XM_011700865.1-6;Dbxref=GeneID:105456660%2CGenbank:XM_011700865.1;Parent=rna-XM_011700865.1
NW_012027295.1	Gnomon	exon	11523	11646	.	+	.	ID=exon-XM_011700865.1-5;Dbxref=GeneID:105456660%2CGenbank:XM_011700865.1;Parent=rna-XM_011700865.1
NW_012027295.1	Gnomon	exon	13259	13433	.	+	.	ID=exon-XM_011700865.1-8;Dbxref=GeneID:105456660%2CGenbank:XM_011700865.1;Parent=rna-XM_011700865.1
NW_012027295.1	Gnomon	exon	12791	13051	.	+	.	ID=exon-XM_011700865.1-7;Dbxref=GeneID:105456660%2CGenbank:XM_011700865.1;Parent=rna-XM_011700865.1
NW_012027295.1	Gnomon	exon	13674	14169	.	+	.	ID=exon-XM_011700865.1-9;Dbxref=GeneID:105456660%2CGenbank:XM_011700865.1;Parent=rna-XM_011700865.1
NW_012027295.1	Gnomon	mRNA	7647	14169	.	+	.	Name=XM_011700863.1;ID=rna-XM_011700863.1;Dbxref=GeneID:105456660%2CGenbank:XM_011700863.1;Parent=gene-LOC105456660
NW_012027295.1	Gnomon	mRNA	7647	14334	.	+	.	Name=XM_011700864.1;ID=rna-XM_011700864.1;Dbxref=GeneID:105456660%2CGenbank:XM_011700864.1;Parent=gene-LOC105456660
NW_012027295.1	Gnomon	mRNA	7647	14169	.	+	.	Name=XM_011700865.1;ID=rna-XM_011700865.1;Dbxref=GeneID:105456660%2CGenbank:XM_011700865.1;Parent=gene-LOC105456660
NW_012027295.1	Gnomon	mRNA	14105	16181	.	-	.	Name=XM_011700861.1;ID=rna-XM_011700861.1;Dbxref=GeneID:105456659%2CGenbank:XM_011700861.1;Parent=gene-LOC105456659
