# Supplementary material for: Prevalent bee venom genes evolved before the aculeate stinger and eusociality
Source: BMC Biol. 2023 Oct 23;21:229. doi: 10.1186/s12915-023-01656-5 (PMC10591384; doi:10.1186/s12915-023-01656-5)
Supplement: Supplementary file 42 — Additional file 42. Gff files of all toxin gene annotations. [file 12915_2023_1656_MOESM42_ESM.zip › AdditionalFile9_ToxinGeneAnnotations/NW_020229230.1._SP.gff_modified_Koludarov_et_al_2021.gff3]

##gff-version 3
##source-version geneious 2020.2.2
##sequence-region	NW_020229230.1	1	642243
NW_020229230.1	Koludarov_et_al_2021	gene	189307	197984	.	-	.	Name=SP
NW_020229230.1	Gnomon	mRNA	58475	65724	.	-	.	Name=XM_011264526.3;ID=rna-XM_011264526.3;Dbxref=GeneID:105255308%2CGenbank:XM_011264526.3;Parent=gene-LOC105255308
NW_020229230.1	Gnomon	exon	398951	399145	.	-	.	ID=exon-XR_003123694.1-2;Dbxref=GeneID:112639805%2CGenbank:XR_003123694.1;Parent=rna-XR_003123694.1
NW_020229230.1	Gnomon	exon	398301	398660	.	-	.	ID=exon-XR_003123694.1-3;Dbxref=GeneID:112639805%2CGenbank:XR_003123694.1;Parent=rna-XR_003123694.1
NW_020229230.1	Gnomon	exon	399231	399414	.	-	.	ID=exon-XR_003123694.1-1;Dbxref=GeneID:112639805%2CGenbank:XR_003123694.1;Parent=rna-XR_003123694.1
NW_020229230.1	Gnomon	exon	202738	202859	.	-	.	ID=exon-XM_011264537.3-2;Dbxref=GeneID:105255314%2CGenbank:XM_011264537.3;Parent=rna-XM_011264537.3
NW_020229230.1	Gnomon	exon	202495	202616	.	-	.	ID=exon-XM_011264537.3-3;Dbxref=GeneID:105255314%2CGenbank:XM_011264537.3;Parent=rna-XM_011264537.3
NW_020229230.1	Gnomon	exon	202355	202431	.	-	.	ID=exon-XM_011264537.3-4;Dbxref=GeneID:105255314%2CGenbank:XM_011264537.3;Parent=rna-XM_011264537.3
NW_020229230.1	Gnomon	exon	201870	202149	.	-	.	ID=exon-XM_011264537.3-5;Dbxref=GeneID:105255314%2CGenbank:XM_011264537.3;Parent=rna-XM_011264537.3
NW_020229230.1	Gnomon	exon	203218	203416	.	-	.	ID=exon-XM_011264537.3-1;Dbxref=GeneID:105255314%2CGenbank:XM_011264537.3;Parent=rna-XM_011264537.3
NW_020229230.1	Gnomon	exon	425148	425231	.	-	.	ID=exon-XM_011254635.3-2;Dbxref=GeneID:105249293%2CGenbank:XM_011254635.3;Parent=rna-XM_011254635.3
NW_020229230.1	Gnomon	exon	423686	425039	.	-	.	ID=exon-XM_011254635.3-3;Dbxref=GeneID:105249293%2CGenbank:XM_011254635.3;Parent=rna-XM_011254635.3
NW_020229230.1	Gnomon	exon	426139	426250	.	-	.	ID=exon-XM_011254635.3-1;Dbxref=GeneID:105249293%2CGenbank:XM_011254635.3;Parent=rna-XM_011254635.3
NW_020229230.1	Gnomon	mRNA	58476	65723	.	-	.	Name=XM_011264525.3;ID=rna-XM_011264525.3;Dbxref=GeneID:105255308%2CGenbank:XM_011264525.3;Parent=gene-LOC105255308
NW_020229230.1	Gnomon	mRNA	51958	55209	.	+	.	Name=XM_011264523.2;ID=rna-XM_011264523.2;Dbxref=GeneID:105255307%2CGenbank:XM_011264523.2;Parent=gene-LOC105255307
NW_020229230.1	Gnomon	mRNA	522601	539203	.	+	.	Name=XM_025414854.1;ID=rna-XM_025414854.1;Dbxref=GeneID:105249287%2CGenbank:XM_025414854.1;Parent=gene-LOC105249287
NW_020229230.1	Gnomon	CDS	525335	525395	.	+	0	Name=XP_025270639.1;ID=cds-XP_025270639.1;Dbxref=GeneID:105249287%2CGenbank:XP_025270639.1;Parent=rna-XM_025414854.1
NW_020229230.1	Gnomon	CDS	527495	527639	.	+	0	Name=XP_025270639.1;ID=cds-XP_025270639.1;Dbxref=GeneID:105249287%2CGenbank:XP_025270639.1;Parent=rna-XM_025414854.1
NW_020229230.1	Gnomon	CDS	527755	527974	.	+	0	Name=XP_025270639.1;ID=cds-XP_025270639.1;Dbxref=GeneID:105249287%2CGenbank:XP_025270639.1;Parent=rna-XM_025414854.1
NW_020229230.1	Gnomon	CDS	528041	528147	.	+	0	Name=XP_025270639.1;ID=cds-XP_025270639.1;Dbxref=GeneID:105249287%2CGenbank:XP_025270639.1;Parent=rna-XM_025414854.1
NW_020229230.1	Gnomon	CDS	529780	529934	.	+	0	Name=XP_025270639.1;ID=cds-XP_025270639.1;Dbxref=GeneID:105249287%2CGenbank:XP_025270639.1;Parent=rna-XM_025414854.1
NW_020229230.1	Gnomon	CDS	530734	530923	.	+	0	Name=XP_025270639.1;ID=cds-XP_025270639.1;Dbxref=GeneID:105249287%2CGenbank:XP_025270639.1;Parent=rna-XM_025414854.1
NW_020229230.1	Gnomon	CDS	531264	531396	.	+	0	Name=XP_025270639.1;ID=cds-XP_025270639.1;Dbxref=GeneID:105249287%2CGenbank:XP_025270639.1;Parent=rna-XM_025414854.1
NW_020229230.1	Gnomon	CDS	531573	531885	.	+	0	Name=XP_025270639.1;ID=cds-XP_025270639.1;Dbxref=GeneID:105249287%2CGenbank:XP_025270639.1;Parent=rna-XM_025414854.1
NW_020229230.1	Gnomon	CDS	534330	534514	.	+	0	Name=XP_025270639.1;ID=cds-XP_025270639.1;Dbxref=GeneID:105249287%2CGenbank:XP_025270639.1;Parent=rna-XM_025414854.1
NW_020229230.1	Gnomon	CDS	536709	536888	.	+	0	Name=XP_025270639.1;ID=cds-XP_025270639.1;Dbxref=GeneID:105249287%2CGenbank:XP_025270639.1;Parent=rna-XM_025414854.1
NW_020229230.1	Gnomon	CDS	537165	537188	.	+	0	Name=XP_025270639.1;ID=cds-XP_025270639.1;Dbxref=GeneID:105249287%2CGenbank:XP_025270639.1;Parent=rna-XM_025414854.1
NW_020229230.1	Gnomon	mRNA	68532	70949	.	+	.	Name=XM_011264528.3;ID=rna-XM_011264528.3;Dbxref=GeneID:105255310%2CGenbank:XM_011264528.3;Parent=gene-LOC105255310
NW_020229230.1	Gnomon	exon	218985	219140	.	+	.	ID=id-LOC105255323;Dbxref=GeneID:105255323;Parent=gene-LOC105255323
NW_020229230.1	Gnomon	mRNA	66928	68249	.	-	.	Name=XM_011264527.3;ID=rna-XM_011264527.3;Dbxref=GeneID:105255309%2CGenbank:XM_011264527.3;Parent=gene-LOC105255309
NW_020229230.1	Gnomon	exon	422980	423158	.	+	.	ID=exon-XM_025414738.1-9;Dbxref=GeneID:105249298%2CGenbank:XM_025414738.1;Parent=rna-XM_025414738.1
NW_020229230.1	Gnomon	exon	417534	417759	.	+	.	ID=exon-XM_025414738.1-1;Dbxref=GeneID:105249298%2CGenbank:XM_025414738.1;Parent=rna-XM_025414738.1
NW_020229230.1	Gnomon	exon	419024	419281	.	+	.	ID=exon-XM_025414738.1-2;Dbxref=GeneID:105249298%2CGenbank:XM_025414738.1;Parent=rna-XM_025414738.1
NW_020229230.1	Gnomon	exon	419671	420053	.	+	.	ID=exon-XM_025414738.1-3;Dbxref=GeneID:105249298%2CGenbank:XM_025414738.1;Parent=rna-XM_025414738.1
NW_020229230.1	Gnomon	exon	420198	420748	.	+	.	ID=exon-XM_025414738.1-4;Dbxref=GeneID:105249298%2CGenbank:XM_025414738.1;Parent=rna-XM_025414738.1
NW_020229230.1	Gnomon	exon	420827	420990	.	+	.	ID=exon-XM_025414738.1-5;Dbxref=GeneID:105249298%2CGenbank:XM_025414738.1;Parent=rna-XM_025414738.1
NW_020229230.1	Gnomon	exon	421072	421456	.	+	.	ID=exon-XM_025414738.1-6;Dbxref=GeneID:105249298%2CGenbank:XM_025414738.1;Parent=rna-XM_025414738.1
NW_020229230.1	Gnomon	exon	421535	421687	.	+	.	ID=exon-XM_025414738.1-7;Dbxref=GeneID:105249298%2CGenbank:XM_025414738.1;Parent=rna-XM_025414738.1
NW_020229230.1	Gnomon	exon	421756	421912	.	+	.	ID=exon-XM_025414738.1-8;Dbxref=GeneID:105249298%2CGenbank:XM_025414738.1;Parent=rna-XM_025414738.1
NW_020229230.1	Gnomon	exon	42288	42412	.	+	.	ID=exon-XM_011264515.3-4;Dbxref=GeneID:105255301%2CGenbank:XM_011264515.3;Parent=rna-XM_011264515.3
NW_020229230.1	Gnomon	exon	42485	42628	.	+	.	ID=exon-XM_011264515.3-5;Dbxref=GeneID:105255301%2CGenbank:XM_011264515.3;Parent=rna-XM_011264515.3
NW_020229230.1	Gnomon	exon	41888	42039	.	+	.	ID=exon-XM_011264515.3-2;Dbxref=GeneID:105255301%2CGenbank:XM_011264515.3;Parent=rna-XM_011264515.3
NW_020229230.1	Gnomon	exon	42103	42192	.	+	.	ID=exon-XM_011264515.3-3;Dbxref=GeneID:105255301%2CGenbank:XM_011264515.3;Parent=rna-XM_011264515.3
NW_020229230.1	Gnomon	exon	41181	41394	.	+	.	ID=exon-XM_011264515.3-1;Dbxref=GeneID:105255301%2CGenbank:XM_011264515.3;Parent=rna-XM_011264515.3
NW_020229230.1	Gnomon	exon	42739	42918	.	+	.	ID=exon-XM_011264515.3-6;Dbxref=GeneID:105255301%2CGenbank:XM_011264515.3;Parent=rna-XM_011264515.3
NW_020229230.1	Gnomon	exon	58475	58795	.	-	.	ID=exon-XM_011264526.3-13;Dbxref=GeneID:105255308%2CGenbank:XM_011264526.3;Parent=rna-XM_011264526.3
NW_020229230.1	Gnomon	exon	59379	59532	.	-	.	ID=exon-XM_011264526.3-11;Dbxref=GeneID:105255308%2CGenbank:XM_011264526.3;Parent=rna-XM_011264526.3
NW_020229230.1	Gnomon	exon	59178	59298	.	-	.	ID=exon-XM_011264526.3-12;Dbxref=GeneID:105255308%2CGenbank:XM_011264526.3;Parent=rna-XM_011264526.3
NW_020229230.1	Gnomon	exon	59622	59846	.	-	.	ID=exon-XM_011264526.3-10;Dbxref=GeneID:105255308%2CGenbank:XM_011264526.3;Parent=rna-XM_011264526.3
NW_020229230.1	Gnomon	exon	372636	372772	.	-	.	ID=exon-XM_011256364.3-3;Dbxref=GeneID:105250339%2CGenbank:XM_011256364.3;Parent=rna-XM_011256364.3
NW_020229230.1	Gnomon	exon	372220	372441	.	-	.	ID=exon-XM_011256364.3-4;Dbxref=GeneID:105250339%2CGenbank:XM_011256364.3;Parent=rna-XM_011256364.3
NW_020229230.1	Gnomon	exon	373175	373356	.	-	.	ID=exon-XM_011256364.3-1;Dbxref=GeneID:105250339%2CGenbank:XM_011256364.3;Parent=rna-XM_011256364.3
NW_020229230.1	Gnomon	exon	373000	373098	.	-	.	ID=exon-XM_011256364.3-2;Dbxref=GeneID:105250339%2CGenbank:XM_011256364.3;Parent=rna-XM_011256364.3
NW_020229230.1	Gnomon	mRNA	508265	513780	.	-	.	Name=XM_011254628.3;ID=rna-XM_011254628.3;Dbxref=GeneID:105249290%2CGenbank:XM_011254628.3;Parent=gene-LOC105249290
NW_020229230.1	Gnomon	exon	413872	414006	.	+	.	ID=exon-XM_025414786.1-4;Dbxref=GeneID:105249294%2CGenbank:XM_025414786.1;Parent=rna-XM_025414786.1
NW_020229230.1	Gnomon	exon	414091	414333	.	+	.	ID=exon-XM_025414786.1-5;Dbxref=GeneID:105249294%2CGenbank:XM_025414786.1;Parent=rna-XM_025414786.1
NW_020229230.1	Gnomon	exon	412871	413000	.	+	.	ID=exon-XM_025414786.1-1;Dbxref=GeneID:105249294%2CGenbank:XM_025414786.1;Parent=rna-XM_025414786.1
NW_020229230.1	Gnomon	exon	413173	413345	.	+	.	ID=exon-XM_025414786.1-2;Dbxref=GeneID:105249294%2CGenbank:XM_025414786.1;Parent=rna-XM_025414786.1
NW_020229230.1	Gnomon	exon	413532	413762	.	+	.	ID=exon-XM_025414786.1-3;Dbxref=GeneID:105249294%2CGenbank:XM_025414786.1;Parent=rna-XM_025414786.1
NW_020229230.1	Gnomon	exon	431969	432169	.	-	.	ID=exon-XM_011254634.3-1;Dbxref=GeneID:105249293%2CGenbank:XM_011254634.3;Parent=rna-XM_011254634.3
NW_020229230.1	Gnomon	exon	425148	425231	.	-	.	ID=exon-XM_011254634.3-2;Dbxref=GeneID:105249293%2CGenbank:XM_011254634.3;Parent=rna-XM_011254634.3
NW_020229230.1	Gnomon	exon	423686	425039	.	-	.	ID=exon-XM_011254634.3-3;Dbxref=GeneID:105249293%2CGenbank:XM_011254634.3;Parent=rna-XM_011254634.3
NW_020229230.1	Gnomon	CDS	513214	513312	.	-	0	Name=XP_025270630.1;ID=cds-XP_025270630.1;Dbxref=GeneID:105249290%2CGenbank:XP_025270630.1;Parent=rna-XM_025414845.1
NW_020229230.1	Gnomon	CDS	512080	512163	.	-	0	Name=XP_025270630.1;ID=cds-XP_025270630.1;Dbxref=GeneID:105249290%2CGenbank:XP_025270630.1;Parent=rna-XM_025414845.1
NW_020229230.1	Gnomon	CDS	511956	512004	.	-	0	Name=XP_025270630.1;ID=cds-XP_025270630.1;Dbxref=GeneID:105249290%2CGenbank:XP_025270630.1;Parent=rna-XM_025414845.1
NW_020229230.1	Gnomon	CDS	511793	511874	.	-	0	Name=XP_025270630.1;ID=cds-XP_025270630.1;Dbxref=GeneID:105249290%2CGenbank:XP_025270630.1;Parent=rna-XM_025414845.1
NW_020229230.1	Gnomon	CDS	511580	511717	.	-	0	Name=XP_025270630.1;ID=cds-XP_025270630.1;Dbxref=GeneID:105249290%2CGenbank:XP_025270630.1;Parent=rna-XM_025414845.1
NW_020229230.1	Gnomon	CDS	511278	511469	.	-	0	Name=XP_025270630.1;ID=cds-XP_025270630.1;Dbxref=GeneID:105249290%2CGenbank:XP_025270630.1;Parent=rna-XM_025414845.1
NW_020229230.1	Gnomon	CDS	511017	511183	.	-	0	Name=XP_025270630.1;ID=cds-XP_025270630.1;Dbxref=GeneID:105249290%2CGenbank:XP_025270630.1;Parent=rna-XM_025414845.1
NW_020229230.1	Gnomon	CDS	508742	510933	.	-	0	Name=XP_025270630.1;ID=cds-XP_025270630.1;Dbxref=GeneID:105249290%2CGenbank:XP_025270630.1;Parent=rna-XM_025414845.1
NW_020229230.1	Gnomon	mRNA	57	20333	.	-	.	Name=XM_025414718.1;ID=rna-XM_025414718.1;Dbxref=GeneID:105255298%2CGenbank:XM_025414718.1;Parent=gene-LOC105255298
NW_020229230.1	Gnomon	exon	28758	29014	.	+	.	ID=exon-XM_025414716.1-3;Dbxref=GeneID:105255299%2CGenbank:XM_025414716.1;Parent=rna-XM_025414716.1
NW_020229230.1	Gnomon	exon	29194	29298	.	+	.	ID=exon-XM_025414716.1-4;Dbxref=GeneID:105255299%2CGenbank:XM_025414716.1;Parent=rna-XM_025414716.1
NW_020229230.1	Gnomon	exon	27736	27826	.	+	.	ID=exon-XM_025414716.1-1;Dbxref=GeneID:105255299%2CGenbank:XM_025414716.1;Parent=rna-XM_025414716.1
NW_020229230.1	Gnomon	exon	28378	28675	.	+	.	ID=exon-XM_025414716.1-2;Dbxref=GeneID:105255299%2CGenbank:XM_025414716.1;Parent=rna-XM_025414716.1
NW_020229230.1	Gnomon	exon	30238	35405	.	+	.	ID=exon-XM_025414716.1-7;Dbxref=GeneID:105255299%2CGenbank:XM_025414716.1;Parent=rna-XM_025414716.1
NW_020229230.1	Gnomon	exon	29440	29529	.	+	.	ID=exon-XM_025414716.1-5;Dbxref=GeneID:105255299%2CGenbank:XM_025414716.1;Parent=rna-XM_025414716.1
NW_020229230.1	Gnomon	exon	29752	30126	.	+	.	ID=exon-XM_025414716.1-6;Dbxref=GeneID:105255299%2CGenbank:XM_025414716.1;Parent=rna-XM_025414716.1
NW_020229230.1	Gnomon	mRNA	27736	35405	.	+	.	Name=XM_025414716.1;ID=rna-XM_025414716.1;Dbxref=GeneID:105255299%2CGenbank:XM_025414716.1;Parent=gene-LOC105255299
NW_020229230.1	Gnomon	exon	217772	218897	.	-	.	ID=exon-XM_011264538.3-1;Dbxref=GeneID:105255316%2CGenbank:XM_011264538.3;Parent=rna-XM_011264538.3
NW_020229230.1	Gnomon	CDS	419043	419281	.	+	0	Name=XP_025270534.1;ID=cds-XP_025270534.1;Dbxref=GeneID:105249298%2CGenbank:XP_025270534.1;Parent=rna-XM_025414749.1
NW_020229230.1	Gnomon	CDS	419671	420053	.	+	0	Name=XP_025270534.1;ID=cds-XP_025270534.1;Dbxref=GeneID:105249298%2CGenbank:XP_025270534.1;Parent=rna-XM_025414749.1
NW_020229230.1	Gnomon	CDS	420198	420748	.	+	0	Name=XP_025270534.1;ID=cds-XP_025270534.1;Dbxref=GeneID:105249298%2CGenbank:XP_025270534.1;Parent=rna-XM_025414749.1
NW_020229230.1	Gnomon	CDS	420827	420990	.	+	0	Name=XP_025270534.1;ID=cds-XP_025270534.1;Dbxref=GeneID:105249298%2CGenbank:XP_025270534.1;Parent=rna-XM_025414749.1
NW_020229230.1	Gnomon	CDS	421072	421456	.	+	0	Name=XP_025270534.1;ID=cds-XP_025270534.1;Dbxref=GeneID:105249298%2CGenbank:XP_025270534.1;Parent=rna-XM_025414749.1
NW_020229230.1	Gnomon	CDS	421535	421687	.	+	0	Name=XP_025270534.1;ID=cds-XP_025270534.1;Dbxref=GeneID:105249298%2CGenbank:XP_025270534.1;Parent=rna-XM_025414749.1
NW_020229230.1	Gnomon	CDS	421774	421912	.	+	0	Name=XP_025270534.1;ID=cds-XP_025270534.1;Dbxref=GeneID:105249298%2CGenbank:XP_025270534.1;Parent=rna-XM_025414749.1
NW_020229230.1	Gnomon	CDS	422980	423158	.	+	0	Name=XP_025270534.1;ID=cds-XP_025270534.1;Dbxref=GeneID:105249298%2CGenbank:XP_025270534.1;Parent=rna-XM_025414749.1
NW_020229230.1	Gnomon	CDS	437755	437970	.	+	0	Name=XP_025270534.1;ID=cds-XP_025270534.1;Dbxref=GeneID:105249298%2CGenbank:XP_025270534.1;Parent=rna-XM_025414749.1
NW_020229230.1	Gnomon	CDS	439415	439702	.	+	0	Name=XP_025270534.1;ID=cds-XP_025270534.1;Dbxref=GeneID:105249298%2CGenbank:XP_025270534.1;Parent=rna-XM_025414749.1
NW_020229230.1	Gnomon	exon	37976	38226	.	-	.	ID=exon-XM_025414884.1-7;Dbxref=GeneID:105255300%2CGenbank:XM_025414884.1;Parent=rna-XM_025414884.1
NW_020229230.1	Gnomon	exon	37501	37897	.	-	.	ID=exon-XM_025414884.1-8;Dbxref=GeneID:105255300%2CGenbank:XM_025414884.1;Parent=rna-XM_025414884.1
NW_020229230.1	Gnomon	exon	38621	38840	.	-	.	ID=exon-XM_025414884.1-5;Dbxref=GeneID:105255300%2CGenbank:XM_025414884.1;Parent=rna-XM_025414884.1
NW_020229230.1	Gnomon	exon	38298	38442	.	-	.	ID=exon-XM_025414884.1-6;Dbxref=GeneID:105255300%2CGenbank:XM_025414884.1;Parent=rna-XM_025414884.1
NW_020229230.1	Gnomon	exon	39332	39578	.	-	.	ID=exon-XM_025414884.1-3;Dbxref=GeneID:105255300%2CGenbank:XM_025414884.1;Parent=rna-XM_025414884.1
NW_020229230.1	Gnomon	exon	39052	39250	.	-	.	ID=exon-XM_025414884.1-4;Dbxref=GeneID:105255300%2CGenbank:XM_025414884.1;Parent=rna-XM_025414884.1
NW_020229230.1	Gnomon	exon	39922	40047	.	-	.	ID=exon-XM_025414884.1-1;Dbxref=GeneID:105255300%2CGenbank:XM_025414884.1;Parent=rna-XM_025414884.1
NW_020229230.1	Gnomon	exon	39655	39824	.	-	.	ID=exon-XM_025414884.1-2;Dbxref=GeneID:105255300%2CGenbank:XM_025414884.1;Parent=rna-XM_025414884.1
NW_020229230.1	Gnomon	exon	35568	36027	.	-	.	ID=exon-XM_025414884.1-9;Dbxref=GeneID:105255300%2CGenbank:XM_025414884.1;Parent=rna-XM_025414884.1
NW_020229230.1	Gnomon	exon	338217	338580	.	-	.	ID=id-LOC109610243-5;Dbxref=GeneID:109610243;Parent=gene-LOC109610243
NW_020229230.1	Gnomon	exon	338671	339133	.	-	.	ID=id-LOC109610243-6;Dbxref=GeneID:109610243;Parent=gene-LOC109610243
NW_020229230.1	Gnomon	exon	341822	344997	.	-	.	ID=id-LOC109610243-7;Dbxref=GeneID:109610243;Parent=gene-LOC109610243
NW_020229230.1	Gnomon	exon	346968	347321	.	-	.	ID=id-LOC109610243-8;Dbxref=GeneID:109610243;Parent=gene-LOC109610243
NW_020229230.1	Gnomon	exon	347386	347535	.	-	.	ID=id-LOC109610243-9;Dbxref=GeneID:109610243;Parent=gene-LOC109610243
NW_020229230.1	Gnomon	exon	333623	333859	.	-	.	ID=id-LOC109610243-2;Dbxref=GeneID:109610243;Parent=gene-LOC109610243
NW_020229230.1	Gnomon	exon	334237	335156	.	-	.	ID=id-LOC109610243-3;Dbxref=GeneID:109610243;Parent=gene-LOC109610243
NW_020229230.1	Gnomon	exon	336651	338137	.	-	.	ID=id-LOC109610243-4;Dbxref=GeneID:109610243;Parent=gene-LOC109610243
NW_020229230.1	Gnomon	CDS	367232	367286	.	+	0	Name=XP_025270679.1;ID=cds-XP_025270679.1;Dbxref=GeneID:105250340%2CGenbank:XP_025270679.1;Parent=rna-XM_025414894.1
NW_020229230.1	Gnomon	CDS	367852	368109	.	+	0	Name=XP_025270679.1;ID=cds-XP_025270679.1;Dbxref=GeneID:105250340%2CGenbank:XP_025270679.1;Parent=rna-XM_025414894.1
NW_020229230.1	Gnomon	CDS	368718	369442	.	+	0	Name=XP_025270679.1;ID=cds-XP_025270679.1;Dbxref=GeneID:105250340%2CGenbank:XP_025270679.1;Parent=rna-XM_025414894.1
NW_020229230.1	Gnomon	CDS	369897	370193	.	+	0	Name=XP_025270679.1;ID=cds-XP_025270679.1;Dbxref=GeneID:105250340%2CGenbank:XP_025270679.1;Parent=rna-XM_025414894.1
NW_020229230.1	Gnomon	CDS	47141	47161	.	+	0	Name=XP_011262820.1;ID=cds-XP_011262820.1;Dbxref=GeneID:105255304%2CGenbank:XP_011262820.1;Parent=rna-XM_011264518.2
NW_020229230.1	Gnomon	CDS	47563	47708	.	+	0	Name=XP_011262820.1;ID=cds-XP_011262820.1;Dbxref=GeneID:105255304%2CGenbank:XP_011262820.1;Parent=rna-XM_011264518.2
NW_020229230.1	Gnomon	CDS	48131	48308	.	+	0	Name=XP_011262820.1;ID=cds-XP_011262820.1;Dbxref=GeneID:105255304%2CGenbank:XP_011262820.1;Parent=rna-XM_011264518.2
NW_020229230.1	Gnomon	exon	400090	400975	.	+	.	ID=id-LOC105249297-2;Dbxref=GeneID:105249297;Parent=gene-LOC105249297
NW_020229230.1	Gnomon	exon	220627	220903	.	+	.	ID=id-LOC105255323-3;Dbxref=GeneID:105255323;Parent=gene-LOC105255323
NW_020229230.1	Gnomon	exon	221070	221485	.	+	.	ID=id-LOC105255323-4;Dbxref=GeneID:105255323;Parent=gene-LOC105255323
NW_020229230.1	Gnomon	exon	221682	223369	.	+	.	ID=id-LOC105255323-5;Dbxref=GeneID:105255323;Parent=gene-LOC105255323
NW_020229230.1	Gnomon	exon	219208	219506	.	+	.	ID=id-LOC105255323-2;Dbxref=GeneID:105255323;Parent=gene-LOC105255323
NW_020229230.1	Gnomon	exon	57	251	.	-	.	ID=exon-XM_025414718.1-3;Dbxref=GeneID:105255298%2CGenbank:XM_025414718.1;Parent=rna-XM_025414718.1
NW_020229230.1	Gnomon	exon	19998	20333	.	-	.	ID=exon-XM_025414718.1-1;Dbxref=GeneID:105255298%2CGenbank:XM_025414718.1;Parent=rna-XM_025414718.1
NW_020229230.1	Gnomon	exon	761	975	.	-	.	ID=exon-XM_025414718.1-2;Dbxref=GeneID:105255298%2CGenbank:XM_025414718.1;Parent=rna-XM_025414718.1
NW_020229230.1	Gnomon	exon	399516	399731	.	+	.	ID=id-LOC105249297;Dbxref=GeneID:105249297;Parent=gene-LOC105249297
NW_020229230.1	Gnomon	CDS	49876	49879	.	-	0	Name=XP_011262821.2;ID=cds-XP_011262821.2;Dbxref=GeneID:105255305%2CGenbank:XP_011262821.2;Parent=rna-XM_011264519.3
NW_020229230.1	Gnomon	CDS	49337	49791	.	-	0	Name=XP_011262821.2;ID=cds-XP_011262821.2;Dbxref=GeneID:105255305%2CGenbank:XP_011262821.2;Parent=rna-XM_011264519.3
NW_020229230.1	Gnomon	CDS	48611	49258	.	-	0	Name=XP_011262821.2;ID=cds-XP_011262821.2;Dbxref=GeneID:105255305%2CGenbank:XP_011262821.2;Parent=rna-XM_011264519.3
NW_020229230.1	Gnomon	exon	200010	200273	.	-	.	ID=exon-XM_011264534.2-2;Dbxref=GeneID:105255313%2CGenbank:XM_011264534.2;Parent=rna-XM_011264534.2
NW_020229230.1	Gnomon	exon	199746	199917	.	-	.	ID=exon-XM_011264534.2-3;Dbxref=GeneID:105255313%2CGenbank:XM_011264534.2;Parent=rna-XM_011264534.2
NW_020229230.1	Gnomon	exon	200631	200851	.	-	.	ID=exon-XM_011264534.2-1;Dbxref=GeneID:105255313%2CGenbank:XM_011264534.2;Parent=rna-XM_011264534.2
NW_020229230.1	Gnomon	CDS	53250	54029	.	+	0	Name=XP_011262822.1;ID=cds-XP_011262822.1;Dbxref=GeneID:105255306%2CGenbank:XP_011262822.1;Parent=rna-XM_011264520.3
NW_020229230.1	Gnomon	exon	42288	42412	.	+	.	ID=exon-XM_025414860.1-3;Dbxref=GeneID:105255301%2CGenbank:XM_025414860.1;Parent=rna-XM_025414860.1
NW_020229230.1	Gnomon	exon	42485	42628	.	+	.	ID=exon-XM_025414860.1-4;Dbxref=GeneID:105255301%2CGenbank:XM_025414860.1;Parent=rna-XM_025414860.1
NW_020229230.1	Gnomon	exon	42739	42918	.	+	.	ID=exon-XM_025414860.1-5;Dbxref=GeneID:105255301%2CGenbank:XM_025414860.1;Parent=rna-XM_025414860.1
NW_020229230.1	Gnomon	exon	41181	41394	.	+	.	ID=exon-XM_025414860.1-1;Dbxref=GeneID:105255301%2CGenbank:XM_025414860.1;Parent=rna-XM_025414860.1
NW_020229230.1	Gnomon	exon	41888	42192	.	+	.	ID=exon-XM_025414860.1-2;Dbxref=GeneID:105255301%2CGenbank:XM_025414860.1;Parent=rna-XM_025414860.1
NW_020229230.1	Gnomon	mRNA	68512	70949	.	+	.	Name=XM_011264531.3;ID=rna-XM_011264531.3;Dbxref=GeneID:105255310%2CGenbank:XM_011264531.3;Parent=gene-LOC105255310
NW_020229230.1	Gnomon	gene	189307	197984	.	-	.	Name=LOC105255312;ID=gene-LOC105255312;Dbxref=GeneID:105255312
NW_020229230.1	Gnomon	gene	199746	200851	.	-	.	Name=LOC105255313;ID=gene-LOC105255313;Dbxref=GeneID:105255313
NW_020229230.1	Gnomon	gene	201870	203416	.	-	.	Name=LOC105255314;ID=gene-LOC105255314;Dbxref=GeneID:105255314
NW_020229230.1	Gnomon	gene	217772	218897	.	-	.	Name=LOC105255316;ID=gene-LOC105255316;Dbxref=GeneID:105255316
NW_020229230.1	Gnomon	gene	219114	220954	.	+	.	Name=LOC105255317;ID=gene-LOC105255317;Dbxref=GeneID:105255317
NW_020229230.1	Gnomon	gene	74137	84411	.	+	.	Name=LOC105255319;ID=gene-LOC105255319;Dbxref=GeneID:105255319
NW_020229230.1	Gnomon	gene	68512	70949	.	+	.	Name=LOC105255310;ID=gene-LOC105255310;Dbxref=GeneID:105255310
NW_020229230.1	Gnomon	pseudogene	218985	223369	.	+	.	Name=LOC105255323;ID=gene-LOC105255323;Dbxref=GeneID:105255323
NW_020229230.1	Gnomon	gene	136107	189214	.	-	.	Name=LOC105255321;ID=gene-LOC105255321;Dbxref=GeneID:105255321
NW_020229230.1	tRNAscan-SE	tRNA	26686	26758	.	-	.	ID=rna-Trnak-cuu;Dbxref=GeneID:109610305;Note=transfer RNA lysine (anticodon CUU);Parent=gene-Trnak-cuu
NW_020229230.1	Gnomon	CDS	65081	65082	.	-	0	Name=XP_011262828.2;ID=cds-XP_011262828.2;Dbxref=GeneID:105255308%2CGenbank:XP_011262828.2;Parent=rna-XM_011264526.3
NW_020229230.1	Gnomon	CDS	64672	64966	.	-	0	Name=XP_011262828.2;ID=cds-XP_011262828.2;Dbxref=GeneID:105255308%2CGenbank:XP_011262828.2;Parent=rna-XM_011264526.3
NW_020229230.1	Gnomon	CDS	64379	64574	.	-	0	Name=XP_011262828.2;ID=cds-XP_011262828.2;Dbxref=GeneID:105255308%2CGenbank:XP_011262828.2;Parent=rna-XM_011264526.3
NW_020229230.1	Gnomon	CDS	63174	63454	.	-	0	Name=XP_011262828.2;ID=cds-XP_011262828.2;Dbxref=GeneID:105255308%2CGenbank:XP_011262828.2;Parent=rna-XM_011264526.3
NW_020229230.1	Gnomon	CDS	62548	62700	.	-	0	Name=XP_011262828.2;ID=cds-XP_011262828.2;Dbxref=GeneID:105255308%2CGenbank:XP_011262828.2;Parent=rna-XM_011264526.3
NW_020229230.1	Gnomon	CDS	61446	61623	.	-	0	Name=XP_011262828.2;ID=cds-XP_011262828.2;Dbxref=GeneID:105255308%2CGenbank:XP_011262828.2;Parent=rna-XM_011264526.3
NW_020229230.1	Gnomon	CDS	60945	61103	.	-	0	Name=XP_011262828.2;ID=cds-XP_011262828.2;Dbxref=GeneID:105255308%2CGenbank:XP_011262828.2;Parent=rna-XM_011264526.3
NW_020229230.1	Gnomon	CDS	60488	60609	.	-	0	Name=XP_011262828.2;ID=cds-XP_011262828.2;Dbxref=GeneID:105255308%2CGenbank:XP_011262828.2;Parent=rna-XM_011264526.3
NW_020229230.1	Gnomon	CDS	60195	60387	.	-	0	Name=XP_011262828.2;ID=cds-XP_011262828.2;Dbxref=GeneID:105255308%2CGenbank:XP_011262828.2;Parent=rna-XM_011264526.3
NW_020229230.1	Gnomon	CDS	59622	59846	.	-	0	Name=XP_011262828.2;ID=cds-XP_011262828.2;Dbxref=GeneID:105255308%2CGenbank:XP_011262828.2;Parent=rna-XM_011264526.3
NW_020229230.1	Gnomon	CDS	59379	59532	.	-	0	Name=XP_011262828.2;ID=cds-XP_011262828.2;Dbxref=GeneID:105255308%2CGenbank:XP_011262828.2;Parent=rna-XM_011264526.3
NW_020229230.1	Gnomon	CDS	59178	59298	.	-	0	Name=XP_011262828.2;ID=cds-XP_011262828.2;Dbxref=GeneID:105255308%2CGenbank:XP_011262828.2;Parent=rna-XM_011264526.3
NW_020229230.1	Gnomon	CDS	58670	58795	.	-	0	Name=XP_011262828.2;ID=cds-XP_011262828.2;Dbxref=GeneID:105255308%2CGenbank:XP_011262828.2;Parent=rna-XM_011264526.3
NW_020229230.1	Gnomon	mRNA	68523	70949	.	+	.	Name=XM_011264530.3;ID=rna-XM_011264530.3;Dbxref=GeneID:105255310%2CGenbank:XM_011264530.3;Parent=gene-LOC105255310
NW_020229230.1	Gnomon	CDS	68043	68166	.	-	0	Name=XP_011262829.1;ID=cds-XP_011262829.1;Dbxref=GeneID:105255309%2CGenbank:XP_011262829.1;Parent=rna-XM_011264527.3
NW_020229230.1	Gnomon	CDS	67610	67776	.	-	0	Name=XP_011262829.1;ID=cds-XP_011262829.1;Dbxref=GeneID:105255309%2CGenbank:XP_011262829.1;Parent=rna-XM_011264527.3
NW_020229230.1	Gnomon	CDS	67157	67544	.	-	0	Name=XP_011262829.1;ID=cds-XP_011262829.1;Dbxref=GeneID:105255309%2CGenbank:XP_011262829.1;Parent=rna-XM_011264527.3
NW_020229230.1	Gnomon	CDS	66964	67082	.	-	0	Name=XP_011262829.1;ID=cds-XP_011262829.1;Dbxref=GeneID:105255309%2CGenbank:XP_011262829.1;Parent=rna-XM_011264527.3
NW_020229230.1	Gnomon	CDS	54426	54528	.	+	0	Name=XP_011262825.1;ID=cds-XP_011262825.1;Dbxref=GeneID:105255307%2CGenbank:XP_011262825.1;Parent=rna-XM_011264523.2
NW_020229230.1	Gnomon	CDS	54736	54953	.	+	0	Name=XP_011262825.1;ID=cds-XP_011262825.1;Dbxref=GeneID:105255307%2CGenbank:XP_011262825.1;Parent=rna-XM_011264523.2
NW_020229230.1	Gnomon	CDS	55037	55186	.	+	0	Name=XP_011262825.1;ID=cds-XP_011262825.1;Dbxref=GeneID:105255307%2CGenbank:XP_011262825.1;Parent=rna-XM_011264523.2
NW_020229230.1	Gnomon	exon	280503	281829	.	-	.	ID=exon-XM_025414806.1-10;Dbxref=GeneID:105258076%2CGenbank:XM_025414806.1;Parent=rna-XM_025414806.1
NW_020229230.1	Gnomon	gene	41181	42918	.	+	.	Name=LOC105255301;ID=gene-LOC105255301;Dbxref=GeneID:105255301
NW_020229230.1	Gnomon	gene	43028	45994	.	-	.	Name=LOC105255302;ID=gene-LOC105255302;Dbxref=GeneID:105255302
NW_020229230.1	Gnomon	gene	46946	48320	.	+	.	Name=LOC105255304;ID=gene-LOC105255304;Dbxref=GeneID:105255304
NW_020229230.1	Gnomon	gene	48537	50090	.	-	.	Name=LOC105255305;ID=gene-LOC105255305;Dbxref=GeneID:105255305
NW_020229230.1	Gnomon	gene	51965	54108	.	+	.	Name=LOC105255306;ID=gene-LOC105255306;Dbxref=GeneID:105255306
NW_020229230.1	Gnomon	gene	51958	55209	.	+	.	Name=LOC105255307;ID=gene-LOC105255307;Dbxref=GeneID:105255307
NW_020229230.1	Gnomon	gene	58475	65724	.	-	.	Name=LOC105255308;ID=gene-LOC105255308;Dbxref=GeneID:105255308
NW_020229230.1	Gnomon	gene	66928	68249	.	-	.	Name=LOC105255309;ID=gene-LOC105255309;Dbxref=GeneID:105255309
NW_020229230.1	Gnomon	gene	35568	40868	.	-	.	Name=LOC105255300;ID=gene-LOC105255300;Dbxref=GeneID:105255300
NW_020229230.1	Gnomon	mRNA	423677	425200	.	-	.	Name=XM_025414768.1;ID=rna-XM_025414768.1;Dbxref=GeneID:105249293%2CGenbank:XM_025414768.1;Parent=gene-LOC105249293
NW_020229230.1	Gnomon	CDS	65081	65082	.	-	0	Name=XP_011262827.2;ID=cds-XP_011262827.2;Dbxref=GeneID:105255308%2CGenbank:XP_011262827.2;Parent=rna-XM_011264525.3
NW_020229230.1	Gnomon	CDS	64672	64966	.	-	0	Name=XP_011262827.2;ID=cds-XP_011262827.2;Dbxref=GeneID:105255308%2CGenbank:XP_011262827.2;Parent=rna-XM_011264525.3
NW_020229230.1	Gnomon	CDS	64379	64574	.	-	0	Name=XP_011262827.2;ID=cds-XP_011262827.2;Dbxref=GeneID:105255308%2CGenbank:XP_011262827.2;Parent=rna-XM_011264525.3
NW_020229230.1	Gnomon	CDS	63174	63454	.	-	0	Name=XP_011262827.2;ID=cds-XP_011262827.2;Dbxref=GeneID:105255308%2CGenbank:XP_011262827.2;Parent=rna-XM_011264525.3
NW_020229230.1	Gnomon	CDS	62548	62700	.	-	0	Name=XP_011262827.2;ID=cds-XP_011262827.2;Dbxref=GeneID:105255308%2CGenbank:XP_011262827.2;Parent=rna-XM_011264525.3
NW_020229230.1	Gnomon	CDS	61446	61623	.	-	0	Name=XP_011262827.2;ID=cds-XP_011262827.2;Dbxref=GeneID:105255308%2CGenbank:XP_011262827.2;Parent=rna-XM_011264525.3
NW_020229230.1	Gnomon	CDS	60945	61103	.	-	0	Name=XP_011262827.2;ID=cds-XP_011262827.2;Dbxref=GeneID:105255308%2CGenbank:XP_011262827.2;Parent=rna-XM_011264525.3
NW_020229230.1	Gnomon	CDS	60488	60609	.	-	0	Name=XP_011262827.2;ID=cds-XP_011262827.2;Dbxref=GeneID:105255308%2CGenbank:XP_011262827.2;Parent=rna-XM_011264525.3
NW_020229230.1	Gnomon	CDS	60195	60387	.	-	0	Name=XP_011262827.2;ID=cds-XP_011262827.2;Dbxref=GeneID:105255308%2CGenbank:XP_011262827.2;Parent=rna-XM_011264525.3
NW_020229230.1	Gnomon	CDS	59622	59846	.	-	0	Name=XP_011262827.2;ID=cds-XP_011262827.2;Dbxref=GeneID:105255308%2CGenbank:XP_011262827.2;Parent=rna-XM_011264525.3
NW_020229230.1	Gnomon	CDS	59379	59535	.	-	0	Name=XP_011262827.2;ID=cds-XP_011262827.2;Dbxref=GeneID:105255308%2CGenbank:XP_011262827.2;Parent=rna-XM_011264525.3
NW_020229230.1	Gnomon	CDS	59178	59298	.	-	0	Name=XP_011262827.2;ID=cds-XP_011262827.2;Dbxref=GeneID:105255308%2CGenbank:XP_011262827.2;Parent=rna-XM_011264525.3
NW_020229230.1	Gnomon	CDS	58670	58795	.	-	0	Name=XP_011262827.2;ID=cds-XP_011262827.2;Dbxref=GeneID:105255308%2CGenbank:XP_011262827.2;Parent=rna-XM_011264525.3
NW_020229230.1	Gnomon	gene	12	20333	.	-	.	Name=LOC105255298;ID=gene-LOC105255298;Dbxref=GeneID:105255298
NW_020229230.1	Gnomon	gene	27495	35405	.	+	.	Name=LOC105255299;ID=gene-LOC105255299;Dbxref=GeneID:105255299
NW_020229230.1	Gnomon	CDS	273067	273570	.	-	0	Name=XP_025270729.1;ID=cds-XP_025270729.1;Dbxref=GeneID:105252091%2CGenbank:XP_025270729.1;Parent=rna-XM_025414944.1
NW_020229230.1	Gnomon	CDS	271715	271925	.	-	0	Name=XP_025270729.1;ID=cds-XP_025270729.1;Dbxref=GeneID:105252091%2CGenbank:XP_025270729.1;Parent=rna-XM_025414944.1
NW_020229230.1	Gnomon	CDS	271081	271358	.	-	0	Name=XP_025270729.1;ID=cds-XP_025270729.1;Dbxref=GeneID:105252091%2CGenbank:XP_025270729.1;Parent=rna-XM_025414944.1
NW_020229230.1	Gnomon	CDS	270411	270720	.	-	0	Name=XP_025270729.1;ID=cds-XP_025270729.1;Dbxref=GeneID:105252091%2CGenbank:XP_025270729.1;Parent=rna-XM_025414944.1
NW_020229230.1	Gnomon	CDS	269820	270104	.	-	0	Name=XP_025270729.1;ID=cds-XP_025270729.1;Dbxref=GeneID:105252091%2CGenbank:XP_025270729.1;Parent=rna-XM_025414944.1
NW_020229230.1	Gnomon	CDS	268613	268857	.	-	0	Name=XP_025270729.1;ID=cds-XP_025270729.1;Dbxref=GeneID:105252091%2CGenbank:XP_025270729.1;Parent=rna-XM_025414944.1
NW_020229230.1	Gnomon	CDS	267953	268240	.	-	0	Name=XP_025270729.1;ID=cds-XP_025270729.1;Dbxref=GeneID:105252091%2CGenbank:XP_025270729.1;Parent=rna-XM_025414944.1
NW_020229230.1	Gnomon	CDS	267131	267157	.	-	0	Name=XP_025270729.1;ID=cds-XP_025270729.1;Dbxref=GeneID:105252091%2CGenbank:XP_025270729.1;Parent=rna-XM_025414944.1
NW_020229230.1	Gnomon	exon	35734	36027	.	-	.	ID=exon-XM_025414882.1-10;Dbxref=GeneID:105255300%2CGenbank:XM_025414882.1;Parent=rna-XM_025414882.1
NW_020229230.1	Gnomon	mRNA	199746	200851	.	-	.	Name=XM_011264534.2;ID=rna-XM_011264534.2;Dbxref=GeneID:105255313%2CGenbank:XM_011264534.2;Parent=gene-LOC105255313
NW_020229230.1	Gnomon	mRNA	41181	42918	.	+	.	Name=XM_025414860.1;ID=rna-XM_025414860.1;Dbxref=GeneID:105255301%2CGenbank:XM_025414860.1;Parent=gene-LOC105255301
NW_020229230.1	Gnomon	mRNA	189307	197984	.	-	.	Name=XM_011264533.3;ID=rna-XM_011264533.3;Dbxref=GeneID:105255312%2CGenbank:XM_011264533.3;Parent=gene-LOC105255312
NW_020229230.1	Gnomon	gene	235225	237167	.	+	.	Name=LOC105255650;ID=gene-LOC105255650;Dbxref=GeneID:105255650
NW_020229230.1	Gnomon	CDS	412997	413000	.	+	0	Name=XP_025270571.1;ID=cds-XP_025270571.1;Dbxref=GeneID:105249294%2CGenbank:XP_025270571.1;Parent=rna-XM_025414786.1
NW_020229230.1	Gnomon	CDS	413173	413345	.	+	0	Name=XP_025270571.1;ID=cds-XP_025270571.1;Dbxref=GeneID:105249294%2CGenbank:XP_025270571.1;Parent=rna-XM_025414786.1
NW_020229230.1	Gnomon	CDS	413532	413762	.	+	0	Name=XP_025270571.1;ID=cds-XP_025270571.1;Dbxref=GeneID:105249294%2CGenbank:XP_025270571.1;Parent=rna-XM_025414786.1
NW_020229230.1	Gnomon	CDS	413872	414006	.	+	0	Name=XP_025270571.1;ID=cds-XP_025270571.1;Dbxref=GeneID:105249294%2CGenbank:XP_025270571.1;Parent=rna-XM_025414786.1
NW_020229230.1	Gnomon	CDS	414091	414261	.	+	0	Name=XP_025270571.1;ID=cds-XP_025270571.1;Dbxref=GeneID:105249294%2CGenbank:XP_025270571.1;Parent=rna-XM_025414786.1
NW_020229230.1	Gnomon	CDS	273067	273570	.	-	0	Name=XP_025270727.1;ID=cds-XP_025270727.1;Dbxref=GeneID:105252091%2CGenbank:XP_025270727.1;Parent=rna-XM_025414942.1
NW_020229230.1	Gnomon	CDS	271715	271925	.	-	0	Name=XP_025270727.1;ID=cds-XP_025270727.1;Dbxref=GeneID:105252091%2CGenbank:XP_025270727.1;Parent=rna-XM_025414942.1
NW_020229230.1	Gnomon	CDS	271081	271358	.	-	0	Name=XP_025270727.1;ID=cds-XP_025270727.1;Dbxref=GeneID:105252091%2CGenbank:XP_025270727.1;Parent=rna-XM_025414942.1
NW_020229230.1	Gnomon	CDS	270411	270720	.	-	0	Name=XP_025270727.1;ID=cds-XP_025270727.1;Dbxref=GeneID:105252091%2CGenbank:XP_025270727.1;Parent=rna-XM_025414942.1
NW_020229230.1	Gnomon	CDS	269820	270104	.	-	0	Name=XP_025270727.1;ID=cds-XP_025270727.1;Dbxref=GeneID:105252091%2CGenbank:XP_025270727.1;Parent=rna-XM_025414942.1
NW_020229230.1	Gnomon	CDS	268613	268857	.	-	0	Name=XP_025270727.1;ID=cds-XP_025270727.1;Dbxref=GeneID:105252091%2CGenbank:XP_025270727.1;Parent=rna-XM_025414942.1
NW_020229230.1	Gnomon	CDS	267953	268240	.	-	0	Name=XP_025270727.1;ID=cds-XP_025270727.1;Dbxref=GeneID:105252091%2CGenbank:XP_025270727.1;Parent=rna-XM_025414942.1
NW_020229230.1	Gnomon	CDS	267052	267144	.	-	0	Name=XP_025270727.1;ID=cds-XP_025270727.1;Dbxref=GeneID:105252091%2CGenbank:XP_025270727.1;Parent=rna-XM_025414942.1
NW_020229230.1	Gnomon	CDS	266846	266963	.	-	0	Name=XP_025270727.1;ID=cds-XP_025270727.1;Dbxref=GeneID:105252091%2CGenbank:XP_025270727.1;Parent=rna-XM_025414942.1
NW_020229230.1	Gnomon	CDS	266063	266172	.	-	0	Name=XP_025270727.1;ID=cds-XP_025270727.1;Dbxref=GeneID:105252091%2CGenbank:XP_025270727.1;Parent=rna-XM_025414942.1
NW_020229230.1	Gnomon	mRNA	68531	70949	.	+	.	Name=XM_011264532.3;ID=rna-XM_011264532.3;Dbxref=GeneID:105255310%2CGenbank:XM_011264532.3;Parent=gene-LOC105255310
NW_020229230.1	Gnomon	gene	238168	260540	.	-	.	Name=LOC105247758;ID=gene-LOC105247758;Dbxref=GeneID:105247758
NW_020229230.1	Gnomon	mRNA	423686	426250	.	-	.	Name=XM_011254635.3;ID=rna-XM_011254635.3;Dbxref=GeneID:105249293%2CGenbank:XM_011254635.3;Parent=gene-LOC105249293
NW_020229230.1	Gnomon	CDS	74566	74787	.	+	0	Name=XP_019884359.2;ID=cds-XP_019884359.2;Dbxref=GeneID:105255319%2CGenbank:XP_019884359.2;Parent=rna-XM_020028800.2
NW_020229230.1	Gnomon	CDS	81570	82907	.	+	0	Name=XP_019884359.2;ID=cds-XP_019884359.2;Dbxref=GeneID:105255319%2CGenbank:XP_019884359.2;Parent=rna-XM_020028800.2
NW_020229230.1	Gnomon	mRNA	410389	411927	.	+	.	Name=XM_020026935.2;ID=rna-XM_020026935.2;Dbxref=GeneID:112637050%2CGenbank:XM_020026935.2;Parent=gene-LOC112637050
NW_020229230.1	Gnomon	exon	40714	40868	.	-	.	ID=exon-XM_025414881.1-1;Dbxref=GeneID:105255300%2CGenbank:XM_025414881.1;Parent=rna-XM_025414881.1
NW_020229230.1	Gnomon	exon	39922	40081	.	-	.	ID=exon-XM_025414881.1-2;Dbxref=GeneID:105255300%2CGenbank:XM_025414881.1;Parent=rna-XM_025414881.1
NW_020229230.1	Gnomon	exon	39655	39824	.	-	.	ID=exon-XM_025414881.1-3;Dbxref=GeneID:105255300%2CGenbank:XM_025414881.1;Parent=rna-XM_025414881.1
NW_020229230.1	Gnomon	exon	37976	38226	.	-	.	ID=exon-XM_025414881.1-8;Dbxref=GeneID:105255300%2CGenbank:XM_025414881.1;Parent=rna-XM_025414881.1
NW_020229230.1	Gnomon	exon	37501	37897	.	-	.	ID=exon-XM_025414881.1-9;Dbxref=GeneID:105255300%2CGenbank:XM_025414881.1;Parent=rna-XM_025414881.1
NW_020229230.1	Gnomon	exon	39332	39578	.	-	.	ID=exon-XM_025414881.1-4;Dbxref=GeneID:105255300%2CGenbank:XM_025414881.1;Parent=rna-XM_025414881.1
NW_020229230.1	Gnomon	exon	39052	39250	.	-	.	ID=exon-XM_025414881.1-5;Dbxref=GeneID:105255300%2CGenbank:XM_025414881.1;Parent=rna-XM_025414881.1
NW_020229230.1	Gnomon	exon	38621	38840	.	-	.	ID=exon-XM_025414881.1-6;Dbxref=GeneID:105255300%2CGenbank:XM_025414881.1;Parent=rna-XM_025414881.1
NW_020229230.1	Gnomon	exon	38298	38442	.	-	.	ID=exon-XM_025414881.1-7;Dbxref=GeneID:105255300%2CGenbank:XM_025414881.1;Parent=rna-XM_025414881.1
NW_020229230.1	Gnomon	mRNA	496073	508198	.	+	.	Name=XM_020026934.2;ID=rna-XM_020026934.2;Dbxref=GeneID:105249289%2CGenbank:XM_020026934.2;Parent=gene-LOC105249289
NW_020229230.1	Gnomon	exon	70658	70949	.	+	.	ID=exon-XM_011264532.3-7;Dbxref=GeneID:105255310%2CGenbank:XM_011264532.3;Parent=rna-XM_011264532.3
NW_020229230.1	Gnomon	exon	70062	70206	.	+	.	ID=exon-XM_011264532.3-5;Dbxref=GeneID:105255310%2CGenbank:XM_011264532.3;Parent=rna-XM_011264532.3
NW_020229230.1	Gnomon	exon	70274	70449	.	+	.	ID=exon-XM_011264532.3-6;Dbxref=GeneID:105255310%2CGenbank:XM_011264532.3;Parent=rna-XM_011264532.3
NW_020229230.1	Gnomon	exon	69117	69221	.	+	.	ID=exon-XM_011264532.3-3;Dbxref=GeneID:105255310%2CGenbank:XM_011264532.3;Parent=rna-XM_011264532.3
NW_020229230.1	Gnomon	exon	69418	69774	.	+	.	ID=exon-XM_011264532.3-4;Dbxref=GeneID:105255310%2CGenbank:XM_011264532.3;Parent=rna-XM_011264532.3
NW_020229230.1	Gnomon	exon	68531	68599	.	+	.	ID=exon-XM_011264532.3-1;Dbxref=GeneID:105255310%2CGenbank:XM_011264532.3;Parent=rna-XM_011264532.3
NW_020229230.1	Gnomon	exon	68913	68986	.	+	.	ID=exon-XM_011264532.3-2;Dbxref=GeneID:105255310%2CGenbank:XM_011264532.3;Parent=rna-XM_011264532.3
NW_020229230.1	Gnomon	mRNA	508265	513780	.	-	.	Name=XM_025414845.1;ID=rna-XM_025414845.1;Dbxref=GeneID:105249290%2CGenbank:XM_025414845.1;Parent=gene-LOC105249290
NW_020229230.1	Gnomon	exon	410389	410608	.	+	.	ID=exon-XM_020026935.2-1;Dbxref=GeneID:112637050%2CGenbank:XM_020026935.2;Parent=rna-XM_020026935.2
NW_020229230.1	Gnomon	exon	410775	410947	.	+	.	ID=exon-XM_020026935.2-2;Dbxref=GeneID:112637050%2CGenbank:XM_020026935.2;Parent=rna-XM_020026935.2
NW_020229230.1	Gnomon	exon	411130	411354	.	+	.	ID=exon-XM_020026935.2-3;Dbxref=GeneID:112637050%2CGenbank:XM_020026935.2;Parent=rna-XM_020026935.2
NW_020229230.1	Gnomon	exon	411460	411594	.	+	.	ID=exon-XM_020026935.2-4;Dbxref=GeneID:112637050%2CGenbank:XM_020026935.2;Parent=rna-XM_020026935.2
NW_020229230.1	Gnomon	exon	411680	411927	.	+	.	ID=exon-XM_020026935.2-5;Dbxref=GeneID:112637050%2CGenbank:XM_020026935.2;Parent=rna-XM_020026935.2
NW_020229230.1	Gnomon	mRNA	423686	432169	.	-	.	Name=XM_011254634.3;ID=rna-XM_011254634.3;Dbxref=GeneID:105249293%2CGenbank:XM_011254634.3;Parent=gene-LOC105249293
NW_020229230.1	Gnomon	mRNA	417536	439702	.	+	.	Name=XM_020026933.2;ID=rna-XM_020026933.2;Dbxref=GeneID:105249298%2CGenbank:XM_020026933.2;Parent=gene-LOC105249298
NW_020229230.1	Gnomon	mRNA	43028	45693	.	-	.	Name=XM_011264517.3;ID=rna-XM_011264517.3;Dbxref=GeneID:105255302%2CGenbank:XM_011264517.3;Parent=gene-LOC105255302
NW_020229230.1	Gnomon	exon	68512	68555	.	+	.	ID=exon-XM_011264531.3-1;Dbxref=GeneID:105255310%2CGenbank:XM_011264531.3;Parent=rna-XM_011264531.3
NW_020229230.1	Gnomon	exon	68913	68986	.	+	.	ID=exon-XM_011264531.3-2;Dbxref=GeneID:105255310%2CGenbank:XM_011264531.3;Parent=rna-XM_011264531.3
NW_020229230.1	Gnomon	exon	69117	69221	.	+	.	ID=exon-XM_011264531.3-3;Dbxref=GeneID:105255310%2CGenbank:XM_011264531.3;Parent=rna-XM_011264531.3
NW_020229230.1	Gnomon	exon	69418	69774	.	+	.	ID=exon-XM_011264531.3-4;Dbxref=GeneID:105255310%2CGenbank:XM_011264531.3;Parent=rna-XM_011264531.3
NW_020229230.1	Gnomon	exon	70062	70206	.	+	.	ID=exon-XM_011264531.3-5;Dbxref=GeneID:105255310%2CGenbank:XM_011264531.3;Parent=rna-XM_011264531.3
NW_020229230.1	Gnomon	exon	70274	70449	.	+	.	ID=exon-XM_011264531.3-6;Dbxref=GeneID:105255310%2CGenbank:XM_011264531.3;Parent=rna-XM_011264531.3
NW_020229230.1	Gnomon	exon	70658	70949	.	+	.	ID=exon-XM_011264531.3-7;Dbxref=GeneID:105255310%2CGenbank:XM_011264531.3;Parent=rna-XM_011264531.3
NW_020229230.1	Gnomon	mRNA	417535	439823	.	+	.	Name=XM_025414749.1;ID=rna-XM_025414749.1;Dbxref=GeneID:105249298%2CGenbank:XM_025414749.1;Parent=gene-LOC105249298
NW_020229230.1	Gnomon	exon	29440	29529	.	+	.	ID=exon-XM_025414709.1-5;Dbxref=GeneID:105255299%2CGenbank:XM_025414709.1;Parent=rna-XM_025414709.1
NW_020229230.1	Gnomon	exon	29752	30126	.	+	.	ID=exon-XM_025414709.1-6;Dbxref=GeneID:105255299%2CGenbank:XM_025414709.1;Parent=rna-XM_025414709.1
NW_020229230.1	Gnomon	exon	30238	35405	.	+	.	ID=exon-XM_025414709.1-7;Dbxref=GeneID:105255299%2CGenbank:XM_025414709.1;Parent=rna-XM_025414709.1
NW_020229230.1	Gnomon	exon	27736	27826	.	+	.	ID=exon-XM_025414709.1-1;Dbxref=GeneID:105255299%2CGenbank:XM_025414709.1;Parent=rna-XM_025414709.1
NW_020229230.1	Gnomon	exon	28339	28675	.	+	.	ID=exon-XM_025414709.1-2;Dbxref=GeneID:105255299%2CGenbank:XM_025414709.1;Parent=rna-XM_025414709.1
NW_020229230.1	Gnomon	exon	28758	29014	.	+	.	ID=exon-XM_025414709.1-3;Dbxref=GeneID:105255299%2CGenbank:XM_025414709.1;Parent=rna-XM_025414709.1
NW_020229230.1	Gnomon	exon	29194	29298	.	+	.	ID=exon-XM_025414709.1-4;Dbxref=GeneID:105255299%2CGenbank:XM_025414709.1;Parent=rna-XM_025414709.1
NW_020229230.1	Gnomon	exon	504492	504652	.	+	.	ID=exon-XM_020026934.2-2;Dbxref=GeneID:105249289%2CGenbank:XM_020026934.2;Parent=rna-XM_020026934.2
NW_020229230.1	Gnomon	exon	506717	508198	.	+	.	ID=exon-XM_020026934.2-3;Dbxref=GeneID:105249289%2CGenbank:XM_020026934.2;Parent=rna-XM_020026934.2
NW_020229230.1	Gnomon	exon	496073	500722	.	+	.	ID=exon-XM_020026934.2-1;Dbxref=GeneID:105249289%2CGenbank:XM_020026934.2;Parent=rna-XM_020026934.2
NW_020229230.1	Gnomon	mRNA	43028	45994	.	-	.	Name=XM_011264516.3;ID=rna-XM_011264516.3;Dbxref=GeneID:105255302%2CGenbank:XM_011264516.3;Parent=gene-LOC105255302
NW_020229230.1	Gnomon	exon	437755	437970	.	+	.	ID=exon-XM_025414749.1-10;Dbxref=GeneID:105249298%2CGenbank:XM_025414749.1;Parent=rna-XM_025414749.1
NW_020229230.1	Gnomon	exon	439415	439823	.	+	.	ID=exon-XM_025414749.1-11;Dbxref=GeneID:105249298%2CGenbank:XM_025414749.1;Parent=rna-XM_025414749.1
NW_020229230.1	Gnomon	mRNA	41181	42918	.	+	.	Name=XM_011264515.3;ID=rna-XM_011264515.3;Dbxref=GeneID:105255301%2CGenbank:XM_011264515.3;Parent=gene-LOC105255301
NW_020229230.1	Gnomon	exon	407403	409627	.	+	.	ID=exon-XM_011254641.3-3;Dbxref=GeneID:105249296%2CGenbank:XM_011254641.3;Parent=rna-XM_011254641.3
NW_020229230.1	Gnomon	exon	402680	402911	.	+	.	ID=exon-XM_011254641.3-1;Dbxref=GeneID:105249296%2CGenbank:XM_011254641.3;Parent=rna-XM_011254641.3
NW_020229230.1	Gnomon	exon	406782	407322	.	+	.	ID=exon-XM_011254641.3-2;Dbxref=GeneID:105249296%2CGenbank:XM_011254641.3;Parent=rna-XM_011254641.3
NW_020229230.1	Gnomon	mRNA	446748	483855	.	-	.	Name=XM_011254630.3;ID=rna-XM_011254630.3;Dbxref=GeneID:105249291%2CGenbank:XM_011254630.3;Parent=gene-LOC105249291
NW_020229230.1	Gnomon	exon	197773	197984	.	-	.	ID=exon-XM_011264533.3-1;Dbxref=GeneID:105255312%2CGenbank:XM_011264533.3;Parent=rna-XM_011264533.3
NW_020229230.1	Gnomon	exon	189307	189889	.	-	.	ID=exon-XM_011264533.3-6;Dbxref=GeneID:105255312%2CGenbank:XM_011264533.3;Parent=rna-XM_011264533.3
NW_020229230.1	Gnomon	exon	197345	197467	.	-	.	ID=exon-XM_011264533.3-2;Dbxref=GeneID:105255312%2CGenbank:XM_011264533.3;Parent=rna-XM_011264533.3
NW_020229230.1	Gnomon	exon	195076	195276	.	-	.	ID=exon-XM_011264533.3-3;Dbxref=GeneID:105255312%2CGenbank:XM_011264533.3;Parent=rna-XM_011264533.3
NW_020229230.1	Gnomon	exon	192385	192650	.	-	.	ID=exon-XM_011264533.3-4;Dbxref=GeneID:105255312%2CGenbank:XM_011264533.3;Parent=rna-XM_011264533.3
NW_020229230.1	Gnomon	exon	191751	192046	.	-	.	ID=exon-XM_011264533.3-5;Dbxref=GeneID:105255312%2CGenbank:XM_011264533.3;Parent=rna-XM_011264533.3
NW_020229230.1	Gnomon	mRNA	74137	84411	.	+	.	Name=XM_020028800.2;ID=rna-XM_020028800.2;Dbxref=GeneID:105255319%2CGenbank:XM_020028800.2;Parent=gene-LOC105255319
NW_020229230.1	Gnomon	CDS	419043	419281	.	+	0	Name=XP_019882492.2;ID=cds-XP_019882492.2;Dbxref=GeneID:105249298%2CGenbank:XP_019882492.2;Parent=rna-XM_020026933.2
NW_020229230.1	Gnomon	CDS	419689	420053	.	+	0	Name=XP_019882492.2;ID=cds-XP_019882492.2;Dbxref=GeneID:105249298%2CGenbank:XP_019882492.2;Parent=rna-XM_020026933.2
NW_020229230.1	Gnomon	CDS	420198	420748	.	+	0	Name=XP_019882492.2;ID=cds-XP_019882492.2;Dbxref=GeneID:105249298%2CGenbank:XP_019882492.2;Parent=rna-XM_020026933.2
NW_020229230.1	Gnomon	CDS	420827	420990	.	+	0	Name=XP_019882492.2;ID=cds-XP_019882492.2;Dbxref=GeneID:105249298%2CGenbank:XP_019882492.2;Parent=rna-XM_020026933.2
NW_020229230.1	Gnomon	CDS	421072	421456	.	+	0	Name=XP_019882492.2;ID=cds-XP_019882492.2;Dbxref=GeneID:105249298%2CGenbank:XP_019882492.2;Parent=rna-XM_020026933.2
NW_020229230.1	Gnomon	CDS	421535	421687	.	+	0	Name=XP_019882492.2;ID=cds-XP_019882492.2;Dbxref=GeneID:105249298%2CGenbank:XP_019882492.2;Parent=rna-XM_020026933.2
NW_020229230.1	Gnomon	CDS	421756	421912	.	+	0	Name=XP_019882492.2;ID=cds-XP_019882492.2;Dbxref=GeneID:105249298%2CGenbank:XP_019882492.2;Parent=rna-XM_020026933.2
NW_020229230.1	Gnomon	CDS	422980	423158	.	+	0	Name=XP_019882492.2;ID=cds-XP_019882492.2;Dbxref=GeneID:105249298%2CGenbank:XP_019882492.2;Parent=rna-XM_020026933.2
NW_020229230.1	Gnomon	CDS	437755	437970	.	+	0	Name=XP_019882492.2;ID=cds-XP_019882492.2;Dbxref=GeneID:105249298%2CGenbank:XP_019882492.2;Parent=rna-XM_020026933.2
NW_020229230.1	Gnomon	CDS	439415	439702	.	+	0	Name=XP_019882492.2;ID=cds-XP_019882492.2;Dbxref=GeneID:105249298%2CGenbank:XP_019882492.2;Parent=rna-XM_020026933.2
NW_020229230.1	Gnomon	exon	415272	415405	.	+	.	ID=exon-XM_011254640.3-1;Dbxref=GeneID:105249295%2CGenbank:XM_011254640.3;Parent=rna-XM_011254640.3
NW_020229230.1	Gnomon	exon	415578	415750	.	+	.	ID=exon-XM_011254640.3-2;Dbxref=GeneID:105249295%2CGenbank:XM_011254640.3;Parent=rna-XM_011254640.3
NW_020229230.1	Gnomon	exon	415937	416167	.	+	.	ID=exon-XM_011254640.3-3;Dbxref=GeneID:105249295%2CGenbank:XM_011254640.3;Parent=rna-XM_011254640.3
NW_020229230.1	Gnomon	exon	416274	416408	.	+	.	ID=exon-XM_011254640.3-4;Dbxref=GeneID:105249295%2CGenbank:XM_011254640.3;Parent=rna-XM_011254640.3
NW_020229230.1	Gnomon	exon	416493	416699	.	+	.	ID=exon-XM_011254640.3-5;Dbxref=GeneID:105249295%2CGenbank:XM_011254640.3;Parent=rna-XM_011254640.3
NW_020229230.1	Gnomon	mRNA	410390	414332	.	+	.	Name=XM_025414803.1;ID=rna-XM_025414803.1;Dbxref=GeneID:112637050%2CGenbank:XM_025414803.1;Parent=gene-LOC112637050
NW_020229230.1	Gnomon	CDS	499744	500722	.	+	0	Name=XP_019882493.2;ID=cds-XP_019882493.2;Dbxref=GeneID:105249289%2CGenbank:XP_019882493.2;Parent=rna-XM_020026934.2
NW_020229230.1	Gnomon	CDS	504492	504652	.	+	0	Name=XP_019882493.2;ID=cds-XP_019882493.2;Dbxref=GeneID:105249289%2CGenbank:XP_019882493.2;Parent=rna-XM_020026934.2
NW_020229230.1	Gnomon	CDS	506717	506776	.	+	0	Name=XP_019882493.2;ID=cds-XP_019882493.2;Dbxref=GeneID:105249289%2CGenbank:XP_019882493.2;Parent=rna-XM_020026934.2
NW_020229230.1	Gnomon	mRNA	27736	35405	.	+	.	Name=XM_025414709.1;ID=rna-XM_025414709.1;Dbxref=GeneID:105255299%2CGenbank:XM_025414709.1;Parent=gene-LOC105255299
NW_020229230.1	Gnomon	exon	35734	36027	.	-	.	ID=exon-XM_025414881.1-10;Dbxref=GeneID:105255300%2CGenbank:XM_025414881.1;Parent=rna-XM_025414881.1
NW_020229230.1	Gnomon	mRNA	27495	35405	.	+	.	Name=XM_025414706.1;ID=rna-XM_025414706.1;Dbxref=GeneID:105255299%2CGenbank:XM_025414706.1;Parent=gene-LOC105255299
NW_020229230.1	Gnomon	mRNA	48537	50090	.	-	.	Name=XM_011264519.3;ID=rna-XM_011264519.3;Dbxref=GeneID:105255305%2CGenbank:XM_011264519.3;Parent=gene-LOC105255305
NW_020229230.1	Gnomon	CDS	410605	410608	.	+	0	Name=XP_019882494.2;ID=cds-XP_019882494.2;Dbxref=GeneID:112637050%2CGenbank:XP_019882494.2;Parent=rna-XM_020026935.2
NW_020229230.1	Gnomon	CDS	410775	410947	.	+	0	Name=XP_019882494.2;ID=cds-XP_019882494.2;Dbxref=GeneID:112637050%2CGenbank:XP_019882494.2;Parent=rna-XM_020026935.2
NW_020229230.1	Gnomon	CDS	411130	411354	.	+	0	Name=XP_019882494.2;ID=cds-XP_019882494.2;Dbxref=GeneID:112637050%2CGenbank:XP_019882494.2;Parent=rna-XM_020026935.2
NW_020229230.1	Gnomon	CDS	411460	411594	.	+	0	Name=XP_019882494.2;ID=cds-XP_019882494.2;Dbxref=GeneID:112637050%2CGenbank:XP_019882494.2;Parent=rna-XM_020026935.2
NW_020229230.1	Gnomon	CDS	411680	411850	.	+	0	Name=XP_019882494.2;ID=cds-XP_019882494.2;Dbxref=GeneID:112637050%2CGenbank:XP_019882494.2;Parent=rna-XM_020026935.2
NW_020229230.1	Gnomon	mRNA	46946	48320	.	+	.	Name=XM_011264518.2;ID=rna-XM_011264518.2;Dbxref=GeneID:105255304%2CGenbank:XM_011264518.2;Parent=gene-LOC105255304
NW_020229230.1	Gnomon	gene	410389	414332	.	+	.	Name=LOC112637050;ID=gene-LOC112637050;Dbxref=GeneID:112637050
NW_020229230.1	Gnomon	exon	40770	40868	.	-	.	ID=exon-XM_025414882.1-1;Dbxref=GeneID:105255300%2CGenbank:XM_025414882.1;Parent=rna-XM_025414882.1
NW_020229230.1	Gnomon	exon	39922	40081	.	-	.	ID=exon-XM_025414882.1-2;Dbxref=GeneID:105255300%2CGenbank:XM_025414882.1;Parent=rna-XM_025414882.1
NW_020229230.1	Gnomon	exon	39052	39250	.	-	.	ID=exon-XM_025414882.1-5;Dbxref=GeneID:105255300%2CGenbank:XM_025414882.1;Parent=rna-XM_025414882.1
NW_020229230.1	Gnomon	exon	38621	38840	.	-	.	ID=exon-XM_025414882.1-6;Dbxref=GeneID:105255300%2CGenbank:XM_025414882.1;Parent=rna-XM_025414882.1
NW_020229230.1	Gnomon	exon	39655	39824	.	-	.	ID=exon-XM_025414882.1-3;Dbxref=GeneID:105255300%2CGenbank:XM_025414882.1;Parent=rna-XM_025414882.1
NW_020229230.1	Gnomon	exon	39332	39578	.	-	.	ID=exon-XM_025414882.1-4;Dbxref=GeneID:105255300%2CGenbank:XM_025414882.1;Parent=rna-XM_025414882.1
NW_020229230.1	Gnomon	exon	37501	37897	.	-	.	ID=exon-XM_025414882.1-9;Dbxref=GeneID:105255300%2CGenbank:XM_025414882.1;Parent=rna-XM_025414882.1
NW_020229230.1	Gnomon	exon	38298	38442	.	-	.	ID=exon-XM_025414882.1-7;Dbxref=GeneID:105255300%2CGenbank:XM_025414882.1;Parent=rna-XM_025414882.1
NW_020229230.1	Gnomon	exon	37976	38226	.	-	.	ID=exon-XM_025414882.1-8;Dbxref=GeneID:105255300%2CGenbank:XM_025414882.1;Parent=rna-XM_025414882.1
NW_020229230.1	Gnomon	mRNA	415167	416699	.	+	.	Name=XM_011254639.3;ID=rna-XM_011254639.3;Dbxref=GeneID:105249295%2CGenbank:XM_011254639.3;Parent=gene-LOC105249295
NW_020229230.1	Gnomon	mRNA	267058	273830	.	-	.	Name=XM_025414944.1;ID=rna-XM_025414944.1;Dbxref=GeneID:105252091%2CGenbank:XM_025414944.1;Parent=gene-LOC105252091
NW_020229230.1	Gnomon	mRNA	27495	35405	.	+	.	Name=XM_025414704.1;ID=rna-XM_025414704.1;Dbxref=GeneID:105255299%2CGenbank:XM_025414704.1;Parent=gene-LOC105255299
NW_020229230.1	Gnomon	exon	238168	239127	.	-	.	ID=exon-XM_025414965.1-10;Dbxref=GeneID:105247758%2CGenbank:XM_025414965.1;Parent=rna-XM_025414965.1
NW_020229230.1	Gnomon	CDS	39922	40047	.	-	0	Name=XP_025270669.1;ID=cds-XP_025270669.1;Dbxref=GeneID:105255300%2CGenbank:XP_025270669.1;Parent=rna-XM_025414884.1
NW_020229230.1	Gnomon	CDS	39655	39824	.	-	0	Name=XP_025270669.1;ID=cds-XP_025270669.1;Dbxref=GeneID:105255300%2CGenbank:XP_025270669.1;Parent=rna-XM_025414884.1
NW_020229230.1	Gnomon	CDS	39332	39578	.	-	0	Name=XP_025270669.1;ID=cds-XP_025270669.1;Dbxref=GeneID:105255300%2CGenbank:XP_025270669.1;Parent=rna-XM_025414884.1
NW_020229230.1	Gnomon	CDS	39052	39250	.	-	0	Name=XP_025270669.1;ID=cds-XP_025270669.1;Dbxref=GeneID:105255300%2CGenbank:XP_025270669.1;Parent=rna-XM_025414884.1
NW_020229230.1	Gnomon	CDS	38621	38840	.	-	0	Name=XP_025270669.1;ID=cds-XP_025270669.1;Dbxref=GeneID:105255300%2CGenbank:XP_025270669.1;Parent=rna-XM_025414884.1
NW_020229230.1	Gnomon	CDS	38298	38442	.	-	0	Name=XP_025270669.1;ID=cds-XP_025270669.1;Dbxref=GeneID:105255300%2CGenbank:XP_025270669.1;Parent=rna-XM_025414884.1
NW_020229230.1	Gnomon	CDS	37976	38226	.	-	0	Name=XP_025270669.1;ID=cds-XP_025270669.1;Dbxref=GeneID:105255300%2CGenbank:XP_025270669.1;Parent=rna-XM_025414884.1
NW_020229230.1	Gnomon	CDS	37501	37897	.	-	0	Name=XP_025270669.1;ID=cds-XP_025270669.1;Dbxref=GeneID:105255300%2CGenbank:XP_025270669.1;Parent=rna-XM_025414884.1
NW_020229230.1	Gnomon	CDS	35734	36027	.	-	0	Name=XP_025270669.1;ID=cds-XP_025270669.1;Dbxref=GeneID:105255300%2CGenbank:XP_025270669.1;Parent=rna-XM_025414884.1
NW_020229230.1	Gnomon	CDS	419043	419281	.	+	0	Name=XP_025270523.1;ID=cds-XP_025270523.1;Dbxref=GeneID:105249298%2CGenbank:XP_025270523.1;Parent=rna-XM_025414738.1
NW_020229230.1	Gnomon	CDS	419671	420053	.	+	0	Name=XP_025270523.1;ID=cds-XP_025270523.1;Dbxref=GeneID:105249298%2CGenbank:XP_025270523.1;Parent=rna-XM_025414738.1
NW_020229230.1	Gnomon	CDS	420198	420748	.	+	0	Name=XP_025270523.1;ID=cds-XP_025270523.1;Dbxref=GeneID:105249298%2CGenbank:XP_025270523.1;Parent=rna-XM_025414738.1
NW_020229230.1	Gnomon	CDS	420827	420990	.	+	0	Name=XP_025270523.1;ID=cds-XP_025270523.1;Dbxref=GeneID:105249298%2CGenbank:XP_025270523.1;Parent=rna-XM_025414738.1
NW_020229230.1	Gnomon	CDS	421072	421456	.	+	0	Name=XP_025270523.1;ID=cds-XP_025270523.1;Dbxref=GeneID:105249298%2CGenbank:XP_025270523.1;Parent=rna-XM_025414738.1
NW_020229230.1	Gnomon	CDS	421535	421687	.	+	0	Name=XP_025270523.1;ID=cds-XP_025270523.1;Dbxref=GeneID:105249298%2CGenbank:XP_025270523.1;Parent=rna-XM_025414738.1
NW_020229230.1	Gnomon	CDS	421756	421912	.	+	0	Name=XP_025270523.1;ID=cds-XP_025270523.1;Dbxref=GeneID:105249298%2CGenbank:XP_025270523.1;Parent=rna-XM_025414738.1
NW_020229230.1	Gnomon	CDS	422980	423158	.	+	0	Name=XP_025270523.1;ID=cds-XP_025270523.1;Dbxref=GeneID:105249298%2CGenbank:XP_025270523.1;Parent=rna-XM_025414738.1
NW_020229230.1	Gnomon	CDS	437755	437970	.	+	0	Name=XP_025270523.1;ID=cds-XP_025270523.1;Dbxref=GeneID:105249298%2CGenbank:XP_025270523.1;Parent=rna-XM_025414738.1
NW_020229230.1	Gnomon	CDS	439418	439702	.	+	0	Name=XP_025270523.1;ID=cds-XP_025270523.1;Dbxref=GeneID:105249298%2CGenbank:XP_025270523.1;Parent=rna-XM_025414738.1
NW_020229230.1	Gnomon	mRNA	265839	273828	.	-	.	Name=XM_025414942.1;ID=rna-XM_025414942.1;Dbxref=GeneID:105252091%2CGenbank:XM_025414942.1;Parent=gene-LOC105252091
NW_020229230.1	Gnomon	exon	416274	416408	.	+	.	ID=exon-XM_011254639.3-4;Dbxref=GeneID:105249295%2CGenbank:XM_011254639.3;Parent=rna-XM_011254639.3
NW_020229230.1	Gnomon	exon	416493	416699	.	+	.	ID=exon-XM_011254639.3-5;Dbxref=GeneID:105249295%2CGenbank:XM_011254639.3;Parent=rna-XM_011254639.3
NW_020229230.1	Gnomon	exon	415573	415750	.	+	.	ID=exon-XM_011254639.3-2;Dbxref=GeneID:105249295%2CGenbank:XM_011254639.3;Parent=rna-XM_011254639.3
NW_020229230.1	Gnomon	exon	415937	416167	.	+	.	ID=exon-XM_011254639.3-3;Dbxref=GeneID:105249295%2CGenbank:XM_011254639.3;Parent=rna-XM_011254639.3
NW_020229230.1	Gnomon	exon	415167	415405	.	+	.	ID=exon-XM_011254639.3-1;Dbxref=GeneID:105249295%2CGenbank:XM_011254639.3;Parent=rna-XM_011254639.3
NW_020229230.1	Gnomon	CDS	419043	419281	.	+	0	Name=XP_025270522.1;ID=cds-XP_025270522.1;Dbxref=GeneID:105249298%2CGenbank:XP_025270522.1;Parent=rna-XM_025414737.1
NW_020229230.1	Gnomon	CDS	419671	420053	.	+	0	Name=XP_025270522.1;ID=cds-XP_025270522.1;Dbxref=GeneID:105249298%2CGenbank:XP_025270522.1;Parent=rna-XM_025414737.1
NW_020229230.1	Gnomon	CDS	420198	420748	.	+	0	Name=XP_025270522.1;ID=cds-XP_025270522.1;Dbxref=GeneID:105249298%2CGenbank:XP_025270522.1;Parent=rna-XM_025414737.1
NW_020229230.1	Gnomon	CDS	420827	420990	.	+	0	Name=XP_025270522.1;ID=cds-XP_025270522.1;Dbxref=GeneID:105249298%2CGenbank:XP_025270522.1;Parent=rna-XM_025414737.1
NW_020229230.1	Gnomon	CDS	421072	421456	.	+	0	Name=XP_025270522.1;ID=cds-XP_025270522.1;Dbxref=GeneID:105249298%2CGenbank:XP_025270522.1;Parent=rna-XM_025414737.1
NW_020229230.1	Gnomon	CDS	421535	421687	.	+	0	Name=XP_025270522.1;ID=cds-XP_025270522.1;Dbxref=GeneID:105249298%2CGenbank:XP_025270522.1;Parent=rna-XM_025414737.1
NW_020229230.1	Gnomon	CDS	421756	421912	.	+	0	Name=XP_025270522.1;ID=cds-XP_025270522.1;Dbxref=GeneID:105249298%2CGenbank:XP_025270522.1;Parent=rna-XM_025414737.1
NW_020229230.1	Gnomon	CDS	422980	423158	.	+	0	Name=XP_025270522.1;ID=cds-XP_025270522.1;Dbxref=GeneID:105249298%2CGenbank:XP_025270522.1;Parent=rna-XM_025414737.1
NW_020229230.1	Gnomon	CDS	437755	437970	.	+	0	Name=XP_025270522.1;ID=cds-XP_025270522.1;Dbxref=GeneID:105249298%2CGenbank:XP_025270522.1;Parent=rna-XM_025414737.1
NW_020229230.1	Gnomon	CDS	439415	439702	.	+	0	Name=XP_025270522.1;ID=cds-XP_025270522.1;Dbxref=GeneID:105249298%2CGenbank:XP_025270522.1;Parent=rna-XM_025414737.1
NW_020229230.1	Gnomon	mRNA	410390	411918	.	+	.	Name=XM_011254638.3;ID=rna-XM_011254638.3;Dbxref=GeneID:112637050%2CGenbank:XM_011254638.3;Parent=gene-LOC112637050
NW_020229230.1	Gnomon	exon	414091	414324	.	+	.	ID=exon-XM_025414781.1-5;Dbxref=GeneID:105249294%2CGenbank:XM_025414781.1;Parent=rna-XM_025414781.1
NW_020229230.1	Gnomon	exon	413532	413762	.	+	.	ID=exon-XM_025414781.1-3;Dbxref=GeneID:105249294%2CGenbank:XM_025414781.1;Parent=rna-XM_025414781.1
NW_020229230.1	Gnomon	exon	413872	414006	.	+	.	ID=exon-XM_025414781.1-4;Dbxref=GeneID:105249294%2CGenbank:XM_025414781.1;Parent=rna-XM_025414781.1
NW_020229230.1	Gnomon	exon	412696	413000	.	+	.	ID=exon-XM_025414781.1-1;Dbxref=GeneID:105249294%2CGenbank:XM_025414781.1;Parent=rna-XM_025414781.1
NW_020229230.1	Gnomon	exon	413168	413345	.	+	.	ID=exon-XM_025414781.1-2;Dbxref=GeneID:105249294%2CGenbank:XM_025414781.1;Parent=rna-XM_025414781.1
NW_020229230.1	Gnomon	exon	417536	417759	.	+	.	ID=exon-XM_020026933.2-1;Dbxref=GeneID:105249298%2CGenbank:XM_020026933.2;Parent=rna-XM_020026933.2
NW_020229230.1	Gnomon	exon	419024	419281	.	+	.	ID=exon-XM_020026933.2-2;Dbxref=GeneID:105249298%2CGenbank:XM_020026933.2;Parent=rna-XM_020026933.2
NW_020229230.1	Gnomon	exon	419689	420053	.	+	.	ID=exon-XM_020026933.2-3;Dbxref=GeneID:105249298%2CGenbank:XM_020026933.2;Parent=rna-XM_020026933.2
NW_020229230.1	Gnomon	exon	420198	420748	.	+	.	ID=exon-XM_020026933.2-4;Dbxref=GeneID:105249298%2CGenbank:XM_020026933.2;Parent=rna-XM_020026933.2
NW_020229230.1	Gnomon	exon	420827	420990	.	+	.	ID=exon-XM_020026933.2-5;Dbxref=GeneID:105249298%2CGenbank:XM_020026933.2;Parent=rna-XM_020026933.2
NW_020229230.1	Gnomon	exon	421072	421456	.	+	.	ID=exon-XM_020026933.2-6;Dbxref=GeneID:105249298%2CGenbank:XM_020026933.2;Parent=rna-XM_020026933.2
NW_020229230.1	Gnomon	exon	421535	421687	.	+	.	ID=exon-XM_020026933.2-7;Dbxref=GeneID:105249298%2CGenbank:XM_020026933.2;Parent=rna-XM_020026933.2
NW_020229230.1	Gnomon	exon	421756	421912	.	+	.	ID=exon-XM_020026933.2-8;Dbxref=GeneID:105249298%2CGenbank:XM_020026933.2;Parent=rna-XM_020026933.2
NW_020229230.1	Gnomon	exon	422980	423158	.	+	.	ID=exon-XM_020026933.2-9;Dbxref=GeneID:105249298%2CGenbank:XM_020026933.2;Parent=rna-XM_020026933.2
NW_020229230.1	Gnomon	CDS	39922	40047	.	-	0	Name=XP_025270667.1;ID=cds-XP_025270667.1;Dbxref=GeneID:105255300%2CGenbank:XP_025270667.1;Parent=rna-XM_025414882.1
NW_020229230.1	Gnomon	CDS	39655	39824	.	-	0	Name=XP_025270667.1;ID=cds-XP_025270667.1;Dbxref=GeneID:105255300%2CGenbank:XP_025270667.1;Parent=rna-XM_025414882.1
NW_020229230.1	Gnomon	CDS	39332	39578	.	-	0	Name=XP_025270667.1;ID=cds-XP_025270667.1;Dbxref=GeneID:105255300%2CGenbank:XP_025270667.1;Parent=rna-XM_025414882.1
NW_020229230.1	Gnomon	CDS	39052	39250	.	-	0	Name=XP_025270667.1;ID=cds-XP_025270667.1;Dbxref=GeneID:105255300%2CGenbank:XP_025270667.1;Parent=rna-XM_025414882.1
NW_020229230.1	Gnomon	CDS	38621	38840	.	-	0	Name=XP_025270667.1;ID=cds-XP_025270667.1;Dbxref=GeneID:105255300%2CGenbank:XP_025270667.1;Parent=rna-XM_025414882.1
NW_020229230.1	Gnomon	CDS	38298	38442	.	-	0	Name=XP_025270667.1;ID=cds-XP_025270667.1;Dbxref=GeneID:105255300%2CGenbank:XP_025270667.1;Parent=rna-XM_025414882.1
NW_020229230.1	Gnomon	CDS	37976	38226	.	-	0	Name=XP_025270667.1;ID=cds-XP_025270667.1;Dbxref=GeneID:105255300%2CGenbank:XP_025270667.1;Parent=rna-XM_025414882.1
NW_020229230.1	Gnomon	CDS	37501	37897	.	-	0	Name=XP_025270667.1;ID=cds-XP_025270667.1;Dbxref=GeneID:105255300%2CGenbank:XP_025270667.1;Parent=rna-XM_025414882.1
NW_020229230.1	Gnomon	CDS	35734	36027	.	-	0	Name=XP_025270667.1;ID=cds-XP_025270667.1;Dbxref=GeneID:105255300%2CGenbank:XP_025270667.1;Parent=rna-XM_025414882.1
NW_020229230.1	Gnomon	exon	411680	411918	.	+	.	ID=exon-XM_011254638.3-5;Dbxref=GeneID:112637050%2CGenbank:XM_011254638.3;Parent=rna-XM_011254638.3
NW_020229230.1	Gnomon	exon	410390	410608	.	+	.	ID=exon-XM_011254638.3-1;Dbxref=GeneID:112637050%2CGenbank:XM_011254638.3;Parent=rna-XM_011254638.3
NW_020229230.1	Gnomon	exon	410770	410947	.	+	.	ID=exon-XM_011254638.3-2;Dbxref=GeneID:112637050%2CGenbank:XM_011254638.3;Parent=rna-XM_011254638.3
NW_020229230.1	Gnomon	exon	411130	411354	.	+	.	ID=exon-XM_011254638.3-3;Dbxref=GeneID:112637050%2CGenbank:XM_011254638.3;Parent=rna-XM_011254638.3
NW_020229230.1	Gnomon	exon	411460	411594	.	+	.	ID=exon-XM_011254638.3-4;Dbxref=GeneID:112637050%2CGenbank:XM_011254638.3;Parent=rna-XM_011254638.3
NW_020229230.1	Gnomon	mRNA	366888	370389	.	+	.	Name=XM_025414894.1;ID=rna-XM_025414894.1;Dbxref=GeneID:105250340%2CGenbank:XM_025414894.1;Parent=gene-LOC105250340
NW_020229230.1	Gnomon	CDS	39922	40047	.	-	0	Name=XP_025270666.1;ID=cds-XP_025270666.1;Dbxref=GeneID:105255300%2CGenbank:XP_025270666.1;Parent=rna-XM_025414881.1
NW_020229230.1	Gnomon	CDS	39655	39824	.	-	0	Name=XP_025270666.1;ID=cds-XP_025270666.1;Dbxref=GeneID:105255300%2CGenbank:XP_025270666.1;Parent=rna-XM_025414881.1
NW_020229230.1	Gnomon	CDS	39332	39578	.	-	0	Name=XP_025270666.1;ID=cds-XP_025270666.1;Dbxref=GeneID:105255300%2CGenbank:XP_025270666.1;Parent=rna-XM_025414881.1
NW_020229230.1	Gnomon	CDS	39052	39250	.	-	0	Name=XP_025270666.1;ID=cds-XP_025270666.1;Dbxref=GeneID:105255300%2CGenbank:XP_025270666.1;Parent=rna-XM_025414881.1
NW_020229230.1	Gnomon	CDS	38621	38840	.	-	0	Name=XP_025270666.1;ID=cds-XP_025270666.1;Dbxref=GeneID:105255300%2CGenbank:XP_025270666.1;Parent=rna-XM_025414881.1
NW_020229230.1	Gnomon	CDS	38298	38442	.	-	0	Name=XP_025270666.1;ID=cds-XP_025270666.1;Dbxref=GeneID:105255300%2CGenbank:XP_025270666.1;Parent=rna-XM_025414881.1
NW_020229230.1	Gnomon	CDS	37976	38226	.	-	0	Name=XP_025270666.1;ID=cds-XP_025270666.1;Dbxref=GeneID:105255300%2CGenbank:XP_025270666.1;Parent=rna-XM_025414881.1
NW_020229230.1	Gnomon	CDS	37501	37897	.	-	0	Name=XP_025270666.1;ID=cds-XP_025270666.1;Dbxref=GeneID:105255300%2CGenbank:XP_025270666.1;Parent=rna-XM_025414881.1
NW_020229230.1	Gnomon	CDS	35734	36027	.	-	0	Name=XP_025270666.1;ID=cds-XP_025270666.1;Dbxref=GeneID:105255300%2CGenbank:XP_025270666.1;Parent=rna-XM_025414881.1
NW_020229230.1	Gnomon	exon	529780	529934	.	+	.	ID=exon-XM_025414854.1-6;Dbxref=GeneID:105249287%2CGenbank:XM_025414854.1;Parent=rna-XM_025414854.1
NW_020229230.1	Gnomon	exon	530734	530923	.	+	.	ID=exon-XM_025414854.1-7;Dbxref=GeneID:105249287%2CGenbank:XM_025414854.1;Parent=rna-XM_025414854.1
NW_020229230.1	Gnomon	exon	531264	531396	.	+	.	ID=exon-XM_025414854.1-8;Dbxref=GeneID:105249287%2CGenbank:XM_025414854.1;Parent=rna-XM_025414854.1
NW_020229230.1	Gnomon	exon	531573	531885	.	+	.	ID=exon-XM_025414854.1-9;Dbxref=GeneID:105249287%2CGenbank:XM_025414854.1;Parent=rna-XM_025414854.1
NW_020229230.1	Gnomon	exon	522601	523266	.	+	.	ID=exon-XM_025414854.1-1;Dbxref=GeneID:105249287%2CGenbank:XM_025414854.1;Parent=rna-XM_025414854.1
NW_020229230.1	Gnomon	exon	525308	525395	.	+	.	ID=exon-XM_025414854.1-2;Dbxref=GeneID:105249287%2CGenbank:XM_025414854.1;Parent=rna-XM_025414854.1
NW_020229230.1	Gnomon	exon	527495	527639	.	+	.	ID=exon-XM_025414854.1-3;Dbxref=GeneID:105249287%2CGenbank:XM_025414854.1;Parent=rna-XM_025414854.1
NW_020229230.1	Gnomon	exon	527755	527974	.	+	.	ID=exon-XM_025414854.1-4;Dbxref=GeneID:105249287%2CGenbank:XM_025414854.1;Parent=rna-XM_025414854.1
NW_020229230.1	Gnomon	exon	528041	528147	.	+	.	ID=exon-XM_025414854.1-5;Dbxref=GeneID:105249287%2CGenbank:XM_025414854.1;Parent=rna-XM_025414854.1
NW_020229230.1	Gnomon	exon	68913	68986	.	+	.	ID=exon-XM_011264528.3-2;Dbxref=GeneID:105255310%2CGenbank:XM_011264528.3;Parent=rna-XM_011264528.3
NW_020229230.1	Gnomon	exon	69117	69221	.	+	.	ID=exon-XM_011264528.3-3;Dbxref=GeneID:105255310%2CGenbank:XM_011264528.3;Parent=rna-XM_011264528.3
NW_020229230.1	Gnomon	exon	68532	68704	.	+	.	ID=exon-XM_011264528.3-1;Dbxref=GeneID:105255310%2CGenbank:XM_011264528.3;Parent=rna-XM_011264528.3
NW_020229230.1	Gnomon	exon	70274	70449	.	+	.	ID=exon-XM_011264528.3-6;Dbxref=GeneID:105255310%2CGenbank:XM_011264528.3;Parent=rna-XM_011264528.3
NW_020229230.1	Gnomon	exon	70658	70949	.	+	.	ID=exon-XM_011264528.3-7;Dbxref=GeneID:105255310%2CGenbank:XM_011264528.3;Parent=rna-XM_011264528.3
NW_020229230.1	Gnomon	exon	69418	69774	.	+	.	ID=exon-XM_011264528.3-4;Dbxref=GeneID:105255310%2CGenbank:XM_011264528.3;Parent=rna-XM_011264528.3
NW_020229230.1	Gnomon	exon	70062	70206	.	+	.	ID=exon-XM_011264528.3-5;Dbxref=GeneID:105255310%2CGenbank:XM_011264528.3;Parent=rna-XM_011264528.3
NW_020229230.1	Gnomon	exon	300553	300906	.	-	.	ID=exon-XM_025414806.1-3;Dbxref=GeneID:105258076%2CGenbank:XM_025414806.1;Parent=rna-XM_025414806.1
NW_020229230.1	Gnomon	exon	295684	298859	.	-	.	ID=exon-XM_025414806.1-4;Dbxref=GeneID:105258076%2CGenbank:XM_025414806.1;Parent=rna-XM_025414806.1
NW_020229230.1	Gnomon	exon	287166	287625	.	-	.	ID=exon-XM_025414806.1-5;Dbxref=GeneID:105258076%2CGenbank:XM_025414806.1;Parent=rna-XM_025414806.1
NW_020229230.1	Gnomon	exon	286712	287075	.	-	.	ID=exon-XM_025414806.1-6;Dbxref=GeneID:105258076%2CGenbank:XM_025414806.1;Parent=rna-XM_025414806.1
NW_020229230.1	Gnomon	exon	312207	312353	.	-	.	ID=exon-XM_025414806.1-1;Dbxref=GeneID:105258076%2CGenbank:XM_025414806.1;Parent=rna-XM_025414806.1
NW_020229230.1	Gnomon	exon	300971	301117	.	-	.	ID=exon-XM_025414806.1-2;Dbxref=GeneID:105258076%2CGenbank:XM_025414806.1;Parent=rna-XM_025414806.1
NW_020229230.1	Gnomon	exon	285151	286634	.	-	.	ID=exon-XM_025414806.1-7;Dbxref=GeneID:105258076%2CGenbank:XM_025414806.1;Parent=rna-XM_025414806.1
NW_020229230.1	Gnomon	exon	282983	283908	.	-	.	ID=exon-XM_025414806.1-8;Dbxref=GeneID:105258076%2CGenbank:XM_025414806.1;Parent=rna-XM_025414806.1
NW_020229230.1	Gnomon	exon	282362	282598	.	-	.	ID=exon-XM_025414806.1-9;Dbxref=GeneID:105258076%2CGenbank:XM_025414806.1;Parent=rna-XM_025414806.1
NW_020229230.1	Gnomon	gene	265839	273830	.	-	.	Name=LOC105252091;ID=gene-LOC105252091;Dbxref=GeneID:105252091
NW_020229230.1	Gnomon	exon	319092	319207	.	-	.	ID=id-LOC112639776-2;Dbxref=GeneID:112639776;Parent=gene-LOC112639776
NW_020229230.1	Gnomon	exon	320842	321002	.	-	.	ID=id-LOC112639776-5;Dbxref=GeneID:112639776;Parent=gene-LOC112639776
NW_020229230.1	Gnomon	exon	363624	363895	.	-	.	ID=id-LOC112639776-6;Dbxref=GeneID:112639776;Parent=gene-LOC112639776
NW_020229230.1	Gnomon	exon	319292	319384	.	-	.	ID=id-LOC112639776-3;Dbxref=GeneID:112639776;Parent=gene-LOC112639776
NW_020229230.1	Gnomon	exon	320169	320469	.	-	.	ID=id-LOC112639776-4;Dbxref=GeneID:112639776;Parent=gene-LOC112639776
NW_020229230.1	Gnomon	exon	365497	365707	.	-	.	ID=id-LOC112639776-9;Dbxref=GeneID:112639776;Parent=gene-LOC112639776
NW_020229230.1	Gnomon	exon	364203	364508	.	-	.	ID=id-LOC112639776-7;Dbxref=GeneID:112639776;Parent=gene-LOC112639776
NW_020229230.1	Gnomon	exon	364875	365149	.	-	.	ID=id-LOC112639776-8;Dbxref=GeneID:112639776;Parent=gene-LOC112639776
NW_020229230.1	Gnomon	exon	235225	235433	.	+	.	ID=exon-XM_025414961.1-1;Dbxref=GeneID:105255650%2CGenbank:XM_025414961.1;Parent=rna-XM_025414961.1
NW_020229230.1	Gnomon	exon	235753	236190	.	+	.	ID=exon-XM_025414961.1-2;Dbxref=GeneID:105255650%2CGenbank:XM_025414961.1;Parent=rna-XM_025414961.1
NW_020229230.1	Gnomon	exon	236508	236661	.	+	.	ID=exon-XM_025414961.1-3;Dbxref=GeneID:105255650%2CGenbank:XM_025414961.1;Parent=rna-XM_025414961.1
NW_020229230.1	Gnomon	exon	236774	236900	.	+	.	ID=exon-XM_025414961.1-4;Dbxref=GeneID:105255650%2CGenbank:XM_025414961.1;Parent=rna-XM_025414961.1
NW_020229230.1	Gnomon	exon	236978	237167	.	+	.	ID=exon-XM_025414961.1-5;Dbxref=GeneID:105255650%2CGenbank:XM_025414961.1;Parent=rna-XM_025414961.1
NW_020229230.1	Gnomon	mRNA	280503	312353	.	-	.	Name=XM_025414806.1;ID=rna-XM_025414806.1;Dbxref=GeneID:105258076%2CGenbank:XM_025414806.1;Parent=gene-LOC105258076
NW_020229230.1	Gnomon	exon	220627	220954	.	+	.	ID=exon-XM_025414830.1-4;Dbxref=GeneID:105255317%2CGenbank:XM_025414830.1;Parent=rna-XM_025414830.1
NW_020229230.1	Gnomon	exon	219208	219506	.	+	.	ID=exon-XM_025414830.1-2;Dbxref=GeneID:105255317%2CGenbank:XM_025414830.1;Parent=rna-XM_025414830.1
NW_020229230.1	Gnomon	exon	220238	220426	.	+	.	ID=exon-XM_025414830.1-3;Dbxref=GeneID:105255317%2CGenbank:XM_025414830.1;Parent=rna-XM_025414830.1
NW_020229230.1	Gnomon	exon	219114	219140	.	+	.	ID=exon-XM_025414830.1-1;Dbxref=GeneID:105255317%2CGenbank:XM_025414830.1;Parent=rna-XM_025414830.1
NW_020229230.1	Gnomon	exon	312201	312351	.	-	.	ID=exon-XM_025414807.1-1;Dbxref=GeneID:105258076%2CGenbank:XM_025414807.1;Parent=rna-XM_025414807.1
NW_020229230.1	Gnomon	exon	295684	298859	.	-	.	ID=exon-XM_025414807.1-4;Dbxref=GeneID:105258076%2CGenbank:XM_025414807.1;Parent=rna-XM_025414807.1
NW_020229230.1	Gnomon	exon	287166	287625	.	-	.	ID=exon-XM_025414807.1-5;Dbxref=GeneID:105258076%2CGenbank:XM_025414807.1;Parent=rna-XM_025414807.1
NW_020229230.1	Gnomon	exon	300971	301117	.	-	.	ID=exon-XM_025414807.1-2;Dbxref=GeneID:105258076%2CGenbank:XM_025414807.1;Parent=rna-XM_025414807.1
NW_020229230.1	Gnomon	exon	300553	300906	.	-	.	ID=exon-XM_025414807.1-3;Dbxref=GeneID:105258076%2CGenbank:XM_025414807.1;Parent=rna-XM_025414807.1
NW_020229230.1	Gnomon	exon	282983	283908	.	-	.	ID=exon-XM_025414807.1-8;Dbxref=GeneID:105258076%2CGenbank:XM_025414807.1;Parent=rna-XM_025414807.1
NW_020229230.1	Gnomon	exon	282362	282598	.	-	.	ID=exon-XM_025414807.1-9;Dbxref=GeneID:105258076%2CGenbank:XM_025414807.1;Parent=rna-XM_025414807.1
NW_020229230.1	Gnomon	exon	286712	287075	.	-	.	ID=exon-XM_025414807.1-6;Dbxref=GeneID:105258076%2CGenbank:XM_025414807.1;Parent=rna-XM_025414807.1
NW_020229230.1	Gnomon	exon	285151	286634	.	-	.	ID=exon-XM_025414807.1-7;Dbxref=GeneID:105258076%2CGenbank:XM_025414807.1;Parent=rna-XM_025414807.1
NW_020229230.1	Gnomon	mRNA	280503	312351	.	-	.	Name=XM_025414807.1;ID=rna-XM_025414807.1;Dbxref=GeneID:105258076%2CGenbank:XM_025414807.1;Parent=gene-LOC105258076
NW_020229230.1	Gnomon	CDS	412885	413000	.	+	0	Name=XP_025270566.1;ID=cds-XP_025270566.1;Dbxref=GeneID:105249294%2CGenbank:XP_025270566.1;Parent=rna-XM_025414781.1
NW_020229230.1	Gnomon	CDS	413168	413345	.	+	0	Name=XP_025270566.1;ID=cds-XP_025270566.1;Dbxref=GeneID:105249294%2CGenbank:XP_025270566.1;Parent=rna-XM_025414781.1
NW_020229230.1	Gnomon	CDS	413532	413762	.	+	0	Name=XP_025270566.1;ID=cds-XP_025270566.1;Dbxref=GeneID:105249294%2CGenbank:XP_025270566.1;Parent=rna-XM_025414781.1
NW_020229230.1	Gnomon	CDS	413872	414006	.	+	0	Name=XP_025270566.1;ID=cds-XP_025270566.1;Dbxref=GeneID:105249294%2CGenbank:XP_025270566.1;Parent=rna-XM_025414781.1
NW_020229230.1	Gnomon	CDS	414091	414261	.	+	0	Name=XP_025270566.1;ID=cds-XP_025270566.1;Dbxref=GeneID:105249294%2CGenbank:XP_025270566.1;Parent=rna-XM_025414781.1
NW_020229230.1	Gnomon	exon	371052	371961	.	-	.	ID=exon-XM_011256361.3-1;Dbxref=GeneID:105250336%2CGenbank:XM_011256361.3;Parent=rna-XM_011256361.3
NW_020229230.1	Gnomon	CDS	44523	44837	.	-	0	Name=XP_011262819.2;ID=cds-XP_011262819.2;Dbxref=GeneID:105255302%2CGenbank:XP_011262819.2;Parent=rna-XM_011264517.3
NW_020229230.1	Gnomon	CDS	44137	44452	.	-	0	Name=XP_011262819.2;ID=cds-XP_011262819.2;Dbxref=GeneID:105255302%2CGenbank:XP_011262819.2;Parent=rna-XM_011264517.3
NW_020229230.1	Gnomon	CDS	43738	43905	.	-	0	Name=XP_011262819.2;ID=cds-XP_011262819.2;Dbxref=GeneID:105255302%2CGenbank:XP_011262819.2;Parent=rna-XM_011264517.3
NW_020229230.1	Gnomon	CDS	43461	43663	.	-	0	Name=XP_011262819.2;ID=cds-XP_011262819.2;Dbxref=GeneID:105255302%2CGenbank:XP_011262819.2;Parent=rna-XM_011264517.3
NW_020229230.1	Gnomon	CDS	43181	43384	.	-	0	Name=XP_011262819.2;ID=cds-XP_011262819.2;Dbxref=GeneID:105255302%2CGenbank:XP_011262819.2;Parent=rna-XM_011264517.3
NW_020229230.1	Gnomon	exon	417536	417759	.	+	.	ID=exon-XM_025414737.1-1;Dbxref=GeneID:105249298%2CGenbank:XM_025414737.1;Parent=rna-XM_025414737.1
NW_020229230.1	Gnomon	exon	420198	420748	.	+	.	ID=exon-XM_025414737.1-4;Dbxref=GeneID:105249298%2CGenbank:XM_025414737.1;Parent=rna-XM_025414737.1
NW_020229230.1	Gnomon	exon	420827	420990	.	+	.	ID=exon-XM_025414737.1-5;Dbxref=GeneID:105249298%2CGenbank:XM_025414737.1;Parent=rna-XM_025414737.1
NW_020229230.1	Gnomon	exon	419024	419281	.	+	.	ID=exon-XM_025414737.1-2;Dbxref=GeneID:105249298%2CGenbank:XM_025414737.1;Parent=rna-XM_025414737.1
NW_020229230.1	Gnomon	exon	419671	420053	.	+	.	ID=exon-XM_025414737.1-3;Dbxref=GeneID:105249298%2CGenbank:XM_025414737.1;Parent=rna-XM_025414737.1
NW_020229230.1	Gnomon	exon	421756	421912	.	+	.	ID=exon-XM_025414737.1-8;Dbxref=GeneID:105249298%2CGenbank:XM_025414737.1;Parent=rna-XM_025414737.1
NW_020229230.1	Gnomon	exon	422980	423158	.	+	.	ID=exon-XM_025414737.1-9;Dbxref=GeneID:105249298%2CGenbank:XM_025414737.1;Parent=rna-XM_025414737.1
NW_020229230.1	Gnomon	exon	421072	421456	.	+	.	ID=exon-XM_025414737.1-6;Dbxref=GeneID:105249298%2CGenbank:XM_025414737.1;Parent=rna-XM_025414737.1
NW_020229230.1	Gnomon	exon	421535	421687	.	+	.	ID=exon-XM_025414737.1-7;Dbxref=GeneID:105249298%2CGenbank:XM_025414737.1;Parent=rna-XM_025414737.1
NW_020229230.1	Gnomon	exon	371961	372279	.	-	.	ID=exon-XM_011256362.2-1;Dbxref=GeneID:105250337%2CGenbank:XM_011256362.2;Parent=rna-XM_011256362.2
NW_020229230.1	Gnomon	mRNA	51965	54108	.	+	.	Name=XM_011264520.3;ID=rna-XM_011264520.3;Dbxref=GeneID:105255306%2CGenbank:XM_011264520.3;Parent=gene-LOC105255306
NW_020229230.1	Gnomon	exon	70658	70949	.	+	.	ID=exon-XM_011264530.3-7;Dbxref=GeneID:105255310%2CGenbank:XM_011264530.3;Parent=rna-XM_011264530.3
NW_020229230.1	Gnomon	exon	70062	70206	.	+	.	ID=exon-XM_011264530.3-5;Dbxref=GeneID:105255310%2CGenbank:XM_011264530.3;Parent=rna-XM_011264530.3
NW_020229230.1	Gnomon	exon	70274	70449	.	+	.	ID=exon-XM_011264530.3-6;Dbxref=GeneID:105255310%2CGenbank:XM_011264530.3;Parent=rna-XM_011264530.3
NW_020229230.1	Gnomon	exon	69117	69221	.	+	.	ID=exon-XM_011264530.3-3;Dbxref=GeneID:105255310%2CGenbank:XM_011264530.3;Parent=rna-XM_011264530.3
NW_020229230.1	Gnomon	exon	69418	69774	.	+	.	ID=exon-XM_011264530.3-4;Dbxref=GeneID:105255310%2CGenbank:XM_011264530.3;Parent=rna-XM_011264530.3
NW_020229230.1	Gnomon	exon	68523	68582	.	+	.	ID=exon-XM_011264530.3-1;Dbxref=GeneID:105255310%2CGenbank:XM_011264530.3;Parent=rna-XM_011264530.3
NW_020229230.1	Gnomon	exon	68913	68986	.	+	.	ID=exon-XM_011264530.3-2;Dbxref=GeneID:105255310%2CGenbank:XM_011264530.3;Parent=rna-XM_011264530.3
NW_020229230.1	Gnomon	CDS	41246	41394	.	+	0	Name=XP_011262817.2;ID=cds-XP_011262817.2;Dbxref=GeneID:105255301%2CGenbank:XP_011262817.2;Parent=rna-XM_011264515.3
NW_020229230.1	Gnomon	CDS	41888	42039	.	+	0	Name=XP_011262817.2;ID=cds-XP_011262817.2;Dbxref=GeneID:105255301%2CGenbank:XP_011262817.2;Parent=rna-XM_011264515.3
NW_020229230.1	Gnomon	CDS	42103	42192	.	+	0	Name=XP_011262817.2;ID=cds-XP_011262817.2;Dbxref=GeneID:105255301%2CGenbank:XP_011262817.2;Parent=rna-XM_011264515.3
NW_020229230.1	Gnomon	CDS	42288	42412	.	+	0	Name=XP_011262817.2;ID=cds-XP_011262817.2;Dbxref=GeneID:105255301%2CGenbank:XP_011262817.2;Parent=rna-XM_011264515.3
NW_020229230.1	Gnomon	CDS	42485	42628	.	+	0	Name=XP_011262817.2;ID=cds-XP_011262817.2;Dbxref=GeneID:105255301%2CGenbank:XP_011262817.2;Parent=rna-XM_011264515.3
NW_020229230.1	Gnomon	CDS	42739	42897	.	+	0	Name=XP_011262817.2;ID=cds-XP_011262817.2;Dbxref=GeneID:105255301%2CGenbank:XP_011262817.2;Parent=rna-XM_011264515.3
NW_020229230.1	Gnomon	exon	439415	439822	.	+	.	ID=exon-XM_025414737.1-11;Dbxref=GeneID:105249298%2CGenbank:XM_025414737.1;Parent=rna-XM_025414737.1
NW_020229230.1	Gnomon	exon	437755	437970	.	+	.	ID=exon-XM_025414737.1-10;Dbxref=GeneID:105249298%2CGenbank:XM_025414737.1;Parent=rna-XM_025414737.1
NW_020229230.1	Gnomon	CDS	44523	44837	.	-	0	Name=XP_011262818.2;ID=cds-XP_011262818.2;Dbxref=GeneID:105255302%2CGenbank:XP_011262818.2;Parent=rna-XM_011264516.3
NW_020229230.1	Gnomon	CDS	44137	44452	.	-	0	Name=XP_011262818.2;ID=cds-XP_011262818.2;Dbxref=GeneID:105255302%2CGenbank:XP_011262818.2;Parent=rna-XM_011264516.3
NW_020229230.1	Gnomon	CDS	43738	43905	.	-	0	Name=XP_011262818.2;ID=cds-XP_011262818.2;Dbxref=GeneID:105255302%2CGenbank:XP_011262818.2;Parent=rna-XM_011264516.3
NW_020229230.1	Gnomon	CDS	43461	43663	.	-	0	Name=XP_011262818.2;ID=cds-XP_011262818.2;Dbxref=GeneID:105255302%2CGenbank:XP_011262818.2;Parent=rna-XM_011264516.3
NW_020229230.1	Gnomon	CDS	43181	43384	.	-	0	Name=XP_011262818.2;ID=cds-XP_011262818.2;Dbxref=GeneID:105255302%2CGenbank:XP_011262818.2;Parent=rna-XM_011264516.3
NW_020229230.1	Gnomon	exon	27495	27724	.	+	.	ID=exon-XM_025414704.1-1;Dbxref=GeneID:105255299%2CGenbank:XM_025414704.1;Parent=rna-XM_025414704.1
NW_020229230.1	Gnomon	exon	28758	29014	.	+	.	ID=exon-XM_025414704.1-3;Dbxref=GeneID:105255299%2CGenbank:XM_025414704.1;Parent=rna-XM_025414704.1
NW_020229230.1	Gnomon	exon	28339	28675	.	+	.	ID=exon-XM_025414704.1-2;Dbxref=GeneID:105255299%2CGenbank:XM_025414704.1;Parent=rna-XM_025414704.1
NW_020229230.1	Gnomon	exon	29440	29529	.	+	.	ID=exon-XM_025414704.1-5;Dbxref=GeneID:105255299%2CGenbank:XM_025414704.1;Parent=rna-XM_025414704.1
NW_020229230.1	Gnomon	exon	29194	29298	.	+	.	ID=exon-XM_025414704.1-4;Dbxref=GeneID:105255299%2CGenbank:XM_025414704.1;Parent=rna-XM_025414704.1
NW_020229230.1	Gnomon	exon	30238	35405	.	+	.	ID=exon-XM_025414704.1-7;Dbxref=GeneID:105255299%2CGenbank:XM_025414704.1;Parent=rna-XM_025414704.1
NW_020229230.1	Gnomon	exon	29752	30126	.	+	.	ID=exon-XM_025414704.1-6;Dbxref=GeneID:105255299%2CGenbank:XM_025414704.1;Parent=rna-XM_025414704.1
NW_020229230.1	Gnomon	mRNA	417536	439822	.	+	.	Name=XM_025414737.1;ID=rna-XM_025414737.1;Dbxref=GeneID:105249298%2CGenbank:XM_025414737.1;Parent=gene-LOC105249298
NW_020229230.1	Gnomon	CDS	219114	219140	.	+	0	Name=XP_025270615.1;ID=cds-XP_025270615.1;Dbxref=GeneID:105255317%2CGenbank:XP_025270615.1;Parent=rna-XM_025414830.1
NW_020229230.1	Gnomon	CDS	219208	219506	.	+	0	Name=XP_025270615.1;ID=cds-XP_025270615.1;Dbxref=GeneID:105255317%2CGenbank:XP_025270615.1;Parent=rna-XM_025414830.1
NW_020229230.1	Gnomon	CDS	220238	220426	.	+	0	Name=XP_025270615.1;ID=cds-XP_025270615.1;Dbxref=GeneID:105255317%2CGenbank:XP_025270615.1;Parent=rna-XM_025414830.1
NW_020229230.1	Gnomon	CDS	220627	220954	.	+	0	Name=XP_025270615.1;ID=cds-XP_025270615.1;Dbxref=GeneID:105255317%2CGenbank:XP_025270615.1;Parent=rna-XM_025414830.1
NW_020229230.1	Gnomon	mRNA	219114	220954	.	+	.	Name=XM_025414830.1;ID=rna-XM_025414830.1;Dbxref=GeneID:105255317%2CGenbank:XM_025414830.1;Parent=gene-LOC105255317
NW_020229230.1	Gnomon	mRNA	417534	439823	.	+	.	Name=XM_025414738.1;ID=rna-XM_025414738.1;Dbxref=GeneID:105249298%2CGenbank:XM_025414738.1;Parent=gene-LOC105249298
NW_020229230.1	Gnomon	exon	534330	534514	.	+	.	ID=exon-XM_025414854.1-10;Dbxref=GeneID:105249287%2CGenbank:XM_025414854.1;Parent=rna-XM_025414854.1
NW_020229230.1	Gnomon	exon	537165	539203	.	+	.	ID=exon-XM_025414854.1-12;Dbxref=GeneID:105249287%2CGenbank:XM_025414854.1;Parent=rna-XM_025414854.1
NW_020229230.1	Gnomon	exon	536709	536888	.	+	.	ID=exon-XM_025414854.1-11;Dbxref=GeneID:105249287%2CGenbank:XM_025414854.1;Parent=rna-XM_025414854.1
NW_020229230.1	Gnomon	exon	439415	439702	.	+	.	ID=exon-XM_020026933.2-11;Dbxref=GeneID:105249298%2CGenbank:XM_020026933.2;Parent=rna-XM_020026933.2
NW_020229230.1	Gnomon	exon	437755	437970	.	+	.	ID=exon-XM_020026933.2-10;Dbxref=GeneID:105249298%2CGenbank:XM_020026933.2;Parent=rna-XM_020026933.2
NW_020229230.1	Gnomon	exon	81570	84411	.	+	.	ID=exon-XM_020028800.2-2;Dbxref=GeneID:105255319%2CGenbank:XM_020028800.2;Parent=rna-XM_020028800.2
NW_020229230.1	Gnomon	exon	74137	74787	.	+	.	ID=exon-XM_020028800.2-1;Dbxref=GeneID:105255319%2CGenbank:XM_020028800.2;Parent=rna-XM_020028800.2
NW_020229230.1	Gnomon	mRNA	402680	409628	.	+	.	Name=XM_011254643.2;ID=rna-XM_011254643.2;Dbxref=GeneID:105249296%2CGenbank:XM_011254643.2;Parent=gene-LOC105249296
NW_020229230.1	Gnomon	exon	59622	59846	.	-	.	ID=exon-XM_011264525.3-11;Dbxref=GeneID:105255308%2CGenbank:XM_011264525.3;Parent=rna-XM_011264525.3
NW_020229230.1	Gnomon	exon	60195	60387	.	-	.	ID=exon-XM_011264525.3-10;Dbxref=GeneID:105255308%2CGenbank:XM_011264525.3;Parent=rna-XM_011264525.3
NW_020229230.1	Gnomon	exon	59178	59298	.	-	.	ID=exon-XM_011264525.3-13;Dbxref=GeneID:105255308%2CGenbank:XM_011264525.3;Parent=rna-XM_011264525.3
NW_020229230.1	Gnomon	exon	59379	59535	.	-	.	ID=exon-XM_011264525.3-12;Dbxref=GeneID:105255308%2CGenbank:XM_011264525.3;Parent=rna-XM_011264525.3
NW_020229230.1	Gnomon	exon	58476	58795	.	-	.	ID=exon-XM_011264525.3-14;Dbxref=GeneID:105255308%2CGenbank:XM_011264525.3;Parent=rna-XM_011264525.3
NW_020229230.1	Gnomon	exon	60488	60609	.	-	.	ID=exon-XM_011264525.3-9;Dbxref=GeneID:105255308%2CGenbank:XM_011264525.3;Parent=rna-XM_011264525.3
NW_020229230.1	Gnomon	exon	60945	61103	.	-	.	ID=exon-XM_011264525.3-8;Dbxref=GeneID:105255308%2CGenbank:XM_011264525.3;Parent=rna-XM_011264525.3
NW_020229230.1	Gnomon	exon	61446	61623	.	-	.	ID=exon-XM_011264525.3-7;Dbxref=GeneID:105255308%2CGenbank:XM_011264525.3;Parent=rna-XM_011264525.3
NW_020229230.1	Gnomon	exon	65081	65169	.	-	.	ID=exon-XM_011264525.3-2;Dbxref=GeneID:105255308%2CGenbank:XM_011264525.3;Parent=rna-XM_011264525.3
NW_020229230.1	Gnomon	exon	65341	65723	.	-	.	ID=exon-XM_011264525.3-1;Dbxref=GeneID:105255308%2CGenbank:XM_011264525.3;Parent=rna-XM_011264525.3
NW_020229230.1	Gnomon	exon	62548	62700	.	-	.	ID=exon-XM_011264525.3-6;Dbxref=GeneID:105255308%2CGenbank:XM_011264525.3;Parent=rna-XM_011264525.3
NW_020229230.1	Gnomon	exon	63174	63454	.	-	.	ID=exon-XM_011264525.3-5;Dbxref=GeneID:105255308%2CGenbank:XM_011264525.3;Parent=rna-XM_011264525.3
NW_020229230.1	Gnomon	exon	64379	64574	.	-	.	ID=exon-XM_011264525.3-4;Dbxref=GeneID:105255308%2CGenbank:XM_011264525.3;Parent=rna-XM_011264525.3
NW_020229230.1	Gnomon	exon	64672	64966	.	-	.	ID=exon-XM_011264525.3-3;Dbxref=GeneID:105255308%2CGenbank:XM_011264525.3;Parent=rna-XM_011264525.3
NW_020229230.1	Gnomon	exon	265839	266172	.	-	.	ID=exon-XM_025414942.1-10;Dbxref=GeneID:105252091%2CGenbank:XM_025414942.1;Parent=rna-XM_025414942.1
NW_020229230.1	Gnomon	exon	260241	260540	.	-	.	ID=exon-XM_025414964.1-1;Dbxref=GeneID:105247758%2CGenbank:XM_025414964.1;Parent=rna-XM_025414964.1
NW_020229230.1	Gnomon	exon	244605	245067	.	-	.	ID=exon-XM_025414964.1-5;Dbxref=GeneID:105247758%2CGenbank:XM_025414964.1;Parent=rna-XM_025414964.1
NW_020229230.1	Gnomon	exon	246236	249411	.	-	.	ID=exon-XM_025414964.1-4;Dbxref=GeneID:105247758%2CGenbank:XM_025414964.1;Parent=rna-XM_025414964.1
NW_020229230.1	Gnomon	exon	250784	251137	.	-	.	ID=exon-XM_025414964.1-3;Dbxref=GeneID:105247758%2CGenbank:XM_025414964.1;Parent=rna-XM_025414964.1
NW_020229230.1	Gnomon	exon	251202	251362	.	-	.	ID=exon-XM_025414964.1-2;Dbxref=GeneID:105247758%2CGenbank:XM_025414964.1;Parent=rna-XM_025414964.1
NW_020229230.1	Gnomon	exon	239660	239896	.	-	.	ID=exon-XM_025414964.1-9;Dbxref=GeneID:105247758%2CGenbank:XM_025414964.1;Parent=rna-XM_025414964.1
NW_020229230.1	Gnomon	exon	240413	241338	.	-	.	ID=exon-XM_025414964.1-8;Dbxref=GeneID:105247758%2CGenbank:XM_025414964.1;Parent=rna-XM_025414964.1
NW_020229230.1	Gnomon	exon	242587	244073	.	-	.	ID=exon-XM_025414964.1-7;Dbxref=GeneID:105247758%2CGenbank:XM_025414964.1;Parent=rna-XM_025414964.1
NW_020229230.1	Gnomon	exon	244153	244516	.	-	.	ID=exon-XM_025414964.1-6;Dbxref=GeneID:105247758%2CGenbank:XM_025414964.1;Parent=rna-XM_025414964.1
NW_020229230.1	Gnomon	CDS	189065	189196	.	-	0	Name=XP_025270513.1;ID=cds-XP_025270513.1;Dbxref=GeneID:105255321%2CGenbank:XP_025270513.1;Parent=rna-XM_025414728.1
NW_020229230.1	Gnomon	CDS	188321	188554	.	-	0	Name=XP_025270513.1;ID=cds-XP_025270513.1;Dbxref=GeneID:105255321%2CGenbank:XP_025270513.1;Parent=rna-XM_025414728.1
NW_020229230.1	Gnomon	CDS	187413	187520	.	-	0	Name=XP_025270513.1;ID=cds-XP_025270513.1;Dbxref=GeneID:105255321%2CGenbank:XP_025270513.1;Parent=rna-XM_025414728.1
NW_020229230.1	Gnomon	CDS	186879	187107	.	-	0	Name=XP_025270513.1;ID=cds-XP_025270513.1;Dbxref=GeneID:105255321%2CGenbank:XP_025270513.1;Parent=rna-XM_025414728.1
NW_020229230.1	Gnomon	CDS	186378	186530	.	-	0	Name=XP_025270513.1;ID=cds-XP_025270513.1;Dbxref=GeneID:105255321%2CGenbank:XP_025270513.1;Parent=rna-XM_025414728.1
NW_020229230.1	Gnomon	CDS	185940	186155	.	-	0	Name=XP_025270513.1;ID=cds-XP_025270513.1;Dbxref=GeneID:105255321%2CGenbank:XP_025270513.1;Parent=rna-XM_025414728.1
NW_020229230.1	Gnomon	CDS	184350	184591	.	-	0	Name=XP_025270513.1;ID=cds-XP_025270513.1;Dbxref=GeneID:105255321%2CGenbank:XP_025270513.1;Parent=rna-XM_025414728.1
NW_020229230.1	Gnomon	CDS	182004	182195	.	-	0	Name=XP_025270513.1;ID=cds-XP_025270513.1;Dbxref=GeneID:105255321%2CGenbank:XP_025270513.1;Parent=rna-XM_025414728.1
NW_020229230.1	Gnomon	CDS	181698	181907	.	-	0	Name=XP_025270513.1;ID=cds-XP_025270513.1;Dbxref=GeneID:105255321%2CGenbank:XP_025270513.1;Parent=rna-XM_025414728.1
NW_020229230.1	Gnomon	CDS	180968	181242	.	-	0	Name=XP_025270513.1;ID=cds-XP_025270513.1;Dbxref=GeneID:105255321%2CGenbank:XP_025270513.1;Parent=rna-XM_025414728.1
NW_020229230.1	Gnomon	CDS	179492	179610	.	-	0	Name=XP_025270513.1;ID=cds-XP_025270513.1;Dbxref=GeneID:105255321%2CGenbank:XP_025270513.1;Parent=rna-XM_025414728.1
NW_020229230.1	Gnomon	CDS	179104	179421	.	-	0	Name=XP_025270513.1;ID=cds-XP_025270513.1;Dbxref=GeneID:105255321%2CGenbank:XP_025270513.1;Parent=rna-XM_025414728.1
NW_020229230.1	Gnomon	CDS	178762	178855	.	-	0	Name=XP_025270513.1;ID=cds-XP_025270513.1;Dbxref=GeneID:105255321%2CGenbank:XP_025270513.1;Parent=rna-XM_025414728.1
NW_020229230.1	Gnomon	CDS	178474	178653	.	-	0	Name=XP_025270513.1;ID=cds-XP_025270513.1;Dbxref=GeneID:105255321%2CGenbank:XP_025270513.1;Parent=rna-XM_025414728.1
NW_020229230.1	Gnomon	CDS	176815	177043	.	-	0	Name=XP_025270513.1;ID=cds-XP_025270513.1;Dbxref=GeneID:105255321%2CGenbank:XP_025270513.1;Parent=rna-XM_025414728.1
NW_020229230.1	Gnomon	CDS	176105	176200	.	-	0	Name=XP_025270513.1;ID=cds-XP_025270513.1;Dbxref=GeneID:105255321%2CGenbank:XP_025270513.1;Parent=rna-XM_025414728.1
NW_020229230.1	Gnomon	CDS	175488	175831	.	-	0	Name=XP_025270513.1;ID=cds-XP_025270513.1;Dbxref=GeneID:105255321%2CGenbank:XP_025270513.1;Parent=rna-XM_025414728.1
NW_020229230.1	Gnomon	CDS	175178	175334	.	-	0	Name=XP_025270513.1;ID=cds-XP_025270513.1;Dbxref=GeneID:105255321%2CGenbank:XP_025270513.1;Parent=rna-XM_025414728.1
NW_020229230.1	Gnomon	CDS	174560	174792	.	-	0	Name=XP_025270513.1;ID=cds-XP_025270513.1;Dbxref=GeneID:105255321%2CGenbank:XP_025270513.1;Parent=rna-XM_025414728.1
NW_020229230.1	Gnomon	CDS	174196	174485	.	-	0	Name=XP_025270513.1;ID=cds-XP_025270513.1;Dbxref=GeneID:105255321%2CGenbank:XP_025270513.1;Parent=rna-XM_025414728.1
NW_020229230.1	Gnomon	CDS	171503	171651	.	-	0	Name=XP_025270513.1;ID=cds-XP_025270513.1;Dbxref=GeneID:105255321%2CGenbank:XP_025270513.1;Parent=rna-XM_025414728.1
NW_020229230.1	Gnomon	CDS	170992	171237	.	-	0	Name=XP_025270513.1;ID=cds-XP_025270513.1;Dbxref=GeneID:105255321%2CGenbank:XP_025270513.1;Parent=rna-XM_025414728.1
NW_020229230.1	Gnomon	CDS	170703	170927	.	-	0	Name=XP_025270513.1;ID=cds-XP_025270513.1;Dbxref=GeneID:105255321%2CGenbank:XP_025270513.1;Parent=rna-XM_025414728.1
NW_020229230.1	Gnomon	CDS	170283	170484	.	-	0	Name=XP_025270513.1;ID=cds-XP_025270513.1;Dbxref=GeneID:105255321%2CGenbank:XP_025270513.1;Parent=rna-XM_025414728.1
NW_020229230.1	Gnomon	CDS	167624	167790	.	-	0	Name=XP_025270513.1;ID=cds-XP_025270513.1;Dbxref=GeneID:105255321%2CGenbank:XP_025270513.1;Parent=rna-XM_025414728.1
NW_020229230.1	Gnomon	CDS	166775	167187	.	-	0	Name=XP_025270513.1;ID=cds-XP_025270513.1;Dbxref=GeneID:105255321%2CGenbank:XP_025270513.1;Parent=rna-XM_025414728.1
NW_020229230.1	Gnomon	CDS	165084	165354	.	-	0	Name=XP_025270513.1;ID=cds-XP_025270513.1;Dbxref=GeneID:105255321%2CGenbank:XP_025270513.1;Parent=rna-XM_025414728.1
NW_020229230.1	Gnomon	CDS	162960	163222	.	-	0	Name=XP_025270513.1;ID=cds-XP_025270513.1;Dbxref=GeneID:105255321%2CGenbank:XP_025270513.1;Parent=rna-XM_025414728.1
NW_020229230.1	Gnomon	CDS	162590	162900	.	-	0	Name=XP_025270513.1;ID=cds-XP_025270513.1;Dbxref=GeneID:105255321%2CGenbank:XP_025270513.1;Parent=rna-XM_025414728.1
NW_020229230.1	Gnomon	CDS	162060	162175	.	-	0	Name=XP_025270513.1;ID=cds-XP_025270513.1;Dbxref=GeneID:105255321%2CGenbank:XP_025270513.1;Parent=rna-XM_025414728.1
NW_020229230.1	Gnomon	CDS	161747	161958	.	-	0	Name=XP_025270513.1;ID=cds-XP_025270513.1;Dbxref=GeneID:105255321%2CGenbank:XP_025270513.1;Parent=rna-XM_025414728.1
NW_020229230.1	Gnomon	CDS	161421	161624	.	-	0	Name=XP_025270513.1;ID=cds-XP_025270513.1;Dbxref=GeneID:105255321%2CGenbank:XP_025270513.1;Parent=rna-XM_025414728.1
NW_020229230.1	Gnomon	CDS	160983	161054	.	-	0	Name=XP_025270513.1;ID=cds-XP_025270513.1;Dbxref=GeneID:105255321%2CGenbank:XP_025270513.1;Parent=rna-XM_025414728.1
NW_020229230.1	Gnomon	CDS	159647	159862	.	-	0	Name=XP_025270513.1;ID=cds-XP_025270513.1;Dbxref=GeneID:105255321%2CGenbank:XP_025270513.1;Parent=rna-XM_025414728.1
NW_020229230.1	Gnomon	CDS	159281	159518	.	-	0	Name=XP_025270513.1;ID=cds-XP_025270513.1;Dbxref=GeneID:105255321%2CGenbank:XP_025270513.1;Parent=rna-XM_025414728.1
NW_020229230.1	Gnomon	CDS	158878	159070	.	-	0	Name=XP_025270513.1;ID=cds-XP_025270513.1;Dbxref=GeneID:105255321%2CGenbank:XP_025270513.1;Parent=rna-XM_025414728.1
NW_020229230.1	Gnomon	CDS	158298	158475	.	-	0	Name=XP_025270513.1;ID=cds-XP_025270513.1;Dbxref=GeneID:105255321%2CGenbank:XP_025270513.1;Parent=rna-XM_025414728.1
NW_020229230.1	Gnomon	CDS	157887	158015	.	-	0	Name=XP_025270513.1;ID=cds-XP_025270513.1;Dbxref=GeneID:105255321%2CGenbank:XP_025270513.1;Parent=rna-XM_025414728.1
NW_020229230.1	Gnomon	CDS	155786	156005	.	-	0	Name=XP_025270513.1;ID=cds-XP_025270513.1;Dbxref=GeneID:105255321%2CGenbank:XP_025270513.1;Parent=rna-XM_025414728.1
NW_020229230.1	Gnomon	CDS	155563	155724	.	-	0	Name=XP_025270513.1;ID=cds-XP_025270513.1;Dbxref=GeneID:105255321%2CGenbank:XP_025270513.1;Parent=rna-XM_025414728.1
NW_020229230.1	Gnomon	CDS	155295	155441	.	-	0	Name=XP_025270513.1;ID=cds-XP_025270513.1;Dbxref=GeneID:105255321%2CGenbank:XP_025270513.1;Parent=rna-XM_025414728.1
NW_020229230.1	Gnomon	CDS	153862	154023	.	-	0	Name=XP_025270513.1;ID=cds-XP_025270513.1;Dbxref=GeneID:105255321%2CGenbank:XP_025270513.1;Parent=rna-XM_025414728.1
NW_020229230.1	Gnomon	CDS	153364	153600	.	-	0	Name=XP_025270513.1;ID=cds-XP_025270513.1;Dbxref=GeneID:105255321%2CGenbank:XP_025270513.1;Parent=rna-XM_025414728.1
NW_020229230.1	Gnomon	CDS	152809	153030	.	-	0	Name=XP_025270513.1;ID=cds-XP_025270513.1;Dbxref=GeneID:105255321%2CGenbank:XP_025270513.1;Parent=rna-XM_025414728.1
NW_020229230.1	Gnomon	CDS	151523	151774	.	-	0	Name=XP_025270513.1;ID=cds-XP_025270513.1;Dbxref=GeneID:105255321%2CGenbank:XP_025270513.1;Parent=rna-XM_025414728.1
NW_020229230.1	Gnomon	CDS	150859	150985	.	-	0	Name=XP_025270513.1;ID=cds-XP_025270513.1;Dbxref=GeneID:105255321%2CGenbank:XP_025270513.1;Parent=rna-XM_025414728.1
NW_020229230.1	Gnomon	CDS	150663	150796	.	-	0	Name=XP_025270513.1;ID=cds-XP_025270513.1;Dbxref=GeneID:105255321%2CGenbank:XP_025270513.1;Parent=rna-XM_025414728.1
NW_020229230.1	Gnomon	CDS	150144	150381	.	-	0	Name=XP_025270513.1;ID=cds-XP_025270513.1;Dbxref=GeneID:105255321%2CGenbank:XP_025270513.1;Parent=rna-XM_025414728.1
NW_020229230.1	Gnomon	CDS	148653	148840	.	-	0	Name=XP_025270513.1;ID=cds-XP_025270513.1;Dbxref=GeneID:105255321%2CGenbank:XP_025270513.1;Parent=rna-XM_025414728.1
NW_020229230.1	Gnomon	CDS	148400	148569	.	-	0	Name=XP_025270513.1;ID=cds-XP_025270513.1;Dbxref=GeneID:105255321%2CGenbank:XP_025270513.1;Parent=rna-XM_025414728.1
NW_020229230.1	Gnomon	CDS	147708	147928	.	-	0	Name=XP_025270513.1;ID=cds-XP_025270513.1;Dbxref=GeneID:105255321%2CGenbank:XP_025270513.1;Parent=rna-XM_025414728.1
NW_020229230.1	Gnomon	CDS	146678	146954	.	-	0	Name=XP_025270513.1;ID=cds-XP_025270513.1;Dbxref=GeneID:105255321%2CGenbank:XP_025270513.1;Parent=rna-XM_025414728.1
NW_020229230.1	Gnomon	CDS	146315	146590	.	-	0	Name=XP_025270513.1;ID=cds-XP_025270513.1;Dbxref=GeneID:105255321%2CGenbank:XP_025270513.1;Parent=rna-XM_025414728.1
NW_020229230.1	Gnomon	CDS	143493	143898	.	-	0	Name=XP_025270513.1;ID=cds-XP_025270513.1;Dbxref=GeneID:105255321%2CGenbank:XP_025270513.1;Parent=rna-XM_025414728.1
NW_020229230.1	Gnomon	CDS	142457	142773	.	-	0	Name=XP_025270513.1;ID=cds-XP_025270513.1;Dbxref=GeneID:105255321%2CGenbank:XP_025270513.1;Parent=rna-XM_025414728.1
NW_020229230.1	Gnomon	CDS	142220	142352	.	-	0	Name=XP_025270513.1;ID=cds-XP_025270513.1;Dbxref=GeneID:105255321%2CGenbank:XP_025270513.1;Parent=rna-XM_025414728.1
NW_020229230.1	Gnomon	CDS	141657	141938	.	-	0	Name=XP_025270513.1;ID=cds-XP_025270513.1;Dbxref=GeneID:105255321%2CGenbank:XP_025270513.1;Parent=rna-XM_025414728.1
NW_020229230.1	Gnomon	CDS	141278	141484	.	-	0	Name=XP_025270513.1;ID=cds-XP_025270513.1;Dbxref=GeneID:105255321%2CGenbank:XP_025270513.1;Parent=rna-XM_025414728.1
NW_020229230.1	Gnomon	CDS	140297	140630	.	-	0	Name=XP_025270513.1;ID=cds-XP_025270513.1;Dbxref=GeneID:105255321%2CGenbank:XP_025270513.1;Parent=rna-XM_025414728.1
NW_020229230.1	Gnomon	CDS	139882	140057	.	-	0	Name=XP_025270513.1;ID=cds-XP_025270513.1;Dbxref=GeneID:105255321%2CGenbank:XP_025270513.1;Parent=rna-XM_025414728.1
NW_020229230.1	Gnomon	CDS	139299	139409	.	-	0	Name=XP_025270513.1;ID=cds-XP_025270513.1;Dbxref=GeneID:105255321%2CGenbank:XP_025270513.1;Parent=rna-XM_025414728.1
NW_020229230.1	Gnomon	CDS	137094	137267	.	-	0	Name=XP_025270513.1;ID=cds-XP_025270513.1;Dbxref=GeneID:105255321%2CGenbank:XP_025270513.1;Parent=rna-XM_025414728.1
NW_020229230.1	Gnomon	CDS	136715	136863	.	-	0	Name=XP_025270513.1;ID=cds-XP_025270513.1;Dbxref=GeneID:105255321%2CGenbank:XP_025270513.1;Parent=rna-XM_025414728.1
NW_020229230.1	Gnomon	CDS	136201	136495	.	-	0	Name=XP_025270513.1;ID=cds-XP_025270513.1;Dbxref=GeneID:105255321%2CGenbank:XP_025270513.1;Parent=rna-XM_025414728.1
NW_020229230.1	Gnomon	exon	66928	67082	.	-	.	ID=exon-XM_011264527.3-4;Dbxref=GeneID:105255309%2CGenbank:XM_011264527.3;Parent=rna-XM_011264527.3
NW_020229230.1	Gnomon	exon	67157	67544	.	-	.	ID=exon-XM_011264527.3-3;Dbxref=GeneID:105255309%2CGenbank:XM_011264527.3;Parent=rna-XM_011264527.3
NW_020229230.1	Gnomon	exon	67610	67776	.	-	.	ID=exon-XM_011264527.3-2;Dbxref=GeneID:105255309%2CGenbank:XM_011264527.3;Parent=rna-XM_011264527.3
NW_020229230.1	Gnomon	exon	68043	68249	.	-	.	ID=exon-XM_011264527.3-1;Dbxref=GeneID:105255309%2CGenbank:XM_011264527.3;Parent=rna-XM_011264527.3
NW_020229230.1	Gnomon	gene	280503	312353	.	-	.	Name=LOC105258076;ID=gene-LOC105258076;Dbxref=GeneID:105258076
NW_020229230.1	Gnomon	exon	60945	61103	.	-	.	ID=exon-XM_011264526.3-7;Dbxref=GeneID:105255308%2CGenbank:XM_011264526.3;Parent=rna-XM_011264526.3
NW_020229230.1	Gnomon	exon	61446	61623	.	-	.	ID=exon-XM_011264526.3-6;Dbxref=GeneID:105255308%2CGenbank:XM_011264526.3;Parent=rna-XM_011264526.3
NW_020229230.1	Gnomon	exon	60195	60387	.	-	.	ID=exon-XM_011264526.3-9;Dbxref=GeneID:105255308%2CGenbank:XM_011264526.3;Parent=rna-XM_011264526.3
NW_020229230.1	Gnomon	exon	60488	60609	.	-	.	ID=exon-XM_011264526.3-8;Dbxref=GeneID:105255308%2CGenbank:XM_011264526.3;Parent=rna-XM_011264526.3
NW_020229230.1	Gnomon	exon	65081	65724	.	-	.	ID=exon-XM_011264526.3-1;Dbxref=GeneID:105255308%2CGenbank:XM_011264526.3;Parent=rna-XM_011264526.3
NW_020229230.1	Gnomon	exon	64379	64574	.	-	.	ID=exon-XM_011264526.3-3;Dbxref=GeneID:105255308%2CGenbank:XM_011264526.3;Parent=rna-XM_011264526.3
NW_020229230.1	Gnomon	exon	64672	64966	.	-	.	ID=exon-XM_011264526.3-2;Dbxref=GeneID:105255308%2CGenbank:XM_011264526.3;Parent=rna-XM_011264526.3
NW_020229230.1	Gnomon	exon	62548	62700	.	-	.	ID=exon-XM_011264526.3-5;Dbxref=GeneID:105255308%2CGenbank:XM_011264526.3;Parent=rna-XM_011264526.3
NW_020229230.1	Gnomon	exon	63174	63454	.	-	.	ID=exon-XM_011264526.3-4;Dbxref=GeneID:105255308%2CGenbank:XM_011264526.3;Parent=rna-XM_011264526.3
NW_020229230.1	tRNAscan-SE	exon	26686	26758	.	-	.	ID=exon-Trnak-cuu-1;Dbxref=GeneID:109610305;Note=transfer RNA lysine (anticodon CUU);Parent=rna-Trnak-cuu
NW_020229230.1	Gnomon	CDS	251202	251310	.	-	0	Name=XP_025270750.1;ID=cds-XP_025270750.1;Dbxref=GeneID:105247758%2CGenbank:XP_025270750.1;Parent=rna-XM_025414965.1
NW_020229230.1	Gnomon	CDS	250784	251137	.	-	0	Name=XP_025270750.1;ID=cds-XP_025270750.1;Dbxref=GeneID:105247758%2CGenbank:XP_025270750.1;Parent=rna-XM_025414965.1
NW_020229230.1	Gnomon	CDS	246236	249411	.	-	0	Name=XP_025270750.1;ID=cds-XP_025270750.1;Dbxref=GeneID:105247758%2CGenbank:XP_025270750.1;Parent=rna-XM_025414965.1
NW_020229230.1	Gnomon	CDS	244605	245067	.	-	0	Name=XP_025270750.1;ID=cds-XP_025270750.1;Dbxref=GeneID:105247758%2CGenbank:XP_025270750.1;Parent=rna-XM_025414965.1
NW_020229230.1	Gnomon	CDS	244153	244516	.	-	0	Name=XP_025270750.1;ID=cds-XP_025270750.1;Dbxref=GeneID:105247758%2CGenbank:XP_025270750.1;Parent=rna-XM_025414965.1
NW_020229230.1	Gnomon	CDS	242587	244073	.	-	0	Name=XP_025270750.1;ID=cds-XP_025270750.1;Dbxref=GeneID:105247758%2CGenbank:XP_025270750.1;Parent=rna-XM_025414965.1
NW_020229230.1	Gnomon	CDS	240413	241338	.	-	0	Name=XP_025270750.1;ID=cds-XP_025270750.1;Dbxref=GeneID:105247758%2CGenbank:XP_025270750.1;Parent=rna-XM_025414965.1
NW_020229230.1	Gnomon	CDS	239660	239896	.	-	0	Name=XP_025270750.1;ID=cds-XP_025270750.1;Dbxref=GeneID:105247758%2CGenbank:XP_025270750.1;Parent=rna-XM_025414965.1
NW_020229230.1	Gnomon	CDS	239026	239127	.	-	0	Name=XP_025270750.1;ID=cds-XP_025270750.1;Dbxref=GeneID:105247758%2CGenbank:XP_025270750.1;Parent=rna-XM_025414965.1
NW_020229230.1	Gnomon	exon	187413	187520	.	-	.	ID=exon-XM_025414728.1-3;Dbxref=GeneID:105255321%2CGenbank:XM_025414728.1;Parent=rna-XM_025414728.1
NW_020229230.1	Gnomon	exon	188321	188554	.	-	.	ID=exon-XM_025414728.1-2;Dbxref=GeneID:105255321%2CGenbank:XM_025414728.1;Parent=rna-XM_025414728.1
NW_020229230.1	Gnomon	exon	189065	189214	.	-	.	ID=exon-XM_025414728.1-1;Dbxref=GeneID:105255321%2CGenbank:XM_025414728.1;Parent=rna-XM_025414728.1
NW_020229230.1	Gnomon	exon	184350	184591	.	-	.	ID=exon-XM_025414728.1-7;Dbxref=GeneID:105255321%2CGenbank:XM_025414728.1;Parent=rna-XM_025414728.1
NW_020229230.1	Gnomon	exon	185940	186155	.	-	.	ID=exon-XM_025414728.1-6;Dbxref=GeneID:105255321%2CGenbank:XM_025414728.1;Parent=rna-XM_025414728.1
NW_020229230.1	Gnomon	exon	186378	186530	.	-	.	ID=exon-XM_025414728.1-5;Dbxref=GeneID:105255321%2CGenbank:XM_025414728.1;Parent=rna-XM_025414728.1
NW_020229230.1	Gnomon	exon	186879	187107	.	-	.	ID=exon-XM_025414728.1-4;Dbxref=GeneID:105255321%2CGenbank:XM_025414728.1;Parent=rna-XM_025414728.1
NW_020229230.1	Gnomon	exon	181698	181907	.	-	.	ID=exon-XM_025414728.1-9;Dbxref=GeneID:105255321%2CGenbank:XM_025414728.1;Parent=rna-XM_025414728.1
NW_020229230.1	Gnomon	exon	182004	182195	.	-	.	ID=exon-XM_025414728.1-8;Dbxref=GeneID:105255321%2CGenbank:XM_025414728.1;Parent=rna-XM_025414728.1
NW_020229230.1	Gnomon	exon	244153	244516	.	-	.	ID=exon-XM_025414965.1-6;Dbxref=GeneID:105247758%2CGenbank:XM_025414965.1;Parent=rna-XM_025414965.1
NW_020229230.1	Gnomon	exon	244605	245067	.	-	.	ID=exon-XM_025414965.1-5;Dbxref=GeneID:105247758%2CGenbank:XM_025414965.1;Parent=rna-XM_025414965.1
NW_020229230.1	Gnomon	exon	240413	241338	.	-	.	ID=exon-XM_025414965.1-8;Dbxref=GeneID:105247758%2CGenbank:XM_025414965.1;Parent=rna-XM_025414965.1
NW_020229230.1	Gnomon	exon	242587	244073	.	-	.	ID=exon-XM_025414965.1-7;Dbxref=GeneID:105247758%2CGenbank:XM_025414965.1;Parent=rna-XM_025414965.1
NW_020229230.1	Gnomon	exon	239660	239896	.	-	.	ID=exon-XM_025414965.1-9;Dbxref=GeneID:105247758%2CGenbank:XM_025414965.1;Parent=rna-XM_025414965.1
NW_020229230.1	Gnomon	exon	251202	251348	.	-	.	ID=exon-XM_025414965.1-2;Dbxref=GeneID:105247758%2CGenbank:XM_025414965.1;Parent=rna-XM_025414965.1
NW_020229230.1	Gnomon	exon	260364	260540	.	-	.	ID=exon-XM_025414965.1-1;Dbxref=GeneID:105247758%2CGenbank:XM_025414965.1;Parent=rna-XM_025414965.1
NW_020229230.1	Gnomon	exon	246236	249411	.	-	.	ID=exon-XM_025414965.1-4;Dbxref=GeneID:105247758%2CGenbank:XM_025414965.1;Parent=rna-XM_025414965.1
NW_020229230.1	Gnomon	exon	250784	251137	.	-	.	ID=exon-XM_025414965.1-3;Dbxref=GeneID:105247758%2CGenbank:XM_025414965.1;Parent=rna-XM_025414965.1
NW_020229230.1	Gnomon	exon	761	975	.	-	.	ID=exon-XR_003123661.1-3;Dbxref=GeneID:105255298%2CGenbank:XR_003123661.1;Parent=rna-XR_003123661.1
NW_020229230.1	Gnomon	exon	19695	19819	.	-	.	ID=exon-XR_003123661.1-2;Dbxref=GeneID:105255298%2CGenbank:XR_003123661.1;Parent=rna-XR_003123661.1
NW_020229230.1	Gnomon	exon	213	251	.	-	.	ID=exon-XR_003123661.1-4;Dbxref=GeneID:105255298%2CGenbank:XR_003123661.1;Parent=rna-XR_003123661.1
NW_020229230.1	Gnomon	exon	19998	20333	.	-	.	ID=exon-XR_003123661.1-1;Dbxref=GeneID:105255298%2CGenbank:XR_003123661.1;Parent=rna-XR_003123661.1
NW_020229230.1	Gnomon	exon	459812	459996	.	-	.	ID=exon-XM_011254630.3-13;Dbxref=GeneID:105249291%2CGenbank:XM_011254630.3;Parent=rna-XM_011254630.3
NW_020229230.1	Gnomon	exon	460553	461045	.	-	.	ID=exon-XM_011254630.3-12;Dbxref=GeneID:105249291%2CGenbank:XM_011254630.3;Parent=rna-XM_011254630.3
NW_020229230.1	Gnomon	exon	461456	461682	.	-	.	ID=exon-XM_011254630.3-11;Dbxref=GeneID:105249291%2CGenbank:XM_011254630.3;Parent=rna-XM_011254630.3
NW_020229230.1	Gnomon	exon	462392	462586	.	-	.	ID=exon-XM_011254630.3-10;Dbxref=GeneID:105249291%2CGenbank:XM_011254630.3;Parent=rna-XM_011254630.3
NW_020229230.1	Gnomon	exon	454486	454729	.	-	.	ID=exon-XM_011254630.3-17;Dbxref=GeneID:105249291%2CGenbank:XM_011254630.3;Parent=rna-XM_011254630.3
NW_020229230.1	Gnomon	exon	455080	455327	.	-	.	ID=exon-XM_011254630.3-16;Dbxref=GeneID:105249291%2CGenbank:XM_011254630.3;Parent=rna-XM_011254630.3
NW_020229230.1	Gnomon	exon	456549	457122	.	-	.	ID=exon-XM_011254630.3-15;Dbxref=GeneID:105249291%2CGenbank:XM_011254630.3;Parent=rna-XM_011254630.3
NW_020229230.1	Gnomon	exon	457442	457662	.	-	.	ID=exon-XM_011254630.3-14;Dbxref=GeneID:105249291%2CGenbank:XM_011254630.3;Parent=rna-XM_011254630.3
NW_020229230.1	Gnomon	exon	452096	452232	.	-	.	ID=exon-XM_011254630.3-19;Dbxref=GeneID:105249291%2CGenbank:XM_011254630.3;Parent=rna-XM_011254630.3
NW_020229230.1	Gnomon	exon	453701	453940	.	-	.	ID=exon-XM_011254630.3-18;Dbxref=GeneID:105249291%2CGenbank:XM_011254630.3;Parent=rna-XM_011254630.3
NW_020229230.1	Gnomon	exon	451519	451673	.	-	.	ID=exon-XM_011254630.3-20;Dbxref=GeneID:105249291%2CGenbank:XM_011254630.3;Parent=rna-XM_011254630.3
NW_020229230.1	Gnomon	exon	447777	448022	.	-	.	ID=exon-XM_011254630.3-24;Dbxref=GeneID:105249291%2CGenbank:XM_011254630.3;Parent=rna-XM_011254630.3
NW_020229230.1	Gnomon	exon	449703	449891	.	-	.	ID=exon-XM_011254630.3-23;Dbxref=GeneID:105249291%2CGenbank:XM_011254630.3;Parent=rna-XM_011254630.3
NW_020229230.1	Gnomon	exon	449981	450119	.	-	.	ID=exon-XM_011254630.3-22;Dbxref=GeneID:105249291%2CGenbank:XM_011254630.3;Parent=rna-XM_011254630.3
NW_020229230.1	Gnomon	exon	450189	450372	.	-	.	ID=exon-XM_011254630.3-21;Dbxref=GeneID:105249291%2CGenbank:XM_011254630.3;Parent=rna-XM_011254630.3
NW_020229230.1	Gnomon	exon	446748	447119	.	-	.	ID=exon-XM_011254630.3-26;Dbxref=GeneID:105249291%2CGenbank:XM_011254630.3;Parent=rna-XM_011254630.3
NW_020229230.1	Gnomon	exon	447388	447594	.	-	.	ID=exon-XM_011254630.3-25;Dbxref=GeneID:105249291%2CGenbank:XM_011254630.3;Parent=rna-XM_011254630.3
NW_020229230.1	Gnomon	CDS	217846	218874	.	-	0	Name=XP_011262840.2;ID=cds-XP_011262840.2;Dbxref=GeneID:105255316%2CGenbank:XP_011262840.2;Parent=rna-XM_011264538.3
NW_020229230.1	Gnomon	mRNA	35734	40868	.	-	.	Name=XM_025414881.1;ID=rna-XM_025414881.1;Dbxref=GeneID:105255300%2CGenbank:XM_025414881.1;Parent=gene-LOC105255300
NW_020229230.1	Gnomon	mRNA	35734	40868	.	-	.	Name=XM_025414882.1;ID=rna-XM_025414882.1;Dbxref=GeneID:105255300%2CGenbank:XM_025414882.1;Parent=gene-LOC105255300
NW_020229230.1	Gnomon	lnc_RNA	398301	399414	.	-	.	Name=XR_003123694.1;ID=rna-XR_003123694.1;Dbxref=GeneID:112639805%2CGenbank:XR_003123694.1;Parent=gene-LOC112639805
NW_020229230.1	Gnomon	exon	51958	52014	.	+	.	ID=exon-XM_011264523.2-1;Dbxref=GeneID:105255307%2CGenbank:XM_011264523.2;Parent=rna-XM_011264523.2
NW_020229230.1	Gnomon	exon	55037	55209	.	+	.	ID=exon-XM_011264523.2-4;Dbxref=GeneID:105255307%2CGenbank:XM_011264523.2;Parent=rna-XM_011264523.2
NW_020229230.1	Gnomon	exon	54736	54953	.	+	.	ID=exon-XM_011264523.2-3;Dbxref=GeneID:105255307%2CGenbank:XM_011264523.2;Parent=rna-XM_011264523.2
NW_020229230.1	Gnomon	exon	54415	54528	.	+	.	ID=exon-XM_011264523.2-2;Dbxref=GeneID:105255307%2CGenbank:XM_011264523.2;Parent=rna-XM_011264523.2
NW_020229230.1	Gnomon	exon	271081	271358	.	-	.	ID=exon-XM_025414942.1-3;Dbxref=GeneID:105252091%2CGenbank:XM_025414942.1;Parent=rna-XM_025414942.1
NW_020229230.1	Gnomon	exon	271715	271925	.	-	.	ID=exon-XM_025414942.1-2;Dbxref=GeneID:105252091%2CGenbank:XM_025414942.1;Parent=rna-XM_025414942.1
NW_020229230.1	Gnomon	exon	269820	270104	.	-	.	ID=exon-XM_025414942.1-5;Dbxref=GeneID:105252091%2CGenbank:XM_025414942.1;Parent=rna-XM_025414942.1
NW_020229230.1	Gnomon	exon	270411	270720	.	-	.	ID=exon-XM_025414942.1-4;Dbxref=GeneID:105252091%2CGenbank:XM_025414942.1;Parent=rna-XM_025414942.1
NW_020229230.1	Gnomon	exon	273067	273828	.	-	.	ID=exon-XM_025414942.1-1;Dbxref=GeneID:105252091%2CGenbank:XM_025414942.1;Parent=rna-XM_025414942.1
NW_020229230.1	Gnomon	exon	267953	268240	.	-	.	ID=exon-XM_025414942.1-7;Dbxref=GeneID:105252091%2CGenbank:XM_025414942.1;Parent=rna-XM_025414942.1
NW_020229230.1	Gnomon	exon	268613	268857	.	-	.	ID=exon-XM_025414942.1-6;Dbxref=GeneID:105252091%2CGenbank:XM_025414942.1;Parent=rna-XM_025414942.1
NW_020229230.1	Gnomon	exon	266846	266963	.	-	.	ID=exon-XM_025414942.1-9;Dbxref=GeneID:105252091%2CGenbank:XM_025414942.1;Parent=rna-XM_025414942.1
NW_020229230.1	Gnomon	exon	267052	267144	.	-	.	ID=exon-XM_025414942.1-8;Dbxref=GeneID:105252091%2CGenbank:XM_025414942.1;Parent=rna-XM_025414942.1
NW_020229230.1	Gnomon	CDS	513214	513312	.	-	0	Name=XP_011252930.1;ID=cds-XP_011252930.1;Dbxref=GeneID:105249290%2CGenbank:XP_011252930.1;Parent=rna-XM_011254628.3
NW_020229230.1	Gnomon	CDS	512080	512163	.	-	0	Name=XP_011252930.1;ID=cds-XP_011252930.1;Dbxref=GeneID:105249290%2CGenbank:XP_011252930.1;Parent=rna-XM_011254628.3
NW_020229230.1	Gnomon	CDS	511956	512004	.	-	0	Name=XP_011252930.1;ID=cds-XP_011252930.1;Dbxref=GeneID:105249290%2CGenbank:XP_011252930.1;Parent=rna-XM_011254628.3
NW_020229230.1	Gnomon	CDS	511793	511874	.	-	0	Name=XP_011252930.1;ID=cds-XP_011252930.1;Dbxref=GeneID:105249290%2CGenbank:XP_011252930.1;Parent=rna-XM_011254628.3
NW_020229230.1	Gnomon	CDS	511580	511717	.	-	0	Name=XP_011252930.1;ID=cds-XP_011252930.1;Dbxref=GeneID:105249290%2CGenbank:XP_011252930.1;Parent=rna-XM_011254628.3
NW_020229230.1	Gnomon	CDS	511017	511183	.	-	0	Name=XP_011252930.1;ID=cds-XP_011252930.1;Dbxref=GeneID:105249290%2CGenbank:XP_011252930.1;Parent=rna-XM_011254628.3
NW_020229230.1	Gnomon	CDS	508742	510933	.	-	0	Name=XP_011252930.1;ID=cds-XP_011252930.1;Dbxref=GeneID:105249290%2CGenbank:XP_011252930.1;Parent=rna-XM_011254628.3
NW_020229230.1	Gnomon	mRNA	412871	414333	.	+	.	Name=XM_025414786.1;ID=rna-XM_025414786.1;Dbxref=GeneID:105249294%2CGenbank:XM_025414786.1;Parent=gene-LOC105249294
NW_020229230.1	Gnomon	exon	29440	29529	.	+	.	ID=exon-XM_025414706.1-5;Dbxref=GeneID:105255299%2CGenbank:XM_025414706.1;Parent=rna-XM_025414706.1
NW_020229230.1	Gnomon	exon	29194	29298	.	+	.	ID=exon-XM_025414706.1-4;Dbxref=GeneID:105255299%2CGenbank:XM_025414706.1;Parent=rna-XM_025414706.1
NW_020229230.1	Gnomon	exon	30238	35405	.	+	.	ID=exon-XM_025414706.1-7;Dbxref=GeneID:105255299%2CGenbank:XM_025414706.1;Parent=rna-XM_025414706.1
NW_020229230.1	Gnomon	exon	29752	30126	.	+	.	ID=exon-XM_025414706.1-6;Dbxref=GeneID:105255299%2CGenbank:XM_025414706.1;Parent=rna-XM_025414706.1
NW_020229230.1	Gnomon	exon	27495	27724	.	+	.	ID=exon-XM_025414706.1-1;Dbxref=GeneID:105255299%2CGenbank:XM_025414706.1;Parent=rna-XM_025414706.1
NW_020229230.1	Gnomon	exon	28758	29014	.	+	.	ID=exon-XM_025414706.1-3;Dbxref=GeneID:105255299%2CGenbank:XM_025414706.1;Parent=rna-XM_025414706.1
NW_020229230.1	Gnomon	exon	28378	28675	.	+	.	ID=exon-XM_025414706.1-2;Dbxref=GeneID:105255299%2CGenbank:XM_025414706.1;Parent=rna-XM_025414706.1
NW_020229230.1	Gnomon	CDS	425148	425149	.	-	0	Name=XP_025270553.1;ID=cds-XP_025270553.1;Dbxref=GeneID:105249293%2CGenbank:XP_025270553.1;Parent=rna-XM_025414768.1
NW_020229230.1	Gnomon	CDS	423806	425039	.	-	0	Name=XP_025270553.1;ID=cds-XP_025270553.1;Dbxref=GeneID:105249293%2CGenbank:XP_025270553.1;Parent=rna-XM_025414768.1
NW_020229230.1	Gnomon	mRNA	412696	414324	.	+	.	Name=XM_025414781.1;ID=rna-XM_025414781.1;Dbxref=GeneID:105249294%2CGenbank:XM_025414781.1;Parent=gene-LOC105249294
NW_020229230.1	Gnomon	exon	407403	409628	.	+	.	ID=exon-XM_011254643.2-3;Dbxref=GeneID:105249296%2CGenbank:XM_011254643.2;Parent=rna-XM_011254643.2
NW_020229230.1	Gnomon	exon	406782	407322	.	+	.	ID=exon-XM_011254643.2-2;Dbxref=GeneID:105249296%2CGenbank:XM_011254643.2;Parent=rna-XM_011254643.2
NW_020229230.1	Gnomon	exon	402680	402939	.	+	.	ID=exon-XM_011254643.2-1;Dbxref=GeneID:105249296%2CGenbank:XM_011254643.2;Parent=rna-XM_011254643.2
NW_020229230.1	Gnomon	mRNA	415272	416699	.	+	.	Name=XM_011254640.3;ID=rna-XM_011254640.3;Dbxref=GeneID:105249295%2CGenbank:XM_011254640.3;Parent=gene-LOC105249295
NW_020229230.1	Gnomon	mRNA	402680	409627	.	+	.	Name=XM_011254641.3;ID=rna-XM_011254641.3;Dbxref=GeneID:105249296%2CGenbank:XM_011254641.3;Parent=gene-LOC105249296
NW_020229230.1	Gnomon	exon	278672	278885	.	+	.	ID=id-LOC112639819-5;Dbxref=GeneID:112639819;Parent=gene-LOC112639819
NW_020229230.1	Gnomon	exon	277456	277882	.	+	.	ID=id-LOC112639819-2;Dbxref=GeneID:112639819;Parent=gene-LOC112639819
NW_020229230.1	Gnomon	exon	278468	278594	.	+	.	ID=id-LOC112639819-4;Dbxref=GeneID:112639819;Parent=gene-LOC112639819
NW_020229230.1	Gnomon	exon	278200	278352	.	+	.	ID=id-LOC112639819-3;Dbxref=GeneID:112639819;Parent=gene-LOC112639819
NW_020229230.1	Gnomon	CDS	425148	425149	.	-	0	Name=XP_011252936.1;ID=cds-XP_011252936.1;Dbxref=GeneID:105249293%2CGenbank:XP_011252936.1;Parent=rna-XM_011254634.3
NW_020229230.1	Gnomon	CDS	423806	425039	.	-	0	Name=XP_011252936.1;ID=cds-XP_011252936.1;Dbxref=GeneID:105249293%2CGenbank:XP_011252936.1;Parent=rna-XM_011254634.3
NW_020229230.1	Gnomon	CDS	425148	425149	.	-	0	Name=XP_011252937.1;ID=cds-XP_011252937.1;Dbxref=GeneID:105249293%2CGenbank:XP_011252937.1;Parent=rna-XM_011254635.3
NW_020229230.1	Gnomon	CDS	423806	425039	.	-	0	Name=XP_011252937.1;ID=cds-XP_011252937.1;Dbxref=GeneID:105249293%2CGenbank:XP_011252937.1;Parent=rna-XM_011254635.3
NW_020229230.1	Gnomon	exon	411130	411354	.	+	.	ID=exon-XM_025414803.1-3;Dbxref=GeneID:112637050%2CGenbank:XM_025414803.1;Parent=rna-XM_025414803.1
NW_020229230.1	Gnomon	exon	410770	410947	.	+	.	ID=exon-XM_025414803.1-2;Dbxref=GeneID:112637050%2CGenbank:XM_025414803.1;Parent=rna-XM_025414803.1
NW_020229230.1	Gnomon	exon	411680	411874	.	+	.	ID=exon-XM_025414803.1-5;Dbxref=GeneID:112637050%2CGenbank:XM_025414803.1;Parent=rna-XM_025414803.1
NW_020229230.1	Gnomon	exon	411460	411594	.	+	.	ID=exon-XM_025414803.1-4;Dbxref=GeneID:112637050%2CGenbank:XM_025414803.1;Parent=rna-XM_025414803.1
NW_020229230.1	Gnomon	exon	414286	414332	.	+	.	ID=exon-XM_025414803.1-6;Dbxref=GeneID:112637050%2CGenbank:XM_025414803.1;Parent=rna-XM_025414803.1
NW_020229230.1	Gnomon	exon	410390	410608	.	+	.	ID=exon-XM_025414803.1-1;Dbxref=GeneID:112637050%2CGenbank:XM_025414803.1;Parent=rna-XM_025414803.1
NW_020229230.1	Gnomon	exon	72217	72455	.	-	.	ID=exon-XR_003123657.1-2;Dbxref=GeneID:112639752%2CGenbank:XR_003123657.1;Parent=rna-XR_003123657.1
NW_020229230.1	Gnomon	exon	73615	73901	.	-	.	ID=exon-XR_003123657.1-1;Dbxref=GeneID:112639752%2CGenbank:XR_003123657.1;Parent=rna-XR_003123657.1
NW_020229230.1	Gnomon	exon	71128	71353	.	-	.	ID=exon-XR_003123657.1-3;Dbxref=GeneID:112639752%2CGenbank:XR_003123657.1;Parent=rna-XR_003123657.1
NW_020229230.1	Gnomon	CDS	483677	483743	.	-	0	Name=XP_011252932.2;ID=cds-XP_011252932.2;Dbxref=GeneID:105249291%2CGenbank:XP_011252932.2;Parent=rna-XM_011254630.3
NW_020229230.1	Gnomon	CDS	476314	476340	.	-	0	Name=XP_011252932.2;ID=cds-XP_011252932.2;Dbxref=GeneID:105249291%2CGenbank:XP_011252932.2;Parent=rna-XM_011254630.3
NW_020229230.1	Gnomon	CDS	475965	476149	.	-	0	Name=XP_011252932.2;ID=cds-XP_011252932.2;Dbxref=GeneID:105249291%2CGenbank:XP_011252932.2;Parent=rna-XM_011254630.3
NW_020229230.1	Gnomon	CDS	474684	474866	.	-	0	Name=XP_011252932.2;ID=cds-XP_011252932.2;Dbxref=GeneID:105249291%2CGenbank:XP_011252932.2;Parent=rna-XM_011254630.3
NW_020229230.1	Gnomon	CDS	470016	474602	.	-	0	Name=XP_011252932.2;ID=cds-XP_011252932.2;Dbxref=GeneID:105249291%2CGenbank:XP_011252932.2;Parent=rna-XM_011254630.3
NW_020229230.1	Gnomon	CDS	469434	469931	.	-	0	Name=XP_011252932.2;ID=cds-XP_011252932.2;Dbxref=GeneID:105249291%2CGenbank:XP_011252932.2;Parent=rna-XM_011254630.3
NW_020229230.1	Gnomon	CDS	468975	469161	.	-	0	Name=XP_011252932.2;ID=cds-XP_011252932.2;Dbxref=GeneID:105249291%2CGenbank:XP_011252932.2;Parent=rna-XM_011254630.3
NW_020229230.1	Gnomon	CDS	467298	467514	.	-	0	Name=XP_011252932.2;ID=cds-XP_011252932.2;Dbxref=GeneID:105249291%2CGenbank:XP_011252932.2;Parent=rna-XM_011254630.3
NW_020229230.1	Gnomon	CDS	465584	465876	.	-	0	Name=XP_011252932.2;ID=cds-XP_011252932.2;Dbxref=GeneID:105249291%2CGenbank:XP_011252932.2;Parent=rna-XM_011254630.3
NW_020229230.1	Gnomon	CDS	462392	462586	.	-	0	Name=XP_011252932.2;ID=cds-XP_011252932.2;Dbxref=GeneID:105249291%2CGenbank:XP_011252932.2;Parent=rna-XM_011254630.3
NW_020229230.1	Gnomon	CDS	461456	461682	.	-	0	Name=XP_011252932.2;ID=cds-XP_011252932.2;Dbxref=GeneID:105249291%2CGenbank:XP_011252932.2;Parent=rna-XM_011254630.3
NW_020229230.1	Gnomon	CDS	460553	461045	.	-	0	Name=XP_011252932.2;ID=cds-XP_011252932.2;Dbxref=GeneID:105249291%2CGenbank:XP_011252932.2;Parent=rna-XM_011254630.3
NW_020229230.1	Gnomon	CDS	459812	459996	.	-	0	Name=XP_011252932.2;ID=cds-XP_011252932.2;Dbxref=GeneID:105249291%2CGenbank:XP_011252932.2;Parent=rna-XM_011254630.3
NW_020229230.1	Gnomon	CDS	457442	457662	.	-	0	Name=XP_011252932.2;ID=cds-XP_011252932.2;Dbxref=GeneID:105249291%2CGenbank:XP_011252932.2;Parent=rna-XM_011254630.3
NW_020229230.1	Gnomon	CDS	456549	457122	.	-	0	Name=XP_011252932.2;ID=cds-XP_011252932.2;Dbxref=GeneID:105249291%2CGenbank:XP_011252932.2;Parent=rna-XM_011254630.3
NW_020229230.1	Gnomon	CDS	455080	455327	.	-	0	Name=XP_011252932.2;ID=cds-XP_011252932.2;Dbxref=GeneID:105249291%2CGenbank:XP_011252932.2;Parent=rna-XM_011254630.3
NW_020229230.1	Gnomon	CDS	454486	454729	.	-	0	Name=XP_011252932.2;ID=cds-XP_011252932.2;Dbxref=GeneID:105249291%2CGenbank:XP_011252932.2;Parent=rna-XM_011254630.3
NW_020229230.1	Gnomon	CDS	453701	453940	.	-	0	Name=XP_011252932.2;ID=cds-XP_011252932.2;Dbxref=GeneID:105249291%2CGenbank:XP_011252932.2;Parent=rna-XM_011254630.3
NW_020229230.1	Gnomon	CDS	452096	452232	.	-	0	Name=XP_011252932.2;ID=cds-XP_011252932.2;Dbxref=GeneID:105249291%2CGenbank:XP_011252932.2;Parent=rna-XM_011254630.3
NW_020229230.1	Gnomon	CDS	451519	451673	.	-	0	Name=XP_011252932.2;ID=cds-XP_011252932.2;Dbxref=GeneID:105249291%2CGenbank:XP_011252932.2;Parent=rna-XM_011254630.3
NW_020229230.1	Gnomon	CDS	450189	450372	.	-	0	Name=XP_011252932.2;ID=cds-XP_011252932.2;Dbxref=GeneID:105249291%2CGenbank:XP_011252932.2;Parent=rna-XM_011254630.3
NW_020229230.1	Gnomon	CDS	449981	450119	.	-	0	Name=XP_011252932.2;ID=cds-XP_011252932.2;Dbxref=GeneID:105249291%2CGenbank:XP_011252932.2;Parent=rna-XM_011254630.3
NW_020229230.1	Gnomon	CDS	449703	449891	.	-	0	Name=XP_011252932.2;ID=cds-XP_011252932.2;Dbxref=GeneID:105249291%2CGenbank:XP_011252932.2;Parent=rna-XM_011254630.3
NW_020229230.1	Gnomon	CDS	447777	448022	.	-	0	Name=XP_011252932.2;ID=cds-XP_011252932.2;Dbxref=GeneID:105249291%2CGenbank:XP_011252932.2;Parent=rna-XM_011254630.3
NW_020229230.1	Gnomon	CDS	447388	447594	.	-	0	Name=XP_011252932.2;ID=cds-XP_011252932.2;Dbxref=GeneID:105249291%2CGenbank:XP_011252932.2;Parent=rna-XM_011254630.3
NW_020229230.1	Gnomon	CDS	447090	447119	.	-	0	Name=XP_011252932.2;ID=cds-XP_011252932.2;Dbxref=GeneID:105249291%2CGenbank:XP_011252932.2;Parent=rna-XM_011254630.3
NW_020229230.1	Gnomon	exon	273067	273830	.	-	.	ID=exon-XM_025414944.1-1;Dbxref=GeneID:105252091%2CGenbank:XM_025414944.1;Parent=rna-XM_025414944.1
NW_020229230.1	Gnomon	exon	271081	271358	.	-	.	ID=exon-XM_025414944.1-3;Dbxref=GeneID:105252091%2CGenbank:XM_025414944.1;Parent=rna-XM_025414944.1
NW_020229230.1	Gnomon	exon	271715	271925	.	-	.	ID=exon-XM_025414944.1-2;Dbxref=GeneID:105252091%2CGenbank:XM_025414944.1;Parent=rna-XM_025414944.1
NW_020229230.1	Gnomon	exon	269820	270104	.	-	.	ID=exon-XM_025414944.1-5;Dbxref=GeneID:105252091%2CGenbank:XM_025414944.1;Parent=rna-XM_025414944.1
NW_020229230.1	Gnomon	exon	270411	270720	.	-	.	ID=exon-XM_025414944.1-4;Dbxref=GeneID:105252091%2CGenbank:XM_025414944.1;Parent=rna-XM_025414944.1
NW_020229230.1	Gnomon	exon	267953	268240	.	-	.	ID=exon-XM_025414944.1-7;Dbxref=GeneID:105252091%2CGenbank:XM_025414944.1;Parent=rna-XM_025414944.1
NW_020229230.1	Gnomon	exon	268613	268857	.	-	.	ID=exon-XM_025414944.1-6;Dbxref=GeneID:105252091%2CGenbank:XM_025414944.1;Parent=rna-XM_025414944.1
NW_020229230.1	Gnomon	exon	267058	267157	.	-	.	ID=exon-XM_025414944.1-8;Dbxref=GeneID:105252091%2CGenbank:XM_025414944.1;Parent=rna-XM_025414944.1
NW_020229230.1	Gnomon	mRNA	35568	40047	.	-	.	Name=XM_025414884.1;ID=rna-XM_025414884.1;Dbxref=GeneID:105255300%2CGenbank:XM_025414884.1;Parent=gene-LOC105255300
NW_020229230.1	RefSeq	region	1	642243	.	+	.	Name=Unknown;ID=NW_020229230.1:1..642243;Dbxref=taxon:104421
NW_020229230.1	Gnomon	exon	48537	49258	.	-	.	ID=exon-XM_011264519.3-3;Dbxref=GeneID:105255305%2CGenbank:XM_011264519.3;Parent=rna-XM_011264519.3
NW_020229230.1	Gnomon	exon	49337	49791	.	-	.	ID=exon-XM_011264519.3-2;Dbxref=GeneID:105255305%2CGenbank:XM_011264519.3;Parent=rna-XM_011264519.3
NW_020229230.1	Gnomon	exon	49876	50090	.	-	.	ID=exon-XM_011264519.3-1;Dbxref=GeneID:105255305%2CGenbank:XM_011264519.3;Parent=rna-XM_011264519.3
NW_020229230.1	Gnomon	exon	51965	52014	.	+	.	ID=exon-XM_011264520.3-1;Dbxref=GeneID:105255306%2CGenbank:XM_011264520.3;Parent=rna-XM_011264520.3
NW_020229230.1	Gnomon	exon	53208	54108	.	+	.	ID=exon-XM_011264520.3-2;Dbxref=GeneID:105255306%2CGenbank:XM_011264520.3;Parent=rna-XM_011264520.3
NW_020229230.1	Gnomon	mRNA	217772	218897	.	-	.	Name=XM_011264538.3;ID=rna-XM_011264538.3;Dbxref=GeneID:105255316%2CGenbank:XM_011264538.3;Parent=gene-LOC105255316
NW_020229230.1	Gnomon	CDS	251202	251310	.	-	0	Name=XP_025270749.1;ID=cds-XP_025270749.1;Dbxref=GeneID:105247758%2CGenbank:XP_025270749.1;Parent=rna-XM_025414964.1
NW_020229230.1	Gnomon	CDS	250784	251137	.	-	0	Name=XP_025270749.1;ID=cds-XP_025270749.1;Dbxref=GeneID:105247758%2CGenbank:XP_025270749.1;Parent=rna-XM_025414964.1
NW_020229230.1	Gnomon	CDS	246236	249411	.	-	0	Name=XP_025270749.1;ID=cds-XP_025270749.1;Dbxref=GeneID:105247758%2CGenbank:XP_025270749.1;Parent=rna-XM_025414964.1
NW_020229230.1	Gnomon	CDS	244605	245067	.	-	0	Name=XP_025270749.1;ID=cds-XP_025270749.1;Dbxref=GeneID:105247758%2CGenbank:XP_025270749.1;Parent=rna-XM_025414964.1
NW_020229230.1	Gnomon	CDS	244153	244516	.	-	0	Name=XP_025270749.1;ID=cds-XP_025270749.1;Dbxref=GeneID:105247758%2CGenbank:XP_025270749.1;Parent=rna-XM_025414964.1
NW_020229230.1	Gnomon	CDS	242587	244073	.	-	0	Name=XP_025270749.1;ID=cds-XP_025270749.1;Dbxref=GeneID:105247758%2CGenbank:XP_025270749.1;Parent=rna-XM_025414964.1
NW_020229230.1	Gnomon	CDS	240413	241338	.	-	0	Name=XP_025270749.1;ID=cds-XP_025270749.1;Dbxref=GeneID:105247758%2CGenbank:XP_025270749.1;Parent=rna-XM_025414964.1
NW_020229230.1	Gnomon	CDS	239660	239896	.	-	0	Name=XP_025270749.1;ID=cds-XP_025270749.1;Dbxref=GeneID:105247758%2CGenbank:XP_025270749.1;Parent=rna-XM_025414964.1
NW_020229230.1	Gnomon	CDS	239026	239127	.	-	0	Name=XP_025270749.1;ID=cds-XP_025270749.1;Dbxref=GeneID:105247758%2CGenbank:XP_025270749.1;Parent=rna-XM_025414964.1
NW_020229230.1	Gnomon	CDS	300971	301079	.	-	0	Name=XP_025270592.1;ID=cds-XP_025270592.1;Dbxref=GeneID:105258076%2CGenbank:XP_025270592.1;Parent=rna-XM_025414807.1
NW_020229230.1	Gnomon	CDS	300553	300906	.	-	0	Name=XP_025270592.1;ID=cds-XP_025270592.1;Dbxref=GeneID:105258076%2CGenbank:XP_025270592.1;Parent=rna-XM_025414807.1
NW_020229230.1	Gnomon	CDS	295684	298859	.	-	0	Name=XP_025270592.1;ID=cds-XP_025270592.1;Dbxref=GeneID:105258076%2CGenbank:XP_025270592.1;Parent=rna-XM_025414807.1
NW_020229230.1	Gnomon	CDS	287166	287625	.	-	0	Name=XP_025270592.1;ID=cds-XP_025270592.1;Dbxref=GeneID:105258076%2CGenbank:XP_025270592.1;Parent=rna-XM_025414807.1
NW_020229230.1	Gnomon	CDS	286712	287075	.	-	0	Name=XP_025270592.1;ID=cds-XP_025270592.1;Dbxref=GeneID:105258076%2CGenbank:XP_025270592.1;Parent=rna-XM_025414807.1
NW_020229230.1	Gnomon	CDS	285151	286634	.	-	0	Name=XP_025270592.1;ID=cds-XP_025270592.1;Dbxref=GeneID:105258076%2CGenbank:XP_025270592.1;Parent=rna-XM_025414807.1
NW_020229230.1	Gnomon	CDS	282983	283908	.	-	0	Name=XP_025270592.1;ID=cds-XP_025270592.1;Dbxref=GeneID:105258076%2CGenbank:XP_025270592.1;Parent=rna-XM_025414807.1
NW_020229230.1	Gnomon	CDS	282362	282598	.	-	0	Name=XP_025270592.1;ID=cds-XP_025270592.1;Dbxref=GeneID:105258076%2CGenbank:XP_025270592.1;Parent=rna-XM_025414807.1
NW_020229230.1	Gnomon	CDS	281728	281829	.	-	0	Name=XP_025270592.1;ID=cds-XP_025270592.1;Dbxref=GeneID:105258076%2CGenbank:XP_025270592.1;Parent=rna-XM_025414807.1
NW_020229230.1	Gnomon	mRNA	201870	203416	.	-	.	Name=XM_011264537.3;ID=rna-XM_011264537.3;Dbxref=GeneID:105255314%2CGenbank:XM_011264537.3;Parent=gene-LOC105255314
NW_020229230.1	Gnomon	mRNA	238168	260540	.	-	.	Name=XM_025414965.1;ID=rna-XM_025414965.1;Dbxref=GeneID:105247758%2CGenbank:XM_025414965.1;Parent=gene-LOC105247758
NW_020229230.1	Gnomon	exon	180968	181242	.	-	.	ID=exon-XM_025414728.1-10;Dbxref=GeneID:105255321%2CGenbank:XM_025414728.1;Parent=rna-XM_025414728.1
NW_020229230.1	Gnomon	exon	171503	171651	.	-	.	ID=exon-XM_025414728.1-21;Dbxref=GeneID:105255321%2CGenbank:XM_025414728.1;Parent=rna-XM_025414728.1
NW_020229230.1	Gnomon	exon	174196	174485	.	-	.	ID=exon-XM_025414728.1-20;Dbxref=GeneID:105255321%2CGenbank:XM_025414728.1;Parent=rna-XM_025414728.1
NW_020229230.1	Gnomon	exon	179104	179421	.	-	.	ID=exon-XM_025414728.1-12;Dbxref=GeneID:105255321%2CGenbank:XM_025414728.1;Parent=rna-XM_025414728.1
NW_020229230.1	Gnomon	exon	179492	179610	.	-	.	ID=exon-XM_025414728.1-11;Dbxref=GeneID:105255321%2CGenbank:XM_025414728.1;Parent=rna-XM_025414728.1
NW_020229230.1	Gnomon	exon	178474	178653	.	-	.	ID=exon-XM_025414728.1-14;Dbxref=GeneID:105255321%2CGenbank:XM_025414728.1;Parent=rna-XM_025414728.1
NW_020229230.1	Gnomon	exon	178762	178855	.	-	.	ID=exon-XM_025414728.1-13;Dbxref=GeneID:105255321%2CGenbank:XM_025414728.1;Parent=rna-XM_025414728.1
NW_020229230.1	Gnomon	exon	176105	176200	.	-	.	ID=exon-XM_025414728.1-16;Dbxref=GeneID:105255321%2CGenbank:XM_025414728.1;Parent=rna-XM_025414728.1
NW_020229230.1	Gnomon	exon	176815	177043	.	-	.	ID=exon-XM_025414728.1-15;Dbxref=GeneID:105255321%2CGenbank:XM_025414728.1;Parent=rna-XM_025414728.1
NW_020229230.1	Gnomon	exon	175178	175334	.	-	.	ID=exon-XM_025414728.1-18;Dbxref=GeneID:105255321%2CGenbank:XM_025414728.1;Parent=rna-XM_025414728.1
NW_020229230.1	Gnomon	exon	175488	175831	.	-	.	ID=exon-XM_025414728.1-17;Dbxref=GeneID:105255321%2CGenbank:XM_025414728.1;Parent=rna-XM_025414728.1
NW_020229230.1	Gnomon	exon	174560	174792	.	-	.	ID=exon-XM_025414728.1-19;Dbxref=GeneID:105255321%2CGenbank:XM_025414728.1;Parent=rna-XM_025414728.1
NW_020229230.1	Gnomon	exon	162060	162175	.	-	.	ID=exon-XM_025414728.1-30;Dbxref=GeneID:105255321%2CGenbank:XM_025414728.1;Parent=rna-XM_025414728.1
NW_020229230.1	Gnomon	exon	161421	161624	.	-	.	ID=exon-XM_025414728.1-32;Dbxref=GeneID:105255321%2CGenbank:XM_025414728.1;Parent=rna-XM_025414728.1
NW_020229230.1	Gnomon	exon	161747	161958	.	-	.	ID=exon-XM_025414728.1-31;Dbxref=GeneID:105255321%2CGenbank:XM_025414728.1;Parent=rna-XM_025414728.1
NW_020229230.1	Gnomon	exon	170703	170927	.	-	.	ID=exon-XM_025414728.1-23;Dbxref=GeneID:105255321%2CGenbank:XM_025414728.1;Parent=rna-XM_025414728.1
NW_020229230.1	Gnomon	exon	170992	171237	.	-	.	ID=exon-XM_025414728.1-22;Dbxref=GeneID:105255321%2CGenbank:XM_025414728.1;Parent=rna-XM_025414728.1
NW_020229230.1	Gnomon	exon	167624	167790	.	-	.	ID=exon-XM_025414728.1-25;Dbxref=GeneID:105255321%2CGenbank:XM_025414728.1;Parent=rna-XM_025414728.1
NW_020229230.1	Gnomon	exon	170283	170484	.	-	.	ID=exon-XM_025414728.1-24;Dbxref=GeneID:105255321%2CGenbank:XM_025414728.1;Parent=rna-XM_025414728.1
NW_020229230.1	Gnomon	exon	165084	165354	.	-	.	ID=exon-XM_025414728.1-27;Dbxref=GeneID:105255321%2CGenbank:XM_025414728.1;Parent=rna-XM_025414728.1
NW_020229230.1	Gnomon	exon	166775	167187	.	-	.	ID=exon-XM_025414728.1-26;Dbxref=GeneID:105255321%2CGenbank:XM_025414728.1;Parent=rna-XM_025414728.1
NW_020229230.1	Gnomon	exon	162590	162900	.	-	.	ID=exon-XM_025414728.1-29;Dbxref=GeneID:105255321%2CGenbank:XM_025414728.1;Parent=rna-XM_025414728.1
NW_020229230.1	Gnomon	exon	162960	163222	.	-	.	ID=exon-XM_025414728.1-28;Dbxref=GeneID:105255321%2CGenbank:XM_025414728.1;Parent=rna-XM_025414728.1
NW_020229230.1	Gnomon	exon	155295	155441	.	-	.	ID=exon-XM_025414728.1-41;Dbxref=GeneID:105255321%2CGenbank:XM_025414728.1;Parent=rna-XM_025414728.1
NW_020229230.1	Gnomon	exon	155563	155724	.	-	.	ID=exon-XM_025414728.1-40;Dbxref=GeneID:105255321%2CGenbank:XM_025414728.1;Parent=rna-XM_025414728.1
NW_020229230.1	Gnomon	exon	153364	153600	.	-	.	ID=exon-XM_025414728.1-43;Dbxref=GeneID:105255321%2CGenbank:XM_025414728.1;Parent=rna-XM_025414728.1
NW_020229230.1	Gnomon	exon	153862	154023	.	-	.	ID=exon-XM_025414728.1-42;Dbxref=GeneID:105255321%2CGenbank:XM_025414728.1;Parent=rna-XM_025414728.1
NW_020229230.1	Gnomon	exon	159647	159862	.	-	.	ID=exon-XM_025414728.1-34;Dbxref=GeneID:105255321%2CGenbank:XM_025414728.1;Parent=rna-XM_025414728.1
NW_020229230.1	Gnomon	exon	160983	161054	.	-	.	ID=exon-XM_025414728.1-33;Dbxref=GeneID:105255321%2CGenbank:XM_025414728.1;Parent=rna-XM_025414728.1
NW_020229230.1	Gnomon	exon	158878	159070	.	-	.	ID=exon-XM_025414728.1-36;Dbxref=GeneID:105255321%2CGenbank:XM_025414728.1;Parent=rna-XM_025414728.1
NW_020229230.1	Gnomon	exon	159281	159518	.	-	.	ID=exon-XM_025414728.1-35;Dbxref=GeneID:105255321%2CGenbank:XM_025414728.1;Parent=rna-XM_025414728.1
NW_020229230.1	Gnomon	exon	157887	158015	.	-	.	ID=exon-XM_025414728.1-38;Dbxref=GeneID:105255321%2CGenbank:XM_025414728.1;Parent=rna-XM_025414728.1
NW_020229230.1	Gnomon	exon	158298	158475	.	-	.	ID=exon-XM_025414728.1-37;Dbxref=GeneID:105255321%2CGenbank:XM_025414728.1;Parent=rna-XM_025414728.1
NW_020229230.1	Gnomon	exon	155786	156005	.	-	.	ID=exon-XM_025414728.1-39;Dbxref=GeneID:105255321%2CGenbank:XM_025414728.1;Parent=rna-XM_025414728.1
NW_020229230.1	Gnomon	exon	148400	148569	.	-	.	ID=exon-XM_025414728.1-50;Dbxref=GeneID:105255321%2CGenbank:XM_025414728.1;Parent=rna-XM_025414728.1
NW_020229230.1	Gnomon	exon	146678	146954	.	-	.	ID=exon-XM_025414728.1-52;Dbxref=GeneID:105255321%2CGenbank:XM_025414728.1;Parent=rna-XM_025414728.1
NW_020229230.1	Gnomon	exon	147708	147928	.	-	.	ID=exon-XM_025414728.1-51;Dbxref=GeneID:105255321%2CGenbank:XM_025414728.1;Parent=rna-XM_025414728.1
NW_020229230.1	Gnomon	exon	143493	143898	.	-	.	ID=exon-XM_025414728.1-54;Dbxref=GeneID:105255321%2CGenbank:XM_025414728.1;Parent=rna-XM_025414728.1
NW_020229230.1	Gnomon	exon	146315	146590	.	-	.	ID=exon-XM_025414728.1-53;Dbxref=GeneID:105255321%2CGenbank:XM_025414728.1;Parent=rna-XM_025414728.1
NW_020229230.1	Gnomon	exon	151523	151774	.	-	.	ID=exon-XM_025414728.1-45;Dbxref=GeneID:105255321%2CGenbank:XM_025414728.1;Parent=rna-XM_025414728.1
NW_020229230.1	Gnomon	exon	152809	153030	.	-	.	ID=exon-XM_025414728.1-44;Dbxref=GeneID:105255321%2CGenbank:XM_025414728.1;Parent=rna-XM_025414728.1
NW_020229230.1	Gnomon	exon	150663	150796	.	-	.	ID=exon-XM_025414728.1-47;Dbxref=GeneID:105255321%2CGenbank:XM_025414728.1;Parent=rna-XM_025414728.1
NW_020229230.1	Gnomon	exon	150859	150985	.	-	.	ID=exon-XM_025414728.1-46;Dbxref=GeneID:105255321%2CGenbank:XM_025414728.1;Parent=rna-XM_025414728.1
NW_020229230.1	Gnomon	exon	148653	148840	.	-	.	ID=exon-XM_025414728.1-49;Dbxref=GeneID:105255321%2CGenbank:XM_025414728.1;Parent=rna-XM_025414728.1
NW_020229230.1	Gnomon	exon	150144	150381	.	-	.	ID=exon-XM_025414728.1-48;Dbxref=GeneID:105255321%2CGenbank:XM_025414728.1;Parent=rna-XM_025414728.1
NW_020229230.1	Gnomon	exon	139299	139409	.	-	.	ID=exon-XM_025414728.1-61;Dbxref=GeneID:105255321%2CGenbank:XM_025414728.1;Parent=rna-XM_025414728.1
NW_020229230.1	Gnomon	exon	139882	140057	.	-	.	ID=exon-XM_025414728.1-60;Dbxref=GeneID:105255321%2CGenbank:XM_025414728.1;Parent=rna-XM_025414728.1
NW_020229230.1	Gnomon	exon	136715	136863	.	-	.	ID=exon-XM_025414728.1-63;Dbxref=GeneID:105255321%2CGenbank:XM_025414728.1;Parent=rna-XM_025414728.1
NW_020229230.1	Gnomon	exon	137094	137267	.	-	.	ID=exon-XM_025414728.1-62;Dbxref=GeneID:105255321%2CGenbank:XM_025414728.1;Parent=rna-XM_025414728.1
NW_020229230.1	Gnomon	exon	136107	136495	.	-	.	ID=exon-XM_025414728.1-64;Dbxref=GeneID:105255321%2CGenbank:XM_025414728.1;Parent=rna-XM_025414728.1
NW_020229230.1	Gnomon	exon	142220	142352	.	-	.	ID=exon-XM_025414728.1-56;Dbxref=GeneID:105255321%2CGenbank:XM_025414728.1;Parent=rna-XM_025414728.1
NW_020229230.1	Gnomon	exon	142457	142773	.	-	.	ID=exon-XM_025414728.1-55;Dbxref=GeneID:105255321%2CGenbank:XM_025414728.1;Parent=rna-XM_025414728.1
NW_020229230.1	Gnomon	exon	141278	141484	.	-	.	ID=exon-XM_025414728.1-58;Dbxref=GeneID:105255321%2CGenbank:XM_025414728.1;Parent=rna-XM_025414728.1
NW_020229230.1	Gnomon	exon	141657	141938	.	-	.	ID=exon-XM_025414728.1-57;Dbxref=GeneID:105255321%2CGenbank:XM_025414728.1;Parent=rna-XM_025414728.1
NW_020229230.1	Gnomon	exon	140297	140630	.	-	.	ID=exon-XM_025414728.1-59;Dbxref=GeneID:105255321%2CGenbank:XM_025414728.1;Parent=rna-XM_025414728.1
NW_020229230.1	Gnomon	CDS	10990	11101	.	-	0	Name=XP_025270508.1;ID=cds-XP_025270508.1;Dbxref=GeneID:105255298%2CGenbank:XP_025270508.1;Parent=rna-XM_025414723.1
NW_020229230.1	Gnomon	CDS	761	975	.	-	0	Name=XP_025270508.1;ID=cds-XP_025270508.1;Dbxref=GeneID:105255298%2CGenbank:XP_025270508.1;Parent=rna-XM_025414723.1
NW_020229230.1	Gnomon	CDS	75	251	.	-	0	Name=XP_025270508.1;ID=cds-XP_025270508.1;Dbxref=GeneID:105255298%2CGenbank:XP_025270508.1;Parent=rna-XM_025414723.1
NW_020229230.1	Gnomon	CDS	300971	301079	.	-	0	Name=XP_025270591.1;ID=cds-XP_025270591.1;Dbxref=GeneID:105258076%2CGenbank:XP_025270591.1;Parent=rna-XM_025414806.1
NW_020229230.1	Gnomon	CDS	300553	300906	.	-	0	Name=XP_025270591.1;ID=cds-XP_025270591.1;Dbxref=GeneID:105258076%2CGenbank:XP_025270591.1;Parent=rna-XM_025414806.1
NW_020229230.1	Gnomon	CDS	295684	298859	.	-	0	Name=XP_025270591.1;ID=cds-XP_025270591.1;Dbxref=GeneID:105258076%2CGenbank:XP_025270591.1;Parent=rna-XM_025414806.1
NW_020229230.1	Gnomon	CDS	287166	287625	.	-	0	Name=XP_025270591.1;ID=cds-XP_025270591.1;Dbxref=GeneID:105258076%2CGenbank:XP_025270591.1;Parent=rna-XM_025414806.1
NW_020229230.1	Gnomon	CDS	286712	287075	.	-	0	Name=XP_025270591.1;ID=cds-XP_025270591.1;Dbxref=GeneID:105258076%2CGenbank:XP_025270591.1;Parent=rna-XM_025414806.1
NW_020229230.1	Gnomon	CDS	285151	286634	.	-	0	Name=XP_025270591.1;ID=cds-XP_025270591.1;Dbxref=GeneID:105258076%2CGenbank:XP_025270591.1;Parent=rna-XM_025414806.1
NW_020229230.1	Gnomon	CDS	282983	283908	.	-	0	Name=XP_025270591.1;ID=cds-XP_025270591.1;Dbxref=GeneID:105258076%2CGenbank:XP_025270591.1;Parent=rna-XM_025414806.1
NW_020229230.1	Gnomon	CDS	282362	282598	.	-	0	Name=XP_025270591.1;ID=cds-XP_025270591.1;Dbxref=GeneID:105258076%2CGenbank:XP_025270591.1;Parent=rna-XM_025414806.1
NW_020229230.1	Gnomon	CDS	281728	281829	.	-	0	Name=XP_025270591.1;ID=cds-XP_025270591.1;Dbxref=GeneID:105258076%2CGenbank:XP_025270591.1;Parent=rna-XM_025414806.1
NW_020229230.1	Gnomon	exon	467298	467514	.	-	.	ID=exon-XM_011254630.3-8;Dbxref=GeneID:105249291%2CGenbank:XM_011254630.3;Parent=rna-XM_011254630.3
NW_020229230.1	Gnomon	exon	468975	469161	.	-	.	ID=exon-XM_011254630.3-7;Dbxref=GeneID:105249291%2CGenbank:XM_011254630.3;Parent=rna-XM_011254630.3
NW_020229230.1	Gnomon	exon	469434	469931	.	-	.	ID=exon-XM_011254630.3-6;Dbxref=GeneID:105249291%2CGenbank:XM_011254630.3;Parent=rna-XM_011254630.3
NW_020229230.1	Gnomon	exon	470016	474602	.	-	.	ID=exon-XM_011254630.3-5;Dbxref=GeneID:105249291%2CGenbank:XM_011254630.3;Parent=rna-XM_011254630.3
NW_020229230.1	Gnomon	exon	465584	465876	.	-	.	ID=exon-XM_011254630.3-9;Dbxref=GeneID:105249291%2CGenbank:XM_011254630.3;Parent=rna-XM_011254630.3
NW_020229230.1	Gnomon	exon	474684	474866	.	-	.	ID=exon-XM_011254630.3-4;Dbxref=GeneID:105249291%2CGenbank:XM_011254630.3;Parent=rna-XM_011254630.3
NW_020229230.1	Gnomon	exon	475965	476149	.	-	.	ID=exon-XM_011254630.3-3;Dbxref=GeneID:105249291%2CGenbank:XM_011254630.3;Parent=rna-XM_011254630.3
NW_020229230.1	Gnomon	exon	476314	476340	.	-	.	ID=exon-XM_011254630.3-2;Dbxref=GeneID:105249291%2CGenbank:XM_011254630.3;Parent=rna-XM_011254630.3
NW_020229230.1	Gnomon	exon	483677	483855	.	-	.	ID=exon-XM_011254630.3-1;Dbxref=GeneID:105249291%2CGenbank:XM_011254630.3;Parent=rna-XM_011254630.3
NW_020229230.1	Gnomon	lnc_RNA	71128	73901	.	-	.	Name=XR_003123657.1;ID=rna-XR_003123657.1;Dbxref=GeneID:112639752%2CGenbank:XR_003123657.1;Parent=gene-LOC112639752
NW_020229230.1	Gnomon	mRNA	238168	260540	.	-	.	Name=XM_025414964.1;ID=rna-XM_025414964.1;Dbxref=GeneID:105247758%2CGenbank:XM_025414964.1;Parent=gene-LOC105247758
NW_020229230.1	Gnomon	CDS	235336	235433	.	+	0	Name=XP_025270746.1;ID=cds-XP_025270746.1;Dbxref=GeneID:105255650%2CGenbank:XP_025270746.1;Parent=rna-XM_025414961.1
NW_020229230.1	Gnomon	CDS	235753	236190	.	+	0	Name=XP_025270746.1;ID=cds-XP_025270746.1;Dbxref=GeneID:105255650%2CGenbank:XP_025270746.1;Parent=rna-XM_025414961.1
NW_020229230.1	Gnomon	CDS	236508	236661	.	+	0	Name=XP_025270746.1;ID=cds-XP_025270746.1;Dbxref=GeneID:105255650%2CGenbank:XP_025270746.1;Parent=rna-XM_025414961.1
NW_020229230.1	Gnomon	CDS	236774	236900	.	+	0	Name=XP_025270746.1;ID=cds-XP_025270746.1;Dbxref=GeneID:105255650%2CGenbank:XP_025270746.1;Parent=rna-XM_025414961.1
NW_020229230.1	Gnomon	CDS	236978	237126	.	+	0	Name=XP_025270746.1;ID=cds-XP_025270746.1;Dbxref=GeneID:105255650%2CGenbank:XP_025270746.1;Parent=rna-XM_025414961.1
NW_020229230.1	Gnomon	mRNA	235225	237167	.	+	.	Name=XM_025414961.1;ID=rna-XM_025414961.1;Dbxref=GeneID:105255650%2CGenbank:XM_025414961.1;Parent=gene-LOC105255650
NW_020229230.1	Gnomon	exon	361635	361774	.	-	.	ID=id-LOC109610243-10;Dbxref=GeneID:109610243;Parent=gene-LOC109610243
NW_020229230.1	Gnomon	mRNA	12	11427	.	-	.	Name=XM_025414723.1;ID=rna-XM_025414723.1;Dbxref=GeneID:105255298%2CGenbank:XM_025414723.1;Parent=gene-LOC105255298
NW_020229230.1	Gnomon	CDS	28503	28675	.	+	0	Name=XP_025270494.1;ID=cds-XP_025270494.1;Dbxref=GeneID:105255299%2CGenbank:XP_025270494.1;Parent=rna-XM_025414709.1
NW_020229230.1	Gnomon	CDS	28758	29014	.	+	0	Name=XP_025270494.1;ID=cds-XP_025270494.1;Dbxref=GeneID:105255299%2CGenbank:XP_025270494.1;Parent=rna-XM_025414709.1
NW_020229230.1	Gnomon	CDS	29194	29298	.	+	0	Name=XP_025270494.1;ID=cds-XP_025270494.1;Dbxref=GeneID:105255299%2CGenbank:XP_025270494.1;Parent=rna-XM_025414709.1
NW_020229230.1	Gnomon	CDS	29440	29529	.	+	0	Name=XP_025270494.1;ID=cds-XP_025270494.1;Dbxref=GeneID:105255299%2CGenbank:XP_025270494.1;Parent=rna-XM_025414709.1
NW_020229230.1	Gnomon	CDS	29752	30126	.	+	0	Name=XP_025270494.1;ID=cds-XP_025270494.1;Dbxref=GeneID:105255299%2CGenbank:XP_025270494.1;Parent=rna-XM_025414709.1
NW_020229230.1	Gnomon	CDS	30238	35171	.	+	0	Name=XP_025270494.1;ID=cds-XP_025270494.1;Dbxref=GeneID:105255299%2CGenbank:XP_025270494.1;Parent=rna-XM_025414709.1
NW_020229230.1	Gnomon	exon	513214	513780	.	-	.	ID=exon-XM_025414845.1-1;Dbxref=GeneID:105249290%2CGenbank:XM_025414845.1;Parent=rna-XM_025414845.1
NW_020229230.1	Gnomon	exon	511956	512004	.	-	.	ID=exon-XM_025414845.1-3;Dbxref=GeneID:105249290%2CGenbank:XM_025414845.1;Parent=rna-XM_025414845.1
NW_020229230.1	Gnomon	exon	512080	512163	.	-	.	ID=exon-XM_025414845.1-2;Dbxref=GeneID:105249290%2CGenbank:XM_025414845.1;Parent=rna-XM_025414845.1
NW_020229230.1	Gnomon	exon	511580	511717	.	-	.	ID=exon-XM_025414845.1-5;Dbxref=GeneID:105249290%2CGenbank:XM_025414845.1;Parent=rna-XM_025414845.1
NW_020229230.1	Gnomon	exon	511793	511874	.	-	.	ID=exon-XM_025414845.1-4;Dbxref=GeneID:105249290%2CGenbank:XM_025414845.1;Parent=rna-XM_025414845.1
NW_020229230.1	Gnomon	exon	511017	511183	.	-	.	ID=exon-XM_025414845.1-7;Dbxref=GeneID:105249290%2CGenbank:XM_025414845.1;Parent=rna-XM_025414845.1
NW_020229230.1	Gnomon	exon	511278	511469	.	-	.	ID=exon-XM_025414845.1-6;Dbxref=GeneID:105249290%2CGenbank:XM_025414845.1;Parent=rna-XM_025414845.1
NW_020229230.1	Gnomon	exon	508265	510933	.	-	.	ID=exon-XM_025414845.1-8;Dbxref=GeneID:105249290%2CGenbank:XM_025414845.1;Parent=rna-XM_025414845.1
NW_020229230.1	Gnomon	exon	439418	439823	.	+	.	ID=exon-XM_025414738.1-11;Dbxref=GeneID:105249298%2CGenbank:XM_025414738.1;Parent=rna-XM_025414738.1
NW_020229230.1	Gnomon	exon	437755	437970	.	+	.	ID=exon-XM_025414738.1-10;Dbxref=GeneID:105249298%2CGenbank:XM_025414738.1;Parent=rna-XM_025414738.1
NW_020229230.1	Gnomon	CDS	19998	20178	.	-	0	Name=XP_025270503.1;ID=cds-XP_025270503.1;Dbxref=GeneID:105255298%2CGenbank:XP_025270503.1;Parent=rna-XM_025414718.1
NW_020229230.1	Gnomon	CDS	761	975	.	-	0	Name=XP_025270503.1;ID=cds-XP_025270503.1;Dbxref=GeneID:105255298%2CGenbank:XP_025270503.1;Parent=rna-XM_025414718.1
NW_020229230.1	Gnomon	CDS	75	251	.	-	0	Name=XP_025270503.1;ID=cds-XP_025270503.1;Dbxref=GeneID:105255298%2CGenbank:XP_025270503.1;Parent=rna-XM_025414718.1
NW_020229230.1	Gnomon	pseudogene	276954	278885	.	+	.	Name=LOC112639819;ID=gene-LOC112639819;Dbxref=GeneID:112639819
NW_020229230.1	Gnomon	gene	398301	399414	.	-	.	Name=LOC112639805;ID=gene-LOC112639805;Dbxref=GeneID:112639805
NW_020229230.1	Gnomon	CDS	371995	372249	.	-	0	Name=XP_011254664.1;ID=cds-XP_011254664.1;Dbxref=GeneID:105250337%2CGenbank:XP_011254664.1;Parent=rna-XM_011256362.2
NW_020229230.1	tRNAscan-SE	gene	26686	26758	.	-	.	Name=Trnak-cuu;ID=gene-Trnak-cuu;Dbxref=GeneID:109610305
NW_020229230.1	Gnomon	CDS	371201	371788	.	-	0	Name=XP_011254663.1;ID=cds-XP_011254663.1;Dbxref=GeneID:105250336%2CGenbank:XP_011254663.1;Parent=rna-XM_011256361.3
NW_020229230.1	Gnomon	CDS	28503	28675	.	+	0	Name=XP_025270501.1;ID=cds-XP_025270501.1;Dbxref=GeneID:105255299%2CGenbank:XP_025270501.1;Parent=rna-XM_025414716.1
NW_020229230.1	Gnomon	CDS	28758	29014	.	+	0	Name=XP_025270501.1;ID=cds-XP_025270501.1;Dbxref=GeneID:105255299%2CGenbank:XP_025270501.1;Parent=rna-XM_025414716.1
NW_020229230.1	Gnomon	CDS	29194	29298	.	+	0	Name=XP_025270501.1;ID=cds-XP_025270501.1;Dbxref=GeneID:105255299%2CGenbank:XP_025270501.1;Parent=rna-XM_025414716.1
NW_020229230.1	Gnomon	CDS	29440	29529	.	+	0	Name=XP_025270501.1;ID=cds-XP_025270501.1;Dbxref=GeneID:105255299%2CGenbank:XP_025270501.1;Parent=rna-XM_025414716.1
NW_020229230.1	Gnomon	CDS	29752	30126	.	+	0	Name=XP_025270501.1;ID=cds-XP_025270501.1;Dbxref=GeneID:105255299%2CGenbank:XP_025270501.1;Parent=rna-XM_025414716.1
NW_020229230.1	Gnomon	CDS	30238	35171	.	+	0	Name=XP_025270501.1;ID=cds-XP_025270501.1;Dbxref=GeneID:105255299%2CGenbank:XP_025270501.1;Parent=rna-XM_025414716.1
NW_020229230.1	Gnomon	CDS	27676	27724	.	+	0	Name=XP_025270491.1;ID=cds-XP_025270491.1;Dbxref=GeneID:105255299%2CGenbank:XP_025270491.1;Parent=rna-XM_025414706.1
NW_020229230.1	Gnomon	CDS	28378	28675	.	+	0	Name=XP_025270491.1;ID=cds-XP_025270491.1;Dbxref=GeneID:105255299%2CGenbank:XP_025270491.1;Parent=rna-XM_025414706.1
NW_020229230.1	Gnomon	CDS	28758	29014	.	+	0	Name=XP_025270491.1;ID=cds-XP_025270491.1;Dbxref=GeneID:105255299%2CGenbank:XP_025270491.1;Parent=rna-XM_025414706.1
NW_020229230.1	Gnomon	CDS	29194	29298	.	+	0	Name=XP_025270491.1;ID=cds-XP_025270491.1;Dbxref=GeneID:105255299%2CGenbank:XP_025270491.1;Parent=rna-XM_025414706.1
NW_020229230.1	Gnomon	CDS	29440	29529	.	+	0	Name=XP_025270491.1;ID=cds-XP_025270491.1;Dbxref=GeneID:105255299%2CGenbank:XP_025270491.1;Parent=rna-XM_025414706.1
NW_020229230.1	Gnomon	CDS	29752	30126	.	+	0	Name=XP_025270491.1;ID=cds-XP_025270491.1;Dbxref=GeneID:105255299%2CGenbank:XP_025270491.1;Parent=rna-XM_025414706.1
NW_020229230.1	Gnomon	CDS	30238	35171	.	+	0	Name=XP_025270491.1;ID=cds-XP_025270491.1;Dbxref=GeneID:105255299%2CGenbank:XP_025270491.1;Parent=rna-XM_025414706.1
NW_020229230.1	Gnomon	gene	366888	370389	.	+	.	Name=LOC105250340;ID=gene-LOC105250340;Dbxref=GeneID:105250340
NW_020229230.1	Gnomon	exon	423677	425039	.	-	.	ID=exon-XM_025414768.1-2;Dbxref=GeneID:105249293%2CGenbank:XM_025414768.1;Parent=rna-XM_025414768.1
NW_020229230.1	Gnomon	exon	425148	425200	.	-	.	ID=exon-XM_025414768.1-1;Dbxref=GeneID:105249293%2CGenbank:XM_025414768.1;Parent=rna-XM_025414768.1
NW_020229230.1	Gnomon	gene	371961	372279	.	-	.	Name=LOC105250337;ID=gene-LOC105250337;Dbxref=GeneID:105250337
NW_020229230.1	Gnomon	gene	372220	373356	.	-	.	Name=LOC105250339;ID=gene-LOC105250339;Dbxref=GeneID:105250339
NW_020229230.1	Gnomon	gene	371052	371961	.	-	.	Name=LOC105250336;ID=gene-LOC105250336;Dbxref=GeneID:105250336
NW_020229230.1	Gnomon	exon	511956	512004	.	-	.	ID=exon-XM_011254628.3-3;Dbxref=GeneID:105249290%2CGenbank:XM_011254628.3;Parent=rna-XM_011254628.3
NW_020229230.1	Gnomon	exon	512080	512163	.	-	.	ID=exon-XM_011254628.3-2;Dbxref=GeneID:105249290%2CGenbank:XM_011254628.3;Parent=rna-XM_011254628.3
NW_020229230.1	Gnomon	exon	513214	513780	.	-	.	ID=exon-XM_011254628.3-1;Dbxref=GeneID:105249290%2CGenbank:XM_011254628.3;Parent=rna-XM_011254628.3
NW_020229230.1	Gnomon	exon	508265	510933	.	-	.	ID=exon-XM_011254628.3-7;Dbxref=GeneID:105249290%2CGenbank:XM_011254628.3;Parent=rna-XM_011254628.3
NW_020229230.1	Gnomon	exon	511017	511183	.	-	.	ID=exon-XM_011254628.3-6;Dbxref=GeneID:105249290%2CGenbank:XM_011254628.3;Parent=rna-XM_011254628.3
NW_020229230.1	Gnomon	exon	511580	511717	.	-	.	ID=exon-XM_011254628.3-5;Dbxref=GeneID:105249290%2CGenbank:XM_011254628.3;Parent=rna-XM_011254628.3
NW_020229230.1	Gnomon	exon	511793	511874	.	-	.	ID=exon-XM_011254628.3-4;Dbxref=GeneID:105249290%2CGenbank:XM_011254628.3;Parent=rna-XM_011254628.3
NW_020229230.1	Gnomon	CDS	373175	373238	.	-	0	Name=XP_011254666.1;ID=cds-XP_011254666.1;Dbxref=GeneID:105250339%2CGenbank:XP_011254666.1;Parent=rna-XM_011256364.3
NW_020229230.1	Gnomon	CDS	373000	373098	.	-	0	Name=XP_011254666.1;ID=cds-XP_011254666.1;Dbxref=GeneID:105250339%2CGenbank:XP_011254666.1;Parent=rna-XM_011256364.3
NW_020229230.1	Gnomon	CDS	372636	372772	.	-	0	Name=XP_011254666.1;ID=cds-XP_011254666.1;Dbxref=GeneID:105250339%2CGenbank:XP_011254666.1;Parent=rna-XM_011256364.3
NW_020229230.1	Gnomon	CDS	372322	372441	.	-	0	Name=XP_011254666.1;ID=cds-XP_011254666.1;Dbxref=GeneID:105250339%2CGenbank:XP_011254666.1;Parent=rna-XM_011256364.3
NW_020229230.1	Gnomon	pseudogene	317213	365707	.	-	.	Name=LOC112639776;ID=gene-LOC112639776;Dbxref=GeneID:112639776
NW_020229230.1	Gnomon	gene	71128	73901	.	-	.	Name=LOC112639752;ID=gene-LOC112639752;Dbxref=GeneID:112639752
NW_020229230.1	Gnomon	exon	761	975	.	-	.	ID=exon-XM_025414723.1-2;Dbxref=GeneID:105255298%2CGenbank:XM_025414723.1;Parent=rna-XM_025414723.1
NW_020229230.1	Gnomon	exon	10990	11427	.	-	.	ID=exon-XM_025414723.1-1;Dbxref=GeneID:105255298%2CGenbank:XM_025414723.1;Parent=rna-XM_025414723.1
NW_020229230.1	Gnomon	exon	12	251	.	-	.	ID=exon-XM_025414723.1-3;Dbxref=GeneID:105255298%2CGenbank:XM_025414723.1;Parent=rna-XM_025414723.1
NW_020229230.1	Gnomon	exon	366888	367286	.	+	.	ID=exon-XM_025414894.1-1;Dbxref=GeneID:105250340%2CGenbank:XM_025414894.1;Parent=rna-XM_025414894.1
NW_020229230.1	Gnomon	exon	369897	370389	.	+	.	ID=exon-XM_025414894.1-4;Dbxref=GeneID:105250340%2CGenbank:XM_025414894.1;Parent=rna-XM_025414894.1
NW_020229230.1	Gnomon	exon	368718	369442	.	+	.	ID=exon-XM_025414894.1-3;Dbxref=GeneID:105250340%2CGenbank:XM_025414894.1;Parent=rna-XM_025414894.1
NW_020229230.1	Gnomon	exon	367852	368109	.	+	.	ID=exon-XM_025414894.1-2;Dbxref=GeneID:105250340%2CGenbank:XM_025414894.1;Parent=rna-XM_025414894.1
NW_020229230.1	Gnomon	CDS	41246	41394	.	+	0	Name=XP_025270645.1;ID=cds-XP_025270645.1;Dbxref=GeneID:105255301%2CGenbank:XP_025270645.1;Parent=rna-XM_025414860.1
NW_020229230.1	Gnomon	CDS	41888	42192	.	+	0	Name=XP_025270645.1;ID=cds-XP_025270645.1;Dbxref=GeneID:105255301%2CGenbank:XP_025270645.1;Parent=rna-XM_025414860.1
NW_020229230.1	Gnomon	CDS	42288	42412	.	+	0	Name=XP_025270645.1;ID=cds-XP_025270645.1;Dbxref=GeneID:105255301%2CGenbank:XP_025270645.1;Parent=rna-XM_025414860.1
NW_020229230.1	Gnomon	CDS	42485	42628	.	+	0	Name=XP_025270645.1;ID=cds-XP_025270645.1;Dbxref=GeneID:105255301%2CGenbank:XP_025270645.1;Parent=rna-XM_025414860.1
NW_020229230.1	Gnomon	CDS	42739	42897	.	+	0	Name=XP_025270645.1;ID=cds-XP_025270645.1;Dbxref=GeneID:105255301%2CGenbank:XP_025270645.1;Parent=rna-XM_025414860.1
NW_020229230.1	Gnomon	exon	280503	281829	.	-	.	ID=exon-XM_025414807.1-10;Dbxref=GeneID:105258076%2CGenbank:XM_025414807.1;Parent=rna-XM_025414807.1
NW_020229230.1	Gnomon	mRNA	136107	189214	.	-	.	Name=XM_025414728.1;ID=rna-XM_025414728.1;Dbxref=GeneID:105255321%2CGenbank:XM_025414728.1;Parent=gene-LOC105255321
NW_020229230.1	Gnomon	CDS	68984	68986	.	+	0	Name=XP_011262832.1;ID=cds-XP_011262832.1;Dbxref=GeneID:105255310%2CGenbank:XP_011262832.1;Parent=rna-XM_011264530.3
NW_020229230.1	Gnomon	CDS	69117	69221	.	+	0	Name=XP_011262832.1;ID=cds-XP_011262832.1;Dbxref=GeneID:105255310%2CGenbank:XP_011262832.1;Parent=rna-XM_011264530.3
NW_020229230.1	Gnomon	CDS	69418	69774	.	+	0	Name=XP_011262832.1;ID=cds-XP_011262832.1;Dbxref=GeneID:105255310%2CGenbank:XP_011262832.1;Parent=rna-XM_011264530.3
NW_020229230.1	Gnomon	CDS	70062	70206	.	+	0	Name=XP_011262832.1;ID=cds-XP_011262832.1;Dbxref=GeneID:105255310%2CGenbank:XP_011262832.1;Parent=rna-XM_011264530.3
NW_020229230.1	Gnomon	CDS	70274	70449	.	+	0	Name=XP_011262832.1;ID=cds-XP_011262832.1;Dbxref=GeneID:105255310%2CGenbank:XP_011262832.1;Parent=rna-XM_011264530.3
NW_020229230.1	Gnomon	CDS	70658	70870	.	+	0	Name=XP_011262832.1;ID=cds-XP_011262832.1;Dbxref=GeneID:105255310%2CGenbank:XP_011262832.1;Parent=rna-XM_011264530.3
NW_020229230.1	Gnomon	CDS	410493	410608	.	+	0	Name=XP_011252940.2;ID=cds-XP_011252940.2;Dbxref=GeneID:112637050%2CGenbank:XP_011252940.2;Parent=rna-XM_011254638.3
NW_020229230.1	Gnomon	CDS	410770	410947	.	+	0	Name=XP_011252940.2;ID=cds-XP_011252940.2;Dbxref=GeneID:112637050%2CGenbank:XP_011252940.2;Parent=rna-XM_011254638.3
NW_020229230.1	Gnomon	CDS	411130	411354	.	+	0	Name=XP_011252940.2;ID=cds-XP_011252940.2;Dbxref=GeneID:112637050%2CGenbank:XP_011252940.2;Parent=rna-XM_011254638.3
NW_020229230.1	Gnomon	CDS	411460	411594	.	+	0	Name=XP_011252940.2;ID=cds-XP_011252940.2;Dbxref=GeneID:112637050%2CGenbank:XP_011252940.2;Parent=rna-XM_011254638.3
NW_020229230.1	Gnomon	CDS	411680	411850	.	+	0	Name=XP_011252940.2;ID=cds-XP_011252940.2;Dbxref=GeneID:112637050%2CGenbank:XP_011252940.2;Parent=rna-XM_011254638.3
NW_020229230.1	Gnomon	mRNA	372220	373356	.	-	.	Name=XM_011256364.3;ID=rna-XM_011256364.3;Dbxref=GeneID:105250339%2CGenbank:XM_011256364.3;Parent=gene-LOC105250339
NW_020229230.1	Gnomon	CDS	68984	68986	.	+	0	Name=XP_011262833.1;ID=cds-XP_011262833.1;Dbxref=GeneID:105255310%2CGenbank:XP_011262833.1;Parent=rna-XM_011264531.3
NW_020229230.1	Gnomon	CDS	69117	69221	.	+	0	Name=XP_011262833.1;ID=cds-XP_011262833.1;Dbxref=GeneID:105255310%2CGenbank:XP_011262833.1;Parent=rna-XM_011264531.3
NW_020229230.1	Gnomon	CDS	69418	69774	.	+	0	Name=XP_011262833.1;ID=cds-XP_011262833.1;Dbxref=GeneID:105255310%2CGenbank:XP_011262833.1;Parent=rna-XM_011264531.3
NW_020229230.1	Gnomon	CDS	70062	70206	.	+	0	Name=XP_011262833.1;ID=cds-XP_011262833.1;Dbxref=GeneID:105255310%2CGenbank:XP_011262833.1;Parent=rna-XM_011264531.3
NW_020229230.1	Gnomon	CDS	70274	70449	.	+	0	Name=XP_011262833.1;ID=cds-XP_011262833.1;Dbxref=GeneID:105255310%2CGenbank:XP_011262833.1;Parent=rna-XM_011264531.3
NW_020229230.1	Gnomon	CDS	70658	70870	.	+	0	Name=XP_011262833.1;ID=cds-XP_011262833.1;Dbxref=GeneID:105255310%2CGenbank:XP_011262833.1;Parent=rna-XM_011264531.3
NW_020229230.1	Gnomon	CDS	415290	415405	.	+	0	Name=XP_011252941.2;ID=cds-XP_011252941.2;Dbxref=GeneID:105249295%2CGenbank:XP_011252941.2;Parent=rna-XM_011254639.3
NW_020229230.1	Gnomon	CDS	415573	415750	.	+	0	Name=XP_011252941.2;ID=cds-XP_011252941.2;Dbxref=GeneID:105249295%2CGenbank:XP_011252941.2;Parent=rna-XM_011254639.3
NW_020229230.1	Gnomon	CDS	415937	416167	.	+	0	Name=XP_011252941.2;ID=cds-XP_011252941.2;Dbxref=GeneID:105249295%2CGenbank:XP_011252941.2;Parent=rna-XM_011254639.3
NW_020229230.1	Gnomon	CDS	416274	416408	.	+	0	Name=XP_011252941.2;ID=cds-XP_011252941.2;Dbxref=GeneID:105249295%2CGenbank:XP_011252941.2;Parent=rna-XM_011254639.3
NW_020229230.1	Gnomon	CDS	416493	416663	.	+	0	Name=XP_011252941.2;ID=cds-XP_011252941.2;Dbxref=GeneID:105249295%2CGenbank:XP_011252941.2;Parent=rna-XM_011254639.3
NW_020229230.1	Gnomon	exon	276954	277116	.	+	.	ID=id-LOC112639819;Dbxref=GeneID:112639819;Parent=gene-LOC112639819
NW_020229230.1	Gnomon	CDS	415402	415405	.	+	0	Name=XP_011252942.2;ID=cds-XP_011252942.2;Dbxref=GeneID:105249295%2CGenbank:XP_011252942.2;Parent=rna-XM_011254640.3
NW_020229230.1	Gnomon	CDS	415578	415750	.	+	0	Name=XP_011252942.2;ID=cds-XP_011252942.2;Dbxref=GeneID:105249295%2CGenbank:XP_011252942.2;Parent=rna-XM_011254640.3
NW_020229230.1	Gnomon	CDS	415937	416167	.	+	0	Name=XP_011252942.2;ID=cds-XP_011252942.2;Dbxref=GeneID:105249295%2CGenbank:XP_011252942.2;Parent=rna-XM_011254640.3
NW_020229230.1	Gnomon	CDS	416274	416408	.	+	0	Name=XP_011252942.2;ID=cds-XP_011252942.2;Dbxref=GeneID:105249295%2CGenbank:XP_011252942.2;Parent=rna-XM_011254640.3
NW_020229230.1	Gnomon	CDS	416493	416663	.	+	0	Name=XP_011252942.2;ID=cds-XP_011252942.2;Dbxref=GeneID:105249295%2CGenbank:XP_011252942.2;Parent=rna-XM_011254640.3
NW_020229230.1	Gnomon	CDS	68984	68986	.	+	0	Name=XP_011262830.1;ID=cds-XP_011262830.1;Dbxref=GeneID:105255310%2CGenbank:XP_011262830.1;Parent=rna-XM_011264528.3
NW_020229230.1	Gnomon	CDS	69117	69221	.	+	0	Name=XP_011262830.1;ID=cds-XP_011262830.1;Dbxref=GeneID:105255310%2CGenbank:XP_011262830.1;Parent=rna-XM_011264528.3
NW_020229230.1	Gnomon	CDS	69418	69774	.	+	0	Name=XP_011262830.1;ID=cds-XP_011262830.1;Dbxref=GeneID:105255310%2CGenbank:XP_011262830.1;Parent=rna-XM_011264528.3
NW_020229230.1	Gnomon	CDS	70062	70206	.	+	0	Name=XP_011262830.1;ID=cds-XP_011262830.1;Dbxref=GeneID:105255310%2CGenbank:XP_011262830.1;Parent=rna-XM_011264528.3
NW_020229230.1	Gnomon	CDS	70274	70449	.	+	0	Name=XP_011262830.1;ID=cds-XP_011262830.1;Dbxref=GeneID:105255310%2CGenbank:XP_011262830.1;Parent=rna-XM_011264528.3
NW_020229230.1	Gnomon	CDS	70658	70870	.	+	0	Name=XP_011262830.1;ID=cds-XP_011262830.1;Dbxref=GeneID:105255310%2CGenbank:XP_011262830.1;Parent=rna-XM_011264528.3
NW_020229230.1	Gnomon	mRNA	371961	372279	.	-	.	Name=XM_011256362.2;ID=rna-XM_011256362.2;Dbxref=GeneID:105250337%2CGenbank:XM_011256362.2;Parent=gene-LOC105250337
NW_020229230.1	Gnomon	mRNA	371052	371961	.	-	.	Name=XM_011256361.3;ID=rna-XM_011256361.3;Dbxref=GeneID:105250336%2CGenbank:XM_011256361.3;Parent=gene-LOC105250336
NW_020229230.1	Gnomon	CDS	402692	402911	.	+	0	Name=XP_011252943.2;ID=cds-XP_011252943.2;Dbxref=GeneID:105249296%2CGenbank:XP_011252943.2;Parent=rna-XM_011254641.3
NW_020229230.1	Gnomon	CDS	406782	407322	.	+	0	Name=XP_011252943.2;ID=cds-XP_011252943.2;Dbxref=GeneID:105249296%2CGenbank:XP_011252943.2;Parent=rna-XM_011254641.3
NW_020229230.1	Gnomon	CDS	407403	408249	.	+	0	Name=XP_011252943.2;ID=cds-XP_011252943.2;Dbxref=GeneID:105249296%2CGenbank:XP_011252943.2;Parent=rna-XM_011254641.3
NW_020229230.1	Gnomon	CDS	200631	200787	.	-	0	Name=XP_011262836.1;ID=cds-XP_011262836.1;Dbxref=GeneID:105255313%2CGenbank:XP_011262836.1;Parent=rna-XM_011264534.2
NW_020229230.1	Gnomon	CDS	200010	200273	.	-	0	Name=XP_011262836.1;ID=cds-XP_011262836.1;Dbxref=GeneID:105255313%2CGenbank:XP_011262836.1;Parent=rna-XM_011264534.2
NW_020229230.1	Gnomon	CDS	199817	199917	.	-	0	Name=XP_011262836.1;ID=cds-XP_011262836.1;Dbxref=GeneID:105255313%2CGenbank:XP_011262836.1;Parent=rna-XM_011264534.2
NW_020229230.1	Gnomon	transcript	213	20333	.	-	.	Name=XR_003123661.1;ID=rna-XR_003123661.1;Dbxref=GeneID:105255298%2CGenbank:XR_003123661.1;Parent=gene-LOC105255298
NW_020229230.1	Gnomon	gene	496073	508198	.	+	.	Name=LOC105249289;ID=gene-LOC105249289;Dbxref=GeneID:105249289
NW_020229230.1	Gnomon	gene	522601	539203	.	+	.	Name=LOC105249287;ID=gene-LOC105249287;Dbxref=GeneID:105249287
NW_020229230.1	Gnomon	gene	423677	432169	.	-	.	Name=LOC105249293;ID=gene-LOC105249293;Dbxref=GeneID:105249293
NW_020229230.1	Gnomon	gene	446748	483855	.	-	.	Name=LOC105249291;ID=gene-LOC105249291;Dbxref=GeneID:105249291
NW_020229230.1	Gnomon	gene	508265	513780	.	-	.	Name=LOC105249290;ID=gene-LOC105249290;Dbxref=GeneID:105249290
NW_020229230.1	Gnomon	pseudogene	399516	400975	.	+	.	Name=LOC105249297;ID=gene-LOC105249297;Dbxref=GeneID:105249297
NW_020229230.1	Gnomon	gene	402680	409628	.	+	.	Name=LOC105249296;ID=gene-LOC105249296;Dbxref=GeneID:105249296
NW_020229230.1	Gnomon	gene	415167	416699	.	+	.	Name=LOC105249295;ID=gene-LOC105249295;Dbxref=GeneID:105249295
NW_020229230.1	Gnomon	gene	412696	414333	.	+	.	Name=LOC105249294;ID=gene-LOC105249294;Dbxref=GeneID:105249294
NW_020229230.1	Gnomon	gene	417534	439823	.	+	.	Name=LOC105249298;ID=gene-LOC105249298;Dbxref=GeneID:105249298
NW_020229230.1	Gnomon	exon	332190	333085	.	-	.	ID=id-LOC109610243;Dbxref=GeneID:109610243;Parent=gene-LOC109610243
NW_020229230.1	Gnomon	exon	44523	44850	.	-	.	ID=exon-XM_011264516.3-2;Dbxref=GeneID:105255302%2CGenbank:XM_011264516.3;Parent=rna-XM_011264516.3
NW_020229230.1	Gnomon	exon	45790	45994	.	-	.	ID=exon-XM_011264516.3-1;Dbxref=GeneID:105255302%2CGenbank:XM_011264516.3;Parent=rna-XM_011264516.3
NW_020229230.1	Gnomon	exon	43738	43905	.	-	.	ID=exon-XM_011264516.3-4;Dbxref=GeneID:105255302%2CGenbank:XM_011264516.3;Parent=rna-XM_011264516.3
NW_020229230.1	Gnomon	exon	44137	44452	.	-	.	ID=exon-XM_011264516.3-3;Dbxref=GeneID:105255302%2CGenbank:XM_011264516.3;Parent=rna-XM_011264516.3
NW_020229230.1	Gnomon	exon	43028	43384	.	-	.	ID=exon-XM_011264516.3-6;Dbxref=GeneID:105255302%2CGenbank:XM_011264516.3;Parent=rna-XM_011264516.3
NW_020229230.1	Gnomon	exon	43461	43663	.	-	.	ID=exon-XM_011264516.3-5;Dbxref=GeneID:105255302%2CGenbank:XM_011264516.3;Parent=rna-XM_011264516.3
NW_020229230.1	Gnomon	CDS	68984	68986	.	+	0	Name=XP_011262834.1;ID=cds-XP_011262834.1;Dbxref=GeneID:105255310%2CGenbank:XP_011262834.1;Parent=rna-XM_011264532.3
NW_020229230.1	Gnomon	CDS	69117	69221	.	+	0	Name=XP_011262834.1;ID=cds-XP_011262834.1;Dbxref=GeneID:105255310%2CGenbank:XP_011262834.1;Parent=rna-XM_011264532.3
NW_020229230.1	Gnomon	CDS	69418	69774	.	+	0	Name=XP_011262834.1;ID=cds-XP_011262834.1;Dbxref=GeneID:105255310%2CGenbank:XP_011262834.1;Parent=rna-XM_011264532.3
NW_020229230.1	Gnomon	CDS	70062	70206	.	+	0	Name=XP_011262834.1;ID=cds-XP_011262834.1;Dbxref=GeneID:105255310%2CGenbank:XP_011262834.1;Parent=rna-XM_011264532.3
NW_020229230.1	Gnomon	CDS	70274	70449	.	+	0	Name=XP_011262834.1;ID=cds-XP_011262834.1;Dbxref=GeneID:105255310%2CGenbank:XP_011262834.1;Parent=rna-XM_011264532.3
NW_020229230.1	Gnomon	CDS	70658	70870	.	+	0	Name=XP_011262834.1;ID=cds-XP_011262834.1;Dbxref=GeneID:105255310%2CGenbank:XP_011262834.1;Parent=rna-XM_011264532.3
NW_020229230.1	Gnomon	CDS	197345	197459	.	-	0	Name=XP_011262835.1;ID=cds-XP_011262835.1;Dbxref=GeneID:105255312%2CGenbank:XP_011262835.1;Parent=rna-XM_011264533.3
NW_020229230.1	Gnomon	CDS	195076	195276	.	-	0	Name=XP_011262835.1;ID=cds-XP_011262835.1;Dbxref=GeneID:105255312%2CGenbank:XP_011262835.1;Parent=rna-XM_011264533.3
NW_020229230.1	Gnomon	CDS	192385	192650	.	-	0	Name=XP_011262835.1;ID=cds-XP_011262835.1;Dbxref=GeneID:105255312%2CGenbank:XP_011262835.1;Parent=rna-XM_011264533.3
NW_020229230.1	Gnomon	CDS	191751	192046	.	-	0	Name=XP_011262835.1;ID=cds-XP_011262835.1;Dbxref=GeneID:105255312%2CGenbank:XP_011262835.1;Parent=rna-XM_011264533.3
NW_020229230.1	Gnomon	CDS	189592	189889	.	-	0	Name=XP_011262835.1;ID=cds-XP_011262835.1;Dbxref=GeneID:105255312%2CGenbank:XP_011262835.1;Parent=rna-XM_011264533.3
NW_020229230.1	Gnomon	exon	46946	47015	.	+	.	ID=exon-XM_011264518.2-1;Dbxref=GeneID:105255304%2CGenbank:XM_011264518.2;Parent=rna-XM_011264518.2
NW_020229230.1	Gnomon	exon	47563	47708	.	+	.	ID=exon-XM_011264518.2-3;Dbxref=GeneID:105255304%2CGenbank:XM_011264518.2;Parent=rna-XM_011264518.2
NW_020229230.1	Gnomon	exon	47117	47161	.	+	.	ID=exon-XM_011264518.2-2;Dbxref=GeneID:105255304%2CGenbank:XM_011264518.2;Parent=rna-XM_011264518.2
NW_020229230.1	Gnomon	exon	48131	48320	.	+	.	ID=exon-XM_011264518.2-4;Dbxref=GeneID:105255304%2CGenbank:XM_011264518.2;Parent=rna-XM_011264518.2
NW_020229230.1	Gnomon	CDS	410493	410608	.	+	0	Name=XP_025270588.1;ID=cds-XP_025270588.1;Dbxref=GeneID:112637050%2CGenbank:XP_025270588.1;Parent=rna-XM_025414803.1
NW_020229230.1	Gnomon	CDS	410770	410947	.	+	0	Name=XP_025270588.1;ID=cds-XP_025270588.1;Dbxref=GeneID:112637050%2CGenbank:XP_025270588.1;Parent=rna-XM_025414803.1
NW_020229230.1	Gnomon	CDS	411130	411354	.	+	0	Name=XP_025270588.1;ID=cds-XP_025270588.1;Dbxref=GeneID:112637050%2CGenbank:XP_025270588.1;Parent=rna-XM_025414803.1
NW_020229230.1	Gnomon	CDS	411460	411594	.	+	0	Name=XP_025270588.1;ID=cds-XP_025270588.1;Dbxref=GeneID:112637050%2CGenbank:XP_025270588.1;Parent=rna-XM_025414803.1
NW_020229230.1	Gnomon	CDS	411680	411850	.	+	0	Name=XP_025270588.1;ID=cds-XP_025270588.1;Dbxref=GeneID:112637050%2CGenbank:XP_025270588.1;Parent=rna-XM_025414803.1
NW_020229230.1	Gnomon	CDS	203218	203353	.	-	0	Name=XP_011262839.1;ID=cds-XP_011262839.1;Dbxref=GeneID:105255314%2CGenbank:XP_011262839.1;Parent=rna-XM_011264537.3
NW_020229230.1	Gnomon	CDS	202738	202859	.	-	0	Name=XP_011262839.1;ID=cds-XP_011262839.1;Dbxref=GeneID:105255314%2CGenbank:XP_011262839.1;Parent=rna-XM_011264537.3
NW_020229230.1	Gnomon	CDS	202495	202616	.	-	0	Name=XP_011262839.1;ID=cds-XP_011262839.1;Dbxref=GeneID:105255314%2CGenbank:XP_011262839.1;Parent=rna-XM_011264537.3
NW_020229230.1	Gnomon	CDS	202355	202431	.	-	0	Name=XP_011262839.1;ID=cds-XP_011262839.1;Dbxref=GeneID:105255314%2CGenbank:XP_011262839.1;Parent=rna-XM_011264537.3
NW_020229230.1	Gnomon	CDS	202013	202149	.	-	0	Name=XP_011262839.1;ID=cds-XP_011262839.1;Dbxref=GeneID:105255314%2CGenbank:XP_011262839.1;Parent=rna-XM_011264537.3
NW_020229230.1	Gnomon	exon	238168	239127	.	-	.	ID=exon-XM_025414964.1-10;Dbxref=GeneID:105247758%2CGenbank:XM_025414964.1;Parent=rna-XM_025414964.1
NW_020229230.1	Gnomon	exon	422980	423158	.	+	.	ID=exon-XM_025414749.1-9;Dbxref=GeneID:105249298%2CGenbank:XM_025414749.1;Parent=rna-XM_025414749.1
NW_020229230.1	Gnomon	exon	420198	420748	.	+	.	ID=exon-XM_025414749.1-4;Dbxref=GeneID:105249298%2CGenbank:XM_025414749.1;Parent=rna-XM_025414749.1
NW_020229230.1	Gnomon	exon	419671	420053	.	+	.	ID=exon-XM_025414749.1-3;Dbxref=GeneID:105249298%2CGenbank:XM_025414749.1;Parent=rna-XM_025414749.1
NW_020229230.1	Gnomon	exon	419024	419281	.	+	.	ID=exon-XM_025414749.1-2;Dbxref=GeneID:105249298%2CGenbank:XM_025414749.1;Parent=rna-XM_025414749.1
NW_020229230.1	Gnomon	exon	417535	417759	.	+	.	ID=exon-XM_025414749.1-1;Dbxref=GeneID:105249298%2CGenbank:XM_025414749.1;Parent=rna-XM_025414749.1
NW_020229230.1	Gnomon	exon	421774	421912	.	+	.	ID=exon-XM_025414749.1-8;Dbxref=GeneID:105249298%2CGenbank:XM_025414749.1;Parent=rna-XM_025414749.1
NW_020229230.1	Gnomon	exon	421535	421687	.	+	.	ID=exon-XM_025414749.1-7;Dbxref=GeneID:105249298%2CGenbank:XM_025414749.1;Parent=rna-XM_025414749.1
NW_020229230.1	Gnomon	exon	421072	421456	.	+	.	ID=exon-XM_025414749.1-6;Dbxref=GeneID:105249298%2CGenbank:XM_025414749.1;Parent=rna-XM_025414749.1
NW_020229230.1	Gnomon	exon	420827	420990	.	+	.	ID=exon-XM_025414749.1-5;Dbxref=GeneID:105249298%2CGenbank:XM_025414749.1;Parent=rna-XM_025414749.1
NW_020229230.1	Gnomon	exon	44137	44452	.	-	.	ID=exon-XM_011264517.3-3;Dbxref=GeneID:105255302%2CGenbank:XM_011264517.3;Parent=rna-XM_011264517.3
NW_020229230.1	Gnomon	exon	44523	44850	.	-	.	ID=exon-XM_011264517.3-2;Dbxref=GeneID:105255302%2CGenbank:XM_011264517.3;Parent=rna-XM_011264517.3
NW_020229230.1	Gnomon	exon	45583	45693	.	-	.	ID=exon-XM_011264517.3-1;Dbxref=GeneID:105255302%2CGenbank:XM_011264517.3;Parent=rna-XM_011264517.3
NW_020229230.1	Gnomon	exon	43028	43384	.	-	.	ID=exon-XM_011264517.3-6;Dbxref=GeneID:105255302%2CGenbank:XM_011264517.3;Parent=rna-XM_011264517.3
NW_020229230.1	Gnomon	exon	43461	43663	.	-	.	ID=exon-XM_011264517.3-5;Dbxref=GeneID:105255302%2CGenbank:XM_011264517.3;Parent=rna-XM_011264517.3
NW_020229230.1	Gnomon	exon	43738	43905	.	-	.	ID=exon-XM_011264517.3-4;Dbxref=GeneID:105255302%2CGenbank:XM_011264517.3;Parent=rna-XM_011264517.3
NW_020229230.1	Gnomon	pseudogene	332190	361774	.	-	.	Name=LOC109610243;ID=gene-LOC109610243;Dbxref=GeneID:109610243
NW_020229230.1	Gnomon	CDS	406838	407322	.	+	0	Name=XP_011252945.1;ID=cds-XP_011252945.1;Dbxref=GeneID:105249296%2CGenbank:XP_011252945.1;Parent=rna-XM_011254643.2
NW_020229230.1	Gnomon	CDS	407403	408249	.	+	0	Name=XP_011252945.1;ID=cds-XP_011252945.1;Dbxref=GeneID:105249296%2CGenbank:XP_011252945.1;Parent=rna-XM_011254643.2
NW_020229230.1	Gnomon	exon	317213	317322	.	-	.	ID=id-LOC112639776;Dbxref=GeneID:112639776;Parent=gene-LOC112639776
NW_020229230.1	Gnomon	CDS	27676	27724	.	+	0	Name=XP_025270489.1;ID=cds-XP_025270489.1;Dbxref=GeneID:105255299%2CGenbank:XP_025270489.1;Parent=rna-XM_025414704.1
NW_020229230.1	Gnomon	CDS	28339	28675	.	+	0	Name=XP_025270489.1;ID=cds-XP_025270489.1;Dbxref=GeneID:105255299%2CGenbank:XP_025270489.1;Parent=rna-XM_025414704.1
NW_020229230.1	Gnomon	CDS	28758	29014	.	+	0	Name=XP_025270489.1;ID=cds-XP_025270489.1;Dbxref=GeneID:105255299%2CGenbank:XP_025270489.1;Parent=rna-XM_025414704.1
NW_020229230.1	Gnomon	CDS	29194	29298	.	+	0	Name=XP_025270489.1;ID=cds-XP_025270489.1;Dbxref=GeneID:105255299%2CGenbank:XP_025270489.1;Parent=rna-XM_025414704.1
NW_020229230.1	Gnomon	CDS	29440	29529	.	+	0	Name=XP_025270489.1;ID=cds-XP_025270489.1;Dbxref=GeneID:105255299%2CGenbank:XP_025270489.1;Parent=rna-XM_025414704.1
NW_020229230.1	Gnomon	CDS	29752	30126	.	+	0	Name=XP_025270489.1;ID=cds-XP_025270489.1;Dbxref=GeneID:105255299%2CGenbank:XP_025270489.1;Parent=rna-XM_025414704.1
NW_020229230.1	Gnomon	CDS	30238	35171	.	+	0	Name=XP_025270489.1;ID=cds-XP_025270489.1;Dbxref=GeneID:105255299%2CGenbank:XP_025270489.1;Parent=rna-XM_025414704.1
