# Supplementary material for: Prevalent bee venom genes evolved before the aculeate stinger and eusociality
Source: BMC Biol. 2023 Oct 23;21:229. doi: 10.1186/s12915-023-01656-5 (PMC10591384; doi:10.1186/s12915-023-01656-5)
Supplement: Supplementary file 42 — Additional file 42. Gff files of all toxin gene annotations. [file 12915_2023_1656_MOESM42_ESM.zip › AdditionalFile9_ToxinGeneAnnotations/NW_021683678.1._PLA2.gff_modified_Koludarov_et_al_2021.gff3]

##gff-version 3
##source-version geneious 2020.2.2
##sequence-region	NW_021683678.1	1	1293685
NW_021683678.1	Koludarov_et_al_2021	gene	67225	68300	.	-	.	Name=PLA2 a
NW_021683678.1	Koludarov_et_al_2021	gene	1225375	1226362	.	+	.	Name=PLA2 b
NW_021683678.1	Gnomon	CDS	940873	940971	.	+	0	Name=XP_029033556.1;ID=cds-XP_029033556.1;Dbxref=GeneID:114871610%2CGenbank:XP_029033556.1;Parent=rna-XM_029177723.1
NW_021683678.1	Gnomon	CDS	941558	941709	.	+	0	Name=XP_029033556.1;ID=cds-XP_029033556.1;Dbxref=GeneID:114871610%2CGenbank:XP_029033556.1;Parent=rna-XM_029177723.1
NW_021683678.1	Gnomon	CDS	942466	942532	.	+	0	Name=XP_029033556.1;ID=cds-XP_029033556.1;Dbxref=GeneID:114871610%2CGenbank:XP_029033556.1;Parent=rna-XM_029177723.1
NW_021683678.1	Gnomon	CDS	942600	942844	.	+	0	Name=XP_029033556.1;ID=cds-XP_029033556.1;Dbxref=GeneID:114871610%2CGenbank:XP_029033556.1;Parent=rna-XM_029177723.1
NW_021683678.1	Gnomon	CDS	943124	943439	.	+	0	Name=XP_029033556.1;ID=cds-XP_029033556.1;Dbxref=GeneID:114871610%2CGenbank:XP_029033556.1;Parent=rna-XM_029177723.1
NW_021683678.1	Gnomon	CDS	946104	946551	.	+	0	Name=XP_029033556.1;ID=cds-XP_029033556.1;Dbxref=GeneID:114871610%2CGenbank:XP_029033556.1;Parent=rna-XM_029177723.1
NW_021683678.1	Gnomon	CDS	946956	947255	.	+	0	Name=XP_029033556.1;ID=cds-XP_029033556.1;Dbxref=GeneID:114871610%2CGenbank:XP_029033556.1;Parent=rna-XM_029177723.1
NW_021683678.1	Gnomon	CDS	947815	947870	.	+	0	Name=XP_029033556.1;ID=cds-XP_029033556.1;Dbxref=GeneID:114871610%2CGenbank:XP_029033556.1;Parent=rna-XM_029177723.1
NW_021683678.1	Gnomon	mRNA	283866	285010	.	+	.	Name=XM_029177665.1;ID=rna-XM_029177665.1;Dbxref=GeneID:114871576%2CGenbank:XM_029177665.1;Parent=gene-LOC114871576
NW_021683678.1	Gnomon	exon	1061228	1061411	.	+	.	ID=exon-XM_029177862.1-23;Dbxref=GeneID:114871670%2CGenbank:XM_029177862.1;Parent=rna-XM_029177862.1
NW_021683678.1	Gnomon	exon	1061608	1061621	.	+	.	ID=exon-XM_029177862.1-24;Dbxref=GeneID:114871670%2CGenbank:XM_029177862.1;Parent=rna-XM_029177862.1
NW_021683678.1	Gnomon	exon	1059354	1059562	.	+	.	ID=exon-XM_029177862.1-16;Dbxref=GeneID:114871670%2CGenbank:XM_029177862.1;Parent=rna-XM_029177862.1
NW_021683678.1	Gnomon	exon	1059629	1059821	.	+	.	ID=exon-XM_029177862.1-17;Dbxref=GeneID:114871670%2CGenbank:XM_029177862.1;Parent=rna-XM_029177862.1
NW_021683678.1	Gnomon	exon	1059881	1060096	.	+	.	ID=exon-XM_029177862.1-18;Dbxref=GeneID:114871670%2CGenbank:XM_029177862.1;Parent=rna-XM_029177862.1
NW_021683678.1	Gnomon	exon	1060176	1060367	.	+	.	ID=exon-XM_029177862.1-19;Dbxref=GeneID:114871670%2CGenbank:XM_029177862.1;Parent=rna-XM_029177862.1
NW_021683678.1	Gnomon	exon	1058253	1058527	.	+	.	ID=exon-XM_029177862.1-12;Dbxref=GeneID:114871670%2CGenbank:XM_029177862.1;Parent=rna-XM_029177862.1
NW_021683678.1	Gnomon	exon	1058595	1058875	.	+	.	ID=exon-XM_029177862.1-13;Dbxref=GeneID:114871670%2CGenbank:XM_029177862.1;Parent=rna-XM_029177862.1
NW_021683678.1	Gnomon	exon	1058937	1059081	.	+	.	ID=exon-XM_029177862.1-14;Dbxref=GeneID:114871670%2CGenbank:XM_029177862.1;Parent=rna-XM_029177862.1
NW_021683678.1	Gnomon	exon	1059140	1059216	.	+	.	ID=exon-XM_029177862.1-15;Dbxref=GeneID:114871670%2CGenbank:XM_029177862.1;Parent=rna-XM_029177862.1
NW_021683678.1	Gnomon	exon	1060428	1060684	.	+	.	ID=exon-XM_029177862.1-20;Dbxref=GeneID:114871670%2CGenbank:XM_029177862.1;Parent=rna-XM_029177862.1
NW_021683678.1	Gnomon	exon	1060733	1060983	.	+	.	ID=exon-XM_029177862.1-21;Dbxref=GeneID:114871670%2CGenbank:XM_029177862.1;Parent=rna-XM_029177862.1
NW_021683678.1	Gnomon	exon	1061028	1061172	.	+	.	ID=exon-XM_029177862.1-22;Dbxref=GeneID:114871670%2CGenbank:XM_029177862.1;Parent=rna-XM_029177862.1
NW_021683678.1	Gnomon	exon	1057779	1057922	.	+	.	ID=exon-XM_029177862.1-10;Dbxref=GeneID:114871670%2CGenbank:XM_029177862.1;Parent=rna-XM_029177862.1
NW_021683678.1	Gnomon	exon	1057983	1058189	.	+	.	ID=exon-XM_029177862.1-11;Dbxref=GeneID:114871670%2CGenbank:XM_029177862.1;Parent=rna-XM_029177862.1
NW_021683678.1	Gnomon	CDS	73265	73417	.	+	0	Name=XP_029033651.1;ID=cds-XP_029033651.1;Dbxref=GeneID:114871644%2CGenbank:XP_029033651.1;Parent=rna-XM_029177818.1
NW_021683678.1	Gnomon	CDS	73683	73846	.	+	0	Name=XP_029033651.1;ID=cds-XP_029033651.1;Dbxref=GeneID:114871644%2CGenbank:XP_029033651.1;Parent=rna-XM_029177818.1
NW_021683678.1	Gnomon	CDS	73928	74122	.	+	0	Name=XP_029033651.1;ID=cds-XP_029033651.1;Dbxref=GeneID:114871644%2CGenbank:XP_029033651.1;Parent=rna-XM_029177818.1
NW_021683678.1	Gnomon	CDS	74193	74999	.	+	0	Name=XP_029033651.1;ID=cds-XP_029033651.1;Dbxref=GeneID:114871644%2CGenbank:XP_029033651.1;Parent=rna-XM_029177818.1
NW_021683678.1	Gnomon	CDS	75075	75206	.	+	0	Name=XP_029033651.1;ID=cds-XP_029033651.1;Dbxref=GeneID:114871644%2CGenbank:XP_029033651.1;Parent=rna-XM_029177818.1
NW_021683678.1	Gnomon	CDS	75272	75784	.	+	0	Name=XP_029033651.1;ID=cds-XP_029033651.1;Dbxref=GeneID:114871644%2CGenbank:XP_029033651.1;Parent=rna-XM_029177818.1
NW_021683678.1	Gnomon	CDS	75936	76158	.	+	0	Name=XP_029033651.1;ID=cds-XP_029033651.1;Dbxref=GeneID:114871644%2CGenbank:XP_029033651.1;Parent=rna-XM_029177818.1
NW_021683678.1	Gnomon	CDS	76234	76319	.	+	0	Name=XP_029033651.1;ID=cds-XP_029033651.1;Dbxref=GeneID:114871644%2CGenbank:XP_029033651.1;Parent=rna-XM_029177818.1
NW_021683678.1	Gnomon	CDS	76395	76630	.	+	0	Name=XP_029033651.1;ID=cds-XP_029033651.1;Dbxref=GeneID:114871644%2CGenbank:XP_029033651.1;Parent=rna-XM_029177818.1
NW_021683678.1	Gnomon	CDS	76699	76854	.	+	0	Name=XP_029033651.1;ID=cds-XP_029033651.1;Dbxref=GeneID:114871644%2CGenbank:XP_029033651.1;Parent=rna-XM_029177818.1
NW_021683678.1	Gnomon	CDS	76930	77420	.	+	0	Name=XP_029033651.1;ID=cds-XP_029033651.1;Dbxref=GeneID:114871644%2CGenbank:XP_029033651.1;Parent=rna-XM_029177818.1
NW_021683678.1	Gnomon	CDS	77484	77696	.	+	0	Name=XP_029033651.1;ID=cds-XP_029033651.1;Dbxref=GeneID:114871644%2CGenbank:XP_029033651.1;Parent=rna-XM_029177818.1
NW_021683678.1	Gnomon	exon	292411	292610	.	-	.	ID=exon-XM_029177658.1-1;Dbxref=GeneID:114871572%2CGenbank:XM_029177658.1;Parent=rna-XM_029177658.1
NW_021683678.1	Gnomon	exon	292137	292295	.	-	.	ID=exon-XM_029177658.1-2;Dbxref=GeneID:114871572%2CGenbank:XM_029177658.1;Parent=rna-XM_029177658.1
NW_021683678.1	Gnomon	exon	291902	292068	.	-	.	ID=exon-XM_029177658.1-3;Dbxref=GeneID:114871572%2CGenbank:XM_029177658.1;Parent=rna-XM_029177658.1
NW_021683678.1	Gnomon	exon	291714	291834	.	-	.	ID=exon-XM_029177658.1-4;Dbxref=GeneID:114871572%2CGenbank:XM_029177658.1;Parent=rna-XM_029177658.1
NW_021683678.1	Gnomon	exon	291542	291631	.	-	.	ID=exon-XM_029177658.1-5;Dbxref=GeneID:114871572%2CGenbank:XM_029177658.1;Parent=rna-XM_029177658.1
NW_021683678.1	Gnomon	exon	291347	291487	.	-	.	ID=exon-XM_029177658.1-6;Dbxref=GeneID:114871572%2CGenbank:XM_029177658.1;Parent=rna-XM_029177658.1
NW_021683678.1	Gnomon	exon	290990	291270	.	-	.	ID=exon-XM_029177658.1-7;Dbxref=GeneID:114871572%2CGenbank:XM_029177658.1;Parent=rna-XM_029177658.1
NW_021683678.1	Gnomon	CDS	925500	925601	.	+	0	Name=XP_029033557.1;ID=cds-XP_029033557.1;Dbxref=GeneID:114871611%2CGenbank:XP_029033557.1;Parent=rna-XM_029177724.1
NW_021683678.1	Gnomon	CDS	925893	927623	.	+	0	Name=XP_029033557.1;ID=cds-XP_029033557.1;Dbxref=GeneID:114871611%2CGenbank:XP_029033557.1;Parent=rna-XM_029177724.1
NW_021683678.1	Gnomon	CDS	927979	928410	.	+	0	Name=XP_029033557.1;ID=cds-XP_029033557.1;Dbxref=GeneID:114871611%2CGenbank:XP_029033557.1;Parent=rna-XM_029177724.1
NW_021683678.1	Gnomon	exon	1270269	1270404	.	-	.	ID=exon-XM_029177868.1-12;Dbxref=GeneID:114871673%2CGenbank:XM_029177868.1;Parent=rna-XM_029177868.1
NW_021683678.1	Gnomon	exon	1270116	1270195	.	-	.	ID=exon-XM_029177868.1-13;Dbxref=GeneID:114871673%2CGenbank:XM_029177868.1;Parent=rna-XM_029177868.1
NW_021683678.1	Gnomon	exon	1272042	1272247	.	-	.	ID=exon-XM_029177868.1-10;Dbxref=GeneID:114871673%2CGenbank:XM_029177868.1;Parent=rna-XM_029177868.1
NW_021683678.1	Gnomon	exon	1270476	1271982	.	-	.	ID=exon-XM_029177868.1-11;Dbxref=GeneID:114871673%2CGenbank:XM_029177868.1;Parent=rna-XM_029177868.1
NW_021683678.1	Gnomon	exon	1265033	1265260	.	-	.	ID=exon-XM_029177868.1-16;Dbxref=GeneID:114871673%2CGenbank:XM_029177868.1;Parent=rna-XM_029177868.1
NW_021683678.1	Gnomon	exon	1264650	1264964	.	-	.	ID=exon-XM_029177868.1-17;Dbxref=GeneID:114871673%2CGenbank:XM_029177868.1;Parent=rna-XM_029177868.1
NW_021683678.1	Gnomon	exon	1269870	1270037	.	-	.	ID=exon-XM_029177868.1-14;Dbxref=GeneID:114871673%2CGenbank:XM_029177868.1;Parent=rna-XM_029177868.1
NW_021683678.1	Gnomon	exon	1265335	1265481	.	-	.	ID=exon-XM_029177868.1-15;Dbxref=GeneID:114871673%2CGenbank:XM_029177868.1;Parent=rna-XM_029177868.1
NW_021683678.1	Gnomon	exon	950433	950902	.	+	.	ID=exon-XM_029177711.1-1;Dbxref=GeneID:114871608%2CGenbank:XM_029177711.1;Parent=rna-XM_029177711.1
NW_021683678.1	Gnomon	exon	960403	960554	.	+	.	ID=exon-XM_029177711.1-2;Dbxref=GeneID:114871608%2CGenbank:XM_029177711.1;Parent=rna-XM_029177711.1
NW_021683678.1	Gnomon	exon	960715	960886	.	+	.	ID=exon-XM_029177711.1-3;Dbxref=GeneID:114871608%2CGenbank:XM_029177711.1;Parent=rna-XM_029177711.1
NW_021683678.1	Gnomon	exon	960986	961122	.	+	.	ID=exon-XM_029177711.1-4;Dbxref=GeneID:114871608%2CGenbank:XM_029177711.1;Parent=rna-XM_029177711.1
NW_021683678.1	Gnomon	exon	961186	961286	.	+	.	ID=exon-XM_029177711.1-5;Dbxref=GeneID:114871608%2CGenbank:XM_029177711.1;Parent=rna-XM_029177711.1
NW_021683678.1	Gnomon	exon	962027	962252	.	+	.	ID=exon-XM_029177711.1-6;Dbxref=GeneID:114871608%2CGenbank:XM_029177711.1;Parent=rna-XM_029177711.1
NW_021683678.1	Gnomon	exon	963540	963725	.	+	.	ID=exon-XM_029177711.1-7;Dbxref=GeneID:114871608%2CGenbank:XM_029177711.1;Parent=rna-XM_029177711.1
NW_021683678.1	Gnomon	exon	963827	963926	.	+	.	ID=exon-XM_029177711.1-8;Dbxref=GeneID:114871608%2CGenbank:XM_029177711.1;Parent=rna-XM_029177711.1
NW_021683678.1	Gnomon	exon	964852	964905	.	+	.	ID=exon-XM_029177711.1-9;Dbxref=GeneID:114871608%2CGenbank:XM_029177711.1;Parent=rna-XM_029177711.1
NW_021683678.1	Gnomon	exon	5675	5764	.	-	.	ID=exon-XM_029177782.1-1;Dbxref=GeneID:114871634%2CGenbank:XM_029177782.1;Parent=rna-XM_029177782.1
NW_021683678.1	Gnomon	exon	2273	3917	.	-	.	ID=exon-XM_029177782.1-2;Dbxref=GeneID:114871634%2CGenbank:XM_029177782.1;Parent=rna-XM_029177782.1
NW_021683678.1	Gnomon	exon	2031	2204	.	-	.	ID=exon-XM_029177782.1-3;Dbxref=GeneID:114871634%2CGenbank:XM_029177782.1;Parent=rna-XM_029177782.1
NW_021683678.1	Gnomon	exon	1817	1951	.	-	.	ID=exon-XM_029177782.1-4;Dbxref=GeneID:114871634%2CGenbank:XM_029177782.1;Parent=rna-XM_029177782.1
NW_021683678.1	Gnomon	exon	880	1749	.	-	.	ID=exon-XM_029177782.1-5;Dbxref=GeneID:114871634%2CGenbank:XM_029177782.1;Parent=rna-XM_029177782.1
NW_021683678.1	Gnomon	mRNA	189752	190953	.	+	.	Name=XM_029177664.1;ID=rna-XM_029177664.1;Dbxref=GeneID:114871575%2CGenbank:XM_029177664.1;Parent=gene-LOC114871575
NW_021683678.1	Gnomon	mRNA	1046301	1053615	.	+	.	Name=XM_029177668.1;ID=rna-XM_029177668.1;Dbxref=GeneID:114871579%2CGenbank:XM_029177668.1;Parent=gene-LOC114871579
NW_021683678.1	Gnomon	exon	224366	224415	.	+	.	ID=exon-XM_029177635.1-7;Dbxref=GeneID:114871563%2CGenbank:XM_029177635.1;Parent=rna-XM_029177635.1
NW_021683678.1	Gnomon	exon	224714	224845	.	+	.	ID=exon-XM_029177635.1-8;Dbxref=GeneID:114871563%2CGenbank:XM_029177635.1;Parent=rna-XM_029177635.1
NW_021683678.1	Gnomon	exon	226504	226697	.	+	.	ID=exon-XM_029177635.1-9;Dbxref=GeneID:114871563%2CGenbank:XM_029177635.1;Parent=rna-XM_029177635.1
NW_021683678.1	Gnomon	exon	222336	222431	.	+	.	ID=exon-XM_029177635.1-3;Dbxref=GeneID:114871563%2CGenbank:XM_029177635.1;Parent=rna-XM_029177635.1
NW_021683678.1	Gnomon	exon	223328	223676	.	+	.	ID=exon-XM_029177635.1-4;Dbxref=GeneID:114871563%2CGenbank:XM_029177635.1;Parent=rna-XM_029177635.1
NW_021683678.1	Gnomon	exon	223745	223955	.	+	.	ID=exon-XM_029177635.1-5;Dbxref=GeneID:114871563%2CGenbank:XM_029177635.1;Parent=rna-XM_029177635.1
NW_021683678.1	Gnomon	exon	224090	224262	.	+	.	ID=exon-XM_029177635.1-6;Dbxref=GeneID:114871563%2CGenbank:XM_029177635.1;Parent=rna-XM_029177635.1
NW_021683678.1	Gnomon	exon	199071	199626	.	+	.	ID=exon-XM_029177635.1-1;Dbxref=GeneID:114871563%2CGenbank:XM_029177635.1;Parent=rna-XM_029177635.1
NW_021683678.1	Gnomon	exon	220919	221093	.	+	.	ID=exon-XM_029177635.1-2;Dbxref=GeneID:114871563%2CGenbank:XM_029177635.1;Parent=rna-XM_029177635.1
NW_021683678.1	Gnomon	exon	1158714	1159219	.	-	.	ID=exon-XM_029177811.1-1;Dbxref=GeneID:114871640%2CGenbank:XM_029177811.1;Parent=rna-XM_029177811.1
NW_021683678.1	Gnomon	exon	1158119	1158319	.	-	.	ID=exon-XM_029177811.1-2;Dbxref=GeneID:114871640%2CGenbank:XM_029177811.1;Parent=rna-XM_029177811.1
NW_021683678.1	Gnomon	exon	1150563	1150749	.	-	.	ID=exon-XM_029177811.1-5;Dbxref=GeneID:114871640%2CGenbank:XM_029177811.1;Parent=rna-XM_029177811.1
NW_021683678.1	Gnomon	exon	1149177	1150340	.	-	.	ID=exon-XM_029177811.1-6;Dbxref=GeneID:114871640%2CGenbank:XM_029177811.1;Parent=rna-XM_029177811.1
NW_021683678.1	Gnomon	exon	1157195	1157369	.	-	.	ID=exon-XM_029177811.1-3;Dbxref=GeneID:114871640%2CGenbank:XM_029177811.1;Parent=rna-XM_029177811.1
NW_021683678.1	Gnomon	exon	1150846	1151015	.	-	.	ID=exon-XM_029177811.1-4;Dbxref=GeneID:114871640%2CGenbank:XM_029177811.1;Parent=rna-XM_029177811.1
NW_021683678.1	Gnomon	CDS	71172	71183	.	+	0	Name=XP_029033652.1;ID=cds-XP_029033652.1;Dbxref=GeneID:114871644%2CGenbank:XP_029033652.1;Parent=rna-XM_029177819.1
NW_021683678.1	Gnomon	CDS	71302	71391	.	+	0	Name=XP_029033652.1;ID=cds-XP_029033652.1;Dbxref=GeneID:114871644%2CGenbank:XP_029033652.1;Parent=rna-XM_029177819.1
NW_021683678.1	Gnomon	CDS	71481	71603	.	+	0	Name=XP_029033652.1;ID=cds-XP_029033652.1;Dbxref=GeneID:114871644%2CGenbank:XP_029033652.1;Parent=rna-XM_029177819.1
NW_021683678.1	Gnomon	CDS	73247	73417	.	+	0	Name=XP_029033652.1;ID=cds-XP_029033652.1;Dbxref=GeneID:114871644%2CGenbank:XP_029033652.1;Parent=rna-XM_029177819.1
NW_021683678.1	Gnomon	CDS	73683	73846	.	+	0	Name=XP_029033652.1;ID=cds-XP_029033652.1;Dbxref=GeneID:114871644%2CGenbank:XP_029033652.1;Parent=rna-XM_029177819.1
NW_021683678.1	Gnomon	CDS	73928	74122	.	+	0	Name=XP_029033652.1;ID=cds-XP_029033652.1;Dbxref=GeneID:114871644%2CGenbank:XP_029033652.1;Parent=rna-XM_029177819.1
NW_021683678.1	Gnomon	CDS	74193	74999	.	+	0	Name=XP_029033652.1;ID=cds-XP_029033652.1;Dbxref=GeneID:114871644%2CGenbank:XP_029033652.1;Parent=rna-XM_029177819.1
NW_021683678.1	Gnomon	CDS	75075	75206	.	+	0	Name=XP_029033652.1;ID=cds-XP_029033652.1;Dbxref=GeneID:114871644%2CGenbank:XP_029033652.1;Parent=rna-XM_029177819.1
NW_021683678.1	Gnomon	CDS	75272	75451	.	+	0	Name=XP_029033652.1;ID=cds-XP_029033652.1;Dbxref=GeneID:114871644%2CGenbank:XP_029033652.1;Parent=rna-XM_029177819.1
NW_021683678.1	Gnomon	CDS	75936	76158	.	+	0	Name=XP_029033652.1;ID=cds-XP_029033652.1;Dbxref=GeneID:114871644%2CGenbank:XP_029033652.1;Parent=rna-XM_029177819.1
NW_021683678.1	Gnomon	CDS	76234	76319	.	+	0	Name=XP_029033652.1;ID=cds-XP_029033652.1;Dbxref=GeneID:114871644%2CGenbank:XP_029033652.1;Parent=rna-XM_029177819.1
NW_021683678.1	Gnomon	CDS	76395	76630	.	+	0	Name=XP_029033652.1;ID=cds-XP_029033652.1;Dbxref=GeneID:114871644%2CGenbank:XP_029033652.1;Parent=rna-XM_029177819.1
NW_021683678.1	Gnomon	CDS	76699	76854	.	+	0	Name=XP_029033652.1;ID=cds-XP_029033652.1;Dbxref=GeneID:114871644%2CGenbank:XP_029033652.1;Parent=rna-XM_029177819.1
NW_021683678.1	Gnomon	CDS	76930	77420	.	+	0	Name=XP_029033652.1;ID=cds-XP_029033652.1;Dbxref=GeneID:114871644%2CGenbank:XP_029033652.1;Parent=rna-XM_029177819.1
NW_021683678.1	Gnomon	CDS	77484	77696	.	+	0	Name=XP_029033652.1;ID=cds-XP_029033652.1;Dbxref=GeneID:114871644%2CGenbank:XP_029033652.1;Parent=rna-XM_029177819.1
NW_021683678.1	Gnomon	CDS	925500	925601	.	+	0	Name=XP_029033558.1;ID=cds-XP_029033558.1;Dbxref=GeneID:114871611%2CGenbank:XP_029033558.1;Parent=rna-XM_029177725.1
NW_021683678.1	Gnomon	CDS	925893	927623	.	+	0	Name=XP_029033558.1;ID=cds-XP_029033558.1;Dbxref=GeneID:114871611%2CGenbank:XP_029033558.1;Parent=rna-XM_029177725.1
NW_021683678.1	Gnomon	CDS	927698	927784	.	+	0	Name=XP_029033558.1;ID=cds-XP_029033558.1;Dbxref=GeneID:114871611%2CGenbank:XP_029033558.1;Parent=rna-XM_029177725.1
NW_021683678.1	Gnomon	CDS	928523	928678	.	+	0	Name=XP_029033558.1;ID=cds-XP_029033558.1;Dbxref=GeneID:114871611%2CGenbank:XP_029033558.1;Parent=rna-XM_029177725.1
NW_021683678.1	Gnomon	exon	1260022	1260198	.	-	.	ID=exon-XM_029177868.1-29;Dbxref=GeneID:114871673%2CGenbank:XM_029177868.1;Parent=rna-XM_029177868.1
NW_021683678.1	Gnomon	exon	1258764	1258950	.	-	.	ID=exon-XM_029177868.1-34;Dbxref=GeneID:114871673%2CGenbank:XM_029177868.1;Parent=rna-XM_029177868.1
NW_021683678.1	Gnomon	exon	1258438	1258700	.	-	.	ID=exon-XM_029177868.1-35;Dbxref=GeneID:114871673%2CGenbank:XM_029177868.1;Parent=rna-XM_029177868.1
NW_021683678.1	Gnomon	exon	1259247	1259405	.	-	.	ID=exon-XM_029177868.1-32;Dbxref=GeneID:114871673%2CGenbank:XM_029177868.1;Parent=rna-XM_029177868.1
NW_021683678.1	Gnomon	exon	1259021	1259169	.	-	.	ID=exon-XM_029177868.1-33;Dbxref=GeneID:114871673%2CGenbank:XM_029177868.1;Parent=rna-XM_029177868.1
NW_021683678.1	Gnomon	exon	1257325	1257627	.	-	.	ID=exon-XM_029177868.1-38;Dbxref=GeneID:114871673%2CGenbank:XM_029177868.1;Parent=rna-XM_029177868.1
NW_021683678.1	Gnomon	exon	1257056	1257236	.	-	.	ID=exon-XM_029177868.1-39;Dbxref=GeneID:114871673%2CGenbank:XM_029177868.1;Parent=rna-XM_029177868.1
NW_021683678.1	Gnomon	exon	1257977	1258367	.	-	.	ID=exon-XM_029177868.1-36;Dbxref=GeneID:114871673%2CGenbank:XM_029177868.1;Parent=rna-XM_029177868.1
NW_021683678.1	Gnomon	exon	1257701	1257897	.	-	.	ID=exon-XM_029177868.1-37;Dbxref=GeneID:114871673%2CGenbank:XM_029177868.1;Parent=rna-XM_029177868.1
NW_021683678.1	Gnomon	exon	1259701	1259940	.	-	.	ID=exon-XM_029177868.1-30;Dbxref=GeneID:114871673%2CGenbank:XM_029177868.1;Parent=rna-XM_029177868.1
NW_021683678.1	Gnomon	exon	1259476	1259619	.	-	.	ID=exon-XM_029177868.1-31;Dbxref=GeneID:114871673%2CGenbank:XM_029177868.1;Parent=rna-XM_029177868.1
NW_021683678.1	Gnomon	exon	1264365	1264583	.	-	.	ID=exon-XM_029177868.1-18;Dbxref=GeneID:114871673%2CGenbank:XM_029177868.1;Parent=rna-XM_029177868.1
NW_021683678.1	Gnomon	exon	1263956	1264276	.	-	.	ID=exon-XM_029177868.1-19;Dbxref=GeneID:114871673%2CGenbank:XM_029177868.1;Parent=rna-XM_029177868.1
NW_021683678.1	Gnomon	exon	1261669	1261806	.	-	.	ID=exon-XM_029177868.1-23;Dbxref=GeneID:114871673%2CGenbank:XM_029177868.1;Parent=rna-XM_029177868.1
NW_021683678.1	Gnomon	exon	1261421	1261594	.	-	.	ID=exon-XM_029177868.1-24;Dbxref=GeneID:114871673%2CGenbank:XM_029177868.1;Parent=rna-XM_029177868.1
NW_021683678.1	Gnomon	exon	1262183	1262370	.	-	.	ID=exon-XM_029177868.1-21;Dbxref=GeneID:114871673%2CGenbank:XM_029177868.1;Parent=rna-XM_029177868.1
NW_021683678.1	Gnomon	exon	1261885	1262089	.	-	.	ID=exon-XM_029177868.1-22;Dbxref=GeneID:114871673%2CGenbank:XM_029177868.1;Parent=rna-XM_029177868.1
NW_021683678.1	Gnomon	exon	1260545	1260673	.	-	.	ID=exon-XM_029177868.1-27;Dbxref=GeneID:114871673%2CGenbank:XM_029177868.1;Parent=rna-XM_029177868.1
NW_021683678.1	Gnomon	exon	1260270	1260422	.	-	.	ID=exon-XM_029177868.1-28;Dbxref=GeneID:114871673%2CGenbank:XM_029177868.1;Parent=rna-XM_029177868.1
NW_021683678.1	Gnomon	exon	1261048	1261355	.	-	.	ID=exon-XM_029177868.1-25;Dbxref=GeneID:114871673%2CGenbank:XM_029177868.1;Parent=rna-XM_029177868.1
NW_021683678.1	Gnomon	exon	1260752	1260980	.	-	.	ID=exon-XM_029177868.1-26;Dbxref=GeneID:114871673%2CGenbank:XM_029177868.1;Parent=rna-XM_029177868.1
NW_021683678.1	Gnomon	exon	1262470	1262691	.	-	.	ID=exon-XM_029177868.1-20;Dbxref=GeneID:114871673%2CGenbank:XM_029177868.1;Parent=rna-XM_029177868.1
NW_021683678.1	Gnomon	mRNA	16150	36630	.	+	.	Name=XM_029177761.1;ID=rna-XM_029177761.1;Dbxref=GeneID:114871630%2CGenbank:XM_029177761.1;Parent=gene-LOC114871630
NW_021683678.1	Gnomon	CDS	62943	62987	.	+	0	Name=XP_029033653.1;ID=cds-XP_029033653.1;Dbxref=GeneID:114871645%2CGenbank:XP_029033653.1;Parent=rna-XM_029177820.1
NW_021683678.1	Gnomon	CDS	63064	63174	.	+	0	Name=XP_029033653.1;ID=cds-XP_029033653.1;Dbxref=GeneID:114871645%2CGenbank:XP_029033653.1;Parent=rna-XM_029177820.1
NW_021683678.1	Gnomon	CDS	63297	63629	.	+	0	Name=XP_029033653.1;ID=cds-XP_029033653.1;Dbxref=GeneID:114871645%2CGenbank:XP_029033653.1;Parent=rna-XM_029177820.1
NW_021683678.1	Gnomon	CDS	63691	63999	.	+	0	Name=XP_029033653.1;ID=cds-XP_029033653.1;Dbxref=GeneID:114871645%2CGenbank:XP_029033653.1;Parent=rna-XM_029177820.1
NW_021683678.1	Gnomon	CDS	64071	64394	.	+	0	Name=XP_029033653.1;ID=cds-XP_029033653.1;Dbxref=GeneID:114871645%2CGenbank:XP_029033653.1;Parent=rna-XM_029177820.1
NW_021683678.1	Gnomon	CDS	64482	64692	.	+	0	Name=XP_029033653.1;ID=cds-XP_029033653.1;Dbxref=GeneID:114871645%2CGenbank:XP_029033653.1;Parent=rna-XM_029177820.1
NW_021683678.1	Gnomon	CDS	64764	64948	.	+	0	Name=XP_029033653.1;ID=cds-XP_029033653.1;Dbxref=GeneID:114871645%2CGenbank:XP_029033653.1;Parent=rna-XM_029177820.1
NW_021683678.1	Gnomon	CDS	65034	65249	.	+	0	Name=XP_029033653.1;ID=cds-XP_029033653.1;Dbxref=GeneID:114871645%2CGenbank:XP_029033653.1;Parent=rna-XM_029177820.1
NW_021683678.1	Gnomon	CDS	65322	65486	.	+	0	Name=XP_029033653.1;ID=cds-XP_029033653.1;Dbxref=GeneID:114871645%2CGenbank:XP_029033653.1;Parent=rna-XM_029177820.1
NW_021683678.1	Gnomon	CDS	65570	65722	.	+	0	Name=XP_029033653.1;ID=cds-XP_029033653.1;Dbxref=GeneID:114871645%2CGenbank:XP_029033653.1;Parent=rna-XM_029177820.1
NW_021683678.1	Gnomon	CDS	65794	65914	.	+	0	Name=XP_029033653.1;ID=cds-XP_029033653.1;Dbxref=GeneID:114871645%2CGenbank:XP_029033653.1;Parent=rna-XM_029177820.1
NW_021683678.1	Gnomon	CDS	65993	66255	.	+	0	Name=XP_029033653.1;ID=cds-XP_029033653.1;Dbxref=GeneID:114871645%2CGenbank:XP_029033653.1;Parent=rna-XM_029177820.1
NW_021683678.1	Gnomon	CDS	66338	66514	.	+	0	Name=XP_029033653.1;ID=cds-XP_029033653.1;Dbxref=GeneID:114871645%2CGenbank:XP_029033653.1;Parent=rna-XM_029177820.1
NW_021683678.1	Gnomon	CDS	66587	66811	.	+	0	Name=XP_029033653.1;ID=cds-XP_029033653.1;Dbxref=GeneID:114871645%2CGenbank:XP_029033653.1;Parent=rna-XM_029177820.1
NW_021683678.1	Gnomon	CDS	66899	67056	.	+	0	Name=XP_029033653.1;ID=cds-XP_029033653.1;Dbxref=GeneID:114871645%2CGenbank:XP_029033653.1;Parent=rna-XM_029177820.1
NW_021683678.1	Gnomon	CDS	67126	67216	.	+	0	Name=XP_029033653.1;ID=cds-XP_029033653.1;Dbxref=GeneID:114871645%2CGenbank:XP_029033653.1;Parent=rna-XM_029177820.1
NW_021683678.1	Gnomon	mRNA	1018784	1036134	.	+	.	Name=XM_029177667.1;ID=rna-XM_029177667.1;Dbxref=GeneID:114871578%2CGenbank:XM_029177667.1;Parent=gene-LOC114871578
NW_021683678.1	Gnomon	exon	953160	956250	.	-	.	ID=exon-XR_003788612.1-1;Dbxref=GeneID:114871626%2CGenbank:XR_003788612.1;Parent=rna-XR_003788612.1
NW_021683678.1	Gnomon	exon	951875	952318	.	-	.	ID=exon-XR_003788612.1-2;Dbxref=GeneID:114871626%2CGenbank:XR_003788612.1;Parent=rna-XR_003788612.1
NW_021683678.1	Gnomon	exon	950911	951786	.	-	.	ID=exon-XR_003788612.1-3;Dbxref=GeneID:114871626%2CGenbank:XR_003788612.1;Parent=rna-XR_003788612.1
NW_021683678.1	Gnomon	transcript	1104203	1145860	.	+	.	Name=XR_003788627.1;ID=rna-XR_003788627.1;Dbxref=GeneID:114871664%2CGenbank:XR_003788627.1;Parent=gene-LOC114871664
NW_021683678.1	Gnomon	CDS	937354	939348	.	+	0	Name=XP_029033559.1;ID=cds-XP_029033559.1;Dbxref=GeneID:114871612%2CGenbank:XP_029033559.1;Parent=rna-XM_029177726.1
NW_021683678.1	Gnomon	exon	1229687	1229995	.	-	.	ID=exon-XM_029177834.1-4;Dbxref=GeneID:114871653%2CGenbank:XM_029177834.1;Parent=rna-XM_029177834.1
NW_021683678.1	Gnomon	exon	1229292	1229615	.	-	.	ID=exon-XM_029177834.1-5;Dbxref=GeneID:114871653%2CGenbank:XM_029177834.1;Parent=rna-XM_029177834.1
NW_021683678.1	Gnomon	exon	1230512	1230622	.	-	.	ID=exon-XM_029177834.1-2;Dbxref=GeneID:114871653%2CGenbank:XM_029177834.1;Parent=rna-XM_029177834.1
NW_021683678.1	Gnomon	exon	1230057	1230389	.	-	.	ID=exon-XM_029177834.1-3;Dbxref=GeneID:114871653%2CGenbank:XM_029177834.1;Parent=rna-XM_029177834.1
NW_021683678.1	Gnomon	exon	1228437	1228652	.	-	.	ID=exon-XM_029177834.1-8;Dbxref=GeneID:114871653%2CGenbank:XM_029177834.1;Parent=rna-XM_029177834.1
NW_021683678.1	Gnomon	exon	1228200	1228364	.	-	.	ID=exon-XM_029177834.1-9;Dbxref=GeneID:114871653%2CGenbank:XM_029177834.1;Parent=rna-XM_029177834.1
NW_021683678.1	Gnomon	exon	1228994	1229204	.	-	.	ID=exon-XM_029177834.1-6;Dbxref=GeneID:114871653%2CGenbank:XM_029177834.1;Parent=rna-XM_029177834.1
NW_021683678.1	Gnomon	exon	1228738	1228922	.	-	.	ID=exon-XM_029177834.1-7;Dbxref=GeneID:114871653%2CGenbank:XM_029177834.1;Parent=rna-XM_029177834.1
NW_021683678.1	Gnomon	exon	1230699	1231012	.	-	.	ID=exon-XM_029177834.1-1;Dbxref=GeneID:114871653%2CGenbank:XM_029177834.1;Parent=rna-XM_029177834.1
NW_021683678.1	Gnomon	exon	31597	31801	.	+	.	ID=exon-XM_029177763.1-10;Dbxref=GeneID:114871630%2CGenbank:XM_029177763.1;Parent=rna-XM_029177763.1
NW_021683678.1	Gnomon	exon	31880	32017	.	+	.	ID=exon-XM_029177763.1-11;Dbxref=GeneID:114871630%2CGenbank:XM_029177763.1;Parent=rna-XM_029177763.1
NW_021683678.1	Gnomon	mRNA	16499	36630	.	+	.	Name=XM_029177760.1;ID=rna-XM_029177760.1;Dbxref=GeneID:114871630%2CGenbank:XM_029177760.1;Parent=gene-LOC114871630
NW_021683678.1	Gnomon	exon	224714	224845	.	+	.	ID=exon-XM_029177634.1-8;Dbxref=GeneID:114871563%2CGenbank:XM_029177634.1;Parent=rna-XM_029177634.1
NW_021683678.1	Gnomon	exon	225767	225808	.	+	.	ID=exon-XM_029177634.1-9;Dbxref=GeneID:114871563%2CGenbank:XM_029177634.1;Parent=rna-XM_029177634.1
NW_021683678.1	Gnomon	exon	224090	224262	.	+	.	ID=exon-XM_029177634.1-6;Dbxref=GeneID:114871563%2CGenbank:XM_029177634.1;Parent=rna-XM_029177634.1
NW_021683678.1	Gnomon	exon	224366	224415	.	+	.	ID=exon-XM_029177634.1-7;Dbxref=GeneID:114871563%2CGenbank:XM_029177634.1;Parent=rna-XM_029177634.1
NW_021683678.1	Gnomon	exon	223328	223676	.	+	.	ID=exon-XM_029177634.1-4;Dbxref=GeneID:114871563%2CGenbank:XM_029177634.1;Parent=rna-XM_029177634.1
NW_021683678.1	Gnomon	exon	223745	223955	.	+	.	ID=exon-XM_029177634.1-5;Dbxref=GeneID:114871563%2CGenbank:XM_029177634.1;Parent=rna-XM_029177634.1
NW_021683678.1	Gnomon	exon	220919	221093	.	+	.	ID=exon-XM_029177634.1-2;Dbxref=GeneID:114871563%2CGenbank:XM_029177634.1;Parent=rna-XM_029177634.1
NW_021683678.1	Gnomon	exon	222336	222431	.	+	.	ID=exon-XM_029177634.1-3;Dbxref=GeneID:114871563%2CGenbank:XM_029177634.1;Parent=rna-XM_029177634.1
NW_021683678.1	Gnomon	exon	199071	199626	.	+	.	ID=exon-XM_029177634.1-1;Dbxref=GeneID:114871563%2CGenbank:XM_029177634.1;Parent=rna-XM_029177634.1
NW_021683678.1	Gnomon	CDS	940873	940971	.	+	0	Name=XP_029033552.1;ID=cds-XP_029033552.1;Dbxref=GeneID:114871610%2CGenbank:XP_029033552.1;Parent=rna-XM_029177719.1
NW_021683678.1	Gnomon	CDS	941558	941709	.	+	0	Name=XP_029033552.1;ID=cds-XP_029033552.1;Dbxref=GeneID:114871610%2CGenbank:XP_029033552.1;Parent=rna-XM_029177719.1
NW_021683678.1	Gnomon	CDS	942466	942532	.	+	0	Name=XP_029033552.1;ID=cds-XP_029033552.1;Dbxref=GeneID:114871610%2CGenbank:XP_029033552.1;Parent=rna-XM_029177719.1
NW_021683678.1	Gnomon	CDS	942600	942844	.	+	0	Name=XP_029033552.1;ID=cds-XP_029033552.1;Dbxref=GeneID:114871610%2CGenbank:XP_029033552.1;Parent=rna-XM_029177719.1
NW_021683678.1	Gnomon	CDS	943124	944996	.	+	0	Name=XP_029033552.1;ID=cds-XP_029033552.1;Dbxref=GeneID:114871610%2CGenbank:XP_029033552.1;Parent=rna-XM_029177719.1
NW_021683678.1	cmsearch	snoRNA	313712	313846	.	+	.	Name=XR_003788628.1;ID=rna-XR_003788628.1;Dbxref=GeneID:114871682%2CRFAM:RF00190%2CGenbank:XR_003788628.1;Parent=gene-LOC114871682
NW_021683678.1	Gnomon	CDS	1275416	1275785	.	-	0	Name=XP_029033698.1;ID=cds-XP_029033698.1;Dbxref=GeneID:114871673%2CGenbank:XP_029033698.1;Parent=rna-XM_029177865.1
NW_021683678.1	Gnomon	CDS	1273998	1274122	.	-	0	Name=XP_029033698.1;ID=cds-XP_029033698.1;Dbxref=GeneID:114871673%2CGenbank:XP_029033698.1;Parent=rna-XM_029177865.1
NW_021683678.1	Gnomon	CDS	1273708	1273838	.	-	0	Name=XP_029033698.1;ID=cds-XP_029033698.1;Dbxref=GeneID:114871673%2CGenbank:XP_029033698.1;Parent=rna-XM_029177865.1
NW_021683678.1	Gnomon	CDS	1273227	1273440	.	-	0	Name=XP_029033698.1;ID=cds-XP_029033698.1;Dbxref=GeneID:114871673%2CGenbank:XP_029033698.1;Parent=rna-XM_029177865.1
NW_021683678.1	Gnomon	CDS	1273037	1273154	.	-	0	Name=XP_029033698.1;ID=cds-XP_029033698.1;Dbxref=GeneID:114871673%2CGenbank:XP_029033698.1;Parent=rna-XM_029177865.1
NW_021683678.1	Gnomon	CDS	1272772	1272959	.	-	0	Name=XP_029033698.1;ID=cds-XP_029033698.1;Dbxref=GeneID:114871673%2CGenbank:XP_029033698.1;Parent=rna-XM_029177865.1
NW_021683678.1	Gnomon	CDS	1272509	1272664	.	-	0	Name=XP_029033698.1;ID=cds-XP_029033698.1;Dbxref=GeneID:114871673%2CGenbank:XP_029033698.1;Parent=rna-XM_029177865.1
NW_021683678.1	Gnomon	CDS	1272306	1272447	.	-	0	Name=XP_029033698.1;ID=cds-XP_029033698.1;Dbxref=GeneID:114871673%2CGenbank:XP_029033698.1;Parent=rna-XM_029177865.1
NW_021683678.1	Gnomon	CDS	1272042	1272247	.	-	0	Name=XP_029033698.1;ID=cds-XP_029033698.1;Dbxref=GeneID:114871673%2CGenbank:XP_029033698.1;Parent=rna-XM_029177865.1
NW_021683678.1	Gnomon	CDS	1270476	1271982	.	-	0	Name=XP_029033698.1;ID=cds-XP_029033698.1;Dbxref=GeneID:114871673%2CGenbank:XP_029033698.1;Parent=rna-XM_029177865.1
NW_021683678.1	Gnomon	CDS	1270269	1270404	.	-	0	Name=XP_029033698.1;ID=cds-XP_029033698.1;Dbxref=GeneID:114871673%2CGenbank:XP_029033698.1;Parent=rna-XM_029177865.1
NW_021683678.1	Gnomon	CDS	1270116	1270195	.	-	0	Name=XP_029033698.1;ID=cds-XP_029033698.1;Dbxref=GeneID:114871673%2CGenbank:XP_029033698.1;Parent=rna-XM_029177865.1
NW_021683678.1	Gnomon	CDS	1269870	1270037	.	-	0	Name=XP_029033698.1;ID=cds-XP_029033698.1;Dbxref=GeneID:114871673%2CGenbank:XP_029033698.1;Parent=rna-XM_029177865.1
NW_021683678.1	Gnomon	CDS	1265335	1265481	.	-	0	Name=XP_029033698.1;ID=cds-XP_029033698.1;Dbxref=GeneID:114871673%2CGenbank:XP_029033698.1;Parent=rna-XM_029177865.1
NW_021683678.1	Gnomon	CDS	1265033	1265260	.	-	0	Name=XP_029033698.1;ID=cds-XP_029033698.1;Dbxref=GeneID:114871673%2CGenbank:XP_029033698.1;Parent=rna-XM_029177865.1
NW_021683678.1	Gnomon	CDS	1264650	1264964	.	-	0	Name=XP_029033698.1;ID=cds-XP_029033698.1;Dbxref=GeneID:114871673%2CGenbank:XP_029033698.1;Parent=rna-XM_029177865.1
NW_021683678.1	Gnomon	CDS	1264365	1264583	.	-	0	Name=XP_029033698.1;ID=cds-XP_029033698.1;Dbxref=GeneID:114871673%2CGenbank:XP_029033698.1;Parent=rna-XM_029177865.1
NW_021683678.1	Gnomon	CDS	1263956	1264276	.	-	0	Name=XP_029033698.1;ID=cds-XP_029033698.1;Dbxref=GeneID:114871673%2CGenbank:XP_029033698.1;Parent=rna-XM_029177865.1
NW_021683678.1	Gnomon	CDS	1262470	1262691	.	-	0	Name=XP_029033698.1;ID=cds-XP_029033698.1;Dbxref=GeneID:114871673%2CGenbank:XP_029033698.1;Parent=rna-XM_029177865.1
NW_021683678.1	Gnomon	CDS	1262183	1262370	.	-	0	Name=XP_029033698.1;ID=cds-XP_029033698.1;Dbxref=GeneID:114871673%2CGenbank:XP_029033698.1;Parent=rna-XM_029177865.1
NW_021683678.1	Gnomon	CDS	1261885	1262089	.	-	0	Name=XP_029033698.1;ID=cds-XP_029033698.1;Dbxref=GeneID:114871673%2CGenbank:XP_029033698.1;Parent=rna-XM_029177865.1
NW_021683678.1	Gnomon	CDS	1261669	1261806	.	-	0	Name=XP_029033698.1;ID=cds-XP_029033698.1;Dbxref=GeneID:114871673%2CGenbank:XP_029033698.1;Parent=rna-XM_029177865.1
NW_021683678.1	Gnomon	CDS	1261421	1261594	.	-	0	Name=XP_029033698.1;ID=cds-XP_029033698.1;Dbxref=GeneID:114871673%2CGenbank:XP_029033698.1;Parent=rna-XM_029177865.1
NW_021683678.1	Gnomon	CDS	1261048	1261355	.	-	0	Name=XP_029033698.1;ID=cds-XP_029033698.1;Dbxref=GeneID:114871673%2CGenbank:XP_029033698.1;Parent=rna-XM_029177865.1
NW_021683678.1	Gnomon	CDS	1260752	1260980	.	-	0	Name=XP_029033698.1;ID=cds-XP_029033698.1;Dbxref=GeneID:114871673%2CGenbank:XP_029033698.1;Parent=rna-XM_029177865.1
NW_021683678.1	Gnomon	CDS	1260545	1260673	.	-	0	Name=XP_029033698.1;ID=cds-XP_029033698.1;Dbxref=GeneID:114871673%2CGenbank:XP_029033698.1;Parent=rna-XM_029177865.1
NW_021683678.1	Gnomon	CDS	1260270	1260485	.	-	0	Name=XP_029033698.1;ID=cds-XP_029033698.1;Dbxref=GeneID:114871673%2CGenbank:XP_029033698.1;Parent=rna-XM_029177865.1
NW_021683678.1	Gnomon	CDS	1260022	1260198	.	-	0	Name=XP_029033698.1;ID=cds-XP_029033698.1;Dbxref=GeneID:114871673%2CGenbank:XP_029033698.1;Parent=rna-XM_029177865.1
NW_021683678.1	Gnomon	CDS	1259701	1259940	.	-	0	Name=XP_029033698.1;ID=cds-XP_029033698.1;Dbxref=GeneID:114871673%2CGenbank:XP_029033698.1;Parent=rna-XM_029177865.1
NW_021683678.1	Gnomon	CDS	1259476	1259619	.	-	0	Name=XP_029033698.1;ID=cds-XP_029033698.1;Dbxref=GeneID:114871673%2CGenbank:XP_029033698.1;Parent=rna-XM_029177865.1
NW_021683678.1	Gnomon	CDS	1259247	1259405	.	-	0	Name=XP_029033698.1;ID=cds-XP_029033698.1;Dbxref=GeneID:114871673%2CGenbank:XP_029033698.1;Parent=rna-XM_029177865.1
NW_021683678.1	Gnomon	CDS	1259021	1259169	.	-	0	Name=XP_029033698.1;ID=cds-XP_029033698.1;Dbxref=GeneID:114871673%2CGenbank:XP_029033698.1;Parent=rna-XM_029177865.1
NW_021683678.1	Gnomon	CDS	1258764	1258950	.	-	0	Name=XP_029033698.1;ID=cds-XP_029033698.1;Dbxref=GeneID:114871673%2CGenbank:XP_029033698.1;Parent=rna-XM_029177865.1
NW_021683678.1	Gnomon	CDS	1258438	1258700	.	-	0	Name=XP_029033698.1;ID=cds-XP_029033698.1;Dbxref=GeneID:114871673%2CGenbank:XP_029033698.1;Parent=rna-XM_029177865.1
NW_021683678.1	Gnomon	CDS	1257977	1258367	.	-	0	Name=XP_029033698.1;ID=cds-XP_029033698.1;Dbxref=GeneID:114871673%2CGenbank:XP_029033698.1;Parent=rna-XM_029177865.1
NW_021683678.1	Gnomon	CDS	1257701	1257897	.	-	0	Name=XP_029033698.1;ID=cds-XP_029033698.1;Dbxref=GeneID:114871673%2CGenbank:XP_029033698.1;Parent=rna-XM_029177865.1
NW_021683678.1	Gnomon	CDS	1257325	1257627	.	-	0	Name=XP_029033698.1;ID=cds-XP_029033698.1;Dbxref=GeneID:114871673%2CGenbank:XP_029033698.1;Parent=rna-XM_029177865.1
NW_021683678.1	Gnomon	CDS	1257168	1257236	.	-	0	Name=XP_029033698.1;ID=cds-XP_029033698.1;Dbxref=GeneID:114871673%2CGenbank:XP_029033698.1;Parent=rna-XM_029177865.1
NW_021683678.1	Gnomon	exon	1062116	1062295	.	+	.	ID=exon-XM_029177857.1-3;Dbxref=GeneID:114871666%2CGenbank:XM_029177857.1;Parent=rna-XM_029177857.1
NW_021683678.1	Gnomon	exon	1061624	1061704	.	+	.	ID=exon-XM_029177857.1-1;Dbxref=GeneID:114871666%2CGenbank:XM_029177857.1;Parent=rna-XM_029177857.1
NW_021683678.1	Gnomon	exon	1061776	1062057	.	+	.	ID=exon-XM_029177857.1-2;Dbxref=GeneID:114871666%2CGenbank:XM_029177857.1;Parent=rna-XM_029177857.1
NW_021683678.1	Gnomon	CDS	1289782	1291413	.	+	0	Name=XP_029033458.1;ID=cds-XP_029033458.1;Dbxref=GeneID:114871559%2CGenbank:XP_029033458.1;Parent=rna-XM_029177625.1
NW_021683678.1	Gnomon	CDS	1291482	1291655	.	+	0	Name=XP_029033458.1;ID=cds-XP_029033458.1;Dbxref=GeneID:114871559%2CGenbank:XP_029033458.1;Parent=rna-XM_029177625.1
NW_021683678.1	Gnomon	CDS	1291735	1291869	.	+	0	Name=XP_029033458.1;ID=cds-XP_029033458.1;Dbxref=GeneID:114871559%2CGenbank:XP_029033458.1;Parent=rna-XM_029177625.1
NW_021683678.1	Gnomon	CDS	1291937	1292095	.	+	0	Name=XP_029033458.1;ID=cds-XP_029033458.1;Dbxref=GeneID:114871559%2CGenbank:XP_029033458.1;Parent=rna-XM_029177625.1
NW_021683678.1	Gnomon	exon	47241	47641	.	+	.	ID=exon-XM_029177783.1-3;Dbxref=GeneID:114871635%2CGenbank:XM_029177783.1;Parent=rna-XM_029177783.1
NW_021683678.1	Gnomon	exon	44676	45654	.	+	.	ID=exon-XM_029177783.1-1;Dbxref=GeneID:114871635%2CGenbank:XM_029177783.1;Parent=rna-XM_029177783.1
NW_021683678.1	Gnomon	exon	45971	46185	.	+	.	ID=exon-XM_029177783.1-2;Dbxref=GeneID:114871635%2CGenbank:XM_029177783.1;Parent=rna-XM_029177783.1
NW_021683678.1	Gnomon	exon	1004954	1005086	.	-	.	ID=exon-XM_029177871.1-5;Dbxref=GeneID:114871675%2CGenbank:XM_029177871.1;Parent=rna-XM_029177871.1
NW_021683678.1	Gnomon	exon	1004305	1004873	.	-	.	ID=exon-XM_029177871.1-6;Dbxref=GeneID:114871675%2CGenbank:XM_029177871.1;Parent=rna-XM_029177871.1
NW_021683678.1	Gnomon	exon	1003476	1004238	.	-	.	ID=exon-XM_029177871.1-7;Dbxref=GeneID:114871675%2CGenbank:XM_029177871.1;Parent=rna-XM_029177871.1
NW_021683678.1	Gnomon	exon	1003243	1003402	.	-	.	ID=exon-XM_029177871.1-8;Dbxref=GeneID:114871675%2CGenbank:XM_029177871.1;Parent=rna-XM_029177871.1
NW_021683678.1	Gnomon	exon	1006196	1006275	.	-	.	ID=exon-XM_029177871.1-1;Dbxref=GeneID:114871675%2CGenbank:XM_029177871.1;Parent=rna-XM_029177871.1
NW_021683678.1	Gnomon	exon	1005494	1005707	.	-	.	ID=exon-XM_029177871.1-2;Dbxref=GeneID:114871675%2CGenbank:XM_029177871.1;Parent=rna-XM_029177871.1
NW_021683678.1	Gnomon	exon	1005322	1005421	.	-	.	ID=exon-XM_029177871.1-3;Dbxref=GeneID:114871675%2CGenbank:XM_029177871.1;Parent=rna-XM_029177871.1
NW_021683678.1	Gnomon	exon	1005145	1005237	.	-	.	ID=exon-XM_029177871.1-4;Dbxref=GeneID:114871675%2CGenbank:XM_029177871.1;Parent=rna-XM_029177871.1
NW_021683678.1	Gnomon	exon	1003040	1003166	.	-	.	ID=exon-XM_029177871.1-9;Dbxref=GeneID:114871675%2CGenbank:XM_029177871.1;Parent=rna-XM_029177871.1
NW_021683678.1	Gnomon	mRNA	290990	293137	.	-	.	Name=XM_029177661.1;ID=rna-XM_029177661.1;Dbxref=GeneID:114871572%2CGenbank:XM_029177661.1;Parent=gene-LOC114871572
NW_021683678.1	Gnomon	CDS	942206	942375	.	+	0	Name=XP_029033553.1;ID=cds-XP_029033553.1;Dbxref=GeneID:114871610%2CGenbank:XP_029033553.1;Parent=rna-XM_029177720.1
NW_021683678.1	Gnomon	CDS	942466	942532	.	+	0	Name=XP_029033553.1;ID=cds-XP_029033553.1;Dbxref=GeneID:114871610%2CGenbank:XP_029033553.1;Parent=rna-XM_029177720.1
NW_021683678.1	Gnomon	CDS	942600	942844	.	+	0	Name=XP_029033553.1;ID=cds-XP_029033553.1;Dbxref=GeneID:114871610%2CGenbank:XP_029033553.1;Parent=rna-XM_029177720.1
NW_021683678.1	Gnomon	CDS	943124	944996	.	+	0	Name=XP_029033553.1;ID=cds-XP_029033553.1;Dbxref=GeneID:114871610%2CGenbank:XP_029033553.1;Parent=rna-XM_029177720.1
NW_021683678.1	Gnomon	exon	961499	961585	.	-	.	ID=exon-XR_003788611.1-1;Dbxref=GeneID:114871626%2CGenbank:XR_003788611.1;Parent=rna-XR_003788611.1
NW_021683678.1	Gnomon	exon	951875	952318	.	-	.	ID=exon-XR_003788611.1-2;Dbxref=GeneID:114871626%2CGenbank:XR_003788611.1;Parent=rna-XR_003788611.1
NW_021683678.1	Gnomon	exon	950911	951786	.	-	.	ID=exon-XR_003788611.1-3;Dbxref=GeneID:114871626%2CGenbank:XR_003788611.1;Parent=rna-XR_003788611.1
NW_021683678.1	Gnomon	CDS	1010932	1010991	.	+	0	Name=XP_029033709.1;ID=cds-XP_029033709.1;Dbxref=GeneID:114871677%2CGenbank:XP_029033709.1;Parent=rna-XM_029177876.1
NW_021683678.1	Gnomon	CDS	1011069	1011434	.	+	0	Name=XP_029033709.1;ID=cds-XP_029033709.1;Dbxref=GeneID:114871677%2CGenbank:XP_029033709.1;Parent=rna-XM_029177876.1
NW_021683678.1	Gnomon	CDS	1011517	1011607	.	+	0	Name=XP_029033709.1;ID=cds-XP_029033709.1;Dbxref=GeneID:114871677%2CGenbank:XP_029033709.1;Parent=rna-XM_029177876.1
NW_021683678.1	Gnomon	CDS	1011688	1011938	.	+	0	Name=XP_029033709.1;ID=cds-XP_029033709.1;Dbxref=GeneID:114871677%2CGenbank:XP_029033709.1;Parent=rna-XM_029177876.1
NW_021683678.1	Gnomon	CDS	1012027	1012233	.	+	0	Name=XP_029033709.1;ID=cds-XP_029033709.1;Dbxref=GeneID:114871677%2CGenbank:XP_029033709.1;Parent=rna-XM_029177876.1
NW_021683678.1	Gnomon	CDS	1012308	1012490	.	+	0	Name=XP_029033709.1;ID=cds-XP_029033709.1;Dbxref=GeneID:114871677%2CGenbank:XP_029033709.1;Parent=rna-XM_029177876.1
NW_021683678.1	Gnomon	CDS	1012568	1012660	.	+	0	Name=XP_029033709.1;ID=cds-XP_029033709.1;Dbxref=GeneID:114871677%2CGenbank:XP_029033709.1;Parent=rna-XM_029177876.1
NW_021683678.1	Gnomon	CDS	1012724	1012918	.	+	0	Name=XP_029033709.1;ID=cds-XP_029033709.1;Dbxref=GeneID:114871677%2CGenbank:XP_029033709.1;Parent=rna-XM_029177876.1
NW_021683678.1	Gnomon	CDS	1289782	1291413	.	+	0	Name=XP_029033459.1;ID=cds-XP_029033459.1;Dbxref=GeneID:114871559%2CGenbank:XP_029033459.1;Parent=rna-XM_029177626.1
NW_021683678.1	Gnomon	CDS	1291482	1291655	.	+	0	Name=XP_029033459.1;ID=cds-XP_029033459.1;Dbxref=GeneID:114871559%2CGenbank:XP_029033459.1;Parent=rna-XM_029177626.1
NW_021683678.1	Gnomon	CDS	1291735	1291869	.	+	0	Name=XP_029033459.1;ID=cds-XP_029033459.1;Dbxref=GeneID:114871559%2CGenbank:XP_029033459.1;Parent=rna-XM_029177626.1
NW_021683678.1	Gnomon	CDS	1291937	1292095	.	+	0	Name=XP_029033459.1;ID=cds-XP_029033459.1;Dbxref=GeneID:114871559%2CGenbank:XP_029033459.1;Parent=rna-XM_029177626.1
NW_021683678.1	cmsearch	snoRNA	979840	979974	.	-	.	Name=XR_003788629.1;ID=rna-XR_003788629.1;Dbxref=GeneID:114871683%2CRFAM:RF00190%2CGenbank:XR_003788629.1;Parent=gene-LOC114871683
NW_021683678.1	Gnomon	exon	356432	356642	.	-	.	ID=exon-XM_029177682.1-1;Dbxref=GeneID:114871585%2CGenbank:XM_029177682.1;Parent=rna-XM_029177682.1
NW_021683678.1	Gnomon	exon	354227	356345	.	-	.	ID=exon-XM_029177682.1-2;Dbxref=GeneID:114871585%2CGenbank:XM_029177682.1;Parent=rna-XM_029177682.1
NW_021683678.1	Gnomon	mRNA	290990	293108	.	-	.	Name=XM_029177660.1;ID=rna-XM_029177660.1;Dbxref=GeneID:114871572%2CGenbank:XM_029177660.1;Parent=gene-LOC114871572
NW_021683678.1	Gnomon	mRNA	72714	78204	.	+	.	Name=XM_029177816.1;ID=rna-XM_029177816.1;Dbxref=GeneID:114871644%2CGenbank:XM_029177816.1;Parent=gene-LOC114871644
NW_021683678.1	Gnomon	exon	757649	759622	.	+	.	ID=exon-XM_029177735.1-1;Dbxref=GeneID:114871615%2CGenbank:XM_029177735.1;Parent=rna-XM_029177735.1
NW_021683678.1	Gnomon	exon	888217	888325	.	+	.	ID=exon-XM_029177735.1-4;Dbxref=GeneID:114871615%2CGenbank:XM_029177735.1;Parent=rna-XM_029177735.1
NW_021683678.1	Gnomon	exon	904834	907223	.	+	.	ID=exon-XM_029177735.1-5;Dbxref=GeneID:114871615%2CGenbank:XM_029177735.1;Parent=rna-XM_029177735.1
NW_021683678.1	Gnomon	exon	855616	855778	.	+	.	ID=exon-XM_029177735.1-2;Dbxref=GeneID:114871615%2CGenbank:XM_029177735.1;Parent=rna-XM_029177735.1
NW_021683678.1	Gnomon	exon	872899	873041	.	+	.	ID=exon-XM_029177735.1-3;Dbxref=GeneID:114871615%2CGenbank:XM_029177735.1;Parent=rna-XM_029177735.1
NW_021683678.1	Gnomon	exon	1150846	1151015	.	-	.	ID=exon-XM_029177809.1-4;Dbxref=GeneID:114871640%2CGenbank:XM_029177809.1;Parent=rna-XM_029177809.1
NW_021683678.1	Gnomon	exon	1150563	1150749	.	-	.	ID=exon-XM_029177809.1-5;Dbxref=GeneID:114871640%2CGenbank:XM_029177809.1;Parent=rna-XM_029177809.1
NW_021683678.1	Gnomon	exon	1158119	1158319	.	-	.	ID=exon-XM_029177809.1-2;Dbxref=GeneID:114871640%2CGenbank:XM_029177809.1;Parent=rna-XM_029177809.1
NW_021683678.1	Gnomon	exon	1157195	1157369	.	-	.	ID=exon-XM_029177809.1-3;Dbxref=GeneID:114871640%2CGenbank:XM_029177809.1;Parent=rna-XM_029177809.1
NW_021683678.1	Gnomon	exon	1149177	1150340	.	-	.	ID=exon-XM_029177809.1-6;Dbxref=GeneID:114871640%2CGenbank:XM_029177809.1;Parent=rna-XM_029177809.1
NW_021683678.1	Gnomon	exon	1168303	1168480	.	-	.	ID=exon-XM_029177809.1-1;Dbxref=GeneID:114871640%2CGenbank:XM_029177809.1;Parent=rna-XM_029177809.1
NW_021683678.1	Gnomon	exon	972856	972976	.	+	.	ID=exon-XM_029177712.1-12;Dbxref=GeneID:114871608%2CGenbank:XM_029177712.1;Parent=rna-XM_029177712.1
NW_021683678.1	Gnomon	exon	973056	973171	.	+	.	ID=exon-XM_029177712.1-13;Dbxref=GeneID:114871608%2CGenbank:XM_029177712.1;Parent=rna-XM_029177712.1
NW_021683678.1	Gnomon	exon	973248	974985	.	+	.	ID=exon-XM_029177712.1-14;Dbxref=GeneID:114871608%2CGenbank:XM_029177712.1;Parent=rna-XM_029177712.1
NW_021683678.1	Gnomon	exon	968190	971916	.	+	.	ID=exon-XM_029177712.1-10;Dbxref=GeneID:114871608%2CGenbank:XM_029177712.1;Parent=rna-XM_029177712.1
NW_021683678.1	Gnomon	exon	972589	972775	.	+	.	ID=exon-XM_029177712.1-11;Dbxref=GeneID:114871608%2CGenbank:XM_029177712.1;Parent=rna-XM_029177712.1
NW_021683678.1	Gnomon	CDS	940873	940971	.	+	0	Name=XP_029033554.1;ID=cds-XP_029033554.1;Dbxref=GeneID:114871610%2CGenbank:XP_029033554.1;Parent=rna-XM_029177721.1
NW_021683678.1	Gnomon	CDS	941558	941709	.	+	0	Name=XP_029033554.1;ID=cds-XP_029033554.1;Dbxref=GeneID:114871610%2CGenbank:XP_029033554.1;Parent=rna-XM_029177721.1
NW_021683678.1	Gnomon	CDS	942466	942532	.	+	0	Name=XP_029033554.1;ID=cds-XP_029033554.1;Dbxref=GeneID:114871610%2CGenbank:XP_029033554.1;Parent=rna-XM_029177721.1
NW_021683678.1	Gnomon	CDS	942600	942844	.	+	0	Name=XP_029033554.1;ID=cds-XP_029033554.1;Dbxref=GeneID:114871610%2CGenbank:XP_029033554.1;Parent=rna-XM_029177721.1
NW_021683678.1	Gnomon	CDS	943124	943439	.	+	0	Name=XP_029033554.1;ID=cds-XP_029033554.1;Dbxref=GeneID:114871610%2CGenbank:XP_029033554.1;Parent=rna-XM_029177721.1
NW_021683678.1	Gnomon	CDS	946104	946551	.	+	0	Name=XP_029033554.1;ID=cds-XP_029033554.1;Dbxref=GeneID:114871610%2CGenbank:XP_029033554.1;Parent=rna-XM_029177721.1
NW_021683678.1	Gnomon	CDS	946956	947255	.	+	0	Name=XP_029033554.1;ID=cds-XP_029033554.1;Dbxref=GeneID:114871610%2CGenbank:XP_029033554.1;Parent=rna-XM_029177721.1
NW_021683678.1	Gnomon	CDS	947375	947433	.	+	0	Name=XP_029033554.1;ID=cds-XP_029033554.1;Dbxref=GeneID:114871610%2CGenbank:XP_029033554.1;Parent=rna-XM_029177721.1
NW_021683678.1	Gnomon	CDS	947815	947987	.	+	0	Name=XP_029033554.1;ID=cds-XP_029033554.1;Dbxref=GeneID:114871610%2CGenbank:XP_029033554.1;Parent=rna-XM_029177721.1
NW_021683678.1	Gnomon	CDS	948288	948450	.	+	0	Name=XP_029033554.1;ID=cds-XP_029033554.1;Dbxref=GeneID:114871610%2CGenbank:XP_029033554.1;Parent=rna-XM_029177721.1
NW_021683678.1	Gnomon	CDS	948531	948587	.	+	0	Name=XP_029033554.1;ID=cds-XP_029033554.1;Dbxref=GeneID:114871610%2CGenbank:XP_029033554.1;Parent=rna-XM_029177721.1
NW_021683678.1	Gnomon	exon	965597	965720	.	+	.	ID=exon-XM_029177712.1-9;Dbxref=GeneID:114871608%2CGenbank:XM_029177712.1;Parent=rna-XM_029177712.1
NW_021683678.1	Gnomon	exon	963540	963725	.	+	.	ID=exon-XM_029177712.1-7;Dbxref=GeneID:114871608%2CGenbank:XM_029177712.1;Parent=rna-XM_029177712.1
NW_021683678.1	Gnomon	exon	963827	963926	.	+	.	ID=exon-XM_029177712.1-8;Dbxref=GeneID:114871608%2CGenbank:XM_029177712.1;Parent=rna-XM_029177712.1
NW_021683678.1	Gnomon	exon	961186	961286	.	+	.	ID=exon-XM_029177712.1-5;Dbxref=GeneID:114871608%2CGenbank:XM_029177712.1;Parent=rna-XM_029177712.1
NW_021683678.1	Gnomon	exon	962027	962252	.	+	.	ID=exon-XM_029177712.1-6;Dbxref=GeneID:114871608%2CGenbank:XM_029177712.1;Parent=rna-XM_029177712.1
NW_021683678.1	Gnomon	exon	960715	960886	.	+	.	ID=exon-XM_029177712.1-3;Dbxref=GeneID:114871608%2CGenbank:XM_029177712.1;Parent=rna-XM_029177712.1
NW_021683678.1	Gnomon	exon	960986	961122	.	+	.	ID=exon-XM_029177712.1-4;Dbxref=GeneID:114871608%2CGenbank:XM_029177712.1;Parent=rna-XM_029177712.1
NW_021683678.1	Gnomon	exon	950432	950902	.	+	.	ID=exon-XM_029177712.1-1;Dbxref=GeneID:114871608%2CGenbank:XM_029177712.1;Parent=rna-XM_029177712.1
NW_021683678.1	Gnomon	exon	960403	960554	.	+	.	ID=exon-XM_029177712.1-2;Dbxref=GeneID:114871608%2CGenbank:XM_029177712.1;Parent=rna-XM_029177712.1
NW_021683678.1	Gnomon	mRNA	71091	78204	.	+	.	Name=XM_029177819.1;ID=rna-XM_029177819.1;Dbxref=GeneID:114871644%2CGenbank:XM_029177819.1;Parent=gene-LOC114871644
NW_021683678.1	Gnomon	exon	1217056	1217291	.	-	.	ID=exon-XM_029177832.1-10;Dbxref=GeneID:114871652%2CGenbank:XM_029177832.1;Parent=rna-XM_029177832.1
NW_021683678.1	Gnomon	exon	1215482	1216202	.	-	.	ID=exon-XM_029177832.1-13;Dbxref=GeneID:114871652%2CGenbank:XM_029177832.1;Parent=rna-XM_029177832.1
NW_021683678.1	Gnomon	exon	1216832	1216987	.	-	.	ID=exon-XM_029177832.1-11;Dbxref=GeneID:114871652%2CGenbank:XM_029177832.1;Parent=rna-XM_029177832.1
NW_021683678.1	Gnomon	exon	1216266	1216756	.	-	.	ID=exon-XM_029177832.1-12;Dbxref=GeneID:114871652%2CGenbank:XM_029177832.1;Parent=rna-XM_029177832.1
NW_021683678.1	Gnomon	mRNA	293006	295775	.	-	.	Name=XM_029177663.1;ID=rna-XM_029177663.1;Dbxref=GeneID:114871574%2CGenbank:XM_029177663.1;Parent=gene-LOC114871574
NW_021683678.1	Gnomon	CDS	940873	940971	.	+	0	Name=XP_029033555.1;ID=cds-XP_029033555.1;Dbxref=GeneID:114871610%2CGenbank:XP_029033555.1;Parent=rna-XM_029177722.1
NW_021683678.1	Gnomon	CDS	941558	941709	.	+	0	Name=XP_029033555.1;ID=cds-XP_029033555.1;Dbxref=GeneID:114871610%2CGenbank:XP_029033555.1;Parent=rna-XM_029177722.1
NW_021683678.1	Gnomon	CDS	942466	942532	.	+	0	Name=XP_029033555.1;ID=cds-XP_029033555.1;Dbxref=GeneID:114871610%2CGenbank:XP_029033555.1;Parent=rna-XM_029177722.1
NW_021683678.1	Gnomon	CDS	942600	942844	.	+	0	Name=XP_029033555.1;ID=cds-XP_029033555.1;Dbxref=GeneID:114871610%2CGenbank:XP_029033555.1;Parent=rna-XM_029177722.1
NW_021683678.1	Gnomon	CDS	943124	943439	.	+	0	Name=XP_029033555.1;ID=cds-XP_029033555.1;Dbxref=GeneID:114871610%2CGenbank:XP_029033555.1;Parent=rna-XM_029177722.1
NW_021683678.1	Gnomon	CDS	946104	946551	.	+	0	Name=XP_029033555.1;ID=cds-XP_029033555.1;Dbxref=GeneID:114871610%2CGenbank:XP_029033555.1;Parent=rna-XM_029177722.1
NW_021683678.1	Gnomon	CDS	946956	947255	.	+	0	Name=XP_029033555.1;ID=cds-XP_029033555.1;Dbxref=GeneID:114871610%2CGenbank:XP_029033555.1;Parent=rna-XM_029177722.1
NW_021683678.1	Gnomon	CDS	947375	947433	.	+	0	Name=XP_029033555.1;ID=cds-XP_029033555.1;Dbxref=GeneID:114871610%2CGenbank:XP_029033555.1;Parent=rna-XM_029177722.1
NW_021683678.1	Gnomon	CDS	947815	947987	.	+	0	Name=XP_029033555.1;ID=cds-XP_029033555.1;Dbxref=GeneID:114871610%2CGenbank:XP_029033555.1;Parent=rna-XM_029177722.1
NW_021683678.1	Gnomon	CDS	948288	948454	.	+	0	Name=XP_029033555.1;ID=cds-XP_029033555.1;Dbxref=GeneID:114871610%2CGenbank:XP_029033555.1;Parent=rna-XM_029177722.1
NW_021683678.1	Gnomon	CDS	948531	948559	.	+	0	Name=XP_029033555.1;ID=cds-XP_029033555.1;Dbxref=GeneID:114871610%2CGenbank:XP_029033555.1;Parent=rna-XM_029177722.1
NW_021683678.1	Gnomon	exon	11229	11507	.	-	.	ID=exon-XM_029177773.1-10;Dbxref=GeneID:114871632%2CGenbank:XM_029177773.1;Parent=rna-XM_029177773.1
NW_021683678.1	Gnomon	exon	9142	9324	.	-	.	ID=exon-XM_029177773.1-15;Dbxref=GeneID:114871632%2CGenbank:XM_029177773.1;Parent=rna-XM_029177773.1
NW_021683678.1	Gnomon	exon	7865	9075	.	-	.	ID=exon-XM_029177773.1-16;Dbxref=GeneID:114871632%2CGenbank:XM_029177773.1;Parent=rna-XM_029177773.1
NW_021683678.1	Gnomon	exon	10315	10607	.	-	.	ID=exon-XM_029177773.1-13;Dbxref=GeneID:114871632%2CGenbank:XM_029177773.1;Parent=rna-XM_029177773.1
NW_021683678.1	Gnomon	exon	9835	10110	.	-	.	ID=exon-XM_029177773.1-14;Dbxref=GeneID:114871632%2CGenbank:XM_029177773.1;Parent=rna-XM_029177773.1
NW_021683678.1	Gnomon	exon	10944	11151	.	-	.	ID=exon-XM_029177773.1-11;Dbxref=GeneID:114871632%2CGenbank:XM_029177773.1;Parent=rna-XM_029177773.1
NW_021683678.1	Gnomon	exon	10694	10878	.	-	.	ID=exon-XM_029177773.1-12;Dbxref=GeneID:114871632%2CGenbank:XM_029177773.1;Parent=rna-XM_029177773.1
NW_021683678.1	Gnomon	exon	1150846	1151015	.	-	.	ID=exon-XM_029177810.1-4;Dbxref=GeneID:114871640%2CGenbank:XM_029177810.1;Parent=rna-XM_029177810.1
NW_021683678.1	Gnomon	exon	1150563	1150749	.	-	.	ID=exon-XM_029177810.1-5;Dbxref=GeneID:114871640%2CGenbank:XM_029177810.1;Parent=rna-XM_029177810.1
NW_021683678.1	Gnomon	exon	1149177	1150340	.	-	.	ID=exon-XM_029177810.1-6;Dbxref=GeneID:114871640%2CGenbank:XM_029177810.1;Parent=rna-XM_029177810.1
NW_021683678.1	Gnomon	exon	1159308	1159391	.	-	.	ID=exon-XM_029177810.1-1;Dbxref=GeneID:114871640%2CGenbank:XM_029177810.1;Parent=rna-XM_029177810.1
NW_021683678.1	Gnomon	exon	1158119	1158319	.	-	.	ID=exon-XM_029177810.1-2;Dbxref=GeneID:114871640%2CGenbank:XM_029177810.1;Parent=rna-XM_029177810.1
NW_021683678.1	Gnomon	exon	1157195	1157369	.	-	.	ID=exon-XM_029177810.1-3;Dbxref=GeneID:114871640%2CGenbank:XM_029177810.1;Parent=rna-XM_029177810.1
NW_021683678.1	Gnomon	mRNA	290990	292640	.	-	.	Name=XM_029177662.1;ID=rna-XM_029177662.1;Dbxref=GeneID:114871572%2CGenbank:XM_029177662.1;Parent=gene-LOC114871572
NW_021683678.1	Gnomon	mRNA	72601	78204	.	+	.	Name=XM_029177818.1;ID=rna-XM_029177818.1;Dbxref=GeneID:114871644%2CGenbank:XM_029177818.1;Parent=gene-LOC114871644
NW_021683678.1	Gnomon	CDS	1280081	1280211	.	+	0	Name=XP_029033454.1;ID=cds-XP_029033454.1;Dbxref=GeneID:114871558%2CGenbank:XP_029033454.1;Parent=rna-XM_029177621.1
NW_021683678.1	Gnomon	CDS	1280602	1280798	.	+	0	Name=XP_029033454.1;ID=cds-XP_029033454.1;Dbxref=GeneID:114871558%2CGenbank:XP_029033454.1;Parent=rna-XM_029177621.1
NW_021683678.1	Gnomon	CDS	1280874	1281015	.	+	0	Name=XP_029033454.1;ID=cds-XP_029033454.1;Dbxref=GeneID:114871558%2CGenbank:XP_029033454.1;Parent=rna-XM_029177621.1
NW_021683678.1	Gnomon	CDS	1281082	1281178	.	+	0	Name=XP_029033454.1;ID=cds-XP_029033454.1;Dbxref=GeneID:114871558%2CGenbank:XP_029033454.1;Parent=rna-XM_029177621.1
NW_021683678.1	Gnomon	CDS	1281239	1281433	.	+	0	Name=XP_029033454.1;ID=cds-XP_029033454.1;Dbxref=GeneID:114871558%2CGenbank:XP_029033454.1;Parent=rna-XM_029177621.1
NW_021683678.1	Gnomon	CDS	1281613	1281765	.	+	0	Name=XP_029033454.1;ID=cds-XP_029033454.1;Dbxref=GeneID:114871558%2CGenbank:XP_029033454.1;Parent=rna-XM_029177621.1
NW_021683678.1	Gnomon	CDS	1281835	1282099	.	+	0	Name=XP_029033454.1;ID=cds-XP_029033454.1;Dbxref=GeneID:114871558%2CGenbank:XP_029033454.1;Parent=rna-XM_029177621.1
NW_021683678.1	Gnomon	CDS	1282179	1282457	.	+	0	Name=XP_029033454.1;ID=cds-XP_029033454.1;Dbxref=GeneID:114871558%2CGenbank:XP_029033454.1;Parent=rna-XM_029177621.1
NW_021683678.1	Gnomon	CDS	1282535	1282742	.	+	0	Name=XP_029033454.1;ID=cds-XP_029033454.1;Dbxref=GeneID:114871558%2CGenbank:XP_029033454.1;Parent=rna-XM_029177621.1
NW_021683678.1	Gnomon	CDS	1282808	1282992	.	+	0	Name=XP_029033454.1;ID=cds-XP_029033454.1;Dbxref=GeneID:114871558%2CGenbank:XP_029033454.1;Parent=rna-XM_029177621.1
NW_021683678.1	Gnomon	CDS	1283079	1283371	.	+	0	Name=XP_029033454.1;ID=cds-XP_029033454.1;Dbxref=GeneID:114871558%2CGenbank:XP_029033454.1;Parent=rna-XM_029177621.1
NW_021683678.1	Gnomon	CDS	1283576	1283851	.	+	0	Name=XP_029033454.1;ID=cds-XP_029033454.1;Dbxref=GeneID:114871558%2CGenbank:XP_029033454.1;Parent=rna-XM_029177621.1
NW_021683678.1	Gnomon	CDS	1284362	1284544	.	+	0	Name=XP_029033454.1;ID=cds-XP_029033454.1;Dbxref=GeneID:114871558%2CGenbank:XP_029033454.1;Parent=rna-XM_029177621.1
NW_021683678.1	Gnomon	CDS	1284611	1284769	.	+	0	Name=XP_029033454.1;ID=cds-XP_029033454.1;Dbxref=GeneID:114871558%2CGenbank:XP_029033454.1;Parent=rna-XM_029177621.1
NW_021683678.1	Gnomon	exon	314594	314895	.	-	.	ID=exon-XM_029177684.1-7;Dbxref=GeneID:114871586%2CGenbank:XM_029177684.1;Parent=rna-XM_029177684.1
NW_021683678.1	Gnomon	exon	314226	314520	.	-	.	ID=exon-XM_029177684.1-8;Dbxref=GeneID:114871586%2CGenbank:XM_029177684.1;Parent=rna-XM_029177684.1
NW_021683678.1	Gnomon	exon	315299	315501	.	-	.	ID=exon-XM_029177684.1-5;Dbxref=GeneID:114871586%2CGenbank:XM_029177684.1;Parent=rna-XM_029177684.1
NW_021683678.1	Gnomon	exon	314973	315236	.	-	.	ID=exon-XM_029177684.1-6;Dbxref=GeneID:114871586%2CGenbank:XM_029177684.1;Parent=rna-XM_029177684.1
NW_021683678.1	Gnomon	exon	316193	316296	.	-	.	ID=exon-XM_029177684.1-3;Dbxref=GeneID:114871586%2CGenbank:XM_029177684.1;Parent=rna-XM_029177684.1
NW_021683678.1	Gnomon	exon	315580	316064	.	-	.	ID=exon-XM_029177684.1-4;Dbxref=GeneID:114871586%2CGenbank:XM_029177684.1;Parent=rna-XM_029177684.1
NW_021683678.1	Gnomon	exon	317355	317590	.	-	.	ID=exon-XM_029177684.1-1;Dbxref=GeneID:114871586%2CGenbank:XM_029177684.1;Parent=rna-XM_029177684.1
NW_021683678.1	Gnomon	exon	316411	316536	.	-	.	ID=exon-XM_029177684.1-2;Dbxref=GeneID:114871586%2CGenbank:XM_029177684.1;Parent=rna-XM_029177684.1
NW_021683678.1	Gnomon	mRNA	53201	57576	.	-	.	Name=XM_029177813.1;ID=rna-XM_029177813.1;Dbxref=GeneID:114871643%2CGenbank:XM_029177813.1;Parent=gene-LOC114871643
NW_021683678.1	Gnomon	CDS	1006196	1006202	.	-	0	Name=XP_029033704.1;ID=cds-XP_029033704.1;Dbxref=GeneID:114871675%2CGenbank:XP_029033704.1;Parent=rna-XM_029177871.1
NW_021683678.1	Gnomon	CDS	1005494	1005707	.	-	0	Name=XP_029033704.1;ID=cds-XP_029033704.1;Dbxref=GeneID:114871675%2CGenbank:XP_029033704.1;Parent=rna-XM_029177871.1
NW_021683678.1	Gnomon	CDS	1005322	1005421	.	-	0	Name=XP_029033704.1;ID=cds-XP_029033704.1;Dbxref=GeneID:114871675%2CGenbank:XP_029033704.1;Parent=rna-XM_029177871.1
NW_021683678.1	Gnomon	CDS	1005145	1005237	.	-	0	Name=XP_029033704.1;ID=cds-XP_029033704.1;Dbxref=GeneID:114871675%2CGenbank:XP_029033704.1;Parent=rna-XM_029177871.1
NW_021683678.1	Gnomon	CDS	1004954	1005086	.	-	0	Name=XP_029033704.1;ID=cds-XP_029033704.1;Dbxref=GeneID:114871675%2CGenbank:XP_029033704.1;Parent=rna-XM_029177871.1
NW_021683678.1	Gnomon	CDS	1004305	1004873	.	-	0	Name=XP_029033704.1;ID=cds-XP_029033704.1;Dbxref=GeneID:114871675%2CGenbank:XP_029033704.1;Parent=rna-XM_029177871.1
NW_021683678.1	Gnomon	CDS	1003476	1004238	.	-	0	Name=XP_029033704.1;ID=cds-XP_029033704.1;Dbxref=GeneID:114871675%2CGenbank:XP_029033704.1;Parent=rna-XM_029177871.1
NW_021683678.1	Gnomon	CDS	1003243	1003402	.	-	0	Name=XP_029033704.1;ID=cds-XP_029033704.1;Dbxref=GeneID:114871675%2CGenbank:XP_029033704.1;Parent=rna-XM_029177871.1
NW_021683678.1	Gnomon	CDS	1003040	1003166	.	-	0	Name=XP_029033704.1;ID=cds-XP_029033704.1;Dbxref=GeneID:114871675%2CGenbank:XP_029033704.1;Parent=rna-XM_029177871.1
NW_021683678.1	Gnomon	CDS	1002724	1002972	.	-	0	Name=XP_029033704.1;ID=cds-XP_029033704.1;Dbxref=GeneID:114871675%2CGenbank:XP_029033704.1;Parent=rna-XM_029177871.1
NW_021683678.1	Gnomon	mRNA	939652	945733	.	+	.	Name=XM_029177719.1;ID=rna-XM_029177719.1;Dbxref=GeneID:114871610%2CGenbank:XM_029177719.1;Parent=gene-LOC114871610
NW_021683678.1	Gnomon	CDS	1009340	1009365	.	-	0	Name=XP_029033694.1;ID=cds-XP_029033694.1;Dbxref=GeneID:114871669%2CGenbank:XP_029033694.1;Parent=rna-XM_029177861.1
NW_021683678.1	Gnomon	CDS	1009121	1009265	.	-	0	Name=XP_029033694.1;ID=cds-XP_029033694.1;Dbxref=GeneID:114871669%2CGenbank:XP_029033694.1;Parent=rna-XM_029177861.1
NW_021683678.1	Gnomon	CDS	1008714	1009049	.	-	0	Name=XP_029033694.1;ID=cds-XP_029033694.1;Dbxref=GeneID:114871669%2CGenbank:XP_029033694.1;Parent=rna-XM_029177861.1
NW_021683678.1	Gnomon	CDS	1280081	1280211	.	+	0	Name=XP_029033455.1;ID=cds-XP_029033455.1;Dbxref=GeneID:114871558%2CGenbank:XP_029033455.1;Parent=rna-XM_029177622.1
NW_021683678.1	Gnomon	CDS	1280386	1280412	.	+	0	Name=XP_029033455.1;ID=cds-XP_029033455.1;Dbxref=GeneID:114871558%2CGenbank:XP_029033455.1;Parent=rna-XM_029177622.1
NW_021683678.1	Gnomon	CDS	1280602	1280798	.	+	0	Name=XP_029033455.1;ID=cds-XP_029033455.1;Dbxref=GeneID:114871558%2CGenbank:XP_029033455.1;Parent=rna-XM_029177622.1
NW_021683678.1	Gnomon	CDS	1280874	1281015	.	+	0	Name=XP_029033455.1;ID=cds-XP_029033455.1;Dbxref=GeneID:114871558%2CGenbank:XP_029033455.1;Parent=rna-XM_029177622.1
NW_021683678.1	Gnomon	CDS	1281082	1281178	.	+	0	Name=XP_029033455.1;ID=cds-XP_029033455.1;Dbxref=GeneID:114871558%2CGenbank:XP_029033455.1;Parent=rna-XM_029177622.1
NW_021683678.1	Gnomon	CDS	1281239	1281433	.	+	0	Name=XP_029033455.1;ID=cds-XP_029033455.1;Dbxref=GeneID:114871558%2CGenbank:XP_029033455.1;Parent=rna-XM_029177622.1
NW_021683678.1	Gnomon	CDS	1281613	1281765	.	+	0	Name=XP_029033455.1;ID=cds-XP_029033455.1;Dbxref=GeneID:114871558%2CGenbank:XP_029033455.1;Parent=rna-XM_029177622.1
NW_021683678.1	Gnomon	CDS	1281835	1282099	.	+	0	Name=XP_029033455.1;ID=cds-XP_029033455.1;Dbxref=GeneID:114871558%2CGenbank:XP_029033455.1;Parent=rna-XM_029177622.1
NW_021683678.1	Gnomon	CDS	1282179	1282457	.	+	0	Name=XP_029033455.1;ID=cds-XP_029033455.1;Dbxref=GeneID:114871558%2CGenbank:XP_029033455.1;Parent=rna-XM_029177622.1
NW_021683678.1	Gnomon	CDS	1282535	1282742	.	+	0	Name=XP_029033455.1;ID=cds-XP_029033455.1;Dbxref=GeneID:114871558%2CGenbank:XP_029033455.1;Parent=rna-XM_029177622.1
NW_021683678.1	Gnomon	CDS	1282808	1282992	.	+	0	Name=XP_029033455.1;ID=cds-XP_029033455.1;Dbxref=GeneID:114871558%2CGenbank:XP_029033455.1;Parent=rna-XM_029177622.1
NW_021683678.1	Gnomon	CDS	1283079	1283371	.	+	0	Name=XP_029033455.1;ID=cds-XP_029033455.1;Dbxref=GeneID:114871558%2CGenbank:XP_029033455.1;Parent=rna-XM_029177622.1
NW_021683678.1	Gnomon	CDS	1284362	1284544	.	+	0	Name=XP_029033455.1;ID=cds-XP_029033455.1;Dbxref=GeneID:114871558%2CGenbank:XP_029033455.1;Parent=rna-XM_029177622.1
NW_021683678.1	Gnomon	CDS	1284611	1284769	.	+	0	Name=XP_029033455.1;ID=cds-XP_029033455.1;Dbxref=GeneID:114871558%2CGenbank:XP_029033455.1;Parent=rna-XM_029177622.1
NW_021683678.1	Gnomon	mRNA	1149177	1155196	.	-	.	Name=XM_029177812.1;ID=rna-XM_029177812.1;Dbxref=GeneID:114871640%2CGenbank:XM_029177812.1;Parent=gene-LOC114871640
NW_021683678.1	Gnomon	exon	1218687	1219493	.	-	.	ID=exon-XM_029177833.1-7;Dbxref=GeneID:114871652%2CGenbank:XM_029177833.1;Parent=rna-XM_029177833.1
NW_021683678.1	Gnomon	exon	1218480	1218611	.	-	.	ID=exon-XM_029177833.1-8;Dbxref=GeneID:114871652%2CGenbank:XM_029177833.1;Parent=rna-XM_029177833.1
NW_021683678.1	Gnomon	exon	1218235	1218414	.	-	.	ID=exon-XM_029177833.1-9;Dbxref=GeneID:114871652%2CGenbank:XM_029177833.1;Parent=rna-XM_029177833.1
NW_021683678.1	Gnomon	exon	1222083	1222205	.	-	.	ID=exon-XM_029177833.1-3;Dbxref=GeneID:114871652%2CGenbank:XM_029177833.1;Parent=rna-XM_029177833.1
NW_021683678.1	Gnomon	exon	1220269	1220439	.	-	.	ID=exon-XM_029177833.1-4;Dbxref=GeneID:114871652%2CGenbank:XM_029177833.1;Parent=rna-XM_029177833.1
NW_021683678.1	Gnomon	exon	1219840	1220003	.	-	.	ID=exon-XM_029177833.1-5;Dbxref=GeneID:114871652%2CGenbank:XM_029177833.1;Parent=rna-XM_029177833.1
NW_021683678.1	Gnomon	exon	1219564	1219758	.	-	.	ID=exon-XM_029177833.1-6;Dbxref=GeneID:114871652%2CGenbank:XM_029177833.1;Parent=rna-XM_029177833.1
NW_021683678.1	Gnomon	exon	1222503	1222595	.	-	.	ID=exon-XM_029177833.1-1;Dbxref=GeneID:114871652%2CGenbank:XM_029177833.1;Parent=rna-XM_029177833.1
NW_021683678.1	Gnomon	exon	1222295	1222384	.	-	.	ID=exon-XM_029177833.1-2;Dbxref=GeneID:114871652%2CGenbank:XM_029177833.1;Parent=rna-XM_029177833.1
NW_021683678.1	Gnomon	exon	76395	76630	.	+	.	ID=exon-XM_029177818.1-10;Dbxref=GeneID:114871644%2CGenbank:XM_029177818.1;Parent=rna-XM_029177818.1
NW_021683678.1	Gnomon	exon	77484	78204	.	+	.	ID=exon-XM_029177818.1-13;Dbxref=GeneID:114871644%2CGenbank:XM_029177818.1;Parent=rna-XM_029177818.1
NW_021683678.1	Gnomon	exon	76699	76854	.	+	.	ID=exon-XM_029177818.1-11;Dbxref=GeneID:114871644%2CGenbank:XM_029177818.1;Parent=rna-XM_029177818.1
NW_021683678.1	Gnomon	exon	76930	77420	.	+	.	ID=exon-XM_029177818.1-12;Dbxref=GeneID:114871644%2CGenbank:XM_029177818.1;Parent=rna-XM_029177818.1
NW_021683678.1	Gnomon	exon	1013520	1015671	.	-	.	ID=exon-XM_029177873.1-10;Dbxref=GeneID:114871676%2CGenbank:XM_029177873.1;Parent=rna-XM_029177873.1
NW_021683678.1	Gnomon	CDS	1055683	1055764	.	+	0	Name=XP_029033695.1;ID=cds-XP_029033695.1;Dbxref=GeneID:114871670%2CGenbank:XP_029033695.1;Parent=rna-XM_029177862.1
NW_021683678.1	Gnomon	CDS	1055833	1056044	.	+	0	Name=XP_029033695.1;ID=cds-XP_029033695.1;Dbxref=GeneID:114871670%2CGenbank:XP_029033695.1;Parent=rna-XM_029177862.1
NW_021683678.1	Gnomon	CDS	1056110	1056275	.	+	0	Name=XP_029033695.1;ID=cds-XP_029033695.1;Dbxref=GeneID:114871670%2CGenbank:XP_029033695.1;Parent=rna-XM_029177862.1
NW_021683678.1	Gnomon	CDS	1056339	1056421	.	+	0	Name=XP_029033695.1;ID=cds-XP_029033695.1;Dbxref=GeneID:114871670%2CGenbank:XP_029033695.1;Parent=rna-XM_029177862.1
NW_021683678.1	Gnomon	CDS	1056478	1056620	.	+	0	Name=XP_029033695.1;ID=cds-XP_029033695.1;Dbxref=GeneID:114871670%2CGenbank:XP_029033695.1;Parent=rna-XM_029177862.1
NW_021683678.1	Gnomon	CDS	1056947	1057155	.	+	0	Name=XP_029033695.1;ID=cds-XP_029033695.1;Dbxref=GeneID:114871670%2CGenbank:XP_029033695.1;Parent=rna-XM_029177862.1
NW_021683678.1	Gnomon	CDS	1057218	1057324	.	+	0	Name=XP_029033695.1;ID=cds-XP_029033695.1;Dbxref=GeneID:114871670%2CGenbank:XP_029033695.1;Parent=rna-XM_029177862.1
NW_021683678.1	Gnomon	CDS	1057382	1057506	.	+	0	Name=XP_029033695.1;ID=cds-XP_029033695.1;Dbxref=GeneID:114871670%2CGenbank:XP_029033695.1;Parent=rna-XM_029177862.1
NW_021683678.1	Gnomon	CDS	1057578	1057710	.	+	0	Name=XP_029033695.1;ID=cds-XP_029033695.1;Dbxref=GeneID:114871670%2CGenbank:XP_029033695.1;Parent=rna-XM_029177862.1
NW_021683678.1	Gnomon	CDS	1057779	1057922	.	+	0	Name=XP_029033695.1;ID=cds-XP_029033695.1;Dbxref=GeneID:114871670%2CGenbank:XP_029033695.1;Parent=rna-XM_029177862.1
NW_021683678.1	Gnomon	CDS	1057983	1058189	.	+	0	Name=XP_029033695.1;ID=cds-XP_029033695.1;Dbxref=GeneID:114871670%2CGenbank:XP_029033695.1;Parent=rna-XM_029177862.1
NW_021683678.1	Gnomon	CDS	1058253	1058527	.	+	0	Name=XP_029033695.1;ID=cds-XP_029033695.1;Dbxref=GeneID:114871670%2CGenbank:XP_029033695.1;Parent=rna-XM_029177862.1
NW_021683678.1	Gnomon	CDS	1058595	1058875	.	+	0	Name=XP_029033695.1;ID=cds-XP_029033695.1;Dbxref=GeneID:114871670%2CGenbank:XP_029033695.1;Parent=rna-XM_029177862.1
NW_021683678.1	Gnomon	CDS	1058937	1059081	.	+	0	Name=XP_029033695.1;ID=cds-XP_029033695.1;Dbxref=GeneID:114871670%2CGenbank:XP_029033695.1;Parent=rna-XM_029177862.1
NW_021683678.1	Gnomon	CDS	1059140	1059216	.	+	0	Name=XP_029033695.1;ID=cds-XP_029033695.1;Dbxref=GeneID:114871670%2CGenbank:XP_029033695.1;Parent=rna-XM_029177862.1
NW_021683678.1	Gnomon	CDS	1059354	1059562	.	+	0	Name=XP_029033695.1;ID=cds-XP_029033695.1;Dbxref=GeneID:114871670%2CGenbank:XP_029033695.1;Parent=rna-XM_029177862.1
NW_021683678.1	Gnomon	CDS	1059629	1059821	.	+	0	Name=XP_029033695.1;ID=cds-XP_029033695.1;Dbxref=GeneID:114871670%2CGenbank:XP_029033695.1;Parent=rna-XM_029177862.1
NW_021683678.1	Gnomon	CDS	1059881	1060096	.	+	0	Name=XP_029033695.1;ID=cds-XP_029033695.1;Dbxref=GeneID:114871670%2CGenbank:XP_029033695.1;Parent=rna-XM_029177862.1
NW_021683678.1	Gnomon	CDS	1060176	1060367	.	+	0	Name=XP_029033695.1;ID=cds-XP_029033695.1;Dbxref=GeneID:114871670%2CGenbank:XP_029033695.1;Parent=rna-XM_029177862.1
NW_021683678.1	Gnomon	CDS	1060428	1060684	.	+	0	Name=XP_029033695.1;ID=cds-XP_029033695.1;Dbxref=GeneID:114871670%2CGenbank:XP_029033695.1;Parent=rna-XM_029177862.1
NW_021683678.1	Gnomon	CDS	1060733	1060983	.	+	0	Name=XP_029033695.1;ID=cds-XP_029033695.1;Dbxref=GeneID:114871670%2CGenbank:XP_029033695.1;Parent=rna-XM_029177862.1
NW_021683678.1	Gnomon	CDS	1061028	1061172	.	+	0	Name=XP_029033695.1;ID=cds-XP_029033695.1;Dbxref=GeneID:114871670%2CGenbank:XP_029033695.1;Parent=rna-XM_029177862.1
NW_021683678.1	Gnomon	CDS	1061228	1061411	.	+	0	Name=XP_029033695.1;ID=cds-XP_029033695.1;Dbxref=GeneID:114871670%2CGenbank:XP_029033695.1;Parent=rna-XM_029177862.1
NW_021683678.1	Gnomon	CDS	1061608	1061621	.	+	0	Name=XP_029033695.1;ID=cds-XP_029033695.1;Dbxref=GeneID:114871670%2CGenbank:XP_029033695.1;Parent=rna-XM_029177862.1
NW_021683678.1	Gnomon	CDS	1018230	1018243	.	-	0	Name=XP_029033705.1;ID=cds-XP_029033705.1;Dbxref=GeneID:114871676%2CGenbank:XP_029033705.1;Parent=rna-XM_029177872.1
NW_021683678.1	Gnomon	CDS	1017704	1017784	.	-	0	Name=XP_029033705.1;ID=cds-XP_029033705.1;Dbxref=GeneID:114871676%2CGenbank:XP_029033705.1;Parent=rna-XM_029177872.1
NW_021683678.1	Gnomon	CDS	1017450	1017630	.	-	0	Name=XP_029033705.1;ID=cds-XP_029033705.1;Dbxref=GeneID:114871676%2CGenbank:XP_029033705.1;Parent=rna-XM_029177872.1
NW_021683678.1	Gnomon	CDS	1017140	1017367	.	-	0	Name=XP_029033705.1;ID=cds-XP_029033705.1;Dbxref=GeneID:114871676%2CGenbank:XP_029033705.1;Parent=rna-XM_029177872.1
NW_021683678.1	Gnomon	CDS	1016724	1017042	.	-	0	Name=XP_029033705.1;ID=cds-XP_029033705.1;Dbxref=GeneID:114871676%2CGenbank:XP_029033705.1;Parent=rna-XM_029177872.1
NW_021683678.1	Gnomon	CDS	1016501	1016634	.	-	0	Name=XP_029033705.1;ID=cds-XP_029033705.1;Dbxref=GeneID:114871676%2CGenbank:XP_029033705.1;Parent=rna-XM_029177872.1
NW_021683678.1	Gnomon	CDS	1016255	1016417	.	-	0	Name=XP_029033705.1;ID=cds-XP_029033705.1;Dbxref=GeneID:114871676%2CGenbank:XP_029033705.1;Parent=rna-XM_029177872.1
NW_021683678.1	Gnomon	CDS	1016085	1016176	.	-	0	Name=XP_029033705.1;ID=cds-XP_029033705.1;Dbxref=GeneID:114871676%2CGenbank:XP_029033705.1;Parent=rna-XM_029177872.1
NW_021683678.1	Gnomon	CDS	1015835	1016029	.	-	0	Name=XP_029033705.1;ID=cds-XP_029033705.1;Dbxref=GeneID:114871676%2CGenbank:XP_029033705.1;Parent=rna-XM_029177872.1
NW_021683678.1	Gnomon	CDS	1015513	1015692	.	-	0	Name=XP_029033705.1;ID=cds-XP_029033705.1;Dbxref=GeneID:114871676%2CGenbank:XP_029033705.1;Parent=rna-XM_029177872.1
NW_021683678.1	Gnomon	CDS	1248032	1248603	.	-	0	Name=XP_029033696.1;ID=cds-XP_029033696.1;Dbxref=GeneID:114871671%2CGenbank:XP_029033696.1;Parent=rna-XM_029177863.1
NW_021683678.1	Gnomon	CDS	1247501	1247715	.	-	0	Name=XP_029033696.1;ID=cds-XP_029033696.1;Dbxref=GeneID:114871671%2CGenbank:XP_029033696.1;Parent=rna-XM_029177863.1
NW_021683678.1	Gnomon	CDS	1246045	1246445	.	-	0	Name=XP_029033696.1;ID=cds-XP_029033696.1;Dbxref=GeneID:114871671%2CGenbank:XP_029033696.1;Parent=rna-XM_029177863.1
NW_021683678.1	Gnomon	CDS	1280081	1280211	.	+	0	Name=XP_029033456.1;ID=cds-XP_029033456.1;Dbxref=GeneID:114871558%2CGenbank:XP_029033456.1;Parent=rna-XM_029177623.1
NW_021683678.1	Gnomon	CDS	1280386	1280412	.	+	0	Name=XP_029033456.1;ID=cds-XP_029033456.1;Dbxref=GeneID:114871558%2CGenbank:XP_029033456.1;Parent=rna-XM_029177623.1
NW_021683678.1	Gnomon	CDS	1280602	1280798	.	+	0	Name=XP_029033456.1;ID=cds-XP_029033456.1;Dbxref=GeneID:114871558%2CGenbank:XP_029033456.1;Parent=rna-XM_029177623.1
NW_021683678.1	Gnomon	CDS	1280874	1281015	.	+	0	Name=XP_029033456.1;ID=cds-XP_029033456.1;Dbxref=GeneID:114871558%2CGenbank:XP_029033456.1;Parent=rna-XM_029177623.1
NW_021683678.1	Gnomon	CDS	1281082	1281178	.	+	0	Name=XP_029033456.1;ID=cds-XP_029033456.1;Dbxref=GeneID:114871558%2CGenbank:XP_029033456.1;Parent=rna-XM_029177623.1
NW_021683678.1	Gnomon	CDS	1281239	1281433	.	+	0	Name=XP_029033456.1;ID=cds-XP_029033456.1;Dbxref=GeneID:114871558%2CGenbank:XP_029033456.1;Parent=rna-XM_029177623.1
NW_021683678.1	Gnomon	CDS	1281613	1281765	.	+	0	Name=XP_029033456.1;ID=cds-XP_029033456.1;Dbxref=GeneID:114871558%2CGenbank:XP_029033456.1;Parent=rna-XM_029177623.1
NW_021683678.1	Gnomon	CDS	1281835	1282099	.	+	0	Name=XP_029033456.1;ID=cds-XP_029033456.1;Dbxref=GeneID:114871558%2CGenbank:XP_029033456.1;Parent=rna-XM_029177623.1
NW_021683678.1	Gnomon	CDS	1282179	1282457	.	+	0	Name=XP_029033456.1;ID=cds-XP_029033456.1;Dbxref=GeneID:114871558%2CGenbank:XP_029033456.1;Parent=rna-XM_029177623.1
NW_021683678.1	Gnomon	CDS	1282535	1282742	.	+	0	Name=XP_029033456.1;ID=cds-XP_029033456.1;Dbxref=GeneID:114871558%2CGenbank:XP_029033456.1;Parent=rna-XM_029177623.1
NW_021683678.1	Gnomon	CDS	1282808	1282992	.	+	0	Name=XP_029033456.1;ID=cds-XP_029033456.1;Dbxref=GeneID:114871558%2CGenbank:XP_029033456.1;Parent=rna-XM_029177623.1
NW_021683678.1	Gnomon	CDS	1283079	1283371	.	+	0	Name=XP_029033456.1;ID=cds-XP_029033456.1;Dbxref=GeneID:114871558%2CGenbank:XP_029033456.1;Parent=rna-XM_029177623.1
NW_021683678.1	Gnomon	CDS	1283576	1283641	.	+	0	Name=XP_029033456.1;ID=cds-XP_029033456.1;Dbxref=GeneID:114871558%2CGenbank:XP_029033456.1;Parent=rna-XM_029177623.1
NW_021683678.1	Gnomon	CDS	1283755	1283808	.	+	0	Name=XP_029033456.1;ID=cds-XP_029033456.1;Dbxref=GeneID:114871558%2CGenbank:XP_029033456.1;Parent=rna-XM_029177623.1
NW_021683678.1	Gnomon	exon	1104788	1105065	.	+	.	ID=exon-XM_029177856.1-1;Dbxref=GeneID:114871664%2CGenbank:XM_029177856.1;Parent=rna-XM_029177856.1
NW_021683678.1	Gnomon	exon	1105217	1105281	.	+	.	ID=exon-XM_029177856.1-2;Dbxref=GeneID:114871664%2CGenbank:XM_029177856.1;Parent=rna-XM_029177856.1
NW_021683678.1	Gnomon	exon	1105358	1105571	.	+	.	ID=exon-XM_029177856.1-3;Dbxref=GeneID:114871664%2CGenbank:XM_029177856.1;Parent=rna-XM_029177856.1
NW_021683678.1	Gnomon	exon	1105650	1105786	.	+	.	ID=exon-XM_029177856.1-4;Dbxref=GeneID:114871664%2CGenbank:XM_029177856.1;Parent=rna-XM_029177856.1
NW_021683678.1	Gnomon	exon	1106096	1106339	.	+	.	ID=exon-XM_029177856.1-5;Dbxref=GeneID:114871664%2CGenbank:XM_029177856.1;Parent=rna-XM_029177856.1
NW_021683678.1	Gnomon	exon	1106428	1108005	.	+	.	ID=exon-XM_029177856.1-6;Dbxref=GeneID:114871664%2CGenbank:XM_029177856.1;Parent=rna-XM_029177856.1
NW_021683678.1	Gnomon	mRNA	72957	78204	.	+	.	Name=XM_029177815.1;ID=rna-XM_029177815.1;Dbxref=GeneID:114871644%2CGenbank:XM_029177815.1;Parent=gene-LOC114871644
NW_021683678.1	Gnomon	exon	19848	19978	.	+	.	ID=exon-XM_029177759.1-4;Dbxref=GeneID:114871630%2CGenbank:XM_029177759.1;Parent=rna-XM_029177759.1
NW_021683678.1	Gnomon	exon	20246	20459	.	+	.	ID=exon-XM_029177759.1-5;Dbxref=GeneID:114871630%2CGenbank:XM_029177759.1;Parent=rna-XM_029177759.1
NW_021683678.1	Gnomon	exon	20532	20649	.	+	.	ID=exon-XM_029177759.1-6;Dbxref=GeneID:114871630%2CGenbank:XM_029177759.1;Parent=rna-XM_029177759.1
NW_021683678.1	Gnomon	exon	20727	20914	.	+	.	ID=exon-XM_029177759.1-7;Dbxref=GeneID:114871630%2CGenbank:XM_029177759.1;Parent=rna-XM_029177759.1
NW_021683678.1	Gnomon	exon	16150	16439	.	+	.	ID=exon-XM_029177759.1-1;Dbxref=GeneID:114871630%2CGenbank:XM_029177759.1;Parent=rna-XM_029177759.1
NW_021683678.1	Gnomon	exon	17889	18270	.	+	.	ID=exon-XM_029177759.1-2;Dbxref=GeneID:114871630%2CGenbank:XM_029177759.1;Parent=rna-XM_029177759.1
NW_021683678.1	Gnomon	exon	19564	19688	.	+	.	ID=exon-XM_029177759.1-3;Dbxref=GeneID:114871630%2CGenbank:XM_029177759.1;Parent=rna-XM_029177759.1
NW_021683678.1	Gnomon	exon	21022	21177	.	+	.	ID=exon-XM_029177759.1-8;Dbxref=GeneID:114871630%2CGenbank:XM_029177759.1;Parent=rna-XM_029177759.1
NW_021683678.1	Gnomon	exon	21239	21380	.	+	.	ID=exon-XM_029177759.1-9;Dbxref=GeneID:114871630%2CGenbank:XM_029177759.1;Parent=rna-XM_029177759.1
NW_021683678.1	Gnomon	exon	1017704	1017784	.	-	.	ID=exon-XM_029177872.1-2;Dbxref=GeneID:114871676%2CGenbank:XM_029177872.1;Parent=rna-XM_029177872.1
NW_021683678.1	Gnomon	exon	1017450	1017630	.	-	.	ID=exon-XM_029177872.1-3;Dbxref=GeneID:114871676%2CGenbank:XM_029177872.1;Parent=rna-XM_029177872.1
NW_021683678.1	Gnomon	exon	1018230	1018423	.	-	.	ID=exon-XM_029177872.1-1;Dbxref=GeneID:114871676%2CGenbank:XM_029177872.1;Parent=rna-XM_029177872.1
NW_021683678.1	Gnomon	exon	1016501	1016634	.	-	.	ID=exon-XM_029177872.1-6;Dbxref=GeneID:114871676%2CGenbank:XM_029177872.1;Parent=rna-XM_029177872.1
NW_021683678.1	Gnomon	exon	1016255	1016417	.	-	.	ID=exon-XM_029177872.1-7;Dbxref=GeneID:114871676%2CGenbank:XM_029177872.1;Parent=rna-XM_029177872.1
NW_021683678.1	Gnomon	exon	1017140	1017367	.	-	.	ID=exon-XM_029177872.1-4;Dbxref=GeneID:114871676%2CGenbank:XM_029177872.1;Parent=rna-XM_029177872.1
NW_021683678.1	Gnomon	exon	1016724	1017042	.	-	.	ID=exon-XM_029177872.1-5;Dbxref=GeneID:114871676%2CGenbank:XM_029177872.1;Parent=rna-XM_029177872.1
NW_021683678.1	Gnomon	exon	1016085	1016176	.	-	.	ID=exon-XM_029177872.1-8;Dbxref=GeneID:114871676%2CGenbank:XM_029177872.1;Parent=rna-XM_029177872.1
NW_021683678.1	Gnomon	exon	1015835	1016029	.	-	.	ID=exon-XM_029177872.1-9;Dbxref=GeneID:114871676%2CGenbank:XM_029177872.1;Parent=rna-XM_029177872.1
NW_021683678.1	Gnomon	CDS	1018230	1018243	.	-	0	Name=XP_029033706.1;ID=cds-XP_029033706.1;Dbxref=GeneID:114871676%2CGenbank:XP_029033706.1;Parent=rna-XM_029177873.1
NW_021683678.1	Gnomon	CDS	1017704	1017784	.	-	0	Name=XP_029033706.1;ID=cds-XP_029033706.1;Dbxref=GeneID:114871676%2CGenbank:XP_029033706.1;Parent=rna-XM_029177873.1
NW_021683678.1	Gnomon	CDS	1017450	1017630	.	-	0	Name=XP_029033706.1;ID=cds-XP_029033706.1;Dbxref=GeneID:114871676%2CGenbank:XP_029033706.1;Parent=rna-XM_029177873.1
NW_021683678.1	Gnomon	CDS	1017140	1017367	.	-	0	Name=XP_029033706.1;ID=cds-XP_029033706.1;Dbxref=GeneID:114871676%2CGenbank:XP_029033706.1;Parent=rna-XM_029177873.1
NW_021683678.1	Gnomon	CDS	1016724	1017042	.	-	0	Name=XP_029033706.1;ID=cds-XP_029033706.1;Dbxref=GeneID:114871676%2CGenbank:XP_029033706.1;Parent=rna-XM_029177873.1
NW_021683678.1	Gnomon	CDS	1016501	1016634	.	-	0	Name=XP_029033706.1;ID=cds-XP_029033706.1;Dbxref=GeneID:114871676%2CGenbank:XP_029033706.1;Parent=rna-XM_029177873.1
NW_021683678.1	Gnomon	CDS	1016255	1016417	.	-	0	Name=XP_029033706.1;ID=cds-XP_029033706.1;Dbxref=GeneID:114871676%2CGenbank:XP_029033706.1;Parent=rna-XM_029177873.1
NW_021683678.1	Gnomon	CDS	1016085	1016176	.	-	0	Name=XP_029033706.1;ID=cds-XP_029033706.1;Dbxref=GeneID:114871676%2CGenbank:XP_029033706.1;Parent=rna-XM_029177873.1
NW_021683678.1	Gnomon	CDS	1015835	1016029	.	-	0	Name=XP_029033706.1;ID=cds-XP_029033706.1;Dbxref=GeneID:114871676%2CGenbank:XP_029033706.1;Parent=rna-XM_029177873.1
NW_021683678.1	Gnomon	CDS	1015513	1015671	.	-	0	Name=XP_029033706.1;ID=cds-XP_029033706.1;Dbxref=GeneID:114871676%2CGenbank:XP_029033706.1;Parent=rna-XM_029177873.1
NW_021683678.1	Gnomon	CDS	950798	950902	.	+	0	Name=XP_029033550.1;ID=cds-XP_029033550.1;Dbxref=GeneID:114871608%2CGenbank:XP_029033550.1;Parent=rna-XM_029177717.1
NW_021683678.1	Gnomon	CDS	960403	960554	.	+	0	Name=XP_029033550.1;ID=cds-XP_029033550.1;Dbxref=GeneID:114871608%2CGenbank:XP_029033550.1;Parent=rna-XM_029177717.1
NW_021683678.1	Gnomon	CDS	960715	960886	.	+	0	Name=XP_029033550.1;ID=cds-XP_029033550.1;Dbxref=GeneID:114871608%2CGenbank:XP_029033550.1;Parent=rna-XM_029177717.1
NW_021683678.1	Gnomon	CDS	960986	961122	.	+	0	Name=XP_029033550.1;ID=cds-XP_029033550.1;Dbxref=GeneID:114871608%2CGenbank:XP_029033550.1;Parent=rna-XM_029177717.1
NW_021683678.1	Gnomon	CDS	961186	961286	.	+	0	Name=XP_029033550.1;ID=cds-XP_029033550.1;Dbxref=GeneID:114871608%2CGenbank:XP_029033550.1;Parent=rna-XM_029177717.1
NW_021683678.1	Gnomon	CDS	962027	962252	.	+	0	Name=XP_029033550.1;ID=cds-XP_029033550.1;Dbxref=GeneID:114871608%2CGenbank:XP_029033550.1;Parent=rna-XM_029177717.1
NW_021683678.1	Gnomon	CDS	963540	963725	.	+	0	Name=XP_029033550.1;ID=cds-XP_029033550.1;Dbxref=GeneID:114871608%2CGenbank:XP_029033550.1;Parent=rna-XM_029177717.1
NW_021683678.1	Gnomon	CDS	963827	963926	.	+	0	Name=XP_029033550.1;ID=cds-XP_029033550.1;Dbxref=GeneID:114871608%2CGenbank:XP_029033550.1;Parent=rna-XM_029177717.1
NW_021683678.1	Gnomon	CDS	964169	964315	.	+	0	Name=XP_029033550.1;ID=cds-XP_029033550.1;Dbxref=GeneID:114871608%2CGenbank:XP_029033550.1;Parent=rna-XM_029177717.1
NW_021683678.1	Gnomon	CDS	964852	964905	.	+	0	Name=XP_029033550.1;ID=cds-XP_029033550.1;Dbxref=GeneID:114871608%2CGenbank:XP_029033550.1;Parent=rna-XM_029177717.1
NW_021683678.1	Gnomon	CDS	965597	965720	.	+	0	Name=XP_029033550.1;ID=cds-XP_029033550.1;Dbxref=GeneID:114871608%2CGenbank:XP_029033550.1;Parent=rna-XM_029177717.1
NW_021683678.1	Gnomon	CDS	971766	971916	.	+	0	Name=XP_029033550.1;ID=cds-XP_029033550.1;Dbxref=GeneID:114871608%2CGenbank:XP_029033550.1;Parent=rna-XM_029177717.1
NW_021683678.1	Gnomon	CDS	972589	972775	.	+	0	Name=XP_029033550.1;ID=cds-XP_029033550.1;Dbxref=GeneID:114871608%2CGenbank:XP_029033550.1;Parent=rna-XM_029177717.1
NW_021683678.1	Gnomon	CDS	972856	972976	.	+	0	Name=XP_029033550.1;ID=cds-XP_029033550.1;Dbxref=GeneID:114871608%2CGenbank:XP_029033550.1;Parent=rna-XM_029177717.1
NW_021683678.1	Gnomon	CDS	973056	973171	.	+	0	Name=XP_029033550.1;ID=cds-XP_029033550.1;Dbxref=GeneID:114871608%2CGenbank:XP_029033550.1;Parent=rna-XM_029177717.1
NW_021683678.1	Gnomon	CDS	973248	973325	.	+	0	Name=XP_029033550.1;ID=cds-XP_029033550.1;Dbxref=GeneID:114871608%2CGenbank:XP_029033550.1;Parent=rna-XM_029177717.1
NW_021683678.1	Gnomon	CDS	1288413	1289528	.	+	0	Name=XP_029033697.1;ID=cds-XP_029033697.1;Dbxref=GeneID:114871672%2CGenbank:XP_029033697.1;Parent=rna-XM_029177864.1
NW_021683678.1	Gnomon	CDS	1010932	1010991	.	+	0	Name=XP_029033707.1;ID=cds-XP_029033707.1;Dbxref=GeneID:114871677%2CGenbank:XP_029033707.1;Parent=rna-XM_029177874.1
NW_021683678.1	Gnomon	CDS	1011069	1011434	.	+	0	Name=XP_029033707.1;ID=cds-XP_029033707.1;Dbxref=GeneID:114871677%2CGenbank:XP_029033707.1;Parent=rna-XM_029177874.1
NW_021683678.1	Gnomon	CDS	1011517	1011607	.	+	0	Name=XP_029033707.1;ID=cds-XP_029033707.1;Dbxref=GeneID:114871677%2CGenbank:XP_029033707.1;Parent=rna-XM_029177874.1
NW_021683678.1	Gnomon	CDS	1011688	1011938	.	+	0	Name=XP_029033707.1;ID=cds-XP_029033707.1;Dbxref=GeneID:114871677%2CGenbank:XP_029033707.1;Parent=rna-XM_029177874.1
NW_021683678.1	Gnomon	CDS	1012027	1012233	.	+	0	Name=XP_029033707.1;ID=cds-XP_029033707.1;Dbxref=GeneID:114871677%2CGenbank:XP_029033707.1;Parent=rna-XM_029177874.1
NW_021683678.1	Gnomon	CDS	1012308	1012490	.	+	0	Name=XP_029033707.1;ID=cds-XP_029033707.1;Dbxref=GeneID:114871677%2CGenbank:XP_029033707.1;Parent=rna-XM_029177874.1
NW_021683678.1	Gnomon	CDS	1012568	1012660	.	+	0	Name=XP_029033707.1;ID=cds-XP_029033707.1;Dbxref=GeneID:114871677%2CGenbank:XP_029033707.1;Parent=rna-XM_029177874.1
NW_021683678.1	Gnomon	CDS	1012724	1012918	.	+	0	Name=XP_029033707.1;ID=cds-XP_029033707.1;Dbxref=GeneID:114871677%2CGenbank:XP_029033707.1;Parent=rna-XM_029177874.1
NW_021683678.1	Gnomon	CDS	1289782	1291413	.	+	0	Name=XP_029033457.1;ID=cds-XP_029033457.1;Dbxref=GeneID:114871559%2CGenbank:XP_029033457.1;Parent=rna-XM_029177624.1
NW_021683678.1	Gnomon	CDS	1291482	1291655	.	+	0	Name=XP_029033457.1;ID=cds-XP_029033457.1;Dbxref=GeneID:114871559%2CGenbank:XP_029033457.1;Parent=rna-XM_029177624.1
NW_021683678.1	Gnomon	CDS	1291735	1291869	.	+	0	Name=XP_029033457.1;ID=cds-XP_029033457.1;Dbxref=GeneID:114871559%2CGenbank:XP_029033457.1;Parent=rna-XM_029177624.1
NW_021683678.1	Gnomon	CDS	1291937	1292095	.	+	0	Name=XP_029033457.1;ID=cds-XP_029033457.1;Dbxref=GeneID:114871559%2CGenbank:XP_029033457.1;Parent=rna-XM_029177624.1
NW_021683678.1	Gnomon	exon	19848	19978	.	+	.	ID=exon-XM_029177760.1-4;Dbxref=GeneID:114871630%2CGenbank:XM_029177760.1;Parent=rna-XM_029177760.1
NW_021683678.1	Gnomon	exon	20246	20459	.	+	.	ID=exon-XM_029177760.1-5;Dbxref=GeneID:114871630%2CGenbank:XM_029177760.1;Parent=rna-XM_029177760.1
NW_021683678.1	Gnomon	exon	17889	18270	.	+	.	ID=exon-XM_029177760.1-2;Dbxref=GeneID:114871630%2CGenbank:XM_029177760.1;Parent=rna-XM_029177760.1
NW_021683678.1	Gnomon	exon	19564	19688	.	+	.	ID=exon-XM_029177760.1-3;Dbxref=GeneID:114871630%2CGenbank:XM_029177760.1;Parent=rna-XM_029177760.1
NW_021683678.1	Gnomon	exon	21022	21177	.	+	.	ID=exon-XM_029177760.1-8;Dbxref=GeneID:114871630%2CGenbank:XM_029177760.1;Parent=rna-XM_029177760.1
NW_021683678.1	Gnomon	exon	21239	21380	.	+	.	ID=exon-XM_029177760.1-9;Dbxref=GeneID:114871630%2CGenbank:XM_029177760.1;Parent=rna-XM_029177760.1
NW_021683678.1	Gnomon	exon	20532	20649	.	+	.	ID=exon-XM_029177760.1-6;Dbxref=GeneID:114871630%2CGenbank:XM_029177760.1;Parent=rna-XM_029177760.1
NW_021683678.1	Gnomon	exon	20727	20914	.	+	.	ID=exon-XM_029177760.1-7;Dbxref=GeneID:114871630%2CGenbank:XM_029177760.1;Parent=rna-XM_029177760.1
NW_021683678.1	Gnomon	exon	16499	16760	.	+	.	ID=exon-XM_029177760.1-1;Dbxref=GeneID:114871630%2CGenbank:XM_029177760.1;Parent=rna-XM_029177760.1
NW_021683678.1	Gnomon	exon	1064126	1064255	.	-	.	ID=exon-XM_029177847.1-11;Dbxref=GeneID:114871662%2CGenbank:XM_029177847.1;Parent=rna-XM_029177847.1
NW_021683678.1	Gnomon	exon	1063740	1064047	.	-	.	ID=exon-XM_029177847.1-12;Dbxref=GeneID:114871662%2CGenbank:XM_029177847.1;Parent=rna-XM_029177847.1
NW_021683678.1	Gnomon	exon	1063466	1063664	.	-	.	ID=exon-XM_029177847.1-13;Dbxref=GeneID:114871662%2CGenbank:XM_029177847.1;Parent=rna-XM_029177847.1
NW_021683678.1	Gnomon	exon	1062292	1063388	.	-	.	ID=exon-XM_029177847.1-14;Dbxref=GeneID:114871662%2CGenbank:XM_029177847.1;Parent=rna-XM_029177847.1
NW_021683678.1	Gnomon	exon	1065989	1066214	.	-	.	ID=exon-XM_029177847.1-10;Dbxref=GeneID:114871662%2CGenbank:XM_029177847.1;Parent=rna-XM_029177847.1
NW_021683678.1	Gnomon	exon	919781	919968	.	+	.	ID=exon-XM_029177736.1-9;Dbxref=GeneID:114871615%2CGenbank:XM_029177736.1;Parent=rna-XM_029177736.1
NW_021683678.1	Gnomon	mRNA	71091	78204	.	+	.	Name=XM_029177814.1;ID=rna-XM_029177814.1;Dbxref=GeneID:114871644%2CGenbank:XM_029177814.1;Parent=gene-LOC114871644
NW_021683678.1	Gnomon	exon	757649	759622	.	+	.	ID=exon-XM_029177736.1-1;Dbxref=GeneID:114871615%2CGenbank:XM_029177736.1;Parent=rna-XM_029177736.1
NW_021683678.1	Gnomon	exon	855616	855778	.	+	.	ID=exon-XM_029177736.1-2;Dbxref=GeneID:114871615%2CGenbank:XM_029177736.1;Parent=rna-XM_029177736.1
NW_021683678.1	Gnomon	exon	872899	873041	.	+	.	ID=exon-XM_029177736.1-3;Dbxref=GeneID:114871615%2CGenbank:XM_029177736.1;Parent=rna-XM_029177736.1
NW_021683678.1	Gnomon	exon	888217	888325	.	+	.	ID=exon-XM_029177736.1-4;Dbxref=GeneID:114871615%2CGenbank:XM_029177736.1;Parent=rna-XM_029177736.1
NW_021683678.1	Gnomon	exon	904834	904892	.	+	.	ID=exon-XM_029177736.1-5;Dbxref=GeneID:114871615%2CGenbank:XM_029177736.1;Parent=rna-XM_029177736.1
NW_021683678.1	Gnomon	exon	915296	915370	.	+	.	ID=exon-XM_029177736.1-6;Dbxref=GeneID:114871615%2CGenbank:XM_029177736.1;Parent=rna-XM_029177736.1
NW_021683678.1	Gnomon	exon	915890	916220	.	+	.	ID=exon-XM_029177736.1-7;Dbxref=GeneID:114871615%2CGenbank:XM_029177736.1;Parent=rna-XM_029177736.1
NW_021683678.1	Gnomon	exon	918855	919069	.	+	.	ID=exon-XM_029177736.1-8;Dbxref=GeneID:114871615%2CGenbank:XM_029177736.1;Parent=rna-XM_029177736.1
NW_021683678.1	Gnomon	exon	961594	961756	.	+	.	ID=exon-XM_029177713.1-6;Dbxref=GeneID:114871608%2CGenbank:XM_029177713.1;Parent=rna-XM_029177713.1
NW_021683678.1	Gnomon	exon	963540	963725	.	+	.	ID=exon-XM_029177713.1-7;Dbxref=GeneID:114871608%2CGenbank:XM_029177713.1;Parent=rna-XM_029177713.1
NW_021683678.1	Gnomon	exon	963827	963926	.	+	.	ID=exon-XM_029177713.1-8;Dbxref=GeneID:114871608%2CGenbank:XM_029177713.1;Parent=rna-XM_029177713.1
NW_021683678.1	Gnomon	exon	964852	964905	.	+	.	ID=exon-XM_029177713.1-9;Dbxref=GeneID:114871608%2CGenbank:XM_029177713.1;Parent=rna-XM_029177713.1
NW_021683678.1	Gnomon	exon	960403	960554	.	+	.	ID=exon-XM_029177713.1-2;Dbxref=GeneID:114871608%2CGenbank:XM_029177713.1;Parent=rna-XM_029177713.1
NW_021683678.1	Gnomon	exon	960715	960886	.	+	.	ID=exon-XM_029177713.1-3;Dbxref=GeneID:114871608%2CGenbank:XM_029177713.1;Parent=rna-XM_029177713.1
NW_021683678.1	Gnomon	exon	960986	961122	.	+	.	ID=exon-XM_029177713.1-4;Dbxref=GeneID:114871608%2CGenbank:XM_029177713.1;Parent=rna-XM_029177713.1
NW_021683678.1	Gnomon	exon	961186	961286	.	+	.	ID=exon-XM_029177713.1-5;Dbxref=GeneID:114871608%2CGenbank:XM_029177713.1;Parent=rna-XM_029177713.1
NW_021683678.1	Gnomon	exon	950434	950902	.	+	.	ID=exon-XM_029177713.1-1;Dbxref=GeneID:114871608%2CGenbank:XM_029177713.1;Parent=rna-XM_029177713.1
NW_021683678.1	Gnomon	exon	951875	952318	.	-	.	ID=exon-XR_003788609.1-3;Dbxref=GeneID:114871626%2CGenbank:XR_003788609.1;Parent=rna-XR_003788609.1
NW_021683678.1	Gnomon	exon	950911	951786	.	-	.	ID=exon-XR_003788609.1-4;Dbxref=GeneID:114871626%2CGenbank:XR_003788609.1;Parent=rna-XR_003788609.1
NW_021683678.1	Gnomon	exon	961499	961585	.	-	.	ID=exon-XR_003788609.1-1;Dbxref=GeneID:114871626%2CGenbank:XR_003788609.1;Parent=rna-XR_003788609.1
NW_021683678.1	Gnomon	exon	956272	956416	.	-	.	ID=exon-XR_003788609.1-2;Dbxref=GeneID:114871626%2CGenbank:XR_003788609.1;Parent=rna-XR_003788609.1
NW_021683678.1	Gnomon	exon	32092	32265	.	+	.	ID=exon-XM_029177763.1-12;Dbxref=GeneID:114871630%2CGenbank:XM_029177763.1;Parent=rna-XM_029177763.1
NW_021683678.1	Gnomon	exon	32331	32638	.	+	.	ID=exon-XM_029177763.1-13;Dbxref=GeneID:114871630%2CGenbank:XM_029177763.1;Parent=rna-XM_029177763.1
NW_021683678.1	Gnomon	exon	32706	32934	.	+	.	ID=exon-XM_029177763.1-14;Dbxref=GeneID:114871630%2CGenbank:XM_029177763.1;Parent=rna-XM_029177763.1
NW_021683678.1	Gnomon	exon	33013	33141	.	+	.	ID=exon-XM_029177763.1-15;Dbxref=GeneID:114871630%2CGenbank:XM_029177763.1;Parent=rna-XM_029177763.1
NW_021683678.1	Gnomon	exon	33201	33416	.	+	.	ID=exon-XM_029177763.1-16;Dbxref=GeneID:114871630%2CGenbank:XM_029177763.1;Parent=rna-XM_029177763.1
NW_021683678.1	Gnomon	exon	33488	33664	.	+	.	ID=exon-XM_029177763.1-17;Dbxref=GeneID:114871630%2CGenbank:XM_029177763.1;Parent=rna-XM_029177763.1
NW_021683678.1	Gnomon	exon	33746	33985	.	+	.	ID=exon-XM_029177763.1-18;Dbxref=GeneID:114871630%2CGenbank:XM_029177763.1;Parent=rna-XM_029177763.1
NW_021683678.1	Gnomon	exon	34067	34210	.	+	.	ID=exon-XM_029177763.1-19;Dbxref=GeneID:114871630%2CGenbank:XM_029177763.1;Parent=rna-XM_029177763.1
NW_021683678.1	Gnomon	exon	34281	34439	.	+	.	ID=exon-XM_029177763.1-20;Dbxref=GeneID:114871630%2CGenbank:XM_029177763.1;Parent=rna-XM_029177763.1
NW_021683678.1	Gnomon	exon	34517	34665	.	+	.	ID=exon-XM_029177763.1-21;Dbxref=GeneID:114871630%2CGenbank:XM_029177763.1;Parent=rna-XM_029177763.1
NW_021683678.1	Gnomon	exon	34736	34922	.	+	.	ID=exon-XM_029177763.1-22;Dbxref=GeneID:114871630%2CGenbank:XM_029177763.1;Parent=rna-XM_029177763.1
NW_021683678.1	Gnomon	exon	34986	35248	.	+	.	ID=exon-XM_029177763.1-23;Dbxref=GeneID:114871630%2CGenbank:XM_029177763.1;Parent=rna-XM_029177763.1
NW_021683678.1	Gnomon	exon	35319	35709	.	+	.	ID=exon-XM_029177763.1-24;Dbxref=GeneID:114871630%2CGenbank:XM_029177763.1;Parent=rna-XM_029177763.1
NW_021683678.1	Gnomon	exon	35789	35985	.	+	.	ID=exon-XM_029177763.1-25;Dbxref=GeneID:114871630%2CGenbank:XM_029177763.1;Parent=rna-XM_029177763.1
NW_021683678.1	Gnomon	exon	36059	36361	.	+	.	ID=exon-XM_029177763.1-26;Dbxref=GeneID:114871630%2CGenbank:XM_029177763.1;Parent=rna-XM_029177763.1
NW_021683678.1	Gnomon	exon	36450	36630	.	+	.	ID=exon-XM_029177763.1-27;Dbxref=GeneID:114871630%2CGenbank:XM_029177763.1;Parent=rna-XM_029177763.1
NW_021683678.1	Gnomon	CDS	1275416	1275785	.	-	0	Name=XP_029033700.1;ID=cds-XP_029033700.1;Dbxref=GeneID:114871673%2CGenbank:XP_029033700.1;Parent=rna-XM_029177867.1
NW_021683678.1	Gnomon	CDS	1273998	1274122	.	-	0	Name=XP_029033700.1;ID=cds-XP_029033700.1;Dbxref=GeneID:114871673%2CGenbank:XP_029033700.1;Parent=rna-XM_029177867.1
NW_021683678.1	Gnomon	CDS	1273708	1273838	.	-	0	Name=XP_029033700.1;ID=cds-XP_029033700.1;Dbxref=GeneID:114871673%2CGenbank:XP_029033700.1;Parent=rna-XM_029177867.1
NW_021683678.1	Gnomon	CDS	1273227	1273440	.	-	0	Name=XP_029033700.1;ID=cds-XP_029033700.1;Dbxref=GeneID:114871673%2CGenbank:XP_029033700.1;Parent=rna-XM_029177867.1
NW_021683678.1	Gnomon	CDS	1273037	1273154	.	-	0	Name=XP_029033700.1;ID=cds-XP_029033700.1;Dbxref=GeneID:114871673%2CGenbank:XP_029033700.1;Parent=rna-XM_029177867.1
NW_021683678.1	Gnomon	CDS	1272772	1272959	.	-	0	Name=XP_029033700.1;ID=cds-XP_029033700.1;Dbxref=GeneID:114871673%2CGenbank:XP_029033700.1;Parent=rna-XM_029177867.1
NW_021683678.1	Gnomon	CDS	1272509	1272664	.	-	0	Name=XP_029033700.1;ID=cds-XP_029033700.1;Dbxref=GeneID:114871673%2CGenbank:XP_029033700.1;Parent=rna-XM_029177867.1
NW_021683678.1	Gnomon	CDS	1272306	1272447	.	-	0	Name=XP_029033700.1;ID=cds-XP_029033700.1;Dbxref=GeneID:114871673%2CGenbank:XP_029033700.1;Parent=rna-XM_029177867.1
NW_021683678.1	Gnomon	CDS	1272042	1272247	.	-	0	Name=XP_029033700.1;ID=cds-XP_029033700.1;Dbxref=GeneID:114871673%2CGenbank:XP_029033700.1;Parent=rna-XM_029177867.1
NW_021683678.1	Gnomon	CDS	1270476	1271982	.	-	0	Name=XP_029033700.1;ID=cds-XP_029033700.1;Dbxref=GeneID:114871673%2CGenbank:XP_029033700.1;Parent=rna-XM_029177867.1
NW_021683678.1	Gnomon	CDS	1270269	1270404	.	-	0	Name=XP_029033700.1;ID=cds-XP_029033700.1;Dbxref=GeneID:114871673%2CGenbank:XP_029033700.1;Parent=rna-XM_029177867.1
NW_021683678.1	Gnomon	CDS	1270116	1270195	.	-	0	Name=XP_029033700.1;ID=cds-XP_029033700.1;Dbxref=GeneID:114871673%2CGenbank:XP_029033700.1;Parent=rna-XM_029177867.1
NW_021683678.1	Gnomon	CDS	1269870	1270037	.	-	0	Name=XP_029033700.1;ID=cds-XP_029033700.1;Dbxref=GeneID:114871673%2CGenbank:XP_029033700.1;Parent=rna-XM_029177867.1
NW_021683678.1	Gnomon	CDS	1265335	1265481	.	-	0	Name=XP_029033700.1;ID=cds-XP_029033700.1;Dbxref=GeneID:114871673%2CGenbank:XP_029033700.1;Parent=rna-XM_029177867.1
NW_021683678.1	Gnomon	CDS	1265033	1265260	.	-	0	Name=XP_029033700.1;ID=cds-XP_029033700.1;Dbxref=GeneID:114871673%2CGenbank:XP_029033700.1;Parent=rna-XM_029177867.1
NW_021683678.1	Gnomon	CDS	1264650	1264964	.	-	0	Name=XP_029033700.1;ID=cds-XP_029033700.1;Dbxref=GeneID:114871673%2CGenbank:XP_029033700.1;Parent=rna-XM_029177867.1
NW_021683678.1	Gnomon	CDS	1264365	1264583	.	-	0	Name=XP_029033700.1;ID=cds-XP_029033700.1;Dbxref=GeneID:114871673%2CGenbank:XP_029033700.1;Parent=rna-XM_029177867.1
NW_021683678.1	Gnomon	CDS	1263956	1264276	.	-	0	Name=XP_029033700.1;ID=cds-XP_029033700.1;Dbxref=GeneID:114871673%2CGenbank:XP_029033700.1;Parent=rna-XM_029177867.1
NW_021683678.1	Gnomon	CDS	1262470	1262691	.	-	0	Name=XP_029033700.1;ID=cds-XP_029033700.1;Dbxref=GeneID:114871673%2CGenbank:XP_029033700.1;Parent=rna-XM_029177867.1
NW_021683678.1	Gnomon	CDS	1262183	1262370	.	-	0	Name=XP_029033700.1;ID=cds-XP_029033700.1;Dbxref=GeneID:114871673%2CGenbank:XP_029033700.1;Parent=rna-XM_029177867.1
NW_021683678.1	Gnomon	CDS	1261885	1262089	.	-	0	Name=XP_029033700.1;ID=cds-XP_029033700.1;Dbxref=GeneID:114871673%2CGenbank:XP_029033700.1;Parent=rna-XM_029177867.1
NW_021683678.1	Gnomon	CDS	1261669	1261806	.	-	0	Name=XP_029033700.1;ID=cds-XP_029033700.1;Dbxref=GeneID:114871673%2CGenbank:XP_029033700.1;Parent=rna-XM_029177867.1
NW_021683678.1	Gnomon	CDS	1261421	1261594	.	-	0	Name=XP_029033700.1;ID=cds-XP_029033700.1;Dbxref=GeneID:114871673%2CGenbank:XP_029033700.1;Parent=rna-XM_029177867.1
NW_021683678.1	Gnomon	CDS	1261048	1261355	.	-	0	Name=XP_029033700.1;ID=cds-XP_029033700.1;Dbxref=GeneID:114871673%2CGenbank:XP_029033700.1;Parent=rna-XM_029177867.1
NW_021683678.1	Gnomon	CDS	1260752	1260980	.	-	0	Name=XP_029033700.1;ID=cds-XP_029033700.1;Dbxref=GeneID:114871673%2CGenbank:XP_029033700.1;Parent=rna-XM_029177867.1
NW_021683678.1	Gnomon	CDS	1260545	1260673	.	-	0	Name=XP_029033700.1;ID=cds-XP_029033700.1;Dbxref=GeneID:114871673%2CGenbank:XP_029033700.1;Parent=rna-XM_029177867.1
NW_021683678.1	Gnomon	CDS	1260270	1260485	.	-	0	Name=XP_029033700.1;ID=cds-XP_029033700.1;Dbxref=GeneID:114871673%2CGenbank:XP_029033700.1;Parent=rna-XM_029177867.1
NW_021683678.1	Gnomon	CDS	1260022	1260198	.	-	0	Name=XP_029033700.1;ID=cds-XP_029033700.1;Dbxref=GeneID:114871673%2CGenbank:XP_029033700.1;Parent=rna-XM_029177867.1
NW_021683678.1	Gnomon	CDS	1259701	1259940	.	-	0	Name=XP_029033700.1;ID=cds-XP_029033700.1;Dbxref=GeneID:114871673%2CGenbank:XP_029033700.1;Parent=rna-XM_029177867.1
NW_021683678.1	Gnomon	CDS	1259476	1259619	.	-	0	Name=XP_029033700.1;ID=cds-XP_029033700.1;Dbxref=GeneID:114871673%2CGenbank:XP_029033700.1;Parent=rna-XM_029177867.1
NW_021683678.1	Gnomon	CDS	1259247	1259405	.	-	0	Name=XP_029033700.1;ID=cds-XP_029033700.1;Dbxref=GeneID:114871673%2CGenbank:XP_029033700.1;Parent=rna-XM_029177867.1
NW_021683678.1	Gnomon	CDS	1259021	1259169	.	-	0	Name=XP_029033700.1;ID=cds-XP_029033700.1;Dbxref=GeneID:114871673%2CGenbank:XP_029033700.1;Parent=rna-XM_029177867.1
NW_021683678.1	Gnomon	CDS	1258764	1258950	.	-	0	Name=XP_029033700.1;ID=cds-XP_029033700.1;Dbxref=GeneID:114871673%2CGenbank:XP_029033700.1;Parent=rna-XM_029177867.1
NW_021683678.1	Gnomon	CDS	1258438	1258700	.	-	0	Name=XP_029033700.1;ID=cds-XP_029033700.1;Dbxref=GeneID:114871673%2CGenbank:XP_029033700.1;Parent=rna-XM_029177867.1
NW_021683678.1	Gnomon	CDS	1257977	1258367	.	-	0	Name=XP_029033700.1;ID=cds-XP_029033700.1;Dbxref=GeneID:114871673%2CGenbank:XP_029033700.1;Parent=rna-XM_029177867.1
NW_021683678.1	Gnomon	CDS	1257701	1257897	.	-	0	Name=XP_029033700.1;ID=cds-XP_029033700.1;Dbxref=GeneID:114871673%2CGenbank:XP_029033700.1;Parent=rna-XM_029177867.1
NW_021683678.1	Gnomon	CDS	1257325	1257627	.	-	0	Name=XP_029033700.1;ID=cds-XP_029033700.1;Dbxref=GeneID:114871673%2CGenbank:XP_029033700.1;Parent=rna-XM_029177867.1
NW_021683678.1	Gnomon	CDS	1257168	1257236	.	-	0	Name=XP_029033700.1;ID=cds-XP_029033700.1;Dbxref=GeneID:114871673%2CGenbank:XP_029033700.1;Parent=rna-XM_029177867.1
NW_021683678.1	Gnomon	exon	1149177	1150340	.	-	.	ID=exon-XM_029177806.1-10;Dbxref=GeneID:114871640%2CGenbank:XM_029177806.1;Parent=rna-XM_029177806.1
NW_021683678.1	Gnomon	mRNA	950432	974985	.	+	.	Name=XM_029177715.1;ID=rna-XM_029177715.1;Dbxref=GeneID:114871608%2CGenbank:XM_029177715.1;Parent=gene-LOC114871608
NW_021683678.1	Gnomon	exon	1217528	1217750	.	-	.	ID=exon-XM_029177832.1-8;Dbxref=GeneID:114871652%2CGenbank:XM_029177832.1;Parent=rna-XM_029177832.1
NW_021683678.1	Gnomon	exon	1217367	1217452	.	-	.	ID=exon-XM_029177832.1-9;Dbxref=GeneID:114871652%2CGenbank:XM_029177832.1;Parent=rna-XM_029177832.1
NW_021683678.1	Gnomon	exon	1218480	1218611	.	-	.	ID=exon-XM_029177832.1-6;Dbxref=GeneID:114871652%2CGenbank:XM_029177832.1;Parent=rna-XM_029177832.1
NW_021683678.1	Gnomon	exon	1217902	1218414	.	-	.	ID=exon-XM_029177832.1-7;Dbxref=GeneID:114871652%2CGenbank:XM_029177832.1;Parent=rna-XM_029177832.1
NW_021683678.1	Gnomon	exon	1219564	1219758	.	-	.	ID=exon-XM_029177832.1-4;Dbxref=GeneID:114871652%2CGenbank:XM_029177832.1;Parent=rna-XM_029177832.1
NW_021683678.1	Gnomon	exon	1218687	1219493	.	-	.	ID=exon-XM_029177832.1-5;Dbxref=GeneID:114871652%2CGenbank:XM_029177832.1;Parent=rna-XM_029177832.1
NW_021683678.1	Gnomon	exon	1220269	1220439	.	-	.	ID=exon-XM_029177832.1-2;Dbxref=GeneID:114871652%2CGenbank:XM_029177832.1;Parent=rna-XM_029177832.1
NW_021683678.1	Gnomon	exon	1219840	1220003	.	-	.	ID=exon-XM_029177832.1-3;Dbxref=GeneID:114871652%2CGenbank:XM_029177832.1;Parent=rna-XM_029177832.1
NW_021683678.1	Gnomon	CDS	1061791	1062057	.	+	0	Name=XP_029033690.1;ID=cds-XP_029033690.1;Dbxref=GeneID:114871666%2CGenbank:XP_029033690.1;Parent=rna-XM_029177857.1
NW_021683678.1	Gnomon	CDS	1062116	1062271	.	+	0	Name=XP_029033690.1;ID=cds-XP_029033690.1;Dbxref=GeneID:114871666%2CGenbank:XP_029033690.1;Parent=rna-XM_029177857.1
NW_021683678.1	Gnomon	exon	1220997	1221085	.	-	.	ID=exon-XM_029177832.1-1;Dbxref=GeneID:114871652%2CGenbank:XM_029177832.1;Parent=rna-XM_029177832.1
NW_021683678.1	Gnomon	exon	290990	291270	.	-	.	ID=exon-XM_029177659.1-7;Dbxref=GeneID:114871572%2CGenbank:XM_029177659.1;Parent=rna-XM_029177659.1
NW_021683678.1	Gnomon	exon	291542	291631	.	-	.	ID=exon-XM_029177659.1-5;Dbxref=GeneID:114871572%2CGenbank:XM_029177659.1;Parent=rna-XM_029177659.1
NW_021683678.1	Gnomon	exon	291347	291487	.	-	.	ID=exon-XM_029177659.1-6;Dbxref=GeneID:114871572%2CGenbank:XM_029177659.1;Parent=rna-XM_029177659.1
NW_021683678.1	Gnomon	exon	291902	292068	.	-	.	ID=exon-XM_029177659.1-3;Dbxref=GeneID:114871572%2CGenbank:XM_029177659.1;Parent=rna-XM_029177659.1
NW_021683678.1	Gnomon	exon	291714	291834	.	-	.	ID=exon-XM_029177659.1-4;Dbxref=GeneID:114871572%2CGenbank:XM_029177659.1;Parent=rna-XM_029177659.1
NW_021683678.1	Gnomon	CDS	13475	13605	.	-	0	Name=XP_029033606.1;ID=cds-XP_029033606.1;Dbxref=GeneID:114871632%2CGenbank:XP_029033606.1;Parent=rna-XM_029177773.1
NW_021683678.1	Gnomon	CDS	13274	13300	.	-	0	Name=XP_029033606.1;ID=cds-XP_029033606.1;Dbxref=GeneID:114871632%2CGenbank:XP_029033606.1;Parent=rna-XM_029177773.1
NW_021683678.1	Gnomon	CDS	12888	13084	.	-	0	Name=XP_029033606.1;ID=cds-XP_029033606.1;Dbxref=GeneID:114871632%2CGenbank:XP_029033606.1;Parent=rna-XM_029177773.1
NW_021683678.1	Gnomon	CDS	12671	12812	.	-	0	Name=XP_029033606.1;ID=cds-XP_029033606.1;Dbxref=GeneID:114871632%2CGenbank:XP_029033606.1;Parent=rna-XM_029177773.1
NW_021683678.1	Gnomon	CDS	12508	12604	.	-	0	Name=XP_029033606.1;ID=cds-XP_029033606.1;Dbxref=GeneID:114871632%2CGenbank:XP_029033606.1;Parent=rna-XM_029177773.1
NW_021683678.1	Gnomon	CDS	12253	12447	.	-	0	Name=XP_029033606.1;ID=cds-XP_029033606.1;Dbxref=GeneID:114871632%2CGenbank:XP_029033606.1;Parent=rna-XM_029177773.1
NW_021683678.1	Gnomon	CDS	11921	12073	.	-	0	Name=XP_029033606.1;ID=cds-XP_029033606.1;Dbxref=GeneID:114871632%2CGenbank:XP_029033606.1;Parent=rna-XM_029177773.1
NW_021683678.1	Gnomon	CDS	11587	11851	.	-	0	Name=XP_029033606.1;ID=cds-XP_029033606.1;Dbxref=GeneID:114871632%2CGenbank:XP_029033606.1;Parent=rna-XM_029177773.1
NW_021683678.1	Gnomon	CDS	11229	11507	.	-	0	Name=XP_029033606.1;ID=cds-XP_029033606.1;Dbxref=GeneID:114871632%2CGenbank:XP_029033606.1;Parent=rna-XM_029177773.1
NW_021683678.1	Gnomon	CDS	10944	11151	.	-	0	Name=XP_029033606.1;ID=cds-XP_029033606.1;Dbxref=GeneID:114871632%2CGenbank:XP_029033606.1;Parent=rna-XM_029177773.1
NW_021683678.1	Gnomon	CDS	10694	10878	.	-	0	Name=XP_029033606.1;ID=cds-XP_029033606.1;Dbxref=GeneID:114871632%2CGenbank:XP_029033606.1;Parent=rna-XM_029177773.1
NW_021683678.1	Gnomon	CDS	10315	10607	.	-	0	Name=XP_029033606.1;ID=cds-XP_029033606.1;Dbxref=GeneID:114871632%2CGenbank:XP_029033606.1;Parent=rna-XM_029177773.1
NW_021683678.1	Gnomon	CDS	9835	10110	.	-	0	Name=XP_029033606.1;ID=cds-XP_029033606.1;Dbxref=GeneID:114871632%2CGenbank:XP_029033606.1;Parent=rna-XM_029177773.1
NW_021683678.1	Gnomon	CDS	9142	9324	.	-	0	Name=XP_029033606.1;ID=cds-XP_029033606.1;Dbxref=GeneID:114871632%2CGenbank:XP_029033606.1;Parent=rna-XM_029177773.1
NW_021683678.1	Gnomon	CDS	8917	9075	.	-	0	Name=XP_029033606.1;ID=cds-XP_029033606.1;Dbxref=GeneID:114871632%2CGenbank:XP_029033606.1;Parent=rna-XM_029177773.1
NW_021683678.1	Gnomon	exon	293016	293103	.	-	.	ID=exon-XM_029177659.1-1;Dbxref=GeneID:114871572%2CGenbank:XM_029177659.1;Parent=rna-XM_029177659.1
NW_021683678.1	Gnomon	exon	292137	292295	.	-	.	ID=exon-XM_029177659.1-2;Dbxref=GeneID:114871572%2CGenbank:XM_029177659.1;Parent=rna-XM_029177659.1
NW_021683678.1	Gnomon	CDS	1280081	1280211	.	+	0	Name=XP_029033450.1;ID=cds-XP_029033450.1;Dbxref=GeneID:114871558%2CGenbank:XP_029033450.1;Parent=rna-XM_029177617.1
NW_021683678.1	Gnomon	CDS	1280386	1280412	.	+	0	Name=XP_029033450.1;ID=cds-XP_029033450.1;Dbxref=GeneID:114871558%2CGenbank:XP_029033450.1;Parent=rna-XM_029177617.1
NW_021683678.1	Gnomon	CDS	1280602	1280798	.	+	0	Name=XP_029033450.1;ID=cds-XP_029033450.1;Dbxref=GeneID:114871558%2CGenbank:XP_029033450.1;Parent=rna-XM_029177617.1
NW_021683678.1	Gnomon	CDS	1280874	1281015	.	+	0	Name=XP_029033450.1;ID=cds-XP_029033450.1;Dbxref=GeneID:114871558%2CGenbank:XP_029033450.1;Parent=rna-XM_029177617.1
NW_021683678.1	Gnomon	CDS	1281082	1281178	.	+	0	Name=XP_029033450.1;ID=cds-XP_029033450.1;Dbxref=GeneID:114871558%2CGenbank:XP_029033450.1;Parent=rna-XM_029177617.1
NW_021683678.1	Gnomon	CDS	1281239	1281433	.	+	0	Name=XP_029033450.1;ID=cds-XP_029033450.1;Dbxref=GeneID:114871558%2CGenbank:XP_029033450.1;Parent=rna-XM_029177617.1
NW_021683678.1	Gnomon	CDS	1281613	1281765	.	+	0	Name=XP_029033450.1;ID=cds-XP_029033450.1;Dbxref=GeneID:114871558%2CGenbank:XP_029033450.1;Parent=rna-XM_029177617.1
NW_021683678.1	Gnomon	CDS	1281835	1282099	.	+	0	Name=XP_029033450.1;ID=cds-XP_029033450.1;Dbxref=GeneID:114871558%2CGenbank:XP_029033450.1;Parent=rna-XM_029177617.1
NW_021683678.1	Gnomon	CDS	1282179	1282457	.	+	0	Name=XP_029033450.1;ID=cds-XP_029033450.1;Dbxref=GeneID:114871558%2CGenbank:XP_029033450.1;Parent=rna-XM_029177617.1
NW_021683678.1	Gnomon	CDS	1282535	1282742	.	+	0	Name=XP_029033450.1;ID=cds-XP_029033450.1;Dbxref=GeneID:114871558%2CGenbank:XP_029033450.1;Parent=rna-XM_029177617.1
NW_021683678.1	Gnomon	CDS	1282808	1282992	.	+	0	Name=XP_029033450.1;ID=cds-XP_029033450.1;Dbxref=GeneID:114871558%2CGenbank:XP_029033450.1;Parent=rna-XM_029177617.1
NW_021683678.1	Gnomon	CDS	1283079	1283371	.	+	0	Name=XP_029033450.1;ID=cds-XP_029033450.1;Dbxref=GeneID:114871558%2CGenbank:XP_029033450.1;Parent=rna-XM_029177617.1
NW_021683678.1	Gnomon	CDS	1283576	1283851	.	+	0	Name=XP_029033450.1;ID=cds-XP_029033450.1;Dbxref=GeneID:114871558%2CGenbank:XP_029033450.1;Parent=rna-XM_029177617.1
NW_021683678.1	Gnomon	CDS	1284362	1284544	.	+	0	Name=XP_029033450.1;ID=cds-XP_029033450.1;Dbxref=GeneID:114871558%2CGenbank:XP_029033450.1;Parent=rna-XM_029177617.1
NW_021683678.1	Gnomon	CDS	1284611	1284769	.	+	0	Name=XP_029033450.1;ID=cds-XP_029033450.1;Dbxref=GeneID:114871558%2CGenbank:XP_029033450.1;Parent=rna-XM_029177617.1
NW_021683678.1	Gnomon	CDS	28228	28351	.	+	0	Name=XP_029033596.1;ID=cds-XP_029033596.1;Dbxref=GeneID:114871630%2CGenbank:XP_029033596.1;Parent=rna-XM_029177763.1
NW_021683678.1	Gnomon	CDS	28426	28653	.	+	0	Name=XP_029033596.1;ID=cds-XP_029033596.1;Dbxref=GeneID:114871630%2CGenbank:XP_029033596.1;Parent=rna-XM_029177763.1
NW_021683678.1	Gnomon	CDS	28722	29036	.	+	0	Name=XP_029033596.1;ID=cds-XP_029033596.1;Dbxref=GeneID:114871630%2CGenbank:XP_029033596.1;Parent=rna-XM_029177763.1
NW_021683678.1	Gnomon	CDS	29103	29321	.	+	0	Name=XP_029033596.1;ID=cds-XP_029033596.1;Dbxref=GeneID:114871630%2CGenbank:XP_029033596.1;Parent=rna-XM_029177763.1
NW_021683678.1	Gnomon	CDS	29410	29730	.	+	0	Name=XP_029033596.1;ID=cds-XP_029033596.1;Dbxref=GeneID:114871630%2CGenbank:XP_029033596.1;Parent=rna-XM_029177763.1
NW_021683678.1	Gnomon	CDS	30995	31216	.	+	0	Name=XP_029033596.1;ID=cds-XP_029033596.1;Dbxref=GeneID:114871630%2CGenbank:XP_029033596.1;Parent=rna-XM_029177763.1
NW_021683678.1	Gnomon	CDS	31316	31503	.	+	0	Name=XP_029033596.1;ID=cds-XP_029033596.1;Dbxref=GeneID:114871630%2CGenbank:XP_029033596.1;Parent=rna-XM_029177763.1
NW_021683678.1	Gnomon	CDS	31597	31801	.	+	0	Name=XP_029033596.1;ID=cds-XP_029033596.1;Dbxref=GeneID:114871630%2CGenbank:XP_029033596.1;Parent=rna-XM_029177763.1
NW_021683678.1	Gnomon	CDS	31880	32017	.	+	0	Name=XP_029033596.1;ID=cds-XP_029033596.1;Dbxref=GeneID:114871630%2CGenbank:XP_029033596.1;Parent=rna-XM_029177763.1
NW_021683678.1	Gnomon	CDS	32092	32265	.	+	0	Name=XP_029033596.1;ID=cds-XP_029033596.1;Dbxref=GeneID:114871630%2CGenbank:XP_029033596.1;Parent=rna-XM_029177763.1
NW_021683678.1	Gnomon	CDS	32331	32638	.	+	0	Name=XP_029033596.1;ID=cds-XP_029033596.1;Dbxref=GeneID:114871630%2CGenbank:XP_029033596.1;Parent=rna-XM_029177763.1
NW_021683678.1	Gnomon	CDS	32706	32934	.	+	0	Name=XP_029033596.1;ID=cds-XP_029033596.1;Dbxref=GeneID:114871630%2CGenbank:XP_029033596.1;Parent=rna-XM_029177763.1
NW_021683678.1	Gnomon	CDS	33013	33141	.	+	0	Name=XP_029033596.1;ID=cds-XP_029033596.1;Dbxref=GeneID:114871630%2CGenbank:XP_029033596.1;Parent=rna-XM_029177763.1
NW_021683678.1	Gnomon	CDS	33201	33416	.	+	0	Name=XP_029033596.1;ID=cds-XP_029033596.1;Dbxref=GeneID:114871630%2CGenbank:XP_029033596.1;Parent=rna-XM_029177763.1
NW_021683678.1	Gnomon	CDS	33488	33664	.	+	0	Name=XP_029033596.1;ID=cds-XP_029033596.1;Dbxref=GeneID:114871630%2CGenbank:XP_029033596.1;Parent=rna-XM_029177763.1
NW_021683678.1	Gnomon	CDS	33746	33985	.	+	0	Name=XP_029033596.1;ID=cds-XP_029033596.1;Dbxref=GeneID:114871630%2CGenbank:XP_029033596.1;Parent=rna-XM_029177763.1
NW_021683678.1	Gnomon	CDS	34067	34210	.	+	0	Name=XP_029033596.1;ID=cds-XP_029033596.1;Dbxref=GeneID:114871630%2CGenbank:XP_029033596.1;Parent=rna-XM_029177763.1
NW_021683678.1	Gnomon	CDS	34281	34439	.	+	0	Name=XP_029033596.1;ID=cds-XP_029033596.1;Dbxref=GeneID:114871630%2CGenbank:XP_029033596.1;Parent=rna-XM_029177763.1
NW_021683678.1	Gnomon	CDS	34517	34665	.	+	0	Name=XP_029033596.1;ID=cds-XP_029033596.1;Dbxref=GeneID:114871630%2CGenbank:XP_029033596.1;Parent=rna-XM_029177763.1
NW_021683678.1	Gnomon	CDS	34736	34922	.	+	0	Name=XP_029033596.1;ID=cds-XP_029033596.1;Dbxref=GeneID:114871630%2CGenbank:XP_029033596.1;Parent=rna-XM_029177763.1
NW_021683678.1	Gnomon	CDS	34986	35248	.	+	0	Name=XP_029033596.1;ID=cds-XP_029033596.1;Dbxref=GeneID:114871630%2CGenbank:XP_029033596.1;Parent=rna-XM_029177763.1
NW_021683678.1	Gnomon	CDS	35319	35709	.	+	0	Name=XP_029033596.1;ID=cds-XP_029033596.1;Dbxref=GeneID:114871630%2CGenbank:XP_029033596.1;Parent=rna-XM_029177763.1
NW_021683678.1	Gnomon	CDS	35789	35985	.	+	0	Name=XP_029033596.1;ID=cds-XP_029033596.1;Dbxref=GeneID:114871630%2CGenbank:XP_029033596.1;Parent=rna-XM_029177763.1
NW_021683678.1	Gnomon	CDS	36059	36361	.	+	0	Name=XP_029033596.1;ID=cds-XP_029033596.1;Dbxref=GeneID:114871630%2CGenbank:XP_029033596.1;Parent=rna-XM_029177763.1
NW_021683678.1	Gnomon	CDS	36450	36518	.	+	0	Name=XP_029033596.1;ID=cds-XP_029033596.1;Dbxref=GeneID:114871630%2CGenbank:XP_029033596.1;Parent=rna-XM_029177763.1
NW_021683678.1	Gnomon	mRNA	950449	974985	.	+	.	Name=XM_029177714.1;ID=rna-XM_029177714.1;Dbxref=GeneID:114871608%2CGenbank:XM_029177714.1;Parent=gene-LOC114871608
NW_021683678.1	Gnomon	exon	21239	21380	.	+	.	ID=exon-XM_029177761.1-9;Dbxref=GeneID:114871630%2CGenbank:XM_029177761.1;Parent=rna-XM_029177761.1
NW_021683678.1	Gnomon	exon	16150	16439	.	+	.	ID=exon-XM_029177761.1-1;Dbxref=GeneID:114871630%2CGenbank:XM_029177761.1;Parent=rna-XM_029177761.1
NW_021683678.1	Gnomon	exon	17889	18270	.	+	.	ID=exon-XM_029177761.1-2;Dbxref=GeneID:114871630%2CGenbank:XM_029177761.1;Parent=rna-XM_029177761.1
NW_021683678.1	Gnomon	exon	19564	19688	.	+	.	ID=exon-XM_029177761.1-3;Dbxref=GeneID:114871630%2CGenbank:XM_029177761.1;Parent=rna-XM_029177761.1
NW_021683678.1	Gnomon	exon	19848	19978	.	+	.	ID=exon-XM_029177761.1-4;Dbxref=GeneID:114871630%2CGenbank:XM_029177761.1;Parent=rna-XM_029177761.1
NW_021683678.1	Gnomon	exon	20246	20459	.	+	.	ID=exon-XM_029177761.1-5;Dbxref=GeneID:114871630%2CGenbank:XM_029177761.1;Parent=rna-XM_029177761.1
NW_021683678.1	Gnomon	exon	20532	20649	.	+	.	ID=exon-XM_029177761.1-6;Dbxref=GeneID:114871630%2CGenbank:XM_029177761.1;Parent=rna-XM_029177761.1
NW_021683678.1	Gnomon	exon	20727	20914	.	+	.	ID=exon-XM_029177761.1-7;Dbxref=GeneID:114871630%2CGenbank:XM_029177761.1;Parent=rna-XM_029177761.1
NW_021683678.1	Gnomon	exon	21022	21177	.	+	.	ID=exon-XM_029177761.1-8;Dbxref=GeneID:114871630%2CGenbank:XM_029177761.1;Parent=rna-XM_029177761.1
NW_021683678.1	Gnomon	lnc_RNA	1164164	1165457	.	+	.	Name=XR_003788620.1;ID=rna-XR_003788620.1;Dbxref=GeneID:114871641%2CGenbank:XR_003788620.1;Parent=gene-LOC114871641
NW_021683678.1	Gnomon	CDS	1275416	1275785	.	-	0	Name=XP_029033701.1;ID=cds-XP_029033701.1;Dbxref=GeneID:114871673%2CGenbank:XP_029033701.1;Parent=rna-XM_029177868.1
NW_021683678.1	Gnomon	CDS	1273998	1274122	.	-	0	Name=XP_029033701.1;ID=cds-XP_029033701.1;Dbxref=GeneID:114871673%2CGenbank:XP_029033701.1;Parent=rna-XM_029177868.1
NW_021683678.1	Gnomon	CDS	1273708	1273838	.	-	0	Name=XP_029033701.1;ID=cds-XP_029033701.1;Dbxref=GeneID:114871673%2CGenbank:XP_029033701.1;Parent=rna-XM_029177868.1
NW_021683678.1	Gnomon	CDS	1273227	1273440	.	-	0	Name=XP_029033701.1;ID=cds-XP_029033701.1;Dbxref=GeneID:114871673%2CGenbank:XP_029033701.1;Parent=rna-XM_029177868.1
NW_021683678.1	Gnomon	CDS	1273037	1273154	.	-	0	Name=XP_029033701.1;ID=cds-XP_029033701.1;Dbxref=GeneID:114871673%2CGenbank:XP_029033701.1;Parent=rna-XM_029177868.1
NW_021683678.1	Gnomon	CDS	1272772	1272959	.	-	0	Name=XP_029033701.1;ID=cds-XP_029033701.1;Dbxref=GeneID:114871673%2CGenbank:XP_029033701.1;Parent=rna-XM_029177868.1
NW_021683678.1	Gnomon	CDS	1272509	1272664	.	-	0	Name=XP_029033701.1;ID=cds-XP_029033701.1;Dbxref=GeneID:114871673%2CGenbank:XP_029033701.1;Parent=rna-XM_029177868.1
NW_021683678.1	Gnomon	CDS	1272306	1272447	.	-	0	Name=XP_029033701.1;ID=cds-XP_029033701.1;Dbxref=GeneID:114871673%2CGenbank:XP_029033701.1;Parent=rna-XM_029177868.1
NW_021683678.1	Gnomon	CDS	1272042	1272247	.	-	0	Name=XP_029033701.1;ID=cds-XP_029033701.1;Dbxref=GeneID:114871673%2CGenbank:XP_029033701.1;Parent=rna-XM_029177868.1
NW_021683678.1	Gnomon	CDS	1270476	1271982	.	-	0	Name=XP_029033701.1;ID=cds-XP_029033701.1;Dbxref=GeneID:114871673%2CGenbank:XP_029033701.1;Parent=rna-XM_029177868.1
NW_021683678.1	Gnomon	CDS	1270269	1270404	.	-	0	Name=XP_029033701.1;ID=cds-XP_029033701.1;Dbxref=GeneID:114871673%2CGenbank:XP_029033701.1;Parent=rna-XM_029177868.1
NW_021683678.1	Gnomon	CDS	1270116	1270195	.	-	0	Name=XP_029033701.1;ID=cds-XP_029033701.1;Dbxref=GeneID:114871673%2CGenbank:XP_029033701.1;Parent=rna-XM_029177868.1
NW_021683678.1	Gnomon	CDS	1269870	1270037	.	-	0	Name=XP_029033701.1;ID=cds-XP_029033701.1;Dbxref=GeneID:114871673%2CGenbank:XP_029033701.1;Parent=rna-XM_029177868.1
NW_021683678.1	Gnomon	CDS	1265335	1265481	.	-	0	Name=XP_029033701.1;ID=cds-XP_029033701.1;Dbxref=GeneID:114871673%2CGenbank:XP_029033701.1;Parent=rna-XM_029177868.1
NW_021683678.1	Gnomon	CDS	1265033	1265260	.	-	0	Name=XP_029033701.1;ID=cds-XP_029033701.1;Dbxref=GeneID:114871673%2CGenbank:XP_029033701.1;Parent=rna-XM_029177868.1
NW_021683678.1	Gnomon	CDS	1264650	1264964	.	-	0	Name=XP_029033701.1;ID=cds-XP_029033701.1;Dbxref=GeneID:114871673%2CGenbank:XP_029033701.1;Parent=rna-XM_029177868.1
NW_021683678.1	Gnomon	CDS	1264365	1264583	.	-	0	Name=XP_029033701.1;ID=cds-XP_029033701.1;Dbxref=GeneID:114871673%2CGenbank:XP_029033701.1;Parent=rna-XM_029177868.1
NW_021683678.1	Gnomon	CDS	1263956	1264276	.	-	0	Name=XP_029033701.1;ID=cds-XP_029033701.1;Dbxref=GeneID:114871673%2CGenbank:XP_029033701.1;Parent=rna-XM_029177868.1
NW_021683678.1	Gnomon	CDS	1262470	1262691	.	-	0	Name=XP_029033701.1;ID=cds-XP_029033701.1;Dbxref=GeneID:114871673%2CGenbank:XP_029033701.1;Parent=rna-XM_029177868.1
NW_021683678.1	Gnomon	CDS	1262183	1262370	.	-	0	Name=XP_029033701.1;ID=cds-XP_029033701.1;Dbxref=GeneID:114871673%2CGenbank:XP_029033701.1;Parent=rna-XM_029177868.1
NW_021683678.1	Gnomon	CDS	1261885	1262089	.	-	0	Name=XP_029033701.1;ID=cds-XP_029033701.1;Dbxref=GeneID:114871673%2CGenbank:XP_029033701.1;Parent=rna-XM_029177868.1
NW_021683678.1	Gnomon	CDS	1261669	1261806	.	-	0	Name=XP_029033701.1;ID=cds-XP_029033701.1;Dbxref=GeneID:114871673%2CGenbank:XP_029033701.1;Parent=rna-XM_029177868.1
NW_021683678.1	Gnomon	CDS	1261421	1261594	.	-	0	Name=XP_029033701.1;ID=cds-XP_029033701.1;Dbxref=GeneID:114871673%2CGenbank:XP_029033701.1;Parent=rna-XM_029177868.1
NW_021683678.1	Gnomon	CDS	1261048	1261355	.	-	0	Name=XP_029033701.1;ID=cds-XP_029033701.1;Dbxref=GeneID:114871673%2CGenbank:XP_029033701.1;Parent=rna-XM_029177868.1
NW_021683678.1	Gnomon	CDS	1260752	1260980	.	-	0	Name=XP_029033701.1;ID=cds-XP_029033701.1;Dbxref=GeneID:114871673%2CGenbank:XP_029033701.1;Parent=rna-XM_029177868.1
NW_021683678.1	Gnomon	CDS	1260545	1260673	.	-	0	Name=XP_029033701.1;ID=cds-XP_029033701.1;Dbxref=GeneID:114871673%2CGenbank:XP_029033701.1;Parent=rna-XM_029177868.1
NW_021683678.1	Gnomon	CDS	1260270	1260422	.	-	0	Name=XP_029033701.1;ID=cds-XP_029033701.1;Dbxref=GeneID:114871673%2CGenbank:XP_029033701.1;Parent=rna-XM_029177868.1
NW_021683678.1	Gnomon	CDS	1260022	1260198	.	-	0	Name=XP_029033701.1;ID=cds-XP_029033701.1;Dbxref=GeneID:114871673%2CGenbank:XP_029033701.1;Parent=rna-XM_029177868.1
NW_021683678.1	Gnomon	CDS	1259701	1259940	.	-	0	Name=XP_029033701.1;ID=cds-XP_029033701.1;Dbxref=GeneID:114871673%2CGenbank:XP_029033701.1;Parent=rna-XM_029177868.1
NW_021683678.1	Gnomon	CDS	1259476	1259619	.	-	0	Name=XP_029033701.1;ID=cds-XP_029033701.1;Dbxref=GeneID:114871673%2CGenbank:XP_029033701.1;Parent=rna-XM_029177868.1
NW_021683678.1	Gnomon	CDS	1259247	1259405	.	-	0	Name=XP_029033701.1;ID=cds-XP_029033701.1;Dbxref=GeneID:114871673%2CGenbank:XP_029033701.1;Parent=rna-XM_029177868.1
NW_021683678.1	Gnomon	CDS	1259021	1259169	.	-	0	Name=XP_029033701.1;ID=cds-XP_029033701.1;Dbxref=GeneID:114871673%2CGenbank:XP_029033701.1;Parent=rna-XM_029177868.1
NW_021683678.1	Gnomon	CDS	1258764	1258950	.	-	0	Name=XP_029033701.1;ID=cds-XP_029033701.1;Dbxref=GeneID:114871673%2CGenbank:XP_029033701.1;Parent=rna-XM_029177868.1
NW_021683678.1	Gnomon	CDS	1258438	1258700	.	-	0	Name=XP_029033701.1;ID=cds-XP_029033701.1;Dbxref=GeneID:114871673%2CGenbank:XP_029033701.1;Parent=rna-XM_029177868.1
NW_021683678.1	Gnomon	CDS	1257977	1258367	.	-	0	Name=XP_029033701.1;ID=cds-XP_029033701.1;Dbxref=GeneID:114871673%2CGenbank:XP_029033701.1;Parent=rna-XM_029177868.1
NW_021683678.1	Gnomon	CDS	1257701	1257897	.	-	0	Name=XP_029033701.1;ID=cds-XP_029033701.1;Dbxref=GeneID:114871673%2CGenbank:XP_029033701.1;Parent=rna-XM_029177868.1
NW_021683678.1	Gnomon	CDS	1257325	1257627	.	-	0	Name=XP_029033701.1;ID=cds-XP_029033701.1;Dbxref=GeneID:114871673%2CGenbank:XP_029033701.1;Parent=rna-XM_029177868.1
NW_021683678.1	Gnomon	CDS	1257168	1257236	.	-	0	Name=XP_029033701.1;ID=cds-XP_029033701.1;Dbxref=GeneID:114871673%2CGenbank:XP_029033701.1;Parent=rna-XM_029177868.1
NW_021683678.1	Gnomon	CDS	1280081	1280211	.	+	0	Name=XP_029033451.1;ID=cds-XP_029033451.1;Dbxref=GeneID:114871558%2CGenbank:XP_029033451.1;Parent=rna-XM_029177618.1
NW_021683678.1	Gnomon	CDS	1280386	1280412	.	+	0	Name=XP_029033451.1;ID=cds-XP_029033451.1;Dbxref=GeneID:114871558%2CGenbank:XP_029033451.1;Parent=rna-XM_029177618.1
NW_021683678.1	Gnomon	CDS	1280602	1280798	.	+	0	Name=XP_029033451.1;ID=cds-XP_029033451.1;Dbxref=GeneID:114871558%2CGenbank:XP_029033451.1;Parent=rna-XM_029177618.1
NW_021683678.1	Gnomon	CDS	1280874	1281015	.	+	0	Name=XP_029033451.1;ID=cds-XP_029033451.1;Dbxref=GeneID:114871558%2CGenbank:XP_029033451.1;Parent=rna-XM_029177618.1
NW_021683678.1	Gnomon	CDS	1281082	1281178	.	+	0	Name=XP_029033451.1;ID=cds-XP_029033451.1;Dbxref=GeneID:114871558%2CGenbank:XP_029033451.1;Parent=rna-XM_029177618.1
NW_021683678.1	Gnomon	CDS	1281239	1281433	.	+	0	Name=XP_029033451.1;ID=cds-XP_029033451.1;Dbxref=GeneID:114871558%2CGenbank:XP_029033451.1;Parent=rna-XM_029177618.1
NW_021683678.1	Gnomon	CDS	1281613	1281765	.	+	0	Name=XP_029033451.1;ID=cds-XP_029033451.1;Dbxref=GeneID:114871558%2CGenbank:XP_029033451.1;Parent=rna-XM_029177618.1
NW_021683678.1	Gnomon	CDS	1281835	1282099	.	+	0	Name=XP_029033451.1;ID=cds-XP_029033451.1;Dbxref=GeneID:114871558%2CGenbank:XP_029033451.1;Parent=rna-XM_029177618.1
NW_021683678.1	Gnomon	CDS	1282179	1282457	.	+	0	Name=XP_029033451.1;ID=cds-XP_029033451.1;Dbxref=GeneID:114871558%2CGenbank:XP_029033451.1;Parent=rna-XM_029177618.1
NW_021683678.1	Gnomon	CDS	1282535	1282742	.	+	0	Name=XP_029033451.1;ID=cds-XP_029033451.1;Dbxref=GeneID:114871558%2CGenbank:XP_029033451.1;Parent=rna-XM_029177618.1
NW_021683678.1	Gnomon	CDS	1282808	1282992	.	+	0	Name=XP_029033451.1;ID=cds-XP_029033451.1;Dbxref=GeneID:114871558%2CGenbank:XP_029033451.1;Parent=rna-XM_029177618.1
NW_021683678.1	Gnomon	CDS	1283079	1283371	.	+	0	Name=XP_029033451.1;ID=cds-XP_029033451.1;Dbxref=GeneID:114871558%2CGenbank:XP_029033451.1;Parent=rna-XM_029177618.1
NW_021683678.1	Gnomon	CDS	1283576	1283851	.	+	0	Name=XP_029033451.1;ID=cds-XP_029033451.1;Dbxref=GeneID:114871558%2CGenbank:XP_029033451.1;Parent=rna-XM_029177618.1
NW_021683678.1	Gnomon	CDS	1284362	1284544	.	+	0	Name=XP_029033451.1;ID=cds-XP_029033451.1;Dbxref=GeneID:114871558%2CGenbank:XP_029033451.1;Parent=rna-XM_029177618.1
NW_021683678.1	Gnomon	CDS	1284611	1284769	.	+	0	Name=XP_029033451.1;ID=cds-XP_029033451.1;Dbxref=GeneID:114871558%2CGenbank:XP_029033451.1;Parent=rna-XM_029177618.1
NW_021683678.1	Gnomon	CDS	28228	28351	.	+	0	Name=XP_029033597.1;ID=cds-XP_029033597.1;Dbxref=GeneID:114871630%2CGenbank:XP_029033597.1;Parent=rna-XM_029177764.1
NW_021683678.1	Gnomon	CDS	28426	28653	.	+	0	Name=XP_029033597.1;ID=cds-XP_029033597.1;Dbxref=GeneID:114871630%2CGenbank:XP_029033597.1;Parent=rna-XM_029177764.1
NW_021683678.1	Gnomon	CDS	28722	29036	.	+	0	Name=XP_029033597.1;ID=cds-XP_029033597.1;Dbxref=GeneID:114871630%2CGenbank:XP_029033597.1;Parent=rna-XM_029177764.1
NW_021683678.1	Gnomon	CDS	29103	29321	.	+	0	Name=XP_029033597.1;ID=cds-XP_029033597.1;Dbxref=GeneID:114871630%2CGenbank:XP_029033597.1;Parent=rna-XM_029177764.1
NW_021683678.1	Gnomon	CDS	29410	29730	.	+	0	Name=XP_029033597.1;ID=cds-XP_029033597.1;Dbxref=GeneID:114871630%2CGenbank:XP_029033597.1;Parent=rna-XM_029177764.1
NW_021683678.1	Gnomon	CDS	30995	31216	.	+	0	Name=XP_029033597.1;ID=cds-XP_029033597.1;Dbxref=GeneID:114871630%2CGenbank:XP_029033597.1;Parent=rna-XM_029177764.1
NW_021683678.1	Gnomon	CDS	31316	31503	.	+	0	Name=XP_029033597.1;ID=cds-XP_029033597.1;Dbxref=GeneID:114871630%2CGenbank:XP_029033597.1;Parent=rna-XM_029177764.1
NW_021683678.1	Gnomon	CDS	31597	31801	.	+	0	Name=XP_029033597.1;ID=cds-XP_029033597.1;Dbxref=GeneID:114871630%2CGenbank:XP_029033597.1;Parent=rna-XM_029177764.1
NW_021683678.1	Gnomon	CDS	31880	32017	.	+	0	Name=XP_029033597.1;ID=cds-XP_029033597.1;Dbxref=GeneID:114871630%2CGenbank:XP_029033597.1;Parent=rna-XM_029177764.1
NW_021683678.1	Gnomon	CDS	32092	32265	.	+	0	Name=XP_029033597.1;ID=cds-XP_029033597.1;Dbxref=GeneID:114871630%2CGenbank:XP_029033597.1;Parent=rna-XM_029177764.1
NW_021683678.1	Gnomon	CDS	32331	32638	.	+	0	Name=XP_029033597.1;ID=cds-XP_029033597.1;Dbxref=GeneID:114871630%2CGenbank:XP_029033597.1;Parent=rna-XM_029177764.1
NW_021683678.1	Gnomon	CDS	32706	32934	.	+	0	Name=XP_029033597.1;ID=cds-XP_029033597.1;Dbxref=GeneID:114871630%2CGenbank:XP_029033597.1;Parent=rna-XM_029177764.1
NW_021683678.1	Gnomon	CDS	33013	33141	.	+	0	Name=XP_029033597.1;ID=cds-XP_029033597.1;Dbxref=GeneID:114871630%2CGenbank:XP_029033597.1;Parent=rna-XM_029177764.1
NW_021683678.1	Gnomon	CDS	33201	33416	.	+	0	Name=XP_029033597.1;ID=cds-XP_029033597.1;Dbxref=GeneID:114871630%2CGenbank:XP_029033597.1;Parent=rna-XM_029177764.1
NW_021683678.1	Gnomon	CDS	33488	33664	.	+	0	Name=XP_029033597.1;ID=cds-XP_029033597.1;Dbxref=GeneID:114871630%2CGenbank:XP_029033597.1;Parent=rna-XM_029177764.1
NW_021683678.1	Gnomon	CDS	33746	33985	.	+	0	Name=XP_029033597.1;ID=cds-XP_029033597.1;Dbxref=GeneID:114871630%2CGenbank:XP_029033597.1;Parent=rna-XM_029177764.1
NW_021683678.1	Gnomon	CDS	34067	34210	.	+	0	Name=XP_029033597.1;ID=cds-XP_029033597.1;Dbxref=GeneID:114871630%2CGenbank:XP_029033597.1;Parent=rna-XM_029177764.1
NW_021683678.1	Gnomon	CDS	34281	34439	.	+	0	Name=XP_029033597.1;ID=cds-XP_029033597.1;Dbxref=GeneID:114871630%2CGenbank:XP_029033597.1;Parent=rna-XM_029177764.1
NW_021683678.1	Gnomon	CDS	34517	34665	.	+	0	Name=XP_029033597.1;ID=cds-XP_029033597.1;Dbxref=GeneID:114871630%2CGenbank:XP_029033597.1;Parent=rna-XM_029177764.1
NW_021683678.1	Gnomon	CDS	34736	34922	.	+	0	Name=XP_029033597.1;ID=cds-XP_029033597.1;Dbxref=GeneID:114871630%2CGenbank:XP_029033597.1;Parent=rna-XM_029177764.1
NW_021683678.1	Gnomon	CDS	34986	35248	.	+	0	Name=XP_029033597.1;ID=cds-XP_029033597.1;Dbxref=GeneID:114871630%2CGenbank:XP_029033597.1;Parent=rna-XM_029177764.1
NW_021683678.1	Gnomon	CDS	35319	35709	.	+	0	Name=XP_029033597.1;ID=cds-XP_029033597.1;Dbxref=GeneID:114871630%2CGenbank:XP_029033597.1;Parent=rna-XM_029177764.1
NW_021683678.1	Gnomon	CDS	35789	35985	.	+	0	Name=XP_029033597.1;ID=cds-XP_029033597.1;Dbxref=GeneID:114871630%2CGenbank:XP_029033597.1;Parent=rna-XM_029177764.1
NW_021683678.1	Gnomon	CDS	36059	36361	.	+	0	Name=XP_029033597.1;ID=cds-XP_029033597.1;Dbxref=GeneID:114871630%2CGenbank:XP_029033597.1;Parent=rna-XM_029177764.1
NW_021683678.1	Gnomon	CDS	36450	36518	.	+	0	Name=XP_029033597.1;ID=cds-XP_029033597.1;Dbxref=GeneID:114871630%2CGenbank:XP_029033597.1;Parent=rna-XM_029177764.1
NW_021683678.1	Gnomon	CDS	13475	13605	.	-	0	Name=XP_029033607.1;ID=cds-XP_029033607.1;Dbxref=GeneID:114871632%2CGenbank:XP_029033607.1;Parent=rna-XM_029177774.1
NW_021683678.1	Gnomon	CDS	13274	13300	.	-	0	Name=XP_029033607.1;ID=cds-XP_029033607.1;Dbxref=GeneID:114871632%2CGenbank:XP_029033607.1;Parent=rna-XM_029177774.1
NW_021683678.1	Gnomon	CDS	12888	13084	.	-	0	Name=XP_029033607.1;ID=cds-XP_029033607.1;Dbxref=GeneID:114871632%2CGenbank:XP_029033607.1;Parent=rna-XM_029177774.1
NW_021683678.1	Gnomon	CDS	12671	12812	.	-	0	Name=XP_029033607.1;ID=cds-XP_029033607.1;Dbxref=GeneID:114871632%2CGenbank:XP_029033607.1;Parent=rna-XM_029177774.1
NW_021683678.1	Gnomon	CDS	12508	12604	.	-	0	Name=XP_029033607.1;ID=cds-XP_029033607.1;Dbxref=GeneID:114871632%2CGenbank:XP_029033607.1;Parent=rna-XM_029177774.1
NW_021683678.1	Gnomon	CDS	12253	12447	.	-	0	Name=XP_029033607.1;ID=cds-XP_029033607.1;Dbxref=GeneID:114871632%2CGenbank:XP_029033607.1;Parent=rna-XM_029177774.1
NW_021683678.1	Gnomon	CDS	11921	12073	.	-	0	Name=XP_029033607.1;ID=cds-XP_029033607.1;Dbxref=GeneID:114871632%2CGenbank:XP_029033607.1;Parent=rna-XM_029177774.1
NW_021683678.1	Gnomon	CDS	11587	11851	.	-	0	Name=XP_029033607.1;ID=cds-XP_029033607.1;Dbxref=GeneID:114871632%2CGenbank:XP_029033607.1;Parent=rna-XM_029177774.1
NW_021683678.1	Gnomon	CDS	11229	11507	.	-	0	Name=XP_029033607.1;ID=cds-XP_029033607.1;Dbxref=GeneID:114871632%2CGenbank:XP_029033607.1;Parent=rna-XM_029177774.1
NW_021683678.1	Gnomon	CDS	10944	11151	.	-	0	Name=XP_029033607.1;ID=cds-XP_029033607.1;Dbxref=GeneID:114871632%2CGenbank:XP_029033607.1;Parent=rna-XM_029177774.1
NW_021683678.1	Gnomon	CDS	10694	10869	.	-	0	Name=XP_029033607.1;ID=cds-XP_029033607.1;Dbxref=GeneID:114871632%2CGenbank:XP_029033607.1;Parent=rna-XM_029177774.1
NW_021683678.1	Gnomon	CDS	10315	10607	.	-	0	Name=XP_029033607.1;ID=cds-XP_029033607.1;Dbxref=GeneID:114871632%2CGenbank:XP_029033607.1;Parent=rna-XM_029177774.1
NW_021683678.1	Gnomon	CDS	9835	10110	.	-	0	Name=XP_029033607.1;ID=cds-XP_029033607.1;Dbxref=GeneID:114871632%2CGenbank:XP_029033607.1;Parent=rna-XM_029177774.1
NW_021683678.1	Gnomon	CDS	9142	9324	.	-	0	Name=XP_029033607.1;ID=cds-XP_029033607.1;Dbxref=GeneID:114871632%2CGenbank:XP_029033607.1;Parent=rna-XM_029177774.1
NW_021683678.1	Gnomon	CDS	8917	9075	.	-	0	Name=XP_029033607.1;ID=cds-XP_029033607.1;Dbxref=GeneID:114871632%2CGenbank:XP_029033607.1;Parent=rna-XM_029177774.1
NW_021683678.1	Gnomon	CDS	17901	18270	.	+	0	Name=XP_029033598.1;ID=cds-XP_029033598.1;Dbxref=GeneID:114871630%2CGenbank:XP_029033598.1;Parent=rna-XM_029177765.1
NW_021683678.1	Gnomon	CDS	19564	19688	.	+	0	Name=XP_029033598.1;ID=cds-XP_029033598.1;Dbxref=GeneID:114871630%2CGenbank:XP_029033598.1;Parent=rna-XM_029177765.1
NW_021683678.1	Gnomon	CDS	19848	19978	.	+	0	Name=XP_029033598.1;ID=cds-XP_029033598.1;Dbxref=GeneID:114871630%2CGenbank:XP_029033598.1;Parent=rna-XM_029177765.1
NW_021683678.1	Gnomon	CDS	20246	20459	.	+	0	Name=XP_029033598.1;ID=cds-XP_029033598.1;Dbxref=GeneID:114871630%2CGenbank:XP_029033598.1;Parent=rna-XM_029177765.1
NW_021683678.1	Gnomon	CDS	20532	20649	.	+	0	Name=XP_029033598.1;ID=cds-XP_029033598.1;Dbxref=GeneID:114871630%2CGenbank:XP_029033598.1;Parent=rna-XM_029177765.1
NW_021683678.1	Gnomon	CDS	20727	20914	.	+	0	Name=XP_029033598.1;ID=cds-XP_029033598.1;Dbxref=GeneID:114871630%2CGenbank:XP_029033598.1;Parent=rna-XM_029177765.1
NW_021683678.1	Gnomon	CDS	21022	21177	.	+	0	Name=XP_029033598.1;ID=cds-XP_029033598.1;Dbxref=GeneID:114871630%2CGenbank:XP_029033598.1;Parent=rna-XM_029177765.1
NW_021683678.1	Gnomon	CDS	21239	21380	.	+	0	Name=XP_029033598.1;ID=cds-XP_029033598.1;Dbxref=GeneID:114871630%2CGenbank:XP_029033598.1;Parent=rna-XM_029177765.1
NW_021683678.1	Gnomon	CDS	21439	21644	.	+	0	Name=XP_029033598.1;ID=cds-XP_029033598.1;Dbxref=GeneID:114871630%2CGenbank:XP_029033598.1;Parent=rna-XM_029177765.1
NW_021683678.1	Gnomon	CDS	21704	23210	.	+	0	Name=XP_029033598.1;ID=cds-XP_029033598.1;Dbxref=GeneID:114871630%2CGenbank:XP_029033598.1;Parent=rna-XM_029177765.1
NW_021683678.1	Gnomon	CDS	23282	23417	.	+	0	Name=XP_029033598.1;ID=cds-XP_029033598.1;Dbxref=GeneID:114871630%2CGenbank:XP_029033598.1;Parent=rna-XM_029177765.1
NW_021683678.1	Gnomon	CDS	23491	23570	.	+	0	Name=XP_029033598.1;ID=cds-XP_029033598.1;Dbxref=GeneID:114871630%2CGenbank:XP_029033598.1;Parent=rna-XM_029177765.1
NW_021683678.1	Gnomon	CDS	23649	23816	.	+	0	Name=XP_029033598.1;ID=cds-XP_029033598.1;Dbxref=GeneID:114871630%2CGenbank:XP_029033598.1;Parent=rna-XM_029177765.1
NW_021683678.1	Gnomon	CDS	28205	28351	.	+	0	Name=XP_029033598.1;ID=cds-XP_029033598.1;Dbxref=GeneID:114871630%2CGenbank:XP_029033598.1;Parent=rna-XM_029177765.1
NW_021683678.1	Gnomon	CDS	28426	28653	.	+	0	Name=XP_029033598.1;ID=cds-XP_029033598.1;Dbxref=GeneID:114871630%2CGenbank:XP_029033598.1;Parent=rna-XM_029177765.1
NW_021683678.1	Gnomon	CDS	28722	29036	.	+	0	Name=XP_029033598.1;ID=cds-XP_029033598.1;Dbxref=GeneID:114871630%2CGenbank:XP_029033598.1;Parent=rna-XM_029177765.1
NW_021683678.1	Gnomon	CDS	29103	29321	.	+	0	Name=XP_029033598.1;ID=cds-XP_029033598.1;Dbxref=GeneID:114871630%2CGenbank:XP_029033598.1;Parent=rna-XM_029177765.1
NW_021683678.1	Gnomon	CDS	29410	29730	.	+	0	Name=XP_029033598.1;ID=cds-XP_029033598.1;Dbxref=GeneID:114871630%2CGenbank:XP_029033598.1;Parent=rna-XM_029177765.1
NW_021683678.1	Gnomon	CDS	30995	31095	.	+	0	Name=XP_029033598.1;ID=cds-XP_029033598.1;Dbxref=GeneID:114871630%2CGenbank:XP_029033598.1;Parent=rna-XM_029177765.1
NW_021683678.1	Gnomon	CDS	31316	31348	.	+	0	Name=XP_029033598.1;ID=cds-XP_029033598.1;Dbxref=GeneID:114871630%2CGenbank:XP_029033598.1;Parent=rna-XM_029177765.1
NW_021683678.1	Gnomon	mRNA	1149177	1159219	.	-	.	Name=XM_029177811.1;ID=rna-XM_029177811.1;Dbxref=GeneID:114871640%2CGenbank:XM_029177811.1;Parent=gene-LOC114871640
NW_021683678.1	Gnomon	exon	290990	291270	.	-	.	ID=exon-XM_029177660.1-7;Dbxref=GeneID:114871572%2CGenbank:XM_029177660.1;Parent=rna-XM_029177660.1
NW_021683678.1	Gnomon	exon	291902	292068	.	-	.	ID=exon-XM_029177660.1-3;Dbxref=GeneID:114871572%2CGenbank:XM_029177660.1;Parent=rna-XM_029177660.1
NW_021683678.1	Gnomon	exon	291714	291834	.	-	.	ID=exon-XM_029177660.1-4;Dbxref=GeneID:114871572%2CGenbank:XM_029177660.1;Parent=rna-XM_029177660.1
NW_021683678.1	Gnomon	exon	291542	291631	.	-	.	ID=exon-XM_029177660.1-5;Dbxref=GeneID:114871572%2CGenbank:XM_029177660.1;Parent=rna-XM_029177660.1
NW_021683678.1	Gnomon	exon	291347	291487	.	-	.	ID=exon-XM_029177660.1-6;Dbxref=GeneID:114871572%2CGenbank:XM_029177660.1;Parent=rna-XM_029177660.1
NW_021683678.1	Gnomon	exon	6690	6973	.	+	.	ID=exon-XM_029177784.1-4;Dbxref=GeneID:114871636%2CGenbank:XM_029177784.1;Parent=rna-XM_029177784.1
NW_021683678.1	Gnomon	exon	7039	7204	.	+	.	ID=exon-XM_029177784.1-5;Dbxref=GeneID:114871636%2CGenbank:XM_029177784.1;Parent=rna-XM_029177784.1
NW_021683678.1	Gnomon	exon	7284	7477	.	+	.	ID=exon-XM_029177784.1-6;Dbxref=GeneID:114871636%2CGenbank:XM_029177784.1;Parent=rna-XM_029177784.1
NW_021683678.1	Gnomon	exon	7544	7713	.	+	.	ID=exon-XM_029177784.1-7;Dbxref=GeneID:114871636%2CGenbank:XM_029177784.1;Parent=rna-XM_029177784.1
NW_021683678.1	Gnomon	exon	5793	5879	.	+	.	ID=exon-XM_029177784.1-1;Dbxref=GeneID:114871636%2CGenbank:XM_029177784.1;Parent=rna-XM_029177784.1
NW_021683678.1	Gnomon	exon	5966	6229	.	+	.	ID=exon-XM_029177784.1-2;Dbxref=GeneID:114871636%2CGenbank:XM_029177784.1;Parent=rna-XM_029177784.1
NW_021683678.1	Gnomon	exon	6346	6592	.	+	.	ID=exon-XM_029177784.1-3;Dbxref=GeneID:114871636%2CGenbank:XM_029177784.1;Parent=rna-XM_029177784.1
NW_021683678.1	Gnomon	exon	293026	293108	.	-	.	ID=exon-XM_029177660.1-1;Dbxref=GeneID:114871572%2CGenbank:XM_029177660.1;Parent=rna-XM_029177660.1
NW_021683678.1	Gnomon	exon	292137	292295	.	-	.	ID=exon-XM_029177660.1-2;Dbxref=GeneID:114871572%2CGenbank:XM_029177660.1;Parent=rna-XM_029177660.1
NW_021683678.1	Gnomon	mRNA	950446	974985	.	+	.	Name=XM_029177717.1;ID=rna-XM_029177717.1;Dbxref=GeneID:114871608%2CGenbank:XM_029177717.1;Parent=gene-LOC114871608
NW_021683678.1	Gnomon	CDS	1253112	1253962	.	+	0	Name=XP_029033702.1;ID=cds-XP_029033702.1;Dbxref=GeneID:114871674%2CGenbank:XP_029033702.1;Parent=rna-XM_029177869.1
NW_021683678.1	Gnomon	CDS	1254041	1256918	.	+	0	Name=XP_029033702.1;ID=cds-XP_029033702.1;Dbxref=GeneID:114871674%2CGenbank:XP_029033702.1;Parent=rna-XM_029177869.1
NW_021683678.1	Gnomon	CDS	237922	238003	.	-	0	Name=XP_029033692.1;ID=cds-XP_029033692.1;Dbxref=GeneID:114871667%2CGenbank:XP_029033692.1;Parent=rna-XM_029177859.1
NW_021683678.1	Gnomon	CDS	237642	237853	.	-	0	Name=XP_029033692.1;ID=cds-XP_029033692.1;Dbxref=GeneID:114871667%2CGenbank:XP_029033692.1;Parent=rna-XM_029177859.1
NW_021683678.1	Gnomon	CDS	237411	237576	.	-	0	Name=XP_029033692.1;ID=cds-XP_029033692.1;Dbxref=GeneID:114871667%2CGenbank:XP_029033692.1;Parent=rna-XM_029177859.1
NW_021683678.1	Gnomon	CDS	237265	237347	.	-	0	Name=XP_029033692.1;ID=cds-XP_029033692.1;Dbxref=GeneID:114871667%2CGenbank:XP_029033692.1;Parent=rna-XM_029177859.1
NW_021683678.1	Gnomon	CDS	237066	237208	.	-	0	Name=XP_029033692.1;ID=cds-XP_029033692.1;Dbxref=GeneID:114871667%2CGenbank:XP_029033692.1;Parent=rna-XM_029177859.1
NW_021683678.1	Gnomon	CDS	236531	236739	.	-	0	Name=XP_029033692.1;ID=cds-XP_029033692.1;Dbxref=GeneID:114871667%2CGenbank:XP_029033692.1;Parent=rna-XM_029177859.1
NW_021683678.1	Gnomon	CDS	236362	236468	.	-	0	Name=XP_029033692.1;ID=cds-XP_029033692.1;Dbxref=GeneID:114871667%2CGenbank:XP_029033692.1;Parent=rna-XM_029177859.1
NW_021683678.1	Gnomon	CDS	236180	236304	.	-	0	Name=XP_029033692.1;ID=cds-XP_029033692.1;Dbxref=GeneID:114871667%2CGenbank:XP_029033692.1;Parent=rna-XM_029177859.1
NW_021683678.1	Gnomon	CDS	235976	236108	.	-	0	Name=XP_029033692.1;ID=cds-XP_029033692.1;Dbxref=GeneID:114871667%2CGenbank:XP_029033692.1;Parent=rna-XM_029177859.1
NW_021683678.1	Gnomon	CDS	235764	235907	.	-	0	Name=XP_029033692.1;ID=cds-XP_029033692.1;Dbxref=GeneID:114871667%2CGenbank:XP_029033692.1;Parent=rna-XM_029177859.1
NW_021683678.1	Gnomon	CDS	235497	235703	.	-	0	Name=XP_029033692.1;ID=cds-XP_029033692.1;Dbxref=GeneID:114871667%2CGenbank:XP_029033692.1;Parent=rna-XM_029177859.1
NW_021683678.1	Gnomon	CDS	235159	235433	.	-	0	Name=XP_029033692.1;ID=cds-XP_029033692.1;Dbxref=GeneID:114871667%2CGenbank:XP_029033692.1;Parent=rna-XM_029177859.1
NW_021683678.1	Gnomon	CDS	234811	235091	.	-	0	Name=XP_029033692.1;ID=cds-XP_029033692.1;Dbxref=GeneID:114871667%2CGenbank:XP_029033692.1;Parent=rna-XM_029177859.1
NW_021683678.1	Gnomon	CDS	234605	234749	.	-	0	Name=XP_029033692.1;ID=cds-XP_029033692.1;Dbxref=GeneID:114871667%2CGenbank:XP_029033692.1;Parent=rna-XM_029177859.1
NW_021683678.1	Gnomon	CDS	234470	234546	.	-	0	Name=XP_029033692.1;ID=cds-XP_029033692.1;Dbxref=GeneID:114871667%2CGenbank:XP_029033692.1;Parent=rna-XM_029177859.1
NW_021683678.1	Gnomon	CDS	234124	234332	.	-	0	Name=XP_029033692.1;ID=cds-XP_029033692.1;Dbxref=GeneID:114871667%2CGenbank:XP_029033692.1;Parent=rna-XM_029177859.1
NW_021683678.1	Gnomon	CDS	233865	234057	.	-	0	Name=XP_029033692.1;ID=cds-XP_029033692.1;Dbxref=GeneID:114871667%2CGenbank:XP_029033692.1;Parent=rna-XM_029177859.1
NW_021683678.1	Gnomon	CDS	233590	233805	.	-	0	Name=XP_029033692.1;ID=cds-XP_029033692.1;Dbxref=GeneID:114871667%2CGenbank:XP_029033692.1;Parent=rna-XM_029177859.1
NW_021683678.1	Gnomon	CDS	233269	233510	.	-	0	Name=XP_029033692.1;ID=cds-XP_029033692.1;Dbxref=GeneID:114871667%2CGenbank:XP_029033692.1;Parent=rna-XM_029177859.1
NW_021683678.1	Gnomon	CDS	13475	13605	.	-	0	Name=XP_029033608.1;ID=cds-XP_029033608.1;Dbxref=GeneID:114871632%2CGenbank:XP_029033608.1;Parent=rna-XM_029177775.1
NW_021683678.1	Gnomon	CDS	12888	13084	.	-	0	Name=XP_029033608.1;ID=cds-XP_029033608.1;Dbxref=GeneID:114871632%2CGenbank:XP_029033608.1;Parent=rna-XM_029177775.1
NW_021683678.1	Gnomon	CDS	12671	12812	.	-	0	Name=XP_029033608.1;ID=cds-XP_029033608.1;Dbxref=GeneID:114871632%2CGenbank:XP_029033608.1;Parent=rna-XM_029177775.1
NW_021683678.1	Gnomon	CDS	12508	12604	.	-	0	Name=XP_029033608.1;ID=cds-XP_029033608.1;Dbxref=GeneID:114871632%2CGenbank:XP_029033608.1;Parent=rna-XM_029177775.1
NW_021683678.1	Gnomon	CDS	12253	12447	.	-	0	Name=XP_029033608.1;ID=cds-XP_029033608.1;Dbxref=GeneID:114871632%2CGenbank:XP_029033608.1;Parent=rna-XM_029177775.1
NW_021683678.1	Gnomon	CDS	11921	12073	.	-	0	Name=XP_029033608.1;ID=cds-XP_029033608.1;Dbxref=GeneID:114871632%2CGenbank:XP_029033608.1;Parent=rna-XM_029177775.1
NW_021683678.1	Gnomon	CDS	11587	11851	.	-	0	Name=XP_029033608.1;ID=cds-XP_029033608.1;Dbxref=GeneID:114871632%2CGenbank:XP_029033608.1;Parent=rna-XM_029177775.1
NW_021683678.1	Gnomon	CDS	11229	11507	.	-	0	Name=XP_029033608.1;ID=cds-XP_029033608.1;Dbxref=GeneID:114871632%2CGenbank:XP_029033608.1;Parent=rna-XM_029177775.1
NW_021683678.1	Gnomon	CDS	10944	11151	.	-	0	Name=XP_029033608.1;ID=cds-XP_029033608.1;Dbxref=GeneID:114871632%2CGenbank:XP_029033608.1;Parent=rna-XM_029177775.1
NW_021683678.1	Gnomon	CDS	10694	10878	.	-	0	Name=XP_029033608.1;ID=cds-XP_029033608.1;Dbxref=GeneID:114871632%2CGenbank:XP_029033608.1;Parent=rna-XM_029177775.1
NW_021683678.1	Gnomon	CDS	10315	10607	.	-	0	Name=XP_029033608.1;ID=cds-XP_029033608.1;Dbxref=GeneID:114871632%2CGenbank:XP_029033608.1;Parent=rna-XM_029177775.1
NW_021683678.1	Gnomon	CDS	9835	10110	.	-	0	Name=XP_029033608.1;ID=cds-XP_029033608.1;Dbxref=GeneID:114871632%2CGenbank:XP_029033608.1;Parent=rna-XM_029177775.1
NW_021683678.1	Gnomon	CDS	9142	9324	.	-	0	Name=XP_029033608.1;ID=cds-XP_029033608.1;Dbxref=GeneID:114871632%2CGenbank:XP_029033608.1;Parent=rna-XM_029177775.1
NW_021683678.1	Gnomon	CDS	8917	9075	.	-	0	Name=XP_029033608.1;ID=cds-XP_029033608.1;Dbxref=GeneID:114871632%2CGenbank:XP_029033608.1;Parent=rna-XM_029177775.1
NW_021683678.1	Gnomon	exon	951875	952318	.	-	.	ID=exon-XR_003788610.1-3;Dbxref=GeneID:114871626%2CGenbank:XR_003788610.1;Parent=rna-XR_003788610.1
NW_021683678.1	Gnomon	exon	950911	951786	.	-	.	ID=exon-XR_003788610.1-4;Dbxref=GeneID:114871626%2CGenbank:XR_003788610.1;Parent=rna-XR_003788610.1
NW_021683678.1	Gnomon	exon	961499	961585	.	-	.	ID=exon-XR_003788610.1-1;Dbxref=GeneID:114871626%2CGenbank:XR_003788610.1;Parent=rna-XR_003788610.1
NW_021683678.1	Gnomon	exon	956272	956398	.	-	.	ID=exon-XR_003788610.1-2;Dbxref=GeneID:114871626%2CGenbank:XR_003788610.1;Parent=rna-XR_003788610.1
NW_021683678.1	Gnomon	CDS	1280081	1280211	.	+	0	Name=XP_029033452.1;ID=cds-XP_029033452.1;Dbxref=GeneID:114871558%2CGenbank:XP_029033452.1;Parent=rna-XM_029177619.1
NW_021683678.1	Gnomon	CDS	1280386	1280412	.	+	0	Name=XP_029033452.1;ID=cds-XP_029033452.1;Dbxref=GeneID:114871558%2CGenbank:XP_029033452.1;Parent=rna-XM_029177619.1
NW_021683678.1	Gnomon	CDS	1280602	1280798	.	+	0	Name=XP_029033452.1;ID=cds-XP_029033452.1;Dbxref=GeneID:114871558%2CGenbank:XP_029033452.1;Parent=rna-XM_029177619.1
NW_021683678.1	Gnomon	CDS	1280874	1281015	.	+	0	Name=XP_029033452.1;ID=cds-XP_029033452.1;Dbxref=GeneID:114871558%2CGenbank:XP_029033452.1;Parent=rna-XM_029177619.1
NW_021683678.1	Gnomon	CDS	1281082	1281178	.	+	0	Name=XP_029033452.1;ID=cds-XP_029033452.1;Dbxref=GeneID:114871558%2CGenbank:XP_029033452.1;Parent=rna-XM_029177619.1
NW_021683678.1	Gnomon	CDS	1281239	1281433	.	+	0	Name=XP_029033452.1;ID=cds-XP_029033452.1;Dbxref=GeneID:114871558%2CGenbank:XP_029033452.1;Parent=rna-XM_029177619.1
NW_021683678.1	Gnomon	CDS	1281613	1281765	.	+	0	Name=XP_029033452.1;ID=cds-XP_029033452.1;Dbxref=GeneID:114871558%2CGenbank:XP_029033452.1;Parent=rna-XM_029177619.1
NW_021683678.1	Gnomon	CDS	1281835	1282099	.	+	0	Name=XP_029033452.1;ID=cds-XP_029033452.1;Dbxref=GeneID:114871558%2CGenbank:XP_029033452.1;Parent=rna-XM_029177619.1
NW_021683678.1	Gnomon	CDS	1282179	1282457	.	+	0	Name=XP_029033452.1;ID=cds-XP_029033452.1;Dbxref=GeneID:114871558%2CGenbank:XP_029033452.1;Parent=rna-XM_029177619.1
NW_021683678.1	Gnomon	CDS	1282535	1282742	.	+	0	Name=XP_029033452.1;ID=cds-XP_029033452.1;Dbxref=GeneID:114871558%2CGenbank:XP_029033452.1;Parent=rna-XM_029177619.1
NW_021683678.1	Gnomon	CDS	1282808	1282992	.	+	0	Name=XP_029033452.1;ID=cds-XP_029033452.1;Dbxref=GeneID:114871558%2CGenbank:XP_029033452.1;Parent=rna-XM_029177619.1
NW_021683678.1	Gnomon	CDS	1283079	1283371	.	+	0	Name=XP_029033452.1;ID=cds-XP_029033452.1;Dbxref=GeneID:114871558%2CGenbank:XP_029033452.1;Parent=rna-XM_029177619.1
NW_021683678.1	Gnomon	CDS	1283576	1283851	.	+	0	Name=XP_029033452.1;ID=cds-XP_029033452.1;Dbxref=GeneID:114871558%2CGenbank:XP_029033452.1;Parent=rna-XM_029177619.1
NW_021683678.1	Gnomon	CDS	1284362	1284544	.	+	0	Name=XP_029033452.1;ID=cds-XP_029033452.1;Dbxref=GeneID:114871558%2CGenbank:XP_029033452.1;Parent=rna-XM_029177619.1
NW_021683678.1	Gnomon	CDS	1284611	1284769	.	+	0	Name=XP_029033452.1;ID=cds-XP_029033452.1;Dbxref=GeneID:114871558%2CGenbank:XP_029033452.1;Parent=rna-XM_029177619.1
NW_021683678.1	Gnomon	CDS	13475	13605	.	-	0	Name=XP_029033609.1;ID=cds-XP_029033609.1;Dbxref=GeneID:114871632%2CGenbank:XP_029033609.1;Parent=rna-XM_029177776.1
NW_021683678.1	Gnomon	CDS	13274	13300	.	-	0	Name=XP_029033609.1;ID=cds-XP_029033609.1;Dbxref=GeneID:114871632%2CGenbank:XP_029033609.1;Parent=rna-XM_029177776.1
NW_021683678.1	Gnomon	CDS	12888	13084	.	-	0	Name=XP_029033609.1;ID=cds-XP_029033609.1;Dbxref=GeneID:114871632%2CGenbank:XP_029033609.1;Parent=rna-XM_029177776.1
NW_021683678.1	Gnomon	CDS	12671	12812	.	-	0	Name=XP_029033609.1;ID=cds-XP_029033609.1;Dbxref=GeneID:114871632%2CGenbank:XP_029033609.1;Parent=rna-XM_029177776.1
NW_021683678.1	Gnomon	CDS	12508	12604	.	-	0	Name=XP_029033609.1;ID=cds-XP_029033609.1;Dbxref=GeneID:114871632%2CGenbank:XP_029033609.1;Parent=rna-XM_029177776.1
NW_021683678.1	Gnomon	CDS	12253	12447	.	-	0	Name=XP_029033609.1;ID=cds-XP_029033609.1;Dbxref=GeneID:114871632%2CGenbank:XP_029033609.1;Parent=rna-XM_029177776.1
NW_021683678.1	Gnomon	CDS	11921	12073	.	-	0	Name=XP_029033609.1;ID=cds-XP_029033609.1;Dbxref=GeneID:114871632%2CGenbank:XP_029033609.1;Parent=rna-XM_029177776.1
NW_021683678.1	Gnomon	CDS	11587	11851	.	-	0	Name=XP_029033609.1;ID=cds-XP_029033609.1;Dbxref=GeneID:114871632%2CGenbank:XP_029033609.1;Parent=rna-XM_029177776.1
NW_021683678.1	Gnomon	CDS	11229	11507	.	-	0	Name=XP_029033609.1;ID=cds-XP_029033609.1;Dbxref=GeneID:114871632%2CGenbank:XP_029033609.1;Parent=rna-XM_029177776.1
NW_021683678.1	Gnomon	CDS	10944	11151	.	-	0	Name=XP_029033609.1;ID=cds-XP_029033609.1;Dbxref=GeneID:114871632%2CGenbank:XP_029033609.1;Parent=rna-XM_029177776.1
NW_021683678.1	Gnomon	CDS	10694	10878	.	-	0	Name=XP_029033609.1;ID=cds-XP_029033609.1;Dbxref=GeneID:114871632%2CGenbank:XP_029033609.1;Parent=rna-XM_029177776.1
NW_021683678.1	Gnomon	CDS	10315	10607	.	-	0	Name=XP_029033609.1;ID=cds-XP_029033609.1;Dbxref=GeneID:114871632%2CGenbank:XP_029033609.1;Parent=rna-XM_029177776.1
NW_021683678.1	Gnomon	CDS	9142	9324	.	-	0	Name=XP_029033609.1;ID=cds-XP_029033609.1;Dbxref=GeneID:114871632%2CGenbank:XP_029033609.1;Parent=rna-XM_029177776.1
NW_021683678.1	Gnomon	CDS	8917	9075	.	-	0	Name=XP_029033609.1;ID=cds-XP_029033609.1;Dbxref=GeneID:114871632%2CGenbank:XP_029033609.1;Parent=rna-XM_029177776.1
NW_021683678.1	Gnomon	exon	317600	317938	.	-	.	ID=exon-XM_029177683.1-1;Dbxref=GeneID:114871586%2CGenbank:XM_029177683.1;Parent=rna-XM_029177683.1
NW_021683678.1	Gnomon	mRNA	1149177	1159391	.	-	.	Name=XM_029177810.1;ID=rna-XM_029177810.1;Dbxref=GeneID:114871640%2CGenbank:XM_029177810.1;Parent=gene-LOC114871640
NW_021683678.1	Gnomon	exon	317355	317525	.	-	.	ID=exon-XM_029177683.1-2;Dbxref=GeneID:114871586%2CGenbank:XM_029177683.1;Parent=rna-XM_029177683.1
NW_021683678.1	Gnomon	exon	316411	316536	.	-	.	ID=exon-XM_029177683.1-3;Dbxref=GeneID:114871586%2CGenbank:XM_029177683.1;Parent=rna-XM_029177683.1
NW_021683678.1	Gnomon	exon	316193	316296	.	-	.	ID=exon-XM_029177683.1-4;Dbxref=GeneID:114871586%2CGenbank:XM_029177683.1;Parent=rna-XM_029177683.1
NW_021683678.1	Gnomon	exon	315580	316064	.	-	.	ID=exon-XM_029177683.1-5;Dbxref=GeneID:114871586%2CGenbank:XM_029177683.1;Parent=rna-XM_029177683.1
NW_021683678.1	Gnomon	exon	315299	315501	.	-	.	ID=exon-XM_029177683.1-6;Dbxref=GeneID:114871586%2CGenbank:XM_029177683.1;Parent=rna-XM_029177683.1
NW_021683678.1	Gnomon	exon	314973	315236	.	-	.	ID=exon-XM_029177683.1-7;Dbxref=GeneID:114871586%2CGenbank:XM_029177683.1;Parent=rna-XM_029177683.1
NW_021683678.1	Gnomon	exon	314594	314895	.	-	.	ID=exon-XM_029177683.1-8;Dbxref=GeneID:114871586%2CGenbank:XM_029177683.1;Parent=rna-XM_029177683.1
NW_021683678.1	Gnomon	exon	314226	314520	.	-	.	ID=exon-XM_029177683.1-9;Dbxref=GeneID:114871586%2CGenbank:XM_029177683.1;Parent=rna-XM_029177683.1
NW_021683678.1	Gnomon	exon	1097979	1098375	.	+	.	ID=exon-XM_029177855.1-1;Dbxref=GeneID:114871664%2CGenbank:XM_029177855.1;Parent=rna-XM_029177855.1
NW_021683678.1	Gnomon	exon	1105217	1105281	.	+	.	ID=exon-XM_029177855.1-2;Dbxref=GeneID:114871664%2CGenbank:XM_029177855.1;Parent=rna-XM_029177855.1
NW_021683678.1	Gnomon	exon	1106096	1106339	.	+	.	ID=exon-XM_029177855.1-5;Dbxref=GeneID:114871664%2CGenbank:XM_029177855.1;Parent=rna-XM_029177855.1
NW_021683678.1	Gnomon	exon	1106428	1108005	.	+	.	ID=exon-XM_029177855.1-6;Dbxref=GeneID:114871664%2CGenbank:XM_029177855.1;Parent=rna-XM_029177855.1
NW_021683678.1	Gnomon	exon	1105358	1105571	.	+	.	ID=exon-XM_029177855.1-3;Dbxref=GeneID:114871664%2CGenbank:XM_029177855.1;Parent=rna-XM_029177855.1
NW_021683678.1	Gnomon	exon	1105650	1105786	.	+	.	ID=exon-XM_029177855.1-4;Dbxref=GeneID:114871664%2CGenbank:XM_029177855.1;Parent=rna-XM_029177855.1
NW_021683678.1	Gnomon	exon	1157195	1157369	.	-	.	ID=exon-XM_029177808.1-3;Dbxref=GeneID:114871640%2CGenbank:XM_029177808.1;Parent=rna-XM_029177808.1
NW_021683678.1	Gnomon	exon	1150846	1151015	.	-	.	ID=exon-XM_029177808.1-4;Dbxref=GeneID:114871640%2CGenbank:XM_029177808.1;Parent=rna-XM_029177808.1
NW_021683678.1	Gnomon	exon	1150563	1150749	.	-	.	ID=exon-XM_029177808.1-5;Dbxref=GeneID:114871640%2CGenbank:XM_029177808.1;Parent=rna-XM_029177808.1
NW_021683678.1	Gnomon	exon	1149196	1150340	.	-	.	ID=exon-XM_029177808.1-6;Dbxref=GeneID:114871640%2CGenbank:XM_029177808.1;Parent=rna-XM_029177808.1
NW_021683678.1	Gnomon	exon	1159308	1159736	.	-	.	ID=exon-XM_029177808.1-1;Dbxref=GeneID:114871640%2CGenbank:XM_029177808.1;Parent=rna-XM_029177808.1
NW_021683678.1	Gnomon	exon	1158119	1158308	.	-	.	ID=exon-XM_029177808.1-2;Dbxref=GeneID:114871640%2CGenbank:XM_029177808.1;Parent=rna-XM_029177808.1
NW_021683678.1	Gnomon	exon	288600	288732	.	+	.	ID=exon-XM_029177636.1-4;Dbxref=GeneID:114871564%2CGenbank:XM_029177636.1;Parent=rna-XM_029177636.1
NW_021683678.1	Gnomon	exon	288813	289381	.	+	.	ID=exon-XM_029177636.1-5;Dbxref=GeneID:114871564%2CGenbank:XM_029177636.1;Parent=rna-XM_029177636.1
NW_021683678.1	Gnomon	exon	288265	288364	.	+	.	ID=exon-XM_029177636.1-2;Dbxref=GeneID:114871564%2CGenbank:XM_029177636.1;Parent=rna-XM_029177636.1
NW_021683678.1	Gnomon	exon	288449	288541	.	+	.	ID=exon-XM_029177636.1-3;Dbxref=GeneID:114871564%2CGenbank:XM_029177636.1;Parent=rna-XM_029177636.1
NW_021683678.1	Gnomon	exon	290520	290646	.	+	.	ID=exon-XM_029177636.1-8;Dbxref=GeneID:114871564%2CGenbank:XM_029177636.1;Parent=rna-XM_029177636.1
NW_021683678.1	Gnomon	exon	290714	290971	.	+	.	ID=exon-XM_029177636.1-9;Dbxref=GeneID:114871564%2CGenbank:XM_029177636.1;Parent=rna-XM_029177636.1
NW_021683678.1	Gnomon	exon	289448	290210	.	+	.	ID=exon-XM_029177636.1-6;Dbxref=GeneID:114871564%2CGenbank:XM_029177636.1;Parent=rna-XM_029177636.1
NW_021683678.1	Gnomon	exon	290284	290443	.	+	.	ID=exon-XM_029177636.1-7;Dbxref=GeneID:114871564%2CGenbank:XM_029177636.1;Parent=rna-XM_029177636.1
NW_021683678.1	Gnomon	exon	287606	288192	.	+	.	ID=exon-XM_029177636.1-1;Dbxref=GeneID:114871564%2CGenbank:XM_029177636.1;Parent=rna-XM_029177636.1
NW_021683678.1	Gnomon	mRNA	950432	974985	.	+	.	Name=XM_029177716.1;ID=rna-XM_029177716.1;Dbxref=GeneID:114871608%2CGenbank:XM_029177716.1;Parent=gene-LOC114871608
NW_021683678.1	Gnomon	CDS	666942	668285	.	-	0	Name=XP_029033693.1;ID=cds-XP_029033693.1;Dbxref=GeneID:114871668%2CGenbank:XP_029033693.1;Parent=rna-XM_029177860.1
NW_021683678.1	Gnomon	CDS	1005494	1005768	.	-	0	Name=XP_029033703.1;ID=cds-XP_029033703.1;Dbxref=GeneID:114871675%2CGenbank:XP_029033703.1;Parent=rna-XM_029177870.1
NW_021683678.1	Gnomon	CDS	1005322	1005421	.	-	0	Name=XP_029033703.1;ID=cds-XP_029033703.1;Dbxref=GeneID:114871675%2CGenbank:XP_029033703.1;Parent=rna-XM_029177870.1
NW_021683678.1	Gnomon	CDS	1005145	1005237	.	-	0	Name=XP_029033703.1;ID=cds-XP_029033703.1;Dbxref=GeneID:114871675%2CGenbank:XP_029033703.1;Parent=rna-XM_029177870.1
NW_021683678.1	Gnomon	CDS	1004954	1005086	.	-	0	Name=XP_029033703.1;ID=cds-XP_029033703.1;Dbxref=GeneID:114871675%2CGenbank:XP_029033703.1;Parent=rna-XM_029177870.1
NW_021683678.1	Gnomon	CDS	1004305	1004873	.	-	0	Name=XP_029033703.1;ID=cds-XP_029033703.1;Dbxref=GeneID:114871675%2CGenbank:XP_029033703.1;Parent=rna-XM_029177870.1
NW_021683678.1	Gnomon	CDS	1003476	1004238	.	-	0	Name=XP_029033703.1;ID=cds-XP_029033703.1;Dbxref=GeneID:114871675%2CGenbank:XP_029033703.1;Parent=rna-XM_029177870.1
NW_021683678.1	Gnomon	CDS	1003243	1003402	.	-	0	Name=XP_029033703.1;ID=cds-XP_029033703.1;Dbxref=GeneID:114871675%2CGenbank:XP_029033703.1;Parent=rna-XM_029177870.1
NW_021683678.1	Gnomon	CDS	1003040	1003166	.	-	0	Name=XP_029033703.1;ID=cds-XP_029033703.1;Dbxref=GeneID:114871675%2CGenbank:XP_029033703.1;Parent=rna-XM_029177870.1
NW_021683678.1	Gnomon	CDS	1002724	1002972	.	-	0	Name=XP_029033703.1;ID=cds-XP_029033703.1;Dbxref=GeneID:114871675%2CGenbank:XP_029033703.1;Parent=rna-XM_029177870.1
NW_021683678.1	Gnomon	CDS	1280081	1280211	.	+	0	Name=XP_029033453.1;ID=cds-XP_029033453.1;Dbxref=GeneID:114871558%2CGenbank:XP_029033453.1;Parent=rna-XM_029177620.1
NW_021683678.1	Gnomon	CDS	1280386	1280412	.	+	0	Name=XP_029033453.1;ID=cds-XP_029033453.1;Dbxref=GeneID:114871558%2CGenbank:XP_029033453.1;Parent=rna-XM_029177620.1
NW_021683678.1	Gnomon	CDS	1280602	1280798	.	+	0	Name=XP_029033453.1;ID=cds-XP_029033453.1;Dbxref=GeneID:114871558%2CGenbank:XP_029033453.1;Parent=rna-XM_029177620.1
NW_021683678.1	Gnomon	CDS	1280874	1281015	.	+	0	Name=XP_029033453.1;ID=cds-XP_029033453.1;Dbxref=GeneID:114871558%2CGenbank:XP_029033453.1;Parent=rna-XM_029177620.1
NW_021683678.1	Gnomon	CDS	1281082	1281178	.	+	0	Name=XP_029033453.1;ID=cds-XP_029033453.1;Dbxref=GeneID:114871558%2CGenbank:XP_029033453.1;Parent=rna-XM_029177620.1
NW_021683678.1	Gnomon	CDS	1281239	1281433	.	+	0	Name=XP_029033453.1;ID=cds-XP_029033453.1;Dbxref=GeneID:114871558%2CGenbank:XP_029033453.1;Parent=rna-XM_029177620.1
NW_021683678.1	Gnomon	CDS	1281613	1281765	.	+	0	Name=XP_029033453.1;ID=cds-XP_029033453.1;Dbxref=GeneID:114871558%2CGenbank:XP_029033453.1;Parent=rna-XM_029177620.1
NW_021683678.1	Gnomon	CDS	1281835	1282099	.	+	0	Name=XP_029033453.1;ID=cds-XP_029033453.1;Dbxref=GeneID:114871558%2CGenbank:XP_029033453.1;Parent=rna-XM_029177620.1
NW_021683678.1	Gnomon	CDS	1282179	1282457	.	+	0	Name=XP_029033453.1;ID=cds-XP_029033453.1;Dbxref=GeneID:114871558%2CGenbank:XP_029033453.1;Parent=rna-XM_029177620.1
NW_021683678.1	Gnomon	CDS	1282535	1282742	.	+	0	Name=XP_029033453.1;ID=cds-XP_029033453.1;Dbxref=GeneID:114871558%2CGenbank:XP_029033453.1;Parent=rna-XM_029177620.1
NW_021683678.1	Gnomon	CDS	1282817	1282992	.	+	0	Name=XP_029033453.1;ID=cds-XP_029033453.1;Dbxref=GeneID:114871558%2CGenbank:XP_029033453.1;Parent=rna-XM_029177620.1
NW_021683678.1	Gnomon	CDS	1283079	1283371	.	+	0	Name=XP_029033453.1;ID=cds-XP_029033453.1;Dbxref=GeneID:114871558%2CGenbank:XP_029033453.1;Parent=rna-XM_029177620.1
NW_021683678.1	Gnomon	CDS	1283576	1283851	.	+	0	Name=XP_029033453.1;ID=cds-XP_029033453.1;Dbxref=GeneID:114871558%2CGenbank:XP_029033453.1;Parent=rna-XM_029177620.1
NW_021683678.1	Gnomon	CDS	1284362	1284544	.	+	0	Name=XP_029033453.1;ID=cds-XP_029033453.1;Dbxref=GeneID:114871558%2CGenbank:XP_029033453.1;Parent=rna-XM_029177620.1
NW_021683678.1	Gnomon	CDS	1284611	1284769	.	+	0	Name=XP_029033453.1;ID=cds-XP_029033453.1;Dbxref=GeneID:114871558%2CGenbank:XP_029033453.1;Parent=rna-XM_029177620.1
NW_021683678.1	Gnomon	mRNA	1061624	1062295	.	+	.	Name=XM_029177857.1;ID=rna-XM_029177857.1;Dbxref=GeneID:114871666%2CGenbank:XM_029177857.1;Parent=gene-LOC114871666
NW_021683678.1	Gnomon	exon	1150563	1150749	.	-	.	ID=exon-XM_029177807.1-8;Dbxref=GeneID:114871640%2CGenbank:XM_029177807.1;Parent=rna-XM_029177807.1
NW_021683678.1	Gnomon	exon	1149177	1150340	.	-	.	ID=exon-XM_029177807.1-9;Dbxref=GeneID:114871640%2CGenbank:XM_029177807.1;Parent=rna-XM_029177807.1
NW_021683678.1	Gnomon	exon	1157195	1157369	.	-	.	ID=exon-XM_029177807.1-6;Dbxref=GeneID:114871640%2CGenbank:XM_029177807.1;Parent=rna-XM_029177807.1
NW_021683678.1	Gnomon	exon	1150846	1151015	.	-	.	ID=exon-XM_029177807.1-7;Dbxref=GeneID:114871640%2CGenbank:XM_029177807.1;Parent=rna-XM_029177807.1
NW_021683678.1	Gnomon	exon	1170056	1170265	.	-	.	ID=exon-XM_029177807.1-4;Dbxref=GeneID:114871640%2CGenbank:XM_029177807.1;Parent=rna-XM_029177807.1
NW_021683678.1	Gnomon	exon	1158119	1158319	.	-	.	ID=exon-XM_029177807.1-5;Dbxref=GeneID:114871640%2CGenbank:XM_029177807.1;Parent=rna-XM_029177807.1
NW_021683678.1	Gnomon	exon	278604	280962	.	-	.	ID=exon-XM_029177650.1-10;Dbxref=GeneID:114871569%2CGenbank:XM_029177650.1;Parent=rna-XM_029177650.1
NW_021683678.1	Gnomon	mRNA	950433	974985	.	+	.	Name=XM_029177711.1;ID=rna-XM_029177711.1;Dbxref=GeneID:114871608%2CGenbank:XM_029177711.1;Parent=gene-LOC114871608
NW_021683678.1	Gnomon	mRNA	1277846	1285821	.	+	.	Name=XM_029177617.1;ID=rna-XM_029177617.1;Dbxref=GeneID:114871558%2CGenbank:XM_029177617.1;Parent=gene-LOC114871558
NW_021683678.1	Gnomon	CDS	2273	3904	.	-	0	Name=XP_029033615.1;ID=cds-XP_029033615.1;Dbxref=GeneID:114871634%2CGenbank:XP_029033615.1;Parent=rna-XM_029177782.1
NW_021683678.1	Gnomon	CDS	2031	2204	.	-	0	Name=XP_029033615.1;ID=cds-XP_029033615.1;Dbxref=GeneID:114871634%2CGenbank:XP_029033615.1;Parent=rna-XM_029177782.1
NW_021683678.1	Gnomon	CDS	1817	1951	.	-	0	Name=XP_029033615.1;ID=cds-XP_029033615.1;Dbxref=GeneID:114871634%2CGenbank:XP_029033615.1;Parent=rna-XM_029177782.1
NW_021683678.1	Gnomon	CDS	1591	1749	.	-	0	Name=XP_029033615.1;ID=cds-XP_029033615.1;Dbxref=GeneID:114871634%2CGenbank:XP_029033615.1;Parent=rna-XM_029177782.1
NW_021683678.1	Gnomon	exon	1018230	1018423	.	-	.	ID=exon-XM_029177873.1-1;Dbxref=GeneID:114871676%2CGenbank:XM_029177873.1;Parent=rna-XM_029177873.1
NW_021683678.1	Gnomon	exon	1017704	1017784	.	-	.	ID=exon-XM_029177873.1-2;Dbxref=GeneID:114871676%2CGenbank:XM_029177873.1;Parent=rna-XM_029177873.1
NW_021683678.1	Gnomon	exon	1017450	1017630	.	-	.	ID=exon-XM_029177873.1-3;Dbxref=GeneID:114871676%2CGenbank:XM_029177873.1;Parent=rna-XM_029177873.1
NW_021683678.1	Gnomon	exon	1017140	1017367	.	-	.	ID=exon-XM_029177873.1-4;Dbxref=GeneID:114871676%2CGenbank:XM_029177873.1;Parent=rna-XM_029177873.1
NW_021683678.1	Gnomon	exon	1016724	1017042	.	-	.	ID=exon-XM_029177873.1-5;Dbxref=GeneID:114871676%2CGenbank:XM_029177873.1;Parent=rna-XM_029177873.1
NW_021683678.1	Gnomon	exon	1016501	1016634	.	-	.	ID=exon-XM_029177873.1-6;Dbxref=GeneID:114871676%2CGenbank:XM_029177873.1;Parent=rna-XM_029177873.1
NW_021683678.1	Gnomon	exon	1016255	1016417	.	-	.	ID=exon-XM_029177873.1-7;Dbxref=GeneID:114871676%2CGenbank:XM_029177873.1;Parent=rna-XM_029177873.1
NW_021683678.1	Gnomon	exon	1016085	1016176	.	-	.	ID=exon-XM_029177873.1-8;Dbxref=GeneID:114871676%2CGenbank:XM_029177873.1;Parent=rna-XM_029177873.1
NW_021683678.1	Gnomon	exon	1015835	1016029	.	-	.	ID=exon-XM_029177873.1-9;Dbxref=GeneID:114871676%2CGenbank:XM_029177873.1;Parent=rna-XM_029177873.1
NW_021683678.1	Gnomon	mRNA	296200	299658	.	+	.	Name=XM_029177710.1;ID=rna-XM_029177710.1;Dbxref=GeneID:114871601%2CGenbank:XM_029177710.1;Parent=gene-LOC114871601
NW_021683678.1	Gnomon	mRNA	1104788	1108005	.	+	.	Name=XM_029177856.1;ID=rna-XM_029177856.1;Dbxref=GeneID:114871664%2CGenbank:XM_029177856.1;Parent=gene-LOC114871664
NW_021683678.1	Gnomon	exon	1171129	1171303	.	-	.	ID=exon-XM_029177807.1-2;Dbxref=GeneID:114871640%2CGenbank:XM_029177807.1;Parent=rna-XM_029177807.1
NW_021683678.1	Gnomon	exon	1170350	1170583	.	-	.	ID=exon-XM_029177807.1-3;Dbxref=GeneID:114871640%2CGenbank:XM_029177807.1;Parent=rna-XM_029177807.1
NW_021683678.1	Gnomon	exon	1182798	1182886	.	-	.	ID=exon-XM_029177807.1-1;Dbxref=GeneID:114871640%2CGenbank:XM_029177807.1;Parent=rna-XM_029177807.1
NW_021683678.1	Gnomon	CDS	1010932	1010991	.	+	0	Name=XP_029033710.1;ID=cds-XP_029033710.1;Dbxref=GeneID:114871677%2CGenbank:XP_029033710.1;Parent=rna-XM_029177877.1
NW_021683678.1	Gnomon	CDS	1011069	1011434	.	+	0	Name=XP_029033710.1;ID=cds-XP_029033710.1;Dbxref=GeneID:114871677%2CGenbank:XP_029033710.1;Parent=rna-XM_029177877.1
NW_021683678.1	Gnomon	CDS	1011517	1011607	.	+	0	Name=XP_029033710.1;ID=cds-XP_029033710.1;Dbxref=GeneID:114871677%2CGenbank:XP_029033710.1;Parent=rna-XM_029177877.1
NW_021683678.1	Gnomon	CDS	1011688	1011938	.	+	0	Name=XP_029033710.1;ID=cds-XP_029033710.1;Dbxref=GeneID:114871677%2CGenbank:XP_029033710.1;Parent=rna-XM_029177877.1
NW_021683678.1	Gnomon	CDS	1012027	1012233	.	+	0	Name=XP_029033710.1;ID=cds-XP_029033710.1;Dbxref=GeneID:114871677%2CGenbank:XP_029033710.1;Parent=rna-XM_029177877.1
NW_021683678.1	Gnomon	CDS	1012308	1012490	.	+	0	Name=XP_029033710.1;ID=cds-XP_029033710.1;Dbxref=GeneID:114871677%2CGenbank:XP_029033710.1;Parent=rna-XM_029177877.1
NW_021683678.1	Gnomon	CDS	1012568	1012660	.	+	0	Name=XP_029033710.1;ID=cds-XP_029033710.1;Dbxref=GeneID:114871677%2CGenbank:XP_029033710.1;Parent=rna-XM_029177877.1
NW_021683678.1	Gnomon	CDS	1012724	1012918	.	+	0	Name=XP_029033710.1;ID=cds-XP_029033710.1;Dbxref=GeneID:114871677%2CGenbank:XP_029033710.1;Parent=rna-XM_029177877.1
NW_021683678.1	Gnomon	exon	10944	11151	.	-	.	ID=exon-XM_029177775.1-10;Dbxref=GeneID:114871632%2CGenbank:XM_029177775.1;Parent=rna-XM_029177775.1
NW_021683678.1	Gnomon	exon	10694	10878	.	-	.	ID=exon-XM_029177775.1-11;Dbxref=GeneID:114871632%2CGenbank:XM_029177775.1;Parent=rna-XM_029177775.1
NW_021683678.1	Gnomon	exon	10315	10607	.	-	.	ID=exon-XM_029177775.1-12;Dbxref=GeneID:114871632%2CGenbank:XM_029177775.1;Parent=rna-XM_029177775.1
NW_021683678.1	Gnomon	exon	9835	10110	.	-	.	ID=exon-XM_029177775.1-13;Dbxref=GeneID:114871632%2CGenbank:XM_029177775.1;Parent=rna-XM_029177775.1
NW_021683678.1	Gnomon	exon	9142	9324	.	-	.	ID=exon-XM_029177775.1-14;Dbxref=GeneID:114871632%2CGenbank:XM_029177775.1;Parent=rna-XM_029177775.1
NW_021683678.1	Gnomon	exon	7865	9075	.	-	.	ID=exon-XM_029177775.1-15;Dbxref=GeneID:114871632%2CGenbank:XM_029177775.1;Parent=rna-XM_029177775.1
NW_021683678.1	Gnomon	CDS	1289782	1291413	.	+	0	Name=XP_029033460.1;ID=cds-XP_029033460.1;Dbxref=GeneID:114871559%2CGenbank:XP_029033460.1;Parent=rna-XM_029177627.1
NW_021683678.1	Gnomon	CDS	1291482	1291655	.	+	0	Name=XP_029033460.1;ID=cds-XP_029033460.1;Dbxref=GeneID:114871559%2CGenbank:XP_029033460.1;Parent=rna-XM_029177627.1
NW_021683678.1	Gnomon	CDS	1291735	1291869	.	+	0	Name=XP_029033460.1;ID=cds-XP_029033460.1;Dbxref=GeneID:114871559%2CGenbank:XP_029033460.1;Parent=rna-XM_029177627.1
NW_021683678.1	Gnomon	CDS	1291937	1292095	.	+	0	Name=XP_029033460.1;ID=cds-XP_029033460.1;Dbxref=GeneID:114871559%2CGenbank:XP_029033460.1;Parent=rna-XM_029177627.1
NW_021683678.1	Gnomon	CDS	45083	45654	.	+	0	Name=XP_029033616.1;ID=cds-XP_029033616.1;Dbxref=GeneID:114871635%2CGenbank:XP_029033616.1;Parent=rna-XM_029177783.1
NW_021683678.1	Gnomon	CDS	45971	46185	.	+	0	Name=XP_029033616.1;ID=cds-XP_029033616.1;Dbxref=GeneID:114871635%2CGenbank:XP_029033616.1;Parent=rna-XM_029177783.1
NW_021683678.1	Gnomon	CDS	47241	47641	.	+	0	Name=XP_029033616.1;ID=cds-XP_029033616.1;Dbxref=GeneID:114871635%2CGenbank:XP_029033616.1;Parent=rna-XM_029177783.1
NW_021683678.1	Gnomon	mRNA	950434	974985	.	+	.	Name=XM_029177713.1;ID=rna-XM_029177713.1;Dbxref=GeneID:114871608%2CGenbank:XM_029177713.1;Parent=gene-LOC114871608
NW_021683678.1	Gnomon	mRNA	1279144	1285821	.	+	.	Name=XM_029177619.1;ID=rna-XM_029177619.1;Dbxref=GeneID:114871558%2CGenbank:XM_029177619.1;Parent=gene-LOC114871558
NW_021683678.1	Gnomon	CDS	1001457	1001549	.	+	0	Name=XP_029033711.1;ID=cds-XP_029033711.1;Dbxref=GeneID:114871678%2CGenbank:XP_029033711.1;Parent=rna-XM_029177878.1
NW_021683678.1	Gnomon	CDS	1001618	1001784	.	+	0	Name=XP_029033711.1;ID=cds-XP_029033711.1;Dbxref=GeneID:114871678%2CGenbank:XP_029033711.1;Parent=rna-XM_029177878.1
NW_021683678.1	Gnomon	CDS	1001852	1001972	.	+	0	Name=XP_029033711.1;ID=cds-XP_029033711.1;Dbxref=GeneID:114871678%2CGenbank:XP_029033711.1;Parent=rna-XM_029177878.1
NW_021683678.1	Gnomon	CDS	1002055	1002144	.	+	0	Name=XP_029033711.1;ID=cds-XP_029033711.1;Dbxref=GeneID:114871678%2CGenbank:XP_029033711.1;Parent=rna-XM_029177878.1
NW_021683678.1	Gnomon	CDS	1002199	1002339	.	+	0	Name=XP_029033711.1;ID=cds-XP_029033711.1;Dbxref=GeneID:114871678%2CGenbank:XP_029033711.1;Parent=rna-XM_029177878.1
NW_021683678.1	Gnomon	CDS	1002416	1002571	.	+	0	Name=XP_029033711.1;ID=cds-XP_029033711.1;Dbxref=GeneID:114871678%2CGenbank:XP_029033711.1;Parent=rna-XM_029177878.1
NW_021683678.1	Gnomon	exon	964852	964905	.	+	.	ID=exon-XM_029177717.1-10;Dbxref=GeneID:114871608%2CGenbank:XM_029177717.1;Parent=rna-XM_029177717.1
NW_021683678.1	Gnomon	exon	965597	965720	.	+	.	ID=exon-XM_029177717.1-11;Dbxref=GeneID:114871608%2CGenbank:XM_029177717.1;Parent=rna-XM_029177717.1
NW_021683678.1	Gnomon	exon	971766	971916	.	+	.	ID=exon-XM_029177717.1-12;Dbxref=GeneID:114871608%2CGenbank:XM_029177717.1;Parent=rna-XM_029177717.1
NW_021683678.1	Gnomon	exon	972589	972775	.	+	.	ID=exon-XM_029177717.1-13;Dbxref=GeneID:114871608%2CGenbank:XM_029177717.1;Parent=rna-XM_029177717.1
NW_021683678.1	Gnomon	exon	972856	972976	.	+	.	ID=exon-XM_029177717.1-14;Dbxref=GeneID:114871608%2CGenbank:XM_029177717.1;Parent=rna-XM_029177717.1
NW_021683678.1	Gnomon	exon	973056	973171	.	+	.	ID=exon-XM_029177717.1-15;Dbxref=GeneID:114871608%2CGenbank:XM_029177717.1;Parent=rna-XM_029177717.1
NW_021683678.1	Gnomon	exon	973248	974985	.	+	.	ID=exon-XM_029177717.1-16;Dbxref=GeneID:114871608%2CGenbank:XM_029177717.1;Parent=rna-XM_029177717.1
NW_021683678.1	Gnomon	exon	1220884	1220971	.	-	.	ID=exon-XM_029177831.1-1;Dbxref=GeneID:114871652%2CGenbank:XM_029177831.1;Parent=rna-XM_029177831.1
NW_021683678.1	Gnomon	exon	1220269	1220439	.	-	.	ID=exon-XM_029177831.1-2;Dbxref=GeneID:114871652%2CGenbank:XM_029177831.1;Parent=rna-XM_029177831.1
NW_021683678.1	Gnomon	exon	1219840	1220003	.	-	.	ID=exon-XM_029177831.1-3;Dbxref=GeneID:114871652%2CGenbank:XM_029177831.1;Parent=rna-XM_029177831.1
NW_021683678.1	Gnomon	exon	1219564	1219758	.	-	.	ID=exon-XM_029177831.1-4;Dbxref=GeneID:114871652%2CGenbank:XM_029177831.1;Parent=rna-XM_029177831.1
NW_021683678.1	Gnomon	exon	1218687	1219493	.	-	.	ID=exon-XM_029177831.1-5;Dbxref=GeneID:114871652%2CGenbank:XM_029177831.1;Parent=rna-XM_029177831.1
NW_021683678.1	Gnomon	exon	1218480	1218611	.	-	.	ID=exon-XM_029177831.1-6;Dbxref=GeneID:114871652%2CGenbank:XM_029177831.1;Parent=rna-XM_029177831.1
NW_021683678.1	Gnomon	exon	1217902	1218414	.	-	.	ID=exon-XM_029177831.1-7;Dbxref=GeneID:114871652%2CGenbank:XM_029177831.1;Parent=rna-XM_029177831.1
NW_021683678.1	Gnomon	exon	1217528	1217750	.	-	.	ID=exon-XM_029177831.1-8;Dbxref=GeneID:114871652%2CGenbank:XM_029177831.1;Parent=rna-XM_029177831.1
NW_021683678.1	Gnomon	exon	230022	230220	.	+	.	ID=exon-XM_029177633.1-14;Dbxref=GeneID:114871563%2CGenbank:XM_029177633.1;Parent=rna-XM_029177633.1
NW_021683678.1	Gnomon	exon	1217367	1217452	.	-	.	ID=exon-XM_029177831.1-9;Dbxref=GeneID:114871652%2CGenbank:XM_029177831.1;Parent=rna-XM_029177831.1
NW_021683678.1	Gnomon	exon	230298	231394	.	+	.	ID=exon-XM_029177633.1-15;Dbxref=GeneID:114871563%2CGenbank:XM_029177633.1;Parent=rna-XM_029177633.1
NW_021683678.1	Gnomon	exon	226504	226697	.	+	.	ID=exon-XM_029177633.1-10;Dbxref=GeneID:114871563%2CGenbank:XM_029177633.1;Parent=rna-XM_029177633.1
NW_021683678.1	Gnomon	exon	227472	227697	.	+	.	ID=exon-XM_029177633.1-11;Dbxref=GeneID:114871563%2CGenbank:XM_029177633.1;Parent=rna-XM_029177633.1
NW_021683678.1	Gnomon	exon	229431	229560	.	+	.	ID=exon-XM_029177633.1-12;Dbxref=GeneID:114871563%2CGenbank:XM_029177633.1;Parent=rna-XM_029177633.1
NW_021683678.1	Gnomon	exon	229639	229946	.	+	.	ID=exon-XM_029177633.1-13;Dbxref=GeneID:114871563%2CGenbank:XM_029177633.1;Parent=rna-XM_029177633.1
NW_021683678.1	Gnomon	CDS	1287094	1287328	.	-	0	Name=XP_029033461.1;ID=cds-XP_029033461.1;Dbxref=GeneID:114871561%2CGenbank:XP_029033461.1;Parent=rna-XM_029177628.1
NW_021683678.1	Gnomon	CDS	1286713	1286996	.	-	0	Name=XP_029033461.1;ID=cds-XP_029033461.1;Dbxref=GeneID:114871561%2CGenbank:XP_029033461.1;Parent=rna-XM_029177628.1
NW_021683678.1	Gnomon	CDS	1286482	1286647	.	-	0	Name=XP_029033461.1;ID=cds-XP_029033461.1;Dbxref=GeneID:114871561%2CGenbank:XP_029033461.1;Parent=rna-XM_029177628.1
NW_021683678.1	Gnomon	CDS	1286209	1286402	.	-	0	Name=XP_029033461.1;ID=cds-XP_029033461.1;Dbxref=GeneID:114871561%2CGenbank:XP_029033461.1;Parent=rna-XM_029177628.1
NW_021683678.1	Gnomon	CDS	1286002	1286142	.	-	0	Name=XP_029033461.1;ID=cds-XP_029033461.1;Dbxref=GeneID:114871561%2CGenbank:XP_029033461.1;Parent=rna-XM_029177628.1
NW_021683678.1	Gnomon	mRNA	233269	238003	.	-	.	Name=XM_029177859.1;ID=rna-XM_029177859.1;Dbxref=GeneID:114871667%2CGenbank:XM_029177859.1;Parent=gene-LOC114871667
NW_021683678.1	Gnomon	exon	315935	316064	.	-	.	ID=exon-XM_029177685.1-4;Dbxref=GeneID:114871586%2CGenbank:XM_029177685.1;Parent=rna-XM_029177685.1
NW_021683678.1	Gnomon	exon	315580	315856	.	-	.	ID=exon-XM_029177685.1-5;Dbxref=GeneID:114871586%2CGenbank:XM_029177685.1;Parent=rna-XM_029177685.1
NW_021683678.1	Gnomon	exon	315299	315501	.	-	.	ID=exon-XM_029177685.1-6;Dbxref=GeneID:114871586%2CGenbank:XM_029177685.1;Parent=rna-XM_029177685.1
NW_021683678.1	Gnomon	exon	314973	315236	.	-	.	ID=exon-XM_029177685.1-7;Dbxref=GeneID:114871586%2CGenbank:XM_029177685.1;Parent=rna-XM_029177685.1
NW_021683678.1	Gnomon	exon	317355	317450	.	-	.	ID=exon-XM_029177685.1-1;Dbxref=GeneID:114871586%2CGenbank:XM_029177685.1;Parent=rna-XM_029177685.1
NW_021683678.1	Gnomon	exon	316411	316536	.	-	.	ID=exon-XM_029177685.1-2;Dbxref=GeneID:114871586%2CGenbank:XM_029177685.1;Parent=rna-XM_029177685.1
NW_021683678.1	Gnomon	exon	316193	316296	.	-	.	ID=exon-XM_029177685.1-3;Dbxref=GeneID:114871586%2CGenbank:XM_029177685.1;Parent=rna-XM_029177685.1
NW_021683678.1	Gnomon	exon	314594	314895	.	-	.	ID=exon-XM_029177685.1-8;Dbxref=GeneID:114871586%2CGenbank:XM_029177685.1;Parent=rna-XM_029177685.1
NW_021683678.1	Gnomon	exon	314226	314520	.	-	.	ID=exon-XM_029177685.1-9;Dbxref=GeneID:114871586%2CGenbank:XM_029177685.1;Parent=rna-XM_029177685.1
NW_021683678.1	Gnomon	CDS	6358	6592	.	+	0	Name=XP_029033617.1;ID=cds-XP_029033617.1;Dbxref=GeneID:114871636%2CGenbank:XP_029033617.1;Parent=rna-XM_029177784.1
NW_021683678.1	Gnomon	CDS	6690	6973	.	+	0	Name=XP_029033617.1;ID=cds-XP_029033617.1;Dbxref=GeneID:114871636%2CGenbank:XP_029033617.1;Parent=rna-XM_029177784.1
NW_021683678.1	Gnomon	CDS	7039	7204	.	+	0	Name=XP_029033617.1;ID=cds-XP_029033617.1;Dbxref=GeneID:114871636%2CGenbank:XP_029033617.1;Parent=rna-XM_029177784.1
NW_021683678.1	Gnomon	CDS	7284	7477	.	+	0	Name=XP_029033617.1;ID=cds-XP_029033617.1;Dbxref=GeneID:114871636%2CGenbank:XP_029033617.1;Parent=rna-XM_029177784.1
NW_021683678.1	Gnomon	CDS	7544	7684	.	+	0	Name=XP_029033617.1;ID=cds-XP_029033617.1;Dbxref=GeneID:114871636%2CGenbank:XP_029033617.1;Parent=rna-XM_029177784.1
NW_021683678.1	Gnomon	mRNA	950432	974985	.	+	.	Name=XM_029177712.1;ID=rna-XM_029177712.1;Dbxref=GeneID:114871608%2CGenbank:XM_029177712.1;Parent=gene-LOC114871608
NW_021683678.1	Gnomon	exon	924925	925311	.	-	.	ID=exon-XM_029177755.1-1;Dbxref=GeneID:114871624%2CGenbank:XM_029177755.1;Parent=rna-XM_029177755.1
NW_021683678.1	Gnomon	exon	924488	924850	.	-	.	ID=exon-XM_029177755.1-2;Dbxref=GeneID:114871624%2CGenbank:XM_029177755.1;Parent=rna-XM_029177755.1
NW_021683678.1	Gnomon	exon	923967	924380	.	-	.	ID=exon-XM_029177755.1-3;Dbxref=GeneID:114871624%2CGenbank:XM_029177755.1;Parent=rna-XM_029177755.1
NW_021683678.1	Gnomon	exon	292622	292640	.	-	.	ID=exon-XM_029177662.1-1;Dbxref=GeneID:114871572%2CGenbank:XM_029177662.1;Parent=rna-XM_029177662.1
NW_021683678.1	Gnomon	exon	292137	292295	.	-	.	ID=exon-XM_029177662.1-2;Dbxref=GeneID:114871572%2CGenbank:XM_029177662.1;Parent=rna-XM_029177662.1
NW_021683678.1	Gnomon	exon	291902	292068	.	-	.	ID=exon-XM_029177662.1-3;Dbxref=GeneID:114871572%2CGenbank:XM_029177662.1;Parent=rna-XM_029177662.1
NW_021683678.1	Gnomon	exon	291714	291834	.	-	.	ID=exon-XM_029177662.1-4;Dbxref=GeneID:114871572%2CGenbank:XM_029177662.1;Parent=rna-XM_029177662.1
NW_021683678.1	Gnomon	exon	291542	291631	.	-	.	ID=exon-XM_029177662.1-5;Dbxref=GeneID:114871572%2CGenbank:XM_029177662.1;Parent=rna-XM_029177662.1
NW_021683678.1	Gnomon	exon	291347	291487	.	-	.	ID=exon-XM_029177662.1-6;Dbxref=GeneID:114871572%2CGenbank:XM_029177662.1;Parent=rna-XM_029177662.1
NW_021683678.1	Gnomon	exon	290990	291270	.	-	.	ID=exon-XM_029177662.1-7;Dbxref=GeneID:114871572%2CGenbank:XM_029177662.1;Parent=rna-XM_029177662.1
NW_021683678.1	Gnomon	mRNA	1277846	1285821	.	+	.	Name=XM_029177618.1;ID=rna-XM_029177618.1;Dbxref=GeneID:114871558%2CGenbank:XM_029177618.1;Parent=gene-LOC114871558
NW_021683678.1	Gnomon	CDS	1001457	1001549	.	+	0	Name=XP_029033712.1;ID=cds-XP_029033712.1;Dbxref=GeneID:114871678%2CGenbank:XP_029033712.1;Parent=rna-XM_029177879.1
NW_021683678.1	Gnomon	CDS	1001618	1001784	.	+	0	Name=XP_029033712.1;ID=cds-XP_029033712.1;Dbxref=GeneID:114871678%2CGenbank:XP_029033712.1;Parent=rna-XM_029177879.1
NW_021683678.1	Gnomon	CDS	1001852	1001972	.	+	0	Name=XP_029033712.1;ID=cds-XP_029033712.1;Dbxref=GeneID:114871678%2CGenbank:XP_029033712.1;Parent=rna-XM_029177879.1
NW_021683678.1	Gnomon	CDS	1002055	1002144	.	+	0	Name=XP_029033712.1;ID=cds-XP_029033712.1;Dbxref=GeneID:114871678%2CGenbank:XP_029033712.1;Parent=rna-XM_029177879.1
NW_021683678.1	Gnomon	CDS	1002199	1002339	.	+	0	Name=XP_029033712.1;ID=cds-XP_029033712.1;Dbxref=GeneID:114871678%2CGenbank:XP_029033712.1;Parent=rna-XM_029177879.1
NW_021683678.1	Gnomon	CDS	1002416	1002571	.	+	0	Name=XP_029033712.1;ID=cds-XP_029033712.1;Dbxref=GeneID:114871678%2CGenbank:XP_029033712.1;Parent=rna-XM_029177879.1
NW_021683678.1	Gnomon	CDS	1287094	1287328	.	-	0	Name=XP_029033462.1;ID=cds-XP_029033462.1;Dbxref=GeneID:114871561%2CGenbank:XP_029033462.1;Parent=rna-XM_029177629.1
NW_021683678.1	Gnomon	CDS	1286713	1286996	.	-	0	Name=XP_029033462.1;ID=cds-XP_029033462.1;Dbxref=GeneID:114871561%2CGenbank:XP_029033462.1;Parent=rna-XM_029177629.1
NW_021683678.1	Gnomon	CDS	1286482	1286647	.	-	0	Name=XP_029033462.1;ID=cds-XP_029033462.1;Dbxref=GeneID:114871561%2CGenbank:XP_029033462.1;Parent=rna-XM_029177629.1
NW_021683678.1	Gnomon	CDS	1286209	1286402	.	-	0	Name=XP_029033462.1;ID=cds-XP_029033462.1;Dbxref=GeneID:114871561%2CGenbank:XP_029033462.1;Parent=rna-XM_029177629.1
NW_021683678.1	Gnomon	CDS	1286002	1286142	.	-	0	Name=XP_029033462.1;ID=cds-XP_029033462.1;Dbxref=GeneID:114871561%2CGenbank:XP_029033462.1;Parent=rna-XM_029177629.1
NW_021683678.1	Gnomon	exon	195960	198555	.	+	.	ID=exon-XM_029177638.1-8;Dbxref=GeneID:114871565%2CGenbank:XM_029177638.1;Parent=rna-XM_029177638.1
NW_021683678.1	Gnomon	CDS	6358	6592	.	+	0	Name=XP_029033618.1;ID=cds-XP_029033618.1;Dbxref=GeneID:114871636%2CGenbank:XP_029033618.1;Parent=rna-XM_029177785.1
NW_021683678.1	Gnomon	CDS	6690	6973	.	+	0	Name=XP_029033618.1;ID=cds-XP_029033618.1;Dbxref=GeneID:114871636%2CGenbank:XP_029033618.1;Parent=rna-XM_029177785.1
NW_021683678.1	Gnomon	CDS	7039	7204	.	+	0	Name=XP_029033618.1;ID=cds-XP_029033618.1;Dbxref=GeneID:114871636%2CGenbank:XP_029033618.1;Parent=rna-XM_029177785.1
NW_021683678.1	Gnomon	CDS	7284	7477	.	+	0	Name=XP_029033618.1;ID=cds-XP_029033618.1;Dbxref=GeneID:114871636%2CGenbank:XP_029033618.1;Parent=rna-XM_029177785.1
NW_021683678.1	Gnomon	CDS	7544	7684	.	+	0	Name=XP_029033618.1;ID=cds-XP_029033618.1;Dbxref=GeneID:114871636%2CGenbank:XP_029033618.1;Parent=rna-XM_029177785.1
NW_021683678.1	Gnomon	exon	194695	194961	.	+	.	ID=exon-XM_029177638.1-6;Dbxref=GeneID:114871565%2CGenbank:XM_029177638.1;Parent=rna-XM_029177638.1
NW_021683678.1	Gnomon	exon	195045	195295	.	+	.	ID=exon-XM_029177638.1-7;Dbxref=GeneID:114871565%2CGenbank:XM_029177638.1;Parent=rna-XM_029177638.1
NW_021683678.1	Gnomon	exon	194189	194308	.	+	.	ID=exon-XM_029177638.1-4;Dbxref=GeneID:114871565%2CGenbank:XM_029177638.1;Parent=rna-XM_029177638.1
NW_021683678.1	Gnomon	exon	194384	194614	.	+	.	ID=exon-XM_029177638.1-5;Dbxref=GeneID:114871565%2CGenbank:XM_029177638.1;Parent=rna-XM_029177638.1
NW_021683678.1	Gnomon	exon	192755	193816	.	+	.	ID=exon-XM_029177638.1-2;Dbxref=GeneID:114871565%2CGenbank:XM_029177638.1;Parent=rna-XM_029177638.1
NW_021683678.1	Gnomon	exon	193900	194101	.	+	.	ID=exon-XM_029177638.1-3;Dbxref=GeneID:114871565%2CGenbank:XM_029177638.1;Parent=rna-XM_029177638.1
NW_021683678.1	Gnomon	exon	191680	192597	.	+	.	ID=exon-XM_029177638.1-1;Dbxref=GeneID:114871565%2CGenbank:XM_029177638.1;Parent=rna-XM_029177638.1
NW_021683678.1	Gnomon	mRNA	1104204	1108005	.	+	.	Name=XM_029177853.1;ID=rna-XM_029177853.1;Dbxref=GeneID:114871664%2CGenbank:XM_029177853.1;Parent=gene-LOC114871664
NW_021683678.1	Gnomon	exon	359409	359577	.	-	.	ID=exon-XM_029177708.1-4;Dbxref=GeneID:114871599%2CGenbank:XM_029177708.1;Parent=rna-XM_029177708.1
NW_021683678.1	Gnomon	exon	358907	359109	.	-	.	ID=exon-XM_029177708.1-5;Dbxref=GeneID:114871599%2CGenbank:XM_029177708.1;Parent=rna-XM_029177708.1
NW_021683678.1	Gnomon	exon	360864	361024	.	-	.	ID=exon-XM_029177708.1-2;Dbxref=GeneID:114871599%2CGenbank:XM_029177708.1;Parent=rna-XM_029177708.1
NW_021683678.1	Gnomon	exon	360627	360787	.	-	.	ID=exon-XM_029177708.1-3;Dbxref=GeneID:114871599%2CGenbank:XM_029177708.1;Parent=rna-XM_029177708.1
NW_021683678.1	Gnomon	exon	363385	363821	.	-	.	ID=exon-XM_029177708.1-1;Dbxref=GeneID:114871599%2CGenbank:XM_029177708.1;Parent=rna-XM_029177708.1
NW_021683678.1	Gnomon	mRNA	16150	36630	.	+	.	Name=XM_029177759.1;ID=rna-XM_029177759.1;Dbxref=GeneID:114871630%2CGenbank:XM_029177759.1;Parent=gene-LOC114871630
NW_021683678.1	Gnomon	exon	293055	293137	.	-	.	ID=exon-XM_029177661.1-1;Dbxref=GeneID:114871572%2CGenbank:XM_029177661.1;Parent=rna-XM_029177661.1
NW_021683678.1	Gnomon	exon	291714	291834	.	-	.	ID=exon-XM_029177661.1-4;Dbxref=GeneID:114871572%2CGenbank:XM_029177661.1;Parent=rna-XM_029177661.1
NW_021683678.1	Gnomon	exon	291542	291631	.	-	.	ID=exon-XM_029177661.1-5;Dbxref=GeneID:114871572%2CGenbank:XM_029177661.1;Parent=rna-XM_029177661.1
NW_021683678.1	Gnomon	exon	292137	292295	.	-	.	ID=exon-XM_029177661.1-2;Dbxref=GeneID:114871572%2CGenbank:XM_029177661.1;Parent=rna-XM_029177661.1
NW_021683678.1	Gnomon	exon	291902	292068	.	-	.	ID=exon-XM_029177661.1-3;Dbxref=GeneID:114871572%2CGenbank:XM_029177661.1;Parent=rna-XM_029177661.1
NW_021683678.1	Gnomon	exon	291347	291487	.	-	.	ID=exon-XM_029177661.1-6;Dbxref=GeneID:114871572%2CGenbank:XM_029177661.1;Parent=rna-XM_029177661.1
NW_021683678.1	Gnomon	exon	290990	291270	.	-	.	ID=exon-XM_029177661.1-7;Dbxref=GeneID:114871572%2CGenbank:XM_029177661.1;Parent=rna-XM_029177661.1
NW_021683678.1	Gnomon	CDS	13475	13605	.	-	0	Name=XP_029033610.1;ID=cds-XP_029033610.1;Dbxref=GeneID:114871632%2CGenbank:XP_029033610.1;Parent=rna-XM_029177777.1
NW_021683678.1	Gnomon	CDS	13274	13300	.	-	0	Name=XP_029033610.1;ID=cds-XP_029033610.1;Dbxref=GeneID:114871632%2CGenbank:XP_029033610.1;Parent=rna-XM_029177777.1
NW_021683678.1	Gnomon	CDS	12888	13084	.	-	0	Name=XP_029033610.1;ID=cds-XP_029033610.1;Dbxref=GeneID:114871632%2CGenbank:XP_029033610.1;Parent=rna-XM_029177777.1
NW_021683678.1	Gnomon	CDS	12671	12812	.	-	0	Name=XP_029033610.1;ID=cds-XP_029033610.1;Dbxref=GeneID:114871632%2CGenbank:XP_029033610.1;Parent=rna-XM_029177777.1
NW_021683678.1	Gnomon	CDS	12508	12604	.	-	0	Name=XP_029033610.1;ID=cds-XP_029033610.1;Dbxref=GeneID:114871632%2CGenbank:XP_029033610.1;Parent=rna-XM_029177777.1
NW_021683678.1	Gnomon	CDS	12253	12447	.	-	0	Name=XP_029033610.1;ID=cds-XP_029033610.1;Dbxref=GeneID:114871632%2CGenbank:XP_029033610.1;Parent=rna-XM_029177777.1
NW_021683678.1	Gnomon	CDS	11921	12073	.	-	0	Name=XP_029033610.1;ID=cds-XP_029033610.1;Dbxref=GeneID:114871632%2CGenbank:XP_029033610.1;Parent=rna-XM_029177777.1
NW_021683678.1	Gnomon	CDS	11587	11851	.	-	0	Name=XP_029033610.1;ID=cds-XP_029033610.1;Dbxref=GeneID:114871632%2CGenbank:XP_029033610.1;Parent=rna-XM_029177777.1
NW_021683678.1	Gnomon	CDS	11229	11507	.	-	0	Name=XP_029033610.1;ID=cds-XP_029033610.1;Dbxref=GeneID:114871632%2CGenbank:XP_029033610.1;Parent=rna-XM_029177777.1
NW_021683678.1	Gnomon	CDS	10944	11151	.	-	0	Name=XP_029033610.1;ID=cds-XP_029033610.1;Dbxref=GeneID:114871632%2CGenbank:XP_029033610.1;Parent=rna-XM_029177777.1
NW_021683678.1	Gnomon	CDS	10694	10878	.	-	0	Name=XP_029033610.1;ID=cds-XP_029033610.1;Dbxref=GeneID:114871632%2CGenbank:XP_029033610.1;Parent=rna-XM_029177777.1
NW_021683678.1	Gnomon	CDS	10315	10607	.	-	0	Name=XP_029033610.1;ID=cds-XP_029033610.1;Dbxref=GeneID:114871632%2CGenbank:XP_029033610.1;Parent=rna-XM_029177777.1
NW_021683678.1	Gnomon	CDS	10045	10110	.	-	0	Name=XP_029033610.1;ID=cds-XP_029033610.1;Dbxref=GeneID:114871632%2CGenbank:XP_029033610.1;Parent=rna-XM_029177777.1
NW_021683678.1	Gnomon	CDS	9878	9931	.	-	0	Name=XP_029033610.1;ID=cds-XP_029033610.1;Dbxref=GeneID:114871632%2CGenbank:XP_029033610.1;Parent=rna-XM_029177777.1
NW_021683678.1	Gnomon	CDS	317355	317432	.	-	0	Name=XP_029033517.1;ID=cds-XP_029033517.1;Dbxref=GeneID:114871586%2CGenbank:XP_029033517.1;Parent=rna-XM_029177684.1
NW_021683678.1	Gnomon	CDS	316411	316536	.	-	0	Name=XP_029033517.1;ID=cds-XP_029033517.1;Dbxref=GeneID:114871586%2CGenbank:XP_029033517.1;Parent=rna-XM_029177684.1
NW_021683678.1	Gnomon	CDS	316193	316296	.	-	0	Name=XP_029033517.1;ID=cds-XP_029033517.1;Dbxref=GeneID:114871586%2CGenbank:XP_029033517.1;Parent=rna-XM_029177684.1
NW_021683678.1	Gnomon	CDS	315580	316064	.	-	0	Name=XP_029033517.1;ID=cds-XP_029033517.1;Dbxref=GeneID:114871586%2CGenbank:XP_029033517.1;Parent=rna-XM_029177684.1
NW_021683678.1	Gnomon	CDS	315299	315501	.	-	0	Name=XP_029033517.1;ID=cds-XP_029033517.1;Dbxref=GeneID:114871586%2CGenbank:XP_029033517.1;Parent=rna-XM_029177684.1
NW_021683678.1	Gnomon	CDS	314973	315236	.	-	0	Name=XP_029033517.1;ID=cds-XP_029033517.1;Dbxref=GeneID:114871586%2CGenbank:XP_029033517.1;Parent=rna-XM_029177684.1
NW_021683678.1	Gnomon	CDS	314594	314895	.	-	0	Name=XP_029033517.1;ID=cds-XP_029033517.1;Dbxref=GeneID:114871586%2CGenbank:XP_029033517.1;Parent=rna-XM_029177684.1
NW_021683678.1	Gnomon	CDS	314400	314520	.	-	0	Name=XP_029033517.1;ID=cds-XP_029033517.1;Dbxref=GeneID:114871586%2CGenbank:XP_029033517.1;Parent=rna-XM_029177684.1
NW_021683678.1	Gnomon	mRNA	1094885	1103966	.	-	.	Name=XM_029177852.1;ID=rna-XM_029177852.1;Dbxref=GeneID:114871663%2CGenbank:XM_029177852.1;Parent=gene-LOC114871663
NW_021683678.1	Gnomon	exon	994028	995745	.	-	.	ID=exon-XM_029177756.1-5;Dbxref=GeneID:114871625%2CGenbank:XM_029177756.1;Parent=rna-XM_029177756.1
NW_021683678.1	Gnomon	exon	995984	996146	.	-	.	ID=exon-XM_029177756.1-3;Dbxref=GeneID:114871625%2CGenbank:XM_029177756.1;Parent=rna-XM_029177756.1
NW_021683678.1	Gnomon	exon	995862	995918	.	-	.	ID=exon-XM_029177756.1-4;Dbxref=GeneID:114871625%2CGenbank:XM_029177756.1;Parent=rna-XM_029177756.1
NW_021683678.1	Gnomon	exon	996953	997488	.	-	.	ID=exon-XM_029177756.1-1;Dbxref=GeneID:114871625%2CGenbank:XM_029177756.1;Parent=rna-XM_029177756.1
NW_021683678.1	Gnomon	exon	996218	996417	.	-	.	ID=exon-XM_029177756.1-2;Dbxref=GeneID:114871625%2CGenbank:XM_029177756.1;Parent=rna-XM_029177756.1
NW_021683678.1	Gnomon	CDS	13475	13605	.	-	0	Name=XP_029033611.1;ID=cds-XP_029033611.1;Dbxref=GeneID:114871632%2CGenbank:XP_029033611.1;Parent=rna-XM_029177778.1
NW_021683678.1	Gnomon	CDS	13274	13300	.	-	0	Name=XP_029033611.1;ID=cds-XP_029033611.1;Dbxref=GeneID:114871632%2CGenbank:XP_029033611.1;Parent=rna-XM_029177778.1
NW_021683678.1	Gnomon	CDS	12888	13084	.	-	0	Name=XP_029033611.1;ID=cds-XP_029033611.1;Dbxref=GeneID:114871632%2CGenbank:XP_029033611.1;Parent=rna-XM_029177778.1
NW_021683678.1	Gnomon	CDS	12671	12812	.	-	0	Name=XP_029033611.1;ID=cds-XP_029033611.1;Dbxref=GeneID:114871632%2CGenbank:XP_029033611.1;Parent=rna-XM_029177778.1
NW_021683678.1	Gnomon	CDS	12508	12604	.	-	0	Name=XP_029033611.1;ID=cds-XP_029033611.1;Dbxref=GeneID:114871632%2CGenbank:XP_029033611.1;Parent=rna-XM_029177778.1
NW_021683678.1	Gnomon	CDS	12253	12447	.	-	0	Name=XP_029033611.1;ID=cds-XP_029033611.1;Dbxref=GeneID:114871632%2CGenbank:XP_029033611.1;Parent=rna-XM_029177778.1
NW_021683678.1	Gnomon	CDS	11921	12073	.	-	0	Name=XP_029033611.1;ID=cds-XP_029033611.1;Dbxref=GeneID:114871632%2CGenbank:XP_029033611.1;Parent=rna-XM_029177778.1
NW_021683678.1	Gnomon	CDS	11587	11851	.	-	0	Name=XP_029033611.1;ID=cds-XP_029033611.1;Dbxref=GeneID:114871632%2CGenbank:XP_029033611.1;Parent=rna-XM_029177778.1
NW_021683678.1	Gnomon	CDS	11229	11507	.	-	0	Name=XP_029033611.1;ID=cds-XP_029033611.1;Dbxref=GeneID:114871632%2CGenbank:XP_029033611.1;Parent=rna-XM_029177778.1
NW_021683678.1	Gnomon	CDS	10944	11151	.	-	0	Name=XP_029033611.1;ID=cds-XP_029033611.1;Dbxref=GeneID:114871632%2CGenbank:XP_029033611.1;Parent=rna-XM_029177778.1
NW_021683678.1	Gnomon	CDS	10694	10878	.	-	0	Name=XP_029033611.1;ID=cds-XP_029033611.1;Dbxref=GeneID:114871632%2CGenbank:XP_029033611.1;Parent=rna-XM_029177778.1
NW_021683678.1	Gnomon	CDS	10315	10607	.	-	0	Name=XP_029033611.1;ID=cds-XP_029033611.1;Dbxref=GeneID:114871632%2CGenbank:XP_029033611.1;Parent=rna-XM_029177778.1
NW_021683678.1	Gnomon	CDS	10103	10141	.	-	0	Name=XP_029033611.1;ID=cds-XP_029033611.1;Dbxref=GeneID:114871632%2CGenbank:XP_029033611.1;Parent=rna-XM_029177778.1
NW_021683678.1	Gnomon	exon	287411	287490	.	+	.	ID=exon-XM_029177637.1-1;Dbxref=GeneID:114871564%2CGenbank:XM_029177637.1;Parent=rna-XM_029177637.1
NW_021683678.1	Gnomon	exon	287979	288192	.	+	.	ID=exon-XM_029177637.1-2;Dbxref=GeneID:114871564%2CGenbank:XM_029177637.1;Parent=rna-XM_029177637.1
NW_021683678.1	Gnomon	exon	288265	288364	.	+	.	ID=exon-XM_029177637.1-3;Dbxref=GeneID:114871564%2CGenbank:XM_029177637.1;Parent=rna-XM_029177637.1
NW_021683678.1	Gnomon	exon	288449	288541	.	+	.	ID=exon-XM_029177637.1-4;Dbxref=GeneID:114871564%2CGenbank:XM_029177637.1;Parent=rna-XM_029177637.1
NW_021683678.1	Gnomon	exon	288600	288732	.	+	.	ID=exon-XM_029177637.1-5;Dbxref=GeneID:114871564%2CGenbank:XM_029177637.1;Parent=rna-XM_029177637.1
NW_021683678.1	Gnomon	exon	288813	289381	.	+	.	ID=exon-XM_029177637.1-6;Dbxref=GeneID:114871564%2CGenbank:XM_029177637.1;Parent=rna-XM_029177637.1
NW_021683678.1	Gnomon	exon	289448	290210	.	+	.	ID=exon-XM_029177637.1-7;Dbxref=GeneID:114871564%2CGenbank:XM_029177637.1;Parent=rna-XM_029177637.1
NW_021683678.1	Gnomon	exon	290284	290443	.	+	.	ID=exon-XM_029177637.1-8;Dbxref=GeneID:114871564%2CGenbank:XM_029177637.1;Parent=rna-XM_029177637.1
NW_021683678.1	Gnomon	exon	290520	290646	.	+	.	ID=exon-XM_029177637.1-9;Dbxref=GeneID:114871564%2CGenbank:XM_029177637.1;Parent=rna-XM_029177637.1
NW_021683678.1	Gnomon	exon	1104203	1104756	.	+	.	ID=exon-XM_029177854.1-1;Dbxref=GeneID:114871664%2CGenbank:XM_029177854.1;Parent=rna-XM_029177854.1
NW_021683678.1	Gnomon	exon	1105217	1105281	.	+	.	ID=exon-XM_029177854.1-2;Dbxref=GeneID:114871664%2CGenbank:XM_029177854.1;Parent=rna-XM_029177854.1
NW_021683678.1	Gnomon	exon	1105358	1105571	.	+	.	ID=exon-XM_029177854.1-3;Dbxref=GeneID:114871664%2CGenbank:XM_029177854.1;Parent=rna-XM_029177854.1
NW_021683678.1	Gnomon	exon	1105650	1105786	.	+	.	ID=exon-XM_029177854.1-4;Dbxref=GeneID:114871664%2CGenbank:XM_029177854.1;Parent=rna-XM_029177854.1
NW_021683678.1	Gnomon	exon	1106096	1106339	.	+	.	ID=exon-XM_029177854.1-5;Dbxref=GeneID:114871664%2CGenbank:XM_029177854.1;Parent=rna-XM_029177854.1
NW_021683678.1	Gnomon	exon	1106428	1106665	.	+	.	ID=exon-XM_029177854.1-6;Dbxref=GeneID:114871664%2CGenbank:XM_029177854.1;Parent=rna-XM_029177854.1
NW_021683678.1	Gnomon	exon	1107305	1108005	.	+	.	ID=exon-XM_029177854.1-7;Dbxref=GeneID:114871664%2CGenbank:XM_029177854.1;Parent=rna-XM_029177854.1
NW_021683678.1	Gnomon	exon	5700	5789	.	-	.	ID=exon-XM_029177780.1-1;Dbxref=GeneID:114871634%2CGenbank:XM_029177780.1;Parent=rna-XM_029177780.1
NW_021683678.1	Gnomon	exon	5508	5629	.	-	.	ID=exon-XM_029177780.1-2;Dbxref=GeneID:114871634%2CGenbank:XM_029177780.1;Parent=rna-XM_029177780.1
NW_021683678.1	Gnomon	exon	4048	5344	.	-	.	ID=exon-XM_029177780.1-3;Dbxref=GeneID:114871634%2CGenbank:XM_029177780.1;Parent=rna-XM_029177780.1
NW_021683678.1	Gnomon	exon	2273	3917	.	-	.	ID=exon-XM_029177780.1-4;Dbxref=GeneID:114871634%2CGenbank:XM_029177780.1;Parent=rna-XM_029177780.1
NW_021683678.1	Gnomon	exon	2031	2204	.	-	.	ID=exon-XM_029177780.1-5;Dbxref=GeneID:114871634%2CGenbank:XM_029177780.1;Parent=rna-XM_029177780.1
NW_021683678.1	Gnomon	exon	1817	1951	.	-	.	ID=exon-XM_029177780.1-6;Dbxref=GeneID:114871634%2CGenbank:XM_029177780.1;Parent=rna-XM_029177780.1
NW_021683678.1	Gnomon	exon	880	1749	.	-	.	ID=exon-XM_029177780.1-7;Dbxref=GeneID:114871634%2CGenbank:XM_029177780.1;Parent=rna-XM_029177780.1
NW_021683678.1	Gnomon	CDS	317355	317432	.	-	0	Name=XP_029033518.1;ID=cds-XP_029033518.1;Dbxref=GeneID:114871586%2CGenbank:XP_029033518.1;Parent=rna-XM_029177685.1
NW_021683678.1	Gnomon	CDS	316411	316536	.	-	0	Name=XP_029033518.1;ID=cds-XP_029033518.1;Dbxref=GeneID:114871586%2CGenbank:XP_029033518.1;Parent=rna-XM_029177685.1
NW_021683678.1	Gnomon	CDS	316193	316296	.	-	0	Name=XP_029033518.1;ID=cds-XP_029033518.1;Dbxref=GeneID:114871586%2CGenbank:XP_029033518.1;Parent=rna-XM_029177685.1
NW_021683678.1	Gnomon	CDS	315935	316064	.	-	0	Name=XP_029033518.1;ID=cds-XP_029033518.1;Dbxref=GeneID:114871586%2CGenbank:XP_029033518.1;Parent=rna-XM_029177685.1
NW_021683678.1	Gnomon	CDS	315580	315856	.	-	0	Name=XP_029033518.1;ID=cds-XP_029033518.1;Dbxref=GeneID:114871586%2CGenbank:XP_029033518.1;Parent=rna-XM_029177685.1
NW_021683678.1	Gnomon	CDS	315299	315501	.	-	0	Name=XP_029033518.1;ID=cds-XP_029033518.1;Dbxref=GeneID:114871586%2CGenbank:XP_029033518.1;Parent=rna-XM_029177685.1
NW_021683678.1	Gnomon	CDS	314973	315236	.	-	0	Name=XP_029033518.1;ID=cds-XP_029033518.1;Dbxref=GeneID:114871586%2CGenbank:XP_029033518.1;Parent=rna-XM_029177685.1
NW_021683678.1	Gnomon	CDS	314594	314895	.	-	0	Name=XP_029033518.1;ID=cds-XP_029033518.1;Dbxref=GeneID:114871586%2CGenbank:XP_029033518.1;Parent=rna-XM_029177685.1
NW_021683678.1	Gnomon	CDS	314400	314520	.	-	0	Name=XP_029033518.1;ID=cds-XP_029033518.1;Dbxref=GeneID:114871586%2CGenbank:XP_029033518.1;Parent=rna-XM_029177685.1
NW_021683678.1	Gnomon	exon	143346	144538	.	+	.	ID=exon-XM_029177792.1-10;Dbxref=GeneID:114871637%2CGenbank:XM_029177792.1;Parent=rna-XM_029177792.1
NW_021683678.1	Gnomon	exon	1012027	1012233	.	+	.	ID=exon-XM_029177874.1-8;Dbxref=GeneID:114871677%2CGenbank:XM_029177874.1;Parent=rna-XM_029177874.1
NW_021683678.1	Gnomon	exon	1012308	1012490	.	+	.	ID=exon-XM_029177874.1-9;Dbxref=GeneID:114871677%2CGenbank:XM_029177874.1;Parent=rna-XM_029177874.1
NW_021683678.1	Gnomon	exon	1011517	1011607	.	+	.	ID=exon-XM_029177874.1-6;Dbxref=GeneID:114871677%2CGenbank:XM_029177874.1;Parent=rna-XM_029177874.1
NW_021683678.1	Gnomon	exon	1011688	1011938	.	+	.	ID=exon-XM_029177874.1-7;Dbxref=GeneID:114871677%2CGenbank:XM_029177874.1;Parent=rna-XM_029177874.1
NW_021683678.1	Gnomon	exon	1010650	1010991	.	+	.	ID=exon-XM_029177874.1-4;Dbxref=GeneID:114871677%2CGenbank:XM_029177874.1;Parent=rna-XM_029177874.1
NW_021683678.1	Gnomon	exon	1011069	1011434	.	+	.	ID=exon-XM_029177874.1-5;Dbxref=GeneID:114871677%2CGenbank:XM_029177874.1;Parent=rna-XM_029177874.1
NW_021683678.1	Gnomon	exon	1010176	1010301	.	+	.	ID=exon-XM_029177874.1-2;Dbxref=GeneID:114871677%2CGenbank:XM_029177874.1;Parent=rna-XM_029177874.1
NW_021683678.1	Gnomon	exon	1010384	1010536	.	+	.	ID=exon-XM_029177874.1-3;Dbxref=GeneID:114871677%2CGenbank:XM_029177874.1;Parent=rna-XM_029177874.1
NW_021683678.1	Gnomon	exon	1010016	1010080	.	+	.	ID=exon-XM_029177874.1-1;Dbxref=GeneID:114871677%2CGenbank:XM_029177874.1;Parent=rna-XM_029177874.1
NW_021683678.1	Gnomon	mRNA	1277846	1285821	.	+	.	Name=XM_029177615.1;ID=rna-XM_029177615.1;Dbxref=GeneID:114871558%2CGenbank:XM_029177615.1;Parent=gene-LOC114871558
NW_021683678.1	Gnomon	mRNA	1097979	1108005	.	+	.	Name=XM_029177855.1;ID=rna-XM_029177855.1;Dbxref=GeneID:114871664%2CGenbank:XM_029177855.1;Parent=gene-LOC114871664
NW_021683678.1	Gnomon	CDS	2273	3904	.	-	0	Name=XP_029033613.1;ID=cds-XP_029033613.1;Dbxref=GeneID:114871634%2CGenbank:XP_029033613.1;Parent=rna-XM_029177780.1
NW_021683678.1	Gnomon	CDS	2031	2204	.	-	0	Name=XP_029033613.1;ID=cds-XP_029033613.1;Dbxref=GeneID:114871634%2CGenbank:XP_029033613.1;Parent=rna-XM_029177780.1
NW_021683678.1	Gnomon	CDS	1817	1951	.	-	0	Name=XP_029033613.1;ID=cds-XP_029033613.1;Dbxref=GeneID:114871634%2CGenbank:XP_029033613.1;Parent=rna-XM_029177780.1
NW_021683678.1	Gnomon	CDS	1591	1749	.	-	0	Name=XP_029033613.1;ID=cds-XP_029033613.1;Dbxref=GeneID:114871634%2CGenbank:XP_029033613.1;Parent=rna-XM_029177780.1
NW_021683678.1	Gnomon	CDS	316193	316227	.	-	0	Name=XP_029033519.1;ID=cds-XP_029033519.1;Dbxref=GeneID:114871586%2CGenbank:XP_029033519.1;Parent=rna-XM_029177686.1
NW_021683678.1	Gnomon	CDS	315580	316064	.	-	0	Name=XP_029033519.1;ID=cds-XP_029033519.1;Dbxref=GeneID:114871586%2CGenbank:XP_029033519.1;Parent=rna-XM_029177686.1
NW_021683678.1	Gnomon	CDS	315299	315501	.	-	0	Name=XP_029033519.1;ID=cds-XP_029033519.1;Dbxref=GeneID:114871586%2CGenbank:XP_029033519.1;Parent=rna-XM_029177686.1
NW_021683678.1	Gnomon	CDS	314973	315236	.	-	0	Name=XP_029033519.1;ID=cds-XP_029033519.1;Dbxref=GeneID:114871586%2CGenbank:XP_029033519.1;Parent=rna-XM_029177686.1
NW_021683678.1	Gnomon	CDS	314594	314895	.	-	0	Name=XP_029033519.1;ID=cds-XP_029033519.1;Dbxref=GeneID:114871586%2CGenbank:XP_029033519.1;Parent=rna-XM_029177686.1
NW_021683678.1	Gnomon	CDS	314400	314520	.	-	0	Name=XP_029033519.1;ID=cds-XP_029033519.1;Dbxref=GeneID:114871586%2CGenbank:XP_029033519.1;Parent=rna-XM_029177686.1
NW_021683678.1	Gnomon	exon	345699	345871	.	-	.	ID=exon-XM_029177676.1-10;Dbxref=GeneID:114871583%2CGenbank:XM_029177676.1;Parent=rna-XM_029177676.1
NW_021683678.1	Gnomon	exon	345236	345398	.	-	.	ID=exon-XM_029177676.1-11;Dbxref=GeneID:114871583%2CGenbank:XM_029177676.1;Parent=rna-XM_029177676.1
NW_021683678.1	Gnomon	exon	344814	345155	.	-	.	ID=exon-XM_029177676.1-12;Dbxref=GeneID:114871583%2CGenbank:XM_029177676.1;Parent=rna-XM_029177676.1
NW_021683678.1	Gnomon	mRNA	1104203	1108005	.	+	.	Name=XM_029177854.1;ID=rna-XM_029177854.1;Dbxref=GeneID:114871664%2CGenbank:XM_029177854.1;Parent=gene-LOC114871664
NW_021683678.1	Gnomon	CDS	2273	3904	.	-	0	Name=XP_029033614.1;ID=cds-XP_029033614.1;Dbxref=GeneID:114871634%2CGenbank:XP_029033614.1;Parent=rna-XM_029177781.1
NW_021683678.1	Gnomon	CDS	2031	2204	.	-	0	Name=XP_029033614.1;ID=cds-XP_029033614.1;Dbxref=GeneID:114871634%2CGenbank:XP_029033614.1;Parent=rna-XM_029177781.1
NW_021683678.1	Gnomon	CDS	1817	1951	.	-	0	Name=XP_029033614.1;ID=cds-XP_029033614.1;Dbxref=GeneID:114871634%2CGenbank:XP_029033614.1;Parent=rna-XM_029177781.1
NW_021683678.1	Gnomon	CDS	1591	1749	.	-	0	Name=XP_029033614.1;ID=cds-XP_029033614.1;Dbxref=GeneID:114871634%2CGenbank:XP_029033614.1;Parent=rna-XM_029177781.1
NW_021683678.1	Gnomon	mRNA	923967	925311	.	-	.	Name=XM_029177755.1;ID=rna-XM_029177755.1;Dbxref=GeneID:114871624%2CGenbank:XM_029177755.1;Parent=gene-LOC114871624
NW_021683678.1	Gnomon	exon	30995	31216	.	+	.	ID=exon-XM_029177761.1-20;Dbxref=GeneID:114871630%2CGenbank:XM_029177761.1;Parent=rna-XM_029177761.1
NW_021683678.1	Gnomon	exon	28426	28653	.	+	.	ID=exon-XM_029177761.1-16;Dbxref=GeneID:114871630%2CGenbank:XM_029177761.1;Parent=rna-XM_029177761.1
NW_021683678.1	Gnomon	exon	28722	29036	.	+	.	ID=exon-XM_029177761.1-17;Dbxref=GeneID:114871630%2CGenbank:XM_029177761.1;Parent=rna-XM_029177761.1
NW_021683678.1	Gnomon	exon	23649	23816	.	+	.	ID=exon-XM_029177761.1-14;Dbxref=GeneID:114871630%2CGenbank:XM_029177761.1;Parent=rna-XM_029177761.1
NW_021683678.1	Gnomon	exon	28205	28351	.	+	.	ID=exon-XM_029177761.1-15;Dbxref=GeneID:114871630%2CGenbank:XM_029177761.1;Parent=rna-XM_029177761.1
NW_021683678.1	Gnomon	exon	23282	23417	.	+	.	ID=exon-XM_029177761.1-12;Dbxref=GeneID:114871630%2CGenbank:XM_029177761.1;Parent=rna-XM_029177761.1
NW_021683678.1	Gnomon	exon	23491	23570	.	+	.	ID=exon-XM_029177761.1-13;Dbxref=GeneID:114871630%2CGenbank:XM_029177761.1;Parent=rna-XM_029177761.1
NW_021683678.1	Gnomon	exon	21439	21644	.	+	.	ID=exon-XM_029177761.1-10;Dbxref=GeneID:114871630%2CGenbank:XM_029177761.1;Parent=rna-XM_029177761.1
NW_021683678.1	Gnomon	exon	21704	23210	.	+	.	ID=exon-XM_029177761.1-11;Dbxref=GeneID:114871630%2CGenbank:XM_029177761.1;Parent=rna-XM_029177761.1
NW_021683678.1	Gnomon	exon	29103	29321	.	+	.	ID=exon-XM_029177761.1-18;Dbxref=GeneID:114871630%2CGenbank:XM_029177761.1;Parent=rna-XM_029177761.1
NW_021683678.1	Gnomon	exon	29410	29730	.	+	.	ID=exon-XM_029177761.1-19;Dbxref=GeneID:114871630%2CGenbank:XM_029177761.1;Parent=rna-XM_029177761.1
NW_021683678.1	Gnomon	exon	33746	33985	.	+	.	ID=exon-XM_029177761.1-30;Dbxref=GeneID:114871630%2CGenbank:XM_029177761.1;Parent=rna-XM_029177761.1
NW_021683678.1	Gnomon	exon	34067	34210	.	+	.	ID=exon-XM_029177761.1-31;Dbxref=GeneID:114871630%2CGenbank:XM_029177761.1;Parent=rna-XM_029177761.1
NW_021683678.1	Gnomon	exon	33013	33141	.	+	.	ID=exon-XM_029177761.1-27;Dbxref=GeneID:114871630%2CGenbank:XM_029177761.1;Parent=rna-XM_029177761.1
NW_021683678.1	Gnomon	exon	33264	33416	.	+	.	ID=exon-XM_029177761.1-28;Dbxref=GeneID:114871630%2CGenbank:XM_029177761.1;Parent=rna-XM_029177761.1
NW_021683678.1	Gnomon	exon	32331	32638	.	+	.	ID=exon-XM_029177761.1-25;Dbxref=GeneID:114871630%2CGenbank:XM_029177761.1;Parent=rna-XM_029177761.1
NW_021683678.1	Gnomon	exon	32706	32934	.	+	.	ID=exon-XM_029177761.1-26;Dbxref=GeneID:114871630%2CGenbank:XM_029177761.1;Parent=rna-XM_029177761.1
NW_021683678.1	Gnomon	exon	31880	32017	.	+	.	ID=exon-XM_029177761.1-23;Dbxref=GeneID:114871630%2CGenbank:XM_029177761.1;Parent=rna-XM_029177761.1
NW_021683678.1	Gnomon	exon	32092	32265	.	+	.	ID=exon-XM_029177761.1-24;Dbxref=GeneID:114871630%2CGenbank:XM_029177761.1;Parent=rna-XM_029177761.1
NW_021683678.1	Gnomon	exon	31316	31503	.	+	.	ID=exon-XM_029177761.1-21;Dbxref=GeneID:114871630%2CGenbank:XM_029177761.1;Parent=rna-XM_029177761.1
NW_021683678.1	Gnomon	exon	31597	31801	.	+	.	ID=exon-XM_029177761.1-22;Dbxref=GeneID:114871630%2CGenbank:XM_029177761.1;Parent=rna-XM_029177761.1
NW_021683678.1	Gnomon	exon	33488	33664	.	+	.	ID=exon-XM_029177761.1-29;Dbxref=GeneID:114871630%2CGenbank:XM_029177761.1;Parent=rna-XM_029177761.1
NW_021683678.1	Gnomon	lnc_RNA	128229	129522	.	-	.	Name=XR_003788619.1;ID=rna-XR_003788619.1;Dbxref=GeneID:114871639%2CGenbank:XR_003788619.1;Parent=gene-LOC114871639
NW_021683678.1	Gnomon	exon	36059	36361	.	+	.	ID=exon-XM_029177761.1-38;Dbxref=GeneID:114871630%2CGenbank:XM_029177761.1;Parent=rna-XM_029177761.1
NW_021683678.1	Gnomon	exon	36450	36630	.	+	.	ID=exon-XM_029177761.1-39;Dbxref=GeneID:114871630%2CGenbank:XM_029177761.1;Parent=rna-XM_029177761.1
NW_021683678.1	Gnomon	exon	35319	35709	.	+	.	ID=exon-XM_029177761.1-36;Dbxref=GeneID:114871630%2CGenbank:XM_029177761.1;Parent=rna-XM_029177761.1
NW_021683678.1	Gnomon	exon	35789	35985	.	+	.	ID=exon-XM_029177761.1-37;Dbxref=GeneID:114871630%2CGenbank:XM_029177761.1;Parent=rna-XM_029177761.1
NW_021683678.1	Gnomon	exon	34736	34922	.	+	.	ID=exon-XM_029177761.1-34;Dbxref=GeneID:114871630%2CGenbank:XM_029177761.1;Parent=rna-XM_029177761.1
NW_021683678.1	Gnomon	exon	34986	35248	.	+	.	ID=exon-XM_029177761.1-35;Dbxref=GeneID:114871630%2CGenbank:XM_029177761.1;Parent=rna-XM_029177761.1
NW_021683678.1	Gnomon	exon	34281	34439	.	+	.	ID=exon-XM_029177761.1-32;Dbxref=GeneID:114871630%2CGenbank:XM_029177761.1;Parent=rna-XM_029177761.1
NW_021683678.1	Gnomon	exon	34517	34665	.	+	.	ID=exon-XM_029177761.1-33;Dbxref=GeneID:114871630%2CGenbank:XM_029177761.1;Parent=rna-XM_029177761.1
NW_021683678.1	Gnomon	CDS	352715	352813	.	-	0	Name=XP_029033512.1;ID=cds-XP_029033512.1;Dbxref=GeneID:114871583%2CGenbank:XP_029033512.1;Parent=rna-XM_029177679.1
NW_021683678.1	Gnomon	CDS	351977	352128	.	-	0	Name=XP_029033512.1;ID=cds-XP_029033512.1;Dbxref=GeneID:114871583%2CGenbank:XP_029033512.1;Parent=rna-XM_029177679.1
NW_021683678.1	Gnomon	CDS	351154	351220	.	-	0	Name=XP_029033512.1;ID=cds-XP_029033512.1;Dbxref=GeneID:114871583%2CGenbank:XP_029033512.1;Parent=rna-XM_029177679.1
NW_021683678.1	Gnomon	CDS	350842	351086	.	-	0	Name=XP_029033512.1;ID=cds-XP_029033512.1;Dbxref=GeneID:114871583%2CGenbank:XP_029033512.1;Parent=rna-XM_029177679.1
NW_021683678.1	Gnomon	CDS	350247	350562	.	-	0	Name=XP_029033512.1;ID=cds-XP_029033512.1;Dbxref=GeneID:114871583%2CGenbank:XP_029033512.1;Parent=rna-XM_029177679.1
NW_021683678.1	Gnomon	CDS	347135	347582	.	-	0	Name=XP_029033512.1;ID=cds-XP_029033512.1;Dbxref=GeneID:114871583%2CGenbank:XP_029033512.1;Parent=rna-XM_029177679.1
NW_021683678.1	Gnomon	CDS	346431	346730	.	-	0	Name=XP_029033512.1;ID=cds-XP_029033512.1;Dbxref=GeneID:114871583%2CGenbank:XP_029033512.1;Parent=rna-XM_029177679.1
NW_021683678.1	Gnomon	CDS	345816	345871	.	-	0	Name=XP_029033512.1;ID=cds-XP_029033512.1;Dbxref=GeneID:114871583%2CGenbank:XP_029033512.1;Parent=rna-XM_029177679.1
NW_021683678.1	Gnomon	CDS	57811	57829	.	+	0	Name=XP_029033659.1;ID=cds-XP_029033659.1;Dbxref=GeneID:114871649%2CGenbank:XP_029033659.1;Parent=rna-XM_029177826.1
NW_021683678.1	Gnomon	CDS	58408	58574	.	+	0	Name=XP_029033659.1;ID=cds-XP_029033659.1;Dbxref=GeneID:114871649%2CGenbank:XP_029033659.1;Parent=rna-XM_029177826.1
NW_021683678.1	Gnomon	CDS	58669	58800	.	+	0	Name=XP_029033659.1;ID=cds-XP_029033659.1;Dbxref=GeneID:114871649%2CGenbank:XP_029033659.1;Parent=rna-XM_029177826.1
NW_021683678.1	Gnomon	CDS	58874	59138	.	+	0	Name=XP_029033659.1;ID=cds-XP_029033659.1;Dbxref=GeneID:114871649%2CGenbank:XP_029033659.1;Parent=rna-XM_029177826.1
NW_021683678.1	Gnomon	CDS	59222	59397	.	+	0	Name=XP_029033659.1;ID=cds-XP_029033659.1;Dbxref=GeneID:114871649%2CGenbank:XP_029033659.1;Parent=rna-XM_029177826.1
NW_021683678.1	Gnomon	CDS	59483	59683	.	+	0	Name=XP_029033659.1;ID=cds-XP_029033659.1;Dbxref=GeneID:114871649%2CGenbank:XP_029033659.1;Parent=rna-XM_029177826.1
NW_021683678.1	Gnomon	CDS	59754	59908	.	+	0	Name=XP_029033659.1;ID=cds-XP_029033659.1;Dbxref=GeneID:114871649%2CGenbank:XP_029033659.1;Parent=rna-XM_029177826.1
NW_021683678.1	Gnomon	CDS	59990	60074	.	+	0	Name=XP_029033659.1;ID=cds-XP_029033659.1;Dbxref=GeneID:114871649%2CGenbank:XP_029033659.1;Parent=rna-XM_029177826.1
NW_021683678.1	Gnomon	exon	1220647	1220729	.	-	.	ID=exon-XM_029177830.1-1;Dbxref=GeneID:114871652%2CGenbank:XM_029177830.1;Parent=rna-XM_029177830.1
NW_021683678.1	Gnomon	exon	1219564	1219758	.	-	.	ID=exon-XM_029177830.1-4;Dbxref=GeneID:114871652%2CGenbank:XM_029177830.1;Parent=rna-XM_029177830.1
NW_021683678.1	Gnomon	exon	1218687	1219493	.	-	.	ID=exon-XM_029177830.1-5;Dbxref=GeneID:114871652%2CGenbank:XM_029177830.1;Parent=rna-XM_029177830.1
NW_021683678.1	Gnomon	exon	1220269	1220439	.	-	.	ID=exon-XM_029177830.1-2;Dbxref=GeneID:114871652%2CGenbank:XM_029177830.1;Parent=rna-XM_029177830.1
NW_021683678.1	Gnomon	exon	1219840	1220003	.	-	.	ID=exon-XM_029177830.1-3;Dbxref=GeneID:114871652%2CGenbank:XM_029177830.1;Parent=rna-XM_029177830.1
NW_021683678.1	Gnomon	exon	1217528	1217750	.	-	.	ID=exon-XM_029177830.1-8;Dbxref=GeneID:114871652%2CGenbank:XM_029177830.1;Parent=rna-XM_029177830.1
NW_021683678.1	Gnomon	exon	1217367	1217452	.	-	.	ID=exon-XM_029177830.1-9;Dbxref=GeneID:114871652%2CGenbank:XM_029177830.1;Parent=rna-XM_029177830.1
NW_021683678.1	Gnomon	exon	1218480	1218611	.	-	.	ID=exon-XM_029177830.1-6;Dbxref=GeneID:114871652%2CGenbank:XM_029177830.1;Parent=rna-XM_029177830.1
NW_021683678.1	Gnomon	exon	1217902	1218414	.	-	.	ID=exon-XM_029177830.1-7;Dbxref=GeneID:114871652%2CGenbank:XM_029177830.1;Parent=rna-XM_029177830.1
NW_021683678.1	Gnomon	mRNA	930221	934791	.	+	.	Name=XM_029177754.1;ID=rna-XM_029177754.1;Dbxref=GeneID:114871623%2CGenbank:XM_029177754.1;Parent=gene-LOC114871623
NW_021683678.1	Gnomon	CDS	368085	368186	.	-	0	Name=XP_029033513.1;ID=cds-XP_029033513.1;Dbxref=GeneID:114871584%2CGenbank:XP_029033513.1;Parent=rna-XM_029177680.1
NW_021683678.1	Gnomon	CDS	366063	367793	.	-	0	Name=XP_029033513.1;ID=cds-XP_029033513.1;Dbxref=GeneID:114871584%2CGenbank:XP_029033513.1;Parent=rna-XM_029177680.1
NW_021683678.1	Gnomon	CDS	365276	365707	.	-	0	Name=XP_029033513.1;ID=cds-XP_029033513.1;Dbxref=GeneID:114871584%2CGenbank:XP_029033513.1;Parent=rna-XM_029177680.1
NW_021683678.1	Gnomon	exon	947815	947987	.	+	.	ID=exon-XM_029177722.1-10;Dbxref=GeneID:114871610%2CGenbank:XM_029177722.1;Parent=rna-XM_029177722.1
NW_021683678.1	Gnomon	exon	948288	948454	.	+	.	ID=exon-XM_029177722.1-11;Dbxref=GeneID:114871610%2CGenbank:XM_029177722.1;Parent=rna-XM_029177722.1
NW_021683678.1	Gnomon	exon	948531	948872	.	+	.	ID=exon-XM_029177722.1-12;Dbxref=GeneID:114871610%2CGenbank:XM_029177722.1;Parent=rna-XM_029177722.1
NW_021683678.1	Gnomon	CDS	368085	368186	.	-	0	Name=XP_029033514.1;ID=cds-XP_029033514.1;Dbxref=GeneID:114871584%2CGenbank:XP_029033514.1;Parent=rna-XM_029177681.1
NW_021683678.1	Gnomon	CDS	366063	367793	.	-	0	Name=XP_029033514.1;ID=cds-XP_029033514.1;Dbxref=GeneID:114871584%2CGenbank:XP_029033514.1;Parent=rna-XM_029177681.1
NW_021683678.1	Gnomon	CDS	365902	365988	.	-	0	Name=XP_029033514.1;ID=cds-XP_029033514.1;Dbxref=GeneID:114871584%2CGenbank:XP_029033514.1;Parent=rna-XM_029177681.1
NW_021683678.1	Gnomon	CDS	365008	365163	.	-	0	Name=XP_029033514.1;ID=cds-XP_029033514.1;Dbxref=GeneID:114871584%2CGenbank:XP_029033514.1;Parent=rna-XM_029177681.1
NW_021683678.1	Gnomon	exon	293006	294081	.	-	.	ID=exon-XM_029177663.1-8;Dbxref=GeneID:114871574%2CGenbank:XM_029177663.1;Parent=rna-XM_029177663.1
NW_021683678.1	Gnomon	exon	294426	294672	.	-	.	ID=exon-XM_029177663.1-6;Dbxref=GeneID:114871574%2CGenbank:XM_029177663.1;Parent=rna-XM_029177663.1
NW_021683678.1	Gnomon	exon	294191	294355	.	-	.	ID=exon-XM_029177663.1-7;Dbxref=GeneID:114871574%2CGenbank:XM_029177663.1;Parent=rna-XM_029177663.1
NW_021683678.1	Gnomon	exon	294913	294978	.	-	.	ID=exon-XM_029177663.1-4;Dbxref=GeneID:114871574%2CGenbank:XM_029177663.1;Parent=rna-XM_029177663.1
NW_021683678.1	Gnomon	exon	294767	294814	.	-	.	ID=exon-XM_029177663.1-5;Dbxref=GeneID:114871574%2CGenbank:XM_029177663.1;Parent=rna-XM_029177663.1
NW_021683678.1	Gnomon	exon	295375	295451	.	-	.	ID=exon-XM_029177663.1-2;Dbxref=GeneID:114871574%2CGenbank:XM_029177663.1;Parent=rna-XM_029177663.1
NW_021683678.1	Gnomon	exon	295056	295087	.	-	.	ID=exon-XM_029177663.1-3;Dbxref=GeneID:114871574%2CGenbank:XM_029177663.1;Parent=rna-XM_029177663.1
NW_021683678.1	Gnomon	exon	295632	295775	.	-	.	ID=exon-XM_029177663.1-1;Dbxref=GeneID:114871574%2CGenbank:XM_029177663.1;Parent=rna-XM_029177663.1
NW_021683678.1	Gnomon	exon	369306	369719	.	+	.	ID=exon-XM_029177709.1-3;Dbxref=GeneID:114871600%2CGenbank:XM_029177709.1;Parent=rna-XM_029177709.1
NW_021683678.1	Gnomon	exon	368381	368761	.	+	.	ID=exon-XM_029177709.1-1;Dbxref=GeneID:114871600%2CGenbank:XM_029177709.1;Parent=rna-XM_029177709.1
NW_021683678.1	Gnomon	exon	368836	369198	.	+	.	ID=exon-XM_029177709.1-2;Dbxref=GeneID:114871600%2CGenbank:XM_029177709.1;Parent=rna-XM_029177709.1
NW_021683678.1	Gnomon	exon	195045	195295	.	+	.	ID=exon-XM_029177639.1-7;Dbxref=GeneID:114871565%2CGenbank:XM_029177639.1;Parent=rna-XM_029177639.1
NW_021683678.1	Gnomon	exon	195960	198555	.	+	.	ID=exon-XM_029177639.1-8;Dbxref=GeneID:114871565%2CGenbank:XM_029177639.1;Parent=rna-XM_029177639.1
NW_021683678.1	Gnomon	exon	193900	194101	.	+	.	ID=exon-XM_029177639.1-3;Dbxref=GeneID:114871565%2CGenbank:XM_029177639.1;Parent=rna-XM_029177639.1
NW_021683678.1	Gnomon	exon	194189	194308	.	+	.	ID=exon-XM_029177639.1-4;Dbxref=GeneID:114871565%2CGenbank:XM_029177639.1;Parent=rna-XM_029177639.1
NW_021683678.1	Gnomon	exon	194384	194614	.	+	.	ID=exon-XM_029177639.1-5;Dbxref=GeneID:114871565%2CGenbank:XM_029177639.1;Parent=rna-XM_029177639.1
NW_021683678.1	Gnomon	exon	194695	194961	.	+	.	ID=exon-XM_029177639.1-6;Dbxref=GeneID:114871565%2CGenbank:XM_029177639.1;Parent=rna-XM_029177639.1
NW_021683678.1	Gnomon	exon	191560	191658	.	+	.	ID=exon-XM_029177639.1-1;Dbxref=GeneID:114871565%2CGenbank:XM_029177639.1;Parent=rna-XM_029177639.1
NW_021683678.1	Gnomon	exon	192755	193816	.	+	.	ID=exon-XM_029177639.1-2;Dbxref=GeneID:114871565%2CGenbank:XM_029177639.1;Parent=rna-XM_029177639.1
NW_021683678.1	Gnomon	mRNA	1095131	1102004	.	-	.	Name=XM_029177851.1;ID=rna-XM_029177851.1;Dbxref=GeneID:114871663%2CGenbank:XM_029177851.1;Parent=gene-LOC114871663
NW_021683678.1	Gnomon	exon	193900	194101	.	+	.	ID=exon-XM_029177640.1-3;Dbxref=GeneID:114871565%2CGenbank:XM_029177640.1;Parent=rna-XM_029177640.1
NW_021683678.1	Gnomon	exon	194189	194308	.	+	.	ID=exon-XM_029177640.1-4;Dbxref=GeneID:114871565%2CGenbank:XM_029177640.1;Parent=rna-XM_029177640.1
NW_021683678.1	Gnomon	exon	191680	192214	.	+	.	ID=exon-XM_029177640.1-1;Dbxref=GeneID:114871565%2CGenbank:XM_029177640.1;Parent=rna-XM_029177640.1
NW_021683678.1	Gnomon	exon	192755	193816	.	+	.	ID=exon-XM_029177640.1-2;Dbxref=GeneID:114871565%2CGenbank:XM_029177640.1;Parent=rna-XM_029177640.1
NW_021683678.1	Gnomon	exon	195045	195295	.	+	.	ID=exon-XM_029177640.1-7;Dbxref=GeneID:114871565%2CGenbank:XM_029177640.1;Parent=rna-XM_029177640.1
NW_021683678.1	Gnomon	exon	195960	198555	.	+	.	ID=exon-XM_029177640.1-8;Dbxref=GeneID:114871565%2CGenbank:XM_029177640.1;Parent=rna-XM_029177640.1
NW_021683678.1	Gnomon	exon	194384	194614	.	+	.	ID=exon-XM_029177640.1-5;Dbxref=GeneID:114871565%2CGenbank:XM_029177640.1;Parent=rna-XM_029177640.1
NW_021683678.1	Gnomon	exon	194695	194961	.	+	.	ID=exon-XM_029177640.1-6;Dbxref=GeneID:114871565%2CGenbank:XM_029177640.1;Parent=rna-XM_029177640.1
NW_021683678.1	Gnomon	exon	1170056	1170265	.	-	.	ID=exon-XM_029177806.1-5;Dbxref=GeneID:114871640%2CGenbank:XM_029177806.1;Parent=rna-XM_029177806.1
NW_021683678.1	Gnomon	exon	1158119	1158319	.	-	.	ID=exon-XM_029177806.1-6;Dbxref=GeneID:114871640%2CGenbank:XM_029177806.1;Parent=rna-XM_029177806.1
NW_021683678.1	Gnomon	exon	1157195	1157369	.	-	.	ID=exon-XM_029177806.1-7;Dbxref=GeneID:114871640%2CGenbank:XM_029177806.1;Parent=rna-XM_029177806.1
NW_021683678.1	Gnomon	exon	1150846	1151015	.	-	.	ID=exon-XM_029177806.1-8;Dbxref=GeneID:114871640%2CGenbank:XM_029177806.1;Parent=rna-XM_029177806.1
NW_021683678.1	Gnomon	exon	1150563	1150749	.	-	.	ID=exon-XM_029177806.1-9;Dbxref=GeneID:114871640%2CGenbank:XM_029177806.1;Parent=rna-XM_029177806.1
NW_021683678.1	Gnomon	mRNA	994028	996925	.	-	.	Name=XM_029177757.1;ID=rna-XM_029177757.1;Dbxref=GeneID:114871625%2CGenbank:XM_029177757.1;Parent=gene-LOC114871625
NW_021683678.1	Gnomon	exon	1211537	1212228	.	-	.	ID=exon-XM_029177806.1-1;Dbxref=GeneID:114871640%2CGenbank:XM_029177806.1;Parent=rna-XM_029177806.1
NW_021683678.1	Gnomon	exon	1190308	1190393	.	-	.	ID=exon-XM_029177806.1-2;Dbxref=GeneID:114871640%2CGenbank:XM_029177806.1;Parent=rna-XM_029177806.1
NW_021683678.1	Gnomon	exon	1171129	1171303	.	-	.	ID=exon-XM_029177806.1-3;Dbxref=GeneID:114871640%2CGenbank:XM_029177806.1;Parent=rna-XM_029177806.1
NW_021683678.1	Gnomon	exon	1170350	1170583	.	-	.	ID=exon-XM_029177806.1-4;Dbxref=GeneID:114871640%2CGenbank:XM_029177806.1;Parent=rna-XM_029177806.1
NW_021683678.1	Gnomon	CDS	354338	356332	.	-	0	Name=XP_029033515.1;ID=cds-XP_029033515.1;Dbxref=GeneID:114871585%2CGenbank:XP_029033515.1;Parent=rna-XM_029177682.1
NW_021683678.1	Gnomon	exon	1280386	1280412	.	+	.	ID=exon-XM_029177615.1-3;Dbxref=GeneID:114871558%2CGenbank:XM_029177615.1;Parent=rna-XM_029177615.1
NW_021683678.1	Gnomon	exon	1280602	1280798	.	+	.	ID=exon-XM_029177615.1-4;Dbxref=GeneID:114871558%2CGenbank:XM_029177615.1;Parent=rna-XM_029177615.1
NW_021683678.1	Gnomon	exon	1277846	1278795	.	+	.	ID=exon-XM_029177615.1-1;Dbxref=GeneID:114871558%2CGenbank:XM_029177615.1;Parent=rna-XM_029177615.1
NW_021683678.1	Gnomon	exon	1280068	1280211	.	+	.	ID=exon-XM_029177615.1-2;Dbxref=GeneID:114871558%2CGenbank:XM_029177615.1;Parent=rna-XM_029177615.1
NW_021683678.1	Gnomon	exon	1281239	1281433	.	+	.	ID=exon-XM_029177615.1-7;Dbxref=GeneID:114871558%2CGenbank:XM_029177615.1;Parent=rna-XM_029177615.1
NW_021683678.1	Gnomon	exon	1281613	1281765	.	+	.	ID=exon-XM_029177615.1-8;Dbxref=GeneID:114871558%2CGenbank:XM_029177615.1;Parent=rna-XM_029177615.1
NW_021683678.1	Gnomon	exon	1280874	1281015	.	+	.	ID=exon-XM_029177615.1-5;Dbxref=GeneID:114871558%2CGenbank:XM_029177615.1;Parent=rna-XM_029177615.1
NW_021683678.1	Gnomon	exon	1281082	1281178	.	+	.	ID=exon-XM_029177615.1-6;Dbxref=GeneID:114871558%2CGenbank:XM_029177615.1;Parent=rna-XM_029177615.1
NW_021683678.1	Gnomon	exon	1281835	1282099	.	+	.	ID=exon-XM_029177615.1-9;Dbxref=GeneID:114871558%2CGenbank:XM_029177615.1;Parent=rna-XM_029177615.1
NW_021683678.1	Gnomon	exon	235159	235433	.	-	.	ID=exon-XM_029177859.1-12;Dbxref=GeneID:114871667%2CGenbank:XM_029177859.1;Parent=rna-XM_029177859.1
NW_021683678.1	Gnomon	exon	234811	235091	.	-	.	ID=exon-XM_029177859.1-13;Dbxref=GeneID:114871667%2CGenbank:XM_029177859.1;Parent=rna-XM_029177859.1
NW_021683678.1	Gnomon	exon	234605	234749	.	-	.	ID=exon-XM_029177859.1-14;Dbxref=GeneID:114871667%2CGenbank:XM_029177859.1;Parent=rna-XM_029177859.1
NW_021683678.1	Gnomon	exon	234470	234546	.	-	.	ID=exon-XM_029177859.1-15;Dbxref=GeneID:114871667%2CGenbank:XM_029177859.1;Parent=rna-XM_029177859.1
NW_021683678.1	Gnomon	exon	234124	234332	.	-	.	ID=exon-XM_029177859.1-16;Dbxref=GeneID:114871667%2CGenbank:XM_029177859.1;Parent=rna-XM_029177859.1
NW_021683678.1	Gnomon	exon	233865	234057	.	-	.	ID=exon-XM_029177859.1-17;Dbxref=GeneID:114871667%2CGenbank:XM_029177859.1;Parent=rna-XM_029177859.1
NW_021683678.1	Gnomon	exon	233590	233805	.	-	.	ID=exon-XM_029177859.1-18;Dbxref=GeneID:114871667%2CGenbank:XM_029177859.1;Parent=rna-XM_029177859.1
NW_021683678.1	Gnomon	exon	233269	233510	.	-	.	ID=exon-XM_029177859.1-19;Dbxref=GeneID:114871667%2CGenbank:XM_029177859.1;Parent=rna-XM_029177859.1
NW_021683678.1	Gnomon	exon	235764	235907	.	-	.	ID=exon-XM_029177859.1-10;Dbxref=GeneID:114871667%2CGenbank:XM_029177859.1;Parent=rna-XM_029177859.1
NW_021683678.1	Gnomon	exon	235497	235703	.	-	.	ID=exon-XM_029177859.1-11;Dbxref=GeneID:114871667%2CGenbank:XM_029177859.1;Parent=rna-XM_029177859.1
NW_021683678.1	Gnomon	mRNA	1095131	1102126	.	-	.	Name=XM_029177850.1;ID=rna-XM_029177850.1;Dbxref=GeneID:114871663%2CGenbank:XM_029177850.1;Parent=gene-LOC114871663
NW_021683678.1	Gnomon	exon	1218480	1218611	.	-	.	ID=exon-XM_029177829.1-8;Dbxref=GeneID:114871652%2CGenbank:XM_029177829.1;Parent=rna-XM_029177829.1
NW_021683678.1	Gnomon	exon	1217902	1218414	.	-	.	ID=exon-XM_029177829.1-9;Dbxref=GeneID:114871652%2CGenbank:XM_029177829.1;Parent=rna-XM_029177829.1
NW_021683678.1	Gnomon	exon	1220269	1220439	.	-	.	ID=exon-XM_029177829.1-4;Dbxref=GeneID:114871652%2CGenbank:XM_029177829.1;Parent=rna-XM_029177829.1
NW_021683678.1	Gnomon	exon	1219840	1220003	.	-	.	ID=exon-XM_029177829.1-5;Dbxref=GeneID:114871652%2CGenbank:XM_029177829.1;Parent=rna-XM_029177829.1
NW_021683678.1	Gnomon	exon	1219564	1219758	.	-	.	ID=exon-XM_029177829.1-6;Dbxref=GeneID:114871652%2CGenbank:XM_029177829.1;Parent=rna-XM_029177829.1
NW_021683678.1	Gnomon	exon	1218687	1219493	.	-	.	ID=exon-XM_029177829.1-7;Dbxref=GeneID:114871652%2CGenbank:XM_029177829.1;Parent=rna-XM_029177829.1
NW_021683678.1	Gnomon	exon	1222503	1222595	.	-	.	ID=exon-XM_029177829.1-1;Dbxref=GeneID:114871652%2CGenbank:XM_029177829.1;Parent=rna-XM_029177829.1
NW_021683678.1	Gnomon	exon	1222295	1222384	.	-	.	ID=exon-XM_029177829.1-2;Dbxref=GeneID:114871652%2CGenbank:XM_029177829.1;Parent=rna-XM_029177829.1
NW_021683678.1	Gnomon	exon	1222083	1222205	.	-	.	ID=exon-XM_029177829.1-3;Dbxref=GeneID:114871652%2CGenbank:XM_029177829.1;Parent=rna-XM_029177829.1
NW_021683678.1	Gnomon	mRNA	994028	997488	.	-	.	Name=XM_029177756.1;ID=rna-XM_029177756.1;Dbxref=GeneID:114871625%2CGenbank:XM_029177756.1;Parent=gene-LOC114871625
NW_021683678.1	Gnomon	exon	924925	925311	.	-	.	ID=exon-XR_003788607.1-1;Dbxref=GeneID:114871624%2CGenbank:XR_003788607.1;Parent=rna-XR_003788607.1
NW_021683678.1	Gnomon	exon	924488	924850	.	-	.	ID=exon-XR_003788607.1-2;Dbxref=GeneID:114871624%2CGenbank:XR_003788607.1;Parent=rna-XR_003788607.1
NW_021683678.1	Gnomon	exon	889049	889149	.	-	.	ID=exon-XR_003788607.1-3;Dbxref=GeneID:114871624%2CGenbank:XR_003788607.1;Parent=rna-XR_003788607.1
NW_021683678.1	Gnomon	exon	872992	873079	.	-	.	ID=exon-XR_003788607.1-4;Dbxref=GeneID:114871624%2CGenbank:XR_003788607.1;Parent=rna-XR_003788607.1
NW_021683678.1	Gnomon	exon	277994	280166	.	+	.	ID=exon-XM_029177645.1-10;Dbxref=GeneID:114871568%2CGenbank:XM_029177645.1;Parent=rna-XM_029177645.1
NW_021683678.1	Gnomon	exon	297540	297702	.	+	.	ID=exon-XM_029177710.1-3;Dbxref=GeneID:114871601%2CGenbank:XM_029177710.1;Parent=rna-XM_029177710.1
NW_021683678.1	Gnomon	exon	297768	297824	.	+	.	ID=exon-XM_029177710.1-4;Dbxref=GeneID:114871601%2CGenbank:XM_029177710.1;Parent=rna-XM_029177710.1
NW_021683678.1	Gnomon	exon	296200	296733	.	+	.	ID=exon-XM_029177710.1-1;Dbxref=GeneID:114871601%2CGenbank:XM_029177710.1;Parent=rna-XM_029177710.1
NW_021683678.1	Gnomon	exon	297269	297468	.	+	.	ID=exon-XM_029177710.1-2;Dbxref=GeneID:114871601%2CGenbank:XM_029177710.1;Parent=rna-XM_029177710.1
NW_021683678.1	Gnomon	exon	297941	299658	.	+	.	ID=exon-XM_029177710.1-5;Dbxref=GeneID:114871601%2CGenbank:XM_029177710.1;Parent=rna-XM_029177710.1
NW_021683678.1	Gnomon	CDS	317355	317432	.	-	0	Name=XP_029033516.1;ID=cds-XP_029033516.1;Dbxref=GeneID:114871586%2CGenbank:XP_029033516.1;Parent=rna-XM_029177683.1
NW_021683678.1	Gnomon	CDS	316411	316536	.	-	0	Name=XP_029033516.1;ID=cds-XP_029033516.1;Dbxref=GeneID:114871586%2CGenbank:XP_029033516.1;Parent=rna-XM_029177683.1
NW_021683678.1	Gnomon	CDS	316193	316296	.	-	0	Name=XP_029033516.1;ID=cds-XP_029033516.1;Dbxref=GeneID:114871586%2CGenbank:XP_029033516.1;Parent=rna-XM_029177683.1
NW_021683678.1	Gnomon	CDS	315580	316064	.	-	0	Name=XP_029033516.1;ID=cds-XP_029033516.1;Dbxref=GeneID:114871586%2CGenbank:XP_029033516.1;Parent=rna-XM_029177683.1
NW_021683678.1	Gnomon	CDS	315299	315501	.	-	0	Name=XP_029033516.1;ID=cds-XP_029033516.1;Dbxref=GeneID:114871586%2CGenbank:XP_029033516.1;Parent=rna-XM_029177683.1
NW_021683678.1	Gnomon	CDS	314973	315236	.	-	0	Name=XP_029033516.1;ID=cds-XP_029033516.1;Dbxref=GeneID:114871586%2CGenbank:XP_029033516.1;Parent=rna-XM_029177683.1
NW_021683678.1	Gnomon	CDS	314594	314895	.	-	0	Name=XP_029033516.1;ID=cds-XP_029033516.1;Dbxref=GeneID:114871586%2CGenbank:XP_029033516.1;Parent=rna-XM_029177683.1
NW_021683678.1	Gnomon	CDS	314400	314520	.	-	0	Name=XP_029033516.1;ID=cds-XP_029033516.1;Dbxref=GeneID:114871586%2CGenbank:XP_029033516.1;Parent=rna-XM_029177683.1
NW_021683678.1	Gnomon	exon	1105358	1105571	.	+	.	ID=exon-XM_029177853.1-3;Dbxref=GeneID:114871664%2CGenbank:XM_029177853.1;Parent=rna-XM_029177853.1
NW_021683678.1	Gnomon	exon	1105650	1105786	.	+	.	ID=exon-XM_029177853.1-4;Dbxref=GeneID:114871664%2CGenbank:XM_029177853.1;Parent=rna-XM_029177853.1
NW_021683678.1	Gnomon	exon	1104204	1104756	.	+	.	ID=exon-XM_029177853.1-1;Dbxref=GeneID:114871664%2CGenbank:XM_029177853.1;Parent=rna-XM_029177853.1
NW_021683678.1	Gnomon	exon	1105217	1105281	.	+	.	ID=exon-XM_029177853.1-2;Dbxref=GeneID:114871664%2CGenbank:XM_029177853.1;Parent=rna-XM_029177853.1
NW_021683678.1	Gnomon	exon	1106096	1106339	.	+	.	ID=exon-XM_029177853.1-5;Dbxref=GeneID:114871664%2CGenbank:XM_029177853.1;Parent=rna-XM_029177853.1
NW_021683678.1	Gnomon	exon	1106428	1108005	.	+	.	ID=exon-XM_029177853.1-6;Dbxref=GeneID:114871664%2CGenbank:XM_029177853.1;Parent=rna-XM_029177853.1
NW_021683678.1	cmsearch	exon	980691	980829	.	-	.	ID=exon-XR_003788631.1-1;Dbxref=GeneID:114871685%2CRFAM:RF00190%2CGenbank:XR_003788631.1;Parent=rna-XR_003788631.1
NW_021683678.1	Gnomon	mRNA	290990	292898	.	-	.	Name=XM_029177657.1;ID=rna-XM_029177657.1;Dbxref=GeneID:114871572%2CGenbank:XM_029177657.1;Parent=gene-LOC114871572
NW_021683678.1	Gnomon	exon	1158119	1158319	.	-	.	ID=exon-XM_029177805.1-8;Dbxref=GeneID:114871640%2CGenbank:XM_029177805.1;Parent=rna-XM_029177805.1
NW_021683678.1	Gnomon	exon	1157195	1157369	.	-	.	ID=exon-XM_029177805.1-9;Dbxref=GeneID:114871640%2CGenbank:XM_029177805.1;Parent=rna-XM_029177805.1
NW_021683678.1	Gnomon	exon	1170350	1170583	.	-	.	ID=exon-XM_029177805.1-6;Dbxref=GeneID:114871640%2CGenbank:XM_029177805.1;Parent=rna-XM_029177805.1
NW_021683678.1	Gnomon	exon	1170056	1170265	.	-	.	ID=exon-XM_029177805.1-7;Dbxref=GeneID:114871640%2CGenbank:XM_029177805.1;Parent=rna-XM_029177805.1
NW_021683678.1	Gnomon	exon	1188179	1188379	.	-	.	ID=exon-XM_029177805.1-1;Dbxref=GeneID:114871640%2CGenbank:XM_029177805.1;Parent=rna-XM_029177805.1
NW_021683678.1	Gnomon	exon	1179640	1179995	.	-	.	ID=exon-XM_029177805.1-4;Dbxref=GeneID:114871640%2CGenbank:XM_029177805.1;Parent=rna-XM_029177805.1
NW_021683678.1	Gnomon	exon	1171129	1171303	.	-	.	ID=exon-XM_029177805.1-5;Dbxref=GeneID:114871640%2CGenbank:XM_029177805.1;Parent=rna-XM_029177805.1
NW_021683678.1	Gnomon	exon	1182798	1182938	.	-	.	ID=exon-XM_029177805.1-2;Dbxref=GeneID:114871640%2CGenbank:XM_029177805.1;Parent=rna-XM_029177805.1
NW_021683678.1	Gnomon	exon	1180873	1181008	.	-	.	ID=exon-XM_029177805.1-3;Dbxref=GeneID:114871640%2CGenbank:XM_029177805.1;Parent=rna-XM_029177805.1
NW_021683678.1	Gnomon	CDS	70380	70583	.	-	0	Name=XP_029033654.1;ID=cds-XP_029033654.1;Dbxref=GeneID:114871646%2CGenbank:XP_029033654.1;Parent=rna-XM_029177821.1
NW_021683678.1	Gnomon	CDS	70017	70308	.	-	0	Name=XP_029033654.1;ID=cds-XP_029033654.1;Dbxref=GeneID:114871646%2CGenbank:XP_029033654.1;Parent=rna-XM_029177821.1
NW_021683678.1	Gnomon	CDS	69776	69946	.	-	0	Name=XP_029033654.1;ID=cds-XP_029033654.1;Dbxref=GeneID:114871646%2CGenbank:XP_029033654.1;Parent=rna-XM_029177821.1
NW_021683678.1	Gnomon	CDS	69270	69511	.	-	0	Name=XP_029033654.1;ID=cds-XP_029033654.1;Dbxref=GeneID:114871646%2CGenbank:XP_029033654.1;Parent=rna-XM_029177821.1
NW_021683678.1	Gnomon	CDS	68963	69198	.	-	0	Name=XP_029033654.1;ID=cds-XP_029033654.1;Dbxref=GeneID:114871646%2CGenbank:XP_029033654.1;Parent=rna-XM_029177821.1
NW_021683678.1	Gnomon	CDS	68639	68885	.	-	0	Name=XP_029033654.1;ID=cds-XP_029033654.1;Dbxref=GeneID:114871646%2CGenbank:XP_029033654.1;Parent=rna-XM_029177821.1
NW_021683678.1	Gnomon	mRNA	979565	981666	.	-	.	Name=XM_029177750.1;ID=rna-XM_029177750.1;Dbxref=GeneID:114871621%2CGenbank:XM_029177750.1;Parent=gene-LOC114871621
NW_021683678.1	Gnomon	exon	317057	317146	.	-	.	ID=exon-XM_029177686.1-1;Dbxref=GeneID:114871586%2CGenbank:XM_029177686.1;Parent=rna-XM_029177686.1
NW_021683678.1	Gnomon	exon	316411	316536	.	-	.	ID=exon-XM_029177686.1-2;Dbxref=GeneID:114871586%2CGenbank:XM_029177686.1;Parent=rna-XM_029177686.1
NW_021683678.1	Gnomon	exon	315299	315501	.	-	.	ID=exon-XM_029177686.1-5;Dbxref=GeneID:114871586%2CGenbank:XM_029177686.1;Parent=rna-XM_029177686.1
NW_021683678.1	Gnomon	exon	314973	315236	.	-	.	ID=exon-XM_029177686.1-6;Dbxref=GeneID:114871586%2CGenbank:XM_029177686.1;Parent=rna-XM_029177686.1
NW_021683678.1	Gnomon	exon	316193	316296	.	-	.	ID=exon-XM_029177686.1-3;Dbxref=GeneID:114871586%2CGenbank:XM_029177686.1;Parent=rna-XM_029177686.1
NW_021683678.1	Gnomon	exon	315580	316064	.	-	.	ID=exon-XM_029177686.1-4;Dbxref=GeneID:114871586%2CGenbank:XM_029177686.1;Parent=rna-XM_029177686.1
NW_021683678.1	Gnomon	exon	314594	314895	.	-	.	ID=exon-XM_029177686.1-7;Dbxref=GeneID:114871586%2CGenbank:XM_029177686.1;Parent=rna-XM_029177686.1
NW_021683678.1	Gnomon	exon	314226	314520	.	-	.	ID=exon-XM_029177686.1-8;Dbxref=GeneID:114871586%2CGenbank:XM_029177686.1;Parent=rna-XM_029177686.1
NW_021683678.1	Gnomon	mRNA	185681	188899	.	-	.	Name=XM_029177656.1;ID=rna-XM_029177656.1;Dbxref=GeneID:114871571%2CGenbank:XM_029177656.1;Parent=gene-LOC114871571
NW_021683678.1	Gnomon	exon	65993	66255	.	+	.	ID=exon-XM_029177820.1-12;Dbxref=GeneID:114871645%2CGenbank:XM_029177820.1;Parent=rna-XM_029177820.1
NW_021683678.1	Gnomon	exon	66338	66514	.	+	.	ID=exon-XM_029177820.1-13;Dbxref=GeneID:114871645%2CGenbank:XM_029177820.1;Parent=rna-XM_029177820.1
NW_021683678.1	Gnomon	exon	65570	65722	.	+	.	ID=exon-XM_029177820.1-10;Dbxref=GeneID:114871645%2CGenbank:XM_029177820.1;Parent=rna-XM_029177820.1
NW_021683678.1	Gnomon	exon	65794	65914	.	+	.	ID=exon-XM_029177820.1-11;Dbxref=GeneID:114871645%2CGenbank:XM_029177820.1;Parent=rna-XM_029177820.1
NW_021683678.1	Gnomon	CDS	61862	62149	.	-	0	Name=XP_029033655.1;ID=cds-XP_029033655.1;Dbxref=GeneID:114871647%2CGenbank:XP_029033655.1;Parent=rna-XM_029177822.1
NW_021683678.1	Gnomon	CDS	61076	61617	.	-	0	Name=XP_029033655.1;ID=cds-XP_029033655.1;Dbxref=GeneID:114871647%2CGenbank:XP_029033655.1;Parent=rna-XM_029177822.1
NW_021683678.1	Gnomon	CDS	60901	61000	.	-	0	Name=XP_029033655.1;ID=cds-XP_029033655.1;Dbxref=GeneID:114871647%2CGenbank:XP_029033655.1;Parent=rna-XM_029177822.1
NW_021683678.1	Gnomon	CDS	60722	60829	.	-	0	Name=XP_029033655.1;ID=cds-XP_029033655.1;Dbxref=GeneID:114871647%2CGenbank:XP_029033655.1;Parent=rna-XM_029177822.1
NW_021683678.1	Gnomon	CDS	60382	60651	.	-	0	Name=XP_029033655.1;ID=cds-XP_029033655.1;Dbxref=GeneID:114871647%2CGenbank:XP_029033655.1;Parent=rna-XM_029177822.1
NW_021683678.1	Gnomon	exon	993517	993663	.	-	.	ID=exon-XR_003788606.1-1;Dbxref=GeneID:114871617%2CGenbank:XR_003788606.1;Parent=rna-XR_003788606.1
NW_021683678.1	Gnomon	exon	993275	993396	.	-	.	ID=exon-XR_003788606.1-2;Dbxref=GeneID:114871617%2CGenbank:XR_003788606.1;Parent=rna-XR_003788606.1
NW_021683678.1	Gnomon	exon	992903	993202	.	-	.	ID=exon-XR_003788606.1-3;Dbxref=GeneID:114871617%2CGenbank:XR_003788606.1;Parent=rna-XR_003788606.1
NW_021683678.1	Gnomon	exon	991271	991699	.	-	.	ID=exon-XR_003788606.1-8;Dbxref=GeneID:114871617%2CGenbank:XR_003788606.1;Parent=rna-XR_003788606.1
NW_021683678.1	Gnomon	exon	992596	992823	.	-	.	ID=exon-XR_003788606.1-4;Dbxref=GeneID:114871617%2CGenbank:XR_003788606.1;Parent=rna-XR_003788606.1
NW_021683678.1	Gnomon	exon	992327	992515	.	-	.	ID=exon-XR_003788606.1-5;Dbxref=GeneID:114871617%2CGenbank:XR_003788606.1;Parent=rna-XR_003788606.1
NW_021683678.1	Gnomon	exon	992090	992258	.	-	.	ID=exon-XR_003788606.1-6;Dbxref=GeneID:114871617%2CGenbank:XR_003788606.1;Parent=rna-XR_003788606.1
NW_021683678.1	Gnomon	exon	991803	992005	.	-	.	ID=exon-XR_003788606.1-7;Dbxref=GeneID:114871617%2CGenbank:XR_003788606.1;Parent=rna-XR_003788606.1
NW_021683678.1	Gnomon	exon	67126	67315	.	+	.	ID=exon-XM_029177820.1-16;Dbxref=GeneID:114871645%2CGenbank:XM_029177820.1;Parent=rna-XM_029177820.1
NW_021683678.1	Gnomon	exon	66587	66811	.	+	.	ID=exon-XM_029177820.1-14;Dbxref=GeneID:114871645%2CGenbank:XM_029177820.1;Parent=rna-XM_029177820.1
NW_021683678.1	Gnomon	exon	66899	67056	.	+	.	ID=exon-XM_029177820.1-15;Dbxref=GeneID:114871645%2CGenbank:XM_029177820.1;Parent=rna-XM_029177820.1
NW_021683678.1	Gnomon	mRNA	987501	988773	.	-	.	Name=XM_029177753.1;ID=rna-XM_029177753.1;Dbxref=GeneID:114871622%2CGenbank:XM_029177753.1;Parent=gene-LOC114871622
NW_021683678.1	Gnomon	CDS	352715	352813	.	-	0	Name=XP_029033510.1;ID=cds-XP_029033510.1;Dbxref=GeneID:114871583%2CGenbank:XP_029033510.1;Parent=rna-XM_029177677.1
NW_021683678.1	Gnomon	CDS	351977	352128	.	-	0	Name=XP_029033510.1;ID=cds-XP_029033510.1;Dbxref=GeneID:114871583%2CGenbank:XP_029033510.1;Parent=rna-XM_029177677.1
NW_021683678.1	Gnomon	CDS	351154	351220	.	-	0	Name=XP_029033510.1;ID=cds-XP_029033510.1;Dbxref=GeneID:114871583%2CGenbank:XP_029033510.1;Parent=rna-XM_029177677.1
NW_021683678.1	Gnomon	CDS	350842	351086	.	-	0	Name=XP_029033510.1;ID=cds-XP_029033510.1;Dbxref=GeneID:114871583%2CGenbank:XP_029033510.1;Parent=rna-XM_029177677.1
NW_021683678.1	Gnomon	CDS	350247	350562	.	-	0	Name=XP_029033510.1;ID=cds-XP_029033510.1;Dbxref=GeneID:114871583%2CGenbank:XP_029033510.1;Parent=rna-XM_029177677.1
NW_021683678.1	Gnomon	CDS	347135	347582	.	-	0	Name=XP_029033510.1;ID=cds-XP_029033510.1;Dbxref=GeneID:114871583%2CGenbank:XP_029033510.1;Parent=rna-XM_029177677.1
NW_021683678.1	Gnomon	CDS	346431	346730	.	-	0	Name=XP_029033510.1;ID=cds-XP_029033510.1;Dbxref=GeneID:114871583%2CGenbank:XP_029033510.1;Parent=rna-XM_029177677.1
NW_021683678.1	Gnomon	CDS	346253	346311	.	-	0	Name=XP_029033510.1;ID=cds-XP_029033510.1;Dbxref=GeneID:114871583%2CGenbank:XP_029033510.1;Parent=rna-XM_029177677.1
NW_021683678.1	Gnomon	CDS	345699	345871	.	-	0	Name=XP_029033510.1;ID=cds-XP_029033510.1;Dbxref=GeneID:114871583%2CGenbank:XP_029033510.1;Parent=rna-XM_029177677.1
NW_021683678.1	Gnomon	CDS	345232	345398	.	-	0	Name=XP_029033510.1;ID=cds-XP_029033510.1;Dbxref=GeneID:114871583%2CGenbank:XP_029033510.1;Parent=rna-XM_029177677.1
NW_021683678.1	Gnomon	CDS	345127	345155	.	-	0	Name=XP_029033510.1;ID=cds-XP_029033510.1;Dbxref=GeneID:114871583%2CGenbank:XP_029033510.1;Parent=rna-XM_029177677.1
NW_021683678.1	Gnomon	mRNA	290990	293103	.	-	.	Name=XM_029177659.1;ID=rna-XM_029177659.1;Dbxref=GeneID:114871572%2CGenbank:XM_029177659.1;Parent=gene-LOC114871572
NW_021683678.1	Gnomon	exon	977186	977275	.	+	.	ID=exon-XM_029177734.1-1;Dbxref=GeneID:114871614%2CGenbank:XM_029177734.1;Parent=rna-XM_029177734.1
NW_021683678.1	Gnomon	exon	977401	977493	.	+	.	ID=exon-XM_029177734.1-2;Dbxref=GeneID:114871614%2CGenbank:XM_029177734.1;Parent=rna-XM_029177734.1
NW_021683678.1	Gnomon	exon	979166	979460	.	+	.	ID=exon-XM_029177734.1-7;Dbxref=GeneID:114871614%2CGenbank:XM_029177734.1;Parent=rna-XM_029177734.1
NW_021683678.1	Gnomon	exon	977622	978106	.	+	.	ID=exon-XM_029177734.1-3;Dbxref=GeneID:114871614%2CGenbank:XM_029177734.1;Parent=rna-XM_029177734.1
NW_021683678.1	Gnomon	exon	978185	978387	.	+	.	ID=exon-XM_029177734.1-4;Dbxref=GeneID:114871614%2CGenbank:XM_029177734.1;Parent=rna-XM_029177734.1
NW_021683678.1	Gnomon	exon	978450	978713	.	+	.	ID=exon-XM_029177734.1-5;Dbxref=GeneID:114871614%2CGenbank:XM_029177734.1;Parent=rna-XM_029177734.1
NW_021683678.1	Gnomon	exon	978791	979092	.	+	.	ID=exon-XM_029177734.1-6;Dbxref=GeneID:114871614%2CGenbank:XM_029177734.1;Parent=rna-XM_029177734.1
NW_021683678.1	Gnomon	CDS	61862	62149	.	-	0	Name=XP_029033656.1;ID=cds-XP_029033656.1;Dbxref=GeneID:114871647%2CGenbank:XP_029033656.1;Parent=rna-XM_029177823.1
NW_021683678.1	Gnomon	CDS	61076	61617	.	-	0	Name=XP_029033656.1;ID=cds-XP_029033656.1;Dbxref=GeneID:114871647%2CGenbank:XP_029033656.1;Parent=rna-XM_029177823.1
NW_021683678.1	Gnomon	CDS	60901	61000	.	-	0	Name=XP_029033656.1;ID=cds-XP_029033656.1;Dbxref=GeneID:114871647%2CGenbank:XP_029033656.1;Parent=rna-XM_029177823.1
NW_021683678.1	Gnomon	CDS	60722	60829	.	-	0	Name=XP_029033656.1;ID=cds-XP_029033656.1;Dbxref=GeneID:114871647%2CGenbank:XP_029033656.1;Parent=rna-XM_029177823.1
NW_021683678.1	Gnomon	CDS	60382	60651	.	-	0	Name=XP_029033656.1;ID=cds-XP_029033656.1;Dbxref=GeneID:114871647%2CGenbank:XP_029033656.1;Parent=rna-XM_029177823.1
NW_021683678.1	Gnomon	exon	143346	145525	.	+	.	ID=exon-XM_029177787.1-10;Dbxref=GeneID:114871637%2CGenbank:XM_029177787.1;Parent=rna-XM_029177787.1
NW_021683678.1	Gnomon	exon	996218	996417	.	-	.	ID=exon-XM_029177757.1-2;Dbxref=GeneID:114871625%2CGenbank:XM_029177757.1;Parent=rna-XM_029177757.1
NW_021683678.1	Gnomon	exon	995984	996146	.	-	.	ID=exon-XM_029177757.1-3;Dbxref=GeneID:114871625%2CGenbank:XM_029177757.1;Parent=rna-XM_029177757.1
NW_021683678.1	Gnomon	exon	995862	995918	.	-	.	ID=exon-XM_029177757.1-4;Dbxref=GeneID:114871625%2CGenbank:XM_029177757.1;Parent=rna-XM_029177757.1
NW_021683678.1	Gnomon	exon	994028	995745	.	-	.	ID=exon-XM_029177757.1-5;Dbxref=GeneID:114871625%2CGenbank:XM_029177757.1;Parent=rna-XM_029177757.1
NW_021683678.1	Gnomon	exon	996772	996925	.	-	.	ID=exon-XM_029177757.1-1;Dbxref=GeneID:114871625%2CGenbank:XM_029177757.1;Parent=rna-XM_029177757.1
NW_021683678.1	Gnomon	exon	1094885	1094972	.	-	.	ID=exon-XM_029177852.1-11;Dbxref=GeneID:114871663%2CGenbank:XM_029177852.1;Parent=rna-XM_029177852.1
NW_021683678.1	Gnomon	exon	1097893	1097963	.	-	.	ID=exon-XM_029177852.1-10;Dbxref=GeneID:114871663%2CGenbank:XM_029177852.1;Parent=rna-XM_029177852.1
NW_021683678.1	Gnomon	mRNA	290990	292610	.	-	.	Name=XM_029177658.1;ID=rna-XM_029177658.1;Dbxref=GeneID:114871572%2CGenbank:XM_029177658.1;Parent=gene-LOC114871572
NW_021683678.1	Gnomon	mRNA	979565	981487	.	-	.	Name=XM_029177752.1;ID=rna-XM_029177752.1;Dbxref=GeneID:114871621%2CGenbank:XM_029177752.1;Parent=gene-LOC114871621
NW_021683678.1	Gnomon	CDS	61862	62149	.	-	0	Name=XP_029033657.1;ID=cds-XP_029033657.1;Dbxref=GeneID:114871647%2CGenbank:XP_029033657.1;Parent=rna-XM_029177824.1
NW_021683678.1	Gnomon	CDS	61076	61617	.	-	0	Name=XP_029033657.1;ID=cds-XP_029033657.1;Dbxref=GeneID:114871647%2CGenbank:XP_029033657.1;Parent=rna-XM_029177824.1
NW_021683678.1	Gnomon	CDS	60901	61000	.	-	0	Name=XP_029033657.1;ID=cds-XP_029033657.1;Dbxref=GeneID:114871647%2CGenbank:XP_029033657.1;Parent=rna-XM_029177824.1
NW_021683678.1	Gnomon	CDS	60722	60829	.	-	0	Name=XP_029033657.1;ID=cds-XP_029033657.1;Dbxref=GeneID:114871647%2CGenbank:XP_029033657.1;Parent=rna-XM_029177824.1
NW_021683678.1	Gnomon	CDS	60496	60651	.	-	0	Name=XP_029033657.1;ID=cds-XP_029033657.1;Dbxref=GeneID:114871647%2CGenbank:XP_029033657.1;Parent=rna-XM_029177824.1
NW_021683678.1	Gnomon	CDS	60378	60434	.	-	0	Name=XP_029033657.1;ID=cds-XP_029033657.1;Dbxref=GeneID:114871647%2CGenbank:XP_029033657.1;Parent=rna-XM_029177824.1
NW_021683678.1	Gnomon	exon	1002698	1002972	.	-	.	ID=exon-XM_029177871.1-10;Dbxref=GeneID:114871675%2CGenbank:XM_029177871.1;Parent=rna-XM_029177871.1
NW_021683678.1	Gnomon	CDS	79801	80051	.	-	0	Name=XP_029033658.1;ID=cds-XP_029033658.1;Dbxref=GeneID:114871648%2CGenbank:XP_029033658.1;Parent=rna-XM_029177825.1
NW_021683678.1	Gnomon	CDS	79619	79736	.	-	0	Name=XP_029033658.1;ID=cds-XP_029033658.1;Dbxref=GeneID:114871648%2CGenbank:XP_029033658.1;Parent=rna-XM_029177825.1
NW_021683678.1	Gnomon	CDS	79300	79564	.	-	0	Name=XP_029033658.1;ID=cds-XP_029033658.1;Dbxref=GeneID:114871648%2CGenbank:XP_029033658.1;Parent=rna-XM_029177825.1
NW_021683678.1	Gnomon	CDS	79147	79233	.	-	0	Name=XP_029033658.1;ID=cds-XP_029033658.1;Dbxref=GeneID:114871648%2CGenbank:XP_029033658.1;Parent=rna-XM_029177825.1
NW_021683678.1	Gnomon	CDS	78967	79091	.	-	0	Name=XP_029033658.1;ID=cds-XP_029033658.1;Dbxref=GeneID:114871648%2CGenbank:XP_029033658.1;Parent=rna-XM_029177825.1
NW_021683678.1	Gnomon	CDS	78658	78897	.	-	0	Name=XP_029033658.1;ID=cds-XP_029033658.1;Dbxref=GeneID:114871648%2CGenbank:XP_029033658.1;Parent=rna-XM_029177825.1
NW_021683678.1	Gnomon	CDS	78474	78593	.	-	0	Name=XP_029033658.1;ID=cds-XP_029033658.1;Dbxref=GeneID:114871648%2CGenbank:XP_029033658.1;Parent=rna-XM_029177825.1
NW_021683678.1	Gnomon	exon	1817	1951	.	-	.	ID=exon-XM_029177781.1-5;Dbxref=GeneID:114871634%2CGenbank:XM_029177781.1;Parent=rna-XM_029177781.1
NW_021683678.1	Gnomon	exon	880	1749	.	-	.	ID=exon-XM_029177781.1-6;Dbxref=GeneID:114871634%2CGenbank:XM_029177781.1;Parent=rna-XM_029177781.1
NW_021683678.1	Gnomon	exon	2273	3917	.	-	.	ID=exon-XM_029177781.1-3;Dbxref=GeneID:114871634%2CGenbank:XM_029177781.1;Parent=rna-XM_029177781.1
NW_021683678.1	Gnomon	exon	2031	2204	.	-	.	ID=exon-XM_029177781.1-4;Dbxref=GeneID:114871634%2CGenbank:XM_029177781.1;Parent=rna-XM_029177781.1
NW_021683678.1	Gnomon	exon	5700	5789	.	-	.	ID=exon-XM_029177781.1-1;Dbxref=GeneID:114871634%2CGenbank:XM_029177781.1;Parent=rna-XM_029177781.1
NW_021683678.1	Gnomon	exon	5508	5629	.	-	.	ID=exon-XM_029177781.1-2;Dbxref=GeneID:114871634%2CGenbank:XM_029177781.1;Parent=rna-XM_029177781.1
NW_021683678.1	Gnomon	mRNA	1149177	1168480	.	-	.	Name=XM_029177809.1;ID=rna-XM_029177809.1;Dbxref=GeneID:114871640%2CGenbank:XM_029177809.1;Parent=gene-LOC114871640
NW_021683678.1	Gnomon	CDS	296556	296733	.	+	0	Name=XP_029033543.1;ID=cds-XP_029033543.1;Dbxref=GeneID:114871601%2CGenbank:XP_029033543.1;Parent=rna-XM_029177710.1
NW_021683678.1	Gnomon	CDS	297269	297468	.	+	0	Name=XP_029033543.1;ID=cds-XP_029033543.1;Dbxref=GeneID:114871601%2CGenbank:XP_029033543.1;Parent=rna-XM_029177710.1
NW_021683678.1	Gnomon	CDS	297540	297702	.	+	0	Name=XP_029033543.1;ID=cds-XP_029033543.1;Dbxref=GeneID:114871601%2CGenbank:XP_029033543.1;Parent=rna-XM_029177710.1
NW_021683678.1	Gnomon	CDS	297768	297778	.	+	0	Name=XP_029033543.1;ID=cds-XP_029033543.1;Dbxref=GeneID:114871601%2CGenbank:XP_029033543.1;Parent=rna-XM_029177710.1
NW_021683678.1	Gnomon	mRNA	134274	144538	.	+	.	Name=XM_029177799.1;ID=rna-XM_029177799.1;Dbxref=GeneID:114871637%2CGenbank:XM_029177799.1;Parent=gene-LOC114871637
NW_021683678.1	Gnomon	exon	14891	15846	.	-	.	ID=exon-XM_029177776.1-1;Dbxref=GeneID:114871632%2CGenbank:XM_029177776.1;Parent=rna-XM_029177776.1
NW_021683678.1	Gnomon	exon	13475	13618	.	-	.	ID=exon-XM_029177776.1-2;Dbxref=GeneID:114871632%2CGenbank:XM_029177776.1;Parent=rna-XM_029177776.1
NW_021683678.1	Gnomon	exon	13274	13300	.	-	.	ID=exon-XM_029177776.1-3;Dbxref=GeneID:114871632%2CGenbank:XM_029177776.1;Parent=rna-XM_029177776.1
NW_021683678.1	Gnomon	exon	12888	13084	.	-	.	ID=exon-XM_029177776.1-4;Dbxref=GeneID:114871632%2CGenbank:XM_029177776.1;Parent=rna-XM_029177776.1
NW_021683678.1	Gnomon	exon	11587	11851	.	-	.	ID=exon-XM_029177776.1-9;Dbxref=GeneID:114871632%2CGenbank:XM_029177776.1;Parent=rna-XM_029177776.1
NW_021683678.1	Gnomon	exon	12671	12812	.	-	.	ID=exon-XM_029177776.1-5;Dbxref=GeneID:114871632%2CGenbank:XM_029177776.1;Parent=rna-XM_029177776.1
NW_021683678.1	Gnomon	exon	12508	12604	.	-	.	ID=exon-XM_029177776.1-6;Dbxref=GeneID:114871632%2CGenbank:XM_029177776.1;Parent=rna-XM_029177776.1
NW_021683678.1	Gnomon	exon	12253	12447	.	-	.	ID=exon-XM_029177776.1-7;Dbxref=GeneID:114871632%2CGenbank:XM_029177776.1;Parent=rna-XM_029177776.1
NW_021683678.1	Gnomon	exon	11921	12073	.	-	.	ID=exon-XM_029177776.1-8;Dbxref=GeneID:114871632%2CGenbank:XM_029177776.1;Parent=rna-XM_029177776.1
NW_021683678.1	Gnomon	CDS	1105063	1105065	.	+	0	Name=XP_029033689.1;ID=cds-XP_029033689.1;Dbxref=GeneID:114871664%2CGenbank:XP_029033689.1;Parent=rna-XM_029177856.1
NW_021683678.1	Gnomon	CDS	1105217	1105281	.	+	0	Name=XP_029033689.1;ID=cds-XP_029033689.1;Dbxref=GeneID:114871664%2CGenbank:XP_029033689.1;Parent=rna-XM_029177856.1
NW_021683678.1	Gnomon	CDS	1105358	1105571	.	+	0	Name=XP_029033689.1;ID=cds-XP_029033689.1;Dbxref=GeneID:114871664%2CGenbank:XP_029033689.1;Parent=rna-XM_029177856.1
NW_021683678.1	Gnomon	CDS	1105650	1105786	.	+	0	Name=XP_029033689.1;ID=cds-XP_029033689.1;Dbxref=GeneID:114871664%2CGenbank:XP_029033689.1;Parent=rna-XM_029177856.1
NW_021683678.1	Gnomon	CDS	1106096	1106339	.	+	0	Name=XP_029033689.1;ID=cds-XP_029033689.1;Dbxref=GeneID:114871664%2CGenbank:XP_029033689.1;Parent=rna-XM_029177856.1
NW_021683678.1	Gnomon	CDS	1106428	1106661	.	+	0	Name=XP_029033689.1;ID=cds-XP_029033689.1;Dbxref=GeneID:114871664%2CGenbank:XP_029033689.1;Parent=rna-XM_029177856.1
NW_021683678.1	Gnomon	mRNA	185681	189484	.	-	.	Name=XM_029177652.1;ID=rna-XM_029177652.1;Dbxref=GeneID:114871571%2CGenbank:XM_029177652.1;Parent=gene-LOC114871571
NW_021683678.1	Gnomon	lnc_RNA	950911	961585	.	-	.	Name=XR_003788610.1;ID=rna-XR_003788610.1;Dbxref=GeneID:114871626%2CGenbank:XR_003788610.1;Parent=gene-LOC114871626
NW_021683678.1	Gnomon	mRNA	1149196	1159736	.	-	.	Name=XM_029177808.1;ID=rna-XM_029177808.1;Dbxref=GeneID:114871640%2CGenbank:XM_029177808.1;Parent=gene-LOC114871640
NW_021683678.1	Gnomon	CDS	950798	950902	.	+	0	Name=XP_029033544.1;ID=cds-XP_029033544.1;Dbxref=GeneID:114871608%2CGenbank:XP_029033544.1;Parent=rna-XM_029177711.1
NW_021683678.1	Gnomon	CDS	960403	960554	.	+	0	Name=XP_029033544.1;ID=cds-XP_029033544.1;Dbxref=GeneID:114871608%2CGenbank:XP_029033544.1;Parent=rna-XM_029177711.1
NW_021683678.1	Gnomon	CDS	960715	960886	.	+	0	Name=XP_029033544.1;ID=cds-XP_029033544.1;Dbxref=GeneID:114871608%2CGenbank:XP_029033544.1;Parent=rna-XM_029177711.1
NW_021683678.1	Gnomon	CDS	960986	961122	.	+	0	Name=XP_029033544.1;ID=cds-XP_029033544.1;Dbxref=GeneID:114871608%2CGenbank:XP_029033544.1;Parent=rna-XM_029177711.1
NW_021683678.1	Gnomon	CDS	961186	961286	.	+	0	Name=XP_029033544.1;ID=cds-XP_029033544.1;Dbxref=GeneID:114871608%2CGenbank:XP_029033544.1;Parent=rna-XM_029177711.1
NW_021683678.1	Gnomon	CDS	962027	962252	.	+	0	Name=XP_029033544.1;ID=cds-XP_029033544.1;Dbxref=GeneID:114871608%2CGenbank:XP_029033544.1;Parent=rna-XM_029177711.1
NW_021683678.1	Gnomon	CDS	963540	963725	.	+	0	Name=XP_029033544.1;ID=cds-XP_029033544.1;Dbxref=GeneID:114871608%2CGenbank:XP_029033544.1;Parent=rna-XM_029177711.1
NW_021683678.1	Gnomon	CDS	963827	963926	.	+	0	Name=XP_029033544.1;ID=cds-XP_029033544.1;Dbxref=GeneID:114871608%2CGenbank:XP_029033544.1;Parent=rna-XM_029177711.1
NW_021683678.1	Gnomon	CDS	964852	964905	.	+	0	Name=XP_029033544.1;ID=cds-XP_029033544.1;Dbxref=GeneID:114871608%2CGenbank:XP_029033544.1;Parent=rna-XM_029177711.1
NW_021683678.1	Gnomon	CDS	965597	965720	.	+	0	Name=XP_029033544.1;ID=cds-XP_029033544.1;Dbxref=GeneID:114871608%2CGenbank:XP_029033544.1;Parent=rna-XM_029177711.1
NW_021683678.1	Gnomon	CDS	968190	971916	.	+	0	Name=XP_029033544.1;ID=cds-XP_029033544.1;Dbxref=GeneID:114871608%2CGenbank:XP_029033544.1;Parent=rna-XM_029177711.1
NW_021683678.1	Gnomon	CDS	972589	972775	.	+	0	Name=XP_029033544.1;ID=cds-XP_029033544.1;Dbxref=GeneID:114871608%2CGenbank:XP_029033544.1;Parent=rna-XM_029177711.1
NW_021683678.1	Gnomon	CDS	972856	972976	.	+	0	Name=XP_029033544.1;ID=cds-XP_029033544.1;Dbxref=GeneID:114871608%2CGenbank:XP_029033544.1;Parent=rna-XM_029177711.1
NW_021683678.1	Gnomon	CDS	973056	973171	.	+	0	Name=XP_029033544.1;ID=cds-XP_029033544.1;Dbxref=GeneID:114871608%2CGenbank:XP_029033544.1;Parent=rna-XM_029177711.1
NW_021683678.1	Gnomon	CDS	973248	973325	.	+	0	Name=XP_029033544.1;ID=cds-XP_029033544.1;Dbxref=GeneID:114871608%2CGenbank:XP_029033544.1;Parent=rna-XM_029177711.1
NW_021683678.1	Gnomon	mRNA	138494	144538	.	+	.	Name=XM_029177798.1;ID=rna-XM_029177798.1;Dbxref=GeneID:114871637%2CGenbank:XM_029177798.1;Parent=gene-LOC114871637
NW_021683678.1	Gnomon	exon	976096	976331	.	+	.	ID=exon-XM_029177728.1-1;Dbxref=GeneID:114871614%2CGenbank:XM_029177728.1;Parent=rna-XM_029177728.1
NW_021683678.1	Gnomon	exon	977150	977275	.	+	.	ID=exon-XM_029177728.1-2;Dbxref=GeneID:114871614%2CGenbank:XM_029177728.1;Parent=rna-XM_029177728.1
NW_021683678.1	Gnomon	exon	977390	977493	.	+	.	ID=exon-XM_029177728.1-3;Dbxref=GeneID:114871614%2CGenbank:XM_029177728.1;Parent=rna-XM_029177728.1
NW_021683678.1	Gnomon	exon	977622	978106	.	+	.	ID=exon-XM_029177728.1-4;Dbxref=GeneID:114871614%2CGenbank:XM_029177728.1;Parent=rna-XM_029177728.1
NW_021683678.1	Gnomon	exon	978185	978387	.	+	.	ID=exon-XM_029177728.1-5;Dbxref=GeneID:114871614%2CGenbank:XM_029177728.1;Parent=rna-XM_029177728.1
NW_021683678.1	Gnomon	exon	1236804	1240485	.	+	.	ID=exon-XM_029177828.1-3;Dbxref=GeneID:114871651%2CGenbank:XM_029177828.1;Parent=rna-XM_029177828.1
NW_021683678.1	Gnomon	exon	1236196	1236465	.	+	.	ID=exon-XM_029177828.1-1;Dbxref=GeneID:114871651%2CGenbank:XM_029177828.1;Parent=rna-XM_029177828.1
NW_021683678.1	Gnomon	exon	1236545	1236739	.	+	.	ID=exon-XM_029177828.1-2;Dbxref=GeneID:114871651%2CGenbank:XM_029177828.1;Parent=rna-XM_029177828.1
NW_021683678.1	Gnomon	exon	346431	346730	.	-	.	ID=exon-XM_029177676.1-8;Dbxref=GeneID:114871583%2CGenbank:XM_029177676.1;Parent=rna-XM_029177676.1
NW_021683678.1	Gnomon	exon	346253	346311	.	-	.	ID=exon-XM_029177676.1-9;Dbxref=GeneID:114871583%2CGenbank:XM_029177676.1;Parent=rna-XM_029177676.1
NW_021683678.1	Gnomon	exon	350247	350562	.	-	.	ID=exon-XM_029177676.1-6;Dbxref=GeneID:114871583%2CGenbank:XM_029177676.1;Parent=rna-XM_029177676.1
NW_021683678.1	Gnomon	exon	347135	347582	.	-	.	ID=exon-XM_029177676.1-7;Dbxref=GeneID:114871583%2CGenbank:XM_029177676.1;Parent=rna-XM_029177676.1
NW_021683678.1	Gnomon	exon	351154	351220	.	-	.	ID=exon-XM_029177676.1-4;Dbxref=GeneID:114871583%2CGenbank:XM_029177676.1;Parent=rna-XM_029177676.1
NW_021683678.1	Gnomon	exon	350842	351086	.	-	.	ID=exon-XM_029177676.1-5;Dbxref=GeneID:114871583%2CGenbank:XM_029177676.1;Parent=rna-XM_029177676.1
NW_021683678.1	Gnomon	exon	352715	352825	.	-	.	ID=exon-XM_029177676.1-2;Dbxref=GeneID:114871583%2CGenbank:XM_029177676.1;Parent=rna-XM_029177676.1
NW_021683678.1	Gnomon	exon	351977	352128	.	-	.	ID=exon-XM_029177676.1-3;Dbxref=GeneID:114871583%2CGenbank:XM_029177676.1;Parent=rna-XM_029177676.1
NW_021683678.1	Gnomon	exon	353640	354025	.	-	.	ID=exon-XM_029177676.1-1;Dbxref=GeneID:114871583%2CGenbank:XM_029177676.1;Parent=rna-XM_029177676.1
NW_021683678.1	Gnomon	exon	978450	978713	.	+	.	ID=exon-XM_029177728.1-6;Dbxref=GeneID:114871614%2CGenbank:XM_029177728.1;Parent=rna-XM_029177728.1
NW_021683678.1	Gnomon	exon	978791	979092	.	+	.	ID=exon-XM_029177728.1-7;Dbxref=GeneID:114871614%2CGenbank:XM_029177728.1;Parent=rna-XM_029177728.1
NW_021683678.1	Gnomon	exon	979166	979460	.	+	.	ID=exon-XM_029177728.1-8;Dbxref=GeneID:114871614%2CGenbank:XM_029177728.1;Parent=rna-XM_029177728.1
NW_021683678.1	Gnomon	exon	1282535	1282742	.	+	.	ID=exon-XM_029177621.1-10;Dbxref=GeneID:114871558%2CGenbank:XM_029177621.1;Parent=rna-XM_029177621.1
NW_021683678.1	Gnomon	exon	1282808	1282992	.	+	.	ID=exon-XM_029177621.1-11;Dbxref=GeneID:114871558%2CGenbank:XM_029177621.1;Parent=rna-XM_029177621.1
NW_021683678.1	Gnomon	exon	1283079	1283371	.	+	.	ID=exon-XM_029177621.1-12;Dbxref=GeneID:114871558%2CGenbank:XM_029177621.1;Parent=rna-XM_029177621.1
NW_021683678.1	Gnomon	exon	1283576	1283851	.	+	.	ID=exon-XM_029177621.1-13;Dbxref=GeneID:114871558%2CGenbank:XM_029177621.1;Parent=rna-XM_029177621.1
NW_021683678.1	Gnomon	exon	1284362	1284544	.	+	.	ID=exon-XM_029177621.1-14;Dbxref=GeneID:114871558%2CGenbank:XM_029177621.1;Parent=rna-XM_029177621.1
NW_021683678.1	Gnomon	exon	1284611	1285821	.	+	.	ID=exon-XM_029177621.1-15;Dbxref=GeneID:114871558%2CGenbank:XM_029177621.1;Parent=rna-XM_029177621.1
NW_021683678.1	Gnomon	lnc_RNA	950911	961585	.	-	.	Name=XR_003788611.1;ID=rna-XR_003788611.1;Dbxref=GeneID:114871626%2CGenbank:XR_003788611.1;Parent=gene-LOC114871626
NW_021683678.1	Gnomon	mRNA	1149177	1182886	.	-	.	Name=XM_029177807.1;ID=rna-XM_029177807.1;Dbxref=GeneID:114871640%2CGenbank:XM_029177807.1;Parent=gene-LOC114871640
NW_021683678.1	Gnomon	mRNA	134462	144538	.	+	.	Name=XM_029177797.1;ID=rna-XM_029177797.1;Dbxref=GeneID:114871637%2CGenbank:XM_029177797.1;Parent=gene-LOC114871637
NW_021683678.1	Gnomon	exon	1099378	1099497	.	-	.	ID=exon-XM_029177852.1-6;Dbxref=GeneID:114871663%2CGenbank:XM_029177852.1;Parent=rna-XM_029177852.1
NW_021683678.1	Gnomon	exon	1099072	1099302	.	-	.	ID=exon-XM_029177852.1-7;Dbxref=GeneID:114871663%2CGenbank:XM_029177852.1;Parent=rna-XM_029177852.1
NW_021683678.1	Gnomon	exon	1098725	1098991	.	-	.	ID=exon-XM_029177852.1-8;Dbxref=GeneID:114871663%2CGenbank:XM_029177852.1;Parent=rna-XM_029177852.1
NW_021683678.1	Gnomon	exon	1098391	1098641	.	-	.	ID=exon-XM_029177852.1-9;Dbxref=GeneID:114871663%2CGenbank:XM_029177852.1;Parent=rna-XM_029177852.1
NW_021683678.1	Gnomon	exon	1103440	1103966	.	-	.	ID=exon-XM_029177852.1-1;Dbxref=GeneID:114871663%2CGenbank:XM_029177852.1;Parent=rna-XM_029177852.1
NW_021683678.1	Gnomon	exon	1103251	1103358	.	-	.	ID=exon-XM_029177852.1-2;Dbxref=GeneID:114871663%2CGenbank:XM_029177852.1;Parent=rna-XM_029177852.1
NW_021683678.1	Gnomon	exon	1102133	1103165	.	-	.	ID=exon-XM_029177852.1-3;Dbxref=GeneID:114871663%2CGenbank:XM_029177852.1;Parent=rna-XM_029177852.1
NW_021683678.1	Gnomon	exon	1099870	1100931	.	-	.	ID=exon-XM_029177852.1-4;Dbxref=GeneID:114871663%2CGenbank:XM_029177852.1;Parent=rna-XM_029177852.1
NW_021683678.1	Gnomon	exon	1099585	1099786	.	-	.	ID=exon-XM_029177852.1-5;Dbxref=GeneID:114871663%2CGenbank:XM_029177852.1;Parent=rna-XM_029177852.1
NW_021683678.1	Gnomon	mRNA	257552	274902	.	-	.	Name=XM_029177651.1;ID=rna-XM_029177651.1;Dbxref=GeneID:114871570%2CGenbank:XM_029177651.1;Parent=gene-LOC114871570
NW_021683678.1	Gnomon	exon	17889	18270	.	+	.	ID=exon-XR_003788617.1-2;Dbxref=GeneID:114871630%2CGenbank:XR_003788617.1;Parent=rna-XR_003788617.1
NW_021683678.1	Gnomon	exon	19564	19688	.	+	.	ID=exon-XR_003788617.1-3;Dbxref=GeneID:114871630%2CGenbank:XR_003788617.1;Parent=rna-XR_003788617.1
NW_021683678.1	Gnomon	exon	16143	16439	.	+	.	ID=exon-XR_003788617.1-1;Dbxref=GeneID:114871630%2CGenbank:XR_003788617.1;Parent=rna-XR_003788617.1
NW_021683678.1	Gnomon	exon	21022	21177	.	+	.	ID=exon-XR_003788617.1-8;Dbxref=GeneID:114871630%2CGenbank:XR_003788617.1;Parent=rna-XR_003788617.1
NW_021683678.1	Gnomon	exon	21239	21380	.	+	.	ID=exon-XR_003788617.1-9;Dbxref=GeneID:114871630%2CGenbank:XR_003788617.1;Parent=rna-XR_003788617.1
NW_021683678.1	Gnomon	exon	20532	20649	.	+	.	ID=exon-XR_003788617.1-6;Dbxref=GeneID:114871630%2CGenbank:XR_003788617.1;Parent=rna-XR_003788617.1
NW_021683678.1	Gnomon	exon	20727	20914	.	+	.	ID=exon-XR_003788617.1-7;Dbxref=GeneID:114871630%2CGenbank:XR_003788617.1;Parent=rna-XR_003788617.1
NW_021683678.1	Gnomon	exon	19848	19978	.	+	.	ID=exon-XR_003788617.1-4;Dbxref=GeneID:114871630%2CGenbank:XR_003788617.1;Parent=rna-XR_003788617.1
NW_021683678.1	Gnomon	exon	20246	20459	.	+	.	ID=exon-XR_003788617.1-5;Dbxref=GeneID:114871630%2CGenbank:XR_003788617.1;Parent=rna-XR_003788617.1
NW_021683678.1	Gnomon	exon	321770	325496	.	-	.	ID=exon-XM_029177672.1-10;Dbxref=GeneID:114871581%2CGenbank:XM_029177672.1;Parent=rna-XM_029177672.1
NW_021683678.1	Gnomon	exon	320911	321097	.	-	.	ID=exon-XM_029177672.1-11;Dbxref=GeneID:114871581%2CGenbank:XM_029177672.1;Parent=rna-XM_029177672.1
NW_021683678.1	Gnomon	exon	320710	320830	.	-	.	ID=exon-XM_029177672.1-12;Dbxref=GeneID:114871581%2CGenbank:XM_029177672.1;Parent=rna-XM_029177672.1
NW_021683678.1	Gnomon	exon	320515	320630	.	-	.	ID=exon-XM_029177672.1-13;Dbxref=GeneID:114871581%2CGenbank:XM_029177672.1;Parent=rna-XM_029177672.1
NW_021683678.1	Gnomon	exon	318701	320438	.	-	.	ID=exon-XM_029177672.1-14;Dbxref=GeneID:114871581%2CGenbank:XM_029177672.1;Parent=rna-XM_029177672.1
NW_021683678.1	Gnomon	mRNA	185681	195708	.	-	.	Name=XM_029177655.1;ID=rna-XM_029177655.1;Dbxref=GeneID:114871571%2CGenbank:XM_029177655.1;Parent=gene-LOC114871571
NW_021683678.1	Gnomon	exon	1285973	1286142	.	-	.	ID=exon-XM_029177628.1-7;Dbxref=GeneID:114871561%2CGenbank:XM_029177628.1;Parent=rna-XM_029177628.1
NW_021683678.1	Gnomon	CDS	950798	950902	.	+	0	Name=XP_029033545.1;ID=cds-XP_029033545.1;Dbxref=GeneID:114871608%2CGenbank:XP_029033545.1;Parent=rna-XM_029177712.1
NW_021683678.1	Gnomon	CDS	960403	960554	.	+	0	Name=XP_029033545.1;ID=cds-XP_029033545.1;Dbxref=GeneID:114871608%2CGenbank:XP_029033545.1;Parent=rna-XM_029177712.1
NW_021683678.1	Gnomon	CDS	960715	960886	.	+	0	Name=XP_029033545.1;ID=cds-XP_029033545.1;Dbxref=GeneID:114871608%2CGenbank:XP_029033545.1;Parent=rna-XM_029177712.1
NW_021683678.1	Gnomon	CDS	960986	961122	.	+	0	Name=XP_029033545.1;ID=cds-XP_029033545.1;Dbxref=GeneID:114871608%2CGenbank:XP_029033545.1;Parent=rna-XM_029177712.1
NW_021683678.1	Gnomon	CDS	961186	961286	.	+	0	Name=XP_029033545.1;ID=cds-XP_029033545.1;Dbxref=GeneID:114871608%2CGenbank:XP_029033545.1;Parent=rna-XM_029177712.1
NW_021683678.1	Gnomon	CDS	962027	962252	.	+	0	Name=XP_029033545.1;ID=cds-XP_029033545.1;Dbxref=GeneID:114871608%2CGenbank:XP_029033545.1;Parent=rna-XM_029177712.1
NW_021683678.1	Gnomon	CDS	963540	963725	.	+	0	Name=XP_029033545.1;ID=cds-XP_029033545.1;Dbxref=GeneID:114871608%2CGenbank:XP_029033545.1;Parent=rna-XM_029177712.1
NW_021683678.1	Gnomon	CDS	963827	963926	.	+	0	Name=XP_029033545.1;ID=cds-XP_029033545.1;Dbxref=GeneID:114871608%2CGenbank:XP_029033545.1;Parent=rna-XM_029177712.1
NW_021683678.1	Gnomon	CDS	965597	965720	.	+	0	Name=XP_029033545.1;ID=cds-XP_029033545.1;Dbxref=GeneID:114871608%2CGenbank:XP_029033545.1;Parent=rna-XM_029177712.1
NW_021683678.1	Gnomon	CDS	968190	971916	.	+	0	Name=XP_029033545.1;ID=cds-XP_029033545.1;Dbxref=GeneID:114871608%2CGenbank:XP_029033545.1;Parent=rna-XM_029177712.1
NW_021683678.1	Gnomon	CDS	972589	972775	.	+	0	Name=XP_029033545.1;ID=cds-XP_029033545.1;Dbxref=GeneID:114871608%2CGenbank:XP_029033545.1;Parent=rna-XM_029177712.1
NW_021683678.1	Gnomon	CDS	972856	972976	.	+	0	Name=XP_029033545.1;ID=cds-XP_029033545.1;Dbxref=GeneID:114871608%2CGenbank:XP_029033545.1;Parent=rna-XM_029177712.1
NW_021683678.1	Gnomon	CDS	973056	973171	.	+	0	Name=XP_029033545.1;ID=cds-XP_029033545.1;Dbxref=GeneID:114871608%2CGenbank:XP_029033545.1;Parent=rna-XM_029177712.1
NW_021683678.1	Gnomon	CDS	973248	973325	.	+	0	Name=XP_029033545.1;ID=cds-XP_029033545.1;Dbxref=GeneID:114871608%2CGenbank:XP_029033545.1;Parent=rna-XM_029177712.1
NW_021683678.1	Gnomon	exon	1287807	1287893	.	-	.	ID=exon-XM_029177628.1-1;Dbxref=GeneID:114871561%2CGenbank:XM_029177628.1;Parent=rna-XM_029177628.1
NW_021683678.1	Gnomon	exon	1287457	1287720	.	-	.	ID=exon-XM_029177628.1-2;Dbxref=GeneID:114871561%2CGenbank:XM_029177628.1;Parent=rna-XM_029177628.1
NW_021683678.1	Gnomon	exon	1286482	1286647	.	-	.	ID=exon-XM_029177628.1-5;Dbxref=GeneID:114871561%2CGenbank:XM_029177628.1;Parent=rna-XM_029177628.1
NW_021683678.1	Gnomon	exon	1286209	1286402	.	-	.	ID=exon-XM_029177628.1-6;Dbxref=GeneID:114871561%2CGenbank:XM_029177628.1;Parent=rna-XM_029177628.1
NW_021683678.1	Gnomon	exon	1287094	1287340	.	-	.	ID=exon-XM_029177628.1-3;Dbxref=GeneID:114871561%2CGenbank:XM_029177628.1;Parent=rna-XM_029177628.1
NW_021683678.1	Gnomon	exon	1286713	1286996	.	-	.	ID=exon-XM_029177628.1-4;Dbxref=GeneID:114871561%2CGenbank:XM_029177628.1;Parent=rna-XM_029177628.1
NW_021683678.1	Gnomon	exon	1011688	1011938	.	+	.	ID=exon-XM_029177876.1-6;Dbxref=GeneID:114871677%2CGenbank:XM_029177876.1;Parent=rna-XM_029177876.1
NW_021683678.1	Gnomon	exon	1012027	1012233	.	+	.	ID=exon-XM_029177876.1-7;Dbxref=GeneID:114871677%2CGenbank:XM_029177876.1;Parent=rna-XM_029177876.1
NW_021683678.1	Gnomon	exon	1011069	1011434	.	+	.	ID=exon-XM_029177876.1-4;Dbxref=GeneID:114871677%2CGenbank:XM_029177876.1;Parent=rna-XM_029177876.1
NW_021683678.1	Gnomon	exon	1011517	1011607	.	+	.	ID=exon-XM_029177876.1-5;Dbxref=GeneID:114871677%2CGenbank:XM_029177876.1;Parent=rna-XM_029177876.1
NW_021683678.1	Gnomon	exon	1012308	1012490	.	+	.	ID=exon-XM_029177876.1-8;Dbxref=GeneID:114871677%2CGenbank:XM_029177876.1;Parent=rna-XM_029177876.1
NW_021683678.1	Gnomon	exon	1012568	1012660	.	+	.	ID=exon-XM_029177876.1-9;Dbxref=GeneID:114871677%2CGenbank:XM_029177876.1;Parent=rna-XM_029177876.1
NW_021683678.1	Gnomon	exon	313064	313161	.	+	.	ID=exon-XM_029177705.1-3;Dbxref=GeneID:114871597%2CGenbank:XM_029177705.1;Parent=rna-XM_029177705.1
NW_021683678.1	Gnomon	exon	313226	313397	.	+	.	ID=exon-XM_029177705.1-4;Dbxref=GeneID:114871597%2CGenbank:XM_029177705.1;Parent=rna-XM_029177705.1
NW_021683678.1	Gnomon	exon	313471	313600	.	+	.	ID=exon-XM_029177705.1-5;Dbxref=GeneID:114871597%2CGenbank:XM_029177705.1;Parent=rna-XM_029177705.1
NW_021683678.1	Gnomon	exon	313914	314121	.	+	.	ID=exon-XM_029177705.1-6;Dbxref=GeneID:114871597%2CGenbank:XM_029177705.1;Parent=rna-XM_029177705.1
NW_021683678.1	Gnomon	exon	1010384	1010536	.	+	.	ID=exon-XM_029177876.1-2;Dbxref=GeneID:114871677%2CGenbank:XM_029177876.1;Parent=rna-XM_029177876.1
NW_021683678.1	Gnomon	exon	1010650	1010991	.	+	.	ID=exon-XM_029177876.1-3;Dbxref=GeneID:114871677%2CGenbank:XM_029177876.1;Parent=rna-XM_029177876.1
NW_021683678.1	Gnomon	exon	312020	312120	.	+	.	ID=exon-XM_029177705.1-1;Dbxref=GeneID:114871597%2CGenbank:XM_029177705.1;Parent=rna-XM_029177705.1
NW_021683678.1	Gnomon	exon	312564	312822	.	+	.	ID=exon-XM_029177705.1-2;Dbxref=GeneID:114871597%2CGenbank:XM_029177705.1;Parent=rna-XM_029177705.1
NW_021683678.1	Gnomon	exon	1009996	1010080	.	+	.	ID=exon-XM_029177876.1-1;Dbxref=GeneID:114871677%2CGenbank:XM_029177876.1;Parent=rna-XM_029177876.1
NW_021683678.1	Gnomon	lnc_RNA	950911	956250	.	-	.	Name=XR_003788612.1;ID=rna-XR_003788612.1;Dbxref=GeneID:114871626%2CGenbank:XR_003788612.1;Parent=gene-LOC114871626
NW_021683678.1	Gnomon	CDS	1182798	1182871	.	-	0	Name=XP_029033640.1;ID=cds-XP_029033640.1;Dbxref=GeneID:114871640%2CGenbank:XP_029033640.1;Parent=rna-XM_029177807.1
NW_021683678.1	Gnomon	CDS	1171129	1171303	.	-	0	Name=XP_029033640.1;ID=cds-XP_029033640.1;Dbxref=GeneID:114871640%2CGenbank:XP_029033640.1;Parent=rna-XM_029177807.1
NW_021683678.1	Gnomon	CDS	1170350	1170583	.	-	0	Name=XP_029033640.1;ID=cds-XP_029033640.1;Dbxref=GeneID:114871640%2CGenbank:XP_029033640.1;Parent=rna-XM_029177807.1
NW_021683678.1	Gnomon	CDS	1170056	1170265	.	-	0	Name=XP_029033640.1;ID=cds-XP_029033640.1;Dbxref=GeneID:114871640%2CGenbank:XP_029033640.1;Parent=rna-XM_029177807.1
NW_021683678.1	Gnomon	CDS	1158119	1158319	.	-	0	Name=XP_029033640.1;ID=cds-XP_029033640.1;Dbxref=GeneID:114871640%2CGenbank:XP_029033640.1;Parent=rna-XM_029177807.1
NW_021683678.1	Gnomon	CDS	1157195	1157369	.	-	0	Name=XP_029033640.1;ID=cds-XP_029033640.1;Dbxref=GeneID:114871640%2CGenbank:XP_029033640.1;Parent=rna-XM_029177807.1
NW_021683678.1	Gnomon	CDS	1150846	1151015	.	-	0	Name=XP_029033640.1;ID=cds-XP_029033640.1;Dbxref=GeneID:114871640%2CGenbank:XP_029033640.1;Parent=rna-XM_029177807.1
NW_021683678.1	Gnomon	CDS	1150563	1150749	.	-	0	Name=XP_029033640.1;ID=cds-XP_029033640.1;Dbxref=GeneID:114871640%2CGenbank:XP_029033640.1;Parent=rna-XM_029177807.1
NW_021683678.1	Gnomon	CDS	1150183	1150340	.	-	0	Name=XP_029033640.1;ID=cds-XP_029033640.1;Dbxref=GeneID:114871640%2CGenbank:XP_029033640.1;Parent=rna-XM_029177807.1
NW_021683678.1	Gnomon	lnc_RNA	934843	950343	.	-	.	Name=XR_003788614.1;ID=rna-XR_003788614.1;Dbxref=GeneID:114871627%2CGenbank:XR_003788614.1;Parent=gene-LOC114871627
NW_021683678.1	Gnomon	mRNA	185681	189484	.	-	.	Name=XM_029177654.1;ID=rna-XM_029177654.1;Dbxref=GeneID:114871571%2CGenbank:XM_029177654.1;Parent=gene-LOC114871571
NW_021683678.1	Gnomon	CDS	950798	950902	.	+	0	Name=XP_029033546.1;ID=cds-XP_029033546.1;Dbxref=GeneID:114871608%2CGenbank:XP_029033546.1;Parent=rna-XM_029177713.1
NW_021683678.1	Gnomon	CDS	960403	960554	.	+	0	Name=XP_029033546.1;ID=cds-XP_029033546.1;Dbxref=GeneID:114871608%2CGenbank:XP_029033546.1;Parent=rna-XM_029177713.1
NW_021683678.1	Gnomon	CDS	960715	960886	.	+	0	Name=XP_029033546.1;ID=cds-XP_029033546.1;Dbxref=GeneID:114871608%2CGenbank:XP_029033546.1;Parent=rna-XM_029177713.1
NW_021683678.1	Gnomon	CDS	960986	961122	.	+	0	Name=XP_029033546.1;ID=cds-XP_029033546.1;Dbxref=GeneID:114871608%2CGenbank:XP_029033546.1;Parent=rna-XM_029177713.1
NW_021683678.1	Gnomon	CDS	961186	961286	.	+	0	Name=XP_029033546.1;ID=cds-XP_029033546.1;Dbxref=GeneID:114871608%2CGenbank:XP_029033546.1;Parent=rna-XM_029177713.1
NW_021683678.1	Gnomon	CDS	961594	961756	.	+	0	Name=XP_029033546.1;ID=cds-XP_029033546.1;Dbxref=GeneID:114871608%2CGenbank:XP_029033546.1;Parent=rna-XM_029177713.1
NW_021683678.1	Gnomon	CDS	963540	963725	.	+	0	Name=XP_029033546.1;ID=cds-XP_029033546.1;Dbxref=GeneID:114871608%2CGenbank:XP_029033546.1;Parent=rna-XM_029177713.1
NW_021683678.1	Gnomon	CDS	963827	963926	.	+	0	Name=XP_029033546.1;ID=cds-XP_029033546.1;Dbxref=GeneID:114871608%2CGenbank:XP_029033546.1;Parent=rna-XM_029177713.1
NW_021683678.1	Gnomon	CDS	964852	964905	.	+	0	Name=XP_029033546.1;ID=cds-XP_029033546.1;Dbxref=GeneID:114871608%2CGenbank:XP_029033546.1;Parent=rna-XM_029177713.1
NW_021683678.1	Gnomon	CDS	965597	965720	.	+	0	Name=XP_029033546.1;ID=cds-XP_029033546.1;Dbxref=GeneID:114871608%2CGenbank:XP_029033546.1;Parent=rna-XM_029177713.1
NW_021683678.1	Gnomon	CDS	968190	971916	.	+	0	Name=XP_029033546.1;ID=cds-XP_029033546.1;Dbxref=GeneID:114871608%2CGenbank:XP_029033546.1;Parent=rna-XM_029177713.1
NW_021683678.1	Gnomon	CDS	972589	972775	.	+	0	Name=XP_029033546.1;ID=cds-XP_029033546.1;Dbxref=GeneID:114871608%2CGenbank:XP_029033546.1;Parent=rna-XM_029177713.1
NW_021683678.1	Gnomon	CDS	972856	972976	.	+	0	Name=XP_029033546.1;ID=cds-XP_029033546.1;Dbxref=GeneID:114871608%2CGenbank:XP_029033546.1;Parent=rna-XM_029177713.1
NW_021683678.1	Gnomon	CDS	973056	973171	.	+	0	Name=XP_029033546.1;ID=cds-XP_029033546.1;Dbxref=GeneID:114871608%2CGenbank:XP_029033546.1;Parent=rna-XM_029177713.1
NW_021683678.1	Gnomon	CDS	973248	973325	.	+	0	Name=XP_029033546.1;ID=cds-XP_029033546.1;Dbxref=GeneID:114871608%2CGenbank:XP_029033546.1;Parent=rna-XM_029177713.1
NW_021683678.1	Gnomon	lnc_RNA	934843	950348	.	-	.	Name=XR_003788613.1;ID=rna-XR_003788613.1;Dbxref=GeneID:114871627%2CGenbank:XR_003788613.1;Parent=gene-LOC114871627
NW_021683678.1	Gnomon	exon	964169	964315	.	+	.	ID=exon-XM_029177716.1-10;Dbxref=GeneID:114871608%2CGenbank:XM_029177716.1;Parent=rna-XM_029177716.1
NW_021683678.1	Gnomon	exon	964852	964905	.	+	.	ID=exon-XM_029177716.1-11;Dbxref=GeneID:114871608%2CGenbank:XM_029177716.1;Parent=rna-XM_029177716.1
NW_021683678.1	Gnomon	exon	965597	965720	.	+	.	ID=exon-XM_029177716.1-12;Dbxref=GeneID:114871608%2CGenbank:XM_029177716.1;Parent=rna-XM_029177716.1
NW_021683678.1	Gnomon	exon	968190	971916	.	+	.	ID=exon-XM_029177716.1-13;Dbxref=GeneID:114871608%2CGenbank:XM_029177716.1;Parent=rna-XM_029177716.1
NW_021683678.1	Gnomon	exon	972589	972775	.	+	.	ID=exon-XM_029177716.1-14;Dbxref=GeneID:114871608%2CGenbank:XM_029177716.1;Parent=rna-XM_029177716.1
NW_021683678.1	Gnomon	exon	972856	972976	.	+	.	ID=exon-XM_029177716.1-15;Dbxref=GeneID:114871608%2CGenbank:XM_029177716.1;Parent=rna-XM_029177716.1
NW_021683678.1	Gnomon	exon	973056	973171	.	+	.	ID=exon-XM_029177716.1-16;Dbxref=GeneID:114871608%2CGenbank:XM_029177716.1;Parent=rna-XM_029177716.1
NW_021683678.1	Gnomon	exon	973248	974985	.	+	.	ID=exon-XM_029177716.1-17;Dbxref=GeneID:114871608%2CGenbank:XM_029177716.1;Parent=rna-XM_029177716.1
NW_021683678.1	Gnomon	lnc_RNA	920028	923839	.	+	.	Name=XR_003788615.1;ID=rna-XR_003788615.1;Dbxref=GeneID:114871628%2CGenbank:XR_003788615.1;Parent=gene-LOC114871628
NW_021683678.1	Gnomon	CDS	1099870	1100753	.	-	0	Name=XP_029033685.1;ID=cds-XP_029033685.1;Dbxref=GeneID:114871663%2CGenbank:XP_029033685.1;Parent=rna-XM_029177852.1
NW_021683678.1	Gnomon	CDS	1099585	1099786	.	-	0	Name=XP_029033685.1;ID=cds-XP_029033685.1;Dbxref=GeneID:114871663%2CGenbank:XP_029033685.1;Parent=rna-XM_029177852.1
NW_021683678.1	Gnomon	CDS	1099378	1099497	.	-	0	Name=XP_029033685.1;ID=cds-XP_029033685.1;Dbxref=GeneID:114871663%2CGenbank:XP_029033685.1;Parent=rna-XM_029177852.1
NW_021683678.1	Gnomon	CDS	1099072	1099302	.	-	0	Name=XP_029033685.1;ID=cds-XP_029033685.1;Dbxref=GeneID:114871663%2CGenbank:XP_029033685.1;Parent=rna-XM_029177852.1
NW_021683678.1	Gnomon	CDS	1098725	1098991	.	-	0	Name=XP_029033685.1;ID=cds-XP_029033685.1;Dbxref=GeneID:114871663%2CGenbank:XP_029033685.1;Parent=rna-XM_029177852.1
NW_021683678.1	Gnomon	CDS	1098391	1098641	.	-	0	Name=XP_029033685.1;ID=cds-XP_029033685.1;Dbxref=GeneID:114871663%2CGenbank:XP_029033685.1;Parent=rna-XM_029177852.1
NW_021683678.1	Gnomon	CDS	1097942	1097963	.	-	0	Name=XP_029033685.1;ID=cds-XP_029033685.1;Dbxref=GeneID:114871663%2CGenbank:XP_029033685.1;Parent=rna-XM_029177852.1
NW_021683678.1	Gnomon	exon	9142	9324	.	-	.	ID=exon-XM_029177770.1-16;Dbxref=GeneID:114871632%2CGenbank:XM_029177770.1;Parent=rna-XM_029177770.1
NW_021683678.1	Gnomon	exon	7865	9075	.	-	.	ID=exon-XM_029177770.1-17;Dbxref=GeneID:114871632%2CGenbank:XM_029177770.1;Parent=rna-XM_029177770.1
NW_021683678.1	Gnomon	exon	11587	11851	.	-	.	ID=exon-XM_029177770.1-10;Dbxref=GeneID:114871632%2CGenbank:XM_029177770.1;Parent=rna-XM_029177770.1
NW_021683678.1	Gnomon	exon	11229	11507	.	-	.	ID=exon-XM_029177770.1-11;Dbxref=GeneID:114871632%2CGenbank:XM_029177770.1;Parent=rna-XM_029177770.1
NW_021683678.1	Gnomon	exon	10944	11151	.	-	.	ID=exon-XM_029177770.1-12;Dbxref=GeneID:114871632%2CGenbank:XM_029177770.1;Parent=rna-XM_029177770.1
NW_021683678.1	Gnomon	exon	10694	10878	.	-	.	ID=exon-XM_029177770.1-13;Dbxref=GeneID:114871632%2CGenbank:XM_029177770.1;Parent=rna-XM_029177770.1
NW_021683678.1	Gnomon	exon	10315	10607	.	-	.	ID=exon-XM_029177770.1-14;Dbxref=GeneID:114871632%2CGenbank:XM_029177770.1;Parent=rna-XM_029177770.1
NW_021683678.1	Gnomon	exon	9835	10110	.	-	.	ID=exon-XM_029177770.1-15;Dbxref=GeneID:114871632%2CGenbank:XM_029177770.1;Parent=rna-XM_029177770.1
NW_021683678.1	Gnomon	exon	642718	642956	.	+	.	ID=exon-XM_029177699.1-3;Dbxref=GeneID:114871594%2CGenbank:XM_029177699.1;Parent=rna-XM_029177699.1
NW_021683678.1	Gnomon	exon	643022	643169	.	+	.	ID=exon-XM_029177699.1-4;Dbxref=GeneID:114871594%2CGenbank:XM_029177699.1;Parent=rna-XM_029177699.1
NW_021683678.1	Gnomon	exon	642194	642454	.	+	.	ID=exon-XM_029177699.1-1;Dbxref=GeneID:114871594%2CGenbank:XM_029177699.1;Parent=rna-XM_029177699.1
NW_021683678.1	Gnomon	exon	642522	642627	.	+	.	ID=exon-XM_029177699.1-2;Dbxref=GeneID:114871594%2CGenbank:XM_029177699.1;Parent=rna-XM_029177699.1
NW_021683678.1	Gnomon	exon	643239	643694	.	+	.	ID=exon-XM_029177699.1-5;Dbxref=GeneID:114871594%2CGenbank:XM_029177699.1;Parent=rna-XM_029177699.1
NW_021683678.1	Gnomon	exon	643772	644641	.	+	.	ID=exon-XM_029177699.1-6;Dbxref=GeneID:114871594%2CGenbank:XM_029177699.1;Parent=rna-XM_029177699.1
NW_021683678.1	Gnomon	exon	1287457	1287786	.	-	.	ID=exon-XM_029177629.1-1;Dbxref=GeneID:114871561%2CGenbank:XM_029177629.1;Parent=rna-XM_029177629.1
NW_021683678.1	Gnomon	exon	1287094	1287371	.	-	.	ID=exon-XM_029177629.1-2;Dbxref=GeneID:114871561%2CGenbank:XM_029177629.1;Parent=rna-XM_029177629.1
NW_021683678.1	Gnomon	exon	1286713	1286996	.	-	.	ID=exon-XM_029177629.1-3;Dbxref=GeneID:114871561%2CGenbank:XM_029177629.1;Parent=rna-XM_029177629.1
NW_021683678.1	Gnomon	exon	1286482	1286647	.	-	.	ID=exon-XM_029177629.1-4;Dbxref=GeneID:114871561%2CGenbank:XM_029177629.1;Parent=rna-XM_029177629.1
NW_021683678.1	Gnomon	exon	1286209	1286402	.	-	.	ID=exon-XM_029177629.1-5;Dbxref=GeneID:114871561%2CGenbank:XM_029177629.1;Parent=rna-XM_029177629.1
NW_021683678.1	Gnomon	exon	1285973	1286142	.	-	.	ID=exon-XM_029177629.1-6;Dbxref=GeneID:114871561%2CGenbank:XM_029177629.1;Parent=rna-XM_029177629.1
NW_021683678.1	Gnomon	mRNA	1149177	1174574	.	-	.	Name=XM_029177804.1;ID=rna-XM_029177804.1;Dbxref=GeneID:114871640%2CGenbank:XM_029177804.1;Parent=gene-LOC114871640
NW_021683678.1	Gnomon	CDS	1104661	1104756	.	+	0	Name=XP_029033686.1;ID=cds-XP_029033686.1;Dbxref=GeneID:114871664%2CGenbank:XP_029033686.1;Parent=rna-XM_029177853.1
NW_021683678.1	Gnomon	CDS	1105217	1105281	.	+	0	Name=XP_029033686.1;ID=cds-XP_029033686.1;Dbxref=GeneID:114871664%2CGenbank:XP_029033686.1;Parent=rna-XM_029177853.1
NW_021683678.1	Gnomon	CDS	1105358	1105571	.	+	0	Name=XP_029033686.1;ID=cds-XP_029033686.1;Dbxref=GeneID:114871664%2CGenbank:XP_029033686.1;Parent=rna-XM_029177853.1
NW_021683678.1	Gnomon	CDS	1105650	1105786	.	+	0	Name=XP_029033686.1;ID=cds-XP_029033686.1;Dbxref=GeneID:114871664%2CGenbank:XP_029033686.1;Parent=rna-XM_029177853.1
NW_021683678.1	Gnomon	CDS	1106096	1106339	.	+	0	Name=XP_029033686.1;ID=cds-XP_029033686.1;Dbxref=GeneID:114871664%2CGenbank:XP_029033686.1;Parent=rna-XM_029177853.1
NW_021683678.1	Gnomon	CDS	1106428	1106661	.	+	0	Name=XP_029033686.1;ID=cds-XP_029033686.1;Dbxref=GeneID:114871664%2CGenbank:XP_029033686.1;Parent=rna-XM_029177853.1
NW_021683678.1	Gnomon	lnc_RNA	975404	977473	.	-	.	Name=XR_003788616.1;ID=rna-XR_003788616.1;Dbxref=GeneID:114871629%2CGenbank:XR_003788616.1;Parent=gene-LOC114871629
NW_021683678.1	Gnomon	exon	142671	142840	.	+	.	ID=exon-XM_029177799.1-4;Dbxref=GeneID:114871637%2CGenbank:XM_029177799.1;Parent=rna-XM_029177799.1
NW_021683678.1	Gnomon	exon	142937	143123	.	+	.	ID=exon-XM_029177799.1-5;Dbxref=GeneID:114871637%2CGenbank:XM_029177799.1;Parent=rna-XM_029177799.1
NW_021683678.1	Gnomon	exon	143346	144538	.	+	.	ID=exon-XM_029177799.1-6;Dbxref=GeneID:114871637%2CGenbank:XM_029177799.1;Parent=rna-XM_029177799.1
NW_021683678.1	Gnomon	exon	134274	134378	.	+	.	ID=exon-XM_029177799.1-1;Dbxref=GeneID:114871637%2CGenbank:XM_029177799.1;Parent=rna-XM_029177799.1
NW_021683678.1	Gnomon	exon	135367	135567	.	+	.	ID=exon-XM_029177799.1-2;Dbxref=GeneID:114871637%2CGenbank:XM_029177799.1;Parent=rna-XM_029177799.1
NW_021683678.1	Gnomon	exon	136317	136491	.	+	.	ID=exon-XM_029177799.1-3;Dbxref=GeneID:114871637%2CGenbank:XM_029177799.1;Parent=rna-XM_029177799.1
NW_021683678.1	Gnomon	mRNA	110800	144538	.	+	.	Name=XM_029177793.1;ID=rna-XM_029177793.1;Dbxref=GeneID:114871637%2CGenbank:XM_029177793.1;Parent=gene-LOC114871637
NW_021683678.1	Gnomon	exon	187900	188036	.	-	.	ID=exon-XM_029177652.1-4;Dbxref=GeneID:114871571%2CGenbank:XM_029177652.1;Parent=rna-XM_029177652.1
NW_021683678.1	Gnomon	exon	187347	187590	.	-	.	ID=exon-XM_029177652.1-5;Dbxref=GeneID:114871571%2CGenbank:XM_029177652.1;Parent=rna-XM_029177652.1
NW_021683678.1	Gnomon	exon	185681	187258	.	-	.	ID=exon-XM_029177652.1-6;Dbxref=GeneID:114871571%2CGenbank:XM_029177652.1;Parent=rna-XM_029177652.1
NW_021683678.1	Gnomon	exon	188930	189484	.	-	.	ID=exon-XM_029177652.1-1;Dbxref=GeneID:114871571%2CGenbank:XM_029177652.1;Parent=rna-XM_029177652.1
NW_021683678.1	Gnomon	exon	188405	188469	.	-	.	ID=exon-XM_029177652.1-2;Dbxref=GeneID:114871571%2CGenbank:XM_029177652.1;Parent=rna-XM_029177652.1
NW_021683678.1	Gnomon	exon	188115	188328	.	-	.	ID=exon-XM_029177652.1-3;Dbxref=GeneID:114871571%2CGenbank:XM_029177652.1;Parent=rna-XM_029177652.1
NW_021683678.1	Gnomon	mRNA	368381	369719	.	+	.	Name=XM_029177709.1;ID=rna-XM_029177709.1;Dbxref=GeneID:114871600%2CGenbank:XM_029177709.1;Parent=gene-LOC114871600
NW_021683678.1	Gnomon	mRNA	642194	644641	.	+	.	Name=XM_029177699.1;ID=rna-XM_029177699.1;Dbxref=GeneID:114871594%2CGenbank:XM_029177699.1;Parent=gene-LOC114871594
NW_021683678.1	Gnomon	CDS	304960	305005	.	+	0	Name=XP_029033540.1;ID=cds-XP_029033540.1;Dbxref=GeneID:114871598%2CGenbank:XP_029033540.1;Parent=rna-XM_029177707.1
NW_021683678.1	Gnomon	CDS	305264	305473	.	+	0	Name=XP_029033540.1;ID=cds-XP_029033540.1;Dbxref=GeneID:114871598%2CGenbank:XP_029033540.1;Parent=rna-XM_029177707.1
NW_021683678.1	Gnomon	CDS	305554	305699	.	+	0	Name=XP_029033540.1;ID=cds-XP_029033540.1;Dbxref=GeneID:114871598%2CGenbank:XP_029033540.1;Parent=rna-XM_029177707.1
NW_021683678.1	Gnomon	CDS	305773	305886	.	+	0	Name=XP_029033540.1;ID=cds-XP_029033540.1;Dbxref=GeneID:114871598%2CGenbank:XP_029033540.1;Parent=rna-XM_029177707.1
NW_021683678.1	Gnomon	CDS	305956	306135	.	+	0	Name=XP_029033540.1;ID=cds-XP_029033540.1;Dbxref=GeneID:114871598%2CGenbank:XP_029033540.1;Parent=rna-XM_029177707.1
NW_021683678.1	Gnomon	exon	1150846	1151015	.	-	.	ID=exon-XM_029177804.1-7;Dbxref=GeneID:114871640%2CGenbank:XM_029177804.1;Parent=rna-XM_029177804.1
NW_021683678.1	Gnomon	exon	1150563	1150749	.	-	.	ID=exon-XM_029177804.1-8;Dbxref=GeneID:114871640%2CGenbank:XM_029177804.1;Parent=rna-XM_029177804.1
NW_021683678.1	Gnomon	exon	1149177	1150340	.	-	.	ID=exon-XM_029177804.1-9;Dbxref=GeneID:114871640%2CGenbank:XM_029177804.1;Parent=rna-XM_029177804.1
NW_021683678.1	Gnomon	CDS	360864	361024	.	-	0	Name=XP_029033541.1;ID=cds-XP_029033541.1;Dbxref=GeneID:114871599%2CGenbank:XP_029033541.1;Parent=rna-XM_029177708.1
NW_021683678.1	Gnomon	CDS	360627	360787	.	-	0	Name=XP_029033541.1;ID=cds-XP_029033541.1;Dbxref=GeneID:114871599%2CGenbank:XP_029033541.1;Parent=rna-XM_029177708.1
NW_021683678.1	Gnomon	CDS	359409	359577	.	-	0	Name=XP_029033541.1;ID=cds-XP_029033541.1;Dbxref=GeneID:114871599%2CGenbank:XP_029033541.1;Parent=rna-XM_029177708.1
NW_021683678.1	Gnomon	CDS	358920	359109	.	-	0	Name=XP_029033541.1;ID=cds-XP_029033541.1;Dbxref=GeneID:114871599%2CGenbank:XP_029033541.1;Parent=rna-XM_029177708.1
NW_021683678.1	Gnomon	transcript	16143	31083	.	+	.	Name=XR_003788617.1;ID=rna-XR_003788617.1;Dbxref=GeneID:114871630%2CGenbank:XR_003788617.1;Parent=gene-LOC114871630
NW_021683678.1	Gnomon	exon	1170350	1170583	.	-	.	ID=exon-XM_029177804.1-3;Dbxref=GeneID:114871640%2CGenbank:XM_029177804.1;Parent=rna-XM_029177804.1
NW_021683678.1	Gnomon	exon	1170056	1170265	.	-	.	ID=exon-XM_029177804.1-4;Dbxref=GeneID:114871640%2CGenbank:XM_029177804.1;Parent=rna-XM_029177804.1
NW_021683678.1	Gnomon	exon	1158119	1158319	.	-	.	ID=exon-XM_029177804.1-5;Dbxref=GeneID:114871640%2CGenbank:XM_029177804.1;Parent=rna-XM_029177804.1
NW_021683678.1	Gnomon	exon	1157195	1157369	.	-	.	ID=exon-XM_029177804.1-6;Dbxref=GeneID:114871640%2CGenbank:XM_029177804.1;Parent=rna-XM_029177804.1
NW_021683678.1	Gnomon	exon	1173784	1174574	.	-	.	ID=exon-XM_029177804.1-1;Dbxref=GeneID:114871640%2CGenbank:XM_029177804.1;Parent=rna-XM_029177804.1
NW_021683678.1	Gnomon	exon	1171129	1171303	.	-	.	ID=exon-XM_029177804.1-2;Dbxref=GeneID:114871640%2CGenbank:XM_029177804.1;Parent=rna-XM_029177804.1
NW_021683678.1	Gnomon	CDS	1104661	1104756	.	+	0	Name=XP_029033687.1;ID=cds-XP_029033687.1;Dbxref=GeneID:114871664%2CGenbank:XP_029033687.1;Parent=rna-XM_029177854.1
NW_021683678.1	Gnomon	CDS	1105217	1105281	.	+	0	Name=XP_029033687.1;ID=cds-XP_029033687.1;Dbxref=GeneID:114871664%2CGenbank:XP_029033687.1;Parent=rna-XM_029177854.1
NW_021683678.1	Gnomon	CDS	1105358	1105571	.	+	0	Name=XP_029033687.1;ID=cds-XP_029033687.1;Dbxref=GeneID:114871664%2CGenbank:XP_029033687.1;Parent=rna-XM_029177854.1
NW_021683678.1	Gnomon	CDS	1105650	1105786	.	+	0	Name=XP_029033687.1;ID=cds-XP_029033687.1;Dbxref=GeneID:114871664%2CGenbank:XP_029033687.1;Parent=rna-XM_029177854.1
NW_021683678.1	Gnomon	CDS	1106096	1106339	.	+	0	Name=XP_029033687.1;ID=cds-XP_029033687.1;Dbxref=GeneID:114871664%2CGenbank:XP_029033687.1;Parent=rna-XM_029177854.1
NW_021683678.1	Gnomon	CDS	1106428	1106661	.	+	0	Name=XP_029033687.1;ID=cds-XP_029033687.1;Dbxref=GeneID:114871664%2CGenbank:XP_029033687.1;Parent=rna-XM_029177854.1
NW_021683678.1	Gnomon	exon	278604	280962	.	-	.	ID=exon-XM_029177647.1-10;Dbxref=GeneID:114871569%2CGenbank:XM_029177647.1;Parent=rna-XM_029177647.1
NW_021683678.1	Gnomon	exon	30137	31047	.	+	.	ID=exon-XM_029177767.1-20;Dbxref=GeneID:114871630%2CGenbank:XM_029177767.1;Parent=rna-XM_029177767.1
NW_021683678.1	Gnomon	exon	28426	28653	.	+	.	ID=exon-XM_029177767.1-16;Dbxref=GeneID:114871630%2CGenbank:XM_029177767.1;Parent=rna-XM_029177767.1
NW_021683678.1	Gnomon	exon	28722	29036	.	+	.	ID=exon-XM_029177767.1-17;Dbxref=GeneID:114871630%2CGenbank:XM_029177767.1;Parent=rna-XM_029177767.1
NW_021683678.1	Gnomon	exon	29103	29321	.	+	.	ID=exon-XM_029177767.1-18;Dbxref=GeneID:114871630%2CGenbank:XM_029177767.1;Parent=rna-XM_029177767.1
NW_021683678.1	Gnomon	exon	29410	29730	.	+	.	ID=exon-XM_029177767.1-19;Dbxref=GeneID:114871630%2CGenbank:XM_029177767.1;Parent=rna-XM_029177767.1
NW_021683678.1	Gnomon	exon	21704	23210	.	+	.	ID=exon-XM_029177760.1-11;Dbxref=GeneID:114871630%2CGenbank:XM_029177760.1;Parent=rna-XM_029177760.1
NW_021683678.1	Gnomon	exon	23282	23417	.	+	.	ID=exon-XM_029177760.1-12;Dbxref=GeneID:114871630%2CGenbank:XM_029177760.1;Parent=rna-XM_029177760.1
NW_021683678.1	Gnomon	exon	21439	21644	.	+	.	ID=exon-XM_029177760.1-10;Dbxref=GeneID:114871630%2CGenbank:XM_029177760.1;Parent=rna-XM_029177760.1
NW_021683678.1	Gnomon	exon	28205	28351	.	+	.	ID=exon-XM_029177760.1-15;Dbxref=GeneID:114871630%2CGenbank:XM_029177760.1;Parent=rna-XM_029177760.1
NW_021683678.1	Gnomon	exon	28426	28653	.	+	.	ID=exon-XM_029177760.1-16;Dbxref=GeneID:114871630%2CGenbank:XM_029177760.1;Parent=rna-XM_029177760.1
NW_021683678.1	Gnomon	exon	23491	23570	.	+	.	ID=exon-XM_029177760.1-13;Dbxref=GeneID:114871630%2CGenbank:XM_029177760.1;Parent=rna-XM_029177760.1
NW_021683678.1	Gnomon	exon	23649	23816	.	+	.	ID=exon-XM_029177760.1-14;Dbxref=GeneID:114871630%2CGenbank:XM_029177760.1;Parent=rna-XM_029177760.1
NW_021683678.1	Gnomon	exon	29410	29730	.	+	.	ID=exon-XM_029177760.1-19;Dbxref=GeneID:114871630%2CGenbank:XM_029177760.1;Parent=rna-XM_029177760.1
NW_021683678.1	Gnomon	exon	28722	29036	.	+	.	ID=exon-XM_029177760.1-17;Dbxref=GeneID:114871630%2CGenbank:XM_029177760.1;Parent=rna-XM_029177760.1
NW_021683678.1	Gnomon	exon	29103	29321	.	+	.	ID=exon-XM_029177760.1-18;Dbxref=GeneID:114871630%2CGenbank:XM_029177760.1;Parent=rna-XM_029177760.1
NW_021683678.1	Gnomon	exon	34517	34665	.	+	.	ID=exon-XM_029177760.1-33;Dbxref=GeneID:114871630%2CGenbank:XM_029177760.1;Parent=rna-XM_029177760.1
NW_021683678.1	Gnomon	exon	34736	34922	.	+	.	ID=exon-XM_029177760.1-34;Dbxref=GeneID:114871630%2CGenbank:XM_029177760.1;Parent=rna-XM_029177760.1
NW_021683678.1	Gnomon	exon	34067	34210	.	+	.	ID=exon-XM_029177760.1-31;Dbxref=GeneID:114871630%2CGenbank:XM_029177760.1;Parent=rna-XM_029177760.1
NW_021683678.1	Gnomon	exon	34281	34439	.	+	.	ID=exon-XM_029177760.1-32;Dbxref=GeneID:114871630%2CGenbank:XM_029177760.1;Parent=rna-XM_029177760.1
NW_021683678.1	Gnomon	exon	35789	35985	.	+	.	ID=exon-XM_029177760.1-37;Dbxref=GeneID:114871630%2CGenbank:XM_029177760.1;Parent=rna-XM_029177760.1
NW_021683678.1	Gnomon	exon	36059	36361	.	+	.	ID=exon-XM_029177760.1-38;Dbxref=GeneID:114871630%2CGenbank:XM_029177760.1;Parent=rna-XM_029177760.1
NW_021683678.1	Gnomon	exon	34986	35248	.	+	.	ID=exon-XM_029177760.1-35;Dbxref=GeneID:114871630%2CGenbank:XM_029177760.1;Parent=rna-XM_029177760.1
NW_021683678.1	Gnomon	exon	35319	35709	.	+	.	ID=exon-XM_029177760.1-36;Dbxref=GeneID:114871630%2CGenbank:XM_029177760.1;Parent=rna-XM_029177760.1
NW_021683678.1	Gnomon	exon	36450	36630	.	+	.	ID=exon-XM_029177760.1-39;Dbxref=GeneID:114871630%2CGenbank:XM_029177760.1;Parent=rna-XM_029177760.1
NW_021683678.1	Gnomon	exon	31597	31801	.	+	.	ID=exon-XM_029177760.1-22;Dbxref=GeneID:114871630%2CGenbank:XM_029177760.1;Parent=rna-XM_029177760.1
NW_021683678.1	Gnomon	exon	31880	32017	.	+	.	ID=exon-XM_029177760.1-23;Dbxref=GeneID:114871630%2CGenbank:XM_029177760.1;Parent=rna-XM_029177760.1
NW_021683678.1	Gnomon	exon	30995	31216	.	+	.	ID=exon-XM_029177760.1-20;Dbxref=GeneID:114871630%2CGenbank:XM_029177760.1;Parent=rna-XM_029177760.1
NW_021683678.1	Gnomon	exon	31316	31503	.	+	.	ID=exon-XM_029177760.1-21;Dbxref=GeneID:114871630%2CGenbank:XM_029177760.1;Parent=rna-XM_029177760.1
NW_021683678.1	Gnomon	exon	32706	32934	.	+	.	ID=exon-XM_029177760.1-26;Dbxref=GeneID:114871630%2CGenbank:XM_029177760.1;Parent=rna-XM_029177760.1
NW_021683678.1	Gnomon	exon	33013	33141	.	+	.	ID=exon-XM_029177760.1-27;Dbxref=GeneID:114871630%2CGenbank:XM_029177760.1;Parent=rna-XM_029177760.1
NW_021683678.1	Gnomon	exon	32092	32265	.	+	.	ID=exon-XM_029177760.1-24;Dbxref=GeneID:114871630%2CGenbank:XM_029177760.1;Parent=rna-XM_029177760.1
NW_021683678.1	Gnomon	exon	32331	32638	.	+	.	ID=exon-XM_029177760.1-25;Dbxref=GeneID:114871630%2CGenbank:XM_029177760.1;Parent=rna-XM_029177760.1
NW_021683678.1	Gnomon	exon	23282	23417	.	+	.	ID=exon-XM_029177767.1-12;Dbxref=GeneID:114871630%2CGenbank:XM_029177767.1;Parent=rna-XM_029177767.1
NW_021683678.1	Gnomon	exon	23491	23570	.	+	.	ID=exon-XM_029177767.1-13;Dbxref=GeneID:114871630%2CGenbank:XM_029177767.1;Parent=rna-XM_029177767.1
NW_021683678.1	Gnomon	exon	23649	23816	.	+	.	ID=exon-XM_029177767.1-14;Dbxref=GeneID:114871630%2CGenbank:XM_029177767.1;Parent=rna-XM_029177767.1
NW_021683678.1	Gnomon	exon	33201	33416	.	+	.	ID=exon-XM_029177760.1-28;Dbxref=GeneID:114871630%2CGenbank:XM_029177760.1;Parent=rna-XM_029177760.1
NW_021683678.1	Gnomon	exon	28205	28351	.	+	.	ID=exon-XM_029177767.1-15;Dbxref=GeneID:114871630%2CGenbank:XM_029177767.1;Parent=rna-XM_029177767.1
NW_021683678.1	Gnomon	exon	33488	33664	.	+	.	ID=exon-XM_029177760.1-29;Dbxref=GeneID:114871630%2CGenbank:XM_029177760.1;Parent=rna-XM_029177760.1
NW_021683678.1	Gnomon	exon	21439	21644	.	+	.	ID=exon-XM_029177767.1-10;Dbxref=GeneID:114871630%2CGenbank:XM_029177767.1;Parent=rna-XM_029177767.1
NW_021683678.1	Gnomon	exon	21704	23210	.	+	.	ID=exon-XM_029177767.1-11;Dbxref=GeneID:114871630%2CGenbank:XM_029177767.1;Parent=rna-XM_029177767.1
NW_021683678.1	Gnomon	exon	33746	33985	.	+	.	ID=exon-XM_029177760.1-30;Dbxref=GeneID:114871630%2CGenbank:XM_029177760.1;Parent=rna-XM_029177760.1
NW_021683678.1	Gnomon	mRNA	125203	144538	.	+	.	Name=XM_029177796.1;ID=rna-XM_029177796.1;Dbxref=GeneID:114871637%2CGenbank:XM_029177796.1;Parent=gene-LOC114871637
NW_021683678.1	Gnomon	exon	978791	979092	.	+	.	ID=exon-XM_029177730.1-7;Dbxref=GeneID:114871614%2CGenbank:XM_029177730.1;Parent=rna-XM_029177730.1
NW_021683678.1	Gnomon	exon	979166	979460	.	+	.	ID=exon-XM_029177730.1-8;Dbxref=GeneID:114871614%2CGenbank:XM_029177730.1;Parent=rna-XM_029177730.1
NW_021683678.1	Gnomon	exon	977390	977493	.	+	.	ID=exon-XM_029177730.1-3;Dbxref=GeneID:114871614%2CGenbank:XM_029177730.1;Parent=rna-XM_029177730.1
NW_021683678.1	Gnomon	exon	977622	978106	.	+	.	ID=exon-XM_029177730.1-4;Dbxref=GeneID:114871614%2CGenbank:XM_029177730.1;Parent=rna-XM_029177730.1
NW_021683678.1	Gnomon	exon	978185	978387	.	+	.	ID=exon-XM_029177730.1-5;Dbxref=GeneID:114871614%2CGenbank:XM_029177730.1;Parent=rna-XM_029177730.1
NW_021683678.1	Gnomon	exon	978450	978713	.	+	.	ID=exon-XM_029177730.1-6;Dbxref=GeneID:114871614%2CGenbank:XM_029177730.1;Parent=rna-XM_029177730.1
NW_021683678.1	Gnomon	exon	976540	976629	.	+	.	ID=exon-XM_029177730.1-1;Dbxref=GeneID:114871614%2CGenbank:XM_029177730.1;Parent=rna-XM_029177730.1
NW_021683678.1	Gnomon	exon	977150	977275	.	+	.	ID=exon-XM_029177730.1-2;Dbxref=GeneID:114871614%2CGenbank:XM_029177730.1;Parent=rna-XM_029177730.1
NW_021683678.1	Gnomon	mRNA	278604	283666	.	-	.	Name=XM_029177650.1;ID=rna-XM_029177650.1;Dbxref=GeneID:114871569%2CGenbank:XM_029177650.1;Parent=gene-LOC114871569
NW_021683678.1	Gnomon	mRNA	1149177	1212228	.	-	.	Name=XM_029177806.1;ID=rna-XM_029177806.1;Dbxref=GeneID:114871640%2CGenbank:XM_029177806.1;Parent=gene-LOC114871640
NW_021683678.1	Gnomon	CDS	368689	368761	.	+	0	Name=XP_029033542.1;ID=cds-XP_029033542.1;Dbxref=GeneID:114871600%2CGenbank:XP_029033542.1;Parent=rna-XM_029177709.1
NW_021683678.1	Gnomon	CDS	368836	369198	.	+	0	Name=XP_029033542.1;ID=cds-XP_029033542.1;Dbxref=GeneID:114871600%2CGenbank:XP_029033542.1;Parent=rna-XM_029177709.1
NW_021683678.1	Gnomon	CDS	369306	369505	.	+	0	Name=XP_029033542.1;ID=cds-XP_029033542.1;Dbxref=GeneID:114871600%2CGenbank:XP_029033542.1;Parent=rna-XM_029177709.1
NW_021683678.1	Gnomon	exon	67986	68300	.	-	.	ID=exon-XM_029177827.1-1;Dbxref=GeneID:114871650%2CGenbank:XM_029177827.1;Parent=rna-XM_029177827.1
NW_021683678.1	Gnomon	exon	67773	67932	.	-	.	ID=exon-XM_029177827.1-2;Dbxref=GeneID:114871650%2CGenbank:XM_029177827.1;Parent=rna-XM_029177827.1
NW_021683678.1	Gnomon	exon	67529	67681	.	-	.	ID=exon-XM_029177827.1-3;Dbxref=GeneID:114871650%2CGenbank:XM_029177827.1;Parent=rna-XM_029177827.1
NW_021683678.1	Gnomon	exon	67225	67445	.	-	.	ID=exon-XM_029177827.1-4;Dbxref=GeneID:114871650%2CGenbank:XM_029177827.1;Parent=rna-XM_029177827.1
NW_021683678.1	Gnomon	exon	977390	977493	.	+	.	ID=exon-XM_029177729.1-3;Dbxref=GeneID:114871614%2CGenbank:XM_029177729.1;Parent=rna-XM_029177729.1
NW_021683678.1	Gnomon	exon	977622	977751	.	+	.	ID=exon-XM_029177729.1-4;Dbxref=GeneID:114871614%2CGenbank:XM_029177729.1;Parent=rna-XM_029177729.1
NW_021683678.1	Gnomon	exon	976236	976331	.	+	.	ID=exon-XM_029177729.1-1;Dbxref=GeneID:114871614%2CGenbank:XM_029177729.1;Parent=rna-XM_029177729.1
NW_021683678.1	Gnomon	exon	977150	977275	.	+	.	ID=exon-XM_029177729.1-2;Dbxref=GeneID:114871614%2CGenbank:XM_029177729.1;Parent=rna-XM_029177729.1
NW_021683678.1	Gnomon	CDS	1098373	1098375	.	+	0	Name=XP_029033688.1;ID=cds-XP_029033688.1;Dbxref=GeneID:114871664%2CGenbank:XP_029033688.1;Parent=rna-XM_029177855.1
NW_021683678.1	Gnomon	CDS	1105217	1105281	.	+	0	Name=XP_029033688.1;ID=cds-XP_029033688.1;Dbxref=GeneID:114871664%2CGenbank:XP_029033688.1;Parent=rna-XM_029177855.1
NW_021683678.1	Gnomon	CDS	1105358	1105571	.	+	0	Name=XP_029033688.1;ID=cds-XP_029033688.1;Dbxref=GeneID:114871664%2CGenbank:XP_029033688.1;Parent=rna-XM_029177855.1
NW_021683678.1	Gnomon	CDS	1105650	1105786	.	+	0	Name=XP_029033688.1;ID=cds-XP_029033688.1;Dbxref=GeneID:114871664%2CGenbank:XP_029033688.1;Parent=rna-XM_029177855.1
NW_021683678.1	Gnomon	CDS	1106096	1106339	.	+	0	Name=XP_029033688.1;ID=cds-XP_029033688.1;Dbxref=GeneID:114871664%2CGenbank:XP_029033688.1;Parent=rna-XM_029177855.1
NW_021683678.1	Gnomon	CDS	1106428	1106661	.	+	0	Name=XP_029033688.1;ID=cds-XP_029033688.1;Dbxref=GeneID:114871664%2CGenbank:XP_029033688.1;Parent=rna-XM_029177855.1
NW_021683678.1	Gnomon	exon	988681	988773	.	-	.	ID=exon-XM_029177753.1-1;Dbxref=GeneID:114871622%2CGenbank:XM_029177753.1;Parent=rna-XM_029177753.1
NW_021683678.1	Gnomon	exon	988213	988422	.	-	.	ID=exon-XM_029177753.1-2;Dbxref=GeneID:114871622%2CGenbank:XM_029177753.1;Parent=rna-XM_029177753.1
NW_021683678.1	Gnomon	exon	987987	988132	.	-	.	ID=exon-XM_029177753.1-3;Dbxref=GeneID:114871622%2CGenbank:XM_029177753.1;Parent=rna-XM_029177753.1
NW_021683678.1	Gnomon	exon	987800	987913	.	-	.	ID=exon-XM_029177753.1-4;Dbxref=GeneID:114871622%2CGenbank:XM_029177753.1;Parent=rna-XM_029177753.1
NW_021683678.1	Gnomon	exon	987501	987730	.	-	.	ID=exon-XM_029177753.1-5;Dbxref=GeneID:114871622%2CGenbank:XM_029177753.1;Parent=rna-XM_029177753.1
NW_021683678.1	Gnomon	CDS	1280081	1280211	.	+	0	Name=XP_029033448.1;ID=cds-XP_029033448.1;Dbxref=GeneID:114871558%2CGenbank:XP_029033448.1;Parent=rna-XM_029177615.1
NW_021683678.1	Gnomon	CDS	1280386	1280412	.	+	0	Name=XP_029033448.1;ID=cds-XP_029033448.1;Dbxref=GeneID:114871558%2CGenbank:XP_029033448.1;Parent=rna-XM_029177615.1
NW_021683678.1	Gnomon	CDS	1280602	1280798	.	+	0	Name=XP_029033448.1;ID=cds-XP_029033448.1;Dbxref=GeneID:114871558%2CGenbank:XP_029033448.1;Parent=rna-XM_029177615.1
NW_021683678.1	Gnomon	CDS	1280874	1281015	.	+	0	Name=XP_029033448.1;ID=cds-XP_029033448.1;Dbxref=GeneID:114871558%2CGenbank:XP_029033448.1;Parent=rna-XM_029177615.1
NW_021683678.1	Gnomon	CDS	1281082	1281178	.	+	0	Name=XP_029033448.1;ID=cds-XP_029033448.1;Dbxref=GeneID:114871558%2CGenbank:XP_029033448.1;Parent=rna-XM_029177615.1
NW_021683678.1	Gnomon	CDS	1281239	1281433	.	+	0	Name=XP_029033448.1;ID=cds-XP_029033448.1;Dbxref=GeneID:114871558%2CGenbank:XP_029033448.1;Parent=rna-XM_029177615.1
NW_021683678.1	Gnomon	CDS	1281613	1281765	.	+	0	Name=XP_029033448.1;ID=cds-XP_029033448.1;Dbxref=GeneID:114871558%2CGenbank:XP_029033448.1;Parent=rna-XM_029177615.1
NW_021683678.1	Gnomon	CDS	1281835	1282099	.	+	0	Name=XP_029033448.1;ID=cds-XP_029033448.1;Dbxref=GeneID:114871558%2CGenbank:XP_029033448.1;Parent=rna-XM_029177615.1
NW_021683678.1	Gnomon	CDS	1282179	1282457	.	+	0	Name=XP_029033448.1;ID=cds-XP_029033448.1;Dbxref=GeneID:114871558%2CGenbank:XP_029033448.1;Parent=rna-XM_029177615.1
NW_021683678.1	Gnomon	CDS	1282535	1282742	.	+	0	Name=XP_029033448.1;ID=cds-XP_029033448.1;Dbxref=GeneID:114871558%2CGenbank:XP_029033448.1;Parent=rna-XM_029177615.1
NW_021683678.1	Gnomon	CDS	1282808	1282992	.	+	0	Name=XP_029033448.1;ID=cds-XP_029033448.1;Dbxref=GeneID:114871558%2CGenbank:XP_029033448.1;Parent=rna-XM_029177615.1
NW_021683678.1	Gnomon	CDS	1283079	1283371	.	+	0	Name=XP_029033448.1;ID=cds-XP_029033448.1;Dbxref=GeneID:114871558%2CGenbank:XP_029033448.1;Parent=rna-XM_029177615.1
NW_021683678.1	Gnomon	CDS	1283576	1283851	.	+	0	Name=XP_029033448.1;ID=cds-XP_029033448.1;Dbxref=GeneID:114871558%2CGenbank:XP_029033448.1;Parent=rna-XM_029177615.1
NW_021683678.1	Gnomon	CDS	1284362	1284544	.	+	0	Name=XP_029033448.1;ID=cds-XP_029033448.1;Dbxref=GeneID:114871558%2CGenbank:XP_029033448.1;Parent=rna-XM_029177615.1
NW_021683678.1	Gnomon	CDS	1284611	1284769	.	+	0	Name=XP_029033448.1;ID=cds-XP_029033448.1;Dbxref=GeneID:114871558%2CGenbank:XP_029033448.1;Parent=rna-XM_029177615.1
NW_021683678.1	Gnomon	transcript	9916	15852	.	-	.	Name=XR_003788618.1;ID=rna-XR_003788618.1;Dbxref=GeneID:114871632%2CGenbank:XR_003788618.1;Parent=gene-LOC114871632
NW_021683678.1	Gnomon	exon	979166	979460	.	+	.	ID=exon-XM_029177729.1-9;Dbxref=GeneID:114871614%2CGenbank:XM_029177729.1;Parent=rna-XM_029177729.1
NW_021683678.1	Gnomon	exon	978450	978713	.	+	.	ID=exon-XM_029177729.1-7;Dbxref=GeneID:114871614%2CGenbank:XM_029177729.1;Parent=rna-XM_029177729.1
NW_021683678.1	Gnomon	exon	978791	979092	.	+	.	ID=exon-XM_029177729.1-8;Dbxref=GeneID:114871614%2CGenbank:XM_029177729.1;Parent=rna-XM_029177729.1
NW_021683678.1	Gnomon	exon	977830	978106	.	+	.	ID=exon-XM_029177729.1-5;Dbxref=GeneID:114871614%2CGenbank:XM_029177729.1;Parent=rna-XM_029177729.1
NW_021683678.1	Gnomon	exon	978185	978387	.	+	.	ID=exon-XM_029177729.1-6;Dbxref=GeneID:114871614%2CGenbank:XM_029177729.1;Parent=rna-XM_029177729.1
NW_021683678.1	Gnomon	mRNA	1149177	1188379	.	-	.	Name=XM_029177805.1;ID=rna-XM_029177805.1;Dbxref=GeneID:114871640%2CGenbank:XM_029177805.1;Parent=gene-LOC114871640
NW_021683678.1	Gnomon	mRNA	133953	144492	.	+	.	Name=XM_029177795.1;ID=rna-XM_029177795.1;Dbxref=GeneID:114871637%2CGenbank:XM_029177795.1;Parent=gene-LOC114871637
NW_021683678.1	Gnomon	exon	1098391	1098641	.	-	.	ID=exon-XM_029177851.1-7;Dbxref=GeneID:114871663%2CGenbank:XM_029177851.1;Parent=rna-XM_029177851.1
NW_021683678.1	Gnomon	exon	1095131	1097726	.	-	.	ID=exon-XM_029177851.1-8;Dbxref=GeneID:114871663%2CGenbank:XM_029177851.1;Parent=rna-XM_029177851.1
NW_021683678.1	Gnomon	exon	1101472	1102004	.	-	.	ID=exon-XM_029177851.1-1;Dbxref=GeneID:114871663%2CGenbank:XM_029177851.1;Parent=rna-XM_029177851.1
NW_021683678.1	Gnomon	exon	1099870	1100931	.	-	.	ID=exon-XM_029177851.1-2;Dbxref=GeneID:114871663%2CGenbank:XM_029177851.1;Parent=rna-XM_029177851.1
NW_021683678.1	Gnomon	exon	1099072	1099302	.	-	.	ID=exon-XM_029177851.1-5;Dbxref=GeneID:114871663%2CGenbank:XM_029177851.1;Parent=rna-XM_029177851.1
NW_021683678.1	Gnomon	exon	1098725	1098991	.	-	.	ID=exon-XM_029177851.1-6;Dbxref=GeneID:114871663%2CGenbank:XM_029177851.1;Parent=rna-XM_029177851.1
NW_021683678.1	Gnomon	exon	1099585	1099786	.	-	.	ID=exon-XM_029177851.1-3;Dbxref=GeneID:114871663%2CGenbank:XM_029177851.1;Parent=rna-XM_029177851.1
NW_021683678.1	Gnomon	exon	1099378	1099497	.	-	.	ID=exon-XM_029177851.1-4;Dbxref=GeneID:114871663%2CGenbank:XM_029177851.1;Parent=rna-XM_029177851.1
NW_021683678.1	Gnomon	CDS	932662	932822	.	+	0	Name=XP_029033587.1;ID=cds-XP_029033587.1;Dbxref=GeneID:114871623%2CGenbank:XP_029033587.1;Parent=rna-XM_029177754.1
NW_021683678.1	Gnomon	CDS	932899	933059	.	+	0	Name=XP_029033587.1;ID=cds-XP_029033587.1;Dbxref=GeneID:114871623%2CGenbank:XP_029033587.1;Parent=rna-XM_029177754.1
NW_021683678.1	Gnomon	CDS	934109	934277	.	+	0	Name=XP_029033587.1;ID=cds-XP_029033587.1;Dbxref=GeneID:114871623%2CGenbank:XP_029033587.1;Parent=rna-XM_029177754.1
NW_021683678.1	Gnomon	CDS	934577	934766	.	+	0	Name=XP_029033587.1;ID=cds-XP_029033587.1;Dbxref=GeneID:114871623%2CGenbank:XP_029033587.1;Parent=rna-XM_029177754.1
NW_021683678.1	Gnomon	exon	977383	977473	.	-	.	ID=exon-XR_003788616.1-1;Dbxref=GeneID:114871629%2CGenbank:XR_003788616.1;Parent=rna-XR_003788616.1
NW_021683678.1	Gnomon	exon	977033	977317	.	-	.	ID=exon-XR_003788616.1-2;Dbxref=GeneID:114871629%2CGenbank:XR_003788616.1;Parent=rna-XR_003788616.1
NW_021683678.1	Gnomon	exon	975404	975470	.	-	.	ID=exon-XR_003788616.1-3;Dbxref=GeneID:114871629%2CGenbank:XR_003788616.1;Parent=rna-XR_003788616.1
NW_021683678.1	Gnomon	exon	76930	77420	.	+	.	ID=exon-XM_029177815.1-12;Dbxref=GeneID:114871644%2CGenbank:XM_029177815.1;Parent=rna-XM_029177815.1
NW_021683678.1	Gnomon	exon	77484	78204	.	+	.	ID=exon-XM_029177815.1-13;Dbxref=GeneID:114871644%2CGenbank:XM_029177815.1;Parent=rna-XM_029177815.1
NW_021683678.1	Gnomon	exon	76395	76630	.	+	.	ID=exon-XM_029177815.1-10;Dbxref=GeneID:114871644%2CGenbank:XM_029177815.1;Parent=rna-XM_029177815.1
NW_021683678.1	Gnomon	exon	76699	76854	.	+	.	ID=exon-XM_029177815.1-11;Dbxref=GeneID:114871644%2CGenbank:XM_029177815.1;Parent=rna-XM_029177815.1
NW_021683678.1	Gnomon	mRNA	1148161	1195119	.	-	.	Name=XM_029177800.1;ID=rna-XM_029177800.1;Dbxref=GeneID:114871640%2CGenbank:XM_029177800.1;Parent=gene-LOC114871640
NW_021683678.1	Gnomon	exon	313914	314121	.	+	.	ID=exon-XM_029177706.1-6;Dbxref=GeneID:114871597%2CGenbank:XM_029177706.1;Parent=rna-XM_029177706.1
NW_021683678.1	Gnomon	exon	1010650	1010991	.	+	.	ID=exon-XM_029177877.1-3;Dbxref=GeneID:114871677%2CGenbank:XM_029177877.1;Parent=rna-XM_029177877.1
NW_021683678.1	Gnomon	exon	1011069	1011434	.	+	.	ID=exon-XM_029177877.1-4;Dbxref=GeneID:114871677%2CGenbank:XM_029177877.1;Parent=rna-XM_029177877.1
NW_021683678.1	Gnomon	exon	1011517	1011607	.	+	.	ID=exon-XM_029177877.1-5;Dbxref=GeneID:114871677%2CGenbank:XM_029177877.1;Parent=rna-XM_029177877.1
NW_021683678.1	Gnomon	exon	1011688	1011938	.	+	.	ID=exon-XM_029177877.1-6;Dbxref=GeneID:114871677%2CGenbank:XM_029177877.1;Parent=rna-XM_029177877.1
NW_021683678.1	Gnomon	exon	1012027	1012233	.	+	.	ID=exon-XM_029177877.1-7;Dbxref=GeneID:114871677%2CGenbank:XM_029177877.1;Parent=rna-XM_029177877.1
NW_021683678.1	Gnomon	exon	1012308	1012490	.	+	.	ID=exon-XM_029177877.1-8;Dbxref=GeneID:114871677%2CGenbank:XM_029177877.1;Parent=rna-XM_029177877.1
NW_021683678.1	Gnomon	exon	1012568	1012660	.	+	.	ID=exon-XM_029177877.1-9;Dbxref=GeneID:114871677%2CGenbank:XM_029177877.1;Parent=rna-XM_029177877.1
NW_021683678.1	Gnomon	exon	312199	312222	.	+	.	ID=exon-XM_029177706.1-1;Dbxref=GeneID:114871597%2CGenbank:XM_029177706.1;Parent=rna-XM_029177706.1
NW_021683678.1	Gnomon	exon	313226	313397	.	+	.	ID=exon-XM_029177706.1-4;Dbxref=GeneID:114871597%2CGenbank:XM_029177706.1;Parent=rna-XM_029177706.1
NW_021683678.1	Gnomon	exon	313471	313600	.	+	.	ID=exon-XM_029177706.1-5;Dbxref=GeneID:114871597%2CGenbank:XM_029177706.1;Parent=rna-XM_029177706.1
NW_021683678.1	Gnomon	exon	312564	312822	.	+	.	ID=exon-XM_029177706.1-2;Dbxref=GeneID:114871597%2CGenbank:XM_029177706.1;Parent=rna-XM_029177706.1
NW_021683678.1	Gnomon	exon	1010012	1010080	.	+	.	ID=exon-XM_029177877.1-1;Dbxref=GeneID:114871677%2CGenbank:XM_029177877.1;Parent=rna-XM_029177877.1
NW_021683678.1	Gnomon	exon	313064	313161	.	+	.	ID=exon-XM_029177706.1-3;Dbxref=GeneID:114871597%2CGenbank:XM_029177706.1;Parent=rna-XM_029177706.1
NW_021683678.1	Gnomon	exon	1010428	1010536	.	+	.	ID=exon-XM_029177877.1-2;Dbxref=GeneID:114871677%2CGenbank:XM_029177877.1;Parent=rna-XM_029177877.1
NW_021683678.1	Gnomon	exon	1012724	1013424	.	+	.	ID=exon-XM_029177876.1-10;Dbxref=GeneID:114871677%2CGenbank:XM_029177876.1;Parent=rna-XM_029177876.1
NW_021683678.1	Gnomon	mRNA	312199	314121	.	+	.	Name=XM_029177706.1;ID=rna-XM_029177706.1;Dbxref=GeneID:114871597%2CGenbank:XM_029177706.1;Parent=gene-LOC114871597
NW_021683678.1	Gnomon	mRNA	119113	144538	.	+	.	Name=XM_029177790.1;ID=rna-XM_029177790.1;Dbxref=GeneID:114871637%2CGenbank:XM_029177790.1;Parent=gene-LOC114871637
NW_021683678.1	Gnomon	CDS	1099870	1100753	.	-	0	Name=XP_029033681.1;ID=cds-XP_029033681.1;Dbxref=GeneID:114871663%2CGenbank:XP_029033681.1;Parent=rna-XM_029177848.1
NW_021683678.1	Gnomon	CDS	1099585	1099786	.	-	0	Name=XP_029033681.1;ID=cds-XP_029033681.1;Dbxref=GeneID:114871663%2CGenbank:XP_029033681.1;Parent=rna-XM_029177848.1
NW_021683678.1	Gnomon	CDS	1099378	1099497	.	-	0	Name=XP_029033681.1;ID=cds-XP_029033681.1;Dbxref=GeneID:114871663%2CGenbank:XP_029033681.1;Parent=rna-XM_029177848.1
NW_021683678.1	Gnomon	CDS	1099072	1099302	.	-	0	Name=XP_029033681.1;ID=cds-XP_029033681.1;Dbxref=GeneID:114871663%2CGenbank:XP_029033681.1;Parent=rna-XM_029177848.1
NW_021683678.1	Gnomon	CDS	1098725	1098991	.	-	0	Name=XP_029033681.1;ID=cds-XP_029033681.1;Dbxref=GeneID:114871663%2CGenbank:XP_029033681.1;Parent=rna-XM_029177848.1
NW_021683678.1	Gnomon	CDS	1098391	1098641	.	-	0	Name=XP_029033681.1;ID=cds-XP_029033681.1;Dbxref=GeneID:114871663%2CGenbank:XP_029033681.1;Parent=rna-XM_029177848.1
NW_021683678.1	Gnomon	CDS	1097546	1097726	.	-	0	Name=XP_029033681.1;ID=cds-XP_029033681.1;Dbxref=GeneID:114871663%2CGenbank:XP_029033681.1;Parent=rna-XM_029177848.1
NW_021683678.1	Gnomon	mRNA	302294	309725	.	-	.	Name=XM_029177696.1;ID=rna-XM_029177696.1;Dbxref=GeneID:114871592%2CGenbank:XM_029177696.1;Parent=gene-LOC114871592
NW_021683678.1	Gnomon	CDS	924925	924997	.	-	0	Name=XP_029033588.1;ID=cds-XP_029033588.1;Dbxref=GeneID:114871624%2CGenbank:XP_029033588.1;Parent=rna-XM_029177755.1
NW_021683678.1	Gnomon	CDS	924488	924850	.	-	0	Name=XP_029033588.1;ID=cds-XP_029033588.1;Dbxref=GeneID:114871624%2CGenbank:XP_029033588.1;Parent=rna-XM_029177755.1
NW_021683678.1	Gnomon	CDS	924181	924380	.	-	0	Name=XP_029033588.1;ID=cds-XP_029033588.1;Dbxref=GeneID:114871624%2CGenbank:XP_029033588.1;Parent=rna-XM_029177755.1
NW_021683678.1	Gnomon	exon	934577	934791	.	+	.	ID=exon-XM_029177754.1-5;Dbxref=GeneID:114871623%2CGenbank:XM_029177754.1;Parent=rna-XM_029177754.1
NW_021683678.1	Gnomon	exon	932899	933059	.	+	.	ID=exon-XM_029177754.1-3;Dbxref=GeneID:114871623%2CGenbank:XM_029177754.1;Parent=rna-XM_029177754.1
NW_021683678.1	Gnomon	exon	934109	934277	.	+	.	ID=exon-XM_029177754.1-4;Dbxref=GeneID:114871623%2CGenbank:XM_029177754.1;Parent=rna-XM_029177754.1
NW_021683678.1	Gnomon	exon	930221	930301	.	+	.	ID=exon-XM_029177754.1-1;Dbxref=GeneID:114871623%2CGenbank:XM_029177754.1;Parent=rna-XM_029177754.1
NW_021683678.1	Gnomon	exon	932662	932822	.	+	.	ID=exon-XM_029177754.1-2;Dbxref=GeneID:114871623%2CGenbank:XM_029177754.1;Parent=rna-XM_029177754.1
NW_021683678.1	Gnomon	exon	1150563	1150749	.	-	.	ID=exon-XM_029177805.1-11;Dbxref=GeneID:114871640%2CGenbank:XM_029177805.1;Parent=rna-XM_029177805.1
NW_021683678.1	Gnomon	exon	1149177	1150340	.	-	.	ID=exon-XM_029177805.1-12;Dbxref=GeneID:114871640%2CGenbank:XM_029177805.1;Parent=rna-XM_029177805.1
NW_021683678.1	Gnomon	exon	1150846	1151015	.	-	.	ID=exon-XM_029177805.1-10;Dbxref=GeneID:114871640%2CGenbank:XM_029177805.1;Parent=rna-XM_029177805.1
NW_021683678.1	Gnomon	mRNA	312020	314121	.	+	.	Name=XM_029177705.1;ID=rna-XM_029177705.1;Dbxref=GeneID:114871597%2CGenbank:XM_029177705.1;Parent=gene-LOC114871597
NW_021683678.1	Gnomon	exon	187021	187258	.	-	.	ID=exon-XM_029177654.1-6;Dbxref=GeneID:114871571%2CGenbank:XM_029177654.1;Parent=rna-XM_029177654.1
NW_021683678.1	Gnomon	exon	185681	186381	.	-	.	ID=exon-XM_029177654.1-7;Dbxref=GeneID:114871571%2CGenbank:XM_029177654.1;Parent=rna-XM_029177654.1
NW_021683678.1	Gnomon	exon	188930	189484	.	-	.	ID=exon-XM_029177654.1-1;Dbxref=GeneID:114871571%2CGenbank:XM_029177654.1;Parent=rna-XM_029177654.1
NW_021683678.1	Gnomon	exon	188405	188469	.	-	.	ID=exon-XM_029177654.1-2;Dbxref=GeneID:114871571%2CGenbank:XM_029177654.1;Parent=rna-XM_029177654.1
NW_021683678.1	Gnomon	exon	188115	188328	.	-	.	ID=exon-XM_029177654.1-3;Dbxref=GeneID:114871571%2CGenbank:XM_029177654.1;Parent=rna-XM_029177654.1
NW_021683678.1	Gnomon	exon	187900	188036	.	-	.	ID=exon-XM_029177654.1-4;Dbxref=GeneID:114871571%2CGenbank:XM_029177654.1;Parent=rna-XM_029177654.1
NW_021683678.1	Gnomon	exon	187347	187590	.	-	.	ID=exon-XM_029177654.1-5;Dbxref=GeneID:114871571%2CGenbank:XM_029177654.1;Parent=rna-XM_029177654.1
NW_021683678.1	Gnomon	mRNA	302294	304730	.	-	.	Name=XM_029177695.1;ID=rna-XM_029177695.1;Dbxref=GeneID:114871592%2CGenbank:XM_029177695.1;Parent=gene-LOC114871592
NW_021683678.1	Gnomon	CDS	1099870	1100753	.	-	0	Name=XP_029033682.1;ID=cds-XP_029033682.1;Dbxref=GeneID:114871663%2CGenbank:XP_029033682.1;Parent=rna-XM_029177849.1
NW_021683678.1	Gnomon	CDS	1099585	1099786	.	-	0	Name=XP_029033682.1;ID=cds-XP_029033682.1;Dbxref=GeneID:114871663%2CGenbank:XP_029033682.1;Parent=rna-XM_029177849.1
NW_021683678.1	Gnomon	CDS	1099378	1099497	.	-	0	Name=XP_029033682.1;ID=cds-XP_029033682.1;Dbxref=GeneID:114871663%2CGenbank:XP_029033682.1;Parent=rna-XM_029177849.1
NW_021683678.1	Gnomon	CDS	1099072	1099302	.	-	0	Name=XP_029033682.1;ID=cds-XP_029033682.1;Dbxref=GeneID:114871663%2CGenbank:XP_029033682.1;Parent=rna-XM_029177849.1
NW_021683678.1	Gnomon	CDS	1098725	1098991	.	-	0	Name=XP_029033682.1;ID=cds-XP_029033682.1;Dbxref=GeneID:114871663%2CGenbank:XP_029033682.1;Parent=rna-XM_029177849.1
NW_021683678.1	Gnomon	CDS	1098391	1098641	.	-	0	Name=XP_029033682.1;ID=cds-XP_029033682.1;Dbxref=GeneID:114871663%2CGenbank:XP_029033682.1;Parent=rna-XM_029177849.1
NW_021683678.1	Gnomon	CDS	1097546	1097726	.	-	0	Name=XP_029033682.1;ID=cds-XP_029033682.1;Dbxref=GeneID:114871663%2CGenbank:XP_029033682.1;Parent=rna-XM_029177849.1
NW_021683678.1	Gnomon	CDS	996953	997130	.	-	0	Name=XP_029033589.1;ID=cds-XP_029033589.1;Dbxref=GeneID:114871625%2CGenbank:XP_029033589.1;Parent=rna-XM_029177756.1
NW_021683678.1	Gnomon	CDS	996218	996417	.	-	0	Name=XP_029033589.1;ID=cds-XP_029033589.1;Dbxref=GeneID:114871625%2CGenbank:XP_029033589.1;Parent=rna-XM_029177756.1
NW_021683678.1	Gnomon	CDS	995984	996146	.	-	0	Name=XP_029033589.1;ID=cds-XP_029033589.1;Dbxref=GeneID:114871625%2CGenbank:XP_029033589.1;Parent=rna-XM_029177756.1
NW_021683678.1	Gnomon	CDS	995908	995918	.	-	0	Name=XP_029033589.1;ID=cds-XP_029033589.1;Dbxref=GeneID:114871625%2CGenbank:XP_029033589.1;Parent=rna-XM_029177756.1
NW_021683678.1	Gnomon	exon	13475	13618	.	-	.	ID=exon-XM_029177777.1-2;Dbxref=GeneID:114871632%2CGenbank:XM_029177777.1;Parent=rna-XM_029177777.1
NW_021683678.1	Gnomon	exon	13274	13300	.	-	.	ID=exon-XM_029177777.1-3;Dbxref=GeneID:114871632%2CGenbank:XM_029177777.1;Parent=rna-XM_029177777.1
NW_021683678.1	Gnomon	exon	14891	15850	.	-	.	ID=exon-XM_029177777.1-1;Dbxref=GeneID:114871632%2CGenbank:XM_029177777.1;Parent=rna-XM_029177777.1
NW_021683678.1	Gnomon	exon	12508	12604	.	-	.	ID=exon-XM_029177777.1-6;Dbxref=GeneID:114871632%2CGenbank:XM_029177777.1;Parent=rna-XM_029177777.1
NW_021683678.1	Gnomon	exon	12253	12447	.	-	.	ID=exon-XM_029177777.1-7;Dbxref=GeneID:114871632%2CGenbank:XM_029177777.1;Parent=rna-XM_029177777.1
NW_021683678.1	Gnomon	exon	12888	13084	.	-	.	ID=exon-XM_029177777.1-4;Dbxref=GeneID:114871632%2CGenbank:XM_029177777.1;Parent=rna-XM_029177777.1
NW_021683678.1	Gnomon	exon	12671	12812	.	-	.	ID=exon-XM_029177777.1-5;Dbxref=GeneID:114871632%2CGenbank:XM_029177777.1;Parent=rna-XM_029177777.1
NW_021683678.1	Gnomon	exon	11921	12073	.	-	.	ID=exon-XM_029177777.1-8;Dbxref=GeneID:114871632%2CGenbank:XM_029177777.1;Parent=rna-XM_029177777.1
NW_021683678.1	Gnomon	exon	11587	11851	.	-	.	ID=exon-XM_029177777.1-9;Dbxref=GeneID:114871632%2CGenbank:XM_029177777.1;Parent=rna-XM_029177777.1
NW_021683678.1	Gnomon	mRNA	81459	144538	.	+	.	Name=XM_029177792.1;ID=rna-XM_029177792.1;Dbxref=GeneID:114871637%2CGenbank:XM_029177792.1;Parent=gene-LOC114871637
NW_021683678.1	Gnomon	mRNA	1149196	1164633	.	-	.	Name=XM_029177802.1;ID=rna-XM_029177802.1;Dbxref=GeneID:114871640%2CGenbank:XM_029177802.1;Parent=gene-LOC114871640
NW_021683678.1	Gnomon	mRNA	642194	644641	.	+	.	Name=XM_029177698.1;ID=rna-XM_029177698.1;Dbxref=GeneID:114871594%2CGenbank:XM_029177698.1;Parent=gene-LOC114871594
NW_021683678.1	Gnomon	CDS	1099870	1100753	.	-	0	Name=XP_029033683.1;ID=cds-XP_029033683.1;Dbxref=GeneID:114871663%2CGenbank:XP_029033683.1;Parent=rna-XM_029177850.1
NW_021683678.1	Gnomon	CDS	1099585	1099786	.	-	0	Name=XP_029033683.1;ID=cds-XP_029033683.1;Dbxref=GeneID:114871663%2CGenbank:XP_029033683.1;Parent=rna-XM_029177850.1
NW_021683678.1	Gnomon	CDS	1099378	1099497	.	-	0	Name=XP_029033683.1;ID=cds-XP_029033683.1;Dbxref=GeneID:114871663%2CGenbank:XP_029033683.1;Parent=rna-XM_029177850.1
NW_021683678.1	Gnomon	CDS	1099072	1099302	.	-	0	Name=XP_029033683.1;ID=cds-XP_029033683.1;Dbxref=GeneID:114871663%2CGenbank:XP_029033683.1;Parent=rna-XM_029177850.1
NW_021683678.1	Gnomon	CDS	1098725	1098991	.	-	0	Name=XP_029033683.1;ID=cds-XP_029033683.1;Dbxref=GeneID:114871663%2CGenbank:XP_029033683.1;Parent=rna-XM_029177850.1
NW_021683678.1	Gnomon	CDS	1098391	1098641	.	-	0	Name=XP_029033683.1;ID=cds-XP_029033683.1;Dbxref=GeneID:114871663%2CGenbank:XP_029033683.1;Parent=rna-XM_029177850.1
NW_021683678.1	Gnomon	CDS	1097546	1097726	.	-	0	Name=XP_029033683.1;ID=cds-XP_029033683.1;Dbxref=GeneID:114871663%2CGenbank:XP_029033683.1;Parent=rna-XM_029177850.1
NW_021683678.1	Gnomon	mRNA	358907	363821	.	-	.	Name=XM_029177708.1;ID=rna-XM_029177708.1;Dbxref=GeneID:114871599%2CGenbank:XM_029177708.1;Parent=gene-LOC114871599
NW_021683678.1	Gnomon	exon	1282808	1282992	.	+	.	ID=exon-XM_029177618.1-13;Dbxref=GeneID:114871558%2CGenbank:XM_029177618.1;Parent=rna-XM_029177618.1
NW_021683678.1	Gnomon	exon	1283079	1283371	.	+	.	ID=exon-XM_029177618.1-14;Dbxref=GeneID:114871558%2CGenbank:XM_029177618.1;Parent=rna-XM_029177618.1
NW_021683678.1	Gnomon	exon	1283576	1283851	.	+	.	ID=exon-XM_029177618.1-15;Dbxref=GeneID:114871558%2CGenbank:XM_029177618.1;Parent=rna-XM_029177618.1
NW_021683678.1	Gnomon	exon	1284362	1284544	.	+	.	ID=exon-XM_029177618.1-16;Dbxref=GeneID:114871558%2CGenbank:XM_029177618.1;Parent=rna-XM_029177618.1
NW_021683678.1	Gnomon	exon	1284611	1285821	.	+	.	ID=exon-XM_029177618.1-17;Dbxref=GeneID:114871558%2CGenbank:XM_029177618.1;Parent=rna-XM_029177618.1
NW_021683678.1	Gnomon	exon	1281835	1282099	.	+	.	ID=exon-XM_029177618.1-10;Dbxref=GeneID:114871558%2CGenbank:XM_029177618.1;Parent=rna-XM_029177618.1
NW_021683678.1	Gnomon	exon	1282179	1282457	.	+	.	ID=exon-XM_029177618.1-11;Dbxref=GeneID:114871558%2CGenbank:XM_029177618.1;Parent=rna-XM_029177618.1
NW_021683678.1	Gnomon	exon	1282535	1282742	.	+	.	ID=exon-XM_029177618.1-12;Dbxref=GeneID:114871558%2CGenbank:XM_029177618.1;Parent=rna-XM_029177618.1
NW_021683678.1	Gnomon	mRNA	1149196	1164633	.	-	.	Name=XM_029177801.1;ID=rna-XM_029177801.1;Dbxref=GeneID:114871640%2CGenbank:XM_029177801.1;Parent=gene-LOC114871640
NW_021683678.1	Gnomon	mRNA	105305	144538	.	+	.	Name=XM_029177791.1;ID=rna-XM_029177791.1;Dbxref=GeneID:114871637%2CGenbank:XM_029177791.1;Parent=gene-LOC114871637
NW_021683678.1	Gnomon	CDS	1099870	1100753	.	-	0	Name=XP_029033684.1;ID=cds-XP_029033684.1;Dbxref=GeneID:114871663%2CGenbank:XP_029033684.1;Parent=rna-XM_029177851.1
NW_021683678.1	Gnomon	CDS	1099585	1099786	.	-	0	Name=XP_029033684.1;ID=cds-XP_029033684.1;Dbxref=GeneID:114871663%2CGenbank:XP_029033684.1;Parent=rna-XM_029177851.1
NW_021683678.1	Gnomon	CDS	1099378	1099497	.	-	0	Name=XP_029033684.1;ID=cds-XP_029033684.1;Dbxref=GeneID:114871663%2CGenbank:XP_029033684.1;Parent=rna-XM_029177851.1
NW_021683678.1	Gnomon	CDS	1099072	1099302	.	-	0	Name=XP_029033684.1;ID=cds-XP_029033684.1;Dbxref=GeneID:114871663%2CGenbank:XP_029033684.1;Parent=rna-XM_029177851.1
NW_021683678.1	Gnomon	CDS	1098725	1098991	.	-	0	Name=XP_029033684.1;ID=cds-XP_029033684.1;Dbxref=GeneID:114871663%2CGenbank:XP_029033684.1;Parent=rna-XM_029177851.1
NW_021683678.1	Gnomon	CDS	1098391	1098641	.	-	0	Name=XP_029033684.1;ID=cds-XP_029033684.1;Dbxref=GeneID:114871663%2CGenbank:XP_029033684.1;Parent=rna-XM_029177851.1
NW_021683678.1	Gnomon	CDS	1097546	1097726	.	-	0	Name=XP_029033684.1;ID=cds-XP_029033684.1;Dbxref=GeneID:114871663%2CGenbank:XP_029033684.1;Parent=rna-XM_029177851.1
NW_021683678.1	Gnomon	mRNA	304913	306184	.	+	.	Name=XM_029177707.1;ID=rna-XM_029177707.1;Dbxref=GeneID:114871598%2CGenbank:XM_029177707.1;Parent=gene-LOC114871598
NW_021683678.1	Gnomon	mRNA	302294	305107	.	-	.	Name=XM_029177697.1;ID=rna-XM_029177697.1;Dbxref=GeneID:114871592%2CGenbank:XM_029177697.1;Parent=gene-LOC114871592
NW_021683678.1	Gnomon	exon	979166	979460	.	+	.	ID=exon-XM_029177731.1-8;Dbxref=GeneID:114871614%2CGenbank:XM_029177731.1;Parent=rna-XM_029177731.1
NW_021683678.1	Gnomon	exon	978450	978713	.	+	.	ID=exon-XM_029177731.1-6;Dbxref=GeneID:114871614%2CGenbank:XM_029177731.1;Parent=rna-XM_029177731.1
NW_021683678.1	Gnomon	exon	978791	979092	.	+	.	ID=exon-XM_029177731.1-7;Dbxref=GeneID:114871614%2CGenbank:XM_029177731.1;Parent=rna-XM_029177731.1
NW_021683678.1	Gnomon	exon	976653	976831	.	+	.	ID=exon-XM_029177731.1-1;Dbxref=GeneID:114871614%2CGenbank:XM_029177731.1;Parent=rna-XM_029177731.1
NW_021683678.1	Gnomon	exon	977622	978106	.	+	.	ID=exon-XM_029177731.1-4;Dbxref=GeneID:114871614%2CGenbank:XM_029177731.1;Parent=rna-XM_029177731.1
NW_021683678.1	Gnomon	exon	978185	978387	.	+	.	ID=exon-XM_029177731.1-5;Dbxref=GeneID:114871614%2CGenbank:XM_029177731.1;Parent=rna-XM_029177731.1
NW_021683678.1	Gnomon	exon	977150	977275	.	+	.	ID=exon-XM_029177731.1-2;Dbxref=GeneID:114871614%2CGenbank:XM_029177731.1;Parent=rna-XM_029177731.1
NW_021683678.1	Gnomon	exon	977390	977493	.	+	.	ID=exon-XM_029177731.1-3;Dbxref=GeneID:114871614%2CGenbank:XM_029177731.1;Parent=rna-XM_029177731.1
NW_021683678.1	Gnomon	CDS	188621	188623	.	-	0	Name=XP_029033489.1;ID=cds-XP_029033489.1;Dbxref=GeneID:114871571%2CGenbank:XP_029033489.1;Parent=rna-XM_029177656.1
NW_021683678.1	Gnomon	CDS	188405	188469	.	-	0	Name=XP_029033489.1;ID=cds-XP_029033489.1;Dbxref=GeneID:114871571%2CGenbank:XP_029033489.1;Parent=rna-XM_029177656.1
NW_021683678.1	Gnomon	CDS	188115	188328	.	-	0	Name=XP_029033489.1;ID=cds-XP_029033489.1;Dbxref=GeneID:114871571%2CGenbank:XP_029033489.1;Parent=rna-XM_029177656.1
NW_021683678.1	Gnomon	CDS	187900	188036	.	-	0	Name=XP_029033489.1;ID=cds-XP_029033489.1;Dbxref=GeneID:114871571%2CGenbank:XP_029033489.1;Parent=rna-XM_029177656.1
NW_021683678.1	Gnomon	CDS	187347	187590	.	-	0	Name=XP_029033489.1;ID=cds-XP_029033489.1;Dbxref=GeneID:114871571%2CGenbank:XP_029033489.1;Parent=rna-XM_029177656.1
NW_021683678.1	Gnomon	CDS	187025	187258	.	-	0	Name=XP_029033489.1;ID=cds-XP_029033489.1;Dbxref=GeneID:114871571%2CGenbank:XP_029033489.1;Parent=rna-XM_029177656.1
NW_021683678.1	Gnomon	exon	14891	15852	.	-	.	ID=exon-XM_029177778.1-1;Dbxref=GeneID:114871632%2CGenbank:XM_029177778.1;Parent=rna-XM_029177778.1
NW_021683678.1	Gnomon	exon	13475	13618	.	-	.	ID=exon-XM_029177778.1-2;Dbxref=GeneID:114871632%2CGenbank:XM_029177778.1;Parent=rna-XM_029177778.1
NW_021683678.1	Gnomon	exon	13274	13300	.	-	.	ID=exon-XM_029177778.1-3;Dbxref=GeneID:114871632%2CGenbank:XM_029177778.1;Parent=rna-XM_029177778.1
NW_021683678.1	Gnomon	exon	12888	13084	.	-	.	ID=exon-XM_029177778.1-4;Dbxref=GeneID:114871632%2CGenbank:XM_029177778.1;Parent=rna-XM_029177778.1
NW_021683678.1	Gnomon	exon	12671	12812	.	-	.	ID=exon-XM_029177778.1-5;Dbxref=GeneID:114871632%2CGenbank:XM_029177778.1;Parent=rna-XM_029177778.1
NW_021683678.1	Gnomon	exon	12508	12604	.	-	.	ID=exon-XM_029177778.1-6;Dbxref=GeneID:114871632%2CGenbank:XM_029177778.1;Parent=rna-XM_029177778.1
NW_021683678.1	Gnomon	exon	12253	12447	.	-	.	ID=exon-XM_029177778.1-7;Dbxref=GeneID:114871632%2CGenbank:XM_029177778.1;Parent=rna-XM_029177778.1
NW_021683678.1	Gnomon	exon	11921	12073	.	-	.	ID=exon-XM_029177778.1-8;Dbxref=GeneID:114871632%2CGenbank:XM_029177778.1;Parent=rna-XM_029177778.1
NW_021683678.1	Gnomon	exon	11587	11851	.	-	.	ID=exon-XM_029177778.1-9;Dbxref=GeneID:114871632%2CGenbank:XM_029177778.1;Parent=rna-XM_029177778.1
NW_021683678.1	Gnomon	mRNA	640287	644641	.	+	.	Name=XM_029177702.1;ID=rna-XM_029177702.1;Dbxref=GeneID:114871594%2CGenbank:XM_029177702.1;Parent=gene-LOC114871594
NW_021683678.1	Gnomon	exon	290714	290971	.	+	.	ID=exon-XM_029177637.1-10;Dbxref=GeneID:114871564%2CGenbank:XM_029177637.1;Parent=rna-XM_029177637.1
NW_021683678.1	Gnomon	exon	1285973	1286142	.	-	.	ID=exon-XM_029177630.1-6;Dbxref=GeneID:114871561%2CGenbank:XM_029177630.1;Parent=rna-XM_029177630.1
NW_021683678.1	Gnomon	exon	1286482	1286647	.	-	.	ID=exon-XM_029177630.1-4;Dbxref=GeneID:114871561%2CGenbank:XM_029177630.1;Parent=rna-XM_029177630.1
NW_021683678.1	Gnomon	exon	1286209	1286402	.	-	.	ID=exon-XM_029177630.1-5;Dbxref=GeneID:114871561%2CGenbank:XM_029177630.1;Parent=rna-XM_029177630.1
NW_021683678.1	Gnomon	exon	1287094	1287340	.	-	.	ID=exon-XM_029177630.1-2;Dbxref=GeneID:114871561%2CGenbank:XM_029177630.1;Parent=rna-XM_029177630.1
NW_021683678.1	Gnomon	exon	1286713	1286996	.	-	.	ID=exon-XM_029177630.1-3;Dbxref=GeneID:114871561%2CGenbank:XM_029177630.1;Parent=rna-XM_029177630.1
NW_021683678.1	Gnomon	exon	1287807	1287895	.	-	.	ID=exon-XM_029177630.1-1;Dbxref=GeneID:114871561%2CGenbank:XM_029177630.1;Parent=rna-XM_029177630.1
NW_021683678.1	Gnomon	mRNA	306250	309127	.	+	.	Name=XM_029177692.1;ID=rna-XM_029177692.1;Dbxref=GeneID:114871589%2CGenbank:XM_029177692.1;Parent=gene-LOC114871589
NW_021683678.1	Gnomon	mRNA	1095131	1103962	.	-	.	Name=XM_029177848.1;ID=rna-XM_029177848.1;Dbxref=GeneID:114871663%2CGenbank:XM_029177848.1;Parent=gene-LOC114871663
NW_021683678.1	Gnomon	CDS	981566	981568	.	-	0	Name=XP_029033583.1;ID=cds-XP_029033583.1;Dbxref=GeneID:114871621%2CGenbank:XP_029033583.1;Parent=rna-XM_029177750.1
NW_021683678.1	Gnomon	CDS	980864	981122	.	-	0	Name=XP_029033583.1;ID=cds-XP_029033583.1;Dbxref=GeneID:114871621%2CGenbank:XP_029033583.1;Parent=rna-XM_029177750.1
NW_021683678.1	Gnomon	CDS	980525	980622	.	-	0	Name=XP_029033583.1;ID=cds-XP_029033583.1;Dbxref=GeneID:114871621%2CGenbank:XP_029033583.1;Parent=rna-XM_029177750.1
NW_021683678.1	Gnomon	CDS	980289	980460	.	-	0	Name=XP_029033583.1;ID=cds-XP_029033583.1;Dbxref=GeneID:114871621%2CGenbank:XP_029033583.1;Parent=rna-XM_029177750.1
NW_021683678.1	Gnomon	CDS	980086	980215	.	-	0	Name=XP_029033583.1;ID=cds-XP_029033583.1;Dbxref=GeneID:114871621%2CGenbank:XP_029033583.1;Parent=rna-XM_029177750.1
NW_021683678.1	Gnomon	CDS	979646	979772	.	-	0	Name=XP_029033583.1;ID=cds-XP_029033583.1;Dbxref=GeneID:114871621%2CGenbank:XP_029033583.1;Parent=rna-XM_029177750.1
NW_021683678.1	Gnomon	exon	57718	57829	.	+	.	ID=exon-XM_029177826.1-1;Dbxref=GeneID:114871649%2CGenbank:XM_029177826.1;Parent=rna-XM_029177826.1
NW_021683678.1	Gnomon	exon	58408	58574	.	+	.	ID=exon-XM_029177826.1-2;Dbxref=GeneID:114871649%2CGenbank:XM_029177826.1;Parent=rna-XM_029177826.1
NW_021683678.1	Gnomon	exon	59222	59397	.	+	.	ID=exon-XM_029177826.1-5;Dbxref=GeneID:114871649%2CGenbank:XM_029177826.1;Parent=rna-XM_029177826.1
NW_021683678.1	Gnomon	exon	59483	59683	.	+	.	ID=exon-XM_029177826.1-6;Dbxref=GeneID:114871649%2CGenbank:XM_029177826.1;Parent=rna-XM_029177826.1
NW_021683678.1	Gnomon	exon	58669	58800	.	+	.	ID=exon-XM_029177826.1-3;Dbxref=GeneID:114871649%2CGenbank:XM_029177826.1;Parent=rna-XM_029177826.1
NW_021683678.1	Gnomon	exon	58874	59138	.	+	.	ID=exon-XM_029177826.1-4;Dbxref=GeneID:114871649%2CGenbank:XM_029177826.1;Parent=rna-XM_029177826.1
NW_021683678.1	Gnomon	exon	59754	59908	.	+	.	ID=exon-XM_029177826.1-7;Dbxref=GeneID:114871649%2CGenbank:XM_029177826.1;Parent=rna-XM_029177826.1
NW_021683678.1	Gnomon	exon	59990	60240	.	+	.	ID=exon-XM_029177826.1-8;Dbxref=GeneID:114871649%2CGenbank:XM_029177826.1;Parent=rna-XM_029177826.1
NW_021683678.1	Gnomon	mRNA	642195	644641	.	+	.	Name=XM_029177701.1;ID=rna-XM_029177701.1;Dbxref=GeneID:114871594%2CGenbank:XM_029177701.1;Parent=gene-LOC114871594
NW_021683678.1	Gnomon	exon	1000788	1000867	.	+	.	ID=exon-XM_029177878.1-1;Dbxref=GeneID:114871678%2CGenbank:XM_029177878.1;Parent=rna-XM_029177878.1
NW_021683678.1	Gnomon	exon	1002199	1002339	.	+	.	ID=exon-XM_029177878.1-6;Dbxref=GeneID:114871678%2CGenbank:XM_029177878.1;Parent=rna-XM_029177878.1
NW_021683678.1	Gnomon	exon	1002416	1002589	.	+	.	ID=exon-XM_029177878.1-7;Dbxref=GeneID:114871678%2CGenbank:XM_029177878.1;Parent=rna-XM_029177878.1
NW_021683678.1	Gnomon	exon	1001852	1001972	.	+	.	ID=exon-XM_029177878.1-4;Dbxref=GeneID:114871678%2CGenbank:XM_029177878.1;Parent=rna-XM_029177878.1
NW_021683678.1	Gnomon	exon	1002055	1002144	.	+	.	ID=exon-XM_029177878.1-5;Dbxref=GeneID:114871678%2CGenbank:XM_029177878.1;Parent=rna-XM_029177878.1
NW_021683678.1	Gnomon	exon	1001391	1001549	.	+	.	ID=exon-XM_029177878.1-2;Dbxref=GeneID:114871678%2CGenbank:XM_029177878.1;Parent=rna-XM_029177878.1
NW_021683678.1	Gnomon	exon	1001618	1001784	.	+	.	ID=exon-XM_029177878.1-3;Dbxref=GeneID:114871678%2CGenbank:XM_029177878.1;Parent=rna-XM_029177878.1
NW_021683678.1	Gnomon	exon	920028	922751	.	+	.	ID=exon-XR_003788615.1-1;Dbxref=GeneID:114871628%2CGenbank:XR_003788615.1;Parent=rna-XR_003788615.1
NW_021683678.1	Gnomon	exon	922874	923839	.	+	.	ID=exon-XR_003788615.1-2;Dbxref=GeneID:114871628%2CGenbank:XR_003788615.1;Parent=rna-XR_003788615.1
NW_021683678.1	Gnomon	mRNA	1062292	1094137	.	-	.	Name=XM_029177847.1;ID=rna-XM_029177847.1;Dbxref=GeneID:114871662%2CGenbank:XM_029177847.1;Parent=gene-LOC114871662
NW_021683678.1	Gnomon	exon	1095131	1097726	.	-	.	ID=exon-XM_029177850.1-8;Dbxref=GeneID:114871663%2CGenbank:XM_029177850.1;Parent=rna-XM_029177850.1
NW_021683678.1	Gnomon	exon	1099378	1099497	.	-	.	ID=exon-XM_029177850.1-4;Dbxref=GeneID:114871663%2CGenbank:XM_029177850.1;Parent=rna-XM_029177850.1
NW_021683678.1	Gnomon	exon	1099072	1099302	.	-	.	ID=exon-XM_029177850.1-5;Dbxref=GeneID:114871663%2CGenbank:XM_029177850.1;Parent=rna-XM_029177850.1
NW_021683678.1	Gnomon	exon	1098725	1098991	.	-	.	ID=exon-XM_029177850.1-6;Dbxref=GeneID:114871663%2CGenbank:XM_029177850.1;Parent=rna-XM_029177850.1
NW_021683678.1	Gnomon	exon	1098391	1098641	.	-	.	ID=exon-XM_029177850.1-7;Dbxref=GeneID:114871663%2CGenbank:XM_029177850.1;Parent=rna-XM_029177850.1
NW_021683678.1	Gnomon	exon	1102028	1102126	.	-	.	ID=exon-XM_029177850.1-1;Dbxref=GeneID:114871663%2CGenbank:XM_029177850.1;Parent=rna-XM_029177850.1
NW_021683678.1	Gnomon	exon	1099870	1100931	.	-	.	ID=exon-XM_029177850.1-2;Dbxref=GeneID:114871663%2CGenbank:XM_029177850.1;Parent=rna-XM_029177850.1
NW_021683678.1	Gnomon	exon	1099585	1099786	.	-	.	ID=exon-XM_029177850.1-3;Dbxref=GeneID:114871663%2CGenbank:XM_029177850.1;Parent=rna-XM_029177850.1
NW_021683678.1	Gnomon	exon	305956	306184	.	+	.	ID=exon-XM_029177707.1-5;Dbxref=GeneID:114871598%2CGenbank:XM_029177707.1;Parent=rna-XM_029177707.1
NW_021683678.1	Gnomon	exon	304913	305005	.	+	.	ID=exon-XM_029177707.1-1;Dbxref=GeneID:114871598%2CGenbank:XM_029177707.1;Parent=rna-XM_029177707.1
NW_021683678.1	Gnomon	exon	305264	305473	.	+	.	ID=exon-XM_029177707.1-2;Dbxref=GeneID:114871598%2CGenbank:XM_029177707.1;Parent=rna-XM_029177707.1
NW_021683678.1	Gnomon	exon	305554	305699	.	+	.	ID=exon-XM_029177707.1-3;Dbxref=GeneID:114871598%2CGenbank:XM_029177707.1;Parent=rna-XM_029177707.1
NW_021683678.1	Gnomon	exon	305773	305886	.	+	.	ID=exon-XM_029177707.1-4;Dbxref=GeneID:114871598%2CGenbank:XM_029177707.1;Parent=rna-XM_029177707.1
NW_021683678.1	Gnomon	exon	1095131	1097726	.	-	.	ID=exon-XM_029177849.1-8;Dbxref=GeneID:114871663%2CGenbank:XM_029177849.1;Parent=rna-XM_029177849.1
NW_021683678.1	Gnomon	exon	1098725	1098991	.	-	.	ID=exon-XM_029177849.1-6;Dbxref=GeneID:114871663%2CGenbank:XM_029177849.1;Parent=rna-XM_029177849.1
NW_021683678.1	Gnomon	exon	1098391	1098641	.	-	.	ID=exon-XM_029177849.1-7;Dbxref=GeneID:114871663%2CGenbank:XM_029177849.1;Parent=rna-XM_029177849.1
NW_021683678.1	Gnomon	exon	1099378	1099497	.	-	.	ID=exon-XM_029177849.1-4;Dbxref=GeneID:114871663%2CGenbank:XM_029177849.1;Parent=rna-XM_029177849.1
NW_021683678.1	Gnomon	exon	1099072	1099302	.	-	.	ID=exon-XM_029177849.1-5;Dbxref=GeneID:114871663%2CGenbank:XM_029177849.1;Parent=rna-XM_029177849.1
NW_021683678.1	Gnomon	exon	1099870	1100931	.	-	.	ID=exon-XM_029177849.1-2;Dbxref=GeneID:114871663%2CGenbank:XM_029177849.1;Parent=rna-XM_029177849.1
NW_021683678.1	Gnomon	exon	1099585	1099786	.	-	.	ID=exon-XM_029177849.1-3;Dbxref=GeneID:114871663%2CGenbank:XM_029177849.1;Parent=rna-XM_029177849.1
NW_021683678.1	Gnomon	exon	1101089	1102004	.	-	.	ID=exon-XM_029177849.1-1;Dbxref=GeneID:114871663%2CGenbank:XM_029177849.1;Parent=rna-XM_029177849.1
NW_021683678.1	Gnomon	mRNA	300016	302415	.	+	.	Name=XM_029177694.1;ID=rna-XM_029177694.1;Dbxref=GeneID:114871591%2CGenbank:XM_029177694.1;Parent=gene-LOC114871591
NW_021683678.1	Gnomon	exon	948531	948872	.	+	.	ID=exon-XM_029177721.1-12;Dbxref=GeneID:114871610%2CGenbank:XM_029177721.1;Parent=rna-XM_029177721.1
NW_021683678.1	Gnomon	exon	947815	947987	.	+	.	ID=exon-XM_029177721.1-10;Dbxref=GeneID:114871610%2CGenbank:XM_029177721.1;Parent=rna-XM_029177721.1
NW_021683678.1	Gnomon	exon	948288	948450	.	+	.	ID=exon-XM_029177721.1-11;Dbxref=GeneID:114871610%2CGenbank:XM_029177721.1;Parent=rna-XM_029177721.1
NW_021683678.1	tRNAscan-SE	exon	1231898	1231969	.	+	.	ID=exon-Trnag-ucc-4-1;Dbxref=GeneID:114871686;Note=transfer RNA glycine (anticodon UCC);Parent=rna-Trnag-ucc-4
NW_021683678.1	Gnomon	CDS	980864	981071	.	-	0	Name=XP_029033585.1;ID=cds-XP_029033585.1;Dbxref=GeneID:114871621%2CGenbank:XP_029033585.1;Parent=rna-XM_029177752.1
NW_021683678.1	Gnomon	CDS	980525	980622	.	-	0	Name=XP_029033585.1;ID=cds-XP_029033585.1;Dbxref=GeneID:114871621%2CGenbank:XP_029033585.1;Parent=rna-XM_029177752.1
[truncated: 3,057 more rows]
