# Supplementary material for: Prevalent bee venom genes evolved before the aculeate stinger and eusociality
Source: BMC Biol. 2023 Oct 23;21:229. doi: 10.1186/s12915-023-01656-5 (PMC10591384; doi:10.1186/s12915-023-01656-5)
Supplement: Supplementary file 42 — Additional file 42. Gff files of all toxin gene annotations. [file 12915_2023_1656_MOESM42_ESM.zip › AdditionalFile9_ToxinGeneAnnotations/NIJG01000058.1._SECA.gff_modified_Koludarov_et_al_2021.gff3]

##gff-version 3
##source-version geneious 2020.2.2
##sequence-region	NIJG01000058.1	1	1093177
NIJG01000058.1	funannotate	CDS	567019	567060	.	+	0	ID=EuglossaDilemma_005937-T1.cds;Parent=EuglossaDilemma_005937-T1
NIJG01000058.1	funannotate	CDS	567538	567699	.	+	0	ID=EuglossaDilemma_005937-T1.cds;Parent=EuglossaDilemma_005937-T1
NIJG01000058.1	funannotate	CDS	135318	135695	.	+	0	ID=EuglossaDilemma_005920-T1.cds;Parent=EuglossaDilemma_005920-T1
NIJG01000058.1	funannotate	CDS	634682	634920	.	+	0	ID=EuglossaDilemma_005942-T1.cds;Parent=EuglossaDilemma_005942-T1
NIJG01000058.1	funannotate	CDS	634987	635137	.	+	0	ID=EuglossaDilemma_005942-T1.cds;Parent=EuglossaDilemma_005942-T1
NIJG01000058.1	funannotate	CDS	59309	59491	.	-	0	ID=EuglossaDilemma_005915-T1.cds;Parent=EuglossaDilemma_005915-T1
NIJG01000058.1	funannotate	CDS	59003	59242	.	-	0	ID=EuglossaDilemma_005915-T1.cds;Parent=EuglossaDilemma_005915-T1
NIJG01000058.1	funannotate	CDS	58773	58931	.	-	0	ID=EuglossaDilemma_005915-T1.cds;Parent=EuglossaDilemma_005915-T1
NIJG01000058.1	funannotate	CDS	58621	58696	.	-	0	ID=EuglossaDilemma_005915-T1.cds;Parent=EuglossaDilemma_005915-T1
NIJG01000058.1	funannotate	CDS	58419	58541	.	-	0	ID=EuglossaDilemma_005915-T1.cds;Parent=EuglossaDilemma_005915-T1
NIJG01000058.1	funannotate	CDS	58004	58164	.	-	0	ID=EuglossaDilemma_005915-T1.cds;Parent=EuglossaDilemma_005915-T1
NIJG01000058.1	funannotate	CDS	57470	57912	.	-	0	ID=EuglossaDilemma_005915-T1.cds;Parent=EuglossaDilemma_005915-T1
NIJG01000058.1	funannotate	CDS	57250	57349	.	-	0	ID=EuglossaDilemma_005915-T1.cds;Parent=EuglossaDilemma_005915-T1
NIJG01000058.1	funannotate	CDS	56621	56635	.	-	0	ID=EuglossaDilemma_005915-T1.cds;Parent=EuglossaDilemma_005915-T1
NIJG01000058.1	funannotate	exon	88768	89544	.	+	.	ID=EuglossaDilemma_005917-T1.exon5;Parent=EuglossaDilemma_005917-T1
NIJG01000058.1	funannotate	exon	87417	88402	.	+	.	ID=EuglossaDilemma_005917-T1.exon3;Parent=EuglossaDilemma_005917-T1
NIJG01000058.1	funannotate	exon	88478	88703	.	+	.	ID=EuglossaDilemma_005917-T1.exon4;Parent=EuglossaDilemma_005917-T1
NIJG01000058.1	funannotate	exon	86510	86604	.	+	.	ID=EuglossaDilemma_005917-T1.exon1;Parent=EuglossaDilemma_005917-T1
NIJG01000058.1	funannotate	exon	86797	87349	.	+	.	ID=EuglossaDilemma_005917-T1.exon2;Parent=EuglossaDilemma_005917-T1
NIJG01000058.1	funannotate	gene	590789	592596	.	+	.	ID=EuglossaDilemma_005939
NIJG01000058.1	funannotate	gene	581512	587336	.	-	.	ID=EuglossaDilemma_005938
NIJG01000058.1	funannotate	gene	567019	567699	.	+	.	ID=EuglossaDilemma_005937
NIJG01000058.1	funannotate	gene	528487	541726	.	-	.	ID=EuglossaDilemma_005936
NIJG01000058.1	funannotate	gene	516682	518836	.	+	.	ID=EuglossaDilemma_005935
NIJG01000058.1	funannotate	gene	513729	515901	.	-	.	ID=EuglossaDilemma_005934
NIJG01000058.1	funannotate	gene	501726	512562	.	-	.	ID=EuglossaDilemma_005933
NIJG01000058.1	funannotate	gene	488374	490990	.	+	.	Name=GRIP75;ID=EuglossaDilemma_005932
NIJG01000058.1	funannotate	gene	484587	487726	.	-	.	ID=EuglossaDilemma_005931
NIJG01000058.1	funannotate	gene	477022	481257	.	-	.	ID=EuglossaDilemma_005930
NIJG01000058.1	funannotate	gene	1042255	1042998	.	-	.	ID=EuglossaDilemma_005948
NIJG01000058.1	funannotate	gene	1031969	1033143	.	-	.	ID=EuglossaDilemma_005947
NIJG01000058.1	funannotate	gene	956596	957050	.	+	.	ID=EuglossaDilemma_005946
NIJG01000058.1	funannotate	gene	767341	767499	.	-	.	Name=NRX-1_2;ID=EuglossaDilemma_005945
NIJG01000058.1	funannotate	gene	734620	734886	.	-	.	ID=EuglossaDilemma_005944
NIJG01000058.1	funannotate	gene	662503	682093	.	-	.	Name=NRX-1_1;ID=EuglossaDilemma_005943
NIJG01000058.1	funannotate	gene	634682	635137	.	+	.	ID=EuglossaDilemma_005942
NIJG01000058.1	funannotate	gene	599200	601609	.	+	.	ID=EuglossaDilemma_005941
NIJG01000058.1	funannotate	gene	593024	596342	.	+	.	ID=EuglossaDilemma_005940
NIJG01000058.1	funannotate	gene	105735	106079	.	+	.	ID=EuglossaDilemma_005919
NIJG01000058.1	funannotate	gene	96887	99547	.	-	.	ID=EuglossaDilemma_005918
NIJG01000058.1	funannotate	gene	86510	89544	.	+	.	ID=EuglossaDilemma_005917
NIJG01000058.1	funannotate	gene	73388	81262	.	-	.	ID=EuglossaDilemma_005916
NIJG01000058.1	funannotate	gene	56621	61996	.	-	.	ID=EuglossaDilemma_005915
NIJG01000058.1	funannotate	gene	49344	49658	.	-	.	ID=EuglossaDilemma_005914
NIJG01000058.1	funannotate	gene	39915	40262	.	-	.	ID=EuglossaDilemma_005913
NIJG01000058.1	funannotate	gene	1741	3231	.	-	.	ID=EuglossaDilemma_005912
NIJG01000058.1	funannotate	gene	459635	461284	.	+	.	ID=EuglossaDilemma_005929
NIJG01000058.1	funannotate	gene	456077	456382	.	+	.	ID=EuglossaDilemma_005928
NIJG01000058.1	funannotate	gene	453124	454937	.	+	.	ID=EuglossaDilemma_005927
NIJG01000058.1	funannotate	gene	451001	451414	.	+	.	ID=EuglossaDilemma_005926
NIJG01000058.1	funannotate	gene	449534	450162	.	+	.	ID=EuglossaDilemma_005925
NIJG01000058.1	funannotate	gene	412381	413001	.	+	.	ID=EuglossaDilemma_005924
NIJG01000058.1	funannotate	gene	367181	367818	.	-	.	ID=EuglossaDilemma_005923
NIJG01000058.1	funannotate	gene	324980	330673	.	-	.	ID=EuglossaDilemma_005922
NIJG01000058.1	funannotate	gene	223203	223965	.	+	.	ID=EuglossaDilemma_005921
NIJG01000058.1	funannotate	gene	135318	135695	.	+	.	ID=EuglossaDilemma_005920
NIJG01000058.1	funannotate	exon	539614	539855	.	-	.	ID=EuglossaDilemma_005936-T1.exon2;Parent=EuglossaDilemma_005936-T1
NIJG01000058.1	funannotate	exon	538833	538950	.	-	.	ID=EuglossaDilemma_005936-T1.exon3;Parent=EuglossaDilemma_005936-T1
NIJG01000058.1	funannotate	exon	541648	541726	.	-	.	ID=EuglossaDilemma_005936-T1.exon1;Parent=EuglossaDilemma_005936-T1
NIJG01000058.1	funannotate	exon	528487	528907	.	-	.	ID=EuglossaDilemma_005936-T1.exon6;Parent=EuglossaDilemma_005936-T1
NIJG01000058.1	funannotate	exon	534437	534610	.	-	.	ID=EuglossaDilemma_005936-T1.exon4;Parent=EuglossaDilemma_005936-T1
NIJG01000058.1	funannotate	exon	531349	531508	.	-	.	ID=EuglossaDilemma_005936-T1.exon5;Parent=EuglossaDilemma_005936-T1
NIJG01000058.1	funannotate	exon	81139	81262	.	-	.	ID=EuglossaDilemma_005916-T1.exon1;Parent=EuglossaDilemma_005916-T1
NIJG01000058.1	funannotate	exon	80149	80168	.	-	.	ID=EuglossaDilemma_005916-T1.exon3;Parent=EuglossaDilemma_005916-T1
NIJG01000058.1	funannotate	exon	80240	80347	.	-	.	ID=EuglossaDilemma_005916-T1.exon2;Parent=EuglossaDilemma_005916-T1
NIJG01000058.1	funannotate	exon	79062	79228	.	-	.	ID=EuglossaDilemma_005916-T1.exon5;Parent=EuglossaDilemma_005916-T1
NIJG01000058.1	funannotate	exon	79793	79955	.	-	.	ID=EuglossaDilemma_005916-T1.exon4;Parent=EuglossaDilemma_005916-T1
NIJG01000058.1	funannotate	exon	77193	77414	.	-	.	ID=EuglossaDilemma_005916-T1.exon7;Parent=EuglossaDilemma_005916-T1
NIJG01000058.1	funannotate	exon	78048	78174	.	-	.	ID=EuglossaDilemma_005916-T1.exon6;Parent=EuglossaDilemma_005916-T1
NIJG01000058.1	funannotate	exon	74979	75078	.	-	.	ID=EuglossaDilemma_005916-T1.exon9;Parent=EuglossaDilemma_005916-T1
NIJG01000058.1	funannotate	exon	76769	76941	.	-	.	ID=EuglossaDilemma_005916-T1.exon8;Parent=EuglossaDilemma_005916-T1
NIJG01000058.1	funannotate	exon	567019	567060	.	+	.	ID=EuglossaDilemma_005937-T1.exon1;Parent=EuglossaDilemma_005937-T1
NIJG01000058.1	funannotate	exon	567538	567699	.	+	.	ID=EuglossaDilemma_005937-T1.exon2;Parent=EuglossaDilemma_005937-T1
NIJG01000058.1	funannotate	CDS	587012	587336	.	-	0	ID=EuglossaDilemma_005938-T1.cds;Parent=EuglossaDilemma_005938-T1
NIJG01000058.1	funannotate	CDS	584369	584547	.	-	0	ID=EuglossaDilemma_005938-T1.cds;Parent=EuglossaDilemma_005938-T1
NIJG01000058.1	funannotate	CDS	582983	583154	.	-	0	ID=EuglossaDilemma_005938-T1.cds;Parent=EuglossaDilemma_005938-T1
NIJG01000058.1	funannotate	CDS	581707	581855	.	-	0	ID=EuglossaDilemma_005938-T1.cds;Parent=EuglossaDilemma_005938-T1
NIJG01000058.1	funannotate	mRNA	324980	330673	.	-	.	ID=EuglossaDilemma_005922-T1;Parent=EuglossaDilemma_005922
NIJG01000058.1	funannotate	CDS	81139	81262	.	-	0	ID=EuglossaDilemma_005916-T1.cds;Parent=EuglossaDilemma_005916-T1
NIJG01000058.1	funannotate	CDS	80240	80347	.	-	0	ID=EuglossaDilemma_005916-T1.cds;Parent=EuglossaDilemma_005916-T1
NIJG01000058.1	funannotate	CDS	80149	80168	.	-	0	ID=EuglossaDilemma_005916-T1.cds;Parent=EuglossaDilemma_005916-T1
NIJG01000058.1	funannotate	CDS	79793	79955	.	-	0	ID=EuglossaDilemma_005916-T1.cds;Parent=EuglossaDilemma_005916-T1
NIJG01000058.1	funannotate	CDS	79062	79228	.	-	0	ID=EuglossaDilemma_005916-T1.cds;Parent=EuglossaDilemma_005916-T1
NIJG01000058.1	funannotate	CDS	78048	78174	.	-	0	ID=EuglossaDilemma_005916-T1.cds;Parent=EuglossaDilemma_005916-T1
NIJG01000058.1	funannotate	CDS	77193	77414	.	-	0	ID=EuglossaDilemma_005916-T1.cds;Parent=EuglossaDilemma_005916-T1
NIJG01000058.1	funannotate	CDS	76769	76941	.	-	0	ID=EuglossaDilemma_005916-T1.cds;Parent=EuglossaDilemma_005916-T1
NIJG01000058.1	funannotate	CDS	74979	75078	.	-	0	ID=EuglossaDilemma_005916-T1.cds;Parent=EuglossaDilemma_005916-T1
NIJG01000058.1	funannotate	CDS	74819	74887	.	-	0	ID=EuglossaDilemma_005916-T1.cds;Parent=EuglossaDilemma_005916-T1
NIJG01000058.1	funannotate	CDS	74429	74502	.	-	0	ID=EuglossaDilemma_005916-T1.cds;Parent=EuglossaDilemma_005916-T1
NIJG01000058.1	funannotate	CDS	74007	74221	.	-	0	ID=EuglossaDilemma_005916-T1.cds;Parent=EuglossaDilemma_005916-T1
NIJG01000058.1	funannotate	CDS	73723	73860	.	-	0	ID=EuglossaDilemma_005916-T1.cds;Parent=EuglossaDilemma_005916-T1
NIJG01000058.1	funannotate	CDS	73388	73541	.	-	0	ID=EuglossaDilemma_005916-T1.cds;Parent=EuglossaDilemma_005916-T1
NIJG01000058.1	funannotate	five_prime_UTR	453124	454138	.	+	.	ID=EuglossaDilemma_005927-T1.utr5p1;Parent=EuglossaDilemma_005927-T1
NIJG01000058.1	funannotate	mRNA	513729	515901	.	-	.	ID=EuglossaDilemma_005934-T1;Ontology_term=GO:0035091%2CGO:0042147%2CGO:0006886%2CGO:0030904;Dbxref=InterPro:IPR001683%2CInterPro:IPR028660%2CInterPro:IPR015404%2CInterPro:IPR036871%2CPFAM:PF00787%2CInterPro:IPR027267%2CInterPro:IPR039358%2CPFAM:PF09325;Parent=EuglossaDilemma_005934
NIJG01000058.1	funannotate	mRNA	956596	957050	.	+	.	ID=EuglossaDilemma_005946-T1;Parent=EuglossaDilemma_005946
NIJG01000058.1	funannotate	CDS	681968	682093	.	-	0	ID=EuglossaDilemma_005943-T1.cds;Parent=EuglossaDilemma_005943-T1
NIJG01000058.1	funannotate	CDS	676697	676889	.	-	0	ID=EuglossaDilemma_005943-T1.cds;Parent=EuglossaDilemma_005943-T1
NIJG01000058.1	funannotate	CDS	667279	667470	.	-	0	ID=EuglossaDilemma_005943-T1.cds;Parent=EuglossaDilemma_005943-T1
NIJG01000058.1	funannotate	CDS	665019	665162	.	-	0	ID=EuglossaDilemma_005943-T1.cds;Parent=EuglossaDilemma_005943-T1
NIJG01000058.1	funannotate	CDS	662503	662756	.	-	0	ID=EuglossaDilemma_005943-T1.cds;Parent=EuglossaDilemma_005943-T1
NIJG01000058.1	funannotate	three_prime_UTR	600685	601609	.	+	.	ID=EuglossaDilemma_005941-T1.utr3p1;Parent=EuglossaDilemma_005941-T1
NIJG01000058.1	funannotate	exon	515800	515901	.	-	.	ID=EuglossaDilemma_005934-T1.exon1;Parent=EuglossaDilemma_005934-T1
NIJG01000058.1	funannotate	exon	515342	515593	.	-	.	ID=EuglossaDilemma_005934-T1.exon2;Parent=EuglossaDilemma_005934-T1
NIJG01000058.1	funannotate	exon	515025	515271	.	-	.	ID=EuglossaDilemma_005934-T1.exon3;Parent=EuglossaDilemma_005934-T1
NIJG01000058.1	funannotate	exon	514784	514948	.	-	.	ID=EuglossaDilemma_005934-T1.exon4;Parent=EuglossaDilemma_005934-T1
NIJG01000058.1	funannotate	exon	514586	514707	.	-	.	ID=EuglossaDilemma_005934-T1.exon5;Parent=EuglossaDilemma_005934-T1
NIJG01000058.1	funannotate	exon	514156	514455	.	-	.	ID=EuglossaDilemma_005934-T1.exon6;Parent=EuglossaDilemma_005934-T1
NIJG01000058.1	funannotate	exon	513729	514076	.	-	.	ID=EuglossaDilemma_005934-T1.exon7;Parent=EuglossaDilemma_005934-T1
NIJG01000058.1	funannotate	mRNA	501726	512562	.	-	.	ID=EuglossaDilemma_005933-T1;Ontology_term=GO:0030176;Dbxref=InterPro:IPR040248;Parent=EuglossaDilemma_005933
NIJG01000058.1	funannotate	mRNA	767341	767499	.	-	.	ID=EuglossaDilemma_005945-T1;Parent=EuglossaDilemma_005945
NIJG01000058.1	funannotate	mRNA	223203	223965	.	+	.	ID=EuglossaDilemma_005921-T1;Parent=EuglossaDilemma_005921
NIJG01000058.1	funannotate	exon	105735	106079	.	+	.	ID=EuglossaDilemma_005919-T1.exon1;Parent=EuglossaDilemma_005919-T1
NIJG01000058.1	funannotate	CDS	734620	734886	.	-	0	ID=EuglossaDilemma_005944-T1.cds;Parent=EuglossaDilemma_005944-T1
NIJG01000058.1	funannotate	CDS	39915	40262	.	-	0	ID=EuglossaDilemma_005913-T1.cds;Parent=EuglossaDilemma_005913-T1
NIJG01000058.1	funannotate	CDS	600034	600449	.	+	0	ID=EuglossaDilemma_005941-T1.cds;Parent=EuglossaDilemma_005941-T1
NIJG01000058.1	funannotate	CDS	600672	600684	.	+	0	ID=EuglossaDilemma_005941-T1.cds;Parent=EuglossaDilemma_005941-T1
NIJG01000058.1	funannotate	exon	503587	503709	.	-	.	ID=EuglossaDilemma_005933-T1.exon10;Parent=EuglossaDilemma_005933-T1
NIJG01000058.1	funannotate	exon	503374	503454	.	-	.	ID=EuglossaDilemma_005933-T1.exon11;Parent=EuglossaDilemma_005933-T1
NIJG01000058.1	funannotate	exon	501726	501899	.	-	.	ID=EuglossaDilemma_005933-T1.exon12;Parent=EuglossaDilemma_005933-T1
NIJG01000058.1	funannotate	CDS	541648	541726	.	-	0	ID=EuglossaDilemma_005936-T1.cds;Parent=EuglossaDilemma_005936-T1
NIJG01000058.1	funannotate	CDS	539614	539855	.	-	0	ID=EuglossaDilemma_005936-T1.cds;Parent=EuglossaDilemma_005936-T1
NIJG01000058.1	funannotate	CDS	538833	538950	.	-	0	ID=EuglossaDilemma_005936-T1.cds;Parent=EuglossaDilemma_005936-T1
NIJG01000058.1	funannotate	CDS	534437	534610	.	-	0	ID=EuglossaDilemma_005936-T1.cds;Parent=EuglossaDilemma_005936-T1
NIJG01000058.1	funannotate	CDS	531349	531508	.	-	0	ID=EuglossaDilemma_005936-T1.cds;Parent=EuglossaDilemma_005936-T1
NIJG01000058.1	funannotate	CDS	528487	528907	.	-	0	ID=EuglossaDilemma_005936-T1.cds;Parent=EuglossaDilemma_005936-T1
NIJG01000058.1	funannotate	mRNA	453124	454937	.	+	.	ID=EuglossaDilemma_005927-T1;Parent=EuglossaDilemma_005927
NIJG01000058.1	funannotate	exon	518557	518753	.	+	.	ID=EuglossaDilemma_005935-T1.exon2;Parent=EuglossaDilemma_005935-T1
NIJG01000058.1	funannotate	exon	516682	516783	.	+	.	ID=EuglossaDilemma_005935-T1.exon1;Parent=EuglossaDilemma_005935-T1
NIJG01000058.1	funannotate	exon	518827	518836	.	+	.	ID=EuglossaDilemma_005935-T1.exon3;Parent=EuglossaDilemma_005935-T1
NIJG01000058.1	funannotate	mRNA	590789	592596	.	+	.	ID=EuglossaDilemma_005939-T1;Parent=EuglossaDilemma_005939
NIJG01000058.1	funannotate	mRNA	593024	596342	.	+	.	ID=EuglossaDilemma_005940-T1;Parent=EuglossaDilemma_005940
NIJG01000058.1	funannotate	exon	223419	223965	.	+	.	ID=EuglossaDilemma_005921-T1.exon2;Parent=EuglossaDilemma_005921-T1
NIJG01000058.1	funannotate	exon	223203	223345	.	+	.	ID=EuglossaDilemma_005921-T1.exon1;Parent=EuglossaDilemma_005921-T1
NIJG01000058.1	funannotate	CDS	590789	590800	.	+	0	ID=EuglossaDilemma_005939-T1.cds;Parent=EuglossaDilemma_005939-T1
NIJG01000058.1	funannotate	CDS	591995	592071	.	+	0	ID=EuglossaDilemma_005939-T1.cds;Parent=EuglossaDilemma_005939-T1
NIJG01000058.1	funannotate	CDS	592151	592314	.	+	0	ID=EuglossaDilemma_005939-T1.cds;Parent=EuglossaDilemma_005939-T1
NIJG01000058.1	funannotate	CDS	592574	592596	.	+	0	ID=EuglossaDilemma_005939-T1.cds;Parent=EuglossaDilemma_005939-T1
NIJG01000058.1	funannotate	exon	96887	96991	.	-	.	ID=EuglossaDilemma_005918-T1.exon4;Parent=EuglossaDilemma_005918-T1
NIJG01000058.1	funannotate	exon	98283	99547	.	-	.	ID=EuglossaDilemma_005918-T1.exon1;Parent=EuglossaDilemma_005918-T1
NIJG01000058.1	funannotate	exon	97875	97938	.	-	.	ID=EuglossaDilemma_005918-T1.exon2;Parent=EuglossaDilemma_005918-T1
NIJG01000058.1	funannotate	exon	97448	97525	.	-	.	ID=EuglossaDilemma_005918-T1.exon3;Parent=EuglossaDilemma_005918-T1
NIJG01000058.1	funannotate	mRNA	56621	61996	.	-	.	ID=EuglossaDilemma_005915-T1;Ontology_term=GO:0005515%2CGO:0003676;Dbxref=PFAM:PF17780%2CInterPro:IPR008984%2CInterPro:IPR000467%2CInterPro:IPR041591%2CPFAM:PF00498%2CPFAM:PF01585%2CInterPro:IPR000253;Parent=EuglossaDilemma_005915
NIJG01000058.1	funannotate	exon	3073	3231	.	-	.	ID=EuglossaDilemma_005912-T1.exon1;Parent=EuglossaDilemma_005912-T1
NIJG01000058.1	funannotate	exon	1741	2078	.	-	.	ID=EuglossaDilemma_005912-T1.exon2;Parent=EuglossaDilemma_005912-T1
NIJG01000058.1	funannotate	CDS	367742	367818	.	-	0	ID=EuglossaDilemma_005923-T1.cds;Parent=EuglossaDilemma_005923-T1
NIJG01000058.1	funannotate	CDS	367181	367355	.	-	0	ID=EuglossaDilemma_005923-T1.cds;Parent=EuglossaDilemma_005923-T1
NIJG01000058.1	funannotate	CDS	767341	767499	.	-	0	ID=EuglossaDilemma_005945-T1.cds;Parent=EuglossaDilemma_005945-T1
NIJG01000058.1	funannotate	exon	39915	40262	.	-	.	ID=EuglossaDilemma_005913-T1.exon1;Parent=EuglossaDilemma_005913-T1
NIJG01000058.1	funannotate	CDS	98283	99547	.	-	0	ID=EuglossaDilemma_005918-T1.cds;Parent=EuglossaDilemma_005918-T1
NIJG01000058.1	funannotate	CDS	97875	97938	.	-	0	ID=EuglossaDilemma_005918-T1.cds;Parent=EuglossaDilemma_005918-T1
NIJG01000058.1	funannotate	CDS	97448	97525	.	-	0	ID=EuglossaDilemma_005918-T1.cds;Parent=EuglossaDilemma_005918-T1
NIJG01000058.1	funannotate	CDS	96887	96991	.	-	0	ID=EuglossaDilemma_005918-T1.cds;Parent=EuglossaDilemma_005918-T1
NIJG01000058.1	funannotate	mRNA	49344	49658	.	-	.	ID=EuglossaDilemma_005914-T1;Parent=EuglossaDilemma_005914
NIJG01000058.1	funannotate	mRNA	451001	451414	.	+	.	ID=EuglossaDilemma_005926-T1;Parent=EuglossaDilemma_005926
NIJG01000058.1	funannotate	mRNA	581512	587336	.	-	.	ID=EuglossaDilemma_005938-T1;Dbxref=PFAM:PF00054%2CPFAM:PF00008%2CPFAM:PF02210%2CInterPro:IPR013320%2CInterPro:IPR000742%2CInterPro:IPR001791;Parent=EuglossaDilemma_005938
NIJG01000058.1	funannotate	CDS	459635	459651	.	+	0	ID=EuglossaDilemma_005929-T1.cds;Parent=EuglossaDilemma_005929-T1
NIJG01000058.1	funannotate	CDS	460900	461284	.	+	0	ID=EuglossaDilemma_005929-T1.cds;Parent=EuglossaDilemma_005929-T1
NIJG01000058.1	funannotate	exon	135318	135695	.	+	.	ID=EuglossaDilemma_005920-T1.exon1;Parent=EuglossaDilemma_005920-T1
NIJG01000058.1	funannotate	CDS	105735	106079	.	+	0	ID=EuglossaDilemma_005919-T1.cds;Parent=EuglossaDilemma_005919-T1
NIJG01000058.1	funannotate	five_prime_UTR	61561	61996	.	-	.	ID=EuglossaDilemma_005915-T1.utr5p1;Parent=EuglossaDilemma_005915-T1
NIJG01000058.1	funannotate	five_prime_UTR	59492	59508	.	-	.	ID=EuglossaDilemma_005915-T1.utr5p2;Parent=EuglossaDilemma_005915-T1
NIJG01000058.1	funannotate	CDS	330629	330673	.	-	0	ID=EuglossaDilemma_005922-T1.cds;Parent=EuglossaDilemma_005922-T1
NIJG01000058.1	funannotate	CDS	329901	330015	.	-	0	ID=EuglossaDilemma_005922-T1.cds;Parent=EuglossaDilemma_005922-T1
NIJG01000058.1	funannotate	CDS	326423	326523	.	-	0	ID=EuglossaDilemma_005922-T1.cds;Parent=EuglossaDilemma_005922-T1
NIJG01000058.1	funannotate	CDS	325828	325841	.	-	0	ID=EuglossaDilemma_005922-T1.cds;Parent=EuglossaDilemma_005922-T1
NIJG01000058.1	funannotate	CDS	324980	325067	.	-	0	ID=EuglossaDilemma_005922-T1.cds;Parent=EuglossaDilemma_005922-T1
NIJG01000058.1	funannotate	exon	484587	486998	.	-	.	ID=EuglossaDilemma_005931-T1.exon2;Parent=EuglossaDilemma_005931-T1
NIJG01000058.1	funannotate	exon	487598	487726	.	-	.	ID=EuglossaDilemma_005931-T1.exon1;Parent=EuglossaDilemma_005931-T1
NIJG01000058.1	funannotate	CDS	456077	456382	.	+	0	ID=EuglossaDilemma_005928-T1.cds;Parent=EuglossaDilemma_005928-T1
NIJG01000058.1	funannotate	CDS	3073	3231	.	-	0	ID=EuglossaDilemma_005912-T1.cds;Parent=EuglossaDilemma_005912-T1
NIJG01000058.1	funannotate	CDS	1953	2078	.	-	0	ID=EuglossaDilemma_005912-T1.cds;Parent=EuglossaDilemma_005912-T1
NIJG01000058.1	funannotate	exon	587012	587336	.	-	.	ID=EuglossaDilemma_005938-T1.exon1;Parent=EuglossaDilemma_005938-T1
NIJG01000058.1	funannotate	exon	582983	583154	.	-	.	ID=EuglossaDilemma_005938-T1.exon3;Parent=EuglossaDilemma_005938-T1
NIJG01000058.1	funannotate	exon	584369	584547	.	-	.	ID=EuglossaDilemma_005938-T1.exon2;Parent=EuglossaDilemma_005938-T1
NIJG01000058.1	funannotate	exon	581512	581855	.	-	.	ID=EuglossaDilemma_005938-T1.exon4;Parent=EuglossaDilemma_005938-T1
NIJG01000058.1	funannotate	exon	1042255	1042998	.	-	.	ID=EuglossaDilemma_005948-T1.exon1;Parent=EuglossaDilemma_005948-T1
NIJG01000058.1	funannotate	CDS	516682	516783	.	+	0	ID=EuglossaDilemma_005935-T1.cds;Parent=EuglossaDilemma_005935-T1
NIJG01000058.1	funannotate	CDS	518557	518753	.	+	0	ID=EuglossaDilemma_005935-T1.cds;Parent=EuglossaDilemma_005935-T1
NIJG01000058.1	funannotate	CDS	518827	518836	.	+	0	ID=EuglossaDilemma_005935-T1.cds;Parent=EuglossaDilemma_005935-T1
NIJG01000058.1	funannotate	exon	508209	508395	.	-	.	ID=EuglossaDilemma_005933-T1.exon3;Parent=EuglossaDilemma_005933-T1
NIJG01000058.1	funannotate	exon	506171	506952	.	-	.	ID=EuglossaDilemma_005933-T1.exon4;Parent=EuglossaDilemma_005933-T1
NIJG01000058.1	funannotate	exon	512529	512562	.	-	.	ID=EuglossaDilemma_005933-T1.exon1;Parent=EuglossaDilemma_005933-T1
NIJG01000058.1	funannotate	exon	511267	511430	.	-	.	ID=EuglossaDilemma_005933-T1.exon2;Parent=EuglossaDilemma_005933-T1
NIJG01000058.1	funannotate	exon	503778	503936	.	-	.	ID=EuglossaDilemma_005933-T1.exon9;Parent=EuglossaDilemma_005933-T1
NIJG01000058.1	funannotate	exon	504237	504485	.	-	.	ID=EuglossaDilemma_005933-T1.exon7;Parent=EuglossaDilemma_005933-T1
NIJG01000058.1	funannotate	exon	504017	504160	.	-	.	ID=EuglossaDilemma_005933-T1.exon8;Parent=EuglossaDilemma_005933-T1
NIJG01000058.1	funannotate	exon	505348	506087	.	-	.	ID=EuglossaDilemma_005933-T1.exon5;Parent=EuglossaDilemma_005933-T1
NIJG01000058.1	funannotate	exon	505086	505260	.	-	.	ID=EuglossaDilemma_005933-T1.exon6;Parent=EuglossaDilemma_005933-T1
NIJG01000058.1	funannotate	exon	367742	367818	.	-	.	ID=EuglossaDilemma_005923-T1.exon1;Parent=EuglossaDilemma_005923-T1
NIJG01000058.1	funannotate	exon	367181	367355	.	-	.	ID=EuglossaDilemma_005923-T1.exon2;Parent=EuglossaDilemma_005923-T1
NIJG01000058.1	funannotate	mRNA	734620	734886	.	-	.	ID=EuglossaDilemma_005944-T1;Parent=EuglossaDilemma_005944
NIJG01000058.1	funannotate	mRNA	105735	106079	.	+	.	ID=EuglossaDilemma_005919-T1;Parent=EuglossaDilemma_005919
NIJG01000058.1	funannotate	mRNA	135318	135695	.	+	.	ID=EuglossaDilemma_005920-T1;Parent=EuglossaDilemma_005920
NIJG01000058.1	funannotate	mRNA	488374	490990	.	+	.	ID=EuglossaDilemma_005932-T1;Ontology_term=GO:0043015%2CGO:0000922%2CGO:0005815%2CGO:0007020%2CGO:0000226;Dbxref=InterPro:IPR040457%2CPFAM:PF04130%2CInterPro:IPR042241%2CInterPro:IPR041470%2CPFAM:PF17681%2CInterPro:IPR007259;Parent=EuglossaDilemma_005932
NIJG01000058.1	funannotate	CDS	488374	488436	.	+	0	ID=EuglossaDilemma_005932-T1.cds;Parent=EuglossaDilemma_005932-T1
NIJG01000058.1	funannotate	CDS	488511	488649	.	+	0	ID=EuglossaDilemma_005932-T1.cds;Parent=EuglossaDilemma_005932-T1
NIJG01000058.1	funannotate	CDS	488746	488951	.	+	0	ID=EuglossaDilemma_005932-T1.cds;Parent=EuglossaDilemma_005932-T1
NIJG01000058.1	funannotate	CDS	489062	489156	.	+	0	ID=EuglossaDilemma_005932-T1.cds;Parent=EuglossaDilemma_005932-T1
NIJG01000058.1	funannotate	CDS	489229	489527	.	+	0	ID=EuglossaDilemma_005932-T1.cds;Parent=EuglossaDilemma_005932-T1
NIJG01000058.1	funannotate	CDS	489605	490075	.	+	0	ID=EuglossaDilemma_005932-T1.cds;Parent=EuglossaDilemma_005932-T1
NIJG01000058.1	funannotate	CDS	490153	490330	.	+	0	ID=EuglossaDilemma_005932-T1.cds;Parent=EuglossaDilemma_005932-T1
NIJG01000058.1	funannotate	CDS	490435	490657	.	+	0	ID=EuglossaDilemma_005932-T1.cds;Parent=EuglossaDilemma_005932-T1
NIJG01000058.1	funannotate	CDS	490730	490990	.	+	0	ID=EuglossaDilemma_005932-T1.cds;Parent=EuglossaDilemma_005932-T1
NIJG01000058.1	funannotate	exon	61561	61996	.	-	.	ID=EuglossaDilemma_005915-T1.exon1;Parent=EuglossaDilemma_005915-T1
NIJG01000058.1	funannotate	exon	59309	59508	.	-	.	ID=EuglossaDilemma_005915-T1.exon2;Parent=EuglossaDilemma_005915-T1
NIJG01000058.1	funannotate	exon	59003	59242	.	-	.	ID=EuglossaDilemma_005915-T1.exon3;Parent=EuglossaDilemma_005915-T1
NIJG01000058.1	funannotate	exon	58773	58931	.	-	.	ID=EuglossaDilemma_005915-T1.exon4;Parent=EuglossaDilemma_005915-T1
NIJG01000058.1	funannotate	exon	58621	58696	.	-	.	ID=EuglossaDilemma_005915-T1.exon5;Parent=EuglossaDilemma_005915-T1
NIJG01000058.1	funannotate	exon	58419	58541	.	-	.	ID=EuglossaDilemma_005915-T1.exon6;Parent=EuglossaDilemma_005915-T1
NIJG01000058.1	funannotate	exon	58004	58164	.	-	.	ID=EuglossaDilemma_005915-T1.exon7;Parent=EuglossaDilemma_005915-T1
NIJG01000058.1	funannotate	exon	57470	57912	.	-	.	ID=EuglossaDilemma_005915-T1.exon8;Parent=EuglossaDilemma_005915-T1
NIJG01000058.1	funannotate	exon	57250	57349	.	-	.	ID=EuglossaDilemma_005915-T1.exon9;Parent=EuglossaDilemma_005915-T1
NIJG01000058.1	funannotate	exon	600672	601609	.	+	.	ID=EuglossaDilemma_005941-T1.exon2;Parent=EuglossaDilemma_005941-T1
NIJG01000058.1	funannotate	exon	599200	600449	.	+	.	ID=EuglossaDilemma_005941-T1.exon1;Parent=EuglossaDilemma_005941-T1
NIJG01000058.1	funannotate	three_prime_UTR	956934	957050	.	+	.	ID=EuglossaDilemma_005946-T1.utr3p1;Parent=EuglossaDilemma_005946-T1
NIJG01000058.1	funannotate	CDS	487598	487726	.	-	0	ID=EuglossaDilemma_005931-T1.cds;Parent=EuglossaDilemma_005931-T1
NIJG01000058.1	funannotate	CDS	484587	486998	.	-	0	ID=EuglossaDilemma_005931-T1.cds;Parent=EuglossaDilemma_005931-T1
NIJG01000058.1	funannotate	mRNA	484587	487726	.	-	.	ID=EuglossaDilemma_005931-T1;Ontology_term=GO:0008270%2CGO:0005634;Dbxref=InterPro:IPR036236%2CPFAM:PF07776%2CInterPro:IPR012934%2CPFAM:PF00096%2CInterPro:IPR013087%2CPFAM:PF13912;Parent=EuglossaDilemma_005931
NIJG01000058.1	funannotate	mRNA	662503	682093	.	-	.	ID=EuglossaDilemma_005943-T1;Dbxref=PFAM:PF00054%2CPFAM:PF00008%2CPFAM:PF02210%2CInterPro:IPR013320%2CInterPro:IPR000742%2CInterPro:IPR001791;Parent=EuglossaDilemma_005943
NIJG01000058.1	funannotate	CDS	451001	451414	.	+	0	ID=EuglossaDilemma_005926-T1.cds;Parent=EuglossaDilemma_005926-T1
NIJG01000058.1	funannotate	CDS	1042255	1042998	.	-	0	ID=EuglossaDilemma_005948-T1.cds;Parent=EuglossaDilemma_005948-T1
NIJG01000058.1	funannotate	exon	767341	767499	.	-	.	ID=EuglossaDilemma_005945-T1.exon1;Parent=EuglossaDilemma_005945-T1
NIJG01000058.1	funannotate	mRNA	96887	99547	.	-	.	ID=EuglossaDilemma_005918-T1;Dbxref=InterPro:IPR009263%2CPFAM:PF06031;Parent=EuglossaDilemma_005918
NIJG01000058.1	funannotate	exon	956596	957050	.	+	.	ID=EuglossaDilemma_005946-T1.exon1;Parent=EuglossaDilemma_005946-T1
NIJG01000058.1	funannotate	exon	451001	451414	.	+	.	ID=EuglossaDilemma_005926-T1.exon1;Parent=EuglossaDilemma_005926-T1
NIJG01000058.1	funannotate	CDS	481153	481257	.	-	0	ID=EuglossaDilemma_005930-T1.cds;Parent=EuglossaDilemma_005930-T1
NIJG01000058.1	funannotate	CDS	480437	480538	.	-	0	ID=EuglossaDilemma_005930-T1.cds;Parent=EuglossaDilemma_005930-T1
NIJG01000058.1	funannotate	CDS	479490	479680	.	-	0	ID=EuglossaDilemma_005930-T1.cds;Parent=EuglossaDilemma_005930-T1
NIJG01000058.1	funannotate	CDS	478955	479087	.	-	0	ID=EuglossaDilemma_005930-T1.cds;Parent=EuglossaDilemma_005930-T1
NIJG01000058.1	funannotate	CDS	478699	478822	.	-	0	ID=EuglossaDilemma_005930-T1.cds;Parent=EuglossaDilemma_005930-T1
NIJG01000058.1	funannotate	CDS	477022	478604	.	-	0	ID=EuglossaDilemma_005930-T1.cds;Parent=EuglossaDilemma_005930-T1
NIJG01000058.1	funannotate	exon	449534	449734	.	+	.	ID=EuglossaDilemma_005925-T1.exon1;Parent=EuglossaDilemma_005925-T1
NIJG01000058.1	funannotate	exon	450049	450162	.	+	.	ID=EuglossaDilemma_005925-T1.exon2;Parent=EuglossaDilemma_005925-T1
NIJG01000058.1	funannotate	five_prime_UTR	956596	956627	.	+	.	ID=EuglossaDilemma_005946-T1.utr5p1;Parent=EuglossaDilemma_005946-T1
NIJG01000058.1	funannotate	CDS	449534	449734	.	+	0	ID=EuglossaDilemma_005925-T1.cds;Parent=EuglossaDilemma_005925-T1
NIJG01000058.1	funannotate	CDS	450049	450162	.	+	0	ID=EuglossaDilemma_005925-T1.cds;Parent=EuglossaDilemma_005925-T1
NIJG01000058.1	funannotate	CDS	1033011	1033143	.	-	0	ID=EuglossaDilemma_005947-T1.cds;Parent=EuglossaDilemma_005947-T1
NIJG01000058.1	funannotate	CDS	1032664	1032817	.	-	0	ID=EuglossaDilemma_005947-T1.cds;Parent=EuglossaDilemma_005947-T1
NIJG01000058.1	funannotate	CDS	1031969	1032128	.	-	0	ID=EuglossaDilemma_005947-T1.cds;Parent=EuglossaDilemma_005947-T1
NIJG01000058.1	funannotate	exon	456077	456382	.	+	.	ID=EuglossaDilemma_005928-T1.exon1;Parent=EuglossaDilemma_005928-T1
NIJG01000058.1	funannotate	mRNA	39915	40262	.	-	.	ID=EuglossaDilemma_005913-T1;Parent=EuglossaDilemma_005913
NIJG01000058.1	funannotate	mRNA	449534	450162	.	+	.	ID=EuglossaDilemma_005925-T1;Parent=EuglossaDilemma_005925
NIJG01000058.1	funannotate	mRNA	567019	567699	.	+	.	ID=EuglossaDilemma_005937-T1;Parent=EuglossaDilemma_005937
NIJG01000058.1	funannotate	exon	73723	73860	.	-	.	ID=EuglossaDilemma_005916-T1.exon13;Parent=EuglossaDilemma_005916-T1
NIJG01000058.1	funannotate	exon	662503	662756	.	-	.	ID=EuglossaDilemma_005943-T1.exon5;Parent=EuglossaDilemma_005943-T1
NIJG01000058.1	funannotate	exon	73388	73541	.	-	.	ID=EuglossaDilemma_005916-T1.exon14;Parent=EuglossaDilemma_005916-T1
NIJG01000058.1	funannotate	exon	665019	665162	.	-	.	ID=EuglossaDilemma_005943-T1.exon4;Parent=EuglossaDilemma_005943-T1
NIJG01000058.1	funannotate	exon	74429	74502	.	-	.	ID=EuglossaDilemma_005916-T1.exon11;Parent=EuglossaDilemma_005916-T1
NIJG01000058.1	funannotate	exon	74007	74221	.	-	.	ID=EuglossaDilemma_005916-T1.exon12;Parent=EuglossaDilemma_005916-T1
NIJG01000058.1	funannotate	exon	74819	74887	.	-	.	ID=EuglossaDilemma_005916-T1.exon10;Parent=EuglossaDilemma_005916-T1
NIJG01000058.1	funannotate	exon	667279	667470	.	-	.	ID=EuglossaDilemma_005943-T1.exon3;Parent=EuglossaDilemma_005943-T1
NIJG01000058.1	funannotate	exon	676697	676889	.	-	.	ID=EuglossaDilemma_005943-T1.exon2;Parent=EuglossaDilemma_005943-T1
NIJG01000058.1	funannotate	exon	681968	682093	.	-	.	ID=EuglossaDilemma_005943-T1.exon1;Parent=EuglossaDilemma_005943-T1
NIJG01000058.1	funannotate	mRNA	412381	413001	.	+	.	ID=EuglossaDilemma_005924-T1;Parent=EuglossaDilemma_005924
NIJG01000058.1	funannotate	mRNA	1042255	1042998	.	-	.	ID=EuglossaDilemma_005948-T1;Dbxref=PFAM:PF00054%2CInterPro:IPR013320%2CPFAM:PF02210%2CInterPro:IPR001791;Parent=EuglossaDilemma_005948
NIJG01000058.1	funannotate	CDS	956628	956933	.	+	0	ID=EuglossaDilemma_005946-T1.cds;Parent=EuglossaDilemma_005946-T1
NIJG01000058.1	funannotate	mRNA	528487	541726	.	-	.	ID=EuglossaDilemma_005936-T1;Dbxref=InterPro:IPR027789%2CPFAM:PF01034;Parent=EuglossaDilemma_005936
NIJG01000058.1	funannotate	mRNA	1741	3231	.	-	.	ID=EuglossaDilemma_005912-T1;Parent=EuglossaDilemma_005912
NIJG01000058.1	funannotate	CDS	512529	512562	.	-	0	ID=EuglossaDilemma_005933-T1.cds;Parent=EuglossaDilemma_005933-T1
NIJG01000058.1	funannotate	CDS	511267	511430	.	-	0	ID=EuglossaDilemma_005933-T1.cds;Parent=EuglossaDilemma_005933-T1
NIJG01000058.1	funannotate	CDS	508209	508395	.	-	0	ID=EuglossaDilemma_005933-T1.cds;Parent=EuglossaDilemma_005933-T1
NIJG01000058.1	funannotate	CDS	506171	506952	.	-	0	ID=EuglossaDilemma_005933-T1.cds;Parent=EuglossaDilemma_005933-T1
NIJG01000058.1	funannotate	CDS	505348	506087	.	-	0	ID=EuglossaDilemma_005933-T1.cds;Parent=EuglossaDilemma_005933-T1
NIJG01000058.1	funannotate	CDS	505086	505260	.	-	0	ID=EuglossaDilemma_005933-T1.cds;Parent=EuglossaDilemma_005933-T1
NIJG01000058.1	funannotate	CDS	504237	504485	.	-	0	ID=EuglossaDilemma_005933-T1.cds;Parent=EuglossaDilemma_005933-T1
NIJG01000058.1	funannotate	CDS	504017	504160	.	-	0	ID=EuglossaDilemma_005933-T1.cds;Parent=EuglossaDilemma_005933-T1
NIJG01000058.1	funannotate	CDS	503778	503936	.	-	0	ID=EuglossaDilemma_005933-T1.cds;Parent=EuglossaDilemma_005933-T1
NIJG01000058.1	funannotate	CDS	503587	503709	.	-	0	ID=EuglossaDilemma_005933-T1.cds;Parent=EuglossaDilemma_005933-T1
NIJG01000058.1	funannotate	CDS	503374	503454	.	-	0	ID=EuglossaDilemma_005933-T1.cds;Parent=EuglossaDilemma_005933-T1
NIJG01000058.1	funannotate	CDS	501726	501899	.	-	0	ID=EuglossaDilemma_005933-T1.cds;Parent=EuglossaDilemma_005933-T1
NIJG01000058.1	funannotate	exon	454771	454937	.	+	.	ID=EuglossaDilemma_005927-T1.exon2;Parent=EuglossaDilemma_005927-T1
NIJG01000058.1	funannotate	exon	453124	454304	.	+	.	ID=EuglossaDilemma_005927-T1.exon1;Parent=EuglossaDilemma_005927-T1
NIJG01000058.1	funannotate	exon	734620	734886	.	-	.	ID=EuglossaDilemma_005944-T1.exon1;Parent=EuglossaDilemma_005944-T1
NIJG01000058.1	funannotate	exon	593024	593204	.	+	.	ID=EuglossaDilemma_005940-T1.exon1;Parent=EuglossaDilemma_005940-T1
NIJG01000058.1	funannotate	exon	596002	596342	.	+	.	ID=EuglossaDilemma_005940-T1.exon2;Parent=EuglossaDilemma_005940-T1
NIJG01000058.1	funannotate	CDS	515800	515901	.	-	0	ID=EuglossaDilemma_005934-T1.cds;Parent=EuglossaDilemma_005934-T1
NIJG01000058.1	funannotate	CDS	515342	515593	.	-	0	ID=EuglossaDilemma_005934-T1.cds;Parent=EuglossaDilemma_005934-T1
NIJG01000058.1	funannotate	CDS	515025	515271	.	-	0	ID=EuglossaDilemma_005934-T1.cds;Parent=EuglossaDilemma_005934-T1
NIJG01000058.1	funannotate	CDS	514784	514948	.	-	0	ID=EuglossaDilemma_005934-T1.cds;Parent=EuglossaDilemma_005934-T1
NIJG01000058.1	funannotate	CDS	514586	514707	.	-	0	ID=EuglossaDilemma_005934-T1.cds;Parent=EuglossaDilemma_005934-T1
NIJG01000058.1	funannotate	CDS	514156	514455	.	-	0	ID=EuglossaDilemma_005934-T1.cds;Parent=EuglossaDilemma_005934-T1
NIJG01000058.1	funannotate	CDS	513729	514076	.	-	0	ID=EuglossaDilemma_005934-T1.cds;Parent=EuglossaDilemma_005934-T1
NIJG01000058.1	funannotate	mRNA	367181	367818	.	-	.	ID=EuglossaDilemma_005923-T1;Parent=EuglossaDilemma_005923
NIJG01000058.1	funannotate	mRNA	516682	518836	.	+	.	ID=EuglossaDilemma_005935-T1;Parent=EuglossaDilemma_005935
NIJG01000058.1	funannotate	exon	478955	479087	.	-	.	ID=EuglossaDilemma_005930-T1.exon4;Parent=EuglossaDilemma_005930-T1
NIJG01000058.1	funannotate	exon	478699	478822	.	-	.	ID=EuglossaDilemma_005930-T1.exon5;Parent=EuglossaDilemma_005930-T1
NIJG01000058.1	funannotate	exon	480437	480538	.	-	.	ID=EuglossaDilemma_005930-T1.exon2;Parent=EuglossaDilemma_005930-T1
NIJG01000058.1	funannotate	exon	479490	479680	.	-	.	ID=EuglossaDilemma_005930-T1.exon3;Parent=EuglossaDilemma_005930-T1
NIJG01000058.1	funannotate	exon	477022	478604	.	-	.	ID=EuglossaDilemma_005930-T1.exon6;Parent=EuglossaDilemma_005930-T1
NIJG01000058.1	funannotate	exon	481153	481257	.	-	.	ID=EuglossaDilemma_005930-T1.exon1;Parent=EuglossaDilemma_005930-T1
NIJG01000058.1	funannotate	mRNA	477022	481257	.	-	.	ID=EuglossaDilemma_005930-T1;Ontology_term=GO:0000287%2CGO:0016787%2CGO:0043874%2CGO:0019509;Dbxref=InterPro:IPR023943%2CPFAM:PF00702%2CInterPro:IPR036412%2CInterPro:IPR023214%2CInterPro:IPR027511%2CInterPro:IPR006439;Parent=EuglossaDilemma_005930
NIJG01000058.1	funannotate	mRNA	634682	635137	.	+	.	ID=EuglossaDilemma_005942-T1;Parent=EuglossaDilemma_005942
NIJG01000058.1	funannotate	exon	49344	49658	.	-	.	ID=EuglossaDilemma_005914-T1.exon1;Parent=EuglossaDilemma_005914-T1
NIJG01000058.1	funannotate	exon	324980	325067	.	-	.	ID=EuglossaDilemma_005922-T1.exon5;Parent=EuglossaDilemma_005922-T1
NIJG01000058.1	funannotate	exon	330629	330673	.	-	.	ID=EuglossaDilemma_005922-T1.exon1;Parent=EuglossaDilemma_005922-T1
NIJG01000058.1	funannotate	exon	329901	330015	.	-	.	ID=EuglossaDilemma_005922-T1.exon2;Parent=EuglossaDilemma_005922-T1
NIJG01000058.1	funannotate	exon	326423	326523	.	-	.	ID=EuglossaDilemma_005922-T1.exon3;Parent=EuglossaDilemma_005922-T1
NIJG01000058.1	funannotate	exon	325828	325841	.	-	.	ID=EuglossaDilemma_005922-T1.exon4;Parent=EuglossaDilemma_005922-T1
NIJG01000058.1	funannotate	mRNA	86510	89544	.	+	.	ID=EuglossaDilemma_005917-T1;Ontology_term=GO:0008270%2CGO:0005634;Dbxref=InterPro:IPR036236%2CInterPro:IPR006612%2CPFAM:PF07776%2CInterPro:IPR012934%2CPFAM:PF00096%2CPFAM:PF12874%2CInterPro:IPR013087%2CPFAM:PF13912%2CPFAM:PF13894;Parent=EuglossaDilemma_005917
NIJG01000058.1	funannotate	mRNA	459635	461284	.	+	.	ID=EuglossaDilemma_005929-T1;Parent=EuglossaDilemma_005929
NIJG01000058.1	funannotate	CDS	593024	593204	.	+	0	ID=EuglossaDilemma_005940-T1.cds;Parent=EuglossaDilemma_005940-T1
NIJG01000058.1	funannotate	CDS	596002	596342	.	+	0	ID=EuglossaDilemma_005940-T1.cds;Parent=EuglossaDilemma_005940-T1
NIJG01000058.1	funannotate	exon	460900	461284	.	+	.	ID=EuglossaDilemma_005929-T1.exon2;Parent=EuglossaDilemma_005929-T1
NIJG01000058.1	funannotate	exon	459635	459651	.	+	.	ID=EuglossaDilemma_005929-T1.exon1;Parent=EuglossaDilemma_005929-T1
NIJG01000058.1	funannotate	exon	412381	413001	.	+	.	ID=EuglossaDilemma_005924-T1.exon1;Parent=EuglossaDilemma_005924-T1
NIJG01000058.1	funannotate	three_prime_UTR	581512	581706	.	-	.	ID=EuglossaDilemma_005938-T1.utr3p1;Parent=EuglossaDilemma_005938-T1
NIJG01000058.1	funannotate	exon	634987	635137	.	+	.	ID=EuglossaDilemma_005942-T1.exon2;Parent=EuglossaDilemma_005942-T1
NIJG01000058.1	funannotate	exon	634682	634920	.	+	.	ID=EuglossaDilemma_005942-T1.exon1;Parent=EuglossaDilemma_005942-T1
NIJG01000058.1	funannotate	CDS	223203	223345	.	+	0	ID=EuglossaDilemma_005921-T1.cds;Parent=EuglossaDilemma_005921-T1
NIJG01000058.1	funannotate	CDS	223419	223965	.	+	0	ID=EuglossaDilemma_005921-T1.cds;Parent=EuglossaDilemma_005921-T1
NIJG01000058.1	funannotate	mRNA	73388	81262	.	-	.	ID=EuglossaDilemma_005916-T1;Ontology_term=GO:0006468%2CGO:0005515%2CGO:0004672%2CGO:0004713%2CGO:0005524;Dbxref=InterPro:IPR000719%2CInterPro:IPR036116%2CInterPro:IPR008266%2CInterPro:IPR001245%2CInterPro:IPR011009%2CPFAM:PF07714%2CInterPro:IPR017441%2CInterPro:IPR020635;Parent=EuglossaDilemma_005916
NIJG01000058.1	funannotate	mRNA	456077	456382	.	+	.	ID=EuglossaDilemma_005928-T1;Parent=EuglossaDilemma_005928
NIJG01000058.1	funannotate	three_prime_UTR	1741	1952	.	-	.	ID=EuglossaDilemma_005912-T1.utr3p1;Parent=EuglossaDilemma_005912-T1
NIJG01000058.1	funannotate	mRNA	599200	601609	.	+	.	ID=EuglossaDilemma_005941-T1;Parent=EuglossaDilemma_005941
NIJG01000058.1	funannotate	CDS	412381	413001	.	+	0	ID=EuglossaDilemma_005924-T1.cds;Parent=EuglossaDilemma_005924-T1
NIJG01000058.1	funannotate	exon	591995	592071	.	+	.	ID=EuglossaDilemma_005939-T1.exon2;Parent=EuglossaDilemma_005939-T1
NIJG01000058.1	funannotate	exon	590789	590800	.	+	.	ID=EuglossaDilemma_005939-T1.exon1;Parent=EuglossaDilemma_005939-T1
NIJG01000058.1	funannotate	exon	592574	592596	.	+	.	ID=EuglossaDilemma_005939-T1.exon4;Parent=EuglossaDilemma_005939-T1
NIJG01000058.1	funannotate	exon	592151	592314	.	+	.	ID=EuglossaDilemma_005939-T1.exon3;Parent=EuglossaDilemma_005939-T1
NIJG01000058.1	funannotate	CDS	454139	454304	.	+	0	ID=EuglossaDilemma_005927-T1.cds;Parent=EuglossaDilemma_005927-T1
NIJG01000058.1	funannotate	CDS	454771	454937	.	+	0	ID=EuglossaDilemma_005927-T1.cds;Parent=EuglossaDilemma_005927-T1
NIJG01000058.1	funannotate	exon	56621	56635	.	-	.	ID=EuglossaDilemma_005915-T1.exon10;Parent=EuglossaDilemma_005915-T1
NIJG01000058.1	funannotate	five_prime_UTR	599200	600033	.	+	.	ID=EuglossaDilemma_005941-T1.utr5p1;Parent=EuglossaDilemma_005941-T1
NIJG01000058.1	funannotate	exon	490730	490990	.	+	.	ID=EuglossaDilemma_005932-T1.exon9;Parent=EuglossaDilemma_005932-T1
NIJG01000058.1	funannotate	exon	490435	490657	.	+	.	ID=EuglossaDilemma_005932-T1.exon8;Parent=EuglossaDilemma_005932-T1
NIJG01000058.1	funannotate	exon	489229	489527	.	+	.	ID=EuglossaDilemma_005932-T1.exon5;Parent=EuglossaDilemma_005932-T1
NIJG01000058.1	funannotate	exon	489062	489156	.	+	.	ID=EuglossaDilemma_005932-T1.exon4;Parent=EuglossaDilemma_005932-T1
NIJG01000058.1	funannotate	exon	490153	490330	.	+	.	ID=EuglossaDilemma_005932-T1.exon7;Parent=EuglossaDilemma_005932-T1
NIJG01000058.1	funannotate	exon	489605	490075	.	+	.	ID=EuglossaDilemma_005932-T1.exon6;Parent=EuglossaDilemma_005932-T1
NIJG01000058.1	funannotate	exon	488374	488436	.	+	.	ID=EuglossaDilemma_005932-T1.exon1;Parent=EuglossaDilemma_005932-T1
NIJG01000058.1	funannotate	exon	488746	488951	.	+	.	ID=EuglossaDilemma_005932-T1.exon3;Parent=EuglossaDilemma_005932-T1
NIJG01000058.1	funannotate	exon	488511	488649	.	+	.	ID=EuglossaDilemma_005932-T1.exon2;Parent=EuglossaDilemma_005932-T1
NIJG01000058.1	funannotate	CDS	86510	86604	.	+	0	ID=EuglossaDilemma_005917-T1.cds;Parent=EuglossaDilemma_005917-T1
NIJG01000058.1	funannotate	CDS	86797	87349	.	+	0	ID=EuglossaDilemma_005917-T1.cds;Parent=EuglossaDilemma_005917-T1
NIJG01000058.1	funannotate	CDS	87417	88402	.	+	0	ID=EuglossaDilemma_005917-T1.cds;Parent=EuglossaDilemma_005917-T1
NIJG01000058.1	funannotate	CDS	88478	88703	.	+	0	ID=EuglossaDilemma_005917-T1.cds;Parent=EuglossaDilemma_005917-T1
NIJG01000058.1	funannotate	CDS	88768	89544	.	+	0	ID=EuglossaDilemma_005917-T1.cds;Parent=EuglossaDilemma_005917-T1
NIJG01000058.1	funannotate	CDS	49344	49658	.	-	0	ID=EuglossaDilemma_005914-T1.cds;Parent=EuglossaDilemma_005914-T1
NIJG01000058.1	funannotate	exon	1033011	1033143	.	-	.	ID=EuglossaDilemma_005947-T1.exon1;Parent=EuglossaDilemma_005947-T1
NIJG01000058.1	funannotate	exon	1031969	1032128	.	-	.	ID=EuglossaDilemma_005947-T1.exon3;Parent=EuglossaDilemma_005947-T1
NIJG01000058.1	funannotate	exon	1032664	1032817	.	-	.	ID=EuglossaDilemma_005947-T1.exon2;Parent=EuglossaDilemma_005947-T1
NIJG01000058.1	funannotate	mRNA	1031969	1033143	.	-	.	ID=EuglossaDilemma_005947-T1;Parent=EuglossaDilemma_005947
NIJG01000058.1	Koludarov_et_al_2021	gene	599200	601609	.	+	.	Name=Secapin candidate
