# Supplementary material for: Prevalent bee venom genes evolved before the aculeate stinger and eusociality
Source: BMC Biol. 2023 Oct 23;21:229. doi: 10.1186/s12915-023-01656-5 (PMC10591384; doi:10.1186/s12915-023-01656-5)
Supplement: Supplementary file 42 — Additional file 42. Gff files of all toxin gene annotations. [file 12915_2023_1656_MOESM42_ESM.zip › AdditionalFile9_ToxinGeneAnnotations/NW_020311932.1._APH.gff_modified_Koludarov_et_al_2021.gff3]

##gff-version 3
##source-version geneious 2020.2.2
##sequence-region	NW_020311932.1	1	113495
NW_020311932.1	Koludarov_et_al_2021	gene	399	3968	.	-	.	Name=APH
NW_020311932.1	Gnomon	exon	74180	74263	.	-	.	ID=exon-XM_012401994.2-1;Dbxref=GeneID:105686839%2CGenbank:XM_012401994.2;Parent=rna-XM_012401994.2
NW_020311932.1	Gnomon	exon	73739	73919	.	-	.	ID=exon-XM_012401994.2-3;Dbxref=GeneID:105686839%2CGenbank:XM_012401994.2;Parent=rna-XM_012401994.2
NW_020311932.1	Gnomon	exon	74004	74082	.	-	.	ID=exon-XM_012401994.2-2;Dbxref=GeneID:105686839%2CGenbank:XM_012401994.2;Parent=rna-XM_012401994.2
NW_020311932.1	Gnomon	exon	73255	73367	.	-	.	ID=exon-XM_012401994.2-5;Dbxref=GeneID:105686839%2CGenbank:XM_012401994.2;Parent=rna-XM_012401994.2
NW_020311932.1	Gnomon	exon	73542	73676	.	-	.	ID=exon-XM_012401994.2-4;Dbxref=GeneID:105686839%2CGenbank:XM_012401994.2;Parent=rna-XM_012401994.2
NW_020311932.1	Gnomon	exon	72139	72312	.	-	.	ID=exon-XM_012401994.2-7;Dbxref=GeneID:105686839%2CGenbank:XM_012401994.2;Parent=rna-XM_012401994.2
NW_020311932.1	Gnomon	exon	72393	72535	.	-	.	ID=exon-XM_012401994.2-6;Dbxref=GeneID:105686839%2CGenbank:XM_012401994.2;Parent=rna-XM_012401994.2
NW_020311932.1	Gnomon	exon	71419	71597	.	-	.	ID=exon-XM_012401994.2-9;Dbxref=GeneID:105686839%2CGenbank:XM_012401994.2;Parent=rna-XM_012401994.2
NW_020311932.1	Gnomon	exon	71728	71890	.	-	.	ID=exon-XM_012401994.2-8;Dbxref=GeneID:105686839%2CGenbank:XM_012401994.2;Parent=rna-XM_012401994.2
NW_020311932.1	Gnomon	exon	102736	103109	.	-	.	ID=exon-XM_012402122.2-3;Dbxref=GeneID:105686889%2CGenbank:XM_012402122.2;Parent=rna-XM_012402122.2
NW_020311932.1	Gnomon	exon	103196	103875	.	-	.	ID=exon-XM_012402122.2-2;Dbxref=GeneID:105686889%2CGenbank:XM_012402122.2;Parent=rna-XM_012402122.2
NW_020311932.1	Gnomon	exon	104008	104760	.	-	.	ID=exon-XM_012402122.2-1;Dbxref=GeneID:105686889%2CGenbank:XM_012402122.2;Parent=rna-XM_012402122.2
NW_020311932.1	Gnomon	CDS	64281	64346	.	+	0	Name=XP_012257424.1;ID=cds-XP_012257424.1;Dbxref=GeneID:105686840%2CGenbank:XP_012257424.1;Parent=rna-XM_012402001.2
NW_020311932.1	Gnomon	CDS	64713	65029	.	+	0	Name=XP_012257424.1;ID=cds-XP_012257424.1;Dbxref=GeneID:105686840%2CGenbank:XP_012257424.1;Parent=rna-XM_012402001.2
NW_020311932.1	Gnomon	CDS	65106	65361	.	+	0	Name=XP_012257424.1;ID=cds-XP_012257424.1;Dbxref=GeneID:105686840%2CGenbank:XP_012257424.1;Parent=rna-XM_012402001.2
NW_020311932.1	Gnomon	CDS	65450	65588	.	+	0	Name=XP_012257424.1;ID=cds-XP_012257424.1;Dbxref=GeneID:105686840%2CGenbank:XP_012257424.1;Parent=rna-XM_012402001.2
NW_020311932.1	Gnomon	CDS	65706	66064	.	+	0	Name=XP_012257424.1;ID=cds-XP_012257424.1;Dbxref=GeneID:105686840%2CGenbank:XP_012257424.1;Parent=rna-XM_012402001.2
NW_020311932.1	Gnomon	CDS	66347	66679	.	+	0	Name=XP_012257424.1;ID=cds-XP_012257424.1;Dbxref=GeneID:105686840%2CGenbank:XP_012257424.1;Parent=rna-XM_012402001.2
NW_020311932.1	Gnomon	CDS	66748	66843	.	+	0	Name=XP_012257424.1;ID=cds-XP_012257424.1;Dbxref=GeneID:105686840%2CGenbank:XP_012257424.1;Parent=rna-XM_012402001.2
NW_020311932.1	Gnomon	transcript	95095	99532	.	+	.	Name=XR_002305727.1;ID=rna-XR_002305727.1;Dbxref=GeneID:105686890%2CGenbank:XR_002305727.1;Parent=gene-LOC105686890
NW_020311932.1	Gnomon	mRNA	60614	62388	.	+	.	Name=XM_012401934.2;ID=rna-XM_012401934.2;Dbxref=GeneID:105686801%2CGenbank:XM_012401934.2;Parent=gene-LOC105686801
NW_020311932.1	Gnomon	exon	98702	99532	.	+	.	ID=exon-XR_001103083.2-2;Dbxref=GeneID:105686890%2CGenbank:XR_001103083.2;Parent=rna-XR_001103083.2
NW_020311932.1	Gnomon	exon	96185	96501	.	+	.	ID=exon-XR_001103083.2-1;Dbxref=GeneID:105686890%2CGenbank:XR_001103083.2;Parent=rna-XR_001103083.2
NW_020311932.1	Gnomon	exon	94186	94418	.	+	.	ID=exon-XM_012402004.2-4;Dbxref=GeneID:105686842%2CGenbank:XM_012402004.2;Parent=rna-XM_012402004.2
NW_020311932.1	Gnomon	exon	93623	94075	.	+	.	ID=exon-XM_012402004.2-3;Dbxref=GeneID:105686842%2CGenbank:XM_012402004.2;Parent=rna-XM_012402004.2
NW_020311932.1	Gnomon	exon	93302	93553	.	+	.	ID=exon-XM_012402004.2-2;Dbxref=GeneID:105686842%2CGenbank:XM_012402004.2;Parent=rna-XM_012402004.2
NW_020311932.1	Gnomon	exon	92820	92951	.	+	.	ID=exon-XM_012402004.2-1;Dbxref=GeneID:105686842%2CGenbank:XM_012402004.2;Parent=rna-XM_012402004.2
NW_020311932.1	Gnomon	mRNA	60829	62388	.	+	.	Name=XM_020852775.1;ID=rna-XM_020852775.1;Dbxref=GeneID:105686801%2CGenbank:XM_020852775.1;Parent=gene-LOC105686801
NW_020311932.1	Gnomon	mRNA	33170	40594	.	-	.	Name=XM_012397589.2;ID=rna-XM_012397589.2;Dbxref=GeneID:105684316%2CGenbank:XM_012397589.2;Parent=gene-LOC105684316
NW_020311932.1	Gnomon	CDS	64281	64346	.	+	0	Name=XP_012257423.1;ID=cds-XP_012257423.1;Dbxref=GeneID:105686840%2CGenbank:XP_012257423.1;Parent=rna-XM_012402000.2
NW_020311932.1	Gnomon	CDS	64713	65029	.	+	0	Name=XP_012257423.1;ID=cds-XP_012257423.1;Dbxref=GeneID:105686840%2CGenbank:XP_012257423.1;Parent=rna-XM_012402000.2
NW_020311932.1	Gnomon	CDS	65106	65361	.	+	0	Name=XP_012257423.1;ID=cds-XP_012257423.1;Dbxref=GeneID:105686840%2CGenbank:XP_012257423.1;Parent=rna-XM_012402000.2
NW_020311932.1	Gnomon	CDS	65450	65588	.	+	0	Name=XP_012257423.1;ID=cds-XP_012257423.1;Dbxref=GeneID:105686840%2CGenbank:XP_012257423.1;Parent=rna-XM_012402000.2
NW_020311932.1	Gnomon	CDS	65706	66064	.	+	0	Name=XP_012257423.1;ID=cds-XP_012257423.1;Dbxref=GeneID:105686840%2CGenbank:XP_012257423.1;Parent=rna-XM_012402000.2
NW_020311932.1	Gnomon	CDS	66347	66679	.	+	0	Name=XP_012257423.1;ID=cds-XP_012257423.1;Dbxref=GeneID:105686840%2CGenbank:XP_012257423.1;Parent=rna-XM_012402000.2
NW_020311932.1	Gnomon	CDS	66748	66843	.	+	0	Name=XP_012257423.1;ID=cds-XP_012257423.1;Dbxref=GeneID:105686840%2CGenbank:XP_012257423.1;Parent=rna-XM_012402000.2
NW_020311932.1	Gnomon	CDS	15022	15129	.	-	0	Name=XP_012252997.1;ID=cds-XP_012252997.1;Dbxref=GeneID:105684310%2CGenbank:XP_012252997.1;Parent=rna-XM_012397574.3
NW_020311932.1	Gnomon	CDS	14238	14498	.	-	0	Name=XP_012252997.1;ID=cds-XP_012252997.1;Dbxref=GeneID:105684310%2CGenbank:XP_012252997.1;Parent=rna-XM_012397574.3
NW_020311932.1	Gnomon	CDS	14001	14141	.	-	0	Name=XP_012252997.1;ID=cds-XP_012252997.1;Dbxref=GeneID:105684310%2CGenbank:XP_012252997.1;Parent=rna-XM_012397574.3
NW_020311932.1	Gnomon	CDS	13780	13907	.	-	0	Name=XP_012252997.1;ID=cds-XP_012252997.1;Dbxref=GeneID:105684310%2CGenbank:XP_012252997.1;Parent=rna-XM_012397574.3
NW_020311932.1	Gnomon	CDS	13458	13476	.	-	0	Name=XP_012252997.1;ID=cds-XP_012252997.1;Dbxref=GeneID:105684310%2CGenbank:XP_012252997.1;Parent=rna-XM_012397574.3
NW_020311932.1	Gnomon	mRNA	33170	40594	.	-	.	Name=XM_012397588.2;ID=rna-XM_012397588.2;Dbxref=GeneID:105684316%2CGenbank:XM_012397588.2;Parent=gene-LOC105684316
NW_020311932.1	Gnomon	CDS	73435	73450	.	-	0	Name=XP_012257422.1;ID=cds-XP_012257422.1;Dbxref=GeneID:105686839%2CGenbank:XP_012257422.1;Parent=rna-XM_012401999.2
NW_020311932.1	Gnomon	CDS	73255	73367	.	-	0	Name=XP_012257422.1;ID=cds-XP_012257422.1;Dbxref=GeneID:105686839%2CGenbank:XP_012257422.1;Parent=rna-XM_012401999.2
NW_020311932.1	Gnomon	CDS	72393	72535	.	-	0	Name=XP_012257422.1;ID=cds-XP_012257422.1;Dbxref=GeneID:105686839%2CGenbank:XP_012257422.1;Parent=rna-XM_012401999.2
NW_020311932.1	Gnomon	CDS	72139	72312	.	-	0	Name=XP_012257422.1;ID=cds-XP_012257422.1;Dbxref=GeneID:105686839%2CGenbank:XP_012257422.1;Parent=rna-XM_012401999.2
NW_020311932.1	Gnomon	CDS	71728	71890	.	-	0	Name=XP_012257422.1;ID=cds-XP_012257422.1;Dbxref=GeneID:105686839%2CGenbank:XP_012257422.1;Parent=rna-XM_012401999.2
NW_020311932.1	Gnomon	CDS	71419	71597	.	-	0	Name=XP_012257422.1;ID=cds-XP_012257422.1;Dbxref=GeneID:105686839%2CGenbank:XP_012257422.1;Parent=rna-XM_012401999.2
NW_020311932.1	Gnomon	CDS	70960	71181	.	-	0	Name=XP_012257422.1;ID=cds-XP_012257422.1;Dbxref=GeneID:105686839%2CGenbank:XP_012257422.1;Parent=rna-XM_012401999.2
NW_020311932.1	Gnomon	CDS	70689	70824	.	-	0	Name=XP_012257422.1;ID=cds-XP_012257422.1;Dbxref=GeneID:105686839%2CGenbank:XP_012257422.1;Parent=rna-XM_012401999.2
NW_020311932.1	Gnomon	CDS	70413	70592	.	-	0	Name=XP_012257422.1;ID=cds-XP_012257422.1;Dbxref=GeneID:105686839%2CGenbank:XP_012257422.1;Parent=rna-XM_012401999.2
NW_020311932.1	Gnomon	CDS	70045	70279	.	-	0	Name=XP_012257422.1;ID=cds-XP_012257422.1;Dbxref=GeneID:105686839%2CGenbank:XP_012257422.1;Parent=rna-XM_012401999.2
NW_020311932.1	Gnomon	CDS	69848	69945	.	-	0	Name=XP_012257422.1;ID=cds-XP_012257422.1;Dbxref=GeneID:105686839%2CGenbank:XP_012257422.1;Parent=rna-XM_012401999.2
NW_020311932.1	Gnomon	CDS	69383	69560	.	-	0	Name=XP_012257422.1;ID=cds-XP_012257422.1;Dbxref=GeneID:105686839%2CGenbank:XP_012257422.1;Parent=rna-XM_012401999.2
NW_020311932.1	Gnomon	CDS	69018	69145	.	-	0	Name=XP_012257422.1;ID=cds-XP_012257422.1;Dbxref=GeneID:105686839%2CGenbank:XP_012257422.1;Parent=rna-XM_012401999.2
NW_020311932.1	Gnomon	CDS	68834	68945	.	-	0	Name=XP_012257422.1;ID=cds-XP_012257422.1;Dbxref=GeneID:105686839%2CGenbank:XP_012257422.1;Parent=rna-XM_012401999.2
NW_020311932.1	Gnomon	CDS	68578	68738	.	-	0	Name=XP_012257422.1;ID=cds-XP_012257422.1;Dbxref=GeneID:105686839%2CGenbank:XP_012257422.1;Parent=rna-XM_012401999.2
NW_020311932.1	tRNAscan-SE	tRNA	19628	19699	.	-	.	ID=rna-Trnaa-ugc;Dbxref=GeneID:110116905;Note=transfer RNA alanine (anticodon UGC);Parent=gene-Trnaa-ugc
NW_020311932.1	Gnomon	exon	73578	73656	.	-	.	ID=exon-XM_012401999.2-1;Dbxref=GeneID:105686839%2CGenbank:XM_012401999.2;Parent=rna-XM_012401999.2
NW_020311932.1	Gnomon	exon	73435	73511	.	-	.	ID=exon-XM_012401999.2-2;Dbxref=GeneID:105686839%2CGenbank:XM_012401999.2;Parent=rna-XM_012401999.2
NW_020311932.1	Gnomon	exon	73255	73367	.	-	.	ID=exon-XM_012401999.2-3;Dbxref=GeneID:105686839%2CGenbank:XM_012401999.2;Parent=rna-XM_012401999.2
NW_020311932.1	Gnomon	exon	72393	72535	.	-	.	ID=exon-XM_012401999.2-4;Dbxref=GeneID:105686839%2CGenbank:XM_012401999.2;Parent=rna-XM_012401999.2
NW_020311932.1	Gnomon	exon	72139	72312	.	-	.	ID=exon-XM_012401999.2-5;Dbxref=GeneID:105686839%2CGenbank:XM_012401999.2;Parent=rna-XM_012401999.2
NW_020311932.1	Gnomon	exon	71728	71890	.	-	.	ID=exon-XM_012401999.2-6;Dbxref=GeneID:105686839%2CGenbank:XM_012401999.2;Parent=rna-XM_012401999.2
NW_020311932.1	Gnomon	exon	71419	71597	.	-	.	ID=exon-XM_012401999.2-7;Dbxref=GeneID:105686839%2CGenbank:XM_012401999.2;Parent=rna-XM_012401999.2
NW_020311932.1	Gnomon	exon	70960	71181	.	-	.	ID=exon-XM_012401999.2-8;Dbxref=GeneID:105686839%2CGenbank:XM_012401999.2;Parent=rna-XM_012401999.2
NW_020311932.1	Gnomon	exon	70689	70824	.	-	.	ID=exon-XM_012401999.2-9;Dbxref=GeneID:105686839%2CGenbank:XM_012401999.2;Parent=rna-XM_012401999.2
NW_020311932.1	Gnomon	CDS	74004	74069	.	-	0	Name=XP_012257421.1;ID=cds-XP_012257421.1;Dbxref=GeneID:105686839%2CGenbank:XP_012257421.1;Parent=rna-XM_012401998.2
NW_020311932.1	Gnomon	CDS	73739	73919	.	-	0	Name=XP_012257421.1;ID=cds-XP_012257421.1;Dbxref=GeneID:105686839%2CGenbank:XP_012257421.1;Parent=rna-XM_012401998.2
NW_020311932.1	Gnomon	CDS	73542	73676	.	-	0	Name=XP_012257421.1;ID=cds-XP_012257421.1;Dbxref=GeneID:105686839%2CGenbank:XP_012257421.1;Parent=rna-XM_012401998.2
NW_020311932.1	Gnomon	CDS	73255	73367	.	-	0	Name=XP_012257421.1;ID=cds-XP_012257421.1;Dbxref=GeneID:105686839%2CGenbank:XP_012257421.1;Parent=rna-XM_012401998.2
NW_020311932.1	Gnomon	CDS	72393	72535	.	-	0	Name=XP_012257421.1;ID=cds-XP_012257421.1;Dbxref=GeneID:105686839%2CGenbank:XP_012257421.1;Parent=rna-XM_012401998.2
NW_020311932.1	Gnomon	CDS	72139	72312	.	-	0	Name=XP_012257421.1;ID=cds-XP_012257421.1;Dbxref=GeneID:105686839%2CGenbank:XP_012257421.1;Parent=rna-XM_012401998.2
NW_020311932.1	Gnomon	CDS	71728	71890	.	-	0	Name=XP_012257421.1;ID=cds-XP_012257421.1;Dbxref=GeneID:105686839%2CGenbank:XP_012257421.1;Parent=rna-XM_012401998.2
NW_020311932.1	Gnomon	CDS	71419	71597	.	-	0	Name=XP_012257421.1;ID=cds-XP_012257421.1;Dbxref=GeneID:105686839%2CGenbank:XP_012257421.1;Parent=rna-XM_012401998.2
NW_020311932.1	Gnomon	CDS	70960	71181	.	-	0	Name=XP_012257421.1;ID=cds-XP_012257421.1;Dbxref=GeneID:105686839%2CGenbank:XP_012257421.1;Parent=rna-XM_012401998.2
NW_020311932.1	Gnomon	CDS	70689	70824	.	-	0	Name=XP_012257421.1;ID=cds-XP_012257421.1;Dbxref=GeneID:105686839%2CGenbank:XP_012257421.1;Parent=rna-XM_012401998.2
NW_020311932.1	Gnomon	CDS	70413	70592	.	-	0	Name=XP_012257421.1;ID=cds-XP_012257421.1;Dbxref=GeneID:105686839%2CGenbank:XP_012257421.1;Parent=rna-XM_012401998.2
NW_020311932.1	Gnomon	CDS	70045	70279	.	-	0	Name=XP_012257421.1;ID=cds-XP_012257421.1;Dbxref=GeneID:105686839%2CGenbank:XP_012257421.1;Parent=rna-XM_012401998.2
NW_020311932.1	Gnomon	CDS	69848	69945	.	-	0	Name=XP_012257421.1;ID=cds-XP_012257421.1;Dbxref=GeneID:105686839%2CGenbank:XP_012257421.1;Parent=rna-XM_012401998.2
NW_020311932.1	Gnomon	CDS	69383	69560	.	-	0	Name=XP_012257421.1;ID=cds-XP_012257421.1;Dbxref=GeneID:105686839%2CGenbank:XP_012257421.1;Parent=rna-XM_012401998.2
NW_020311932.1	Gnomon	CDS	69018	69145	.	-	0	Name=XP_012257421.1;ID=cds-XP_012257421.1;Dbxref=GeneID:105686839%2CGenbank:XP_012257421.1;Parent=rna-XM_012401998.2
NW_020311932.1	Gnomon	CDS	68834	68945	.	-	0	Name=XP_012257421.1;ID=cds-XP_012257421.1;Dbxref=GeneID:105686839%2CGenbank:XP_012257421.1;Parent=rna-XM_012401998.2
NW_020311932.1	Gnomon	CDS	68578	68738	.	-	0	Name=XP_012257421.1;ID=cds-XP_012257421.1;Dbxref=GeneID:105686839%2CGenbank:XP_012257421.1;Parent=rna-XM_012401998.2
NW_020311932.1	Gnomon	mRNA	12021	15242	.	-	.	Name=XM_012397574.3;ID=rna-XM_012397574.3;Dbxref=GeneID:105684310%2CGenbank:XM_012397574.3;Parent=gene-LOC105684310
NW_020311932.1	Gnomon	mRNA	16476	18398	.	-	.	Name=XM_025746517.1;ID=rna-XM_025746517.1;Dbxref=GeneID:105684275%2CGenbank:XM_025746517.1;Parent=gene-LOC105684275
NW_020311932.1	tRNAscan-SE	tRNA	50860	50932	.	+	.	ID=rna-Trnar-ucg-4;Dbxref=GeneID:110116904;Note=transfer RNA arginine (anticodon UCG);Parent=gene-Trnar-ucg-4
NW_020311932.1	Gnomon	transcript	96537	99532	.	+	.	Name=XR_001103082.2;ID=rna-XR_001103082.2;Dbxref=GeneID:105686890%2CGenbank:XR_001103082.2;Parent=gene-LOC105686890
NW_020311932.1	Gnomon	gene	82316	85259	.	-	.	Name=LOC110116782;ID=gene-LOC110116782;Dbxref=GeneID:110116782
NW_020311932.1	Gnomon	exon	92631	92799	.	-	.	ID=exon-XM_012402009.2-1;Dbxref=GeneID:105686844%2CGenbank:XM_012402009.2;Parent=rna-XM_012402009.2
NW_020311932.1	Gnomon	exon	91999	92241	.	-	.	ID=exon-XM_012402009.2-3;Dbxref=GeneID:105686844%2CGenbank:XM_012402009.2;Parent=rna-XM_012402009.2
NW_020311932.1	Gnomon	exon	92330	92372	.	-	.	ID=exon-XM_012402009.2-2;Dbxref=GeneID:105686844%2CGenbank:XM_012402009.2;Parent=rna-XM_012402009.2
NW_020311932.1	Gnomon	mRNA	399	3968	.	-	.	Name=XM_012397568.2;ID=rna-XM_012397568.2;Dbxref=GeneID:105684306%2CGenbank:XM_012397568.2;Parent=gene-LOC105684306
NW_020311932.1	Gnomon	exon	41465	41720	.	-	.	ID=exon-XM_012397591.2-1;Dbxref=GeneID:105684316%2CGenbank:XM_012397591.2;Parent=rna-XM_012397591.2
NW_020311932.1	Gnomon	exon	38281	38682	.	-	.	ID=exon-XM_012397591.2-2;Dbxref=GeneID:105684316%2CGenbank:XM_012397591.2;Parent=rna-XM_012397591.2
NW_020311932.1	Gnomon	CDS	101762	102490	.	+	0	Name=XP_012257548.1;ID=cds-XP_012257548.1;Dbxref=GeneID:105686890%2CGenbank:XP_012257548.1;Parent=rna-XM_012402125.3
NW_020311932.1	Gnomon	exon	25762	26153	.	+	.	ID=exon-XM_012397608.2-1;Dbxref=GeneID:105684324%2CGenbank:XM_012397608.2;Parent=rna-XM_012397608.2
NW_020311932.1	Gnomon	exon	27168	27463	.	+	.	ID=exon-XM_012397608.2-3;Dbxref=GeneID:105684324%2CGenbank:XM_012397608.2;Parent=rna-XM_012397608.2
NW_020311932.1	Gnomon	exon	35711	35877	.	-	.	ID=exon-XM_012397591.2-7;Dbxref=GeneID:105684316%2CGenbank:XM_012397591.2;Parent=rna-XM_012397591.2
NW_020311932.1	Gnomon	exon	26784	27096	.	+	.	ID=exon-XM_012397608.2-2;Dbxref=GeneID:105684324%2CGenbank:XM_012397608.2;Parent=rna-XM_012397608.2
NW_020311932.1	Gnomon	exon	33170	34543	.	-	.	ID=exon-XM_012397591.2-8;Dbxref=GeneID:105684316%2CGenbank:XM_012397591.2;Parent=rna-XM_012397591.2
NW_020311932.1	Gnomon	exon	28895	30790	.	+	.	ID=exon-XM_012397608.2-5;Dbxref=GeneID:105684324%2CGenbank:XM_012397608.2;Parent=rna-XM_012397608.2
NW_020311932.1	Gnomon	exon	28605	28832	.	+	.	ID=exon-XM_012397608.2-4;Dbxref=GeneID:105684324%2CGenbank:XM_012397608.2;Parent=rna-XM_012397608.2
NW_020311932.1	Gnomon	exon	37403	37624	.	-	.	ID=exon-XM_012397591.2-3;Dbxref=GeneID:105684316%2CGenbank:XM_012397591.2;Parent=rna-XM_012397591.2
NW_020311932.1	Gnomon	exon	36991	37274	.	-	.	ID=exon-XM_012397591.2-4;Dbxref=GeneID:105684316%2CGenbank:XM_012397591.2;Parent=rna-XM_012397591.2
NW_020311932.1	Gnomon	exon	36601	36907	.	-	.	ID=exon-XM_012397591.2-5;Dbxref=GeneID:105684316%2CGenbank:XM_012397591.2;Parent=rna-XM_012397591.2
NW_020311932.1	Gnomon	exon	36282	36435	.	-	.	ID=exon-XM_012397591.2-6;Dbxref=GeneID:105684316%2CGenbank:XM_012397591.2;Parent=rna-XM_012397591.2
NW_020311932.1	Gnomon	mRNA	63892	66856	.	+	.	Name=XM_025746516.1;ID=rna-XM_025746516.1;Dbxref=GeneID:105686840%2CGenbank:XM_025746516.1;Parent=gene-LOC105686840
NW_020311932.1	Gnomon	exon	13780	13907	.	-	.	ID=exon-XM_012397573.3-4;Dbxref=GeneID:105684310%2CGenbank:XM_012397573.3;Parent=rna-XM_012397573.3
NW_020311932.1	Gnomon	exon	12745	13476	.	-	.	ID=exon-XM_012397573.3-5;Dbxref=GeneID:105684310%2CGenbank:XM_012397573.3;Parent=rna-XM_012397573.3
NW_020311932.1	Gnomon	exon	14238	14498	.	-	.	ID=exon-XM_012397573.3-2;Dbxref=GeneID:105684310%2CGenbank:XM_012397573.3;Parent=rna-XM_012397573.3
NW_020311932.1	Gnomon	exon	14001	14141	.	-	.	ID=exon-XM_012397573.3-3;Dbxref=GeneID:105684310%2CGenbank:XM_012397573.3;Parent=rna-XM_012397573.3
NW_020311932.1	Gnomon	exon	15022	15242	.	-	.	ID=exon-XM_012397573.3-1;Dbxref=GeneID:105684310%2CGenbank:XM_012397573.3;Parent=rna-XM_012397573.3
NW_020311932.1	Gnomon	transcript	96185	99532	.	+	.	Name=XR_001103083.2;ID=rna-XR_001103083.2;Dbxref=GeneID:105686890%2CGenbank:XR_001103083.2;Parent=gene-LOC105686890
NW_020311932.1	Gnomon	CDS	92910	92951	.	+	0	Name=XP_012257427.1;ID=cds-XP_012257427.1;Dbxref=GeneID:105686842%2CGenbank:XP_012257427.1;Parent=rna-XM_012402004.2
NW_020311932.1	Gnomon	CDS	93302	93553	.	+	0	Name=XP_012257427.1;ID=cds-XP_012257427.1;Dbxref=GeneID:105686842%2CGenbank:XP_012257427.1;Parent=rna-XM_012402004.2
NW_020311932.1	Gnomon	CDS	93623	94075	.	+	0	Name=XP_012257427.1;ID=cds-XP_012257427.1;Dbxref=GeneID:105686842%2CGenbank:XP_012257427.1;Parent=rna-XM_012402004.2
NW_020311932.1	Gnomon	CDS	94186	94362	.	+	0	Name=XP_012257427.1;ID=cds-XP_012257427.1;Dbxref=GeneID:105686842%2CGenbank:XP_012257427.1;Parent=rna-XM_012402004.2
NW_020311932.1	Gnomon	CDS	96456	96497	.	+	0	Name=XP_012257547.1;ID=cds-XP_012257547.1;Dbxref=GeneID:105686890%2CGenbank:XP_012257547.1;Parent=rna-XM_012402124.2
NW_020311932.1	Gnomon	CDS	101762	102490	.	+	0	Name=XP_012257547.1;ID=cds-XP_012257547.1;Dbxref=GeneID:105686890%2CGenbank:XP_012257547.1;Parent=rna-XM_012402124.2
NW_020311932.1	Gnomon	exon	106893	107050	.	+	.	ID=exon-XM_025746515.1-2;Dbxref=GeneID:112694948%2CGenbank:XM_025746515.1;Parent=rna-XM_025746515.1
NW_020311932.1	Gnomon	exon	107120	107244	.	+	.	ID=exon-XM_025746515.1-3;Dbxref=GeneID:112694948%2CGenbank:XM_025746515.1;Parent=rna-XM_025746515.1
NW_020311932.1	Gnomon	exon	106501	106708	.	+	.	ID=exon-XM_025746515.1-1;Dbxref=GeneID:112694948%2CGenbank:XM_025746515.1;Parent=rna-XM_025746515.1
NW_020311932.1	Gnomon	exon	75096	75697	.	-	.	ID=exon-XM_012401993.2-9;Dbxref=GeneID:105686838%2CGenbank:XM_012401993.2;Parent=rna-XM_012401993.2
NW_020311932.1	Gnomon	exon	77278	77656	.	-	.	ID=exon-XM_012401993.2-4;Dbxref=GeneID:105686838%2CGenbank:XM_012401993.2;Parent=rna-XM_012401993.2
NW_020311932.1	Gnomon	exon	77764	78443	.	-	.	ID=exon-XM_012401993.2-3;Dbxref=GeneID:105686838%2CGenbank:XM_012401993.2;Parent=rna-XM_012401993.2
NW_020311932.1	Gnomon	exon	78618	79133	.	-	.	ID=exon-XM_012401993.2-2;Dbxref=GeneID:105686838%2CGenbank:XM_012401993.2;Parent=rna-XM_012401993.2
NW_020311932.1	Gnomon	exon	79519	80091	.	-	.	ID=exon-XM_012401993.2-1;Dbxref=GeneID:105686838%2CGenbank:XM_012401993.2;Parent=rna-XM_012401993.2
NW_020311932.1	Gnomon	exon	75834	76023	.	-	.	ID=exon-XM_012401993.2-8;Dbxref=GeneID:105686838%2CGenbank:XM_012401993.2;Parent=rna-XM_012401993.2
NW_020311932.1	Gnomon	exon	76117	76238	.	-	.	ID=exon-XM_012401993.2-7;Dbxref=GeneID:105686838%2CGenbank:XM_012401993.2;Parent=rna-XM_012401993.2
NW_020311932.1	Gnomon	exon	76316	76780	.	-	.	ID=exon-XM_012401993.2-6;Dbxref=GeneID:105686838%2CGenbank:XM_012401993.2;Parent=rna-XM_012401993.2
NW_020311932.1	Gnomon	exon	76861	77151	.	-	.	ID=exon-XM_012401993.2-5;Dbxref=GeneID:105686838%2CGenbank:XM_012401993.2;Parent=rna-XM_012401993.2
NW_020311932.1	Gnomon	mRNA	4089	7948	.	+	.	Name=XM_025746519.1;ID=rna-XM_025746519.1;Dbxref=GeneID:105684311%2CGenbank:XM_025746519.1;Parent=gene-LOC105684311
NW_020311932.1	Gnomon	transcript	96537	99532	.	+	.	Name=XR_001103080.2;ID=rna-XR_001103080.2;Dbxref=GeneID:105686890%2CGenbank:XR_001103080.2;Parent=gene-LOC105686890
NW_020311932.1	Gnomon	exon	96537	97781	.	+	.	ID=exon-XR_001103082.2-1;Dbxref=GeneID:105686890%2CGenbank:XR_001103082.2;Parent=rna-XR_001103082.2
NW_020311932.1	Gnomon	exon	98702	99532	.	+	.	ID=exon-XR_001103082.2-2;Dbxref=GeneID:105686890%2CGenbank:XR_001103082.2;Parent=rna-XR_001103082.2
NW_020311932.1	Gnomon	exon	90381	91899	.	+	.	ID=exon-XM_012401989.2-12;Dbxref=GeneID:105686837%2CGenbank:XM_012401989.2;Parent=rna-XM_012401989.2
NW_020311932.1	Gnomon	exon	89984	90305	.	+	.	ID=exon-XM_012401989.2-11;Dbxref=GeneID:105686837%2CGenbank:XM_012401989.2;Parent=rna-XM_012401989.2
NW_020311932.1	Gnomon	exon	89441	89902	.	+	.	ID=exon-XM_012401989.2-10;Dbxref=GeneID:105686837%2CGenbank:XM_012401989.2;Parent=rna-XM_012401989.2
NW_020311932.1	Gnomon	CDS	95087	95176	.	+	0	Name=XP_012257546.1;ID=cds-XP_012257546.1;Dbxref=GeneID:105686890%2CGenbank:XP_012257546.1;Parent=rna-XM_012402123.2
NW_020311932.1	Gnomon	CDS	101762	102490	.	+	0	Name=XP_012257546.1;ID=cds-XP_012257546.1;Dbxref=GeneID:105686890%2CGenbank:XP_012257546.1;Parent=rna-XM_012402123.2
NW_020311932.1	Gnomon	CDS	86632	86641	.	+	0	Name=XP_012257413.1;ID=cds-XP_012257413.1;Dbxref=GeneID:105686837%2CGenbank:XP_012257413.1;Parent=rna-XM_012401990.2
NW_020311932.1	Gnomon	CDS	86728	86942	.	+	0	Name=XP_012257413.1;ID=cds-XP_012257413.1;Dbxref=GeneID:105686837%2CGenbank:XP_012257413.1;Parent=rna-XM_012401990.2
NW_020311932.1	Gnomon	CDS	87040	87151	.	+	0	Name=XP_012257413.1;ID=cds-XP_012257413.1;Dbxref=GeneID:105686837%2CGenbank:XP_012257413.1;Parent=rna-XM_012401990.2
NW_020311932.1	Gnomon	CDS	87231	87418	.	+	0	Name=XP_012257413.1;ID=cds-XP_012257413.1;Dbxref=GeneID:105686837%2CGenbank:XP_012257413.1;Parent=rna-XM_012401990.2
NW_020311932.1	Gnomon	CDS	87514	87732	.	+	0	Name=XP_012257413.1;ID=cds-XP_012257413.1;Dbxref=GeneID:105686837%2CGenbank:XP_012257413.1;Parent=rna-XM_012401990.2
NW_020311932.1	Gnomon	CDS	87817	88583	.	+	0	Name=XP_012257413.1;ID=cds-XP_012257413.1;Dbxref=GeneID:105686837%2CGenbank:XP_012257413.1;Parent=rna-XM_012401990.2
NW_020311932.1	Gnomon	CDS	88682	89348	.	+	0	Name=XP_012257413.1;ID=cds-XP_012257413.1;Dbxref=GeneID:105686837%2CGenbank:XP_012257413.1;Parent=rna-XM_012401990.2
NW_020311932.1	Gnomon	CDS	89441	89902	.	+	0	Name=XP_012257413.1;ID=cds-XP_012257413.1;Dbxref=GeneID:105686837%2CGenbank:XP_012257413.1;Parent=rna-XM_012401990.2
NW_020311932.1	Gnomon	CDS	89984	90305	.	+	0	Name=XP_012257413.1;ID=cds-XP_012257413.1;Dbxref=GeneID:105686837%2CGenbank:XP_012257413.1;Parent=rna-XM_012401990.2
NW_020311932.1	Gnomon	CDS	90381	90508	.	+	0	Name=XP_012257413.1;ID=cds-XP_012257413.1;Dbxref=GeneID:105686837%2CGenbank:XP_012257413.1;Parent=rna-XM_012401990.2
NW_020311932.1	Gnomon	CDS	92910	92951	.	+	0	Name=XP_012257426.1;ID=cds-XP_012257426.1;Dbxref=GeneID:105686842%2CGenbank:XP_012257426.1;Parent=rna-XM_012402003.2
NW_020311932.1	Gnomon	CDS	93221	93553	.	+	0	Name=XP_012257426.1;ID=cds-XP_012257426.1;Dbxref=GeneID:105686842%2CGenbank:XP_012257426.1;Parent=rna-XM_012402003.2
NW_020311932.1	Gnomon	CDS	93623	94075	.	+	0	Name=XP_012257426.1;ID=cds-XP_012257426.1;Dbxref=GeneID:105686842%2CGenbank:XP_012257426.1;Parent=rna-XM_012402003.2
NW_020311932.1	Gnomon	CDS	94186	94362	.	+	0	Name=XP_012257426.1;ID=cds-XP_012257426.1;Dbxref=GeneID:105686842%2CGenbank:XP_012257426.1;Parent=rna-XM_012402003.2
NW_020311932.1	Gnomon	exon	22950	23221	.	+	.	ID=exon-XM_020851347.1-3;Dbxref=GeneID:105684273%2CGenbank:XM_020851347.1;Parent=rna-XM_020851347.1
NW_020311932.1	Gnomon	exon	23286	23980	.	+	.	ID=exon-XM_020851347.1-4;Dbxref=GeneID:105684273%2CGenbank:XM_020851347.1;Parent=rna-XM_020851347.1
NW_020311932.1	Gnomon	exon	21783	21939	.	+	.	ID=exon-XM_020851347.1-1;Dbxref=GeneID:105684273%2CGenbank:XM_020851347.1;Parent=rna-XM_020851347.1
NW_020311932.1	Gnomon	exon	22501	22886	.	+	.	ID=exon-XM_020851347.1-2;Dbxref=GeneID:105684273%2CGenbank:XM_020851347.1;Parent=rna-XM_020851347.1
NW_020311932.1	Gnomon	exon	24047	25258	.	+	.	ID=exon-XM_020851347.1-5;Dbxref=GeneID:105684273%2CGenbank:XM_020851347.1;Parent=rna-XM_020851347.1
NW_020311932.1	tRNAscan-SE	exon	19628	19699	.	-	.	ID=exon-Trnaa-ugc-1;Dbxref=GeneID:110116905;Note=transfer RNA alanine (anticodon UGC);Parent=rna-Trnaa-ugc
NW_020311932.1	Gnomon	exon	92820	92951	.	+	.	ID=exon-XM_012402003.2-1;Dbxref=GeneID:105686842%2CGenbank:XM_012402003.2;Parent=rna-XM_012402003.2
NW_020311932.1	Gnomon	exon	93623	94075	.	+	.	ID=exon-XM_012402003.2-3;Dbxref=GeneID:105686842%2CGenbank:XM_012402003.2;Parent=rna-XM_012402003.2
NW_020311932.1	Gnomon	exon	93221	93553	.	+	.	ID=exon-XM_012402003.2-2;Dbxref=GeneID:105686842%2CGenbank:XM_012402003.2;Parent=rna-XM_012402003.2
NW_020311932.1	Gnomon	exon	94186	94418	.	+	.	ID=exon-XM_012402003.2-4;Dbxref=GeneID:105686842%2CGenbank:XM_012402003.2;Parent=rna-XM_012402003.2
NW_020311932.1	Gnomon	exon	90381	91899	.	+	.	ID=exon-XM_012401990.2-10;Dbxref=GeneID:105686837%2CGenbank:XM_012401990.2;Parent=rna-XM_012401990.2
NW_020311932.1	Gnomon	mRNA	15138	16374	.	-	.	Name=XM_025746518.1;ID=rna-XM_025746518.1;Dbxref=GeneID:112694949%2CGenbank:XM_025746518.1;Parent=gene-LOC112694949
NW_020311932.1	Gnomon	CDS	85700	85772	.	+	0	Name=XP_012257412.1;ID=cds-XP_012257412.1;Dbxref=GeneID:105686837%2CGenbank:XP_012257412.1;Parent=rna-XM_012401989.2
NW_020311932.1	Gnomon	CDS	86106	86323	.	+	0	Name=XP_012257412.1;ID=cds-XP_012257412.1;Dbxref=GeneID:105686837%2CGenbank:XP_012257412.1;Parent=rna-XM_012401989.2
NW_020311932.1	Gnomon	CDS	86448	86641	.	+	0	Name=XP_012257412.1;ID=cds-XP_012257412.1;Dbxref=GeneID:105686837%2CGenbank:XP_012257412.1;Parent=rna-XM_012401989.2
NW_020311932.1	Gnomon	CDS	86747	86942	.	+	0	Name=XP_012257412.1;ID=cds-XP_012257412.1;Dbxref=GeneID:105686837%2CGenbank:XP_012257412.1;Parent=rna-XM_012401989.2
NW_020311932.1	Gnomon	CDS	87040	87151	.	+	0	Name=XP_012257412.1;ID=cds-XP_012257412.1;Dbxref=GeneID:105686837%2CGenbank:XP_012257412.1;Parent=rna-XM_012401989.2
NW_020311932.1	Gnomon	CDS	87231	87418	.	+	0	Name=XP_012257412.1;ID=cds-XP_012257412.1;Dbxref=GeneID:105686837%2CGenbank:XP_012257412.1;Parent=rna-XM_012401989.2
NW_020311932.1	Gnomon	CDS	87514	87732	.	+	0	Name=XP_012257412.1;ID=cds-XP_012257412.1;Dbxref=GeneID:105686837%2CGenbank:XP_012257412.1;Parent=rna-XM_012401989.2
NW_020311932.1	Gnomon	CDS	87817	88583	.	+	0	Name=XP_012257412.1;ID=cds-XP_012257412.1;Dbxref=GeneID:105686837%2CGenbank:XP_012257412.1;Parent=rna-XM_012401989.2
NW_020311932.1	Gnomon	CDS	88682	89348	.	+	0	Name=XP_012257412.1;ID=cds-XP_012257412.1;Dbxref=GeneID:105686837%2CGenbank:XP_012257412.1;Parent=rna-XM_012401989.2
NW_020311932.1	Gnomon	CDS	89441	89902	.	+	0	Name=XP_012257412.1;ID=cds-XP_012257412.1;Dbxref=GeneID:105686837%2CGenbank:XP_012257412.1;Parent=rna-XM_012401989.2
NW_020311932.1	Gnomon	CDS	89984	90305	.	+	0	Name=XP_012257412.1;ID=cds-XP_012257412.1;Dbxref=GeneID:105686837%2CGenbank:XP_012257412.1;Parent=rna-XM_012401989.2
NW_020311932.1	Gnomon	CDS	90381	90508	.	+	0	Name=XP_012257412.1;ID=cds-XP_012257412.1;Dbxref=GeneID:105686837%2CGenbank:XP_012257412.1;Parent=rna-XM_012401989.2
NW_020311932.1	Gnomon	transcript	96202	99532	.	+	.	Name=XR_001103081.2;ID=rna-XR_001103081.2;Dbxref=GeneID:105686890%2CGenbank:XR_001103081.2;Parent=gene-LOC105686890
NW_020311932.1	Gnomon	CDS	64281	64346	.	+	0	Name=XP_012257425.1;ID=cds-XP_012257425.1;Dbxref=GeneID:105686840%2CGenbank:XP_012257425.1;Parent=rna-XM_012402002.2
NW_020311932.1	Gnomon	CDS	64713	65029	.	+	0	Name=XP_012257425.1;ID=cds-XP_012257425.1;Dbxref=GeneID:105686840%2CGenbank:XP_012257425.1;Parent=rna-XM_012402002.2
NW_020311932.1	Gnomon	CDS	65106	65361	.	+	0	Name=XP_012257425.1;ID=cds-XP_012257425.1;Dbxref=GeneID:105686840%2CGenbank:XP_012257425.1;Parent=rna-XM_012402002.2
NW_020311932.1	Gnomon	CDS	65450	65588	.	+	0	Name=XP_012257425.1;ID=cds-XP_012257425.1;Dbxref=GeneID:105686840%2CGenbank:XP_012257425.1;Parent=rna-XM_012402002.2
NW_020311932.1	Gnomon	CDS	65706	66064	.	+	0	Name=XP_012257425.1;ID=cds-XP_012257425.1;Dbxref=GeneID:105686840%2CGenbank:XP_012257425.1;Parent=rna-XM_012402002.2
NW_020311932.1	Gnomon	CDS	66347	66679	.	+	0	Name=XP_012257425.1;ID=cds-XP_012257425.1;Dbxref=GeneID:105686840%2CGenbank:XP_012257425.1;Parent=rna-XM_012402002.2
NW_020311932.1	Gnomon	CDS	66748	66843	.	+	0	Name=XP_012257425.1;ID=cds-XP_012257425.1;Dbxref=GeneID:105686840%2CGenbank:XP_012257425.1;Parent=rna-XM_012402002.2
NW_020311932.1	Gnomon	CDS	104008	104548	.	-	0	Name=XP_012257545.1;ID=cds-XP_012257545.1;Dbxref=GeneID:105686889%2CGenbank:XP_012257545.1;Parent=rna-XM_012402122.2
NW_020311932.1	Gnomon	CDS	103196	103875	.	-	0	Name=XP_012257545.1;ID=cds-XP_012257545.1;Dbxref=GeneID:105686889%2CGenbank:XP_012257545.1;Parent=rna-XM_012402122.2
NW_020311932.1	Gnomon	CDS	102753	103109	.	-	0	Name=XP_012257545.1;ID=cds-XP_012257545.1;Dbxref=GeneID:105686889%2CGenbank:XP_012257545.1;Parent=rna-XM_012402122.2
NW_020311932.1	Gnomon	exon	87817	88583	.	+	.	ID=exon-XR_001103076.2-8;Dbxref=GeneID:105686837%2CGenbank:XR_001103076.2;Parent=rna-XR_001103076.2
NW_020311932.1	Gnomon	exon	87514	87732	.	+	.	ID=exon-XR_001103076.2-7;Dbxref=GeneID:105686837%2CGenbank:XR_001103076.2;Parent=rna-XR_001103076.2
NW_020311932.1	Gnomon	exon	88682	89348	.	+	.	ID=exon-XR_001103076.2-9;Dbxref=GeneID:105686837%2CGenbank:XR_001103076.2;Parent=rna-XR_001103076.2
NW_020311932.1	Gnomon	exon	86747	86942	.	+	.	ID=exon-XR_001103076.2-4;Dbxref=GeneID:105686837%2CGenbank:XR_001103076.2;Parent=rna-XR_001103076.2
NW_020311932.1	Gnomon	exon	86448	86641	.	+	.	ID=exon-XR_001103076.2-3;Dbxref=GeneID:105686837%2CGenbank:XR_001103076.2;Parent=rna-XR_001103076.2
NW_020311932.1	Gnomon	exon	87231	87418	.	+	.	ID=exon-XR_001103076.2-6;Dbxref=GeneID:105686837%2CGenbank:XR_001103076.2;Parent=rna-XR_001103076.2
NW_020311932.1	Gnomon	exon	87040	87151	.	+	.	ID=exon-XR_001103076.2-5;Dbxref=GeneID:105686837%2CGenbank:XR_001103076.2;Parent=rna-XR_001103076.2
NW_020311932.1	Gnomon	exon	86106	86323	.	+	.	ID=exon-XR_001103076.2-2;Dbxref=GeneID:105686837%2CGenbank:XR_001103076.2;Parent=rna-XR_001103076.2
NW_020311932.1	Gnomon	exon	85392	85772	.	+	.	ID=exon-XR_001103076.2-1;Dbxref=GeneID:105686837%2CGenbank:XR_001103076.2;Parent=rna-XR_001103076.2
NW_020311932.1	Gnomon	exon	60614	60822	.	+	.	ID=exon-XM_012401934.2-1;Dbxref=GeneID:105686801%2CGenbank:XM_012401934.2;Parent=rna-XM_012401934.2
NW_020311932.1	Gnomon	exon	61243	61354	.	+	.	ID=exon-XM_012401934.2-2;Dbxref=GeneID:105686801%2CGenbank:XM_012401934.2;Parent=rna-XM_012401934.2
NW_020311932.1	Gnomon	exon	61650	61819	.	+	.	ID=exon-XM_012401934.2-3;Dbxref=GeneID:105686801%2CGenbank:XM_012401934.2;Parent=rna-XM_012401934.2
NW_020311932.1	Gnomon	exon	62001	62118	.	+	.	ID=exon-XM_012401934.2-4;Dbxref=GeneID:105686801%2CGenbank:XM_012401934.2;Parent=rna-XM_012401934.2
NW_020311932.1	Gnomon	exon	62236	62388	.	+	.	ID=exon-XM_012401934.2-5;Dbxref=GeneID:105686801%2CGenbank:XM_012401934.2;Parent=rna-XM_012401934.2
NW_020311932.1	Gnomon	exon	38932	40594	.	-	.	ID=exon-XM_012397593.2-1;Dbxref=GeneID:105684316%2CGenbank:XM_012397593.2;Parent=rna-XM_012397593.2
NW_020311932.1	Gnomon	exon	38281	38682	.	-	.	ID=exon-XM_012397593.2-2;Dbxref=GeneID:105684316%2CGenbank:XM_012397593.2;Parent=rna-XM_012397593.2
NW_020311932.1	Gnomon	exon	37403	37624	.	-	.	ID=exon-XM_012397593.2-3;Dbxref=GeneID:105684316%2CGenbank:XM_012397593.2;Parent=rna-XM_012397593.2
NW_020311932.1	Gnomon	exon	36991	37274	.	-	.	ID=exon-XM_012397593.2-4;Dbxref=GeneID:105684316%2CGenbank:XM_012397593.2;Parent=rna-XM_012397593.2
NW_020311932.1	Gnomon	exon	36601	36907	.	-	.	ID=exon-XM_012397593.2-5;Dbxref=GeneID:105684316%2CGenbank:XM_012397593.2;Parent=rna-XM_012397593.2
NW_020311932.1	Gnomon	exon	36282	36435	.	-	.	ID=exon-XM_012397593.2-6;Dbxref=GeneID:105684316%2CGenbank:XM_012397593.2;Parent=rna-XM_012397593.2
NW_020311932.1	Gnomon	exon	33170	34543	.	-	.	ID=exon-XM_012397593.2-7;Dbxref=GeneID:105684316%2CGenbank:XM_012397593.2;Parent=rna-XM_012397593.2
NW_020311932.1	tRNAscan-SE	gene	50860	50932	.	+	.	Name=Trnar-ucg;ID=gene-Trnar-ucg-4;Dbxref=GeneID:110116904
NW_020311932.1	Gnomon	CDS	101762	102490	.	+	0	Name=XP_025602299.1;ID=cds-XP_025602299.1;Dbxref=GeneID:105686890%2CGenbank:XP_025602299.1;Parent=rna-XM_025746514.1
NW_020311932.1	Gnomon	mRNA	31040	32700	.	+	.	Name=XM_012397595.2;ID=rna-XM_012397595.2;Dbxref=GeneID:105684318%2CGenbank:XM_012397595.2;Parent=gene-LOC105684318
NW_020311932.1	Gnomon	exon	60607	60822	.	+	.	ID=exon-XM_020852774.1-1;Dbxref=GeneID:105686801%2CGenbank:XM_020852774.1;Parent=rna-XM_020852774.1
NW_020311932.1	Gnomon	exon	61498	61515	.	+	.	ID=exon-XM_020852774.1-3;Dbxref=GeneID:105686801%2CGenbank:XM_020852774.1;Parent=rna-XM_020852774.1
NW_020311932.1	Gnomon	exon	61243	61354	.	+	.	ID=exon-XM_020852774.1-2;Dbxref=GeneID:105686801%2CGenbank:XM_020852774.1;Parent=rna-XM_020852774.1
NW_020311932.1	Gnomon	exon	62001	62118	.	+	.	ID=exon-XM_020852774.1-5;Dbxref=GeneID:105686801%2CGenbank:XM_020852774.1;Parent=rna-XM_020852774.1
NW_020311932.1	Gnomon	exon	61650	61819	.	+	.	ID=exon-XM_020852774.1-4;Dbxref=GeneID:105686801%2CGenbank:XM_020852774.1;Parent=rna-XM_020852774.1
NW_020311932.1	Gnomon	exon	62236	62388	.	+	.	ID=exon-XM_020852774.1-6;Dbxref=GeneID:105686801%2CGenbank:XM_020852774.1;Parent=rna-XM_020852774.1
NW_020311932.1	Gnomon	mRNA	33170	40594	.	-	.	Name=XM_012397594.2;ID=rna-XM_012397594.2;Dbxref=GeneID:105684316%2CGenbank:XM_012397594.2;Parent=gene-LOC105684316
NW_020311932.1	Gnomon	exon	72393	72535	.	-	.	ID=exon-XM_012401998.2-6;Dbxref=GeneID:105686839%2CGenbank:XM_012401998.2;Parent=rna-XM_012401998.2
NW_020311932.1	Gnomon	exon	72139	72312	.	-	.	ID=exon-XM_012401998.2-7;Dbxref=GeneID:105686839%2CGenbank:XM_012401998.2;Parent=rna-XM_012401998.2
NW_020311932.1	Gnomon	exon	73542	73676	.	-	.	ID=exon-XM_012401998.2-4;Dbxref=GeneID:105686839%2CGenbank:XM_012401998.2;Parent=rna-XM_012401998.2
NW_020311932.1	Gnomon	exon	73255	73367	.	-	.	ID=exon-XM_012401998.2-5;Dbxref=GeneID:105686839%2CGenbank:XM_012401998.2;Parent=rna-XM_012401998.2
NW_020311932.1	Gnomon	exon	71728	71890	.	-	.	ID=exon-XM_012401998.2-8;Dbxref=GeneID:105686839%2CGenbank:XM_012401998.2;Parent=rna-XM_012401998.2
NW_020311932.1	Gnomon	exon	71419	71597	.	-	.	ID=exon-XM_012401998.2-9;Dbxref=GeneID:105686839%2CGenbank:XM_012401998.2;Parent=rna-XM_012401998.2
NW_020311932.1	Gnomon	exon	74004	74082	.	-	.	ID=exon-XM_012401998.2-2;Dbxref=GeneID:105686839%2CGenbank:XM_012401998.2;Parent=rna-XM_012401998.2
NW_020311932.1	Gnomon	exon	73739	73919	.	-	.	ID=exon-XM_012401998.2-3;Dbxref=GeneID:105686839%2CGenbank:XM_012401998.2;Parent=rna-XM_012401998.2
NW_020311932.1	Gnomon	exon	74253	74411	.	-	.	ID=exon-XM_012401998.2-1;Dbxref=GeneID:105686839%2CGenbank:XM_012401998.2;Parent=rna-XM_012401998.2
NW_020311932.1	Gnomon	mRNA	96227	102577	.	+	.	Name=XM_020852794.1;ID=rna-XM_020852794.1;Dbxref=GeneID:105686890%2CGenbank:XM_020852794.1;Parent=gene-LOC105686890
NW_020311932.1	Gnomon	exon	66862	68738	.	-	.	ID=exon-XM_012401997.2-18;Dbxref=GeneID:105686839%2CGenbank:XM_012401997.2;Parent=rna-XM_012401997.2
NW_020311932.1	Gnomon	exon	69848	69945	.	-	.	ID=exon-XM_012401997.2-14;Dbxref=GeneID:105686839%2CGenbank:XM_012401997.2;Parent=rna-XM_012401997.2
NW_020311932.1	Gnomon	exon	69383	69560	.	-	.	ID=exon-XM_012401997.2-15;Dbxref=GeneID:105686839%2CGenbank:XM_012401997.2;Parent=rna-XM_012401997.2
NW_020311932.1	Gnomon	exon	69018	69145	.	-	.	ID=exon-XM_012401997.2-16;Dbxref=GeneID:105686839%2CGenbank:XM_012401997.2;Parent=rna-XM_012401997.2
NW_020311932.1	Gnomon	exon	68834	68945	.	-	.	ID=exon-XM_012401997.2-17;Dbxref=GeneID:105686839%2CGenbank:XM_012401997.2;Parent=rna-XM_012401997.2
NW_020311932.1	Gnomon	exon	70960	71181	.	-	.	ID=exon-XM_012401997.2-10;Dbxref=GeneID:105686839%2CGenbank:XM_012401997.2;Parent=rna-XM_012401997.2
NW_020311932.1	Gnomon	exon	70689	70824	.	-	.	ID=exon-XM_012401997.2-11;Dbxref=GeneID:105686839%2CGenbank:XM_012401997.2;Parent=rna-XM_012401997.2
NW_020311932.1	Gnomon	exon	70413	70592	.	-	.	ID=exon-XM_012401997.2-12;Dbxref=GeneID:105686839%2CGenbank:XM_012401997.2;Parent=rna-XM_012401997.2
NW_020311932.1	Gnomon	exon	70045	70279	.	-	.	ID=exon-XM_012401997.2-13;Dbxref=GeneID:105686839%2CGenbank:XM_012401997.2;Parent=rna-XM_012401997.2
NW_020311932.1	Gnomon	exon	69018	69145	.	-	.	ID=exon-XM_012401994.2-16;Dbxref=GeneID:105686839%2CGenbank:XM_012401994.2;Parent=rna-XM_012401994.2
NW_020311932.1	Gnomon	exon	69383	69560	.	-	.	ID=exon-XM_012401994.2-15;Dbxref=GeneID:105686839%2CGenbank:XM_012401994.2;Parent=rna-XM_012401994.2
NW_020311932.1	Gnomon	exon	66862	68738	.	-	.	ID=exon-XM_012401994.2-18;Dbxref=GeneID:105686839%2CGenbank:XM_012401994.2;Parent=rna-XM_012401994.2
NW_020311932.1	Gnomon	exon	68834	68945	.	-	.	ID=exon-XM_012401994.2-17;Dbxref=GeneID:105686839%2CGenbank:XM_012401994.2;Parent=rna-XM_012401994.2
NW_020311932.1	Gnomon	exon	70413	70592	.	-	.	ID=exon-XM_012401994.2-12;Dbxref=GeneID:105686839%2CGenbank:XM_012401994.2;Parent=rna-XM_012401994.2
NW_020311932.1	Gnomon	exon	70689	70824	.	-	.	ID=exon-XM_012401994.2-11;Dbxref=GeneID:105686839%2CGenbank:XM_012401994.2;Parent=rna-XM_012401994.2
NW_020311932.1	Gnomon	exon	69848	69945	.	-	.	ID=exon-XM_012401994.2-14;Dbxref=GeneID:105686839%2CGenbank:XM_012401994.2;Parent=rna-XM_012401994.2
NW_020311932.1	Gnomon	exon	70045	70279	.	-	.	ID=exon-XM_012401994.2-13;Dbxref=GeneID:105686839%2CGenbank:XM_012401994.2;Parent=rna-XM_012401994.2
NW_020311932.1	Gnomon	exon	70960	71181	.	-	.	ID=exon-XM_012401994.2-10;Dbxref=GeneID:105686839%2CGenbank:XM_012401994.2;Parent=rna-XM_012401994.2
NW_020311932.1	Gnomon	exon	87514	87732	.	+	.	ID=exon-XR_001103075.2-7;Dbxref=GeneID:105686837%2CGenbank:XR_001103075.2;Parent=rna-XR_001103075.2
NW_020311932.1	Gnomon	exon	87231	87418	.	+	.	ID=exon-XR_001103075.2-6;Dbxref=GeneID:105686837%2CGenbank:XR_001103075.2;Parent=rna-XR_001103075.2
NW_020311932.1	Gnomon	exon	87040	87151	.	+	.	ID=exon-XR_001103075.2-5;Dbxref=GeneID:105686837%2CGenbank:XR_001103075.2;Parent=rna-XR_001103075.2
NW_020311932.1	Gnomon	exon	86747	86942	.	+	.	ID=exon-XR_001103075.2-4;Dbxref=GeneID:105686837%2CGenbank:XR_001103075.2;Parent=rna-XR_001103075.2
NW_020311932.1	Gnomon	exon	86448	86641	.	+	.	ID=exon-XR_001103075.2-3;Dbxref=GeneID:105686837%2CGenbank:XR_001103075.2;Parent=rna-XR_001103075.2
NW_020311932.1	Gnomon	exon	86106	86323	.	+	.	ID=exon-XR_001103075.2-2;Dbxref=GeneID:105686837%2CGenbank:XR_001103075.2;Parent=rna-XR_001103075.2
NW_020311932.1	Gnomon	exon	85392	85772	.	+	.	ID=exon-XR_001103075.2-1;Dbxref=GeneID:105686837%2CGenbank:XR_001103075.2;Parent=rna-XR_001103075.2
NW_020311932.1	Gnomon	exon	88682	89348	.	+	.	ID=exon-XR_001103075.2-9;Dbxref=GeneID:105686837%2CGenbank:XR_001103075.2;Parent=rna-XR_001103075.2
NW_020311932.1	Gnomon	exon	87817	88583	.	+	.	ID=exon-XR_001103075.2-8;Dbxref=GeneID:105686837%2CGenbank:XR_001103075.2;Parent=rna-XR_001103075.2
NW_020311932.1	Gnomon	exon	18252	18398	.	-	.	ID=exon-XM_025746517.1-1;Dbxref=GeneID:105684275%2CGenbank:XM_025746517.1;Parent=rna-XM_025746517.1
NW_020311932.1	Gnomon	exon	18051	18157	.	-	.	ID=exon-XM_025746517.1-2;Dbxref=GeneID:105684275%2CGenbank:XM_025746517.1;Parent=rna-XM_025746517.1
NW_020311932.1	Gnomon	exon	17715	17985	.	-	.	ID=exon-XM_025746517.1-3;Dbxref=GeneID:105684275%2CGenbank:XM_025746517.1;Parent=rna-XM_025746517.1
NW_020311932.1	Gnomon	exon	17031	17296	.	-	.	ID=exon-XM_025746517.1-4;Dbxref=GeneID:105684275%2CGenbank:XM_025746517.1;Parent=rna-XM_025746517.1
NW_020311932.1	Gnomon	exon	16852	16965	.	-	.	ID=exon-XM_025746517.1-5;Dbxref=GeneID:105684275%2CGenbank:XM_025746517.1;Parent=rna-XM_025746517.1
NW_020311932.1	Gnomon	exon	16476	16767	.	-	.	ID=exon-XM_025746517.1-6;Dbxref=GeneID:105684275%2CGenbank:XM_025746517.1;Parent=rna-XM_025746517.1
NW_020311932.1	Gnomon	mRNA	33170	40594	.	-	.	Name=XM_012397593.2;ID=rna-XM_012397593.2;Dbxref=GeneID:105684316%2CGenbank:XM_012397593.2;Parent=gene-LOC105684316
NW_020311932.1	Gnomon	mRNA	102736	104761	.	-	.	Name=XM_020852793.1;ID=rna-XM_020852793.1;Dbxref=GeneID:105686889%2CGenbank:XM_020852793.1;Parent=gene-LOC105686889
NW_020311932.1	Gnomon	exon	19288	19317	.	+	.	ID=exon-XM_020851348.1-1;Dbxref=GeneID:110116903%2CGenbank:XM_020851348.1;Parent=rna-XM_020851348.1
NW_020311932.1	Gnomon	exon	20968	21240	.	+	.	ID=exon-XM_020851348.1-2;Dbxref=GeneID:110116903%2CGenbank:XM_020851348.1;Parent=rna-XM_020851348.1
NW_020311932.1	Gnomon	exon	21668	21787	.	+	.	ID=exon-XM_020851348.1-3;Dbxref=GeneID:110116903%2CGenbank:XM_020851348.1;Parent=rna-XM_020851348.1
NW_020311932.1	Gnomon	mRNA	106501	107244	.	+	.	Name=XM_025746515.1;ID=rna-XM_025746515.1;Dbxref=GeneID:112694948%2CGenbank:XM_025746515.1;Parent=gene-LOC112694948
NW_020311932.1	Gnomon	CDS	38932	39060	.	-	0	Name=XP_012253016.1;ID=cds-XP_012253016.1;Dbxref=GeneID:105684316%2CGenbank:XP_012253016.1;Parent=rna-XM_012397593.2
NW_020311932.1	Gnomon	CDS	38281	38682	.	-	0	Name=XP_012253016.1;ID=cds-XP_012253016.1;Dbxref=GeneID:105684316%2CGenbank:XP_012253016.1;Parent=rna-XM_012397593.2
NW_020311932.1	Gnomon	CDS	37403	37624	.	-	0	Name=XP_012253016.1;ID=cds-XP_012253016.1;Dbxref=GeneID:105684316%2CGenbank:XP_012253016.1;Parent=rna-XM_012397593.2
NW_020311932.1	Gnomon	CDS	36991	37274	.	-	0	Name=XP_012253016.1;ID=cds-XP_012253016.1;Dbxref=GeneID:105684316%2CGenbank:XP_012253016.1;Parent=rna-XM_012397593.2
NW_020311932.1	Gnomon	CDS	36601	36907	.	-	0	Name=XP_012253016.1;ID=cds-XP_012253016.1;Dbxref=GeneID:105684316%2CGenbank:XP_012253016.1;Parent=rna-XM_012397593.2
NW_020311932.1	Gnomon	CDS	36282	36435	.	-	0	Name=XP_012253016.1;ID=cds-XP_012253016.1;Dbxref=GeneID:105684316%2CGenbank:XP_012253016.1;Parent=rna-XM_012397593.2
NW_020311932.1	Gnomon	CDS	34530	34543	.	-	0	Name=XP_012253016.1;ID=cds-XP_012253016.1;Dbxref=GeneID:105684316%2CGenbank:XP_012253016.1;Parent=rna-XM_012397593.2
NW_020311932.1	Gnomon	gene	21861	23860	.	-	.	Name=LOC110116902;ID=gene-LOC110116902;Dbxref=GeneID:110116902
NW_020311932.1	Gnomon	gene	19288	21787	.	+	.	Name=LOC110116903;ID=gene-LOC110116903;Dbxref=GeneID:110116903
NW_020311932.1	RefSeq	region	1	113495	.	+	.	Name=Unknown;ID=NW_020311932.1:1..113495;Dbxref=taxon:37344
NW_020311932.1	Gnomon	exon	84892	85259	.	-	.	ID=exon-XM_020852811.1-1;Dbxref=GeneID:110116782%2CGenbank:XM_020852811.1;Parent=rna-XM_020852811.1
NW_020311932.1	Gnomon	exon	84399	84520	.	-	.	ID=exon-XM_020852811.1-2;Dbxref=GeneID:110116782%2CGenbank:XM_020852811.1;Parent=rna-XM_020852811.1
NW_020311932.1	Gnomon	exon	84227	84302	.	-	.	ID=exon-XM_020852811.1-3;Dbxref=GeneID:110116782%2CGenbank:XM_020852811.1;Parent=rna-XM_020852811.1
NW_020311932.1	Gnomon	exon	83841	83976	.	-	.	ID=exon-XM_020852811.1-4;Dbxref=GeneID:110116782%2CGenbank:XM_020852811.1;Parent=rna-XM_020852811.1
NW_020311932.1	Gnomon	exon	82316	82937	.	-	.	ID=exon-XM_020852811.1-5;Dbxref=GeneID:110116782%2CGenbank:XM_020852811.1;Parent=rna-XM_020852811.1
NW_020311932.1	Gnomon	exon	90965	91899	.	+	.	ID=exon-XR_001103076.2-13;Dbxref=GeneID:105686837%2CGenbank:XR_001103076.2;Parent=rna-XR_001103076.2
NW_020311932.1	Gnomon	exon	90381	90667	.	+	.	ID=exon-XR_001103076.2-12;Dbxref=GeneID:105686837%2CGenbank:XR_001103076.2;Parent=rna-XR_001103076.2
NW_020311932.1	Gnomon	exon	89984	90305	.	+	.	ID=exon-XR_001103076.2-11;Dbxref=GeneID:105686837%2CGenbank:XR_001103076.2;Parent=rna-XR_001103076.2
NW_020311932.1	Gnomon	exon	89441	89902	.	+	.	ID=exon-XR_001103076.2-10;Dbxref=GeneID:105686837%2CGenbank:XR_001103076.2;Parent=rna-XR_001103076.2
NW_020311932.1	Gnomon	mRNA	33170	40594	.	-	.	Name=XM_012397592.2;ID=rna-XM_012397592.2;Dbxref=GeneID:105684316%2CGenbank:XM_012397592.2;Parent=gene-LOC105684316
NW_020311932.1	Gnomon	CDS	38932	39060	.	-	0	Name=XP_012253017.1;ID=cds-XP_012253017.1;Dbxref=GeneID:105684316%2CGenbank:XP_012253017.1;Parent=rna-XM_012397594.2
NW_020311932.1	Gnomon	CDS	38281	38682	.	-	0	Name=XP_012253017.1;ID=cds-XP_012253017.1;Dbxref=GeneID:105684316%2CGenbank:XP_012253017.1;Parent=rna-XM_012397594.2
NW_020311932.1	Gnomon	CDS	37403	37624	.	-	0	Name=XP_012253017.1;ID=cds-XP_012253017.1;Dbxref=GeneID:105684316%2CGenbank:XP_012253017.1;Parent=rna-XM_012397594.2
NW_020311932.1	Gnomon	CDS	36991	37274	.	-	0	Name=XP_012253017.1;ID=cds-XP_012253017.1;Dbxref=GeneID:105684316%2CGenbank:XP_012253017.1;Parent=rna-XM_012397594.2
NW_020311932.1	Gnomon	CDS	36601	36907	.	-	0	Name=XP_012253017.1;ID=cds-XP_012253017.1;Dbxref=GeneID:105684316%2CGenbank:XP_012253017.1;Parent=rna-XM_012397594.2
NW_020311932.1	Gnomon	CDS	36303	36435	.	-	0	Name=XP_012253017.1;ID=cds-XP_012253017.1;Dbxref=GeneID:105684316%2CGenbank:XP_012253017.1;Parent=rna-XM_012397594.2
NW_020311932.1	Gnomon	CDS	34530	34543	.	-	0	Name=XP_012253017.1;ID=cds-XP_012253017.1;Dbxref=GeneID:105684316%2CGenbank:XP_012253017.1;Parent=rna-XM_012397594.2
NW_020311932.1	Gnomon	CDS	3684	3756	.	-	0	Name=XP_012252991.1;ID=cds-XP_012252991.1;Dbxref=GeneID:105684306%2CGenbank:XP_012252991.1;Parent=rna-XM_012397568.2
NW_020311932.1	Gnomon	CDS	3300	3418	.	-	0	Name=XP_012252991.1;ID=cds-XP_012252991.1;Dbxref=GeneID:105684306%2CGenbank:XP_012252991.1;Parent=rna-XM_012397568.2
NW_020311932.1	Gnomon	CDS	2594	2692	.	-	0	Name=XP_012252991.1;ID=cds-XP_012252991.1;Dbxref=GeneID:105684306%2CGenbank:XP_012252991.1;Parent=rna-XM_012397568.2
NW_020311932.1	Gnomon	CDS	1823	2062	.	-	0	Name=XP_012252991.1;ID=cds-XP_012252991.1;Dbxref=GeneID:105684306%2CGenbank:XP_012252991.1;Parent=rna-XM_012397568.2
NW_020311932.1	Gnomon	CDS	1551	1736	.	-	0	Name=XP_012252991.1;ID=cds-XP_012252991.1;Dbxref=GeneID:105684306%2CGenbank:XP_012252991.1;Parent=rna-XM_012397568.2
NW_020311932.1	Gnomon	CDS	1003	1329	.	-	0	Name=XP_012252991.1;ID=cds-XP_012252991.1;Dbxref=GeneID:105684306%2CGenbank:XP_012252991.1;Parent=rna-XM_012397568.2
NW_020311932.1	Gnomon	CDS	739	918	.	-	0	Name=XP_012252991.1;ID=cds-XP_012252991.1;Dbxref=GeneID:105684306%2CGenbank:XP_012252991.1;Parent=rna-XM_012397568.2
NW_020311932.1	Gnomon	mRNA	96537	102577	.	+	.	Name=XM_025746514.1;ID=rna-XM_025746514.1;Dbxref=GeneID:105686890%2CGenbank:XM_025746514.1;Parent=gene-LOC105686890
NW_020311932.1	Gnomon	mRNA	33170	41720	.	-	.	Name=XM_012397591.2;ID=rna-XM_012397591.2;Dbxref=GeneID:105684316%2CGenbank:XM_012397591.2;Parent=gene-LOC105684316
NW_020311932.1	Gnomon	exon	21861	21928	.	-	.	ID=exon-XR_002305594.1-3;Dbxref=GeneID:110116902%2CGenbank:XR_002305594.1;Parent=rna-XR_002305594.1
NW_020311932.1	Gnomon	exon	22199	22432	.	-	.	ID=exon-XR_002305594.1-2;Dbxref=GeneID:110116902%2CGenbank:XR_002305594.1;Parent=rna-XR_002305594.1
NW_020311932.1	Gnomon	exon	23776	23860	.	-	.	ID=exon-XR_002305594.1-1;Dbxref=GeneID:110116902%2CGenbank:XR_002305594.1;Parent=rna-XR_002305594.1
NW_020311932.1	Gnomon	CDS	31233	31274	.	+	0	Name=XP_012253018.1;ID=cds-XP_012253018.1;Dbxref=GeneID:105684318%2CGenbank:XP_012253018.1;Parent=rna-XM_012397595.2
NW_020311932.1	Gnomon	CDS	31404	31753	.	+	0	Name=XP_012253018.1;ID=cds-XP_012253018.1;Dbxref=GeneID:105684318%2CGenbank:XP_012253018.1;Parent=rna-XM_012397595.2
NW_020311932.1	Gnomon	CDS	31887	32162	.	+	0	Name=XP_012253018.1;ID=cds-XP_012253018.1;Dbxref=GeneID:105684318%2CGenbank:XP_012253018.1;Parent=rna-XM_012397595.2
NW_020311932.1	Gnomon	CDS	32233	32362	.	+	0	Name=XP_012253018.1;ID=cds-XP_012253018.1;Dbxref=GeneID:105684318%2CGenbank:XP_012253018.1;Parent=rna-XM_012397595.2
NW_020311932.1	Gnomon	CDS	32444	32560	.	+	0	Name=XP_012253018.1;ID=cds-XP_012253018.1;Dbxref=GeneID:105684318%2CGenbank:XP_012253018.1;Parent=rna-XM_012397595.2
NW_020311932.1	Gnomon	exon	3684	3968	.	-	.	ID=exon-XM_012397568.2-1;Dbxref=GeneID:105684306%2CGenbank:XM_012397568.2;Parent=rna-XM_012397568.2
NW_020311932.1	Gnomon	exon	3300	3418	.	-	.	ID=exon-XM_012397568.2-2;Dbxref=GeneID:105684306%2CGenbank:XM_012397568.2;Parent=rna-XM_012397568.2
NW_020311932.1	Gnomon	exon	2594	2692	.	-	.	ID=exon-XM_012397568.2-3;Dbxref=GeneID:105684306%2CGenbank:XM_012397568.2;Parent=rna-XM_012397568.2
NW_020311932.1	Gnomon	exon	1823	2062	.	-	.	ID=exon-XM_012397568.2-4;Dbxref=GeneID:105684306%2CGenbank:XM_012397568.2;Parent=rna-XM_012397568.2
NW_020311932.1	Gnomon	exon	1551	1736	.	-	.	ID=exon-XM_012397568.2-5;Dbxref=GeneID:105684306%2CGenbank:XM_012397568.2;Parent=rna-XM_012397568.2
NW_020311932.1	Gnomon	exon	1003	1329	.	-	.	ID=exon-XM_012397568.2-6;Dbxref=GeneID:105684306%2CGenbank:XM_012397568.2;Parent=rna-XM_012397568.2
NW_020311932.1	Gnomon	exon	399	918	.	-	.	ID=exon-XM_012397568.2-7;Dbxref=GeneID:105684306%2CGenbank:XM_012397568.2;Parent=rna-XM_012397568.2
NW_020311932.1	Gnomon	mRNA	66862	73656	.	-	.	Name=XM_012401999.2;ID=rna-XM_012401999.2;Dbxref=GeneID:105686839%2CGenbank:XM_012401999.2;Parent=gene-LOC105686839
NW_020311932.1	Gnomon	CDS	9576	9724	.	-	0	Name=XP_012252994.1;ID=cds-XP_012252994.1;Dbxref=GeneID:105684308%2CGenbank:XP_012252994.1;Parent=rna-XM_012397571.3
NW_020311932.1	Gnomon	CDS	9197	9494	.	-	0	Name=XP_012252994.1;ID=cds-XP_012252994.1;Dbxref=GeneID:105684308%2CGenbank:XP_012252994.1;Parent=rna-XM_012397571.3
NW_020311932.1	Gnomon	CDS	8775	9109	.	-	0	Name=XP_012252994.1;ID=cds-XP_012252994.1;Dbxref=GeneID:105684308%2CGenbank:XP_012252994.1;Parent=rna-XM_012397571.3
NW_020311932.1	Gnomon	CDS	8342	8492	.	-	0	Name=XP_012252994.1;ID=cds-XP_012252994.1;Dbxref=GeneID:105684308%2CGenbank:XP_012252994.1;Parent=rna-XM_012397571.3
NW_020311932.1	Gnomon	mRNA	12745	15242	.	-	.	Name=XM_012397573.3;ID=rna-XM_012397573.3;Dbxref=GeneID:105684310%2CGenbank:XM_012397573.3;Parent=gene-LOC105684310
NW_020311932.1	Gnomon	CDS	74004	74069	.	-	0	Name=XP_012257420.1;ID=cds-XP_012257420.1;Dbxref=GeneID:105686839%2CGenbank:XP_012257420.1;Parent=rna-XM_012401997.2
NW_020311932.1	Gnomon	CDS	73739	73919	.	-	0	Name=XP_012257420.1;ID=cds-XP_012257420.1;Dbxref=GeneID:105686839%2CGenbank:XP_012257420.1;Parent=rna-XM_012401997.2
NW_020311932.1	Gnomon	CDS	73542	73676	.	-	0	Name=XP_012257420.1;ID=cds-XP_012257420.1;Dbxref=GeneID:105686839%2CGenbank:XP_012257420.1;Parent=rna-XM_012401997.2
NW_020311932.1	Gnomon	CDS	73255	73367	.	-	0	Name=XP_012257420.1;ID=cds-XP_012257420.1;Dbxref=GeneID:105686839%2CGenbank:XP_012257420.1;Parent=rna-XM_012401997.2
NW_020311932.1	Gnomon	CDS	72393	72535	.	-	0	Name=XP_012257420.1;ID=cds-XP_012257420.1;Dbxref=GeneID:105686839%2CGenbank:XP_012257420.1;Parent=rna-XM_012401997.2
NW_020311932.1	Gnomon	CDS	72139	72312	.	-	0	Name=XP_012257420.1;ID=cds-XP_012257420.1;Dbxref=GeneID:105686839%2CGenbank:XP_012257420.1;Parent=rna-XM_012401997.2
NW_020311932.1	Gnomon	CDS	71728	71890	.	-	0	Name=XP_012257420.1;ID=cds-XP_012257420.1;Dbxref=GeneID:105686839%2CGenbank:XP_012257420.1;Parent=rna-XM_012401997.2
NW_020311932.1	Gnomon	CDS	71419	71597	.	-	0	Name=XP_012257420.1;ID=cds-XP_012257420.1;Dbxref=GeneID:105686839%2CGenbank:XP_012257420.1;Parent=rna-XM_012401997.2
NW_020311932.1	Gnomon	CDS	70960	71181	.	-	0	Name=XP_012257420.1;ID=cds-XP_012257420.1;Dbxref=GeneID:105686839%2CGenbank:XP_012257420.1;Parent=rna-XM_012401997.2
NW_020311932.1	Gnomon	CDS	70689	70824	.	-	0	Name=XP_012257420.1;ID=cds-XP_012257420.1;Dbxref=GeneID:105686839%2CGenbank:XP_012257420.1;Parent=rna-XM_012401997.2
NW_020311932.1	Gnomon	CDS	70413	70592	.	-	0	Name=XP_012257420.1;ID=cds-XP_012257420.1;Dbxref=GeneID:105686839%2CGenbank:XP_012257420.1;Parent=rna-XM_012401997.2
NW_020311932.1	Gnomon	CDS	70045	70279	.	-	0	Name=XP_012257420.1;ID=cds-XP_012257420.1;Dbxref=GeneID:105686839%2CGenbank:XP_012257420.1;Parent=rna-XM_012401997.2
NW_020311932.1	Gnomon	CDS	69848	69945	.	-	0	Name=XP_012257420.1;ID=cds-XP_012257420.1;Dbxref=GeneID:105686839%2CGenbank:XP_012257420.1;Parent=rna-XM_012401997.2
NW_020311932.1	Gnomon	CDS	69383	69560	.	-	0	Name=XP_012257420.1;ID=cds-XP_012257420.1;Dbxref=GeneID:105686839%2CGenbank:XP_012257420.1;Parent=rna-XM_012401997.2
NW_020311932.1	Gnomon	CDS	69018	69145	.	-	0	Name=XP_012257420.1;ID=cds-XP_012257420.1;Dbxref=GeneID:105686839%2CGenbank:XP_012257420.1;Parent=rna-XM_012401997.2
NW_020311932.1	Gnomon	CDS	68834	68945	.	-	0	Name=XP_012257420.1;ID=cds-XP_012257420.1;Dbxref=GeneID:105686839%2CGenbank:XP_012257420.1;Parent=rna-XM_012401997.2
NW_020311932.1	Gnomon	CDS	68578	68738	.	-	0	Name=XP_012257420.1;ID=cds-XP_012257420.1;Dbxref=GeneID:105686839%2CGenbank:XP_012257420.1;Parent=rna-XM_012401997.2
NW_020311932.1	Gnomon	exon	64278	64346	.	+	.	ID=exon-XM_012402002.2-2;Dbxref=GeneID:105686840%2CGenbank:XM_012402002.2;Parent=rna-XM_012402002.2
NW_020311932.1	Gnomon	exon	63749	63882	.	+	.	ID=exon-XM_012402002.2-1;Dbxref=GeneID:105686840%2CGenbank:XM_012402002.2;Parent=rna-XM_012402002.2
NW_020311932.1	Gnomon	exon	65706	66064	.	+	.	ID=exon-XM_012402002.2-6;Dbxref=GeneID:105686840%2CGenbank:XM_012402002.2;Parent=rna-XM_012402002.2
NW_020311932.1	Gnomon	exon	65450	65588	.	+	.	ID=exon-XM_012402002.2-5;Dbxref=GeneID:105686840%2CGenbank:XM_012402002.2;Parent=rna-XM_012402002.2
NW_020311932.1	Gnomon	exon	65106	65361	.	+	.	ID=exon-XM_012402002.2-4;Dbxref=GeneID:105686840%2CGenbank:XM_012402002.2;Parent=rna-XM_012402002.2
NW_020311932.1	Gnomon	exon	64713	65029	.	+	.	ID=exon-XM_012402002.2-3;Dbxref=GeneID:105686840%2CGenbank:XM_012402002.2;Parent=rna-XM_012402002.2
NW_020311932.1	Gnomon	exon	66748	66856	.	+	.	ID=exon-XM_012402002.2-8;Dbxref=GeneID:105686840%2CGenbank:XM_012402002.2;Parent=rna-XM_012402002.2
NW_020311932.1	Gnomon	exon	66347	66679	.	+	.	ID=exon-XM_012402002.2-7;Dbxref=GeneID:105686840%2CGenbank:XM_012402002.2;Parent=rna-XM_012402002.2
NW_020311932.1	Gnomon	exon	80128	80204	.	-	.	ID=exon-XR_002305730.1-6;Dbxref=GeneID:105686843%2CGenbank:XR_002305730.1;Parent=rna-XR_002305730.1
NW_020311932.1	Gnomon	exon	98702	99532	.	+	.	ID=exon-XR_001103081.2-2;Dbxref=GeneID:105686890%2CGenbank:XR_001103081.2;Parent=rna-XR_001103081.2
NW_020311932.1	Gnomon	exon	96202	96497	.	+	.	ID=exon-XR_001103081.2-1;Dbxref=GeneID:105686890%2CGenbank:XR_001103081.2;Parent=rna-XR_001103081.2
NW_020311932.1	Gnomon	exon	82819	82887	.	-	.	ID=exon-XR_002305730.1-1;Dbxref=GeneID:105686843%2CGenbank:XR_002305730.1;Parent=rna-XR_002305730.1
NW_020311932.1	Gnomon	exon	81182	81464	.	-	.	ID=exon-XR_002305730.1-4;Dbxref=GeneID:105686843%2CGenbank:XR_002305730.1;Parent=rna-XR_002305730.1
NW_020311932.1	Gnomon	exon	80282	80702	.	-	.	ID=exon-XR_002305730.1-5;Dbxref=GeneID:105686843%2CGenbank:XR_002305730.1;Parent=rna-XR_002305730.1
NW_020311932.1	Gnomon	exon	82106	82321	.	-	.	ID=exon-XR_002305730.1-2;Dbxref=GeneID:105686843%2CGenbank:XR_002305730.1;Parent=rna-XR_002305730.1
NW_020311932.1	Gnomon	exon	81566	81761	.	-	.	ID=exon-XR_002305730.1-3;Dbxref=GeneID:105686843%2CGenbank:XR_002305730.1;Parent=rna-XR_002305730.1
NW_020311932.1	Gnomon	exon	100838	100988	.	+	.	ID=exon-XM_012402125.3-1;Dbxref=GeneID:105686890%2CGenbank:XM_012402125.3;Parent=rna-XM_012402125.3
NW_020311932.1	Gnomon	exon	101762	102577	.	+	.	ID=exon-XM_012402125.3-2;Dbxref=GeneID:105686890%2CGenbank:XM_012402125.3;Parent=rna-XM_012402125.3
NW_020311932.1	Gnomon	mRNA	10268	11918	.	+	.	Name=XM_012397572.2;ID=rna-XM_012397572.2;Dbxref=GeneID:105684309%2CGenbank:XM_012397572.2;Parent=gene-LOC105684309
NW_020311932.1	Gnomon	mRNA	25762	30790	.	+	.	Name=XM_012397608.2;ID=rna-XM_012397608.2;Dbxref=GeneID:105684324%2CGenbank:XM_012397608.2;Parent=gene-LOC105684324
NW_020311932.1	Gnomon	CDS	92631	92684	.	-	0	Name=XP_012257432.1;ID=cds-XP_012257432.1;Dbxref=GeneID:105686844%2CGenbank:XP_012257432.1;Parent=rna-XM_012402009.2
NW_020311932.1	Gnomon	CDS	92330	92372	.	-	0	Name=XP_012257432.1;ID=cds-XP_012257432.1;Dbxref=GeneID:105686844%2CGenbank:XP_012257432.1;Parent=rna-XM_012402009.2
NW_020311932.1	Gnomon	CDS	92144	92241	.	-	0	Name=XP_012257432.1;ID=cds-XP_012257432.1;Dbxref=GeneID:105686844%2CGenbank:XP_012257432.1;Parent=rna-XM_012402009.2
NW_020311932.1	Gnomon	mRNA	8047	10013	.	-	.	Name=XM_012397571.3;ID=rna-XM_012397571.3;Dbxref=GeneID:105684308%2CGenbank:XM_012397571.3;Parent=gene-LOC105684308
NW_020311932.1	Gnomon	mRNA	21783	25258	.	+	.	Name=XM_020851347.1;ID=rna-XM_020851347.1;Dbxref=GeneID:105684273%2CGenbank:XM_020851347.1;Parent=gene-LOC105684273
NW_020311932.1	Gnomon	mRNA	60607	62388	.	+	.	Name=XM_020852774.1;ID=rna-XM_020852774.1;Dbxref=GeneID:105686801%2CGenbank:XM_020852774.1;Parent=gene-LOC105686801
NW_020311932.1	Gnomon	exon	38932	40594	.	-	.	ID=exon-XM_012397592.2-1;Dbxref=GeneID:105684316%2CGenbank:XM_012397592.2;Parent=rna-XM_012397592.2
NW_020311932.1	Gnomon	exon	36991	37274	.	-	.	ID=exon-XM_012397592.2-4;Dbxref=GeneID:105684316%2CGenbank:XM_012397592.2;Parent=rna-XM_012397592.2
NW_020311932.1	Gnomon	exon	36601	36907	.	-	.	ID=exon-XM_012397592.2-5;Dbxref=GeneID:105684316%2CGenbank:XM_012397592.2;Parent=rna-XM_012397592.2
NW_020311932.1	Gnomon	exon	38281	38682	.	-	.	ID=exon-XM_012397592.2-2;Dbxref=GeneID:105684316%2CGenbank:XM_012397592.2;Parent=rna-XM_012397592.2
NW_020311932.1	Gnomon	exon	37403	37624	.	-	.	ID=exon-XM_012397592.2-3;Dbxref=GeneID:105684316%2CGenbank:XM_012397592.2;Parent=rna-XM_012397592.2
NW_020311932.1	Gnomon	exon	33170	34543	.	-	.	ID=exon-XM_012397592.2-8;Dbxref=GeneID:105684316%2CGenbank:XM_012397592.2;Parent=rna-XM_012397592.2
NW_020311932.1	Gnomon	exon	36303	36435	.	-	.	ID=exon-XM_012397592.2-6;Dbxref=GeneID:105684316%2CGenbank:XM_012397592.2;Parent=rna-XM_012397592.2
NW_020311932.1	Gnomon	exon	35711	35877	.	-	.	ID=exon-XM_012397592.2-7;Dbxref=GeneID:105684316%2CGenbank:XM_012397592.2;Parent=rna-XM_012397592.2
NW_020311932.1	Gnomon	exon	48387	48542	.	+	.	ID=exon-XM_012397504.2-1;Dbxref=GeneID:105684277%2CGenbank:XM_012397504.2;Parent=rna-XM_012397504.2
NW_020311932.1	Gnomon	exon	48619	48674	.	+	.	ID=exon-XM_012397504.2-2;Dbxref=GeneID:105684277%2CGenbank:XM_012397504.2;Parent=rna-XM_012397504.2
NW_020311932.1	Gnomon	exon	49604	49961	.	+	.	ID=exon-XM_012397504.2-5;Dbxref=GeneID:105684277%2CGenbank:XM_012397504.2;Parent=rna-XM_012397504.2
NW_020311932.1	Gnomon	exon	50052	50217	.	+	.	ID=exon-XM_012397504.2-6;Dbxref=GeneID:105684277%2CGenbank:XM_012397504.2;Parent=rna-XM_012397504.2
NW_020311932.1	Gnomon	exon	48786	49035	.	+	.	ID=exon-XM_012397504.2-3;Dbxref=GeneID:105684277%2CGenbank:XM_012397504.2;Parent=rna-XM_012397504.2
NW_020311932.1	tRNAscan-SE	exon	50860	50932	.	+	.	ID=exon-Trnar-ucg-4-1;Dbxref=GeneID:110116904;Note=transfer RNA arginine (anticodon UCG);Parent=rna-Trnar-ucg-4
NW_020311932.1	Gnomon	exon	49102	49524	.	+	.	ID=exon-XM_012397504.2-4;Dbxref=GeneID:105684277%2CGenbank:XM_012397504.2;Parent=rna-XM_012397504.2
NW_020311932.1	Gnomon	exon	50308	50738	.	+	.	ID=exon-XM_012397504.2-7;Dbxref=GeneID:105684277%2CGenbank:XM_012397504.2;Parent=rna-XM_012397504.2
NW_020311932.1	Gnomon	CDS	61286	61354	.	+	0	Name=XP_020708434.1;ID=cds-XP_020708434.1;Dbxref=GeneID:105686801%2CGenbank:XP_020708434.1;Parent=rna-XM_020852775.1
NW_020311932.1	Gnomon	CDS	61498	61515	.	+	0	Name=XP_020708434.1;ID=cds-XP_020708434.1;Dbxref=GeneID:105686801%2CGenbank:XP_020708434.1;Parent=rna-XM_020852775.1
NW_020311932.1	Gnomon	CDS	61650	61819	.	+	0	Name=XP_020708434.1;ID=cds-XP_020708434.1;Dbxref=GeneID:105686801%2CGenbank:XP_020708434.1;Parent=rna-XM_020852775.1
NW_020311932.1	Gnomon	CDS	62001	62118	.	+	0	Name=XP_020708434.1;ID=cds-XP_020708434.1;Dbxref=GeneID:105686801%2CGenbank:XP_020708434.1;Parent=rna-XM_020852775.1
NW_020311932.1	Gnomon	CDS	62236	62364	.	+	0	Name=XP_020708434.1;ID=cds-XP_020708434.1;Dbxref=GeneID:105686801%2CGenbank:XP_020708434.1;Parent=rna-XM_020852775.1
NW_020311932.1	Gnomon	mRNA	26177	30790	.	+	.	Name=XM_012397607.2;ID=rna-XM_012397607.2;Dbxref=GeneID:105684324%2CGenbank:XM_012397607.2;Parent=gene-LOC105684324
NW_020311932.1	Gnomon	CDS	15022	15129	.	-	0	Name=XP_012252996.1;ID=cds-XP_012252996.1;Dbxref=GeneID:105684310%2CGenbank:XP_012252996.1;Parent=rna-XM_012397573.3
NW_020311932.1	Gnomon	CDS	14238	14498	.	-	0	Name=XP_012252996.1;ID=cds-XP_012252996.1;Dbxref=GeneID:105684310%2CGenbank:XP_012252996.1;Parent=rna-XM_012397573.3
NW_020311932.1	Gnomon	CDS	14001	14141	.	-	0	Name=XP_012252996.1;ID=cds-XP_012252996.1;Dbxref=GeneID:105684310%2CGenbank:XP_012252996.1;Parent=rna-XM_012397573.3
NW_020311932.1	Gnomon	CDS	13780	13907	.	-	0	Name=XP_012252996.1;ID=cds-XP_012252996.1;Dbxref=GeneID:105684310%2CGenbank:XP_012252996.1;Parent=rna-XM_012397573.3
NW_020311932.1	Gnomon	CDS	13458	13476	.	-	0	Name=XP_012252996.1;ID=cds-XP_012252996.1;Dbxref=GeneID:105684310%2CGenbank:XP_012252996.1;Parent=rna-XM_012397573.3
NW_020311932.1	Gnomon	exon	74568	75093	.	-	.	ID=exon-XM_012401997.2-1;Dbxref=GeneID:105686839%2CGenbank:XM_012401997.2;Parent=rna-XM_012401997.2
NW_020311932.1	Gnomon	exon	74004	74082	.	-	.	ID=exon-XM_012401997.2-2;Dbxref=GeneID:105686839%2CGenbank:XM_012401997.2;Parent=rna-XM_012401997.2
NW_020311932.1	Gnomon	exon	73739	73919	.	-	.	ID=exon-XM_012401997.2-3;Dbxref=GeneID:105686839%2CGenbank:XM_012401997.2;Parent=rna-XM_012401997.2
NW_020311932.1	Gnomon	exon	73542	73676	.	-	.	ID=exon-XM_012401997.2-4;Dbxref=GeneID:105686839%2CGenbank:XM_012401997.2;Parent=rna-XM_012401997.2
NW_020311932.1	Gnomon	exon	71419	71597	.	-	.	ID=exon-XM_012401997.2-9;Dbxref=GeneID:105686839%2CGenbank:XM_012401997.2;Parent=rna-XM_012401997.2
NW_020311932.1	Gnomon	exon	73255	73367	.	-	.	ID=exon-XM_012401997.2-5;Dbxref=GeneID:105686839%2CGenbank:XM_012401997.2;Parent=rna-XM_012401997.2
NW_020311932.1	Gnomon	exon	72393	72535	.	-	.	ID=exon-XM_012401997.2-6;Dbxref=GeneID:105686839%2CGenbank:XM_012401997.2;Parent=rna-XM_012401997.2
NW_020311932.1	Gnomon	exon	72139	72312	.	-	.	ID=exon-XM_012401997.2-7;Dbxref=GeneID:105686839%2CGenbank:XM_012401997.2;Parent=rna-XM_012401997.2
NW_020311932.1	Gnomon	exon	71728	71890	.	-	.	ID=exon-XM_012401997.2-8;Dbxref=GeneID:105686839%2CGenbank:XM_012401997.2;Parent=rna-XM_012401997.2
NW_020311932.1	Gnomon	mRNA	19288	21787	.	+	.	Name=XM_020851348.1;ID=rna-XM_020851348.1;Dbxref=GeneID:110116903%2CGenbank:XM_020851348.1;Parent=gene-LOC110116903
NW_020311932.1	Gnomon	transcript	85392	91899	.	+	.	Name=XR_001103075.2;ID=rna-XR_001103075.2;Dbxref=GeneID:105686837%2CGenbank:XR_001103075.2;Parent=gene-LOC105686837
NW_020311932.1	Gnomon	mRNA	85392	91899	.	+	.	Name=XM_012401989.2;ID=rna-XM_012401989.2;Dbxref=GeneID:105686837%2CGenbank:XM_012401989.2;Parent=gene-LOC105686837
NW_020311932.1	Gnomon	lnc_RNA	80112	82868	.	+	.	Name=XR_001103077.2;ID=rna-XR_001103077.2;Dbxref=GeneID:105686845%2CGenbank:XR_001103077.2;Parent=gene-LOC105686845
NW_020311932.1	Gnomon	mRNA	66862	73543	.	-	.	Name=XM_020852809.1;ID=rna-XM_020852809.1;Dbxref=GeneID:105686839%2CGenbank:XM_020852809.1;Parent=gene-LOC105686839
NW_020311932.1	Gnomon	mRNA	57020	59842	.	+	.	Name=XM_012397606.2;ID=rna-XM_012397606.2;Dbxref=GeneID:105684323%2CGenbank:XM_012397606.2;Parent=gene-LOC105684323
NW_020311932.1	Gnomon	exon	15022	15242	.	-	.	ID=exon-XM_012397574.3-1;Dbxref=GeneID:105684310%2CGenbank:XM_012397574.3;Parent=rna-XM_012397574.3
NW_020311932.1	Gnomon	exon	14238	14498	.	-	.	ID=exon-XM_012397574.3-2;Dbxref=GeneID:105684310%2CGenbank:XM_012397574.3;Parent=rna-XM_012397574.3
NW_020311932.1	Gnomon	exon	14001	14141	.	-	.	ID=exon-XM_012397574.3-3;Dbxref=GeneID:105684310%2CGenbank:XM_012397574.3;Parent=rna-XM_012397574.3
NW_020311932.1	Gnomon	exon	13780	13907	.	-	.	ID=exon-XM_012397574.3-4;Dbxref=GeneID:105684310%2CGenbank:XM_012397574.3;Parent=rna-XM_012397574.3
NW_020311932.1	Gnomon	exon	13413	13476	.	-	.	ID=exon-XM_012397574.3-5;Dbxref=GeneID:105684310%2CGenbank:XM_012397574.3;Parent=rna-XM_012397574.3
NW_020311932.1	Gnomon	exon	12021	13105	.	-	.	ID=exon-XM_012397574.3-6;Dbxref=GeneID:105684310%2CGenbank:XM_012397574.3;Parent=rna-XM_012397574.3
NW_020311932.1	Gnomon	CDS	10609	10753	.	+	0	Name=XP_012252995.1;ID=cds-XP_012252995.1;Dbxref=GeneID:105684309%2CGenbank:XP_012252995.1;Parent=rna-XM_012397572.2
NW_020311932.1	Gnomon	CDS	10888	11127	.	+	0	Name=XP_012252995.1;ID=cds-XP_012252995.1;Dbxref=GeneID:105684309%2CGenbank:XP_012252995.1;Parent=rna-XM_012397572.2
NW_020311932.1	Gnomon	CDS	11243	11544	.	+	0	Name=XP_012252995.1;ID=cds-XP_012252995.1;Dbxref=GeneID:105684309%2CGenbank:XP_012252995.1;Parent=rna-XM_012397572.2
NW_020311932.1	Gnomon	CDS	60800	60822	.	+	0	Name=XP_020708433.1;ID=cds-XP_020708433.1;Dbxref=GeneID:105686801%2CGenbank:XP_020708433.1;Parent=rna-XM_020852774.1
NW_020311932.1	Gnomon	CDS	61243	61354	.	+	0	Name=XP_020708433.1;ID=cds-XP_020708433.1;Dbxref=GeneID:105686801%2CGenbank:XP_020708433.1;Parent=rna-XM_020852774.1
NW_020311932.1	Gnomon	CDS	61498	61515	.	+	0	Name=XP_020708433.1;ID=cds-XP_020708433.1;Dbxref=GeneID:105686801%2CGenbank:XP_020708433.1;Parent=rna-XM_020852774.1
NW_020311932.1	Gnomon	CDS	61650	61819	.	+	0	Name=XP_020708433.1;ID=cds-XP_020708433.1;Dbxref=GeneID:105686801%2CGenbank:XP_020708433.1;Parent=rna-XM_020852774.1
NW_020311932.1	Gnomon	CDS	62001	62118	.	+	0	Name=XP_020708433.1;ID=cds-XP_020708433.1;Dbxref=GeneID:105686801%2CGenbank:XP_020708433.1;Parent=rna-XM_020852774.1
NW_020311932.1	Gnomon	CDS	62236	62364	.	+	0	Name=XP_020708433.1;ID=cds-XP_020708433.1;Dbxref=GeneID:105686801%2CGenbank:XP_020708433.1;Parent=rna-XM_020852774.1
NW_020311932.1	Gnomon	exon	66748	66856	.	+	.	ID=exon-XM_025746516.1-7;Dbxref=GeneID:105686840%2CGenbank:XM_025746516.1;Parent=rna-XM_025746516.1
NW_020311932.1	Gnomon	exon	65706	66064	.	+	.	ID=exon-XM_025746516.1-5;Dbxref=GeneID:105686840%2CGenbank:XM_025746516.1;Parent=rna-XM_025746516.1
NW_020311932.1	Gnomon	exon	66347	66679	.	+	.	ID=exon-XM_025746516.1-6;Dbxref=GeneID:105686840%2CGenbank:XM_025746516.1;Parent=rna-XM_025746516.1
NW_020311932.1	Gnomon	exon	65106	65361	.	+	.	ID=exon-XM_025746516.1-3;Dbxref=GeneID:105686840%2CGenbank:XM_025746516.1;Parent=rna-XM_025746516.1
NW_020311932.1	Gnomon	exon	65450	65588	.	+	.	ID=exon-XM_025746516.1-4;Dbxref=GeneID:105686840%2CGenbank:XM_025746516.1;Parent=rna-XM_025746516.1
NW_020311932.1	Gnomon	exon	63892	64346	.	+	.	ID=exon-XM_025746516.1-1;Dbxref=GeneID:105686840%2CGenbank:XM_025746516.1;Parent=rna-XM_025746516.1
NW_020311932.1	Gnomon	exon	64713	65029	.	+	.	ID=exon-XM_025746516.1-2;Dbxref=GeneID:105686840%2CGenbank:XM_025746516.1;Parent=rna-XM_025746516.1
NW_020311932.1	Gnomon	transcript	85392	91899	.	+	.	Name=XR_001103076.2;ID=rna-XR_001103076.2;Dbxref=GeneID:105686837%2CGenbank:XR_001103076.2;Parent=gene-LOC105686837
NW_020311932.1	Gnomon	CDS	51773	51941	.	+	0	Name=XP_012252924.1;ID=cds-XP_012252924.1;Dbxref=GeneID:105684274%2CGenbank:XP_012252924.1;Parent=rna-XM_012397501.2
NW_020311932.1	Gnomon	CDS	52596	52786	.	+	0	Name=XP_012252924.1;ID=cds-XP_012252924.1;Dbxref=GeneID:105684274%2CGenbank:XP_012252924.1;Parent=rna-XM_012397501.2
NW_020311932.1	Gnomon	CDS	52924	53086	.	+	0	Name=XP_012252924.1;ID=cds-XP_012252924.1;Dbxref=GeneID:105684274%2CGenbank:XP_012252924.1;Parent=rna-XM_012397501.2
NW_020311932.1	Gnomon	CDS	53259	53269	.	+	0	Name=XP_012252924.1;ID=cds-XP_012252924.1;Dbxref=GeneID:105684274%2CGenbank:XP_012252924.1;Parent=rna-XM_012397501.2
NW_020311932.1	Gnomon	mRNA	66862	75093	.	-	.	Name=XM_012401995.2;ID=rna-XM_012401995.2;Dbxref=GeneID:105686839%2CGenbank:XM_012401995.2;Parent=gene-LOC105686839
NW_020311932.1	Gnomon	exon	36991	37274	.	-	.	ID=exon-XM_012397588.2-5;Dbxref=GeneID:105684316%2CGenbank:XM_012397588.2;Parent=rna-XM_012397588.2
NW_020311932.1	Gnomon	exon	36601	36907	.	-	.	ID=exon-XM_012397588.2-6;Dbxref=GeneID:105684316%2CGenbank:XM_012397588.2;Parent=rna-XM_012397588.2
NW_020311932.1	Gnomon	exon	38281	38682	.	-	.	ID=exon-XM_012397588.2-3;Dbxref=GeneID:105684316%2CGenbank:XM_012397588.2;Parent=rna-XM_012397588.2
NW_020311932.1	Gnomon	exon	37403	37624	.	-	.	ID=exon-XM_012397588.2-4;Dbxref=GeneID:105684316%2CGenbank:XM_012397588.2;Parent=rna-XM_012397588.2
NW_020311932.1	Gnomon	exon	33170	34543	.	-	.	ID=exon-XM_012397588.2-9;Dbxref=GeneID:105684316%2CGenbank:XM_012397588.2;Parent=rna-XM_012397588.2
NW_020311932.1	Gnomon	exon	36282	36435	.	-	.	ID=exon-XM_012397588.2-7;Dbxref=GeneID:105684316%2CGenbank:XM_012397588.2;Parent=rna-XM_012397588.2
NW_020311932.1	Gnomon	exon	35711	35877	.	-	.	ID=exon-XM_012397588.2-8;Dbxref=GeneID:105684316%2CGenbank:XM_012397588.2;Parent=rna-XM_012397588.2
NW_020311932.1	Gnomon	exon	84399	84520	.	-	.	ID=exon-XM_020852810.1-2;Dbxref=GeneID:110116782%2CGenbank:XM_020852810.1;Parent=rna-XM_020852810.1
NW_020311932.1	Gnomon	exon	84892	85259	.	-	.	ID=exon-XM_020852810.1-1;Dbxref=GeneID:110116782%2CGenbank:XM_020852810.1;Parent=rna-XM_020852810.1
NW_020311932.1	Gnomon	exon	83421	83976	.	-	.	ID=exon-XM_020852810.1-4;Dbxref=GeneID:110116782%2CGenbank:XM_020852810.1;Parent=rna-XM_020852810.1
NW_020311932.1	Gnomon	exon	84227	84302	.	-	.	ID=exon-XM_020852810.1-3;Dbxref=GeneID:110116782%2CGenbank:XM_020852810.1;Parent=rna-XM_020852810.1
NW_020311932.1	Gnomon	exon	40168	40594	.	-	.	ID=exon-XM_012397588.2-1;Dbxref=GeneID:105684316%2CGenbank:XM_012397588.2;Parent=rna-XM_012397588.2
NW_020311932.1	Gnomon	exon	38932	39199	.	-	.	ID=exon-XM_012397588.2-2;Dbxref=GeneID:105684316%2CGenbank:XM_012397588.2;Parent=rna-XM_012397588.2
NW_020311932.1	Gnomon	CDS	106598	106708	.	+	0	Name=XP_025602300.1;ID=cds-XP_025602300.1;Dbxref=GeneID:112694948%2CGenbank:XP_025602300.1;Parent=rna-XM_025746515.1
NW_020311932.1	Gnomon	CDS	106893	107050	.	+	0	Name=XP_025602300.1;ID=cds-XP_025602300.1;Dbxref=GeneID:112694948%2CGenbank:XP_025602300.1;Parent=rna-XM_025746515.1
NW_020311932.1	Gnomon	CDS	107120	107165	.	+	0	Name=XP_025602300.1;ID=cds-XP_025602300.1;Dbxref=GeneID:112694948%2CGenbank:XP_025602300.1;Parent=rna-XM_025746515.1
NW_020311932.1	Gnomon	CDS	21866	21939	.	+	0	Name=XP_020707006.1;ID=cds-XP_020707006.1;Dbxref=GeneID:105684273%2CGenbank:XP_020707006.1;Parent=rna-XM_020851347.1
NW_020311932.1	Gnomon	CDS	22501	22886	.	+	0	Name=XP_020707006.1;ID=cds-XP_020707006.1;Dbxref=GeneID:105684273%2CGenbank:XP_020707006.1;Parent=rna-XM_020851347.1
NW_020311932.1	Gnomon	CDS	22950	23221	.	+	0	Name=XP_020707006.1;ID=cds-XP_020707006.1;Dbxref=GeneID:105684273%2CGenbank:XP_020707006.1;Parent=rna-XM_020851347.1
NW_020311932.1	Gnomon	CDS	23286	23980	.	+	0	Name=XP_020707006.1;ID=cds-XP_020707006.1;Dbxref=GeneID:105684273%2CGenbank:XP_020707006.1;Parent=rna-XM_020851347.1
NW_020311932.1	Gnomon	CDS	24047	24584	.	+	0	Name=XP_020707006.1;ID=cds-XP_020707006.1;Dbxref=GeneID:105684273%2CGenbank:XP_020707006.1;Parent=rna-XM_020851347.1
NW_020311932.1	Gnomon	exon	70413	70592	.	-	.	ID=exon-XM_020852809.1-9;Dbxref=GeneID:105686839%2CGenbank:XM_020852809.1;Parent=rna-XM_020852809.1
NW_020311932.1	Gnomon	exon	70689	70824	.	-	.	ID=exon-XM_020852809.1-8;Dbxref=GeneID:105686839%2CGenbank:XM_020852809.1;Parent=rna-XM_020852809.1
NW_020311932.1	Gnomon	exon	70960	71181	.	-	.	ID=exon-XM_020852809.1-7;Dbxref=GeneID:105686839%2CGenbank:XM_020852809.1;Parent=rna-XM_020852809.1
NW_020311932.1	Gnomon	exon	73255	73367	.	-	.	ID=exon-XM_020852809.1-2;Dbxref=GeneID:105686839%2CGenbank:XM_020852809.1;Parent=rna-XM_020852809.1
NW_020311932.1	Gnomon	exon	73435	73543	.	-	.	ID=exon-XM_020852809.1-1;Dbxref=GeneID:105686839%2CGenbank:XM_020852809.1;Parent=rna-XM_020852809.1
NW_020311932.1	Gnomon	exon	71419	71597	.	-	.	ID=exon-XM_020852809.1-6;Dbxref=GeneID:105686839%2CGenbank:XM_020852809.1;Parent=rna-XM_020852809.1
NW_020311932.1	Gnomon	exon	71728	71890	.	-	.	ID=exon-XM_020852809.1-5;Dbxref=GeneID:105686839%2CGenbank:XM_020852809.1;Parent=rna-XM_020852809.1
NW_020311932.1	Gnomon	exon	72139	72312	.	-	.	ID=exon-XM_020852809.1-4;Dbxref=GeneID:105686839%2CGenbank:XM_020852809.1;Parent=rna-XM_020852809.1
NW_020311932.1	Gnomon	exon	72393	72535	.	-	.	ID=exon-XM_020852809.1-3;Dbxref=GeneID:105686839%2CGenbank:XM_020852809.1;Parent=rna-XM_020852809.1
NW_020311932.1	Gnomon	mRNA	66862	75093	.	-	.	Name=XM_012401996.2;ID=rna-XM_012401996.2;Dbxref=GeneID:105686839%2CGenbank:XM_012401996.2;Parent=gene-LOC105686839
NW_020311932.1	Gnomon	CDS	38932	39060	.	-	0	Name=XP_012253011.1;ID=cds-XP_012253011.1;Dbxref=GeneID:105684316%2CGenbank:XP_012253011.1;Parent=rna-XM_012397588.2
NW_020311932.1	Gnomon	CDS	38281	38682	.	-	0	Name=XP_012253011.1;ID=cds-XP_012253011.1;Dbxref=GeneID:105684316%2CGenbank:XP_012253011.1;Parent=rna-XM_012397588.2
NW_020311932.1	Gnomon	CDS	37403	37624	.	-	0	Name=XP_012253011.1;ID=cds-XP_012253011.1;Dbxref=GeneID:105684316%2CGenbank:XP_012253011.1;Parent=rna-XM_012397588.2
NW_020311932.1	Gnomon	CDS	36991	37274	.	-	0	Name=XP_012253011.1;ID=cds-XP_012253011.1;Dbxref=GeneID:105684316%2CGenbank:XP_012253011.1;Parent=rna-XM_012397588.2
NW_020311932.1	Gnomon	CDS	36601	36907	.	-	0	Name=XP_012253011.1;ID=cds-XP_012253011.1;Dbxref=GeneID:105684316%2CGenbank:XP_012253011.1;Parent=rna-XM_012397588.2
NW_020311932.1	Gnomon	CDS	36282	36435	.	-	0	Name=XP_012253011.1;ID=cds-XP_012253011.1;Dbxref=GeneID:105684316%2CGenbank:XP_012253011.1;Parent=rna-XM_012397588.2
NW_020311932.1	Gnomon	CDS	35771	35877	.	-	0	Name=XP_012253011.1;ID=cds-XP_012253011.1;Dbxref=GeneID:105684316%2CGenbank:XP_012253011.1;Parent=rna-XM_012397588.2
NW_020311932.1	Gnomon	exon	70045	70279	.	-	.	ID=exon-XM_020852809.1-10;Dbxref=GeneID:105686839%2CGenbank:XM_020852809.1;Parent=rna-XM_020852809.1
NW_020311932.1	Gnomon	exon	69848	69945	.	-	.	ID=exon-XM_020852809.1-11;Dbxref=GeneID:105686839%2CGenbank:XM_020852809.1;Parent=rna-XM_020852809.1
NW_020311932.1	Gnomon	CDS	19288	19317	.	+	0	Name=XP_020707007.1;ID=cds-XP_020707007.1;Dbxref=GeneID:110116903%2CGenbank:XP_020707007.1;Parent=rna-XM_020851348.1
NW_020311932.1	Gnomon	CDS	20968	21240	.	+	0	Name=XP_020707007.1;ID=cds-XP_020707007.1;Dbxref=GeneID:110116903%2CGenbank:XP_020707007.1;Parent=rna-XM_020851348.1
NW_020311932.1	Gnomon	CDS	21668	21787	.	+	0	Name=XP_020707007.1;ID=cds-XP_020707007.1;Dbxref=GeneID:110116903%2CGenbank:XP_020707007.1;Parent=rna-XM_020851348.1
NW_020311932.1	Gnomon	exon	68834	68945	.	-	.	ID=exon-XM_020852809.1-14;Dbxref=GeneID:105686839%2CGenbank:XM_020852809.1;Parent=rna-XM_020852809.1
NW_020311932.1	Gnomon	exon	66862	68738	.	-	.	ID=exon-XM_020852809.1-15;Dbxref=GeneID:105686839%2CGenbank:XM_020852809.1;Parent=rna-XM_020852809.1
NW_020311932.1	Gnomon	exon	69383	69560	.	-	.	ID=exon-XM_020852809.1-12;Dbxref=GeneID:105686839%2CGenbank:XM_020852809.1;Parent=rna-XM_020852809.1
NW_020311932.1	Gnomon	exon	69018	69145	.	-	.	ID=exon-XM_020852809.1-13;Dbxref=GeneID:105686839%2CGenbank:XM_020852809.1;Parent=rna-XM_020852809.1
NW_020311932.1	Gnomon	mRNA	51514	53602	.	+	.	Name=XM_012397501.2;ID=rna-XM_012397501.2;Dbxref=GeneID:105684274%2CGenbank:XM_012397501.2;Parent=gene-LOC105684274
NW_020311932.1	Gnomon	gene	16476	18398	.	-	.	Name=LOC105684275;ID=gene-LOC105684275;Dbxref=GeneID:105684275
NW_020311932.1	Gnomon	gene	48387	50738	.	+	.	Name=LOC105684277;ID=gene-LOC105684277;Dbxref=GeneID:105684277
NW_020311932.1	Gnomon	gene	51514	53602	.	+	.	Name=LOC105684274;ID=gene-LOC105684274;Dbxref=GeneID:105684274
NW_020311932.1	Gnomon	gene	21783	25258	.	+	.	Name=LOC105684273;ID=gene-LOC105684273;Dbxref=GeneID:105684273
NW_020311932.1	Gnomon	exon	62236	62388	.	+	.	ID=exon-XM_020852775.1-6;Dbxref=GeneID:105686801%2CGenbank:XM_020852775.1;Parent=rna-XM_020852775.1
NW_020311932.1	Gnomon	exon	62001	62118	.	+	.	ID=exon-XM_020852775.1-5;Dbxref=GeneID:105686801%2CGenbank:XM_020852775.1;Parent=rna-XM_020852775.1
NW_020311932.1	Gnomon	exon	61650	61819	.	+	.	ID=exon-XM_020852775.1-4;Dbxref=GeneID:105686801%2CGenbank:XM_020852775.1;Parent=rna-XM_020852775.1
NW_020311932.1	Gnomon	exon	61498	61515	.	+	.	ID=exon-XM_020852775.1-3;Dbxref=GeneID:105686801%2CGenbank:XM_020852775.1;Parent=rna-XM_020852775.1
NW_020311932.1	Gnomon	exon	61243	61354	.	+	.	ID=exon-XM_020852775.1-2;Dbxref=GeneID:105686801%2CGenbank:XM_020852775.1;Parent=rna-XM_020852775.1
NW_020311932.1	Gnomon	exon	60829	61015	.	+	.	ID=exon-XM_020852775.1-1;Dbxref=GeneID:105686801%2CGenbank:XM_020852775.1;Parent=rna-XM_020852775.1
NW_020311932.1	Gnomon	gene	102736	104761	.	-	.	Name=LOC105686889;ID=gene-LOC105686889;Dbxref=GeneID:105686889
NW_020311932.1	Gnomon	gene	94902	102577	.	+	.	Name=LOC105686890;ID=gene-LOC105686890;Dbxref=GeneID:105686890
NW_020311932.1	Gnomon	gene	63749	67013	.	+	.	Name=LOC105686840;ID=gene-LOC105686840;Dbxref=GeneID:105686840
NW_020311932.1	Gnomon	gene	91999	92799	.	-	.	Name=LOC105686844;ID=gene-LOC105686844;Dbxref=GeneID:105686844
NW_020311932.1	Gnomon	gene	80112	82868	.	+	.	Name=LOC105686845;ID=gene-LOC105686845;Dbxref=GeneID:105686845
NW_020311932.1	Gnomon	gene	92820	94418	.	+	.	Name=LOC105686842;ID=gene-LOC105686842;Dbxref=GeneID:105686842
NW_020311932.1	Gnomon	gene	80095	82887	.	-	.	Name=LOC105686843;ID=gene-LOC105686843;Dbxref=GeneID:105686843
NW_020311932.1	Gnomon	mRNA	66862	75093	.	-	.	Name=XM_012401997.2;ID=rna-XM_012401997.2;Dbxref=GeneID:105686839%2CGenbank:XM_012401997.2;Parent=gene-LOC105686839
NW_020311932.1	Gnomon	CDS	84892	85034	.	-	0	Name=XP_020708469.1;ID=cds-XP_020708469.1;Dbxref=GeneID:110116782%2CGenbank:XP_020708469.1;Parent=rna-XM_020852810.1
NW_020311932.1	Gnomon	CDS	84399	84520	.	-	0	Name=XP_020708469.1;ID=cds-XP_020708469.1;Dbxref=GeneID:110116782%2CGenbank:XP_020708469.1;Parent=rna-XM_020852810.1
NW_020311932.1	Gnomon	CDS	84227	84302	.	-	0	Name=XP_020708469.1;ID=cds-XP_020708469.1;Dbxref=GeneID:110116782%2CGenbank:XP_020708469.1;Parent=rna-XM_020852810.1
NW_020311932.1	Gnomon	CDS	83781	83976	.	-	0	Name=XP_020708469.1;ID=cds-XP_020708469.1;Dbxref=GeneID:110116782%2CGenbank:XP_020708469.1;Parent=rna-XM_020852810.1
NW_020311932.1	Gnomon	gene	60607	62388	.	+	.	Name=LOC105686801;ID=gene-LOC105686801;Dbxref=GeneID:105686801
NW_020311932.1	Gnomon	exon	36303	36435	.	-	.	ID=exon-XM_012397594.2-6;Dbxref=GeneID:105684316%2CGenbank:XM_012397594.2;Parent=rna-XM_012397594.2
NW_020311932.1	Gnomon	exon	33170	34543	.	-	.	ID=exon-XM_012397594.2-7;Dbxref=GeneID:105684316%2CGenbank:XM_012397594.2;Parent=rna-XM_012397594.2
NW_020311932.1	Gnomon	exon	36991	37274	.	-	.	ID=exon-XM_012397594.2-4;Dbxref=GeneID:105684316%2CGenbank:XM_012397594.2;Parent=rna-XM_012397594.2
NW_020311932.1	Gnomon	exon	36601	36907	.	-	.	ID=exon-XM_012397594.2-5;Dbxref=GeneID:105684316%2CGenbank:XM_012397594.2;Parent=rna-XM_012397594.2
NW_020311932.1	Gnomon	exon	38281	38682	.	-	.	ID=exon-XM_012397594.2-2;Dbxref=GeneID:105684316%2CGenbank:XM_012397594.2;Parent=rna-XM_012397594.2
NW_020311932.1	Gnomon	exon	37403	37624	.	-	.	ID=exon-XM_012397594.2-3;Dbxref=GeneID:105684316%2CGenbank:XM_012397594.2;Parent=rna-XM_012397594.2
NW_020311932.1	Gnomon	exon	38932	40594	.	-	.	ID=exon-XM_012397594.2-1;Dbxref=GeneID:105684316%2CGenbank:XM_012397594.2;Parent=rna-XM_012397594.2
NW_020311932.1	Gnomon	exon	63892	64049	.	+	.	ID=exon-XM_012402001.2-1;Dbxref=GeneID:105686840%2CGenbank:XM_012402001.2;Parent=rna-XM_012402001.2
NW_020311932.1	Gnomon	exon	64713	65029	.	+	.	ID=exon-XM_012402001.2-3;Dbxref=GeneID:105686840%2CGenbank:XM_012402001.2;Parent=rna-XM_012402001.2
NW_020311932.1	Gnomon	exon	64278	64346	.	+	.	ID=exon-XM_012402001.2-2;Dbxref=GeneID:105686840%2CGenbank:XM_012402001.2;Parent=rna-XM_012402001.2
NW_020311932.1	Gnomon	exon	66748	66856	.	+	.	ID=exon-XM_012402001.2-8;Dbxref=GeneID:105686840%2CGenbank:XM_012402001.2;Parent=rna-XM_012402001.2
NW_020311932.1	Gnomon	exon	65450	65588	.	+	.	ID=exon-XM_012402001.2-5;Dbxref=GeneID:105686840%2CGenbank:XM_012402001.2;Parent=rna-XM_012402001.2
NW_020311932.1	Gnomon	exon	65106	65361	.	+	.	ID=exon-XM_012402001.2-4;Dbxref=GeneID:105686840%2CGenbank:XM_012402001.2;Parent=rna-XM_012402001.2
NW_020311932.1	Gnomon	exon	66347	66679	.	+	.	ID=exon-XM_012402001.2-7;Dbxref=GeneID:105686840%2CGenbank:XM_012402001.2;Parent=rna-XM_012402001.2
NW_020311932.1	Gnomon	exon	65706	66064	.	+	.	ID=exon-XM_012402001.2-6;Dbxref=GeneID:105686840%2CGenbank:XM_012402001.2;Parent=rna-XM_012402001.2
NW_020311932.1	Gnomon	gene	66862	75093	.	-	.	Name=LOC105686839;ID=gene-LOC105686839;Dbxref=GeneID:105686839
NW_020311932.1	Gnomon	gene	85392	91899	.	+	.	Name=LOC105686837;ID=gene-LOC105686837;Dbxref=GeneID:105686837
NW_020311932.1	Gnomon	gene	75096	80091	.	-	.	Name=LOC105686838;ID=gene-LOC105686838;Dbxref=GeneID:105686838
NW_020311932.1	Gnomon	mRNA	82316	85259	.	-	.	Name=XM_020852811.1;ID=rna-XM_020852811.1;Dbxref=GeneID:110116782%2CGenbank:XM_020852811.1;Parent=gene-LOC110116782
NW_020311932.1	Gnomon	mRNA	66862	74411	.	-	.	Name=XM_012401998.2;ID=rna-XM_012401998.2;Dbxref=GeneID:105686839%2CGenbank:XM_012401998.2;Parent=gene-LOC105686839
NW_020311932.1	Gnomon	exon	98702	99532	.	+	.	ID=exon-XR_001103080.2-2;Dbxref=GeneID:105686890%2CGenbank:XR_001103080.2;Parent=rna-XR_001103080.2
NW_020311932.1	Gnomon	gene	10268	11918	.	+	.	Name=LOC105684309;ID=gene-LOC105684309;Dbxref=GeneID:105684309
NW_020311932.1	Gnomon	exon	96537	97820	.	+	.	ID=exon-XR_001103080.2-1;Dbxref=GeneID:105686890%2CGenbank:XR_001103080.2;Parent=rna-XR_001103080.2
NW_020311932.1	Gnomon	gene	399	3968	.	-	.	Name=LOC105684306;ID=gene-LOC105684306;Dbxref=GeneID:105684306
NW_020311932.1	Gnomon	gene	8047	10013	.	-	.	Name=LOC105684308;ID=gene-LOC105684308;Dbxref=GeneID:105684308
NW_020311932.1	Gnomon	gene	4089	7948	.	+	.	Name=LOC105684311;ID=gene-LOC105684311;Dbxref=GeneID:105684311
NW_020311932.1	Gnomon	gene	12021	15242	.	-	.	Name=LOC105684310;ID=gene-LOC105684310;Dbxref=GeneID:105684310
NW_020311932.1	Gnomon	gene	33170	41720	.	-	.	Name=LOC105684316;ID=gene-LOC105684316;Dbxref=GeneID:105684316
NW_020311932.1	Gnomon	gene	31040	32700	.	+	.	Name=LOC105684318;ID=gene-LOC105684318;Dbxref=GeneID:105684318
NW_020311932.1	Gnomon	gene	25762	30790	.	+	.	Name=LOC105684324;ID=gene-LOC105684324;Dbxref=GeneID:105684324
NW_020311932.1	Gnomon	gene	57020	59842	.	+	.	Name=LOC105684323;ID=gene-LOC105684323;Dbxref=GeneID:105684323
NW_020311932.1	Gnomon	CDS	73435	73450	.	-	0	Name=XP_020708468.1;ID=cds-XP_020708468.1;Dbxref=GeneID:105686839%2CGenbank:XP_020708468.1;Parent=rna-XM_020852809.1
NW_020311932.1	Gnomon	CDS	73255	73367	.	-	0	Name=XP_020708468.1;ID=cds-XP_020708468.1;Dbxref=GeneID:105686839%2CGenbank:XP_020708468.1;Parent=rna-XM_020852809.1
NW_020311932.1	Gnomon	CDS	72393	72535	.	-	0	Name=XP_020708468.1;ID=cds-XP_020708468.1;Dbxref=GeneID:105686839%2CGenbank:XP_020708468.1;Parent=rna-XM_020852809.1
NW_020311932.1	Gnomon	CDS	72139	72312	.	-	0	Name=XP_020708468.1;ID=cds-XP_020708468.1;Dbxref=GeneID:105686839%2CGenbank:XP_020708468.1;Parent=rna-XM_020852809.1
NW_020311932.1	Gnomon	CDS	71728	71890	.	-	0	Name=XP_020708468.1;ID=cds-XP_020708468.1;Dbxref=GeneID:105686839%2CGenbank:XP_020708468.1;Parent=rna-XM_020852809.1
NW_020311932.1	Gnomon	CDS	71419	71597	.	-	0	Name=XP_020708468.1;ID=cds-XP_020708468.1;Dbxref=GeneID:105686839%2CGenbank:XP_020708468.1;Parent=rna-XM_020852809.1
NW_020311932.1	Gnomon	CDS	70960	71181	.	-	0	Name=XP_020708468.1;ID=cds-XP_020708468.1;Dbxref=GeneID:105686839%2CGenbank:XP_020708468.1;Parent=rna-XM_020852809.1
NW_020311932.1	Gnomon	CDS	70689	70824	.	-	0	Name=XP_020708468.1;ID=cds-XP_020708468.1;Dbxref=GeneID:105686839%2CGenbank:XP_020708468.1;Parent=rna-XM_020852809.1
NW_020311932.1	Gnomon	CDS	70413	70592	.	-	0	Name=XP_020708468.1;ID=cds-XP_020708468.1;Dbxref=GeneID:105686839%2CGenbank:XP_020708468.1;Parent=rna-XM_020852809.1
NW_020311932.1	Gnomon	CDS	70045	70279	.	-	0	Name=XP_020708468.1;ID=cds-XP_020708468.1;Dbxref=GeneID:105686839%2CGenbank:XP_020708468.1;Parent=rna-XM_020852809.1
NW_020311932.1	Gnomon	CDS	69848	69945	.	-	0	Name=XP_020708468.1;ID=cds-XP_020708468.1;Dbxref=GeneID:105686839%2CGenbank:XP_020708468.1;Parent=rna-XM_020852809.1
NW_020311932.1	Gnomon	CDS	69383	69560	.	-	0	Name=XP_020708468.1;ID=cds-XP_020708468.1;Dbxref=GeneID:105686839%2CGenbank:XP_020708468.1;Parent=rna-XM_020852809.1
NW_020311932.1	Gnomon	CDS	69018	69145	.	-	0	Name=XP_020708468.1;ID=cds-XP_020708468.1;Dbxref=GeneID:105686839%2CGenbank:XP_020708468.1;Parent=rna-XM_020852809.1
NW_020311932.1	Gnomon	CDS	68834	68945	.	-	0	Name=XP_020708468.1;ID=cds-XP_020708468.1;Dbxref=GeneID:105686839%2CGenbank:XP_020708468.1;Parent=rna-XM_020852809.1
NW_020311932.1	Gnomon	CDS	68578	68738	.	-	0	Name=XP_020708468.1;ID=cds-XP_020708468.1;Dbxref=GeneID:105686839%2CGenbank:XP_020708468.1;Parent=rna-XM_020852809.1
NW_020311932.1	Gnomon	mRNA	83421	85259	.	-	.	Name=XM_020852810.1;ID=rna-XM_020852810.1;Dbxref=GeneID:110116782%2CGenbank:XM_020852810.1;Parent=gene-LOC110116782
NW_020311932.1	Gnomon	exon	70960	71181	.	-	.	ID=exon-XM_012401998.2-10;Dbxref=GeneID:105686839%2CGenbank:XM_012401998.2;Parent=rna-XM_012401998.2
NW_020311932.1	Gnomon	exon	70413	70592	.	-	.	ID=exon-XM_012401998.2-12;Dbxref=GeneID:105686839%2CGenbank:XM_012401998.2;Parent=rna-XM_012401998.2
NW_020311932.1	Gnomon	exon	70689	70824	.	-	.	ID=exon-XM_012401998.2-11;Dbxref=GeneID:105686839%2CGenbank:XM_012401998.2;Parent=rna-XM_012401998.2
NW_020311932.1	Gnomon	exon	69848	69945	.	-	.	ID=exon-XM_012401998.2-14;Dbxref=GeneID:105686839%2CGenbank:XM_012401998.2;Parent=rna-XM_012401998.2
NW_020311932.1	Gnomon	exon	70045	70279	.	-	.	ID=exon-XM_012401998.2-13;Dbxref=GeneID:105686839%2CGenbank:XM_012401998.2;Parent=rna-XM_012401998.2
NW_020311932.1	Gnomon	exon	69018	69145	.	-	.	ID=exon-XM_012401998.2-16;Dbxref=GeneID:105686839%2CGenbank:XM_012401998.2;Parent=rna-XM_012401998.2
NW_020311932.1	Gnomon	exon	69383	69560	.	-	.	ID=exon-XM_012401998.2-15;Dbxref=GeneID:105686839%2CGenbank:XM_012401998.2;Parent=rna-XM_012401998.2
NW_020311932.1	Gnomon	exon	66862	68738	.	-	.	ID=exon-XM_012401998.2-18;Dbxref=GeneID:105686839%2CGenbank:XM_012401998.2;Parent=rna-XM_012401998.2
NW_020311932.1	Gnomon	exon	68834	68945	.	-	.	ID=exon-XM_012401998.2-17;Dbxref=GeneID:105686839%2CGenbank:XM_012401998.2;Parent=rna-XM_012401998.2
NW_020311932.1	Gnomon	exon	16218	16374	.	-	.	ID=exon-XM_025746518.1-1;Dbxref=GeneID:112694949%2CGenbank:XM_025746518.1;Parent=rna-XM_025746518.1
NW_020311932.1	Gnomon	exon	15138	16156	.	-	.	ID=exon-XM_025746518.1-2;Dbxref=GeneID:112694949%2CGenbank:XM_025746518.1;Parent=rna-XM_025746518.1
NW_020311932.1	Gnomon	CDS	41465	41590	.	-	0	Name=XP_012253014.1;ID=cds-XP_012253014.1;Dbxref=GeneID:105684316%2CGenbank:XP_012253014.1;Parent=rna-XM_012397591.2
NW_020311932.1	Gnomon	CDS	38281	38682	.	-	0	Name=XP_012253014.1;ID=cds-XP_012253014.1;Dbxref=GeneID:105684316%2CGenbank:XP_012253014.1;Parent=rna-XM_012397591.2
NW_020311932.1	Gnomon	CDS	37403	37624	.	-	0	Name=XP_012253014.1;ID=cds-XP_012253014.1;Dbxref=GeneID:105684316%2CGenbank:XP_012253014.1;Parent=rna-XM_012397591.2
NW_020311932.1	Gnomon	CDS	36991	37274	.	-	0	Name=XP_012253014.1;ID=cds-XP_012253014.1;Dbxref=GeneID:105684316%2CGenbank:XP_012253014.1;Parent=rna-XM_012397591.2
NW_020311932.1	Gnomon	CDS	36601	36907	.	-	0	Name=XP_012253014.1;ID=cds-XP_012253014.1;Dbxref=GeneID:105684316%2CGenbank:XP_012253014.1;Parent=rna-XM_012397591.2
NW_020311932.1	Gnomon	CDS	36282	36435	.	-	0	Name=XP_012253014.1;ID=cds-XP_012253014.1;Dbxref=GeneID:105684316%2CGenbank:XP_012253014.1;Parent=rna-XM_012397591.2
NW_020311932.1	Gnomon	CDS	35771	35877	.	-	0	Name=XP_012253014.1;ID=cds-XP_012253014.1;Dbxref=GeneID:105684316%2CGenbank:XP_012253014.1;Parent=rna-XM_012397591.2
NW_020311932.1	Gnomon	exon	90734	91899	.	+	.	ID=exon-XR_001103075.2-13;Dbxref=GeneID:105686837%2CGenbank:XR_001103075.2;Parent=rna-XR_001103075.2
NW_020311932.1	Gnomon	exon	90381	90667	.	+	.	ID=exon-XR_001103075.2-12;Dbxref=GeneID:105686837%2CGenbank:XR_001103075.2;Parent=rna-XR_001103075.2
NW_020311932.1	Gnomon	exon	89984	90305	.	+	.	ID=exon-XR_001103075.2-11;Dbxref=GeneID:105686837%2CGenbank:XR_001103075.2;Parent=rna-XR_001103075.2
NW_020311932.1	Gnomon	exon	101762	102577	.	+	.	ID=exon-XM_012402124.2-2;Dbxref=GeneID:105686890%2CGenbank:XM_012402124.2;Parent=rna-XM_012402124.2
NW_020311932.1	Gnomon	exon	96225	96497	.	+	.	ID=exon-XM_012402124.2-1;Dbxref=GeneID:105686890%2CGenbank:XM_012402124.2;Parent=rna-XM_012402124.2
NW_020311932.1	Gnomon	exon	89441	89902	.	+	.	ID=exon-XR_001103075.2-10;Dbxref=GeneID:105686837%2CGenbank:XR_001103075.2;Parent=rna-XR_001103075.2
NW_020311932.1	Gnomon	CDS	60800	60822	.	+	0	Name=XP_012257357.1;ID=cds-XP_012257357.1;Dbxref=GeneID:105686801%2CGenbank:XP_012257357.1;Parent=rna-XM_012401934.2
NW_020311932.1	Gnomon	CDS	61243	61354	.	+	0	Name=XP_012257357.1;ID=cds-XP_012257357.1;Dbxref=GeneID:105686801%2CGenbank:XP_012257357.1;Parent=rna-XM_012401934.2
NW_020311932.1	Gnomon	CDS	61650	61819	.	+	0	Name=XP_012257357.1;ID=cds-XP_012257357.1;Dbxref=GeneID:105686801%2CGenbank:XP_012257357.1;Parent=rna-XM_012401934.2
NW_020311932.1	Gnomon	CDS	62001	62118	.	+	0	Name=XP_012257357.1;ID=cds-XP_012257357.1;Dbxref=GeneID:105686801%2CGenbank:XP_012257357.1;Parent=rna-XM_012401934.2
NW_020311932.1	Gnomon	CDS	62236	62364	.	+	0	Name=XP_012257357.1;ID=cds-XP_012257357.1;Dbxref=GeneID:105686801%2CGenbank:XP_012257357.1;Parent=rna-XM_012401934.2
NW_020311932.1	Gnomon	exon	71728	71890	.	-	.	ID=exon-XM_012401996.2-8;Dbxref=GeneID:105686839%2CGenbank:XM_012401996.2;Parent=rna-XM_012401996.2
NW_020311932.1	Gnomon	exon	71419	71597	.	-	.	ID=exon-XM_012401996.2-9;Dbxref=GeneID:105686839%2CGenbank:XM_012401996.2;Parent=rna-XM_012401996.2
NW_020311932.1	Gnomon	exon	72393	72535	.	-	.	ID=exon-XM_012401996.2-6;Dbxref=GeneID:105686839%2CGenbank:XM_012401996.2;Parent=rna-XM_012401996.2
NW_020311932.1	Gnomon	exon	72139	72312	.	-	.	ID=exon-XM_012401996.2-7;Dbxref=GeneID:105686839%2CGenbank:XM_012401996.2;Parent=rna-XM_012401996.2
NW_020311932.1	Gnomon	exon	73542	73676	.	-	.	ID=exon-XM_012401996.2-4;Dbxref=GeneID:105686839%2CGenbank:XM_012401996.2;Parent=rna-XM_012401996.2
NW_020311932.1	Gnomon	exon	73255	73367	.	-	.	ID=exon-XM_012401996.2-5;Dbxref=GeneID:105686839%2CGenbank:XM_012401996.2;Parent=rna-XM_012401996.2
NW_020311932.1	Gnomon	exon	74004	74082	.	-	.	ID=exon-XM_012401996.2-2;Dbxref=GeneID:105686839%2CGenbank:XM_012401996.2;Parent=rna-XM_012401996.2
NW_020311932.1	Gnomon	exon	73739	73919	.	-	.	ID=exon-XM_012401996.2-3;Dbxref=GeneID:105686839%2CGenbank:XM_012401996.2;Parent=rna-XM_012401996.2
NW_020311932.1	Gnomon	exon	74529	75093	.	-	.	ID=exon-XM_012401996.2-1;Dbxref=GeneID:105686839%2CGenbank:XM_012401996.2;Parent=rna-XM_012401996.2
NW_020311932.1	Gnomon	mRNA	80095	82887	.	-	.	Name=XM_012402006.2;ID=rna-XM_012402006.2;Dbxref=GeneID:105686843%2CGenbank:XM_012402006.2;Parent=gene-LOC105686843
NW_020311932.1	Gnomon	mRNA	33170	40594	.	-	.	Name=XM_012397590.2;ID=rna-XM_012397590.2;Dbxref=GeneID:105684316%2CGenbank:XM_012397590.2;Parent=gene-LOC105684316
NW_020311932.1	Gnomon	CDS	5862	6053	.	+	0	Name=XP_025602304.1;ID=cds-XP_025602304.1;Dbxref=GeneID:105684311%2CGenbank:XP_025602304.1;Parent=rna-XM_025746519.1
NW_020311932.1	Gnomon	CDS	6597	6905	.	+	0	Name=XP_025602304.1;ID=cds-XP_025602304.1;Dbxref=GeneID:105684311%2CGenbank:XP_025602304.1;Parent=rna-XM_025746519.1
NW_020311932.1	Gnomon	CDS	6970	7097	.	+	0	Name=XP_025602304.1;ID=cds-XP_025602304.1;Dbxref=GeneID:105684311%2CGenbank:XP_025602304.1;Parent=rna-XM_025746519.1
NW_020311932.1	Gnomon	CDS	7153	7276	.	+	0	Name=XP_025602304.1;ID=cds-XP_025602304.1;Dbxref=GeneID:105684311%2CGenbank:XP_025602304.1;Parent=rna-XM_025746519.1
NW_020311932.1	Gnomon	CDS	7358	7524	.	+	0	Name=XP_025602304.1;ID=cds-XP_025602304.1;Dbxref=GeneID:105684311%2CGenbank:XP_025602304.1;Parent=rna-XM_025746519.1
NW_020311932.1	Gnomon	CDS	7585	7810	.	+	0	Name=XP_025602304.1;ID=cds-XP_025602304.1;Dbxref=GeneID:105684311%2CGenbank:XP_025602304.1;Parent=rna-XM_025746519.1
NW_020311932.1	Gnomon	CDS	48456	48542	.	+	0	Name=XP_012252927.1;ID=cds-XP_012252927.1;Dbxref=GeneID:105684277%2CGenbank:XP_012252927.1;Parent=rna-XM_012397504.2
NW_020311932.1	Gnomon	CDS	48619	48674	.	+	0	Name=XP_012252927.1;ID=cds-XP_012252927.1;Dbxref=GeneID:105684277%2CGenbank:XP_012252927.1;Parent=rna-XM_012397504.2
NW_020311932.1	Gnomon	CDS	48786	49035	.	+	0	Name=XP_012252927.1;ID=cds-XP_012252927.1;Dbxref=GeneID:105684277%2CGenbank:XP_012252927.1;Parent=rna-XM_012397504.2
NW_020311932.1	Gnomon	CDS	49102	49524	.	+	0	Name=XP_012252927.1;ID=cds-XP_012252927.1;Dbxref=GeneID:105684277%2CGenbank:XP_012252927.1;Parent=rna-XM_012397504.2
NW_020311932.1	Gnomon	CDS	49604	49961	.	+	0	Name=XP_012252927.1;ID=cds-XP_012252927.1;Dbxref=GeneID:105684277%2CGenbank:XP_012252927.1;Parent=rna-XM_012397504.2
NW_020311932.1	Gnomon	CDS	50052	50217	.	+	0	Name=XP_012252927.1;ID=cds-XP_012252927.1;Dbxref=GeneID:105684277%2CGenbank:XP_012252927.1;Parent=rna-XM_012397504.2
NW_020311932.1	Gnomon	CDS	50308	50509	.	+	0	Name=XP_012252927.1;ID=cds-XP_012252927.1;Dbxref=GeneID:105684277%2CGenbank:XP_012252927.1;Parent=rna-XM_012397504.2
NW_020311932.1	Gnomon	CDS	38932	39060	.	-	0	Name=XP_012253015.1;ID=cds-XP_012253015.1;Dbxref=GeneID:105684316%2CGenbank:XP_012253015.1;Parent=rna-XM_012397592.2
NW_020311932.1	Gnomon	CDS	38281	38682	.	-	0	Name=XP_012253015.1;ID=cds-XP_012253015.1;Dbxref=GeneID:105684316%2CGenbank:XP_012253015.1;Parent=rna-XM_012397592.2
NW_020311932.1	Gnomon	CDS	37403	37624	.	-	0	Name=XP_012253015.1;ID=cds-XP_012253015.1;Dbxref=GeneID:105684316%2CGenbank:XP_012253015.1;Parent=rna-XM_012397592.2
NW_020311932.1	Gnomon	CDS	36991	37274	.	-	0	Name=XP_012253015.1;ID=cds-XP_012253015.1;Dbxref=GeneID:105684316%2CGenbank:XP_012253015.1;Parent=rna-XM_012397592.2
NW_020311932.1	Gnomon	CDS	36601	36907	.	-	0	Name=XP_012253015.1;ID=cds-XP_012253015.1;Dbxref=GeneID:105684316%2CGenbank:XP_012253015.1;Parent=rna-XM_012397592.2
NW_020311932.1	Gnomon	CDS	36303	36435	.	-	0	Name=XP_012253015.1;ID=cds-XP_012253015.1;Dbxref=GeneID:105684316%2CGenbank:XP_012253015.1;Parent=rna-XM_012397592.2
NW_020311932.1	Gnomon	CDS	35771	35877	.	-	0	Name=XP_012253015.1;ID=cds-XP_012253015.1;Dbxref=GeneID:105684316%2CGenbank:XP_012253015.1;Parent=rna-XM_012397592.2
NW_020311932.1	Gnomon	CDS	101762	102490	.	+	0	Name=XP_020708453.1;ID=cds-XP_020708453.1;Dbxref=GeneID:105686890%2CGenbank:XP_020708453.1;Parent=rna-XM_020852794.1
NW_020311932.1	Gnomon	CDS	57098	57164	.	+	0	Name=XP_012253029.1;ID=cds-XP_012253029.1;Dbxref=GeneID:105684323%2CGenbank:XP_012253029.1;Parent=rna-XM_012397606.2
NW_020311932.1	Gnomon	CDS	57257	57378	.	+	0	Name=XP_012253029.1;ID=cds-XP_012253029.1;Dbxref=GeneID:105684323%2CGenbank:XP_012253029.1;Parent=rna-XM_012397606.2
NW_020311932.1	Gnomon	CDS	57473	57772	.	+	0	Name=XP_012253029.1;ID=cds-XP_012253029.1;Dbxref=GeneID:105684323%2CGenbank:XP_012253029.1;Parent=rna-XM_012397606.2
NW_020311932.1	Gnomon	CDS	57865	58092	.	+	0	Name=XP_012253029.1;ID=cds-XP_012253029.1;Dbxref=GeneID:105684323%2CGenbank:XP_012253029.1;Parent=rna-XM_012397606.2
NW_020311932.1	Gnomon	CDS	58175	58363	.	+	0	Name=XP_012253029.1;ID=cds-XP_012253029.1;Dbxref=GeneID:105684323%2CGenbank:XP_012253029.1;Parent=rna-XM_012397606.2
NW_020311932.1	Gnomon	CDS	58448	58616	.	+	0	Name=XP_012253029.1;ID=cds-XP_012253029.1;Dbxref=GeneID:105684323%2CGenbank:XP_012253029.1;Parent=rna-XM_012397606.2
NW_020311932.1	Gnomon	CDS	58714	58859	.	+	0	Name=XP_012253029.1;ID=cds-XP_012253029.1;Dbxref=GeneID:105684323%2CGenbank:XP_012253029.1;Parent=rna-XM_012397606.2
NW_020311932.1	Gnomon	CDS	16218	16314	.	-	0	Name=XP_025602303.1;ID=cds-XP_025602303.1;Dbxref=GeneID:112694949%2CGenbank:XP_025602303.1;Parent=rna-XM_025746518.1
NW_020311932.1	Gnomon	CDS	15588	16156	.	-	0	Name=XP_025602303.1;ID=cds-XP_025602303.1;Dbxref=GeneID:112694949%2CGenbank:XP_025602303.1;Parent=rna-XM_025746518.1
NW_020311932.1	Gnomon	transcript	80128	82887	.	-	.	Name=XR_002305730.1;ID=rna-XR_002305730.1;Dbxref=GeneID:105686843%2CGenbank:XR_002305730.1;Parent=gene-LOC105686843
NW_020311932.1	Gnomon	CDS	38932	39060	.	-	0	Name=XP_012253012.1;ID=cds-XP_012253012.1;Dbxref=GeneID:105684316%2CGenbank:XP_012253012.1;Parent=rna-XM_012397589.2
NW_020311932.1	Gnomon	CDS	38281	38682	.	-	0	Name=XP_012253012.1;ID=cds-XP_012253012.1;Dbxref=GeneID:105684316%2CGenbank:XP_012253012.1;Parent=rna-XM_012397589.2
NW_020311932.1	Gnomon	CDS	37403	37624	.	-	0	Name=XP_012253012.1;ID=cds-XP_012253012.1;Dbxref=GeneID:105684316%2CGenbank:XP_012253012.1;Parent=rna-XM_012397589.2
NW_020311932.1	Gnomon	CDS	36991	37274	.	-	0	Name=XP_012253012.1;ID=cds-XP_012253012.1;Dbxref=GeneID:105684316%2CGenbank:XP_012253012.1;Parent=rna-XM_012397589.2
NW_020311932.1	Gnomon	CDS	36601	36907	.	-	0	Name=XP_012253012.1;ID=cds-XP_012253012.1;Dbxref=GeneID:105684316%2CGenbank:XP_012253012.1;Parent=rna-XM_012397589.2
NW_020311932.1	Gnomon	CDS	36282	36435	.	-	0	Name=XP_012253012.1;ID=cds-XP_012253012.1;Dbxref=GeneID:105684316%2CGenbank:XP_012253012.1;Parent=rna-XM_012397589.2
NW_020311932.1	Gnomon	CDS	35771	35877	.	-	0	Name=XP_012253012.1;ID=cds-XP_012253012.1;Dbxref=GeneID:105684316%2CGenbank:XP_012253012.1;Parent=rna-XM_012397589.2
NW_020311932.1	Gnomon	mRNA	48387	50738	.	+	.	Name=XM_012397504.2;ID=rna-XM_012397504.2;Dbxref=GeneID:105684277%2CGenbank:XM_012397504.2;Parent=gene-LOC105684277
NW_020311932.1	Gnomon	mRNA	75096	80091	.	-	.	Name=XM_012401993.2;ID=rna-XM_012401993.2;Dbxref=GeneID:105686838%2CGenbank:XM_012401993.2;Parent=gene-LOC105686838
NW_020311932.1	Gnomon	CDS	104008	104548	.	-	0	Name=XP_020708452.1;ID=cds-XP_020708452.1;Dbxref=GeneID:105686889%2CGenbank:XP_020708452.1;Parent=rna-XM_020852793.1
NW_020311932.1	Gnomon	CDS	103196	103866	.	-	0	Name=XP_020708452.1;ID=cds-XP_020708452.1;Dbxref=GeneID:105686889%2CGenbank:XP_020708452.1;Parent=rna-XM_020852793.1
NW_020311932.1	Gnomon	CDS	102753	103109	.	-	0	Name=XP_020708452.1;ID=cds-XP_020708452.1;Dbxref=GeneID:105686889%2CGenbank:XP_020708452.1;Parent=rna-XM_020852793.1
NW_020311932.1	Gnomon	exon	102736	103109	.	-	.	ID=exon-XM_020852793.1-3;Dbxref=GeneID:105686889%2CGenbank:XM_020852793.1;Parent=rna-XM_020852793.1
NW_020311932.1	Gnomon	exon	104008	104761	.	-	.	ID=exon-XM_020852793.1-1;Dbxref=GeneID:105686889%2CGenbank:XM_020852793.1;Parent=rna-XM_020852793.1
NW_020311932.1	Gnomon	exon	103196	103866	.	-	.	ID=exon-XM_020852793.1-2;Dbxref=GeneID:105686889%2CGenbank:XM_020852793.1;Parent=rna-XM_020852793.1
NW_020311932.1	Gnomon	exon	82106	82321	.	-	.	ID=exon-XM_012402006.2-2;Dbxref=GeneID:105686843%2CGenbank:XM_012402006.2;Parent=rna-XM_012402006.2
NW_020311932.1	Gnomon	exon	82819	82887	.	-	.	ID=exon-XM_012402006.2-1;Dbxref=GeneID:105686843%2CGenbank:XM_012402006.2;Parent=rna-XM_012402006.2
NW_020311932.1	Gnomon	exon	80095	80204	.	-	.	ID=exon-XM_012402006.2-6;Dbxref=GeneID:105686843%2CGenbank:XM_012402006.2;Parent=rna-XM_012402006.2
NW_020311932.1	Gnomon	exon	80545	80702	.	-	.	ID=exon-XM_012402006.2-5;Dbxref=GeneID:105686843%2CGenbank:XM_012402006.2;Parent=rna-XM_012402006.2
NW_020311932.1	Gnomon	exon	81182	81464	.	-	.	ID=exon-XM_012402006.2-4;Dbxref=GeneID:105686843%2CGenbank:XM_012402006.2;Parent=rna-XM_012402006.2
NW_020311932.1	Gnomon	exon	81566	81761	.	-	.	ID=exon-XM_012402006.2-3;Dbxref=GeneID:105686843%2CGenbank:XM_012402006.2;Parent=rna-XM_012402006.2
NW_020311932.1	Gnomon	CDS	38932	39060	.	-	0	Name=XP_012253013.1;ID=cds-XP_012253013.1;Dbxref=GeneID:105684316%2CGenbank:XP_012253013.1;Parent=rna-XM_012397590.2
NW_020311932.1	Gnomon	CDS	38281	38682	.	-	0	Name=XP_012253013.1;ID=cds-XP_012253013.1;Dbxref=GeneID:105684316%2CGenbank:XP_012253013.1;Parent=rna-XM_012397590.2
NW_020311932.1	Gnomon	CDS	37403	37624	.	-	0	Name=XP_012253013.1;ID=cds-XP_012253013.1;Dbxref=GeneID:105684316%2CGenbank:XP_012253013.1;Parent=rna-XM_012397590.2
NW_020311932.1	Gnomon	CDS	36991	37274	.	-	0	Name=XP_012253013.1;ID=cds-XP_012253013.1;Dbxref=GeneID:105684316%2CGenbank:XP_012253013.1;Parent=rna-XM_012397590.2
NW_020311932.1	Gnomon	CDS	36601	36907	.	-	0	Name=XP_012253013.1;ID=cds-XP_012253013.1;Dbxref=GeneID:105684316%2CGenbank:XP_012253013.1;Parent=rna-XM_012397590.2
NW_020311932.1	Gnomon	CDS	36282	36435	.	-	0	Name=XP_012253013.1;ID=cds-XP_012253013.1;Dbxref=GeneID:105684316%2CGenbank:XP_012253013.1;Parent=rna-XM_012397590.2
NW_020311932.1	Gnomon	CDS	35771	35877	.	-	0	Name=XP_012253013.1;ID=cds-XP_012253013.1;Dbxref=GeneID:105684316%2CGenbank:XP_012253013.1;Parent=rna-XM_012397590.2
NW_020311932.1	Gnomon	CDS	18252	18276	.	-	0	Name=XP_025602302.1;ID=cds-XP_025602302.1;Dbxref=GeneID:105684275%2CGenbank:XP_025602302.1;Parent=rna-XM_025746517.1
NW_020311932.1	Gnomon	CDS	18051	18157	.	-	0	Name=XP_025602302.1;ID=cds-XP_025602302.1;Dbxref=GeneID:105684275%2CGenbank:XP_025602302.1;Parent=rna-XM_025746517.1
NW_020311932.1	Gnomon	CDS	17715	17985	.	-	0	Name=XP_025602302.1;ID=cds-XP_025602302.1;Dbxref=GeneID:105684275%2CGenbank:XP_025602302.1;Parent=rna-XM_025746517.1
NW_020311932.1	Gnomon	CDS	17031	17296	.	-	0	Name=XP_025602302.1;ID=cds-XP_025602302.1;Dbxref=GeneID:105684275%2CGenbank:XP_025602302.1;Parent=rna-XM_025746517.1
NW_020311932.1	Gnomon	CDS	16852	16965	.	-	0	Name=XP_025602302.1;ID=cds-XP_025602302.1;Dbxref=GeneID:105684275%2CGenbank:XP_025602302.1;Parent=rna-XM_025746517.1
NW_020311932.1	Gnomon	CDS	16660	16767	.	-	0	Name=XP_025602302.1;ID=cds-XP_025602302.1;Dbxref=GeneID:105684275%2CGenbank:XP_025602302.1;Parent=rna-XM_025746517.1
NW_020311932.1	Gnomon	gene	15138	16374	.	-	.	Name=LOC112694949;ID=gene-LOC112694949;Dbxref=GeneID:112694949
NW_020311932.1	Gnomon	gene	106501	107244	.	+	.	Name=LOC112694948;ID=gene-LOC112694948;Dbxref=GeneID:112694948
NW_020311932.1	Gnomon	exon	70960	71181	.	-	.	ID=exon-XM_012401995.2-10;Dbxref=GeneID:105686839%2CGenbank:XM_012401995.2;Parent=rna-XM_012401995.2
NW_020311932.1	Gnomon	exon	70689	70824	.	-	.	ID=exon-XM_012401995.2-11;Dbxref=GeneID:105686839%2CGenbank:XM_012401995.2;Parent=rna-XM_012401995.2
NW_020311932.1	Gnomon	exon	69848	69945	.	-	.	ID=exon-XM_012401995.2-14;Dbxref=GeneID:105686839%2CGenbank:XM_012401995.2;Parent=rna-XM_012401995.2
NW_020311932.1	Gnomon	exon	69383	69560	.	-	.	ID=exon-XM_012401995.2-15;Dbxref=GeneID:105686839%2CGenbank:XM_012401995.2;Parent=rna-XM_012401995.2
NW_020311932.1	Gnomon	exon	70413	70592	.	-	.	ID=exon-XM_012401995.2-12;Dbxref=GeneID:105686839%2CGenbank:XM_012401995.2;Parent=rna-XM_012401995.2
NW_020311932.1	Gnomon	exon	70045	70279	.	-	.	ID=exon-XM_012401995.2-13;Dbxref=GeneID:105686839%2CGenbank:XM_012401995.2;Parent=rna-XM_012401995.2
NW_020311932.1	Gnomon	exon	66862	68738	.	-	.	ID=exon-XM_012401995.2-18;Dbxref=GeneID:105686839%2CGenbank:XM_012401995.2;Parent=rna-XM_012401995.2
NW_020311932.1	Gnomon	exon	69018	69145	.	-	.	ID=exon-XM_012401995.2-16;Dbxref=GeneID:105686839%2CGenbank:XM_012401995.2;Parent=rna-XM_012401995.2
NW_020311932.1	Gnomon	exon	68834	68945	.	-	.	ID=exon-XM_012401995.2-17;Dbxref=GeneID:105686839%2CGenbank:XM_012401995.2;Parent=rna-XM_012401995.2
NW_020311932.1	Gnomon	mRNA	66862	74263	.	-	.	Name=XM_012401994.2;ID=rna-XM_012401994.2;Dbxref=GeneID:105686839%2CGenbank:XM_012401994.2;Parent=gene-LOC105686839
NW_020311932.1	Gnomon	CDS	64281	64346	.	+	0	Name=XP_025602301.1;ID=cds-XP_025602301.1;Dbxref=GeneID:105686840%2CGenbank:XP_025602301.1;Parent=rna-XM_025746516.1
NW_020311932.1	Gnomon	CDS	64713	65029	.	+	0	Name=XP_025602301.1;ID=cds-XP_025602301.1;Dbxref=GeneID:105686840%2CGenbank:XP_025602301.1;Parent=rna-XM_025746516.1
NW_020311932.1	Gnomon	CDS	65106	65361	.	+	0	Name=XP_025602301.1;ID=cds-XP_025602301.1;Dbxref=GeneID:105686840%2CGenbank:XP_025602301.1;Parent=rna-XM_025746516.1
NW_020311932.1	Gnomon	CDS	65450	65588	.	+	0	Name=XP_025602301.1;ID=cds-XP_025602301.1;Dbxref=GeneID:105686840%2CGenbank:XP_025602301.1;Parent=rna-XM_025746516.1
NW_020311932.1	Gnomon	CDS	65706	66064	.	+	0	Name=XP_025602301.1;ID=cds-XP_025602301.1;Dbxref=GeneID:105686840%2CGenbank:XP_025602301.1;Parent=rna-XM_025746516.1
NW_020311932.1	Gnomon	CDS	66347	66679	.	+	0	Name=XP_025602301.1;ID=cds-XP_025602301.1;Dbxref=GeneID:105686840%2CGenbank:XP_025602301.1;Parent=rna-XM_025746516.1
NW_020311932.1	Gnomon	CDS	66748	66843	.	+	0	Name=XP_025602301.1;ID=cds-XP_025602301.1;Dbxref=GeneID:105686840%2CGenbank:XP_025602301.1;Parent=rna-XM_025746516.1
NW_020311932.1	Gnomon	mRNA	91999	92799	.	-	.	Name=XM_012402009.2;ID=rna-XM_012402009.2;Dbxref=GeneID:105686844%2CGenbank:XM_012402009.2;Parent=gene-LOC105686844
NW_020311932.1	Gnomon	exon	87514	87732	.	+	.	ID=exon-XM_012401990.2-5;Dbxref=GeneID:105686837%2CGenbank:XM_012401990.2;Parent=rna-XM_012401990.2
NW_020311932.1	Gnomon	exon	87231	87418	.	+	.	ID=exon-XM_012401990.2-4;Dbxref=GeneID:105686837%2CGenbank:XM_012401990.2;Parent=rna-XM_012401990.2
NW_020311932.1	Gnomon	exon	88682	89348	.	+	.	ID=exon-XM_012401990.2-7;Dbxref=GeneID:105686837%2CGenbank:XM_012401990.2;Parent=rna-XM_012401990.2
NW_020311932.1	Gnomon	exon	87817	88583	.	+	.	ID=exon-XM_012401990.2-6;Dbxref=GeneID:105686837%2CGenbank:XM_012401990.2;Parent=rna-XM_012401990.2
NW_020311932.1	Gnomon	exon	89984	90305	.	+	.	ID=exon-XM_012401990.2-9;Dbxref=GeneID:105686837%2CGenbank:XM_012401990.2;Parent=rna-XM_012401990.2
NW_020311932.1	Gnomon	exon	89441	89902	.	+	.	ID=exon-XM_012401990.2-8;Dbxref=GeneID:105686837%2CGenbank:XM_012401990.2;Parent=rna-XM_012401990.2
NW_020311932.1	Gnomon	exon	86557	86641	.	+	.	ID=exon-XM_012401990.2-1;Dbxref=GeneID:105686837%2CGenbank:XM_012401990.2;Parent=rna-XM_012401990.2
NW_020311932.1	Gnomon	exon	87040	87151	.	+	.	ID=exon-XM_012401990.2-3;Dbxref=GeneID:105686837%2CGenbank:XM_012401990.2;Parent=rna-XM_012401990.2
NW_020311932.1	Gnomon	exon	86728	86942	.	+	.	ID=exon-XM_012401990.2-2;Dbxref=GeneID:105686837%2CGenbank:XM_012401990.2;Parent=rna-XM_012401990.2
NW_020311932.1	Gnomon	exon	95095	95176	.	+	.	ID=exon-XR_002305727.1-1;Dbxref=GeneID:105686890%2CGenbank:XR_002305727.1;Parent=rna-XR_002305727.1
NW_020311932.1	Gnomon	exon	98702	99532	.	+	.	ID=exon-XR_002305727.1-2;Dbxref=GeneID:105686890%2CGenbank:XR_002305727.1;Parent=rna-XR_002305727.1
NW_020311932.1	Gnomon	exon	65450	65588	.	+	.	ID=exon-XM_012402000.2-4;Dbxref=GeneID:105686840%2CGenbank:XM_012402000.2;Parent=rna-XM_012402000.2
NW_020311932.1	Gnomon	exon	65106	65361	.	+	.	ID=exon-XM_012402000.2-3;Dbxref=GeneID:105686840%2CGenbank:XM_012402000.2;Parent=rna-XM_012402000.2
NW_020311932.1	Gnomon	exon	64713	65029	.	+	.	ID=exon-XM_012402000.2-2;Dbxref=GeneID:105686840%2CGenbank:XM_012402000.2;Parent=rna-XM_012402000.2
NW_020311932.1	Gnomon	exon	63892	64346	.	+	.	ID=exon-XM_012402000.2-1;Dbxref=GeneID:105686840%2CGenbank:XM_012402000.2;Parent=rna-XM_012402000.2
NW_020311932.1	Gnomon	exon	66921	67013	.	+	.	ID=exon-XM_012402000.2-8;Dbxref=GeneID:105686840%2CGenbank:XM_012402000.2;Parent=rna-XM_012402000.2
NW_020311932.1	Gnomon	exon	66748	66845	.	+	.	ID=exon-XM_012402000.2-7;Dbxref=GeneID:105686840%2CGenbank:XM_012402000.2;Parent=rna-XM_012402000.2
NW_020311932.1	Gnomon	exon	66347	66679	.	+	.	ID=exon-XM_012402000.2-6;Dbxref=GeneID:105686840%2CGenbank:XM_012402000.2;Parent=rna-XM_012402000.2
NW_020311932.1	Gnomon	exon	65706	66064	.	+	.	ID=exon-XM_012402000.2-5;Dbxref=GeneID:105686840%2CGenbank:XM_012402000.2;Parent=rna-XM_012402000.2
NW_020311932.1	Gnomon	mRNA	63892	66856	.	+	.	Name=XM_012402001.2;ID=rna-XM_012402001.2;Dbxref=GeneID:105686840%2CGenbank:XM_012402001.2;Parent=gene-LOC105686840
NW_020311932.1	Gnomon	exon	57020	57164	.	+	.	ID=exon-XM_012397606.2-1;Dbxref=GeneID:105684323%2CGenbank:XM_012397606.2;Parent=rna-XM_012397606.2
NW_020311932.1	Gnomon	exon	57473	57772	.	+	.	ID=exon-XM_012397606.2-3;Dbxref=GeneID:105684323%2CGenbank:XM_012397606.2;Parent=rna-XM_012397606.2
NW_020311932.1	Gnomon	exon	57257	57378	.	+	.	ID=exon-XM_012397606.2-2;Dbxref=GeneID:105684323%2CGenbank:XM_012397606.2;Parent=rna-XM_012397606.2
NW_020311932.1	Gnomon	exon	58175	58363	.	+	.	ID=exon-XM_012397606.2-5;Dbxref=GeneID:105684323%2CGenbank:XM_012397606.2;Parent=rna-XM_012397606.2
NW_020311932.1	Gnomon	exon	57865	58092	.	+	.	ID=exon-XM_012397606.2-4;Dbxref=GeneID:105684323%2CGenbank:XM_012397606.2;Parent=rna-XM_012397606.2
NW_020311932.1	Gnomon	exon	58714	59842	.	+	.	ID=exon-XM_012397606.2-7;Dbxref=GeneID:105684323%2CGenbank:XM_012397606.2;Parent=rna-XM_012397606.2
NW_020311932.1	Gnomon	exon	58448	58616	.	+	.	ID=exon-XM_012397606.2-6;Dbxref=GeneID:105684323%2CGenbank:XM_012397606.2;Parent=rna-XM_012397606.2
NW_020311932.1	Gnomon	CDS	74004	74069	.	-	0	Name=XP_012257419.1;ID=cds-XP_012257419.1;Dbxref=GeneID:105686839%2CGenbank:XP_012257419.1;Parent=rna-XM_012401996.2
NW_020311932.1	Gnomon	CDS	73739	73919	.	-	0	Name=XP_012257419.1;ID=cds-XP_012257419.1;Dbxref=GeneID:105686839%2CGenbank:XP_012257419.1;Parent=rna-XM_012401996.2
NW_020311932.1	Gnomon	CDS	73542	73676	.	-	0	Name=XP_012257419.1;ID=cds-XP_012257419.1;Dbxref=GeneID:105686839%2CGenbank:XP_012257419.1;Parent=rna-XM_012401996.2
NW_020311932.1	Gnomon	CDS	73255	73367	.	-	0	Name=XP_012257419.1;ID=cds-XP_012257419.1;Dbxref=GeneID:105686839%2CGenbank:XP_012257419.1;Parent=rna-XM_012401996.2
NW_020311932.1	Gnomon	CDS	72393	72535	.	-	0	Name=XP_012257419.1;ID=cds-XP_012257419.1;Dbxref=GeneID:105686839%2CGenbank:XP_012257419.1;Parent=rna-XM_012401996.2
NW_020311932.1	Gnomon	CDS	72139	72312	.	-	0	Name=XP_012257419.1;ID=cds-XP_012257419.1;Dbxref=GeneID:105686839%2CGenbank:XP_012257419.1;Parent=rna-XM_012401996.2
NW_020311932.1	Gnomon	CDS	71728	71890	.	-	0	Name=XP_012257419.1;ID=cds-XP_012257419.1;Dbxref=GeneID:105686839%2CGenbank:XP_012257419.1;Parent=rna-XM_012401996.2
NW_020311932.1	Gnomon	CDS	71419	71597	.	-	0	Name=XP_012257419.1;ID=cds-XP_012257419.1;Dbxref=GeneID:105686839%2CGenbank:XP_012257419.1;Parent=rna-XM_012401996.2
NW_020311932.1	Gnomon	CDS	70960	71181	.	-	0	Name=XP_012257419.1;ID=cds-XP_012257419.1;Dbxref=GeneID:105686839%2CGenbank:XP_012257419.1;Parent=rna-XM_012401996.2
NW_020311932.1	Gnomon	CDS	70689	70824	.	-	0	Name=XP_012257419.1;ID=cds-XP_012257419.1;Dbxref=GeneID:105686839%2CGenbank:XP_012257419.1;Parent=rna-XM_012401996.2
NW_020311932.1	Gnomon	CDS	70413	70592	.	-	0	Name=XP_012257419.1;ID=cds-XP_012257419.1;Dbxref=GeneID:105686839%2CGenbank:XP_012257419.1;Parent=rna-XM_012401996.2
NW_020311932.1	Gnomon	CDS	70045	70279	.	-	0	Name=XP_012257419.1;ID=cds-XP_012257419.1;Dbxref=GeneID:105686839%2CGenbank:XP_012257419.1;Parent=rna-XM_012401996.2
NW_020311932.1	Gnomon	CDS	69848	69945	.	-	0	Name=XP_012257419.1;ID=cds-XP_012257419.1;Dbxref=GeneID:105686839%2CGenbank:XP_012257419.1;Parent=rna-XM_012401996.2
NW_020311932.1	Gnomon	CDS	69383	69560	.	-	0	Name=XP_012257419.1;ID=cds-XP_012257419.1;Dbxref=GeneID:105686839%2CGenbank:XP_012257419.1;Parent=rna-XM_012401996.2
NW_020311932.1	Gnomon	CDS	69018	69145	.	-	0	Name=XP_012257419.1;ID=cds-XP_012257419.1;Dbxref=GeneID:105686839%2CGenbank:XP_012257419.1;Parent=rna-XM_012401996.2
NW_020311932.1	Gnomon	CDS	68834	68945	.	-	0	Name=XP_012257419.1;ID=cds-XP_012257419.1;Dbxref=GeneID:105686839%2CGenbank:XP_012257419.1;Parent=rna-XM_012401996.2
NW_020311932.1	Gnomon	CDS	68578	68738	.	-	0	Name=XP_012257419.1;ID=cds-XP_012257419.1;Dbxref=GeneID:105686839%2CGenbank:XP_012257419.1;Parent=rna-XM_012401996.2
NW_020311932.1	Gnomon	exon	87040	87151	.	+	.	ID=exon-XM_012401989.2-5;Dbxref=GeneID:105686837%2CGenbank:XM_012401989.2;Parent=rna-XM_012401989.2
NW_020311932.1	Gnomon	exon	86747	86942	.	+	.	ID=exon-XM_012401989.2-4;Dbxref=GeneID:105686837%2CGenbank:XM_012401989.2;Parent=rna-XM_012401989.2
NW_020311932.1	Gnomon	exon	86448	86641	.	+	.	ID=exon-XM_012401989.2-3;Dbxref=GeneID:105686837%2CGenbank:XM_012401989.2;Parent=rna-XM_012401989.2
NW_020311932.1	Gnomon	exon	86106	86323	.	+	.	ID=exon-XM_012401989.2-2;Dbxref=GeneID:105686837%2CGenbank:XM_012401989.2;Parent=rna-XM_012401989.2
NW_020311932.1	Gnomon	exon	88682	89348	.	+	.	ID=exon-XM_012401989.2-9;Dbxref=GeneID:105686837%2CGenbank:XM_012401989.2;Parent=rna-XM_012401989.2
NW_020311932.1	Gnomon	exon	87817	88583	.	+	.	ID=exon-XM_012401989.2-8;Dbxref=GeneID:105686837%2CGenbank:XM_012401989.2;Parent=rna-XM_012401989.2
NW_020311932.1	Gnomon	exon	87514	87732	.	+	.	ID=exon-XM_012401989.2-7;Dbxref=GeneID:105686837%2CGenbank:XM_012401989.2;Parent=rna-XM_012401989.2
NW_020311932.1	Gnomon	exon	87231	87418	.	+	.	ID=exon-XM_012401989.2-6;Dbxref=GeneID:105686837%2CGenbank:XM_012401989.2;Parent=rna-XM_012401989.2
NW_020311932.1	Gnomon	exon	85392	85772	.	+	.	ID=exon-XM_012401989.2-1;Dbxref=GeneID:105686837%2CGenbank:XM_012401989.2;Parent=rna-XM_012401989.2
NW_020311932.1	Gnomon	mRNA	63749	66856	.	+	.	Name=XM_012402002.2;ID=rna-XM_012402002.2;Dbxref=GeneID:105686840%2CGenbank:XM_012402002.2;Parent=gene-LOC105686840
NW_020311932.1	Gnomon	mRNA	102736	104760	.	-	.	Name=XM_012402122.2;ID=rna-XM_012402122.2;Dbxref=GeneID:105686889%2CGenbank:XM_012402122.2;Parent=gene-LOC105686889
NW_020311932.1	Gnomon	mRNA	92820	94418	.	+	.	Name=XM_012402003.2;ID=rna-XM_012402003.2;Dbxref=GeneID:105686842%2CGenbank:XM_012402003.2;Parent=gene-LOC105686842
NW_020311932.1	Gnomon	CDS	74004	74069	.	-	0	Name=XP_012257418.1;ID=cds-XP_012257418.1;Dbxref=GeneID:105686839%2CGenbank:XP_012257418.1;Parent=rna-XM_012401995.2
NW_020311932.1	Gnomon	CDS	73739	73919	.	-	0	Name=XP_012257418.1;ID=cds-XP_012257418.1;Dbxref=GeneID:105686839%2CGenbank:XP_012257418.1;Parent=rna-XM_012401995.2
NW_020311932.1	Gnomon	CDS	73542	73676	.	-	0	Name=XP_012257418.1;ID=cds-XP_012257418.1;Dbxref=GeneID:105686839%2CGenbank:XP_012257418.1;Parent=rna-XM_012401995.2
NW_020311932.1	Gnomon	CDS	73255	73367	.	-	0	Name=XP_012257418.1;ID=cds-XP_012257418.1;Dbxref=GeneID:105686839%2CGenbank:XP_012257418.1;Parent=rna-XM_012401995.2
NW_020311932.1	Gnomon	CDS	72393	72535	.	-	0	Name=XP_012257418.1;ID=cds-XP_012257418.1;Dbxref=GeneID:105686839%2CGenbank:XP_012257418.1;Parent=rna-XM_012401995.2
NW_020311932.1	Gnomon	CDS	72139	72312	.	-	0	Name=XP_012257418.1;ID=cds-XP_012257418.1;Dbxref=GeneID:105686839%2CGenbank:XP_012257418.1;Parent=rna-XM_012401995.2
NW_020311932.1	Gnomon	CDS	71728	71890	.	-	0	Name=XP_012257418.1;ID=cds-XP_012257418.1;Dbxref=GeneID:105686839%2CGenbank:XP_012257418.1;Parent=rna-XM_012401995.2
NW_020311932.1	Gnomon	CDS	71419	71597	.	-	0	Name=XP_012257418.1;ID=cds-XP_012257418.1;Dbxref=GeneID:105686839%2CGenbank:XP_012257418.1;Parent=rna-XM_012401995.2
NW_020311932.1	Gnomon	CDS	70960	71181	.	-	0	Name=XP_012257418.1;ID=cds-XP_012257418.1;Dbxref=GeneID:105686839%2CGenbank:XP_012257418.1;Parent=rna-XM_012401995.2
NW_020311932.1	Gnomon	CDS	70689	70824	.	-	0	Name=XP_012257418.1;ID=cds-XP_012257418.1;Dbxref=GeneID:105686839%2CGenbank:XP_012257418.1;Parent=rna-XM_012401995.2
NW_020311932.1	Gnomon	CDS	70413	70592	.	-	0	Name=XP_012257418.1;ID=cds-XP_012257418.1;Dbxref=GeneID:105686839%2CGenbank:XP_012257418.1;Parent=rna-XM_012401995.2
NW_020311932.1	Gnomon	CDS	70045	70279	.	-	0	Name=XP_012257418.1;ID=cds-XP_012257418.1;Dbxref=GeneID:105686839%2CGenbank:XP_012257418.1;Parent=rna-XM_012401995.2
NW_020311932.1	Gnomon	CDS	69848	69945	.	-	0	Name=XP_012257418.1;ID=cds-XP_012257418.1;Dbxref=GeneID:105686839%2CGenbank:XP_012257418.1;Parent=rna-XM_012401995.2
NW_020311932.1	Gnomon	CDS	69383	69560	.	-	0	Name=XP_012257418.1;ID=cds-XP_012257418.1;Dbxref=GeneID:105686839%2CGenbank:XP_012257418.1;Parent=rna-XM_012401995.2
NW_020311932.1	Gnomon	CDS	69018	69145	.	-	0	Name=XP_012257418.1;ID=cds-XP_012257418.1;Dbxref=GeneID:105686839%2CGenbank:XP_012257418.1;Parent=rna-XM_012401995.2
NW_020311932.1	Gnomon	CDS	68834	68945	.	-	0	Name=XP_012257418.1;ID=cds-XP_012257418.1;Dbxref=GeneID:105686839%2CGenbank:XP_012257418.1;Parent=rna-XM_012401995.2
NW_020311932.1	Gnomon	CDS	68578	68738	.	-	0	Name=XP_012257418.1;ID=cds-XP_012257418.1;Dbxref=GeneID:105686839%2CGenbank:XP_012257418.1;Parent=rna-XM_012401995.2
NW_020311932.1	Gnomon	mRNA	94902	102577	.	+	.	Name=XM_012402123.2;ID=rna-XM_012402123.2;Dbxref=GeneID:105686890%2CGenbank:XM_012402123.2;Parent=gene-LOC105686890
NW_020311932.1	Gnomon	exon	72139	72312	.	-	.	ID=exon-XM_012401995.2-7;Dbxref=GeneID:105686839%2CGenbank:XM_012401995.2;Parent=rna-XM_012401995.2
NW_020311932.1	Gnomon	exon	71728	71890	.	-	.	ID=exon-XM_012401995.2-8;Dbxref=GeneID:105686839%2CGenbank:XM_012401995.2;Parent=rna-XM_012401995.2
NW_020311932.1	Gnomon	exon	71419	71597	.	-	.	ID=exon-XM_012401995.2-9;Dbxref=GeneID:105686839%2CGenbank:XM_012401995.2;Parent=rna-XM_012401995.2
NW_020311932.1	Gnomon	exon	74418	75093	.	-	.	ID=exon-XM_012401995.2-1;Dbxref=GeneID:105686839%2CGenbank:XM_012401995.2;Parent=rna-XM_012401995.2
NW_020311932.1	Gnomon	exon	74004	74082	.	-	.	ID=exon-XM_012401995.2-2;Dbxref=GeneID:105686839%2CGenbank:XM_012401995.2;Parent=rna-XM_012401995.2
NW_020311932.1	Gnomon	exon	73739	73919	.	-	.	ID=exon-XM_012401995.2-3;Dbxref=GeneID:105686839%2CGenbank:XM_012401995.2;Parent=rna-XM_012401995.2
NW_020311932.1	Gnomon	exon	73542	73676	.	-	.	ID=exon-XM_012401995.2-4;Dbxref=GeneID:105686839%2CGenbank:XM_012401995.2;Parent=rna-XM_012401995.2
NW_020311932.1	Gnomon	exon	73255	73367	.	-	.	ID=exon-XM_012401995.2-5;Dbxref=GeneID:105686839%2CGenbank:XM_012401995.2;Parent=rna-XM_012401995.2
NW_020311932.1	Gnomon	exon	72393	72535	.	-	.	ID=exon-XM_012401995.2-6;Dbxref=GeneID:105686839%2CGenbank:XM_012401995.2;Parent=rna-XM_012401995.2
NW_020311932.1	Gnomon	mRNA	92820	94418	.	+	.	Name=XM_012402004.2;ID=rna-XM_012402004.2;Dbxref=GeneID:105686842%2CGenbank:XM_012402004.2;Parent=gene-LOC105686842
NW_020311932.1	Gnomon	mRNA	96225	102577	.	+	.	Name=XM_012402124.2;ID=rna-XM_012402124.2;Dbxref=GeneID:105686890%2CGenbank:XM_012402124.2;Parent=gene-LOC105686890
NW_020311932.1	Gnomon	exon	38932	39136	.	-	.	ID=exon-XM_012397590.2-2;Dbxref=GeneID:105684316%2CGenbank:XM_012397590.2;Parent=rna-XM_012397590.2
NW_020311932.1	Gnomon	exon	38281	38682	.	-	.	ID=exon-XM_012397590.2-3;Dbxref=GeneID:105684316%2CGenbank:XM_012397590.2;Parent=rna-XM_012397590.2
NW_020311932.1	Gnomon	exon	40168	40594	.	-	.	ID=exon-XM_012397590.2-1;Dbxref=GeneID:105684316%2CGenbank:XM_012397590.2;Parent=rna-XM_012397590.2
NW_020311932.1	Gnomon	exon	35711	35877	.	-	.	ID=exon-XM_012397590.2-8;Dbxref=GeneID:105684316%2CGenbank:XM_012397590.2;Parent=rna-XM_012397590.2
NW_020311932.1	Gnomon	exon	33170	34543	.	-	.	ID=exon-XM_012397590.2-9;Dbxref=GeneID:105684316%2CGenbank:XM_012397590.2;Parent=rna-XM_012397590.2
NW_020311932.1	Gnomon	exon	36601	36907	.	-	.	ID=exon-XM_012397590.2-6;Dbxref=GeneID:105684316%2CGenbank:XM_012397590.2;Parent=rna-XM_012397590.2
NW_020311932.1	Gnomon	exon	36282	36435	.	-	.	ID=exon-XM_012397590.2-7;Dbxref=GeneID:105684316%2CGenbank:XM_012397590.2;Parent=rna-XM_012397590.2
NW_020311932.1	Gnomon	exon	37403	37624	.	-	.	ID=exon-XM_012397590.2-4;Dbxref=GeneID:105684316%2CGenbank:XM_012397590.2;Parent=rna-XM_012397590.2
NW_020311932.1	Gnomon	exon	36991	37274	.	-	.	ID=exon-XM_012397590.2-5;Dbxref=GeneID:105684316%2CGenbank:XM_012397590.2;Parent=rna-XM_012397590.2
NW_020311932.1	Gnomon	CDS	74180	74205	.	-	0	Name=XP_012257417.1;ID=cds-XP_012257417.1;Dbxref=GeneID:105686839%2CGenbank:XP_012257417.1;Parent=rna-XM_012401994.2
NW_020311932.1	Gnomon	CDS	74004	74082	.	-	0	Name=XP_012257417.1;ID=cds-XP_012257417.1;Dbxref=GeneID:105686839%2CGenbank:XP_012257417.1;Parent=rna-XM_012401994.2
NW_020311932.1	Gnomon	CDS	73739	73919	.	-	0	Name=XP_012257417.1;ID=cds-XP_012257417.1;Dbxref=GeneID:105686839%2CGenbank:XP_012257417.1;Parent=rna-XM_012401994.2
NW_020311932.1	Gnomon	CDS	73542	73676	.	-	0	Name=XP_012257417.1;ID=cds-XP_012257417.1;Dbxref=GeneID:105686839%2CGenbank:XP_012257417.1;Parent=rna-XM_012401994.2
NW_020311932.1	Gnomon	CDS	73255	73367	.	-	0	Name=XP_012257417.1;ID=cds-XP_012257417.1;Dbxref=GeneID:105686839%2CGenbank:XP_012257417.1;Parent=rna-XM_012401994.2
NW_020311932.1	Gnomon	CDS	72393	72535	.	-	0	Name=XP_012257417.1;ID=cds-XP_012257417.1;Dbxref=GeneID:105686839%2CGenbank:XP_012257417.1;Parent=rna-XM_012401994.2
NW_020311932.1	Gnomon	CDS	72139	72312	.	-	0	Name=XP_012257417.1;ID=cds-XP_012257417.1;Dbxref=GeneID:105686839%2CGenbank:XP_012257417.1;Parent=rna-XM_012401994.2
NW_020311932.1	Gnomon	CDS	71728	71890	.	-	0	Name=XP_012257417.1;ID=cds-XP_012257417.1;Dbxref=GeneID:105686839%2CGenbank:XP_012257417.1;Parent=rna-XM_012401994.2
NW_020311932.1	Gnomon	CDS	71419	71597	.	-	0	Name=XP_012257417.1;ID=cds-XP_012257417.1;Dbxref=GeneID:105686839%2CGenbank:XP_012257417.1;Parent=rna-XM_012401994.2
NW_020311932.1	Gnomon	CDS	70960	71181	.	-	0	Name=XP_012257417.1;ID=cds-XP_012257417.1;Dbxref=GeneID:105686839%2CGenbank:XP_012257417.1;Parent=rna-XM_012401994.2
NW_020311932.1	Gnomon	CDS	70689	70824	.	-	0	Name=XP_012257417.1;ID=cds-XP_012257417.1;Dbxref=GeneID:105686839%2CGenbank:XP_012257417.1;Parent=rna-XM_012401994.2
NW_020311932.1	Gnomon	CDS	70413	70592	.	-	0	Name=XP_012257417.1;ID=cds-XP_012257417.1;Dbxref=GeneID:105686839%2CGenbank:XP_012257417.1;Parent=rna-XM_012401994.2
NW_020311932.1	Gnomon	CDS	70045	70279	.	-	0	Name=XP_012257417.1;ID=cds-XP_012257417.1;Dbxref=GeneID:105686839%2CGenbank:XP_012257417.1;Parent=rna-XM_012401994.2
NW_020311932.1	Gnomon	CDS	69848	69945	.	-	0	Name=XP_012257417.1;ID=cds-XP_012257417.1;Dbxref=GeneID:105686839%2CGenbank:XP_012257417.1;Parent=rna-XM_012401994.2
NW_020311932.1	Gnomon	CDS	69383	69560	.	-	0	Name=XP_012257417.1;ID=cds-XP_012257417.1;Dbxref=GeneID:105686839%2CGenbank:XP_012257417.1;Parent=rna-XM_012401994.2
NW_020311932.1	Gnomon	CDS	69018	69145	.	-	0	Name=XP_012257417.1;ID=cds-XP_012257417.1;Dbxref=GeneID:105686839%2CGenbank:XP_012257417.1;Parent=rna-XM_012401994.2
NW_020311932.1	Gnomon	CDS	68834	68945	.	-	0	Name=XP_012257417.1;ID=cds-XP_012257417.1;Dbxref=GeneID:105686839%2CGenbank:XP_012257417.1;Parent=rna-XM_012401994.2
NW_020311932.1	Gnomon	CDS	68578	68738	.	-	0	Name=XP_012257417.1;ID=cds-XP_012257417.1;Dbxref=GeneID:105686839%2CGenbank:XP_012257417.1;Parent=rna-XM_012401994.2
NW_020311932.1	Gnomon	exon	101762	102577	.	+	.	ID=exon-XM_025746514.1-2;Dbxref=GeneID:105686890%2CGenbank:XM_025746514.1;Parent=rna-XM_025746514.1
NW_020311932.1	Gnomon	exon	96537	97820	.	+	.	ID=exon-XM_025746514.1-1;Dbxref=GeneID:105686890%2CGenbank:XM_025746514.1;Parent=rna-XM_025746514.1
NW_020311932.1	Gnomon	exon	10268	10753	.	+	.	ID=exon-XM_012397572.2-1;Dbxref=GeneID:105684309%2CGenbank:XM_012397572.2;Parent=rna-XM_012397572.2
NW_020311932.1	Gnomon	exon	10888	11127	.	+	.	ID=exon-XM_012397572.2-2;Dbxref=GeneID:105684309%2CGenbank:XM_012397572.2;Parent=rna-XM_012397572.2
NW_020311932.1	Gnomon	exon	11243	11918	.	+	.	ID=exon-XM_012397572.2-3;Dbxref=GeneID:105684309%2CGenbank:XM_012397572.2;Parent=rna-XM_012397572.2
NW_020311932.1	Gnomon	exon	40168	40594	.	-	.	ID=exon-XM_012397589.2-1;Dbxref=GeneID:105684316%2CGenbank:XM_012397589.2;Parent=rna-XM_012397589.2
NW_020311932.1	Gnomon	exon	38932	39157	.	-	.	ID=exon-XM_012397589.2-2;Dbxref=GeneID:105684316%2CGenbank:XM_012397589.2;Parent=rna-XM_012397589.2
NW_020311932.1	Gnomon	exon	38281	38682	.	-	.	ID=exon-XM_012397589.2-3;Dbxref=GeneID:105684316%2CGenbank:XM_012397589.2;Parent=rna-XM_012397589.2
NW_020311932.1	Gnomon	exon	37403	37624	.	-	.	ID=exon-XM_012397589.2-4;Dbxref=GeneID:105684316%2CGenbank:XM_012397589.2;Parent=rna-XM_012397589.2
NW_020311932.1	Gnomon	exon	36991	37274	.	-	.	ID=exon-XM_012397589.2-5;Dbxref=GeneID:105684316%2CGenbank:XM_012397589.2;Parent=rna-XM_012397589.2
NW_020311932.1	Gnomon	exon	36601	36907	.	-	.	ID=exon-XM_012397589.2-6;Dbxref=GeneID:105684316%2CGenbank:XM_012397589.2;Parent=rna-XM_012397589.2
NW_020311932.1	Gnomon	exon	36282	36435	.	-	.	ID=exon-XM_012397589.2-7;Dbxref=GeneID:105684316%2CGenbank:XM_012397589.2;Parent=rna-XM_012397589.2
NW_020311932.1	Gnomon	exon	35711	35877	.	-	.	ID=exon-XM_012397589.2-8;Dbxref=GeneID:105684316%2CGenbank:XM_012397589.2;Parent=rna-XM_012397589.2
NW_020311932.1	Gnomon	exon	33170	34543	.	-	.	ID=exon-XM_012397589.2-9;Dbxref=GeneID:105684316%2CGenbank:XM_012397589.2;Parent=rna-XM_012397589.2
NW_020311932.1	Gnomon	mRNA	100838	102577	.	+	.	Name=XM_012402125.3;ID=rna-XM_012402125.3;Dbxref=GeneID:105686890%2CGenbank:XM_012402125.3;Parent=gene-LOC105686890
NW_020311932.1	Gnomon	mRNA	86557	91899	.	+	.	Name=XM_012401990.2;ID=rna-XM_012401990.2;Dbxref=GeneID:105686837%2CGenbank:XM_012401990.2;Parent=gene-LOC105686837
NW_020311932.1	Gnomon	CDS	79519	79614	.	-	0	Name=XP_012257416.1;ID=cds-XP_012257416.1;Dbxref=GeneID:105686838%2CGenbank:XP_012257416.1;Parent=rna-XM_012401993.2
NW_020311932.1	Gnomon	CDS	78618	79133	.	-	0	Name=XP_012257416.1;ID=cds-XP_012257416.1;Dbxref=GeneID:105686838%2CGenbank:XP_012257416.1;Parent=rna-XM_012401993.2
NW_020311932.1	Gnomon	CDS	77764	78443	.	-	0	Name=XP_012257416.1;ID=cds-XP_012257416.1;Dbxref=GeneID:105686838%2CGenbank:XP_012257416.1;Parent=rna-XM_012401993.2
NW_020311932.1	Gnomon	CDS	77278	77656	.	-	0	Name=XP_012257416.1;ID=cds-XP_012257416.1;Dbxref=GeneID:105686838%2CGenbank:XP_012257416.1;Parent=rna-XM_012401993.2
NW_020311932.1	Gnomon	CDS	76861	77151	.	-	0	Name=XP_012257416.1;ID=cds-XP_012257416.1;Dbxref=GeneID:105686838%2CGenbank:XP_012257416.1;Parent=rna-XM_012401993.2
NW_020311932.1	Gnomon	CDS	76316	76780	.	-	0	Name=XP_012257416.1;ID=cds-XP_012257416.1;Dbxref=GeneID:105686838%2CGenbank:XP_012257416.1;Parent=rna-XM_012401993.2
NW_020311932.1	Gnomon	CDS	76117	76238	.	-	0	Name=XP_012257416.1;ID=cds-XP_012257416.1;Dbxref=GeneID:105686838%2CGenbank:XP_012257416.1;Parent=rna-XM_012401993.2
NW_020311932.1	Gnomon	CDS	75834	76023	.	-	0	Name=XP_012257416.1;ID=cds-XP_012257416.1;Dbxref=GeneID:105686838%2CGenbank:XP_012257416.1;Parent=rna-XM_012401993.2
NW_020311932.1	Gnomon	CDS	75587	75697	.	-	0	Name=XP_012257416.1;ID=cds-XP_012257416.1;Dbxref=GeneID:105686838%2CGenbank:XP_012257416.1;Parent=rna-XM_012401993.2
NW_020311932.1	Gnomon	CDS	82819	82821	.	-	0	Name=XP_012257429.1;ID=cds-XP_012257429.1;Dbxref=GeneID:105686843%2CGenbank:XP_012257429.1;Parent=rna-XM_012402006.2
NW_020311932.1	Gnomon	CDS	82106	82321	.	-	0	Name=XP_012257429.1;ID=cds-XP_012257429.1;Dbxref=GeneID:105686843%2CGenbank:XP_012257429.1;Parent=rna-XM_012402006.2
NW_020311932.1	Gnomon	CDS	81566	81761	.	-	0	Name=XP_012257429.1;ID=cds-XP_012257429.1;Dbxref=GeneID:105686843%2CGenbank:XP_012257429.1;Parent=rna-XM_012402006.2
NW_020311932.1	Gnomon	CDS	81182	81464	.	-	0	Name=XP_012257429.1;ID=cds-XP_012257429.1;Dbxref=GeneID:105686843%2CGenbank:XP_012257429.1;Parent=rna-XM_012402006.2
NW_020311932.1	Gnomon	CDS	80545	80702	.	-	0	Name=XP_012257429.1;ID=cds-XP_012257429.1;Dbxref=GeneID:105686843%2CGenbank:XP_012257429.1;Parent=rna-XM_012402006.2
NW_020311932.1	Gnomon	CDS	80119	80204	.	-	0	Name=XP_012257429.1;ID=cds-XP_012257429.1;Dbxref=GeneID:105686843%2CGenbank:XP_012257429.1;Parent=rna-XM_012402006.2
NW_020311932.1	Gnomon	exon	69018	69145	.	-	.	ID=exon-XM_012401999.2-14;Dbxref=GeneID:105686839%2CGenbank:XM_012401999.2;Parent=rna-XM_012401999.2
NW_020311932.1	Gnomon	exon	68834	68945	.	-	.	ID=exon-XM_012401999.2-15;Dbxref=GeneID:105686839%2CGenbank:XM_012401999.2;Parent=rna-XM_012401999.2
NW_020311932.1	Gnomon	exon	69848	69945	.	-	.	ID=exon-XM_012401999.2-12;Dbxref=GeneID:105686839%2CGenbank:XM_012401999.2;Parent=rna-XM_012401999.2
NW_020311932.1	Gnomon	exon	69383	69560	.	-	.	ID=exon-XM_012401999.2-13;Dbxref=GeneID:105686839%2CGenbank:XM_012401999.2;Parent=rna-XM_012401999.2
NW_020311932.1	Gnomon	exon	70413	70592	.	-	.	ID=exon-XM_012401999.2-10;Dbxref=GeneID:105686839%2CGenbank:XM_012401999.2;Parent=rna-XM_012401999.2
NW_020311932.1	Gnomon	exon	70045	70279	.	-	.	ID=exon-XM_012401999.2-11;Dbxref=GeneID:105686839%2CGenbank:XM_012401999.2;Parent=rna-XM_012401999.2
NW_020311932.1	Gnomon	exon	66862	68738	.	-	.	ID=exon-XM_012401999.2-16;Dbxref=GeneID:105686839%2CGenbank:XM_012401999.2;Parent=rna-XM_012401999.2
NW_020311932.1	Gnomon	exon	31887	32162	.	+	.	ID=exon-XM_012397595.2-3;Dbxref=GeneID:105684318%2CGenbank:XM_012397595.2;Parent=rna-XM_012397595.2
NW_020311932.1	Gnomon	exon	32233	32362	.	+	.	ID=exon-XM_012397595.2-4;Dbxref=GeneID:105684318%2CGenbank:XM_012397595.2;Parent=rna-XM_012397595.2
NW_020311932.1	Gnomon	exon	32444	32700	.	+	.	ID=exon-XM_012397595.2-5;Dbxref=GeneID:105684318%2CGenbank:XM_012397595.2;Parent=rna-XM_012397595.2
NW_020311932.1	Gnomon	exon	31040	31274	.	+	.	ID=exon-XM_012397595.2-1;Dbxref=GeneID:105684318%2CGenbank:XM_012397595.2;Parent=rna-XM_012397595.2
NW_020311932.1	Gnomon	exon	31404	31753	.	+	.	ID=exon-XM_012397595.2-2;Dbxref=GeneID:105684318%2CGenbank:XM_012397595.2;Parent=rna-XM_012397595.2
NW_020311932.1	Gnomon	exon	7585	7948	.	+	.	ID=exon-XM_025746519.1-6;Dbxref=GeneID:105684311%2CGenbank:XM_025746519.1;Parent=rna-XM_025746519.1
NW_020311932.1	Gnomon	exon	6597	6905	.	+	.	ID=exon-XM_025746519.1-2;Dbxref=GeneID:105684311%2CGenbank:XM_025746519.1;Parent=rna-XM_025746519.1
NW_020311932.1	Gnomon	exon	6970	7097	.	+	.	ID=exon-XM_025746519.1-3;Dbxref=GeneID:105684311%2CGenbank:XM_025746519.1;Parent=rna-XM_025746519.1
NW_020311932.1	Gnomon	exon	7153	7276	.	+	.	ID=exon-XM_025746519.1-4;Dbxref=GeneID:105684311%2CGenbank:XM_025746519.1;Parent=rna-XM_025746519.1
NW_020311932.1	Gnomon	exon	7358	7524	.	+	.	ID=exon-XM_025746519.1-5;Dbxref=GeneID:105684311%2CGenbank:XM_025746519.1;Parent=rna-XM_025746519.1
NW_020311932.1	Gnomon	exon	4089	6053	.	+	.	ID=exon-XM_025746519.1-1;Dbxref=GeneID:105684311%2CGenbank:XM_025746519.1;Parent=rna-XM_025746519.1
NW_020311932.1	Gnomon	exon	96227	96497	.	+	.	ID=exon-XM_020852794.1-1;Dbxref=GeneID:105686890%2CGenbank:XM_020852794.1;Parent=rna-XM_020852794.1
NW_020311932.1	Gnomon	exon	97517	97820	.	+	.	ID=exon-XM_020852794.1-2;Dbxref=GeneID:105686890%2CGenbank:XM_020852794.1;Parent=rna-XM_020852794.1
NW_020311932.1	Gnomon	exon	101762	102577	.	+	.	ID=exon-XM_020852794.1-3;Dbxref=GeneID:105686890%2CGenbank:XM_020852794.1;Parent=rna-XM_020852794.1
NW_020311932.1	Gnomon	CDS	84892	85034	.	-	0	Name=XP_020708470.1;ID=cds-XP_020708470.1;Dbxref=GeneID:110116782%2CGenbank:XP_020708470.1;Parent=rna-XM_020852811.1
NW_020311932.1	Gnomon	CDS	84399	84520	.	-	0	Name=XP_020708470.1;ID=cds-XP_020708470.1;Dbxref=GeneID:110116782%2CGenbank:XP_020708470.1;Parent=rna-XM_020852811.1
NW_020311932.1	Gnomon	CDS	84227	84302	.	-	0	Name=XP_020708470.1;ID=cds-XP_020708470.1;Dbxref=GeneID:110116782%2CGenbank:XP_020708470.1;Parent=rna-XM_020852811.1
NW_020311932.1	Gnomon	CDS	83841	83976	.	-	0	Name=XP_020708470.1;ID=cds-XP_020708470.1;Dbxref=GeneID:110116782%2CGenbank:XP_020708470.1;Parent=rna-XM_020852811.1
NW_020311932.1	Gnomon	CDS	82899	82937	.	-	0	Name=XP_020708470.1;ID=cds-XP_020708470.1;Dbxref=GeneID:110116782%2CGenbank:XP_020708470.1;Parent=rna-XM_020852811.1
NW_020311932.1	Gnomon	lnc_RNA	21861	23860	.	-	.	Name=XR_002305594.1;ID=rna-XR_002305594.1;Dbxref=GeneID:110116902%2CGenbank:XR_002305594.1;Parent=gene-LOC110116902
NW_020311932.1	Gnomon	exon	80112	80243	.	+	.	ID=exon-XR_001103077.2-1;Dbxref=GeneID:105686845%2CGenbank:XR_001103077.2;Parent=rna-XR_001103077.2
NW_020311932.1	Gnomon	exon	82786	82868	.	+	.	ID=exon-XR_001103077.2-3;Dbxref=GeneID:105686845%2CGenbank:XR_001103077.2;Parent=rna-XR_001103077.2
NW_020311932.1	Gnomon	exon	80501	80615	.	+	.	ID=exon-XR_001103077.2-2;Dbxref=GeneID:105686845%2CGenbank:XR_001103077.2;Parent=rna-XR_001103077.2
NW_020311932.1	Gnomon	exon	9576	9758	.	-	.	ID=exon-XM_012397571.3-2;Dbxref=GeneID:105684308%2CGenbank:XM_012397571.3;Parent=rna-XM_012397571.3
NW_020311932.1	Gnomon	exon	9197	9494	.	-	.	ID=exon-XM_012397571.3-3;Dbxref=GeneID:105684308%2CGenbank:XM_012397571.3;Parent=rna-XM_012397571.3
NW_020311932.1	Gnomon	exon	9921	10013	.	-	.	ID=exon-XM_012397571.3-1;Dbxref=GeneID:105684308%2CGenbank:XM_012397571.3;Parent=rna-XM_012397571.3
NW_020311932.1	Gnomon	exon	8775	9109	.	-	.	ID=exon-XM_012397571.3-4;Dbxref=GeneID:105684308%2CGenbank:XM_012397571.3;Parent=rna-XM_012397571.3
NW_020311932.1	Gnomon	exon	8047	8492	.	-	.	ID=exon-XM_012397571.3-5;Dbxref=GeneID:105684308%2CGenbank:XM_012397571.3;Parent=rna-XM_012397571.3
NW_020311932.1	Gnomon	exon	101762	102577	.	+	.	ID=exon-XM_012402123.2-2;Dbxref=GeneID:105686890%2CGenbank:XM_012402123.2;Parent=rna-XM_012402123.2
NW_020311932.1	Gnomon	exon	94902	95176	.	+	.	ID=exon-XM_012402123.2-1;Dbxref=GeneID:105686890%2CGenbank:XM_012402123.2;Parent=rna-XM_012402123.2
NW_020311932.1	Gnomon	CDS	26354	26363	.	+	0	Name=XP_012253030.1;ID=cds-XP_012253030.1;Dbxref=GeneID:105684324%2CGenbank:XP_012253030.1;Parent=rna-XM_012397607.2
NW_020311932.1	Gnomon	CDS	26784	27096	.	+	0	Name=XP_012253030.1;ID=cds-XP_012253030.1;Dbxref=GeneID:105684324%2CGenbank:XP_012253030.1;Parent=rna-XM_012397607.2
NW_020311932.1	Gnomon	CDS	27168	27463	.	+	0	Name=XP_012253030.1;ID=cds-XP_012253030.1;Dbxref=GeneID:105684324%2CGenbank:XP_012253030.1;Parent=rna-XM_012397607.2
NW_020311932.1	Gnomon	CDS	28605	28832	.	+	0	Name=XP_012253030.1;ID=cds-XP_012253030.1;Dbxref=GeneID:105684324%2CGenbank:XP_012253030.1;Parent=rna-XM_012397607.2
NW_020311932.1	Gnomon	CDS	28895	29991	.	+	0	Name=XP_012253030.1;ID=cds-XP_012253030.1;Dbxref=GeneID:105684324%2CGenbank:XP_012253030.1;Parent=rna-XM_012397607.2
NW_020311932.1	Gnomon	exon	26784	27096	.	+	.	ID=exon-XM_012397607.2-2;Dbxref=GeneID:105684324%2CGenbank:XM_012397607.2;Parent=rna-XM_012397607.2
NW_020311932.1	Gnomon	exon	26177	26363	.	+	.	ID=exon-XM_012397607.2-1;Dbxref=GeneID:105684324%2CGenbank:XM_012397607.2;Parent=rna-XM_012397607.2
NW_020311932.1	Gnomon	exon	28895	30790	.	+	.	ID=exon-XM_012397607.2-5;Dbxref=GeneID:105684324%2CGenbank:XM_012397607.2;Parent=rna-XM_012397607.2
NW_020311932.1	Gnomon	exon	28605	28832	.	+	.	ID=exon-XM_012397607.2-4;Dbxref=GeneID:105684324%2CGenbank:XM_012397607.2;Parent=rna-XM_012397607.2
NW_020311932.1	Gnomon	exon	27168	27463	.	+	.	ID=exon-XM_012397607.2-3;Dbxref=GeneID:105684324%2CGenbank:XM_012397607.2;Parent=rna-XM_012397607.2
NW_020311932.1	Gnomon	exon	70413	70592	.	-	.	ID=exon-XM_012401996.2-12;Dbxref=GeneID:105686839%2CGenbank:XM_012401996.2;Parent=rna-XM_012401996.2
NW_020311932.1	Gnomon	exon	70689	70824	.	-	.	ID=exon-XM_012401996.2-11;Dbxref=GeneID:105686839%2CGenbank:XM_012401996.2;Parent=rna-XM_012401996.2
NW_020311932.1	Gnomon	exon	70960	71181	.	-	.	ID=exon-XM_012401996.2-10;Dbxref=GeneID:105686839%2CGenbank:XM_012401996.2;Parent=rna-XM_012401996.2
NW_020311932.1	Gnomon	exon	66862	68738	.	-	.	ID=exon-XM_012401996.2-18;Dbxref=GeneID:105686839%2CGenbank:XM_012401996.2;Parent=rna-XM_012401996.2
NW_020311932.1	Gnomon	exon	68834	68945	.	-	.	ID=exon-XM_012401996.2-17;Dbxref=GeneID:105686839%2CGenbank:XM_012401996.2;Parent=rna-XM_012401996.2
NW_020311932.1	Gnomon	exon	69018	69145	.	-	.	ID=exon-XM_012401996.2-16;Dbxref=GeneID:105686839%2CGenbank:XM_012401996.2;Parent=rna-XM_012401996.2
NW_020311932.1	Gnomon	exon	69383	69560	.	-	.	ID=exon-XM_012401996.2-15;Dbxref=GeneID:105686839%2CGenbank:XM_012401996.2;Parent=rna-XM_012401996.2
NW_020311932.1	Gnomon	exon	69848	69945	.	-	.	ID=exon-XM_012401996.2-14;Dbxref=GeneID:105686839%2CGenbank:XM_012401996.2;Parent=rna-XM_012401996.2
NW_020311932.1	Gnomon	exon	70045	70279	.	-	.	ID=exon-XM_012401996.2-13;Dbxref=GeneID:105686839%2CGenbank:XM_012401996.2;Parent=rna-XM_012401996.2
NW_020311932.1	Gnomon	mRNA	63892	67013	.	+	.	Name=XM_012402000.2;ID=rna-XM_012402000.2;Dbxref=GeneID:105686840%2CGenbank:XM_012402000.2;Parent=gene-LOC105686840
NW_020311932.1	Gnomon	exon	51514	51941	.	+	.	ID=exon-XM_012397501.2-1;Dbxref=GeneID:105684274%2CGenbank:XM_012397501.2;Parent=rna-XM_012397501.2
NW_020311932.1	Gnomon	exon	52596	52786	.	+	.	ID=exon-XM_012397501.2-2;Dbxref=GeneID:105684274%2CGenbank:XM_012397501.2;Parent=rna-XM_012397501.2
NW_020311932.1	Gnomon	exon	52924	53086	.	+	.	ID=exon-XM_012397501.2-3;Dbxref=GeneID:105684274%2CGenbank:XM_012397501.2;Parent=rna-XM_012397501.2
NW_020311932.1	Gnomon	exon	53259	53315	.	+	.	ID=exon-XM_012397501.2-4;Dbxref=GeneID:105684274%2CGenbank:XM_012397501.2;Parent=rna-XM_012397501.2
NW_020311932.1	Gnomon	exon	53455	53602	.	+	.	ID=exon-XM_012397501.2-5;Dbxref=GeneID:105684274%2CGenbank:XM_012397501.2;Parent=rna-XM_012397501.2
NW_020311932.1	Gnomon	CDS	26843	27096	.	+	0	Name=XP_012253031.1;ID=cds-XP_012253031.1;Dbxref=GeneID:105684324%2CGenbank:XP_012253031.1;Parent=rna-XM_012397608.2
NW_020311932.1	Gnomon	CDS	27168	27463	.	+	0	Name=XP_012253031.1;ID=cds-XP_012253031.1;Dbxref=GeneID:105684324%2CGenbank:XP_012253031.1;Parent=rna-XM_012397608.2
NW_020311932.1	Gnomon	CDS	28605	28832	.	+	0	Name=XP_012253031.1;ID=cds-XP_012253031.1;Dbxref=GeneID:105684324%2CGenbank:XP_012253031.1;Parent=rna-XM_012397608.2
NW_020311932.1	Gnomon	CDS	28895	29991	.	+	0	Name=XP_012253031.1;ID=cds-XP_012253031.1;Dbxref=GeneID:105684324%2CGenbank:XP_012253031.1;Parent=rna-XM_012397608.2
NW_020311932.1	tRNAscan-SE	gene	19628	19699	.	-	.	Name=Trnaa-ugc;ID=gene-Trnaa-ugc;Dbxref=GeneID:110116905
