# Supplementary material for: Prevalent bee venom genes evolved before the aculeate stinger and eusociality
Source: BMC Biol. 2023 Oct 23;21:229. doi: 10.1186/s12915-023-01656-5 (PMC10591384; doi:10.1186/s12915-023-01656-5)
Supplement: Supplementary file 42 — Additional file 42. Gff files of all toxin gene annotations. [file 12915_2023_1656_MOESM42_ESM.zip › AdditionalFile9_ToxinGeneAnnotations/NW_015374053.1._APH.gff_modified_Koludarov_et_al_2021.gff3]

##gff-version 3
##source-version geneious 2020.2.2
##sequence-region	NW_015374053.1	1	1016629
NW_015374053.1	Koludarov_et_al_2021	gene	445980	448557	.	-	.	Name=prostatic APH
NW_015374053.1	Gnomon	exon	811792	811899	.	-	.	ID=exon-XM_015578575.1-4;Dbxref=GeneID:107189896%2CGenbank:XM_015578575.1;Parent=rna-XM_015578575.1
NW_015374053.1	Gnomon	exon	808391	808591	.	-	.	ID=exon-XM_015578575.1-5;Dbxref=GeneID:107189896%2CGenbank:XM_015578575.1;Parent=rna-XM_015578575.1
NW_015374053.1	Gnomon	exon	808186	808326	.	-	.	ID=exon-XM_015578575.1-6;Dbxref=GeneID:107189896%2CGenbank:XM_015578575.1;Parent=rna-XM_015578575.1
NW_015374053.1	Gnomon	exon	807997	808087	.	-	.	ID=exon-XM_015578575.1-7;Dbxref=GeneID:107189896%2CGenbank:XM_015578575.1;Parent=rna-XM_015578575.1
NW_015374053.1	Gnomon	exon	812520	812604	.	-	.	ID=exon-XM_015578575.1-1;Dbxref=GeneID:107189896%2CGenbank:XM_015578575.1;Parent=rna-XM_015578575.1
NW_015374053.1	Gnomon	exon	812274	812382	.	-	.	ID=exon-XM_015578575.1-2;Dbxref=GeneID:107189896%2CGenbank:XM_015578575.1;Parent=rna-XM_015578575.1
NW_015374053.1	Gnomon	exon	811971	812068	.	-	.	ID=exon-XM_015578575.1-3;Dbxref=GeneID:107189896%2CGenbank:XM_015578575.1;Parent=rna-XM_015578575.1
NW_015374053.1	Gnomon	exon	807776	807930	.	-	.	ID=exon-XM_015578575.1-8;Dbxref=GeneID:107189896%2CGenbank:XM_015578575.1;Parent=rna-XM_015578575.1
NW_015374053.1	Gnomon	exon	807401	807693	.	-	.	ID=exon-XM_015578575.1-9;Dbxref=GeneID:107189896%2CGenbank:XM_015578575.1;Parent=rna-XM_015578575.1
NW_015374053.1	Gnomon	mRNA	298181	298906	.	-	.	Name=XM_015578545.1;ID=rna-XM_015578545.1;Dbxref=GeneID:107189866%2CGenbank:XM_015578545.1;Parent=gene-LOC107189866
NW_015374053.1	Gnomon	CDS	776204	776306	.	+	0	Name=XP_015434186.1;ID=cds-XP_015434186.1;Dbxref=GeneID:107189993%2CGenbank:XP_015434186.1;Parent=rna-XM_015578700.1
NW_015374053.1	Gnomon	CDS	776389	776530	.	+	0	Name=XP_015434186.1;ID=cds-XP_015434186.1;Dbxref=GeneID:107189993%2CGenbank:XP_015434186.1;Parent=rna-XM_015578700.1
NW_015374053.1	Gnomon	CDS	776597	776835	.	+	0	Name=XP_015434186.1;ID=cds-XP_015434186.1;Dbxref=GeneID:107189993%2CGenbank:XP_015434186.1;Parent=rna-XM_015578700.1
NW_015374053.1	Gnomon	CDS	777036	777242	.	+	0	Name=XP_015434186.1;ID=cds-XP_015434186.1;Dbxref=GeneID:107189993%2CGenbank:XP_015434186.1;Parent=rna-XM_015578700.1
NW_015374053.1	Gnomon	CDS	777314	777419	.	+	0	Name=XP_015434186.1;ID=cds-XP_015434186.1;Dbxref=GeneID:107189993%2CGenbank:XP_015434186.1;Parent=rna-XM_015578700.1
NW_015374053.1	Gnomon	CDS	777503	777837	.	+	0	Name=XP_015434186.1;ID=cds-XP_015434186.1;Dbxref=GeneID:107189993%2CGenbank:XP_015434186.1;Parent=rna-XM_015578700.1
NW_015374053.1	Gnomon	CDS	777928	778091	.	+	0	Name=XP_015434186.1;ID=cds-XP_015434186.1;Dbxref=GeneID:107189993%2CGenbank:XP_015434186.1;Parent=rna-XM_015578700.1
NW_015374053.1	Gnomon	CDS	778178	778340	.	+	0	Name=XP_015434186.1;ID=cds-XP_015434186.1;Dbxref=GeneID:107189993%2CGenbank:XP_015434186.1;Parent=rna-XM_015578700.1
NW_015374053.1	Gnomon	CDS	778407	778498	.	+	0	Name=XP_015434186.1;ID=cds-XP_015434186.1;Dbxref=GeneID:107189993%2CGenbank:XP_015434186.1;Parent=rna-XM_015578700.1
NW_015374053.1	Gnomon	exon	577022	577401	.	+	.	ID=exon-XM_015578627.1-6;Dbxref=GeneID:107189932%2CGenbank:XM_015578627.1;Parent=rna-XM_015578627.1
NW_015374053.1	Gnomon	exon	577483	577644	.	+	.	ID=exon-XM_015578627.1-7;Dbxref=GeneID:107189932%2CGenbank:XM_015578627.1;Parent=rna-XM_015578627.1
NW_015374053.1	Gnomon	exon	576600	576690	.	+	.	ID=exon-XM_015578627.1-4;Dbxref=GeneID:107189932%2CGenbank:XM_015578627.1;Parent=rna-XM_015578627.1
NW_015374053.1	Gnomon	exon	576746	576953	.	+	.	ID=exon-XM_015578627.1-5;Dbxref=GeneID:107189932%2CGenbank:XM_015578627.1;Parent=rna-XM_015578627.1
NW_015374053.1	Gnomon	exon	576079	576153	.	+	.	ID=exon-XM_015578627.1-2;Dbxref=GeneID:107189932%2CGenbank:XM_015578627.1;Parent=rna-XM_015578627.1
NW_015374053.1	Gnomon	exon	576217	576503	.	+	.	ID=exon-XM_015578627.1-3;Dbxref=GeneID:107189932%2CGenbank:XM_015578627.1;Parent=rna-XM_015578627.1
NW_015374053.1	Gnomon	exon	575671	575983	.	+	.	ID=exon-XM_015578627.1-1;Dbxref=GeneID:107189932%2CGenbank:XM_015578627.1;Parent=rna-XM_015578627.1
NW_015374053.1	Gnomon	exon	577723	578054	.	+	.	ID=exon-XM_015578627.1-8;Dbxref=GeneID:107189932%2CGenbank:XM_015578627.1;Parent=rna-XM_015578627.1
NW_015374053.1	Gnomon	exon	578152	578556	.	+	.	ID=exon-XM_015578627.1-9;Dbxref=GeneID:107189932%2CGenbank:XM_015578627.1;Parent=rna-XM_015578627.1
NW_015374053.1	Gnomon	CDS	535526	535618	.	-	0	Name=XP_015434040.1;ID=cds-XP_015434040.1;Dbxref=GeneID:107189875%2CGenbank:XP_015434040.1;Parent=rna-XM_015578554.1
NW_015374053.1	Gnomon	CDS	534718	534923	.	-	0	Name=XP_015434040.1;ID=cds-XP_015434040.1;Dbxref=GeneID:107189875%2CGenbank:XP_015434040.1;Parent=rna-XM_015578554.1
NW_015374053.1	Gnomon	CDS	534050	534383	.	-	0	Name=XP_015434040.1;ID=cds-XP_015434040.1;Dbxref=GeneID:107189875%2CGenbank:XP_015434040.1;Parent=rna-XM_015578554.1
NW_015374053.1	Gnomon	mRNA	767967	769750	.	-	.	Name=XM_015578640.1;ID=rna-XM_015578640.1;Dbxref=GeneID:107189944%2CGenbank:XM_015578640.1;Parent=gene-LOC107189944
NW_015374053.1	Gnomon	mRNA	309162	315581	.	-	.	Name=XM_015578546.1;ID=rna-XM_015578546.1;Dbxref=GeneID:107189867%2CGenbank:XM_015578546.1;Parent=gene-LOC107189867
NW_015374053.1	Gnomon	exon	637334	638163	.	+	.	ID=exon-XM_015578585.1-10;Dbxref=GeneID:107189903%2CGenbank:XM_015578585.1;Parent=rna-XM_015578585.1
NW_015374053.1	Gnomon	exon	305393	305601	.	+	.	ID=exon-XM_015578703.1-9;Dbxref=GeneID:107189997%2CGenbank:XM_015578703.1;Note=The sequence of the model RefSeq transcript was modified relative to this genomic sequence to represent the inferred CDS: deleted 2 bases in 1 codon;Parent=rna-XM_015578703.1
NW_015374053.1	Gnomon	exon	302861	303706	.	+	.	ID=exon-XM_015578703.1-3;Dbxref=GeneID:107189997%2CGenbank:XM_015578703.1;Note=The sequence of the model RefSeq transcript was modified relative to this genomic sequence to represent the inferred CDS: deleted 2 bases in 1 codon;Parent=rna-XM_015578703.1
NW_015374053.1	Gnomon	exon	303786	304177	.	+	.	ID=exon-XM_015578703.1-4;Dbxref=GeneID:107189997%2CGenbank:XM_015578703.1;Note=The sequence of the model RefSeq transcript was modified relative to this genomic sequence to represent the inferred CDS: deleted 2 bases in 1 codon;Parent=rna-XM_015578703.1
NW_015374053.1	Gnomon	exon	302086	302307	.	+	.	ID=exon-XM_015578703.1-1;Dbxref=GeneID:107189997%2CGenbank:XM_015578703.1;Note=The sequence of the model RefSeq transcript was modified relative to this genomic sequence to represent the inferred CDS: deleted 2 bases in 1 codon;Parent=rna-XM_015578703.1
NW_015374053.1	Gnomon	exon	302593	302791	.	+	.	ID=exon-XM_015578703.1-2;Dbxref=GeneID:107189997%2CGenbank:XM_015578703.1;Note=The sequence of the model RefSeq transcript was modified relative to this genomic sequence to represent the inferred CDS: deleted 2 bases in 1 codon;Parent=rna-XM_015578703.1
NW_015374053.1	Gnomon	exon	304704	304892	.	+	.	ID=exon-XM_015578703.1-7;Dbxref=GeneID:107189997%2CGenbank:XM_015578703.1;Note=The sequence of the model RefSeq transcript was modified relative to this genomic sequence to represent the inferred CDS: deleted 2 bases in 1 codon;Parent=rna-XM_015578703.1
NW_015374053.1	Gnomon	exon	304966	305301	.	+	.	ID=exon-XM_015578703.1-8;Dbxref=GeneID:107189997%2CGenbank:XM_015578703.1;Note=The sequence of the model RefSeq transcript was modified relative to this genomic sequence to represent the inferred CDS: deleted 2 bases in 1 codon;Parent=rna-XM_015578703.1
NW_015374053.1	Gnomon	exon	304257	304434	.	+	.	ID=exon-XM_015578703.1-5;Dbxref=GeneID:107189997%2CGenbank:XM_015578703.1;Note=The sequence of the model RefSeq transcript was modified relative to this genomic sequence to represent the inferred CDS: deleted 2 bases in 1 codon;Parent=rna-XM_015578703.1
NW_015374053.1	Gnomon	exon	304510	304625	.	+	.	ID=exon-XM_015578703.1-6;Dbxref=GeneID:107189997%2CGenbank:XM_015578703.1;Note=The sequence of the model RefSeq transcript was modified relative to this genomic sequence to represent the inferred CDS: deleted 2 bases in 1 codon;Parent=rna-XM_015578703.1
NW_015374053.1	Gnomon	CDS	787913	788076	.	-	0	Name=XP_015434185.1;ID=cds-XP_015434185.1;Dbxref=GeneID:107189992%2CGenbank:XP_015434185.1;Parent=rna-XM_015578699.1
NW_015374053.1	Gnomon	CDS	787779	787838	.	-	0	Name=XP_015434185.1;ID=cds-XP_015434185.1;Dbxref=GeneID:107189992%2CGenbank:XP_015434185.1;Parent=rna-XM_015578699.1
NW_015374053.1	Gnomon	CDS	787635	787680	.	-	0	Name=XP_015434185.1;ID=cds-XP_015434185.1;Dbxref=GeneID:107189992%2CGenbank:XP_015434185.1;Parent=rna-XM_015578699.1
NW_015374053.1	Gnomon	CDS	787508	787557	.	-	0	Name=XP_015434185.1;ID=cds-XP_015434185.1;Dbxref=GeneID:107189992%2CGenbank:XP_015434185.1;Parent=rna-XM_015578699.1
NW_015374053.1	Gnomon	CDS	787405	787447	.	-	0	Name=XP_015434185.1;ID=cds-XP_015434185.1;Dbxref=GeneID:107189992%2CGenbank:XP_015434185.1;Parent=rna-XM_015578699.1
NW_015374053.1	Gnomon	CDS	787254	787325	.	-	0	Name=XP_015434185.1;ID=cds-XP_015434185.1;Dbxref=GeneID:107189992%2CGenbank:XP_015434185.1;Parent=rna-XM_015578699.1
NW_015374053.1	Gnomon	mRNA	767967	769750	.	-	.	Name=XM_015578641.1;ID=rna-XM_015578641.1;Dbxref=GeneID:107189944%2CGenbank:XM_015578641.1;Parent=gene-LOC107189944
NW_015374053.1	Gnomon	exon	163887	164242	.	+	.	ID=exon-XM_015578707.1-10;Dbxref=GeneID:107189998%2CGenbank:XM_015578707.1;Parent=rna-XM_015578707.1
NW_015374053.1	Gnomon	exon	164317	164469	.	+	.	ID=exon-XM_015578707.1-11;Dbxref=GeneID:107189998%2CGenbank:XM_015578707.1;Parent=rna-XM_015578707.1
NW_015374053.1	Gnomon	exon	164542	164778	.	+	.	ID=exon-XM_015578707.1-12;Dbxref=GeneID:107189998%2CGenbank:XM_015578707.1;Parent=rna-XM_015578707.1
NW_015374053.1	Gnomon	exon	164858	165212	.	+	.	ID=exon-XM_015578707.1-13;Dbxref=GeneID:107189998%2CGenbank:XM_015578707.1;Parent=rna-XM_015578707.1
NW_015374053.1	Gnomon	mRNA	368006	369597	.	-	.	Name=XM_015578547.1;ID=rna-XM_015578547.1;Dbxref=GeneID:107189868%2CGenbank:XM_015578547.1;Parent=gene-LOC107189868
NW_015374053.1	Gnomon	exon	299803	300124	.	-	.	ID=exon-XM_015578603.1-1;Dbxref=GeneID:107189918%2CGenbank:XM_015578603.1;Parent=rna-XM_015578603.1
NW_015374053.1	Gnomon	exon	299397	299464	.	-	.	ID=exon-XM_015578603.1-2;Dbxref=GeneID:107189918%2CGenbank:XM_015578603.1;Parent=rna-XM_015578603.1
NW_015374053.1	Gnomon	exon	298880	299323	.	-	.	ID=exon-XM_015578603.1-3;Dbxref=GeneID:107189918%2CGenbank:XM_015578603.1;Parent=rna-XM_015578603.1
NW_015374053.1	Gnomon	exon	780102	780457	.	+	.	ID=exon-XM_015578698.1-2;Dbxref=GeneID:107189991%2CGenbank:XM_015578698.1;Parent=rna-XM_015578698.1
NW_015374053.1	Gnomon	exon	780558	781132	.	+	.	ID=exon-XM_015578698.1-3;Dbxref=GeneID:107189991%2CGenbank:XM_015578698.1;Parent=rna-XM_015578698.1
NW_015374053.1	Gnomon	exon	778962	779734	.	+	.	ID=exon-XM_015578698.1-1;Dbxref=GeneID:107189991%2CGenbank:XM_015578698.1;Parent=rna-XM_015578698.1
NW_015374053.1	Gnomon	CDS	779700	779734	.	+	0	Name=XP_015434184.1;ID=cds-XP_015434184.1;Dbxref=GeneID:107189991%2CGenbank:XP_015434184.1;Parent=rna-XM_015578698.1
NW_015374053.1	Gnomon	CDS	780102	780457	.	+	0	Name=XP_015434184.1;ID=cds-XP_015434184.1;Dbxref=GeneID:107189991%2CGenbank:XP_015434184.1;Parent=rna-XM_015578698.1
NW_015374053.1	Gnomon	CDS	780558	781030	.	+	0	Name=XP_015434184.1;ID=cds-XP_015434184.1;Dbxref=GeneID:107189991%2CGenbank:XP_015434184.1;Parent=rna-XM_015578698.1
NW_015374053.1	Gnomon	transcript	460243	463430	.	+	.	Name=XR_001516237.1;ID=rna-XR_001516237.1;Dbxref=GeneID:107189927%2CGenbank:XR_001516237.1;Parent=gene-LOC107189927
NW_015374053.1	Gnomon	exon	110966	111068	.	+	.	ID=exon-XM_015578599.1-4;Dbxref=GeneID:107189915%2CGenbank:XM_015578599.1;Parent=rna-XM_015578599.1
NW_015374053.1	Gnomon	exon	111131	111398	.	+	.	ID=exon-XM_015578599.1-5;Dbxref=GeneID:107189915%2CGenbank:XM_015578599.1;Parent=rna-XM_015578599.1
NW_015374053.1	Gnomon	exon	110599	110711	.	+	.	ID=exon-XM_015578599.1-2;Dbxref=GeneID:107189915%2CGenbank:XM_015578599.1;Parent=rna-XM_015578599.1
NW_015374053.1	Gnomon	exon	110777	110904	.	+	.	ID=exon-XM_015578599.1-3;Dbxref=GeneID:107189915%2CGenbank:XM_015578599.1;Parent=rna-XM_015578599.1
NW_015374053.1	Gnomon	exon	110313	110533	.	+	.	ID=exon-XM_015578599.1-1;Dbxref=GeneID:107189915%2CGenbank:XM_015578599.1;Parent=rna-XM_015578599.1
NW_015374053.1	Gnomon	exon	112099	112220	.	+	.	ID=exon-XM_015578599.1-8;Dbxref=GeneID:107189915%2CGenbank:XM_015578599.1;Parent=rna-XM_015578599.1
NW_015374053.1	Gnomon	exon	112285	112476	.	+	.	ID=exon-XM_015578599.1-9;Dbxref=GeneID:107189915%2CGenbank:XM_015578599.1;Parent=rna-XM_015578599.1
NW_015374053.1	Gnomon	exon	111463	111775	.	+	.	ID=exon-XM_015578599.1-6;Dbxref=GeneID:107189915%2CGenbank:XM_015578599.1;Parent=rna-XM_015578599.1
NW_015374053.1	Gnomon	exon	111857	112020	.	+	.	ID=exon-XM_015578599.1-7;Dbxref=GeneID:107189915%2CGenbank:XM_015578599.1;Parent=rna-XM_015578599.1
NW_015374053.1	Gnomon	mRNA	167352	168762	.	+	.	Name=XM_015578642.1;ID=rna-XM_015578642.1;Dbxref=GeneID:107189945%2CGenbank:XM_015578642.1;Parent=gene-LOC107189945
NW_015374053.1	Gnomon	mRNA	370587	374882	.	-	.	Name=XM_015578548.1;ID=rna-XM_015578548.1;Dbxref=GeneID:107189870%2CGenbank:XM_015578548.1;Parent=gene-LOC107189870
NW_015374053.1	Gnomon	CDS	87803	88000	.	-	0	Name=XP_015434182.1;ID=cds-XP_015434182.1;Dbxref=GeneID:107189989%2CGenbank:XP_015434182.1;Note=The sequence of the model RefSeq protein was modified relative to this genomic sequence to represent the inferred CDS: deleted 1 base in 1 codon;Parent=rna-XM_015578696.1
NW_015374053.1	Gnomon	CDS	86443	86533	.	-	0	Name=XP_015434182.1;ID=cds-XP_015434182.1;Dbxref=GeneID:107189989%2CGenbank:XP_015434182.1;Note=The sequence of the model RefSeq protein was modified relative to this genomic sequence to represent the inferred CDS: deleted 1 base in 1 codon;Parent=rna-XM_015578696.1
NW_015374053.1	Gnomon	CDS	86237	86356	.	-	0	Name=XP_015434182.1;ID=cds-XP_015434182.1;Dbxref=GeneID:107189989%2CGenbank:XP_015434182.1;Note=The sequence of the model RefSeq protein was modified relative to this genomic sequence to represent the inferred CDS: deleted 1 base in 1 codon;Parent=rna-XM_015578696.1
NW_015374053.1	Gnomon	CDS	85932	86140	.	-	0	Name=XP_015434182.1;ID=cds-XP_015434182.1;Dbxref=GeneID:107189989%2CGenbank:XP_015434182.1;Note=The sequence of the model RefSeq protein was modified relative to this genomic sequence to represent the inferred CDS: deleted 1 base in 1 codon;Parent=rna-XM_015578696.1
NW_015374053.1	Gnomon	CDS	85682	85867	.	-	0	Name=XP_015434182.1;ID=cds-XP_015434182.1;Dbxref=GeneID:107189989%2CGenbank:XP_015434182.1;Note=The sequence of the model RefSeq protein was modified relative to this genomic sequence to represent the inferred CDS: deleted 1 base in 1 codon;Parent=rna-XM_015578696.1
NW_015374053.1	Gnomon	CDS	85435	85605	.	-	0	Name=XP_015434182.1;ID=cds-XP_015434182.1;Dbxref=GeneID:107189989%2CGenbank:XP_015434182.1;Note=The sequence of the model RefSeq protein was modified relative to this genomic sequence to represent the inferred CDS: deleted 1 base in 1 codon;Parent=rna-XM_015578696.1
NW_015374053.1	Gnomon	CDS	85212	85364	.	-	0	Name=XP_015434182.1;ID=cds-XP_015434182.1;Dbxref=GeneID:107189989%2CGenbank:XP_015434182.1;Note=The sequence of the model RefSeq protein was modified relative to this genomic sequence to represent the inferred CDS: deleted 1 base in 1 codon;Parent=rna-XM_015578696.1
NW_015374053.1	Gnomon	CDS	85153	85210	.	-	0	Name=XP_015434182.1;ID=cds-XP_015434182.1;Dbxref=GeneID:107189989%2CGenbank:XP_015434182.1;Note=The sequence of the model RefSeq protein was modified relative to this genomic sequence to represent the inferred CDS: deleted 1 base in 1 codon;Parent=rna-XM_015578696.1
NW_015374053.1	Gnomon	CDS	84720	85078	.	-	0	Name=XP_015434182.1;ID=cds-XP_015434182.1;Dbxref=GeneID:107189989%2CGenbank:XP_015434182.1;Note=The sequence of the model RefSeq protein was modified relative to this genomic sequence to represent the inferred CDS: deleted 1 base in 1 codon;Parent=rna-XM_015578696.1
NW_015374053.1	Gnomon	CDS	83553	84605	.	-	0	Name=XP_015434182.1;ID=cds-XP_015434182.1;Dbxref=GeneID:107189989%2CGenbank:XP_015434182.1;Note=The sequence of the model RefSeq protein was modified relative to this genomic sequence to represent the inferred CDS: deleted 1 base in 1 codon;Parent=rna-XM_015578696.1
NW_015374053.1	Gnomon	exon	442459	442841	.	+	.	ID=exon-XM_015578675.1-9;Dbxref=GeneID:107189977%2CGenbank:XM_015578675.1;Parent=rna-XM_015578675.1
NW_015374053.1	Gnomon	exon	441919	442077	.	+	.	ID=exon-XM_015578675.1-7;Dbxref=GeneID:107189977%2CGenbank:XM_015578675.1;Parent=rna-XM_015578675.1
NW_015374053.1	Gnomon	exon	442166	442216	.	+	.	ID=exon-XM_015578675.1-8;Dbxref=GeneID:107189977%2CGenbank:XM_015578675.1;Parent=rna-XM_015578675.1
NW_015374053.1	Gnomon	exon	436329	436399	.	+	.	ID=exon-XM_015578675.1-1;Dbxref=GeneID:107189977%2CGenbank:XM_015578675.1;Parent=rna-XM_015578675.1
NW_015374053.1	Gnomon	exon	440134	440330	.	+	.	ID=exon-XM_015578675.1-2;Dbxref=GeneID:107189977%2CGenbank:XM_015578675.1;Parent=rna-XM_015578675.1
NW_015374053.1	Gnomon	exon	441389	441527	.	+	.	ID=exon-XM_015578675.1-5;Dbxref=GeneID:107189977%2CGenbank:XM_015578675.1;Parent=rna-XM_015578675.1
NW_015374053.1	Gnomon	exon	441635	441790	.	+	.	ID=exon-XM_015578675.1-6;Dbxref=GeneID:107189977%2CGenbank:XM_015578675.1;Parent=rna-XM_015578675.1
NW_015374053.1	Gnomon	exon	440421	440543	.	+	.	ID=exon-XM_015578675.1-3;Dbxref=GeneID:107189977%2CGenbank:XM_015578675.1;Parent=rna-XM_015578675.1
NW_015374053.1	Gnomon	exon	440630	440856	.	+	.	ID=exon-XM_015578675.1-4;Dbxref=GeneID:107189977%2CGenbank:XM_015578675.1;Parent=rna-XM_015578675.1
NW_015374053.1	Gnomon	CDS	783514	783597	.	+	0	Name=XP_015434183.1;ID=cds-XP_015434183.1;Dbxref=GeneID:107189990%2CGenbank:XP_015434183.1;Note=The sequence of the model RefSeq protein was modified relative to this genomic sequence to represent the inferred CDS: inserted 2 bases in 1 codon;Parent=rna-XM_015578697.1
NW_015374053.1	Gnomon	CDS	784078	784685	.	+	0	Name=XP_015434183.1;ID=cds-XP_015434183.1;Dbxref=GeneID:107189990%2CGenbank:XP_015434183.1;Note=The sequence of the model RefSeq protein was modified relative to this genomic sequence to represent the inferred CDS: inserted 2 bases in 1 codon;Parent=rna-XM_015578697.1
NW_015374053.1	Gnomon	CDS	784765	784938	.	+	0	Name=XP_015434183.1;ID=cds-XP_015434183.1;Dbxref=GeneID:107189990%2CGenbank:XP_015434183.1;Note=The sequence of the model RefSeq protein was modified relative to this genomic sequence to represent the inferred CDS: inserted 2 bases in 1 codon;Parent=rna-XM_015578697.1
NW_015374053.1	Gnomon	CDS	784940	785084	.	+	0	Name=XP_015434183.1;ID=cds-XP_015434183.1;Dbxref=GeneID:107189990%2CGenbank:XP_015434183.1;Note=The sequence of the model RefSeq protein was modified relative to this genomic sequence to represent the inferred CDS: inserted 2 bases in 1 codon;Parent=rna-XM_015578697.1
NW_015374053.1	Gnomon	CDS	785161	785340	.	+	0	Name=XP_015434183.1;ID=cds-XP_015434183.1;Dbxref=GeneID:107189990%2CGenbank:XP_015434183.1;Note=The sequence of the model RefSeq protein was modified relative to this genomic sequence to represent the inferred CDS: inserted 2 bases in 1 codon;Parent=rna-XM_015578697.1
NW_015374053.1	Gnomon	CDS	785415	785571	.	+	0	Name=XP_015434183.1;ID=cds-XP_015434183.1;Dbxref=GeneID:107189990%2CGenbank:XP_015434183.1;Note=The sequence of the model RefSeq protein was modified relative to this genomic sequence to represent the inferred CDS: inserted 2 bases in 1 codon;Parent=rna-XM_015578697.1
NW_015374053.1	Gnomon	CDS	785644	785842	.	+	0	Name=XP_015434183.1;ID=cds-XP_015434183.1;Dbxref=GeneID:107189990%2CGenbank:XP_015434183.1;Note=The sequence of the model RefSeq protein was modified relative to this genomic sequence to represent the inferred CDS: inserted 2 bases in 1 codon;Parent=rna-XM_015578697.1
NW_015374053.1	Gnomon	CDS	785921	786337	.	+	0	Name=XP_015434183.1;ID=cds-XP_015434183.1;Dbxref=GeneID:107189990%2CGenbank:XP_015434183.1;Note=The sequence of the model RefSeq protein was modified relative to this genomic sequence to represent the inferred CDS: inserted 2 bases in 1 codon;Parent=rna-XM_015578697.1
NW_015374053.1	Gnomon	CDS	786418	786637	.	+	0	Name=XP_015434183.1;ID=cds-XP_015434183.1;Dbxref=GeneID:107189990%2CGenbank:XP_015434183.1;Note=The sequence of the model RefSeq protein was modified relative to this genomic sequence to represent the inferred CDS: inserted 2 bases in 1 codon;Parent=rna-XM_015578697.1
NW_015374053.1	Gnomon	CDS	299803	300043	.	-	0	Name=XP_015434089.1;ID=cds-XP_015434089.1;Dbxref=GeneID:107189918%2CGenbank:XP_015434089.1;Parent=rna-XM_015578603.1
NW_015374053.1	Gnomon	CDS	299397	299464	.	-	0	Name=XP_015434089.1;ID=cds-XP_015434089.1;Dbxref=GeneID:107189918%2CGenbank:XP_015434089.1;Parent=rna-XM_015578603.1
NW_015374053.1	Gnomon	CDS	299006	299323	.	-	0	Name=XP_015434089.1;ID=cds-XP_015434089.1;Dbxref=GeneID:107189918%2CGenbank:XP_015434089.1;Parent=rna-XM_015578603.1
NW_015374053.1	Gnomon	exon	925310	925456	.	-	.	ID=exon-XM_015578609.1-11;Dbxref=GeneID:107189921%2CGenbank:XM_015578609.1;Parent=rna-XM_015578609.1
NW_015374053.1	Gnomon	exon	925104	925243	.	-	.	ID=exon-XM_015578609.1-12;Dbxref=GeneID:107189921%2CGenbank:XM_015578609.1;Parent=rna-XM_015578609.1
NW_015374053.1	Gnomon	exon	924825	925020	.	-	.	ID=exon-XM_015578609.1-13;Dbxref=GeneID:107189921%2CGenbank:XM_015578609.1;Parent=rna-XM_015578609.1
NW_015374053.1	Gnomon	exon	925545	926004	.	-	.	ID=exon-XM_015578609.1-10;Dbxref=GeneID:107189921%2CGenbank:XM_015578609.1;Parent=rna-XM_015578609.1
NW_015374053.1	Gnomon	mRNA	250821	256087	.	+	.	Name=XM_015578687.1;ID=rna-XM_015578687.1;Dbxref=GeneID:107189984%2CGenbank:XM_015578687.1;Parent=gene-LOC107189984
NW_015374053.1	Gnomon	mRNA	156338	159610	.	-	.	Name=XM_015578541.1;ID=rna-XM_015578541.1;Dbxref=GeneID:107189862%2CGenbank:XM_015578541.1;Parent=gene-LOC107189862
NW_015374053.1	Gnomon	exon	450686	450834	.	-	.	ID=exon-XM_015578674.1-4;Dbxref=GeneID:107189976%2CGenbank:XM_015578674.1;Parent=rna-XM_015578674.1
NW_015374053.1	Gnomon	exon	450251	450601	.	-	.	ID=exon-XM_015578674.1-5;Dbxref=GeneID:107189976%2CGenbank:XM_015578674.1;Parent=rna-XM_015578674.1
NW_015374053.1	Gnomon	exon	450025	450168	.	-	.	ID=exon-XM_015578674.1-6;Dbxref=GeneID:107189976%2CGenbank:XM_015578674.1;Parent=rna-XM_015578674.1
NW_015374053.1	Gnomon	exon	452670	452928	.	-	.	ID=exon-XM_015578674.1-1;Dbxref=GeneID:107189976%2CGenbank:XM_015578674.1;Parent=rna-XM_015578674.1
NW_015374053.1	Gnomon	exon	451332	451525	.	-	.	ID=exon-XM_015578674.1-2;Dbxref=GeneID:107189976%2CGenbank:XM_015578674.1;Parent=rna-XM_015578674.1
NW_015374053.1	Gnomon	exon	450967	451129	.	-	.	ID=exon-XM_015578674.1-3;Dbxref=GeneID:107189976%2CGenbank:XM_015578674.1;Parent=rna-XM_015578674.1
NW_015374053.1	Gnomon	exon	206956	207195	.	+	.	ID=exon-XM_015578717.1-11;Dbxref=GeneID:107190002%2CGenbank:XM_015578717.1;Parent=rna-XM_015578717.1
NW_015374053.1	Gnomon	exon	207273	207455	.	+	.	ID=exon-XM_015578717.1-12;Dbxref=GeneID:107190002%2CGenbank:XM_015578717.1;Parent=rna-XM_015578717.1
NW_015374053.1	Gnomon	exon	206516	206877	.	+	.	ID=exon-XM_015578717.1-10;Dbxref=GeneID:107190002%2CGenbank:XM_015578717.1;Parent=rna-XM_015578717.1
NW_015374053.1	Gnomon	exon	209475	209730	.	+	.	ID=exon-XM_015578717.1-15;Dbxref=GeneID:107190002%2CGenbank:XM_015578717.1;Parent=rna-XM_015578717.1
NW_015374053.1	Gnomon	exon	209808	209953	.	+	.	ID=exon-XM_015578717.1-16;Dbxref=GeneID:107190002%2CGenbank:XM_015578717.1;Parent=rna-XM_015578717.1
NW_015374053.1	Gnomon	exon	207534	207626	.	+	.	ID=exon-XM_015578717.1-13;Dbxref=GeneID:107190002%2CGenbank:XM_015578717.1;Parent=rna-XM_015578717.1
NW_015374053.1	Gnomon	exon	207707	207867	.	+	.	ID=exon-XM_015578717.1-14;Dbxref=GeneID:107190002%2CGenbank:XM_015578717.1;Parent=rna-XM_015578717.1
NW_015374053.1	Gnomon	exon	210676	210832	.	+	.	ID=exon-XM_015578717.1-19;Dbxref=GeneID:107190002%2CGenbank:XM_015578717.1;Parent=rna-XM_015578717.1
NW_015374053.1	Gnomon	exon	210034	210264	.	+	.	ID=exon-XM_015578717.1-17;Dbxref=GeneID:107190002%2CGenbank:XM_015578717.1;Parent=rna-XM_015578717.1
NW_015374053.1	Gnomon	exon	210340	210603	.	+	.	ID=exon-XM_015578717.1-18;Dbxref=GeneID:107190002%2CGenbank:XM_015578717.1;Parent=rna-XM_015578717.1
NW_015374053.1	Gnomon	exon	210922	211038	.	+	.	ID=exon-XM_015578717.1-20;Dbxref=GeneID:107190002%2CGenbank:XM_015578717.1;Parent=rna-XM_015578717.1
NW_015374053.1	Gnomon	exon	211112	211276	.	+	.	ID=exon-XM_015578717.1-21;Dbxref=GeneID:107190002%2CGenbank:XM_015578717.1;Parent=rna-XM_015578717.1
NW_015374053.1	Gnomon	CDS	623249	623282	.	+	0	Name=XP_015434044.1;ID=cds-XP_015434044.1;Dbxref=GeneID:107189879%2CGenbank:XP_015434044.1;Parent=rna-XM_015578558.1
NW_015374053.1	Gnomon	CDS	624006	624061	.	+	0	Name=XP_015434044.1;ID=cds-XP_015434044.1;Dbxref=GeneID:107189879%2CGenbank:XP_015434044.1;Parent=rna-XM_015578558.1
NW_015374053.1	Gnomon	CDS	624937	625034	.	+	0	Name=XP_015434044.1;ID=cds-XP_015434044.1;Dbxref=GeneID:107189879%2CGenbank:XP_015434044.1;Parent=rna-XM_015578558.1
NW_015374053.1	Gnomon	CDS	625127	625246	.	+	0	Name=XP_015434044.1;ID=cds-XP_015434044.1;Dbxref=GeneID:107189879%2CGenbank:XP_015434044.1;Parent=rna-XM_015578558.1
NW_015374053.1	Gnomon	CDS	625337	625502	.	+	0	Name=XP_015434044.1;ID=cds-XP_015434044.1;Dbxref=GeneID:107189879%2CGenbank:XP_015434044.1;Parent=rna-XM_015578558.1
NW_015374053.1	Gnomon	CDS	625589	625762	.	+	0	Name=XP_015434044.1;ID=cds-XP_015434044.1;Dbxref=GeneID:107189879%2CGenbank:XP_015434044.1;Parent=rna-XM_015578558.1
NW_015374053.1	Gnomon	mRNA	250821	265267	.	+	.	Name=XM_015578688.1;ID=rna-XM_015578688.1;Dbxref=GeneID:107189984%2CGenbank:XM_015578688.1;Parent=gene-LOC107189984
NW_015374053.1	Gnomon	mRNA	169563	173080	.	-	.	Name=XM_015578542.1;ID=rna-XM_015578542.1;Dbxref=GeneID:107189863%2CGenbank:XM_015578542.1;Parent=gene-LOC107189863
NW_015374053.1	Gnomon	CDS	302188	302307	.	+	0	Name=XP_015434189.1;ID=cds-XP_015434189.1;Dbxref=GeneID:107189997%2CGenbank:XP_015434189.1;Note=The sequence of the model RefSeq protein was modified relative to this genomic sequence to represent the inferred CDS: deleted 2 bases in 1 codon;Parent=rna-XM_015578703.1
NW_015374053.1	Gnomon	CDS	302593	302791	.	+	0	Name=XP_015434189.1;ID=cds-XP_015434189.1;Dbxref=GeneID:107189997%2CGenbank:XP_015434189.1;Note=The sequence of the model RefSeq protein was modified relative to this genomic sequence to represent the inferred CDS: deleted 2 bases in 1 codon;Parent=rna-XM_015578703.1
NW_015374053.1	Gnomon	CDS	302861	303706	.	+	0	Name=XP_015434189.1;ID=cds-XP_015434189.1;Dbxref=GeneID:107189997%2CGenbank:XP_015434189.1;Note=The sequence of the model RefSeq protein was modified relative to this genomic sequence to represent the inferred CDS: deleted 2 bases in 1 codon;Parent=rna-XM_015578703.1
NW_015374053.1	Gnomon	CDS	303786	304177	.	+	0	Name=XP_015434189.1;ID=cds-XP_015434189.1;Dbxref=GeneID:107189997%2CGenbank:XP_015434189.1;Note=The sequence of the model RefSeq protein was modified relative to this genomic sequence to represent the inferred CDS: deleted 2 bases in 1 codon;Parent=rna-XM_015578703.1
NW_015374053.1	Gnomon	CDS	304257	304434	.	+	0	Name=XP_015434189.1;ID=cds-XP_015434189.1;Dbxref=GeneID:107189997%2CGenbank:XP_015434189.1;Note=The sequence of the model RefSeq protein was modified relative to this genomic sequence to represent the inferred CDS: deleted 2 bases in 1 codon;Parent=rna-XM_015578703.1
NW_015374053.1	Gnomon	CDS	304510	304625	.	+	0	Name=XP_015434189.1;ID=cds-XP_015434189.1;Dbxref=GeneID:107189997%2CGenbank:XP_015434189.1;Note=The sequence of the model RefSeq protein was modified relative to this genomic sequence to represent the inferred CDS: deleted 2 bases in 1 codon;Parent=rna-XM_015578703.1
NW_015374053.1	Gnomon	CDS	304704	304892	.	+	0	Name=XP_015434189.1;ID=cds-XP_015434189.1;Dbxref=GeneID:107189997%2CGenbank:XP_015434189.1;Note=The sequence of the model RefSeq protein was modified relative to this genomic sequence to represent the inferred CDS: deleted 2 bases in 1 codon;Parent=rna-XM_015578703.1
NW_015374053.1	Gnomon	CDS	304966	305301	.	+	0	Name=XP_015434189.1;ID=cds-XP_015434189.1;Dbxref=GeneID:107189997%2CGenbank:XP_015434189.1;Note=The sequence of the model RefSeq protein was modified relative to this genomic sequence to represent the inferred CDS: deleted 2 bases in 1 codon;Parent=rna-XM_015578703.1
NW_015374053.1	Gnomon	CDS	305393	305601	.	+	0	Name=XP_015434189.1;ID=cds-XP_015434189.1;Dbxref=GeneID:107189997%2CGenbank:XP_015434189.1;Note=The sequence of the model RefSeq protein was modified relative to this genomic sequence to represent the inferred CDS: deleted 2 bases in 1 codon;Parent=rna-XM_015578703.1
NW_015374053.1	Gnomon	CDS	305675	305920	.	+	0	Name=XP_015434189.1;ID=cds-XP_015434189.1;Dbxref=GeneID:107189997%2CGenbank:XP_015434189.1;Note=The sequence of the model RefSeq protein was modified relative to this genomic sequence to represent the inferred CDS: deleted 2 bases in 1 codon;Parent=rna-XM_015578703.1
NW_015374053.1	Gnomon	CDS	306000	306690	.	+	0	Name=XP_015434189.1;ID=cds-XP_015434189.1;Dbxref=GeneID:107189997%2CGenbank:XP_015434189.1;Note=The sequence of the model RefSeq protein was modified relative to this genomic sequence to represent the inferred CDS: deleted 2 bases in 1 codon;Parent=rna-XM_015578703.1
NW_015374053.1	Gnomon	CDS	306693	308435	.	+	0	Name=XP_015434189.1;ID=cds-XP_015434189.1;Dbxref=GeneID:107189997%2CGenbank:XP_015434189.1;Note=The sequence of the model RefSeq protein was modified relative to this genomic sequence to represent the inferred CDS: deleted 2 bases in 1 codon;Parent=rna-XM_015578703.1
NW_015374053.1	Gnomon	CDS	308797	308898	.	+	0	Name=XP_015434189.1;ID=cds-XP_015434189.1;Dbxref=GeneID:107189997%2CGenbank:XP_015434189.1;Note=The sequence of the model RefSeq protein was modified relative to this genomic sequence to represent the inferred CDS: deleted 2 bases in 1 codon;Parent=rna-XM_015578703.1
NW_015374053.1	Gnomon	CDS	567677	567997	.	-	0	Name=XP_015434043.1;ID=cds-XP_015434043.1;Dbxref=GeneID:107189878%2CGenbank:XP_015434043.1;Parent=rna-XM_015578557.1
NW_015374053.1	Gnomon	CDS	567509	567595	.	-	0	Name=XP_015434043.1;ID=cds-XP_015434043.1;Dbxref=GeneID:107189878%2CGenbank:XP_015434043.1;Parent=rna-XM_015578557.1
NW_015374053.1	Gnomon	CDS	567178	567427	.	-	0	Name=XP_015434043.1;ID=cds-XP_015434043.1;Dbxref=GeneID:107189878%2CGenbank:XP_015434043.1;Parent=rna-XM_015578557.1
NW_015374053.1	Gnomon	CDS	566803	567040	.	-	0	Name=XP_015434043.1;ID=cds-XP_015434043.1;Dbxref=GeneID:107189878%2CGenbank:XP_015434043.1;Parent=rna-XM_015578557.1
NW_015374053.1	Gnomon	CDS	566127	566501	.	-	0	Name=XP_015434043.1;ID=cds-XP_015434043.1;Dbxref=GeneID:107189878%2CGenbank:XP_015434043.1;Parent=rna-XM_015578557.1
NW_015374053.1	Gnomon	CDS	565476	565665	.	-	0	Name=XP_015434043.1;ID=cds-XP_015434043.1;Dbxref=GeneID:107189878%2CGenbank:XP_015434043.1;Parent=rna-XM_015578557.1
NW_015374053.1	Gnomon	CDS	564572	564748	.	-	0	Name=XP_015434043.1;ID=cds-XP_015434043.1;Dbxref=GeneID:107189878%2CGenbank:XP_015434043.1;Parent=rna-XM_015578557.1
NW_015374053.1	Gnomon	CDS	564203	564479	.	-	0	Name=XP_015434043.1;ID=cds-XP_015434043.1;Dbxref=GeneID:107189878%2CGenbank:XP_015434043.1;Parent=rna-XM_015578557.1
NW_015374053.1	Gnomon	CDS	563688	563782	.	-	0	Name=XP_015434043.1;ID=cds-XP_015434043.1;Dbxref=GeneID:107189878%2CGenbank:XP_015434043.1;Parent=rna-XM_015578557.1
NW_015374053.1	Gnomon	CDS	563294	563467	.	-	0	Name=XP_015434043.1;ID=cds-XP_015434043.1;Dbxref=GeneID:107189878%2CGenbank:XP_015434043.1;Parent=rna-XM_015578557.1
NW_015374053.1	Gnomon	mRNA	173666	174888	.	+	.	Name=XM_015578543.1;ID=rna-XM_015578543.1;Dbxref=GeneID:107189864%2CGenbank:XM_015578543.1;Parent=gene-LOC107189864
NW_015374053.1	Gnomon	exon	673248	673271	.	+	.	ID=exon-XM_015578576.1-9;Dbxref=GeneID:107189897%2CGenbank:XM_015578576.1;Parent=rna-XM_015578576.1
NW_015374053.1	Gnomon	exon	671018	671213	.	+	.	ID=exon-XM_015578576.1-7;Dbxref=GeneID:107189897%2CGenbank:XM_015578576.1;Parent=rna-XM_015578576.1
NW_015374053.1	Gnomon	exon	672989	673083	.	+	.	ID=exon-XM_015578576.1-8;Dbxref=GeneID:107189897%2CGenbank:XM_015578576.1;Parent=rna-XM_015578576.1
NW_015374053.1	Gnomon	exon	666750	667574	.	+	.	ID=exon-XM_015578576.1-1;Dbxref=GeneID:107189897%2CGenbank:XM_015578576.1;Parent=rna-XM_015578576.1
NW_015374053.1	Gnomon	exon	668497	668592	.	+	.	ID=exon-XM_015578576.1-2;Dbxref=GeneID:107189897%2CGenbank:XM_015578576.1;Parent=rna-XM_015578576.1
NW_015374053.1	Gnomon	exon	669985	670235	.	+	.	ID=exon-XM_015578576.1-5;Dbxref=GeneID:107189897%2CGenbank:XM_015578576.1;Parent=rna-XM_015578576.1
NW_015374053.1	Gnomon	exon	670606	670795	.	+	.	ID=exon-XM_015578576.1-6;Dbxref=GeneID:107189897%2CGenbank:XM_015578576.1;Parent=rna-XM_015578576.1
NW_015374053.1	Gnomon	exon	668952	669131	.	+	.	ID=exon-XM_015578576.1-3;Dbxref=GeneID:107189897%2CGenbank:XM_015578576.1;Parent=rna-XM_015578576.1
NW_015374053.1	Gnomon	exon	669577	669786	.	+	.	ID=exon-XM_015578576.1-4;Dbxref=GeneID:107189897%2CGenbank:XM_015578576.1;Parent=rna-XM_015578576.1
NW_015374053.1	Gnomon	mRNA	250821	255586	.	+	.	Name=XM_015578689.1;ID=rna-XM_015578689.1;Dbxref=GeneID:107189984%2CGenbank:XM_015578689.1;Parent=gene-LOC107189984
NW_015374053.1	Gnomon	CDS	555671	555935	.	-	0	Name=XP_015434042.1;ID=cds-XP_015434042.1;Dbxref=GeneID:107189877%2CGenbank:XP_015434042.1;Parent=rna-XM_015578556.1
NW_015374053.1	Gnomon	CDS	555162	555438	.	-	0	Name=XP_015434042.1;ID=cds-XP_015434042.1;Dbxref=GeneID:107189877%2CGenbank:XP_015434042.1;Parent=rna-XM_015578556.1
NW_015374053.1	Gnomon	CDS	554297	554671	.	-	0	Name=XP_015434042.1;ID=cds-XP_015434042.1;Dbxref=GeneID:107189877%2CGenbank:XP_015434042.1;Parent=rna-XM_015578556.1
NW_015374053.1	Gnomon	CDS	553751	553940	.	-	0	Name=XP_015434042.1;ID=cds-XP_015434042.1;Dbxref=GeneID:107189877%2CGenbank:XP_015434042.1;Parent=rna-XM_015578556.1
NW_015374053.1	Gnomon	CDS	553477	553653	.	-	0	Name=XP_015434042.1;ID=cds-XP_015434042.1;Dbxref=GeneID:107189877%2CGenbank:XP_015434042.1;Parent=rna-XM_015578556.1
NW_015374053.1	Gnomon	CDS	552638	552737	.	-	0	Name=XP_015434042.1;ID=cds-XP_015434042.1;Dbxref=GeneID:107189877%2CGenbank:XP_015434042.1;Parent=rna-XM_015578556.1
NW_015374053.1	Gnomon	CDS	552295	552566	.	-	0	Name=XP_015434042.1;ID=cds-XP_015434042.1;Dbxref=GeneID:107189877%2CGenbank:XP_015434042.1;Parent=rna-XM_015578556.1
NW_015374053.1	Gnomon	CDS	551823	551990	.	-	0	Name=XP_015434042.1;ID=cds-XP_015434042.1;Dbxref=GeneID:107189877%2CGenbank:XP_015434042.1;Parent=rna-XM_015578556.1
NW_015374053.1	Gnomon	exon	291277	291625	.	+	.	ID=exon-XM_015578702.1-6;Dbxref=GeneID:107189996%2CGenbank:XM_015578702.1;Note=The sequence of the model RefSeq transcript was modified relative to this genomic sequence to represent the inferred CDS: inserted 2 bases in 2 codons;Parent=rna-XM_015578702.1
NW_015374053.1	Gnomon	exon	291628	292755	.	+	.	ID=exon-XM_015578702.1-7;Dbxref=GeneID:107189996%2CGenbank:XM_015578702.1;Note=The sequence of the model RefSeq transcript was modified relative to this genomic sequence to represent the inferred CDS: inserted 2 bases in 2 codons;Parent=rna-XM_015578702.1
NW_015374053.1	Gnomon	exon	292758	295803	.	+	.	ID=exon-XM_015578702.1-8;Dbxref=GeneID:107189996%2CGenbank:XM_015578702.1;Note=The sequence of the model RefSeq transcript was modified relative to this genomic sequence to represent the inferred CDS: inserted 2 bases in 2 codons;Parent=rna-XM_015578702.1
NW_015374053.1	Gnomon	exon	278487	279292	.	+	.	ID=exon-XM_015578702.1-2;Dbxref=GeneID:107189996%2CGenbank:XM_015578702.1;Note=The sequence of the model RefSeq transcript was modified relative to this genomic sequence to represent the inferred CDS: inserted 2 bases in 2 codons;Parent=rna-XM_015578702.1
NW_015374053.1	Gnomon	exon	285786	286255	.	+	.	ID=exon-XM_015578702.1-3;Dbxref=GeneID:107189996%2CGenbank:XM_015578702.1;Note=The sequence of the model RefSeq transcript was modified relative to this genomic sequence to represent the inferred CDS: inserted 2 bases in 2 codons;Parent=rna-XM_015578702.1
NW_015374053.1	Gnomon	exon	286610	288267	.	+	.	ID=exon-XM_015578702.1-4;Dbxref=GeneID:107189996%2CGenbank:XM_015578702.1;Note=The sequence of the model RefSeq transcript was modified relative to this genomic sequence to represent the inferred CDS: inserted 2 bases in 2 codons;Parent=rna-XM_015578702.1
NW_015374053.1	Gnomon	exon	290371	290768	.	+	.	ID=exon-XM_015578702.1-5;Dbxref=GeneID:107189996%2CGenbank:XM_015578702.1;Note=The sequence of the model RefSeq transcript was modified relative to this genomic sequence to represent the inferred CDS: inserted 2 bases in 2 codons;Parent=rna-XM_015578702.1
NW_015374053.1	Gnomon	exon	270318	270505	.	+	.	ID=exon-XM_015578702.1-1;Dbxref=GeneID:107189996%2CGenbank:XM_015578702.1;Note=The sequence of the model RefSeq transcript was modified relative to this genomic sequence to represent the inferred CDS: inserted 2 bases in 2 codons;Parent=rna-XM_015578702.1
NW_015374053.1	Gnomon	CDS	278747	279292	.	+	0	Name=XP_015434188.1;ID=cds-XP_015434188.1;Dbxref=GeneID:107189996%2CGenbank:XP_015434188.1;Note=The sequence of the model RefSeq protein was modified relative to this genomic sequence to represent the inferred CDS: inserted 2 bases in 2 codons;Parent=rna-XM_015578702.1
NW_015374053.1	Gnomon	CDS	285786	286255	.	+	0	Name=XP_015434188.1;ID=cds-XP_015434188.1;Dbxref=GeneID:107189996%2CGenbank:XP_015434188.1;Note=The sequence of the model RefSeq protein was modified relative to this genomic sequence to represent the inferred CDS: inserted 2 bases in 2 codons;Parent=rna-XM_015578702.1
NW_015374053.1	Gnomon	CDS	286610	288267	.	+	0	Name=XP_015434188.1;ID=cds-XP_015434188.1;Dbxref=GeneID:107189996%2CGenbank:XP_015434188.1;Note=The sequence of the model RefSeq protein was modified relative to this genomic sequence to represent the inferred CDS: inserted 2 bases in 2 codons;Parent=rna-XM_015578702.1
NW_015374053.1	Gnomon	CDS	290371	290768	.	+	0	Name=XP_015434188.1;ID=cds-XP_015434188.1;Dbxref=GeneID:107189996%2CGenbank:XP_015434188.1;Note=The sequence of the model RefSeq protein was modified relative to this genomic sequence to represent the inferred CDS: inserted 2 bases in 2 codons;Parent=rna-XM_015578702.1
NW_015374053.1	Gnomon	CDS	291277	291625	.	+	0	Name=XP_015434188.1;ID=cds-XP_015434188.1;Dbxref=GeneID:107189996%2CGenbank:XP_015434188.1;Note=The sequence of the model RefSeq protein was modified relative to this genomic sequence to represent the inferred CDS: inserted 2 bases in 2 codons;Parent=rna-XM_015578702.1
NW_015374053.1	Gnomon	CDS	291628	292755	.	+	0	Name=XP_015434188.1;ID=cds-XP_015434188.1;Dbxref=GeneID:107189996%2CGenbank:XP_015434188.1;Note=The sequence of the model RefSeq protein was modified relative to this genomic sequence to represent the inferred CDS: inserted 2 bases in 2 codons;Parent=rna-XM_015578702.1
NW_015374053.1	Gnomon	CDS	292758	295588	.	+	0	Name=XP_015434188.1;ID=cds-XP_015434188.1;Dbxref=GeneID:107189996%2CGenbank:XP_015434188.1;Note=The sequence of the model RefSeq protein was modified relative to this genomic sequence to represent the inferred CDS: inserted 2 bases in 2 codons;Parent=rna-XM_015578702.1
NW_015374053.1	Gnomon	mRNA	216150	218777	.	+	.	Name=XM_015578544.1;ID=rna-XM_015578544.1;Dbxref=GeneID:107189865%2CGenbank:XM_015578544.1;Parent=gene-LOC107189865
NW_015374053.1	Gnomon	exon	124921	125190	.	-	.	ID=exon-XM_015578651.1-1;Dbxref=GeneID:107189953%2CGenbank:XM_015578651.1;Parent=rna-XM_015578651.1
NW_015374053.1	Gnomon	exon	124546	124777	.	-	.	ID=exon-XM_015578651.1-2;Dbxref=GeneID:107189953%2CGenbank:XM_015578651.1;Parent=rna-XM_015578651.1
NW_015374053.1	Gnomon	exon	124381	124459	.	-	.	ID=exon-XM_015578651.1-3;Dbxref=GeneID:107189953%2CGenbank:XM_015578651.1;Parent=rna-XM_015578651.1
NW_015374053.1	Gnomon	exon	124153	124292	.	-	.	ID=exon-XM_015578651.1-4;Dbxref=GeneID:107189953%2CGenbank:XM_015578651.1;Parent=rna-XM_015578651.1
NW_015374053.1	Gnomon	exon	300475	300727	.	-	.	ID=exon-XM_015578604.1-3;Dbxref=GeneID:107189919%2CGenbank:XM_015578604.1;Parent=rna-XM_015578604.1
NW_015374053.1	Gnomon	exon	301451	301527	.	-	.	ID=exon-XM_015578604.1-1;Dbxref=GeneID:107189919%2CGenbank:XM_015578604.1;Parent=rna-XM_015578604.1
NW_015374053.1	Gnomon	exon	300803	300943	.	-	.	ID=exon-XM_015578604.1-2;Dbxref=GeneID:107189919%2CGenbank:XM_015578604.1;Parent=rna-XM_015578604.1
NW_015374053.1	Gnomon	CDS	545898	546002	.	+	0	Name=XP_015434041.1;ID=cds-XP_015434041.1;Dbxref=GeneID:107189876%2CGenbank:XP_015434041.1;Parent=rna-XM_015578555.1
NW_015374053.1	Gnomon	CDS	546615	546888	.	+	0	Name=XP_015434041.1;ID=cds-XP_015434041.1;Dbxref=GeneID:107189876%2CGenbank:XP_015434041.1;Parent=rna-XM_015578555.1
NW_015374053.1	Gnomon	CDS	547462	547678	.	+	0	Name=XP_015434041.1;ID=cds-XP_015434041.1;Dbxref=GeneID:107189876%2CGenbank:XP_015434041.1;Parent=rna-XM_015578555.1
NW_015374053.1	Gnomon	CDS	548210	548581	.	+	0	Name=XP_015434041.1;ID=cds-XP_015434041.1;Dbxref=GeneID:107189876%2CGenbank:XP_015434041.1;Parent=rna-XM_015578555.1
NW_015374053.1	Gnomon	CDS	549301	549667	.	+	0	Name=XP_015434041.1;ID=cds-XP_015434041.1;Dbxref=GeneID:107189876%2CGenbank:XP_015434041.1;Parent=rna-XM_015578555.1
NW_015374053.1	Gnomon	CDS	550121	550220	.	+	0	Name=XP_015434041.1;ID=cds-XP_015434041.1;Dbxref=GeneID:107189876%2CGenbank:XP_015434041.1;Parent=rna-XM_015578555.1
NW_015374053.1	Gnomon	CDS	550364	550540	.	+	0	Name=XP_015434041.1;ID=cds-XP_015434041.1;Dbxref=GeneID:107189876%2CGenbank:XP_015434041.1;Parent=rna-XM_015578555.1
NW_015374053.1	Gnomon	CDS	550979	551073	.	+	0	Name=XP_015434041.1;ID=cds-XP_015434041.1;Dbxref=GeneID:107189876%2CGenbank:XP_015434041.1;Parent=rna-XM_015578555.1
NW_015374053.1	Gnomon	CDS	551149	551292	.	+	0	Name=XP_015434041.1;ID=cds-XP_015434041.1;Dbxref=GeneID:107189876%2CGenbank:XP_015434041.1;Parent=rna-XM_015578555.1
NW_015374053.1	Gnomon	CDS	775021	775116	.	-	0	Name=XP_015434187.1;ID=cds-XP_015434187.1;Dbxref=GeneID:107189995%2CGenbank:XP_015434187.1;Parent=rna-XM_015578701.1
NW_015374053.1	Gnomon	CDS	774175	774289	.	-	0	Name=XP_015434187.1;ID=cds-XP_015434187.1;Dbxref=GeneID:107189995%2CGenbank:XP_015434187.1;Parent=rna-XM_015578701.1
NW_015374053.1	Gnomon	CDS	773744	774058	.	-	0	Name=XP_015434187.1;ID=cds-XP_015434187.1;Dbxref=GeneID:107189995%2CGenbank:XP_015434187.1;Parent=rna-XM_015578701.1
NW_015374053.1	Gnomon	CDS	770658	770831	.	-	0	Name=XP_015434187.1;ID=cds-XP_015434187.1;Dbxref=GeneID:107189995%2CGenbank:XP_015434187.1;Parent=rna-XM_015578701.1
NW_015374053.1	Gnomon	CDS	770380	770567	.	-	0	Name=XP_015434187.1;ID=cds-XP_015434187.1;Dbxref=GeneID:107189995%2CGenbank:XP_015434187.1;Parent=rna-XM_015578701.1
NW_015374053.1	Gnomon	exon	222423	222576	.	-	.	ID=exon-XM_015578602.1-7;Dbxref=GeneID:107189917%2CGenbank:XM_015578602.1;Note=The sequence of the model RefSeq transcript was modified relative to this genomic sequence to represent the inferred CDS: deleted 2 bases in 1 codon;Parent=rna-XM_015578602.1
NW_015374053.1	Gnomon	exon	223074	223226	.	-	.	ID=exon-XM_015578602.1-5;Dbxref=GeneID:107189917%2CGenbank:XM_015578602.1;Note=The sequence of the model RefSeq transcript was modified relative to this genomic sequence to represent the inferred CDS: deleted 2 bases in 1 codon;Parent=rna-XM_015578602.1
NW_015374053.1	Gnomon	exon	222652	222879	.	-	.	ID=exon-XM_015578602.1-6;Dbxref=GeneID:107189917%2CGenbank:XM_015578602.1;Note=The sequence of the model RefSeq transcript was modified relative to this genomic sequence to represent the inferred CDS: deleted 2 bases in 1 codon;Parent=rna-XM_015578602.1
NW_015374053.1	Gnomon	exon	223467	223672	.	-	.	ID=exon-XM_015578602.1-3;Dbxref=GeneID:107189917%2CGenbank:XM_015578602.1;Note=The sequence of the model RefSeq transcript was modified relative to this genomic sequence to represent the inferred CDS: deleted 2 bases in 1 codon;Parent=rna-XM_015578602.1
NW_015374053.1	Gnomon	exon	223229	223270	.	-	.	ID=exon-XM_015578602.1-4;Dbxref=GeneID:107189917%2CGenbank:XM_015578602.1;Note=The sequence of the model RefSeq transcript was modified relative to this genomic sequence to represent the inferred CDS: deleted 2 bases in 1 codon;Parent=rna-XM_015578602.1
NW_015374053.1	Gnomon	exon	224394	224444	.	-	.	ID=exon-XM_015578602.1-1;Dbxref=GeneID:107189917%2CGenbank:XM_015578602.1;Note=The sequence of the model RefSeq transcript was modified relative to this genomic sequence to represent the inferred CDS: deleted 2 bases in 1 codon;Parent=rna-XM_015578602.1
NW_015374053.1	Gnomon	exon	223744	223905	.	-	.	ID=exon-XM_015578602.1-2;Dbxref=GeneID:107189917%2CGenbank:XM_015578602.1;Note=The sequence of the model RefSeq transcript was modified relative to this genomic sequence to represent the inferred CDS: deleted 2 bases in 1 codon;Parent=rna-XM_015578602.1
NW_015374053.1	Gnomon	mRNA	521736	523088	.	-	.	Name=XM_015578647.1;ID=rna-XM_015578647.1;Dbxref=GeneID:107189949%2CGenbank:XM_015578647.1;Parent=gene-LOC107189949
NW_015374053.1	Gnomon	CDS	166734	166754	.	-	0	Name=XP_015434142.1;ID=cds-XP_015434142.1;Dbxref=GeneID:107189958%2CGenbank:XP_015434142.1;Parent=rna-XM_015578656.1
NW_015374053.1	Gnomon	CDS	166200	166387	.	-	0	Name=XP_015434142.1;ID=cds-XP_015434142.1;Dbxref=GeneID:107189958%2CGenbank:XP_015434142.1;Parent=rna-XM_015578656.1
NW_015374053.1	Gnomon	CDS	165898	166121	.	-	0	Name=XP_015434142.1;ID=cds-XP_015434142.1;Dbxref=GeneID:107189958%2CGenbank:XP_015434142.1;Parent=rna-XM_015578656.1
NW_015374053.1	Gnomon	CDS	165629	165825	.	-	0	Name=XP_015434142.1;ID=cds-XP_015434142.1;Dbxref=GeneID:107189958%2CGenbank:XP_015434142.1;Parent=rna-XM_015578656.1
NW_015374053.1	Gnomon	CDS	705710	706068	.	+	0	Name=XP_015434047.1;ID=cds-XP_015434047.1;Dbxref=GeneID:107189883%2CGenbank:XP_015434047.1;Parent=rna-XM_015578561.1
NW_015374053.1	Gnomon	CDS	709135	709169	.	+	0	Name=XP_015434047.1;ID=cds-XP_015434047.1;Dbxref=GeneID:107189883%2CGenbank:XP_015434047.1;Parent=rna-XM_015578561.1
NW_015374053.1	Gnomon	CDS	709216	709355	.	+	0	Name=XP_015434047.1;ID=cds-XP_015434047.1;Dbxref=GeneID:107189883%2CGenbank:XP_015434047.1;Parent=rna-XM_015578561.1
NW_015374053.1	Gnomon	CDS	710192	710296	.	+	0	Name=XP_015434047.1;ID=cds-XP_015434047.1;Dbxref=GeneID:107189883%2CGenbank:XP_015434047.1;Parent=rna-XM_015578561.1
NW_015374053.1	Gnomon	exon	827967	828136	.	-	.	ID=exon-XM_015578650.1-1;Dbxref=GeneID:107189952%2CGenbank:XM_015578650.1;Parent=rna-XM_015578650.1
NW_015374053.1	Gnomon	exon	826973	827197	.	-	.	ID=exon-XM_015578650.1-4;Dbxref=GeneID:107189952%2CGenbank:XM_015578650.1;Parent=rna-XM_015578650.1
NW_015374053.1	Gnomon	exon	827736	827871	.	-	.	ID=exon-XM_015578650.1-2;Dbxref=GeneID:107189952%2CGenbank:XM_015578650.1;Parent=rna-XM_015578650.1
NW_015374053.1	Gnomon	exon	827476	827612	.	-	.	ID=exon-XM_015578650.1-3;Dbxref=GeneID:107189952%2CGenbank:XM_015578650.1;Parent=rna-XM_015578650.1
NW_015374053.1	Gnomon	exon	785644	785842	.	+	.	ID=exon-XM_015578697.1-7;Dbxref=GeneID:107189990%2CGenbank:XM_015578697.1;Note=The sequence of the model RefSeq transcript was modified relative to this genomic sequence to represent the inferred CDS: inserted 2 bases in 1 codon;Parent=rna-XM_015578697.1
NW_015374053.1	Gnomon	exon	785921	786337	.	+	.	ID=exon-XM_015578697.1-8;Dbxref=GeneID:107189990%2CGenbank:XM_015578697.1;Note=The sequence of the model RefSeq transcript was modified relative to this genomic sequence to represent the inferred CDS: inserted 2 bases in 1 codon;Parent=rna-XM_015578697.1
NW_015374053.1	Gnomon	exon	786418	786746	.	+	.	ID=exon-XM_015578697.1-9;Dbxref=GeneID:107189990%2CGenbank:XM_015578697.1;Note=The sequence of the model RefSeq transcript was modified relative to this genomic sequence to represent the inferred CDS: inserted 2 bases in 1 codon;Parent=rna-XM_015578697.1
NW_015374053.1	Gnomon	exon	783361	783597	.	+	.	ID=exon-XM_015578697.1-1;Dbxref=GeneID:107189990%2CGenbank:XM_015578697.1;Note=The sequence of the model RefSeq transcript was modified relative to this genomic sequence to represent the inferred CDS: inserted 2 bases in 1 codon;Parent=rna-XM_015578697.1
NW_015374053.1	Gnomon	exon	784078	784685	.	+	.	ID=exon-XM_015578697.1-2;Dbxref=GeneID:107189990%2CGenbank:XM_015578697.1;Note=The sequence of the model RefSeq transcript was modified relative to this genomic sequence to represent the inferred CDS: inserted 2 bases in 1 codon;Parent=rna-XM_015578697.1
NW_015374053.1	Gnomon	exon	784765	784938	.	+	.	ID=exon-XM_015578697.1-3;Dbxref=GeneID:107189990%2CGenbank:XM_015578697.1;Note=The sequence of the model RefSeq transcript was modified relative to this genomic sequence to represent the inferred CDS: inserted 2 bases in 1 codon;Parent=rna-XM_015578697.1
NW_015374053.1	Gnomon	exon	784940	785084	.	+	.	ID=exon-XM_015578697.1-4;Dbxref=GeneID:107189990%2CGenbank:XM_015578697.1;Note=The sequence of the model RefSeq transcript was modified relative to this genomic sequence to represent the inferred CDS: inserted 2 bases in 1 codon;Parent=rna-XM_015578697.1
NW_015374053.1	Gnomon	exon	785161	785340	.	+	.	ID=exon-XM_015578697.1-5;Dbxref=GeneID:107189990%2CGenbank:XM_015578697.1;Note=The sequence of the model RefSeq transcript was modified relative to this genomic sequence to represent the inferred CDS: inserted 2 bases in 1 codon;Parent=rna-XM_015578697.1
NW_015374053.1	Gnomon	exon	785415	785571	.	+	.	ID=exon-XM_015578697.1-6;Dbxref=GeneID:107189990%2CGenbank:XM_015578697.1;Note=The sequence of the model RefSeq transcript was modified relative to this genomic sequence to represent the inferred CDS: inserted 2 bases in 1 codon;Parent=rna-XM_015578697.1
NW_015374053.1	Gnomon	exon	453956	454116	.	+	.	ID=exon-XM_015578550.1-3;Dbxref=GeneID:107189872%2CGenbank:XM_015578550.1;Parent=rna-XM_015578550.1
NW_015374053.1	Gnomon	exon	454199	454365	.	+	.	ID=exon-XM_015578550.1-4;Dbxref=GeneID:107189872%2CGenbank:XM_015578550.1;Parent=rna-XM_015578550.1
NW_015374053.1	Gnomon	exon	454435	454698	.	+	.	ID=exon-XM_015578550.1-5;Dbxref=GeneID:107189872%2CGenbank:XM_015578550.1;Parent=rna-XM_015578550.1
NW_015374053.1	Gnomon	exon	453258	453555	.	+	.	ID=exon-XM_015578550.1-1;Dbxref=GeneID:107189872%2CGenbank:XM_015578550.1;Parent=rna-XM_015578550.1
NW_015374053.1	Gnomon	exon	453647	453865	.	+	.	ID=exon-XM_015578550.1-2;Dbxref=GeneID:107189872%2CGenbank:XM_015578550.1;Parent=rna-XM_015578550.1
NW_015374053.1	Gnomon	mRNA	126369	137458	.	-	.	Name=XM_015578648.1;ID=rna-XM_015578648.1;Dbxref=GeneID:107189950%2CGenbank:XM_015578648.1;Parent=gene-LOC107189950
NW_015374053.1	Gnomon	CDS	744073	744192	.	-	0	Name=XP_015434141.1;ID=cds-XP_015434141.1;Dbxref=GeneID:107189957%2CGenbank:XP_015434141.1;Parent=rna-XM_015578655.1
NW_015374053.1	Gnomon	CDS	743027	743948	.	-	0	Name=XP_015434141.1;ID=cds-XP_015434141.1;Dbxref=GeneID:107189957%2CGenbank:XP_015434141.1;Parent=rna-XM_015578655.1
NW_015374053.1	Gnomon	CDS	741875	742947	.	-	0	Name=XP_015434141.1;ID=cds-XP_015434141.1;Dbxref=GeneID:107189957%2CGenbank:XP_015434141.1;Parent=rna-XM_015578655.1
NW_015374053.1	Gnomon	CDS	81667	81978	.	-	0	Name=XP_015434140.1;ID=cds-XP_015434140.1;Dbxref=GeneID:107189955%2CGenbank:XP_015434140.1;Parent=rna-XM_015578654.1
NW_015374053.1	Gnomon	CDS	81334	81594	.	-	0	Name=XP_015434140.1;ID=cds-XP_015434140.1;Dbxref=GeneID:107189955%2CGenbank:XP_015434140.1;Parent=rna-XM_015578654.1
NW_015374053.1	Gnomon	CDS	81111	81243	.	-	0	Name=XP_015434140.1;ID=cds-XP_015434140.1;Dbxref=GeneID:107189955%2CGenbank:XP_015434140.1;Parent=rna-XM_015578654.1
NW_015374053.1	Gnomon	CDS	80810	81042	.	-	0	Name=XP_015434140.1;ID=cds-XP_015434140.1;Dbxref=GeneID:107189955%2CGenbank:XP_015434140.1;Parent=rna-XM_015578654.1
NW_015374053.1	Gnomon	mRNA	148760	150595	.	+	.	Name=XM_015578649.1;ID=rna-XM_015578649.1;Dbxref=GeneID:107189951%2CGenbank:XM_015578649.1;Parent=gene-LOC107189951
NW_015374053.1	Gnomon	CDS	698128	698184	.	+	0	Name=XP_015434046.1;ID=cds-XP_015434046.1;Dbxref=GeneID:107189882%2CGenbank:XP_015434046.1;Parent=rna-XM_015578560.1
NW_015374053.1	Gnomon	CDS	698611	699075	.	+	0	Name=XP_015434046.1;ID=cds-XP_015434046.1;Dbxref=GeneID:107189882%2CGenbank:XP_015434046.1;Parent=rna-XM_015578560.1
NW_015374053.1	Gnomon	CDS	699415	699719	.	+	0	Name=XP_015434046.1;ID=cds-XP_015434046.1;Dbxref=GeneID:107189882%2CGenbank:XP_015434046.1;Parent=rna-XM_015578560.1
NW_015374053.1	Gnomon	CDS	700219	700516	.	+	0	Name=XP_015434046.1;ID=cds-XP_015434046.1;Dbxref=GeneID:107189882%2CGenbank:XP_015434046.1;Parent=rna-XM_015578560.1
NW_015374053.1	Gnomon	CDS	700694	700912	.	+	0	Name=XP_015434046.1;ID=cds-XP_015434046.1;Dbxref=GeneID:107189882%2CGenbank:XP_015434046.1;Parent=rna-XM_015578560.1
NW_015374053.1	Gnomon	exon	219603	219766	.	-	.	ID=exon-XM_015578625.1-1;Dbxref=GeneID:107189931%2CGenbank:XM_015578625.1;Parent=rna-XM_015578625.1
NW_015374053.1	Gnomon	exon	219041	219127	.	-	.	ID=exon-XM_015578625.1-4;Dbxref=GeneID:107189931%2CGenbank:XM_015578625.1;Parent=rna-XM_015578625.1
NW_015374053.1	Gnomon	exon	218799	218983	.	-	.	ID=exon-XM_015578625.1-5;Dbxref=GeneID:107189931%2CGenbank:XM_015578625.1;Parent=rna-XM_015578625.1
NW_015374053.1	Gnomon	exon	219407	219517	.	-	.	ID=exon-XM_015578625.1-2;Dbxref=GeneID:107189931%2CGenbank:XM_015578625.1;Parent=rna-XM_015578625.1
NW_015374053.1	Gnomon	exon	219256	219343	.	-	.	ID=exon-XM_015578625.1-3;Dbxref=GeneID:107189931%2CGenbank:XM_015578625.1;Parent=rna-XM_015578625.1
NW_015374053.1	Gnomon	exon	828571	828586	.	+	.	ID=exon-XM_015578577.1-1;Dbxref=GeneID:107189898%2CGenbank:XM_015578577.1;Parent=rna-XM_015578577.1
NW_015374053.1	Gnomon	exon	828953	829145	.	+	.	ID=exon-XM_015578577.1-2;Dbxref=GeneID:107189898%2CGenbank:XM_015578577.1;Parent=rna-XM_015578577.1
NW_015374053.1	Gnomon	exon	829591	829759	.	+	.	ID=exon-XM_015578577.1-3;Dbxref=GeneID:107189898%2CGenbank:XM_015578577.1;Parent=rna-XM_015578577.1
NW_015374053.1	Gnomon	exon	830027	830162	.	+	.	ID=exon-XM_015578577.1-4;Dbxref=GeneID:107189898%2CGenbank:XM_015578577.1;Parent=rna-XM_015578577.1
NW_015374053.1	Gnomon	exon	830249	830435	.	+	.	ID=exon-XM_015578577.1-5;Dbxref=GeneID:107189898%2CGenbank:XM_015578577.1;Parent=rna-XM_015578577.1
NW_015374053.1	Gnomon	exon	830656	830858	.	+	.	ID=exon-XM_015578577.1-6;Dbxref=GeneID:107189898%2CGenbank:XM_015578577.1;Parent=rna-XM_015578577.1
NW_015374053.1	Gnomon	exon	831064	831219	.	+	.	ID=exon-XM_015578577.1-7;Dbxref=GeneID:107189898%2CGenbank:XM_015578577.1;Parent=rna-XM_015578577.1
NW_015374053.1	Gnomon	exon	831408	831661	.	+	.	ID=exon-XM_015578577.1-8;Dbxref=GeneID:107189898%2CGenbank:XM_015578577.1;Parent=rna-XM_015578577.1
NW_015374053.1	Gnomon	CDS	692894	692908	.	+	0	Name=XP_015434045.1;ID=cds-XP_015434045.1;Dbxref=GeneID:107189881%2CGenbank:XP_015434045.1;Parent=rna-XM_015578559.1
NW_015374053.1	Gnomon	CDS	693467	693808	.	+	0	Name=XP_015434045.1;ID=cds-XP_015434045.1;Dbxref=GeneID:107189881%2CGenbank:XP_015434045.1;Parent=rna-XM_015578559.1
NW_015374053.1	Gnomon	exon	377280	377425	.	+	.	ID=exon-XM_015578549.1-7;Dbxref=GeneID:107189871%2CGenbank:XM_015578549.1;Parent=rna-XM_015578549.1
NW_015374053.1	Gnomon	exon	376736	376973	.	+	.	ID=exon-XM_015578549.1-5;Dbxref=GeneID:107189871%2CGenbank:XM_015578549.1;Parent=rna-XM_015578549.1
NW_015374053.1	Gnomon	exon	377048	377202	.	+	.	ID=exon-XM_015578549.1-6;Dbxref=GeneID:107189871%2CGenbank:XM_015578549.1;Parent=rna-XM_015578549.1
NW_015374053.1	Gnomon	exon	375233	375394	.	+	.	ID=exon-XM_015578549.1-3;Dbxref=GeneID:107189871%2CGenbank:XM_015578549.1;Parent=rna-XM_015578549.1
NW_015374053.1	Gnomon	exon	375477	376656	.	+	.	ID=exon-XM_015578549.1-4;Dbxref=GeneID:107189871%2CGenbank:XM_015578549.1;Parent=rna-XM_015578549.1
NW_015374053.1	Gnomon	exon	374458	374473	.	+	.	ID=exon-XM_015578549.1-1;Dbxref=GeneID:107189871%2CGenbank:XM_015578549.1;Parent=rna-XM_015578549.1
NW_015374053.1	Gnomon	exon	374704	374729	.	+	.	ID=exon-XM_015578549.1-2;Dbxref=GeneID:107189871%2CGenbank:XM_015578549.1;Parent=rna-XM_015578549.1
NW_015374053.1	Gnomon	CDS	696309	696329	.	+	0	Name=XP_015434146.1;ID=cds-XP_015434146.1;Dbxref=GeneID:107189961%2CGenbank:XP_015434146.1;Parent=rna-XM_015578660.1
NW_015374053.1	Gnomon	CDS	696819	697079	.	+	0	Name=XP_015434146.1;ID=cds-XP_015434146.1;Dbxref=GeneID:107189961%2CGenbank:XP_015434146.1;Parent=rna-XM_015578660.1
NW_015374053.1	Gnomon	mRNA	728012	730585	.	+	.	Name=XM_015578643.1;ID=rna-XM_015578643.1;Dbxref=GeneID:107189947%2CGenbank:XM_015578643.1;Parent=gene-LOC107189947
NW_015374053.1	Gnomon	mRNA	374458	377425	.	+	.	Name=XM_015578549.1;ID=rna-XM_015578549.1;Dbxref=GeneID:107189871%2CGenbank:XM_015578549.1;Parent=gene-LOC107189871
NW_015374053.1	Gnomon	CDS	1002023	1003186	.	-	0	Name=XP_015434145.1;ID=cds-XP_015434145.1;Dbxref=GeneID:107189960%2CGenbank:XP_015434145.1;Parent=rna-XM_015578659.1
NW_015374053.1	Gnomon	exon	219603	219766	.	-	.	ID=exon-XM_015578626.1-1;Dbxref=GeneID:107189931%2CGenbank:XM_015578626.1;Parent=rna-XM_015578626.1
NW_015374053.1	Gnomon	exon	219407	219517	.	-	.	ID=exon-XM_015578626.1-2;Dbxref=GeneID:107189931%2CGenbank:XM_015578626.1;Parent=rna-XM_015578626.1
NW_015374053.1	Gnomon	exon	219256	219343	.	-	.	ID=exon-XM_015578626.1-3;Dbxref=GeneID:107189931%2CGenbank:XM_015578626.1;Parent=rna-XM_015578626.1
NW_015374053.1	Gnomon	exon	219041	219127	.	-	.	ID=exon-XM_015578626.1-4;Dbxref=GeneID:107189931%2CGenbank:XM_015578626.1;Parent=rna-XM_015578626.1
NW_015374053.1	Gnomon	exon	218793	218950	.	-	.	ID=exon-XM_015578626.1-5;Dbxref=GeneID:107189931%2CGenbank:XM_015578626.1;Parent=rna-XM_015578626.1
NW_015374053.1	Gnomon	mRNA	727959	730585	.	+	.	Name=XM_015578644.1;ID=rna-XM_015578644.1;Dbxref=GeneID:107189947%2CGenbank:XM_015578644.1;Parent=gene-LOC107189947
NW_015374053.1	Gnomon	mRNA	119215	120133	.	-	.	Name=XM_015578645.1;ID=rna-XM_015578645.1;Dbxref=GeneID:107189948%2CGenbank:XM_015578645.1;Parent=gene-LOC107189948
NW_015374053.1	Gnomon	exon	445980	446248	.	-	.	ID=exon-XM_015578673.1-7;Dbxref=GeneID:107189975%2CGenbank:XM_015578673.1;Parent=rna-XM_015578673.1
NW_015374053.1	Gnomon	exon	446584	446795	.	-	.	ID=exon-XM_015578673.1-5;Dbxref=GeneID:107189975%2CGenbank:XM_015578673.1;Parent=rna-XM_015578673.1
NW_015374053.1	Gnomon	exon	446323	446503	.	-	.	ID=exon-XM_015578673.1-6;Dbxref=GeneID:107189975%2CGenbank:XM_015578673.1;Parent=rna-XM_015578673.1
NW_015374053.1	Gnomon	exon	447073	447495	.	-	.	ID=exon-XM_015578673.1-3;Dbxref=GeneID:107189975%2CGenbank:XM_015578673.1;Parent=rna-XM_015578673.1
NW_015374053.1	Gnomon	exon	446871	446994	.	-	.	ID=exon-XM_015578673.1-4;Dbxref=GeneID:107189975%2CGenbank:XM_015578673.1;Parent=rna-XM_015578673.1
NW_015374053.1	Gnomon	exon	448345	448557	.	-	.	ID=exon-XM_015578673.1-1;Dbxref=GeneID:107189975%2CGenbank:XM_015578673.1;Parent=rna-XM_015578673.1
NW_015374053.1	Gnomon	exon	447766	447864	.	-	.	ID=exon-XM_015578673.1-2;Dbxref=GeneID:107189975%2CGenbank:XM_015578673.1;Parent=rna-XM_015578673.1
NW_015374053.1	Gnomon	CDS	714625	714852	.	+	0	Name=XP_015434049.1;ID=cds-XP_015434049.1;Dbxref=GeneID:107189884%2CGenbank:XP_015434049.1;Parent=rna-XM_015578563.1
NW_015374053.1	Gnomon	CDS	715150	715320	.	+	0	Name=XP_015434049.1;ID=cds-XP_015434049.1;Dbxref=GeneID:107189884%2CGenbank:XP_015434049.1;Parent=rna-XM_015578563.1
NW_015374053.1	Gnomon	CDS	715749	716957	.	+	0	Name=XP_015434049.1;ID=cds-XP_015434049.1;Dbxref=GeneID:107189884%2CGenbank:XP_015434049.1;Parent=rna-XM_015578563.1
NW_015374053.1	Gnomon	CDS	717627	718385	.	+	0	Name=XP_015434049.1;ID=cds-XP_015434049.1;Dbxref=GeneID:107189884%2CGenbank:XP_015434049.1;Parent=rna-XM_015578563.1
NW_015374053.1	Gnomon	CDS	718759	718921	.	+	0	Name=XP_015434049.1;ID=cds-XP_015434049.1;Dbxref=GeneID:107189884%2CGenbank:XP_015434049.1;Parent=rna-XM_015578563.1
NW_015374053.1	Gnomon	CDS	719245	719602	.	+	0	Name=XP_015434049.1;ID=cds-XP_015434049.1;Dbxref=GeneID:107189884%2CGenbank:XP_015434049.1;Parent=rna-XM_015578563.1
NW_015374053.1	Gnomon	CDS	720046	720406	.	+	0	Name=XP_015434049.1;ID=cds-XP_015434049.1;Dbxref=GeneID:107189884%2CGenbank:XP_015434049.1;Parent=rna-XM_015578563.1
NW_015374053.1	Gnomon	exon	87803	88016	.	-	.	ID=exon-XM_015578696.1-2;Dbxref=GeneID:107189989%2CGenbank:XM_015578696.1;Note=The sequence of the model RefSeq transcript was modified relative to this genomic sequence to represent the inferred CDS: deleted 1 base in 1 codon;Parent=rna-XM_015578696.1
NW_015374053.1	Gnomon	exon	86443	86533	.	-	.	ID=exon-XM_015578696.1-3;Dbxref=GeneID:107189989%2CGenbank:XM_015578696.1;Note=The sequence of the model RefSeq transcript was modified relative to this genomic sequence to represent the inferred CDS: deleted 1 base in 1 codon;Parent=rna-XM_015578696.1
NW_015374053.1	Gnomon	exon	88734	88821	.	-	.	ID=exon-XM_015578696.1-1;Dbxref=GeneID:107189989%2CGenbank:XM_015578696.1;Note=The sequence of the model RefSeq transcript was modified relative to this genomic sequence to represent the inferred CDS: deleted 1 base in 1 codon;Parent=rna-XM_015578696.1
NW_015374053.1	Gnomon	exon	85682	85867	.	-	.	ID=exon-XM_015578696.1-6;Dbxref=GeneID:107189989%2CGenbank:XM_015578696.1;Note=The sequence of the model RefSeq transcript was modified relative to this genomic sequence to represent the inferred CDS: deleted 1 base in 1 codon;Parent=rna-XM_015578696.1
NW_015374053.1	Gnomon	exon	85435	85605	.	-	.	ID=exon-XM_015578696.1-7;Dbxref=GeneID:107189989%2CGenbank:XM_015578696.1;Note=The sequence of the model RefSeq transcript was modified relative to this genomic sequence to represent the inferred CDS: deleted 1 base in 1 codon;Parent=rna-XM_015578696.1
NW_015374053.1	Gnomon	exon	86237	86356	.	-	.	ID=exon-XM_015578696.1-4;Dbxref=GeneID:107189989%2CGenbank:XM_015578696.1;Note=The sequence of the model RefSeq transcript was modified relative to this genomic sequence to represent the inferred CDS: deleted 1 base in 1 codon;Parent=rna-XM_015578696.1
NW_015374053.1	Gnomon	exon	85932	86140	.	-	.	ID=exon-XM_015578696.1-5;Dbxref=GeneID:107189989%2CGenbank:XM_015578696.1;Note=The sequence of the model RefSeq transcript was modified relative to this genomic sequence to represent the inferred CDS: deleted 1 base in 1 codon;Parent=rna-XM_015578696.1
NW_015374053.1	Gnomon	exon	85212	85364	.	-	.	ID=exon-XM_015578696.1-8;Dbxref=GeneID:107189989%2CGenbank:XM_015578696.1;Note=The sequence of the model RefSeq transcript was modified relative to this genomic sequence to represent the inferred CDS: deleted 1 base in 1 codon;Parent=rna-XM_015578696.1
NW_015374053.1	Gnomon	exon	85153	85210	.	-	.	ID=exon-XM_015578696.1-9;Dbxref=GeneID:107189989%2CGenbank:XM_015578696.1;Note=The sequence of the model RefSeq transcript was modified relative to this genomic sequence to represent the inferred CDS: deleted 1 base in 1 codon;Parent=rna-XM_015578696.1
NW_015374053.1	Gnomon	exon	150310	150595	.	+	.	ID=exon-XM_015578649.1-4;Dbxref=GeneID:107189951%2CGenbank:XM_015578649.1;Parent=rna-XM_015578649.1
NW_015374053.1	Gnomon	exon	148760	149133	.	+	.	ID=exon-XM_015578649.1-1;Dbxref=GeneID:107189951%2CGenbank:XM_015578649.1;Parent=rna-XM_015578649.1
NW_015374053.1	Gnomon	exon	149445	149824	.	+	.	ID=exon-XM_015578649.1-2;Dbxref=GeneID:107189951%2CGenbank:XM_015578649.1;Parent=rna-XM_015578649.1
NW_015374053.1	Gnomon	exon	149903	150232	.	+	.	ID=exon-XM_015578649.1-3;Dbxref=GeneID:107189951%2CGenbank:XM_015578649.1;Parent=rna-XM_015578649.1
NW_015374053.1	Gnomon	CDS	815542	815653	.	-	0	Name=XP_015434143.1;ID=cds-XP_015434143.1;Dbxref=GeneID:107189959%2CGenbank:XP_015434143.1;Parent=rna-XM_015578657.1
NW_015374053.1	Gnomon	CDS	815034	815134	.	-	0	Name=XP_015434143.1;ID=cds-XP_015434143.1;Dbxref=GeneID:107189959%2CGenbank:XP_015434143.1;Parent=rna-XM_015578657.1
NW_015374053.1	Gnomon	CDS	814783	814958	.	-	0	Name=XP_015434143.1;ID=cds-XP_015434143.1;Dbxref=GeneID:107189959%2CGenbank:XP_015434143.1;Parent=rna-XM_015578657.1
NW_015374053.1	Gnomon	CDS	814493	814720	.	-	0	Name=XP_015434143.1;ID=cds-XP_015434143.1;Dbxref=GeneID:107189959%2CGenbank:XP_015434143.1;Parent=rna-XM_015578657.1
NW_015374053.1	Gnomon	CDS	814282	814411	.	-	0	Name=XP_015434143.1;ID=cds-XP_015434143.1;Dbxref=GeneID:107189959%2CGenbank:XP_015434143.1;Parent=rna-XM_015578657.1
NW_015374053.1	Gnomon	exon	436397	436625	.	-	.	ID=exon-XM_015578672.1-2;Dbxref=GeneID:107189974%2CGenbank:XM_015578672.1;Parent=rna-XM_015578672.1
NW_015374053.1	Gnomon	exon	436051	436189	.	-	.	ID=exon-XM_015578672.1-3;Dbxref=GeneID:107189974%2CGenbank:XM_015578672.1;Parent=rna-XM_015578672.1
NW_015374053.1	Gnomon	exon	435389	435866	.	-	.	ID=exon-XM_015578672.1-4;Dbxref=GeneID:107189974%2CGenbank:XM_015578672.1;Parent=rna-XM_015578672.1
NW_015374053.1	Gnomon	exon	434960	435297	.	-	.	ID=exon-XM_015578672.1-5;Dbxref=GeneID:107189974%2CGenbank:XM_015578672.1;Parent=rna-XM_015578672.1
NW_015374053.1	Gnomon	exon	434448	434863	.	-	.	ID=exon-XM_015578672.1-6;Dbxref=GeneID:107189974%2CGenbank:XM_015578672.1;Parent=rna-XM_015578672.1
NW_015374053.1	Gnomon	exon	433757	434301	.	-	.	ID=exon-XM_015578672.1-7;Dbxref=GeneID:107189974%2CGenbank:XM_015578672.1;Parent=rna-XM_015578672.1
NW_015374053.1	Gnomon	exon	436714	437182	.	-	.	ID=exon-XM_015578672.1-1;Dbxref=GeneID:107189974%2CGenbank:XM_015578672.1;Parent=rna-XM_015578672.1
NW_015374053.1	Gnomon	mRNA	481905	490195	.	-	.	Name=XM_015578580.1;ID=rna-XM_015578580.1;Dbxref=GeneID:107189900%2CGenbank:XM_015578580.1;Parent=gene-LOC107189900
NW_015374053.1	Gnomon	exon	92784	93767	.	-	.	ID=exon-XM_015578624.1-7;Dbxref=GeneID:107189930%2CGenbank:XM_015578624.1;Parent=rna-XM_015578624.1
NW_015374053.1	Gnomon	exon	95020	95090	.	-	.	ID=exon-XM_015578624.1-3;Dbxref=GeneID:107189930%2CGenbank:XM_015578624.1;Parent=rna-XM_015578624.1
NW_015374053.1	Gnomon	exon	94672	94921	.	-	.	ID=exon-XM_015578624.1-4;Dbxref=GeneID:107189930%2CGenbank:XM_015578624.1;Parent=rna-XM_015578624.1
NW_015374053.1	Gnomon	exon	94239	94367	.	-	.	ID=exon-XM_015578624.1-5;Dbxref=GeneID:107189930%2CGenbank:XM_015578624.1;Parent=rna-XM_015578624.1
NW_015374053.1	Gnomon	exon	93876	94152	.	-	.	ID=exon-XM_015578624.1-6;Dbxref=GeneID:107189930%2CGenbank:XM_015578624.1;Parent=rna-XM_015578624.1
NW_015374053.1	Gnomon	exon	98454	98468	.	-	.	ID=exon-XM_015578624.1-1;Dbxref=GeneID:107189930%2CGenbank:XM_015578624.1;Parent=rna-XM_015578624.1
NW_015374053.1	Gnomon	exon	97885	98219	.	-	.	ID=exon-XM_015578624.1-2;Dbxref=GeneID:107189930%2CGenbank:XM_015578624.1;Parent=rna-XM_015578624.1
NW_015374053.1	Gnomon	CDS	631136	631232	.	-	0	Name=XP_015434149.1;ID=cds-XP_015434149.1;Dbxref=GeneID:107189964%2CGenbank:XP_015434149.1;Parent=rna-XM_015578663.1
NW_015374053.1	Gnomon	CDS	630776	631041	.	-	0	Name=XP_015434149.1;ID=cds-XP_015434149.1;Dbxref=GeneID:107189964%2CGenbank:XP_015434149.1;Parent=rna-XM_015578663.1
NW_015374053.1	Gnomon	CDS	630576	630712	.	-	0	Name=XP_015434149.1;ID=cds-XP_015434149.1;Dbxref=GeneID:107189964%2CGenbank:XP_015434149.1;Parent=rna-XM_015578663.1
NW_015374053.1	Gnomon	CDS	630278	630485	.	-	0	Name=XP_015434149.1;ID=cds-XP_015434149.1;Dbxref=GeneID:107189964%2CGenbank:XP_015434149.1;Parent=rna-XM_015578663.1
NW_015374053.1	Gnomon	mRNA	481905	490195	.	-	.	Name=XM_015578581.1;ID=rna-XM_015578581.1;Dbxref=GeneID:107189900%2CGenbank:XM_015578581.1;Parent=gene-LOC107189900
NW_015374053.1	Gnomon	exon	206956	207195	.	+	.	ID=exon-XM_015578719.1-11;Dbxref=GeneID:107190002%2CGenbank:XM_015578719.1;Parent=rna-XM_015578719.1
NW_015374053.1	Gnomon	exon	207273	207455	.	+	.	ID=exon-XM_015578719.1-12;Dbxref=GeneID:107190002%2CGenbank:XM_015578719.1;Parent=rna-XM_015578719.1
NW_015374053.1	Gnomon	exon	207534	207626	.	+	.	ID=exon-XM_015578719.1-13;Dbxref=GeneID:107190002%2CGenbank:XM_015578719.1;Parent=rna-XM_015578719.1
NW_015374053.1	Gnomon	exon	207707	207867	.	+	.	ID=exon-XM_015578719.1-14;Dbxref=GeneID:107190002%2CGenbank:XM_015578719.1;Parent=rna-XM_015578719.1
NW_015374053.1	Gnomon	exon	206516	206877	.	+	.	ID=exon-XM_015578719.1-10;Dbxref=GeneID:107190002%2CGenbank:XM_015578719.1;Parent=rna-XM_015578719.1
NW_015374053.1	Gnomon	exon	210676	210832	.	+	.	ID=exon-XM_015578719.1-19;Dbxref=GeneID:107190002%2CGenbank:XM_015578719.1;Parent=rna-XM_015578719.1
NW_015374053.1	Gnomon	exon	209478	209730	.	+	.	ID=exon-XM_015578719.1-15;Dbxref=GeneID:107190002%2CGenbank:XM_015578719.1;Parent=rna-XM_015578719.1
NW_015374053.1	Gnomon	exon	209808	209953	.	+	.	ID=exon-XM_015578719.1-16;Dbxref=GeneID:107190002%2CGenbank:XM_015578719.1;Parent=rna-XM_015578719.1
NW_015374053.1	Gnomon	exon	210034	210264	.	+	.	ID=exon-XM_015578719.1-17;Dbxref=GeneID:107190002%2CGenbank:XM_015578719.1;Parent=rna-XM_015578719.1
NW_015374053.1	Gnomon	exon	210340	210603	.	+	.	ID=exon-XM_015578719.1-18;Dbxref=GeneID:107190002%2CGenbank:XM_015578719.1;Parent=rna-XM_015578719.1
NW_015374053.1	Gnomon	exon	210922	211038	.	+	.	ID=exon-XM_015578719.1-20;Dbxref=GeneID:107190002%2CGenbank:XM_015578719.1;Parent=rna-XM_015578719.1
NW_015374053.1	Gnomon	exon	211112	211276	.	+	.	ID=exon-XM_015578719.1-21;Dbxref=GeneID:107190002%2CGenbank:XM_015578719.1;Parent=rna-XM_015578719.1
NW_015374053.1	Gnomon	CDS	80107	80178	.	+	0	Name=XP_015434148.1;ID=cds-XP_015434148.1;Dbxref=GeneID:107189963%2CGenbank:XP_015434148.1;Parent=rna-XM_015578662.1
NW_015374053.1	Gnomon	CDS	80256	80498	.	+	0	Name=XP_015434148.1;ID=cds-XP_015434148.1;Dbxref=GeneID:107189963%2CGenbank:XP_015434148.1;Parent=rna-XM_015578662.1
NW_015374053.1	Gnomon	exon	126369	127739	.	-	.	ID=exon-XM_015578648.1-5;Dbxref=GeneID:107189950%2CGenbank:XM_015578648.1;Parent=rna-XM_015578648.1
NW_015374053.1	Gnomon	exon	128564	128911	.	-	.	ID=exon-XM_015578648.1-3;Dbxref=GeneID:107189950%2CGenbank:XM_015578648.1;Parent=rna-XM_015578648.1
NW_015374053.1	Gnomon	exon	127807	128139	.	-	.	ID=exon-XM_015578648.1-4;Dbxref=GeneID:107189950%2CGenbank:XM_015578648.1;Parent=rna-XM_015578648.1
NW_015374053.1	Gnomon	exon	137403	137458	.	-	.	ID=exon-XM_015578648.1-1;Dbxref=GeneID:107189950%2CGenbank:XM_015578648.1;Parent=rna-XM_015578648.1
NW_015374053.1	Gnomon	exon	129901	130219	.	-	.	ID=exon-XM_015578648.1-2;Dbxref=GeneID:107189950%2CGenbank:XM_015578648.1;Parent=rna-XM_015578648.1
NW_015374053.1	Gnomon	mRNA	481905	490195	.	-	.	Name=XM_015578582.1;ID=rna-XM_015578582.1;Dbxref=GeneID:107189900%2CGenbank:XM_015578582.1;Parent=gene-LOC107189900
NW_015374053.1	Gnomon	exon	534050	534383	.	-	.	ID=exon-XM_015578554.1-3;Dbxref=GeneID:107189875%2CGenbank:XM_015578554.1;Parent=rna-XM_015578554.1
NW_015374053.1	Gnomon	exon	535526	535618	.	-	.	ID=exon-XM_015578554.1-1;Dbxref=GeneID:107189875%2CGenbank:XM_015578554.1;Parent=rna-XM_015578554.1
NW_015374053.1	Gnomon	exon	534718	534923	.	-	.	ID=exon-XM_015578554.1-2;Dbxref=GeneID:107189875%2CGenbank:XM_015578554.1;Parent=rna-XM_015578554.1
NW_015374053.1	Gnomon	CDS	745438	745660	.	-	0	Name=XP_015434147.1;ID=cds-XP_015434147.1;Dbxref=GeneID:107189962%2CGenbank:XP_015434147.1;Parent=rna-XM_015578661.1
NW_015374053.1	Gnomon	CDS	745203	745372	.	-	0	Name=XP_015434147.1;ID=cds-XP_015434147.1;Dbxref=GeneID:107189962%2CGenbank:XP_015434147.1;Parent=rna-XM_015578661.1
NW_015374053.1	Gnomon	exon	987159	987612	.	-	.	ID=exon-XM_015578596.1-5;Dbxref=GeneID:107189913%2CGenbank:XM_015578596.1;Parent=rna-XM_015578596.1
NW_015374053.1	Gnomon	exon	986057	987074	.	-	.	ID=exon-XM_015578596.1-6;Dbxref=GeneID:107189913%2CGenbank:XM_015578596.1;Parent=rna-XM_015578596.1
NW_015374053.1	Gnomon	exon	990795	990871	.	-	.	ID=exon-XM_015578596.1-1;Dbxref=GeneID:107189913%2CGenbank:XM_015578596.1;Parent=rna-XM_015578596.1
NW_015374053.1	Gnomon	exon	989317	989745	.	-	.	ID=exon-XM_015578596.1-2;Dbxref=GeneID:107189913%2CGenbank:XM_015578596.1;Parent=rna-XM_015578596.1
NW_015374053.1	Gnomon	exon	988432	989232	.	-	.	ID=exon-XM_015578596.1-3;Dbxref=GeneID:107189913%2CGenbank:XM_015578596.1;Parent=rna-XM_015578596.1
NW_015374053.1	Gnomon	exon	987693	988349	.	-	.	ID=exon-XM_015578596.1-4;Dbxref=GeneID:107189913%2CGenbank:XM_015578596.1;Parent=rna-XM_015578596.1
NW_015374053.1	Gnomon	mRNA	592496	603714	.	-	.	Name=XM_015578583.1;ID=rna-XM_015578583.1;Dbxref=GeneID:107189902%2CGenbank:XM_015578583.1;Parent=gene-LOC107189902
NW_015374053.1	Gnomon	CDS	763679	763885	.	+	0	Name=XP_015434102.1;ID=cds-XP_015434102.1;Dbxref=GeneID:107189924%2CGenbank:XP_015434102.1;Parent=rna-XM_015578616.1
NW_015374053.1	Gnomon	CDS	763968	764171	.	+	0	Name=XP_015434102.1;ID=cds-XP_015434102.1;Dbxref=GeneID:107189924%2CGenbank:XP_015434102.1;Parent=rna-XM_015578616.1
NW_015374053.1	Gnomon	CDS	764245	764802	.	+	0	Name=XP_015434102.1;ID=cds-XP_015434102.1;Dbxref=GeneID:107189924%2CGenbank:XP_015434102.1;Parent=rna-XM_015578616.1
NW_015374053.1	Gnomon	CDS	764873	765048	.	+	0	Name=XP_015434102.1;ID=cds-XP_015434102.1;Dbxref=GeneID:107189924%2CGenbank:XP_015434102.1;Parent=rna-XM_015578616.1
NW_015374053.1	Gnomon	CDS	765124	765202	.	+	0	Name=XP_015434102.1;ID=cds-XP_015434102.1;Dbxref=GeneID:107189924%2CGenbank:XP_015434102.1;Parent=rna-XM_015578616.1
NW_015374053.1	Gnomon	CDS	765292	765618	.	+	0	Name=XP_015434102.1;ID=cds-XP_015434102.1;Dbxref=GeneID:107189924%2CGenbank:XP_015434102.1;Parent=rna-XM_015578616.1
NW_015374053.1	Gnomon	CDS	765711	766213	.	+	0	Name=XP_015434102.1;ID=cds-XP_015434102.1;Dbxref=GeneID:107189924%2CGenbank:XP_015434102.1;Parent=rna-XM_015578616.1
NW_015374053.1	Gnomon	CDS	766272	766504	.	+	0	Name=XP_015434102.1;ID=cds-XP_015434102.1;Dbxref=GeneID:107189924%2CGenbank:XP_015434102.1;Parent=rna-XM_015578616.1
NW_015374053.1	Gnomon	CDS	766583	766860	.	+	0	Name=XP_015434102.1;ID=cds-XP_015434102.1;Dbxref=GeneID:107189924%2CGenbank:XP_015434102.1;Parent=rna-XM_015578616.1
NW_015374053.1	Gnomon	exon	521736	523088	.	-	.	ID=exon-XM_015578647.1-1;Dbxref=GeneID:107189949%2CGenbank:XM_015578647.1;Parent=rna-XM_015578647.1
NW_015374053.1	Gnomon	CDS	300803	300901	.	-	0	Name=XP_015434092.1;ID=cds-XP_015434092.1;Dbxref=GeneID:107189919%2CGenbank:XP_015434092.1;Parent=rna-XM_015578606.1
NW_015374053.1	Gnomon	CDS	300530	300727	.	-	0	Name=XP_015434092.1;ID=cds-XP_015434092.1;Dbxref=GeneID:107189919%2CGenbank:XP_015434092.1;Parent=rna-XM_015578606.1
NW_015374053.1	Gnomon	mRNA	628689	629510	.	-	.	Name=XM_015578638.1;ID=rna-XM_015578638.1;Dbxref=GeneID:107189943%2CGenbank:XM_015578638.1;Parent=gene-LOC107189943
NW_015374053.1	Gnomon	CDS	300803	300901	.	-	0	Name=XP_015434091.1;ID=cds-XP_015434091.1;Dbxref=GeneID:107189919%2CGenbank:XP_015434091.1;Parent=rna-XM_015578605.1
NW_015374053.1	Gnomon	CDS	300530	300727	.	-	0	Name=XP_015434091.1;ID=cds-XP_015434091.1;Dbxref=GeneID:107189919%2CGenbank:XP_015434091.1;Parent=rna-XM_015578605.1
NW_015374053.1	Gnomon	CDS	530194	530352	.	-	0	Name=XP_015434101.1;ID=cds-XP_015434101.1;Dbxref=GeneID:107189923%2CGenbank:XP_015434101.1;Note=The sequence of the model RefSeq protein was modified relative to this genomic sequence to represent the inferred CDS: inserted 2 bases in 1 codon%3B substituted 1 base at 1 genomic stop codon;Parent=rna-XM_015578615.1
NW_015374053.1	Gnomon	CDS	529802	529930	.	-	0	Name=XP_015434101.1;ID=cds-XP_015434101.1;Dbxref=GeneID:107189923%2CGenbank:XP_015434101.1;Note=The sequence of the model RefSeq protein was modified relative to this genomic sequence to represent the inferred CDS: inserted 2 bases in 1 codon%3B substituted 1 base at 1 genomic stop codon;Parent=rna-XM_015578615.1
NW_015374053.1	Gnomon	CDS	529397	529595	.	-	0	Name=XP_015434101.1;ID=cds-XP_015434101.1;Dbxref=GeneID:107189923%2CGenbank:XP_015434101.1;Note=The sequence of the model RefSeq protein was modified relative to this genomic sequence to represent the inferred CDS: inserted 2 bases in 1 codon%3B substituted 1 base at 1 genomic stop codon;Parent=rna-XM_015578615.1
NW_015374053.1	Gnomon	CDS	529051	529315	.	-	0	Name=XP_015434101.1;ID=cds-XP_015434101.1;Dbxref=GeneID:107189923%2CGenbank:XP_015434101.1;Note=The sequence of the model RefSeq protein was modified relative to this genomic sequence to represent the inferred CDS: inserted 2 bases in 1 codon%3B substituted 1 base at 1 genomic stop codon;Parent=rna-XM_015578615.1
NW_015374053.1	Gnomon	CDS	528907	529049	.	-	0	Name=XP_015434101.1;ID=cds-XP_015434101.1;Dbxref=GeneID:107189923%2CGenbank:XP_015434101.1;Note=The sequence of the model RefSeq protein was modified relative to this genomic sequence to represent the inferred CDS: inserted 2 bases in 1 codon%3B substituted 1 base at 1 genomic stop codon;Parent=rna-XM_015578615.1
NW_015374053.1	Gnomon	CDS	528323	528847	.	-	0	Name=XP_015434101.1;ID=cds-XP_015434101.1;Dbxref=GeneID:107189923%2CGenbank:XP_015434101.1;Note=The sequence of the model RefSeq protein was modified relative to this genomic sequence to represent the inferred CDS: inserted 2 bases in 1 codon%3B substituted 1 base at 1 genomic stop codon;Parent=rna-XM_015578615.1
NW_015374053.1	Gnomon	CDS	528090	528259	.	-	0	Name=XP_015434101.1;ID=cds-XP_015434101.1;Dbxref=GeneID:107189923%2CGenbank:XP_015434101.1;Note=The sequence of the model RefSeq protein was modified relative to this genomic sequence to represent the inferred CDS: inserted 2 bases in 1 codon%3B substituted 1 base at 1 genomic stop codon;Parent=rna-XM_015578615.1
NW_015374053.1	Gnomon	CDS	527836	528015	.	-	0	Name=XP_015434101.1;ID=cds-XP_015434101.1;Dbxref=GeneID:107189923%2CGenbank:XP_015434101.1;Note=The sequence of the model RefSeq protein was modified relative to this genomic sequence to represent the inferred CDS: inserted 2 bases in 1 codon%3B substituted 1 base at 1 genomic stop codon;Parent=rna-XM_015578615.1
NW_015374053.1	Gnomon	CDS	527540	527749	.	-	0	Name=XP_015434101.1;ID=cds-XP_015434101.1;Dbxref=GeneID:107189923%2CGenbank:XP_015434101.1;Note=The sequence of the model RefSeq protein was modified relative to this genomic sequence to represent the inferred CDS: inserted 2 bases in 1 codon%3B substituted 1 base at 1 genomic stop codon;Parent=rna-XM_015578615.1
NW_015374053.1	Gnomon	CDS	527212	527457	.	-	0	Name=XP_015434101.1;ID=cds-XP_015434101.1;Dbxref=GeneID:107189923%2CGenbank:XP_015434101.1;Note=The sequence of the model RefSeq protein was modified relative to this genomic sequence to represent the inferred CDS: inserted 2 bases in 1 codon%3B substituted 1 base at 1 genomic stop codon;Parent=rna-XM_015578615.1
NW_015374053.1	Gnomon	CDS	527056	527136	.	-	0	Name=XP_015434101.1;ID=cds-XP_015434101.1;Dbxref=GeneID:107189923%2CGenbank:XP_015434101.1;Note=The sequence of the model RefSeq protein was modified relative to this genomic sequence to represent the inferred CDS: inserted 2 bases in 1 codon%3B substituted 1 base at 1 genomic stop codon;Parent=rna-XM_015578615.1
NW_015374053.1	Gnomon	CDS	526886	526987	.	-	0	Name=XP_015434101.1;ID=cds-XP_015434101.1;Dbxref=GeneID:107189923%2CGenbank:XP_015434101.1;Note=The sequence of the model RefSeq protein was modified relative to this genomic sequence to represent the inferred CDS: inserted 2 bases in 1 codon%3B substituted 1 base at 1 genomic stop codon;Parent=rna-XM_015578615.1
NW_015374053.1	Gnomon	exon	641514	641680	.	-	.	ID=exon-XM_015578720.1-11;Dbxref=GeneID:107190004%2CGenbank:XM_015578720.1;Parent=rna-XM_015578720.1
NW_015374053.1	Gnomon	exon	640995	641207	.	-	.	ID=exon-XM_015578720.1-12;Dbxref=GeneID:107190004%2CGenbank:XM_015578720.1;Parent=rna-XM_015578720.1
NW_015374053.1	Gnomon	exon	641776	641948	.	-	.	ID=exon-XM_015578720.1-10;Dbxref=GeneID:107190004%2CGenbank:XM_015578720.1;Parent=rna-XM_015578720.1
NW_015374053.1	Gnomon	exon	640507	640897	.	-	.	ID=exon-XM_015578720.1-13;Dbxref=GeneID:107190004%2CGenbank:XM_015578720.1;Parent=rna-XM_015578720.1
NW_015374053.1	Gnomon	exon	324924	325055	.	+	.	ID=exon-XM_015578695.1-5;Dbxref=GeneID:107189988%2CGenbank:XM_015578695.1;Parent=rna-XM_015578695.1
NW_015374053.1	Gnomon	exon	325138	325573	.	+	.	ID=exon-XM_015578695.1-6;Dbxref=GeneID:107189988%2CGenbank:XM_015578695.1;Parent=rna-XM_015578695.1
NW_015374053.1	Gnomon	exon	323877	323943	.	+	.	ID=exon-XM_015578695.1-1;Dbxref=GeneID:107189988%2CGenbank:XM_015578695.1;Parent=rna-XM_015578695.1
NW_015374053.1	Gnomon	exon	324108	324310	.	+	.	ID=exon-XM_015578695.1-2;Dbxref=GeneID:107189988%2CGenbank:XM_015578695.1;Parent=rna-XM_015578695.1
NW_015374053.1	Gnomon	exon	324389	324617	.	+	.	ID=exon-XM_015578695.1-3;Dbxref=GeneID:107189988%2CGenbank:XM_015578695.1;Parent=rna-XM_015578695.1
NW_015374053.1	Gnomon	exon	324698	324853	.	+	.	ID=exon-XM_015578695.1-4;Dbxref=GeneID:107189988%2CGenbank:XM_015578695.1;Parent=rna-XM_015578695.1
NW_015374053.1	Gnomon	mRNA	628689	629719	.	-	.	Name=XM_015578639.1;ID=rna-XM_015578639.1;Dbxref=GeneID:107189943%2CGenbank:XM_015578639.1;Parent=gene-LOC107189943
NW_015374053.1	Gnomon	exon	517359	517491	.	-	.	ID=exon-XM_015578601.1-1;Dbxref=GeneID:107189916%2CGenbank:XM_015578601.1;Parent=rna-XM_015578601.1
NW_015374053.1	Gnomon	exon	504370	504627	.	-	.	ID=exon-XM_015578601.1-2;Dbxref=GeneID:107189916%2CGenbank:XM_015578601.1;Parent=rna-XM_015578601.1
NW_015374053.1	Gnomon	exon	503822	504129	.	-	.	ID=exon-XM_015578601.1-3;Dbxref=GeneID:107189916%2CGenbank:XM_015578601.1;Parent=rna-XM_015578601.1
NW_015374053.1	Gnomon	exon	501894	501965	.	-	.	ID=exon-XM_015578601.1-4;Dbxref=GeneID:107189916%2CGenbank:XM_015578601.1;Parent=rna-XM_015578601.1
NW_015374053.1	Gnomon	exon	499933	500156	.	-	.	ID=exon-XM_015578601.1-5;Dbxref=GeneID:107189916%2CGenbank:XM_015578601.1;Parent=rna-XM_015578601.1
NW_015374053.1	Gnomon	exon	499348	499445	.	-	.	ID=exon-XM_015578601.1-6;Dbxref=GeneID:107189916%2CGenbank:XM_015578601.1;Parent=rna-XM_015578601.1
NW_015374053.1	Gnomon	exon	498662	498973	.	-	.	ID=exon-XM_015578601.1-7;Dbxref=GeneID:107189916%2CGenbank:XM_015578601.1;Parent=rna-XM_015578601.1
NW_015374053.1	Gnomon	exon	498040	498426	.	-	.	ID=exon-XM_015578601.1-8;Dbxref=GeneID:107189916%2CGenbank:XM_015578601.1;Parent=rna-XM_015578601.1
NW_015374053.1	Gnomon	exon	497526	497764	.	-	.	ID=exon-XM_015578601.1-9;Dbxref=GeneID:107189916%2CGenbank:XM_015578601.1;Parent=rna-XM_015578601.1
NW_015374053.1	Gnomon	CDS	300803	300901	.	-	0	Name=XP_015434090.1;ID=cds-XP_015434090.1;Dbxref=GeneID:107189919%2CGenbank:XP_015434090.1;Parent=rna-XM_015578604.1
NW_015374053.1	Gnomon	CDS	300530	300727	.	-	0	Name=XP_015434090.1;ID=cds-XP_015434090.1;Dbxref=GeneID:107189919%2CGenbank:XP_015434090.1;Parent=rna-XM_015578604.1
NW_015374053.1	Gnomon	CDS	1007788	1007851	.	-	0	Name=XP_015434100.1;ID=cds-XP_015434100.1;Dbxref=GeneID:107189922%2CGenbank:XP_015434100.1;Parent=rna-XM_015578614.1
NW_015374053.1	Gnomon	CDS	1006932	1007714	.	-	0	Name=XP_015434100.1;ID=cds-XP_015434100.1;Dbxref=GeneID:107189922%2CGenbank:XP_015434100.1;Parent=rna-XM_015578614.1
NW_015374053.1	Gnomon	CDS	1006729	1006854	.	-	0	Name=XP_015434100.1;ID=cds-XP_015434100.1;Dbxref=GeneID:107189922%2CGenbank:XP_015434100.1;Parent=rna-XM_015578614.1
NW_015374053.1	Gnomon	CDS	1006329	1006663	.	-	0	Name=XP_015434100.1;ID=cds-XP_015434100.1;Dbxref=GeneID:107189922%2CGenbank:XP_015434100.1;Parent=rna-XM_015578614.1
NW_015374053.1	Gnomon	exon	520181	520459	.	-	.	ID=exon-XM_015578553.1-1;Dbxref=GeneID:107189874%2CGenbank:XM_015578553.1;Parent=rna-XM_015578553.1
NW_015374053.1	Gnomon	exon	210034	210264	.	+	.	ID=exon-XM_015578712.1-18;Dbxref=GeneID:107190002%2CGenbank:XM_015578712.1;Parent=rna-XM_015578712.1
NW_015374053.1	Gnomon	exon	210340	210603	.	+	.	ID=exon-XM_015578712.1-19;Dbxref=GeneID:107190002%2CGenbank:XM_015578712.1;Parent=rna-XM_015578712.1
NW_015374053.1	Gnomon	exon	209475	209730	.	+	.	ID=exon-XM_015578712.1-16;Dbxref=GeneID:107190002%2CGenbank:XM_015578712.1;Parent=rna-XM_015578712.1
NW_015374053.1	Gnomon	exon	209808	209953	.	+	.	ID=exon-XM_015578712.1-17;Dbxref=GeneID:107190002%2CGenbank:XM_015578712.1;Parent=rna-XM_015578712.1
NW_015374053.1	Gnomon	exon	206516	206877	.	+	.	ID=exon-XM_015578712.1-10;Dbxref=GeneID:107190002%2CGenbank:XM_015578712.1;Parent=rna-XM_015578712.1
NW_015374053.1	Gnomon	exon	206956	207195	.	+	.	ID=exon-XM_015578712.1-11;Dbxref=GeneID:107190002%2CGenbank:XM_015578712.1;Parent=rna-XM_015578712.1
NW_015374053.1	Gnomon	exon	207707	207867	.	+	.	ID=exon-XM_015578712.1-14;Dbxref=GeneID:107190002%2CGenbank:XM_015578712.1;Parent=rna-XM_015578712.1
NW_015374053.1	Gnomon	exon	208125	208172	.	+	.	ID=exon-XM_015578712.1-15;Dbxref=GeneID:107190002%2CGenbank:XM_015578712.1;Parent=rna-XM_015578712.1
NW_015374053.1	Gnomon	exon	207273	207455	.	+	.	ID=exon-XM_015578712.1-12;Dbxref=GeneID:107190002%2CGenbank:XM_015578712.1;Parent=rna-XM_015578712.1
NW_015374053.1	Gnomon	exon	207534	207626	.	+	.	ID=exon-XM_015578712.1-13;Dbxref=GeneID:107190002%2CGenbank:XM_015578712.1;Parent=rna-XM_015578712.1
NW_015374053.1	Gnomon	exon	210922	211038	.	+	.	ID=exon-XM_015578712.1-21;Dbxref=GeneID:107190002%2CGenbank:XM_015578712.1;Parent=rna-XM_015578712.1
NW_015374053.1	Gnomon	exon	211112	211276	.	+	.	ID=exon-XM_015578712.1-22;Dbxref=GeneID:107190002%2CGenbank:XM_015578712.1;Parent=rna-XM_015578712.1
NW_015374053.1	Gnomon	exon	210676	210832	.	+	.	ID=exon-XM_015578712.1-20;Dbxref=GeneID:107190002%2CGenbank:XM_015578712.1;Parent=rna-XM_015578712.1
NW_015374053.1	Gnomon	CDS	178936	179184	.	+	0	Name=XP_015434200.1;ID=cds-XP_015434200.1;Dbxref=GeneID:107190002%2CGenbank:XP_015434200.1;Parent=rna-XM_015578714.1
NW_015374053.1	Gnomon	CDS	201453	201554	.	+	0	Name=XP_015434200.1;ID=cds-XP_015434200.1;Dbxref=GeneID:107190002%2CGenbank:XP_015434200.1;Parent=rna-XM_015578714.1
NW_015374053.1	Gnomon	CDS	201688	201852	.	+	0	Name=XP_015434200.1;ID=cds-XP_015434200.1;Dbxref=GeneID:107190002%2CGenbank:XP_015434200.1;Parent=rna-XM_015578714.1
NW_015374053.1	Gnomon	CDS	202137	202211	.	+	0	Name=XP_015434200.1;ID=cds-XP_015434200.1;Dbxref=GeneID:107190002%2CGenbank:XP_015434200.1;Parent=rna-XM_015578714.1
NW_015374053.1	Gnomon	CDS	202332	202427	.	+	0	Name=XP_015434200.1;ID=cds-XP_015434200.1;Dbxref=GeneID:107190002%2CGenbank:XP_015434200.1;Parent=rna-XM_015578714.1
NW_015374053.1	Gnomon	CDS	203523	203744	.	+	0	Name=XP_015434200.1;ID=cds-XP_015434200.1;Dbxref=GeneID:107190002%2CGenbank:XP_015434200.1;Parent=rna-XM_015578714.1
NW_015374053.1	Gnomon	CDS	205137	205424	.	+	0	Name=XP_015434200.1;ID=cds-XP_015434200.1;Dbxref=GeneID:107190002%2CGenbank:XP_015434200.1;Parent=rna-XM_015578714.1
NW_015374053.1	Gnomon	CDS	205500	205643	.	+	0	Name=XP_015434200.1;ID=cds-XP_015434200.1;Dbxref=GeneID:107190002%2CGenbank:XP_015434200.1;Parent=rna-XM_015578714.1
NW_015374053.1	Gnomon	CDS	206282	206438	.	+	0	Name=XP_015434200.1;ID=cds-XP_015434200.1;Dbxref=GeneID:107190002%2CGenbank:XP_015434200.1;Parent=rna-XM_015578714.1
NW_015374053.1	Gnomon	CDS	206516	206877	.	+	0	Name=XP_015434200.1;ID=cds-XP_015434200.1;Dbxref=GeneID:107190002%2CGenbank:XP_015434200.1;Parent=rna-XM_015578714.1
NW_015374053.1	Gnomon	CDS	206956	207195	.	+	0	Name=XP_015434200.1;ID=cds-XP_015434200.1;Dbxref=GeneID:107190002%2CGenbank:XP_015434200.1;Parent=rna-XM_015578714.1
NW_015374053.1	Gnomon	CDS	207273	207455	.	+	0	Name=XP_015434200.1;ID=cds-XP_015434200.1;Dbxref=GeneID:107190002%2CGenbank:XP_015434200.1;Parent=rna-XM_015578714.1
NW_015374053.1	Gnomon	CDS	207534	207626	.	+	0	Name=XP_015434200.1;ID=cds-XP_015434200.1;Dbxref=GeneID:107190002%2CGenbank:XP_015434200.1;Parent=rna-XM_015578714.1
NW_015374053.1	Gnomon	CDS	207707	207867	.	+	0	Name=XP_015434200.1;ID=cds-XP_015434200.1;Dbxref=GeneID:107190002%2CGenbank:XP_015434200.1;Parent=rna-XM_015578714.1
NW_015374053.1	Gnomon	CDS	208125	208172	.	+	0	Name=XP_015434200.1;ID=cds-XP_015434200.1;Dbxref=GeneID:107190002%2CGenbank:XP_015434200.1;Parent=rna-XM_015578714.1
NW_015374053.1	Gnomon	CDS	209475	209730	.	+	0	Name=XP_015434200.1;ID=cds-XP_015434200.1;Dbxref=GeneID:107190002%2CGenbank:XP_015434200.1;Parent=rna-XM_015578714.1
NW_015374053.1	Gnomon	CDS	209808	209953	.	+	0	Name=XP_015434200.1;ID=cds-XP_015434200.1;Dbxref=GeneID:107190002%2CGenbank:XP_015434200.1;Parent=rna-XM_015578714.1
NW_015374053.1	Gnomon	CDS	210034	210264	.	+	0	Name=XP_015434200.1;ID=cds-XP_015434200.1;Dbxref=GeneID:107190002%2CGenbank:XP_015434200.1;Parent=rna-XM_015578714.1
NW_015374053.1	Gnomon	CDS	210340	210603	.	+	0	Name=XP_015434200.1;ID=cds-XP_015434200.1;Dbxref=GeneID:107190002%2CGenbank:XP_015434200.1;Parent=rna-XM_015578714.1
NW_015374053.1	Gnomon	CDS	210676	210832	.	+	0	Name=XP_015434200.1;ID=cds-XP_015434200.1;Dbxref=GeneID:107190002%2CGenbank:XP_015434200.1;Parent=rna-XM_015578714.1
NW_015374053.1	Gnomon	CDS	210922	211038	.	+	0	Name=XP_015434200.1;ID=cds-XP_015434200.1;Dbxref=GeneID:107190002%2CGenbank:XP_015434200.1;Parent=rna-XM_015578714.1
NW_015374053.1	Gnomon	CDS	211112	211201	.	+	0	Name=XP_015434200.1;ID=cds-XP_015434200.1;Dbxref=GeneID:107190002%2CGenbank:XP_015434200.1;Parent=rna-XM_015578714.1
NW_015374053.1	Gnomon	mRNA	538859	544143	.	+	.	Name=XM_015578589.1;ID=rna-XM_015578589.1;Dbxref=GeneID:107189906%2CGenbank:XM_015578589.1;Parent=gene-LOC107189906
NW_015374053.1	Gnomon	CDS	225211	225275	.	+	0	Name=XP_015434106.1;ID=cds-XP_015434106.1;Dbxref=GeneID:107189929%2CGenbank:XP_015434106.1;Parent=rna-XM_015578620.1
NW_015374053.1	Gnomon	CDS	225583	225780	.	+	0	Name=XP_015434106.1;ID=cds-XP_015434106.1;Dbxref=GeneID:107189929%2CGenbank:XP_015434106.1;Parent=rna-XM_015578620.1
NW_015374053.1	Gnomon	CDS	225863	225950	.	+	0	Name=XP_015434106.1;ID=cds-XP_015434106.1;Dbxref=GeneID:107189929%2CGenbank:XP_015434106.1;Parent=rna-XM_015578620.1
NW_015374053.1	Gnomon	CDS	97885	98078	.	-	0	Name=XP_015434107.1;ID=cds-XP_015434107.1;Dbxref=GeneID:107189930%2CGenbank:XP_015434107.1;Parent=rna-XM_015578621.1
NW_015374053.1	Gnomon	CDS	95020	95090	.	-	0	Name=XP_015434107.1;ID=cds-XP_015434107.1;Dbxref=GeneID:107189930%2CGenbank:XP_015434107.1;Parent=rna-XM_015578621.1
NW_015374053.1	Gnomon	CDS	94672	94921	.	-	0	Name=XP_015434107.1;ID=cds-XP_015434107.1;Dbxref=GeneID:107189930%2CGenbank:XP_015434107.1;Parent=rna-XM_015578621.1
NW_015374053.1	Gnomon	CDS	94239	94367	.	-	0	Name=XP_015434107.1;ID=cds-XP_015434107.1;Dbxref=GeneID:107189930%2CGenbank:XP_015434107.1;Parent=rna-XM_015578621.1
NW_015374053.1	Gnomon	CDS	93876	94152	.	-	0	Name=XP_015434107.1;ID=cds-XP_015434107.1;Dbxref=GeneID:107189930%2CGenbank:XP_015434107.1;Parent=rna-XM_015578621.1
NW_015374053.1	Gnomon	CDS	92784	93767	.	-	0	Name=XP_015434107.1;ID=cds-XP_015434107.1;Dbxref=GeneID:107189930%2CGenbank:XP_015434107.1;Parent=rna-XM_015578621.1
NW_015374053.1	Gnomon	mRNA	960251	962276	.	-	.	Name=XM_015578682.1;ID=rna-XM_015578682.1;Dbxref=GeneID:107189983%2CGenbank:XM_015578682.1;Parent=gene-LOC107189983
NW_015374053.1	Gnomon	exon	116704	116844	.	-	.	ID=exon-XM_015578597.1-2;Dbxref=GeneID:107189914%2CGenbank:XM_015578597.1;Parent=rna-XM_015578597.1
NW_015374053.1	Gnomon	exon	116415	116614	.	-	.	ID=exon-XM_015578597.1-3;Dbxref=GeneID:107189914%2CGenbank:XM_015578597.1;Parent=rna-XM_015578597.1
NW_015374053.1	Gnomon	exon	117082	117265	.	-	.	ID=exon-XM_015578597.1-1;Dbxref=GeneID:107189914%2CGenbank:XM_015578597.1;Parent=rna-XM_015578597.1
NW_015374053.1	Gnomon	exon	116156	116335	.	-	.	ID=exon-XM_015578597.1-4;Dbxref=GeneID:107189914%2CGenbank:XM_015578597.1;Parent=rna-XM_015578597.1
NW_015374053.1	Gnomon	exon	114744	116084	.	-	.	ID=exon-XM_015578597.1-5;Dbxref=GeneID:107189914%2CGenbank:XM_015578597.1;Parent=rna-XM_015578597.1
NW_015374053.1	Gnomon	CDS	932085	932096	.	-	0	Name=XP_015434095.1;ID=cds-XP_015434095.1;Dbxref=GeneID:107189921%2CGenbank:XP_015434095.1;Parent=rna-XM_015578609.1
NW_015374053.1	Gnomon	CDS	928317	928430	.	-	0	Name=XP_015434095.1;ID=cds-XP_015434095.1;Dbxref=GeneID:107189921%2CGenbank:XP_015434095.1;Parent=rna-XM_015578609.1
NW_015374053.1	Gnomon	CDS	927721	927877	.	-	0	Name=XP_015434095.1;ID=cds-XP_015434095.1;Dbxref=GeneID:107189921%2CGenbank:XP_015434095.1;Parent=rna-XM_015578609.1
NW_015374053.1	Gnomon	CDS	927427	927636	.	-	0	Name=XP_015434095.1;ID=cds-XP_015434095.1;Dbxref=GeneID:107189921%2CGenbank:XP_015434095.1;Parent=rna-XM_015578609.1
NW_015374053.1	Gnomon	CDS	927053	927333	.	-	0	Name=XP_015434095.1;ID=cds-XP_015434095.1;Dbxref=GeneID:107189921%2CGenbank:XP_015434095.1;Parent=rna-XM_015578609.1
NW_015374053.1	Gnomon	CDS	926854	926952	.	-	0	Name=XP_015434095.1;ID=cds-XP_015434095.1;Dbxref=GeneID:107189921%2CGenbank:XP_015434095.1;Parent=rna-XM_015578609.1
NW_015374053.1	Gnomon	CDS	926578	926748	.	-	0	Name=XP_015434095.1;ID=cds-XP_015434095.1;Dbxref=GeneID:107189921%2CGenbank:XP_015434095.1;Parent=rna-XM_015578609.1
NW_015374053.1	Gnomon	CDS	926352	926500	.	-	0	Name=XP_015434095.1;ID=cds-XP_015434095.1;Dbxref=GeneID:107189921%2CGenbank:XP_015434095.1;Parent=rna-XM_015578609.1
NW_015374053.1	Gnomon	CDS	926065	926287	.	-	0	Name=XP_015434095.1;ID=cds-XP_015434095.1;Dbxref=GeneID:107189921%2CGenbank:XP_015434095.1;Parent=rna-XM_015578609.1
NW_015374053.1	Gnomon	CDS	925545	926004	.	-	0	Name=XP_015434095.1;ID=cds-XP_015434095.1;Dbxref=GeneID:107189921%2CGenbank:XP_015434095.1;Parent=rna-XM_015578609.1
NW_015374053.1	Gnomon	CDS	925310	925456	.	-	0	Name=XP_015434095.1;ID=cds-XP_015434095.1;Dbxref=GeneID:107189921%2CGenbank:XP_015434095.1;Parent=rna-XM_015578609.1
NW_015374053.1	Gnomon	CDS	925104	925243	.	-	0	Name=XP_015434095.1;ID=cds-XP_015434095.1;Dbxref=GeneID:107189921%2CGenbank:XP_015434095.1;Parent=rna-XM_015578609.1
NW_015374053.1	Gnomon	CDS	924844	925020	.	-	0	Name=XP_015434095.1;ID=cds-XP_015434095.1;Dbxref=GeneID:107189921%2CGenbank:XP_015434095.1;Parent=rna-XM_015578609.1
NW_015374053.1	Gnomon	CDS	460984	461069	.	+	0	Name=XP_015434105.1;ID=cds-XP_015434105.1;Dbxref=GeneID:107189927%2CGenbank:XP_015434105.1;Parent=rna-XM_015578619.1
NW_015374053.1	Gnomon	CDS	461195	461485	.	+	0	Name=XP_015434105.1;ID=cds-XP_015434105.1;Dbxref=GeneID:107189927%2CGenbank:XP_015434105.1;Parent=rna-XM_015578619.1
NW_015374053.1	Gnomon	CDS	461574	461710	.	+	0	Name=XP_015434105.1;ID=cds-XP_015434105.1;Dbxref=GeneID:107189927%2CGenbank:XP_015434105.1;Parent=rna-XM_015578619.1
NW_015374053.1	Gnomon	CDS	461784	461966	.	+	0	Name=XP_015434105.1;ID=cds-XP_015434105.1;Dbxref=GeneID:107189927%2CGenbank:XP_015434105.1;Parent=rna-XM_015578619.1
NW_015374053.1	Gnomon	CDS	462535	462662	.	+	0	Name=XP_015434105.1;ID=cds-XP_015434105.1;Dbxref=GeneID:107189927%2CGenbank:XP_015434105.1;Parent=rna-XM_015578619.1
NW_015374053.1	Gnomon	CDS	463402	463472	.	+	0	Name=XP_015434105.1;ID=cds-XP_015434105.1;Dbxref=GeneID:107189927%2CGenbank:XP_015434105.1;Parent=rna-XM_015578619.1
NW_015374053.1	Gnomon	CDS	465710	465767	.	+	0	Name=XP_015434105.1;ID=cds-XP_015434105.1;Dbxref=GeneID:107189927%2CGenbank:XP_015434105.1;Parent=rna-XM_015578619.1
NW_015374053.1	Gnomon	CDS	1007788	1007980	.	-	0	Name=XP_015434096.1;ID=cds-XP_015434096.1;Dbxref=GeneID:107189922%2CGenbank:XP_015434096.1;Parent=rna-XM_015578610.1
NW_015374053.1	Gnomon	CDS	1006932	1007714	.	-	0	Name=XP_015434096.1;ID=cds-XP_015434096.1;Dbxref=GeneID:107189922%2CGenbank:XP_015434096.1;Parent=rna-XM_015578610.1
NW_015374053.1	Gnomon	CDS	1006729	1006854	.	-	0	Name=XP_015434096.1;ID=cds-XP_015434096.1;Dbxref=GeneID:107189922%2CGenbank:XP_015434096.1;Parent=rna-XM_015578610.1
NW_015374053.1	Gnomon	CDS	1006329	1006663	.	-	0	Name=XP_015434096.1;ID=cds-XP_015434096.1;Dbxref=GeneID:107189922%2CGenbank:XP_015434096.1;Parent=rna-XM_015578610.1
NW_015374053.1	Gnomon	exon	162354	162524	.	+	.	ID=exon-XM_015578707.1-3;Dbxref=GeneID:107189998%2CGenbank:XM_015578707.1;Parent=rna-XM_015578707.1
NW_015374053.1	Gnomon	exon	162596	162794	.	+	.	ID=exon-XM_015578707.1-4;Dbxref=GeneID:107189998%2CGenbank:XM_015578707.1;Parent=rna-XM_015578707.1
NW_015374053.1	Gnomon	exon	161481	161618	.	+	.	ID=exon-XM_015578707.1-1;Dbxref=GeneID:107189998%2CGenbank:XM_015578707.1;Parent=rna-XM_015578707.1
NW_015374053.1	Gnomon	exon	161699	162274	.	+	.	ID=exon-XM_015578707.1-2;Dbxref=GeneID:107189998%2CGenbank:XM_015578707.1;Parent=rna-XM_015578707.1
NW_015374053.1	Gnomon	exon	163359	163463	.	+	.	ID=exon-XM_015578707.1-7;Dbxref=GeneID:107189998%2CGenbank:XM_015578707.1;Parent=rna-XM_015578707.1
NW_015374053.1	Gnomon	exon	163533	163618	.	+	.	ID=exon-XM_015578707.1-8;Dbxref=GeneID:107189998%2CGenbank:XM_015578707.1;Parent=rna-XM_015578707.1
NW_015374053.1	Gnomon	exon	162861	162999	.	+	.	ID=exon-XM_015578707.1-5;Dbxref=GeneID:107189998%2CGenbank:XM_015578707.1;Parent=rna-XM_015578707.1
NW_015374053.1	Gnomon	exon	163081	163280	.	+	.	ID=exon-XM_015578707.1-6;Dbxref=GeneID:107189998%2CGenbank:XM_015578707.1;Parent=rna-XM_015578707.1
NW_015374053.1	Gnomon	exon	163694	163824	.	+	.	ID=exon-XM_015578707.1-9;Dbxref=GeneID:107189998%2CGenbank:XM_015578707.1;Parent=rna-XM_015578707.1
NW_015374053.1	Gnomon	mRNA	250821	259534	.	+	.	Name=XM_015578683.1;ID=rna-XM_015578683.1;Dbxref=GeneID:107189984%2CGenbank:XM_015578683.1;Parent=gene-LOC107189984
NW_015374053.1	Gnomon	exon	466795	467751	.	-	.	ID=exon-XM_015578671.1-3;Dbxref=GeneID:107189973%2CGenbank:XM_015578671.1;Parent=rna-XM_015578671.1
NW_015374053.1	Gnomon	exon	468987	469063	.	-	.	ID=exon-XM_015578671.1-1;Dbxref=GeneID:107189973%2CGenbank:XM_015578671.1;Parent=rna-XM_015578671.1
NW_015374053.1	Gnomon	exon	468034	468169	.	-	.	ID=exon-XM_015578671.1-2;Dbxref=GeneID:107189973%2CGenbank:XM_015578671.1;Parent=rna-XM_015578671.1
NW_015374053.1	Gnomon	mRNA	252228	259534	.	+	.	Name=XM_015578685.1;ID=rna-XM_015578685.1;Dbxref=GeneID:107189984%2CGenbank:XM_015578685.1;Parent=gene-LOC107189984
NW_015374053.1	Gnomon	CDS	300803	300901	.	-	0	Name=XP_015434094.1;ID=cds-XP_015434094.1;Dbxref=GeneID:107189919%2CGenbank:XP_015434094.1;Parent=rna-XM_015578608.1
NW_015374053.1	Gnomon	CDS	300530	300727	.	-	0	Name=XP_015434094.1;ID=cds-XP_015434094.1;Dbxref=GeneID:107189919%2CGenbank:XP_015434094.1;Parent=rna-XM_015578608.1
NW_015374053.1	Gnomon	exon	997871	998055	.	+	.	ID=exon-XM_015578574.1-3;Dbxref=GeneID:107189895%2CGenbank:XM_015578574.1;Parent=rna-XM_015578574.1
NW_015374053.1	Gnomon	exon	998151	998434	.	+	.	ID=exon-XM_015578574.1-4;Dbxref=GeneID:107189895%2CGenbank:XM_015578574.1;Parent=rna-XM_015578574.1
NW_015374053.1	Gnomon	exon	996810	996871	.	+	.	ID=exon-XM_015578574.1-1;Dbxref=GeneID:107189895%2CGenbank:XM_015578574.1;Parent=rna-XM_015578574.1
NW_015374053.1	Gnomon	exon	997236	997490	.	+	.	ID=exon-XM_015578574.1-2;Dbxref=GeneID:107189895%2CGenbank:XM_015578574.1;Parent=rna-XM_015578574.1
NW_015374053.1	Gnomon	CDS	651878	651882	.	+	0	Name=XP_015434104.1;ID=cds-XP_015434104.1;Dbxref=GeneID:107189926%2CGenbank:XP_015434104.1;Parent=rna-XM_015578618.1
NW_015374053.1	Gnomon	CDS	653382	653703	.	+	0	Name=XP_015434104.1;ID=cds-XP_015434104.1;Dbxref=GeneID:107189926%2CGenbank:XP_015434104.1;Parent=rna-XM_015578618.1
NW_015374053.1	Gnomon	CDS	653788	653915	.	+	0	Name=XP_015434104.1;ID=cds-XP_015434104.1;Dbxref=GeneID:107189926%2CGenbank:XP_015434104.1;Parent=rna-XM_015578618.1
NW_015374053.1	Gnomon	CDS	654019	654080	.	+	0	Name=XP_015434104.1;ID=cds-XP_015434104.1;Dbxref=GeneID:107189926%2CGenbank:XP_015434104.1;Parent=rna-XM_015578618.1
NW_015374053.1	Gnomon	CDS	654173	655428	.	+	0	Name=XP_015434104.1;ID=cds-XP_015434104.1;Dbxref=GeneID:107189926%2CGenbank:XP_015434104.1;Parent=rna-XM_015578618.1
NW_015374053.1	Gnomon	CDS	655523	655717	.	+	0	Name=XP_015434104.1;ID=cds-XP_015434104.1;Dbxref=GeneID:107189926%2CGenbank:XP_015434104.1;Parent=rna-XM_015578618.1
NW_015374053.1	Gnomon	CDS	655809	656061	.	+	0	Name=XP_015434104.1;ID=cds-XP_015434104.1;Dbxref=GeneID:107189926%2CGenbank:XP_015434104.1;Parent=rna-XM_015578618.1
NW_015374053.1	Gnomon	CDS	656564	656592	.	+	0	Name=XP_015434104.1;ID=cds-XP_015434104.1;Dbxref=GeneID:107189926%2CGenbank:XP_015434104.1;Parent=rna-XM_015578618.1
NW_015374053.1	Gnomon	mRNA	252332	259534	.	+	.	Name=XM_015578684.1;ID=rna-XM_015578684.1;Dbxref=GeneID:107189984%2CGenbank:XM_015578684.1;Parent=gene-LOC107189984
NW_015374053.1	Gnomon	mRNA	250821	259534	.	+	.	Name=XM_015578686.1;ID=rna-XM_015578686.1;Dbxref=GeneID:107189984%2CGenbank:XM_015578686.1;Parent=gene-LOC107189984
NW_015374053.1	Gnomon	exon	329249	331684	.	-	.	ID=exon-XM_015578694.1-2;Dbxref=GeneID:107189987%2CGenbank:XM_015578694.1;Parent=rna-XM_015578694.1
NW_015374053.1	Gnomon	exon	336377	336658	.	-	.	ID=exon-XM_015578694.1-1;Dbxref=GeneID:107189987%2CGenbank:XM_015578694.1;Parent=rna-XM_015578694.1
NW_015374053.1	Gnomon	CDS	300803	300901	.	-	0	Name=XP_015434093.1;ID=cds-XP_015434093.1;Dbxref=GeneID:107189919%2CGenbank:XP_015434093.1;Parent=rna-XM_015578607.1
NW_015374053.1	Gnomon	CDS	300530	300727	.	-	0	Name=XP_015434093.1;ID=cds-XP_015434093.1;Dbxref=GeneID:107189919%2CGenbank:XP_015434093.1;Parent=rna-XM_015578607.1
NW_015374053.1	Gnomon	CDS	78709	78748	.	-	0	Name=XP_015434103.1;ID=cds-XP_015434103.1;Dbxref=GeneID:107189925%2CGenbank:XP_015434103.1;Parent=rna-XM_015578617.1
NW_015374053.1	Gnomon	CDS	68358	68444	.	-	0	Name=XP_015434103.1;ID=cds-XP_015434103.1;Dbxref=GeneID:107189925%2CGenbank:XP_015434103.1;Parent=rna-XM_015578617.1
NW_015374053.1	Gnomon	CDS	68139	68201	.	-	0	Name=XP_015434103.1;ID=cds-XP_015434103.1;Dbxref=GeneID:107189925%2CGenbank:XP_015434103.1;Parent=rna-XM_015578617.1
NW_015374053.1	Gnomon	CDS	50879	50950	.	-	0	Name=XP_015434103.1;ID=cds-XP_015434103.1;Dbxref=GeneID:107189925%2CGenbank:XP_015434103.1;Parent=rna-XM_015578617.1
NW_015374053.1	Gnomon	CDS	12086	12324	.	-	0	Name=XP_015434103.1;ID=cds-XP_015434103.1;Dbxref=GeneID:107189925%2CGenbank:XP_015434103.1;Parent=rna-XM_015578617.1
NW_015374053.1	Gnomon	CDS	9779	9921	.	-	0	Name=XP_015434103.1;ID=cds-XP_015434103.1;Dbxref=GeneID:107189925%2CGenbank:XP_015434103.1;Parent=rna-XM_015578617.1
NW_015374053.1	Gnomon	CDS	4757	6494	.	-	0	Name=XP_015434103.1;ID=cds-XP_015434103.1;Dbxref=GeneID:107189925%2CGenbank:XP_015434103.1;Parent=rna-XM_015578617.1
NW_015374053.1	Gnomon	CDS	4235	4579	.	-	0	Name=XP_015434103.1;ID=cds-XP_015434103.1;Dbxref=GeneID:107189925%2CGenbank:XP_015434103.1;Parent=rna-XM_015578617.1
NW_015374053.1	Gnomon	CDS	3404	4132	.	-	0	Name=XP_015434103.1;ID=cds-XP_015434103.1;Dbxref=GeneID:107189925%2CGenbank:XP_015434103.1;Parent=rna-XM_015578617.1
NW_015374053.1	Gnomon	CDS	3011	3235	.	-	0	Name=XP_015434103.1;ID=cds-XP_015434103.1;Dbxref=GeneID:107189925%2CGenbank:XP_015434103.1;Parent=rna-XM_015578617.1
NW_015374053.1	Gnomon	CDS	2544	2921	.	-	0	Name=XP_015434103.1;ID=cds-XP_015434103.1;Dbxref=GeneID:107189925%2CGenbank:XP_015434103.1;Parent=rna-XM_015578617.1
NW_015374053.1	Gnomon	exon	111857	112020	.	+	.	ID=exon-XM_015578600.1-7;Dbxref=GeneID:107189915%2CGenbank:XM_015578600.1;Parent=rna-XM_015578600.1
NW_015374053.1	Gnomon	exon	112099	112220	.	+	.	ID=exon-XM_015578600.1-8;Dbxref=GeneID:107189915%2CGenbank:XM_015578600.1;Parent=rna-XM_015578600.1
NW_015374053.1	Gnomon	exon	111131	111398	.	+	.	ID=exon-XM_015578600.1-5;Dbxref=GeneID:107189915%2CGenbank:XM_015578600.1;Parent=rna-XM_015578600.1
NW_015374053.1	Gnomon	exon	111463	111775	.	+	.	ID=exon-XM_015578600.1-6;Dbxref=GeneID:107189915%2CGenbank:XM_015578600.1;Parent=rna-XM_015578600.1
NW_015374053.1	Gnomon	exon	112285	112476	.	+	.	ID=exon-XM_015578600.1-9;Dbxref=GeneID:107189915%2CGenbank:XM_015578600.1;Parent=rna-XM_015578600.1
NW_015374053.1	Gnomon	exon	110777	110904	.	+	.	ID=exon-XM_015578600.1-3;Dbxref=GeneID:107189915%2CGenbank:XM_015578600.1;Parent=rna-XM_015578600.1
NW_015374053.1	Gnomon	exon	110966	111068	.	+	.	ID=exon-XM_015578600.1-4;Dbxref=GeneID:107189915%2CGenbank:XM_015578600.1;Parent=rna-XM_015578600.1
NW_015374053.1	Gnomon	exon	110241	110258	.	+	.	ID=exon-XM_015578600.1-1;Dbxref=GeneID:107189915%2CGenbank:XM_015578600.1;Parent=rna-XM_015578600.1
NW_015374053.1	Gnomon	exon	110599	110711	.	+	.	ID=exon-XM_015578600.1-2;Dbxref=GeneID:107189915%2CGenbank:XM_015578600.1;Parent=rna-XM_015578600.1
NW_015374053.1	Gnomon	CDS	178936	179184	.	+	0	Name=XP_015434205.1;ID=cds-XP_015434205.1;Dbxref=GeneID:107190002%2CGenbank:XP_015434205.1;Parent=rna-XM_015578719.1
NW_015374053.1	Gnomon	CDS	201453	201554	.	+	0	Name=XP_015434205.1;ID=cds-XP_015434205.1;Dbxref=GeneID:107190002%2CGenbank:XP_015434205.1;Parent=rna-XM_015578719.1
NW_015374053.1	Gnomon	CDS	201688	201852	.	+	0	Name=XP_015434205.1;ID=cds-XP_015434205.1;Dbxref=GeneID:107190002%2CGenbank:XP_015434205.1;Parent=rna-XM_015578719.1
NW_015374053.1	Gnomon	CDS	202137	202211	.	+	0	Name=XP_015434205.1;ID=cds-XP_015434205.1;Dbxref=GeneID:107190002%2CGenbank:XP_015434205.1;Parent=rna-XM_015578719.1
NW_015374053.1	Gnomon	CDS	202332	202427	.	+	0	Name=XP_015434205.1;ID=cds-XP_015434205.1;Dbxref=GeneID:107190002%2CGenbank:XP_015434205.1;Parent=rna-XM_015578719.1
NW_015374053.1	Gnomon	CDS	203523	203744	.	+	0	Name=XP_015434205.1;ID=cds-XP_015434205.1;Dbxref=GeneID:107190002%2CGenbank:XP_015434205.1;Parent=rna-XM_015578719.1
NW_015374053.1	Gnomon	CDS	205137	205424	.	+	0	Name=XP_015434205.1;ID=cds-XP_015434205.1;Dbxref=GeneID:107190002%2CGenbank:XP_015434205.1;Parent=rna-XM_015578719.1
NW_015374053.1	Gnomon	CDS	205500	205643	.	+	0	Name=XP_015434205.1;ID=cds-XP_015434205.1;Dbxref=GeneID:107190002%2CGenbank:XP_015434205.1;Parent=rna-XM_015578719.1
NW_015374053.1	Gnomon	CDS	206279	206438	.	+	0	Name=XP_015434205.1;ID=cds-XP_015434205.1;Dbxref=GeneID:107190002%2CGenbank:XP_015434205.1;Parent=rna-XM_015578719.1
NW_015374053.1	Gnomon	CDS	206516	206877	.	+	0	Name=XP_015434205.1;ID=cds-XP_015434205.1;Dbxref=GeneID:107190002%2CGenbank:XP_015434205.1;Parent=rna-XM_015578719.1
NW_015374053.1	Gnomon	CDS	206956	207195	.	+	0	Name=XP_015434205.1;ID=cds-XP_015434205.1;Dbxref=GeneID:107190002%2CGenbank:XP_015434205.1;Parent=rna-XM_015578719.1
NW_015374053.1	Gnomon	CDS	207273	207455	.	+	0	Name=XP_015434205.1;ID=cds-XP_015434205.1;Dbxref=GeneID:107190002%2CGenbank:XP_015434205.1;Parent=rna-XM_015578719.1
NW_015374053.1	Gnomon	CDS	207534	207626	.	+	0	Name=XP_015434205.1;ID=cds-XP_015434205.1;Dbxref=GeneID:107190002%2CGenbank:XP_015434205.1;Parent=rna-XM_015578719.1
NW_015374053.1	Gnomon	CDS	207707	207867	.	+	0	Name=XP_015434205.1;ID=cds-XP_015434205.1;Dbxref=GeneID:107190002%2CGenbank:XP_015434205.1;Parent=rna-XM_015578719.1
NW_015374053.1	Gnomon	CDS	209478	209730	.	+	0	Name=XP_015434205.1;ID=cds-XP_015434205.1;Dbxref=GeneID:107190002%2CGenbank:XP_015434205.1;Parent=rna-XM_015578719.1
NW_015374053.1	Gnomon	CDS	209808	209953	.	+	0	Name=XP_015434205.1;ID=cds-XP_015434205.1;Dbxref=GeneID:107190002%2CGenbank:XP_015434205.1;Parent=rna-XM_015578719.1
NW_015374053.1	Gnomon	CDS	210034	210264	.	+	0	Name=XP_015434205.1;ID=cds-XP_015434205.1;Dbxref=GeneID:107190002%2CGenbank:XP_015434205.1;Parent=rna-XM_015578719.1
NW_015374053.1	Gnomon	CDS	210340	210603	.	+	0	Name=XP_015434205.1;ID=cds-XP_015434205.1;Dbxref=GeneID:107190002%2CGenbank:XP_015434205.1;Parent=rna-XM_015578719.1
NW_015374053.1	Gnomon	CDS	210676	210832	.	+	0	Name=XP_015434205.1;ID=cds-XP_015434205.1;Dbxref=GeneID:107190002%2CGenbank:XP_015434205.1;Parent=rna-XM_015578719.1
NW_015374053.1	Gnomon	CDS	210922	211038	.	+	0	Name=XP_015434205.1;ID=cds-XP_015434205.1;Dbxref=GeneID:107190002%2CGenbank:XP_015434205.1;Parent=rna-XM_015578719.1
NW_015374053.1	Gnomon	CDS	211112	211201	.	+	0	Name=XP_015434205.1;ID=cds-XP_015434205.1;Dbxref=GeneID:107190002%2CGenbank:XP_015434205.1;Parent=rna-XM_015578719.1
NW_015374053.1	Gnomon	CDS	753567	753758	.	-	0	Name=XP_015434195.1;ID=cds-XP_015434195.1;Dbxref=GeneID:107190000%2CGenbank:XP_015434195.1;Parent=rna-XM_015578709.1
NW_015374053.1	Gnomon	CDS	752967	753103	.	-	0	Name=XP_015434195.1;ID=cds-XP_015434195.1;Dbxref=GeneID:107190000%2CGenbank:XP_015434195.1;Parent=rna-XM_015578709.1
NW_015374053.1	Gnomon	CDS	752754	752835	.	-	0	Name=XP_015434195.1;ID=cds-XP_015434195.1;Dbxref=GeneID:107190000%2CGenbank:XP_015434195.1;Parent=rna-XM_015578709.1
NW_015374053.1	Gnomon	CDS	752429	752528	.	-	0	Name=XP_015434195.1;ID=cds-XP_015434195.1;Dbxref=GeneID:107190000%2CGenbank:XP_015434195.1;Parent=rna-XM_015578709.1
NW_015374053.1	Gnomon	CDS	752231	752346	.	-	0	Name=XP_015434195.1;ID=cds-XP_015434195.1;Dbxref=GeneID:107190000%2CGenbank:XP_015434195.1;Parent=rna-XM_015578709.1
NW_015374053.1	Gnomon	CDS	751970	752142	.	-	0	Name=XP_015434195.1;ID=cds-XP_015434195.1;Dbxref=GeneID:107190000%2CGenbank:XP_015434195.1;Parent=rna-XM_015578709.1
NW_015374053.1	Gnomon	CDS	751629	751884	.	-	0	Name=XP_015434195.1;ID=cds-XP_015434195.1;Dbxref=GeneID:107190000%2CGenbank:XP_015434195.1;Parent=rna-XM_015578709.1
NW_015374053.1	Gnomon	CDS	751391	751539	.	-	0	Name=XP_015434195.1;ID=cds-XP_015434195.1;Dbxref=GeneID:107190000%2CGenbank:XP_015434195.1;Parent=rna-XM_015578709.1
NW_015374053.1	Gnomon	CDS	751008	751320	.	-	0	Name=XP_015434195.1;ID=cds-XP_015434195.1;Dbxref=GeneID:107190000%2CGenbank:XP_015434195.1;Parent=rna-XM_015578709.1
NW_015374053.1	Gnomon	CDS	750612	750902	.	-	0	Name=XP_015434195.1;ID=cds-XP_015434195.1;Dbxref=GeneID:107190000%2CGenbank:XP_015434195.1;Parent=rna-XM_015578709.1
NW_015374053.1	Gnomon	CDS	750362	750544	.	-	0	Name=XP_015434195.1;ID=cds-XP_015434195.1;Dbxref=GeneID:107190000%2CGenbank:XP_015434195.1;Parent=rna-XM_015578709.1
NW_015374053.1	Gnomon	CDS	749992	750276	.	-	0	Name=XP_015434195.1;ID=cds-XP_015434195.1;Dbxref=GeneID:107190000%2CGenbank:XP_015434195.1;Parent=rna-XM_015578709.1
NW_015374053.1	Gnomon	CDS	749158	749907	.	-	0	Name=XP_015434195.1;ID=cds-XP_015434195.1;Dbxref=GeneID:107190000%2CGenbank:XP_015434195.1;Parent=rna-XM_015578709.1
NW_015374053.1	Gnomon	exon	471972	472046	.	-	.	ID=exon-XM_015578670.1-1;Dbxref=GeneID:107189972%2CGenbank:XM_015578670.1;Parent=rna-XM_015578670.1
NW_015374053.1	Gnomon	exon	471449	471578	.	-	.	ID=exon-XM_015578670.1-2;Dbxref=GeneID:107189972%2CGenbank:XM_015578670.1;Parent=rna-XM_015578670.1
NW_015374053.1	Gnomon	exon	470638	471355	.	-	.	ID=exon-XM_015578670.1-3;Dbxref=GeneID:107189972%2CGenbank:XM_015578670.1;Parent=rna-XM_015578670.1
NW_015374053.1	Gnomon	mRNA	632363	638162	.	+	.	Name=XM_015578584.1;ID=rna-XM_015578584.1;Dbxref=GeneID:107189903%2CGenbank:XM_015578584.1;Parent=gene-LOC107189903
NW_015374053.1	Gnomon	CDS	178936	179184	.	+	0	Name=XP_015434203.1;ID=cds-XP_015434203.1;Dbxref=GeneID:107190002%2CGenbank:XP_015434203.1;Parent=rna-XM_015578717.1
NW_015374053.1	Gnomon	CDS	201453	201554	.	+	0	Name=XP_015434203.1;ID=cds-XP_015434203.1;Dbxref=GeneID:107190002%2CGenbank:XP_015434203.1;Parent=rna-XM_015578717.1
NW_015374053.1	Gnomon	CDS	201688	201852	.	+	0	Name=XP_015434203.1;ID=cds-XP_015434203.1;Dbxref=GeneID:107190002%2CGenbank:XP_015434203.1;Parent=rna-XM_015578717.1
NW_015374053.1	Gnomon	CDS	202137	202211	.	+	0	Name=XP_015434203.1;ID=cds-XP_015434203.1;Dbxref=GeneID:107190002%2CGenbank:XP_015434203.1;Parent=rna-XM_015578717.1
NW_015374053.1	Gnomon	CDS	202332	202427	.	+	0	Name=XP_015434203.1;ID=cds-XP_015434203.1;Dbxref=GeneID:107190002%2CGenbank:XP_015434203.1;Parent=rna-XM_015578717.1
NW_015374053.1	Gnomon	CDS	203523	203744	.	+	0	Name=XP_015434203.1;ID=cds-XP_015434203.1;Dbxref=GeneID:107190002%2CGenbank:XP_015434203.1;Parent=rna-XM_015578717.1
NW_015374053.1	Gnomon	CDS	205137	205424	.	+	0	Name=XP_015434203.1;ID=cds-XP_015434203.1;Dbxref=GeneID:107190002%2CGenbank:XP_015434203.1;Parent=rna-XM_015578717.1
NW_015374053.1	Gnomon	CDS	205500	205643	.	+	0	Name=XP_015434203.1;ID=cds-XP_015434203.1;Dbxref=GeneID:107190002%2CGenbank:XP_015434203.1;Parent=rna-XM_015578717.1
NW_015374053.1	Gnomon	CDS	206279	206438	.	+	0	Name=XP_015434203.1;ID=cds-XP_015434203.1;Dbxref=GeneID:107190002%2CGenbank:XP_015434203.1;Parent=rna-XM_015578717.1
NW_015374053.1	Gnomon	CDS	206516	206877	.	+	0	Name=XP_015434203.1;ID=cds-XP_015434203.1;Dbxref=GeneID:107190002%2CGenbank:XP_015434203.1;Parent=rna-XM_015578717.1
NW_015374053.1	Gnomon	CDS	206956	207195	.	+	0	Name=XP_015434203.1;ID=cds-XP_015434203.1;Dbxref=GeneID:107190002%2CGenbank:XP_015434203.1;Parent=rna-XM_015578717.1
NW_015374053.1	Gnomon	CDS	207273	207455	.	+	0	Name=XP_015434203.1;ID=cds-XP_015434203.1;Dbxref=GeneID:107190002%2CGenbank:XP_015434203.1;Parent=rna-XM_015578717.1
NW_015374053.1	Gnomon	CDS	207534	207626	.	+	0	Name=XP_015434203.1;ID=cds-XP_015434203.1;Dbxref=GeneID:107190002%2CGenbank:XP_015434203.1;Parent=rna-XM_015578717.1
NW_015374053.1	Gnomon	CDS	207707	207867	.	+	0	Name=XP_015434203.1;ID=cds-XP_015434203.1;Dbxref=GeneID:107190002%2CGenbank:XP_015434203.1;Parent=rna-XM_015578717.1
NW_015374053.1	Gnomon	CDS	209475	209730	.	+	0	Name=XP_015434203.1;ID=cds-XP_015434203.1;Dbxref=GeneID:107190002%2CGenbank:XP_015434203.1;Parent=rna-XM_015578717.1
NW_015374053.1	Gnomon	CDS	209808	209953	.	+	0	Name=XP_015434203.1;ID=cds-XP_015434203.1;Dbxref=GeneID:107190002%2CGenbank:XP_015434203.1;Parent=rna-XM_015578717.1
NW_015374053.1	Gnomon	CDS	210034	210264	.	+	0	Name=XP_015434203.1;ID=cds-XP_015434203.1;Dbxref=GeneID:107190002%2CGenbank:XP_015434203.1;Parent=rna-XM_015578717.1
NW_015374053.1	Gnomon	CDS	210340	210603	.	+	0	Name=XP_015434203.1;ID=cds-XP_015434203.1;Dbxref=GeneID:107190002%2CGenbank:XP_015434203.1;Parent=rna-XM_015578717.1
NW_015374053.1	Gnomon	CDS	210676	210832	.	+	0	Name=XP_015434203.1;ID=cds-XP_015434203.1;Dbxref=GeneID:107190002%2CGenbank:XP_015434203.1;Parent=rna-XM_015578717.1
NW_015374053.1	Gnomon	CDS	210922	211038	.	+	0	Name=XP_015434203.1;ID=cds-XP_015434203.1;Dbxref=GeneID:107190002%2CGenbank:XP_015434203.1;Parent=rna-XM_015578717.1
NW_015374053.1	Gnomon	CDS	211112	211201	.	+	0	Name=XP_015434203.1;ID=cds-XP_015434203.1;Dbxref=GeneID:107190002%2CGenbank:XP_015434203.1;Parent=rna-XM_015578717.1
NW_015374053.1	Gnomon	CDS	161608	161618	.	+	0	Name=XP_015434193.1;ID=cds-XP_015434193.1;Dbxref=GeneID:107189998%2CGenbank:XP_015434193.1;Parent=rna-XM_015578707.1
NW_015374053.1	Gnomon	CDS	161699	162274	.	+	0	Name=XP_015434193.1;ID=cds-XP_015434193.1;Dbxref=GeneID:107189998%2CGenbank:XP_015434193.1;Parent=rna-XM_015578707.1
NW_015374053.1	Gnomon	CDS	162354	162524	.	+	0	Name=XP_015434193.1;ID=cds-XP_015434193.1;Dbxref=GeneID:107189998%2CGenbank:XP_015434193.1;Parent=rna-XM_015578707.1
NW_015374053.1	Gnomon	CDS	162596	162794	.	+	0	Name=XP_015434193.1;ID=cds-XP_015434193.1;Dbxref=GeneID:107189998%2CGenbank:XP_015434193.1;Parent=rna-XM_015578707.1
NW_015374053.1	Gnomon	CDS	162861	162999	.	+	0	Name=XP_015434193.1;ID=cds-XP_015434193.1;Dbxref=GeneID:107189998%2CGenbank:XP_015434193.1;Parent=rna-XM_015578707.1
NW_015374053.1	Gnomon	CDS	163081	163280	.	+	0	Name=XP_015434193.1;ID=cds-XP_015434193.1;Dbxref=GeneID:107189998%2CGenbank:XP_015434193.1;Parent=rna-XM_015578707.1
NW_015374053.1	Gnomon	CDS	163359	163463	.	+	0	Name=XP_015434193.1;ID=cds-XP_015434193.1;Dbxref=GeneID:107189998%2CGenbank:XP_015434193.1;Parent=rna-XM_015578707.1
NW_015374053.1	Gnomon	CDS	163533	163618	.	+	0	Name=XP_015434193.1;ID=cds-XP_015434193.1;Dbxref=GeneID:107189998%2CGenbank:XP_015434193.1;Parent=rna-XM_015578707.1
NW_015374053.1	Gnomon	CDS	163694	163824	.	+	0	Name=XP_015434193.1;ID=cds-XP_015434193.1;Dbxref=GeneID:107189998%2CGenbank:XP_015434193.1;Parent=rna-XM_015578707.1
NW_015374053.1	Gnomon	CDS	163887	164242	.	+	0	Name=XP_015434193.1;ID=cds-XP_015434193.1;Dbxref=GeneID:107189998%2CGenbank:XP_015434193.1;Parent=rna-XM_015578707.1
NW_015374053.1	Gnomon	CDS	164317	164469	.	+	0	Name=XP_015434193.1;ID=cds-XP_015434193.1;Dbxref=GeneID:107189998%2CGenbank:XP_015434193.1;Parent=rna-XM_015578707.1
NW_015374053.1	Gnomon	CDS	164542	164778	.	+	0	Name=XP_015434193.1;ID=cds-XP_015434193.1;Dbxref=GeneID:107189998%2CGenbank:XP_015434193.1;Parent=rna-XM_015578707.1
NW_015374053.1	Gnomon	CDS	164858	165049	.	+	0	Name=XP_015434193.1;ID=cds-XP_015434193.1;Dbxref=GeneID:107189998%2CGenbank:XP_015434193.1;Parent=rna-XM_015578707.1
NW_015374053.1	Gnomon	exon	518344	518938	.	-	.	ID=exon-XM_015578552.1-1;Dbxref=GeneID:107189873%2CGenbank:XM_015578552.1;Parent=rna-XM_015578552.1
NW_015374053.1	Gnomon	exon	518139	518274	.	-	.	ID=exon-XM_015578552.1-2;Dbxref=GeneID:107189873%2CGenbank:XM_015578552.1;Parent=rna-XM_015578552.1
NW_015374053.1	Gnomon	exon	517702	518065	.	-	.	ID=exon-XM_015578552.1-3;Dbxref=GeneID:107189873%2CGenbank:XM_015578552.1;Parent=rna-XM_015578552.1
NW_015374053.1	Gnomon	CDS	160342	160484	.	+	0	Name=XP_015434194.1;ID=cds-XP_015434194.1;Dbxref=GeneID:107189999%2CGenbank:XP_015434194.1;Parent=rna-XM_015578708.1
NW_015374053.1	Gnomon	CDS	160568	160817	.	+	0	Name=XP_015434194.1;ID=cds-XP_015434194.1;Dbxref=GeneID:107189999%2CGenbank:XP_015434194.1;Parent=rna-XM_015578708.1
NW_015374053.1	Gnomon	CDS	160891	161154	.	+	0	Name=XP_015434194.1;ID=cds-XP_015434194.1;Dbxref=GeneID:107189999%2CGenbank:XP_015434194.1;Parent=rna-XM_015578708.1
NW_015374053.1	Gnomon	mRNA	632363	638163	.	+	.	Name=XM_015578585.1;ID=rna-XM_015578585.1;Dbxref=GeneID:107189903%2CGenbank:XM_015578585.1;Parent=gene-LOC107189903
NW_015374053.1	Gnomon	CDS	161685	162274	.	+	0	Name=XP_015434192.1;ID=cds-XP_015434192.1;Dbxref=GeneID:107189998%2CGenbank:XP_015434192.1;Parent=rna-XM_015578706.1
NW_015374053.1	Gnomon	CDS	162354	162524	.	+	0	Name=XP_015434192.1;ID=cds-XP_015434192.1;Dbxref=GeneID:107189998%2CGenbank:XP_015434192.1;Parent=rna-XM_015578706.1
NW_015374053.1	Gnomon	CDS	162596	162794	.	+	0	Name=XP_015434192.1;ID=cds-XP_015434192.1;Dbxref=GeneID:107189998%2CGenbank:XP_015434192.1;Parent=rna-XM_015578706.1
NW_015374053.1	Gnomon	CDS	162861	162999	.	+	0	Name=XP_015434192.1;ID=cds-XP_015434192.1;Dbxref=GeneID:107189998%2CGenbank:XP_015434192.1;Parent=rna-XM_015578706.1
NW_015374053.1	Gnomon	CDS	163081	163280	.	+	0	Name=XP_015434192.1;ID=cds-XP_015434192.1;Dbxref=GeneID:107189998%2CGenbank:XP_015434192.1;Parent=rna-XM_015578706.1
NW_015374053.1	Gnomon	CDS	163359	163463	.	+	0	Name=XP_015434192.1;ID=cds-XP_015434192.1;Dbxref=GeneID:107189998%2CGenbank:XP_015434192.1;Parent=rna-XM_015578706.1
NW_015374053.1	Gnomon	CDS	163533	163618	.	+	0	Name=XP_015434192.1;ID=cds-XP_015434192.1;Dbxref=GeneID:107189998%2CGenbank:XP_015434192.1;Parent=rna-XM_015578706.1
NW_015374053.1	Gnomon	CDS	163694	163824	.	+	0	Name=XP_015434192.1;ID=cds-XP_015434192.1;Dbxref=GeneID:107189998%2CGenbank:XP_015434192.1;Parent=rna-XM_015578706.1
NW_015374053.1	Gnomon	CDS	163887	164242	.	+	0	Name=XP_015434192.1;ID=cds-XP_015434192.1;Dbxref=GeneID:107189998%2CGenbank:XP_015434192.1;Parent=rna-XM_015578706.1
NW_015374053.1	Gnomon	CDS	164317	164469	.	+	0	Name=XP_015434192.1;ID=cds-XP_015434192.1;Dbxref=GeneID:107189998%2CGenbank:XP_015434192.1;Parent=rna-XM_015578706.1
NW_015374053.1	Gnomon	CDS	164542	164778	.	+	0	Name=XP_015434192.1;ID=cds-XP_015434192.1;Dbxref=GeneID:107189998%2CGenbank:XP_015434192.1;Parent=rna-XM_015578706.1
NW_015374053.1	Gnomon	CDS	164858	165049	.	+	0	Name=XP_015434192.1;ID=cds-XP_015434192.1;Dbxref=GeneID:107189998%2CGenbank:XP_015434192.1;Parent=rna-XM_015578706.1
NW_015374053.1	Gnomon	exon	778407	778680	.	+	.	ID=exon-XM_015578700.1-10;Dbxref=GeneID:107189993%2CGenbank:XM_015578700.1;Parent=rna-XM_015578700.1
NW_015374053.1	Gnomon	CDS	178936	179184	.	+	0	Name=XP_015434202.1;ID=cds-XP_015434202.1;Dbxref=GeneID:107190002%2CGenbank:XP_015434202.1;Parent=rna-XM_015578716.1
NW_015374053.1	Gnomon	CDS	201453	201554	.	+	0	Name=XP_015434202.1;ID=cds-XP_015434202.1;Dbxref=GeneID:107190002%2CGenbank:XP_015434202.1;Parent=rna-XM_015578716.1
NW_015374053.1	Gnomon	CDS	201688	201852	.	+	0	Name=XP_015434202.1;ID=cds-XP_015434202.1;Dbxref=GeneID:107190002%2CGenbank:XP_015434202.1;Parent=rna-XM_015578716.1
NW_015374053.1	Gnomon	CDS	202137	202211	.	+	0	Name=XP_015434202.1;ID=cds-XP_015434202.1;Dbxref=GeneID:107190002%2CGenbank:XP_015434202.1;Parent=rna-XM_015578716.1
NW_015374053.1	Gnomon	CDS	202332	202427	.	+	0	Name=XP_015434202.1;ID=cds-XP_015434202.1;Dbxref=GeneID:107190002%2CGenbank:XP_015434202.1;Parent=rna-XM_015578716.1
NW_015374053.1	Gnomon	CDS	203523	203744	.	+	0	Name=XP_015434202.1;ID=cds-XP_015434202.1;Dbxref=GeneID:107190002%2CGenbank:XP_015434202.1;Parent=rna-XM_015578716.1
NW_015374053.1	Gnomon	CDS	205137	205424	.	+	0	Name=XP_015434202.1;ID=cds-XP_015434202.1;Dbxref=GeneID:107190002%2CGenbank:XP_015434202.1;Parent=rna-XM_015578716.1
NW_015374053.1	Gnomon	CDS	205500	205625	.	+	0	Name=XP_015434202.1;ID=cds-XP_015434202.1;Dbxref=GeneID:107190002%2CGenbank:XP_015434202.1;Parent=rna-XM_015578716.1
NW_015374053.1	Gnomon	CDS	206282	206438	.	+	0	Name=XP_015434202.1;ID=cds-XP_015434202.1;Dbxref=GeneID:107190002%2CGenbank:XP_015434202.1;Parent=rna-XM_015578716.1
NW_015374053.1	Gnomon	CDS	206516	206877	.	+	0	Name=XP_015434202.1;ID=cds-XP_015434202.1;Dbxref=GeneID:107190002%2CGenbank:XP_015434202.1;Parent=rna-XM_015578716.1
NW_015374053.1	Gnomon	CDS	206956	207195	.	+	0	Name=XP_015434202.1;ID=cds-XP_015434202.1;Dbxref=GeneID:107190002%2CGenbank:XP_015434202.1;Parent=rna-XM_015578716.1
NW_015374053.1	Gnomon	CDS	207273	207455	.	+	0	Name=XP_015434202.1;ID=cds-XP_015434202.1;Dbxref=GeneID:107190002%2CGenbank:XP_015434202.1;Parent=rna-XM_015578716.1
NW_015374053.1	Gnomon	CDS	207534	207626	.	+	0	Name=XP_015434202.1;ID=cds-XP_015434202.1;Dbxref=GeneID:107190002%2CGenbank:XP_015434202.1;Parent=rna-XM_015578716.1
NW_015374053.1	Gnomon	CDS	207707	207867	.	+	0	Name=XP_015434202.1;ID=cds-XP_015434202.1;Dbxref=GeneID:107190002%2CGenbank:XP_015434202.1;Parent=rna-XM_015578716.1
NW_015374053.1	Gnomon	CDS	208125	208172	.	+	0	Name=XP_015434202.1;ID=cds-XP_015434202.1;Dbxref=GeneID:107190002%2CGenbank:XP_015434202.1;Parent=rna-XM_015578716.1
NW_015374053.1	Gnomon	CDS	209475	209730	.	+	0	Name=XP_015434202.1;ID=cds-XP_015434202.1;Dbxref=GeneID:107190002%2CGenbank:XP_015434202.1;Parent=rna-XM_015578716.1
NW_015374053.1	Gnomon	CDS	209808	209953	.	+	0	Name=XP_015434202.1;ID=cds-XP_015434202.1;Dbxref=GeneID:107190002%2CGenbank:XP_015434202.1;Parent=rna-XM_015578716.1
NW_015374053.1	Gnomon	CDS	210034	210264	.	+	0	Name=XP_015434202.1;ID=cds-XP_015434202.1;Dbxref=GeneID:107190002%2CGenbank:XP_015434202.1;Parent=rna-XM_015578716.1
NW_015374053.1	Gnomon	CDS	210340	210603	.	+	0	Name=XP_015434202.1;ID=cds-XP_015434202.1;Dbxref=GeneID:107190002%2CGenbank:XP_015434202.1;Parent=rna-XM_015578716.1
NW_015374053.1	Gnomon	CDS	210676	210832	.	+	0	Name=XP_015434202.1;ID=cds-XP_015434202.1;Dbxref=GeneID:107190002%2CGenbank:XP_015434202.1;Parent=rna-XM_015578716.1
NW_015374053.1	Gnomon	CDS	210922	211038	.	+	0	Name=XP_015434202.1;ID=cds-XP_015434202.1;Dbxref=GeneID:107190002%2CGenbank:XP_015434202.1;Parent=rna-XM_015578716.1
NW_015374053.1	Gnomon	CDS	211112	211201	.	+	0	Name=XP_015434202.1;ID=cds-XP_015434202.1;Dbxref=GeneID:107190002%2CGenbank:XP_015434202.1;Parent=rna-XM_015578716.1
NW_015374053.1	Gnomon	CDS	1007788	1007851	.	-	0	Name=XP_015434099.1;ID=cds-XP_015434099.1;Dbxref=GeneID:107189922%2CGenbank:XP_015434099.1;Parent=rna-XM_015578613.1
NW_015374053.1	Gnomon	CDS	1006932	1007714	.	-	0	Name=XP_015434099.1;ID=cds-XP_015434099.1;Dbxref=GeneID:107189922%2CGenbank:XP_015434099.1;Parent=rna-XM_015578613.1
NW_015374053.1	Gnomon	CDS	1006729	1006854	.	-	0	Name=XP_015434099.1;ID=cds-XP_015434099.1;Dbxref=GeneID:107189922%2CGenbank:XP_015434099.1;Parent=rna-XM_015578613.1
NW_015374053.1	Gnomon	CDS	1006329	1006663	.	-	0	Name=XP_015434099.1;ID=cds-XP_015434099.1;Dbxref=GeneID:107189922%2CGenbank:XP_015434099.1;Parent=rna-XM_015578613.1
NW_015374053.1	Gnomon	exon	162354	162524	.	+	.	ID=exon-XM_015578706.1-2;Dbxref=GeneID:107189998%2CGenbank:XM_015578706.1;Parent=rna-XM_015578706.1
NW_015374053.1	Gnomon	exon	162596	162794	.	+	.	ID=exon-XM_015578706.1-3;Dbxref=GeneID:107189998%2CGenbank:XM_015578706.1;Parent=rna-XM_015578706.1
NW_015374053.1	Gnomon	exon	162861	162999	.	+	.	ID=exon-XM_015578706.1-4;Dbxref=GeneID:107189998%2CGenbank:XM_015578706.1;Parent=rna-XM_015578706.1
NW_015374053.1	Gnomon	exon	163081	163280	.	+	.	ID=exon-XM_015578706.1-5;Dbxref=GeneID:107189998%2CGenbank:XM_015578706.1;Parent=rna-XM_015578706.1
NW_015374053.1	Gnomon	exon	161662	162274	.	+	.	ID=exon-XM_015578706.1-1;Dbxref=GeneID:107189998%2CGenbank:XM_015578706.1;Parent=rna-XM_015578706.1
NW_015374053.1	Gnomon	exon	163359	163463	.	+	.	ID=exon-XM_015578706.1-6;Dbxref=GeneID:107189998%2CGenbank:XM_015578706.1;Parent=rna-XM_015578706.1
NW_015374053.1	Gnomon	exon	163533	163618	.	+	.	ID=exon-XM_015578706.1-7;Dbxref=GeneID:107189998%2CGenbank:XM_015578706.1;Parent=rna-XM_015578706.1
NW_015374053.1	Gnomon	exon	163694	163824	.	+	.	ID=exon-XM_015578706.1-8;Dbxref=GeneID:107189998%2CGenbank:XM_015578706.1;Parent=rna-XM_015578706.1
NW_015374053.1	Gnomon	exon	163887	164242	.	+	.	ID=exon-XM_015578706.1-9;Dbxref=GeneID:107189998%2CGenbank:XM_015578706.1;Parent=rna-XM_015578706.1
NW_015374053.1	Gnomon	mRNA	940444	945188	.	+	.	Name=XM_015578588.1;ID=rna-XM_015578588.1;Dbxref=GeneID:107189905%2CGenbank:XM_015578588.1;Parent=gene-LOC107189905
NW_015374053.1	Gnomon	CDS	178936	179184	.	+	0	Name=XP_015434201.1;ID=cds-XP_015434201.1;Dbxref=GeneID:107190002%2CGenbank:XP_015434201.1;Parent=rna-XM_015578715.1
NW_015374053.1	Gnomon	CDS	201453	201554	.	+	0	Name=XP_015434201.1;ID=cds-XP_015434201.1;Dbxref=GeneID:107190002%2CGenbank:XP_015434201.1;Parent=rna-XM_015578715.1
NW_015374053.1	Gnomon	CDS	201688	201852	.	+	0	Name=XP_015434201.1;ID=cds-XP_015434201.1;Dbxref=GeneID:107190002%2CGenbank:XP_015434201.1;Parent=rna-XM_015578715.1
NW_015374053.1	Gnomon	CDS	202137	202211	.	+	0	Name=XP_015434201.1;ID=cds-XP_015434201.1;Dbxref=GeneID:107190002%2CGenbank:XP_015434201.1;Parent=rna-XM_015578715.1
NW_015374053.1	Gnomon	CDS	202332	202427	.	+	0	Name=XP_015434201.1;ID=cds-XP_015434201.1;Dbxref=GeneID:107190002%2CGenbank:XP_015434201.1;Parent=rna-XM_015578715.1
NW_015374053.1	Gnomon	CDS	203523	203744	.	+	0	Name=XP_015434201.1;ID=cds-XP_015434201.1;Dbxref=GeneID:107190002%2CGenbank:XP_015434201.1;Parent=rna-XM_015578715.1
NW_015374053.1	Gnomon	CDS	205137	205424	.	+	0	Name=XP_015434201.1;ID=cds-XP_015434201.1;Dbxref=GeneID:107190002%2CGenbank:XP_015434201.1;Parent=rna-XM_015578715.1
NW_015374053.1	Gnomon	CDS	205500	205643	.	+	0	Name=XP_015434201.1;ID=cds-XP_015434201.1;Dbxref=GeneID:107190002%2CGenbank:XP_015434201.1;Parent=rna-XM_015578715.1
NW_015374053.1	Gnomon	CDS	206279	206438	.	+	0	Name=XP_015434201.1;ID=cds-XP_015434201.1;Dbxref=GeneID:107190002%2CGenbank:XP_015434201.1;Parent=rna-XM_015578715.1
NW_015374053.1	Gnomon	CDS	206516	206877	.	+	0	Name=XP_015434201.1;ID=cds-XP_015434201.1;Dbxref=GeneID:107190002%2CGenbank:XP_015434201.1;Parent=rna-XM_015578715.1
NW_015374053.1	Gnomon	CDS	206956	207195	.	+	0	Name=XP_015434201.1;ID=cds-XP_015434201.1;Dbxref=GeneID:107190002%2CGenbank:XP_015434201.1;Parent=rna-XM_015578715.1
NW_015374053.1	Gnomon	CDS	207273	207455	.	+	0	Name=XP_015434201.1;ID=cds-XP_015434201.1;Dbxref=GeneID:107190002%2CGenbank:XP_015434201.1;Parent=rna-XM_015578715.1
NW_015374053.1	Gnomon	CDS	207534	207626	.	+	0	Name=XP_015434201.1;ID=cds-XP_015434201.1;Dbxref=GeneID:107190002%2CGenbank:XP_015434201.1;Parent=rna-XM_015578715.1
NW_015374053.1	Gnomon	CDS	207713	207867	.	+	0	Name=XP_015434201.1;ID=cds-XP_015434201.1;Dbxref=GeneID:107190002%2CGenbank:XP_015434201.1;Parent=rna-XM_015578715.1
NW_015374053.1	Gnomon	CDS	208125	208172	.	+	0	Name=XP_015434201.1;ID=cds-XP_015434201.1;Dbxref=GeneID:107190002%2CGenbank:XP_015434201.1;Parent=rna-XM_015578715.1
NW_015374053.1	Gnomon	CDS	209475	209730	.	+	0	Name=XP_015434201.1;ID=cds-XP_015434201.1;Dbxref=GeneID:107190002%2CGenbank:XP_015434201.1;Parent=rna-XM_015578715.1
NW_015374053.1	Gnomon	CDS	209808	209953	.	+	0	Name=XP_015434201.1;ID=cds-XP_015434201.1;Dbxref=GeneID:107190002%2CGenbank:XP_015434201.1;Parent=rna-XM_015578715.1
NW_015374053.1	Gnomon	CDS	210034	210264	.	+	0	Name=XP_015434201.1;ID=cds-XP_015434201.1;Dbxref=GeneID:107190002%2CGenbank:XP_015434201.1;Parent=rna-XM_015578715.1
NW_015374053.1	Gnomon	CDS	210340	210603	.	+	0	Name=XP_015434201.1;ID=cds-XP_015434201.1;Dbxref=GeneID:107190002%2CGenbank:XP_015434201.1;Parent=rna-XM_015578715.1
NW_015374053.1	Gnomon	CDS	210676	210832	.	+	0	Name=XP_015434201.1;ID=cds-XP_015434201.1;Dbxref=GeneID:107190002%2CGenbank:XP_015434201.1;Parent=rna-XM_015578715.1
NW_015374053.1	Gnomon	CDS	210922	211038	.	+	0	Name=XP_015434201.1;ID=cds-XP_015434201.1;Dbxref=GeneID:107190002%2CGenbank:XP_015434201.1;Parent=rna-XM_015578715.1
NW_015374053.1	Gnomon	CDS	211112	211201	.	+	0	Name=XP_015434201.1;ID=cds-XP_015434201.1;Dbxref=GeneID:107190002%2CGenbank:XP_015434201.1;Parent=rna-XM_015578715.1
NW_015374053.1	Gnomon	CDS	1007788	1007980	.	-	0	Name=XP_015434098.1;ID=cds-XP_015434098.1;Dbxref=GeneID:107189922%2CGenbank:XP_015434098.1;Parent=rna-XM_015578612.1
NW_015374053.1	Gnomon	CDS	1006932	1007714	.	-	0	Name=XP_015434098.1;ID=cds-XP_015434098.1;Dbxref=GeneID:107189922%2CGenbank:XP_015434098.1;Parent=rna-XM_015578612.1
NW_015374053.1	Gnomon	CDS	1006729	1006854	.	-	0	Name=XP_015434098.1;ID=cds-XP_015434098.1;Dbxref=GeneID:107189922%2CGenbank:XP_015434098.1;Parent=rna-XM_015578612.1
NW_015374053.1	Gnomon	CDS	1006329	1006663	.	-	0	Name=XP_015434098.1;ID=cds-XP_015434098.1;Dbxref=GeneID:107189922%2CGenbank:XP_015434098.1;Parent=rna-XM_015578612.1
NW_015374053.1	Gnomon	CDS	97885	98078	.	-	0	Name=XP_015434108.1;ID=cds-XP_015434108.1;Dbxref=GeneID:107189930%2CGenbank:XP_015434108.1;Parent=rna-XM_015578622.1
NW_015374053.1	Gnomon	CDS	95020	95090	.	-	0	Name=XP_015434108.1;ID=cds-XP_015434108.1;Dbxref=GeneID:107189930%2CGenbank:XP_015434108.1;Parent=rna-XM_015578622.1
NW_015374053.1	Gnomon	CDS	94672	94921	.	-	0	Name=XP_015434108.1;ID=cds-XP_015434108.1;Dbxref=GeneID:107189930%2CGenbank:XP_015434108.1;Parent=rna-XM_015578622.1
NW_015374053.1	Gnomon	CDS	94239	94367	.	-	0	Name=XP_015434108.1;ID=cds-XP_015434108.1;Dbxref=GeneID:107189930%2CGenbank:XP_015434108.1;Parent=rna-XM_015578622.1
NW_015374053.1	Gnomon	CDS	93876	94152	.	-	0	Name=XP_015434108.1;ID=cds-XP_015434108.1;Dbxref=GeneID:107189930%2CGenbank:XP_015434108.1;Parent=rna-XM_015578622.1
NW_015374053.1	Gnomon	CDS	92784	93767	.	-	0	Name=XP_015434108.1;ID=cds-XP_015434108.1;Dbxref=GeneID:107189930%2CGenbank:XP_015434108.1;Parent=rna-XM_015578622.1
NW_015374053.1	Gnomon	exon	674226	674270	.	+	.	ID=exon-XM_015578576.1-10;Dbxref=GeneID:107189897%2CGenbank:XM_015578576.1;Parent=rna-XM_015578576.1
NW_015374053.1	Gnomon	exon	674977	675043	.	+	.	ID=exon-XM_015578576.1-11;Dbxref=GeneID:107189897%2CGenbank:XM_015578576.1;Parent=rna-XM_015578576.1
NW_015374053.1	Gnomon	exon	675117	675284	.	+	.	ID=exon-XM_015578576.1-12;Dbxref=GeneID:107189897%2CGenbank:XM_015578576.1;Parent=rna-XM_015578576.1
NW_015374053.1	Gnomon	exon	676401	676545	.	+	.	ID=exon-XM_015578576.1-13;Dbxref=GeneID:107189897%2CGenbank:XM_015578576.1;Parent=rna-XM_015578576.1
NW_015374053.1	Gnomon	exon	676640	676747	.	+	.	ID=exon-XM_015578576.1-14;Dbxref=GeneID:107189897%2CGenbank:XM_015578576.1;Parent=rna-XM_015578576.1
NW_015374053.1	Gnomon	exon	676864	677022	.	+	.	ID=exon-XM_015578576.1-15;Dbxref=GeneID:107189897%2CGenbank:XM_015578576.1;Parent=rna-XM_015578576.1
NW_015374053.1	Gnomon	exon	678063	678313	.	+	.	ID=exon-XM_015578576.1-16;Dbxref=GeneID:107189897%2CGenbank:XM_015578576.1;Parent=rna-XM_015578576.1
NW_015374053.1	Gnomon	mRNA	968248	973584	.	-	.	Name=XM_015578681.1;ID=rna-XM_015578681.1;Dbxref=GeneID:107189982%2CGenbank:XM_015578681.1;Parent=gene-LOC107189982
NW_015374053.1	Gnomon	mRNA	418796	421032	.	+	.	Name=XM_015578652.1;ID=rna-XM_015578652.1;Dbxref=GeneID:107189954%2CGenbank:XM_015578652.1;Parent=gene-LOC107189954
NW_015374053.1	RefSeq	cDNA_match	224394	224444	.	-	.	ID=a6b6ee7a-8fc8-4dfc-9df2-45a7321b0d65;Target=XM_015578602.1 1 51
NW_015374053.1	RefSeq	cDNA_match	223744	223905	.	-	.	ID=a6b6ee7a-8fc8-4dfc-9df2-45a7321b0d65;Target=XM_015578602.1 1 51
NW_015374053.1	RefSeq	cDNA_match	223467	223672	.	-	.	ID=a6b6ee7a-8fc8-4dfc-9df2-45a7321b0d65;Target=XM_015578602.1 1 51
NW_015374053.1	RefSeq	cDNA_match	223074	223270	.	-	.	ID=a6b6ee7a-8fc8-4dfc-9df2-45a7321b0d65;Target=XM_015578602.1 1 51
NW_015374053.1	RefSeq	cDNA_match	222652	222879	.	-	.	ID=a6b6ee7a-8fc8-4dfc-9df2-45a7321b0d65;Target=XM_015578602.1 1 51
NW_015374053.1	RefSeq	cDNA_match	222423	222576	.	-	.	ID=a6b6ee7a-8fc8-4dfc-9df2-45a7321b0d65;Target=XM_015578602.1 1 51
NW_015374053.1	Gnomon	mRNA	623249	625955	.	+	.	Name=XM_015578558.1;ID=rna-XM_015578558.1;Dbxref=GeneID:107189879%2CGenbank:XM_015578558.1;Parent=gene-LOC107189879
NW_015374053.1	Gnomon	exon	969146	969224	.	-	.	ID=exon-XM_015578681.1-8;Dbxref=GeneID:107189982%2CGenbank:XM_015578681.1;Parent=rna-XM_015578681.1
NW_015374053.1	Gnomon	exon	968985	969086	.	-	.	ID=exon-XM_015578681.1-9;Dbxref=GeneID:107189982%2CGenbank:XM_015578681.1;Parent=rna-XM_015578681.1
NW_015374053.1	Gnomon	exon	969428	969631	.	-	.	ID=exon-XM_015578681.1-6;Dbxref=GeneID:107189982%2CGenbank:XM_015578681.1;Parent=rna-XM_015578681.1
NW_015374053.1	Gnomon	exon	969286	969341	.	-	.	ID=exon-XM_015578681.1-7;Dbxref=GeneID:107189982%2CGenbank:XM_015578681.1;Parent=rna-XM_015578681.1
NW_015374053.1	Gnomon	exon	969849	969921	.	-	.	ID=exon-XM_015578681.1-4;Dbxref=GeneID:107189982%2CGenbank:XM_015578681.1;Parent=rna-XM_015578681.1
NW_015374053.1	Gnomon	exon	969698	969780	.	-	.	ID=exon-XM_015578681.1-5;Dbxref=GeneID:107189982%2CGenbank:XM_015578681.1;Parent=rna-XM_015578681.1
NW_015374053.1	Gnomon	exon	253743	254288	.	+	.	ID=exon-XR_001516239.1-3;Dbxref=GeneID:107189984%2CGenbank:XR_001516239.1;Parent=rna-XR_001516239.1
NW_015374053.1	Gnomon	exon	973049	973178	.	-	.	ID=exon-XM_015578681.1-2;Dbxref=GeneID:107189982%2CGenbank:XM_015578681.1;Parent=rna-XM_015578681.1
NW_015374053.1	Gnomon	exon	254430	254499	.	+	.	ID=exon-XR_001516239.1-4;Dbxref=GeneID:107189984%2CGenbank:XR_001516239.1;Parent=rna-XR_001516239.1
NW_015374053.1	Gnomon	exon	970243	970352	.	-	.	ID=exon-XM_015578681.1-3;Dbxref=GeneID:107189982%2CGenbank:XM_015578681.1;Parent=rna-XM_015578681.1
NW_015374053.1	Gnomon	exon	250821	250905	.	+	.	ID=exon-XR_001516239.1-1;Dbxref=GeneID:107189984%2CGenbank:XR_001516239.1;Parent=rna-XR_001516239.1
NW_015374053.1	Gnomon	exon	253457	253619	.	+	.	ID=exon-XR_001516239.1-2;Dbxref=GeneID:107189984%2CGenbank:XR_001516239.1;Parent=rna-XR_001516239.1
NW_015374053.1	Gnomon	exon	973554	973584	.	-	.	ID=exon-XM_015578681.1-1;Dbxref=GeneID:107189982%2CGenbank:XM_015578681.1;Parent=rna-XM_015578681.1
NW_015374053.1	Gnomon	exon	255726	255787	.	+	.	ID=exon-XR_001516239.1-7;Dbxref=GeneID:107189984%2CGenbank:XR_001516239.1;Parent=rna-XR_001516239.1
NW_015374053.1	Gnomon	exon	254614	254713	.	+	.	ID=exon-XR_001516239.1-5;Dbxref=GeneID:107189984%2CGenbank:XR_001516239.1;Parent=rna-XR_001516239.1
NW_015374053.1	Gnomon	exon	255363	255449	.	+	.	ID=exon-XR_001516239.1-6;Dbxref=GeneID:107189984%2CGenbank:XR_001516239.1;Parent=rna-XR_001516239.1
NW_015374053.1	Gnomon	CDS	948482	948753	.	-	0	Name=XP_015434053.1;ID=cds-XP_015434053.1;Dbxref=GeneID:107189888%2CGenbank:XP_015434053.1;Parent=rna-XM_015578567.1
NW_015374053.1	Gnomon	CDS	948185	948329	.	-	0	Name=XP_015434053.1;ID=cds-XP_015434053.1;Dbxref=GeneID:107189888%2CGenbank:XP_015434053.1;Parent=rna-XM_015578567.1
NW_015374053.1	Gnomon	CDS	947953	948117	.	-	0	Name=XP_015434053.1;ID=cds-XP_015434053.1;Dbxref=GeneID:107189888%2CGenbank:XP_015434053.1;Parent=rna-XM_015578567.1
NW_015374053.1	Gnomon	CDS	947755	947889	.	-	0	Name=XP_015434053.1;ID=cds-XP_015434053.1;Dbxref=GeneID:107189888%2CGenbank:XP_015434053.1;Parent=rna-XM_015578567.1
NW_015374053.1	Gnomon	CDS	947540	947674	.	-	0	Name=XP_015434053.1;ID=cds-XP_015434053.1;Dbxref=GeneID:107189888%2CGenbank:XP_015434053.1;Parent=rna-XM_015578567.1
NW_015374053.1	Gnomon	CDS	947381	947464	.	-	0	Name=XP_015434053.1;ID=cds-XP_015434053.1;Dbxref=GeneID:107189888%2CGenbank:XP_015434053.1;Parent=rna-XM_015578567.1
NW_015374053.1	Gnomon	exon	564203	564479	.	-	.	ID=exon-XM_015578557.1-8;Dbxref=GeneID:107189878%2CGenbank:XM_015578557.1;Parent=rna-XM_015578557.1
NW_015374053.1	Gnomon	exon	563688	563782	.	-	.	ID=exon-XM_015578557.1-9;Dbxref=GeneID:107189878%2CGenbank:XM_015578557.1;Parent=rna-XM_015578557.1
NW_015374053.1	Gnomon	exon	565476	565665	.	-	.	ID=exon-XM_015578557.1-6;Dbxref=GeneID:107189878%2CGenbank:XM_015578557.1;Parent=rna-XM_015578557.1
NW_015374053.1	Gnomon	exon	564572	564748	.	-	.	ID=exon-XM_015578557.1-7;Dbxref=GeneID:107189878%2CGenbank:XM_015578557.1;Parent=rna-XM_015578557.1
NW_015374053.1	Gnomon	exon	566803	567040	.	-	.	ID=exon-XM_015578557.1-4;Dbxref=GeneID:107189878%2CGenbank:XM_015578557.1;Parent=rna-XM_015578557.1
NW_015374053.1	Gnomon	exon	566127	566501	.	-	.	ID=exon-XM_015578557.1-5;Dbxref=GeneID:107189878%2CGenbank:XM_015578557.1;Parent=rna-XM_015578557.1
NW_015374053.1	Gnomon	exon	567509	567595	.	-	.	ID=exon-XM_015578557.1-2;Dbxref=GeneID:107189878%2CGenbank:XM_015578557.1;Parent=rna-XM_015578557.1
NW_015374053.1	Gnomon	exon	567178	567427	.	-	.	ID=exon-XM_015578557.1-3;Dbxref=GeneID:107189878%2CGenbank:XM_015578557.1;Parent=rna-XM_015578557.1
NW_015374053.1	Gnomon	exon	567677	567997	.	-	.	ID=exon-XM_015578557.1-1;Dbxref=GeneID:107189878%2CGenbank:XM_015578557.1;Parent=rna-XM_015578557.1
NW_015374053.1	Gnomon	exon	733939	734311	.	-	.	ID=exon-XM_015578578.1-16;Dbxref=GeneID:107189899%2CGenbank:XM_015578578.1;Parent=rna-XM_015578578.1
NW_015374053.1	Gnomon	exon	733722	733739	.	-	.	ID=exon-XM_015578578.1-17;Dbxref=GeneID:107189899%2CGenbank:XM_015578578.1;Parent=rna-XM_015578578.1
NW_015374053.1	Gnomon	exon	734660	734782	.	-	.	ID=exon-XM_015578578.1-14;Dbxref=GeneID:107189899%2CGenbank:XM_015578578.1;Parent=rna-XM_015578578.1
NW_015374053.1	Gnomon	exon	734397	734570	.	-	.	ID=exon-XM_015578578.1-15;Dbxref=GeneID:107189899%2CGenbank:XM_015578578.1;Parent=rna-XM_015578578.1
NW_015374053.1	Gnomon	exon	735128	735428	.	-	.	ID=exon-XM_015578578.1-12;Dbxref=GeneID:107189899%2CGenbank:XM_015578578.1;Parent=rna-XM_015578578.1
NW_015374053.1	Gnomon	exon	734862	735044	.	-	.	ID=exon-XM_015578578.1-13;Dbxref=GeneID:107189899%2CGenbank:XM_015578578.1;Parent=rna-XM_015578578.1
NW_015374053.1	Gnomon	exon	735950	736103	.	-	.	ID=exon-XM_015578578.1-10;Dbxref=GeneID:107189899%2CGenbank:XM_015578578.1;Parent=rna-XM_015578578.1
NW_015374053.1	Gnomon	exon	735498	735857	.	-	.	ID=exon-XM_015578578.1-11;Dbxref=GeneID:107189899%2CGenbank:XM_015578578.1;Parent=rna-XM_015578578.1
NW_015374053.1	Gnomon	CDS	178936	179184	.	+	0	Name=XP_015434199.1;ID=cds-XP_015434199.1;Dbxref=GeneID:107190002%2CGenbank:XP_015434199.1;Parent=rna-XM_015578713.1
NW_015374053.1	Gnomon	CDS	201453	201554	.	+	0	Name=XP_015434199.1;ID=cds-XP_015434199.1;Dbxref=GeneID:107190002%2CGenbank:XP_015434199.1;Parent=rna-XM_015578713.1
NW_015374053.1	Gnomon	CDS	201688	201852	.	+	0	Name=XP_015434199.1;ID=cds-XP_015434199.1;Dbxref=GeneID:107190002%2CGenbank:XP_015434199.1;Parent=rna-XM_015578713.1
NW_015374053.1	Gnomon	CDS	202137	202211	.	+	0	Name=XP_015434199.1;ID=cds-XP_015434199.1;Dbxref=GeneID:107190002%2CGenbank:XP_015434199.1;Parent=rna-XM_015578713.1
NW_015374053.1	Gnomon	CDS	202332	202427	.	+	0	Name=XP_015434199.1;ID=cds-XP_015434199.1;Dbxref=GeneID:107190002%2CGenbank:XP_015434199.1;Parent=rna-XM_015578713.1
NW_015374053.1	Gnomon	CDS	203523	203744	.	+	0	Name=XP_015434199.1;ID=cds-XP_015434199.1;Dbxref=GeneID:107190002%2CGenbank:XP_015434199.1;Parent=rna-XM_015578713.1
NW_015374053.1	Gnomon	CDS	205137	205424	.	+	0	Name=XP_015434199.1;ID=cds-XP_015434199.1;Dbxref=GeneID:107190002%2CGenbank:XP_015434199.1;Parent=rna-XM_015578713.1
NW_015374053.1	Gnomon	CDS	205500	205643	.	+	0	Name=XP_015434199.1;ID=cds-XP_015434199.1;Dbxref=GeneID:107190002%2CGenbank:XP_015434199.1;Parent=rna-XM_015578713.1
NW_015374053.1	Gnomon	CDS	206279	206438	.	+	0	Name=XP_015434199.1;ID=cds-XP_015434199.1;Dbxref=GeneID:107190002%2CGenbank:XP_015434199.1;Parent=rna-XM_015578713.1
NW_015374053.1	Gnomon	CDS	206516	206877	.	+	0	Name=XP_015434199.1;ID=cds-XP_015434199.1;Dbxref=GeneID:107190002%2CGenbank:XP_015434199.1;Parent=rna-XM_015578713.1
NW_015374053.1	Gnomon	CDS	206956	207195	.	+	0	Name=XP_015434199.1;ID=cds-XP_015434199.1;Dbxref=GeneID:107190002%2CGenbank:XP_015434199.1;Parent=rna-XM_015578713.1
NW_015374053.1	Gnomon	CDS	207273	207455	.	+	0	Name=XP_015434199.1;ID=cds-XP_015434199.1;Dbxref=GeneID:107190002%2CGenbank:XP_015434199.1;Parent=rna-XM_015578713.1
NW_015374053.1	Gnomon	CDS	207534	207626	.	+	0	Name=XP_015434199.1;ID=cds-XP_015434199.1;Dbxref=GeneID:107190002%2CGenbank:XP_015434199.1;Parent=rna-XM_015578713.1
NW_015374053.1	Gnomon	CDS	207707	207867	.	+	0	Name=XP_015434199.1;ID=cds-XP_015434199.1;Dbxref=GeneID:107190002%2CGenbank:XP_015434199.1;Parent=rna-XM_015578713.1
NW_015374053.1	Gnomon	CDS	208125	208172	.	+	0	Name=XP_015434199.1;ID=cds-XP_015434199.1;Dbxref=GeneID:107190002%2CGenbank:XP_015434199.1;Parent=rna-XM_015578713.1
NW_015374053.1	Gnomon	CDS	209478	209730	.	+	0	Name=XP_015434199.1;ID=cds-XP_015434199.1;Dbxref=GeneID:107190002%2CGenbank:XP_015434199.1;Parent=rna-XM_015578713.1
NW_015374053.1	Gnomon	CDS	209808	209953	.	+	0	Name=XP_015434199.1;ID=cds-XP_015434199.1;Dbxref=GeneID:107190002%2CGenbank:XP_015434199.1;Parent=rna-XM_015578713.1
NW_015374053.1	Gnomon	CDS	210034	210264	.	+	0	Name=XP_015434199.1;ID=cds-XP_015434199.1;Dbxref=GeneID:107190002%2CGenbank:XP_015434199.1;Parent=rna-XM_015578713.1
NW_015374053.1	Gnomon	CDS	210340	210603	.	+	0	Name=XP_015434199.1;ID=cds-XP_015434199.1;Dbxref=GeneID:107190002%2CGenbank:XP_015434199.1;Parent=rna-XM_015578713.1
NW_015374053.1	Gnomon	CDS	210676	210832	.	+	0	Name=XP_015434199.1;ID=cds-XP_015434199.1;Dbxref=GeneID:107190002%2CGenbank:XP_015434199.1;Parent=rna-XM_015578713.1
NW_015374053.1	Gnomon	CDS	210922	211038	.	+	0	Name=XP_015434199.1;ID=cds-XP_015434199.1;Dbxref=GeneID:107190002%2CGenbank:XP_015434199.1;Parent=rna-XM_015578713.1
NW_015374053.1	Gnomon	CDS	211112	211201	.	+	0	Name=XP_015434199.1;ID=cds-XP_015434199.1;Dbxref=GeneID:107190002%2CGenbank:XP_015434199.1;Parent=rna-XM_015578713.1
NW_015374053.1	Gnomon	mRNA	418796	421032	.	+	.	Name=XM_015578653.1;ID=rna-XM_015578653.1;Dbxref=GeneID:107189954%2CGenbank:XM_015578653.1;Parent=gene-LOC107189954
NW_015374053.1	Gnomon	exon	927427	927636	.	-	.	ID=exon-XM_015578609.1-4;Dbxref=GeneID:107189921%2CGenbank:XM_015578609.1;Parent=rna-XM_015578609.1
NW_015374053.1	Gnomon	exon	927053	927333	.	-	.	ID=exon-XM_015578609.1-5;Dbxref=GeneID:107189921%2CGenbank:XM_015578609.1;Parent=rna-XM_015578609.1
NW_015374053.1	Gnomon	exon	926854	926952	.	-	.	ID=exon-XM_015578609.1-6;Dbxref=GeneID:107189921%2CGenbank:XM_015578609.1;Parent=rna-XM_015578609.1
NW_015374053.1	Gnomon	exon	926578	926748	.	-	.	ID=exon-XM_015578609.1-7;Dbxref=GeneID:107189921%2CGenbank:XM_015578609.1;Parent=rna-XM_015578609.1
NW_015374053.1	Gnomon	exon	926352	926500	.	-	.	ID=exon-XM_015578609.1-8;Dbxref=GeneID:107189921%2CGenbank:XM_015578609.1;Parent=rna-XM_015578609.1
NW_015374053.1	Gnomon	exon	926065	926287	.	-	.	ID=exon-XM_015578609.1-9;Dbxref=GeneID:107189921%2CGenbank:XM_015578609.1;Parent=rna-XM_015578609.1
NW_015374053.1	Gnomon	exon	932085	932408	.	-	.	ID=exon-XM_015578609.1-1;Dbxref=GeneID:107189921%2CGenbank:XM_015578609.1;Parent=rna-XM_015578609.1
NW_015374053.1	Gnomon	exon	928317	928430	.	-	.	ID=exon-XM_015578609.1-2;Dbxref=GeneID:107189921%2CGenbank:XM_015578609.1;Parent=rna-XM_015578609.1
NW_015374053.1	Gnomon	exon	927721	927877	.	-	.	ID=exon-XM_015578609.1-3;Dbxref=GeneID:107189921%2CGenbank:XM_015578609.1;Parent=rna-XM_015578609.1
NW_015374053.1	Gnomon	exon	400122	400225	.	-	.	ID=exon-XM_015578633.1-1;Dbxref=GeneID:107189939%2CGenbank:XM_015578633.1;Parent=rna-XM_015578633.1
NW_015374053.1	Gnomon	exon	397768	399947	.	-	.	ID=exon-XM_015578633.1-2;Dbxref=GeneID:107189939%2CGenbank:XM_015578633.1;Parent=rna-XM_015578633.1
NW_015374053.1	Gnomon	mRNA	692894	693808	.	+	.	Name=XM_015578559.1;ID=rna-XM_015578559.1;Dbxref=GeneID:107189881%2CGenbank:XM_015578559.1;Parent=gene-LOC107189881
NW_015374053.1	Gnomon	CDS	877342	877414	.	-	0	Name=XP_015434052.1;ID=cds-XP_015434052.1;Dbxref=GeneID:107189887%2CGenbank:XP_015434052.1;Parent=rna-XM_015578566.1
NW_015374053.1	Gnomon	CDS	876656	877279	.	-	0	Name=XP_015434052.1;ID=cds-XP_015434052.1;Dbxref=GeneID:107189887%2CGenbank:XP_015434052.1;Parent=rna-XM_015578566.1
NW_015374053.1	Gnomon	CDS	846006	846226	.	-	0	Name=XP_015434052.1;ID=cds-XP_015434052.1;Dbxref=GeneID:107189887%2CGenbank:XP_015434052.1;Parent=rna-XM_015578566.1
NW_015374053.1	Gnomon	CDS	845072	845306	.	-	0	Name=XP_015434052.1;ID=cds-XP_015434052.1;Dbxref=GeneID:107189887%2CGenbank:XP_015434052.1;Parent=rna-XM_015578566.1
NW_015374053.1	Gnomon	CDS	844766	844943	.	-	0	Name=XP_015434052.1;ID=cds-XP_015434052.1;Dbxref=GeneID:107189887%2CGenbank:XP_015434052.1;Parent=rna-XM_015578566.1
NW_015374053.1	Gnomon	CDS	843597	843837	.	-	0	Name=XP_015434052.1;ID=cds-XP_015434052.1;Dbxref=GeneID:107189887%2CGenbank:XP_015434052.1;Parent=rna-XM_015578566.1
NW_015374053.1	Gnomon	CDS	816739	817065	.	+	0	Name=XP_015434208.1;ID=cds-XP_015434208.1;Dbxref=GeneID:107190006%2CGenbank:XP_015434208.1;Note=The sequence of the model RefSeq protein was modified relative to this genomic sequence to represent the inferred CDS: substituted 3 bases at 3 genomic stop codons;Parent=rna-XM_015578722.1
NW_015374053.1	Gnomon	CDS	817159	817302	.	+	0	Name=XP_015434208.1;ID=cds-XP_015434208.1;Dbxref=GeneID:107190006%2CGenbank:XP_015434208.1;Note=The sequence of the model RefSeq protein was modified relative to this genomic sequence to represent the inferred CDS: substituted 3 bases at 3 genomic stop codons;Parent=rna-XM_015578722.1
NW_015374053.1	Gnomon	CDS	817400	817692	.	+	0	Name=XP_015434208.1;ID=cds-XP_015434208.1;Dbxref=GeneID:107190006%2CGenbank:XP_015434208.1;Note=The sequence of the model RefSeq protein was modified relative to this genomic sequence to represent the inferred CDS: substituted 3 bases at 3 genomic stop codons;Parent=rna-XM_015578722.1
NW_015374053.1	Gnomon	CDS	818070	818231	.	+	0	Name=XP_015434208.1;ID=cds-XP_015434208.1;Dbxref=GeneID:107190006%2CGenbank:XP_015434208.1;Note=The sequence of the model RefSeq protein was modified relative to this genomic sequence to represent the inferred CDS: substituted 3 bases at 3 genomic stop codons;Parent=rna-XM_015578722.1
NW_015374053.1	Gnomon	CDS	818959	819053	.	+	0	Name=XP_015434208.1;ID=cds-XP_015434208.1;Dbxref=GeneID:107190006%2CGenbank:XP_015434208.1;Note=The sequence of the model RefSeq protein was modified relative to this genomic sequence to represent the inferred CDS: substituted 3 bases at 3 genomic stop codons;Parent=rna-XM_015578722.1
NW_015374053.1	Gnomon	CDS	819195	819441	.	+	0	Name=XP_015434208.1;ID=cds-XP_015434208.1;Dbxref=GeneID:107190006%2CGenbank:XP_015434208.1;Note=The sequence of the model RefSeq protein was modified relative to this genomic sequence to represent the inferred CDS: substituted 3 bases at 3 genomic stop codons;Parent=rna-XM_015578722.1
NW_015374053.1	Gnomon	CDS	819621	819723	.	+	0	Name=XP_015434208.1;ID=cds-XP_015434208.1;Dbxref=GeneID:107190006%2CGenbank:XP_015434208.1;Note=The sequence of the model RefSeq protein was modified relative to this genomic sequence to represent the inferred CDS: substituted 3 bases at 3 genomic stop codons;Parent=rna-XM_015578722.1
NW_015374053.1	Gnomon	CDS	819796	820089	.	+	0	Name=XP_015434208.1;ID=cds-XP_015434208.1;Dbxref=GeneID:107190006%2CGenbank:XP_015434208.1;Note=The sequence of the model RefSeq protein was modified relative to this genomic sequence to represent the inferred CDS: substituted 3 bases at 3 genomic stop codons;Parent=rna-XM_015578722.1
NW_015374053.1	Gnomon	CDS	820164	820295	.	+	0	Name=XP_015434208.1;ID=cds-XP_015434208.1;Dbxref=GeneID:107190006%2CGenbank:XP_015434208.1;Note=The sequence of the model RefSeq protein was modified relative to this genomic sequence to represent the inferred CDS: substituted 3 bases at 3 genomic stop codons;Parent=rna-XM_015578722.1
NW_015374053.1	Gnomon	CDS	820372	820541	.	+	0	Name=XP_015434208.1;ID=cds-XP_015434208.1;Dbxref=GeneID:107190006%2CGenbank:XP_015434208.1;Note=The sequence of the model RefSeq protein was modified relative to this genomic sequence to represent the inferred CDS: substituted 3 bases at 3 genomic stop codons;Parent=rna-XM_015578722.1
NW_015374053.1	Gnomon	CDS	820573	820948	.	+	0	Name=XP_015434208.1;ID=cds-XP_015434208.1;Dbxref=GeneID:107190006%2CGenbank:XP_015434208.1;Note=The sequence of the model RefSeq protein was modified relative to this genomic sequence to represent the inferred CDS: substituted 3 bases at 3 genomic stop codons;Parent=rna-XM_015578722.1
NW_015374053.1	Gnomon	CDS	821177	821352	.	+	0	Name=XP_015434208.1;ID=cds-XP_015434208.1;Dbxref=GeneID:107190006%2CGenbank:XP_015434208.1;Note=The sequence of the model RefSeq protein was modified relative to this genomic sequence to represent the inferred CDS: substituted 3 bases at 3 genomic stop codons;Parent=rna-XM_015578722.1
NW_015374053.1	Gnomon	CDS	821424	821796	.	+	0	Name=XP_015434208.1;ID=cds-XP_015434208.1;Dbxref=GeneID:107190006%2CGenbank:XP_015434208.1;Note=The sequence of the model RefSeq protein was modified relative to this genomic sequence to represent the inferred CDS: substituted 3 bases at 3 genomic stop codons;Parent=rna-XM_015578722.1
NW_015374053.1	Gnomon	CDS	821863	822013	.	+	0	Name=XP_015434208.1;ID=cds-XP_015434208.1;Dbxref=GeneID:107190006%2CGenbank:XP_015434208.1;Note=The sequence of the model RefSeq protein was modified relative to this genomic sequence to represent the inferred CDS: substituted 3 bases at 3 genomic stop codons;Parent=rna-XM_015578722.1
NW_015374053.1	Gnomon	CDS	822087	822262	.	+	0	Name=XP_015434208.1;ID=cds-XP_015434208.1;Dbxref=GeneID:107190006%2CGenbank:XP_015434208.1;Note=The sequence of the model RefSeq protein was modified relative to this genomic sequence to represent the inferred CDS: substituted 3 bases at 3 genomic stop codons;Parent=rna-XM_015578722.1
NW_015374053.1	Gnomon	CDS	822341	822724	.	+	0	Name=XP_015434208.1;ID=cds-XP_015434208.1;Dbxref=GeneID:107190006%2CGenbank:XP_015434208.1;Note=The sequence of the model RefSeq protein was modified relative to this genomic sequence to represent the inferred CDS: substituted 3 bases at 3 genomic stop codons;Parent=rna-XM_015578722.1
NW_015374053.1	Gnomon	CDS	822803	823006	.	+	0	Name=XP_015434208.1;ID=cds-XP_015434208.1;Dbxref=GeneID:107190006%2CGenbank:XP_015434208.1;Note=The sequence of the model RefSeq protein was modified relative to this genomic sequence to represent the inferred CDS: substituted 3 bases at 3 genomic stop codons;Parent=rna-XM_015578722.1
NW_015374053.1	Gnomon	CDS	823091	823361	.	+	0	Name=XP_015434208.1;ID=cds-XP_015434208.1;Dbxref=GeneID:107190006%2CGenbank:XP_015434208.1;Note=The sequence of the model RefSeq protein was modified relative to this genomic sequence to represent the inferred CDS: substituted 3 bases at 3 genomic stop codons;Parent=rna-XM_015578722.1
NW_015374053.1	Gnomon	CDS	823444	823833	.	+	0	Name=XP_015434208.1;ID=cds-XP_015434208.1;Dbxref=GeneID:107190006%2CGenbank:XP_015434208.1;Note=The sequence of the model RefSeq protein was modified relative to this genomic sequence to represent the inferred CDS: substituted 3 bases at 3 genomic stop codons;Parent=rna-XM_015578722.1
NW_015374053.1	Gnomon	CDS	823910	824371	.	+	0	Name=XP_015434208.1;ID=cds-XP_015434208.1;Dbxref=GeneID:107190006%2CGenbank:XP_015434208.1;Note=The sequence of the model RefSeq protein was modified relative to this genomic sequence to represent the inferred CDS: substituted 3 bases at 3 genomic stop codons;Parent=rna-XM_015578722.1
NW_015374053.1	Gnomon	CDS	824440	824495	.	+	0	Name=XP_015434208.1;ID=cds-XP_015434208.1;Dbxref=GeneID:107190006%2CGenbank:XP_015434208.1;Note=The sequence of the model RefSeq protein was modified relative to this genomic sequence to represent the inferred CDS: substituted 3 bases at 3 genomic stop codons;Parent=rna-XM_015578722.1
NW_015374053.1	Gnomon	exon	259261	259309	.	+	.	ID=exon-XR_001516240.1-7;Dbxref=GeneID:107189984%2CGenbank:XR_001516240.1;Parent=rna-XR_001516240.1
NW_015374053.1	Gnomon	exon	253743	254288	.	+	.	ID=exon-XR_001516240.1-3;Dbxref=GeneID:107189984%2CGenbank:XR_001516240.1;Parent=rna-XR_001516240.1
NW_015374053.1	Gnomon	exon	254430	254499	.	+	.	ID=exon-XR_001516240.1-4;Dbxref=GeneID:107189984%2CGenbank:XR_001516240.1;Parent=rna-XR_001516240.1
NW_015374053.1	Gnomon	exon	254614	254713	.	+	.	ID=exon-XR_001516240.1-5;Dbxref=GeneID:107189984%2CGenbank:XR_001516240.1;Parent=rna-XR_001516240.1
NW_015374053.1	Gnomon	exon	255363	255449	.	+	.	ID=exon-XR_001516240.1-6;Dbxref=GeneID:107189984%2CGenbank:XR_001516240.1;Parent=rna-XR_001516240.1
NW_015374053.1	Gnomon	exon	250821	250905	.	+	.	ID=exon-XR_001516240.1-1;Dbxref=GeneID:107189984%2CGenbank:XR_001516240.1;Parent=rna-XR_001516240.1
NW_015374053.1	Gnomon	exon	253457	253619	.	+	.	ID=exon-XR_001516240.1-2;Dbxref=GeneID:107189984%2CGenbank:XR_001516240.1;Parent=rna-XR_001516240.1
NW_015374053.1	Gnomon	CDS	178936	179184	.	+	0	Name=XP_015434198.1;ID=cds-XP_015434198.1;Dbxref=GeneID:107190002%2CGenbank:XP_015434198.1;Parent=rna-XM_015578712.1
NW_015374053.1	Gnomon	CDS	201453	201554	.	+	0	Name=XP_015434198.1;ID=cds-XP_015434198.1;Dbxref=GeneID:107190002%2CGenbank:XP_015434198.1;Parent=rna-XM_015578712.1
NW_015374053.1	Gnomon	CDS	201688	201852	.	+	0	Name=XP_015434198.1;ID=cds-XP_015434198.1;Dbxref=GeneID:107190002%2CGenbank:XP_015434198.1;Parent=rna-XM_015578712.1
NW_015374053.1	Gnomon	CDS	202137	202211	.	+	0	Name=XP_015434198.1;ID=cds-XP_015434198.1;Dbxref=GeneID:107190002%2CGenbank:XP_015434198.1;Parent=rna-XM_015578712.1
NW_015374053.1	Gnomon	CDS	202332	202427	.	+	0	Name=XP_015434198.1;ID=cds-XP_015434198.1;Dbxref=GeneID:107190002%2CGenbank:XP_015434198.1;Parent=rna-XM_015578712.1
NW_015374053.1	Gnomon	CDS	203523	203744	.	+	0	Name=XP_015434198.1;ID=cds-XP_015434198.1;Dbxref=GeneID:107190002%2CGenbank:XP_015434198.1;Parent=rna-XM_015578712.1
NW_015374053.1	Gnomon	CDS	205137	205424	.	+	0	Name=XP_015434198.1;ID=cds-XP_015434198.1;Dbxref=GeneID:107190002%2CGenbank:XP_015434198.1;Parent=rna-XM_015578712.1
NW_015374053.1	Gnomon	CDS	205500	205643	.	+	0	Name=XP_015434198.1;ID=cds-XP_015434198.1;Dbxref=GeneID:107190002%2CGenbank:XP_015434198.1;Parent=rna-XM_015578712.1
NW_015374053.1	Gnomon	CDS	206279	206438	.	+	0	Name=XP_015434198.1;ID=cds-XP_015434198.1;Dbxref=GeneID:107190002%2CGenbank:XP_015434198.1;Parent=rna-XM_015578712.1
NW_015374053.1	Gnomon	CDS	206516	206877	.	+	0	Name=XP_015434198.1;ID=cds-XP_015434198.1;Dbxref=GeneID:107190002%2CGenbank:XP_015434198.1;Parent=rna-XM_015578712.1
NW_015374053.1	Gnomon	CDS	206956	207195	.	+	0	Name=XP_015434198.1;ID=cds-XP_015434198.1;Dbxref=GeneID:107190002%2CGenbank:XP_015434198.1;Parent=rna-XM_015578712.1
NW_015374053.1	Gnomon	CDS	207273	207455	.	+	0	Name=XP_015434198.1;ID=cds-XP_015434198.1;Dbxref=GeneID:107190002%2CGenbank:XP_015434198.1;Parent=rna-XM_015578712.1
NW_015374053.1	Gnomon	CDS	207534	207626	.	+	0	Name=XP_015434198.1;ID=cds-XP_015434198.1;Dbxref=GeneID:107190002%2CGenbank:XP_015434198.1;Parent=rna-XM_015578712.1
NW_015374053.1	Gnomon	CDS	207707	207867	.	+	0	Name=XP_015434198.1;ID=cds-XP_015434198.1;Dbxref=GeneID:107190002%2CGenbank:XP_015434198.1;Parent=rna-XM_015578712.1
NW_015374053.1	Gnomon	CDS	208125	208172	.	+	0	Name=XP_015434198.1;ID=cds-XP_015434198.1;Dbxref=GeneID:107190002%2CGenbank:XP_015434198.1;Parent=rna-XM_015578712.1
NW_015374053.1	Gnomon	CDS	209475	209730	.	+	0	Name=XP_015434198.1;ID=cds-XP_015434198.1;Dbxref=GeneID:107190002%2CGenbank:XP_015434198.1;Parent=rna-XM_015578712.1
NW_015374053.1	Gnomon	CDS	209808	209953	.	+	0	Name=XP_015434198.1;ID=cds-XP_015434198.1;Dbxref=GeneID:107190002%2CGenbank:XP_015434198.1;Parent=rna-XM_015578712.1
NW_015374053.1	Gnomon	CDS	210034	210264	.	+	0	Name=XP_015434198.1;ID=cds-XP_015434198.1;Dbxref=GeneID:107190002%2CGenbank:XP_015434198.1;Parent=rna-XM_015578712.1
NW_015374053.1	Gnomon	CDS	210340	210603	.	+	0	Name=XP_015434198.1;ID=cds-XP_015434198.1;Dbxref=GeneID:107190002%2CGenbank:XP_015434198.1;Parent=rna-XM_015578712.1
NW_015374053.1	Gnomon	CDS	210676	210832	.	+	0	Name=XP_015434198.1;ID=cds-XP_015434198.1;Dbxref=GeneID:107190002%2CGenbank:XP_015434198.1;Parent=rna-XM_015578712.1
NW_015374053.1	Gnomon	CDS	210922	211038	.	+	0	Name=XP_015434198.1;ID=cds-XP_015434198.1;Dbxref=GeneID:107190002%2CGenbank:XP_015434198.1;Parent=rna-XM_015578712.1
NW_015374053.1	Gnomon	CDS	211112	211201	.	+	0	Name=XP_015434198.1;ID=cds-XP_015434198.1;Dbxref=GeneID:107190002%2CGenbank:XP_015434198.1;Parent=rna-XM_015578712.1
NW_015374053.1	Gnomon	mRNA	80732	82297	.	-	.	Name=XM_015578654.1;ID=rna-XM_015578654.1;Dbxref=GeneID:107189955%2CGenbank:XM_015578654.1;Parent=gene-LOC107189955
NW_015374053.1	Gnomon	CDS	403999	404046	.	+	0	Name=XP_015434207.1;ID=cds-XP_015434207.1;Dbxref=GeneID:107190005%2CGenbank:XP_015434207.1;Note=The sequence of the model RefSeq protein was modified relative to this genomic sequence to represent the inferred CDS: inserted 1 base in 1 codon;Parent=rna-XM_015578721.1
NW_015374053.1	Gnomon	CDS	406201	406492	.	+	0	Name=XP_015434207.1;ID=cds-XP_015434207.1;Dbxref=GeneID:107190005%2CGenbank:XP_015434207.1;Note=The sequence of the model RefSeq protein was modified relative to this genomic sequence to represent the inferred CDS: inserted 1 base in 1 codon;Parent=rna-XM_015578721.1
NW_015374053.1	Gnomon	CDS	406495	406550	.	+	0	Name=XP_015434207.1;ID=cds-XP_015434207.1;Dbxref=GeneID:107190005%2CGenbank:XP_015434207.1;Note=The sequence of the model RefSeq protein was modified relative to this genomic sequence to represent the inferred CDS: inserted 1 base in 1 codon;Parent=rna-XM_015578721.1
NW_015374053.1	Gnomon	CDS	406761	406841	.	+	0	Name=XP_015434207.1;ID=cds-XP_015434207.1;Dbxref=GeneID:107190005%2CGenbank:XP_015434207.1;Note=The sequence of the model RefSeq protein was modified relative to this genomic sequence to represent the inferred CDS: inserted 1 base in 1 codon;Parent=rna-XM_015578721.1
NW_015374053.1	Gnomon	CDS	406951	410401	.	+	0	Name=XP_015434207.1;ID=cds-XP_015434207.1;Dbxref=GeneID:107190005%2CGenbank:XP_015434207.1;Note=The sequence of the model RefSeq protein was modified relative to this genomic sequence to represent the inferred CDS: inserted 1 base in 1 codon;Parent=rna-XM_015578721.1
NW_015374053.1	Gnomon	CDS	412634	412912	.	+	0	Name=XP_015434207.1;ID=cds-XP_015434207.1;Dbxref=GeneID:107190005%2CGenbank:XP_015434207.1;Note=The sequence of the model RefSeq protein was modified relative to this genomic sequence to represent the inferred CDS: inserted 1 base in 1 codon;Parent=rna-XM_015578721.1
NW_015374053.1	Gnomon	CDS	415102	415297	.	+	0	Name=XP_015434207.1;ID=cds-XP_015434207.1;Dbxref=GeneID:107190005%2CGenbank:XP_015434207.1;Note=The sequence of the model RefSeq protein was modified relative to this genomic sequence to represent the inferred CDS: inserted 1 base in 1 codon;Parent=rna-XM_015578721.1
NW_015374053.1	Gnomon	CDS	415402	415468	.	+	0	Name=XP_015434207.1;ID=cds-XP_015434207.1;Dbxref=GeneID:107190005%2CGenbank:XP_015434207.1;Note=The sequence of the model RefSeq protein was modified relative to this genomic sequence to represent the inferred CDS: inserted 1 base in 1 codon;Parent=rna-XM_015578721.1
NW_015374053.1	Gnomon	CDS	756842	757054	.	+	0	Name=XP_015434197.1;ID=cds-XP_015434197.1;Dbxref=GeneID:107190001%2CGenbank:XP_015434197.1;Parent=rna-XM_015578711.1
NW_015374053.1	Gnomon	CDS	757928	758122	.	+	0	Name=XP_015434197.1;ID=cds-XP_015434197.1;Dbxref=GeneID:107190001%2CGenbank:XP_015434197.1;Parent=rna-XM_015578711.1
NW_015374053.1	Gnomon	CDS	758463	758676	.	+	0	Name=XP_015434197.1;ID=cds-XP_015434197.1;Dbxref=GeneID:107190001%2CGenbank:XP_015434197.1;Parent=rna-XM_015578711.1
NW_015374053.1	Gnomon	CDS	758785	759280	.	+	0	Name=XP_015434197.1;ID=cds-XP_015434197.1;Dbxref=GeneID:107190001%2CGenbank:XP_015434197.1;Parent=rna-XM_015578711.1
NW_015374053.1	Gnomon	CDS	759402	760070	.	+	0	Name=XP_015434197.1;ID=cds-XP_015434197.1;Dbxref=GeneID:107190001%2CGenbank:XP_015434197.1;Parent=rna-XM_015578711.1
NW_015374053.1	Gnomon	CDS	760160	760547	.	+	0	Name=XP_015434197.1;ID=cds-XP_015434197.1;Dbxref=GeneID:107190001%2CGenbank:XP_015434197.1;Parent=rna-XM_015578711.1
NW_015374053.1	Gnomon	CDS	731613	731798	.	+	0	Name=XP_015434051.1;ID=cds-XP_015434051.1;Dbxref=GeneID:107189886%2CGenbank:XP_015434051.1;Parent=rna-XM_015578565.1
NW_015374053.1	Gnomon	CDS	731908	732085	.	+	0	Name=XP_015434051.1;ID=cds-XP_015434051.1;Dbxref=GeneID:107189886%2CGenbank:XP_015434051.1;Parent=rna-XM_015578565.1
NW_015374053.1	Gnomon	CDS	732152	732282	.	+	0	Name=XP_015434051.1;ID=cds-XP_015434051.1;Dbxref=GeneID:107189886%2CGenbank:XP_015434051.1;Parent=rna-XM_015578565.1
NW_015374053.1	Gnomon	CDS	732360	732531	.	+	0	Name=XP_015434051.1;ID=cds-XP_015434051.1;Dbxref=GeneID:107189886%2CGenbank:XP_015434051.1;Parent=rna-XM_015578565.1
NW_015374053.1	Gnomon	CDS	732609	732758	.	+	0	Name=XP_015434051.1;ID=cds-XP_015434051.1;Dbxref=GeneID:107189886%2CGenbank:XP_015434051.1;Parent=rna-XM_015578565.1
NW_015374053.1	Gnomon	CDS	732817	732954	.	+	0	Name=XP_015434051.1;ID=cds-XP_015434051.1;Dbxref=GeneID:107189886%2CGenbank:XP_015434051.1;Parent=rna-XM_015578565.1
NW_015374053.1	Gnomon	CDS	733026	733351	.	+	0	Name=XP_015434051.1;ID=cds-XP_015434051.1;Dbxref=GeneID:107189886%2CGenbank:XP_015434051.1;Parent=rna-XM_015578565.1
NW_015374053.1	Gnomon	CDS	733415	733759	.	+	0	Name=XP_015434051.1;ID=cds-XP_015434051.1;Dbxref=GeneID:107189886%2CGenbank:XP_015434051.1;Parent=rna-XM_015578565.1
NW_015374053.1	Gnomon	exon	815542	815709	.	-	.	ID=exon-XM_015578657.1-1;Dbxref=GeneID:107189959%2CGenbank:XM_015578657.1;Parent=rna-XM_015578657.1
NW_015374053.1	Gnomon	exon	815034	815134	.	-	.	ID=exon-XM_015578657.1-2;Dbxref=GeneID:107189959%2CGenbank:XM_015578657.1;Parent=rna-XM_015578657.1
NW_015374053.1	Gnomon	exon	814783	814958	.	-	.	ID=exon-XM_015578657.1-3;Dbxref=GeneID:107189959%2CGenbank:XM_015578657.1;Parent=rna-XM_015578657.1
NW_015374053.1	Gnomon	exon	814493	814720	.	-	.	ID=exon-XM_015578657.1-4;Dbxref=GeneID:107189959%2CGenbank:XM_015578657.1;Parent=rna-XM_015578657.1
NW_015374053.1	Gnomon	exon	814261	814411	.	-	.	ID=exon-XM_015578657.1-5;Dbxref=GeneID:107189959%2CGenbank:XM_015578657.1;Parent=rna-XM_015578657.1
NW_015374053.1	Gnomon	mRNA	741850	744225	.	-	.	Name=XM_015578655.1;ID=rna-XM_015578655.1;Dbxref=GeneID:107189957%2CGenbank:XM_015578655.1;Parent=gene-LOC107189957
NW_015374053.1	Gnomon	CDS	756842	757054	.	+	0	Name=XP_015434196.1;ID=cds-XP_015434196.1;Dbxref=GeneID:107190001%2CGenbank:XP_015434196.1;Parent=rna-XM_015578710.1
NW_015374053.1	Gnomon	CDS	757928	758122	.	+	0	Name=XP_015434196.1;ID=cds-XP_015434196.1;Dbxref=GeneID:107190001%2CGenbank:XP_015434196.1;Parent=rna-XM_015578710.1
NW_015374053.1	Gnomon	CDS	758463	758676	.	+	0	Name=XP_015434196.1;ID=cds-XP_015434196.1;Dbxref=GeneID:107190001%2CGenbank:XP_015434196.1;Parent=rna-XM_015578710.1
NW_015374053.1	Gnomon	CDS	758785	759280	.	+	0	Name=XP_015434196.1;ID=cds-XP_015434196.1;Dbxref=GeneID:107190001%2CGenbank:XP_015434196.1;Parent=rna-XM_015578710.1
NW_015374053.1	Gnomon	CDS	759402	760070	.	+	0	Name=XP_015434196.1;ID=cds-XP_015434196.1;Dbxref=GeneID:107190001%2CGenbank:XP_015434196.1;Parent=rna-XM_015578710.1
NW_015374053.1	Gnomon	CDS	760160	760547	.	+	0	Name=XP_015434196.1;ID=cds-XP_015434196.1;Dbxref=GeneID:107190001%2CGenbank:XP_015434196.1;Parent=rna-XM_015578710.1
NW_015374053.1	Gnomon	CDS	726728	726914	.	-	0	Name=XP_015434050.1;ID=cds-XP_015434050.1;Dbxref=GeneID:107189885%2CGenbank:XP_015434050.1;Parent=rna-XM_015578564.1
NW_015374053.1	Gnomon	CDS	726562	726635	.	-	0	Name=XP_015434050.1;ID=cds-XP_015434050.1;Dbxref=GeneID:107189885%2CGenbank:XP_015434050.1;Parent=rna-XM_015578564.1
NW_015374053.1	Gnomon	CDS	726223	726399	.	-	0	Name=XP_015434050.1;ID=cds-XP_015434050.1;Dbxref=GeneID:107189885%2CGenbank:XP_015434050.1;Parent=rna-XM_015578564.1
NW_015374053.1	Gnomon	CDS	725912	726138	.	-	0	Name=XP_015434050.1;ID=cds-XP_015434050.1;Dbxref=GeneID:107189885%2CGenbank:XP_015434050.1;Parent=rna-XM_015578564.1
NW_015374053.1	Gnomon	CDS	725703	725812	.	-	0	Name=XP_015434050.1;ID=cds-XP_015434050.1;Dbxref=GeneID:107189885%2CGenbank:XP_015434050.1;Parent=rna-XM_015578564.1
NW_015374053.1	Gnomon	CDS	725417	725610	.	-	0	Name=XP_015434050.1;ID=cds-XP_015434050.1;Dbxref=GeneID:107189885%2CGenbank:XP_015434050.1;Parent=rna-XM_015578564.1
NW_015374053.1	Gnomon	CDS	725231	725336	.	-	0	Name=XP_015434050.1;ID=cds-XP_015434050.1;Dbxref=GeneID:107189885%2CGenbank:XP_015434050.1;Parent=rna-XM_015578564.1
NW_015374053.1	Gnomon	CDS	724856	725045	.	-	0	Name=XP_015434050.1;ID=cds-XP_015434050.1;Dbxref=GeneID:107189885%2CGenbank:XP_015434050.1;Parent=rna-XM_015578564.1
NW_015374053.1	Gnomon	CDS	724295	724784	.	-	0	Name=XP_015434050.1;ID=cds-XP_015434050.1;Dbxref=GeneID:107189885%2CGenbank:XP_015434050.1;Parent=rna-XM_015578564.1
NW_015374053.1	Gnomon	CDS	649407	649578	.	-	0	Name=XP_015434206.1;ID=cds-XP_015434206.1;Dbxref=GeneID:107190004%2CGenbank:XP_015434206.1;Parent=rna-XM_015578720.1
NW_015374053.1	Gnomon	CDS	649109	649320	.	-	0	Name=XP_015434206.1;ID=cds-XP_015434206.1;Dbxref=GeneID:107190004%2CGenbank:XP_015434206.1;Parent=rna-XM_015578720.1
NW_015374053.1	Gnomon	CDS	648874	648993	.	-	0	Name=XP_015434206.1;ID=cds-XP_015434206.1;Dbxref=GeneID:107190004%2CGenbank:XP_015434206.1;Parent=rna-XM_015578720.1
NW_015374053.1	Gnomon	CDS	645038	648762	.	-	0	Name=XP_015434206.1;ID=cds-XP_015434206.1;Dbxref=GeneID:107190004%2CGenbank:XP_015434206.1;Parent=rna-XM_015578720.1
NW_015374053.1	Gnomon	CDS	644541	644873	.	-	0	Name=XP_015434206.1;ID=cds-XP_015434206.1;Dbxref=GeneID:107190004%2CGenbank:XP_015434206.1;Parent=rna-XM_015578720.1
NW_015374053.1	Gnomon	CDS	643715	643995	.	-	0	Name=XP_015434206.1;ID=cds-XP_015434206.1;Dbxref=GeneID:107190004%2CGenbank:XP_015434206.1;Parent=rna-XM_015578720.1
NW_015374053.1	Gnomon	CDS	643128	643624	.	-	0	Name=XP_015434206.1;ID=cds-XP_015434206.1;Dbxref=GeneID:107190004%2CGenbank:XP_015434206.1;Parent=rna-XM_015578720.1
NW_015374053.1	Gnomon	CDS	642630	643051	.	-	0	Name=XP_015434206.1;ID=cds-XP_015434206.1;Dbxref=GeneID:107190004%2CGenbank:XP_015434206.1;Parent=rna-XM_015578720.1
NW_015374053.1	Gnomon	CDS	642184	642510	.	-	0	Name=XP_015434206.1;ID=cds-XP_015434206.1;Dbxref=GeneID:107190004%2CGenbank:XP_015434206.1;Parent=rna-XM_015578720.1
NW_015374053.1	Gnomon	CDS	641776	641948	.	-	0	Name=XP_015434206.1;ID=cds-XP_015434206.1;Dbxref=GeneID:107190004%2CGenbank:XP_015434206.1;Parent=rna-XM_015578720.1
NW_015374053.1	Gnomon	CDS	641514	641680	.	-	0	Name=XP_015434206.1;ID=cds-XP_015434206.1;Dbxref=GeneID:107190004%2CGenbank:XP_015434206.1;Parent=rna-XM_015578720.1
NW_015374053.1	Gnomon	CDS	640995	641207	.	-	0	Name=XP_015434206.1;ID=cds-XP_015434206.1;Dbxref=GeneID:107190004%2CGenbank:XP_015434206.1;Parent=rna-XM_015578720.1
NW_015374053.1	Gnomon	CDS	640754	640897	.	-	0	Name=XP_015434206.1;ID=cds-XP_015434206.1;Dbxref=GeneID:107190004%2CGenbank:XP_015434206.1;Parent=rna-XM_015578720.1
NW_015374053.1	Gnomon	exon	165451	165825	.	-	.	ID=exon-XM_015578656.1-4;Dbxref=GeneID:107189958%2CGenbank:XM_015578656.1;Parent=rna-XM_015578656.1
NW_015374053.1	Gnomon	exon	166200	166387	.	-	.	ID=exon-XM_015578656.1-2;Dbxref=GeneID:107189958%2CGenbank:XM_015578656.1;Parent=rna-XM_015578656.1
NW_015374053.1	Gnomon	exon	165898	166121	.	-	.	ID=exon-XM_015578656.1-3;Dbxref=GeneID:107189958%2CGenbank:XM_015578656.1;Parent=rna-XM_015578656.1
NW_015374053.1	Gnomon	exon	166734	166882	.	-	.	ID=exon-XM_015578656.1-1;Dbxref=GeneID:107189958%2CGenbank:XM_015578656.1;Parent=rna-XM_015578656.1
NW_015374053.1	Gnomon	mRNA	534050	535618	.	-	.	Name=XM_015578554.1;ID=rna-XM_015578554.1;Dbxref=GeneID:107189875%2CGenbank:XM_015578554.1;Parent=gene-LOC107189875
NW_015374053.1	Gnomon	exon	488964	489173	.	-	.	ID=exon-XM_015578582.1-2;Dbxref=GeneID:107189900%2CGenbank:XM_015578582.1;Parent=rna-XM_015578582.1
NW_015374053.1	Gnomon	exon	485237	485659	.	-	.	ID=exon-XM_015578582.1-3;Dbxref=GeneID:107189900%2CGenbank:XM_015578582.1;Parent=rna-XM_015578582.1
NW_015374053.1	Gnomon	exon	489476	490195	.	-	.	ID=exon-XM_015578582.1-1;Dbxref=GeneID:107189900%2CGenbank:XM_015578582.1;Parent=rna-XM_015578582.1
NW_015374053.1	Gnomon	exon	483593	483864	.	-	.	ID=exon-XM_015578582.1-8;Dbxref=GeneID:107189900%2CGenbank:XM_015578582.1;Parent=rna-XM_015578582.1
NW_015374053.1	Gnomon	exon	483289	483498	.	-	.	ID=exon-XM_015578582.1-9;Dbxref=GeneID:107189900%2CGenbank:XM_015578582.1;Parent=rna-XM_015578582.1
NW_015374053.1	Gnomon	exon	484226	484402	.	-	.	ID=exon-XM_015578582.1-6;Dbxref=GeneID:107189900%2CGenbank:XM_015578582.1;Parent=rna-XM_015578582.1
NW_015374053.1	Gnomon	exon	483948	484140	.	-	.	ID=exon-XM_015578582.1-7;Dbxref=GeneID:107189900%2CGenbank:XM_015578582.1;Parent=rna-XM_015578582.1
NW_015374053.1	Gnomon	exon	484960	485162	.	-	.	ID=exon-XM_015578582.1-4;Dbxref=GeneID:107189900%2CGenbank:XM_015578582.1;Parent=rna-XM_015578582.1
NW_015374053.1	Gnomon	exon	484492	484622	.	-	.	ID=exon-XM_015578582.1-5;Dbxref=GeneID:107189900%2CGenbank:XM_015578582.1;Parent=rna-XM_015578582.1
NW_015374053.1	Gnomon	CDS	1010880	1010888	.	+	0	Name=XP_015434151.1;ID=cds-XP_015434151.1;Dbxref=GeneID:107189966%2CGenbank:XP_015434151.1;Parent=rna-XM_015578665.1
NW_015374053.1	Gnomon	CDS	1011140	1011457	.	+	0	Name=XP_015434151.1;ID=cds-XP_015434151.1;Dbxref=GeneID:107189966%2CGenbank:XP_015434151.1;Parent=rna-XM_015578665.1
NW_015374053.1	Gnomon	CDS	991358	991540	.	+	0	Name=XP_015434057.1;ID=cds-XP_015434057.1;Dbxref=GeneID:107189893%2CGenbank:XP_015434057.1;Parent=rna-XM_015578571.1
NW_015374053.1	Gnomon	CDS	991617	991963	.	+	0	Name=XP_015434057.1;ID=cds-XP_015434057.1;Dbxref=GeneID:107189893%2CGenbank:XP_015434057.1;Parent=rna-XM_015578571.1
NW_015374053.1	Gnomon	CDS	992031	992149	.	+	0	Name=XP_015434057.1;ID=cds-XP_015434057.1;Dbxref=GeneID:107189893%2CGenbank:XP_015434057.1;Parent=rna-XM_015578571.1
NW_015374053.1	Gnomon	CDS	992211	992557	.	+	0	Name=XP_015434057.1;ID=cds-XP_015434057.1;Dbxref=GeneID:107189893%2CGenbank:XP_015434057.1;Parent=rna-XM_015578571.1
NW_015374053.1	Gnomon	CDS	992632	992920	.	+	0	Name=XP_015434057.1;ID=cds-XP_015434057.1;Dbxref=GeneID:107189893%2CGenbank:XP_015434057.1;Parent=rna-XM_015578571.1
NW_015374053.1	Gnomon	CDS	992996	993494	.	+	0	Name=XP_015434057.1;ID=cds-XP_015434057.1;Dbxref=GeneID:107189893%2CGenbank:XP_015434057.1;Parent=rna-XM_015578571.1
NW_015374053.1	Gnomon	CDS	993582	993927	.	+	0	Name=XP_015434057.1;ID=cds-XP_015434057.1;Dbxref=GeneID:107189893%2CGenbank:XP_015434057.1;Parent=rna-XM_015578571.1
NW_015374053.1	Gnomon	CDS	993992	994550	.	+	0	Name=XP_015434057.1;ID=cds-XP_015434057.1;Dbxref=GeneID:107189893%2CGenbank:XP_015434057.1;Parent=rna-XM_015578571.1
NW_015374053.1	Gnomon	CDS	994640	994844	.	+	0	Name=XP_015434057.1;ID=cds-XP_015434057.1;Dbxref=GeneID:107189893%2CGenbank:XP_015434057.1;Parent=rna-XM_015578571.1
NW_015374053.1	Gnomon	CDS	994916	995145	.	+	0	Name=XP_015434057.1;ID=cds-XP_015434057.1;Dbxref=GeneID:107189893%2CGenbank:XP_015434057.1;Parent=rna-XM_015578571.1
NW_015374053.1	Gnomon	CDS	995234	995274	.	+	0	Name=XP_015434057.1;ID=cds-XP_015434057.1;Dbxref=GeneID:107189893%2CGenbank:XP_015434057.1;Parent=rna-XM_015578571.1
NW_015374053.1	Gnomon	mRNA	545898	551292	.	+	.	Name=XM_015578555.1;ID=rna-XM_015578555.1;Dbxref=GeneID:107189876%2CGenbank:XM_015578555.1;Parent=gene-LOC107189876
NW_015374053.1	Gnomon	exon	816700	817065	.	+	.	ID=exon-XM_015578722.1-2;Dbxref=GeneID:107190006%2CGenbank:XM_015578722.1;Parent=rna-XM_015578722.1
NW_015374053.1	Gnomon	exon	817159	817302	.	+	.	ID=exon-XM_015578722.1-3;Dbxref=GeneID:107190006%2CGenbank:XM_015578722.1;Parent=rna-XM_015578722.1
NW_015374053.1	Gnomon	exon	816248	816293	.	+	.	ID=exon-XM_015578722.1-1;Dbxref=GeneID:107190006%2CGenbank:XM_015578722.1;Parent=rna-XM_015578722.1
NW_015374053.1	Gnomon	exon	819621	819723	.	+	.	ID=exon-XM_015578722.1-8;Dbxref=GeneID:107190006%2CGenbank:XM_015578722.1;Parent=rna-XM_015578722.1
NW_015374053.1	Gnomon	exon	819796	820089	.	+	.	ID=exon-XM_015578722.1-9;Dbxref=GeneID:107190006%2CGenbank:XM_015578722.1;Parent=rna-XM_015578722.1
NW_015374053.1	Gnomon	exon	818959	819053	.	+	.	ID=exon-XM_015578722.1-6;Dbxref=GeneID:107190006%2CGenbank:XM_015578722.1;Parent=rna-XM_015578722.1
NW_015374053.1	Gnomon	exon	819195	819441	.	+	.	ID=exon-XM_015578722.1-7;Dbxref=GeneID:107190006%2CGenbank:XM_015578722.1;Parent=rna-XM_015578722.1
NW_015374053.1	Gnomon	exon	817400	817692	.	+	.	ID=exon-XM_015578722.1-4;Dbxref=GeneID:107190006%2CGenbank:XM_015578722.1;Parent=rna-XM_015578722.1
NW_015374053.1	Gnomon	exon	818070	818231	.	+	.	ID=exon-XM_015578722.1-5;Dbxref=GeneID:107190006%2CGenbank:XM_015578722.1;Parent=rna-XM_015578722.1
NW_015374053.1	Gnomon	exon	255363	255449	.	+	.	ID=exon-XR_001516238.1-6;Dbxref=GeneID:107189984%2CGenbank:XR_001516238.1;Parent=rna-XR_001516238.1
NW_015374053.1	Gnomon	exon	264903	265267	.	+	.	ID=exon-XR_001516238.1-7;Dbxref=GeneID:107189984%2CGenbank:XR_001516238.1;Parent=rna-XR_001516238.1
NW_015374053.1	Gnomon	exon	250821	250905	.	+	.	ID=exon-XR_001516238.1-1;Dbxref=GeneID:107189984%2CGenbank:XR_001516238.1;Parent=rna-XR_001516238.1
NW_015374053.1	Gnomon	exon	253457	253619	.	+	.	ID=exon-XR_001516238.1-2;Dbxref=GeneID:107189984%2CGenbank:XR_001516238.1;Parent=rna-XR_001516238.1
NW_015374053.1	Gnomon	exon	253743	254288	.	+	.	ID=exon-XR_001516238.1-3;Dbxref=GeneID:107189984%2CGenbank:XR_001516238.1;Parent=rna-XR_001516238.1
NW_015374053.1	Gnomon	exon	254430	254499	.	+	.	ID=exon-XR_001516238.1-4;Dbxref=GeneID:107189984%2CGenbank:XR_001516238.1;Parent=rna-XR_001516238.1
NW_015374053.1	Gnomon	exon	254614	254713	.	+	.	ID=exon-XR_001516238.1-5;Dbxref=GeneID:107189984%2CGenbank:XR_001516238.1;Parent=rna-XR_001516238.1
NW_015374053.1	Gnomon	CDS	524986	525621	.	-	0	Name=XP_015434150.1;ID=cds-XP_015434150.1;Dbxref=GeneID:107189965%2CGenbank:XP_015434150.1;Parent=rna-XM_015578664.1
NW_015374053.1	Gnomon	CDS	981735	982121	.	+	0	Name=XP_015434056.1;ID=cds-XP_015434056.1;Dbxref=GeneID:107189892%2CGenbank:XP_015434056.1;Parent=rna-XM_015578570.1
NW_015374053.1	Gnomon	CDS	982235	982857	.	+	0	Name=XP_015434056.1;ID=cds-XP_015434056.1;Dbxref=GeneID:107189892%2CGenbank:XP_015434056.1;Parent=rna-XM_015578570.1
NW_015374053.1	Gnomon	CDS	982937	983198	.	+	0	Name=XP_015434056.1;ID=cds-XP_015434056.1;Dbxref=GeneID:107189892%2CGenbank:XP_015434056.1;Parent=rna-XM_015578570.1
NW_015374053.1	Gnomon	CDS	983288	983805	.	+	0	Name=XP_015434056.1;ID=cds-XP_015434056.1;Dbxref=GeneID:107189892%2CGenbank:XP_015434056.1;Parent=rna-XM_015578570.1
NW_015374053.1	Gnomon	CDS	983887	984181	.	+	0	Name=XP_015434056.1;ID=cds-XP_015434056.1;Dbxref=GeneID:107189892%2CGenbank:XP_015434056.1;Parent=rna-XM_015578570.1
NW_015374053.1	Gnomon	CDS	984255	984448	.	+	0	Name=XP_015434056.1;ID=cds-XP_015434056.1;Dbxref=GeneID:107189892%2CGenbank:XP_015434056.1;Parent=rna-XM_015578570.1
NW_015374053.1	Gnomon	CDS	984534	984819	.	+	0	Name=XP_015434056.1;ID=cds-XP_015434056.1;Dbxref=GeneID:107189892%2CGenbank:XP_015434056.1;Parent=rna-XM_015578570.1
NW_015374053.1	Gnomon	CDS	984902	985015	.	+	0	Name=XP_015434056.1;ID=cds-XP_015434056.1;Dbxref=GeneID:107189892%2CGenbank:XP_015434056.1;Parent=rna-XM_015578570.1
NW_015374053.1	Gnomon	mRNA	826973	828136	.	-	.	Name=XM_015578650.1;ID=rna-XM_015578650.1;Dbxref=GeneID:107189952%2CGenbank:XM_015578650.1;Parent=gene-LOC107189952
NW_015374053.1	Gnomon	exon	1006091	1006663	.	-	.	ID=exon-XM_015578610.1-4;Dbxref=GeneID:107189922%2CGenbank:XM_015578610.1;Parent=rna-XM_015578610.1
NW_015374053.1	Gnomon	exon	1006932	1007714	.	-	.	ID=exon-XM_015578610.1-2;Dbxref=GeneID:107189922%2CGenbank:XM_015578610.1;Parent=rna-XM_015578610.1
NW_015374053.1	Gnomon	exon	1006729	1006854	.	-	.	ID=exon-XM_015578610.1-3;Dbxref=GeneID:107189922%2CGenbank:XM_015578610.1;Parent=rna-XM_015578610.1
NW_015374053.1	Gnomon	exon	1007788	1008508	.	-	.	ID=exon-XM_015578610.1-1;Dbxref=GeneID:107189922%2CGenbank:XM_015578610.1;Parent=rna-XM_015578610.1
NW_015374053.1	Gnomon	mRNA	551823	555935	.	-	.	Name=XM_015578556.1;ID=rna-XM_015578556.1;Dbxref=GeneID:107189877%2CGenbank:XM_015578556.1;Parent=gene-LOC107189877
NW_015374053.1	Gnomon	exon	943971	944091	.	+	.	ID=exon-XM_015578588.1-10;Dbxref=GeneID:107189905%2CGenbank:XM_015578588.1;Parent=rna-XM_015578588.1
NW_015374053.1	Gnomon	exon	944163	944266	.	+	.	ID=exon-XM_015578588.1-11;Dbxref=GeneID:107189905%2CGenbank:XM_015578588.1;Parent=rna-XM_015578588.1
NW_015374053.1	Gnomon	exon	944338	944557	.	+	.	ID=exon-XM_015578588.1-12;Dbxref=GeneID:107189905%2CGenbank:XM_015578588.1;Parent=rna-XM_015578588.1
NW_015374053.1	Gnomon	exon	944753	945188	.	+	.	ID=exon-XM_015578588.1-13;Dbxref=GeneID:107189905%2CGenbank:XM_015578588.1;Parent=rna-XM_015578588.1
NW_015374053.1	Gnomon	exon	553477	553653	.	-	.	ID=exon-XM_015578556.1-5;Dbxref=GeneID:107189877%2CGenbank:XM_015578556.1;Parent=rna-XM_015578556.1
NW_015374053.1	Gnomon	exon	552638	552737	.	-	.	ID=exon-XM_015578556.1-6;Dbxref=GeneID:107189877%2CGenbank:XM_015578556.1;Parent=rna-XM_015578556.1
NW_015374053.1	Gnomon	exon	552295	552566	.	-	.	ID=exon-XM_015578556.1-7;Dbxref=GeneID:107189877%2CGenbank:XM_015578556.1;Parent=rna-XM_015578556.1
NW_015374053.1	Gnomon	exon	551823	551990	.	-	.	ID=exon-XM_015578556.1-8;Dbxref=GeneID:107189877%2CGenbank:XM_015578556.1;Parent=rna-XM_015578556.1
NW_015374053.1	Gnomon	CDS	965276	965306	.	+	0	Name=XP_015434055.1;ID=cds-XP_015434055.1;Dbxref=GeneID:107189890%2CGenbank:XP_015434055.1;Parent=rna-XM_015578569.1
NW_015374053.1	Gnomon	CDS	965382	965534	.	+	0	Name=XP_015434055.1;ID=cds-XP_015434055.1;Dbxref=GeneID:107189890%2CGenbank:XP_015434055.1;Parent=rna-XM_015578569.1
NW_015374053.1	Gnomon	CDS	965713	965848	.	+	0	Name=XP_015434055.1;ID=cds-XP_015434055.1;Dbxref=GeneID:107189890%2CGenbank:XP_015434055.1;Parent=rna-XM_015578569.1
NW_015374053.1	Gnomon	CDS	965920	966047	.	+	0	Name=XP_015434055.1;ID=cds-XP_015434055.1;Dbxref=GeneID:107189890%2CGenbank:XP_015434055.1;Parent=rna-XM_015578569.1
NW_015374053.1	Gnomon	CDS	966120	966410	.	+	0	Name=XP_015434055.1;ID=cds-XP_015434055.1;Dbxref=GeneID:107189890%2CGenbank:XP_015434055.1;Parent=rna-XM_015578569.1
NW_015374053.1	Gnomon	CDS	966489	966743	.	+	0	Name=XP_015434055.1;ID=cds-XP_015434055.1;Dbxref=GeneID:107189890%2CGenbank:XP_015434055.1;Parent=rna-XM_015578569.1
NW_015374053.1	Gnomon	CDS	966853	966971	.	+	0	Name=XP_015434055.1;ID=cds-XP_015434055.1;Dbxref=GeneID:107189890%2CGenbank:XP_015434055.1;Parent=rna-XM_015578569.1
NW_015374053.1	Gnomon	exon	555671	555935	.	-	.	ID=exon-XM_015578556.1-1;Dbxref=GeneID:107189877%2CGenbank:XM_015578556.1;Parent=rna-XM_015578556.1
NW_015374053.1	Gnomon	exon	555162	555438	.	-	.	ID=exon-XM_015578556.1-2;Dbxref=GeneID:107189877%2CGenbank:XM_015578556.1;Parent=rna-XM_015578556.1
NW_015374053.1	Gnomon	exon	554297	554671	.	-	.	ID=exon-XM_015578556.1-3;Dbxref=GeneID:107189877%2CGenbank:XM_015578556.1;Parent=rna-XM_015578556.1
NW_015374053.1	Gnomon	exon	553751	553940	.	-	.	ID=exon-XM_015578556.1-4;Dbxref=GeneID:107189877%2CGenbank:XM_015578556.1;Parent=rna-XM_015578556.1
NW_015374053.1	Gnomon	mRNA	124153	125190	.	-	.	Name=XM_015578651.1;ID=rna-XM_015578651.1;Dbxref=GeneID:107189953%2CGenbank:XM_015578651.1;Parent=gene-LOC107189953
NW_015374053.1	Gnomon	mRNA	563294	567997	.	-	.	Name=XM_015578557.1;ID=rna-XM_015578557.1;Dbxref=GeneID:107189878%2CGenbank:XM_015578557.1;Parent=gene-LOC107189878
NW_015374053.1	RefSeq	cDNA_match	270318	270505	.	+	.	ID=68dd9283-47c8-477c-ab0e-c99c2a1de2a8;Target=XM_015578702.1 1 188
NW_015374053.1	RefSeq	cDNA_match	278487	279292	.	+	.	ID=68dd9283-47c8-477c-ab0e-c99c2a1de2a8;Target=XM_015578702.1 1 188
NW_015374053.1	RefSeq	cDNA_match	285786	286255	.	+	.	ID=68dd9283-47c8-477c-ab0e-c99c2a1de2a8;Target=XM_015578702.1 1 188
NW_015374053.1	RefSeq	cDNA_match	286610	288267	.	+	.	ID=68dd9283-47c8-477c-ab0e-c99c2a1de2a8;Target=XM_015578702.1 1 188
NW_015374053.1	RefSeq	cDNA_match	290371	290768	.	+	.	ID=68dd9283-47c8-477c-ab0e-c99c2a1de2a8;Target=XM_015578702.1 1 188
NW_015374053.1	RefSeq	cDNA_match	291277	295803	.	+	.	ID=68dd9283-47c8-477c-ab0e-c99c2a1de2a8;Target=XM_015578702.1 1 188
NW_015374053.1	Gnomon	CDS	949053	949077	.	+	0	Name=XP_015434054.1;ID=cds-XP_015434054.1;Dbxref=GeneID:107189889%2CGenbank:XP_015434054.1;Parent=rna-XM_015578568.1
NW_015374053.1	Gnomon	CDS	949238	949500	.	+	0	Name=XP_015434054.1;ID=cds-XP_015434054.1;Dbxref=GeneID:107189889%2CGenbank:XP_015434054.1;Parent=rna-XM_015578568.1
NW_015374053.1	Gnomon	CDS	949587	949797	.	+	0	Name=XP_015434054.1;ID=cds-XP_015434054.1;Dbxref=GeneID:107189889%2CGenbank:XP_015434054.1;Parent=rna-XM_015578568.1
NW_015374053.1	Gnomon	CDS	949874	950052	.	+	0	Name=XP_015434054.1;ID=cds-XP_015434054.1;Dbxref=GeneID:107189889%2CGenbank:XP_015434054.1;Parent=rna-XM_015578568.1
NW_015374053.1	Gnomon	CDS	950116	950289	.	+	0	Name=XP_015434054.1;ID=cds-XP_015434054.1;Dbxref=GeneID:107189889%2CGenbank:XP_015434054.1;Parent=rna-XM_015578568.1
NW_015374053.1	Gnomon	CDS	950345	950497	.	+	0	Name=XP_015434054.1;ID=cds-XP_015434054.1;Dbxref=GeneID:107189889%2CGenbank:XP_015434054.1;Parent=rna-XM_015578568.1
NW_015374053.1	Gnomon	CDS	950556	950705	.	+	0	Name=XP_015434054.1;ID=cds-XP_015434054.1;Dbxref=GeneID:107189889%2CGenbank:XP_015434054.1;Parent=rna-XM_015578568.1
NW_015374053.1	Gnomon	CDS	950779	950937	.	+	0	Name=XP_015434054.1;ID=cds-XP_015434054.1;Dbxref=GeneID:107189889%2CGenbank:XP_015434054.1;Parent=rna-XM_015578568.1
NW_015374053.1	Gnomon	CDS	955000	955145	.	+	0	Name=XP_015434054.1;ID=cds-XP_015434054.1;Dbxref=GeneID:107189889%2CGenbank:XP_015434054.1;Parent=rna-XM_015578568.1
NW_015374053.1	Gnomon	CDS	956095	956242	.	+	0	Name=XP_015434054.1;ID=cds-XP_015434054.1;Dbxref=GeneID:107189889%2CGenbank:XP_015434054.1;Parent=rna-XM_015578568.1
NW_015374053.1	Gnomon	exon	211112	211276	.	+	.	ID=exon-XM_015578715.1-22;Dbxref=GeneID:107190002%2CGenbank:XM_015578715.1;Parent=rna-XM_015578715.1
NW_015374053.1	Gnomon	exon	210676	210832	.	+	.	ID=exon-XM_015578715.1-20;Dbxref=GeneID:107190002%2CGenbank:XM_015578715.1;Parent=rna-XM_015578715.1
NW_015374053.1	Gnomon	exon	210922	211038	.	+	.	ID=exon-XM_015578715.1-21;Dbxref=GeneID:107190002%2CGenbank:XM_015578715.1;Parent=rna-XM_015578715.1
NW_015374053.1	Gnomon	exon	210340	210603	.	+	.	ID=exon-XM_015578715.1-19;Dbxref=GeneID:107190002%2CGenbank:XM_015578715.1;Parent=rna-XM_015578715.1
NW_015374053.1	Gnomon	exon	206956	207195	.	+	.	ID=exon-XM_015578715.1-11;Dbxref=GeneID:107190002%2CGenbank:XM_015578715.1;Parent=rna-XM_015578715.1
NW_015374053.1	Gnomon	exon	207273	207455	.	+	.	ID=exon-XM_015578715.1-12;Dbxref=GeneID:107190002%2CGenbank:XM_015578715.1;Parent=rna-XM_015578715.1
NW_015374053.1	Gnomon	exon	207534	207626	.	+	.	ID=exon-XM_015578715.1-13;Dbxref=GeneID:107190002%2CGenbank:XM_015578715.1;Parent=rna-XM_015578715.1
NW_015374053.1	Gnomon	exon	207713	207867	.	+	.	ID=exon-XM_015578715.1-14;Dbxref=GeneID:107190002%2CGenbank:XM_015578715.1;Parent=rna-XM_015578715.1
NW_015374053.1	Gnomon	exon	208125	208172	.	+	.	ID=exon-XM_015578715.1-15;Dbxref=GeneID:107190002%2CGenbank:XM_015578715.1;Parent=rna-XM_015578715.1
NW_015374053.1	Gnomon	exon	209475	209730	.	+	.	ID=exon-XM_015578715.1-16;Dbxref=GeneID:107190002%2CGenbank:XM_015578715.1;Parent=rna-XM_015578715.1
NW_015374053.1	Gnomon	exon	209808	209953	.	+	.	ID=exon-XM_015578715.1-17;Dbxref=GeneID:107190002%2CGenbank:XM_015578715.1;Parent=rna-XM_015578715.1
NW_015374053.1	Gnomon	exon	210034	210264	.	+	.	ID=exon-XM_015578715.1-18;Dbxref=GeneID:107190002%2CGenbank:XM_015578715.1;Parent=rna-XM_015578715.1
NW_015374053.1	Gnomon	exon	994916	995145	.	+	.	ID=exon-XM_015578571.1-10;Dbxref=GeneID:107189893%2CGenbank:XM_015578571.1;Parent=rna-XM_015578571.1
NW_015374053.1	Gnomon	exon	995234	995274	.	+	.	ID=exon-XM_015578571.1-11;Dbxref=GeneID:107189893%2CGenbank:XM_015578571.1;Parent=rna-XM_015578571.1
NW_015374053.1	Gnomon	exon	177902	179184	.	+	.	ID=exon-XM_015578719.1-1;Dbxref=GeneID:107190002%2CGenbank:XM_015578719.1;Parent=rna-XM_015578719.1
NW_015374053.1	Gnomon	exon	201453	201554	.	+	.	ID=exon-XM_015578719.1-2;Dbxref=GeneID:107190002%2CGenbank:XM_015578719.1;Parent=rna-XM_015578719.1
NW_015374053.1	Gnomon	exon	201688	201852	.	+	.	ID=exon-XM_015578719.1-3;Dbxref=GeneID:107190002%2CGenbank:XM_015578719.1;Parent=rna-XM_015578719.1
NW_015374053.1	Gnomon	exon	205500	205643	.	+	.	ID=exon-XM_015578719.1-8;Dbxref=GeneID:107190002%2CGenbank:XM_015578719.1;Parent=rna-XM_015578719.1
NW_015374053.1	Gnomon	exon	206279	206438	.	+	.	ID=exon-XM_015578719.1-9;Dbxref=GeneID:107190002%2CGenbank:XM_015578719.1;Parent=rna-XM_015578719.1
NW_015374053.1	Gnomon	exon	202137	202211	.	+	.	ID=exon-XM_015578719.1-4;Dbxref=GeneID:107190002%2CGenbank:XM_015578719.1;Parent=rna-XM_015578719.1
NW_015374053.1	Gnomon	exon	202332	202427	.	+	.	ID=exon-XM_015578719.1-5;Dbxref=GeneID:107190002%2CGenbank:XM_015578719.1;Parent=rna-XM_015578719.1
NW_015374053.1	Gnomon	exon	203523	203744	.	+	.	ID=exon-XM_015578719.1-6;Dbxref=GeneID:107190002%2CGenbank:XM_015578719.1;Parent=rna-XM_015578719.1
NW_015374053.1	Gnomon	exon	205137	205424	.	+	.	ID=exon-XM_015578719.1-7;Dbxref=GeneID:107190002%2CGenbank:XM_015578719.1;Parent=rna-XM_015578719.1
NW_015374053.1	Gnomon	exon	206516	206877	.	+	.	ID=exon-XM_015578715.1-10;Dbxref=GeneID:107190002%2CGenbank:XM_015578715.1;Parent=rna-XM_015578715.1
NW_015374053.1	Gnomon	exon	169563	169827	.	-	.	ID=exon-XM_015578542.1-11;Dbxref=GeneID:107189863%2CGenbank:XM_015578542.1;Parent=rna-XM_015578542.1
NW_015374053.1	Gnomon	exon	169904	170076	.	-	.	ID=exon-XM_015578542.1-10;Dbxref=GeneID:107189863%2CGenbank:XM_015578542.1;Parent=rna-XM_015578542.1
NW_015374053.1	Gnomon	CDS	790559	790606	.	-	0	Name=XP_015434154.1;ID=cds-XP_015434154.1;Dbxref=GeneID:107189971%2CGenbank:XP_015434154.1;Parent=rna-XM_015578668.1
NW_015374053.1	Gnomon	CDS	790036	790190	.	-	0	Name=XP_015434154.1;ID=cds-XP_015434154.1;Dbxref=GeneID:107189971%2CGenbank:XP_015434154.1;Parent=rna-XM_015578668.1
NW_015374053.1	Gnomon	CDS	789573	789732	.	-	0	Name=XP_015434154.1;ID=cds-XP_015434154.1;Dbxref=GeneID:107189971%2CGenbank:XP_015434154.1;Parent=rna-XM_015578668.1
NW_015374053.1	Gnomon	CDS	789046	789198	.	-	0	Name=XP_015434154.1;ID=cds-XP_015434154.1;Dbxref=GeneID:107189971%2CGenbank:XP_015434154.1;Parent=rna-XM_015578668.1
NW_015374053.1	Gnomon	exon	649407	649599	.	-	.	ID=exon-XM_015578720.1-1;Dbxref=GeneID:107190004%2CGenbank:XM_015578720.1;Parent=rna-XM_015578720.1
NW_015374053.1	Gnomon	exon	645038	648762	.	-	.	ID=exon-XM_015578720.1-4;Dbxref=GeneID:107190004%2CGenbank:XM_015578720.1;Parent=rna-XM_015578720.1
NW_015374053.1	Gnomon	exon	644541	644873	.	-	.	ID=exon-XM_015578720.1-5;Dbxref=GeneID:107190004%2CGenbank:XM_015578720.1;Parent=rna-XM_015578720.1
NW_015374053.1	Gnomon	exon	649109	649320	.	-	.	ID=exon-XM_015578720.1-2;Dbxref=GeneID:107190004%2CGenbank:XM_015578720.1;Parent=rna-XM_015578720.1
NW_015374053.1	Gnomon	exon	648874	648993	.	-	.	ID=exon-XM_015578720.1-3;Dbxref=GeneID:107190004%2CGenbank:XM_015578720.1;Parent=rna-XM_015578720.1
NW_015374053.1	Gnomon	exon	642630	643051	.	-	.	ID=exon-XM_015578720.1-8;Dbxref=GeneID:107190004%2CGenbank:XM_015578720.1;Parent=rna-XM_015578720.1
NW_015374053.1	Gnomon	exon	642184	642510	.	-	.	ID=exon-XM_015578720.1-9;Dbxref=GeneID:107190004%2CGenbank:XM_015578720.1;Parent=rna-XM_015578720.1
NW_015374053.1	Gnomon	exon	643715	643995	.	-	.	ID=exon-XM_015578720.1-6;Dbxref=GeneID:107190004%2CGenbank:XM_015578720.1;Parent=rna-XM_015578720.1
NW_015374053.1	Gnomon	exon	643128	643624	.	-	.	ID=exon-XM_015578720.1-7;Dbxref=GeneID:107190004%2CGenbank:XM_015578720.1;Parent=rna-XM_015578720.1
NW_015374053.1	Gnomon	exon	602146	603714	.	-	.	ID=exon-XM_015578583.1-1;Dbxref=GeneID:107189902%2CGenbank:XM_015578583.1;Parent=rna-XM_015578583.1
NW_015374053.1	Gnomon	exon	594700	594796	.	-	.	ID=exon-XM_015578583.1-2;Dbxref=GeneID:107189902%2CGenbank:XM_015578583.1;Parent=rna-XM_015578583.1
NW_015374053.1	Gnomon	exon	594247	594562	.	-	.	ID=exon-XM_015578583.1-3;Dbxref=GeneID:107189902%2CGenbank:XM_015578583.1;Parent=rna-XM_015578583.1
NW_015374053.1	Gnomon	exon	592496	593528	.	-	.	ID=exon-XM_015578583.1-4;Dbxref=GeneID:107189902%2CGenbank:XM_015578583.1;Parent=rna-XM_015578583.1
NW_015374053.1	Gnomon	mRNA	1006091	1008508	.	-	.	Name=XM_015578610.1;ID=rna-XM_015578610.1;Dbxref=GeneID:107189922%2CGenbank:XM_015578610.1;Parent=gene-LOC107189922
NW_015374053.1	Gnomon	exon	481905	482181	.	-	.	ID=exon-XM_015578581.1-12;Dbxref=GeneID:107189900%2CGenbank:XM_015578581.1;Parent=rna-XM_015578581.1
NW_015374053.1	Gnomon	exon	483036	483191	.	-	.	ID=exon-XM_015578581.1-10;Dbxref=GeneID:107189900%2CGenbank:XM_015578581.1;Parent=rna-XM_015578581.1
NW_015374053.1	Gnomon	exon	482731	482892	.	-	.	ID=exon-XM_015578581.1-11;Dbxref=GeneID:107189900%2CGenbank:XM_015578581.1;Parent=rna-XM_015578581.1
NW_015374053.1	Gnomon	CDS	684929	685636	.	-	0	Name=XP_015434153.1;ID=cds-XP_015434153.1;Dbxref=GeneID:107189970%2CGenbank:XP_015434153.1;Parent=rna-XM_015578667.1
NW_015374053.1	Gnomon	exon	979964	980659	.	-	.	ID=exon-XM_015578679.1-1;Dbxref=GeneID:107189981%2CGenbank:XM_015578679.1;Parent=rna-XM_015578679.1
NW_015374053.1	Gnomon	exon	976833	977033	.	-	.	ID=exon-XM_015578679.1-2;Dbxref=GeneID:107189981%2CGenbank:XM_015578679.1;Parent=rna-XM_015578679.1
NW_015374053.1	Gnomon	exon	975596	975751	.	-	.	ID=exon-XM_015578679.1-5;Dbxref=GeneID:107189981%2CGenbank:XM_015578679.1;Parent=rna-XM_015578679.1
NW_015374053.1	Gnomon	exon	975289	975499	.	-	.	ID=exon-XM_015578679.1-6;Dbxref=GeneID:107189981%2CGenbank:XM_015578679.1;Parent=rna-XM_015578679.1
NW_015374053.1	Gnomon	exon	976123	976356	.	-	.	ID=exon-XM_015578679.1-3;Dbxref=GeneID:107189981%2CGenbank:XM_015578679.1;Parent=rna-XM_015578679.1
NW_015374053.1	Gnomon	exon	975842	975999	.	-	.	ID=exon-XM_015578679.1-4;Dbxref=GeneID:107189981%2CGenbank:XM_015578679.1;Parent=rna-XM_015578679.1
NW_015374053.1	Gnomon	exon	975052	975206	.	-	.	ID=exon-XM_015578679.1-7;Dbxref=GeneID:107189981%2CGenbank:XM_015578679.1;Parent=rna-XM_015578679.1
NW_015374053.1	Gnomon	exon	974229	974962	.	-	.	ID=exon-XM_015578679.1-8;Dbxref=GeneID:107189981%2CGenbank:XM_015578679.1;Parent=rna-XM_015578679.1
NW_015374053.1	Gnomon	CDS	995884	996067	.	-	0	Name=XP_015434058.1;ID=cds-XP_015434058.1;Dbxref=GeneID:107189894%2CGenbank:XP_015434058.1;Parent=rna-XM_015578572.1
NW_015374053.1	Gnomon	CDS	995676	995791	.	-	0	Name=XP_015434058.1;ID=cds-XP_015434058.1;Dbxref=GeneID:107189894%2CGenbank:XP_015434058.1;Parent=rna-XM_015578572.1
NW_015374053.1	Gnomon	CDS	995522	995614	.	-	0	Name=XP_015434058.1;ID=cds-XP_015434058.1;Dbxref=GeneID:107189894%2CGenbank:XP_015434058.1;Parent=rna-XM_015578572.1
NW_015374053.1	Gnomon	transcript	250821	259309	.	+	.	Name=XR_001516240.1;ID=rna-XR_001516240.1;Dbxref=GeneID:107189984%2CGenbank:XR_001516240.1;Parent=gene-LOC107189984
NW_015374053.1	Gnomon	CDS	176499	176541	.	-	0	Name=XP_015434152.1;ID=cds-XP_015434152.1;Dbxref=GeneID:107189969%2CGenbank:XP_015434152.1;Parent=rna-XM_015578666.1
NW_015374053.1	Gnomon	CDS	175865	176148	.	-	0	Name=XP_015434152.1;ID=cds-XP_015434152.1;Dbxref=GeneID:107189969%2CGenbank:XP_015434152.1;Parent=rna-XM_015578666.1
NW_015374053.1	Gnomon	CDS	448345	448443	.	-	0	Name=XP_015434159.1;ID=cds-XP_015434159.1;Dbxref=GeneID:107189975%2CGenbank:XP_015434159.1;Parent=rna-XM_015578673.1
NW_015374053.1	Gnomon	CDS	447766	447864	.	-	0	Name=XP_015434159.1;ID=cds-XP_015434159.1;Dbxref=GeneID:107189975%2CGenbank:XP_015434159.1;Parent=rna-XM_015578673.1
NW_015374053.1	Gnomon	CDS	447073	447495	.	-	0	Name=XP_015434159.1;ID=cds-XP_015434159.1;Dbxref=GeneID:107189975%2CGenbank:XP_015434159.1;Parent=rna-XM_015578673.1
NW_015374053.1	Gnomon	CDS	446871	446994	.	-	0	Name=XP_015434159.1;ID=cds-XP_015434159.1;Dbxref=GeneID:107189975%2CGenbank:XP_015434159.1;Parent=rna-XM_015578673.1
NW_015374053.1	Gnomon	CDS	446584	446795	.	-	0	Name=XP_015434159.1;ID=cds-XP_015434159.1;Dbxref=GeneID:107189975%2CGenbank:XP_015434159.1;Parent=rna-XM_015578673.1
NW_015374053.1	Gnomon	CDS	446323	446503	.	-	0	Name=XP_015434159.1;ID=cds-XP_015434159.1;Dbxref=GeneID:107189975%2CGenbank:XP_015434159.1;Parent=rna-XM_015578673.1
NW_015374053.1	Gnomon	CDS	446124	446248	.	-	0	Name=XP_015434159.1;ID=cds-XP_015434159.1;Dbxref=GeneID:107189975%2CGenbank:XP_015434159.1;Parent=rna-XM_015578673.1
NW_015374053.1	Gnomon	mRNA	165451	166882	.	-	.	Name=XM_015578656.1;ID=rna-XM_015578656.1;Dbxref=GeneID:107189958%2CGenbank:XM_015578656.1;Parent=gene-LOC107189958
NW_015374053.1	Gnomon	exon	545898	546002	.	+	.	ID=exon-XM_015578555.1-1;Dbxref=GeneID:107189876%2CGenbank:XM_015578555.1;Parent=rna-XM_015578555.1
NW_015374053.1	Gnomon	exon	548210	548581	.	+	.	ID=exon-XM_015578555.1-4;Dbxref=GeneID:107189876%2CGenbank:XM_015578555.1;Parent=rna-XM_015578555.1
NW_015374053.1	Gnomon	exon	549301	549667	.	+	.	ID=exon-XM_015578555.1-5;Dbxref=GeneID:107189876%2CGenbank:XM_015578555.1;Parent=rna-XM_015578555.1
NW_015374053.1	Gnomon	exon	546615	546888	.	+	.	ID=exon-XM_015578555.1-2;Dbxref=GeneID:107189876%2CGenbank:XM_015578555.1;Parent=rna-XM_015578555.1
NW_015374053.1	Gnomon	exon	547462	547678	.	+	.	ID=exon-XM_015578555.1-3;Dbxref=GeneID:107189876%2CGenbank:XM_015578555.1;Parent=rna-XM_015578555.1
NW_015374053.1	Gnomon	exon	550979	551073	.	+	.	ID=exon-XM_015578555.1-8;Dbxref=GeneID:107189876%2CGenbank:XM_015578555.1;Parent=rna-XM_015578555.1
NW_015374053.1	Gnomon	exon	551149	551292	.	+	.	ID=exon-XM_015578555.1-9;Dbxref=GeneID:107189876%2CGenbank:XM_015578555.1;Parent=rna-XM_015578555.1
NW_015374053.1	Gnomon	exon	550121	550220	.	+	.	ID=exon-XM_015578555.1-6;Dbxref=GeneID:107189876%2CGenbank:XM_015578555.1;Parent=rna-XM_015578555.1
NW_015374053.1	Gnomon	exon	550364	550540	.	+	.	ID=exon-XM_015578555.1-7;Dbxref=GeneID:107189876%2CGenbank:XM_015578555.1;Parent=rna-XM_015578555.1
NW_015374053.1	Gnomon	CDS	436051	436185	.	-	0	Name=XP_015434158.1;ID=cds-XP_015434158.1;Dbxref=GeneID:107189974%2CGenbank:XP_015434158.1;Parent=rna-XM_015578672.1
NW_015374053.1	Gnomon	CDS	435389	435866	.	-	0	Name=XP_015434158.1;ID=cds-XP_015434158.1;Dbxref=GeneID:107189974%2CGenbank:XP_015434158.1;Parent=rna-XM_015578672.1
NW_015374053.1	Gnomon	CDS	434960	435297	.	-	0	Name=XP_015434158.1;ID=cds-XP_015434158.1;Dbxref=GeneID:107189974%2CGenbank:XP_015434158.1;Parent=rna-XM_015578672.1
NW_015374053.1	Gnomon	CDS	434448	434863	.	-	0	Name=XP_015434158.1;ID=cds-XP_015434158.1;Dbxref=GeneID:107189974%2CGenbank:XP_015434158.1;Parent=rna-XM_015578672.1
NW_015374053.1	Gnomon	CDS	434049	434301	.	-	0	Name=XP_015434158.1;ID=cds-XP_015434158.1;Dbxref=GeneID:107189974%2CGenbank:XP_015434158.1;Parent=rna-XM_015578672.1
NW_015374053.1	Gnomon	mRNA	814261	815709	.	-	.	Name=XM_015578657.1;ID=rna-XM_015578657.1;Dbxref=GeneID:107189959%2CGenbank:XM_015578657.1;Parent=gene-LOC107189959
NW_015374053.1	Gnomon	exon	359617	360136	.	-	.	ID=exon-XM_015578678.1-8;Dbxref=GeneID:107189980%2CGenbank:XM_015578678.1;Parent=rna-XM_015578678.1
NW_015374053.1	Gnomon	exon	359231	359536	.	-	.	ID=exon-XM_015578678.1-9;Dbxref=GeneID:107189980%2CGenbank:XM_015578678.1;Parent=rna-XM_015578678.1
NW_015374053.1	Gnomon	exon	361597	361907	.	-	.	ID=exon-XM_015578678.1-4;Dbxref=GeneID:107189980%2CGenbank:XM_015578678.1;Parent=rna-XM_015578678.1
NW_015374053.1	Gnomon	exon	361129	361447	.	-	.	ID=exon-XM_015578678.1-5;Dbxref=GeneID:107189980%2CGenbank:XM_015578678.1;Parent=rna-XM_015578678.1
NW_015374053.1	Gnomon	exon	360613	361045	.	-	.	ID=exon-XM_015578678.1-6;Dbxref=GeneID:107189980%2CGenbank:XM_015578678.1;Parent=rna-XM_015578678.1
NW_015374053.1	Gnomon	exon	360207	360532	.	-	.	ID=exon-XM_015578678.1-7;Dbxref=GeneID:107189980%2CGenbank:XM_015578678.1;Parent=rna-XM_015578678.1
NW_015374053.1	Gnomon	exon	366801	366874	.	-	.	ID=exon-XM_015578678.1-1;Dbxref=GeneID:107189980%2CGenbank:XM_015578678.1;Parent=rna-XM_015578678.1
NW_015374053.1	Gnomon	exon	362252	362604	.	-	.	ID=exon-XM_015578678.1-2;Dbxref=GeneID:107189980%2CGenbank:XM_015578678.1;Parent=rna-XM_015578678.1
NW_015374053.1	Gnomon	exon	361985	362178	.	-	.	ID=exon-XM_015578678.1-3;Dbxref=GeneID:107189980%2CGenbank:XM_015578678.1;Parent=rna-XM_015578678.1
NW_015374053.1	Gnomon	CDS	468034	468161	.	-	0	Name=XP_015434157.1;ID=cds-XP_015434157.1;Dbxref=GeneID:107189973%2CGenbank:XP_015434157.1;Parent=rna-XM_015578671.1
NW_015374053.1	Gnomon	CDS	467469	467751	.	-	0	Name=XP_015434157.1;ID=cds-XP_015434157.1;Dbxref=GeneID:107189973%2CGenbank:XP_015434157.1;Parent=rna-XM_015578671.1
NW_015374053.1	Gnomon	exon	744073	744225	.	-	.	ID=exon-XM_015578655.1-1;Dbxref=GeneID:107189957%2CGenbank:XM_015578655.1;Parent=rna-XM_015578655.1
NW_015374053.1	Gnomon	exon	743027	743948	.	-	.	ID=exon-XM_015578655.1-2;Dbxref=GeneID:107189957%2CGenbank:XM_015578655.1;Parent=rna-XM_015578655.1
NW_015374053.1	Gnomon	exon	741850	742947	.	-	.	ID=exon-XM_015578655.1-3;Dbxref=GeneID:107189957%2CGenbank:XM_015578655.1;Parent=rna-XM_015578655.1
NW_015374053.1	Gnomon	exon	956095	956242	.	+	.	ID=exon-XM_015578568.1-10;Dbxref=GeneID:107189889%2CGenbank:XM_015578568.1;Parent=rna-XM_015578568.1
NW_015374053.1	Gnomon	exon	300448	300727	.	-	.	ID=exon-XM_015578608.1-3;Dbxref=GeneID:107189919%2CGenbank:XM_015578608.1;Parent=rna-XM_015578608.1
NW_015374053.1	Gnomon	exon	301070	301132	.	-	.	ID=exon-XM_015578608.1-1;Dbxref=GeneID:107189919%2CGenbank:XM_015578608.1;Parent=rna-XM_015578608.1
NW_015374053.1	Gnomon	exon	300803	300943	.	-	.	ID=exon-XM_015578608.1-2;Dbxref=GeneID:107189919%2CGenbank:XM_015578608.1;Parent=rna-XM_015578608.1
NW_015374053.1	Gnomon	exon	406761	406841	.	+	.	ID=exon-XM_015578721.1-5;Dbxref=GeneID:107190005%2CGenbank:XM_015578721.1;Note=The sequence of the model RefSeq transcript was modified relative to this genomic sequence to represent the inferred CDS: inserted 1 base in 1 codon;Parent=rna-XM_015578721.1
NW_015374053.1	Gnomon	exon	406951	410401	.	+	.	ID=exon-XM_015578721.1-6;Dbxref=GeneID:107190005%2CGenbank:XM_015578721.1;Note=The sequence of the model RefSeq transcript was modified relative to this genomic sequence to represent the inferred CDS: inserted 1 base in 1 codon;Parent=rna-XM_015578721.1
NW_015374053.1	Gnomon	exon	412634	412912	.	+	.	ID=exon-XM_015578721.1-7;Dbxref=GeneID:107190005%2CGenbank:XM_015578721.1;Note=The sequence of the model RefSeq transcript was modified relative to this genomic sequence to represent the inferred CDS: inserted 1 base in 1 codon;Parent=rna-XM_015578721.1
NW_015374053.1	Gnomon	exon	415102	415297	.	+	.	ID=exon-XM_015578721.1-8;Dbxref=GeneID:107190005%2CGenbank:XM_015578721.1;Note=The sequence of the model RefSeq transcript was modified relative to this genomic sequence to represent the inferred CDS: inserted 1 base in 1 codon;Parent=rna-XM_015578721.1
NW_015374053.1	Gnomon	exon	415402	415777	.	+	.	ID=exon-XM_015578721.1-9;Dbxref=GeneID:107190005%2CGenbank:XM_015578721.1;Note=The sequence of the model RefSeq transcript was modified relative to this genomic sequence to represent the inferred CDS: inserted 1 base in 1 codon;Parent=rna-XM_015578721.1
NW_015374053.1	Gnomon	exon	402524	402717	.	+	.	ID=exon-XM_015578721.1-1;Dbxref=GeneID:107190005%2CGenbank:XM_015578721.1;Note=The sequence of the model RefSeq transcript was modified relative to this genomic sequence to represent the inferred CDS: inserted 1 base in 1 codon;Parent=rna-XM_015578721.1
NW_015374053.1	Gnomon	exon	403905	404046	.	+	.	ID=exon-XM_015578721.1-2;Dbxref=GeneID:107190005%2CGenbank:XM_015578721.1;Note=The sequence of the model RefSeq transcript was modified relative to this genomic sequence to represent the inferred CDS: inserted 1 base in 1 codon;Parent=rna-XM_015578721.1
NW_015374053.1	Gnomon	exon	406201	406492	.	+	.	ID=exon-XM_015578721.1-3;Dbxref=GeneID:107190005%2CGenbank:XM_015578721.1;Note=The sequence of the model RefSeq transcript was modified relative to this genomic sequence to represent the inferred CDS: inserted 1 base in 1 codon;Parent=rna-XM_015578721.1
NW_015374053.1	Gnomon	exon	406495	406550	.	+	.	ID=exon-XM_015578721.1-4;Dbxref=GeneID:107190005%2CGenbank:XM_015578721.1;Note=The sequence of the model RefSeq transcript was modified relative to this genomic sequence to represent the inferred CDS: inserted 1 base in 1 codon;Parent=rna-XM_015578721.1
NW_015374053.1	Gnomon	exon	267438	267645	.	+	.	ID=exon-XM_015578632.1-2;Dbxref=GeneID:107189938%2CGenbank:XM_015578632.1;Parent=rna-XM_015578632.1
NW_015374053.1	Gnomon	exon	267727	268002	.	+	.	ID=exon-XM_015578632.1-3;Dbxref=GeneID:107189938%2CGenbank:XM_015578632.1;Parent=rna-XM_015578632.1
NW_015374053.1	Gnomon	exon	268081	268489	.	+	.	ID=exon-XM_015578632.1-4;Dbxref=GeneID:107189938%2CGenbank:XM_015578632.1;Parent=rna-XM_015578632.1
NW_015374053.1	Gnomon	exon	268568	268812	.	+	.	ID=exon-XM_015578632.1-5;Dbxref=GeneID:107189938%2CGenbank:XM_015578632.1;Parent=rna-XM_015578632.1
NW_015374053.1	Gnomon	exon	266872	266949	.	+	.	ID=exon-XM_015578632.1-1;Dbxref=GeneID:107189938%2CGenbank:XM_015578632.1;Parent=rna-XM_015578632.1
NW_015374053.1	Gnomon	CDS	471449	471576	.	-	0	Name=XP_015434156.1;ID=cds-XP_015434156.1;Dbxref=GeneID:107189972%2CGenbank:XP_015434156.1;Parent=rna-XM_015578670.1
NW_015374053.1	Gnomon	CDS	471073	471355	.	-	0	Name=XP_015434156.1;ID=cds-XP_015434156.1;Dbxref=GeneID:107189972%2CGenbank:XP_015434156.1;Parent=rna-XM_015578670.1
NW_015374053.1	Gnomon	exon	460243	460462	.	+	.	ID=exon-XR_001516237.1-1;Dbxref=GeneID:107189927%2CGenbank:XR_001516237.1;Parent=rna-XR_001516237.1
NW_015374053.1	Gnomon	exon	460881	461069	.	+	.	ID=exon-XR_001516237.1-2;Dbxref=GeneID:107189927%2CGenbank:XR_001516237.1;Parent=rna-XR_001516237.1
NW_015374053.1	Gnomon	exon	461784	461966	.	+	.	ID=exon-XR_001516237.1-5;Dbxref=GeneID:107189927%2CGenbank:XR_001516237.1;Parent=rna-XR_001516237.1
NW_015374053.1	Gnomon	exon	462535	462662	.	+	.	ID=exon-XR_001516237.1-6;Dbxref=GeneID:107189927%2CGenbank:XR_001516237.1;Parent=rna-XR_001516237.1
NW_015374053.1	Gnomon	exon	461195	461485	.	+	.	ID=exon-XR_001516237.1-3;Dbxref=GeneID:107189927%2CGenbank:XR_001516237.1;Parent=rna-XR_001516237.1
NW_015374053.1	Gnomon	exon	461574	461710	.	+	.	ID=exon-XR_001516237.1-4;Dbxref=GeneID:107189927%2CGenbank:XR_001516237.1;Parent=rna-XR_001516237.1
NW_015374053.1	Gnomon	exon	462972	463182	.	+	.	ID=exon-XR_001516237.1-7;Dbxref=GeneID:107189927%2CGenbank:XR_001516237.1;Parent=rna-XR_001516237.1
NW_015374053.1	Gnomon	exon	463402	463430	.	+	.	ID=exon-XR_001516237.1-8;Dbxref=GeneID:107189927%2CGenbank:XR_001516237.1;Parent=rna-XR_001516237.1
NW_015374053.1	Gnomon	mRNA	1001803	1004975	.	-	.	Name=XM_015578659.1;ID=rna-XM_015578659.1;Dbxref=GeneID:107189960%2CGenbank:XM_015578659.1;Parent=gene-LOC107189960
NW_015374053.1	Gnomon	CDS	219603	219667	.	-	0	Name=XP_015434111.1;ID=cds-XP_015434111.1;Dbxref=GeneID:107189931%2CGenbank:XP_015434111.1;Parent=rna-XM_015578625.1
NW_015374053.1	Gnomon	CDS	219407	219517	.	-	0	Name=XP_015434111.1;ID=cds-XP_015434111.1;Dbxref=GeneID:107189931%2CGenbank:XP_015434111.1;Parent=rna-XM_015578625.1
NW_015374053.1	Gnomon	CDS	219256	219343	.	-	0	Name=XP_015434111.1;ID=cds-XP_015434111.1;Dbxref=GeneID:107189931%2CGenbank:XP_015434111.1;Parent=rna-XM_015578625.1
NW_015374053.1	Gnomon	CDS	219041	219127	.	-	0	Name=XP_015434111.1;ID=cds-XP_015434111.1;Dbxref=GeneID:107189931%2CGenbank:XP_015434111.1;Parent=rna-XM_015578625.1
NW_015374053.1	Gnomon	CDS	218867	218983	.	-	0	Name=XP_015434111.1;ID=cds-XP_015434111.1;Dbxref=GeneID:107189931%2CGenbank:XP_015434111.1;Parent=rna-XM_015578625.1
NW_015374053.1	Gnomon	exon	82087	82297	.	-	.	ID=exon-XM_015578654.1-1;Dbxref=GeneID:107189955%2CGenbank:XM_015578654.1;Parent=rna-XM_015578654.1
NW_015374053.1	Gnomon	exon	81111	81243	.	-	.	ID=exon-XM_015578654.1-4;Dbxref=GeneID:107189955%2CGenbank:XM_015578654.1;Parent=rna-XM_015578654.1
NW_015374053.1	Gnomon	exon	444484	444802	.	+	.	ID=exon-XM_015578675.1-12;Dbxref=GeneID:107189977%2CGenbank:XM_015578675.1;Parent=rna-XM_015578675.1
NW_015374053.1	Gnomon	exon	80732	81042	.	-	.	ID=exon-XM_015578654.1-5;Dbxref=GeneID:107189955%2CGenbank:XM_015578654.1;Parent=rna-XM_015578654.1
NW_015374053.1	Gnomon	exon	81667	81982	.	-	.	ID=exon-XM_015578654.1-2;Dbxref=GeneID:107189955%2CGenbank:XM_015578654.1;Parent=rna-XM_015578654.1
NW_015374053.1	Gnomon	exon	81334	81594	.	-	.	ID=exon-XM_015578654.1-3;Dbxref=GeneID:107189955%2CGenbank:XM_015578654.1;Parent=rna-XM_015578654.1
NW_015374053.1	Gnomon	exon	442913	443123	.	+	.	ID=exon-XM_015578675.1-10;Dbxref=GeneID:107189977%2CGenbank:XM_015578675.1;Parent=rna-XM_015578675.1
NW_015374053.1	Gnomon	exon	443201	443271	.	+	.	ID=exon-XM_015578675.1-11;Dbxref=GeneID:107189977%2CGenbank:XM_015578675.1;Parent=rna-XM_015578675.1
NW_015374053.1	Gnomon	mRNA	240094	248222	.	+	.	Name=XM_015578593.1;ID=rna-XM_015578593.1;Dbxref=GeneID:107189909%2CGenbank:XM_015578593.1;Parent=gene-LOC107189909
NW_015374053.1	Gnomon	mRNA	298880	300124	.	-	.	Name=XM_015578603.1;ID=rna-XM_015578603.1;Dbxref=GeneID:107189918%2CGenbank:XM_015578603.1;Parent=gene-LOC107189918
NW_015374053.1	Gnomon	CDS	97885	98078	.	-	0	Name=XP_015434110.1;ID=cds-XP_015434110.1;Dbxref=GeneID:107189930%2CGenbank:XP_015434110.1;Parent=rna-XM_015578624.1
NW_015374053.1	Gnomon	CDS	95020	95090	.	-	0	Name=XP_015434110.1;ID=cds-XP_015434110.1;Dbxref=GeneID:107189930%2CGenbank:XP_015434110.1;Parent=rna-XM_015578624.1
NW_015374053.1	Gnomon	CDS	94672	94921	.	-	0	Name=XP_015434110.1;ID=cds-XP_015434110.1;Dbxref=GeneID:107189930%2CGenbank:XP_015434110.1;Parent=rna-XM_015578624.1
NW_015374053.1	Gnomon	CDS	94239	94367	.	-	0	Name=XP_015434110.1;ID=cds-XP_015434110.1;Dbxref=GeneID:107189930%2CGenbank:XP_015434110.1;Parent=rna-XM_015578624.1
NW_015374053.1	Gnomon	CDS	93876	94152	.	-	0	Name=XP_015434110.1;ID=cds-XP_015434110.1;Dbxref=GeneID:107189930%2CGenbank:XP_015434110.1;Parent=rna-XM_015578624.1
NW_015374053.1	Gnomon	CDS	92784	93767	.	-	0	Name=XP_015434110.1;ID=cds-XP_015434110.1;Dbxref=GeneID:107189930%2CGenbank:XP_015434110.1;Parent=rna-XM_015578624.1
NW_015374053.1	Gnomon	mRNA	300475	301527	.	-	.	Name=XM_015578604.1;ID=rna-XM_015578604.1;Dbxref=GeneID:107189919%2CGenbank:XM_015578604.1;Parent=gene-LOC107189919
NW_015374053.1	Gnomon	exon	736180	736445	.	-	.	ID=exon-XM_015578578.1-9;Dbxref=GeneID:107189899%2CGenbank:XM_015578578.1;Parent=rna-XM_015578578.1
NW_015374053.1	Gnomon	exon	736905	737203	.	-	.	ID=exon-XM_015578578.1-7;Dbxref=GeneID:107189899%2CGenbank:XM_015578578.1;Parent=rna-XM_015578578.1
NW_015374053.1	Gnomon	exon	736540	736834	.	-	.	ID=exon-XM_015578578.1-8;Dbxref=GeneID:107189899%2CGenbank:XM_015578578.1;Parent=rna-XM_015578578.1
NW_015374053.1	Gnomon	exon	737789	738005	.	-	.	ID=exon-XM_015578578.1-5;Dbxref=GeneID:107189899%2CGenbank:XM_015578578.1;Parent=rna-XM_015578578.1
NW_015374053.1	Gnomon	exon	737289	737704	.	-	.	ID=exon-XM_015578578.1-6;Dbxref=GeneID:107189899%2CGenbank:XM_015578578.1;Parent=rna-XM_015578578.1
NW_015374053.1	Gnomon	mRNA	935514	938304	.	-	.	Name=XM_015578594.1;ID=rna-XM_015578594.1;Dbxref=GeneID:107189910%2CGenbank:XM_015578594.1;Parent=gene-LOC107189910
NW_015374053.1	Gnomon	exon	738409	738554	.	-	.	ID=exon-XM_015578578.1-3;Dbxref=GeneID:107189899%2CGenbank:XM_015578578.1;Parent=rna-XM_015578578.1
NW_015374053.1	Gnomon	exon	738097	738336	.	-	.	ID=exon-XM_015578578.1-4;Dbxref=GeneID:107189899%2CGenbank:XM_015578578.1;Parent=rna-XM_015578578.1
NW_015374053.1	Gnomon	exon	738843	738975	.	-	.	ID=exon-XM_015578578.1-1;Dbxref=GeneID:107189899%2CGenbank:XM_015578578.1;Parent=rna-XM_015578578.1
NW_015374053.1	Gnomon	exon	738644	738759	.	-	.	ID=exon-XM_015578578.1-2;Dbxref=GeneID:107189899%2CGenbank:XM_015578578.1;Parent=rna-XM_015578578.1
NW_015374053.1	Gnomon	exon	775509	775657	.	+	.	ID=exon-XM_015578700.1-1;Dbxref=GeneID:107189993%2CGenbank:XM_015578700.1;Parent=rna-XM_015578700.1
NW_015374053.1	Gnomon	exon	776193	776306	.	+	.	ID=exon-XM_015578700.1-2;Dbxref=GeneID:107189993%2CGenbank:XM_015578700.1;Parent=rna-XM_015578700.1
NW_015374053.1	Gnomon	exon	776389	776530	.	+	.	ID=exon-XM_015578700.1-3;Dbxref=GeneID:107189993%2CGenbank:XM_015578700.1;Parent=rna-XM_015578700.1
NW_015374053.1	Gnomon	exon	776597	776835	.	+	.	ID=exon-XM_015578700.1-4;Dbxref=GeneID:107189993%2CGenbank:XM_015578700.1;Parent=rna-XM_015578700.1
NW_015374053.1	Gnomon	exon	777036	777242	.	+	.	ID=exon-XM_015578700.1-5;Dbxref=GeneID:107189993%2CGenbank:XM_015578700.1;Parent=rna-XM_015578700.1
NW_015374053.1	Gnomon	exon	777314	777419	.	+	.	ID=exon-XM_015578700.1-6;Dbxref=GeneID:107189993%2CGenbank:XM_015578700.1;Parent=rna-XM_015578700.1
NW_015374053.1	Gnomon	exon	777503	777837	.	+	.	ID=exon-XM_015578700.1-7;Dbxref=GeneID:107189993%2CGenbank:XM_015578700.1;Parent=rna-XM_015578700.1
NW_015374053.1	Gnomon	exon	777928	778091	.	+	.	ID=exon-XM_015578700.1-8;Dbxref=GeneID:107189993%2CGenbank:XM_015578700.1;Parent=rna-XM_015578700.1
NW_015374053.1	Gnomon	exon	778178	778340	.	+	.	ID=exon-XM_015578700.1-9;Dbxref=GeneID:107189993%2CGenbank:XM_015578700.1;Parent=rna-XM_015578700.1
NW_015374053.1	Gnomon	mRNA	938487	939163	.	-	.	Name=XM_015578595.1;ID=rna-XM_015578595.1;Dbxref=GeneID:107189912%2CGenbank:XM_015578595.1;Parent=gene-LOC107189912
NW_015374053.1	Gnomon	mRNA	300448	301975	.	-	.	Name=XM_015578605.1;ID=rna-XM_015578605.1;Dbxref=GeneID:107189919%2CGenbank:XM_015578605.1;Parent=gene-LOC107189919
NW_015374053.1	Gnomon	exon	698128	698184	.	+	.	ID=exon-XM_015578560.1-1;Dbxref=GeneID:107189882%2CGenbank:XM_015578560.1;Parent=rna-XM_015578560.1
NW_015374053.1	Gnomon	exon	698611	699075	.	+	.	ID=exon-XM_015578560.1-2;Dbxref=GeneID:107189882%2CGenbank:XM_015578560.1;Parent=rna-XM_015578560.1
NW_015374053.1	Gnomon	exon	699415	699719	.	+	.	ID=exon-XM_015578560.1-3;Dbxref=GeneID:107189882%2CGenbank:XM_015578560.1;Parent=rna-XM_015578560.1
NW_015374053.1	Gnomon	exon	700219	700516	.	+	.	ID=exon-XM_015578560.1-4;Dbxref=GeneID:107189882%2CGenbank:XM_015578560.1;Parent=rna-XM_015578560.1
NW_015374053.1	Gnomon	exon	700694	700912	.	+	.	ID=exon-XM_015578560.1-5;Dbxref=GeneID:107189882%2CGenbank:XM_015578560.1;Parent=rna-XM_015578560.1
NW_015374053.1	Gnomon	exon	89590	89838	.	+	.	ID=exon-XM_015578630.1-1;Dbxref=GeneID:107189935%2CGenbank:XM_015578630.1;Parent=rna-XM_015578630.1
NW_015374053.1	Gnomon	exon	89948	90208	.	+	.	ID=exon-XM_015578630.1-2;Dbxref=GeneID:107189935%2CGenbank:XM_015578630.1;Parent=rna-XM_015578630.1
NW_015374053.1	Gnomon	exon	90268	91208	.	+	.	ID=exon-XM_015578630.1-3;Dbxref=GeneID:107189935%2CGenbank:XM_015578630.1;Parent=rna-XM_015578630.1
NW_015374053.1	Gnomon	exon	91299	91581	.	+	.	ID=exon-XM_015578630.1-4;Dbxref=GeneID:107189935%2CGenbank:XM_015578630.1;Parent=rna-XM_015578630.1
NW_015374053.1	Gnomon	exon	91650	91823	.	+	.	ID=exon-XM_015578630.1-5;Dbxref=GeneID:107189935%2CGenbank:XM_015578630.1;Parent=rna-XM_015578630.1
NW_015374053.1	Gnomon	exon	91911	92149	.	+	.	ID=exon-XM_015578630.1-6;Dbxref=GeneID:107189935%2CGenbank:XM_015578630.1;Parent=rna-XM_015578630.1
NW_015374053.1	Gnomon	mRNA	349619	353640	.	-	.	Name=XM_015578690.1;ID=rna-XM_015578690.1;Dbxref=GeneID:107189986%2CGenbank:XM_015578690.1;Parent=gene-LOC107189986
NW_015374053.1	Gnomon	mRNA	775509	778680	.	+	.	Name=XM_015578700.1;ID=rna-XM_015578700.1;Dbxref=GeneID:107189993%2CGenbank:XM_015578700.1;Parent=gene-LOC107189993
NW_015374053.1	Gnomon	mRNA	986057	990871	.	-	.	Name=XM_015578596.1;ID=rna-XM_015578596.1;Dbxref=GeneID:107189913%2CGenbank:XM_015578596.1;Parent=gene-LOC107189913
NW_015374053.1	Gnomon	exon	300448	300727	.	-	.	ID=exon-XM_015578606.1-3;Dbxref=GeneID:107189919%2CGenbank:XM_015578606.1;Parent=rna-XM_015578606.1
NW_015374053.1	Gnomon	exon	301919	301957	.	-	.	ID=exon-XM_015578606.1-1;Dbxref=GeneID:107189919%2CGenbank:XM_015578606.1;Parent=rna-XM_015578606.1
NW_015374053.1	Gnomon	exon	300803	300924	.	-	.	ID=exon-XM_015578606.1-2;Dbxref=GeneID:107189919%2CGenbank:XM_015578606.1;Parent=rna-XM_015578606.1
NW_015374053.1	Gnomon	mRNA	300448	301957	.	-	.	Name=XM_015578606.1;ID=rna-XM_015578606.1;Dbxref=GeneID:107189919%2CGenbank:XM_015578606.1;Parent=gene-LOC107189919
NW_015374053.1	Gnomon	exon	693467	693808	.	+	.	ID=exon-XM_015578559.1-2;Dbxref=GeneID:107189881%2CGenbank:XM_015578559.1;Parent=rna-XM_015578559.1
NW_015374053.1	Gnomon	exon	692894	692908	.	+	.	ID=exon-XM_015578559.1-1;Dbxref=GeneID:107189881%2CGenbank:XM_015578559.1;Parent=rna-XM_015578559.1
NW_015374053.1	Gnomon	CDS	152096	152287	.	+	0	Name=XP_015434115.1;ID=cds-XP_015434115.1;Dbxref=GeneID:107189934%2CGenbank:XP_015434115.1;Parent=rna-XM_015578629.1
NW_015374053.1	Gnomon	CDS	152420	152950	.	+	0	Name=XP_015434115.1;ID=cds-XP_015434115.1;Dbxref=GeneID:107189934%2CGenbank:XP_015434115.1;Parent=rna-XM_015578629.1
NW_015374053.1	Gnomon	CDS	153021	153240	.	+	0	Name=XP_015434115.1;ID=cds-XP_015434115.1;Dbxref=GeneID:107189934%2CGenbank:XP_015434115.1;Parent=rna-XM_015578629.1
NW_015374053.1	Gnomon	CDS	153314	153438	.	+	0	Name=XP_015434115.1;ID=cds-XP_015434115.1;Dbxref=GeneID:107189934%2CGenbank:XP_015434115.1;Parent=rna-XM_015578629.1
NW_015374053.1	Gnomon	CDS	153516	153600	.	+	0	Name=XP_015434115.1;ID=cds-XP_015434115.1;Dbxref=GeneID:107189934%2CGenbank:XP_015434115.1;Parent=rna-XM_015578629.1
NW_015374053.1	Gnomon	CDS	153687	153802	.	+	0	Name=XP_015434115.1;ID=cds-XP_015434115.1;Dbxref=GeneID:107189934%2CGenbank:XP_015434115.1;Parent=rna-XM_015578629.1
NW_015374053.1	Gnomon	CDS	153877	154039	.	+	0	Name=XP_015434115.1;ID=cds-XP_015434115.1;Dbxref=GeneID:107189934%2CGenbank:XP_015434115.1;Parent=rna-XM_015578629.1
NW_015374053.1	Gnomon	CDS	154100	154302	.	+	0	Name=XP_015434115.1;ID=cds-XP_015434115.1;Dbxref=GeneID:107189934%2CGenbank:XP_015434115.1;Parent=rna-XM_015578629.1
NW_015374053.1	Gnomon	CDS	154368	154520	.	+	0	Name=XP_015434115.1;ID=cds-XP_015434115.1;Dbxref=GeneID:107189934%2CGenbank:XP_015434115.1;Parent=rna-XM_015578629.1
NW_015374053.1	Gnomon	CDS	154609	154709	.	+	0	Name=XP_015434115.1;ID=cds-XP_015434115.1;Dbxref=GeneID:107189934%2CGenbank:XP_015434115.1;Parent=rna-XM_015578629.1
NW_015374053.1	Gnomon	CDS	154791	154968	.	+	0	Name=XP_015434115.1;ID=cds-XP_015434115.1;Dbxref=GeneID:107189934%2CGenbank:XP_015434115.1;Parent=rna-XM_015578629.1
NW_015374053.1	Gnomon	mRNA	110241	112725	.	+	.	Name=XM_015578600.1;ID=rna-XM_015578600.1;Dbxref=GeneID:107189915%2CGenbank:XM_015578600.1;Parent=gene-LOC107189915
NW_015374053.1	Gnomon	exon	896470	896689	.	-	.	ID=exon-XM_015578631.1-3;Dbxref=GeneID:107189937%2CGenbank:XM_015578631.1;Parent=rna-XM_015578631.1
NW_015374053.1	Gnomon	exon	913335	914271	.	-	.	ID=exon-XM_015578631.1-1;Dbxref=GeneID:107189937%2CGenbank:XM_015578631.1;Parent=rna-XM_015578631.1
NW_015374053.1	Gnomon	exon	897372	897990	.	-	.	ID=exon-XM_015578631.1-2;Dbxref=GeneID:107189937%2CGenbank:XM_015578631.1;Parent=rna-XM_015578631.1
NW_015374053.1	Gnomon	CDS	316481	316648	.	+	0	Name=XP_015434114.1;ID=cds-XP_015434114.1;Dbxref=GeneID:107189933%2CGenbank:XP_015434114.1;Parent=rna-XM_015578628.1
NW_015374053.1	Gnomon	CDS	317242	317436	.	+	0	Name=XP_015434114.1;ID=cds-XP_015434114.1;Dbxref=GeneID:107189933%2CGenbank:XP_015434114.1;Parent=rna-XM_015578628.1
NW_015374053.1	Gnomon	CDS	318335	318626	.	+	0	Name=XP_015434114.1;ID=cds-XP_015434114.1;Dbxref=GeneID:107189933%2CGenbank:XP_015434114.1;Parent=rna-XM_015578628.1
NW_015374053.1	Gnomon	CDS	319034	319424	.	+	0	Name=XP_015434114.1;ID=cds-XP_015434114.1;Dbxref=GeneID:107189933%2CGenbank:XP_015434114.1;Parent=rna-XM_015578628.1
NW_015374053.1	Gnomon	CDS	319615	319915	.	+	0	Name=XP_015434114.1;ID=cds-XP_015434114.1;Dbxref=GeneID:107189933%2CGenbank:XP_015434114.1;Parent=rna-XM_015578628.1
NW_015374053.1	Gnomon	mRNA	531487	532801	.	-	.	Name=XM_015578590.1;ID=rna-XM_015578590.1;Dbxref=GeneID:107189907%2CGenbank:XM_015578590.1;Parent=gene-LOC107189907
NW_015374053.1	Gnomon	exon	300803	300924	.	-	.	ID=exon-XM_015578607.1-2;Dbxref=GeneID:107189919%2CGenbank:XM_015578607.1;Parent=rna-XM_015578607.1
NW_015374053.1	Gnomon	exon	300475	300727	.	-	.	ID=exon-XM_015578607.1-3;Dbxref=GeneID:107189919%2CGenbank:XM_015578607.1;Parent=rna-XM_015578607.1
NW_015374053.1	Gnomon	exon	301451	301527	.	-	.	ID=exon-XM_015578607.1-1;Dbxref=GeneID:107189919%2CGenbank:XM_015578607.1;Parent=rna-XM_015578607.1
NW_015374053.1	Gnomon	CDS	575768	575983	.	+	0	Name=XP_015434113.1;ID=cds-XP_015434113.1;Dbxref=GeneID:107189932%2CGenbank:XP_015434113.1;Parent=rna-XM_015578627.1
NW_015374053.1	Gnomon	CDS	576079	576153	.	+	0	Name=XP_015434113.1;ID=cds-XP_015434113.1;Dbxref=GeneID:107189932%2CGenbank:XP_015434113.1;Parent=rna-XM_015578627.1
NW_015374053.1	Gnomon	CDS	576217	576503	.	+	0	Name=XP_015434113.1;ID=cds-XP_015434113.1;Dbxref=GeneID:107189932%2CGenbank:XP_015434113.1;Parent=rna-XM_015578627.1
NW_015374053.1	Gnomon	CDS	576600	576690	.	+	0	Name=XP_015434113.1;ID=cds-XP_015434113.1;Dbxref=GeneID:107189932%2CGenbank:XP_015434113.1;Parent=rna-XM_015578627.1
NW_015374053.1	Gnomon	CDS	576746	576953	.	+	0	Name=XP_015434113.1;ID=cds-XP_015434113.1;Dbxref=GeneID:107189932%2CGenbank:XP_015434113.1;Parent=rna-XM_015578627.1
NW_015374053.1	Gnomon	CDS	577022	577401	.	+	0	Name=XP_015434113.1;ID=cds-XP_015434113.1;Dbxref=GeneID:107189932%2CGenbank:XP_015434113.1;Parent=rna-XM_015578627.1
NW_015374053.1	Gnomon	CDS	577483	577644	.	+	0	Name=XP_015434113.1;ID=cds-XP_015434113.1;Dbxref=GeneID:107189932%2CGenbank:XP_015434113.1;Parent=rna-XM_015578627.1
NW_015374053.1	Gnomon	CDS	577723	578054	.	+	0	Name=XP_015434113.1;ID=cds-XP_015434113.1;Dbxref=GeneID:107189932%2CGenbank:XP_015434113.1;Parent=rna-XM_015578627.1
NW_015374053.1	Gnomon	CDS	578152	578437	.	+	0	Name=XP_015434113.1;ID=cds-XP_015434113.1;Dbxref=GeneID:107189932%2CGenbank:XP_015434113.1;Parent=rna-XM_015578627.1
NW_015374053.1	Gnomon	mRNA	422985	427786	.	+	.	Name=XM_015578591.1;ID=rna-XM_015578591.1;Dbxref=GeneID:107189908%2CGenbank:XM_015578591.1;Parent=gene-LOC107189908
NW_015374053.1	Gnomon	mRNA	494895	517491	.	-	.	Name=XM_015578601.1;ID=rna-XM_015578601.1;Dbxref=GeneID:107189916%2CGenbank:XM_015578601.1;Parent=gene-LOC107189916
NW_015374053.1	Gnomon	CDS	219603	219667	.	-	0	Name=XP_015434112.1;ID=cds-XP_015434112.1;Dbxref=GeneID:107189931%2CGenbank:XP_015434112.1;Parent=rna-XM_015578626.1
NW_015374053.1	Gnomon	CDS	219407	219517	.	-	0	Name=XP_015434112.1;ID=cds-XP_015434112.1;Dbxref=GeneID:107189931%2CGenbank:XP_015434112.1;Parent=rna-XM_015578626.1
NW_015374053.1	Gnomon	CDS	219256	219343	.	-	0	Name=XP_015434112.1;ID=cds-XP_015434112.1;Dbxref=GeneID:107189931%2CGenbank:XP_015434112.1;Parent=rna-XM_015578626.1
NW_015374053.1	Gnomon	CDS	219041	219127	.	-	0	Name=XP_015434112.1;ID=cds-XP_015434112.1;Dbxref=GeneID:107189931%2CGenbank:XP_015434112.1;Parent=rna-XM_015578626.1
NW_015374053.1	Gnomon	CDS	218867	218950	.	-	0	Name=XP_015434112.1;ID=cds-XP_015434112.1;Dbxref=GeneID:107189931%2CGenbank:XP_015434112.1;Parent=rna-XM_015578626.1
NW_015374053.1	Gnomon	mRNA	421667	427786	.	+	.	Name=XM_015578592.1;ID=rna-XM_015578592.1;Dbxref=GeneID:107189908%2CGenbank:XM_015578592.1;Parent=gene-LOC107189908
NW_015374053.1	Gnomon	exon	489476	490195	.	-	.	ID=exon-XM_015578579.1-1;Dbxref=GeneID:107189900%2CGenbank:XM_015578579.1;Parent=rna-XM_015578579.1
NW_015374053.1	Gnomon	exon	488964	489173	.	-	.	ID=exon-XM_015578579.1-2;Dbxref=GeneID:107189900%2CGenbank:XM_015578579.1;Parent=rna-XM_015578579.1
NW_015374053.1	Gnomon	exon	485237	485659	.	-	.	ID=exon-XM_015578579.1-3;Dbxref=GeneID:107189900%2CGenbank:XM_015578579.1;Parent=rna-XM_015578579.1
NW_015374053.1	Gnomon	exon	483593	483864	.	-	.	ID=exon-XM_015578579.1-8;Dbxref=GeneID:107189900%2CGenbank:XM_015578579.1;Parent=rna-XM_015578579.1
NW_015374053.1	Gnomon	exon	483289	483498	.	-	.	ID=exon-XM_015578579.1-9;Dbxref=GeneID:107189900%2CGenbank:XM_015578579.1;Parent=rna-XM_015578579.1
NW_015374053.1	Gnomon	exon	484939	485162	.	-	.	ID=exon-XM_015578579.1-4;Dbxref=GeneID:107189900%2CGenbank:XM_015578579.1;Parent=rna-XM_015578579.1
NW_015374053.1	Gnomon	exon	484492	484634	.	-	.	ID=exon-XM_015578579.1-5;Dbxref=GeneID:107189900%2CGenbank:XM_015578579.1;Parent=rna-XM_015578579.1
NW_015374053.1	Gnomon	exon	484226	484402	.	-	.	ID=exon-XM_015578579.1-6;Dbxref=GeneID:107189900%2CGenbank:XM_015578579.1;Parent=rna-XM_015578579.1
NW_015374053.1	Gnomon	exon	483948	484140	.	-	.	ID=exon-XM_015578579.1-7;Dbxref=GeneID:107189900%2CGenbank:XM_015578579.1;Parent=rna-XM_015578579.1
NW_015374053.1	Gnomon	mRNA	222423	224444	.	-	.	Name=XM_015578602.1;ID=rna-XM_015578602.1;Dbxref=GeneID:107189917%2CGenbank:XM_015578602.1;Note=The sequence of the model RefSeq transcript was modified relative to this genomic sequence to represent the inferred CDS: deleted 2 bases in 1 codon;Parent=gene-LOC107189917
NW_015374053.1	Gnomon	exon	361985	362178	.	-	.	ID=exon-XM_015578677.1-3;Dbxref=GeneID:107189980%2CGenbank:XM_015578677.1;Parent=rna-XM_015578677.1
NW_015374053.1	Gnomon	exon	361597	361907	.	-	.	ID=exon-XM_015578677.1-4;Dbxref=GeneID:107189980%2CGenbank:XM_015578677.1;Parent=rna-XM_015578677.1
NW_015374053.1	Gnomon	exon	364364	364583	.	-	.	ID=exon-XM_015578677.1-1;Dbxref=GeneID:107189980%2CGenbank:XM_015578677.1;Parent=rna-XM_015578677.1
NW_015374053.1	Gnomon	exon	362252	362604	.	-	.	ID=exon-XM_015578677.1-2;Dbxref=GeneID:107189980%2CGenbank:XM_015578677.1;Parent=rna-XM_015578677.1
NW_015374053.1	Gnomon	exon	359231	359536	.	-	.	ID=exon-XM_015578677.1-9;Dbxref=GeneID:107189980%2CGenbank:XM_015578677.1;Parent=rna-XM_015578677.1
NW_015374053.1	Gnomon	exon	360207	360532	.	-	.	ID=exon-XM_015578677.1-7;Dbxref=GeneID:107189980%2CGenbank:XM_015578677.1;Parent=rna-XM_015578677.1
NW_015374053.1	Gnomon	exon	359617	360136	.	-	.	ID=exon-XM_015578677.1-8;Dbxref=GeneID:107189980%2CGenbank:XM_015578677.1;Parent=rna-XM_015578677.1
NW_015374053.1	Gnomon	exon	361129	361447	.	-	.	ID=exon-XM_015578677.1-5;Dbxref=GeneID:107189980%2CGenbank:XM_015578677.1;Parent=rna-XM_015578677.1
NW_015374053.1	Gnomon	exon	360613	361045	.	-	.	ID=exon-XM_015578677.1-6;Dbxref=GeneID:107189980%2CGenbank:XM_015578677.1;Parent=rna-XM_015578677.1
NW_015374053.1	Gnomon	mRNA	83329	88821	.	-	.	Name=XM_015578696.1;ID=rna-XM_015578696.1;Dbxref=GeneID:107189989%2CGenbank:XM_015578696.1;Note=The sequence of the model RefSeq transcript was modified relative to this genomic sequence to represent the inferred CDS: deleted 1 base in 1 codon;Parent=gene-LOC107189989
NW_015374053.1	Gnomon	exon	483593	483864	.	-	.	ID=exon-XM_015578580.1-8;Dbxref=GeneID:107189900%2CGenbank:XM_015578580.1;Parent=rna-XM_015578580.1
NW_015374053.1	Gnomon	exon	483289	483498	.	-	.	ID=exon-XM_015578580.1-9;Dbxref=GeneID:107189900%2CGenbank:XM_015578580.1;Parent=rna-XM_015578580.1
NW_015374053.1	Gnomon	exon	484226	484402	.	-	.	ID=exon-XM_015578580.1-6;Dbxref=GeneID:107189900%2CGenbank:XM_015578580.1;Parent=rna-XM_015578580.1
NW_015374053.1	Gnomon	exon	483948	484140	.	-	.	ID=exon-XM_015578580.1-7;Dbxref=GeneID:107189900%2CGenbank:XM_015578580.1;Parent=rna-XM_015578580.1
NW_015374053.1	Gnomon	exon	489476	490195	.	-	.	ID=exon-XM_015578580.1-1;Dbxref=GeneID:107189900%2CGenbank:XM_015578580.1;Parent=rna-XM_015578580.1
NW_015374053.1	Gnomon	exon	484939	485162	.	-	.	ID=exon-XM_015578580.1-4;Dbxref=GeneID:107189900%2CGenbank:XM_015578580.1;Parent=rna-XM_015578580.1
NW_015374053.1	Gnomon	exon	484492	484622	.	-	.	ID=exon-XM_015578580.1-5;Dbxref=GeneID:107189900%2CGenbank:XM_015578580.1;Parent=rna-XM_015578580.1
NW_015374053.1	Gnomon	exon	488964	489173	.	-	.	ID=exon-XM_015578580.1-2;Dbxref=GeneID:107189900%2CGenbank:XM_015578580.1;Parent=rna-XM_015578580.1
NW_015374053.1	Gnomon	exon	485237	485659	.	-	.	ID=exon-XM_015578580.1-3;Dbxref=GeneID:107189900%2CGenbank:XM_015578580.1;Parent=rna-XM_015578580.1
NW_015374053.1	Gnomon	mRNA	323877	325573	.	+	.	Name=XM_015578695.1;ID=rna-XM_015578695.1;Dbxref=GeneID:107189988%2CGenbank:XM_015578695.1;Parent=gene-LOC107189988
NW_015374053.1	Gnomon	mRNA	783361	786746	.	+	.	Name=XM_015578697.1;ID=rna-XM_015578697.1;Dbxref=GeneID:107189990%2CGenbank:XM_015578697.1;Note=The sequence of the model RefSeq transcript was modified relative to this genomic sequence to represent the inferred CDS: inserted 2 bases in 1 codon;Parent=gene-LOC107189990
NW_015374053.1	Gnomon	mRNA	161481	165212	.	+	.	Name=XM_015578707.1;ID=rna-XM_015578707.1;Dbxref=GeneID:107189998%2CGenbank:XM_015578707.1;Parent=gene-LOC107189998
NW_015374053.1	Gnomon	exon	83329	84605	.	-	.	ID=exon-XM_015578696.1-11;Dbxref=GeneID:107189989%2CGenbank:XM_015578696.1;Note=The sequence of the model RefSeq transcript was modified relative to this genomic sequence to represent the inferred CDS: deleted 1 base in 1 codon;Parent=rna-XM_015578696.1
NW_015374053.1	Gnomon	exon	84720	85078	.	-	.	ID=exon-XM_015578696.1-10;Dbxref=GeneID:107189989%2CGenbank:XM_015578696.1;Note=The sequence of the model RefSeq transcript was modified relative to this genomic sequence to represent the inferred CDS: deleted 1 base in 1 codon;Parent=rna-XM_015578696.1
NW_015374053.1	Gnomon	CDS	400122	400154	.	-	0	Name=XP_015434119.1;ID=cds-XP_015434119.1;Dbxref=GeneID:107189939%2CGenbank:XP_015434119.1;Parent=rna-XM_015578633.1
NW_015374053.1	Gnomon	CDS	397875	399947	.	-	0	Name=XP_015434119.1;ID=cds-XP_015434119.1;Dbxref=GeneID:107189939%2CGenbank:XP_015434119.1;Parent=rna-XM_015578633.1
NW_015374053.1	Gnomon	exon	301919	301975	.	-	.	ID=exon-XM_015578605.1-1;Dbxref=GeneID:107189919%2CGenbank:XM_015578605.1;Parent=rna-XM_015578605.1
NW_015374053.1	Gnomon	exon	300803	300943	.	-	.	ID=exon-XM_015578605.1-2;Dbxref=GeneID:107189919%2CGenbank:XM_015578605.1;Parent=rna-XM_015578605.1
NW_015374053.1	Gnomon	exon	300448	300727	.	-	.	ID=exon-XM_015578605.1-3;Dbxref=GeneID:107189919%2CGenbank:XM_015578605.1;Parent=rna-XM_015578605.1
NW_015374053.1	Gnomon	exon	387176	387191	.	-	.	ID=exon-XM_015578676.1-1;Dbxref=GeneID:107189978%2CGenbank:XM_015578676.1;Parent=rna-XM_015578676.1
NW_015374053.1	Gnomon	exon	385971	386038	.	-	.	ID=exon-XM_015578676.1-2;Dbxref=GeneID:107189978%2CGenbank:XM_015578676.1;Parent=rna-XM_015578676.1
NW_015374053.1	Gnomon	exon	385719	385886	.	-	.	ID=exon-XM_015578676.1-3;Dbxref=GeneID:107189978%2CGenbank:XM_015578676.1;Parent=rna-XM_015578676.1
NW_015374053.1	Gnomon	exon	384950	385020	.	-	.	ID=exon-XM_015578676.1-4;Dbxref=GeneID:107189978%2CGenbank:XM_015578676.1;Parent=rna-XM_015578676.1
NW_015374053.1	Gnomon	exon	384132	384398	.	-	.	ID=exon-XM_015578676.1-5;Dbxref=GeneID:107189978%2CGenbank:XM_015578676.1;Parent=rna-XM_015578676.1
NW_015374053.1	Gnomon	exon	383420	383624	.	-	.	ID=exon-XM_015578676.1-6;Dbxref=GeneID:107189978%2CGenbank:XM_015578676.1;Parent=rna-XM_015578676.1
NW_015374053.1	Gnomon	exon	382959	383157	.	-	.	ID=exon-XM_015578676.1-7;Dbxref=GeneID:107189978%2CGenbank:XM_015578676.1;Parent=rna-XM_015578676.1
NW_015374053.1	Gnomon	exon	382367	382478	.	-	.	ID=exon-XM_015578676.1-8;Dbxref=GeneID:107189978%2CGenbank:XM_015578676.1;Parent=rna-XM_015578676.1
NW_015374053.1	Gnomon	exon	382081	382270	.	-	.	ID=exon-XM_015578676.1-9;Dbxref=GeneID:107189978%2CGenbank:XM_015578676.1;Parent=rna-XM_015578676.1
NW_015374053.1	Gnomon	mRNA	161662	165212	.	+	.	Name=XM_015578706.1;ID=rna-XM_015578706.1;Dbxref=GeneID:107189998%2CGenbank:XM_015578706.1;Parent=gene-LOC107189998
NW_015374053.1	Gnomon	mRNA	453258	454698	.	+	.	Name=XM_015578550.1;ID=rna-XM_015578550.1;Dbxref=GeneID:107189872%2CGenbank:XM_015578550.1;Parent=gene-LOC107189872
NW_015374053.1	Gnomon	mRNA	778962	781132	.	+	.	Name=XM_015578698.1;ID=rna-XM_015578698.1;Dbxref=GeneID:107189991%2CGenbank:XM_015578698.1;Parent=gene-LOC107189991
NW_015374053.1	Gnomon	exon	623249	623282	.	+	.	ID=exon-XM_015578558.1-1;Dbxref=GeneID:107189879%2CGenbank:XM_015578558.1;Parent=rna-XM_015578558.1
NW_015374053.1	Gnomon	exon	624006	624061	.	+	.	ID=exon-XM_015578558.1-2;Dbxref=GeneID:107189879%2CGenbank:XM_015578558.1;Parent=rna-XM_015578558.1
NW_015374053.1	Gnomon	mRNA	159823	161215	.	+	.	Name=XM_015578708.1;ID=rna-XM_015578708.1;Dbxref=GeneID:107189999%2CGenbank:XM_015578708.1;Parent=gene-LOC107189999
NW_015374053.1	Gnomon	exon	624937	625034	.	+	.	ID=exon-XM_015578558.1-3;Dbxref=GeneID:107189879%2CGenbank:XM_015578558.1;Parent=rna-XM_015578558.1
NW_015374053.1	Gnomon	exon	625127	625246	.	+	.	ID=exon-XM_015578558.1-4;Dbxref=GeneID:107189879%2CGenbank:XM_015578558.1;Parent=rna-XM_015578558.1
NW_015374053.1	Gnomon	exon	625337	625502	.	+	.	ID=exon-XM_015578558.1-5;Dbxref=GeneID:107189879%2CGenbank:XM_015578558.1;Parent=rna-XM_015578558.1
NW_015374053.1	Gnomon	exon	625589	625955	.	+	.	ID=exon-XM_015578558.1-6;Dbxref=GeneID:107189879%2CGenbank:XM_015578558.1;Parent=rna-XM_015578558.1
NW_015374053.1	Gnomon	mRNA	517702	518938	.	-	.	Name=XM_015578552.1;ID=rna-XM_015578552.1;Dbxref=GeneID:107189873%2CGenbank:XM_015578552.1;Parent=gene-LOC107189873
NW_015374053.1	Gnomon	CDS	913335	913710	.	-	0	Name=XP_015434117.1;ID=cds-XP_015434117.1;Dbxref=GeneID:107189937%2CGenbank:XP_015434117.1;Parent=rna-XM_015578631.1
NW_015374053.1	Gnomon	CDS	897372	897990	.	-	0	Name=XP_015434117.1;ID=cds-XP_015434117.1;Dbxref=GeneID:107189937%2CGenbank:XP_015434117.1;Parent=rna-XM_015578631.1
NW_015374053.1	Gnomon	CDS	896470	896689	.	-	0	Name=XP_015434117.1;ID=cds-XP_015434117.1;Dbxref=GeneID:107189937%2CGenbank:XP_015434117.1;Parent=rna-XM_015578631.1
NW_015374053.1	Gnomon	exon	420897	421032	.	+	.	ID=exon-XM_015578653.1-3;Dbxref=GeneID:107189954%2CGenbank:XM_015578653.1;Parent=rna-XM_015578653.1
NW_015374053.1	Gnomon	exon	418796	419038	.	+	.	ID=exon-XM_015578653.1-1;Dbxref=GeneID:107189954%2CGenbank:XM_015578653.1;Parent=rna-XM_015578653.1
NW_015374053.1	Gnomon	exon	420028	420283	.	+	.	ID=exon-XM_015578653.1-2;Dbxref=GeneID:107189954%2CGenbank:XM_015578653.1;Parent=rna-XM_015578653.1
NW_015374053.1	Gnomon	exon	318335	318626	.	+	.	ID=exon-XM_015578628.1-3;Dbxref=GeneID:107189933%2CGenbank:XM_015578628.1;Parent=rna-XM_015578628.1
NW_015374053.1	Gnomon	exon	319034	319424	.	+	.	ID=exon-XM_015578628.1-4;Dbxref=GeneID:107189933%2CGenbank:XM_015578628.1;Parent=rna-XM_015578628.1
NW_015374053.1	Gnomon	exon	319615	320028	.	+	.	ID=exon-XM_015578628.1-5;Dbxref=GeneID:107189933%2CGenbank:XM_015578628.1;Parent=rna-XM_015578628.1
NW_015374053.1	Gnomon	exon	316308	316648	.	+	.	ID=exon-XM_015578628.1-1;Dbxref=GeneID:107189933%2CGenbank:XM_015578628.1;Parent=rna-XM_015578628.1
NW_015374053.1	Gnomon	exon	317242	317436	.	+	.	ID=exon-XM_015578628.1-2;Dbxref=GeneID:107189933%2CGenbank:XM_015578628.1;Parent=rna-XM_015578628.1
NW_015374053.1	Gnomon	CDS	266933	266949	.	+	0	Name=XP_015434118.1;ID=cds-XP_015434118.1;Dbxref=GeneID:107189938%2CGenbank:XP_015434118.1;Parent=rna-XM_015578632.1
NW_015374053.1	Gnomon	CDS	267438	267645	.	+	0	Name=XP_015434118.1;ID=cds-XP_015434118.1;Dbxref=GeneID:107189938%2CGenbank:XP_015434118.1;Parent=rna-XM_015578632.1
NW_015374053.1	Gnomon	CDS	267727	268002	.	+	0	Name=XP_015434118.1;ID=cds-XP_015434118.1;Dbxref=GeneID:107189938%2CGenbank:XP_015434118.1;Parent=rna-XM_015578632.1
NW_015374053.1	Gnomon	CDS	268081	268489	.	+	0	Name=XP_015434118.1;ID=cds-XP_015434118.1;Dbxref=GeneID:107189938%2CGenbank:XP_015434118.1;Parent=rna-XM_015578632.1
NW_015374053.1	Gnomon	CDS	268568	268695	.	+	0	Name=XP_015434118.1;ID=cds-XP_015434118.1;Dbxref=GeneID:107189938%2CGenbank:XP_015434118.1;Parent=rna-XM_015578632.1
NW_015374053.1	RefSeq	region	1	1016629	.	+	.	Name=Unknown;ID=NW_015374053.1:1..1016629;Dbxref=taxon:178035
NW_015374053.1	Gnomon	mRNA	787254	788095	.	-	.	Name=XM_015578699.1;ID=rna-XM_015578699.1;Dbxref=GeneID:107189992%2CGenbank:XM_015578699.1;Parent=gene-LOC107189992
NW_015374053.1	Gnomon	mRNA	749006	754175	.	-	.	Name=XM_015578709.1;ID=rna-XM_015578709.1;Dbxref=GeneID:107190000%2CGenbank:XM_015578709.1;Parent=gene-LOC107190000
NW_015374053.1	Gnomon	mRNA	520181	520459	.	-	.	Name=XM_015578553.1;ID=rna-XM_015578553.1;Dbxref=GeneID:107189874%2CGenbank:XM_015578553.1;Parent=gene-LOC107189874
NW_015374053.1	Gnomon	CDS	89695	89838	.	+	0	Name=XP_015434116.1;ID=cds-XP_015434116.1;Dbxref=GeneID:107189935%2CGenbank:XP_015434116.1;Parent=rna-XM_015578630.1
NW_015374053.1	Gnomon	CDS	89948	90208	.	+	0	Name=XP_015434116.1;ID=cds-XP_015434116.1;Dbxref=GeneID:107189935%2CGenbank:XP_015434116.1;Parent=rna-XM_015578630.1
NW_015374053.1	Gnomon	CDS	90268	91208	.	+	0	Name=XP_015434116.1;ID=cds-XP_015434116.1;Dbxref=GeneID:107189935%2CGenbank:XP_015434116.1;Parent=rna-XM_015578630.1
NW_015374053.1	Gnomon	CDS	91299	91581	.	+	0	Name=XP_015434116.1;ID=cds-XP_015434116.1;Dbxref=GeneID:107189935%2CGenbank:XP_015434116.1;Parent=rna-XM_015578630.1
NW_015374053.1	Gnomon	CDS	91650	91823	.	+	0	Name=XP_015434116.1;ID=cds-XP_015434116.1;Dbxref=GeneID:107189935%2CGenbank:XP_015434116.1;Parent=rna-XM_015578630.1
NW_015374053.1	Gnomon	CDS	91911	92021	.	+	0	Name=XP_015434116.1;ID=cds-XP_015434116.1;Dbxref=GeneID:107189935%2CGenbank:XP_015434116.1;Parent=rna-XM_015578630.1
NW_015374053.1	Gnomon	exon	358730	359147	.	-	.	ID=exon-XM_015578677.1-10;Dbxref=GeneID:107189980%2CGenbank:XM_015578677.1;Parent=rna-XM_015578677.1
NW_015374053.1	Gnomon	exon	358118	358645	.	-	.	ID=exon-XM_015578677.1-11;Dbxref=GeneID:107189980%2CGenbank:XM_015578677.1;Parent=rna-XM_015578677.1
NW_015374053.1	Gnomon	exon	820164	820295	.	+	.	ID=exon-XM_015578722.1-10;Dbxref=GeneID:107190006%2CGenbank:XM_015578722.1;Parent=rna-XM_015578722.1
NW_015374053.1	Gnomon	exon	820372	820541	.	+	.	ID=exon-XM_015578722.1-11;Dbxref=GeneID:107190006%2CGenbank:XM_015578722.1;Parent=rna-XM_015578722.1
NW_015374053.1	Gnomon	exon	820573	820948	.	+	.	ID=exon-XM_015578722.1-12;Dbxref=GeneID:107190006%2CGenbank:XM_015578722.1;Parent=rna-XM_015578722.1
NW_015374053.1	Gnomon	exon	821177	821352	.	+	.	ID=exon-XM_015578722.1-13;Dbxref=GeneID:107190006%2CGenbank:XM_015578722.1;Parent=rna-XM_015578722.1
NW_015374053.1	Gnomon	exon	821424	821796	.	+	.	ID=exon-XM_015578722.1-14;Dbxref=GeneID:107190006%2CGenbank:XM_015578722.1;Parent=rna-XM_015578722.1
NW_015374053.1	Gnomon	exon	821863	822013	.	+	.	ID=exon-XM_015578722.1-15;Dbxref=GeneID:107190006%2CGenbank:XM_015578722.1;Parent=rna-XM_015578722.1
NW_015374053.1	Gnomon	exon	822087	822262	.	+	.	ID=exon-XM_015578722.1-16;Dbxref=GeneID:107190006%2CGenbank:XM_015578722.1;Parent=rna-XM_015578722.1
NW_015374053.1	Gnomon	exon	822341	822724	.	+	.	ID=exon-XM_015578722.1-17;Dbxref=GeneID:107190006%2CGenbank:XM_015578722.1;Parent=rna-XM_015578722.1
NW_015374053.1	Gnomon	exon	822803	823006	.	+	.	ID=exon-XM_015578722.1-18;Dbxref=GeneID:107190006%2CGenbank:XM_015578722.1;Parent=rna-XM_015578722.1
NW_015374053.1	Gnomon	exon	823091	823361	.	+	.	ID=exon-XM_015578722.1-19;Dbxref=GeneID:107190006%2CGenbank:XM_015578722.1;Parent=rna-XM_015578722.1
NW_015374053.1	Gnomon	exon	823444	823833	.	+	.	ID=exon-XM_015578722.1-20;Dbxref=GeneID:107190006%2CGenbank:XM_015578722.1;Parent=rna-XM_015578722.1
NW_015374053.1	Gnomon	exon	823910	824371	.	+	.	ID=exon-XM_015578722.1-21;Dbxref=GeneID:107190006%2CGenbank:XM_015578722.1;Parent=rna-XM_015578722.1
NW_015374053.1	Gnomon	exon	824440	824775	.	+	.	ID=exon-XM_015578722.1-22;Dbxref=GeneID:107190006%2CGenbank:XM_015578722.1;Parent=rna-XM_015578722.1
NW_015374053.1	Gnomon	transcript	250821	255787	.	+	.	Name=XR_001516239.1;ID=rna-XR_001516239.1;Dbxref=GeneID:107189984%2CGenbank:XR_001516239.1;Parent=gene-LOC107189984
NW_015374053.1	Gnomon	CDS	811971	812003	.	-	0	Name=XP_015434061.1;ID=cds-XP_015434061.1;Dbxref=GeneID:107189896%2CGenbank:XP_015434061.1;Parent=rna-XM_015578575.1
NW_015374053.1	Gnomon	CDS	811792	811899	.	-	0	Name=XP_015434061.1;ID=cds-XP_015434061.1;Dbxref=GeneID:107189896%2CGenbank:XP_015434061.1;Parent=rna-XM_015578575.1
NW_015374053.1	Gnomon	CDS	808391	808591	.	-	0	Name=XP_015434061.1;ID=cds-XP_015434061.1;Dbxref=GeneID:107189896%2CGenbank:XP_015434061.1;Parent=rna-XM_015578575.1
NW_015374053.1	Gnomon	CDS	808186	808326	.	-	0	Name=XP_015434061.1;ID=cds-XP_015434061.1;Dbxref=GeneID:107189896%2CGenbank:XP_015434061.1;Parent=rna-XM_015578575.1
NW_015374053.1	Gnomon	CDS	807997	808087	.	-	0	Name=XP_015434061.1;ID=cds-XP_015434061.1;Dbxref=GeneID:107189896%2CGenbank:XP_015434061.1;Parent=rna-XM_015578575.1
NW_015374053.1	Gnomon	CDS	807776	807930	.	-	0	Name=XP_015434061.1;ID=cds-XP_015434061.1;Dbxref=GeneID:107189896%2CGenbank:XP_015434061.1;Parent=rna-XM_015578575.1
NW_015374053.1	Gnomon	CDS	807401	807693	.	-	0	Name=XP_015434061.1;ID=cds-XP_015434061.1;Dbxref=GeneID:107189896%2CGenbank:XP_015434061.1;Parent=rna-XM_015578575.1
NW_015374053.1	Gnomon	CDS	807124	807318	.	-	0	Name=XP_015434061.1;ID=cds-XP_015434061.1;Dbxref=GeneID:107189896%2CGenbank:XP_015434061.1;Parent=rna-XM_015578575.1
NW_015374053.1	Gnomon	CDS	806965	807051	.	-	0	Name=XP_015434061.1;ID=cds-XP_015434061.1;Dbxref=GeneID:107189896%2CGenbank:XP_015434061.1;Parent=rna-XM_015578575.1
NW_015374053.1	Gnomon	CDS	806700	806888	.	-	0	Name=XP_015434061.1;ID=cds-XP_015434061.1;Dbxref=GeneID:107189896%2CGenbank:XP_015434061.1;Parent=rna-XM_015578575.1
NW_015374053.1	Gnomon	CDS	806524	806609	.	-	0	Name=XP_015434061.1;ID=cds-XP_015434061.1;Dbxref=GeneID:107189896%2CGenbank:XP_015434061.1;Parent=rna-XM_015578575.1
NW_015374053.1	Gnomon	CDS	806318	806455	.	-	0	Name=XP_015434061.1;ID=cds-XP_015434061.1;Dbxref=GeneID:107189896%2CGenbank:XP_015434061.1;Parent=rna-XM_015578575.1
NW_015374053.1	Gnomon	CDS	804898	805132	.	-	0	Name=XP_015434061.1;ID=cds-XP_015434061.1;Dbxref=GeneID:107189896%2CGenbank:XP_015434061.1;Parent=rna-XM_015578575.1
NW_015374053.1	Gnomon	CDS	804617	804825	.	-	0	Name=XP_015434061.1;ID=cds-XP_015434061.1;Dbxref=GeneID:107189896%2CGenbank:XP_015434061.1;Parent=rna-XM_015578575.1
NW_015374053.1	Gnomon	CDS	804306	804532	.	-	0	Name=XP_015434061.1;ID=cds-XP_015434061.1;Dbxref=GeneID:107189896%2CGenbank:XP_015434061.1;Parent=rna-XM_015578575.1
NW_015374053.1	Gnomon	CDS	804088	804224	.	-	0	Name=XP_015434061.1;ID=cds-XP_015434061.1;Dbxref=GeneID:107189896%2CGenbank:XP_015434061.1;Parent=rna-XM_015578575.1
NW_015374053.1	Gnomon	CDS	803904	804018	.	-	0	Name=XP_015434061.1;ID=cds-XP_015434061.1;Dbxref=GeneID:107189896%2CGenbank:XP_015434061.1;Parent=rna-XM_015578575.1
NW_015374053.1	Gnomon	CDS	803582	803821	.	-	0	Name=XP_015434061.1;ID=cds-XP_015434061.1;Dbxref=GeneID:107189896%2CGenbank:XP_015434061.1;Parent=rna-XM_015578575.1
NW_015374053.1	Gnomon	CDS	803387	803506	.	-	0	Name=XP_015434061.1;ID=cds-XP_015434061.1;Dbxref=GeneID:107189896%2CGenbank:XP_015434061.1;Parent=rna-XM_015578575.1
NW_015374053.1	Gnomon	CDS	803155	803312	.	-	0	Name=XP_015434061.1;ID=cds-XP_015434061.1;Dbxref=GeneID:107189896%2CGenbank:XP_015434061.1;Parent=rna-XM_015578575.1
NW_015374053.1	Gnomon	CDS	802927	803075	.	-	0	Name=XP_015434061.1;ID=cds-XP_015434061.1;Dbxref=GeneID:107189896%2CGenbank:XP_015434061.1;Parent=rna-XM_015578575.1
NW_015374053.1	Gnomon	CDS	802564	802611	.	-	0	Name=XP_015434061.1;ID=cds-XP_015434061.1;Dbxref=GeneID:107189896%2CGenbank:XP_015434061.1;Parent=rna-XM_015578575.1
NW_015374053.1	Gnomon	CDS	799270	799491	.	-	0	Name=XP_015434061.1;ID=cds-XP_015434061.1;Dbxref=GeneID:107189896%2CGenbank:XP_015434061.1;Parent=rna-XM_015578575.1
NW_015374053.1	Gnomon	CDS	798873	799146	.	-	0	Name=XP_015434061.1;ID=cds-XP_015434061.1;Dbxref=GeneID:107189896%2CGenbank:XP_015434061.1;Parent=rna-XM_015578575.1
NW_015374053.1	Gnomon	CDS	798607	798698	.	-	0	Name=XP_015434061.1;ID=cds-XP_015434061.1;Dbxref=GeneID:107189896%2CGenbank:XP_015434061.1;Parent=rna-XM_015578575.1
NW_015374053.1	Gnomon	CDS	798421	798532	.	-	0	Name=XP_015434061.1;ID=cds-XP_015434061.1;Dbxref=GeneID:107189896%2CGenbank:XP_015434061.1;Parent=rna-XM_015578575.1
NW_015374053.1	Gnomon	CDS	797987	798355	.	-	0	Name=XP_015434061.1;ID=cds-XP_015434061.1;Dbxref=GeneID:107189896%2CGenbank:XP_015434061.1;Parent=rna-XM_015578575.1
NW_015374053.1	Gnomon	CDS	797248	797719	.	-	0	Name=XP_015434061.1;ID=cds-XP_015434061.1;Dbxref=GeneID:107189896%2CGenbank:XP_015434061.1;Parent=rna-XM_015578575.1
NW_015374053.1	Gnomon	mRNA	329249	347474	.	-	.	Name=XM_015578691.1;ID=rna-XM_015578691.1;Dbxref=GeneID:107189987%2CGenbank:XM_015578691.1;Parent=gene-LOC107189987
NW_015374053.1	Gnomon	exon	787405	787447	.	-	.	ID=exon-XM_015578699.1-5;Dbxref=GeneID:107189992%2CGenbank:XM_015578699.1;Parent=rna-XM_015578699.1
NW_015374053.1	Gnomon	exon	787254	787325	.	-	.	ID=exon-XM_015578699.1-6;Dbxref=GeneID:107189992%2CGenbank:XM_015578699.1;Parent=rna-XM_015578699.1
NW_015374053.1	Gnomon	exon	787913	788095	.	-	.	ID=exon-XM_015578699.1-1;Dbxref=GeneID:107189992%2CGenbank:XM_015578699.1;Parent=rna-XM_015578699.1
NW_015374053.1	Gnomon	exon	787779	787838	.	-	.	ID=exon-XM_015578699.1-2;Dbxref=GeneID:107189992%2CGenbank:XM_015578699.1;Parent=rna-XM_015578699.1
NW_015374053.1	Gnomon	exon	787635	787680	.	-	.	ID=exon-XM_015578699.1-3;Dbxref=GeneID:107189992%2CGenbank:XM_015578699.1;Parent=rna-XM_015578699.1
NW_015374053.1	Gnomon	exon	787508	787557	.	-	.	ID=exon-XM_015578699.1-4;Dbxref=GeneID:107189992%2CGenbank:XM_015578699.1;Parent=rna-XM_015578699.1
NW_015374053.1	Gnomon	mRNA	770313	775163	.	-	.	Name=XM_015578701.1;ID=rna-XM_015578701.1;Dbxref=GeneID:107189995%2CGenbank:XM_015578701.1;Parent=gene-LOC107189995
NW_015374053.1	Gnomon	exon	775021	775163	.	-	.	ID=exon-XM_015578701.1-1;Dbxref=GeneID:107189995%2CGenbank:XM_015578701.1;Parent=rna-XM_015578701.1
NW_015374053.1	Gnomon	exon	774175	774289	.	-	.	ID=exon-XM_015578701.1-2;Dbxref=GeneID:107189995%2CGenbank:XM_015578701.1;Parent=rna-XM_015578701.1
NW_015374053.1	Gnomon	CDS	666789	667574	.	+	0	Name=XP_015434062.1;ID=cds-XP_015434062.1;Dbxref=GeneID:107189897%2CGenbank:XP_015434062.1;Parent=rna-XM_015578576.1
NW_015374053.1	Gnomon	CDS	668497	668592	.	+	0	Name=XP_015434062.1;ID=cds-XP_015434062.1;Dbxref=GeneID:107189897%2CGenbank:XP_015434062.1;Parent=rna-XM_015578576.1
NW_015374053.1	Gnomon	CDS	668952	669131	.	+	0	Name=XP_015434062.1;ID=cds-XP_015434062.1;Dbxref=GeneID:107189897%2CGenbank:XP_015434062.1;Parent=rna-XM_015578576.1
NW_015374053.1	Gnomon	CDS	669577	669786	.	+	0	Name=XP_015434062.1;ID=cds-XP_015434062.1;Dbxref=GeneID:107189897%2CGenbank:XP_015434062.1;Parent=rna-XM_015578576.1
NW_015374053.1	Gnomon	CDS	669985	670235	.	+	0	Name=XP_015434062.1;ID=cds-XP_015434062.1;Dbxref=GeneID:107189897%2CGenbank:XP_015434062.1;Parent=rna-XM_015578576.1
NW_015374053.1	Gnomon	CDS	670606	670795	.	+	0	Name=XP_015434062.1;ID=cds-XP_015434062.1;Dbxref=GeneID:107189897%2CGenbank:XP_015434062.1;Parent=rna-XM_015578576.1
NW_015374053.1	Gnomon	CDS	671018	671213	.	+	0	Name=XP_015434062.1;ID=cds-XP_015434062.1;Dbxref=GeneID:107189897%2CGenbank:XP_015434062.1;Parent=rna-XM_015578576.1
NW_015374053.1	Gnomon	CDS	672989	673083	.	+	0	Name=XP_015434062.1;ID=cds-XP_015434062.1;Dbxref=GeneID:107189897%2CGenbank:XP_015434062.1;Parent=rna-XM_015578576.1
NW_015374053.1	Gnomon	CDS	673248	673271	.	+	0	Name=XP_015434062.1;ID=cds-XP_015434062.1;Dbxref=GeneID:107189897%2CGenbank:XP_015434062.1;Parent=rna-XM_015578576.1
NW_015374053.1	Gnomon	CDS	674226	674270	.	+	0	Name=XP_015434062.1;ID=cds-XP_015434062.1;Dbxref=GeneID:107189897%2CGenbank:XP_015434062.1;Parent=rna-XM_015578576.1
NW_015374053.1	Gnomon	CDS	674977	675043	.	+	0	Name=XP_015434062.1;ID=cds-XP_015434062.1;Dbxref=GeneID:107189897%2CGenbank:XP_015434062.1;Parent=rna-XM_015578576.1
NW_015374053.1	Gnomon	CDS	675117	675284	.	+	0	Name=XP_015434062.1;ID=cds-XP_015434062.1;Dbxref=GeneID:107189897%2CGenbank:XP_015434062.1;Parent=rna-XM_015578576.1
NW_015374053.1	Gnomon	CDS	676401	676545	.	+	0	Name=XP_015434062.1;ID=cds-XP_015434062.1;Dbxref=GeneID:107189897%2CGenbank:XP_015434062.1;Parent=rna-XM_015578576.1
NW_015374053.1	Gnomon	CDS	676640	676747	.	+	0	Name=XP_015434062.1;ID=cds-XP_015434062.1;Dbxref=GeneID:107189897%2CGenbank:XP_015434062.1;Parent=rna-XM_015578576.1
NW_015374053.1	Gnomon	CDS	676864	677022	.	+	0	Name=XP_015434062.1;ID=cds-XP_015434062.1;Dbxref=GeneID:107189897%2CGenbank:XP_015434062.1;Parent=rna-XM_015578576.1
NW_015374053.1	Gnomon	CDS	678063	678120	.	+	0	Name=XP_015434062.1;ID=cds-XP_015434062.1;Dbxref=GeneID:107189897%2CGenbank:XP_015434062.1;Parent=rna-XM_015578576.1
NW_015374053.1	Gnomon	exon	770313	770567	.	-	.	ID=exon-XM_015578701.1-5;Dbxref=GeneID:107189995%2CGenbank:XM_015578701.1;Parent=rna-XM_015578701.1
NW_015374053.1	Gnomon	exon	773744	774058	.	-	.	ID=exon-XM_015578701.1-3;Dbxref=GeneID:107189995%2CGenbank:XM_015578701.1;Parent=rna-XM_015578701.1
NW_015374053.1	Gnomon	exon	770658	770831	.	-	.	ID=exon-XM_015578701.1-4;Dbxref=GeneID:107189995%2CGenbank:XM_015578701.1;Parent=rna-XM_015578701.1
NW_015374053.1	Gnomon	mRNA	114744	117265	.	-	.	Name=XM_015578597.1;ID=rna-XM_015578597.1;Dbxref=GeneID:107189914%2CGenbank:XM_015578597.1;Parent=gene-LOC107189914
NW_015374053.1	Gnomon	mRNA	300475	301527	.	-	.	Name=XM_015578607.1;ID=rna-XM_015578607.1;Dbxref=GeneID:107189919%2CGenbank:XM_015578607.1;Parent=gene-LOC107189919
NW_015374053.1	Gnomon	exon	151870	151888	.	+	.	ID=exon-XM_015578629.1-1;Dbxref=GeneID:107189934%2CGenbank:XM_015578629.1;Parent=rna-XM_015578629.1
NW_015374053.1	Gnomon	exon	153021	153240	.	+	.	ID=exon-XM_015578629.1-4;Dbxref=GeneID:107189934%2CGenbank:XM_015578629.1;Parent=rna-XM_015578629.1
NW_015374053.1	Gnomon	exon	153314	153438	.	+	.	ID=exon-XM_015578629.1-5;Dbxref=GeneID:107189934%2CGenbank:XM_015578629.1;Parent=rna-XM_015578629.1
NW_015374053.1	Gnomon	exon	152067	152287	.	+	.	ID=exon-XM_015578629.1-2;Dbxref=GeneID:107189934%2CGenbank:XM_015578629.1;Parent=rna-XM_015578629.1
NW_015374053.1	Gnomon	exon	152420	152950	.	+	.	ID=exon-XM_015578629.1-3;Dbxref=GeneID:107189934%2CGenbank:XM_015578629.1;Parent=rna-XM_015578629.1
NW_015374053.1	Gnomon	exon	153877	154039	.	+	.	ID=exon-XM_015578629.1-8;Dbxref=GeneID:107189934%2CGenbank:XM_015578629.1;Parent=rna-XM_015578629.1
NW_015374053.1	Gnomon	exon	154100	154302	.	+	.	ID=exon-XM_015578629.1-9;Dbxref=GeneID:107189934%2CGenbank:XM_015578629.1;Parent=rna-XM_015578629.1
NW_015374053.1	Gnomon	exon	153516	153600	.	+	.	ID=exon-XM_015578629.1-6;Dbxref=GeneID:107189934%2CGenbank:XM_015578629.1;Parent=rna-XM_015578629.1
NW_015374053.1	Gnomon	exon	153687	153802	.	+	.	ID=exon-XM_015578629.1-7;Dbxref=GeneID:107189934%2CGenbank:XM_015578629.1;Parent=rna-XM_015578629.1
NW_015374053.1	Gnomon	exon	305675	305920	.	+	.	ID=exon-XM_015578703.1-10;Dbxref=GeneID:107189997%2CGenbank:XM_015578703.1;Note=The sequence of the model RefSeq transcript was modified relative to this genomic sequence to represent the inferred CDS: deleted 2 bases in 1 codon;Parent=rna-XM_015578703.1
NW_015374053.1	Gnomon	exon	306000	306690	.	+	.	ID=exon-XM_015578703.1-11;Dbxref=GeneID:107189997%2CGenbank:XM_015578703.1;Note=The sequence of the model RefSeq transcript was modified relative to this genomic sequence to represent the inferred CDS: deleted 2 bases in 1 codon;Parent=rna-XM_015578703.1
NW_015374053.1	Gnomon	exon	306693	308435	.	+	.	ID=exon-XM_015578703.1-12;Dbxref=GeneID:107189997%2CGenbank:XM_015578703.1;Note=The sequence of the model RefSeq transcript was modified relative to this genomic sequence to represent the inferred CDS: deleted 2 bases in 1 codon;Parent=rna-XM_015578703.1
NW_015374053.1	Gnomon	exon	308797	309150	.	+	.	ID=exon-XM_015578703.1-13;Dbxref=GeneID:107189997%2CGenbank:XM_015578703.1;Note=The sequence of the model RefSeq transcript was modified relative to this genomic sequence to represent the inferred CDS: deleted 2 bases in 1 codon;Parent=rna-XM_015578703.1
NW_015374053.1	Gnomon	transcript	250821	265267	.	+	.	Name=XR_001516238.1;ID=rna-XR_001516238.1;Dbxref=GeneID:107189984%2CGenbank:XR_001516238.1;Parent=gene-LOC107189984
NW_015374053.1	Gnomon	mRNA	110313	112725	.	+	.	Name=XM_015578599.1;ID=rna-XM_015578599.1;Dbxref=GeneID:107189915%2CGenbank:XM_015578599.1;Parent=gene-LOC107189915
NW_015374053.1	Gnomon	mRNA	924825	932408	.	-	.	Name=XM_015578609.1;ID=rna-XM_015578609.1;Dbxref=GeneID:107189921%2CGenbank:XM_015578609.1;Parent=gene-LOC107189921
NW_015374053.1	Gnomon	CDS	997252	997490	.	+	0	Name=XP_015434060.1;ID=cds-XP_015434060.1;Dbxref=GeneID:107189895%2CGenbank:XP_015434060.1;Parent=rna-XM_015578574.1
NW_015374053.1	Gnomon	CDS	997871	998055	.	+	0	Name=XP_015434060.1;ID=cds-XP_015434060.1;Dbxref=GeneID:107189895%2CGenbank:XP_015434060.1;Parent=rna-XM_015578574.1
NW_015374053.1	Gnomon	CDS	998151	998434	.	+	0	Name=XP_015434060.1;ID=cds-XP_015434060.1;Dbxref=GeneID:107189895%2CGenbank:XP_015434060.1;Parent=rna-XM_015578574.1
NW_015374053.1	Gnomon	exon	419974	420283	.	+	.	ID=exon-XM_015578652.1-2;Dbxref=GeneID:107189954%2CGenbank:XM_015578652.1;Parent=rna-XM_015578652.1
NW_015374053.1	Gnomon	exon	420897	421032	.	+	.	ID=exon-XM_015578652.1-3;Dbxref=GeneID:107189954%2CGenbank:XM_015578652.1;Parent=rna-XM_015578652.1
NW_015374053.1	Gnomon	exon	418796	419038	.	+	.	ID=exon-XM_015578652.1-1;Dbxref=GeneID:107189954%2CGenbank:XM_015578652.1;Parent=rna-XM_015578652.1
NW_015374053.1	Gnomon	mRNA	270318	295803	.	+	.	Name=XM_015578702.1;ID=rna-XM_015578702.1;Dbxref=GeneID:107189996%2CGenbank:XM_015578702.1;Note=The sequence of the model RefSeq transcript was modified relative to this genomic sequence to represent the inferred CDS: inserted 2 bases in 2 codons;Parent=gene-LOC107189996
NW_015374053.1	Gnomon	mRNA	300448	301132	.	-	.	Name=XM_015578608.1;ID=rna-XM_015578608.1;Dbxref=GeneID:107189919%2CGenbank:XM_015578608.1;Parent=gene-LOC107189919
NW_015374053.1	Gnomon	exon	484492	484634	.	-	.	ID=exon-XM_015578581.1-5;Dbxref=GeneID:107189900%2CGenbank:XM_015578581.1;Parent=rna-XM_015578581.1
NW_015374053.1	Gnomon	exon	484226	484402	.	-	.	ID=exon-XM_015578581.1-6;Dbxref=GeneID:107189900%2CGenbank:XM_015578581.1;Parent=rna-XM_015578581.1
NW_015374053.1	Gnomon	exon	483948	484140	.	-	.	ID=exon-XM_015578581.1-7;Dbxref=GeneID:107189900%2CGenbank:XM_015578581.1;Parent=rna-XM_015578581.1
NW_015374053.1	Gnomon	exon	483593	483864	.	-	.	ID=exon-XM_015578581.1-8;Dbxref=GeneID:107189900%2CGenbank:XM_015578581.1;Parent=rna-XM_015578581.1
NW_015374053.1	Gnomon	exon	483289	483498	.	-	.	ID=exon-XM_015578581.1-9;Dbxref=GeneID:107189900%2CGenbank:XM_015578581.1;Parent=rna-XM_015578581.1
NW_015374053.1	Gnomon	exon	489476	490195	.	-	.	ID=exon-XM_015578581.1-1;Dbxref=GeneID:107189900%2CGenbank:XM_015578581.1;Parent=rna-XM_015578581.1
NW_015374053.1	Gnomon	exon	488964	489173	.	-	.	ID=exon-XM_015578581.1-2;Dbxref=GeneID:107189900%2CGenbank:XM_015578581.1;Parent=rna-XM_015578581.1
NW_015374053.1	Gnomon	exon	485237	485659	.	-	.	ID=exon-XM_015578581.1-3;Dbxref=GeneID:107189900%2CGenbank:XM_015578581.1;Parent=rna-XM_015578581.1
NW_015374053.1	Gnomon	exon	484960	485162	.	-	.	ID=exon-XM_015578581.1-4;Dbxref=GeneID:107189900%2CGenbank:XM_015578581.1;Parent=rna-XM_015578581.1
NW_015374053.1	Gnomon	mRNA	329249	336828	.	-	.	Name=XM_015578693.1;ID=rna-XM_015578693.1;Dbxref=GeneID:107189987%2CGenbank:XM_015578693.1;Parent=gene-LOC107189987
NW_015374053.1	Gnomon	mRNA	302086	309150	.	+	.	Name=XM_015578703.1;ID=rna-XM_015578703.1;Dbxref=GeneID:107189997%2CGenbank:XM_015578703.1;Note=The sequence of the model RefSeq transcript was modified relative to this genomic sequence to represent the inferred CDS: deleted 2 bases in 1 codon;Parent=gene-LOC107189997
NW_015374053.1	Gnomon	mRNA	329249	336658	.	-	.	Name=XM_015578694.1;ID=rna-XM_015578694.1;Dbxref=GeneID:107189987%2CGenbank:XM_015578694.1;Parent=gene-LOC107189987
NW_015374053.1	Gnomon	mRNA	1010840	1011843	.	+	.	Name=XM_015578665.1;ID=rna-XM_015578665.1;Dbxref=GeneID:107189966%2CGenbank:XM_015578665.1;Parent=gene-LOC107189966
NW_015374053.1	Gnomon	CDS	452670	452730	.	-	0	Name=XP_015434160.1;ID=cds-XP_015434160.1;Dbxref=GeneID:107189976%2CGenbank:XP_015434160.1;Parent=rna-XM_015578674.1
NW_015374053.1	Gnomon	CDS	451332	451525	.	-	0	Name=XP_015434160.1;ID=cds-XP_015434160.1;Dbxref=GeneID:107189976%2CGenbank:XP_015434160.1;Parent=rna-XM_015578674.1
NW_015374053.1	Gnomon	CDS	450967	451129	.	-	0	Name=XP_015434160.1;ID=cds-XP_015434160.1;Dbxref=GeneID:107189976%2CGenbank:XP_015434160.1;Parent=rna-XM_015578674.1
NW_015374053.1	Gnomon	CDS	450686	450834	.	-	0	Name=XP_015434160.1;ID=cds-XP_015434160.1;Dbxref=GeneID:107189976%2CGenbank:XP_015434160.1;Parent=rna-XM_015578674.1
NW_015374053.1	Gnomon	CDS	450251	450601	.	-	0	Name=XP_015434160.1;ID=cds-XP_015434160.1;Dbxref=GeneID:107189976%2CGenbank:XP_015434160.1;Parent=rna-XM_015578674.1
NW_015374053.1	Gnomon	CDS	450025	450168	.	-	0	Name=XP_015434160.1;ID=cds-XP_015434160.1;Dbxref=GeneID:107189976%2CGenbank:XP_015434160.1;Parent=rna-XM_015578674.1
NW_015374053.1	Gnomon	exon	528323	528847	.	-	.	ID=exon-XM_015578615.1-6;Dbxref=GeneID:107189923%2CGenbank:XM_015578615.1;Note=The sequence of the model RefSeq transcript was modified relative to this genomic sequence to represent the inferred CDS: inserted 2 bases in 1 codon;Parent=rna-XM_015578615.1
NW_015374053.1	Gnomon	gene	724295	726914	.	-	.	Name=LOC107189885;ID=gene-LOC107189885;Dbxref=GeneID:107189885
NW_015374053.1	Gnomon	exon	528907	529049	.	-	.	ID=exon-XM_015578615.1-5;Dbxref=GeneID:107189923%2CGenbank:XM_015578615.1;Note=The sequence of the model RefSeq transcript was modified relative to this genomic sequence to represent the inferred CDS: inserted 2 bases in 1 codon;Parent=rna-XM_015578615.1
NW_015374053.1	Gnomon	gene	714625	720406	.	+	.	Name=LOC107189884;ID=gene-LOC107189884;Dbxref=GeneID:107189884
NW_015374053.1	Gnomon	exon	527836	528015	.	-	.	ID=exon-XM_015578615.1-8;Dbxref=GeneID:107189923%2CGenbank:XM_015578615.1;Note=The sequence of the model RefSeq transcript was modified relative to this genomic sequence to represent the inferred CDS: inserted 2 bases in 1 codon;Parent=rna-XM_015578615.1
NW_015374053.1	Gnomon	gene	705710	710296	.	+	.	Name=LOC107189883;ID=gene-LOC107189883;Dbxref=GeneID:107189883
NW_015374053.1	Gnomon	exon	528090	528259	.	-	.	ID=exon-XM_015578615.1-7;Dbxref=GeneID:107189923%2CGenbank:XM_015578615.1;Note=The sequence of the model RefSeq transcript was modified relative to this genomic sequence to represent the inferred CDS: inserted 2 bases in 1 codon;Parent=rna-XM_015578615.1
NW_015374053.1	Gnomon	gene	698128	700912	.	+	.	Name=LOC107189882;ID=gene-LOC107189882;Dbxref=GeneID:107189882
NW_015374053.1	Gnomon	exon	529802	529930	.	-	.	ID=exon-XM_015578615.1-2;Dbxref=GeneID:107189923%2CGenbank:XM_015578615.1;Note=The sequence of the model RefSeq transcript was modified relative to this genomic sequence to represent the inferred CDS: inserted 2 bases in 1 codon;Parent=rna-XM_015578615.1
NW_015374053.1	Gnomon	gene	949053	956242	.	+	.	Name=LOC107189889;ID=gene-LOC107189889;Dbxref=GeneID:107189889
NW_015374053.1	Gnomon	exon	530194	530455	.	-	.	ID=exon-XM_015578615.1-1;Dbxref=GeneID:107189923%2CGenbank:XM_015578615.1;Note=The sequence of the model RefSeq transcript was modified relative to this genomic sequence to represent the inferred CDS: inserted 2 bases in 1 codon;Parent=rna-XM_015578615.1
NW_015374053.1	Gnomon	gene	947381	948770	.	-	.	Name=LOC107189888;ID=gene-LOC107189888;Dbxref=GeneID:107189888
NW_015374053.1	Gnomon	exon	529051	529315	.	-	.	ID=exon-XM_015578615.1-4;Dbxref=GeneID:107189923%2CGenbank:XM_015578615.1;Note=The sequence of the model RefSeq transcript was modified relative to this genomic sequence to represent the inferred CDS: inserted 2 bases in 1 codon;Parent=rna-XM_015578615.1
NW_015374053.1	Gnomon	gene	843597	877414	.	-	.	Name=LOC107189887;ID=gene-LOC107189887;Dbxref=GeneID:107189887
NW_015374053.1	Gnomon	exon	529397	529595	.	-	.	ID=exon-XM_015578615.1-3;Dbxref=GeneID:107189923%2CGenbank:XM_015578615.1;Note=The sequence of the model RefSeq transcript was modified relative to this genomic sequence to represent the inferred CDS: inserted 2 bases in 1 codon;Parent=rna-XM_015578615.1
NW_015374053.1	Gnomon	gene	731613	733759	.	+	.	Name=LOC107189886;ID=gene-LOC107189886;Dbxref=GeneID:107189886
NW_015374053.1	Gnomon	exon	527540	527749	.	-	.	ID=exon-XM_015578615.1-9;Dbxref=GeneID:107189923%2CGenbank:XM_015578615.1;Note=The sequence of the model RefSeq transcript was modified relative to this genomic sequence to represent the inferred CDS: inserted 2 bases in 1 codon;Parent=rna-XM_015578615.1
NW_015374053.1	Gnomon	gene	692894	693808	.	+	.	Name=LOC107189881;ID=gene-LOC107189881;Dbxref=GeneID:107189881
NW_015374053.1	Gnomon	gene	797063	812604	.	-	.	Name=LOC107189896;ID=gene-LOC107189896;Dbxref=GeneID:107189896
NW_015374053.1	Gnomon	gene	996810	998434	.	+	.	Name=LOC107189895;ID=gene-LOC107189895;Dbxref=GeneID:107189895
NW_015374053.1	Gnomon	exon	206279	206438	.	+	.	ID=exon-XM_015578715.1-9;Dbxref=GeneID:107190002%2CGenbank:XM_015578715.1;Parent=rna-XM_015578715.1
NW_015374053.1	Gnomon	gene	995522	996186	.	-	.	Name=LOC107189894;ID=gene-LOC107189894;Dbxref=GeneID:107189894
NW_015374053.1	Gnomon	exon	205500	205643	.	+	.	ID=exon-XM_015578715.1-8;Dbxref=GeneID:107190002%2CGenbank:XM_015578715.1;Parent=rna-XM_015578715.1
NW_015374053.1	Gnomon	gene	991141	995274	.	+	.	Name=LOC107189893;ID=gene-LOC107189893;Dbxref=GeneID:107189893
NW_015374053.1	Gnomon	gene	733722	738975	.	-	.	Name=LOC107189899;ID=gene-LOC107189899;Dbxref=GeneID:107189899
NW_015374053.1	Gnomon	gene	828571	831661	.	+	.	Name=LOC107189898;ID=gene-LOC107189898;Dbxref=GeneID:107189898
NW_015374053.1	Gnomon	gene	666750	678313	.	+	.	Name=LOC107189897;ID=gene-LOC107189897;Dbxref=GeneID:107189897
NW_015374053.1	Gnomon	exon	201688	201852	.	+	.	ID=exon-XM_015578715.1-3;Dbxref=GeneID:107190002%2CGenbank:XM_015578715.1;Parent=rna-XM_015578715.1
NW_015374053.1	Gnomon	exon	201453	201554	.	+	.	ID=exon-XM_015578715.1-2;Dbxref=GeneID:107190002%2CGenbank:XM_015578715.1;Parent=rna-XM_015578715.1
NW_015374053.1	Gnomon	exon	177902	179184	.	+	.	ID=exon-XM_015578715.1-1;Dbxref=GeneID:107190002%2CGenbank:XM_015578715.1;Parent=rna-XM_015578715.1
NW_015374053.1	Gnomon	exon	205137	205424	.	+	.	ID=exon-XM_015578715.1-7;Dbxref=GeneID:107190002%2CGenbank:XM_015578715.1;Parent=rna-XM_015578715.1
NW_015374053.1	Gnomon	exon	203523	203744	.	+	.	ID=exon-XM_015578715.1-6;Dbxref=GeneID:107190002%2CGenbank:XM_015578715.1;Parent=rna-XM_015578715.1
NW_015374053.1	Gnomon	exon	202332	202427	.	+	.	ID=exon-XM_015578715.1-5;Dbxref=GeneID:107190002%2CGenbank:XM_015578715.1;Parent=rna-XM_015578715.1
NW_015374053.1	Gnomon	exon	202137	202211	.	+	.	ID=exon-XM_015578715.1-4;Dbxref=GeneID:107190002%2CGenbank:XM_015578715.1;Parent=rna-XM_015578715.1
NW_015374053.1	Gnomon	gene	981735	985015	.	+	.	Name=LOC107189892;ID=gene-LOC107189892;Dbxref=GeneID:107189892
NW_015374053.1	Gnomon	gene	965276	972384	.	+	.	Name=LOC107189890;ID=gene-LOC107189890;Dbxref=GeneID:107189890
NW_015374053.1	Gnomon	gene	169563	173080	.	-	.	Name=LOC107189863;ID=gene-LOC107189863;Dbxref=GeneID:107189863
NW_015374053.1	Gnomon	gene	156338	159610	.	-	.	Name=LOC107189862;ID=gene-LOC107189862;Dbxref=GeneID:107189862
NW_015374053.1	Gnomon	gene	155406	156204	.	+	.	Name=LOC107189861;ID=gene-LOC107189861;Dbxref=GeneID:107189861
NW_015374053.1	Gnomon	gene	121201	123822	.	+	.	Name=LOC107189860;ID=gene-LOC107189860;Dbxref=GeneID:107189860
NW_015374053.1	Gnomon	gene	309162	315581	.	-	.	Name=LOC107189867;ID=gene-LOC107189867;Dbxref=GeneID:107189867
NW_015374053.1	Gnomon	gene	298181	298906	.	-	.	Name=LOC107189866;ID=gene-LOC107189866;Dbxref=GeneID:107189866
NW_015374053.1	Gnomon	gene	216150	218777	.	+	.	Name=LOC107189865;ID=gene-LOC107189865;Dbxref=GeneID:107189865
NW_015374053.1	Gnomon	gene	173666	174888	.	+	.	Name=LOC107189864;ID=gene-LOC107189864;Dbxref=GeneID:107189864
NW_015374053.1	Gnomon	gene	368006	369597	.	-	.	Name=LOC107189868;ID=gene-LOC107189868;Dbxref=GeneID:107189868
NW_015374053.1	Gnomon	gene	520181	520459	.	-	.	Name=LOC107189874;ID=gene-LOC107189874;Dbxref=GeneID:107189874
NW_015374053.1	Gnomon	gene	517702	518938	.	-	.	Name=LOC107189873;ID=gene-LOC107189873;Dbxref=GeneID:107189873
NW_015374053.1	Gnomon	gene	453258	454698	.	+	.	Name=LOC107189872;ID=gene-LOC107189872;Dbxref=GeneID:107189872
NW_015374053.1	Gnomon	gene	374458	377425	.	+	.	Name=LOC107189871;ID=gene-LOC107189871;Dbxref=GeneID:107189871
NW_015374053.1	Gnomon	gene	563294	567997	.	-	.	Name=LOC107189878;ID=gene-LOC107189878;Dbxref=GeneID:107189878
NW_015374053.1	Gnomon	gene	551823	555935	.	-	.	Name=LOC107189877;ID=gene-LOC107189877;Dbxref=GeneID:107189877
NW_015374053.1	Gnomon	gene	545898	551292	.	+	.	Name=LOC107189876;ID=gene-LOC107189876;Dbxref=GeneID:107189876
NW_015374053.1	Gnomon	gene	534050	535618	.	-	.	Name=LOC107189875;ID=gene-LOC107189875;Dbxref=GeneID:107189875
NW_015374053.1	Gnomon	gene	623249	625955	.	+	.	Name=LOC107189879;ID=gene-LOC107189879;Dbxref=GeneID:107189879
NW_015374053.1	Gnomon	gene	370587	374882	.	-	.	Name=LOC107189870;ID=gene-LOC107189870;Dbxref=GeneID:107189870
NW_015374053.1	Gnomon	CDS	489476	489534	.	-	0	Name=XP_015434066.1;ID=cds-XP_015434066.1;Dbxref=GeneID:107189900%2CGenbank:XP_015434066.1;Parent=rna-XM_015578580.1
NW_015374053.1	Gnomon	CDS	488964	489173	.	-	0	Name=XP_015434066.1;ID=cds-XP_015434066.1;Dbxref=GeneID:107189900%2CGenbank:XP_015434066.1;Parent=rna-XM_015578580.1
NW_015374053.1	Gnomon	CDS	485237	485659	.	-	0	Name=XP_015434066.1;ID=cds-XP_015434066.1;Dbxref=GeneID:107189900%2CGenbank:XP_015434066.1;Parent=rna-XM_015578580.1
NW_015374053.1	Gnomon	CDS	484939	485162	.	-	0	Name=XP_015434066.1;ID=cds-XP_015434066.1;Dbxref=GeneID:107189900%2CGenbank:XP_015434066.1;Parent=rna-XM_015578580.1
NW_015374053.1	Gnomon	CDS	484492	484622	.	-	0	Name=XP_015434066.1;ID=cds-XP_015434066.1;Dbxref=GeneID:107189900%2CGenbank:XP_015434066.1;Parent=rna-XM_015578580.1
NW_015374053.1	Gnomon	CDS	484226	484402	.	-	0	Name=XP_015434066.1;ID=cds-XP_015434066.1;Dbxref=GeneID:107189900%2CGenbank:XP_015434066.1;Parent=rna-XM_015578580.1
NW_015374053.1	Gnomon	CDS	483948	484140	.	-	0	Name=XP_015434066.1;ID=cds-XP_015434066.1;Dbxref=GeneID:107189900%2CGenbank:XP_015434066.1;Parent=rna-XM_015578580.1
NW_015374053.1	Gnomon	CDS	483593	483864	.	-	0	Name=XP_015434066.1;ID=cds-XP_015434066.1;Dbxref=GeneID:107189900%2CGenbank:XP_015434066.1;Parent=rna-XM_015578580.1
NW_015374053.1	Gnomon	CDS	483289	483498	.	-	0	Name=XP_015434066.1;ID=cds-XP_015434066.1;Dbxref=GeneID:107189900%2CGenbank:XP_015434066.1;Parent=rna-XM_015578580.1
NW_015374053.1	Gnomon	CDS	483036	483191	.	-	0	Name=XP_015434066.1;ID=cds-XP_015434066.1;Dbxref=GeneID:107189900%2CGenbank:XP_015434066.1;Parent=rna-XM_015578580.1
NW_015374053.1	Gnomon	CDS	482731	482892	.	-	0	Name=XP_015434066.1;ID=cds-XP_015434066.1;Dbxref=GeneID:107189900%2CGenbank:XP_015434066.1;Parent=rna-XM_015578580.1
NW_015374053.1	Gnomon	CDS	482023	482181	.	-	0	Name=XP_015434066.1;ID=cds-XP_015434066.1;Dbxref=GeneID:107189900%2CGenbank:XP_015434066.1;Parent=rna-XM_015578580.1
NW_015374053.1	Gnomon	exon	803904	804018	.	-	.	ID=exon-XM_015578575.1-19;Dbxref=GeneID:107189896%2CGenbank:XM_015578575.1;Parent=rna-XM_015578575.1
NW_015374053.1	Gnomon	exon	806318	806455	.	-	.	ID=exon-XM_015578575.1-14;Dbxref=GeneID:107189896%2CGenbank:XM_015578575.1;Parent=rna-XM_015578575.1
NW_015374053.1	Gnomon	exon	806524	806609	.	-	.	ID=exon-XM_015578575.1-13;Dbxref=GeneID:107189896%2CGenbank:XM_015578575.1;Parent=rna-XM_015578575.1
NW_015374053.1	Gnomon	exon	806700	806888	.	-	.	ID=exon-XM_015578575.1-12;Dbxref=GeneID:107189896%2CGenbank:XM_015578575.1;Parent=rna-XM_015578575.1
NW_015374053.1	Gnomon	exon	806965	807051	.	-	.	ID=exon-XM_015578575.1-11;Dbxref=GeneID:107189896%2CGenbank:XM_015578575.1;Parent=rna-XM_015578575.1
NW_015374053.1	Gnomon	exon	804088	804224	.	-	.	ID=exon-XM_015578575.1-18;Dbxref=GeneID:107189896%2CGenbank:XM_015578575.1;Parent=rna-XM_015578575.1
NW_015374053.1	Gnomon	exon	804306	804532	.	-	.	ID=exon-XM_015578575.1-17;Dbxref=GeneID:107189896%2CGenbank:XM_015578575.1;Parent=rna-XM_015578575.1
NW_015374053.1	Gnomon	exon	804617	804825	.	-	.	ID=exon-XM_015578575.1-16;Dbxref=GeneID:107189896%2CGenbank:XM_015578575.1;Parent=rna-XM_015578575.1
NW_015374053.1	Gnomon	exon	804898	805132	.	-	.	ID=exon-XM_015578575.1-15;Dbxref=GeneID:107189896%2CGenbank:XM_015578575.1;Parent=rna-XM_015578575.1
NW_015374053.1	Gnomon	exon	807124	807318	.	-	.	ID=exon-XM_015578575.1-10;Dbxref=GeneID:107189896%2CGenbank:XM_015578575.1;Parent=rna-XM_015578575.1
NW_015374053.1	Gnomon	exon	799270	799491	.	-	.	ID=exon-XM_015578575.1-25;Dbxref=GeneID:107189896%2CGenbank:XM_015578575.1;Parent=rna-XM_015578575.1
NW_015374053.1	Gnomon	exon	802564	802611	.	-	.	ID=exon-XM_015578575.1-24;Dbxref=GeneID:107189896%2CGenbank:XM_015578575.1;Parent=rna-XM_015578575.1
NW_015374053.1	Gnomon	exon	802927	803075	.	-	.	ID=exon-XM_015578575.1-23;Dbxref=GeneID:107189896%2CGenbank:XM_015578575.1;Parent=rna-XM_015578575.1
NW_015374053.1	Gnomon	exon	803155	803312	.	-	.	ID=exon-XM_015578575.1-22;Dbxref=GeneID:107189896%2CGenbank:XM_015578575.1;Parent=rna-XM_015578575.1
NW_015374053.1	Gnomon	exon	797987	798355	.	-	.	ID=exon-XM_015578575.1-29;Dbxref=GeneID:107189896%2CGenbank:XM_015578575.1;Parent=rna-XM_015578575.1
NW_015374053.1	Gnomon	exon	798421	798532	.	-	.	ID=exon-XM_015578575.1-28;Dbxref=GeneID:107189896%2CGenbank:XM_015578575.1;Parent=rna-XM_015578575.1
NW_015374053.1	Gnomon	exon	798607	798698	.	-	.	ID=exon-XM_015578575.1-27;Dbxref=GeneID:107189896%2CGenbank:XM_015578575.1;Parent=rna-XM_015578575.1
NW_015374053.1	Gnomon	exon	798873	799146	.	-	.	ID=exon-XM_015578575.1-26;Dbxref=GeneID:107189896%2CGenbank:XM_015578575.1;Parent=rna-XM_015578575.1
NW_015374053.1	Gnomon	exon	803387	803506	.	-	.	ID=exon-XM_015578575.1-21;Dbxref=GeneID:107189896%2CGenbank:XM_015578575.1;Parent=rna-XM_015578575.1
NW_015374053.1	Gnomon	exon	803582	803821	.	-	.	ID=exon-XM_015578575.1-20;Dbxref=GeneID:107189896%2CGenbank:XM_015578575.1;Parent=rna-XM_015578575.1
NW_015374053.1	Gnomon	exon	797063	797719	.	-	.	ID=exon-XM_015578575.1-30;Dbxref=GeneID:107189896%2CGenbank:XM_015578575.1;Parent=rna-XM_015578575.1
NW_015374053.1	Gnomon	mRNA	175865	176579	.	-	.	Name=XM_015578666.1;ID=rna-XM_015578666.1;Dbxref=GeneID:107189969%2CGenbank:XM_015578666.1;Parent=gene-LOC107189969
NW_015374053.1	Gnomon	exon	155406	155540	.	+	.	ID=exon-XM_015578539.1-1;Dbxref=GeneID:107189861%2CGenbank:XM_015578539.1;Parent=rna-XM_015578539.1
NW_015374053.1	Gnomon	gene	354421	357401	.	+	.	Name=LOC107189940;ID=gene-LOC107189940;Dbxref=GeneID:107189940
NW_015374053.1	Gnomon	exon	156096	156204	.	+	.	ID=exon-XM_015578539.1-3;Dbxref=GeneID:107189861%2CGenbank:XM_015578539.1;Parent=rna-XM_015578539.1
NW_015374053.1	Gnomon	exon	155726	156024	.	+	.	ID=exon-XM_015578539.1-2;Dbxref=GeneID:107189861%2CGenbank:XM_015578539.1;Parent=rna-XM_015578539.1
NW_015374053.1	Gnomon	gene	767967	769750	.	-	.	Name=LOC107189944;ID=gene-LOC107189944;Dbxref=GeneID:107189944
NW_015374053.1	Gnomon	gene	628689	629719	.	-	.	Name=LOC107189943;ID=gene-LOC107189943;Dbxref=GeneID:107189943
NW_015374053.1	Gnomon	gene	956752	959061	.	+	.	Name=LOC107189942;ID=gene-LOC107189942;Dbxref=GeneID:107189942
NW_015374053.1	Gnomon	gene	401046	402112	.	-	.	Name=LOC107189941;ID=gene-LOC107189941;Dbxref=GeneID:107189941
NW_015374053.1	Gnomon	gene	119215	120133	.	-	.	Name=LOC107189948;ID=gene-LOC107189948;Dbxref=GeneID:107189948
NW_015374053.1	Gnomon	gene	727959	730585	.	+	.	Name=LOC107189947;ID=gene-LOC107189947;Dbxref=GeneID:107189947
NW_015374053.1	Gnomon	gene	167352	168762	.	+	.	Name=LOC107189945;ID=gene-LOC107189945;Dbxref=GeneID:107189945
NW_015374053.1	Gnomon	gene	521736	523088	.	-	.	Name=LOC107189949;ID=gene-LOC107189949;Dbxref=GeneID:107189949
NW_015374053.1	Gnomon	gene	148760	150595	.	+	.	Name=LOC107189951;ID=gene-LOC107189951;Dbxref=GeneID:107189951
NW_015374053.1	Gnomon	gene	126369	137458	.	-	.	Name=LOC107189950;ID=gene-LOC107189950;Dbxref=GeneID:107189950
NW_015374053.1	Gnomon	gene	80732	82297	.	-	.	Name=LOC107189955;ID=gene-LOC107189955;Dbxref=GeneID:107189955
NW_015374053.1	Gnomon	gene	418796	421032	.	+	.	Name=LOC107189954;ID=gene-LOC107189954;Dbxref=GeneID:107189954
NW_015374053.1	Gnomon	gene	124153	125190	.	-	.	Name=LOC107189953;ID=gene-LOC107189953;Dbxref=GeneID:107189953
NW_015374053.1	Gnomon	gene	826973	828136	.	-	.	Name=LOC107189952;ID=gene-LOC107189952;Dbxref=GeneID:107189952
NW_015374053.1	Gnomon	gene	814261	815709	.	-	.	Name=LOC107189959;ID=gene-LOC107189959;Dbxref=GeneID:107189959
NW_015374053.1	Gnomon	gene	165451	166882	.	-	.	Name=LOC107189958;ID=gene-LOC107189958;Dbxref=GeneID:107189958
NW_015374053.1	Gnomon	gene	741850	744225	.	-	.	Name=LOC107189957;ID=gene-LOC107189957;Dbxref=GeneID:107189957
NW_015374053.1	Gnomon	CDS	489476	489534	.	-	0	Name=XP_015434065.1;ID=cds-XP_015434065.1;Dbxref=GeneID:107189900%2CGenbank:XP_015434065.1;Parent=rna-XM_015578579.1
NW_015374053.1	Gnomon	CDS	488964	489173	.	-	0	Name=XP_015434065.1;ID=cds-XP_015434065.1;Dbxref=GeneID:107189900%2CGenbank:XP_015434065.1;Parent=rna-XM_015578579.1
NW_015374053.1	Gnomon	CDS	485237	485659	.	-	0	Name=XP_015434065.1;ID=cds-XP_015434065.1;Dbxref=GeneID:107189900%2CGenbank:XP_015434065.1;Parent=rna-XM_015578579.1
NW_015374053.1	Gnomon	CDS	484939	485162	.	-	0	Name=XP_015434065.1;ID=cds-XP_015434065.1;Dbxref=GeneID:107189900%2CGenbank:XP_015434065.1;Parent=rna-XM_015578579.1
NW_015374053.1	Gnomon	CDS	484492	484634	.	-	0	Name=XP_015434065.1;ID=cds-XP_015434065.1;Dbxref=GeneID:107189900%2CGenbank:XP_015434065.1;Parent=rna-XM_015578579.1
NW_015374053.1	Gnomon	CDS	484226	484402	.	-	0	Name=XP_015434065.1;ID=cds-XP_015434065.1;Dbxref=GeneID:107189900%2CGenbank:XP_015434065.1;Parent=rna-XM_015578579.1
NW_015374053.1	Gnomon	CDS	483948	484140	.	-	0	Name=XP_015434065.1;ID=cds-XP_015434065.1;Dbxref=GeneID:107189900%2CGenbank:XP_015434065.1;Parent=rna-XM_015578579.1
NW_015374053.1	Gnomon	CDS	483593	483864	.	-	0	Name=XP_015434065.1;ID=cds-XP_015434065.1;Dbxref=GeneID:107189900%2CGenbank:XP_015434065.1;Parent=rna-XM_015578579.1
NW_015374053.1	Gnomon	CDS	483289	483498	.	-	0	Name=XP_015434065.1;ID=cds-XP_015434065.1;Dbxref=GeneID:107189900%2CGenbank:XP_015434065.1;Parent=rna-XM_015578579.1
NW_015374053.1	Gnomon	CDS	483036	483191	.	-	0	Name=XP_015434065.1;ID=cds-XP_015434065.1;Dbxref=GeneID:107189900%2CGenbank:XP_015434065.1;Parent=rna-XM_015578579.1
NW_015374053.1	Gnomon	CDS	482731	482892	.	-	0	Name=XP_015434065.1;ID=cds-XP_015434065.1;Dbxref=GeneID:107189900%2CGenbank:XP_015434065.1;Parent=rna-XM_015578579.1
NW_015374053.1	Gnomon	CDS	482023	482181	.	-	0	Name=XP_015434065.1;ID=cds-XP_015434065.1;Dbxref=GeneID:107189900%2CGenbank:XP_015434065.1;Parent=rna-XM_015578579.1
NW_015374053.1	Gnomon	exon	717627	718385	.	+	.	ID=exon-XM_015578563.1-4;Dbxref=GeneID:107189884%2CGenbank:XM_015578563.1;Parent=rna-XM_015578563.1
NW_015374053.1	Gnomon	exon	715749	716957	.	+	.	ID=exon-XM_015578563.1-3;Dbxref=GeneID:107189884%2CGenbank:XM_015578563.1;Parent=rna-XM_015578563.1
NW_015374053.1	Gnomon	exon	715150	715320	.	+	.	ID=exon-XM_015578563.1-2;Dbxref=GeneID:107189884%2CGenbank:XM_015578563.1;Parent=rna-XM_015578563.1
NW_015374053.1	Gnomon	exon	714625	714852	.	+	.	ID=exon-XM_015578563.1-1;Dbxref=GeneID:107189884%2CGenbank:XM_015578563.1;Parent=rna-XM_015578563.1
NW_015374053.1	Gnomon	exon	720046	720406	.	+	.	ID=exon-XM_015578563.1-7;Dbxref=GeneID:107189884%2CGenbank:XM_015578563.1;Parent=rna-XM_015578563.1
NW_015374053.1	Gnomon	exon	719245	719602	.	+	.	ID=exon-XM_015578563.1-6;Dbxref=GeneID:107189884%2CGenbank:XM_015578563.1;Parent=rna-XM_015578563.1
NW_015374053.1	Gnomon	exon	718759	718921	.	+	.	ID=exon-XM_015578563.1-5;Dbxref=GeneID:107189884%2CGenbank:XM_015578563.1;Parent=rna-XM_015578563.1
NW_015374053.1	Gnomon	gene	1006091	1008508	.	-	.	Name=LOC107189922;ID=gene-LOC107189922;Dbxref=GeneID:107189922
NW_015374053.1	Gnomon	gene	924825	932408	.	-	.	Name=LOC107189921;ID=gene-LOC107189921;Dbxref=GeneID:107189921
NW_015374053.1	Gnomon	gene	651784	656749	.	+	.	Name=LOC107189926;ID=gene-LOC107189926;Dbxref=GeneID:107189926
NW_015374053.1	Gnomon	gene	2496	78819	.	-	.	Name=LOC107189925;ID=gene-LOC107189925;Dbxref=GeneID:107189925
NW_015374053.1	Gnomon	gene	763618	766900	.	+	.	Name=LOC107189924;ID=gene-LOC107189924;Dbxref=GeneID:107189924
NW_015374053.1	Gnomon	gene	526863	530455	.	-	.	Name=LOC107189923;ID=gene-LOC107189923;Dbxref=GeneID:107189923
NW_015374053.1	Gnomon	gene	224963	225999	.	+	.	Name=LOC107189929;ID=gene-LOC107189929;Dbxref=GeneID:107189929
NW_015374053.1	Gnomon	gene	460243	465813	.	+	.	Name=LOC107189927;ID=gene-LOC107189927;Dbxref=GeneID:107189927
NW_015374053.1	Gnomon	gene	316308	320028	.	+	.	Name=LOC107189933;ID=gene-LOC107189933;Dbxref=GeneID:107189933
NW_015374053.1	Gnomon	gene	575671	578556	.	+	.	Name=LOC107189932;ID=gene-LOC107189932;Dbxref=GeneID:107189932
NW_015374053.1	Gnomon	gene	218793	219766	.	-	.	Name=LOC107189931;ID=gene-LOC107189931;Dbxref=GeneID:107189931
NW_015374053.1	Gnomon	gene	92784	107409	.	-	.	Name=LOC107189930;ID=gene-LOC107189930;Dbxref=GeneID:107189930
NW_015374053.1	Gnomon	gene	896470	914271	.	-	.	Name=LOC107189937;ID=gene-LOC107189937;Dbxref=GeneID:107189937
NW_015374053.1	Gnomon	gene	89590	92149	.	+	.	Name=LOC107189935;ID=gene-LOC107189935;Dbxref=GeneID:107189935
NW_015374053.1	Gnomon	gene	151870	154968	.	+	.	Name=LOC107189934;ID=gene-LOC107189934;Dbxref=GeneID:107189934
NW_015374053.1	Gnomon	gene	397768	400225	.	-	.	Name=LOC107189939;ID=gene-LOC107189939;Dbxref=GeneID:107189939
NW_015374053.1	Gnomon	gene	266872	268812	.	+	.	Name=LOC107189938;ID=gene-LOC107189938;Dbxref=GeneID:107189938
NW_015374053.1	Gnomon	gene	481905	490195	.	-	.	Name=LOC107189900;ID=gene-LOC107189900;Dbxref=GeneID:107189900
NW_015374053.1	Gnomon	gene	632363	638163	.	+	.	Name=LOC107189903;ID=gene-LOC107189903;Dbxref=GeneID:107189903
NW_015374053.1	Gnomon	gene	592496	603714	.	-	.	Name=LOC107189902;ID=gene-LOC107189902;Dbxref=GeneID:107189902
NW_015374053.1	Gnomon	gene	421667	427786	.	+	.	Name=LOC107189908;ID=gene-LOC107189908;Dbxref=GeneID:107189908
NW_015374053.1	Gnomon	gene	531487	532801	.	-	.	Name=LOC107189907;ID=gene-LOC107189907;Dbxref=GeneID:107189907
NW_015374053.1	Gnomon	gene	538859	544143	.	+	.	Name=LOC107189906;ID=gene-LOC107189906;Dbxref=GeneID:107189906
NW_015374053.1	Gnomon	gene	940444	945188	.	+	.	Name=LOC107189905;ID=gene-LOC107189905;Dbxref=GeneID:107189905
NW_015374053.1	Gnomon	gene	935514	938304	.	-	.	Name=LOC107189910;ID=gene-LOC107189910;Dbxref=GeneID:107189910
NW_015374053.1	Gnomon	gene	110241	112725	.	+	.	Name=LOC107189915;ID=gene-LOC107189915;Dbxref=GeneID:107189915
NW_015374053.1	Gnomon	gene	114744	117265	.	-	.	Name=LOC107189914;ID=gene-LOC107189914;Dbxref=GeneID:107189914
NW_015374053.1	Gnomon	gene	986057	990871	.	-	.	Name=LOC107189913;ID=gene-LOC107189913;Dbxref=GeneID:107189913
NW_015374053.1	Gnomon	gene	938487	939163	.	-	.	Name=LOC107189912;ID=gene-LOC107189912;Dbxref=GeneID:107189912
NW_015374053.1	Gnomon	gene	300448	301975	.	-	.	Name=LOC107189919;ID=gene-LOC107189919;Dbxref=GeneID:107189919
NW_015374053.1	Gnomon	gene	298880	300124	.	-	.	Name=LOC107189918;ID=gene-LOC107189918;Dbxref=GeneID:107189918
NW_015374053.1	Gnomon	gene	222423	224444	.	-	.	Name=LOC107189917;ID=gene-LOC107189917;Dbxref=GeneID:107189917
NW_015374053.1	Gnomon	gene	494895	517491	.	-	.	Name=LOC107189916;ID=gene-LOC107189916;Dbxref=GeneID:107189916
NW_015374053.1	Gnomon	gene	240094	248222	.	+	.	Name=LOC107189909;ID=gene-LOC107189909;Dbxref=GeneID:107189909
NW_015374053.1	RefSeq	cDNA_match	302086	302307	.	+	.	ID=8759e1ee-3cb6-448a-85f6-16525338c523;Target=XM_015578703.1 1 222
NW_015374053.1	RefSeq	cDNA_match	302593	302791	.	+	.	ID=8759e1ee-3cb6-448a-85f6-16525338c523;Target=XM_015578703.1 1 222
NW_015374053.1	RefSeq	cDNA_match	302861	303706	.	+	.	ID=8759e1ee-3cb6-448a-85f6-16525338c523;Target=XM_015578703.1 1 222
NW_015374053.1	RefSeq	cDNA_match	303786	304177	.	+	.	ID=8759e1ee-3cb6-448a-85f6-16525338c523;Target=XM_015578703.1 1 222
NW_015374053.1	RefSeq	cDNA_match	304257	304434	.	+	.	ID=8759e1ee-3cb6-448a-85f6-16525338c523;Target=XM_015578703.1 1 222
NW_015374053.1	RefSeq	cDNA_match	304510	304625	.	+	.	ID=8759e1ee-3cb6-448a-85f6-16525338c523;Target=XM_015578703.1 1 222
NW_015374053.1	RefSeq	cDNA_match	304704	304892	.	+	.	ID=8759e1ee-3cb6-448a-85f6-16525338c523;Target=XM_015578703.1 1 222
NW_015374053.1	RefSeq	cDNA_match	304966	305301	.	+	.	ID=8759e1ee-3cb6-448a-85f6-16525338c523;Target=XM_015578703.1 1 222
NW_015374053.1	RefSeq	cDNA_match	305393	305601	.	+	.	ID=8759e1ee-3cb6-448a-85f6-16525338c523;Target=XM_015578703.1 1 222
NW_015374053.1	RefSeq	cDNA_match	305675	305920	.	+	.	ID=8759e1ee-3cb6-448a-85f6-16525338c523;Target=XM_015578703.1 1 222
NW_015374053.1	RefSeq	cDNA_match	306000	308435	.	+	.	ID=8759e1ee-3cb6-448a-85f6-16525338c523;Target=XM_015578703.1 1 222
NW_015374053.1	RefSeq	cDNA_match	308797	309150	.	+	.	ID=8759e1ee-3cb6-448a-85f6-16525338c523;Target=XM_015578703.1 1 222
NW_015374053.1	Gnomon	gene	250821	265267	.	+	.	Name=LOC107189984;ID=gene-LOC107189984;Dbxref=GeneID:107189984
NW_015374053.1	Gnomon	gene	960251	962276	.	-	.	Name=LOC107189983;ID=gene-LOC107189983;Dbxref=GeneID:107189983
NW_015374053.1	Gnomon	gene	968248	973584	.	-	.	Name=LOC107189982;ID=gene-LOC107189982;Dbxref=GeneID:107189982
NW_015374053.1	Gnomon	gene	974229	980659	.	-	.	Name=LOC107189981;ID=gene-LOC107189981;Dbxref=GeneID:107189981
NW_015374053.1	Gnomon	gene	323877	325573	.	+	.	Name=LOC107189988;ID=gene-LOC107189988;Dbxref=GeneID:107189988
NW_015374053.1	Gnomon	gene	329249	347474	.	-	.	Name=LOC107189987;ID=gene-LOC107189987;Dbxref=GeneID:107189987
NW_015374053.1	Gnomon	gene	349619	353640	.	-	.	Name=LOC107189986;ID=gene-LOC107189986;Dbxref=GeneID:107189986
NW_015374053.1	Gnomon	gene	83329	88821	.	-	.	Name=LOC107189989;ID=gene-LOC107189989;Dbxref=GeneID:107189989
NW_015374053.1	Gnomon	gene	358118	366874	.	-	.	Name=LOC107189980;ID=gene-LOC107189980;Dbxref=GeneID:107189980
NW_015374053.1	Gnomon	gene	770313	775163	.	-	.	Name=LOC107189995;ID=gene-LOC107189995;Dbxref=GeneID:107189995
NW_015374053.1	Gnomon	gene	775509	778680	.	+	.	Name=LOC107189993;ID=gene-LOC107189993;Dbxref=GeneID:107189993
NW_015374053.1	Gnomon	gene	787254	788095	.	-	.	Name=LOC107189992;ID=gene-LOC107189992;Dbxref=GeneID:107189992
NW_015374053.1	Gnomon	gene	159823	161215	.	+	.	Name=LOC107189999;ID=gene-LOC107189999;Dbxref=GeneID:107189999
NW_015374053.1	Gnomon	gene	161481	165212	.	+	.	Name=LOC107189998;ID=gene-LOC107189998;Dbxref=GeneID:107189998
NW_015374053.1	Gnomon	gene	302086	309150	.	+	.	Name=LOC107189997;ID=gene-LOC107189997;Dbxref=GeneID:107189997
NW_015374053.1	Gnomon	gene	270318	295803	.	+	.	Name=LOC107189996;ID=gene-LOC107189996;Dbxref=GeneID:107189996
NW_015374053.1	Gnomon	gene	778962	781132	.	+	.	Name=LOC107189991;ID=gene-LOC107189991;Dbxref=GeneID:107189991
NW_015374053.1	Gnomon	gene	783361	786746	.	+	.	Name=LOC107189990;ID=gene-LOC107189990;Dbxref=GeneID:107189990
NW_015374053.1	Gnomon	gene	745203	745660	.	-	.	Name=LOC107189962;ID=gene-LOC107189962;Dbxref=GeneID:107189962
NW_015374053.1	Gnomon	gene	696279	697079	.	+	.	Name=LOC107189961;ID=gene-LOC107189961;Dbxref=GeneID:107189961
NW_015374053.1	Gnomon	gene	1001803	1004975	.	-	.	Name=LOC107189960;ID=gene-LOC107189960;Dbxref=GeneID:107189960
NW_015374053.1	Gnomon	gene	1010840	1011843	.	+	.	Name=LOC107189966;ID=gene-LOC107189966;Dbxref=GeneID:107189966
NW_015374053.1	Gnomon	gene	524916	525691	.	-	.	Name=LOC107189965;ID=gene-LOC107189965;Dbxref=GeneID:107189965
NW_015374053.1	Gnomon	gene	630255	631232	.	-	.	Name=LOC107189964;ID=gene-LOC107189964;Dbxref=GeneID:107189964
NW_015374053.1	Gnomon	gene	79949	80562	.	+	.	Name=LOC107189963;ID=gene-LOC107189963;Dbxref=GeneID:107189963
NW_015374053.1	Gnomon	gene	175865	176579	.	-	.	Name=LOC107189969;ID=gene-LOC107189969;Dbxref=GeneID:107189969
NW_015374053.1	Gnomon	gene	466795	469063	.	-	.	Name=LOC107189973;ID=gene-LOC107189973;Dbxref=GeneID:107189973
NW_015374053.1	Gnomon	gene	470638	472046	.	-	.	Name=LOC107189972;ID=gene-LOC107189972;Dbxref=GeneID:107189972
NW_015374053.1	Gnomon	gene	789046	790606	.	-	.	Name=LOC107189971;ID=gene-LOC107189971;Dbxref=GeneID:107189971
NW_015374053.1	Gnomon	gene	684929	685636	.	-	.	Name=LOC107189970;ID=gene-LOC107189970;Dbxref=GeneID:107189970
NW_015374053.1	Gnomon	gene	436329	444802	.	+	.	Name=LOC107189977;ID=gene-LOC107189977;Dbxref=GeneID:107189977
NW_015374053.1	Gnomon	gene	450025	452928	.	-	.	Name=LOC107189976;ID=gene-LOC107189976;Dbxref=GeneID:107189976
NW_015374053.1	Gnomon	gene	445980	448557	.	-	.	Name=LOC107189975;ID=gene-LOC107189975;Dbxref=GeneID:107189975
NW_015374053.1	Gnomon	gene	433757	437182	.	-	.	Name=LOC107189974;ID=gene-LOC107189974;Dbxref=GeneID:107189974
NW_015374053.1	Gnomon	exon	631136	631232	.	-	.	ID=exon-XM_015578663.1-1;Dbxref=GeneID:107189964%2CGenbank:XM_015578663.1;Parent=rna-XM_015578663.1
NW_015374053.1	Gnomon	exon	630576	630712	.	-	.	ID=exon-XM_015578663.1-3;Dbxref=GeneID:107189964%2CGenbank:XM_015578663.1;Parent=rna-XM_015578663.1
NW_015374053.1	Gnomon	gene	377427	387191	.	-	.	Name=LOC107189978;ID=gene-LOC107189978;Dbxref=GeneID:107189978
NW_015374053.1	Gnomon	exon	630776	631041	.	-	.	ID=exon-XM_015578663.1-2;Dbxref=GeneID:107189964%2CGenbank:XM_015578663.1;Parent=rna-XM_015578663.1
NW_015374053.1	Gnomon	exon	630255	630485	.	-	.	ID=exon-XM_015578663.1-4;Dbxref=GeneID:107189964%2CGenbank:XM_015578663.1;Parent=rna-XM_015578663.1
NW_015374053.1	Gnomon	mRNA	684929	685636	.	-	.	Name=XM_015578667.1;ID=rna-XM_015578667.1;Dbxref=GeneID:107189970%2CGenbank:XM_015578667.1;Parent=gene-LOC107189970
NW_015374053.1	Gnomon	CDS	738843	738903	.	-	0	Name=XP_015434064.1;ID=cds-XP_015434064.1;Dbxref=GeneID:107189899%2CGenbank:XP_015434064.1;Parent=rna-XM_015578578.1
NW_015374053.1	Gnomon	CDS	738644	738759	.	-	0	Name=XP_015434064.1;ID=cds-XP_015434064.1;Dbxref=GeneID:107189899%2CGenbank:XP_015434064.1;Parent=rna-XM_015578578.1
NW_015374053.1	Gnomon	CDS	738409	738554	.	-	0	Name=XP_015434064.1;ID=cds-XP_015434064.1;Dbxref=GeneID:107189899%2CGenbank:XP_015434064.1;Parent=rna-XM_015578578.1
NW_015374053.1	Gnomon	CDS	738097	738336	.	-	0	Name=XP_015434064.1;ID=cds-XP_015434064.1;Dbxref=GeneID:107189899%2CGenbank:XP_015434064.1;Parent=rna-XM_015578578.1
NW_015374053.1	Gnomon	CDS	737789	738005	.	-	0	Name=XP_015434064.1;ID=cds-XP_015434064.1;Dbxref=GeneID:107189899%2CGenbank:XP_015434064.1;Parent=rna-XM_015578578.1
NW_015374053.1	Gnomon	CDS	737289	737704	.	-	0	Name=XP_015434064.1;ID=cds-XP_015434064.1;Dbxref=GeneID:107189899%2CGenbank:XP_015434064.1;Parent=rna-XM_015578578.1
NW_015374053.1	Gnomon	CDS	736905	737203	.	-	0	Name=XP_015434064.1;ID=cds-XP_015434064.1;Dbxref=GeneID:107189899%2CGenbank:XP_015434064.1;Parent=rna-XM_015578578.1
NW_015374053.1	Gnomon	CDS	736540	736834	.	-	0	Name=XP_015434064.1;ID=cds-XP_015434064.1;Dbxref=GeneID:107189899%2CGenbank:XP_015434064.1;Parent=rna-XM_015578578.1
NW_015374053.1	Gnomon	CDS	736180	736445	.	-	0	Name=XP_015434064.1;ID=cds-XP_015434064.1;Dbxref=GeneID:107189899%2CGenbank:XP_015434064.1;Parent=rna-XM_015578578.1
NW_015374053.1	Gnomon	CDS	735950	736103	.	-	0	Name=XP_015434064.1;ID=cds-XP_015434064.1;Dbxref=GeneID:107189899%2CGenbank:XP_015434064.1;Parent=rna-XM_015578578.1
NW_015374053.1	Gnomon	CDS	735498	735857	.	-	0	Name=XP_015434064.1;ID=cds-XP_015434064.1;Dbxref=GeneID:107189899%2CGenbank:XP_015434064.1;Parent=rna-XM_015578578.1
NW_015374053.1	Gnomon	CDS	735128	735428	.	-	0	Name=XP_015434064.1;ID=cds-XP_015434064.1;Dbxref=GeneID:107189899%2CGenbank:XP_015434064.1;Parent=rna-XM_015578578.1
NW_015374053.1	Gnomon	CDS	734862	735044	.	-	0	Name=XP_015434064.1;ID=cds-XP_015434064.1;Dbxref=GeneID:107189899%2CGenbank:XP_015434064.1;Parent=rna-XM_015578578.1
NW_015374053.1	Gnomon	CDS	734660	734782	.	-	0	Name=XP_015434064.1;ID=cds-XP_015434064.1;Dbxref=GeneID:107189899%2CGenbank:XP_015434064.1;Parent=rna-XM_015578578.1
NW_015374053.1	Gnomon	CDS	734397	734570	.	-	0	Name=XP_015434064.1;ID=cds-XP_015434064.1;Dbxref=GeneID:107189899%2CGenbank:XP_015434064.1;Parent=rna-XM_015578578.1
NW_015374053.1	Gnomon	CDS	734270	734311	.	-	0	Name=XP_015434064.1;ID=cds-XP_015434064.1;Dbxref=GeneID:107189899%2CGenbank:XP_015434064.1;Parent=rna-XM_015578578.1
NW_015374053.1	Gnomon	exon	767967	768067	.	-	.	ID=exon-XM_015578640.1-5;Dbxref=GeneID:107189944%2CGenbank:XM_015578640.1;Parent=rna-XM_015578640.1
NW_015374053.1	Gnomon	exon	768870	769446	.	-	.	ID=exon-XM_015578640.1-2;Dbxref=GeneID:107189944%2CGenbank:XM_015578640.1;Parent=rna-XM_015578640.1
NW_015374053.1	Gnomon	exon	769644	769750	.	-	.	ID=exon-XM_015578640.1-1;Dbxref=GeneID:107189944%2CGenbank:XM_015578640.1;Parent=rna-XM_015578640.1
NW_015374053.1	Gnomon	exon	768140	768404	.	-	.	ID=exon-XM_015578640.1-4;Dbxref=GeneID:107189944%2CGenbank:XM_015578640.1;Parent=rna-XM_015578640.1
NW_015374053.1	Gnomon	exon	768494	768785	.	-	.	ID=exon-XM_015578640.1-3;Dbxref=GeneID:107189944%2CGenbank:XM_015578640.1;Parent=rna-XM_015578640.1
NW_015374053.1	Gnomon	exon	154368	154520	.	+	.	ID=exon-XM_015578629.1-10;Dbxref=GeneID:107189934%2CGenbank:XM_015578629.1;Parent=rna-XM_015578629.1
NW_015374053.1	Gnomon	exon	154791	154968	.	+	.	ID=exon-XM_015578629.1-12;Dbxref=GeneID:107189934%2CGenbank:XM_015578629.1;Parent=rna-XM_015578629.1
NW_015374053.1	Gnomon	exon	154609	154709	.	+	.	ID=exon-XM_015578629.1-11;Dbxref=GeneID:107189934%2CGenbank:XM_015578629.1;Parent=rna-XM_015578629.1
NW_015374053.1	Gnomon	mRNA	789046	790606	.	-	.	Name=XM_015578668.1;ID=rna-XM_015578668.1;Dbxref=GeneID:107189971%2CGenbank:XM_015578668.1;Parent=gene-LOC107189971
NW_015374053.1	Gnomon	CDS	828584	828586	.	+	0	Name=XP_015434063.1;ID=cds-XP_015434063.1;Dbxref=GeneID:107189898%2CGenbank:XP_015434063.1;Parent=rna-XM_015578577.1
NW_015374053.1	Gnomon	CDS	828953	829145	.	+	0	Name=XP_015434063.1;ID=cds-XP_015434063.1;Dbxref=GeneID:107189898%2CGenbank:XP_015434063.1;Parent=rna-XM_015578577.1
NW_015374053.1	Gnomon	CDS	829591	829759	.	+	0	Name=XP_015434063.1;ID=cds-XP_015434063.1;Dbxref=GeneID:107189898%2CGenbank:XP_015434063.1;Parent=rna-XM_015578577.1
NW_015374053.1	Gnomon	CDS	830027	830162	.	+	0	Name=XP_015434063.1;ID=cds-XP_015434063.1;Dbxref=GeneID:107189898%2CGenbank:XP_015434063.1;Parent=rna-XM_015578577.1
NW_015374053.1	Gnomon	CDS	830249	830435	.	+	0	Name=XP_015434063.1;ID=cds-XP_015434063.1;Dbxref=GeneID:107189898%2CGenbank:XP_015434063.1;Parent=rna-XM_015578577.1
NW_015374053.1	Gnomon	CDS	830656	830858	.	+	0	Name=XP_015434063.1;ID=cds-XP_015434063.1;Dbxref=GeneID:107189898%2CGenbank:XP_015434063.1;Parent=rna-XM_015578577.1
NW_015374053.1	Gnomon	CDS	831064	831219	.	+	0	Name=XP_015434063.1;ID=cds-XP_015434063.1;Dbxref=GeneID:107189898%2CGenbank:XP_015434063.1;Parent=rna-XM_015578577.1
NW_015374053.1	Gnomon	CDS	831408	831608	.	+	0	Name=XP_015434063.1;ID=cds-XP_015434063.1;Dbxref=GeneID:107189898%2CGenbank:XP_015434063.1;Parent=rna-XM_015578577.1
NW_015374053.1	Gnomon	mRNA	947381	948770	.	-	.	Name=XM_015578567.1;ID=rna-XM_015578567.1;Dbxref=GeneID:107189888%2CGenbank:XM_015578567.1;Parent=gene-LOC107189888
NW_015374053.1	Gnomon	mRNA	696279	697079	.	+	.	Name=XM_015578660.1;ID=rna-XM_015578660.1;Dbxref=GeneID:107189961%2CGenbank:XM_015578660.1;Parent=gene-LOC107189961
NW_015374053.1	Gnomon	CDS	362252	362593	.	-	0	Name=XP_015434164.1;ID=cds-XP_015434164.1;Dbxref=GeneID:107189980%2CGenbank:XP_015434164.1;Parent=rna-XM_015578678.1
NW_015374053.1	Gnomon	CDS	361985	362178	.	-	0	Name=XP_015434164.1;ID=cds-XP_015434164.1;Dbxref=GeneID:107189980%2CGenbank:XP_015434164.1;Parent=rna-XM_015578678.1
NW_015374053.1	Gnomon	CDS	361597	361907	.	-	0	Name=XP_015434164.1;ID=cds-XP_015434164.1;Dbxref=GeneID:107189980%2CGenbank:XP_015434164.1;Parent=rna-XM_015578678.1
NW_015374053.1	Gnomon	CDS	361129	361447	.	-	0	Name=XP_015434164.1;ID=cds-XP_015434164.1;Dbxref=GeneID:107189980%2CGenbank:XP_015434164.1;Parent=rna-XM_015578678.1
NW_015374053.1	Gnomon	CDS	360613	361045	.	-	0	Name=XP_015434164.1;ID=cds-XP_015434164.1;Dbxref=GeneID:107189980%2CGenbank:XP_015434164.1;Parent=rna-XM_015578678.1
NW_015374053.1	Gnomon	CDS	360207	360532	.	-	0	Name=XP_015434164.1;ID=cds-XP_015434164.1;Dbxref=GeneID:107189980%2CGenbank:XP_015434164.1;Parent=rna-XM_015578678.1
NW_015374053.1	Gnomon	CDS	359617	360136	.	-	0	Name=XP_015434164.1;ID=cds-XP_015434164.1;Dbxref=GeneID:107189980%2CGenbank:XP_015434164.1;Parent=rna-XM_015578678.1
NW_015374053.1	Gnomon	CDS	359231	359536	.	-	0	Name=XP_015434164.1;ID=cds-XP_015434164.1;Dbxref=GeneID:107189980%2CGenbank:XP_015434164.1;Parent=rna-XM_015578678.1
NW_015374053.1	Gnomon	CDS	358730	359147	.	-	0	Name=XP_015434164.1;ID=cds-XP_015434164.1;Dbxref=GeneID:107189980%2CGenbank:XP_015434164.1;Parent=rna-XM_015578678.1
NW_015374053.1	Gnomon	CDS	358554	358645	.	-	0	Name=XP_015434164.1;ID=cds-XP_015434164.1;Dbxref=GeneID:107189980%2CGenbank:XP_015434164.1;Parent=rna-XM_015578678.1
NW_015374053.1	Gnomon	exon	764245	764802	.	+	.	ID=exon-XM_015578616.1-3;Dbxref=GeneID:107189924%2CGenbank:XM_015578616.1;Parent=rna-XM_015578616.1
NW_015374053.1	Gnomon	exon	763968	764171	.	+	.	ID=exon-XM_015578616.1-2;Dbxref=GeneID:107189924%2CGenbank:XM_015578616.1;Parent=rna-XM_015578616.1
NW_015374053.1	Gnomon	exon	763618	763885	.	+	.	ID=exon-XM_015578616.1-1;Dbxref=GeneID:107189924%2CGenbank:XM_015578616.1;Parent=rna-XM_015578616.1
NW_015374053.1	Gnomon	exon	765711	766213	.	+	.	ID=exon-XM_015578616.1-7;Dbxref=GeneID:107189924%2CGenbank:XM_015578616.1;Parent=rna-XM_015578616.1
NW_015374053.1	Gnomon	exon	765292	765618	.	+	.	ID=exon-XM_015578616.1-6;Dbxref=GeneID:107189924%2CGenbank:XM_015578616.1;Parent=rna-XM_015578616.1
NW_015374053.1	Gnomon	exon	765124	765202	.	+	.	ID=exon-XM_015578616.1-5;Dbxref=GeneID:107189924%2CGenbank:XM_015578616.1;Parent=rna-XM_015578616.1
NW_015374053.1	Gnomon	exon	764873	765048	.	+	.	ID=exon-XM_015578616.1-4;Dbxref=GeneID:107189924%2CGenbank:XM_015578616.1;Parent=rna-XM_015578616.1
NW_015374053.1	Gnomon	exon	766583	766900	.	+	.	ID=exon-XM_015578616.1-9;Dbxref=GeneID:107189924%2CGenbank:XM_015578616.1;Parent=rna-XM_015578616.1
NW_015374053.1	Gnomon	exon	766272	766504	.	+	.	ID=exon-XM_015578616.1-8;Dbxref=GeneID:107189924%2CGenbank:XM_015578616.1;Parent=rna-XM_015578616.1
NW_015374053.1	Gnomon	mRNA	79949	80562	.	+	.	Name=XM_015578662.1;ID=rna-XM_015578662.1;Dbxref=GeneID:107189963%2CGenbank:XM_015578662.1;Parent=gene-LOC107189963
NW_015374053.1	Gnomon	mRNA	949053	956242	.	+	.	Name=XM_015578568.1;ID=rna-XM_015578568.1;Dbxref=GeneID:107189889%2CGenbank:XM_015578568.1;Parent=gene-LOC107189889
NW_015374053.1	Gnomon	CDS	362252	362593	.	-	0	Name=XP_015434163.1;ID=cds-XP_015434163.1;Dbxref=GeneID:107189980%2CGenbank:XP_015434163.1;Parent=rna-XM_015578677.1
NW_015374053.1	Gnomon	CDS	361985	362178	.	-	0	Name=XP_015434163.1;ID=cds-XP_015434163.1;Dbxref=GeneID:107189980%2CGenbank:XP_015434163.1;Parent=rna-XM_015578677.1
NW_015374053.1	Gnomon	CDS	361597	361907	.	-	0	Name=XP_015434163.1;ID=cds-XP_015434163.1;Dbxref=GeneID:107189980%2CGenbank:XP_015434163.1;Parent=rna-XM_015578677.1
NW_015374053.1	Gnomon	CDS	361129	361447	.	-	0	Name=XP_015434163.1;ID=cds-XP_015434163.1;Dbxref=GeneID:107189980%2CGenbank:XP_015434163.1;Parent=rna-XM_015578677.1
NW_015374053.1	Gnomon	CDS	360613	361045	.	-	0	Name=XP_015434163.1;ID=cds-XP_015434163.1;Dbxref=GeneID:107189980%2CGenbank:XP_015434163.1;Parent=rna-XM_015578677.1
NW_015374053.1	Gnomon	CDS	360207	360532	.	-	0	Name=XP_015434163.1;ID=cds-XP_015434163.1;Dbxref=GeneID:107189980%2CGenbank:XP_015434163.1;Parent=rna-XM_015578677.1
NW_015374053.1	Gnomon	CDS	359617	360136	.	-	0	Name=XP_015434163.1;ID=cds-XP_015434163.1;Dbxref=GeneID:107189980%2CGenbank:XP_015434163.1;Parent=rna-XM_015578677.1
NW_015374053.1	Gnomon	CDS	359231	359536	.	-	0	Name=XP_015434163.1;ID=cds-XP_015434163.1;Dbxref=GeneID:107189980%2CGenbank:XP_015434163.1;Parent=rna-XM_015578677.1
NW_015374053.1	Gnomon	CDS	358730	359147	.	-	0	Name=XP_015434163.1;ID=cds-XP_015434163.1;Dbxref=GeneID:107189980%2CGenbank:XP_015434163.1;Parent=rna-XM_015578677.1
NW_015374053.1	Gnomon	CDS	358554	358645	.	-	0	Name=XP_015434163.1;ID=cds-XP_015434163.1;Dbxref=GeneID:107189980%2CGenbank:XP_015434163.1;Parent=rna-XM_015578677.1
NW_015374053.1	Gnomon	CDS	602146	602294	.	-	0	Name=XP_015434069.1;ID=cds-XP_015434069.1;Dbxref=GeneID:107189902%2CGenbank:XP_015434069.1;Parent=rna-XM_015578583.1
NW_015374053.1	Gnomon	CDS	594700	594796	.	-	0	Name=XP_015434069.1;ID=cds-XP_015434069.1;Dbxref=GeneID:107189902%2CGenbank:XP_015434069.1;Parent=rna-XM_015578583.1
NW_015374053.1	Gnomon	CDS	594247	594562	.	-	0	Name=XP_015434069.1;ID=cds-XP_015434069.1;Dbxref=GeneID:107189902%2CGenbank:XP_015434069.1;Parent=rna-XM_015578583.1
NW_015374053.1	Gnomon	CDS	593074	593528	.	-	0	Name=XP_015434069.1;ID=cds-XP_015434069.1;Dbxref=GeneID:107189902%2CGenbank:XP_015434069.1;Parent=rna-XM_015578583.1
NW_015374053.1	Gnomon	mRNA	745203	745660	.	-	.	Name=XM_015578661.1;ID=rna-XM_015578661.1;Dbxref=GeneID:107189962%2CGenbank:XM_015578661.1;Parent=gene-LOC107189962
NW_015374053.1	Gnomon	mRNA	630255	631232	.	-	.	Name=XM_015578663.1;ID=rna-XM_015578663.1;Dbxref=GeneID:107189964%2CGenbank:XM_015578663.1;Parent=gene-LOC107189964
NW_015374053.1	Gnomon	exon	628689	629039	.	-	.	ID=exon-XM_015578639.1-3;Dbxref=GeneID:107189943%2CGenbank:XM_015578639.1;Parent=rna-XM_015578639.1
NW_015374053.1	Gnomon	exon	629136	629396	.	-	.	ID=exon-XM_015578639.1-2;Dbxref=GeneID:107189943%2CGenbank:XM_015578639.1;Parent=rna-XM_015578639.1
NW_015374053.1	Gnomon	exon	629517	629719	.	-	.	ID=exon-XM_015578639.1-1;Dbxref=GeneID:107189943%2CGenbank:XM_015578639.1;Parent=rna-XM_015578639.1
NW_015374053.1	Gnomon	mRNA	965276	972384	.	+	.	Name=XM_015578569.1;ID=rna-XM_015578569.1;Dbxref=GeneID:107189890%2CGenbank:XM_015578569.1;Parent=gene-LOC107189890
NW_015374053.1	Gnomon	CDS	387176	387191	.	-	0	Name=XP_015434162.1;ID=cds-XP_015434162.1;Dbxref=GeneID:107189978%2CGenbank:XP_015434162.1;Parent=rna-XM_015578676.1
NW_015374053.1	Gnomon	CDS	385971	386038	.	-	0	Name=XP_015434162.1;ID=cds-XP_015434162.1;Dbxref=GeneID:107189978%2CGenbank:XP_015434162.1;Parent=rna-XM_015578676.1
NW_015374053.1	Gnomon	CDS	385719	385886	.	-	0	Name=XP_015434162.1;ID=cds-XP_015434162.1;Dbxref=GeneID:107189978%2CGenbank:XP_015434162.1;Parent=rna-XM_015578676.1
NW_015374053.1	Gnomon	CDS	384950	385020	.	-	0	Name=XP_015434162.1;ID=cds-XP_015434162.1;Dbxref=GeneID:107189978%2CGenbank:XP_015434162.1;Parent=rna-XM_015578676.1
NW_015374053.1	Gnomon	CDS	384132	384398	.	-	0	Name=XP_015434162.1;ID=cds-XP_015434162.1;Dbxref=GeneID:107189978%2CGenbank:XP_015434162.1;Parent=rna-XM_015578676.1
NW_015374053.1	Gnomon	CDS	383420	383624	.	-	0	Name=XP_015434162.1;ID=cds-XP_015434162.1;Dbxref=GeneID:107189978%2CGenbank:XP_015434162.1;Parent=rna-XM_015578676.1
NW_015374053.1	Gnomon	CDS	382959	383157	.	-	0	Name=XP_015434162.1;ID=cds-XP_015434162.1;Dbxref=GeneID:107189978%2CGenbank:XP_015434162.1;Parent=rna-XM_015578676.1
NW_015374053.1	Gnomon	CDS	382367	382478	.	-	0	Name=XP_015434162.1;ID=cds-XP_015434162.1;Dbxref=GeneID:107189978%2CGenbank:XP_015434162.1;Parent=rna-XM_015578676.1
NW_015374053.1	Gnomon	CDS	382081	382270	.	-	0	Name=XP_015434162.1;ID=cds-XP_015434162.1;Dbxref=GeneID:107189978%2CGenbank:XP_015434162.1;Parent=rna-XM_015578676.1
NW_015374053.1	Gnomon	CDS	381609	381809	.	-	0	Name=XP_015434162.1;ID=cds-XP_015434162.1;Dbxref=GeneID:107189978%2CGenbank:XP_015434162.1;Parent=rna-XM_015578676.1
NW_015374053.1	Gnomon	CDS	381292	381477	.	-	0	Name=XP_015434162.1;ID=cds-XP_015434162.1;Dbxref=GeneID:107189978%2CGenbank:XP_015434162.1;Parent=rna-XM_015578676.1
NW_015374053.1	Gnomon	CDS	380805	381182	.	-	0	Name=XP_015434162.1;ID=cds-XP_015434162.1;Dbxref=GeneID:107189978%2CGenbank:XP_015434162.1;Parent=rna-XM_015578676.1
NW_015374053.1	Gnomon	CDS	380509	380650	.	-	0	Name=XP_015434162.1;ID=cds-XP_015434162.1;Dbxref=GeneID:107189978%2CGenbank:XP_015434162.1;Parent=rna-XM_015578676.1
NW_015374053.1	Gnomon	CDS	380260	380408	.	-	0	Name=XP_015434162.1;ID=cds-XP_015434162.1;Dbxref=GeneID:107189978%2CGenbank:XP_015434162.1;Parent=rna-XM_015578676.1
NW_015374053.1	Gnomon	CDS	379623	379851	.	-	0	Name=XP_015434162.1;ID=cds-XP_015434162.1;Dbxref=GeneID:107189978%2CGenbank:XP_015434162.1;Parent=rna-XM_015578676.1
NW_015374053.1	Gnomon	CDS	379449	379530	.	-	0	Name=XP_015434162.1;ID=cds-XP_015434162.1;Dbxref=GeneID:107189978%2CGenbank:XP_015434162.1;Parent=rna-XM_015578676.1
NW_015374053.1	Gnomon	CDS	377756	378815	.	-	0	Name=XP_015434162.1;ID=cds-XP_015434162.1;Dbxref=GeneID:107189978%2CGenbank:XP_015434162.1;Parent=rna-XM_015578676.1
NW_015374053.1	Gnomon	exon	205500	205625	.	+	.	ID=exon-XM_015578716.1-8;Dbxref=GeneID:107190002%2CGenbank:XM_015578716.1;Parent=rna-XM_015578716.1
NW_015374053.1	Gnomon	exon	205137	205424	.	+	.	ID=exon-XM_015578716.1-7;Dbxref=GeneID:107190002%2CGenbank:XM_015578716.1;Parent=rna-XM_015578716.1
NW_015374053.1	Gnomon	exon	206282	206438	.	+	.	ID=exon-XM_015578716.1-9;Dbxref=GeneID:107190002%2CGenbank:XM_015578716.1;Parent=rna-XM_015578716.1
NW_015374053.1	Gnomon	exon	201453	201554	.	+	.	ID=exon-XM_015578716.1-2;Dbxref=GeneID:107190002%2CGenbank:XM_015578716.1;Parent=rna-XM_015578716.1
NW_015374053.1	Gnomon	exon	177902	179184	.	+	.	ID=exon-XM_015578716.1-1;Dbxref=GeneID:107190002%2CGenbank:XM_015578716.1;Parent=rna-XM_015578716.1
NW_015374053.1	Gnomon	exon	202137	202211	.	+	.	ID=exon-XM_015578716.1-4;Dbxref=GeneID:107190002%2CGenbank:XM_015578716.1;Parent=rna-XM_015578716.1
NW_015374053.1	Gnomon	exon	201688	201852	.	+	.	ID=exon-XM_015578716.1-3;Dbxref=GeneID:107190002%2CGenbank:XM_015578716.1;Parent=rna-XM_015578716.1
NW_015374053.1	Gnomon	exon	203523	203744	.	+	.	ID=exon-XM_015578716.1-6;Dbxref=GeneID:107190002%2CGenbank:XM_015578716.1;Parent=rna-XM_015578716.1
NW_015374053.1	Gnomon	exon	202332	202427	.	+	.	ID=exon-XM_015578716.1-5;Dbxref=GeneID:107190002%2CGenbank:XM_015578716.1;Parent=rna-XM_015578716.1
NW_015374053.1	Gnomon	CDS	489476	489534	.	-	0	Name=XP_015434068.1;ID=cds-XP_015434068.1;Dbxref=GeneID:107189900%2CGenbank:XP_015434068.1;Parent=rna-XM_015578582.1
NW_015374053.1	Gnomon	CDS	488964	489173	.	-	0	Name=XP_015434068.1;ID=cds-XP_015434068.1;Dbxref=GeneID:107189900%2CGenbank:XP_015434068.1;Parent=rna-XM_015578582.1
NW_015374053.1	Gnomon	CDS	485237	485659	.	-	0	Name=XP_015434068.1;ID=cds-XP_015434068.1;Dbxref=GeneID:107189900%2CGenbank:XP_015434068.1;Parent=rna-XM_015578582.1
NW_015374053.1	Gnomon	CDS	484960	485162	.	-	0	Name=XP_015434068.1;ID=cds-XP_015434068.1;Dbxref=GeneID:107189900%2CGenbank:XP_015434068.1;Parent=rna-XM_015578582.1
NW_015374053.1	Gnomon	CDS	484492	484622	.	-	0	Name=XP_015434068.1;ID=cds-XP_015434068.1;Dbxref=GeneID:107189900%2CGenbank:XP_015434068.1;Parent=rna-XM_015578582.1
NW_015374053.1	Gnomon	CDS	484226	484402	.	-	0	Name=XP_015434068.1;ID=cds-XP_015434068.1;Dbxref=GeneID:107189900%2CGenbank:XP_015434068.1;Parent=rna-XM_015578582.1
NW_015374053.1	Gnomon	CDS	483948	484140	.	-	0	Name=XP_015434068.1;ID=cds-XP_015434068.1;Dbxref=GeneID:107189900%2CGenbank:XP_015434068.1;Parent=rna-XM_015578582.1
NW_015374053.1	Gnomon	CDS	483593	483864	.	-	0	Name=XP_015434068.1;ID=cds-XP_015434068.1;Dbxref=GeneID:107189900%2CGenbank:XP_015434068.1;Parent=rna-XM_015578582.1
NW_015374053.1	Gnomon	CDS	483289	483498	.	-	0	Name=XP_015434068.1;ID=cds-XP_015434068.1;Dbxref=GeneID:107189900%2CGenbank:XP_015434068.1;Parent=rna-XM_015578582.1
NW_015374053.1	Gnomon	CDS	483036	483191	.	-	0	Name=XP_015434068.1;ID=cds-XP_015434068.1;Dbxref=GeneID:107189900%2CGenbank:XP_015434068.1;Parent=rna-XM_015578582.1
NW_015374053.1	Gnomon	CDS	482731	482892	.	-	0	Name=XP_015434068.1;ID=cds-XP_015434068.1;Dbxref=GeneID:107189900%2CGenbank:XP_015434068.1;Parent=rna-XM_015578582.1
NW_015374053.1	Gnomon	CDS	482023	482181	.	-	0	Name=XP_015434068.1;ID=cds-XP_015434068.1;Dbxref=GeneID:107189900%2CGenbank:XP_015434068.1;Parent=rna-XM_015578582.1
NW_015374053.1	Gnomon	mRNA	524916	525691	.	-	.	Name=XM_015578664.1;ID=rna-XM_015578664.1;Dbxref=GeneID:107189965%2CGenbank:XM_015578664.1;Parent=gene-LOC107189965
NW_015374053.1	Gnomon	exon	259261	259534	.	+	.	ID=exon-XM_015578686.1-7;Dbxref=GeneID:107189984%2CGenbank:XM_015578686.1;Parent=rna-XM_015578686.1
NW_015374053.1	Gnomon	exon	254430	254499	.	+	.	ID=exon-XM_015578686.1-4;Dbxref=GeneID:107189984%2CGenbank:XM_015578686.1;Parent=rna-XM_015578686.1
NW_015374053.1	Gnomon	exon	253743	254288	.	+	.	ID=exon-XM_015578686.1-3;Dbxref=GeneID:107189984%2CGenbank:XM_015578686.1;Parent=rna-XM_015578686.1
NW_015374053.1	Gnomon	exon	257962	258009	.	+	.	ID=exon-XM_015578686.1-6;Dbxref=GeneID:107189984%2CGenbank:XM_015578686.1;Parent=rna-XM_015578686.1
NW_015374053.1	Gnomon	exon	254614	254713	.	+	.	ID=exon-XM_015578686.1-5;Dbxref=GeneID:107189984%2CGenbank:XM_015578686.1;Parent=rna-XM_015578686.1
NW_015374053.1	Gnomon	exon	253457	253619	.	+	.	ID=exon-XM_015578686.1-2;Dbxref=GeneID:107189984%2CGenbank:XM_015578686.1;Parent=rna-XM_015578686.1
NW_015374053.1	Gnomon	exon	250821	250905	.	+	.	ID=exon-XM_015578686.1-1;Dbxref=GeneID:107189984%2CGenbank:XM_015578686.1;Parent=rna-XM_015578686.1
NW_015374053.1	Gnomon	exon	940444	940715	.	+	.	ID=exon-XM_015578588.1-1;Dbxref=GeneID:107189905%2CGenbank:XM_015578588.1;Parent=rna-XM_015578588.1
NW_015374053.1	Gnomon	exon	942279	942518	.	+	.	ID=exon-XM_015578588.1-5;Dbxref=GeneID:107189905%2CGenbank:XM_015578588.1;Parent=rna-XM_015578588.1
NW_015374053.1	Gnomon	exon	941981	942199	.	+	.	ID=exon-XM_015578588.1-4;Dbxref=GeneID:107189905%2CGenbank:XM_015578588.1;Parent=rna-XM_015578588.1
NW_015374053.1	Gnomon	exon	941731	941893	.	+	.	ID=exon-XM_015578588.1-3;Dbxref=GeneID:107189905%2CGenbank:XM_015578588.1;Parent=rna-XM_015578588.1
NW_015374053.1	Gnomon	exon	941423	941643	.	+	.	ID=exon-XM_015578588.1-2;Dbxref=GeneID:107189905%2CGenbank:XM_015578588.1;Parent=rna-XM_015578588.1
NW_015374053.1	Gnomon	exon	943634	943884	.	+	.	ID=exon-XM_015578588.1-9;Dbxref=GeneID:107189905%2CGenbank:XM_015578588.1;Parent=rna-XM_015578588.1
NW_015374053.1	Gnomon	exon	943293	943472	.	+	.	ID=exon-XM_015578588.1-8;Dbxref=GeneID:107189905%2CGenbank:XM_015578588.1;Parent=rna-XM_015578588.1
NW_015374053.1	Gnomon	exon	942959	943222	.	+	.	ID=exon-XM_015578588.1-7;Dbxref=GeneID:107189905%2CGenbank:XM_015578588.1;Parent=rna-XM_015578588.1
NW_015374053.1	Gnomon	exon	942592	942885	.	+	.	ID=exon-XM_015578588.1-6;Dbxref=GeneID:107189905%2CGenbank:XM_015578588.1;Parent=rna-XM_015578588.1
NW_015374053.1	Gnomon	exon	123557	123822	.	+	.	ID=exon-XM_015578538.1-4;Dbxref=GeneID:107189860%2CGenbank:XM_015578538.1;Parent=rna-XM_015578538.1
NW_015374053.1	Gnomon	exon	123266	123495	.	+	.	ID=exon-XM_015578538.1-3;Dbxref=GeneID:107189860%2CGenbank:XM_015578538.1;Parent=rna-XM_015578538.1
NW_015374053.1	Gnomon	exon	122734	123203	.	+	.	ID=exon-XM_015578538.1-2;Dbxref=GeneID:107189860%2CGenbank:XM_015578538.1;Parent=rna-XM_015578538.1
NW_015374053.1	Gnomon	exon	121201	122652	.	+	.	ID=exon-XM_015578538.1-1;Dbxref=GeneID:107189860%2CGenbank:XM_015578538.1;Parent=rna-XM_015578538.1
NW_015374053.1	Gnomon	CDS	436360	436399	.	+	0	Name=XP_015434161.1;ID=cds-XP_015434161.1;Dbxref=GeneID:107189977%2CGenbank:XP_015434161.1;Parent=rna-XM_015578675.1
NW_015374053.1	Gnomon	CDS	440134	440330	.	+	0	Name=XP_015434161.1;ID=cds-XP_015434161.1;Dbxref=GeneID:107189977%2CGenbank:XP_015434161.1;Parent=rna-XM_015578675.1
NW_015374053.1	Gnomon	CDS	440421	440543	.	+	0	Name=XP_015434161.1;ID=cds-XP_015434161.1;Dbxref=GeneID:107189977%2CGenbank:XP_015434161.1;Parent=rna-XM_015578675.1
NW_015374053.1	Gnomon	CDS	440630	440856	.	+	0	Name=XP_015434161.1;ID=cds-XP_015434161.1;Dbxref=GeneID:107189977%2CGenbank:XP_015434161.1;Parent=rna-XM_015578675.1
NW_015374053.1	Gnomon	CDS	441389	441527	.	+	0	Name=XP_015434161.1;ID=cds-XP_015434161.1;Dbxref=GeneID:107189977%2CGenbank:XP_015434161.1;Parent=rna-XM_015578675.1
NW_015374053.1	Gnomon	CDS	441635	441790	.	+	0	Name=XP_015434161.1;ID=cds-XP_015434161.1;Dbxref=GeneID:107189977%2CGenbank:XP_015434161.1;Parent=rna-XM_015578675.1
NW_015374053.1	Gnomon	CDS	441919	442077	.	+	0	Name=XP_015434161.1;ID=cds-XP_015434161.1;Dbxref=GeneID:107189977%2CGenbank:XP_015434161.1;Parent=rna-XM_015578675.1
NW_015374053.1	Gnomon	CDS	442166	442216	.	+	0	Name=XP_015434161.1;ID=cds-XP_015434161.1;Dbxref=GeneID:107189977%2CGenbank:XP_015434161.1;Parent=rna-XM_015578675.1
NW_015374053.1	Gnomon	CDS	442459	442841	.	+	0	Name=XP_015434161.1;ID=cds-XP_015434161.1;Dbxref=GeneID:107189977%2CGenbank:XP_015434161.1;Parent=rna-XM_015578675.1
NW_015374053.1	Gnomon	CDS	442913	443123	.	+	0	Name=XP_015434161.1;ID=cds-XP_015434161.1;Dbxref=GeneID:107189977%2CGenbank:XP_015434161.1;Parent=rna-XM_015578675.1
NW_015374053.1	Gnomon	CDS	443201	443271	.	+	0	Name=XP_015434161.1;ID=cds-XP_015434161.1;Dbxref=GeneID:107189977%2CGenbank:XP_015434161.1;Parent=rna-XM_015578675.1
NW_015374053.1	Gnomon	CDS	444484	444550	.	+	0	Name=XP_015434161.1;ID=cds-XP_015434161.1;Dbxref=GeneID:107189977%2CGenbank:XP_015434161.1;Parent=rna-XM_015578675.1
NW_015374053.1	Gnomon	CDS	489476	489534	.	-	0	Name=XP_015434067.1;ID=cds-XP_015434067.1;Dbxref=GeneID:107189900%2CGenbank:XP_015434067.1;Parent=rna-XM_015578581.1
NW_015374053.1	Gnomon	CDS	488964	489173	.	-	0	Name=XP_015434067.1;ID=cds-XP_015434067.1;Dbxref=GeneID:107189900%2CGenbank:XP_015434067.1;Parent=rna-XM_015578581.1
NW_015374053.1	Gnomon	CDS	485237	485659	.	-	0	Name=XP_015434067.1;ID=cds-XP_015434067.1;Dbxref=GeneID:107189900%2CGenbank:XP_015434067.1;Parent=rna-XM_015578581.1
NW_015374053.1	Gnomon	CDS	484960	485162	.	-	0	Name=XP_015434067.1;ID=cds-XP_015434067.1;Dbxref=GeneID:107189900%2CGenbank:XP_015434067.1;Parent=rna-XM_015578581.1
NW_015374053.1	Gnomon	CDS	484492	484634	.	-	0	Name=XP_015434067.1;ID=cds-XP_015434067.1;Dbxref=GeneID:107189900%2CGenbank:XP_015434067.1;Parent=rna-XM_015578581.1
NW_015374053.1	Gnomon	CDS	484226	484402	.	-	0	Name=XP_015434067.1;ID=cds-XP_015434067.1;Dbxref=GeneID:107189900%2CGenbank:XP_015434067.1;Parent=rna-XM_015578581.1
NW_015374053.1	Gnomon	CDS	483948	484140	.	-	0	Name=XP_015434067.1;ID=cds-XP_015434067.1;Dbxref=GeneID:107189900%2CGenbank:XP_015434067.1;Parent=rna-XM_015578581.1
NW_015374053.1	Gnomon	CDS	483593	483864	.	-	0	Name=XP_015434067.1;ID=cds-XP_015434067.1;Dbxref=GeneID:107189900%2CGenbank:XP_015434067.1;Parent=rna-XM_015578581.1
NW_015374053.1	Gnomon	CDS	483289	483498	.	-	0	Name=XP_015434067.1;ID=cds-XP_015434067.1;Dbxref=GeneID:107189900%2CGenbank:XP_015434067.1;Parent=rna-XM_015578581.1
NW_015374053.1	Gnomon	CDS	483036	483191	.	-	0	Name=XP_015434067.1;ID=cds-XP_015434067.1;Dbxref=GeneID:107189900%2CGenbank:XP_015434067.1;Parent=rna-XM_015578581.1
NW_015374053.1	Gnomon	CDS	482731	482892	.	-	0	Name=XP_015434067.1;ID=cds-XP_015434067.1;Dbxref=GeneID:107189900%2CGenbank:XP_015434067.1;Parent=rna-XM_015578581.1
NW_015374053.1	Gnomon	CDS	482023	482181	.	-	0	Name=XP_015434067.1;ID=cds-XP_015434067.1;Dbxref=GeneID:107189900%2CGenbank:XP_015434067.1;Parent=rna-XM_015578581.1
NW_015374053.1	Gnomon	CDS	961992	962258	.	-	0	Name=XP_015434168.1;ID=cds-XP_015434168.1;Dbxref=GeneID:107189983%2CGenbank:XP_015434168.1;Parent=rna-XM_015578682.1
NW_015374053.1	Gnomon	CDS	961054	961545	.	-	0	Name=XP_015434168.1;ID=cds-XP_015434168.1;Dbxref=GeneID:107189983%2CGenbank:XP_015434168.1;Parent=rna-XM_015578682.1
NW_015374053.1	Gnomon	CDS	960524	960985	.	-	0	Name=XP_015434168.1;ID=cds-XP_015434168.1;Dbxref=GeneID:107189983%2CGenbank:XP_015434168.1;Parent=rna-XM_015578682.1
NW_015374053.1	Gnomon	CDS	960251	960451	.	-	0	Name=XP_015434168.1;ID=cds-XP_015434168.1;Dbxref=GeneID:107189983%2CGenbank:XP_015434168.1;Parent=rna-XM_015578682.1
NW_015374053.1	Gnomon	mRNA	92784	105201	.	-	.	Name=XM_015578621.1;ID=rna-XM_015578621.1;Dbxref=GeneID:107189930%2CGenbank:XM_015578621.1;Parent=gene-LOC107189930
NW_015374053.1	Gnomon	exon	259261	259534	.	+	.	ID=exon-XM_015578685.1-6;Dbxref=GeneID:107189984%2CGenbank:XM_015578685.1;Parent=rna-XM_015578685.1
NW_015374053.1	Gnomon	exon	257962	258009	.	+	.	ID=exon-XM_015578685.1-5;Dbxref=GeneID:107189984%2CGenbank:XM_015578685.1;Parent=rna-XM_015578685.1
NW_015374053.1	Gnomon	exon	254430	254713	.	+	.	ID=exon-XM_015578685.1-4;Dbxref=GeneID:107189984%2CGenbank:XM_015578685.1;Parent=rna-XM_015578685.1
NW_015374053.1	Gnomon	exon	253743	254288	.	+	.	ID=exon-XM_015578685.1-3;Dbxref=GeneID:107189984%2CGenbank:XM_015578685.1;Parent=rna-XM_015578685.1
NW_015374053.1	Gnomon	exon	253457	253619	.	+	.	ID=exon-XM_015578685.1-2;Dbxref=GeneID:107189984%2CGenbank:XM_015578685.1;Parent=rna-XM_015578685.1
NW_015374053.1	Gnomon	exon	252228	252315	.	+	.	ID=exon-XM_015578685.1-1;Dbxref=GeneID:107189984%2CGenbank:XM_015578685.1;Parent=rna-XM_015578685.1
NW_015374053.1	Gnomon	mRNA	92784	107409	.	-	.	Name=XM_015578622.1;ID=rna-XM_015578622.1;Dbxref=GeneID:107189930%2CGenbank:XM_015578622.1;Parent=gene-LOC107189930
NW_015374053.1	Gnomon	exon	957835	958020	.	+	.	ID=exon-XM_015578637.1-4;Dbxref=GeneID:107189942%2CGenbank:XM_015578637.1;Parent=rna-XM_015578637.1
NW_015374053.1	Gnomon	exon	957601	957772	.	+	.	ID=exon-XM_015578637.1-3;Dbxref=GeneID:107189942%2CGenbank:XM_015578637.1;Parent=rna-XM_015578637.1
NW_015374053.1	Gnomon	exon	957307	957528	.	+	.	ID=exon-XM_015578637.1-2;Dbxref=GeneID:107189942%2CGenbank:XM_015578637.1;Parent=rna-XM_015578637.1
NW_015374053.1	Gnomon	exon	956752	957234	.	+	.	ID=exon-XM_015578637.1-1;Dbxref=GeneID:107189942%2CGenbank:XM_015578637.1;Parent=rna-XM_015578637.1
NW_015374053.1	Gnomon	exon	958598	959061	.	+	.	ID=exon-XM_015578637.1-7;Dbxref=GeneID:107189942%2CGenbank:XM_015578637.1;Parent=rna-XM_015578637.1
NW_015374053.1	Gnomon	exon	958340	958508	.	+	.	ID=exon-XM_015578637.1-6;Dbxref=GeneID:107189942%2CGenbank:XM_015578637.1;Parent=rna-XM_015578637.1
NW_015374053.1	Gnomon	exon	958082	958273	.	+	.	ID=exon-XM_015578637.1-5;Dbxref=GeneID:107189942%2CGenbank:XM_015578637.1;Parent=rna-XM_015578637.1
NW_015374053.1	Gnomon	CDS	973049	973130	.	-	0	Name=XP_015434167.1;ID=cds-XP_015434167.1;Dbxref=GeneID:107189982%2CGenbank:XP_015434167.1;Parent=rna-XM_015578681.1
NW_015374053.1	Gnomon	CDS	970243	970352	.	-	0	Name=XP_015434167.1;ID=cds-XP_015434167.1;Dbxref=GeneID:107189982%2CGenbank:XP_015434167.1;Parent=rna-XM_015578681.1
NW_015374053.1	Gnomon	CDS	969849	969921	.	-	0	Name=XP_015434167.1;ID=cds-XP_015434167.1;Dbxref=GeneID:107189982%2CGenbank:XP_015434167.1;Parent=rna-XM_015578681.1
NW_015374053.1	Gnomon	CDS	969698	969780	.	-	0	Name=XP_015434167.1;ID=cds-XP_015434167.1;Dbxref=GeneID:107189982%2CGenbank:XP_015434167.1;Parent=rna-XM_015578681.1
NW_015374053.1	Gnomon	CDS	969428	969631	.	-	0	Name=XP_015434167.1;ID=cds-XP_015434167.1;Dbxref=GeneID:107189982%2CGenbank:XP_015434167.1;Parent=rna-XM_015578681.1
NW_015374053.1	Gnomon	CDS	969286	969341	.	-	0	Name=XP_015434167.1;ID=cds-XP_015434167.1;Dbxref=GeneID:107189982%2CGenbank:XP_015434167.1;Parent=rna-XM_015578681.1
NW_015374053.1	Gnomon	CDS	969146	969224	.	-	0	Name=XP_015434167.1;ID=cds-XP_015434167.1;Dbxref=GeneID:107189982%2CGenbank:XP_015434167.1;Parent=rna-XM_015578681.1
NW_015374053.1	Gnomon	CDS	968985	969086	.	-	0	Name=XP_015434167.1;ID=cds-XP_015434167.1;Dbxref=GeneID:107189982%2CGenbank:XP_015434167.1;Parent=rna-XM_015578681.1
NW_015374053.1	Gnomon	CDS	968790	968894	.	-	0	Name=XP_015434167.1;ID=cds-XP_015434167.1;Dbxref=GeneID:107189982%2CGenbank:XP_015434167.1;Parent=rna-XM_015578681.1
NW_015374053.1	Gnomon	exon	206282	206438	.	+	.	ID=exon-XM_015578714.1-9;Dbxref=GeneID:107190002%2CGenbank:XM_015578714.1;Parent=rna-XM_015578714.1
NW_015374053.1	Gnomon	exon	203523	203744	.	+	.	ID=exon-XM_015578714.1-6;Dbxref=GeneID:107190002%2CGenbank:XM_015578714.1;Parent=rna-XM_015578714.1
NW_015374053.1	Gnomon	exon	202332	202427	.	+	.	ID=exon-XM_015578714.1-5;Dbxref=GeneID:107190002%2CGenbank:XM_015578714.1;Parent=rna-XM_015578714.1
NW_015374053.1	Gnomon	exon	205500	205643	.	+	.	ID=exon-XM_015578714.1-8;Dbxref=GeneID:107190002%2CGenbank:XM_015578714.1;Parent=rna-XM_015578714.1
NW_015374053.1	Gnomon	exon	205137	205424	.	+	.	ID=exon-XM_015578714.1-7;Dbxref=GeneID:107190002%2CGenbank:XM_015578714.1;Parent=rna-XM_015578714.1
NW_015374053.1	Gnomon	exon	201453	201554	.	+	.	ID=exon-XM_015578714.1-2;Dbxref=GeneID:107190002%2CGenbank:XM_015578714.1;Parent=rna-XM_015578714.1
NW_015374053.1	Gnomon	exon	177902	179184	.	+	.	ID=exon-XM_015578714.1-1;Dbxref=GeneID:107190002%2CGenbank:XM_015578714.1;Parent=rna-XM_015578714.1
NW_015374053.1	Gnomon	exon	202137	202211	.	+	.	ID=exon-XM_015578714.1-4;Dbxref=GeneID:107190002%2CGenbank:XM_015578714.1;Parent=rna-XM_015578714.1
NW_015374053.1	Gnomon	exon	201688	201852	.	+	.	ID=exon-XM_015578714.1-3;Dbxref=GeneID:107190002%2CGenbank:XM_015578714.1;Parent=rna-XM_015578714.1
NW_015374053.1	Gnomon	mRNA	92784	98468	.	-	.	Name=XM_015578624.1;ID=rna-XM_015578624.1;Dbxref=GeneID:107189930%2CGenbank:XM_015578624.1;Parent=gene-LOC107189930
NW_015374053.1	Gnomon	exon	80256	80562	.	+	.	ID=exon-XM_015578662.1-3;Dbxref=GeneID:107189963%2CGenbank:XM_015578662.1;Parent=rna-XM_015578662.1
NW_015374053.1	Gnomon	exon	80099	80178	.	+	.	ID=exon-XM_015578662.1-2;Dbxref=GeneID:107189963%2CGenbank:XM_015578662.1;Parent=rna-XM_015578662.1
NW_015374053.1	Gnomon	exon	79949	80013	.	+	.	ID=exon-XM_015578662.1-1;Dbxref=GeneID:107189963%2CGenbank:XM_015578662.1;Parent=rna-XM_015578662.1
NW_015374053.1	Gnomon	CDS	979964	980396	.	-	0	Name=XP_015434165.1;ID=cds-XP_015434165.1;Dbxref=GeneID:107189981%2CGenbank:XP_015434165.1;Parent=rna-XM_015578679.1
NW_015374053.1	Gnomon	CDS	976833	977033	.	-	0	Name=XP_015434165.1;ID=cds-XP_015434165.1;Dbxref=GeneID:107189981%2CGenbank:XP_015434165.1;Parent=rna-XM_015578679.1
NW_015374053.1	Gnomon	CDS	976123	976356	.	-	0	Name=XP_015434165.1;ID=cds-XP_015434165.1;Dbxref=GeneID:107189981%2CGenbank:XP_015434165.1;Parent=rna-XM_015578679.1
NW_015374053.1	Gnomon	CDS	975842	975999	.	-	0	Name=XP_015434165.1;ID=cds-XP_015434165.1;Dbxref=GeneID:107189981%2CGenbank:XP_015434165.1;Parent=rna-XM_015578679.1
NW_015374053.1	Gnomon	CDS	975596	975751	.	-	0	Name=XP_015434165.1;ID=cds-XP_015434165.1;Dbxref=GeneID:107189981%2CGenbank:XP_015434165.1;Parent=rna-XM_015578679.1
NW_015374053.1	Gnomon	CDS	975289	975499	.	-	0	Name=XP_015434165.1;ID=cds-XP_015434165.1;Dbxref=GeneID:107189981%2CGenbank:XP_015434165.1;Parent=rna-XM_015578679.1
NW_015374053.1	Gnomon	CDS	975052	975206	.	-	0	Name=XP_015434165.1;ID=cds-XP_015434165.1;Dbxref=GeneID:107189981%2CGenbank:XP_015434165.1;Parent=rna-XM_015578679.1
NW_015374053.1	Gnomon	CDS	974846	974962	.	-	0	Name=XP_015434165.1;ID=cds-XP_015434165.1;Dbxref=GeneID:107189981%2CGenbank:XP_015434165.1;Parent=rna-XM_015578679.1
NW_015374053.1	Gnomon	exon	629136	629510	.	-	.	ID=exon-XM_015578638.1-1;Dbxref=GeneID:107189943%2CGenbank:XM_015578638.1;Parent=rna-XM_015578638.1
NW_015374053.1	Gnomon	exon	628689	629039	.	-	.	ID=exon-XM_015578638.1-2;Dbxref=GeneID:107189943%2CGenbank:XM_015578638.1;Parent=rna-XM_015578638.1
NW_015374053.1	Gnomon	CDS	155436	155540	.	+	0	Name=XP_015434025.1;ID=cds-XP_015434025.1;Dbxref=GeneID:107189861%2CGenbank:XP_015434025.1;Parent=rna-XM_015578539.1
NW_015374053.1	Gnomon	CDS	155726	156024	.	+	0	Name=XP_015434025.1;ID=cds-XP_015434025.1;Dbxref=GeneID:107189861%2CGenbank:XP_015434025.1;Parent=rna-XM_015578539.1
NW_015374053.1	Gnomon	CDS	156096	156204	.	+	0	Name=XP_015434025.1;ID=cds-XP_015434025.1;Dbxref=GeneID:107189861%2CGenbank:XP_015434025.1;Parent=rna-XM_015578539.1
NW_015374053.1	Gnomon	exon	542481	542847	.	+	.	ID=exon-XM_015578589.1-6;Dbxref=GeneID:107189906%2CGenbank:XM_015578589.1;Parent=rna-XM_015578589.1
NW_015374053.1	Gnomon	exon	541561	541935	.	+	.	ID=exon-XM_015578589.1-5;Dbxref=GeneID:107189906%2CGenbank:XM_015578589.1;Parent=rna-XM_015578589.1
NW_015374053.1	Gnomon	exon	543755	543849	.	+	.	ID=exon-XM_015578589.1-8;Dbxref=GeneID:107189906%2CGenbank:XM_015578589.1;Parent=rna-XM_015578589.1
NW_015374053.1	Gnomon	exon	543081	543357	.	+	.	ID=exon-XM_015578589.1-7;Dbxref=GeneID:107189906%2CGenbank:XM_015578589.1;Parent=rna-XM_015578589.1
NW_015374053.1	Gnomon	exon	543932	544143	.	+	.	ID=exon-XM_015578589.1-9;Dbxref=GeneID:107189906%2CGenbank:XM_015578589.1;Parent=rna-XM_015578589.1
NW_015374053.1	Gnomon	exon	539276	539404	.	+	.	ID=exon-XM_015578589.1-2;Dbxref=GeneID:107189906%2CGenbank:XM_015578589.1;Parent=rna-XM_015578589.1
NW_015374053.1	Gnomon	exon	538859	539202	.	+	.	ID=exon-XM_015578589.1-1;Dbxref=GeneID:107189906%2CGenbank:XM_015578589.1;Parent=rna-XM_015578589.1
NW_015374053.1	Gnomon	exon	540744	540987	.	+	.	ID=exon-XM_015578589.1-4;Dbxref=GeneID:107189906%2CGenbank:XM_015578589.1;Parent=rna-XM_015578589.1
NW_015374053.1	Gnomon	exon	539759	539999	.	+	.	ID=exon-XM_015578589.1-3;Dbxref=GeneID:107189906%2CGenbank:XM_015578589.1;Parent=rna-XM_015578589.1
NW_015374053.1	Gnomon	exon	745438	745660	.	-	.	ID=exon-XM_015578661.1-1;Dbxref=GeneID:107189962%2CGenbank:XM_015578661.1;Parent=rna-XM_015578661.1
NW_015374053.1	Gnomon	exon	745203	745372	.	-	.	ID=exon-XM_015578661.1-2;Dbxref=GeneID:107189962%2CGenbank:XM_015578661.1;Parent=rna-XM_015578661.1
NW_015374053.1	Gnomon	exon	710192	710296	.	+	.	ID=exon-XM_015578561.1-4;Dbxref=GeneID:107189883%2CGenbank:XM_015578561.1;Parent=rna-XM_015578561.1
NW_015374053.1	Gnomon	exon	709216	709355	.	+	.	ID=exon-XM_015578561.1-3;Dbxref=GeneID:107189883%2CGenbank:XM_015578561.1;Parent=rna-XM_015578561.1
NW_015374053.1	Gnomon	exon	709135	709169	.	+	.	ID=exon-XM_015578561.1-2;Dbxref=GeneID:107189883%2CGenbank:XM_015578561.1;Parent=rna-XM_015578561.1
NW_015374053.1	Gnomon	exon	705710	706068	.	+	.	ID=exon-XM_015578561.1-1;Dbxref=GeneID:107189883%2CGenbank:XM_015578561.1;Parent=rna-XM_015578561.1
NW_015374053.1	Gnomon	CDS	121270	122652	.	+	0	Name=XP_015434024.1;ID=cds-XP_015434024.1;Dbxref=GeneID:107189860%2CGenbank:XP_015434024.1;Parent=rna-XM_015578538.1
NW_015374053.1	Gnomon	CDS	122734	123203	.	+	0	Name=XP_015434024.1;ID=cds-XP_015434024.1;Dbxref=GeneID:107189860%2CGenbank:XP_015434024.1;Parent=rna-XM_015578538.1
NW_015374053.1	Gnomon	CDS	123266	123495	.	+	0	Name=XP_015434024.1;ID=cds-XP_015434024.1;Dbxref=GeneID:107189860%2CGenbank:XP_015434024.1;Parent=rna-XM_015578538.1
NW_015374053.1	Gnomon	CDS	123557	123822	.	+	0	Name=XP_015434024.1;ID=cds-XP_015434024.1;Dbxref=GeneID:107189860%2CGenbank:XP_015434024.1;Parent=rna-XM_015578538.1
NW_015374053.1	Gnomon	exon	637334	638162	.	+	.	ID=exon-XM_015578584.1-10;Dbxref=GeneID:107189903%2CGenbank:XM_015578584.1;Parent=rna-XM_015578584.1
NW_015374053.1	Gnomon	exon	1008306	1008508	.	-	.	ID=exon-XM_015578614.1-1;Dbxref=GeneID:107189922%2CGenbank:XM_015578614.1;Parent=rna-XM_015578614.1
NW_015374053.1	Gnomon	exon	1006091	1006663	.	-	.	ID=exon-XM_015578614.1-5;Dbxref=GeneID:107189922%2CGenbank:XM_015578614.1;Parent=rna-XM_015578614.1
NW_015374053.1	Gnomon	exon	1006729	1006854	.	-	.	ID=exon-XM_015578614.1-4;Dbxref=GeneID:107189922%2CGenbank:XM_015578614.1;Parent=rna-XM_015578614.1
NW_015374053.1	Gnomon	exon	1006932	1007714	.	-	.	ID=exon-XM_015578614.1-3;Dbxref=GeneID:107189922%2CGenbank:XM_015578614.1;Parent=rna-XM_015578614.1
NW_015374053.1	Gnomon	exon	1007788	1007958	.	-	.	ID=exon-XM_015578614.1-2;Dbxref=GeneID:107189922%2CGenbank:XM_015578614.1;Parent=rna-XM_015578614.1
NW_015374053.1	Gnomon	CDS	253476	253619	.	+	0	Name=XP_015434169.1;ID=cds-XP_015434169.1;Dbxref=GeneID:107189984%2CGenbank:XP_015434169.1;Parent=rna-XM_015578683.1
NW_015374053.1	Gnomon	CDS	253743	254288	.	+	0	Name=XP_015434169.1;ID=cds-XP_015434169.1;Dbxref=GeneID:107189984%2CGenbank:XP_015434169.1;Parent=rna-XM_015578683.1
NW_015374053.1	Gnomon	CDS	254430	254713	.	+	0	Name=XP_015434169.1;ID=cds-XP_015434169.1;Dbxref=GeneID:107189984%2CGenbank:XP_015434169.1;Parent=rna-XM_015578683.1
NW_015374053.1	Gnomon	CDS	257962	258009	.	+	0	Name=XP_015434169.1;ID=cds-XP_015434169.1;Dbxref=GeneID:107189984%2CGenbank:XP_015434169.1;Parent=rna-XM_015578683.1
NW_015374053.1	Gnomon	CDS	259261	259309	.	+	0	Name=XP_015434169.1;ID=cds-XP_015434169.1;Dbxref=GeneID:107189984%2CGenbank:XP_015434169.1;Parent=rna-XM_015578683.1
NW_015374053.1	Gnomon	mRNA	224963	225999	.	+	.	Name=XM_015578620.1;ID=rna-XM_015578620.1;Dbxref=GeneID:107189929%2CGenbank:XM_015578620.1;Parent=gene-LOC107189929
NW_015374053.1	Gnomon	exon	531487	532066	.	-	.	ID=exon-XM_015578590.1-3;Dbxref=GeneID:107189907%2CGenbank:XM_015578590.1;Parent=rna-XM_015578590.1
NW_015374053.1	Gnomon	exon	532151	532348	.	-	.	ID=exon-XM_015578590.1-2;Dbxref=GeneID:107189907%2CGenbank:XM_015578590.1;Parent=rna-XM_015578590.1
NW_015374053.1	Gnomon	exon	532542	532801	.	-	.	ID=exon-XM_015578590.1-1;Dbxref=GeneID:107189907%2CGenbank:XM_015578590.1;Parent=rna-XM_015578590.1
NW_015374053.1	Gnomon	exon	494895	495456	.	-	.	ID=exon-XM_015578601.1-16;Dbxref=GeneID:107189916%2CGenbank:XM_015578601.1;Parent=rna-XM_015578601.1
NW_015374053.1	Gnomon	exon	495540	495949	.	-	.	ID=exon-XM_015578601.1-15;Dbxref=GeneID:107189916%2CGenbank:XM_015578601.1;Parent=rna-XM_015578601.1
NW_015374053.1	Gnomon	exon	496632	496834	.	-	.	ID=exon-XM_015578601.1-12;Dbxref=GeneID:107189916%2CGenbank:XM_015578601.1;Parent=rna-XM_015578601.1
NW_015374053.1	Gnomon	exon	496916	497072	.	-	.	ID=exon-XM_015578601.1-11;Dbxref=GeneID:107189916%2CGenbank:XM_015578601.1;Parent=rna-XM_015578601.1
NW_015374053.1	Gnomon	exon	496041	496352	.	-	.	ID=exon-XM_015578601.1-14;Dbxref=GeneID:107189916%2CGenbank:XM_015578601.1;Parent=rna-XM_015578601.1
NW_015374053.1	Gnomon	exon	496415	496563	.	-	.	ID=exon-XM_015578601.1-13;Dbxref=GeneID:107189916%2CGenbank:XM_015578601.1;Parent=rna-XM_015578601.1
NW_015374053.1	Gnomon	exon	497149	497429	.	-	.	ID=exon-XM_015578601.1-10;Dbxref=GeneID:107189916%2CGenbank:XM_015578601.1;Parent=rna-XM_015578601.1
NW_015374053.1	Gnomon	exon	846006	846226	.	-	.	ID=exon-XM_015578566.1-3;Dbxref=GeneID:107189887%2CGenbank:XM_015578566.1;Parent=rna-XM_015578566.1
NW_015374053.1	Gnomon	exon	876656	877279	.	-	.	ID=exon-XM_015578566.1-2;Dbxref=GeneID:107189887%2CGenbank:XM_015578566.1;Parent=rna-XM_015578566.1
NW_015374053.1	Gnomon	exon	844766	844943	.	-	.	ID=exon-XM_015578566.1-5;Dbxref=GeneID:107189887%2CGenbank:XM_015578566.1;Parent=rna-XM_015578566.1
NW_015374053.1	Gnomon	exon	845072	845306	.	-	.	ID=exon-XM_015578566.1-4;Dbxref=GeneID:107189887%2CGenbank:XM_015578566.1;Parent=rna-XM_015578566.1
NW_015374053.1	Gnomon	exon	877342	877414	.	-	.	ID=exon-XM_015578566.1-1;Dbxref=GeneID:107189887%2CGenbank:XM_015578566.1;Parent=rna-XM_015578566.1
NW_015374053.1	Gnomon	exon	843597	843837	.	-	.	ID=exon-XM_015578566.1-6;Dbxref=GeneID:107189887%2CGenbank:XM_015578566.1;Parent=rna-XM_015578566.1
NW_015374053.1	Gnomon	CDS	629136	629437	.	-	0	Name=XP_015434124.1;ID=cds-XP_015434124.1;Dbxref=GeneID:107189943%2CGenbank:XP_015434124.1;Parent=rna-XM_015578638.1
NW_015374053.1	Gnomon	CDS	628709	629039	.	-	0	Name=XP_015434124.1;ID=cds-XP_015434124.1;Dbxref=GeneID:107189943%2CGenbank:XP_015434124.1;Parent=rna-XM_015578638.1
NW_015374053.1	Gnomon	mRNA	755020	760811	.	+	.	Name=XM_015578710.1;ID=rna-XM_015578710.1;Dbxref=GeneID:107190001%2CGenbank:XM_015578710.1;Parent=gene-LOC107190001
NW_015374053.1	Gnomon	mRNA	763618	766900	.	+	.	Name=XM_015578616.1;ID=rna-XM_015578616.1;Dbxref=GeneID:107189924%2CGenbank:XM_015578616.1;Parent=gene-LOC107189924
NW_015374053.1	Gnomon	exon	632363	632596	.	+	.	ID=exon-XM_015578584.1-1;Dbxref=GeneID:107189903%2CGenbank:XM_015578584.1;Parent=rna-XM_015578584.1
NW_015374053.1	Gnomon	exon	635566	635694	.	+	.	ID=exon-XM_015578584.1-5;Dbxref=GeneID:107189903%2CGenbank:XM_015578584.1;Parent=rna-XM_015578584.1
NW_015374053.1	Gnomon	exon	634748	635487	.	+	.	ID=exon-XM_015578584.1-4;Dbxref=GeneID:107189903%2CGenbank:XM_015578584.1;Parent=rna-XM_015578584.1
NW_015374053.1	Gnomon	exon	634465	634660	.	+	.	ID=exon-XM_015578584.1-3;Dbxref=GeneID:107189903%2CGenbank:XM_015578584.1;Parent=rna-XM_015578584.1
NW_015374053.1	Gnomon	exon	633082	634070	.	+	.	ID=exon-XM_015578584.1-2;Dbxref=GeneID:107189903%2CGenbank:XM_015578584.1;Parent=rna-XM_015578584.1
NW_015374053.1	Gnomon	exon	636795	637138	.	+	.	ID=exon-XM_015578584.1-9;Dbxref=GeneID:107189903%2CGenbank:XM_015578584.1;Parent=rna-XM_015578584.1
NW_015374053.1	Gnomon	exon	636419	636686	.	+	.	ID=exon-XM_015578584.1-8;Dbxref=GeneID:107189903%2CGenbank:XM_015578584.1;Parent=rna-XM_015578584.1
NW_015374053.1	Gnomon	exon	636080	636334	.	+	.	ID=exon-XM_015578584.1-7;Dbxref=GeneID:107189903%2CGenbank:XM_015578584.1;Parent=rna-XM_015578584.1
NW_015374053.1	Gnomon	exon	635807	635975	.	+	.	ID=exon-XM_015578584.1-6;Dbxref=GeneID:107189903%2CGenbank:XM_015578584.1;Parent=rna-XM_015578584.1
NW_015374053.1	Gnomon	CDS	957068	957234	.	+	0	Name=XP_015434123.1;ID=cds-XP_015434123.1;Dbxref=GeneID:107189942%2CGenbank:XP_015434123.1;Parent=rna-XM_015578637.1
NW_015374053.1	Gnomon	CDS	957307	957528	.	+	0	Name=XP_015434123.1;ID=cds-XP_015434123.1;Dbxref=GeneID:107189942%2CGenbank:XP_015434123.1;Parent=rna-XM_015578637.1
NW_015374053.1	Gnomon	CDS	957601	957772	.	+	0	Name=XP_015434123.1;ID=cds-XP_015434123.1;Dbxref=GeneID:107189942%2CGenbank:XP_015434123.1;Parent=rna-XM_015578637.1
NW_015374053.1	Gnomon	CDS	957835	958020	.	+	0	Name=XP_015434123.1;ID=cds-XP_015434123.1;Dbxref=GeneID:107189942%2CGenbank:XP_015434123.1;Parent=rna-XM_015578637.1
NW_015374053.1	Gnomon	CDS	958082	958273	.	+	0	Name=XP_015434123.1;ID=cds-XP_015434123.1;Dbxref=GeneID:107189942%2CGenbank:XP_015434123.1;Parent=rna-XM_015578637.1
NW_015374053.1	Gnomon	CDS	958340	958508	.	+	0	Name=XP_015434123.1;ID=cds-XP_015434123.1;Dbxref=GeneID:107189942%2CGenbank:XP_015434123.1;Parent=rna-XM_015578637.1
NW_015374053.1	Gnomon	CDS	958598	959061	.	+	0	Name=XP_015434123.1;ID=cds-XP_015434123.1;Dbxref=GeneID:107189942%2CGenbank:XP_015434123.1;Parent=rna-XM_015578637.1
NW_015374053.1	Gnomon	CDS	173666	173758	.	+	0	Name=XP_015434029.1;ID=cds-XP_015434029.1;Dbxref=GeneID:107189864%2CGenbank:XP_015434029.1;Parent=rna-XM_015578543.1
NW_015374053.1	Gnomon	CDS	173841	173873	.	+	0	Name=XP_015434029.1;ID=cds-XP_015434029.1;Dbxref=GeneID:107189864%2CGenbank:XP_015434029.1;Parent=rna-XM_015578543.1
NW_015374053.1	Gnomon	CDS	174126	174200	.	+	0	Name=XP_015434029.1;ID=cds-XP_015434029.1;Dbxref=GeneID:107189864%2CGenbank:XP_015434029.1;Parent=rna-XM_015578543.1
NW_015374053.1	Gnomon	CDS	174262	174393	.	+	0	Name=XP_015434029.1;ID=cds-XP_015434029.1;Dbxref=GeneID:107189864%2CGenbank:XP_015434029.1;Parent=rna-XM_015578543.1
NW_015374053.1	Gnomon	CDS	174465	174536	.	+	0	Name=XP_015434029.1;ID=cds-XP_015434029.1;Dbxref=GeneID:107189864%2CGenbank:XP_015434029.1;Parent=rna-XM_015578543.1
NW_015374053.1	Gnomon	CDS	174594	174663	.	+	0	Name=XP_015434029.1;ID=cds-XP_015434029.1;Dbxref=GeneID:107189864%2CGenbank:XP_015434029.1;Parent=rna-XM_015578543.1
NW_015374053.1	Gnomon	CDS	174756	174787	.	+	0	Name=XP_015434029.1;ID=cds-XP_015434029.1;Dbxref=GeneID:107189864%2CGenbank:XP_015434029.1;Parent=rna-XM_015578543.1
NW_015374053.1	Gnomon	CDS	174871	174888	.	+	0	Name=XP_015434029.1;ID=cds-XP_015434029.1;Dbxref=GeneID:107189864%2CGenbank:XP_015434029.1;Parent=rna-XM_015578543.1
NW_015374053.1	Gnomon	mRNA	755370	760811	.	+	.	Name=XM_015578711.1;ID=rna-XM_015578711.1;Dbxref=GeneID:107190001%2CGenbank:XM_015578711.1;Parent=gene-LOC107190001
NW_015374053.1	Gnomon	mRNA	2496	78819	.	-	.	Name=XM_015578617.1;ID=rna-XM_015578617.1;Dbxref=GeneID:107189925%2CGenbank:XM_015578617.1;Parent=gene-LOC107189925
NW_015374053.1	Gnomon	CDS	401869	402102	.	-	0	Name=XP_015434122.1;ID=cds-XP_015434122.1;Dbxref=GeneID:107189941%2CGenbank:XP_015434122.1;Parent=rna-XM_015578636.1
NW_015374053.1	Gnomon	CDS	401584	401742	.	-	0	Name=XP_015434122.1;ID=cds-XP_015434122.1;Dbxref=GeneID:107189941%2CGenbank:XP_015434122.1;Parent=rna-XM_015578636.1
NW_015374053.1	Gnomon	CDS	401328	401517	.	-	0	Name=XP_015434122.1;ID=cds-XP_015434122.1;Dbxref=GeneID:107189941%2CGenbank:XP_015434122.1;Parent=rna-XM_015578636.1
NW_015374053.1	Gnomon	CDS	401125	401246	.	-	0	Name=XP_015434122.1;ID=cds-XP_015434122.1;Dbxref=GeneID:107189941%2CGenbank:XP_015434122.1;Parent=rna-XM_015578636.1
NW_015374053.1	Gnomon	exon	2496	2921	.	-	.	ID=exon-XM_015578617.1-11;Dbxref=GeneID:107189925%2CGenbank:XM_015578617.1;Parent=rna-XM_015578617.1
NW_015374053.1	Gnomon	exon	3011	3235	.	-	.	ID=exon-XM_015578617.1-10;Dbxref=GeneID:107189925%2CGenbank:XM_015578617.1;Parent=rna-XM_015578617.1
NW_015374053.1	Gnomon	CDS	172776	173080	.	-	0	Name=XP_015434028.1;ID=cds-XP_015434028.1;Dbxref=GeneID:107189863%2CGenbank:XP_015434028.1;Parent=rna-XM_015578542.1
NW_015374053.1	Gnomon	CDS	172451	172682	.	-	0	Name=XP_015434028.1;ID=cds-XP_015434028.1;Dbxref=GeneID:107189863%2CGenbank:XP_015434028.1;Parent=rna-XM_015578542.1
NW_015374053.1	Gnomon	CDS	172114	172377	.	-	0	Name=XP_015434028.1;ID=cds-XP_015434028.1;Dbxref=GeneID:107189863%2CGenbank:XP_015434028.1;Parent=rna-XM_015578542.1
NW_015374053.1	Gnomon	CDS	171593	172037	.	-	0	Name=XP_015434028.1;ID=cds-XP_015434028.1;Dbxref=GeneID:107189863%2CGenbank:XP_015434028.1;Parent=rna-XM_015578542.1
NW_015374053.1	Gnomon	CDS	171219	171521	.	-	0	Name=XP_015434028.1;ID=cds-XP_015434028.1;Dbxref=GeneID:107189863%2CGenbank:XP_015434028.1;Parent=rna-XM_015578542.1
NW_015374053.1	Gnomon	CDS	170999	171138	.	-	0	Name=XP_015434028.1;ID=cds-XP_015434028.1;Dbxref=GeneID:107189863%2CGenbank:XP_015434028.1;Parent=rna-XM_015578542.1
NW_015374053.1	Gnomon	CDS	170721	170926	.	-	0	Name=XP_015434028.1;ID=cds-XP_015434028.1;Dbxref=GeneID:107189863%2CGenbank:XP_015434028.1;Parent=rna-XM_015578542.1
NW_015374053.1	Gnomon	CDS	170504	170645	.	-	0	Name=XP_015434028.1;ID=cds-XP_015434028.1;Dbxref=GeneID:107189863%2CGenbank:XP_015434028.1;Parent=rna-XM_015578542.1
NW_015374053.1	Gnomon	CDS	170161	170430	.	-	0	Name=XP_015434028.1;ID=cds-XP_015434028.1;Dbxref=GeneID:107189863%2CGenbank:XP_015434028.1;Parent=rna-XM_015578542.1
NW_015374053.1	Gnomon	CDS	169904	170076	.	-	0	Name=XP_015434028.1;ID=cds-XP_015434028.1;Dbxref=GeneID:107189863%2CGenbank:XP_015434028.1;Parent=rna-XM_015578542.1
NW_015374053.1	Gnomon	CDS	169563	169827	.	-	0	Name=XP_015434028.1;ID=cds-XP_015434028.1;Dbxref=GeneID:107189863%2CGenbank:XP_015434028.1;Parent=rna-XM_015578542.1
NW_015374053.1	Gnomon	mRNA	177902	211276	.	+	.	Name=XM_015578712.1;ID=rna-XM_015578712.1;Dbxref=GeneID:107190002%2CGenbank:XM_015578712.1;Parent=gene-LOC107190002
NW_015374053.1	Gnomon	exon	1006932	1007714	.	-	.	ID=exon-XM_015578612.1-3;Dbxref=GeneID:107189922%2CGenbank:XM_015578612.1;Parent=rna-XM_015578612.1
NW_015374053.1	Gnomon	exon	1007788	1008001	.	-	.	ID=exon-XM_015578612.1-2;Dbxref=GeneID:107189922%2CGenbank:XM_015578612.1;Parent=rna-XM_015578612.1
NW_015374053.1	Gnomon	exon	1008306	1008508	.	-	.	ID=exon-XM_015578612.1-1;Dbxref=GeneID:107189922%2CGenbank:XM_015578612.1;Parent=rna-XM_015578612.1
NW_015374053.1	Gnomon	exon	1006091	1006663	.	-	.	ID=exon-XM_015578612.1-5;Dbxref=GeneID:107189922%2CGenbank:XM_015578612.1;Parent=rna-XM_015578612.1
NW_015374053.1	Gnomon	exon	1006729	1006854	.	-	.	ID=exon-XM_015578612.1-4;Dbxref=GeneID:107189922%2CGenbank:XM_015578612.1;Parent=rna-XM_015578612.1
NW_015374053.1	Gnomon	exon	172114	172377	.	-	.	ID=exon-XM_015578542.1-3;Dbxref=GeneID:107189863%2CGenbank:XM_015578542.1;Parent=rna-XM_015578542.1
NW_015374053.1	Gnomon	exon	172451	172682	.	-	.	ID=exon-XM_015578542.1-2;Dbxref=GeneID:107189863%2CGenbank:XM_015578542.1;Parent=rna-XM_015578542.1
NW_015374053.1	Gnomon	exon	172776	173080	.	-	.	ID=exon-XM_015578542.1-1;Dbxref=GeneID:107189863%2CGenbank:XM_015578542.1;Parent=rna-XM_015578542.1
NW_015374053.1	Gnomon	exon	170721	170926	.	-	.	ID=exon-XM_015578542.1-7;Dbxref=GeneID:107189863%2CGenbank:XM_015578542.1;Parent=rna-XM_015578542.1
NW_015374053.1	Gnomon	exon	170999	171138	.	-	.	ID=exon-XM_015578542.1-6;Dbxref=GeneID:107189863%2CGenbank:XM_015578542.1;Parent=rna-XM_015578542.1
NW_015374053.1	Gnomon	exon	171219	171521	.	-	.	ID=exon-XM_015578542.1-5;Dbxref=GeneID:107189863%2CGenbank:XM_015578542.1;Parent=rna-XM_015578542.1
NW_015374053.1	Gnomon	exon	171593	172037	.	-	.	ID=exon-XM_015578542.1-4;Dbxref=GeneID:107189863%2CGenbank:XM_015578542.1;Parent=rna-XM_015578542.1
[truncated: 809 more rows]
