# Supplementary material for: Prevalent bee venom genes evolved before the aculeate stinger and eusociality
Source: BMC Biol. 2023 Oct 23;21:229. doi: 10.1186/s12915-023-01656-5 (PMC10591384; doi:10.1186/s12915-023-01656-5)
Supplement: Supplementary file 42 — Additional file 42. Gff files of all toxin gene annotations. [file 12915_2023_1656_MOESM42_ESM.zip › AdditionalFile9_ToxinGeneAnnotations/NW_014569654.1._APH.gff_modified_Koludarov_et_al_2021.gff3]

##gff-version 3
##source-version geneious 2020.2.2
##sequence-region	NW_014569654.1	1	510055
NW_014569654.1	Koludarov_et_al_2021	gene	19161	22087	.	-	.	Name=APH
NW_014569654.1	Gnomon	CDS	321673	321978	.	-	0	Name=XP_014605545.1;ID=cds-XP_014605545.1;Dbxref=GeneID:106787588%2CGenbank:XP_014605545.1;Parent=rna-XM_014750059.1
NW_014569654.1	Gnomon	CDS	312701	312762	.	-	0	Name=XP_014605545.1;ID=cds-XP_014605545.1;Dbxref=GeneID:106787588%2CGenbank:XP_014605545.1;Parent=rna-XM_014750059.1
NW_014569654.1	Gnomon	CDS	312197	312293	.	-	0	Name=XP_014605545.1;ID=cds-XP_014605545.1;Dbxref=GeneID:106787588%2CGenbank:XP_014605545.1;Parent=rna-XM_014750059.1
NW_014569654.1	Gnomon	CDS	311772	312035	.	-	0	Name=XP_014605545.1;ID=cds-XP_014605545.1;Dbxref=GeneID:106787588%2CGenbank:XP_014605545.1;Parent=rna-XM_014750059.1
NW_014569654.1	Gnomon	CDS	311222	311389	.	-	0	Name=XP_014605545.1;ID=cds-XP_014605545.1;Dbxref=GeneID:106787588%2CGenbank:XP_014605545.1;Parent=rna-XM_014750059.1
NW_014569654.1	Gnomon	CDS	291226	291317	.	-	0	Name=XP_014605545.1;ID=cds-XP_014605545.1;Dbxref=GeneID:106787588%2CGenbank:XP_014605545.1;Parent=rna-XM_014750059.1
NW_014569654.1	Gnomon	CDS	283589	283699	.	-	0	Name=XP_014605545.1;ID=cds-XP_014605545.1;Dbxref=GeneID:106787588%2CGenbank:XP_014605545.1;Parent=rna-XM_014750059.1
NW_014569654.1	Gnomon	CDS	281019	281124	.	-	0	Name=XP_014605545.1;ID=cds-XP_014605545.1;Dbxref=GeneID:106787588%2CGenbank:XP_014605545.1;Parent=rna-XM_014750059.1
NW_014569654.1	Gnomon	CDS	278379	278531	.	-	0	Name=XP_014605545.1;ID=cds-XP_014605545.1;Dbxref=GeneID:106787588%2CGenbank:XP_014605545.1;Parent=rna-XM_014750059.1
NW_014569654.1	Gnomon	CDS	277862	278017	.	-	0	Name=XP_014605545.1;ID=cds-XP_014605545.1;Dbxref=GeneID:106787588%2CGenbank:XP_014605545.1;Parent=rna-XM_014750059.1
NW_014569654.1	Gnomon	CDS	276888	277024	.	-	0	Name=XP_014605545.1;ID=cds-XP_014605545.1;Dbxref=GeneID:106787588%2CGenbank:XP_014605545.1;Parent=rna-XM_014750059.1
NW_014569654.1	Gnomon	CDS	264490	264645	.	-	0	Name=XP_014605545.1;ID=cds-XP_014605545.1;Dbxref=GeneID:106787588%2CGenbank:XP_014605545.1;Parent=rna-XM_014750059.1
NW_014569654.1	Gnomon	CDS	264217	264293	.	-	0	Name=XP_014605545.1;ID=cds-XP_014605545.1;Dbxref=GeneID:106787588%2CGenbank:XP_014605545.1;Parent=rna-XM_014750059.1
NW_014569654.1	Gnomon	CDS	263141	263176	.	-	0	Name=XP_014605545.1;ID=cds-XP_014605545.1;Dbxref=GeneID:106787588%2CGenbank:XP_014605545.1;Parent=rna-XM_014750059.1
NW_014569654.1	Gnomon	CDS	260265	260333	.	-	0	Name=XP_014605545.1;ID=cds-XP_014605545.1;Dbxref=GeneID:106787588%2CGenbank:XP_014605545.1;Parent=rna-XM_014750059.1
NW_014569654.1	Gnomon	CDS	256955	257005	.	-	0	Name=XP_014605545.1;ID=cds-XP_014605545.1;Dbxref=GeneID:106787588%2CGenbank:XP_014605545.1;Parent=rna-XM_014750059.1
NW_014569654.1	Gnomon	CDS	253563	253583	.	-	0	Name=XP_014605545.1;ID=cds-XP_014605545.1;Dbxref=GeneID:106787588%2CGenbank:XP_014605545.1;Parent=rna-XM_014750059.1
NW_014569654.1	Gnomon	CDS	248737	248769	.	-	0	Name=XP_014605545.1;ID=cds-XP_014605545.1;Dbxref=GeneID:106787588%2CGenbank:XP_014605545.1;Parent=rna-XM_014750059.1
NW_014569654.1	Gnomon	CDS	248394	248526	.	-	0	Name=XP_014605545.1;ID=cds-XP_014605545.1;Dbxref=GeneID:106787588%2CGenbank:XP_014605545.1;Parent=rna-XM_014750059.1
NW_014569654.1	Gnomon	CDS	248241	248300	.	-	0	Name=XP_014605545.1;ID=cds-XP_014605545.1;Dbxref=GeneID:106787588%2CGenbank:XP_014605545.1;Parent=rna-XM_014750059.1
NW_014569654.1	Gnomon	CDS	247714	248110	.	-	0	Name=XP_014605545.1;ID=cds-XP_014605545.1;Dbxref=GeneID:106787588%2CGenbank:XP_014605545.1;Parent=rna-XM_014750059.1
NW_014569654.1	Gnomon	CDS	247214	247397	.	-	0	Name=XP_014605545.1;ID=cds-XP_014605545.1;Dbxref=GeneID:106787588%2CGenbank:XP_014605545.1;Parent=rna-XM_014750059.1
NW_014569654.1	Gnomon	CDS	246848	246943	.	-	0	Name=XP_014605545.1;ID=cds-XP_014605545.1;Dbxref=GeneID:106787588%2CGenbank:XP_014605545.1;Parent=rna-XM_014750059.1
NW_014569654.1	Gnomon	CDS	246550	246686	.	-	0	Name=XP_014605545.1;ID=cds-XP_014605545.1;Dbxref=GeneID:106787588%2CGenbank:XP_014605545.1;Parent=rna-XM_014750059.1
NW_014569654.1	Gnomon	CDS	246352	246464	.	-	0	Name=XP_014605545.1;ID=cds-XP_014605545.1;Dbxref=GeneID:106787588%2CGenbank:XP_014605545.1;Parent=rna-XM_014750059.1
NW_014569654.1	Gnomon	CDS	246038	246199	.	-	0	Name=XP_014605545.1;ID=cds-XP_014605545.1;Dbxref=GeneID:106787588%2CGenbank:XP_014605545.1;Parent=rna-XM_014750059.1
NW_014569654.1	Gnomon	CDS	245056	245149	.	-	0	Name=XP_014605545.1;ID=cds-XP_014605545.1;Dbxref=GeneID:106787588%2CGenbank:XP_014605545.1;Parent=rna-XM_014750059.1
NW_014569654.1	Gnomon	CDS	244354	244434	.	-	0	Name=XP_014605545.1;ID=cds-XP_014605545.1;Dbxref=GeneID:106787588%2CGenbank:XP_014605545.1;Parent=rna-XM_014750059.1
NW_014569654.1	Gnomon	mRNA	8436	10338	.	+	.	Name=XM_014750034.1;ID=rna-XM_014750034.1;Dbxref=GeneID:106787584%2CGenbank:XM_014750034.1;Parent=gene-LOC106787584
NW_014569654.1	Gnomon	exon	321673	323700	.	-	.	ID=exon-XM_014750041.1-1;Dbxref=GeneID:106787588%2CGenbank:XM_014750041.1;Parent=rna-XM_014750041.1
NW_014569654.1	Gnomon	exon	312701	312762	.	-	.	ID=exon-XM_014750041.1-2;Dbxref=GeneID:106787588%2CGenbank:XM_014750041.1;Parent=rna-XM_014750041.1
NW_014569654.1	Gnomon	exon	311222	311389	.	-	.	ID=exon-XM_014750041.1-5;Dbxref=GeneID:106787588%2CGenbank:XM_014750041.1;Parent=rna-XM_014750041.1
NW_014569654.1	Gnomon	exon	291226	291317	.	-	.	ID=exon-XM_014750041.1-6;Dbxref=GeneID:106787588%2CGenbank:XM_014750041.1;Parent=rna-XM_014750041.1
NW_014569654.1	Gnomon	exon	312197	312293	.	-	.	ID=exon-XM_014750041.1-3;Dbxref=GeneID:106787588%2CGenbank:XM_014750041.1;Parent=rna-XM_014750041.1
NW_014569654.1	Gnomon	exon	311772	312035	.	-	.	ID=exon-XM_014750041.1-4;Dbxref=GeneID:106787588%2CGenbank:XM_014750041.1;Parent=rna-XM_014750041.1
NW_014569654.1	Gnomon	exon	278379	278531	.	-	.	ID=exon-XM_014750041.1-9;Dbxref=GeneID:106787588%2CGenbank:XM_014750041.1;Parent=rna-XM_014750041.1
NW_014569654.1	Gnomon	exon	283589	283699	.	-	.	ID=exon-XM_014750041.1-7;Dbxref=GeneID:106787588%2CGenbank:XM_014750041.1;Parent=rna-XM_014750041.1
NW_014569654.1	Gnomon	exon	281019	281124	.	-	.	ID=exon-XM_014750041.1-8;Dbxref=GeneID:106787588%2CGenbank:XM_014750041.1;Parent=rna-XM_014750041.1
NW_014569654.1	Gnomon	exon	207977	208065	.	-	.	ID=exon-XM_014750141.1-2;Dbxref=GeneID:106787613%2CGenbank:XM_014750141.1;Parent=rna-XM_014750141.1
NW_014569654.1	Gnomon	exon	207424	207572	.	-	.	ID=exon-XM_014750141.1-3;Dbxref=GeneID:106787613%2CGenbank:XM_014750141.1;Parent=rna-XM_014750141.1
NW_014569654.1	Gnomon	exon	207195	207331	.	-	.	ID=exon-XM_014750141.1-4;Dbxref=GeneID:106787613%2CGenbank:XM_014750141.1;Parent=rna-XM_014750141.1
NW_014569654.1	Gnomon	exon	206929	207101	.	-	.	ID=exon-XM_014750141.1-5;Dbxref=GeneID:106787613%2CGenbank:XM_014750141.1;Parent=rna-XM_014750141.1
NW_014569654.1	Gnomon	exon	206481	206828	.	-	.	ID=exon-XM_014750141.1-6;Dbxref=GeneID:106787613%2CGenbank:XM_014750141.1;Parent=rna-XM_014750141.1
NW_014569654.1	Gnomon	exon	208200	208229	.	-	.	ID=exon-XM_014750141.1-1;Dbxref=GeneID:106787613%2CGenbank:XM_014750141.1;Parent=rna-XM_014750141.1
NW_014569654.1	Gnomon	mRNA	214722	227530	.	-	.	Name=XM_014750033.1;ID=rna-XM_014750033.1;Dbxref=GeneID:106787583%2CGenbank:XM_014750033.1;Parent=gene-LOC106787583
NW_014569654.1	Gnomon	CDS	321673	321978	.	-	0	Name=XP_014605546.1;ID=cds-XP_014605546.1;Dbxref=GeneID:106787588%2CGenbank:XP_014605546.1;Parent=rna-XM_014750060.1
NW_014569654.1	Gnomon	CDS	312701	312762	.	-	0	Name=XP_014605546.1;ID=cds-XP_014605546.1;Dbxref=GeneID:106787588%2CGenbank:XP_014605546.1;Parent=rna-XM_014750060.1
NW_014569654.1	Gnomon	CDS	312197	312293	.	-	0	Name=XP_014605546.1;ID=cds-XP_014605546.1;Dbxref=GeneID:106787588%2CGenbank:XP_014605546.1;Parent=rna-XM_014750060.1
NW_014569654.1	Gnomon	CDS	311772	312035	.	-	0	Name=XP_014605546.1;ID=cds-XP_014605546.1;Dbxref=GeneID:106787588%2CGenbank:XP_014605546.1;Parent=rna-XM_014750060.1
NW_014569654.1	Gnomon	CDS	311222	311389	.	-	0	Name=XP_014605546.1;ID=cds-XP_014605546.1;Dbxref=GeneID:106787588%2CGenbank:XP_014605546.1;Parent=rna-XM_014750060.1
NW_014569654.1	Gnomon	CDS	291226	291317	.	-	0	Name=XP_014605546.1;ID=cds-XP_014605546.1;Dbxref=GeneID:106787588%2CGenbank:XP_014605546.1;Parent=rna-XM_014750060.1
NW_014569654.1	Gnomon	CDS	283589	283699	.	-	0	Name=XP_014605546.1;ID=cds-XP_014605546.1;Dbxref=GeneID:106787588%2CGenbank:XP_014605546.1;Parent=rna-XM_014750060.1
NW_014569654.1	Gnomon	CDS	281019	281124	.	-	0	Name=XP_014605546.1;ID=cds-XP_014605546.1;Dbxref=GeneID:106787588%2CGenbank:XP_014605546.1;Parent=rna-XM_014750060.1
NW_014569654.1	Gnomon	CDS	278379	278531	.	-	0	Name=XP_014605546.1;ID=cds-XP_014605546.1;Dbxref=GeneID:106787588%2CGenbank:XP_014605546.1;Parent=rna-XM_014750060.1
NW_014569654.1	Gnomon	CDS	277862	278017	.	-	0	Name=XP_014605546.1;ID=cds-XP_014605546.1;Dbxref=GeneID:106787588%2CGenbank:XP_014605546.1;Parent=rna-XM_014750060.1
NW_014569654.1	Gnomon	CDS	276888	277024	.	-	0	Name=XP_014605546.1;ID=cds-XP_014605546.1;Dbxref=GeneID:106787588%2CGenbank:XP_014605546.1;Parent=rna-XM_014750060.1
NW_014569654.1	Gnomon	CDS	264490	264645	.	-	0	Name=XP_014605546.1;ID=cds-XP_014605546.1;Dbxref=GeneID:106787588%2CGenbank:XP_014605546.1;Parent=rna-XM_014750060.1
NW_014569654.1	Gnomon	CDS	264217	264293	.	-	0	Name=XP_014605546.1;ID=cds-XP_014605546.1;Dbxref=GeneID:106787588%2CGenbank:XP_014605546.1;Parent=rna-XM_014750060.1
NW_014569654.1	Gnomon	CDS	263141	263176	.	-	0	Name=XP_014605546.1;ID=cds-XP_014605546.1;Dbxref=GeneID:106787588%2CGenbank:XP_014605546.1;Parent=rna-XM_014750060.1
NW_014569654.1	Gnomon	CDS	256955	257005	.	-	0	Name=XP_014605546.1;ID=cds-XP_014605546.1;Dbxref=GeneID:106787588%2CGenbank:XP_014605546.1;Parent=rna-XM_014750060.1
NW_014569654.1	Gnomon	CDS	253563	253583	.	-	0	Name=XP_014605546.1;ID=cds-XP_014605546.1;Dbxref=GeneID:106787588%2CGenbank:XP_014605546.1;Parent=rna-XM_014750060.1
NW_014569654.1	Gnomon	CDS	250426	250488	.	-	0	Name=XP_014605546.1;ID=cds-XP_014605546.1;Dbxref=GeneID:106787588%2CGenbank:XP_014605546.1;Parent=rna-XM_014750060.1
NW_014569654.1	Gnomon	CDS	248737	248769	.	-	0	Name=XP_014605546.1;ID=cds-XP_014605546.1;Dbxref=GeneID:106787588%2CGenbank:XP_014605546.1;Parent=rna-XM_014750060.1
NW_014569654.1	Gnomon	CDS	248394	248526	.	-	0	Name=XP_014605546.1;ID=cds-XP_014605546.1;Dbxref=GeneID:106787588%2CGenbank:XP_014605546.1;Parent=rna-XM_014750060.1
NW_014569654.1	Gnomon	CDS	248241	248300	.	-	0	Name=XP_014605546.1;ID=cds-XP_014605546.1;Dbxref=GeneID:106787588%2CGenbank:XP_014605546.1;Parent=rna-XM_014750060.1
NW_014569654.1	Gnomon	CDS	247714	248110	.	-	0	Name=XP_014605546.1;ID=cds-XP_014605546.1;Dbxref=GeneID:106787588%2CGenbank:XP_014605546.1;Parent=rna-XM_014750060.1
NW_014569654.1	Gnomon	CDS	247214	247397	.	-	0	Name=XP_014605546.1;ID=cds-XP_014605546.1;Dbxref=GeneID:106787588%2CGenbank:XP_014605546.1;Parent=rna-XM_014750060.1
NW_014569654.1	Gnomon	CDS	246848	246943	.	-	0	Name=XP_014605546.1;ID=cds-XP_014605546.1;Dbxref=GeneID:106787588%2CGenbank:XP_014605546.1;Parent=rna-XM_014750060.1
NW_014569654.1	Gnomon	CDS	246550	246686	.	-	0	Name=XP_014605546.1;ID=cds-XP_014605546.1;Dbxref=GeneID:106787588%2CGenbank:XP_014605546.1;Parent=rna-XM_014750060.1
NW_014569654.1	Gnomon	CDS	246352	246464	.	-	0	Name=XP_014605546.1;ID=cds-XP_014605546.1;Dbxref=GeneID:106787588%2CGenbank:XP_014605546.1;Parent=rna-XM_014750060.1
NW_014569654.1	Gnomon	CDS	246038	246199	.	-	0	Name=XP_014605546.1;ID=cds-XP_014605546.1;Dbxref=GeneID:106787588%2CGenbank:XP_014605546.1;Parent=rna-XM_014750060.1
NW_014569654.1	Gnomon	CDS	245056	245149	.	-	0	Name=XP_014605546.1;ID=cds-XP_014605546.1;Dbxref=GeneID:106787588%2CGenbank:XP_014605546.1;Parent=rna-XM_014750060.1
NW_014569654.1	Gnomon	CDS	244354	244434	.	-	0	Name=XP_014605546.1;ID=cds-XP_014605546.1;Dbxref=GeneID:106787588%2CGenbank:XP_014605546.1;Parent=rna-XM_014750060.1
NW_014569654.1	Gnomon	exon	321673	323700	.	-	.	ID=exon-XM_014750088.1-1;Dbxref=GeneID:106787588%2CGenbank:XM_014750088.1;Parent=rna-XM_014750088.1
NW_014569654.1	Gnomon	exon	312701	312762	.	-	.	ID=exon-XM_014750088.1-2;Dbxref=GeneID:106787588%2CGenbank:XM_014750088.1;Parent=rna-XM_014750088.1
NW_014569654.1	Gnomon	exon	312197	312293	.	-	.	ID=exon-XM_014750088.1-3;Dbxref=GeneID:106787588%2CGenbank:XM_014750088.1;Parent=rna-XM_014750088.1
NW_014569654.1	Gnomon	exon	311772	312035	.	-	.	ID=exon-XM_014750088.1-4;Dbxref=GeneID:106787588%2CGenbank:XM_014750088.1;Parent=rna-XM_014750088.1
NW_014569654.1	Gnomon	exon	311222	311389	.	-	.	ID=exon-XM_014750088.1-5;Dbxref=GeneID:106787588%2CGenbank:XM_014750088.1;Parent=rna-XM_014750088.1
NW_014569654.1	Gnomon	exon	303462	303553	.	-	.	ID=exon-XM_014750088.1-6;Dbxref=GeneID:106787588%2CGenbank:XM_014750088.1;Parent=rna-XM_014750088.1
NW_014569654.1	Gnomon	exon	283589	283699	.	-	.	ID=exon-XM_014750088.1-7;Dbxref=GeneID:106787588%2CGenbank:XM_014750088.1;Parent=rna-XM_014750088.1
NW_014569654.1	Gnomon	exon	281019	281124	.	-	.	ID=exon-XM_014750088.1-8;Dbxref=GeneID:106787588%2CGenbank:XM_014750088.1;Parent=rna-XM_014750088.1
NW_014569654.1	Gnomon	exon	278379	278531	.	-	.	ID=exon-XM_014750088.1-9;Dbxref=GeneID:106787588%2CGenbank:XM_014750088.1;Parent=rna-XM_014750088.1
NW_014569654.1	Gnomon	exon	278379	278531	.	-	.	ID=exon-XM_014750065.1-9;Dbxref=GeneID:106787588%2CGenbank:XM_014750065.1;Parent=rna-XM_014750065.1
NW_014569654.1	Gnomon	exon	311222	311389	.	-	.	ID=exon-XM_014750065.1-5;Dbxref=GeneID:106787588%2CGenbank:XM_014750065.1;Parent=rna-XM_014750065.1
NW_014569654.1	Gnomon	exon	291226	291317	.	-	.	ID=exon-XM_014750065.1-6;Dbxref=GeneID:106787588%2CGenbank:XM_014750065.1;Parent=rna-XM_014750065.1
NW_014569654.1	Gnomon	exon	283589	283699	.	-	.	ID=exon-XM_014750065.1-7;Dbxref=GeneID:106787588%2CGenbank:XM_014750065.1;Parent=rna-XM_014750065.1
NW_014569654.1	Gnomon	exon	281019	281124	.	-	.	ID=exon-XM_014750065.1-8;Dbxref=GeneID:106787588%2CGenbank:XM_014750065.1;Parent=rna-XM_014750065.1
NW_014569654.1	Gnomon	exon	321673	323700	.	-	.	ID=exon-XM_014750065.1-1;Dbxref=GeneID:106787588%2CGenbank:XM_014750065.1;Parent=rna-XM_014750065.1
NW_014569654.1	Gnomon	exon	312701	312762	.	-	.	ID=exon-XM_014750065.1-2;Dbxref=GeneID:106787588%2CGenbank:XM_014750065.1;Parent=rna-XM_014750065.1
NW_014569654.1	Gnomon	exon	312197	312293	.	-	.	ID=exon-XM_014750065.1-3;Dbxref=GeneID:106787588%2CGenbank:XM_014750065.1;Parent=rna-XM_014750065.1
NW_014569654.1	Gnomon	exon	311772	312035	.	-	.	ID=exon-XM_014750065.1-4;Dbxref=GeneID:106787588%2CGenbank:XM_014750065.1;Parent=rna-XM_014750065.1
NW_014569654.1	Gnomon	mRNA	429	2281	.	+	.	Name=XM_014750036.1;ID=rna-XM_014750036.1;Dbxref=GeneID:106787585%2CGenbank:XM_014750036.1;Parent=gene-LOC106787585
NW_014569654.1	Gnomon	CDS	321673	321978	.	-	0	Name=XP_014605544.1;ID=cds-XP_014605544.1;Dbxref=GeneID:106787588%2CGenbank:XP_014605544.1;Parent=rna-XM_014750058.1
NW_014569654.1	Gnomon	CDS	312701	312762	.	-	0	Name=XP_014605544.1;ID=cds-XP_014605544.1;Dbxref=GeneID:106787588%2CGenbank:XP_014605544.1;Parent=rna-XM_014750058.1
NW_014569654.1	Gnomon	CDS	312197	312293	.	-	0	Name=XP_014605544.1;ID=cds-XP_014605544.1;Dbxref=GeneID:106787588%2CGenbank:XP_014605544.1;Parent=rna-XM_014750058.1
NW_014569654.1	Gnomon	CDS	311772	312035	.	-	0	Name=XP_014605544.1;ID=cds-XP_014605544.1;Dbxref=GeneID:106787588%2CGenbank:XP_014605544.1;Parent=rna-XM_014750058.1
NW_014569654.1	Gnomon	CDS	311222	311389	.	-	0	Name=XP_014605544.1;ID=cds-XP_014605544.1;Dbxref=GeneID:106787588%2CGenbank:XP_014605544.1;Parent=rna-XM_014750058.1
NW_014569654.1	Gnomon	CDS	303462	303553	.	-	0	Name=XP_014605544.1;ID=cds-XP_014605544.1;Dbxref=GeneID:106787588%2CGenbank:XP_014605544.1;Parent=rna-XM_014750058.1
NW_014569654.1	Gnomon	CDS	283589	283699	.	-	0	Name=XP_014605544.1;ID=cds-XP_014605544.1;Dbxref=GeneID:106787588%2CGenbank:XP_014605544.1;Parent=rna-XM_014750058.1
NW_014569654.1	Gnomon	CDS	281019	281124	.	-	0	Name=XP_014605544.1;ID=cds-XP_014605544.1;Dbxref=GeneID:106787588%2CGenbank:XP_014605544.1;Parent=rna-XM_014750058.1
NW_014569654.1	Gnomon	CDS	278379	278531	.	-	0	Name=XP_014605544.1;ID=cds-XP_014605544.1;Dbxref=GeneID:106787588%2CGenbank:XP_014605544.1;Parent=rna-XM_014750058.1
NW_014569654.1	Gnomon	CDS	277862	278017	.	-	0	Name=XP_014605544.1;ID=cds-XP_014605544.1;Dbxref=GeneID:106787588%2CGenbank:XP_014605544.1;Parent=rna-XM_014750058.1
NW_014569654.1	Gnomon	CDS	272259	272371	.	-	0	Name=XP_014605544.1;ID=cds-XP_014605544.1;Dbxref=GeneID:106787588%2CGenbank:XP_014605544.1;Parent=rna-XM_014750058.1
NW_014569654.1	Gnomon	CDS	264490	264645	.	-	0	Name=XP_014605544.1;ID=cds-XP_014605544.1;Dbxref=GeneID:106787588%2CGenbank:XP_014605544.1;Parent=rna-XM_014750058.1
NW_014569654.1	Gnomon	CDS	264217	264293	.	-	0	Name=XP_014605544.1;ID=cds-XP_014605544.1;Dbxref=GeneID:106787588%2CGenbank:XP_014605544.1;Parent=rna-XM_014750058.1
NW_014569654.1	Gnomon	CDS	260265	260333	.	-	0	Name=XP_014605544.1;ID=cds-XP_014605544.1;Dbxref=GeneID:106787588%2CGenbank:XP_014605544.1;Parent=rna-XM_014750058.1
NW_014569654.1	Gnomon	CDS	256955	257005	.	-	0	Name=XP_014605544.1;ID=cds-XP_014605544.1;Dbxref=GeneID:106787588%2CGenbank:XP_014605544.1;Parent=rna-XM_014750058.1
NW_014569654.1	Gnomon	CDS	253563	253583	.	-	0	Name=XP_014605544.1;ID=cds-XP_014605544.1;Dbxref=GeneID:106787588%2CGenbank:XP_014605544.1;Parent=rna-XM_014750058.1
NW_014569654.1	Gnomon	CDS	250426	250488	.	-	0	Name=XP_014605544.1;ID=cds-XP_014605544.1;Dbxref=GeneID:106787588%2CGenbank:XP_014605544.1;Parent=rna-XM_014750058.1
NW_014569654.1	Gnomon	CDS	248737	248769	.	-	0	Name=XP_014605544.1;ID=cds-XP_014605544.1;Dbxref=GeneID:106787588%2CGenbank:XP_014605544.1;Parent=rna-XM_014750058.1
NW_014569654.1	Gnomon	CDS	248394	248526	.	-	0	Name=XP_014605544.1;ID=cds-XP_014605544.1;Dbxref=GeneID:106787588%2CGenbank:XP_014605544.1;Parent=rna-XM_014750058.1
NW_014569654.1	Gnomon	CDS	248241	248300	.	-	0	Name=XP_014605544.1;ID=cds-XP_014605544.1;Dbxref=GeneID:106787588%2CGenbank:XP_014605544.1;Parent=rna-XM_014750058.1
NW_014569654.1	Gnomon	CDS	247714	248110	.	-	0	Name=XP_014605544.1;ID=cds-XP_014605544.1;Dbxref=GeneID:106787588%2CGenbank:XP_014605544.1;Parent=rna-XM_014750058.1
NW_014569654.1	Gnomon	CDS	247214	247397	.	-	0	Name=XP_014605544.1;ID=cds-XP_014605544.1;Dbxref=GeneID:106787588%2CGenbank:XP_014605544.1;Parent=rna-XM_014750058.1
NW_014569654.1	Gnomon	CDS	246848	246943	.	-	0	Name=XP_014605544.1;ID=cds-XP_014605544.1;Dbxref=GeneID:106787588%2CGenbank:XP_014605544.1;Parent=rna-XM_014750058.1
NW_014569654.1	Gnomon	CDS	246550	246686	.	-	0	Name=XP_014605544.1;ID=cds-XP_014605544.1;Dbxref=GeneID:106787588%2CGenbank:XP_014605544.1;Parent=rna-XM_014750058.1
NW_014569654.1	Gnomon	CDS	246352	246464	.	-	0	Name=XP_014605544.1;ID=cds-XP_014605544.1;Dbxref=GeneID:106787588%2CGenbank:XP_014605544.1;Parent=rna-XM_014750058.1
NW_014569654.1	Gnomon	CDS	246038	246199	.	-	0	Name=XP_014605544.1;ID=cds-XP_014605544.1;Dbxref=GeneID:106787588%2CGenbank:XP_014605544.1;Parent=rna-XM_014750058.1
NW_014569654.1	Gnomon	CDS	245056	245149	.	-	0	Name=XP_014605544.1;ID=cds-XP_014605544.1;Dbxref=GeneID:106787588%2CGenbank:XP_014605544.1;Parent=rna-XM_014750058.1
NW_014569654.1	Gnomon	CDS	244354	244434	.	-	0	Name=XP_014605544.1;ID=cds-XP_014605544.1;Dbxref=GeneID:106787588%2CGenbank:XP_014605544.1;Parent=rna-XM_014750058.1
NW_014569654.1	Gnomon	exon	21174	21339	.	-	.	ID=exon-XM_014750116.1-1;Dbxref=GeneID:106787597%2CGenbank:XM_014750116.1;Parent=rna-XM_014750116.1
NW_014569654.1	Gnomon	mRNA	8436	10338	.	+	.	Name=XM_014750035.1;ID=rna-XM_014750035.1;Dbxref=GeneID:106787584%2CGenbank:XM_014750035.1;Parent=gene-LOC106787584
NW_014569654.1	Gnomon	exon	20794	20840	.	-	.	ID=exon-XM_014750116.1-2;Dbxref=GeneID:106787597%2CGenbank:XM_014750116.1;Parent=rna-XM_014750116.1
NW_014569654.1	Gnomon	exon	20590	20691	.	-	.	ID=exon-XM_014750116.1-3;Dbxref=GeneID:106787597%2CGenbank:XM_014750116.1;Parent=rna-XM_014750116.1
NW_014569654.1	Gnomon	exon	20242	20507	.	-	.	ID=exon-XM_014750116.1-4;Dbxref=GeneID:106787597%2CGenbank:XM_014750116.1;Parent=rna-XM_014750116.1
NW_014569654.1	Gnomon	exon	19878	20161	.	-	.	ID=exon-XM_014750116.1-5;Dbxref=GeneID:106787597%2CGenbank:XM_014750116.1;Parent=rna-XM_014750116.1
NW_014569654.1	Gnomon	exon	19598	19803	.	-	.	ID=exon-XM_014750116.1-6;Dbxref=GeneID:106787597%2CGenbank:XM_014750116.1;Parent=rna-XM_014750116.1
NW_014569654.1	Gnomon	exon	19243	19489	.	-	.	ID=exon-XM_014750116.1-7;Dbxref=GeneID:106787597%2CGenbank:XM_014750116.1;Parent=rna-XM_014750116.1
NW_014569654.1	Gnomon	CDS	321673	321978	.	-	0	Name=XP_014605549.1;ID=cds-XP_014605549.1;Dbxref=GeneID:106787588%2CGenbank:XP_014605549.1;Parent=rna-XM_014750063.1
NW_014569654.1	Gnomon	CDS	312701	312762	.	-	0	Name=XP_014605549.1;ID=cds-XP_014605549.1;Dbxref=GeneID:106787588%2CGenbank:XP_014605549.1;Parent=rna-XM_014750063.1
NW_014569654.1	Gnomon	CDS	312197	312293	.	-	0	Name=XP_014605549.1;ID=cds-XP_014605549.1;Dbxref=GeneID:106787588%2CGenbank:XP_014605549.1;Parent=rna-XM_014750063.1
NW_014569654.1	Gnomon	CDS	311772	312035	.	-	0	Name=XP_014605549.1;ID=cds-XP_014605549.1;Dbxref=GeneID:106787588%2CGenbank:XP_014605549.1;Parent=rna-XM_014750063.1
NW_014569654.1	Gnomon	CDS	311222	311389	.	-	0	Name=XP_014605549.1;ID=cds-XP_014605549.1;Dbxref=GeneID:106787588%2CGenbank:XP_014605549.1;Parent=rna-XM_014750063.1
NW_014569654.1	Gnomon	CDS	291226	291317	.	-	0	Name=XP_014605549.1;ID=cds-XP_014605549.1;Dbxref=GeneID:106787588%2CGenbank:XP_014605549.1;Parent=rna-XM_014750063.1
NW_014569654.1	Gnomon	CDS	283589	283699	.	-	0	Name=XP_014605549.1;ID=cds-XP_014605549.1;Dbxref=GeneID:106787588%2CGenbank:XP_014605549.1;Parent=rna-XM_014750063.1
NW_014569654.1	Gnomon	CDS	281019	281124	.	-	0	Name=XP_014605549.1;ID=cds-XP_014605549.1;Dbxref=GeneID:106787588%2CGenbank:XP_014605549.1;Parent=rna-XM_014750063.1
NW_014569654.1	Gnomon	CDS	278379	278531	.	-	0	Name=XP_014605549.1;ID=cds-XP_014605549.1;Dbxref=GeneID:106787588%2CGenbank:XP_014605549.1;Parent=rna-XM_014750063.1
NW_014569654.1	Gnomon	CDS	277862	278017	.	-	0	Name=XP_014605549.1;ID=cds-XP_014605549.1;Dbxref=GeneID:106787588%2CGenbank:XP_014605549.1;Parent=rna-XM_014750063.1
NW_014569654.1	Gnomon	CDS	276888	277024	.	-	0	Name=XP_014605549.1;ID=cds-XP_014605549.1;Dbxref=GeneID:106787588%2CGenbank:XP_014605549.1;Parent=rna-XM_014750063.1
NW_014569654.1	Gnomon	CDS	264490	264645	.	-	0	Name=XP_014605549.1;ID=cds-XP_014605549.1;Dbxref=GeneID:106787588%2CGenbank:XP_014605549.1;Parent=rna-XM_014750063.1
NW_014569654.1	Gnomon	CDS	264217	264293	.	-	0	Name=XP_014605549.1;ID=cds-XP_014605549.1;Dbxref=GeneID:106787588%2CGenbank:XP_014605549.1;Parent=rna-XM_014750063.1
NW_014569654.1	Gnomon	CDS	263141	263176	.	-	0	Name=XP_014605549.1;ID=cds-XP_014605549.1;Dbxref=GeneID:106787588%2CGenbank:XP_014605549.1;Parent=rna-XM_014750063.1
NW_014569654.1	Gnomon	CDS	256955	257005	.	-	0	Name=XP_014605549.1;ID=cds-XP_014605549.1;Dbxref=GeneID:106787588%2CGenbank:XP_014605549.1;Parent=rna-XM_014750063.1
NW_014569654.1	Gnomon	CDS	250426	250488	.	-	0	Name=XP_014605549.1;ID=cds-XP_014605549.1;Dbxref=GeneID:106787588%2CGenbank:XP_014605549.1;Parent=rna-XM_014750063.1
NW_014569654.1	Gnomon	CDS	248737	248769	.	-	0	Name=XP_014605549.1;ID=cds-XP_014605549.1;Dbxref=GeneID:106787588%2CGenbank:XP_014605549.1;Parent=rna-XM_014750063.1
NW_014569654.1	Gnomon	CDS	248394	248526	.	-	0	Name=XP_014605549.1;ID=cds-XP_014605549.1;Dbxref=GeneID:106787588%2CGenbank:XP_014605549.1;Parent=rna-XM_014750063.1
NW_014569654.1	Gnomon	CDS	248241	248300	.	-	0	Name=XP_014605549.1;ID=cds-XP_014605549.1;Dbxref=GeneID:106787588%2CGenbank:XP_014605549.1;Parent=rna-XM_014750063.1
NW_014569654.1	Gnomon	CDS	247714	248110	.	-	0	Name=XP_014605549.1;ID=cds-XP_014605549.1;Dbxref=GeneID:106787588%2CGenbank:XP_014605549.1;Parent=rna-XM_014750063.1
NW_014569654.1	Gnomon	CDS	247214	247397	.	-	0	Name=XP_014605549.1;ID=cds-XP_014605549.1;Dbxref=GeneID:106787588%2CGenbank:XP_014605549.1;Parent=rna-XM_014750063.1
NW_014569654.1	Gnomon	CDS	246848	246943	.	-	0	Name=XP_014605549.1;ID=cds-XP_014605549.1;Dbxref=GeneID:106787588%2CGenbank:XP_014605549.1;Parent=rna-XM_014750063.1
NW_014569654.1	Gnomon	CDS	246550	246686	.	-	0	Name=XP_014605549.1;ID=cds-XP_014605549.1;Dbxref=GeneID:106787588%2CGenbank:XP_014605549.1;Parent=rna-XM_014750063.1
NW_014569654.1	Gnomon	CDS	246352	246464	.	-	0	Name=XP_014605549.1;ID=cds-XP_014605549.1;Dbxref=GeneID:106787588%2CGenbank:XP_014605549.1;Parent=rna-XM_014750063.1
NW_014569654.1	Gnomon	CDS	246038	246199	.	-	0	Name=XP_014605549.1;ID=cds-XP_014605549.1;Dbxref=GeneID:106787588%2CGenbank:XP_014605549.1;Parent=rna-XM_014750063.1
NW_014569654.1	Gnomon	CDS	245056	245149	.	-	0	Name=XP_014605549.1;ID=cds-XP_014605549.1;Dbxref=GeneID:106787588%2CGenbank:XP_014605549.1;Parent=rna-XM_014750063.1
NW_014569654.1	Gnomon	CDS	244354	244434	.	-	0	Name=XP_014605549.1;ID=cds-XP_014605549.1;Dbxref=GeneID:106787588%2CGenbank:XP_014605549.1;Parent=rna-XM_014750063.1
NW_014569654.1	Gnomon	exon	19243	19489	.	-	.	ID=exon-XM_014750117.1-7;Dbxref=GeneID:106787597%2CGenbank:XM_014750117.1;Parent=rna-XM_014750117.1
NW_014569654.1	Gnomon	exon	19878	20161	.	-	.	ID=exon-XM_014750117.1-5;Dbxref=GeneID:106787597%2CGenbank:XM_014750117.1;Parent=rna-XM_014750117.1
NW_014569654.1	Gnomon	exon	19598	19803	.	-	.	ID=exon-XM_014750117.1-6;Dbxref=GeneID:106787597%2CGenbank:XM_014750117.1;Parent=rna-XM_014750117.1
NW_014569654.1	Gnomon	exon	20590	20691	.	-	.	ID=exon-XM_014750117.1-3;Dbxref=GeneID:106787597%2CGenbank:XM_014750117.1;Parent=rna-XM_014750117.1
NW_014569654.1	Gnomon	exon	20242	20507	.	-	.	ID=exon-XM_014750117.1-4;Dbxref=GeneID:106787597%2CGenbank:XM_014750117.1;Parent=rna-XM_014750117.1
NW_014569654.1	Gnomon	exon	21945	22087	.	-	.	ID=exon-XM_014750117.1-1;Dbxref=GeneID:106787597%2CGenbank:XM_014750117.1;Parent=rna-XM_014750117.1
NW_014569654.1	Gnomon	exon	20794	20840	.	-	.	ID=exon-XM_014750117.1-2;Dbxref=GeneID:106787597%2CGenbank:XM_014750117.1;Parent=rna-XM_014750117.1
NW_014569654.1	Gnomon	exon	278379	278531	.	-	.	ID=exon-XM_014750090.1-9;Dbxref=GeneID:106787588%2CGenbank:XM_014750090.1;Parent=rna-XM_014750090.1
NW_014569654.1	Gnomon	exon	311222	311389	.	-	.	ID=exon-XM_014750090.1-5;Dbxref=GeneID:106787588%2CGenbank:XM_014750090.1;Parent=rna-XM_014750090.1
NW_014569654.1	Gnomon	exon	303462	303553	.	-	.	ID=exon-XM_014750090.1-6;Dbxref=GeneID:106787588%2CGenbank:XM_014750090.1;Parent=rna-XM_014750090.1
NW_014569654.1	Gnomon	exon	283589	283699	.	-	.	ID=exon-XM_014750090.1-7;Dbxref=GeneID:106787588%2CGenbank:XM_014750090.1;Parent=rna-XM_014750090.1
NW_014569654.1	Gnomon	exon	281019	281124	.	-	.	ID=exon-XM_014750090.1-8;Dbxref=GeneID:106787588%2CGenbank:XM_014750090.1;Parent=rna-XM_014750090.1
NW_014569654.1	Gnomon	exon	321673	323700	.	-	.	ID=exon-XM_014750090.1-1;Dbxref=GeneID:106787588%2CGenbank:XM_014750090.1;Parent=rna-XM_014750090.1
NW_014569654.1	Gnomon	exon	312701	312762	.	-	.	ID=exon-XM_014750090.1-2;Dbxref=GeneID:106787588%2CGenbank:XM_014750090.1;Parent=rna-XM_014750090.1
NW_014569654.1	Gnomon	exon	312197	312293	.	-	.	ID=exon-XM_014750090.1-3;Dbxref=GeneID:106787588%2CGenbank:XM_014750090.1;Parent=rna-XM_014750090.1
NW_014569654.1	Gnomon	exon	311772	312035	.	-	.	ID=exon-XM_014750090.1-4;Dbxref=GeneID:106787588%2CGenbank:XM_014750090.1;Parent=rna-XM_014750090.1
NW_014569654.1	Gnomon	mRNA	203936	205950	.	+	.	Name=XM_014750032.1;ID=rna-XM_014750032.1;Dbxref=GeneID:106787581%2CGenbank:XM_014750032.1;Parent=gene-LOC106787581
NW_014569654.1	Gnomon	CDS	321673	321978	.	-	0	Name=XP_014605547.1;ID=cds-XP_014605547.1;Dbxref=GeneID:106787588%2CGenbank:XP_014605547.1;Parent=rna-XM_014750061.1
NW_014569654.1	Gnomon	CDS	312701	312762	.	-	0	Name=XP_014605547.1;ID=cds-XP_014605547.1;Dbxref=GeneID:106787588%2CGenbank:XP_014605547.1;Parent=rna-XM_014750061.1
NW_014569654.1	Gnomon	CDS	312197	312293	.	-	0	Name=XP_014605547.1;ID=cds-XP_014605547.1;Dbxref=GeneID:106787588%2CGenbank:XP_014605547.1;Parent=rna-XM_014750061.1
NW_014569654.1	Gnomon	CDS	311772	312035	.	-	0	Name=XP_014605547.1;ID=cds-XP_014605547.1;Dbxref=GeneID:106787588%2CGenbank:XP_014605547.1;Parent=rna-XM_014750061.1
NW_014569654.1	Gnomon	CDS	311222	311389	.	-	0	Name=XP_014605547.1;ID=cds-XP_014605547.1;Dbxref=GeneID:106787588%2CGenbank:XP_014605547.1;Parent=rna-XM_014750061.1
NW_014569654.1	Gnomon	CDS	291226	291317	.	-	0	Name=XP_014605547.1;ID=cds-XP_014605547.1;Dbxref=GeneID:106787588%2CGenbank:XP_014605547.1;Parent=rna-XM_014750061.1
NW_014569654.1	Gnomon	CDS	283589	283699	.	-	0	Name=XP_014605547.1;ID=cds-XP_014605547.1;Dbxref=GeneID:106787588%2CGenbank:XP_014605547.1;Parent=rna-XM_014750061.1
NW_014569654.1	Gnomon	CDS	281019	281124	.	-	0	Name=XP_014605547.1;ID=cds-XP_014605547.1;Dbxref=GeneID:106787588%2CGenbank:XP_014605547.1;Parent=rna-XM_014750061.1
NW_014569654.1	Gnomon	CDS	278379	278531	.	-	0	Name=XP_014605547.1;ID=cds-XP_014605547.1;Dbxref=GeneID:106787588%2CGenbank:XP_014605547.1;Parent=rna-XM_014750061.1
NW_014569654.1	Gnomon	CDS	277862	278017	.	-	0	Name=XP_014605547.1;ID=cds-XP_014605547.1;Dbxref=GeneID:106787588%2CGenbank:XP_014605547.1;Parent=rna-XM_014750061.1
NW_014569654.1	Gnomon	CDS	276888	277024	.	-	0	Name=XP_014605547.1;ID=cds-XP_014605547.1;Dbxref=GeneID:106787588%2CGenbank:XP_014605547.1;Parent=rna-XM_014750061.1
NW_014569654.1	Gnomon	CDS	264490	264645	.	-	0	Name=XP_014605547.1;ID=cds-XP_014605547.1;Dbxref=GeneID:106787588%2CGenbank:XP_014605547.1;Parent=rna-XM_014750061.1
NW_014569654.1	Gnomon	CDS	264217	264293	.	-	0	Name=XP_014605547.1;ID=cds-XP_014605547.1;Dbxref=GeneID:106787588%2CGenbank:XP_014605547.1;Parent=rna-XM_014750061.1
NW_014569654.1	Gnomon	CDS	263141	263176	.	-	0	Name=XP_014605547.1;ID=cds-XP_014605547.1;Dbxref=GeneID:106787588%2CGenbank:XP_014605547.1;Parent=rna-XM_014750061.1
NW_014569654.1	Gnomon	CDS	260265	260333	.	-	0	Name=XP_014605547.1;ID=cds-XP_014605547.1;Dbxref=GeneID:106787588%2CGenbank:XP_014605547.1;Parent=rna-XM_014750061.1
NW_014569654.1	Gnomon	CDS	250426	250488	.	-	0	Name=XP_014605547.1;ID=cds-XP_014605547.1;Dbxref=GeneID:106787588%2CGenbank:XP_014605547.1;Parent=rna-XM_014750061.1
NW_014569654.1	Gnomon	CDS	248737	248769	.	-	0	Name=XP_014605547.1;ID=cds-XP_014605547.1;Dbxref=GeneID:106787588%2CGenbank:XP_014605547.1;Parent=rna-XM_014750061.1
NW_014569654.1	Gnomon	CDS	248394	248526	.	-	0	Name=XP_014605547.1;ID=cds-XP_014605547.1;Dbxref=GeneID:106787588%2CGenbank:XP_014605547.1;Parent=rna-XM_014750061.1
NW_014569654.1	Gnomon	CDS	248241	248300	.	-	0	Name=XP_014605547.1;ID=cds-XP_014605547.1;Dbxref=GeneID:106787588%2CGenbank:XP_014605547.1;Parent=rna-XM_014750061.1
NW_014569654.1	Gnomon	CDS	247714	248110	.	-	0	Name=XP_014605547.1;ID=cds-XP_014605547.1;Dbxref=GeneID:106787588%2CGenbank:XP_014605547.1;Parent=rna-XM_014750061.1
NW_014569654.1	Gnomon	CDS	247214	247397	.	-	0	Name=XP_014605547.1;ID=cds-XP_014605547.1;Dbxref=GeneID:106787588%2CGenbank:XP_014605547.1;Parent=rna-XM_014750061.1
NW_014569654.1	Gnomon	CDS	246848	246943	.	-	0	Name=XP_014605547.1;ID=cds-XP_014605547.1;Dbxref=GeneID:106787588%2CGenbank:XP_014605547.1;Parent=rna-XM_014750061.1
NW_014569654.1	Gnomon	CDS	246550	246686	.	-	0	Name=XP_014605547.1;ID=cds-XP_014605547.1;Dbxref=GeneID:106787588%2CGenbank:XP_014605547.1;Parent=rna-XM_014750061.1
NW_014569654.1	Gnomon	CDS	246352	246464	.	-	0	Name=XP_014605547.1;ID=cds-XP_014605547.1;Dbxref=GeneID:106787588%2CGenbank:XP_014605547.1;Parent=rna-XM_014750061.1
NW_014569654.1	Gnomon	CDS	246038	246199	.	-	0	Name=XP_014605547.1;ID=cds-XP_014605547.1;Dbxref=GeneID:106787588%2CGenbank:XP_014605547.1;Parent=rna-XM_014750061.1
NW_014569654.1	Gnomon	CDS	245056	245149	.	-	0	Name=XP_014605547.1;ID=cds-XP_014605547.1;Dbxref=GeneID:106787588%2CGenbank:XP_014605547.1;Parent=rna-XM_014750061.1
NW_014569654.1	Gnomon	CDS	244354	244434	.	-	0	Name=XP_014605547.1;ID=cds-XP_014605547.1;Dbxref=GeneID:106787588%2CGenbank:XP_014605547.1;Parent=rna-XM_014750061.1
NW_014569654.1	Gnomon	exon	334126	334289	.	-	.	ID=exon-XM_014750040.1-1;Dbxref=GeneID:106787587%2CGenbank:XM_014750040.1;Parent=rna-XM_014750040.1
NW_014569654.1	Gnomon	exon	333175	333311	.	-	.	ID=exon-XM_014750040.1-2;Dbxref=GeneID:106787587%2CGenbank:XM_014750040.1;Parent=rna-XM_014750040.1
NW_014569654.1	Gnomon	exon	330949	331677	.	-	.	ID=exon-XM_014750040.1-3;Dbxref=GeneID:106787587%2CGenbank:XM_014750040.1;Parent=rna-XM_014750040.1
NW_014569654.1	Gnomon	exon	277862	278017	.	-	.	ID=exon-XM_014750074.1-10;Dbxref=GeneID:106787588%2CGenbank:XM_014750074.1;Parent=rna-XM_014750074.1
NW_014569654.1	Gnomon	exon	276888	277024	.	-	.	ID=exon-XM_014750074.1-11;Dbxref=GeneID:106787588%2CGenbank:XM_014750074.1;Parent=rna-XM_014750074.1
NW_014569654.1	Gnomon	exon	263141	263176	.	-	.	ID=exon-XM_014750074.1-14;Dbxref=GeneID:106787588%2CGenbank:XM_014750074.1;Parent=rna-XM_014750074.1
NW_014569654.1	Gnomon	exon	256955	257005	.	-	.	ID=exon-XM_014750074.1-15;Dbxref=GeneID:106787588%2CGenbank:XM_014750074.1;Parent=rna-XM_014750074.1
NW_014569654.1	Gnomon	exon	264490	264645	.	-	.	ID=exon-XM_014750074.1-12;Dbxref=GeneID:106787588%2CGenbank:XM_014750074.1;Parent=rna-XM_014750074.1
NW_014569654.1	Gnomon	exon	264217	264293	.	-	.	ID=exon-XM_014750074.1-13;Dbxref=GeneID:106787588%2CGenbank:XM_014750074.1;Parent=rna-XM_014750074.1
NW_014569654.1	Gnomon	exon	248241	248300	.	-	.	ID=exon-XM_014750074.1-18;Dbxref=GeneID:106787588%2CGenbank:XM_014750074.1;Parent=rna-XM_014750074.1
NW_014569654.1	Gnomon	exon	247714	248110	.	-	.	ID=exon-XM_014750074.1-19;Dbxref=GeneID:106787588%2CGenbank:XM_014750074.1;Parent=rna-XM_014750074.1
NW_014569654.1	Gnomon	exon	248737	248769	.	-	.	ID=exon-XM_014750074.1-16;Dbxref=GeneID:106787588%2CGenbank:XM_014750074.1;Parent=rna-XM_014750074.1
NW_014569654.1	Gnomon	exon	248394	248526	.	-	.	ID=exon-XM_014750074.1-17;Dbxref=GeneID:106787588%2CGenbank:XM_014750074.1;Parent=rna-XM_014750074.1
NW_014569654.1	Gnomon	exon	246848	246943	.	-	.	ID=exon-XM_014750074.1-21;Dbxref=GeneID:106787588%2CGenbank:XM_014750074.1;Parent=rna-XM_014750074.1
NW_014569654.1	Gnomon	exon	246550	246686	.	-	.	ID=exon-XM_014750074.1-22;Dbxref=GeneID:106787588%2CGenbank:XM_014750074.1;Parent=rna-XM_014750074.1
NW_014569654.1	Gnomon	exon	247214	247397	.	-	.	ID=exon-XM_014750074.1-20;Dbxref=GeneID:106787588%2CGenbank:XM_014750074.1;Parent=rna-XM_014750074.1
NW_014569654.1	Gnomon	exon	245056	245149	.	-	.	ID=exon-XM_014750074.1-25;Dbxref=GeneID:106787588%2CGenbank:XM_014750074.1;Parent=rna-XM_014750074.1
NW_014569654.1	Gnomon	exon	242548	244434	.	-	.	ID=exon-XM_014750074.1-26;Dbxref=GeneID:106787588%2CGenbank:XM_014750074.1;Parent=rna-XM_014750074.1
NW_014569654.1	Gnomon	exon	246352	246464	.	-	.	ID=exon-XM_014750074.1-23;Dbxref=GeneID:106787588%2CGenbank:XM_014750074.1;Parent=rna-XM_014750074.1
NW_014569654.1	Gnomon	exon	246038	246199	.	-	.	ID=exon-XM_014750074.1-24;Dbxref=GeneID:106787588%2CGenbank:XM_014750074.1;Parent=rna-XM_014750074.1
NW_014569654.1	Gnomon	exon	278379	278531	.	-	.	ID=exon-XM_014750089.1-9;Dbxref=GeneID:106787588%2CGenbank:XM_014750089.1;Parent=rna-XM_014750089.1
NW_014569654.1	Gnomon	CDS	321673	321978	.	-	0	Name=XP_014605548.1;ID=cds-XP_014605548.1;Dbxref=GeneID:106787588%2CGenbank:XP_014605548.1;Parent=rna-XM_014750062.1
NW_014569654.1	Gnomon	CDS	312701	312762	.	-	0	Name=XP_014605548.1;ID=cds-XP_014605548.1;Dbxref=GeneID:106787588%2CGenbank:XP_014605548.1;Parent=rna-XM_014750062.1
NW_014569654.1	Gnomon	CDS	312197	312293	.	-	0	Name=XP_014605548.1;ID=cds-XP_014605548.1;Dbxref=GeneID:106787588%2CGenbank:XP_014605548.1;Parent=rna-XM_014750062.1
NW_014569654.1	Gnomon	CDS	311772	312035	.	-	0	Name=XP_014605548.1;ID=cds-XP_014605548.1;Dbxref=GeneID:106787588%2CGenbank:XP_014605548.1;Parent=rna-XM_014750062.1
NW_014569654.1	Gnomon	CDS	311222	311389	.	-	0	Name=XP_014605548.1;ID=cds-XP_014605548.1;Dbxref=GeneID:106787588%2CGenbank:XP_014605548.1;Parent=rna-XM_014750062.1
NW_014569654.1	Gnomon	CDS	291226	291317	.	-	0	Name=XP_014605548.1;ID=cds-XP_014605548.1;Dbxref=GeneID:106787588%2CGenbank:XP_014605548.1;Parent=rna-XM_014750062.1
NW_014569654.1	Gnomon	CDS	283589	283699	.	-	0	Name=XP_014605548.1;ID=cds-XP_014605548.1;Dbxref=GeneID:106787588%2CGenbank:XP_014605548.1;Parent=rna-XM_014750062.1
NW_014569654.1	Gnomon	CDS	281019	281124	.	-	0	Name=XP_014605548.1;ID=cds-XP_014605548.1;Dbxref=GeneID:106787588%2CGenbank:XP_014605548.1;Parent=rna-XM_014750062.1
NW_014569654.1	Gnomon	CDS	278379	278531	.	-	0	Name=XP_014605548.1;ID=cds-XP_014605548.1;Dbxref=GeneID:106787588%2CGenbank:XP_014605548.1;Parent=rna-XM_014750062.1
NW_014569654.1	Gnomon	CDS	277862	278017	.	-	0	Name=XP_014605548.1;ID=cds-XP_014605548.1;Dbxref=GeneID:106787588%2CGenbank:XP_014605548.1;Parent=rna-XM_014750062.1
NW_014569654.1	Gnomon	CDS	276888	277024	.	-	0	Name=XP_014605548.1;ID=cds-XP_014605548.1;Dbxref=GeneID:106787588%2CGenbank:XP_014605548.1;Parent=rna-XM_014750062.1
NW_014569654.1	Gnomon	CDS	264490	264645	.	-	0	Name=XP_014605548.1;ID=cds-XP_014605548.1;Dbxref=GeneID:106787588%2CGenbank:XP_014605548.1;Parent=rna-XM_014750062.1
NW_014569654.1	Gnomon	CDS	264217	264293	.	-	0	Name=XP_014605548.1;ID=cds-XP_014605548.1;Dbxref=GeneID:106787588%2CGenbank:XP_014605548.1;Parent=rna-XM_014750062.1
NW_014569654.1	Gnomon	CDS	263141	263176	.	-	0	Name=XP_014605548.1;ID=cds-XP_014605548.1;Dbxref=GeneID:106787588%2CGenbank:XP_014605548.1;Parent=rna-XM_014750062.1
NW_014569654.1	Gnomon	CDS	260265	260333	.	-	0	Name=XP_014605548.1;ID=cds-XP_014605548.1;Dbxref=GeneID:106787588%2CGenbank:XP_014605548.1;Parent=rna-XM_014750062.1
NW_014569654.1	Gnomon	CDS	256955	257005	.	-	0	Name=XP_014605548.1;ID=cds-XP_014605548.1;Dbxref=GeneID:106787588%2CGenbank:XP_014605548.1;Parent=rna-XM_014750062.1
NW_014569654.1	Gnomon	CDS	248737	248769	.	-	0	Name=XP_014605548.1;ID=cds-XP_014605548.1;Dbxref=GeneID:106787588%2CGenbank:XP_014605548.1;Parent=rna-XM_014750062.1
NW_014569654.1	Gnomon	CDS	248394	248526	.	-	0	Name=XP_014605548.1;ID=cds-XP_014605548.1;Dbxref=GeneID:106787588%2CGenbank:XP_014605548.1;Parent=rna-XM_014750062.1
NW_014569654.1	Gnomon	CDS	248241	248300	.	-	0	Name=XP_014605548.1;ID=cds-XP_014605548.1;Dbxref=GeneID:106787588%2CGenbank:XP_014605548.1;Parent=rna-XM_014750062.1
NW_014569654.1	Gnomon	CDS	247714	248110	.	-	0	Name=XP_014605548.1;ID=cds-XP_014605548.1;Dbxref=GeneID:106787588%2CGenbank:XP_014605548.1;Parent=rna-XM_014750062.1
NW_014569654.1	Gnomon	CDS	247214	247397	.	-	0	Name=XP_014605548.1;ID=cds-XP_014605548.1;Dbxref=GeneID:106787588%2CGenbank:XP_014605548.1;Parent=rna-XM_014750062.1
NW_014569654.1	Gnomon	CDS	246848	246943	.	-	0	Name=XP_014605548.1;ID=cds-XP_014605548.1;Dbxref=GeneID:106787588%2CGenbank:XP_014605548.1;Parent=rna-XM_014750062.1
NW_014569654.1	Gnomon	CDS	246550	246686	.	-	0	Name=XP_014605548.1;ID=cds-XP_014605548.1;Dbxref=GeneID:106787588%2CGenbank:XP_014605548.1;Parent=rna-XM_014750062.1
NW_014569654.1	Gnomon	CDS	246352	246464	.	-	0	Name=XP_014605548.1;ID=cds-XP_014605548.1;Dbxref=GeneID:106787588%2CGenbank:XP_014605548.1;Parent=rna-XM_014750062.1
NW_014569654.1	Gnomon	CDS	246038	246199	.	-	0	Name=XP_014605548.1;ID=cds-XP_014605548.1;Dbxref=GeneID:106787588%2CGenbank:XP_014605548.1;Parent=rna-XM_014750062.1
NW_014569654.1	Gnomon	CDS	245056	245149	.	-	0	Name=XP_014605548.1;ID=cds-XP_014605548.1;Dbxref=GeneID:106787588%2CGenbank:XP_014605548.1;Parent=rna-XM_014750062.1
NW_014569654.1	Gnomon	CDS	244354	244434	.	-	0	Name=XP_014605548.1;ID=cds-XP_014605548.1;Dbxref=GeneID:106787588%2CGenbank:XP_014605548.1;Parent=rna-XM_014750062.1
NW_014569654.1	Gnomon	exon	283589	283699	.	-	.	ID=exon-XM_014750089.1-7;Dbxref=GeneID:106787588%2CGenbank:XM_014750089.1;Parent=rna-XM_014750089.1
NW_014569654.1	Gnomon	exon	281019	281124	.	-	.	ID=exon-XM_014750089.1-8;Dbxref=GeneID:106787588%2CGenbank:XM_014750089.1;Parent=rna-XM_014750089.1
NW_014569654.1	Gnomon	exon	311222	311389	.	-	.	ID=exon-XM_014750089.1-5;Dbxref=GeneID:106787588%2CGenbank:XM_014750089.1;Parent=rna-XM_014750089.1
NW_014569654.1	Gnomon	exon	303462	303553	.	-	.	ID=exon-XM_014750089.1-6;Dbxref=GeneID:106787588%2CGenbank:XM_014750089.1;Parent=rna-XM_014750089.1
NW_014569654.1	Gnomon	exon	312197	312293	.	-	.	ID=exon-XM_014750089.1-3;Dbxref=GeneID:106787588%2CGenbank:XM_014750089.1;Parent=rna-XM_014750089.1
NW_014569654.1	Gnomon	exon	311772	312035	.	-	.	ID=exon-XM_014750089.1-4;Dbxref=GeneID:106787588%2CGenbank:XM_014750089.1;Parent=rna-XM_014750089.1
NW_014569654.1	Gnomon	exon	321673	323700	.	-	.	ID=exon-XM_014750089.1-1;Dbxref=GeneID:106787588%2CGenbank:XM_014750089.1;Parent=rna-XM_014750089.1
NW_014569654.1	Gnomon	exon	312701	312762	.	-	.	ID=exon-XM_014750089.1-2;Dbxref=GeneID:106787588%2CGenbank:XM_014750089.1;Parent=rna-XM_014750089.1
NW_014569654.1	tRNAscan-SE	exon	84740	84813	.	+	.	ID=exon-Trnat-agu-3-1;Dbxref=GeneID:106783534;Note=transfer RNA threonine (anticodon AGU);Parent=rna-Trnat-agu-3
NW_014569654.1	Gnomon	mRNA	206481	208385	.	-	.	Name=XM_014750137.1;ID=rna-XM_014750137.1;Dbxref=GeneID:106787613%2CGenbank:XM_014750137.1;Parent=gene-LOC106787613
NW_014569654.1	Gnomon	CDS	24286	24413	.	+	0	Name=XP_014605589.1;ID=cds-XP_014605589.1;Dbxref=GeneID:106787593%2CGenbank:XP_014605589.1;Parent=rna-XM_014750103.1
NW_014569654.1	Gnomon	CDS	27909	27964	.	+	0	Name=XP_014605589.1;ID=cds-XP_014605589.1;Dbxref=GeneID:106787593%2CGenbank:XP_014605589.1;Parent=rna-XM_014750103.1
NW_014569654.1	Gnomon	CDS	32013	32242	.	+	0	Name=XP_014605589.1;ID=cds-XP_014605589.1;Dbxref=GeneID:106787593%2CGenbank:XP_014605589.1;Parent=rna-XM_014750103.1
NW_014569654.1	Gnomon	CDS	32444	32615	.	+	0	Name=XP_014605589.1;ID=cds-XP_014605589.1;Dbxref=GeneID:106787593%2CGenbank:XP_014605589.1;Parent=rna-XM_014750103.1
NW_014569654.1	Gnomon	CDS	32742	32881	.	+	0	Name=XP_014605589.1;ID=cds-XP_014605589.1;Dbxref=GeneID:106787593%2CGenbank:XP_014605589.1;Parent=rna-XM_014750103.1
NW_014569654.1	Gnomon	CDS	33329	33739	.	+	0	Name=XP_014605589.1;ID=cds-XP_014605589.1;Dbxref=GeneID:106787593%2CGenbank:XP_014605589.1;Parent=rna-XM_014750103.1
NW_014569654.1	Gnomon	CDS	33830	34063	.	+	0	Name=XP_014605589.1;ID=cds-XP_014605589.1;Dbxref=GeneID:106787593%2CGenbank:XP_014605589.1;Parent=rna-XM_014750103.1
NW_014569654.1	Gnomon	CDS	34160	34510	.	+	0	Name=XP_014605589.1;ID=cds-XP_014605589.1;Dbxref=GeneID:106787593%2CGenbank:XP_014605589.1;Parent=rna-XM_014750103.1
NW_014569654.1	Gnomon	CDS	37251	37358	.	+	0	Name=XP_014605589.1;ID=cds-XP_014605589.1;Dbxref=GeneID:106787593%2CGenbank:XP_014605589.1;Parent=rna-XM_014750103.1
NW_014569654.1	Gnomon	CDS	37492	38751	.	+	0	Name=XP_014605589.1;ID=cds-XP_014605589.1;Dbxref=GeneID:106787593%2CGenbank:XP_014605589.1;Parent=rna-XM_014750103.1
NW_014569654.1	Gnomon	CDS	38839	39126	.	+	0	Name=XP_014605589.1;ID=cds-XP_014605589.1;Dbxref=GeneID:106787593%2CGenbank:XP_014605589.1;Parent=rna-XM_014750103.1
NW_014569654.1	Gnomon	CDS	39216	39440	.	+	0	Name=XP_014605589.1;ID=cds-XP_014605589.1;Dbxref=GeneID:106787593%2CGenbank:XP_014605589.1;Parent=rna-XM_014750103.1
NW_014569654.1	Gnomon	CDS	39529	39732	.	+	0	Name=XP_014605589.1;ID=cds-XP_014605589.1;Dbxref=GeneID:106787593%2CGenbank:XP_014605589.1;Parent=rna-XM_014750103.1
NW_014569654.1	Gnomon	CDS	39811	40042	.	+	0	Name=XP_014605589.1;ID=cds-XP_014605589.1;Dbxref=GeneID:106787593%2CGenbank:XP_014605589.1;Parent=rna-XM_014750103.1
NW_014569654.1	Gnomon	CDS	40164	40187	.	+	0	Name=XP_014605589.1;ID=cds-XP_014605589.1;Dbxref=GeneID:106787593%2CGenbank:XP_014605589.1;Parent=rna-XM_014750103.1
NW_014569654.1	Gnomon	CDS	40455	40666	.	+	0	Name=XP_014605589.1;ID=cds-XP_014605589.1;Dbxref=GeneID:106787593%2CGenbank:XP_014605589.1;Parent=rna-XM_014750103.1
NW_014569654.1	Gnomon	exon	264217	264293	.	-	.	ID=exon-XM_014750055.1-13;Dbxref=GeneID:106787588%2CGenbank:XM_014750055.1;Parent=rna-XM_014750055.1
NW_014569654.1	Gnomon	exon	260265	260333	.	-	.	ID=exon-XM_014750055.1-14;Dbxref=GeneID:106787588%2CGenbank:XM_014750055.1;Parent=rna-XM_014750055.1
NW_014569654.1	Gnomon	exon	276888	277024	.	-	.	ID=exon-XM_014750055.1-11;Dbxref=GeneID:106787588%2CGenbank:XM_014750055.1;Parent=rna-XM_014750055.1
NW_014569654.1	Gnomon	exon	264490	264645	.	-	.	ID=exon-XM_014750055.1-12;Dbxref=GeneID:106787588%2CGenbank:XM_014750055.1;Parent=rna-XM_014750055.1
NW_014569654.1	Gnomon	exon	250426	250488	.	-	.	ID=exon-XM_014750055.1-17;Dbxref=GeneID:106787588%2CGenbank:XM_014750055.1;Parent=rna-XM_014750055.1
NW_014569654.1	Gnomon	exon	248737	248769	.	-	.	ID=exon-XM_014750055.1-18;Dbxref=GeneID:106787588%2CGenbank:XM_014750055.1;Parent=rna-XM_014750055.1
NW_014569654.1	Gnomon	exon	256955	257005	.	-	.	ID=exon-XM_014750055.1-15;Dbxref=GeneID:106787588%2CGenbank:XM_014750055.1;Parent=rna-XM_014750055.1
NW_014569654.1	Gnomon	exon	253563	253583	.	-	.	ID=exon-XM_014750055.1-16;Dbxref=GeneID:106787588%2CGenbank:XM_014750055.1;Parent=rna-XM_014750055.1
NW_014569654.1	Gnomon	exon	277862	278017	.	-	.	ID=exon-XM_014750055.1-10;Dbxref=GeneID:106787588%2CGenbank:XM_014750055.1;Parent=rna-XM_014750055.1
NW_014569654.1	Gnomon	exon	248394	248526	.	-	.	ID=exon-XM_014750055.1-19;Dbxref=GeneID:106787588%2CGenbank:XM_014750055.1;Parent=rna-XM_014750055.1
NW_014569654.1	Gnomon	exon	246550	246686	.	-	.	ID=exon-XM_014750055.1-24;Dbxref=GeneID:106787588%2CGenbank:XM_014750055.1;Parent=rna-XM_014750055.1
NW_014569654.1	Gnomon	exon	246352	246464	.	-	.	ID=exon-XM_014750055.1-25;Dbxref=GeneID:106787588%2CGenbank:XM_014750055.1;Parent=rna-XM_014750055.1
NW_014569654.1	Gnomon	exon	247214	247397	.	-	.	ID=exon-XM_014750055.1-22;Dbxref=GeneID:106787588%2CGenbank:XM_014750055.1;Parent=rna-XM_014750055.1
NW_014569654.1	Gnomon	exon	246848	246943	.	-	.	ID=exon-XM_014750055.1-23;Dbxref=GeneID:106787588%2CGenbank:XM_014750055.1;Parent=rna-XM_014750055.1
NW_014569654.1	Gnomon	exon	242548	244434	.	-	.	ID=exon-XM_014750055.1-28;Dbxref=GeneID:106787588%2CGenbank:XM_014750055.1;Parent=rna-XM_014750055.1
NW_014569654.1	Gnomon	exon	246038	246199	.	-	.	ID=exon-XM_014750055.1-26;Dbxref=GeneID:106787588%2CGenbank:XM_014750055.1;Parent=rna-XM_014750055.1
NW_014569654.1	Gnomon	exon	245056	245149	.	-	.	ID=exon-XM_014750055.1-27;Dbxref=GeneID:106787588%2CGenbank:XM_014750055.1;Parent=rna-XM_014750055.1
NW_014569654.1	Gnomon	exon	248241	248300	.	-	.	ID=exon-XM_014750055.1-20;Dbxref=GeneID:106787588%2CGenbank:XM_014750055.1;Parent=rna-XM_014750055.1
NW_014569654.1	Gnomon	exon	247714	248110	.	-	.	ID=exon-XM_014750055.1-21;Dbxref=GeneID:106787588%2CGenbank:XM_014750055.1;Parent=rna-XM_014750055.1
NW_014569654.1	tRNAscan-SE	gene	84740	84813	.	+	.	Name=Trnat-agu;ID=gene-Trnat-agu-3;Dbxref=GeneID:106783534
NW_014569654.1	Gnomon	mRNA	198360	203670	.	+	.	Name=XM_014750136.1;ID=rna-XM_014750136.1;Dbxref=GeneID:106787612%2CGenbank:XM_014750136.1;Parent=gene-LOC106787612
NW_014569654.1	Gnomon	mRNA	206481	208181	.	-	.	Name=XM_014750139.1;ID=rna-XM_014750139.1;Dbxref=GeneID:106787613%2CGenbank:XM_014750139.1;Parent=gene-LOC106787613
NW_014569654.1	Gnomon	CDS	344429	344498	.	+	0	Name=XP_014605587.1;ID=cds-XP_014605587.1;Dbxref=GeneID:106787591%2CGenbank:XP_014605587.1;Parent=rna-XM_014750101.1
NW_014569654.1	Gnomon	CDS	344586	344983	.	+	0	Name=XP_014605587.1;ID=cds-XP_014605587.1;Dbxref=GeneID:106787591%2CGenbank:XP_014605587.1;Parent=rna-XM_014750101.1
NW_014569654.1	Gnomon	CDS	345055	345223	.	+	0	Name=XP_014605587.1;ID=cds-XP_014605587.1;Dbxref=GeneID:106787591%2CGenbank:XP_014605587.1;Parent=rna-XM_014750101.1
NW_014569654.1	Gnomon	CDS	345301	345448	.	+	0	Name=XP_014605587.1;ID=cds-XP_014605587.1;Dbxref=GeneID:106787591%2CGenbank:XP_014605587.1;Parent=rna-XM_014750101.1
NW_014569654.1	Gnomon	CDS	345529	345829	.	+	0	Name=XP_014605587.1;ID=cds-XP_014605587.1;Dbxref=GeneID:106787591%2CGenbank:XP_014605587.1;Parent=rna-XM_014750101.1
NW_014569654.1	Gnomon	CDS	345916	346079	.	+	0	Name=XP_014605587.1;ID=cds-XP_014605587.1;Dbxref=GeneID:106787591%2CGenbank:XP_014605587.1;Parent=rna-XM_014750101.1
NW_014569654.1	Gnomon	CDS	346169	346256	.	+	0	Name=XP_014605587.1;ID=cds-XP_014605587.1;Dbxref=GeneID:106787591%2CGenbank:XP_014605587.1;Parent=rna-XM_014750101.1
NW_014569654.1	Gnomon	exon	278379	278531	.	-	.	ID=exon-XM_014750087.1-9;Dbxref=GeneID:106787588%2CGenbank:XM_014750087.1;Parent=rna-XM_014750087.1
NW_014569654.1	Gnomon	exon	312197	312293	.	-	.	ID=exon-XM_014750087.1-3;Dbxref=GeneID:106787588%2CGenbank:XM_014750087.1;Parent=rna-XM_014750087.1
NW_014569654.1	Gnomon	exon	311772	312035	.	-	.	ID=exon-XM_014750087.1-4;Dbxref=GeneID:106787588%2CGenbank:XM_014750087.1;Parent=rna-XM_014750087.1
NW_014569654.1	Gnomon	exon	321673	323700	.	-	.	ID=exon-XM_014750087.1-1;Dbxref=GeneID:106787588%2CGenbank:XM_014750087.1;Parent=rna-XM_014750087.1
NW_014569654.1	Gnomon	exon	312701	312762	.	-	.	ID=exon-XM_014750087.1-2;Dbxref=GeneID:106787588%2CGenbank:XM_014750087.1;Parent=rna-XM_014750087.1
NW_014569654.1	Gnomon	exon	283589	283699	.	-	.	ID=exon-XM_014750087.1-7;Dbxref=GeneID:106787588%2CGenbank:XM_014750087.1;Parent=rna-XM_014750087.1
NW_014569654.1	Gnomon	exon	282355	282460	.	-	.	ID=exon-XM_014750087.1-8;Dbxref=GeneID:106787588%2CGenbank:XM_014750087.1;Parent=rna-XM_014750087.1
NW_014569654.1	Gnomon	exon	311222	311389	.	-	.	ID=exon-XM_014750087.1-5;Dbxref=GeneID:106787588%2CGenbank:XM_014750087.1;Parent=rna-XM_014750087.1
NW_014569654.1	Gnomon	exon	300378	300469	.	-	.	ID=exon-XM_014750087.1-6;Dbxref=GeneID:106787588%2CGenbank:XM_014750087.1;Parent=rna-XM_014750087.1
NW_014569654.1	Gnomon	exon	321673	323700	.	-	.	ID=exon-XM_014750042.1-1;Dbxref=GeneID:106787588%2CGenbank:XM_014750042.1;Parent=rna-XM_014750042.1
NW_014569654.1	Gnomon	exon	312701	312762	.	-	.	ID=exon-XM_014750042.1-2;Dbxref=GeneID:106787588%2CGenbank:XM_014750042.1;Parent=rna-XM_014750042.1
NW_014569654.1	Gnomon	exon	312197	312293	.	-	.	ID=exon-XM_014750042.1-3;Dbxref=GeneID:106787588%2CGenbank:XM_014750042.1;Parent=rna-XM_014750042.1
NW_014569654.1	Gnomon	exon	311772	312035	.	-	.	ID=exon-XM_014750042.1-4;Dbxref=GeneID:106787588%2CGenbank:XM_014750042.1;Parent=rna-XM_014750042.1
NW_014569654.1	Gnomon	exon	311222	311389	.	-	.	ID=exon-XM_014750042.1-5;Dbxref=GeneID:106787588%2CGenbank:XM_014750042.1;Parent=rna-XM_014750042.1
NW_014569654.1	Gnomon	exon	291226	291317	.	-	.	ID=exon-XM_014750042.1-6;Dbxref=GeneID:106787588%2CGenbank:XM_014750042.1;Parent=rna-XM_014750042.1
NW_014569654.1	Gnomon	exon	283589	283699	.	-	.	ID=exon-XM_014750042.1-7;Dbxref=GeneID:106787588%2CGenbank:XM_014750042.1;Parent=rna-XM_014750042.1
NW_014569654.1	Gnomon	exon	282355	282460	.	-	.	ID=exon-XM_014750042.1-8;Dbxref=GeneID:106787588%2CGenbank:XM_014750042.1;Parent=rna-XM_014750042.1
NW_014569654.1	Gnomon	exon	278379	278531	.	-	.	ID=exon-XM_014750042.1-9;Dbxref=GeneID:106787588%2CGenbank:XM_014750042.1;Parent=rna-XM_014750042.1
NW_014569654.1	Gnomon	CDS	344429	344498	.	+	0	Name=XP_014605588.1;ID=cds-XP_014605588.1;Dbxref=GeneID:106787591%2CGenbank:XP_014605588.1;Parent=rna-XM_014750102.1
NW_014569654.1	Gnomon	CDS	344586	344983	.	+	0	Name=XP_014605588.1;ID=cds-XP_014605588.1;Dbxref=GeneID:106787591%2CGenbank:XP_014605588.1;Parent=rna-XM_014750102.1
NW_014569654.1	Gnomon	CDS	345055	345223	.	+	0	Name=XP_014605588.1;ID=cds-XP_014605588.1;Dbxref=GeneID:106787591%2CGenbank:XP_014605588.1;Parent=rna-XM_014750102.1
NW_014569654.1	Gnomon	CDS	345301	345448	.	+	0	Name=XP_014605588.1;ID=cds-XP_014605588.1;Dbxref=GeneID:106787591%2CGenbank:XP_014605588.1;Parent=rna-XM_014750102.1
NW_014569654.1	Gnomon	CDS	345529	345829	.	+	0	Name=XP_014605588.1;ID=cds-XP_014605588.1;Dbxref=GeneID:106787591%2CGenbank:XP_014605588.1;Parent=rna-XM_014750102.1
NW_014569654.1	Gnomon	CDS	345916	346079	.	+	0	Name=XP_014605588.1;ID=cds-XP_014605588.1;Dbxref=GeneID:106787591%2CGenbank:XP_014605588.1;Parent=rna-XM_014750102.1
NW_014569654.1	Gnomon	CDS	346169	346256	.	+	0	Name=XP_014605588.1;ID=cds-XP_014605588.1;Dbxref=GeneID:106787591%2CGenbank:XP_014605588.1;Parent=rna-XM_014750102.1
NW_014569654.1	Gnomon	exon	321673	323700	.	-	.	ID=exon-XM_014750064.1-1;Dbxref=GeneID:106787588%2CGenbank:XM_014750064.1;Parent=rna-XM_014750064.1
NW_014569654.1	Gnomon	exon	281019	281124	.	-	.	ID=exon-XM_014750064.1-8;Dbxref=GeneID:106787588%2CGenbank:XM_014750064.1;Parent=rna-XM_014750064.1
NW_014569654.1	Gnomon	exon	278379	278531	.	-	.	ID=exon-XM_014750064.1-9;Dbxref=GeneID:106787588%2CGenbank:XM_014750064.1;Parent=rna-XM_014750064.1
NW_014569654.1	Gnomon	exon	291226	291317	.	-	.	ID=exon-XM_014750064.1-6;Dbxref=GeneID:106787588%2CGenbank:XM_014750064.1;Parent=rna-XM_014750064.1
NW_014569654.1	Gnomon	exon	283589	283699	.	-	.	ID=exon-XM_014750064.1-7;Dbxref=GeneID:106787588%2CGenbank:XM_014750064.1;Parent=rna-XM_014750064.1
NW_014569654.1	Gnomon	exon	311772	312035	.	-	.	ID=exon-XM_014750064.1-4;Dbxref=GeneID:106787588%2CGenbank:XM_014750064.1;Parent=rna-XM_014750064.1
NW_014569654.1	Gnomon	exon	311222	311389	.	-	.	ID=exon-XM_014750064.1-5;Dbxref=GeneID:106787588%2CGenbank:XM_014750064.1;Parent=rna-XM_014750064.1
NW_014569654.1	Gnomon	exon	312701	312762	.	-	.	ID=exon-XM_014750064.1-2;Dbxref=GeneID:106787588%2CGenbank:XM_014750064.1;Parent=rna-XM_014750064.1
NW_014569654.1	Gnomon	exon	312197	312293	.	-	.	ID=exon-XM_014750064.1-3;Dbxref=GeneID:106787588%2CGenbank:XM_014750064.1;Parent=rna-XM_014750064.1
NW_014569654.1	Gnomon	CDS	321673	321978	.	-	0	Name=XP_014605541.1;ID=cds-XP_014605541.1;Dbxref=GeneID:106787588%2CGenbank:XP_014605541.1;Parent=rna-XM_014750055.1
NW_014569654.1	Gnomon	CDS	312701	312762	.	-	0	Name=XP_014605541.1;ID=cds-XP_014605541.1;Dbxref=GeneID:106787588%2CGenbank:XP_014605541.1;Parent=rna-XM_014750055.1
NW_014569654.1	Gnomon	CDS	312197	312293	.	-	0	Name=XP_014605541.1;ID=cds-XP_014605541.1;Dbxref=GeneID:106787588%2CGenbank:XP_014605541.1;Parent=rna-XM_014750055.1
NW_014569654.1	Gnomon	CDS	311772	312035	.	-	0	Name=XP_014605541.1;ID=cds-XP_014605541.1;Dbxref=GeneID:106787588%2CGenbank:XP_014605541.1;Parent=rna-XM_014750055.1
NW_014569654.1	Gnomon	CDS	311222	311389	.	-	0	Name=XP_014605541.1;ID=cds-XP_014605541.1;Dbxref=GeneID:106787588%2CGenbank:XP_014605541.1;Parent=rna-XM_014750055.1
NW_014569654.1	Gnomon	CDS	291226	291317	.	-	0	Name=XP_014605541.1;ID=cds-XP_014605541.1;Dbxref=GeneID:106787588%2CGenbank:XP_014605541.1;Parent=rna-XM_014750055.1
NW_014569654.1	Gnomon	CDS	283589	283699	.	-	0	Name=XP_014605541.1;ID=cds-XP_014605541.1;Dbxref=GeneID:106787588%2CGenbank:XP_014605541.1;Parent=rna-XM_014750055.1
NW_014569654.1	Gnomon	CDS	281019	281124	.	-	0	Name=XP_014605541.1;ID=cds-XP_014605541.1;Dbxref=GeneID:106787588%2CGenbank:XP_014605541.1;Parent=rna-XM_014750055.1
NW_014569654.1	Gnomon	CDS	278379	278531	.	-	0	Name=XP_014605541.1;ID=cds-XP_014605541.1;Dbxref=GeneID:106787588%2CGenbank:XP_014605541.1;Parent=rna-XM_014750055.1
NW_014569654.1	Gnomon	CDS	277862	278017	.	-	0	Name=XP_014605541.1;ID=cds-XP_014605541.1;Dbxref=GeneID:106787588%2CGenbank:XP_014605541.1;Parent=rna-XM_014750055.1
NW_014569654.1	Gnomon	CDS	276888	277024	.	-	0	Name=XP_014605541.1;ID=cds-XP_014605541.1;Dbxref=GeneID:106787588%2CGenbank:XP_014605541.1;Parent=rna-XM_014750055.1
NW_014569654.1	Gnomon	CDS	264490	264645	.	-	0	Name=XP_014605541.1;ID=cds-XP_014605541.1;Dbxref=GeneID:106787588%2CGenbank:XP_014605541.1;Parent=rna-XM_014750055.1
NW_014569654.1	Gnomon	CDS	264217	264293	.	-	0	Name=XP_014605541.1;ID=cds-XP_014605541.1;Dbxref=GeneID:106787588%2CGenbank:XP_014605541.1;Parent=rna-XM_014750055.1
NW_014569654.1	Gnomon	CDS	260265	260333	.	-	0	Name=XP_014605541.1;ID=cds-XP_014605541.1;Dbxref=GeneID:106787588%2CGenbank:XP_014605541.1;Parent=rna-XM_014750055.1
NW_014569654.1	Gnomon	CDS	256955	257005	.	-	0	Name=XP_014605541.1;ID=cds-XP_014605541.1;Dbxref=GeneID:106787588%2CGenbank:XP_014605541.1;Parent=rna-XM_014750055.1
NW_014569654.1	Gnomon	CDS	253563	253583	.	-	0	Name=XP_014605541.1;ID=cds-XP_014605541.1;Dbxref=GeneID:106787588%2CGenbank:XP_014605541.1;Parent=rna-XM_014750055.1
NW_014569654.1	Gnomon	CDS	250426	250488	.	-	0	Name=XP_014605541.1;ID=cds-XP_014605541.1;Dbxref=GeneID:106787588%2CGenbank:XP_014605541.1;Parent=rna-XM_014750055.1
NW_014569654.1	Gnomon	CDS	248737	248769	.	-	0	Name=XP_014605541.1;ID=cds-XP_014605541.1;Dbxref=GeneID:106787588%2CGenbank:XP_014605541.1;Parent=rna-XM_014750055.1
NW_014569654.1	Gnomon	CDS	248394	248526	.	-	0	Name=XP_014605541.1;ID=cds-XP_014605541.1;Dbxref=GeneID:106787588%2CGenbank:XP_014605541.1;Parent=rna-XM_014750055.1
NW_014569654.1	Gnomon	CDS	248241	248300	.	-	0	Name=XP_014605541.1;ID=cds-XP_014605541.1;Dbxref=GeneID:106787588%2CGenbank:XP_014605541.1;Parent=rna-XM_014750055.1
NW_014569654.1	Gnomon	CDS	247714	248110	.	-	0	Name=XP_014605541.1;ID=cds-XP_014605541.1;Dbxref=GeneID:106787588%2CGenbank:XP_014605541.1;Parent=rna-XM_014750055.1
NW_014569654.1	Gnomon	CDS	247214	247397	.	-	0	Name=XP_014605541.1;ID=cds-XP_014605541.1;Dbxref=GeneID:106787588%2CGenbank:XP_014605541.1;Parent=rna-XM_014750055.1
NW_014569654.1	Gnomon	CDS	246848	246943	.	-	0	Name=XP_014605541.1;ID=cds-XP_014605541.1;Dbxref=GeneID:106787588%2CGenbank:XP_014605541.1;Parent=rna-XM_014750055.1
NW_014569654.1	Gnomon	CDS	246550	246686	.	-	0	Name=XP_014605541.1;ID=cds-XP_014605541.1;Dbxref=GeneID:106787588%2CGenbank:XP_014605541.1;Parent=rna-XM_014750055.1
NW_014569654.1	Gnomon	CDS	246352	246464	.	-	0	Name=XP_014605541.1;ID=cds-XP_014605541.1;Dbxref=GeneID:106787588%2CGenbank:XP_014605541.1;Parent=rna-XM_014750055.1
NW_014569654.1	Gnomon	CDS	246038	246199	.	-	0	Name=XP_014605541.1;ID=cds-XP_014605541.1;Dbxref=GeneID:106787588%2CGenbank:XP_014605541.1;Parent=rna-XM_014750055.1
NW_014569654.1	Gnomon	CDS	245056	245149	.	-	0	Name=XP_014605541.1;ID=cds-XP_014605541.1;Dbxref=GeneID:106787588%2CGenbank:XP_014605541.1;Parent=rna-XM_014750055.1
NW_014569654.1	Gnomon	CDS	244354	244434	.	-	0	Name=XP_014605541.1;ID=cds-XP_014605541.1;Dbxref=GeneID:106787588%2CGenbank:XP_014605541.1;Parent=rna-XM_014750055.1
NW_014569654.1	Gnomon	exon	242548	244434	.	-	.	ID=exon-XM_014750043.1-29;Dbxref=GeneID:106787588%2CGenbank:XM_014750043.1;Parent=rna-XM_014750043.1
NW_014569654.1	Gnomon	exon	247214	247397	.	-	.	ID=exon-XM_014750043.1-23;Dbxref=GeneID:106787588%2CGenbank:XM_014750043.1;Parent=rna-XM_014750043.1
NW_014569654.1	Gnomon	exon	246848	246943	.	-	.	ID=exon-XM_014750043.1-24;Dbxref=GeneID:106787588%2CGenbank:XM_014750043.1;Parent=rna-XM_014750043.1
NW_014569654.1	Gnomon	exon	248241	248300	.	-	.	ID=exon-XM_014750043.1-21;Dbxref=GeneID:106787588%2CGenbank:XM_014750043.1;Parent=rna-XM_014750043.1
NW_014569654.1	Gnomon	exon	247714	248110	.	-	.	ID=exon-XM_014750043.1-22;Dbxref=GeneID:106787588%2CGenbank:XM_014750043.1;Parent=rna-XM_014750043.1
NW_014569654.1	Gnomon	exon	246038	246199	.	-	.	ID=exon-XM_014750043.1-27;Dbxref=GeneID:106787588%2CGenbank:XM_014750043.1;Parent=rna-XM_014750043.1
NW_014569654.1	Gnomon	exon	245056	245149	.	-	.	ID=exon-XM_014750043.1-28;Dbxref=GeneID:106787588%2CGenbank:XM_014750043.1;Parent=rna-XM_014750043.1
NW_014569654.1	Gnomon	exon	246550	246686	.	-	.	ID=exon-XM_014750043.1-25;Dbxref=GeneID:106787588%2CGenbank:XM_014750043.1;Parent=rna-XM_014750043.1
NW_014569654.1	Gnomon	exon	246352	246464	.	-	.	ID=exon-XM_014750043.1-26;Dbxref=GeneID:106787588%2CGenbank:XM_014750043.1;Parent=rna-XM_014750043.1
NW_014569654.1	Gnomon	mRNA	96829	98767	.	+	.	Name=XM_014750039.1;ID=rna-XM_014750039.1;Dbxref=GeneID:106787586%2CGenbank:XM_014750039.1;Parent=gene-LOC106787586
NW_014569654.1	Gnomon	exon	248394	248526	.	-	.	ID=exon-XM_014750043.1-20;Dbxref=GeneID:106787588%2CGenbank:XM_014750043.1;Parent=rna-XM_014750043.1
NW_014569654.1	Gnomon	exon	250426	250488	.	-	.	ID=exon-XM_014750043.1-18;Dbxref=GeneID:106787588%2CGenbank:XM_014750043.1;Parent=rna-XM_014750043.1
NW_014569654.1	Gnomon	exon	248737	248769	.	-	.	ID=exon-XM_014750043.1-19;Dbxref=GeneID:106787588%2CGenbank:XM_014750043.1;Parent=rna-XM_014750043.1
NW_014569654.1	Gnomon	exon	264490	264645	.	-	.	ID=exon-XM_014750043.1-12;Dbxref=GeneID:106787588%2CGenbank:XM_014750043.1;Parent=rna-XM_014750043.1
NW_014569654.1	Gnomon	exon	264217	264293	.	-	.	ID=exon-XM_014750043.1-13;Dbxref=GeneID:106787588%2CGenbank:XM_014750043.1;Parent=rna-XM_014750043.1
NW_014569654.1	Gnomon	exon	277862	278017	.	-	.	ID=exon-XM_014750043.1-10;Dbxref=GeneID:106787588%2CGenbank:XM_014750043.1;Parent=rna-XM_014750043.1
NW_014569654.1	Gnomon	exon	276888	277024	.	-	.	ID=exon-XM_014750043.1-11;Dbxref=GeneID:106787588%2CGenbank:XM_014750043.1;Parent=rna-XM_014750043.1
NW_014569654.1	Gnomon	exon	256955	257005	.	-	.	ID=exon-XM_014750043.1-16;Dbxref=GeneID:106787588%2CGenbank:XM_014750043.1;Parent=rna-XM_014750043.1
NW_014569654.1	Gnomon	exon	253563	253583	.	-	.	ID=exon-XM_014750043.1-17;Dbxref=GeneID:106787588%2CGenbank:XM_014750043.1;Parent=rna-XM_014750043.1
NW_014569654.1	Gnomon	exon	263141	263176	.	-	.	ID=exon-XM_014750043.1-14;Dbxref=GeneID:106787588%2CGenbank:XM_014750043.1;Parent=rna-XM_014750043.1
NW_014569654.1	Gnomon	exon	260265	260333	.	-	.	ID=exon-XM_014750043.1-15;Dbxref=GeneID:106787588%2CGenbank:XM_014750043.1;Parent=rna-XM_014750043.1
NW_014569654.1	Gnomon	mRNA	146185	165071	.	-	.	Name=XM_014750132.1;ID=rna-XM_014750132.1;Dbxref=GeneID:106787608%2CGenbank:XM_014750132.1;Parent=gene-LOC106787608
NW_014569654.1	Gnomon	mRNA	96829	98772	.	+	.	Name=XM_014750038.1;ID=rna-XM_014750038.1;Dbxref=GeneID:106787586%2CGenbank:XM_014750038.1;Parent=gene-LOC106787586
NW_014569654.1	Gnomon	CDS	321673	321978	.	-	0	Name=XP_014605542.1;ID=cds-XP_014605542.1;Dbxref=GeneID:106787588%2CGenbank:XP_014605542.1;Parent=rna-XM_014750056.1
NW_014569654.1	Gnomon	CDS	312701	312762	.	-	0	Name=XP_014605542.1;ID=cds-XP_014605542.1;Dbxref=GeneID:106787588%2CGenbank:XP_014605542.1;Parent=rna-XM_014750056.1
NW_014569654.1	Gnomon	CDS	312197	312293	.	-	0	Name=XP_014605542.1;ID=cds-XP_014605542.1;Dbxref=GeneID:106787588%2CGenbank:XP_014605542.1;Parent=rna-XM_014750056.1
NW_014569654.1	Gnomon	CDS	311772	312035	.	-	0	Name=XP_014605542.1;ID=cds-XP_014605542.1;Dbxref=GeneID:106787588%2CGenbank:XP_014605542.1;Parent=rna-XM_014750056.1
NW_014569654.1	Gnomon	CDS	311222	311389	.	-	0	Name=XP_014605542.1;ID=cds-XP_014605542.1;Dbxref=GeneID:106787588%2CGenbank:XP_014605542.1;Parent=rna-XM_014750056.1
NW_014569654.1	Gnomon	CDS	291226	291317	.	-	0	Name=XP_014605542.1;ID=cds-XP_014605542.1;Dbxref=GeneID:106787588%2CGenbank:XP_014605542.1;Parent=rna-XM_014750056.1
NW_014569654.1	Gnomon	CDS	283589	283699	.	-	0	Name=XP_014605542.1;ID=cds-XP_014605542.1;Dbxref=GeneID:106787588%2CGenbank:XP_014605542.1;Parent=rna-XM_014750056.1
NW_014569654.1	Gnomon	CDS	281019	281124	.	-	0	Name=XP_014605542.1;ID=cds-XP_014605542.1;Dbxref=GeneID:106787588%2CGenbank:XP_014605542.1;Parent=rna-XM_014750056.1
NW_014569654.1	Gnomon	CDS	278379	278531	.	-	0	Name=XP_014605542.1;ID=cds-XP_014605542.1;Dbxref=GeneID:106787588%2CGenbank:XP_014605542.1;Parent=rna-XM_014750056.1
NW_014569654.1	Gnomon	CDS	277862	278017	.	-	0	Name=XP_014605542.1;ID=cds-XP_014605542.1;Dbxref=GeneID:106787588%2CGenbank:XP_014605542.1;Parent=rna-XM_014750056.1
NW_014569654.1	Gnomon	CDS	276888	276985	.	-	0	Name=XP_014605542.1;ID=cds-XP_014605542.1;Dbxref=GeneID:106787588%2CGenbank:XP_014605542.1;Parent=rna-XM_014750056.1
NW_014569654.1	Gnomon	CDS	264490	264645	.	-	0	Name=XP_014605542.1;ID=cds-XP_014605542.1;Dbxref=GeneID:106787588%2CGenbank:XP_014605542.1;Parent=rna-XM_014750056.1
NW_014569654.1	Gnomon	CDS	264217	264293	.	-	0	Name=XP_014605542.1;ID=cds-XP_014605542.1;Dbxref=GeneID:106787588%2CGenbank:XP_014605542.1;Parent=rna-XM_014750056.1
NW_014569654.1	Gnomon	CDS	263141	263176	.	-	0	Name=XP_014605542.1;ID=cds-XP_014605542.1;Dbxref=GeneID:106787588%2CGenbank:XP_014605542.1;Parent=rna-XM_014750056.1
NW_014569654.1	Gnomon	CDS	260265	260333	.	-	0	Name=XP_014605542.1;ID=cds-XP_014605542.1;Dbxref=GeneID:106787588%2CGenbank:XP_014605542.1;Parent=rna-XM_014750056.1
NW_014569654.1	Gnomon	CDS	256955	257005	.	-	0	Name=XP_014605542.1;ID=cds-XP_014605542.1;Dbxref=GeneID:106787588%2CGenbank:XP_014605542.1;Parent=rna-XM_014750056.1
NW_014569654.1	Gnomon	CDS	253563	253583	.	-	0	Name=XP_014605542.1;ID=cds-XP_014605542.1;Dbxref=GeneID:106787588%2CGenbank:XP_014605542.1;Parent=rna-XM_014750056.1
NW_014569654.1	Gnomon	CDS	250426	250488	.	-	0	Name=XP_014605542.1;ID=cds-XP_014605542.1;Dbxref=GeneID:106787588%2CGenbank:XP_014605542.1;Parent=rna-XM_014750056.1
NW_014569654.1	Gnomon	CDS	248737	248769	.	-	0	Name=XP_014605542.1;ID=cds-XP_014605542.1;Dbxref=GeneID:106787588%2CGenbank:XP_014605542.1;Parent=rna-XM_014750056.1
NW_014569654.1	Gnomon	CDS	248394	248526	.	-	0	Name=XP_014605542.1;ID=cds-XP_014605542.1;Dbxref=GeneID:106787588%2CGenbank:XP_014605542.1;Parent=rna-XM_014750056.1
NW_014569654.1	Gnomon	CDS	248241	248300	.	-	0	Name=XP_014605542.1;ID=cds-XP_014605542.1;Dbxref=GeneID:106787588%2CGenbank:XP_014605542.1;Parent=rna-XM_014750056.1
NW_014569654.1	Gnomon	CDS	247714	248110	.	-	0	Name=XP_014605542.1;ID=cds-XP_014605542.1;Dbxref=GeneID:106787588%2CGenbank:XP_014605542.1;Parent=rna-XM_014750056.1
NW_014569654.1	Gnomon	CDS	247214	247397	.	-	0	Name=XP_014605542.1;ID=cds-XP_014605542.1;Dbxref=GeneID:106787588%2CGenbank:XP_014605542.1;Parent=rna-XM_014750056.1
NW_014569654.1	Gnomon	CDS	246848	246943	.	-	0	Name=XP_014605542.1;ID=cds-XP_014605542.1;Dbxref=GeneID:106787588%2CGenbank:XP_014605542.1;Parent=rna-XM_014750056.1
NW_014569654.1	Gnomon	CDS	246550	246686	.	-	0	Name=XP_014605542.1;ID=cds-XP_014605542.1;Dbxref=GeneID:106787588%2CGenbank:XP_014605542.1;Parent=rna-XM_014750056.1
NW_014569654.1	Gnomon	CDS	246352	246464	.	-	0	Name=XP_014605542.1;ID=cds-XP_014605542.1;Dbxref=GeneID:106787588%2CGenbank:XP_014605542.1;Parent=rna-XM_014750056.1
NW_014569654.1	Gnomon	CDS	246038	246199	.	-	0	Name=XP_014605542.1;ID=cds-XP_014605542.1;Dbxref=GeneID:106787588%2CGenbank:XP_014605542.1;Parent=rna-XM_014750056.1
NW_014569654.1	Gnomon	CDS	245056	245149	.	-	0	Name=XP_014605542.1;ID=cds-XP_014605542.1;Dbxref=GeneID:106787588%2CGenbank:XP_014605542.1;Parent=rna-XM_014750056.1
NW_014569654.1	Gnomon	CDS	244354	244434	.	-	0	Name=XP_014605542.1;ID=cds-XP_014605542.1;Dbxref=GeneID:106787588%2CGenbank:XP_014605542.1;Parent=rna-XM_014750056.1
NW_014569654.1	Gnomon	exon	219953	220199	.	-	.	ID=exon-XM_014750033.1-10;Dbxref=GeneID:106787583%2CGenbank:XM_014750033.1;Parent=rna-XM_014750033.1
NW_014569654.1	Gnomon	exon	215543	215880	.	-	.	ID=exon-XM_014750033.1-11;Dbxref=GeneID:106787583%2CGenbank:XM_014750033.1;Parent=rna-XM_014750033.1
NW_014569654.1	Gnomon	exon	215209	215458	.	-	.	ID=exon-XM_014750033.1-12;Dbxref=GeneID:106787583%2CGenbank:XM_014750033.1;Parent=rna-XM_014750033.1
NW_014569654.1	Gnomon	exon	214722	215129	.	-	.	ID=exon-XM_014750033.1-13;Dbxref=GeneID:106787583%2CGenbank:XM_014750033.1;Parent=rna-XM_014750033.1
NW_014569654.1	Gnomon	mRNA	233609	235392	.	+	.	Name=XM_014750131.1;ID=rna-XM_014750131.1;Dbxref=GeneID:106787607%2CGenbank:XM_014750131.1;Parent=gene-LOC106787607
NW_014569654.1	Gnomon	exon	247214	247397	.	-	.	ID=exon-XM_014750094.1-23;Dbxref=GeneID:106787588%2CGenbank:XM_014750094.1;Parent=rna-XM_014750094.1
NW_014569654.1	Gnomon	exon	246848	246943	.	-	.	ID=exon-XM_014750094.1-24;Dbxref=GeneID:106787588%2CGenbank:XM_014750094.1;Parent=rna-XM_014750094.1
NW_014569654.1	Gnomon	exon	248241	248300	.	-	.	ID=exon-XM_014750094.1-21;Dbxref=GeneID:106787588%2CGenbank:XM_014750094.1;Parent=rna-XM_014750094.1
NW_014569654.1	Gnomon	exon	247714	248110	.	-	.	ID=exon-XM_014750094.1-22;Dbxref=GeneID:106787588%2CGenbank:XM_014750094.1;Parent=rna-XM_014750094.1
NW_014569654.1	Gnomon	exon	248394	248526	.	-	.	ID=exon-XM_014750094.1-20;Dbxref=GeneID:106787588%2CGenbank:XM_014750094.1;Parent=rna-XM_014750094.1
NW_014569654.1	Gnomon	exon	242548	244434	.	-	.	ID=exon-XM_014750094.1-29;Dbxref=GeneID:106787588%2CGenbank:XM_014750094.1;Parent=rna-XM_014750094.1
NW_014569654.1	Gnomon	exon	246044	246199	.	-	.	ID=exon-XM_014750094.1-27;Dbxref=GeneID:106787588%2CGenbank:XM_014750094.1;Parent=rna-XM_014750094.1
NW_014569654.1	Gnomon	exon	245056	245149	.	-	.	ID=exon-XM_014750094.1-28;Dbxref=GeneID:106787588%2CGenbank:XM_014750094.1;Parent=rna-XM_014750094.1
NW_014569654.1	Gnomon	exon	246550	246686	.	-	.	ID=exon-XM_014750094.1-25;Dbxref=GeneID:106787588%2CGenbank:XM_014750094.1;Parent=rna-XM_014750094.1
NW_014569654.1	Gnomon	exon	246352	246464	.	-	.	ID=exon-XM_014750094.1-26;Dbxref=GeneID:106787588%2CGenbank:XM_014750094.1;Parent=rna-XM_014750094.1
NW_014569654.1	Gnomon	exon	264490	264645	.	-	.	ID=exon-XM_014750094.1-12;Dbxref=GeneID:106787588%2CGenbank:XM_014750094.1;Parent=rna-XM_014750094.1
NW_014569654.1	Gnomon	exon	264217	264293	.	-	.	ID=exon-XM_014750094.1-13;Dbxref=GeneID:106787588%2CGenbank:XM_014750094.1;Parent=rna-XM_014750094.1
NW_014569654.1	Gnomon	exon	277862	278017	.	-	.	ID=exon-XM_014750094.1-10;Dbxref=GeneID:106787588%2CGenbank:XM_014750094.1;Parent=rna-XM_014750094.1
NW_014569654.1	Gnomon	exon	276888	277024	.	-	.	ID=exon-XM_014750094.1-11;Dbxref=GeneID:106787588%2CGenbank:XM_014750094.1;Parent=rna-XM_014750094.1
NW_014569654.1	Gnomon	exon	250426	250488	.	-	.	ID=exon-XM_014750094.1-18;Dbxref=GeneID:106787588%2CGenbank:XM_014750094.1;Parent=rna-XM_014750094.1
NW_014569654.1	Gnomon	exon	248737	248769	.	-	.	ID=exon-XM_014750094.1-19;Dbxref=GeneID:106787588%2CGenbank:XM_014750094.1;Parent=rna-XM_014750094.1
NW_014569654.1	Gnomon	exon	256955	257005	.	-	.	ID=exon-XM_014750094.1-16;Dbxref=GeneID:106787588%2CGenbank:XM_014750094.1;Parent=rna-XM_014750094.1
NW_014569654.1	Gnomon	exon	253563	253583	.	-	.	ID=exon-XM_014750094.1-17;Dbxref=GeneID:106787588%2CGenbank:XM_014750094.1;Parent=rna-XM_014750094.1
NW_014569654.1	Gnomon	exon	263141	263176	.	-	.	ID=exon-XM_014750094.1-14;Dbxref=GeneID:106787588%2CGenbank:XM_014750094.1;Parent=rna-XM_014750094.1
NW_014569654.1	Gnomon	exon	260265	260333	.	-	.	ID=exon-XM_014750094.1-15;Dbxref=GeneID:106787588%2CGenbank:XM_014750094.1;Parent=rna-XM_014750094.1
NW_014569654.1	Gnomon	mRNA	11320	15313	.	+	.	Name=XM_014750135.1;ID=rna-XM_014750135.1;Dbxref=GeneID:106787610%2CGenbank:XM_014750135.1;Parent=gene-LOC106787610
NW_014569654.1	Gnomon	mRNA	11223	15313	.	+	.	Name=XM_014750134.1;ID=rna-XM_014750134.1;Dbxref=GeneID:106787610%2CGenbank:XM_014750134.1;Parent=gene-LOC106787610
NW_014569654.1	Gnomon	CDS	321673	321978	.	-	0	Name=XP_014605540.1;ID=cds-XP_014605540.1;Dbxref=GeneID:106787588%2CGenbank:XP_014605540.1;Parent=rna-XM_014750054.1
NW_014569654.1	Gnomon	CDS	312701	312762	.	-	0	Name=XP_014605540.1;ID=cds-XP_014605540.1;Dbxref=GeneID:106787588%2CGenbank:XP_014605540.1;Parent=rna-XM_014750054.1
NW_014569654.1	Gnomon	CDS	312197	312293	.	-	0	Name=XP_014605540.1;ID=cds-XP_014605540.1;Dbxref=GeneID:106787588%2CGenbank:XP_014605540.1;Parent=rna-XM_014750054.1
NW_014569654.1	Gnomon	CDS	311772	312035	.	-	0	Name=XP_014605540.1;ID=cds-XP_014605540.1;Dbxref=GeneID:106787588%2CGenbank:XP_014605540.1;Parent=rna-XM_014750054.1
NW_014569654.1	Gnomon	CDS	311222	311389	.	-	0	Name=XP_014605540.1;ID=cds-XP_014605540.1;Dbxref=GeneID:106787588%2CGenbank:XP_014605540.1;Parent=rna-XM_014750054.1
NW_014569654.1	Gnomon	CDS	291226	291317	.	-	0	Name=XP_014605540.1;ID=cds-XP_014605540.1;Dbxref=GeneID:106787588%2CGenbank:XP_014605540.1;Parent=rna-XM_014750054.1
NW_014569654.1	Gnomon	CDS	283589	283699	.	-	0	Name=XP_014605540.1;ID=cds-XP_014605540.1;Dbxref=GeneID:106787588%2CGenbank:XP_014605540.1;Parent=rna-XM_014750054.1
NW_014569654.1	Gnomon	CDS	281019	281124	.	-	0	Name=XP_014605540.1;ID=cds-XP_014605540.1;Dbxref=GeneID:106787588%2CGenbank:XP_014605540.1;Parent=rna-XM_014750054.1
NW_014569654.1	Gnomon	CDS	278379	278531	.	-	0	Name=XP_014605540.1;ID=cds-XP_014605540.1;Dbxref=GeneID:106787588%2CGenbank:XP_014605540.1;Parent=rna-XM_014750054.1
NW_014569654.1	Gnomon	CDS	277862	278017	.	-	0	Name=XP_014605540.1;ID=cds-XP_014605540.1;Dbxref=GeneID:106787588%2CGenbank:XP_014605540.1;Parent=rna-XM_014750054.1
NW_014569654.1	Gnomon	CDS	276888	277024	.	-	0	Name=XP_014605540.1;ID=cds-XP_014605540.1;Dbxref=GeneID:106787588%2CGenbank:XP_014605540.1;Parent=rna-XM_014750054.1
NW_014569654.1	Gnomon	CDS	264490	264645	.	-	0	Name=XP_014605540.1;ID=cds-XP_014605540.1;Dbxref=GeneID:106787588%2CGenbank:XP_014605540.1;Parent=rna-XM_014750054.1
NW_014569654.1	Gnomon	CDS	264217	264293	.	-	0	Name=XP_014605540.1;ID=cds-XP_014605540.1;Dbxref=GeneID:106787588%2CGenbank:XP_014605540.1;Parent=rna-XM_014750054.1
NW_014569654.1	Gnomon	CDS	263141	263176	.	-	0	Name=XP_014605540.1;ID=cds-XP_014605540.1;Dbxref=GeneID:106787588%2CGenbank:XP_014605540.1;Parent=rna-XM_014750054.1
NW_014569654.1	Gnomon	CDS	260265	260333	.	-	0	Name=XP_014605540.1;ID=cds-XP_014605540.1;Dbxref=GeneID:106787588%2CGenbank:XP_014605540.1;Parent=rna-XM_014750054.1
NW_014569654.1	Gnomon	CDS	256955	257005	.	-	0	Name=XP_014605540.1;ID=cds-XP_014605540.1;Dbxref=GeneID:106787588%2CGenbank:XP_014605540.1;Parent=rna-XM_014750054.1
NW_014569654.1	Gnomon	CDS	253563	253583	.	-	0	Name=XP_014605540.1;ID=cds-XP_014605540.1;Dbxref=GeneID:106787588%2CGenbank:XP_014605540.1;Parent=rna-XM_014750054.1
NW_014569654.1	Gnomon	CDS	250426	250488	.	-	0	Name=XP_014605540.1;ID=cds-XP_014605540.1;Dbxref=GeneID:106787588%2CGenbank:XP_014605540.1;Parent=rna-XM_014750054.1
NW_014569654.1	Gnomon	CDS	248737	248769	.	-	0	Name=XP_014605540.1;ID=cds-XP_014605540.1;Dbxref=GeneID:106787588%2CGenbank:XP_014605540.1;Parent=rna-XM_014750054.1
NW_014569654.1	Gnomon	CDS	248394	248526	.	-	0	Name=XP_014605540.1;ID=cds-XP_014605540.1;Dbxref=GeneID:106787588%2CGenbank:XP_014605540.1;Parent=rna-XM_014750054.1
NW_014569654.1	Gnomon	CDS	248241	248300	.	-	0	Name=XP_014605540.1;ID=cds-XP_014605540.1;Dbxref=GeneID:106787588%2CGenbank:XP_014605540.1;Parent=rna-XM_014750054.1
NW_014569654.1	Gnomon	CDS	247714	248110	.	-	0	Name=XP_014605540.1;ID=cds-XP_014605540.1;Dbxref=GeneID:106787588%2CGenbank:XP_014605540.1;Parent=rna-XM_014750054.1
NW_014569654.1	Gnomon	CDS	247214	247397	.	-	0	Name=XP_014605540.1;ID=cds-XP_014605540.1;Dbxref=GeneID:106787588%2CGenbank:XP_014605540.1;Parent=rna-XM_014750054.1
NW_014569654.1	Gnomon	CDS	246848	246913	.	-	0	Name=XP_014605540.1;ID=cds-XP_014605540.1;Dbxref=GeneID:106787588%2CGenbank:XP_014605540.1;Parent=rna-XM_014750054.1
NW_014569654.1	Gnomon	CDS	246550	246686	.	-	0	Name=XP_014605540.1;ID=cds-XP_014605540.1;Dbxref=GeneID:106787588%2CGenbank:XP_014605540.1;Parent=rna-XM_014750054.1
NW_014569654.1	Gnomon	CDS	246352	246464	.	-	0	Name=XP_014605540.1;ID=cds-XP_014605540.1;Dbxref=GeneID:106787588%2CGenbank:XP_014605540.1;Parent=rna-XM_014750054.1
NW_014569654.1	Gnomon	CDS	246044	246199	.	-	0	Name=XP_014605540.1;ID=cds-XP_014605540.1;Dbxref=GeneID:106787588%2CGenbank:XP_014605540.1;Parent=rna-XM_014750054.1
NW_014569654.1	Gnomon	CDS	245056	245149	.	-	0	Name=XP_014605540.1;ID=cds-XP_014605540.1;Dbxref=GeneID:106787588%2CGenbank:XP_014605540.1;Parent=rna-XM_014750054.1
NW_014569654.1	Gnomon	CDS	244354	244434	.	-	0	Name=XP_014605540.1;ID=cds-XP_014605540.1;Dbxref=GeneID:106787588%2CGenbank:XP_014605540.1;Parent=rna-XM_014750054.1
NW_014569654.1	Gnomon	exon	206929	207101	.	-	.	ID=exon-XM_014750142.1-5;Dbxref=GeneID:106787613%2CGenbank:XM_014750142.1;Parent=rna-XM_014750142.1
NW_014569654.1	Gnomon	exon	206481	206828	.	-	.	ID=exon-XM_014750142.1-6;Dbxref=GeneID:106787613%2CGenbank:XM_014750142.1;Parent=rna-XM_014750142.1
NW_014569654.1	Gnomon	exon	207424	207572	.	-	.	ID=exon-XM_014750142.1-3;Dbxref=GeneID:106787613%2CGenbank:XM_014750142.1;Parent=rna-XM_014750142.1
NW_014569654.1	Gnomon	exon	207195	207331	.	-	.	ID=exon-XM_014750142.1-4;Dbxref=GeneID:106787613%2CGenbank:XM_014750142.1;Parent=rna-XM_014750142.1
NW_014569654.1	Gnomon	exon	208227	208280	.	-	.	ID=exon-XM_014750142.1-1;Dbxref=GeneID:106787613%2CGenbank:XM_014750142.1;Parent=rna-XM_014750142.1
NW_014569654.1	Gnomon	exon	207977	208065	.	-	.	ID=exon-XM_014750142.1-2;Dbxref=GeneID:106787613%2CGenbank:XM_014750142.1;Parent=rna-XM_014750142.1
NW_014569654.1	Gnomon	mRNA	89109	95125	.	-	.	Name=XM_014750133.1;ID=rna-XM_014750133.1;Dbxref=GeneID:106787609%2CGenbank:XM_014750133.1;Parent=gene-LOC106787609
NW_014569654.1	Gnomon	exon	219009	219824	.	-	.	ID=exon-XM_014750118.1-4;Dbxref=GeneID:106787598%2CGenbank:XM_014750118.1;Parent=rna-XM_014750118.1
NW_014569654.1	Gnomon	exon	221546	221672	.	-	.	ID=exon-XM_014750118.1-1;Dbxref=GeneID:106787598%2CGenbank:XM_014750118.1;Parent=rna-XM_014750118.1
NW_014569654.1	Gnomon	exon	220366	220699	.	-	.	ID=exon-XM_014750118.1-2;Dbxref=GeneID:106787598%2CGenbank:XM_014750118.1;Parent=rna-XM_014750118.1
NW_014569654.1	Gnomon	exon	219953	220199	.	-	.	ID=exon-XM_014750118.1-3;Dbxref=GeneID:106787598%2CGenbank:XM_014750118.1;Parent=rna-XM_014750118.1
NW_014569654.1	Gnomon	CDS	220366	220677	.	-	0	Name=XP_014605604.1;ID=cds-XP_014605604.1;Dbxref=GeneID:106787598%2CGenbank:XP_014605604.1;Parent=rna-XM_014750118.1
NW_014569654.1	Gnomon	CDS	219953	220199	.	-	0	Name=XP_014605604.1;ID=cds-XP_014605604.1;Dbxref=GeneID:106787598%2CGenbank:XP_014605604.1;Parent=rna-XM_014750118.1
NW_014569654.1	Gnomon	CDS	219538	219824	.	-	0	Name=XP_014605604.1;ID=cds-XP_014605604.1;Dbxref=GeneID:106787598%2CGenbank:XP_014605604.1;Parent=rna-XM_014750118.1
NW_014569654.1	Gnomon	mRNA	242548	323700	.	-	.	Name=XM_014750083.1;ID=rna-XM_014750083.1;Dbxref=GeneID:106787588%2CGenbank:XM_014750083.1;Parent=gene-LOC106787588
NW_014569654.1	Gnomon	CDS	17124	19100	.	+	0	Name=XP_014605594.1;ID=cds-XP_014605594.1;Dbxref=GeneID:106787595%2CGenbank:XP_014605594.1;Parent=rna-XM_014750108.1
NW_014569654.1	Gnomon	exon	248394	248526	.	-	.	ID=exon-XM_014750059.1-19;Dbxref=GeneID:106787588%2CGenbank:XM_014750059.1;Parent=rna-XM_014750059.1
NW_014569654.1	Gnomon	exon	253563	253583	.	-	.	ID=exon-XM_014750059.1-17;Dbxref=GeneID:106787588%2CGenbank:XM_014750059.1;Parent=rna-XM_014750059.1
NW_014569654.1	Gnomon	exon	248737	248769	.	-	.	ID=exon-XM_014750059.1-18;Dbxref=GeneID:106787588%2CGenbank:XM_014750059.1;Parent=rna-XM_014750059.1
NW_014569654.1	Gnomon	exon	260265	260333	.	-	.	ID=exon-XM_014750059.1-15;Dbxref=GeneID:106787588%2CGenbank:XM_014750059.1;Parent=rna-XM_014750059.1
NW_014569654.1	Gnomon	exon	256955	257005	.	-	.	ID=exon-XM_014750059.1-16;Dbxref=GeneID:106787588%2CGenbank:XM_014750059.1;Parent=rna-XM_014750059.1
NW_014569654.1	Gnomon	exon	264217	264293	.	-	.	ID=exon-XM_014750059.1-13;Dbxref=GeneID:106787588%2CGenbank:XM_014750059.1;Parent=rna-XM_014750059.1
NW_014569654.1	Gnomon	exon	263141	263176	.	-	.	ID=exon-XM_014750059.1-14;Dbxref=GeneID:106787588%2CGenbank:XM_014750059.1;Parent=rna-XM_014750059.1
NW_014569654.1	Gnomon	exon	276888	277024	.	-	.	ID=exon-XM_014750059.1-11;Dbxref=GeneID:106787588%2CGenbank:XM_014750059.1;Parent=rna-XM_014750059.1
NW_014569654.1	Gnomon	exon	264490	264645	.	-	.	ID=exon-XM_014750059.1-12;Dbxref=GeneID:106787588%2CGenbank:XM_014750059.1;Parent=rna-XM_014750059.1
NW_014569654.1	Gnomon	exon	277862	278017	.	-	.	ID=exon-XM_014750059.1-10;Dbxref=GeneID:106787588%2CGenbank:XM_014750059.1;Parent=rna-XM_014750059.1
NW_014569654.1	Gnomon	exon	242548	244434	.	-	.	ID=exon-XM_014750059.1-28;Dbxref=GeneID:106787588%2CGenbank:XM_014750059.1;Parent=rna-XM_014750059.1
NW_014569654.1	Gnomon	exon	246038	246199	.	-	.	ID=exon-XM_014750059.1-26;Dbxref=GeneID:106787588%2CGenbank:XM_014750059.1;Parent=rna-XM_014750059.1
NW_014569654.1	Gnomon	exon	245056	245149	.	-	.	ID=exon-XM_014750059.1-27;Dbxref=GeneID:106787588%2CGenbank:XM_014750059.1;Parent=rna-XM_014750059.1
NW_014569654.1	Gnomon	exon	246550	246686	.	-	.	ID=exon-XM_014750059.1-24;Dbxref=GeneID:106787588%2CGenbank:XM_014750059.1;Parent=rna-XM_014750059.1
NW_014569654.1	Gnomon	exon	246352	246464	.	-	.	ID=exon-XM_014750059.1-25;Dbxref=GeneID:106787588%2CGenbank:XM_014750059.1;Parent=rna-XM_014750059.1
NW_014569654.1	Gnomon	exon	247214	247397	.	-	.	ID=exon-XM_014750059.1-22;Dbxref=GeneID:106787588%2CGenbank:XM_014750059.1;Parent=rna-XM_014750059.1
NW_014569654.1	Gnomon	exon	246848	246943	.	-	.	ID=exon-XM_014750059.1-23;Dbxref=GeneID:106787588%2CGenbank:XM_014750059.1;Parent=rna-XM_014750059.1
NW_014569654.1	Gnomon	exon	248241	248300	.	-	.	ID=exon-XM_014750059.1-20;Dbxref=GeneID:106787588%2CGenbank:XM_014750059.1;Parent=rna-XM_014750059.1
NW_014569654.1	Gnomon	exon	247714	248110	.	-	.	ID=exon-XM_014750059.1-21;Dbxref=GeneID:106787588%2CGenbank:XM_014750059.1;Parent=rna-XM_014750059.1
NW_014569654.1	Gnomon	mRNA	242548	323700	.	-	.	Name=XM_014750082.1;ID=rna-XM_014750082.1;Dbxref=GeneID:106787588%2CGenbank:XM_014750082.1;Parent=gene-LOC106787588
NW_014569654.1	Gnomon	CDS	211847	212035	.	-	0	Name=XP_014605605.1;ID=cds-XP_014605605.1;Dbxref=GeneID:106787600%2CGenbank:XP_014605605.1;Parent=rna-XM_014750119.1
NW_014569654.1	Gnomon	CDS	211339	211722	.	-	0	Name=XP_014605605.1;ID=cds-XP_014605605.1;Dbxref=GeneID:106787600%2CGenbank:XP_014605605.1;Parent=rna-XM_014750119.1
NW_014569654.1	Gnomon	CDS	21514	21563	.	+	0	Name=XP_014605592.1;ID=cds-XP_014605592.1;Dbxref=GeneID:106787593%2CGenbank:XP_014605592.1;Parent=rna-XM_014750106.1
NW_014569654.1	Gnomon	CDS	27909	27964	.	+	0	Name=XP_014605592.1;ID=cds-XP_014605592.1;Dbxref=GeneID:106787593%2CGenbank:XP_014605592.1;Parent=rna-XM_014750106.1
NW_014569654.1	Gnomon	CDS	32013	32242	.	+	0	Name=XP_014605592.1;ID=cds-XP_014605592.1;Dbxref=GeneID:106787593%2CGenbank:XP_014605592.1;Parent=rna-XM_014750106.1
NW_014569654.1	Gnomon	CDS	32444	32615	.	+	0	Name=XP_014605592.1;ID=cds-XP_014605592.1;Dbxref=GeneID:106787593%2CGenbank:XP_014605592.1;Parent=rna-XM_014750106.1
NW_014569654.1	Gnomon	CDS	32742	32881	.	+	0	Name=XP_014605592.1;ID=cds-XP_014605592.1;Dbxref=GeneID:106787593%2CGenbank:XP_014605592.1;Parent=rna-XM_014750106.1
NW_014569654.1	Gnomon	CDS	33329	33739	.	+	0	Name=XP_014605592.1;ID=cds-XP_014605592.1;Dbxref=GeneID:106787593%2CGenbank:XP_014605592.1;Parent=rna-XM_014750106.1
NW_014569654.1	Gnomon	CDS	33830	34063	.	+	0	Name=XP_014605592.1;ID=cds-XP_014605592.1;Dbxref=GeneID:106787593%2CGenbank:XP_014605592.1;Parent=rna-XM_014750106.1
NW_014569654.1	Gnomon	CDS	34160	34510	.	+	0	Name=XP_014605592.1;ID=cds-XP_014605592.1;Dbxref=GeneID:106787593%2CGenbank:XP_014605592.1;Parent=rna-XM_014750106.1
NW_014569654.1	Gnomon	CDS	37251	37358	.	+	0	Name=XP_014605592.1;ID=cds-XP_014605592.1;Dbxref=GeneID:106787593%2CGenbank:XP_014605592.1;Parent=rna-XM_014750106.1
NW_014569654.1	Gnomon	CDS	37492	38751	.	+	0	Name=XP_014605592.1;ID=cds-XP_014605592.1;Dbxref=GeneID:106787593%2CGenbank:XP_014605592.1;Parent=rna-XM_014750106.1
NW_014569654.1	Gnomon	CDS	38839	39126	.	+	0	Name=XP_014605592.1;ID=cds-XP_014605592.1;Dbxref=GeneID:106787593%2CGenbank:XP_014605592.1;Parent=rna-XM_014750106.1
NW_014569654.1	Gnomon	CDS	39216	39440	.	+	0	Name=XP_014605592.1;ID=cds-XP_014605592.1;Dbxref=GeneID:106787593%2CGenbank:XP_014605592.1;Parent=rna-XM_014750106.1
NW_014569654.1	Gnomon	CDS	39529	39732	.	+	0	Name=XP_014605592.1;ID=cds-XP_014605592.1;Dbxref=GeneID:106787593%2CGenbank:XP_014605592.1;Parent=rna-XM_014750106.1
NW_014569654.1	Gnomon	CDS	39811	40042	.	+	0	Name=XP_014605592.1;ID=cds-XP_014605592.1;Dbxref=GeneID:106787593%2CGenbank:XP_014605592.1;Parent=rna-XM_014750106.1
NW_014569654.1	Gnomon	CDS	40164	40187	.	+	0	Name=XP_014605592.1;ID=cds-XP_014605592.1;Dbxref=GeneID:106787593%2CGenbank:XP_014605592.1;Parent=rna-XM_014750106.1
NW_014569654.1	Gnomon	CDS	40455	40666	.	+	0	Name=XP_014605592.1;ID=cds-XP_014605592.1;Dbxref=GeneID:106787593%2CGenbank:XP_014605592.1;Parent=rna-XM_014750106.1
NW_014569654.1	Gnomon	exon	256955	257005	.	-	.	ID=exon-XM_014750076.1-14;Dbxref=GeneID:106787588%2CGenbank:XM_014750076.1;Parent=rna-XM_014750076.1
NW_014569654.1	Gnomon	exon	253563	253583	.	-	.	ID=exon-XM_014750076.1-15;Dbxref=GeneID:106787588%2CGenbank:XM_014750076.1;Parent=rna-XM_014750076.1
NW_014569654.1	Gnomon	exon	248737	248769	.	-	.	ID=exon-XM_014750076.1-16;Dbxref=GeneID:106787588%2CGenbank:XM_014750076.1;Parent=rna-XM_014750076.1
NW_014569654.1	Gnomon	exon	248394	248526	.	-	.	ID=exon-XM_014750076.1-17;Dbxref=GeneID:106787588%2CGenbank:XM_014750076.1;Parent=rna-XM_014750076.1
NW_014569654.1	Gnomon	exon	277862	278017	.	-	.	ID=exon-XM_014750076.1-10;Dbxref=GeneID:106787588%2CGenbank:XM_014750076.1;Parent=rna-XM_014750076.1
NW_014569654.1	Gnomon	exon	276888	277024	.	-	.	ID=exon-XM_014750076.1-11;Dbxref=GeneID:106787588%2CGenbank:XM_014750076.1;Parent=rna-XM_014750076.1
NW_014569654.1	Gnomon	exon	264490	264645	.	-	.	ID=exon-XM_014750076.1-12;Dbxref=GeneID:106787588%2CGenbank:XM_014750076.1;Parent=rna-XM_014750076.1
NW_014569654.1	Gnomon	exon	264217	264293	.	-	.	ID=exon-XM_014750076.1-13;Dbxref=GeneID:106787588%2CGenbank:XM_014750076.1;Parent=rna-XM_014750076.1
NW_014569654.1	Gnomon	exon	248241	248300	.	-	.	ID=exon-XM_014750076.1-18;Dbxref=GeneID:106787588%2CGenbank:XM_014750076.1;Parent=rna-XM_014750076.1
NW_014569654.1	Gnomon	exon	247714	248110	.	-	.	ID=exon-XM_014750076.1-19;Dbxref=GeneID:106787588%2CGenbank:XM_014750076.1;Parent=rna-XM_014750076.1
NW_014569654.1	Gnomon	mRNA	242548	323700	.	-	.	Name=XM_014750085.1;ID=rna-XM_014750085.1;Dbxref=GeneID:106787588%2CGenbank:XM_014750085.1;Parent=gene-LOC106787588
NW_014569654.1	Gnomon	exon	245056	245149	.	-	.	ID=exon-XM_014750076.1-25;Dbxref=GeneID:106787588%2CGenbank:XM_014750076.1;Parent=rna-XM_014750076.1
NW_014569654.1	Gnomon	exon	242548	244434	.	-	.	ID=exon-XM_014750076.1-26;Dbxref=GeneID:106787588%2CGenbank:XM_014750076.1;Parent=rna-XM_014750076.1
NW_014569654.1	Gnomon	exon	246848	246943	.	-	.	ID=exon-XM_014750076.1-21;Dbxref=GeneID:106787588%2CGenbank:XM_014750076.1;Parent=rna-XM_014750076.1
NW_014569654.1	Gnomon	exon	246550	246686	.	-	.	ID=exon-XM_014750076.1-22;Dbxref=GeneID:106787588%2CGenbank:XM_014750076.1;Parent=rna-XM_014750076.1
NW_014569654.1	Gnomon	exon	246352	246464	.	-	.	ID=exon-XM_014750076.1-23;Dbxref=GeneID:106787588%2CGenbank:XM_014750076.1;Parent=rna-XM_014750076.1
NW_014569654.1	Gnomon	exon	246038	246199	.	-	.	ID=exon-XM_014750076.1-24;Dbxref=GeneID:106787588%2CGenbank:XM_014750076.1;Parent=rna-XM_014750076.1
NW_014569654.1	Gnomon	exon	247214	247397	.	-	.	ID=exon-XM_014750076.1-20;Dbxref=GeneID:106787588%2CGenbank:XM_014750076.1;Parent=rna-XM_014750076.1
NW_014569654.1	Gnomon	exon	283589	283699	.	-	.	ID=exon-XM_014750092.1-7;Dbxref=GeneID:106787588%2CGenbank:XM_014750092.1;Parent=rna-XM_014750092.1
NW_014569654.1	Gnomon	exon	281019	281124	.	-	.	ID=exon-XM_014750092.1-8;Dbxref=GeneID:106787588%2CGenbank:XM_014750092.1;Parent=rna-XM_014750092.1
NW_014569654.1	Gnomon	exon	278379	278531	.	-	.	ID=exon-XM_014750092.1-9;Dbxref=GeneID:106787588%2CGenbank:XM_014750092.1;Parent=rna-XM_014750092.1
NW_014569654.1	Gnomon	exon	321673	323700	.	-	.	ID=exon-XM_014750092.1-1;Dbxref=GeneID:106787588%2CGenbank:XM_014750092.1;Parent=rna-XM_014750092.1
NW_014569654.1	Gnomon	exon	312701	312762	.	-	.	ID=exon-XM_014750092.1-2;Dbxref=GeneID:106787588%2CGenbank:XM_014750092.1;Parent=rna-XM_014750092.1
NW_014569654.1	Gnomon	exon	312197	312293	.	-	.	ID=exon-XM_014750092.1-3;Dbxref=GeneID:106787588%2CGenbank:XM_014750092.1;Parent=rna-XM_014750092.1
NW_014569654.1	Gnomon	exon	311772	312035	.	-	.	ID=exon-XM_014750092.1-4;Dbxref=GeneID:106787588%2CGenbank:XM_014750092.1;Parent=rna-XM_014750092.1
NW_014569654.1	Gnomon	exon	311222	311389	.	-	.	ID=exon-XM_014750092.1-5;Dbxref=GeneID:106787588%2CGenbank:XM_014750092.1;Parent=rna-XM_014750092.1
NW_014569654.1	Gnomon	exon	303462	303553	.	-	.	ID=exon-XM_014750092.1-6;Dbxref=GeneID:106787588%2CGenbank:XM_014750092.1;Parent=rna-XM_014750092.1
NW_014569654.1	Gnomon	exon	277862	278017	.	-	.	ID=exon-XM_014750069.1-10;Dbxref=GeneID:106787588%2CGenbank:XM_014750069.1;Parent=rna-XM_014750069.1
NW_014569654.1	Gnomon	exon	272259	272371	.	-	.	ID=exon-XM_014750069.1-11;Dbxref=GeneID:106787588%2CGenbank:XM_014750069.1;Parent=rna-XM_014750069.1
NW_014569654.1	Gnomon	exon	264490	264645	.	-	.	ID=exon-XM_014750069.1-12;Dbxref=GeneID:106787588%2CGenbank:XM_014750069.1;Parent=rna-XM_014750069.1
NW_014569654.1	Gnomon	exon	264217	264293	.	-	.	ID=exon-XM_014750069.1-13;Dbxref=GeneID:106787588%2CGenbank:XM_014750069.1;Parent=rna-XM_014750069.1
NW_014569654.1	Gnomon	exon	248394	248526	.	-	.	ID=exon-XM_014750069.1-18;Dbxref=GeneID:106787588%2CGenbank:XM_014750069.1;Parent=rna-XM_014750069.1
NW_014569654.1	Gnomon	exon	248241	248300	.	-	.	ID=exon-XM_014750069.1-19;Dbxref=GeneID:106787588%2CGenbank:XM_014750069.1;Parent=rna-XM_014750069.1
NW_014569654.1	Gnomon	exon	256955	257005	.	-	.	ID=exon-XM_014750069.1-14;Dbxref=GeneID:106787588%2CGenbank:XM_014750069.1;Parent=rna-XM_014750069.1
NW_014569654.1	Gnomon	exon	253563	253583	.	-	.	ID=exon-XM_014750069.1-15;Dbxref=GeneID:106787588%2CGenbank:XM_014750069.1;Parent=rna-XM_014750069.1
NW_014569654.1	Gnomon	exon	250426	250488	.	-	.	ID=exon-XM_014750069.1-16;Dbxref=GeneID:106787588%2CGenbank:XM_014750069.1;Parent=rna-XM_014750069.1
NW_014569654.1	Gnomon	exon	248737	248769	.	-	.	ID=exon-XM_014750069.1-17;Dbxref=GeneID:106787588%2CGenbank:XM_014750069.1;Parent=rna-XM_014750069.1
NW_014569654.1	Gnomon	exon	247214	247397	.	-	.	ID=exon-XM_014750069.1-21;Dbxref=GeneID:106787588%2CGenbank:XM_014750069.1;Parent=rna-XM_014750069.1
NW_014569654.1	Gnomon	exon	246848	246943	.	-	.	ID=exon-XM_014750069.1-22;Dbxref=GeneID:106787588%2CGenbank:XM_014750069.1;Parent=rna-XM_014750069.1
NW_014569654.1	Gnomon	exon	246550	246686	.	-	.	ID=exon-XM_014750069.1-23;Dbxref=GeneID:106787588%2CGenbank:XM_014750069.1;Parent=rna-XM_014750069.1
NW_014569654.1	Gnomon	exon	246352	246464	.	-	.	ID=exon-XM_014750069.1-24;Dbxref=GeneID:106787588%2CGenbank:XM_014750069.1;Parent=rna-XM_014750069.1
NW_014569654.1	Gnomon	exon	247714	248110	.	-	.	ID=exon-XM_014750069.1-20;Dbxref=GeneID:106787588%2CGenbank:XM_014750069.1;Parent=rna-XM_014750069.1
NW_014569654.1	Gnomon	exon	246038	246199	.	-	.	ID=exon-XM_014750069.1-25;Dbxref=GeneID:106787588%2CGenbank:XM_014750069.1;Parent=rna-XM_014750069.1
NW_014569654.1	Gnomon	exon	245056	245149	.	-	.	ID=exon-XM_014750069.1-26;Dbxref=GeneID:106787588%2CGenbank:XM_014750069.1;Parent=rna-XM_014750069.1
NW_014569654.1	Gnomon	exon	242548	244434	.	-	.	ID=exon-XM_014750069.1-27;Dbxref=GeneID:106787588%2CGenbank:XM_014750069.1;Parent=rna-XM_014750069.1
NW_014569654.1	Gnomon	CDS	20590	20613	.	-	0	Name=XP_014605601.1;ID=cds-XP_014605601.1;Dbxref=GeneID:106787597%2CGenbank:XP_014605601.1;Parent=rna-XM_014750115.1
NW_014569654.1	Gnomon	CDS	20242	20507	.	-	0	Name=XP_014605601.1;ID=cds-XP_014605601.1;Dbxref=GeneID:106787597%2CGenbank:XP_014605601.1;Parent=rna-XM_014750115.1
NW_014569654.1	Gnomon	CDS	19878	20161	.	-	0	Name=XP_014605601.1;ID=cds-XP_014605601.1;Dbxref=GeneID:106787597%2CGenbank:XP_014605601.1;Parent=rna-XM_014750115.1
NW_014569654.1	Gnomon	CDS	19598	19803	.	-	0	Name=XP_014605601.1;ID=cds-XP_014605601.1;Dbxref=GeneID:106787597%2CGenbank:XP_014605601.1;Parent=rna-XM_014750115.1
NW_014569654.1	Gnomon	CDS	19334	19489	.	-	0	Name=XP_014605601.1;ID=cds-XP_014605601.1;Dbxref=GeneID:106787597%2CGenbank:XP_014605601.1;Parent=rna-XM_014750115.1
NW_014569654.1	Gnomon	CDS	24286	24413	.	+	0	Name=XP_014605591.1;ID=cds-XP_014605591.1;Dbxref=GeneID:106787593%2CGenbank:XP_014605591.1;Parent=rna-XM_014750105.1
NW_014569654.1	Gnomon	CDS	27909	27964	.	+	0	Name=XP_014605591.1;ID=cds-XP_014605591.1;Dbxref=GeneID:106787593%2CGenbank:XP_014605591.1;Parent=rna-XM_014750105.1
NW_014569654.1	Gnomon	CDS	32013	32242	.	+	0	Name=XP_014605591.1;ID=cds-XP_014605591.1;Dbxref=GeneID:106787593%2CGenbank:XP_014605591.1;Parent=rna-XM_014750105.1
NW_014569654.1	Gnomon	CDS	32444	32615	.	+	0	Name=XP_014605591.1;ID=cds-XP_014605591.1;Dbxref=GeneID:106787593%2CGenbank:XP_014605591.1;Parent=rna-XM_014750105.1
NW_014569654.1	Gnomon	CDS	32742	32881	.	+	0	Name=XP_014605591.1;ID=cds-XP_014605591.1;Dbxref=GeneID:106787593%2CGenbank:XP_014605591.1;Parent=rna-XM_014750105.1
NW_014569654.1	Gnomon	CDS	33329	33739	.	+	0	Name=XP_014605591.1;ID=cds-XP_014605591.1;Dbxref=GeneID:106787593%2CGenbank:XP_014605591.1;Parent=rna-XM_014750105.1
NW_014569654.1	Gnomon	CDS	33830	34063	.	+	0	Name=XP_014605591.1;ID=cds-XP_014605591.1;Dbxref=GeneID:106787593%2CGenbank:XP_014605591.1;Parent=rna-XM_014750105.1
NW_014569654.1	Gnomon	CDS	34160	34510	.	+	0	Name=XP_014605591.1;ID=cds-XP_014605591.1;Dbxref=GeneID:106787593%2CGenbank:XP_014605591.1;Parent=rna-XM_014750105.1
NW_014569654.1	Gnomon	CDS	37251	37358	.	+	0	Name=XP_014605591.1;ID=cds-XP_014605591.1;Dbxref=GeneID:106787593%2CGenbank:XP_014605591.1;Parent=rna-XM_014750105.1
NW_014569654.1	Gnomon	CDS	37492	38751	.	+	0	Name=XP_014605591.1;ID=cds-XP_014605591.1;Dbxref=GeneID:106787593%2CGenbank:XP_014605591.1;Parent=rna-XM_014750105.1
NW_014569654.1	Gnomon	CDS	38839	39126	.	+	0	Name=XP_014605591.1;ID=cds-XP_014605591.1;Dbxref=GeneID:106787593%2CGenbank:XP_014605591.1;Parent=rna-XM_014750105.1
NW_014569654.1	Gnomon	CDS	39216	39440	.	+	0	Name=XP_014605591.1;ID=cds-XP_014605591.1;Dbxref=GeneID:106787593%2CGenbank:XP_014605591.1;Parent=rna-XM_014750105.1
NW_014569654.1	Gnomon	CDS	39529	39732	.	+	0	Name=XP_014605591.1;ID=cds-XP_014605591.1;Dbxref=GeneID:106787593%2CGenbank:XP_014605591.1;Parent=rna-XM_014750105.1
NW_014569654.1	Gnomon	CDS	39811	40042	.	+	0	Name=XP_014605591.1;ID=cds-XP_014605591.1;Dbxref=GeneID:106787593%2CGenbank:XP_014605591.1;Parent=rna-XM_014750105.1
NW_014569654.1	Gnomon	CDS	40455	40666	.	+	0	Name=XP_014605591.1;ID=cds-XP_014605591.1;Dbxref=GeneID:106787593%2CGenbank:XP_014605591.1;Parent=rna-XM_014750105.1
NW_014569654.1	Gnomon	CDS	20590	20613	.	-	0	Name=XP_014605603.1;ID=cds-XP_014605603.1;Dbxref=GeneID:106787597%2CGenbank:XP_014605603.1;Parent=rna-XM_014750117.1
NW_014569654.1	Gnomon	CDS	20242	20507	.	-	0	Name=XP_014605603.1;ID=cds-XP_014605603.1;Dbxref=GeneID:106787597%2CGenbank:XP_014605603.1;Parent=rna-XM_014750117.1
NW_014569654.1	Gnomon	CDS	19878	20161	.	-	0	Name=XP_014605603.1;ID=cds-XP_014605603.1;Dbxref=GeneID:106787597%2CGenbank:XP_014605603.1;Parent=rna-XM_014750117.1
NW_014569654.1	Gnomon	CDS	19598	19803	.	-	0	Name=XP_014605603.1;ID=cds-XP_014605603.1;Dbxref=GeneID:106787597%2CGenbank:XP_014605603.1;Parent=rna-XM_014750117.1
NW_014569654.1	Gnomon	CDS	19334	19489	.	-	0	Name=XP_014605603.1;ID=cds-XP_014605603.1;Dbxref=GeneID:106787597%2CGenbank:XP_014605603.1;Parent=rna-XM_014750117.1
NW_014569654.1	Gnomon	CDS	31471	31555	.	+	0	Name=XP_014605593.1;ID=cds-XP_014605593.1;Dbxref=GeneID:106787593%2CGenbank:XP_014605593.1;Parent=rna-XM_014750107.1
NW_014569654.1	Gnomon	CDS	32013	32242	.	+	0	Name=XP_014605593.1;ID=cds-XP_014605593.1;Dbxref=GeneID:106787593%2CGenbank:XP_014605593.1;Parent=rna-XM_014750107.1
NW_014569654.1	Gnomon	CDS	32444	32615	.	+	0	Name=XP_014605593.1;ID=cds-XP_014605593.1;Dbxref=GeneID:106787593%2CGenbank:XP_014605593.1;Parent=rna-XM_014750107.1
NW_014569654.1	Gnomon	CDS	32742	32881	.	+	0	Name=XP_014605593.1;ID=cds-XP_014605593.1;Dbxref=GeneID:106787593%2CGenbank:XP_014605593.1;Parent=rna-XM_014750107.1
NW_014569654.1	Gnomon	CDS	33329	33739	.	+	0	Name=XP_014605593.1;ID=cds-XP_014605593.1;Dbxref=GeneID:106787593%2CGenbank:XP_014605593.1;Parent=rna-XM_014750107.1
NW_014569654.1	Gnomon	CDS	33830	34063	.	+	0	Name=XP_014605593.1;ID=cds-XP_014605593.1;Dbxref=GeneID:106787593%2CGenbank:XP_014605593.1;Parent=rna-XM_014750107.1
NW_014569654.1	Gnomon	CDS	34160	34510	.	+	0	Name=XP_014605593.1;ID=cds-XP_014605593.1;Dbxref=GeneID:106787593%2CGenbank:XP_014605593.1;Parent=rna-XM_014750107.1
NW_014569654.1	Gnomon	CDS	37251	37358	.	+	0	Name=XP_014605593.1;ID=cds-XP_014605593.1;Dbxref=GeneID:106787593%2CGenbank:XP_014605593.1;Parent=rna-XM_014750107.1
NW_014569654.1	Gnomon	CDS	37492	38751	.	+	0	Name=XP_014605593.1;ID=cds-XP_014605593.1;Dbxref=GeneID:106787593%2CGenbank:XP_014605593.1;Parent=rna-XM_014750107.1
NW_014569654.1	Gnomon	CDS	38839	39126	.	+	0	Name=XP_014605593.1;ID=cds-XP_014605593.1;Dbxref=GeneID:106787593%2CGenbank:XP_014605593.1;Parent=rna-XM_014750107.1
NW_014569654.1	Gnomon	CDS	39216	39440	.	+	0	Name=XP_014605593.1;ID=cds-XP_014605593.1;Dbxref=GeneID:106787593%2CGenbank:XP_014605593.1;Parent=rna-XM_014750107.1
NW_014569654.1	Gnomon	CDS	39529	39732	.	+	0	Name=XP_014605593.1;ID=cds-XP_014605593.1;Dbxref=GeneID:106787593%2CGenbank:XP_014605593.1;Parent=rna-XM_014750107.1
NW_014569654.1	Gnomon	CDS	39811	40042	.	+	0	Name=XP_014605593.1;ID=cds-XP_014605593.1;Dbxref=GeneID:106787593%2CGenbank:XP_014605593.1;Parent=rna-XM_014750107.1
NW_014569654.1	Gnomon	CDS	40164	40187	.	+	0	Name=XP_014605593.1;ID=cds-XP_014605593.1;Dbxref=GeneID:106787593%2CGenbank:XP_014605593.1;Parent=rna-XM_014750107.1
NW_014569654.1	Gnomon	CDS	40455	40666	.	+	0	Name=XP_014605593.1;ID=cds-XP_014605593.1;Dbxref=GeneID:106787593%2CGenbank:XP_014605593.1;Parent=rna-XM_014750107.1
NW_014569654.1	Gnomon	CDS	20590	20613	.	-	0	Name=XP_014605602.1;ID=cds-XP_014605602.1;Dbxref=GeneID:106787597%2CGenbank:XP_014605602.1;Parent=rna-XM_014750116.1
NW_014569654.1	Gnomon	CDS	20242	20507	.	-	0	Name=XP_014605602.1;ID=cds-XP_014605602.1;Dbxref=GeneID:106787597%2CGenbank:XP_014605602.1;Parent=rna-XM_014750116.1
NW_014569654.1	Gnomon	CDS	19878	20161	.	-	0	Name=XP_014605602.1;ID=cds-XP_014605602.1;Dbxref=GeneID:106787597%2CGenbank:XP_014605602.1;Parent=rna-XM_014750116.1
NW_014569654.1	Gnomon	CDS	19598	19803	.	-	0	Name=XP_014605602.1;ID=cds-XP_014605602.1;Dbxref=GeneID:106787597%2CGenbank:XP_014605602.1;Parent=rna-XM_014750116.1
NW_014569654.1	Gnomon	CDS	19334	19489	.	-	0	Name=XP_014605602.1;ID=cds-XP_014605602.1;Dbxref=GeneID:106787597%2CGenbank:XP_014605602.1;Parent=rna-XM_014750116.1
NW_014569654.1	tRNAscan-SE	tRNA	84740	84813	.	+	.	ID=rna-Trnat-agu-3;Dbxref=GeneID:106783534;Note=transfer RNA threonine (anticodon AGU);Parent=gene-Trnat-agu-3
NW_014569654.1	Gnomon	CDS	208806	208859	.	+	0	Name=XP_014605608.1;ID=cds-XP_014605608.1;Dbxref=GeneID:106787601%2CGenbank:XP_014605608.1;Parent=rna-XM_014750122.1
NW_014569654.1	Gnomon	CDS	209267	209382	.	+	0	Name=XP_014605608.1;ID=cds-XP_014605608.1;Dbxref=GeneID:106787601%2CGenbank:XP_014605608.1;Parent=rna-XM_014750122.1
NW_014569654.1	Gnomon	CDS	209473	209606	.	+	0	Name=XP_014605608.1;ID=cds-XP_014605608.1;Dbxref=GeneID:106787601%2CGenbank:XP_014605608.1;Parent=rna-XM_014750122.1
NW_014569654.1	Gnomon	CDS	209700	209872	.	+	0	Name=XP_014605608.1;ID=cds-XP_014605608.1;Dbxref=GeneID:106787601%2CGenbank:XP_014605608.1;Parent=rna-XM_014750122.1
NW_014569654.1	Gnomon	CDS	209977	210036	.	+	0	Name=XP_014605608.1;ID=cds-XP_014605608.1;Dbxref=GeneID:106787601%2CGenbank:XP_014605608.1;Parent=rna-XM_014750122.1
NW_014569654.1	Gnomon	CDS	76845	77121	.	-	0	Name=XP_014605598.1;ID=cds-XP_014605598.1;Dbxref=GeneID:106787596%2CGenbank:XP_014605598.1;Parent=rna-XM_014750112.1
NW_014569654.1	Gnomon	CDS	48665	48839	.	-	0	Name=XP_014605598.1;ID=cds-XP_014605598.1;Dbxref=GeneID:106787596%2CGenbank:XP_014605598.1;Parent=rna-XM_014750112.1
NW_014569654.1	Gnomon	CDS	48294	48505	.	-	0	Name=XP_014605598.1;ID=cds-XP_014605598.1;Dbxref=GeneID:106787596%2CGenbank:XP_014605598.1;Parent=rna-XM_014750112.1
NW_014569654.1	Gnomon	CDS	47873	48065	.	-	0	Name=XP_014605598.1;ID=cds-XP_014605598.1;Dbxref=GeneID:106787596%2CGenbank:XP_014605598.1;Parent=rna-XM_014750112.1
NW_014569654.1	Gnomon	CDS	46647	46813	.	-	0	Name=XP_014605598.1;ID=cds-XP_014605598.1;Dbxref=GeneID:106787596%2CGenbank:XP_014605598.1;Parent=rna-XM_014750112.1
NW_014569654.1	Gnomon	CDS	45300	45515	.	-	0	Name=XP_014605598.1;ID=cds-XP_014605598.1;Dbxref=GeneID:106787596%2CGenbank:XP_014605598.1;Parent=rna-XM_014750112.1
NW_014569654.1	Gnomon	CDS	45027	45205	.	-	0	Name=XP_014605598.1;ID=cds-XP_014605598.1;Dbxref=GeneID:106787596%2CGenbank:XP_014605598.1;Parent=rna-XM_014750112.1
NW_014569654.1	Gnomon	exon	277862	278017	.	-	.	ID=exon-XM_014750089.1-10;Dbxref=GeneID:106787588%2CGenbank:XM_014750089.1;Parent=rna-XM_014750089.1
NW_014569654.1	Gnomon	exon	276888	277024	.	-	.	ID=exon-XM_014750089.1-11;Dbxref=GeneID:106787588%2CGenbank:XM_014750089.1;Parent=rna-XM_014750089.1
NW_014569654.1	Gnomon	exon	264490	264645	.	-	.	ID=exon-XM_014750089.1-12;Dbxref=GeneID:106787588%2CGenbank:XM_014750089.1;Parent=rna-XM_014750089.1
NW_014569654.1	Gnomon	exon	264217	264293	.	-	.	ID=exon-XM_014750089.1-13;Dbxref=GeneID:106787588%2CGenbank:XM_014750089.1;Parent=rna-XM_014750089.1
NW_014569654.1	Gnomon	exon	256955	257005	.	-	.	ID=exon-XM_014750089.1-14;Dbxref=GeneID:106787588%2CGenbank:XM_014750089.1;Parent=rna-XM_014750089.1
NW_014569654.1	Gnomon	exon	253563	253583	.	-	.	ID=exon-XM_014750089.1-15;Dbxref=GeneID:106787588%2CGenbank:XM_014750089.1;Parent=rna-XM_014750089.1
NW_014569654.1	Gnomon	exon	250426	250488	.	-	.	ID=exon-XM_014750089.1-16;Dbxref=GeneID:106787588%2CGenbank:XM_014750089.1;Parent=rna-XM_014750089.1
NW_014569654.1	Gnomon	exon	248737	248769	.	-	.	ID=exon-XM_014750089.1-17;Dbxref=GeneID:106787588%2CGenbank:XM_014750089.1;Parent=rna-XM_014750089.1
NW_014569654.1	Gnomon	exon	248394	248526	.	-	.	ID=exon-XM_014750089.1-18;Dbxref=GeneID:106787588%2CGenbank:XM_014750089.1;Parent=rna-XM_014750089.1
NW_014569654.1	Gnomon	exon	248241	248300	.	-	.	ID=exon-XM_014750089.1-19;Dbxref=GeneID:106787588%2CGenbank:XM_014750089.1;Parent=rna-XM_014750089.1
NW_014569654.1	Gnomon	exon	247714	248110	.	-	.	ID=exon-XM_014750089.1-20;Dbxref=GeneID:106787588%2CGenbank:XM_014750089.1;Parent=rna-XM_014750089.1
NW_014569654.1	Gnomon	exon	247214	247397	.	-	.	ID=exon-XM_014750089.1-21;Dbxref=GeneID:106787588%2CGenbank:XM_014750089.1;Parent=rna-XM_014750089.1
NW_014569654.1	Gnomon	exon	246848	246943	.	-	.	ID=exon-XM_014750089.1-22;Dbxref=GeneID:106787588%2CGenbank:XM_014750089.1;Parent=rna-XM_014750089.1
NW_014569654.1	Gnomon	exon	246550	246686	.	-	.	ID=exon-XM_014750089.1-23;Dbxref=GeneID:106787588%2CGenbank:XM_014750089.1;Parent=rna-XM_014750089.1
NW_014569654.1	Gnomon	exon	246352	246464	.	-	.	ID=exon-XM_014750089.1-24;Dbxref=GeneID:106787588%2CGenbank:XM_014750089.1;Parent=rna-XM_014750089.1
NW_014569654.1	Gnomon	exon	246044	246199	.	-	.	ID=exon-XM_014750089.1-25;Dbxref=GeneID:106787588%2CGenbank:XM_014750089.1;Parent=rna-XM_014750089.1
NW_014569654.1	Gnomon	exon	245056	245149	.	-	.	ID=exon-XM_014750089.1-26;Dbxref=GeneID:106787588%2CGenbank:XM_014750089.1;Parent=rna-XM_014750089.1
NW_014569654.1	Gnomon	exon	242548	244434	.	-	.	ID=exon-XM_014750089.1-27;Dbxref=GeneID:106787588%2CGenbank:XM_014750089.1;Parent=rna-XM_014750089.1
NW_014569654.1	Gnomon	CDS	76845	77121	.	-	0	Name=XP_014605599.1;ID=cds-XP_014605599.1;Dbxref=GeneID:106787596%2CGenbank:XP_014605599.1;Parent=rna-XM_014750113.1
NW_014569654.1	Gnomon	CDS	48665	48839	.	-	0	Name=XP_014605599.1;ID=cds-XP_014605599.1;Dbxref=GeneID:106787596%2CGenbank:XP_014605599.1;Parent=rna-XM_014750113.1
NW_014569654.1	Gnomon	CDS	48294	48496	.	-	0	Name=XP_014605599.1;ID=cds-XP_014605599.1;Dbxref=GeneID:106787596%2CGenbank:XP_014605599.1;Parent=rna-XM_014750113.1
NW_014569654.1	Gnomon	CDS	47873	48065	.	-	0	Name=XP_014605599.1;ID=cds-XP_014605599.1;Dbxref=GeneID:106787596%2CGenbank:XP_014605599.1;Parent=rna-XM_014750113.1
NW_014569654.1	Gnomon	CDS	46647	46813	.	-	0	Name=XP_014605599.1;ID=cds-XP_014605599.1;Dbxref=GeneID:106787596%2CGenbank:XP_014605599.1;Parent=rna-XM_014750113.1
NW_014569654.1	Gnomon	CDS	45300	45515	.	-	0	Name=XP_014605599.1;ID=cds-XP_014605599.1;Dbxref=GeneID:106787596%2CGenbank:XP_014605599.1;Parent=rna-XM_014750113.1
NW_014569654.1	Gnomon	CDS	45027	45205	.	-	0	Name=XP_014605599.1;ID=cds-XP_014605599.1;Dbxref=GeneID:106787596%2CGenbank:XP_014605599.1;Parent=rna-XM_014750113.1
NW_014569654.1	Gnomon	exon	264490	264645	.	-	.	ID=exon-XM_014750050.1-12;Dbxref=GeneID:106787588%2CGenbank:XM_014750050.1;Parent=rna-XM_014750050.1
NW_014569654.1	Gnomon	exon	264217	264293	.	-	.	ID=exon-XM_014750050.1-13;Dbxref=GeneID:106787588%2CGenbank:XM_014750050.1;Parent=rna-XM_014750050.1
NW_014569654.1	Gnomon	exon	277862	278017	.	-	.	ID=exon-XM_014750050.1-10;Dbxref=GeneID:106787588%2CGenbank:XM_014750050.1;Parent=rna-XM_014750050.1
NW_014569654.1	Gnomon	exon	272259	272371	.	-	.	ID=exon-XM_014750050.1-11;Dbxref=GeneID:106787588%2CGenbank:XM_014750050.1;Parent=rna-XM_014750050.1
NW_014569654.1	Gnomon	exon	256955	257005	.	-	.	ID=exon-XM_014750050.1-16;Dbxref=GeneID:106787588%2CGenbank:XM_014750050.1;Parent=rna-XM_014750050.1
NW_014569654.1	Gnomon	exon	253563	253583	.	-	.	ID=exon-XM_014750050.1-17;Dbxref=GeneID:106787588%2CGenbank:XM_014750050.1;Parent=rna-XM_014750050.1
NW_014569654.1	Gnomon	exon	263141	263176	.	-	.	ID=exon-XM_014750050.1-14;Dbxref=GeneID:106787588%2CGenbank:XM_014750050.1;Parent=rna-XM_014750050.1
NW_014569654.1	Gnomon	exon	260265	260333	.	-	.	ID=exon-XM_014750050.1-15;Dbxref=GeneID:106787588%2CGenbank:XM_014750050.1;Parent=rna-XM_014750050.1
NW_014569654.1	Gnomon	exon	250426	250488	.	-	.	ID=exon-XM_014750050.1-18;Dbxref=GeneID:106787588%2CGenbank:XM_014750050.1;Parent=rna-XM_014750050.1
NW_014569654.1	Gnomon	exon	248737	248769	.	-	.	ID=exon-XM_014750050.1-19;Dbxref=GeneID:106787588%2CGenbank:XM_014750050.1;Parent=rna-XM_014750050.1
NW_014569654.1	Gnomon	exon	248394	248526	.	-	.	ID=exon-XM_014750050.1-20;Dbxref=GeneID:106787588%2CGenbank:XM_014750050.1;Parent=rna-XM_014750050.1
NW_014569654.1	Gnomon	exon	247214	247397	.	-	.	ID=exon-XM_014750050.1-23;Dbxref=GeneID:106787588%2CGenbank:XM_014750050.1;Parent=rna-XM_014750050.1
NW_014569654.1	Gnomon	exon	246848	246943	.	-	.	ID=exon-XM_014750050.1-24;Dbxref=GeneID:106787588%2CGenbank:XM_014750050.1;Parent=rna-XM_014750050.1
NW_014569654.1	Gnomon	exon	248241	248300	.	-	.	ID=exon-XM_014750050.1-21;Dbxref=GeneID:106787588%2CGenbank:XM_014750050.1;Parent=rna-XM_014750050.1
NW_014569654.1	Gnomon	exon	247714	248110	.	-	.	ID=exon-XM_014750050.1-22;Dbxref=GeneID:106787588%2CGenbank:XM_014750050.1;Parent=rna-XM_014750050.1
NW_014569654.1	Gnomon	exon	246038	246199	.	-	.	ID=exon-XM_014750050.1-27;Dbxref=GeneID:106787588%2CGenbank:XM_014750050.1;Parent=rna-XM_014750050.1
NW_014569654.1	Gnomon	exon	245056	245149	.	-	.	ID=exon-XM_014750050.1-28;Dbxref=GeneID:106787588%2CGenbank:XM_014750050.1;Parent=rna-XM_014750050.1
NW_014569654.1	Gnomon	exon	246550	246686	.	-	.	ID=exon-XM_014750050.1-25;Dbxref=GeneID:106787588%2CGenbank:XM_014750050.1;Parent=rna-XM_014750050.1
NW_014569654.1	Gnomon	exon	246352	246464	.	-	.	ID=exon-XM_014750050.1-26;Dbxref=GeneID:106787588%2CGenbank:XM_014750050.1;Parent=rna-XM_014750050.1
NW_014569654.1	Gnomon	exon	242548	244434	.	-	.	ID=exon-XM_014750050.1-29;Dbxref=GeneID:106787588%2CGenbank:XM_014750050.1;Parent=rna-XM_014750050.1
NW_014569654.1	Gnomon	exon	283589	283699	.	-	.	ID=exon-XM_014750043.1-7;Dbxref=GeneID:106787588%2CGenbank:XM_014750043.1;Parent=rna-XM_014750043.1
NW_014569654.1	Gnomon	exon	281019	281124	.	-	.	ID=exon-XM_014750043.1-8;Dbxref=GeneID:106787588%2CGenbank:XM_014750043.1;Parent=rna-XM_014750043.1
NW_014569654.1	Gnomon	exon	311222	311389	.	-	.	ID=exon-XM_014750043.1-5;Dbxref=GeneID:106787588%2CGenbank:XM_014750043.1;Parent=rna-XM_014750043.1
NW_014569654.1	Gnomon	exon	300378	300469	.	-	.	ID=exon-XM_014750043.1-6;Dbxref=GeneID:106787588%2CGenbank:XM_014750043.1;Parent=rna-XM_014750043.1
NW_014569654.1	Gnomon	exon	312197	312293	.	-	.	ID=exon-XM_014750043.1-3;Dbxref=GeneID:106787588%2CGenbank:XM_014750043.1;Parent=rna-XM_014750043.1
NW_014569654.1	Gnomon	exon	311772	312035	.	-	.	ID=exon-XM_014750043.1-4;Dbxref=GeneID:106787588%2CGenbank:XM_014750043.1;Parent=rna-XM_014750043.1
NW_014569654.1	Gnomon	exon	321673	323700	.	-	.	ID=exon-XM_014750043.1-1;Dbxref=GeneID:106787588%2CGenbank:XM_014750043.1;Parent=rna-XM_014750043.1
NW_014569654.1	Gnomon	exon	312701	312762	.	-	.	ID=exon-XM_014750043.1-2;Dbxref=GeneID:106787588%2CGenbank:XM_014750043.1;Parent=rna-XM_014750043.1
NW_014569654.1	Gnomon	exon	278379	278531	.	-	.	ID=exon-XM_014750043.1-9;Dbxref=GeneID:106787588%2CGenbank:XM_014750043.1;Parent=rna-XM_014750043.1
NW_014569654.1	Gnomon	CDS	211847	212035	.	-	0	Name=XP_014605606.1;ID=cds-XP_014605606.1;Dbxref=GeneID:106787600%2CGenbank:XP_014605606.1;Parent=rna-XM_014750120.1
NW_014569654.1	Gnomon	CDS	211339	211722	.	-	0	Name=XP_014605606.1;ID=cds-XP_014605606.1;Dbxref=GeneID:106787600%2CGenbank:XP_014605606.1;Parent=rna-XM_014750120.1
NW_014569654.1	Gnomon	exon	207424	207572	.	-	.	ID=exon-XM_014750137.1-3;Dbxref=GeneID:106787613%2CGenbank:XM_014750137.1;Parent=rna-XM_014750137.1
NW_014569654.1	Gnomon	exon	207195	207331	.	-	.	ID=exon-XM_014750137.1-4;Dbxref=GeneID:106787613%2CGenbank:XM_014750137.1;Parent=rna-XM_014750137.1
NW_014569654.1	Gnomon	exon	206929	207101	.	-	.	ID=exon-XM_014750137.1-5;Dbxref=GeneID:106787613%2CGenbank:XM_014750137.1;Parent=rna-XM_014750137.1
NW_014569654.1	Gnomon	exon	206481	206828	.	-	.	ID=exon-XM_014750137.1-6;Dbxref=GeneID:106787613%2CGenbank:XM_014750137.1;Parent=rna-XM_014750137.1
NW_014569654.1	Gnomon	CDS	76845	77121	.	-	0	Name=XP_014605596.1;ID=cds-XP_014605596.1;Dbxref=GeneID:106787596%2CGenbank:XP_014605596.1;Parent=rna-XM_014750110.1
NW_014569654.1	Gnomon	CDS	48966	49244	.	-	0	Name=XP_014605596.1;ID=cds-XP_014605596.1;Dbxref=GeneID:106787596%2CGenbank:XP_014605596.1;Parent=rna-XM_014750110.1
NW_014569654.1	Gnomon	CDS	48665	48839	.	-	0	Name=XP_014605596.1;ID=cds-XP_014605596.1;Dbxref=GeneID:106787596%2CGenbank:XP_014605596.1;Parent=rna-XM_014750110.1
NW_014569654.1	Gnomon	CDS	48294	48505	.	-	0	Name=XP_014605596.1;ID=cds-XP_014605596.1;Dbxref=GeneID:106787596%2CGenbank:XP_014605596.1;Parent=rna-XM_014750110.1
NW_014569654.1	Gnomon	CDS	47873	48065	.	-	0	Name=XP_014605596.1;ID=cds-XP_014605596.1;Dbxref=GeneID:106787596%2CGenbank:XP_014605596.1;Parent=rna-XM_014750110.1
NW_014569654.1	Gnomon	CDS	46647	46813	.	-	0	Name=XP_014605596.1;ID=cds-XP_014605596.1;Dbxref=GeneID:106787596%2CGenbank:XP_014605596.1;Parent=rna-XM_014750110.1
NW_014569654.1	Gnomon	CDS	45300	45515	.	-	0	Name=XP_014605596.1;ID=cds-XP_014605596.1;Dbxref=GeneID:106787596%2CGenbank:XP_014605596.1;Parent=rna-XM_014750110.1
NW_014569654.1	Gnomon	CDS	45027	45205	.	-	0	Name=XP_014605596.1;ID=cds-XP_014605596.1;Dbxref=GeneID:106787596%2CGenbank:XP_014605596.1;Parent=rna-XM_014750110.1
NW_014569654.1	Gnomon	exon	208310	208385	.	-	.	ID=exon-XM_014750137.1-1;Dbxref=GeneID:106787613%2CGenbank:XM_014750137.1;Parent=rna-XM_014750137.1
NW_014569654.1	Gnomon	exon	207977	208065	.	-	.	ID=exon-XM_014750137.1-2;Dbxref=GeneID:106787613%2CGenbank:XM_014750137.1;Parent=rna-XM_014750137.1
NW_014569654.1	Gnomon	mRNA	242548	323700	.	-	.	Name=XM_014750081.1;ID=rna-XM_014750081.1;Dbxref=GeneID:106787588%2CGenbank:XM_014750081.1;Parent=gene-LOC106787588
NW_014569654.1	Gnomon	exon	20794	21138	.	-	.	ID=exon-XM_014750114.1-1;Dbxref=GeneID:106787597%2CGenbank:XM_014750114.1;Parent=rna-XM_014750114.1
NW_014569654.1	Gnomon	exon	20590	20691	.	-	.	ID=exon-XM_014750114.1-2;Dbxref=GeneID:106787597%2CGenbank:XM_014750114.1;Parent=rna-XM_014750114.1
NW_014569654.1	Gnomon	exon	20242	20507	.	-	.	ID=exon-XM_014750114.1-3;Dbxref=GeneID:106787597%2CGenbank:XM_014750114.1;Parent=rna-XM_014750114.1
NW_014569654.1	Gnomon	exon	19878	20161	.	-	.	ID=exon-XM_014750114.1-4;Dbxref=GeneID:106787597%2CGenbank:XM_014750114.1;Parent=rna-XM_014750114.1
NW_014569654.1	Gnomon	exon	19598	19803	.	-	.	ID=exon-XM_014750114.1-5;Dbxref=GeneID:106787597%2CGenbank:XM_014750114.1;Parent=rna-XM_014750114.1
NW_014569654.1	Gnomon	exon	19161	19489	.	-	.	ID=exon-XM_014750114.1-6;Dbxref=GeneID:106787597%2CGenbank:XM_014750114.1;Parent=rna-XM_014750114.1
NW_014569654.1	Gnomon	CDS	208806	208865	.	+	0	Name=XP_014605607.1;ID=cds-XP_014605607.1;Dbxref=GeneID:106787601%2CGenbank:XP_014605607.1;Parent=rna-XM_014750121.1
NW_014569654.1	Gnomon	CDS	209267	209382	.	+	0	Name=XP_014605607.1;ID=cds-XP_014605607.1;Dbxref=GeneID:106787601%2CGenbank:XP_014605607.1;Parent=rna-XM_014750121.1
NW_014569654.1	Gnomon	CDS	209473	209606	.	+	0	Name=XP_014605607.1;ID=cds-XP_014605607.1;Dbxref=GeneID:106787601%2CGenbank:XP_014605607.1;Parent=rna-XM_014750121.1
NW_014569654.1	Gnomon	CDS	209700	209872	.	+	0	Name=XP_014605607.1;ID=cds-XP_014605607.1;Dbxref=GeneID:106787601%2CGenbank:XP_014605607.1;Parent=rna-XM_014750121.1
NW_014569654.1	Gnomon	CDS	209977	210036	.	+	0	Name=XP_014605607.1;ID=cds-XP_014605607.1;Dbxref=GeneID:106787601%2CGenbank:XP_014605607.1;Parent=rna-XM_014750121.1
NW_014569654.1	Gnomon	CDS	76845	77121	.	-	0	Name=XP_014605597.1;ID=cds-XP_014605597.1;Dbxref=GeneID:106787596%2CGenbank:XP_014605597.1;Parent=rna-XM_014750111.1
NW_014569654.1	Gnomon	CDS	48966	49244	.	-	0	Name=XP_014605597.1;ID=cds-XP_014605597.1;Dbxref=GeneID:106787596%2CGenbank:XP_014605597.1;Parent=rna-XM_014750111.1
NW_014569654.1	Gnomon	CDS	48665	48839	.	-	0	Name=XP_014605597.1;ID=cds-XP_014605597.1;Dbxref=GeneID:106787596%2CGenbank:XP_014605597.1;Parent=rna-XM_014750111.1
NW_014569654.1	Gnomon	CDS	48294	48496	.	-	0	Name=XP_014605597.1;ID=cds-XP_014605597.1;Dbxref=GeneID:106787596%2CGenbank:XP_014605597.1;Parent=rna-XM_014750111.1
NW_014569654.1	Gnomon	CDS	47873	48065	.	-	0	Name=XP_014605597.1;ID=cds-XP_014605597.1;Dbxref=GeneID:106787596%2CGenbank:XP_014605597.1;Parent=rna-XM_014750111.1
NW_014569654.1	Gnomon	CDS	46647	46813	.	-	0	Name=XP_014605597.1;ID=cds-XP_014605597.1;Dbxref=GeneID:106787596%2CGenbank:XP_014605597.1;Parent=rna-XM_014750111.1
NW_014569654.1	Gnomon	CDS	45300	45515	.	-	0	Name=XP_014605597.1;ID=cds-XP_014605597.1;Dbxref=GeneID:106787596%2CGenbank:XP_014605597.1;Parent=rna-XM_014750111.1
NW_014569654.1	Gnomon	CDS	45027	45205	.	-	0	Name=XP_014605597.1;ID=cds-XP_014605597.1;Dbxref=GeneID:106787596%2CGenbank:XP_014605597.1;Parent=rna-XM_014750111.1
NW_014569654.1	Gnomon	mRNA	242548	323700	.	-	.	Name=XM_014750080.1;ID=rna-XM_014750080.1;Dbxref=GeneID:106787588%2CGenbank:XM_014750080.1;Parent=gene-LOC106787588
NW_014569654.1	Gnomon	exon	248394	248526	.	-	.	ID=exon-XM_014750045.1-20;Dbxref=GeneID:106787588%2CGenbank:XM_014750045.1;Parent=rna-XM_014750045.1
NW_014569654.1	Gnomon	exon	248241	248300	.	-	.	ID=exon-XM_014750045.1-21;Dbxref=GeneID:106787588%2CGenbank:XM_014750045.1;Parent=rna-XM_014750045.1
NW_014569654.1	Gnomon	exon	247714	248110	.	-	.	ID=exon-XM_014750045.1-22;Dbxref=GeneID:106787588%2CGenbank:XM_014750045.1;Parent=rna-XM_014750045.1
NW_014569654.1	Gnomon	exon	246038	246199	.	-	.	ID=exon-XM_014750045.1-27;Dbxref=GeneID:106787588%2CGenbank:XM_014750045.1;Parent=rna-XM_014750045.1
NW_014569654.1	Gnomon	exon	245056	245149	.	-	.	ID=exon-XM_014750045.1-28;Dbxref=GeneID:106787588%2CGenbank:XM_014750045.1;Parent=rna-XM_014750045.1
NW_014569654.1	Gnomon	exon	242548	244434	.	-	.	ID=exon-XM_014750045.1-29;Dbxref=GeneID:106787588%2CGenbank:XM_014750045.1;Parent=rna-XM_014750045.1
NW_014569654.1	Gnomon	exon	247214	247397	.	-	.	ID=exon-XM_014750045.1-23;Dbxref=GeneID:106787588%2CGenbank:XM_014750045.1;Parent=rna-XM_014750045.1
NW_014569654.1	Gnomon	exon	246848	246943	.	-	.	ID=exon-XM_014750045.1-24;Dbxref=GeneID:106787588%2CGenbank:XM_014750045.1;Parent=rna-XM_014750045.1
NW_014569654.1	Gnomon	exon	246550	246686	.	-	.	ID=exon-XM_014750045.1-25;Dbxref=GeneID:106787588%2CGenbank:XM_014750045.1;Parent=rna-XM_014750045.1
NW_014569654.1	Gnomon	exon	246352	246464	.	-	.	ID=exon-XM_014750045.1-26;Dbxref=GeneID:106787588%2CGenbank:XM_014750045.1;Parent=rna-XM_014750045.1
NW_014569654.1	Gnomon	exon	277862	278017	.	-	.	ID=exon-XM_014750045.1-10;Dbxref=GeneID:106787588%2CGenbank:XM_014750045.1;Parent=rna-XM_014750045.1
NW_014569654.1	Gnomon	exon	276888	277024	.	-	.	ID=exon-XM_014750045.1-11;Dbxref=GeneID:106787588%2CGenbank:XM_014750045.1;Parent=rna-XM_014750045.1
NW_014569654.1	Gnomon	exon	256955	257005	.	-	.	ID=exon-XM_014750045.1-16;Dbxref=GeneID:106787588%2CGenbank:XM_014750045.1;Parent=rna-XM_014750045.1
NW_014569654.1	Gnomon	exon	253563	253583	.	-	.	ID=exon-XM_014750045.1-17;Dbxref=GeneID:106787588%2CGenbank:XM_014750045.1;Parent=rna-XM_014750045.1
NW_014569654.1	Gnomon	exon	250426	250488	.	-	.	ID=exon-XM_014750045.1-18;Dbxref=GeneID:106787588%2CGenbank:XM_014750045.1;Parent=rna-XM_014750045.1
NW_014569654.1	Gnomon	exon	248737	248769	.	-	.	ID=exon-XM_014750045.1-19;Dbxref=GeneID:106787588%2CGenbank:XM_014750045.1;Parent=rna-XM_014750045.1
NW_014569654.1	Gnomon	exon	264490	264645	.	-	.	ID=exon-XM_014750045.1-12;Dbxref=GeneID:106787588%2CGenbank:XM_014750045.1;Parent=rna-XM_014750045.1
NW_014569654.1	Gnomon	exon	264217	264293	.	-	.	ID=exon-XM_014750045.1-13;Dbxref=GeneID:106787588%2CGenbank:XM_014750045.1;Parent=rna-XM_014750045.1
NW_014569654.1	Gnomon	exon	263141	263176	.	-	.	ID=exon-XM_014750045.1-14;Dbxref=GeneID:106787588%2CGenbank:XM_014750045.1;Parent=rna-XM_014750045.1
NW_014569654.1	Gnomon	exon	260265	260333	.	-	.	ID=exon-XM_014750045.1-15;Dbxref=GeneID:106787588%2CGenbank:XM_014750045.1;Parent=rna-XM_014750045.1
NW_014569654.1	Gnomon	exon	312701	312762	.	-	.	ID=exon-XM_014750066.1-2;Dbxref=GeneID:106787588%2CGenbank:XM_014750066.1;Parent=rna-XM_014750066.1
NW_014569654.1	Gnomon	exon	312197	312293	.	-	.	ID=exon-XM_014750066.1-3;Dbxref=GeneID:106787588%2CGenbank:XM_014750066.1;Parent=rna-XM_014750066.1
NW_014569654.1	Gnomon	exon	321673	323700	.	-	.	ID=exon-XM_014750066.1-1;Dbxref=GeneID:106787588%2CGenbank:XM_014750066.1;Parent=rna-XM_014750066.1
NW_014569654.1	Gnomon	exon	291226	291317	.	-	.	ID=exon-XM_014750066.1-6;Dbxref=GeneID:106787588%2CGenbank:XM_014750066.1;Parent=rna-XM_014750066.1
NW_014569654.1	Gnomon	exon	283589	283699	.	-	.	ID=exon-XM_014750066.1-7;Dbxref=GeneID:106787588%2CGenbank:XM_014750066.1;Parent=rna-XM_014750066.1
NW_014569654.1	Gnomon	exon	311772	312035	.	-	.	ID=exon-XM_014750066.1-4;Dbxref=GeneID:106787588%2CGenbank:XM_014750066.1;Parent=rna-XM_014750066.1
NW_014569654.1	Gnomon	exon	311222	311389	.	-	.	ID=exon-XM_014750066.1-5;Dbxref=GeneID:106787588%2CGenbank:XM_014750066.1;Parent=rna-XM_014750066.1
NW_014569654.1	Gnomon	exon	281019	281124	.	-	.	ID=exon-XM_014750066.1-8;Dbxref=GeneID:106787588%2CGenbank:XM_014750066.1;Parent=rna-XM_014750066.1
NW_014569654.1	Gnomon	exon	278379	278531	.	-	.	ID=exon-XM_014750066.1-9;Dbxref=GeneID:106787588%2CGenbank:XM_014750066.1;Parent=rna-XM_014750066.1
NW_014569654.1	Gnomon	exon	19878	20161	.	-	.	ID=exon-XM_014750115.1-5;Dbxref=GeneID:106787597%2CGenbank:XM_014750115.1;Parent=rna-XM_014750115.1
NW_014569654.1	Gnomon	exon	19598	19803	.	-	.	ID=exon-XM_014750115.1-6;Dbxref=GeneID:106787597%2CGenbank:XM_014750115.1;Parent=rna-XM_014750115.1
NW_014569654.1	Gnomon	exon	20590	20691	.	-	.	ID=exon-XM_014750115.1-3;Dbxref=GeneID:106787597%2CGenbank:XM_014750115.1;Parent=rna-XM_014750115.1
NW_014569654.1	Gnomon	exon	20242	20507	.	-	.	ID=exon-XM_014750115.1-4;Dbxref=GeneID:106787597%2CGenbank:XM_014750115.1;Parent=rna-XM_014750115.1
NW_014569654.1	Gnomon	exon	19243	19489	.	-	.	ID=exon-XM_014750115.1-7;Dbxref=GeneID:106787597%2CGenbank:XM_014750115.1;Parent=rna-XM_014750115.1
NW_014569654.1	Gnomon	exon	20921	21137	.	-	.	ID=exon-XM_014750115.1-1;Dbxref=GeneID:106787597%2CGenbank:XM_014750115.1;Parent=rna-XM_014750115.1
NW_014569654.1	Gnomon	exon	20794	20840	.	-	.	ID=exon-XM_014750115.1-2;Dbxref=GeneID:106787597%2CGenbank:XM_014750115.1;Parent=rna-XM_014750115.1
NW_014569654.1	Gnomon	exon	321673	323700	.	-	.	ID=exon-XM_014750045.1-1;Dbxref=GeneID:106787588%2CGenbank:XM_014750045.1;Parent=rna-XM_014750045.1
NW_014569654.1	Gnomon	exon	312701	312762	.	-	.	ID=exon-XM_014750045.1-2;Dbxref=GeneID:106787588%2CGenbank:XM_014750045.1;Parent=rna-XM_014750045.1
NW_014569654.1	Gnomon	exon	311222	311389	.	-	.	ID=exon-XM_014750045.1-5;Dbxref=GeneID:106787588%2CGenbank:XM_014750045.1;Parent=rna-XM_014750045.1
NW_014569654.1	Gnomon	exon	300378	300469	.	-	.	ID=exon-XM_014750045.1-6;Dbxref=GeneID:106787588%2CGenbank:XM_014750045.1;Parent=rna-XM_014750045.1
NW_014569654.1	Gnomon	exon	312197	312293	.	-	.	ID=exon-XM_014750045.1-3;Dbxref=GeneID:106787588%2CGenbank:XM_014750045.1;Parent=rna-XM_014750045.1
NW_014569654.1	Gnomon	exon	311772	312035	.	-	.	ID=exon-XM_014750045.1-4;Dbxref=GeneID:106787588%2CGenbank:XM_014750045.1;Parent=rna-XM_014750045.1
NW_014569654.1	Gnomon	exon	278379	278531	.	-	.	ID=exon-XM_014750045.1-9;Dbxref=GeneID:106787588%2CGenbank:XM_014750045.1;Parent=rna-XM_014750045.1
NW_014569654.1	Gnomon	exon	283589	283699	.	-	.	ID=exon-XM_014750045.1-7;Dbxref=GeneID:106787588%2CGenbank:XM_014750045.1;Parent=rna-XM_014750045.1
NW_014569654.1	Gnomon	exon	282355	282460	.	-	.	ID=exon-XM_014750045.1-8;Dbxref=GeneID:106787588%2CGenbank:XM_014750045.1;Parent=rna-XM_014750045.1
NW_014569654.1	Gnomon	exon	206481	206828	.	-	.	ID=exon-XM_014750139.1-5;Dbxref=GeneID:106787613%2CGenbank:XM_014750139.1;Parent=rna-XM_014750139.1
NW_014569654.1	Gnomon	exon	207977	208181	.	-	.	ID=exon-XM_014750139.1-1;Dbxref=GeneID:106787613%2CGenbank:XM_014750139.1;Parent=rna-XM_014750139.1
NW_014569654.1	Gnomon	exon	207424	207572	.	-	.	ID=exon-XM_014750139.1-2;Dbxref=GeneID:106787613%2CGenbank:XM_014750139.1;Parent=rna-XM_014750139.1
NW_014569654.1	Gnomon	exon	207195	207331	.	-	.	ID=exon-XM_014750139.1-3;Dbxref=GeneID:106787613%2CGenbank:XM_014750139.1;Parent=rna-XM_014750139.1
NW_014569654.1	Gnomon	exon	206929	207101	.	-	.	ID=exon-XM_014750139.1-4;Dbxref=GeneID:106787613%2CGenbank:XM_014750139.1;Parent=rna-XM_014750139.1
NW_014569654.1	Gnomon	mRNA	242548	323700	.	-	.	Name=XM_014750041.1;ID=rna-XM_014750041.1;Dbxref=GeneID:106787588%2CGenbank:XM_014750041.1;Parent=gene-LOC106787588
NW_014569654.1	Gnomon	exon	248737	248769	.	-	.	ID=exon-XM_014750064.1-17;Dbxref=GeneID:106787588%2CGenbank:XM_014750064.1;Parent=rna-XM_014750064.1
NW_014569654.1	Gnomon	exon	248394	248526	.	-	.	ID=exon-XM_014750064.1-18;Dbxref=GeneID:106787588%2CGenbank:XM_014750064.1;Parent=rna-XM_014750064.1
NW_014569654.1	Gnomon	exon	248241	248300	.	-	.	ID=exon-XM_014750064.1-19;Dbxref=GeneID:106787588%2CGenbank:XM_014750064.1;Parent=rna-XM_014750064.1
NW_014569654.1	Gnomon	exon	264217	264293	.	-	.	ID=exon-XM_014750064.1-13;Dbxref=GeneID:106787588%2CGenbank:XM_014750064.1;Parent=rna-XM_014750064.1
NW_014569654.1	Gnomon	exon	256955	257005	.	-	.	ID=exon-XM_014750064.1-14;Dbxref=GeneID:106787588%2CGenbank:XM_014750064.1;Parent=rna-XM_014750064.1
NW_014569654.1	Gnomon	exon	253563	253583	.	-	.	ID=exon-XM_014750064.1-15;Dbxref=GeneID:106787588%2CGenbank:XM_014750064.1;Parent=rna-XM_014750064.1
NW_014569654.1	Gnomon	exon	250426	250488	.	-	.	ID=exon-XM_014750064.1-16;Dbxref=GeneID:106787588%2CGenbank:XM_014750064.1;Parent=rna-XM_014750064.1
NW_014569654.1	Gnomon	exon	277862	278017	.	-	.	ID=exon-XM_014750064.1-10;Dbxref=GeneID:106787588%2CGenbank:XM_014750064.1;Parent=rna-XM_014750064.1
NW_014569654.1	Gnomon	exon	276888	277024	.	-	.	ID=exon-XM_014750064.1-11;Dbxref=GeneID:106787588%2CGenbank:XM_014750064.1;Parent=rna-XM_014750064.1
NW_014569654.1	Gnomon	exon	264490	264645	.	-	.	ID=exon-XM_014750064.1-12;Dbxref=GeneID:106787588%2CGenbank:XM_014750064.1;Parent=rna-XM_014750064.1
NW_014569654.1	Gnomon	exon	246352	246464	.	-	.	ID=exon-XM_014750064.1-24;Dbxref=GeneID:106787588%2CGenbank:XM_014750064.1;Parent=rna-XM_014750064.1
NW_014569654.1	Gnomon	exon	246038	246199	.	-	.	ID=exon-XM_014750064.1-25;Dbxref=GeneID:106787588%2CGenbank:XM_014750064.1;Parent=rna-XM_014750064.1
NW_014569654.1	Gnomon	exon	245056	245149	.	-	.	ID=exon-XM_014750064.1-26;Dbxref=GeneID:106787588%2CGenbank:XM_014750064.1;Parent=rna-XM_014750064.1
NW_014569654.1	Gnomon	exon	242548	244434	.	-	.	ID=exon-XM_014750064.1-27;Dbxref=GeneID:106787588%2CGenbank:XM_014750064.1;Parent=rna-XM_014750064.1
NW_014569654.1	Gnomon	exon	247714	248110	.	-	.	ID=exon-XM_014750064.1-20;Dbxref=GeneID:106787588%2CGenbank:XM_014750064.1;Parent=rna-XM_014750064.1
NW_014569654.1	Gnomon	exon	247214	247397	.	-	.	ID=exon-XM_014750064.1-21;Dbxref=GeneID:106787588%2CGenbank:XM_014750064.1;Parent=rna-XM_014750064.1
NW_014569654.1	Gnomon	exon	246848	246943	.	-	.	ID=exon-XM_014750064.1-22;Dbxref=GeneID:106787588%2CGenbank:XM_014750064.1;Parent=rna-XM_014750064.1
NW_014569654.1	Gnomon	exon	246550	246686	.	-	.	ID=exon-XM_014750064.1-23;Dbxref=GeneID:106787588%2CGenbank:XM_014750064.1;Parent=rna-XM_014750064.1
NW_014569654.1	Gnomon	exon	206929	207101	.	-	.	ID=exon-XM_014750140.1-5;Dbxref=GeneID:106787613%2CGenbank:XM_014750140.1;Parent=rna-XM_014750140.1
NW_014569654.1	Gnomon	exon	206481	206828	.	-	.	ID=exon-XM_014750140.1-6;Dbxref=GeneID:106787613%2CGenbank:XM_014750140.1;Parent=rna-XM_014750140.1
NW_014569654.1	Gnomon	exon	207424	207572	.	-	.	ID=exon-XM_014750140.1-3;Dbxref=GeneID:106787613%2CGenbank:XM_014750140.1;Parent=rna-XM_014750140.1
NW_014569654.1	Gnomon	exon	207195	207331	.	-	.	ID=exon-XM_014750140.1-4;Dbxref=GeneID:106787613%2CGenbank:XM_014750140.1;Parent=rna-XM_014750140.1
NW_014569654.1	Gnomon	exon	208258	208353	.	-	.	ID=exon-XM_014750140.1-1;Dbxref=GeneID:106787613%2CGenbank:XM_014750140.1;Parent=rna-XM_014750140.1
NW_014569654.1	Gnomon	exon	207977	208065	.	-	.	ID=exon-XM_014750140.1-2;Dbxref=GeneID:106787613%2CGenbank:XM_014750140.1;Parent=rna-XM_014750140.1
NW_014569654.1	Gnomon	mRNA	330949	334289	.	-	.	Name=XM_014750040.1;ID=rna-XM_014750040.1;Dbxref=GeneID:106787587%2CGenbank:XM_014750040.1;Parent=gene-LOC106787587
NW_014569654.1	Gnomon	exon	281019	281124	.	-	.	ID=exon-XM_014750091.1-8;Dbxref=GeneID:106787588%2CGenbank:XM_014750091.1;Parent=rna-XM_014750091.1
NW_014569654.1	Gnomon	exon	278379	278531	.	-	.	ID=exon-XM_014750091.1-9;Dbxref=GeneID:106787588%2CGenbank:XM_014750091.1;Parent=rna-XM_014750091.1
NW_014569654.1	Gnomon	exon	312701	312762	.	-	.	ID=exon-XM_014750091.1-2;Dbxref=GeneID:106787588%2CGenbank:XM_014750091.1;Parent=rna-XM_014750091.1
NW_014569654.1	Gnomon	exon	312197	312293	.	-	.	ID=exon-XM_014750091.1-3;Dbxref=GeneID:106787588%2CGenbank:XM_014750091.1;Parent=rna-XM_014750091.1
NW_014569654.1	Gnomon	exon	321673	323700	.	-	.	ID=exon-XM_014750091.1-1;Dbxref=GeneID:106787588%2CGenbank:XM_014750091.1;Parent=rna-XM_014750091.1
NW_014569654.1	Gnomon	exon	303462	303553	.	-	.	ID=exon-XM_014750091.1-6;Dbxref=GeneID:106787588%2CGenbank:XM_014750091.1;Parent=rna-XM_014750091.1
NW_014569654.1	Gnomon	exon	283589	283699	.	-	.	ID=exon-XM_014750091.1-7;Dbxref=GeneID:106787588%2CGenbank:XM_014750091.1;Parent=rna-XM_014750091.1
NW_014569654.1	Gnomon	exon	311772	312035	.	-	.	ID=exon-XM_014750091.1-4;Dbxref=GeneID:106787588%2CGenbank:XM_014750091.1;Parent=rna-XM_014750091.1
NW_014569654.1	Gnomon	exon	311222	311389	.	-	.	ID=exon-XM_014750091.1-5;Dbxref=GeneID:106787588%2CGenbank:XM_014750091.1;Parent=rna-XM_014750091.1
NW_014569654.1	Gnomon	mRNA	242548	323700	.	-	.	Name=XM_014750087.1;ID=rna-XM_014750087.1;Dbxref=GeneID:106787588%2CGenbank:XM_014750087.1;Parent=gene-LOC106787588
NW_014569654.1	Gnomon	mRNA	242548	323700	.	-	.	Name=XM_014750086.1;ID=rna-XM_014750086.1;Dbxref=GeneID:106787588%2CGenbank:XM_014750086.1;Parent=gene-LOC106787588
NW_014569654.1	Gnomon	CDS	20794	20907	.	-	0	Name=XP_014605600.1;ID=cds-XP_014605600.1;Dbxref=GeneID:106787597%2CGenbank:XP_014605600.1;Parent=rna-XM_014750114.1
NW_014569654.1	Gnomon	CDS	20590	20691	.	-	0	Name=XP_014605600.1;ID=cds-XP_014605600.1;Dbxref=GeneID:106787597%2CGenbank:XP_014605600.1;Parent=rna-XM_014750114.1
NW_014569654.1	Gnomon	CDS	20242	20507	.	-	0	Name=XP_014605600.1;ID=cds-XP_014605600.1;Dbxref=GeneID:106787597%2CGenbank:XP_014605600.1;Parent=rna-XM_014750114.1
NW_014569654.1	Gnomon	CDS	19878	20161	.	-	0	Name=XP_014605600.1;ID=cds-XP_014605600.1;Dbxref=GeneID:106787597%2CGenbank:XP_014605600.1;Parent=rna-XM_014750114.1
NW_014569654.1	Gnomon	CDS	19598	19803	.	-	0	Name=XP_014605600.1;ID=cds-XP_014605600.1;Dbxref=GeneID:106787597%2CGenbank:XP_014605600.1;Parent=rna-XM_014750114.1
NW_014569654.1	Gnomon	CDS	19334	19489	.	-	0	Name=XP_014605600.1;ID=cds-XP_014605600.1;Dbxref=GeneID:106787597%2CGenbank:XP_014605600.1;Parent=rna-XM_014750114.1
NW_014569654.1	Gnomon	exon	283589	283699	.	-	.	ID=exon-XM_014750067.1-7;Dbxref=GeneID:106787588%2CGenbank:XM_014750067.1;Parent=rna-XM_014750067.1
NW_014569654.1	Gnomon	exon	281019	281124	.	-	.	ID=exon-XM_014750067.1-8;Dbxref=GeneID:106787588%2CGenbank:XM_014750067.1;Parent=rna-XM_014750067.1
NW_014569654.1	Gnomon	exon	278379	278531	.	-	.	ID=exon-XM_014750067.1-9;Dbxref=GeneID:106787588%2CGenbank:XM_014750067.1;Parent=rna-XM_014750067.1
NW_014569654.1	Gnomon	exon	321673	323700	.	-	.	ID=exon-XM_014750067.1-1;Dbxref=GeneID:106787588%2CGenbank:XM_014750067.1;Parent=rna-XM_014750067.1
NW_014569654.1	Gnomon	exon	312701	312762	.	-	.	ID=exon-XM_014750067.1-2;Dbxref=GeneID:106787588%2CGenbank:XM_014750067.1;Parent=rna-XM_014750067.1
NW_014569654.1	Gnomon	exon	312197	312293	.	-	.	ID=exon-XM_014750067.1-3;Dbxref=GeneID:106787588%2CGenbank:XM_014750067.1;Parent=rna-XM_014750067.1
NW_014569654.1	Gnomon	exon	311772	312035	.	-	.	ID=exon-XM_014750067.1-4;Dbxref=GeneID:106787588%2CGenbank:XM_014750067.1;Parent=rna-XM_014750067.1
NW_014569654.1	Gnomon	exon	311222	311389	.	-	.	ID=exon-XM_014750067.1-5;Dbxref=GeneID:106787588%2CGenbank:XM_014750067.1;Parent=rna-XM_014750067.1
NW_014569654.1	Gnomon	exon	291226	291317	.	-	.	ID=exon-XM_014750067.1-6;Dbxref=GeneID:106787588%2CGenbank:XM_014750067.1;Parent=rna-XM_014750067.1
NW_014569654.1	Gnomon	mRNA	242548	323700	.	-	.	Name=XM_014750089.1;ID=rna-XM_014750089.1;Dbxref=GeneID:106787588%2CGenbank:XM_014750089.1;Parent=gene-LOC106787588
NW_014569654.1	Gnomon	exon	281019	281124	.	-	.	ID=exon-XM_014750044.1-8;Dbxref=GeneID:106787588%2CGenbank:XM_014750044.1;Parent=rna-XM_014750044.1
NW_014569654.1	Gnomon	exon	278379	278531	.	-	.	ID=exon-XM_014750044.1-9;Dbxref=GeneID:106787588%2CGenbank:XM_014750044.1;Parent=rna-XM_014750044.1
NW_014569654.1	Gnomon	exon	311772	312035	.	-	.	ID=exon-XM_014750044.1-4;Dbxref=GeneID:106787588%2CGenbank:XM_014750044.1;Parent=rna-XM_014750044.1
NW_014569654.1	Gnomon	exon	311222	311389	.	-	.	ID=exon-XM_014750044.1-5;Dbxref=GeneID:106787588%2CGenbank:XM_014750044.1;Parent=rna-XM_014750044.1
NW_014569654.1	Gnomon	exon	303462	303553	.	-	.	ID=exon-XM_014750044.1-6;Dbxref=GeneID:106787588%2CGenbank:XM_014750044.1;Parent=rna-XM_014750044.1
NW_014569654.1	Gnomon	exon	283589	283699	.	-	.	ID=exon-XM_014750044.1-7;Dbxref=GeneID:106787588%2CGenbank:XM_014750044.1;Parent=rna-XM_014750044.1
NW_014569654.1	Gnomon	exon	321673	323700	.	-	.	ID=exon-XM_014750044.1-1;Dbxref=GeneID:106787588%2CGenbank:XM_014750044.1;Parent=rna-XM_014750044.1
NW_014569654.1	Gnomon	exon	312701	312762	.	-	.	ID=exon-XM_014750044.1-2;Dbxref=GeneID:106787588%2CGenbank:XM_014750044.1;Parent=rna-XM_014750044.1
NW_014569654.1	Gnomon	exon	312197	312293	.	-	.	ID=exon-XM_014750044.1-3;Dbxref=GeneID:106787588%2CGenbank:XM_014750044.1;Parent=rna-XM_014750044.1
NW_014569654.1	Gnomon	mRNA	242548	323700	.	-	.	Name=XM_014750088.1;ID=rna-XM_014750088.1;Dbxref=GeneID:106787588%2CGenbank:XM_014750088.1;Parent=gene-LOC106787588
NW_014569654.1	Gnomon	exon	321673	323700	.	-	.	ID=exon-XM_014750071.1-1;Dbxref=GeneID:106787588%2CGenbank:XM_014750071.1;Parent=rna-XM_014750071.1
NW_014569654.1	Gnomon	exon	312701	312762	.	-	.	ID=exon-XM_014750071.1-2;Dbxref=GeneID:106787588%2CGenbank:XM_014750071.1;Parent=rna-XM_014750071.1
NW_014569654.1	Gnomon	exon	312197	312293	.	-	.	ID=exon-XM_014750071.1-3;Dbxref=GeneID:106787588%2CGenbank:XM_014750071.1;Parent=rna-XM_014750071.1
NW_014569654.1	Gnomon	exon	311772	312035	.	-	.	ID=exon-XM_014750071.1-4;Dbxref=GeneID:106787588%2CGenbank:XM_014750071.1;Parent=rna-XM_014750071.1
NW_014569654.1	Gnomon	exon	311222	311389	.	-	.	ID=exon-XM_014750071.1-5;Dbxref=GeneID:106787588%2CGenbank:XM_014750071.1;Parent=rna-XM_014750071.1
NW_014569654.1	Gnomon	exon	300378	300469	.	-	.	ID=exon-XM_014750071.1-6;Dbxref=GeneID:106787588%2CGenbank:XM_014750071.1;Parent=rna-XM_014750071.1
NW_014569654.1	Gnomon	exon	283589	283699	.	-	.	ID=exon-XM_014750071.1-7;Dbxref=GeneID:106787588%2CGenbank:XM_014750071.1;Parent=rna-XM_014750071.1
NW_014569654.1	Gnomon	exon	282355	282460	.	-	.	ID=exon-XM_014750071.1-8;Dbxref=GeneID:106787588%2CGenbank:XM_014750071.1;Parent=rna-XM_014750071.1
NW_014569654.1	Gnomon	exon	278379	278531	.	-	.	ID=exon-XM_014750071.1-9;Dbxref=GeneID:106787588%2CGenbank:XM_014750071.1;Parent=rna-XM_014750071.1
NW_014569654.1	Gnomon	mRNA	242548	323700	.	-	.	Name=XM_014750048.1;ID=rna-XM_014750048.1;Dbxref=GeneID:106787588%2CGenbank:XM_014750048.1;Parent=gene-LOC106787588
NW_014569654.1	Gnomon	mRNA	242548	323700	.	-	.	Name=XM_014750047.1;ID=rna-XM_014750047.1;Dbxref=GeneID:106787588%2CGenbank:XM_014750047.1;Parent=gene-LOC106787588
NW_014569654.1	Gnomon	mRNA	206481	208229	.	-	.	Name=XM_014750141.1;ID=rna-XM_014750141.1;Dbxref=GeneID:106787613%2CGenbank:XM_014750141.1;Parent=gene-LOC106787613
NW_014569654.1	Gnomon	exon	246352	246464	.	-	.	ID=exon-XM_014750088.1-22;Dbxref=GeneID:106787588%2CGenbank:XM_014750088.1;Parent=rna-XM_014750088.1
NW_014569654.1	Gnomon	exon	246044	246199	.	-	.	ID=exon-XM_014750088.1-23;Dbxref=GeneID:106787588%2CGenbank:XM_014750088.1;Parent=rna-XM_014750088.1
NW_014569654.1	Gnomon	exon	245056	245149	.	-	.	ID=exon-XM_014750088.1-24;Dbxref=GeneID:106787588%2CGenbank:XM_014750088.1;Parent=rna-XM_014750088.1
NW_014569654.1	Gnomon	exon	242548	244434	.	-	.	ID=exon-XM_014750088.1-25;Dbxref=GeneID:106787588%2CGenbank:XM_014750088.1;Parent=rna-XM_014750088.1
NW_014569654.1	Gnomon	exon	246848	246943	.	-	.	ID=exon-XM_014750088.1-20;Dbxref=GeneID:106787588%2CGenbank:XM_014750088.1;Parent=rna-XM_014750088.1
NW_014569654.1	Gnomon	exon	246550	246686	.	-	.	ID=exon-XM_014750088.1-21;Dbxref=GeneID:106787588%2CGenbank:XM_014750088.1;Parent=rna-XM_014750088.1
NW_014569654.1	Gnomon	exon	247214	247397	.	-	.	ID=exon-XM_014750088.1-19;Dbxref=GeneID:106787588%2CGenbank:XM_014750088.1;Parent=rna-XM_014750088.1
NW_014569654.1	Gnomon	exon	248737	248769	.	-	.	ID=exon-XM_014750088.1-15;Dbxref=GeneID:106787588%2CGenbank:XM_014750088.1;Parent=rna-XM_014750088.1
NW_014569654.1	Gnomon	exon	248394	248526	.	-	.	ID=exon-XM_014750088.1-16;Dbxref=GeneID:106787588%2CGenbank:XM_014750088.1;Parent=rna-XM_014750088.1
NW_014569654.1	Gnomon	exon	248241	248300	.	-	.	ID=exon-XM_014750088.1-17;Dbxref=GeneID:106787588%2CGenbank:XM_014750088.1;Parent=rna-XM_014750088.1
NW_014569654.1	Gnomon	exon	247714	248110	.	-	.	ID=exon-XM_014750088.1-18;Dbxref=GeneID:106787588%2CGenbank:XM_014750088.1;Parent=rna-XM_014750088.1
NW_014569654.1	Gnomon	exon	276888	277024	.	-	.	ID=exon-XM_014750088.1-11;Dbxref=GeneID:106787588%2CGenbank:XM_014750088.1;Parent=rna-XM_014750088.1
NW_014569654.1	Gnomon	exon	264490	264645	.	-	.	ID=exon-XM_014750088.1-12;Dbxref=GeneID:106787588%2CGenbank:XM_014750088.1;Parent=rna-XM_014750088.1
NW_014569654.1	Gnomon	exon	264217	264293	.	-	.	ID=exon-XM_014750088.1-13;Dbxref=GeneID:106787588%2CGenbank:XM_014750088.1;Parent=rna-XM_014750088.1
NW_014569654.1	Gnomon	exon	260265	260333	.	-	.	ID=exon-XM_014750088.1-14;Dbxref=GeneID:106787588%2CGenbank:XM_014750088.1;Parent=rna-XM_014750088.1
NW_014569654.1	Gnomon	exon	277862	278017	.	-	.	ID=exon-XM_014750088.1-10;Dbxref=GeneID:106787588%2CGenbank:XM_014750088.1;Parent=rna-XM_014750088.1
NW_014569654.1	Gnomon	CDS	321673	321978	.	-	0	Name=XP_014605533.1;ID=cds-XP_014605533.1;Dbxref=GeneID:106787588%2CGenbank:XP_014605533.1;Parent=rna-XM_014750047.1
NW_014569654.1	Gnomon	CDS	312701	312762	.	-	0	Name=XP_014605533.1;ID=cds-XP_014605533.1;Dbxref=GeneID:106787588%2CGenbank:XP_014605533.1;Parent=rna-XM_014750047.1
NW_014569654.1	Gnomon	CDS	312197	312293	.	-	0	Name=XP_014605533.1;ID=cds-XP_014605533.1;Dbxref=GeneID:106787588%2CGenbank:XP_014605533.1;Parent=rna-XM_014750047.1
NW_014569654.1	Gnomon	CDS	311772	312035	.	-	0	Name=XP_014605533.1;ID=cds-XP_014605533.1;Dbxref=GeneID:106787588%2CGenbank:XP_014605533.1;Parent=rna-XM_014750047.1
NW_014569654.1	Gnomon	CDS	311222	311389	.	-	0	Name=XP_014605533.1;ID=cds-XP_014605533.1;Dbxref=GeneID:106787588%2CGenbank:XP_014605533.1;Parent=rna-XM_014750047.1
NW_014569654.1	Gnomon	CDS	303462	303553	.	-	0	Name=XP_014605533.1;ID=cds-XP_014605533.1;Dbxref=GeneID:106787588%2CGenbank:XP_014605533.1;Parent=rna-XM_014750047.1
NW_014569654.1	Gnomon	CDS	283589	283699	.	-	0	Name=XP_014605533.1;ID=cds-XP_014605533.1;Dbxref=GeneID:106787588%2CGenbank:XP_014605533.1;Parent=rna-XM_014750047.1
NW_014569654.1	Gnomon	CDS	282355	282460	.	-	0	Name=XP_014605533.1;ID=cds-XP_014605533.1;Dbxref=GeneID:106787588%2CGenbank:XP_014605533.1;Parent=rna-XM_014750047.1
NW_014569654.1	Gnomon	CDS	278379	278531	.	-	0	Name=XP_014605533.1;ID=cds-XP_014605533.1;Dbxref=GeneID:106787588%2CGenbank:XP_014605533.1;Parent=rna-XM_014750047.1
NW_014569654.1	Gnomon	CDS	277862	278017	.	-	0	Name=XP_014605533.1;ID=cds-XP_014605533.1;Dbxref=GeneID:106787588%2CGenbank:XP_014605533.1;Parent=rna-XM_014750047.1
NW_014569654.1	Gnomon	CDS	276888	277024	.	-	0	Name=XP_014605533.1;ID=cds-XP_014605533.1;Dbxref=GeneID:106787588%2CGenbank:XP_014605533.1;Parent=rna-XM_014750047.1
NW_014569654.1	Gnomon	CDS	264490	264645	.	-	0	Name=XP_014605533.1;ID=cds-XP_014605533.1;Dbxref=GeneID:106787588%2CGenbank:XP_014605533.1;Parent=rna-XM_014750047.1
NW_014569654.1	Gnomon	CDS	264217	264293	.	-	0	Name=XP_014605533.1;ID=cds-XP_014605533.1;Dbxref=GeneID:106787588%2CGenbank:XP_014605533.1;Parent=rna-XM_014750047.1
NW_014569654.1	Gnomon	CDS	263141	263176	.	-	0	Name=XP_014605533.1;ID=cds-XP_014605533.1;Dbxref=GeneID:106787588%2CGenbank:XP_014605533.1;Parent=rna-XM_014750047.1
NW_014569654.1	Gnomon	CDS	260265	260333	.	-	0	Name=XP_014605533.1;ID=cds-XP_014605533.1;Dbxref=GeneID:106787588%2CGenbank:XP_014605533.1;Parent=rna-XM_014750047.1
NW_014569654.1	Gnomon	CDS	256955	257005	.	-	0	Name=XP_014605533.1;ID=cds-XP_014605533.1;Dbxref=GeneID:106787588%2CGenbank:XP_014605533.1;Parent=rna-XM_014750047.1
NW_014569654.1	Gnomon	CDS	253563	253583	.	-	0	Name=XP_014605533.1;ID=cds-XP_014605533.1;Dbxref=GeneID:106787588%2CGenbank:XP_014605533.1;Parent=rna-XM_014750047.1
NW_014569654.1	Gnomon	CDS	250426	250488	.	-	0	Name=XP_014605533.1;ID=cds-XP_014605533.1;Dbxref=GeneID:106787588%2CGenbank:XP_014605533.1;Parent=rna-XM_014750047.1
NW_014569654.1	Gnomon	CDS	248737	248769	.	-	0	Name=XP_014605533.1;ID=cds-XP_014605533.1;Dbxref=GeneID:106787588%2CGenbank:XP_014605533.1;Parent=rna-XM_014750047.1
NW_014569654.1	Gnomon	CDS	248394	248526	.	-	0	Name=XP_014605533.1;ID=cds-XP_014605533.1;Dbxref=GeneID:106787588%2CGenbank:XP_014605533.1;Parent=rna-XM_014750047.1
NW_014569654.1	Gnomon	CDS	248241	248300	.	-	0	Name=XP_014605533.1;ID=cds-XP_014605533.1;Dbxref=GeneID:106787588%2CGenbank:XP_014605533.1;Parent=rna-XM_014750047.1
NW_014569654.1	Gnomon	CDS	247714	248110	.	-	0	Name=XP_014605533.1;ID=cds-XP_014605533.1;Dbxref=GeneID:106787588%2CGenbank:XP_014605533.1;Parent=rna-XM_014750047.1
NW_014569654.1	Gnomon	CDS	247214	247397	.	-	0	Name=XP_014605533.1;ID=cds-XP_014605533.1;Dbxref=GeneID:106787588%2CGenbank:XP_014605533.1;Parent=rna-XM_014750047.1
NW_014569654.1	Gnomon	CDS	246848	246943	.	-	0	Name=XP_014605533.1;ID=cds-XP_014605533.1;Dbxref=GeneID:106787588%2CGenbank:XP_014605533.1;Parent=rna-XM_014750047.1
NW_014569654.1	Gnomon	CDS	246550	246686	.	-	0	Name=XP_014605533.1;ID=cds-XP_014605533.1;Dbxref=GeneID:106787588%2CGenbank:XP_014605533.1;Parent=rna-XM_014750047.1
NW_014569654.1	Gnomon	CDS	246352	246464	.	-	0	Name=XP_014605533.1;ID=cds-XP_014605533.1;Dbxref=GeneID:106787588%2CGenbank:XP_014605533.1;Parent=rna-XM_014750047.1
NW_014569654.1	Gnomon	CDS	246038	246199	.	-	0	Name=XP_014605533.1;ID=cds-XP_014605533.1;Dbxref=GeneID:106787588%2CGenbank:XP_014605533.1;Parent=rna-XM_014750047.1
NW_014569654.1	Gnomon	CDS	245056	245149	.	-	0	Name=XP_014605533.1;ID=cds-XP_014605533.1;Dbxref=GeneID:106787588%2CGenbank:XP_014605533.1;Parent=rna-XM_014750047.1
NW_014569654.1	Gnomon	CDS	244354	244434	.	-	0	Name=XP_014605533.1;ID=cds-XP_014605533.1;Dbxref=GeneID:106787588%2CGenbank:XP_014605533.1;Parent=rna-XM_014750047.1
NW_014569654.1	Gnomon	mRNA	206481	208353	.	-	.	Name=XM_014750140.1;ID=rna-XM_014750140.1;Dbxref=GeneID:106787613%2CGenbank:XM_014750140.1;Parent=gene-LOC106787613
NW_014569654.1	Gnomon	CDS	321673	321978	.	-	0	Name=XP_014605530.1;ID=cds-XP_014605530.1;Dbxref=GeneID:106787588%2CGenbank:XP_014605530.1;Parent=rna-XM_014750044.1
NW_014569654.1	Gnomon	CDS	312701	312762	.	-	0	Name=XP_014605530.1;ID=cds-XP_014605530.1;Dbxref=GeneID:106787588%2CGenbank:XP_014605530.1;Parent=rna-XM_014750044.1
NW_014569654.1	Gnomon	CDS	312197	312293	.	-	0	Name=XP_014605530.1;ID=cds-XP_014605530.1;Dbxref=GeneID:106787588%2CGenbank:XP_014605530.1;Parent=rna-XM_014750044.1
NW_014569654.1	Gnomon	CDS	311772	312035	.	-	0	Name=XP_014605530.1;ID=cds-XP_014605530.1;Dbxref=GeneID:106787588%2CGenbank:XP_014605530.1;Parent=rna-XM_014750044.1
NW_014569654.1	Gnomon	CDS	311222	311389	.	-	0	Name=XP_014605530.1;ID=cds-XP_014605530.1;Dbxref=GeneID:106787588%2CGenbank:XP_014605530.1;Parent=rna-XM_014750044.1
NW_014569654.1	Gnomon	CDS	303462	303553	.	-	0	Name=XP_014605530.1;ID=cds-XP_014605530.1;Dbxref=GeneID:106787588%2CGenbank:XP_014605530.1;Parent=rna-XM_014750044.1
NW_014569654.1	Gnomon	CDS	283589	283699	.	-	0	Name=XP_014605530.1;ID=cds-XP_014605530.1;Dbxref=GeneID:106787588%2CGenbank:XP_014605530.1;Parent=rna-XM_014750044.1
NW_014569654.1	Gnomon	CDS	281019	281124	.	-	0	Name=XP_014605530.1;ID=cds-XP_014605530.1;Dbxref=GeneID:106787588%2CGenbank:XP_014605530.1;Parent=rna-XM_014750044.1
NW_014569654.1	Gnomon	CDS	278379	278531	.	-	0	Name=XP_014605530.1;ID=cds-XP_014605530.1;Dbxref=GeneID:106787588%2CGenbank:XP_014605530.1;Parent=rna-XM_014750044.1
NW_014569654.1	Gnomon	CDS	277862	278017	.	-	0	Name=XP_014605530.1;ID=cds-XP_014605530.1;Dbxref=GeneID:106787588%2CGenbank:XP_014605530.1;Parent=rna-XM_014750044.1
NW_014569654.1	Gnomon	CDS	276888	277024	.	-	0	Name=XP_014605530.1;ID=cds-XP_014605530.1;Dbxref=GeneID:106787588%2CGenbank:XP_014605530.1;Parent=rna-XM_014750044.1
NW_014569654.1	Gnomon	CDS	264490	264645	.	-	0	Name=XP_014605530.1;ID=cds-XP_014605530.1;Dbxref=GeneID:106787588%2CGenbank:XP_014605530.1;Parent=rna-XM_014750044.1
NW_014569654.1	Gnomon	CDS	264217	264293	.	-	0	Name=XP_014605530.1;ID=cds-XP_014605530.1;Dbxref=GeneID:106787588%2CGenbank:XP_014605530.1;Parent=rna-XM_014750044.1
NW_014569654.1	Gnomon	CDS	263141	263176	.	-	0	Name=XP_014605530.1;ID=cds-XP_014605530.1;Dbxref=GeneID:106787588%2CGenbank:XP_014605530.1;Parent=rna-XM_014750044.1
NW_014569654.1	Gnomon	CDS	260265	260333	.	-	0	Name=XP_014605530.1;ID=cds-XP_014605530.1;Dbxref=GeneID:106787588%2CGenbank:XP_014605530.1;Parent=rna-XM_014750044.1
NW_014569654.1	Gnomon	CDS	256955	257005	.	-	0	Name=XP_014605530.1;ID=cds-XP_014605530.1;Dbxref=GeneID:106787588%2CGenbank:XP_014605530.1;Parent=rna-XM_014750044.1
NW_014569654.1	Gnomon	CDS	253563	253583	.	-	0	Name=XP_014605530.1;ID=cds-XP_014605530.1;Dbxref=GeneID:106787588%2CGenbank:XP_014605530.1;Parent=rna-XM_014750044.1
NW_014569654.1	Gnomon	CDS	250426	250488	.	-	0	Name=XP_014605530.1;ID=cds-XP_014605530.1;Dbxref=GeneID:106787588%2CGenbank:XP_014605530.1;Parent=rna-XM_014750044.1
NW_014569654.1	Gnomon	CDS	248737	248769	.	-	0	Name=XP_014605530.1;ID=cds-XP_014605530.1;Dbxref=GeneID:106787588%2CGenbank:XP_014605530.1;Parent=rna-XM_014750044.1
NW_014569654.1	Gnomon	CDS	248394	248526	.	-	0	Name=XP_014605530.1;ID=cds-XP_014605530.1;Dbxref=GeneID:106787588%2CGenbank:XP_014605530.1;Parent=rna-XM_014750044.1
NW_014569654.1	Gnomon	CDS	248241	248300	.	-	0	Name=XP_014605530.1;ID=cds-XP_014605530.1;Dbxref=GeneID:106787588%2CGenbank:XP_014605530.1;Parent=rna-XM_014750044.1
NW_014569654.1	Gnomon	CDS	247714	248110	.	-	0	Name=XP_014605530.1;ID=cds-XP_014605530.1;Dbxref=GeneID:106787588%2CGenbank:XP_014605530.1;Parent=rna-XM_014750044.1
NW_014569654.1	Gnomon	CDS	247214	247397	.	-	0	Name=XP_014605530.1;ID=cds-XP_014605530.1;Dbxref=GeneID:106787588%2CGenbank:XP_014605530.1;Parent=rna-XM_014750044.1
NW_014569654.1	Gnomon	CDS	246848	246943	.	-	0	Name=XP_014605530.1;ID=cds-XP_014605530.1;Dbxref=GeneID:106787588%2CGenbank:XP_014605530.1;Parent=rna-XM_014750044.1
NW_014569654.1	Gnomon	CDS	246550	246686	.	-	0	Name=XP_014605530.1;ID=cds-XP_014605530.1;Dbxref=GeneID:106787588%2CGenbank:XP_014605530.1;Parent=rna-XM_014750044.1
NW_014569654.1	Gnomon	CDS	246352	246464	.	-	0	Name=XP_014605530.1;ID=cds-XP_014605530.1;Dbxref=GeneID:106787588%2CGenbank:XP_014605530.1;Parent=rna-XM_014750044.1
NW_014569654.1	Gnomon	CDS	246038	246199	.	-	0	Name=XP_014605530.1;ID=cds-XP_014605530.1;Dbxref=GeneID:106787588%2CGenbank:XP_014605530.1;Parent=rna-XM_014750044.1
NW_014569654.1	Gnomon	CDS	245056	245149	.	-	0	Name=XP_014605530.1;ID=cds-XP_014605530.1;Dbxref=GeneID:106787588%2CGenbank:XP_014605530.1;Parent=rna-XM_014750044.1
NW_014569654.1	Gnomon	CDS	244354	244434	.	-	0	Name=XP_014605530.1;ID=cds-XP_014605530.1;Dbxref=GeneID:106787588%2CGenbank:XP_014605530.1;Parent=rna-XM_014750044.1
NW_014569654.1	Gnomon	mRNA	4419	8166	.	-	.	Name=XM_014750143.1;ID=rna-XM_014750143.1;Dbxref=GeneID:106787614%2CGenbank:XM_014750143.1;Parent=gene-LOC106787614
NW_014569654.1	Gnomon	mRNA	242548	323700	.	-	.	Name=XM_014750049.1;ID=rna-XM_014750049.1;Dbxref=GeneID:106787588%2CGenbank:XM_014750049.1;Parent=gene-LOC106787588
NW_014569654.1	Gnomon	CDS	321673	321978	.	-	0	Name=XP_014605531.1;ID=cds-XP_014605531.1;Dbxref=GeneID:106787588%2CGenbank:XP_014605531.1;Parent=rna-XM_014750045.1
NW_014569654.1	Gnomon	CDS	312701	312762	.	-	0	Name=XP_014605531.1;ID=cds-XP_014605531.1;Dbxref=GeneID:106787588%2CGenbank:XP_014605531.1;Parent=rna-XM_014750045.1
NW_014569654.1	Gnomon	CDS	312197	312293	.	-	0	Name=XP_014605531.1;ID=cds-XP_014605531.1;Dbxref=GeneID:106787588%2CGenbank:XP_014605531.1;Parent=rna-XM_014750045.1
NW_014569654.1	Gnomon	CDS	311772	312035	.	-	0	Name=XP_014605531.1;ID=cds-XP_014605531.1;Dbxref=GeneID:106787588%2CGenbank:XP_014605531.1;Parent=rna-XM_014750045.1
NW_014569654.1	Gnomon	CDS	311222	311389	.	-	0	Name=XP_014605531.1;ID=cds-XP_014605531.1;Dbxref=GeneID:106787588%2CGenbank:XP_014605531.1;Parent=rna-XM_014750045.1
NW_014569654.1	Gnomon	CDS	300378	300469	.	-	0	Name=XP_014605531.1;ID=cds-XP_014605531.1;Dbxref=GeneID:106787588%2CGenbank:XP_014605531.1;Parent=rna-XM_014750045.1
NW_014569654.1	Gnomon	CDS	283589	283699	.	-	0	Name=XP_014605531.1;ID=cds-XP_014605531.1;Dbxref=GeneID:106787588%2CGenbank:XP_014605531.1;Parent=rna-XM_014750045.1
NW_014569654.1	Gnomon	CDS	282355	282460	.	-	0	Name=XP_014605531.1;ID=cds-XP_014605531.1;Dbxref=GeneID:106787588%2CGenbank:XP_014605531.1;Parent=rna-XM_014750045.1
NW_014569654.1	Gnomon	CDS	278379	278531	.	-	0	Name=XP_014605531.1;ID=cds-XP_014605531.1;Dbxref=GeneID:106787588%2CGenbank:XP_014605531.1;Parent=rna-XM_014750045.1
NW_014569654.1	Gnomon	CDS	277862	278017	.	-	0	Name=XP_014605531.1;ID=cds-XP_014605531.1;Dbxref=GeneID:106787588%2CGenbank:XP_014605531.1;Parent=rna-XM_014750045.1
NW_014569654.1	Gnomon	CDS	276888	277024	.	-	0	Name=XP_014605531.1;ID=cds-XP_014605531.1;Dbxref=GeneID:106787588%2CGenbank:XP_014605531.1;Parent=rna-XM_014750045.1
NW_014569654.1	Gnomon	CDS	264490	264645	.	-	0	Name=XP_014605531.1;ID=cds-XP_014605531.1;Dbxref=GeneID:106787588%2CGenbank:XP_014605531.1;Parent=rna-XM_014750045.1
NW_014569654.1	Gnomon	CDS	264217	264293	.	-	0	Name=XP_014605531.1;ID=cds-XP_014605531.1;Dbxref=GeneID:106787588%2CGenbank:XP_014605531.1;Parent=rna-XM_014750045.1
NW_014569654.1	Gnomon	CDS	263141	263176	.	-	0	Name=XP_014605531.1;ID=cds-XP_014605531.1;Dbxref=GeneID:106787588%2CGenbank:XP_014605531.1;Parent=rna-XM_014750045.1
NW_014569654.1	Gnomon	CDS	260265	260333	.	-	0	Name=XP_014605531.1;ID=cds-XP_014605531.1;Dbxref=GeneID:106787588%2CGenbank:XP_014605531.1;Parent=rna-XM_014750045.1
NW_014569654.1	Gnomon	CDS	256955	257005	.	-	0	Name=XP_014605531.1;ID=cds-XP_014605531.1;Dbxref=GeneID:106787588%2CGenbank:XP_014605531.1;Parent=rna-XM_014750045.1
NW_014569654.1	Gnomon	CDS	253563	253583	.	-	0	Name=XP_014605531.1;ID=cds-XP_014605531.1;Dbxref=GeneID:106787588%2CGenbank:XP_014605531.1;Parent=rna-XM_014750045.1
NW_014569654.1	Gnomon	CDS	250426	250488	.	-	0	Name=XP_014605531.1;ID=cds-XP_014605531.1;Dbxref=GeneID:106787588%2CGenbank:XP_014605531.1;Parent=rna-XM_014750045.1
NW_014569654.1	Gnomon	CDS	248737	248769	.	-	0	Name=XP_014605531.1;ID=cds-XP_014605531.1;Dbxref=GeneID:106787588%2CGenbank:XP_014605531.1;Parent=rna-XM_014750045.1
NW_014569654.1	Gnomon	CDS	248394	248526	.	-	0	Name=XP_014605531.1;ID=cds-XP_014605531.1;Dbxref=GeneID:106787588%2CGenbank:XP_014605531.1;Parent=rna-XM_014750045.1
NW_014569654.1	Gnomon	CDS	248241	248300	.	-	0	Name=XP_014605531.1;ID=cds-XP_014605531.1;Dbxref=GeneID:106787588%2CGenbank:XP_014605531.1;Parent=rna-XM_014750045.1
NW_014569654.1	Gnomon	CDS	247714	248110	.	-	0	Name=XP_014605531.1;ID=cds-XP_014605531.1;Dbxref=GeneID:106787588%2CGenbank:XP_014605531.1;Parent=rna-XM_014750045.1
NW_014569654.1	Gnomon	CDS	247214	247397	.	-	0	Name=XP_014605531.1;ID=cds-XP_014605531.1;Dbxref=GeneID:106787588%2CGenbank:XP_014605531.1;Parent=rna-XM_014750045.1
NW_014569654.1	Gnomon	CDS	246848	246943	.	-	0	Name=XP_014605531.1;ID=cds-XP_014605531.1;Dbxref=GeneID:106787588%2CGenbank:XP_014605531.1;Parent=rna-XM_014750045.1
NW_014569654.1	Gnomon	CDS	246550	246686	.	-	0	Name=XP_014605531.1;ID=cds-XP_014605531.1;Dbxref=GeneID:106787588%2CGenbank:XP_014605531.1;Parent=rna-XM_014750045.1
NW_014569654.1	Gnomon	CDS	246352	246464	.	-	0	Name=XP_014605531.1;ID=cds-XP_014605531.1;Dbxref=GeneID:106787588%2CGenbank:XP_014605531.1;Parent=rna-XM_014750045.1
NW_014569654.1	Gnomon	CDS	246038	246199	.	-	0	Name=XP_014605531.1;ID=cds-XP_014605531.1;Dbxref=GeneID:106787588%2CGenbank:XP_014605531.1;Parent=rna-XM_014750045.1
NW_014569654.1	Gnomon	CDS	245056	245149	.	-	0	Name=XP_014605531.1;ID=cds-XP_014605531.1;Dbxref=GeneID:106787588%2CGenbank:XP_014605531.1;Parent=rna-XM_014750045.1
NW_014569654.1	Gnomon	CDS	244354	244434	.	-	0	Name=XP_014605531.1;ID=cds-XP_014605531.1;Dbxref=GeneID:106787588%2CGenbank:XP_014605531.1;Parent=rna-XM_014750045.1
NW_014569654.1	Gnomon	mRNA	206481	208280	.	-	.	Name=XM_014750142.1;ID=rna-XM_014750142.1;Dbxref=GeneID:106787613%2CGenbank:XM_014750142.1;Parent=gene-LOC106787613
NW_014569654.1	Gnomon	exon	346437	348906	.	-	.	ID=exon-XM_014750100.1-9;Dbxref=GeneID:106787590%2CGenbank:XM_014750100.1;Parent=rna-XM_014750100.1
NW_014569654.1	Gnomon	exon	351276	351494	.	-	.	ID=exon-XM_014750100.1-7;Dbxref=GeneID:106787590%2CGenbank:XM_014750100.1;Parent=rna-XM_014750100.1
NW_014569654.1	Gnomon	exon	350939	351110	.	-	.	ID=exon-XM_014750100.1-8;Dbxref=GeneID:106787590%2CGenbank:XM_014750100.1;Parent=rna-XM_014750100.1
NW_014569654.1	Gnomon	exon	353044	353232	.	-	.	ID=exon-XM_014750100.1-5;Dbxref=GeneID:106787590%2CGenbank:XM_014750100.1;Parent=rna-XM_014750100.1
NW_014569654.1	Gnomon	exon	351642	352081	.	-	.	ID=exon-XM_014750100.1-6;Dbxref=GeneID:106787590%2CGenbank:XM_014750100.1;Parent=rna-XM_014750100.1
NW_014569654.1	Gnomon	exon	398650	398796	.	-	.	ID=exon-XM_014750100.1-3;Dbxref=GeneID:106787590%2CGenbank:XM_014750100.1;Parent=rna-XM_014750100.1
NW_014569654.1	Gnomon	exon	354692	354838	.	-	.	ID=exon-XM_014750100.1-4;Dbxref=GeneID:106787590%2CGenbank:XM_014750100.1;Parent=rna-XM_014750100.1
NW_014569654.1	Gnomon	exon	483286	483450	.	-	.	ID=exon-XM_014750100.1-1;Dbxref=GeneID:106787590%2CGenbank:XM_014750100.1;Parent=rna-XM_014750100.1
NW_014569654.1	Gnomon	exon	433583	433652	.	-	.	ID=exon-XM_014750100.1-2;Dbxref=GeneID:106787590%2CGenbank:XM_014750100.1;Parent=rna-XM_014750100.1
NW_014569654.1	Gnomon	CDS	326339	326410	.	-	0	Name=XP_014605630.1;ID=cds-XP_014605630.1;Dbxref=GeneID:106787615%2CGenbank:XP_014605630.1;Parent=rna-XM_014750144.1
NW_014569654.1	Gnomon	CDS	326068	326198	.	-	0	Name=XP_014605630.1;ID=cds-XP_014605630.1;Dbxref=GeneID:106787615%2CGenbank:XP_014605630.1;Parent=rna-XM_014750144.1
NW_014569654.1	Gnomon	CDS	325685	325838	.	-	0	Name=XP_014605630.1;ID=cds-XP_014605630.1;Dbxref=GeneID:106787615%2CGenbank:XP_014605630.1;Parent=rna-XM_014750144.1
NW_014569654.1	Gnomon	CDS	325358	325576	.	-	0	Name=XP_014605630.1;ID=cds-XP_014605630.1;Dbxref=GeneID:106787615%2CGenbank:XP_014605630.1;Parent=rna-XM_014750144.1
NW_014569654.1	Gnomon	exon	245056	245149	.	-	.	ID=exon-XM_014750072.1-25;Dbxref=GeneID:106787588%2CGenbank:XM_014750072.1;Parent=rna-XM_014750072.1
NW_014569654.1	Gnomon	CDS	321673	321978	.	-	0	Name=XP_014605536.1;ID=cds-XP_014605536.1;Dbxref=GeneID:106787588%2CGenbank:XP_014605536.1;Parent=rna-XM_014750050.1
NW_014569654.1	Gnomon	CDS	312701	312762	.	-	0	Name=XP_014605536.1;ID=cds-XP_014605536.1;Dbxref=GeneID:106787588%2CGenbank:XP_014605536.1;Parent=rna-XM_014750050.1
NW_014569654.1	Gnomon	CDS	312197	312293	.	-	0	Name=XP_014605536.1;ID=cds-XP_014605536.1;Dbxref=GeneID:106787588%2CGenbank:XP_014605536.1;Parent=rna-XM_014750050.1
NW_014569654.1	Gnomon	CDS	311772	312035	.	-	0	Name=XP_014605536.1;ID=cds-XP_014605536.1;Dbxref=GeneID:106787588%2CGenbank:XP_014605536.1;Parent=rna-XM_014750050.1
NW_014569654.1	Gnomon	CDS	311222	311389	.	-	0	Name=XP_014605536.1;ID=cds-XP_014605536.1;Dbxref=GeneID:106787588%2CGenbank:XP_014605536.1;Parent=rna-XM_014750050.1
NW_014569654.1	Gnomon	CDS	291226	291317	.	-	0	Name=XP_014605536.1;ID=cds-XP_014605536.1;Dbxref=GeneID:106787588%2CGenbank:XP_014605536.1;Parent=rna-XM_014750050.1
NW_014569654.1	Gnomon	CDS	283589	283699	.	-	0	Name=XP_014605536.1;ID=cds-XP_014605536.1;Dbxref=GeneID:106787588%2CGenbank:XP_014605536.1;Parent=rna-XM_014750050.1
NW_014569654.1	Gnomon	CDS	281019	281124	.	-	0	Name=XP_014605536.1;ID=cds-XP_014605536.1;Dbxref=GeneID:106787588%2CGenbank:XP_014605536.1;Parent=rna-XM_014750050.1
NW_014569654.1	Gnomon	CDS	278379	278531	.	-	0	Name=XP_014605536.1;ID=cds-XP_014605536.1;Dbxref=GeneID:106787588%2CGenbank:XP_014605536.1;Parent=rna-XM_014750050.1
NW_014569654.1	Gnomon	CDS	277862	278017	.	-	0	Name=XP_014605536.1;ID=cds-XP_014605536.1;Dbxref=GeneID:106787588%2CGenbank:XP_014605536.1;Parent=rna-XM_014750050.1
NW_014569654.1	Gnomon	CDS	272259	272371	.	-	0	Name=XP_014605536.1;ID=cds-XP_014605536.1;Dbxref=GeneID:106787588%2CGenbank:XP_014605536.1;Parent=rna-XM_014750050.1
NW_014569654.1	Gnomon	CDS	264490	264645	.	-	0	Name=XP_014605536.1;ID=cds-XP_014605536.1;Dbxref=GeneID:106787588%2CGenbank:XP_014605536.1;Parent=rna-XM_014750050.1
NW_014569654.1	Gnomon	CDS	264217	264293	.	-	0	Name=XP_014605536.1;ID=cds-XP_014605536.1;Dbxref=GeneID:106787588%2CGenbank:XP_014605536.1;Parent=rna-XM_014750050.1
NW_014569654.1	Gnomon	CDS	263141	263176	.	-	0	Name=XP_014605536.1;ID=cds-XP_014605536.1;Dbxref=GeneID:106787588%2CGenbank:XP_014605536.1;Parent=rna-XM_014750050.1
NW_014569654.1	Gnomon	CDS	260265	260333	.	-	0	Name=XP_014605536.1;ID=cds-XP_014605536.1;Dbxref=GeneID:106787588%2CGenbank:XP_014605536.1;Parent=rna-XM_014750050.1
NW_014569654.1	Gnomon	CDS	256955	257005	.	-	0	Name=XP_014605536.1;ID=cds-XP_014605536.1;Dbxref=GeneID:106787588%2CGenbank:XP_014605536.1;Parent=rna-XM_014750050.1
NW_014569654.1	Gnomon	CDS	253563	253583	.	-	0	Name=XP_014605536.1;ID=cds-XP_014605536.1;Dbxref=GeneID:106787588%2CGenbank:XP_014605536.1;Parent=rna-XM_014750050.1
NW_014569654.1	Gnomon	CDS	250426	250488	.	-	0	Name=XP_014605536.1;ID=cds-XP_014605536.1;Dbxref=GeneID:106787588%2CGenbank:XP_014605536.1;Parent=rna-XM_014750050.1
NW_014569654.1	Gnomon	CDS	248737	248769	.	-	0	Name=XP_014605536.1;ID=cds-XP_014605536.1;Dbxref=GeneID:106787588%2CGenbank:XP_014605536.1;Parent=rna-XM_014750050.1
NW_014569654.1	Gnomon	CDS	248394	248526	.	-	0	Name=XP_014605536.1;ID=cds-XP_014605536.1;Dbxref=GeneID:106787588%2CGenbank:XP_014605536.1;Parent=rna-XM_014750050.1
NW_014569654.1	Gnomon	CDS	248241	248300	.	-	0	Name=XP_014605536.1;ID=cds-XP_014605536.1;Dbxref=GeneID:106787588%2CGenbank:XP_014605536.1;Parent=rna-XM_014750050.1
NW_014569654.1	Gnomon	CDS	247714	248110	.	-	0	Name=XP_014605536.1;ID=cds-XP_014605536.1;Dbxref=GeneID:106787588%2CGenbank:XP_014605536.1;Parent=rna-XM_014750050.1
NW_014569654.1	Gnomon	CDS	247214	247397	.	-	0	Name=XP_014605536.1;ID=cds-XP_014605536.1;Dbxref=GeneID:106787588%2CGenbank:XP_014605536.1;Parent=rna-XM_014750050.1
NW_014569654.1	Gnomon	CDS	246848	246943	.	-	0	Name=XP_014605536.1;ID=cds-XP_014605536.1;Dbxref=GeneID:106787588%2CGenbank:XP_014605536.1;Parent=rna-XM_014750050.1
NW_014569654.1	Gnomon	CDS	246550	246686	.	-	0	Name=XP_014605536.1;ID=cds-XP_014605536.1;Dbxref=GeneID:106787588%2CGenbank:XP_014605536.1;Parent=rna-XM_014750050.1
NW_014569654.1	Gnomon	CDS	246352	246464	.	-	0	Name=XP_014605536.1;ID=cds-XP_014605536.1;Dbxref=GeneID:106787588%2CGenbank:XP_014605536.1;Parent=rna-XM_014750050.1
NW_014569654.1	Gnomon	CDS	246038	246199	.	-	0	Name=XP_014605536.1;ID=cds-XP_014605536.1;Dbxref=GeneID:106787588%2CGenbank:XP_014605536.1;Parent=rna-XM_014750050.1
NW_014569654.1	Gnomon	CDS	245056	245149	.	-	0	Name=XP_014605536.1;ID=cds-XP_014605536.1;Dbxref=GeneID:106787588%2CGenbank:XP_014605536.1;Parent=rna-XM_014750050.1
NW_014569654.1	Gnomon	CDS	244354	244434	.	-	0	Name=XP_014605536.1;ID=cds-XP_014605536.1;Dbxref=GeneID:106787588%2CGenbank:XP_014605536.1;Parent=rna-XM_014750050.1
NW_014569654.1	Gnomon	exon	242548	244434	.	-	.	ID=exon-XM_014750072.1-26;Dbxref=GeneID:106787588%2CGenbank:XM_014750072.1;Parent=rna-XM_014750072.1
NW_014569654.1	Gnomon	exon	247214	247397	.	-	.	ID=exon-XM_014750072.1-20;Dbxref=GeneID:106787588%2CGenbank:XM_014750072.1;Parent=rna-XM_014750072.1
NW_014569654.1	Gnomon	exon	246848	246943	.	-	.	ID=exon-XM_014750072.1-21;Dbxref=GeneID:106787588%2CGenbank:XM_014750072.1;Parent=rna-XM_014750072.1
NW_014569654.1	Gnomon	exon	246550	246686	.	-	.	ID=exon-XM_014750072.1-22;Dbxref=GeneID:106787588%2CGenbank:XM_014750072.1;Parent=rna-XM_014750072.1
NW_014569654.1	Gnomon	exon	246352	246464	.	-	.	ID=exon-XM_014750072.1-23;Dbxref=GeneID:106787588%2CGenbank:XM_014750072.1;Parent=rna-XM_014750072.1
NW_014569654.1	Gnomon	exon	246038	246199	.	-	.	ID=exon-XM_014750072.1-24;Dbxref=GeneID:106787588%2CGenbank:XM_014750072.1;Parent=rna-XM_014750072.1
NW_014569654.1	Gnomon	exon	263141	263176	.	-	.	ID=exon-XM_014750072.1-14;Dbxref=GeneID:106787588%2CGenbank:XM_014750072.1;Parent=rna-XM_014750072.1
NW_014569654.1	Gnomon	exon	260265	260333	.	-	.	ID=exon-XM_014750072.1-15;Dbxref=GeneID:106787588%2CGenbank:XM_014750072.1;Parent=rna-XM_014750072.1
NW_014569654.1	Gnomon	exon	248737	248769	.	-	.	ID=exon-XM_014750072.1-16;Dbxref=GeneID:106787588%2CGenbank:XM_014750072.1;Parent=rna-XM_014750072.1
NW_014569654.1	Gnomon	exon	248394	248526	.	-	.	ID=exon-XM_014750072.1-17;Dbxref=GeneID:106787588%2CGenbank:XM_014750072.1;Parent=rna-XM_014750072.1
NW_014569654.1	Gnomon	exon	248241	248300	.	-	.	ID=exon-XM_014750072.1-18;Dbxref=GeneID:106787588%2CGenbank:XM_014750072.1;Parent=rna-XM_014750072.1
NW_014569654.1	Gnomon	exon	247714	248110	.	-	.	ID=exon-XM_014750072.1-19;Dbxref=GeneID:106787588%2CGenbank:XM_014750072.1;Parent=rna-XM_014750072.1
NW_014569654.1	Gnomon	exon	277862	278017	.	-	.	ID=exon-XM_014750072.1-10;Dbxref=GeneID:106787588%2CGenbank:XM_014750072.1;Parent=rna-XM_014750072.1
NW_014569654.1	Gnomon	exon	276888	277024	.	-	.	ID=exon-XM_014750072.1-11;Dbxref=GeneID:106787588%2CGenbank:XM_014750072.1;Parent=rna-XM_014750072.1
NW_014569654.1	Gnomon	exon	264490	264645	.	-	.	ID=exon-XM_014750072.1-12;Dbxref=GeneID:106787588%2CGenbank:XM_014750072.1;Parent=rna-XM_014750072.1
NW_014569654.1	Gnomon	exon	264217	264293	.	-	.	ID=exon-XM_014750072.1-13;Dbxref=GeneID:106787588%2CGenbank:XM_014750072.1;Parent=rna-XM_014750072.1
NW_014569654.1	Gnomon	mRNA	242548	323700	.	-	.	Name=XM_014750043.1;ID=rna-XM_014750043.1;Dbxref=GeneID:106787588%2CGenbank:XM_014750043.1;Parent=gene-LOC106787588
NW_014569654.1	Gnomon	CDS	321673	321978	.	-	0	Name=XP_014605537.1;ID=cds-XP_014605537.1;Dbxref=GeneID:106787588%2CGenbank:XP_014605537.1;Parent=rna-XM_014750051.1
NW_014569654.1	Gnomon	CDS	312701	312762	.	-	0	Name=XP_014605537.1;ID=cds-XP_014605537.1;Dbxref=GeneID:106787588%2CGenbank:XP_014605537.1;Parent=rna-XM_014750051.1
NW_014569654.1	Gnomon	CDS	312197	312293	.	-	0	Name=XP_014605537.1;ID=cds-XP_014605537.1;Dbxref=GeneID:106787588%2CGenbank:XP_014605537.1;Parent=rna-XM_014750051.1
NW_014569654.1	Gnomon	CDS	311772	312035	.	-	0	Name=XP_014605537.1;ID=cds-XP_014605537.1;Dbxref=GeneID:106787588%2CGenbank:XP_014605537.1;Parent=rna-XM_014750051.1
NW_014569654.1	Gnomon	CDS	311222	311389	.	-	0	Name=XP_014605537.1;ID=cds-XP_014605537.1;Dbxref=GeneID:106787588%2CGenbank:XP_014605537.1;Parent=rna-XM_014750051.1
NW_014569654.1	Gnomon	CDS	291226	291317	.	-	0	Name=XP_014605537.1;ID=cds-XP_014605537.1;Dbxref=GeneID:106787588%2CGenbank:XP_014605537.1;Parent=rna-XM_014750051.1
NW_014569654.1	Gnomon	CDS	283589	283699	.	-	0	Name=XP_014605537.1;ID=cds-XP_014605537.1;Dbxref=GeneID:106787588%2CGenbank:XP_014605537.1;Parent=rna-XM_014750051.1
NW_014569654.1	Gnomon	CDS	282355	282460	.	-	0	Name=XP_014605537.1;ID=cds-XP_014605537.1;Dbxref=GeneID:106787588%2CGenbank:XP_014605537.1;Parent=rna-XM_014750051.1
NW_014569654.1	Gnomon	CDS	278379	278531	.	-	0	Name=XP_014605537.1;ID=cds-XP_014605537.1;Dbxref=GeneID:106787588%2CGenbank:XP_014605537.1;Parent=rna-XM_014750051.1
NW_014569654.1	Gnomon	CDS	277862	278017	.	-	0	Name=XP_014605537.1;ID=cds-XP_014605537.1;Dbxref=GeneID:106787588%2CGenbank:XP_014605537.1;Parent=rna-XM_014750051.1
NW_014569654.1	Gnomon	CDS	272259	272371	.	-	0	Name=XP_014605537.1;ID=cds-XP_014605537.1;Dbxref=GeneID:106787588%2CGenbank:XP_014605537.1;Parent=rna-XM_014750051.1
NW_014569654.1	Gnomon	CDS	264490	264645	.	-	0	Name=XP_014605537.1;ID=cds-XP_014605537.1;Dbxref=GeneID:106787588%2CGenbank:XP_014605537.1;Parent=rna-XM_014750051.1
NW_014569654.1	Gnomon	CDS	264217	264293	.	-	0	Name=XP_014605537.1;ID=cds-XP_014605537.1;Dbxref=GeneID:106787588%2CGenbank:XP_014605537.1;Parent=rna-XM_014750051.1
NW_014569654.1	Gnomon	CDS	263141	263176	.	-	0	Name=XP_014605537.1;ID=cds-XP_014605537.1;Dbxref=GeneID:106787588%2CGenbank:XP_014605537.1;Parent=rna-XM_014750051.1
NW_014569654.1	Gnomon	CDS	260265	260333	.	-	0	Name=XP_014605537.1;ID=cds-XP_014605537.1;Dbxref=GeneID:106787588%2CGenbank:XP_014605537.1;Parent=rna-XM_014750051.1
NW_014569654.1	Gnomon	CDS	256955	257005	.	-	0	Name=XP_014605537.1;ID=cds-XP_014605537.1;Dbxref=GeneID:106787588%2CGenbank:XP_014605537.1;Parent=rna-XM_014750051.1
NW_014569654.1	Gnomon	CDS	253563	253583	.	-	0	Name=XP_014605537.1;ID=cds-XP_014605537.1;Dbxref=GeneID:106787588%2CGenbank:XP_014605537.1;Parent=rna-XM_014750051.1
NW_014569654.1	Gnomon	CDS	250426	250488	.	-	0	Name=XP_014605537.1;ID=cds-XP_014605537.1;Dbxref=GeneID:106787588%2CGenbank:XP_014605537.1;Parent=rna-XM_014750051.1
NW_014569654.1	Gnomon	CDS	248737	248769	.	-	0	Name=XP_014605537.1;ID=cds-XP_014605537.1;Dbxref=GeneID:106787588%2CGenbank:XP_014605537.1;Parent=rna-XM_014750051.1
NW_014569654.1	Gnomon	CDS	248394	248526	.	-	0	Name=XP_014605537.1;ID=cds-XP_014605537.1;Dbxref=GeneID:106787588%2CGenbank:XP_014605537.1;Parent=rna-XM_014750051.1
NW_014569654.1	Gnomon	CDS	248241	248300	.	-	0	Name=XP_014605537.1;ID=cds-XP_014605537.1;Dbxref=GeneID:106787588%2CGenbank:XP_014605537.1;Parent=rna-XM_014750051.1
NW_014569654.1	Gnomon	CDS	247714	248110	.	-	0	Name=XP_014605537.1;ID=cds-XP_014605537.1;Dbxref=GeneID:106787588%2CGenbank:XP_014605537.1;Parent=rna-XM_014750051.1
NW_014569654.1	Gnomon	CDS	247214	247397	.	-	0	Name=XP_014605537.1;ID=cds-XP_014605537.1;Dbxref=GeneID:106787588%2CGenbank:XP_014605537.1;Parent=rna-XM_014750051.1
NW_014569654.1	Gnomon	CDS	246848	246943	.	-	0	Name=XP_014605537.1;ID=cds-XP_014605537.1;Dbxref=GeneID:106787588%2CGenbank:XP_014605537.1;Parent=rna-XM_014750051.1
NW_014569654.1	Gnomon	CDS	246550	246686	.	-	0	Name=XP_014605537.1;ID=cds-XP_014605537.1;Dbxref=GeneID:106787588%2CGenbank:XP_014605537.1;Parent=rna-XM_014750051.1
NW_014569654.1	Gnomon	CDS	246352	246464	.	-	0	Name=XP_014605537.1;ID=cds-XP_014605537.1;Dbxref=GeneID:106787588%2CGenbank:XP_014605537.1;Parent=rna-XM_014750051.1
NW_014569654.1	Gnomon	CDS	246038	246199	.	-	0	Name=XP_014605537.1;ID=cds-XP_014605537.1;Dbxref=GeneID:106787588%2CGenbank:XP_014605537.1;Parent=rna-XM_014750051.1
NW_014569654.1	Gnomon	CDS	245056	245149	.	-	0	Name=XP_014605537.1;ID=cds-XP_014605537.1;Dbxref=GeneID:106787588%2CGenbank:XP_014605537.1;Parent=rna-XM_014750051.1
NW_014569654.1	Gnomon	CDS	244354	244434	.	-	0	Name=XP_014605537.1;ID=cds-XP_014605537.1;Dbxref=GeneID:106787588%2CGenbank:XP_014605537.1;Parent=rna-XM_014750051.1
NW_014569654.1	Gnomon	mRNA	242548	323700	.	-	.	Name=XM_014750042.1;ID=rna-XM_014750042.1;Dbxref=GeneID:106787588%2CGenbank:XM_014750042.1;Parent=gene-LOC106787588
NW_014569654.1	Gnomon	exon	278379	278531	.	-	.	ID=exon-XM_014750072.1-9;Dbxref=GeneID:106787588%2CGenbank:XM_014750072.1;Parent=rna-XM_014750072.1
NW_014569654.1	Gnomon	exon	283589	283699	.	-	.	ID=exon-XM_014750072.1-7;Dbxref=GeneID:106787588%2CGenbank:XM_014750072.1;Parent=rna-XM_014750072.1
NW_014569654.1	Gnomon	exon	281019	281124	.	-	.	ID=exon-XM_014750072.1-8;Dbxref=GeneID:106787588%2CGenbank:XM_014750072.1;Parent=rna-XM_014750072.1
NW_014569654.1	Gnomon	exon	311222	311389	.	-	.	ID=exon-XM_014750072.1-5;Dbxref=GeneID:106787588%2CGenbank:XM_014750072.1;Parent=rna-XM_014750072.1
NW_014569654.1	Gnomon	exon	291226	291317	.	-	.	ID=exon-XM_014750072.1-6;Dbxref=GeneID:106787588%2CGenbank:XM_014750072.1;Parent=rna-XM_014750072.1
NW_014569654.1	Gnomon	exon	312197	312293	.	-	.	ID=exon-XM_014750072.1-3;Dbxref=GeneID:106787588%2CGenbank:XM_014750072.1;Parent=rna-XM_014750072.1
NW_014569654.1	Gnomon	exon	311772	312035	.	-	.	ID=exon-XM_014750072.1-4;Dbxref=GeneID:106787588%2CGenbank:XM_014750072.1;Parent=rna-XM_014750072.1
NW_014569654.1	Gnomon	exon	321673	323700	.	-	.	ID=exon-XM_014750072.1-1;Dbxref=GeneID:106787588%2CGenbank:XM_014750072.1;Parent=rna-XM_014750072.1
NW_014569654.1	Gnomon	exon	312701	312762	.	-	.	ID=exon-XM_014750072.1-2;Dbxref=GeneID:106787588%2CGenbank:XM_014750072.1;Parent=rna-XM_014750072.1
NW_014569654.1	Gnomon	mRNA	242548	323700	.	-	.	Name=XM_014750045.1;ID=rna-XM_014750045.1;Dbxref=GeneID:106787588%2CGenbank:XM_014750045.1;Parent=gene-LOC106787588
NW_014569654.1	Gnomon	CDS	321673	321978	.	-	0	Name=XP_014605534.1;ID=cds-XP_014605534.1;Dbxref=GeneID:106787588%2CGenbank:XP_014605534.1;Parent=rna-XM_014750048.1
NW_014569654.1	Gnomon	CDS	312701	312762	.	-	0	Name=XP_014605534.1;ID=cds-XP_014605534.1;Dbxref=GeneID:106787588%2CGenbank:XP_014605534.1;Parent=rna-XM_014750048.1
NW_014569654.1	Gnomon	CDS	312197	312293	.	-	0	Name=XP_014605534.1;ID=cds-XP_014605534.1;Dbxref=GeneID:106787588%2CGenbank:XP_014605534.1;Parent=rna-XM_014750048.1
NW_014569654.1	Gnomon	CDS	311772	312035	.	-	0	Name=XP_014605534.1;ID=cds-XP_014605534.1;Dbxref=GeneID:106787588%2CGenbank:XP_014605534.1;Parent=rna-XM_014750048.1
NW_014569654.1	Gnomon	CDS	311222	311389	.	-	0	Name=XP_014605534.1;ID=cds-XP_014605534.1;Dbxref=GeneID:106787588%2CGenbank:XP_014605534.1;Parent=rna-XM_014750048.1
NW_014569654.1	Gnomon	CDS	291226	291317	.	-	0	Name=XP_014605534.1;ID=cds-XP_014605534.1;Dbxref=GeneID:106787588%2CGenbank:XP_014605534.1;Parent=rna-XM_014750048.1
NW_014569654.1	Gnomon	CDS	283589	283699	.	-	0	Name=XP_014605534.1;ID=cds-XP_014605534.1;Dbxref=GeneID:106787588%2CGenbank:XP_014605534.1;Parent=rna-XM_014750048.1
NW_014569654.1	Gnomon	CDS	281019	281124	.	-	0	Name=XP_014605534.1;ID=cds-XP_014605534.1;Dbxref=GeneID:106787588%2CGenbank:XP_014605534.1;Parent=rna-XM_014750048.1
NW_014569654.1	Gnomon	CDS	278379	278531	.	-	0	Name=XP_014605534.1;ID=cds-XP_014605534.1;Dbxref=GeneID:106787588%2CGenbank:XP_014605534.1;Parent=rna-XM_014750048.1
NW_014569654.1	Gnomon	CDS	277862	278017	.	-	0	Name=XP_014605534.1;ID=cds-XP_014605534.1;Dbxref=GeneID:106787588%2CGenbank:XP_014605534.1;Parent=rna-XM_014750048.1
NW_014569654.1	Gnomon	CDS	276888	277024	.	-	0	Name=XP_014605534.1;ID=cds-XP_014605534.1;Dbxref=GeneID:106787588%2CGenbank:XP_014605534.1;Parent=rna-XM_014750048.1
NW_014569654.1	Gnomon	CDS	264490	264645	.	-	0	Name=XP_014605534.1;ID=cds-XP_014605534.1;Dbxref=GeneID:106787588%2CGenbank:XP_014605534.1;Parent=rna-XM_014750048.1
NW_014569654.1	Gnomon	CDS	264217	264293	.	-	0	Name=XP_014605534.1;ID=cds-XP_014605534.1;Dbxref=GeneID:106787588%2CGenbank:XP_014605534.1;Parent=rna-XM_014750048.1
NW_014569654.1	Gnomon	CDS	263141	263176	.	-	0	Name=XP_014605534.1;ID=cds-XP_014605534.1;Dbxref=GeneID:106787588%2CGenbank:XP_014605534.1;Parent=rna-XM_014750048.1
NW_014569654.1	Gnomon	CDS	260265	260333	.	-	0	Name=XP_014605534.1;ID=cds-XP_014605534.1;Dbxref=GeneID:106787588%2CGenbank:XP_014605534.1;Parent=rna-XM_014750048.1
NW_014569654.1	Gnomon	CDS	256955	257005	.	-	0	Name=XP_014605534.1;ID=cds-XP_014605534.1;Dbxref=GeneID:106787588%2CGenbank:XP_014605534.1;Parent=rna-XM_014750048.1
NW_014569654.1	Gnomon	CDS	253563	253583	.	-	0	Name=XP_014605534.1;ID=cds-XP_014605534.1;Dbxref=GeneID:106787588%2CGenbank:XP_014605534.1;Parent=rna-XM_014750048.1
NW_014569654.1	Gnomon	CDS	250426	250488	.	-	0	Name=XP_014605534.1;ID=cds-XP_014605534.1;Dbxref=GeneID:106787588%2CGenbank:XP_014605534.1;Parent=rna-XM_014750048.1
NW_014569654.1	Gnomon	CDS	248737	248769	.	-	0	Name=XP_014605534.1;ID=cds-XP_014605534.1;Dbxref=GeneID:106787588%2CGenbank:XP_014605534.1;Parent=rna-XM_014750048.1
NW_014569654.1	Gnomon	CDS	248394	248526	.	-	0	Name=XP_014605534.1;ID=cds-XP_014605534.1;Dbxref=GeneID:106787588%2CGenbank:XP_014605534.1;Parent=rna-XM_014750048.1
NW_014569654.1	Gnomon	CDS	248241	248300	.	-	0	Name=XP_014605534.1;ID=cds-XP_014605534.1;Dbxref=GeneID:106787588%2CGenbank:XP_014605534.1;Parent=rna-XM_014750048.1
NW_014569654.1	Gnomon	CDS	247714	248110	.	-	0	Name=XP_014605534.1;ID=cds-XP_014605534.1;Dbxref=GeneID:106787588%2CGenbank:XP_014605534.1;Parent=rna-XM_014750048.1
NW_014569654.1	Gnomon	CDS	247214	247397	.	-	0	Name=XP_014605534.1;ID=cds-XP_014605534.1;Dbxref=GeneID:106787588%2CGenbank:XP_014605534.1;Parent=rna-XM_014750048.1
NW_014569654.1	Gnomon	CDS	246848	246943	.	-	0	Name=XP_014605534.1;ID=cds-XP_014605534.1;Dbxref=GeneID:106787588%2CGenbank:XP_014605534.1;Parent=rna-XM_014750048.1
NW_014569654.1	Gnomon	CDS	246550	246686	.	-	0	Name=XP_014605534.1;ID=cds-XP_014605534.1;Dbxref=GeneID:106787588%2CGenbank:XP_014605534.1;Parent=rna-XM_014750048.1
NW_014569654.1	Gnomon	CDS	246352	246464	.	-	0	Name=XP_014605534.1;ID=cds-XP_014605534.1;Dbxref=GeneID:106787588%2CGenbank:XP_014605534.1;Parent=rna-XM_014750048.1
NW_014569654.1	Gnomon	CDS	246044	246199	.	-	0	Name=XP_014605534.1;ID=cds-XP_014605534.1;Dbxref=GeneID:106787588%2CGenbank:XP_014605534.1;Parent=rna-XM_014750048.1
NW_014569654.1	Gnomon	CDS	245056	245149	.	-	0	Name=XP_014605534.1;ID=cds-XP_014605534.1;Dbxref=GeneID:106787588%2CGenbank:XP_014605534.1;Parent=rna-XM_014750048.1
NW_014569654.1	Gnomon	CDS	244354	244434	.	-	0	Name=XP_014605534.1;ID=cds-XP_014605534.1;Dbxref=GeneID:106787588%2CGenbank:XP_014605534.1;Parent=rna-XM_014750048.1
NW_014569654.1	Gnomon	exon	250426	250488	.	-	.	ID=exon-XM_014750047.1-18;Dbxref=GeneID:106787588%2CGenbank:XM_014750047.1;Parent=rna-XM_014750047.1
NW_014569654.1	Gnomon	exon	248737	248769	.	-	.	ID=exon-XM_014750047.1-19;Dbxref=GeneID:106787588%2CGenbank:XM_014750047.1;Parent=rna-XM_014750047.1
NW_014569654.1	Gnomon	exon	256955	257005	.	-	.	ID=exon-XM_014750047.1-16;Dbxref=GeneID:106787588%2CGenbank:XM_014750047.1;Parent=rna-XM_014750047.1
NW_014569654.1	Gnomon	exon	253563	253583	.	-	.	ID=exon-XM_014750047.1-17;Dbxref=GeneID:106787588%2CGenbank:XM_014750047.1;Parent=rna-XM_014750047.1
NW_014569654.1	Gnomon	exon	263141	263176	.	-	.	ID=exon-XM_014750047.1-14;Dbxref=GeneID:106787588%2CGenbank:XM_014750047.1;Parent=rna-XM_014750047.1
NW_014569654.1	Gnomon	exon	260265	260333	.	-	.	ID=exon-XM_014750047.1-15;Dbxref=GeneID:106787588%2CGenbank:XM_014750047.1;Parent=rna-XM_014750047.1
NW_014569654.1	Gnomon	exon	264490	264645	.	-	.	ID=exon-XM_014750047.1-12;Dbxref=GeneID:106787588%2CGenbank:XM_014750047.1;Parent=rna-XM_014750047.1
NW_014569654.1	Gnomon	exon	264217	264293	.	-	.	ID=exon-XM_014750047.1-13;Dbxref=GeneID:106787588%2CGenbank:XM_014750047.1;Parent=rna-XM_014750047.1
NW_014569654.1	Gnomon	exon	277862	278017	.	-	.	ID=exon-XM_014750047.1-10;Dbxref=GeneID:106787588%2CGenbank:XM_014750047.1;Parent=rna-XM_014750047.1
NW_014569654.1	Gnomon	exon	276888	277024	.	-	.	ID=exon-XM_014750047.1-11;Dbxref=GeneID:106787588%2CGenbank:XM_014750047.1;Parent=rna-XM_014750047.1
NW_014569654.1	Gnomon	exon	242548	244434	.	-	.	ID=exon-XM_014750047.1-29;Dbxref=GeneID:106787588%2CGenbank:XM_014750047.1;Parent=rna-XM_014750047.1
NW_014569654.1	Gnomon	exon	246038	246199	.	-	.	ID=exon-XM_014750047.1-27;Dbxref=GeneID:106787588%2CGenbank:XM_014750047.1;Parent=rna-XM_014750047.1
NW_014569654.1	Gnomon	exon	245056	245149	.	-	.	ID=exon-XM_014750047.1-28;Dbxref=GeneID:106787588%2CGenbank:XM_014750047.1;Parent=rna-XM_014750047.1
NW_014569654.1	Gnomon	exon	246550	246686	.	-	.	ID=exon-XM_014750047.1-25;Dbxref=GeneID:106787588%2CGenbank:XM_014750047.1;Parent=rna-XM_014750047.1
NW_014569654.1	Gnomon	exon	246352	246464	.	-	.	ID=exon-XM_014750047.1-26;Dbxref=GeneID:106787588%2CGenbank:XM_014750047.1;Parent=rna-XM_014750047.1
NW_014569654.1	Gnomon	exon	247214	247397	.	-	.	ID=exon-XM_014750047.1-23;Dbxref=GeneID:106787588%2CGenbank:XM_014750047.1;Parent=rna-XM_014750047.1
NW_014569654.1	Gnomon	exon	246848	246943	.	-	.	ID=exon-XM_014750047.1-24;Dbxref=GeneID:106787588%2CGenbank:XM_014750047.1;Parent=rna-XM_014750047.1
NW_014569654.1	Gnomon	exon	248241	248300	.	-	.	ID=exon-XM_014750047.1-21;Dbxref=GeneID:106787588%2CGenbank:XM_014750047.1;Parent=rna-XM_014750047.1
NW_014569654.1	Gnomon	exon	247714	248110	.	-	.	ID=exon-XM_014750047.1-22;Dbxref=GeneID:106787588%2CGenbank:XM_014750047.1;Parent=rna-XM_014750047.1
NW_014569654.1	Gnomon	exon	248394	248526	.	-	.	ID=exon-XM_014750047.1-20;Dbxref=GeneID:106787588%2CGenbank:XM_014750047.1;Parent=rna-XM_014750047.1
NW_014569654.1	Gnomon	mRNA	242548	323700	.	-	.	Name=XM_014750044.1;ID=rna-XM_014750044.1;Dbxref=GeneID:106787588%2CGenbank:XM_014750044.1;Parent=gene-LOC106787588
NW_014569654.1	Gnomon	CDS	321673	321978	.	-	0	Name=XP_014605535.1;ID=cds-XP_014605535.1;Dbxref=GeneID:106787588%2CGenbank:XP_014605535.1;Parent=rna-XM_014750049.1
NW_014569654.1	Gnomon	CDS	312701	312762	.	-	0	Name=XP_014605535.1;ID=cds-XP_014605535.1;Dbxref=GeneID:106787588%2CGenbank:XP_014605535.1;Parent=rna-XM_014750049.1
NW_014569654.1	Gnomon	CDS	312197	312293	.	-	0	Name=XP_014605535.1;ID=cds-XP_014605535.1;Dbxref=GeneID:106787588%2CGenbank:XP_014605535.1;Parent=rna-XM_014750049.1
NW_014569654.1	Gnomon	CDS	311772	312035	.	-	0	Name=XP_014605535.1;ID=cds-XP_014605535.1;Dbxref=GeneID:106787588%2CGenbank:XP_014605535.1;Parent=rna-XM_014750049.1
NW_014569654.1	Gnomon	CDS	311222	311389	.	-	0	Name=XP_014605535.1;ID=cds-XP_014605535.1;Dbxref=GeneID:106787588%2CGenbank:XP_014605535.1;Parent=rna-XM_014750049.1
NW_014569654.1	Gnomon	CDS	291226	291317	.	-	0	Name=XP_014605535.1;ID=cds-XP_014605535.1;Dbxref=GeneID:106787588%2CGenbank:XP_014605535.1;Parent=rna-XM_014750049.1
NW_014569654.1	Gnomon	CDS	283589	283699	.	-	0	Name=XP_014605535.1;ID=cds-XP_014605535.1;Dbxref=GeneID:106787588%2CGenbank:XP_014605535.1;Parent=rna-XM_014750049.1
NW_014569654.1	Gnomon	CDS	281019	281124	.	-	0	Name=XP_014605535.1;ID=cds-XP_014605535.1;Dbxref=GeneID:106787588%2CGenbank:XP_014605535.1;Parent=rna-XM_014750049.1
NW_014569654.1	Gnomon	CDS	278379	278531	.	-	0	Name=XP_014605535.1;ID=cds-XP_014605535.1;Dbxref=GeneID:106787588%2CGenbank:XP_014605535.1;Parent=rna-XM_014750049.1
NW_014569654.1	Gnomon	CDS	277862	278017	.	-	0	Name=XP_014605535.1;ID=cds-XP_014605535.1;Dbxref=GeneID:106787588%2CGenbank:XP_014605535.1;Parent=rna-XM_014750049.1
NW_014569654.1	Gnomon	CDS	276888	277024	.	-	0	Name=XP_014605535.1;ID=cds-XP_014605535.1;Dbxref=GeneID:106787588%2CGenbank:XP_014605535.1;Parent=rna-XM_014750049.1
NW_014569654.1	Gnomon	CDS	264490	264645	.	-	0	Name=XP_014605535.1;ID=cds-XP_014605535.1;Dbxref=GeneID:106787588%2CGenbank:XP_014605535.1;Parent=rna-XM_014750049.1
NW_014569654.1	Gnomon	CDS	264217	264293	.	-	0	Name=XP_014605535.1;ID=cds-XP_014605535.1;Dbxref=GeneID:106787588%2CGenbank:XP_014605535.1;Parent=rna-XM_014750049.1
NW_014569654.1	Gnomon	CDS	263141	263176	.	-	0	Name=XP_014605535.1;ID=cds-XP_014605535.1;Dbxref=GeneID:106787588%2CGenbank:XP_014605535.1;Parent=rna-XM_014750049.1
NW_014569654.1	Gnomon	CDS	260265	260333	.	-	0	Name=XP_014605535.1;ID=cds-XP_014605535.1;Dbxref=GeneID:106787588%2CGenbank:XP_014605535.1;Parent=rna-XM_014750049.1
NW_014569654.1	Gnomon	CDS	256955	257005	.	-	0	Name=XP_014605535.1;ID=cds-XP_014605535.1;Dbxref=GeneID:106787588%2CGenbank:XP_014605535.1;Parent=rna-XM_014750049.1
NW_014569654.1	Gnomon	CDS	250426	250488	.	-	0	Name=XP_014605535.1;ID=cds-XP_014605535.1;Dbxref=GeneID:106787588%2CGenbank:XP_014605535.1;Parent=rna-XM_014750049.1
NW_014569654.1	Gnomon	CDS	248737	248769	.	-	0	Name=XP_014605535.1;ID=cds-XP_014605535.1;Dbxref=GeneID:106787588%2CGenbank:XP_014605535.1;Parent=rna-XM_014750049.1
NW_014569654.1	Gnomon	CDS	248394	248526	.	-	0	Name=XP_014605535.1;ID=cds-XP_014605535.1;Dbxref=GeneID:106787588%2CGenbank:XP_014605535.1;Parent=rna-XM_014750049.1
NW_014569654.1	Gnomon	CDS	248241	248300	.	-	0	Name=XP_014605535.1;ID=cds-XP_014605535.1;Dbxref=GeneID:106787588%2CGenbank:XP_014605535.1;Parent=rna-XM_014750049.1
NW_014569654.1	Gnomon	CDS	247714	248110	.	-	0	Name=XP_014605535.1;ID=cds-XP_014605535.1;Dbxref=GeneID:106787588%2CGenbank:XP_014605535.1;Parent=rna-XM_014750049.1
NW_014569654.1	Gnomon	CDS	247214	247397	.	-	0	Name=XP_014605535.1;ID=cds-XP_014605535.1;Dbxref=GeneID:106787588%2CGenbank:XP_014605535.1;Parent=rna-XM_014750049.1
NW_014569654.1	Gnomon	CDS	246848	246943	.	-	0	Name=XP_014605535.1;ID=cds-XP_014605535.1;Dbxref=GeneID:106787588%2CGenbank:XP_014605535.1;Parent=rna-XM_014750049.1
NW_014569654.1	Gnomon	CDS	246550	246686	.	-	0	Name=XP_014605535.1;ID=cds-XP_014605535.1;Dbxref=GeneID:106787588%2CGenbank:XP_014605535.1;Parent=rna-XM_014750049.1
NW_014569654.1	Gnomon	CDS	246352	246464	.	-	0	Name=XP_014605535.1;ID=cds-XP_014605535.1;Dbxref=GeneID:106787588%2CGenbank:XP_014605535.1;Parent=rna-XM_014750049.1
NW_014569654.1	Gnomon	CDS	246038	246199	.	-	0	Name=XP_014605535.1;ID=cds-XP_014605535.1;Dbxref=GeneID:106787588%2CGenbank:XP_014605535.1;Parent=rna-XM_014750049.1
NW_014569654.1	Gnomon	CDS	245056	245149	.	-	0	Name=XP_014605535.1;ID=cds-XP_014605535.1;Dbxref=GeneID:106787588%2CGenbank:XP_014605535.1;Parent=rna-XM_014750049.1
NW_014569654.1	Gnomon	CDS	244354	244434	.	-	0	Name=XP_014605535.1;ID=cds-XP_014605535.1;Dbxref=GeneID:106787588%2CGenbank:XP_014605535.1;Parent=rna-XM_014750049.1
NW_014569654.1	Gnomon	exon	264490	264645	.	-	.	ID=exon-XM_014750052.1-12;Dbxref=GeneID:106787588%2CGenbank:XM_014750052.1;Parent=rna-XM_014750052.1
NW_014569654.1	Gnomon	exon	264217	264293	.	-	.	ID=exon-XM_014750052.1-13;Dbxref=GeneID:106787588%2CGenbank:XM_014750052.1;Parent=rna-XM_014750052.1
NW_014569654.1	Gnomon	exon	263141	263176	.	-	.	ID=exon-XM_014750052.1-14;Dbxref=GeneID:106787588%2CGenbank:XM_014750052.1;Parent=rna-XM_014750052.1
NW_014569654.1	Gnomon	exon	260265	260333	.	-	.	ID=exon-XM_014750052.1-15;Dbxref=GeneID:106787588%2CGenbank:XM_014750052.1;Parent=rna-XM_014750052.1
NW_014569654.1	Gnomon	exon	277862	278017	.	-	.	ID=exon-XM_014750052.1-10;Dbxref=GeneID:106787588%2CGenbank:XM_014750052.1;Parent=rna-XM_014750052.1
NW_014569654.1	Gnomon	exon	272259	272371	.	-	.	ID=exon-XM_014750052.1-11;Dbxref=GeneID:106787588%2CGenbank:XM_014750052.1;Parent=rna-XM_014750052.1
NW_014569654.1	Gnomon	exon	256955	257005	.	-	.	ID=exon-XM_014750052.1-16;Dbxref=GeneID:106787588%2CGenbank:XM_014750052.1;Parent=rna-XM_014750052.1
NW_014569654.1	Gnomon	exon	253563	253583	.	-	.	ID=exon-XM_014750052.1-17;Dbxref=GeneID:106787588%2CGenbank:XM_014750052.1;Parent=rna-XM_014750052.1
NW_014569654.1	Gnomon	exon	250426	250488	.	-	.	ID=exon-XM_014750052.1-18;Dbxref=GeneID:106787588%2CGenbank:XM_014750052.1;Parent=rna-XM_014750052.1
NW_014569654.1	Gnomon	exon	248737	248769	.	-	.	ID=exon-XM_014750052.1-19;Dbxref=GeneID:106787588%2CGenbank:XM_014750052.1;Parent=rna-XM_014750052.1
NW_014569654.1	Gnomon	exon	281019	281124	.	-	.	ID=exon-XM_014750048.1-8;Dbxref=GeneID:106787588%2CGenbank:XM_014750048.1;Parent=rna-XM_014750048.1
NW_014569654.1	Gnomon	exon	278379	278531	.	-	.	ID=exon-XM_014750048.1-9;Dbxref=GeneID:106787588%2CGenbank:XM_014750048.1;Parent=rna-XM_014750048.1
NW_014569654.1	Gnomon	exon	311772	312035	.	-	.	ID=exon-XM_014750048.1-4;Dbxref=GeneID:106787588%2CGenbank:XM_014750048.1;Parent=rna-XM_014750048.1
NW_014569654.1	Gnomon	exon	311222	311389	.	-	.	ID=exon-XM_014750048.1-5;Dbxref=GeneID:106787588%2CGenbank:XM_014750048.1;Parent=rna-XM_014750048.1
NW_014569654.1	Gnomon	exon	291226	291317	.	-	.	ID=exon-XM_014750048.1-6;Dbxref=GeneID:106787588%2CGenbank:XM_014750048.1;Parent=rna-XM_014750048.1
NW_014569654.1	Gnomon	exon	283589	283699	.	-	.	ID=exon-XM_014750048.1-7;Dbxref=GeneID:106787588%2CGenbank:XM_014750048.1;Parent=rna-XM_014750048.1
NW_014569654.1	Gnomon	exon	321673	323700	.	-	.	ID=exon-XM_014750048.1-1;Dbxref=GeneID:106787588%2CGenbank:XM_014750048.1;Parent=rna-XM_014750048.1
NW_014569654.1	Gnomon	exon	312701	312762	.	-	.	ID=exon-XM_014750048.1-2;Dbxref=GeneID:106787588%2CGenbank:XM_014750048.1;Parent=rna-XM_014750048.1
NW_014569654.1	Gnomon	exon	312197	312293	.	-	.	ID=exon-XM_014750048.1-3;Dbxref=GeneID:106787588%2CGenbank:XM_014750048.1;Parent=rna-XM_014750048.1
NW_014569654.1	Gnomon	CDS	321673	321978	.	-	0	Name=XP_014605576.1;ID=cds-XP_014605576.1;Dbxref=GeneID:106787588%2CGenbank:XP_014605576.1;Parent=rna-XM_014750090.1
NW_014569654.1	Gnomon	CDS	312701	312762	.	-	0	Name=XP_014605576.1;ID=cds-XP_014605576.1;Dbxref=GeneID:106787588%2CGenbank:XP_014605576.1;Parent=rna-XM_014750090.1
NW_014569654.1	Gnomon	CDS	312197	312293	.	-	0	Name=XP_014605576.1;ID=cds-XP_014605576.1;Dbxref=GeneID:106787588%2CGenbank:XP_014605576.1;Parent=rna-XM_014750090.1
NW_014569654.1	Gnomon	CDS	311772	312035	.	-	0	Name=XP_014605576.1;ID=cds-XP_014605576.1;Dbxref=GeneID:106787588%2CGenbank:XP_014605576.1;Parent=rna-XM_014750090.1
NW_014569654.1	Gnomon	CDS	311222	311389	.	-	0	Name=XP_014605576.1;ID=cds-XP_014605576.1;Dbxref=GeneID:106787588%2CGenbank:XP_014605576.1;Parent=rna-XM_014750090.1
NW_014569654.1	Gnomon	CDS	303462	303553	.	-	0	Name=XP_014605576.1;ID=cds-XP_014605576.1;Dbxref=GeneID:106787588%2CGenbank:XP_014605576.1;Parent=rna-XM_014750090.1
NW_014569654.1	Gnomon	CDS	283589	283699	.	-	0	Name=XP_014605576.1;ID=cds-XP_014605576.1;Dbxref=GeneID:106787588%2CGenbank:XP_014605576.1;Parent=rna-XM_014750090.1
NW_014569654.1	Gnomon	CDS	281019	281124	.	-	0	Name=XP_014605576.1;ID=cds-XP_014605576.1;Dbxref=GeneID:106787588%2CGenbank:XP_014605576.1;Parent=rna-XM_014750090.1
NW_014569654.1	Gnomon	CDS	278379	278531	.	-	0	Name=XP_014605576.1;ID=cds-XP_014605576.1;Dbxref=GeneID:106787588%2CGenbank:XP_014605576.1;Parent=rna-XM_014750090.1
NW_014569654.1	Gnomon	CDS	277862	278017	.	-	0	Name=XP_014605576.1;ID=cds-XP_014605576.1;Dbxref=GeneID:106787588%2CGenbank:XP_014605576.1;Parent=rna-XM_014750090.1
NW_014569654.1	Gnomon	CDS	272259	272371	.	-	0	Name=XP_014605576.1;ID=cds-XP_014605576.1;Dbxref=GeneID:106787588%2CGenbank:XP_014605576.1;Parent=rna-XM_014750090.1
NW_014569654.1	Gnomon	CDS	264490	264645	.	-	0	Name=XP_014605576.1;ID=cds-XP_014605576.1;Dbxref=GeneID:106787588%2CGenbank:XP_014605576.1;Parent=rna-XM_014750090.1
NW_014569654.1	Gnomon	CDS	264217	264293	.	-	0	Name=XP_014605576.1;ID=cds-XP_014605576.1;Dbxref=GeneID:106787588%2CGenbank:XP_014605576.1;Parent=rna-XM_014750090.1
NW_014569654.1	Gnomon	CDS	256955	257005	.	-	0	Name=XP_014605576.1;ID=cds-XP_014605576.1;Dbxref=GeneID:106787588%2CGenbank:XP_014605576.1;Parent=rna-XM_014750090.1
NW_014569654.1	Gnomon	CDS	253563	253583	.	-	0	Name=XP_014605576.1;ID=cds-XP_014605576.1;Dbxref=GeneID:106787588%2CGenbank:XP_014605576.1;Parent=rna-XM_014750090.1
NW_014569654.1	Gnomon	CDS	250426	250488	.	-	0	Name=XP_014605576.1;ID=cds-XP_014605576.1;Dbxref=GeneID:106787588%2CGenbank:XP_014605576.1;Parent=rna-XM_014750090.1
NW_014569654.1	Gnomon	CDS	248737	248769	.	-	0	Name=XP_014605576.1;ID=cds-XP_014605576.1;Dbxref=GeneID:106787588%2CGenbank:XP_014605576.1;Parent=rna-XM_014750090.1
NW_014569654.1	Gnomon	CDS	248394	248526	.	-	0	Name=XP_014605576.1;ID=cds-XP_014605576.1;Dbxref=GeneID:106787588%2CGenbank:XP_014605576.1;Parent=rna-XM_014750090.1
NW_014569654.1	Gnomon	CDS	248241	248300	.	-	0	Name=XP_014605576.1;ID=cds-XP_014605576.1;Dbxref=GeneID:106787588%2CGenbank:XP_014605576.1;Parent=rna-XM_014750090.1
NW_014569654.1	Gnomon	CDS	247714	248110	.	-	0	Name=XP_014605576.1;ID=cds-XP_014605576.1;Dbxref=GeneID:106787588%2CGenbank:XP_014605576.1;Parent=rna-XM_014750090.1
NW_014569654.1	Gnomon	CDS	247214	247397	.	-	0	Name=XP_014605576.1;ID=cds-XP_014605576.1;Dbxref=GeneID:106787588%2CGenbank:XP_014605576.1;Parent=rna-XM_014750090.1
NW_014569654.1	Gnomon	CDS	246848	246943	.	-	0	Name=XP_014605576.1;ID=cds-XP_014605576.1;Dbxref=GeneID:106787588%2CGenbank:XP_014605576.1;Parent=rna-XM_014750090.1
NW_014569654.1	Gnomon	CDS	246550	246686	.	-	0	Name=XP_014605576.1;ID=cds-XP_014605576.1;Dbxref=GeneID:106787588%2CGenbank:XP_014605576.1;Parent=rna-XM_014750090.1
NW_014569654.1	Gnomon	CDS	246352	246464	.	-	0	Name=XP_014605576.1;ID=cds-XP_014605576.1;Dbxref=GeneID:106787588%2CGenbank:XP_014605576.1;Parent=rna-XM_014750090.1
NW_014569654.1	Gnomon	CDS	246044	246199	.	-	0	Name=XP_014605576.1;ID=cds-XP_014605576.1;Dbxref=GeneID:106787588%2CGenbank:XP_014605576.1;Parent=rna-XM_014750090.1
NW_014569654.1	Gnomon	CDS	245056	245149	.	-	0	Name=XP_014605576.1;ID=cds-XP_014605576.1;Dbxref=GeneID:106787588%2CGenbank:XP_014605576.1;Parent=rna-XM_014750090.1
NW_014569654.1	Gnomon	CDS	244354	244434	.	-	0	Name=XP_014605576.1;ID=cds-XP_014605576.1;Dbxref=GeneID:106787588%2CGenbank:XP_014605576.1;Parent=rna-XM_014750090.1
NW_014569654.1	Gnomon	exon	311772	312035	.	-	.	ID=exon-XM_014750093.1-4;Dbxref=GeneID:106787588%2CGenbank:XM_014750093.1;Parent=rna-XM_014750093.1
NW_014569654.1	Gnomon	exon	311222	311389	.	-	.	ID=exon-XM_014750093.1-5;Dbxref=GeneID:106787588%2CGenbank:XM_014750093.1;Parent=rna-XM_014750093.1
NW_014569654.1	Gnomon	exon	312701	312762	.	-	.	ID=exon-XM_014750093.1-2;Dbxref=GeneID:106787588%2CGenbank:XM_014750093.1;Parent=rna-XM_014750093.1
NW_014569654.1	Gnomon	exon	312197	312293	.	-	.	ID=exon-XM_014750093.1-3;Dbxref=GeneID:106787588%2CGenbank:XM_014750093.1;Parent=rna-XM_014750093.1
NW_014569654.1	Gnomon	exon	321673	323700	.	-	.	ID=exon-XM_014750093.1-1;Dbxref=GeneID:106787588%2CGenbank:XM_014750093.1;Parent=rna-XM_014750093.1
NW_014569654.1	Gnomon	exon	282355	282460	.	-	.	ID=exon-XM_014750093.1-8;Dbxref=GeneID:106787588%2CGenbank:XM_014750093.1;Parent=rna-XM_014750093.1
NW_014569654.1	Gnomon	exon	278379	278531	.	-	.	ID=exon-XM_014750093.1-9;Dbxref=GeneID:106787588%2CGenbank:XM_014750093.1;Parent=rna-XM_014750093.1
NW_014569654.1	Gnomon	exon	303462	303553	.	-	.	ID=exon-XM_014750093.1-6;Dbxref=GeneID:106787588%2CGenbank:XM_014750093.1;Parent=rna-XM_014750093.1
NW_014569654.1	Gnomon	exon	283589	283699	.	-	.	ID=exon-XM_014750093.1-7;Dbxref=GeneID:106787588%2CGenbank:XM_014750093.1;Parent=rna-XM_014750093.1
NW_014569654.1	Gnomon	lnc_RNA	418290	424804	.	+	.	Name=XR_001381804.1;ID=rna-XR_001381804.1;Dbxref=GeneID:106787592%2CGenbank:XR_001381804.1;Parent=gene-LOC106787592
NW_014569654.1	Gnomon	exon	247214	247397	.	-	.	ID=exon-XM_014750052.1-23;Dbxref=GeneID:106787588%2CGenbank:XM_014750052.1;Parent=rna-XM_014750052.1
NW_014569654.1	Gnomon	exon	246848	246943	.	-	.	ID=exon-XM_014750052.1-24;Dbxref=GeneID:106787588%2CGenbank:XM_014750052.1;Parent=rna-XM_014750052.1
NW_014569654.1	Gnomon	exon	246550	246686	.	-	.	ID=exon-XM_014750052.1-25;Dbxref=GeneID:106787588%2CGenbank:XM_014750052.1;Parent=rna-XM_014750052.1
NW_014569654.1	Gnomon	exon	246352	246464	.	-	.	ID=exon-XM_014750052.1-26;Dbxref=GeneID:106787588%2CGenbank:XM_014750052.1;Parent=rna-XM_014750052.1
NW_014569654.1	Gnomon	exon	248394	248526	.	-	.	ID=exon-XM_014750052.1-20;Dbxref=GeneID:106787588%2CGenbank:XM_014750052.1;Parent=rna-XM_014750052.1
NW_014569654.1	Gnomon	exon	248241	248300	.	-	.	ID=exon-XM_014750052.1-21;Dbxref=GeneID:106787588%2CGenbank:XM_014750052.1;Parent=rna-XM_014750052.1
NW_014569654.1	Gnomon	exon	247714	248110	.	-	.	ID=exon-XM_014750052.1-22;Dbxref=GeneID:106787588%2CGenbank:XM_014750052.1;Parent=rna-XM_014750052.1
NW_014569654.1	Gnomon	exon	246038	246199	.	-	.	ID=exon-XM_014750052.1-27;Dbxref=GeneID:106787588%2CGenbank:XM_014750052.1;Parent=rna-XM_014750052.1
NW_014569654.1	Gnomon	exon	245056	245149	.	-	.	ID=exon-XM_014750052.1-28;Dbxref=GeneID:106787588%2CGenbank:XM_014750052.1;Parent=rna-XM_014750052.1
NW_014569654.1	Gnomon	exon	242548	244434	.	-	.	ID=exon-XM_014750052.1-29;Dbxref=GeneID:106787588%2CGenbank:XM_014750052.1;Parent=rna-XM_014750052.1
NW_014569654.1	Gnomon	CDS	321673	321978	.	-	0	Name=XP_014605577.1;ID=cds-XP_014605577.1;Dbxref=GeneID:106787588%2CGenbank:XP_014605577.1;Parent=rna-XM_014750091.1
NW_014569654.1	Gnomon	CDS	312701	312762	.	-	0	Name=XP_014605577.1;ID=cds-XP_014605577.1;Dbxref=GeneID:106787588%2CGenbank:XP_014605577.1;Parent=rna-XM_014750091.1
NW_014569654.1	Gnomon	CDS	312197	312293	.	-	0	Name=XP_014605577.1;ID=cds-XP_014605577.1;Dbxref=GeneID:106787588%2CGenbank:XP_014605577.1;Parent=rna-XM_014750091.1
NW_014569654.1	Gnomon	CDS	311772	312035	.	-	0	Name=XP_014605577.1;ID=cds-XP_014605577.1;Dbxref=GeneID:106787588%2CGenbank:XP_014605577.1;Parent=rna-XM_014750091.1
NW_014569654.1	Gnomon	CDS	311222	311389	.	-	0	Name=XP_014605577.1;ID=cds-XP_014605577.1;Dbxref=GeneID:106787588%2CGenbank:XP_014605577.1;Parent=rna-XM_014750091.1
NW_014569654.1	Gnomon	CDS	303462	303553	.	-	0	Name=XP_014605577.1;ID=cds-XP_014605577.1;Dbxref=GeneID:106787588%2CGenbank:XP_014605577.1;Parent=rna-XM_014750091.1
NW_014569654.1	Gnomon	CDS	283589	283699	.	-	0	Name=XP_014605577.1;ID=cds-XP_014605577.1;Dbxref=GeneID:106787588%2CGenbank:XP_014605577.1;Parent=rna-XM_014750091.1
NW_014569654.1	Gnomon	CDS	281019	281124	.	-	0	Name=XP_014605577.1;ID=cds-XP_014605577.1;Dbxref=GeneID:106787588%2CGenbank:XP_014605577.1;Parent=rna-XM_014750091.1
NW_014569654.1	Gnomon	CDS	278379	278531	.	-	0	Name=XP_014605577.1;ID=cds-XP_014605577.1;Dbxref=GeneID:106787588%2CGenbank:XP_014605577.1;Parent=rna-XM_014750091.1
NW_014569654.1	Gnomon	CDS	277862	278017	.	-	0	Name=XP_014605577.1;ID=cds-XP_014605577.1;Dbxref=GeneID:106787588%2CGenbank:XP_014605577.1;Parent=rna-XM_014750091.1
NW_014569654.1	Gnomon	CDS	276888	277024	.	-	0	Name=XP_014605577.1;ID=cds-XP_014605577.1;Dbxref=GeneID:106787588%2CGenbank:XP_014605577.1;Parent=rna-XM_014750091.1
NW_014569654.1	Gnomon	CDS	264490	264645	.	-	0	Name=XP_014605577.1;ID=cds-XP_014605577.1;Dbxref=GeneID:106787588%2CGenbank:XP_014605577.1;Parent=rna-XM_014750091.1
NW_014569654.1	Gnomon	CDS	264217	264293	.	-	0	Name=XP_014605577.1;ID=cds-XP_014605577.1;Dbxref=GeneID:106787588%2CGenbank:XP_014605577.1;Parent=rna-XM_014750091.1
NW_014569654.1	Gnomon	CDS	256955	257005	.	-	0	Name=XP_014605577.1;ID=cds-XP_014605577.1;Dbxref=GeneID:106787588%2CGenbank:XP_014605577.1;Parent=rna-XM_014750091.1
NW_014569654.1	Gnomon	CDS	248737	248769	.	-	0	Name=XP_014605577.1;ID=cds-XP_014605577.1;Dbxref=GeneID:106787588%2CGenbank:XP_014605577.1;Parent=rna-XM_014750091.1
NW_014569654.1	Gnomon	CDS	248394	248526	.	-	0	Name=XP_014605577.1;ID=cds-XP_014605577.1;Dbxref=GeneID:106787588%2CGenbank:XP_014605577.1;Parent=rna-XM_014750091.1
NW_014569654.1	Gnomon	CDS	248241	248300	.	-	0	Name=XP_014605577.1;ID=cds-XP_014605577.1;Dbxref=GeneID:106787588%2CGenbank:XP_014605577.1;Parent=rna-XM_014750091.1
NW_014569654.1	Gnomon	CDS	247714	248110	.	-	0	Name=XP_014605577.1;ID=cds-XP_014605577.1;Dbxref=GeneID:106787588%2CGenbank:XP_014605577.1;Parent=rna-XM_014750091.1
NW_014569654.1	Gnomon	CDS	247214	247397	.	-	0	Name=XP_014605577.1;ID=cds-XP_014605577.1;Dbxref=GeneID:106787588%2CGenbank:XP_014605577.1;Parent=rna-XM_014750091.1
NW_014569654.1	Gnomon	CDS	246848	246943	.	-	0	Name=XP_014605577.1;ID=cds-XP_014605577.1;Dbxref=GeneID:106787588%2CGenbank:XP_014605577.1;Parent=rna-XM_014750091.1
NW_014569654.1	Gnomon	CDS	246550	246686	.	-	0	Name=XP_014605577.1;ID=cds-XP_014605577.1;Dbxref=GeneID:106787588%2CGenbank:XP_014605577.1;Parent=rna-XM_014750091.1
NW_014569654.1	Gnomon	CDS	246352	246464	.	-	0	Name=XP_014605577.1;ID=cds-XP_014605577.1;Dbxref=GeneID:106787588%2CGenbank:XP_014605577.1;Parent=rna-XM_014750091.1
NW_014569654.1	Gnomon	CDS	246044	246199	.	-	0	Name=XP_014605577.1;ID=cds-XP_014605577.1;Dbxref=GeneID:106787588%2CGenbank:XP_014605577.1;Parent=rna-XM_014750091.1
NW_014569654.1	Gnomon	CDS	245056	245149	.	-	0	Name=XP_014605577.1;ID=cds-XP_014605577.1;Dbxref=GeneID:106787588%2CGenbank:XP_014605577.1;Parent=rna-XM_014750091.1
NW_014569654.1	Gnomon	CDS	244354	244434	.	-	0	Name=XP_014605577.1;ID=cds-XP_014605577.1;Dbxref=GeneID:106787588%2CGenbank:XP_014605577.1;Parent=rna-XM_014750091.1
NW_014569654.1	Gnomon	mRNA	346437	483450	.	-	.	Name=XM_014750100.1;ID=rna-XM_014750100.1;Dbxref=GeneID:106787590%2CGenbank:XM_014750100.1;Parent=gene-LOC106787590
NW_014569654.1	Gnomon	CDS	321673	321978	.	-	0	Name=XP_014605574.1;ID=cds-XP_014605574.1;Dbxref=GeneID:106787588%2CGenbank:XP_014605574.1;Parent=rna-XM_014750088.1
NW_014569654.1	Gnomon	CDS	312701	312762	.	-	0	Name=XP_014605574.1;ID=cds-XP_014605574.1;Dbxref=GeneID:106787588%2CGenbank:XP_014605574.1;Parent=rna-XM_014750088.1
NW_014569654.1	Gnomon	CDS	312197	312293	.	-	0	Name=XP_014605574.1;ID=cds-XP_014605574.1;Dbxref=GeneID:106787588%2CGenbank:XP_014605574.1;Parent=rna-XM_014750088.1
NW_014569654.1	Gnomon	CDS	311772	312035	.	-	0	Name=XP_014605574.1;ID=cds-XP_014605574.1;Dbxref=GeneID:106787588%2CGenbank:XP_014605574.1;Parent=rna-XM_014750088.1
NW_014569654.1	Gnomon	CDS	311222	311389	.	-	0	Name=XP_014605574.1;ID=cds-XP_014605574.1;Dbxref=GeneID:106787588%2CGenbank:XP_014605574.1;Parent=rna-XM_014750088.1
NW_014569654.1	Gnomon	CDS	303462	303553	.	-	0	Name=XP_014605574.1;ID=cds-XP_014605574.1;Dbxref=GeneID:106787588%2CGenbank:XP_014605574.1;Parent=rna-XM_014750088.1
NW_014569654.1	Gnomon	CDS	283589	283699	.	-	0	Name=XP_014605574.1;ID=cds-XP_014605574.1;Dbxref=GeneID:106787588%2CGenbank:XP_014605574.1;Parent=rna-XM_014750088.1
NW_014569654.1	Gnomon	CDS	281019	281124	.	-	0	Name=XP_014605574.1;ID=cds-XP_014605574.1;Dbxref=GeneID:106787588%2CGenbank:XP_014605574.1;Parent=rna-XM_014750088.1
NW_014569654.1	Gnomon	CDS	278379	278531	.	-	0	Name=XP_014605574.1;ID=cds-XP_014605574.1;Dbxref=GeneID:106787588%2CGenbank:XP_014605574.1;Parent=rna-XM_014750088.1
NW_014569654.1	Gnomon	CDS	277862	278017	.	-	0	Name=XP_014605574.1;ID=cds-XP_014605574.1;Dbxref=GeneID:106787588%2CGenbank:XP_014605574.1;Parent=rna-XM_014750088.1
NW_014569654.1	Gnomon	CDS	276888	277024	.	-	0	Name=XP_014605574.1;ID=cds-XP_014605574.1;Dbxref=GeneID:106787588%2CGenbank:XP_014605574.1;Parent=rna-XM_014750088.1
NW_014569654.1	Gnomon	CDS	264490	264645	.	-	0	Name=XP_014605574.1;ID=cds-XP_014605574.1;Dbxref=GeneID:106787588%2CGenbank:XP_014605574.1;Parent=rna-XM_014750088.1
NW_014569654.1	Gnomon	CDS	264217	264293	.	-	0	Name=XP_014605574.1;ID=cds-XP_014605574.1;Dbxref=GeneID:106787588%2CGenbank:XP_014605574.1;Parent=rna-XM_014750088.1
NW_014569654.1	Gnomon	CDS	260265	260333	.	-	0	Name=XP_014605574.1;ID=cds-XP_014605574.1;Dbxref=GeneID:106787588%2CGenbank:XP_014605574.1;Parent=rna-XM_014750088.1
NW_014569654.1	Gnomon	CDS	248737	248769	.	-	0	Name=XP_014605574.1;ID=cds-XP_014605574.1;Dbxref=GeneID:106787588%2CGenbank:XP_014605574.1;Parent=rna-XM_014750088.1
NW_014569654.1	Gnomon	CDS	248394	248526	.	-	0	Name=XP_014605574.1;ID=cds-XP_014605574.1;Dbxref=GeneID:106787588%2CGenbank:XP_014605574.1;Parent=rna-XM_014750088.1
NW_014569654.1	Gnomon	CDS	248241	248300	.	-	0	Name=XP_014605574.1;ID=cds-XP_014605574.1;Dbxref=GeneID:106787588%2CGenbank:XP_014605574.1;Parent=rna-XM_014750088.1
NW_014569654.1	Gnomon	CDS	247714	248110	.	-	0	Name=XP_014605574.1;ID=cds-XP_014605574.1;Dbxref=GeneID:106787588%2CGenbank:XP_014605574.1;Parent=rna-XM_014750088.1
NW_014569654.1	Gnomon	CDS	247214	247397	.	-	0	Name=XP_014605574.1;ID=cds-XP_014605574.1;Dbxref=GeneID:106787588%2CGenbank:XP_014605574.1;Parent=rna-XM_014750088.1
NW_014569654.1	Gnomon	CDS	246848	246943	.	-	0	Name=XP_014605574.1;ID=cds-XP_014605574.1;Dbxref=GeneID:106787588%2CGenbank:XP_014605574.1;Parent=rna-XM_014750088.1
NW_014569654.1	Gnomon	CDS	246550	246686	.	-	0	Name=XP_014605574.1;ID=cds-XP_014605574.1;Dbxref=GeneID:106787588%2CGenbank:XP_014605574.1;Parent=rna-XM_014750088.1
NW_014569654.1	Gnomon	CDS	246352	246464	.	-	0	Name=XP_014605574.1;ID=cds-XP_014605574.1;Dbxref=GeneID:106787588%2CGenbank:XP_014605574.1;Parent=rna-XM_014750088.1
NW_014569654.1	Gnomon	CDS	246044	246199	.	-	0	Name=XP_014605574.1;ID=cds-XP_014605574.1;Dbxref=GeneID:106787588%2CGenbank:XP_014605574.1;Parent=rna-XM_014750088.1
NW_014569654.1	Gnomon	CDS	245056	245149	.	-	0	Name=XP_014605574.1;ID=cds-XP_014605574.1;Dbxref=GeneID:106787588%2CGenbank:XP_014605574.1;Parent=rna-XM_014750088.1
NW_014569654.1	Gnomon	CDS	244354	244434	.	-	0	Name=XP_014605574.1;ID=cds-XP_014605574.1;Dbxref=GeneID:106787588%2CGenbank:XP_014605574.1;Parent=rna-XM_014750088.1
NW_014569654.1	Gnomon	exon	321673	323700	.	-	.	ID=exon-XM_014750070.1-1;Dbxref=GeneID:106787588%2CGenbank:XM_014750070.1;Parent=rna-XM_014750070.1
NW_014569654.1	Gnomon	exon	312701	312762	.	-	.	ID=exon-XM_014750070.1-2;Dbxref=GeneID:106787588%2CGenbank:XM_014750070.1;Parent=rna-XM_014750070.1
NW_014569654.1	Gnomon	exon	311222	311389	.	-	.	ID=exon-XM_014750070.1-5;Dbxref=GeneID:106787588%2CGenbank:XM_014750070.1;Parent=rna-XM_014750070.1
NW_014569654.1	Gnomon	exon	303462	303553	.	-	.	ID=exon-XM_014750070.1-6;Dbxref=GeneID:106787588%2CGenbank:XM_014750070.1;Parent=rna-XM_014750070.1
NW_014569654.1	Gnomon	exon	312197	312293	.	-	.	ID=exon-XM_014750070.1-3;Dbxref=GeneID:106787588%2CGenbank:XM_014750070.1;Parent=rna-XM_014750070.1
NW_014569654.1	Gnomon	exon	311772	312035	.	-	.	ID=exon-XM_014750070.1-4;Dbxref=GeneID:106787588%2CGenbank:XM_014750070.1;Parent=rna-XM_014750070.1
NW_014569654.1	Gnomon	exon	278379	278531	.	-	.	ID=exon-XM_014750070.1-9;Dbxref=GeneID:106787588%2CGenbank:XM_014750070.1;Parent=rna-XM_014750070.1
NW_014569654.1	Gnomon	exon	283589	283699	.	-	.	ID=exon-XM_014750070.1-7;Dbxref=GeneID:106787588%2CGenbank:XM_014750070.1;Parent=rna-XM_014750070.1
NW_014569654.1	Gnomon	exon	281019	281124	.	-	.	ID=exon-XM_014750070.1-8;Dbxref=GeneID:106787588%2CGenbank:XM_014750070.1;Parent=rna-XM_014750070.1
NW_014569654.1	Gnomon	mRNA	242548	323700	.	-	.	Name=XM_014750090.1;ID=rna-XM_014750090.1;Dbxref=GeneID:106787588%2CGenbank:XM_014750090.1;Parent=gene-LOC106787588
NW_014569654.1	Gnomon	exon	321673	323700	.	-	.	ID=exon-XM_014750069.1-1;Dbxref=GeneID:106787588%2CGenbank:XM_014750069.1;Parent=rna-XM_014750069.1
NW_014569654.1	Gnomon	exon	312701	312762	.	-	.	ID=exon-XM_014750069.1-2;Dbxref=GeneID:106787588%2CGenbank:XM_014750069.1;Parent=rna-XM_014750069.1
NW_014569654.1	Gnomon	exon	312197	312293	.	-	.	ID=exon-XM_014750069.1-3;Dbxref=GeneID:106787588%2CGenbank:XM_014750069.1;Parent=rna-XM_014750069.1
NW_014569654.1	Gnomon	exon	311772	312035	.	-	.	ID=exon-XM_014750069.1-4;Dbxref=GeneID:106787588%2CGenbank:XM_014750069.1;Parent=rna-XM_014750069.1
NW_014569654.1	Gnomon	exon	278379	278531	.	-	.	ID=exon-XM_014750069.1-9;Dbxref=GeneID:106787588%2CGenbank:XM_014750069.1;Parent=rna-XM_014750069.1
NW_014569654.1	Gnomon	exon	311222	311389	.	-	.	ID=exon-XM_014750069.1-5;Dbxref=GeneID:106787588%2CGenbank:XM_014750069.1;Parent=rna-XM_014750069.1
NW_014569654.1	Gnomon	exon	291226	291317	.	-	.	ID=exon-XM_014750069.1-6;Dbxref=GeneID:106787588%2CGenbank:XM_014750069.1;Parent=rna-XM_014750069.1
NW_014569654.1	Gnomon	exon	283589	283699	.	-	.	ID=exon-XM_014750069.1-7;Dbxref=GeneID:106787588%2CGenbank:XM_014750069.1;Parent=rna-XM_014750069.1
NW_014569654.1	Gnomon	exon	281019	281124	.	-	.	ID=exon-XM_014750069.1-8;Dbxref=GeneID:106787588%2CGenbank:XM_014750069.1;Parent=rna-XM_014750069.1
NW_014569654.1	Gnomon	CDS	321673	321978	.	-	0	Name=XP_014605575.1;ID=cds-XP_014605575.1;Dbxref=GeneID:106787588%2CGenbank:XP_014605575.1;Parent=rna-XM_014750089.1
NW_014569654.1	Gnomon	CDS	312701	312762	.	-	0	Name=XP_014605575.1;ID=cds-XP_014605575.1;Dbxref=GeneID:106787588%2CGenbank:XP_014605575.1;Parent=rna-XM_014750089.1
NW_014569654.1	Gnomon	CDS	312197	312293	.	-	0	Name=XP_014605575.1;ID=cds-XP_014605575.1;Dbxref=GeneID:106787588%2CGenbank:XP_014605575.1;Parent=rna-XM_014750089.1
NW_014569654.1	Gnomon	CDS	311772	312035	.	-	0	Name=XP_014605575.1;ID=cds-XP_014605575.1;Dbxref=GeneID:106787588%2CGenbank:XP_014605575.1;Parent=rna-XM_014750089.1
NW_014569654.1	Gnomon	CDS	311222	311389	.	-	0	Name=XP_014605575.1;ID=cds-XP_014605575.1;Dbxref=GeneID:106787588%2CGenbank:XP_014605575.1;Parent=rna-XM_014750089.1
NW_014569654.1	Gnomon	CDS	303462	303553	.	-	0	Name=XP_014605575.1;ID=cds-XP_014605575.1;Dbxref=GeneID:106787588%2CGenbank:XP_014605575.1;Parent=rna-XM_014750089.1
NW_014569654.1	Gnomon	CDS	283589	283699	.	-	0	Name=XP_014605575.1;ID=cds-XP_014605575.1;Dbxref=GeneID:106787588%2CGenbank:XP_014605575.1;Parent=rna-XM_014750089.1
NW_014569654.1	Gnomon	CDS	281019	281124	.	-	0	Name=XP_014605575.1;ID=cds-XP_014605575.1;Dbxref=GeneID:106787588%2CGenbank:XP_014605575.1;Parent=rna-XM_014750089.1
NW_014569654.1	Gnomon	CDS	278379	278531	.	-	0	Name=XP_014605575.1;ID=cds-XP_014605575.1;Dbxref=GeneID:106787588%2CGenbank:XP_014605575.1;Parent=rna-XM_014750089.1
NW_014569654.1	Gnomon	CDS	277862	278017	.	-	0	Name=XP_014605575.1;ID=cds-XP_014605575.1;Dbxref=GeneID:106787588%2CGenbank:XP_014605575.1;Parent=rna-XM_014750089.1
NW_014569654.1	Gnomon	CDS	276888	277024	.	-	0	Name=XP_014605575.1;ID=cds-XP_014605575.1;Dbxref=GeneID:106787588%2CGenbank:XP_014605575.1;Parent=rna-XM_014750089.1
NW_014569654.1	Gnomon	CDS	264490	264645	.	-	0	Name=XP_014605575.1;ID=cds-XP_014605575.1;Dbxref=GeneID:106787588%2CGenbank:XP_014605575.1;Parent=rna-XM_014750089.1
NW_014569654.1	Gnomon	CDS	264217	264293	.	-	0	Name=XP_014605575.1;ID=cds-XP_014605575.1;Dbxref=GeneID:106787588%2CGenbank:XP_014605575.1;Parent=rna-XM_014750089.1
NW_014569654.1	Gnomon	CDS	256955	257005	.	-	0	Name=XP_014605575.1;ID=cds-XP_014605575.1;Dbxref=GeneID:106787588%2CGenbank:XP_014605575.1;Parent=rna-XM_014750089.1
NW_014569654.1	Gnomon	CDS	253563	253583	.	-	0	Name=XP_014605575.1;ID=cds-XP_014605575.1;Dbxref=GeneID:106787588%2CGenbank:XP_014605575.1;Parent=rna-XM_014750089.1
NW_014569654.1	Gnomon	CDS	250426	250488	.	-	0	Name=XP_014605575.1;ID=cds-XP_014605575.1;Dbxref=GeneID:106787588%2CGenbank:XP_014605575.1;Parent=rna-XM_014750089.1
NW_014569654.1	Gnomon	CDS	248737	248769	.	-	0	Name=XP_014605575.1;ID=cds-XP_014605575.1;Dbxref=GeneID:106787588%2CGenbank:XP_014605575.1;Parent=rna-XM_014750089.1
NW_014569654.1	Gnomon	CDS	248394	248526	.	-	0	Name=XP_014605575.1;ID=cds-XP_014605575.1;Dbxref=GeneID:106787588%2CGenbank:XP_014605575.1;Parent=rna-XM_014750089.1
NW_014569654.1	Gnomon	CDS	248241	248300	.	-	0	Name=XP_014605575.1;ID=cds-XP_014605575.1;Dbxref=GeneID:106787588%2CGenbank:XP_014605575.1;Parent=rna-XM_014750089.1
NW_014569654.1	Gnomon	CDS	247714	248110	.	-	0	Name=XP_014605575.1;ID=cds-XP_014605575.1;Dbxref=GeneID:106787588%2CGenbank:XP_014605575.1;Parent=rna-XM_014750089.1
NW_014569654.1	Gnomon	CDS	247214	247397	.	-	0	Name=XP_014605575.1;ID=cds-XP_014605575.1;Dbxref=GeneID:106787588%2CGenbank:XP_014605575.1;Parent=rna-XM_014750089.1
NW_014569654.1	Gnomon	CDS	246848	246943	.	-	0	Name=XP_014605575.1;ID=cds-XP_014605575.1;Dbxref=GeneID:106787588%2CGenbank:XP_014605575.1;Parent=rna-XM_014750089.1
NW_014569654.1	Gnomon	CDS	246550	246686	.	-	0	Name=XP_014605575.1;ID=cds-XP_014605575.1;Dbxref=GeneID:106787588%2CGenbank:XP_014605575.1;Parent=rna-XM_014750089.1
NW_014569654.1	Gnomon	CDS	246352	246464	.	-	0	Name=XP_014605575.1;ID=cds-XP_014605575.1;Dbxref=GeneID:106787588%2CGenbank:XP_014605575.1;Parent=rna-XM_014750089.1
NW_014569654.1	Gnomon	CDS	246044	246199	.	-	0	Name=XP_014605575.1;ID=cds-XP_014605575.1;Dbxref=GeneID:106787588%2CGenbank:XP_014605575.1;Parent=rna-XM_014750089.1
NW_014569654.1	Gnomon	CDS	245056	245149	.	-	0	Name=XP_014605575.1;ID=cds-XP_014605575.1;Dbxref=GeneID:106787588%2CGenbank:XP_014605575.1;Parent=rna-XM_014750089.1
NW_014569654.1	Gnomon	CDS	244354	244434	.	-	0	Name=XP_014605575.1;ID=cds-XP_014605575.1;Dbxref=GeneID:106787588%2CGenbank:XP_014605575.1;Parent=rna-XM_014750089.1
NW_014569654.1	Gnomon	exon	276888	277024	.	-	.	ID=exon-XM_014750091.1-11;Dbxref=GeneID:106787588%2CGenbank:XM_014750091.1;Parent=rna-XM_014750091.1
NW_014569654.1	Gnomon	exon	264490	264645	.	-	.	ID=exon-XM_014750091.1-12;Dbxref=GeneID:106787588%2CGenbank:XM_014750091.1;Parent=rna-XM_014750091.1
NW_014569654.1	Gnomon	exon	264217	264293	.	-	.	ID=exon-XM_014750091.1-13;Dbxref=GeneID:106787588%2CGenbank:XM_014750091.1;Parent=rna-XM_014750091.1
NW_014569654.1	Gnomon	exon	256955	257005	.	-	.	ID=exon-XM_014750091.1-14;Dbxref=GeneID:106787588%2CGenbank:XM_014750091.1;Parent=rna-XM_014750091.1
NW_014569654.1	Gnomon	exon	248737	248769	.	-	.	ID=exon-XM_014750091.1-15;Dbxref=GeneID:106787588%2CGenbank:XM_014750091.1;Parent=rna-XM_014750091.1
NW_014569654.1	Gnomon	exon	248394	248526	.	-	.	ID=exon-XM_014750091.1-16;Dbxref=GeneID:106787588%2CGenbank:XM_014750091.1;Parent=rna-XM_014750091.1
NW_014569654.1	Gnomon	exon	248241	248300	.	-	.	ID=exon-XM_014750091.1-17;Dbxref=GeneID:106787588%2CGenbank:XM_014750091.1;Parent=rna-XM_014750091.1
NW_014569654.1	Gnomon	exon	247714	248110	.	-	.	ID=exon-XM_014750091.1-18;Dbxref=GeneID:106787588%2CGenbank:XM_014750091.1;Parent=rna-XM_014750091.1
NW_014569654.1	Gnomon	exon	247214	247397	.	-	.	ID=exon-XM_014750091.1-19;Dbxref=GeneID:106787588%2CGenbank:XM_014750091.1;Parent=rna-XM_014750091.1
NW_014569654.1	Gnomon	exon	277862	278017	.	-	.	ID=exon-XM_014750091.1-10;Dbxref=GeneID:106787588%2CGenbank:XM_014750091.1;Parent=rna-XM_014750091.1
NW_014569654.1	Gnomon	exon	246352	246464	.	-	.	ID=exon-XM_014750091.1-22;Dbxref=GeneID:106787588%2CGenbank:XM_014750091.1;Parent=rna-XM_014750091.1
NW_014569654.1	Gnomon	exon	246044	246199	.	-	.	ID=exon-XM_014750091.1-23;Dbxref=GeneID:106787588%2CGenbank:XM_014750091.1;Parent=rna-XM_014750091.1
NW_014569654.1	Gnomon	exon	245056	245149	.	-	.	ID=exon-XM_014750091.1-24;Dbxref=GeneID:106787588%2CGenbank:XM_014750091.1;Parent=rna-XM_014750091.1
NW_014569654.1	Gnomon	exon	242548	244434	.	-	.	ID=exon-XM_014750091.1-25;Dbxref=GeneID:106787588%2CGenbank:XM_014750091.1;Parent=rna-XM_014750091.1
NW_014569654.1	Gnomon	exon	246848	246943	.	-	.	ID=exon-XM_014750091.1-20;Dbxref=GeneID:106787588%2CGenbank:XM_014750091.1;Parent=rna-XM_014750091.1
NW_014569654.1	Gnomon	exon	246550	246686	.	-	.	ID=exon-XM_014750091.1-21;Dbxref=GeneID:106787588%2CGenbank:XM_014750091.1;Parent=rna-XM_014750091.1
NW_014569654.1	Gnomon	lnc_RNA	194661	197069	.	+	.	Name=XR_001381809.1;ID=rna-XR_001381809.1;Dbxref=GeneID:106787606%2CGenbank:XR_001381809.1;Parent=gene-LOC106787606
NW_014569654.1	Gnomon	lnc_RNA	196261	197069	.	+	.	Name=XR_001381808.1;ID=rna-XR_001381808.1;Dbxref=GeneID:106787606%2CGenbank:XR_001381808.1;Parent=gene-LOC106787606
NW_014569654.1	Gnomon	mRNA	325311	326818	.	-	.	Name=XM_014750144.1;ID=rna-XM_014750144.1;Dbxref=GeneID:106787615%2CGenbank:XM_014750144.1;Parent=gene-LOC106787615
NW_014569654.1	Gnomon	lnc_RNA	194319	197103	.	+	.	Name=XR_001381807.1;ID=rna-XR_001381807.1;Dbxref=GeneID:106787606%2CGenbank:XR_001381807.1;Parent=gene-LOC106787606
NW_014569654.1	Gnomon	exon	312197	312293	.	-	.	ID=exon-XM_014750047.1-3;Dbxref=GeneID:106787588%2CGenbank:XM_014750047.1;Parent=rna-XM_014750047.1
NW_014569654.1	Gnomon	exon	311772	312035	.	-	.	ID=exon-XM_014750047.1-4;Dbxref=GeneID:106787588%2CGenbank:XM_014750047.1;Parent=rna-XM_014750047.1
NW_014569654.1	Gnomon	exon	321673	323700	.	-	.	ID=exon-XM_014750047.1-1;Dbxref=GeneID:106787588%2CGenbank:XM_014750047.1;Parent=rna-XM_014750047.1
NW_014569654.1	Gnomon	exon	312701	312762	.	-	.	ID=exon-XM_014750047.1-2;Dbxref=GeneID:106787588%2CGenbank:XM_014750047.1;Parent=rna-XM_014750047.1
NW_014569654.1	Gnomon	exon	278379	278531	.	-	.	ID=exon-XM_014750047.1-9;Dbxref=GeneID:106787588%2CGenbank:XM_014750047.1;Parent=rna-XM_014750047.1
NW_014569654.1	Gnomon	exon	283589	283699	.	-	.	ID=exon-XM_014750047.1-7;Dbxref=GeneID:106787588%2CGenbank:XM_014750047.1;Parent=rna-XM_014750047.1
NW_014569654.1	Gnomon	exon	282355	282460	.	-	.	ID=exon-XM_014750047.1-8;Dbxref=GeneID:106787588%2CGenbank:XM_014750047.1;Parent=rna-XM_014750047.1
NW_014569654.1	Gnomon	exon	311222	311389	.	-	.	ID=exon-XM_014750047.1-5;Dbxref=GeneID:106787588%2CGenbank:XM_014750047.1;Parent=rna-XM_014750047.1
NW_014569654.1	Gnomon	exon	303462	303553	.	-	.	ID=exon-XM_014750047.1-6;Dbxref=GeneID:106787588%2CGenbank:XM_014750047.1;Parent=rna-XM_014750047.1
NW_014569654.1	Gnomon	CDS	321673	321978	.	-	0	Name=XP_014605578.1;ID=cds-XP_014605578.1;Dbxref=GeneID:106787588%2CGenbank:XP_014605578.1;Parent=rna-XM_014750092.1
NW_014569654.1	Gnomon	CDS	312701	312762	.	-	0	Name=XP_014605578.1;ID=cds-XP_014605578.1;Dbxref=GeneID:106787588%2CGenbank:XP_014605578.1;Parent=rna-XM_014750092.1
NW_014569654.1	Gnomon	CDS	312197	312293	.	-	0	Name=XP_014605578.1;ID=cds-XP_014605578.1;Dbxref=GeneID:106787588%2CGenbank:XP_014605578.1;Parent=rna-XM_014750092.1
NW_014569654.1	Gnomon	CDS	311772	312035	.	-	0	Name=XP_014605578.1;ID=cds-XP_014605578.1;Dbxref=GeneID:106787588%2CGenbank:XP_014605578.1;Parent=rna-XM_014750092.1
NW_014569654.1	Gnomon	CDS	311222	311389	.	-	0	Name=XP_014605578.1;ID=cds-XP_014605578.1;Dbxref=GeneID:106787588%2CGenbank:XP_014605578.1;Parent=rna-XM_014750092.1
NW_014569654.1	Gnomon	CDS	303462	303553	.	-	0	Name=XP_014605578.1;ID=cds-XP_014605578.1;Dbxref=GeneID:106787588%2CGenbank:XP_014605578.1;Parent=rna-XM_014750092.1
NW_014569654.1	Gnomon	CDS	283589	283699	.	-	0	Name=XP_014605578.1;ID=cds-XP_014605578.1;Dbxref=GeneID:106787588%2CGenbank:XP_014605578.1;Parent=rna-XM_014750092.1
NW_014569654.1	Gnomon	CDS	281019	281124	.	-	0	Name=XP_014605578.1;ID=cds-XP_014605578.1;Dbxref=GeneID:106787588%2CGenbank:XP_014605578.1;Parent=rna-XM_014750092.1
NW_014569654.1	Gnomon	CDS	278379	278531	.	-	0	Name=XP_014605578.1;ID=cds-XP_014605578.1;Dbxref=GeneID:106787588%2CGenbank:XP_014605578.1;Parent=rna-XM_014750092.1
NW_014569654.1	Gnomon	CDS	277862	278017	.	-	0	Name=XP_014605578.1;ID=cds-XP_014605578.1;Dbxref=GeneID:106787588%2CGenbank:XP_014605578.1;Parent=rna-XM_014750092.1
NW_014569654.1	Gnomon	CDS	272259	272371	.	-	0	Name=XP_014605578.1;ID=cds-XP_014605578.1;Dbxref=GeneID:106787588%2CGenbank:XP_014605578.1;Parent=rna-XM_014750092.1
NW_014569654.1	Gnomon	CDS	264490	264645	.	-	0	Name=XP_014605578.1;ID=cds-XP_014605578.1;Dbxref=GeneID:106787588%2CGenbank:XP_014605578.1;Parent=rna-XM_014750092.1
NW_014569654.1	Gnomon	CDS	264217	264293	.	-	0	Name=XP_014605578.1;ID=cds-XP_014605578.1;Dbxref=GeneID:106787588%2CGenbank:XP_014605578.1;Parent=rna-XM_014750092.1
NW_014569654.1	Gnomon	CDS	260265	260333	.	-	0	Name=XP_014605578.1;ID=cds-XP_014605578.1;Dbxref=GeneID:106787588%2CGenbank:XP_014605578.1;Parent=rna-XM_014750092.1
NW_014569654.1	Gnomon	CDS	256955	257005	.	-	0	Name=XP_014605578.1;ID=cds-XP_014605578.1;Dbxref=GeneID:106787588%2CGenbank:XP_014605578.1;Parent=rna-XM_014750092.1
NW_014569654.1	Gnomon	CDS	253563	253583	.	-	0	Name=XP_014605578.1;ID=cds-XP_014605578.1;Dbxref=GeneID:106787588%2CGenbank:XP_014605578.1;Parent=rna-XM_014750092.1
NW_014569654.1	Gnomon	CDS	250426	250488	.	-	0	Name=XP_014605578.1;ID=cds-XP_014605578.1;Dbxref=GeneID:106787588%2CGenbank:XP_014605578.1;Parent=rna-XM_014750092.1
NW_014569654.1	Gnomon	CDS	248737	248769	.	-	0	Name=XP_014605578.1;ID=cds-XP_014605578.1;Dbxref=GeneID:106787588%2CGenbank:XP_014605578.1;Parent=rna-XM_014750092.1
NW_014569654.1	Gnomon	CDS	248394	248526	.	-	0	Name=XP_014605578.1;ID=cds-XP_014605578.1;Dbxref=GeneID:106787588%2CGenbank:XP_014605578.1;Parent=rna-XM_014750092.1
NW_014569654.1	Gnomon	CDS	248241	248300	.	-	0	Name=XP_014605578.1;ID=cds-XP_014605578.1;Dbxref=GeneID:106787588%2CGenbank:XP_014605578.1;Parent=rna-XM_014750092.1
NW_014569654.1	Gnomon	CDS	247714	248110	.	-	0	Name=XP_014605578.1;ID=cds-XP_014605578.1;Dbxref=GeneID:106787588%2CGenbank:XP_014605578.1;Parent=rna-XM_014750092.1
NW_014569654.1	Gnomon	CDS	247214	247397	.	-	0	Name=XP_014605578.1;ID=cds-XP_014605578.1;Dbxref=GeneID:106787588%2CGenbank:XP_014605578.1;Parent=rna-XM_014750092.1
NW_014569654.1	Gnomon	CDS	246848	246943	.	-	0	Name=XP_014605578.1;ID=cds-XP_014605578.1;Dbxref=GeneID:106787588%2CGenbank:XP_014605578.1;Parent=rna-XM_014750092.1
NW_014569654.1	Gnomon	CDS	246550	246686	.	-	0	Name=XP_014605578.1;ID=cds-XP_014605578.1;Dbxref=GeneID:106787588%2CGenbank:XP_014605578.1;Parent=rna-XM_014750092.1
NW_014569654.1	Gnomon	CDS	246352	246464	.	-	0	Name=XP_014605578.1;ID=cds-XP_014605578.1;Dbxref=GeneID:106787588%2CGenbank:XP_014605578.1;Parent=rna-XM_014750092.1
NW_014569654.1	Gnomon	CDS	246044	246199	.	-	0	Name=XP_014605578.1;ID=cds-XP_014605578.1;Dbxref=GeneID:106787588%2CGenbank:XP_014605578.1;Parent=rna-XM_014750092.1
NW_014569654.1	Gnomon	CDS	245056	245149	.	-	0	Name=XP_014605578.1;ID=cds-XP_014605578.1;Dbxref=GeneID:106787588%2CGenbank:XP_014605578.1;Parent=rna-XM_014750092.1
NW_014569654.1	Gnomon	CDS	244354	244434	.	-	0	Name=XP_014605578.1;ID=cds-XP_014605578.1;Dbxref=GeneID:106787588%2CGenbank:XP_014605578.1;Parent=rna-XM_014750092.1
NW_014569654.1	Gnomon	exon	321673	323700	.	-	.	ID=exon-XM_014750094.1-1;Dbxref=GeneID:106787588%2CGenbank:XM_014750094.1;Parent=rna-XM_014750094.1
NW_014569654.1	Gnomon	exon	312701	312762	.	-	.	ID=exon-XM_014750094.1-2;Dbxref=GeneID:106787588%2CGenbank:XM_014750094.1;Parent=rna-XM_014750094.1
NW_014569654.1	Gnomon	exon	312197	312293	.	-	.	ID=exon-XM_014750094.1-3;Dbxref=GeneID:106787588%2CGenbank:XM_014750094.1;Parent=rna-XM_014750094.1
NW_014569654.1	Gnomon	exon	311772	312035	.	-	.	ID=exon-XM_014750094.1-4;Dbxref=GeneID:106787588%2CGenbank:XM_014750094.1;Parent=rna-XM_014750094.1
NW_014569654.1	Gnomon	exon	278379	278531	.	-	.	ID=exon-XM_014750094.1-9;Dbxref=GeneID:106787588%2CGenbank:XM_014750094.1;Parent=rna-XM_014750094.1
NW_014569654.1	Gnomon	exon	311222	311389	.	-	.	ID=exon-XM_014750094.1-5;Dbxref=GeneID:106787588%2CGenbank:XM_014750094.1;Parent=rna-XM_014750094.1
NW_014569654.1	Gnomon	exon	300378	300469	.	-	.	ID=exon-XM_014750094.1-6;Dbxref=GeneID:106787588%2CGenbank:XM_014750094.1;Parent=rna-XM_014750094.1
NW_014569654.1	Gnomon	exon	283589	283699	.	-	.	ID=exon-XM_014750094.1-7;Dbxref=GeneID:106787588%2CGenbank:XM_014750094.1;Parent=rna-XM_014750094.1
NW_014569654.1	Gnomon	exon	281019	281124	.	-	.	ID=exon-XM_014750094.1-8;Dbxref=GeneID:106787588%2CGenbank:XM_014750094.1;Parent=rna-XM_014750094.1
NW_014569654.1	Gnomon	exon	245056	245149	.	-	.	ID=exon-XM_014750062.1-26;Dbxref=GeneID:106787588%2CGenbank:XM_014750062.1;Parent=rna-XM_014750062.1
NW_014569654.1	Gnomon	exon	242548	244434	.	-	.	ID=exon-XM_014750062.1-27;Dbxref=GeneID:106787588%2CGenbank:XM_014750062.1;Parent=rna-XM_014750062.1
NW_014569654.1	Gnomon	lnc_RNA	171986	172666	.	-	.	Name=XR_001381806.1;ID=rna-XR_001381806.1;Dbxref=GeneID:106787603%2CGenbank:XR_001381806.1;Parent=gene-LOC106787603
NW_014569654.1	Gnomon	exon	247714	248110	.	-	.	ID=exon-XM_014750062.1-20;Dbxref=GeneID:106787588%2CGenbank:XM_014750062.1;Parent=rna-XM_014750062.1
NW_014569654.1	Gnomon	exon	247214	247397	.	-	.	ID=exon-XM_014750062.1-21;Dbxref=GeneID:106787588%2CGenbank:XM_014750062.1;Parent=rna-XM_014750062.1
NW_014569654.1	Gnomon	exon	246352	246464	.	-	.	ID=exon-XM_014750062.1-24;Dbxref=GeneID:106787588%2CGenbank:XM_014750062.1;Parent=rna-XM_014750062.1
NW_014569654.1	Gnomon	exon	246038	246199	.	-	.	ID=exon-XM_014750062.1-25;Dbxref=GeneID:106787588%2CGenbank:XM_014750062.1;Parent=rna-XM_014750062.1
NW_014569654.1	Gnomon	exon	246848	246943	.	-	.	ID=exon-XM_014750062.1-22;Dbxref=GeneID:106787588%2CGenbank:XM_014750062.1;Parent=rna-XM_014750062.1
NW_014569654.1	Gnomon	exon	246550	246686	.	-	.	ID=exon-XM_014750062.1-23;Dbxref=GeneID:106787588%2CGenbank:XM_014750062.1;Parent=rna-XM_014750062.1
NW_014569654.1	Gnomon	exon	248737	248769	.	-	.	ID=exon-XM_014750062.1-17;Dbxref=GeneID:106787588%2CGenbank:XM_014750062.1;Parent=rna-XM_014750062.1
NW_014569654.1	Gnomon	exon	248394	248526	.	-	.	ID=exon-XM_014750062.1-18;Dbxref=GeneID:106787588%2CGenbank:XM_014750062.1;Parent=rna-XM_014750062.1
NW_014569654.1	Gnomon	exon	260265	260333	.	-	.	ID=exon-XM_014750062.1-15;Dbxref=GeneID:106787588%2CGenbank:XM_014750062.1;Parent=rna-XM_014750062.1
NW_014569654.1	Gnomon	exon	256955	257005	.	-	.	ID=exon-XM_014750062.1-16;Dbxref=GeneID:106787588%2CGenbank:XM_014750062.1;Parent=rna-XM_014750062.1
NW_014569654.1	Gnomon	exon	248241	248300	.	-	.	ID=exon-XM_014750062.1-19;Dbxref=GeneID:106787588%2CGenbank:XM_014750062.1;Parent=rna-XM_014750062.1
NW_014569654.1	Gnomon	exon	177702	177933	.	+	.	ID=exon-XM_014750124.1-5;Dbxref=GeneID:106787602%2CGenbank:XM_014750124.1;Parent=rna-XM_014750124.1
NW_014569654.1	Gnomon	exon	178027	178145	.	+	.	ID=exon-XM_014750124.1-6;Dbxref=GeneID:106787602%2CGenbank:XM_014750124.1;Parent=rna-XM_014750124.1
NW_014569654.1	Gnomon	exon	178234	178377	.	+	.	ID=exon-XM_014750124.1-7;Dbxref=GeneID:106787602%2CGenbank:XM_014750124.1;Parent=rna-XM_014750124.1
NW_014569654.1	Gnomon	exon	178670	178798	.	+	.	ID=exon-XM_014750124.1-8;Dbxref=GeneID:106787602%2CGenbank:XM_014750124.1;Parent=rna-XM_014750124.1
NW_014569654.1	Gnomon	exon	179205	179730	.	+	.	ID=exon-XM_014750124.1-9;Dbxref=GeneID:106787602%2CGenbank:XM_014750124.1;Parent=rna-XM_014750124.1
NW_014569654.1	Gnomon	exon	172781	173128	.	+	.	ID=exon-XM_014750124.1-1;Dbxref=GeneID:106787602%2CGenbank:XM_014750124.1;Parent=rna-XM_014750124.1
NW_014569654.1	Gnomon	exon	176436	176520	.	+	.	ID=exon-XM_014750124.1-2;Dbxref=GeneID:106787602%2CGenbank:XM_014750124.1;Parent=rna-XM_014750124.1
NW_014569654.1	Gnomon	exon	176642	176741	.	+	.	ID=exon-XM_014750124.1-3;Dbxref=GeneID:106787602%2CGenbank:XM_014750124.1;Parent=rna-XM_014750124.1
NW_014569654.1	Gnomon	exon	177358	177580	.	+	.	ID=exon-XM_014750124.1-4;Dbxref=GeneID:106787602%2CGenbank:XM_014750124.1;Parent=rna-XM_014750124.1
NW_014569654.1	Gnomon	exon	277862	278017	.	-	.	ID=exon-XM_014750062.1-10;Dbxref=GeneID:106787588%2CGenbank:XM_014750062.1;Parent=rna-XM_014750062.1
NW_014569654.1	Gnomon	exon	264217	264293	.	-	.	ID=exon-XM_014750062.1-13;Dbxref=GeneID:106787588%2CGenbank:XM_014750062.1;Parent=rna-XM_014750062.1
NW_014569654.1	Gnomon	exon	263141	263176	.	-	.	ID=exon-XM_014750062.1-14;Dbxref=GeneID:106787588%2CGenbank:XM_014750062.1;Parent=rna-XM_014750062.1
NW_014569654.1	Gnomon	exon	276888	277024	.	-	.	ID=exon-XM_014750062.1-11;Dbxref=GeneID:106787588%2CGenbank:XM_014750062.1;Parent=rna-XM_014750062.1
NW_014569654.1	Gnomon	exon	264490	264645	.	-	.	ID=exon-XM_014750062.1-12;Dbxref=GeneID:106787588%2CGenbank:XM_014750062.1;Parent=rna-XM_014750062.1
NW_014569654.1	Gnomon	exon	246352	246464	.	-	.	ID=exon-XM_014750081.1-21;Dbxref=GeneID:106787588%2CGenbank:XM_014750081.1;Parent=rna-XM_014750081.1
NW_014569654.1	Gnomon	exon	246038	246199	.	-	.	ID=exon-XM_014750081.1-22;Dbxref=GeneID:106787588%2CGenbank:XM_014750081.1;Parent=rna-XM_014750081.1
NW_014569654.1	Gnomon	exon	246550	246686	.	-	.	ID=exon-XM_014750081.1-20;Dbxref=GeneID:106787588%2CGenbank:XM_014750081.1;Parent=rna-XM_014750081.1
NW_014569654.1	Gnomon	exon	245056	245149	.	-	.	ID=exon-XM_014750081.1-23;Dbxref=GeneID:106787588%2CGenbank:XM_014750081.1;Parent=rna-XM_014750081.1
NW_014569654.1	Gnomon	exon	242548	244434	.	-	.	ID=exon-XM_014750081.1-24;Dbxref=GeneID:106787588%2CGenbank:XM_014750081.1;Parent=rna-XM_014750081.1
NW_014569654.1	Gnomon	exon	277862	278017	.	-	.	ID=exon-XM_014750081.1-10;Dbxref=GeneID:106787588%2CGenbank:XM_014750081.1;Parent=rna-XM_014750081.1
NW_014569654.1	Gnomon	exon	276888	277024	.	-	.	ID=exon-XM_014750081.1-11;Dbxref=GeneID:106787588%2CGenbank:XM_014750081.1;Parent=rna-XM_014750081.1
NW_014569654.1	Gnomon	exon	248737	248769	.	-	.	ID=exon-XM_014750081.1-14;Dbxref=GeneID:106787588%2CGenbank:XM_014750081.1;Parent=rna-XM_014750081.1
NW_014569654.1	Gnomon	exon	248394	248526	.	-	.	ID=exon-XM_014750081.1-15;Dbxref=GeneID:106787588%2CGenbank:XM_014750081.1;Parent=rna-XM_014750081.1
NW_014569654.1	Gnomon	exon	264490	264645	.	-	.	ID=exon-XM_014750081.1-12;Dbxref=GeneID:106787588%2CGenbank:XM_014750081.1;Parent=rna-XM_014750081.1
NW_014569654.1	Gnomon	exon	264217	264293	.	-	.	ID=exon-XM_014750081.1-13;Dbxref=GeneID:106787588%2CGenbank:XM_014750081.1;Parent=rna-XM_014750081.1
NW_014569654.1	Gnomon	exon	247214	247397	.	-	.	ID=exon-XM_014750081.1-18;Dbxref=GeneID:106787588%2CGenbank:XM_014750081.1;Parent=rna-XM_014750081.1
NW_014569654.1	Gnomon	exon	246848	246943	.	-	.	ID=exon-XM_014750081.1-19;Dbxref=GeneID:106787588%2CGenbank:XM_014750081.1;Parent=rna-XM_014750081.1
NW_014569654.1	Gnomon	exon	248241	248300	.	-	.	ID=exon-XM_014750081.1-16;Dbxref=GeneID:106787588%2CGenbank:XM_014750081.1;Parent=rna-XM_014750081.1
NW_014569654.1	Gnomon	exon	247714	248110	.	-	.	ID=exon-XM_014750081.1-17;Dbxref=GeneID:106787588%2CGenbank:XM_014750081.1;Parent=rna-XM_014750081.1
NW_014569654.1	Gnomon	exon	39529	39732	.	+	.	ID=exon-XM_014750105.1-13;Dbxref=GeneID:106787593%2CGenbank:XM_014750105.1;Parent=rna-XM_014750105.1
NW_014569654.1	Gnomon	exon	39811	40042	.	+	.	ID=exon-XM_014750105.1-14;Dbxref=GeneID:106787593%2CGenbank:XM_014750105.1;Parent=rna-XM_014750105.1
NW_014569654.1	Gnomon	exon	40455	40976	.	+	.	ID=exon-XM_014750105.1-15;Dbxref=GeneID:106787593%2CGenbank:XM_014750105.1;Parent=rna-XM_014750105.1
NW_014569654.1	Gnomon	exon	37492	38751	.	+	.	ID=exon-XM_014750105.1-10;Dbxref=GeneID:106787593%2CGenbank:XM_014750105.1;Parent=rna-XM_014750105.1
NW_014569654.1	Gnomon	exon	38839	39126	.	+	.	ID=exon-XM_014750105.1-11;Dbxref=GeneID:106787593%2CGenbank:XM_014750105.1;Parent=rna-XM_014750105.1
NW_014569654.1	Gnomon	exon	39216	39440	.	+	.	ID=exon-XM_014750105.1-12;Dbxref=GeneID:106787593%2CGenbank:XM_014750105.1;Parent=rna-XM_014750105.1
NW_014569654.1	Gnomon	CDS	321673	321978	.	-	0	Name=XP_014605579.1;ID=cds-XP_014605579.1;Dbxref=GeneID:106787588%2CGenbank:XP_014605579.1;Parent=rna-XM_014750093.1
NW_014569654.1	Gnomon	CDS	312701	312762	.	-	0	Name=XP_014605579.1;ID=cds-XP_014605579.1;Dbxref=GeneID:106787588%2CGenbank:XP_014605579.1;Parent=rna-XM_014750093.1
NW_014569654.1	Gnomon	CDS	312197	312293	.	-	0	Name=XP_014605579.1;ID=cds-XP_014605579.1;Dbxref=GeneID:106787588%2CGenbank:XP_014605579.1;Parent=rna-XM_014750093.1
NW_014569654.1	Gnomon	CDS	311772	312035	.	-	0	Name=XP_014605579.1;ID=cds-XP_014605579.1;Dbxref=GeneID:106787588%2CGenbank:XP_014605579.1;Parent=rna-XM_014750093.1
NW_014569654.1	Gnomon	CDS	311222	311389	.	-	0	Name=XP_014605579.1;ID=cds-XP_014605579.1;Dbxref=GeneID:106787588%2CGenbank:XP_014605579.1;Parent=rna-XM_014750093.1
NW_014569654.1	Gnomon	CDS	303462	303553	.	-	0	Name=XP_014605579.1;ID=cds-XP_014605579.1;Dbxref=GeneID:106787588%2CGenbank:XP_014605579.1;Parent=rna-XM_014750093.1
NW_014569654.1	Gnomon	CDS	283589	283699	.	-	0	Name=XP_014605579.1;ID=cds-XP_014605579.1;Dbxref=GeneID:106787588%2CGenbank:XP_014605579.1;Parent=rna-XM_014750093.1
NW_014569654.1	Gnomon	CDS	282355	282460	.	-	0	Name=XP_014605579.1;ID=cds-XP_014605579.1;Dbxref=GeneID:106787588%2CGenbank:XP_014605579.1;Parent=rna-XM_014750093.1
NW_014569654.1	Gnomon	CDS	278379	278531	.	-	0	Name=XP_014605579.1;ID=cds-XP_014605579.1;Dbxref=GeneID:106787588%2CGenbank:XP_014605579.1;Parent=rna-XM_014750093.1
NW_014569654.1	Gnomon	CDS	277862	278017	.	-	0	Name=XP_014605579.1;ID=cds-XP_014605579.1;Dbxref=GeneID:106787588%2CGenbank:XP_014605579.1;Parent=rna-XM_014750093.1
NW_014569654.1	Gnomon	CDS	276888	277024	.	-	0	Name=XP_014605579.1;ID=cds-XP_014605579.1;Dbxref=GeneID:106787588%2CGenbank:XP_014605579.1;Parent=rna-XM_014750093.1
NW_014569654.1	Gnomon	CDS	264490	264645	.	-	0	Name=XP_014605579.1;ID=cds-XP_014605579.1;Dbxref=GeneID:106787588%2CGenbank:XP_014605579.1;Parent=rna-XM_014750093.1
NW_014569654.1	Gnomon	CDS	264217	264293	.	-	0	Name=XP_014605579.1;ID=cds-XP_014605579.1;Dbxref=GeneID:106787588%2CGenbank:XP_014605579.1;Parent=rna-XM_014750093.1
NW_014569654.1	Gnomon	CDS	263141	263176	.	-	0	Name=XP_014605579.1;ID=cds-XP_014605579.1;Dbxref=GeneID:106787588%2CGenbank:XP_014605579.1;Parent=rna-XM_014750093.1
NW_014569654.1	Gnomon	CDS	260265	260333	.	-	0	Name=XP_014605579.1;ID=cds-XP_014605579.1;Dbxref=GeneID:106787588%2CGenbank:XP_014605579.1;Parent=rna-XM_014750093.1
NW_014569654.1	Gnomon	CDS	256955	257005	.	-	0	Name=XP_014605579.1;ID=cds-XP_014605579.1;Dbxref=GeneID:106787588%2CGenbank:XP_014605579.1;Parent=rna-XM_014750093.1
NW_014569654.1	Gnomon	CDS	253563	253583	.	-	0	Name=XP_014605579.1;ID=cds-XP_014605579.1;Dbxref=GeneID:106787588%2CGenbank:XP_014605579.1;Parent=rna-XM_014750093.1
NW_014569654.1	Gnomon	CDS	250426	250488	.	-	0	Name=XP_014605579.1;ID=cds-XP_014605579.1;Dbxref=GeneID:106787588%2CGenbank:XP_014605579.1;Parent=rna-XM_014750093.1
NW_014569654.1	Gnomon	CDS	248737	248769	.	-	0	Name=XP_014605579.1;ID=cds-XP_014605579.1;Dbxref=GeneID:106787588%2CGenbank:XP_014605579.1;Parent=rna-XM_014750093.1
NW_014569654.1	Gnomon	CDS	248394	248526	.	-	0	Name=XP_014605579.1;ID=cds-XP_014605579.1;Dbxref=GeneID:106787588%2CGenbank:XP_014605579.1;Parent=rna-XM_014750093.1
NW_014569654.1	Gnomon	CDS	248241	248300	.	-	0	Name=XP_014605579.1;ID=cds-XP_014605579.1;Dbxref=GeneID:106787588%2CGenbank:XP_014605579.1;Parent=rna-XM_014750093.1
NW_014569654.1	Gnomon	CDS	247714	248110	.	-	0	Name=XP_014605579.1;ID=cds-XP_014605579.1;Dbxref=GeneID:106787588%2CGenbank:XP_014605579.1;Parent=rna-XM_014750093.1
NW_014569654.1	Gnomon	CDS	247214	247397	.	-	0	Name=XP_014605579.1;ID=cds-XP_014605579.1;Dbxref=GeneID:106787588%2CGenbank:XP_014605579.1;Parent=rna-XM_014750093.1
NW_014569654.1	Gnomon	CDS	246848	246943	.	-	0	Name=XP_014605579.1;ID=cds-XP_014605579.1;Dbxref=GeneID:106787588%2CGenbank:XP_014605579.1;Parent=rna-XM_014750093.1
NW_014569654.1	Gnomon	CDS	246550	246686	.	-	0	Name=XP_014605579.1;ID=cds-XP_014605579.1;Dbxref=GeneID:106787588%2CGenbank:XP_014605579.1;Parent=rna-XM_014750093.1
NW_014569654.1	Gnomon	CDS	246352	246464	.	-	0	Name=XP_014605579.1;ID=cds-XP_014605579.1;Dbxref=GeneID:106787588%2CGenbank:XP_014605579.1;Parent=rna-XM_014750093.1
NW_014569654.1	Gnomon	CDS	246044	246199	.	-	0	Name=XP_014605579.1;ID=cds-XP_014605579.1;Dbxref=GeneID:106787588%2CGenbank:XP_014605579.1;Parent=rna-XM_014750093.1
NW_014569654.1	Gnomon	CDS	245056	245149	.	-	0	Name=XP_014605579.1;ID=cds-XP_014605579.1;Dbxref=GeneID:106787588%2CGenbank:XP_014605579.1;Parent=rna-XM_014750093.1
NW_014569654.1	Gnomon	CDS	244354	244434	.	-	0	Name=XP_014605579.1;ID=cds-XP_014605579.1;Dbxref=GeneID:106787588%2CGenbank:XP_014605579.1;Parent=rna-XM_014750093.1
NW_014569654.1	Gnomon	exon	344586	344983	.	+	.	ID=exon-XM_014750101.1-2;Dbxref=GeneID:106787591%2CGenbank:XM_014750101.1;Parent=rna-XM_014750101.1
NW_014569654.1	Gnomon	exon	345055	345223	.	+	.	ID=exon-XM_014750101.1-3;Dbxref=GeneID:106787591%2CGenbank:XM_014750101.1;Parent=rna-XM_014750101.1
NW_014569654.1	Gnomon	exon	345301	345448	.	+	.	ID=exon-XM_014750101.1-4;Dbxref=GeneID:106787591%2CGenbank:XM_014750101.1;Parent=rna-XM_014750101.1
NW_014569654.1	Gnomon	exon	345529	345829	.	+	.	ID=exon-XM_014750101.1-5;Dbxref=GeneID:106787591%2CGenbank:XM_014750101.1;Parent=rna-XM_014750101.1
NW_014569654.1	Gnomon	exon	344279	344498	.	+	.	ID=exon-XM_014750101.1-1;Dbxref=GeneID:106787591%2CGenbank:XM_014750101.1;Parent=rna-XM_014750101.1
NW_014569654.1	Gnomon	exon	345916	346079	.	+	.	ID=exon-XM_014750101.1-6;Dbxref=GeneID:106787591%2CGenbank:XM_014750101.1;Parent=rna-XM_014750101.1
NW_014569654.1	Gnomon	exon	346169	346257	.	+	.	ID=exon-XM_014750101.1-7;Dbxref=GeneID:106787591%2CGenbank:XM_014750101.1;Parent=rna-XM_014750101.1
NW_014569654.1	Gnomon	exon	348701	349120	.	+	.	ID=exon-XM_014750101.1-8;Dbxref=GeneID:106787591%2CGenbank:XM_014750101.1;Parent=rna-XM_014750101.1
NW_014569654.1	Gnomon	lnc_RNA	171986	172685	.	-	.	Name=XR_001381805.1;ID=rna-XR_001381805.1;Dbxref=GeneID:106787603%2CGenbank:XR_001381805.1;Parent=gene-LOC106787603
NW_014569654.1	Gnomon	mRNA	21400	40976	.	+	.	Name=XM_014750106.1;ID=rna-XM_014750106.1;Dbxref=GeneID:106787593%2CGenbank:XM_014750106.1;Parent=gene-LOC106787593
NW_014569654.1	Gnomon	mRNA	346437	482170	.	-	.	Name=XM_014750096.1;ID=rna-XM_014750096.1;Dbxref=GeneID:106787590%2CGenbank:XM_014750096.1;Parent=gene-LOC106787590
NW_014569654.1	Gnomon	CDS	321673	321978	.	-	0	Name=XP_014605580.1;ID=cds-XP_014605580.1;Dbxref=GeneID:106787588%2CGenbank:XP_014605580.1;Parent=rna-XM_014750094.1
NW_014569654.1	Gnomon	CDS	312701	312762	.	-	0	Name=XP_014605580.1;ID=cds-XP_014605580.1;Dbxref=GeneID:106787588%2CGenbank:XP_014605580.1;Parent=rna-XM_014750094.1
NW_014569654.1	Gnomon	CDS	312197	312293	.	-	0	Name=XP_014605580.1;ID=cds-XP_014605580.1;Dbxref=GeneID:106787588%2CGenbank:XP_014605580.1;Parent=rna-XM_014750094.1
NW_014569654.1	Gnomon	CDS	311772	312035	.	-	0	Name=XP_014605580.1;ID=cds-XP_014605580.1;Dbxref=GeneID:106787588%2CGenbank:XP_014605580.1;Parent=rna-XM_014750094.1
NW_014569654.1	Gnomon	CDS	311222	311389	.	-	0	Name=XP_014605580.1;ID=cds-XP_014605580.1;Dbxref=GeneID:106787588%2CGenbank:XP_014605580.1;Parent=rna-XM_014750094.1
NW_014569654.1	Gnomon	CDS	300378	300469	.	-	0	Name=XP_014605580.1;ID=cds-XP_014605580.1;Dbxref=GeneID:106787588%2CGenbank:XP_014605580.1;Parent=rna-XM_014750094.1
NW_014569654.1	Gnomon	CDS	283589	283699	.	-	0	Name=XP_014605580.1;ID=cds-XP_014605580.1;Dbxref=GeneID:106787588%2CGenbank:XP_014605580.1;Parent=rna-XM_014750094.1
NW_014569654.1	Gnomon	CDS	281019	281124	.	-	0	Name=XP_014605580.1;ID=cds-XP_014605580.1;Dbxref=GeneID:106787588%2CGenbank:XP_014605580.1;Parent=rna-XM_014750094.1
NW_014569654.1	Gnomon	CDS	278379	278531	.	-	0	Name=XP_014605580.1;ID=cds-XP_014605580.1;Dbxref=GeneID:106787588%2CGenbank:XP_014605580.1;Parent=rna-XM_014750094.1
NW_014569654.1	Gnomon	CDS	277862	278017	.	-	0	Name=XP_014605580.1;ID=cds-XP_014605580.1;Dbxref=GeneID:106787588%2CGenbank:XP_014605580.1;Parent=rna-XM_014750094.1
NW_014569654.1	Gnomon	CDS	276888	277024	.	-	0	Name=XP_014605580.1;ID=cds-XP_014605580.1;Dbxref=GeneID:106787588%2CGenbank:XP_014605580.1;Parent=rna-XM_014750094.1
NW_014569654.1	Gnomon	CDS	264490	264645	.	-	0	Name=XP_014605580.1;ID=cds-XP_014605580.1;Dbxref=GeneID:106787588%2CGenbank:XP_014605580.1;Parent=rna-XM_014750094.1
NW_014569654.1	Gnomon	CDS	264217	264293	.	-	0	Name=XP_014605580.1;ID=cds-XP_014605580.1;Dbxref=GeneID:106787588%2CGenbank:XP_014605580.1;Parent=rna-XM_014750094.1
NW_014569654.1	Gnomon	CDS	263141	263176	.	-	0	Name=XP_014605580.1;ID=cds-XP_014605580.1;Dbxref=GeneID:106787588%2CGenbank:XP_014605580.1;Parent=rna-XM_014750094.1
NW_014569654.1	Gnomon	CDS	260265	260333	.	-	0	Name=XP_014605580.1;ID=cds-XP_014605580.1;Dbxref=GeneID:106787588%2CGenbank:XP_014605580.1;Parent=rna-XM_014750094.1
NW_014569654.1	Gnomon	CDS	256955	257005	.	-	0	Name=XP_014605580.1;ID=cds-XP_014605580.1;Dbxref=GeneID:106787588%2CGenbank:XP_014605580.1;Parent=rna-XM_014750094.1
NW_014569654.1	Gnomon	CDS	253563	253583	.	-	0	Name=XP_014605580.1;ID=cds-XP_014605580.1;Dbxref=GeneID:106787588%2CGenbank:XP_014605580.1;Parent=rna-XM_014750094.1
NW_014569654.1	Gnomon	CDS	250426	250488	.	-	0	Name=XP_014605580.1;ID=cds-XP_014605580.1;Dbxref=GeneID:106787588%2CGenbank:XP_014605580.1;Parent=rna-XM_014750094.1
NW_014569654.1	Gnomon	CDS	248737	248769	.	-	0	Name=XP_014605580.1;ID=cds-XP_014605580.1;Dbxref=GeneID:106787588%2CGenbank:XP_014605580.1;Parent=rna-XM_014750094.1
NW_014569654.1	Gnomon	CDS	248394	248526	.	-	0	Name=XP_014605580.1;ID=cds-XP_014605580.1;Dbxref=GeneID:106787588%2CGenbank:XP_014605580.1;Parent=rna-XM_014750094.1
NW_014569654.1	Gnomon	CDS	248241	248300	.	-	0	Name=XP_014605580.1;ID=cds-XP_014605580.1;Dbxref=GeneID:106787588%2CGenbank:XP_014605580.1;Parent=rna-XM_014750094.1
NW_014569654.1	Gnomon	CDS	247714	248110	.	-	0	Name=XP_014605580.1;ID=cds-XP_014605580.1;Dbxref=GeneID:106787588%2CGenbank:XP_014605580.1;Parent=rna-XM_014750094.1
NW_014569654.1	Gnomon	CDS	247214	247397	.	-	0	Name=XP_014605580.1;ID=cds-XP_014605580.1;Dbxref=GeneID:106787588%2CGenbank:XP_014605580.1;Parent=rna-XM_014750094.1
NW_014569654.1	Gnomon	CDS	246848	246943	.	-	0	Name=XP_014605580.1;ID=cds-XP_014605580.1;Dbxref=GeneID:106787588%2CGenbank:XP_014605580.1;Parent=rna-XM_014750094.1
NW_014569654.1	Gnomon	CDS	246550	246686	.	-	0	Name=XP_014605580.1;ID=cds-XP_014605580.1;Dbxref=GeneID:106787588%2CGenbank:XP_014605580.1;Parent=rna-XM_014750094.1
NW_014569654.1	Gnomon	CDS	246352	246464	.	-	0	Name=XP_014605580.1;ID=cds-XP_014605580.1;Dbxref=GeneID:106787588%2CGenbank:XP_014605580.1;Parent=rna-XM_014750094.1
NW_014569654.1	Gnomon	CDS	246044	246199	.	-	0	Name=XP_014605580.1;ID=cds-XP_014605580.1;Dbxref=GeneID:106787588%2CGenbank:XP_014605580.1;Parent=rna-XM_014750094.1
NW_014569654.1	Gnomon	CDS	245056	245149	.	-	0	Name=XP_014605580.1;ID=cds-XP_014605580.1;Dbxref=GeneID:106787588%2CGenbank:XP_014605580.1;Parent=rna-XM_014750094.1
NW_014569654.1	Gnomon	CDS	244354	244434	.	-	0	Name=XP_014605580.1;ID=cds-XP_014605580.1;Dbxref=GeneID:106787588%2CGenbank:XP_014605580.1;Parent=rna-XM_014750094.1
NW_014569654.1	Gnomon	mRNA	22691	40976	.	+	.	Name=XM_014750105.1;ID=rna-XM_014750105.1;Dbxref=GeneID:106787593%2CGenbank:XM_014750105.1;Parent=gene-LOC106787593
NW_014569654.1	Gnomon	CDS	482124	482155	.	-	0	Name=XP_014605582.1;ID=cds-XP_014605582.1;Dbxref=GeneID:106787590%2CGenbank:XP_014605582.1;Parent=rna-XM_014750096.1
NW_014569654.1	Gnomon	CDS	433583	433652	.	-	0	Name=XP_014605582.1;ID=cds-XP_014605582.1;Dbxref=GeneID:106787590%2CGenbank:XP_014605582.1;Parent=rna-XM_014750096.1
NW_014569654.1	Gnomon	CDS	398650	398796	.	-	0	Name=XP_014605582.1;ID=cds-XP_014605582.1;Dbxref=GeneID:106787590%2CGenbank:XP_014605582.1;Parent=rna-XM_014750096.1
NW_014569654.1	Gnomon	CDS	354692	354838	.	-	0	Name=XP_014605582.1;ID=cds-XP_014605582.1;Dbxref=GeneID:106787590%2CGenbank:XP_014605582.1;Parent=rna-XM_014750096.1
NW_014569654.1	Gnomon	CDS	353044	353232	.	-	0	Name=XP_014605582.1;ID=cds-XP_014605582.1;Dbxref=GeneID:106787590%2CGenbank:XP_014605582.1;Parent=rna-XM_014750096.1
NW_014569654.1	Gnomon	CDS	351642	352081	.	-	0	Name=XP_014605582.1;ID=cds-XP_014605582.1;Dbxref=GeneID:106787590%2CGenbank:XP_014605582.1;Parent=rna-XM_014750096.1
NW_014569654.1	Gnomon	CDS	351276	351494	.	-	0	Name=XP_014605582.1;ID=cds-XP_014605582.1;Dbxref=GeneID:106787590%2CGenbank:XP_014605582.1;Parent=rna-XM_014750096.1
NW_014569654.1	Gnomon	CDS	350939	351110	.	-	0	Name=XP_014605582.1;ID=cds-XP_014605582.1;Dbxref=GeneID:106787590%2CGenbank:XP_014605582.1;Parent=rna-XM_014750096.1
NW_014569654.1	Gnomon	CDS	348697	348906	.	-	0	Name=XP_014605582.1;ID=cds-XP_014605582.1;Dbxref=GeneID:106787590%2CGenbank:XP_014605582.1;Parent=rna-XM_014750096.1
NW_014569654.1	Gnomon	exon	350939	351110	.	-	.	ID=exon-XM_014750097.1-6;Dbxref=GeneID:106787590%2CGenbank:XM_014750097.1;Parent=rna-XM_014750097.1
NW_014569654.1	Gnomon	exon	346437	348906	.	-	.	ID=exon-XM_014750097.1-7;Dbxref=GeneID:106787590%2CGenbank:XM_014750097.1;Parent=rna-XM_014750097.1
NW_014569654.1	Gnomon	exon	351642	352081	.	-	.	ID=exon-XM_014750097.1-4;Dbxref=GeneID:106787590%2CGenbank:XM_014750097.1;Parent=rna-XM_014750097.1
NW_014569654.1	Gnomon	exon	351276	351494	.	-	.	ID=exon-XM_014750097.1-5;Dbxref=GeneID:106787590%2CGenbank:XM_014750097.1;Parent=rna-XM_014750097.1
NW_014569654.1	Gnomon	exon	354692	354838	.	-	.	ID=exon-XM_014750097.1-2;Dbxref=GeneID:106787590%2CGenbank:XM_014750097.1;Parent=rna-XM_014750097.1
NW_014569654.1	Gnomon	exon	353044	353232	.	-	.	ID=exon-XM_014750097.1-3;Dbxref=GeneID:106787590%2CGenbank:XM_014750097.1;Parent=rna-XM_014750097.1
NW_014569654.1	Gnomon	exon	377566	379160	.	-	.	ID=exon-XM_014750097.1-1;Dbxref=GeneID:106787590%2CGenbank:XM_014750097.1;Parent=rna-XM_014750097.1
NW_014569654.1	Gnomon	exon	248241	248300	.	-	.	ID=exon-XM_014750060.1-20;Dbxref=GeneID:106787588%2CGenbank:XM_014750060.1;Parent=rna-XM_014750060.1
NW_014569654.1	Gnomon	exon	247714	248110	.	-	.	ID=exon-XM_014750060.1-21;Dbxref=GeneID:106787588%2CGenbank:XM_014750060.1;Parent=rna-XM_014750060.1
NW_014569654.1	Gnomon	exon	247214	247397	.	-	.	ID=exon-XM_014750060.1-22;Dbxref=GeneID:106787588%2CGenbank:XM_014750060.1;Parent=rna-XM_014750060.1
NW_014569654.1	Gnomon	exon	246848	246943	.	-	.	ID=exon-XM_014750060.1-23;Dbxref=GeneID:106787588%2CGenbank:XM_014750060.1;Parent=rna-XM_014750060.1
NW_014569654.1	Gnomon	exon	213471	213601	.	-	.	ID=exon-XM_014750119.1-1;Dbxref=GeneID:106787600%2CGenbank:XM_014750119.1;Parent=rna-XM_014750119.1
NW_014569654.1	Gnomon	exon	246550	246686	.	-	.	ID=exon-XM_014750060.1-24;Dbxref=GeneID:106787588%2CGenbank:XM_014750060.1;Parent=rna-XM_014750060.1
NW_014569654.1	Gnomon	exon	211847	212150	.	-	.	ID=exon-XM_014750119.1-2;Dbxref=GeneID:106787600%2CGenbank:XM_014750119.1;Parent=rna-XM_014750119.1
NW_014569654.1	Gnomon	exon	246352	246464	.	-	.	ID=exon-XM_014750060.1-25;Dbxref=GeneID:106787588%2CGenbank:XM_014750060.1;Parent=rna-XM_014750060.1
NW_014569654.1	Gnomon	exon	246038	246199	.	-	.	ID=exon-XM_014750060.1-26;Dbxref=GeneID:106787588%2CGenbank:XM_014750060.1;Parent=rna-XM_014750060.1
NW_014569654.1	Gnomon	exon	245056	245149	.	-	.	ID=exon-XM_014750060.1-27;Dbxref=GeneID:106787588%2CGenbank:XM_014750060.1;Parent=rna-XM_014750060.1
NW_014569654.1	Gnomon	exon	242548	244434	.	-	.	ID=exon-XM_014750060.1-28;Dbxref=GeneID:106787588%2CGenbank:XM_014750060.1;Parent=rna-XM_014750060.1
NW_014569654.1	Gnomon	exon	210894	211722	.	-	.	ID=exon-XM_014750119.1-3;Dbxref=GeneID:106787600%2CGenbank:XM_014750119.1;Parent=rna-XM_014750119.1
NW_014569654.1	Gnomon	exon	38839	39126	.	+	.	ID=exon-XM_014750107.1-10;Dbxref=GeneID:106787593%2CGenbank:XM_014750107.1;Parent=rna-XM_014750107.1
NW_014569654.1	Gnomon	exon	40455	40976	.	+	.	ID=exon-XM_014750107.1-15;Dbxref=GeneID:106787593%2CGenbank:XM_014750107.1;Parent=rna-XM_014750107.1
NW_014569654.1	Gnomon	exon	39811	40042	.	+	.	ID=exon-XM_014750107.1-13;Dbxref=GeneID:106787593%2CGenbank:XM_014750107.1;Parent=rna-XM_014750107.1
NW_014569654.1	Gnomon	exon	40164	40187	.	+	.	ID=exon-XM_014750107.1-14;Dbxref=GeneID:106787593%2CGenbank:XM_014750107.1;Parent=rna-XM_014750107.1
NW_014569654.1	Gnomon	exon	39216	39440	.	+	.	ID=exon-XM_014750107.1-11;Dbxref=GeneID:106787593%2CGenbank:XM_014750107.1;Parent=rna-XM_014750107.1
NW_014569654.1	Gnomon	exon	39529	39732	.	+	.	ID=exon-XM_014750107.1-12;Dbxref=GeneID:106787593%2CGenbank:XM_014750107.1;Parent=rna-XM_014750107.1
NW_014569654.1	Gnomon	exon	326339	326818	.	-	.	ID=exon-XM_014750144.1-1;Dbxref=GeneID:106787615%2CGenbank:XM_014750144.1;Parent=rna-XM_014750144.1
NW_014569654.1	Gnomon	exon	326068	326198	.	-	.	ID=exon-XM_014750144.1-2;Dbxref=GeneID:106787615%2CGenbank:XM_014750144.1;Parent=rna-XM_014750144.1
NW_014569654.1	Gnomon	exon	325685	325838	.	-	.	ID=exon-XM_014750144.1-3;Dbxref=GeneID:106787615%2CGenbank:XM_014750144.1;Parent=rna-XM_014750144.1
NW_014569654.1	Gnomon	exon	325311	325576	.	-	.	ID=exon-XM_014750144.1-4;Dbxref=GeneID:106787615%2CGenbank:XM_014750144.1;Parent=rna-XM_014750144.1
NW_014569654.1	Gnomon	exon	321673	323700	.	-	.	ID=exon-XM_014750049.1-1;Dbxref=GeneID:106787588%2CGenbank:XM_014750049.1;Parent=rna-XM_014750049.1
NW_014569654.1	Gnomon	exon	312701	312762	.	-	.	ID=exon-XM_014750049.1-2;Dbxref=GeneID:106787588%2CGenbank:XM_014750049.1;Parent=rna-XM_014750049.1
NW_014569654.1	Gnomon	exon	311222	311389	.	-	.	ID=exon-XM_014750049.1-5;Dbxref=GeneID:106787588%2CGenbank:XM_014750049.1;Parent=rna-XM_014750049.1
NW_014569654.1	Gnomon	exon	291226	291317	.	-	.	ID=exon-XM_014750049.1-6;Dbxref=GeneID:106787588%2CGenbank:XM_014750049.1;Parent=rna-XM_014750049.1
NW_014569654.1	Gnomon	exon	312197	312293	.	-	.	ID=exon-XM_014750049.1-3;Dbxref=GeneID:106787588%2CGenbank:XM_014750049.1;Parent=rna-XM_014750049.1
NW_014569654.1	Gnomon	exon	311772	312035	.	-	.	ID=exon-XM_014750049.1-4;Dbxref=GeneID:106787588%2CGenbank:XM_014750049.1;Parent=rna-XM_014750049.1
NW_014569654.1	Gnomon	exon	278379	278531	.	-	.	ID=exon-XM_014750049.1-9;Dbxref=GeneID:106787588%2CGenbank:XM_014750049.1;Parent=rna-XM_014750049.1
NW_014569654.1	Gnomon	exon	283589	283699	.	-	.	ID=exon-XM_014750049.1-7;Dbxref=GeneID:106787588%2CGenbank:XM_014750049.1;Parent=rna-XM_014750049.1
NW_014569654.1	Gnomon	exon	281019	281124	.	-	.	ID=exon-XM_014750049.1-8;Dbxref=GeneID:106787588%2CGenbank:XM_014750049.1;Parent=rna-XM_014750049.1
NW_014569654.1	Gnomon	mRNA	16597	19147	.	+	.	Name=XM_014750108.1;ID=rna-XM_014750108.1;Dbxref=GeneID:106787595%2CGenbank:XM_014750108.1;Parent=gene-LOC106787595
NW_014569654.1	Gnomon	mRNA	346437	483450	.	-	.	Name=XM_014750098.1;ID=rna-XM_014750098.1;Dbxref=GeneID:106787590%2CGenbank:XM_014750098.1;Parent=gene-LOC106787590
NW_014569654.1	Gnomon	exon	245056	245149	.	-	.	ID=exon-XM_014750049.1-27;Dbxref=GeneID:106787588%2CGenbank:XM_014750049.1;Parent=rna-XM_014750049.1
NW_014569654.1	Gnomon	exon	242548	244434	.	-	.	ID=exon-XM_014750049.1-28;Dbxref=GeneID:106787588%2CGenbank:XM_014750049.1;Parent=rna-XM_014750049.1
NW_014569654.1	Gnomon	exon	248241	248300	.	-	.	ID=exon-XM_014750049.1-20;Dbxref=GeneID:106787588%2CGenbank:XM_014750049.1;Parent=rna-XM_014750049.1
NW_014569654.1	Gnomon	exon	247714	248110	.	-	.	ID=exon-XM_014750049.1-21;Dbxref=GeneID:106787588%2CGenbank:XM_014750049.1;Parent=rna-XM_014750049.1
NW_014569654.1	Gnomon	exon	247214	247397	.	-	.	ID=exon-XM_014750049.1-22;Dbxref=GeneID:106787588%2CGenbank:XM_014750049.1;Parent=rna-XM_014750049.1
NW_014569654.1	Gnomon	exon	246848	246943	.	-	.	ID=exon-XM_014750049.1-23;Dbxref=GeneID:106787588%2CGenbank:XM_014750049.1;Parent=rna-XM_014750049.1
NW_014569654.1	Gnomon	exon	246550	246686	.	-	.	ID=exon-XM_014750049.1-24;Dbxref=GeneID:106787588%2CGenbank:XM_014750049.1;Parent=rna-XM_014750049.1
NW_014569654.1	Gnomon	exon	246352	246464	.	-	.	ID=exon-XM_014750049.1-25;Dbxref=GeneID:106787588%2CGenbank:XM_014750049.1;Parent=rna-XM_014750049.1
NW_014569654.1	Gnomon	exon	246038	246199	.	-	.	ID=exon-XM_014750049.1-26;Dbxref=GeneID:106787588%2CGenbank:XM_014750049.1;Parent=rna-XM_014750049.1
NW_014569654.1	Gnomon	exon	256955	257005	.	-	.	ID=exon-XM_014750049.1-16;Dbxref=GeneID:106787588%2CGenbank:XM_014750049.1;Parent=rna-XM_014750049.1
NW_014569654.1	Gnomon	exon	250426	250488	.	-	.	ID=exon-XM_014750049.1-17;Dbxref=GeneID:106787588%2CGenbank:XM_014750049.1;Parent=rna-XM_014750049.1
NW_014569654.1	Gnomon	exon	248737	248769	.	-	.	ID=exon-XM_014750049.1-18;Dbxref=GeneID:106787588%2CGenbank:XM_014750049.1;Parent=rna-XM_014750049.1
NW_014569654.1	Gnomon	exon	248394	248526	.	-	.	ID=exon-XM_014750049.1-19;Dbxref=GeneID:106787588%2CGenbank:XM_014750049.1;Parent=rna-XM_014750049.1
NW_014569654.1	Gnomon	exon	277862	278017	.	-	.	ID=exon-XM_014750049.1-10;Dbxref=GeneID:106787588%2CGenbank:XM_014750049.1;Parent=rna-XM_014750049.1
NW_014569654.1	Gnomon	exon	276888	277024	.	-	.	ID=exon-XM_014750049.1-11;Dbxref=GeneID:106787588%2CGenbank:XM_014750049.1;Parent=rna-XM_014750049.1
NW_014569654.1	Gnomon	exon	264490	264645	.	-	.	ID=exon-XM_014750049.1-12;Dbxref=GeneID:106787588%2CGenbank:XM_014750049.1;Parent=rna-XM_014750049.1
NW_014569654.1	Gnomon	exon	264217	264293	.	-	.	ID=exon-XM_014750049.1-13;Dbxref=GeneID:106787588%2CGenbank:XM_014750049.1;Parent=rna-XM_014750049.1
NW_014569654.1	Gnomon	exon	263141	263176	.	-	.	ID=exon-XM_014750049.1-14;Dbxref=GeneID:106787588%2CGenbank:XM_014750049.1;Parent=rna-XM_014750049.1
NW_014569654.1	Gnomon	exon	260265	260333	.	-	.	ID=exon-XM_014750049.1-15;Dbxref=GeneID:106787588%2CGenbank:XM_014750049.1;Parent=rna-XM_014750049.1
NW_014569654.1	Gnomon	mRNA	31332	40976	.	+	.	Name=XM_014750107.1;ID=rna-XM_014750107.1;Dbxref=GeneID:106787593%2CGenbank:XM_014750107.1;Parent=gene-LOC106787593
NW_014569654.1	Gnomon	mRNA	346437	379160	.	-	.	Name=XM_014750097.1;ID=rna-XM_014750097.1;Dbxref=GeneID:106787590%2CGenbank:XM_014750097.1;Parent=gene-LOC106787590
NW_014569654.1	Gnomon	exon	311222	311389	.	-	.	ID=exon-XM_014750074.1-5;Dbxref=GeneID:106787588%2CGenbank:XM_014750074.1;Parent=rna-XM_014750074.1
NW_014569654.1	Gnomon	exon	291226	291317	.	-	.	ID=exon-XM_014750074.1-6;Dbxref=GeneID:106787588%2CGenbank:XM_014750074.1;Parent=rna-XM_014750074.1
NW_014569654.1	Gnomon	exon	312197	312293	.	-	.	ID=exon-XM_014750074.1-3;Dbxref=GeneID:106787588%2CGenbank:XM_014750074.1;Parent=rna-XM_014750074.1
NW_014569654.1	Gnomon	exon	311772	312035	.	-	.	ID=exon-XM_014750074.1-4;Dbxref=GeneID:106787588%2CGenbank:XM_014750074.1;Parent=rna-XM_014750074.1
NW_014569654.1	Gnomon	exon	278379	278531	.	-	.	ID=exon-XM_014750074.1-9;Dbxref=GeneID:106787588%2CGenbank:XM_014750074.1;Parent=rna-XM_014750074.1
NW_014569654.1	Gnomon	exon	283589	283699	.	-	.	ID=exon-XM_014750074.1-7;Dbxref=GeneID:106787588%2CGenbank:XM_014750074.1;Parent=rna-XM_014750074.1
NW_014569654.1	Gnomon	exon	281019	281124	.	-	.	ID=exon-XM_014750074.1-8;Dbxref=GeneID:106787588%2CGenbank:XM_014750074.1;Parent=rna-XM_014750074.1
NW_014569654.1	Gnomon	exon	321673	323700	.	-	.	ID=exon-XM_014750074.1-1;Dbxref=GeneID:106787588%2CGenbank:XM_014750074.1;Parent=rna-XM_014750074.1
NW_014569654.1	Gnomon	exon	312701	312762	.	-	.	ID=exon-XM_014750074.1-2;Dbxref=GeneID:106787588%2CGenbank:XM_014750074.1;Parent=rna-XM_014750074.1
NW_014569654.1	Gnomon	exon	246352	246464	.	-	.	ID=exon-XM_014750093.1-26;Dbxref=GeneID:106787588%2CGenbank:XM_014750093.1;Parent=rna-XM_014750093.1
NW_014569654.1	Gnomon	exon	246044	246199	.	-	.	ID=exon-XM_014750093.1-27;Dbxref=GeneID:106787588%2CGenbank:XM_014750093.1;Parent=rna-XM_014750093.1
NW_014569654.1	Gnomon	exon	246848	246943	.	-	.	ID=exon-XM_014750093.1-24;Dbxref=GeneID:106787588%2CGenbank:XM_014750093.1;Parent=rna-XM_014750093.1
NW_014569654.1	Gnomon	exon	246550	246686	.	-	.	ID=exon-XM_014750093.1-25;Dbxref=GeneID:106787588%2CGenbank:XM_014750093.1;Parent=rna-XM_014750093.1
NW_014569654.1	Gnomon	exon	245056	245149	.	-	.	ID=exon-XM_014750093.1-28;Dbxref=GeneID:106787588%2CGenbank:XM_014750093.1;Parent=rna-XM_014750093.1
NW_014569654.1	Gnomon	exon	242548	244434	.	-	.	ID=exon-XM_014750093.1-29;Dbxref=GeneID:106787588%2CGenbank:XM_014750093.1;Parent=rna-XM_014750093.1
NW_014569654.1	Gnomon	exon	247714	248110	.	-	.	ID=exon-XM_014750093.1-22;Dbxref=GeneID:106787588%2CGenbank:XM_014750093.1;Parent=rna-XM_014750093.1
NW_014569654.1	Gnomon	exon	247214	247397	.	-	.	ID=exon-XM_014750093.1-23;Dbxref=GeneID:106787588%2CGenbank:XM_014750093.1;Parent=rna-XM_014750093.1
NW_014569654.1	Gnomon	exon	248394	248526	.	-	.	ID=exon-XM_014750093.1-20;Dbxref=GeneID:106787588%2CGenbank:XM_014750093.1;Parent=rna-XM_014750093.1
NW_014569654.1	Gnomon	exon	248241	248300	.	-	.	ID=exon-XM_014750093.1-21;Dbxref=GeneID:106787588%2CGenbank:XM_014750093.1;Parent=rna-XM_014750093.1
NW_014569654.1	Gnomon	exon	260265	260333	.	-	.	ID=exon-XM_014750093.1-15;Dbxref=GeneID:106787588%2CGenbank:XM_014750093.1;Parent=rna-XM_014750093.1
NW_014569654.1	Gnomon	exon	256955	257005	.	-	.	ID=exon-XM_014750093.1-16;Dbxref=GeneID:106787588%2CGenbank:XM_014750093.1;Parent=rna-XM_014750093.1
NW_014569654.1	Gnomon	exon	264217	264293	.	-	.	ID=exon-XM_014750093.1-13;Dbxref=GeneID:106787588%2CGenbank:XM_014750093.1;Parent=rna-XM_014750093.1
NW_014569654.1	Gnomon	exon	263141	263176	.	-	.	ID=exon-XM_014750093.1-14;Dbxref=GeneID:106787588%2CGenbank:XM_014750093.1;Parent=rna-XM_014750093.1
NW_014569654.1	Gnomon	exon	248737	248769	.	-	.	ID=exon-XM_014750093.1-19;Dbxref=GeneID:106787588%2CGenbank:XM_014750093.1;Parent=rna-XM_014750093.1
NW_014569654.1	Gnomon	exon	253563	253583	.	-	.	ID=exon-XM_014750093.1-17;Dbxref=GeneID:106787588%2CGenbank:XM_014750093.1;Parent=rna-XM_014750093.1
NW_014569654.1	Gnomon	exon	250426	250488	.	-	.	ID=exon-XM_014750093.1-18;Dbxref=GeneID:106787588%2CGenbank:XM_014750093.1;Parent=rna-XM_014750093.1
NW_014569654.1	Gnomon	exon	276888	277024	.	-	.	ID=exon-XM_014750093.1-11;Dbxref=GeneID:106787588%2CGenbank:XM_014750093.1;Parent=rna-XM_014750093.1
NW_014569654.1	Gnomon	exon	264490	264645	.	-	.	ID=exon-XM_014750093.1-12;Dbxref=GeneID:106787588%2CGenbank:XM_014750093.1;Parent=rna-XM_014750093.1
NW_014569654.1	Gnomon	exon	277862	278017	.	-	.	ID=exon-XM_014750093.1-10;Dbxref=GeneID:106787588%2CGenbank:XM_014750093.1;Parent=rna-XM_014750093.1
NW_014569654.1	Gnomon	CDS	398650	398787	.	-	0	Name=XP_014605585.1;ID=cds-XP_014605585.1;Dbxref=GeneID:106787590%2CGenbank:XP_014605585.1;Parent=rna-XM_014750099.1
NW_014569654.1	Gnomon	CDS	354692	354838	.	-	0	Name=XP_014605585.1;ID=cds-XP_014605585.1;Dbxref=GeneID:106787590%2CGenbank:XP_014605585.1;Parent=rna-XM_014750099.1
NW_014569654.1	Gnomon	CDS	353044	353232	.	-	0	Name=XP_014605585.1;ID=cds-XP_014605585.1;Dbxref=GeneID:106787590%2CGenbank:XP_014605585.1;Parent=rna-XM_014750099.1
NW_014569654.1	Gnomon	CDS	351642	352081	.	-	0	Name=XP_014605585.1;ID=cds-XP_014605585.1;Dbxref=GeneID:106787590%2CGenbank:XP_014605585.1;Parent=rna-XM_014750099.1
NW_014569654.1	Gnomon	CDS	351276	351494	.	-	0	Name=XP_014605585.1;ID=cds-XP_014605585.1;Dbxref=GeneID:106787590%2CGenbank:XP_014605585.1;Parent=rna-XM_014750099.1
NW_014569654.1	Gnomon	CDS	350939	351110	.	-	0	Name=XP_014605585.1;ID=cds-XP_014605585.1;Dbxref=GeneID:106787590%2CGenbank:XP_014605585.1;Parent=rna-XM_014750099.1
NW_014569654.1	Gnomon	CDS	348697	348906	.	-	0	Name=XP_014605585.1;ID=cds-XP_014605585.1;Dbxref=GeneID:106787590%2CGenbank:XP_014605585.1;Parent=rna-XM_014750099.1
NW_014569654.1	Gnomon	mRNA	344279	361521	.	+	.	Name=XM_014750102.1;ID=rna-XM_014750102.1;Dbxref=GeneID:106787591%2CGenbank:XM_014750102.1;Parent=gene-LOC106787591
NW_014569654.1	Gnomon	mRNA	242548	323700	.	-	.	Name=XM_014750092.1;ID=rna-XM_014750092.1;Dbxref=GeneID:106787588%2CGenbank:XM_014750092.1;Parent=gene-LOC106787588
NW_014569654.1	Gnomon	exon	312701	312762	.	-	.	ID=exon-XM_014750051.1-2;Dbxref=GeneID:106787588%2CGenbank:XM_014750051.1;Parent=rna-XM_014750051.1
NW_014569654.1	Gnomon	exon	312197	312293	.	-	.	ID=exon-XM_014750051.1-3;Dbxref=GeneID:106787588%2CGenbank:XM_014750051.1;Parent=rna-XM_014750051.1
NW_014569654.1	Gnomon	exon	321673	323700	.	-	.	ID=exon-XM_014750051.1-1;Dbxref=GeneID:106787588%2CGenbank:XM_014750051.1;Parent=rna-XM_014750051.1
NW_014569654.1	Gnomon	exon	282355	282460	.	-	.	ID=exon-XM_014750051.1-8;Dbxref=GeneID:106787588%2CGenbank:XM_014750051.1;Parent=rna-XM_014750051.1
NW_014569654.1	Gnomon	exon	278379	278531	.	-	.	ID=exon-XM_014750051.1-9;Dbxref=GeneID:106787588%2CGenbank:XM_014750051.1;Parent=rna-XM_014750051.1
NW_014569654.1	Gnomon	exon	291226	291317	.	-	.	ID=exon-XM_014750051.1-6;Dbxref=GeneID:106787588%2CGenbank:XM_014750051.1;Parent=rna-XM_014750051.1
NW_014569654.1	Gnomon	exon	283589	283699	.	-	.	ID=exon-XM_014750051.1-7;Dbxref=GeneID:106787588%2CGenbank:XM_014750051.1;Parent=rna-XM_014750051.1
NW_014569654.1	Gnomon	exon	311772	312035	.	-	.	ID=exon-XM_014750051.1-4;Dbxref=GeneID:106787588%2CGenbank:XM_014750051.1;Parent=rna-XM_014750051.1
NW_014569654.1	Gnomon	exon	311222	311389	.	-	.	ID=exon-XM_014750051.1-5;Dbxref=GeneID:106787588%2CGenbank:XM_014750051.1;Parent=rna-XM_014750051.1
NW_014569654.1	Gnomon	exon	245056	245149	.	-	.	ID=exon-XM_014750079.1-24;Dbxref=GeneID:106787588%2CGenbank:XM_014750079.1;Parent=rna-XM_014750079.1
NW_014569654.1	Gnomon	exon	242548	244434	.	-	.	ID=exon-XM_014750079.1-25;Dbxref=GeneID:106787588%2CGenbank:XM_014750079.1;Parent=rna-XM_014750079.1
NW_014569654.1	Gnomon	exon	246352	246464	.	-	.	ID=exon-XM_014750079.1-22;Dbxref=GeneID:106787588%2CGenbank:XM_014750079.1;Parent=rna-XM_014750079.1
NW_014569654.1	Gnomon	exon	246038	246199	.	-	.	ID=exon-XM_014750079.1-23;Dbxref=GeneID:106787588%2CGenbank:XM_014750079.1;Parent=rna-XM_014750079.1
NW_014569654.1	Gnomon	exon	246848	246943	.	-	.	ID=exon-XM_014750079.1-20;Dbxref=GeneID:106787588%2CGenbank:XM_014750079.1;Parent=rna-XM_014750079.1
NW_014569654.1	Gnomon	exon	246550	246686	.	-	.	ID=exon-XM_014750079.1-21;Dbxref=GeneID:106787588%2CGenbank:XM_014750079.1;Parent=rna-XM_014750079.1
NW_014569654.1	Gnomon	exon	248737	248769	.	-	.	ID=exon-XM_014750079.1-15;Dbxref=GeneID:106787588%2CGenbank:XM_014750079.1;Parent=rna-XM_014750079.1
NW_014569654.1	Gnomon	exon	248394	248526	.	-	.	ID=exon-XM_014750079.1-16;Dbxref=GeneID:106787588%2CGenbank:XM_014750079.1;Parent=rna-XM_014750079.1
NW_014569654.1	Gnomon	exon	264217	264293	.	-	.	ID=exon-XM_014750079.1-13;Dbxref=GeneID:106787588%2CGenbank:XM_014750079.1;Parent=rna-XM_014750079.1
NW_014569654.1	Gnomon	exon	256955	257005	.	-	.	ID=exon-XM_014750079.1-14;Dbxref=GeneID:106787588%2CGenbank:XM_014750079.1;Parent=rna-XM_014750079.1
NW_014569654.1	Gnomon	exon	247214	247397	.	-	.	ID=exon-XM_014750079.1-19;Dbxref=GeneID:106787588%2CGenbank:XM_014750079.1;Parent=rna-XM_014750079.1
NW_014569654.1	Gnomon	exon	248241	248300	.	-	.	ID=exon-XM_014750079.1-17;Dbxref=GeneID:106787588%2CGenbank:XM_014750079.1;Parent=rna-XM_014750079.1
NW_014569654.1	Gnomon	exon	247714	248110	.	-	.	ID=exon-XM_014750079.1-18;Dbxref=GeneID:106787588%2CGenbank:XM_014750079.1;Parent=rna-XM_014750079.1
NW_014569654.1	Gnomon	exon	276888	277024	.	-	.	ID=exon-XM_014750079.1-11;Dbxref=GeneID:106787588%2CGenbank:XM_014750079.1;Parent=rna-XM_014750079.1
NW_014569654.1	Gnomon	exon	264490	264645	.	-	.	ID=exon-XM_014750079.1-12;Dbxref=GeneID:106787588%2CGenbank:XM_014750079.1;Parent=rna-XM_014750079.1
NW_014569654.1	Gnomon	exon	277862	278017	.	-	.	ID=exon-XM_014750079.1-10;Dbxref=GeneID:106787588%2CGenbank:XM_014750079.1;Parent=rna-XM_014750079.1
NW_014569654.1	Gnomon	CDS	398650	398787	.	-	0	Name=XP_014605586.1;ID=cds-XP_014605586.1;Dbxref=GeneID:106787590%2CGenbank:XP_014605586.1;Parent=rna-XM_014750100.1
NW_014569654.1	Gnomon	CDS	354692	354838	.	-	0	Name=XP_014605586.1;ID=cds-XP_014605586.1;Dbxref=GeneID:106787590%2CGenbank:XP_014605586.1;Parent=rna-XM_014750100.1
NW_014569654.1	Gnomon	CDS	353044	353232	.	-	0	Name=XP_014605586.1;ID=cds-XP_014605586.1;Dbxref=GeneID:106787590%2CGenbank:XP_014605586.1;Parent=rna-XM_014750100.1
NW_014569654.1	Gnomon	CDS	351642	352081	.	-	0	Name=XP_014605586.1;ID=cds-XP_014605586.1;Dbxref=GeneID:106787590%2CGenbank:XP_014605586.1;Parent=rna-XM_014750100.1
NW_014569654.1	Gnomon	CDS	351276	351494	.	-	0	Name=XP_014605586.1;ID=cds-XP_014605586.1;Dbxref=GeneID:106787590%2CGenbank:XP_014605586.1;Parent=rna-XM_014750100.1
NW_014569654.1	Gnomon	CDS	350939	351110	.	-	0	Name=XP_014605586.1;ID=cds-XP_014605586.1;Dbxref=GeneID:106787590%2CGenbank:XP_014605586.1;Parent=rna-XM_014750100.1
NW_014569654.1	Gnomon	CDS	348697	348906	.	-	0	Name=XP_014605586.1;ID=cds-XP_014605586.1;Dbxref=GeneID:106787590%2CGenbank:XP_014605586.1;Parent=rna-XM_014750100.1
NW_014569654.1	Gnomon	mRNA	344279	349120	.	+	.	Name=XM_014750101.1;ID=rna-XM_014750101.1;Dbxref=GeneID:106787591%2CGenbank:XM_014750101.1;Parent=gene-LOC106787591
NW_014569654.1	Gnomon	mRNA	242548	323700	.	-	.	Name=XM_014750091.1;ID=rna-XM_014750091.1;Dbxref=GeneID:106787588%2CGenbank:XM_014750091.1;Parent=gene-LOC106787588
NW_014569654.1	Gnomon	exon	5741	6016	.	-	.	ID=exon-XM_014750143.1-4;Dbxref=GeneID:106787614%2CGenbank:XM_014750143.1;Parent=rna-XM_014750143.1
NW_014569654.1	Gnomon	exon	5487	5670	.	-	.	ID=exon-XM_014750143.1-5;Dbxref=GeneID:106787614%2CGenbank:XM_014750143.1;Parent=rna-XM_014750143.1
NW_014569654.1	Gnomon	exon	4419	5298	.	-	.	ID=exon-XM_014750143.1-6;Dbxref=GeneID:106787614%2CGenbank:XM_014750143.1;Parent=rna-XM_014750143.1
NW_014569654.1	Gnomon	exon	7171	8166	.	-	.	ID=exon-XM_014750143.1-1;Dbxref=GeneID:106787614%2CGenbank:XM_014750143.1;Parent=rna-XM_014750143.1
NW_014569654.1	Gnomon	exon	6769	7076	.	-	.	ID=exon-XM_014750143.1-2;Dbxref=GeneID:106787614%2CGenbank:XM_014750143.1;Parent=rna-XM_014750143.1
NW_014569654.1	Gnomon	exon	6090	6680	.	-	.	ID=exon-XM_014750143.1-3;Dbxref=GeneID:106787614%2CGenbank:XM_014750143.1;Parent=rna-XM_014750143.1
NW_014569654.1	Gnomon	mRNA	242548	323700	.	-	.	Name=XM_014750094.1;ID=rna-XM_014750094.1;Dbxref=GeneID:106787588%2CGenbank:XM_014750094.1;Parent=gene-LOC106787588
NW_014569654.1	Gnomon	CDS	377566	377790	.	-	0	Name=XP_014605583.1;ID=cds-XP_014605583.1;Dbxref=GeneID:106787590%2CGenbank:XP_014605583.1;Parent=rna-XM_014750097.1
NW_014569654.1	Gnomon	CDS	354692	354838	.	-	0	Name=XP_014605583.1;ID=cds-XP_014605583.1;Dbxref=GeneID:106787590%2CGenbank:XP_014605583.1;Parent=rna-XM_014750097.1
NW_014569654.1	Gnomon	CDS	353044	353232	.	-	0	Name=XP_014605583.1;ID=cds-XP_014605583.1;Dbxref=GeneID:106787590%2CGenbank:XP_014605583.1;Parent=rna-XM_014750097.1
NW_014569654.1	Gnomon	CDS	351642	352081	.	-	0	Name=XP_014605583.1;ID=cds-XP_014605583.1;Dbxref=GeneID:106787590%2CGenbank:XP_014605583.1;Parent=rna-XM_014750097.1
NW_014569654.1	Gnomon	CDS	351276	351494	.	-	0	Name=XP_014605583.1;ID=cds-XP_014605583.1;Dbxref=GeneID:106787590%2CGenbank:XP_014605583.1;Parent=rna-XM_014750097.1
NW_014569654.1	Gnomon	CDS	350939	351110	.	-	0	Name=XP_014605583.1;ID=cds-XP_014605583.1;Dbxref=GeneID:106787590%2CGenbank:XP_014605583.1;Parent=rna-XM_014750097.1
NW_014569654.1	Gnomon	CDS	348697	348906	.	-	0	Name=XP_014605583.1;ID=cds-XP_014605583.1;Dbxref=GeneID:106787590%2CGenbank:XP_014605583.1;Parent=rna-XM_014750097.1
NW_014569654.1	Gnomon	exon	260265	260333	.	-	.	ID=exon-XM_014750042.1-15;Dbxref=GeneID:106787588%2CGenbank:XM_014750042.1;Parent=rna-XM_014750042.1
NW_014569654.1	Gnomon	exon	256955	257005	.	-	.	ID=exon-XM_014750042.1-16;Dbxref=GeneID:106787588%2CGenbank:XM_014750042.1;Parent=rna-XM_014750042.1
NW_014569654.1	Gnomon	exon	264217	264293	.	-	.	ID=exon-XM_014750042.1-13;Dbxref=GeneID:106787588%2CGenbank:XM_014750042.1;Parent=rna-XM_014750042.1
NW_014569654.1	Gnomon	exon	263141	263176	.	-	.	ID=exon-XM_014750042.1-14;Dbxref=GeneID:106787588%2CGenbank:XM_014750042.1;Parent=rna-XM_014750042.1
NW_014569654.1	Gnomon	exon	276888	277024	.	-	.	ID=exon-XM_014750042.1-11;Dbxref=GeneID:106787588%2CGenbank:XM_014750042.1;Parent=rna-XM_014750042.1
NW_014569654.1	Gnomon	exon	264490	264645	.	-	.	ID=exon-XM_014750042.1-12;Dbxref=GeneID:106787588%2CGenbank:XM_014750042.1;Parent=rna-XM_014750042.1
NW_014569654.1	Gnomon	exon	277862	278017	.	-	.	ID=exon-XM_014750042.1-10;Dbxref=GeneID:106787588%2CGenbank:XM_014750042.1;Parent=rna-XM_014750042.1
NW_014569654.1	Gnomon	exon	248737	248769	.	-	.	ID=exon-XM_014750042.1-19;Dbxref=GeneID:106787588%2CGenbank:XM_014750042.1;Parent=rna-XM_014750042.1
NW_014569654.1	Gnomon	exon	253563	253583	.	-	.	ID=exon-XM_014750042.1-17;Dbxref=GeneID:106787588%2CGenbank:XM_014750042.1;Parent=rna-XM_014750042.1
NW_014569654.1	Gnomon	exon	250426	250488	.	-	.	ID=exon-XM_014750042.1-18;Dbxref=GeneID:106787588%2CGenbank:XM_014750042.1;Parent=rna-XM_014750042.1
NW_014569654.1	Gnomon	exon	246352	246464	.	-	.	ID=exon-XM_014750042.1-26;Dbxref=GeneID:106787588%2CGenbank:XM_014750042.1;Parent=rna-XM_014750042.1
NW_014569654.1	Gnomon	exon	246038	246199	.	-	.	ID=exon-XM_014750042.1-27;Dbxref=GeneID:106787588%2CGenbank:XM_014750042.1;Parent=rna-XM_014750042.1
NW_014569654.1	Gnomon	exon	246848	246943	.	-	.	ID=exon-XM_014750042.1-24;Dbxref=GeneID:106787588%2CGenbank:XM_014750042.1;Parent=rna-XM_014750042.1
NW_014569654.1	Gnomon	exon	246550	246686	.	-	.	ID=exon-XM_014750042.1-25;Dbxref=GeneID:106787588%2CGenbank:XM_014750042.1;Parent=rna-XM_014750042.1
NW_014569654.1	Gnomon	exon	247714	248110	.	-	.	ID=exon-XM_014750042.1-22;Dbxref=GeneID:106787588%2CGenbank:XM_014750042.1;Parent=rna-XM_014750042.1
NW_014569654.1	Gnomon	exon	247214	247397	.	-	.	ID=exon-XM_014750042.1-23;Dbxref=GeneID:106787588%2CGenbank:XM_014750042.1;Parent=rna-XM_014750042.1
NW_014569654.1	Gnomon	exon	248394	248526	.	-	.	ID=exon-XM_014750042.1-20;Dbxref=GeneID:106787588%2CGenbank:XM_014750042.1;Parent=rna-XM_014750042.1
NW_014569654.1	Gnomon	exon	248241	248300	.	-	.	ID=exon-XM_014750042.1-21;Dbxref=GeneID:106787588%2CGenbank:XM_014750042.1;Parent=rna-XM_014750042.1
NW_014569654.1	Gnomon	exon	245056	245149	.	-	.	ID=exon-XM_014750042.1-28;Dbxref=GeneID:106787588%2CGenbank:XM_014750042.1;Parent=rna-XM_014750042.1
NW_014569654.1	Gnomon	exon	242548	244434	.	-	.	ID=exon-XM_014750042.1-29;Dbxref=GeneID:106787588%2CGenbank:XM_014750042.1;Parent=rna-XM_014750042.1
NW_014569654.1	Gnomon	mRNA	242548	323700	.	-	.	Name=XM_014750093.1;ID=rna-XM_014750093.1;Dbxref=GeneID:106787588%2CGenbank:XM_014750093.1;Parent=gene-LOC106787588
NW_014569654.1	Gnomon	CDS	398650	398787	.	-	0	Name=XP_014605584.1;ID=cds-XP_014605584.1;Dbxref=GeneID:106787590%2CGenbank:XP_014605584.1;Parent=rna-XM_014750098.1
NW_014569654.1	Gnomon	CDS	354692	354838	.	-	0	Name=XP_014605584.1;ID=cds-XP_014605584.1;Dbxref=GeneID:106787590%2CGenbank:XP_014605584.1;Parent=rna-XM_014750098.1
NW_014569654.1	Gnomon	CDS	353044	353232	.	-	0	Name=XP_014605584.1;ID=cds-XP_014605584.1;Dbxref=GeneID:106787590%2CGenbank:XP_014605584.1;Parent=rna-XM_014750098.1
NW_014569654.1	Gnomon	CDS	351642	352081	.	-	0	Name=XP_014605584.1;ID=cds-XP_014605584.1;Dbxref=GeneID:106787590%2CGenbank:XP_014605584.1;Parent=rna-XM_014750098.1
NW_014569654.1	Gnomon	CDS	351276	351494	.	-	0	Name=XP_014605584.1;ID=cds-XP_014605584.1;Dbxref=GeneID:106787590%2CGenbank:XP_014605584.1;Parent=rna-XM_014750098.1
NW_014569654.1	Gnomon	CDS	350939	351110	.	-	0	Name=XP_014605584.1;ID=cds-XP_014605584.1;Dbxref=GeneID:106787590%2CGenbank:XP_014605584.1;Parent=rna-XM_014750098.1
NW_014569654.1	Gnomon	CDS	348697	348906	.	-	0	Name=XP_014605584.1;ID=cds-XP_014605584.1;Dbxref=GeneID:106787590%2CGenbank:XP_014605584.1;Parent=rna-XM_014750098.1
NW_014569654.1	Gnomon	exon	212884	212901	.	-	.	ID=exon-XM_014750120.1-1;Dbxref=GeneID:106787600%2CGenbank:XM_014750120.1;Parent=rna-XM_014750120.1
NW_014569654.1	Gnomon	exon	211847	212150	.	-	.	ID=exon-XM_014750120.1-2;Dbxref=GeneID:106787600%2CGenbank:XM_014750120.1;Parent=rna-XM_014750120.1
NW_014569654.1	Gnomon	exon	210894	211722	.	-	.	ID=exon-XM_014750120.1-3;Dbxref=GeneID:106787600%2CGenbank:XM_014750120.1;Parent=rna-XM_014750120.1
NW_014569654.1	Gnomon	exon	346437	348906	.	-	.	ID=exon-XM_014750098.1-9;Dbxref=GeneID:106787590%2CGenbank:XM_014750098.1;Parent=rna-XM_014750098.1
NW_014569654.1	Gnomon	exon	353044	353232	.	-	.	ID=exon-XM_014750098.1-5;Dbxref=GeneID:106787590%2CGenbank:XM_014750098.1;Parent=rna-XM_014750098.1
NW_014569654.1	Gnomon	exon	351642	352081	.	-	.	ID=exon-XM_014750098.1-6;Dbxref=GeneID:106787590%2CGenbank:XM_014750098.1;Parent=rna-XM_014750098.1
NW_014569654.1	Gnomon	exon	351276	351494	.	-	.	ID=exon-XM_014750098.1-7;Dbxref=GeneID:106787590%2CGenbank:XM_014750098.1;Parent=rna-XM_014750098.1
NW_014569654.1	Gnomon	exon	350939	351110	.	-	.	ID=exon-XM_014750098.1-8;Dbxref=GeneID:106787590%2CGenbank:XM_014750098.1;Parent=rna-XM_014750098.1
NW_014569654.1	Gnomon	exon	483286	483450	.	-	.	ID=exon-XM_014750098.1-1;Dbxref=GeneID:106787590%2CGenbank:XM_014750098.1;Parent=rna-XM_014750098.1
NW_014569654.1	Gnomon	exon	433583	433657	.	-	.	ID=exon-XM_014750098.1-2;Dbxref=GeneID:106787590%2CGenbank:XM_014750098.1;Parent=rna-XM_014750098.1
NW_014569654.1	Gnomon	exon	398650	398796	.	-	.	ID=exon-XM_014750098.1-3;Dbxref=GeneID:106787590%2CGenbank:XM_014750098.1;Parent=rna-XM_014750098.1
NW_014569654.1	Gnomon	exon	354692	354838	.	-	.	ID=exon-XM_014750098.1-4;Dbxref=GeneID:106787590%2CGenbank:XM_014750098.1;Parent=rna-XM_014750098.1
NW_014569654.1	Gnomon	mRNA	22691	40976	.	+	.	Name=XM_014750103.1;ID=rna-XM_014750103.1;Dbxref=GeneID:106787593%2CGenbank:XM_014750103.1;Parent=gene-LOC106787593
NW_014569654.1	Gnomon	mRNA	242548	323700	.	-	.	Name=XM_014750052.1;ID=rna-XM_014750052.1;Dbxref=GeneID:106787588%2CGenbank:XM_014750052.1;Parent=gene-LOC106787588
NW_014569654.1	Gnomon	mRNA	242548	323700	.	-	.	Name=XM_014750051.1;ID=rna-XM_014750051.1;Dbxref=GeneID:106787588%2CGenbank:XM_014750051.1;Parent=gene-LOC106787588
NW_014569654.1	Gnomon	exon	424353	424530	.	+	.	ID=exon-XR_001381804.1-3;Dbxref=GeneID:106787592%2CGenbank:XR_001381804.1;Parent=rna-XR_001381804.1
NW_014569654.1	Gnomon	exon	424677	424804	.	+	.	ID=exon-XR_001381804.1-4;Dbxref=GeneID:106787592%2CGenbank:XR_001381804.1;Parent=rna-XR_001381804.1
NW_014569654.1	Gnomon	CDS	321673	321978	.	-	0	Name=XP_014605538.1;ID=cds-XP_014605538.1;Dbxref=GeneID:106787588%2CGenbank:XP_014605538.1;Parent=rna-XM_014750052.1
NW_014569654.1	Gnomon	CDS	312701	312762	.	-	0	Name=XP_014605538.1;ID=cds-XP_014605538.1;Dbxref=GeneID:106787588%2CGenbank:XP_014605538.1;Parent=rna-XM_014750052.1
NW_014569654.1	Gnomon	CDS	312197	312293	.	-	0	Name=XP_014605538.1;ID=cds-XP_014605538.1;Dbxref=GeneID:106787588%2CGenbank:XP_014605538.1;Parent=rna-XM_014750052.1
NW_014569654.1	Gnomon	CDS	311772	312035	.	-	0	Name=XP_014605538.1;ID=cds-XP_014605538.1;Dbxref=GeneID:106787588%2CGenbank:XP_014605538.1;Parent=rna-XM_014750052.1
NW_014569654.1	Gnomon	CDS	311222	311389	.	-	0	Name=XP_014605538.1;ID=cds-XP_014605538.1;Dbxref=GeneID:106787588%2CGenbank:XP_014605538.1;Parent=rna-XM_014750052.1
NW_014569654.1	Gnomon	CDS	303462	303553	.	-	0	Name=XP_014605538.1;ID=cds-XP_014605538.1;Dbxref=GeneID:106787588%2CGenbank:XP_014605538.1;Parent=rna-XM_014750052.1
NW_014569654.1	Gnomon	CDS	283589	283699	.	-	0	Name=XP_014605538.1;ID=cds-XP_014605538.1;Dbxref=GeneID:106787588%2CGenbank:XP_014605538.1;Parent=rna-XM_014750052.1
NW_014569654.1	Gnomon	CDS	281019	281124	.	-	0	Name=XP_014605538.1;ID=cds-XP_014605538.1;Dbxref=GeneID:106787588%2CGenbank:XP_014605538.1;Parent=rna-XM_014750052.1
NW_014569654.1	Gnomon	CDS	278379	278531	.	-	0	Name=XP_014605538.1;ID=cds-XP_014605538.1;Dbxref=GeneID:106787588%2CGenbank:XP_014605538.1;Parent=rna-XM_014750052.1
NW_014569654.1	Gnomon	CDS	277862	278017	.	-	0	Name=XP_014605538.1;ID=cds-XP_014605538.1;Dbxref=GeneID:106787588%2CGenbank:XP_014605538.1;Parent=rna-XM_014750052.1
NW_014569654.1	Gnomon	CDS	272259	272371	.	-	0	Name=XP_014605538.1;ID=cds-XP_014605538.1;Dbxref=GeneID:106787588%2CGenbank:XP_014605538.1;Parent=rna-XM_014750052.1
NW_014569654.1	Gnomon	CDS	264490	264645	.	-	0	Name=XP_014605538.1;ID=cds-XP_014605538.1;Dbxref=GeneID:106787588%2CGenbank:XP_014605538.1;Parent=rna-XM_014750052.1
NW_014569654.1	Gnomon	CDS	264217	264293	.	-	0	Name=XP_014605538.1;ID=cds-XP_014605538.1;Dbxref=GeneID:106787588%2CGenbank:XP_014605538.1;Parent=rna-XM_014750052.1
NW_014569654.1	Gnomon	CDS	263141	263176	.	-	0	Name=XP_014605538.1;ID=cds-XP_014605538.1;Dbxref=GeneID:106787588%2CGenbank:XP_014605538.1;Parent=rna-XM_014750052.1
NW_014569654.1	Gnomon	CDS	260265	260333	.	-	0	Name=XP_014605538.1;ID=cds-XP_014605538.1;Dbxref=GeneID:106787588%2CGenbank:XP_014605538.1;Parent=rna-XM_014750052.1
NW_014569654.1	Gnomon	CDS	256955	257005	.	-	0	Name=XP_014605538.1;ID=cds-XP_014605538.1;Dbxref=GeneID:106787588%2CGenbank:XP_014605538.1;Parent=rna-XM_014750052.1
NW_014569654.1	Gnomon	CDS	253563	253583	.	-	0	Name=XP_014605538.1;ID=cds-XP_014605538.1;Dbxref=GeneID:106787588%2CGenbank:XP_014605538.1;Parent=rna-XM_014750052.1
NW_014569654.1	Gnomon	CDS	250426	250488	.	-	0	Name=XP_014605538.1;ID=cds-XP_014605538.1;Dbxref=GeneID:106787588%2CGenbank:XP_014605538.1;Parent=rna-XM_014750052.1
NW_014569654.1	Gnomon	CDS	248737	248769	.	-	0	Name=XP_014605538.1;ID=cds-XP_014605538.1;Dbxref=GeneID:106787588%2CGenbank:XP_014605538.1;Parent=rna-XM_014750052.1
NW_014569654.1	Gnomon	CDS	248394	248526	.	-	0	Name=XP_014605538.1;ID=cds-XP_014605538.1;Dbxref=GeneID:106787588%2CGenbank:XP_014605538.1;Parent=rna-XM_014750052.1
NW_014569654.1	Gnomon	CDS	248241	248300	.	-	0	Name=XP_014605538.1;ID=cds-XP_014605538.1;Dbxref=GeneID:106787588%2CGenbank:XP_014605538.1;Parent=rna-XM_014750052.1
NW_014569654.1	Gnomon	CDS	247714	248110	.	-	0	Name=XP_014605538.1;ID=cds-XP_014605538.1;Dbxref=GeneID:106787588%2CGenbank:XP_014605538.1;Parent=rna-XM_014750052.1
NW_014569654.1	Gnomon	CDS	247214	247397	.	-	0	Name=XP_014605538.1;ID=cds-XP_014605538.1;Dbxref=GeneID:106787588%2CGenbank:XP_014605538.1;Parent=rna-XM_014750052.1
NW_014569654.1	Gnomon	CDS	246848	246943	.	-	0	Name=XP_014605538.1;ID=cds-XP_014605538.1;Dbxref=GeneID:106787588%2CGenbank:XP_014605538.1;Parent=rna-XM_014750052.1
NW_014569654.1	Gnomon	CDS	246550	246686	.	-	0	Name=XP_014605538.1;ID=cds-XP_014605538.1;Dbxref=GeneID:106787588%2CGenbank:XP_014605538.1;Parent=rna-XM_014750052.1
NW_014569654.1	Gnomon	CDS	246352	246464	.	-	0	Name=XP_014605538.1;ID=cds-XP_014605538.1;Dbxref=GeneID:106787588%2CGenbank:XP_014605538.1;Parent=rna-XM_014750052.1
NW_014569654.1	Gnomon	CDS	246038	246199	.	-	0	Name=XP_014605538.1;ID=cds-XP_014605538.1;Dbxref=GeneID:106787588%2CGenbank:XP_014605538.1;Parent=rna-XM_014750052.1
NW_014569654.1	Gnomon	CDS	245056	245149	.	-	0	Name=XP_014605538.1;ID=cds-XP_014605538.1;Dbxref=GeneID:106787588%2CGenbank:XP_014605538.1;Parent=rna-XM_014750052.1
NW_014569654.1	Gnomon	CDS	244354	244434	.	-	0	Name=XP_014605538.1;ID=cds-XP_014605538.1;Dbxref=GeneID:106787588%2CGenbank:XP_014605538.1;Parent=rna-XM_014750052.1
NW_014569654.1	Gnomon	mRNA	242548	323700	.	-	.	Name=XM_014750054.1;ID=rna-XM_014750054.1;Dbxref=GeneID:106787588%2CGenbank:XM_014750054.1;Parent=gene-LOC106787588
NW_014569654.1	Gnomon	exon	209473	209606	.	+	.	ID=exon-XM_014750122.1-3;Dbxref=GeneID:106787601%2CGenbank:XM_014750122.1;Parent=rna-XM_014750122.1
NW_014569654.1	Gnomon	exon	209700	209872	.	+	.	ID=exon-XM_014750122.1-4;Dbxref=GeneID:106787601%2CGenbank:XM_014750122.1;Parent=rna-XM_014750122.1
NW_014569654.1	Gnomon	exon	209977	210233	.	+	.	ID=exon-XM_014750122.1-5;Dbxref=GeneID:106787601%2CGenbank:XM_014750122.1;Parent=rna-XM_014750122.1
NW_014569654.1	Gnomon	exon	208489	208859	.	+	.	ID=exon-XM_014750122.1-1;Dbxref=GeneID:106787601%2CGenbank:XM_014750122.1;Parent=rna-XM_014750122.1
NW_014569654.1	Gnomon	exon	209267	209382	.	+	.	ID=exon-XM_014750122.1-2;Dbxref=GeneID:106787601%2CGenbank:XM_014750122.1;Parent=rna-XM_014750122.1
NW_014569654.1	Gnomon	exon	482124	482170	.	-	.	ID=exon-XM_014750096.1-1;Dbxref=GeneID:106787590%2CGenbank:XM_014750096.1;Parent=rna-XM_014750096.1
NW_014569654.1	Gnomon	exon	433583	433652	.	-	.	ID=exon-XM_014750096.1-2;Dbxref=GeneID:106787590%2CGenbank:XM_014750096.1;Parent=rna-XM_014750096.1
NW_014569654.1	Gnomon	exon	398650	398796	.	-	.	ID=exon-XM_014750096.1-3;Dbxref=GeneID:106787590%2CGenbank:XM_014750096.1;Parent=rna-XM_014750096.1
NW_014569654.1	Gnomon	exon	354692	354838	.	-	.	ID=exon-XM_014750096.1-4;Dbxref=GeneID:106787590%2CGenbank:XM_014750096.1;Parent=rna-XM_014750096.1
NW_014569654.1	Gnomon	exon	353044	353232	.	-	.	ID=exon-XM_014750096.1-5;Dbxref=GeneID:106787590%2CGenbank:XM_014750096.1;Parent=rna-XM_014750096.1
NW_014569654.1	Gnomon	exon	351642	352081	.	-	.	ID=exon-XM_014750096.1-6;Dbxref=GeneID:106787590%2CGenbank:XM_014750096.1;Parent=rna-XM_014750096.1
NW_014569654.1	Gnomon	exon	351276	351494	.	-	.	ID=exon-XM_014750096.1-7;Dbxref=GeneID:106787590%2CGenbank:XM_014750096.1;Parent=rna-XM_014750096.1
NW_014569654.1	Gnomon	exon	350939	351110	.	-	.	ID=exon-XM_014750096.1-8;Dbxref=GeneID:106787590%2CGenbank:XM_014750096.1;Parent=rna-XM_014750096.1
NW_014569654.1	Gnomon	exon	346437	348906	.	-	.	ID=exon-XM_014750096.1-9;Dbxref=GeneID:106787590%2CGenbank:XM_014750096.1;Parent=rna-XM_014750096.1
NW_014569654.1	Gnomon	exon	418290	418316	.	+	.	ID=exon-XR_001381804.1-1;Dbxref=GeneID:106787592%2CGenbank:XR_001381804.1;Parent=rna-XR_001381804.1
NW_014569654.1	Gnomon	exon	423536	423755	.	+	.	ID=exon-XR_001381804.1-2;Dbxref=GeneID:106787592%2CGenbank:XR_001381804.1;Parent=rna-XR_001381804.1
NW_014569654.1	Gnomon	mRNA	242548	323700	.	-	.	Name=XM_014750053.1;ID=rna-XM_014750053.1;Dbxref=GeneID:106787588%2CGenbank:XM_014750053.1;Parent=gene-LOC106787588
NW_014569654.1	Gnomon	CDS	321673	321978	.	-	0	Name=XP_014605539.1;ID=cds-XP_014605539.1;Dbxref=GeneID:106787588%2CGenbank:XP_014605539.1;Parent=rna-XM_014750053.1
NW_014569654.1	Gnomon	CDS	312701	312762	.	-	0	Name=XP_014605539.1;ID=cds-XP_014605539.1;Dbxref=GeneID:106787588%2CGenbank:XP_014605539.1;Parent=rna-XM_014750053.1
NW_014569654.1	Gnomon	CDS	312197	312293	.	-	0	Name=XP_014605539.1;ID=cds-XP_014605539.1;Dbxref=GeneID:106787588%2CGenbank:XP_014605539.1;Parent=rna-XM_014750053.1
NW_014569654.1	Gnomon	CDS	311772	312035	.	-	0	Name=XP_014605539.1;ID=cds-XP_014605539.1;Dbxref=GeneID:106787588%2CGenbank:XP_014605539.1;Parent=rna-XM_014750053.1
NW_014569654.1	Gnomon	CDS	311222	311389	.	-	0	Name=XP_014605539.1;ID=cds-XP_014605539.1;Dbxref=GeneID:106787588%2CGenbank:XP_014605539.1;Parent=rna-XM_014750053.1
NW_014569654.1	Gnomon	CDS	291226	291317	.	-	0	Name=XP_014605539.1;ID=cds-XP_014605539.1;Dbxref=GeneID:106787588%2CGenbank:XP_014605539.1;Parent=rna-XM_014750053.1
NW_014569654.1	Gnomon	CDS	283589	283699	.	-	0	Name=XP_014605539.1;ID=cds-XP_014605539.1;Dbxref=GeneID:106787588%2CGenbank:XP_014605539.1;Parent=rna-XM_014750053.1
NW_014569654.1	Gnomon	CDS	281019	281124	.	-	0	Name=XP_014605539.1;ID=cds-XP_014605539.1;Dbxref=GeneID:106787588%2CGenbank:XP_014605539.1;Parent=rna-XM_014750053.1
NW_014569654.1	Gnomon	CDS	278379	278531	.	-	0	Name=XP_014605539.1;ID=cds-XP_014605539.1;Dbxref=GeneID:106787588%2CGenbank:XP_014605539.1;Parent=rna-XM_014750053.1
NW_014569654.1	Gnomon	CDS	277862	278017	.	-	0	Name=XP_014605539.1;ID=cds-XP_014605539.1;Dbxref=GeneID:106787588%2CGenbank:XP_014605539.1;Parent=rna-XM_014750053.1
NW_014569654.1	Gnomon	CDS	276888	277024	.	-	0	Name=XP_014605539.1;ID=cds-XP_014605539.1;Dbxref=GeneID:106787588%2CGenbank:XP_014605539.1;Parent=rna-XM_014750053.1
NW_014569654.1	Gnomon	CDS	264490	264645	.	-	0	Name=XP_014605539.1;ID=cds-XP_014605539.1;Dbxref=GeneID:106787588%2CGenbank:XP_014605539.1;Parent=rna-XM_014750053.1
NW_014569654.1	Gnomon	CDS	264217	264293	.	-	0	Name=XP_014605539.1;ID=cds-XP_014605539.1;Dbxref=GeneID:106787588%2CGenbank:XP_014605539.1;Parent=rna-XM_014750053.1
NW_014569654.1	Gnomon	CDS	263141	263176	.	-	0	Name=XP_014605539.1;ID=cds-XP_014605539.1;Dbxref=GeneID:106787588%2CGenbank:XP_014605539.1;Parent=rna-XM_014750053.1
NW_014569654.1	Gnomon	CDS	260265	260333	.	-	0	Name=XP_014605539.1;ID=cds-XP_014605539.1;Dbxref=GeneID:106787588%2CGenbank:XP_014605539.1;Parent=rna-XM_014750053.1
NW_014569654.1	Gnomon	CDS	256955	257005	.	-	0	Name=XP_014605539.1;ID=cds-XP_014605539.1;Dbxref=GeneID:106787588%2CGenbank:XP_014605539.1;Parent=rna-XM_014750053.1
NW_014569654.1	Gnomon	CDS	253563	253583	.	-	0	Name=XP_014605539.1;ID=cds-XP_014605539.1;Dbxref=GeneID:106787588%2CGenbank:XP_014605539.1;Parent=rna-XM_014750053.1
NW_014569654.1	Gnomon	CDS	250426	250488	.	-	0	Name=XP_014605539.1;ID=cds-XP_014605539.1;Dbxref=GeneID:106787588%2CGenbank:XP_014605539.1;Parent=rna-XM_014750053.1
NW_014569654.1	Gnomon	CDS	248737	248769	.	-	0	Name=XP_014605539.1;ID=cds-XP_014605539.1;Dbxref=GeneID:106787588%2CGenbank:XP_014605539.1;Parent=rna-XM_014750053.1
NW_014569654.1	Gnomon	CDS	248394	248526	.	-	0	Name=XP_014605539.1;ID=cds-XP_014605539.1;Dbxref=GeneID:106787588%2CGenbank:XP_014605539.1;Parent=rna-XM_014750053.1
NW_014569654.1	Gnomon	CDS	248241	248300	.	-	0	Name=XP_014605539.1;ID=cds-XP_014605539.1;Dbxref=GeneID:106787588%2CGenbank:XP_014605539.1;Parent=rna-XM_014750053.1
NW_014569654.1	Gnomon	CDS	247714	248110	.	-	0	Name=XP_014605539.1;ID=cds-XP_014605539.1;Dbxref=GeneID:106787588%2CGenbank:XP_014605539.1;Parent=rna-XM_014750053.1
NW_014569654.1	Gnomon	CDS	247214	247397	.	-	0	Name=XP_014605539.1;ID=cds-XP_014605539.1;Dbxref=GeneID:106787588%2CGenbank:XP_014605539.1;Parent=rna-XM_014750053.1
NW_014569654.1	Gnomon	CDS	246848	246913	.	-	0	Name=XP_014605539.1;ID=cds-XP_014605539.1;Dbxref=GeneID:106787588%2CGenbank:XP_014605539.1;Parent=rna-XM_014750053.1
NW_014569654.1	Gnomon	CDS	246550	246686	.	-	0	Name=XP_014605539.1;ID=cds-XP_014605539.1;Dbxref=GeneID:106787588%2CGenbank:XP_014605539.1;Parent=rna-XM_014750053.1
NW_014569654.1	Gnomon	CDS	246352	246464	.	-	0	Name=XP_014605539.1;ID=cds-XP_014605539.1;Dbxref=GeneID:106787588%2CGenbank:XP_014605539.1;Parent=rna-XM_014750053.1
NW_014569654.1	Gnomon	CDS	246038	246199	.	-	0	Name=XP_014605539.1;ID=cds-XP_014605539.1;Dbxref=GeneID:106787588%2CGenbank:XP_014605539.1;Parent=rna-XM_014750053.1
NW_014569654.1	Gnomon	CDS	245056	245149	.	-	0	Name=XP_014605539.1;ID=cds-XP_014605539.1;Dbxref=GeneID:106787588%2CGenbank:XP_014605539.1;Parent=rna-XM_014750053.1
NW_014569654.1	Gnomon	CDS	244354	244434	.	-	0	Name=XP_014605539.1;ID=cds-XP_014605539.1;Dbxref=GeneID:106787588%2CGenbank:XP_014605539.1;Parent=rna-XM_014750053.1
NW_014569654.1	Gnomon	exon	246550	246686	.	-	.	ID=exon-XM_014750086.1-22;Dbxref=GeneID:106787588%2CGenbank:XM_014750086.1;Parent=rna-XM_014750086.1
NW_014569654.1	Gnomon	exon	246352	246464	.	-	.	ID=exon-XM_014750086.1-23;Dbxref=GeneID:106787588%2CGenbank:XM_014750086.1;Parent=rna-XM_014750086.1
NW_014569654.1	Gnomon	exon	247214	247397	.	-	.	ID=exon-XM_014750086.1-20;Dbxref=GeneID:106787588%2CGenbank:XM_014750086.1;Parent=rna-XM_014750086.1
NW_014569654.1	Gnomon	exon	246848	246943	.	-	.	ID=exon-XM_014750086.1-21;Dbxref=GeneID:106787588%2CGenbank:XM_014750086.1;Parent=rna-XM_014750086.1
NW_014569654.1	Gnomon	exon	242548	244434	.	-	.	ID=exon-XM_014750086.1-26;Dbxref=GeneID:106787588%2CGenbank:XM_014750086.1;Parent=rna-XM_014750086.1
NW_014569654.1	Gnomon	exon	246044	246199	.	-	.	ID=exon-XM_014750086.1-24;Dbxref=GeneID:106787588%2CGenbank:XM_014750086.1;Parent=rna-XM_014750086.1
NW_014569654.1	Gnomon	exon	245056	245149	.	-	.	ID=exon-XM_014750086.1-25;Dbxref=GeneID:106787588%2CGenbank:XM_014750086.1;Parent=rna-XM_014750086.1
NW_014569654.1	Gnomon	exon	247714	248110	.	-	.	ID=exon-XM_014750086.1-19;Dbxref=GeneID:106787588%2CGenbank:XM_014750086.1;Parent=rna-XM_014750086.1
NW_014569654.1	Gnomon	exon	248394	248526	.	-	.	ID=exon-XM_014750086.1-17;Dbxref=GeneID:106787588%2CGenbank:XM_014750086.1;Parent=rna-XM_014750086.1
NW_014569654.1	Gnomon	exon	248241	248300	.	-	.	ID=exon-XM_014750086.1-18;Dbxref=GeneID:106787588%2CGenbank:XM_014750086.1;Parent=rna-XM_014750086.1
NW_014569654.1	Gnomon	exon	276888	277024	.	-	.	ID=exon-XM_014750086.1-11;Dbxref=GeneID:106787588%2CGenbank:XM_014750086.1;Parent=rna-XM_014750086.1
NW_014569654.1	Gnomon	exon	264490	264645	.	-	.	ID=exon-XM_014750086.1-12;Dbxref=GeneID:106787588%2CGenbank:XM_014750086.1;Parent=rna-XM_014750086.1
NW_014569654.1	Gnomon	exon	277862	278017	.	-	.	ID=exon-XM_014750086.1-10;Dbxref=GeneID:106787588%2CGenbank:XM_014750086.1;Parent=rna-XM_014750086.1
NW_014569654.1	Gnomon	exon	250426	250488	.	-	.	ID=exon-XM_014750086.1-15;Dbxref=GeneID:106787588%2CGenbank:XM_014750086.1;Parent=rna-XM_014750086.1
NW_014569654.1	Gnomon	exon	248737	248769	.	-	.	ID=exon-XM_014750086.1-16;Dbxref=GeneID:106787588%2CGenbank:XM_014750086.1;Parent=rna-XM_014750086.1
NW_014569654.1	Gnomon	exon	264217	264293	.	-	.	ID=exon-XM_014750086.1-13;Dbxref=GeneID:106787588%2CGenbank:XM_014750086.1;Parent=rna-XM_014750086.1
NW_014569654.1	Gnomon	exon	256955	257005	.	-	.	ID=exon-XM_014750086.1-14;Dbxref=GeneID:106787588%2CGenbank:XM_014750086.1;Parent=rna-XM_014750086.1
NW_014569654.1	Gnomon	exon	209700	209872	.	+	.	ID=exon-XM_014750121.1-4;Dbxref=GeneID:106787601%2CGenbank:XM_014750121.1;Parent=rna-XM_014750121.1
NW_014569654.1	Gnomon	exon	209977	210233	.	+	.	ID=exon-XM_014750121.1-5;Dbxref=GeneID:106787601%2CGenbank:XM_014750121.1;Parent=rna-XM_014750121.1
NW_014569654.1	Gnomon	exon	209267	209382	.	+	.	ID=exon-XM_014750121.1-2;Dbxref=GeneID:106787601%2CGenbank:XM_014750121.1;Parent=rna-XM_014750121.1
NW_014569654.1	Gnomon	exon	209473	209606	.	+	.	ID=exon-XM_014750121.1-3;Dbxref=GeneID:106787601%2CGenbank:XM_014750121.1;Parent=rna-XM_014750121.1
NW_014569654.1	Gnomon	exon	208454	208865	.	+	.	ID=exon-XM_014750121.1-1;Dbxref=GeneID:106787601%2CGenbank:XM_014750121.1;Parent=rna-XM_014750121.1
NW_014569654.1	Gnomon	exon	179205	179730	.	+	.	ID=exon-XM_014750126.1-10;Dbxref=GeneID:106787602%2CGenbank:XM_014750126.1;Parent=rna-XM_014750126.1
NW_014569654.1	Gnomon	exon	172416	172487	.	-	.	ID=exon-XR_001381805.1-2;Dbxref=GeneID:106787603%2CGenbank:XR_001381805.1;Parent=rna-XR_001381805.1
NW_014569654.1	Gnomon	exon	171986	172383	.	-	.	ID=exon-XR_001381805.1-3;Dbxref=GeneID:106787603%2CGenbank:XR_001381805.1;Parent=rna-XR_001381805.1
NW_014569654.1	Gnomon	exon	172561	172685	.	-	.	ID=exon-XR_001381805.1-1;Dbxref=GeneID:106787603%2CGenbank:XR_001381805.1;Parent=rna-XR_001381805.1
NW_014569654.1	Gnomon	mRNA	346437	482141	.	-	.	Name=XM_014750099.1;ID=rna-XM_014750099.1;Dbxref=GeneID:106787590%2CGenbank:XM_014750099.1;Parent=gene-LOC106787590
NW_014569654.1	Gnomon	exon	281019	281124	.	-	.	ID=exon-XM_014750073.1-8;Dbxref=GeneID:106787588%2CGenbank:XM_014750073.1;Parent=rna-XM_014750073.1
NW_014569654.1	Gnomon	exon	278379	278531	.	-	.	ID=exon-XM_014750073.1-9;Dbxref=GeneID:106787588%2CGenbank:XM_014750073.1;Parent=rna-XM_014750073.1
NW_014569654.1	Gnomon	exon	311772	312035	.	-	.	ID=exon-XM_014750073.1-4;Dbxref=GeneID:106787588%2CGenbank:XM_014750073.1;Parent=rna-XM_014750073.1
NW_014569654.1	Gnomon	exon	311222	311389	.	-	.	ID=exon-XM_014750073.1-5;Dbxref=GeneID:106787588%2CGenbank:XM_014750073.1;Parent=rna-XM_014750073.1
NW_014569654.1	Gnomon	exon	291226	291317	.	-	.	ID=exon-XM_014750073.1-6;Dbxref=GeneID:106787588%2CGenbank:XM_014750073.1;Parent=rna-XM_014750073.1
NW_014569654.1	Gnomon	exon	283589	283699	.	-	.	ID=exon-XM_014750073.1-7;Dbxref=GeneID:106787588%2CGenbank:XM_014750073.1;Parent=rna-XM_014750073.1
NW_014569654.1	Gnomon	exon	321673	323700	.	-	.	ID=exon-XM_014750073.1-1;Dbxref=GeneID:106787588%2CGenbank:XM_014750073.1;Parent=rna-XM_014750073.1
NW_014569654.1	Gnomon	exon	312701	312762	.	-	.	ID=exon-XM_014750073.1-2;Dbxref=GeneID:106787588%2CGenbank:XM_014750073.1;Parent=rna-XM_014750073.1
NW_014569654.1	Gnomon	exon	312197	312293	.	-	.	ID=exon-XM_014750073.1-3;Dbxref=GeneID:106787588%2CGenbank:XM_014750073.1;Parent=rna-XM_014750073.1
NW_014569654.1	Gnomon	exon	277862	278017	.	-	.	ID=exon-XM_014750060.1-10;Dbxref=GeneID:106787588%2CGenbank:XM_014750060.1;Parent=rna-XM_014750060.1
NW_014569654.1	Gnomon	exon	276888	277024	.	-	.	ID=exon-XM_014750060.1-11;Dbxref=GeneID:106787588%2CGenbank:XM_014750060.1;Parent=rna-XM_014750060.1
NW_014569654.1	Gnomon	exon	264490	264645	.	-	.	ID=exon-XM_014750060.1-12;Dbxref=GeneID:106787588%2CGenbank:XM_014750060.1;Parent=rna-XM_014750060.1
NW_014569654.1	Gnomon	exon	264217	264293	.	-	.	ID=exon-XM_014750060.1-13;Dbxref=GeneID:106787588%2CGenbank:XM_014750060.1;Parent=rna-XM_014750060.1
NW_014569654.1	Gnomon	exon	263141	263176	.	-	.	ID=exon-XM_014750060.1-14;Dbxref=GeneID:106787588%2CGenbank:XM_014750060.1;Parent=rna-XM_014750060.1
NW_014569654.1	Gnomon	exon	256955	257005	.	-	.	ID=exon-XM_014750060.1-15;Dbxref=GeneID:106787588%2CGenbank:XM_014750060.1;Parent=rna-XM_014750060.1
NW_014569654.1	Gnomon	exon	253563	253583	.	-	.	ID=exon-XM_014750060.1-16;Dbxref=GeneID:106787588%2CGenbank:XM_014750060.1;Parent=rna-XM_014750060.1
NW_014569654.1	Gnomon	exon	250426	250488	.	-	.	ID=exon-XM_014750060.1-17;Dbxref=GeneID:106787588%2CGenbank:XM_014750060.1;Parent=rna-XM_014750060.1
NW_014569654.1	Gnomon	exon	248737	248769	.	-	.	ID=exon-XM_014750060.1-18;Dbxref=GeneID:106787588%2CGenbank:XM_014750060.1;Parent=rna-XM_014750060.1
NW_014569654.1	Gnomon	exon	248394	248526	.	-	.	ID=exon-XM_014750060.1-19;Dbxref=GeneID:106787588%2CGenbank:XM_014750060.1;Parent=rna-XM_014750060.1
NW_014569654.1	Gnomon	mRNA	242548	323700	.	-	.	Name=XM_014750050.1;ID=rna-XM_014750050.1;Dbxref=GeneID:106787588%2CGenbank:XM_014750050.1;Parent=gene-LOC106787588
NW_014569654.1	Gnomon	exon	311222	311389	.	-	.	ID=exon-XM_014750050.1-5;Dbxref=GeneID:106787588%2CGenbank:XM_014750050.1;Parent=rna-XM_014750050.1
NW_014569654.1	Gnomon	exon	291226	291317	.	-	.	ID=exon-XM_014750050.1-6;Dbxref=GeneID:106787588%2CGenbank:XM_014750050.1;Parent=rna-XM_014750050.1
NW_014569654.1	Gnomon	exon	283589	283699	.	-	.	ID=exon-XM_014750050.1-7;Dbxref=GeneID:106787588%2CGenbank:XM_014750050.1;Parent=rna-XM_014750050.1
NW_014569654.1	Gnomon	exon	281019	281124	.	-	.	ID=exon-XM_014750050.1-8;Dbxref=GeneID:106787588%2CGenbank:XM_014750050.1;Parent=rna-XM_014750050.1
NW_014569654.1	Gnomon	exon	278379	278531	.	-	.	ID=exon-XM_014750050.1-9;Dbxref=GeneID:106787588%2CGenbank:XM_014750050.1;Parent=rna-XM_014750050.1
NW_014569654.1	Gnomon	exon	321673	323700	.	-	.	ID=exon-XM_014750050.1-1;Dbxref=GeneID:106787588%2CGenbank:XM_014750050.1;Parent=rna-XM_014750050.1
NW_014569654.1	Gnomon	exon	312701	312762	.	-	.	ID=exon-XM_014750050.1-2;Dbxref=GeneID:106787588%2CGenbank:XM_014750050.1;Parent=rna-XM_014750050.1
NW_014569654.1	Gnomon	exon	312197	312293	.	-	.	ID=exon-XM_014750050.1-3;Dbxref=GeneID:106787588%2CGenbank:XM_014750050.1;Parent=rna-XM_014750050.1
NW_014569654.1	Gnomon	exon	311772	312035	.	-	.	ID=exon-XM_014750050.1-4;Dbxref=GeneID:106787588%2CGenbank:XM_014750050.1;Parent=rna-XM_014750050.1
NW_014569654.1	Gnomon	exon	242548	244434	.	-	.	ID=exon-XM_014750054.1-29;Dbxref=GeneID:106787588%2CGenbank:XM_014750054.1;Parent=rna-XM_014750054.1
NW_014569654.1	Gnomon	exon	248394	248526	.	-	.	ID=exon-XM_014750054.1-20;Dbxref=GeneID:106787588%2CGenbank:XM_014750054.1;Parent=rna-XM_014750054.1
NW_014569654.1	Gnomon	exon	246044	246199	.	-	.	ID=exon-XM_014750054.1-27;Dbxref=GeneID:106787588%2CGenbank:XM_014750054.1;Parent=rna-XM_014750054.1
NW_014569654.1	Gnomon	exon	245056	245149	.	-	.	ID=exon-XM_014750054.1-28;Dbxref=GeneID:106787588%2CGenbank:XM_014750054.1;Parent=rna-XM_014750054.1
NW_014569654.1	Gnomon	exon	246550	246686	.	-	.	ID=exon-XM_014750054.1-25;Dbxref=GeneID:106787588%2CGenbank:XM_014750054.1;Parent=rna-XM_014750054.1
NW_014569654.1	Gnomon	exon	246352	246464	.	-	.	ID=exon-XM_014750054.1-26;Dbxref=GeneID:106787588%2CGenbank:XM_014750054.1;Parent=rna-XM_014750054.1
NW_014569654.1	Gnomon	exon	247214	247397	.	-	.	ID=exon-XM_014750054.1-23;Dbxref=GeneID:106787588%2CGenbank:XM_014750054.1;Parent=rna-XM_014750054.1
NW_014569654.1	Gnomon	exon	246848	246913	.	-	.	ID=exon-XM_014750054.1-24;Dbxref=GeneID:106787588%2CGenbank:XM_014750054.1;Parent=rna-XM_014750054.1
NW_014569654.1	Gnomon	exon	248241	248300	.	-	.	ID=exon-XM_014750054.1-21;Dbxref=GeneID:106787588%2CGenbank:XM_014750054.1;Parent=rna-XM_014750054.1
NW_014569654.1	Gnomon	exon	247714	248110	.	-	.	ID=exon-XM_014750054.1-22;Dbxref=GeneID:106787588%2CGenbank:XM_014750054.1;Parent=rna-XM_014750054.1
NW_014569654.1	Gnomon	exon	250426	250488	.	-	.	ID=exon-XM_014750054.1-18;Dbxref=GeneID:106787588%2CGenbank:XM_014750054.1;Parent=rna-XM_014750054.1
NW_014569654.1	Gnomon	exon	248737	248769	.	-	.	ID=exon-XM_014750054.1-19;Dbxref=GeneID:106787588%2CGenbank:XM_014750054.1;Parent=rna-XM_014750054.1
NW_014569654.1	Gnomon	exon	256955	257005	.	-	.	ID=exon-XM_014750054.1-16;Dbxref=GeneID:106787588%2CGenbank:XM_014750054.1;Parent=rna-XM_014750054.1
NW_014569654.1	Gnomon	exon	253563	253583	.	-	.	ID=exon-XM_014750054.1-17;Dbxref=GeneID:106787588%2CGenbank:XM_014750054.1;Parent=rna-XM_014750054.1
NW_014569654.1	Gnomon	exon	263141	263176	.	-	.	ID=exon-XM_014750054.1-14;Dbxref=GeneID:106787588%2CGenbank:XM_014750054.1;Parent=rna-XM_014750054.1
NW_014569654.1	Gnomon	exon	260265	260333	.	-	.	ID=exon-XM_014750054.1-15;Dbxref=GeneID:106787588%2CGenbank:XM_014750054.1;Parent=rna-XM_014750054.1
NW_014569654.1	Gnomon	exon	264490	264645	.	-	.	ID=exon-XM_014750054.1-12;Dbxref=GeneID:106787588%2CGenbank:XM_014750054.1;Parent=rna-XM_014750054.1
NW_014569654.1	Gnomon	exon	264217	264293	.	-	.	ID=exon-XM_014750054.1-13;Dbxref=GeneID:106787588%2CGenbank:XM_014750054.1;Parent=rna-XM_014750054.1
NW_014569654.1	Gnomon	exon	277862	278017	.	-	.	ID=exon-XM_014750054.1-10;Dbxref=GeneID:106787588%2CGenbank:XM_014750054.1;Parent=rna-XM_014750054.1
NW_014569654.1	Gnomon	exon	276888	277024	.	-	.	ID=exon-XM_014750054.1-11;Dbxref=GeneID:106787588%2CGenbank:XM_014750054.1;Parent=rna-XM_014750054.1
NW_014569654.1	Gnomon	exon	256955	257005	.	-	.	ID=exon-XM_014750067.1-14;Dbxref=GeneID:106787588%2CGenbank:XM_014750067.1;Parent=rna-XM_014750067.1
NW_014569654.1	Gnomon	exon	250426	250488	.	-	.	ID=exon-XM_014750067.1-15;Dbxref=GeneID:106787588%2CGenbank:XM_014750067.1;Parent=rna-XM_014750067.1
NW_014569654.1	Gnomon	exon	264490	264645	.	-	.	ID=exon-XM_014750067.1-12;Dbxref=GeneID:106787588%2CGenbank:XM_014750067.1;Parent=rna-XM_014750067.1
NW_014569654.1	Gnomon	exon	264217	264293	.	-	.	ID=exon-XM_014750067.1-13;Dbxref=GeneID:106787588%2CGenbank:XM_014750067.1;Parent=rna-XM_014750067.1
NW_014569654.1	Gnomon	exon	248241	248300	.	-	.	ID=exon-XM_014750067.1-18;Dbxref=GeneID:106787588%2CGenbank:XM_014750067.1;Parent=rna-XM_014750067.1
NW_014569654.1	Gnomon	exon	247714	248110	.	-	.	ID=exon-XM_014750067.1-19;Dbxref=GeneID:106787588%2CGenbank:XM_014750067.1;Parent=rna-XM_014750067.1
NW_014569654.1	Gnomon	exon	248737	248769	.	-	.	ID=exon-XM_014750067.1-16;Dbxref=GeneID:106787588%2CGenbank:XM_014750067.1;Parent=rna-XM_014750067.1
NW_014569654.1	Gnomon	exon	248394	248526	.	-	.	ID=exon-XM_014750067.1-17;Dbxref=GeneID:106787588%2CGenbank:XM_014750067.1;Parent=rna-XM_014750067.1
NW_014569654.1	Gnomon	exon	277862	278017	.	-	.	ID=exon-XM_014750067.1-10;Dbxref=GeneID:106787588%2CGenbank:XM_014750067.1;Parent=rna-XM_014750067.1
NW_014569654.1	Gnomon	exon	276888	277024	.	-	.	ID=exon-XM_014750067.1-11;Dbxref=GeneID:106787588%2CGenbank:XM_014750067.1;Parent=rna-XM_014750067.1
NW_014569654.1	Gnomon	exon	245056	245149	.	-	.	ID=exon-XM_014750067.1-25;Dbxref=GeneID:106787588%2CGenbank:XM_014750067.1;Parent=rna-XM_014750067.1
NW_014569654.1	Gnomon	exon	242548	244434	.	-	.	ID=exon-XM_014750067.1-26;Dbxref=GeneID:106787588%2CGenbank:XM_014750067.1;Parent=rna-XM_014750067.1
NW_014569654.1	Gnomon	exon	246352	246464	.	-	.	ID=exon-XM_014750067.1-23;Dbxref=GeneID:106787588%2CGenbank:XM_014750067.1;Parent=rna-XM_014750067.1
NW_014569654.1	Gnomon	exon	246038	246199	.	-	.	ID=exon-XM_014750067.1-24;Dbxref=GeneID:106787588%2CGenbank:XM_014750067.1;Parent=rna-XM_014750067.1
NW_014569654.1	Gnomon	exon	246848	246943	.	-	.	ID=exon-XM_014750067.1-21;Dbxref=GeneID:106787588%2CGenbank:XM_014750067.1;Parent=rna-XM_014750067.1
NW_014569654.1	Gnomon	exon	246550	246686	.	-	.	ID=exon-XM_014750067.1-22;Dbxref=GeneID:106787588%2CGenbank:XM_014750067.1;Parent=rna-XM_014750067.1
NW_014569654.1	Gnomon	exon	247214	247397	.	-	.	ID=exon-XM_014750067.1-20;Dbxref=GeneID:106787588%2CGenbank:XM_014750067.1;Parent=rna-XM_014750067.1
NW_014569654.1	Gnomon	exon	321673	323700	.	-	.	ID=exon-XM_014750053.1-1;Dbxref=GeneID:106787588%2CGenbank:XM_014750053.1;Parent=rna-XM_014750053.1
NW_014569654.1	Gnomon	exon	311222	311389	.	-	.	ID=exon-XM_014750053.1-5;Dbxref=GeneID:106787588%2CGenbank:XM_014750053.1;Parent=rna-XM_014750053.1
NW_014569654.1	Gnomon	exon	311772	312035	.	-	.	ID=exon-XM_014750053.1-4;Dbxref=GeneID:106787588%2CGenbank:XM_014750053.1;Parent=rna-XM_014750053.1
NW_014569654.1	Gnomon	exon	312197	312293	.	-	.	ID=exon-XM_014750053.1-3;Dbxref=GeneID:106787588%2CGenbank:XM_014750053.1;Parent=rna-XM_014750053.1
NW_014569654.1	Gnomon	exon	312701	312762	.	-	.	ID=exon-XM_014750053.1-2;Dbxref=GeneID:106787588%2CGenbank:XM_014750053.1;Parent=rna-XM_014750053.1
NW_014569654.1	Gnomon	exon	278379	278531	.	-	.	ID=exon-XM_014750053.1-9;Dbxref=GeneID:106787588%2CGenbank:XM_014750053.1;Parent=rna-XM_014750053.1
NW_014569654.1	Gnomon	exon	281019	281124	.	-	.	ID=exon-XM_014750053.1-8;Dbxref=GeneID:106787588%2CGenbank:XM_014750053.1;Parent=rna-XM_014750053.1
NW_014569654.1	Gnomon	exon	283589	283699	.	-	.	ID=exon-XM_014750053.1-7;Dbxref=GeneID:106787588%2CGenbank:XM_014750053.1;Parent=rna-XM_014750053.1
NW_014569654.1	Gnomon	exon	291226	291317	.	-	.	ID=exon-XM_014750053.1-6;Dbxref=GeneID:106787588%2CGenbank:XM_014750053.1;Parent=rna-XM_014750053.1
NW_014569654.1	Gnomon	CDS	9016	9074	.	+	0	Name=XP_014605520.1;ID=cds-XP_014605520.1;Dbxref=GeneID:106787584%2CGenbank:XP_014605520.1;Parent=rna-XM_014750034.1
NW_014569654.1	Gnomon	CDS	9164	9240	.	+	0	Name=XP_014605520.1;ID=cds-XP_014605520.1;Dbxref=GeneID:106787584%2CGenbank:XP_014605520.1;Parent=rna-XM_014750034.1
NW_014569654.1	Gnomon	CDS	9356	9648	.	+	0	Name=XP_014605520.1;ID=cds-XP_014605520.1;Dbxref=GeneID:106787584%2CGenbank:XP_014605520.1;Parent=rna-XM_014750034.1
NW_014569654.1	Gnomon	CDS	9729	9931	.	+	0	Name=XP_014605520.1;ID=cds-XP_014605520.1;Dbxref=GeneID:106787584%2CGenbank:XP_014605520.1;Parent=rna-XM_014750034.1
NW_014569654.1	Gnomon	CDS	10027	10174	.	+	0	Name=XP_014605520.1;ID=cds-XP_014605520.1;Dbxref=GeneID:106787584%2CGenbank:XP_014605520.1;Parent=rna-XM_014750034.1
NW_014569654.1	Gnomon	exon	246044	246199	.	-	.	ID=exon-XM_014750085.1-24;Dbxref=GeneID:106787588%2CGenbank:XM_014750085.1;Parent=rna-XM_014750085.1
NW_014569654.1	Gnomon	exon	246352	246464	.	-	.	ID=exon-XM_014750085.1-23;Dbxref=GeneID:106787588%2CGenbank:XM_014750085.1;Parent=rna-XM_014750085.1
NW_014569654.1	Gnomon	exon	242548	244434	.	-	.	ID=exon-XM_014750085.1-26;Dbxref=GeneID:106787588%2CGenbank:XM_014750085.1;Parent=rna-XM_014750085.1
NW_014569654.1	Gnomon	exon	245056	245149	.	-	.	ID=exon-XM_014750085.1-25;Dbxref=GeneID:106787588%2CGenbank:XM_014750085.1;Parent=rna-XM_014750085.1
NW_014569654.1	Gnomon	exon	247214	247397	.	-	.	ID=exon-XM_014750085.1-20;Dbxref=GeneID:106787588%2CGenbank:XM_014750085.1;Parent=rna-XM_014750085.1
NW_014569654.1	Gnomon	exon	246550	246686	.	-	.	ID=exon-XM_014750085.1-22;Dbxref=GeneID:106787588%2CGenbank:XM_014750085.1;Parent=rna-XM_014750085.1
NW_014569654.1	Gnomon	exon	246848	246943	.	-	.	ID=exon-XM_014750085.1-21;Dbxref=GeneID:106787588%2CGenbank:XM_014750085.1;Parent=rna-XM_014750085.1
NW_014569654.1	Gnomon	exon	248394	248526	.	-	.	ID=exon-XM_014750085.1-17;Dbxref=GeneID:106787588%2CGenbank:XM_014750085.1;Parent=rna-XM_014750085.1
NW_014569654.1	Gnomon	exon	248737	248769	.	-	.	ID=exon-XM_014750085.1-16;Dbxref=GeneID:106787588%2CGenbank:XM_014750085.1;Parent=rna-XM_014750085.1
NW_014569654.1	Gnomon	exon	247714	248110	.	-	.	ID=exon-XM_014750085.1-19;Dbxref=GeneID:106787588%2CGenbank:XM_014750085.1;Parent=rna-XM_014750085.1
NW_014569654.1	Gnomon	exon	248241	248300	.	-	.	ID=exon-XM_014750085.1-18;Dbxref=GeneID:106787588%2CGenbank:XM_014750085.1;Parent=rna-XM_014750085.1
NW_014569654.1	Gnomon	exon	264217	264293	.	-	.	ID=exon-XM_014750085.1-13;Dbxref=GeneID:106787588%2CGenbank:XM_014750085.1;Parent=rna-XM_014750085.1
NW_014569654.1	Gnomon	exon	264490	264645	.	-	.	ID=exon-XM_014750085.1-12;Dbxref=GeneID:106787588%2CGenbank:XM_014750085.1;Parent=rna-XM_014750085.1
NW_014569654.1	Gnomon	exon	250426	250488	.	-	.	ID=exon-XM_014750085.1-15;Dbxref=GeneID:106787588%2CGenbank:XM_014750085.1;Parent=rna-XM_014750085.1
NW_014569654.1	Gnomon	exon	260265	260333	.	-	.	ID=exon-XM_014750085.1-14;Dbxref=GeneID:106787588%2CGenbank:XM_014750085.1;Parent=rna-XM_014750085.1
NW_014569654.1	Gnomon	exon	272259	272371	.	-	.	ID=exon-XM_014750085.1-11;Dbxref=GeneID:106787588%2CGenbank:XM_014750085.1;Parent=rna-XM_014750085.1
NW_014569654.1	Gnomon	exon	277862	278017	.	-	.	ID=exon-XM_014750085.1-10;Dbxref=GeneID:106787588%2CGenbank:XM_014750085.1;Parent=rna-XM_014750085.1
NW_014569654.1	Gnomon	exon	242548	244434	.	-	.	ID=exon-XM_014750044.1-29;Dbxref=GeneID:106787588%2CGenbank:XM_014750044.1;Parent=rna-XM_014750044.1
NW_014569654.1	Gnomon	exon	245056	245149	.	-	.	ID=exon-XM_014750044.1-28;Dbxref=GeneID:106787588%2CGenbank:XM_014750044.1;Parent=rna-XM_014750044.1
NW_014569654.1	Gnomon	exon	246038	246199	.	-	.	ID=exon-XM_014750044.1-27;Dbxref=GeneID:106787588%2CGenbank:XM_014750044.1;Parent=rna-XM_014750044.1
NW_014569654.1	Gnomon	exon	246352	246464	.	-	.	ID=exon-XM_014750044.1-26;Dbxref=GeneID:106787588%2CGenbank:XM_014750044.1;Parent=rna-XM_014750044.1
NW_014569654.1	Gnomon	exon	246550	246686	.	-	.	ID=exon-XM_014750044.1-25;Dbxref=GeneID:106787588%2CGenbank:XM_014750044.1;Parent=rna-XM_014750044.1
NW_014569654.1	Gnomon	exon	246848	246943	.	-	.	ID=exon-XM_014750044.1-24;Dbxref=GeneID:106787588%2CGenbank:XM_014750044.1;Parent=rna-XM_014750044.1
NW_014569654.1	Gnomon	exon	247214	247397	.	-	.	ID=exon-XM_014750044.1-23;Dbxref=GeneID:106787588%2CGenbank:XM_014750044.1;Parent=rna-XM_014750044.1
NW_014569654.1	Gnomon	exon	247714	248110	.	-	.	ID=exon-XM_014750044.1-22;Dbxref=GeneID:106787588%2CGenbank:XM_014750044.1;Parent=rna-XM_014750044.1
NW_014569654.1	Gnomon	exon	248241	248300	.	-	.	ID=exon-XM_014750044.1-21;Dbxref=GeneID:106787588%2CGenbank:XM_014750044.1;Parent=rna-XM_014750044.1
NW_014569654.1	Gnomon	exon	248394	248526	.	-	.	ID=exon-XM_014750044.1-20;Dbxref=GeneID:106787588%2CGenbank:XM_014750044.1;Parent=rna-XM_014750044.1
NW_014569654.1	Gnomon	CDS	321673	321978	.	-	0	Name=XP_014605569.1;ID=cds-XP_014605569.1;Dbxref=GeneID:106787588%2CGenbank:XP_014605569.1;Parent=rna-XM_014750083.1
NW_014569654.1	Gnomon	CDS	312701	312762	.	-	0	Name=XP_014605569.1;ID=cds-XP_014605569.1;Dbxref=GeneID:106787588%2CGenbank:XP_014605569.1;Parent=rna-XM_014750083.1
NW_014569654.1	Gnomon	CDS	312197	312293	.	-	0	Name=XP_014605569.1;ID=cds-XP_014605569.1;Dbxref=GeneID:106787588%2CGenbank:XP_014605569.1;Parent=rna-XM_014750083.1
NW_014569654.1	Gnomon	CDS	311772	312035	.	-	0	Name=XP_014605569.1;ID=cds-XP_014605569.1;Dbxref=GeneID:106787588%2CGenbank:XP_014605569.1;Parent=rna-XM_014750083.1
NW_014569654.1	Gnomon	CDS	311222	311389	.	-	0	Name=XP_014605569.1;ID=cds-XP_014605569.1;Dbxref=GeneID:106787588%2CGenbank:XP_014605569.1;Parent=rna-XM_014750083.1
NW_014569654.1	Gnomon	CDS	303462	303553	.	-	0	Name=XP_014605569.1;ID=cds-XP_014605569.1;Dbxref=GeneID:106787588%2CGenbank:XP_014605569.1;Parent=rna-XM_014750083.1
NW_014569654.1	Gnomon	CDS	283589	283699	.	-	0	Name=XP_014605569.1;ID=cds-XP_014605569.1;Dbxref=GeneID:106787588%2CGenbank:XP_014605569.1;Parent=rna-XM_014750083.1
NW_014569654.1	Gnomon	CDS	281019	281124	.	-	0	Name=XP_014605569.1;ID=cds-XP_014605569.1;Dbxref=GeneID:106787588%2CGenbank:XP_014605569.1;Parent=rna-XM_014750083.1
NW_014569654.1	Gnomon	CDS	278379	278531	.	-	0	Name=XP_014605569.1;ID=cds-XP_014605569.1;Dbxref=GeneID:106787588%2CGenbank:XP_014605569.1;Parent=rna-XM_014750083.1
NW_014569654.1	Gnomon	CDS	277862	278017	.	-	0	Name=XP_014605569.1;ID=cds-XP_014605569.1;Dbxref=GeneID:106787588%2CGenbank:XP_014605569.1;Parent=rna-XM_014750083.1
NW_014569654.1	Gnomon	CDS	276888	277024	.	-	0	Name=XP_014605569.1;ID=cds-XP_014605569.1;Dbxref=GeneID:106787588%2CGenbank:XP_014605569.1;Parent=rna-XM_014750083.1
NW_014569654.1	Gnomon	CDS	264490	264645	.	-	0	Name=XP_014605569.1;ID=cds-XP_014605569.1;Dbxref=GeneID:106787588%2CGenbank:XP_014605569.1;Parent=rna-XM_014750083.1
NW_014569654.1	Gnomon	CDS	264217	264293	.	-	0	Name=XP_014605569.1;ID=cds-XP_014605569.1;Dbxref=GeneID:106787588%2CGenbank:XP_014605569.1;Parent=rna-XM_014750083.1
NW_014569654.1	Gnomon	CDS	250426	250488	.	-	0	Name=XP_014605569.1;ID=cds-XP_014605569.1;Dbxref=GeneID:106787588%2CGenbank:XP_014605569.1;Parent=rna-XM_014750083.1
NW_014569654.1	Gnomon	CDS	248737	248769	.	-	0	Name=XP_014605569.1;ID=cds-XP_014605569.1;Dbxref=GeneID:106787588%2CGenbank:XP_014605569.1;Parent=rna-XM_014750083.1
NW_014569654.1	Gnomon	CDS	248394	248526	.	-	0	Name=XP_014605569.1;ID=cds-XP_014605569.1;Dbxref=GeneID:106787588%2CGenbank:XP_014605569.1;Parent=rna-XM_014750083.1
NW_014569654.1	Gnomon	CDS	248241	248300	.	-	0	Name=XP_014605569.1;ID=cds-XP_014605569.1;Dbxref=GeneID:106787588%2CGenbank:XP_014605569.1;Parent=rna-XM_014750083.1
NW_014569654.1	Gnomon	CDS	247714	248110	.	-	0	Name=XP_014605569.1;ID=cds-XP_014605569.1;Dbxref=GeneID:106787588%2CGenbank:XP_014605569.1;Parent=rna-XM_014750083.1
NW_014569654.1	Gnomon	CDS	247214	247397	.	-	0	Name=XP_014605569.1;ID=cds-XP_014605569.1;Dbxref=GeneID:106787588%2CGenbank:XP_014605569.1;Parent=rna-XM_014750083.1
NW_014569654.1	Gnomon	CDS	246848	246943	.	-	0	Name=XP_014605569.1;ID=cds-XP_014605569.1;Dbxref=GeneID:106787588%2CGenbank:XP_014605569.1;Parent=rna-XM_014750083.1
NW_014569654.1	Gnomon	CDS	246550	246686	.	-	0	Name=XP_014605569.1;ID=cds-XP_014605569.1;Dbxref=GeneID:106787588%2CGenbank:XP_014605569.1;Parent=rna-XM_014750083.1
NW_014569654.1	Gnomon	CDS	246352	246464	.	-	0	Name=XP_014605569.1;ID=cds-XP_014605569.1;Dbxref=GeneID:106787588%2CGenbank:XP_014605569.1;Parent=rna-XM_014750083.1
NW_014569654.1	Gnomon	CDS	246044	246199	.	-	0	Name=XP_014605569.1;ID=cds-XP_014605569.1;Dbxref=GeneID:106787588%2CGenbank:XP_014605569.1;Parent=rna-XM_014750083.1
NW_014569654.1	Gnomon	CDS	245056	245149	.	-	0	Name=XP_014605569.1;ID=cds-XP_014605569.1;Dbxref=GeneID:106787588%2CGenbank:XP_014605569.1;Parent=rna-XM_014750083.1
NW_014569654.1	Gnomon	CDS	244354	244434	.	-	0	Name=XP_014605569.1;ID=cds-XP_014605569.1;Dbxref=GeneID:106787588%2CGenbank:XP_014605569.1;Parent=rna-XM_014750083.1
NW_014569654.1	Gnomon	exon	250426	250488	.	-	.	ID=exon-XM_014750044.1-18;Dbxref=GeneID:106787588%2CGenbank:XM_014750044.1;Parent=rna-XM_014750044.1
NW_014569654.1	Gnomon	exon	253563	253583	.	-	.	ID=exon-XM_014750044.1-17;Dbxref=GeneID:106787588%2CGenbank:XM_014750044.1;Parent=rna-XM_014750044.1
NW_014569654.1	Gnomon	exon	256955	257005	.	-	.	ID=exon-XM_014750044.1-16;Dbxref=GeneID:106787588%2CGenbank:XM_014750044.1;Parent=rna-XM_014750044.1
NW_014569654.1	Gnomon	exon	260265	260333	.	-	.	ID=exon-XM_014750044.1-15;Dbxref=GeneID:106787588%2CGenbank:XM_014750044.1;Parent=rna-XM_014750044.1
NW_014569654.1	Gnomon	exon	263141	263176	.	-	.	ID=exon-XM_014750044.1-14;Dbxref=GeneID:106787588%2CGenbank:XM_014750044.1;Parent=rna-XM_014750044.1
NW_014569654.1	Gnomon	exon	264217	264293	.	-	.	ID=exon-XM_014750044.1-13;Dbxref=GeneID:106787588%2CGenbank:XM_014750044.1;Parent=rna-XM_014750044.1
NW_014569654.1	Gnomon	exon	264490	264645	.	-	.	ID=exon-XM_014750044.1-12;Dbxref=GeneID:106787588%2CGenbank:XM_014750044.1;Parent=rna-XM_014750044.1
NW_014569654.1	Gnomon	exon	276888	277024	.	-	.	ID=exon-XM_014750044.1-11;Dbxref=GeneID:106787588%2CGenbank:XM_014750044.1;Parent=rna-XM_014750044.1
NW_014569654.1	Gnomon	exon	277862	278017	.	-	.	ID=exon-XM_014750044.1-10;Dbxref=GeneID:106787588%2CGenbank:XM_014750044.1;Parent=rna-XM_014750044.1
NW_014569654.1	Gnomon	exon	248737	248769	.	-	.	ID=exon-XM_014750044.1-19;Dbxref=GeneID:106787588%2CGenbank:XM_014750044.1;Parent=rna-XM_014750044.1
NW_014569654.1	Gnomon	gene	11223	15313	.	+	.	Name=LOC106787610;ID=gene-LOC106787610;Dbxref=GeneID:106787610
NW_014569654.1	Gnomon	gene	206481	208385	.	-	.	Name=LOC106787613;ID=gene-LOC106787613;Dbxref=GeneID:106787613
NW_014569654.1	Gnomon	gene	198360	203670	.	+	.	Name=LOC106787612;ID=gene-LOC106787612;Dbxref=GeneID:106787612
NW_014569654.1	Gnomon	gene	325311	326818	.	-	.	Name=LOC106787615;ID=gene-LOC106787615;Dbxref=GeneID:106787615
NW_014569654.1	Gnomon	gene	4419	8166	.	-	.	Name=LOC106787614;ID=gene-LOC106787614;Dbxref=GeneID:106787614
NW_014569654.1	Gnomon	gene	210894	213601	.	-	.	Name=LOC106787600;ID=gene-LOC106787600;Dbxref=GeneID:106787600
NW_014569654.1	Gnomon	gene	89109	95125	.	-	.	Name=LOC106787609;ID=gene-LOC106787609;Dbxref=GeneID:106787609
NW_014569654.1	Gnomon	gene	172781	179730	.	+	.	Name=LOC106787602;ID=gene-LOC106787602;Dbxref=GeneID:106787602
NW_014569654.1	Gnomon	gene	208454	210233	.	+	.	Name=LOC106787601;ID=gene-LOC106787601;Dbxref=GeneID:106787601
NW_014569654.1	Gnomon	gene	181436	190353	.	+	.	Name=LOC106787604;ID=gene-LOC106787604;Dbxref=GeneID:106787604
NW_014569654.1	Gnomon	gene	171986	172685	.	-	.	Name=LOC106787603;ID=gene-LOC106787603;Dbxref=GeneID:106787603
NW_014569654.1	Gnomon	gene	194319	197103	.	+	.	Name=LOC106787606;ID=gene-LOC106787606;Dbxref=GeneID:106787606
NW_014569654.1	Gnomon	gene	190532	193558	.	-	.	Name=LOC106787605;ID=gene-LOC106787605;Dbxref=GeneID:106787605
NW_014569654.1	Gnomon	gene	101492	166022	.	-	.	Name=LOC106787608;ID=gene-LOC106787608;Dbxref=GeneID:106787608
NW_014569654.1	Gnomon	gene	233609	235392	.	+	.	Name=LOC106787607;ID=gene-LOC106787607;Dbxref=GeneID:106787607
NW_014569654.1	Gnomon	exon	90384	90495	.	-	.	ID=exon-XM_014750133.1-11;Dbxref=GeneID:106787609%2CGenbank:XM_014750133.1;Parent=rna-XM_014750133.1
NW_014569654.1	Gnomon	exon	90577	90911	.	-	.	ID=exon-XM_014750133.1-10;Dbxref=GeneID:106787609%2CGenbank:XM_014750133.1;Parent=rna-XM_014750133.1
NW_014569654.1	Gnomon	exon	89905	90068	.	-	.	ID=exon-XM_014750133.1-13;Dbxref=GeneID:106787609%2CGenbank:XM_014750133.1;Parent=rna-XM_014750133.1
NW_014569654.1	Gnomon	exon	90150	90299	.	-	.	ID=exon-XM_014750133.1-12;Dbxref=GeneID:106787609%2CGenbank:XM_014750133.1;Parent=rna-XM_014750133.1
NW_014569654.1	Gnomon	exon	89109	89497	.	-	.	ID=exon-XM_014750133.1-15;Dbxref=GeneID:106787609%2CGenbank:XM_014750133.1;Parent=rna-XM_014750133.1
NW_014569654.1	Gnomon	exon	89577	89817	.	-	.	ID=exon-XM_014750133.1-14;Dbxref=GeneID:106787609%2CGenbank:XM_014750133.1;Parent=rna-XM_014750133.1
NW_014569654.1	Gnomon	mRNA	242548	323700	.	-	.	Name=XM_014750056.1;ID=rna-XM_014750056.1;Dbxref=GeneID:106787588%2CGenbank:XM_014750056.1;Parent=gene-LOC106787588
NW_014569654.1	Gnomon	transcript	139447	165071	.	-	.	Name=XR_001381813.1;ID=rna-XR_001381813.1;Dbxref=GeneID:106787608%2CGenbank:XR_001381813.1;Parent=gene-LOC106787608
NW_014569654.1	Gnomon	exon	311222	311389	.	-	.	ID=exon-XM_014750077.1-5;Dbxref=GeneID:106787588%2CGenbank:XM_014750077.1;Parent=rna-XM_014750077.1
NW_014569654.1	Gnomon	exon	311772	312035	.	-	.	ID=exon-XM_014750077.1-4;Dbxref=GeneID:106787588%2CGenbank:XM_014750077.1;Parent=rna-XM_014750077.1
NW_014569654.1	Gnomon	exon	283589	283699	.	-	.	ID=exon-XM_014750077.1-7;Dbxref=GeneID:106787588%2CGenbank:XM_014750077.1;Parent=rna-XM_014750077.1
NW_014569654.1	Gnomon	exon	291226	291317	.	-	.	ID=exon-XM_014750077.1-6;Dbxref=GeneID:106787588%2CGenbank:XM_014750077.1;Parent=rna-XM_014750077.1
NW_014569654.1	Gnomon	exon	321673	323700	.	-	.	ID=exon-XM_014750077.1-1;Dbxref=GeneID:106787588%2CGenbank:XM_014750077.1;Parent=rna-XM_014750077.1
NW_014569654.1	Gnomon	exon	312197	312293	.	-	.	ID=exon-XM_014750077.1-3;Dbxref=GeneID:106787588%2CGenbank:XM_014750077.1;Parent=rna-XM_014750077.1
NW_014569654.1	Gnomon	exon	312701	312762	.	-	.	ID=exon-XM_014750077.1-2;Dbxref=GeneID:106787588%2CGenbank:XM_014750077.1;Parent=rna-XM_014750077.1
NW_014569654.1	Gnomon	exon	278379	278531	.	-	.	ID=exon-XM_014750077.1-9;Dbxref=GeneID:106787588%2CGenbank:XM_014750077.1;Parent=rna-XM_014750077.1
NW_014569654.1	Gnomon	exon	281019	281124	.	-	.	ID=exon-XM_014750077.1-8;Dbxref=GeneID:106787588%2CGenbank:XM_014750077.1;Parent=rna-XM_014750077.1
NW_014569654.1	RefSeq	region	1	510055	.	+	.	Name=Unknown;ID=NW_014569654.1:1..510055;Dbxref=taxon:91411
NW_014569654.1	Gnomon	mRNA	242548	323700	.	-	.	Name=XM_014750055.1;ID=rna-XM_014750055.1;Dbxref=GeneID:106787588%2CGenbank:XM_014750055.1;Parent=gene-LOC106787588
NW_014569654.1	Gnomon	transcript	101492	165071	.	-	.	Name=XR_001381812.1;ID=rna-XR_001381812.1;Dbxref=GeneID:106787608%2CGenbank:XR_001381812.1;Parent=gene-LOC106787608
NW_014569654.1	Gnomon	CDS	96935	97115	.	+	0	Name=XP_014605524.1;ID=cds-XP_014605524.1;Dbxref=GeneID:106787586%2CGenbank:XP_014605524.1;Parent=rna-XM_014750038.1
NW_014569654.1	Gnomon	CDS	97193	97368	.	+	0	Name=XP_014605524.1;ID=cds-XP_014605524.1;Dbxref=GeneID:106787586%2CGenbank:XP_014605524.1;Parent=rna-XM_014750038.1
NW_014569654.1	Gnomon	CDS	97438	97650	.	+	0	Name=XP_014605524.1;ID=cds-XP_014605524.1;Dbxref=GeneID:106787586%2CGenbank:XP_014605524.1;Parent=rna-XM_014750038.1
NW_014569654.1	Gnomon	CDS	97735	97906	.	+	0	Name=XP_014605524.1;ID=cds-XP_014605524.1;Dbxref=GeneID:106787586%2CGenbank:XP_014605524.1;Parent=rna-XM_014750038.1
NW_014569654.1	Gnomon	CDS	97990	98252	.	+	0	Name=XP_014605524.1;ID=cds-XP_014605524.1;Dbxref=GeneID:106787586%2CGenbank:XP_014605524.1;Parent=rna-XM_014750038.1
NW_014569654.1	Gnomon	CDS	98347	98535	.	+	0	Name=XP_014605524.1;ID=cds-XP_014605524.1;Dbxref=GeneID:106787586%2CGenbank:XP_014605524.1;Parent=rna-XM_014750038.1
NW_014569654.1	Gnomon	mRNA	242548	323700	.	-	.	Name=XM_014750059.1;ID=rna-XM_014750059.1;Dbxref=GeneID:106787588%2CGenbank:XM_014750059.1;Parent=gene-LOC106787588
NW_014569654.1	Gnomon	exon	183225	183309	.	+	.	ID=exon-XM_014750128.1-2;Dbxref=GeneID:106787604%2CGenbank:XM_014750128.1;Parent=rna-XM_014750128.1
NW_014569654.1	Gnomon	exon	181436	182923	.	+	.	ID=exon-XM_014750128.1-1;Dbxref=GeneID:106787604%2CGenbank:XM_014750128.1;Parent=rna-XM_014750128.1
NW_014569654.1	Gnomon	exon	183795	183982	.	+	.	ID=exon-XM_014750128.1-4;Dbxref=GeneID:106787604%2CGenbank:XM_014750128.1;Parent=rna-XM_014750128.1
NW_014569654.1	Gnomon	exon	183381	183538	.	+	.	ID=exon-XM_014750128.1-3;Dbxref=GeneID:106787604%2CGenbank:XM_014750128.1;Parent=rna-XM_014750128.1
NW_014569654.1	Gnomon	exon	184855	185021	.	+	.	ID=exon-XM_014750128.1-6;Dbxref=GeneID:106787604%2CGenbank:XM_014750128.1;Parent=rna-XM_014750128.1
NW_014569654.1	Gnomon	exon	184309	184513	.	+	.	ID=exon-XM_014750128.1-5;Dbxref=GeneID:106787604%2CGenbank:XM_014750128.1;Parent=rna-XM_014750128.1
NW_014569654.1	Gnomon	exon	185512	185957	.	+	.	ID=exon-XM_014750128.1-8;Dbxref=GeneID:106787604%2CGenbank:XM_014750128.1;Parent=rna-XM_014750128.1
NW_014569654.1	Gnomon	exon	185107	185343	.	+	.	ID=exon-XM_014750128.1-7;Dbxref=GeneID:106787604%2CGenbank:XM_014750128.1;Parent=rna-XM_014750128.1
NW_014569654.1	Gnomon	exon	186054	186255	.	+	.	ID=exon-XM_014750128.1-9;Dbxref=GeneID:106787604%2CGenbank:XM_014750128.1;Parent=rna-XM_014750128.1
NW_014569654.1	Gnomon	CDS	9016	9074	.	+	0	Name=XP_014605521.1;ID=cds-XP_014605521.1;Dbxref=GeneID:106787584%2CGenbank:XP_014605521.1;Parent=rna-XM_014750035.1
NW_014569654.1	Gnomon	CDS	9164	9240	.	+	0	Name=XP_014605521.1;ID=cds-XP_014605521.1;Dbxref=GeneID:106787584%2CGenbank:XP_014605521.1;Parent=rna-XM_014750035.1
NW_014569654.1	Gnomon	CDS	9356	9648	.	+	0	Name=XP_014605521.1;ID=cds-XP_014605521.1;Dbxref=GeneID:106787584%2CGenbank:XP_014605521.1;Parent=rna-XM_014750035.1
NW_014569654.1	Gnomon	CDS	9729	9931	.	+	0	Name=XP_014605521.1;ID=cds-XP_014605521.1;Dbxref=GeneID:106787584%2CGenbank:XP_014605521.1;Parent=rna-XM_014750035.1
NW_014569654.1	Gnomon	CDS	10027	10174	.	+	0	Name=XP_014605521.1;ID=cds-XP_014605521.1;Dbxref=GeneID:106787584%2CGenbank:XP_014605521.1;Parent=rna-XM_014750035.1
NW_014569654.1	Gnomon	transcript	134812	165071	.	-	.	Name=XR_001381811.1;ID=rna-XR_001381811.1;Dbxref=GeneID:106787608%2CGenbank:XR_001381811.1;Parent=gene-LOC106787608
NW_014569654.1	Gnomon	exon	278379	278531	.	-	.	ID=exon-XM_014750054.1-9;Dbxref=GeneID:106787588%2CGenbank:XM_014750054.1;Parent=rna-XM_014750054.1
NW_014569654.1	Gnomon	mRNA	242548	323700	.	-	.	Name=XM_014750058.1;ID=rna-XM_014750058.1;Dbxref=GeneID:106787588%2CGenbank:XM_014750058.1;Parent=gene-LOC106787588
NW_014569654.1	Gnomon	exon	312701	312762	.	-	.	ID=exon-XM_014750054.1-2;Dbxref=GeneID:106787588%2CGenbank:XM_014750054.1;Parent=rna-XM_014750054.1
NW_014569654.1	Gnomon	exon	321673	323700	.	-	.	ID=exon-XM_014750054.1-1;Dbxref=GeneID:106787588%2CGenbank:XM_014750054.1;Parent=rna-XM_014750054.1
NW_014569654.1	Gnomon	exon	311772	312035	.	-	.	ID=exon-XM_014750054.1-4;Dbxref=GeneID:106787588%2CGenbank:XM_014750054.1;Parent=rna-XM_014750054.1
NW_014569654.1	Gnomon	exon	312197	312293	.	-	.	ID=exon-XM_014750054.1-3;Dbxref=GeneID:106787588%2CGenbank:XM_014750054.1;Parent=rna-XM_014750054.1
NW_014569654.1	Gnomon	exon	291226	291317	.	-	.	ID=exon-XM_014750054.1-6;Dbxref=GeneID:106787588%2CGenbank:XM_014750054.1;Parent=rna-XM_014750054.1
NW_014569654.1	Gnomon	exon	311222	311389	.	-	.	ID=exon-XM_014750054.1-5;Dbxref=GeneID:106787588%2CGenbank:XM_014750054.1;Parent=rna-XM_014750054.1
NW_014569654.1	Gnomon	exon	281019	281124	.	-	.	ID=exon-XM_014750054.1-8;Dbxref=GeneID:106787588%2CGenbank:XM_014750054.1;Parent=rna-XM_014750054.1
NW_014569654.1	Gnomon	exon	283589	283699	.	-	.	ID=exon-XM_014750054.1-7;Dbxref=GeneID:106787588%2CGenbank:XM_014750054.1;Parent=rna-XM_014750054.1
NW_014569654.1	Gnomon	exon	33830	34063	.	+	.	ID=exon-XM_014750105.1-7;Dbxref=GeneID:106787593%2CGenbank:XM_014750105.1;Parent=rna-XM_014750105.1
NW_014569654.1	Gnomon	exon	33329	33739	.	+	.	ID=exon-XM_014750105.1-6;Dbxref=GeneID:106787593%2CGenbank:XM_014750105.1;Parent=rna-XM_014750105.1
NW_014569654.1	Gnomon	exon	37251	37358	.	+	.	ID=exon-XM_014750105.1-9;Dbxref=GeneID:106787593%2CGenbank:XM_014750105.1;Parent=rna-XM_014750105.1
NW_014569654.1	Gnomon	exon	34160	34510	.	+	.	ID=exon-XM_014750105.1-8;Dbxref=GeneID:106787593%2CGenbank:XM_014750105.1;Parent=rna-XM_014750105.1
NW_014569654.1	Gnomon	exon	32013	32242	.	+	.	ID=exon-XM_014750105.1-3;Dbxref=GeneID:106787593%2CGenbank:XM_014750105.1;Parent=rna-XM_014750105.1
[truncated: 1,682 more rows]
