# Supplementary material for: Prevalent bee venom genes evolved before the aculeate stinger and eusociality
Source: BMC Biol. 2023 Oct 23;21:229. doi: 10.1186/s12915-023-01656-5 (PMC10591384; doi:10.1186/s12915-023-01656-5)
Supplement: Supplementary file 42 — Additional file 42. Gff files of all toxin gene annotations. [file 12915_2023_1656_MOESM42_ESM.zip › AdditionalFile9_ToxinGeneAnnotations/NW_021683662.1._VA.gff_modified_Koludarov_et_al_2021.gff3]

##gff-version 3
##source-version geneious 2020.2.2
##sequence-region	NW_021683662.1	1	1899735
NW_021683662.1	Koludarov_et_al_2021	gene	452588	466808	.	.	.	Name=SP fo DB
NW_021683662.1	Koludarov_et_al_2021	gene	1750168	1752835	.	-	.	Name=potentially misannotated VA
NW_021683662.1	Gnomon	CDS	708552	708684	.	+	0	Name=XP_029051036.1;ID=cds-XP_029051036.1;Dbxref=GeneID:114879851%2CGenbank:XP_029051036.1;Parent=rna-XM_029195203.1
NW_021683662.1	Gnomon	CDS	717943	718365	.	+	0	Name=XP_029051036.1;ID=cds-XP_029051036.1;Dbxref=GeneID:114879851%2CGenbank:XP_029051036.1;Parent=rna-XM_029195203.1
NW_021683662.1	Gnomon	CDS	719385	721480	.	+	0	Name=XP_029051036.1;ID=cds-XP_029051036.1;Dbxref=GeneID:114879851%2CGenbank:XP_029051036.1;Parent=rna-XM_029195203.1
NW_021683662.1	Gnomon	CDS	722072	722557	.	+	0	Name=XP_029051036.1;ID=cds-XP_029051036.1;Dbxref=GeneID:114879851%2CGenbank:XP_029051036.1;Parent=rna-XM_029195203.1
NW_021683662.1	Gnomon	CDS	722950	723100	.	+	0	Name=XP_029051036.1;ID=cds-XP_029051036.1;Dbxref=GeneID:114879851%2CGenbank:XP_029051036.1;Parent=rna-XM_029195203.1
NW_021683662.1	Gnomon	CDS	723277	723719	.	+	0	Name=XP_029051036.1;ID=cds-XP_029051036.1;Dbxref=GeneID:114879851%2CGenbank:XP_029051036.1;Parent=rna-XM_029195203.1
NW_021683662.1	Gnomon	CDS	723811	724177	.	+	0	Name=XP_029051036.1;ID=cds-XP_029051036.1;Dbxref=GeneID:114879851%2CGenbank:XP_029051036.1;Parent=rna-XM_029195203.1
NW_021683662.1	Gnomon	CDS	724331	724658	.	+	0	Name=XP_029051036.1;ID=cds-XP_029051036.1;Dbxref=GeneID:114879851%2CGenbank:XP_029051036.1;Parent=rna-XM_029195203.1
NW_021683662.1	Gnomon	CDS	724967	725225	.	+	0	Name=XP_029051036.1;ID=cds-XP_029051036.1;Dbxref=GeneID:114879851%2CGenbank:XP_029051036.1;Parent=rna-XM_029195203.1
NW_021683662.1	Gnomon	exon	542327	546473	.	+	.	ID=exon-XM_029195409.1-1;Dbxref=GeneID:114879956%2CGenbank:XM_029195409.1;Parent=rna-XM_029195409.1
NW_021683662.1	Gnomon	exon	550583	550724	.	+	.	ID=exon-XM_029195409.1-2;Dbxref=GeneID:114879956%2CGenbank:XM_029195409.1;Parent=rna-XM_029195409.1
NW_021683662.1	Gnomon	exon	558124	558788	.	+	.	ID=exon-XM_029195409.1-3;Dbxref=GeneID:114879956%2CGenbank:XM_029195409.1;Parent=rna-XM_029195409.1
NW_021683662.1	Gnomon	exon	559490	559884	.	+	.	ID=exon-XM_029195409.1-4;Dbxref=GeneID:114879956%2CGenbank:XM_029195409.1;Parent=rna-XM_029195409.1
NW_021683662.1	Gnomon	exon	559973	560355	.	+	.	ID=exon-XM_029195409.1-5;Dbxref=GeneID:114879956%2CGenbank:XM_029195409.1;Parent=rna-XM_029195409.1
NW_021683662.1	Gnomon	exon	560472	560784	.	+	.	ID=exon-XM_029195409.1-6;Dbxref=GeneID:114879956%2CGenbank:XM_029195409.1;Parent=rna-XM_029195409.1
NW_021683662.1	Gnomon	exon	561085	561262	.	+	.	ID=exon-XM_029195409.1-7;Dbxref=GeneID:114879956%2CGenbank:XM_029195409.1;Parent=rna-XM_029195409.1
NW_021683662.1	Gnomon	exon	561618	561947	.	+	.	ID=exon-XM_029195409.1-8;Dbxref=GeneID:114879956%2CGenbank:XM_029195409.1;Parent=rna-XM_029195409.1
NW_021683662.1	Gnomon	exon	562144	562416	.	+	.	ID=exon-XM_029195409.1-9;Dbxref=GeneID:114879956%2CGenbank:XM_029195409.1;Parent=rna-XM_029195409.1
NW_021683662.1	Gnomon	exon	621743	621959	.	+	.	ID=exon-XM_029194689.1-9;Dbxref=GeneID:114879616%2CGenbank:XM_029194689.1;Parent=rna-XM_029194689.1
NW_021683662.1	Gnomon	exon	621117	621317	.	+	.	ID=exon-XM_029194689.1-7;Dbxref=GeneID:114879616%2CGenbank:XM_029194689.1;Parent=rna-XM_029194689.1
NW_021683662.1	Gnomon	exon	621392	621669	.	+	.	ID=exon-XM_029194689.1-8;Dbxref=GeneID:114879616%2CGenbank:XM_029194689.1;Parent=rna-XM_029194689.1
NW_021683662.1	Gnomon	exon	617587	618302	.	+	.	ID=exon-XM_029194689.1-1;Dbxref=GeneID:114879616%2CGenbank:XM_029194689.1;Parent=rna-XM_029194689.1
NW_021683662.1	Gnomon	exon	619113	619248	.	+	.	ID=exon-XM_029194689.1-2;Dbxref=GeneID:114879616%2CGenbank:XM_029194689.1;Parent=rna-XM_029194689.1
NW_021683662.1	Gnomon	exon	620188	620498	.	+	.	ID=exon-XM_029194689.1-5;Dbxref=GeneID:114879616%2CGenbank:XM_029194689.1;Parent=rna-XM_029194689.1
NW_021683662.1	Gnomon	exon	620559	621059	.	+	.	ID=exon-XM_029194689.1-6;Dbxref=GeneID:114879616%2CGenbank:XM_029194689.1;Parent=rna-XM_029194689.1
NW_021683662.1	Gnomon	exon	619335	619515	.	+	.	ID=exon-XM_029194689.1-3;Dbxref=GeneID:114879616%2CGenbank:XM_029194689.1;Parent=rna-XM_029194689.1
NW_021683662.1	Gnomon	exon	619729	620097	.	+	.	ID=exon-XM_029194689.1-4;Dbxref=GeneID:114879616%2CGenbank:XM_029194689.1;Parent=rna-XM_029194689.1
NW_021683662.1	Gnomon	CDS	320938	321057	.	+	0	Name=XP_029051525.1;ID=cds-XP_029051525.1;Dbxref=GeneID:114880072%2CGenbank:XP_029051525.1;Parent=rna-XM_029195692.1
NW_021683662.1	Gnomon	CDS	321157	321270	.	+	0	Name=XP_029051525.1;ID=cds-XP_029051525.1;Dbxref=GeneID:114880072%2CGenbank:XP_029051525.1;Parent=rna-XM_029195692.1
NW_021683662.1	Gnomon	CDS	321581	321716	.	+	0	Name=XP_029051525.1;ID=cds-XP_029051525.1;Dbxref=GeneID:114880072%2CGenbank:XP_029051525.1;Parent=rna-XM_029195692.1
NW_021683662.1	Gnomon	CDS	321943	322112	.	+	0	Name=XP_029051525.1;ID=cds-XP_029051525.1;Dbxref=GeneID:114880072%2CGenbank:XP_029051525.1;Parent=rna-XM_029195692.1
NW_021683662.1	Gnomon	CDS	322262	322423	.	+	0	Name=XP_029051525.1;ID=cds-XP_029051525.1;Dbxref=GeneID:114880072%2CGenbank:XP_029051525.1;Parent=rna-XM_029195692.1
NW_021683662.1	Gnomon	CDS	322639	323002	.	+	0	Name=XP_029051525.1;ID=cds-XP_029051525.1;Dbxref=GeneID:114880072%2CGenbank:XP_029051525.1;Parent=rna-XM_029195692.1
NW_021683662.1	Gnomon	CDS	323151	323629	.	+	0	Name=XP_029051525.1;ID=cds-XP_029051525.1;Dbxref=GeneID:114880072%2CGenbank:XP_029051525.1;Parent=rna-XM_029195692.1
NW_021683662.1	Gnomon	CDS	323753	323857	.	+	0	Name=XP_029051525.1;ID=cds-XP_029051525.1;Dbxref=GeneID:114880072%2CGenbank:XP_029051525.1;Parent=rna-XM_029195692.1
NW_021683662.1	Gnomon	CDS	323929	324194	.	+	0	Name=XP_029051525.1;ID=cds-XP_029051525.1;Dbxref=GeneID:114880072%2CGenbank:XP_029051525.1;Parent=rna-XM_029195692.1
NW_021683662.1	Gnomon	CDS	324274	324522	.	+	0	Name=XP_029051525.1;ID=cds-XP_029051525.1;Dbxref=GeneID:114880072%2CGenbank:XP_029051525.1;Parent=rna-XM_029195692.1
NW_021683662.1	Gnomon	CDS	324644	324878	.	+	0	Name=XP_029051525.1;ID=cds-XP_029051525.1;Dbxref=GeneID:114880072%2CGenbank:XP_029051525.1;Parent=rna-XM_029195692.1
NW_021683662.1	Gnomon	CDS	324946	325006	.	+	0	Name=XP_029051525.1;ID=cds-XP_029051525.1;Dbxref=GeneID:114880072%2CGenbank:XP_029051525.1;Parent=rna-XM_029195692.1
NW_021683662.1	Gnomon	CDS	325127	325182	.	+	0	Name=XP_029051525.1;ID=cds-XP_029051525.1;Dbxref=GeneID:114880072%2CGenbank:XP_029051525.1;Parent=rna-XM_029195692.1
NW_021683662.1	Gnomon	CDS	325255	325368	.	+	0	Name=XP_029051525.1;ID=cds-XP_029051525.1;Dbxref=GeneID:114880072%2CGenbank:XP_029051525.1;Parent=rna-XM_029195692.1
NW_021683662.1	Gnomon	exon	1725959	1726142	.	+	.	ID=exon-XM_029195581.1-9;Dbxref=GeneID:114880023%2CGenbank:XM_029195581.1;Parent=rna-XM_029195581.1
NW_021683662.1	Gnomon	exon	1712433	1712631	.	+	.	ID=exon-XM_029195581.1-5;Dbxref=GeneID:114880023%2CGenbank:XM_029195581.1;Parent=rna-XM_029195581.1
NW_021683662.1	Gnomon	exon	1718443	1718517	.	+	.	ID=exon-XM_029195581.1-6;Dbxref=GeneID:114880023%2CGenbank:XM_029195581.1;Parent=rna-XM_029195581.1
NW_021683662.1	Gnomon	exon	1720350	1720433	.	+	.	ID=exon-XM_029195581.1-7;Dbxref=GeneID:114880023%2CGenbank:XM_029195581.1;Parent=rna-XM_029195581.1
NW_021683662.1	Gnomon	exon	1720513	1720607	.	+	.	ID=exon-XM_029195581.1-8;Dbxref=GeneID:114880023%2CGenbank:XM_029195581.1;Parent=rna-XM_029195581.1
NW_021683662.1	Gnomon	exon	1637463	1637807	.	+	.	ID=exon-XM_029195581.1-1;Dbxref=GeneID:114880023%2CGenbank:XM_029195581.1;Parent=rna-XM_029195581.1
NW_021683662.1	Gnomon	exon	1665986	1666232	.	+	.	ID=exon-XM_029195581.1-2;Dbxref=GeneID:114880023%2CGenbank:XM_029195581.1;Parent=rna-XM_029195581.1
NW_021683662.1	Gnomon	exon	1709976	1710055	.	+	.	ID=exon-XM_029195581.1-3;Dbxref=GeneID:114880023%2CGenbank:XM_029195581.1;Parent=rna-XM_029195581.1
NW_021683662.1	Gnomon	exon	1711383	1711482	.	+	.	ID=exon-XM_029195581.1-4;Dbxref=GeneID:114880023%2CGenbank:XM_029195581.1;Parent=rna-XM_029195581.1
NW_021683662.1	Gnomon	exon	1363412	1363596	.	+	.	ID=exon-XM_029195094.1-1;Dbxref=GeneID:114879802%2CGenbank:XM_029195094.1;Parent=rna-XM_029195094.1
NW_021683662.1	Gnomon	exon	1364633	1364820	.	+	.	ID=exon-XM_029195094.1-2;Dbxref=GeneID:114879802%2CGenbank:XM_029195094.1;Parent=rna-XM_029195094.1
NW_021683662.1	Gnomon	exon	1365056	1365331	.	+	.	ID=exon-XM_029195094.1-3;Dbxref=GeneID:114879802%2CGenbank:XM_029195094.1;Parent=rna-XM_029195094.1
NW_021683662.1	Gnomon	exon	1368283	1368595	.	+	.	ID=exon-XM_029195094.1-8;Dbxref=GeneID:114879802%2CGenbank:XM_029195094.1;Parent=rna-XM_029195094.1
NW_021683662.1	Gnomon	CDS	383827	383829	.	-	0	Name=XP_029050291.1;ID=cds-XP_029050291.1;Dbxref=GeneID:114879487%2CGenbank:XP_029050291.1;Parent=rna-XM_029194458.1
NW_021683662.1	Gnomon	CDS	364750	364869	.	-	0	Name=XP_029050291.1;ID=cds-XP_029050291.1;Dbxref=GeneID:114879487%2CGenbank:XP_029050291.1;Parent=rna-XM_029194458.1
NW_021683662.1	Gnomon	CDS	359555	359690	.	-	0	Name=XP_029050291.1;ID=cds-XP_029050291.1;Dbxref=GeneID:114879487%2CGenbank:XP_029050291.1;Parent=rna-XM_029194458.1
NW_021683662.1	Gnomon	CDS	345415	346340	.	-	0	Name=XP_029050291.1;ID=cds-XP_029050291.1;Dbxref=GeneID:114879487%2CGenbank:XP_029050291.1;Parent=rna-XM_029194458.1
NW_021683662.1	Gnomon	CDS	343095	344733	.	-	0	Name=XP_029050291.1;ID=cds-XP_029050291.1;Dbxref=GeneID:114879487%2CGenbank:XP_029050291.1;Parent=rna-XM_029194458.1
NW_021683662.1	Gnomon	CDS	330342	330534	.	-	0	Name=XP_029050291.1;ID=cds-XP_029050291.1;Dbxref=GeneID:114879487%2CGenbank:XP_029050291.1;Parent=rna-XM_029194458.1
NW_021683662.1	Gnomon	CDS	330028	330147	.	-	0	Name=XP_029050291.1;ID=cds-XP_029050291.1;Dbxref=GeneID:114879487%2CGenbank:XP_029050291.1;Parent=rna-XM_029194458.1
NW_021683662.1	Gnomon	CDS	329740	329929	.	-	0	Name=XP_029050291.1;ID=cds-XP_029050291.1;Dbxref=GeneID:114879487%2CGenbank:XP_029050291.1;Parent=rna-XM_029194458.1
NW_021683662.1	Gnomon	exon	1366243	1366482	.	+	.	ID=exon-XM_029195094.1-4;Dbxref=GeneID:114879802%2CGenbank:XM_029195094.1;Parent=rna-XM_029195094.1
NW_021683662.1	Gnomon	exon	1366589	1366774	.	+	.	ID=exon-XM_029195094.1-5;Dbxref=GeneID:114879802%2CGenbank:XM_029195094.1;Parent=rna-XM_029195094.1
NW_021683662.1	Gnomon	exon	1367157	1367361	.	+	.	ID=exon-XM_029195094.1-6;Dbxref=GeneID:114879802%2CGenbank:XM_029195094.1;Parent=rna-XM_029195094.1
NW_021683662.1	Gnomon	exon	1367659	1367992	.	+	.	ID=exon-XM_029195094.1-7;Dbxref=GeneID:114879802%2CGenbank:XM_029195094.1;Parent=rna-XM_029195094.1
NW_021683662.1	Gnomon	mRNA	1194766	1199035	.	-	.	Name=XM_029194316.1;ID=rna-XM_029194316.1;Dbxref=GeneID:114879399%2CGenbank:XM_029194316.1;Parent=gene-LOC114879399
NW_021683662.1	Gnomon	exon	1131108	1131183	.	+	.	ID=exon-XM_029194590.1-4;Dbxref=GeneID:114879544%2CGenbank:XM_029194590.1;Parent=rna-XM_029194590.1
NW_021683662.1	Gnomon	exon	1134993	1135095	.	+	.	ID=exon-XM_029194590.1-5;Dbxref=GeneID:114879544%2CGenbank:XM_029194590.1;Parent=rna-XM_029194590.1
NW_021683662.1	Gnomon	exon	1050740	1051180	.	+	.	ID=exon-XM_029194590.1-2;Dbxref=GeneID:114879544%2CGenbank:XM_029194590.1;Parent=rna-XM_029194590.1
NW_021683662.1	Gnomon	exon	1096319	1096406	.	+	.	ID=exon-XM_029194590.1-3;Dbxref=GeneID:114879544%2CGenbank:XM_029194590.1;Parent=rna-XM_029194590.1
NW_021683662.1	Gnomon	exon	1161362	1161603	.	+	.	ID=exon-XM_029194590.1-8;Dbxref=GeneID:114879544%2CGenbank:XM_029194590.1;Parent=rna-XM_029194590.1
NW_021683662.1	Gnomon	exon	1164216	1164396	.	+	.	ID=exon-XM_029194590.1-9;Dbxref=GeneID:114879544%2CGenbank:XM_029194590.1;Parent=rna-XM_029194590.1
NW_021683662.1	Gnomon	exon	1157129	1157309	.	+	.	ID=exon-XM_029194590.1-6;Dbxref=GeneID:114879544%2CGenbank:XM_029194590.1;Parent=rna-XM_029194590.1
NW_021683662.1	Gnomon	exon	1159935	1160064	.	+	.	ID=exon-XM_029194590.1-7;Dbxref=GeneID:114879544%2CGenbank:XM_029194590.1;Parent=rna-XM_029194590.1
NW_021683662.1	Gnomon	exon	1046995	1047325	.	+	.	ID=exon-XM_029194590.1-1;Dbxref=GeneID:114879544%2CGenbank:XM_029194590.1;Parent=rna-XM_029194590.1
NW_021683662.1	Gnomon	CDS	618603	618643	.	+	0	Name=XP_029050540.1;ID=cds-XP_029050540.1;Dbxref=GeneID:114879616%2CGenbank:XP_029050540.1;Parent=rna-XM_029194707.1
NW_021683662.1	Gnomon	CDS	619113	619248	.	+	0	Name=XP_029050540.1;ID=cds-XP_029050540.1;Dbxref=GeneID:114879616%2CGenbank:XP_029050540.1;Parent=rna-XM_029194707.1
NW_021683662.1	Gnomon	CDS	619335	619515	.	+	0	Name=XP_029050540.1;ID=cds-XP_029050540.1;Dbxref=GeneID:114879616%2CGenbank:XP_029050540.1;Parent=rna-XM_029194707.1
NW_021683662.1	Gnomon	CDS	619729	620097	.	+	0	Name=XP_029050540.1;ID=cds-XP_029050540.1;Dbxref=GeneID:114879616%2CGenbank:XP_029050540.1;Parent=rna-XM_029194707.1
NW_021683662.1	Gnomon	CDS	620188	620498	.	+	0	Name=XP_029050540.1;ID=cds-XP_029050540.1;Dbxref=GeneID:114879616%2CGenbank:XP_029050540.1;Parent=rna-XM_029194707.1
NW_021683662.1	Gnomon	CDS	620559	621059	.	+	0	Name=XP_029050540.1;ID=cds-XP_029050540.1;Dbxref=GeneID:114879616%2CGenbank:XP_029050540.1;Parent=rna-XM_029194707.1
NW_021683662.1	Gnomon	CDS	621117	621317	.	+	0	Name=XP_029050540.1;ID=cds-XP_029050540.1;Dbxref=GeneID:114879616%2CGenbank:XP_029050540.1;Parent=rna-XM_029194707.1
NW_021683662.1	Gnomon	CDS	621392	621669	.	+	0	Name=XP_029050540.1;ID=cds-XP_029050540.1;Dbxref=GeneID:114879616%2CGenbank:XP_029050540.1;Parent=rna-XM_029194707.1
NW_021683662.1	Gnomon	CDS	621743	621959	.	+	0	Name=XP_029050540.1;ID=cds-XP_029050540.1;Dbxref=GeneID:114879616%2CGenbank:XP_029050540.1;Parent=rna-XM_029194707.1
NW_021683662.1	Gnomon	CDS	622035	622270	.	+	0	Name=XP_029050540.1;ID=cds-XP_029050540.1;Dbxref=GeneID:114879616%2CGenbank:XP_029050540.1;Parent=rna-XM_029194707.1
NW_021683662.1	Gnomon	CDS	622337	622457	.	+	0	Name=XP_029050540.1;ID=cds-XP_029050540.1;Dbxref=GeneID:114879616%2CGenbank:XP_029050540.1;Parent=rna-XM_029194707.1
NW_021683662.1	Gnomon	exon	588535	588698	.	+	.	ID=exon-XM_029195357.1-1;Dbxref=GeneID:114879929%2CGenbank:XM_029195357.1;Parent=rna-XM_029195357.1
NW_021683662.1	Gnomon	exon	591009	591195	.	+	.	ID=exon-XM_029195357.1-2;Dbxref=GeneID:114879929%2CGenbank:XM_029195357.1;Parent=rna-XM_029195357.1
NW_021683662.1	Gnomon	exon	592326	593775	.	+	.	ID=exon-XM_029195357.1-3;Dbxref=GeneID:114879929%2CGenbank:XM_029195357.1;Parent=rna-XM_029195357.1
NW_021683662.1	Gnomon	mRNA	486855	491246	.	-	.	Name=XM_029194651.1;ID=rna-XM_029194651.1;Dbxref=GeneID:114879595%2CGenbank:XM_029194651.1;Parent=gene-LOC114879595
NW_021683662.1	Gnomon	CDS	1573615	1574307	.	+	0	Name=XP_029050939.1;ID=cds-XP_029050939.1;Dbxref=GeneID:114879807%2CGenbank:XP_029050939.1;Parent=rna-XM_029195106.1
NW_021683662.1	Gnomon	exon	197745	198158	.	+	.	ID=exon-XM_029194790.1-8;Dbxref=GeneID:114879656%2CGenbank:XM_029194790.1;Parent=rna-XM_029194790.1
NW_021683662.1	Gnomon	exon	198943	199219	.	+	.	ID=exon-XM_029194790.1-9;Dbxref=GeneID:114879656%2CGenbank:XM_029194790.1;Parent=rna-XM_029194790.1
NW_021683662.1	Gnomon	exon	192817	193087	.	+	.	ID=exon-XM_029194790.1-6;Dbxref=GeneID:114879656%2CGenbank:XM_029194790.1;Parent=rna-XM_029194790.1
NW_021683662.1	Gnomon	exon	197225	197455	.	+	.	ID=exon-XM_029194790.1-7;Dbxref=GeneID:114879656%2CGenbank:XM_029194790.1;Parent=rna-XM_029194790.1
NW_021683662.1	Gnomon	exon	191308	191370	.	+	.	ID=exon-XM_029194790.1-4;Dbxref=GeneID:114879656%2CGenbank:XM_029194790.1;Parent=rna-XM_029194790.1
NW_021683662.1	Gnomon	exon	191784	191891	.	+	.	ID=exon-XM_029194790.1-5;Dbxref=GeneID:114879656%2CGenbank:XM_029194790.1;Parent=rna-XM_029194790.1
NW_021683662.1	Gnomon	exon	165074	165161	.	+	.	ID=exon-XM_029194790.1-2;Dbxref=GeneID:114879656%2CGenbank:XM_029194790.1;Parent=rna-XM_029194790.1
NW_021683662.1	Gnomon	exon	172988	173039	.	+	.	ID=exon-XM_029194790.1-3;Dbxref=GeneID:114879656%2CGenbank:XM_029194790.1;Parent=rna-XM_029194790.1
NW_021683662.1	Gnomon	exon	46808	48156	.	+	.	ID=exon-XM_029194790.1-1;Dbxref=GeneID:114879656%2CGenbank:XM_029194790.1;Parent=rna-XM_029194790.1
NW_021683662.1	Gnomon	exon	199531	199978	.	+	.	ID=exon-XM_029194790.1-10;Dbxref=GeneID:114879656%2CGenbank:XM_029194790.1;Parent=rna-XM_029194790.1
NW_021683662.1	Gnomon	exon	200210	206997	.	+	.	ID=exon-XM_029194790.1-11;Dbxref=GeneID:114879656%2CGenbank:XM_029194790.1;Parent=rna-XM_029194790.1
NW_021683662.1	Gnomon	CDS	1201726	1201957	.	+	0	Name=XP_029050199.1;ID=cds-XP_029050199.1;Dbxref=GeneID:114879431%2CGenbank:XP_029050199.1;Parent=rna-XM_029194366.1
NW_021683662.1	Gnomon	CDS	1202122	1202232	.	+	0	Name=XP_029050199.1;ID=cds-XP_029050199.1;Dbxref=GeneID:114879431%2CGenbank:XP_029050199.1;Parent=rna-XM_029194366.1
NW_021683662.1	Gnomon	CDS	1202315	1202578	.	+	0	Name=XP_029050199.1;ID=cds-XP_029050199.1;Dbxref=GeneID:114879431%2CGenbank:XP_029050199.1;Parent=rna-XM_029194366.1
NW_021683662.1	Gnomon	CDS	1202662	1202858	.	+	0	Name=XP_029050199.1;ID=cds-XP_029050199.1;Dbxref=GeneID:114879431%2CGenbank:XP_029050199.1;Parent=rna-XM_029194366.1
NW_021683662.1	Gnomon	CDS	971379	971433	.	+	0	Name=XP_029050449.1;ID=cds-XP_029050449.1;Dbxref=GeneID:114879544%2CGenbank:XP_029050449.1;Parent=rna-XM_029194616.1
NW_021683662.1	Gnomon	CDS	1096319	1096406	.	+	0	Name=XP_029050449.1;ID=cds-XP_029050449.1;Dbxref=GeneID:114879544%2CGenbank:XP_029050449.1;Parent=rna-XM_029194616.1
NW_021683662.1	Gnomon	CDS	1131108	1131183	.	+	0	Name=XP_029050449.1;ID=cds-XP_029050449.1;Dbxref=GeneID:114879544%2CGenbank:XP_029050449.1;Parent=rna-XM_029194616.1
NW_021683662.1	Gnomon	CDS	1134993	1135095	.	+	0	Name=XP_029050449.1;ID=cds-XP_029050449.1;Dbxref=GeneID:114879544%2CGenbank:XP_029050449.1;Parent=rna-XM_029194616.1
NW_021683662.1	Gnomon	CDS	1157129	1157309	.	+	0	Name=XP_029050449.1;ID=cds-XP_029050449.1;Dbxref=GeneID:114879544%2CGenbank:XP_029050449.1;Parent=rna-XM_029194616.1
NW_021683662.1	Gnomon	CDS	1159935	1160064	.	+	0	Name=XP_029050449.1;ID=cds-XP_029050449.1;Dbxref=GeneID:114879544%2CGenbank:XP_029050449.1;Parent=rna-XM_029194616.1
NW_021683662.1	Gnomon	CDS	1161362	1161603	.	+	0	Name=XP_029050449.1;ID=cds-XP_029050449.1;Dbxref=GeneID:114879544%2CGenbank:XP_029050449.1;Parent=rna-XM_029194616.1
NW_021683662.1	Gnomon	CDS	1164216	1164396	.	+	0	Name=XP_029050449.1;ID=cds-XP_029050449.1;Dbxref=GeneID:114879544%2CGenbank:XP_029050449.1;Parent=rna-XM_029194616.1
NW_021683662.1	Gnomon	CDS	1167130	1167171	.	+	0	Name=XP_029050449.1;ID=cds-XP_029050449.1;Dbxref=GeneID:114879544%2CGenbank:XP_029050449.1;Parent=rna-XM_029194616.1
NW_021683662.1	Gnomon	exon	286521	286846	.	+	.	ID=exon-XM_029194930.1-2;Dbxref=GeneID:114879713%2CGenbank:XM_029194930.1;Parent=rna-XM_029194930.1
NW_021683662.1	Gnomon	exon	287555	287882	.	+	.	ID=exon-XM_029194930.1-3;Dbxref=GeneID:114879713%2CGenbank:XM_029194930.1;Parent=rna-XM_029194930.1
NW_021683662.1	Gnomon	exon	276951	277033	.	+	.	ID=exon-XM_029194930.1-1;Dbxref=GeneID:114879713%2CGenbank:XM_029194930.1;Parent=rna-XM_029194930.1
NW_021683662.1	Gnomon	exon	1804905	1805041	.	+	.	ID=exon-XM_029195382.1-1;Dbxref=GeneID:114879942%2CGenbank:XM_029195382.1;Parent=rna-XM_029195382.1
NW_021683662.1	Gnomon	exon	1805213	1805387	.	+	.	ID=exon-XM_029195382.1-2;Dbxref=GeneID:114879942%2CGenbank:XM_029195382.1;Parent=rna-XM_029195382.1
NW_021683662.1	Gnomon	exon	1805458	1805815	.	+	.	ID=exon-XM_029195382.1-3;Dbxref=GeneID:114879942%2CGenbank:XM_029195382.1;Parent=rna-XM_029195382.1
NW_021683662.1	Gnomon	mRNA	1804905	1805815	.	+	.	Name=XM_029195382.1;ID=rna-XM_029195382.1;Dbxref=GeneID:114879942%2CGenbank:XM_029195382.1;Parent=gene-LOC114879942
NW_021683662.1	Gnomon	mRNA	508601	521130	.	+	.	Name=XM_029195539.1;ID=rna-XM_029195539.1;Dbxref=GeneID:114879993%2CGenbank:XM_029195539.1;Parent=gene-LOC114879993
NW_021683662.1	tRNAscan-SE	exon	1334946	1335017	.	-	.	ID=exon-Trnat-cgu-1;Dbxref=GeneID:114880078;Note=transfer RNA threonine (anticodon CGU);Parent=rna-Trnat-cgu
NW_021683662.1	Gnomon	CDS	545386	546473	.	+	0	Name=XP_029051276.1;ID=cds-XP_029051276.1;Dbxref=GeneID:114879956%2CGenbank:XP_029051276.1;Parent=rna-XM_029195443.1
NW_021683662.1	Gnomon	CDS	550583	550724	.	+	0	Name=XP_029051276.1;ID=cds-XP_029051276.1;Dbxref=GeneID:114879956%2CGenbank:XP_029051276.1;Parent=rna-XM_029195443.1
NW_021683662.1	Gnomon	CDS	558124	558788	.	+	0	Name=XP_029051276.1;ID=cds-XP_029051276.1;Dbxref=GeneID:114879956%2CGenbank:XP_029051276.1;Parent=rna-XM_029195443.1
NW_021683662.1	Gnomon	CDS	559490	559884	.	+	0	Name=XP_029051276.1;ID=cds-XP_029051276.1;Dbxref=GeneID:114879956%2CGenbank:XP_029051276.1;Parent=rna-XM_029195443.1
NW_021683662.1	Gnomon	CDS	559973	560355	.	+	0	Name=XP_029051276.1;ID=cds-XP_029051276.1;Dbxref=GeneID:114879956%2CGenbank:XP_029051276.1;Parent=rna-XM_029195443.1
NW_021683662.1	Gnomon	CDS	560472	560784	.	+	0	Name=XP_029051276.1;ID=cds-XP_029051276.1;Dbxref=GeneID:114879956%2CGenbank:XP_029051276.1;Parent=rna-XM_029195443.1
NW_021683662.1	Gnomon	CDS	561085	561262	.	+	0	Name=XP_029051276.1;ID=cds-XP_029051276.1;Dbxref=GeneID:114879956%2CGenbank:XP_029051276.1;Parent=rna-XM_029195443.1
NW_021683662.1	Gnomon	CDS	561592	561649	.	+	0	Name=XP_029051276.1;ID=cds-XP_029051276.1;Dbxref=GeneID:114879956%2CGenbank:XP_029051276.1;Parent=rna-XM_029195443.1
NW_021683662.1	Gnomon	exon	575175	575261	.	+	.	ID=exon-XR_003790005.1-13;Dbxref=GeneID:114879956%2CGenbank:XR_003790005.1;Parent=rna-XR_003790005.1
NW_021683662.1	Gnomon	exon	563001	564543	.	+	.	ID=exon-XR_003790005.1-11;Dbxref=GeneID:114879956%2CGenbank:XR_003790005.1;Parent=rna-XR_003790005.1
NW_021683662.1	Gnomon	exon	571922	572038	.	+	.	ID=exon-XR_003790005.1-12;Dbxref=GeneID:114879956%2CGenbank:XR_003790005.1;Parent=rna-XR_003790005.1
NW_021683662.1	Gnomon	exon	562627	562790	.	+	.	ID=exon-XR_003790005.1-10;Dbxref=GeneID:114879956%2CGenbank:XR_003790005.1;Parent=rna-XR_003790005.1
NW_021683662.1	Gnomon	mRNA	1749776	1779437	.	-	.	Name=XM_029195631.1;ID=rna-XM_029195631.1;Dbxref=GeneID:114880039%2CGenbank:XM_029195631.1;Parent=gene-LOC114880039
NW_021683662.1	Gnomon	exon	1371140	1371302	.	+	.	ID=exon-XM_029195069.1-1;Dbxref=GeneID:114879789%2CGenbank:XM_029195069.1;Parent=rna-XM_029195069.1
NW_021683662.1	Gnomon	exon	1373506	1373693	.	+	.	ID=exon-XM_029195069.1-2;Dbxref=GeneID:114879789%2CGenbank:XM_029195069.1;Parent=rna-XM_029195069.1
NW_021683662.1	Gnomon	exon	1373904	1374188	.	+	.	ID=exon-XM_029195069.1-3;Dbxref=GeneID:114879789%2CGenbank:XM_029195069.1;Parent=rna-XM_029195069.1
NW_021683662.1	Gnomon	exon	1376616	1377227	.	+	.	ID=exon-XM_029195069.1-8;Dbxref=GeneID:114879789%2CGenbank:XM_029195069.1;Parent=rna-XM_029195069.1
NW_021683662.1	Gnomon	exon	1374497	1374736	.	+	.	ID=exon-XM_029195069.1-4;Dbxref=GeneID:114879789%2CGenbank:XM_029195069.1;Parent=rna-XM_029195069.1
NW_021683662.1	Gnomon	exon	1374843	1375028	.	+	.	ID=exon-XM_029195069.1-5;Dbxref=GeneID:114879789%2CGenbank:XM_029195069.1;Parent=rna-XM_029195069.1
NW_021683662.1	Gnomon	exon	1375463	1375667	.	+	.	ID=exon-XM_029195069.1-6;Dbxref=GeneID:114879789%2CGenbank:XM_029195069.1;Parent=rna-XM_029195069.1
NW_021683662.1	Gnomon	exon	1375992	1376325	.	+	.	ID=exon-XM_029195069.1-7;Dbxref=GeneID:114879789%2CGenbank:XM_029195069.1;Parent=rna-XM_029195069.1
NW_021683662.1	Gnomon	exon	209732	209983	.	+	.	ID=exon-XR_003789962.1-1;Dbxref=GeneID:114879713%2CGenbank:XR_003789962.1;Parent=rna-XR_003789962.1
NW_021683662.1	Gnomon	exon	271490	271555	.	+	.	ID=exon-XR_003789962.1-2;Dbxref=GeneID:114879713%2CGenbank:XR_003789962.1;Parent=rna-XR_003789962.1
NW_021683662.1	Gnomon	exon	286521	286846	.	+	.	ID=exon-XR_003789962.1-3;Dbxref=GeneID:114879713%2CGenbank:XR_003789962.1;Parent=rna-XR_003789962.1
NW_021683662.1	Gnomon	exon	287555	287665	.	+	.	ID=exon-XR_003789962.1-4;Dbxref=GeneID:114879713%2CGenbank:XR_003789962.1;Parent=rna-XR_003789962.1
NW_021683662.1	Gnomon	exon	293654	294205	.	+	.	ID=exon-XR_003789962.1-5;Dbxref=GeneID:114879713%2CGenbank:XR_003789962.1;Parent=rna-XR_003789962.1
NW_021683662.1	Gnomon	mRNA	824846	1167221	.	+	.	Name=XM_029194552.1;ID=rna-XM_029194552.1;Dbxref=GeneID:114879544%2CGenbank:XM_029194552.1;Parent=gene-LOC114879544
NW_021683662.1	Gnomon	exon	657207	657540	.	-	.	ID=exon-XM_029195281.1-6;Dbxref=GeneID:114879889%2CGenbank:XM_029195281.1;Parent=rna-XM_029195281.1
NW_021683662.1	Gnomon	exon	655732	656035	.	-	.	ID=exon-XM_029195281.1-7;Dbxref=GeneID:114879889%2CGenbank:XM_029195281.1;Parent=rna-XM_029195281.1
NW_021683662.1	Gnomon	exon	659973	660110	.	-	.	ID=exon-XM_029195281.1-4;Dbxref=GeneID:114879889%2CGenbank:XM_029195281.1;Parent=rna-XM_029195281.1
NW_021683662.1	Gnomon	exon	658606	658718	.	-	.	ID=exon-XM_029195281.1-5;Dbxref=GeneID:114879889%2CGenbank:XM_029195281.1;Parent=rna-XM_029195281.1
NW_021683662.1	Gnomon	exon	654431	655073	.	-	.	ID=exon-XM_029195281.1-8;Dbxref=GeneID:114879889%2CGenbank:XM_029195281.1;Parent=rna-XM_029195281.1
NW_021683662.1	Gnomon	exon	674922	675035	.	-	.	ID=exon-XM_029195281.1-2;Dbxref=GeneID:114879889%2CGenbank:XM_029195281.1;Parent=rna-XM_029195281.1
NW_021683662.1	Gnomon	exon	661264	661492	.	-	.	ID=exon-XM_029195281.1-3;Dbxref=GeneID:114879889%2CGenbank:XM_029195281.1;Parent=rna-XM_029195281.1
NW_021683662.1	Gnomon	exon	693589	694027	.	-	.	ID=exon-XM_029195281.1-1;Dbxref=GeneID:114879889%2CGenbank:XM_029195281.1;Parent=rna-XM_029195281.1
NW_021683662.1	Gnomon	mRNA	325722	383892	.	-	.	Name=XM_029194458.1;ID=rna-XM_029194458.1;Dbxref=GeneID:114879487%2CGenbank:XM_029194458.1;Parent=gene-LOC114879487
NW_021683662.1	Gnomon	exon	637209	637446	.	-	.	ID=exon-XM_029195181.1-32;Dbxref=GeneID:114879846%2CGenbank:XM_029195181.1;Parent=rna-XM_029195181.1
NW_021683662.1	Gnomon	exon	637765	637918	.	-	.	ID=exon-XM_029195181.1-30;Dbxref=GeneID:114879846%2CGenbank:XM_029195181.1;Parent=rna-XM_029195181.1
NW_021683662.1	Gnomon	exon	637505	637690	.	-	.	ID=exon-XM_029195181.1-31;Dbxref=GeneID:114879846%2CGenbank:XM_029195181.1;Parent=rna-XM_029195181.1
NW_021683662.1	Gnomon	exon	640435	640607	.	-	.	ID=exon-XM_029195181.1-23;Dbxref=GeneID:114879846%2CGenbank:XM_029195181.1;Parent=rna-XM_029195181.1
NW_021683662.1	Gnomon	exon	640046	640260	.	-	.	ID=exon-XM_029195181.1-24;Dbxref=GeneID:114879846%2CGenbank:XM_029195181.1;Parent=rna-XM_029195181.1
NW_021683662.1	Gnomon	exon	641085	641173	.	-	.	ID=exon-XM_029195181.1-21;Dbxref=GeneID:114879846%2CGenbank:XM_029195181.1;Parent=rna-XM_029195181.1
NW_021683662.1	Gnomon	exon	640682	640791	.	-	.	ID=exon-XM_029195181.1-22;Dbxref=GeneID:114879846%2CGenbank:XM_029195181.1;Parent=rna-XM_029195181.1
NW_021683662.1	Gnomon	exon	641287	641444	.	-	.	ID=exon-XM_029195181.1-20;Dbxref=GeneID:114879846%2CGenbank:XM_029195181.1;Parent=rna-XM_029195181.1
NW_021683662.1	Gnomon	exon	637990	638890	.	-	.	ID=exon-XM_029195181.1-29;Dbxref=GeneID:114879846%2CGenbank:XM_029195181.1;Parent=rna-XM_029195181.1
NW_021683662.1	Gnomon	exon	639157	639248	.	-	.	ID=exon-XM_029195181.1-27;Dbxref=GeneID:114879846%2CGenbank:XM_029195181.1;Parent=rna-XM_029195181.1
NW_021683662.1	Gnomon	exon	638958	639094	.	-	.	ID=exon-XM_029195181.1-28;Dbxref=GeneID:114879846%2CGenbank:XM_029195181.1;Parent=rna-XM_029195181.1
NW_021683662.1	Gnomon	exon	639763	639970	.	-	.	ID=exon-XM_029195181.1-25;Dbxref=GeneID:114879846%2CGenbank:XM_029195181.1;Parent=rna-XM_029195181.1
NW_021683662.1	Gnomon	exon	639334	639507	.	-	.	ID=exon-XM_029195181.1-26;Dbxref=GeneID:114879846%2CGenbank:XM_029195181.1;Parent=rna-XM_029195181.1
NW_021683662.1	Gnomon	exon	643749	643843	.	-	.	ID=exon-XM_029195181.1-12;Dbxref=GeneID:114879846%2CGenbank:XM_029195181.1;Parent=rna-XM_029195181.1
NW_021683662.1	Gnomon	exon	643336	643660	.	-	.	ID=exon-XM_029195181.1-13;Dbxref=GeneID:114879846%2CGenbank:XM_029195181.1;Parent=rna-XM_029195181.1
NW_021683662.1	Gnomon	exon	644461	644709	.	-	.	ID=exon-XM_029195181.1-10;Dbxref=GeneID:114879846%2CGenbank:XM_029195181.1;Parent=rna-XM_029195181.1
NW_021683662.1	Gnomon	exon	643932	644144	.	-	.	ID=exon-XM_029195181.1-11;Dbxref=GeneID:114879846%2CGenbank:XM_029195181.1;Parent=rna-XM_029195181.1
NW_021683662.1	Gnomon	exon	641886	641985	.	-	.	ID=exon-XM_029195181.1-18;Dbxref=GeneID:114879846%2CGenbank:XM_029195181.1;Parent=rna-XM_029195181.1
NW_021683662.1	Gnomon	exon	641510	641723	.	-	.	ID=exon-XM_029195181.1-19;Dbxref=GeneID:114879846%2CGenbank:XM_029195181.1;Parent=rna-XM_029195181.1
NW_021683662.1	Gnomon	exon	642368	642664	.	-	.	ID=exon-XM_029195181.1-16;Dbxref=GeneID:114879846%2CGenbank:XM_029195181.1;Parent=rna-XM_029195181.1
NW_021683662.1	Gnomon	exon	642057	642199	.	-	.	ID=exon-XM_029195181.1-17;Dbxref=GeneID:114879846%2CGenbank:XM_029195181.1;Parent=rna-XM_029195181.1
NW_021683662.1	Gnomon	exon	643052	643264	.	-	.	ID=exon-XM_029195181.1-14;Dbxref=GeneID:114879846%2CGenbank:XM_029195181.1;Parent=rna-XM_029195181.1
NW_021683662.1	Gnomon	exon	642812	642973	.	-	.	ID=exon-XM_029195181.1-15;Dbxref=GeneID:114879846%2CGenbank:XM_029195181.1;Parent=rna-XM_029195181.1
NW_021683662.1	Gnomon	exon	1298369	1298576	.	+	.	ID=exon-XM_029194842.1-8;Dbxref=GeneID:114879675%2CGenbank:XM_029194842.1;Parent=rna-XM_029194842.1
NW_021683662.1	Gnomon	exon	1298754	1301627	.	+	.	ID=exon-XM_029194842.1-9;Dbxref=GeneID:114879675%2CGenbank:XM_029194842.1;Parent=rna-XM_029194842.1
NW_021683662.1	Gnomon	exon	1259103	1260231	.	+	.	ID=exon-XM_029194842.1-1;Dbxref=GeneID:114879675%2CGenbank:XM_029194842.1;Parent=rna-XM_029194842.1
NW_021683662.1	Gnomon	exon	1286817	1286935	.	+	.	ID=exon-XM_029194842.1-2;Dbxref=GeneID:114879675%2CGenbank:XM_029194842.1;Parent=rna-XM_029194842.1
NW_021683662.1	Gnomon	exon	1287970	1288092	.	+	.	ID=exon-XM_029194842.1-3;Dbxref=GeneID:114879675%2CGenbank:XM_029194842.1;Parent=rna-XM_029194842.1
NW_021683662.1	Gnomon	exon	1293919	1294113	.	+	.	ID=exon-XM_029194842.1-4;Dbxref=GeneID:114879675%2CGenbank:XM_029194842.1;Parent=rna-XM_029194842.1
NW_021683662.1	Gnomon	exon	1295216	1295315	.	+	.	ID=exon-XM_029194842.1-5;Dbxref=GeneID:114879675%2CGenbank:XM_029194842.1;Parent=rna-XM_029194842.1
NW_021683662.1	Gnomon	exon	1295495	1295694	.	+	.	ID=exon-XM_029194842.1-6;Dbxref=GeneID:114879675%2CGenbank:XM_029194842.1;Parent=rna-XM_029194842.1
NW_021683662.1	Gnomon	exon	1297357	1297658	.	+	.	ID=exon-XM_029194842.1-7;Dbxref=GeneID:114879675%2CGenbank:XM_029194842.1;Parent=rna-XM_029194842.1
NW_021683662.1	Gnomon	CDS	695312	695318	.	+	0	Name=XP_029051176.1;ID=cds-XP_029051176.1;Dbxref=GeneID:114879925%2CGenbank:XP_029051176.1;Parent=rna-XM_029195343.1
NW_021683662.1	Gnomon	CDS	695669	696036	.	+	0	Name=XP_029051176.1;ID=cds-XP_029051176.1;Dbxref=GeneID:114879925%2CGenbank:XP_029051176.1;Parent=rna-XM_029195343.1
NW_021683662.1	Gnomon	exon	1317282	1317407	.	-	.	ID=exon-XM_029195147.1-1;Dbxref=GeneID:114879815%2CGenbank:XM_029195147.1;Parent=rna-XM_029195147.1
NW_021683662.1	Gnomon	exon	1313150	1313424	.	-	.	ID=exon-XM_029195147.1-2;Dbxref=GeneID:114879815%2CGenbank:XM_029195147.1;Parent=rna-XM_029195147.1
NW_021683662.1	Gnomon	exon	1310351	1310573	.	-	.	ID=exon-XM_029195147.1-7;Dbxref=GeneID:114879815%2CGenbank:XM_029195147.1;Parent=rna-XM_029195147.1
NW_021683662.1	Gnomon	exon	1310084	1310178	.	-	.	ID=exon-XM_029195147.1-8;Dbxref=GeneID:114879815%2CGenbank:XM_029195147.1;Parent=rna-XM_029195147.1
NW_021683662.1	Gnomon	exon	1309772	1309832	.	-	.	ID=exon-XM_029195147.1-9;Dbxref=GeneID:114879815%2CGenbank:XM_029195147.1;Parent=rna-XM_029195147.1
NW_021683662.1	Gnomon	exon	1312691	1312974	.	-	.	ID=exon-XM_029195147.1-3;Dbxref=GeneID:114879815%2CGenbank:XM_029195147.1;Parent=rna-XM_029195147.1
NW_021683662.1	Gnomon	exon	1311609	1311713	.	-	.	ID=exon-XM_029195147.1-4;Dbxref=GeneID:114879815%2CGenbank:XM_029195147.1;Parent=rna-XM_029195147.1
NW_021683662.1	Gnomon	exon	1311385	1311545	.	-	.	ID=exon-XM_029195147.1-5;Dbxref=GeneID:114879815%2CGenbank:XM_029195147.1;Parent=rna-XM_029195147.1
NW_021683662.1	Gnomon	exon	1310816	1311002	.	-	.	ID=exon-XM_029195147.1-6;Dbxref=GeneID:114879815%2CGenbank:XM_029195147.1;Parent=rna-XM_029195147.1
NW_021683662.1	Gnomon	mRNA	617586	623483	.	+	.	Name=XM_029194697.1;ID=rna-XM_029194697.1;Dbxref=GeneID:114879616%2CGenbank:XM_029194697.1;Parent=gene-LOC114879616
NW_021683662.1	Gnomon	mRNA	618438	623483	.	+	.	Name=XM_029194707.1;ID=rna-XM_029194707.1;Dbxref=GeneID:114879616%2CGenbank:XM_029194707.1;Parent=gene-LOC114879616
NW_021683662.1	Gnomon	mRNA	1194766	1196951	.	-	.	Name=XM_029194310.1;ID=rna-XM_029194310.1;Dbxref=GeneID:114879399%2CGenbank:XM_029194310.1;Parent=gene-LOC114879399
NW_021683662.1	Gnomon	exon	1862208	1862637	.	+	.	ID=exon-XM_029194418.1-3;Dbxref=GeneID:114879472%2CGenbank:XM_029194418.1;Parent=rna-XM_029194418.1
NW_021683662.1	Gnomon	exon	1862704	1866817	.	+	.	ID=exon-XM_029194418.1-4;Dbxref=GeneID:114879472%2CGenbank:XM_029194418.1;Parent=rna-XM_029194418.1
NW_021683662.1	Gnomon	exon	1861273	1861398	.	+	.	ID=exon-XM_029194418.1-1;Dbxref=GeneID:114879472%2CGenbank:XM_029194418.1;Parent=rna-XM_029194418.1
NW_021683662.1	Gnomon	exon	1861868	1862087	.	+	.	ID=exon-XM_029194418.1-2;Dbxref=GeneID:114879472%2CGenbank:XM_029194418.1;Parent=rna-XM_029194418.1
NW_021683662.1	Gnomon	exon	621743	621959	.	+	.	ID=exon-XM_029194717.1-9;Dbxref=GeneID:114879616%2CGenbank:XM_029194717.1;Parent=rna-XM_029194717.1
NW_021683662.1	Gnomon	exon	619335	619515	.	+	.	ID=exon-XM_029194717.1-3;Dbxref=GeneID:114879616%2CGenbank:XM_029194717.1;Parent=rna-XM_029194717.1
NW_021683662.1	Gnomon	exon	619729	620097	.	+	.	ID=exon-XM_029194717.1-4;Dbxref=GeneID:114879616%2CGenbank:XM_029194717.1;Parent=rna-XM_029194717.1
NW_021683662.1	Gnomon	exon	618655	619016	.	+	.	ID=exon-XM_029194717.1-1;Dbxref=GeneID:114879616%2CGenbank:XM_029194717.1;Parent=rna-XM_029194717.1
NW_021683662.1	Gnomon	exon	619113	619248	.	+	.	ID=exon-XM_029194717.1-2;Dbxref=GeneID:114879616%2CGenbank:XM_029194717.1;Parent=rna-XM_029194717.1
NW_021683662.1	Gnomon	exon	621117	621317	.	+	.	ID=exon-XM_029194717.1-7;Dbxref=GeneID:114879616%2CGenbank:XM_029194717.1;Parent=rna-XM_029194717.1
NW_021683662.1	Gnomon	exon	621392	621669	.	+	.	ID=exon-XM_029194717.1-8;Dbxref=GeneID:114879616%2CGenbank:XM_029194717.1;Parent=rna-XM_029194717.1
NW_021683662.1	Gnomon	exon	620188	620498	.	+	.	ID=exon-XM_029194717.1-5;Dbxref=GeneID:114879616%2CGenbank:XM_029194717.1;Parent=rna-XM_029194717.1
NW_021683662.1	Gnomon	exon	620559	621059	.	+	.	ID=exon-XM_029194717.1-6;Dbxref=GeneID:114879616%2CGenbank:XM_029194717.1;Parent=rna-XM_029194717.1
NW_021683662.1	Gnomon	exon	722923	723100	.	+	.	ID=exon-XM_029195194.1-5;Dbxref=GeneID:114879851%2CGenbank:XM_029195194.1;Parent=rna-XM_029195194.1
NW_021683662.1	Gnomon	exon	723277	723719	.	+	.	ID=exon-XM_029195194.1-6;Dbxref=GeneID:114879851%2CGenbank:XM_029195194.1;Parent=rna-XM_029195194.1
NW_021683662.1	Gnomon	exon	719385	721480	.	+	.	ID=exon-XM_029195194.1-3;Dbxref=GeneID:114879851%2CGenbank:XM_029195194.1;Parent=rna-XM_029195194.1
NW_021683662.1	Gnomon	exon	722072	722557	.	+	.	ID=exon-XM_029195194.1-4;Dbxref=GeneID:114879851%2CGenbank:XM_029195194.1;Parent=rna-XM_029195194.1
NW_021683662.1	Gnomon	exon	724967	725771	.	+	.	ID=exon-XM_029195194.1-9;Dbxref=GeneID:114879851%2CGenbank:XM_029195194.1;Parent=rna-XM_029195194.1
NW_021683662.1	Gnomon	exon	723811	724177	.	+	.	ID=exon-XM_029195194.1-7;Dbxref=GeneID:114879851%2CGenbank:XM_029195194.1;Parent=rna-XM_029195194.1
NW_021683662.1	Gnomon	exon	724331	724658	.	+	.	ID=exon-XM_029195194.1-8;Dbxref=GeneID:114879851%2CGenbank:XM_029195194.1;Parent=rna-XM_029195194.1
NW_021683662.1	Gnomon	exon	708498	708684	.	+	.	ID=exon-XM_029195194.1-1;Dbxref=GeneID:114879851%2CGenbank:XM_029195194.1;Parent=rna-XM_029195194.1
NW_021683662.1	Gnomon	exon	717943	718365	.	+	.	ID=exon-XM_029195194.1-2;Dbxref=GeneID:114879851%2CGenbank:XM_029195194.1;Parent=rna-XM_029195194.1
NW_021683662.1	Gnomon	mRNA	46808	206997	.	+	.	Name=XM_029194790.1;ID=rna-XM_029194790.1;Dbxref=GeneID:114879656%2CGenbank:XM_029194790.1;Parent=gene-LOC114879656
NW_021683662.1	Gnomon	mRNA	1321836	1464817	.	-	.	Name=XM_029195045.1;ID=rna-XM_029195045.1;Dbxref=GeneID:114879736%2CGenbank:XM_029195045.1;Parent=gene-LOC114879736
NW_021683662.1	Gnomon	mRNA	30427	206997	.	+	.	Name=XM_029194800.1;ID=rna-XM_029194800.1;Dbxref=GeneID:114879656%2CGenbank:XM_029194800.1;Parent=gene-LOC114879656
NW_021683662.1	Gnomon	CDS	635488	635572	.	+	0	Name=XP_029051138.1;ID=cds-XP_029051138.1;Dbxref=GeneID:114879900%2CGenbank:XP_029051138.1;Parent=rna-XM_029195305.1
NW_021683662.1	Gnomon	CDS	635646	635770	.	+	0	Name=XP_029051138.1;ID=cds-XP_029051138.1;Dbxref=GeneID:114879900%2CGenbank:XP_029051138.1;Parent=rna-XM_029195305.1
NW_021683662.1	Gnomon	CDS	635860	636001	.	+	0	Name=XP_029051138.1;ID=cds-XP_029051138.1;Dbxref=GeneID:114879900%2CGenbank:XP_029051138.1;Parent=rna-XM_029195305.1
NW_021683662.1	Gnomon	CDS	636077	636252	.	+	0	Name=XP_029051138.1;ID=cds-XP_029051138.1;Dbxref=GeneID:114879900%2CGenbank:XP_029051138.1;Parent=rna-XM_029195305.1
NW_021683662.1	Gnomon	CDS	824967	825218	.	+	0	Name=XP_029050403.1;ID=cds-XP_029050403.1;Dbxref=GeneID:114879544%2CGenbank:XP_029050403.1;Parent=rna-XM_029194570.1
NW_021683662.1	Gnomon	CDS	971376	971433	.	+	0	Name=XP_029050403.1;ID=cds-XP_029050403.1;Dbxref=GeneID:114879544%2CGenbank:XP_029050403.1;Parent=rna-XM_029194570.1
NW_021683662.1	Gnomon	CDS	1096319	1096406	.	+	0	Name=XP_029050403.1;ID=cds-XP_029050403.1;Dbxref=GeneID:114879544%2CGenbank:XP_029050403.1;Parent=rna-XM_029194570.1
NW_021683662.1	Gnomon	CDS	1131108	1131183	.	+	0	Name=XP_029050403.1;ID=cds-XP_029050403.1;Dbxref=GeneID:114879544%2CGenbank:XP_029050403.1;Parent=rna-XM_029194570.1
NW_021683662.1	Gnomon	CDS	1134993	1135095	.	+	0	Name=XP_029050403.1;ID=cds-XP_029050403.1;Dbxref=GeneID:114879544%2CGenbank:XP_029050403.1;Parent=rna-XM_029194570.1
NW_021683662.1	Gnomon	CDS	1157129	1157309	.	+	0	Name=XP_029050403.1;ID=cds-XP_029050403.1;Dbxref=GeneID:114879544%2CGenbank:XP_029050403.1;Parent=rna-XM_029194570.1
NW_021683662.1	Gnomon	CDS	1159935	1160064	.	+	0	Name=XP_029050403.1;ID=cds-XP_029050403.1;Dbxref=GeneID:114879544%2CGenbank:XP_029050403.1;Parent=rna-XM_029194570.1
NW_021683662.1	Gnomon	CDS	1161362	1161603	.	+	0	Name=XP_029050403.1;ID=cds-XP_029050403.1;Dbxref=GeneID:114879544%2CGenbank:XP_029050403.1;Parent=rna-XM_029194570.1
NW_021683662.1	Gnomon	CDS	1164216	1164396	.	+	0	Name=XP_029050403.1;ID=cds-XP_029050403.1;Dbxref=GeneID:114879544%2CGenbank:XP_029050403.1;Parent=rna-XM_029194570.1
NW_021683662.1	Gnomon	CDS	1166095	1166103	.	+	0	Name=XP_029050403.1;ID=cds-XP_029050403.1;Dbxref=GeneID:114879544%2CGenbank:XP_029050403.1;Parent=rna-XM_029194570.1
NW_021683662.1	Gnomon	mRNA	1321836	1429794	.	-	.	Name=XM_029195007.1;ID=rna-XM_029195007.1;Dbxref=GeneID:114879736%2CGenbank:XM_029195007.1;Parent=gene-LOC114879736
NW_021683662.1	Gnomon	exon	1727563	1727727	.	+	.	ID=exon-XM_029195599.1-10;Dbxref=GeneID:114880023%2CGenbank:XM_029195599.1;Parent=rna-XM_029195599.1
NW_021683662.1	Gnomon	exon	1727866	1728086	.	+	.	ID=exon-XM_029195599.1-11;Dbxref=GeneID:114880023%2CGenbank:XM_029195599.1;Parent=rna-XM_029195599.1
NW_021683662.1	Gnomon	exon	1728671	1728868	.	+	.	ID=exon-XM_029195599.1-12;Dbxref=GeneID:114880023%2CGenbank:XM_029195599.1;Parent=rna-XM_029195599.1
NW_021683662.1	Gnomon	exon	1728942	1729168	.	+	.	ID=exon-XM_029195599.1-13;Dbxref=GeneID:114880023%2CGenbank:XM_029195599.1;Parent=rna-XM_029195599.1
NW_021683662.1	Gnomon	exon	1729498	1729785	.	+	.	ID=exon-XM_029195599.1-14;Dbxref=GeneID:114880023%2CGenbank:XM_029195599.1;Parent=rna-XM_029195599.1
NW_021683662.1	Gnomon	exon	1729861	1730013	.	+	.	ID=exon-XM_029195599.1-15;Dbxref=GeneID:114880023%2CGenbank:XM_029195599.1;Parent=rna-XM_029195599.1
NW_021683662.1	Gnomon	exon	1731612	1731773	.	+	.	ID=exon-XM_029195599.1-16;Dbxref=GeneID:114880023%2CGenbank:XM_029195599.1;Parent=rna-XM_029195599.1
NW_021683662.1	Gnomon	exon	1593043	1593183	.	-	.	ID=exon-XM_029194813.1-10;Dbxref=GeneID:114879664%2CGenbank:XM_029194813.1;Parent=rna-XM_029194813.1
NW_021683662.1	Gnomon	exon	1592130	1592968	.	-	.	ID=exon-XM_029194813.1-11;Dbxref=GeneID:114879664%2CGenbank:XM_029194813.1;Parent=rna-XM_029194813.1
NW_021683662.1	Gnomon	mRNA	1637463	1748324	.	+	.	Name=XM_029195581.1;ID=rna-XM_029195581.1;Dbxref=GeneID:114880023%2CGenbank:XM_029195581.1;Parent=gene-LOC114880023
NW_021683662.1	Gnomon	mRNA	1844086	1846355	.	+	.	Name=XM_029194897.1;ID=rna-XM_029194897.1;Dbxref=GeneID:114879698%2CGenbank:XM_029194897.1;Parent=gene-LOC114879698
NW_021683662.1	Gnomon	exon	1161362	1161603	.	+	.	ID=exon-XM_029194616.1-9;Dbxref=GeneID:114879544%2CGenbank:XM_029194616.1;Parent=rna-XM_029194616.1
NW_021683662.1	Gnomon	exon	1157129	1157309	.	+	.	ID=exon-XM_029194616.1-7;Dbxref=GeneID:114879544%2CGenbank:XM_029194616.1;Parent=rna-XM_029194616.1
NW_021683662.1	Gnomon	exon	1159935	1160064	.	+	.	ID=exon-XM_029194616.1-8;Dbxref=GeneID:114879544%2CGenbank:XM_029194616.1;Parent=rna-XM_029194616.1
NW_021683662.1	Gnomon	exon	1131108	1131183	.	+	.	ID=exon-XM_029194616.1-5;Dbxref=GeneID:114879544%2CGenbank:XM_029194616.1;Parent=rna-XM_029194616.1
NW_021683662.1	Gnomon	exon	1134993	1135095	.	+	.	ID=exon-XM_029194616.1-6;Dbxref=GeneID:114879544%2CGenbank:XM_029194616.1;Parent=rna-XM_029194616.1
NW_021683662.1	Gnomon	exon	971376	971433	.	+	.	ID=exon-XM_029194616.1-3;Dbxref=GeneID:114879544%2CGenbank:XM_029194616.1;Parent=rna-XM_029194616.1
NW_021683662.1	Gnomon	exon	1096319	1096406	.	+	.	ID=exon-XM_029194616.1-4;Dbxref=GeneID:114879544%2CGenbank:XM_029194616.1;Parent=rna-XM_029194616.1
NW_021683662.1	Gnomon	mRNA	595085	609688	.	-	.	Name=XM_029194751.1;ID=rna-XM_029194751.1;Dbxref=GeneID:114879647%2CGenbank:XM_029194751.1;Parent=gene-LOC114879647
NW_021683662.1	Gnomon	exon	563001	565041	.	+	.	ID=exon-XM_029195409.1-11;Dbxref=GeneID:114879956%2CGenbank:XM_029195409.1;Parent=rna-XM_029195409.1
NW_021683662.1	Gnomon	exon	562627	562790	.	+	.	ID=exon-XM_029195409.1-10;Dbxref=GeneID:114879956%2CGenbank:XM_029195409.1;Parent=rna-XM_029195409.1
NW_021683662.1	Gnomon	exon	970325	970368	.	+	.	ID=exon-XM_029194616.1-1;Dbxref=GeneID:114879544%2CGenbank:XM_029194616.1;Parent=rna-XM_029194616.1
NW_021683662.1	Gnomon	exon	970496	970562	.	+	.	ID=exon-XM_029194616.1-2;Dbxref=GeneID:114879544%2CGenbank:XM_029194616.1;Parent=rna-XM_029194616.1
NW_021683662.1	Gnomon	mRNA	1861273	1866817	.	+	.	Name=XM_029194418.1;ID=rna-XM_029194418.1;Dbxref=GeneID:114879472%2CGenbank:XM_029194418.1;Parent=gene-LOC114879472
NW_021683662.1	Gnomon	CDS	509136	509161	.	+	0	Name=XP_029051379.1;ID=cds-XP_029051379.1;Dbxref=GeneID:114879993%2CGenbank:XP_029051379.1;Parent=rna-XM_029195546.1
NW_021683662.1	Gnomon	CDS	517814	517841	.	+	0	Name=XP_029051379.1;ID=cds-XP_029051379.1;Dbxref=GeneID:114879993%2CGenbank:XP_029051379.1;Parent=rna-XM_029195546.1
NW_021683662.1	Gnomon	CDS	518017	518121	.	+	0	Name=XP_029051379.1;ID=cds-XP_029051379.1;Dbxref=GeneID:114879993%2CGenbank:XP_029051379.1;Parent=rna-XM_029195546.1
NW_021683662.1	Gnomon	CDS	518243	518339	.	+	0	Name=XP_029051379.1;ID=cds-XP_029051379.1;Dbxref=GeneID:114879993%2CGenbank:XP_029051379.1;Parent=rna-XM_029195546.1
NW_021683662.1	Gnomon	CDS	518468	518504	.	+	0	Name=XP_029051379.1;ID=cds-XP_029051379.1;Dbxref=GeneID:114879993%2CGenbank:XP_029051379.1;Parent=rna-XM_029195546.1
NW_021683662.1	Gnomon	CDS	518589	518691	.	+	0	Name=XP_029051379.1;ID=cds-XP_029051379.1;Dbxref=GeneID:114879993%2CGenbank:XP_029051379.1;Parent=rna-XM_029195546.1
NW_021683662.1	Gnomon	CDS	518769	518987	.	+	0	Name=XP_029051379.1;ID=cds-XP_029051379.1;Dbxref=GeneID:114879993%2CGenbank:XP_029051379.1;Parent=rna-XM_029195546.1
NW_021683662.1	Gnomon	CDS	519059	519151	.	+	0	Name=XP_029051379.1;ID=cds-XP_029051379.1;Dbxref=GeneID:114879993%2CGenbank:XP_029051379.1;Parent=rna-XM_029195546.1
NW_021683662.1	Gnomon	CDS	519234	519314	.	+	0	Name=XP_029051379.1;ID=cds-XP_029051379.1;Dbxref=GeneID:114879993%2CGenbank:XP_029051379.1;Parent=rna-XM_029195546.1
NW_021683662.1	Gnomon	CDS	519541	519619	.	+	0	Name=XP_029051379.1;ID=cds-XP_029051379.1;Dbxref=GeneID:114879993%2CGenbank:XP_029051379.1;Parent=rna-XM_029195546.1
NW_021683662.1	Gnomon	CDS	520850	521130	.	+	0	Name=XP_029051379.1;ID=cds-XP_029051379.1;Dbxref=GeneID:114879993%2CGenbank:XP_029051379.1;Parent=rna-XM_029195546.1
NW_021683662.1	Gnomon	exon	1326524	1326781	.	-	.	ID=exon-XM_029195007.1-10;Dbxref=GeneID:114879736%2CGenbank:XM_029195007.1;Parent=rna-XM_029195007.1
NW_021683662.1	Gnomon	exon	1325812	1325981	.	-	.	ID=exon-XM_029195007.1-11;Dbxref=GeneID:114879736%2CGenbank:XM_029195007.1;Parent=rna-XM_029195007.1
NW_021683662.1	Gnomon	exon	1325080	1325325	.	-	.	ID=exon-XM_029195007.1-12;Dbxref=GeneID:114879736%2CGenbank:XM_029195007.1;Parent=rna-XM_029195007.1
NW_021683662.1	Gnomon	exon	1324498	1324730	.	-	.	ID=exon-XM_029195007.1-13;Dbxref=GeneID:114879736%2CGenbank:XM_029195007.1;Parent=rna-XM_029195007.1
NW_021683662.1	Gnomon	exon	1324129	1324224	.	-	.	ID=exon-XM_029195007.1-14;Dbxref=GeneID:114879736%2CGenbank:XM_029195007.1;Parent=rna-XM_029195007.1
NW_021683662.1	Gnomon	exon	1321836	1323599	.	-	.	ID=exon-XM_029195007.1-15;Dbxref=GeneID:114879736%2CGenbank:XM_029195007.1;Parent=rna-XM_029195007.1
NW_021683662.1	Gnomon	mRNA	492565	501248	.	+	.	Name=XM_029195485.1;ID=rna-XM_029195485.1;Dbxref=GeneID:114879979%2CGenbank:XM_029195485.1;Parent=gene-LOC114879979
NW_021683662.1	Gnomon	CDS	824967	825218	.	+	0	Name=XP_029050394.1;ID=cds-XP_029050394.1;Dbxref=GeneID:114879544%2CGenbank:XP_029050394.1;Parent=rna-XM_029194561.1
NW_021683662.1	Gnomon	CDS	971376	971433	.	+	0	Name=XP_029050394.1;ID=cds-XP_029050394.1;Dbxref=GeneID:114879544%2CGenbank:XP_029050394.1;Parent=rna-XM_029194561.1
NW_021683662.1	Gnomon	CDS	1096319	1096406	.	+	0	Name=XP_029050394.1;ID=cds-XP_029050394.1;Dbxref=GeneID:114879544%2CGenbank:XP_029050394.1;Parent=rna-XM_029194561.1
NW_021683662.1	Gnomon	CDS	1131108	1131183	.	+	0	Name=XP_029050394.1;ID=cds-XP_029050394.1;Dbxref=GeneID:114879544%2CGenbank:XP_029050394.1;Parent=rna-XM_029194561.1
NW_021683662.1	Gnomon	CDS	1134993	1135095	.	+	0	Name=XP_029050394.1;ID=cds-XP_029050394.1;Dbxref=GeneID:114879544%2CGenbank:XP_029050394.1;Parent=rna-XM_029194561.1
NW_021683662.1	Gnomon	CDS	1157129	1157309	.	+	0	Name=XP_029050394.1;ID=cds-XP_029050394.1;Dbxref=GeneID:114879544%2CGenbank:XP_029050394.1;Parent=rna-XM_029194561.1
NW_021683662.1	Gnomon	CDS	1159935	1160064	.	+	0	Name=XP_029050394.1;ID=cds-XP_029050394.1;Dbxref=GeneID:114879544%2CGenbank:XP_029050394.1;Parent=rna-XM_029194561.1
NW_021683662.1	Gnomon	CDS	1161362	1161603	.	+	0	Name=XP_029050394.1;ID=cds-XP_029050394.1;Dbxref=GeneID:114879544%2CGenbank:XP_029050394.1;Parent=rna-XM_029194561.1
NW_021683662.1	Gnomon	CDS	1164216	1164396	.	+	0	Name=XP_029050394.1;ID=cds-XP_029050394.1;Dbxref=GeneID:114879544%2CGenbank:XP_029050394.1;Parent=rna-XM_029194561.1
NW_021683662.1	Gnomon	CDS	1175501	1175515	.	+	0	Name=XP_029050394.1;ID=cds-XP_029050394.1;Dbxref=GeneID:114879544%2CGenbank:XP_029050394.1;Parent=rna-XM_029194561.1
NW_021683662.1	Gnomon	mRNA	463737	465995	.	+	.	Name=XM_029194511.1;ID=rna-XM_029194511.1;Dbxref=GeneID:114879519%2CGenbank:XM_029194511.1;Parent=gene-LOC114879519
NW_021683662.1	Gnomon	CDS	1762247	1762467	.	-	0	Name=XP_029051472.1;ID=cds-XP_029051472.1;Dbxref=GeneID:114880039%2CGenbank:XP_029051472.1;Parent=rna-XM_029195639.1
NW_021683662.1	Gnomon	CDS	1755518	1755698	.	-	0	Name=XP_029051472.1;ID=cds-XP_029051472.1;Dbxref=GeneID:114880039%2CGenbank:XP_029051472.1;Parent=rna-XM_029195639.1
NW_021683662.1	Gnomon	CDS	1752622	1752756	.	-	0	Name=XP_029051472.1;ID=cds-XP_029051472.1;Dbxref=GeneID:114880039%2CGenbank:XP_029051472.1;Parent=rna-XM_029195639.1
NW_021683662.1	Gnomon	CDS	1752383	1752534	.	-	0	Name=XP_029051472.1;ID=cds-XP_029051472.1;Dbxref=GeneID:114880039%2CGenbank:XP_029051472.1;Parent=rna-XM_029195639.1
NW_021683662.1	Gnomon	CDS	1751795	1752164	.	-	0	Name=XP_029051472.1;ID=cds-XP_029051472.1;Dbxref=GeneID:114880039%2CGenbank:XP_029051472.1;Parent=rna-XM_029195639.1
NW_021683662.1	Gnomon	CDS	1751053	1751242	.	-	0	Name=XP_029051472.1;ID=cds-XP_029051472.1;Dbxref=GeneID:114880039%2CGenbank:XP_029051472.1;Parent=rna-XM_029195639.1
NW_021683662.1	Gnomon	CDS	1750193	1750353	.	-	0	Name=XP_029051472.1;ID=cds-XP_029051472.1;Dbxref=GeneID:114880039%2CGenbank:XP_029051472.1;Parent=rna-XM_029195639.1
NW_021683662.1	Gnomon	CDS	426706	427130	.	+	0	Name=XP_029050305.1;ID=cds-XP_029050305.1;Dbxref=GeneID:114879495%2CGenbank:XP_029050305.1;Parent=rna-XM_029194472.1
NW_021683662.1	Gnomon	CDS	427230	427827	.	+	0	Name=XP_029050305.1;ID=cds-XP_029050305.1;Dbxref=GeneID:114879495%2CGenbank:XP_029050305.1;Parent=rna-XM_029194472.1
NW_021683662.1	Gnomon	exon	1614753	1615976	.	+	.	ID=exon-XM_029195678.1-1;Dbxref=GeneID:114880067%2CGenbank:XM_029195678.1;Parent=rna-XM_029195678.1
NW_021683662.1	Gnomon	mRNA	1749776	1765668	.	-	.	Name=XM_029195639.1;ID=rna-XM_029195639.1;Dbxref=GeneID:114880039%2CGenbank:XM_029195639.1;Parent=gene-LOC114880039
NW_021683662.1	Gnomon	CDS	509136	509161	.	+	0	Name=XP_029051372.1;ID=cds-XP_029051372.1;Dbxref=GeneID:114879993%2CGenbank:XP_029051372.1;Parent=rna-XM_029195539.1
NW_021683662.1	Gnomon	CDS	517814	517841	.	+	0	Name=XP_029051372.1;ID=cds-XP_029051372.1;Dbxref=GeneID:114879993%2CGenbank:XP_029051372.1;Parent=rna-XM_029195539.1
NW_021683662.1	Gnomon	CDS	518017	518121	.	+	0	Name=XP_029051372.1;ID=cds-XP_029051372.1;Dbxref=GeneID:114879993%2CGenbank:XP_029051372.1;Parent=rna-XM_029195539.1
NW_021683662.1	Gnomon	CDS	518243	518339	.	+	0	Name=XP_029051372.1;ID=cds-XP_029051372.1;Dbxref=GeneID:114879993%2CGenbank:XP_029051372.1;Parent=rna-XM_029195539.1
NW_021683662.1	Gnomon	CDS	518468	518504	.	+	0	Name=XP_029051372.1;ID=cds-XP_029051372.1;Dbxref=GeneID:114879993%2CGenbank:XP_029051372.1;Parent=rna-XM_029195539.1
NW_021683662.1	Gnomon	CDS	518589	518691	.	+	0	Name=XP_029051372.1;ID=cds-XP_029051372.1;Dbxref=GeneID:114879993%2CGenbank:XP_029051372.1;Parent=rna-XM_029195539.1
NW_021683662.1	Gnomon	CDS	518769	518987	.	+	0	Name=XP_029051372.1;ID=cds-XP_029051372.1;Dbxref=GeneID:114879993%2CGenbank:XP_029051372.1;Parent=rna-XM_029195539.1
NW_021683662.1	Gnomon	CDS	519059	519151	.	+	0	Name=XP_029051372.1;ID=cds-XP_029051372.1;Dbxref=GeneID:114879993%2CGenbank:XP_029051372.1;Parent=rna-XM_029195539.1
NW_021683662.1	Gnomon	CDS	519234	519314	.	+	0	Name=XP_029051372.1;ID=cds-XP_029051372.1;Dbxref=GeneID:114879993%2CGenbank:XP_029051372.1;Parent=rna-XM_029195539.1
NW_021683662.1	Gnomon	CDS	520175	520253	.	+	0	Name=XP_029051372.1;ID=cds-XP_029051372.1;Dbxref=GeneID:114879993%2CGenbank:XP_029051372.1;Parent=rna-XM_029195539.1
NW_021683662.1	Gnomon	CDS	520850	521130	.	+	0	Name=XP_029051372.1;ID=cds-XP_029051372.1;Dbxref=GeneID:114879993%2CGenbank:XP_029051372.1;Parent=rna-XM_029195539.1
NW_021683662.1	Gnomon	exon	506714	507062	.	+	.	ID=exon-XM_029195531.1-1;Dbxref=GeneID:114879993%2CGenbank:XM_029195531.1;Parent=rna-XM_029195531.1
NW_021683662.1	Gnomon	exon	509116	509161	.	+	.	ID=exon-XM_029195531.1-2;Dbxref=GeneID:114879993%2CGenbank:XM_029195531.1;Parent=rna-XM_029195531.1
NW_021683662.1	Gnomon	exon	517814	517841	.	+	.	ID=exon-XM_029195531.1-3;Dbxref=GeneID:114879993%2CGenbank:XM_029195531.1;Parent=rna-XM_029195531.1
NW_021683662.1	Gnomon	exon	518769	518987	.	+	.	ID=exon-XM_029195531.1-8;Dbxref=GeneID:114879993%2CGenbank:XM_029195531.1;Parent=rna-XM_029195531.1
NW_021683662.1	Gnomon	exon	519059	519151	.	+	.	ID=exon-XM_029195531.1-9;Dbxref=GeneID:114879993%2CGenbank:XM_029195531.1;Parent=rna-XM_029195531.1
NW_021683662.1	Gnomon	exon	518017	518121	.	+	.	ID=exon-XM_029195531.1-4;Dbxref=GeneID:114879993%2CGenbank:XM_029195531.1;Parent=rna-XM_029195531.1
NW_021683662.1	Gnomon	exon	518243	518339	.	+	.	ID=exon-XM_029195531.1-5;Dbxref=GeneID:114879993%2CGenbank:XM_029195531.1;Parent=rna-XM_029195531.1
NW_021683662.1	Gnomon	exon	518468	518504	.	+	.	ID=exon-XM_029195531.1-6;Dbxref=GeneID:114879993%2CGenbank:XM_029195531.1;Parent=rna-XM_029195531.1
NW_021683662.1	Gnomon	exon	518589	518691	.	+	.	ID=exon-XM_029195531.1-7;Dbxref=GeneID:114879993%2CGenbank:XM_029195531.1;Parent=rna-XM_029195531.1
NW_021683662.1	Gnomon	exon	747947	753485	.	+	.	ID=exon-XM_029195169.1-3;Dbxref=GeneID:114879837%2CGenbank:XM_029195169.1;Parent=rna-XM_029195169.1
NW_021683662.1	Gnomon	exon	731848	732291	.	+	.	ID=exon-XM_029195169.1-1;Dbxref=GeneID:114879837%2CGenbank:XM_029195169.1;Parent=rna-XM_029195169.1
NW_021683662.1	Gnomon	exon	745398	745600	.	+	.	ID=exon-XM_029195169.1-2;Dbxref=GeneID:114879837%2CGenbank:XM_029195169.1;Parent=rna-XM_029195169.1
NW_021683662.1	Gnomon	exon	1735732	1735859	.	+	.	ID=exon-XM_029195599.1-20;Dbxref=GeneID:114880023%2CGenbank:XM_029195599.1;Parent=rna-XM_029195599.1
NW_021683662.1	Gnomon	exon	1736231	1736482	.	+	.	ID=exon-XM_029195599.1-21;Dbxref=GeneID:114880023%2CGenbank:XM_029195599.1;Parent=rna-XM_029195599.1
NW_021683662.1	Gnomon	exon	1737085	1737196	.	+	.	ID=exon-XM_029195599.1-22;Dbxref=GeneID:114880023%2CGenbank:XM_029195599.1;Parent=rna-XM_029195599.1
NW_021683662.1	Gnomon	exon	1737856	1738041	.	+	.	ID=exon-XM_029195599.1-23;Dbxref=GeneID:114880023%2CGenbank:XM_029195599.1;Parent=rna-XM_029195599.1
NW_021683662.1	Gnomon	exon	1738634	1738765	.	+	.	ID=exon-XM_029195599.1-24;Dbxref=GeneID:114880023%2CGenbank:XM_029195599.1;Parent=rna-XM_029195599.1
NW_021683662.1	Gnomon	exon	1740097	1740210	.	+	.	ID=exon-XM_029195599.1-25;Dbxref=GeneID:114880023%2CGenbank:XM_029195599.1;Parent=rna-XM_029195599.1
NW_021683662.1	Gnomon	exon	1740720	1748324	.	+	.	ID=exon-XM_029195599.1-26;Dbxref=GeneID:114880023%2CGenbank:XM_029195599.1;Parent=rna-XM_029195599.1
NW_021683662.1	Gnomon	exon	1731860	1732013	.	+	.	ID=exon-XM_029195599.1-17;Dbxref=GeneID:114880023%2CGenbank:XM_029195599.1;Parent=rna-XM_029195599.1
NW_021683662.1	Gnomon	exon	1734418	1734426	.	+	.	ID=exon-XM_029195599.1-18;Dbxref=GeneID:114880023%2CGenbank:XM_029195599.1;Parent=rna-XM_029195599.1
NW_021683662.1	Gnomon	exon	1735549	1735654	.	+	.	ID=exon-XM_029195599.1-19;Dbxref=GeneID:114880023%2CGenbank:XM_029195599.1;Parent=rna-XM_029195599.1
NW_021683662.1	Gnomon	exon	1164216	1164396	.	+	.	ID=exon-XM_029194544.1-9;Dbxref=GeneID:114879544%2CGenbank:XM_029194544.1;Parent=rna-XM_029194544.1
NW_021683662.1	Gnomon	exon	1096319	1096406	.	+	.	ID=exon-XM_029194544.1-3;Dbxref=GeneID:114879544%2CGenbank:XM_029194544.1;Parent=rna-XM_029194544.1
NW_021683662.1	Gnomon	exon	1131108	1131183	.	+	.	ID=exon-XM_029194544.1-4;Dbxref=GeneID:114879544%2CGenbank:XM_029194544.1;Parent=rna-XM_029194544.1
NW_021683662.1	Gnomon	exon	824846	825218	.	+	.	ID=exon-XM_029194544.1-1;Dbxref=GeneID:114879544%2CGenbank:XM_029194544.1;Parent=rna-XM_029194544.1
NW_021683662.1	Gnomon	exon	971376	971433	.	+	.	ID=exon-XM_029194544.1-2;Dbxref=GeneID:114879544%2CGenbank:XM_029194544.1;Parent=rna-XM_029194544.1
NW_021683662.1	Gnomon	exon	1159935	1160064	.	+	.	ID=exon-XM_029194544.1-7;Dbxref=GeneID:114879544%2CGenbank:XM_029194544.1;Parent=rna-XM_029194544.1
NW_021683662.1	Gnomon	exon	1161362	1161603	.	+	.	ID=exon-XM_029194544.1-8;Dbxref=GeneID:114879544%2CGenbank:XM_029194544.1;Parent=rna-XM_029194544.1
NW_021683662.1	Gnomon	exon	1134993	1135095	.	+	.	ID=exon-XM_029194544.1-5;Dbxref=GeneID:114879544%2CGenbank:XM_029194544.1;Parent=rna-XM_029194544.1
NW_021683662.1	Gnomon	exon	1157129	1157309	.	+	.	ID=exon-XM_029194544.1-6;Dbxref=GeneID:114879544%2CGenbank:XM_029194544.1;Parent=rna-XM_029194544.1
NW_021683662.1	Gnomon	exon	1164216	1164396	.	+	.	ID=exon-XM_029194616.1-10;Dbxref=GeneID:114879544%2CGenbank:XM_029194616.1;Parent=rna-XM_029194616.1
NW_021683662.1	Gnomon	exon	1167130	1167210	.	+	.	ID=exon-XM_029194616.1-11;Dbxref=GeneID:114879544%2CGenbank:XM_029194616.1;Parent=rna-XM_029194616.1
NW_021683662.1	Gnomon	exon	1725959	1726142	.	+	.	ID=exon-XM_029195608.1-9;Dbxref=GeneID:114880023%2CGenbank:XM_029195608.1;Parent=rna-XM_029195608.1
NW_021683662.1	Gnomon	exon	1720350	1720433	.	+	.	ID=exon-XM_029195608.1-7;Dbxref=GeneID:114880023%2CGenbank:XM_029195608.1;Parent=rna-XM_029195608.1
NW_021683662.1	Gnomon	exon	1720513	1720607	.	+	.	ID=exon-XM_029195608.1-8;Dbxref=GeneID:114880023%2CGenbank:XM_029195608.1;Parent=rna-XM_029195608.1
NW_021683662.1	Gnomon	exon	1712433	1712631	.	+	.	ID=exon-XM_029195608.1-5;Dbxref=GeneID:114880023%2CGenbank:XM_029195608.1;Parent=rna-XM_029195608.1
NW_021683662.1	Gnomon	exon	1718443	1718517	.	+	.	ID=exon-XM_029195608.1-6;Dbxref=GeneID:114880023%2CGenbank:XM_029195608.1;Parent=rna-XM_029195608.1
NW_021683662.1	Gnomon	exon	1709976	1710055	.	+	.	ID=exon-XM_029195608.1-3;Dbxref=GeneID:114880023%2CGenbank:XM_029195608.1;Parent=rna-XM_029195608.1
NW_021683662.1	Gnomon	exon	1711383	1711482	.	+	.	ID=exon-XM_029195608.1-4;Dbxref=GeneID:114880023%2CGenbank:XM_029195608.1;Parent=rna-XM_029195608.1
NW_021683662.1	Gnomon	exon	1637463	1637807	.	+	.	ID=exon-XM_029195608.1-1;Dbxref=GeneID:114880023%2CGenbank:XM_029195608.1;Parent=rna-XM_029195608.1
NW_021683662.1	Gnomon	exon	1665986	1666232	.	+	.	ID=exon-XM_029195608.1-2;Dbxref=GeneID:114880023%2CGenbank:XM_029195608.1;Parent=rna-XM_029195608.1
NW_021683662.1	Gnomon	exon	624021	624105	.	+	.	ID=exon-XM_029194739.1-1;Dbxref=GeneID:114879639%2CGenbank:XM_029194739.1;Parent=rna-XM_029194739.1
NW_021683662.1	Gnomon	exon	624238	624807	.	+	.	ID=exon-XM_029194739.1-2;Dbxref=GeneID:114879639%2CGenbank:XM_029194739.1;Parent=rna-XM_029194739.1
NW_021683662.1	Gnomon	exon	624880	625101	.	+	.	ID=exon-XM_029194739.1-3;Dbxref=GeneID:114879639%2CGenbank:XM_029194739.1;Parent=rna-XM_029194739.1
NW_021683662.1	Gnomon	mRNA	1321836	1429794	.	-	.	Name=XM_029195001.1;ID=rna-XM_029195001.1;Dbxref=GeneID:114879736%2CGenbank:XM_029195001.1;Parent=gene-LOC114879736
NW_021683662.1	Gnomon	exon	561085	561262	.	+	.	ID=exon-XM_029195460.1-9;Dbxref=GeneID:114879956%2CGenbank:XM_029195460.1;Parent=rna-XM_029195460.1
NW_021683662.1	Gnomon	exon	559973	560355	.	+	.	ID=exon-XM_029195460.1-7;Dbxref=GeneID:114879956%2CGenbank:XM_029195460.1;Parent=rna-XM_029195460.1
NW_021683662.1	Gnomon	exon	560472	560784	.	+	.	ID=exon-XM_029195460.1-8;Dbxref=GeneID:114879956%2CGenbank:XM_029195460.1;Parent=rna-XM_029195460.1
NW_021683662.1	Gnomon	exon	558124	558788	.	+	.	ID=exon-XM_029195460.1-5;Dbxref=GeneID:114879956%2CGenbank:XM_029195460.1;Parent=rna-XM_029195460.1
NW_021683662.1	Gnomon	exon	559490	559884	.	+	.	ID=exon-XM_029195460.1-6;Dbxref=GeneID:114879956%2CGenbank:XM_029195460.1;Parent=rna-XM_029195460.1
NW_021683662.1	Gnomon	exon	538511	538615	.	+	.	ID=exon-XM_029195460.1-3;Dbxref=GeneID:114879956%2CGenbank:XM_029195460.1;Parent=rna-XM_029195460.1
NW_021683662.1	Gnomon	exon	550583	550724	.	+	.	ID=exon-XM_029195460.1-4;Dbxref=GeneID:114879956%2CGenbank:XM_029195460.1;Parent=rna-XM_029195460.1
NW_021683662.1	Gnomon	exon	531279	531432	.	+	.	ID=exon-XM_029195460.1-1;Dbxref=GeneID:114879956%2CGenbank:XM_029195460.1;Parent=rna-XM_029195460.1
NW_021683662.1	Gnomon	exon	533170	533378	.	+	.	ID=exon-XM_029195460.1-2;Dbxref=GeneID:114879956%2CGenbank:XM_029195460.1;Parent=rna-XM_029195460.1
NW_021683662.1	Gnomon	mRNA	650180	653156	.	+	.	Name=XM_029195241.1;ID=rna-XM_029195241.1;Dbxref=GeneID:114879878%2CGenbank:XM_029195241.1;Parent=gene-LOC114879878
NW_021683662.1	Gnomon	exon	1464640	1464817	.	-	.	ID=exon-XM_029195045.1-1;Dbxref=GeneID:114879736%2CGenbank:XM_029195045.1;Parent=rna-XM_029195045.1
NW_021683662.1	Gnomon	exon	1336312	1336522	.	-	.	ID=exon-XM_029195045.1-4;Dbxref=GeneID:114879736%2CGenbank:XM_029195045.1;Parent=rna-XM_029195045.1
NW_021683662.1	Gnomon	exon	1335648	1335761	.	-	.	ID=exon-XM_029195045.1-5;Dbxref=GeneID:114879736%2CGenbank:XM_029195045.1;Parent=rna-XM_029195045.1
NW_021683662.1	Gnomon	exon	1462023	1462516	.	-	.	ID=exon-XM_029195045.1-2;Dbxref=GeneID:114879736%2CGenbank:XM_029195045.1;Parent=rna-XM_029195045.1
NW_021683662.1	Gnomon	exon	1336851	1337006	.	-	.	ID=exon-XM_029195045.1-3;Dbxref=GeneID:114879736%2CGenbank:XM_029195045.1;Parent=rna-XM_029195045.1
NW_021683662.1	Gnomon	exon	1327508	1327757	.	-	.	ID=exon-XM_029195045.1-8;Dbxref=GeneID:114879736%2CGenbank:XM_029195045.1;Parent=rna-XM_029195045.1
NW_021683662.1	Gnomon	exon	1326524	1326781	.	-	.	ID=exon-XM_029195045.1-9;Dbxref=GeneID:114879736%2CGenbank:XM_029195045.1;Parent=rna-XM_029195045.1
NW_021683662.1	Gnomon	exon	1333965	1334117	.	-	.	ID=exon-XM_029195045.1-6;Dbxref=GeneID:114879736%2CGenbank:XM_029195045.1;Parent=rna-XM_029195045.1
NW_021683662.1	Gnomon	exon	1330384	1330437	.	-	.	ID=exon-XM_029195045.1-7;Dbxref=GeneID:114879736%2CGenbank:XM_029195045.1;Parent=rna-XM_029195045.1
NW_021683662.1	Gnomon	mRNA	1308217	1317407	.	-	.	Name=XM_029195147.1;ID=rna-XM_029195147.1;Dbxref=GeneID:114879815%2CGenbank:XM_029195147.1;Parent=gene-LOC114879815
NW_021683662.1	Gnomon	exon	520850	521838	.	+	.	ID=exon-XM_029195546.1-11;Dbxref=GeneID:114879993%2CGenbank:XM_029195546.1;Parent=rna-XM_029195546.1
NW_021683662.1	Gnomon	exon	519541	519619	.	+	.	ID=exon-XM_029195546.1-10;Dbxref=GeneID:114879993%2CGenbank:XM_029195546.1;Parent=rna-XM_029195546.1
NW_021683662.1	Gnomon	mRNA	637209	649498	.	-	.	Name=XM_029195181.1;ID=rna-XM_029195181.1;Dbxref=GeneID:114879846%2CGenbank:XM_029195181.1;Parent=gene-LOC114879846
NW_021683662.1	Gnomon	exon	519234	519314	.	+	.	ID=exon-XM_029195539.1-10;Dbxref=GeneID:114879993%2CGenbank:XM_029195539.1;Parent=rna-XM_029195539.1
NW_021683662.1	Gnomon	exon	520175	520253	.	+	.	ID=exon-XM_029195539.1-11;Dbxref=GeneID:114879993%2CGenbank:XM_029195539.1;Parent=rna-XM_029195539.1
NW_021683662.1	Gnomon	exon	520850	521130	.	+	.	ID=exon-XM_029195539.1-12;Dbxref=GeneID:114879993%2CGenbank:XM_029195539.1;Parent=rna-XM_029195539.1
NW_021683662.1	Gnomon	exon	563001	563155	.	+	.	ID=exon-XR_003790010.1-11;Dbxref=GeneID:114879956%2CGenbank:XR_003790010.1;Parent=rna-XR_003790010.1
NW_021683662.1	Gnomon	exon	569918	569969	.	+	.	ID=exon-XR_003790010.1-12;Dbxref=GeneID:114879956%2CGenbank:XR_003790010.1;Parent=rna-XR_003790010.1
NW_021683662.1	Gnomon	exon	562627	562790	.	+	.	ID=exon-XR_003790010.1-10;Dbxref=GeneID:114879956%2CGenbank:XR_003790010.1;Parent=rna-XR_003790010.1
NW_021683662.1	Gnomon	CDS	650545	650783	.	+	0	Name=XP_029051083.1;ID=cds-XP_029051083.1;Dbxref=GeneID:114879878%2CGenbank:XP_029051083.1;Parent=rna-XM_029195250.1
NW_021683662.1	Gnomon	CDS	651211	651507	.	+	0	Name=XP_029051083.1;ID=cds-XP_029051083.1;Dbxref=GeneID:114879878%2CGenbank:XP_029051083.1;Parent=rna-XM_029195250.1
NW_021683662.1	Gnomon	CDS	651604	651715	.	+	0	Name=XP_029051083.1;ID=cds-XP_029051083.1;Dbxref=GeneID:114879878%2CGenbank:XP_029051083.1;Parent=rna-XM_029195250.1
NW_021683662.1	Gnomon	CDS	651943	652413	.	+	0	Name=XP_029051083.1;ID=cds-XP_029051083.1;Dbxref=GeneID:114879878%2CGenbank:XP_029051083.1;Parent=rna-XM_029195250.1
NW_021683662.1	Gnomon	CDS	652502	652687	.	+	0	Name=XP_029051083.1;ID=cds-XP_029051083.1;Dbxref=GeneID:114879878%2CGenbank:XP_029051083.1;Parent=rna-XM_029195250.1
NW_021683662.1	Gnomon	CDS	652752	652805	.	+	0	Name=XP_029051083.1;ID=cds-XP_029051083.1;Dbxref=GeneID:114879878%2CGenbank:XP_029051083.1;Parent=rna-XM_029195250.1
NW_021683662.1	Gnomon	exon	1336312	1336522	.	-	.	ID=exon-XM_029194979.1-3;Dbxref=GeneID:114879736%2CGenbank:XM_029194979.1;Parent=rna-XM_029194979.1
NW_021683662.1	Gnomon	exon	1335648	1335761	.	-	.	ID=exon-XM_029194979.1-4;Dbxref=GeneID:114879736%2CGenbank:XM_029194979.1;Parent=rna-XM_029194979.1
NW_021683662.1	Gnomon	exon	1333965	1334117	.	-	.	ID=exon-XM_029194979.1-5;Dbxref=GeneID:114879736%2CGenbank:XM_029194979.1;Parent=rna-XM_029194979.1
NW_021683662.1	Gnomon	exon	1327508	1327757	.	-	.	ID=exon-XM_029194979.1-6;Dbxref=GeneID:114879736%2CGenbank:XM_029194979.1;Parent=rna-XM_029194979.1
NW_021683662.1	Gnomon	exon	1326524	1326781	.	-	.	ID=exon-XM_029194979.1-7;Dbxref=GeneID:114879736%2CGenbank:XM_029194979.1;Parent=rna-XM_029194979.1
NW_021683662.1	Gnomon	exon	1325812	1325981	.	-	.	ID=exon-XM_029194979.1-8;Dbxref=GeneID:114879736%2CGenbank:XM_029194979.1;Parent=rna-XM_029194979.1
NW_021683662.1	Gnomon	exon	1325080	1325325	.	-	.	ID=exon-XM_029194979.1-9;Dbxref=GeneID:114879736%2CGenbank:XM_029194979.1;Parent=rna-XM_029194979.1
NW_021683662.1	Gnomon	CDS	632933	632935	.	-	0	Name=XP_029050505.1;ID=cds-XP_029050505.1;Dbxref=GeneID:114879607%2CGenbank:XP_029050505.1;Parent=rna-XM_029194672.1
NW_021683662.1	Gnomon	CDS	632289	632577	.	-	0	Name=XP_029050505.1;ID=cds-XP_029050505.1;Dbxref=GeneID:114879607%2CGenbank:XP_029050505.1;Parent=rna-XM_029194672.1
NW_021683662.1	Gnomon	CDS	631687	631857	.	-	0	Name=XP_029050505.1;ID=cds-XP_029050505.1;Dbxref=GeneID:114879607%2CGenbank:XP_029050505.1;Parent=rna-XM_029194672.1
NW_021683662.1	Gnomon	CDS	631111	631586	.	-	0	Name=XP_029050505.1;ID=cds-XP_029050505.1;Dbxref=GeneID:114879607%2CGenbank:XP_029050505.1;Parent=rna-XM_029194672.1
NW_021683662.1	Gnomon	CDS	630814	631033	.	-	0	Name=XP_029050505.1;ID=cds-XP_029050505.1;Dbxref=GeneID:114879607%2CGenbank:XP_029050505.1;Parent=rna-XM_029194672.1
NW_021683662.1	Gnomon	CDS	630397	630707	.	-	0	Name=XP_029050505.1;ID=cds-XP_029050505.1;Dbxref=GeneID:114879607%2CGenbank:XP_029050505.1;Parent=rna-XM_029194672.1
NW_021683662.1	Gnomon	CDS	629274	629498	.	-	0	Name=XP_029050505.1;ID=cds-XP_029050505.1;Dbxref=GeneID:114879607%2CGenbank:XP_029050505.1;Parent=rna-XM_029194672.1
NW_021683662.1	Gnomon	CDS	628985	629206	.	-	0	Name=XP_029050505.1;ID=cds-XP_029050505.1;Dbxref=GeneID:114879607%2CGenbank:XP_029050505.1;Parent=rna-XM_029194672.1
NW_021683662.1	Gnomon	CDS	628743	628911	.	-	0	Name=XP_029050505.1;ID=cds-XP_029050505.1;Dbxref=GeneID:114879607%2CGenbank:XP_029050505.1;Parent=rna-XM_029194672.1
NW_021683662.1	Gnomon	CDS	627946	628478	.	-	0	Name=XP_029050505.1;ID=cds-XP_029050505.1;Dbxref=GeneID:114879607%2CGenbank:XP_029050505.1;Parent=rna-XM_029194672.1
NW_021683662.1	Gnomon	CDS	627669	627863	.	-	0	Name=XP_029050505.1;ID=cds-XP_029050505.1;Dbxref=GeneID:114879607%2CGenbank:XP_029050505.1;Parent=rna-XM_029194672.1
NW_021683662.1	Gnomon	CDS	627315	627599	.	-	0	Name=XP_029050505.1;ID=cds-XP_029050505.1;Dbxref=GeneID:114879607%2CGenbank:XP_029050505.1;Parent=rna-XM_029194672.1
NW_021683662.1	Gnomon	CDS	627052	627177	.	-	0	Name=XP_029050505.1;ID=cds-XP_029050505.1;Dbxref=GeneID:114879607%2CGenbank:XP_029050505.1;Parent=rna-XM_029194672.1
NW_021683662.1	Gnomon	CDS	626875	626988	.	-	0	Name=XP_029050505.1;ID=cds-XP_029050505.1;Dbxref=GeneID:114879607%2CGenbank:XP_029050505.1;Parent=rna-XM_029194672.1
NW_021683662.1	Gnomon	CDS	626527	626762	.	-	0	Name=XP_029050505.1;ID=cds-XP_029050505.1;Dbxref=GeneID:114879607%2CGenbank:XP_029050505.1;Parent=rna-XM_029194672.1
NW_021683662.1	Gnomon	CDS	626155	626443	.	-	0	Name=XP_029050505.1;ID=cds-XP_029050505.1;Dbxref=GeneID:114879607%2CGenbank:XP_029050505.1;Parent=rna-XM_029194672.1
NW_021683662.1	Gnomon	exon	1392083	1395541	.	-	.	ID=exon-XM_029194979.1-1;Dbxref=GeneID:114879736%2CGenbank:XM_029194979.1;Parent=rna-XM_029194979.1
NW_021683662.1	Gnomon	exon	1336851	1337006	.	-	.	ID=exon-XM_029194979.1-2;Dbxref=GeneID:114879736%2CGenbank:XM_029194979.1;Parent=rna-XM_029194979.1
NW_021683662.1	Gnomon	mRNA	1259103	1301627	.	+	.	Name=XM_029194842.1;ID=rna-XM_029194842.1;Dbxref=GeneID:114879675%2CGenbank:XM_029194842.1;Parent=gene-LOC114879675
NW_021683662.1	Gnomon	mRNA	1046995	1167210	.	+	.	Name=XM_029194590.1;ID=rna-XM_029194590.1;Dbxref=GeneID:114879544%2CGenbank:XM_029194590.1;Parent=gene-LOC114879544
NW_021683662.1	Gnomon	exon	1309772	1309832	.	-	.	ID=exon-XM_029195118.1-10;Dbxref=GeneID:114879815%2CGenbank:XM_029195118.1;Parent=rna-XM_029195118.1
NW_021683662.1	Gnomon	exon	1308217	1309706	.	-	.	ID=exon-XM_029195118.1-11;Dbxref=GeneID:114879815%2CGenbank:XM_029195118.1;Parent=rna-XM_029195118.1
NW_021683662.1	Gnomon	mRNA	1321836	1429794	.	-	.	Name=XM_029194987.1;ID=rna-XM_029194987.1;Dbxref=GeneID:114879736%2CGenbank:XM_029194987.1;Parent=gene-LOC114879736
NW_021683662.1	Gnomon	CDS	1423526	1423649	.	-	0	Name=XP_029050840.1;ID=cds-XP_029050840.1;Dbxref=GeneID:114879736%2CGenbank:XP_029050840.1;Parent=rna-XM_029195007.1
NW_021683662.1	Gnomon	CDS	1336851	1337006	.	-	0	Name=XP_029050840.1;ID=cds-XP_029050840.1;Dbxref=GeneID:114879736%2CGenbank:XP_029050840.1;Parent=rna-XM_029195007.1
NW_021683662.1	Gnomon	CDS	1336312	1336522	.	-	0	Name=XP_029050840.1;ID=cds-XP_029050840.1;Dbxref=GeneID:114879736%2CGenbank:XP_029050840.1;Parent=rna-XM_029195007.1
NW_021683662.1	Gnomon	CDS	1335648	1335761	.	-	0	Name=XP_029050840.1;ID=cds-XP_029050840.1;Dbxref=GeneID:114879736%2CGenbank:XP_029050840.1;Parent=rna-XM_029195007.1
NW_021683662.1	Gnomon	CDS	1333965	1334117	.	-	0	Name=XP_029050840.1;ID=cds-XP_029050840.1;Dbxref=GeneID:114879736%2CGenbank:XP_029050840.1;Parent=rna-XM_029195007.1
NW_021683662.1	Gnomon	CDS	1330384	1330437	.	-	0	Name=XP_029050840.1;ID=cds-XP_029050840.1;Dbxref=GeneID:114879736%2CGenbank:XP_029050840.1;Parent=rna-XM_029195007.1
NW_021683662.1	Gnomon	CDS	1327508	1327757	.	-	0	Name=XP_029050840.1;ID=cds-XP_029050840.1;Dbxref=GeneID:114879736%2CGenbank:XP_029050840.1;Parent=rna-XM_029195007.1
NW_021683662.1	Gnomon	CDS	1326524	1326781	.	-	0	Name=XP_029050840.1;ID=cds-XP_029050840.1;Dbxref=GeneID:114879736%2CGenbank:XP_029050840.1;Parent=rna-XM_029195007.1
NW_021683662.1	Gnomon	CDS	1325812	1325981	.	-	0	Name=XP_029050840.1;ID=cds-XP_029050840.1;Dbxref=GeneID:114879736%2CGenbank:XP_029050840.1;Parent=rna-XM_029195007.1
NW_021683662.1	Gnomon	CDS	1325080	1325325	.	-	0	Name=XP_029050840.1;ID=cds-XP_029050840.1;Dbxref=GeneID:114879736%2CGenbank:XP_029050840.1;Parent=rna-XM_029195007.1
NW_021683662.1	Gnomon	CDS	1324498	1324730	.	-	0	Name=XP_029050840.1;ID=cds-XP_029050840.1;Dbxref=GeneID:114879736%2CGenbank:XP_029050840.1;Parent=rna-XM_029195007.1
NW_021683662.1	Gnomon	CDS	1324129	1324224	.	-	0	Name=XP_029050840.1;ID=cds-XP_029050840.1;Dbxref=GeneID:114879736%2CGenbank:XP_029050840.1;Parent=rna-XM_029195007.1
NW_021683662.1	Gnomon	CDS	1323508	1323599	.	-	0	Name=XP_029050840.1;ID=cds-XP_029050840.1;Dbxref=GeneID:114879736%2CGenbank:XP_029050840.1;Parent=rna-XM_029195007.1
NW_021683662.1	Gnomon	CDS	1861287	1861398	.	+	0	Name=XP_029050251.1;ID=cds-XP_029050251.1;Dbxref=GeneID:114879472%2CGenbank:XP_029050251.1;Parent=rna-XM_029194418.1
NW_021683662.1	Gnomon	CDS	1861868	1862087	.	+	0	Name=XP_029050251.1;ID=cds-XP_029050251.1;Dbxref=GeneID:114879472%2CGenbank:XP_029050251.1;Parent=rna-XM_029194418.1
NW_021683662.1	Gnomon	CDS	1862208	1862637	.	+	0	Name=XP_029050251.1;ID=cds-XP_029050251.1;Dbxref=GeneID:114879472%2CGenbank:XP_029050251.1;Parent=rna-XM_029194418.1
NW_021683662.1	Gnomon	CDS	1862704	1862883	.	+	0	Name=XP_029050251.1;ID=cds-XP_029050251.1;Dbxref=GeneID:114879472%2CGenbank:XP_029050251.1;Parent=rna-XM_029194418.1
NW_021683662.1	Gnomon	CDS	1392083	1392266	.	-	0	Name=XP_029050887.1;ID=cds-XP_029050887.1;Dbxref=GeneID:114879736%2CGenbank:XP_029050887.1;Parent=rna-XM_029195054.1
NW_021683662.1	Gnomon	CDS	1336851	1337006	.	-	0	Name=XP_029050887.1;ID=cds-XP_029050887.1;Dbxref=GeneID:114879736%2CGenbank:XP_029050887.1;Parent=rna-XM_029195054.1
NW_021683662.1	Gnomon	CDS	1336312	1336522	.	-	0	Name=XP_029050887.1;ID=cds-XP_029050887.1;Dbxref=GeneID:114879736%2CGenbank:XP_029050887.1;Parent=rna-XM_029195054.1
NW_021683662.1	Gnomon	CDS	1335648	1335761	.	-	0	Name=XP_029050887.1;ID=cds-XP_029050887.1;Dbxref=GeneID:114879736%2CGenbank:XP_029050887.1;Parent=rna-XM_029195054.1
NW_021683662.1	Gnomon	CDS	1327508	1327757	.	-	0	Name=XP_029050887.1;ID=cds-XP_029050887.1;Dbxref=GeneID:114879736%2CGenbank:XP_029050887.1;Parent=rna-XM_029195054.1
NW_021683662.1	Gnomon	CDS	1326524	1326781	.	-	0	Name=XP_029050887.1;ID=cds-XP_029050887.1;Dbxref=GeneID:114879736%2CGenbank:XP_029050887.1;Parent=rna-XM_029195054.1
NW_021683662.1	Gnomon	CDS	1325812	1325981	.	-	0	Name=XP_029050887.1;ID=cds-XP_029050887.1;Dbxref=GeneID:114879736%2CGenbank:XP_029050887.1;Parent=rna-XM_029195054.1
NW_021683662.1	Gnomon	CDS	1325080	1325325	.	-	0	Name=XP_029050887.1;ID=cds-XP_029050887.1;Dbxref=GeneID:114879736%2CGenbank:XP_029050887.1;Parent=rna-XM_029195054.1
NW_021683662.1	Gnomon	CDS	1324498	1324730	.	-	0	Name=XP_029050887.1;ID=cds-XP_029050887.1;Dbxref=GeneID:114879736%2CGenbank:XP_029050887.1;Parent=rna-XM_029195054.1
NW_021683662.1	Gnomon	CDS	1324129	1324224	.	-	0	Name=XP_029050887.1;ID=cds-XP_029050887.1;Dbxref=GeneID:114879736%2CGenbank:XP_029050887.1;Parent=rna-XM_029195054.1
NW_021683662.1	Gnomon	CDS	1323508	1323599	.	-	0	Name=XP_029050887.1;ID=cds-XP_029050887.1;Dbxref=GeneID:114879736%2CGenbank:XP_029050887.1;Parent=rna-XM_029195054.1
NW_021683662.1	Gnomon	CDS	1313150	1313421	.	-	0	Name=XP_029050980.1;ID=cds-XP_029050980.1;Dbxref=GeneID:114879815%2CGenbank:XP_029050980.1;Parent=rna-XM_029195147.1
NW_021683662.1	Gnomon	CDS	1312691	1312974	.	-	0	Name=XP_029050980.1;ID=cds-XP_029050980.1;Dbxref=GeneID:114879815%2CGenbank:XP_029050980.1;Parent=rna-XM_029195147.1
NW_021683662.1	Gnomon	CDS	1311609	1311713	.	-	0	Name=XP_029050980.1;ID=cds-XP_029050980.1;Dbxref=GeneID:114879815%2CGenbank:XP_029050980.1;Parent=rna-XM_029195147.1
NW_021683662.1	Gnomon	CDS	1311385	1311545	.	-	0	Name=XP_029050980.1;ID=cds-XP_029050980.1;Dbxref=GeneID:114879815%2CGenbank:XP_029050980.1;Parent=rna-XM_029195147.1
NW_021683662.1	Gnomon	CDS	1310816	1311002	.	-	0	Name=XP_029050980.1;ID=cds-XP_029050980.1;Dbxref=GeneID:114879815%2CGenbank:XP_029050980.1;Parent=rna-XM_029195147.1
NW_021683662.1	Gnomon	CDS	1310351	1310573	.	-	0	Name=XP_029050980.1;ID=cds-XP_029050980.1;Dbxref=GeneID:114879815%2CGenbank:XP_029050980.1;Parent=rna-XM_029195147.1
NW_021683662.1	Gnomon	CDS	1310084	1310178	.	-	0	Name=XP_029050980.1;ID=cds-XP_029050980.1;Dbxref=GeneID:114879815%2CGenbank:XP_029050980.1;Parent=rna-XM_029195147.1
NW_021683662.1	Gnomon	CDS	1309772	1309832	.	-	0	Name=XP_029050980.1;ID=cds-XP_029050980.1;Dbxref=GeneID:114879815%2CGenbank:XP_029050980.1;Parent=rna-XM_029195147.1
NW_021683662.1	Gnomon	CDS	1309685	1309706	.	-	0	Name=XP_029050980.1;ID=cds-XP_029050980.1;Dbxref=GeneID:114879815%2CGenbank:XP_029050980.1;Parent=rna-XM_029195147.1
NW_021683662.1	Gnomon	CDS	1596280	1596372	.	-	0	Name=XP_029050646.1;ID=cds-XP_029050646.1;Dbxref=GeneID:114879664%2CGenbank:XP_029050646.1;Parent=rna-XM_029194813.1
NW_021683662.1	Gnomon	CDS	1595794	1595855	.	-	0	Name=XP_029050646.1;ID=cds-XP_029050646.1;Dbxref=GeneID:114879664%2CGenbank:XP_029050646.1;Parent=rna-XM_029194813.1
NW_021683662.1	Gnomon	CDS	1595541	1595686	.	-	0	Name=XP_029050646.1;ID=cds-XP_029050646.1;Dbxref=GeneID:114879664%2CGenbank:XP_029050646.1;Parent=rna-XM_029194813.1
NW_021683662.1	Gnomon	CDS	1595308	1595431	.	-	0	Name=XP_029050646.1;ID=cds-XP_029050646.1;Dbxref=GeneID:114879664%2CGenbank:XP_029050646.1;Parent=rna-XM_029194813.1
NW_021683662.1	Gnomon	CDS	1594936	1595244	.	-	0	Name=XP_029050646.1;ID=cds-XP_029050646.1;Dbxref=GeneID:114879664%2CGenbank:XP_029050646.1;Parent=rna-XM_029194813.1
NW_021683662.1	Gnomon	CDS	1594581	1594743	.	-	0	Name=XP_029050646.1;ID=cds-XP_029050646.1;Dbxref=GeneID:114879664%2CGenbank:XP_029050646.1;Parent=rna-XM_029194813.1
NW_021683662.1	Gnomon	CDS	1594045	1594501	.	-	0	Name=XP_029050646.1;ID=cds-XP_029050646.1;Dbxref=GeneID:114879664%2CGenbank:XP_029050646.1;Parent=rna-XM_029194813.1
NW_021683662.1	Gnomon	CDS	1593562	1593858	.	-	0	Name=XP_029050646.1;ID=cds-XP_029050646.1;Dbxref=GeneID:114879664%2CGenbank:XP_029050646.1;Parent=rna-XM_029194813.1
NW_021683662.1	Gnomon	CDS	1593288	1593475	.	-	0	Name=XP_029050646.1;ID=cds-XP_029050646.1;Dbxref=GeneID:114879664%2CGenbank:XP_029050646.1;Parent=rna-XM_029194813.1
NW_021683662.1	Gnomon	CDS	1593043	1593183	.	-	0	Name=XP_029050646.1;ID=cds-XP_029050646.1;Dbxref=GeneID:114879664%2CGenbank:XP_029050646.1;Parent=rna-XM_029194813.1
NW_021683662.1	Gnomon	CDS	1592885	1592968	.	-	0	Name=XP_029050646.1;ID=cds-XP_029050646.1;Dbxref=GeneID:114879664%2CGenbank:XP_029050646.1;Parent=rna-XM_029194813.1
NW_021683662.1	Gnomon	exon	1752383	1752534	.	-	.	ID=exon-XM_029195631.1-5;Dbxref=GeneID:114880039%2CGenbank:XM_029195631.1;Parent=rna-XM_029195631.1
NW_021683662.1	Gnomon	exon	1751795	1752164	.	-	.	ID=exon-XM_029195631.1-6;Dbxref=GeneID:114880039%2CGenbank:XM_029195631.1;Parent=rna-XM_029195631.1
NW_021683662.1	Gnomon	exon	1755518	1755698	.	-	.	ID=exon-XM_029195631.1-3;Dbxref=GeneID:114880039%2CGenbank:XM_029195631.1;Parent=rna-XM_029195631.1
NW_021683662.1	Gnomon	exon	1752622	1752756	.	-	.	ID=exon-XM_029195631.1-4;Dbxref=GeneID:114880039%2CGenbank:XM_029195631.1;Parent=rna-XM_029195631.1
NW_021683662.1	Gnomon	exon	1751053	1751242	.	-	.	ID=exon-XM_029195631.1-7;Dbxref=GeneID:114880039%2CGenbank:XM_029195631.1;Parent=rna-XM_029195631.1
NW_021683662.1	Gnomon	exon	1749776	1750353	.	-	.	ID=exon-XM_029195631.1-8;Dbxref=GeneID:114880039%2CGenbank:XM_029195631.1;Parent=rna-XM_029195631.1
NW_021683662.1	Gnomon	exon	1777950	1779437	.	-	.	ID=exon-XM_029195631.1-1;Dbxref=GeneID:114880039%2CGenbank:XM_029195631.1;Parent=rna-XM_029195631.1
NW_021683662.1	Gnomon	exon	1762247	1762507	.	-	.	ID=exon-XM_029195631.1-2;Dbxref=GeneID:114880039%2CGenbank:XM_029195631.1;Parent=rna-XM_029195631.1
NW_021683662.1	Gnomon	exon	1312691	1312974	.	-	.	ID=exon-XM_029195118.1-3;Dbxref=GeneID:114879815%2CGenbank:XM_029195118.1;Parent=rna-XM_029195118.1
NW_021683662.1	Gnomon	exon	1312469	1312510	.	-	.	ID=exon-XM_029195118.1-4;Dbxref=GeneID:114879815%2CGenbank:XM_029195118.1;Parent=rna-XM_029195118.1
NW_021683662.1	Gnomon	exon	1311609	1311713	.	-	.	ID=exon-XM_029195118.1-5;Dbxref=GeneID:114879815%2CGenbank:XM_029195118.1;Parent=rna-XM_029195118.1
NW_021683662.1	Gnomon	exon	1311385	1311545	.	-	.	ID=exon-XM_029195118.1-6;Dbxref=GeneID:114879815%2CGenbank:XM_029195118.1;Parent=rna-XM_029195118.1
NW_021683662.1	Gnomon	exon	1317282	1317407	.	-	.	ID=exon-XM_029195118.1-1;Dbxref=GeneID:114879815%2CGenbank:XM_029195118.1;Parent=rna-XM_029195118.1
NW_021683662.1	Gnomon	exon	1313150	1313424	.	-	.	ID=exon-XM_029195118.1-2;Dbxref=GeneID:114879815%2CGenbank:XM_029195118.1;Parent=rna-XM_029195118.1
NW_021683662.1	Gnomon	exon	1310816	1311002	.	-	.	ID=exon-XM_029195118.1-7;Dbxref=GeneID:114879815%2CGenbank:XM_029195118.1;Parent=rna-XM_029195118.1
NW_021683662.1	Gnomon	exon	1310351	1310573	.	-	.	ID=exon-XM_029195118.1-8;Dbxref=GeneID:114879815%2CGenbank:XM_029195118.1;Parent=rna-XM_029195118.1
NW_021683662.1	Gnomon	exon	1310084	1310178	.	-	.	ID=exon-XM_029195118.1-9;Dbxref=GeneID:114879815%2CGenbank:XM_029195118.1;Parent=rna-XM_029195118.1
NW_021683662.1	Gnomon	exon	1780867	1781085	.	+	.	ID=exon-XR_003790020.1-3;Dbxref=GeneID:114880060%2CGenbank:XR_003790020.1;Parent=rna-XR_003790020.1
NW_021683662.1	Gnomon	exon	1757070	1758907	.	+	.	ID=exon-XR_003790020.1-1;Dbxref=GeneID:114880060%2CGenbank:XR_003790020.1;Parent=rna-XR_003790020.1
NW_021683662.1	Gnomon	exon	1776856	1777076	.	+	.	ID=exon-XR_003790020.1-2;Dbxref=GeneID:114880060%2CGenbank:XR_003790020.1;Parent=rna-XR_003790020.1
NW_021683662.1	Gnomon	CDS	490569	490765	.	-	0	Name=XP_029050493.1;ID=cds-XP_029050493.1;Dbxref=GeneID:114879595%2CGenbank:XP_029050493.1;Parent=rna-XM_029194660.1
NW_021683662.1	Gnomon	CDS	490309	490502	.	-	0	Name=XP_029050493.1;ID=cds-XP_029050493.1;Dbxref=GeneID:114879595%2CGenbank:XP_029050493.1;Parent=rna-XM_029194660.1
NW_021683662.1	Gnomon	CDS	488138	490229	.	-	0	Name=XP_029050493.1;ID=cds-XP_029050493.1;Dbxref=GeneID:114879595%2CGenbank:XP_029050493.1;Parent=rna-XM_029194660.1
NW_021683662.1	Gnomon	CDS	487682	488068	.	-	0	Name=XP_029050493.1;ID=cds-XP_029050493.1;Dbxref=GeneID:114879595%2CGenbank:XP_029050493.1;Parent=rna-XM_029194660.1
NW_021683662.1	Gnomon	CDS	487355	487605	.	-	0	Name=XP_029050493.1;ID=cds-XP_029050493.1;Dbxref=GeneID:114879595%2CGenbank:XP_029050493.1;Parent=rna-XM_029194660.1
NW_021683662.1	Gnomon	CDS	486940	487280	.	-	0	Name=XP_029050493.1;ID=cds-XP_029050493.1;Dbxref=GeneID:114879595%2CGenbank:XP_029050493.1;Parent=rna-XM_029194660.1
NW_021683662.1	Gnomon	CDS	486832	486843	.	-	0	Name=XP_029050493.1;ID=cds-XP_029050493.1;Dbxref=GeneID:114879595%2CGenbank:XP_029050493.1;Parent=rna-XM_029194660.1
NW_021683662.1	Gnomon	mRNA	502819	504246	.	+	.	Name=XM_029195571.1;ID=rna-XM_029195571.1;Dbxref=GeneID:114880014%2CGenbank:XM_029195571.1;Parent=gene-LOC114880014
NW_021683662.1	Gnomon	CDS	316982	317020	.	-	0	Name=XP_029050743.1;ID=cds-XP_029050743.1;Dbxref=GeneID:114879705%2CGenbank:XP_029050743.1;Parent=rna-XM_029194910.1
NW_021683662.1	Gnomon	CDS	315437	316562	.	-	0	Name=XP_029050743.1;ID=cds-XP_029050743.1;Dbxref=GeneID:114879705%2CGenbank:XP_029050743.1;Parent=rna-XM_029194910.1
NW_021683662.1	Gnomon	CDS	314799	315358	.	-	0	Name=XP_029050743.1;ID=cds-XP_029050743.1;Dbxref=GeneID:114879705%2CGenbank:XP_029050743.1;Parent=rna-XM_029194910.1
NW_021683662.1	Gnomon	exon	622035	622270	.	+	.	ID=exon-XM_029194689.1-10;Dbxref=GeneID:114879616%2CGenbank:XM_029194689.1;Parent=rna-XM_029194689.1
NW_021683662.1	Gnomon	exon	622337	623483	.	+	.	ID=exon-XM_029194689.1-11;Dbxref=GeneID:114879616%2CGenbank:XM_029194689.1;Parent=rna-XM_029194689.1
NW_021683662.1	Gnomon	mRNA	1355316	1360623	.	+	.	Name=XM_029195081.1;ID=rna-XM_029195081.1;Dbxref=GeneID:114879793%2CGenbank:XM_029195081.1;Parent=gene-LOC114879793
NW_021683662.1	Gnomon	CDS	1304430	1304519	.	+	0	Name=XP_029050608.1;ID=cds-XP_029050608.1;Dbxref=GeneID:114879652%2CGenbank:XP_029050608.1;Parent=rna-XM_029194775.1
NW_021683662.1	Gnomon	CDS	1304579	1304699	.	+	0	Name=XP_029050608.1;ID=cds-XP_029050608.1;Dbxref=GeneID:114879652%2CGenbank:XP_029050608.1;Parent=rna-XM_029194775.1
NW_021683662.1	Gnomon	CDS	1304984	1305135	.	+	0	Name=XP_029050608.1;ID=cds-XP_029050608.1;Dbxref=GeneID:114879652%2CGenbank:XP_029050608.1;Parent=rna-XM_029194775.1
NW_021683662.1	Gnomon	CDS	1305196	1305336	.	+	0	Name=XP_029050608.1;ID=cds-XP_029050608.1;Dbxref=GeneID:114879652%2CGenbank:XP_029050608.1;Parent=rna-XM_029194775.1
NW_021683662.1	Gnomon	CDS	1305736	1306935	.	+	0	Name=XP_029050608.1;ID=cds-XP_029050608.1;Dbxref=GeneID:114879652%2CGenbank:XP_029050608.1;Parent=rna-XM_029194775.1
NW_021683662.1	Gnomon	exon	1330384	1330437	.	-	.	ID=exon-XM_029195024.1-7;Dbxref=GeneID:114879736%2CGenbank:XM_029195024.1;Parent=rna-XM_029195024.1
NW_021683662.1	Gnomon	exon	1327508	1327757	.	-	.	ID=exon-XM_029195024.1-8;Dbxref=GeneID:114879736%2CGenbank:XM_029195024.1;Parent=rna-XM_029195024.1
NW_021683662.1	Gnomon	exon	1335648	1335761	.	-	.	ID=exon-XM_029195024.1-5;Dbxref=GeneID:114879736%2CGenbank:XM_029195024.1;Parent=rna-XM_029195024.1
NW_021683662.1	Gnomon	exon	1333965	1334117	.	-	.	ID=exon-XM_029195024.1-6;Dbxref=GeneID:114879736%2CGenbank:XM_029195024.1;Parent=rna-XM_029195024.1
NW_021683662.1	Gnomon	exon	1326524	1326781	.	-	.	ID=exon-XM_029195024.1-9;Dbxref=GeneID:114879736%2CGenbank:XM_029195024.1;Parent=rna-XM_029195024.1
NW_021683662.1	Gnomon	exon	1336851	1337006	.	-	.	ID=exon-XM_029195024.1-3;Dbxref=GeneID:114879736%2CGenbank:XM_029195024.1;Parent=rna-XM_029195024.1
NW_021683662.1	Gnomon	exon	1336312	1336522	.	-	.	ID=exon-XM_029195024.1-4;Dbxref=GeneID:114879736%2CGenbank:XM_029195024.1;Parent=rna-XM_029195024.1
NW_021683662.1	Gnomon	exon	1425314	1425332	.	-	.	ID=exon-XM_029195024.1-1;Dbxref=GeneID:114879736%2CGenbank:XM_029195024.1;Parent=rna-XM_029195024.1
NW_021683662.1	Gnomon	exon	1423526	1423793	.	-	.	ID=exon-XM_029195024.1-2;Dbxref=GeneID:114879736%2CGenbank:XM_029195024.1;Parent=rna-XM_029195024.1
NW_021683662.1	Gnomon	exon	710240	710399	.	-	.	ID=exon-XM_029195216.1-10;Dbxref=GeneID:114879862%2CGenbank:XM_029195216.1;Parent=rna-XM_029195216.1
NW_021683662.1	Gnomon	exon	710041	710167	.	-	.	ID=exon-XM_029195216.1-11;Dbxref=GeneID:114879862%2CGenbank:XM_029195216.1;Parent=rna-XM_029195216.1
NW_021683662.1	Gnomon	exon	709802	709975	.	-	.	ID=exon-XM_029195216.1-12;Dbxref=GeneID:114879862%2CGenbank:XM_029195216.1;Parent=rna-XM_029195216.1
NW_021683662.1	Gnomon	exon	709391	709655	.	-	.	ID=exon-XM_029195216.1-13;Dbxref=GeneID:114879862%2CGenbank:XM_029195216.1;Parent=rna-XM_029195216.1
NW_021683662.1	Gnomon	mRNA	1614753	1615976	.	+	.	Name=XM_029195678.1;ID=rna-XM_029195678.1;Dbxref=GeneID:114880067%2CGenbank:XM_029195678.1;Parent=gene-LOC114880067
NW_021683662.1	Gnomon	exon	315437	316562	.	-	.	ID=exon-XM_029194910.1-2;Dbxref=GeneID:114879705%2CGenbank:XM_029194910.1;Parent=rna-XM_029194910.1
NW_021683662.1	Gnomon	exon	314625	315358	.	-	.	ID=exon-XM_029194910.1-3;Dbxref=GeneID:114879705%2CGenbank:XM_029194910.1;Parent=rna-XM_029194910.1
NW_021683662.1	Gnomon	CDS	698008	698014	.	-	0	Name=XP_029050690.1;ID=cds-XP_029050690.1;Dbxref=GeneID:114879680%2CGenbank:XP_029050690.1;Parent=rna-XM_029194857.1
NW_021683662.1	Gnomon	CDS	697198	697592	.	-	0	Name=XP_029050690.1;ID=cds-XP_029050690.1;Dbxref=GeneID:114879680%2CGenbank:XP_029050690.1;Parent=rna-XM_029194857.1
NW_021683662.1	Gnomon	exon	316982	317515	.	-	.	ID=exon-XM_029194910.1-1;Dbxref=GeneID:114879705%2CGenbank:XM_029194910.1;Parent=rna-XM_029194910.1
NW_021683662.1	Gnomon	mRNA	506714	521130	.	+	.	Name=XM_029195531.1;ID=rna-XM_029195531.1;Dbxref=GeneID:114879993%2CGenbank:XM_029195531.1;Parent=gene-LOC114879993
NW_021683662.1	Gnomon	mRNA	654431	694027	.	-	.	Name=XM_029195281.1;ID=rna-XM_029195281.1;Dbxref=GeneID:114879889%2CGenbank:XM_029195281.1;Parent=gene-LOC114879889
NW_021683662.1	Gnomon	exon	1737856	1738041	.	+	.	ID=exon-XM_029195590.1-23;Dbxref=GeneID:114880023%2CGenbank:XM_029195590.1;Parent=rna-XM_029195590.1
NW_021683662.1	Gnomon	exon	1738634	1738765	.	+	.	ID=exon-XM_029195590.1-24;Dbxref=GeneID:114880023%2CGenbank:XM_029195590.1;Parent=rna-XM_029195590.1
NW_021683662.1	Gnomon	exon	1740097	1740210	.	+	.	ID=exon-XM_029195590.1-25;Dbxref=GeneID:114880023%2CGenbank:XM_029195590.1;Parent=rna-XM_029195590.1
NW_021683662.1	Gnomon	exon	1740720	1748324	.	+	.	ID=exon-XM_029195590.1-26;Dbxref=GeneID:114880023%2CGenbank:XM_029195590.1;Parent=rna-XM_029195590.1
NW_021683662.1	Gnomon	exon	1735732	1735859	.	+	.	ID=exon-XM_029195590.1-20;Dbxref=GeneID:114880023%2CGenbank:XM_029195590.1;Parent=rna-XM_029195590.1
NW_021683662.1	Gnomon	exon	1736231	1736482	.	+	.	ID=exon-XM_029195590.1-21;Dbxref=GeneID:114880023%2CGenbank:XM_029195590.1;Parent=rna-XM_029195590.1
NW_021683662.1	Gnomon	exon	1737085	1737196	.	+	.	ID=exon-XM_029195590.1-22;Dbxref=GeneID:114880023%2CGenbank:XM_029195590.1;Parent=rna-XM_029195590.1
NW_021683662.1	Gnomon	exon	498280	498432	.	+	.	ID=exon-XM_029195485.1-6;Dbxref=GeneID:114879979%2CGenbank:XM_029195485.1;Parent=rna-XM_029195485.1
NW_021683662.1	Gnomon	exon	499319	501248	.	+	.	ID=exon-XM_029195485.1-7;Dbxref=GeneID:114879979%2CGenbank:XM_029195485.1;Parent=rna-XM_029195485.1
NW_021683662.1	Gnomon	exon	497666	497807	.	+	.	ID=exon-XM_029195485.1-4;Dbxref=GeneID:114879979%2CGenbank:XM_029195485.1;Parent=rna-XM_029195485.1
NW_021683662.1	Gnomon	exon	497869	498068	.	+	.	ID=exon-XM_029195485.1-5;Dbxref=GeneID:114879979%2CGenbank:XM_029195485.1;Parent=rna-XM_029195485.1
NW_021683662.1	Gnomon	exon	493795	493885	.	+	.	ID=exon-XM_029195485.1-2;Dbxref=GeneID:114879979%2CGenbank:XM_029195485.1;Parent=rna-XM_029195485.1
NW_021683662.1	Gnomon	exon	497381	497584	.	+	.	ID=exon-XM_029195485.1-3;Dbxref=GeneID:114879979%2CGenbank:XM_029195485.1;Parent=rna-XM_029195485.1
NW_021683662.1	Gnomon	exon	492565	492816	.	+	.	ID=exon-XM_029195485.1-1;Dbxref=GeneID:114879979%2CGenbank:XM_029195485.1;Parent=rna-XM_029195485.1
NW_021683662.1	Gnomon	exon	1731612	1731773	.	+	.	ID=exon-XM_029195590.1-16;Dbxref=GeneID:114880023%2CGenbank:XM_029195590.1;Parent=rna-XM_029195590.1
NW_021683662.1	Gnomon	exon	1731860	1732013	.	+	.	ID=exon-XM_029195590.1-17;Dbxref=GeneID:114880023%2CGenbank:XM_029195590.1;Parent=rna-XM_029195590.1
NW_021683662.1	Gnomon	exon	1734418	1734426	.	+	.	ID=exon-XM_029195590.1-18;Dbxref=GeneID:114880023%2CGenbank:XM_029195590.1;Parent=rna-XM_029195590.1
NW_021683662.1	Gnomon	exon	1735549	1735654	.	+	.	ID=exon-XM_029195590.1-19;Dbxref=GeneID:114880023%2CGenbank:XM_029195590.1;Parent=rna-XM_029195590.1
NW_021683662.1	Gnomon	exon	1728671	1728868	.	+	.	ID=exon-XM_029195590.1-12;Dbxref=GeneID:114880023%2CGenbank:XM_029195590.1;Parent=rna-XM_029195590.1
NW_021683662.1	Gnomon	exon	1728942	1729168	.	+	.	ID=exon-XM_029195590.1-13;Dbxref=GeneID:114880023%2CGenbank:XM_029195590.1;Parent=rna-XM_029195590.1
NW_021683662.1	Gnomon	exon	1729498	1729785	.	+	.	ID=exon-XM_029195590.1-14;Dbxref=GeneID:114880023%2CGenbank:XM_029195590.1;Parent=rna-XM_029195590.1
NW_021683662.1	Gnomon	exon	1729861	1730013	.	+	.	ID=exon-XM_029195590.1-15;Dbxref=GeneID:114880023%2CGenbank:XM_029195590.1;Parent=rna-XM_029195590.1
NW_021683662.1	Gnomon	exon	1727563	1727727	.	+	.	ID=exon-XM_029195590.1-10;Dbxref=GeneID:114880023%2CGenbank:XM_029195590.1;Parent=rna-XM_029195590.1
NW_021683662.1	Gnomon	exon	1727866	1728086	.	+	.	ID=exon-XM_029195590.1-11;Dbxref=GeneID:114880023%2CGenbank:XM_029195590.1;Parent=rna-XM_029195590.1
NW_021683662.1	Gnomon	mRNA	1029438	1167210	.	+	.	Name=XM_029194608.1;ID=rna-XM_029194608.1;Dbxref=GeneID:114879544%2CGenbank:XM_029194608.1;Parent=gene-LOC114879544
NW_021683662.1	Gnomon	mRNA	1200867	1203254	.	+	.	Name=XM_029194358.1;ID=rna-XM_029194358.1;Dbxref=GeneID:114879431%2CGenbank:XM_029194358.1;Parent=gene-LOC114879431
NW_021683662.1	Gnomon	CDS	1214031	1214251	.	+	0	Name=XP_029050213.1;ID=cds-XP_029050213.1;Dbxref=GeneID:114879450%2CGenbank:XP_029050213.1;Parent=rna-XM_029194380.1
NW_021683662.1	Gnomon	CDS	1214330	1214559	.	+	0	Name=XP_029050213.1;ID=cds-XP_029050213.1;Dbxref=GeneID:114879450%2CGenbank:XP_029050213.1;Parent=rna-XM_029194380.1
NW_021683662.1	Gnomon	CDS	1214640	1214812	.	+	0	Name=XP_029050213.1;ID=cds-XP_029050213.1;Dbxref=GeneID:114879450%2CGenbank:XP_029050213.1;Parent=rna-XM_029194380.1
NW_021683662.1	Gnomon	CDS	1423526	1423649	.	-	0	Name=XP_029050849.1;ID=cds-XP_029050849.1;Dbxref=GeneID:114879736%2CGenbank:XP_029050849.1;Parent=rna-XM_029195016.1
NW_021683662.1	Gnomon	CDS	1336851	1337006	.	-	0	Name=XP_029050849.1;ID=cds-XP_029050849.1;Dbxref=GeneID:114879736%2CGenbank:XP_029050849.1;Parent=rna-XM_029195016.1
NW_021683662.1	Gnomon	CDS	1336312	1336522	.	-	0	Name=XP_029050849.1;ID=cds-XP_029050849.1;Dbxref=GeneID:114879736%2CGenbank:XP_029050849.1;Parent=rna-XM_029195016.1
NW_021683662.1	Gnomon	CDS	1335648	1335761	.	-	0	Name=XP_029050849.1;ID=cds-XP_029050849.1;Dbxref=GeneID:114879736%2CGenbank:XP_029050849.1;Parent=rna-XM_029195016.1
NW_021683662.1	Gnomon	CDS	1333965	1334117	.	-	0	Name=XP_029050849.1;ID=cds-XP_029050849.1;Dbxref=GeneID:114879736%2CGenbank:XP_029050849.1;Parent=rna-XM_029195016.1
NW_021683662.1	Gnomon	CDS	1330384	1330437	.	-	0	Name=XP_029050849.1;ID=cds-XP_029050849.1;Dbxref=GeneID:114879736%2CGenbank:XP_029050849.1;Parent=rna-XM_029195016.1
NW_021683662.1	Gnomon	CDS	1327508	1327757	.	-	0	Name=XP_029050849.1;ID=cds-XP_029050849.1;Dbxref=GeneID:114879736%2CGenbank:XP_029050849.1;Parent=rna-XM_029195016.1
NW_021683662.1	Gnomon	CDS	1326524	1326781	.	-	0	Name=XP_029050849.1;ID=cds-XP_029050849.1;Dbxref=GeneID:114879736%2CGenbank:XP_029050849.1;Parent=rna-XM_029195016.1
NW_021683662.1	Gnomon	CDS	1325812	1325981	.	-	0	Name=XP_029050849.1;ID=cds-XP_029050849.1;Dbxref=GeneID:114879736%2CGenbank:XP_029050849.1;Parent=rna-XM_029195016.1
NW_021683662.1	Gnomon	CDS	1325080	1325325	.	-	0	Name=XP_029050849.1;ID=cds-XP_029050849.1;Dbxref=GeneID:114879736%2CGenbank:XP_029050849.1;Parent=rna-XM_029195016.1
NW_021683662.1	Gnomon	CDS	1324498	1324730	.	-	0	Name=XP_029050849.1;ID=cds-XP_029050849.1;Dbxref=GeneID:114879736%2CGenbank:XP_029050849.1;Parent=rna-XM_029195016.1
NW_021683662.1	Gnomon	CDS	1324129	1324224	.	-	0	Name=XP_029050849.1;ID=cds-XP_029050849.1;Dbxref=GeneID:114879736%2CGenbank:XP_029050849.1;Parent=rna-XM_029195016.1
NW_021683662.1	Gnomon	CDS	1323508	1323599	.	-	0	Name=XP_029050849.1;ID=cds-XP_029050849.1;Dbxref=GeneID:114879736%2CGenbank:XP_029050849.1;Parent=rna-XM_029195016.1
NW_021683662.1	Gnomon	exon	1596280	1596484	.	-	.	ID=exon-XM_029194813.1-1;Dbxref=GeneID:114879664%2CGenbank:XM_029194813.1;Parent=rna-XM_029194813.1
NW_021683662.1	Gnomon	exon	1595794	1595855	.	-	.	ID=exon-XM_029194813.1-2;Dbxref=GeneID:114879664%2CGenbank:XM_029194813.1;Parent=rna-XM_029194813.1
NW_021683662.1	Gnomon	exon	1595541	1595686	.	-	.	ID=exon-XM_029194813.1-3;Dbxref=GeneID:114879664%2CGenbank:XM_029194813.1;Parent=rna-XM_029194813.1
NW_021683662.1	Gnomon	exon	1595308	1595431	.	-	.	ID=exon-XM_029194813.1-4;Dbxref=GeneID:114879664%2CGenbank:XM_029194813.1;Parent=rna-XM_029194813.1
NW_021683662.1	Gnomon	exon	1594936	1595244	.	-	.	ID=exon-XM_029194813.1-5;Dbxref=GeneID:114879664%2CGenbank:XM_029194813.1;Parent=rna-XM_029194813.1
NW_021683662.1	Gnomon	exon	1594581	1594743	.	-	.	ID=exon-XM_029194813.1-6;Dbxref=GeneID:114879664%2CGenbank:XM_029194813.1;Parent=rna-XM_029194813.1
NW_021683662.1	Gnomon	exon	1594045	1594501	.	-	.	ID=exon-XM_029194813.1-7;Dbxref=GeneID:114879664%2CGenbank:XM_029194813.1;Parent=rna-XM_029194813.1
NW_021683662.1	Gnomon	exon	1593562	1593858	.	-	.	ID=exon-XM_029194813.1-8;Dbxref=GeneID:114879664%2CGenbank:XM_029194813.1;Parent=rna-XM_029194813.1
NW_021683662.1	Gnomon	exon	1593288	1593475	.	-	.	ID=exon-XM_029194813.1-9;Dbxref=GeneID:114879664%2CGenbank:XM_029194813.1;Parent=rna-XM_029194813.1
NW_021683662.1	Gnomon	mRNA	1049192	1167210	.	+	.	Name=XM_029194599.1;ID=rna-XM_029194599.1;Dbxref=GeneID:114879544%2CGenbank:XM_029194599.1;Parent=gene-LOC114879544
NW_021683662.1	Gnomon	exon	1167108	1167221	.	+	.	ID=exon-XM_029194552.1-10;Dbxref=GeneID:114879544%2CGenbank:XM_029194552.1;Parent=rna-XM_029194552.1
NW_021683662.1	Gnomon	CDS	1637597	1637807	.	+	0	Name=XP_029051432.1;ID=cds-XP_029051432.1;Dbxref=GeneID:114880023%2CGenbank:XP_029051432.1;Parent=rna-XM_029195599.1
NW_021683662.1	Gnomon	CDS	1665986	1666232	.	+	0	Name=XP_029051432.1;ID=cds-XP_029051432.1;Dbxref=GeneID:114880023%2CGenbank:XP_029051432.1;Parent=rna-XM_029195599.1
NW_021683662.1	Gnomon	CDS	1709976	1710055	.	+	0	Name=XP_029051432.1;ID=cds-XP_029051432.1;Dbxref=GeneID:114880023%2CGenbank:XP_029051432.1;Parent=rna-XM_029195599.1
NW_021683662.1	Gnomon	CDS	1711383	1711482	.	+	0	Name=XP_029051432.1;ID=cds-XP_029051432.1;Dbxref=GeneID:114880023%2CGenbank:XP_029051432.1;Parent=rna-XM_029195599.1
NW_021683662.1	Gnomon	CDS	1712433	1712631	.	+	0	Name=XP_029051432.1;ID=cds-XP_029051432.1;Dbxref=GeneID:114880023%2CGenbank:XP_029051432.1;Parent=rna-XM_029195599.1
NW_021683662.1	Gnomon	CDS	1718461	1718517	.	+	0	Name=XP_029051432.1;ID=cds-XP_029051432.1;Dbxref=GeneID:114880023%2CGenbank:XP_029051432.1;Parent=rna-XM_029195599.1
NW_021683662.1	Gnomon	CDS	1720350	1720433	.	+	0	Name=XP_029051432.1;ID=cds-XP_029051432.1;Dbxref=GeneID:114880023%2CGenbank:XP_029051432.1;Parent=rna-XM_029195599.1
NW_021683662.1	Gnomon	CDS	1720513	1720607	.	+	0	Name=XP_029051432.1;ID=cds-XP_029051432.1;Dbxref=GeneID:114880023%2CGenbank:XP_029051432.1;Parent=rna-XM_029195599.1
NW_021683662.1	Gnomon	CDS	1725959	1726142	.	+	0	Name=XP_029051432.1;ID=cds-XP_029051432.1;Dbxref=GeneID:114880023%2CGenbank:XP_029051432.1;Parent=rna-XM_029195599.1
NW_021683662.1	Gnomon	CDS	1727563	1727727	.	+	0	Name=XP_029051432.1;ID=cds-XP_029051432.1;Dbxref=GeneID:114880023%2CGenbank:XP_029051432.1;Parent=rna-XM_029195599.1
NW_021683662.1	Gnomon	CDS	1727866	1728086	.	+	0	Name=XP_029051432.1;ID=cds-XP_029051432.1;Dbxref=GeneID:114880023%2CGenbank:XP_029051432.1;Parent=rna-XM_029195599.1
NW_021683662.1	Gnomon	CDS	1728671	1728868	.	+	0	Name=XP_029051432.1;ID=cds-XP_029051432.1;Dbxref=GeneID:114880023%2CGenbank:XP_029051432.1;Parent=rna-XM_029195599.1
NW_021683662.1	Gnomon	CDS	1728942	1729168	.	+	0	Name=XP_029051432.1;ID=cds-XP_029051432.1;Dbxref=GeneID:114880023%2CGenbank:XP_029051432.1;Parent=rna-XM_029195599.1
NW_021683662.1	Gnomon	CDS	1729498	1729785	.	+	0	Name=XP_029051432.1;ID=cds-XP_029051432.1;Dbxref=GeneID:114880023%2CGenbank:XP_029051432.1;Parent=rna-XM_029195599.1
NW_021683662.1	Gnomon	CDS	1729861	1730013	.	+	0	Name=XP_029051432.1;ID=cds-XP_029051432.1;Dbxref=GeneID:114880023%2CGenbank:XP_029051432.1;Parent=rna-XM_029195599.1
NW_021683662.1	Gnomon	CDS	1731612	1731773	.	+	0	Name=XP_029051432.1;ID=cds-XP_029051432.1;Dbxref=GeneID:114880023%2CGenbank:XP_029051432.1;Parent=rna-XM_029195599.1
NW_021683662.1	Gnomon	CDS	1731860	1732013	.	+	0	Name=XP_029051432.1;ID=cds-XP_029051432.1;Dbxref=GeneID:114880023%2CGenbank:XP_029051432.1;Parent=rna-XM_029195599.1
NW_021683662.1	Gnomon	CDS	1734418	1734426	.	+	0	Name=XP_029051432.1;ID=cds-XP_029051432.1;Dbxref=GeneID:114880023%2CGenbank:XP_029051432.1;Parent=rna-XM_029195599.1
NW_021683662.1	Gnomon	CDS	1735549	1735654	.	+	0	Name=XP_029051432.1;ID=cds-XP_029051432.1;Dbxref=GeneID:114880023%2CGenbank:XP_029051432.1;Parent=rna-XM_029195599.1
NW_021683662.1	Gnomon	CDS	1735732	1735859	.	+	0	Name=XP_029051432.1;ID=cds-XP_029051432.1;Dbxref=GeneID:114880023%2CGenbank:XP_029051432.1;Parent=rna-XM_029195599.1
NW_021683662.1	Gnomon	CDS	1736231	1736482	.	+	0	Name=XP_029051432.1;ID=cds-XP_029051432.1;Dbxref=GeneID:114880023%2CGenbank:XP_029051432.1;Parent=rna-XM_029195599.1
NW_021683662.1	Gnomon	CDS	1737085	1737196	.	+	0	Name=XP_029051432.1;ID=cds-XP_029051432.1;Dbxref=GeneID:114880023%2CGenbank:XP_029051432.1;Parent=rna-XM_029195599.1
NW_021683662.1	Gnomon	CDS	1737856	1738041	.	+	0	Name=XP_029051432.1;ID=cds-XP_029051432.1;Dbxref=GeneID:114880023%2CGenbank:XP_029051432.1;Parent=rna-XM_029195599.1
NW_021683662.1	Gnomon	CDS	1738634	1738765	.	+	0	Name=XP_029051432.1;ID=cds-XP_029051432.1;Dbxref=GeneID:114880023%2CGenbank:XP_029051432.1;Parent=rna-XM_029195599.1
NW_021683662.1	Gnomon	CDS	1740097	1740210	.	+	0	Name=XP_029051432.1;ID=cds-XP_029051432.1;Dbxref=GeneID:114880023%2CGenbank:XP_029051432.1;Parent=rna-XM_029195599.1
NW_021683662.1	Gnomon	CDS	1740720	1741607	.	+	0	Name=XP_029051432.1;ID=cds-XP_029051432.1;Dbxref=GeneID:114880023%2CGenbank:XP_029051432.1;Parent=rna-XM_029195599.1
NW_021683662.1	Gnomon	CDS	509136	509161	.	+	0	Name=XP_029051338.1;ID=cds-XP_029051338.1;Dbxref=GeneID:114879993%2CGenbank:XP_029051338.1;Parent=rna-XM_029195505.1
NW_021683662.1	Gnomon	CDS	514920	514937	.	+	0	Name=XP_029051338.1;ID=cds-XP_029051338.1;Dbxref=GeneID:114879993%2CGenbank:XP_029051338.1;Parent=rna-XM_029195505.1
NW_021683662.1	Gnomon	CDS	517814	517841	.	+	0	Name=XP_029051338.1;ID=cds-XP_029051338.1;Dbxref=GeneID:114879993%2CGenbank:XP_029051338.1;Parent=rna-XM_029195505.1
NW_021683662.1	Gnomon	CDS	518017	518121	.	+	0	Name=XP_029051338.1;ID=cds-XP_029051338.1;Dbxref=GeneID:114879993%2CGenbank:XP_029051338.1;Parent=rna-XM_029195505.1
NW_021683662.1	Gnomon	CDS	518243	518339	.	+	0	Name=XP_029051338.1;ID=cds-XP_029051338.1;Dbxref=GeneID:114879993%2CGenbank:XP_029051338.1;Parent=rna-XM_029195505.1
NW_021683662.1	Gnomon	CDS	518468	518504	.	+	0	Name=XP_029051338.1;ID=cds-XP_029051338.1;Dbxref=GeneID:114879993%2CGenbank:XP_029051338.1;Parent=rna-XM_029195505.1
NW_021683662.1	Gnomon	CDS	518589	518691	.	+	0	Name=XP_029051338.1;ID=cds-XP_029051338.1;Dbxref=GeneID:114879993%2CGenbank:XP_029051338.1;Parent=rna-XM_029195505.1
NW_021683662.1	Gnomon	CDS	518769	518987	.	+	0	Name=XP_029051338.1;ID=cds-XP_029051338.1;Dbxref=GeneID:114879993%2CGenbank:XP_029051338.1;Parent=rna-XM_029195505.1
NW_021683662.1	Gnomon	CDS	519059	519151	.	+	0	Name=XP_029051338.1;ID=cds-XP_029051338.1;Dbxref=GeneID:114879993%2CGenbank:XP_029051338.1;Parent=rna-XM_029195505.1
NW_021683662.1	Gnomon	CDS	519234	519314	.	+	0	Name=XP_029051338.1;ID=cds-XP_029051338.1;Dbxref=GeneID:114879993%2CGenbank:XP_029051338.1;Parent=rna-XM_029195505.1
NW_021683662.1	Gnomon	CDS	520175	520253	.	+	0	Name=XP_029051338.1;ID=cds-XP_029051338.1;Dbxref=GeneID:114879993%2CGenbank:XP_029051338.1;Parent=rna-XM_029195505.1
NW_021683662.1	Gnomon	CDS	520850	521130	.	+	0	Name=XP_029051338.1;ID=cds-XP_029051338.1;Dbxref=GeneID:114879993%2CGenbank:XP_029051338.1;Parent=rna-XM_029195505.1
NW_021683662.1	Gnomon	CDS	606592	606639	.	-	0	Name=XP_029050593.1;ID=cds-XP_029050593.1;Dbxref=GeneID:114879647%2CGenbank:XP_029050593.1;Parent=rna-XM_029194760.1
NW_021683662.1	Gnomon	CDS	603820	604072	.	-	0	Name=XP_029050593.1;ID=cds-XP_029050593.1;Dbxref=GeneID:114879647%2CGenbank:XP_029050593.1;Parent=rna-XM_029194760.1
NW_021683662.1	Gnomon	CDS	602469	602627	.	-	0	Name=XP_029050593.1;ID=cds-XP_029050593.1;Dbxref=GeneID:114879647%2CGenbank:XP_029050593.1;Parent=rna-XM_029194760.1
NW_021683662.1	Gnomon	CDS	601800	602007	.	-	0	Name=XP_029050593.1;ID=cds-XP_029050593.1;Dbxref=GeneID:114879647%2CGenbank:XP_029050593.1;Parent=rna-XM_029194760.1
NW_021683662.1	Gnomon	CDS	601552	601723	.	-	0	Name=XP_029050593.1;ID=cds-XP_029050593.1;Dbxref=GeneID:114879647%2CGenbank:XP_029050593.1;Parent=rna-XM_029194760.1
NW_021683662.1	Gnomon	CDS	601120	601476	.	-	0	Name=XP_029050593.1;ID=cds-XP_029050593.1;Dbxref=GeneID:114879647%2CGenbank:XP_029050593.1;Parent=rna-XM_029194760.1
NW_021683662.1	Gnomon	CDS	600847	601056	.	-	0	Name=XP_029050593.1;ID=cds-XP_029050593.1;Dbxref=GeneID:114879647%2CGenbank:XP_029050593.1;Parent=rna-XM_029194760.1
NW_021683662.1	Gnomon	CDS	600439	600780	.	-	0	Name=XP_029050593.1;ID=cds-XP_029050593.1;Dbxref=GeneID:114879647%2CGenbank:XP_029050593.1;Parent=rna-XM_029194760.1
NW_021683662.1	Gnomon	CDS	600132	600366	.	-	0	Name=XP_029050593.1;ID=cds-XP_029050593.1;Dbxref=GeneID:114879647%2CGenbank:XP_029050593.1;Parent=rna-XM_029194760.1
NW_021683662.1	Gnomon	CDS	599470	599636	.	-	0	Name=XP_029050593.1;ID=cds-XP_029050593.1;Dbxref=GeneID:114879647%2CGenbank:XP_029050593.1;Parent=rna-XM_029194760.1
NW_021683662.1	Gnomon	exon	1205426	1205563	.	-	.	ID=exon-XM_029194327.1-4;Dbxref=GeneID:114879424%2CGenbank:XM_029194327.1;Parent=rna-XM_029194327.1
NW_021683662.1	Gnomon	exon	1205159	1205305	.	-	.	ID=exon-XM_029194327.1-5;Dbxref=GeneID:114879424%2CGenbank:XM_029194327.1;Parent=rna-XM_029194327.1
NW_021683662.1	Gnomon	exon	1206069	1206288	.	-	.	ID=exon-XM_029194327.1-2;Dbxref=GeneID:114879424%2CGenbank:XM_029194327.1;Parent=rna-XM_029194327.1
NW_021683662.1	Gnomon	exon	1205680	1205906	.	-	.	ID=exon-XM_029194327.1-3;Dbxref=GeneID:114879424%2CGenbank:XM_029194327.1;Parent=rna-XM_029194327.1
NW_021683662.1	Gnomon	exon	1206586	1206800	.	-	.	ID=exon-XM_029194327.1-1;Dbxref=GeneID:114879424%2CGenbank:XM_029194327.1;Parent=rna-XM_029194327.1
NW_021683662.1	Gnomon	exon	311006	312035	.	+	.	ID=exon-XR_003789966.1-4;Dbxref=GeneID:114879713%2CGenbank:XR_003789966.1;Parent=rna-XR_003789966.1
NW_021683662.1	Gnomon	exon	209732	209983	.	+	.	ID=exon-XR_003789966.1-1;Dbxref=GeneID:114879713%2CGenbank:XR_003789966.1;Parent=rna-XR_003789966.1
NW_021683662.1	Gnomon	exon	271490	271555	.	+	.	ID=exon-XR_003789966.1-2;Dbxref=GeneID:114879713%2CGenbank:XR_003789966.1;Parent=rna-XR_003789966.1
NW_021683662.1	Gnomon	exon	286521	286846	.	+	.	ID=exon-XR_003789966.1-3;Dbxref=GeneID:114879713%2CGenbank:XR_003789966.1;Parent=rna-XR_003789966.1
NW_021683662.1	Gnomon	exon	1203248	1204686	.	-	.	ID=exon-XM_029194327.1-6;Dbxref=GeneID:114879424%2CGenbank:XM_029194327.1;Parent=rna-XM_029194327.1
NW_021683662.1	Gnomon	exon	1336312	1336522	.	-	.	ID=exon-XM_029195001.1-4;Dbxref=GeneID:114879736%2CGenbank:XM_029195001.1;Parent=rna-XM_029195001.1
NW_021683662.1	Gnomon	exon	1335648	1335761	.	-	.	ID=exon-XM_029195001.1-5;Dbxref=GeneID:114879736%2CGenbank:XM_029195001.1;Parent=rna-XM_029195001.1
NW_021683662.1	Gnomon	exon	1423526	1423902	.	-	.	ID=exon-XM_029195001.1-2;Dbxref=GeneID:114879736%2CGenbank:XM_029195001.1;Parent=rna-XM_029195001.1
NW_021683662.1	Gnomon	exon	1336851	1337006	.	-	.	ID=exon-XM_029195001.1-3;Dbxref=GeneID:114879736%2CGenbank:XM_029195001.1;Parent=rna-XM_029195001.1
NW_021683662.1	Gnomon	exon	1429641	1429794	.	-	.	ID=exon-XM_029195001.1-1;Dbxref=GeneID:114879736%2CGenbank:XM_029195001.1;Parent=rna-XM_029195001.1
NW_021683662.1	Gnomon	exon	1327508	1327757	.	-	.	ID=exon-XM_029195001.1-8;Dbxref=GeneID:114879736%2CGenbank:XM_029195001.1;Parent=rna-XM_029195001.1
NW_021683662.1	Gnomon	exon	1326524	1326781	.	-	.	ID=exon-XM_029195001.1-9;Dbxref=GeneID:114879736%2CGenbank:XM_029195001.1;Parent=rna-XM_029195001.1
NW_021683662.1	Gnomon	exon	1333965	1334117	.	-	.	ID=exon-XM_029195001.1-6;Dbxref=GeneID:114879736%2CGenbank:XM_029195001.1;Parent=rna-XM_029195001.1
NW_021683662.1	Gnomon	exon	1330384	1330437	.	-	.	ID=exon-XM_029195001.1-7;Dbxref=GeneID:114879736%2CGenbank:XM_029195001.1;Parent=rna-XM_029195001.1
NW_021683662.1	Gnomon	CDS	1313150	1313421	.	-	0	Name=XP_029050988.1;ID=cds-XP_029050988.1;Dbxref=GeneID:114879815%2CGenbank:XP_029050988.1;Parent=rna-XM_029195155.1
NW_021683662.1	Gnomon	CDS	1312691	1312974	.	-	0	Name=XP_029050988.1;ID=cds-XP_029050988.1;Dbxref=GeneID:114879815%2CGenbank:XP_029050988.1;Parent=rna-XM_029195155.1
NW_021683662.1	Gnomon	CDS	1311609	1311713	.	-	0	Name=XP_029050988.1;ID=cds-XP_029050988.1;Dbxref=GeneID:114879815%2CGenbank:XP_029050988.1;Parent=rna-XM_029195155.1
NW_021683662.1	Gnomon	CDS	1311385	1311545	.	-	0	Name=XP_029050988.1;ID=cds-XP_029050988.1;Dbxref=GeneID:114879815%2CGenbank:XP_029050988.1;Parent=rna-XM_029195155.1
NW_021683662.1	Gnomon	CDS	1310816	1311002	.	-	0	Name=XP_029050988.1;ID=cds-XP_029050988.1;Dbxref=GeneID:114879815%2CGenbank:XP_029050988.1;Parent=rna-XM_029195155.1
NW_021683662.1	Gnomon	CDS	1310351	1310573	.	-	0	Name=XP_029050988.1;ID=cds-XP_029050988.1;Dbxref=GeneID:114879815%2CGenbank:XP_029050988.1;Parent=rna-XM_029195155.1
NW_021683662.1	Gnomon	CDS	1310084	1310178	.	-	0	Name=XP_029050988.1;ID=cds-XP_029050988.1;Dbxref=GeneID:114879815%2CGenbank:XP_029050988.1;Parent=rna-XM_029195155.1
NW_021683662.1	Gnomon	CDS	1309768	1309832	.	-	0	Name=XP_029050988.1;ID=cds-XP_029050988.1;Dbxref=GeneID:114879815%2CGenbank:XP_029050988.1;Parent=rna-XM_029195155.1
NW_021683662.1	Gnomon	CDS	1216595	1216635	.	-	0	Name=XP_029050116.1;ID=cds-XP_029050116.1;Dbxref=GeneID:114879391%2CGenbank:XP_029050116.1;Parent=rna-XM_029194283.1
NW_021683662.1	Gnomon	CDS	1216065	1216306	.	-	0	Name=XP_029050116.1;ID=cds-XP_029050116.1;Dbxref=GeneID:114879391%2CGenbank:XP_029050116.1;Parent=rna-XM_029194283.1
NW_021683662.1	Gnomon	CDS	1215608	1215985	.	-	0	Name=XP_029050116.1;ID=cds-XP_029050116.1;Dbxref=GeneID:114879391%2CGenbank:XP_029050116.1;Parent=rna-XM_029194283.1
NW_021683662.1	Gnomon	CDS	1215334	1215528	.	-	0	Name=XP_029050116.1;ID=cds-XP_029050116.1;Dbxref=GeneID:114879391%2CGenbank:XP_029050116.1;Parent=rna-XM_029194283.1
NW_021683662.1	Gnomon	CDS	1207151	1207275	.	-	0	Name=XP_029050116.1;ID=cds-XP_029050116.1;Dbxref=GeneID:114879391%2CGenbank:XP_029050116.1;Parent=rna-XM_029194283.1
NW_021683662.1	Gnomon	CDS	457349	457397	.	+	0	Name=XP_029050356.1;ID=cds-XP_029050356.1;Dbxref=GeneID:114879528%2CGenbank:XP_029050356.1;Parent=rna-XM_029194523.1
NW_021683662.1	Gnomon	CDS	457812	457882	.	+	0	Name=XP_029050356.1;ID=cds-XP_029050356.1;Dbxref=GeneID:114879528%2CGenbank:XP_029050356.1;Parent=rna-XM_029194523.1
NW_021683662.1	Gnomon	CDS	458179	458273	.	+	0	Name=XP_029050356.1;ID=cds-XP_029050356.1;Dbxref=GeneID:114879528%2CGenbank:XP_029050356.1;Parent=rna-XM_029194523.1
NW_021683662.1	Gnomon	CDS	458362	458503	.	+	0	Name=XP_029050356.1;ID=cds-XP_029050356.1;Dbxref=GeneID:114879528%2CGenbank:XP_029050356.1;Parent=rna-XM_029194523.1
NW_021683662.1	Gnomon	CDS	458582	458695	.	+	0	Name=XP_029050356.1;ID=cds-XP_029050356.1;Dbxref=GeneID:114879528%2CGenbank:XP_029050356.1;Parent=rna-XM_029194523.1
NW_021683662.1	Gnomon	CDS	458829	458978	.	+	0	Name=XP_029050356.1;ID=cds-XP_029050356.1;Dbxref=GeneID:114879528%2CGenbank:XP_029050356.1;Parent=rna-XM_029194523.1
NW_021683662.1	Gnomon	CDS	459245	459388	.	+	0	Name=XP_029050356.1;ID=cds-XP_029050356.1;Dbxref=GeneID:114879528%2CGenbank:XP_029050356.1;Parent=rna-XM_029194523.1
NW_021683662.1	Gnomon	exon	1549176	1549342	.	+	.	ID=exon-XM_029194884.1-2;Dbxref=GeneID:114879691%2CGenbank:XM_029194884.1;Parent=rna-XM_029194884.1
NW_021683662.1	Gnomon	exon	1554043	1554372	.	+	.	ID=exon-XM_029194884.1-3;Dbxref=GeneID:114879691%2CGenbank:XM_029194884.1;Parent=rna-XM_029194884.1
NW_021683662.1	Gnomon	exon	1556119	1556307	.	+	.	ID=exon-XM_029194884.1-4;Dbxref=GeneID:114879691%2CGenbank:XM_029194884.1;Parent=rna-XM_029194884.1
NW_021683662.1	Gnomon	exon	1564789	1564862	.	+	.	ID=exon-XM_029194884.1-5;Dbxref=GeneID:114879691%2CGenbank:XM_029194884.1;Parent=rna-XM_029194884.1
NW_021683662.1	Gnomon	exon	1572805	1573017	.	+	.	ID=exon-XM_029194884.1-6;Dbxref=GeneID:114879691%2CGenbank:XM_029194884.1;Parent=rna-XM_029194884.1
NW_021683662.1	Gnomon	exon	1579656	1581552	.	+	.	ID=exon-XM_029194884.1-7;Dbxref=GeneID:114879691%2CGenbank:XM_029194884.1;Parent=rna-XM_029194884.1
NW_021683662.1	Gnomon	exon	1548345	1548397	.	+	.	ID=exon-XM_029194884.1-1;Dbxref=GeneID:114879691%2CGenbank:XM_029194884.1;Parent=rna-XM_029194884.1
NW_021683662.1	Gnomon	CDS	716645	716952	.	-	0	Name=XP_029051049.1;ID=cds-XP_029051049.1;Dbxref=GeneID:114879862%2CGenbank:XP_029051049.1;Parent=rna-XM_029195216.1
NW_021683662.1	Gnomon	CDS	716398	716486	.	-	0	Name=XP_029051049.1;ID=cds-XP_029051049.1;Dbxref=GeneID:114879862%2CGenbank:XP_029051049.1;Parent=rna-XM_029195216.1
NW_021683662.1	Gnomon	CDS	716064	716146	.	-	0	Name=XP_029051049.1;ID=cds-XP_029051049.1;Dbxref=GeneID:114879862%2CGenbank:XP_029051049.1;Parent=rna-XM_029195216.1
NW_021683662.1	Gnomon	CDS	715898	715999	.	-	0	Name=XP_029051049.1;ID=cds-XP_029051049.1;Dbxref=GeneID:114879862%2CGenbank:XP_029051049.1;Parent=rna-XM_029195216.1
NW_021683662.1	Gnomon	CDS	715710	715839	.	-	0	Name=XP_029051049.1;ID=cds-XP_029051049.1;Dbxref=GeneID:114879862%2CGenbank:XP_029051049.1;Parent=rna-XM_029195216.1
NW_021683662.1	Gnomon	CDS	714174	714380	.	-	0	Name=XP_029051049.1;ID=cds-XP_029051049.1;Dbxref=GeneID:114879862%2CGenbank:XP_029051049.1;Parent=rna-XM_029195216.1
NW_021683662.1	Gnomon	CDS	711362	711456	.	-	0	Name=XP_029051049.1;ID=cds-XP_029051049.1;Dbxref=GeneID:114879862%2CGenbank:XP_029051049.1;Parent=rna-XM_029195216.1
NW_021683662.1	Gnomon	CDS	710943	711254	.	-	0	Name=XP_029051049.1;ID=cds-XP_029051049.1;Dbxref=GeneID:114879862%2CGenbank:XP_029051049.1;Parent=rna-XM_029195216.1
NW_021683662.1	Gnomon	CDS	710494	710837	.	-	0	Name=XP_029051049.1;ID=cds-XP_029051049.1;Dbxref=GeneID:114879862%2CGenbank:XP_029051049.1;Parent=rna-XM_029195216.1
NW_021683662.1	Gnomon	CDS	710240	710399	.	-	0	Name=XP_029051049.1;ID=cds-XP_029051049.1;Dbxref=GeneID:114879862%2CGenbank:XP_029051049.1;Parent=rna-XM_029195216.1
NW_021683662.1	Gnomon	CDS	710041	710167	.	-	0	Name=XP_029051049.1;ID=cds-XP_029051049.1;Dbxref=GeneID:114879862%2CGenbank:XP_029051049.1;Parent=rna-XM_029195216.1
NW_021683662.1	Gnomon	CDS	709802	709975	.	-	0	Name=XP_029051049.1;ID=cds-XP_029051049.1;Dbxref=GeneID:114879862%2CGenbank:XP_029051049.1;Parent=rna-XM_029195216.1
NW_021683662.1	Gnomon	CDS	709468	709655	.	-	0	Name=XP_029051049.1;ID=cds-XP_029051049.1;Dbxref=GeneID:114879862%2CGenbank:XP_029051049.1;Parent=rna-XM_029195216.1
NW_021683662.1	Gnomon	mRNA	493915	501248	.	+	.	Name=XM_029195493.1;ID=rna-XM_029195493.1;Dbxref=GeneID:114879979%2CGenbank:XM_029195493.1;Parent=gene-LOC114879979
NW_021683662.1	Gnomon	gene	506714	521838	.	+	.	Name=LOC114879993;ID=gene-LOC114879993;Dbxref=GeneID:114879993
NW_021683662.1	Gnomon	exon	485792	486843	.	-	.	ID=exon-XM_029194660.1-8;Dbxref=GeneID:114879595%2CGenbank:XM_029194660.1;Parent=rna-XM_029194660.1
NW_021683662.1	Gnomon	exon	487355	487605	.	-	.	ID=exon-XM_029194660.1-6;Dbxref=GeneID:114879595%2CGenbank:XM_029194660.1;Parent=rna-XM_029194660.1
NW_021683662.1	Gnomon	exon	486940	487280	.	-	.	ID=exon-XM_029194660.1-7;Dbxref=GeneID:114879595%2CGenbank:XM_029194660.1;Parent=rna-XM_029194660.1
NW_021683662.1	Gnomon	exon	491041	491246	.	-	.	ID=exon-XM_029194660.1-1;Dbxref=GeneID:114879595%2CGenbank:XM_029194660.1;Parent=rna-XM_029194660.1
NW_021683662.1	Gnomon	exon	488138	490229	.	-	.	ID=exon-XM_029194660.1-4;Dbxref=GeneID:114879595%2CGenbank:XM_029194660.1;Parent=rna-XM_029194660.1
NW_021683662.1	Gnomon	exon	487682	488068	.	-	.	ID=exon-XM_029194660.1-5;Dbxref=GeneID:114879595%2CGenbank:XM_029194660.1;Parent=rna-XM_029194660.1
NW_021683662.1	Gnomon	exon	490569	490787	.	-	.	ID=exon-XM_029194660.1-2;Dbxref=GeneID:114879595%2CGenbank:XM_029194660.1;Parent=rna-XM_029194660.1
NW_021683662.1	Gnomon	exon	490309	490502	.	-	.	ID=exon-XM_029194660.1-3;Dbxref=GeneID:114879595%2CGenbank:XM_029194660.1;Parent=rna-XM_029194660.1
NW_021683662.1	Gnomon	mRNA	542327	565041	.	+	.	Name=XM_029195409.1;ID=rna-XM_029195409.1;Dbxref=GeneID:114879956%2CGenbank:XM_029195409.1;Parent=gene-LOC114879956
NW_021683662.1	Gnomon	gene	492565	501248	.	+	.	Name=LOC114879979;ID=gene-LOC114879979;Dbxref=GeneID:114879979
NW_021683662.1	Gnomon	gene	531279	575261	.	+	.	Name=LOC114879956;ID=gene-LOC114879956;Dbxref=GeneID:114879956
NW_021683662.1	Gnomon	gene	1804905	1805815	.	+	.	Name=LOC114879942;ID=gene-LOC114879942;Dbxref=GeneID:114879942
NW_021683662.1	Gnomon	gene	566579	586693	.	-	.	Name=LOC114879949;ID=gene-LOC114879949;Dbxref=GeneID:114879949
NW_021683662.1	Gnomon	gene	1805804	1831373	.	-	.	Name=LOC114879936;ID=gene-LOC114879936;Dbxref=GeneID:114879936
NW_021683662.1	Gnomon	gene	695207	696119	.	+	.	Name=LOC114879925;ID=gene-LOC114879925;Dbxref=GeneID:114879925
NW_021683662.1	Gnomon	gene	588535	593775	.	+	.	Name=LOC114879929;ID=gene-LOC114879929;Dbxref=GeneID:114879929
NW_021683662.1	Gnomon	gene	646069	647153	.	+	.	Name=LOC114879917;ID=gene-LOC114879917;Dbxref=GeneID:114879917
NW_021683662.1	Gnomon	gene	635035	636775	.	+	.	Name=LOC114879900;ID=gene-LOC114879900;Dbxref=GeneID:114879900
NW_021683662.1	Gnomon	gene	704815	705804	.	+	.	Name=LOC114879909;ID=gene-LOC114879909;Dbxref=GeneID:114879909
NW_021683662.1	Gnomon	exon	1167130	1167210	.	+	.	ID=exon-XM_029194590.1-10;Dbxref=GeneID:114879544%2CGenbank:XM_029194590.1;Parent=rna-XM_029194590.1
NW_021683662.1	Gnomon	exon	609281	609688	.	-	.	ID=exon-XM_029194760.1-1;Dbxref=GeneID:114879647%2CGenbank:XM_029194760.1;Parent=rna-XM_029194760.1
NW_021683662.1	Gnomon	exon	606592	606870	.	-	.	ID=exon-XM_029194760.1-2;Dbxref=GeneID:114879647%2CGenbank:XM_029194760.1;Parent=rna-XM_029194760.1
NW_021683662.1	Gnomon	exon	603820	604072	.	-	.	ID=exon-XM_029194760.1-3;Dbxref=GeneID:114879647%2CGenbank:XM_029194760.1;Parent=rna-XM_029194760.1
NW_021683662.1	Gnomon	exon	602469	602627	.	-	.	ID=exon-XM_029194760.1-4;Dbxref=GeneID:114879647%2CGenbank:XM_029194760.1;Parent=rna-XM_029194760.1
NW_021683662.1	Gnomon	exon	601800	602007	.	-	.	ID=exon-XM_029194760.1-5;Dbxref=GeneID:114879647%2CGenbank:XM_029194760.1;Parent=rna-XM_029194760.1
NW_021683662.1	Gnomon	exon	601552	601723	.	-	.	ID=exon-XM_029194760.1-6;Dbxref=GeneID:114879647%2CGenbank:XM_029194760.1;Parent=rna-XM_029194760.1
NW_021683662.1	Gnomon	exon	601120	601476	.	-	.	ID=exon-XM_029194760.1-7;Dbxref=GeneID:114879647%2CGenbank:XM_029194760.1;Parent=rna-XM_029194760.1
NW_021683662.1	Gnomon	exon	600847	601056	.	-	.	ID=exon-XM_029194760.1-8;Dbxref=GeneID:114879647%2CGenbank:XM_029194760.1;Parent=rna-XM_029194760.1
NW_021683662.1	Gnomon	exon	600439	600780	.	-	.	ID=exon-XM_029194760.1-9;Dbxref=GeneID:114879647%2CGenbank:XM_029194760.1;Parent=rna-XM_029194760.1
NW_021683662.1	Gnomon	mRNA	1749776	1773044	.	-	.	Name=XM_029195648.1;ID=rna-XM_029195648.1;Dbxref=GeneID:114880039%2CGenbank:XM_029195648.1;Parent=gene-LOC114880039
NW_021683662.1	Gnomon	gene	654431	694027	.	-	.	Name=LOC114879889;ID=gene-LOC114879889;Dbxref=GeneID:114879889
NW_021683662.1	Gnomon	gene	701320	704066	.	-	.	Name=LOC114879870;ID=gene-LOC114879870;Dbxref=GeneID:114879870
NW_021683662.1	Gnomon	gene	650177	653156	.	+	.	Name=LOC114879878;ID=gene-LOC114879878;Dbxref=GeneID:114879878
NW_021683662.1	Gnomon	gene	709391	717935	.	-	.	Name=LOC114879862;ID=gene-LOC114879862;Dbxref=GeneID:114879862
NW_021683662.1	Gnomon	gene	708498	725771	.	+	.	Name=LOC114879851;ID=gene-LOC114879851;Dbxref=GeneID:114879851
NW_021683662.1	Gnomon	exon	561618	561947	.	+	.	ID=exon-XM_029195460.1-10;Dbxref=GeneID:114879956%2CGenbank:XM_029195460.1;Parent=rna-XM_029195460.1
NW_021683662.1	Gnomon	exon	562144	562416	.	+	.	ID=exon-XM_029195460.1-11;Dbxref=GeneID:114879956%2CGenbank:XM_029195460.1;Parent=rna-XM_029195460.1
NW_021683662.1	Gnomon	exon	562627	562790	.	+	.	ID=exon-XM_029195460.1-12;Dbxref=GeneID:114879956%2CGenbank:XM_029195460.1;Parent=rna-XM_029195460.1
NW_021683662.1	Gnomon	exon	563001	565041	.	+	.	ID=exon-XM_029195460.1-13;Dbxref=GeneID:114879956%2CGenbank:XM_029195460.1;Parent=rna-XM_029195460.1
NW_021683662.1	Gnomon	gene	637209	649498	.	-	.	Name=LOC114879846;ID=gene-LOC114879846;Dbxref=GeneID:114879846
NW_021683662.1	Gnomon	gene	731848	753485	.	+	.	Name=LOC114879837;ID=gene-LOC114879837;Dbxref=GeneID:114879837
NW_021683662.1	Gnomon	exon	714174	714380	.	-	.	ID=exon-XM_029195216.1-6;Dbxref=GeneID:114879862%2CGenbank:XM_029195216.1;Parent=rna-XM_029195216.1
NW_021683662.1	Gnomon	exon	711362	711456	.	-	.	ID=exon-XM_029195216.1-7;Dbxref=GeneID:114879862%2CGenbank:XM_029195216.1;Parent=rna-XM_029195216.1
NW_021683662.1	Gnomon	exon	715898	715999	.	-	.	ID=exon-XM_029195216.1-4;Dbxref=GeneID:114879862%2CGenbank:XM_029195216.1;Parent=rna-XM_029195216.1
NW_021683662.1	Gnomon	exon	715710	715839	.	-	.	ID=exon-XM_029195216.1-5;Dbxref=GeneID:114879862%2CGenbank:XM_029195216.1;Parent=rna-XM_029195216.1
NW_021683662.1	Gnomon	exon	716398	716486	.	-	.	ID=exon-XM_029195216.1-2;Dbxref=GeneID:114879862%2CGenbank:XM_029195216.1;Parent=rna-XM_029195216.1
NW_021683662.1	Gnomon	exon	716064	716146	.	-	.	ID=exon-XM_029195216.1-3;Dbxref=GeneID:114879862%2CGenbank:XM_029195216.1;Parent=rna-XM_029195216.1
NW_021683662.1	Gnomon	exon	716645	717935	.	-	.	ID=exon-XM_029195216.1-1;Dbxref=GeneID:114879862%2CGenbank:XM_029195216.1;Parent=rna-XM_029195216.1
NW_021683662.1	Gnomon	exon	710943	711254	.	-	.	ID=exon-XM_029195216.1-8;Dbxref=GeneID:114879862%2CGenbank:XM_029195216.1;Parent=rna-XM_029195216.1
NW_021683662.1	Gnomon	exon	710494	710837	.	-	.	ID=exon-XM_029195216.1-9;Dbxref=GeneID:114879862%2CGenbank:XM_029195216.1;Parent=rna-XM_029195216.1
NW_021683662.1	Gnomon	gene	1308217	1317407	.	-	.	Name=LOC114879815;ID=gene-LOC114879815;Dbxref=GeneID:114879815
NW_021683662.1	Gnomon	gene	1363412	1368595	.	+	.	Name=LOC114879802;ID=gene-LOC114879802;Dbxref=GeneID:114879802
NW_021683662.1	Gnomon	gene	1573486	1574615	.	+	.	Name=LOC114879807;ID=gene-LOC114879807;Dbxref=GeneID:114879807
NW_021683662.1	Gnomon	mRNA	650177	652897	.	+	.	Name=XM_029195250.1;ID=rna-XM_029195250.1;Dbxref=GeneID:114879878%2CGenbank:XM_029195250.1;Parent=gene-LOC114879878
NW_021683662.1	Gnomon	CDS	1206586	1206645	.	-	0	Name=XP_029050160.1;ID=cds-XP_029050160.1;Dbxref=GeneID:114879424%2CGenbank:XP_029050160.1;Parent=rna-XM_029194327.1
NW_021683662.1	Gnomon	CDS	1206069	1206288	.	-	0	Name=XP_029050160.1;ID=cds-XP_029050160.1;Dbxref=GeneID:114879424%2CGenbank:XP_029050160.1;Parent=rna-XM_029194327.1
NW_021683662.1	Gnomon	CDS	1205680	1205906	.	-	0	Name=XP_029050160.1;ID=cds-XP_029050160.1;Dbxref=GeneID:114879424%2CGenbank:XP_029050160.1;Parent=rna-XM_029194327.1
NW_021683662.1	Gnomon	CDS	1205426	1205563	.	-	0	Name=XP_029050160.1;ID=cds-XP_029050160.1;Dbxref=GeneID:114879424%2CGenbank:XP_029050160.1;Parent=rna-XM_029194327.1
NW_021683662.1	Gnomon	CDS	1205159	1205305	.	-	0	Name=XP_029050160.1;ID=cds-XP_029050160.1;Dbxref=GeneID:114879424%2CGenbank:XP_029050160.1;Parent=rna-XM_029194327.1
NW_021683662.1	Gnomon	CDS	1204555	1204686	.	-	0	Name=XP_029050160.1;ID=cds-XP_029050160.1;Dbxref=GeneID:114879424%2CGenbank:XP_029050160.1;Parent=rna-XM_029194327.1
NW_021683662.1	Gnomon	exon	427230	427958	.	+	.	ID=exon-XM_029194472.1-3;Dbxref=GeneID:114879495%2CGenbank:XM_029194472.1;Parent=rna-XM_029194472.1
NW_021683662.1	Gnomon	exon	425740	425921	.	+	.	ID=exon-XM_029194472.1-1;Dbxref=GeneID:114879495%2CGenbank:XM_029194472.1;Parent=rna-XM_029194472.1
NW_021683662.1	Gnomon	exon	426677	427130	.	+	.	ID=exon-XM_029194472.1-2;Dbxref=GeneID:114879495%2CGenbank:XM_029194472.1;Parent=rna-XM_029194472.1
NW_021683662.1	Gnomon	mRNA	1203248	1206800	.	-	.	Name=XM_029194327.1;ID=rna-XM_029194327.1;Dbxref=GeneID:114879424%2CGenbank:XM_029194327.1;Parent=gene-LOC114879424
NW_021683662.1	Gnomon	exon	1196425	1196500	.	-	.	ID=exon-XM_029194301.1-2;Dbxref=GeneID:114879399%2CGenbank:XM_029194301.1;Parent=rna-XM_029194301.1
NW_021683662.1	Gnomon	exon	1195975	1196153	.	-	.	ID=exon-XM_029194301.1-3;Dbxref=GeneID:114879399%2CGenbank:XM_029194301.1;Parent=rna-XM_029194301.1
NW_021683662.1	Gnomon	exon	1195647	1195902	.	-	.	ID=exon-XM_029194301.1-4;Dbxref=GeneID:114879399%2CGenbank:XM_029194301.1;Parent=rna-XM_029194301.1
NW_021683662.1	Gnomon	exon	1195212	1195555	.	-	.	ID=exon-XM_029194301.1-5;Dbxref=GeneID:114879399%2CGenbank:XM_029194301.1;Parent=rna-XM_029194301.1
NW_021683662.1	Gnomon	exon	1195063	1195137	.	-	.	ID=exon-XM_029194301.1-6;Dbxref=GeneID:114879399%2CGenbank:XM_029194301.1;Parent=rna-XM_029194301.1
NW_021683662.1	Gnomon	exon	1194766	1194992	.	-	.	ID=exon-XM_029194301.1-7;Dbxref=GeneID:114879399%2CGenbank:XM_029194301.1;Parent=rna-XM_029194301.1
NW_021683662.1	Gnomon	exon	1198517	1199035	.	-	.	ID=exon-XM_029194301.1-1;Dbxref=GeneID:114879399%2CGenbank:XM_029194301.1;Parent=rna-XM_029194301.1
NW_021683662.1	Gnomon	CDS	1392083	1392266	.	-	0	Name=XP_029050805.1;ID=cds-XP_029050805.1;Dbxref=GeneID:114879736%2CGenbank:XP_029050805.1;Parent=rna-XM_029194972.1
NW_021683662.1	Gnomon	CDS	1336851	1337006	.	-	0	Name=XP_029050805.1;ID=cds-XP_029050805.1;Dbxref=GeneID:114879736%2CGenbank:XP_029050805.1;Parent=rna-XM_029194972.1
NW_021683662.1	Gnomon	CDS	1336312	1336522	.	-	0	Name=XP_029050805.1;ID=cds-XP_029050805.1;Dbxref=GeneID:114879736%2CGenbank:XP_029050805.1;Parent=rna-XM_029194972.1
NW_021683662.1	Gnomon	CDS	1335648	1335761	.	-	0	Name=XP_029050805.1;ID=cds-XP_029050805.1;Dbxref=GeneID:114879736%2CGenbank:XP_029050805.1;Parent=rna-XM_029194972.1
NW_021683662.1	Gnomon	CDS	1333965	1334117	.	-	0	Name=XP_029050805.1;ID=cds-XP_029050805.1;Dbxref=GeneID:114879736%2CGenbank:XP_029050805.1;Parent=rna-XM_029194972.1
NW_021683662.1	Gnomon	CDS	1330384	1330437	.	-	0	Name=XP_029050805.1;ID=cds-XP_029050805.1;Dbxref=GeneID:114879736%2CGenbank:XP_029050805.1;Parent=rna-XM_029194972.1
NW_021683662.1	Gnomon	CDS	1327508	1327757	.	-	0	Name=XP_029050805.1;ID=cds-XP_029050805.1;Dbxref=GeneID:114879736%2CGenbank:XP_029050805.1;Parent=rna-XM_029194972.1
NW_021683662.1	Gnomon	CDS	1326524	1326781	.	-	0	Name=XP_029050805.1;ID=cds-XP_029050805.1;Dbxref=GeneID:114879736%2CGenbank:XP_029050805.1;Parent=rna-XM_029194972.1
NW_021683662.1	Gnomon	CDS	1325812	1325981	.	-	0	Name=XP_029050805.1;ID=cds-XP_029050805.1;Dbxref=GeneID:114879736%2CGenbank:XP_029050805.1;Parent=rna-XM_029194972.1
NW_021683662.1	Gnomon	CDS	1325080	1325325	.	-	0	Name=XP_029050805.1;ID=cds-XP_029050805.1;Dbxref=GeneID:114879736%2CGenbank:XP_029050805.1;Parent=rna-XM_029194972.1
NW_021683662.1	Gnomon	CDS	1324498	1324730	.	-	0	Name=XP_029050805.1;ID=cds-XP_029050805.1;Dbxref=GeneID:114879736%2CGenbank:XP_029050805.1;Parent=rna-XM_029194972.1
NW_021683662.1	Gnomon	CDS	1324129	1324224	.	-	0	Name=XP_029050805.1;ID=cds-XP_029050805.1;Dbxref=GeneID:114879736%2CGenbank:XP_029050805.1;Parent=rna-XM_029194972.1
NW_021683662.1	Gnomon	CDS	1323508	1323599	.	-	0	Name=XP_029050805.1;ID=cds-XP_029050805.1;Dbxref=GeneID:114879736%2CGenbank:XP_029050805.1;Parent=rna-XM_029194972.1
NW_021683662.1	Gnomon	mRNA	566579	586693	.	-	.	Name=XM_029195396.1;ID=rna-XM_029195396.1;Dbxref=GeneID:114879949%2CGenbank:XM_029195396.1;Parent=gene-LOC114879949
NW_021683662.1	Gnomon	exon	499319	501248	.	+	.	ID=exon-XM_029195475.1-7;Dbxref=GeneID:114879979%2CGenbank:XM_029195475.1;Parent=rna-XM_029195475.1
NW_021683662.1	Gnomon	exon	497869	498068	.	+	.	ID=exon-XM_029195475.1-5;Dbxref=GeneID:114879979%2CGenbank:XM_029195475.1;Parent=rna-XM_029195475.1
NW_021683662.1	Gnomon	exon	498280	498432	.	+	.	ID=exon-XM_029195475.1-6;Dbxref=GeneID:114879979%2CGenbank:XM_029195475.1;Parent=rna-XM_029195475.1
NW_021683662.1	Gnomon	exon	497381	497584	.	+	.	ID=exon-XM_029195475.1-3;Dbxref=GeneID:114879979%2CGenbank:XM_029195475.1;Parent=rna-XM_029195475.1
NW_021683662.1	Gnomon	exon	497666	497807	.	+	.	ID=exon-XM_029195475.1-4;Dbxref=GeneID:114879979%2CGenbank:XM_029195475.1;Parent=rna-XM_029195475.1
NW_021683662.1	Gnomon	exon	492565	492846	.	+	.	ID=exon-XM_029195475.1-1;Dbxref=GeneID:114879979%2CGenbank:XM_029195475.1;Parent=rna-XM_029195475.1
NW_021683662.1	Gnomon	exon	493795	493885	.	+	.	ID=exon-XM_029195475.1-2;Dbxref=GeneID:114879979%2CGenbank:XM_029195475.1;Parent=rna-XM_029195475.1
NW_021683662.1	Gnomon	CDS	619141	619248	.	+	0	Name=XP_029050550.1;ID=cds-XP_029050550.1;Dbxref=GeneID:114879616%2CGenbank:XP_029050550.1;Parent=rna-XM_029194717.1
NW_021683662.1	Gnomon	CDS	619335	619515	.	+	0	Name=XP_029050550.1;ID=cds-XP_029050550.1;Dbxref=GeneID:114879616%2CGenbank:XP_029050550.1;Parent=rna-XM_029194717.1
NW_021683662.1	Gnomon	CDS	619729	620097	.	+	0	Name=XP_029050550.1;ID=cds-XP_029050550.1;Dbxref=GeneID:114879616%2CGenbank:XP_029050550.1;Parent=rna-XM_029194717.1
NW_021683662.1	Gnomon	CDS	620188	620498	.	+	0	Name=XP_029050550.1;ID=cds-XP_029050550.1;Dbxref=GeneID:114879616%2CGenbank:XP_029050550.1;Parent=rna-XM_029194717.1
NW_021683662.1	Gnomon	CDS	620559	621059	.	+	0	Name=XP_029050550.1;ID=cds-XP_029050550.1;Dbxref=GeneID:114879616%2CGenbank:XP_029050550.1;Parent=rna-XM_029194717.1
NW_021683662.1	Gnomon	CDS	621117	621317	.	+	0	Name=XP_029050550.1;ID=cds-XP_029050550.1;Dbxref=GeneID:114879616%2CGenbank:XP_029050550.1;Parent=rna-XM_029194717.1
NW_021683662.1	Gnomon	CDS	621392	621669	.	+	0	Name=XP_029050550.1;ID=cds-XP_029050550.1;Dbxref=GeneID:114879616%2CGenbank:XP_029050550.1;Parent=rna-XM_029194717.1
NW_021683662.1	Gnomon	CDS	621743	621959	.	+	0	Name=XP_029050550.1;ID=cds-XP_029050550.1;Dbxref=GeneID:114879616%2CGenbank:XP_029050550.1;Parent=rna-XM_029194717.1
NW_021683662.1	Gnomon	CDS	622035	622270	.	+	0	Name=XP_029050550.1;ID=cds-XP_029050550.1;Dbxref=GeneID:114879616%2CGenbank:XP_029050550.1;Parent=rna-XM_029194717.1
NW_021683662.1	Gnomon	CDS	622337	622457	.	+	0	Name=XP_029050550.1;ID=cds-XP_029050550.1;Dbxref=GeneID:114879616%2CGenbank:XP_029050550.1;Parent=rna-XM_029194717.1
NW_021683662.1	Gnomon	exon	654431	655073	.	-	.	ID=exon-XM_029195263.1-8;Dbxref=GeneID:114879889%2CGenbank:XM_029195263.1;Parent=rna-XM_029195263.1
NW_021683662.1	Gnomon	exon	659973	660110	.	-	.	ID=exon-XM_029195263.1-4;Dbxref=GeneID:114879889%2CGenbank:XM_029195263.1;Parent=rna-XM_029195263.1
NW_021683662.1	Gnomon	exon	658606	658718	.	-	.	ID=exon-XM_029195263.1-5;Dbxref=GeneID:114879889%2CGenbank:XM_029195263.1;Parent=rna-XM_029195263.1
NW_021683662.1	Gnomon	exon	657207	657540	.	-	.	ID=exon-XM_029195263.1-6;Dbxref=GeneID:114879889%2CGenbank:XM_029195263.1;Parent=rna-XM_029195263.1
NW_021683662.1	Gnomon	exon	655732	656035	.	-	.	ID=exon-XM_029195263.1-7;Dbxref=GeneID:114879889%2CGenbank:XM_029195263.1;Parent=rna-XM_029195263.1
NW_021683662.1	Gnomon	exon	683883	684151	.	-	.	ID=exon-XM_029195263.1-1;Dbxref=GeneID:114879889%2CGenbank:XM_029195263.1;Parent=rna-XM_029195263.1
NW_021683662.1	Gnomon	exon	674922	675035	.	-	.	ID=exon-XM_029195263.1-2;Dbxref=GeneID:114879889%2CGenbank:XM_029195263.1;Parent=rna-XM_029195263.1
NW_021683662.1	Gnomon	exon	661264	661492	.	-	.	ID=exon-XM_029195263.1-3;Dbxref=GeneID:114879889%2CGenbank:XM_029195263.1;Parent=rna-XM_029195263.1
NW_021683662.1	Gnomon	exon	1201652	1201957	.	+	.	ID=exon-XM_029194349.1-2;Dbxref=GeneID:114879431%2CGenbank:XM_029194349.1;Parent=rna-XM_029194349.1
NW_021683662.1	Gnomon	exon	1202122	1202232	.	+	.	ID=exon-XM_029194349.1-3;Dbxref=GeneID:114879431%2CGenbank:XM_029194349.1;Parent=rna-XM_029194349.1
NW_021683662.1	Gnomon	exon	1202315	1202578	.	+	.	ID=exon-XM_029194349.1-4;Dbxref=GeneID:114879431%2CGenbank:XM_029194349.1;Parent=rna-XM_029194349.1
NW_021683662.1	Gnomon	exon	1202662	1203254	.	+	.	ID=exon-XM_029194349.1-5;Dbxref=GeneID:114879431%2CGenbank:XM_029194349.1;Parent=rna-XM_029194349.1
NW_021683662.1	Gnomon	exon	1201229	1201321	.	+	.	ID=exon-XM_029194349.1-1;Dbxref=GeneID:114879431%2CGenbank:XM_029194349.1;Parent=rna-XM_029194349.1
NW_021683662.1	Gnomon	mRNA	1308217	1317407	.	-	.	Name=XM_029195155.1;ID=rna-XM_029195155.1;Dbxref=GeneID:114879815%2CGenbank:XM_029195155.1;Parent=gene-LOC114879815
NW_021683662.1	Gnomon	mRNA	314625	317515	.	-	.	Name=XM_029194910.1;ID=rna-XM_029194910.1;Dbxref=GeneID:114879705%2CGenbank:XM_029194910.1;Parent=gene-LOC114879705
NW_021683662.1	Gnomon	exon	550583	550724	.	+	.	ID=exon-XM_029195452.1-4;Dbxref=GeneID:114879956%2CGenbank:XM_029195452.1;Parent=rna-XM_029195452.1
NW_021683662.1	Gnomon	exon	558124	558788	.	+	.	ID=exon-XM_029195452.1-5;Dbxref=GeneID:114879956%2CGenbank:XM_029195452.1;Parent=rna-XM_029195452.1
NW_021683662.1	Gnomon	exon	533170	533378	.	+	.	ID=exon-XM_029195452.1-2;Dbxref=GeneID:114879956%2CGenbank:XM_029195452.1;Parent=rna-XM_029195452.1
NW_021683662.1	Gnomon	exon	538511	538615	.	+	.	ID=exon-XM_029195452.1-3;Dbxref=GeneID:114879956%2CGenbank:XM_029195452.1;Parent=rna-XM_029195452.1
NW_021683662.1	Gnomon	exon	531279	532449	.	+	.	ID=exon-XM_029195452.1-1;Dbxref=GeneID:114879956%2CGenbank:XM_029195452.1;Parent=rna-XM_029195452.1
NW_021683662.1	Gnomon	exon	560472	560784	.	+	.	ID=exon-XM_029195452.1-8;Dbxref=GeneID:114879956%2CGenbank:XM_029195452.1;Parent=rna-XM_029195452.1
NW_021683662.1	Gnomon	exon	561085	561262	.	+	.	ID=exon-XM_029195452.1-9;Dbxref=GeneID:114879956%2CGenbank:XM_029195452.1;Parent=rna-XM_029195452.1
NW_021683662.1	Gnomon	exon	559490	559884	.	+	.	ID=exon-XM_029195452.1-6;Dbxref=GeneID:114879956%2CGenbank:XM_029195452.1;Parent=rna-XM_029195452.1
NW_021683662.1	Gnomon	exon	559973	560355	.	+	.	ID=exon-XM_029195452.1-7;Dbxref=GeneID:114879956%2CGenbank:XM_029195452.1;Parent=rna-XM_029195452.1
NW_021683662.1	Gnomon	CDS	1197466	1197589	.	+	0	Name=XP_029050705.1;ID=cds-XP_029050705.1;Dbxref=GeneID:114879683%2CGenbank:XP_029050705.1;Parent=rna-XM_029194872.1
NW_021683662.1	Gnomon	CDS	1197709	1197767	.	+	0	Name=XP_029050705.1;ID=cds-XP_029050705.1;Dbxref=GeneID:114879683%2CGenbank:XP_029050705.1;Parent=rna-XM_029194872.1
NW_021683662.1	Gnomon	CDS	1197845	1197961	.	+	0	Name=XP_029050705.1;ID=cds-XP_029050705.1;Dbxref=GeneID:114879683%2CGenbank:XP_029050705.1;Parent=rna-XM_029194872.1
NW_021683662.1	Gnomon	CDS	1198150	1198281	.	+	0	Name=XP_029050705.1;ID=cds-XP_029050705.1;Dbxref=GeneID:114879683%2CGenbank:XP_029050705.1;Parent=rna-XM_029194872.1
NW_021683662.1	Gnomon	exon	562627	562790	.	+	.	ID=exon-XR_003790008.1-10;Dbxref=GeneID:114879956%2CGenbank:XR_003790008.1;Parent=rna-XR_003790008.1
NW_021683662.1	Gnomon	exon	563001	563155	.	+	.	ID=exon-XR_003790008.1-11;Dbxref=GeneID:114879956%2CGenbank:XR_003790008.1;Parent=rna-XR_003790008.1
NW_021683662.1	Gnomon	exon	571922	572038	.	+	.	ID=exon-XR_003790008.1-12;Dbxref=GeneID:114879956%2CGenbank:XR_003790008.1;Parent=rna-XR_003790008.1
NW_021683662.1	Gnomon	exon	575175	575261	.	+	.	ID=exon-XR_003790008.1-13;Dbxref=GeneID:114879956%2CGenbank:XR_003790008.1;Parent=rna-XR_003790008.1
NW_021683662.1	Gnomon	mRNA	485792	491246	.	-	.	Name=XM_029194660.1;ID=rna-XM_029194660.1;Dbxref=GeneID:114879595%2CGenbank:XM_029194660.1;Parent=gene-LOC114879595
NW_021683662.1	Gnomon	exon	1591382	1591755	.	-	.	ID=exon-XM_029194836.1-1;Dbxref=GeneID:114879669%2CGenbank:XM_029194836.1;Parent=rna-XM_029194836.1
NW_021683662.1	Gnomon	exon	1590771	1591125	.	-	.	ID=exon-XM_029194836.1-2;Dbxref=GeneID:114879669%2CGenbank:XM_029194836.1;Parent=rna-XM_029194836.1
NW_021683662.1	Gnomon	exon	1590493	1590693	.	-	.	ID=exon-XM_029194836.1-3;Dbxref=GeneID:114879669%2CGenbank:XM_029194836.1;Parent=rna-XM_029194836.1
NW_021683662.1	Gnomon	exon	1590224	1590407	.	-	.	ID=exon-XM_029194836.1-4;Dbxref=GeneID:114879669%2CGenbank:XM_029194836.1;Parent=rna-XM_029194836.1
NW_021683662.1	Gnomon	exon	1589893	1590152	.	-	.	ID=exon-XM_029194836.1-5;Dbxref=GeneID:114879669%2CGenbank:XM_029194836.1;Parent=rna-XM_029194836.1
NW_021683662.1	Gnomon	CDS	426706	427130	.	+	0	Name=XP_029050312.1;ID=cds-XP_029050312.1;Dbxref=GeneID:114879495%2CGenbank:XP_029050312.1;Parent=rna-XM_029194479.1
NW_021683662.1	Gnomon	CDS	427230	427827	.	+	0	Name=XP_029050312.1;ID=cds-XP_029050312.1;Dbxref=GeneID:114879495%2CGenbank:XP_029050312.1;Parent=rna-XM_029194479.1
NW_021683662.1	Gnomon	exon	1324498	1324730	.	-	.	ID=exon-XM_029194987.1-13;Dbxref=GeneID:114879736%2CGenbank:XM_029194987.1;Parent=rna-XM_029194987.1
NW_021683662.1	Gnomon	exon	1324129	1324224	.	-	.	ID=exon-XM_029194987.1-14;Dbxref=GeneID:114879736%2CGenbank:XM_029194987.1;Parent=rna-XM_029194987.1
NW_021683662.1	Gnomon	exon	1321836	1323599	.	-	.	ID=exon-XM_029194987.1-15;Dbxref=GeneID:114879736%2CGenbank:XM_029194987.1;Parent=rna-XM_029194987.1
NW_021683662.1	Gnomon	exon	1326524	1326781	.	-	.	ID=exon-XM_029194987.1-10;Dbxref=GeneID:114879736%2CGenbank:XM_029194987.1;Parent=rna-XM_029194987.1
NW_021683662.1	Gnomon	exon	1325812	1325981	.	-	.	ID=exon-XM_029194987.1-11;Dbxref=GeneID:114879736%2CGenbank:XM_029194987.1;Parent=rna-XM_029194987.1
NW_021683662.1	Gnomon	exon	1325080	1325325	.	-	.	ID=exon-XM_029194987.1-12;Dbxref=GeneID:114879736%2CGenbank:XM_029194987.1;Parent=rna-XM_029194987.1
NW_021683662.1	Gnomon	CDS	1181269	1181416	.	+	0	Name=XP_029050791.1;ID=cds-XP_029050791.1;Dbxref=GeneID:114879733%2CGenbank:XP_029050791.1;Parent=rna-XM_029194958.1
NW_021683662.1	Gnomon	CDS	1181501	1182499	.	+	0	Name=XP_029050791.1;ID=cds-XP_029050791.1;Dbxref=GeneID:114879733%2CGenbank:XP_029050791.1;Parent=rna-XM_029194958.1
NW_021683662.1	Gnomon	CDS	1182568	1182925	.	+	0	Name=XP_029050791.1;ID=cds-XP_029050791.1;Dbxref=GeneID:114879733%2CGenbank:XP_029050791.1;Parent=rna-XM_029194958.1
NW_021683662.1	Gnomon	CDS	1183000	1183387	.	+	0	Name=XP_029050791.1;ID=cds-XP_029050791.1;Dbxref=GeneID:114879733%2CGenbank:XP_029050791.1;Parent=rna-XM_029194958.1
NW_021683662.1	Gnomon	CDS	1186502	1187287	.	+	0	Name=XP_029050791.1;ID=cds-XP_029050791.1;Dbxref=GeneID:114879733%2CGenbank:XP_029050791.1;Parent=rna-XM_029194958.1
NW_021683662.1	Gnomon	CDS	1187456	1187883	.	+	0	Name=XP_029050791.1;ID=cds-XP_029050791.1;Dbxref=GeneID:114879733%2CGenbank:XP_029050791.1;Parent=rna-XM_029194958.1
NW_021683662.1	Gnomon	CDS	1188168	1188415	.	+	0	Name=XP_029050791.1;ID=cds-XP_029050791.1;Dbxref=GeneID:114879733%2CGenbank:XP_029050791.1;Parent=rna-XM_029194958.1
NW_021683662.1	Gnomon	CDS	1188903	1189152	.	+	0	Name=XP_029050791.1;ID=cds-XP_029050791.1;Dbxref=GeneID:114879733%2CGenbank:XP_029050791.1;Parent=rna-XM_029194958.1
NW_021683662.1	Gnomon	CDS	1189240	1189358	.	+	0	Name=XP_029050791.1;ID=cds-XP_029050791.1;Dbxref=GeneID:114879733%2CGenbank:XP_029050791.1;Parent=rna-XM_029194958.1
NW_021683662.1	Gnomon	CDS	1189414	1189573	.	+	0	Name=XP_029050791.1;ID=cds-XP_029050791.1;Dbxref=GeneID:114879733%2CGenbank:XP_029050791.1;Parent=rna-XM_029194958.1
NW_021683662.1	Gnomon	CDS	1189647	1189725	.	+	0	Name=XP_029050791.1;ID=cds-XP_029050791.1;Dbxref=GeneID:114879733%2CGenbank:XP_029050791.1;Parent=rna-XM_029194958.1
NW_021683662.1	Gnomon	mRNA	1592130	1596484	.	-	.	Name=XM_029194813.1;ID=rna-XM_029194813.1;Dbxref=GeneID:114879664%2CGenbank:XM_029194813.1;Parent=gene-LOC114879664
NW_021683662.1	Gnomon	CDS	533290	533378	.	+	0	Name=XP_029051285.1;ID=cds-XP_029051285.1;Dbxref=GeneID:114879956%2CGenbank:XP_029051285.1;Parent=rna-XM_029195452.1
NW_021683662.1	Gnomon	CDS	538511	538615	.	+	0	Name=XP_029051285.1;ID=cds-XP_029051285.1;Dbxref=GeneID:114879956%2CGenbank:XP_029051285.1;Parent=rna-XM_029195452.1
NW_021683662.1	Gnomon	CDS	550583	550724	.	+	0	Name=XP_029051285.1;ID=cds-XP_029051285.1;Dbxref=GeneID:114879956%2CGenbank:XP_029051285.1;Parent=rna-XM_029195452.1
NW_021683662.1	Gnomon	CDS	558124	558788	.	+	0	Name=XP_029051285.1;ID=cds-XP_029051285.1;Dbxref=GeneID:114879956%2CGenbank:XP_029051285.1;Parent=rna-XM_029195452.1
NW_021683662.1	Gnomon	CDS	559490	559884	.	+	0	Name=XP_029051285.1;ID=cds-XP_029051285.1;Dbxref=GeneID:114879956%2CGenbank:XP_029051285.1;Parent=rna-XM_029195452.1
NW_021683662.1	Gnomon	CDS	559973	560355	.	+	0	Name=XP_029051285.1;ID=cds-XP_029051285.1;Dbxref=GeneID:114879956%2CGenbank:XP_029051285.1;Parent=rna-XM_029195452.1
NW_021683662.1	Gnomon	CDS	560472	560784	.	+	0	Name=XP_029051285.1;ID=cds-XP_029051285.1;Dbxref=GeneID:114879956%2CGenbank:XP_029051285.1;Parent=rna-XM_029195452.1
NW_021683662.1	Gnomon	CDS	561085	561262	.	+	0	Name=XP_029051285.1;ID=cds-XP_029051285.1;Dbxref=GeneID:114879956%2CGenbank:XP_029051285.1;Parent=rna-XM_029195452.1
NW_021683662.1	Gnomon	CDS	561618	561947	.	+	0	Name=XP_029051285.1;ID=cds-XP_029051285.1;Dbxref=GeneID:114879956%2CGenbank:XP_029051285.1;Parent=rna-XM_029195452.1
NW_021683662.1	Gnomon	CDS	562144	562416	.	+	0	Name=XP_029051285.1;ID=cds-XP_029051285.1;Dbxref=GeneID:114879956%2CGenbank:XP_029051285.1;Parent=rna-XM_029195452.1
NW_021683662.1	Gnomon	CDS	562627	562790	.	+	0	Name=XP_029051285.1;ID=cds-XP_029051285.1;Dbxref=GeneID:114879956%2CGenbank:XP_029051285.1;Parent=rna-XM_029195452.1
NW_021683662.1	Gnomon	CDS	563001	563050	.	+	0	Name=XP_029051285.1;ID=cds-XP_029051285.1;Dbxref=GeneID:114879956%2CGenbank:XP_029051285.1;Parent=rna-XM_029195452.1
NW_021683662.1	Gnomon	exon	479359	479519	.	-	.	ID=exon-XM_029194637.1-8;Dbxref=GeneID:114879590%2CGenbank:XM_029194637.1;Parent=rna-XM_029194637.1
NW_021683662.1	Gnomon	exon	479010	479292	.	-	.	ID=exon-XM_029194637.1-9;Dbxref=GeneID:114879590%2CGenbank:XM_029194637.1;Parent=rna-XM_029194637.1
NW_021683662.1	Gnomon	exon	479886	480110	.	-	.	ID=exon-XM_029194637.1-6;Dbxref=GeneID:114879590%2CGenbank:XM_029194637.1;Parent=rna-XM_029194637.1
NW_021683662.1	Gnomon	exon	479599	479811	.	-	.	ID=exon-XM_029194637.1-7;Dbxref=GeneID:114879590%2CGenbank:XM_029194637.1;Parent=rna-XM_029194637.1
NW_021683662.1	Gnomon	exon	484446	484610	.	-	.	ID=exon-XM_029194637.1-4;Dbxref=GeneID:114879590%2CGenbank:XM_029194637.1;Parent=rna-XM_029194637.1
NW_021683662.1	Gnomon	exon	480189	480347	.	-	.	ID=exon-XM_029194637.1-5;Dbxref=GeneID:114879590%2CGenbank:XM_029194637.1;Parent=rna-XM_029194637.1
NW_021683662.1	Gnomon	exon	485196	485276	.	-	.	ID=exon-XM_029194637.1-2;Dbxref=GeneID:114879590%2CGenbank:XM_029194637.1;Parent=rna-XM_029194637.1
NW_021683662.1	Gnomon	exon	484697	485112	.	-	.	ID=exon-XM_029194637.1-3;Dbxref=GeneID:114879590%2CGenbank:XM_029194637.1;Parent=rna-XM_029194637.1
NW_021683662.1	Gnomon	exon	485356	485702	.	-	.	ID=exon-XM_029194637.1-1;Dbxref=GeneID:114879590%2CGenbank:XM_029194637.1;Parent=rna-XM_029194637.1
NW_021683662.1	Gnomon	gene	320938	325368	.	+	.	Name=LOC114880072;ID=gene-LOC114880072;Dbxref=GeneID:114880072
NW_021683662.1	Gnomon	gene	1757070	1781085	.	+	.	Name=LOC114880060;ID=gene-LOC114880060;Dbxref=GeneID:114880060
NW_021683662.1	Gnomon	gene	1614753	1615976	.	+	.	Name=LOC114880067;ID=gene-LOC114880067;Dbxref=GeneID:114880067
NW_021683662.1	Gnomon	gene	1749776	1800075	.	-	.	Name=LOC114880039;ID=gene-LOC114880039;Dbxref=GeneID:114880039
NW_021683662.1	Gnomon	gene	1637463	1748324	.	+	.	Name=LOC114880023;ID=gene-LOC114880023;Dbxref=GeneID:114880023
NW_021683662.1	Gnomon	gene	502819	504246	.	+	.	Name=LOC114880014;ID=gene-LOC114880014;Dbxref=GeneID:114880014
NW_021683662.1	Gnomon	gene	1194766	1199035	.	-	.	Name=LOC114879399;ID=gene-LOC114879399;Dbxref=GeneID:114879399
NW_021683662.1	Gnomon	gene	1191478	1193267	.	+	.	Name=LOC114879386;ID=gene-LOC114879386;Dbxref=GeneID:114879386
NW_021683662.1	Gnomon	gene	1206900	1216897	.	-	.	Name=LOC114879391;ID=gene-LOC114879391;Dbxref=GeneID:114879391
NW_021683662.1	Gnomon	exon	698008	698040	.	-	.	ID=exon-XM_029194857.1-1;Dbxref=GeneID:114879680%2CGenbank:XM_029194857.1;Parent=rna-XM_029194857.1
NW_021683662.1	Gnomon	exon	697198	697592	.	-	.	ID=exon-XM_029194857.1-2;Dbxref=GeneID:114879680%2CGenbank:XM_029194857.1;Parent=rna-XM_029194857.1
NW_021683662.1	Gnomon	mRNA	457243	459646	.	+	.	Name=XM_029194523.1;ID=rna-XM_029194523.1;Dbxref=GeneID:114879528%2CGenbank:XM_029194523.1;Parent=gene-LOC114879528
NW_021683662.1	Gnomon	CDS	1896240	1896584	.	-	0	Name=XP_029050261.1;ID=cds-XP_029050261.1;Dbxref=GeneID:114879479%2CGenbank:XP_029050261.1;Parent=rna-XM_029194428.1
NW_021683662.1	Gnomon	CDS	1895532	1896185	.	-	0	Name=XP_029050261.1;ID=cds-XP_029050261.1;Dbxref=GeneID:114879479%2CGenbank:XP_029050261.1;Parent=rna-XM_029194428.1
NW_021683662.1	Gnomon	mRNA	1894645	1897369	.	-	.	Name=XM_029194428.1;ID=rna-XM_029194428.1;Dbxref=GeneID:114879479%2CGenbank:XM_029194428.1;Parent=gene-LOC114879479
NW_021683662.1	Gnomon	CDS	1371140	1371302	.	+	0	Name=XP_029050902.1;ID=cds-XP_029050902.1;Dbxref=GeneID:114879789%2CGenbank:XP_029050902.1;Parent=rna-XM_029195069.1
NW_021683662.1	Gnomon	CDS	1373506	1373693	.	+	0	Name=XP_029050902.1;ID=cds-XP_029050902.1;Dbxref=GeneID:114879789%2CGenbank:XP_029050902.1;Parent=rna-XM_029195069.1
NW_021683662.1	Gnomon	CDS	1373904	1374188	.	+	0	Name=XP_029050902.1;ID=cds-XP_029050902.1;Dbxref=GeneID:114879789%2CGenbank:XP_029050902.1;Parent=rna-XM_029195069.1
NW_021683662.1	Gnomon	CDS	1374497	1374736	.	+	0	Name=XP_029050902.1;ID=cds-XP_029050902.1;Dbxref=GeneID:114879789%2CGenbank:XP_029050902.1;Parent=rna-XM_029195069.1
NW_021683662.1	Gnomon	CDS	1374843	1375028	.	+	0	Name=XP_029050902.1;ID=cds-XP_029050902.1;Dbxref=GeneID:114879789%2CGenbank:XP_029050902.1;Parent=rna-XM_029195069.1
NW_021683662.1	Gnomon	CDS	1375463	1375667	.	+	0	Name=XP_029050902.1;ID=cds-XP_029050902.1;Dbxref=GeneID:114879789%2CGenbank:XP_029050902.1;Parent=rna-XM_029195069.1
NW_021683662.1	Gnomon	CDS	1375992	1376325	.	+	0	Name=XP_029050902.1;ID=cds-XP_029050902.1;Dbxref=GeneID:114879789%2CGenbank:XP_029050902.1;Parent=rna-XM_029195069.1
NW_021683662.1	Gnomon	CDS	1376616	1376748	.	+	0	Name=XP_029050902.1;ID=cds-XP_029050902.1;Dbxref=GeneID:114879789%2CGenbank:XP_029050902.1;Parent=rna-XM_029195069.1
NW_021683662.1	Gnomon	gene	485792	491246	.	-	.	Name=LOC114879595;ID=gene-LOC114879595;Dbxref=GeneID:114879595
NW_021683662.1	Gnomon	mRNA	1637463	1748324	.	+	.	Name=XM_029195590.1;ID=rna-XM_029195590.1;Dbxref=GeneID:114880023%2CGenbank:XM_029195590.1;Parent=gene-LOC114880023
NW_021683662.1	Gnomon	gene	930606	970662	.	-	.	Name=LOC114879585;ID=gene-LOC114879585;Dbxref=GeneID:114879585
NW_021683662.1	Gnomon	gene	474398	485702	.	-	.	Name=LOC114879590;ID=gene-LOC114879590;Dbxref=GeneID:114879590
NW_021683662.1	Gnomon	gene	824846	1176419	.	+	.	Name=LOC114879544;ID=gene-LOC114879544;Dbxref=GeneID:114879544
NW_021683662.1	Gnomon	gene	384073	386272	.	+	.	Name=LOC114879537;ID=gene-LOC114879537;Dbxref=GeneID:114879537
NW_021683662.1	Gnomon	gene	457243	459646	.	+	.	Name=LOC114879528;ID=gene-LOC114879528;Dbxref=GeneID:114879528
NW_021683662.1	Gnomon	gene	463737	465995	.	+	.	Name=LOC114879519;ID=gene-LOC114879519;Dbxref=GeneID:114879519
NW_021683662.1	Gnomon	gene	453302	455767	.	+	.	Name=LOC114879512;ID=gene-LOC114879512;Dbxref=GeneID:114879512
NW_021683662.1	Gnomon	exon	622337	623483	.	+	.	ID=exon-XM_029194707.1-11;Dbxref=GeneID:114879616%2CGenbank:XM_029194707.1;Parent=rna-XM_029194707.1
NW_021683662.1	Gnomon	exon	622035	622270	.	+	.	ID=exon-XM_029194707.1-10;Dbxref=GeneID:114879616%2CGenbank:XM_029194707.1;Parent=rna-XM_029194707.1
NW_021683662.1	Gnomon	gene	425740	427958	.	+	.	Name=LOC114879495;ID=gene-LOC114879495;Dbxref=GeneID:114879495
NW_021683662.1	Gnomon	gene	325722	473721	.	-	.	Name=LOC114879487;ID=gene-LOC114879487;Dbxref=GeneID:114879487
NW_021683662.1	Gnomon	gene	1861273	1866817	.	+	.	Name=LOC114879472;ID=gene-LOC114879472;Dbxref=GeneID:114879472
NW_021683662.1	Gnomon	gene	1894645	1897369	.	-	.	Name=LOC114879479;ID=gene-LOC114879479;Dbxref=GeneID:114879479
NW_021683662.1	Gnomon	gene	1874055	1894625	.	+	.	Name=LOC114879464;ID=gene-LOC114879464;Dbxref=GeneID:114879464
NW_021683662.1	Gnomon	gene	1199145	1200239	.	-	.	Name=LOC114879456;ID=gene-LOC114879456;Dbxref=GeneID:114879456
NW_021683662.1	Gnomon	gene	1212060	1215001	.	+	.	Name=LOC114879450;ID=gene-LOC114879450;Dbxref=GeneID:114879450
NW_021683662.1	Gnomon	exon	364750	364869	.	-	.	ID=exon-XM_029194449.1-3;Dbxref=GeneID:114879487%2CGenbank:XM_029194449.1;Parent=rna-XM_029194449.1
NW_021683662.1	Gnomon	exon	359555	359690	.	-	.	ID=exon-XM_029194449.1-4;Dbxref=GeneID:114879487%2CGenbank:XM_029194449.1;Parent=rna-XM_029194449.1
NW_021683662.1	Gnomon	exon	473427	473721	.	-	.	ID=exon-XM_029194449.1-1;Dbxref=GeneID:114879487%2CGenbank:XM_029194449.1;Parent=rna-XM_029194449.1
NW_021683662.1	Gnomon	exon	469981	470587	.	-	.	ID=exon-XM_029194449.1-2;Dbxref=GeneID:114879487%2CGenbank:XM_029194449.1;Parent=rna-XM_029194449.1
NW_021683662.1	Gnomon	exon	330342	330534	.	-	.	ID=exon-XM_029194449.1-7;Dbxref=GeneID:114879487%2CGenbank:XM_029194449.1;Parent=rna-XM_029194449.1
NW_021683662.1	Gnomon	exon	330028	330147	.	-	.	ID=exon-XM_029194449.1-8;Dbxref=GeneID:114879487%2CGenbank:XM_029194449.1;Parent=rna-XM_029194449.1
NW_021683662.1	Gnomon	exon	345415	346340	.	-	.	ID=exon-XM_029194449.1-5;Dbxref=GeneID:114879487%2CGenbank:XM_029194449.1;Parent=rna-XM_029194449.1
NW_021683662.1	Gnomon	exon	343095	344733	.	-	.	ID=exon-XM_029194449.1-6;Dbxref=GeneID:114879487%2CGenbank:XM_029194449.1;Parent=rna-XM_029194449.1
NW_021683662.1	Gnomon	exon	325722	329929	.	-	.	ID=exon-XM_029194449.1-9;Dbxref=GeneID:114879487%2CGenbank:XM_029194449.1;Parent=rna-XM_029194449.1
NW_021683662.1	Gnomon	gene	1200867	1203254	.	+	.	Name=LOC114879431;ID=gene-LOC114879431;Dbxref=GeneID:114879431
NW_021683662.1	Gnomon	gene	1203248	1206800	.	-	.	Name=LOC114879424;ID=gene-LOC114879424;Dbxref=GeneID:114879424
NW_021683662.1	Gnomon	exon	1429605	1429794	.	-	.	ID=exon-XM_029195016.1-1;Dbxref=GeneID:114879736%2CGenbank:XM_029195016.1;Parent=rna-XM_029195016.1
NW_021683662.1	Gnomon	exon	1336312	1336522	.	-	.	ID=exon-XM_029195016.1-4;Dbxref=GeneID:114879736%2CGenbank:XM_029195016.1;Parent=rna-XM_029195016.1
NW_021683662.1	Gnomon	exon	1335648	1335761	.	-	.	ID=exon-XM_029195016.1-5;Dbxref=GeneID:114879736%2CGenbank:XM_029195016.1;Parent=rna-XM_029195016.1
NW_021683662.1	Gnomon	exon	1423526	1423793	.	-	.	ID=exon-XM_029195016.1-2;Dbxref=GeneID:114879736%2CGenbank:XM_029195016.1;Parent=rna-XM_029195016.1
NW_021683662.1	Gnomon	exon	1336851	1337006	.	-	.	ID=exon-XM_029195016.1-3;Dbxref=GeneID:114879736%2CGenbank:XM_029195016.1;Parent=rna-XM_029195016.1
NW_021683662.1	Gnomon	exon	1327508	1327757	.	-	.	ID=exon-XM_029195016.1-8;Dbxref=GeneID:114879736%2CGenbank:XM_029195016.1;Parent=rna-XM_029195016.1
NW_021683662.1	Gnomon	exon	1326524	1326781	.	-	.	ID=exon-XM_029195016.1-9;Dbxref=GeneID:114879736%2CGenbank:XM_029195016.1;Parent=rna-XM_029195016.1
NW_021683662.1	Gnomon	exon	1333965	1334117	.	-	.	ID=exon-XM_029195016.1-6;Dbxref=GeneID:114879736%2CGenbank:XM_029195016.1;Parent=rna-XM_029195016.1
NW_021683662.1	Gnomon	exon	1330384	1330437	.	-	.	ID=exon-XM_029195016.1-7;Dbxref=GeneID:114879736%2CGenbank:XM_029195016.1;Parent=rna-XM_029195016.1
NW_021683662.1	Gnomon	mRNA	1321836	1429794	.	-	.	Name=XM_029195016.1;ID=rna-XM_029195016.1;Dbxref=GeneID:114879736%2CGenbank:XM_029195016.1;Parent=gene-LOC114879736
NW_021683662.1	Gnomon	exon	1167130	1167254	.	+	.	ID=exon-XM_029194544.1-10;Dbxref=GeneID:114879544%2CGenbank:XM_029194544.1;Parent=rna-XM_029194544.1
NW_021683662.1	Gnomon	mRNA	595085	609688	.	-	.	Name=XM_029194760.1;ID=rna-XM_029194760.1;Dbxref=GeneID:114879647%2CGenbank:XM_029194760.1;Parent=gene-LOC114879647
NW_021683662.1	Gnomon	gene	1355316	1360623	.	+	.	Name=LOC114879793;ID=gene-LOC114879793;Dbxref=GeneID:114879793
NW_021683662.1	Gnomon	mRNA	508601	521130	.	+	.	Name=XM_029195505.1;ID=rna-XM_029195505.1;Dbxref=GeneID:114879993%2CGenbank:XM_029195505.1;Parent=gene-LOC114879993
NW_021683662.1	Gnomon	gene	1371140	1377227	.	+	.	Name=LOC114879789;ID=gene-LOC114879789;Dbxref=GeneID:114879789
NW_021683662.1	Gnomon	gene	1321836	1464817	.	-	.	Name=LOC114879736;ID=gene-LOC114879736;Dbxref=GeneID:114879736
NW_021683662.1	Gnomon	gene	1180955	1190230	.	+	.	Name=LOC114879733;ID=gene-LOC114879733;Dbxref=GeneID:114879733
NW_021683662.1	Gnomon	gene	209732	316212	.	+	.	Name=LOC114879713;ID=gene-LOC114879713;Dbxref=GeneID:114879713
NW_021683662.1	Gnomon	gene	314625	317515	.	-	.	Name=LOC114879705;ID=gene-LOC114879705;Dbxref=GeneID:114879705
NW_021683662.1	Gnomon	CDS	545386	546473	.	+	0	Name=XP_029051242.1;ID=cds-XP_029051242.1;Dbxref=GeneID:114879956%2CGenbank:XP_029051242.1;Parent=rna-XM_029195409.1
NW_021683662.1	Gnomon	CDS	550583	550724	.	+	0	Name=XP_029051242.1;ID=cds-XP_029051242.1;Dbxref=GeneID:114879956%2CGenbank:XP_029051242.1;Parent=rna-XM_029195409.1
NW_021683662.1	Gnomon	CDS	558124	558788	.	+	0	Name=XP_029051242.1;ID=cds-XP_029051242.1;Dbxref=GeneID:114879956%2CGenbank:XP_029051242.1;Parent=rna-XM_029195409.1
NW_021683662.1	Gnomon	CDS	559490	559884	.	+	0	Name=XP_029051242.1;ID=cds-XP_029051242.1;Dbxref=GeneID:114879956%2CGenbank:XP_029051242.1;Parent=rna-XM_029195409.1
NW_021683662.1	Gnomon	CDS	559973	560355	.	+	0	Name=XP_029051242.1;ID=cds-XP_029051242.1;Dbxref=GeneID:114879956%2CGenbank:XP_029051242.1;Parent=rna-XM_029195409.1
NW_021683662.1	Gnomon	CDS	560472	560784	.	+	0	Name=XP_029051242.1;ID=cds-XP_029051242.1;Dbxref=GeneID:114879956%2CGenbank:XP_029051242.1;Parent=rna-XM_029195409.1
NW_021683662.1	Gnomon	CDS	561085	561262	.	+	0	Name=XP_029051242.1;ID=cds-XP_029051242.1;Dbxref=GeneID:114879956%2CGenbank:XP_029051242.1;Parent=rna-XM_029195409.1
NW_021683662.1	Gnomon	CDS	561618	561947	.	+	0	Name=XP_029051242.1;ID=cds-XP_029051242.1;Dbxref=GeneID:114879956%2CGenbank:XP_029051242.1;Parent=rna-XM_029195409.1
NW_021683662.1	Gnomon	CDS	562144	562416	.	+	0	Name=XP_029051242.1;ID=cds-XP_029051242.1;Dbxref=GeneID:114879956%2CGenbank:XP_029051242.1;Parent=rna-XM_029195409.1
NW_021683662.1	Gnomon	CDS	562627	562790	.	+	0	Name=XP_029051242.1;ID=cds-XP_029051242.1;Dbxref=GeneID:114879956%2CGenbank:XP_029051242.1;Parent=rna-XM_029195409.1
NW_021683662.1	Gnomon	CDS	563001	563050	.	+	0	Name=XP_029051242.1;ID=cds-XP_029051242.1;Dbxref=GeneID:114879956%2CGenbank:XP_029051242.1;Parent=rna-XM_029195409.1
NW_021683662.1	Gnomon	CDS	745586	745600	.	+	0	Name=XP_029051002.1;ID=cds-XP_029051002.1;Dbxref=GeneID:114879837%2CGenbank:XP_029051002.1;Parent=rna-XM_029195169.1
NW_021683662.1	Gnomon	CDS	747947	751054	.	+	0	Name=XP_029051002.1;ID=cds-XP_029051002.1;Dbxref=GeneID:114879837%2CGenbank:XP_029051002.1;Parent=rna-XM_029195169.1
NW_021683662.1	Gnomon	exon	1180955	1181416	.	+	.	ID=exon-XM_029194958.1-1;Dbxref=GeneID:114879733%2CGenbank:XM_029194958.1;Parent=rna-XM_029194958.1
NW_021683662.1	Gnomon	exon	1181501	1182499	.	+	.	ID=exon-XM_029194958.1-2;Dbxref=GeneID:114879733%2CGenbank:XM_029194958.1;Parent=rna-XM_029194958.1
NW_021683662.1	Gnomon	exon	1182568	1182925	.	+	.	ID=exon-XM_029194958.1-3;Dbxref=GeneID:114879733%2CGenbank:XM_029194958.1;Parent=rna-XM_029194958.1
NW_021683662.1	Gnomon	exon	1183000	1183387	.	+	.	ID=exon-XM_029194958.1-4;Dbxref=GeneID:114879733%2CGenbank:XM_029194958.1;Parent=rna-XM_029194958.1
NW_021683662.1	Gnomon	exon	1186502	1187287	.	+	.	ID=exon-XM_029194958.1-5;Dbxref=GeneID:114879733%2CGenbank:XM_029194958.1;Parent=rna-XM_029194958.1
NW_021683662.1	Gnomon	exon	1187456	1187883	.	+	.	ID=exon-XM_029194958.1-6;Dbxref=GeneID:114879733%2CGenbank:XM_029194958.1;Parent=rna-XM_029194958.1
NW_021683662.1	Gnomon	exon	1188168	1188415	.	+	.	ID=exon-XM_029194958.1-7;Dbxref=GeneID:114879733%2CGenbank:XM_029194958.1;Parent=rna-XM_029194958.1
NW_021683662.1	Gnomon	exon	1188903	1189152	.	+	.	ID=exon-XM_029194958.1-8;Dbxref=GeneID:114879733%2CGenbank:XM_029194958.1;Parent=rna-XM_029194958.1
NW_021683662.1	Gnomon	exon	1189240	1189358	.	+	.	ID=exon-XM_029194958.1-9;Dbxref=GeneID:114879733%2CGenbank:XM_029194958.1;Parent=rna-XM_029194958.1
NW_021683662.1	Gnomon	exon	652748	653156	.	+	.	ID=exon-XM_029195241.1-6;Dbxref=GeneID:114879878%2CGenbank:XM_029195241.1;Parent=rna-XM_029195241.1
NW_021683662.1	Gnomon	exon	651943	652413	.	+	.	ID=exon-XM_029195241.1-4;Dbxref=GeneID:114879878%2CGenbank:XM_029195241.1;Parent=rna-XM_029195241.1
NW_021683662.1	Gnomon	exon	652502	652687	.	+	.	ID=exon-XM_029195241.1-5;Dbxref=GeneID:114879878%2CGenbank:XM_029195241.1;Parent=rna-XM_029195241.1
NW_021683662.1	Gnomon	exon	651211	651507	.	+	.	ID=exon-XM_029195241.1-2;Dbxref=GeneID:114879878%2CGenbank:XM_029195241.1;Parent=rna-XM_029195241.1
NW_021683662.1	Gnomon	exon	651604	651715	.	+	.	ID=exon-XM_029195241.1-3;Dbxref=GeneID:114879878%2CGenbank:XM_029195241.1;Parent=rna-XM_029195241.1
NW_021683662.1	Gnomon	exon	650180	650783	.	+	.	ID=exon-XM_029195241.1-1;Dbxref=GeneID:114879878%2CGenbank:XM_029195241.1;Parent=rna-XM_029195241.1
NW_021683662.1	Gnomon	gene	1844086	1846355	.	+	.	Name=LOC114879698;ID=gene-LOC114879698;Dbxref=GeneID:114879698
NW_021683662.1	Gnomon	gene	1548345	1581552	.	+	.	Name=LOC114879691;ID=gene-LOC114879691;Dbxref=GeneID:114879691
NW_021683662.1	Gnomon	gene	1197466	1198508	.	+	.	Name=LOC114879683;ID=gene-LOC114879683;Dbxref=GeneID:114879683
NW_021683662.1	Gnomon	gene	697198	698040	.	-	.	Name=LOC114879680;ID=gene-LOC114879680;Dbxref=GeneID:114879680
NW_021683662.1	Gnomon	gene	1259103	1301627	.	+	.	Name=LOC114879675;ID=gene-LOC114879675;Dbxref=GeneID:114879675
NW_021683662.1	Gnomon	gene	1592130	1596484	.	-	.	Name=LOC114879664;ID=gene-LOC114879664;Dbxref=GeneID:114879664
NW_021683662.1	Gnomon	gene	1589893	1591755	.	-	.	Name=LOC114879669;ID=gene-LOC114879669;Dbxref=GeneID:114879669
NW_021683662.1	Gnomon	gene	1304430	1306970	.	+	.	Name=LOC114879652;ID=gene-LOC114879652;Dbxref=GeneID:114879652
NW_021683662.1	Gnomon	gene	30427	206997	.	+	.	Name=LOC114879656;ID=gene-LOC114879656;Dbxref=GeneID:114879656
NW_021683662.1	Gnomon	gene	595085	609688	.	-	.	Name=LOC114879647;ID=gene-LOC114879647;Dbxref=GeneID:114879647
NW_021683662.1	Gnomon	CDS	426706	427130	.	+	0	Name=XP_029050319.1;ID=cds-XP_029050319.1;Dbxref=GeneID:114879495%2CGenbank:XP_029050319.1;Parent=rna-XM_029194486.1
NW_021683662.1	Gnomon	CDS	427230	427827	.	+	0	Name=XP_029050319.1;ID=cds-XP_029050319.1;Dbxref=GeneID:114879495%2CGenbank:XP_029050319.1;Parent=rna-XM_029194486.1
NW_021683662.1	Gnomon	gene	624021	625101	.	+	.	Name=LOC114879639;ID=gene-LOC114879639;Dbxref=GeneID:114879639
NW_021683662.1	Gnomon	gene	617586	623483	.	+	.	Name=LOC114879616;ID=gene-LOC114879616;Dbxref=GeneID:114879616
NW_021683662.1	Gnomon	CDS	619141	619248	.	+	0	Name=XP_029050559.1;ID=cds-XP_029050559.1;Dbxref=GeneID:114879616%2CGenbank:XP_029050559.1;Parent=rna-XM_029194726.1
NW_021683662.1	Gnomon	CDS	619335	619515	.	+	0	Name=XP_029050559.1;ID=cds-XP_029050559.1;Dbxref=GeneID:114879616%2CGenbank:XP_029050559.1;Parent=rna-XM_029194726.1
NW_021683662.1	Gnomon	CDS	619729	620097	.	+	0	Name=XP_029050559.1;ID=cds-XP_029050559.1;Dbxref=GeneID:114879616%2CGenbank:XP_029050559.1;Parent=rna-XM_029194726.1
NW_021683662.1	Gnomon	CDS	620188	620498	.	+	0	Name=XP_029050559.1;ID=cds-XP_029050559.1;Dbxref=GeneID:114879616%2CGenbank:XP_029050559.1;Parent=rna-XM_029194726.1
NW_021683662.1	Gnomon	CDS	620559	621059	.	+	0	Name=XP_029050559.1;ID=cds-XP_029050559.1;Dbxref=GeneID:114879616%2CGenbank:XP_029050559.1;Parent=rna-XM_029194726.1
NW_021683662.1	Gnomon	CDS	621117	621317	.	+	0	Name=XP_029050559.1;ID=cds-XP_029050559.1;Dbxref=GeneID:114879616%2CGenbank:XP_029050559.1;Parent=rna-XM_029194726.1
NW_021683662.1	Gnomon	CDS	621392	621669	.	+	0	Name=XP_029050559.1;ID=cds-XP_029050559.1;Dbxref=GeneID:114879616%2CGenbank:XP_029050559.1;Parent=rna-XM_029194726.1
NW_021683662.1	Gnomon	CDS	621743	621959	.	+	0	Name=XP_029050559.1;ID=cds-XP_029050559.1;Dbxref=GeneID:114879616%2CGenbank:XP_029050559.1;Parent=rna-XM_029194726.1
NW_021683662.1	Gnomon	CDS	622035	622270	.	+	0	Name=XP_029050559.1;ID=cds-XP_029050559.1;Dbxref=GeneID:114879616%2CGenbank:XP_029050559.1;Parent=rna-XM_029194726.1
NW_021683662.1	Gnomon	CDS	622337	622457	.	+	0	Name=XP_029050559.1;ID=cds-XP_029050559.1;Dbxref=GeneID:114879616%2CGenbank:XP_029050559.1;Parent=rna-XM_029194726.1
NW_021683662.1	Gnomon	gene	626143	633025	.	-	.	Name=LOC114879607;ID=gene-LOC114879607;Dbxref=GeneID:114879607
NW_021683662.1	Gnomon	CDS	1762247	1762467	.	-	0	Name=XP_029051481.1;ID=cds-XP_029051481.1;Dbxref=GeneID:114880039%2CGenbank:XP_029051481.1;Parent=rna-XM_029195648.1
NW_021683662.1	Gnomon	CDS	1755518	1755698	.	-	0	Name=XP_029051481.1;ID=cds-XP_029051481.1;Dbxref=GeneID:114880039%2CGenbank:XP_029051481.1;Parent=rna-XM_029195648.1
NW_021683662.1	Gnomon	CDS	1752622	1752756	.	-	0	Name=XP_029051481.1;ID=cds-XP_029051481.1;Dbxref=GeneID:114880039%2CGenbank:XP_029051481.1;Parent=rna-XM_029195648.1
NW_021683662.1	Gnomon	CDS	1752383	1752534	.	-	0	Name=XP_029051481.1;ID=cds-XP_029051481.1;Dbxref=GeneID:114880039%2CGenbank:XP_029051481.1;Parent=rna-XM_029195648.1
NW_021683662.1	Gnomon	CDS	1751795	1752164	.	-	0	Name=XP_029051481.1;ID=cds-XP_029051481.1;Dbxref=GeneID:114880039%2CGenbank:XP_029051481.1;Parent=rna-XM_029195648.1
NW_021683662.1	Gnomon	CDS	1751053	1751242	.	-	0	Name=XP_029051481.1;ID=cds-XP_029051481.1;Dbxref=GeneID:114880039%2CGenbank:XP_029051481.1;Parent=rna-XM_029195648.1
NW_021683662.1	Gnomon	CDS	1750193	1750353	.	-	0	Name=XP_029051481.1;ID=cds-XP_029051481.1;Dbxref=GeneID:114880039%2CGenbank:XP_029051481.1;Parent=rna-XM_029195648.1
NW_021683662.1	Gnomon	CDS	1051003	1051180	.	+	0	Name=XP_029050413.1;ID=cds-XP_029050413.1;Dbxref=GeneID:114879544%2CGenbank:XP_029050413.1;Parent=rna-XM_029194580.1
NW_021683662.1	Gnomon	CDS	1096319	1096406	.	+	0	Name=XP_029050413.1;ID=cds-XP_029050413.1;Dbxref=GeneID:114879544%2CGenbank:XP_029050413.1;Parent=rna-XM_029194580.1
NW_021683662.1	Gnomon	CDS	1131108	1131183	.	+	0	Name=XP_029050413.1;ID=cds-XP_029050413.1;Dbxref=GeneID:114879544%2CGenbank:XP_029050413.1;Parent=rna-XM_029194580.1
NW_021683662.1	Gnomon	CDS	1134993	1135095	.	+	0	Name=XP_029050413.1;ID=cds-XP_029050413.1;Dbxref=GeneID:114879544%2CGenbank:XP_029050413.1;Parent=rna-XM_029194580.1
NW_021683662.1	Gnomon	CDS	1157129	1157309	.	+	0	Name=XP_029050413.1;ID=cds-XP_029050413.1;Dbxref=GeneID:114879544%2CGenbank:XP_029050413.1;Parent=rna-XM_029194580.1
NW_021683662.1	Gnomon	CDS	1159935	1160064	.	+	0	Name=XP_029050413.1;ID=cds-XP_029050413.1;Dbxref=GeneID:114879544%2CGenbank:XP_029050413.1;Parent=rna-XM_029194580.1
NW_021683662.1	Gnomon	CDS	1161362	1161603	.	+	0	Name=XP_029050413.1;ID=cds-XP_029050413.1;Dbxref=GeneID:114879544%2CGenbank:XP_029050413.1;Parent=rna-XM_029194580.1
NW_021683662.1	Gnomon	CDS	1164216	1164396	.	+	0	Name=XP_029050413.1;ID=cds-XP_029050413.1;Dbxref=GeneID:114879544%2CGenbank:XP_029050413.1;Parent=rna-XM_029194580.1
NW_021683662.1	Gnomon	CDS	1167130	1167171	.	+	0	Name=XP_029050413.1;ID=cds-XP_029050413.1;Dbxref=GeneID:114879544%2CGenbank:XP_029050413.1;Parent=rna-XM_029194580.1
NW_021683662.1	Gnomon	mRNA	708498	725771	.	+	.	Name=XM_029195194.1;ID=rna-XM_029195194.1;Dbxref=GeneID:114879851%2CGenbank:XM_029195194.1;Parent=gene-LOC114879851
NW_021683662.1	Gnomon	exon	1175501	1176419	.	+	.	ID=exon-XM_029194561.1-10;Dbxref=GeneID:114879544%2CGenbank:XM_029194561.1;Parent=rna-XM_029194561.1
NW_021683662.1	Gnomon	CDS	1637597	1637807	.	+	0	Name=XP_029051441.1;ID=cds-XP_029051441.1;Dbxref=GeneID:114880023%2CGenbank:XP_029051441.1;Parent=rna-XM_029195608.1
NW_021683662.1	Gnomon	CDS	1665986	1666232	.	+	0	Name=XP_029051441.1;ID=cds-XP_029051441.1;Dbxref=GeneID:114880023%2CGenbank:XP_029051441.1;Parent=rna-XM_029195608.1
NW_021683662.1	Gnomon	CDS	1709976	1710055	.	+	0	Name=XP_029051441.1;ID=cds-XP_029051441.1;Dbxref=GeneID:114880023%2CGenbank:XP_029051441.1;Parent=rna-XM_029195608.1
NW_021683662.1	Gnomon	CDS	1711383	1711482	.	+	0	Name=XP_029051441.1;ID=cds-XP_029051441.1;Dbxref=GeneID:114880023%2CGenbank:XP_029051441.1;Parent=rna-XM_029195608.1
NW_021683662.1	Gnomon	CDS	1712433	1712631	.	+	0	Name=XP_029051441.1;ID=cds-XP_029051441.1;Dbxref=GeneID:114880023%2CGenbank:XP_029051441.1;Parent=rna-XM_029195608.1
NW_021683662.1	Gnomon	CDS	1718443	1718517	.	+	0	Name=XP_029051441.1;ID=cds-XP_029051441.1;Dbxref=GeneID:114880023%2CGenbank:XP_029051441.1;Parent=rna-XM_029195608.1
NW_021683662.1	Gnomon	CDS	1720350	1720433	.	+	0	Name=XP_029051441.1;ID=cds-XP_029051441.1;Dbxref=GeneID:114880023%2CGenbank:XP_029051441.1;Parent=rna-XM_029195608.1
NW_021683662.1	Gnomon	CDS	1720513	1720607	.	+	0	Name=XP_029051441.1;ID=cds-XP_029051441.1;Dbxref=GeneID:114880023%2CGenbank:XP_029051441.1;Parent=rna-XM_029195608.1
NW_021683662.1	Gnomon	CDS	1725959	1726142	.	+	0	Name=XP_029051441.1;ID=cds-XP_029051441.1;Dbxref=GeneID:114880023%2CGenbank:XP_029051441.1;Parent=rna-XM_029195608.1
NW_021683662.1	Gnomon	CDS	1727563	1727727	.	+	0	Name=XP_029051441.1;ID=cds-XP_029051441.1;Dbxref=GeneID:114880023%2CGenbank:XP_029051441.1;Parent=rna-XM_029195608.1
NW_021683662.1	Gnomon	CDS	1727866	1728086	.	+	0	Name=XP_029051441.1;ID=cds-XP_029051441.1;Dbxref=GeneID:114880023%2CGenbank:XP_029051441.1;Parent=rna-XM_029195608.1
NW_021683662.1	Gnomon	CDS	1728671	1728868	.	+	0	Name=XP_029051441.1;ID=cds-XP_029051441.1;Dbxref=GeneID:114880023%2CGenbank:XP_029051441.1;Parent=rna-XM_029195608.1
NW_021683662.1	Gnomon	CDS	1728942	1729168	.	+	0	Name=XP_029051441.1;ID=cds-XP_029051441.1;Dbxref=GeneID:114880023%2CGenbank:XP_029051441.1;Parent=rna-XM_029195608.1
NW_021683662.1	Gnomon	CDS	1729498	1729785	.	+	0	Name=XP_029051441.1;ID=cds-XP_029051441.1;Dbxref=GeneID:114880023%2CGenbank:XP_029051441.1;Parent=rna-XM_029195608.1
NW_021683662.1	Gnomon	CDS	1731612	1731773	.	+	0	Name=XP_029051441.1;ID=cds-XP_029051441.1;Dbxref=GeneID:114880023%2CGenbank:XP_029051441.1;Parent=rna-XM_029195608.1
NW_021683662.1	Gnomon	CDS	1731860	1732013	.	+	0	Name=XP_029051441.1;ID=cds-XP_029051441.1;Dbxref=GeneID:114880023%2CGenbank:XP_029051441.1;Parent=rna-XM_029195608.1
NW_021683662.1	Gnomon	CDS	1734418	1734426	.	+	0	Name=XP_029051441.1;ID=cds-XP_029051441.1;Dbxref=GeneID:114880023%2CGenbank:XP_029051441.1;Parent=rna-XM_029195608.1
NW_021683662.1	Gnomon	CDS	1735549	1735654	.	+	0	Name=XP_029051441.1;ID=cds-XP_029051441.1;Dbxref=GeneID:114880023%2CGenbank:XP_029051441.1;Parent=rna-XM_029195608.1
NW_021683662.1	Gnomon	CDS	1735732	1735859	.	+	0	Name=XP_029051441.1;ID=cds-XP_029051441.1;Dbxref=GeneID:114880023%2CGenbank:XP_029051441.1;Parent=rna-XM_029195608.1
NW_021683662.1	Gnomon	CDS	1736231	1736482	.	+	0	Name=XP_029051441.1;ID=cds-XP_029051441.1;Dbxref=GeneID:114880023%2CGenbank:XP_029051441.1;Parent=rna-XM_029195608.1
NW_021683662.1	Gnomon	CDS	1737085	1737196	.	+	0	Name=XP_029051441.1;ID=cds-XP_029051441.1;Dbxref=GeneID:114880023%2CGenbank:XP_029051441.1;Parent=rna-XM_029195608.1
NW_021683662.1	Gnomon	CDS	1737856	1738041	.	+	0	Name=XP_029051441.1;ID=cds-XP_029051441.1;Dbxref=GeneID:114880023%2CGenbank:XP_029051441.1;Parent=rna-XM_029195608.1
NW_021683662.1	Gnomon	CDS	1738634	1738765	.	+	0	Name=XP_029051441.1;ID=cds-XP_029051441.1;Dbxref=GeneID:114880023%2CGenbank:XP_029051441.1;Parent=rna-XM_029195608.1
NW_021683662.1	Gnomon	CDS	1740097	1740210	.	+	0	Name=XP_029051441.1;ID=cds-XP_029051441.1;Dbxref=GeneID:114880023%2CGenbank:XP_029051441.1;Parent=rna-XM_029195608.1
NW_021683662.1	Gnomon	CDS	1740720	1741607	.	+	0	Name=XP_029051441.1;ID=cds-XP_029051441.1;Dbxref=GeneID:114880023%2CGenbank:XP_029051441.1;Parent=rna-XM_029195608.1
NW_021683662.1	Gnomon	CDS	509136	509161	.	+	0	Name=XP_029051347.1;ID=cds-XP_029051347.1;Dbxref=GeneID:114879993%2CGenbank:XP_029051347.1;Parent=rna-XM_029195514.1
NW_021683662.1	Gnomon	CDS	514920	514937	.	+	0	Name=XP_029051347.1;ID=cds-XP_029051347.1;Dbxref=GeneID:114879993%2CGenbank:XP_029051347.1;Parent=rna-XM_029195514.1
NW_021683662.1	Gnomon	CDS	517814	517841	.	+	0	Name=XP_029051347.1;ID=cds-XP_029051347.1;Dbxref=GeneID:114879993%2CGenbank:XP_029051347.1;Parent=rna-XM_029195514.1
NW_021683662.1	Gnomon	CDS	518017	518121	.	+	0	Name=XP_029051347.1;ID=cds-XP_029051347.1;Dbxref=GeneID:114879993%2CGenbank:XP_029051347.1;Parent=rna-XM_029195514.1
NW_021683662.1	Gnomon	CDS	518243	518339	.	+	0	Name=XP_029051347.1;ID=cds-XP_029051347.1;Dbxref=GeneID:114879993%2CGenbank:XP_029051347.1;Parent=rna-XM_029195514.1
NW_021683662.1	Gnomon	CDS	518468	518504	.	+	0	Name=XP_029051347.1;ID=cds-XP_029051347.1;Dbxref=GeneID:114879993%2CGenbank:XP_029051347.1;Parent=rna-XM_029195514.1
NW_021683662.1	Gnomon	CDS	518589	518691	.	+	0	Name=XP_029051347.1;ID=cds-XP_029051347.1;Dbxref=GeneID:114879993%2CGenbank:XP_029051347.1;Parent=rna-XM_029195514.1
NW_021683662.1	Gnomon	CDS	518769	518987	.	+	0	Name=XP_029051347.1;ID=cds-XP_029051347.1;Dbxref=GeneID:114879993%2CGenbank:XP_029051347.1;Parent=rna-XM_029195514.1
NW_021683662.1	Gnomon	CDS	519059	519151	.	+	0	Name=XP_029051347.1;ID=cds-XP_029051347.1;Dbxref=GeneID:114879993%2CGenbank:XP_029051347.1;Parent=rna-XM_029195514.1
NW_021683662.1	Gnomon	CDS	519234	519314	.	+	0	Name=XP_029051347.1;ID=cds-XP_029051347.1;Dbxref=GeneID:114879993%2CGenbank:XP_029051347.1;Parent=rna-XM_029195514.1
NW_021683662.1	Gnomon	CDS	520175	520253	.	+	0	Name=XP_029051347.1;ID=cds-XP_029051347.1;Dbxref=GeneID:114879993%2CGenbank:XP_029051347.1;Parent=rna-XM_029195514.1
NW_021683662.1	Gnomon	CDS	520850	521130	.	+	0	Name=XP_029051347.1;ID=cds-XP_029051347.1;Dbxref=GeneID:114879993%2CGenbank:XP_029051347.1;Parent=rna-XM_029195514.1
NW_021683662.1	Gnomon	CDS	591034	591195	.	+	0	Name=XP_029051190.1;ID=cds-XP_029051190.1;Dbxref=GeneID:114879929%2CGenbank:XP_029051190.1;Parent=rna-XM_029195357.1
NW_021683662.1	Gnomon	CDS	592326	592847	.	+	0	Name=XP_029051190.1;ID=cds-XP_029051190.1;Dbxref=GeneID:114879929%2CGenbank:XP_029051190.1;Parent=rna-XM_029195357.1
NW_021683662.1	Gnomon	mRNA	708498	725771	.	+	.	Name=XM_029195203.1;ID=rna-XM_029195203.1;Dbxref=GeneID:114879851%2CGenbank:XM_029195203.1;Parent=gene-LOC114879851
NW_021683662.1	Gnomon	mRNA	970325	1167210	.	+	.	Name=XM_029194616.1;ID=rna-XM_029194616.1;Dbxref=GeneID:114879544%2CGenbank:XM_029194616.1;Parent=gene-LOC114879544
NW_021683662.1	Gnomon	CDS	661264	661419	.	-	0	Name=XP_029051096.1;ID=cds-XP_029051096.1;Dbxref=GeneID:114879889%2CGenbank:XP_029051096.1;Parent=rna-XM_029195263.1
NW_021683662.1	Gnomon	CDS	659973	660110	.	-	0	Name=XP_029051096.1;ID=cds-XP_029051096.1;Dbxref=GeneID:114879889%2CGenbank:XP_029051096.1;Parent=rna-XM_029195263.1
NW_021683662.1	Gnomon	CDS	658606	658718	.	-	0	Name=XP_029051096.1;ID=cds-XP_029051096.1;Dbxref=GeneID:114879889%2CGenbank:XP_029051096.1;Parent=rna-XM_029195263.1
NW_021683662.1	Gnomon	CDS	657207	657540	.	-	0	Name=XP_029051096.1;ID=cds-XP_029051096.1;Dbxref=GeneID:114879889%2CGenbank:XP_029051096.1;Parent=rna-XM_029195263.1
NW_021683662.1	Gnomon	CDS	655732	656035	.	-	0	Name=XP_029051096.1;ID=cds-XP_029051096.1;Dbxref=GeneID:114879889%2CGenbank:XP_029051096.1;Parent=rna-XM_029195263.1
NW_021683662.1	Gnomon	CDS	654898	655073	.	-	0	Name=XP_029051096.1;ID=cds-XP_029051096.1;Dbxref=GeneID:114879889%2CGenbank:XP_029051096.1;Parent=rna-XM_029195263.1
NW_021683662.1	Gnomon	mRNA	1200867	1203254	.	+	.	Name=XM_029194366.1;ID=rna-XM_029194366.1;Dbxref=GeneID:114879431%2CGenbank:XM_029194366.1;Parent=gene-LOC114879431
NW_021683662.1	Gnomon	mRNA	542327	561738	.	+	.	Name=XM_029195443.1;ID=rna-XM_029195443.1;Dbxref=GeneID:114879956%2CGenbank:XM_029195443.1;Parent=gene-LOC114879956
NW_021683662.1	Gnomon	exon	566752	569316	.	+	.	ID=exon-XR_003790006.1-12;Dbxref=GeneID:114879956%2CGenbank:XR_003790006.1;Parent=rna-XR_003790006.1
NW_021683662.1	Gnomon	exon	562627	562790	.	+	.	ID=exon-XR_003790006.1-10;Dbxref=GeneID:114879956%2CGenbank:XR_003790006.1;Parent=rna-XR_003790006.1
NW_021683662.1	Gnomon	exon	563001	564543	.	+	.	ID=exon-XR_003790006.1-11;Dbxref=GeneID:114879956%2CGenbank:XR_003790006.1;Parent=rna-XR_003790006.1
NW_021683662.1	Gnomon	CDS	1830404	1830888	.	-	0	Name=XP_029051203.1;ID=cds-XP_029051203.1;Dbxref=GeneID:114879936%2CGenbank:XP_029051203.1;Parent=rna-XM_029195370.1
NW_021683662.1	Gnomon	CDS	1810907	1810972	.	-	0	Name=XP_029051203.1;ID=cds-XP_029051203.1;Dbxref=GeneID:114879936%2CGenbank:XP_029051203.1;Parent=rna-XM_029195370.1
NW_021683662.1	Gnomon	CDS	1810699	1810796	.	-	0	Name=XP_029051203.1;ID=cds-XP_029051203.1;Dbxref=GeneID:114879936%2CGenbank:XP_029051203.1;Parent=rna-XM_029195370.1
NW_021683662.1	Gnomon	CDS	1810128	1810223	.	-	0	Name=XP_029051203.1;ID=cds-XP_029051203.1;Dbxref=GeneID:114879936%2CGenbank:XP_029051203.1;Parent=rna-XM_029195370.1
NW_021683662.1	Gnomon	CDS	1808027	1808152	.	-	0	Name=XP_029051203.1;ID=cds-XP_029051203.1;Dbxref=GeneID:114879936%2CGenbank:XP_029051203.1;Parent=rna-XM_029195370.1
NW_021683662.1	Gnomon	CDS	1806882	1806971	.	-	0	Name=XP_029051203.1;ID=cds-XP_029051203.1;Dbxref=GeneID:114879936%2CGenbank:XP_029051203.1;Parent=rna-XM_029195370.1
NW_021683662.1	Gnomon	CDS	1806692	1806771	.	-	0	Name=XP_029051203.1;ID=cds-XP_029051203.1;Dbxref=GeneID:114879936%2CGenbank:XP_029051203.1;Parent=rna-XM_029195370.1
NW_021683662.1	Gnomon	CDS	1806274	1806381	.	-	0	Name=XP_029051203.1;ID=cds-XP_029051203.1;Dbxref=GeneID:114879936%2CGenbank:XP_029051203.1;Parent=rna-XM_029195370.1
NW_021683662.1	Gnomon	CDS	1806034	1806201	.	-	0	Name=XP_029051203.1;ID=cds-XP_029051203.1;Dbxref=GeneID:114879936%2CGenbank:XP_029051203.1;Parent=rna-XM_029195370.1
NW_021683662.1	Gnomon	mRNA	1191478	1193267	.	+	.	Name=XM_029194269.1;ID=rna-XM_029194269.1;Dbxref=GeneID:114879386%2CGenbank:XM_029194269.1;Parent=gene-LOC114879386
NW_021683662.1	Gnomon	exon	600132	600366	.	-	.	ID=exon-XM_029194751.1-10;Dbxref=GeneID:114879647%2CGenbank:XM_029194751.1;Parent=rna-XM_029194751.1
NW_021683662.1	Gnomon	exon	595085	599636	.	-	.	ID=exon-XM_029194751.1-11;Dbxref=GeneID:114879647%2CGenbank:XM_029194751.1;Parent=rna-XM_029194751.1
NW_021683662.1	Gnomon	exon	1200114	1200239	.	-	.	ID=exon-XM_029194393.1-1;Dbxref=GeneID:114879456%2CGenbank:XM_029194393.1;Parent=rna-XM_029194393.1
NW_021683662.1	Gnomon	exon	1199887	1200027	.	-	.	ID=exon-XM_029194393.1-2;Dbxref=GeneID:114879456%2CGenbank:XM_029194393.1;Parent=rna-XM_029194393.1
NW_021683662.1	Gnomon	exon	1199636	1199782	.	-	.	ID=exon-XM_029194393.1-3;Dbxref=GeneID:114879456%2CGenbank:XM_029194393.1;Parent=rna-XM_029194393.1
NW_021683662.1	Gnomon	exon	1199145	1199410	.	-	.	ID=exon-XM_029194393.1-4;Dbxref=GeneID:114879456%2CGenbank:XM_029194393.1;Parent=rna-XM_029194393.1
NW_021683662.1	Gnomon	mRNA	1573486	1574615	.	+	.	Name=XM_029195106.1;ID=rna-XM_029195106.1;Dbxref=GeneID:114879807%2CGenbank:XM_029195106.1;Parent=gene-LOC114879807
NW_021683662.1	Gnomon	exon	1762247	1762507	.	-	.	ID=exon-XM_029195648.1-3;Dbxref=GeneID:114880039%2CGenbank:XM_029195648.1;Parent=rna-XM_029195648.1
NW_021683662.1	Gnomon	exon	1755518	1755698	.	-	.	ID=exon-XM_029195648.1-4;Dbxref=GeneID:114880039%2CGenbank:XM_029195648.1;Parent=rna-XM_029195648.1
NW_021683662.1	Gnomon	exon	1772923	1773044	.	-	.	ID=exon-XM_029195648.1-1;Dbxref=GeneID:114880039%2CGenbank:XM_029195648.1;Parent=rna-XM_029195648.1
NW_021683662.1	Gnomon	exon	1772721	1772775	.	-	.	ID=exon-XM_029195648.1-2;Dbxref=GeneID:114880039%2CGenbank:XM_029195648.1;Parent=rna-XM_029195648.1
NW_021683662.1	Gnomon	exon	519059	519151	.	+	.	ID=exon-XM_029195505.1-10;Dbxref=GeneID:114879993%2CGenbank:XM_029195505.1;Parent=rna-XM_029195505.1
NW_021683662.1	Gnomon	exon	519234	519314	.	+	.	ID=exon-XM_029195505.1-11;Dbxref=GeneID:114879993%2CGenbank:XM_029195505.1;Parent=rna-XM_029195505.1
NW_021683662.1	Gnomon	exon	520175	520253	.	+	.	ID=exon-XM_029195505.1-12;Dbxref=GeneID:114879993%2CGenbank:XM_029195505.1;Parent=rna-XM_029195505.1
NW_021683662.1	Gnomon	exon	520850	521130	.	+	.	ID=exon-XM_029195505.1-13;Dbxref=GeneID:114879993%2CGenbank:XM_029195505.1;Parent=rna-XM_029195505.1
NW_021683662.1	Gnomon	exon	1751795	1752164	.	-	.	ID=exon-XM_029195648.1-7;Dbxref=GeneID:114880039%2CGenbank:XM_029195648.1;Parent=rna-XM_029195648.1
NW_021683662.1	Gnomon	exon	1751053	1751242	.	-	.	ID=exon-XM_029195648.1-8;Dbxref=GeneID:114880039%2CGenbank:XM_029195648.1;Parent=rna-XM_029195648.1
NW_021683662.1	Gnomon	exon	1752622	1752756	.	-	.	ID=exon-XM_029195648.1-5;Dbxref=GeneID:114880039%2CGenbank:XM_029195648.1;Parent=rna-XM_029195648.1
NW_021683662.1	Gnomon	exon	1752383	1752534	.	-	.	ID=exon-XM_029195648.1-6;Dbxref=GeneID:114880039%2CGenbank:XM_029195648.1;Parent=rna-XM_029195648.1
NW_021683662.1	Gnomon	exon	1749776	1750353	.	-	.	ID=exon-XM_029195648.1-9;Dbxref=GeneID:114880039%2CGenbank:XM_029195648.1;Parent=rna-XM_029195648.1
NW_021683662.1	Gnomon	CDS	632289	632571	.	-	0	Name=XP_029050514.1;ID=cds-XP_029050514.1;Dbxref=GeneID:114879607%2CGenbank:XP_029050514.1;Parent=rna-XM_029194681.1
NW_021683662.1	Gnomon	CDS	631687	631857	.	-	0	Name=XP_029050514.1;ID=cds-XP_029050514.1;Dbxref=GeneID:114879607%2CGenbank:XP_029050514.1;Parent=rna-XM_029194681.1
NW_021683662.1	Gnomon	CDS	631111	631586	.	-	0	Name=XP_029050514.1;ID=cds-XP_029050514.1;Dbxref=GeneID:114879607%2CGenbank:XP_029050514.1;Parent=rna-XM_029194681.1
NW_021683662.1	Gnomon	CDS	630814	631033	.	-	0	Name=XP_029050514.1;ID=cds-XP_029050514.1;Dbxref=GeneID:114879607%2CGenbank:XP_029050514.1;Parent=rna-XM_029194681.1
NW_021683662.1	Gnomon	CDS	630397	630707	.	-	0	Name=XP_029050514.1;ID=cds-XP_029050514.1;Dbxref=GeneID:114879607%2CGenbank:XP_029050514.1;Parent=rna-XM_029194681.1
NW_021683662.1	Gnomon	CDS	629274	629498	.	-	0	Name=XP_029050514.1;ID=cds-XP_029050514.1;Dbxref=GeneID:114879607%2CGenbank:XP_029050514.1;Parent=rna-XM_029194681.1
NW_021683662.1	Gnomon	CDS	628985	629206	.	-	0	Name=XP_029050514.1;ID=cds-XP_029050514.1;Dbxref=GeneID:114879607%2CGenbank:XP_029050514.1;Parent=rna-XM_029194681.1
NW_021683662.1	Gnomon	CDS	628743	628911	.	-	0	Name=XP_029050514.1;ID=cds-XP_029050514.1;Dbxref=GeneID:114879607%2CGenbank:XP_029050514.1;Parent=rna-XM_029194681.1
NW_021683662.1	Gnomon	CDS	627946	628478	.	-	0	Name=XP_029050514.1;ID=cds-XP_029050514.1;Dbxref=GeneID:114879607%2CGenbank:XP_029050514.1;Parent=rna-XM_029194681.1
NW_021683662.1	Gnomon	CDS	627669	627863	.	-	0	Name=XP_029050514.1;ID=cds-XP_029050514.1;Dbxref=GeneID:114879607%2CGenbank:XP_029050514.1;Parent=rna-XM_029194681.1
NW_021683662.1	Gnomon	CDS	627315	627599	.	-	0	Name=XP_029050514.1;ID=cds-XP_029050514.1;Dbxref=GeneID:114879607%2CGenbank:XP_029050514.1;Parent=rna-XM_029194681.1
NW_021683662.1	Gnomon	CDS	627052	627177	.	-	0	Name=XP_029050514.1;ID=cds-XP_029050514.1;Dbxref=GeneID:114879607%2CGenbank:XP_029050514.1;Parent=rna-XM_029194681.1
NW_021683662.1	Gnomon	CDS	626875	626988	.	-	0	Name=XP_029050514.1;ID=cds-XP_029050514.1;Dbxref=GeneID:114879607%2CGenbank:XP_029050514.1;Parent=rna-XM_029194681.1
NW_021683662.1	Gnomon	CDS	626527	626762	.	-	0	Name=XP_029050514.1;ID=cds-XP_029050514.1;Dbxref=GeneID:114879607%2CGenbank:XP_029050514.1;Parent=rna-XM_029194681.1
NW_021683662.1	Gnomon	CDS	626155	626443	.	-	0	Name=XP_029050514.1;ID=cds-XP_029050514.1;Dbxref=GeneID:114879607%2CGenbank:XP_029050514.1;Parent=rna-XM_029194681.1
NW_021683662.1	Gnomon	exon	622035	622270	.	+	.	ID=exon-XM_029194717.1-10;Dbxref=GeneID:114879616%2CGenbank:XM_029194717.1;Parent=rna-XM_029194717.1
NW_021683662.1	Gnomon	exon	622337	623483	.	+	.	ID=exon-XM_029194717.1-11;Dbxref=GeneID:114879616%2CGenbank:XM_029194717.1;Parent=rna-XM_029194717.1
NW_021683662.1	Gnomon	CDS	1591382	1591538	.	-	0	Name=XP_029050659.1;ID=cds-XP_029050659.1;Dbxref=GeneID:114879669%2CGenbank:XP_029050659.1;Parent=rna-XM_029194826.1
NW_021683662.1	Gnomon	CDS	1590771	1591125	.	-	0	Name=XP_029050659.1;ID=cds-XP_029050659.1;Dbxref=GeneID:114879669%2CGenbank:XP_029050659.1;Parent=rna-XM_029194826.1
NW_021683662.1	Gnomon	CDS	1590484	1590693	.	-	0	Name=XP_029050659.1;ID=cds-XP_029050659.1;Dbxref=GeneID:114879669%2CGenbank:XP_029050659.1;Parent=rna-XM_029194826.1
NW_021683662.1	Gnomon	CDS	1590224	1590407	.	-	0	Name=XP_029050659.1;ID=cds-XP_029050659.1;Dbxref=GeneID:114879669%2CGenbank:XP_029050659.1;Parent=rna-XM_029194826.1
NW_021683662.1	Gnomon	CDS	1590051	1590152	.	-	0	Name=XP_029050659.1;ID=cds-XP_029050659.1;Dbxref=GeneID:114879669%2CGenbank:XP_029050659.1;Parent=rna-XM_029194826.1
NW_021683662.1	Gnomon	mRNA	1321836	1429794	.	-	.	Name=XM_029194995.1;ID=rna-XM_029194995.1;Dbxref=GeneID:114879736%2CGenbank:XM_029194995.1;Parent=gene-LOC114879736
NW_021683662.1	Gnomon	mRNA	1363412	1368595	.	+	.	Name=XM_029195094.1;ID=rna-XM_029195094.1;Dbxref=GeneID:114879802%2CGenbank:XM_029195094.1;Parent=gene-LOC114879802
NW_021683662.1	Gnomon	exon	1310084	1310178	.	-	.	ID=exon-XM_029195138.1-9;Dbxref=GeneID:114879815%2CGenbank:XM_029195138.1;Parent=rna-XM_029195138.1
NW_021683662.1	Gnomon	exon	1310816	1311002	.	-	.	ID=exon-XM_029195138.1-7;Dbxref=GeneID:114879815%2CGenbank:XM_029195138.1;Parent=rna-XM_029195138.1
NW_021683662.1	Gnomon	exon	1310351	1310573	.	-	.	ID=exon-XM_029195138.1-8;Dbxref=GeneID:114879815%2CGenbank:XM_029195138.1;Parent=rna-XM_029195138.1
NW_021683662.1	Gnomon	exon	1311609	1311713	.	-	.	ID=exon-XM_029195138.1-5;Dbxref=GeneID:114879815%2CGenbank:XM_029195138.1;Parent=rna-XM_029195138.1
NW_021683662.1	Gnomon	exon	1311385	1311545	.	-	.	ID=exon-XM_029195138.1-6;Dbxref=GeneID:114879815%2CGenbank:XM_029195138.1;Parent=rna-XM_029195138.1
NW_021683662.1	Gnomon	exon	1312691	1312974	.	-	.	ID=exon-XM_029195138.1-3;Dbxref=GeneID:114879815%2CGenbank:XM_029195138.1;Parent=rna-XM_029195138.1
NW_021683662.1	Gnomon	exon	1312469	1312510	.	-	.	ID=exon-XM_029195138.1-4;Dbxref=GeneID:114879815%2CGenbank:XM_029195138.1;Parent=rna-XM_029195138.1
NW_021683662.1	Gnomon	exon	1317282	1317407	.	-	.	ID=exon-XM_029195138.1-1;Dbxref=GeneID:114879815%2CGenbank:XM_029195138.1;Parent=rna-XM_029195138.1
NW_021683662.1	Gnomon	exon	1313150	1313424	.	-	.	ID=exon-XM_029195138.1-2;Dbxref=GeneID:114879815%2CGenbank:XM_029195138.1;Parent=rna-XM_029195138.1
NW_021683662.1	Gnomon	CDS	661264	661419	.	-	0	Name=XP_029051104.1;ID=cds-XP_029051104.1;Dbxref=GeneID:114879889%2CGenbank:XP_029051104.1;Parent=rna-XM_029195271.1
NW_021683662.1	Gnomon	CDS	659973	660110	.	-	0	Name=XP_029051104.1;ID=cds-XP_029051104.1;Dbxref=GeneID:114879889%2CGenbank:XP_029051104.1;Parent=rna-XM_029195271.1
NW_021683662.1	Gnomon	CDS	658606	658718	.	-	0	Name=XP_029051104.1;ID=cds-XP_029051104.1;Dbxref=GeneID:114879889%2CGenbank:XP_029051104.1;Parent=rna-XM_029195271.1
NW_021683662.1	Gnomon	CDS	657207	657540	.	-	0	Name=XP_029051104.1;ID=cds-XP_029051104.1;Dbxref=GeneID:114879889%2CGenbank:XP_029051104.1;Parent=rna-XM_029195271.1
NW_021683662.1	Gnomon	CDS	655732	656035	.	-	0	Name=XP_029051104.1;ID=cds-XP_029051104.1;Dbxref=GeneID:114879889%2CGenbank:XP_029051104.1;Parent=rna-XM_029195271.1
NW_021683662.1	Gnomon	CDS	654898	655073	.	-	0	Name=XP_029051104.1;ID=cds-XP_029051104.1;Dbxref=GeneID:114879889%2CGenbank:XP_029051104.1;Parent=rna-XM_029195271.1
NW_021683662.1	Gnomon	CDS	286657	286846	.	+	0	Name=XP_029050755.1;ID=cds-XP_029050755.1;Dbxref=GeneID:114879713%2CGenbank:XP_029050755.1;Parent=rna-XM_029194922.1
NW_021683662.1	Gnomon	CDS	287555	287679	.	+	0	Name=XP_029050755.1;ID=cds-XP_029050755.1;Dbxref=GeneID:114879713%2CGenbank:XP_029050755.1;Parent=rna-XM_029194922.1
NW_021683662.1	Gnomon	exon	1321836	1323599	.	-	.	ID=exon-XM_029194995.1-14;Dbxref=GeneID:114879736%2CGenbank:XM_029194995.1;Parent=rna-XM_029194995.1
NW_021683662.1	Gnomon	exon	1325812	1325981	.	-	.	ID=exon-XM_029194995.1-10;Dbxref=GeneID:114879736%2CGenbank:XM_029194995.1;Parent=rna-XM_029194995.1
NW_021683662.1	Gnomon	exon	1325080	1325325	.	-	.	ID=exon-XM_029194995.1-11;Dbxref=GeneID:114879736%2CGenbank:XM_029194995.1;Parent=rna-XM_029194995.1
NW_021683662.1	Gnomon	exon	1324498	1324730	.	-	.	ID=exon-XM_029194995.1-12;Dbxref=GeneID:114879736%2CGenbank:XM_029194995.1;Parent=rna-XM_029194995.1
NW_021683662.1	Gnomon	exon	1324129	1324224	.	-	.	ID=exon-XM_029194995.1-13;Dbxref=GeneID:114879736%2CGenbank:XM_029194995.1;Parent=rna-XM_029194995.1
NW_021683662.1	Gnomon	mRNA	695207	696119	.	+	.	Name=XM_029195343.1;ID=rna-XM_029195343.1;Dbxref=GeneID:114879925%2CGenbank:XM_029195343.1;Parent=gene-LOC114879925
NW_021683662.1	Gnomon	mRNA	509136	521838	.	+	.	Name=XM_029195546.1;ID=rna-XM_029195546.1;Dbxref=GeneID:114879993%2CGenbank:XM_029195546.1;Parent=gene-LOC114879993
NW_021683662.1	Gnomon	mRNA	635036	636775	.	+	.	Name=XM_029195296.1;ID=rna-XM_029195296.1;Dbxref=GeneID:114879900%2CGenbank:XM_029195296.1;Parent=gene-LOC114879900
NW_021683662.1	Gnomon	mRNA	824846	1176419	.	+	.	Name=XM_029194561.1;ID=rna-XM_029194561.1;Dbxref=GeneID:114879544%2CGenbank:XM_029194561.1;Parent=gene-LOC114879544
NW_021683662.1	Gnomon	mRNA	1180955	1190230	.	+	.	Name=XM_029194958.1;ID=rna-XM_029194958.1;Dbxref=GeneID:114879733%2CGenbank:XM_029194958.1;Parent=gene-LOC114879733
NW_021683662.1	Gnomon	CDS	533290	533378	.	+	0	Name=XP_029051293.1;ID=cds-XP_029051293.1;Dbxref=GeneID:114879956%2CGenbank:XP_029051293.1;Parent=rna-XM_029195460.1
NW_021683662.1	Gnomon	CDS	538511	538615	.	+	0	Name=XP_029051293.1;ID=cds-XP_029051293.1;Dbxref=GeneID:114879956%2CGenbank:XP_029051293.1;Parent=rna-XM_029195460.1
NW_021683662.1	Gnomon	CDS	550583	550724	.	+	0	Name=XP_029051293.1;ID=cds-XP_029051293.1;Dbxref=GeneID:114879956%2CGenbank:XP_029051293.1;Parent=rna-XM_029195460.1
NW_021683662.1	Gnomon	CDS	558124	558788	.	+	0	Name=XP_029051293.1;ID=cds-XP_029051293.1;Dbxref=GeneID:114879956%2CGenbank:XP_029051293.1;Parent=rna-XM_029195460.1
NW_021683662.1	Gnomon	CDS	559490	559884	.	+	0	Name=XP_029051293.1;ID=cds-XP_029051293.1;Dbxref=GeneID:114879956%2CGenbank:XP_029051293.1;Parent=rna-XM_029195460.1
NW_021683662.1	Gnomon	CDS	559973	560355	.	+	0	Name=XP_029051293.1;ID=cds-XP_029051293.1;Dbxref=GeneID:114879956%2CGenbank:XP_029051293.1;Parent=rna-XM_029195460.1
NW_021683662.1	Gnomon	CDS	560472	560784	.	+	0	Name=XP_029051293.1;ID=cds-XP_029051293.1;Dbxref=GeneID:114879956%2CGenbank:XP_029051293.1;Parent=rna-XM_029195460.1
NW_021683662.1	Gnomon	CDS	561085	561262	.	+	0	Name=XP_029051293.1;ID=cds-XP_029051293.1;Dbxref=GeneID:114879956%2CGenbank:XP_029051293.1;Parent=rna-XM_029195460.1
NW_021683662.1	Gnomon	CDS	561618	561947	.	+	0	Name=XP_029051293.1;ID=cds-XP_029051293.1;Dbxref=GeneID:114879956%2CGenbank:XP_029051293.1;Parent=rna-XM_029195460.1
NW_021683662.1	Gnomon	CDS	562144	562416	.	+	0	Name=XP_029051293.1;ID=cds-XP_029051293.1;Dbxref=GeneID:114879956%2CGenbank:XP_029051293.1;Parent=rna-XM_029195460.1
NW_021683662.1	Gnomon	CDS	562627	562790	.	+	0	Name=XP_029051293.1;ID=cds-XP_029051293.1;Dbxref=GeneID:114879956%2CGenbank:XP_029051293.1;Parent=rna-XM_029195460.1
NW_021683662.1	Gnomon	CDS	563001	563050	.	+	0	Name=XP_029051293.1;ID=cds-XP_029051293.1;Dbxref=GeneID:114879956%2CGenbank:XP_029051293.1;Parent=rna-XM_029195460.1
NW_021683662.1	Gnomon	exon	627315	627599	.	-	.	ID=exon-XM_029194672.1-12;Dbxref=GeneID:114879607%2CGenbank:XM_029194672.1;Parent=rna-XM_029194672.1
NW_021683662.1	Gnomon	exon	627052	627177	.	-	.	ID=exon-XM_029194672.1-13;Dbxref=GeneID:114879607%2CGenbank:XM_029194672.1;Parent=rna-XM_029194672.1
NW_021683662.1	Gnomon	exon	627946	628478	.	-	.	ID=exon-XM_029194672.1-10;Dbxref=GeneID:114879607%2CGenbank:XM_029194672.1;Parent=rna-XM_029194672.1
NW_021683662.1	Gnomon	exon	627669	627863	.	-	.	ID=exon-XM_029194672.1-11;Dbxref=GeneID:114879607%2CGenbank:XM_029194672.1;Parent=rna-XM_029194672.1
NW_021683662.1	Gnomon	transcript	542327	575261	.	+	.	Name=XR_003790005.1;ID=rna-XR_003790005.1;Dbxref=GeneID:114879956%2CGenbank:XR_003790005.1;Parent=gene-LOC114879956
NW_021683662.1	Gnomon	exon	626143	626443	.	-	.	ID=exon-XM_029194672.1-16;Dbxref=GeneID:114879607%2CGenbank:XM_029194672.1;Parent=rna-XM_029194672.1
NW_021683662.1	Gnomon	exon	626875	626988	.	-	.	ID=exon-XM_029194672.1-14;Dbxref=GeneID:114879607%2CGenbank:XM_029194672.1;Parent=rna-XM_029194672.1
NW_021683662.1	Gnomon	exon	626527	626762	.	-	.	ID=exon-XM_029194672.1-15;Dbxref=GeneID:114879607%2CGenbank:XM_029194672.1;Parent=rna-XM_029194672.1
NW_021683662.1	Gnomon	mRNA	635035	636775	.	+	.	Name=XM_029195305.1;ID=rna-XM_029195305.1;Dbxref=GeneID:114879900%2CGenbank:XM_029195305.1;Parent=gene-LOC114879900
NW_021683662.1	Gnomon	mRNA	618655	623483	.	+	.	Name=XM_029194717.1;ID=rna-XM_029194717.1;Dbxref=GeneID:114879616%2CGenbank:XM_029194717.1;Parent=gene-LOC114879616
NW_021683662.1	Gnomon	transcript	542327	569316	.	+	.	Name=XR_003790006.1;ID=rna-XR_003790006.1;Dbxref=GeneID:114879956%2CGenbank:XR_003790006.1;Parent=gene-LOC114879956
NW_021683662.1	Gnomon	exon	457812	457882	.	+	.	ID=exon-XM_029194523.1-2;Dbxref=GeneID:114879528%2CGenbank:XM_029194523.1;Parent=rna-XM_029194523.1
NW_021683662.1	Gnomon	exon	458179	458273	.	+	.	ID=exon-XM_029194523.1-3;Dbxref=GeneID:114879528%2CGenbank:XM_029194523.1;Parent=rna-XM_029194523.1
NW_021683662.1	Gnomon	exon	457243	457397	.	+	.	ID=exon-XM_029194523.1-1;Dbxref=GeneID:114879528%2CGenbank:XM_029194523.1;Parent=rna-XM_029194523.1
NW_021683662.1	Gnomon	exon	458829	458978	.	+	.	ID=exon-XM_029194523.1-6;Dbxref=GeneID:114879528%2CGenbank:XM_029194523.1;Parent=rna-XM_029194523.1
NW_021683662.1	Gnomon	exon	459245	459646	.	+	.	ID=exon-XM_029194523.1-7;Dbxref=GeneID:114879528%2CGenbank:XM_029194523.1;Parent=rna-XM_029194523.1
NW_021683662.1	Gnomon	exon	458362	458503	.	+	.	ID=exon-XM_029194523.1-4;Dbxref=GeneID:114879528%2CGenbank:XM_029194523.1;Parent=rna-XM_029194523.1
NW_021683662.1	Gnomon	exon	458582	458695	.	+	.	ID=exon-XM_029194523.1-5;Dbxref=GeneID:114879528%2CGenbank:XM_029194523.1;Parent=rna-XM_029194523.1
NW_021683662.1	Gnomon	CDS	1548345	1548397	.	+	0	Name=XP_029050717.1;ID=cds-XP_029050717.1;Dbxref=GeneID:114879691%2CGenbank:XP_029050717.1;Parent=rna-XM_029194884.1
NW_021683662.1	Gnomon	CDS	1549176	1549342	.	+	0	Name=XP_029050717.1;ID=cds-XP_029050717.1;Dbxref=GeneID:114879691%2CGenbank:XP_029050717.1;Parent=rna-XM_029194884.1
NW_021683662.1	Gnomon	CDS	1554043	1554372	.	+	0	Name=XP_029050717.1;ID=cds-XP_029050717.1;Dbxref=GeneID:114879691%2CGenbank:XP_029050717.1;Parent=rna-XM_029194884.1
NW_021683662.1	Gnomon	CDS	1556119	1556307	.	+	0	Name=XP_029050717.1;ID=cds-XP_029050717.1;Dbxref=GeneID:114879691%2CGenbank:XP_029050717.1;Parent=rna-XM_029194884.1
NW_021683662.1	Gnomon	CDS	1564789	1564862	.	+	0	Name=XP_029050717.1;ID=cds-XP_029050717.1;Dbxref=GeneID:114879691%2CGenbank:XP_029050717.1;Parent=rna-XM_029194884.1
NW_021683662.1	Gnomon	CDS	1572805	1573017	.	+	0	Name=XP_029050717.1;ID=cds-XP_029050717.1;Dbxref=GeneID:114879691%2CGenbank:XP_029050717.1;Parent=rna-XM_029194884.1
NW_021683662.1	Gnomon	CDS	1579656	1579766	.	+	0	Name=XP_029050717.1;ID=cds-XP_029050717.1;Dbxref=GeneID:114879691%2CGenbank:XP_029050717.1;Parent=rna-XM_029194884.1
NW_021683662.1	Gnomon	mRNA	1321836	1395541	.	-	.	Name=XM_029195054.1;ID=rna-XM_029195054.1;Dbxref=GeneID:114879736%2CGenbank:XM_029195054.1;Parent=gene-LOC114879736
NW_021683662.1	Gnomon	exon	561618	561947	.	+	.	ID=exon-XM_029195452.1-10;Dbxref=GeneID:114879956%2CGenbank:XM_029195452.1;Parent=rna-XM_029195452.1
NW_021683662.1	Gnomon	exon	562144	562416	.	+	.	ID=exon-XM_029195452.1-11;Dbxref=GeneID:114879956%2CGenbank:XM_029195452.1;Parent=rna-XM_029195452.1
NW_021683662.1	Gnomon	exon	562627	562790	.	+	.	ID=exon-XM_029195452.1-12;Dbxref=GeneID:114879956%2CGenbank:XM_029195452.1;Parent=rna-XM_029195452.1
NW_021683662.1	Gnomon	exon	563001	565041	.	+	.	ID=exon-XM_029195452.1-13;Dbxref=GeneID:114879956%2CGenbank:XM_029195452.1;Parent=rna-XM_029195452.1
NW_021683662.1	Gnomon	lnc_RNA	930606	970662	.	-	.	Name=XR_003789927.1;ID=rna-XR_003789927.1;Dbxref=GeneID:114879585%2CGenbank:XR_003789927.1;Parent=gene-LOC114879585
NW_021683662.1	Gnomon	exon	1637463	1637807	.	+	.	ID=exon-XM_029195599.1-1;Dbxref=GeneID:114880023%2CGenbank:XM_029195599.1;Parent=rna-XM_029195599.1
NW_021683662.1	Gnomon	exon	1711383	1711482	.	+	.	ID=exon-XM_029195599.1-4;Dbxref=GeneID:114880023%2CGenbank:XM_029195599.1;Parent=rna-XM_029195599.1
NW_021683662.1	Gnomon	exon	1712433	1712631	.	+	.	ID=exon-XM_029195599.1-5;Dbxref=GeneID:114880023%2CGenbank:XM_029195599.1;Parent=rna-XM_029195599.1
NW_021683662.1	Gnomon	exon	1665986	1666232	.	+	.	ID=exon-XM_029195599.1-2;Dbxref=GeneID:114880023%2CGenbank:XM_029195599.1;Parent=rna-XM_029195599.1
NW_021683662.1	Gnomon	exon	1709976	1710055	.	+	.	ID=exon-XM_029195599.1-3;Dbxref=GeneID:114880023%2CGenbank:XM_029195599.1;Parent=rna-XM_029195599.1
NW_021683662.1	Gnomon	exon	1720513	1720607	.	+	.	ID=exon-XM_029195599.1-8;Dbxref=GeneID:114880023%2CGenbank:XM_029195599.1;Parent=rna-XM_029195599.1
NW_021683662.1	Gnomon	exon	1725959	1726142	.	+	.	ID=exon-XM_029195599.1-9;Dbxref=GeneID:114880023%2CGenbank:XM_029195599.1;Parent=rna-XM_029195599.1
NW_021683662.1	Gnomon	exon	1718461	1718517	.	+	.	ID=exon-XM_029195599.1-6;Dbxref=GeneID:114880023%2CGenbank:XM_029195599.1;Parent=rna-XM_029195599.1
NW_021683662.1	Gnomon	exon	1720350	1720433	.	+	.	ID=exon-XM_029195599.1-7;Dbxref=GeneID:114880023%2CGenbank:XM_029195599.1;Parent=rna-XM_029195599.1
NW_021683662.1	Gnomon	exon	1189647	1190230	.	+	.	ID=exon-XM_029194958.1-11;Dbxref=GeneID:114879733%2CGenbank:XM_029194958.1;Parent=rna-XM_029194958.1
NW_021683662.1	Gnomon	exon	1189414	1189573	.	+	.	ID=exon-XM_029194958.1-10;Dbxref=GeneID:114879733%2CGenbank:XM_029194958.1;Parent=rna-XM_029194958.1
NW_021683662.1	Gnomon	CDS	1200114	1200176	.	-	0	Name=XP_029050226.1;ID=cds-XP_029050226.1;Dbxref=GeneID:114879456%2CGenbank:XP_029050226.1;Parent=rna-XM_029194393.1
NW_021683662.1	Gnomon	CDS	1199887	1200027	.	-	0	Name=XP_029050226.1;ID=cds-XP_029050226.1;Dbxref=GeneID:114879456%2CGenbank:XP_029050226.1;Parent=rna-XM_029194393.1
NW_021683662.1	Gnomon	CDS	1199636	1199782	.	-	0	Name=XP_029050226.1;ID=cds-XP_029050226.1;Dbxref=GeneID:114879456%2CGenbank:XP_029050226.1;Parent=rna-XM_029194393.1
NW_021683662.1	Gnomon	CDS	1199270	1199410	.	-	0	Name=XP_029050226.1;ID=cds-XP_029050226.1;Dbxref=GeneID:114879456%2CGenbank:XP_029050226.1;Parent=rna-XM_029194393.1
NW_021683662.1	Gnomon	exon	1896240	1896718	.	-	.	ID=exon-XM_029194428.1-2;Dbxref=GeneID:114879479%2CGenbank:XM_029194428.1;Parent=rna-XM_029194428.1
NW_021683662.1	Gnomon	exon	1894645	1896185	.	-	.	ID=exon-XM_029194428.1-3;Dbxref=GeneID:114879479%2CGenbank:XM_029194428.1;Parent=rna-XM_029194428.1
NW_021683662.1	Gnomon	exon	1896927	1897369	.	-	.	ID=exon-XM_029194428.1-1;Dbxref=GeneID:114879479%2CGenbank:XM_029194428.1;Parent=rna-XM_029194428.1
NW_021683662.1	Gnomon	CDS	1423526	1423649	.	-	0	Name=XP_029050857.1;ID=cds-XP_029050857.1;Dbxref=GeneID:114879736%2CGenbank:XP_029050857.1;Parent=rna-XM_029195024.1
NW_021683662.1	Gnomon	CDS	1336851	1337006	.	-	0	Name=XP_029050857.1;ID=cds-XP_029050857.1;Dbxref=GeneID:114879736%2CGenbank:XP_029050857.1;Parent=rna-XM_029195024.1
NW_021683662.1	Gnomon	CDS	1336312	1336522	.	-	0	Name=XP_029050857.1;ID=cds-XP_029050857.1;Dbxref=GeneID:114879736%2CGenbank:XP_029050857.1;Parent=rna-XM_029195024.1
NW_021683662.1	Gnomon	CDS	1335648	1335761	.	-	0	Name=XP_029050857.1;ID=cds-XP_029050857.1;Dbxref=GeneID:114879736%2CGenbank:XP_029050857.1;Parent=rna-XM_029195024.1
NW_021683662.1	Gnomon	CDS	1333965	1334117	.	-	0	Name=XP_029050857.1;ID=cds-XP_029050857.1;Dbxref=GeneID:114879736%2CGenbank:XP_029050857.1;Parent=rna-XM_029195024.1
NW_021683662.1	Gnomon	CDS	1330384	1330437	.	-	0	Name=XP_029050857.1;ID=cds-XP_029050857.1;Dbxref=GeneID:114879736%2CGenbank:XP_029050857.1;Parent=rna-XM_029195024.1
NW_021683662.1	Gnomon	CDS	1327508	1327757	.	-	0	Name=XP_029050857.1;ID=cds-XP_029050857.1;Dbxref=GeneID:114879736%2CGenbank:XP_029050857.1;Parent=rna-XM_029195024.1
NW_021683662.1	Gnomon	CDS	1326524	1326781	.	-	0	Name=XP_029050857.1;ID=cds-XP_029050857.1;Dbxref=GeneID:114879736%2CGenbank:XP_029050857.1;Parent=rna-XM_029195024.1
NW_021683662.1	Gnomon	CDS	1325812	1325981	.	-	0	Name=XP_029050857.1;ID=cds-XP_029050857.1;Dbxref=GeneID:114879736%2CGenbank:XP_029050857.1;Parent=rna-XM_029195024.1
NW_021683662.1	Gnomon	CDS	1325080	1325325	.	-	0	Name=XP_029050857.1;ID=cds-XP_029050857.1;Dbxref=GeneID:114879736%2CGenbank:XP_029050857.1;Parent=rna-XM_029195024.1
NW_021683662.1	Gnomon	CDS	1324498	1324730	.	-	0	Name=XP_029050857.1;ID=cds-XP_029050857.1;Dbxref=GeneID:114879736%2CGenbank:XP_029050857.1;Parent=rna-XM_029195024.1
NW_021683662.1	Gnomon	CDS	1324129	1324224	.	-	0	Name=XP_029050857.1;ID=cds-XP_029050857.1;Dbxref=GeneID:114879736%2CGenbank:XP_029050857.1;Parent=rna-XM_029195024.1
NW_021683662.1	Gnomon	CDS	1323508	1323599	.	-	0	Name=XP_029050857.1;ID=cds-XP_029050857.1;Dbxref=GeneID:114879736%2CGenbank:XP_029050857.1;Parent=rna-XM_029195024.1
NW_021683662.1	Gnomon	exon	1310084	1310178	.	-	.	ID=exon-XM_029195128.1-10;Dbxref=GeneID:114879815%2CGenbank:XM_029195128.1;Parent=rna-XM_029195128.1
NW_021683662.1	Gnomon	exon	1309772	1309832	.	-	.	ID=exon-XM_029195128.1-11;Dbxref=GeneID:114879815%2CGenbank:XM_029195128.1;Parent=rna-XM_029195128.1
NW_021683662.1	Gnomon	exon	1308217	1309706	.	-	.	ID=exon-XM_029195128.1-12;Dbxref=GeneID:114879815%2CGenbank:XM_029195128.1;Parent=rna-XM_029195128.1
NW_021683662.1	Gnomon	exon	455370	455767	.	+	.	ID=exon-XM_029194500.1-7;Dbxref=GeneID:114879512%2CGenbank:XM_029194500.1;Parent=rna-XM_029194500.1
NW_021683662.1	Gnomon	exon	454579	454692	.	+	.	ID=exon-XM_029194500.1-5;Dbxref=GeneID:114879512%2CGenbank:XM_029194500.1;Parent=rna-XM_029194500.1
NW_021683662.1	Gnomon	exon	454903	455052	.	+	.	ID=exon-XM_029194500.1-6;Dbxref=GeneID:114879512%2CGenbank:XM_029194500.1;Parent=rna-XM_029194500.1
NW_021683662.1	Gnomon	exon	454172	454266	.	+	.	ID=exon-XM_029194500.1-3;Dbxref=GeneID:114879512%2CGenbank:XM_029194500.1;Parent=rna-XM_029194500.1
NW_021683662.1	Gnomon	exon	454355	454496	.	+	.	ID=exon-XM_029194500.1-4;Dbxref=GeneID:114879512%2CGenbank:XM_029194500.1;Parent=rna-XM_029194500.1
NW_021683662.1	Gnomon	exon	453302	453410	.	+	.	ID=exon-XM_029194500.1-1;Dbxref=GeneID:114879512%2CGenbank:XM_029194500.1;Parent=rna-XM_029194500.1
NW_021683662.1	Gnomon	exon	453826	453896	.	+	.	ID=exon-XM_029194500.1-2;Dbxref=GeneID:114879512%2CGenbank:XM_029194500.1;Parent=rna-XM_029194500.1
NW_021683662.1	Gnomon	exon	1161362	1161603	.	+	.	ID=exon-XM_029194570.1-8;Dbxref=GeneID:114879544%2CGenbank:XM_029194570.1;Parent=rna-XM_029194570.1
NW_021683662.1	Gnomon	exon	1164216	1164396	.	+	.	ID=exon-XM_029194570.1-9;Dbxref=GeneID:114879544%2CGenbank:XM_029194570.1;Parent=rna-XM_029194570.1
NW_021683662.1	Gnomon	exon	824847	825218	.	+	.	ID=exon-XM_029194570.1-1;Dbxref=GeneID:114879544%2CGenbank:XM_029194570.1;Parent=rna-XM_029194570.1
NW_021683662.1	Gnomon	exon	971376	971433	.	+	.	ID=exon-XM_029194570.1-2;Dbxref=GeneID:114879544%2CGenbank:XM_029194570.1;Parent=rna-XM_029194570.1
NW_021683662.1	Gnomon	exon	1096319	1096406	.	+	.	ID=exon-XM_029194570.1-3;Dbxref=GeneID:114879544%2CGenbank:XM_029194570.1;Parent=rna-XM_029194570.1
NW_021683662.1	Gnomon	exon	1131108	1131183	.	+	.	ID=exon-XM_029194570.1-4;Dbxref=GeneID:114879544%2CGenbank:XM_029194570.1;Parent=rna-XM_029194570.1
NW_021683662.1	Gnomon	exon	1134993	1135095	.	+	.	ID=exon-XM_029194570.1-5;Dbxref=GeneID:114879544%2CGenbank:XM_029194570.1;Parent=rna-XM_029194570.1
NW_021683662.1	Gnomon	exon	1157129	1157309	.	+	.	ID=exon-XM_029194570.1-6;Dbxref=GeneID:114879544%2CGenbank:XM_029194570.1;Parent=rna-XM_029194570.1
NW_021683662.1	Gnomon	exon	1159935	1160064	.	+	.	ID=exon-XM_029194570.1-7;Dbxref=GeneID:114879544%2CGenbank:XM_029194570.1;Parent=rna-XM_029194570.1
NW_021683662.1	tRNAscan-SE	gene	1334946	1335017	.	-	.	Name=Trnat-cgu;ID=gene-Trnat-cgu;Dbxref=GeneID:114880078
NW_021683662.1	Gnomon	CDS	1196425	1196439	.	-	0	Name=XP_029050126.1;ID=cds-XP_029050126.1;Dbxref=GeneID:114879399%2CGenbank:XP_029050126.1;Parent=rna-XM_029194293.1
NW_021683662.1	Gnomon	CDS	1195975	1196153	.	-	0	Name=XP_029050126.1;ID=cds-XP_029050126.1;Dbxref=GeneID:114879399%2CGenbank:XP_029050126.1;Parent=rna-XM_029194293.1
NW_021683662.1	Gnomon	CDS	1195647	1195902	.	-	0	Name=XP_029050126.1;ID=cds-XP_029050126.1;Dbxref=GeneID:114879399%2CGenbank:XP_029050126.1;Parent=rna-XM_029194293.1
NW_021683662.1	Gnomon	CDS	1195212	1195555	.	-	0	Name=XP_029050126.1;ID=cds-XP_029050126.1;Dbxref=GeneID:114879399%2CGenbank:XP_029050126.1;Parent=rna-XM_029194293.1
NW_021683662.1	Gnomon	CDS	1195063	1195137	.	-	0	Name=XP_029050126.1;ID=cds-XP_029050126.1;Dbxref=GeneID:114879399%2CGenbank:XP_029050126.1;Parent=rna-XM_029194293.1
NW_021683662.1	Gnomon	CDS	1194905	1194992	.	-	0	Name=XP_029050126.1;ID=cds-XP_029050126.1;Dbxref=GeneID:114879399%2CGenbank:XP_029050126.1;Parent=rna-XM_029194293.1
NW_021683662.1	Gnomon	exon	518769	518987	.	+	.	ID=exon-XM_029195505.1-9;Dbxref=GeneID:114879993%2CGenbank:XM_029195505.1;Parent=rna-XM_029195505.1
NW_021683662.1	Gnomon	exon	518468	518504	.	+	.	ID=exon-XM_029195505.1-7;Dbxref=GeneID:114879993%2CGenbank:XM_029195505.1;Parent=rna-XM_029195505.1
NW_021683662.1	Gnomon	exon	518589	518691	.	+	.	ID=exon-XM_029195505.1-8;Dbxref=GeneID:114879993%2CGenbank:XM_029195505.1;Parent=rna-XM_029195505.1
NW_021683662.1	Gnomon	exon	518017	518121	.	+	.	ID=exon-XM_029195505.1-5;Dbxref=GeneID:114879993%2CGenbank:XM_029195505.1;Parent=rna-XM_029195505.1
NW_021683662.1	Gnomon	exon	518243	518339	.	+	.	ID=exon-XM_029195505.1-6;Dbxref=GeneID:114879993%2CGenbank:XM_029195505.1;Parent=rna-XM_029195505.1
NW_021683662.1	Gnomon	exon	514920	514937	.	+	.	ID=exon-XM_029195505.1-3;Dbxref=GeneID:114879993%2CGenbank:XM_029195505.1;Parent=rna-XM_029195505.1
NW_021683662.1	Gnomon	exon	517814	517841	.	+	.	ID=exon-XM_029195505.1-4;Dbxref=GeneID:114879993%2CGenbank:XM_029195505.1;Parent=rna-XM_029195505.1
NW_021683662.1	Gnomon	exon	508601	508704	.	+	.	ID=exon-XM_029195505.1-1;Dbxref=GeneID:114879993%2CGenbank:XM_029195505.1;Parent=rna-XM_029195505.1
NW_021683662.1	Gnomon	exon	509116	509161	.	+	.	ID=exon-XM_029195505.1-2;Dbxref=GeneID:114879993%2CGenbank:XM_029195505.1;Parent=rna-XM_029195505.1
NW_021683662.1	Gnomon	transcript	542327	575261	.	+	.	Name=XR_003790008.1;ID=rna-XR_003790008.1;Dbxref=GeneID:114879956%2CGenbank:XR_003790008.1;Parent=gene-LOC114879956
NW_021683662.1	Gnomon	exon	1736231	1736482	.	+	.	ID=exon-XM_029195608.1-20;Dbxref=GeneID:114880023%2CGenbank:XM_029195608.1;Parent=rna-XM_029195608.1
NW_021683662.1	Gnomon	exon	1740720	1748324	.	+	.	ID=exon-XM_029195608.1-25;Dbxref=GeneID:114880023%2CGenbank:XM_029195608.1;Parent=rna-XM_029195608.1
NW_021683662.1	Gnomon	exon	1737085	1737196	.	+	.	ID=exon-XM_029195608.1-21;Dbxref=GeneID:114880023%2CGenbank:XM_029195608.1;Parent=rna-XM_029195608.1
NW_021683662.1	Gnomon	exon	1737856	1738041	.	+	.	ID=exon-XM_029195608.1-22;Dbxref=GeneID:114880023%2CGenbank:XM_029195608.1;Parent=rna-XM_029195608.1
NW_021683662.1	Gnomon	exon	1738634	1738765	.	+	.	ID=exon-XM_029195608.1-23;Dbxref=GeneID:114880023%2CGenbank:XM_029195608.1;Parent=rna-XM_029195608.1
NW_021683662.1	Gnomon	exon	1740097	1740210	.	+	.	ID=exon-XM_029195608.1-24;Dbxref=GeneID:114880023%2CGenbank:XM_029195608.1;Parent=rna-XM_029195608.1
NW_021683662.1	Gnomon	transcript	542327	565041	.	+	.	Name=XR_003790007.1;ID=rna-XR_003790007.1;Dbxref=GeneID:114879956%2CGenbank:XR_003790007.1;Parent=gene-LOC114879956
NW_021683662.1	Gnomon	exon	286521	286846	.	+	.	ID=exon-XR_003789961.1-3;Dbxref=GeneID:114879713%2CGenbank:XR_003789961.1;Parent=rna-XR_003789961.1
NW_021683662.1	Gnomon	exon	316134	316212	.	+	.	ID=exon-XR_003789961.1-4;Dbxref=GeneID:114879713%2CGenbank:XR_003789961.1;Parent=rna-XR_003789961.1
NW_021683662.1	Gnomon	exon	209732	209983	.	+	.	ID=exon-XR_003789961.1-1;Dbxref=GeneID:114879713%2CGenbank:XR_003789961.1;Parent=rna-XR_003789961.1
NW_021683662.1	Gnomon	exon	271490	271555	.	+	.	ID=exon-XR_003789961.1-2;Dbxref=GeneID:114879713%2CGenbank:XR_003789961.1;Parent=rna-XR_003789961.1
NW_021683662.1	Gnomon	exon	1735549	1735654	.	+	.	ID=exon-XM_029195608.1-18;Dbxref=GeneID:114880023%2CGenbank:XM_029195608.1;Parent=rna-XM_029195608.1
NW_021683662.1	Gnomon	exon	1735732	1735859	.	+	.	ID=exon-XM_029195608.1-19;Dbxref=GeneID:114880023%2CGenbank:XM_029195608.1;Parent=rna-XM_029195608.1
NW_021683662.1	Gnomon	exon	1729498	1729785	.	+	.	ID=exon-XM_029195608.1-14;Dbxref=GeneID:114880023%2CGenbank:XM_029195608.1;Parent=rna-XM_029195608.1
NW_021683662.1	Gnomon	exon	1731612	1731773	.	+	.	ID=exon-XM_029195608.1-15;Dbxref=GeneID:114880023%2CGenbank:XM_029195608.1;Parent=rna-XM_029195608.1
NW_021683662.1	Gnomon	exon	1731860	1732013	.	+	.	ID=exon-XM_029195608.1-16;Dbxref=GeneID:114880023%2CGenbank:XM_029195608.1;Parent=rna-XM_029195608.1
NW_021683662.1	Gnomon	exon	1734418	1734426	.	+	.	ID=exon-XM_029195608.1-17;Dbxref=GeneID:114880023%2CGenbank:XM_029195608.1;Parent=rna-XM_029195608.1
NW_021683662.1	Gnomon	exon	1727563	1727727	.	+	.	ID=exon-XM_029195608.1-10;Dbxref=GeneID:114880023%2CGenbank:XM_029195608.1;Parent=rna-XM_029195608.1
NW_021683662.1	Gnomon	exon	1727866	1728086	.	+	.	ID=exon-XM_029195608.1-11;Dbxref=GeneID:114880023%2CGenbank:XM_029195608.1;Parent=rna-XM_029195608.1
NW_021683662.1	Gnomon	exon	1728671	1728868	.	+	.	ID=exon-XM_029195608.1-12;Dbxref=GeneID:114880023%2CGenbank:XM_029195608.1;Parent=rna-XM_029195608.1
NW_021683662.1	Gnomon	exon	1728942	1729168	.	+	.	ID=exon-XM_029195608.1-13;Dbxref=GeneID:114880023%2CGenbank:XM_029195608.1;Parent=rna-XM_029195608.1
NW_021683662.1	Gnomon	CDS	384074	384301	.	+	0	Name=XP_029050368.1;ID=cds-XP_029050368.1;Dbxref=GeneID:114879537%2CGenbank:XP_029050368.1;Parent=rna-XM_029194535.1
NW_021683662.1	Gnomon	CDS	385142	385364	.	+	0	Name=XP_029050368.1;ID=cds-XP_029050368.1;Dbxref=GeneID:114879537%2CGenbank:XP_029050368.1;Parent=rna-XM_029194535.1
NW_021683662.1	Gnomon	CDS	385649	385869	.	+	0	Name=XP_029050368.1;ID=cds-XP_029050368.1;Dbxref=GeneID:114879537%2CGenbank:XP_029050368.1;Parent=rna-XM_029194535.1
NW_021683662.1	Gnomon	exon	1324498	1324730	.	-	.	ID=exon-XM_029195024.1-12;Dbxref=GeneID:114879736%2CGenbank:XM_029195024.1;Parent=rna-XM_029195024.1
NW_021683662.1	Gnomon	exon	1324129	1324224	.	-	.	ID=exon-XM_029195024.1-13;Dbxref=GeneID:114879736%2CGenbank:XM_029195024.1;Parent=rna-XM_029195024.1
NW_021683662.1	Gnomon	exon	1325812	1325981	.	-	.	ID=exon-XM_029195024.1-10;Dbxref=GeneID:114879736%2CGenbank:XM_029195024.1;Parent=rna-XM_029195024.1
NW_021683662.1	Gnomon	exon	1325080	1325325	.	-	.	ID=exon-XM_029195024.1-11;Dbxref=GeneID:114879736%2CGenbank:XM_029195024.1;Parent=rna-XM_029195024.1
NW_021683662.1	Gnomon	exon	1308217	1309706	.	-	.	ID=exon-XM_029195147.1-10;Dbxref=GeneID:114879815%2CGenbank:XM_029195147.1;Parent=rna-XM_029195147.1
NW_021683662.1	Gnomon	exon	1321836	1323599	.	-	.	ID=exon-XM_029195024.1-14;Dbxref=GeneID:114879736%2CGenbank:XM_029195024.1;Parent=rna-XM_029195024.1
NW_021683662.1	Gnomon	transcript	542327	569316	.	+	.	Name=XR_003790009.1;ID=rna-XR_003790009.1;Dbxref=GeneID:114879956%2CGenbank:XR_003790009.1;Parent=gene-LOC114879956
NW_021683662.1	Gnomon	CDS	1313150	1313421	.	-	0	Name=XP_029050951.1;ID=cds-XP_029050951.1;Dbxref=GeneID:114879815%2CGenbank:XP_029050951.1;Parent=rna-XM_029195118.1
NW_021683662.1	Gnomon	CDS	1312691	1312974	.	-	0	Name=XP_029050951.1;ID=cds-XP_029050951.1;Dbxref=GeneID:114879815%2CGenbank:XP_029050951.1;Parent=rna-XM_029195118.1
NW_021683662.1	Gnomon	CDS	1312469	1312510	.	-	0	Name=XP_029050951.1;ID=cds-XP_029050951.1;Dbxref=GeneID:114879815%2CGenbank:XP_029050951.1;Parent=rna-XM_029195118.1
NW_021683662.1	Gnomon	CDS	1311609	1311713	.	-	0	Name=XP_029050951.1;ID=cds-XP_029050951.1;Dbxref=GeneID:114879815%2CGenbank:XP_029050951.1;Parent=rna-XM_029195118.1
NW_021683662.1	Gnomon	CDS	1311385	1311545	.	-	0	Name=XP_029050951.1;ID=cds-XP_029050951.1;Dbxref=GeneID:114879815%2CGenbank:XP_029050951.1;Parent=rna-XM_029195118.1
NW_021683662.1	Gnomon	CDS	1310816	1311002	.	-	0	Name=XP_029050951.1;ID=cds-XP_029050951.1;Dbxref=GeneID:114879815%2CGenbank:XP_029050951.1;Parent=rna-XM_029195118.1
NW_021683662.1	Gnomon	CDS	1310351	1310573	.	-	0	Name=XP_029050951.1;ID=cds-XP_029050951.1;Dbxref=GeneID:114879815%2CGenbank:XP_029050951.1;Parent=rna-XM_029195118.1
NW_021683662.1	Gnomon	CDS	1310084	1310178	.	-	0	Name=XP_029050951.1;ID=cds-XP_029050951.1;Dbxref=GeneID:114879815%2CGenbank:XP_029050951.1;Parent=rna-XM_029195118.1
NW_021683662.1	Gnomon	CDS	1309772	1309832	.	-	0	Name=XP_029050951.1;ID=cds-XP_029050951.1;Dbxref=GeneID:114879815%2CGenbank:XP_029050951.1;Parent=rna-XM_029195118.1
NW_021683662.1	Gnomon	CDS	1309685	1309706	.	-	0	Name=XP_029050951.1;ID=cds-XP_029050951.1;Dbxref=GeneID:114879815%2CGenbank:XP_029050951.1;Parent=rna-XM_029195118.1
NW_021683662.1	Gnomon	mRNA	697198	698040	.	-	.	Name=XM_029194857.1;ID=rna-XM_029194857.1;Dbxref=GeneID:114879680%2CGenbank:XM_029194857.1;Parent=gene-LOC114879680
NW_021683662.1	Gnomon	exon	499319	501248	.	+	.	ID=exon-XM_029195493.1-6;Dbxref=GeneID:114879979%2CGenbank:XM_029195493.1;Parent=rna-XM_029195493.1
NW_021683662.1	Gnomon	exon	498280	498432	.	+	.	ID=exon-XM_029195493.1-5;Dbxref=GeneID:114879979%2CGenbank:XM_029195493.1;Parent=rna-XM_029195493.1
NW_021683662.1	Gnomon	exon	497869	498068	.	+	.	ID=exon-XM_029195493.1-4;Dbxref=GeneID:114879979%2CGenbank:XM_029195493.1;Parent=rna-XM_029195493.1
NW_021683662.1	Gnomon	exon	497666	497807	.	+	.	ID=exon-XM_029195493.1-3;Dbxref=GeneID:114879979%2CGenbank:XM_029195493.1;Parent=rna-XM_029195493.1
NW_021683662.1	Gnomon	exon	497381	497584	.	+	.	ID=exon-XM_029195493.1-2;Dbxref=GeneID:114879979%2CGenbank:XM_029195493.1;Parent=rna-XM_029195493.1
NW_021683662.1	Gnomon	exon	493915	494942	.	+	.	ID=exon-XM_029195493.1-1;Dbxref=GeneID:114879979%2CGenbank:XM_029195493.1;Parent=rna-XM_029195493.1
NW_021683662.1	Gnomon	exon	559973	560355	.	+	.	ID=exon-XR_003790005.1-5;Dbxref=GeneID:114879956%2CGenbank:XR_003790005.1;Parent=rna-XR_003790005.1
NW_021683662.1	Gnomon	exon	559490	559884	.	+	.	ID=exon-XR_003790005.1-4;Dbxref=GeneID:114879956%2CGenbank:XR_003790005.1;Parent=rna-XR_003790005.1
NW_021683662.1	Gnomon	exon	558124	558788	.	+	.	ID=exon-XR_003790005.1-3;Dbxref=GeneID:114879956%2CGenbank:XR_003790005.1;Parent=rna-XR_003790005.1
NW_021683662.1	Gnomon	exon	550583	550724	.	+	.	ID=exon-XR_003790005.1-2;Dbxref=GeneID:114879956%2CGenbank:XR_003790005.1;Parent=rna-XR_003790005.1
NW_021683662.1	Gnomon	exon	562144	562416	.	+	.	ID=exon-XR_003790005.1-9;Dbxref=GeneID:114879956%2CGenbank:XR_003790005.1;Parent=rna-XR_003790005.1
NW_021683662.1	Gnomon	exon	561618	561947	.	+	.	ID=exon-XR_003790005.1-8;Dbxref=GeneID:114879956%2CGenbank:XR_003790005.1;Parent=rna-XR_003790005.1
NW_021683662.1	Gnomon	exon	561085	561262	.	+	.	ID=exon-XR_003790005.1-7;Dbxref=GeneID:114879956%2CGenbank:XR_003790005.1;Parent=rna-XR_003790005.1
NW_021683662.1	Gnomon	exon	560472	560784	.	+	.	ID=exon-XR_003790005.1-6;Dbxref=GeneID:114879956%2CGenbank:XR_003790005.1;Parent=rna-XR_003790005.1
NW_021683662.1	Gnomon	exon	542327	546473	.	+	.	ID=exon-XR_003790005.1-1;Dbxref=GeneID:114879956%2CGenbank:XR_003790005.1;Parent=rna-XR_003790005.1
NW_021683662.1	Gnomon	mRNA	1894645	1897369	.	-	.	Name=XM_029194438.1;ID=rna-XM_029194438.1;Dbxref=GeneID:114879479%2CGenbank:XM_029194438.1;Parent=gene-LOC114879479
NW_021683662.1	Gnomon	exon	477567	477718	.	-	.	ID=exon-XM_029194637.1-12;Dbxref=GeneID:114879590%2CGenbank:XM_029194637.1;Parent=rna-XM_029194637.1
NW_021683662.1	Gnomon	exon	477785	478162	.	-	.	ID=exon-XM_029194637.1-11;Dbxref=GeneID:114879590%2CGenbank:XM_029194637.1;Parent=rna-XM_029194637.1
NW_021683662.1	Gnomon	exon	476188	476942	.	-	.	ID=exon-XM_029194637.1-14;Dbxref=GeneID:114879590%2CGenbank:XM_029194637.1;Parent=rna-XM_029194637.1
NW_021683662.1	Gnomon	exon	477010	477439	.	-	.	ID=exon-XM_029194637.1-13;Dbxref=GeneID:114879590%2CGenbank:XM_029194637.1;Parent=rna-XM_029194637.1
NW_021683662.1	Gnomon	exon	478233	478931	.	-	.	ID=exon-XM_029194637.1-10;Dbxref=GeneID:114879590%2CGenbank:XM_029194637.1;Parent=rna-XM_029194637.1
NW_021683662.1	Gnomon	exon	474398	474613	.	-	.	ID=exon-XM_029194637.1-19;Dbxref=GeneID:114879590%2CGenbank:XM_029194637.1;Parent=rna-XM_029194637.1
NW_021683662.1	Gnomon	exon	475481	475732	.	-	.	ID=exon-XM_029194637.1-16;Dbxref=GeneID:114879590%2CGenbank:XM_029194637.1;Parent=rna-XM_029194637.1
NW_021683662.1	Gnomon	exon	475796	476106	.	-	.	ID=exon-XM_029194637.1-15;Dbxref=GeneID:114879590%2CGenbank:XM_029194637.1;Parent=rna-XM_029194637.1
NW_021683662.1	Gnomon	exon	474685	474923	.	-	.	ID=exon-XM_029194637.1-18;Dbxref=GeneID:114879590%2CGenbank:XM_029194637.1;Parent=rna-XM_029194637.1
NW_021683662.1	Gnomon	exon	474995	475389	.	-	.	ID=exon-XM_029194637.1-17;Dbxref=GeneID:114879590%2CGenbank:XM_029194637.1;Parent=rna-XM_029194637.1
NW_021683662.1	Gnomon	mRNA	506714	521838	.	+	.	Name=XM_029195514.1;ID=rna-XM_029195514.1;Dbxref=GeneID:114879993%2CGenbank:XM_029195514.1;Parent=gene-LOC114879993
NW_021683662.1	Gnomon	exon	1806274	1806381	.	-	.	ID=exon-XM_029195370.1-8;Dbxref=GeneID:114879936%2CGenbank:XM_029195370.1;Parent=rna-XM_029195370.1
NW_021683662.1	Gnomon	exon	1806692	1806771	.	-	.	ID=exon-XM_029195370.1-7;Dbxref=GeneID:114879936%2CGenbank:XM_029195370.1;Parent=rna-XM_029195370.1
NW_021683662.1	Gnomon	exon	1805804	1806201	.	-	.	ID=exon-XM_029195370.1-9;Dbxref=GeneID:114879936%2CGenbank:XM_029195370.1;Parent=rna-XM_029195370.1
NW_021683662.1	Gnomon	exon	1810128	1810223	.	-	.	ID=exon-XM_029195370.1-4;Dbxref=GeneID:114879936%2CGenbank:XM_029195370.1;Parent=rna-XM_029195370.1
NW_021683662.1	Gnomon	exon	1810699	1810796	.	-	.	ID=exon-XM_029195370.1-3;Dbxref=GeneID:114879936%2CGenbank:XM_029195370.1;Parent=rna-XM_029195370.1
NW_021683662.1	Gnomon	exon	1806882	1806971	.	-	.	ID=exon-XM_029195370.1-6;Dbxref=GeneID:114879936%2CGenbank:XM_029195370.1;Parent=rna-XM_029195370.1
NW_021683662.1	Gnomon	exon	1808027	1808152	.	-	.	ID=exon-XM_029195370.1-5;Dbxref=GeneID:114879936%2CGenbank:XM_029195370.1;Parent=rna-XM_029195370.1
NW_021683662.1	Gnomon	exon	1810907	1810972	.	-	.	ID=exon-XM_029195370.1-2;Dbxref=GeneID:114879936%2CGenbank:XM_029195370.1;Parent=rna-XM_029195370.1
NW_021683662.1	Gnomon	exon	1830404	1831373	.	-	.	ID=exon-XM_029195370.1-1;Dbxref=GeneID:114879936%2CGenbank:XM_029195370.1;Parent=rna-XM_029195370.1
NW_021683662.1	Gnomon	transcript	209732	276894	.	+	.	Name=XR_003789968.1;ID=rna-XR_003789968.1;Dbxref=GeneID:114879713%2CGenbank:XR_003789968.1;Parent=gene-LOC114879713
NW_021683662.1	Gnomon	CDS	503079	503081	.	+	0	Name=XP_029051404.1;ID=cds-XP_029051404.1;Dbxref=GeneID:114880014%2CGenbank:XP_029051404.1;Parent=rna-XM_029195571.1
NW_021683662.1	Gnomon	CDS	503233	503448	.	+	0	Name=XP_029051404.1;ID=cds-XP_029051404.1;Dbxref=GeneID:114880014%2CGenbank:XP_029051404.1;Parent=rna-XM_029195571.1
NW_021683662.1	Gnomon	CDS	503514	503727	.	+	0	Name=XP_029051404.1;ID=cds-XP_029051404.1;Dbxref=GeneID:114880014%2CGenbank:XP_029051404.1;Parent=rna-XM_029195571.1
NW_021683662.1	Gnomon	CDS	503805	503911	.	+	0	Name=XP_029051404.1;ID=cds-XP_029051404.1;Dbxref=GeneID:114880014%2CGenbank:XP_029051404.1;Parent=rna-XM_029195571.1
NW_021683662.1	Gnomon	CDS	503133	503153	.	+	0	Name=XP_029051394.1;ID=cds-XP_029051394.1;Dbxref=GeneID:114880014%2CGenbank:XP_029051394.1;Parent=rna-XM_029195561.1
NW_021683662.1	Gnomon	CDS	503233	503448	.	+	0	Name=XP_029051394.1;ID=cds-XP_029051394.1;Dbxref=GeneID:114880014%2CGenbank:XP_029051394.1;Parent=rna-XM_029195561.1
NW_021683662.1	Gnomon	CDS	503514	503727	.	+	0	Name=XP_029051394.1;ID=cds-XP_029051394.1;Dbxref=GeneID:114880014%2CGenbank:XP_029051394.1;Parent=rna-XM_029195561.1
NW_021683662.1	Gnomon	CDS	503805	503911	.	+	0	Name=XP_029051394.1;ID=cds-XP_029051394.1;Dbxref=GeneID:114880014%2CGenbank:XP_029051394.1;Parent=rna-XM_029195561.1
NW_021683662.1	Gnomon	mRNA	1321836	1425332	.	-	.	Name=XM_029195024.1;ID=rna-XM_029195024.1;Dbxref=GeneID:114879736%2CGenbank:XM_029195024.1;Parent=gene-LOC114879736
NW_021683662.1	Gnomon	CDS	1051003	1051180	.	+	0	Name=XP_029050423.1;ID=cds-XP_029050423.1;Dbxref=GeneID:114879544%2CGenbank:XP_029050423.1;Parent=rna-XM_029194590.1
NW_021683662.1	Gnomon	CDS	1096319	1096406	.	+	0	Name=XP_029050423.1;ID=cds-XP_029050423.1;Dbxref=GeneID:114879544%2CGenbank:XP_029050423.1;Parent=rna-XM_029194590.1
NW_021683662.1	Gnomon	CDS	1131108	1131183	.	+	0	Name=XP_029050423.1;ID=cds-XP_029050423.1;Dbxref=GeneID:114879544%2CGenbank:XP_029050423.1;Parent=rna-XM_029194590.1
NW_021683662.1	Gnomon	CDS	1134993	1135095	.	+	0	Name=XP_029050423.1;ID=cds-XP_029050423.1;Dbxref=GeneID:114879544%2CGenbank:XP_029050423.1;Parent=rna-XM_029194590.1
NW_021683662.1	Gnomon	CDS	1157129	1157309	.	+	0	Name=XP_029050423.1;ID=cds-XP_029050423.1;Dbxref=GeneID:114879544%2CGenbank:XP_029050423.1;Parent=rna-XM_029194590.1
NW_021683662.1	Gnomon	CDS	1159935	1160064	.	+	0	Name=XP_029050423.1;ID=cds-XP_029050423.1;Dbxref=GeneID:114879544%2CGenbank:XP_029050423.1;Parent=rna-XM_029194590.1
NW_021683662.1	Gnomon	CDS	1161362	1161603	.	+	0	Name=XP_029050423.1;ID=cds-XP_029050423.1;Dbxref=GeneID:114879544%2CGenbank:XP_029050423.1;Parent=rna-XM_029194590.1
NW_021683662.1	Gnomon	CDS	1164216	1164396	.	+	0	Name=XP_029050423.1;ID=cds-XP_029050423.1;Dbxref=GeneID:114879544%2CGenbank:XP_029050423.1;Parent=rna-XM_029194590.1
NW_021683662.1	Gnomon	CDS	1167130	1167171	.	+	0	Name=XP_029050423.1;ID=cds-XP_029050423.1;Dbxref=GeneID:114879544%2CGenbank:XP_029050423.1;Parent=rna-XM_029194590.1
NW_021683662.1	Gnomon	mRNA	654431	684151	.	-	.	Name=XM_029195263.1;ID=rna-XM_029195263.1;Dbxref=GeneID:114879889%2CGenbank:XM_029195263.1;Parent=gene-LOC114879889
NW_021683662.1	Gnomon	mRNA	731848	753485	.	+	.	Name=XM_029195169.1;ID=rna-XM_029195169.1;Dbxref=GeneID:114879837%2CGenbank:XM_029195169.1;Parent=gene-LOC114879837
NW_021683662.1	Gnomon	exon	1324129	1324224	.	-	.	ID=exon-XM_029194979.1-11;Dbxref=GeneID:114879736%2CGenbank:XM_029194979.1;Parent=rna-XM_029194979.1
NW_021683662.1	Gnomon	exon	1324498	1324730	.	-	.	ID=exon-XM_029194979.1-10;Dbxref=GeneID:114879736%2CGenbank:XM_029194979.1;Parent=rna-XM_029194979.1
NW_021683662.1	Gnomon	exon	1321836	1323599	.	-	.	ID=exon-XM_029194979.1-12;Dbxref=GeneID:114879736%2CGenbank:XM_029194979.1;Parent=rna-XM_029194979.1
NW_021683662.1	Gnomon	mRNA	626143	633025	.	-	.	Name=XM_029194672.1;ID=rna-XM_029194672.1;Dbxref=GeneID:114879607%2CGenbank:XM_029194672.1;Parent=gene-LOC114879607
NW_021683662.1	Gnomon	CDS	704910	704916	.	+	0	Name=XP_029051151.1;ID=cds-XP_029051151.1;Dbxref=GeneID:114879909%2CGenbank:XP_029051151.1;Parent=rna-XM_029195318.1
NW_021683662.1	Gnomon	CDS	705146	705636	.	+	0	Name=XP_029051151.1;ID=cds-XP_029051151.1;Dbxref=GeneID:114879909%2CGenbank:XP_029051151.1;Parent=rna-XM_029195318.1
NW_021683662.1	Gnomon	exon	595085	599636	.	-	.	ID=exon-XM_029194760.1-11;Dbxref=GeneID:114879647%2CGenbank:XM_029194760.1;Parent=rna-XM_029194760.1
NW_021683662.1	Gnomon	exon	600132	600366	.	-	.	ID=exon-XM_029194760.1-10;Dbxref=GeneID:114879647%2CGenbank:XM_029194760.1;Parent=rna-XM_029194760.1
NW_021683662.1	Gnomon	exon	1874055	1874147	.	+	.	ID=exon-XM_029194406.1-1;Dbxref=GeneID:114879464%2CGenbank:XM_029194406.1;Parent=rna-XM_029194406.1
NW_021683662.1	Gnomon	exon	1874756	1874910	.	+	.	ID=exon-XM_029194406.1-3;Dbxref=GeneID:114879464%2CGenbank:XM_029194406.1;Parent=rna-XM_029194406.1
NW_021683662.1	Gnomon	exon	1874445	1874684	.	+	.	ID=exon-XM_029194406.1-2;Dbxref=GeneID:114879464%2CGenbank:XM_029194406.1;Parent=rna-XM_029194406.1
NW_021683662.1	Gnomon	exon	1877026	1877249	.	+	.	ID=exon-XM_029194406.1-9;Dbxref=GeneID:114879464%2CGenbank:XM_029194406.1;Parent=rna-XM_029194406.1
NW_021683662.1	Gnomon	exon	1876555	1876754	.	+	.	ID=exon-XM_029194406.1-8;Dbxref=GeneID:114879464%2CGenbank:XM_029194406.1;Parent=rna-XM_029194406.1
NW_021683662.1	Gnomon	exon	1875635	1875912	.	+	.	ID=exon-XM_029194406.1-5;Dbxref=GeneID:114879464%2CGenbank:XM_029194406.1;Parent=rna-XM_029194406.1
NW_021683662.1	Gnomon	exon	1875241	1875464	.	+	.	ID=exon-XM_029194406.1-4;Dbxref=GeneID:114879464%2CGenbank:XM_029194406.1;Parent=rna-XM_029194406.1
NW_021683662.1	Gnomon	exon	1876244	1876473	.	+	.	ID=exon-XM_029194406.1-7;Dbxref=GeneID:114879464%2CGenbank:XM_029194406.1;Parent=rna-XM_029194406.1
NW_021683662.1	Gnomon	exon	1875979	1876152	.	+	.	ID=exon-XM_029194406.1-6;Dbxref=GeneID:114879464%2CGenbank:XM_029194406.1;Parent=rna-XM_029194406.1
NW_021683662.1	Gnomon	CDS	1392083	1392266	.	-	0	Name=XP_029050812.1;ID=cds-XP_029050812.1;Dbxref=GeneID:114879736%2CGenbank:XP_029050812.1;Parent=rna-XM_029194979.1
NW_021683662.1	Gnomon	CDS	1336851	1337006	.	-	0	Name=XP_029050812.1;ID=cds-XP_029050812.1;Dbxref=GeneID:114879736%2CGenbank:XP_029050812.1;Parent=rna-XM_029194979.1
NW_021683662.1	Gnomon	CDS	1336312	1336522	.	-	0	Name=XP_029050812.1;ID=cds-XP_029050812.1;Dbxref=GeneID:114879736%2CGenbank:XP_029050812.1;Parent=rna-XM_029194979.1
NW_021683662.1	Gnomon	CDS	1335648	1335761	.	-	0	Name=XP_029050812.1;ID=cds-XP_029050812.1;Dbxref=GeneID:114879736%2CGenbank:XP_029050812.1;Parent=rna-XM_029194979.1
NW_021683662.1	Gnomon	CDS	1333965	1334117	.	-	0	Name=XP_029050812.1;ID=cds-XP_029050812.1;Dbxref=GeneID:114879736%2CGenbank:XP_029050812.1;Parent=rna-XM_029194979.1
NW_021683662.1	Gnomon	CDS	1327508	1327757	.	-	0	Name=XP_029050812.1;ID=cds-XP_029050812.1;Dbxref=GeneID:114879736%2CGenbank:XP_029050812.1;Parent=rna-XM_029194979.1
NW_021683662.1	Gnomon	CDS	1326524	1326781	.	-	0	Name=XP_029050812.1;ID=cds-XP_029050812.1;Dbxref=GeneID:114879736%2CGenbank:XP_029050812.1;Parent=rna-XM_029194979.1
NW_021683662.1	Gnomon	CDS	1325812	1325981	.	-	0	Name=XP_029050812.1;ID=cds-XP_029050812.1;Dbxref=GeneID:114879736%2CGenbank:XP_029050812.1;Parent=rna-XM_029194979.1
NW_021683662.1	Gnomon	CDS	1325080	1325325	.	-	0	Name=XP_029050812.1;ID=cds-XP_029050812.1;Dbxref=GeneID:114879736%2CGenbank:XP_029050812.1;Parent=rna-XM_029194979.1
NW_021683662.1	Gnomon	CDS	1324498	1324730	.	-	0	Name=XP_029050812.1;ID=cds-XP_029050812.1;Dbxref=GeneID:114879736%2CGenbank:XP_029050812.1;Parent=rna-XM_029194979.1
NW_021683662.1	Gnomon	CDS	1324129	1324224	.	-	0	Name=XP_029050812.1;ID=cds-XP_029050812.1;Dbxref=GeneID:114879736%2CGenbank:XP_029050812.1;Parent=rna-XM_029194979.1
NW_021683662.1	Gnomon	CDS	1323508	1323599	.	-	0	Name=XP_029050812.1;ID=cds-XP_029050812.1;Dbxref=GeneID:114879736%2CGenbank:XP_029050812.1;Parent=rna-XM_029194979.1
NW_021683662.1	Gnomon	mRNA	209732	287882	.	+	.	Name=XM_029194922.1;ID=rna-XM_029194922.1;Dbxref=GeneID:114879713%2CGenbank:XM_029194922.1;Parent=gene-LOC114879713
NW_021683662.1	Gnomon	exon	1321836	1323599	.	-	.	ID=exon-XM_029195038.1-14;Dbxref=GeneID:114879736%2CGenbank:XM_029195038.1;Parent=rna-XM_029195038.1
NW_021683662.1	Gnomon	exon	1324129	1324224	.	-	.	ID=exon-XM_029195038.1-13;Dbxref=GeneID:114879736%2CGenbank:XM_029195038.1;Parent=rna-XM_029195038.1
NW_021683662.1	Gnomon	exon	1324498	1324730	.	-	.	ID=exon-XM_029195038.1-12;Dbxref=GeneID:114879736%2CGenbank:XM_029195038.1;Parent=rna-XM_029195038.1
NW_021683662.1	Gnomon	exon	1325080	1325325	.	-	.	ID=exon-XM_029195038.1-11;Dbxref=GeneID:114879736%2CGenbank:XM_029195038.1;Parent=rna-XM_029195038.1
NW_021683662.1	Gnomon	exon	1325812	1325981	.	-	.	ID=exon-XM_029195038.1-10;Dbxref=GeneID:114879736%2CGenbank:XM_029195038.1;Parent=rna-XM_029195038.1
NW_021683662.1	Gnomon	exon	1324129	1324224	.	-	.	ID=exon-XM_029195028.1-11;Dbxref=GeneID:114879736%2CGenbank:XM_029195028.1;Parent=rna-XM_029195028.1
NW_021683662.1	Gnomon	exon	1324498	1324730	.	-	.	ID=exon-XM_029195028.1-10;Dbxref=GeneID:114879736%2CGenbank:XM_029195028.1;Parent=rna-XM_029195028.1
NW_021683662.1	Gnomon	exon	1321836	1323599	.	-	.	ID=exon-XM_029195028.1-12;Dbxref=GeneID:114879736%2CGenbank:XM_029195028.1;Parent=rna-XM_029195028.1
NW_021683662.1	Gnomon	exon	322262	322423	.	+	.	ID=exon-XM_029195692.1-5;Dbxref=GeneID:114880072%2CGenbank:XM_029195692.1;Parent=rna-XM_029195692.1
NW_021683662.1	Gnomon	exon	321943	322112	.	+	.	ID=exon-XM_029195692.1-4;Dbxref=GeneID:114880072%2CGenbank:XM_029195692.1;Parent=rna-XM_029195692.1
NW_021683662.1	Gnomon	exon	323151	323629	.	+	.	ID=exon-XM_029195692.1-7;Dbxref=GeneID:114880072%2CGenbank:XM_029195692.1;Parent=rna-XM_029195692.1
NW_021683662.1	Gnomon	exon	322639	323002	.	+	.	ID=exon-XM_029195692.1-6;Dbxref=GeneID:114880072%2CGenbank:XM_029195692.1;Parent=rna-XM_029195692.1
NW_021683662.1	Gnomon	exon	320938	321057	.	+	.	ID=exon-XM_029195692.1-1;Dbxref=GeneID:114880072%2CGenbank:XM_029195692.1;Parent=rna-XM_029195692.1
NW_021683662.1	Gnomon	exon	321581	321716	.	+	.	ID=exon-XM_029195692.1-3;Dbxref=GeneID:114880072%2CGenbank:XM_029195692.1;Parent=rna-XM_029195692.1
NW_021683662.1	Gnomon	exon	321157	321270	.	+	.	ID=exon-XM_029195692.1-2;Dbxref=GeneID:114880072%2CGenbank:XM_029195692.1;Parent=rna-XM_029195692.1
NW_021683662.1	Gnomon	exon	323929	324194	.	+	.	ID=exon-XM_029195692.1-9;Dbxref=GeneID:114880072%2CGenbank:XM_029195692.1;Parent=rna-XM_029195692.1
NW_021683662.1	Gnomon	exon	323753	323857	.	+	.	ID=exon-XM_029195692.1-8;Dbxref=GeneID:114880072%2CGenbank:XM_029195692.1;Parent=rna-XM_029195692.1
NW_021683662.1	Gnomon	exon	1749776	1750353	.	-	.	ID=exon-XM_029195622.1-9;Dbxref=GeneID:114880039%2CGenbank:XM_029195622.1;Parent=rna-XM_029195622.1
NW_021683662.1	Gnomon	exon	1755518	1755698	.	-	.	ID=exon-XM_029195622.1-4;Dbxref=GeneID:114880039%2CGenbank:XM_029195622.1;Parent=rna-XM_029195622.1
NW_021683662.1	Gnomon	exon	1762247	1762507	.	-	.	ID=exon-XM_029195622.1-3;Dbxref=GeneID:114880039%2CGenbank:XM_029195622.1;Parent=rna-XM_029195622.1
NW_021683662.1	Gnomon	exon	1797015	1797113	.	-	.	ID=exon-XM_029195622.1-2;Dbxref=GeneID:114880039%2CGenbank:XM_029195622.1;Parent=rna-XM_029195622.1
NW_021683662.1	Gnomon	exon	1799872	1800075	.	-	.	ID=exon-XM_029195622.1-1;Dbxref=GeneID:114880039%2CGenbank:XM_029195622.1;Parent=rna-XM_029195622.1
NW_021683662.1	Gnomon	exon	1751053	1751242	.	-	.	ID=exon-XM_029195622.1-8;Dbxref=GeneID:114880039%2CGenbank:XM_029195622.1;Parent=rna-XM_029195622.1
NW_021683662.1	Gnomon	exon	1751795	1752164	.	-	.	ID=exon-XM_029195622.1-7;Dbxref=GeneID:114880039%2CGenbank:XM_029195622.1;Parent=rna-XM_029195622.1
NW_021683662.1	Gnomon	exon	1752383	1752534	.	-	.	ID=exon-XM_029195622.1-6;Dbxref=GeneID:114880039%2CGenbank:XM_029195622.1;Parent=rna-XM_029195622.1
NW_021683662.1	Gnomon	exon	1752622	1752756	.	-	.	ID=exon-XM_029195622.1-5;Dbxref=GeneID:114880039%2CGenbank:XM_029195622.1;Parent=rna-XM_029195622.1
NW_021683662.1	Gnomon	mRNA	1589893	1591755	.	-	.	Name=XM_029194826.1;ID=rna-XM_029194826.1;Dbxref=GeneID:114879669%2CGenbank:XM_029194826.1;Parent=gene-LOC114879669
NW_021683662.1	Gnomon	CDS	492783	492846	.	+	0	Name=XP_029051308.1;ID=cds-XP_029051308.1;Dbxref=GeneID:114879979%2CGenbank:XP_029051308.1;Parent=rna-XM_029195475.1
NW_021683662.1	Gnomon	CDS	493795	493885	.	+	0	Name=XP_029051308.1;ID=cds-XP_029051308.1;Dbxref=GeneID:114879979%2CGenbank:XP_029051308.1;Parent=rna-XM_029195475.1
NW_021683662.1	Gnomon	CDS	497381	497584	.	+	0	Name=XP_029051308.1;ID=cds-XP_029051308.1;Dbxref=GeneID:114879979%2CGenbank:XP_029051308.1;Parent=rna-XM_029195475.1
NW_021683662.1	Gnomon	CDS	497666	497807	.	+	0	Name=XP_029051308.1;ID=cds-XP_029051308.1;Dbxref=GeneID:114879979%2CGenbank:XP_029051308.1;Parent=rna-XM_029195475.1
NW_021683662.1	Gnomon	CDS	497869	498068	.	+	0	Name=XP_029051308.1;ID=cds-XP_029051308.1;Dbxref=GeneID:114879979%2CGenbank:XP_029051308.1;Parent=rna-XM_029195475.1
NW_021683662.1	Gnomon	CDS	498280	498432	.	+	0	Name=XP_029051308.1;ID=cds-XP_029051308.1;Dbxref=GeneID:114879979%2CGenbank:XP_029051308.1;Parent=rna-XM_029195475.1
NW_021683662.1	Gnomon	CDS	499319	500621	.	+	0	Name=XP_029051308.1;ID=cds-XP_029051308.1;Dbxref=GeneID:114879979%2CGenbank:XP_029051308.1;Parent=rna-XM_029195475.1
NW_021683662.1	Gnomon	mRNA	1308217	1317407	.	-	.	Name=XM_029195128.1;ID=rna-XM_029195128.1;Dbxref=GeneID:114879815%2CGenbank:XM_029195128.1;Parent=gene-LOC114879815
NW_021683662.1	Gnomon	exon	1357688	1357963	.	+	.	ID=exon-XM_029195081.1-3;Dbxref=GeneID:114879793%2CGenbank:XM_029195081.1;Parent=rna-XM_029195081.1
NW_021683662.1	Gnomon	exon	1357262	1357449	.	+	.	ID=exon-XM_029195081.1-2;Dbxref=GeneID:114879793%2CGenbank:XM_029195081.1;Parent=rna-XM_029195081.1
NW_021683662.1	Gnomon	exon	1358597	1358782	.	+	.	ID=exon-XM_029195081.1-5;Dbxref=GeneID:114879793%2CGenbank:XM_029195081.1;Parent=rna-XM_029195081.1
NW_021683662.1	Gnomon	exon	1358251	1358490	.	+	.	ID=exon-XM_029195081.1-4;Dbxref=GeneID:114879793%2CGenbank:XM_029195081.1;Parent=rna-XM_029195081.1
NW_021683662.1	Gnomon	exon	1355316	1355478	.	+	.	ID=exon-XM_029195081.1-1;Dbxref=GeneID:114879793%2CGenbank:XM_029195081.1;Parent=rna-XM_029195081.1
NW_021683662.1	Gnomon	exon	1333965	1334117	.	-	.	ID=exon-XM_029194987.1-7;Dbxref=GeneID:114879736%2CGenbank:XM_029194987.1;Parent=rna-XM_029194987.1
NW_021683662.1	Gnomon	exon	1335648	1335761	.	-	.	ID=exon-XM_029194987.1-6;Dbxref=GeneID:114879736%2CGenbank:XM_029194987.1;Parent=rna-XM_029194987.1
NW_021683662.1	Gnomon	exon	1327508	1327757	.	-	.	ID=exon-XM_029194987.1-9;Dbxref=GeneID:114879736%2CGenbank:XM_029194987.1;Parent=rna-XM_029194987.1
NW_021683662.1	Gnomon	exon	1330384	1330437	.	-	.	ID=exon-XM_029194987.1-8;Dbxref=GeneID:114879736%2CGenbank:XM_029194987.1;Parent=rna-XM_029194987.1
NW_021683662.1	Gnomon	exon	1359658	1359991	.	+	.	ID=exon-XM_029195081.1-7;Dbxref=GeneID:114879793%2CGenbank:XM_029195081.1;Parent=rna-XM_029195081.1
NW_021683662.1	Gnomon	exon	1359171	1359375	.	+	.	ID=exon-XM_029195081.1-6;Dbxref=GeneID:114879793%2CGenbank:XM_029195081.1;Parent=rna-XM_029195081.1
NW_021683662.1	Gnomon	exon	1360221	1360623	.	+	.	ID=exon-XM_029195081.1-8;Dbxref=GeneID:114879793%2CGenbank:XM_029195081.1;Parent=rna-XM_029195081.1
NW_021683662.1	Gnomon	exon	1429641	1429794	.	-	.	ID=exon-XM_029194987.1-1;Dbxref=GeneID:114879736%2CGenbank:XM_029194987.1;Parent=rna-XM_029194987.1
NW_021683662.1	Gnomon	exon	1423526	1423793	.	-	.	ID=exon-XM_029194987.1-3;Dbxref=GeneID:114879736%2CGenbank:XM_029194987.1;Parent=rna-XM_029194987.1
NW_021683662.1	Gnomon	exon	1426290	1426942	.	-	.	ID=exon-XM_029194987.1-2;Dbxref=GeneID:114879736%2CGenbank:XM_029194987.1;Parent=rna-XM_029194987.1
NW_021683662.1	Gnomon	exon	1336312	1336522	.	-	.	ID=exon-XM_029194987.1-5;Dbxref=GeneID:114879736%2CGenbank:XM_029194987.1;Parent=rna-XM_029194987.1
NW_021683662.1	Gnomon	exon	1336851	1337006	.	-	.	ID=exon-XM_029194987.1-4;Dbxref=GeneID:114879736%2CGenbank:XM_029194987.1;Parent=rna-XM_029194987.1
NW_021683662.1	Gnomon	CDS	1591382	1591538	.	-	0	Name=XP_029050669.1;ID=cds-XP_029050669.1;Dbxref=GeneID:114879669%2CGenbank:XP_029050669.1;Parent=rna-XM_029194836.1
NW_021683662.1	Gnomon	CDS	1590771	1591125	.	-	0	Name=XP_029050669.1;ID=cds-XP_029050669.1;Dbxref=GeneID:114879669%2CGenbank:XP_029050669.1;Parent=rna-XM_029194836.1
NW_021683662.1	Gnomon	CDS	1590493	1590693	.	-	0	Name=XP_029050669.1;ID=cds-XP_029050669.1;Dbxref=GeneID:114879669%2CGenbank:XP_029050669.1;Parent=rna-XM_029194836.1
NW_021683662.1	Gnomon	CDS	1590224	1590407	.	-	0	Name=XP_029050669.1;ID=cds-XP_029050669.1;Dbxref=GeneID:114879669%2CGenbank:XP_029050669.1;Parent=rna-XM_029194836.1
NW_021683662.1	Gnomon	CDS	1590051	1590152	.	-	0	Name=XP_029050669.1;ID=cds-XP_029050669.1;Dbxref=GeneID:114879669%2CGenbank:XP_029050669.1;Parent=rna-XM_029194836.1
NW_021683662.1	Gnomon	CDS	286657	286846	.	+	0	Name=XP_029050763.1;ID=cds-XP_029050763.1;Dbxref=GeneID:114879713%2CGenbank:XP_029050763.1;Parent=rna-XM_029194930.1
NW_021683662.1	Gnomon	CDS	287555	287679	.	+	0	Name=XP_029050763.1;ID=cds-XP_029050763.1;Dbxref=GeneID:114879713%2CGenbank:XP_029050763.1;Parent=rna-XM_029194930.1
NW_021683662.1	Gnomon	mRNA	1197466	1198508	.	+	.	Name=XM_029194872.1;ID=rna-XM_029194872.1;Dbxref=GeneID:114879683%2CGenbank:XM_029194872.1;Parent=gene-LOC114879683
NW_021683662.1	Gnomon	exon	425931	426082	.	+	.	ID=exon-XM_029194479.1-1;Dbxref=GeneID:114879495%2CGenbank:XM_029194479.1;Parent=rna-XM_029194479.1
NW_021683662.1	Gnomon	exon	427230	427958	.	+	.	ID=exon-XM_029194479.1-3;Dbxref=GeneID:114879495%2CGenbank:XM_029194479.1;Parent=rna-XM_029194479.1
NW_021683662.1	Gnomon	exon	426677	427130	.	+	.	ID=exon-XM_029194479.1-2;Dbxref=GeneID:114879495%2CGenbank:XM_029194479.1;Parent=rna-XM_029194479.1
NW_021683662.1	Gnomon	CDS	618256	618302	.	+	0	Name=XP_029050522.1;ID=cds-XP_029050522.1;Dbxref=GeneID:114879616%2CGenbank:XP_029050522.1;Parent=rna-XM_029194689.1
NW_021683662.1	Gnomon	CDS	619113	619248	.	+	0	Name=XP_029050522.1;ID=cds-XP_029050522.1;Dbxref=GeneID:114879616%2CGenbank:XP_029050522.1;Parent=rna-XM_029194689.1
NW_021683662.1	Gnomon	CDS	619335	619515	.	+	0	Name=XP_029050522.1;ID=cds-XP_029050522.1;Dbxref=GeneID:114879616%2CGenbank:XP_029050522.1;Parent=rna-XM_029194689.1
NW_021683662.1	Gnomon	CDS	619729	620097	.	+	0	Name=XP_029050522.1;ID=cds-XP_029050522.1;Dbxref=GeneID:114879616%2CGenbank:XP_029050522.1;Parent=rna-XM_029194689.1
NW_021683662.1	Gnomon	CDS	620188	620498	.	+	0	Name=XP_029050522.1;ID=cds-XP_029050522.1;Dbxref=GeneID:114879616%2CGenbank:XP_029050522.1;Parent=rna-XM_029194689.1
NW_021683662.1	Gnomon	CDS	620559	621059	.	+	0	Name=XP_029050522.1;ID=cds-XP_029050522.1;Dbxref=GeneID:114879616%2CGenbank:XP_029050522.1;Parent=rna-XM_029194689.1
NW_021683662.1	Gnomon	CDS	621117	621317	.	+	0	Name=XP_029050522.1;ID=cds-XP_029050522.1;Dbxref=GeneID:114879616%2CGenbank:XP_029050522.1;Parent=rna-XM_029194689.1
NW_021683662.1	Gnomon	CDS	621392	621669	.	+	0	Name=XP_029050522.1;ID=cds-XP_029050522.1;Dbxref=GeneID:114879616%2CGenbank:XP_029050522.1;Parent=rna-XM_029194689.1
NW_021683662.1	Gnomon	CDS	621743	621959	.	+	0	Name=XP_029050522.1;ID=cds-XP_029050522.1;Dbxref=GeneID:114879616%2CGenbank:XP_029050522.1;Parent=rna-XM_029194689.1
NW_021683662.1	Gnomon	CDS	622035	622270	.	+	0	Name=XP_029050522.1;ID=cds-XP_029050522.1;Dbxref=GeneID:114879616%2CGenbank:XP_029050522.1;Parent=rna-XM_029194689.1
NW_021683662.1	Gnomon	CDS	622337	622457	.	+	0	Name=XP_029050522.1;ID=cds-XP_029050522.1;Dbxref=GeneID:114879616%2CGenbank:XP_029050522.1;Parent=rna-XM_029194689.1
NW_021683662.1	Gnomon	exon	930606	931058	.	-	.	ID=exon-XR_003789927.1-3;Dbxref=GeneID:114879585%2CGenbank:XR_003789927.1;Parent=rna-XR_003789927.1
NW_021683662.1	Gnomon	exon	949061	949150	.	-	.	ID=exon-XR_003789927.1-2;Dbxref=GeneID:114879585%2CGenbank:XR_003789927.1;Parent=rna-XR_003789927.1
NW_021683662.1	Gnomon	exon	970507	970662	.	-	.	ID=exon-XR_003789927.1-1;Dbxref=GeneID:114879585%2CGenbank:XR_003789927.1;Parent=rna-XR_003789927.1
NW_021683662.1	Gnomon	transcript	209732	294205	.	+	.	Name=XR_003789962.1;ID=rna-XR_003789962.1;Dbxref=GeneID:114879713%2CGenbank:XR_003789962.1;Parent=gene-LOC114879713
NW_021683662.1	Gnomon	CDS	661264	661419	.	-	0	Name=XP_029051114.1;ID=cds-XP_029051114.1;Dbxref=GeneID:114879889%2CGenbank:XP_029051114.1;Parent=rna-XM_029195281.1
NW_021683662.1	Gnomon	CDS	659973	660110	.	-	0	Name=XP_029051114.1;ID=cds-XP_029051114.1;Dbxref=GeneID:114879889%2CGenbank:XP_029051114.1;Parent=rna-XM_029195281.1
NW_021683662.1	Gnomon	CDS	658606	658718	.	-	0	Name=XP_029051114.1;ID=cds-XP_029051114.1;Dbxref=GeneID:114879889%2CGenbank:XP_029051114.1;Parent=rna-XM_029195281.1
NW_021683662.1	Gnomon	CDS	657207	657540	.	-	0	Name=XP_029051114.1;ID=cds-XP_029051114.1;Dbxref=GeneID:114879889%2CGenbank:XP_029051114.1;Parent=rna-XM_029195281.1
NW_021683662.1	Gnomon	CDS	655732	656035	.	-	0	Name=XP_029051114.1;ID=cds-XP_029051114.1;Dbxref=GeneID:114879889%2CGenbank:XP_029051114.1;Parent=rna-XM_029195281.1
NW_021683662.1	Gnomon	CDS	654898	655073	.	-	0	Name=XP_029051114.1;ID=cds-XP_029051114.1;Dbxref=GeneID:114879889%2CGenbank:XP_029051114.1;Parent=rna-XM_029195281.1
NW_021683662.1	Gnomon	exon	683883	684020	.	-	.	ID=exon-XM_029195271.1-2;Dbxref=GeneID:114879889%2CGenbank:XM_029195271.1;Parent=rna-XM_029195271.1
NW_021683662.1	Gnomon	exon	684112	684188	.	-	.	ID=exon-XM_029195271.1-1;Dbxref=GeneID:114879889%2CGenbank:XM_029195271.1;Parent=rna-XM_029195271.1
NW_021683662.1	Gnomon	exon	655732	656035	.	-	.	ID=exon-XM_029195271.1-8;Dbxref=GeneID:114879889%2CGenbank:XM_029195271.1;Parent=rna-XM_029195271.1
NW_021683662.1	Gnomon	exon	657207	657540	.	-	.	ID=exon-XM_029195271.1-7;Dbxref=GeneID:114879889%2CGenbank:XM_029195271.1;Parent=rna-XM_029195271.1
NW_021683662.1	Gnomon	exon	654431	655073	.	-	.	ID=exon-XM_029195271.1-9;Dbxref=GeneID:114879889%2CGenbank:XM_029195271.1;Parent=rna-XM_029195271.1
NW_021683662.1	Gnomon	exon	661264	661492	.	-	.	ID=exon-XM_029195271.1-4;Dbxref=GeneID:114879889%2CGenbank:XM_029195271.1;Parent=rna-XM_029195271.1
NW_021683662.1	Gnomon	exon	674922	675035	.	-	.	ID=exon-XM_029195271.1-3;Dbxref=GeneID:114879889%2CGenbank:XM_029195271.1;Parent=rna-XM_029195271.1
NW_021683662.1	Gnomon	exon	658606	658718	.	-	.	ID=exon-XM_029195271.1-6;Dbxref=GeneID:114879889%2CGenbank:XM_029195271.1;Parent=rna-XM_029195271.1
NW_021683662.1	Gnomon	exon	659973	660110	.	-	.	ID=exon-XM_029195271.1-5;Dbxref=GeneID:114879889%2CGenbank:XM_029195271.1;Parent=rna-XM_029195271.1
NW_021683662.1	Gnomon	mRNA	531279	565041	.	+	.	Name=XM_029195460.1;ID=rna-XM_029195460.1;Dbxref=GeneID:114879956%2CGenbank:XM_029195460.1;Parent=gene-LOC114879956
NW_021683662.1	Gnomon	exon	562144	562416	.	+	.	ID=exon-XR_003790006.1-9;Dbxref=GeneID:114879956%2CGenbank:XR_003790006.1;Parent=rna-XR_003790006.1
NW_021683662.1	Gnomon	exon	550583	550724	.	+	.	ID=exon-XR_003790006.1-2;Dbxref=GeneID:114879956%2CGenbank:XR_003790006.1;Parent=rna-XR_003790006.1
NW_021683662.1	Gnomon	exon	542327	546473	.	+	.	ID=exon-XR_003790006.1-1;Dbxref=GeneID:114879956%2CGenbank:XR_003790006.1;Parent=rna-XR_003790006.1
NW_021683662.1	Gnomon	exon	559490	559884	.	+	.	ID=exon-XR_003790006.1-4;Dbxref=GeneID:114879956%2CGenbank:XR_003790006.1;Parent=rna-XR_003790006.1
NW_021683662.1	Gnomon	exon	558124	558788	.	+	.	ID=exon-XR_003790006.1-3;Dbxref=GeneID:114879956%2CGenbank:XR_003790006.1;Parent=rna-XR_003790006.1
NW_021683662.1	Gnomon	exon	560472	560784	.	+	.	ID=exon-XR_003790006.1-6;Dbxref=GeneID:114879956%2CGenbank:XR_003790006.1;Parent=rna-XR_003790006.1
NW_021683662.1	Gnomon	exon	559973	560355	.	+	.	ID=exon-XR_003790006.1-5;Dbxref=GeneID:114879956%2CGenbank:XR_003790006.1;Parent=rna-XR_003790006.1
NW_021683662.1	Gnomon	exon	561618	561947	.	+	.	ID=exon-XR_003790006.1-8;Dbxref=GeneID:114879956%2CGenbank:XR_003790006.1;Parent=rna-XR_003790006.1
NW_021683662.1	Gnomon	exon	561085	561262	.	+	.	ID=exon-XR_003790006.1-7;Dbxref=GeneID:114879956%2CGenbank:XR_003790006.1;Parent=rna-XR_003790006.1
NW_021683662.1	Gnomon	mRNA	1212060	1215001	.	+	.	Name=XM_029194380.1;ID=rna-XM_029194380.1;Dbxref=GeneID:114879450%2CGenbank:XM_029194380.1;Parent=gene-LOC114879450
NW_021683662.1	Gnomon	transcript	209732	316212	.	+	.	Name=XR_003789961.1;ID=rna-XR_003789961.1;Dbxref=GeneID:114879713%2CGenbank:XR_003789961.1;Parent=gene-LOC114879713
NW_021683662.1	Gnomon	exon	1167130	1167210	.	+	.	ID=exon-XM_029194580.1-9;Dbxref=GeneID:114879544%2CGenbank:XM_029194580.1;Parent=rna-XM_029194580.1
NW_021683662.1	Gnomon	exon	1159935	1160064	.	+	.	ID=exon-XM_029194580.1-6;Dbxref=GeneID:114879544%2CGenbank:XM_029194580.1;Parent=rna-XM_029194580.1
NW_021683662.1	Gnomon	exon	1157129	1157309	.	+	.	ID=exon-XM_029194580.1-5;Dbxref=GeneID:114879544%2CGenbank:XM_029194580.1;Parent=rna-XM_029194580.1
NW_021683662.1	Gnomon	exon	1164216	1164396	.	+	.	ID=exon-XM_029194580.1-8;Dbxref=GeneID:114879544%2CGenbank:XM_029194580.1;Parent=rna-XM_029194580.1
NW_021683662.1	Gnomon	exon	1161362	1161603	.	+	.	ID=exon-XM_029194580.1-7;Dbxref=GeneID:114879544%2CGenbank:XM_029194580.1;Parent=rna-XM_029194580.1
NW_021683662.1	Gnomon	exon	1096319	1096406	.	+	.	ID=exon-XM_029194580.1-2;Dbxref=GeneID:114879544%2CGenbank:XM_029194580.1;Parent=rna-XM_029194580.1
NW_021683662.1	Gnomon	exon	1049192	1051180	.	+	.	ID=exon-XM_029194580.1-1;Dbxref=GeneID:114879544%2CGenbank:XM_029194580.1;Parent=rna-XM_029194580.1
NW_021683662.1	Gnomon	exon	1134993	1135095	.	+	.	ID=exon-XM_029194580.1-4;Dbxref=GeneID:114879544%2CGenbank:XM_029194580.1;Parent=rna-XM_029194580.1
NW_021683662.1	Gnomon	exon	1131108	1131183	.	+	.	ID=exon-XM_029194580.1-3;Dbxref=GeneID:114879544%2CGenbank:XM_029194580.1;Parent=rna-XM_029194580.1
NW_021683662.1	Gnomon	CDS	648618	648911	.	-	0	Name=XP_029051014.1;ID=cds-XP_029051014.1;Dbxref=GeneID:114879846%2CGenbank:XP_029051014.1;Parent=rna-XM_029195181.1
NW_021683662.1	Gnomon	CDS	648158	648445	.	-	0	Name=XP_029051014.1;ID=cds-XP_029051014.1;Dbxref=GeneID:114879846%2CGenbank:XP_029051014.1;Parent=rna-XM_029195181.1
NW_021683662.1	Gnomon	CDS	647831	648086	.	-	0	Name=XP_029051014.1;ID=cds-XP_029051014.1;Dbxref=GeneID:114879846%2CGenbank:XP_029051014.1;Parent=rna-XM_029195181.1
NW_021683662.1	Gnomon	CDS	647471	647668	.	-	0	Name=XP_029051014.1;ID=cds-XP_029051014.1;Dbxref=GeneID:114879846%2CGenbank:XP_029051014.1;Parent=rna-XM_029195181.1
NW_021683662.1	Gnomon	CDS	647000	647164	.	-	0	Name=XP_029051014.1;ID=cds-XP_029051014.1;Dbxref=GeneID:114879846%2CGenbank:XP_029051014.1;Parent=rna-XM_029195181.1
NW_021683662.1	Gnomon	CDS	645888	646070	.	-	0	Name=XP_029051014.1;ID=cds-XP_029051014.1;Dbxref=GeneID:114879846%2CGenbank:XP_029051014.1;Parent=rna-XM_029195181.1
NW_021683662.1	Gnomon	CDS	645561	645773	.	-	0	Name=XP_029051014.1;ID=cds-XP_029051014.1;Dbxref=GeneID:114879846%2CGenbank:XP_029051014.1;Parent=rna-XM_029195181.1
NW_021683662.1	Gnomon	CDS	645175	645375	.	-	0	Name=XP_029051014.1;ID=cds-XP_029051014.1;Dbxref=GeneID:114879846%2CGenbank:XP_029051014.1;Parent=rna-XM_029195181.1
NW_021683662.1	Gnomon	CDS	644858	645106	.	-	0	Name=XP_029051014.1;ID=cds-XP_029051014.1;Dbxref=GeneID:114879846%2CGenbank:XP_029051014.1;Parent=rna-XM_029195181.1
NW_021683662.1	Gnomon	CDS	644461	644709	.	-	0	Name=XP_029051014.1;ID=cds-XP_029051014.1;Dbxref=GeneID:114879846%2CGenbank:XP_029051014.1;Parent=rna-XM_029195181.1
NW_021683662.1	Gnomon	CDS	643932	644144	.	-	0	Name=XP_029051014.1;ID=cds-XP_029051014.1;Dbxref=GeneID:114879846%2CGenbank:XP_029051014.1;Parent=rna-XM_029195181.1
NW_021683662.1	Gnomon	CDS	643749	643843	.	-	0	Name=XP_029051014.1;ID=cds-XP_029051014.1;Dbxref=GeneID:114879846%2CGenbank:XP_029051014.1;Parent=rna-XM_029195181.1
NW_021683662.1	Gnomon	CDS	643336	643660	.	-	0	Name=XP_029051014.1;ID=cds-XP_029051014.1;Dbxref=GeneID:114879846%2CGenbank:XP_029051014.1;Parent=rna-XM_029195181.1
NW_021683662.1	Gnomon	CDS	643052	643264	.	-	0	Name=XP_029051014.1;ID=cds-XP_029051014.1;Dbxref=GeneID:114879846%2CGenbank:XP_029051014.1;Parent=rna-XM_029195181.1
NW_021683662.1	Gnomon	CDS	642812	642973	.	-	0	Name=XP_029051014.1;ID=cds-XP_029051014.1;Dbxref=GeneID:114879846%2CGenbank:XP_029051014.1;Parent=rna-XM_029195181.1
NW_021683662.1	Gnomon	CDS	642368	642664	.	-	0	Name=XP_029051014.1;ID=cds-XP_029051014.1;Dbxref=GeneID:114879846%2CGenbank:XP_029051014.1;Parent=rna-XM_029195181.1
NW_021683662.1	Gnomon	CDS	642057	642199	.	-	0	Name=XP_029051014.1;ID=cds-XP_029051014.1;Dbxref=GeneID:114879846%2CGenbank:XP_029051014.1;Parent=rna-XM_029195181.1
NW_021683662.1	Gnomon	CDS	641886	641985	.	-	0	Name=XP_029051014.1;ID=cds-XP_029051014.1;Dbxref=GeneID:114879846%2CGenbank:XP_029051014.1;Parent=rna-XM_029195181.1
NW_021683662.1	Gnomon	CDS	641510	641723	.	-	0	Name=XP_029051014.1;ID=cds-XP_029051014.1;Dbxref=GeneID:114879846%2CGenbank:XP_029051014.1;Parent=rna-XM_029195181.1
NW_021683662.1	Gnomon	CDS	641287	641444	.	-	0	Name=XP_029051014.1;ID=cds-XP_029051014.1;Dbxref=GeneID:114879846%2CGenbank:XP_029051014.1;Parent=rna-XM_029195181.1
NW_021683662.1	Gnomon	CDS	641085	641173	.	-	0	Name=XP_029051014.1;ID=cds-XP_029051014.1;Dbxref=GeneID:114879846%2CGenbank:XP_029051014.1;Parent=rna-XM_029195181.1
NW_021683662.1	Gnomon	CDS	640682	640791	.	-	0	Name=XP_029051014.1;ID=cds-XP_029051014.1;Dbxref=GeneID:114879846%2CGenbank:XP_029051014.1;Parent=rna-XM_029195181.1
NW_021683662.1	Gnomon	CDS	640435	640607	.	-	0	Name=XP_029051014.1;ID=cds-XP_029051014.1;Dbxref=GeneID:114879846%2CGenbank:XP_029051014.1;Parent=rna-XM_029195181.1
NW_021683662.1	Gnomon	CDS	640046	640260	.	-	0	Name=XP_029051014.1;ID=cds-XP_029051014.1;Dbxref=GeneID:114879846%2CGenbank:XP_029051014.1;Parent=rna-XM_029195181.1
NW_021683662.1	Gnomon	CDS	639763	639970	.	-	0	Name=XP_029051014.1;ID=cds-XP_029051014.1;Dbxref=GeneID:114879846%2CGenbank:XP_029051014.1;Parent=rna-XM_029195181.1
NW_021683662.1	Gnomon	CDS	639334	639507	.	-	0	Name=XP_029051014.1;ID=cds-XP_029051014.1;Dbxref=GeneID:114879846%2CGenbank:XP_029051014.1;Parent=rna-XM_029195181.1
NW_021683662.1	Gnomon	CDS	639157	639248	.	-	0	Name=XP_029051014.1;ID=cds-XP_029051014.1;Dbxref=GeneID:114879846%2CGenbank:XP_029051014.1;Parent=rna-XM_029195181.1
NW_021683662.1	Gnomon	CDS	638958	639094	.	-	0	Name=XP_029051014.1;ID=cds-XP_029051014.1;Dbxref=GeneID:114879846%2CGenbank:XP_029051014.1;Parent=rna-XM_029195181.1
NW_021683662.1	Gnomon	CDS	637990	638890	.	-	0	Name=XP_029051014.1;ID=cds-XP_029051014.1;Dbxref=GeneID:114879846%2CGenbank:XP_029051014.1;Parent=rna-XM_029195181.1
NW_021683662.1	Gnomon	CDS	637765	637918	.	-	0	Name=XP_029051014.1;ID=cds-XP_029051014.1;Dbxref=GeneID:114879846%2CGenbank:XP_029051014.1;Parent=rna-XM_029195181.1
NW_021683662.1	Gnomon	CDS	637505	637690	.	-	0	Name=XP_029051014.1;ID=cds-XP_029051014.1;Dbxref=GeneID:114879846%2CGenbank:XP_029051014.1;Parent=rna-XM_029195181.1
NW_021683662.1	Gnomon	CDS	637277	637446	.	-	0	Name=XP_029051014.1;ID=cds-XP_029051014.1;Dbxref=GeneID:114879846%2CGenbank:XP_029051014.1;Parent=rna-XM_029195181.1
NW_021683662.1	Gnomon	mRNA	1304430	1306970	.	+	.	Name=XM_029194775.1;ID=rna-XM_029194775.1;Dbxref=GeneID:114879652%2CGenbank:XM_029194775.1;Parent=gene-LOC114879652
NW_021683662.1	tRNAscan-SE	tRNA	1334946	1335017	.	-	.	ID=rna-Trnat-cgu;Dbxref=GeneID:114880078;Note=transfer RNA threonine (anticodon CGU);Parent=gene-Trnat-cgu
NW_021683662.1	Gnomon	exon	1305196	1305336	.	+	.	ID=exon-XM_029194775.1-4;Dbxref=GeneID:114879652%2CGenbank:XM_029194775.1;Parent=rna-XM_029194775.1
NW_021683662.1	Gnomon	exon	1304984	1305135	.	+	.	ID=exon-XM_029194775.1-3;Dbxref=GeneID:114879652%2CGenbank:XM_029194775.1;Parent=rna-XM_029194775.1
NW_021683662.1	Gnomon	exon	1304579	1304699	.	+	.	ID=exon-XM_029194775.1-2;Dbxref=GeneID:114879652%2CGenbank:XM_029194775.1;Parent=rna-XM_029194775.1
NW_021683662.1	Gnomon	exon	1304430	1304519	.	+	.	ID=exon-XM_029194775.1-1;Dbxref=GeneID:114879652%2CGenbank:XM_029194775.1;Parent=rna-XM_029194775.1
NW_021683662.1	Gnomon	exon	1305736	1306970	.	+	.	ID=exon-XM_029194775.1-5;Dbxref=GeneID:114879652%2CGenbank:XM_029194775.1;Parent=rna-XM_029194775.1
NW_021683662.1	Gnomon	exon	1325080	1325325	.	-	.	ID=exon-XM_029194972.1-10;Dbxref=GeneID:114879736%2CGenbank:XM_029194972.1;Parent=rna-XM_029194972.1
NW_021683662.1	Gnomon	exon	1324129	1324224	.	-	.	ID=exon-XM_029194972.1-12;Dbxref=GeneID:114879736%2CGenbank:XM_029194972.1;Parent=rna-XM_029194972.1
NW_021683662.1	Gnomon	exon	1324498	1324730	.	-	.	ID=exon-XM_029194972.1-11;Dbxref=GeneID:114879736%2CGenbank:XM_029194972.1;Parent=rna-XM_029194972.1
NW_021683662.1	Gnomon	exon	1321836	1323599	.	-	.	ID=exon-XM_029194972.1-13;Dbxref=GeneID:114879736%2CGenbank:XM_029194972.1;Parent=rna-XM_029194972.1
NW_021683662.1	Gnomon	CDS	1201726	1201957	.	+	0	Name=XP_029050175.1;ID=cds-XP_029050175.1;Dbxref=GeneID:114879431%2CGenbank:XP_029050175.1;Parent=rna-XM_029194342.1
NW_021683662.1	Gnomon	CDS	1202122	1202232	.	+	0	Name=XP_029050175.1;ID=cds-XP_029050175.1;Dbxref=GeneID:114879431%2CGenbank:XP_029050175.1;Parent=rna-XM_029194342.1
NW_021683662.1	Gnomon	CDS	1202315	1202578	.	+	0	Name=XP_029050175.1;ID=cds-XP_029050175.1;Dbxref=GeneID:114879431%2CGenbank:XP_029050175.1;Parent=rna-XM_029194342.1
NW_021683662.1	Gnomon	CDS	1202662	1202858	.	+	0	Name=XP_029050175.1;ID=cds-XP_029050175.1;Dbxref=GeneID:114879431%2CGenbank:XP_029050175.1;Parent=rna-XM_029194342.1
NW_021683662.1	Gnomon	exon	562144	562416	.	+	.	ID=exon-XR_003790007.1-9;Dbxref=GeneID:114879956%2CGenbank:XR_003790007.1;Parent=rna-XR_003790007.1
NW_021683662.1	Gnomon	exon	561618	561947	.	+	.	ID=exon-XR_003790007.1-8;Dbxref=GeneID:114879956%2CGenbank:XR_003790007.1;Parent=rna-XR_003790007.1
NW_021683662.1	Gnomon	exon	561085	561262	.	+	.	ID=exon-XR_003790007.1-7;Dbxref=GeneID:114879956%2CGenbank:XR_003790007.1;Parent=rna-XR_003790007.1
NW_021683662.1	Gnomon	exon	560472	560784	.	+	.	ID=exon-XR_003790007.1-6;Dbxref=GeneID:114879956%2CGenbank:XR_003790007.1;Parent=rna-XR_003790007.1
NW_021683662.1	Gnomon	exon	559973	560355	.	+	.	ID=exon-XR_003790007.1-5;Dbxref=GeneID:114879956%2CGenbank:XR_003790007.1;Parent=rna-XR_003790007.1
NW_021683662.1	Gnomon	exon	559490	559884	.	+	.	ID=exon-XR_003790007.1-4;Dbxref=GeneID:114879956%2CGenbank:XR_003790007.1;Parent=rna-XR_003790007.1
NW_021683662.1	Gnomon	exon	558124	558788	.	+	.	ID=exon-XR_003790007.1-3;Dbxref=GeneID:114879956%2CGenbank:XR_003790007.1;Parent=rna-XR_003790007.1
NW_021683662.1	Gnomon	exon	550583	550724	.	+	.	ID=exon-XR_003790007.1-2;Dbxref=GeneID:114879956%2CGenbank:XR_003790007.1;Parent=rna-XR_003790007.1
NW_021683662.1	Gnomon	exon	542327	546473	.	+	.	ID=exon-XR_003790007.1-1;Dbxref=GeneID:114879956%2CGenbank:XR_003790007.1;Parent=rna-XR_003790007.1
NW_021683662.1	Gnomon	CDS	1768942	1769195	.	+	0	Name=XP_029051493.1;ID=cds-XP_029051493.1;Dbxref=GeneID:114880060%2CGenbank:XP_029051493.1;Parent=rna-XM_029195660.1
NW_021683662.1	Gnomon	CDS	1776856	1776904	.	+	0	Name=XP_029051493.1;ID=cds-XP_029051493.1;Dbxref=GeneID:114880060%2CGenbank:XP_029051493.1;Parent=rna-XM_029195660.1
NW_021683662.1	Gnomon	exon	1202122	1202232	.	+	.	ID=exon-XM_029194342.1-2;Dbxref=GeneID:114879431%2CGenbank:XM_029194342.1;Parent=rna-XM_029194342.1
NW_021683662.1	Gnomon	exon	1201306	1201957	.	+	.	ID=exon-XM_029194342.1-1;Dbxref=GeneID:114879431%2CGenbank:XM_029194342.1;Parent=rna-XM_029194342.1
NW_021683662.1	Gnomon	exon	1202662	1203254	.	+	.	ID=exon-XM_029194342.1-4;Dbxref=GeneID:114879431%2CGenbank:XM_029194342.1;Parent=rna-XM_029194342.1
NW_021683662.1	Gnomon	exon	1202315	1202578	.	+	.	ID=exon-XM_029194342.1-3;Dbxref=GeneID:114879431%2CGenbank:XM_029194342.1;Parent=rna-XM_029194342.1
NW_021683662.1	Gnomon	CDS	1355316	1355478	.	+	0	Name=XP_029050914.1;ID=cds-XP_029050914.1;Dbxref=GeneID:114879793%2CGenbank:XP_029050914.1;Parent=rna-XM_029195081.1
NW_021683662.1	Gnomon	CDS	1357262	1357449	.	+	0	Name=XP_029050914.1;ID=cds-XP_029050914.1;Dbxref=GeneID:114879793%2CGenbank:XP_029050914.1;Parent=rna-XM_029195081.1
NW_021683662.1	Gnomon	CDS	1357688	1357963	.	+	0	Name=XP_029050914.1;ID=cds-XP_029050914.1;Dbxref=GeneID:114879793%2CGenbank:XP_029050914.1;Parent=rna-XM_029195081.1
NW_021683662.1	Gnomon	CDS	1358251	1358490	.	+	0	Name=XP_029050914.1;ID=cds-XP_029050914.1;Dbxref=GeneID:114879793%2CGenbank:XP_029050914.1;Parent=rna-XM_029195081.1
NW_021683662.1	Gnomon	CDS	1358597	1358782	.	+	0	Name=XP_029050914.1;ID=cds-XP_029050914.1;Dbxref=GeneID:114879793%2CGenbank:XP_029050914.1;Parent=rna-XM_029195081.1
NW_021683662.1	Gnomon	CDS	1359171	1359375	.	+	0	Name=XP_029050914.1;ID=cds-XP_029050914.1;Dbxref=GeneID:114879793%2CGenbank:XP_029050914.1;Parent=rna-XM_029195081.1
NW_021683662.1	Gnomon	CDS	1359658	1359991	.	+	0	Name=XP_029050914.1;ID=cds-XP_029050914.1;Dbxref=GeneID:114879793%2CGenbank:XP_029050914.1;Parent=rna-XM_029195081.1
NW_021683662.1	Gnomon	CDS	1360221	1360302	.	+	0	Name=XP_029050914.1;ID=cds-XP_029050914.1;Dbxref=GeneID:114879793%2CGenbank:XP_029050914.1;Parent=rna-XM_029195081.1
NW_021683662.1	Gnomon	exon	1167130	1167210	.	+	.	ID=exon-XM_029194599.1-10;Dbxref=GeneID:114879544%2CGenbank:XM_029194599.1;Parent=rna-XM_029194599.1
NW_021683662.1	Gnomon	exon	1202662	1203254	.	+	.	ID=exon-XM_029194366.1-5;Dbxref=GeneID:114879431%2CGenbank:XM_029194366.1;Parent=rna-XM_029194366.1
NW_021683662.1	Gnomon	exon	1202315	1202578	.	+	.	ID=exon-XM_029194366.1-4;Dbxref=GeneID:114879431%2CGenbank:XM_029194366.1;Parent=rna-XM_029194366.1
NW_021683662.1	Gnomon	exon	1202122	1202232	.	+	.	ID=exon-XM_029194366.1-3;Dbxref=GeneID:114879431%2CGenbank:XM_029194366.1;Parent=rna-XM_029194366.1
NW_021683662.1	Gnomon	exon	1201652	1201957	.	+	.	ID=exon-XM_029194366.1-2;Dbxref=GeneID:114879431%2CGenbank:XM_029194366.1;Parent=rna-XM_029194366.1
NW_021683662.1	Gnomon	exon	1200867	1201137	.	+	.	ID=exon-XM_029194366.1-1;Dbxref=GeneID:114879431%2CGenbank:XM_029194366.1;Parent=rna-XM_029194366.1
NW_021683662.1	Gnomon	mRNA	384073	386272	.	+	.	Name=XM_029194535.1;ID=rna-XM_029194535.1;Dbxref=GeneID:114879537%2CGenbank:XM_029194535.1;Parent=gene-LOC114879537
NW_021683662.1	Gnomon	mRNA	1206900	1216897	.	-	.	Name=XM_029194283.1;ID=rna-XM_029194283.1;Dbxref=GeneID:114879391%2CGenbank:XM_029194283.1;Parent=gene-LOC114879391
NW_021683662.1	Gnomon	exon	519234	519314	.	+	.	ID=exon-XM_029195531.1-10;Dbxref=GeneID:114879993%2CGenbank:XM_029195531.1;Parent=rna-XM_029195531.1
NW_021683662.1	Gnomon	exon	520850	521130	.	+	.	ID=exon-XM_029195531.1-12;Dbxref=GeneID:114879993%2CGenbank:XM_029195531.1;Parent=rna-XM_029195531.1
NW_021683662.1	Gnomon	exon	520175	520253	.	+	.	ID=exon-XM_029195531.1-11;Dbxref=GeneID:114879993%2CGenbank:XM_029195531.1;Parent=rna-XM_029195531.1
NW_021683662.1	Gnomon	exon	645175	645375	.	-	.	ID=exon-XM_029195181.1-8;Dbxref=GeneID:114879846%2CGenbank:XM_029195181.1;Parent=rna-XM_029195181.1
NW_021683662.1	Gnomon	exon	645561	645773	.	-	.	ID=exon-XM_029195181.1-7;Dbxref=GeneID:114879846%2CGenbank:XM_029195181.1;Parent=rna-XM_029195181.1
NW_021683662.1	Gnomon	exon	645888	646070	.	-	.	ID=exon-XM_029195181.1-6;Dbxref=GeneID:114879846%2CGenbank:XM_029195181.1;Parent=rna-XM_029195181.1
NW_021683662.1	Gnomon	exon	647000	647164	.	-	.	ID=exon-XM_029195181.1-5;Dbxref=GeneID:114879846%2CGenbank:XM_029195181.1;Parent=rna-XM_029195181.1
NW_021683662.1	Gnomon	exon	644858	645106	.	-	.	ID=exon-XM_029195181.1-9;Dbxref=GeneID:114879846%2CGenbank:XM_029195181.1;Parent=rna-XM_029195181.1
NW_021683662.1	Gnomon	exon	647471	647668	.	-	.	ID=exon-XM_029195181.1-4;Dbxref=GeneID:114879846%2CGenbank:XM_029195181.1;Parent=rna-XM_029195181.1
NW_021683662.1	Gnomon	exon	647831	648086	.	-	.	ID=exon-XM_029195181.1-3;Dbxref=GeneID:114879846%2CGenbank:XM_029195181.1;Parent=rna-XM_029195181.1
NW_021683662.1	Gnomon	exon	648158	648445	.	-	.	ID=exon-XM_029195181.1-2;Dbxref=GeneID:114879846%2CGenbank:XM_029195181.1;Parent=rna-XM_029195181.1
NW_021683662.1	Gnomon	exon	648618	649498	.	-	.	ID=exon-XM_029195181.1-1;Dbxref=GeneID:114879846%2CGenbank:XM_029195181.1;Parent=rna-XM_029195181.1
NW_021683662.1	Gnomon	transcript	209732	312035	.	+	.	Name=XR_003789966.1;ID=rna-XR_003789966.1;Dbxref=GeneID:114879713%2CGenbank:XR_003789966.1;Parent=gene-LOC114879713
NW_021683662.1	Gnomon	CDS	1896240	1896551	.	-	0	Name=XP_029050271.1;ID=cds-XP_029050271.1;Dbxref=GeneID:114879479%2CGenbank:XP_029050271.1;Parent=rna-XM_029194438.1
NW_021683662.1	Gnomon	CDS	1895532	1896185	.	-	0	Name=XP_029050271.1;ID=cds-XP_029050271.1;Dbxref=GeneID:114879479%2CGenbank:XP_029050271.1;Parent=rna-XM_029194438.1
NW_021683662.1	Gnomon	mRNA	1321836	1395541	.	-	.	Name=XM_029195028.1;ID=rna-XM_029195028.1;Dbxref=GeneID:114879736%2CGenbank:XM_029195028.1;Parent=gene-LOC114879736
NW_021683662.1	Gnomon	exon	622035	622270	.	+	.	ID=exon-XM_029194726.1-11;Dbxref=GeneID:114879616%2CGenbank:XM_029194726.1;Parent=rna-XM_029194726.1
NW_021683662.1	Gnomon	exon	621743	621959	.	+	.	ID=exon-XM_029194726.1-10;Dbxref=GeneID:114879616%2CGenbank:XM_029194726.1;Parent=rna-XM_029194726.1
NW_021683662.1	Gnomon	exon	622337	623483	.	+	.	ID=exon-XM_029194726.1-12;Dbxref=GeneID:114879616%2CGenbank:XM_029194726.1;Parent=rna-XM_029194726.1
NW_021683662.1	Gnomon	exon	1324129	1324224	.	-	.	ID=exon-XM_029195054.1-10;Dbxref=GeneID:114879736%2CGenbank:XM_029195054.1;Parent=rna-XM_029195054.1
NW_021683662.1	Gnomon	transcript	542327	569969	.	+	.	Name=XR_003790010.1;ID=rna-XR_003790010.1;Dbxref=GeneID:114879956%2CGenbank:XR_003790010.1;Parent=gene-LOC114879956
NW_021683662.1	Gnomon	exon	1321836	1323599	.	-	.	ID=exon-XM_029195054.1-11;Dbxref=GeneID:114879736%2CGenbank:XM_029195054.1;Parent=rna-XM_029195054.1
NW_021683662.1	Gnomon	exon	1310351	1310573	.	-	.	ID=exon-XM_029195155.1-7;Dbxref=GeneID:114879815%2CGenbank:XM_029195155.1;Parent=rna-XM_029195155.1
NW_021683662.1	Gnomon	exon	1310816	1311002	.	-	.	ID=exon-XM_029195155.1-6;Dbxref=GeneID:114879815%2CGenbank:XM_029195155.1;Parent=rna-XM_029195155.1
NW_021683662.1	Gnomon	exon	1308217	1309832	.	-	.	ID=exon-XM_029195155.1-9;Dbxref=GeneID:114879815%2CGenbank:XM_029195155.1;Parent=rna-XM_029195155.1
NW_021683662.1	Gnomon	exon	1310084	1310178	.	-	.	ID=exon-XM_029195155.1-8;Dbxref=GeneID:114879815%2CGenbank:XM_029195155.1;Parent=rna-XM_029195155.1
NW_021683662.1	Gnomon	mRNA	425740	427958	.	+	.	Name=XM_029194472.1;ID=rna-XM_029194472.1;Dbxref=GeneID:114879495%2CGenbank:XM_029194472.1;Parent=gene-LOC114879495
NW_021683662.1	Gnomon	exon	1312691	1312974	.	-	.	ID=exon-XM_029195155.1-3;Dbxref=GeneID:114879815%2CGenbank:XM_029195155.1;Parent=rna-XM_029195155.1
NW_021683662.1	Gnomon	exon	1313150	1313424	.	-	.	ID=exon-XM_029195155.1-2;Dbxref=GeneID:114879815%2CGenbank:XM_029195155.1;Parent=rna-XM_029195155.1
NW_021683662.1	Gnomon	exon	1311385	1311545	.	-	.	ID=exon-XM_029195155.1-5;Dbxref=GeneID:114879815%2CGenbank:XM_029195155.1;Parent=rna-XM_029195155.1
NW_021683662.1	Gnomon	exon	1311609	1311713	.	-	.	ID=exon-XM_029195155.1-4;Dbxref=GeneID:114879815%2CGenbank:XM_029195155.1;Parent=rna-XM_029195155.1
NW_021683662.1	Gnomon	exon	1317282	1317407	.	-	.	ID=exon-XM_029195155.1-1;Dbxref=GeneID:114879815%2CGenbank:XM_029195155.1;Parent=rna-XM_029195155.1
NW_021683662.1	Gnomon	mRNA	709391	717935	.	-	.	Name=XM_029195216.1;ID=rna-XM_029195216.1;Dbxref=GeneID:114879862%2CGenbank:XM_029195216.1;Parent=gene-LOC114879862
NW_021683662.1	RefSeq	region	1	1899735	.	+	.	Name=Unknown;ID=NW_021683662.1:1..1899735;Dbxref=taxon:1437191
NW_021683662.1	Gnomon	exon	632289	632577	.	-	.	ID=exon-XM_029194681.1-2;Dbxref=GeneID:114879607%2CGenbank:XM_029194681.1;Parent=rna-XM_029194681.1
NW_021683662.1	Gnomon	exon	632665	632770	.	-	.	ID=exon-XM_029194681.1-1;Dbxref=GeneID:114879607%2CGenbank:XM_029194681.1;Parent=rna-XM_029194681.1
NW_021683662.1	Gnomon	exon	631111	631586	.	-	.	ID=exon-XM_029194681.1-4;Dbxref=GeneID:114879607%2CGenbank:XM_029194681.1;Parent=rna-XM_029194681.1
NW_021683662.1	Gnomon	exon	631687	631857	.	-	.	ID=exon-XM_029194681.1-3;Dbxref=GeneID:114879607%2CGenbank:XM_029194681.1;Parent=rna-XM_029194681.1
NW_021683662.1	Gnomon	exon	630397	630707	.	-	.	ID=exon-XM_029194681.1-6;Dbxref=GeneID:114879607%2CGenbank:XM_029194681.1;Parent=rna-XM_029194681.1
NW_021683662.1	Gnomon	exon	630814	631033	.	-	.	ID=exon-XM_029194681.1-5;Dbxref=GeneID:114879607%2CGenbank:XM_029194681.1;Parent=rna-XM_029194681.1
NW_021683662.1	Gnomon	exon	628985	629206	.	-	.	ID=exon-XM_029194681.1-8;Dbxref=GeneID:114879607%2CGenbank:XM_029194681.1;Parent=rna-XM_029194681.1
NW_021683662.1	Gnomon	exon	629274	629498	.	-	.	ID=exon-XM_029194681.1-7;Dbxref=GeneID:114879607%2CGenbank:XM_029194681.1;Parent=rna-XM_029194681.1
NW_021683662.1	Gnomon	exon	628743	628911	.	-	.	ID=exon-XM_029194681.1-9;Dbxref=GeneID:114879607%2CGenbank:XM_029194681.1;Parent=rna-XM_029194681.1
NW_021683662.1	Gnomon	exon	705146	705804	.	+	.	ID=exon-XM_029195318.1-2;Dbxref=GeneID:114879909%2CGenbank:XM_029195318.1;Parent=rna-XM_029195318.1
NW_021683662.1	Gnomon	exon	704815	704916	.	+	.	ID=exon-XM_029195318.1-1;Dbxref=GeneID:114879909%2CGenbank:XM_029195318.1;Parent=rna-XM_029195318.1
NW_021683662.1	Gnomon	CDS	1313150	1313421	.	-	0	Name=XP_029050961.1;ID=cds-XP_029050961.1;Dbxref=GeneID:114879815%2CGenbank:XP_029050961.1;Parent=rna-XM_029195128.1
NW_021683662.1	Gnomon	CDS	1312691	1312974	.	-	0	Name=XP_029050961.1;ID=cds-XP_029050961.1;Dbxref=GeneID:114879815%2CGenbank:XP_029050961.1;Parent=rna-XM_029195128.1
NW_021683662.1	Gnomon	CDS	1312469	1312510	.	-	0	Name=XP_029050961.1;ID=cds-XP_029050961.1;Dbxref=GeneID:114879815%2CGenbank:XP_029050961.1;Parent=rna-XM_029195128.1
NW_021683662.1	Gnomon	CDS	1311609	1311713	.	-	0	Name=XP_029050961.1;ID=cds-XP_029050961.1;Dbxref=GeneID:114879815%2CGenbank:XP_029050961.1;Parent=rna-XM_029195128.1
NW_021683662.1	Gnomon	CDS	1311385	1311545	.	-	0	Name=XP_029050961.1;ID=cds-XP_029050961.1;Dbxref=GeneID:114879815%2CGenbank:XP_029050961.1;Parent=rna-XM_029195128.1
NW_021683662.1	Gnomon	CDS	1310816	1311002	.	-	0	Name=XP_029050961.1;ID=cds-XP_029050961.1;Dbxref=GeneID:114879815%2CGenbank:XP_029050961.1;Parent=rna-XM_029195128.1
NW_021683662.1	Gnomon	CDS	1310351	1310573	.	-	0	Name=XP_029050961.1;ID=cds-XP_029050961.1;Dbxref=GeneID:114879815%2CGenbank:XP_029050961.1;Parent=rna-XM_029195128.1
NW_021683662.1	Gnomon	CDS	1310084	1310178	.	-	0	Name=XP_029050961.1;ID=cds-XP_029050961.1;Dbxref=GeneID:114879815%2CGenbank:XP_029050961.1;Parent=rna-XM_029195128.1
NW_021683662.1	Gnomon	CDS	1309772	1309832	.	-	0	Name=XP_029050961.1;ID=cds-XP_029050961.1;Dbxref=GeneID:114879815%2CGenbank:XP_029050961.1;Parent=rna-XM_029195128.1
NW_021683662.1	Gnomon	CDS	1309685	1309706	.	-	0	Name=XP_029050961.1;ID=cds-XP_029050961.1;Dbxref=GeneID:114879815%2CGenbank:XP_029050961.1;Parent=rna-XM_029195128.1
NW_021683662.1	Gnomon	CDS	1799872	1799897	.	-	0	Name=XP_029051455.1;ID=cds-XP_029051455.1;Dbxref=GeneID:114880039%2CGenbank:XP_029051455.1;Parent=rna-XM_029195622.1
NW_021683662.1	Gnomon	CDS	1797015	1797113	.	-	0	Name=XP_029051455.1;ID=cds-XP_029051455.1;Dbxref=GeneID:114880039%2CGenbank:XP_029051455.1;Parent=rna-XM_029195622.1
NW_021683662.1	Gnomon	CDS	1762247	1762507	.	-	0	Name=XP_029051455.1;ID=cds-XP_029051455.1;Dbxref=GeneID:114880039%2CGenbank:XP_029051455.1;Parent=rna-XM_029195622.1
NW_021683662.1	Gnomon	CDS	1755518	1755698	.	-	0	Name=XP_029051455.1;ID=cds-XP_029051455.1;Dbxref=GeneID:114880039%2CGenbank:XP_029051455.1;Parent=rna-XM_029195622.1
NW_021683662.1	Gnomon	CDS	1752622	1752756	.	-	0	Name=XP_029051455.1;ID=cds-XP_029051455.1;Dbxref=GeneID:114880039%2CGenbank:XP_029051455.1;Parent=rna-XM_029195622.1
NW_021683662.1	Gnomon	CDS	1752383	1752534	.	-	0	Name=XP_029051455.1;ID=cds-XP_029051455.1;Dbxref=GeneID:114880039%2CGenbank:XP_029051455.1;Parent=rna-XM_029195622.1
NW_021683662.1	Gnomon	CDS	1751795	1752164	.	-	0	Name=XP_029051455.1;ID=cds-XP_029051455.1;Dbxref=GeneID:114880039%2CGenbank:XP_029051455.1;Parent=rna-XM_029195622.1
NW_021683662.1	Gnomon	CDS	1751053	1751242	.	-	0	Name=XP_029051455.1;ID=cds-XP_029051455.1;Dbxref=GeneID:114880039%2CGenbank:XP_029051455.1;Parent=rna-XM_029195622.1
NW_021683662.1	Gnomon	CDS	1750193	1750353	.	-	0	Name=XP_029051455.1;ID=cds-XP_029051455.1;Dbxref=GeneID:114880039%2CGenbank:XP_029051455.1;Parent=rna-XM_029195622.1
NW_021683662.1	Gnomon	CDS	824967	825218	.	+	0	Name=XP_029050377.1;ID=cds-XP_029050377.1;Dbxref=GeneID:114879544%2CGenbank:XP_029050377.1;Parent=rna-XM_029194544.1
NW_021683662.1	Gnomon	CDS	971376	971433	.	+	0	Name=XP_029050377.1;ID=cds-XP_029050377.1;Dbxref=GeneID:114879544%2CGenbank:XP_029050377.1;Parent=rna-XM_029194544.1
NW_021683662.1	Gnomon	CDS	1096319	1096406	.	+	0	Name=XP_029050377.1;ID=cds-XP_029050377.1;Dbxref=GeneID:114879544%2CGenbank:XP_029050377.1;Parent=rna-XM_029194544.1
NW_021683662.1	Gnomon	CDS	1131108	1131183	.	+	0	Name=XP_029050377.1;ID=cds-XP_029050377.1;Dbxref=GeneID:114879544%2CGenbank:XP_029050377.1;Parent=rna-XM_029194544.1
NW_021683662.1	Gnomon	CDS	1134993	1135095	.	+	0	Name=XP_029050377.1;ID=cds-XP_029050377.1;Dbxref=GeneID:114879544%2CGenbank:XP_029050377.1;Parent=rna-XM_029194544.1
NW_021683662.1	Gnomon	CDS	1157129	1157309	.	+	0	Name=XP_029050377.1;ID=cds-XP_029050377.1;Dbxref=GeneID:114879544%2CGenbank:XP_029050377.1;Parent=rna-XM_029194544.1
NW_021683662.1	Gnomon	CDS	1159935	1160064	.	+	0	Name=XP_029050377.1;ID=cds-XP_029050377.1;Dbxref=GeneID:114879544%2CGenbank:XP_029050377.1;Parent=rna-XM_029194544.1
NW_021683662.1	Gnomon	CDS	1161362	1161603	.	+	0	Name=XP_029050377.1;ID=cds-XP_029050377.1;Dbxref=GeneID:114879544%2CGenbank:XP_029050377.1;Parent=rna-XM_029194544.1
NW_021683662.1	Gnomon	CDS	1164216	1164396	.	+	0	Name=XP_029050377.1;ID=cds-XP_029050377.1;Dbxref=GeneID:114879544%2CGenbank:XP_029050377.1;Parent=rna-XM_029194544.1
NW_021683662.1	Gnomon	CDS	1167130	1167171	.	+	0	Name=XP_029050377.1;ID=cds-XP_029050377.1;Dbxref=GeneID:114879544%2CGenbank:XP_029050377.1;Parent=rna-XM_029194544.1
NW_021683662.1	Gnomon	CDS	1805228	1805387	.	+	0	Name=XP_029051215.1;ID=cds-XP_029051215.1;Dbxref=GeneID:114879942%2CGenbank:XP_029051215.1;Parent=rna-XM_029195382.1
NW_021683662.1	Gnomon	CDS	1805458	1805720	.	+	0	Name=XP_029051215.1;ID=cds-XP_029051215.1;Dbxref=GeneID:114879942%2CGenbank:XP_029051215.1;Parent=rna-XM_029195382.1
NW_021683662.1	Gnomon	CDS	485356	485464	.	-	0	Name=XP_029050470.1;ID=cds-XP_029050470.1;Dbxref=GeneID:114879590%2CGenbank:XP_029050470.1;Parent=rna-XM_029194637.1
NW_021683662.1	Gnomon	CDS	485196	485276	.	-	0	Name=XP_029050470.1;ID=cds-XP_029050470.1;Dbxref=GeneID:114879590%2CGenbank:XP_029050470.1;Parent=rna-XM_029194637.1
NW_021683662.1	Gnomon	CDS	484697	485112	.	-	0	Name=XP_029050470.1;ID=cds-XP_029050470.1;Dbxref=GeneID:114879590%2CGenbank:XP_029050470.1;Parent=rna-XM_029194637.1
NW_021683662.1	Gnomon	CDS	484446	484610	.	-	0	Name=XP_029050470.1;ID=cds-XP_029050470.1;Dbxref=GeneID:114879590%2CGenbank:XP_029050470.1;Parent=rna-XM_029194637.1
NW_021683662.1	Gnomon	CDS	480189	480347	.	-	0	Name=XP_029050470.1;ID=cds-XP_029050470.1;Dbxref=GeneID:114879590%2CGenbank:XP_029050470.1;Parent=rna-XM_029194637.1
NW_021683662.1	Gnomon	CDS	479886	480110	.	-	0	Name=XP_029050470.1;ID=cds-XP_029050470.1;Dbxref=GeneID:114879590%2CGenbank:XP_029050470.1;Parent=rna-XM_029194637.1
NW_021683662.1	Gnomon	CDS	479599	479811	.	-	0	Name=XP_029050470.1;ID=cds-XP_029050470.1;Dbxref=GeneID:114879590%2CGenbank:XP_029050470.1;Parent=rna-XM_029194637.1
NW_021683662.1	Gnomon	CDS	479359	479519	.	-	0	Name=XP_029050470.1;ID=cds-XP_029050470.1;Dbxref=GeneID:114879590%2CGenbank:XP_029050470.1;Parent=rna-XM_029194637.1
NW_021683662.1	Gnomon	CDS	479010	479292	.	-	0	Name=XP_029050470.1;ID=cds-XP_029050470.1;Dbxref=GeneID:114879590%2CGenbank:XP_029050470.1;Parent=rna-XM_029194637.1
NW_021683662.1	Gnomon	CDS	478233	478931	.	-	0	Name=XP_029050470.1;ID=cds-XP_029050470.1;Dbxref=GeneID:114879590%2CGenbank:XP_029050470.1;Parent=rna-XM_029194637.1
NW_021683662.1	Gnomon	CDS	477785	478162	.	-	0	Name=XP_029050470.1;ID=cds-XP_029050470.1;Dbxref=GeneID:114879590%2CGenbank:XP_029050470.1;Parent=rna-XM_029194637.1
NW_021683662.1	Gnomon	CDS	477567	477718	.	-	0	Name=XP_029050470.1;ID=cds-XP_029050470.1;Dbxref=GeneID:114879590%2CGenbank:XP_029050470.1;Parent=rna-XM_029194637.1
NW_021683662.1	Gnomon	CDS	477010	477439	.	-	0	Name=XP_029050470.1;ID=cds-XP_029050470.1;Dbxref=GeneID:114879590%2CGenbank:XP_029050470.1;Parent=rna-XM_029194637.1
NW_021683662.1	Gnomon	CDS	476188	476942	.	-	0	Name=XP_029050470.1;ID=cds-XP_029050470.1;Dbxref=GeneID:114879590%2CGenbank:XP_029050470.1;Parent=rna-XM_029194637.1
NW_021683662.1	Gnomon	CDS	475796	476106	.	-	0	Name=XP_029050470.1;ID=cds-XP_029050470.1;Dbxref=GeneID:114879590%2CGenbank:XP_029050470.1;Parent=rna-XM_029194637.1
NW_021683662.1	Gnomon	CDS	475481	475732	.	-	0	Name=XP_029050470.1;ID=cds-XP_029050470.1;Dbxref=GeneID:114879590%2CGenbank:XP_029050470.1;Parent=rna-XM_029194637.1
NW_021683662.1	Gnomon	CDS	474995	475389	.	-	0	Name=XP_029050470.1;ID=cds-XP_029050470.1;Dbxref=GeneID:114879590%2CGenbank:XP_029050470.1;Parent=rna-XM_029194637.1
NW_021683662.1	Gnomon	CDS	474685	474923	.	-	0	Name=XP_029050470.1;ID=cds-XP_029050470.1;Dbxref=GeneID:114879590%2CGenbank:XP_029050470.1;Parent=rna-XM_029194637.1
NW_021683662.1	Gnomon	CDS	474496	474613	.	-	0	Name=XP_029050470.1;ID=cds-XP_029050470.1;Dbxref=GeneID:114879590%2CGenbank:XP_029050470.1;Parent=rna-XM_029194637.1
NW_021683662.1	Gnomon	exon	1159935	1160064	.	+	.	ID=exon-XM_029194552.1-7;Dbxref=GeneID:114879544%2CGenbank:XM_029194552.1;Parent=rna-XM_029194552.1
NW_021683662.1	Gnomon	exon	1157129	1157309	.	+	.	ID=exon-XM_029194552.1-6;Dbxref=GeneID:114879544%2CGenbank:XM_029194552.1;Parent=rna-XM_029194552.1
NW_021683662.1	Gnomon	exon	1134993	1135095	.	+	.	ID=exon-XM_029194552.1-5;Dbxref=GeneID:114879544%2CGenbank:XM_029194552.1;Parent=rna-XM_029194552.1
NW_021683662.1	Gnomon	exon	1131108	1131183	.	+	.	ID=exon-XM_029194552.1-4;Dbxref=GeneID:114879544%2CGenbank:XM_029194552.1;Parent=rna-XM_029194552.1
NW_021683662.1	Gnomon	exon	1164216	1164396	.	+	.	ID=exon-XM_029194552.1-9;Dbxref=GeneID:114879544%2CGenbank:XM_029194552.1;Parent=rna-XM_029194552.1
NW_021683662.1	Gnomon	exon	1161362	1161603	.	+	.	ID=exon-XM_029194552.1-8;Dbxref=GeneID:114879544%2CGenbank:XM_029194552.1;Parent=rna-XM_029194552.1
NW_021683662.1	Gnomon	exon	1096319	1096406	.	+	.	ID=exon-XM_029194552.1-3;Dbxref=GeneID:114879544%2CGenbank:XM_029194552.1;Parent=rna-XM_029194552.1
NW_021683662.1	Gnomon	exon	971376	971433	.	+	.	ID=exon-XM_029194552.1-2;Dbxref=GeneID:114879544%2CGenbank:XM_029194552.1;Parent=rna-XM_029194552.1
NW_021683662.1	Gnomon	exon	824846	825218	.	+	.	ID=exon-XM_029194552.1-1;Dbxref=GeneID:114879544%2CGenbank:XM_029194552.1;Parent=rna-XM_029194552.1
NW_021683662.1	Gnomon	exon	1591382	1591755	.	-	.	ID=exon-XM_029194826.1-1;Dbxref=GeneID:114879669%2CGenbank:XM_029194826.1;Parent=rna-XM_029194826.1
NW_021683662.1	Gnomon	exon	1589893	1590152	.	-	.	ID=exon-XM_029194826.1-5;Dbxref=GeneID:114879669%2CGenbank:XM_029194826.1;Parent=rna-XM_029194826.1
NW_021683662.1	Gnomon	exon	1590224	1590407	.	-	.	ID=exon-XM_029194826.1-4;Dbxref=GeneID:114879669%2CGenbank:XM_029194826.1;Parent=rna-XM_029194826.1
NW_021683662.1	Gnomon	exon	1590484	1590693	.	-	.	ID=exon-XM_029194826.1-3;Dbxref=GeneID:114879669%2CGenbank:XM_029194826.1;Parent=rna-XM_029194826.1
NW_021683662.1	Gnomon	exon	1590771	1591125	.	-	.	ID=exon-XM_029194826.1-2;Dbxref=GeneID:114879669%2CGenbank:XM_029194826.1;Parent=rna-XM_029194826.1
NW_021683662.1	Gnomon	CDS	509136	509161	.	+	0	Name=XP_029051356.1;ID=cds-XP_029051356.1;Dbxref=GeneID:114879993%2CGenbank:XP_029051356.1;Parent=rna-XM_029195523.1
NW_021683662.1	Gnomon	CDS	514920	514937	.	+	0	Name=XP_029051356.1;ID=cds-XP_029051356.1;Dbxref=GeneID:114879993%2CGenbank:XP_029051356.1;Parent=rna-XM_029195523.1
NW_021683662.1	Gnomon	CDS	517814	517841	.	+	0	Name=XP_029051356.1;ID=cds-XP_029051356.1;Dbxref=GeneID:114879993%2CGenbank:XP_029051356.1;Parent=rna-XM_029195523.1
NW_021683662.1	Gnomon	CDS	518017	518121	.	+	0	Name=XP_029051356.1;ID=cds-XP_029051356.1;Dbxref=GeneID:114879993%2CGenbank:XP_029051356.1;Parent=rna-XM_029195523.1
NW_021683662.1	Gnomon	CDS	518243	518339	.	+	0	Name=XP_029051356.1;ID=cds-XP_029051356.1;Dbxref=GeneID:114879993%2CGenbank:XP_029051356.1;Parent=rna-XM_029195523.1
NW_021683662.1	Gnomon	CDS	518468	518504	.	+	0	Name=XP_029051356.1;ID=cds-XP_029051356.1;Dbxref=GeneID:114879993%2CGenbank:XP_029051356.1;Parent=rna-XM_029195523.1
NW_021683662.1	Gnomon	CDS	518589	518691	.	+	0	Name=XP_029051356.1;ID=cds-XP_029051356.1;Dbxref=GeneID:114879993%2CGenbank:XP_029051356.1;Parent=rna-XM_029195523.1
NW_021683662.1	Gnomon	CDS	518769	518987	.	+	0	Name=XP_029051356.1;ID=cds-XP_029051356.1;Dbxref=GeneID:114879993%2CGenbank:XP_029051356.1;Parent=rna-XM_029195523.1
NW_021683662.1	Gnomon	CDS	519059	519151	.	+	0	Name=XP_029051356.1;ID=cds-XP_029051356.1;Dbxref=GeneID:114879993%2CGenbank:XP_029051356.1;Parent=rna-XM_029195523.1
NW_021683662.1	Gnomon	CDS	519234	519314	.	+	0	Name=XP_029051356.1;ID=cds-XP_029051356.1;Dbxref=GeneID:114879993%2CGenbank:XP_029051356.1;Parent=rna-XM_029195523.1
NW_021683662.1	Gnomon	CDS	519541	519619	.	+	0	Name=XP_029051356.1;ID=cds-XP_029051356.1;Dbxref=GeneID:114879993%2CGenbank:XP_029051356.1;Parent=rna-XM_029195523.1
NW_021683662.1	Gnomon	CDS	520850	521130	.	+	0	Name=XP_029051356.1;ID=cds-XP_029051356.1;Dbxref=GeneID:114879993%2CGenbank:XP_029051356.1;Parent=rna-XM_029195523.1
NW_021683662.1	Gnomon	exon	1464640	1464817	.	-	.	ID=exon-XM_029195038.1-1;Dbxref=GeneID:114879736%2CGenbank:XM_029195038.1;Parent=rna-XM_029195038.1
NW_021683662.1	Gnomon	exon	1326524	1326781	.	-	.	ID=exon-XM_029195038.1-9;Dbxref=GeneID:114879736%2CGenbank:XM_029195038.1;Parent=rna-XM_029195038.1
NW_021683662.1	Gnomon	exon	1327508	1327757	.	-	.	ID=exon-XM_029195038.1-8;Dbxref=GeneID:114879736%2CGenbank:XM_029195038.1;Parent=rna-XM_029195038.1
NW_021683662.1	Gnomon	exon	1330384	1330437	.	-	.	ID=exon-XM_029195038.1-7;Dbxref=GeneID:114879736%2CGenbank:XM_029195038.1;Parent=rna-XM_029195038.1
NW_021683662.1	Gnomon	exon	1333965	1334117	.	-	.	ID=exon-XM_029195038.1-6;Dbxref=GeneID:114879736%2CGenbank:XM_029195038.1;Parent=rna-XM_029195038.1
NW_021683662.1	Gnomon	exon	1335648	1335761	.	-	.	ID=exon-XM_029195038.1-5;Dbxref=GeneID:114879736%2CGenbank:XM_029195038.1;Parent=rna-XM_029195038.1
NW_021683662.1	Gnomon	exon	1336312	1336522	.	-	.	ID=exon-XM_029195038.1-4;Dbxref=GeneID:114879736%2CGenbank:XM_029195038.1;Parent=rna-XM_029195038.1
NW_021683662.1	Gnomon	exon	1336851	1337006	.	-	.	ID=exon-XM_029195038.1-3;Dbxref=GeneID:114879736%2CGenbank:XM_029195038.1;Parent=rna-XM_029195038.1
NW_021683662.1	Gnomon	exon	1462023	1462582	.	-	.	ID=exon-XM_029195038.1-2;Dbxref=GeneID:114879736%2CGenbank:XM_029195038.1;Parent=rna-XM_029195038.1
NW_021683662.1	Gnomon	mRNA	1637463	1748324	.	+	.	Name=XM_029195599.1;ID=rna-XM_029195599.1;Dbxref=GeneID:114880023%2CGenbank:XM_029195599.1;Parent=gene-LOC114880023
NW_021683662.1	Gnomon	CDS	1392083	1392266	.	-	0	Name=XP_029050861.1;ID=cds-XP_029050861.1;Dbxref=GeneID:114879736%2CGenbank:XP_029050861.1;Parent=rna-XM_029195028.1
NW_021683662.1	Gnomon	CDS	1336851	1337006	.	-	0	Name=XP_029050861.1;ID=cds-XP_029050861.1;Dbxref=GeneID:114879736%2CGenbank:XP_029050861.1;Parent=rna-XM_029195028.1
NW_021683662.1	Gnomon	CDS	1336312	1336522	.	-	0	Name=XP_029050861.1;ID=cds-XP_029050861.1;Dbxref=GeneID:114879736%2CGenbank:XP_029050861.1;Parent=rna-XM_029195028.1
NW_021683662.1	Gnomon	CDS	1335648	1335761	.	-	0	Name=XP_029050861.1;ID=cds-XP_029050861.1;Dbxref=GeneID:114879736%2CGenbank:XP_029050861.1;Parent=rna-XM_029195028.1
NW_021683662.1	Gnomon	CDS	1330384	1330437	.	-	0	Name=XP_029050861.1;ID=cds-XP_029050861.1;Dbxref=GeneID:114879736%2CGenbank:XP_029050861.1;Parent=rna-XM_029195028.1
NW_021683662.1	Gnomon	CDS	1327508	1327757	.	-	0	Name=XP_029050861.1;ID=cds-XP_029050861.1;Dbxref=GeneID:114879736%2CGenbank:XP_029050861.1;Parent=rna-XM_029195028.1
NW_021683662.1	Gnomon	CDS	1326524	1326781	.	-	0	Name=XP_029050861.1;ID=cds-XP_029050861.1;Dbxref=GeneID:114879736%2CGenbank:XP_029050861.1;Parent=rna-XM_029195028.1
NW_021683662.1	Gnomon	CDS	1325812	1325981	.	-	0	Name=XP_029050861.1;ID=cds-XP_029050861.1;Dbxref=GeneID:114879736%2CGenbank:XP_029050861.1;Parent=rna-XM_029195028.1
NW_021683662.1	Gnomon	CDS	1325080	1325325	.	-	0	Name=XP_029050861.1;ID=cds-XP_029050861.1;Dbxref=GeneID:114879736%2CGenbank:XP_029050861.1;Parent=rna-XM_029195028.1
NW_021683662.1	Gnomon	CDS	1324498	1324730	.	-	0	Name=XP_029050861.1;ID=cds-XP_029050861.1;Dbxref=GeneID:114879736%2CGenbank:XP_029050861.1;Parent=rna-XM_029195028.1
NW_021683662.1	Gnomon	CDS	1324129	1324224	.	-	0	Name=XP_029050861.1;ID=cds-XP_029050861.1;Dbxref=GeneID:114879736%2CGenbank:XP_029050861.1;Parent=rna-XM_029195028.1
NW_021683662.1	Gnomon	CDS	1323508	1323599	.	-	0	Name=XP_029050861.1;ID=cds-XP_029050861.1;Dbxref=GeneID:114879736%2CGenbank:XP_029050861.1;Parent=rna-XM_029195028.1
NW_021683662.1	Gnomon	mRNA	1308217	1317407	.	-	.	Name=XM_029195118.1;ID=rna-XM_029195118.1;Dbxref=GeneID:114879815%2CGenbank:XM_029195118.1;Parent=gene-LOC114879815
NW_021683662.1	Gnomon	mRNA	320938	325368	.	+	.	Name=XM_029195692.1;ID=rna-XM_029195692.1;Dbxref=GeneID:114880072%2CGenbank:XM_029195692.1;Parent=gene-LOC114880072
NW_021683662.1	Gnomon	mRNA	531279	565041	.	+	.	Name=XM_029195452.1;ID=rna-XM_029195452.1;Dbxref=GeneID:114879956%2CGenbank:XM_029195452.1;Parent=gene-LOC114879956
NW_021683662.1	Gnomon	mRNA	1637463	1748324	.	+	.	Name=XM_029195608.1;ID=rna-XM_029195608.1;Dbxref=GeneID:114880023%2CGenbank:XM_029195608.1;Parent=gene-LOC114880023
NW_021683662.1	Gnomon	exon	695669	696119	.	+	.	ID=exon-XM_029195343.1-2;Dbxref=GeneID:114879925%2CGenbank:XM_029195343.1;Parent=rna-XM_029195343.1
NW_021683662.1	Gnomon	exon	695207	695318	.	+	.	ID=exon-XM_029195343.1-1;Dbxref=GeneID:114879925%2CGenbank:XM_029195343.1;Parent=rna-XM_029195343.1
NW_021683662.1	Gnomon	exon	1193032	1193267	.	+	.	ID=exon-XM_029194269.1-5;Dbxref=GeneID:114879386%2CGenbank:XM_029194269.1;Parent=rna-XM_029194269.1
NW_021683662.1	Gnomon	exon	1192752	1192971	.	+	.	ID=exon-XM_029194269.1-4;Dbxref=GeneID:114879386%2CGenbank:XM_029194269.1;Parent=rna-XM_029194269.1
NW_021683662.1	Gnomon	exon	1192420	1192696	.	+	.	ID=exon-XM_029194269.1-3;Dbxref=GeneID:114879386%2CGenbank:XM_029194269.1;Parent=rna-XM_029194269.1
NW_021683662.1	Gnomon	exon	1192131	1192359	.	+	.	ID=exon-XM_029194269.1-2;Dbxref=GeneID:114879386%2CGenbank:XM_029194269.1;Parent=rna-XM_029194269.1
NW_021683662.1	Gnomon	exon	1191478	1192011	.	+	.	ID=exon-XM_029194269.1-1;Dbxref=GeneID:114879386%2CGenbank:XM_029194269.1;Parent=rna-XM_029194269.1
NW_021683662.1	Gnomon	CDS	1196425	1196439	.	-	0	Name=XP_029050134.1;ID=cds-XP_029050134.1;Dbxref=GeneID:114879399%2CGenbank:XP_029050134.1;Parent=rna-XM_029194301.1
NW_021683662.1	Gnomon	CDS	1195975	1196153	.	-	0	Name=XP_029050134.1;ID=cds-XP_029050134.1;Dbxref=GeneID:114879399%2CGenbank:XP_029050134.1;Parent=rna-XM_029194301.1
NW_021683662.1	Gnomon	CDS	1195647	1195902	.	-	0	Name=XP_029050134.1;ID=cds-XP_029050134.1;Dbxref=GeneID:114879399%2CGenbank:XP_029050134.1;Parent=rna-XM_029194301.1
NW_021683662.1	Gnomon	CDS	1195212	1195555	.	-	0	Name=XP_029050134.1;ID=cds-XP_029050134.1;Dbxref=GeneID:114879399%2CGenbank:XP_029050134.1;Parent=rna-XM_029194301.1
NW_021683662.1	Gnomon	CDS	1195063	1195137	.	-	0	Name=XP_029050134.1;ID=cds-XP_029050134.1;Dbxref=GeneID:114879399%2CGenbank:XP_029050134.1;Parent=rna-XM_029194301.1
NW_021683662.1	Gnomon	CDS	1194905	1194992	.	-	0	Name=XP_029050134.1;ID=cds-XP_029050134.1;Dbxref=GeneID:114879399%2CGenbank:XP_029050134.1;Parent=rna-XM_029194301.1
NW_021683662.1	Gnomon	exon	559490	559884	.	+	.	ID=exon-XR_003790008.1-4;Dbxref=GeneID:114879956%2CGenbank:XR_003790008.1;Parent=rna-XR_003790008.1
NW_021683662.1	Gnomon	exon	558124	558788	.	+	.	ID=exon-XR_003790008.1-3;Dbxref=GeneID:114879956%2CGenbank:XR_003790008.1;Parent=rna-XR_003790008.1
NW_021683662.1	Gnomon	exon	560472	560784	.	+	.	ID=exon-XR_003790008.1-6;Dbxref=GeneID:114879956%2CGenbank:XR_003790008.1;Parent=rna-XR_003790008.1
NW_021683662.1	Gnomon	exon	559973	560355	.	+	.	ID=exon-XR_003790008.1-5;Dbxref=GeneID:114879956%2CGenbank:XR_003790008.1;Parent=rna-XR_003790008.1
NW_021683662.1	Gnomon	exon	550583	550724	.	+	.	ID=exon-XR_003790008.1-2;Dbxref=GeneID:114879956%2CGenbank:XR_003790008.1;Parent=rna-XR_003790008.1
NW_021683662.1	Gnomon	exon	542327	546473	.	+	.	ID=exon-XR_003790008.1-1;Dbxref=GeneID:114879956%2CGenbank:XR_003790008.1;Parent=rna-XR_003790008.1
NW_021683662.1	Gnomon	exon	561618	561947	.	+	.	ID=exon-XR_003790008.1-8;Dbxref=GeneID:114879956%2CGenbank:XR_003790008.1;Parent=rna-XR_003790008.1
NW_021683662.1	Gnomon	exon	561085	561262	.	+	.	ID=exon-XR_003790008.1-7;Dbxref=GeneID:114879956%2CGenbank:XR_003790008.1;Parent=rna-XR_003790008.1
NW_021683662.1	Gnomon	exon	562144	562416	.	+	.	ID=exon-XR_003790008.1-9;Dbxref=GeneID:114879956%2CGenbank:XR_003790008.1;Parent=rna-XR_003790008.1
NW_021683662.1	Gnomon	CDS	47979	48156	.	+	0	Name=XP_029050623.1;ID=cds-XP_029050623.1;Dbxref=GeneID:114879656%2CGenbank:XP_029050623.1;Parent=rna-XM_029194790.1
NW_021683662.1	Gnomon	CDS	165074	165161	.	+	0	Name=XP_029050623.1;ID=cds-XP_029050623.1;Dbxref=GeneID:114879656%2CGenbank:XP_029050623.1;Parent=rna-XM_029194790.1
NW_021683662.1	Gnomon	CDS	172988	173039	.	+	0	Name=XP_029050623.1;ID=cds-XP_029050623.1;Dbxref=GeneID:114879656%2CGenbank:XP_029050623.1;Parent=rna-XM_029194790.1
NW_021683662.1	Gnomon	CDS	191308	191370	.	+	0	Name=XP_029050623.1;ID=cds-XP_029050623.1;Dbxref=GeneID:114879656%2CGenbank:XP_029050623.1;Parent=rna-XM_029194790.1
NW_021683662.1	Gnomon	CDS	191784	191891	.	+	0	Name=XP_029050623.1;ID=cds-XP_029050623.1;Dbxref=GeneID:114879656%2CGenbank:XP_029050623.1;Parent=rna-XM_029194790.1
NW_021683662.1	Gnomon	CDS	192817	193087	.	+	0	Name=XP_029050623.1;ID=cds-XP_029050623.1;Dbxref=GeneID:114879656%2CGenbank:XP_029050623.1;Parent=rna-XM_029194790.1
NW_021683662.1	Gnomon	CDS	197225	197455	.	+	0	Name=XP_029050623.1;ID=cds-XP_029050623.1;Dbxref=GeneID:114879656%2CGenbank:XP_029050623.1;Parent=rna-XM_029194790.1
NW_021683662.1	Gnomon	CDS	197745	198158	.	+	0	Name=XP_029050623.1;ID=cds-XP_029050623.1;Dbxref=GeneID:114879656%2CGenbank:XP_029050623.1;Parent=rna-XM_029194790.1
NW_021683662.1	Gnomon	CDS	198943	199219	.	+	0	Name=XP_029050623.1;ID=cds-XP_029050623.1;Dbxref=GeneID:114879656%2CGenbank:XP_029050623.1;Parent=rna-XM_029194790.1
NW_021683662.1	Gnomon	CDS	199531	199978	.	+	0	Name=XP_029050623.1;ID=cds-XP_029050623.1;Dbxref=GeneID:114879656%2CGenbank:XP_029050623.1;Parent=rna-XM_029194790.1
NW_021683662.1	Gnomon	CDS	200210	200284	.	+	0	Name=XP_029050623.1;ID=cds-XP_029050623.1;Dbxref=GeneID:114879656%2CGenbank:XP_029050623.1;Parent=rna-XM_029194790.1
NW_021683662.1	Gnomon	mRNA	588535	593775	.	+	.	Name=XM_029195357.1;ID=rna-XM_029195357.1;Dbxref=GeneID:114879929%2CGenbank:XM_029195357.1;Parent=gene-LOC114879929
NW_021683662.1	Gnomon	exon	1573486	1574615	.	+	.	ID=exon-XM_029195106.1-1;Dbxref=GeneID:114879807%2CGenbank:XM_029195106.1;Parent=rna-XM_029195106.1
NW_021683662.1	Gnomon	exon	503805	504246	.	+	.	ID=exon-XM_029195571.1-4;Dbxref=GeneID:114880014%2CGenbank:XM_029195571.1;Parent=rna-XM_029195571.1
NW_021683662.1	Gnomon	exon	503514	503727	.	+	.	ID=exon-XM_029195571.1-3;Dbxref=GeneID:114880014%2CGenbank:XM_029195571.1;Parent=rna-XM_029195571.1
NW_021683662.1	Gnomon	exon	503233	503448	.	+	.	ID=exon-XM_029195571.1-2;Dbxref=GeneID:114880014%2CGenbank:XM_029195571.1;Parent=rna-XM_029195571.1
NW_021683662.1	Gnomon	exon	502819	503081	.	+	.	ID=exon-XM_029195571.1-1;Dbxref=GeneID:114880014%2CGenbank:XM_029195571.1;Parent=rna-XM_029195571.1
NW_021683662.1	Gnomon	exon	1845924	1846355	.	+	.	ID=exon-XM_029194897.1-2;Dbxref=GeneID:114879698%2CGenbank:XM_029194897.1;Parent=rna-XM_029194897.1
NW_021683662.1	Gnomon	exon	1844086	1844148	.	+	.	ID=exon-XM_029194897.1-1;Dbxref=GeneID:114879698%2CGenbank:XM_029194897.1;Parent=rna-XM_029194897.1
NW_021683662.1	Gnomon	exon	1196636	1196926	.	-	.	ID=exon-XM_029194293.1-1;Dbxref=GeneID:114879399%2CGenbank:XM_029194293.1;Parent=rna-XM_029194293.1
NW_021683662.1	Gnomon	exon	1195975	1196153	.	-	.	ID=exon-XM_029194293.1-3;Dbxref=GeneID:114879399%2CGenbank:XM_029194293.1;Parent=rna-XM_029194293.1
NW_021683662.1	Gnomon	exon	1196425	1196500	.	-	.	ID=exon-XM_029194293.1-2;Dbxref=GeneID:114879399%2CGenbank:XM_029194293.1;Parent=rna-XM_029194293.1
NW_021683662.1	Gnomon	exon	1195212	1195555	.	-	.	ID=exon-XM_029194293.1-5;Dbxref=GeneID:114879399%2CGenbank:XM_029194293.1;Parent=rna-XM_029194293.1
NW_021683662.1	Gnomon	exon	1195647	1195902	.	-	.	ID=exon-XM_029194293.1-4;Dbxref=GeneID:114879399%2CGenbank:XM_029194293.1;Parent=rna-XM_029194293.1
NW_021683662.1	Gnomon	exon	1194766	1194992	.	-	.	ID=exon-XM_029194293.1-7;Dbxref=GeneID:114879399%2CGenbank:XM_029194293.1;Parent=rna-XM_029194293.1
NW_021683662.1	Gnomon	exon	1195063	1195137	.	-	.	ID=exon-XM_029194293.1-6;Dbxref=GeneID:114879399%2CGenbank:XM_029194293.1;Parent=rna-XM_029194293.1
NW_021683662.1	Gnomon	CDS	624064	624105	.	+	0	Name=XP_029050572.1;ID=cds-XP_029050572.1;Dbxref=GeneID:114879639%2CGenbank:XP_029050572.1;Parent=rna-XM_029194739.1
NW_021683662.1	Gnomon	CDS	624238	624807	.	+	0	Name=XP_029050572.1;ID=cds-XP_029050572.1;Dbxref=GeneID:114879639%2CGenbank:XP_029050572.1;Parent=rna-XM_029194739.1
NW_021683662.1	Gnomon	CDS	624880	625089	.	+	0	Name=XP_029050572.1;ID=cds-XP_029050572.1;Dbxref=GeneID:114879639%2CGenbank:XP_029050572.1;Parent=rna-XM_029194739.1
NW_021683662.1	Gnomon	exon	620188	620498	.	+	.	ID=exon-XM_029194707.1-5;Dbxref=GeneID:114879616%2CGenbank:XM_029194707.1;Parent=rna-XM_029194707.1
NW_021683662.1	Gnomon	exon	619729	620097	.	+	.	ID=exon-XM_029194707.1-4;Dbxref=GeneID:114879616%2CGenbank:XM_029194707.1;Parent=rna-XM_029194707.1
NW_021683662.1	Gnomon	exon	621117	621317	.	+	.	ID=exon-XM_029194707.1-7;Dbxref=GeneID:114879616%2CGenbank:XM_029194707.1;Parent=rna-XM_029194707.1
NW_021683662.1	Gnomon	exon	620559	621059	.	+	.	ID=exon-XM_029194707.1-6;Dbxref=GeneID:114879616%2CGenbank:XM_029194707.1;Parent=rna-XM_029194707.1
NW_021683662.1	Gnomon	exon	618438	618643	.	+	.	ID=exon-XM_029194707.1-1;Dbxref=GeneID:114879616%2CGenbank:XM_029194707.1;Parent=rna-XM_029194707.1
NW_021683662.1	Gnomon	exon	619335	619515	.	+	.	ID=exon-XM_029194707.1-3;Dbxref=GeneID:114879616%2CGenbank:XM_029194707.1;Parent=rna-XM_029194707.1
NW_021683662.1	Gnomon	exon	619113	619248	.	+	.	ID=exon-XM_029194707.1-2;Dbxref=GeneID:114879616%2CGenbank:XM_029194707.1;Parent=rna-XM_029194707.1
NW_021683662.1	Gnomon	exon	621743	621959	.	+	.	ID=exon-XM_029194707.1-9;Dbxref=GeneID:114879616%2CGenbank:XM_029194707.1;Parent=rna-XM_029194707.1
NW_021683662.1	Gnomon	exon	621392	621669	.	+	.	ID=exon-XM_029194707.1-8;Dbxref=GeneID:114879616%2CGenbank:XM_029194707.1;Parent=rna-XM_029194707.1
NW_021683662.1	Gnomon	mRNA	704815	705804	.	+	.	Name=XM_029195318.1;ID=rna-XM_029195318.1;Dbxref=GeneID:114879909%2CGenbank:XM_029195318.1;Parent=gene-LOC114879909
NW_021683662.1	Gnomon	exon	542327	546473	.	+	.	ID=exon-XR_003790009.1-1;Dbxref=GeneID:114879956%2CGenbank:XR_003790009.1;Parent=rna-XR_003790009.1
NW_021683662.1	Gnomon	exon	559973	560355	.	+	.	ID=exon-XR_003790009.1-5;Dbxref=GeneID:114879956%2CGenbank:XR_003790009.1;Parent=rna-XR_003790009.1
NW_021683662.1	Gnomon	exon	559490	559884	.	+	.	ID=exon-XR_003790009.1-4;Dbxref=GeneID:114879956%2CGenbank:XR_003790009.1;Parent=rna-XR_003790009.1
NW_021683662.1	Gnomon	exon	558124	558788	.	+	.	ID=exon-XR_003790009.1-3;Dbxref=GeneID:114879956%2CGenbank:XR_003790009.1;Parent=rna-XR_003790009.1
NW_021683662.1	Gnomon	exon	550583	550724	.	+	.	ID=exon-XR_003790009.1-2;Dbxref=GeneID:114879956%2CGenbank:XR_003790009.1;Parent=rna-XR_003790009.1
NW_021683662.1	Gnomon	exon	562144	562416	.	+	.	ID=exon-XR_003790009.1-9;Dbxref=GeneID:114879956%2CGenbank:XR_003790009.1;Parent=rna-XR_003790009.1
NW_021683662.1	Gnomon	exon	561618	561947	.	+	.	ID=exon-XR_003790009.1-8;Dbxref=GeneID:114879956%2CGenbank:XR_003790009.1;Parent=rna-XR_003790009.1
NW_021683662.1	Gnomon	exon	561085	561262	.	+	.	ID=exon-XR_003790009.1-7;Dbxref=GeneID:114879956%2CGenbank:XR_003790009.1;Parent=rna-XR_003790009.1
NW_021683662.1	Gnomon	exon	560472	560784	.	+	.	ID=exon-XR_003790009.1-6;Dbxref=GeneID:114879956%2CGenbank:XR_003790009.1;Parent=rna-XR_003790009.1
NW_021683662.1	Gnomon	mRNA	1371140	1377227	.	+	.	Name=XM_029195069.1;ID=rna-XM_029195069.1;Dbxref=GeneID:114879789%2CGenbank:XM_029195069.1;Parent=gene-LOC114879789
NW_021683662.1	Gnomon	CDS	1423526	1423649	.	-	0	Name=XP_029050820.1;ID=cds-XP_029050820.1;Dbxref=GeneID:114879736%2CGenbank:XP_029050820.1;Parent=rna-XM_029194987.1
NW_021683662.1	Gnomon	CDS	1336851	1337006	.	-	0	Name=XP_029050820.1;ID=cds-XP_029050820.1;Dbxref=GeneID:114879736%2CGenbank:XP_029050820.1;Parent=rna-XM_029194987.1
NW_021683662.1	Gnomon	CDS	1336312	1336522	.	-	0	Name=XP_029050820.1;ID=cds-XP_029050820.1;Dbxref=GeneID:114879736%2CGenbank:XP_029050820.1;Parent=rna-XM_029194987.1
NW_021683662.1	Gnomon	CDS	1335648	1335761	.	-	0	Name=XP_029050820.1;ID=cds-XP_029050820.1;Dbxref=GeneID:114879736%2CGenbank:XP_029050820.1;Parent=rna-XM_029194987.1
NW_021683662.1	Gnomon	CDS	1333965	1334117	.	-	0	Name=XP_029050820.1;ID=cds-XP_029050820.1;Dbxref=GeneID:114879736%2CGenbank:XP_029050820.1;Parent=rna-XM_029194987.1
NW_021683662.1	Gnomon	CDS	1330384	1330437	.	-	0	Name=XP_029050820.1;ID=cds-XP_029050820.1;Dbxref=GeneID:114879736%2CGenbank:XP_029050820.1;Parent=rna-XM_029194987.1
NW_021683662.1	Gnomon	CDS	1327508	1327757	.	-	0	Name=XP_029050820.1;ID=cds-XP_029050820.1;Dbxref=GeneID:114879736%2CGenbank:XP_029050820.1;Parent=rna-XM_029194987.1
NW_021683662.1	Gnomon	CDS	1326524	1326781	.	-	0	Name=XP_029050820.1;ID=cds-XP_029050820.1;Dbxref=GeneID:114879736%2CGenbank:XP_029050820.1;Parent=rna-XM_029194987.1
NW_021683662.1	Gnomon	CDS	1325812	1325981	.	-	0	Name=XP_029050820.1;ID=cds-XP_029050820.1;Dbxref=GeneID:114879736%2CGenbank:XP_029050820.1;Parent=rna-XM_029194987.1
NW_021683662.1	Gnomon	CDS	1325080	1325325	.	-	0	Name=XP_029050820.1;ID=cds-XP_029050820.1;Dbxref=GeneID:114879736%2CGenbank:XP_029050820.1;Parent=rna-XM_029194987.1
NW_021683662.1	Gnomon	CDS	1324498	1324730	.	-	0	Name=XP_029050820.1;ID=cds-XP_029050820.1;Dbxref=GeneID:114879736%2CGenbank:XP_029050820.1;Parent=rna-XM_029194987.1
NW_021683662.1	Gnomon	CDS	1324129	1324224	.	-	0	Name=XP_029050820.1;ID=cds-XP_029050820.1;Dbxref=GeneID:114879736%2CGenbank:XP_029050820.1;Parent=rna-XM_029194987.1
NW_021683662.1	Gnomon	CDS	1323508	1323599	.	-	0	Name=XP_029050820.1;ID=cds-XP_029050820.1;Dbxref=GeneID:114879736%2CGenbank:XP_029050820.1;Parent=rna-XM_029194987.1
NW_021683662.1	Gnomon	exon	724967	725771	.	+	.	ID=exon-XM_029195203.1-9;Dbxref=GeneID:114879851%2CGenbank:XM_029195203.1;Parent=rna-XM_029195203.1
NW_021683662.1	Gnomon	exon	724331	724658	.	+	.	ID=exon-XM_029195203.1-8;Dbxref=GeneID:114879851%2CGenbank:XM_029195203.1;Parent=rna-XM_029195203.1
NW_021683662.1	Gnomon	exon	723811	724177	.	+	.	ID=exon-XM_029195203.1-7;Dbxref=GeneID:114879851%2CGenbank:XM_029195203.1;Parent=rna-XM_029195203.1
NW_021683662.1	Gnomon	exon	723277	723719	.	+	.	ID=exon-XM_029195203.1-6;Dbxref=GeneID:114879851%2CGenbank:XM_029195203.1;Parent=rna-XM_029195203.1
NW_021683662.1	Gnomon	exon	722950	723100	.	+	.	ID=exon-XM_029195203.1-5;Dbxref=GeneID:114879851%2CGenbank:XM_029195203.1;Parent=rna-XM_029195203.1
NW_021683662.1	Gnomon	exon	722072	722557	.	+	.	ID=exon-XM_029195203.1-4;Dbxref=GeneID:114879851%2CGenbank:XM_029195203.1;Parent=rna-XM_029195203.1
NW_021683662.1	Gnomon	exon	719385	721480	.	+	.	ID=exon-XM_029195203.1-3;Dbxref=GeneID:114879851%2CGenbank:XM_029195203.1;Parent=rna-XM_029195203.1
NW_021683662.1	Gnomon	exon	717943	718365	.	+	.	ID=exon-XM_029195203.1-2;Dbxref=GeneID:114879851%2CGenbank:XM_029195203.1;Parent=rna-XM_029195203.1
NW_021683662.1	Gnomon	exon	708498	708684	.	+	.	ID=exon-XM_029195203.1-1;Dbxref=GeneID:114879851%2CGenbank:XM_029195203.1;Parent=rna-XM_029195203.1
NW_021683662.1	Gnomon	exon	519234	519314	.	+	.	ID=exon-XM_029195546.1-9;Dbxref=GeneID:114879993%2CGenbank:XM_029195546.1;Parent=rna-XM_029195546.1
NW_021683662.1	Gnomon	exon	519059	519151	.	+	.	ID=exon-XM_029195546.1-8;Dbxref=GeneID:114879993%2CGenbank:XM_029195546.1;Parent=rna-XM_029195546.1
NW_021683662.1	Gnomon	exon	518769	518987	.	+	.	ID=exon-XM_029195546.1-7;Dbxref=GeneID:114879993%2CGenbank:XM_029195546.1;Parent=rna-XM_029195546.1
NW_021683662.1	Gnomon	exon	518589	518691	.	+	.	ID=exon-XM_029195546.1-6;Dbxref=GeneID:114879993%2CGenbank:XM_029195546.1;Parent=rna-XM_029195546.1
NW_021683662.1	Gnomon	exon	518468	518504	.	+	.	ID=exon-XM_029195546.1-5;Dbxref=GeneID:114879993%2CGenbank:XM_029195546.1;Parent=rna-XM_029195546.1
NW_021683662.1	Gnomon	exon	518243	518339	.	+	.	ID=exon-XM_029195546.1-4;Dbxref=GeneID:114879993%2CGenbank:XM_029195546.1;Parent=rna-XM_029195546.1
NW_021683662.1	Gnomon	exon	518017	518121	.	+	.	ID=exon-XM_029195546.1-3;Dbxref=GeneID:114879993%2CGenbank:XM_029195546.1;Parent=rna-XM_029195546.1
NW_021683662.1	Gnomon	exon	517814	517841	.	+	.	ID=exon-XM_029195546.1-2;Dbxref=GeneID:114879993%2CGenbank:XM_029195546.1;Parent=rna-XM_029195546.1
NW_021683662.1	Gnomon	exon	509136	509161	.	+	.	ID=exon-XM_029195546.1-1;Dbxref=GeneID:114879993%2CGenbank:XM_029195546.1;Parent=rna-XM_029195546.1
NW_021683662.1	Gnomon	CDS	646243	646373	.	+	0	Name=XP_029051162.1;ID=cds-XP_029051162.1;Dbxref=GeneID:114879917%2CGenbank:XP_029051162.1;Parent=rna-XM_029195329.1
NW_021683662.1	Gnomon	CDS	646454	646574	.	+	0	Name=XP_029051162.1;ID=cds-XP_029051162.1;Dbxref=GeneID:114879917%2CGenbank:XP_029051162.1;Parent=rna-XM_029195329.1
NW_021683662.1	Gnomon	CDS	646824	646967	.	+	0	Name=XP_029051162.1;ID=cds-XP_029051162.1;Dbxref=GeneID:114879917%2CGenbank:XP_029051162.1;Parent=rna-XM_029195329.1
NW_021683662.1	Gnomon	exon	325722	329929	.	-	.	ID=exon-XM_029194458.1-8;Dbxref=GeneID:114879487%2CGenbank:XM_029194458.1;Parent=rna-XM_029194458.1
NW_021683662.1	Gnomon	exon	330028	330147	.	-	.	ID=exon-XM_029194458.1-7;Dbxref=GeneID:114879487%2CGenbank:XM_029194458.1;Parent=rna-XM_029194458.1
NW_021683662.1	Gnomon	exon	518017	518121	.	+	.	ID=exon-XM_029195523.1-4;Dbxref=GeneID:114879993%2CGenbank:XM_029195523.1;Parent=rna-XM_029195523.1
NW_021683662.1	Gnomon	exon	517814	517841	.	+	.	ID=exon-XM_029195523.1-3;Dbxref=GeneID:114879993%2CGenbank:XM_029195523.1;Parent=rna-XM_029195523.1
NW_021683662.1	Gnomon	exon	514920	514937	.	+	.	ID=exon-XM_029195523.1-2;Dbxref=GeneID:114879993%2CGenbank:XM_029195523.1;Parent=rna-XM_029195523.1
NW_021683662.1	Gnomon	exon	509136	509161	.	+	.	ID=exon-XM_029195523.1-1;Dbxref=GeneID:114879993%2CGenbank:XM_029195523.1;Parent=rna-XM_029195523.1
NW_021683662.1	Gnomon	exon	518769	518987	.	+	.	ID=exon-XM_029195523.1-8;Dbxref=GeneID:114879993%2CGenbank:XM_029195523.1;Parent=rna-XM_029195523.1
NW_021683662.1	Gnomon	exon	518589	518691	.	+	.	ID=exon-XM_029195523.1-7;Dbxref=GeneID:114879993%2CGenbank:XM_029195523.1;Parent=rna-XM_029195523.1
NW_021683662.1	Gnomon	exon	518468	518504	.	+	.	ID=exon-XM_029195523.1-6;Dbxref=GeneID:114879993%2CGenbank:XM_029195523.1;Parent=rna-XM_029195523.1
NW_021683662.1	Gnomon	exon	518243	518339	.	+	.	ID=exon-XM_029195523.1-5;Dbxref=GeneID:114879993%2CGenbank:XM_029195523.1;Parent=rna-XM_029195523.1
NW_021683662.1	Gnomon	exon	519059	519151	.	+	.	ID=exon-XM_029195523.1-9;Dbxref=GeneID:114879993%2CGenbank:XM_029195523.1;Parent=rna-XM_029195523.1
NW_021683662.1	Gnomon	CDS	492783	492816	.	+	0	Name=XP_029051318.1;ID=cds-XP_029051318.1;Dbxref=GeneID:114879979%2CGenbank:XP_029051318.1;Parent=rna-XM_029195485.1
NW_021683662.1	Gnomon	CDS	493795	493885	.	+	0	Name=XP_029051318.1;ID=cds-XP_029051318.1;Dbxref=GeneID:114879979%2CGenbank:XP_029051318.1;Parent=rna-XM_029195485.1
NW_021683662.1	Gnomon	CDS	497381	497584	.	+	0	Name=XP_029051318.1;ID=cds-XP_029051318.1;Dbxref=GeneID:114879979%2CGenbank:XP_029051318.1;Parent=rna-XM_029195485.1
NW_021683662.1	Gnomon	CDS	497666	497807	.	+	0	Name=XP_029051318.1;ID=cds-XP_029051318.1;Dbxref=GeneID:114879979%2CGenbank:XP_029051318.1;Parent=rna-XM_029195485.1
NW_021683662.1	Gnomon	CDS	497869	498068	.	+	0	Name=XP_029051318.1;ID=cds-XP_029051318.1;Dbxref=GeneID:114879979%2CGenbank:XP_029051318.1;Parent=rna-XM_029195485.1
NW_021683662.1	Gnomon	CDS	498280	498432	.	+	0	Name=XP_029051318.1;ID=cds-XP_029051318.1;Dbxref=GeneID:114879979%2CGenbank:XP_029051318.1;Parent=rna-XM_029195485.1
NW_021683662.1	Gnomon	CDS	499319	500621	.	+	0	Name=XP_029051318.1;ID=cds-XP_029051318.1;Dbxref=GeneID:114879979%2CGenbank:XP_029051318.1;Parent=rna-XM_029195485.1
NW_021683662.1	Gnomon	exon	364750	364869	.	-	.	ID=exon-XM_029194458.1-2;Dbxref=GeneID:114879487%2CGenbank:XM_029194458.1;Parent=rna-XM_029194458.1
NW_021683662.1	Gnomon	exon	383827	383892	.	-	.	ID=exon-XM_029194458.1-1;Dbxref=GeneID:114879487%2CGenbank:XM_029194458.1;Parent=rna-XM_029194458.1
NW_021683662.1	Gnomon	exon	345415	346340	.	-	.	ID=exon-XM_029194458.1-4;Dbxref=GeneID:114879487%2CGenbank:XM_029194458.1;Parent=rna-XM_029194458.1
NW_021683662.1	Gnomon	exon	359555	359690	.	-	.	ID=exon-XM_029194458.1-3;Dbxref=GeneID:114879487%2CGenbank:XM_029194458.1;Parent=rna-XM_029194458.1
NW_021683662.1	Gnomon	exon	330342	330534	.	-	.	ID=exon-XM_029194458.1-6;Dbxref=GeneID:114879487%2CGenbank:XM_029194458.1;Parent=rna-XM_029194458.1
NW_021683662.1	Gnomon	exon	343095	344733	.	-	.	ID=exon-XM_029194458.1-5;Dbxref=GeneID:114879487%2CGenbank:XM_029194458.1;Parent=rna-XM_029194458.1
NW_021683662.1	Gnomon	exon	1308217	1309832	.	-	.	ID=exon-XM_029195138.1-10;Dbxref=GeneID:114879815%2CGenbank:XM_029195138.1;Parent=rna-XM_029195138.1
NW_021683662.1	Gnomon	exon	1324498	1324730	.	-	.	ID=exon-XM_029195001.1-12;Dbxref=GeneID:114879736%2CGenbank:XM_029195001.1;Parent=rna-XM_029195001.1
NW_021683662.1	Gnomon	exon	1325080	1325325	.	-	.	ID=exon-XM_029195001.1-11;Dbxref=GeneID:114879736%2CGenbank:XM_029195001.1;Parent=rna-XM_029195001.1
NW_021683662.1	Gnomon	exon	1325812	1325981	.	-	.	ID=exon-XM_029195001.1-10;Dbxref=GeneID:114879736%2CGenbank:XM_029195001.1;Parent=rna-XM_029195001.1
NW_021683662.1	Gnomon	exon	1321836	1323599	.	-	.	ID=exon-XM_029195001.1-14;Dbxref=GeneID:114879736%2CGenbank:XM_029195001.1;Parent=rna-XM_029195001.1
NW_021683662.1	Gnomon	exon	1324129	1324224	.	-	.	ID=exon-XM_029195001.1-13;Dbxref=GeneID:114879736%2CGenbank:XM_029195001.1;Parent=rna-XM_029195001.1
NW_021683662.1	Gnomon	CDS	453362	453410	.	+	0	Name=XP_029050333.1;ID=cds-XP_029050333.1;Dbxref=GeneID:114879512%2CGenbank:XP_029050333.1;Parent=rna-XM_029194500.1
NW_021683662.1	Gnomon	CDS	453826	453896	.	+	0	Name=XP_029050333.1;ID=cds-XP_029050333.1;Dbxref=GeneID:114879512%2CGenbank:XP_029050333.1;Parent=rna-XM_029194500.1
NW_021683662.1	Gnomon	CDS	454172	454266	.	+	0	Name=XP_029050333.1;ID=cds-XP_029050333.1;Dbxref=GeneID:114879512%2CGenbank:XP_029050333.1;Parent=rna-XM_029194500.1
NW_021683662.1	Gnomon	CDS	454355	454496	.	+	0	Name=XP_029050333.1;ID=cds-XP_029050333.1;Dbxref=GeneID:114879512%2CGenbank:XP_029050333.1;Parent=rna-XM_029194500.1
NW_021683662.1	Gnomon	CDS	454579	454692	.	+	0	Name=XP_029050333.1;ID=cds-XP_029050333.1;Dbxref=GeneID:114879512%2CGenbank:XP_029050333.1;Parent=rna-XM_029194500.1
NW_021683662.1	Gnomon	CDS	454903	455052	.	+	0	Name=XP_029050333.1;ID=cds-XP_029050333.1;Dbxref=GeneID:114879512%2CGenbank:XP_029050333.1;Parent=rna-XM_029194500.1
NW_021683662.1	Gnomon	CDS	455370	455513	.	+	0	Name=XP_029050333.1;ID=cds-XP_029050333.1;Dbxref=GeneID:114879512%2CGenbank:XP_029050333.1;Parent=rna-XM_029194500.1
NW_021683662.1	Gnomon	mRNA	425931	427958	.	+	.	Name=XM_029194479.1;ID=rna-XM_029194479.1;Dbxref=GeneID:114879495%2CGenbank:XM_029194479.1;Parent=gene-LOC114879495
NW_021683662.1	Gnomon	CDS	1874055	1874147	.	+	0	Name=XP_029050239.1;ID=cds-XP_029050239.1;Dbxref=GeneID:114879464%2CGenbank:XP_029050239.1;Parent=rna-XM_029194406.1
NW_021683662.1	Gnomon	CDS	1874445	1874684	.	+	0	Name=XP_029050239.1;ID=cds-XP_029050239.1;Dbxref=GeneID:114879464%2CGenbank:XP_029050239.1;Parent=rna-XM_029194406.1
NW_021683662.1	Gnomon	CDS	1874756	1874910	.	+	0	Name=XP_029050239.1;ID=cds-XP_029050239.1;Dbxref=GeneID:114879464%2CGenbank:XP_029050239.1;Parent=rna-XM_029194406.1
NW_021683662.1	Gnomon	CDS	1875241	1875464	.	+	0	Name=XP_029050239.1;ID=cds-XP_029050239.1;Dbxref=GeneID:114879464%2CGenbank:XP_029050239.1;Parent=rna-XM_029194406.1
NW_021683662.1	Gnomon	CDS	1875635	1875912	.	+	0	Name=XP_029050239.1;ID=cds-XP_029050239.1;Dbxref=GeneID:114879464%2CGenbank:XP_029050239.1;Parent=rna-XM_029194406.1
NW_021683662.1	Gnomon	CDS	1875979	1876152	.	+	0	Name=XP_029050239.1;ID=cds-XP_029050239.1;Dbxref=GeneID:114879464%2CGenbank:XP_029050239.1;Parent=rna-XM_029194406.1
NW_021683662.1	Gnomon	CDS	1876244	1876473	.	+	0	Name=XP_029050239.1;ID=cds-XP_029050239.1;Dbxref=GeneID:114879464%2CGenbank:XP_029050239.1;Parent=rna-XM_029194406.1
NW_021683662.1	Gnomon	CDS	1876555	1876754	.	+	0	Name=XP_029050239.1;ID=cds-XP_029050239.1;Dbxref=GeneID:114879464%2CGenbank:XP_029050239.1;Parent=rna-XM_029194406.1
NW_021683662.1	Gnomon	CDS	1877026	1877249	.	+	0	Name=XP_029050239.1;ID=cds-XP_029050239.1;Dbxref=GeneID:114879464%2CGenbank:XP_029050239.1;Parent=rna-XM_029194406.1
NW_021683662.1	Gnomon	CDS	1877317	1877492	.	+	0	Name=XP_029050239.1;ID=cds-XP_029050239.1;Dbxref=GeneID:114879464%2CGenbank:XP_029050239.1;Parent=rna-XM_029194406.1
NW_021683662.1	Gnomon	CDS	1877604	1877786	.	+	0	Name=XP_029050239.1;ID=cds-XP_029050239.1;Dbxref=GeneID:114879464%2CGenbank:XP_029050239.1;Parent=rna-XM_029194406.1
NW_021683662.1	Gnomon	CDS	1877850	1878248	.	+	0	Name=XP_029050239.1;ID=cds-XP_029050239.1;Dbxref=GeneID:114879464%2CGenbank:XP_029050239.1;Parent=rna-XM_029194406.1
NW_021683662.1	Gnomon	CDS	1878761	1879011	.	+	0	Name=XP_029050239.1;ID=cds-XP_029050239.1;Dbxref=GeneID:114879464%2CGenbank:XP_029050239.1;Parent=rna-XM_029194406.1
NW_021683662.1	Gnomon	CDS	1879339	1879584	.	+	0	Name=XP_029050239.1;ID=cds-XP_029050239.1;Dbxref=GeneID:114879464%2CGenbank:XP_029050239.1;Parent=rna-XM_029194406.1
NW_021683662.1	Gnomon	CDS	1879646	1879809	.	+	0	Name=XP_029050239.1;ID=cds-XP_029050239.1;Dbxref=GeneID:114879464%2CGenbank:XP_029050239.1;Parent=rna-XM_029194406.1
NW_021683662.1	Gnomon	CDS	1880134	1880388	.	+	0	Name=XP_029050239.1;ID=cds-XP_029050239.1;Dbxref=GeneID:114879464%2CGenbank:XP_029050239.1;Parent=rna-XM_029194406.1
NW_021683662.1	Gnomon	CDS	1880470	1880698	.	+	0	Name=XP_029050239.1;ID=cds-XP_029050239.1;Dbxref=GeneID:114879464%2CGenbank:XP_029050239.1;Parent=rna-XM_029194406.1
NW_021683662.1	Gnomon	CDS	1880892	1881565	.	+	0	Name=XP_029050239.1;ID=cds-XP_029050239.1;Dbxref=GeneID:114879464%2CGenbank:XP_029050239.1;Parent=rna-XM_029194406.1
NW_021683662.1	Gnomon	CDS	1881835	1882640	.	+	0	Name=XP_029050239.1;ID=cds-XP_029050239.1;Dbxref=GeneID:114879464%2CGenbank:XP_029050239.1;Parent=rna-XM_029194406.1
NW_021683662.1	Gnomon	CDS	1882765	1882972	.	+	0	Name=XP_029050239.1;ID=cds-XP_029050239.1;Dbxref=GeneID:114879464%2CGenbank:XP_029050239.1;Parent=rna-XM_029194406.1
NW_021683662.1	Gnomon	CDS	1883224	1883610	.	+	0	Name=XP_029050239.1;ID=cds-XP_029050239.1;Dbxref=GeneID:114879464%2CGenbank:XP_029050239.1;Parent=rna-XM_029194406.1
NW_021683662.1	Gnomon	CDS	1883710	1883882	.	+	0	Name=XP_029050239.1;ID=cds-XP_029050239.1;Dbxref=GeneID:114879464%2CGenbank:XP_029050239.1;Parent=rna-XM_029194406.1
NW_021683662.1	Gnomon	CDS	1883949	1884315	.	+	0	Name=XP_029050239.1;ID=cds-XP_029050239.1;Dbxref=GeneID:114879464%2CGenbank:XP_029050239.1;Parent=rna-XM_029194406.1
NW_021683662.1	Gnomon	CDS	1884612	1884806	.	+	0	Name=XP_029050239.1;ID=cds-XP_029050239.1;Dbxref=GeneID:114879464%2CGenbank:XP_029050239.1;Parent=rna-XM_029194406.1
NW_021683662.1	Gnomon	CDS	1884876	1885014	.	+	0	Name=XP_029050239.1;ID=cds-XP_029050239.1;Dbxref=GeneID:114879464%2CGenbank:XP_029050239.1;Parent=rna-XM_029194406.1
NW_021683662.1	Gnomon	CDS	1885235	1885511	.	+	0	Name=XP_029050239.1;ID=cds-XP_029050239.1;Dbxref=GeneID:114879464%2CGenbank:XP_029050239.1;Parent=rna-XM_029194406.1
NW_021683662.1	Gnomon	CDS	1885725	1886166	.	+	0	Name=XP_029050239.1;ID=cds-XP_029050239.1;Dbxref=GeneID:114879464%2CGenbank:XP_029050239.1;Parent=rna-XM_029194406.1
NW_021683662.1	Gnomon	CDS	1886354	1887711	.	+	0	Name=XP_029050239.1;ID=cds-XP_029050239.1;Dbxref=GeneID:114879464%2CGenbank:XP_029050239.1;Parent=rna-XM_029194406.1
NW_021683662.1	Gnomon	CDS	1888080	1891657	.	+	0	Name=XP_029050239.1;ID=cds-XP_029050239.1;Dbxref=GeneID:114879464%2CGenbank:XP_029050239.1;Parent=rna-XM_029194406.1
NW_021683662.1	Gnomon	CDS	1891748	1891974	.	+	0	Name=XP_029050239.1;ID=cds-XP_029050239.1;Dbxref=GeneID:114879464%2CGenbank:XP_029050239.1;Parent=rna-XM_029194406.1
NW_021683662.1	Gnomon	CDS	1892041	1892352	.	+	0	Name=XP_029050239.1;ID=cds-XP_029050239.1;Dbxref=GeneID:114879464%2CGenbank:XP_029050239.1;Parent=rna-XM_029194406.1
NW_021683662.1	Gnomon	CDS	1892423	1892874	.	+	0	Name=XP_029050239.1;ID=cds-XP_029050239.1;Dbxref=GeneID:114879464%2CGenbank:XP_029050239.1;Parent=rna-XM_029194406.1
NW_021683662.1	Gnomon	CDS	1892934	1893228	.	+	0	Name=XP_029050239.1;ID=cds-XP_029050239.1;Dbxref=GeneID:114879464%2CGenbank:XP_029050239.1;Parent=rna-XM_029194406.1
NW_021683662.1	Gnomon	CDS	1893855	1894241	.	+	0	Name=XP_029050239.1;ID=cds-XP_029050239.1;Dbxref=GeneID:114879464%2CGenbank:XP_029050239.1;Parent=rna-XM_029194406.1
NW_021683662.1	Gnomon	exon	1197709	1197767	.	+	.	ID=exon-XM_029194872.1-2;Dbxref=GeneID:114879683%2CGenbank:XM_029194872.1;Parent=rna-XM_029194872.1
NW_021683662.1	Gnomon	exon	1197466	1197589	.	+	.	ID=exon-XM_029194872.1-1;Dbxref=GeneID:114879683%2CGenbank:XM_029194872.1;Parent=rna-XM_029194872.1
NW_021683662.1	Gnomon	exon	1198150	1198508	.	+	.	ID=exon-XM_029194872.1-4;Dbxref=GeneID:114879683%2CGenbank:XM_029194872.1;Parent=rna-XM_029194872.1
NW_021683662.1	Gnomon	exon	1197845	1197961	.	+	.	ID=exon-XM_029194872.1-3;Dbxref=GeneID:114879683%2CGenbank:XM_029194872.1;Parent=rna-XM_029194872.1
NW_021683662.1	Gnomon	mRNA	824847	1166415	.	+	.	Name=XM_029194570.1;ID=rna-XM_029194570.1;Dbxref=GeneID:114879544%2CGenbank:XM_029194570.1;Parent=gene-LOC114879544
NW_021683662.1	Gnomon	exon	1164216	1164396	.	+	.	ID=exon-XM_029194599.1-9;Dbxref=GeneID:114879544%2CGenbank:XM_029194599.1;Parent=rna-XM_029194599.1
NW_021683662.1	Gnomon	exon	1050740	1051180	.	+	.	ID=exon-XM_029194599.1-2;Dbxref=GeneID:114879544%2CGenbank:XM_029194599.1;Parent=rna-XM_029194599.1
NW_021683662.1	Gnomon	exon	1049192	1049358	.	+	.	ID=exon-XM_029194599.1-1;Dbxref=GeneID:114879544%2CGenbank:XM_029194599.1;Parent=rna-XM_029194599.1
NW_021683662.1	Gnomon	exon	1131108	1131183	.	+	.	ID=exon-XM_029194599.1-4;Dbxref=GeneID:114879544%2CGenbank:XM_029194599.1;Parent=rna-XM_029194599.1
NW_021683662.1	Gnomon	exon	1096319	1096406	.	+	.	ID=exon-XM_029194599.1-3;Dbxref=GeneID:114879544%2CGenbank:XM_029194599.1;Parent=rna-XM_029194599.1
NW_021683662.1	Gnomon	exon	1157129	1157309	.	+	.	ID=exon-XM_029194599.1-6;Dbxref=GeneID:114879544%2CGenbank:XM_029194599.1;Parent=rna-XM_029194599.1
NW_021683662.1	Gnomon	exon	1134993	1135095	.	+	.	ID=exon-XM_029194599.1-5;Dbxref=GeneID:114879544%2CGenbank:XM_029194599.1;Parent=rna-XM_029194599.1
NW_021683662.1	Gnomon	exon	1161362	1161603	.	+	.	ID=exon-XM_029194599.1-8;Dbxref=GeneID:114879544%2CGenbank:XM_029194599.1;Parent=rna-XM_029194599.1
NW_021683662.1	Gnomon	exon	1159935	1160064	.	+	.	ID=exon-XM_029194599.1-7;Dbxref=GeneID:114879544%2CGenbank:XM_029194599.1;Parent=rna-XM_029194599.1
NW_021683662.1	Gnomon	exon	627669	627863	.	-	.	ID=exon-XM_029194681.1-11;Dbxref=GeneID:114879607%2CGenbank:XM_029194681.1;Parent=rna-XM_029194681.1
NW_021683662.1	Gnomon	exon	627946	628478	.	-	.	ID=exon-XM_029194681.1-10;Dbxref=GeneID:114879607%2CGenbank:XM_029194681.1;Parent=rna-XM_029194681.1
NW_021683662.1	Gnomon	exon	626143	626443	.	-	.	ID=exon-XM_029194681.1-16;Dbxref=GeneID:114879607%2CGenbank:XM_029194681.1;Parent=rna-XM_029194681.1
NW_021683662.1	Gnomon	exon	626527	626762	.	-	.	ID=exon-XM_029194681.1-15;Dbxref=GeneID:114879607%2CGenbank:XM_029194681.1;Parent=rna-XM_029194681.1
NW_021683662.1	Gnomon	exon	626875	626988	.	-	.	ID=exon-XM_029194681.1-14;Dbxref=GeneID:114879607%2CGenbank:XM_029194681.1;Parent=rna-XM_029194681.1
NW_021683662.1	Gnomon	exon	627052	627177	.	-	.	ID=exon-XM_029194681.1-13;Dbxref=GeneID:114879607%2CGenbank:XM_029194681.1;Parent=rna-XM_029194681.1
NW_021683662.1	Gnomon	exon	627315	627599	.	-	.	ID=exon-XM_029194681.1-12;Dbxref=GeneID:114879607%2CGenbank:XM_029194681.1;Parent=rna-XM_029194681.1
NW_021683662.1	Gnomon	exon	650177	650783	.	+	.	ID=exon-XM_029195250.1-1;Dbxref=GeneID:114879878%2CGenbank:XM_029195250.1;Parent=rna-XM_029195250.1
NW_021683662.1	Gnomon	exon	652752	652897	.	+	.	ID=exon-XM_029195250.1-6;Dbxref=GeneID:114879878%2CGenbank:XM_029195250.1;Parent=rna-XM_029195250.1
NW_021683662.1	Gnomon	exon	651604	651715	.	+	.	ID=exon-XM_029195250.1-3;Dbxref=GeneID:114879878%2CGenbank:XM_029195250.1;Parent=rna-XM_029195250.1
NW_021683662.1	Gnomon	exon	651211	651507	.	+	.	ID=exon-XM_029195250.1-2;Dbxref=GeneID:114879878%2CGenbank:XM_029195250.1;Parent=rna-XM_029195250.1
NW_021683662.1	Gnomon	exon	652502	652687	.	+	.	ID=exon-XM_029195250.1-5;Dbxref=GeneID:114879878%2CGenbank:XM_029195250.1;Parent=rna-XM_029195250.1
NW_021683662.1	Gnomon	exon	651943	652413	.	+	.	ID=exon-XM_029195250.1-4;Dbxref=GeneID:114879878%2CGenbank:XM_029195250.1;Parent=rna-XM_029195250.1
NW_021683662.1	Gnomon	CDS	703698	703855	.	-	0	Name=XP_029051061.1;ID=cds-XP_029051061.1;Dbxref=GeneID:114879870%2CGenbank:XP_029051061.1;Parent=rna-XM_029195228.1
NW_021683662.1	Gnomon	CDS	703350	703626	.	-	0	Name=XP_029051061.1;ID=cds-XP_029051061.1;Dbxref=GeneID:114879870%2CGenbank:XP_029051061.1;Parent=rna-XM_029195228.1
NW_021683662.1	Gnomon	CDS	702991	703277	.	-	0	Name=XP_029051061.1;ID=cds-XP_029051061.1;Dbxref=GeneID:114879870%2CGenbank:XP_029051061.1;Parent=rna-XM_029195228.1
NW_021683662.1	Gnomon	CDS	702757	702918	.	-	0	Name=XP_029051061.1;ID=cds-XP_029051061.1;Dbxref=GeneID:114879870%2CGenbank:XP_029051061.1;Parent=rna-XM_029195228.1
NW_021683662.1	Gnomon	CDS	702522	702687	.	-	0	Name=XP_029051061.1;ID=cds-XP_029051061.1;Dbxref=GeneID:114879870%2CGenbank:XP_029051061.1;Parent=rna-XM_029195228.1
NW_021683662.1	Gnomon	CDS	701360	702457	.	-	0	Name=XP_029051061.1;ID=cds-XP_029051061.1;Dbxref=GeneID:114879870%2CGenbank:XP_029051061.1;Parent=rna-XM_029195228.1
NW_021683662.1	Gnomon	mRNA	617588	623483	.	+	.	Name=XM_029194726.1;ID=rna-XM_029194726.1;Dbxref=GeneID:114879616%2CGenbank:XM_029194726.1;Parent=gene-LOC114879616
NW_021683662.1	Gnomon	exon	583015	583081	.	-	.	ID=exon-XM_029195396.1-11;Dbxref=GeneID:114879949%2CGenbank:XM_029195396.1;Parent=rna-XM_029195396.1
NW_021683662.1	Gnomon	exon	583175	583498	.	-	.	ID=exon-XM_029195396.1-10;Dbxref=GeneID:114879949%2CGenbank:XM_029195396.1;Parent=rna-XM_029195396.1
NW_021683662.1	Gnomon	exon	578109	578288	.	-	.	ID=exon-XM_029195396.1-22;Dbxref=GeneID:114879949%2CGenbank:XM_029195396.1;Parent=rna-XM_029195396.1
NW_021683662.1	Gnomon	exon	578486	578878	.	-	.	ID=exon-XM_029195396.1-21;Dbxref=GeneID:114879949%2CGenbank:XM_029195396.1;Parent=rna-XM_029195396.1
NW_021683662.1	Gnomon	exon	579178	579685	.	-	.	ID=exon-XM_029195396.1-20;Dbxref=GeneID:114879949%2CGenbank:XM_029195396.1;Parent=rna-XM_029195396.1
NW_021683662.1	Gnomon	exon	579832	580075	.	-	.	ID=exon-XM_029195396.1-19;Dbxref=GeneID:114879949%2CGenbank:XM_029195396.1;Parent=rna-XM_029195396.1
NW_021683662.1	Gnomon	exon	580165	580446	.	-	.	ID=exon-XM_029195396.1-18;Dbxref=GeneID:114879949%2CGenbank:XM_029195396.1;Parent=rna-XM_029195396.1
NW_021683662.1	Gnomon	exon	580608	580931	.	-	.	ID=exon-XM_029195396.1-17;Dbxref=GeneID:114879949%2CGenbank:XM_029195396.1;Parent=rna-XM_029195396.1
NW_021683662.1	Gnomon	exon	581062	581188	.	-	.	ID=exon-XM_029195396.1-16;Dbxref=GeneID:114879949%2CGenbank:XM_029195396.1;Parent=rna-XM_029195396.1
NW_021683662.1	Gnomon	exon	581256	581475	.	-	.	ID=exon-XM_029195396.1-15;Dbxref=GeneID:114879949%2CGenbank:XM_029195396.1;Parent=rna-XM_029195396.1
NW_021683662.1	Gnomon	exon	581578	581740	.	-	.	ID=exon-XM_029195396.1-14;Dbxref=GeneID:114879949%2CGenbank:XM_029195396.1;Parent=rna-XM_029195396.1
NW_021683662.1	Gnomon	exon	581803	582539	.	-	.	ID=exon-XM_029195396.1-13;Dbxref=GeneID:114879949%2CGenbank:XM_029195396.1;Parent=rna-XM_029195396.1
NW_021683662.1	Gnomon	exon	582605	582941	.	-	.	ID=exon-XM_029195396.1-12;Dbxref=GeneID:114879949%2CGenbank:XM_029195396.1;Parent=rna-XM_029195396.1
NW_021683662.1	Gnomon	exon	574321	574550	.	-	.	ID=exon-XM_029195396.1-33;Dbxref=GeneID:114879949%2CGenbank:XM_029195396.1;Parent=rna-XM_029195396.1
NW_021683662.1	Gnomon	exon	574613	574747	.	-	.	ID=exon-XM_029195396.1-32;Dbxref=GeneID:114879949%2CGenbank:XM_029195396.1;Parent=rna-XM_029195396.1
NW_021683662.1	Gnomon	exon	574898	575331	.	-	.	ID=exon-XM_029195396.1-31;Dbxref=GeneID:114879949%2CGenbank:XM_029195396.1;Parent=rna-XM_029195396.1
NW_021683662.1	Gnomon	exon	575477	575725	.	-	.	ID=exon-XM_029195396.1-30;Dbxref=GeneID:114879949%2CGenbank:XM_029195396.1;Parent=rna-XM_029195396.1
NW_021683662.1	Gnomon	exon	575793	575921	.	-	.	ID=exon-XM_029195396.1-29;Dbxref=GeneID:114879949%2CGenbank:XM_029195396.1;Parent=rna-XM_029195396.1
NW_021683662.1	Gnomon	exon	576100	576329	.	-	.	ID=exon-XM_029195396.1-28;Dbxref=GeneID:114879949%2CGenbank:XM_029195396.1;Parent=rna-XM_029195396.1
NW_021683662.1	Gnomon	exon	576390	576662	.	-	.	ID=exon-XM_029195396.1-27;Dbxref=GeneID:114879949%2CGenbank:XM_029195396.1;Parent=rna-XM_029195396.1
NW_021683662.1	Gnomon	exon	576726	576874	.	-	.	ID=exon-XM_029195396.1-26;Dbxref=GeneID:114879949%2CGenbank:XM_029195396.1;Parent=rna-XM_029195396.1
NW_021683662.1	Gnomon	exon	576982	577292	.	-	.	ID=exon-XM_029195396.1-25;Dbxref=GeneID:114879949%2CGenbank:XM_029195396.1;Parent=rna-XM_029195396.1
NW_021683662.1	Gnomon	exon	577351	577469	.	-	.	ID=exon-XM_029195396.1-24;Dbxref=GeneID:114879949%2CGenbank:XM_029195396.1;Parent=rna-XM_029195396.1
NW_021683662.1	Gnomon	exon	577539	577904	.	-	.	ID=exon-XM_029195396.1-23;Dbxref=GeneID:114879949%2CGenbank:XM_029195396.1;Parent=rna-XM_029195396.1
NW_021683662.1	Gnomon	exon	636077	636775	.	+	.	ID=exon-XM_029195296.1-5;Dbxref=GeneID:114879900%2CGenbank:XM_029195296.1;Parent=rna-XM_029195296.1
NW_021683662.1	Gnomon	exon	635860	636001	.	+	.	ID=exon-XM_029195296.1-4;Dbxref=GeneID:114879900%2CGenbank:XM_029195296.1;Parent=rna-XM_029195296.1
NW_021683662.1	Gnomon	exon	635036	635226	.	+	.	ID=exon-XM_029195296.1-1;Dbxref=GeneID:114879900%2CGenbank:XM_029195296.1;Parent=rna-XM_029195296.1
NW_021683662.1	Gnomon	exon	635646	635770	.	+	.	ID=exon-XM_029195296.1-3;Dbxref=GeneID:114879900%2CGenbank:XM_029195296.1;Parent=rna-XM_029195296.1
NW_021683662.1	Gnomon	exon	635474	635572	.	+	.	ID=exon-XM_029195296.1-2;Dbxref=GeneID:114879900%2CGenbank:XM_029195296.1;Parent=rna-XM_029195296.1
NW_021683662.1	Gnomon	exon	569788	570082	.	-	.	ID=exon-XM_029195396.1-44;Dbxref=GeneID:114879949%2CGenbank:XM_029195396.1;Parent=rna-XM_029195396.1
NW_021683662.1	Gnomon	exon	570153	570391	.	-	.	ID=exon-XM_029195396.1-43;Dbxref=GeneID:114879949%2CGenbank:XM_029195396.1;Parent=rna-XM_029195396.1
NW_021683662.1	Gnomon	exon	570461	571197	.	-	.	ID=exon-XM_029195396.1-42;Dbxref=GeneID:114879949%2CGenbank:XM_029195396.1;Parent=rna-XM_029195396.1
NW_021683662.1	Gnomon	exon	571280	571499	.	-	.	ID=exon-XM_029195396.1-41;Dbxref=GeneID:114879949%2CGenbank:XM_029195396.1;Parent=rna-XM_029195396.1
NW_021683662.1	Gnomon	exon	571568	571721	.	-	.	ID=exon-XM_029195396.1-40;Dbxref=GeneID:114879949%2CGenbank:XM_029195396.1;Parent=rna-XM_029195396.1
NW_021683662.1	Gnomon	exon	571794	572025	.	-	.	ID=exon-XM_029195396.1-39;Dbxref=GeneID:114879949%2CGenbank:XM_029195396.1;Parent=rna-XM_029195396.1
NW_021683662.1	Gnomon	exon	572125	572319	.	-	.	ID=exon-XM_029195396.1-38;Dbxref=GeneID:114879949%2CGenbank:XM_029195396.1;Parent=rna-XM_029195396.1
NW_021683662.1	Gnomon	exon	572422	572681	.	-	.	ID=exon-XM_029195396.1-37;Dbxref=GeneID:114879949%2CGenbank:XM_029195396.1;Parent=rna-XM_029195396.1
NW_021683662.1	Gnomon	exon	572854	573363	.	-	.	ID=exon-XM_029195396.1-36;Dbxref=GeneID:114879949%2CGenbank:XM_029195396.1;Parent=rna-XM_029195396.1
NW_021683662.1	Gnomon	exon	573435	573723	.	-	.	ID=exon-XM_029195396.1-35;Dbxref=GeneID:114879949%2CGenbank:XM_029195396.1;Parent=rna-XM_029195396.1
NW_021683662.1	Gnomon	exon	573789	573998	.	-	.	ID=exon-XM_029195396.1-34;Dbxref=GeneID:114879949%2CGenbank:XM_029195396.1;Parent=rna-XM_029195396.1
NW_021683662.1	Gnomon	exon	566579	569715	.	-	.	ID=exon-XM_029195396.1-45;Dbxref=GeneID:114879949%2CGenbank:XM_029195396.1;Parent=rna-XM_029195396.1
NW_021683662.1	Gnomon	exon	1194766	1194992	.	-	.	ID=exon-XM_029194316.1-6;Dbxref=GeneID:114879399%2CGenbank:XM_029194316.1;Parent=rna-XM_029194316.1
NW_021683662.1	Gnomon	exon	1198517	1199035	.	-	.	ID=exon-XM_029194316.1-1;Dbxref=GeneID:114879399%2CGenbank:XM_029194316.1;Parent=rna-XM_029194316.1
NW_021683662.1	Gnomon	exon	1195063	1195137	.	-	.	ID=exon-XM_029194316.1-5;Dbxref=GeneID:114879399%2CGenbank:XM_029194316.1;Parent=rna-XM_029194316.1
NW_021683662.1	Gnomon	exon	1195212	1195555	.	-	.	ID=exon-XM_029194316.1-4;Dbxref=GeneID:114879399%2CGenbank:XM_029194316.1;Parent=rna-XM_029194316.1
NW_021683662.1	Gnomon	exon	1195647	1195902	.	-	.	ID=exon-XM_029194316.1-3;Dbxref=GeneID:114879399%2CGenbank:XM_029194316.1;Parent=rna-XM_029194316.1
NW_021683662.1	Gnomon	exon	1195975	1196153	.	-	.	ID=exon-XM_029194316.1-2;Dbxref=GeneID:114879399%2CGenbank:XM_029194316.1;Parent=rna-XM_029194316.1
[truncated: 683 more rows]
