# Supplementary material for: Prevalent bee venom genes evolved before the aculeate stinger and eusociality
Source: BMC Biol. 2023 Oct 23;21:229. doi: 10.1186/s12915-023-01656-5 (PMC10591384; doi:10.1186/s12915-023-01656-5)
Supplement: Supplementary file 42 — Additional file 42. Gff files of all toxin gene annotations. [file 12915_2023_1656_MOESM42_ESM.zip › AdditionalFile9_ToxinGeneAnnotations/NW_016019364.1._APH.gff_modified_Koludarov_et_al_2021.gff3]

##gff-version 3
##source-version geneious 2020.2.2
##sequence-region	NW_016019364.1	1	1192050
NW_016019364.1	Koludarov_et_al_2021	gene	816742	821852	.	+	.	Name=APH
NW_016019364.1	Gnomon	exon	808163	808496	.	+	.	ID=exon-XM_017059816.2-9;Dbxref=GeneID:107999791%2CGenbank:XM_017059816.2;Parent=rna-XM_017059816.2
NW_016019364.1	Gnomon	exon	806402	806655	.	+	.	ID=exon-XM_017059816.2-3;Dbxref=GeneID:107999791%2CGenbank:XM_017059816.2;Parent=rna-XM_017059816.2
NW_016019364.1	Gnomon	exon	806734	806866	.	+	.	ID=exon-XM_017059816.2-4;Dbxref=GeneID:107999791%2CGenbank:XM_017059816.2;Parent=rna-XM_017059816.2
NW_016019364.1	Gnomon	exon	805823	805981	.	+	.	ID=exon-XM_017059816.2-1;Dbxref=GeneID:107999791%2CGenbank:XM_017059816.2;Parent=rna-XM_017059816.2
NW_016019364.1	Gnomon	exon	806101	806331	.	+	.	ID=exon-XM_017059816.2-2;Dbxref=GeneID:107999791%2CGenbank:XM_017059816.2;Parent=rna-XM_017059816.2
NW_016019364.1	Gnomon	exon	807561	807730	.	+	.	ID=exon-XM_017059816.2-7;Dbxref=GeneID:107999791%2CGenbank:XM_017059816.2;Parent=rna-XM_017059816.2
NW_016019364.1	Gnomon	exon	807823	808090	.	+	.	ID=exon-XM_017059816.2-8;Dbxref=GeneID:107999791%2CGenbank:XM_017059816.2;Parent=rna-XM_017059816.2
NW_016019364.1	Gnomon	exon	806949	807150	.	+	.	ID=exon-XM_017059816.2-5;Dbxref=GeneID:107999791%2CGenbank:XM_017059816.2;Parent=rna-XM_017059816.2
NW_016019364.1	Gnomon	exon	807231	807426	.	+	.	ID=exon-XM_017059816.2-6;Dbxref=GeneID:107999791%2CGenbank:XM_017059816.2;Parent=rna-XM_017059816.2
NW_016019364.1	Gnomon	exon	66628	66761	.	+	.	ID=exon-XM_017059764.2-1;Dbxref=GeneID:107999749%2CGenbank:XM_017059764.2;Note=The sequence of the model RefSeq transcript was modified relative to this genomic sequence to represent the inferred CDS: added 220 bases not found in genome assembly;Parent=rna-XM_017059764.2
NW_016019364.1	Gnomon	exon	66868	67061	.	+	.	ID=exon-XM_017059764.2-2;Dbxref=GeneID:107999749%2CGenbank:XM_017059764.2;Note=The sequence of the model RefSeq transcript was modified relative to this genomic sequence to represent the inferred CDS: added 220 bases not found in genome assembly;Parent=rna-XM_017059764.2
NW_016019364.1	Gnomon	exon	67213	67511	.	+	.	ID=exon-XM_017059764.2-3;Dbxref=GeneID:107999749%2CGenbank:XM_017059764.2;Note=The sequence of the model RefSeq transcript was modified relative to this genomic sequence to represent the inferred CDS: added 220 bases not found in genome assembly;Parent=rna-XM_017059764.2
NW_016019364.1	tRNAscan-SE	exon	476263	476335	.	+	.	ID=exon-Trnaa-agc-6-1;Dbxref=GeneID:107999798;Note=transfer RNA alanine (anticodon AGC);Parent=rna-Trnaa-agc-6
NW_016019364.1	Gnomon	CDS	88881	89079	.	+	0	Name=XP_028523436.1;ID=cds-XP_028523436.1;Dbxref=GeneID:107999748%2CGenbank:XP_028523436.1;Parent=rna-XM_028667635.1
NW_016019364.1	Gnomon	CDS	89543	89646	.	+	0	Name=XP_028523436.1;ID=cds-XP_028523436.1;Dbxref=GeneID:107999748%2CGenbank:XP_028523436.1;Parent=rna-XM_028667635.1
NW_016019364.1	cmsearch	gene	1048614	1048777	.	-	.	Name=LOC114577791;ID=gene-LOC114577791;Dbxref=GeneID:114577791
NW_016019364.1	cmsearch	gene	969624	969786	.	+	.	Name=LOC114577792;ID=gene-LOC114577792;Dbxref=GeneID:114577792
NW_016019364.1	cmsearch	gene	971543	971704	.	+	.	Name=LOC114577790;ID=gene-LOC114577790;Dbxref=GeneID:114577790
NW_016019364.1	cmsearch	gene	477242	477360	.	-	.	Name=LOC114577793;ID=gene-LOC114577793;Dbxref=GeneID:114577793
NW_016019364.1	Gnomon	gene	448394	450329	.	-	.	Name=LOC114577781;ID=gene-LOC114577781;Dbxref=GeneID:114577781
NW_016019364.1	cmsearch	gene	970443	970604	.	+	.	Name=LOC114577788;ID=gene-LOC114577788;Dbxref=GeneID:114577788
NW_016019364.1	cmsearch	gene	470108	470230	.	-	.	Name=LOC114577789;ID=gene-LOC114577789;Dbxref=GeneID:114577789
NW_016019364.1	Gnomon	gene	962586	964145	.	-	.	Name=LOC114577786;ID=gene-LOC114577786;Dbxref=GeneID:114577786
NW_016019364.1	Gnomon	gene	1181116	1185575	.	+	.	Name=LOC114577787;ID=gene-LOC114577787;Dbxref=GeneID:114577787
NW_016019364.1	Gnomon	gene	94252	96686	.	+	.	Name=LOC114577784;ID=gene-LOC114577784;Dbxref=GeneID:114577784
NW_016019364.1	Gnomon	gene	1061370	1065477	.	+	.	Name=LOC114577785;ID=gene-LOC114577785;Dbxref=GeneID:114577785
NW_016019364.1	Gnomon	gene	446676	448274	.	-	.	Name=LOC114577782;ID=gene-LOC114577782;Dbxref=GeneID:114577782
NW_016019364.1	Gnomon	gene	494873	529792	.	+	.	Name=LOC114577783;ID=gene-LOC114577783;Dbxref=GeneID:114577783
NW_016019364.1	Gnomon	CDS	88881	89079	.	+	0	Name=XP_028523435.1;ID=cds-XP_028523435.1;Dbxref=GeneID:107999748%2CGenbank:XP_028523435.1;Parent=rna-XM_028667634.1
NW_016019364.1	Gnomon	CDS	89543	89646	.	+	0	Name=XP_028523435.1;ID=cds-XP_028523435.1;Dbxref=GeneID:107999748%2CGenbank:XP_028523435.1;Parent=rna-XM_028667634.1
NW_016019364.1	Gnomon	CDS	628474	628674	.	-	0	Name=XP_016915270.1;ID=cds-XP_016915270.1;Dbxref=GeneID:107999766%2CGenbank:XP_016915270.1;Parent=rna-XM_017059781.2
NW_016019364.1	Gnomon	CDS	617512	617653	.	-	0	Name=XP_016915270.1;ID=cds-XP_016915270.1;Dbxref=GeneID:107999766%2CGenbank:XP_016915270.1;Parent=rna-XM_017059781.2
NW_016019364.1	Gnomon	CDS	616668	616778	.	-	0	Name=XP_016915270.1;ID=cds-XP_016915270.1;Dbxref=GeneID:107999766%2CGenbank:XP_016915270.1;Parent=rna-XM_017059781.2
NW_016019364.1	Gnomon	CDS	614472	614519	.	-	0	Name=XP_016915270.1;ID=cds-XP_016915270.1;Dbxref=GeneID:107999766%2CGenbank:XP_016915270.1;Parent=rna-XM_017059781.2
NW_016019364.1	Gnomon	CDS	614302	614384	.	-	0	Name=XP_016915270.1;ID=cds-XP_016915270.1;Dbxref=GeneID:107999766%2CGenbank:XP_016915270.1;Parent=rna-XM_017059781.2
NW_016019364.1	Gnomon	CDS	613972	614034	.	-	0	Name=XP_016915270.1;ID=cds-XP_016915270.1;Dbxref=GeneID:107999766%2CGenbank:XP_016915270.1;Parent=rna-XM_017059781.2
NW_016019364.1	Gnomon	CDS	611945	612073	.	-	0	Name=XP_016915270.1;ID=cds-XP_016915270.1;Dbxref=GeneID:107999766%2CGenbank:XP_016915270.1;Parent=rna-XM_017059781.2
NW_016019364.1	Gnomon	CDS	611640	611863	.	-	0	Name=XP_016915270.1;ID=cds-XP_016915270.1;Dbxref=GeneID:107999766%2CGenbank:XP_016915270.1;Parent=rna-XM_017059781.2
NW_016019364.1	Gnomon	CDS	611318	611475	.	-	0	Name=XP_016915270.1;ID=cds-XP_016915270.1;Dbxref=GeneID:107999766%2CGenbank:XP_016915270.1;Parent=rna-XM_017059781.2
NW_016019364.1	Gnomon	CDS	611064	611221	.	-	0	Name=XP_016915270.1;ID=cds-XP_016915270.1;Dbxref=GeneID:107999766%2CGenbank:XP_016915270.1;Parent=rna-XM_017059781.2
NW_016019364.1	Gnomon	CDS	610741	610809	.	-	0	Name=XP_016915270.1;ID=cds-XP_016915270.1;Dbxref=GeneID:107999766%2CGenbank:XP_016915270.1;Parent=rna-XM_017059781.2
NW_016019364.1	Gnomon	CDS	628474	628674	.	-	0	Name=XP_016915271.1;ID=cds-XP_016915271.1;Dbxref=GeneID:107999766%2CGenbank:XP_016915271.1;Parent=rna-XM_017059782.2
NW_016019364.1	Gnomon	CDS	617512	617653	.	-	0	Name=XP_016915271.1;ID=cds-XP_016915271.1;Dbxref=GeneID:107999766%2CGenbank:XP_016915271.1;Parent=rna-XM_017059782.2
NW_016019364.1	Gnomon	CDS	616668	616778	.	-	0	Name=XP_016915271.1;ID=cds-XP_016915271.1;Dbxref=GeneID:107999766%2CGenbank:XP_016915271.1;Parent=rna-XM_017059782.2
NW_016019364.1	Gnomon	CDS	614472	614519	.	-	0	Name=XP_016915271.1;ID=cds-XP_016915271.1;Dbxref=GeneID:107999766%2CGenbank:XP_016915271.1;Parent=rna-XM_017059782.2
NW_016019364.1	Gnomon	CDS	614302	614384	.	-	0	Name=XP_016915271.1;ID=cds-XP_016915271.1;Dbxref=GeneID:107999766%2CGenbank:XP_016915271.1;Parent=rna-XM_017059782.2
NW_016019364.1	Gnomon	CDS	611945	612073	.	-	0	Name=XP_016915271.1;ID=cds-XP_016915271.1;Dbxref=GeneID:107999766%2CGenbank:XP_016915271.1;Parent=rna-XM_017059782.2
NW_016019364.1	Gnomon	CDS	611640	611863	.	-	0	Name=XP_016915271.1;ID=cds-XP_016915271.1;Dbxref=GeneID:107999766%2CGenbank:XP_016915271.1;Parent=rna-XM_017059782.2
NW_016019364.1	Gnomon	CDS	611318	611475	.	-	0	Name=XP_016915271.1;ID=cds-XP_016915271.1;Dbxref=GeneID:107999766%2CGenbank:XP_016915271.1;Parent=rna-XM_017059782.2
NW_016019364.1	Gnomon	CDS	611064	611221	.	-	0	Name=XP_016915271.1;ID=cds-XP_016915271.1;Dbxref=GeneID:107999766%2CGenbank:XP_016915271.1;Parent=rna-XM_017059782.2
NW_016019364.1	Gnomon	CDS	610741	610809	.	-	0	Name=XP_016915271.1;ID=cds-XP_016915271.1;Dbxref=GeneID:107999766%2CGenbank:XP_016915271.1;Parent=rna-XM_017059782.2
NW_016019364.1	Gnomon	mRNA	70381	72655	.	-	.	Name=XM_017059792.2;ID=rna-XM_017059792.2;Dbxref=GeneID:107999772%2CGenbank:XM_017059792.2;Parent=gene-LOC107999772
NW_016019364.1	Gnomon	mRNA	70381	72221	.	-	.	Name=XM_017059793.2;ID=rna-XM_017059793.2;Dbxref=GeneID:107999772%2CGenbank:XM_017059793.2;Parent=gene-LOC107999772
NW_016019364.1	Gnomon	mRNA	70381	72439	.	-	.	Name=XM_017059791.2;ID=rna-XM_017059791.2;Dbxref=GeneID:107999772%2CGenbank:XM_017059791.2;Parent=gene-LOC107999772
NW_016019364.1	Gnomon	mRNA	584888	587803	.	-	.	Name=XM_017059801.2;ID=rna-XM_017059801.2;Dbxref=GeneID:107999776%2CGenbank:XM_017059801.2;Parent=gene-LOC107999776
NW_016019364.1	Gnomon	CDS	616668	616734	.	-	0	Name=XP_016915273.1;ID=cds-XP_016915273.1;Dbxref=GeneID:107999766%2CGenbank:XP_016915273.1;Parent=rna-XM_017059784.1
NW_016019364.1	Gnomon	CDS	614472	614519	.	-	0	Name=XP_016915273.1;ID=cds-XP_016915273.1;Dbxref=GeneID:107999766%2CGenbank:XP_016915273.1;Parent=rna-XM_017059784.1
NW_016019364.1	Gnomon	CDS	614302	614384	.	-	0	Name=XP_016915273.1;ID=cds-XP_016915273.1;Dbxref=GeneID:107999766%2CGenbank:XP_016915273.1;Parent=rna-XM_017059784.1
NW_016019364.1	Gnomon	CDS	613972	614034	.	-	0	Name=XP_016915273.1;ID=cds-XP_016915273.1;Dbxref=GeneID:107999766%2CGenbank:XP_016915273.1;Parent=rna-XM_017059784.1
NW_016019364.1	Gnomon	CDS	611945	612073	.	-	0	Name=XP_016915273.1;ID=cds-XP_016915273.1;Dbxref=GeneID:107999766%2CGenbank:XP_016915273.1;Parent=rna-XM_017059784.1
NW_016019364.1	Gnomon	CDS	611640	611863	.	-	0	Name=XP_016915273.1;ID=cds-XP_016915273.1;Dbxref=GeneID:107999766%2CGenbank:XP_016915273.1;Parent=rna-XM_017059784.1
NW_016019364.1	Gnomon	CDS	611318	611475	.	-	0	Name=XP_016915273.1;ID=cds-XP_016915273.1;Dbxref=GeneID:107999766%2CGenbank:XP_016915273.1;Parent=rna-XM_017059784.1
NW_016019364.1	Gnomon	CDS	611064	611221	.	-	0	Name=XP_016915273.1;ID=cds-XP_016915273.1;Dbxref=GeneID:107999766%2CGenbank:XP_016915273.1;Parent=rna-XM_017059784.1
NW_016019364.1	Gnomon	CDS	610741	610809	.	-	0	Name=XP_016915273.1;ID=cds-XP_016915273.1;Dbxref=GeneID:107999766%2CGenbank:XP_016915273.1;Parent=rna-XM_017059784.1
NW_016019364.1	Gnomon	mRNA	584888	587803	.	-	.	Name=XM_017059800.2;ID=rna-XM_017059800.2;Dbxref=GeneID:107999776%2CGenbank:XM_017059800.2;Parent=gene-LOC107999776
NW_016019364.1	Gnomon	mRNA	71913	76622	.	+	.	Name=XM_017059790.2;ID=rna-XM_017059790.2;Dbxref=GeneID:107999771%2CGenbank:XM_017059790.2;Parent=gene-LOC107999771
NW_016019364.1	Gnomon	exon	82847	83192	.	-	.	ID=exon-XM_017059815.2-1;Dbxref=GeneID:107999790%2CGenbank:XM_017059815.2;Parent=rna-XM_017059815.2
NW_016019364.1	Gnomon	exon	80950	81018	.	-	.	ID=exon-XM_017059815.2-6;Dbxref=GeneID:107999790%2CGenbank:XM_017059815.2;Parent=rna-XM_017059815.2
NW_016019364.1	Gnomon	exon	80049	80837	.	-	.	ID=exon-XM_017059815.2-7;Dbxref=GeneID:107999790%2CGenbank:XM_017059815.2;Parent=rna-XM_017059815.2
NW_016019364.1	Gnomon	exon	81916	82028	.	-	.	ID=exon-XM_017059815.2-2;Dbxref=GeneID:107999790%2CGenbank:XM_017059815.2;Parent=rna-XM_017059815.2
NW_016019364.1	Gnomon	exon	81549	81671	.	-	.	ID=exon-XM_017059815.2-3;Dbxref=GeneID:107999790%2CGenbank:XM_017059815.2;Parent=rna-XM_017059815.2
NW_016019364.1	Gnomon	exon	81378	81499	.	-	.	ID=exon-XM_017059815.2-4;Dbxref=GeneID:107999790%2CGenbank:XM_017059815.2;Parent=rna-XM_017059815.2
NW_016019364.1	Gnomon	exon	81104	81222	.	-	.	ID=exon-XM_017059815.2-5;Dbxref=GeneID:107999790%2CGenbank:XM_017059815.2;Parent=rna-XM_017059815.2
NW_016019364.1	Gnomon	exon	86097	86321	.	+	.	ID=exon-XM_028667630.1-3;Dbxref=GeneID:107999748%2CGenbank:XM_028667630.1;Parent=rna-XM_028667630.1
NW_016019364.1	Gnomon	exon	591276	591441	.	+	.	ID=exon-XM_028667629.1-3;Dbxref=GeneID:107999750%2CGenbank:XM_028667629.1;Parent=rna-XM_028667629.1
NW_016019364.1	Gnomon	exon	88841	89079	.	+	.	ID=exon-XM_028667630.1-4;Dbxref=GeneID:107999748%2CGenbank:XM_028667630.1;Parent=rna-XM_028667630.1
NW_016019364.1	Gnomon	exon	591532	591895	.	+	.	ID=exon-XM_028667629.1-4;Dbxref=GeneID:107999750%2CGenbank:XM_028667629.1;Parent=rna-XM_028667629.1
NW_016019364.1	Gnomon	exon	89543	89775	.	+	.	ID=exon-XM_028667630.1-5;Dbxref=GeneID:107999748%2CGenbank:XM_028667630.1;Parent=rna-XM_028667630.1
NW_016019364.1	Gnomon	exon	590658	590813	.	+	.	ID=exon-XM_028667629.1-1;Dbxref=GeneID:107999750%2CGenbank:XM_028667629.1;Parent=rna-XM_028667629.1
NW_016019364.1	Gnomon	exon	590937	591033	.	+	.	ID=exon-XM_028667629.1-2;Dbxref=GeneID:107999750%2CGenbank:XM_028667629.1;Parent=rna-XM_028667629.1
NW_016019364.1	Gnomon	exon	84203	84439	.	+	.	ID=exon-XM_028667630.1-1;Dbxref=GeneID:107999748%2CGenbank:XM_028667630.1;Parent=rna-XM_028667630.1
NW_016019364.1	Gnomon	exon	84870	84964	.	+	.	ID=exon-XM_028667630.1-2;Dbxref=GeneID:107999748%2CGenbank:XM_028667630.1;Parent=rna-XM_028667630.1
NW_016019364.1	Gnomon	CDS	740588	741062	.	-	0	Name=XP_016915274.2;ID=cds-XP_016915274.2;Dbxref=GeneID:107999768%2CGenbank:XP_016915274.2;Parent=rna-XM_017059785.2
NW_016019364.1	Gnomon	CDS	672911	673014	.	-	0	Name=XP_016915274.2;ID=cds-XP_016915274.2;Dbxref=GeneID:107999768%2CGenbank:XP_016915274.2;Parent=rna-XM_017059785.2
NW_016019364.1	Gnomon	CDS	642128	643026	.	-	0	Name=XP_016915274.2;ID=cds-XP_016915274.2;Dbxref=GeneID:107999768%2CGenbank:XP_016915274.2;Parent=rna-XM_017059785.2
NW_016019364.1	Gnomon	CDS	641691	641853	.	-	0	Name=XP_016915274.2;ID=cds-XP_016915274.2;Dbxref=GeneID:107999768%2CGenbank:XP_016915274.2;Parent=rna-XM_017059785.2
NW_016019364.1	Gnomon	CDS	540455	540562	.	-	0	Name=XP_016915275.1;ID=cds-XP_016915275.1;Dbxref=GeneID:107999769%2CGenbank:XP_016915275.1;Note=The sequence of the model RefSeq protein was modified relative to this genomic sequence to represent the inferred CDS: added 1113 bases not found in genome assembly;Parent=rna-XM_017059786.1
NW_016019364.1	Gnomon	CDS	538494	539735	.	-	0	Name=XP_016915275.1;ID=cds-XP_016915275.1;Dbxref=GeneID:107999769%2CGenbank:XP_016915275.1;Note=The sequence of the model RefSeq protein was modified relative to this genomic sequence to represent the inferred CDS: added 1113 bases not found in genome assembly;Parent=rna-XM_017059786.1
NW_016019364.1	Gnomon	CDS	538119	538406	.	-	0	Name=XP_016915275.1;ID=cds-XP_016915275.1;Dbxref=GeneID:107999769%2CGenbank:XP_016915275.1;Note=The sequence of the model RefSeq protein was modified relative to this genomic sequence to represent the inferred CDS: added 1113 bases not found in genome assembly;Parent=rna-XM_017059786.1
NW_016019364.1	Gnomon	CDS	537809	538033	.	-	0	Name=XP_016915275.1;ID=cds-XP_016915275.1;Dbxref=GeneID:107999769%2CGenbank:XP_016915275.1;Note=The sequence of the model RefSeq protein was modified relative to this genomic sequence to represent the inferred CDS: added 1113 bases not found in genome assembly;Parent=rna-XM_017059786.1
NW_016019364.1	Gnomon	CDS	537519	537722	.	-	0	Name=XP_016915275.1;ID=cds-XP_016915275.1;Dbxref=GeneID:107999769%2CGenbank:XP_016915275.1;Note=The sequence of the model RefSeq protein was modified relative to this genomic sequence to represent the inferred CDS: added 1113 bases not found in genome assembly;Parent=rna-XM_017059786.1
NW_016019364.1	Gnomon	CDS	537181	537412	.	-	0	Name=XP_016915275.1;ID=cds-XP_016915275.1;Dbxref=GeneID:107999769%2CGenbank:XP_016915275.1;Note=The sequence of the model RefSeq protein was modified relative to this genomic sequence to represent the inferred CDS: added 1113 bases not found in genome assembly;Parent=rna-XM_017059786.1
NW_016019364.1	Gnomon	CDS	536762	536973	.	-	0	Name=XP_016915275.1;ID=cds-XP_016915275.1;Dbxref=GeneID:107999769%2CGenbank:XP_016915275.1;Note=The sequence of the model RefSeq protein was modified relative to this genomic sequence to represent the inferred CDS: added 1113 bases not found in genome assembly;Parent=rna-XM_017059786.1
NW_016019364.1	tRNAscan-SE	exon	476788	476861	.	+	.	ID=exon-Trnat-agu-3-1;Dbxref=GeneID:107999799;Note=transfer RNA threonine (anticodon AGU);Parent=rna-Trnat-agu-3
NW_016019364.1	Gnomon	mRNA	592112	608197	.	-	.	Name=XM_017059797.2;ID=rna-XM_017059797.2;Dbxref=GeneID:107999773%2CGenbank:XM_017059797.2;Parent=gene-LOC107999773
NW_016019364.1	Gnomon	mRNA	62753	66069	.	+	.	Name=XM_017059807.2;ID=rna-XM_017059807.2;Dbxref=GeneID:107999781%2CGenbank:XM_017059807.2;Parent=gene-LOC107999781
NW_016019364.1	Gnomon	exon	74045	74299	.	+	.	ID=exon-XM_017059790.2-6;Dbxref=GeneID:107999771%2CGenbank:XM_017059790.2;Parent=rna-XM_017059790.2
NW_016019364.1	Gnomon	exon	74375	74548	.	+	.	ID=exon-XM_017059790.2-7;Dbxref=GeneID:107999771%2CGenbank:XM_017059790.2;Parent=rna-XM_017059790.2
NW_016019364.1	Gnomon	exon	73181	73344	.	+	.	ID=exon-XM_017059790.2-4;Dbxref=GeneID:107999771%2CGenbank:XM_017059790.2;Parent=rna-XM_017059790.2
NW_016019364.1	Gnomon	exon	73445	73963	.	+	.	ID=exon-XM_017059790.2-5;Dbxref=GeneID:107999771%2CGenbank:XM_017059790.2;Parent=rna-XM_017059790.2
NW_016019364.1	Gnomon	exon	72530	72771	.	+	.	ID=exon-XM_017059790.2-2;Dbxref=GeneID:107999771%2CGenbank:XM_017059790.2;Parent=rna-XM_017059790.2
NW_016019364.1	Gnomon	exon	72911	73079	.	+	.	ID=exon-XM_017059790.2-3;Dbxref=GeneID:107999771%2CGenbank:XM_017059790.2;Parent=rna-XM_017059790.2
NW_016019364.1	Gnomon	exon	71913	72405	.	+	.	ID=exon-XM_017059790.2-1;Dbxref=GeneID:107999771%2CGenbank:XM_017059790.2;Parent=rna-XM_017059790.2
NW_016019364.1	Gnomon	exon	74627	74866	.	+	.	ID=exon-XM_017059790.2-8;Dbxref=GeneID:107999771%2CGenbank:XM_017059790.2;Parent=rna-XM_017059790.2
NW_016019364.1	Gnomon	exon	74939	75119	.	+	.	ID=exon-XM_017059790.2-9;Dbxref=GeneID:107999771%2CGenbank:XM_017059790.2;Parent=rna-XM_017059790.2
NW_016019364.1	tRNAscan-SE	gene	489853	489926	.	-	.	Name=Trnat-agu;ID=gene-Trnat-agu-4;Dbxref=GeneID:107999795
NW_016019364.1	tRNAscan-SE	gene	476788	476861	.	+	.	Name=Trnat-agu;ID=gene-Trnat-agu-3;Dbxref=GeneID:107999799
NW_016019364.1	tRNAscan-SE	exon	489853	489926	.	-	.	ID=exon-Trnat-agu-4-1;Dbxref=GeneID:107999795;Note=transfer RNA threonine (anticodon AGU);Parent=rna-Trnat-agu-4
NW_016019364.1	Gnomon	mRNA	48732	51870	.	-	.	Name=XM_017059806.2;ID=rna-XM_017059806.2;Dbxref=GeneID:107999780%2CGenbank:XM_017059806.2;Parent=gene-LOC107999780
NW_016019364.1	Gnomon	mRNA	592112	604383	.	-	.	Name=XM_017059796.2;ID=rna-XM_017059796.2;Dbxref=GeneID:107999773%2CGenbank:XM_017059796.2;Parent=gene-LOC107999773
NW_016019364.1	Gnomon	exon	71951	71974	.	-	.	ID=exon-XM_028667627.1-1;Dbxref=GeneID:107999772%2CGenbank:XM_028667627.1;Parent=rna-XM_028667627.1
NW_016019364.1	Gnomon	exon	71551	71662	.	-	.	ID=exon-XM_028667627.1-2;Dbxref=GeneID:107999772%2CGenbank:XM_028667627.1;Parent=rna-XM_028667627.1
NW_016019364.1	Gnomon	exon	70381	70596	.	-	.	ID=exon-XM_028667627.1-5;Dbxref=GeneID:107999772%2CGenbank:XM_028667627.1;Parent=rna-XM_028667627.1
NW_016019364.1	Gnomon	exon	70998	71320	.	-	.	ID=exon-XM_028667627.1-3;Dbxref=GeneID:107999772%2CGenbank:XM_028667627.1;Parent=rna-XM_028667627.1
NW_016019364.1	Gnomon	exon	70683	70882	.	-	.	ID=exon-XM_028667627.1-4;Dbxref=GeneID:107999772%2CGenbank:XM_028667627.1;Parent=rna-XM_028667627.1
NW_016019364.1	Gnomon	mRNA	592112	609216	.	-	.	Name=XM_017059795.2;ID=rna-XM_017059795.2;Dbxref=GeneID:107999773%2CGenbank:XM_017059795.2;Parent=gene-LOC107999773
NW_016019364.1	Gnomon	mRNA	4841	9085	.	-	.	Name=XM_017059805.2;ID=rna-XM_017059805.2;Dbxref=GeneID:107999779%2CGenbank:XM_017059805.2;Parent=gene-LOC107999779
NW_016019364.1	Gnomon	mRNA	588848	589941	.	-	.	Name=XM_017059803.2;ID=rna-XM_017059803.2;Dbxref=GeneID:107999777%2CGenbank:XM_017059803.2;Parent=gene-LOC107999777
NW_016019364.1	Gnomon	exon	591532	591895	.	+	.	ID=exon-XM_017059765.2-4;Dbxref=GeneID:107999750%2CGenbank:XM_017059765.2;Parent=rna-XM_017059765.2
NW_016019364.1	Gnomon	exon	590979	591033	.	+	.	ID=exon-XM_017059765.2-2;Dbxref=GeneID:107999750%2CGenbank:XM_017059765.2;Parent=rna-XM_017059765.2
NW_016019364.1	Gnomon	exon	591276	591441	.	+	.	ID=exon-XM_017059765.2-3;Dbxref=GeneID:107999750%2CGenbank:XM_017059765.2;Parent=rna-XM_017059765.2
NW_016019364.1	Gnomon	exon	590657	590813	.	+	.	ID=exon-XM_017059765.2-1;Dbxref=GeneID:107999750%2CGenbank:XM_017059765.2;Parent=rna-XM_017059765.2
NW_016019364.1	Gnomon	CDS	72222	72405	.	+	0	Name=XP_016915279.1;ID=cds-XP_016915279.1;Dbxref=GeneID:107999771%2CGenbank:XP_016915279.1;Parent=rna-XM_017059790.2
NW_016019364.1	Gnomon	CDS	72530	72771	.	+	0	Name=XP_016915279.1;ID=cds-XP_016915279.1;Dbxref=GeneID:107999771%2CGenbank:XP_016915279.1;Parent=rna-XM_017059790.2
NW_016019364.1	Gnomon	CDS	72911	73079	.	+	0	Name=XP_016915279.1;ID=cds-XP_016915279.1;Dbxref=GeneID:107999771%2CGenbank:XP_016915279.1;Parent=rna-XM_017059790.2
NW_016019364.1	Gnomon	CDS	73181	73344	.	+	0	Name=XP_016915279.1;ID=cds-XP_016915279.1;Dbxref=GeneID:107999771%2CGenbank:XP_016915279.1;Parent=rna-XM_017059790.2
NW_016019364.1	Gnomon	CDS	73445	73963	.	+	0	Name=XP_016915279.1;ID=cds-XP_016915279.1;Dbxref=GeneID:107999771%2CGenbank:XP_016915279.1;Parent=rna-XM_017059790.2
NW_016019364.1	Gnomon	CDS	74045	74299	.	+	0	Name=XP_016915279.1;ID=cds-XP_016915279.1;Dbxref=GeneID:107999771%2CGenbank:XP_016915279.1;Parent=rna-XM_017059790.2
NW_016019364.1	Gnomon	CDS	74375	74548	.	+	0	Name=XP_016915279.1;ID=cds-XP_016915279.1;Dbxref=GeneID:107999771%2CGenbank:XP_016915279.1;Parent=rna-XM_017059790.2
NW_016019364.1	Gnomon	CDS	74627	74866	.	+	0	Name=XP_016915279.1;ID=cds-XP_016915279.1;Dbxref=GeneID:107999771%2CGenbank:XP_016915279.1;Parent=rna-XM_017059790.2
NW_016019364.1	Gnomon	CDS	74939	75119	.	+	0	Name=XP_016915279.1;ID=cds-XP_016915279.1;Dbxref=GeneID:107999771%2CGenbank:XP_016915279.1;Parent=rna-XM_017059790.2
NW_016019364.1	Gnomon	CDS	75191	75443	.	+	0	Name=XP_016915279.1;ID=cds-XP_016915279.1;Dbxref=GeneID:107999771%2CGenbank:XP_016915279.1;Parent=rna-XM_017059790.2
NW_016019364.1	Gnomon	CDS	75522	75708	.	+	0	Name=XP_016915279.1;ID=cds-XP_016915279.1;Dbxref=GeneID:107999771%2CGenbank:XP_016915279.1;Parent=rna-XM_017059790.2
NW_016019364.1	Gnomon	CDS	75852	75995	.	+	0	Name=XP_016915279.1;ID=cds-XP_016915279.1;Dbxref=GeneID:107999771%2CGenbank:XP_016915279.1;Parent=rna-XM_017059790.2
NW_016019364.1	Gnomon	CDS	76082	76392	.	+	0	Name=XP_016915279.1;ID=cds-XP_016915279.1;Dbxref=GeneID:107999771%2CGenbank:XP_016915279.1;Parent=rna-XM_017059790.2
NW_016019364.1	Gnomon	CDS	76497	76557	.	+	0	Name=XP_016915279.1;ID=cds-XP_016915279.1;Dbxref=GeneID:107999771%2CGenbank:XP_016915279.1;Parent=rna-XM_017059790.2
NW_016019364.1	Gnomon	mRNA	587897	588853	.	+	.	Name=XM_017059804.2;ID=rna-XM_017059804.2;Dbxref=GeneID:107999778%2CGenbank:XM_017059804.2;Parent=gene-LOC107999778
NW_016019364.1	Gnomon	mRNA	592112	609216	.	-	.	Name=XM_017059794.2;ID=rna-XM_017059794.2;Dbxref=GeneID:107999773%2CGenbank:XM_017059794.2;Parent=gene-LOC107999773
NW_016019364.1	Gnomon	CDS	84883	84964	.	+	0	Name=XP_028523434.1;ID=cds-XP_028523434.1;Dbxref=GeneID:107999748%2CGenbank:XP_028523434.1;Parent=rna-XM_028667633.1
NW_016019364.1	Gnomon	CDS	86097	86321	.	+	0	Name=XP_028523434.1;ID=cds-XP_028523434.1;Dbxref=GeneID:107999748%2CGenbank:XP_028523434.1;Parent=rna-XM_028667633.1
NW_016019364.1	Gnomon	CDS	90985	91004	.	+	0	Name=XP_028523434.1;ID=cds-XP_028523434.1;Dbxref=GeneID:107999748%2CGenbank:XP_028523434.1;Parent=rna-XM_028667633.1
NW_016019364.1	Gnomon	exon	251522	252271	.	+	.	ID=exon-XM_017059814.2-1;Dbxref=GeneID:107999788%2CGenbank:XM_017059814.2;Parent=rna-XM_017059814.2
NW_016019364.1	Gnomon	exon	252946	253050	.	+	.	ID=exon-XM_017059814.2-2;Dbxref=GeneID:107999788%2CGenbank:XM_017059814.2;Parent=rna-XM_017059814.2
NW_016019364.1	Gnomon	exon	260342	260425	.	+	.	ID=exon-XM_017059814.2-9;Dbxref=GeneID:107999788%2CGenbank:XM_017059814.2;Parent=rna-XM_017059814.2
NW_016019364.1	Gnomon	exon	259583	259652	.	+	.	ID=exon-XM_017059814.2-7;Dbxref=GeneID:107999788%2CGenbank:XM_017059814.2;Parent=rna-XM_017059814.2
NW_016019364.1	Gnomon	exon	260054	260182	.	+	.	ID=exon-XM_017059814.2-8;Dbxref=GeneID:107999788%2CGenbank:XM_017059814.2;Parent=rna-XM_017059814.2
NW_016019364.1	Gnomon	exon	258827	259018	.	+	.	ID=exon-XM_017059814.2-5;Dbxref=GeneID:107999788%2CGenbank:XM_017059814.2;Parent=rna-XM_017059814.2
NW_016019364.1	Gnomon	exon	259113	259195	.	+	.	ID=exon-XM_017059814.2-6;Dbxref=GeneID:107999788%2CGenbank:XM_017059814.2;Parent=rna-XM_017059814.2
NW_016019364.1	Gnomon	exon	253192	253259	.	+	.	ID=exon-XM_017059814.2-3;Dbxref=GeneID:107999788%2CGenbank:XM_017059814.2;Parent=rna-XM_017059814.2
NW_016019364.1	Gnomon	exon	256575	256733	.	+	.	ID=exon-XM_017059814.2-4;Dbxref=GeneID:107999788%2CGenbank:XM_017059814.2;Parent=rna-XM_017059814.2
NW_016019364.1	Gnomon	exon	595278	595471	.	-	.	ID=exon-XM_028667628.1-6;Dbxref=GeneID:107999773%2CGenbank:XM_028667628.1;Parent=rna-XM_028667628.1
NW_016019364.1	Gnomon	exon	594418	595057	.	-	.	ID=exon-XM_028667628.1-7;Dbxref=GeneID:107999773%2CGenbank:XM_028667628.1;Parent=rna-XM_028667628.1
NW_016019364.1	Gnomon	exon	594114	594274	.	-	.	ID=exon-XM_028667628.1-8;Dbxref=GeneID:107999773%2CGenbank:XM_028667628.1;Parent=rna-XM_028667628.1
NW_016019364.1	Gnomon	exon	593884	594039	.	-	.	ID=exon-XM_028667628.1-9;Dbxref=GeneID:107999773%2CGenbank:XM_028667628.1;Parent=rna-XM_028667628.1
NW_016019364.1	Gnomon	exon	608116	608532	.	-	.	ID=exon-XM_028667628.1-1;Dbxref=GeneID:107999773%2CGenbank:XM_028667628.1;Parent=rna-XM_028667628.1
NW_016019364.1	Gnomon	exon	600203	600262	.	-	.	ID=exon-XM_028667628.1-2;Dbxref=GeneID:107999773%2CGenbank:XM_028667628.1;Parent=rna-XM_028667628.1
NW_016019364.1	Gnomon	exon	598285	598632	.	-	.	ID=exon-XM_028667628.1-3;Dbxref=GeneID:107999773%2CGenbank:XM_028667628.1;Parent=rna-XM_028667628.1
NW_016019364.1	Gnomon	exon	597778	598072	.	-	.	ID=exon-XM_028667628.1-4;Dbxref=GeneID:107999773%2CGenbank:XM_028667628.1;Parent=rna-XM_028667628.1
NW_016019364.1	Gnomon	exon	596061	596202	.	-	.	ID=exon-XM_028667628.1-5;Dbxref=GeneID:107999773%2CGenbank:XM_028667628.1;Parent=rna-XM_028667628.1
NW_016019364.1	Gnomon	CDS	84883	84964	.	+	0	Name=XP_028523433.1;ID=cds-XP_028523433.1;Dbxref=GeneID:107999748%2CGenbank:XP_028523433.1;Parent=rna-XM_028667632.1
NW_016019364.1	Gnomon	CDS	86097	86321	.	+	0	Name=XP_028523433.1;ID=cds-XP_028523433.1;Dbxref=GeneID:107999748%2CGenbank:XP_028523433.1;Parent=rna-XM_028667632.1
NW_016019364.1	Gnomon	CDS	90985	91004	.	+	0	Name=XP_028523433.1;ID=cds-XP_028523433.1;Dbxref=GeneID:107999748%2CGenbank:XP_028523433.1;Parent=rna-XM_028667632.1
NW_016019364.1	Gnomon	exon	968976	969213	.	+	.	ID=exon-XM_017059766.2-3;Dbxref=GeneID:107999752%2CGenbank:XM_017059766.2;Parent=rna-XM_017059766.2
NW_016019364.1	Gnomon	exon	968026	968295	.	+	.	ID=exon-XM_017059766.2-1;Dbxref=GeneID:107999752%2CGenbank:XM_017059766.2;Parent=rna-XM_017059766.2
NW_016019364.1	Gnomon	exon	968596	968910	.	+	.	ID=exon-XM_017059766.2-2;Dbxref=GeneID:107999752%2CGenbank:XM_017059766.2;Parent=rna-XM_017059766.2
NW_016019364.1	Gnomon	CDS	84883	84964	.	+	0	Name=XP_028523432.1;ID=cds-XP_028523432.1;Dbxref=GeneID:107999748%2CGenbank:XP_028523432.1;Parent=rna-XM_028667631.1
NW_016019364.1	Gnomon	CDS	86097	86321	.	+	0	Name=XP_028523432.1;ID=cds-XP_028523432.1;Dbxref=GeneID:107999748%2CGenbank:XP_028523432.1;Parent=rna-XM_028667631.1
NW_016019364.1	Gnomon	CDS	88841	88860	.	+	0	Name=XP_028523432.1;ID=cds-XP_028523432.1;Dbxref=GeneID:107999748%2CGenbank:XP_028523432.1;Parent=rna-XM_028667631.1
NW_016019364.1	Gnomon	exon	812507	812842	.	+	.	ID=exon-XM_017059816.2-18;Dbxref=GeneID:107999791%2CGenbank:XM_017059816.2;Parent=rna-XM_017059816.2
NW_016019364.1	Gnomon	exon	812929	813193	.	+	.	ID=exon-XM_017059816.2-19;Dbxref=GeneID:107999791%2CGenbank:XM_017059816.2;Parent=rna-XM_017059816.2
NW_016019364.1	Gnomon	exon	813579	813903	.	+	.	ID=exon-XM_017059816.2-21;Dbxref=GeneID:107999791%2CGenbank:XM_017059816.2;Parent=rna-XM_017059816.2
NW_016019364.1	Gnomon	exon	813281	813504	.	+	.	ID=exon-XM_017059816.2-20;Dbxref=GeneID:107999791%2CGenbank:XM_017059816.2;Parent=rna-XM_017059816.2
NW_016019364.1	Gnomon	exon	811436	811644	.	+	.	ID=exon-XM_017059816.2-14;Dbxref=GeneID:107999791%2CGenbank:XM_017059816.2;Parent=rna-XM_017059816.2
NW_016019364.1	Gnomon	exon	811753	811954	.	+	.	ID=exon-XM_017059816.2-15;Dbxref=GeneID:107999791%2CGenbank:XM_017059816.2;Parent=rna-XM_017059816.2
NW_016019364.1	Gnomon	exon	812046	812227	.	+	.	ID=exon-XM_017059816.2-16;Dbxref=GeneID:107999791%2CGenbank:XM_017059816.2;Parent=rna-XM_017059816.2
NW_016019364.1	Gnomon	exon	812304	812423	.	+	.	ID=exon-XM_017059816.2-17;Dbxref=GeneID:107999791%2CGenbank:XM_017059816.2;Parent=rna-XM_017059816.2
NW_016019364.1	Gnomon	exon	808588	808729	.	+	.	ID=exon-XM_017059816.2-10;Dbxref=GeneID:107999791%2CGenbank:XM_017059816.2;Parent=rna-XM_017059816.2
NW_016019364.1	Gnomon	exon	808802	809045	.	+	.	ID=exon-XM_017059816.2-11;Dbxref=GeneID:107999791%2CGenbank:XM_017059816.2;Parent=rna-XM_017059816.2
NW_016019364.1	Gnomon	exon	809138	809279	.	+	.	ID=exon-XM_017059816.2-12;Dbxref=GeneID:107999791%2CGenbank:XM_017059816.2;Parent=rna-XM_017059816.2
NW_016019364.1	Gnomon	exon	809373	811371	.	+	.	ID=exon-XM_017059816.2-13;Dbxref=GeneID:107999791%2CGenbank:XM_017059816.2;Parent=rna-XM_017059816.2
NW_016019364.1	Gnomon	mRNA	11046	28335	.	-	.	Name=XM_017059809.2;ID=rna-XM_017059809.2;Dbxref=GeneID:107999783%2CGenbank:XM_017059809.2;Parent=gene-LOC107999783
NW_016019364.1	tRNAscan-SE	exon	474417	474488	.	-	.	ID=exon-Trnap-cgg-3-1;Dbxref=GeneID:107999794;Note=transfer RNA proline (anticodon CGG);Parent=rna-Trnap-cgg-3
NW_016019364.1	Gnomon	CDS	84883	84964	.	+	0	Name=XP_028523431.1;ID=cds-XP_028523431.1;Dbxref=GeneID:107999748%2CGenbank:XP_028523431.1;Parent=rna-XM_028667630.1
NW_016019364.1	Gnomon	CDS	86097	86321	.	+	0	Name=XP_028523431.1;ID=cds-XP_028523431.1;Dbxref=GeneID:107999748%2CGenbank:XP_028523431.1;Parent=rna-XM_028667630.1
NW_016019364.1	Gnomon	CDS	88841	88860	.	+	0	Name=XP_028523431.1;ID=cds-XP_028523431.1;Dbxref=GeneID:107999748%2CGenbank:XP_028523431.1;Parent=rna-XM_028667630.1
NW_016019364.1	Gnomon	mRNA	38644	44091	.	+	.	Name=XM_017059808.2;ID=rna-XM_017059808.2;Dbxref=GeneID:107999782%2CGenbank:XM_017059808.2;Parent=gene-LOC107999782
NW_016019364.1	Gnomon	mRNA	564918	573217	.	+	.	Name=XM_017059798.2;ID=rna-XM_017059798.2;Dbxref=GeneID:107999775%2CGenbank:XM_017059798.2;Parent=gene-LOC107999775
NW_016019364.1	Gnomon	CDS	591010	591033	.	+	0	Name=XP_028523430.1;ID=cds-XP_028523430.1;Dbxref=GeneID:107999750%2CGenbank:XP_028523430.1;Parent=rna-XM_028667629.1
NW_016019364.1	Gnomon	CDS	591276	591441	.	+	0	Name=XP_028523430.1;ID=cds-XP_028523430.1;Dbxref=GeneID:107999750%2CGenbank:XP_028523430.1;Parent=rna-XM_028667629.1
NW_016019364.1	Gnomon	CDS	591532	591680	.	+	0	Name=XP_028523430.1;ID=cds-XP_028523430.1;Dbxref=GeneID:107999750%2CGenbank:XP_028523430.1;Parent=rna-XM_028667629.1
NW_016019364.1	Gnomon	mRNA	1123	4984	.	+	.	Name=XM_017059753.2;ID=rna-XM_017059753.2;Dbxref=GeneID:107999738%2CGenbank:XM_017059753.2;Parent=gene-LOC107999738
NW_016019364.1	Gnomon	exon	91226	91338	.	+	.	ID=exon-XM_028667632.1-5;Dbxref=GeneID:107999748%2CGenbank:XM_028667632.1;Parent=rna-XM_028667632.1
NW_016019364.1	Gnomon	exon	84193	84439	.	+	.	ID=exon-XM_028667632.1-1;Dbxref=GeneID:107999748%2CGenbank:XM_028667632.1;Parent=rna-XM_028667632.1
NW_016019364.1	Gnomon	exon	84870	84964	.	+	.	ID=exon-XM_028667632.1-2;Dbxref=GeneID:107999748%2CGenbank:XM_028667632.1;Parent=rna-XM_028667632.1
NW_016019364.1	Gnomon	exon	86097	86321	.	+	.	ID=exon-XM_028667632.1-3;Dbxref=GeneID:107999748%2CGenbank:XM_028667632.1;Parent=rna-XM_028667632.1
NW_016019364.1	Gnomon	exon	90985	91130	.	+	.	ID=exon-XM_028667632.1-4;Dbxref=GeneID:107999748%2CGenbank:XM_028667632.1;Parent=rna-XM_028667632.1
NW_016019364.1	Gnomon	gene	1123	4984	.	+	.	Name=LOC107999738;ID=gene-LOC107999738;Dbxref=GeneID:107999738
NW_016019364.1	Gnomon	gene	33440	39077	.	+	.	Name=LOC107999739;ID=gene-LOC107999739;Dbxref=GeneID:107999739
NW_016019364.1	Gnomon	gene	44172	46556	.	-	.	Name=LOC107999740;ID=gene-LOC107999740;Dbxref=GeneID:107999740
NW_016019364.1	Gnomon	gene	67715	68202	.	-	.	Name=LOC107999742;ID=gene-LOC107999742;Dbxref=GeneID:107999742
NW_016019364.1	Gnomon	gene	76900	80664	.	-	.	Name=LOC107999743;ID=gene-LOC107999743;Dbxref=GeneID:107999743
NW_016019364.1	Gnomon	gene	153270	186345	.	+	.	Name=LOC107999744;ID=gene-LOC107999744;Dbxref=GeneID:107999744
NW_016019364.1	Gnomon	gene	855869	887727	.	-	.	Name=LOC107999745;ID=gene-LOC107999745;Dbxref=GeneID:107999745
NW_016019364.1	Gnomon	exon	260775	260873	.	+	.	ID=exon-XM_017059814.2-10;Dbxref=GeneID:107999788%2CGenbank:XM_017059814.2;Parent=rna-XM_017059814.2
NW_016019364.1	Gnomon	gene	896485	898862	.	+	.	Name=LOC107999746;ID=gene-LOC107999746;Dbxref=GeneID:107999746
NW_016019364.1	Gnomon	exon	260957	261227	.	+	.	ID=exon-XM_017059814.2-11;Dbxref=GeneID:107999788%2CGenbank:XM_017059814.2;Parent=rna-XM_017059814.2
NW_016019364.1	Gnomon	gene	980960	1170767	.	+	.	Name=LOC107999747;ID=gene-LOC107999747;Dbxref=GeneID:107999747
NW_016019364.1	Gnomon	gene	83039	91686	.	+	.	Name=LOC107999748;ID=gene-LOC107999748;Dbxref=GeneID:107999748
NW_016019364.1	Gnomon	gene	66628	67511	.	+	.	Name=LOC107999749;ID=gene-LOC107999749;Dbxref=GeneID:107999749
NW_016019364.1	Gnomon	gene	590657	591895	.	+	.	Name=LOC107999750;ID=gene-LOC107999750;Dbxref=GeneID:107999750
NW_016019364.1	Gnomon	gene	959062	969213	.	+	.	Name=LOC107999752;ID=gene-LOC107999752;Dbxref=GeneID:107999752
NW_016019364.1	Gnomon	gene	1187530	1188517	.	+	.	Name=LOC107999753;ID=gene-LOC107999753;Dbxref=GeneID:107999753
NW_016019364.1	Gnomon	gene	479977	481604	.	+	.	Name=LOC107999754;ID=gene-LOC107999754;Dbxref=GeneID:107999754
NW_016019364.1	Gnomon	gene	463736	467386	.	-	.	Name=LOC107999755;ID=gene-LOC107999755;Dbxref=GeneID:107999755
NW_016019364.1	Gnomon	gene	1189392	1190104	.	+	.	Name=LOC107999756;ID=gene-LOC107999756;Dbxref=GeneID:107999756
NW_016019364.1	Gnomon	gene	455041	463353	.	+	.	Name=LOC107999757;ID=gene-LOC107999757;Dbxref=GeneID:107999757
NW_016019364.1	Gnomon	gene	233403	249561	.	+	.	Name=LOC107999758;ID=gene-LOC107999758;Dbxref=GeneID:107999758
NW_016019364.1	Gnomon	gene	328567	441671	.	+	.	Name=LOC107999759;ID=gene-LOC107999759;Dbxref=GeneID:107999759
NW_016019364.1	Gnomon	gene	273277	316993	.	+	.	Name=LOC107999760;ID=gene-LOC107999760;Dbxref=GeneID:107999760
NW_016019364.1	Gnomon	gene	299703	301309	.	+	.	Name=LOC107999761;ID=gene-LOC107999761;Dbxref=GeneID:107999761
NW_016019364.1	Gnomon	gene	906956	927219	.	-	.	Name=LOC107999762;ID=gene-LOC107999762;Dbxref=GeneID:107999762
NW_016019364.1	Gnomon	gene	946296	958611	.	-	.	Name=LOC107999763;ID=gene-LOC107999763;Dbxref=GeneID:107999763
NW_016019364.1	Gnomon	gene	932635	946892	.	+	.	Name=LOC107999764;ID=gene-LOC107999764;Dbxref=GeneID:107999764
NW_016019364.1	Gnomon	gene	190697	202918	.	-	.	Name=LOC107999765;ID=gene-LOC107999765;Dbxref=GeneID:107999765
NW_016019364.1	Gnomon	gene	610236	628681	.	-	.	Name=LOC107999766;ID=gene-LOC107999766;Dbxref=GeneID:107999766
NW_016019364.1	Gnomon	gene	639433	741062	.	-	.	Name=LOC107999768;ID=gene-LOC107999768;Dbxref=GeneID:107999768
NW_016019364.1	Gnomon	gene	536127	562827	.	-	.	Name=LOC107999769;ID=gene-LOC107999769;Dbxref=GeneID:107999769
NW_016019364.1	Gnomon	gene	71913	76622	.	+	.	Name=LOC107999771;ID=gene-LOC107999771;Dbxref=GeneID:107999771
NW_016019364.1	Gnomon	gene	70381	72655	.	-	.	Name=LOC107999772;ID=gene-LOC107999772;Dbxref=GeneID:107999772
NW_016019364.1	Gnomon	gene	592112	609216	.	-	.	Name=LOC107999773;ID=gene-LOC107999773;Dbxref=GeneID:107999773
NW_016019364.1	Gnomon	gene	564918	573217	.	+	.	Name=LOC107999775;ID=gene-LOC107999775;Dbxref=GeneID:107999775
NW_016019364.1	Gnomon	gene	584888	587803	.	-	.	Name=LOC107999776;ID=gene-LOC107999776;Dbxref=GeneID:107999776
NW_016019364.1	Gnomon	gene	588848	589941	.	-	.	Name=LOC107999777;ID=gene-LOC107999777;Dbxref=GeneID:107999777
NW_016019364.1	Gnomon	gene	587897	588853	.	+	.	Name=LOC107999778;ID=gene-LOC107999778;Dbxref=GeneID:107999778
NW_016019364.1	Gnomon	gene	467622	471899	.	-	.	Name=LOC107999770;ID=gene-LOC107999770;Dbxref=GeneID:107999770
NW_016019364.1	Gnomon	gene	4841	9085	.	-	.	Name=LOC107999779;ID=gene-LOC107999779;Dbxref=GeneID:107999779
NW_016019364.1	Gnomon	gene	38644	44091	.	+	.	Name=LOC107999782;ID=gene-LOC107999782;Dbxref=GeneID:107999782
NW_016019364.1	Gnomon	gene	11046	28335	.	-	.	Name=LOC107999783;ID=gene-LOC107999783;Dbxref=GeneID:107999783
NW_016019364.1	Gnomon	gene	574361	582729	.	-	.	Name=LOC107999785;ID=gene-LOC107999785;Dbxref=GeneID:107999785
NW_016019364.1	Gnomon	gene	814286	816439	.	-	.	Name=LOC107999786;ID=gene-LOC107999786;Dbxref=GeneID:107999786
NW_016019364.1	Gnomon	gene	816742	821852	.	+	.	Name=LOC107999787;ID=gene-LOC107999787;Dbxref=GeneID:107999787
NW_016019364.1	Gnomon	gene	251522	261227	.	+	.	Name=LOC107999788;ID=gene-LOC107999788;Dbxref=GeneID:107999788
NW_016019364.1	Gnomon	gene	260949	263479	.	-	.	Name=LOC107999789;ID=gene-LOC107999789;Dbxref=GeneID:107999789
NW_016019364.1	Gnomon	gene	48732	51870	.	-	.	Name=LOC107999780;ID=gene-LOC107999780;Dbxref=GeneID:107999780
NW_016019364.1	Gnomon	gene	62753	66069	.	+	.	Name=LOC107999781;ID=gene-LOC107999781;Dbxref=GeneID:107999781
NW_016019364.1	Gnomon	gene	80049	83192	.	-	.	Name=LOC107999790;ID=gene-LOC107999790;Dbxref=GeneID:107999790
NW_016019364.1	Gnomon	gene	805823	813903	.	+	.	Name=LOC107999791;ID=gene-LOC107999791;Dbxref=GeneID:107999791
NW_016019364.1	Gnomon	gene	899055	904129	.	+	.	Name=LOC107999792;ID=gene-LOC107999792;Dbxref=GeneID:107999792
NW_016019364.1	Gnomon	exon	610236	610809	.	-	.	ID=exon-XM_017059784.1-10;Dbxref=GeneID:107999766%2CGenbank:XM_017059784.1;Parent=rna-XM_017059784.1
NW_016019364.1	Gnomon	exon	898696	898862	.	+	.	ID=exon-XM_017059761.2-8;Dbxref=GeneID:107999746%2CGenbank:XM_017059761.2;Parent=rna-XM_017059761.2
NW_016019364.1	Gnomon	exon	897878	898342	.	+	.	ID=exon-XM_017059761.2-6;Dbxref=GeneID:107999746%2CGenbank:XM_017059761.2;Parent=rna-XM_017059761.2
NW_016019364.1	Gnomon	exon	898408	898551	.	+	.	ID=exon-XM_017059761.2-7;Dbxref=GeneID:107999746%2CGenbank:XM_017059761.2;Parent=rna-XM_017059761.2
NW_016019364.1	Gnomon	exon	897473	897591	.	+	.	ID=exon-XM_017059761.2-4;Dbxref=GeneID:107999746%2CGenbank:XM_017059761.2;Parent=rna-XM_017059761.2
NW_016019364.1	Gnomon	exon	897663	897802	.	+	.	ID=exon-XM_017059761.2-5;Dbxref=GeneID:107999746%2CGenbank:XM_017059761.2;Parent=rna-XM_017059761.2
NW_016019364.1	Gnomon	exon	896878	897095	.	+	.	ID=exon-XM_017059761.2-2;Dbxref=GeneID:107999746%2CGenbank:XM_017059761.2;Parent=rna-XM_017059761.2
NW_016019364.1	Gnomon	exon	897217	897373	.	+	.	ID=exon-XM_017059761.2-3;Dbxref=GeneID:107999746%2CGenbank:XM_017059761.2;Parent=rna-XM_017059761.2
NW_016019364.1	Gnomon	exon	896485	896788	.	+	.	ID=exon-XM_017059761.2-1;Dbxref=GeneID:107999746%2CGenbank:XM_017059761.2;Parent=rna-XM_017059761.2
NW_016019364.1	Gnomon	exon	84870	84964	.	+	.	ID=exon-XM_028667633.1-2;Dbxref=GeneID:107999748%2CGenbank:XM_028667633.1;Parent=rna-XM_028667633.1
NW_016019364.1	Gnomon	exon	86097	86321	.	+	.	ID=exon-XM_028667633.1-3;Dbxref=GeneID:107999748%2CGenbank:XM_028667633.1;Parent=rna-XM_028667633.1
NW_016019364.1	Gnomon	exon	84193	84439	.	+	.	ID=exon-XM_028667633.1-1;Dbxref=GeneID:107999748%2CGenbank:XM_028667633.1;Parent=rna-XM_028667633.1
NW_016019364.1	Gnomon	exon	90985	91136	.	+	.	ID=exon-XM_028667633.1-4;Dbxref=GeneID:107999748%2CGenbank:XM_028667633.1;Parent=rna-XM_028667633.1
NW_016019364.1	tRNAscan-SE	tRNA	489853	489926	.	-	.	ID=rna-Trnat-agu-4;Dbxref=GeneID:107999795;Note=transfer RNA threonine (anticodon AGU);Parent=gene-Trnat-agu-4
NW_016019364.1	tRNAscan-SE	tRNA	476788	476861	.	+	.	ID=rna-Trnat-agu-3;Dbxref=GeneID:107999799;Note=transfer RNA threonine (anticodon AGU);Parent=gene-Trnat-agu-3
NW_016019364.1	Gnomon	mRNA	76900	80664	.	-	.	Name=XM_017059757.2;ID=rna-XM_017059757.2;Dbxref=GeneID:107999743%2CGenbank:XM_017059757.2;Parent=gene-LOC107999743
NW_016019364.1	Gnomon	mRNA	590658	591895	.	+	.	Name=XM_028667629.1;ID=rna-XM_028667629.1;Dbxref=GeneID:107999750%2CGenbank:XM_028667629.1;Parent=gene-LOC107999750
NW_016019364.1	Gnomon	mRNA	70381	71974	.	-	.	Name=XM_028667627.1;ID=rna-XM_028667627.1;Dbxref=GeneID:107999772%2CGenbank:XM_028667627.1;Parent=gene-LOC107999772
NW_016019364.1	Gnomon	mRNA	592112	608532	.	-	.	Name=XM_028667628.1;ID=rna-XM_028667628.1;Dbxref=GeneID:107999773%2CGenbank:XM_028667628.1;Parent=gene-LOC107999773
NW_016019364.1	RefSeq	region	1	1192050	.	+	.	Name=Unknown;ID=NW_016019364.1:1..1192050;Dbxref=taxon:7461
NW_016019364.1	Gnomon	mRNA	44172	46556	.	-	.	Name=XM_017059755.2;ID=rna-XM_017059755.2;Dbxref=GeneID:107999740%2CGenbank:XM_017059755.2;Parent=gene-LOC107999740
NW_016019364.1	Gnomon	exon	740588	741062	.	-	.	ID=exon-XM_017059785.2-1;Dbxref=GeneID:107999768%2CGenbank:XM_017059785.2;Parent=rna-XM_017059785.2
NW_016019364.1	Gnomon	exon	672911	673014	.	-	.	ID=exon-XM_017059785.2-2;Dbxref=GeneID:107999768%2CGenbank:XM_017059785.2;Parent=rna-XM_017059785.2
NW_016019364.1	Gnomon	exon	642128	643026	.	-	.	ID=exon-XM_017059785.2-3;Dbxref=GeneID:107999768%2CGenbank:XM_017059785.2;Parent=rna-XM_017059785.2
NW_016019364.1	Gnomon	exon	639433	641853	.	-	.	ID=exon-XM_017059785.2-4;Dbxref=GeneID:107999768%2CGenbank:XM_017059785.2;Parent=rna-XM_017059785.2
NW_016019364.1	Gnomon	mRNA	33440	39077	.	+	.	Name=XM_017059754.2;ID=rna-XM_017059754.2;Dbxref=GeneID:107999739%2CGenbank:XM_017059754.2;Parent=gene-LOC107999739
NW_016019364.1	Gnomon	exon	43544	44091	.	+	.	ID=exon-XM_017059808.2-10;Dbxref=GeneID:107999782%2CGenbank:XM_017059808.2;Parent=rna-XM_017059808.2
NW_016019364.1	Gnomon	mRNA	446676	448274	.	-	.	Name=XM_028667624.1;ID=rna-XM_028667624.1;Dbxref=GeneID:114577782%2CGenbank:XM_028667624.1;Parent=gene-LOC114577782
NW_016019364.1	Gnomon	exon	821541	821852	.	+	.	ID=exon-XM_017059812.2-7;Dbxref=GeneID:107999787%2CGenbank:XM_017059812.2;Parent=rna-XM_017059812.2
NW_016019364.1	Gnomon	exon	820886	821042	.	+	.	ID=exon-XM_017059812.2-5;Dbxref=GeneID:107999787%2CGenbank:XM_017059812.2;Parent=rna-XM_017059812.2
NW_016019364.1	Gnomon	exon	821117	821446	.	+	.	ID=exon-XM_017059812.2-6;Dbxref=GeneID:107999787%2CGenbank:XM_017059812.2;Parent=rna-XM_017059812.2
NW_016019364.1	Gnomon	exon	819712	819813	.	+	.	ID=exon-XM_017059812.2-3;Dbxref=GeneID:107999787%2CGenbank:XM_017059812.2;Parent=rna-XM_017059812.2
NW_016019364.1	Gnomon	exon	819911	820176	.	+	.	ID=exon-XM_017059812.2-4;Dbxref=GeneID:107999787%2CGenbank:XM_017059812.2;Parent=rna-XM_017059812.2
NW_016019364.1	Gnomon	exon	816742	816876	.	+	.	ID=exon-XM_017059812.2-1;Dbxref=GeneID:107999787%2CGenbank:XM_017059812.2;Parent=rna-XM_017059812.2
NW_016019364.1	Gnomon	exon	819369	819421	.	+	.	ID=exon-XM_017059812.2-2;Dbxref=GeneID:107999787%2CGenbank:XM_017059812.2;Parent=rna-XM_017059812.2
NW_016019364.1	Gnomon	exon	90985	91138	.	+	.	ID=exon-XM_017059763.1-3;Dbxref=GeneID:107999748%2CGenbank:XM_017059763.1;Parent=rna-XM_017059763.1
NW_016019364.1	Gnomon	exon	91226	91686	.	+	.	ID=exon-XM_017059763.1-4;Dbxref=GeneID:107999748%2CGenbank:XM_017059763.1;Parent=rna-XM_017059763.1
NW_016019364.1	Gnomon	exon	88877	89079	.	+	.	ID=exon-XM_017059763.1-1;Dbxref=GeneID:107999748%2CGenbank:XM_017059763.1;Parent=rna-XM_017059763.1
NW_016019364.1	Gnomon	exon	89543	89717	.	+	.	ID=exon-XM_017059763.1-2;Dbxref=GeneID:107999748%2CGenbank:XM_017059763.1;Parent=rna-XM_017059763.1
NW_016019364.1	Gnomon	exon	83039	83177	.	+	.	ID=exon-XM_028667631.1-1;Dbxref=GeneID:107999748%2CGenbank:XM_028667631.1;Parent=rna-XM_028667631.1
NW_016019364.1	Gnomon	exon	88841	89079	.	+	.	ID=exon-XM_028667631.1-4;Dbxref=GeneID:107999748%2CGenbank:XM_028667631.1;Parent=rna-XM_028667631.1
NW_016019364.1	Gnomon	exon	89543	89775	.	+	.	ID=exon-XM_028667631.1-5;Dbxref=GeneID:107999748%2CGenbank:XM_028667631.1;Parent=rna-XM_028667631.1
NW_016019364.1	Gnomon	exon	84870	84964	.	+	.	ID=exon-XM_028667631.1-2;Dbxref=GeneID:107999748%2CGenbank:XM_028667631.1;Parent=rna-XM_028667631.1
NW_016019364.1	Gnomon	exon	86097	86321	.	+	.	ID=exon-XM_028667631.1-3;Dbxref=GeneID:107999748%2CGenbank:XM_028667631.1;Parent=rna-XM_028667631.1
NW_016019364.1	Gnomon	mRNA	448514	450321	.	-	.	Name=XM_028667623.1;ID=rna-XM_028667623.1;Dbxref=GeneID:114577781%2CGenbank:XM_028667623.1;Parent=gene-LOC114577781
NW_016019364.1	Gnomon	mRNA	11046	28335	.	-	.	Name=XM_028667626.1;ID=rna-XM_028667626.1;Dbxref=GeneID:107999783%2CGenbank:XM_028667626.1;Parent=gene-LOC107999783
NW_016019364.1	Gnomon	exon	561630	562827	.	-	.	ID=exon-XM_017059786.1-1;Dbxref=GeneID:107999769%2CGenbank:XM_017059786.1;Note=The sequence of the model RefSeq transcript was modified relative to this genomic sequence to represent the inferred CDS: added 1525 bases not found in genome assembly;Parent=rna-XM_017059786.1
NW_016019364.1	Gnomon	exon	537181	537412	.	-	.	ID=exon-XM_017059786.1-8;Dbxref=GeneID:107999769%2CGenbank:XM_017059786.1;Note=The sequence of the model RefSeq transcript was modified relative to this genomic sequence to represent the inferred CDS: added 1525 bases not found in genome assembly;Parent=rna-XM_017059786.1
NW_016019364.1	Gnomon	exon	536127	536973	.	-	.	ID=exon-XM_017059786.1-9;Dbxref=GeneID:107999769%2CGenbank:XM_017059786.1;Note=The sequence of the model RefSeq transcript was modified relative to this genomic sequence to represent the inferred CDS: added 1525 bases not found in genome assembly;Parent=rna-XM_017059786.1
NW_016019364.1	Gnomon	exon	537809	538033	.	-	.	ID=exon-XM_017059786.1-6;Dbxref=GeneID:107999769%2CGenbank:XM_017059786.1;Note=The sequence of the model RefSeq transcript was modified relative to this genomic sequence to represent the inferred CDS: added 1525 bases not found in genome assembly;Parent=rna-XM_017059786.1
NW_016019364.1	Gnomon	exon	537519	537722	.	-	.	ID=exon-XM_017059786.1-7;Dbxref=GeneID:107999769%2CGenbank:XM_017059786.1;Note=The sequence of the model RefSeq transcript was modified relative to this genomic sequence to represent the inferred CDS: added 1525 bases not found in genome assembly;Parent=rna-XM_017059786.1
NW_016019364.1	Gnomon	exon	538494	539735	.	-	.	ID=exon-XM_017059786.1-4;Dbxref=GeneID:107999769%2CGenbank:XM_017059786.1;Note=The sequence of the model RefSeq transcript was modified relative to this genomic sequence to represent the inferred CDS: added 1525 bases not found in genome assembly;Parent=rna-XM_017059786.1
NW_016019364.1	Gnomon	exon	538119	538406	.	-	.	ID=exon-XM_017059786.1-5;Dbxref=GeneID:107999769%2CGenbank:XM_017059786.1;Note=The sequence of the model RefSeq transcript was modified relative to this genomic sequence to represent the inferred CDS: added 1525 bases not found in genome assembly;Parent=rna-XM_017059786.1
NW_016019364.1	Gnomon	exon	556369	556424	.	-	.	ID=exon-XM_017059786.1-2;Dbxref=GeneID:107999769%2CGenbank:XM_017059786.1;Note=The sequence of the model RefSeq transcript was modified relative to this genomic sequence to represent the inferred CDS: added 1525 bases not found in genome assembly;Parent=rna-XM_017059786.1
NW_016019364.1	Gnomon	exon	540455	540562	.	-	.	ID=exon-XM_017059786.1-3;Dbxref=GeneID:107999769%2CGenbank:XM_017059786.1;Note=The sequence of the model RefSeq transcript was modified relative to this genomic sequence to represent the inferred CDS: added 1525 bases not found in genome assembly;Parent=rna-XM_017059786.1
NW_016019364.1	Gnomon	mRNA	447287	448274	.	-	.	Name=XM_028667625.1;ID=rna-XM_028667625.1;Dbxref=GeneID:114577782%2CGenbank:XM_028667625.1;Parent=gene-LOC114577782
NW_016019364.1	Gnomon	mRNA	467622	471899	.	-	.	Name=XM_028667620.1;ID=rna-XM_028667620.1;Dbxref=GeneID:107999770%2CGenbank:XM_028667620.1;Parent=gene-LOC107999770
NW_016019364.1	RefSeq	cDNA_match	153270	153452	.	+	.	ID=346e49d5-2aea-4ca9-a713-e7e948615ac8;Target=XM_028667648.1 1 183
NW_016019364.1	RefSeq	cDNA_match	166572	166688	.	+	.	ID=346e49d5-2aea-4ca9-a713-e7e948615ac8;Target=XM_028667648.1 1 183
NW_016019364.1	RefSeq	cDNA_match	166987	167164	.	+	.	ID=346e49d5-2aea-4ca9-a713-e7e948615ac8;Target=XM_028667648.1 1 183
NW_016019364.1	RefSeq	cDNA_match	167976	168340	.	+	.	ID=346e49d5-2aea-4ca9-a713-e7e948615ac8;Target=XM_028667648.1 1 183
NW_016019364.1	RefSeq	cDNA_match	168599	168828	.	+	.	ID=346e49d5-2aea-4ca9-a713-e7e948615ac8;Target=XM_028667648.1 1 183
NW_016019364.1	RefSeq	cDNA_match	171146	172235	.	+	.	ID=346e49d5-2aea-4ca9-a713-e7e948615ac8;Target=XM_028667648.1 1 183
NW_016019364.1	RefSeq	cDNA_match	172450	172572	.	+	.	ID=346e49d5-2aea-4ca9-a713-e7e948615ac8;Target=XM_028667648.1 1 183
NW_016019364.1	RefSeq	cDNA_match	172737	173063	.	+	.	ID=346e49d5-2aea-4ca9-a713-e7e948615ac8;Target=XM_028667648.1 1 183
NW_016019364.1	RefSeq	cDNA_match	173171	173576	.	+	.	ID=346e49d5-2aea-4ca9-a713-e7e948615ac8;Target=XM_028667648.1 1 183
NW_016019364.1	RefSeq	cDNA_match	173655	173820	.	+	.	ID=346e49d5-2aea-4ca9-a713-e7e948615ac8;Target=XM_028667648.1 1 183
NW_016019364.1	RefSeq	cDNA_match	174125	174300	.	+	.	ID=346e49d5-2aea-4ca9-a713-e7e948615ac8;Target=XM_028667648.1 1 183
NW_016019364.1	RefSeq	cDNA_match	174479	174811	.	+	.	ID=346e49d5-2aea-4ca9-a713-e7e948615ac8;Target=XM_028667648.1 1 183
NW_016019364.1	RefSeq	cDNA_match	174896	175008	.	+	.	ID=346e49d5-2aea-4ca9-a713-e7e948615ac8;Target=XM_028667648.1 1 183
NW_016019364.1	RefSeq	cDNA_match	175086	175212	.	+	.	ID=346e49d5-2aea-4ca9-a713-e7e948615ac8;Target=XM_028667648.1 1 183
NW_016019364.1	RefSeq	cDNA_match	175448	175733	.	+	.	ID=346e49d5-2aea-4ca9-a713-e7e948615ac8;Target=XM_028667648.1 1 183
NW_016019364.1	RefSeq	cDNA_match	176732	177052	.	+	.	ID=346e49d5-2aea-4ca9-a713-e7e948615ac8;Target=XM_028667648.1 1 183
NW_016019364.1	RefSeq	cDNA_match	180571	180750	.	+	.	ID=346e49d5-2aea-4ca9-a713-e7e948615ac8;Target=XM_028667648.1 1 183
NW_016019364.1	RefSeq	cDNA_match	181627	181703	.	+	.	ID=346e49d5-2aea-4ca9-a713-e7e948615ac8;Target=XM_028667648.1 1 183
NW_016019364.1	RefSeq	cDNA_match	185042	186345	.	+	.	ID=346e49d5-2aea-4ca9-a713-e7e948615ac8;Target=XM_028667648.1 1 183
NW_016019364.1	Gnomon	exon	947657	948084	.	-	.	ID=exon-XM_017059778.1-10;Dbxref=GeneID:107999763%2CGenbank:XM_017059778.1;Parent=rna-XM_017059778.1
NW_016019364.1	Gnomon	exon	946296	947556	.	-	.	ID=exon-XM_017059778.1-11;Dbxref=GeneID:107999763%2CGenbank:XM_017059778.1;Parent=rna-XM_017059778.1
NW_016019364.1	Gnomon	exon	610236	610809	.	-	.	ID=exon-XM_017059781.2-11;Dbxref=GeneID:107999766%2CGenbank:XM_017059781.2;Parent=rna-XM_017059781.2
NW_016019364.1	Gnomon	exon	611064	611221	.	-	.	ID=exon-XM_017059781.2-10;Dbxref=GeneID:107999766%2CGenbank:XM_017059781.2;Parent=rna-XM_017059781.2
NW_016019364.1	Gnomon	mRNA	448394	450329	.	-	.	Name=XM_028667622.1;ID=rna-XM_028667622.1;Dbxref=GeneID:114577781%2CGenbank:XM_028667622.1;Parent=gene-LOC114577781
NW_016019364.1	Gnomon	exon	814286	816439	.	-	.	ID=exon-XM_017059811.2-1;Dbxref=GeneID:107999786%2CGenbank:XM_017059811.2;Parent=rna-XM_017059811.2
NW_016019364.1	Gnomon	mRNA	455041	463353	.	+	.	Name=XM_028667621.1;ID=rna-XM_028667621.1;Dbxref=GeneID:107999757%2CGenbank:XM_028667621.1;Parent=gene-LOC107999757
NW_016019364.1	Gnomon	mRNA	814286	816439	.	-	.	Name=XM_017059811.2;ID=rna-XM_017059811.2;Dbxref=GeneID:107999786%2CGenbank:XM_017059811.2;Parent=gene-LOC107999786
NW_016019364.1	Gnomon	CDS	447886	448119	.	-	0	Name=XP_028523425.1;ID=cds-XP_028523425.1;Dbxref=GeneID:114577782%2CGenbank:XP_028523425.1;Parent=rna-XM_028667624.1
NW_016019364.1	Gnomon	CDS	447705	447803	.	-	0	Name=XP_028523425.1;ID=cds-XP_028523425.1;Dbxref=GeneID:114577782%2CGenbank:XP_028523425.1;Parent=rna-XM_028667624.1
NW_016019364.1	Gnomon	CDS	447445	447590	.	-	0	Name=XP_028523425.1;ID=cds-XP_028523425.1;Dbxref=GeneID:114577782%2CGenbank:XP_028523425.1;Parent=rna-XM_028667624.1
NW_016019364.1	Gnomon	CDS	447196	447340	.	-	0	Name=XP_028523425.1;ID=cds-XP_028523425.1;Dbxref=GeneID:114577782%2CGenbank:XP_028523425.1;Parent=rna-XM_028667624.1
NW_016019364.1	Gnomon	exon	87109	87165	.	+	.	ID=exon-XM_028667635.1-1;Dbxref=GeneID:107999748%2CGenbank:XM_028667635.1;Parent=rna-XM_028667635.1
NW_016019364.1	Gnomon	exon	88841	89079	.	+	.	ID=exon-XM_028667635.1-2;Dbxref=GeneID:107999748%2CGenbank:XM_028667635.1;Parent=rna-XM_028667635.1
NW_016019364.1	Gnomon	exon	89543	89775	.	+	.	ID=exon-XM_028667635.1-3;Dbxref=GeneID:107999748%2CGenbank:XM_028667635.1;Parent=rna-XM_028667635.1
NW_016019364.1	Gnomon	CDS	71551	71624	.	-	0	Name=XP_016915280.1;ID=cds-XP_016915280.1;Dbxref=GeneID:107999772%2CGenbank:XP_016915280.1;Parent=rna-XM_017059791.2
NW_016019364.1	Gnomon	CDS	70998	71320	.	-	0	Name=XP_016915280.1;ID=cds-XP_016915280.1;Dbxref=GeneID:107999772%2CGenbank:XP_016915280.1;Parent=rna-XM_017059791.2
NW_016019364.1	Gnomon	CDS	70683	70882	.	-	0	Name=XP_016915280.1;ID=cds-XP_016915280.1;Dbxref=GeneID:107999772%2CGenbank:XP_016915280.1;Parent=rna-XM_017059791.2
NW_016019364.1	Gnomon	CDS	70495	70596	.	-	0	Name=XP_016915280.1;ID=cds-XP_016915280.1;Dbxref=GeneID:107999772%2CGenbank:XP_016915280.1;Parent=rna-XM_017059791.2
NW_016019364.1	Gnomon	exon	608116	608457	.	-	.	ID=exon-XM_017059794.2-2;Dbxref=GeneID:107999773%2CGenbank:XM_017059794.2;Parent=rna-XM_017059794.2
NW_016019364.1	Gnomon	exon	600203	600262	.	-	.	ID=exon-XM_017059794.2-3;Dbxref=GeneID:107999773%2CGenbank:XM_017059794.2;Parent=rna-XM_017059794.2
NW_016019364.1	Gnomon	exon	608906	609216	.	-	.	ID=exon-XM_017059794.2-1;Dbxref=GeneID:107999773%2CGenbank:XM_017059794.2;Parent=rna-XM_017059794.2
NW_016019364.1	Gnomon	exon	594418	595057	.	-	.	ID=exon-XM_017059794.2-8;Dbxref=GeneID:107999773%2CGenbank:XM_017059794.2;Parent=rna-XM_017059794.2
NW_016019364.1	Gnomon	exon	594114	594274	.	-	.	ID=exon-XM_017059794.2-9;Dbxref=GeneID:107999773%2CGenbank:XM_017059794.2;Parent=rna-XM_017059794.2
NW_016019364.1	Gnomon	exon	596061	596202	.	-	.	ID=exon-XM_017059794.2-6;Dbxref=GeneID:107999773%2CGenbank:XM_017059794.2;Parent=rna-XM_017059794.2
NW_016019364.1	Gnomon	exon	595278	595471	.	-	.	ID=exon-XM_017059794.2-7;Dbxref=GeneID:107999773%2CGenbank:XM_017059794.2;Parent=rna-XM_017059794.2
NW_016019364.1	Gnomon	exon	598285	598632	.	-	.	ID=exon-XM_017059794.2-4;Dbxref=GeneID:107999773%2CGenbank:XM_017059794.2;Parent=rna-XM_017059794.2
NW_016019364.1	Gnomon	exon	597778	598072	.	-	.	ID=exon-XM_017059794.2-5;Dbxref=GeneID:107999773%2CGenbank:XM_017059794.2;Parent=rna-XM_017059794.2
NW_016019364.1	Gnomon	CDS	449834	449890	.	-	0	Name=XP_028523424.1;ID=cds-XP_028523424.1;Dbxref=GeneID:114577781%2CGenbank:XP_028523424.1;Parent=rna-XM_028667623.1
NW_016019364.1	Gnomon	CDS	449331	449588	.	-	0	Name=XP_028523424.1;ID=cds-XP_028523424.1;Dbxref=GeneID:114577781%2CGenbank:XP_028523424.1;Parent=rna-XM_028667623.1
NW_016019364.1	Gnomon	CDS	449149	449247	.	-	0	Name=XP_028523424.1;ID=cds-XP_028523424.1;Dbxref=GeneID:114577781%2CGenbank:XP_028523424.1;Parent=rna-XM_028667623.1
NW_016019364.1	Gnomon	CDS	448843	449025	.	-	0	Name=XP_028523424.1;ID=cds-XP_028523424.1;Dbxref=GeneID:114577781%2CGenbank:XP_028523424.1;Parent=rna-XM_028667623.1
NW_016019364.1	Gnomon	mRNA	574361	582729	.	-	.	Name=XM_017059810.2;ID=rna-XM_017059810.2;Dbxref=GeneID:107999785%2CGenbank:XM_017059810.2;Note=The sequence of the model RefSeq transcript was modified relative to this genomic sequence to represent the inferred CDS: inserted 1 base in 1 codon;Parent=gene-LOC107999785
NW_016019364.1	Gnomon	CDS	71551	71624	.	-	0	Name=XP_016915281.1;ID=cds-XP_016915281.1;Dbxref=GeneID:107999772%2CGenbank:XP_016915281.1;Parent=rna-XM_017059792.2
NW_016019364.1	Gnomon	CDS	70998	71320	.	-	0	Name=XP_016915281.1;ID=cds-XP_016915281.1;Dbxref=GeneID:107999772%2CGenbank:XP_016915281.1;Parent=rna-XM_017059792.2
NW_016019364.1	Gnomon	CDS	70683	70882	.	-	0	Name=XP_016915281.1;ID=cds-XP_016915281.1;Dbxref=GeneID:107999772%2CGenbank:XP_016915281.1;Parent=rna-XM_017059792.2
NW_016019364.1	Gnomon	CDS	70495	70596	.	-	0	Name=XP_016915281.1;ID=cds-XP_016915281.1;Dbxref=GeneID:107999772%2CGenbank:XP_016915281.1;Parent=rna-XM_017059792.2
NW_016019364.1	Gnomon	CDS	71551	71624	.	-	0	Name=XP_016915282.1;ID=cds-XP_016915282.1;Dbxref=GeneID:107999772%2CGenbank:XP_016915282.1;Parent=rna-XM_017059793.2
NW_016019364.1	Gnomon	CDS	70998	71320	.	-	0	Name=XP_016915282.1;ID=cds-XP_016915282.1;Dbxref=GeneID:107999772%2CGenbank:XP_016915282.1;Parent=rna-XM_017059793.2
NW_016019364.1	Gnomon	CDS	70683	70882	.	-	0	Name=XP_016915282.1;ID=cds-XP_016915282.1;Dbxref=GeneID:107999772%2CGenbank:XP_016915282.1;Parent=rna-XM_017059793.2
NW_016019364.1	Gnomon	CDS	70495	70596	.	-	0	Name=XP_016915282.1;ID=cds-XP_016915282.1;Dbxref=GeneID:107999772%2CGenbank:XP_016915282.1;Parent=rna-XM_017059793.2
NW_016019364.1	Gnomon	CDS	449834	449890	.	-	0	Name=XP_028523423.1;ID=cds-XP_028523423.1;Dbxref=GeneID:114577781%2CGenbank:XP_028523423.1;Parent=rna-XM_028667622.1
NW_016019364.1	Gnomon	CDS	449331	449588	.	-	0	Name=XP_028523423.1;ID=cds-XP_028523423.1;Dbxref=GeneID:114577781%2CGenbank:XP_028523423.1;Parent=rna-XM_028667622.1
NW_016019364.1	Gnomon	CDS	449149	449247	.	-	0	Name=XP_028523423.1;ID=cds-XP_028523423.1;Dbxref=GeneID:114577781%2CGenbank:XP_028523423.1;Parent=rna-XM_028667622.1
NW_016019364.1	Gnomon	CDS	448847	449025	.	-	0	Name=XP_028523423.1;ID=cds-XP_028523423.1;Dbxref=GeneID:114577781%2CGenbank:XP_028523423.1;Parent=rna-XM_028667622.1
NW_016019364.1	Gnomon	CDS	448462	448606	.	-	0	Name=XP_028523423.1;ID=cds-XP_028523423.1;Dbxref=GeneID:114577781%2CGenbank:XP_028523423.1;Parent=rna-XM_028667622.1
NW_016019364.1	Gnomon	exon	1189742	1189854	.	+	.	ID=exon-XM_017059770.2-2;Dbxref=GeneID:107999756%2CGenbank:XM_017059770.2;Parent=rna-XM_017059770.2
NW_016019364.1	Gnomon	exon	1189935	1190104	.	+	.	ID=exon-XM_017059770.2-3;Dbxref=GeneID:107999756%2CGenbank:XM_017059770.2;Parent=rna-XM_017059770.2
NW_016019364.1	Gnomon	exon	1189392	1189530	.	+	.	ID=exon-XM_017059770.2-1;Dbxref=GeneID:107999756%2CGenbank:XM_017059770.2;Parent=rna-XM_017059770.2
NW_016019364.1	Gnomon	mRNA	83039	89775	.	+	.	Name=XM_028667631.1;ID=rna-XM_028667631.1;Dbxref=GeneID:107999748%2CGenbank:XM_028667631.1;Parent=gene-LOC107999748
NW_016019364.1	Gnomon	CDS	608906	608949	.	-	0	Name=XP_016915283.1;ID=cds-XP_016915283.1;Dbxref=GeneID:107999773%2CGenbank:XP_016915283.1;Parent=rna-XM_017059794.2
NW_016019364.1	Gnomon	CDS	608116	608457	.	-	0	Name=XP_016915283.1;ID=cds-XP_016915283.1;Dbxref=GeneID:107999773%2CGenbank:XP_016915283.1;Parent=rna-XM_017059794.2
NW_016019364.1	Gnomon	CDS	600203	600262	.	-	0	Name=XP_016915283.1;ID=cds-XP_016915283.1;Dbxref=GeneID:107999773%2CGenbank:XP_016915283.1;Parent=rna-XM_017059794.2
NW_016019364.1	Gnomon	CDS	598285	598632	.	-	0	Name=XP_016915283.1;ID=cds-XP_016915283.1;Dbxref=GeneID:107999773%2CGenbank:XP_016915283.1;Parent=rna-XM_017059794.2
NW_016019364.1	Gnomon	CDS	597778	598072	.	-	0	Name=XP_016915283.1;ID=cds-XP_016915283.1;Dbxref=GeneID:107999773%2CGenbank:XP_016915283.1;Parent=rna-XM_017059794.2
NW_016019364.1	Gnomon	CDS	596061	596202	.	-	0	Name=XP_016915283.1;ID=cds-XP_016915283.1;Dbxref=GeneID:107999773%2CGenbank:XP_016915283.1;Parent=rna-XM_017059794.2
NW_016019364.1	Gnomon	CDS	595278	595471	.	-	0	Name=XP_016915283.1;ID=cds-XP_016915283.1;Dbxref=GeneID:107999773%2CGenbank:XP_016915283.1;Parent=rna-XM_017059794.2
NW_016019364.1	Gnomon	CDS	594418	595057	.	-	0	Name=XP_016915283.1;ID=cds-XP_016915283.1;Dbxref=GeneID:107999773%2CGenbank:XP_016915283.1;Parent=rna-XM_017059794.2
NW_016019364.1	Gnomon	CDS	594114	594274	.	-	0	Name=XP_016915283.1;ID=cds-XP_016915283.1;Dbxref=GeneID:107999773%2CGenbank:XP_016915283.1;Parent=rna-XM_017059794.2
NW_016019364.1	Gnomon	CDS	593884	594039	.	-	0	Name=XP_016915283.1;ID=cds-XP_016915283.1;Dbxref=GeneID:107999773%2CGenbank:XP_016915283.1;Parent=rna-XM_017059794.2
NW_016019364.1	Gnomon	CDS	593683	593812	.	-	0	Name=XP_016915283.1;ID=cds-XP_016915283.1;Dbxref=GeneID:107999773%2CGenbank:XP_016915283.1;Parent=rna-XM_017059794.2
NW_016019364.1	Gnomon	CDS	592688	593514	.	-	0	Name=XP_016915283.1;ID=cds-XP_016915283.1;Dbxref=GeneID:107999773%2CGenbank:XP_016915283.1;Parent=rna-XM_017059794.2
NW_016019364.1	Gnomon	CDS	592454	592588	.	-	0	Name=XP_016915283.1;ID=cds-XP_016915283.1;Dbxref=GeneID:107999773%2CGenbank:XP_016915283.1;Parent=rna-XM_017059794.2
NW_016019364.1	Gnomon	CDS	458026	458105	.	+	0	Name=XP_028523422.1;ID=cds-XP_028523422.1;Dbxref=GeneID:107999757%2CGenbank:XP_028523422.1;Parent=rna-XM_028667621.1
NW_016019364.1	Gnomon	CDS	458216	458336	.	+	0	Name=XP_028523422.1;ID=cds-XP_028523422.1;Dbxref=GeneID:107999757%2CGenbank:XP_028523422.1;Parent=rna-XM_028667621.1
NW_016019364.1	Gnomon	CDS	458473	458586	.	+	0	Name=XP_028523422.1;ID=cds-XP_028523422.1;Dbxref=GeneID:107999757%2CGenbank:XP_028523422.1;Parent=rna-XM_028667621.1
NW_016019364.1	Gnomon	CDS	458676	458795	.	+	0	Name=XP_028523422.1;ID=cds-XP_028523422.1;Dbxref=GeneID:107999757%2CGenbank:XP_028523422.1;Parent=rna-XM_028667621.1
NW_016019364.1	Gnomon	CDS	458884	459013	.	+	0	Name=XP_028523422.1;ID=cds-XP_028523422.1;Dbxref=GeneID:107999757%2CGenbank:XP_028523422.1;Parent=rna-XM_028667621.1
NW_016019364.1	Gnomon	CDS	459865	460013	.	+	0	Name=XP_028523422.1;ID=cds-XP_028523422.1;Dbxref=GeneID:107999757%2CGenbank:XP_028523422.1;Parent=rna-XM_028667621.1
NW_016019364.1	Gnomon	CDS	460089	460200	.	+	0	Name=XP_028523422.1;ID=cds-XP_028523422.1;Dbxref=GeneID:107999757%2CGenbank:XP_028523422.1;Parent=rna-XM_028667621.1
NW_016019364.1	Gnomon	CDS	460276	460484	.	+	0	Name=XP_028523422.1;ID=cds-XP_028523422.1;Dbxref=GeneID:107999757%2CGenbank:XP_028523422.1;Parent=rna-XM_028667621.1
NW_016019364.1	Gnomon	CDS	460555	460755	.	+	0	Name=XP_028523422.1;ID=cds-XP_028523422.1;Dbxref=GeneID:107999757%2CGenbank:XP_028523422.1;Parent=rna-XM_028667621.1
NW_016019364.1	Gnomon	CDS	460858	461064	.	+	0	Name=XP_028523422.1;ID=cds-XP_028523422.1;Dbxref=GeneID:107999757%2CGenbank:XP_028523422.1;Parent=rna-XM_028667621.1
NW_016019364.1	Gnomon	exon	593683	593812	.	-	.	ID=exon-XM_017059795.2-10;Dbxref=GeneID:107999773%2CGenbank:XM_017059795.2;Parent=rna-XM_017059795.2
NW_016019364.1	Gnomon	exon	592688	593514	.	-	.	ID=exon-XM_017059795.2-11;Dbxref=GeneID:107999773%2CGenbank:XM_017059795.2;Parent=rna-XM_017059795.2
NW_016019364.1	Gnomon	exon	592112	592588	.	-	.	ID=exon-XM_017059795.2-12;Dbxref=GeneID:107999773%2CGenbank:XM_017059795.2;Parent=rna-XM_017059795.2
NW_016019364.1	Gnomon	mRNA	84203	89775	.	+	.	Name=XM_028667630.1;ID=rna-XM_028667630.1;Dbxref=GeneID:107999748%2CGenbank:XM_028667630.1;Parent=gene-LOC107999748
NW_016019364.1	Gnomon	mRNA	80049	83192	.	-	.	Name=XM_017059815.2;ID=rna-XM_017059815.2;Dbxref=GeneID:107999790%2CGenbank:XM_017059815.2;Parent=gene-LOC107999790
NW_016019364.1	Gnomon	CDS	608906	608949	.	-	0	Name=XP_016915284.1;ID=cds-XP_016915284.1;Dbxref=GeneID:107999773%2CGenbank:XP_016915284.1;Parent=rna-XM_017059795.2
NW_016019364.1	Gnomon	CDS	608116	608457	.	-	0	Name=XP_016915284.1;ID=cds-XP_016915284.1;Dbxref=GeneID:107999773%2CGenbank:XP_016915284.1;Parent=rna-XM_017059795.2
NW_016019364.1	Gnomon	CDS	598285	598632	.	-	0	Name=XP_016915284.1;ID=cds-XP_016915284.1;Dbxref=GeneID:107999773%2CGenbank:XP_016915284.1;Parent=rna-XM_017059795.2
NW_016019364.1	Gnomon	CDS	597778	598072	.	-	0	Name=XP_016915284.1;ID=cds-XP_016915284.1;Dbxref=GeneID:107999773%2CGenbank:XP_016915284.1;Parent=rna-XM_017059795.2
NW_016019364.1	Gnomon	CDS	596061	596202	.	-	0	Name=XP_016915284.1;ID=cds-XP_016915284.1;Dbxref=GeneID:107999773%2CGenbank:XP_016915284.1;Parent=rna-XM_017059795.2
NW_016019364.1	Gnomon	CDS	595278	595471	.	-	0	Name=XP_016915284.1;ID=cds-XP_016915284.1;Dbxref=GeneID:107999773%2CGenbank:XP_016915284.1;Parent=rna-XM_017059795.2
NW_016019364.1	Gnomon	CDS	594418	595057	.	-	0	Name=XP_016915284.1;ID=cds-XP_016915284.1;Dbxref=GeneID:107999773%2CGenbank:XP_016915284.1;Parent=rna-XM_017059795.2
NW_016019364.1	Gnomon	CDS	594114	594274	.	-	0	Name=XP_016915284.1;ID=cds-XP_016915284.1;Dbxref=GeneID:107999773%2CGenbank:XP_016915284.1;Parent=rna-XM_017059795.2
NW_016019364.1	Gnomon	CDS	593884	594039	.	-	0	Name=XP_016915284.1;ID=cds-XP_016915284.1;Dbxref=GeneID:107999773%2CGenbank:XP_016915284.1;Parent=rna-XM_017059795.2
NW_016019364.1	Gnomon	CDS	593683	593812	.	-	0	Name=XP_016915284.1;ID=cds-XP_016915284.1;Dbxref=GeneID:107999773%2CGenbank:XP_016915284.1;Parent=rna-XM_017059795.2
NW_016019364.1	Gnomon	CDS	592688	593514	.	-	0	Name=XP_016915284.1;ID=cds-XP_016915284.1;Dbxref=GeneID:107999773%2CGenbank:XP_016915284.1;Parent=rna-XM_017059795.2
NW_016019364.1	Gnomon	CDS	592454	592588	.	-	0	Name=XP_016915284.1;ID=cds-XP_016915284.1;Dbxref=GeneID:107999773%2CGenbank:XP_016915284.1;Parent=rna-XM_017059795.2
NW_016019364.1	Gnomon	CDS	608116	608441	.	-	0	Name=XP_028523429.1;ID=cds-XP_028523429.1;Dbxref=GeneID:107999773%2CGenbank:XP_028523429.1;Parent=rna-XM_028667628.1
NW_016019364.1	Gnomon	CDS	600203	600262	.	-	0	Name=XP_028523429.1;ID=cds-XP_028523429.1;Dbxref=GeneID:107999773%2CGenbank:XP_028523429.1;Parent=rna-XM_028667628.1
NW_016019364.1	Gnomon	CDS	598285	598632	.	-	0	Name=XP_028523429.1;ID=cds-XP_028523429.1;Dbxref=GeneID:107999773%2CGenbank:XP_028523429.1;Parent=rna-XM_028667628.1
NW_016019364.1	Gnomon	CDS	597778	598072	.	-	0	Name=XP_028523429.1;ID=cds-XP_028523429.1;Dbxref=GeneID:107999773%2CGenbank:XP_028523429.1;Parent=rna-XM_028667628.1
NW_016019364.1	Gnomon	CDS	596061	596202	.	-	0	Name=XP_028523429.1;ID=cds-XP_028523429.1;Dbxref=GeneID:107999773%2CGenbank:XP_028523429.1;Parent=rna-XM_028667628.1
NW_016019364.1	Gnomon	CDS	595278	595471	.	-	0	Name=XP_028523429.1;ID=cds-XP_028523429.1;Dbxref=GeneID:107999773%2CGenbank:XP_028523429.1;Parent=rna-XM_028667628.1
NW_016019364.1	Gnomon	CDS	594418	595057	.	-	0	Name=XP_028523429.1;ID=cds-XP_028523429.1;Dbxref=GeneID:107999773%2CGenbank:XP_028523429.1;Parent=rna-XM_028667628.1
NW_016019364.1	Gnomon	CDS	594114	594274	.	-	0	Name=XP_028523429.1;ID=cds-XP_028523429.1;Dbxref=GeneID:107999773%2CGenbank:XP_028523429.1;Parent=rna-XM_028667628.1
NW_016019364.1	Gnomon	CDS	593884	594039	.	-	0	Name=XP_028523429.1;ID=cds-XP_028523429.1;Dbxref=GeneID:107999773%2CGenbank:XP_028523429.1;Parent=rna-XM_028667628.1
NW_016019364.1	Gnomon	CDS	593683	593812	.	-	0	Name=XP_028523429.1;ID=cds-XP_028523429.1;Dbxref=GeneID:107999773%2CGenbank:XP_028523429.1;Parent=rna-XM_028667628.1
NW_016019364.1	Gnomon	CDS	592688	593514	.	-	0	Name=XP_028523429.1;ID=cds-XP_028523429.1;Dbxref=GeneID:107999773%2CGenbank:XP_028523429.1;Parent=rna-XM_028667628.1
NW_016019364.1	Gnomon	CDS	592454	592588	.	-	0	Name=XP_028523429.1;ID=cds-XP_028523429.1;Dbxref=GeneID:107999773%2CGenbank:XP_028523429.1;Parent=rna-XM_028667628.1
NW_016019364.1	RefSeq	cDNA_match	66628	66761	.	+	.	ID=9275346d-a2fb-4ae5-9bc2-20e60c4c80b3;Target=XM_017059764.2 221 354
NW_016019364.1	RefSeq	cDNA_match	66868	67061	.	+	.	ID=9275346d-a2fb-4ae5-9bc2-20e60c4c80b3;Target=XM_017059764.2 221 354
NW_016019364.1	RefSeq	cDNA_match	67213	67511	.	+	.	ID=9275346d-a2fb-4ae5-9bc2-20e60c4c80b3;Target=XM_017059764.2 221 354
NW_016019364.1	Gnomon	mRNA	805823	813903	.	+	.	Name=XM_017059816.2;ID=rna-XM_017059816.2;Dbxref=GeneID:107999791%2CGenbank:XM_017059816.2;Parent=gene-LOC107999791
NW_016019364.1	Gnomon	mRNA	251522	261227	.	+	.	Name=XM_017059814.2;ID=rna-XM_017059814.2;Dbxref=GeneID:107999788%2CGenbank:XM_017059814.2;Parent=gene-LOC107999788
NW_016019364.1	Gnomon	CDS	599320	599348	.	-	0	Name=XP_016915285.1;ID=cds-XP_016915285.1;Dbxref=GeneID:107999773%2CGenbank:XP_016915285.1;Parent=rna-XM_017059796.2
NW_016019364.1	Gnomon	CDS	598285	598632	.	-	0	Name=XP_016915285.1;ID=cds-XP_016915285.1;Dbxref=GeneID:107999773%2CGenbank:XP_016915285.1;Parent=rna-XM_017059796.2
NW_016019364.1	Gnomon	CDS	597778	598072	.	-	0	Name=XP_016915285.1;ID=cds-XP_016915285.1;Dbxref=GeneID:107999773%2CGenbank:XP_016915285.1;Parent=rna-XM_017059796.2
NW_016019364.1	Gnomon	CDS	596061	596202	.	-	0	Name=XP_016915285.1;ID=cds-XP_016915285.1;Dbxref=GeneID:107999773%2CGenbank:XP_016915285.1;Parent=rna-XM_017059796.2
NW_016019364.1	Gnomon	CDS	595278	595471	.	-	0	Name=XP_016915285.1;ID=cds-XP_016915285.1;Dbxref=GeneID:107999773%2CGenbank:XP_016915285.1;Parent=rna-XM_017059796.2
NW_016019364.1	Gnomon	CDS	594418	595057	.	-	0	Name=XP_016915285.1;ID=cds-XP_016915285.1;Dbxref=GeneID:107999773%2CGenbank:XP_016915285.1;Parent=rna-XM_017059796.2
NW_016019364.1	Gnomon	CDS	594114	594274	.	-	0	Name=XP_016915285.1;ID=cds-XP_016915285.1;Dbxref=GeneID:107999773%2CGenbank:XP_016915285.1;Parent=rna-XM_017059796.2
NW_016019364.1	Gnomon	CDS	593884	594039	.	-	0	Name=XP_016915285.1;ID=cds-XP_016915285.1;Dbxref=GeneID:107999773%2CGenbank:XP_016915285.1;Parent=rna-XM_017059796.2
NW_016019364.1	Gnomon	CDS	593683	593812	.	-	0	Name=XP_016915285.1;ID=cds-XP_016915285.1;Dbxref=GeneID:107999773%2CGenbank:XP_016915285.1;Parent=rna-XM_017059796.2
NW_016019364.1	Gnomon	CDS	592688	593514	.	-	0	Name=XP_016915285.1;ID=cds-XP_016915285.1;Dbxref=GeneID:107999773%2CGenbank:XP_016915285.1;Parent=rna-XM_017059796.2
NW_016019364.1	Gnomon	CDS	592454	592588	.	-	0	Name=XP_016915285.1;ID=cds-XP_016915285.1;Dbxref=GeneID:107999773%2CGenbank:XP_016915285.1;Parent=rna-XM_017059796.2
NW_016019364.1	Gnomon	CDS	71551	71624	.	-	0	Name=XP_028523428.1;ID=cds-XP_028523428.1;Dbxref=GeneID:107999772%2CGenbank:XP_028523428.1;Parent=rna-XM_028667627.1
NW_016019364.1	Gnomon	CDS	70998	71320	.	-	0	Name=XP_028523428.1;ID=cds-XP_028523428.1;Dbxref=GeneID:107999772%2CGenbank:XP_028523428.1;Parent=rna-XM_028667627.1
NW_016019364.1	Gnomon	CDS	70683	70882	.	-	0	Name=XP_028523428.1;ID=cds-XP_028523428.1;Dbxref=GeneID:107999772%2CGenbank:XP_028523428.1;Parent=rna-XM_028667627.1
NW_016019364.1	Gnomon	CDS	70495	70596	.	-	0	Name=XP_028523428.1;ID=cds-XP_028523428.1;Dbxref=GeneID:107999772%2CGenbank:XP_028523428.1;Parent=rna-XM_028667627.1
NW_016019364.1	Gnomon	exon	459865	460013	.	+	.	ID=exon-XM_017059771.2-7;Dbxref=GeneID:107999757%2CGenbank:XM_017059771.2;Parent=rna-XM_017059771.2
NW_016019364.1	Gnomon	exon	460089	460200	.	+	.	ID=exon-XM_017059771.2-8;Dbxref=GeneID:107999757%2CGenbank:XM_017059771.2;Parent=rna-XM_017059771.2
NW_016019364.1	Gnomon	exon	458676	458795	.	+	.	ID=exon-XM_017059771.2-5;Dbxref=GeneID:107999757%2CGenbank:XM_017059771.2;Parent=rna-XM_017059771.2
NW_016019364.1	Gnomon	exon	458884	459013	.	+	.	ID=exon-XM_017059771.2-6;Dbxref=GeneID:107999757%2CGenbank:XM_017059771.2;Parent=rna-XM_017059771.2
NW_016019364.1	Gnomon	exon	460276	460484	.	+	.	ID=exon-XM_017059771.2-9;Dbxref=GeneID:107999757%2CGenbank:XM_017059771.2;Parent=rna-XM_017059771.2
NW_016019364.1	Gnomon	exon	458216	458336	.	+	.	ID=exon-XM_017059771.2-3;Dbxref=GeneID:107999757%2CGenbank:XM_017059771.2;Parent=rna-XM_017059771.2
NW_016019364.1	Gnomon	exon	458473	458586	.	+	.	ID=exon-XM_017059771.2-4;Dbxref=GeneID:107999757%2CGenbank:XM_017059771.2;Parent=rna-XM_017059771.2
NW_016019364.1	Gnomon	exon	455041	455170	.	+	.	ID=exon-XM_017059771.2-1;Dbxref=GeneID:107999757%2CGenbank:XM_017059771.2;Parent=rna-XM_017059771.2
NW_016019364.1	Gnomon	exon	458016	458105	.	+	.	ID=exon-XM_017059771.2-2;Dbxref=GeneID:107999757%2CGenbank:XM_017059771.2;Parent=rna-XM_017059771.2
NW_016019364.1	Gnomon	CDS	599320	599348	.	-	0	Name=XP_016915286.1;ID=cds-XP_016915286.1;Dbxref=GeneID:107999773%2CGenbank:XP_016915286.1;Parent=rna-XM_017059797.2
NW_016019364.1	Gnomon	CDS	598285	598632	.	-	0	Name=XP_016915286.1;ID=cds-XP_016915286.1;Dbxref=GeneID:107999773%2CGenbank:XP_016915286.1;Parent=rna-XM_017059797.2
NW_016019364.1	Gnomon	CDS	597778	598072	.	-	0	Name=XP_016915286.1;ID=cds-XP_016915286.1;Dbxref=GeneID:107999773%2CGenbank:XP_016915286.1;Parent=rna-XM_017059797.2
NW_016019364.1	Gnomon	CDS	596061	596202	.	-	0	Name=XP_016915286.1;ID=cds-XP_016915286.1;Dbxref=GeneID:107999773%2CGenbank:XP_016915286.1;Parent=rna-XM_017059797.2
NW_016019364.1	Gnomon	CDS	595278	595471	.	-	0	Name=XP_016915286.1;ID=cds-XP_016915286.1;Dbxref=GeneID:107999773%2CGenbank:XP_016915286.1;Parent=rna-XM_017059797.2
NW_016019364.1	Gnomon	CDS	594418	595057	.	-	0	Name=XP_016915286.1;ID=cds-XP_016915286.1;Dbxref=GeneID:107999773%2CGenbank:XP_016915286.1;Parent=rna-XM_017059797.2
NW_016019364.1	Gnomon	CDS	594114	594274	.	-	0	Name=XP_016915286.1;ID=cds-XP_016915286.1;Dbxref=GeneID:107999773%2CGenbank:XP_016915286.1;Parent=rna-XM_017059797.2
NW_016019364.1	Gnomon	CDS	593884	594039	.	-	0	Name=XP_016915286.1;ID=cds-XP_016915286.1;Dbxref=GeneID:107999773%2CGenbank:XP_016915286.1;Parent=rna-XM_017059797.2
NW_016019364.1	Gnomon	CDS	593683	593812	.	-	0	Name=XP_016915286.1;ID=cds-XP_016915286.1;Dbxref=GeneID:107999773%2CGenbank:XP_016915286.1;Parent=rna-XM_017059797.2
NW_016019364.1	Gnomon	CDS	592688	593514	.	-	0	Name=XP_016915286.1;ID=cds-XP_016915286.1;Dbxref=GeneID:107999773%2CGenbank:XP_016915286.1;Parent=rna-XM_017059797.2
NW_016019364.1	Gnomon	CDS	592454	592588	.	-	0	Name=XP_016915286.1;ID=cds-XP_016915286.1;Dbxref=GeneID:107999773%2CGenbank:XP_016915286.1;Parent=rna-XM_017059797.2
NW_016019364.1	Gnomon	CDS	14878	15024	.	-	0	Name=XP_028523427.1;ID=cds-XP_028523427.1;Dbxref=GeneID:107999783%2CGenbank:XP_028523427.1;Parent=rna-XM_028667626.1
NW_016019364.1	Gnomon	CDS	13758	13861	.	-	0	Name=XP_028523427.1;ID=cds-XP_028523427.1;Dbxref=GeneID:107999783%2CGenbank:XP_028523427.1;Parent=rna-XM_028667626.1
NW_016019364.1	Gnomon	CDS	13425	13579	.	-	0	Name=XP_028523427.1;ID=cds-XP_028523427.1;Dbxref=GeneID:107999783%2CGenbank:XP_028523427.1;Parent=rna-XM_028667626.1
NW_016019364.1	Gnomon	CDS	12834	13144	.	-	0	Name=XP_028523427.1;ID=cds-XP_028523427.1;Dbxref=GeneID:107999783%2CGenbank:XP_028523427.1;Parent=rna-XM_028667626.1
NW_016019364.1	Gnomon	CDS	12380	12692	.	-	0	Name=XP_028523427.1;ID=cds-XP_028523427.1;Dbxref=GeneID:107999783%2CGenbank:XP_028523427.1;Parent=rna-XM_028667626.1
NW_016019364.1	Gnomon	CDS	11766	11947	.	-	0	Name=XP_028523427.1;ID=cds-XP_028523427.1;Dbxref=GeneID:107999783%2CGenbank:XP_028523427.1;Parent=rna-XM_028667626.1
NW_016019364.1	Gnomon	CDS	11407	11543	.	-	0	Name=XP_028523427.1;ID=cds-XP_028523427.1;Dbxref=GeneID:107999783%2CGenbank:XP_028523427.1;Parent=rna-XM_028667626.1
NW_016019364.1	Gnomon	CDS	11150	11216	.	-	0	Name=XP_028523427.1;ID=cds-XP_028523427.1;Dbxref=GeneID:107999783%2CGenbank:XP_028523427.1;Parent=rna-XM_028667626.1
NW_016019364.1	Gnomon	exon	11046	11216	.	-	.	ID=exon-XM_017059809.2-10;Dbxref=GeneID:107999783%2CGenbank:XM_017059809.2;Parent=rna-XM_017059809.2
NW_016019364.1	Gnomon	CDS	565522	565632	.	+	0	Name=XP_016915287.1;ID=cds-XP_016915287.1;Dbxref=GeneID:107999775%2CGenbank:XP_016915287.1;Parent=rna-XM_017059798.2
NW_016019364.1	Gnomon	CDS	566098	566488	.	+	0	Name=XP_016915287.1;ID=cds-XP_016915287.1;Dbxref=GeneID:107999775%2CGenbank:XP_016915287.1;Parent=rna-XM_017059798.2
NW_016019364.1	Gnomon	CDS	566571	566659	.	+	0	Name=XP_016915287.1;ID=cds-XP_016915287.1;Dbxref=GeneID:107999775%2CGenbank:XP_016915287.1;Parent=rna-XM_017059798.2
NW_016019364.1	Gnomon	CDS	566737	566865	.	+	0	Name=XP_016915287.1;ID=cds-XP_016915287.1;Dbxref=GeneID:107999775%2CGenbank:XP_016915287.1;Parent=rna-XM_017059798.2
NW_016019364.1	Gnomon	CDS	568789	569316	.	+	0	Name=XP_016915287.1;ID=cds-XP_016915287.1;Dbxref=GeneID:107999775%2CGenbank:XP_016915287.1;Parent=rna-XM_017059798.2
NW_016019364.1	Gnomon	CDS	570924	571451	.	+	0	Name=XP_016915287.1;ID=cds-XP_016915287.1;Dbxref=GeneID:107999775%2CGenbank:XP_016915287.1;Parent=rna-XM_017059798.2
NW_016019364.1	Gnomon	CDS	571546	571776	.	+	0	Name=XP_016915287.1;ID=cds-XP_016915287.1;Dbxref=GeneID:107999775%2CGenbank:XP_016915287.1;Parent=rna-XM_017059798.2
NW_016019364.1	Gnomon	CDS	571946	572101	.	+	0	Name=XP_016915287.1;ID=cds-XP_016915287.1;Dbxref=GeneID:107999775%2CGenbank:XP_016915287.1;Parent=rna-XM_017059798.2
NW_016019364.1	Gnomon	mRNA	816742	821852	.	+	.	Name=XM_017059812.2;ID=rna-XM_017059812.2;Dbxref=GeneID:107999787%2CGenbank:XM_017059812.2;Parent=gene-LOC107999787
NW_016019364.1	Gnomon	CDS	447886	448119	.	-	0	Name=XP_028523426.1;ID=cds-XP_028523426.1;Dbxref=GeneID:114577782%2CGenbank:XP_028523426.1;Parent=rna-XM_028667625.1
NW_016019364.1	Gnomon	CDS	447705	447803	.	-	0	Name=XP_028523426.1;ID=cds-XP_028523426.1;Dbxref=GeneID:114577782%2CGenbank:XP_028523426.1;Parent=rna-XM_028667625.1
NW_016019364.1	Gnomon	CDS	447445	447590	.	-	0	Name=XP_028523426.1;ID=cds-XP_028523426.1;Dbxref=GeneID:114577782%2CGenbank:XP_028523426.1;Parent=rna-XM_028667625.1
NW_016019364.1	Gnomon	CDS	447294	447345	.	-	0	Name=XP_028523426.1;ID=cds-XP_028523426.1;Dbxref=GeneID:114577782%2CGenbank:XP_028523426.1;Parent=rna-XM_028667625.1
NW_016019364.1	Gnomon	exon	94252	94454	.	+	.	ID=exon-XR_003698116.1-1;Dbxref=GeneID:114577784%2CGenbank:XR_003698116.1;Parent=rna-XR_003698116.1
NW_016019364.1	Gnomon	exon	95853	96686	.	+	.	ID=exon-XR_003698116.1-2;Dbxref=GeneID:114577784%2CGenbank:XR_003698116.1;Parent=rna-XR_003698116.1
NW_016019364.1	Gnomon	CDS	587489	587569	.	-	0	Name=XP_016915289.1;ID=cds-XP_016915289.1;Dbxref=GeneID:107999776%2CGenbank:XP_016915289.1;Parent=rna-XM_017059800.2
NW_016019364.1	Gnomon	CDS	586568	587056	.	-	0	Name=XP_016915289.1;ID=cds-XP_016915289.1;Dbxref=GeneID:107999776%2CGenbank:XP_016915289.1;Parent=rna-XM_017059800.2
NW_016019364.1	Gnomon	CDS	586373	586487	.	-	0	Name=XP_016915289.1;ID=cds-XP_016915289.1;Dbxref=GeneID:107999776%2CGenbank:XP_016915289.1;Parent=rna-XM_017059800.2
NW_016019364.1	Gnomon	CDS	586094	586240	.	-	0	Name=XP_016915289.1;ID=cds-XP_016915289.1;Dbxref=GeneID:107999776%2CGenbank:XP_016915289.1;Parent=rna-XM_017059800.2
NW_016019364.1	Gnomon	CDS	585888	586009	.	-	0	Name=XP_016915289.1;ID=cds-XP_016915289.1;Dbxref=GeneID:107999776%2CGenbank:XP_016915289.1;Parent=rna-XM_017059800.2
NW_016019364.1	Gnomon	mRNA	899055	904129	.	+	.	Name=XM_017059818.2;ID=rna-XM_017059818.2;Dbxref=GeneID:107999792%2CGenbank:XM_017059818.2;Parent=gene-LOC107999792
NW_016019364.1	Gnomon	exon	263215	263479	.	-	.	ID=exon-XR_001766422.2-1;Dbxref=GeneID:107999789%2CGenbank:XR_001766422.2;Parent=rna-XR_001766422.2
NW_016019364.1	Gnomon	exon	262802	262931	.	-	.	ID=exon-XR_001766422.2-2;Dbxref=GeneID:107999789%2CGenbank:XR_001766422.2;Parent=rna-XR_001766422.2
NW_016019364.1	Gnomon	exon	260949	261057	.	-	.	ID=exon-XR_001766422.2-3;Dbxref=GeneID:107999789%2CGenbank:XR_001766422.2;Parent=rna-XR_001766422.2
NW_016019364.1	Gnomon	mRNA	899055	904129	.	+	.	Name=XM_017059817.2;ID=rna-XM_017059817.2;Dbxref=GeneID:107999792%2CGenbank:XM_017059817.2;Parent=gene-LOC107999792
NW_016019364.1	Gnomon	CDS	470825	471025	.	-	0	Name=XP_028523421.1;ID=cds-XP_028523421.1;Dbxref=GeneID:107999770%2CGenbank:XP_028523421.1;Parent=rna-XM_028667620.1
NW_016019364.1	Gnomon	CDS	470474	470707	.	-	0	Name=XP_028523421.1;ID=cds-XP_028523421.1;Dbxref=GeneID:107999770%2CGenbank:XP_028523421.1;Parent=rna-XM_028667620.1
NW_016019364.1	Gnomon	CDS	469494	469623	.	-	0	Name=XP_028523421.1;ID=cds-XP_028523421.1;Dbxref=GeneID:107999770%2CGenbank:XP_028523421.1;Parent=rna-XM_028667620.1
NW_016019364.1	Gnomon	CDS	469083	469343	.	-	0	Name=XP_028523421.1;ID=cds-XP_028523421.1;Dbxref=GeneID:107999770%2CGenbank:XP_028523421.1;Parent=rna-XM_028667620.1
NW_016019364.1	Gnomon	CDS	468735	468852	.	-	0	Name=XP_028523421.1;ID=cds-XP_028523421.1;Dbxref=GeneID:107999770%2CGenbank:XP_028523421.1;Parent=rna-XM_028667620.1
NW_016019364.1	Gnomon	CDS	468552	468639	.	-	0	Name=XP_028523421.1;ID=cds-XP_028523421.1;Dbxref=GeneID:107999770%2CGenbank:XP_028523421.1;Parent=rna-XM_028667620.1
NW_016019364.1	Gnomon	CDS	468195	468395	.	-	0	Name=XP_028523421.1;ID=cds-XP_028523421.1;Dbxref=GeneID:107999770%2CGenbank:XP_028523421.1;Parent=rna-XM_028667620.1
NW_016019364.1	Gnomon	CDS	467814	468107	.	-	0	Name=XP_028523421.1;ID=cds-XP_028523421.1;Dbxref=GeneID:107999770%2CGenbank:XP_028523421.1;Parent=rna-XM_028667620.1
NW_016019364.1	Gnomon	CDS	467177	467244	.	-	0	Name=XP_028523420.1;ID=cds-XP_028523420.1;Dbxref=GeneID:107999755%2CGenbank:XP_028523420.1;Parent=rna-XM_028667619.1
NW_016019364.1	Gnomon	CDS	466433	466651	.	-	0	Name=XP_028523420.1;ID=cds-XP_028523420.1;Dbxref=GeneID:107999755%2CGenbank:XP_028523420.1;Parent=rna-XM_028667619.1
NW_016019364.1	Gnomon	CDS	465992	466342	.	-	0	Name=XP_028523420.1;ID=cds-XP_028523420.1;Dbxref=GeneID:107999755%2CGenbank:XP_028523420.1;Parent=rna-XM_028667619.1
NW_016019364.1	Gnomon	CDS	465478	465669	.	-	0	Name=XP_028523420.1;ID=cds-XP_028523420.1;Dbxref=GeneID:107999755%2CGenbank:XP_028523420.1;Parent=rna-XM_028667619.1
NW_016019364.1	Gnomon	CDS	464492	464817	.	-	0	Name=XP_028523420.1;ID=cds-XP_028523420.1;Dbxref=GeneID:107999755%2CGenbank:XP_028523420.1;Parent=rna-XM_028667619.1
NW_016019364.1	Gnomon	CDS	464067	464345	.	-	0	Name=XP_028523420.1;ID=cds-XP_028523420.1;Dbxref=GeneID:107999755%2CGenbank:XP_028523420.1;Parent=rna-XM_028667619.1
NW_016019364.1	Gnomon	CDS	463791	463963	.	-	0	Name=XP_028523420.1;ID=cds-XP_028523420.1;Dbxref=GeneID:107999755%2CGenbank:XP_028523420.1;Parent=rna-XM_028667619.1
NW_016019364.1	Gnomon	mRNA	896485	898862	.	+	.	Name=XM_017059761.2;ID=rna-XM_017059761.2;Dbxref=GeneID:107999746%2CGenbank:XM_017059761.2;Parent=gene-LOC107999746
NW_016019364.1	Gnomon	CDS	1123	1215	.	+	2	Name=XP_016915242.1;ID=cds-XP_016915242.1;Dbxref=GeneID:107999738%2CGenbank:XP_016915242.1;Parent=rna-XM_017059753.2
NW_016019364.1	Gnomon	CDS	1296	1358	.	+	2	Name=XP_016915242.1;ID=cds-XP_016915242.1;Dbxref=GeneID:107999738%2CGenbank:XP_016915242.1;Parent=rna-XM_017059753.2
NW_016019364.1	Gnomon	CDS	1763	2086	.	+	2	Name=XP_016915242.1;ID=cds-XP_016915242.1;Dbxref=GeneID:107999738%2CGenbank:XP_016915242.1;Parent=rna-XM_017059753.2
NW_016019364.1	Gnomon	CDS	2340	2492	.	+	2	Name=XP_016915242.1;ID=cds-XP_016915242.1;Dbxref=GeneID:107999738%2CGenbank:XP_016915242.1;Parent=rna-XM_017059753.2
NW_016019364.1	Gnomon	CDS	2585	2749	.	+	2	Name=XP_016915242.1;ID=cds-XP_016915242.1;Dbxref=GeneID:107999738%2CGenbank:XP_016915242.1;Parent=rna-XM_017059753.2
NW_016019364.1	Gnomon	CDS	2814	2935	.	+	2	Name=XP_016915242.1;ID=cds-XP_016915242.1;Dbxref=GeneID:107999738%2CGenbank:XP_016915242.1;Parent=rna-XM_017059753.2
NW_016019364.1	Gnomon	CDS	3045	3131	.	+	2	Name=XP_016915242.1;ID=cds-XP_016915242.1;Dbxref=GeneID:107999738%2CGenbank:XP_016915242.1;Parent=rna-XM_017059753.2
NW_016019364.1	Gnomon	CDS	3360	4446	.	+	2	Name=XP_016915242.1;ID=cds-XP_016915242.1;Dbxref=GeneID:107999738%2CGenbank:XP_016915242.1;Parent=rna-XM_017059753.2
NW_016019364.1	Gnomon	CDS	4669	4757	.	+	2	Name=XP_016915242.1;ID=cds-XP_016915242.1;Dbxref=GeneID:107999738%2CGenbank:XP_016915242.1;Parent=rna-XM_017059753.2
NW_016019364.1	Gnomon	CDS	4869	4892	.	+	2	Name=XP_016915242.1;ID=cds-XP_016915242.1;Dbxref=GeneID:107999738%2CGenbank:XP_016915242.1;Parent=rna-XM_017059753.2
NW_016019364.1	Gnomon	exon	89543	89717	.	+	.	ID=exon-XM_028667634.1-3;Dbxref=GeneID:107999748%2CGenbank:XM_028667634.1;Parent=rna-XM_028667634.1
NW_016019364.1	Gnomon	exon	90985	91123	.	+	.	ID=exon-XM_028667634.1-4;Dbxref=GeneID:107999748%2CGenbank:XM_028667634.1;Parent=rna-XM_028667634.1
NW_016019364.1	Gnomon	exon	85931	86321	.	+	.	ID=exon-XM_028667634.1-1;Dbxref=GeneID:107999748%2CGenbank:XM_028667634.1;Parent=rna-XM_028667634.1
NW_016019364.1	Gnomon	exon	88841	89079	.	+	.	ID=exon-XM_028667634.1-2;Dbxref=GeneID:107999748%2CGenbank:XM_028667634.1;Parent=rna-XM_028667634.1
NW_016019364.1	Gnomon	exon	594418	595057	.	-	.	ID=exon-XM_017059795.2-7;Dbxref=GeneID:107999773%2CGenbank:XM_017059795.2;Parent=rna-XM_017059795.2
NW_016019364.1	Gnomon	exon	594114	594274	.	-	.	ID=exon-XM_017059795.2-8;Dbxref=GeneID:107999773%2CGenbank:XM_017059795.2;Parent=rna-XM_017059795.2
NW_016019364.1	Gnomon	exon	593884	594039	.	-	.	ID=exon-XM_017059795.2-9;Dbxref=GeneID:107999773%2CGenbank:XM_017059795.2;Parent=rna-XM_017059795.2
NW_016019364.1	Gnomon	exon	598285	598632	.	-	.	ID=exon-XM_017059795.2-3;Dbxref=GeneID:107999773%2CGenbank:XM_017059795.2;Parent=rna-XM_017059795.2
NW_016019364.1	Gnomon	exon	597778	598072	.	-	.	ID=exon-XM_017059795.2-4;Dbxref=GeneID:107999773%2CGenbank:XM_017059795.2;Parent=rna-XM_017059795.2
NW_016019364.1	Gnomon	exon	596061	596202	.	-	.	ID=exon-XM_017059795.2-5;Dbxref=GeneID:107999773%2CGenbank:XM_017059795.2;Parent=rna-XM_017059795.2
NW_016019364.1	Gnomon	exon	595278	595471	.	-	.	ID=exon-XM_017059795.2-6;Dbxref=GeneID:107999773%2CGenbank:XM_017059795.2;Parent=rna-XM_017059795.2
NW_016019364.1	Gnomon	exon	608906	609216	.	-	.	ID=exon-XM_017059795.2-1;Dbxref=GeneID:107999773%2CGenbank:XM_017059795.2;Parent=rna-XM_017059795.2
NW_016019364.1	Gnomon	exon	608116	608457	.	-	.	ID=exon-XM_017059795.2-2;Dbxref=GeneID:107999773%2CGenbank:XM_017059795.2;Parent=rna-XM_017059795.2
NW_016019364.1	Gnomon	CDS	33521	33527	.	+	0	Name=XP_016915243.1;ID=cds-XP_016915243.1;Dbxref=GeneID:107999739%2CGenbank:XP_016915243.1;Parent=rna-XM_017059754.2
NW_016019364.1	Gnomon	CDS	33738	34421	.	+	0	Name=XP_016915243.1;ID=cds-XP_016915243.1;Dbxref=GeneID:107999739%2CGenbank:XP_016915243.1;Parent=rna-XM_017059754.2
NW_016019364.1	Gnomon	CDS	39058	39077	.	+	0	Name=XP_016915243.1;ID=cds-XP_016915243.1;Dbxref=GeneID:107999739%2CGenbank:XP_016915243.1;Parent=rna-XM_017059754.2
NW_016019364.1	Gnomon	mRNA	855869	887727	.	-	.	Name=XM_017059760.2;ID=rna-XM_017059760.2;Dbxref=GeneID:107999745%2CGenbank:XM_017059760.2;Parent=gene-LOC107999745
NW_016019364.1	Gnomon	exon	233403	233422	.	+	.	ID=exon-XM_017059772.2-1;Dbxref=GeneID:107999758%2CGenbank:XM_017059772.2;Parent=rna-XM_017059772.2
NW_016019364.1	Gnomon	exon	234345	234387	.	+	.	ID=exon-XM_017059772.2-2;Dbxref=GeneID:107999758%2CGenbank:XM_017059772.2;Parent=rna-XM_017059772.2
NW_016019364.1	Gnomon	exon	239271	239409	.	+	.	ID=exon-XM_017059772.2-3;Dbxref=GeneID:107999758%2CGenbank:XM_017059772.2;Parent=rna-XM_017059772.2
NW_016019364.1	Gnomon	exon	239823	239936	.	+	.	ID=exon-XM_017059772.2-4;Dbxref=GeneID:107999758%2CGenbank:XM_017059772.2;Parent=rna-XM_017059772.2
NW_016019364.1	Gnomon	exon	240742	241118	.	+	.	ID=exon-XM_017059772.2-5;Dbxref=GeneID:107999758%2CGenbank:XM_017059772.2;Parent=rna-XM_017059772.2
NW_016019364.1	Gnomon	exon	241206	241340	.	+	.	ID=exon-XM_017059772.2-6;Dbxref=GeneID:107999758%2CGenbank:XM_017059772.2;Parent=rna-XM_017059772.2
NW_016019364.1	Gnomon	exon	241452	241559	.	+	.	ID=exon-XM_017059772.2-7;Dbxref=GeneID:107999758%2CGenbank:XM_017059772.2;Parent=rna-XM_017059772.2
NW_016019364.1	Gnomon	exon	241644	241865	.	+	.	ID=exon-XM_017059772.2-8;Dbxref=GeneID:107999758%2CGenbank:XM_017059772.2;Parent=rna-XM_017059772.2
NW_016019364.1	Gnomon	exon	241958	242149	.	+	.	ID=exon-XM_017059772.2-9;Dbxref=GeneID:107999758%2CGenbank:XM_017059772.2;Parent=rna-XM_017059772.2
NW_016019364.1	Gnomon	exon	610236	610809	.	-	.	ID=exon-XM_028667639.1-10;Dbxref=GeneID:107999766%2CGenbank:XM_028667639.1;Parent=rna-XM_028667639.1
NW_016019364.1	Gnomon	CDS	46383	46554	.	-	0	Name=XP_016915244.1;ID=cds-XP_016915244.1;Dbxref=GeneID:107999740%2CGenbank:XP_016915244.1;Parent=rna-XM_017059755.2
NW_016019364.1	Gnomon	CDS	46016	46185	.	-	0	Name=XP_016915244.1;ID=cds-XP_016915244.1;Dbxref=GeneID:107999740%2CGenbank:XP_016915244.1;Parent=rna-XM_017059755.2
NW_016019364.1	Gnomon	CDS	45220	45385	.	-	0	Name=XP_016915244.1;ID=cds-XP_016915244.1;Dbxref=GeneID:107999740%2CGenbank:XP_016915244.1;Parent=rna-XM_017059755.2
NW_016019364.1	Gnomon	CDS	44410	44627	.	-	0	Name=XP_016915244.1;ID=cds-XP_016915244.1;Dbxref=GeneID:107999740%2CGenbank:XP_016915244.1;Parent=rna-XM_017059755.2
NW_016019364.1	Gnomon	mRNA	968026	969213	.	+	.	Name=XM_017059766.2;ID=rna-XM_017059766.2;Dbxref=GeneID:107999752%2CGenbank:XM_017059766.2;Parent=gene-LOC107999752
NW_016019364.1	Gnomon	exon	1187530	1187681	.	+	.	ID=exon-XM_017059767.2-1;Dbxref=GeneID:107999753%2CGenbank:XM_017059767.2;Parent=rna-XM_017059767.2
NW_016019364.1	Gnomon	exon	1188070	1188170	.	+	.	ID=exon-XM_017059767.2-2;Dbxref=GeneID:107999753%2CGenbank:XM_017059767.2;Parent=rna-XM_017059767.2
NW_016019364.1	Gnomon	exon	1188304	1188517	.	+	.	ID=exon-XM_017059767.2-3;Dbxref=GeneID:107999753%2CGenbank:XM_017059767.2;Parent=rna-XM_017059767.2
NW_016019364.1	Gnomon	exon	592688	593514	.	-	.	ID=exon-XM_017059797.2-12;Dbxref=GeneID:107999773%2CGenbank:XM_017059797.2;Parent=rna-XM_017059797.2
NW_016019364.1	Gnomon	exon	592112	592588	.	-	.	ID=exon-XM_017059797.2-13;Dbxref=GeneID:107999773%2CGenbank:XM_017059797.2;Parent=rna-XM_017059797.2
NW_016019364.1	Gnomon	exon	593884	594039	.	-	.	ID=exon-XM_017059797.2-10;Dbxref=GeneID:107999773%2CGenbank:XM_017059797.2;Parent=rna-XM_017059797.2
NW_016019364.1	Gnomon	exon	593683	593812	.	-	.	ID=exon-XM_017059797.2-11;Dbxref=GeneID:107999773%2CGenbank:XM_017059797.2;Parent=rna-XM_017059797.2
NW_016019364.1	Gnomon	mRNA	590657	591895	.	+	.	Name=XM_017059765.2;ID=rna-XM_017059765.2;Dbxref=GeneID:107999750%2CGenbank:XM_017059765.2;Parent=gene-LOC107999750
NW_016019364.1	Gnomon	exon	1061370	1061548	.	+	.	ID=exon-XR_003698117.1-1;Dbxref=GeneID:114577785%2CGenbank:XR_003698117.1;Parent=rna-XR_003698117.1
NW_016019364.1	Gnomon	exon	1063245	1063625	.	+	.	ID=exon-XR_003698117.1-2;Dbxref=GeneID:114577785%2CGenbank:XR_003698117.1;Parent=rna-XR_003698117.1
NW_016019364.1	Gnomon	exon	1063709	1065477	.	+	.	ID=exon-XR_003698117.1-3;Dbxref=GeneID:114577785%2CGenbank:XR_003698117.1;Parent=rna-XR_003698117.1
NW_016019364.1	Gnomon	mRNA	66628	67511	.	+	.	Name=XM_017059764.2;ID=rna-XM_017059764.2;Dbxref=GeneID:107999749%2CGenbank:XM_017059764.2;Note=The sequence of the model RefSeq transcript was modified relative to this genomic sequence to represent the inferred CDS: added 220 bases not found in genome assembly;Parent=gene-LOC107999749
NW_016019364.1	Gnomon	mRNA	88877	91686	.	+	.	Name=XM_017059763.1;ID=rna-XM_017059763.1;Dbxref=GeneID:107999748%2CGenbank:XM_017059763.1;Parent=gene-LOC107999748
NW_016019364.1	Gnomon	exon	963673	964145	.	-	.	ID=exon-XR_003698118.1-1;Dbxref=GeneID:114577786%2CGenbank:XR_003698118.1;Parent=rna-XR_003698118.1
NW_016019364.1	Gnomon	exon	963206	963537	.	-	.	ID=exon-XR_003698118.1-2;Dbxref=GeneID:114577786%2CGenbank:XR_003698118.1;Parent=rna-XR_003698118.1
NW_016019364.1	Gnomon	exon	962586	963127	.	-	.	ID=exon-XR_003698118.1-3;Dbxref=GeneID:114577786%2CGenbank:XR_003698118.1;Parent=rna-XR_003698118.1
NW_016019364.1	Gnomon	exon	70998	71320	.	-	.	ID=exon-XM_017059791.2-3;Dbxref=GeneID:107999772%2CGenbank:XM_017059791.2;Parent=rna-XM_017059791.2
NW_016019364.1	Gnomon	exon	70683	70882	.	-	.	ID=exon-XM_017059791.2-4;Dbxref=GeneID:107999772%2CGenbank:XM_017059791.2;Parent=rna-XM_017059791.2
NW_016019364.1	Gnomon	exon	70381	70596	.	-	.	ID=exon-XM_017059791.2-5;Dbxref=GeneID:107999772%2CGenbank:XM_017059791.2;Parent=rna-XM_017059791.2
NW_016019364.1	Gnomon	mRNA	1187530	1188517	.	+	.	Name=XM_017059767.2;ID=rna-XM_017059767.2;Dbxref=GeneID:107999753%2CGenbank:XM_017059767.2;Parent=gene-LOC107999753
NW_016019364.1	Gnomon	exon	72316	72439	.	-	.	ID=exon-XM_017059791.2-1;Dbxref=GeneID:107999772%2CGenbank:XM_017059791.2;Parent=rna-XM_017059791.2
NW_016019364.1	Gnomon	exon	71551	71662	.	-	.	ID=exon-XM_017059791.2-2;Dbxref=GeneID:107999772%2CGenbank:XM_017059791.2;Parent=rna-XM_017059791.2
NW_016019364.1	Gnomon	exon	900850	901009	.	+	.	ID=exon-XM_017059818.2-9;Dbxref=GeneID:107999792%2CGenbank:XM_017059818.2;Parent=rna-XM_017059818.2
NW_016019364.1	Gnomon	exon	900398	900585	.	+	.	ID=exon-XM_017059818.2-7;Dbxref=GeneID:107999792%2CGenbank:XM_017059818.2;Parent=rna-XM_017059818.2
NW_016019364.1	Gnomon	exon	900667	900773	.	+	.	ID=exon-XM_017059818.2-8;Dbxref=GeneID:107999792%2CGenbank:XM_017059818.2;Parent=rna-XM_017059818.2
NW_016019364.1	Gnomon	exon	900071	900191	.	+	.	ID=exon-XM_017059818.2-5;Dbxref=GeneID:107999792%2CGenbank:XM_017059818.2;Parent=rna-XM_017059818.2
NW_016019364.1	Gnomon	exon	900253	900325	.	+	.	ID=exon-XM_017059818.2-6;Dbxref=GeneID:107999792%2CGenbank:XM_017059818.2;Parent=rna-XM_017059818.2
NW_016019364.1	Gnomon	exon	899637	899793	.	+	.	ID=exon-XM_017059818.2-3;Dbxref=GeneID:107999792%2CGenbank:XM_017059818.2;Parent=rna-XM_017059818.2
NW_016019364.1	Gnomon	exon	899944	900012	.	+	.	ID=exon-XM_017059818.2-4;Dbxref=GeneID:107999792%2CGenbank:XM_017059818.2;Parent=rna-XM_017059818.2
NW_016019364.1	Gnomon	exon	899055	899172	.	+	.	ID=exon-XM_017059818.2-1;Dbxref=GeneID:107999792%2CGenbank:XM_017059818.2;Parent=rna-XM_017059818.2
NW_016019364.1	Gnomon	exon	899248	899365	.	+	.	ID=exon-XM_017059818.2-2;Dbxref=GeneID:107999792%2CGenbank:XM_017059818.2;Parent=rna-XM_017059818.2
NW_016019364.1	Gnomon	exon	460555	460755	.	+	.	ID=exon-XM_017059771.2-10;Dbxref=GeneID:107999757%2CGenbank:XM_017059771.2;Parent=rna-XM_017059771.2
NW_016019364.1	Gnomon	exon	460858	463353	.	+	.	ID=exon-XM_017059771.2-11;Dbxref=GeneID:107999757%2CGenbank:XM_017059771.2;Parent=rna-XM_017059771.2
NW_016019364.1	Gnomon	CDS	328655	328754	.	+	0	Name=XP_028523419.1;ID=cds-XP_028523419.1;Dbxref=GeneID:107999759%2CGenbank:XP_028523419.1;Parent=rna-XM_028667618.1
NW_016019364.1	Gnomon	CDS	430544	430687	.	+	0	Name=XP_028523419.1;ID=cds-XP_028523419.1;Dbxref=GeneID:107999759%2CGenbank:XP_028523419.1;Parent=rna-XM_028667618.1
NW_016019364.1	Gnomon	CDS	431804	431919	.	+	0	Name=XP_028523419.1;ID=cds-XP_028523419.1;Dbxref=GeneID:107999759%2CGenbank:XP_028523419.1;Parent=rna-XM_028667618.1
NW_016019364.1	Gnomon	CDS	432583	432747	.	+	0	Name=XP_028523419.1;ID=cds-XP_028523419.1;Dbxref=GeneID:107999759%2CGenbank:XP_028523419.1;Parent=rna-XM_028667618.1
NW_016019364.1	Gnomon	CDS	433138	433275	.	+	0	Name=XP_028523419.1;ID=cds-XP_028523419.1;Dbxref=GeneID:107999759%2CGenbank:XP_028523419.1;Parent=rna-XM_028667618.1
NW_016019364.1	Gnomon	CDS	433819	434005	.	+	0	Name=XP_028523419.1;ID=cds-XP_028523419.1;Dbxref=GeneID:107999759%2CGenbank:XP_028523419.1;Parent=rna-XM_028667618.1
NW_016019364.1	Gnomon	CDS	434090	434323	.	+	0	Name=XP_028523419.1;ID=cds-XP_028523419.1;Dbxref=GeneID:107999759%2CGenbank:XP_028523419.1;Parent=rna-XM_028667618.1
NW_016019364.1	Gnomon	CDS	434421	434593	.	+	0	Name=XP_028523419.1;ID=cds-XP_028523419.1;Dbxref=GeneID:107999759%2CGenbank:XP_028523419.1;Parent=rna-XM_028667618.1
NW_016019364.1	Gnomon	CDS	434673	434822	.	+	0	Name=XP_028523419.1;ID=cds-XP_028523419.1;Dbxref=GeneID:107999759%2CGenbank:XP_028523419.1;Parent=rna-XM_028667618.1
NW_016019364.1	Gnomon	CDS	434907	435212	.	+	0	Name=XP_028523419.1;ID=cds-XP_028523419.1;Dbxref=GeneID:107999759%2CGenbank:XP_028523419.1;Parent=rna-XM_028667618.1
NW_016019364.1	Gnomon	CDS	435288	435561	.	+	0	Name=XP_028523419.1;ID=cds-XP_028523419.1;Dbxref=GeneID:107999759%2CGenbank:XP_028523419.1;Parent=rna-XM_028667618.1
NW_016019364.1	Gnomon	CDS	435679	435887	.	+	0	Name=XP_028523419.1;ID=cds-XP_028523419.1;Dbxref=GeneID:107999759%2CGenbank:XP_028523419.1;Parent=rna-XM_028667618.1
NW_016019364.1	Gnomon	CDS	436331	436663	.	+	0	Name=XP_028523419.1;ID=cds-XP_028523419.1;Dbxref=GeneID:107999759%2CGenbank:XP_028523419.1;Parent=rna-XM_028667618.1
NW_016019364.1	Gnomon	CDS	436729	436935	.	+	0	Name=XP_028523419.1;ID=cds-XP_028523419.1;Dbxref=GeneID:107999759%2CGenbank:XP_028523419.1;Parent=rna-XM_028667618.1
NW_016019364.1	Gnomon	CDS	437145	437416	.	+	0	Name=XP_028523419.1;ID=cds-XP_028523419.1;Dbxref=GeneID:107999759%2CGenbank:XP_028523419.1;Parent=rna-XM_028667618.1
NW_016019364.1	Gnomon	CDS	437493	437698	.	+	0	Name=XP_028523419.1;ID=cds-XP_028523419.1;Dbxref=GeneID:107999759%2CGenbank:XP_028523419.1;Parent=rna-XM_028667618.1
NW_016019364.1	Gnomon	CDS	437788	437930	.	+	0	Name=XP_028523419.1;ID=cds-XP_028523419.1;Dbxref=GeneID:107999759%2CGenbank:XP_028523419.1;Parent=rna-XM_028667618.1
NW_016019364.1	Gnomon	CDS	438003	438614	.	+	0	Name=XP_028523419.1;ID=cds-XP_028523419.1;Dbxref=GeneID:107999759%2CGenbank:XP_028523419.1;Parent=rna-XM_028667618.1
NW_016019364.1	Gnomon	CDS	438694	438994	.	+	0	Name=XP_028523419.1;ID=cds-XP_028523419.1;Dbxref=GeneID:107999759%2CGenbank:XP_028523419.1;Parent=rna-XM_028667618.1
NW_016019364.1	Gnomon	CDS	439077	439266	.	+	0	Name=XP_028523419.1;ID=cds-XP_028523419.1;Dbxref=GeneID:107999759%2CGenbank:XP_028523419.1;Parent=rna-XM_028667618.1
NW_016019364.1	Gnomon	CDS	439341	439582	.	+	0	Name=XP_028523419.1;ID=cds-XP_028523419.1;Dbxref=GeneID:107999759%2CGenbank:XP_028523419.1;Parent=rna-XM_028667618.1
NW_016019364.1	Gnomon	CDS	439657	439872	.	+	0	Name=XP_028523419.1;ID=cds-XP_028523419.1;Dbxref=GeneID:107999759%2CGenbank:XP_028523419.1;Parent=rna-XM_028667618.1
NW_016019364.1	Gnomon	CDS	439958	440113	.	+	0	Name=XP_028523419.1;ID=cds-XP_028523419.1;Dbxref=GeneID:107999759%2CGenbank:XP_028523419.1;Parent=rna-XM_028667618.1
NW_016019364.1	Gnomon	CDS	440290	440399	.	+	0	Name=XP_028523419.1;ID=cds-XP_028523419.1;Dbxref=GeneID:107999759%2CGenbank:XP_028523419.1;Parent=rna-XM_028667618.1
NW_016019364.1	Gnomon	exon	900667	900773	.	+	.	ID=exon-XM_017059817.2-8;Dbxref=GeneID:107999792%2CGenbank:XM_017059817.2;Parent=rna-XM_017059817.2
NW_016019364.1	Gnomon	exon	900850	901009	.	+	.	ID=exon-XM_017059817.2-9;Dbxref=GeneID:107999792%2CGenbank:XM_017059817.2;Parent=rna-XM_017059817.2
NW_016019364.1	Gnomon	exon	899055	899172	.	+	.	ID=exon-XM_017059817.2-1;Dbxref=GeneID:107999792%2CGenbank:XM_017059817.2;Parent=rna-XM_017059817.2
NW_016019364.1	Gnomon	exon	899248	899365	.	+	.	ID=exon-XM_017059817.2-2;Dbxref=GeneID:107999792%2CGenbank:XM_017059817.2;Parent=rna-XM_017059817.2
NW_016019364.1	Gnomon	exon	899637	899793	.	+	.	ID=exon-XM_017059817.2-3;Dbxref=GeneID:107999792%2CGenbank:XM_017059817.2;Parent=rna-XM_017059817.2
NW_016019364.1	Gnomon	exon	899944	900012	.	+	.	ID=exon-XM_017059817.2-4;Dbxref=GeneID:107999792%2CGenbank:XM_017059817.2;Parent=rna-XM_017059817.2
NW_016019364.1	Gnomon	exon	900071	900191	.	+	.	ID=exon-XM_017059817.2-5;Dbxref=GeneID:107999792%2CGenbank:XM_017059817.2;Parent=rna-XM_017059817.2
NW_016019364.1	Gnomon	exon	900253	900325	.	+	.	ID=exon-XM_017059817.2-6;Dbxref=GeneID:107999792%2CGenbank:XM_017059817.2;Parent=rna-XM_017059817.2
NW_016019364.1	Gnomon	exon	900398	900585	.	+	.	ID=exon-XM_017059817.2-7;Dbxref=GeneID:107999792%2CGenbank:XM_017059817.2;Parent=rna-XM_017059817.2
NW_016019364.1	Gnomon	mRNA	610236	628681	.	-	.	Name=XM_028667639.1;ID=rna-XM_028667639.1;Dbxref=GeneID:107999766%2CGenbank:XM_028667639.1;Parent=gene-LOC107999766
NW_016019364.1	cmsearch	exon	970443	970604	.	+	.	ID=exon-XR_003698120.1-1;Dbxref=GeneID:114577788%2CRFAM:RF00003%2CGenbank:XR_003698120.1;Parent=rna-XR_003698120.1
NW_016019364.1	Gnomon	exon	70381	70596	.	-	.	ID=exon-XM_017059793.2-5;Dbxref=GeneID:107999772%2CGenbank:XM_017059793.2;Parent=rna-XM_017059793.2
NW_016019364.1	Gnomon	exon	72087	72221	.	-	.	ID=exon-XM_017059793.2-1;Dbxref=GeneID:107999772%2CGenbank:XM_017059793.2;Parent=rna-XM_017059793.2
NW_016019364.1	Gnomon	exon	71551	71662	.	-	.	ID=exon-XM_017059793.2-2;Dbxref=GeneID:107999772%2CGenbank:XM_017059793.2;Parent=rna-XM_017059793.2
NW_016019364.1	Gnomon	exon	70998	71320	.	-	.	ID=exon-XM_017059793.2-3;Dbxref=GeneID:107999772%2CGenbank:XM_017059793.2;Parent=rna-XM_017059793.2
NW_016019364.1	Gnomon	exon	70683	70882	.	-	.	ID=exon-XM_017059793.2-4;Dbxref=GeneID:107999772%2CGenbank:XM_017059793.2;Parent=rna-XM_017059793.2
NW_016019364.1	Gnomon	exon	75191	75443	.	+	.	ID=exon-XM_017059790.2-10;Dbxref=GeneID:107999771%2CGenbank:XM_017059790.2;Parent=rna-XM_017059790.2
NW_016019364.1	Gnomon	exon	75522	75708	.	+	.	ID=exon-XM_017059790.2-11;Dbxref=GeneID:107999771%2CGenbank:XM_017059790.2;Parent=rna-XM_017059790.2
NW_016019364.1	Gnomon	exon	75852	75995	.	+	.	ID=exon-XM_017059790.2-12;Dbxref=GeneID:107999771%2CGenbank:XM_017059790.2;Parent=rna-XM_017059790.2
NW_016019364.1	Gnomon	exon	76082	76392	.	+	.	ID=exon-XM_017059790.2-13;Dbxref=GeneID:107999771%2CGenbank:XM_017059790.2;Parent=rna-XM_017059790.2
NW_016019364.1	Gnomon	exon	76497	76622	.	+	.	ID=exon-XM_017059790.2-14;Dbxref=GeneID:107999771%2CGenbank:XM_017059790.2;Parent=rna-XM_017059790.2
NW_016019364.1	Gnomon	exon	901080	901151	.	+	.	ID=exon-XM_017059818.2-10;Dbxref=GeneID:107999792%2CGenbank:XM_017059818.2;Parent=rna-XM_017059818.2
NW_016019364.1	Gnomon	exon	901230	901361	.	+	.	ID=exon-XM_017059818.2-11;Dbxref=GeneID:107999792%2CGenbank:XM_017059818.2;Parent=rna-XM_017059818.2
NW_016019364.1	Gnomon	exon	903791	904129	.	+	.	ID=exon-XM_017059818.2-18;Dbxref=GeneID:107999792%2CGenbank:XM_017059818.2;Parent=rna-XM_017059818.2
NW_016019364.1	Gnomon	exon	902759	903017	.	+	.	ID=exon-XM_017059818.2-16;Dbxref=GeneID:107999792%2CGenbank:XM_017059818.2;Parent=rna-XM_017059818.2
NW_016019364.1	Gnomon	exon	903172	903265	.	+	.	ID=exon-XM_017059818.2-17;Dbxref=GeneID:107999792%2CGenbank:XM_017059818.2;Parent=rna-XM_017059818.2
NW_016019364.1	Gnomon	exon	902183	902377	.	+	.	ID=exon-XM_017059818.2-14;Dbxref=GeneID:107999792%2CGenbank:XM_017059818.2;Parent=rna-XM_017059818.2
NW_016019364.1	Gnomon	exon	902456	902689	.	+	.	ID=exon-XM_017059818.2-15;Dbxref=GeneID:107999792%2CGenbank:XM_017059818.2;Parent=rna-XM_017059818.2
NW_016019364.1	Gnomon	exon	901526	901780	.	+	.	ID=exon-XM_017059818.2-12;Dbxref=GeneID:107999792%2CGenbank:XM_017059818.2;Parent=rna-XM_017059818.2
NW_016019364.1	Gnomon	exon	901986	902120	.	+	.	ID=exon-XM_017059818.2-13;Dbxref=GeneID:107999792%2CGenbank:XM_017059818.2;Parent=rna-XM_017059818.2
NW_016019364.1	Gnomon	mRNA	84193	91136	.	+	.	Name=XM_028667633.1;ID=rna-XM_028667633.1;Dbxref=GeneID:107999748%2CGenbank:XM_028667633.1;Parent=gene-LOC107999748
NW_016019364.1	Gnomon	mRNA	84193	91338	.	+	.	Name=XM_028667632.1;ID=rna-XM_028667632.1;Dbxref=GeneID:107999748%2CGenbank:XM_028667632.1;Parent=gene-LOC107999748
NW_016019364.1	Gnomon	exon	72560	72655	.	-	.	ID=exon-XM_017059792.2-1;Dbxref=GeneID:107999772%2CGenbank:XM_017059792.2;Parent=rna-XM_017059792.2
NW_016019364.1	Gnomon	exon	70683	70882	.	-	.	ID=exon-XM_017059792.2-4;Dbxref=GeneID:107999772%2CGenbank:XM_017059792.2;Parent=rna-XM_017059792.2
NW_016019364.1	Gnomon	exon	70381	70596	.	-	.	ID=exon-XM_017059792.2-5;Dbxref=GeneID:107999772%2CGenbank:XM_017059792.2;Parent=rna-XM_017059792.2
NW_016019364.1	Gnomon	exon	71551	71662	.	-	.	ID=exon-XM_017059792.2-2;Dbxref=GeneID:107999772%2CGenbank:XM_017059792.2;Parent=rna-XM_017059792.2
NW_016019364.1	Gnomon	exon	70998	71320	.	-	.	ID=exon-XM_017059792.2-3;Dbxref=GeneID:107999772%2CGenbank:XM_017059792.2;Parent=rna-XM_017059792.2
NW_016019364.1	Gnomon	mRNA	87109	89775	.	+	.	Name=XM_028667635.1;ID=rna-XM_028667635.1;Dbxref=GeneID:107999748%2CGenbank:XM_028667635.1;Parent=gene-LOC107999748
NW_016019364.1	Gnomon	exon	479977	480062	.	+	.	ID=exon-XR_001766420.2-1;Dbxref=GeneID:107999754%2CGenbank:XR_001766420.2;Parent=rna-XR_001766420.2
NW_016019364.1	Gnomon	exon	480623	480715	.	+	.	ID=exon-XR_001766420.2-2;Dbxref=GeneID:107999754%2CGenbank:XR_001766420.2;Parent=rna-XR_001766420.2
NW_016019364.1	Gnomon	exon	480884	480976	.	+	.	ID=exon-XR_001766420.2-3;Dbxref=GeneID:107999754%2CGenbank:XR_001766420.2;Parent=rna-XR_001766420.2
NW_016019364.1	Gnomon	exon	481324	481604	.	+	.	ID=exon-XR_001766420.2-4;Dbxref=GeneID:107999754%2CGenbank:XR_001766420.2;Parent=rna-XR_001766420.2
NW_016019364.1	Gnomon	exon	1185266	1185575	.	+	.	ID=exon-XR_003698119.1-3;Dbxref=GeneID:114577787%2CGenbank:XR_003698119.1;Parent=rna-XR_003698119.1
NW_016019364.1	Gnomon	exon	1181116	1182800	.	+	.	ID=exon-XR_003698119.1-1;Dbxref=GeneID:114577787%2CGenbank:XR_003698119.1;Parent=rna-XR_003698119.1
NW_016019364.1	Gnomon	exon	1185072	1185173	.	+	.	ID=exon-XR_003698119.1-2;Dbxref=GeneID:114577787%2CGenbank:XR_003698119.1;Parent=rna-XR_003698119.1
NW_016019364.1	Gnomon	exon	438003	438614	.	+	.	ID=exon-XM_028667618.1-18;Dbxref=GeneID:107999759%2CGenbank:XM_028667618.1;Parent=rna-XM_028667618.1
NW_016019364.1	Gnomon	exon	438694	438994	.	+	.	ID=exon-XM_028667618.1-19;Dbxref=GeneID:107999759%2CGenbank:XM_028667618.1;Parent=rna-XM_028667618.1
NW_016019364.1	Gnomon	exon	436729	436935	.	+	.	ID=exon-XM_028667618.1-14;Dbxref=GeneID:107999759%2CGenbank:XM_028667618.1;Parent=rna-XM_028667618.1
NW_016019364.1	Gnomon	exon	437145	437416	.	+	.	ID=exon-XM_028667618.1-15;Dbxref=GeneID:107999759%2CGenbank:XM_028667618.1;Parent=rna-XM_028667618.1
NW_016019364.1	Gnomon	exon	437493	437698	.	+	.	ID=exon-XM_028667618.1-16;Dbxref=GeneID:107999759%2CGenbank:XM_028667618.1;Parent=rna-XM_028667618.1
NW_016019364.1	Gnomon	exon	437788	437930	.	+	.	ID=exon-XM_028667618.1-17;Dbxref=GeneID:107999759%2CGenbank:XM_028667618.1;Parent=rna-XM_028667618.1
NW_016019364.1	Gnomon	exon	439341	439582	.	+	.	ID=exon-XM_028667618.1-21;Dbxref=GeneID:107999759%2CGenbank:XM_028667618.1;Parent=rna-XM_028667618.1
NW_016019364.1	Gnomon	exon	439657	439872	.	+	.	ID=exon-XM_028667618.1-22;Dbxref=GeneID:107999759%2CGenbank:XM_028667618.1;Parent=rna-XM_028667618.1
NW_016019364.1	Gnomon	exon	439958	440113	.	+	.	ID=exon-XM_028667618.1-23;Dbxref=GeneID:107999759%2CGenbank:XM_028667618.1;Parent=rna-XM_028667618.1
NW_016019364.1	Gnomon	exon	440290	441671	.	+	.	ID=exon-XM_028667618.1-24;Dbxref=GeneID:107999759%2CGenbank:XM_028667618.1;Parent=rna-XM_028667618.1
NW_016019364.1	Gnomon	exon	439077	439266	.	+	.	ID=exon-XM_028667618.1-20;Dbxref=GeneID:107999759%2CGenbank:XM_028667618.1;Parent=rna-XM_028667618.1
NW_016019364.1	Gnomon	exon	434907	435212	.	+	.	ID=exon-XM_028667618.1-10;Dbxref=GeneID:107999759%2CGenbank:XM_028667618.1;Parent=rna-XM_028667618.1
NW_016019364.1	Gnomon	exon	435288	435561	.	+	.	ID=exon-XM_028667618.1-11;Dbxref=GeneID:107999759%2CGenbank:XM_028667618.1;Parent=rna-XM_028667618.1
NW_016019364.1	Gnomon	exon	435679	435887	.	+	.	ID=exon-XM_028667618.1-12;Dbxref=GeneID:107999759%2CGenbank:XM_028667618.1;Parent=rna-XM_028667618.1
NW_016019364.1	Gnomon	exon	436331	436663	.	+	.	ID=exon-XM_028667618.1-13;Dbxref=GeneID:107999759%2CGenbank:XM_028667618.1;Parent=rna-XM_028667618.1
NW_016019364.1	Gnomon	mRNA	85931	91123	.	+	.	Name=XM_028667634.1;ID=rna-XM_028667634.1;Dbxref=GeneID:107999748%2CGenbank:XM_028667634.1;Parent=gene-LOC107999748
NW_016019364.1	tRNAscan-SE	exon	751929	752001	.	-	.	ID=exon-Trnak-cuu-4-1;Dbxref=GeneID:107999796;Note=transfer RNA lysine (anticodon CUU);Parent=rna-Trnak-cuu-4
NW_016019364.1	cmsearch	exon	470108	470230	.	-	.	ID=exon-XR_003698121.1-1;Dbxref=GeneID:114577789%2CRFAM:RF00020%2CGenbank:XR_003698121.1;Parent=rna-XR_003698121.1
NW_016019364.1	Gnomon	CDS	252130	252271	.	+	0	Name=XP_016915303.1;ID=cds-XP_016915303.1;Dbxref=GeneID:107999788%2CGenbank:XP_016915303.1;Parent=rna-XM_017059814.2
NW_016019364.1	Gnomon	CDS	252946	253050	.	+	0	Name=XP_016915303.1;ID=cds-XP_016915303.1;Dbxref=GeneID:107999788%2CGenbank:XP_016915303.1;Parent=rna-XM_017059814.2
NW_016019364.1	Gnomon	CDS	253192	253259	.	+	0	Name=XP_016915303.1;ID=cds-XP_016915303.1;Dbxref=GeneID:107999788%2CGenbank:XP_016915303.1;Parent=rna-XM_017059814.2
NW_016019364.1	Gnomon	CDS	256575	256733	.	+	0	Name=XP_016915303.1;ID=cds-XP_016915303.1;Dbxref=GeneID:107999788%2CGenbank:XP_016915303.1;Parent=rna-XM_017059814.2
NW_016019364.1	Gnomon	CDS	258827	259018	.	+	0	Name=XP_016915303.1;ID=cds-XP_016915303.1;Dbxref=GeneID:107999788%2CGenbank:XP_016915303.1;Parent=rna-XM_017059814.2
NW_016019364.1	Gnomon	CDS	259113	259195	.	+	0	Name=XP_016915303.1;ID=cds-XP_016915303.1;Dbxref=GeneID:107999788%2CGenbank:XP_016915303.1;Parent=rna-XM_017059814.2
NW_016019364.1	Gnomon	CDS	259583	259652	.	+	0	Name=XP_016915303.1;ID=cds-XP_016915303.1;Dbxref=GeneID:107999788%2CGenbank:XP_016915303.1;Parent=rna-XM_017059814.2
NW_016019364.1	Gnomon	CDS	260054	260182	.	+	0	Name=XP_016915303.1;ID=cds-XP_016915303.1;Dbxref=GeneID:107999788%2CGenbank:XP_016915303.1;Parent=rna-XM_017059814.2
NW_016019364.1	Gnomon	CDS	260342	260425	.	+	0	Name=XP_016915303.1;ID=cds-XP_016915303.1;Dbxref=GeneID:107999788%2CGenbank:XP_016915303.1;Parent=rna-XM_017059814.2
NW_016019364.1	Gnomon	CDS	260775	260873	.	+	0	Name=XP_016915303.1;ID=cds-XP_016915303.1;Dbxref=GeneID:107999788%2CGenbank:XP_016915303.1;Parent=rna-XM_017059814.2
NW_016019364.1	Gnomon	CDS	260957	261109	.	+	0	Name=XP_016915303.1;ID=cds-XP_016915303.1;Dbxref=GeneID:107999788%2CGenbank:XP_016915303.1;Parent=rna-XM_017059814.2
NW_016019364.1	Gnomon	CDS	588031	588324	.	+	0	Name=XP_016915293.1;ID=cds-XP_016915293.1;Dbxref=GeneID:107999778%2CGenbank:XP_016915293.1;Parent=rna-XM_017059804.2
NW_016019364.1	Gnomon	CDS	588509	588763	.	+	0	Name=XP_016915293.1;ID=cds-XP_016915293.1;Dbxref=GeneID:107999778%2CGenbank:XP_016915293.1;Parent=rna-XM_017059804.2
NW_016019364.1	Gnomon	exon	460555	460755	.	+	.	ID=exon-XM_028667621.1-11;Dbxref=GeneID:107999757%2CGenbank:XM_028667621.1;Parent=rna-XM_028667621.1
NW_016019364.1	Gnomon	exon	460276	460484	.	+	.	ID=exon-XM_028667621.1-10;Dbxref=GeneID:107999757%2CGenbank:XM_028667621.1;Parent=rna-XM_028667621.1
NW_016019364.1	Gnomon	exon	460858	463353	.	+	.	ID=exon-XM_028667621.1-12;Dbxref=GeneID:107999757%2CGenbank:XM_028667621.1;Parent=rna-XM_028667621.1
NW_016019364.1	Gnomon	mRNA	527091	529792	.	+	.	Name=XM_028667642.1;ID=rna-XM_028667642.1;Dbxref=GeneID:114577783%2CGenbank:XM_028667642.1;Parent=gene-LOC114577783
NW_016019364.1	Gnomon	CDS	7550	7811	.	-	0	Name=XP_016915294.1;ID=cds-XP_016915294.1;Dbxref=GeneID:107999779%2CGenbank:XP_016915294.1;Parent=rna-XM_017059805.2
NW_016019364.1	Gnomon	CDS	7123	7322	.	-	0	Name=XP_016915294.1;ID=cds-XP_016915294.1;Dbxref=GeneID:107999779%2CGenbank:XP_016915294.1;Parent=rna-XM_017059805.2
NW_016019364.1	Gnomon	CDS	6808	7015	.	-	0	Name=XP_016915294.1;ID=cds-XP_016915294.1;Dbxref=GeneID:107999779%2CGenbank:XP_016915294.1;Parent=rna-XM_017059805.2
NW_016019364.1	Gnomon	CDS	6373	6708	.	-	0	Name=XP_016915294.1;ID=cds-XP_016915294.1;Dbxref=GeneID:107999779%2CGenbank:XP_016915294.1;Parent=rna-XM_017059805.2
NW_016019364.1	Gnomon	CDS	5671	5900	.	-	0	Name=XP_016915294.1;ID=cds-XP_016915294.1;Dbxref=GeneID:107999779%2CGenbank:XP_016915294.1;Parent=rna-XM_017059805.2
NW_016019364.1	Gnomon	CDS	81916	82021	.	-	0	Name=XP_016915304.1;ID=cds-XP_016915304.1;Dbxref=GeneID:107999790%2CGenbank:XP_016915304.1;Parent=rna-XM_017059815.2
NW_016019364.1	Gnomon	CDS	81549	81671	.	-	0	Name=XP_016915304.1;ID=cds-XP_016915304.1;Dbxref=GeneID:107999790%2CGenbank:XP_016915304.1;Parent=rna-XM_017059815.2
NW_016019364.1	Gnomon	CDS	81378	81499	.	-	0	Name=XP_016915304.1;ID=cds-XP_016915304.1;Dbxref=GeneID:107999790%2CGenbank:XP_016915304.1;Parent=rna-XM_017059815.2
NW_016019364.1	Gnomon	CDS	81104	81222	.	-	0	Name=XP_016915304.1;ID=cds-XP_016915304.1;Dbxref=GeneID:107999790%2CGenbank:XP_016915304.1;Parent=rna-XM_017059815.2
NW_016019364.1	Gnomon	CDS	80950	81018	.	-	0	Name=XP_016915304.1;ID=cds-XP_016915304.1;Dbxref=GeneID:107999790%2CGenbank:XP_016915304.1;Parent=rna-XM_017059815.2
NW_016019364.1	Gnomon	CDS	80720	80837	.	-	0	Name=XP_016915304.1;ID=cds-XP_016915304.1;Dbxref=GeneID:107999790%2CGenbank:XP_016915304.1;Parent=rna-XM_017059815.2
NW_016019364.1	Gnomon	exon	587897	588324	.	+	.	ID=exon-XM_017059804.2-1;Dbxref=GeneID:107999778%2CGenbank:XM_017059804.2;Parent=rna-XM_017059804.2
NW_016019364.1	Gnomon	exon	588509	588853	.	+	.	ID=exon-XM_017059804.2-2;Dbxref=GeneID:107999778%2CGenbank:XM_017059804.2;Parent=rna-XM_017059804.2
NW_016019364.1	Gnomon	mRNA	494873	529792	.	+	.	Name=XM_028667641.1;ID=rna-XM_028667641.1;Dbxref=GeneID:114577783%2CGenbank:XM_028667641.1;Parent=gene-LOC114577783
NW_016019364.1	Gnomon	CDS	805823	805981	.	+	0	Name=XP_016915305.1;ID=cds-XP_016915305.1;Dbxref=GeneID:107999791%2CGenbank:XP_016915305.1;Parent=rna-XM_017059816.2
NW_016019364.1	Gnomon	CDS	806101	806331	.	+	0	Name=XP_016915305.1;ID=cds-XP_016915305.1;Dbxref=GeneID:107999791%2CGenbank:XP_016915305.1;Parent=rna-XM_017059816.2
NW_016019364.1	Gnomon	CDS	806402	806655	.	+	0	Name=XP_016915305.1;ID=cds-XP_016915305.1;Dbxref=GeneID:107999791%2CGenbank:XP_016915305.1;Parent=rna-XM_017059816.2
NW_016019364.1	Gnomon	CDS	806734	806866	.	+	0	Name=XP_016915305.1;ID=cds-XP_016915305.1;Dbxref=GeneID:107999791%2CGenbank:XP_016915305.1;Parent=rna-XM_017059816.2
NW_016019364.1	Gnomon	CDS	806949	807150	.	+	0	Name=XP_016915305.1;ID=cds-XP_016915305.1;Dbxref=GeneID:107999791%2CGenbank:XP_016915305.1;Parent=rna-XM_017059816.2
NW_016019364.1	Gnomon	CDS	807231	807426	.	+	0	Name=XP_016915305.1;ID=cds-XP_016915305.1;Dbxref=GeneID:107999791%2CGenbank:XP_016915305.1;Parent=rna-XM_017059816.2
NW_016019364.1	Gnomon	CDS	807561	807730	.	+	0	Name=XP_016915305.1;ID=cds-XP_016915305.1;Dbxref=GeneID:107999791%2CGenbank:XP_016915305.1;Parent=rna-XM_017059816.2
NW_016019364.1	Gnomon	CDS	807823	808090	.	+	0	Name=XP_016915305.1;ID=cds-XP_016915305.1;Dbxref=GeneID:107999791%2CGenbank:XP_016915305.1;Parent=rna-XM_017059816.2
NW_016019364.1	Gnomon	CDS	808163	808496	.	+	0	Name=XP_016915305.1;ID=cds-XP_016915305.1;Dbxref=GeneID:107999791%2CGenbank:XP_016915305.1;Parent=rna-XM_017059816.2
NW_016019364.1	Gnomon	CDS	808588	808729	.	+	0	Name=XP_016915305.1;ID=cds-XP_016915305.1;Dbxref=GeneID:107999791%2CGenbank:XP_016915305.1;Parent=rna-XM_017059816.2
NW_016019364.1	Gnomon	CDS	808802	809045	.	+	0	Name=XP_016915305.1;ID=cds-XP_016915305.1;Dbxref=GeneID:107999791%2CGenbank:XP_016915305.1;Parent=rna-XM_017059816.2
NW_016019364.1	Gnomon	CDS	809138	809279	.	+	0	Name=XP_016915305.1;ID=cds-XP_016915305.1;Dbxref=GeneID:107999791%2CGenbank:XP_016915305.1;Parent=rna-XM_017059816.2
NW_016019364.1	Gnomon	CDS	809373	811371	.	+	0	Name=XP_016915305.1;ID=cds-XP_016915305.1;Dbxref=GeneID:107999791%2CGenbank:XP_016915305.1;Parent=rna-XM_017059816.2
NW_016019364.1	Gnomon	CDS	811436	811644	.	+	0	Name=XP_016915305.1;ID=cds-XP_016915305.1;Dbxref=GeneID:107999791%2CGenbank:XP_016915305.1;Parent=rna-XM_017059816.2
NW_016019364.1	Gnomon	CDS	811753	811954	.	+	0	Name=XP_016915305.1;ID=cds-XP_016915305.1;Dbxref=GeneID:107999791%2CGenbank:XP_016915305.1;Parent=rna-XM_017059816.2
NW_016019364.1	Gnomon	CDS	812046	812227	.	+	0	Name=XP_016915305.1;ID=cds-XP_016915305.1;Dbxref=GeneID:107999791%2CGenbank:XP_016915305.1;Parent=rna-XM_017059816.2
NW_016019364.1	Gnomon	CDS	812304	812423	.	+	0	Name=XP_016915305.1;ID=cds-XP_016915305.1;Dbxref=GeneID:107999791%2CGenbank:XP_016915305.1;Parent=rna-XM_017059816.2
NW_016019364.1	Gnomon	CDS	812507	812842	.	+	0	Name=XP_016915305.1;ID=cds-XP_016915305.1;Dbxref=GeneID:107999791%2CGenbank:XP_016915305.1;Parent=rna-XM_017059816.2
NW_016019364.1	Gnomon	CDS	812929	813193	.	+	0	Name=XP_016915305.1;ID=cds-XP_016915305.1;Dbxref=GeneID:107999791%2CGenbank:XP_016915305.1;Parent=rna-XM_017059816.2
NW_016019364.1	Gnomon	CDS	813281	813504	.	+	0	Name=XP_016915305.1;ID=cds-XP_016915305.1;Dbxref=GeneID:107999791%2CGenbank:XP_016915305.1;Parent=rna-XM_017059816.2
NW_016019364.1	Gnomon	CDS	813579	813719	.	+	0	Name=XP_016915305.1;ID=cds-XP_016915305.1;Dbxref=GeneID:107999791%2CGenbank:XP_016915305.1;Parent=rna-XM_017059816.2
NW_016019364.1	Gnomon	mRNA	67715	68202	.	-	.	Name=XM_028667644.1;ID=rna-XM_028667644.1;Dbxref=GeneID:107999742%2CGenbank:XM_028667644.1;Parent=gene-LOC107999742
NW_016019364.1	Gnomon	CDS	51449	51608	.	-	0	Name=XP_016915295.1;ID=cds-XP_016915295.1;Dbxref=GeneID:107999780%2CGenbank:XP_016915295.1;Parent=rna-XM_017059806.2
NW_016019364.1	Gnomon	CDS	50873	51364	.	-	0	Name=XP_016915295.1;ID=cds-XP_016915295.1;Dbxref=GeneID:107999780%2CGenbank:XP_016915295.1;Parent=rna-XM_017059806.2
NW_016019364.1	Gnomon	CDS	50274	50747	.	-	0	Name=XP_016915295.1;ID=cds-XP_016915295.1;Dbxref=GeneID:107999780%2CGenbank:XP_016915295.1;Parent=rna-XM_017059806.2
NW_016019364.1	Gnomon	CDS	49423	50182	.	-	0	Name=XP_016915295.1;ID=cds-XP_016915295.1;Dbxref=GeneID:107999780%2CGenbank:XP_016915295.1;Parent=rna-XM_017059806.2
NW_016019364.1	Gnomon	CDS	49169	49320	.	-	0	Name=XP_016915295.1;ID=cds-XP_016915295.1;Dbxref=GeneID:107999780%2CGenbank:XP_016915295.1;Parent=rna-XM_017059806.2
NW_016019364.1	Gnomon	CDS	48785	49056	.	-	0	Name=XP_016915295.1;ID=cds-XP_016915295.1;Dbxref=GeneID:107999780%2CGenbank:XP_016915295.1;Parent=rna-XM_017059806.2
NW_016019364.1	Gnomon	exon	528862	529792	.	+	.	ID=exon-XM_028667641.1-2;Dbxref=GeneID:114577783%2CGenbank:XM_028667641.1;Parent=rna-XM_028667641.1
NW_016019364.1	Gnomon	exon	494873	496017	.	+	.	ID=exon-XM_028667641.1-1;Dbxref=GeneID:114577783%2CGenbank:XM_028667641.1;Parent=rna-XM_028667641.1
NW_016019364.1	Gnomon	CDS	899281	899365	.	+	0	Name=XP_016915306.1;ID=cds-XP_016915306.1;Dbxref=GeneID:107999792%2CGenbank:XP_016915306.1;Parent=rna-XM_017059817.2
NW_016019364.1	Gnomon	CDS	899637	899793	.	+	0	Name=XP_016915306.1;ID=cds-XP_016915306.1;Dbxref=GeneID:107999792%2CGenbank:XP_016915306.1;Parent=rna-XM_017059817.2
NW_016019364.1	Gnomon	CDS	899944	900012	.	+	0	Name=XP_016915306.1;ID=cds-XP_016915306.1;Dbxref=GeneID:107999792%2CGenbank:XP_016915306.1;Parent=rna-XM_017059817.2
NW_016019364.1	Gnomon	CDS	900071	900191	.	+	0	Name=XP_016915306.1;ID=cds-XP_016915306.1;Dbxref=GeneID:107999792%2CGenbank:XP_016915306.1;Parent=rna-XM_017059817.2
NW_016019364.1	Gnomon	CDS	900253	900325	.	+	0	Name=XP_016915306.1;ID=cds-XP_016915306.1;Dbxref=GeneID:107999792%2CGenbank:XP_016915306.1;Parent=rna-XM_017059817.2
NW_016019364.1	Gnomon	CDS	900398	900585	.	+	0	Name=XP_016915306.1;ID=cds-XP_016915306.1;Dbxref=GeneID:107999792%2CGenbank:XP_016915306.1;Parent=rna-XM_017059817.2
NW_016019364.1	Gnomon	CDS	900667	900773	.	+	0	Name=XP_016915306.1;ID=cds-XP_016915306.1;Dbxref=GeneID:107999792%2CGenbank:XP_016915306.1;Parent=rna-XM_017059817.2
NW_016019364.1	Gnomon	CDS	900850	901009	.	+	0	Name=XP_016915306.1;ID=cds-XP_016915306.1;Dbxref=GeneID:107999792%2CGenbank:XP_016915306.1;Parent=rna-XM_017059817.2
NW_016019364.1	Gnomon	CDS	901080	901151	.	+	0	Name=XP_016915306.1;ID=cds-XP_016915306.1;Dbxref=GeneID:107999792%2CGenbank:XP_016915306.1;Parent=rna-XM_017059817.2
NW_016019364.1	Gnomon	CDS	901230	901361	.	+	0	Name=XP_016915306.1;ID=cds-XP_016915306.1;Dbxref=GeneID:107999792%2CGenbank:XP_016915306.1;Parent=rna-XM_017059817.2
NW_016019364.1	Gnomon	CDS	901526	901780	.	+	0	Name=XP_016915306.1;ID=cds-XP_016915306.1;Dbxref=GeneID:107999792%2CGenbank:XP_016915306.1;Parent=rna-XM_017059817.2
NW_016019364.1	Gnomon	CDS	901986	902120	.	+	0	Name=XP_016915306.1;ID=cds-XP_016915306.1;Dbxref=GeneID:107999792%2CGenbank:XP_016915306.1;Parent=rna-XM_017059817.2
NW_016019364.1	Gnomon	CDS	902183	902377	.	+	0	Name=XP_016915306.1;ID=cds-XP_016915306.1;Dbxref=GeneID:107999792%2CGenbank:XP_016915306.1;Parent=rna-XM_017059817.2
NW_016019364.1	Gnomon	CDS	902456	902689	.	+	0	Name=XP_016915306.1;ID=cds-XP_016915306.1;Dbxref=GeneID:107999792%2CGenbank:XP_016915306.1;Parent=rna-XM_017059817.2
NW_016019364.1	Gnomon	CDS	902759	903017	.	+	0	Name=XP_016915306.1;ID=cds-XP_016915306.1;Dbxref=GeneID:107999792%2CGenbank:XP_016915306.1;Parent=rna-XM_017059817.2
NW_016019364.1	Gnomon	CDS	903148	903265	.	+	0	Name=XP_016915306.1;ID=cds-XP_016915306.1;Dbxref=GeneID:107999792%2CGenbank:XP_016915306.1;Parent=rna-XM_017059817.2
NW_016019364.1	Gnomon	CDS	903791	903878	.	+	0	Name=XP_016915306.1;ID=cds-XP_016915306.1;Dbxref=GeneID:107999792%2CGenbank:XP_016915306.1;Parent=rna-XM_017059817.2
NW_016019364.1	Gnomon	CDS	62840	62848	.	+	0	Name=XP_016915296.1;ID=cds-XP_016915296.1;Dbxref=GeneID:107999781%2CGenbank:XP_016915296.1;Parent=rna-XM_017059807.2
NW_016019364.1	Gnomon	CDS	63267	64136	.	+	0	Name=XP_016915296.1;ID=cds-XP_016915296.1;Dbxref=GeneID:107999781%2CGenbank:XP_016915296.1;Parent=rna-XM_017059807.2
NW_016019364.1	Gnomon	CDS	64317	64632	.	+	0	Name=XP_016915296.1;ID=cds-XP_016915296.1;Dbxref=GeneID:107999781%2CGenbank:XP_016915296.1;Parent=rna-XM_017059807.2
NW_016019364.1	Gnomon	CDS	65014	65147	.	+	0	Name=XP_016915296.1;ID=cds-XP_016915296.1;Dbxref=GeneID:107999781%2CGenbank:XP_016915296.1;Parent=rna-XM_017059807.2
NW_016019364.1	Gnomon	exon	610236	610809	.	-	.	ID=exon-XM_017059782.2-10;Dbxref=GeneID:107999766%2CGenbank:XM_017059782.2;Parent=rna-XM_017059782.2
NW_016019364.1	Gnomon	exon	528862	529792	.	+	.	ID=exon-XM_028667642.1-2;Dbxref=GeneID:114577783%2CGenbank:XM_028667642.1;Parent=rna-XM_028667642.1
NW_016019364.1	Gnomon	exon	527091	528457	.	+	.	ID=exon-XM_028667642.1-1;Dbxref=GeneID:114577783%2CGenbank:XM_028667642.1;Parent=rna-XM_028667642.1
NW_016019364.1	Gnomon	CDS	899281	899365	.	+	0	Name=XP_016915307.1;ID=cds-XP_016915307.1;Dbxref=GeneID:107999792%2CGenbank:XP_016915307.1;Parent=rna-XM_017059818.2
NW_016019364.1	Gnomon	CDS	899637	899793	.	+	0	Name=XP_016915307.1;ID=cds-XP_016915307.1;Dbxref=GeneID:107999792%2CGenbank:XP_016915307.1;Parent=rna-XM_017059818.2
NW_016019364.1	Gnomon	CDS	899944	900012	.	+	0	Name=XP_016915307.1;ID=cds-XP_016915307.1;Dbxref=GeneID:107999792%2CGenbank:XP_016915307.1;Parent=rna-XM_017059818.2
NW_016019364.1	Gnomon	CDS	900071	900191	.	+	0	Name=XP_016915307.1;ID=cds-XP_016915307.1;Dbxref=GeneID:107999792%2CGenbank:XP_016915307.1;Parent=rna-XM_017059818.2
NW_016019364.1	Gnomon	CDS	900253	900325	.	+	0	Name=XP_016915307.1;ID=cds-XP_016915307.1;Dbxref=GeneID:107999792%2CGenbank:XP_016915307.1;Parent=rna-XM_017059818.2
NW_016019364.1	Gnomon	CDS	900398	900585	.	+	0	Name=XP_016915307.1;ID=cds-XP_016915307.1;Dbxref=GeneID:107999792%2CGenbank:XP_016915307.1;Parent=rna-XM_017059818.2
NW_016019364.1	Gnomon	CDS	900667	900773	.	+	0	Name=XP_016915307.1;ID=cds-XP_016915307.1;Dbxref=GeneID:107999792%2CGenbank:XP_016915307.1;Parent=rna-XM_017059818.2
NW_016019364.1	Gnomon	CDS	900850	901009	.	+	0	Name=XP_016915307.1;ID=cds-XP_016915307.1;Dbxref=GeneID:107999792%2CGenbank:XP_016915307.1;Parent=rna-XM_017059818.2
NW_016019364.1	Gnomon	CDS	901080	901151	.	+	0	Name=XP_016915307.1;ID=cds-XP_016915307.1;Dbxref=GeneID:107999792%2CGenbank:XP_016915307.1;Parent=rna-XM_017059818.2
NW_016019364.1	Gnomon	CDS	901230	901361	.	+	0	Name=XP_016915307.1;ID=cds-XP_016915307.1;Dbxref=GeneID:107999792%2CGenbank:XP_016915307.1;Parent=rna-XM_017059818.2
NW_016019364.1	Gnomon	CDS	901526	901780	.	+	0	Name=XP_016915307.1;ID=cds-XP_016915307.1;Dbxref=GeneID:107999792%2CGenbank:XP_016915307.1;Parent=rna-XM_017059818.2
NW_016019364.1	Gnomon	CDS	901986	902120	.	+	0	Name=XP_016915307.1;ID=cds-XP_016915307.1;Dbxref=GeneID:107999792%2CGenbank:XP_016915307.1;Parent=rna-XM_017059818.2
NW_016019364.1	Gnomon	CDS	902183	902377	.	+	0	Name=XP_016915307.1;ID=cds-XP_016915307.1;Dbxref=GeneID:107999792%2CGenbank:XP_016915307.1;Parent=rna-XM_017059818.2
NW_016019364.1	Gnomon	CDS	902456	902689	.	+	0	Name=XP_016915307.1;ID=cds-XP_016915307.1;Dbxref=GeneID:107999792%2CGenbank:XP_016915307.1;Parent=rna-XM_017059818.2
NW_016019364.1	Gnomon	CDS	902759	903017	.	+	0	Name=XP_016915307.1;ID=cds-XP_016915307.1;Dbxref=GeneID:107999792%2CGenbank:XP_016915307.1;Parent=rna-XM_017059818.2
NW_016019364.1	Gnomon	CDS	903172	903265	.	+	0	Name=XP_016915307.1;ID=cds-XP_016915307.1;Dbxref=GeneID:107999792%2CGenbank:XP_016915307.1;Parent=rna-XM_017059818.2
NW_016019364.1	Gnomon	CDS	903791	903878	.	+	0	Name=XP_016915307.1;ID=cds-XP_016915307.1;Dbxref=GeneID:107999792%2CGenbank:XP_016915307.1;Parent=rna-XM_017059818.2
NW_016019364.1	Gnomon	CDS	39100	39171	.	+	0	Name=XP_016915297.1;ID=cds-XP_016915297.1;Dbxref=GeneID:107999782%2CGenbank:XP_016915297.1;Parent=rna-XM_017059808.2
NW_016019364.1	Gnomon	CDS	39751	39923	.	+	0	Name=XP_016915297.1;ID=cds-XP_016915297.1;Dbxref=GeneID:107999782%2CGenbank:XP_016915297.1;Parent=rna-XM_017059808.2
NW_016019364.1	Gnomon	CDS	40377	40527	.	+	0	Name=XP_016915297.1;ID=cds-XP_016915297.1;Dbxref=GeneID:107999782%2CGenbank:XP_016915297.1;Parent=rna-XM_017059808.2
NW_016019364.1	Gnomon	CDS	40733	40796	.	+	0	Name=XP_016915297.1;ID=cds-XP_016915297.1;Dbxref=GeneID:107999782%2CGenbank:XP_016915297.1;Parent=rna-XM_017059808.2
NW_016019364.1	Gnomon	CDS	40898	40992	.	+	0	Name=XP_016915297.1;ID=cds-XP_016915297.1;Dbxref=GeneID:107999782%2CGenbank:XP_016915297.1;Parent=rna-XM_017059808.2
NW_016019364.1	Gnomon	CDS	41300	41527	.	+	0	Name=XP_016915297.1;ID=cds-XP_016915297.1;Dbxref=GeneID:107999782%2CGenbank:XP_016915297.1;Parent=rna-XM_017059808.2
NW_016019364.1	Gnomon	CDS	41949	42120	.	+	0	Name=XP_016915297.1;ID=cds-XP_016915297.1;Dbxref=GeneID:107999782%2CGenbank:XP_016915297.1;Parent=rna-XM_017059808.2
NW_016019364.1	Gnomon	CDS	42782	42903	.	+	0	Name=XP_016915297.1;ID=cds-XP_016915297.1;Dbxref=GeneID:107999782%2CGenbank:XP_016915297.1;Parent=rna-XM_017059808.2
NW_016019364.1	Gnomon	CDS	43043	43450	.	+	0	Name=XP_016915297.1;ID=cds-XP_016915297.1;Dbxref=GeneID:107999782%2CGenbank:XP_016915297.1;Parent=rna-XM_017059808.2
NW_016019364.1	Gnomon	CDS	43544	43990	.	+	0	Name=XP_016915297.1;ID=cds-XP_016915297.1;Dbxref=GeneID:107999782%2CGenbank:XP_016915297.1;Parent=rna-XM_017059808.2
NW_016019364.1	Gnomon	CDS	21284	21311	.	-	0	Name=XP_016915298.1;ID=cds-XP_016915298.1;Dbxref=GeneID:107999783%2CGenbank:XP_016915298.1;Parent=rna-XM_017059809.2
NW_016019364.1	Gnomon	CDS	14878	15203	.	-	0	Name=XP_016915298.1;ID=cds-XP_016915298.1;Dbxref=GeneID:107999783%2CGenbank:XP_016915298.1;Parent=rna-XM_017059809.2
NW_016019364.1	Gnomon	CDS	13758	13861	.	-	0	Name=XP_016915298.1;ID=cds-XP_016915298.1;Dbxref=GeneID:107999783%2CGenbank:XP_016915298.1;Parent=rna-XM_017059809.2
NW_016019364.1	Gnomon	CDS	13425	13579	.	-	0	Name=XP_016915298.1;ID=cds-XP_016915298.1;Dbxref=GeneID:107999783%2CGenbank:XP_016915298.1;Parent=rna-XM_017059809.2
NW_016019364.1	Gnomon	CDS	12834	13144	.	-	0	Name=XP_016915298.1;ID=cds-XP_016915298.1;Dbxref=GeneID:107999783%2CGenbank:XP_016915298.1;Parent=rna-XM_017059809.2
NW_016019364.1	Gnomon	CDS	12380	12692	.	-	0	Name=XP_016915298.1;ID=cds-XP_016915298.1;Dbxref=GeneID:107999783%2CGenbank:XP_016915298.1;Parent=rna-XM_017059809.2
NW_016019364.1	Gnomon	CDS	11766	11947	.	-	0	Name=XP_016915298.1;ID=cds-XP_016915298.1;Dbxref=GeneID:107999783%2CGenbank:XP_016915298.1;Parent=rna-XM_017059809.2
NW_016019364.1	Gnomon	CDS	11407	11543	.	-	0	Name=XP_016915298.1;ID=cds-XP_016915298.1;Dbxref=GeneID:107999783%2CGenbank:XP_016915298.1;Parent=rna-XM_017059809.2
NW_016019364.1	Gnomon	CDS	11150	11216	.	-	0	Name=XP_016915298.1;ID=cds-XP_016915298.1;Dbxref=GeneID:107999783%2CGenbank:XP_016915298.1;Parent=rna-XM_017059809.2
NW_016019364.1	Gnomon	exon	2814	2935	.	+	.	ID=exon-XM_017059753.2-6;Dbxref=GeneID:107999738%2CGenbank:XM_017059753.2;Parent=rna-XM_017059753.2
NW_016019364.1	Gnomon	exon	2585	2749	.	+	.	ID=exon-XM_017059753.2-5;Dbxref=GeneID:107999738%2CGenbank:XM_017059753.2;Parent=rna-XM_017059753.2
NW_016019364.1	Gnomon	exon	3360	4446	.	+	.	ID=exon-XM_017059753.2-8;Dbxref=GeneID:107999738%2CGenbank:XM_017059753.2;Parent=rna-XM_017059753.2
NW_016019364.1	Gnomon	exon	3045	3131	.	+	.	ID=exon-XM_017059753.2-7;Dbxref=GeneID:107999738%2CGenbank:XM_017059753.2;Parent=rna-XM_017059753.2
NW_016019364.1	Gnomon	exon	1296	1358	.	+	.	ID=exon-XM_017059753.2-2;Dbxref=GeneID:107999738%2CGenbank:XM_017059753.2;Parent=rna-XM_017059753.2
NW_016019364.1	Gnomon	exon	1123	1215	.	+	.	ID=exon-XM_017059753.2-1;Dbxref=GeneID:107999738%2CGenbank:XM_017059753.2;Parent=rna-XM_017059753.2
NW_016019364.1	Gnomon	exon	2340	2492	.	+	.	ID=exon-XM_017059753.2-4;Dbxref=GeneID:107999738%2CGenbank:XM_017059753.2;Parent=rna-XM_017059753.2
NW_016019364.1	Gnomon	exon	1763	2086	.	+	.	ID=exon-XM_017059753.2-3;Dbxref=GeneID:107999738%2CGenbank:XM_017059753.2;Parent=rna-XM_017059753.2
NW_016019364.1	Gnomon	exon	4669	4757	.	+	.	ID=exon-XM_017059753.2-9;Dbxref=GeneID:107999738%2CGenbank:XM_017059753.2;Parent=rna-XM_017059753.2
NW_016019364.1	Gnomon	CDS	581284	581474	.	-	0	Name=XP_016915299.2;ID=cds-XP_016915299.2;Dbxref=GeneID:107999785%2CGenbank:XP_016915299.2;Note=The sequence of the model RefSeq protein was modified relative to this genomic sequence to represent the inferred CDS: inserted 1 base in 1 codon;Parent=rna-XM_017059810.2
NW_016019364.1	Gnomon	CDS	578837	578987	.	-	0	Name=XP_016915299.2;ID=cds-XP_016915299.2;Dbxref=GeneID:107999785%2CGenbank:XP_016915299.2;Note=The sequence of the model RefSeq protein was modified relative to this genomic sequence to represent the inferred CDS: inserted 1 base in 1 codon;Parent=rna-XM_017059810.2
NW_016019364.1	Gnomon	CDS	578489	578558	.	-	0	Name=XP_016915299.2;ID=cds-XP_016915299.2;Dbxref=GeneID:107999785%2CGenbank:XP_016915299.2;Note=The sequence of the model RefSeq protein was modified relative to this genomic sequence to represent the inferred CDS: inserted 1 base in 1 codon;Parent=rna-XM_017059810.2
NW_016019364.1	Gnomon	CDS	578397	578486	.	-	0	Name=XP_016915299.2;ID=cds-XP_016915299.2;Dbxref=GeneID:107999785%2CGenbank:XP_016915299.2;Note=The sequence of the model RefSeq protein was modified relative to this genomic sequence to represent the inferred CDS: inserted 1 base in 1 codon;Parent=rna-XM_017059810.2
NW_016019364.1	Gnomon	CDS	577801	578023	.	-	0	Name=XP_016915299.2;ID=cds-XP_016915299.2;Dbxref=GeneID:107999785%2CGenbank:XP_016915299.2;Note=The sequence of the model RefSeq protein was modified relative to this genomic sequence to represent the inferred CDS: inserted 1 base in 1 codon;Parent=rna-XM_017059810.2
NW_016019364.1	Gnomon	CDS	576497	576695	.	-	0	Name=XP_016915299.2;ID=cds-XP_016915299.2;Dbxref=GeneID:107999785%2CGenbank:XP_016915299.2;Note=The sequence of the model RefSeq protein was modified relative to this genomic sequence to represent the inferred CDS: inserted 1 base in 1 codon;Parent=rna-XM_017059810.2
NW_016019364.1	Gnomon	CDS	575977	576169	.	-	0	Name=XP_016915299.2;ID=cds-XP_016915299.2;Dbxref=GeneID:107999785%2CGenbank:XP_016915299.2;Note=The sequence of the model RefSeq protein was modified relative to this genomic sequence to represent the inferred CDS: inserted 1 base in 1 codon;Parent=rna-XM_017059810.2
NW_016019364.1	Gnomon	CDS	575742	575888	.	-	0	Name=XP_016915299.2;ID=cds-XP_016915299.2;Dbxref=GeneID:107999785%2CGenbank:XP_016915299.2;Note=The sequence of the model RefSeq protein was modified relative to this genomic sequence to represent the inferred CDS: inserted 1 base in 1 codon;Parent=rna-XM_017059810.2
NW_016019364.1	Gnomon	CDS	575513	575650	.	-	0	Name=XP_016915299.2;ID=cds-XP_016915299.2;Dbxref=GeneID:107999785%2CGenbank:XP_016915299.2;Note=The sequence of the model RefSeq protein was modified relative to this genomic sequence to represent the inferred CDS: inserted 1 base in 1 codon;Parent=rna-XM_017059810.2
NW_016019364.1	Gnomon	CDS	575256	575413	.	-	0	Name=XP_016915299.2;ID=cds-XP_016915299.2;Dbxref=GeneID:107999785%2CGenbank:XP_016915299.2;Note=The sequence of the model RefSeq protein was modified relative to this genomic sequence to represent the inferred CDS: inserted 1 base in 1 codon;Parent=rna-XM_017059810.2
NW_016019364.1	Gnomon	CDS	574871	575179	.	-	0	Name=XP_016915299.2;ID=cds-XP_016915299.2;Dbxref=GeneID:107999785%2CGenbank:XP_016915299.2;Note=The sequence of the model RefSeq protein was modified relative to this genomic sequence to represent the inferred CDS: inserted 1 base in 1 codon;Parent=rna-XM_017059810.2
NW_016019364.1	Gnomon	mRNA	494881	529792	.	+	.	Name=XM_028667640.1;ID=rna-XM_028667640.1;Dbxref=GeneID:114577783%2CGenbank:XM_028667640.1;Parent=gene-LOC114577783
NW_016019364.1	Gnomon	exon	245358	245624	.	+	.	ID=exon-XM_017059772.2-19;Dbxref=GeneID:107999758%2CGenbank:XM_017059772.2;Parent=rna-XM_017059772.2
NW_016019364.1	Gnomon	exon	244174	244298	.	+	.	ID=exon-XM_017059772.2-16;Dbxref=GeneID:107999758%2CGenbank:XM_017059772.2;Parent=rna-XM_017059772.2
NW_016019364.1	Gnomon	exon	243902	244070	.	+	.	ID=exon-XM_017059772.2-15;Dbxref=GeneID:107999758%2CGenbank:XM_017059772.2;Parent=rna-XM_017059772.2
NW_016019364.1	Gnomon	exon	244914	245263	.	+	.	ID=exon-XM_017059772.2-18;Dbxref=GeneID:107999758%2CGenbank:XM_017059772.2;Parent=rna-XM_017059772.2
NW_016019364.1	Gnomon	exon	244379	244817	.	+	.	ID=exon-XM_017059772.2-17;Dbxref=GeneID:107999758%2CGenbank:XM_017059772.2;Parent=rna-XM_017059772.2
NW_016019364.1	Gnomon	exon	242739	243041	.	+	.	ID=exon-XM_017059772.2-12;Dbxref=GeneID:107999758%2CGenbank:XM_017059772.2;Parent=rna-XM_017059772.2
NW_016019364.1	Gnomon	exon	242474	242638	.	+	.	ID=exon-XM_017059772.2-11;Dbxref=GeneID:107999758%2CGenbank:XM_017059772.2;Parent=rna-XM_017059772.2
NW_016019364.1	Gnomon	exon	243607	243813	.	+	.	ID=exon-XM_017059772.2-14;Dbxref=GeneID:107999758%2CGenbank:XM_017059772.2;Parent=rna-XM_017059772.2
NW_016019364.1	Gnomon	exon	243125	243502	.	+	.	ID=exon-XM_017059772.2-13;Dbxref=GeneID:107999758%2CGenbank:XM_017059772.2;Parent=rna-XM_017059772.2
NW_016019364.1	Gnomon	exon	242234	242350	.	+	.	ID=exon-XM_017059772.2-10;Dbxref=GeneID:107999758%2CGenbank:XM_017059772.2;Parent=rna-XM_017059772.2
NW_016019364.1	Gnomon	exon	248469	249561	.	+	.	ID=exon-XM_017059772.2-27;Dbxref=GeneID:107999758%2CGenbank:XM_017059772.2;Parent=rna-XM_017059772.2
NW_016019364.1	Gnomon	exon	248258	248372	.	+	.	ID=exon-XM_017059772.2-26;Dbxref=GeneID:107999758%2CGenbank:XM_017059772.2;Parent=rna-XM_017059772.2
NW_016019364.1	Gnomon	exon	246800	247015	.	+	.	ID=exon-XM_017059772.2-23;Dbxref=GeneID:107999758%2CGenbank:XM_017059772.2;Parent=rna-XM_017059772.2
NW_016019364.1	Gnomon	exon	246309	246674	.	+	.	ID=exon-XM_017059772.2-22;Dbxref=GeneID:107999758%2CGenbank:XM_017059772.2;Parent=rna-XM_017059772.2
NW_016019364.1	Gnomon	exon	247633	247804	.	+	.	ID=exon-XM_017059772.2-25;Dbxref=GeneID:107999758%2CGenbank:XM_017059772.2;Parent=rna-XM_017059772.2
NW_016019364.1	Gnomon	exon	247098	247469	.	+	.	ID=exon-XM_017059772.2-24;Dbxref=GeneID:107999758%2CGenbank:XM_017059772.2;Parent=rna-XM_017059772.2
NW_016019364.1	Gnomon	exon	245969	246214	.	+	.	ID=exon-XM_017059772.2-21;Dbxref=GeneID:107999758%2CGenbank:XM_017059772.2;Parent=rna-XM_017059772.2
NW_016019364.1	Gnomon	exon	245718	245889	.	+	.	ID=exon-XM_017059772.2-20;Dbxref=GeneID:107999758%2CGenbank:XM_017059772.2;Parent=rna-XM_017059772.2
NW_016019364.1	Gnomon	exon	574361	575179	.	-	.	ID=exon-XM_017059810.2-12;Dbxref=GeneID:107999785%2CGenbank:XM_017059810.2;Note=The sequence of the model RefSeq transcript was modified relative to this genomic sequence to represent the inferred CDS: inserted 1 base in 1 codon;Parent=rna-XM_017059810.2
NW_016019364.1	Gnomon	exon	575256	575413	.	-	.	ID=exon-XM_017059810.2-11;Dbxref=GeneID:107999785%2CGenbank:XM_017059810.2;Note=The sequence of the model RefSeq transcript was modified relative to this genomic sequence to represent the inferred CDS: inserted 1 base in 1 codon;Parent=rna-XM_017059810.2
NW_016019364.1	Gnomon	exon	575513	575650	.	-	.	ID=exon-XM_017059810.2-10;Dbxref=GeneID:107999785%2CGenbank:XM_017059810.2;Note=The sequence of the model RefSeq transcript was modified relative to this genomic sequence to represent the inferred CDS: inserted 1 base in 1 codon;Parent=rna-XM_017059810.2
NW_016019364.1	Gnomon	exon	494881	496017	.	+	.	ID=exon-XM_028667640.1-1;Dbxref=GeneID:114577783%2CGenbank:XM_028667640.1;Parent=rna-XM_028667640.1
NW_016019364.1	Gnomon	exon	528862	529792	.	+	.	ID=exon-XM_028667640.1-3;Dbxref=GeneID:114577783%2CGenbank:XM_028667640.1;Parent=rna-XM_028667640.1
NW_016019364.1	Gnomon	exon	502096	502140	.	+	.	ID=exon-XM_028667640.1-2;Dbxref=GeneID:114577783%2CGenbank:XM_028667640.1;Parent=rna-XM_028667640.1
NW_016019364.1	tRNAscan-SE	gene	476263	476335	.	+	.	Name=Trnaa-agc;ID=gene-Trnaa-agc-6;Dbxref=GeneID:107999798
NW_016019364.1	Gnomon	mRNA	455041	463353	.	+	.	Name=XM_017059771.2;ID=rna-XM_017059771.2;Dbxref=GeneID:107999757%2CGenbank:XM_017059771.2;Parent=gene-LOC107999757
NW_016019364.1	Gnomon	CDS	896638	896788	.	+	0	Name=XP_016915250.2;ID=cds-XP_016915250.2;Dbxref=GeneID:107999746%2CGenbank:XP_016915250.2;Parent=rna-XM_017059761.2
NW_016019364.1	Gnomon	CDS	896878	897095	.	+	0	Name=XP_016915250.2;ID=cds-XP_016915250.2;Dbxref=GeneID:107999746%2CGenbank:XP_016915250.2;Parent=rna-XM_017059761.2
NW_016019364.1	Gnomon	CDS	897217	897373	.	+	0	Name=XP_016915250.2;ID=cds-XP_016915250.2;Dbxref=GeneID:107999746%2CGenbank:XP_016915250.2;Parent=rna-XM_017059761.2
NW_016019364.1	Gnomon	CDS	897473	897591	.	+	0	Name=XP_016915250.2;ID=cds-XP_016915250.2;Dbxref=GeneID:107999746%2CGenbank:XP_016915250.2;Parent=rna-XM_017059761.2
NW_016019364.1	Gnomon	CDS	897663	897802	.	+	0	Name=XP_016915250.2;ID=cds-XP_016915250.2;Dbxref=GeneID:107999746%2CGenbank:XP_016915250.2;Parent=rna-XM_017059761.2
NW_016019364.1	Gnomon	CDS	897878	898342	.	+	0	Name=XP_016915250.2;ID=cds-XP_016915250.2;Dbxref=GeneID:107999746%2CGenbank:XP_016915250.2;Parent=rna-XM_017059761.2
NW_016019364.1	Gnomon	CDS	898408	898551	.	+	0	Name=XP_016915250.2;ID=cds-XP_016915250.2;Dbxref=GeneID:107999746%2CGenbank:XP_016915250.2;Parent=rna-XM_017059761.2
NW_016019364.1	Gnomon	CDS	898696	898825	.	+	0	Name=XP_016915250.2;ID=cds-XP_016915250.2;Dbxref=GeneID:107999746%2CGenbank:XP_016915250.2;Parent=rna-XM_017059761.2
NW_016019364.1	RefSeq	cDNA_match	582429	582729	.	-	.	ID=eb807803-6bc4-458c-9eff-110058d5e3c7;Target=XM_017059810.2 1 301
NW_016019364.1	RefSeq	cDNA_match	581284	581526	.	-	.	ID=eb807803-6bc4-458c-9eff-110058d5e3c7;Target=XM_017059810.2 1 301
NW_016019364.1	RefSeq	cDNA_match	578837	578987	.	-	.	ID=eb807803-6bc4-458c-9eff-110058d5e3c7;Target=XM_017059810.2 1 301
NW_016019364.1	RefSeq	cDNA_match	578397	578558	.	-	.	ID=eb807803-6bc4-458c-9eff-110058d5e3c7;Target=XM_017059810.2 1 301
NW_016019364.1	RefSeq	cDNA_match	577801	578023	.	-	.	ID=eb807803-6bc4-458c-9eff-110058d5e3c7;Target=XM_017059810.2 1 301
NW_016019364.1	RefSeq	cDNA_match	576497	576695	.	-	.	ID=eb807803-6bc4-458c-9eff-110058d5e3c7;Target=XM_017059810.2 1 301
NW_016019364.1	RefSeq	cDNA_match	575977	576169	.	-	.	ID=eb807803-6bc4-458c-9eff-110058d5e3c7;Target=XM_017059810.2 1 301
NW_016019364.1	RefSeq	cDNA_match	575742	575888	.	-	.	ID=eb807803-6bc4-458c-9eff-110058d5e3c7;Target=XM_017059810.2 1 301
NW_016019364.1	RefSeq	cDNA_match	575513	575650	.	-	.	ID=eb807803-6bc4-458c-9eff-110058d5e3c7;Target=XM_017059810.2 1 301
NW_016019364.1	RefSeq	cDNA_match	575256	575413	.	-	.	ID=eb807803-6bc4-458c-9eff-110058d5e3c7;Target=XM_017059810.2 1 301
NW_016019364.1	RefSeq	cDNA_match	574361	575179	.	-	.	ID=eb807803-6bc4-458c-9eff-110058d5e3c7;Target=XM_017059810.2 1 301
NW_016019364.1	Gnomon	exon	908245	908336	.	-	.	ID=exon-XM_017059777.2-6;Dbxref=GeneID:107999762%2CGenbank:XM_017059777.2;Parent=rna-XM_017059777.2
NW_016019364.1	Gnomon	exon	908431	908600	.	-	.	ID=exon-XM_017059777.2-5;Dbxref=GeneID:107999762%2CGenbank:XM_017059777.2;Parent=rna-XM_017059777.2
NW_016019364.1	Gnomon	exon	908707	908879	.	-	.	ID=exon-XM_017059777.2-4;Dbxref=GeneID:107999762%2CGenbank:XM_017059777.2;Parent=rna-XM_017059777.2
NW_016019364.1	Gnomon	exon	909311	910284	.	-	.	ID=exon-XM_017059777.2-3;Dbxref=GeneID:107999762%2CGenbank:XM_017059777.2;Parent=rna-XM_017059777.2
NW_016019364.1	Gnomon	exon	925908	926185	.	-	.	ID=exon-XM_017059777.2-2;Dbxref=GeneID:107999762%2CGenbank:XM_017059777.2;Parent=rna-XM_017059777.2
NW_016019364.1	Gnomon	exon	926765	927198	.	-	.	ID=exon-XM_017059777.2-1;Dbxref=GeneID:107999762%2CGenbank:XM_017059777.2;Parent=rna-XM_017059777.2
NW_016019364.1	Gnomon	exon	907352	907453	.	-	.	ID=exon-XM_017059777.2-9;Dbxref=GeneID:107999762%2CGenbank:XM_017059777.2;Parent=rna-XM_017059777.2
NW_016019364.1	Gnomon	exon	907572	907854	.	-	.	ID=exon-XM_017059777.2-8;Dbxref=GeneID:107999762%2CGenbank:XM_017059777.2;Parent=rna-XM_017059777.2
NW_016019364.1	Gnomon	exon	907942	908141	.	-	.	ID=exon-XM_017059777.2-7;Dbxref=GeneID:107999762%2CGenbank:XM_017059777.2;Parent=rna-XM_017059777.2
NW_016019364.1	Gnomon	exon	611064	611221	.	-	.	ID=exon-XM_028667639.1-9;Dbxref=GeneID:107999766%2CGenbank:XM_028667639.1;Parent=rna-XM_028667639.1
NW_016019364.1	Gnomon	exon	611318	611475	.	-	.	ID=exon-XM_028667639.1-8;Dbxref=GeneID:107999766%2CGenbank:XM_028667639.1;Parent=rna-XM_028667639.1
NW_016019364.1	Gnomon	exon	611640	611863	.	-	.	ID=exon-XM_028667639.1-7;Dbxref=GeneID:107999766%2CGenbank:XM_028667639.1;Parent=rna-XM_028667639.1
NW_016019364.1	Gnomon	exon	611945	612073	.	-	.	ID=exon-XM_028667639.1-6;Dbxref=GeneID:107999766%2CGenbank:XM_028667639.1;Parent=rna-XM_028667639.1
NW_016019364.1	tRNAscan-SE	gene	486010	486081	.	+	.	Name=Trnac-gca;ID=gene-Trnac-gca-2;Dbxref=GeneID:107999800
NW_016019364.1	Gnomon	exon	628474	628681	.	-	.	ID=exon-XM_028667639.1-1;Dbxref=GeneID:107999766%2CGenbank:XM_028667639.1;Parent=rna-XM_028667639.1
NW_016019364.1	Gnomon	exon	613972	614034	.	-	.	ID=exon-XM_028667639.1-5;Dbxref=GeneID:107999766%2CGenbank:XM_028667639.1;Parent=rna-XM_028667639.1
NW_016019364.1	Gnomon	exon	614302	614384	.	-	.	ID=exon-XM_028667639.1-4;Dbxref=GeneID:107999766%2CGenbank:XM_028667639.1;Parent=rna-XM_028667639.1
NW_016019364.1	Gnomon	exon	614472	614519	.	-	.	ID=exon-XM_028667639.1-3;Dbxref=GeneID:107999766%2CGenbank:XM_028667639.1;Parent=rna-XM_028667639.1
NW_016019364.1	Gnomon	exon	617512	617653	.	-	.	ID=exon-XM_028667639.1-2;Dbxref=GeneID:107999766%2CGenbank:XM_028667639.1;Parent=rna-XM_028667639.1
NW_016019364.1	Gnomon	mRNA	1189392	1190104	.	+	.	Name=XM_017059770.2;ID=rna-XM_017059770.2;Dbxref=GeneID:107999756%2CGenbank:XM_017059770.2;Parent=gene-LOC107999756
NW_016019364.1	Gnomon	exon	185042	186345	.	+	.	ID=exon-XM_028667648.1-20;Dbxref=GeneID:107999744%2CGenbank:XM_028667648.1;Note=The sequence of the model RefSeq transcript was modified relative to this genomic sequence to represent the inferred CDS: deleted 1 base in 1 codon;Parent=rna-XM_028667648.1
NW_016019364.1	Gnomon	exon	180571	180750	.	+	.	ID=exon-XM_028667648.1-18;Dbxref=GeneID:107999744%2CGenbank:XM_028667648.1;Note=The sequence of the model RefSeq transcript was modified relative to this genomic sequence to represent the inferred CDS: deleted 1 base in 1 codon;Parent=rna-XM_028667648.1
NW_016019364.1	Gnomon	exon	176732	177052	.	+	.	ID=exon-XM_028667648.1-17;Dbxref=GeneID:107999744%2CGenbank:XM_028667648.1;Note=The sequence of the model RefSeq transcript was modified relative to this genomic sequence to represent the inferred CDS: deleted 1 base in 1 codon;Parent=rna-XM_028667648.1
NW_016019364.1	Gnomon	exon	175448	175733	.	+	.	ID=exon-XM_028667648.1-16;Dbxref=GeneID:107999744%2CGenbank:XM_028667648.1;Note=The sequence of the model RefSeq transcript was modified relative to this genomic sequence to represent the inferred CDS: deleted 1 base in 1 codon;Parent=rna-XM_028667648.1
NW_016019364.1	Gnomon	exon	175086	175212	.	+	.	ID=exon-XM_028667648.1-15;Dbxref=GeneID:107999744%2CGenbank:XM_028667648.1;Note=The sequence of the model RefSeq transcript was modified relative to this genomic sequence to represent the inferred CDS: deleted 1 base in 1 codon;Parent=rna-XM_028667648.1
NW_016019364.1	Gnomon	exon	174896	175008	.	+	.	ID=exon-XM_028667648.1-14;Dbxref=GeneID:107999744%2CGenbank:XM_028667648.1;Note=The sequence of the model RefSeq transcript was modified relative to this genomic sequence to represent the inferred CDS: deleted 1 base in 1 codon;Parent=rna-XM_028667648.1
NW_016019364.1	Gnomon	exon	174479	174811	.	+	.	ID=exon-XM_028667648.1-13;Dbxref=GeneID:107999744%2CGenbank:XM_028667648.1;Note=The sequence of the model RefSeq transcript was modified relative to this genomic sequence to represent the inferred CDS: deleted 1 base in 1 codon;Parent=rna-XM_028667648.1
NW_016019364.1	Gnomon	exon	174125	174300	.	+	.	ID=exon-XM_028667648.1-12;Dbxref=GeneID:107999744%2CGenbank:XM_028667648.1;Note=The sequence of the model RefSeq transcript was modified relative to this genomic sequence to represent the inferred CDS: deleted 1 base in 1 codon;Parent=rna-XM_028667648.1
NW_016019364.1	Gnomon	exon	173655	173820	.	+	.	ID=exon-XM_028667648.1-11;Dbxref=GeneID:107999744%2CGenbank:XM_028667648.1;Note=The sequence of the model RefSeq transcript was modified relative to this genomic sequence to represent the inferred CDS: deleted 1 base in 1 codon;Parent=rna-XM_028667648.1
NW_016019364.1	Gnomon	exon	181627	181703	.	+	.	ID=exon-XM_028667648.1-19;Dbxref=GeneID:107999744%2CGenbank:XM_028667648.1;Note=The sequence of the model RefSeq transcript was modified relative to this genomic sequence to represent the inferred CDS: deleted 1 base in 1 codon;Parent=rna-XM_028667648.1
NW_016019364.1	Gnomon	CDS	89712	89717	.	+	0	Name=XP_016915252.1;ID=cds-XP_016915252.1;Dbxref=GeneID:107999748%2CGenbank:XP_016915252.1;Parent=rna-XM_017059763.1
NW_016019364.1	Gnomon	CDS	90985	91138	.	+	0	Name=XP_016915252.1;ID=cds-XP_016915252.1;Dbxref=GeneID:107999748%2CGenbank:XP_016915252.1;Parent=rna-XM_017059763.1
NW_016019364.1	Gnomon	CDS	91226	91686	.	+	0	Name=XP_016915252.1;ID=cds-XP_016915252.1;Dbxref=GeneID:107999748%2CGenbank:XP_016915252.1;Parent=rna-XM_017059763.1
NW_016019364.1	Gnomon	exon	173332	173576	.	+	.	ID=exon-XM_028667648.1-10;Dbxref=GeneID:107999744%2CGenbank:XM_028667648.1;Note=The sequence of the model RefSeq transcript was modified relative to this genomic sequence to represent the inferred CDS: deleted 1 base in 1 codon;Parent=rna-XM_028667648.1
NW_016019364.1	tRNAscan-SE	tRNA	476263	476335	.	+	.	ID=rna-Trnaa-agc-6;Dbxref=GeneID:107999798;Note=transfer RNA alanine (anticodon AGC);Parent=gene-Trnaa-agc-6
NW_016019364.1	Gnomon	exon	588848	589941	.	-	.	ID=exon-XM_017059803.2-1;Dbxref=GeneID:107999777%2CGenbank:XM_017059803.2;Parent=rna-XM_017059803.2
NW_016019364.1	Gnomon	CDS	66628	66761	.	+	2	Name=XP_016915253.1;ID=cds-XP_016915253.1;Dbxref=GeneID:107999749%2CGenbank:XP_016915253.1;Note=The sequence of the model RefSeq protein was modified relative to this genomic sequence to represent the inferred CDS: added 55 bases not found in genome assembly;Parent=rna-XM_017059764.2
NW_016019364.1	Gnomon	CDS	66868	67061	.	+	2	Name=XP_016915253.1;ID=cds-XP_016915253.1;Dbxref=GeneID:107999749%2CGenbank:XP_016915253.1;Note=The sequence of the model RefSeq protein was modified relative to this genomic sequence to represent the inferred CDS: added 55 bases not found in genome assembly;Parent=rna-XM_017059764.2
NW_016019364.1	Gnomon	CDS	67213	67432	.	+	2	Name=XP_016915253.1;ID=cds-XP_016915253.1;Dbxref=GeneID:107999749%2CGenbank:XP_016915253.1;Note=The sequence of the model RefSeq protein was modified relative to this genomic sequence to represent the inferred CDS: added 55 bases not found in genome assembly;Parent=rna-XM_017059764.2
NW_016019364.1	cmsearch	snRNA	477242	477360	.	-	.	Name=XR_003698125.1;ID=rna-XR_003698125.1;Dbxref=GeneID:114577793%2CRFAM:RF00020%2CGenbank:XR_003698125.1;Parent=gene-LOC114577793
NW_016019364.1	Gnomon	exon	957568	957673	.	-	.	ID=exon-XM_017059778.1-4;Dbxref=GeneID:107999763%2CGenbank:XM_017059778.1;Parent=rna-XM_017059778.1
NW_016019364.1	Gnomon	exon	957738	957834	.	-	.	ID=exon-XM_017059778.1-3;Dbxref=GeneID:107999763%2CGenbank:XM_017059778.1;Parent=rna-XM_017059778.1
NW_016019364.1	Gnomon	exon	949130	949306	.	-	.	ID=exon-XM_017059778.1-6;Dbxref=GeneID:107999763%2CGenbank:XM_017059778.1;Parent=rna-XM_017059778.1
NW_016019364.1	Gnomon	exon	957346	957476	.	-	.	ID=exon-XM_017059778.1-5;Dbxref=GeneID:107999763%2CGenbank:XM_017059778.1;Parent=rna-XM_017059778.1
NW_016019364.1	Gnomon	exon	957917	958037	.	-	.	ID=exon-XM_017059778.1-2;Dbxref=GeneID:107999763%2CGenbank:XM_017059778.1;Parent=rna-XM_017059778.1
NW_016019364.1	Gnomon	exon	958450	958611	.	-	.	ID=exon-XM_017059778.1-1;Dbxref=GeneID:107999763%2CGenbank:XM_017059778.1;Parent=rna-XM_017059778.1
NW_016019364.1	Gnomon	exon	948472	948844	.	-	.	ID=exon-XM_017059778.1-8;Dbxref=GeneID:107999763%2CGenbank:XM_017059778.1;Parent=rna-XM_017059778.1
NW_016019364.1	Gnomon	exon	948907	949063	.	-	.	ID=exon-XM_017059778.1-7;Dbxref=GeneID:107999763%2CGenbank:XM_017059778.1;Parent=rna-XM_017059778.1
NW_016019364.1	Gnomon	exon	948174	948405	.	-	.	ID=exon-XM_017059778.1-9;Dbxref=GeneID:107999763%2CGenbank:XM_017059778.1;Parent=rna-XM_017059778.1
NW_016019364.1	Gnomon	mRNA	299703	301309	.	+	.	Name=XM_017059775.2;ID=rna-XM_017059775.2;Dbxref=GeneID:107999761%2CGenbank:XM_017059775.2;Parent=gene-LOC107999761
NW_016019364.1	Gnomon	CDS	591010	591033	.	+	0	Name=XP_016915254.1;ID=cds-XP_016915254.1;Dbxref=GeneID:107999750%2CGenbank:XP_016915254.1;Parent=rna-XM_017059765.2
NW_016019364.1	Gnomon	CDS	591276	591441	.	+	0	Name=XP_016915254.1;ID=cds-XP_016915254.1;Dbxref=GeneID:107999750%2CGenbank:XP_016915254.1;Parent=rna-XM_017059765.2
NW_016019364.1	Gnomon	CDS	591532	591680	.	+	0	Name=XP_016915254.1;ID=cds-XP_016915254.1;Dbxref=GeneID:107999750%2CGenbank:XP_016915254.1;Parent=rna-XM_017059765.2
NW_016019364.1	Gnomon	mRNA	273277	316993	.	+	.	Name=XM_017059774.2;ID=rna-XM_017059774.2;Dbxref=GeneID:107999760%2CGenbank:XM_017059774.2;Note=The sequence of the model RefSeq transcript was modified relative to this genomic sequence to represent the inferred CDS: added 252 bases not found in genome assembly;Parent=gene-LOC107999760
NW_016019364.1	Gnomon	CDS	968262	968295	.	+	0	Name=XP_016915255.1;ID=cds-XP_016915255.1;Dbxref=GeneID:107999752%2CGenbank:XP_016915255.1;Parent=rna-XM_017059766.2
NW_016019364.1	Gnomon	CDS	968596	968910	.	+	0	Name=XP_016915255.1;ID=cds-XP_016915255.1;Dbxref=GeneID:107999752%2CGenbank:XP_016915255.1;Parent=rna-XM_017059766.2
NW_016019364.1	Gnomon	CDS	968976	969007	.	+	0	Name=XP_016915255.1;ID=cds-XP_016915255.1;Dbxref=GeneID:107999752%2CGenbank:XP_016915255.1;Parent=rna-XM_017059766.2
NW_016019364.1	cmsearch	exon	971543	971704	.	+	.	ID=exon-XR_003698122.1-1;Dbxref=GeneID:114577790%2CRFAM:RF00003%2CGenbank:XR_003698122.1;Parent=rna-XR_003698122.1
NW_016019364.1	Gnomon	CDS	1187615	1187681	.	+	0	Name=XP_016915256.1;ID=cds-XP_016915256.1;Dbxref=GeneID:107999753%2CGenbank:XP_016915256.1;Parent=rna-XM_017059767.2
NW_016019364.1	Gnomon	CDS	1188070	1188170	.	+	0	Name=XP_016915256.1;ID=cds-XP_016915256.1;Dbxref=GeneID:107999753%2CGenbank:XP_016915256.1;Parent=rna-XM_017059767.2
NW_016019364.1	Gnomon	CDS	1188304	1188384	.	+	0	Name=XP_016915256.1;ID=cds-XP_016915256.1;Dbxref=GeneID:107999753%2CGenbank:XP_016915256.1;Parent=rna-XM_017059767.2
NW_016019364.1	Gnomon	exon	39058	39077	.	+	.	ID=exon-XM_017059754.2-3;Dbxref=GeneID:107999739%2CGenbank:XM_017059754.2;Parent=rna-XM_017059754.2
NW_016019364.1	Gnomon	exon	33738	34421	.	+	.	ID=exon-XM_017059754.2-2;Dbxref=GeneID:107999739%2CGenbank:XM_017059754.2;Parent=rna-XM_017059754.2
NW_016019364.1	Gnomon	exon	33440	33527	.	+	.	ID=exon-XM_017059754.2-1;Dbxref=GeneID:107999739%2CGenbank:XM_017059754.2;Parent=rna-XM_017059754.2
NW_016019364.1	Gnomon	mRNA	233403	249561	.	+	.	Name=XM_017059772.2;ID=rna-XM_017059772.2;Dbxref=GeneID:107999758%2CGenbank:XM_017059772.2;Parent=gene-LOC107999758
NW_016019364.1	Gnomon	mRNA	932635	946892	.	+	.	Name=XM_017059779.2;ID=rna-XM_017059779.2;Dbxref=GeneID:107999764%2CGenbank:XM_017059779.2;Parent=gene-LOC107999764
NW_016019364.1	tRNAscan-SE	gene	474417	474488	.	-	.	Name=Trnap-cgg;ID=gene-Trnap-cgg-3;Dbxref=GeneID:107999794
NW_016019364.1	Gnomon	exon	68083	68202	.	-	.	ID=exon-XM_028667644.1-1;Dbxref=GeneID:107999742%2CGenbank:XM_028667644.1;Parent=rna-XM_028667644.1
NW_016019364.1	Gnomon	exon	67715	67953	.	-	.	ID=exon-XM_028667644.1-2;Dbxref=GeneID:107999742%2CGenbank:XM_028667644.1;Parent=rna-XM_028667644.1
NW_016019364.1	Gnomon	mRNA	946296	958611	.	-	.	Name=XM_017059778.1;ID=rna-XM_017059778.1;Dbxref=GeneID:107999763%2CGenbank:XM_017059778.1;Parent=gene-LOC107999763
NW_016019364.1	Gnomon	CDS	80609	80664	.	-	0	Name=XP_016915246.1;ID=cds-XP_016915246.1;Dbxref=GeneID:107999743%2CGenbank:XP_016915246.1;Parent=rna-XM_017059757.2
NW_016019364.1	Gnomon	CDS	77359	77695	.	-	0	Name=XP_016915246.1;ID=cds-XP_016915246.1;Dbxref=GeneID:107999743%2CGenbank:XP_016915246.1;Parent=rna-XM_017059757.2
NW_016019364.1	Gnomon	CDS	76963	77172	.	-	0	Name=XP_016915246.1;ID=cds-XP_016915246.1;Dbxref=GeneID:107999743%2CGenbank:XP_016915246.1;Parent=rna-XM_017059757.2
NW_016019364.1	Gnomon	exon	600203	600262	.	-	.	ID=exon-XM_017059797.2-2;Dbxref=GeneID:107999773%2CGenbank:XM_017059797.2;Parent=rna-XM_017059797.2
NW_016019364.1	Gnomon	exon	608116	608197	.	-	.	ID=exon-XM_017059797.2-1;Dbxref=GeneID:107999773%2CGenbank:XM_017059797.2;Parent=rna-XM_017059797.2
NW_016019364.1	Gnomon	exon	598285	598632	.	-	.	ID=exon-XM_017059797.2-4;Dbxref=GeneID:107999773%2CGenbank:XM_017059797.2;Parent=rna-XM_017059797.2
NW_016019364.1	Gnomon	exon	599320	599371	.	-	.	ID=exon-XM_017059797.2-3;Dbxref=GeneID:107999773%2CGenbank:XM_017059797.2;Parent=rna-XM_017059797.2
NW_016019364.1	Gnomon	exon	596061	596202	.	-	.	ID=exon-XM_017059797.2-6;Dbxref=GeneID:107999773%2CGenbank:XM_017059797.2;Parent=rna-XM_017059797.2
NW_016019364.1	Gnomon	exon	597778	598072	.	-	.	ID=exon-XM_017059797.2-5;Dbxref=GeneID:107999773%2CGenbank:XM_017059797.2;Parent=rna-XM_017059797.2
NW_016019364.1	Gnomon	exon	594418	595057	.	-	.	ID=exon-XM_017059797.2-8;Dbxref=GeneID:107999773%2CGenbank:XM_017059797.2;Parent=rna-XM_017059797.2
NW_016019364.1	Gnomon	exon	595278	595471	.	-	.	ID=exon-XM_017059797.2-7;Dbxref=GeneID:107999773%2CGenbank:XM_017059797.2;Parent=rna-XM_017059797.2
NW_016019364.1	Gnomon	exon	594114	594274	.	-	.	ID=exon-XM_017059797.2-9;Dbxref=GeneID:107999773%2CGenbank:XM_017059797.2;Parent=rna-XM_017059797.2
NW_016019364.1	cmsearch	exon	969624	969786	.	+	.	ID=exon-XR_003698124.1-1;Dbxref=GeneID:114577792%2CRFAM:RF00003%2CGenbank:XR_003698124.1;Parent=rna-XR_003698124.1
NW_016019364.1	Gnomon	exon	593884	594039	.	-	.	ID=exon-XM_017059794.2-10;Dbxref=GeneID:107999773%2CGenbank:XM_017059794.2;Parent=rna-XM_017059794.2
NW_016019364.1	Gnomon	exon	592112	592588	.	-	.	ID=exon-XM_017059794.2-13;Dbxref=GeneID:107999773%2CGenbank:XM_017059794.2;Parent=rna-XM_017059794.2
NW_016019364.1	Gnomon	exon	592688	593514	.	-	.	ID=exon-XM_017059794.2-12;Dbxref=GeneID:107999773%2CGenbank:XM_017059794.2;Parent=rna-XM_017059794.2
NW_016019364.1	Gnomon	exon	593683	593812	.	-	.	ID=exon-XM_017059794.2-11;Dbxref=GeneID:107999773%2CGenbank:XM_017059794.2;Parent=rna-XM_017059794.2
NW_016019364.1	Gnomon	mRNA	906956	927198	.	-	.	Name=XM_017059777.2;ID=rna-XM_017059777.2;Dbxref=GeneID:107999762%2CGenbank:XM_017059777.2;Parent=gene-LOC107999762
NW_016019364.1	tRNAscan-SE	tRNA	474417	474488	.	-	.	ID=rna-Trnap-cgg-3;Dbxref=GeneID:107999794;Note=transfer RNA proline (anticodon CGG);Parent=gene-Trnap-cgg-3
NW_016019364.1	tRNAscan-SE	exon	469716	469787	.	+	.	ID=exon-Trnap-agg-4-1;Dbxref=GeneID:107999793;Note=transfer RNA proline (anticodon AGG);Parent=rna-Trnap-agg-4
NW_016019364.1	Gnomon	CDS	886759	886920	.	-	0	Name=XP_016915249.1;ID=cds-XP_016915249.1;Dbxref=GeneID:107999745%2CGenbank:XP_016915249.1;Parent=rna-XM_017059760.2
NW_016019364.1	Gnomon	CDS	866456	866512	.	-	0	Name=XP_016915249.1;ID=cds-XP_016915249.1;Dbxref=GeneID:107999745%2CGenbank:XP_016915249.1;Parent=rna-XM_017059760.2
NW_016019364.1	Gnomon	CDS	859529	859717	.	-	0	Name=XP_016915249.1;ID=cds-XP_016915249.1;Dbxref=GeneID:107999745%2CGenbank:XP_016915249.1;Parent=rna-XM_017059760.2
NW_016019364.1	Gnomon	CDS	855869	856141	.	-	0	Name=XP_016915249.1;ID=cds-XP_016915249.1;Dbxref=GeneID:107999745%2CGenbank:XP_016915249.1;Parent=rna-XM_017059760.2
NW_016019364.1	cmsearch	exon	1048614	1048777	.	-	.	ID=exon-XR_003698123.1-1;Dbxref=GeneID:114577791%2CRFAM:RF00003%2CGenbank:XR_003698123.1;Parent=rna-XR_003698123.1
NW_016019364.1	tRNAscan-SE	tRNA	486010	486081	.	+	.	ID=rna-Trnac-gca-2;Dbxref=GeneID:107999800;Note=transfer RNA cysteine (anticodon GCA);Parent=gene-Trnac-gca-2
NW_016019364.1	Gnomon	CDS	926765	926833	.	-	0	Name=XP_028523451.1;ID=cds-XP_028523451.1;Dbxref=GeneID:107999762%2CGenbank:XP_028523451.1;Parent=rna-XM_028667650.1
NW_016019364.1	Gnomon	CDS	925908	926185	.	-	0	Name=XP_028523451.1;ID=cds-XP_028523451.1;Dbxref=GeneID:107999762%2CGenbank:XP_028523451.1;Parent=rna-XM_028667650.1
NW_016019364.1	Gnomon	CDS	909311	910284	.	-	0	Name=XP_028523451.1;ID=cds-XP_028523451.1;Dbxref=GeneID:107999762%2CGenbank:XP_028523451.1;Parent=rna-XM_028667650.1
NW_016019364.1	Gnomon	CDS	908707	908879	.	-	0	Name=XP_028523451.1;ID=cds-XP_028523451.1;Dbxref=GeneID:107999762%2CGenbank:XP_028523451.1;Parent=rna-XM_028667650.1
NW_016019364.1	Gnomon	CDS	908431	908600	.	-	0	Name=XP_028523451.1;ID=cds-XP_028523451.1;Dbxref=GeneID:107999762%2CGenbank:XP_028523451.1;Parent=rna-XM_028667650.1
NW_016019364.1	Gnomon	CDS	908245	908336	.	-	0	Name=XP_028523451.1;ID=cds-XP_028523451.1;Dbxref=GeneID:107999762%2CGenbank:XP_028523451.1;Parent=rna-XM_028667650.1
NW_016019364.1	Gnomon	CDS	907942	908141	.	-	0	Name=XP_028523451.1;ID=cds-XP_028523451.1;Dbxref=GeneID:107999762%2CGenbank:XP_028523451.1;Parent=rna-XM_028667650.1
NW_016019364.1	Gnomon	CDS	907572	907854	.	-	0	Name=XP_028523451.1;ID=cds-XP_028523451.1;Dbxref=GeneID:107999762%2CGenbank:XP_028523451.1;Parent=rna-XM_028667650.1
NW_016019364.1	Gnomon	CDS	907386	907453	.	-	0	Name=XP_028523451.1;ID=cds-XP_028523451.1;Dbxref=GeneID:107999762%2CGenbank:XP_028523451.1;Parent=rna-XM_028667650.1
NW_016019364.1	Gnomon	exon	604223	604383	.	-	.	ID=exon-XM_017059796.2-1;Dbxref=GeneID:107999773%2CGenbank:XM_017059796.2;Parent=rna-XM_017059796.2
NW_016019364.1	Gnomon	exon	597778	598072	.	-	.	ID=exon-XM_017059796.2-5;Dbxref=GeneID:107999773%2CGenbank:XM_017059796.2;Parent=rna-XM_017059796.2
NW_016019364.1	Gnomon	exon	598285	598632	.	-	.	ID=exon-XM_017059796.2-4;Dbxref=GeneID:107999773%2CGenbank:XM_017059796.2;Parent=rna-XM_017059796.2
NW_016019364.1	Gnomon	exon	599320	599371	.	-	.	ID=exon-XM_017059796.2-3;Dbxref=GeneID:107999773%2CGenbank:XM_017059796.2;Parent=rna-XM_017059796.2
NW_016019364.1	Gnomon	exon	600203	600262	.	-	.	ID=exon-XM_017059796.2-2;Dbxref=GeneID:107999773%2CGenbank:XM_017059796.2;Parent=rna-XM_017059796.2
NW_016019364.1	Gnomon	exon	594114	594274	.	-	.	ID=exon-XM_017059796.2-9;Dbxref=GeneID:107999773%2CGenbank:XM_017059796.2;Parent=rna-XM_017059796.2
NW_016019364.1	Gnomon	exon	594418	595057	.	-	.	ID=exon-XM_017059796.2-8;Dbxref=GeneID:107999773%2CGenbank:XM_017059796.2;Parent=rna-XM_017059796.2
NW_016019364.1	Gnomon	exon	595278	595471	.	-	.	ID=exon-XM_017059796.2-7;Dbxref=GeneID:107999773%2CGenbank:XM_017059796.2;Parent=rna-XM_017059796.2
NW_016019364.1	Gnomon	exon	596061	596202	.	-	.	ID=exon-XM_017059796.2-6;Dbxref=GeneID:107999773%2CGenbank:XM_017059796.2;Parent=rna-XM_017059796.2
NW_016019364.1	Gnomon	exon	314883	316993	.	+	.	ID=exon-XM_017059774.2-13;Dbxref=GeneID:107999760%2CGenbank:XM_017059774.2;Note=The sequence of the model RefSeq transcript was modified relative to this genomic sequence to represent the inferred CDS: added 252 bases not found in genome assembly;Parent=rna-XM_017059774.2
NW_016019364.1	Gnomon	exon	307870	308061	.	+	.	ID=exon-XM_017059774.2-12;Dbxref=GeneID:107999760%2CGenbank:XM_017059774.2;Note=The sequence of the model RefSeq transcript was modified relative to this genomic sequence to represent the inferred CDS: added 252 bases not found in genome assembly;Parent=rna-XM_017059774.2
NW_016019364.1	Gnomon	exon	306730	306876	.	+	.	ID=exon-XM_017059774.2-11;Dbxref=GeneID:107999760%2CGenbank:XM_017059774.2;Note=The sequence of the model RefSeq transcript was modified relative to this genomic sequence to represent the inferred CDS: added 252 bases not found in genome assembly;Parent=rna-XM_017059774.2
NW_016019364.1	Gnomon	exon	305969	306564	.	+	.	ID=exon-XM_017059774.2-10;Dbxref=GeneID:107999760%2CGenbank:XM_017059774.2;Note=The sequence of the model RefSeq transcript was modified relative to this genomic sequence to represent the inferred CDS: added 252 bases not found in genome assembly;Parent=rna-XM_017059774.2
NW_016019364.1	Gnomon	CDS	926765	926833	.	-	0	Name=XP_028523450.1;ID=cds-XP_028523450.1;Dbxref=GeneID:107999762%2CGenbank:XP_028523450.1;Parent=rna-XM_028667649.1
NW_016019364.1	Gnomon	CDS	925908	926185	.	-	0	Name=XP_028523450.1;ID=cds-XP_028523450.1;Dbxref=GeneID:107999762%2CGenbank:XP_028523450.1;Parent=rna-XM_028667649.1
NW_016019364.1	Gnomon	CDS	909311	910284	.	-	0	Name=XP_028523450.1;ID=cds-XP_028523450.1;Dbxref=GeneID:107999762%2CGenbank:XP_028523450.1;Parent=rna-XM_028667649.1
NW_016019364.1	Gnomon	CDS	908707	908879	.	-	0	Name=XP_028523450.1;ID=cds-XP_028523450.1;Dbxref=GeneID:107999762%2CGenbank:XP_028523450.1;Parent=rna-XM_028667649.1
NW_016019364.1	Gnomon	CDS	908431	908600	.	-	0	Name=XP_028523450.1;ID=cds-XP_028523450.1;Dbxref=GeneID:107999762%2CGenbank:XP_028523450.1;Parent=rna-XM_028667649.1
NW_016019364.1	Gnomon	CDS	908245	908336	.	-	0	Name=XP_028523450.1;ID=cds-XP_028523450.1;Dbxref=GeneID:107999762%2CGenbank:XP_028523450.1;Parent=rna-XM_028667649.1
NW_016019364.1	Gnomon	CDS	907942	908141	.	-	0	Name=XP_028523450.1;ID=cds-XP_028523450.1;Dbxref=GeneID:107999762%2CGenbank:XP_028523450.1;Parent=rna-XM_028667649.1
NW_016019364.1	Gnomon	CDS	907572	907854	.	-	0	Name=XP_028523450.1;ID=cds-XP_028523450.1;Dbxref=GeneID:107999762%2CGenbank:XP_028523450.1;Parent=rna-XM_028667649.1
NW_016019364.1	Gnomon	CDS	907386	907453	.	-	0	Name=XP_028523450.1;ID=cds-XP_028523450.1;Dbxref=GeneID:107999762%2CGenbank:XP_028523450.1;Parent=rna-XM_028667649.1
NW_016019364.1	Gnomon	exon	195852	196058	.	-	.	ID=exon-XM_017059780.2-13;Dbxref=GeneID:107999765%2CGenbank:XM_017059780.2;Parent=rna-XM_017059780.2
NW_016019364.1	Gnomon	exon	196177	196370	.	-	.	ID=exon-XM_017059780.2-12;Dbxref=GeneID:107999765%2CGenbank:XM_017059780.2;Parent=rna-XM_017059780.2
NW_016019364.1	Gnomon	exon	194607	195151	.	-	.	ID=exon-XM_017059780.2-15;Dbxref=GeneID:107999765%2CGenbank:XM_017059780.2;Parent=rna-XM_017059780.2
NW_016019364.1	Gnomon	exon	195676	195781	.	-	.	ID=exon-XM_017059780.2-14;Dbxref=GeneID:107999765%2CGenbank:XM_017059780.2;Parent=rna-XM_017059780.2
NW_016019364.1	Gnomon	exon	194009	194208	.	-	.	ID=exon-XM_017059780.2-17;Dbxref=GeneID:107999765%2CGenbank:XM_017059780.2;Parent=rna-XM_017059780.2
NW_016019364.1	Gnomon	exon	194330	194528	.	-	.	ID=exon-XM_017059780.2-16;Dbxref=GeneID:107999765%2CGenbank:XM_017059780.2;Parent=rna-XM_017059780.2
NW_016019364.1	Gnomon	exon	193418	193603	.	-	.	ID=exon-XM_017059780.2-19;Dbxref=GeneID:107999765%2CGenbank:XM_017059780.2;Parent=rna-XM_017059780.2
NW_016019364.1	Gnomon	exon	193690	193789	.	-	.	ID=exon-XM_017059780.2-18;Dbxref=GeneID:107999765%2CGenbank:XM_017059780.2;Parent=rna-XM_017059780.2
NW_016019364.1	Gnomon	exon	196469	196718	.	-	.	ID=exon-XM_017059780.2-11;Dbxref=GeneID:107999765%2CGenbank:XM_017059780.2;Parent=rna-XM_017059780.2
NW_016019364.1	Gnomon	exon	196826	197172	.	-	.	ID=exon-XM_017059780.2-10;Dbxref=GeneID:107999765%2CGenbank:XM_017059780.2;Parent=rna-XM_017059780.2
NW_016019364.1	Gnomon	exon	191785	192077	.	-	.	ID=exon-XM_017059780.2-24;Dbxref=GeneID:107999765%2CGenbank:XM_017059780.2;Parent=rna-XM_017059780.2
NW_016019364.1	Gnomon	exon	192211	192396	.	-	.	ID=exon-XM_017059780.2-23;Dbxref=GeneID:107999765%2CGenbank:XM_017059780.2;Parent=rna-XM_017059780.2
NW_016019364.1	Gnomon	exon	190697	191579	.	-	.	ID=exon-XM_017059780.2-25;Dbxref=GeneID:107999765%2CGenbank:XM_017059780.2;Parent=rna-XM_017059780.2
NW_016019364.1	Gnomon	exon	193033	193325	.	-	.	ID=exon-XM_017059780.2-20;Dbxref=GeneID:107999765%2CGenbank:XM_017059780.2;Parent=rna-XM_017059780.2
NW_016019364.1	Gnomon	exon	192477	192647	.	-	.	ID=exon-XM_017059780.2-22;Dbxref=GeneID:107999765%2CGenbank:XM_017059780.2;Parent=rna-XM_017059780.2
NW_016019364.1	Gnomon	exon	192729	192816	.	-	.	ID=exon-XM_017059780.2-21;Dbxref=GeneID:107999765%2CGenbank:XM_017059780.2;Parent=rna-XM_017059780.2
NW_016019364.1	tRNAscan-SE	exon	474905	474976	.	+	.	ID=exon-Trnap-agg-5-1;Dbxref=GeneID:107999797;Note=transfer RNA proline (anticodon AGG);Parent=rna-Trnap-agg-5
NW_016019364.1	Gnomon	exon	586094	586240	.	-	.	ID=exon-XM_017059801.2-4;Dbxref=GeneID:107999776%2CGenbank:XM_017059801.2;Parent=rna-XM_017059801.2
NW_016019364.1	Gnomon	exon	586373	586487	.	-	.	ID=exon-XM_017059801.2-3;Dbxref=GeneID:107999776%2CGenbank:XM_017059801.2;Parent=rna-XM_017059801.2
NW_016019364.1	Gnomon	exon	586568	587056	.	-	.	ID=exon-XM_017059801.2-2;Dbxref=GeneID:107999776%2CGenbank:XM_017059801.2;Parent=rna-XM_017059801.2
NW_016019364.1	Gnomon	exon	587489	587803	.	-	.	ID=exon-XM_017059801.2-1;Dbxref=GeneID:107999776%2CGenbank:XM_017059801.2;Parent=rna-XM_017059801.2
NW_016019364.1	Gnomon	exon	584888	585714	.	-	.	ID=exon-XM_017059801.2-6;Dbxref=GeneID:107999776%2CGenbank:XM_017059801.2;Parent=rna-XM_017059801.2
NW_016019364.1	Gnomon	exon	585806	586009	.	-	.	ID=exon-XM_017059801.2-5;Dbxref=GeneID:107999776%2CGenbank:XM_017059801.2;Parent=rna-XM_017059801.2
NW_016019364.1	Gnomon	exon	460089	460200	.	+	.	ID=exon-XM_028667621.1-9;Dbxref=GeneID:107999757%2CGenbank:XM_028667621.1;Parent=rna-XM_028667621.1
NW_016019364.1	Gnomon	exon	458676	458795	.	+	.	ID=exon-XM_028667621.1-6;Dbxref=GeneID:107999757%2CGenbank:XM_028667621.1;Parent=rna-XM_028667621.1
NW_016019364.1	Gnomon	exon	458473	458586	.	+	.	ID=exon-XM_028667621.1-5;Dbxref=GeneID:107999757%2CGenbank:XM_028667621.1;Parent=rna-XM_028667621.1
NW_016019364.1	Gnomon	exon	459865	460013	.	+	.	ID=exon-XM_028667621.1-8;Dbxref=GeneID:107999757%2CGenbank:XM_028667621.1;Parent=rna-XM_028667621.1
NW_016019364.1	Gnomon	exon	458884	459013	.	+	.	ID=exon-XM_028667621.1-7;Dbxref=GeneID:107999757%2CGenbank:XM_028667621.1;Parent=rna-XM_028667621.1
NW_016019364.1	Gnomon	exon	457151	457248	.	+	.	ID=exon-XM_028667621.1-2;Dbxref=GeneID:107999757%2CGenbank:XM_028667621.1;Parent=rna-XM_028667621.1
NW_016019364.1	Gnomon	exon	455041	455170	.	+	.	ID=exon-XM_028667621.1-1;Dbxref=GeneID:107999757%2CGenbank:XM_028667621.1;Parent=rna-XM_028667621.1
NW_016019364.1	Gnomon	exon	458216	458336	.	+	.	ID=exon-XM_028667621.1-4;Dbxref=GeneID:107999757%2CGenbank:XM_028667621.1;Parent=rna-XM_028667621.1
NW_016019364.1	Gnomon	exon	458016	458105	.	+	.	ID=exon-XM_028667621.1-3;Dbxref=GeneID:107999757%2CGenbank:XM_028667621.1;Parent=rna-XM_028667621.1
NW_016019364.1	Gnomon	exon	571946	573217	.	+	.	ID=exon-XM_017059798.2-8;Dbxref=GeneID:107999775%2CGenbank:XM_017059798.2;Parent=rna-XM_017059798.2
NW_016019364.1	Gnomon	exon	571546	571776	.	+	.	ID=exon-XM_017059798.2-7;Dbxref=GeneID:107999775%2CGenbank:XM_017059798.2;Parent=rna-XM_017059798.2
NW_016019364.1	Gnomon	exon	570924	571451	.	+	.	ID=exon-XM_017059798.2-6;Dbxref=GeneID:107999775%2CGenbank:XM_017059798.2;Parent=rna-XM_017059798.2
NW_016019364.1	Gnomon	exon	568789	569316	.	+	.	ID=exon-XM_017059798.2-5;Dbxref=GeneID:107999775%2CGenbank:XM_017059798.2;Parent=rna-XM_017059798.2
NW_016019364.1	Gnomon	exon	566737	566865	.	+	.	ID=exon-XM_017059798.2-4;Dbxref=GeneID:107999775%2CGenbank:XM_017059798.2;Parent=rna-XM_017059798.2
NW_016019364.1	Gnomon	exon	566571	566659	.	+	.	ID=exon-XM_017059798.2-3;Dbxref=GeneID:107999775%2CGenbank:XM_017059798.2;Parent=rna-XM_017059798.2
NW_016019364.1	Gnomon	exon	566098	566488	.	+	.	ID=exon-XM_017059798.2-2;Dbxref=GeneID:107999775%2CGenbank:XM_017059798.2;Parent=rna-XM_017059798.2
NW_016019364.1	Gnomon	exon	564918	565632	.	+	.	ID=exon-XM_017059798.2-1;Dbxref=GeneID:107999775%2CGenbank:XM_017059798.2;Parent=rna-XM_017059798.2
NW_016019364.1	Gnomon	exon	592112	592588	.	-	.	ID=exon-XM_028667628.1-12;Dbxref=GeneID:107999773%2CGenbank:XM_028667628.1;Parent=rna-XM_028667628.1
NW_016019364.1	Gnomon	exon	592688	593514	.	-	.	ID=exon-XM_028667628.1-11;Dbxref=GeneID:107999773%2CGenbank:XM_028667628.1;Parent=rna-XM_028667628.1
NW_016019364.1	Gnomon	exon	593683	593812	.	-	.	ID=exon-XM_028667628.1-10;Dbxref=GeneID:107999773%2CGenbank:XM_028667628.1;Parent=rna-XM_028667628.1
NW_016019364.1	Gnomon	exon	584888	585714	.	-	.	ID=exon-XM_017059800.2-6;Dbxref=GeneID:107999776%2CGenbank:XM_017059800.2;Parent=rna-XM_017059800.2
NW_016019364.1	Gnomon	exon	587489	587803	.	-	.	ID=exon-XM_017059800.2-1;Dbxref=GeneID:107999776%2CGenbank:XM_017059800.2;Parent=rna-XM_017059800.2
NW_016019364.1	Gnomon	exon	586373	586487	.	-	.	ID=exon-XM_017059800.2-3;Dbxref=GeneID:107999776%2CGenbank:XM_017059800.2;Parent=rna-XM_017059800.2
NW_016019364.1	Gnomon	exon	586568	587056	.	-	.	ID=exon-XM_017059800.2-2;Dbxref=GeneID:107999776%2CGenbank:XM_017059800.2;Parent=rna-XM_017059800.2
NW_016019364.1	Gnomon	exon	585795	586009	.	-	.	ID=exon-XM_017059800.2-5;Dbxref=GeneID:107999776%2CGenbank:XM_017059800.2;Parent=rna-XM_017059800.2
NW_016019364.1	Gnomon	exon	586094	586240	.	-	.	ID=exon-XM_017059800.2-4;Dbxref=GeneID:107999776%2CGenbank:XM_017059800.2;Parent=rna-XM_017059800.2
NW_016019364.1	Gnomon	mRNA	906956	927198	.	-	.	Name=XM_028667649.1;ID=rna-XM_028667649.1;Dbxref=GeneID:107999762%2CGenbank:XM_028667649.1;Parent=gene-LOC107999762
NW_016019364.1	Gnomon	exon	432583	432747	.	+	.	ID=exon-XM_028667618.1-4;Dbxref=GeneID:107999759%2CGenbank:XM_028667618.1;Parent=rna-XM_028667618.1
NW_016019364.1	Gnomon	exon	431804	431919	.	+	.	ID=exon-XM_028667618.1-3;Dbxref=GeneID:107999759%2CGenbank:XM_028667618.1;Parent=rna-XM_028667618.1
NW_016019364.1	Gnomon	exon	430544	430687	.	+	.	ID=exon-XM_028667618.1-2;Dbxref=GeneID:107999759%2CGenbank:XM_028667618.1;Parent=rna-XM_028667618.1
NW_016019364.1	Gnomon	exon	328567	328754	.	+	.	ID=exon-XM_028667618.1-1;Dbxref=GeneID:107999759%2CGenbank:XM_028667618.1;Parent=rna-XM_028667618.1
NW_016019364.1	Gnomon	exon	434421	434593	.	+	.	ID=exon-XM_028667618.1-8;Dbxref=GeneID:107999759%2CGenbank:XM_028667618.1;Parent=rna-XM_028667618.1
NW_016019364.1	Gnomon	exon	434090	434323	.	+	.	ID=exon-XM_028667618.1-7;Dbxref=GeneID:107999759%2CGenbank:XM_028667618.1;Parent=rna-XM_028667618.1
NW_016019364.1	Gnomon	exon	433819	434005	.	+	.	ID=exon-XM_028667618.1-6;Dbxref=GeneID:107999759%2CGenbank:XM_028667618.1;Parent=rna-XM_028667618.1
NW_016019364.1	Gnomon	exon	433138	433275	.	+	.	ID=exon-XM_028667618.1-5;Dbxref=GeneID:107999759%2CGenbank:XM_028667618.1;Parent=rna-XM_028667618.1
NW_016019364.1	Gnomon	exon	434673	434822	.	+	.	ID=exon-XM_028667618.1-9;Dbxref=GeneID:107999759%2CGenbank:XM_028667618.1;Parent=rna-XM_028667618.1
NW_016019364.1	Gnomon	exon	304672	304918	.	+	.	ID=exon-XM_017059774.2-7;Dbxref=GeneID:107999760%2CGenbank:XM_017059774.2;Note=The sequence of the model RefSeq transcript was modified relative to this genomic sequence to represent the inferred CDS: added 252 bases not found in genome assembly;Parent=rna-XM_017059774.2
NW_016019364.1	Gnomon	exon	304239	304430	.	+	.	ID=exon-XM_017059774.2-6;Dbxref=GeneID:107999760%2CGenbank:XM_017059774.2;Note=The sequence of the model RefSeq transcript was modified relative to this genomic sequence to represent the inferred CDS: added 252 bases not found in genome assembly;Parent=rna-XM_017059774.2
NW_016019364.1	Gnomon	exon	305560	305836	.	+	.	ID=exon-XM_017059774.2-9;Dbxref=GeneID:107999760%2CGenbank:XM_017059774.2;Note=The sequence of the model RefSeq transcript was modified relative to this genomic sequence to represent the inferred CDS: added 252 bases not found in genome assembly;Parent=rna-XM_017059774.2
NW_016019364.1	Gnomon	exon	304985	305204	.	+	.	ID=exon-XM_017059774.2-8;Dbxref=GeneID:107999760%2CGenbank:XM_017059774.2;Note=The sequence of the model RefSeq transcript was modified relative to this genomic sequence to represent the inferred CDS: added 252 bases not found in genome assembly;Parent=rna-XM_017059774.2
NW_016019364.1	Gnomon	exon	299203	299398	.	+	.	ID=exon-XM_017059774.2-3;Dbxref=GeneID:107999760%2CGenbank:XM_017059774.2;Note=The sequence of the model RefSeq transcript was modified relative to this genomic sequence to represent the inferred CDS: added 252 bases not found in genome assembly;Parent=rna-XM_017059774.2
NW_016019364.1	Gnomon	exon	273947	274046	.	+	.	ID=exon-XM_017059774.2-2;Dbxref=GeneID:107999760%2CGenbank:XM_017059774.2;Note=The sequence of the model RefSeq transcript was modified relative to this genomic sequence to represent the inferred CDS: added 252 bases not found in genome assembly;Parent=rna-XM_017059774.2
NW_016019364.1	Gnomon	exon	303119	303127	.	+	.	ID=exon-XM_017059774.2-5;Dbxref=GeneID:107999760%2CGenbank:XM_017059774.2;Note=The sequence of the model RefSeq transcript was modified relative to this genomic sequence to represent the inferred CDS: added 252 bases not found in genome assembly;Parent=rna-XM_017059774.2
NW_016019364.1	Gnomon	exon	301311	302267	.	+	.	ID=exon-XM_017059774.2-4;Dbxref=GeneID:107999760%2CGenbank:XM_017059774.2;Note=The sequence of the model RefSeq transcript was modified relative to this genomic sequence to represent the inferred CDS: added 252 bases not found in genome assembly;Parent=rna-XM_017059774.2
NW_016019364.1	Gnomon	exon	273277	273694	.	+	.	ID=exon-XM_017059774.2-1;Dbxref=GeneID:107999760%2CGenbank:XM_017059774.2;Note=The sequence of the model RefSeq transcript was modified relative to this genomic sequence to represent the inferred CDS: added 252 bases not found in genome assembly;Parent=rna-XM_017059774.2
NW_016019364.1	Gnomon	mRNA	980960	1170767	.	+	.	Name=XM_028667646.1;ID=rna-XM_028667646.1;Dbxref=GeneID:107999747%2CGenbank:XM_028667646.1;Parent=gene-LOC107999747
NW_016019364.1	Gnomon	exon	467177	467386	.	-	.	ID=exon-XM_028667619.1-1;Dbxref=GeneID:107999755%2CGenbank:XM_028667619.1;Parent=rna-XM_028667619.1
NW_016019364.1	Gnomon	exon	465992	466342	.	-	.	ID=exon-XM_028667619.1-3;Dbxref=GeneID:107999755%2CGenbank:XM_028667619.1;Parent=rna-XM_028667619.1
NW_016019364.1	Gnomon	exon	466433	466651	.	-	.	ID=exon-XM_028667619.1-2;Dbxref=GeneID:107999755%2CGenbank:XM_028667619.1;Parent=rna-XM_028667619.1
NW_016019364.1	Gnomon	exon	464492	464817	.	-	.	ID=exon-XM_028667619.1-5;Dbxref=GeneID:107999755%2CGenbank:XM_028667619.1;Parent=rna-XM_028667619.1
NW_016019364.1	Gnomon	exon	465478	465669	.	-	.	ID=exon-XM_028667619.1-4;Dbxref=GeneID:107999755%2CGenbank:XM_028667619.1;Parent=rna-XM_028667619.1
NW_016019364.1	Gnomon	exon	463736	463963	.	-	.	ID=exon-XM_028667619.1-7;Dbxref=GeneID:107999755%2CGenbank:XM_028667619.1;Parent=rna-XM_028667619.1
NW_016019364.1	Gnomon	exon	464067	464345	.	-	.	ID=exon-XM_028667619.1-6;Dbxref=GeneID:107999755%2CGenbank:XM_028667619.1;Parent=rna-XM_028667619.1
NW_016019364.1	Gnomon	mRNA	980960	1170544	.	+	.	Name=XM_028667645.1;ID=rna-XM_028667645.1;Dbxref=GeneID:107999747%2CGenbank:XM_028667645.1;Parent=gene-LOC107999747
NW_016019364.1	Gnomon	CDS	587489	587569	.	-	0	Name=XP_016915290.1;ID=cds-XP_016915290.1;Dbxref=GeneID:107999776%2CGenbank:XP_016915290.1;Parent=rna-XM_017059801.2
NW_016019364.1	Gnomon	CDS	586568	587056	.	-	0	Name=XP_016915290.1;ID=cds-XP_016915290.1;Dbxref=GeneID:107999776%2CGenbank:XP_016915290.1;Parent=rna-XM_017059801.2
NW_016019364.1	Gnomon	CDS	586373	586487	.	-	0	Name=XP_016915290.1;ID=cds-XP_016915290.1;Dbxref=GeneID:107999776%2CGenbank:XP_016915290.1;Parent=rna-XM_017059801.2
NW_016019364.1	Gnomon	CDS	586094	586240	.	-	0	Name=XP_016915290.1;ID=cds-XP_016915290.1;Dbxref=GeneID:107999776%2CGenbank:XP_016915290.1;Parent=rna-XM_017059801.2
NW_016019364.1	Gnomon	CDS	585888	586009	.	-	0	Name=XP_016915290.1;ID=cds-XP_016915290.1;Dbxref=GeneID:107999776%2CGenbank:XP_016915290.1;Parent=rna-XM_017059801.2
NW_016019364.1	Gnomon	exon	469083	469343	.	-	.	ID=exon-XM_028667620.1-5;Dbxref=GeneID:107999770%2CGenbank:XM_028667620.1;Parent=rna-XM_028667620.1
NW_016019364.1	Gnomon	exon	469494	469623	.	-	.	ID=exon-XM_028667620.1-4;Dbxref=GeneID:107999770%2CGenbank:XM_028667620.1;Parent=rna-XM_028667620.1
NW_016019364.1	Gnomon	exon	470474	470707	.	-	.	ID=exon-XM_028667620.1-3;Dbxref=GeneID:107999770%2CGenbank:XM_028667620.1;Parent=rna-XM_028667620.1
NW_016019364.1	Gnomon	exon	470825	471064	.	-	.	ID=exon-XM_028667620.1-2;Dbxref=GeneID:107999770%2CGenbank:XM_028667620.1;Parent=rna-XM_028667620.1
NW_016019364.1	Gnomon	exon	471625	471899	.	-	.	ID=exon-XM_028667620.1-1;Dbxref=GeneID:107999770%2CGenbank:XM_028667620.1;Parent=rna-XM_028667620.1
NW_016019364.1	Gnomon	exon	467622	468107	.	-	.	ID=exon-XM_028667620.1-9;Dbxref=GeneID:107999770%2CGenbank:XM_028667620.1;Parent=rna-XM_028667620.1
NW_016019364.1	Gnomon	exon	468195	468395	.	-	.	ID=exon-XM_028667620.1-8;Dbxref=GeneID:107999770%2CGenbank:XM_028667620.1;Parent=rna-XM_028667620.1
NW_016019364.1	Gnomon	exon	468552	468639	.	-	.	ID=exon-XM_028667620.1-7;Dbxref=GeneID:107999770%2CGenbank:XM_028667620.1;Parent=rna-XM_028667620.1
NW_016019364.1	Gnomon	exon	468735	468852	.	-	.	ID=exon-XM_028667620.1-6;Dbxref=GeneID:107999770%2CGenbank:XM_028667620.1;Parent=rna-XM_028667620.1
NW_016019364.1	Gnomon	CDS	814347	816407	.	-	0	Name=XP_016915300.1;ID=cds-XP_016915300.1;Dbxref=GeneID:107999786%2CGenbank:XP_016915300.1;Parent=rna-XM_017059811.2
NW_016019364.1	Gnomon	exon	300849	301309	.	+	.	ID=exon-XM_017059775.2-2;Dbxref=GeneID:107999761%2CGenbank:XM_017059775.2;Parent=rna-XM_017059775.2
NW_016019364.1	Gnomon	exon	299703	300078	.	+	.	ID=exon-XM_017059775.2-1;Dbxref=GeneID:107999761%2CGenbank:XM_017059775.2;Parent=rna-XM_017059775.2
NW_016019364.1	Gnomon	CDS	816807	816876	.	+	0	Name=XP_016915301.1;ID=cds-XP_016915301.1;Dbxref=GeneID:107999787%2CGenbank:XP_016915301.1;Parent=rna-XM_017059812.2
NW_016019364.1	Gnomon	CDS	819369	819421	.	+	0	Name=XP_016915301.1;ID=cds-XP_016915301.1;Dbxref=GeneID:107999787%2CGenbank:XP_016915301.1;Parent=rna-XM_017059812.2
NW_016019364.1	Gnomon	CDS	819712	819813	.	+	0	Name=XP_016915301.1;ID=cds-XP_016915301.1;Dbxref=GeneID:107999787%2CGenbank:XP_016915301.1;Parent=rna-XM_017059812.2
NW_016019364.1	Gnomon	CDS	819911	820176	.	+	0	Name=XP_016915301.1;ID=cds-XP_016915301.1;Dbxref=GeneID:107999787%2CGenbank:XP_016915301.1;Parent=rna-XM_017059812.2
NW_016019364.1	Gnomon	CDS	820886	821042	.	+	0	Name=XP_016915301.1;ID=cds-XP_016915301.1;Dbxref=GeneID:107999787%2CGenbank:XP_016915301.1;Parent=rna-XM_017059812.2
NW_016019364.1	Gnomon	CDS	821117	821446	.	+	0	Name=XP_016915301.1;ID=cds-XP_016915301.1;Dbxref=GeneID:107999787%2CGenbank:XP_016915301.1;Parent=rna-XM_017059812.2
NW_016019364.1	Gnomon	CDS	821541	821738	.	+	0	Name=XP_016915301.1;ID=cds-XP_016915301.1;Dbxref=GeneID:107999787%2CGenbank:XP_016915301.1;Parent=rna-XM_017059812.2
NW_016019364.1	Gnomon	mRNA	153270	186345	.	+	.	Name=XM_028667648.1;ID=rna-XM_028667648.1;Dbxref=GeneID:107999744%2CGenbank:XM_028667648.1;Note=The sequence of the model RefSeq transcript was modified relative to this genomic sequence to represent the inferred CDS: deleted 1 base in 1 codon;Parent=gene-LOC107999744
NW_016019364.1	Gnomon	mRNA	959062	969213	.	+	.	Name=XM_028667647.1;ID=rna-XM_028667647.1;Dbxref=GeneID:107999752%2CGenbank:XM_028667647.1;Parent=gene-LOC107999752
NW_016019364.1	Gnomon	CDS	588902	589741	.	-	0	Name=XP_016915292.1;ID=cds-XP_016915292.1;Dbxref=GeneID:107999777%2CGenbank:XP_016915292.1;Parent=rna-XM_017059803.2
NW_016019364.1	cmsearch	exon	477242	477360	.	-	.	ID=exon-XR_003698125.1-1;Dbxref=GeneID:114577793%2CRFAM:RF00020%2CGenbank:XR_003698125.1;Parent=rna-XR_003698125.1
NW_016019364.1	Gnomon	exon	611064	611221	.	-	.	ID=exon-XM_017059782.2-9;Dbxref=GeneID:107999766%2CGenbank:XM_017059782.2;Parent=rna-XM_017059782.2
NW_016019364.1	Gnomon	exon	611945	612073	.	-	.	ID=exon-XM_017059782.2-6;Dbxref=GeneID:107999766%2CGenbank:XM_017059782.2;Parent=rna-XM_017059782.2
NW_016019364.1	Gnomon	exon	614302	614384	.	-	.	ID=exon-XM_017059782.2-5;Dbxref=GeneID:107999766%2CGenbank:XM_017059782.2;Parent=rna-XM_017059782.2
NW_016019364.1	Gnomon	exon	611318	611475	.	-	.	ID=exon-XM_017059782.2-8;Dbxref=GeneID:107999766%2CGenbank:XM_017059782.2;Parent=rna-XM_017059782.2
NW_016019364.1	Gnomon	exon	611640	611863	.	-	.	ID=exon-XM_017059782.2-7;Dbxref=GeneID:107999766%2CGenbank:XM_017059782.2;Parent=rna-XM_017059782.2
NW_016019364.1	Gnomon	exon	617512	617653	.	-	.	ID=exon-XM_017059782.2-2;Dbxref=GeneID:107999766%2CGenbank:XM_017059782.2;Parent=rna-XM_017059782.2
NW_016019364.1	Gnomon	exon	628474	628681	.	-	.	ID=exon-XM_017059782.2-1;Dbxref=GeneID:107999766%2CGenbank:XM_017059782.2;Parent=rna-XM_017059782.2
NW_016019364.1	Gnomon	exon	614472	614519	.	-	.	ID=exon-XM_017059782.2-4;Dbxref=GeneID:107999766%2CGenbank:XM_017059782.2;Parent=rna-XM_017059782.2
NW_016019364.1	Gnomon	exon	616668	616778	.	-	.	ID=exon-XM_017059782.2-3;Dbxref=GeneID:107999766%2CGenbank:XM_017059782.2;Parent=rna-XM_017059782.2
NW_016019364.1	Gnomon	CDS	153285	153452	.	+	0	Name=XP_028523449.1;ID=cds-XP_028523449.1;Dbxref=GeneID:107999744%2CGenbank:XP_028523449.1;Note=The sequence of the model RefSeq protein was modified relative to this genomic sequence to represent the inferred CDS: deleted 1 base in 1 codon;Parent=rna-XM_028667648.1
NW_016019364.1	Gnomon	CDS	166572	166688	.	+	0	Name=XP_028523449.1;ID=cds-XP_028523449.1;Dbxref=GeneID:107999744%2CGenbank:XP_028523449.1;Note=The sequence of the model RefSeq protein was modified relative to this genomic sequence to represent the inferred CDS: deleted 1 base in 1 codon;Parent=rna-XM_028667648.1
NW_016019364.1	Gnomon	CDS	166987	167164	.	+	0	Name=XP_028523449.1;ID=cds-XP_028523449.1;Dbxref=GeneID:107999744%2CGenbank:XP_028523449.1;Note=The sequence of the model RefSeq protein was modified relative to this genomic sequence to represent the inferred CDS: deleted 1 base in 1 codon;Parent=rna-XM_028667648.1
NW_016019364.1	Gnomon	CDS	167976	168340	.	+	0	Name=XP_028523449.1;ID=cds-XP_028523449.1;Dbxref=GeneID:107999744%2CGenbank:XP_028523449.1;Note=The sequence of the model RefSeq protein was modified relative to this genomic sequence to represent the inferred CDS: deleted 1 base in 1 codon;Parent=rna-XM_028667648.1
NW_016019364.1	Gnomon	CDS	168599	168828	.	+	0	Name=XP_028523449.1;ID=cds-XP_028523449.1;Dbxref=GeneID:107999744%2CGenbank:XP_028523449.1;Note=The sequence of the model RefSeq protein was modified relative to this genomic sequence to represent the inferred CDS: deleted 1 base in 1 codon;Parent=rna-XM_028667648.1
NW_016019364.1	Gnomon	CDS	171146	172235	.	+	0	Name=XP_028523449.1;ID=cds-XP_028523449.1;Dbxref=GeneID:107999744%2CGenbank:XP_028523449.1;Note=The sequence of the model RefSeq protein was modified relative to this genomic sequence to represent the inferred CDS: deleted 1 base in 1 codon;Parent=rna-XM_028667648.1
NW_016019364.1	Gnomon	CDS	172450	172572	.	+	0	Name=XP_028523449.1;ID=cds-XP_028523449.1;Dbxref=GeneID:107999744%2CGenbank:XP_028523449.1;Note=The sequence of the model RefSeq protein was modified relative to this genomic sequence to represent the inferred CDS: deleted 1 base in 1 codon;Parent=rna-XM_028667648.1
NW_016019364.1	Gnomon	CDS	172737	173063	.	+	0	Name=XP_028523449.1;ID=cds-XP_028523449.1;Dbxref=GeneID:107999744%2CGenbank:XP_028523449.1;Note=The sequence of the model RefSeq protein was modified relative to this genomic sequence to represent the inferred CDS: deleted 1 base in 1 codon;Parent=rna-XM_028667648.1
NW_016019364.1	Gnomon	CDS	173171	173330	.	+	0	Name=XP_028523449.1;ID=cds-XP_028523449.1;Dbxref=GeneID:107999744%2CGenbank:XP_028523449.1;Note=The sequence of the model RefSeq protein was modified relative to this genomic sequence to represent the inferred CDS: deleted 1 base in 1 codon;Parent=rna-XM_028667648.1
NW_016019364.1	Gnomon	CDS	173332	173576	.	+	0	Name=XP_028523449.1;ID=cds-XP_028523449.1;Dbxref=GeneID:107999744%2CGenbank:XP_028523449.1;Note=The sequence of the model RefSeq protein was modified relative to this genomic sequence to represent the inferred CDS: deleted 1 base in 1 codon;Parent=rna-XM_028667648.1
NW_016019364.1	Gnomon	CDS	173655	173820	.	+	0	Name=XP_028523449.1;ID=cds-XP_028523449.1;Dbxref=GeneID:107999744%2CGenbank:XP_028523449.1;Note=The sequence of the model RefSeq protein was modified relative to this genomic sequence to represent the inferred CDS: deleted 1 base in 1 codon;Parent=rna-XM_028667648.1
NW_016019364.1	Gnomon	CDS	174125	174300	.	+	0	Name=XP_028523449.1;ID=cds-XP_028523449.1;Dbxref=GeneID:107999744%2CGenbank:XP_028523449.1;Note=The sequence of the model RefSeq protein was modified relative to this genomic sequence to represent the inferred CDS: deleted 1 base in 1 codon;Parent=rna-XM_028667648.1
NW_016019364.1	Gnomon	CDS	174479	174811	.	+	0	Name=XP_028523449.1;ID=cds-XP_028523449.1;Dbxref=GeneID:107999744%2CGenbank:XP_028523449.1;Note=The sequence of the model RefSeq protein was modified relative to this genomic sequence to represent the inferred CDS: deleted 1 base in 1 codon;Parent=rna-XM_028667648.1
NW_016019364.1	Gnomon	CDS	174896	175008	.	+	0	Name=XP_028523449.1;ID=cds-XP_028523449.1;Dbxref=GeneID:107999744%2CGenbank:XP_028523449.1;Note=The sequence of the model RefSeq protein was modified relative to this genomic sequence to represent the inferred CDS: deleted 1 base in 1 codon;Parent=rna-XM_028667648.1
NW_016019364.1	Gnomon	CDS	175086	175212	.	+	0	Name=XP_028523449.1;ID=cds-XP_028523449.1;Dbxref=GeneID:107999744%2CGenbank:XP_028523449.1;Note=The sequence of the model RefSeq protein was modified relative to this genomic sequence to represent the inferred CDS: deleted 1 base in 1 codon;Parent=rna-XM_028667648.1
NW_016019364.1	Gnomon	CDS	175448	175733	.	+	0	Name=XP_028523449.1;ID=cds-XP_028523449.1;Dbxref=GeneID:107999744%2CGenbank:XP_028523449.1;Note=The sequence of the model RefSeq protein was modified relative to this genomic sequence to represent the inferred CDS: deleted 1 base in 1 codon;Parent=rna-XM_028667648.1
NW_016019364.1	Gnomon	CDS	176732	177052	.	+	0	Name=XP_028523449.1;ID=cds-XP_028523449.1;Dbxref=GeneID:107999744%2CGenbank:XP_028523449.1;Note=The sequence of the model RefSeq protein was modified relative to this genomic sequence to represent the inferred CDS: deleted 1 base in 1 codon;Parent=rna-XM_028667648.1
NW_016019364.1	Gnomon	CDS	180571	180750	.	+	0	Name=XP_028523449.1;ID=cds-XP_028523449.1;Dbxref=GeneID:107999744%2CGenbank:XP_028523449.1;Note=The sequence of the model RefSeq protein was modified relative to this genomic sequence to represent the inferred CDS: deleted 1 base in 1 codon;Parent=rna-XM_028667648.1
NW_016019364.1	Gnomon	CDS	181627	181703	.	+	0	Name=XP_028523449.1;ID=cds-XP_028523449.1;Dbxref=GeneID:107999744%2CGenbank:XP_028523449.1;Note=The sequence of the model RefSeq protein was modified relative to this genomic sequence to represent the inferred CDS: deleted 1 base in 1 codon;Parent=rna-XM_028667648.1
NW_016019364.1	Gnomon	CDS	185042	185119	.	+	0	Name=XP_028523449.1;ID=cds-XP_028523449.1;Dbxref=GeneID:107999744%2CGenbank:XP_028523449.1;Note=The sequence of the model RefSeq protein was modified relative to this genomic sequence to represent the inferred CDS: deleted 1 base in 1 codon;Parent=rna-XM_028667648.1
NW_016019364.1	Gnomon	CDS	959140	959200	.	+	0	Name=XP_028523448.1;ID=cds-XP_028523448.1;Dbxref=GeneID:107999752%2CGenbank:XP_028523448.1;Parent=rna-XM_028667647.1
NW_016019364.1	Gnomon	CDS	968596	968910	.	+	0	Name=XP_028523448.1;ID=cds-XP_028523448.1;Dbxref=GeneID:107999752%2CGenbank:XP_028523448.1;Parent=rna-XM_028667647.1
NW_016019364.1	Gnomon	CDS	968976	969007	.	+	0	Name=XP_028523448.1;ID=cds-XP_028523448.1;Dbxref=GeneID:107999752%2CGenbank:XP_028523448.1;Parent=rna-XM_028667647.1
NW_016019364.1	tRNAscan-SE	tRNA	474905	474976	.	+	.	ID=rna-Trnap-agg-5;Dbxref=GeneID:107999797;Note=transfer RNA proline (anticodon AGG);Parent=gene-Trnap-agg-5
NW_016019364.1	tRNAscan-SE	tRNA	469716	469787	.	+	.	ID=rna-Trnap-agg-4;Dbxref=GeneID:107999793;Note=transfer RNA proline (anticodon AGG);Parent=gene-Trnap-agg-4
NW_016019364.1	Gnomon	exon	448836	449025	.	-	.	ID=exon-XM_028667623.1-4;Dbxref=GeneID:114577781%2CGenbank:XM_028667623.1;Parent=rna-XM_028667623.1
NW_016019364.1	Gnomon	exon	449149	449247	.	-	.	ID=exon-XM_028667623.1-3;Dbxref=GeneID:114577781%2CGenbank:XM_028667623.1;Parent=rna-XM_028667623.1
NW_016019364.1	Gnomon	exon	448514	448606	.	-	.	ID=exon-XM_028667623.1-5;Dbxref=GeneID:114577781%2CGenbank:XM_028667623.1;Parent=rna-XM_028667623.1
NW_016019364.1	Gnomon	exon	449331	449588	.	-	.	ID=exon-XM_028667623.1-2;Dbxref=GeneID:114577781%2CGenbank:XM_028667623.1;Parent=rna-XM_028667623.1
NW_016019364.1	Gnomon	exon	449834	450321	.	-	.	ID=exon-XM_028667623.1-1;Dbxref=GeneID:114577781%2CGenbank:XM_028667623.1;Parent=rna-XM_028667623.1
NW_016019364.1	tRNAscan-SE	gene	474905	474976	.	+	.	Name=Trnap-agg;ID=gene-Trnap-agg-5;Dbxref=GeneID:107999797
NW_016019364.1	tRNAscan-SE	gene	469716	469787	.	+	.	Name=Trnap-agg;ID=gene-Trnap-agg-4;Dbxref=GeneID:107999793
NW_016019364.1	Gnomon	exon	13758	13861	.	-	.	ID=exon-XM_017059809.2-4;Dbxref=GeneID:107999783%2CGenbank:XM_017059809.2;Parent=rna-XM_017059809.2
NW_016019364.1	Gnomon	exon	14878	15203	.	-	.	ID=exon-XM_017059809.2-3;Dbxref=GeneID:107999783%2CGenbank:XM_017059809.2;Parent=rna-XM_017059809.2
NW_016019364.1	Gnomon	exon	21284	21386	.	-	.	ID=exon-XM_017059809.2-2;Dbxref=GeneID:107999783%2CGenbank:XM_017059809.2;Parent=rna-XM_017059809.2
NW_016019364.1	Gnomon	exon	27747	28335	.	-	.	ID=exon-XM_017059809.2-1;Dbxref=GeneID:107999783%2CGenbank:XM_017059809.2;Parent=rna-XM_017059809.2
NW_016019364.1	Gnomon	exon	11407	11543	.	-	.	ID=exon-XM_017059809.2-9;Dbxref=GeneID:107999783%2CGenbank:XM_017059809.2;Parent=rna-XM_017059809.2
NW_016019364.1	Gnomon	exon	11766	11947	.	-	.	ID=exon-XM_017059809.2-8;Dbxref=GeneID:107999783%2CGenbank:XM_017059809.2;Parent=rna-XM_017059809.2
NW_016019364.1	Gnomon	exon	12380	12692	.	-	.	ID=exon-XM_017059809.2-7;Dbxref=GeneID:107999783%2CGenbank:XM_017059809.2;Parent=rna-XM_017059809.2
NW_016019364.1	Gnomon	exon	12834	13144	.	-	.	ID=exon-XM_017059809.2-6;Dbxref=GeneID:107999783%2CGenbank:XM_017059809.2;Parent=rna-XM_017059809.2
NW_016019364.1	Gnomon	exon	13425	13579	.	-	.	ID=exon-XM_017059809.2-5;Dbxref=GeneID:107999783%2CGenbank:XM_017059809.2;Parent=rna-XM_017059809.2
NW_016019364.1	Gnomon	exon	575977	576169	.	-	.	ID=exon-XM_017059810.2-8;Dbxref=GeneID:107999785%2CGenbank:XM_017059810.2;Note=The sequence of the model RefSeq transcript was modified relative to this genomic sequence to represent the inferred CDS: inserted 1 base in 1 codon;Parent=rna-XM_017059810.2
NW_016019364.1	Gnomon	exon	576497	576695	.	-	.	ID=exon-XM_017059810.2-7;Dbxref=GeneID:107999785%2CGenbank:XM_017059810.2;Note=The sequence of the model RefSeq transcript was modified relative to this genomic sequence to represent the inferred CDS: inserted 1 base in 1 codon;Parent=rna-XM_017059810.2
NW_016019364.1	Gnomon	exon	575742	575888	.	-	.	ID=exon-XM_017059810.2-9;Dbxref=GeneID:107999785%2CGenbank:XM_017059810.2;Note=The sequence of the model RefSeq transcript was modified relative to this genomic sequence to represent the inferred CDS: inserted 1 base in 1 codon;Parent=rna-XM_017059810.2
NW_016019364.1	Gnomon	exon	578489	578558	.	-	.	ID=exon-XM_017059810.2-4;Dbxref=GeneID:107999785%2CGenbank:XM_017059810.2;Note=The sequence of the model RefSeq transcript was modified relative to this genomic sequence to represent the inferred CDS: inserted 1 base in 1 codon;Parent=rna-XM_017059810.2
NW_016019364.1	Gnomon	exon	578837	578987	.	-	.	ID=exon-XM_017059810.2-3;Dbxref=GeneID:107999785%2CGenbank:XM_017059810.2;Note=The sequence of the model RefSeq transcript was modified relative to this genomic sequence to represent the inferred CDS: inserted 1 base in 1 codon;Parent=rna-XM_017059810.2
NW_016019364.1	Gnomon	exon	577801	578023	.	-	.	ID=exon-XM_017059810.2-6;Dbxref=GeneID:107999785%2CGenbank:XM_017059810.2;Note=The sequence of the model RefSeq transcript was modified relative to this genomic sequence to represent the inferred CDS: inserted 1 base in 1 codon;Parent=rna-XM_017059810.2
NW_016019364.1	Gnomon	exon	578397	578486	.	-	.	ID=exon-XM_017059810.2-5;Dbxref=GeneID:107999785%2CGenbank:XM_017059810.2;Note=The sequence of the model RefSeq transcript was modified relative to this genomic sequence to represent the inferred CDS: inserted 1 base in 1 codon;Parent=rna-XM_017059810.2
NW_016019364.1	Gnomon	exon	581284	581526	.	-	.	ID=exon-XM_017059810.2-2;Dbxref=GeneID:107999785%2CGenbank:XM_017059810.2;Note=The sequence of the model RefSeq transcript was modified relative to this genomic sequence to represent the inferred CDS: inserted 1 base in 1 codon;Parent=rna-XM_017059810.2
NW_016019364.1	Gnomon	exon	582429	582729	.	-	.	ID=exon-XM_017059810.2-1;Dbxref=GeneID:107999785%2CGenbank:XM_017059810.2;Note=The sequence of the model RefSeq transcript was modified relative to this genomic sequence to represent the inferred CDS: inserted 1 base in 1 codon;Parent=rna-XM_017059810.2
NW_016019364.1	Gnomon	mRNA	906956	927219	.	-	.	Name=XM_028667650.1;ID=rna-XM_028667650.1;Dbxref=GeneID:107999762%2CGenbank:XM_028667650.1;Parent=gene-LOC107999762
NW_016019364.1	Gnomon	exon	446676	447340	.	-	.	ID=exon-XM_028667624.1-4;Dbxref=GeneID:114577782%2CGenbank:XM_028667624.1;Parent=rna-XM_028667624.1
NW_016019364.1	Gnomon	exon	447445	447590	.	-	.	ID=exon-XM_028667624.1-3;Dbxref=GeneID:114577782%2CGenbank:XM_028667624.1;Parent=rna-XM_028667624.1
NW_016019364.1	Gnomon	exon	447705	447803	.	-	.	ID=exon-XM_028667624.1-2;Dbxref=GeneID:114577782%2CGenbank:XM_028667624.1;Parent=rna-XM_028667624.1
NW_016019364.1	Gnomon	exon	447886	448274	.	-	.	ID=exon-XM_028667624.1-1;Dbxref=GeneID:114577782%2CGenbank:XM_028667624.1;Parent=rna-XM_028667624.1
NW_016019364.1	Gnomon	CDS	458026	458105	.	+	0	Name=XP_016915260.1;ID=cds-XP_016915260.1;Dbxref=GeneID:107999757%2CGenbank:XP_016915260.1;Parent=rna-XM_017059771.2
NW_016019364.1	Gnomon	CDS	458216	458336	.	+	0	Name=XP_016915260.1;ID=cds-XP_016915260.1;Dbxref=GeneID:107999757%2CGenbank:XP_016915260.1;Parent=rna-XM_017059771.2
NW_016019364.1	Gnomon	CDS	458473	458586	.	+	0	Name=XP_016915260.1;ID=cds-XP_016915260.1;Dbxref=GeneID:107999757%2CGenbank:XP_016915260.1;Parent=rna-XM_017059771.2
NW_016019364.1	Gnomon	CDS	458676	458795	.	+	0	Name=XP_016915260.1;ID=cds-XP_016915260.1;Dbxref=GeneID:107999757%2CGenbank:XP_016915260.1;Parent=rna-XM_017059771.2
NW_016019364.1	Gnomon	CDS	458884	459013	.	+	0	Name=XP_016915260.1;ID=cds-XP_016915260.1;Dbxref=GeneID:107999757%2CGenbank:XP_016915260.1;Parent=rna-XM_017059771.2
NW_016019364.1	Gnomon	CDS	459865	460013	.	+	0	Name=XP_016915260.1;ID=cds-XP_016915260.1;Dbxref=GeneID:107999757%2CGenbank:XP_016915260.1;Parent=rna-XM_017059771.2
NW_016019364.1	Gnomon	CDS	460089	460200	.	+	0	Name=XP_016915260.1;ID=cds-XP_016915260.1;Dbxref=GeneID:107999757%2CGenbank:XP_016915260.1;Parent=rna-XM_017059771.2
NW_016019364.1	Gnomon	CDS	460276	460484	.	+	0	Name=XP_016915260.1;ID=cds-XP_016915260.1;Dbxref=GeneID:107999757%2CGenbank:XP_016915260.1;Parent=rna-XM_017059771.2
NW_016019364.1	Gnomon	CDS	460555	460755	.	+	0	Name=XP_016915260.1;ID=cds-XP_016915260.1;Dbxref=GeneID:107999757%2CGenbank:XP_016915260.1;Parent=rna-XM_017059771.2
NW_016019364.1	Gnomon	CDS	460858	461064	.	+	0	Name=XP_016915260.1;ID=cds-XP_016915260.1;Dbxref=GeneID:107999757%2CGenbank:XP_016915260.1;Parent=rna-XM_017059771.2
NW_016019364.1	Gnomon	CDS	233403	233422	.	+	0	Name=XP_016915261.1;ID=cds-XP_016915261.1;Dbxref=GeneID:107999758%2CGenbank:XP_016915261.1;Parent=rna-XM_017059772.2
NW_016019364.1	Gnomon	CDS	234345	234387	.	+	0	Name=XP_016915261.1;ID=cds-XP_016915261.1;Dbxref=GeneID:107999758%2CGenbank:XP_016915261.1;Parent=rna-XM_017059772.2
NW_016019364.1	Gnomon	CDS	239271	239409	.	+	0	Name=XP_016915261.1;ID=cds-XP_016915261.1;Dbxref=GeneID:107999758%2CGenbank:XP_016915261.1;Parent=rna-XM_017059772.2
NW_016019364.1	Gnomon	CDS	239823	239936	.	+	0	Name=XP_016915261.1;ID=cds-XP_016915261.1;Dbxref=GeneID:107999758%2CGenbank:XP_016915261.1;Parent=rna-XM_017059772.2
NW_016019364.1	Gnomon	CDS	240742	241118	.	+	0	Name=XP_016915261.1;ID=cds-XP_016915261.1;Dbxref=GeneID:107999758%2CGenbank:XP_016915261.1;Parent=rna-XM_017059772.2
NW_016019364.1	Gnomon	CDS	241206	241340	.	+	0	Name=XP_016915261.1;ID=cds-XP_016915261.1;Dbxref=GeneID:107999758%2CGenbank:XP_016915261.1;Parent=rna-XM_017059772.2
NW_016019364.1	Gnomon	CDS	241452	241559	.	+	0	Name=XP_016915261.1;ID=cds-XP_016915261.1;Dbxref=GeneID:107999758%2CGenbank:XP_016915261.1;Parent=rna-XM_017059772.2
NW_016019364.1	Gnomon	CDS	241644	241865	.	+	0	Name=XP_016915261.1;ID=cds-XP_016915261.1;Dbxref=GeneID:107999758%2CGenbank:XP_016915261.1;Parent=rna-XM_017059772.2
NW_016019364.1	Gnomon	CDS	241958	242149	.	+	0	Name=XP_016915261.1;ID=cds-XP_016915261.1;Dbxref=GeneID:107999758%2CGenbank:XP_016915261.1;Parent=rna-XM_017059772.2
NW_016019364.1	Gnomon	CDS	242234	242350	.	+	0	Name=XP_016915261.1;ID=cds-XP_016915261.1;Dbxref=GeneID:107999758%2CGenbank:XP_016915261.1;Parent=rna-XM_017059772.2
NW_016019364.1	Gnomon	CDS	242474	242638	.	+	0	Name=XP_016915261.1;ID=cds-XP_016915261.1;Dbxref=GeneID:107999758%2CGenbank:XP_016915261.1;Parent=rna-XM_017059772.2
NW_016019364.1	Gnomon	CDS	242739	243041	.	+	0	Name=XP_016915261.1;ID=cds-XP_016915261.1;Dbxref=GeneID:107999758%2CGenbank:XP_016915261.1;Parent=rna-XM_017059772.2
NW_016019364.1	Gnomon	CDS	243125	243502	.	+	0	Name=XP_016915261.1;ID=cds-XP_016915261.1;Dbxref=GeneID:107999758%2CGenbank:XP_016915261.1;Parent=rna-XM_017059772.2
NW_016019364.1	Gnomon	CDS	243607	243813	.	+	0	Name=XP_016915261.1;ID=cds-XP_016915261.1;Dbxref=GeneID:107999758%2CGenbank:XP_016915261.1;Parent=rna-XM_017059772.2
NW_016019364.1	Gnomon	CDS	243902	244070	.	+	0	Name=XP_016915261.1;ID=cds-XP_016915261.1;Dbxref=GeneID:107999758%2CGenbank:XP_016915261.1;Parent=rna-XM_017059772.2
NW_016019364.1	Gnomon	CDS	244174	244298	.	+	0	Name=XP_016915261.1;ID=cds-XP_016915261.1;Dbxref=GeneID:107999758%2CGenbank:XP_016915261.1;Parent=rna-XM_017059772.2
NW_016019364.1	Gnomon	CDS	244379	244817	.	+	0	Name=XP_016915261.1;ID=cds-XP_016915261.1;Dbxref=GeneID:107999758%2CGenbank:XP_016915261.1;Parent=rna-XM_017059772.2
NW_016019364.1	Gnomon	CDS	244914	245263	.	+	0	Name=XP_016915261.1;ID=cds-XP_016915261.1;Dbxref=GeneID:107999758%2CGenbank:XP_016915261.1;Parent=rna-XM_017059772.2
NW_016019364.1	Gnomon	CDS	245358	245624	.	+	0	Name=XP_016915261.1;ID=cds-XP_016915261.1;Dbxref=GeneID:107999758%2CGenbank:XP_016915261.1;Parent=rna-XM_017059772.2
NW_016019364.1	Gnomon	CDS	245718	245889	.	+	0	Name=XP_016915261.1;ID=cds-XP_016915261.1;Dbxref=GeneID:107999758%2CGenbank:XP_016915261.1;Parent=rna-XM_017059772.2
NW_016019364.1	Gnomon	CDS	245969	246214	.	+	0	Name=XP_016915261.1;ID=cds-XP_016915261.1;Dbxref=GeneID:107999758%2CGenbank:XP_016915261.1;Parent=rna-XM_017059772.2
NW_016019364.1	Gnomon	CDS	246309	246674	.	+	0	Name=XP_016915261.1;ID=cds-XP_016915261.1;Dbxref=GeneID:107999758%2CGenbank:XP_016915261.1;Parent=rna-XM_017059772.2
NW_016019364.1	Gnomon	CDS	246800	247015	.	+	0	Name=XP_016915261.1;ID=cds-XP_016915261.1;Dbxref=GeneID:107999758%2CGenbank:XP_016915261.1;Parent=rna-XM_017059772.2
NW_016019364.1	Gnomon	CDS	247098	247469	.	+	0	Name=XP_016915261.1;ID=cds-XP_016915261.1;Dbxref=GeneID:107999758%2CGenbank:XP_016915261.1;Parent=rna-XM_017059772.2
NW_016019364.1	Gnomon	CDS	247633	247804	.	+	0	Name=XP_016915261.1;ID=cds-XP_016915261.1;Dbxref=GeneID:107999758%2CGenbank:XP_016915261.1;Parent=rna-XM_017059772.2
NW_016019364.1	Gnomon	CDS	248258	248372	.	+	0	Name=XP_016915261.1;ID=cds-XP_016915261.1;Dbxref=GeneID:107999758%2CGenbank:XP_016915261.1;Parent=rna-XM_017059772.2
NW_016019364.1	Gnomon	CDS	248469	248726	.	+	0	Name=XP_016915261.1;ID=cds-XP_016915261.1;Dbxref=GeneID:107999758%2CGenbank:XP_016915261.1;Parent=rna-XM_017059772.2
NW_016019364.1	Gnomon	exon	968976	969213	.	+	.	ID=exon-XM_028667647.1-3;Dbxref=GeneID:107999752%2CGenbank:XM_028667647.1;Parent=rna-XM_028667647.1
NW_016019364.1	Gnomon	exon	968596	968910	.	+	.	ID=exon-XM_028667647.1-2;Dbxref=GeneID:107999752%2CGenbank:XM_028667647.1;Parent=rna-XM_028667647.1
NW_016019364.1	Gnomon	exon	959062	959200	.	+	.	ID=exon-XM_028667647.1-1;Dbxref=GeneID:107999752%2CGenbank:XM_028667647.1;Parent=rna-XM_028667647.1
NW_016019364.1	Gnomon	CDS	528202	528457	.	+	0	Name=XP_028523443.1;ID=cds-XP_028523443.1;Dbxref=GeneID:114577783%2CGenbank:XP_028523443.1;Parent=rna-XM_028667642.1
NW_016019364.1	Gnomon	CDS	528862	529040	.	+	0	Name=XP_028523443.1;ID=cds-XP_028523443.1;Dbxref=GeneID:114577783%2CGenbank:XP_028523443.1;Parent=rna-XM_028667642.1
NW_016019364.1	Gnomon	lnc_RNA	94252	96686	.	+	.	Name=XR_003698116.1;ID=rna-XR_003698116.1;Dbxref=GeneID:114577784%2CGenbank:XR_003698116.1;Parent=gene-LOC114577784
NW_016019364.1	Gnomon	mRNA	610236	617653	.	-	.	Name=XM_017059784.1;ID=rna-XM_017059784.1;Dbxref=GeneID:107999766%2CGenbank:XM_017059784.1;Parent=gene-LOC107999766
NW_016019364.1	Gnomon	CDS	299311	299398	.	+	0	Name=XP_016915263.1;ID=cds-XP_016915263.1;Dbxref=GeneID:107999760%2CGenbank:XP_016915263.1;Note=The sequence of the model RefSeq protein was modified relative to this genomic sequence to represent the inferred CDS: added 252 bases not found in genome assembly;Parent=rna-XM_017059774.2
NW_016019364.1	Gnomon	CDS	301311	302267	.	+	0	Name=XP_016915263.1;ID=cds-XP_016915263.1;Dbxref=GeneID:107999760%2CGenbank:XP_016915263.1;Note=The sequence of the model RefSeq protein was modified relative to this genomic sequence to represent the inferred CDS: added 252 bases not found in genome assembly;Parent=rna-XM_017059774.2
NW_016019364.1	Gnomon	CDS	303119	303127	.	+	0	Name=XP_016915263.1;ID=cds-XP_016915263.1;Dbxref=GeneID:107999760%2CGenbank:XP_016915263.1;Note=The sequence of the model RefSeq protein was modified relative to this genomic sequence to represent the inferred CDS: added 252 bases not found in genome assembly;Parent=rna-XM_017059774.2
NW_016019364.1	Gnomon	CDS	304239	304430	.	+	0	Name=XP_016915263.1;ID=cds-XP_016915263.1;Dbxref=GeneID:107999760%2CGenbank:XP_016915263.1;Note=The sequence of the model RefSeq protein was modified relative to this genomic sequence to represent the inferred CDS: added 252 bases not found in genome assembly;Parent=rna-XM_017059774.2
NW_016019364.1	Gnomon	CDS	304672	304918	.	+	0	Name=XP_016915263.1;ID=cds-XP_016915263.1;Dbxref=GeneID:107999760%2CGenbank:XP_016915263.1;Note=The sequence of the model RefSeq protein was modified relative to this genomic sequence to represent the inferred CDS: added 252 bases not found in genome assembly;Parent=rna-XM_017059774.2
NW_016019364.1	Gnomon	CDS	304985	305204	.	+	0	Name=XP_016915263.1;ID=cds-XP_016915263.1;Dbxref=GeneID:107999760%2CGenbank:XP_016915263.1;Note=The sequence of the model RefSeq protein was modified relative to this genomic sequence to represent the inferred CDS: added 252 bases not found in genome assembly;Parent=rna-XM_017059774.2
NW_016019364.1	Gnomon	CDS	305560	305836	.	+	0	Name=XP_016915263.1;ID=cds-XP_016915263.1;Dbxref=GeneID:107999760%2CGenbank:XP_016915263.1;Note=The sequence of the model RefSeq protein was modified relative to this genomic sequence to represent the inferred CDS: added 252 bases not found in genome assembly;Parent=rna-XM_017059774.2
NW_016019364.1	Gnomon	CDS	305969	306564	.	+	0	Name=XP_016915263.1;ID=cds-XP_016915263.1;Dbxref=GeneID:107999760%2CGenbank:XP_016915263.1;Note=The sequence of the model RefSeq protein was modified relative to this genomic sequence to represent the inferred CDS: added 252 bases not found in genome assembly;Parent=rna-XM_017059774.2
NW_016019364.1	Gnomon	CDS	306730	306876	.	+	0	Name=XP_016915263.1;ID=cds-XP_016915263.1;Dbxref=GeneID:107999760%2CGenbank:XP_016915263.1;Note=The sequence of the model RefSeq protein was modified relative to this genomic sequence to represent the inferred CDS: added 252 bases not found in genome assembly;Parent=rna-XM_017059774.2
NW_016019364.1	Gnomon	CDS	307870	308061	.	+	0	Name=XP_016915263.1;ID=cds-XP_016915263.1;Dbxref=GeneID:107999760%2CGenbank:XP_016915263.1;Note=The sequence of the model RefSeq protein was modified relative to this genomic sequence to represent the inferred CDS: added 252 bases not found in genome assembly;Parent=rna-XM_017059774.2
NW_016019364.1	Gnomon	CDS	314883	315161	.	+	0	Name=XP_016915263.1;ID=cds-XP_016915263.1;Dbxref=GeneID:107999760%2CGenbank:XP_016915263.1;Note=The sequence of the model RefSeq protein was modified relative to this genomic sequence to represent the inferred CDS: added 252 bases not found in genome assembly;Parent=rna-XM_017059774.2
NW_016019364.1	Gnomon	CDS	495744	496017	.	+	0	Name=XP_028523442.1;ID=cds-XP_028523442.1;Dbxref=GeneID:114577783%2CGenbank:XP_028523442.1;Parent=rna-XM_028667641.1
NW_016019364.1	Gnomon	CDS	528862	529040	.	+	0	Name=XP_028523442.1;ID=cds-XP_028523442.1;Dbxref=GeneID:114577783%2CGenbank:XP_028523442.1;Parent=rna-XM_028667641.1
NW_016019364.1	Gnomon	lnc_RNA	1061370	1065477	.	+	.	Name=XR_003698117.1;ID=rna-XR_003698117.1;Dbxref=GeneID:114577785%2CGenbank:XR_003698117.1;Parent=gene-LOC114577785
NW_016019364.1	RefSeq	cDNA_match	273277	273694	.	+	.	ID=1d88a63a-a526-402d-b2bd-a2b8c1fe2219;Target=XM_017059774.2 1 418
NW_016019364.1	RefSeq	cDNA_match	273947	274046	.	+	.	ID=1d88a63a-a526-402d-b2bd-a2b8c1fe2219;Target=XM_017059774.2 1 418
NW_016019364.1	RefSeq	cDNA_match	299203	299398	.	+	.	ID=1d88a63a-a526-402d-b2bd-a2b8c1fe2219;Target=XM_017059774.2 1 418
NW_016019364.1	RefSeq	cDNA_match	301311	302267	.	+	.	ID=1d88a63a-a526-402d-b2bd-a2b8c1fe2219;Target=XM_017059774.2 1 418
NW_016019364.1	RefSeq	cDNA_match	303119	303127	.	+	.	ID=1d88a63a-a526-402d-b2bd-a2b8c1fe2219;Target=XM_017059774.2 1 418
NW_016019364.1	RefSeq	cDNA_match	304239	304430	.	+	.	ID=1d88a63a-a526-402d-b2bd-a2b8c1fe2219;Target=XM_017059774.2 1 418
NW_016019364.1	RefSeq	cDNA_match	304672	304918	.	+	.	ID=1d88a63a-a526-402d-b2bd-a2b8c1fe2219;Target=XM_017059774.2 1 418
NW_016019364.1	RefSeq	cDNA_match	304985	305204	.	+	.	ID=1d88a63a-a526-402d-b2bd-a2b8c1fe2219;Target=XM_017059774.2 1 418
NW_016019364.1	RefSeq	cDNA_match	305560	305836	.	+	.	ID=1d88a63a-a526-402d-b2bd-a2b8c1fe2219;Target=XM_017059774.2 1 418
NW_016019364.1	RefSeq	cDNA_match	305969	306564	.	+	.	ID=1d88a63a-a526-402d-b2bd-a2b8c1fe2219;Target=XM_017059774.2 1 418
NW_016019364.1	RefSeq	cDNA_match	306730	306876	.	+	.	ID=1d88a63a-a526-402d-b2bd-a2b8c1fe2219;Target=XM_017059774.2 1 418
NW_016019364.1	RefSeq	cDNA_match	307870	308061	.	+	.	ID=1d88a63a-a526-402d-b2bd-a2b8c1fe2219;Target=XM_017059774.2 1 418
NW_016019364.1	RefSeq	cDNA_match	314883	316993	.	+	.	ID=1d88a63a-a526-402d-b2bd-a2b8c1fe2219;Target=XM_017059774.2 1 418
NW_016019364.1	Gnomon	exon	592112	592588	.	-	.	ID=exon-XM_017059796.2-13;Dbxref=GeneID:107999773%2CGenbank:XM_017059796.2;Parent=rna-XM_017059796.2
NW_016019364.1	Gnomon	exon	593884	594039	.	-	.	ID=exon-XM_017059796.2-10;Dbxref=GeneID:107999773%2CGenbank:XM_017059796.2;Parent=rna-XM_017059796.2
NW_016019364.1	Gnomon	exon	592688	593514	.	-	.	ID=exon-XM_017059796.2-12;Dbxref=GeneID:107999773%2CGenbank:XM_017059796.2;Parent=rna-XM_017059796.2
NW_016019364.1	Gnomon	exon	593683	593812	.	-	.	ID=exon-XM_017059796.2-11;Dbxref=GeneID:107999773%2CGenbank:XM_017059796.2;Parent=rna-XM_017059796.2
NW_016019364.1	Gnomon	exon	449149	449247	.	-	.	ID=exon-XM_028667622.1-3;Dbxref=GeneID:114577781%2CGenbank:XM_028667622.1;Parent=rna-XM_028667622.1
NW_016019364.1	Gnomon	exon	449331	449588	.	-	.	ID=exon-XM_028667622.1-2;Dbxref=GeneID:114577781%2CGenbank:XM_028667622.1;Parent=rna-XM_028667622.1
NW_016019364.1	Gnomon	exon	449834	450329	.	-	.	ID=exon-XM_028667622.1-1;Dbxref=GeneID:114577781%2CGenbank:XM_028667622.1;Parent=rna-XM_028667622.1
NW_016019364.1	Gnomon	exon	448394	448606	.	-	.	ID=exon-XM_028667622.1-5;Dbxref=GeneID:114577781%2CGenbank:XM_028667622.1;Parent=rna-XM_028667622.1
NW_016019364.1	Gnomon	exon	448847	449025	.	-	.	ID=exon-XM_028667622.1-4;Dbxref=GeneID:114577781%2CGenbank:XM_028667622.1;Parent=rna-XM_028667622.1
NW_016019364.1	Gnomon	exon	855869	856141	.	-	.	ID=exon-XM_017059760.2-4;Dbxref=GeneID:107999745%2CGenbank:XM_017059760.2;Parent=rna-XM_017059760.2
NW_016019364.1	Gnomon	exon	859529	859717	.	-	.	ID=exon-XM_017059760.2-3;Dbxref=GeneID:107999745%2CGenbank:XM_017059760.2;Parent=rna-XM_017059760.2
NW_016019364.1	Gnomon	exon	866456	866512	.	-	.	ID=exon-XM_017059760.2-2;Dbxref=GeneID:107999745%2CGenbank:XM_017059760.2;Parent=rna-XM_017059760.2
NW_016019364.1	Gnomon	exon	886759	887727	.	-	.	ID=exon-XM_017059760.2-1;Dbxref=GeneID:107999745%2CGenbank:XM_017059760.2;Parent=rna-XM_017059760.2
NW_016019364.1	Gnomon	CDS	299930	300078	.	+	0	Name=XP_016915264.1;ID=cds-XP_016915264.1;Dbxref=GeneID:107999761%2CGenbank:XP_016915264.1;Parent=rna-XM_017059775.2
NW_016019364.1	Gnomon	CDS	300849	300885	.	+	0	Name=XP_016915264.1;ID=cds-XP_016915264.1;Dbxref=GeneID:107999761%2CGenbank:XP_016915264.1;Parent=rna-XM_017059775.2
NW_016019364.1	Gnomon	CDS	495744	496017	.	+	0	Name=XP_028523441.1;ID=cds-XP_028523441.1;Dbxref=GeneID:114577783%2CGenbank:XP_028523441.1;Parent=rna-XM_028667640.1
NW_016019364.1	Gnomon	CDS	502096	502140	.	+	0	Name=XP_028523441.1;ID=cds-XP_028523441.1;Dbxref=GeneID:114577783%2CGenbank:XP_028523441.1;Parent=rna-XM_028667640.1
NW_016019364.1	Gnomon	CDS	528862	529040	.	+	0	Name=XP_028523441.1;ID=cds-XP_028523441.1;Dbxref=GeneID:114577783%2CGenbank:XP_028523441.1;Parent=rna-XM_028667640.1
NW_016019364.1	Gnomon	lnc_RNA	962586	964145	.	-	.	Name=XR_003698118.1;ID=rna-XR_003698118.1;Dbxref=GeneID:114577786%2CGenbank:XR_003698118.1;Parent=gene-LOC114577786
NW_016019364.1	Gnomon	mRNA	610236	628681	.	-	.	Name=XM_017059781.2;ID=rna-XM_017059781.2;Dbxref=GeneID:107999766%2CGenbank:XM_017059781.2;Parent=gene-LOC107999766
NW_016019364.1	Gnomon	exon	1170440	1170544	.	+	.	ID=exon-XM_028667645.1-8;Dbxref=GeneID:107999747%2CGenbank:XM_028667645.1;Parent=rna-XM_028667645.1
NW_016019364.1	Gnomon	exon	1170210	1170359	.	+	.	ID=exon-XM_028667645.1-7;Dbxref=GeneID:107999747%2CGenbank:XM_028667645.1;Parent=rna-XM_028667645.1
NW_016019364.1	Gnomon	exon	1166204	1166341	.	+	.	ID=exon-XM_028667645.1-6;Dbxref=GeneID:107999747%2CGenbank:XM_028667645.1;Parent=rna-XM_028667645.1
NW_016019364.1	Gnomon	exon	1165874	1166002	.	+	.	ID=exon-XM_028667645.1-5;Dbxref=GeneID:107999747%2CGenbank:XM_028667645.1;Parent=rna-XM_028667645.1
NW_016019364.1	Gnomon	exon	1162490	1162648	.	+	.	ID=exon-XM_028667645.1-4;Dbxref=GeneID:107999747%2CGenbank:XM_028667645.1;Parent=rna-XM_028667645.1
NW_016019364.1	Gnomon	exon	1140569	1140776	.	+	.	ID=exon-XM_028667645.1-3;Dbxref=GeneID:107999747%2CGenbank:XM_028667645.1;Parent=rna-XM_028667645.1
NW_016019364.1	Gnomon	exon	1113031	1113125	.	+	.	ID=exon-XM_028667645.1-2;Dbxref=GeneID:107999747%2CGenbank:XM_028667645.1;Parent=rna-XM_028667645.1
NW_016019364.1	Gnomon	exon	980960	981108	.	+	.	ID=exon-XM_028667645.1-1;Dbxref=GeneID:107999747%2CGenbank:XM_028667645.1;Parent=rna-XM_028667645.1
NW_016019364.1	Gnomon	CDS	628474	628674	.	-	0	Name=XP_028523440.1;ID=cds-XP_028523440.1;Dbxref=GeneID:107999766%2CGenbank:XP_028523440.1;Parent=rna-XM_028667639.1
NW_016019364.1	Gnomon	CDS	617512	617653	.	-	0	Name=XP_028523440.1;ID=cds-XP_028523440.1;Dbxref=GeneID:107999766%2CGenbank:XP_028523440.1;Parent=rna-XM_028667639.1
NW_016019364.1	Gnomon	CDS	614472	614519	.	-	0	Name=XP_028523440.1;ID=cds-XP_028523440.1;Dbxref=GeneID:107999766%2CGenbank:XP_028523440.1;Parent=rna-XM_028667639.1
NW_016019364.1	Gnomon	CDS	614302	614384	.	-	0	Name=XP_028523440.1;ID=cds-XP_028523440.1;Dbxref=GeneID:107999766%2CGenbank:XP_028523440.1;Parent=rna-XM_028667639.1
NW_016019364.1	Gnomon	CDS	613972	614034	.	-	0	Name=XP_028523440.1;ID=cds-XP_028523440.1;Dbxref=GeneID:107999766%2CGenbank:XP_028523440.1;Parent=rna-XM_028667639.1
NW_016019364.1	Gnomon	CDS	611945	612073	.	-	0	Name=XP_028523440.1;ID=cds-XP_028523440.1;Dbxref=GeneID:107999766%2CGenbank:XP_028523440.1;Parent=rna-XM_028667639.1
NW_016019364.1	Gnomon	CDS	611640	611863	.	-	0	Name=XP_028523440.1;ID=cds-XP_028523440.1;Dbxref=GeneID:107999766%2CGenbank:XP_028523440.1;Parent=rna-XM_028667639.1
NW_016019364.1	Gnomon	CDS	611318	611475	.	-	0	Name=XP_028523440.1;ID=cds-XP_028523440.1;Dbxref=GeneID:107999766%2CGenbank:XP_028523440.1;Parent=rna-XM_028667639.1
NW_016019364.1	Gnomon	CDS	611064	611221	.	-	0	Name=XP_028523440.1;ID=cds-XP_028523440.1;Dbxref=GeneID:107999766%2CGenbank:XP_028523440.1;Parent=rna-XM_028667639.1
NW_016019364.1	Gnomon	CDS	610741	610809	.	-	0	Name=XP_028523440.1;ID=cds-XP_028523440.1;Dbxref=GeneID:107999766%2CGenbank:XP_028523440.1;Parent=rna-XM_028667639.1
NW_016019364.1	Gnomon	lnc_RNA	1181116	1185575	.	+	.	Name=XR_003698119.1;ID=rna-XR_003698119.1;Dbxref=GeneID:114577787%2CGenbank:XR_003698119.1;Parent=gene-LOC114577787
NW_016019364.1	Gnomon	mRNA	610236	628681	.	-	.	Name=XM_017059782.2;ID=rna-XM_017059782.2;Dbxref=GeneID:107999766%2CGenbank:XM_017059782.2;Parent=gene-LOC107999766
NW_016019364.1	Gnomon	mRNA	190697	202918	.	-	.	Name=XM_017059780.2;ID=rna-XM_017059780.2;Dbxref=GeneID:107999765%2CGenbank:XM_017059780.2;Parent=gene-LOC107999765
NW_016019364.1	Gnomon	CDS	926765	926833	.	-	0	Name=XP_016915266.1;ID=cds-XP_016915266.1;Dbxref=GeneID:107999762%2CGenbank:XP_016915266.1;Parent=rna-XM_017059777.2
NW_016019364.1	Gnomon	CDS	925908	926185	.	-	0	Name=XP_016915266.1;ID=cds-XP_016915266.1;Dbxref=GeneID:107999762%2CGenbank:XP_016915266.1;Parent=rna-XM_017059777.2
NW_016019364.1	Gnomon	CDS	909311	910284	.	-	0	Name=XP_016915266.1;ID=cds-XP_016915266.1;Dbxref=GeneID:107999762%2CGenbank:XP_016915266.1;Parent=rna-XM_017059777.2
NW_016019364.1	Gnomon	CDS	908707	908879	.	-	0	Name=XP_016915266.1;ID=cds-XP_016915266.1;Dbxref=GeneID:107999762%2CGenbank:XP_016915266.1;Parent=rna-XM_017059777.2
NW_016019364.1	Gnomon	CDS	908431	908600	.	-	0	Name=XP_016915266.1;ID=cds-XP_016915266.1;Dbxref=GeneID:107999762%2CGenbank:XP_016915266.1;Parent=rna-XM_017059777.2
NW_016019364.1	Gnomon	CDS	908245	908336	.	-	0	Name=XP_016915266.1;ID=cds-XP_016915266.1;Dbxref=GeneID:107999762%2CGenbank:XP_016915266.1;Parent=rna-XM_017059777.2
NW_016019364.1	Gnomon	CDS	907942	908141	.	-	0	Name=XP_016915266.1;ID=cds-XP_016915266.1;Dbxref=GeneID:107999762%2CGenbank:XP_016915266.1;Parent=rna-XM_017059777.2
NW_016019364.1	Gnomon	CDS	907572	907854	.	-	0	Name=XP_016915266.1;ID=cds-XP_016915266.1;Dbxref=GeneID:107999762%2CGenbank:XP_016915266.1;Parent=rna-XM_017059777.2
NW_016019364.1	Gnomon	CDS	907386	907453	.	-	0	Name=XP_016915266.1;ID=cds-XP_016915266.1;Dbxref=GeneID:107999762%2CGenbank:XP_016915266.1;Parent=rna-XM_017059777.2
NW_016019364.1	Gnomon	CDS	981015	981108	.	+	0	Name=XP_028523447.1;ID=cds-XP_028523447.1;Dbxref=GeneID:107999747%2CGenbank:XP_028523447.1;Parent=rna-XM_028667646.1
NW_016019364.1	Gnomon	CDS	1113031	1113125	.	+	0	Name=XP_028523447.1;ID=cds-XP_028523447.1;Dbxref=GeneID:107999747%2CGenbank:XP_028523447.1;Parent=rna-XM_028667646.1
NW_016019364.1	Gnomon	CDS	1140569	1140776	.	+	0	Name=XP_028523447.1;ID=cds-XP_028523447.1;Dbxref=GeneID:107999747%2CGenbank:XP_028523447.1;Parent=rna-XM_028667646.1
NW_016019364.1	Gnomon	CDS	1162490	1162648	.	+	0	Name=XP_028523447.1;ID=cds-XP_028523447.1;Dbxref=GeneID:107999747%2CGenbank:XP_028523447.1;Parent=rna-XM_028667646.1
NW_016019364.1	Gnomon	CDS	1165874	1166002	.	+	0	Name=XP_028523447.1;ID=cds-XP_028523447.1;Dbxref=GeneID:107999747%2CGenbank:XP_028523447.1;Parent=rna-XM_028667646.1
NW_016019364.1	Gnomon	CDS	1166204	1166341	.	+	0	Name=XP_028523447.1;ID=cds-XP_028523447.1;Dbxref=GeneID:107999747%2CGenbank:XP_028523447.1;Parent=rna-XM_028667646.1
NW_016019364.1	Gnomon	CDS	1170210	1170359	.	+	0	Name=XP_028523447.1;ID=cds-XP_028523447.1;Dbxref=GeneID:107999747%2CGenbank:XP_028523447.1;Parent=rna-XM_028667646.1
NW_016019364.1	Gnomon	CDS	1170559	1170581	.	+	0	Name=XP_028523447.1;ID=cds-XP_028523447.1;Dbxref=GeneID:107999747%2CGenbank:XP_028523447.1;Parent=rna-XM_028667646.1
NW_016019364.1	Gnomon	exon	980960	981108	.	+	.	ID=exon-XM_028667646.1-1;Dbxref=GeneID:107999747%2CGenbank:XM_028667646.1;Parent=rna-XM_028667646.1
NW_016019364.1	Gnomon	exon	1170210	1170359	.	+	.	ID=exon-XM_028667646.1-7;Dbxref=GeneID:107999747%2CGenbank:XM_028667646.1;Parent=rna-XM_028667646.1
NW_016019364.1	Gnomon	exon	1166204	1166341	.	+	.	ID=exon-XM_028667646.1-6;Dbxref=GeneID:107999747%2CGenbank:XM_028667646.1;Parent=rna-XM_028667646.1
NW_016019364.1	Gnomon	exon	1170559	1170767	.	+	.	ID=exon-XM_028667646.1-8;Dbxref=GeneID:107999747%2CGenbank:XM_028667646.1;Parent=rna-XM_028667646.1
NW_016019364.1	Gnomon	exon	1140569	1140776	.	+	.	ID=exon-XM_028667646.1-3;Dbxref=GeneID:107999747%2CGenbank:XM_028667646.1;Parent=rna-XM_028667646.1
NW_016019364.1	Gnomon	exon	1113031	1113125	.	+	.	ID=exon-XM_028667646.1-2;Dbxref=GeneID:107999747%2CGenbank:XM_028667646.1;Parent=rna-XM_028667646.1
NW_016019364.1	Gnomon	exon	1165874	1166002	.	+	.	ID=exon-XM_028667646.1-5;Dbxref=GeneID:107999747%2CGenbank:XM_028667646.1;Parent=rna-XM_028667646.1
NW_016019364.1	Gnomon	exon	1162490	1162648	.	+	.	ID=exon-XM_028667646.1-4;Dbxref=GeneID:107999747%2CGenbank:XM_028667646.1;Parent=rna-XM_028667646.1
NW_016019364.1	Gnomon	CDS	957917	958018	.	-	0	Name=XP_016915267.1;ID=cds-XP_016915267.1;Dbxref=GeneID:107999763%2CGenbank:XP_016915267.1;Parent=rna-XM_017059778.1
NW_016019364.1	Gnomon	CDS	957738	957834	.	-	0	Name=XP_016915267.1;ID=cds-XP_016915267.1;Dbxref=GeneID:107999763%2CGenbank:XP_016915267.1;Parent=rna-XM_017059778.1
NW_016019364.1	Gnomon	CDS	957568	957673	.	-	0	Name=XP_016915267.1;ID=cds-XP_016915267.1;Dbxref=GeneID:107999763%2CGenbank:XP_016915267.1;Parent=rna-XM_017059778.1
NW_016019364.1	Gnomon	CDS	957346	957476	.	-	0	Name=XP_016915267.1;ID=cds-XP_016915267.1;Dbxref=GeneID:107999763%2CGenbank:XP_016915267.1;Parent=rna-XM_017059778.1
NW_016019364.1	Gnomon	CDS	949130	949306	.	-	0	Name=XP_016915267.1;ID=cds-XP_016915267.1;Dbxref=GeneID:107999763%2CGenbank:XP_016915267.1;Parent=rna-XM_017059778.1
NW_016019364.1	Gnomon	CDS	948907	949063	.	-	0	Name=XP_016915267.1;ID=cds-XP_016915267.1;Dbxref=GeneID:107999763%2CGenbank:XP_016915267.1;Parent=rna-XM_017059778.1
NW_016019364.1	Gnomon	CDS	948472	948844	.	-	0	Name=XP_016915267.1;ID=cds-XP_016915267.1;Dbxref=GeneID:107999763%2CGenbank:XP_016915267.1;Parent=rna-XM_017059778.1
NW_016019364.1	Gnomon	CDS	948174	948405	.	-	0	Name=XP_016915267.1;ID=cds-XP_016915267.1;Dbxref=GeneID:107999763%2CGenbank:XP_016915267.1;Parent=rna-XM_017059778.1
NW_016019364.1	Gnomon	CDS	947657	948084	.	-	0	Name=XP_016915267.1;ID=cds-XP_016915267.1;Dbxref=GeneID:107999763%2CGenbank:XP_016915267.1;Parent=rna-XM_017059778.1
NW_016019364.1	Gnomon	CDS	947395	947556	.	-	0	Name=XP_016915267.1;ID=cds-XP_016915267.1;Dbxref=GeneID:107999763%2CGenbank:XP_016915267.1;Parent=rna-XM_017059778.1
NW_016019364.1	Gnomon	CDS	981015	981108	.	+	0	Name=XP_028523446.1;ID=cds-XP_028523446.1;Dbxref=GeneID:107999747%2CGenbank:XP_028523446.1;Parent=rna-XM_028667645.1
NW_016019364.1	Gnomon	CDS	1113031	1113125	.	+	0	Name=XP_028523446.1;ID=cds-XP_028523446.1;Dbxref=GeneID:107999747%2CGenbank:XP_028523446.1;Parent=rna-XM_028667645.1
NW_016019364.1	Gnomon	CDS	1140569	1140776	.	+	0	Name=XP_028523446.1;ID=cds-XP_028523446.1;Dbxref=GeneID:107999747%2CGenbank:XP_028523446.1;Parent=rna-XM_028667645.1
NW_016019364.1	Gnomon	CDS	1162490	1162648	.	+	0	Name=XP_028523446.1;ID=cds-XP_028523446.1;Dbxref=GeneID:107999747%2CGenbank:XP_028523446.1;Parent=rna-XM_028667645.1
NW_016019364.1	Gnomon	CDS	1165874	1166002	.	+	0	Name=XP_028523446.1;ID=cds-XP_028523446.1;Dbxref=GeneID:107999747%2CGenbank:XP_028523446.1;Parent=rna-XM_028667645.1
NW_016019364.1	Gnomon	CDS	1166204	1166341	.	+	0	Name=XP_028523446.1;ID=cds-XP_028523446.1;Dbxref=GeneID:107999747%2CGenbank:XP_028523446.1;Parent=rna-XM_028667645.1
NW_016019364.1	Gnomon	CDS	1170210	1170359	.	+	0	Name=XP_028523446.1;ID=cds-XP_028523446.1;Dbxref=GeneID:107999747%2CGenbank:XP_028523446.1;Parent=rna-XM_028667645.1
NW_016019364.1	Gnomon	CDS	1170440	1170471	.	+	0	Name=XP_028523446.1;ID=cds-XP_028523446.1;Dbxref=GeneID:107999747%2CGenbank:XP_028523446.1;Parent=rna-XM_028667645.1
NW_016019364.1	Gnomon	CDS	932836	933016	.	+	0	Name=XP_016915268.1;ID=cds-XP_016915268.1;Dbxref=GeneID:107999764%2CGenbank:XP_016915268.1;Parent=rna-XM_017059779.2
NW_016019364.1	Gnomon	CDS	942041	942132	.	+	0	Name=XP_016915268.1;ID=cds-XP_016915268.1;Dbxref=GeneID:107999764%2CGenbank:XP_016915268.1;Parent=rna-XM_017059779.2
NW_016019364.1	Gnomon	CDS	943226	943386	.	+	0	Name=XP_016915268.1;ID=cds-XP_016915268.1;Dbxref=GeneID:107999764%2CGenbank:XP_016915268.1;Parent=rna-XM_017059779.2
NW_016019364.1	Gnomon	CDS	943463	943601	.	+	0	Name=XP_016915268.1;ID=cds-XP_016915268.1;Dbxref=GeneID:107999764%2CGenbank:XP_016915268.1;Parent=rna-XM_017059779.2
NW_016019364.1	Gnomon	CDS	943678	943881	.	+	0	Name=XP_016915268.1;ID=cds-XP_016915268.1;Dbxref=GeneID:107999764%2CGenbank:XP_016915268.1;Parent=rna-XM_017059779.2
NW_016019364.1	Gnomon	CDS	944015	944159	.	+	0	Name=XP_016915268.1;ID=cds-XP_016915268.1;Dbxref=GeneID:107999764%2CGenbank:XP_016915268.1;Parent=rna-XM_017059779.2
NW_016019364.1	Gnomon	CDS	944247	944501	.	+	0	Name=XP_016915268.1;ID=cds-XP_016915268.1;Dbxref=GeneID:107999764%2CGenbank:XP_016915268.1;Parent=rna-XM_017059779.2
NW_016019364.1	Gnomon	CDS	944608	944726	.	+	0	Name=XP_016915268.1;ID=cds-XP_016915268.1;Dbxref=GeneID:107999764%2CGenbank:XP_016915268.1;Parent=rna-XM_017059779.2
NW_016019364.1	Gnomon	CDS	944803	945240	.	+	0	Name=XP_016915268.1;ID=cds-XP_016915268.1;Dbxref=GeneID:107999764%2CGenbank:XP_016915268.1;Parent=rna-XM_017059779.2
NW_016019364.1	Gnomon	exon	41949	42120	.	+	.	ID=exon-XM_017059808.2-7;Dbxref=GeneID:107999782%2CGenbank:XM_017059808.2;Parent=rna-XM_017059808.2
NW_016019364.1	Gnomon	exon	41300	41527	.	+	.	ID=exon-XM_017059808.2-6;Dbxref=GeneID:107999782%2CGenbank:XM_017059808.2;Parent=rna-XM_017059808.2
NW_016019364.1	Gnomon	exon	43043	43450	.	+	.	ID=exon-XM_017059808.2-9;Dbxref=GeneID:107999782%2CGenbank:XM_017059808.2;Parent=rna-XM_017059808.2
NW_016019364.1	Gnomon	exon	42782	42903	.	+	.	ID=exon-XM_017059808.2-8;Dbxref=GeneID:107999782%2CGenbank:XM_017059808.2;Parent=rna-XM_017059808.2
NW_016019364.1	Gnomon	CDS	67771	67941	.	-	0	Name=XP_028523445.1;ID=cds-XP_028523445.1;Dbxref=GeneID:107999742%2CGenbank:XP_028523445.1;Parent=rna-XM_028667644.1
NW_016019364.1	Gnomon	exon	613972	614034	.	-	.	ID=exon-XM_017059784.1-5;Dbxref=GeneID:107999766%2CGenbank:XM_017059784.1;Parent=rna-XM_017059784.1
NW_016019364.1	Gnomon	exon	614302	614384	.	-	.	ID=exon-XM_017059784.1-4;Dbxref=GeneID:107999766%2CGenbank:XM_017059784.1;Parent=rna-XM_017059784.1
NW_016019364.1	Gnomon	exon	611640	611863	.	-	.	ID=exon-XM_017059784.1-7;Dbxref=GeneID:107999766%2CGenbank:XM_017059784.1;Parent=rna-XM_017059784.1
NW_016019364.1	Gnomon	exon	611945	612073	.	-	.	ID=exon-XM_017059784.1-6;Dbxref=GeneID:107999766%2CGenbank:XM_017059784.1;Parent=rna-XM_017059784.1
NW_016019364.1	Gnomon	exon	611064	611221	.	-	.	ID=exon-XM_017059784.1-9;Dbxref=GeneID:107999766%2CGenbank:XM_017059784.1;Parent=rna-XM_017059784.1
NW_016019364.1	Gnomon	exon	611318	611475	.	-	.	ID=exon-XM_017059784.1-8;Dbxref=GeneID:107999766%2CGenbank:XM_017059784.1;Parent=rna-XM_017059784.1
NW_016019364.1	Gnomon	exon	617512	617653	.	-	.	ID=exon-XM_017059784.1-1;Dbxref=GeneID:107999766%2CGenbank:XM_017059784.1;Parent=rna-XM_017059784.1
NW_016019364.1	Gnomon	exon	614472	614519	.	-	.	ID=exon-XM_017059784.1-3;Dbxref=GeneID:107999766%2CGenbank:XM_017059784.1;Parent=rna-XM_017059784.1
NW_016019364.1	Gnomon	exon	616668	616916	.	-	.	ID=exon-XM_017059784.1-2;Dbxref=GeneID:107999766%2CGenbank:XM_017059784.1;Parent=rna-XM_017059784.1
NW_016019364.1	Gnomon	exon	38644	39171	.	+	.	ID=exon-XM_017059808.2-1;Dbxref=GeneID:107999782%2CGenbank:XM_017059808.2;Parent=rna-XM_017059808.2
NW_016019364.1	Gnomon	exon	40377	40527	.	+	.	ID=exon-XM_017059808.2-3;Dbxref=GeneID:107999782%2CGenbank:XM_017059808.2;Parent=rna-XM_017059808.2
NW_016019364.1	Gnomon	exon	39751	39923	.	+	.	ID=exon-XM_017059808.2-2;Dbxref=GeneID:107999782%2CGenbank:XM_017059808.2;Parent=rna-XM_017059808.2
NW_016019364.1	Gnomon	exon	40898	40992	.	+	.	ID=exon-XM_017059808.2-5;Dbxref=GeneID:107999782%2CGenbank:XM_017059808.2;Parent=rna-XM_017059808.2
NW_016019364.1	Gnomon	exon	40733	40796	.	+	.	ID=exon-XM_017059808.2-4;Dbxref=GeneID:107999782%2CGenbank:XM_017059808.2;Parent=rna-XM_017059808.2
NW_016019364.1	Gnomon	CDS	202670	202918	.	-	0	Name=XP_016915269.2;ID=cds-XP_016915269.2;Dbxref=GeneID:107999765%2CGenbank:XP_016915269.2;Parent=rna-XM_017059780.2
NW_016019364.1	Gnomon	CDS	202080	202301	.	-	0	Name=XP_016915269.2;ID=cds-XP_016915269.2;Dbxref=GeneID:107999765%2CGenbank:XP_016915269.2;Parent=rna-XM_017059780.2
NW_016019364.1	Gnomon	CDS	201187	201249	.	-	0	Name=XP_016915269.2;ID=cds-XP_016915269.2;Dbxref=GeneID:107999765%2CGenbank:XP_016915269.2;Parent=rna-XM_017059780.2
NW_016019364.1	Gnomon	CDS	199880	200119	.	-	0	Name=XP_016915269.2;ID=cds-XP_016915269.2;Dbxref=GeneID:107999765%2CGenbank:XP_016915269.2;Parent=rna-XM_017059780.2
NW_016019364.1	Gnomon	CDS	199550	199711	.	-	0	Name=XP_016915269.2;ID=cds-XP_016915269.2;Dbxref=GeneID:107999765%2CGenbank:XP_016915269.2;Parent=rna-XM_017059780.2
NW_016019364.1	Gnomon	CDS	199339	199465	.	-	0	Name=XP_016915269.2;ID=cds-XP_016915269.2;Dbxref=GeneID:107999765%2CGenbank:XP_016915269.2;Parent=rna-XM_017059780.2
NW_016019364.1	Gnomon	CDS	199084	199233	.	-	0	Name=XP_016915269.2;ID=cds-XP_016915269.2;Dbxref=GeneID:107999765%2CGenbank:XP_016915269.2;Parent=rna-XM_017059780.2
NW_016019364.1	Gnomon	CDS	198814	198990	.	-	0	Name=XP_016915269.2;ID=cds-XP_016915269.2;Dbxref=GeneID:107999765%2CGenbank:XP_016915269.2;Parent=rna-XM_017059780.2
NW_016019364.1	Gnomon	CDS	198565	198726	.	-	0	Name=XP_016915269.2;ID=cds-XP_016915269.2;Dbxref=GeneID:107999765%2CGenbank:XP_016915269.2;Parent=rna-XM_017059780.2
NW_016019364.1	Gnomon	CDS	196826	197172	.	-	0	Name=XP_016915269.2;ID=cds-XP_016915269.2;Dbxref=GeneID:107999765%2CGenbank:XP_016915269.2;Parent=rna-XM_017059780.2
NW_016019364.1	Gnomon	CDS	196469	196718	.	-	0	Name=XP_016915269.2;ID=cds-XP_016915269.2;Dbxref=GeneID:107999765%2CGenbank:XP_016915269.2;Parent=rna-XM_017059780.2
NW_016019364.1	Gnomon	CDS	196177	196370	.	-	0	Name=XP_016915269.2;ID=cds-XP_016915269.2;Dbxref=GeneID:107999765%2CGenbank:XP_016915269.2;Parent=rna-XM_017059780.2
NW_016019364.1	Gnomon	CDS	195852	196058	.	-	0	Name=XP_016915269.2;ID=cds-XP_016915269.2;Dbxref=GeneID:107999765%2CGenbank:XP_016915269.2;Parent=rna-XM_017059780.2
NW_016019364.1	Gnomon	CDS	195676	195781	.	-	0	Name=XP_016915269.2;ID=cds-XP_016915269.2;Dbxref=GeneID:107999765%2CGenbank:XP_016915269.2;Parent=rna-XM_017059780.2
NW_016019364.1	Gnomon	CDS	194607	195151	.	-	0	Name=XP_016915269.2;ID=cds-XP_016915269.2;Dbxref=GeneID:107999765%2CGenbank:XP_016915269.2;Parent=rna-XM_017059780.2
NW_016019364.1	Gnomon	CDS	194330	194528	.	-	0	Name=XP_016915269.2;ID=cds-XP_016915269.2;Dbxref=GeneID:107999765%2CGenbank:XP_016915269.2;Parent=rna-XM_017059780.2
NW_016019364.1	Gnomon	CDS	194009	194208	.	-	0	Name=XP_016915269.2;ID=cds-XP_016915269.2;Dbxref=GeneID:107999765%2CGenbank:XP_016915269.2;Parent=rna-XM_017059780.2
NW_016019364.1	Gnomon	CDS	193690	193789	.	-	0	Name=XP_016915269.2;ID=cds-XP_016915269.2;Dbxref=GeneID:107999765%2CGenbank:XP_016915269.2;Parent=rna-XM_017059780.2
NW_016019364.1	Gnomon	CDS	193418	193603	.	-	0	Name=XP_016915269.2;ID=cds-XP_016915269.2;Dbxref=GeneID:107999765%2CGenbank:XP_016915269.2;Parent=rna-XM_017059780.2
NW_016019364.1	Gnomon	CDS	193033	193325	.	-	0	Name=XP_016915269.2;ID=cds-XP_016915269.2;Dbxref=GeneID:107999765%2CGenbank:XP_016915269.2;Parent=rna-XM_017059780.2
NW_016019364.1	Gnomon	CDS	192729	192816	.	-	0	Name=XP_016915269.2;ID=cds-XP_016915269.2;Dbxref=GeneID:107999765%2CGenbank:XP_016915269.2;Parent=rna-XM_017059780.2
NW_016019364.1	Gnomon	CDS	192477	192647	.	-	0	Name=XP_016915269.2;ID=cds-XP_016915269.2;Dbxref=GeneID:107999765%2CGenbank:XP_016915269.2;Parent=rna-XM_017059780.2
NW_016019364.1	Gnomon	CDS	192211	192396	.	-	0	Name=XP_016915269.2;ID=cds-XP_016915269.2;Dbxref=GeneID:107999765%2CGenbank:XP_016915269.2;Parent=rna-XM_017059780.2
NW_016019364.1	Gnomon	CDS	191785	192077	.	-	0	Name=XP_016915269.2;ID=cds-XP_016915269.2;Dbxref=GeneID:107999765%2CGenbank:XP_016915269.2;Parent=rna-XM_017059780.2
NW_016019364.1	Gnomon	CDS	191091	191579	.	-	0	Name=XP_016915269.2;ID=cds-XP_016915269.2;Dbxref=GeneID:107999765%2CGenbank:XP_016915269.2;Parent=rna-XM_017059780.2
NW_016019364.1	Gnomon	mRNA	536127	562827	.	-	.	Name=XM_017059786.1;ID=rna-XM_017059786.1;Dbxref=GeneID:107999769%2CGenbank:XM_017059786.1;Note=The sequence of the model RefSeq transcript was modified relative to this genomic sequence to represent the inferred CDS: added 1525 bases not found in genome assembly;Parent=gene-LOC107999769
NW_016019364.1	Gnomon	mRNA	639433	741062	.	-	.	Name=XM_017059785.2;ID=rna-XM_017059785.2;Dbxref=GeneID:107999768%2CGenbank:XM_017059785.2;Parent=gene-LOC107999768
NW_016019364.1	Gnomon	exon	63267	64136	.	+	.	ID=exon-XM_017059807.2-2;Dbxref=GeneID:107999781%2CGenbank:XM_017059807.2;Parent=rna-XM_017059807.2
NW_016019364.1	Gnomon	exon	62753	62848	.	+	.	ID=exon-XM_017059807.2-1;Dbxref=GeneID:107999781%2CGenbank:XM_017059807.2;Parent=rna-XM_017059807.2
NW_016019364.1	Gnomon	exon	65014	66069	.	+	.	ID=exon-XM_017059807.2-4;Dbxref=GeneID:107999781%2CGenbank:XM_017059807.2;Parent=rna-XM_017059807.2
NW_016019364.1	Gnomon	exon	64317	64632	.	+	.	ID=exon-XM_017059807.2-3;Dbxref=GeneID:107999781%2CGenbank:XM_017059807.2;Parent=rna-XM_017059807.2
NW_016019364.1	Gnomon	exon	11046	11216	.	-	.	ID=exon-XM_028667626.1-9;Dbxref=GeneID:107999783%2CGenbank:XM_028667626.1;Parent=rna-XM_028667626.1
NW_016019364.1	Gnomon	exon	11407	11543	.	-	.	ID=exon-XM_028667626.1-8;Dbxref=GeneID:107999783%2CGenbank:XM_028667626.1;Parent=rna-XM_028667626.1
NW_016019364.1	Gnomon	exon	13758	13861	.	-	.	ID=exon-XM_028667626.1-3;Dbxref=GeneID:107999783%2CGenbank:XM_028667626.1;Parent=rna-XM_028667626.1
NW_016019364.1	Gnomon	exon	14878	15203	.	-	.	ID=exon-XM_028667626.1-2;Dbxref=GeneID:107999783%2CGenbank:XM_028667626.1;Parent=rna-XM_028667626.1
NW_016019364.1	Gnomon	exon	27747	28335	.	-	.	ID=exon-XM_028667626.1-1;Dbxref=GeneID:107999783%2CGenbank:XM_028667626.1;Parent=rna-XM_028667626.1
NW_016019364.1	Gnomon	exon	11766	11947	.	-	.	ID=exon-XM_028667626.1-7;Dbxref=GeneID:107999783%2CGenbank:XM_028667626.1;Parent=rna-XM_028667626.1
NW_016019364.1	Gnomon	exon	12380	12692	.	-	.	ID=exon-XM_028667626.1-6;Dbxref=GeneID:107999783%2CGenbank:XM_028667626.1;Parent=rna-XM_028667626.1
NW_016019364.1	Gnomon	exon	12834	13144	.	-	.	ID=exon-XM_028667626.1-5;Dbxref=GeneID:107999783%2CGenbank:XM_028667626.1;Parent=rna-XM_028667626.1
NW_016019364.1	Gnomon	exon	13425	13579	.	-	.	ID=exon-XM_028667626.1-4;Dbxref=GeneID:107999783%2CGenbank:XM_028667626.1;Parent=rna-XM_028667626.1
NW_016019364.1	cmsearch	snRNA	470108	470230	.	-	.	Name=XR_003698121.1;ID=rna-XR_003698121.1;Dbxref=GeneID:114577789%2CRFAM:RF00020%2CGenbank:XR_003698121.1;Parent=gene-LOC114577789
NW_016019364.1	Gnomon	exon	46016	46185	.	-	.	ID=exon-XM_017059755.2-2;Dbxref=GeneID:107999740%2CGenbank:XM_017059755.2;Parent=rna-XM_017059755.2
NW_016019364.1	Gnomon	exon	46383	46556	.	-	.	ID=exon-XM_017059755.2-1;Dbxref=GeneID:107999740%2CGenbank:XM_017059755.2;Parent=rna-XM_017059755.2
NW_016019364.1	Gnomon	exon	44172	44627	.	-	.	ID=exon-XM_017059755.2-4;Dbxref=GeneID:107999740%2CGenbank:XM_017059755.2;Parent=rna-XM_017059755.2
NW_016019364.1	Gnomon	exon	45220	45385	.	-	.	ID=exon-XM_017059755.2-3;Dbxref=GeneID:107999740%2CGenbank:XM_017059755.2;Parent=rna-XM_017059755.2
NW_016019364.1	cmsearch	snRNA	971543	971704	.	+	.	Name=XR_003698122.1;ID=rna-XR_003698122.1;Dbxref=GeneID:114577790%2CRFAM:RF00003%2CGenbank:XR_003698122.1;Parent=gene-LOC114577790
NW_016019364.1	Gnomon	mRNA	463736	467386	.	-	.	Name=XM_028667619.1;ID=rna-XM_028667619.1;Dbxref=GeneID:107999755%2CGenbank:XM_028667619.1;Parent=gene-LOC107999755
NW_016019364.1	Gnomon	CDS	1189479	1189530	.	+	0	Name=XP_016915259.1;ID=cds-XP_016915259.1;Dbxref=GeneID:107999756%2CGenbank:XP_016915259.1;Parent=rna-XM_017059770.2
NW_016019364.1	Gnomon	CDS	1189742	1189854	.	+	0	Name=XP_016915259.1;ID=cds-XP_016915259.1;Dbxref=GeneID:107999756%2CGenbank:XP_016915259.1;Parent=rna-XM_017059770.2
NW_016019364.1	Gnomon	CDS	1189935	1190033	.	+	0	Name=XP_016915259.1;ID=cds-XP_016915259.1;Dbxref=GeneID:107999756%2CGenbank:XP_016915259.1;Parent=rna-XM_017059770.2
NW_016019364.1	cmsearch	snRNA	1048614	1048777	.	-	.	Name=XR_003698123.1;ID=rna-XR_003698123.1;Dbxref=GeneID:114577791%2CRFAM:RF00003%2CGenbank:XR_003698123.1;Parent=gene-LOC114577791
NW_016019364.1	Gnomon	exon	906956	907453	.	-	.	ID=exon-XM_028667650.1-10;Dbxref=GeneID:107999762%2CGenbank:XM_028667650.1;Parent=rna-XM_028667650.1
NW_016019364.1	cmsearch	snRNA	969624	969786	.	+	.	Name=XR_003698124.1;ID=rna-XR_003698124.1;Dbxref=GeneID:114577792%2CRFAM:RF00003%2CGenbank:XR_003698124.1;Parent=gene-LOC114577792
NW_016019364.1	Gnomon	exon	906956	907453	.	-	.	ID=exon-XM_028667649.1-9;Dbxref=GeneID:107999762%2CGenbank:XM_028667649.1;Parent=rna-XM_028667649.1
NW_016019364.1	Gnomon	exon	907572	907854	.	-	.	ID=exon-XM_028667649.1-8;Dbxref=GeneID:107999762%2CGenbank:XM_028667649.1;Parent=rna-XM_028667649.1
NW_016019364.1	Gnomon	exon	907942	908141	.	-	.	ID=exon-XM_028667649.1-7;Dbxref=GeneID:107999762%2CGenbank:XM_028667649.1;Parent=rna-XM_028667649.1
NW_016019364.1	Gnomon	exon	908245	908336	.	-	.	ID=exon-XM_028667649.1-6;Dbxref=GeneID:107999762%2CGenbank:XM_028667649.1;Parent=rna-XM_028667649.1
NW_016019364.1	Gnomon	exon	908431	908600	.	-	.	ID=exon-XM_028667649.1-5;Dbxref=GeneID:107999762%2CGenbank:XM_028667649.1;Parent=rna-XM_028667649.1
NW_016019364.1	Gnomon	exon	908707	908879	.	-	.	ID=exon-XM_028667649.1-4;Dbxref=GeneID:107999762%2CGenbank:XM_028667649.1;Parent=rna-XM_028667649.1
NW_016019364.1	Gnomon	exon	909311	910284	.	-	.	ID=exon-XM_028667649.1-3;Dbxref=GeneID:107999762%2CGenbank:XM_028667649.1;Parent=rna-XM_028667649.1
NW_016019364.1	Gnomon	exon	925908	926185	.	-	.	ID=exon-XM_028667649.1-2;Dbxref=GeneID:107999762%2CGenbank:XM_028667649.1;Parent=rna-XM_028667649.1
NW_016019364.1	Gnomon	exon	926765	927198	.	-	.	ID=exon-XM_028667649.1-1;Dbxref=GeneID:107999762%2CGenbank:XM_028667649.1;Parent=rna-XM_028667649.1
NW_016019364.1	RefSeq	cDNA_match	561630	562827	.	-	.	ID=c74c7ddc-16f4-4166-90cf-4e1a811f1498;Target=XM_017059786.1 1 1198
NW_016019364.1	RefSeq	cDNA_match	556369	556424	.	-	.	ID=c74c7ddc-16f4-4166-90cf-4e1a811f1498;Target=XM_017059786.1 1 1198
NW_016019364.1	RefSeq	cDNA_match	540455	540562	.	-	.	ID=c74c7ddc-16f4-4166-90cf-4e1a811f1498;Target=XM_017059786.1 1 1198
NW_016019364.1	RefSeq	cDNA_match	538494	539735	.	-	.	ID=c74c7ddc-16f4-4166-90cf-4e1a811f1498;Target=XM_017059786.1 1 1198
NW_016019364.1	RefSeq	cDNA_match	538119	538406	.	-	.	ID=c74c7ddc-16f4-4166-90cf-4e1a811f1498;Target=XM_017059786.1 1 1198
NW_016019364.1	RefSeq	cDNA_match	537809	538033	.	-	.	ID=c74c7ddc-16f4-4166-90cf-4e1a811f1498;Target=XM_017059786.1 1 1198
NW_016019364.1	RefSeq	cDNA_match	537519	537722	.	-	.	ID=c74c7ddc-16f4-4166-90cf-4e1a811f1498;Target=XM_017059786.1 1 1198
NW_016019364.1	RefSeq	cDNA_match	537181	537412	.	-	.	ID=c74c7ddc-16f4-4166-90cf-4e1a811f1498;Target=XM_017059786.1 1 1198
NW_016019364.1	RefSeq	cDNA_match	536127	536973	.	-	.	ID=c74c7ddc-16f4-4166-90cf-4e1a811f1498;Target=XM_017059786.1 1 1198
NW_016019364.1	tRNAscan-SE	gene	751929	752001	.	-	.	Name=Trnak-cuu;ID=gene-Trnak-cuu-4;Dbxref=GeneID:107999796
NW_016019364.1	Gnomon	exon	198814	198990	.	-	.	ID=exon-XM_017059780.2-8;Dbxref=GeneID:107999765%2CGenbank:XM_017059780.2;Parent=rna-XM_017059780.2
NW_016019364.1	Gnomon	exon	199084	199233	.	-	.	ID=exon-XM_017059780.2-7;Dbxref=GeneID:107999765%2CGenbank:XM_017059780.2;Parent=rna-XM_017059780.2
NW_016019364.1	Gnomon	exon	198565	198726	.	-	.	ID=exon-XM_017059780.2-9;Dbxref=GeneID:107999765%2CGenbank:XM_017059780.2;Parent=rna-XM_017059780.2
NW_016019364.1	Gnomon	exon	202080	202301	.	-	.	ID=exon-XM_017059780.2-2;Dbxref=GeneID:107999765%2CGenbank:XM_017059780.2;Parent=rna-XM_017059780.2
NW_016019364.1	Gnomon	exon	202670	202918	.	-	.	ID=exon-XM_017059780.2-1;Dbxref=GeneID:107999765%2CGenbank:XM_017059780.2;Parent=rna-XM_017059780.2
NW_016019364.1	Gnomon	exon	199880	200119	.	-	.	ID=exon-XM_017059780.2-4;Dbxref=GeneID:107999765%2CGenbank:XM_017059780.2;Parent=rna-XM_017059780.2
NW_016019364.1	Gnomon	exon	201187	201249	.	-	.	ID=exon-XM_017059780.2-3;Dbxref=GeneID:107999765%2CGenbank:XM_017059780.2;Parent=rna-XM_017059780.2
NW_016019364.1	Gnomon	exon	199339	199465	.	-	.	ID=exon-XM_017059780.2-6;Dbxref=GeneID:107999765%2CGenbank:XM_017059780.2;Parent=rna-XM_017059780.2
NW_016019364.1	Gnomon	exon	199550	199711	.	-	.	ID=exon-XM_017059780.2-5;Dbxref=GeneID:107999765%2CGenbank:XM_017059780.2;Parent=rna-XM_017059780.2
NW_016019364.1	Gnomon	exon	906956	907227	.	-	.	ID=exon-XM_017059777.2-10;Dbxref=GeneID:107999762%2CGenbank:XM_017059777.2;Parent=rna-XM_017059777.2
NW_016019364.1	tRNAscan-SE	exon	486010	486081	.	+	.	ID=exon-Trnac-gca-2-1;Dbxref=GeneID:107999800;Note=transfer RNA cysteine (anticodon GCA);Parent=rna-Trnac-gca-2
NW_016019364.1	Gnomon	exon	901080	901151	.	+	.	ID=exon-XM_017059817.2-10;Dbxref=GeneID:107999792%2CGenbank:XM_017059817.2;Parent=rna-XM_017059817.2
NW_016019364.1	Gnomon	exon	901526	901780	.	+	.	ID=exon-XM_017059817.2-12;Dbxref=GeneID:107999792%2CGenbank:XM_017059817.2;Parent=rna-XM_017059817.2
NW_016019364.1	Gnomon	exon	901230	901361	.	+	.	ID=exon-XM_017059817.2-11;Dbxref=GeneID:107999792%2CGenbank:XM_017059817.2;Parent=rna-XM_017059817.2
NW_016019364.1	Gnomon	exon	902183	902377	.	+	.	ID=exon-XM_017059817.2-14;Dbxref=GeneID:107999792%2CGenbank:XM_017059817.2;Parent=rna-XM_017059817.2
NW_016019364.1	Gnomon	exon	901986	902120	.	+	.	ID=exon-XM_017059817.2-13;Dbxref=GeneID:107999792%2CGenbank:XM_017059817.2;Parent=rna-XM_017059817.2
NW_016019364.1	Gnomon	exon	902759	903017	.	+	.	ID=exon-XM_017059817.2-16;Dbxref=GeneID:107999792%2CGenbank:XM_017059817.2;Parent=rna-XM_017059817.2
NW_016019364.1	Gnomon	exon	902456	902689	.	+	.	ID=exon-XM_017059817.2-15;Dbxref=GeneID:107999792%2CGenbank:XM_017059817.2;Parent=rna-XM_017059817.2
NW_016019364.1	Gnomon	exon	903791	904129	.	+	.	ID=exon-XM_017059817.2-18;Dbxref=GeneID:107999792%2CGenbank:XM_017059817.2;Parent=rna-XM_017059817.2
NW_016019364.1	Gnomon	exon	903148	903265	.	+	.	ID=exon-XM_017059817.2-17;Dbxref=GeneID:107999792%2CGenbank:XM_017059817.2;Parent=rna-XM_017059817.2
NW_016019364.1	Gnomon	exon	908431	908600	.	-	.	ID=exon-XM_028667650.1-6;Dbxref=GeneID:107999762%2CGenbank:XM_028667650.1;Parent=rna-XM_028667650.1
NW_016019364.1	Gnomon	exon	908707	908879	.	-	.	ID=exon-XM_028667650.1-5;Dbxref=GeneID:107999762%2CGenbank:XM_028667650.1;Parent=rna-XM_028667650.1
NW_016019364.1	Gnomon	exon	907942	908141	.	-	.	ID=exon-XM_028667650.1-8;Dbxref=GeneID:107999762%2CGenbank:XM_028667650.1;Parent=rna-XM_028667650.1
NW_016019364.1	Gnomon	exon	908245	908336	.	-	.	ID=exon-XM_028667650.1-7;Dbxref=GeneID:107999762%2CGenbank:XM_028667650.1;Parent=rna-XM_028667650.1
NW_016019364.1	Gnomon	exon	926765	926858	.	-	.	ID=exon-XM_028667650.1-2;Dbxref=GeneID:107999762%2CGenbank:XM_028667650.1;Parent=rna-XM_028667650.1
NW_016019364.1	Gnomon	exon	927199	927219	.	-	.	ID=exon-XM_028667650.1-1;Dbxref=GeneID:107999762%2CGenbank:XM_028667650.1;Parent=rna-XM_028667650.1
NW_016019364.1	Gnomon	exon	909311	910284	.	-	.	ID=exon-XM_028667650.1-4;Dbxref=GeneID:107999762%2CGenbank:XM_028667650.1;Parent=rna-XM_028667650.1
NW_016019364.1	Gnomon	exon	925908	926185	.	-	.	ID=exon-XM_028667650.1-3;Dbxref=GeneID:107999762%2CGenbank:XM_028667650.1;Parent=rna-XM_028667650.1
NW_016019364.1	Gnomon	exon	907572	907854	.	-	.	ID=exon-XM_028667650.1-9;Dbxref=GeneID:107999762%2CGenbank:XM_028667650.1;Parent=rna-XM_028667650.1
NW_016019364.1	Gnomon	exon	943463	943601	.	+	.	ID=exon-XM_017059779.2-4;Dbxref=GeneID:107999764%2CGenbank:XM_017059779.2;Parent=rna-XM_017059779.2
NW_016019364.1	Gnomon	exon	943226	943386	.	+	.	ID=exon-XM_017059779.2-3;Dbxref=GeneID:107999764%2CGenbank:XM_017059779.2;Parent=rna-XM_017059779.2
NW_016019364.1	Gnomon	exon	942041	942132	.	+	.	ID=exon-XM_017059779.2-2;Dbxref=GeneID:107999764%2CGenbank:XM_017059779.2;Parent=rna-XM_017059779.2
NW_016019364.1	Gnomon	exon	932635	933016	.	+	.	ID=exon-XM_017059779.2-1;Dbxref=GeneID:107999764%2CGenbank:XM_017059779.2;Parent=rna-XM_017059779.2
NW_016019364.1	Gnomon	exon	944608	944726	.	+	.	ID=exon-XM_017059779.2-8;Dbxref=GeneID:107999764%2CGenbank:XM_017059779.2;Parent=rna-XM_017059779.2
NW_016019364.1	Gnomon	exon	944247	944501	.	+	.	ID=exon-XM_017059779.2-7;Dbxref=GeneID:107999764%2CGenbank:XM_017059779.2;Parent=rna-XM_017059779.2
NW_016019364.1	Gnomon	exon	944015	944159	.	+	.	ID=exon-XM_017059779.2-6;Dbxref=GeneID:107999764%2CGenbank:XM_017059779.2;Parent=rna-XM_017059779.2
NW_016019364.1	Gnomon	exon	943678	943881	.	+	.	ID=exon-XM_017059779.2-5;Dbxref=GeneID:107999764%2CGenbank:XM_017059779.2;Parent=rna-XM_017059779.2
NW_016019364.1	Gnomon	exon	944803	946892	.	+	.	ID=exon-XM_017059779.2-9;Dbxref=GeneID:107999764%2CGenbank:XM_017059779.2;Parent=rna-XM_017059779.2
NW_016019364.1	Gnomon	mRNA	328567	441671	.	+	.	Name=XM_028667618.1;ID=rna-XM_028667618.1;Dbxref=GeneID:107999759%2CGenbank:XM_028667618.1;Parent=gene-LOC107999759
NW_016019364.1	Gnomon	exon	4869	4984	.	+	.	ID=exon-XM_017059753.2-10;Dbxref=GeneID:107999738%2CGenbank:XM_017059753.2;Parent=rna-XM_017059753.2
NW_016019364.1	cmsearch	snRNA	970443	970604	.	+	.	Name=XR_003698120.1;ID=rna-XR_003698120.1;Dbxref=GeneID:114577788%2CRFAM:RF00003%2CGenbank:XR_003698120.1;Parent=gene-LOC114577788
NW_016019364.1	Gnomon	exon	153270	153452	.	+	.	ID=exon-XM_028667648.1-1;Dbxref=GeneID:107999744%2CGenbank:XM_028667648.1;Note=The sequence of the model RefSeq transcript was modified relative to this genomic sequence to represent the inferred CDS: deleted 1 base in 1 codon;Parent=rna-XM_028667648.1
NW_016019364.1	Gnomon	exon	166987	167164	.	+	.	ID=exon-XM_028667648.1-3;Dbxref=GeneID:107999744%2CGenbank:XM_028667648.1;Note=The sequence of the model RefSeq transcript was modified relative to this genomic sequence to represent the inferred CDS: deleted 1 base in 1 codon;Parent=rna-XM_028667648.1
NW_016019364.1	Gnomon	exon	166572	166688	.	+	.	ID=exon-XM_028667648.1-2;Dbxref=GeneID:107999744%2CGenbank:XM_028667648.1;Note=The sequence of the model RefSeq transcript was modified relative to this genomic sequence to represent the inferred CDS: deleted 1 base in 1 codon;Parent=rna-XM_028667648.1
NW_016019364.1	Gnomon	exon	168599	168828	.	+	.	ID=exon-XM_028667648.1-5;Dbxref=GeneID:107999744%2CGenbank:XM_028667648.1;Note=The sequence of the model RefSeq transcript was modified relative to this genomic sequence to represent the inferred CDS: deleted 1 base in 1 codon;Parent=rna-XM_028667648.1
NW_016019364.1	Gnomon	exon	167976	168340	.	+	.	ID=exon-XM_028667648.1-4;Dbxref=GeneID:107999744%2CGenbank:XM_028667648.1;Note=The sequence of the model RefSeq transcript was modified relative to this genomic sequence to represent the inferred CDS: deleted 1 base in 1 codon;Parent=rna-XM_028667648.1
NW_016019364.1	Gnomon	exon	172450	172572	.	+	.	ID=exon-XM_028667648.1-7;Dbxref=GeneID:107999744%2CGenbank:XM_028667648.1;Note=The sequence of the model RefSeq transcript was modified relative to this genomic sequence to represent the inferred CDS: deleted 1 base in 1 codon;Parent=rna-XM_028667648.1
NW_016019364.1	Gnomon	exon	171146	172235	.	+	.	ID=exon-XM_028667648.1-6;Dbxref=GeneID:107999744%2CGenbank:XM_028667648.1;Note=The sequence of the model RefSeq transcript was modified relative to this genomic sequence to represent the inferred CDS: deleted 1 base in 1 codon;Parent=rna-XM_028667648.1
NW_016019364.1	Gnomon	exon	173171	173330	.	+	.	ID=exon-XM_028667648.1-9;Dbxref=GeneID:107999744%2CGenbank:XM_028667648.1;Note=The sequence of the model RefSeq transcript was modified relative to this genomic sequence to represent the inferred CDS: deleted 1 base in 1 codon;Parent=rna-XM_028667648.1
NW_016019364.1	Gnomon	exon	172737	173063	.	+	.	ID=exon-XM_028667648.1-8;Dbxref=GeneID:107999744%2CGenbank:XM_028667648.1;Note=The sequence of the model RefSeq transcript was modified relative to this genomic sequence to represent the inferred CDS: deleted 1 base in 1 codon;Parent=rna-XM_028667648.1
NW_016019364.1	Gnomon	exon	49169	49320	.	-	.	ID=exon-XM_017059806.2-5;Dbxref=GeneID:107999780%2CGenbank:XM_017059806.2;Parent=rna-XM_017059806.2
NW_016019364.1	Gnomon	exon	49423	50182	.	-	.	ID=exon-XM_017059806.2-4;Dbxref=GeneID:107999780%2CGenbank:XM_017059806.2;Parent=rna-XM_017059806.2
NW_016019364.1	Gnomon	exon	48732	49056	.	-	.	ID=exon-XM_017059806.2-6;Dbxref=GeneID:107999780%2CGenbank:XM_017059806.2;Parent=rna-XM_017059806.2
NW_016019364.1	Gnomon	exon	51449	51870	.	-	.	ID=exon-XM_017059806.2-1;Dbxref=GeneID:107999780%2CGenbank:XM_017059806.2;Parent=rna-XM_017059806.2
NW_016019364.1	Gnomon	exon	50274	50747	.	-	.	ID=exon-XM_017059806.2-3;Dbxref=GeneID:107999780%2CGenbank:XM_017059806.2;Parent=rna-XM_017059806.2
NW_016019364.1	Gnomon	exon	50873	51364	.	-	.	ID=exon-XM_017059806.2-2;Dbxref=GeneID:107999780%2CGenbank:XM_017059806.2;Parent=rna-XM_017059806.2
NW_016019364.1	Gnomon	lnc_RNA	260949	263479	.	-	.	Name=XR_001766422.2;ID=rna-XR_001766422.2;Dbxref=GeneID:107999789%2CGenbank:XR_001766422.2;Parent=gene-LOC107999789
NW_016019364.1	Gnomon	lnc_RNA	479977	481604	.	+	.	Name=XR_001766420.2;ID=rna-XR_001766420.2;Dbxref=GeneID:107999754%2CGenbank:XR_001766420.2;Parent=gene-LOC107999754
NW_016019364.1	Gnomon	exon	447705	447803	.	-	.	ID=exon-XM_028667625.1-2;Dbxref=GeneID:114577782%2CGenbank:XM_028667625.1;Parent=rna-XM_028667625.1
NW_016019364.1	Gnomon	exon	447886	448274	.	-	.	ID=exon-XM_028667625.1-1;Dbxref=GeneID:114577782%2CGenbank:XM_028667625.1;Parent=rna-XM_028667625.1
NW_016019364.1	Gnomon	exon	447287	447345	.	-	.	ID=exon-XM_028667625.1-4;Dbxref=GeneID:114577782%2CGenbank:XM_028667625.1;Parent=rna-XM_028667625.1
NW_016019364.1	Gnomon	exon	447445	447590	.	-	.	ID=exon-XM_028667625.1-3;Dbxref=GeneID:114577782%2CGenbank:XM_028667625.1;Parent=rna-XM_028667625.1
NW_016019364.1	Gnomon	exon	614302	614384	.	-	.	ID=exon-XM_017059781.2-5;Dbxref=GeneID:107999766%2CGenbank:XM_017059781.2;Parent=rna-XM_017059781.2
NW_016019364.1	Gnomon	exon	614472	614519	.	-	.	ID=exon-XM_017059781.2-4;Dbxref=GeneID:107999766%2CGenbank:XM_017059781.2;Parent=rna-XM_017059781.2
NW_016019364.1	Gnomon	exon	616668	616778	.	-	.	ID=exon-XM_017059781.2-3;Dbxref=GeneID:107999766%2CGenbank:XM_017059781.2;Parent=rna-XM_017059781.2
NW_016019364.1	Gnomon	exon	617512	617653	.	-	.	ID=exon-XM_017059781.2-2;Dbxref=GeneID:107999766%2CGenbank:XM_017059781.2;Parent=rna-XM_017059781.2
NW_016019364.1	Gnomon	exon	628474	628681	.	-	.	ID=exon-XM_017059781.2-1;Dbxref=GeneID:107999766%2CGenbank:XM_017059781.2;Parent=rna-XM_017059781.2
NW_016019364.1	Gnomon	exon	611318	611475	.	-	.	ID=exon-XM_017059781.2-9;Dbxref=GeneID:107999766%2CGenbank:XM_017059781.2;Parent=rna-XM_017059781.2
NW_016019364.1	Gnomon	exon	611640	611863	.	-	.	ID=exon-XM_017059781.2-8;Dbxref=GeneID:107999766%2CGenbank:XM_017059781.2;Parent=rna-XM_017059781.2
NW_016019364.1	Gnomon	exon	611945	612073	.	-	.	ID=exon-XM_017059781.2-7;Dbxref=GeneID:107999766%2CGenbank:XM_017059781.2;Parent=rna-XM_017059781.2
NW_016019364.1	Gnomon	exon	613972	614034	.	-	.	ID=exon-XM_017059781.2-6;Dbxref=GeneID:107999766%2CGenbank:XM_017059781.2;Parent=rna-XM_017059781.2
NW_016019364.1	Gnomon	exon	77359	77695	.	-	.	ID=exon-XM_017059757.2-2;Dbxref=GeneID:107999743%2CGenbank:XM_017059757.2;Parent=rna-XM_017059757.2
NW_016019364.1	Gnomon	exon	80609	80664	.	-	.	ID=exon-XM_017059757.2-1;Dbxref=GeneID:107999743%2CGenbank:XM_017059757.2;Parent=rna-XM_017059757.2
NW_016019364.1	Gnomon	exon	76900	77172	.	-	.	ID=exon-XM_017059757.2-3;Dbxref=GeneID:107999743%2CGenbank:XM_017059757.2;Parent=rna-XM_017059757.2
NW_016019364.1	tRNAscan-SE	tRNA	751929	752001	.	-	.	ID=rna-Trnak-cuu-4;Dbxref=GeneID:107999796;Note=transfer RNA lysine (anticodon CUU);Parent=gene-Trnak-cuu-4
NW_016019364.1	Gnomon	exon	4841	5900	.	-	.	ID=exon-XM_017059805.2-6;Dbxref=GeneID:107999779%2CGenbank:XM_017059805.2;Parent=rna-XM_017059805.2
NW_016019364.1	Gnomon	exon	6373	6708	.	-	.	ID=exon-XM_017059805.2-5;Dbxref=GeneID:107999779%2CGenbank:XM_017059805.2;Parent=rna-XM_017059805.2
NW_016019364.1	Gnomon	exon	6808	7015	.	-	.	ID=exon-XM_017059805.2-4;Dbxref=GeneID:107999779%2CGenbank:XM_017059805.2;Parent=rna-XM_017059805.2
NW_016019364.1	Gnomon	exon	7123	7322	.	-	.	ID=exon-XM_017059805.2-3;Dbxref=GeneID:107999779%2CGenbank:XM_017059805.2;Parent=rna-XM_017059805.2
NW_016019364.1	Gnomon	exon	7550	7813	.	-	.	ID=exon-XM_017059805.2-2;Dbxref=GeneID:107999779%2CGenbank:XM_017059805.2;Parent=rna-XM_017059805.2
NW_016019364.1	Gnomon	exon	8925	9085	.	-	.	ID=exon-XM_017059805.2-1;Dbxref=GeneID:107999779%2CGenbank:XM_017059805.2;Parent=rna-XM_017059805.2
