# Supplementary material for: Prevalent bee venom genes evolved before the aculeate stinger and eusociality
Source: BMC Biol. 2023 Oct 23;21:229. doi: 10.1186/s12915-023-01656-5 (PMC10591384; doi:10.1186/s12915-023-01656-5)
Supplement: Supplementary file 42 — Additional file 42. Gff files of all toxin gene annotations. [file 12915_2023_1656_MOESM42_ESM.zip › AdditionalFile9_ToxinGeneAnnotations/NW_021683711._APA.gff_modified_Koludarov_et_al_2021.gff3]

##gff-version 3
##source-version geneious 2020.2.2
##sequence-region	NW_021683711	1	877004
NW_021683711	Koludarov_et_al_2021	source	1	877004	.	+	.	Name=source Osmia bicornis bicornis
NW_021683711	Koludarov_et_al_2021	tRNA	696473	696544	.	-	.	Name=Trnam-cau
NW_021683711	Koludarov_et_al_2021	exon	139912	140062	.	-	.	Name=B_terrestris Unchar gene various exons
NW_021683711	Koludarov_et_al_2021	exon	141360	141491	.	-	.	Name=O_bicornis Unchar gene 1 exon 3
NW_021683711	Koludarov_et_al_2021	exon	142160	142231	.	-	.	Name=Potential A_mellifera Apamin exon 1
NW_021683711	Koludarov_et_al_2021	misc_RNA	686725	686909	.	-	.	Name=LOC114874118 RNA;ID=EWKMg4ru1zPvdBw+uzMEhS+PpGo.1624892059069.38536
NW_021683711	Koludarov_et_al_2021	misc_RNA	684133	684255	.	-	.	Name=LOC114874118 RNA;ID=EWKMg4ru1zPvdBw+uzMEhS+PpGo.1624892059069.38536
NW_021683711	Koludarov_et_al_2021	misc_RNA	675640	677305	.	-	.	Name=LOC114874118 RNA;ID=EWKMg4ru1zPvdBw+uzMEhS+PpGo.1624892059069.38536
NW_021683711	Koludarov_et_al_2021	misc_RNA	675349	675544	.	-	.	Name=LOC114874118 RNA;ID=EWKMg4ru1zPvdBw+uzMEhS+PpGo.1624892059069.38536
NW_021683711	Koludarov_et_al_2021	misc_RNA	675057	675263	.	-	.	Name=LOC114874118 RNA;ID=EWKMg4ru1zPvdBw+uzMEhS+PpGo.1624892059069.38536
NW_021683711	Koludarov_et_al_2021	misc_RNA	663351	663468	.	-	.	Name=LOC114874118 RNA;ID=EWKMg4ru1zPvdBw+uzMEhS+PpGo.1624892059069.38536
NW_021683711	Koludarov_et_al_2021	misc_RNA	663114	663245	.	-	.	Name=LOC114874118 RNA;ID=EWKMg4ru1zPvdBw+uzMEhS+PpGo.1624892059069.38536
NW_021683711	Koludarov_et_al_2021	misc_RNA	662883	662906	.	-	.	Name=LOC114874118 RNA;ID=EWKMg4ru1zPvdBw+uzMEhS+PpGo.1624892059069.38536
NW_021683711	Koludarov_et_al_2021	misc_RNA	662581	662616	.	-	.	Name=LOC114874118 RNA;ID=EWKMg4ru1zPvdBw+uzMEhS+PpGo.1624892059069.38536
NW_021683711	Koludarov_et_al_2021	misc_RNA	662288	662452	.	-	.	Name=LOC114874118 RNA;ID=EWKMg4ru1zPvdBw+uzMEhS+PpGo.1624892059069.38536
NW_021683711	Koludarov_et_al_2021	misc_RNA	662093	662209	.	-	.	Name=LOC114874118 RNA;ID=EWKMg4ru1zPvdBw+uzMEhS+PpGo.1624892059069.38536
NW_021683711	Koludarov_et_al_2021	misc_RNA	661928	662001	.	-	.	Name=LOC114874118 RNA;ID=EWKMg4ru1zPvdBw+uzMEhS+PpGo.1624892059069.38536
NW_021683711	Koludarov_et_al_2021	misc_RNA	661657	661781	.	-	.	Name=LOC114874118 RNA;ID=EWKMg4ru1zPvdBw+uzMEhS+PpGo.1624892059069.38536
NW_021683711	Koludarov_et_al_2021	misc_RNA	660734	660819	.	-	.	Name=LOC114874118 RNA;ID=EWKMg4ru1zPvdBw+uzMEhS+PpGo.1624892059069.38536
NW_021683711	Koludarov_et_al_2021	misc_RNA	686725	686909	.	-	.	Name=LOC114874118 RNA;ID=EWKMg4ru1zPvdBw+uzMEhS+PpGo.1624892059069.38537
NW_021683711	Koludarov_et_al_2021	misc_RNA	684133	684255	.	-	.	Name=LOC114874118 RNA;ID=EWKMg4ru1zPvdBw+uzMEhS+PpGo.1624892059069.38537
NW_021683711	Koludarov_et_al_2021	misc_RNA	675640	677305	.	-	.	Name=LOC114874118 RNA;ID=EWKMg4ru1zPvdBw+uzMEhS+PpGo.1624892059069.38537
NW_021683711	Koludarov_et_al_2021	misc_RNA	675349	675544	.	-	.	Name=LOC114874118 RNA;ID=EWKMg4ru1zPvdBw+uzMEhS+PpGo.1624892059069.38537
NW_021683711	Koludarov_et_al_2021	misc_RNA	675057	675263	.	-	.	Name=LOC114874118 RNA;ID=EWKMg4ru1zPvdBw+uzMEhS+PpGo.1624892059069.38537
NW_021683711	Koludarov_et_al_2021	misc_RNA	663351	663468	.	-	.	Name=LOC114874118 RNA;ID=EWKMg4ru1zPvdBw+uzMEhS+PpGo.1624892059069.38537
NW_021683711	Koludarov_et_al_2021	misc_RNA	663114	663245	.	-	.	Name=LOC114874118 RNA;ID=EWKMg4ru1zPvdBw+uzMEhS+PpGo.1624892059069.38537
NW_021683711	Koludarov_et_al_2021	misc_RNA	662883	662906	.	-	.	Name=LOC114874118 RNA;ID=EWKMg4ru1zPvdBw+uzMEhS+PpGo.1624892059069.38537
NW_021683711	Koludarov_et_al_2021	misc_RNA	662581	662616	.	-	.	Name=LOC114874118 RNA;ID=EWKMg4ru1zPvdBw+uzMEhS+PpGo.1624892059069.38537
NW_021683711	Koludarov_et_al_2021	misc_RNA	662288	662452	.	-	.	Name=LOC114874118 RNA;ID=EWKMg4ru1zPvdBw+uzMEhS+PpGo.1624892059069.38537
NW_021683711	Koludarov_et_al_2021	misc_RNA	662093	662209	.	-	.	Name=LOC114874118 RNA;ID=EWKMg4ru1zPvdBw+uzMEhS+PpGo.1624892059069.38537
NW_021683711	Koludarov_et_al_2021	misc_RNA	661928	662001	.	-	.	Name=LOC114874118 RNA;ID=EWKMg4ru1zPvdBw+uzMEhS+PpGo.1624892059069.38537
NW_021683711	Koludarov_et_al_2021	misc_RNA	661657	661794	.	-	.	Name=LOC114874118 RNA;ID=EWKMg4ru1zPvdBw+uzMEhS+PpGo.1624892059069.38537
NW_021683711	Koludarov_et_al_2021	misc_RNA	660734	660819	.	-	.	Name=LOC114874118 RNA;ID=EWKMg4ru1zPvdBw+uzMEhS+PpGo.1624892059069.38537
NW_021683711	Koludarov_et_al_2021	misc_RNA	686725	686909	.	-	.	Name=LOC114874118 RNA;ID=EWKMg4ru1zPvdBw+uzMEhS+PpGo.1624892059069.38538
NW_021683711	Koludarov_et_al_2021	misc_RNA	684133	684255	.	-	.	Name=LOC114874118 RNA;ID=EWKMg4ru1zPvdBw+uzMEhS+PpGo.1624892059069.38538
NW_021683711	Koludarov_et_al_2021	misc_RNA	675640	677305	.	-	.	Name=LOC114874118 RNA;ID=EWKMg4ru1zPvdBw+uzMEhS+PpGo.1624892059069.38538
NW_021683711	Koludarov_et_al_2021	misc_RNA	675349	675544	.	-	.	Name=LOC114874118 RNA;ID=EWKMg4ru1zPvdBw+uzMEhS+PpGo.1624892059069.38538
NW_021683711	Koludarov_et_al_2021	misc_RNA	675057	675263	.	-	.	Name=LOC114874118 RNA;ID=EWKMg4ru1zPvdBw+uzMEhS+PpGo.1624892059069.38538
NW_021683711	Koludarov_et_al_2021	misc_RNA	663351	663468	.	-	.	Name=LOC114874118 RNA;ID=EWKMg4ru1zPvdBw+uzMEhS+PpGo.1624892059069.38538
NW_021683711	Koludarov_et_al_2021	misc_RNA	663114	663245	.	-	.	Name=LOC114874118 RNA;ID=EWKMg4ru1zPvdBw+uzMEhS+PpGo.1624892059069.38538
NW_021683711	Koludarov_et_al_2021	misc_RNA	662883	662906	.	-	.	Name=LOC114874118 RNA;ID=EWKMg4ru1zPvdBw+uzMEhS+PpGo.1624892059069.38538
NW_021683711	Koludarov_et_al_2021	misc_RNA	662581	662616	.	-	.	Name=LOC114874118 RNA;ID=EWKMg4ru1zPvdBw+uzMEhS+PpGo.1624892059069.38538
NW_021683711	Koludarov_et_al_2021	misc_RNA	662288	662452	.	-	.	Name=LOC114874118 RNA;ID=EWKMg4ru1zPvdBw+uzMEhS+PpGo.1624892059069.38538
NW_021683711	Koludarov_et_al_2021	misc_RNA	662093	662209	.	-	.	Name=LOC114874118 RNA;ID=EWKMg4ru1zPvdBw+uzMEhS+PpGo.1624892059069.38538
NW_021683711	Koludarov_et_al_2021	misc_RNA	661928	662001	.	-	.	Name=LOC114874118 RNA;ID=EWKMg4ru1zPvdBw+uzMEhS+PpGo.1624892059069.38538
NW_021683711	Koludarov_et_al_2021	misc_RNA	661486	661551	.	-	.	Name=LOC114874118 RNA;ID=EWKMg4ru1zPvdBw+uzMEhS+PpGo.1624892059069.38538
NW_021683711	Koludarov_et_al_2021	misc_RNA	661044	661052	.	-	.	Name=LOC114874118 RNA;ID=EWKMg4ru1zPvdBw+uzMEhS+PpGo.1624892059069.38538
NW_021683711	Koludarov_et_al_2021	misc_RNA	660757	660819	.	-	.	Name=LOC114874118 RNA;ID=EWKMg4ru1zPvdBw+uzMEhS+PpGo.1624892059069.38538
NW_021683711	Koludarov_et_al_2021	misc_RNA	859638	860608	.	+	.	Name=LOC114874134 RNA;ID=EWKMg4ru1zPvdBw+uzMEhS+PpGo.1624892059069.38539
NW_021683711	Koludarov_et_al_2021	misc_RNA	860730	860785	.	+	.	Name=LOC114874134 RNA;ID=EWKMg4ru1zPvdBw+uzMEhS+PpGo.1624892059069.38539
NW_021683711	Koludarov_et_al_2021	misc_RNA	861019	861172	.	+	.	Name=LOC114874134 RNA;ID=EWKMg4ru1zPvdBw+uzMEhS+PpGo.1624892059069.38539
NW_021683711	Koludarov_et_al_2021	misc_RNA	861245	861393	.	+	.	Name=LOC114874134 RNA;ID=EWKMg4ru1zPvdBw+uzMEhS+PpGo.1624892059069.38539
NW_021683711	Koludarov_et_al_2021	misc_RNA	861465	861701	.	+	.	Name=LOC114874134 RNA;ID=EWKMg4ru1zPvdBw+uzMEhS+PpGo.1624892059069.38539
NW_021683711	Koludarov_et_al_2021	misc_RNA	862030	862125	.	+	.	Name=LOC114874134 RNA;ID=EWKMg4ru1zPvdBw+uzMEhS+PpGo.1624892059069.38539
NW_021683711	Koludarov_et_al_2021	misc_RNA	862707	862790	.	+	.	Name=LOC114874134 RNA;ID=EWKMg4ru1zPvdBw+uzMEhS+PpGo.1624892059069.38539
NW_021683711	Koludarov_et_al_2021	misc_RNA	863166	863336	.	+	.	Name=LOC114874134 RNA;ID=EWKMg4ru1zPvdBw+uzMEhS+PpGo.1624892059069.38539
NW_021683711	Koludarov_et_al_2021	misc_RNA	863471	863494	.	+	.	Name=LOC114874134 RNA;ID=EWKMg4ru1zPvdBw+uzMEhS+PpGo.1624892059069.38539
NW_021683711	Koludarov_et_al_2021	misc_RNA	863831	863989	.	+	.	Name=LOC114874134 RNA;ID=EWKMg4ru1zPvdBw+uzMEhS+PpGo.1624892059069.38539
NW_021683711	Koludarov_et_al_2021	misc_RNA	864053	864413	.	+	.	Name=LOC114874134 RNA;ID=EWKMg4ru1zPvdBw+uzMEhS+PpGo.1624892059069.38539
NW_021683711	Koludarov_et_al_2021	misc_RNA	864500	864713	.	+	.	Name=LOC114874134 RNA;ID=EWKMg4ru1zPvdBw+uzMEhS+PpGo.1624892059069.38539
NW_021683711	Koludarov_et_al_2021	misc_RNA	864781	864932	.	+	.	Name=LOC114874134 RNA;ID=EWKMg4ru1zPvdBw+uzMEhS+PpGo.1624892059069.38539
NW_021683711	Koludarov_et_al_2021	misc_RNA	864993	865115	.	+	.	Name=LOC114874134 RNA;ID=EWKMg4ru1zPvdBw+uzMEhS+PpGo.1624892059069.38539
NW_021683711	Koludarov_et_al_2021	misc_RNA	865202	865340	.	+	.	Name=LOC114874134 RNA;ID=EWKMg4ru1zPvdBw+uzMEhS+PpGo.1624892059069.38539
NW_021683711	Koludarov_et_al_2021	misc_RNA	865402	865716	.	+	.	Name=LOC114874134 RNA;ID=EWKMg4ru1zPvdBw+uzMEhS+PpGo.1624892059069.38539
NW_021683711	Koludarov_et_al_2021	misc_RNA	865791	866162	.	+	.	Name=LOC114874134 RNA;ID=EWKMg4ru1zPvdBw+uzMEhS+PpGo.1624892059069.38539
NW_021683711	Koludarov_et_al_2021	misc_RNA	866241	866398	.	+	.	Name=LOC114874134 RNA;ID=EWKMg4ru1zPvdBw+uzMEhS+PpGo.1624892059069.38539
NW_021683711	Koludarov_et_al_2021	misc_RNA	866468	866669	.	+	.	Name=LOC114874134 RNA;ID=EWKMg4ru1zPvdBw+uzMEhS+PpGo.1624892059069.38539
NW_021683711	Koludarov_et_al_2021	misc_RNA	866748	867032	.	+	.	Name=LOC114874134 RNA;ID=EWKMg4ru1zPvdBw+uzMEhS+PpGo.1624892059069.38539
NW_021683711	Koludarov_et_al_2021	misc_RNA	867118	867252	.	+	.	Name=LOC114874134 RNA;ID=EWKMg4ru1zPvdBw+uzMEhS+PpGo.1624892059069.38539
NW_021683711	Koludarov_et_al_2021	misc_RNA	867433	867528	.	+	.	Name=LOC114874134 RNA;ID=EWKMg4ru1zPvdBw+uzMEhS+PpGo.1624892059069.38539
NW_021683711	Koludarov_et_al_2021	misc_RNA	867648	867656	.	+	.	Name=LOC114874134 RNA;ID=EWKMg4ru1zPvdBw+uzMEhS+PpGo.1624892059069.38539
NW_021683711	Koludarov_et_al_2021	misc_RNA	867846	867983	.	+	.	Name=LOC114874134 RNA;ID=EWKMg4ru1zPvdBw+uzMEhS+PpGo.1624892059069.38539
NW_021683711	Koludarov_et_al_2021	misc_RNA	868086	868212	.	+	.	Name=LOC114874134 RNA;ID=EWKMg4ru1zPvdBw+uzMEhS+PpGo.1624892059069.38539
NW_021683711	Koludarov_et_al_2021	misc_RNA	868302	868466	.	+	.	Name=LOC114874134 RNA;ID=EWKMg4ru1zPvdBw+uzMEhS+PpGo.1624892059069.38539
NW_021683711	Koludarov_et_al_2021	misc_RNA	872463	872590	.	+	.	Name=LOC114874134 RNA;ID=EWKMg4ru1zPvdBw+uzMEhS+PpGo.1624892059069.38539
NW_021683711	Koludarov_et_al_2021	misc_RNA	872670	872776	.	+	.	Name=LOC114874134 RNA;ID=EWKMg4ru1zPvdBw+uzMEhS+PpGo.1624892059069.38539
NW_021683711	Koludarov_et_al_2021	misc_RNA	872837	872909	.	+	.	Name=LOC114874134 RNA;ID=EWKMg4ru1zPvdBw+uzMEhS+PpGo.1624892059069.38539
NW_021683711	Koludarov_et_al_2021	misc_RNA	872987	873122	.	+	.	Name=LOC114874134 RNA;ID=EWKMg4ru1zPvdBw+uzMEhS+PpGo.1624892059069.38539
NW_021683711	Koludarov_et_al_2021	misc_RNA	873261	873344	.	+	.	Name=LOC114874134 RNA;ID=EWKMg4ru1zPvdBw+uzMEhS+PpGo.1624892059069.38539
NW_021683711	Koludarov_et_al_2021	misc_RNA	873415	873438	.	+	.	Name=LOC114874134 RNA;ID=EWKMg4ru1zPvdBw+uzMEhS+PpGo.1624892059069.38539
NW_021683711	Koludarov_et_al_2021	ncRNA	802075	802164	.	+	.	Name=LOC114874132 ncRNA;ID=EWKMg4ru1zPvdBw+uzMEhS+PpGo.1624892059069.38540
NW_021683711	Koludarov_et_al_2021	ncRNA	803518	803684	.	+	.	Name=LOC114874132 ncRNA;ID=EWKMg4ru1zPvdBw+uzMEhS+PpGo.1624892059069.38540
NW_021683711	Koludarov_et_al_2021	ncRNA	803793	803897	.	+	.	Name=LOC114874132 ncRNA;ID=EWKMg4ru1zPvdBw+uzMEhS+PpGo.1624892059069.38540
NW_021683711	Koludarov_et_al_2021	ncRNA	806741	806898	.	+	.	Name=LOC114874132 ncRNA;ID=EWKMg4ru1zPvdBw+uzMEhS+PpGo.1624892059069.38540
NW_021683711	Koludarov_et_al_2021	ncRNA	809419	809708	.	+	.	Name=LOC114874132 ncRNA;ID=EWKMg4ru1zPvdBw+uzMEhS+PpGo.1624892059069.38540
NW_021683711	Koludarov_et_al_2021	ncRNA	802075	802164	.	+	.	Name=LOC114874132 ncRNA;ID=EWKMg4ru1zPvdBw+uzMEhS+PpGo.1624892059069.38541
NW_021683711	Koludarov_et_al_2021	ncRNA	803518	803684	.	+	.	Name=LOC114874132 ncRNA;ID=EWKMg4ru1zPvdBw+uzMEhS+PpGo.1624892059069.38541
NW_021683711	Koludarov_et_al_2021	ncRNA	803793	803897	.	+	.	Name=LOC114874132 ncRNA;ID=EWKMg4ru1zPvdBw+uzMEhS+PpGo.1624892059069.38541
NW_021683711	Koludarov_et_al_2021	ncRNA	806741	806898	.	+	.	Name=LOC114874132 ncRNA;ID=EWKMg4ru1zPvdBw+uzMEhS+PpGo.1624892059069.38541
NW_021683711	Koludarov_et_al_2021	ncRNA	808586	808916	.	+	.	Name=LOC114874132 ncRNA;ID=EWKMg4ru1zPvdBw+uzMEhS+PpGo.1624892059069.38541
NW_021683711	Koludarov_et_al_2021	ncRNA	101034	101322	.	+	.	Name=LOC114874079 ncRNA;ID=EWKMg4ru1zPvdBw+uzMEhS+PpGo.1624892059069.38542
NW_021683711	Koludarov_et_al_2021	ncRNA	101401	101760	.	+	.	Name=LOC114874079 ncRNA;ID=EWKMg4ru1zPvdBw+uzMEhS+PpGo.1624892059069.38542
NW_021683711	Koludarov_et_al_2021	ncRNA	102107	102353	.	+	.	Name=LOC114874079 ncRNA;ID=EWKMg4ru1zPvdBw+uzMEhS+PpGo.1624892059069.38542
NW_021683711	Koludarov_et_al_2021	ncRNA	104367	104645	.	+	.	Name=LOC114874079 ncRNA;ID=EWKMg4ru1zPvdBw+uzMEhS+PpGo.1624892059069.38542
NW_021683711	Koludarov_et_al_2021	ncRNA	101034	101322	.	+	.	Name=LOC114874079 ncRNA;ID=EWKMg4ru1zPvdBw+uzMEhS+PpGo.1624892059069.38543
NW_021683711	Koludarov_et_al_2021	ncRNA	101453	101760	.	+	.	Name=LOC114874079 ncRNA;ID=EWKMg4ru1zPvdBw+uzMEhS+PpGo.1624892059069.38543
NW_021683711	Koludarov_et_al_2021	ncRNA	102107	102353	.	+	.	Name=LOC114874079 ncRNA;ID=EWKMg4ru1zPvdBw+uzMEhS+PpGo.1624892059069.38543
NW_021683711	Koludarov_et_al_2021	ncRNA	104367	104645	.	+	.	Name=LOC114874079 ncRNA;ID=EWKMg4ru1zPvdBw+uzMEhS+PpGo.1624892059069.38543
NW_021683711	Koludarov_et_al_2021	ncRNA	800653	800847	.	+	.	Name=LOC114874133 ncRNA;ID=EWKMg4ru1zPvdBw+uzMEhS+PpGo.1624892059069.38544
NW_021683711	Koludarov_et_al_2021	ncRNA	800988	801093	.	+	.	Name=LOC114874133 ncRNA;ID=EWKMg4ru1zPvdBw+uzMEhS+PpGo.1624892059069.38544
NW_021683711	Koludarov_et_al_2021	ncRNA	801887	801967	.	+	.	Name=LOC114874133 ncRNA;ID=EWKMg4ru1zPvdBw+uzMEhS+PpGo.1624892059069.38544
NW_021683711	Koludarov_et_al_2021	ncRNA	499127	499218	.	-	.	Name=LOC114874115 ncRNA;ID=EWKMg4ru1zPvdBw+uzMEhS+PpGo.1624892059069.38545
NW_021683711	Koludarov_et_al_2021	ncRNA	497970	499005	.	-	.	Name=LOC114874115 ncRNA;ID=EWKMg4ru1zPvdBw+uzMEhS+PpGo.1624892059069.38545
NW_021683711	Koludarov_et_al_2021	ncRNA	142156	142252	.	-	.	Name=LOC114874078 ncRNA;ID=EWKMg4ru1zPvdBw+uzMEhS+PpGo.1624892059069.38546
NW_021683711	Koludarov_et_al_2021	ncRNA	142036	142083	.	-	.	Name=LOC114874078 ncRNA;ID=EWKMg4ru1zPvdBw+uzMEhS+PpGo.1624892059069.38546
NW_021683711	Koludarov_et_al_2021	ncRNA	141810	141964	.	-	.	Name=LOC114874078 ncRNA;ID=EWKMg4ru1zPvdBw+uzMEhS+PpGo.1624892059069.38546
NW_021683711	Koludarov_et_al_2021	gene	181482	328293	.	-	.	Name=LOC114874090 gene
NW_021683711	Koludarov_et_al_2021	gene	8265	42825	.	+	.	Name=LOC114874162 gene
NW_021683711	Koludarov_et_al_2021	gene	106674	135713	.	-	.	Name=LOC114874076 gene
NW_021683711	Koludarov_et_al_2021	gene	106674	135713	.	-	.	Name=2
NW_021683711	Koludarov_et_al_2021	gene	658291	686909	.	-	.	Name=LOC114874118 gene
NW_021683711	Koludarov_et_al_2021	gene	583552	609926	.	+	.	Name=LOC114874080 gene
NW_021683711	Koludarov_et_al_2021	gene	687396	710745	.	-	.	Name=LOC114874158 gene
NW_021683711	Koludarov_et_al_2021	gene	46750	66794	.	+	.	Name=LOC114874072 gene
NW_021683711	Koludarov_et_al_2021	gene	11034	30249	.	-	.	Name=LOC114874163 gene
NW_021683711	Koludarov_et_al_2021	gene	510847	529960	.	+	.	Name=LOC114874106 gene
NW_021683711	Koludarov_et_al_2021	gene	859635	875864	.	+	.	Name=LOC114874134 gene
NW_021683711	Koludarov_et_al_2021	gene	440289	456332	.	+	.	Name=LOC114874137 gene
NW_021683711	Koludarov_et_al_2021	gene	844444	859423	.	-	.	Name=LOC114874136 gene
NW_021683711	Koludarov_et_al_2021	gene	549457	561232	.	-	.	Name=LOC114874086 gene
NW_021683711	Koludarov_et_al_2021	gene	537482	548045	.	-	.	Name=LOC114874101 gene
NW_021683711	Koludarov_et_al_2021	gene	775956	784629	.	+	.	Name=LOC114874150 gene
NW_021683711	Koludarov_et_al_2021	gene	650016	658136	.	+	.	Name=LOC114874117 gene
NW_021683711	Koludarov_et_al_2021	gene	828674	836333	.	-	.	Name=LOC114874070 gene
NW_021683711	Koludarov_et_al_2021	gene	802075	809708	.	+	.	Name=LOC114874132 gene
NW_021683711	Koludarov_et_al_2021	gene	720345	727641	.	-	.	Name=LOC114874157 gene
NW_021683711	Koludarov_et_al_2021	gene	472868	479662	.	-	.	Name=LOC114874107 gene
NW_021683711	Koludarov_et_al_2021	gene	795434	802080	.	-	.	Name=LOC114874128 gene
NW_021683711	Koludarov_et_al_2021	gene	836386	842797	.	+	.	Name=LOC114874071 gene
NW_021683711	Koludarov_et_al_2021	gene	708400	714714	.	+	.	Name=LOC114874154 gene
NW_021683711	Koludarov_et_al_2021	gene	611520	617377	.	-	.	Name=LOC114874067 gene
NW_021683711	Koludarov_et_al_2021	gene	752397	758072	.	+	.	Name=LOC114874140 gene
NW_021683711	Koludarov_et_al_2021	gene	714807	720251	.	+	.	Name=LOC114874156 gene
NW_021683711	Koludarov_et_al_2021	gene	468158	473322	.	+	.	Name=LOC114874104 gene
NW_021683711	Koludarov_et_al_2021	gene	738343	743339	.	-	.	Name=LOC114874142 gene
NW_021683711	Koludarov_et_al_2021	gene	732695	737577	.	+	.	Name=LOC114874139 gene
NW_021683711	Koludarov_et_al_2021	gene	788489	793235	.	+	.	Name=LOC114874120 gene
NW_021683711	Koludarov_et_al_2021	gene	820760	825169	.	-	.	Name=LOC114874123 gene
NW_021683711	Koludarov_et_al_2021	gene	500041	504343	.	+	.	Name=LOC114874105 gene
NW_021683711	Koludarov_et_al_2021	gene	505443	509665	.	+	.	Name=LOC114874113 gene
NW_021683711	Koludarov_et_al_2021	gene	619178	623364	.	+	.	Name=LOC114874064 gene
NW_021683711	Koludarov_et_al_2021	gene	633213	637010	.	-	.	Name=LOC114874091 gene
NW_021683711	Koludarov_et_al_2021	gene	101034	104645	.	+	.	Name=LOC114874079 gene
NW_021683711	Koludarov_et_al_2021	gene	101034	104645	.	+	.	Name=3
NW_021683711	Koludarov_et_al_2021	gene	764109	767585	.	+	.	Name=LOC114874147 gene
NW_021683711	Koludarov_et_al_2021	gene	489538	492947	.	+	.	Name=LOC114874111 gene
NW_021683711	Koludarov_et_al_2021	gene	759393	762565	.	-	.	Name=LOC114874145 gene
NW_021683711	Koludarov_et_al_2021	gene	743621	746744	.	+	.	Name=LOC114874143 gene
NW_021683711	Koludarov_et_al_2021	gene	637633	640752	.	+	.	Name=LOC114874096 gene
NW_021683711	Koludarov_et_al_2021	gene	463569	466659	.	-	.	Name=LOC114874109 gene
NW_021683711	Koludarov_et_al_2021	gene	785318	788311	.	+	.	Name=LOC114874122 gene
NW_021683711	Koludarov_et_al_2021	gene	576843	579832	.	+	.	Name=LOC114874084 gene
NW_021683711	Koludarov_et_al_2021	gene	573746	576693	.	-	.	Name=LOC114874082 gene
NW_021683711	Koludarov_et_al_2021	gene	749370	752244	.	-	.	Name=LOC114874141 gene
NW_021683711	Koludarov_et_al_2021	gene	728319	731153	.	-	.	Name=LOC114874102 gene
NW_021683711	Koludarov_et_al_2021	gene	770536	773322	.	+	.	Name=LOC114874146 gene
NW_021683711	Koludarov_et_al_2021	gene	640849	643518	.	-	.	Name=LOC114874097 gene
NW_021683711	Koludarov_et_al_2021	gene	811126	813786	.	-	.	Name=LOC114874127 gene
NW_021683711	Koludarov_et_al_2021	gene	43030	45679	.	-	.	Name=LOC114874077 gene
NW_021683711	Koludarov_et_al_2021	gene	646355	648974	.	-	.	Name=LOC114874119 gene
NW_021683711	Koludarov_et_al_2021	gene	579936	582444	.	-	.	Name=LOC114874081 gene
NW_021683711	Koludarov_et_al_2021	gene	825598	828091	.	-	.	Name=LOC114874124 gene
NW_021683711	Koludarov_et_al_2021	gene	773299	775787	.	-	.	Name=LOC114874149 gene
NW_021683711	Koludarov_et_al_2021	gene	495403	497712	.	+	.	Name=LOC114874112 gene
NW_021683711	Koludarov_et_al_2021	gene	705566	707843	.	+	.	Name=LOC114874159 gene
NW_021683711	Koludarov_et_al_2021	gene	534892	537140	.	+	.	Name=LOC114874063 gene
NW_021683711	Koludarov_et_al_2021	gene	626818	628883	.	+	.	Name=LOC114874093 gene
NW_021683711	Koludarov_et_al_2021	gene	747216	749272	.	-	.	Name=LOC114874144 gene
NW_021683711	Koludarov_et_al_2021	gene	615284	617246	.	+	.	Name=LOC114874066 gene
NW_021683711	Koludarov_et_al_2021	gene	484325	486179	.	+	.	Name=LOC114874110 gene
NW_021683711	Koludarov_et_al_2021	gene	793340	795130	.	-	.	Name=LOC114874129 gene
NW_021683711	Koludarov_et_al_2021	gene	814472	816217	.	-	.	Name=LOC114874131 gene
NW_021683711	Koludarov_et_al_2021	gene	572157	573867	.	+	.	Name=LOC114874085 gene
NW_021683711	Koludarov_et_al_2021	gene	806913	808586	.	-	.	Name=LOC114874126 gene
NW_021683711	Koludarov_et_al_2021	gene	804089	805759	.	-	.	Name=LOC114874125 gene
NW_021683711	Koludarov_et_al_2021	gene	628890	630498	.	-	.	Name=LOC114874094 gene
NW_021683711	Koludarov_et_al_2021	gene	630527	631940	.	+	.	Name=LOC114874095 gene
NW_021683711	Koludarov_et_al_2021	gene	643608	645019	.	-	.	Name=LOC114874098 gene
NW_021683711	Koludarov_et_al_2021	gene	617475	618810	.	+	.	Name=LOC114874068 gene
NW_021683711	Koludarov_et_al_2021	gene	809718	811050	.	-	.	Name=LOC114874089 gene
NW_021683711	Koludarov_et_al_2021	gene	762694	764012	.	+	.	Name=LOC114874152 gene
NW_021683711	Koludarov_et_al_2021	gene	800653	801967	.	+	.	Name=LOC114874133 gene
NW_021683711	Koludarov_et_al_2021	gene	497970	499218	.	-	.	Name=LOC114874115 gene
NW_021683711	Koludarov_et_al_2021	gene	43374	44499	.	-	.	Name=LOC114874074 gene
NW_021683711	Koludarov_et_al_2021	gene	758299	759364	.	+	.	Name=LOC114874151 gene
NW_021683711	Koludarov_et_al_2021	gene	691690	692674	.	+	.	Name=LOC114874160 gene
NW_021683711	Koludarov_et_al_2021	gene	769602	770468	.	-	.	Name=LOC114874153 gene
NW_021683711	Koludarov_et_al_2021	gene	731433	732218	.	+	.	Name=LOC114874103 gene
NW_021683711	Koludarov_et_al_2021	gene	645070	645823	.	+	.	Name=LOC114874100 gene
NW_021683711	Koludarov_et_al_2021	gene	625689	626427	.	-	.	Name=LOC114874069 gene
NW_021683711	Koludarov_et_al_2021	gene	504332	505042	.	-	.	Name=LOC114874114 gene
NW_021683711	Koludarov_et_al_2021	gene	483901	484426	.	+	.	Name=LOC114874088 gene
NW_021683711	Koludarov_et_al_2021	gene	141810	142252	.	-	.	Name=LOC114874078 gene
NW_021683711	Koludarov_et_al_2021	gene	141810	142252	.	-	.	Name=1
NW_021683711	Koludarov_et_al_2021	gene	696473	696544	.	-	.	Name=Trnam-cau gene
NW_021683711	Koludarov_et_al_2021	CDS	257193	257441	.	-	0	Name=LOC114874090 CDS;ID=EWKMg4ru1zPvdBw+uzMEhS+PpGo.1624892059071.38547
NW_021683711	Koludarov_et_al_2021	CDS	222208	222357	.	-	0	Name=LOC114874090 CDS;ID=EWKMg4ru1zPvdBw+uzMEhS+PpGo.1624892059071.38547
NW_021683711	Koludarov_et_al_2021	CDS	198337	198534	.	-	0	Name=LOC114874090 CDS;ID=EWKMg4ru1zPvdBw+uzMEhS+PpGo.1624892059071.38547
NW_021683711	Koludarov_et_al_2021	CDS	191334	191420	.	-	0	Name=LOC114874090 CDS;ID=EWKMg4ru1zPvdBw+uzMEhS+PpGo.1624892059071.38547
NW_021683711	Koludarov_et_al_2021	CDS	190327	190509	.	-	0	Name=LOC114874090 CDS;ID=EWKMg4ru1zPvdBw+uzMEhS+PpGo.1624892059071.38547
NW_021683711	Koludarov_et_al_2021	CDS	189018	189470	.	-	0	Name=LOC114874090 CDS;ID=EWKMg4ru1zPvdBw+uzMEhS+PpGo.1624892059071.38547
NW_021683711	Koludarov_et_al_2021	CDS	187599	187792	.	-	0	Name=LOC114874090 CDS;ID=EWKMg4ru1zPvdBw+uzMEhS+PpGo.1624892059071.38547
NW_021683711	Koludarov_et_al_2021	CDS	185858	186314	.	-	0	Name=LOC114874090 CDS;ID=EWKMg4ru1zPvdBw+uzMEhS+PpGo.1624892059071.38547
NW_021683711	Koludarov_et_al_2021	CDS	257193	257441	.	-	0	Name=LOC114874090 CDS;ID=EWKMg4ru1zPvdBw+uzMEhS+PpGo.1624892059071.38548
NW_021683711	Koludarov_et_al_2021	CDS	222208	222357	.	-	0	Name=LOC114874090 CDS;ID=EWKMg4ru1zPvdBw+uzMEhS+PpGo.1624892059071.38548
NW_021683711	Koludarov_et_al_2021	CDS	198337	198534	.	-	0	Name=LOC114874090 CDS;ID=EWKMg4ru1zPvdBw+uzMEhS+PpGo.1624892059071.38548
NW_021683711	Koludarov_et_al_2021	CDS	191334	191420	.	-	0	Name=LOC114874090 CDS;ID=EWKMg4ru1zPvdBw+uzMEhS+PpGo.1624892059071.38548
NW_021683711	Koludarov_et_al_2021	CDS	190327	190509	.	-	0	Name=LOC114874090 CDS;ID=EWKMg4ru1zPvdBw+uzMEhS+PpGo.1624892059071.38548
NW_021683711	Koludarov_et_al_2021	CDS	189018	189470	.	-	0	Name=LOC114874090 CDS;ID=EWKMg4ru1zPvdBw+uzMEhS+PpGo.1624892059071.38548
NW_021683711	Koludarov_et_al_2021	CDS	187599	187792	.	-	0	Name=LOC114874090 CDS;ID=EWKMg4ru1zPvdBw+uzMEhS+PpGo.1624892059071.38548
NW_021683711	Koludarov_et_al_2021	CDS	185858	186314	.	-	0	Name=LOC114874090 CDS;ID=EWKMg4ru1zPvdBw+uzMEhS+PpGo.1624892059071.38548
NW_021683711	Koludarov_et_al_2021	CDS	257193	257441	.	-	0	Name=LOC114874090 CDS;ID=EWKMg4ru1zPvdBw+uzMEhS+PpGo.1624892059072.38549
NW_021683711	Koludarov_et_al_2021	CDS	222208	222357	.	-	0	Name=LOC114874090 CDS;ID=EWKMg4ru1zPvdBw+uzMEhS+PpGo.1624892059072.38549
NW_021683711	Koludarov_et_al_2021	CDS	198337	198534	.	-	0	Name=LOC114874090 CDS;ID=EWKMg4ru1zPvdBw+uzMEhS+PpGo.1624892059072.38549
NW_021683711	Koludarov_et_al_2021	CDS	191334	191420	.	-	0	Name=LOC114874090 CDS;ID=EWKMg4ru1zPvdBw+uzMEhS+PpGo.1624892059072.38549
NW_021683711	Koludarov_et_al_2021	CDS	190327	190509	.	-	0	Name=LOC114874090 CDS;ID=EWKMg4ru1zPvdBw+uzMEhS+PpGo.1624892059072.38549
NW_021683711	Koludarov_et_al_2021	CDS	189018	189470	.	-	0	Name=LOC114874090 CDS;ID=EWKMg4ru1zPvdBw+uzMEhS+PpGo.1624892059072.38549
NW_021683711	Koludarov_et_al_2021	CDS	187599	187792	.	-	0	Name=LOC114874090 CDS;ID=EWKMg4ru1zPvdBw+uzMEhS+PpGo.1624892059072.38549
NW_021683711	Koludarov_et_al_2021	CDS	185858	186314	.	-	0	Name=LOC114874090 CDS;ID=EWKMg4ru1zPvdBw+uzMEhS+PpGo.1624892059072.38549
NW_021683711	Koludarov_et_al_2021	CDS	220128	220178	.	-	0	Name=LOC114874090 CDS;ID=EWKMg4ru1zPvdBw+uzMEhS+PpGo.1624892059072.38550
NW_021683711	Koludarov_et_al_2021	CDS	198337	198534	.	-	0	Name=LOC114874090 CDS;ID=EWKMg4ru1zPvdBw+uzMEhS+PpGo.1624892059072.38550
NW_021683711	Koludarov_et_al_2021	CDS	191334	191420	.	-	0	Name=LOC114874090 CDS;ID=EWKMg4ru1zPvdBw+uzMEhS+PpGo.1624892059072.38550
NW_021683711	Koludarov_et_al_2021	CDS	190327	190509	.	-	0	Name=LOC114874090 CDS;ID=EWKMg4ru1zPvdBw+uzMEhS+PpGo.1624892059072.38550
NW_021683711	Koludarov_et_al_2021	CDS	189018	189470	.	-	0	Name=LOC114874090 CDS;ID=EWKMg4ru1zPvdBw+uzMEhS+PpGo.1624892059072.38550
NW_021683711	Koludarov_et_al_2021	CDS	187599	187792	.	-	0	Name=LOC114874090 CDS;ID=EWKMg4ru1zPvdBw+uzMEhS+PpGo.1624892059072.38550
NW_021683711	Koludarov_et_al_2021	CDS	185858	186314	.	-	0	Name=LOC114874090 CDS;ID=EWKMg4ru1zPvdBw+uzMEhS+PpGo.1624892059072.38550
NW_021683711	Koludarov_et_al_2021	CDS	9853	10110	.	+	0	Name=LOC114874162 CDS;ID=EWKMg4ru1zPvdBw+uzMEhS+PpGo.1624892059072.38551
NW_021683711	Koludarov_et_al_2021	CDS	10252	10505	.	+	0	Name=LOC114874162 CDS;ID=EWKMg4ru1zPvdBw+uzMEhS+PpGo.1624892059072.38551
NW_021683711	Koludarov_et_al_2021	CDS	10669	10804	.	+	0	Name=LOC114874162 CDS;ID=EWKMg4ru1zPvdBw+uzMEhS+PpGo.1624892059072.38551
NW_021683711	Koludarov_et_al_2021	CDS	10906	11010	.	+	0	Name=LOC114874162 CDS;ID=EWKMg4ru1zPvdBw+uzMEhS+PpGo.1624892059072.38551
NW_021683711	Koludarov_et_al_2021	CDS	33183	33388	.	+	0	Name=LOC114874162 CDS;ID=EWKMg4ru1zPvdBw+uzMEhS+PpGo.1624892059072.38551
NW_021683711	Koludarov_et_al_2021	CDS	33990	34254	.	+	0	Name=LOC114874162 CDS;ID=EWKMg4ru1zPvdBw+uzMEhS+PpGo.1624892059072.38551
NW_021683711	Koludarov_et_al_2021	CDS	34422	34668	.	+	0	Name=LOC114874162 CDS;ID=EWKMg4ru1zPvdBw+uzMEhS+PpGo.1624892059072.38551
NW_021683711	Koludarov_et_al_2021	CDS	35026	35198	.	+	0	Name=LOC114874162 CDS;ID=EWKMg4ru1zPvdBw+uzMEhS+PpGo.1624892059072.38551
NW_021683711	Koludarov_et_al_2021	CDS	9853	10110	.	+	0	Name=LOC114874162 CDS;ID=EWKMg4ru1zPvdBw+uzMEhS+PpGo.1624892059072.38552
NW_021683711	Koludarov_et_al_2021	CDS	10252	10505	.	+	0	Name=LOC114874162 CDS;ID=EWKMg4ru1zPvdBw+uzMEhS+PpGo.1624892059072.38552
NW_021683711	Koludarov_et_al_2021	CDS	10669	10804	.	+	0	Name=LOC114874162 CDS;ID=EWKMg4ru1zPvdBw+uzMEhS+PpGo.1624892059072.38552
NW_021683711	Koludarov_et_al_2021	CDS	10906	11010	.	+	0	Name=LOC114874162 CDS;ID=EWKMg4ru1zPvdBw+uzMEhS+PpGo.1624892059072.38552
NW_021683711	Koludarov_et_al_2021	CDS	33183	33388	.	+	0	Name=LOC114874162 CDS;ID=EWKMg4ru1zPvdBw+uzMEhS+PpGo.1624892059072.38552
NW_021683711	Koludarov_et_al_2021	CDS	33990	34254	.	+	0	Name=LOC114874162 CDS;ID=EWKMg4ru1zPvdBw+uzMEhS+PpGo.1624892059072.38552
NW_021683711	Koludarov_et_al_2021	CDS	34422	34668	.	+	0	Name=LOC114874162 CDS;ID=EWKMg4ru1zPvdBw+uzMEhS+PpGo.1624892059072.38552
NW_021683711	Koludarov_et_al_2021	CDS	35026	35198	.	+	0	Name=LOC114874162 CDS;ID=EWKMg4ru1zPvdBw+uzMEhS+PpGo.1624892059072.38552
NW_021683711	Koludarov_et_al_2021	CDS	684133	684225	.	-	0	Name=LOC114874118 CDS;ID=EWKMg4ru1zPvdBw+uzMEhS+PpGo.1624892059072.38553
NW_021683711	Koludarov_et_al_2021	CDS	675640	677305	.	-	0	Name=LOC114874118 CDS;ID=EWKMg4ru1zPvdBw+uzMEhS+PpGo.1624892059072.38553
NW_021683711	Koludarov_et_al_2021	CDS	675349	675514	.	-	0	Name=LOC114874118 CDS;ID=EWKMg4ru1zPvdBw+uzMEhS+PpGo.1624892059072.38553
NW_021683711	Koludarov_et_al_2021	CDS	675057	675263	.	-	0	Name=LOC114874118 CDS;ID=EWKMg4ru1zPvdBw+uzMEhS+PpGo.1624892059072.38553
NW_021683711	Koludarov_et_al_2021	CDS	663351	663468	.	-	0	Name=LOC114874118 CDS;ID=EWKMg4ru1zPvdBw+uzMEhS+PpGo.1624892059072.38553
NW_021683711	Koludarov_et_al_2021	CDS	663114	663245	.	-	0	Name=LOC114874118 CDS;ID=EWKMg4ru1zPvdBw+uzMEhS+PpGo.1624892059072.38553
NW_021683711	Koludarov_et_al_2021	CDS	662883	662906	.	-	0	Name=LOC114874118 CDS;ID=EWKMg4ru1zPvdBw+uzMEhS+PpGo.1624892059072.38553
NW_021683711	Koludarov_et_al_2021	CDS	662581	662616	.	-	0	Name=LOC114874118 CDS;ID=EWKMg4ru1zPvdBw+uzMEhS+PpGo.1624892059072.38553
NW_021683711	Koludarov_et_al_2021	CDS	662288	662452	.	-	0	Name=LOC114874118 CDS;ID=EWKMg4ru1zPvdBw+uzMEhS+PpGo.1624892059072.38553
NW_021683711	Koludarov_et_al_2021	CDS	662093	662209	.	-	0	Name=LOC114874118 CDS;ID=EWKMg4ru1zPvdBw+uzMEhS+PpGo.1624892059072.38553
NW_021683711	Koludarov_et_al_2021	CDS	661928	662001	.	-	0	Name=LOC114874118 CDS;ID=EWKMg4ru1zPvdBw+uzMEhS+PpGo.1624892059072.38553
NW_021683711	Koludarov_et_al_2021	CDS	660453	660819	.	-	0	Name=LOC114874118 CDS;ID=EWKMg4ru1zPvdBw+uzMEhS+PpGo.1624892059072.38553
NW_021683711	Koludarov_et_al_2021	CDS	684133	684225	.	-	0	Name=LOC114874118 CDS;ID=EWKMg4ru1zPvdBw+uzMEhS+PpGo.1624892059072.38554
NW_021683711	Koludarov_et_al_2021	CDS	675640	677305	.	-	0	Name=LOC114874118 CDS;ID=EWKMg4ru1zPvdBw+uzMEhS+PpGo.1624892059072.38554
NW_021683711	Koludarov_et_al_2021	CDS	675349	675544	.	-	0	Name=LOC114874118 CDS;ID=EWKMg4ru1zPvdBw+uzMEhS+PpGo.1624892059072.38554
NW_021683711	Koludarov_et_al_2021	CDS	675057	675263	.	-	0	Name=LOC114874118 CDS;ID=EWKMg4ru1zPvdBw+uzMEhS+PpGo.1624892059072.38554
NW_021683711	Koludarov_et_al_2021	CDS	663351	663468	.	-	0	Name=LOC114874118 CDS;ID=EWKMg4ru1zPvdBw+uzMEhS+PpGo.1624892059072.38554
NW_021683711	Koludarov_et_al_2021	CDS	663114	663245	.	-	0	Name=LOC114874118 CDS;ID=EWKMg4ru1zPvdBw+uzMEhS+PpGo.1624892059072.38554
NW_021683711	Koludarov_et_al_2021	CDS	662581	662616	.	-	0	Name=LOC114874118 CDS;ID=EWKMg4ru1zPvdBw+uzMEhS+PpGo.1624892059072.38554
NW_021683711	Koludarov_et_al_2021	CDS	662288	662452	.	-	0	Name=LOC114874118 CDS;ID=EWKMg4ru1zPvdBw+uzMEhS+PpGo.1624892059072.38554
NW_021683711	Koludarov_et_al_2021	CDS	662093	662209	.	-	0	Name=LOC114874118 CDS;ID=EWKMg4ru1zPvdBw+uzMEhS+PpGo.1624892059072.38554
NW_021683711	Koludarov_et_al_2021	CDS	661928	662001	.	-	0	Name=LOC114874118 CDS;ID=EWKMg4ru1zPvdBw+uzMEhS+PpGo.1624892059072.38554
NW_021683711	Koludarov_et_al_2021	CDS	660453	660819	.	-	0	Name=LOC114874118 CDS;ID=EWKMg4ru1zPvdBw+uzMEhS+PpGo.1624892059072.38554
NW_021683711	Koludarov_et_al_2021	CDS	684133	684225	.	-	0	Name=LOC114874118 CDS;ID=EWKMg4ru1zPvdBw+uzMEhS+PpGo.1624892059072.38555
NW_021683711	Koludarov_et_al_2021	CDS	675640	677305	.	-	0	Name=LOC114874118 CDS;ID=EWKMg4ru1zPvdBw+uzMEhS+PpGo.1624892059072.38555
NW_021683711	Koludarov_et_al_2021	CDS	675349	675544	.	-	0	Name=LOC114874118 CDS;ID=EWKMg4ru1zPvdBw+uzMEhS+PpGo.1624892059072.38555
NW_021683711	Koludarov_et_al_2021	CDS	675057	675263	.	-	0	Name=LOC114874118 CDS;ID=EWKMg4ru1zPvdBw+uzMEhS+PpGo.1624892059072.38555
NW_021683711	Koludarov_et_al_2021	CDS	663351	663468	.	-	0	Name=LOC114874118 CDS;ID=EWKMg4ru1zPvdBw+uzMEhS+PpGo.1624892059072.38555
NW_021683711	Koludarov_et_al_2021	CDS	663114	663245	.	-	0	Name=LOC114874118 CDS;ID=EWKMg4ru1zPvdBw+uzMEhS+PpGo.1624892059072.38555
NW_021683711	Koludarov_et_al_2021	CDS	662883	662906	.	-	0	Name=LOC114874118 CDS;ID=EWKMg4ru1zPvdBw+uzMEhS+PpGo.1624892059072.38555
NW_021683711	Koludarov_et_al_2021	CDS	662581	662616	.	-	0	Name=LOC114874118 CDS;ID=EWKMg4ru1zPvdBw+uzMEhS+PpGo.1624892059072.38555
NW_021683711	Koludarov_et_al_2021	CDS	662288	662452	.	-	0	Name=LOC114874118 CDS;ID=EWKMg4ru1zPvdBw+uzMEhS+PpGo.1624892059072.38555
NW_021683711	Koludarov_et_al_2021	CDS	662093	662209	.	-	0	Name=LOC114874118 CDS;ID=EWKMg4ru1zPvdBw+uzMEhS+PpGo.1624892059072.38555
NW_021683711	Koludarov_et_al_2021	CDS	661928	662001	.	-	0	Name=LOC114874118 CDS;ID=EWKMg4ru1zPvdBw+uzMEhS+PpGo.1624892059072.38555
NW_021683711	Koludarov_et_al_2021	CDS	660453	660819	.	-	0	Name=LOC114874118 CDS;ID=EWKMg4ru1zPvdBw+uzMEhS+PpGo.1624892059072.38555
NW_021683711	Koludarov_et_al_2021	CDS	684133	684225	.	-	0	Name=LOC114874118 CDS;ID=EWKMg4ru1zPvdBw+uzMEhS+PpGo.1624892059072.38556
NW_021683711	Koludarov_et_al_2021	CDS	675640	677305	.	-	0	Name=LOC114874118 CDS;ID=EWKMg4ru1zPvdBw+uzMEhS+PpGo.1624892059072.38556
NW_021683711	Koludarov_et_al_2021	CDS	675349	675544	.	-	0	Name=LOC114874118 CDS;ID=EWKMg4ru1zPvdBw+uzMEhS+PpGo.1624892059072.38556
NW_021683711	Koludarov_et_al_2021	CDS	675057	675263	.	-	0	Name=LOC114874118 CDS;ID=EWKMg4ru1zPvdBw+uzMEhS+PpGo.1624892059072.38556
NW_021683711	Koludarov_et_al_2021	CDS	663351	663468	.	-	0	Name=LOC114874118 CDS;ID=EWKMg4ru1zPvdBw+uzMEhS+PpGo.1624892059072.38556
NW_021683711	Koludarov_et_al_2021	CDS	663114	663245	.	-	0	Name=LOC114874118 CDS;ID=EWKMg4ru1zPvdBw+uzMEhS+PpGo.1624892059072.38556
NW_021683711	Koludarov_et_al_2021	CDS	662883	662906	.	-	0	Name=LOC114874118 CDS;ID=EWKMg4ru1zPvdBw+uzMEhS+PpGo.1624892059072.38556
NW_021683711	Koludarov_et_al_2021	CDS	662581	662616	.	-	0	Name=LOC114874118 CDS;ID=EWKMg4ru1zPvdBw+uzMEhS+PpGo.1624892059072.38556
NW_021683711	Koludarov_et_al_2021	CDS	662288	662452	.	-	0	Name=LOC114874118 CDS;ID=EWKMg4ru1zPvdBw+uzMEhS+PpGo.1624892059072.38556
NW_021683711	Koludarov_et_al_2021	CDS	662093	662209	.	-	0	Name=LOC114874118 CDS;ID=EWKMg4ru1zPvdBw+uzMEhS+PpGo.1624892059072.38556
NW_021683711	Koludarov_et_al_2021	CDS	661928	662001	.	-	0	Name=LOC114874118 CDS;ID=EWKMg4ru1zPvdBw+uzMEhS+PpGo.1624892059072.38556
NW_021683711	Koludarov_et_al_2021	CDS	660453	660819	.	-	0	Name=LOC114874118 CDS;ID=EWKMg4ru1zPvdBw+uzMEhS+PpGo.1624892059072.38556
NW_021683711	Koludarov_et_al_2021	CDS	684133	684225	.	-	0	Name=LOC114874118 CDS;ID=EWKMg4ru1zPvdBw+uzMEhS+PpGo.1624892059072.38557
NW_021683711	Koludarov_et_al_2021	CDS	675640	677305	.	-	0	Name=LOC114874118 CDS;ID=EWKMg4ru1zPvdBw+uzMEhS+PpGo.1624892059072.38557
NW_021683711	Koludarov_et_al_2021	CDS	675349	675544	.	-	0	Name=LOC114874118 CDS;ID=EWKMg4ru1zPvdBw+uzMEhS+PpGo.1624892059072.38557
NW_021683711	Koludarov_et_al_2021	CDS	675057	675263	.	-	0	Name=LOC114874118 CDS;ID=EWKMg4ru1zPvdBw+uzMEhS+PpGo.1624892059072.38557
NW_021683711	Koludarov_et_al_2021	CDS	663351	663468	.	-	0	Name=LOC114874118 CDS;ID=EWKMg4ru1zPvdBw+uzMEhS+PpGo.1624892059072.38557
NW_021683711	Koludarov_et_al_2021	CDS	663114	663245	.	-	0	Name=LOC114874118 CDS;ID=EWKMg4ru1zPvdBw+uzMEhS+PpGo.1624892059072.38557
NW_021683711	Koludarov_et_al_2021	CDS	662883	662906	.	-	0	Name=LOC114874118 CDS;ID=EWKMg4ru1zPvdBw+uzMEhS+PpGo.1624892059072.38557
NW_021683711	Koludarov_et_al_2021	CDS	662581	662616	.	-	0	Name=LOC114874118 CDS;ID=EWKMg4ru1zPvdBw+uzMEhS+PpGo.1624892059072.38557
NW_021683711	Koludarov_et_al_2021	CDS	662288	662452	.	-	0	Name=LOC114874118 CDS;ID=EWKMg4ru1zPvdBw+uzMEhS+PpGo.1624892059072.38557
NW_021683711	Koludarov_et_al_2021	CDS	662093	662209	.	-	0	Name=LOC114874118 CDS;ID=EWKMg4ru1zPvdBw+uzMEhS+PpGo.1624892059072.38557
NW_021683711	Koludarov_et_al_2021	CDS	661928	662001	.	-	0	Name=LOC114874118 CDS;ID=EWKMg4ru1zPvdBw+uzMEhS+PpGo.1624892059072.38557
NW_021683711	Koludarov_et_al_2021	CDS	661486	661510	.	-	0	Name=LOC114874118 CDS;ID=EWKMg4ru1zPvdBw+uzMEhS+PpGo.1624892059072.38557
NW_021683711	Koludarov_et_al_2021	CDS	661044	661052	.	-	0	Name=LOC114874118 CDS;ID=EWKMg4ru1zPvdBw+uzMEhS+PpGo.1624892059072.38557
NW_021683711	Koludarov_et_al_2021	CDS	660811	660819	.	-	0	Name=LOC114874118 CDS;ID=EWKMg4ru1zPvdBw+uzMEhS+PpGo.1624892059072.38557
NW_021683711	Koludarov_et_al_2021	CDS	684133	684225	.	-	0	Name=LOC114874118 CDS;ID=EWKMg4ru1zPvdBw+uzMEhS+PpGo.1624892059072.38558
NW_021683711	Koludarov_et_al_2021	CDS	675640	677305	.	-	0	Name=LOC114874118 CDS;ID=EWKMg4ru1zPvdBw+uzMEhS+PpGo.1624892059072.38558
NW_021683711	Koludarov_et_al_2021	CDS	675349	675544	.	-	0	Name=LOC114874118 CDS;ID=EWKMg4ru1zPvdBw+uzMEhS+PpGo.1624892059072.38558
NW_021683711	Koludarov_et_al_2021	CDS	675057	675263	.	-	0	Name=LOC114874118 CDS;ID=EWKMg4ru1zPvdBw+uzMEhS+PpGo.1624892059072.38558
NW_021683711	Koludarov_et_al_2021	CDS	663351	663468	.	-	0	Name=LOC114874118 CDS;ID=EWKMg4ru1zPvdBw+uzMEhS+PpGo.1624892059072.38558
NW_021683711	Koludarov_et_al_2021	CDS	663114	663245	.	-	0	Name=LOC114874118 CDS;ID=EWKMg4ru1zPvdBw+uzMEhS+PpGo.1624892059072.38558
NW_021683711	Koludarov_et_al_2021	CDS	662883	662906	.	-	0	Name=LOC114874118 CDS;ID=EWKMg4ru1zPvdBw+uzMEhS+PpGo.1624892059072.38558
NW_021683711	Koludarov_et_al_2021	CDS	662581	662616	.	-	0	Name=LOC114874118 CDS;ID=EWKMg4ru1zPvdBw+uzMEhS+PpGo.1624892059072.38558
NW_021683711	Koludarov_et_al_2021	CDS	662288	662452	.	-	0	Name=LOC114874118 CDS;ID=EWKMg4ru1zPvdBw+uzMEhS+PpGo.1624892059072.38558
NW_021683711	Koludarov_et_al_2021	CDS	662093	662209	.	-	0	Name=LOC114874118 CDS;ID=EWKMg4ru1zPvdBw+uzMEhS+PpGo.1624892059072.38558
NW_021683711	Koludarov_et_al_2021	CDS	661928	662001	.	-	0	Name=LOC114874118 CDS;ID=EWKMg4ru1zPvdBw+uzMEhS+PpGo.1624892059072.38558
NW_021683711	Koludarov_et_al_2021	CDS	661381	661510	.	-	0	Name=LOC114874118 CDS;ID=EWKMg4ru1zPvdBw+uzMEhS+PpGo.1624892059072.38558
NW_021683711	Koludarov_et_al_2021	CDS	684133	684225	.	-	0	Name=LOC114874118 CDS;ID=EWKMg4ru1zPvdBw+uzMEhS+PpGo.1624892059072.38559
NW_021683711	Koludarov_et_al_2021	CDS	675640	677305	.	-	0	Name=LOC114874118 CDS;ID=EWKMg4ru1zPvdBw+uzMEhS+PpGo.1624892059072.38559
NW_021683711	Koludarov_et_al_2021	CDS	675349	675544	.	-	0	Name=LOC114874118 CDS;ID=EWKMg4ru1zPvdBw+uzMEhS+PpGo.1624892059072.38559
NW_021683711	Koludarov_et_al_2021	CDS	675057	675263	.	-	0	Name=LOC114874118 CDS;ID=EWKMg4ru1zPvdBw+uzMEhS+PpGo.1624892059072.38559
NW_021683711	Koludarov_et_al_2021	CDS	663351	663468	.	-	0	Name=LOC114874118 CDS;ID=EWKMg4ru1zPvdBw+uzMEhS+PpGo.1624892059072.38559
NW_021683711	Koludarov_et_al_2021	CDS	663114	663245	.	-	0	Name=LOC114874118 CDS;ID=EWKMg4ru1zPvdBw+uzMEhS+PpGo.1624892059072.38559
NW_021683711	Koludarov_et_al_2021	CDS	662883	662906	.	-	0	Name=LOC114874118 CDS;ID=EWKMg4ru1zPvdBw+uzMEhS+PpGo.1624892059072.38559
NW_021683711	Koludarov_et_al_2021	CDS	662581	662616	.	-	0	Name=LOC114874118 CDS;ID=EWKMg4ru1zPvdBw+uzMEhS+PpGo.1624892059072.38559
NW_021683711	Koludarov_et_al_2021	CDS	662288	662452	.	-	0	Name=LOC114874118 CDS;ID=EWKMg4ru1zPvdBw+uzMEhS+PpGo.1624892059072.38559
NW_021683711	Koludarov_et_al_2021	CDS	662093	662209	.	-	0	Name=LOC114874118 CDS;ID=EWKMg4ru1zPvdBw+uzMEhS+PpGo.1624892059072.38559
NW_021683711	Koludarov_et_al_2021	CDS	661928	662001	.	-	0	Name=LOC114874118 CDS;ID=EWKMg4ru1zPvdBw+uzMEhS+PpGo.1624892059072.38559
NW_021683711	Koludarov_et_al_2021	CDS	661536	661551	.	-	0	Name=LOC114874118 CDS;ID=EWKMg4ru1zPvdBw+uzMEhS+PpGo.1624892059072.38559
NW_021683711	Koludarov_et_al_2021	CDS	127876	128133	.	-	0	Name=LOC114874076 CDS;ID=EWKMg4ru1zPvdBw+uzMEhS+PpGo.1624892059072.38560
NW_021683711	Koludarov_et_al_2021	CDS	107008	107134	.	-	0	Name=LOC114874076 CDS;ID=EWKMg4ru1zPvdBw+uzMEhS+PpGo.1624892059072.38560
NW_021683711	Koludarov_et_al_2021	CDS	106893	106927	.	-	0	Name=LOC114874076 CDS;ID=EWKMg4ru1zPvdBw+uzMEhS+PpGo.1624892059072.38560
NW_021683711	Koludarov_et_al_2021	CDS	678540	678611	.	-	0	Name=LOC114874118 CDS;ID=EWKMg4ru1zPvdBw+uzMEhS+PpGo.1624892059072.38561
NW_021683711	Koludarov_et_al_2021	CDS	675640	677305	.	-	0	Name=LOC114874118 CDS;ID=EWKMg4ru1zPvdBw+uzMEhS+PpGo.1624892059072.38561
NW_021683711	Koludarov_et_al_2021	CDS	675349	675544	.	-	0	Name=LOC114874118 CDS;ID=EWKMg4ru1zPvdBw+uzMEhS+PpGo.1624892059072.38561
NW_021683711	Koludarov_et_al_2021	CDS	675057	675263	.	-	0	Name=LOC114874118 CDS;ID=EWKMg4ru1zPvdBw+uzMEhS+PpGo.1624892059072.38561
NW_021683711	Koludarov_et_al_2021	CDS	663351	663468	.	-	0	Name=LOC114874118 CDS;ID=EWKMg4ru1zPvdBw+uzMEhS+PpGo.1624892059072.38561
NW_021683711	Koludarov_et_al_2021	CDS	663114	663245	.	-	0	Name=LOC114874118 CDS;ID=EWKMg4ru1zPvdBw+uzMEhS+PpGo.1624892059072.38561
NW_021683711	Koludarov_et_al_2021	CDS	662883	662906	.	-	0	Name=LOC114874118 CDS;ID=EWKMg4ru1zPvdBw+uzMEhS+PpGo.1624892059072.38561
NW_021683711	Koludarov_et_al_2021	CDS	662581	662616	.	-	0	Name=LOC114874118 CDS;ID=EWKMg4ru1zPvdBw+uzMEhS+PpGo.1624892059072.38561
NW_021683711	Koludarov_et_al_2021	CDS	662288	662452	.	-	0	Name=LOC114874118 CDS;ID=EWKMg4ru1zPvdBw+uzMEhS+PpGo.1624892059072.38561
NW_021683711	Koludarov_et_al_2021	CDS	662093	662209	.	-	0	Name=LOC114874118 CDS;ID=EWKMg4ru1zPvdBw+uzMEhS+PpGo.1624892059072.38561
NW_021683711	Koludarov_et_al_2021	CDS	661928	662001	.	-	0	Name=LOC114874118 CDS;ID=EWKMg4ru1zPvdBw+uzMEhS+PpGo.1624892059072.38561
NW_021683711	Koludarov_et_al_2021	CDS	660453	660819	.	-	0	Name=LOC114874118 CDS;ID=EWKMg4ru1zPvdBw+uzMEhS+PpGo.1624892059072.38561
NW_021683711	Koludarov_et_al_2021	CDS	47968	48354	.	+	0	Name=LOC114874072 CDS;ID=EWKMg4ru1zPvdBw+uzMEhS+PpGo.1624892059073.38562
NW_021683711	Koludarov_et_al_2021	CDS	48484	48679	.	+	0	Name=LOC114874072 CDS;ID=EWKMg4ru1zPvdBw+uzMEhS+PpGo.1624892059073.38562
NW_021683711	Koludarov_et_al_2021	CDS	49853	50017	.	+	0	Name=LOC114874072 CDS;ID=EWKMg4ru1zPvdBw+uzMEhS+PpGo.1624892059073.38562
NW_021683711	Koludarov_et_al_2021	CDS	57712	57839	.	+	0	Name=LOC114874072 CDS;ID=EWKMg4ru1zPvdBw+uzMEhS+PpGo.1624892059073.38562
NW_021683711	Koludarov_et_al_2021	CDS	57935	58060	.	+	0	Name=LOC114874072 CDS;ID=EWKMg4ru1zPvdBw+uzMEhS+PpGo.1624892059073.38562
NW_021683711	Koludarov_et_al_2021	CDS	58853	59207	.	+	0	Name=LOC114874072 CDS;ID=EWKMg4ru1zPvdBw+uzMEhS+PpGo.1624892059073.38562
NW_021683711	Koludarov_et_al_2021	CDS	59353	59524	.	+	0	Name=LOC114874072 CDS;ID=EWKMg4ru1zPvdBw+uzMEhS+PpGo.1624892059073.38562
NW_021683711	Koludarov_et_al_2021	CDS	59600	59699	.	+	0	Name=LOC114874072 CDS;ID=EWKMg4ru1zPvdBw+uzMEhS+PpGo.1624892059073.38562
NW_021683711	Koludarov_et_al_2021	CDS	59806	59980	.	+	0	Name=LOC114874072 CDS;ID=EWKMg4ru1zPvdBw+uzMEhS+PpGo.1624892059073.38562
NW_021683711	Koludarov_et_al_2021	CDS	60077	60223	.	+	0	Name=LOC114874072 CDS;ID=EWKMg4ru1zPvdBw+uzMEhS+PpGo.1624892059073.38562
NW_021683711	Koludarov_et_al_2021	CDS	60477	60713	.	+	0	Name=LOC114874072 CDS;ID=EWKMg4ru1zPvdBw+uzMEhS+PpGo.1624892059073.38562
NW_021683711	Koludarov_et_al_2021	CDS	61157	65565	.	+	0	Name=LOC114874072 CDS;ID=EWKMg4ru1zPvdBw+uzMEhS+PpGo.1624892059073.38562
NW_021683711	Koludarov_et_al_2021	CDS	47968	48354	.	+	0	Name=LOC114874072 CDS;ID=EWKMg4ru1zPvdBw+uzMEhS+PpGo.1624892059073.38563
NW_021683711	Koludarov_et_al_2021	CDS	48484	48679	.	+	0	Name=LOC114874072 CDS;ID=EWKMg4ru1zPvdBw+uzMEhS+PpGo.1624892059073.38563
NW_021683711	Koludarov_et_al_2021	CDS	49853	50017	.	+	0	Name=LOC114874072 CDS;ID=EWKMg4ru1zPvdBw+uzMEhS+PpGo.1624892059073.38563
NW_021683711	Koludarov_et_al_2021	CDS	57712	57839	.	+	0	Name=LOC114874072 CDS;ID=EWKMg4ru1zPvdBw+uzMEhS+PpGo.1624892059073.38563
NW_021683711	Koludarov_et_al_2021	CDS	57935	58060	.	+	0	Name=LOC114874072 CDS;ID=EWKMg4ru1zPvdBw+uzMEhS+PpGo.1624892059073.38563
NW_021683711	Koludarov_et_al_2021	CDS	58853	59207	.	+	0	Name=LOC114874072 CDS;ID=EWKMg4ru1zPvdBw+uzMEhS+PpGo.1624892059073.38563
NW_021683711	Koludarov_et_al_2021	CDS	59353	59524	.	+	0	Name=LOC114874072 CDS;ID=EWKMg4ru1zPvdBw+uzMEhS+PpGo.1624892059073.38563
NW_021683711	Koludarov_et_al_2021	CDS	59600	59699	.	+	0	Name=LOC114874072 CDS;ID=EWKMg4ru1zPvdBw+uzMEhS+PpGo.1624892059073.38563
NW_021683711	Koludarov_et_al_2021	CDS	59806	59980	.	+	0	Name=LOC114874072 CDS;ID=EWKMg4ru1zPvdBw+uzMEhS+PpGo.1624892059073.38563
NW_021683711	Koludarov_et_al_2021	CDS	60077	60223	.	+	0	Name=LOC114874072 CDS;ID=EWKMg4ru1zPvdBw+uzMEhS+PpGo.1624892059073.38563
NW_021683711	Koludarov_et_al_2021	CDS	60477	60713	.	+	0	Name=LOC114874072 CDS;ID=EWKMg4ru1zPvdBw+uzMEhS+PpGo.1624892059073.38563
NW_021683711	Koludarov_et_al_2021	CDS	61157	65565	.	+	0	Name=LOC114874072 CDS;ID=EWKMg4ru1zPvdBw+uzMEhS+PpGo.1624892059073.38563
NW_021683711	Koludarov_et_al_2021	CDS	47968	48354	.	+	0	Name=LOC114874072 CDS;ID=EWKMg4ru1zPvdBw+uzMEhS+PpGo.1624892059073.38564
NW_021683711	Koludarov_et_al_2021	CDS	48484	48679	.	+	0	Name=LOC114874072 CDS;ID=EWKMg4ru1zPvdBw+uzMEhS+PpGo.1624892059073.38564
NW_021683711	Koludarov_et_al_2021	CDS	49853	50017	.	+	0	Name=LOC114874072 CDS;ID=EWKMg4ru1zPvdBw+uzMEhS+PpGo.1624892059073.38564
NW_021683711	Koludarov_et_al_2021	CDS	57712	57839	.	+	0	Name=LOC114874072 CDS;ID=EWKMg4ru1zPvdBw+uzMEhS+PpGo.1624892059073.38564
NW_021683711	Koludarov_et_al_2021	CDS	57935	58060	.	+	0	Name=LOC114874072 CDS;ID=EWKMg4ru1zPvdBw+uzMEhS+PpGo.1624892059073.38564
NW_021683711	Koludarov_et_al_2021	CDS	58853	59207	.	+	0	Name=LOC114874072 CDS;ID=EWKMg4ru1zPvdBw+uzMEhS+PpGo.1624892059073.38564
NW_021683711	Koludarov_et_al_2021	CDS	59353	59524	.	+	0	Name=LOC114874072 CDS;ID=EWKMg4ru1zPvdBw+uzMEhS+PpGo.1624892059073.38564
NW_021683711	Koludarov_et_al_2021	CDS	59600	59699	.	+	0	Name=LOC114874072 CDS;ID=EWKMg4ru1zPvdBw+uzMEhS+PpGo.1624892059073.38564
NW_021683711	Koludarov_et_al_2021	CDS	59806	59980	.	+	0	Name=LOC114874072 CDS;ID=EWKMg4ru1zPvdBw+uzMEhS+PpGo.1624892059073.38564
NW_021683711	Koludarov_et_al_2021	CDS	60077	60223	.	+	0	Name=LOC114874072 CDS;ID=EWKMg4ru1zPvdBw+uzMEhS+PpGo.1624892059073.38564
NW_021683711	Koludarov_et_al_2021	CDS	60540	60713	.	+	0	Name=LOC114874072 CDS;ID=EWKMg4ru1zPvdBw+uzMEhS+PpGo.1624892059073.38564
NW_021683711	Koludarov_et_al_2021	CDS	61157	65565	.	+	0	Name=LOC114874072 CDS;ID=EWKMg4ru1zPvdBw+uzMEhS+PpGo.1624892059073.38564
NW_021683711	Koludarov_et_al_2021	CDS	675640	677191	.	-	0	Name=LOC114874118 CDS;ID=EWKMg4ru1zPvdBw+uzMEhS+PpGo.1624892059074.38565
NW_021683711	Koludarov_et_al_2021	CDS	675349	675544	.	-	0	Name=LOC114874118 CDS;ID=EWKMg4ru1zPvdBw+uzMEhS+PpGo.1624892059074.38565
NW_021683711	Koludarov_et_al_2021	CDS	675057	675263	.	-	0	Name=LOC114874118 CDS;ID=EWKMg4ru1zPvdBw+uzMEhS+PpGo.1624892059074.38565
NW_021683711	Koludarov_et_al_2021	CDS	663351	663468	.	-	0	Name=LOC114874118 CDS;ID=EWKMg4ru1zPvdBw+uzMEhS+PpGo.1624892059074.38565
NW_021683711	Koludarov_et_al_2021	CDS	663114	663245	.	-	0	Name=LOC114874118 CDS;ID=EWKMg4ru1zPvdBw+uzMEhS+PpGo.1624892059074.38565
NW_021683711	Koludarov_et_al_2021	CDS	662883	662906	.	-	0	Name=LOC114874118 CDS;ID=EWKMg4ru1zPvdBw+uzMEhS+PpGo.1624892059074.38565
NW_021683711	Koludarov_et_al_2021	CDS	662581	662616	.	-	0	Name=LOC114874118 CDS;ID=EWKMg4ru1zPvdBw+uzMEhS+PpGo.1624892059074.38565
NW_021683711	Koludarov_et_al_2021	CDS	662288	662452	.	-	0	Name=LOC114874118 CDS;ID=EWKMg4ru1zPvdBw+uzMEhS+PpGo.1624892059074.38565
NW_021683711	Koludarov_et_al_2021	CDS	662093	662209	.	-	0	Name=LOC114874118 CDS;ID=EWKMg4ru1zPvdBw+uzMEhS+PpGo.1624892059074.38565
NW_021683711	Koludarov_et_al_2021	CDS	661928	662001	.	-	0	Name=LOC114874118 CDS;ID=EWKMg4ru1zPvdBw+uzMEhS+PpGo.1624892059074.38565
NW_021683711	Koludarov_et_al_2021	CDS	660453	660819	.	-	0	Name=LOC114874118 CDS;ID=EWKMg4ru1zPvdBw+uzMEhS+PpGo.1624892059074.38565
NW_021683711	Koludarov_et_al_2021	CDS	440292	440346	.	+	0	Name=LOC114874137 CDS;ID=EWKMg4ru1zPvdBw+uzMEhS+PpGo.1624892059074.38566
NW_021683711	Koludarov_et_al_2021	CDS	440633	440928	.	+	0	Name=LOC114874137 CDS;ID=EWKMg4ru1zPvdBw+uzMEhS+PpGo.1624892059074.38566
NW_021683711	Koludarov_et_al_2021	CDS	441125	441235	.	+	0	Name=LOC114874137 CDS;ID=EWKMg4ru1zPvdBw+uzMEhS+PpGo.1624892059074.38566
NW_021683711	Koludarov_et_al_2021	CDS	441544	441735	.	+	0	Name=LOC114874137 CDS;ID=EWKMg4ru1zPvdBw+uzMEhS+PpGo.1624892059074.38566
NW_021683711	Koludarov_et_al_2021	CDS	442331	442565	.	+	0	Name=LOC114874137 CDS;ID=EWKMg4ru1zPvdBw+uzMEhS+PpGo.1624892059074.38566
NW_021683711	Koludarov_et_al_2021	CDS	442646	442805	.	+	0	Name=LOC114874137 CDS;ID=EWKMg4ru1zPvdBw+uzMEhS+PpGo.1624892059074.38566
NW_021683711	Koludarov_et_al_2021	CDS	443458	443704	.	+	0	Name=LOC114874137 CDS;ID=EWKMg4ru1zPvdBw+uzMEhS+PpGo.1624892059074.38566
NW_021683711	Koludarov_et_al_2021	CDS	443849	444098	.	+	0	Name=LOC114874137 CDS;ID=EWKMg4ru1zPvdBw+uzMEhS+PpGo.1624892059074.38566
NW_021683711	Koludarov_et_al_2021	CDS	444238	444444	.	+	0	Name=LOC114874137 CDS;ID=EWKMg4ru1zPvdBw+uzMEhS+PpGo.1624892059074.38566
NW_021683711	Koludarov_et_al_2021	CDS	455318	455402	.	+	0	Name=LOC114874137 CDS;ID=EWKMg4ru1zPvdBw+uzMEhS+PpGo.1624892059074.38566
NW_021683711	Koludarov_et_al_2021	CDS	455495	455514	.	+	0	Name=LOC114874137 CDS;ID=EWKMg4ru1zPvdBw+uzMEhS+PpGo.1624892059074.38566
NW_021683711	Koludarov_et_al_2021	CDS	456256	456332	.	+	0	Name=LOC114874137 CDS;ID=EWKMg4ru1zPvdBw+uzMEhS+PpGo.1624892059074.38566
NW_021683711	Koludarov_et_al_2021	CDS	49915	50017	.	+	0	Name=LOC114874072 CDS;ID=EWKMg4ru1zPvdBw+uzMEhS+PpGo.1624892059074.38567
NW_021683711	Koludarov_et_al_2021	CDS	57712	57839	.	+	0	Name=LOC114874072 CDS;ID=EWKMg4ru1zPvdBw+uzMEhS+PpGo.1624892059074.38567
NW_021683711	Koludarov_et_al_2021	CDS	57935	58060	.	+	0	Name=LOC114874072 CDS;ID=EWKMg4ru1zPvdBw+uzMEhS+PpGo.1624892059074.38567
NW_021683711	Koludarov_et_al_2021	CDS	58853	59207	.	+	0	Name=LOC114874072 CDS;ID=EWKMg4ru1zPvdBw+uzMEhS+PpGo.1624892059074.38567
NW_021683711	Koludarov_et_al_2021	CDS	59353	59524	.	+	0	Name=LOC114874072 CDS;ID=EWKMg4ru1zPvdBw+uzMEhS+PpGo.1624892059074.38567
NW_021683711	Koludarov_et_al_2021	CDS	59600	59699	.	+	0	Name=LOC114874072 CDS;ID=EWKMg4ru1zPvdBw+uzMEhS+PpGo.1624892059074.38567
NW_021683711	Koludarov_et_al_2021	CDS	59806	59980	.	+	0	Name=LOC114874072 CDS;ID=EWKMg4ru1zPvdBw+uzMEhS+PpGo.1624892059074.38567
NW_021683711	Koludarov_et_al_2021	CDS	60077	60223	.	+	0	Name=LOC114874072 CDS;ID=EWKMg4ru1zPvdBw+uzMEhS+PpGo.1624892059074.38567
NW_021683711	Koludarov_et_al_2021	CDS	60477	60713	.	+	0	Name=LOC114874072 CDS;ID=EWKMg4ru1zPvdBw+uzMEhS+PpGo.1624892059074.38567
NW_021683711	Koludarov_et_al_2021	CDS	61157	65565	.	+	0	Name=LOC114874072 CDS;ID=EWKMg4ru1zPvdBw+uzMEhS+PpGo.1624892059074.38567
NW_021683711	Koludarov_et_al_2021	CDS	860764	860785	.	+	0	Name=LOC114874134 CDS;ID=EWKMg4ru1zPvdBw+uzMEhS+PpGo.1624892059074.38568
NW_021683711	Koludarov_et_al_2021	CDS	861019	861172	.	+	0	Name=LOC114874134 CDS;ID=EWKMg4ru1zPvdBw+uzMEhS+PpGo.1624892059074.38568
NW_021683711	Koludarov_et_al_2021	CDS	861245	861393	.	+	0	Name=LOC114874134 CDS;ID=EWKMg4ru1zPvdBw+uzMEhS+PpGo.1624892059074.38568
NW_021683711	Koludarov_et_al_2021	CDS	861465	861701	.	+	0	Name=LOC114874134 CDS;ID=EWKMg4ru1zPvdBw+uzMEhS+PpGo.1624892059074.38568
NW_021683711	Koludarov_et_al_2021	CDS	862030	862125	.	+	0	Name=LOC114874134 CDS;ID=EWKMg4ru1zPvdBw+uzMEhS+PpGo.1624892059074.38568
NW_021683711	Koludarov_et_al_2021	CDS	862707	862790	.	+	0	Name=LOC114874134 CDS;ID=EWKMg4ru1zPvdBw+uzMEhS+PpGo.1624892059074.38568
NW_021683711	Koludarov_et_al_2021	CDS	863166	863336	.	+	0	Name=LOC114874134 CDS;ID=EWKMg4ru1zPvdBw+uzMEhS+PpGo.1624892059074.38568
NW_021683711	Koludarov_et_al_2021	CDS	863471	863494	.	+	0	Name=LOC114874134 CDS;ID=EWKMg4ru1zPvdBw+uzMEhS+PpGo.1624892059074.38568
NW_021683711	Koludarov_et_al_2021	CDS	863831	863989	.	+	0	Name=LOC114874134 CDS;ID=EWKMg4ru1zPvdBw+uzMEhS+PpGo.1624892059074.38568
NW_021683711	Koludarov_et_al_2021	CDS	864053	864413	.	+	0	Name=LOC114874134 CDS;ID=EWKMg4ru1zPvdBw+uzMEhS+PpGo.1624892059074.38568
NW_021683711	Koludarov_et_al_2021	CDS	864500	864713	.	+	0	Name=LOC114874134 CDS;ID=EWKMg4ru1zPvdBw+uzMEhS+PpGo.1624892059074.38568
NW_021683711	Koludarov_et_al_2021	CDS	864781	864932	.	+	0	Name=LOC114874134 CDS;ID=EWKMg4ru1zPvdBw+uzMEhS+PpGo.1624892059074.38568
NW_021683711	Koludarov_et_al_2021	CDS	864993	865115	.	+	0	Name=LOC114874134 CDS;ID=EWKMg4ru1zPvdBw+uzMEhS+PpGo.1624892059074.38568
NW_021683711	Koludarov_et_al_2021	CDS	865202	865340	.	+	0	Name=LOC114874134 CDS;ID=EWKMg4ru1zPvdBw+uzMEhS+PpGo.1624892059074.38568
NW_021683711	Koludarov_et_al_2021	CDS	865402	865716	.	+	0	Name=LOC114874134 CDS;ID=EWKMg4ru1zPvdBw+uzMEhS+PpGo.1624892059074.38568
NW_021683711	Koludarov_et_al_2021	CDS	865791	866162	.	+	0	Name=LOC114874134 CDS;ID=EWKMg4ru1zPvdBw+uzMEhS+PpGo.1624892059074.38568
NW_021683711	Koludarov_et_al_2021	CDS	866241	866398	.	+	0	Name=LOC114874134 CDS;ID=EWKMg4ru1zPvdBw+uzMEhS+PpGo.1624892059074.38568
NW_021683711	Koludarov_et_al_2021	CDS	866468	866669	.	+	0	Name=LOC114874134 CDS;ID=EWKMg4ru1zPvdBw+uzMEhS+PpGo.1624892059074.38568
NW_021683711	Koludarov_et_al_2021	CDS	866748	867032	.	+	0	Name=LOC114874134 CDS;ID=EWKMg4ru1zPvdBw+uzMEhS+PpGo.1624892059074.38568
NW_021683711	Koludarov_et_al_2021	CDS	867118	867252	.	+	0	Name=LOC114874134 CDS;ID=EWKMg4ru1zPvdBw+uzMEhS+PpGo.1624892059074.38568
NW_021683711	Koludarov_et_al_2021	CDS	867433	867528	.	+	0	Name=LOC114874134 CDS;ID=EWKMg4ru1zPvdBw+uzMEhS+PpGo.1624892059074.38568
NW_021683711	Koludarov_et_al_2021	CDS	867648	867656	.	+	0	Name=LOC114874134 CDS;ID=EWKMg4ru1zPvdBw+uzMEhS+PpGo.1624892059074.38568
NW_021683711	Koludarov_et_al_2021	CDS	867846	867983	.	+	0	Name=LOC114874134 CDS;ID=EWKMg4ru1zPvdBw+uzMEhS+PpGo.1624892059074.38568
NW_021683711	Koludarov_et_al_2021	CDS	868086	868212	.	+	0	Name=LOC114874134 CDS;ID=EWKMg4ru1zPvdBw+uzMEhS+PpGo.1624892059074.38568
NW_021683711	Koludarov_et_al_2021	CDS	868302	868466	.	+	0	Name=LOC114874134 CDS;ID=EWKMg4ru1zPvdBw+uzMEhS+PpGo.1624892059074.38568
NW_021683711	Koludarov_et_al_2021	CDS	872463	872590	.	+	0	Name=LOC114874134 CDS;ID=EWKMg4ru1zPvdBw+uzMEhS+PpGo.1624892059074.38568
NW_021683711	Koludarov_et_al_2021	CDS	872670	872776	.	+	0	Name=LOC114874134 CDS;ID=EWKMg4ru1zPvdBw+uzMEhS+PpGo.1624892059074.38568
NW_021683711	Koludarov_et_al_2021	CDS	872837	872909	.	+	0	Name=LOC114874134 CDS;ID=EWKMg4ru1zPvdBw+uzMEhS+PpGo.1624892059074.38568
NW_021683711	Koludarov_et_al_2021	CDS	872987	873193	.	+	0	Name=LOC114874134 CDS;ID=EWKMg4ru1zPvdBw+uzMEhS+PpGo.1624892059074.38568
NW_021683711	Koludarov_et_al_2021	CDS	873261	873344	.	+	0	Name=LOC114874134 CDS;ID=EWKMg4ru1zPvdBw+uzMEhS+PpGo.1624892059074.38568
NW_021683711	Koludarov_et_al_2021	CDS	873415	873570	.	+	0	Name=LOC114874134 CDS;ID=EWKMg4ru1zPvdBw+uzMEhS+PpGo.1624892059074.38568
NW_021683711	Koludarov_et_al_2021	CDS	873628	873774	.	+	0	Name=LOC114874134 CDS;ID=EWKMg4ru1zPvdBw+uzMEhS+PpGo.1624892059074.38568
NW_021683711	Koludarov_et_al_2021	CDS	873848	874088	.	+	0	Name=LOC114874134 CDS;ID=EWKMg4ru1zPvdBw+uzMEhS+PpGo.1624892059074.38568
NW_021683711	Koludarov_et_al_2021	CDS	874254	874328	.	+	0	Name=LOC114874134 CDS;ID=EWKMg4ru1zPvdBw+uzMEhS+PpGo.1624892059074.38568
NW_021683711	Koludarov_et_al_2021	CDS	874548	874619	.	+	0	Name=LOC114874134 CDS;ID=EWKMg4ru1zPvdBw+uzMEhS+PpGo.1624892059074.38568
NW_021683711	Koludarov_et_al_2021	CDS	875000	875173	.	+	0	Name=LOC114874134 CDS;ID=EWKMg4ru1zPvdBw+uzMEhS+PpGo.1624892059074.38568
NW_021683711	Koludarov_et_al_2021	CDS	875247	875398	.	+	0	Name=LOC114874134 CDS;ID=EWKMg4ru1zPvdBw+uzMEhS+PpGo.1624892059074.38568
NW_021683711	Koludarov_et_al_2021	CDS	860764	860785	.	+	0	Name=LOC114874134 CDS;ID=EWKMg4ru1zPvdBw+uzMEhS+PpGo.1624892059074.38569
NW_021683711	Koludarov_et_al_2021	CDS	861019	861172	.	+	0	Name=LOC114874134 CDS;ID=EWKMg4ru1zPvdBw+uzMEhS+PpGo.1624892059074.38569
NW_021683711	Koludarov_et_al_2021	CDS	861245	861393	.	+	0	Name=LOC114874134 CDS;ID=EWKMg4ru1zPvdBw+uzMEhS+PpGo.1624892059074.38569
NW_021683711	Koludarov_et_al_2021	CDS	861465	861701	.	+	0	Name=LOC114874134 CDS;ID=EWKMg4ru1zPvdBw+uzMEhS+PpGo.1624892059074.38569
NW_021683711	Koludarov_et_al_2021	CDS	862030	862125	.	+	0	Name=LOC114874134 CDS;ID=EWKMg4ru1zPvdBw+uzMEhS+PpGo.1624892059074.38569
NW_021683711	Koludarov_et_al_2021	CDS	862707	862790	.	+	0	Name=LOC114874134 CDS;ID=EWKMg4ru1zPvdBw+uzMEhS+PpGo.1624892059074.38569
NW_021683711	Koludarov_et_al_2021	CDS	863166	863336	.	+	0	Name=LOC114874134 CDS;ID=EWKMg4ru1zPvdBw+uzMEhS+PpGo.1624892059074.38569
NW_021683711	Koludarov_et_al_2021	CDS	863471	863494	.	+	0	Name=LOC114874134 CDS;ID=EWKMg4ru1zPvdBw+uzMEhS+PpGo.1624892059074.38569
NW_021683711	Koludarov_et_al_2021	CDS	863831	863989	.	+	0	Name=LOC114874134 CDS;ID=EWKMg4ru1zPvdBw+uzMEhS+PpGo.1624892059074.38569
NW_021683711	Koludarov_et_al_2021	CDS	864053	864413	.	+	0	Name=LOC114874134 CDS;ID=EWKMg4ru1zPvdBw+uzMEhS+PpGo.1624892059074.38569
NW_021683711	Koludarov_et_al_2021	CDS	864500	864713	.	+	0	Name=LOC114874134 CDS;ID=EWKMg4ru1zPvdBw+uzMEhS+PpGo.1624892059074.38569
NW_021683711	Koludarov_et_al_2021	CDS	864781	864932	.	+	0	Name=LOC114874134 CDS;ID=EWKMg4ru1zPvdBw+uzMEhS+PpGo.1624892059074.38569
NW_021683711	Koludarov_et_al_2021	CDS	864993	865115	.	+	0	Name=LOC114874134 CDS;ID=EWKMg4ru1zPvdBw+uzMEhS+PpGo.1624892059074.38569
NW_021683711	Koludarov_et_al_2021	CDS	865202	865340	.	+	0	Name=LOC114874134 CDS;ID=EWKMg4ru1zPvdBw+uzMEhS+PpGo.1624892059074.38569
NW_021683711	Koludarov_et_al_2021	CDS	865402	865716	.	+	0	Name=LOC114874134 CDS;ID=EWKMg4ru1zPvdBw+uzMEhS+PpGo.1624892059074.38569
NW_021683711	Koludarov_et_al_2021	CDS	865791	866162	.	+	0	Name=LOC114874134 CDS;ID=EWKMg4ru1zPvdBw+uzMEhS+PpGo.1624892059074.38569
NW_021683711	Koludarov_et_al_2021	CDS	866241	866398	.	+	0	Name=LOC114874134 CDS;ID=EWKMg4ru1zPvdBw+uzMEhS+PpGo.1624892059074.38569
NW_021683711	Koludarov_et_al_2021	CDS	866468	866669	.	+	0	Name=LOC114874134 CDS;ID=EWKMg4ru1zPvdBw+uzMEhS+PpGo.1624892059074.38569
NW_021683711	Koludarov_et_al_2021	CDS	866748	867032	.	+	0	Name=LOC114874134 CDS;ID=EWKMg4ru1zPvdBw+uzMEhS+PpGo.1624892059074.38569
NW_021683711	Koludarov_et_al_2021	CDS	867118	867252	.	+	0	Name=LOC114874134 CDS;ID=EWKMg4ru1zPvdBw+uzMEhS+PpGo.1624892059074.38569
NW_021683711	Koludarov_et_al_2021	CDS	867433	867528	.	+	0	Name=LOC114874134 CDS;ID=EWKMg4ru1zPvdBw+uzMEhS+PpGo.1624892059074.38569
NW_021683711	Koludarov_et_al_2021	CDS	867648	867656	.	+	0	Name=LOC114874134 CDS;ID=EWKMg4ru1zPvdBw+uzMEhS+PpGo.1624892059074.38569
NW_021683711	Koludarov_et_al_2021	CDS	867846	867983	.	+	0	Name=LOC114874134 CDS;ID=EWKMg4ru1zPvdBw+uzMEhS+PpGo.1624892059074.38569
NW_021683711	Koludarov_et_al_2021	CDS	868086	868212	.	+	0	Name=LOC114874134 CDS;ID=EWKMg4ru1zPvdBw+uzMEhS+PpGo.1624892059074.38569
NW_021683711	Koludarov_et_al_2021	CDS	868302	868466	.	+	0	Name=LOC114874134 CDS;ID=EWKMg4ru1zPvdBw+uzMEhS+PpGo.1624892059074.38569
NW_021683711	Koludarov_et_al_2021	CDS	872463	872590	.	+	0	Name=LOC114874134 CDS;ID=EWKMg4ru1zPvdBw+uzMEhS+PpGo.1624892059074.38569
NW_021683711	Koludarov_et_al_2021	CDS	872670	872776	.	+	0	Name=LOC114874134 CDS;ID=EWKMg4ru1zPvdBw+uzMEhS+PpGo.1624892059074.38569
NW_021683711	Koludarov_et_al_2021	CDS	872837	872909	.	+	0	Name=LOC114874134 CDS;ID=EWKMg4ru1zPvdBw+uzMEhS+PpGo.1624892059074.38569
NW_021683711	Koludarov_et_al_2021	CDS	872987	873193	.	+	0	Name=LOC114874134 CDS;ID=EWKMg4ru1zPvdBw+uzMEhS+PpGo.1624892059074.38569
NW_021683711	Koludarov_et_al_2021	CDS	873261	873344	.	+	0	Name=LOC114874134 CDS;ID=EWKMg4ru1zPvdBw+uzMEhS+PpGo.1624892059074.38569
NW_021683711	Koludarov_et_al_2021	CDS	873415	873570	.	+	0	Name=LOC114874134 CDS;ID=EWKMg4ru1zPvdBw+uzMEhS+PpGo.1624892059074.38569
NW_021683711	Koludarov_et_al_2021	CDS	873628	873774	.	+	0	Name=LOC114874134 CDS;ID=EWKMg4ru1zPvdBw+uzMEhS+PpGo.1624892059074.38569
NW_021683711	Koludarov_et_al_2021	CDS	873848	874088	.	+	0	Name=LOC114874134 CDS;ID=EWKMg4ru1zPvdBw+uzMEhS+PpGo.1624892059074.38569
NW_021683711	Koludarov_et_al_2021	CDS	874254	874328	.	+	0	Name=LOC114874134 CDS;ID=EWKMg4ru1zPvdBw+uzMEhS+PpGo.1624892059074.38569
NW_021683711	Koludarov_et_al_2021	CDS	874548	874619	.	+	0	Name=LOC114874134 CDS;ID=EWKMg4ru1zPvdBw+uzMEhS+PpGo.1624892059074.38569
NW_021683711	Koludarov_et_al_2021	CDS	875000	875173	.	+	0	Name=LOC114874134 CDS;ID=EWKMg4ru1zPvdBw+uzMEhS+PpGo.1624892059074.38569
NW_021683711	Koludarov_et_al_2021	CDS	875247	875398	.	+	0	Name=LOC114874134 CDS;ID=EWKMg4ru1zPvdBw+uzMEhS+PpGo.1624892059074.38569
NW_021683711	Koludarov_et_al_2021	CDS	860764	860785	.	+	0	Name=LOC114874134 CDS;ID=EWKMg4ru1zPvdBw+uzMEhS+PpGo.1624892059074.38570
NW_021683711	Koludarov_et_al_2021	CDS	861019	861172	.	+	0	Name=LOC114874134 CDS;ID=EWKMg4ru1zPvdBw+uzMEhS+PpGo.1624892059074.38570
NW_021683711	Koludarov_et_al_2021	CDS	861245	861393	.	+	0	Name=LOC114874134 CDS;ID=EWKMg4ru1zPvdBw+uzMEhS+PpGo.1624892059074.38570
NW_021683711	Koludarov_et_al_2021	CDS	861465	861701	.	+	0	Name=LOC114874134 CDS;ID=EWKMg4ru1zPvdBw+uzMEhS+PpGo.1624892059074.38570
NW_021683711	Koludarov_et_al_2021	CDS	862030	862125	.	+	0	Name=LOC114874134 CDS;ID=EWKMg4ru1zPvdBw+uzMEhS+PpGo.1624892059074.38570
NW_021683711	Koludarov_et_al_2021	CDS	862707	862790	.	+	0	Name=LOC114874134 CDS;ID=EWKMg4ru1zPvdBw+uzMEhS+PpGo.1624892059074.38570
NW_021683711	Koludarov_et_al_2021	CDS	863166	863336	.	+	0	Name=LOC114874134 CDS;ID=EWKMg4ru1zPvdBw+uzMEhS+PpGo.1624892059074.38570
NW_021683711	Koludarov_et_al_2021	CDS	863471	863494	.	+	0	Name=LOC114874134 CDS;ID=EWKMg4ru1zPvdBw+uzMEhS+PpGo.1624892059074.38570
NW_021683711	Koludarov_et_al_2021	CDS	863831	863989	.	+	0	Name=LOC114874134 CDS;ID=EWKMg4ru1zPvdBw+uzMEhS+PpGo.1624892059074.38570
NW_021683711	Koludarov_et_al_2021	CDS	864053	864413	.	+	0	Name=LOC114874134 CDS;ID=EWKMg4ru1zPvdBw+uzMEhS+PpGo.1624892059074.38570
NW_021683711	Koludarov_et_al_2021	CDS	864500	864713	.	+	0	Name=LOC114874134 CDS;ID=EWKMg4ru1zPvdBw+uzMEhS+PpGo.1624892059074.38570
NW_021683711	Koludarov_et_al_2021	CDS	864781	864932	.	+	0	Name=LOC114874134 CDS;ID=EWKMg4ru1zPvdBw+uzMEhS+PpGo.1624892059074.38570
NW_021683711	Koludarov_et_al_2021	CDS	864993	865115	.	+	0	Name=LOC114874134 CDS;ID=EWKMg4ru1zPvdBw+uzMEhS+PpGo.1624892059074.38570
NW_021683711	Koludarov_et_al_2021	CDS	865202	865340	.	+	0	Name=LOC114874134 CDS;ID=EWKMg4ru1zPvdBw+uzMEhS+PpGo.1624892059074.38570
NW_021683711	Koludarov_et_al_2021	CDS	865402	865716	.	+	0	Name=LOC114874134 CDS;ID=EWKMg4ru1zPvdBw+uzMEhS+PpGo.1624892059074.38570
NW_021683711	Koludarov_et_al_2021	CDS	865791	866162	.	+	0	Name=LOC114874134 CDS;ID=EWKMg4ru1zPvdBw+uzMEhS+PpGo.1624892059074.38570
NW_021683711	Koludarov_et_al_2021	CDS	866241	866398	.	+	0	Name=LOC114874134 CDS;ID=EWKMg4ru1zPvdBw+uzMEhS+PpGo.1624892059074.38570
NW_021683711	Koludarov_et_al_2021	CDS	866468	866669	.	+	0	Name=LOC114874134 CDS;ID=EWKMg4ru1zPvdBw+uzMEhS+PpGo.1624892059074.38570
NW_021683711	Koludarov_et_al_2021	CDS	866748	867032	.	+	0	Name=LOC114874134 CDS;ID=EWKMg4ru1zPvdBw+uzMEhS+PpGo.1624892059074.38570
NW_021683711	Koludarov_et_al_2021	CDS	867118	867252	.	+	0	Name=LOC114874134 CDS;ID=EWKMg4ru1zPvdBw+uzMEhS+PpGo.1624892059074.38570
NW_021683711	Koludarov_et_al_2021	CDS	867433	867528	.	+	0	Name=LOC114874134 CDS;ID=EWKMg4ru1zPvdBw+uzMEhS+PpGo.1624892059074.38570
NW_021683711	Koludarov_et_al_2021	CDS	867648	867656	.	+	0	Name=LOC114874134 CDS;ID=EWKMg4ru1zPvdBw+uzMEhS+PpGo.1624892059074.38570
NW_021683711	Koludarov_et_al_2021	CDS	867846	867983	.	+	0	Name=LOC114874134 CDS;ID=EWKMg4ru1zPvdBw+uzMEhS+PpGo.1624892059074.38570
NW_021683711	Koludarov_et_al_2021	CDS	868086	868212	.	+	0	Name=LOC114874134 CDS;ID=EWKMg4ru1zPvdBw+uzMEhS+PpGo.1624892059074.38570
NW_021683711	Koludarov_et_al_2021	CDS	868302	868466	.	+	0	Name=LOC114874134 CDS;ID=EWKMg4ru1zPvdBw+uzMEhS+PpGo.1624892059074.38570
NW_021683711	Koludarov_et_al_2021	CDS	872463	872590	.	+	0	Name=LOC114874134 CDS;ID=EWKMg4ru1zPvdBw+uzMEhS+PpGo.1624892059074.38570
NW_021683711	Koludarov_et_al_2021	CDS	872670	872776	.	+	0	Name=LOC114874134 CDS;ID=EWKMg4ru1zPvdBw+uzMEhS+PpGo.1624892059074.38570
NW_021683711	Koludarov_et_al_2021	CDS	872837	872909	.	+	0	Name=LOC114874134 CDS;ID=EWKMg4ru1zPvdBw+uzMEhS+PpGo.1624892059074.38570
NW_021683711	Koludarov_et_al_2021	CDS	872987	873193	.	+	0	Name=LOC114874134 CDS;ID=EWKMg4ru1zPvdBw+uzMEhS+PpGo.1624892059074.38570
NW_021683711	Koludarov_et_al_2021	CDS	873261	873344	.	+	0	Name=LOC114874134 CDS;ID=EWKMg4ru1zPvdBw+uzMEhS+PpGo.1624892059074.38570
NW_021683711	Koludarov_et_al_2021	CDS	873415	873570	.	+	0	Name=LOC114874134 CDS;ID=EWKMg4ru1zPvdBw+uzMEhS+PpGo.1624892059074.38570
NW_021683711	Koludarov_et_al_2021	CDS	873628	873774	.	+	0	Name=LOC114874134 CDS;ID=EWKMg4ru1zPvdBw+uzMEhS+PpGo.1624892059074.38570
NW_021683711	Koludarov_et_al_2021	CDS	873848	874088	.	+	0	Name=LOC114874134 CDS;ID=EWKMg4ru1zPvdBw+uzMEhS+PpGo.1624892059074.38570
NW_021683711	Koludarov_et_al_2021	CDS	874254	874328	.	+	0	Name=LOC114874134 CDS;ID=EWKMg4ru1zPvdBw+uzMEhS+PpGo.1624892059074.38570
NW_021683711	Koludarov_et_al_2021	CDS	874548	874619	.	+	0	Name=LOC114874134 CDS;ID=EWKMg4ru1zPvdBw+uzMEhS+PpGo.1624892059074.38570
NW_021683711	Koludarov_et_al_2021	CDS	875000	875173	.	+	0	Name=LOC114874134 CDS;ID=EWKMg4ru1zPvdBw+uzMEhS+PpGo.1624892059074.38570
NW_021683711	Koludarov_et_al_2021	CDS	875247	875398	.	+	0	Name=LOC114874134 CDS;ID=EWKMg4ru1zPvdBw+uzMEhS+PpGo.1624892059074.38570
NW_021683711	Koludarov_et_al_2021	CDS	860764	860785	.	+	0	Name=LOC114874134 CDS;ID=EWKMg4ru1zPvdBw+uzMEhS+PpGo.1624892059074.38571
NW_021683711	Koludarov_et_al_2021	CDS	861019	861172	.	+	0	Name=LOC114874134 CDS;ID=EWKMg4ru1zPvdBw+uzMEhS+PpGo.1624892059074.38571
NW_021683711	Koludarov_et_al_2021	CDS	861245	861393	.	+	0	Name=LOC114874134 CDS;ID=EWKMg4ru1zPvdBw+uzMEhS+PpGo.1624892059074.38571
NW_021683711	Koludarov_et_al_2021	CDS	861465	861701	.	+	0	Name=LOC114874134 CDS;ID=EWKMg4ru1zPvdBw+uzMEhS+PpGo.1624892059074.38571
NW_021683711	Koludarov_et_al_2021	CDS	862030	862125	.	+	0	Name=LOC114874134 CDS;ID=EWKMg4ru1zPvdBw+uzMEhS+PpGo.1624892059074.38571
NW_021683711	Koludarov_et_al_2021	CDS	862707	862790	.	+	0	Name=LOC114874134 CDS;ID=EWKMg4ru1zPvdBw+uzMEhS+PpGo.1624892059074.38571
NW_021683711	Koludarov_et_al_2021	CDS	863166	863336	.	+	0	Name=LOC114874134 CDS;ID=EWKMg4ru1zPvdBw+uzMEhS+PpGo.1624892059074.38571
NW_021683711	Koludarov_et_al_2021	CDS	863471	863494	.	+	0	Name=LOC114874134 CDS;ID=EWKMg4ru1zPvdBw+uzMEhS+PpGo.1624892059074.38571
NW_021683711	Koludarov_et_al_2021	CDS	863831	863989	.	+	0	Name=LOC114874134 CDS;ID=EWKMg4ru1zPvdBw+uzMEhS+PpGo.1624892059074.38571
NW_021683711	Koludarov_et_al_2021	CDS	864053	864413	.	+	0	Name=LOC114874134 CDS;ID=EWKMg4ru1zPvdBw+uzMEhS+PpGo.1624892059074.38571
NW_021683711	Koludarov_et_al_2021	CDS	864500	864713	.	+	0	Name=LOC114874134 CDS;ID=EWKMg4ru1zPvdBw+uzMEhS+PpGo.1624892059074.38571
NW_021683711	Koludarov_et_al_2021	CDS	864781	864932	.	+	0	Name=LOC114874134 CDS;ID=EWKMg4ru1zPvdBw+uzMEhS+PpGo.1624892059074.38571
NW_021683711	Koludarov_et_al_2021	CDS	864993	865115	.	+	0	Name=LOC114874134 CDS;ID=EWKMg4ru1zPvdBw+uzMEhS+PpGo.1624892059074.38571
NW_021683711	Koludarov_et_al_2021	CDS	865202	865340	.	+	0	Name=LOC114874134 CDS;ID=EWKMg4ru1zPvdBw+uzMEhS+PpGo.1624892059074.38571
NW_021683711	Koludarov_et_al_2021	CDS	865402	865716	.	+	0	Name=LOC114874134 CDS;ID=EWKMg4ru1zPvdBw+uzMEhS+PpGo.1624892059074.38571
NW_021683711	Koludarov_et_al_2021	CDS	865791	866162	.	+	0	Name=LOC114874134 CDS;ID=EWKMg4ru1zPvdBw+uzMEhS+PpGo.1624892059074.38571
NW_021683711	Koludarov_et_al_2021	CDS	866241	866398	.	+	0	Name=LOC114874134 CDS;ID=EWKMg4ru1zPvdBw+uzMEhS+PpGo.1624892059074.38571
NW_021683711	Koludarov_et_al_2021	CDS	866468	866669	.	+	0	Name=LOC114874134 CDS;ID=EWKMg4ru1zPvdBw+uzMEhS+PpGo.1624892059074.38571
NW_021683711	Koludarov_et_al_2021	CDS	866748	867032	.	+	0	Name=LOC114874134 CDS;ID=EWKMg4ru1zPvdBw+uzMEhS+PpGo.1624892059074.38571
NW_021683711	Koludarov_et_al_2021	CDS	867118	867252	.	+	0	Name=LOC114874134 CDS;ID=EWKMg4ru1zPvdBw+uzMEhS+PpGo.1624892059074.38571
NW_021683711	Koludarov_et_al_2021	CDS	867433	867528	.	+	0	Name=LOC114874134 CDS;ID=EWKMg4ru1zPvdBw+uzMEhS+PpGo.1624892059074.38571
NW_021683711	Koludarov_et_al_2021	CDS	867648	867656	.	+	0	Name=LOC114874134 CDS;ID=EWKMg4ru1zPvdBw+uzMEhS+PpGo.1624892059074.38571
NW_021683711	Koludarov_et_al_2021	CDS	867846	867983	.	+	0	Name=LOC114874134 CDS;ID=EWKMg4ru1zPvdBw+uzMEhS+PpGo.1624892059074.38571
NW_021683711	Koludarov_et_al_2021	CDS	868086	868212	.	+	0	Name=LOC114874134 CDS;ID=EWKMg4ru1zPvdBw+uzMEhS+PpGo.1624892059074.38571
NW_021683711	Koludarov_et_al_2021	CDS	868302	868466	.	+	0	Name=LOC114874134 CDS;ID=EWKMg4ru1zPvdBw+uzMEhS+PpGo.1624892059074.38571
NW_021683711	Koludarov_et_al_2021	CDS	872463	872590	.	+	0	Name=LOC114874134 CDS;ID=EWKMg4ru1zPvdBw+uzMEhS+PpGo.1624892059074.38571
NW_021683711	Koludarov_et_al_2021	CDS	872670	872776	.	+	0	Name=LOC114874134 CDS;ID=EWKMg4ru1zPvdBw+uzMEhS+PpGo.1624892059074.38571
NW_021683711	Koludarov_et_al_2021	CDS	872837	872909	.	+	0	Name=LOC114874134 CDS;ID=EWKMg4ru1zPvdBw+uzMEhS+PpGo.1624892059074.38571
NW_021683711	Koludarov_et_al_2021	CDS	872987	873193	.	+	0	Name=LOC114874134 CDS;ID=EWKMg4ru1zPvdBw+uzMEhS+PpGo.1624892059074.38571
NW_021683711	Koludarov_et_al_2021	CDS	873261	873344	.	+	0	Name=LOC114874134 CDS;ID=EWKMg4ru1zPvdBw+uzMEhS+PpGo.1624892059074.38571
NW_021683711	Koludarov_et_al_2021	CDS	873415	873570	.	+	0	Name=LOC114874134 CDS;ID=EWKMg4ru1zPvdBw+uzMEhS+PpGo.1624892059074.38571
NW_021683711	Koludarov_et_al_2021	CDS	873628	873774	.	+	0	Name=LOC114874134 CDS;ID=EWKMg4ru1zPvdBw+uzMEhS+PpGo.1624892059074.38571
NW_021683711	Koludarov_et_al_2021	CDS	873848	874088	.	+	0	Name=LOC114874134 CDS;ID=EWKMg4ru1zPvdBw+uzMEhS+PpGo.1624892059074.38571
NW_021683711	Koludarov_et_al_2021	CDS	874254	874328	.	+	0	Name=LOC114874134 CDS;ID=EWKMg4ru1zPvdBw+uzMEhS+PpGo.1624892059074.38571
NW_021683711	Koludarov_et_al_2021	CDS	875000	875173	.	+	0	Name=LOC114874134 CDS;ID=EWKMg4ru1zPvdBw+uzMEhS+PpGo.1624892059074.38571
NW_021683711	Koludarov_et_al_2021	CDS	875247	875398	.	+	0	Name=LOC114874134 CDS;ID=EWKMg4ru1zPvdBw+uzMEhS+PpGo.1624892059074.38571
NW_021683711	Koludarov_et_al_2021	CDS	860764	860785	.	+	0	Name=LOC114874134 CDS;ID=EWKMg4ru1zPvdBw+uzMEhS+PpGo.1624892059074.38572
NW_021683711	Koludarov_et_al_2021	CDS	861019	861172	.	+	0	Name=LOC114874134 CDS;ID=EWKMg4ru1zPvdBw+uzMEhS+PpGo.1624892059074.38572
NW_021683711	Koludarov_et_al_2021	CDS	861245	861393	.	+	0	Name=LOC114874134 CDS;ID=EWKMg4ru1zPvdBw+uzMEhS+PpGo.1624892059074.38572
NW_021683711	Koludarov_et_al_2021	CDS	861465	861701	.	+	0	Name=LOC114874134 CDS;ID=EWKMg4ru1zPvdBw+uzMEhS+PpGo.1624892059074.38572
NW_021683711	Koludarov_et_al_2021	CDS	862030	862125	.	+	0	Name=LOC114874134 CDS;ID=EWKMg4ru1zPvdBw+uzMEhS+PpGo.1624892059074.38572
NW_021683711	Koludarov_et_al_2021	CDS	862707	862790	.	+	0	Name=LOC114874134 CDS;ID=EWKMg4ru1zPvdBw+uzMEhS+PpGo.1624892059074.38572
NW_021683711	Koludarov_et_al_2021	CDS	863166	863336	.	+	0	Name=LOC114874134 CDS;ID=EWKMg4ru1zPvdBw+uzMEhS+PpGo.1624892059074.38572
NW_021683711	Koludarov_et_al_2021	CDS	863471	863494	.	+	0	Name=LOC114874134 CDS;ID=EWKMg4ru1zPvdBw+uzMEhS+PpGo.1624892059074.38572
NW_021683711	Koludarov_et_al_2021	CDS	863831	863989	.	+	0	Name=LOC114874134 CDS;ID=EWKMg4ru1zPvdBw+uzMEhS+PpGo.1624892059074.38572
NW_021683711	Koludarov_et_al_2021	CDS	864053	864413	.	+	0	Name=LOC114874134 CDS;ID=EWKMg4ru1zPvdBw+uzMEhS+PpGo.1624892059074.38572
NW_021683711	Koludarov_et_al_2021	CDS	864500	864713	.	+	0	Name=LOC114874134 CDS;ID=EWKMg4ru1zPvdBw+uzMEhS+PpGo.1624892059074.38572
NW_021683711	Koludarov_et_al_2021	CDS	864781	864932	.	+	0	Name=LOC114874134 CDS;ID=EWKMg4ru1zPvdBw+uzMEhS+PpGo.1624892059074.38572
NW_021683711	Koludarov_et_al_2021	CDS	864993	865115	.	+	0	Name=LOC114874134 CDS;ID=EWKMg4ru1zPvdBw+uzMEhS+PpGo.1624892059074.38572
NW_021683711	Koludarov_et_al_2021	CDS	865202	865340	.	+	0	Name=LOC114874134 CDS;ID=EWKMg4ru1zPvdBw+uzMEhS+PpGo.1624892059074.38572
NW_021683711	Koludarov_et_al_2021	CDS	865402	865716	.	+	0	Name=LOC114874134 CDS;ID=EWKMg4ru1zPvdBw+uzMEhS+PpGo.1624892059074.38572
NW_021683711	Koludarov_et_al_2021	CDS	865791	866162	.	+	0	Name=LOC114874134 CDS;ID=EWKMg4ru1zPvdBw+uzMEhS+PpGo.1624892059074.38572
NW_021683711	Koludarov_et_al_2021	CDS	866241	866398	.	+	0	Name=LOC114874134 CDS;ID=EWKMg4ru1zPvdBw+uzMEhS+PpGo.1624892059074.38572
NW_021683711	Koludarov_et_al_2021	CDS	866468	866669	.	+	0	Name=LOC114874134 CDS;ID=EWKMg4ru1zPvdBw+uzMEhS+PpGo.1624892059074.38572
NW_021683711	Koludarov_et_al_2021	CDS	866748	867032	.	+	0	Name=LOC114874134 CDS;ID=EWKMg4ru1zPvdBw+uzMEhS+PpGo.1624892059074.38572
NW_021683711	Koludarov_et_al_2021	CDS	867118	867252	.	+	0	Name=LOC114874134 CDS;ID=EWKMg4ru1zPvdBw+uzMEhS+PpGo.1624892059074.38572
NW_021683711	Koludarov_et_al_2021	CDS	867433	867528	.	+	0	Name=LOC114874134 CDS;ID=EWKMg4ru1zPvdBw+uzMEhS+PpGo.1624892059074.38572
NW_021683711	Koludarov_et_al_2021	CDS	867648	867656	.	+	0	Name=LOC114874134 CDS;ID=EWKMg4ru1zPvdBw+uzMEhS+PpGo.1624892059074.38572
NW_021683711	Koludarov_et_al_2021	CDS	867846	867983	.	+	0	Name=LOC114874134 CDS;ID=EWKMg4ru1zPvdBw+uzMEhS+PpGo.1624892059074.38572
NW_021683711	Koludarov_et_al_2021	CDS	868086	868212	.	+	0	Name=LOC114874134 CDS;ID=EWKMg4ru1zPvdBw+uzMEhS+PpGo.1624892059074.38572
NW_021683711	Koludarov_et_al_2021	CDS	868302	868466	.	+	0	Name=LOC114874134 CDS;ID=EWKMg4ru1zPvdBw+uzMEhS+PpGo.1624892059074.38572
NW_021683711	Koludarov_et_al_2021	CDS	872463	872590	.	+	0	Name=LOC114874134 CDS;ID=EWKMg4ru1zPvdBw+uzMEhS+PpGo.1624892059074.38572
NW_021683711	Koludarov_et_al_2021	CDS	872670	872776	.	+	0	Name=LOC114874134 CDS;ID=EWKMg4ru1zPvdBw+uzMEhS+PpGo.1624892059074.38572
NW_021683711	Koludarov_et_al_2021	CDS	872837	872909	.	+	0	Name=LOC114874134 CDS;ID=EWKMg4ru1zPvdBw+uzMEhS+PpGo.1624892059074.38572
NW_021683711	Koludarov_et_al_2021	CDS	872987	873193	.	+	0	Name=LOC114874134 CDS;ID=EWKMg4ru1zPvdBw+uzMEhS+PpGo.1624892059074.38572
NW_021683711	Koludarov_et_al_2021	CDS	873261	873344	.	+	0	Name=LOC114874134 CDS;ID=EWKMg4ru1zPvdBw+uzMEhS+PpGo.1624892059074.38572
NW_021683711	Koludarov_et_al_2021	CDS	873415	873570	.	+	0	Name=LOC114874134 CDS;ID=EWKMg4ru1zPvdBw+uzMEhS+PpGo.1624892059074.38572
NW_021683711	Koludarov_et_al_2021	CDS	873628	873774	.	+	0	Name=LOC114874134 CDS;ID=EWKMg4ru1zPvdBw+uzMEhS+PpGo.1624892059074.38572
NW_021683711	Koludarov_et_al_2021	CDS	873848	874088	.	+	0	Name=LOC114874134 CDS;ID=EWKMg4ru1zPvdBw+uzMEhS+PpGo.1624892059074.38572
NW_021683711	Koludarov_et_al_2021	CDS	874548	874619	.	+	0	Name=LOC114874134 CDS;ID=EWKMg4ru1zPvdBw+uzMEhS+PpGo.1624892059074.38572
NW_021683711	Koludarov_et_al_2021	CDS	875000	875173	.	+	0	Name=LOC114874134 CDS;ID=EWKMg4ru1zPvdBw+uzMEhS+PpGo.1624892059074.38572
NW_021683711	Koludarov_et_al_2021	CDS	875247	875398	.	+	0	Name=LOC114874134 CDS;ID=EWKMg4ru1zPvdBw+uzMEhS+PpGo.1624892059074.38572
NW_021683711	Koludarov_et_al_2021	CDS	860764	860785	.	+	0	Name=LOC114874134 CDS;ID=EWKMg4ru1zPvdBw+uzMEhS+PpGo.1624892059075.38573
NW_021683711	Koludarov_et_al_2021	CDS	861019	861172	.	+	0	Name=LOC114874134 CDS;ID=EWKMg4ru1zPvdBw+uzMEhS+PpGo.1624892059075.38573
NW_021683711	Koludarov_et_al_2021	CDS	861245	861393	.	+	0	Name=LOC114874134 CDS;ID=EWKMg4ru1zPvdBw+uzMEhS+PpGo.1624892059075.38573
NW_021683711	Koludarov_et_al_2021	CDS	861465	861701	.	+	0	Name=LOC114874134 CDS;ID=EWKMg4ru1zPvdBw+uzMEhS+PpGo.1624892059075.38573
NW_021683711	Koludarov_et_al_2021	CDS	862030	862125	.	+	0	Name=LOC114874134 CDS;ID=EWKMg4ru1zPvdBw+uzMEhS+PpGo.1624892059075.38573
NW_021683711	Koludarov_et_al_2021	CDS	862707	862790	.	+	0	Name=LOC114874134 CDS;ID=EWKMg4ru1zPvdBw+uzMEhS+PpGo.1624892059075.38573
NW_021683711	Koludarov_et_al_2021	CDS	863166	863336	.	+	0	Name=LOC114874134 CDS;ID=EWKMg4ru1zPvdBw+uzMEhS+PpGo.1624892059075.38573
NW_021683711	Koludarov_et_al_2021	CDS	863471	863494	.	+	0	Name=LOC114874134 CDS;ID=EWKMg4ru1zPvdBw+uzMEhS+PpGo.1624892059075.38573
NW_021683711	Koludarov_et_al_2021	CDS	863831	863989	.	+	0	Name=LOC114874134 CDS;ID=EWKMg4ru1zPvdBw+uzMEhS+PpGo.1624892059075.38573
NW_021683711	Koludarov_et_al_2021	CDS	864053	864413	.	+	0	Name=LOC114874134 CDS;ID=EWKMg4ru1zPvdBw+uzMEhS+PpGo.1624892059075.38573
NW_021683711	Koludarov_et_al_2021	CDS	864500	864713	.	+	0	Name=LOC114874134 CDS;ID=EWKMg4ru1zPvdBw+uzMEhS+PpGo.1624892059075.38573
NW_021683711	Koludarov_et_al_2021	CDS	864781	864932	.	+	0	Name=LOC114874134 CDS;ID=EWKMg4ru1zPvdBw+uzMEhS+PpGo.1624892059075.38573
NW_021683711	Koludarov_et_al_2021	CDS	864993	865115	.	+	0	Name=LOC114874134 CDS;ID=EWKMg4ru1zPvdBw+uzMEhS+PpGo.1624892059075.38573
NW_021683711	Koludarov_et_al_2021	CDS	865202	865340	.	+	0	Name=LOC114874134 CDS;ID=EWKMg4ru1zPvdBw+uzMEhS+PpGo.1624892059075.38573
NW_021683711	Koludarov_et_al_2021	CDS	865402	865716	.	+	0	Name=LOC114874134 CDS;ID=EWKMg4ru1zPvdBw+uzMEhS+PpGo.1624892059075.38573
NW_021683711	Koludarov_et_al_2021	CDS	865791	866162	.	+	0	Name=LOC114874134 CDS;ID=EWKMg4ru1zPvdBw+uzMEhS+PpGo.1624892059075.38573
NW_021683711	Koludarov_et_al_2021	CDS	866241	866398	.	+	0	Name=LOC114874134 CDS;ID=EWKMg4ru1zPvdBw+uzMEhS+PpGo.1624892059075.38573
NW_021683711	Koludarov_et_al_2021	CDS	866468	866669	.	+	0	Name=LOC114874134 CDS;ID=EWKMg4ru1zPvdBw+uzMEhS+PpGo.1624892059075.38573
NW_021683711	Koludarov_et_al_2021	CDS	866748	867032	.	+	0	Name=LOC114874134 CDS;ID=EWKMg4ru1zPvdBw+uzMEhS+PpGo.1624892059075.38573
NW_021683711	Koludarov_et_al_2021	CDS	867118	867252	.	+	0	Name=LOC114874134 CDS;ID=EWKMg4ru1zPvdBw+uzMEhS+PpGo.1624892059075.38573
NW_021683711	Koludarov_et_al_2021	CDS	867433	867528	.	+	0	Name=LOC114874134 CDS;ID=EWKMg4ru1zPvdBw+uzMEhS+PpGo.1624892059075.38573
NW_021683711	Koludarov_et_al_2021	CDS	867846	867983	.	+	0	Name=LOC114874134 CDS;ID=EWKMg4ru1zPvdBw+uzMEhS+PpGo.1624892059075.38573
NW_021683711	Koludarov_et_al_2021	CDS	868086	868212	.	+	0	Name=LOC114874134 CDS;ID=EWKMg4ru1zPvdBw+uzMEhS+PpGo.1624892059075.38573
NW_021683711	Koludarov_et_al_2021	CDS	868302	868466	.	+	0	Name=LOC114874134 CDS;ID=EWKMg4ru1zPvdBw+uzMEhS+PpGo.1624892059075.38573
NW_021683711	Koludarov_et_al_2021	CDS	872463	872590	.	+	0	Name=LOC114874134 CDS;ID=EWKMg4ru1zPvdBw+uzMEhS+PpGo.1624892059075.38573
NW_021683711	Koludarov_et_al_2021	CDS	872670	872776	.	+	0	Name=LOC114874134 CDS;ID=EWKMg4ru1zPvdBw+uzMEhS+PpGo.1624892059075.38573
NW_021683711	Koludarov_et_al_2021	CDS	872837	872909	.	+	0	Name=LOC114874134 CDS;ID=EWKMg4ru1zPvdBw+uzMEhS+PpGo.1624892059075.38573
NW_021683711	Koludarov_et_al_2021	CDS	872987	873193	.	+	0	Name=LOC114874134 CDS;ID=EWKMg4ru1zPvdBw+uzMEhS+PpGo.1624892059075.38573
NW_021683711	Koludarov_et_al_2021	CDS	873261	873344	.	+	0	Name=LOC114874134 CDS;ID=EWKMg4ru1zPvdBw+uzMEhS+PpGo.1624892059075.38573
NW_021683711	Koludarov_et_al_2021	CDS	873415	873570	.	+	0	Name=LOC114874134 CDS;ID=EWKMg4ru1zPvdBw+uzMEhS+PpGo.1624892059075.38573
NW_021683711	Koludarov_et_al_2021	CDS	873628	873774	.	+	0	Name=LOC114874134 CDS;ID=EWKMg4ru1zPvdBw+uzMEhS+PpGo.1624892059075.38573
NW_021683711	Koludarov_et_al_2021	CDS	873848	874088	.	+	0	Name=LOC114874134 CDS;ID=EWKMg4ru1zPvdBw+uzMEhS+PpGo.1624892059075.38573
NW_021683711	Koludarov_et_al_2021	CDS	874254	874328	.	+	0	Name=LOC114874134 CDS;ID=EWKMg4ru1zPvdBw+uzMEhS+PpGo.1624892059075.38573
NW_021683711	Koludarov_et_al_2021	CDS	874548	874619	.	+	0	Name=LOC114874134 CDS;ID=EWKMg4ru1zPvdBw+uzMEhS+PpGo.1624892059075.38573
NW_021683711	Koludarov_et_al_2021	CDS	875000	875173	.	+	0	Name=LOC114874134 CDS;ID=EWKMg4ru1zPvdBw+uzMEhS+PpGo.1624892059075.38573
NW_021683711	Koludarov_et_al_2021	CDS	875247	875398	.	+	0	Name=LOC114874134 CDS;ID=EWKMg4ru1zPvdBw+uzMEhS+PpGo.1624892059075.38573
NW_021683711	Koludarov_et_al_2021	CDS	860764	860785	.	+	0	Name=LOC114874134 CDS;ID=EWKMg4ru1zPvdBw+uzMEhS+PpGo.1624892059075.38574
NW_021683711	Koludarov_et_al_2021	CDS	861019	861172	.	+	0	Name=LOC114874134 CDS;ID=EWKMg4ru1zPvdBw+uzMEhS+PpGo.1624892059075.38574
NW_021683711	Koludarov_et_al_2021	CDS	861245	861393	.	+	0	Name=LOC114874134 CDS;ID=EWKMg4ru1zPvdBw+uzMEhS+PpGo.1624892059075.38574
NW_021683711	Koludarov_et_al_2021	CDS	861465	861701	.	+	0	Name=LOC114874134 CDS;ID=EWKMg4ru1zPvdBw+uzMEhS+PpGo.1624892059075.38574
NW_021683711	Koludarov_et_al_2021	CDS	862030	862125	.	+	0	Name=LOC114874134 CDS;ID=EWKMg4ru1zPvdBw+uzMEhS+PpGo.1624892059075.38574
NW_021683711	Koludarov_et_al_2021	CDS	862707	862790	.	+	0	Name=LOC114874134 CDS;ID=EWKMg4ru1zPvdBw+uzMEhS+PpGo.1624892059075.38574
NW_021683711	Koludarov_et_al_2021	CDS	863166	863336	.	+	0	Name=LOC114874134 CDS;ID=EWKMg4ru1zPvdBw+uzMEhS+PpGo.1624892059075.38574
NW_021683711	Koludarov_et_al_2021	CDS	863471	863494	.	+	0	Name=LOC114874134 CDS;ID=EWKMg4ru1zPvdBw+uzMEhS+PpGo.1624892059075.38574
NW_021683711	Koludarov_et_al_2021	CDS	863831	863989	.	+	0	Name=LOC114874134 CDS;ID=EWKMg4ru1zPvdBw+uzMEhS+PpGo.1624892059075.38574
NW_021683711	Koludarov_et_al_2021	CDS	864053	864413	.	+	0	Name=LOC114874134 CDS;ID=EWKMg4ru1zPvdBw+uzMEhS+PpGo.1624892059075.38574
NW_021683711	Koludarov_et_al_2021	CDS	864500	864713	.	+	0	Name=LOC114874134 CDS;ID=EWKMg4ru1zPvdBw+uzMEhS+PpGo.1624892059075.38574
NW_021683711	Koludarov_et_al_2021	CDS	864781	864932	.	+	0	Name=LOC114874134 CDS;ID=EWKMg4ru1zPvdBw+uzMEhS+PpGo.1624892059075.38574
NW_021683711	Koludarov_et_al_2021	CDS	864993	865115	.	+	0	Name=LOC114874134 CDS;ID=EWKMg4ru1zPvdBw+uzMEhS+PpGo.1624892059075.38574
NW_021683711	Koludarov_et_al_2021	CDS	865202	865340	.	+	0	Name=LOC114874134 CDS;ID=EWKMg4ru1zPvdBw+uzMEhS+PpGo.1624892059075.38574
NW_021683711	Koludarov_et_al_2021	CDS	865402	865716	.	+	0	Name=LOC114874134 CDS;ID=EWKMg4ru1zPvdBw+uzMEhS+PpGo.1624892059075.38574
NW_021683711	Koludarov_et_al_2021	CDS	865791	866162	.	+	0	Name=LOC114874134 CDS;ID=EWKMg4ru1zPvdBw+uzMEhS+PpGo.1624892059075.38574
NW_021683711	Koludarov_et_al_2021	CDS	866241	866398	.	+	0	Name=LOC114874134 CDS;ID=EWKMg4ru1zPvdBw+uzMEhS+PpGo.1624892059075.38574
NW_021683711	Koludarov_et_al_2021	CDS	866468	866669	.	+	0	Name=LOC114874134 CDS;ID=EWKMg4ru1zPvdBw+uzMEhS+PpGo.1624892059075.38574
NW_021683711	Koludarov_et_al_2021	CDS	866748	867032	.	+	0	Name=LOC114874134 CDS;ID=EWKMg4ru1zPvdBw+uzMEhS+PpGo.1624892059075.38574
NW_021683711	Koludarov_et_al_2021	CDS	867118	867252	.	+	0	Name=LOC114874134 CDS;ID=EWKMg4ru1zPvdBw+uzMEhS+PpGo.1624892059075.38574
NW_021683711	Koludarov_et_al_2021	CDS	867846	867983	.	+	0	Name=LOC114874134 CDS;ID=EWKMg4ru1zPvdBw+uzMEhS+PpGo.1624892059075.38574
NW_021683711	Koludarov_et_al_2021	CDS	868086	868212	.	+	0	Name=LOC114874134 CDS;ID=EWKMg4ru1zPvdBw+uzMEhS+PpGo.1624892059075.38574
NW_021683711	Koludarov_et_al_2021	CDS	868302	868466	.	+	0	Name=LOC114874134 CDS;ID=EWKMg4ru1zPvdBw+uzMEhS+PpGo.1624892059075.38574
NW_021683711	Koludarov_et_al_2021	CDS	872463	872590	.	+	0	Name=LOC114874134 CDS;ID=EWKMg4ru1zPvdBw+uzMEhS+PpGo.1624892059075.38574
NW_021683711	Koludarov_et_al_2021	CDS	872670	872776	.	+	0	Name=LOC114874134 CDS;ID=EWKMg4ru1zPvdBw+uzMEhS+PpGo.1624892059075.38574
NW_021683711	Koludarov_et_al_2021	CDS	872837	872909	.	+	0	Name=LOC114874134 CDS;ID=EWKMg4ru1zPvdBw+uzMEhS+PpGo.1624892059075.38574
NW_021683711	Koludarov_et_al_2021	CDS	872987	873193	.	+	0	Name=LOC114874134 CDS;ID=EWKMg4ru1zPvdBw+uzMEhS+PpGo.1624892059075.38574
NW_021683711	Koludarov_et_al_2021	CDS	873261	873344	.	+	0	Name=LOC114874134 CDS;ID=EWKMg4ru1zPvdBw+uzMEhS+PpGo.1624892059075.38574
NW_021683711	Koludarov_et_al_2021	CDS	873415	873570	.	+	0	Name=LOC114874134 CDS;ID=EWKMg4ru1zPvdBw+uzMEhS+PpGo.1624892059075.38574
NW_021683711	Koludarov_et_al_2021	CDS	873628	873774	.	+	0	Name=LOC114874134 CDS;ID=EWKMg4ru1zPvdBw+uzMEhS+PpGo.1624892059075.38574
NW_021683711	Koludarov_et_al_2021	CDS	873848	874088	.	+	0	Name=LOC114874134 CDS;ID=EWKMg4ru1zPvdBw+uzMEhS+PpGo.1624892059075.38574
NW_021683711	Koludarov_et_al_2021	CDS	874254	874328	.	+	0	Name=LOC114874134 CDS;ID=EWKMg4ru1zPvdBw+uzMEhS+PpGo.1624892059075.38574
NW_021683711	Koludarov_et_al_2021	CDS	874548	874619	.	+	0	Name=LOC114874134 CDS;ID=EWKMg4ru1zPvdBw+uzMEhS+PpGo.1624892059075.38574
NW_021683711	Koludarov_et_al_2021	CDS	875000	875173	.	+	0	Name=LOC114874134 CDS;ID=EWKMg4ru1zPvdBw+uzMEhS+PpGo.1624892059075.38574
NW_021683711	Koludarov_et_al_2021	CDS	875247	875398	.	+	0	Name=LOC114874134 CDS;ID=EWKMg4ru1zPvdBw+uzMEhS+PpGo.1624892059075.38574
NW_021683711	Koludarov_et_al_2021	CDS	860764	860785	.	+	0	Name=LOC114874134 CDS;ID=EWKMg4ru1zPvdBw+uzMEhS+PpGo.1624892059075.38575
NW_021683711	Koludarov_et_al_2021	CDS	861019	861172	.	+	0	Name=LOC114874134 CDS;ID=EWKMg4ru1zPvdBw+uzMEhS+PpGo.1624892059075.38575
NW_021683711	Koludarov_et_al_2021	CDS	861245	861393	.	+	0	Name=LOC114874134 CDS;ID=EWKMg4ru1zPvdBw+uzMEhS+PpGo.1624892059075.38575
NW_021683711	Koludarov_et_al_2021	CDS	861465	861701	.	+	0	Name=LOC114874134 CDS;ID=EWKMg4ru1zPvdBw+uzMEhS+PpGo.1624892059075.38575
NW_021683711	Koludarov_et_al_2021	CDS	862030	862125	.	+	0	Name=LOC114874134 CDS;ID=EWKMg4ru1zPvdBw+uzMEhS+PpGo.1624892059075.38575
NW_021683711	Koludarov_et_al_2021	CDS	862707	862790	.	+	0	Name=LOC114874134 CDS;ID=EWKMg4ru1zPvdBw+uzMEhS+PpGo.1624892059075.38575
NW_021683711	Koludarov_et_al_2021	CDS	863166	863336	.	+	0	Name=LOC114874134 CDS;ID=EWKMg4ru1zPvdBw+uzMEhS+PpGo.1624892059075.38575
NW_021683711	Koludarov_et_al_2021	CDS	863471	863494	.	+	0	Name=LOC114874134 CDS;ID=EWKMg4ru1zPvdBw+uzMEhS+PpGo.1624892059075.38575
NW_021683711	Koludarov_et_al_2021	CDS	863831	863989	.	+	0	Name=LOC114874134 CDS;ID=EWKMg4ru1zPvdBw+uzMEhS+PpGo.1624892059075.38575
NW_021683711	Koludarov_et_al_2021	CDS	864053	864413	.	+	0	Name=LOC114874134 CDS;ID=EWKMg4ru1zPvdBw+uzMEhS+PpGo.1624892059075.38575
NW_021683711	Koludarov_et_al_2021	CDS	864500	864713	.	+	0	Name=LOC114874134 CDS;ID=EWKMg4ru1zPvdBw+uzMEhS+PpGo.1624892059075.38575
NW_021683711	Koludarov_et_al_2021	CDS	864781	864932	.	+	0	Name=LOC114874134 CDS;ID=EWKMg4ru1zPvdBw+uzMEhS+PpGo.1624892059075.38575
NW_021683711	Koludarov_et_al_2021	CDS	864993	865115	.	+	0	Name=LOC114874134 CDS;ID=EWKMg4ru1zPvdBw+uzMEhS+PpGo.1624892059075.38575
NW_021683711	Koludarov_et_al_2021	CDS	865202	865340	.	+	0	Name=LOC114874134 CDS;ID=EWKMg4ru1zPvdBw+uzMEhS+PpGo.1624892059075.38575
NW_021683711	Koludarov_et_al_2021	CDS	865402	865716	.	+	0	Name=LOC114874134 CDS;ID=EWKMg4ru1zPvdBw+uzMEhS+PpGo.1624892059075.38575
NW_021683711	Koludarov_et_al_2021	CDS	865791	866162	.	+	0	Name=LOC114874134 CDS;ID=EWKMg4ru1zPvdBw+uzMEhS+PpGo.1624892059075.38575
NW_021683711	Koludarov_et_al_2021	CDS	866241	866398	.	+	0	Name=LOC114874134 CDS;ID=EWKMg4ru1zPvdBw+uzMEhS+PpGo.1624892059075.38575
NW_021683711	Koludarov_et_al_2021	CDS	866468	866669	.	+	0	Name=LOC114874134 CDS;ID=EWKMg4ru1zPvdBw+uzMEhS+PpGo.1624892059075.38575
NW_021683711	Koludarov_et_al_2021	CDS	866748	867032	.	+	0	Name=LOC114874134 CDS;ID=EWKMg4ru1zPvdBw+uzMEhS+PpGo.1624892059075.38575
NW_021683711	Koludarov_et_al_2021	CDS	867142	867252	.	+	0	Name=LOC114874134 CDS;ID=EWKMg4ru1zPvdBw+uzMEhS+PpGo.1624892059075.38575
NW_021683711	Koludarov_et_al_2021	CDS	867433	867528	.	+	0	Name=LOC114874134 CDS;ID=EWKMg4ru1zPvdBw+uzMEhS+PpGo.1624892059075.38575
NW_021683711	Koludarov_et_al_2021	CDS	867648	867656	.	+	0	Name=LOC114874134 CDS;ID=EWKMg4ru1zPvdBw+uzMEhS+PpGo.1624892059075.38575
NW_021683711	Koludarov_et_al_2021	CDS	867846	867983	.	+	0	Name=LOC114874134 CDS;ID=EWKMg4ru1zPvdBw+uzMEhS+PpGo.1624892059075.38575
NW_021683711	Koludarov_et_al_2021	CDS	868086	868212	.	+	0	Name=LOC114874134 CDS;ID=EWKMg4ru1zPvdBw+uzMEhS+PpGo.1624892059075.38575
NW_021683711	Koludarov_et_al_2021	CDS	868302	868466	.	+	0	Name=LOC114874134 CDS;ID=EWKMg4ru1zPvdBw+uzMEhS+PpGo.1624892059075.38575
NW_021683711	Koludarov_et_al_2021	CDS	872463	872590	.	+	0	Name=LOC114874134 CDS;ID=EWKMg4ru1zPvdBw+uzMEhS+PpGo.1624892059075.38575
NW_021683711	Koludarov_et_al_2021	CDS	872670	872776	.	+	0	Name=LOC114874134 CDS;ID=EWKMg4ru1zPvdBw+uzMEhS+PpGo.1624892059075.38575
NW_021683711	Koludarov_et_al_2021	CDS	872837	872909	.	+	0	Name=LOC114874134 CDS;ID=EWKMg4ru1zPvdBw+uzMEhS+PpGo.1624892059075.38575
NW_021683711	Koludarov_et_al_2021	CDS	872987	873193	.	+	0	Name=LOC114874134 CDS;ID=EWKMg4ru1zPvdBw+uzMEhS+PpGo.1624892059075.38575
NW_021683711	Koludarov_et_al_2021	CDS	873261	873344	.	+	0	Name=LOC114874134 CDS;ID=EWKMg4ru1zPvdBw+uzMEhS+PpGo.1624892059075.38575
NW_021683711	Koludarov_et_al_2021	CDS	873415	873570	.	+	0	Name=LOC114874134 CDS;ID=EWKMg4ru1zPvdBw+uzMEhS+PpGo.1624892059075.38575
NW_021683711	Koludarov_et_al_2021	CDS	873628	873774	.	+	0	Name=LOC114874134 CDS;ID=EWKMg4ru1zPvdBw+uzMEhS+PpGo.1624892059075.38575
NW_021683711	Koludarov_et_al_2021	CDS	873848	874088	.	+	0	Name=LOC114874134 CDS;ID=EWKMg4ru1zPvdBw+uzMEhS+PpGo.1624892059075.38575
NW_021683711	Koludarov_et_al_2021	CDS	874254	874328	.	+	0	Name=LOC114874134 CDS;ID=EWKMg4ru1zPvdBw+uzMEhS+PpGo.1624892059075.38575
NW_021683711	Koludarov_et_al_2021	CDS	874548	874619	.	+	0	Name=LOC114874134 CDS;ID=EWKMg4ru1zPvdBw+uzMEhS+PpGo.1624892059075.38575
NW_021683711	Koludarov_et_al_2021	CDS	875000	875173	.	+	0	Name=LOC114874134 CDS;ID=EWKMg4ru1zPvdBw+uzMEhS+PpGo.1624892059075.38575
NW_021683711	Koludarov_et_al_2021	CDS	875247	875398	.	+	0	Name=LOC114874134 CDS;ID=EWKMg4ru1zPvdBw+uzMEhS+PpGo.1624892059075.38575
NW_021683711	Koludarov_et_al_2021	CDS	860764	860785	.	+	0	Name=LOC114874134 CDS;ID=EWKMg4ru1zPvdBw+uzMEhS+PpGo.1624892059075.38576
NW_021683711	Koludarov_et_al_2021	CDS	861019	861172	.	+	0	Name=LOC114874134 CDS;ID=EWKMg4ru1zPvdBw+uzMEhS+PpGo.1624892059075.38576
NW_021683711	Koludarov_et_al_2021	CDS	861245	861393	.	+	0	Name=LOC114874134 CDS;ID=EWKMg4ru1zPvdBw+uzMEhS+PpGo.1624892059075.38576
NW_021683711	Koludarov_et_al_2021	CDS	861465	861701	.	+	0	Name=LOC114874134 CDS;ID=EWKMg4ru1zPvdBw+uzMEhS+PpGo.1624892059075.38576
NW_021683711	Koludarov_et_al_2021	CDS	862030	862125	.	+	0	Name=LOC114874134 CDS;ID=EWKMg4ru1zPvdBw+uzMEhS+PpGo.1624892059075.38576
NW_021683711	Koludarov_et_al_2021	CDS	862707	862790	.	+	0	Name=LOC114874134 CDS;ID=EWKMg4ru1zPvdBw+uzMEhS+PpGo.1624892059075.38576
NW_021683711	Koludarov_et_al_2021	CDS	863166	863336	.	+	0	Name=LOC114874134 CDS;ID=EWKMg4ru1zPvdBw+uzMEhS+PpGo.1624892059075.38576
NW_021683711	Koludarov_et_al_2021	CDS	863471	863494	.	+	0	Name=LOC114874134 CDS;ID=EWKMg4ru1zPvdBw+uzMEhS+PpGo.1624892059075.38576
NW_021683711	Koludarov_et_al_2021	CDS	863831	863989	.	+	0	Name=LOC114874134 CDS;ID=EWKMg4ru1zPvdBw+uzMEhS+PpGo.1624892059075.38576
NW_021683711	Koludarov_et_al_2021	CDS	864053	864413	.	+	0	Name=LOC114874134 CDS;ID=EWKMg4ru1zPvdBw+uzMEhS+PpGo.1624892059075.38576
NW_021683711	Koludarov_et_al_2021	CDS	864500	864713	.	+	0	Name=LOC114874134 CDS;ID=EWKMg4ru1zPvdBw+uzMEhS+PpGo.1624892059075.38576
NW_021683711	Koludarov_et_al_2021	CDS	864781	864932	.	+	0	Name=LOC114874134 CDS;ID=EWKMg4ru1zPvdBw+uzMEhS+PpGo.1624892059075.38576
NW_021683711	Koludarov_et_al_2021	CDS	864993	865115	.	+	0	Name=LOC114874134 CDS;ID=EWKMg4ru1zPvdBw+uzMEhS+PpGo.1624892059075.38576
NW_021683711	Koludarov_et_al_2021	CDS	865202	865340	.	+	0	Name=LOC114874134 CDS;ID=EWKMg4ru1zPvdBw+uzMEhS+PpGo.1624892059075.38576
NW_021683711	Koludarov_et_al_2021	CDS	865402	865716	.	+	0	Name=LOC114874134 CDS;ID=EWKMg4ru1zPvdBw+uzMEhS+PpGo.1624892059075.38576
NW_021683711	Koludarov_et_al_2021	CDS	865791	866162	.	+	0	Name=LOC114874134 CDS;ID=EWKMg4ru1zPvdBw+uzMEhS+PpGo.1624892059075.38576
NW_021683711	Koludarov_et_al_2021	CDS	866241	866398	.	+	0	Name=LOC114874134 CDS;ID=EWKMg4ru1zPvdBw+uzMEhS+PpGo.1624892059075.38576
NW_021683711	Koludarov_et_al_2021	CDS	866468	866669	.	+	0	Name=LOC114874134 CDS;ID=EWKMg4ru1zPvdBw+uzMEhS+PpGo.1624892059075.38576
NW_021683711	Koludarov_et_al_2021	CDS	866748	867032	.	+	0	Name=LOC114874134 CDS;ID=EWKMg4ru1zPvdBw+uzMEhS+PpGo.1624892059075.38576
NW_021683711	Koludarov_et_al_2021	CDS	867846	867983	.	+	0	Name=LOC114874134 CDS;ID=EWKMg4ru1zPvdBw+uzMEhS+PpGo.1624892059075.38576
NW_021683711	Koludarov_et_al_2021	CDS	868086	868212	.	+	0	Name=LOC114874134 CDS;ID=EWKMg4ru1zPvdBw+uzMEhS+PpGo.1624892059075.38576
NW_021683711	Koludarov_et_al_2021	CDS	868302	868466	.	+	0	Name=LOC114874134 CDS;ID=EWKMg4ru1zPvdBw+uzMEhS+PpGo.1624892059075.38576
NW_021683711	Koludarov_et_al_2021	CDS	872463	872590	.	+	0	Name=LOC114874134 CDS;ID=EWKMg4ru1zPvdBw+uzMEhS+PpGo.1624892059075.38576
NW_021683711	Koludarov_et_al_2021	CDS	872670	872776	.	+	0	Name=LOC114874134 CDS;ID=EWKMg4ru1zPvdBw+uzMEhS+PpGo.1624892059075.38576
NW_021683711	Koludarov_et_al_2021	CDS	872837	872909	.	+	0	Name=LOC114874134 CDS;ID=EWKMg4ru1zPvdBw+uzMEhS+PpGo.1624892059075.38576
NW_021683711	Koludarov_et_al_2021	CDS	872987	873193	.	+	0	Name=LOC114874134 CDS;ID=EWKMg4ru1zPvdBw+uzMEhS+PpGo.1624892059075.38576
NW_021683711	Koludarov_et_al_2021	CDS	873261	873344	.	+	0	Name=LOC114874134 CDS;ID=EWKMg4ru1zPvdBw+uzMEhS+PpGo.1624892059075.38576
NW_021683711	Koludarov_et_al_2021	CDS	873415	873570	.	+	0	Name=LOC114874134 CDS;ID=EWKMg4ru1zPvdBw+uzMEhS+PpGo.1624892059075.38576
NW_021683711	Koludarov_et_al_2021	CDS	873628	873774	.	+	0	Name=LOC114874134 CDS;ID=EWKMg4ru1zPvdBw+uzMEhS+PpGo.1624892059075.38576
NW_021683711	Koludarov_et_al_2021	CDS	873848	874088	.	+	0	Name=LOC114874134 CDS;ID=EWKMg4ru1zPvdBw+uzMEhS+PpGo.1624892059075.38576
NW_021683711	Koludarov_et_al_2021	CDS	874254	874328	.	+	0	Name=LOC114874134 CDS;ID=EWKMg4ru1zPvdBw+uzMEhS+PpGo.1624892059075.38576
NW_021683711	Koludarov_et_al_2021	CDS	874548	874619	.	+	0	Name=LOC114874134 CDS;ID=EWKMg4ru1zPvdBw+uzMEhS+PpGo.1624892059075.38576
NW_021683711	Koludarov_et_al_2021	CDS	875000	875173	.	+	0	Name=LOC114874134 CDS;ID=EWKMg4ru1zPvdBw+uzMEhS+PpGo.1624892059075.38576
NW_021683711	Koludarov_et_al_2021	CDS	875247	875398	.	+	0	Name=LOC114874134 CDS;ID=EWKMg4ru1zPvdBw+uzMEhS+PpGo.1624892059075.38576
NW_021683711	Koludarov_et_al_2021	CDS	860764	860785	.	+	0	Name=LOC114874134 CDS;ID=EWKMg4ru1zPvdBw+uzMEhS+PpGo.1624892059075.38577
NW_021683711	Koludarov_et_al_2021	CDS	861019	861172	.	+	0	Name=LOC114874134 CDS;ID=EWKMg4ru1zPvdBw+uzMEhS+PpGo.1624892059075.38577
NW_021683711	Koludarov_et_al_2021	CDS	861245	861393	.	+	0	Name=LOC114874134 CDS;ID=EWKMg4ru1zPvdBw+uzMEhS+PpGo.1624892059075.38577
NW_021683711	Koludarov_et_al_2021	CDS	861465	861701	.	+	0	Name=LOC114874134 CDS;ID=EWKMg4ru1zPvdBw+uzMEhS+PpGo.1624892059075.38577
NW_021683711	Koludarov_et_al_2021	CDS	862030	862125	.	+	0	Name=LOC114874134 CDS;ID=EWKMg4ru1zPvdBw+uzMEhS+PpGo.1624892059075.38577
NW_021683711	Koludarov_et_al_2021	CDS	862707	862790	.	+	0	Name=LOC114874134 CDS;ID=EWKMg4ru1zPvdBw+uzMEhS+PpGo.1624892059075.38577
NW_021683711	Koludarov_et_al_2021	CDS	863166	863336	.	+	0	Name=LOC114874134 CDS;ID=EWKMg4ru1zPvdBw+uzMEhS+PpGo.1624892059075.38577
NW_021683711	Koludarov_et_al_2021	CDS	863471	863494	.	+	0	Name=LOC114874134 CDS;ID=EWKMg4ru1zPvdBw+uzMEhS+PpGo.1624892059075.38577
NW_021683711	Koludarov_et_al_2021	CDS	863831	863932	.	+	0	Name=LOC114874134 CDS;ID=EWKMg4ru1zPvdBw+uzMEhS+PpGo.1624892059075.38577
NW_021683711	Koludarov_et_al_2021	CDS	864053	864413	.	+	0	Name=LOC114874134 CDS;ID=EWKMg4ru1zPvdBw+uzMEhS+PpGo.1624892059075.38577
NW_021683711	Koludarov_et_al_2021	CDS	864500	864713	.	+	0	Name=LOC114874134 CDS;ID=EWKMg4ru1zPvdBw+uzMEhS+PpGo.1624892059075.38577
NW_021683711	Koludarov_et_al_2021	CDS	864781	864932	.	+	0	Name=LOC114874134 CDS;ID=EWKMg4ru1zPvdBw+uzMEhS+PpGo.1624892059075.38577
NW_021683711	Koludarov_et_al_2021	CDS	864993	865115	.	+	0	Name=LOC114874134 CDS;ID=EWKMg4ru1zPvdBw+uzMEhS+PpGo.1624892059075.38577
NW_021683711	Koludarov_et_al_2021	CDS	865202	865340	.	+	0	Name=LOC114874134 CDS;ID=EWKMg4ru1zPvdBw+uzMEhS+PpGo.1624892059075.38577
NW_021683711	Koludarov_et_al_2021	CDS	865402	865716	.	+	0	Name=LOC114874134 CDS;ID=EWKMg4ru1zPvdBw+uzMEhS+PpGo.1624892059075.38577
NW_021683711	Koludarov_et_al_2021	CDS	865791	866162	.	+	0	Name=LOC114874134 CDS;ID=EWKMg4ru1zPvdBw+uzMEhS+PpGo.1624892059075.38577
NW_021683711	Koludarov_et_al_2021	CDS	866241	866398	.	+	0	Name=LOC114874134 CDS;ID=EWKMg4ru1zPvdBw+uzMEhS+PpGo.1624892059075.38577
NW_021683711	Koludarov_et_al_2021	CDS	866468	866669	.	+	0	Name=LOC114874134 CDS;ID=EWKMg4ru1zPvdBw+uzMEhS+PpGo.1624892059075.38577
NW_021683711	Koludarov_et_al_2021	CDS	866748	867032	.	+	0	Name=LOC114874134 CDS;ID=EWKMg4ru1zPvdBw+uzMEhS+PpGo.1624892059075.38577
NW_021683711	Koludarov_et_al_2021	CDS	867118	867252	.	+	0	Name=LOC114874134 CDS;ID=EWKMg4ru1zPvdBw+uzMEhS+PpGo.1624892059075.38577
NW_021683711	Koludarov_et_al_2021	CDS	867433	867528	.	+	0	Name=LOC114874134 CDS;ID=EWKMg4ru1zPvdBw+uzMEhS+PpGo.1624892059075.38577
NW_021683711	Koludarov_et_al_2021	CDS	867648	867656	.	+	0	Name=LOC114874134 CDS;ID=EWKMg4ru1zPvdBw+uzMEhS+PpGo.1624892059075.38577
NW_021683711	Koludarov_et_al_2021	CDS	867846	867983	.	+	0	Name=LOC114874134 CDS;ID=EWKMg4ru1zPvdBw+uzMEhS+PpGo.1624892059075.38577
NW_021683711	Koludarov_et_al_2021	CDS	868086	868212	.	+	0	Name=LOC114874134 CDS;ID=EWKMg4ru1zPvdBw+uzMEhS+PpGo.1624892059075.38577
NW_021683711	Koludarov_et_al_2021	CDS	868302	868466	.	+	0	Name=LOC114874134 CDS;ID=EWKMg4ru1zPvdBw+uzMEhS+PpGo.1624892059075.38577
NW_021683711	Koludarov_et_al_2021	CDS	872463	872590	.	+	0	Name=LOC114874134 CDS;ID=EWKMg4ru1zPvdBw+uzMEhS+PpGo.1624892059075.38577
NW_021683711	Koludarov_et_al_2021	CDS	872670	872776	.	+	0	Name=LOC114874134 CDS;ID=EWKMg4ru1zPvdBw+uzMEhS+PpGo.1624892059075.38577
NW_021683711	Koludarov_et_al_2021	CDS	872837	872909	.	+	0	Name=LOC114874134 CDS;ID=EWKMg4ru1zPvdBw+uzMEhS+PpGo.1624892059075.38577
NW_021683711	Koludarov_et_al_2021	CDS	872987	873193	.	+	0	Name=LOC114874134 CDS;ID=EWKMg4ru1zPvdBw+uzMEhS+PpGo.1624892059075.38577
NW_021683711	Koludarov_et_al_2021	CDS	873261	873344	.	+	0	Name=LOC114874134 CDS;ID=EWKMg4ru1zPvdBw+uzMEhS+PpGo.1624892059075.38577
NW_021683711	Koludarov_et_al_2021	CDS	873415	873570	.	+	0	Name=LOC114874134 CDS;ID=EWKMg4ru1zPvdBw+uzMEhS+PpGo.1624892059075.38577
NW_021683711	Koludarov_et_al_2021	CDS	873628	873774	.	+	0	Name=LOC114874134 CDS;ID=EWKMg4ru1zPvdBw+uzMEhS+PpGo.1624892059075.38577
NW_021683711	Koludarov_et_al_2021	CDS	873848	874088	.	+	0	Name=LOC114874134 CDS;ID=EWKMg4ru1zPvdBw+uzMEhS+PpGo.1624892059075.38577
NW_021683711	Koludarov_et_al_2021	CDS	874254	874328	.	+	0	Name=LOC114874134 CDS;ID=EWKMg4ru1zPvdBw+uzMEhS+PpGo.1624892059075.38577
NW_021683711	Koludarov_et_al_2021	CDS	874548	874619	.	+	0	Name=LOC114874134 CDS;ID=EWKMg4ru1zPvdBw+uzMEhS+PpGo.1624892059075.38577
NW_021683711	Koludarov_et_al_2021	CDS	875000	875173	.	+	0	Name=LOC114874134 CDS;ID=EWKMg4ru1zPvdBw+uzMEhS+PpGo.1624892059075.38577
NW_021683711	Koludarov_et_al_2021	CDS	875247	875398	.	+	0	Name=LOC114874134 CDS;ID=EWKMg4ru1zPvdBw+uzMEhS+PpGo.1624892059075.38577
NW_021683711	Koludarov_et_al_2021	CDS	860764	860785	.	+	0	Name=LOC114874134 CDS;ID=EWKMg4ru1zPvdBw+uzMEhS+PpGo.1624892059075.38578
NW_021683711	Koludarov_et_al_2021	CDS	861019	861172	.	+	0	Name=LOC114874134 CDS;ID=EWKMg4ru1zPvdBw+uzMEhS+PpGo.1624892059075.38578
NW_021683711	Koludarov_et_al_2021	CDS	861245	861393	.	+	0	Name=LOC114874134 CDS;ID=EWKMg4ru1zPvdBw+uzMEhS+PpGo.1624892059075.38578
NW_021683711	Koludarov_et_al_2021	CDS	861465	861701	.	+	0	Name=LOC114874134 CDS;ID=EWKMg4ru1zPvdBw+uzMEhS+PpGo.1624892059075.38578
NW_021683711	Koludarov_et_al_2021	CDS	862030	862125	.	+	0	Name=LOC114874134 CDS;ID=EWKMg4ru1zPvdBw+uzMEhS+PpGo.1624892059075.38578
NW_021683711	Koludarov_et_al_2021	CDS	862707	862790	.	+	0	Name=LOC114874134 CDS;ID=EWKMg4ru1zPvdBw+uzMEhS+PpGo.1624892059075.38578
NW_021683711	Koludarov_et_al_2021	CDS	863166	863336	.	+	0	Name=LOC114874134 CDS;ID=EWKMg4ru1zPvdBw+uzMEhS+PpGo.1624892059075.38578
NW_021683711	Koludarov_et_al_2021	CDS	863831	863989	.	+	0	Name=LOC114874134 CDS;ID=EWKMg4ru1zPvdBw+uzMEhS+PpGo.1624892059075.38578
NW_021683711	Koludarov_et_al_2021	CDS	864053	864413	.	+	0	Name=LOC114874134 CDS;ID=EWKMg4ru1zPvdBw+uzMEhS+PpGo.1624892059075.38578
NW_021683711	Koludarov_et_al_2021	CDS	864500	864713	.	+	0	Name=LOC114874134 CDS;ID=EWKMg4ru1zPvdBw+uzMEhS+PpGo.1624892059075.38578
NW_021683711	Koludarov_et_al_2021	CDS	864781	864932	.	+	0	Name=LOC114874134 CDS;ID=EWKMg4ru1zPvdBw+uzMEhS+PpGo.1624892059075.38578
NW_021683711	Koludarov_et_al_2021	CDS	864993	865115	.	+	0	Name=LOC114874134 CDS;ID=EWKMg4ru1zPvdBw+uzMEhS+PpGo.1624892059075.38578
NW_021683711	Koludarov_et_al_2021	CDS	865202	865340	.	+	0	Name=LOC114874134 CDS;ID=EWKMg4ru1zPvdBw+uzMEhS+PpGo.1624892059075.38578
NW_021683711	Koludarov_et_al_2021	CDS	865402	865716	.	+	0	Name=LOC114874134 CDS;ID=EWKMg4ru1zPvdBw+uzMEhS+PpGo.1624892059075.38578
NW_021683711	Koludarov_et_al_2021	CDS	865791	866162	.	+	0	Name=LOC114874134 CDS;ID=EWKMg4ru1zPvdBw+uzMEhS+PpGo.1624892059075.38578
NW_021683711	Koludarov_et_al_2021	CDS	866241	866398	.	+	0	Name=LOC114874134 CDS;ID=EWKMg4ru1zPvdBw+uzMEhS+PpGo.1624892059075.38578
NW_021683711	Koludarov_et_al_2021	CDS	866468	866669	.	+	0	Name=LOC114874134 CDS;ID=EWKMg4ru1zPvdBw+uzMEhS+PpGo.1624892059075.38578
NW_021683711	Koludarov_et_al_2021	CDS	866748	867032	.	+	0	Name=LOC114874134 CDS;ID=EWKMg4ru1zPvdBw+uzMEhS+PpGo.1624892059075.38578
NW_021683711	Koludarov_et_al_2021	CDS	867118	867252	.	+	0	Name=LOC114874134 CDS;ID=EWKMg4ru1zPvdBw+uzMEhS+PpGo.1624892059075.38578
NW_021683711	Koludarov_et_al_2021	CDS	867433	867528	.	+	0	Name=LOC114874134 CDS;ID=EWKMg4ru1zPvdBw+uzMEhS+PpGo.1624892059075.38578
NW_021683711	Koludarov_et_al_2021	CDS	867648	867656	.	+	0	Name=LOC114874134 CDS;ID=EWKMg4ru1zPvdBw+uzMEhS+PpGo.1624892059075.38578
NW_021683711	Koludarov_et_al_2021	CDS	867846	867983	.	+	0	Name=LOC114874134 CDS;ID=EWKMg4ru1zPvdBw+uzMEhS+PpGo.1624892059075.38578
NW_021683711	Koludarov_et_al_2021	CDS	868086	868212	.	+	0	Name=LOC114874134 CDS;ID=EWKMg4ru1zPvdBw+uzMEhS+PpGo.1624892059075.38578
NW_021683711	Koludarov_et_al_2021	CDS	868302	868466	.	+	0	Name=LOC114874134 CDS;ID=EWKMg4ru1zPvdBw+uzMEhS+PpGo.1624892059075.38578
NW_021683711	Koludarov_et_al_2021	CDS	872463	872590	.	+	0	Name=LOC114874134 CDS;ID=EWKMg4ru1zPvdBw+uzMEhS+PpGo.1624892059075.38578
NW_021683711	Koludarov_et_al_2021	CDS	872670	872776	.	+	0	Name=LOC114874134 CDS;ID=EWKMg4ru1zPvdBw+uzMEhS+PpGo.1624892059075.38578
NW_021683711	Koludarov_et_al_2021	CDS	872837	872909	.	+	0	Name=LOC114874134 CDS;ID=EWKMg4ru1zPvdBw+uzMEhS+PpGo.1624892059075.38578
NW_021683711	Koludarov_et_al_2021	CDS	872987	873193	.	+	0	Name=LOC114874134 CDS;ID=EWKMg4ru1zPvdBw+uzMEhS+PpGo.1624892059075.38578
NW_021683711	Koludarov_et_al_2021	CDS	873261	873344	.	+	0	Name=LOC114874134 CDS;ID=EWKMg4ru1zPvdBw+uzMEhS+PpGo.1624892059075.38578
NW_021683711	Koludarov_et_al_2021	CDS	873415	873570	.	+	0	Name=LOC114874134 CDS;ID=EWKMg4ru1zPvdBw+uzMEhS+PpGo.1624892059075.38578
NW_021683711	Koludarov_et_al_2021	CDS	873628	873774	.	+	0	Name=LOC114874134 CDS;ID=EWKMg4ru1zPvdBw+uzMEhS+PpGo.1624892059075.38578
NW_021683711	Koludarov_et_al_2021	CDS	873848	874088	.	+	0	Name=LOC114874134 CDS;ID=EWKMg4ru1zPvdBw+uzMEhS+PpGo.1624892059075.38578
NW_021683711	Koludarov_et_al_2021	CDS	874254	874328	.	+	0	Name=LOC114874134 CDS;ID=EWKMg4ru1zPvdBw+uzMEhS+PpGo.1624892059075.38578
NW_021683711	Koludarov_et_al_2021	CDS	874548	874619	.	+	0	Name=LOC114874134 CDS;ID=EWKMg4ru1zPvdBw+uzMEhS+PpGo.1624892059075.38578
NW_021683711	Koludarov_et_al_2021	CDS	875000	875173	.	+	0	Name=LOC114874134 CDS;ID=EWKMg4ru1zPvdBw+uzMEhS+PpGo.1624892059075.38578
NW_021683711	Koludarov_et_al_2021	CDS	875247	875398	.	+	0	Name=LOC114874134 CDS;ID=EWKMg4ru1zPvdBw+uzMEhS+PpGo.1624892059075.38578
NW_021683711	Koludarov_et_al_2021	CDS	860764	860785	.	+	0	Name=LOC114874134 CDS;ID=EWKMg4ru1zPvdBw+uzMEhS+PpGo.1624892059075.38579
NW_021683711	Koludarov_et_al_2021	CDS	861019	861172	.	+	0	Name=LOC114874134 CDS;ID=EWKMg4ru1zPvdBw+uzMEhS+PpGo.1624892059075.38579
NW_021683711	Koludarov_et_al_2021	CDS	861245	861393	.	+	0	Name=LOC114874134 CDS;ID=EWKMg4ru1zPvdBw+uzMEhS+PpGo.1624892059075.38579
NW_021683711	Koludarov_et_al_2021	CDS	861465	861701	.	+	0	Name=LOC114874134 CDS;ID=EWKMg4ru1zPvdBw+uzMEhS+PpGo.1624892059075.38579
NW_021683711	Koludarov_et_al_2021	CDS	862030	862125	.	+	0	Name=LOC114874134 CDS;ID=EWKMg4ru1zPvdBw+uzMEhS+PpGo.1624892059075.38579
NW_021683711	Koludarov_et_al_2021	CDS	862707	862790	.	+	0	Name=LOC114874134 CDS;ID=EWKMg4ru1zPvdBw+uzMEhS+PpGo.1624892059075.38579
NW_021683711	Koludarov_et_al_2021	CDS	863166	863336	.	+	0	Name=LOC114874134 CDS;ID=EWKMg4ru1zPvdBw+uzMEhS+PpGo.1624892059075.38579
NW_021683711	Koludarov_et_al_2021	CDS	863831	863989	.	+	0	Name=LOC114874134 CDS;ID=EWKMg4ru1zPvdBw+uzMEhS+PpGo.1624892059075.38579
NW_021683711	Koludarov_et_al_2021	CDS	864053	864413	.	+	0	Name=LOC114874134 CDS;ID=EWKMg4ru1zPvdBw+uzMEhS+PpGo.1624892059075.38579
NW_021683711	Koludarov_et_al_2021	CDS	864500	864713	.	+	0	Name=LOC114874134 CDS;ID=EWKMg4ru1zPvdBw+uzMEhS+PpGo.1624892059075.38579
NW_021683711	Koludarov_et_al_2021	CDS	864781	864932	.	+	0	Name=LOC114874134 CDS;ID=EWKMg4ru1zPvdBw+uzMEhS+PpGo.1624892059075.38579
NW_021683711	Koludarov_et_al_2021	CDS	864993	865115	.	+	0	Name=LOC114874134 CDS;ID=EWKMg4ru1zPvdBw+uzMEhS+PpGo.1624892059075.38579
NW_021683711	Koludarov_et_al_2021	CDS	865202	865340	.	+	0	Name=LOC114874134 CDS;ID=EWKMg4ru1zPvdBw+uzMEhS+PpGo.1624892059075.38579
NW_021683711	Koludarov_et_al_2021	CDS	865402	865716	.	+	0	Name=LOC114874134 CDS;ID=EWKMg4ru1zPvdBw+uzMEhS+PpGo.1624892059075.38579
NW_021683711	Koludarov_et_al_2021	CDS	865791	866162	.	+	0	Name=LOC114874134 CDS;ID=EWKMg4ru1zPvdBw+uzMEhS+PpGo.1624892059075.38579
NW_021683711	Koludarov_et_al_2021	CDS	866241	866398	.	+	0	Name=LOC114874134 CDS;ID=EWKMg4ru1zPvdBw+uzMEhS+PpGo.1624892059075.38579
NW_021683711	Koludarov_et_al_2021	CDS	866468	866669	.	+	0	Name=LOC114874134 CDS;ID=EWKMg4ru1zPvdBw+uzMEhS+PpGo.1624892059075.38579
NW_021683711	Koludarov_et_al_2021	CDS	866748	867032	.	+	0	Name=LOC114874134 CDS;ID=EWKMg4ru1zPvdBw+uzMEhS+PpGo.1624892059075.38579
NW_021683711	Koludarov_et_al_2021	CDS	867118	867252	.	+	0	Name=LOC114874134 CDS;ID=EWKMg4ru1zPvdBw+uzMEhS+PpGo.1624892059075.38579
NW_021683711	Koludarov_et_al_2021	CDS	867433	867528	.	+	0	Name=LOC114874134 CDS;ID=EWKMg4ru1zPvdBw+uzMEhS+PpGo.1624892059075.38579
NW_021683711	Koludarov_et_al_2021	CDS	867846	867983	.	+	0	Name=LOC114874134 CDS;ID=EWKMg4ru1zPvdBw+uzMEhS+PpGo.1624892059075.38579
NW_021683711	Koludarov_et_al_2021	CDS	868086	868212	.	+	0	Name=LOC114874134 CDS;ID=EWKMg4ru1zPvdBw+uzMEhS+PpGo.1624892059075.38579
NW_021683711	Koludarov_et_al_2021	CDS	868302	868466	.	+	0	Name=LOC114874134 CDS;ID=EWKMg4ru1zPvdBw+uzMEhS+PpGo.1624892059075.38579
NW_021683711	Koludarov_et_al_2021	CDS	872463	872590	.	+	0	Name=LOC114874134 CDS;ID=EWKMg4ru1zPvdBw+uzMEhS+PpGo.1624892059075.38579
NW_021683711	Koludarov_et_al_2021	CDS	872670	872776	.	+	0	Name=LOC114874134 CDS;ID=EWKMg4ru1zPvdBw+uzMEhS+PpGo.1624892059075.38579
NW_021683711	Koludarov_et_al_2021	CDS	872837	872909	.	+	0	Name=LOC114874134 CDS;ID=EWKMg4ru1zPvdBw+uzMEhS+PpGo.1624892059075.38579
NW_021683711	Koludarov_et_al_2021	CDS	872987	873193	.	+	0	Name=LOC114874134 CDS;ID=EWKMg4ru1zPvdBw+uzMEhS+PpGo.1624892059075.38579
NW_021683711	Koludarov_et_al_2021	CDS	873261	873344	.	+	0	Name=LOC114874134 CDS;ID=EWKMg4ru1zPvdBw+uzMEhS+PpGo.1624892059075.38579
NW_021683711	Koludarov_et_al_2021	CDS	873415	873570	.	+	0	Name=LOC114874134 CDS;ID=EWKMg4ru1zPvdBw+uzMEhS+PpGo.1624892059075.38579
NW_021683711	Koludarov_et_al_2021	CDS	873628	873774	.	+	0	Name=LOC114874134 CDS;ID=EWKMg4ru1zPvdBw+uzMEhS+PpGo.1624892059075.38579
NW_021683711	Koludarov_et_al_2021	CDS	873848	874088	.	+	0	Name=LOC114874134 CDS;ID=EWKMg4ru1zPvdBw+uzMEhS+PpGo.1624892059075.38579
NW_021683711	Koludarov_et_al_2021	CDS	874254	874328	.	+	0	Name=LOC114874134 CDS;ID=EWKMg4ru1zPvdBw+uzMEhS+PpGo.1624892059075.38579
NW_021683711	Koludarov_et_al_2021	CDS	874548	874619	.	+	0	Name=LOC114874134 CDS;ID=EWKMg4ru1zPvdBw+uzMEhS+PpGo.1624892059075.38579
NW_021683711	Koludarov_et_al_2021	CDS	875000	875173	.	+	0	Name=LOC114874134 CDS;ID=EWKMg4ru1zPvdBw+uzMEhS+PpGo.1624892059075.38579
NW_021683711	Koludarov_et_al_2021	CDS	875247	875398	.	+	0	Name=LOC114874134 CDS;ID=EWKMg4ru1zPvdBw+uzMEhS+PpGo.1624892059075.38579
NW_021683711	Koludarov_et_al_2021	CDS	860764	860785	.	+	0	Name=LOC114874134 CDS;ID=EWKMg4ru1zPvdBw+uzMEhS+PpGo.1624892059075.38580
NW_021683711	Koludarov_et_al_2021	CDS	861019	861172	.	+	0	Name=LOC114874134 CDS;ID=EWKMg4ru1zPvdBw+uzMEhS+PpGo.1624892059075.38580
NW_021683711	Koludarov_et_al_2021	CDS	861245	861393	.	+	0	Name=LOC114874134 CDS;ID=EWKMg4ru1zPvdBw+uzMEhS+PpGo.1624892059075.38580
NW_021683711	Koludarov_et_al_2021	CDS	861465	861701	.	+	0	Name=LOC114874134 CDS;ID=EWKMg4ru1zPvdBw+uzMEhS+PpGo.1624892059075.38580
NW_021683711	Koludarov_et_al_2021	CDS	862030	862125	.	+	0	Name=LOC114874134 CDS;ID=EWKMg4ru1zPvdBw+uzMEhS+PpGo.1624892059075.38580
NW_021683711	Koludarov_et_al_2021	CDS	862707	862790	.	+	0	Name=LOC114874134 CDS;ID=EWKMg4ru1zPvdBw+uzMEhS+PpGo.1624892059075.38580
NW_021683711	Koludarov_et_al_2021	CDS	863166	863336	.	+	0	Name=LOC114874134 CDS;ID=EWKMg4ru1zPvdBw+uzMEhS+PpGo.1624892059075.38580
NW_021683711	Koludarov_et_al_2021	CDS	863831	863989	.	+	0	Name=LOC114874134 CDS;ID=EWKMg4ru1zPvdBw+uzMEhS+PpGo.1624892059075.38580
NW_021683711	Koludarov_et_al_2021	CDS	864053	864413	.	+	0	Name=LOC114874134 CDS;ID=EWKMg4ru1zPvdBw+uzMEhS+PpGo.1624892059075.38580
NW_021683711	Koludarov_et_al_2021	CDS	864500	864713	.	+	0	Name=LOC114874134 CDS;ID=EWKMg4ru1zPvdBw+uzMEhS+PpGo.1624892059075.38580
NW_021683711	Koludarov_et_al_2021	CDS	864781	864932	.	+	0	Name=LOC114874134 CDS;ID=EWKMg4ru1zPvdBw+uzMEhS+PpGo.1624892059075.38580
NW_021683711	Koludarov_et_al_2021	CDS	864993	865115	.	+	0	Name=LOC114874134 CDS;ID=EWKMg4ru1zPvdBw+uzMEhS+PpGo.1624892059075.38580
NW_021683711	Koludarov_et_al_2021	CDS	865202	865340	.	+	0	Name=LOC114874134 CDS;ID=EWKMg4ru1zPvdBw+uzMEhS+PpGo.1624892059075.38580
NW_021683711	Koludarov_et_al_2021	CDS	865402	865716	.	+	0	Name=LOC114874134 CDS;ID=EWKMg4ru1zPvdBw+uzMEhS+PpGo.1624892059075.38580
NW_021683711	Koludarov_et_al_2021	CDS	865791	866162	.	+	0	Name=LOC114874134 CDS;ID=EWKMg4ru1zPvdBw+uzMEhS+PpGo.1624892059075.38580
NW_021683711	Koludarov_et_al_2021	CDS	866241	866398	.	+	0	Name=LOC114874134 CDS;ID=EWKMg4ru1zPvdBw+uzMEhS+PpGo.1624892059075.38580
NW_021683711	Koludarov_et_al_2021	CDS	866468	866669	.	+	0	Name=LOC114874134 CDS;ID=EWKMg4ru1zPvdBw+uzMEhS+PpGo.1624892059075.38580
NW_021683711	Koludarov_et_al_2021	CDS	866748	867032	.	+	0	Name=LOC114874134 CDS;ID=EWKMg4ru1zPvdBw+uzMEhS+PpGo.1624892059075.38580
NW_021683711	Koludarov_et_al_2021	CDS	867142	867252	.	+	0	Name=LOC114874134 CDS;ID=EWKMg4ru1zPvdBw+uzMEhS+PpGo.1624892059075.38580
NW_021683711	Koludarov_et_al_2021	CDS	867433	867528	.	+	0	Name=LOC114874134 CDS;ID=EWKMg4ru1zPvdBw+uzMEhS+PpGo.1624892059075.38580
NW_021683711	Koludarov_et_al_2021	CDS	867648	867656	.	+	0	Name=LOC114874134 CDS;ID=EWKMg4ru1zPvdBw+uzMEhS+PpGo.1624892059075.38580
NW_021683711	Koludarov_et_al_2021	CDS	867846	867983	.	+	0	Name=LOC114874134 CDS;ID=EWKMg4ru1zPvdBw+uzMEhS+PpGo.1624892059075.38580
NW_021683711	Koludarov_et_al_2021	CDS	868086	868212	.	+	0	Name=LOC114874134 CDS;ID=EWKMg4ru1zPvdBw+uzMEhS+PpGo.1624892059075.38580
NW_021683711	Koludarov_et_al_2021	CDS	868302	868466	.	+	0	Name=LOC114874134 CDS;ID=EWKMg4ru1zPvdBw+uzMEhS+PpGo.1624892059075.38580
NW_021683711	Koludarov_et_al_2021	CDS	872463	872590	.	+	0	Name=LOC114874134 CDS;ID=EWKMg4ru1zPvdBw+uzMEhS+PpGo.1624892059075.38580
NW_021683711	Koludarov_et_al_2021	CDS	872670	872776	.	+	0	Name=LOC114874134 CDS;ID=EWKMg4ru1zPvdBw+uzMEhS+PpGo.1624892059075.38580
NW_021683711	Koludarov_et_al_2021	CDS	872837	872909	.	+	0	Name=LOC114874134 CDS;ID=EWKMg4ru1zPvdBw+uzMEhS+PpGo.1624892059075.38580
NW_021683711	Koludarov_et_al_2021	CDS	872987	873193	.	+	0	Name=LOC114874134 CDS;ID=EWKMg4ru1zPvdBw+uzMEhS+PpGo.1624892059075.38580
NW_021683711	Koludarov_et_al_2021	CDS	873261	873344	.	+	0	Name=LOC114874134 CDS;ID=EWKMg4ru1zPvdBw+uzMEhS+PpGo.1624892059075.38580
NW_021683711	Koludarov_et_al_2021	CDS	873415	873570	.	+	0	Name=LOC114874134 CDS;ID=EWKMg4ru1zPvdBw+uzMEhS+PpGo.1624892059075.38580
NW_021683711	Koludarov_et_al_2021	CDS	873628	873774	.	+	0	Name=LOC114874134 CDS;ID=EWKMg4ru1zPvdBw+uzMEhS+PpGo.1624892059075.38580
NW_021683711	Koludarov_et_al_2021	CDS	873848	874088	.	+	0	Name=LOC114874134 CDS;ID=EWKMg4ru1zPvdBw+uzMEhS+PpGo.1624892059075.38580
NW_021683711	Koludarov_et_al_2021	CDS	874254	874328	.	+	0	Name=LOC114874134 CDS;ID=EWKMg4ru1zPvdBw+uzMEhS+PpGo.1624892059075.38580
NW_021683711	Koludarov_et_al_2021	CDS	875000	875173	.	+	0	Name=LOC114874134 CDS;ID=EWKMg4ru1zPvdBw+uzMEhS+PpGo.1624892059075.38580
NW_021683711	Koludarov_et_al_2021	CDS	875247	875398	.	+	0	Name=LOC114874134 CDS;ID=EWKMg4ru1zPvdBw+uzMEhS+PpGo.1624892059075.38580
NW_021683711	Koludarov_et_al_2021	CDS	860764	860785	.	+	0	Name=LOC114874134 CDS;ID=EWKMg4ru1zPvdBw+uzMEhS+PpGo.1624892059076.38581
NW_021683711	Koludarov_et_al_2021	CDS	861019	861172	.	+	0	Name=LOC114874134 CDS;ID=EWKMg4ru1zPvdBw+uzMEhS+PpGo.1624892059076.38581
NW_021683711	Koludarov_et_al_2021	CDS	861245	861393	.	+	0	Name=LOC114874134 CDS;ID=EWKMg4ru1zPvdBw+uzMEhS+PpGo.1624892059076.38581
NW_021683711	Koludarov_et_al_2021	CDS	861465	861701	.	+	0	Name=LOC114874134 CDS;ID=EWKMg4ru1zPvdBw+uzMEhS+PpGo.1624892059076.38581
NW_021683711	Koludarov_et_al_2021	CDS	862030	862125	.	+	0	Name=LOC114874134 CDS;ID=EWKMg4ru1zPvdBw+uzMEhS+PpGo.1624892059076.38581
NW_021683711	Koludarov_et_al_2021	CDS	863166	863336	.	+	0	Name=LOC114874134 CDS;ID=EWKMg4ru1zPvdBw+uzMEhS+PpGo.1624892059076.38581
NW_021683711	Koludarov_et_al_2021	CDS	863471	863494	.	+	0	Name=LOC114874134 CDS;ID=EWKMg4ru1zPvdBw+uzMEhS+PpGo.1624892059076.38581
NW_021683711	Koludarov_et_al_2021	CDS	863831	863989	.	+	0	Name=LOC114874134 CDS;ID=EWKMg4ru1zPvdBw+uzMEhS+PpGo.1624892059076.38581
NW_021683711	Koludarov_et_al_2021	CDS	864053	864413	.	+	0	Name=LOC114874134 CDS;ID=EWKMg4ru1zPvdBw+uzMEhS+PpGo.1624892059076.38581
NW_021683711	Koludarov_et_al_2021	CDS	864500	864713	.	+	0	Name=LOC114874134 CDS;ID=EWKMg4ru1zPvdBw+uzMEhS+PpGo.1624892059076.38581
NW_021683711	Koludarov_et_al_2021	CDS	864781	864932	.	+	0	Name=LOC114874134 CDS;ID=EWKMg4ru1zPvdBw+uzMEhS+PpGo.1624892059076.38581
NW_021683711	Koludarov_et_al_2021	CDS	864993	865115	.	+	0	Name=LOC114874134 CDS;ID=EWKMg4ru1zPvdBw+uzMEhS+PpGo.1624892059076.38581
NW_021683711	Koludarov_et_al_2021	CDS	865202	865340	.	+	0	Name=LOC114874134 CDS;ID=EWKMg4ru1zPvdBw+uzMEhS+PpGo.1624892059076.38581
NW_021683711	Koludarov_et_al_2021	CDS	865402	865716	.	+	0	Name=LOC114874134 CDS;ID=EWKMg4ru1zPvdBw+uzMEhS+PpGo.1624892059076.38581
NW_021683711	Koludarov_et_al_2021	CDS	865791	866162	.	+	0	Name=LOC114874134 CDS;ID=EWKMg4ru1zPvdBw+uzMEhS+PpGo.1624892059076.38581
NW_021683711	Koludarov_et_al_2021	CDS	866241	866398	.	+	0	Name=LOC114874134 CDS;ID=EWKMg4ru1zPvdBw+uzMEhS+PpGo.1624892059076.38581
NW_021683711	Koludarov_et_al_2021	CDS	866468	866669	.	+	0	Name=LOC114874134 CDS;ID=EWKMg4ru1zPvdBw+uzMEhS+PpGo.1624892059076.38581
NW_021683711	Koludarov_et_al_2021	CDS	866748	867032	.	+	0	Name=LOC114874134 CDS;ID=EWKMg4ru1zPvdBw+uzMEhS+PpGo.1624892059076.38581
NW_021683711	Koludarov_et_al_2021	CDS	867118	867252	.	+	0	Name=LOC114874134 CDS;ID=EWKMg4ru1zPvdBw+uzMEhS+PpGo.1624892059076.38581
NW_021683711	Koludarov_et_al_2021	CDS	867433	867528	.	+	0	Name=LOC114874134 CDS;ID=EWKMg4ru1zPvdBw+uzMEhS+PpGo.1624892059076.38581
NW_021683711	Koludarov_et_al_2021	CDS	867648	867656	.	+	0	Name=LOC114874134 CDS;ID=EWKMg4ru1zPvdBw+uzMEhS+PpGo.1624892059076.38581
NW_021683711	Koludarov_et_al_2021	CDS	867846	867983	.	+	0	Name=LOC114874134 CDS;ID=EWKMg4ru1zPvdBw+uzMEhS+PpGo.1624892059076.38581
NW_021683711	Koludarov_et_al_2021	CDS	868086	868212	.	+	0	Name=LOC114874134 CDS;ID=EWKMg4ru1zPvdBw+uzMEhS+PpGo.1624892059076.38581
NW_021683711	Koludarov_et_al_2021	CDS	868302	868466	.	+	0	Name=LOC114874134 CDS;ID=EWKMg4ru1zPvdBw+uzMEhS+PpGo.1624892059076.38581
NW_021683711	Koludarov_et_al_2021	CDS	872463	872590	.	+	0	Name=LOC114874134 CDS;ID=EWKMg4ru1zPvdBw+uzMEhS+PpGo.1624892059076.38581
NW_021683711	Koludarov_et_al_2021	CDS	872670	872776	.	+	0	Name=LOC114874134 CDS;ID=EWKMg4ru1zPvdBw+uzMEhS+PpGo.1624892059076.38581
NW_021683711	Koludarov_et_al_2021	CDS	872837	872909	.	+	0	Name=LOC114874134 CDS;ID=EWKMg4ru1zPvdBw+uzMEhS+PpGo.1624892059076.38581
NW_021683711	Koludarov_et_al_2021	CDS	872987	873193	.	+	0	Name=LOC114874134 CDS;ID=EWKMg4ru1zPvdBw+uzMEhS+PpGo.1624892059076.38581
NW_021683711	Koludarov_et_al_2021	CDS	873261	873344	.	+	0	Name=LOC114874134 CDS;ID=EWKMg4ru1zPvdBw+uzMEhS+PpGo.1624892059076.38581
NW_021683711	Koludarov_et_al_2021	CDS	873415	873570	.	+	0	Name=LOC114874134 CDS;ID=EWKMg4ru1zPvdBw+uzMEhS+PpGo.1624892059076.38581
NW_021683711	Koludarov_et_al_2021	CDS	873628	873774	.	+	0	Name=LOC114874134 CDS;ID=EWKMg4ru1zPvdBw+uzMEhS+PpGo.1624892059076.38581
NW_021683711	Koludarov_et_al_2021	CDS	873848	874088	.	+	0	Name=LOC114874134 CDS;ID=EWKMg4ru1zPvdBw+uzMEhS+PpGo.1624892059076.38581
NW_021683711	Koludarov_et_al_2021	CDS	874254	874328	.	+	0	Name=LOC114874134 CDS;ID=EWKMg4ru1zPvdBw+uzMEhS+PpGo.1624892059076.38581
NW_021683711	Koludarov_et_al_2021	CDS	874548	874619	.	+	0	Name=LOC114874134 CDS;ID=EWKMg4ru1zPvdBw+uzMEhS+PpGo.1624892059076.38581
NW_021683711	Koludarov_et_al_2021	CDS	875000	875173	.	+	0	Name=LOC114874134 CDS;ID=EWKMg4ru1zPvdBw+uzMEhS+PpGo.1624892059076.38581
NW_021683711	Koludarov_et_al_2021	CDS	875247	875398	.	+	0	Name=LOC114874134 CDS;ID=EWKMg4ru1zPvdBw+uzMEhS+PpGo.1624892059076.38581
NW_021683711	Koludarov_et_al_2021	CDS	860764	860785	.	+	0	Name=LOC114874134 CDS;ID=EWKMg4ru1zPvdBw+uzMEhS+PpGo.1624892059076.38582
NW_021683711	Koludarov_et_al_2021	CDS	861019	861172	.	+	0	Name=LOC114874134 CDS;ID=EWKMg4ru1zPvdBw+uzMEhS+PpGo.1624892059076.38582
NW_021683711	Koludarov_et_al_2021	CDS	861245	861393	.	+	0	Name=LOC114874134 CDS;ID=EWKMg4ru1zPvdBw+uzMEhS+PpGo.1624892059076.38582
NW_021683711	Koludarov_et_al_2021	CDS	861465	861701	.	+	0	Name=LOC114874134 CDS;ID=EWKMg4ru1zPvdBw+uzMEhS+PpGo.1624892059076.38582
NW_021683711	Koludarov_et_al_2021	CDS	862707	862790	.	+	0	Name=LOC114874134 CDS;ID=EWKMg4ru1zPvdBw+uzMEhS+PpGo.1624892059076.38582
NW_021683711	Koludarov_et_al_2021	CDS	863166	863336	.	+	0	Name=LOC114874134 CDS;ID=EWKMg4ru1zPvdBw+uzMEhS+PpGo.1624892059076.38582
NW_021683711	Koludarov_et_al_2021	CDS	863471	863494	.	+	0	Name=LOC114874134 CDS;ID=EWKMg4ru1zPvdBw+uzMEhS+PpGo.1624892059076.38582
NW_021683711	Koludarov_et_al_2021	CDS	863831	863989	.	+	0	Name=LOC114874134 CDS;ID=EWKMg4ru1zPvdBw+uzMEhS+PpGo.1624892059076.38582
NW_021683711	Koludarov_et_al_2021	CDS	864053	864413	.	+	0	Name=LOC114874134 CDS;ID=EWKMg4ru1zPvdBw+uzMEhS+PpGo.1624892059076.38582
NW_021683711	Koludarov_et_al_2021	CDS	864500	864713	.	+	0	Name=LOC114874134 CDS;ID=EWKMg4ru1zPvdBw+uzMEhS+PpGo.1624892059076.38582
NW_021683711	Koludarov_et_al_2021	CDS	864781	864932	.	+	0	Name=LOC114874134 CDS;ID=EWKMg4ru1zPvdBw+uzMEhS+PpGo.1624892059076.38582
NW_021683711	Koludarov_et_al_2021	CDS	864993	865115	.	+	0	Name=LOC114874134 CDS;ID=EWKMg4ru1zPvdBw+uzMEhS+PpGo.1624892059076.38582
NW_021683711	Koludarov_et_al_2021	CDS	865202	865340	.	+	0	Name=LOC114874134 CDS;ID=EWKMg4ru1zPvdBw+uzMEhS+PpGo.1624892059076.38582
NW_021683711	Koludarov_et_al_2021	CDS	865402	865716	.	+	0	Name=LOC114874134 CDS;ID=EWKMg4ru1zPvdBw+uzMEhS+PpGo.1624892059076.38582
NW_021683711	Koludarov_et_al_2021	CDS	865791	866162	.	+	0	Name=LOC114874134 CDS;ID=EWKMg4ru1zPvdBw+uzMEhS+PpGo.1624892059076.38582
NW_021683711	Koludarov_et_al_2021	CDS	866241	866398	.	+	0	Name=LOC114874134 CDS;ID=EWKMg4ru1zPvdBw+uzMEhS+PpGo.1624892059076.38582
NW_021683711	Koludarov_et_al_2021	CDS	866468	866669	.	+	0	Name=LOC114874134 CDS;ID=EWKMg4ru1zPvdBw+uzMEhS+PpGo.1624892059076.38582
NW_021683711	Koludarov_et_al_2021	CDS	866748	867032	.	+	0	Name=LOC114874134 CDS;ID=EWKMg4ru1zPvdBw+uzMEhS+PpGo.1624892059076.38582
NW_021683711	Koludarov_et_al_2021	CDS	867118	867252	.	+	0	Name=LOC114874134 CDS;ID=EWKMg4ru1zPvdBw+uzMEhS+PpGo.1624892059076.38582
NW_021683711	Koludarov_et_al_2021	CDS	867433	867528	.	+	0	Name=LOC114874134 CDS;ID=EWKMg4ru1zPvdBw+uzMEhS+PpGo.1624892059076.38582
NW_021683711	Koludarov_et_al_2021	CDS	867648	867656	.	+	0	Name=LOC114874134 CDS;ID=EWKMg4ru1zPvdBw+uzMEhS+PpGo.1624892059076.38582
NW_021683711	Koludarov_et_al_2021	CDS	867846	867983	.	+	0	Name=LOC114874134 CDS;ID=EWKMg4ru1zPvdBw+uzMEhS+PpGo.1624892059076.38582
NW_021683711	Koludarov_et_al_2021	CDS	868086	868212	.	+	0	Name=LOC114874134 CDS;ID=EWKMg4ru1zPvdBw+uzMEhS+PpGo.1624892059076.38582
NW_021683711	Koludarov_et_al_2021	CDS	868302	868466	.	+	0	Name=LOC114874134 CDS;ID=EWKMg4ru1zPvdBw+uzMEhS+PpGo.1624892059076.38582
NW_021683711	Koludarov_et_al_2021	CDS	872463	872590	.	+	0	Name=LOC114874134 CDS;ID=EWKMg4ru1zPvdBw+uzMEhS+PpGo.1624892059076.38582
NW_021683711	Koludarov_et_al_2021	CDS	872670	872776	.	+	0	Name=LOC114874134 CDS;ID=EWKMg4ru1zPvdBw+uzMEhS+PpGo.1624892059076.38582
NW_021683711	Koludarov_et_al_2021	CDS	872837	872909	.	+	0	Name=LOC114874134 CDS;ID=EWKMg4ru1zPvdBw+uzMEhS+PpGo.1624892059076.38582
NW_021683711	Koludarov_et_al_2021	CDS	872987	873193	.	+	0	Name=LOC114874134 CDS;ID=EWKMg4ru1zPvdBw+uzMEhS+PpGo.1624892059076.38582
NW_021683711	Koludarov_et_al_2021	CDS	873261	873344	.	+	0	Name=LOC114874134 CDS;ID=EWKMg4ru1zPvdBw+uzMEhS+PpGo.1624892059076.38582
NW_021683711	Koludarov_et_al_2021	CDS	873415	873570	.	+	0	Name=LOC114874134 CDS;ID=EWKMg4ru1zPvdBw+uzMEhS+PpGo.1624892059076.38582
NW_021683711	Koludarov_et_al_2021	CDS	873628	873774	.	+	0	Name=LOC114874134 CDS;ID=EWKMg4ru1zPvdBw+uzMEhS+PpGo.1624892059076.38582
NW_021683711	Koludarov_et_al_2021	CDS	873848	874088	.	+	0	Name=LOC114874134 CDS;ID=EWKMg4ru1zPvdBw+uzMEhS+PpGo.1624892059076.38582
NW_021683711	Koludarov_et_al_2021	CDS	874254	874328	.	+	0	Name=LOC114874134 CDS;ID=EWKMg4ru1zPvdBw+uzMEhS+PpGo.1624892059076.38582
NW_021683711	Koludarov_et_al_2021	CDS	874548	874619	.	+	0	Name=LOC114874134 CDS;ID=EWKMg4ru1zPvdBw+uzMEhS+PpGo.1624892059076.38582
NW_021683711	Koludarov_et_al_2021	CDS	875000	875173	.	+	0	Name=LOC114874134 CDS;ID=EWKMg4ru1zPvdBw+uzMEhS+PpGo.1624892059076.38582
NW_021683711	Koludarov_et_al_2021	CDS	875247	875398	.	+	0	Name=LOC114874134 CDS;ID=EWKMg4ru1zPvdBw+uzMEhS+PpGo.1624892059076.38582
NW_021683711	Koludarov_et_al_2021	CDS	860764	860785	.	+	0	Name=LOC114874134 CDS;ID=EWKMg4ru1zPvdBw+uzMEhS+PpGo.1624892059076.38583
NW_021683711	Koludarov_et_al_2021	CDS	861019	861172	.	+	0	Name=LOC114874134 CDS;ID=EWKMg4ru1zPvdBw+uzMEhS+PpGo.1624892059076.38583
NW_021683711	Koludarov_et_al_2021	CDS	861245	861393	.	+	0	Name=LOC114874134 CDS;ID=EWKMg4ru1zPvdBw+uzMEhS+PpGo.1624892059076.38583
NW_021683711	Koludarov_et_al_2021	CDS	861465	861701	.	+	0	Name=LOC114874134 CDS;ID=EWKMg4ru1zPvdBw+uzMEhS+PpGo.1624892059076.38583
NW_021683711	Koludarov_et_al_2021	CDS	863166	863336	.	+	0	Name=LOC114874134 CDS;ID=EWKMg4ru1zPvdBw+uzMEhS+PpGo.1624892059076.38583
NW_021683711	Koludarov_et_al_2021	CDS	863471	863494	.	+	0	Name=LOC114874134 CDS;ID=EWKMg4ru1zPvdBw+uzMEhS+PpGo.1624892059076.38583
NW_021683711	Koludarov_et_al_2021	CDS	863831	863989	.	+	0	Name=LOC114874134 CDS;ID=EWKMg4ru1zPvdBw+uzMEhS+PpGo.1624892059076.38583
NW_021683711	Koludarov_et_al_2021	CDS	864053	864413	.	+	0	Name=LOC114874134 CDS;ID=EWKMg4ru1zPvdBw+uzMEhS+PpGo.1624892059076.38583
NW_021683711	Koludarov_et_al_2021	CDS	864500	864713	.	+	0	Name=LOC114874134 CDS;ID=EWKMg4ru1zPvdBw+uzMEhS+PpGo.1624892059076.38583
NW_021683711	Koludarov_et_al_2021	CDS	864781	864932	.	+	0	Name=LOC114874134 CDS;ID=EWKMg4ru1zPvdBw+uzMEhS+PpGo.1624892059076.38583
NW_021683711	Koludarov_et_al_2021	CDS	864993	865115	.	+	0	Name=LOC114874134 CDS;ID=EWKMg4ru1zPvdBw+uzMEhS+PpGo.1624892059076.38583
NW_021683711	Koludarov_et_al_2021	CDS	865202	865340	.	+	0	Name=LOC114874134 CDS;ID=EWKMg4ru1zPvdBw+uzMEhS+PpGo.1624892059076.38583
NW_021683711	Koludarov_et_al_2021	CDS	865402	865716	.	+	0	Name=LOC114874134 CDS;ID=EWKMg4ru1zPvdBw+uzMEhS+PpGo.1624892059076.38583
NW_021683711	Koludarov_et_al_2021	CDS	865791	866162	.	+	0	Name=LOC114874134 CDS;ID=EWKMg4ru1zPvdBw+uzMEhS+PpGo.1624892059076.38583
NW_021683711	Koludarov_et_al_2021	CDS	866241	866398	.	+	0	Name=LOC114874134 CDS;ID=EWKMg4ru1zPvdBw+uzMEhS+PpGo.1624892059076.38583
NW_021683711	Koludarov_et_al_2021	CDS	866468	866669	.	+	0	Name=LOC114874134 CDS;ID=EWKMg4ru1zPvdBw+uzMEhS+PpGo.1624892059076.38583
NW_021683711	Koludarov_et_al_2021	CDS	866748	867032	.	+	0	Name=LOC114874134 CDS;ID=EWKMg4ru1zPvdBw+uzMEhS+PpGo.1624892059076.38583
NW_021683711	Koludarov_et_al_2021	CDS	867118	867252	.	+	0	Name=LOC114874134 CDS;ID=EWKMg4ru1zPvdBw+uzMEhS+PpGo.1624892059076.38583
NW_021683711	Koludarov_et_al_2021	CDS	867433	867528	.	+	0	Name=LOC114874134 CDS;ID=EWKMg4ru1zPvdBw+uzMEhS+PpGo.1624892059076.38583
NW_021683711	Koludarov_et_al_2021	CDS	867648	867656	.	+	0	Name=LOC114874134 CDS;ID=EWKMg4ru1zPvdBw+uzMEhS+PpGo.1624892059076.38583
NW_021683711	Koludarov_et_al_2021	CDS	867846	867983	.	+	0	Name=LOC114874134 CDS;ID=EWKMg4ru1zPvdBw+uzMEhS+PpGo.1624892059076.38583
NW_021683711	Koludarov_et_al_2021	CDS	868086	868212	.	+	0	Name=LOC114874134 CDS;ID=EWKMg4ru1zPvdBw+uzMEhS+PpGo.1624892059076.38583
NW_021683711	Koludarov_et_al_2021	CDS	868302	868466	.	+	0	Name=LOC114874134 CDS;ID=EWKMg4ru1zPvdBw+uzMEhS+PpGo.1624892059076.38583
NW_021683711	Koludarov_et_al_2021	CDS	872463	872590	.	+	0	Name=LOC114874134 CDS;ID=EWKMg4ru1zPvdBw+uzMEhS+PpGo.1624892059076.38583
NW_021683711	Koludarov_et_al_2021	CDS	872670	872776	.	+	0	Name=LOC114874134 CDS;ID=EWKMg4ru1zPvdBw+uzMEhS+PpGo.1624892059076.38583
NW_021683711	Koludarov_et_al_2021	CDS	872837	872909	.	+	0	Name=LOC114874134 CDS;ID=EWKMg4ru1zPvdBw+uzMEhS+PpGo.1624892059076.38583
NW_021683711	Koludarov_et_al_2021	CDS	872987	873193	.	+	0	Name=LOC114874134 CDS;ID=EWKMg4ru1zPvdBw+uzMEhS+PpGo.1624892059076.38583
NW_021683711	Koludarov_et_al_2021	CDS	873261	873344	.	+	0	Name=LOC114874134 CDS;ID=EWKMg4ru1zPvdBw+uzMEhS+PpGo.1624892059076.38583
NW_021683711	Koludarov_et_al_2021	CDS	873415	873570	.	+	0	Name=LOC114874134 CDS;ID=EWKMg4ru1zPvdBw+uzMEhS+PpGo.1624892059076.38583
NW_021683711	Koludarov_et_al_2021	CDS	873628	873774	.	+	0	Name=LOC114874134 CDS;ID=EWKMg4ru1zPvdBw+uzMEhS+PpGo.1624892059076.38583
NW_021683711	Koludarov_et_al_2021	CDS	873848	874088	.	+	0	Name=LOC114874134 CDS;ID=EWKMg4ru1zPvdBw+uzMEhS+PpGo.1624892059076.38583
NW_021683711	Koludarov_et_al_2021	CDS	874254	874328	.	+	0	Name=LOC114874134 CDS;ID=EWKMg4ru1zPvdBw+uzMEhS+PpGo.1624892059076.38583
NW_021683711	Koludarov_et_al_2021	CDS	874548	874619	.	+	0	Name=LOC114874134 CDS;ID=EWKMg4ru1zPvdBw+uzMEhS+PpGo.1624892059076.38583
NW_021683711	Koludarov_et_al_2021	CDS	875000	875173	.	+	0	Name=LOC114874134 CDS;ID=EWKMg4ru1zPvdBw+uzMEhS+PpGo.1624892059076.38583
NW_021683711	Koludarov_et_al_2021	CDS	875247	875398	.	+	0	Name=LOC114874134 CDS;ID=EWKMg4ru1zPvdBw+uzMEhS+PpGo.1624892059076.38583
NW_021683711	Koludarov_et_al_2021	CDS	53841	53898	.	+	0	Name=LOC114874072 CDS;ID=EWKMg4ru1zPvdBw+uzMEhS+PpGo.1624892059079.38584
NW_021683711	Koludarov_et_al_2021	CDS	57712	57839	.	+	0	Name=LOC114874072 CDS;ID=EWKMg4ru1zPvdBw+uzMEhS+PpGo.1624892059079.38584
NW_021683711	Koludarov_et_al_2021	CDS	57935	58060	.	+	0	Name=LOC114874072 CDS;ID=EWKMg4ru1zPvdBw+uzMEhS+PpGo.1624892059079.38584
NW_021683711	Koludarov_et_al_2021	CDS	58853	59207	.	+	0	Name=LOC114874072 CDS;ID=EWKMg4ru1zPvdBw+uzMEhS+PpGo.1624892059079.38584
NW_021683711	Koludarov_et_al_2021	CDS	59353	59524	.	+	0	Name=LOC114874072 CDS;ID=EWKMg4ru1zPvdBw+uzMEhS+PpGo.1624892059079.38584
NW_021683711	Koludarov_et_al_2021	CDS	59600	59699	.	+	0	Name=LOC114874072 CDS;ID=EWKMg4ru1zPvdBw+uzMEhS+PpGo.1624892059079.38584
NW_021683711	Koludarov_et_al_2021	CDS	59806	59980	.	+	0	Name=LOC114874072 CDS;ID=EWKMg4ru1zPvdBw+uzMEhS+PpGo.1624892059079.38584
NW_021683711	Koludarov_et_al_2021	CDS	60077	60223	.	+	0	Name=LOC114874072 CDS;ID=EWKMg4ru1zPvdBw+uzMEhS+PpGo.1624892059079.38584
NW_021683711	Koludarov_et_al_2021	CDS	60477	60713	.	+	0	Name=LOC114874072 CDS;ID=EWKMg4ru1zPvdBw+uzMEhS+PpGo.1624892059079.38584
NW_021683711	Koludarov_et_al_2021	CDS	61157	65565	.	+	0	Name=LOC114874072 CDS;ID=EWKMg4ru1zPvdBw+uzMEhS+PpGo.1624892059079.38584
NW_021683711	Koludarov_et_al_2021	CDS	55339	55417	.	+	0	Name=LOC114874072 CDS;ID=EWKMg4ru1zPvdBw+uzMEhS+PpGo.1624892059079.38585
NW_021683711	Koludarov_et_al_2021	CDS	57712	57839	.	+	0	Name=LOC114874072 CDS;ID=EWKMg4ru1zPvdBw+uzMEhS+PpGo.1624892059079.38585
NW_021683711	Koludarov_et_al_2021	CDS	57935	58060	.	+	0	Name=LOC114874072 CDS;ID=EWKMg4ru1zPvdBw+uzMEhS+PpGo.1624892059079.38585
NW_021683711	Koludarov_et_al_2021	CDS	58853	59207	.	+	0	Name=LOC114874072 CDS;ID=EWKMg4ru1zPvdBw+uzMEhS+PpGo.1624892059079.38585
NW_021683711	Koludarov_et_al_2021	CDS	59353	59524	.	+	0	Name=LOC114874072 CDS;ID=EWKMg4ru1zPvdBw+uzMEhS+PpGo.1624892059079.38585
NW_021683711	Koludarov_et_al_2021	CDS	59600	59699	.	+	0	Name=LOC114874072 CDS;ID=EWKMg4ru1zPvdBw+uzMEhS+PpGo.1624892059079.38585
NW_021683711	Koludarov_et_al_2021	CDS	59806	59980	.	+	0	Name=LOC114874072 CDS;ID=EWKMg4ru1zPvdBw+uzMEhS+PpGo.1624892059079.38585
NW_021683711	Koludarov_et_al_2021	CDS	60077	60223	.	+	0	Name=LOC114874072 CDS;ID=EWKMg4ru1zPvdBw+uzMEhS+PpGo.1624892059079.38585
NW_021683711	Koludarov_et_al_2021	CDS	60477	60713	.	+	0	Name=LOC114874072 CDS;ID=EWKMg4ru1zPvdBw+uzMEhS+PpGo.1624892059079.38585
NW_021683711	Koludarov_et_al_2021	CDS	61157	65565	.	+	0	Name=LOC114874072 CDS;ID=EWKMg4ru1zPvdBw+uzMEhS+PpGo.1624892059079.38585
NW_021683711	Koludarov_et_al_2021	CDS	55339	55417	.	+	0	Name=LOC114874072 CDS;ID=EWKMg4ru1zPvdBw+uzMEhS+PpGo.1624892059079.38586
NW_021683711	Koludarov_et_al_2021	CDS	57712	57839	.	+	0	Name=LOC114874072 CDS;ID=EWKMg4ru1zPvdBw+uzMEhS+PpGo.1624892059079.38586
NW_021683711	Koludarov_et_al_2021	CDS	57935	58060	.	+	0	Name=LOC114874072 CDS;ID=EWKMg4ru1zPvdBw+uzMEhS+PpGo.1624892059079.38586
NW_021683711	Koludarov_et_al_2021	CDS	58853	59207	.	+	0	Name=LOC114874072 CDS;ID=EWKMg4ru1zPvdBw+uzMEhS+PpGo.1624892059079.38586
NW_021683711	Koludarov_et_al_2021	CDS	59353	59524	.	+	0	Name=LOC114874072 CDS;ID=EWKMg4ru1zPvdBw+uzMEhS+PpGo.1624892059079.38586
NW_021683711	Koludarov_et_al_2021	CDS	59600	59699	.	+	0	Name=LOC114874072 CDS;ID=EWKMg4ru1zPvdBw+uzMEhS+PpGo.1624892059079.38586
NW_021683711	Koludarov_et_al_2021	CDS	59806	59980	.	+	0	Name=LOC114874072 CDS;ID=EWKMg4ru1zPvdBw+uzMEhS+PpGo.1624892059079.38586
NW_021683711	Koludarov_et_al_2021	CDS	60077	60223	.	+	0	Name=LOC114874072 CDS;ID=EWKMg4ru1zPvdBw+uzMEhS+PpGo.1624892059079.38586
NW_021683711	Koludarov_et_al_2021	CDS	60477	60713	.	+	0	Name=LOC114874072 CDS;ID=EWKMg4ru1zPvdBw+uzMEhS+PpGo.1624892059079.38586
NW_021683711	Koludarov_et_al_2021	CDS	61157	65565	.	+	0	Name=LOC114874072 CDS;ID=EWKMg4ru1zPvdBw+uzMEhS+PpGo.1624892059079.38586
NW_021683711	Koludarov_et_al_2021	CDS	55339	55417	.	+	0	Name=LOC114874072 CDS;ID=EWKMg4ru1zPvdBw+uzMEhS+PpGo.1624892059079.38587
NW_021683711	Koludarov_et_al_2021	CDS	57712	57839	.	+	0	Name=LOC114874072 CDS;ID=EWKMg4ru1zPvdBw+uzMEhS+PpGo.1624892059079.38587
NW_021683711	Koludarov_et_al_2021	CDS	57935	58060	.	+	0	Name=LOC114874072 CDS;ID=EWKMg4ru1zPvdBw+uzMEhS+PpGo.1624892059079.38587
NW_021683711	Koludarov_et_al_2021	CDS	58853	59207	.	+	0	Name=LOC114874072 CDS;ID=EWKMg4ru1zPvdBw+uzMEhS+PpGo.1624892059079.38587
NW_021683711	Koludarov_et_al_2021	CDS	59353	59524	.	+	0	Name=LOC114874072 CDS;ID=EWKMg4ru1zPvdBw+uzMEhS+PpGo.1624892059079.38587
NW_021683711	Koludarov_et_al_2021	CDS	59600	59699	.	+	0	Name=LOC114874072 CDS;ID=EWKMg4ru1zPvdBw+uzMEhS+PpGo.1624892059079.38587
NW_021683711	Koludarov_et_al_2021	CDS	59806	59980	.	+	0	Name=LOC114874072 CDS;ID=EWKMg4ru1zPvdBw+uzMEhS+PpGo.1624892059079.38587
NW_021683711	Koludarov_et_al_2021	CDS	60077	60223	.	+	0	Name=LOC114874072 CDS;ID=EWKMg4ru1zPvdBw+uzMEhS+PpGo.1624892059079.38587
NW_021683711	Koludarov_et_al_2021	CDS	60477	60713	.	+	0	Name=LOC114874072 CDS;ID=EWKMg4ru1zPvdBw+uzMEhS+PpGo.1624892059079.38587
NW_021683711	Koludarov_et_al_2021	CDS	61157	65565	.	+	0	Name=LOC114874072 CDS;ID=EWKMg4ru1zPvdBw+uzMEhS+PpGo.1624892059079.38587
NW_021683711	Koludarov_et_al_2021	CDS	560173	560880	.	-	0	Name=LOC114874086 CDS;ID=EWKMg4ru1zPvdBw+uzMEhS+PpGo.1624892059079.38588
NW_021683711	Koludarov_et_al_2021	CDS	553740	553964	.	-	0	Name=LOC114874086 CDS;ID=EWKMg4ru1zPvdBw+uzMEhS+PpGo.1624892059079.38588
NW_021683711	Koludarov_et_al_2021	CDS	551781	551944	.	-	0	Name=LOC114874086 CDS;ID=EWKMg4ru1zPvdBw+uzMEhS+PpGo.1624892059079.38588
NW_021683711	Koludarov_et_al_2021	CDS	551525	551699	.	-	0	Name=LOC114874086 CDS;ID=EWKMg4ru1zPvdBw+uzMEhS+PpGo.1624892059079.38588
NW_021683711	Koludarov_et_al_2021	CDS	551299	551409	.	-	0	Name=LOC114874086 CDS;ID=EWKMg4ru1zPvdBw+uzMEhS+PpGo.1624892059079.38588
NW_021683711	Koludarov_et_al_2021	CDS	599278	599320	.	+	0	Name=LOC114874080 CDS;ID=EWKMg4ru1zPvdBw+uzMEhS+PpGo.1624892059079.38589
NW_021683711	Koludarov_et_al_2021	CDS	601941	602114	.	+	0	Name=LOC114874080 CDS;ID=EWKMg4ru1zPvdBw+uzMEhS+PpGo.1624892059079.38589
NW_021683711	Koludarov_et_al_2021	CDS	603278	603501	.	+	0	Name=LOC114874080 CDS;ID=EWKMg4ru1zPvdBw+uzMEhS+PpGo.1624892059079.38589
NW_021683711	Koludarov_et_al_2021	CDS	604523	604687	.	+	0	Name=LOC114874080 CDS;ID=EWKMg4ru1zPvdBw+uzMEhS+PpGo.1624892059079.38589
NW_021683711	Koludarov_et_al_2021	CDS	605976	606351	.	+	0	Name=LOC114874080 CDS;ID=EWKMg4ru1zPvdBw+uzMEhS+PpGo.1624892059079.38589
NW_021683711	Koludarov_et_al_2021	CDS	606828	606981	.	+	0	Name=LOC114874080 CDS;ID=EWKMg4ru1zPvdBw+uzMEhS+PpGo.1624892059079.38589
NW_021683711	Koludarov_et_al_2021	CDS	607062	608784	.	+	0	Name=LOC114874080 CDS;ID=EWKMg4ru1zPvdBw+uzMEhS+PpGo.1624892059079.38589
NW_021683711	Koludarov_et_al_2021	CDS	546981	547037	.	-	0	Name=LOC114874101 CDS;ID=EWKMg4ru1zPvdBw+uzMEhS+PpGo.1624892059080.38590
NW_021683711	Koludarov_et_al_2021	CDS	546699	546892	.	-	0	Name=LOC114874101 CDS;ID=EWKMg4ru1zPvdBw+uzMEhS+PpGo.1624892059080.38590
NW_021683711	Koludarov_et_al_2021	CDS	546429	546635	.	-	0	Name=LOC114874101 CDS;ID=EWKMg4ru1zPvdBw+uzMEhS+PpGo.1624892059080.38590
NW_021683711	Koludarov_et_al_2021	CDS	546239	546358	.	-	0	Name=LOC114874101 CDS;ID=EWKMg4ru1zPvdBw+uzMEhS+PpGo.1624892059080.38590
NW_021683711	Koludarov_et_al_2021	CDS	545974	546149	.	-	0	Name=LOC114874101 CDS;ID=EWKMg4ru1zPvdBw+uzMEhS+PpGo.1624892059080.38590
NW_021683711	Koludarov_et_al_2021	CDS	545677	545900	.	-	0	Name=LOC114874101 CDS;ID=EWKMg4ru1zPvdBw+uzMEhS+PpGo.1624892059080.38590
NW_021683711	Koludarov_et_al_2021	CDS	545402	545596	.	-	0	Name=LOC114874101 CDS;ID=EWKMg4ru1zPvdBw+uzMEhS+PpGo.1624892059080.38590
NW_021683711	Koludarov_et_al_2021	CDS	545141	545321	.	-	0	Name=LOC114874101 CDS;ID=EWKMg4ru1zPvdBw+uzMEhS+PpGo.1624892059080.38590
NW_021683711	Koludarov_et_al_2021	CDS	544953	545065	.	-	0	Name=LOC114874101 CDS;ID=EWKMg4ru1zPvdBw+uzMEhS+PpGo.1624892059080.38590
NW_021683711	Koludarov_et_al_2021	CDS	544657	544867	.	-	0	Name=LOC114874101 CDS;ID=EWKMg4ru1zPvdBw+uzMEhS+PpGo.1624892059080.38590
NW_021683711	Koludarov_et_al_2021	CDS	544421	544584	.	-	0	Name=LOC114874101 CDS;ID=EWKMg4ru1zPvdBw+uzMEhS+PpGo.1624892059080.38590
NW_021683711	Koludarov_et_al_2021	CDS	544195	544346	.	-	0	Name=LOC114874101 CDS;ID=EWKMg4ru1zPvdBw+uzMEhS+PpGo.1624892059080.38590
NW_021683711	Koludarov_et_al_2021	CDS	543899	544117	.	-	0	Name=LOC114874101 CDS;ID=EWKMg4ru1zPvdBw+uzMEhS+PpGo.1624892059080.38590
NW_021683711	Koludarov_et_al_2021	CDS	543641	543824	.	-	0	Name=LOC114874101 CDS;ID=EWKMg4ru1zPvdBw+uzMEhS+PpGo.1624892059080.38590
NW_021683711	Koludarov_et_al_2021	CDS	543342	543545	.	-	0	Name=LOC114874101 CDS;ID=EWKMg4ru1zPvdBw+uzMEhS+PpGo.1624892059080.38590
NW_021683711	Koludarov_et_al_2021	CDS	542261	543265	.	-	0	Name=LOC114874101 CDS;ID=EWKMg4ru1zPvdBw+uzMEhS+PpGo.1624892059080.38590
NW_021683711	Koludarov_et_al_2021	CDS	541992	542195	.	-	0	Name=LOC114874101 CDS;ID=EWKMg4ru1zPvdBw+uzMEhS+PpGo.1624892059080.38590
NW_021683711	Koludarov_et_al_2021	CDS	541781	541916	.	-	0	Name=LOC114874101 CDS;ID=EWKMg4ru1zPvdBw+uzMEhS+PpGo.1624892059080.38590
NW_021683711	Koludarov_et_al_2021	CDS	541512	541705	.	-	0	Name=LOC114874101 CDS;ID=EWKMg4ru1zPvdBw+uzMEhS+PpGo.1624892059080.38590
NW_021683711	Koludarov_et_al_2021	CDS	541213	541427	.	-	0	Name=LOC114874101 CDS;ID=EWKMg4ru1zPvdBw+uzMEhS+PpGo.1624892059080.38590
NW_021683711	Koludarov_et_al_2021	CDS	540182	540355	.	-	0	Name=LOC114874101 CDS;ID=EWKMg4ru1zPvdBw+uzMEhS+PpGo.1624892059080.38590
NW_021683711	Koludarov_et_al_2021	CDS	539952	540123	.	-	0	Name=LOC114874101 CDS;ID=EWKMg4ru1zPvdBw+uzMEhS+PpGo.1624892059080.38590
NW_021683711	Koludarov_et_al_2021	CDS	539723	539881	.	-	0	Name=LOC114874101 CDS;ID=EWKMg4ru1zPvdBw+uzMEhS+PpGo.1624892059080.38590
NW_021683711	Koludarov_et_al_2021	CDS	539466	539653	.	-	0	Name=LOC114874101 CDS;ID=EWKMg4ru1zPvdBw+uzMEhS+PpGo.1624892059080.38590
NW_021683711	Koludarov_et_al_2021	CDS	539234	539396	.	-	0	Name=LOC114874101 CDS;ID=EWKMg4ru1zPvdBw+uzMEhS+PpGo.1624892059080.38590
NW_021683711	Koludarov_et_al_2021	CDS	538987	539160	.	-	0	Name=LOC114874101 CDS;ID=EWKMg4ru1zPvdBw+uzMEhS+PpGo.1624892059080.38590
NW_021683711	Koludarov_et_al_2021	CDS	538758	538907	.	-	0	Name=LOC114874101 CDS;ID=EWKMg4ru1zPvdBw+uzMEhS+PpGo.1624892059080.38590
NW_021683711	Koludarov_et_al_2021	CDS	538508	538682	.	-	0	Name=LOC114874101 CDS;ID=EWKMg4ru1zPvdBw+uzMEhS+PpGo.1624892059080.38590
NW_021683711	Koludarov_et_al_2021	CDS	538324	538445	.	-	0	Name=LOC114874101 CDS;ID=EWKMg4ru1zPvdBw+uzMEhS+PpGo.1624892059080.38590
NW_021683711	Koludarov_et_al_2021	CDS	546981	547037	.	-	0	Name=LOC114874101 CDS;ID=EWKMg4ru1zPvdBw+uzMEhS+PpGo.1624892059080.38591
NW_021683711	Koludarov_et_al_2021	CDS	546699	546892	.	-	0	Name=LOC114874101 CDS;ID=EWKMg4ru1zPvdBw+uzMEhS+PpGo.1624892059080.38591
NW_021683711	Koludarov_et_al_2021	CDS	546429	546635	.	-	0	Name=LOC114874101 CDS;ID=EWKMg4ru1zPvdBw+uzMEhS+PpGo.1624892059080.38591
NW_021683711	Koludarov_et_al_2021	CDS	546239	546358	.	-	0	Name=LOC114874101 CDS;ID=EWKMg4ru1zPvdBw+uzMEhS+PpGo.1624892059080.38591
NW_021683711	Koludarov_et_al_2021	CDS	545974	546149	.	-	0	Name=LOC114874101 CDS;ID=EWKMg4ru1zPvdBw+uzMEhS+PpGo.1624892059080.38591
NW_021683711	Koludarov_et_al_2021	CDS	545677	545900	.	-	0	Name=LOC114874101 CDS;ID=EWKMg4ru1zPvdBw+uzMEhS+PpGo.1624892059080.38591
NW_021683711	Koludarov_et_al_2021	CDS	545402	545596	.	-	0	Name=LOC114874101 CDS;ID=EWKMg4ru1zPvdBw+uzMEhS+PpGo.1624892059080.38591
NW_021683711	Koludarov_et_al_2021	CDS	545141	545321	.	-	0	Name=LOC114874101 CDS;ID=EWKMg4ru1zPvdBw+uzMEhS+PpGo.1624892059080.38591
NW_021683711	Koludarov_et_al_2021	CDS	544953	545065	.	-	0	Name=LOC114874101 CDS;ID=EWKMg4ru1zPvdBw+uzMEhS+PpGo.1624892059080.38591
NW_021683711	Koludarov_et_al_2021	CDS	544657	544867	.	-	0	Name=LOC114874101 CDS;ID=EWKMg4ru1zPvdBw+uzMEhS+PpGo.1624892059080.38591
NW_021683711	Koludarov_et_al_2021	CDS	544421	544584	.	-	0	Name=LOC114874101 CDS;ID=EWKMg4ru1zPvdBw+uzMEhS+PpGo.1624892059080.38591
NW_021683711	Koludarov_et_al_2021	CDS	544195	544346	.	-	0	Name=LOC114874101 CDS;ID=EWKMg4ru1zPvdBw+uzMEhS+PpGo.1624892059080.38591
NW_021683711	Koludarov_et_al_2021	CDS	543899	544117	.	-	0	Name=LOC114874101 CDS;ID=EWKMg4ru1zPvdBw+uzMEhS+PpGo.1624892059080.38591
NW_021683711	Koludarov_et_al_2021	CDS	543641	543824	.	-	0	Name=LOC114874101 CDS;ID=EWKMg4ru1zPvdBw+uzMEhS+PpGo.1624892059080.38591
NW_021683711	Koludarov_et_al_2021	CDS	543342	543545	.	-	0	Name=LOC114874101 CDS;ID=EWKMg4ru1zPvdBw+uzMEhS+PpGo.1624892059080.38591
NW_021683711	Koludarov_et_al_2021	CDS	542261	543265	.	-	0	Name=LOC114874101 CDS;ID=EWKMg4ru1zPvdBw+uzMEhS+PpGo.1624892059080.38591
NW_021683711	Koludarov_et_al_2021	CDS	541992	542195	.	-	0	Name=LOC114874101 CDS;ID=EWKMg4ru1zPvdBw+uzMEhS+PpGo.1624892059080.38591
NW_021683711	Koludarov_et_al_2021	CDS	541781	541916	.	-	0	Name=LOC114874101 CDS;ID=EWKMg4ru1zPvdBw+uzMEhS+PpGo.1624892059080.38591
NW_021683711	Koludarov_et_al_2021	CDS	541512	541705	.	-	0	Name=LOC114874101 CDS;ID=EWKMg4ru1zPvdBw+uzMEhS+PpGo.1624892059080.38591
NW_021683711	Koludarov_et_al_2021	CDS	541213	541427	.	-	0	Name=LOC114874101 CDS;ID=EWKMg4ru1zPvdBw+uzMEhS+PpGo.1624892059080.38591
NW_021683711	Koludarov_et_al_2021	CDS	540807	540950	.	-	0	Name=LOC114874101 CDS;ID=EWKMg4ru1zPvdBw+uzMEhS+PpGo.1624892059080.38591
NW_021683711	Koludarov_et_al_2021	CDS	540182	540355	.	-	0	Name=LOC114874101 CDS;ID=EWKMg4ru1zPvdBw+uzMEhS+PpGo.1624892059080.38591
NW_021683711	Koludarov_et_al_2021	CDS	539952	540123	.	-	0	Name=LOC114874101 CDS;ID=EWKMg4ru1zPvdBw+uzMEhS+PpGo.1624892059080.38591
NW_021683711	Koludarov_et_al_2021	CDS	539723	539881	.	-	0	Name=LOC114874101 CDS;ID=EWKMg4ru1zPvdBw+uzMEhS+PpGo.1624892059080.38591
NW_021683711	Koludarov_et_al_2021	CDS	539466	539653	.	-	0	Name=LOC114874101 CDS;ID=EWKMg4ru1zPvdBw+uzMEhS+PpGo.1624892059080.38591
NW_021683711	Koludarov_et_al_2021	CDS	539234	539396	.	-	0	Name=LOC114874101 CDS;ID=EWKMg4ru1zPvdBw+uzMEhS+PpGo.1624892059080.38591
NW_021683711	Koludarov_et_al_2021	CDS	538987	539160	.	-	0	Name=LOC114874101 CDS;ID=EWKMg4ru1zPvdBw+uzMEhS+PpGo.1624892059080.38591
NW_021683711	Koludarov_et_al_2021	CDS	538758	538907	.	-	0	Name=LOC114874101 CDS;ID=EWKMg4ru1zPvdBw+uzMEhS+PpGo.1624892059080.38591
NW_021683711	Koludarov_et_al_2021	CDS	538508	538682	.	-	0	Name=LOC114874101 CDS;ID=EWKMg4ru1zPvdBw+uzMEhS+PpGo.1624892059080.38591
NW_021683711	Koludarov_et_al_2021	CDS	538324	538445	.	-	0	Name=LOC114874101 CDS;ID=EWKMg4ru1zPvdBw+uzMEhS+PpGo.1624892059080.38591
NW_021683711	Koludarov_et_al_2021	CDS	836050	836126	.	-	0	Name=LOC114874070 CDS;ID=EWKMg4ru1zPvdBw+uzMEhS+PpGo.1624892059080.38592
NW_021683711	Koludarov_et_al_2021	CDS	835559	835783	.	-	0	Name=LOC114874070 CDS;ID=EWKMg4ru1zPvdBw+uzMEhS+PpGo.1624892059080.38592
NW_021683711	Koludarov_et_al_2021	CDS	835290	835486	.	-	0	Name=LOC114874070 CDS;ID=EWKMg4ru1zPvdBw+uzMEhS+PpGo.1624892059080.38592
NW_021683711	Koludarov_et_al_2021	CDS	835109	835209	.	-	0	Name=LOC114874070 CDS;ID=EWKMg4ru1zPvdBw+uzMEhS+PpGo.1624892059080.38592
NW_021683711	Koludarov_et_al_2021	CDS	833413	833538	.	-	0	Name=LOC114874070 CDS;ID=EWKMg4ru1zPvdBw+uzMEhS+PpGo.1624892059080.38592
NW_021683711	Koludarov_et_al_2021	CDS	832875	833354	.	-	0	Name=LOC114874070 CDS;ID=EWKMg4ru1zPvdBw+uzMEhS+PpGo.1624892059080.38592
NW_021683711	Koludarov_et_al_2021	CDS	831409	831802	.	-	0	Name=LOC114874070 CDS;ID=EWKMg4ru1zPvdBw+uzMEhS+PpGo.1624892059080.38592
NW_021683711	Koludarov_et_al_2021	CDS	831099	831331	.	-	0	Name=LOC114874070 CDS;ID=EWKMg4ru1zPvdBw+uzMEhS+PpGo.1624892059080.38592
NW_021683711	Koludarov_et_al_2021	CDS	830811	831008	.	-	0	Name=LOC114874070 CDS;ID=EWKMg4ru1zPvdBw+uzMEhS+PpGo.1624892059080.38592
NW_021683711	Koludarov_et_al_2021	CDS	830305	830737	.	-	0	Name=LOC114874070 CDS;ID=EWKMg4ru1zPvdBw+uzMEhS+PpGo.1624892059080.38592
NW_021683711	Koludarov_et_al_2021	CDS	830024	830229	.	-	0	Name=LOC114874070 CDS;ID=EWKMg4ru1zPvdBw+uzMEhS+PpGo.1624892059080.38592
NW_021683711	Koludarov_et_al_2021	CDS	829666	829953	.	-	0	Name=LOC114874070 CDS;ID=EWKMg4ru1zPvdBw+uzMEhS+PpGo.1624892059080.38592
NW_021683711	Koludarov_et_al_2021	CDS	829272	829586	.	-	0	Name=LOC114874070 CDS;ID=EWKMg4ru1zPvdBw+uzMEhS+PpGo.1624892059080.38592
NW_021683711	Koludarov_et_al_2021	CDS	522716	522883	.	+	0	Name=LOC114874106 CDS;ID=EWKMg4ru1zPvdBw+uzMEhS+PpGo.1624892059080.38593
NW_021683711	Koludarov_et_al_2021	CDS	523962	524175	.	+	0	Name=LOC114874106 CDS;ID=EWKMg4ru1zPvdBw+uzMEhS+PpGo.1624892059080.38593
NW_021683711	Koludarov_et_al_2021	CDS	524711	524984	.	+	0	Name=LOC114874106 CDS;ID=EWKMg4ru1zPvdBw+uzMEhS+PpGo.1624892059080.38593
NW_021683711	Koludarov_et_al_2021	CDS	525288	525411	.	+	0	Name=LOC114874106 CDS;ID=EWKMg4ru1zPvdBw+uzMEhS+PpGo.1624892059080.38593
NW_021683711	Koludarov_et_al_2021	CDS	525503	525644	.	+	0	Name=LOC114874106 CDS;ID=EWKMg4ru1zPvdBw+uzMEhS+PpGo.1624892059080.38593
NW_021683711	Koludarov_et_al_2021	CDS	525737	525863	.	+	0	Name=LOC114874106 CDS;ID=EWKMg4ru1zPvdBw+uzMEhS+PpGo.1624892059080.38593
NW_021683711	Koludarov_et_al_2021	CDS	526106	526310	.	+	0	Name=LOC114874106 CDS;ID=EWKMg4ru1zPvdBw+uzMEhS+PpGo.1624892059080.38593
NW_021683711	Koludarov_et_al_2021	CDS	527000	527146	.	+	0	Name=LOC114874106 CDS;ID=EWKMg4ru1zPvdBw+uzMEhS+PpGo.1624892059080.38593
NW_021683711	Koludarov_et_al_2021	CDS	527477	527609	.	+	0	Name=LOC114874106 CDS;ID=EWKMg4ru1zPvdBw+uzMEhS+PpGo.1624892059080.38593
NW_021683711	Koludarov_et_al_2021	CDS	528004	528231	.	+	0	Name=LOC114874106 CDS;ID=EWKMg4ru1zPvdBw+uzMEhS+PpGo.1624892059080.38593
NW_021683711	Koludarov_et_al_2021	CDS	528313	528645	.	+	0	Name=LOC114874106 CDS;ID=EWKMg4ru1zPvdBw+uzMEhS+PpGo.1624892059080.38593
NW_021683711	Koludarov_et_al_2021	CDS	529001	529401	.	+	0	Name=LOC114874106 CDS;ID=EWKMg4ru1zPvdBw+uzMEhS+PpGo.1624892059080.38593
NW_021683711	Koludarov_et_al_2021	CDS	522716	522883	.	+	0	Name=LOC114874106 CDS;ID=EWKMg4ru1zPvdBw+uzMEhS+PpGo.1624892059080.38594
NW_021683711	Koludarov_et_al_2021	CDS	523962	524175	.	+	0	Name=LOC114874106 CDS;ID=EWKMg4ru1zPvdBw+uzMEhS+PpGo.1624892059080.38594
NW_021683711	Koludarov_et_al_2021	CDS	524711	524984	.	+	0	Name=LOC114874106 CDS;ID=EWKMg4ru1zPvdBw+uzMEhS+PpGo.1624892059080.38594
NW_021683711	Koludarov_et_al_2021	CDS	525288	525411	.	+	0	Name=LOC114874106 CDS;ID=EWKMg4ru1zPvdBw+uzMEhS+PpGo.1624892059080.38594
NW_021683711	Koludarov_et_al_2021	CDS	525503	525644	.	+	0	Name=LOC114874106 CDS;ID=EWKMg4ru1zPvdBw+uzMEhS+PpGo.1624892059080.38594
NW_021683711	Koludarov_et_al_2021	CDS	525737	525863	.	+	0	Name=LOC114874106 CDS;ID=EWKMg4ru1zPvdBw+uzMEhS+PpGo.1624892059080.38594
NW_021683711	Koludarov_et_al_2021	CDS	526106	526310	.	+	0	Name=LOC114874106 CDS;ID=EWKMg4ru1zPvdBw+uzMEhS+PpGo.1624892059080.38594
NW_021683711	Koludarov_et_al_2021	CDS	527000	527146	.	+	0	Name=LOC114874106 CDS;ID=EWKMg4ru1zPvdBw+uzMEhS+PpGo.1624892059080.38594
NW_021683711	Koludarov_et_al_2021	CDS	527477	527609	.	+	0	Name=LOC114874106 CDS;ID=EWKMg4ru1zPvdBw+uzMEhS+PpGo.1624892059080.38594
NW_021683711	Koludarov_et_al_2021	CDS	528004	528231	.	+	0	Name=LOC114874106 CDS;ID=EWKMg4ru1zPvdBw+uzMEhS+PpGo.1624892059080.38594
NW_021683711	Koludarov_et_al_2021	CDS	528313	528645	.	+	0	Name=LOC114874106 CDS;ID=EWKMg4ru1zPvdBw+uzMEhS+PpGo.1624892059080.38594
NW_021683711	Koludarov_et_al_2021	CDS	529001	529401	.	+	0	Name=LOC114874106 CDS;ID=EWKMg4ru1zPvdBw+uzMEhS+PpGo.1624892059080.38594
NW_021683711	Koludarov_et_al_2021	CDS	727203	727310	.	-	0	Name=LOC114874157 CDS;ID=EWKMg4ru1zPvdBw+uzMEhS+PpGo.1624892059080.38595
NW_021683711	Koludarov_et_al_2021	CDS	724270	724398	.	-	0	Name=LOC114874157 CDS;ID=EWKMg4ru1zPvdBw+uzMEhS+PpGo.1624892059080.38595
NW_021683711	Koludarov_et_al_2021	CDS	723804	723912	.	-	0	Name=LOC114874157 CDS;ID=EWKMg4ru1zPvdBw+uzMEhS+PpGo.1624892059080.38595
NW_021683711	Koludarov_et_al_2021	CDS	722323	722788	.	-	0	Name=LOC114874157 CDS;ID=EWKMg4ru1zPvdBw+uzMEhS+PpGo.1624892059080.38595
NW_021683711	Koludarov_et_al_2021	CDS	721922	722207	.	-	0	Name=LOC114874157 CDS;ID=EWKMg4ru1zPvdBw+uzMEhS+PpGo.1624892059080.38595
NW_021683711	Koludarov_et_al_2021	CDS	721441	721765	.	-	0	Name=LOC114874157 CDS;ID=EWKMg4ru1zPvdBw+uzMEhS+PpGo.1624892059080.38595
NW_021683711	Koludarov_et_al_2021	CDS	721088	721355	.	-	0	Name=LOC114874157 CDS;ID=EWKMg4ru1zPvdBw+uzMEhS+PpGo.1624892059080.38595
NW_021683711	Koludarov_et_al_2021	CDS	720663	721011	.	-	0	Name=LOC114874157 CDS;ID=EWKMg4ru1zPvdBw+uzMEhS+PpGo.1624892059080.38595
NW_021683711	Koludarov_et_al_2021	CDS	727203	727310	.	-	0	Name=LOC114874157 CDS;ID=EWKMg4ru1zPvdBw+uzMEhS+PpGo.1624892059080.38596
NW_021683711	Koludarov_et_al_2021	CDS	724270	724398	.	-	0	Name=LOC114874157 CDS;ID=EWKMg4ru1zPvdBw+uzMEhS+PpGo.1624892059080.38596
NW_021683711	Koludarov_et_al_2021	CDS	723804	723912	.	-	0	Name=LOC114874157 CDS;ID=EWKMg4ru1zPvdBw+uzMEhS+PpGo.1624892059080.38596
NW_021683711	Koludarov_et_al_2021	CDS	722323	722788	.	-	0	Name=LOC114874157 CDS;ID=EWKMg4ru1zPvdBw+uzMEhS+PpGo.1624892059080.38596
NW_021683711	Koludarov_et_al_2021	CDS	721922	722207	.	-	0	Name=LOC114874157 CDS;ID=EWKMg4ru1zPvdBw+uzMEhS+PpGo.1624892059080.38596
NW_021683711	Koludarov_et_al_2021	CDS	721441	721765	.	-	0	Name=LOC114874157 CDS;ID=EWKMg4ru1zPvdBw+uzMEhS+PpGo.1624892059080.38596
NW_021683711	Koludarov_et_al_2021	CDS	721088	721355	.	-	0	Name=LOC114874157 CDS;ID=EWKMg4ru1zPvdBw+uzMEhS+PpGo.1624892059080.38596
NW_021683711	Koludarov_et_al_2021	CDS	720663	721011	.	-	0	Name=LOC114874157 CDS;ID=EWKMg4ru1zPvdBw+uzMEhS+PpGo.1624892059080.38596
NW_021683711	Koludarov_et_al_2021	CDS	650116	650173	.	+	0	Name=LOC114874117 CDS;ID=EWKMg4ru1zPvdBw+uzMEhS+PpGo.1624892059080.38597
NW_021683711	Koludarov_et_al_2021	CDS	650688	650815	.	+	0	Name=LOC114874117 CDS;ID=EWKMg4ru1zPvdBw+uzMEhS+PpGo.1624892059080.38597
NW_021683711	Koludarov_et_al_2021	CDS	650945	651216	.	+	0	Name=LOC114874117 CDS;ID=EWKMg4ru1zPvdBw+uzMEhS+PpGo.1624892059080.38597
NW_021683711	Koludarov_et_al_2021	CDS	651292	651546	.	+	0	Name=LOC114874117 CDS;ID=EWKMg4ru1zPvdBw+uzMEhS+PpGo.1624892059080.38597
NW_021683711	Koludarov_et_al_2021	CDS	651610	651873	.	+	0	Name=LOC114874117 CDS;ID=EWKMg4ru1zPvdBw+uzMEhS+PpGo.1624892059080.38597
NW_021683711	Koludarov_et_al_2021	CDS	651950	652175	.	+	0	Name=LOC114874117 CDS;ID=EWKMg4ru1zPvdBw+uzMEhS+PpGo.1624892059080.38597
NW_021683711	Koludarov_et_al_2021	CDS	652245	652522	.	+	0	Name=LOC114874117 CDS;ID=EWKMg4ru1zPvdBw+uzMEhS+PpGo.1624892059080.38597
NW_021683711	Koludarov_et_al_2021	CDS	653197	653452	.	+	0	Name=LOC114874117 CDS;ID=EWKMg4ru1zPvdBw+uzMEhS+PpGo.1624892059080.38597
NW_021683711	Koludarov_et_al_2021	CDS	654349	654414	.	+	0	Name=LOC114874117 CDS;ID=EWKMg4ru1zPvdBw+uzMEhS+PpGo.1624892059080.38597
NW_021683711	Koludarov_et_al_2021	CDS	654489	654689	.	+	0	Name=LOC114874117 CDS;ID=EWKMg4ru1zPvdBw+uzMEhS+PpGo.1624892059080.38597
NW_021683711	Koludarov_et_al_2021	CDS	654768	654947	.	+	0	Name=LOC114874117 CDS;ID=EWKMg4ru1zPvdBw+uzMEhS+PpGo.1624892059080.38597
NW_021683711	Koludarov_et_al_2021	CDS	655073	655420	.	+	0	Name=LOC114874117 CDS;ID=EWKMg4ru1zPvdBw+uzMEhS+PpGo.1624892059080.38597
NW_021683711	Koludarov_et_al_2021	CDS	655490	655859	.	+	0	Name=LOC114874117 CDS;ID=EWKMg4ru1zPvdBw+uzMEhS+PpGo.1624892059080.38597
NW_021683711	Koludarov_et_al_2021	CDS	655941	656284	.	+	0	Name=LOC114874117 CDS;ID=EWKMg4ru1zPvdBw+uzMEhS+PpGo.1624892059080.38597
NW_021683711	Koludarov_et_al_2021	CDS	656343	656627	.	+	0	Name=LOC114874117 CDS;ID=EWKMg4ru1zPvdBw+uzMEhS+PpGo.1624892059080.38597
NW_021683711	Koludarov_et_al_2021	CDS	479482	479492	.	-	0	Name=LOC114874107 CDS;ID=EWKMg4ru1zPvdBw+uzMEhS+PpGo.1624892059080.38598
NW_021683711	Koludarov_et_al_2021	CDS	476279	476639	.	-	0	Name=LOC114874107 CDS;ID=EWKMg4ru1zPvdBw+uzMEhS+PpGo.1624892059080.38598
NW_021683711	Koludarov_et_al_2021	CDS	475646	475964	.	-	0	Name=LOC114874107 CDS;ID=EWKMg4ru1zPvdBw+uzMEhS+PpGo.1624892059080.38598
NW_021683711	Koludarov_et_al_2021	CDS	474986	475210	.	-	0	Name=LOC114874107 CDS;ID=EWKMg4ru1zPvdBw+uzMEhS+PpGo.1624892059080.38598
NW_021683711	Koludarov_et_al_2021	CDS	474237	474600	.	-	0	Name=LOC114874107 CDS;ID=EWKMg4ru1zPvdBw+uzMEhS+PpGo.1624892059080.38598
NW_021683711	Koludarov_et_al_2021	CDS	473994	474155	.	-	0	Name=LOC114874107 CDS;ID=EWKMg4ru1zPvdBw+uzMEhS+PpGo.1624892059080.38598
NW_021683711	Koludarov_et_al_2021	CDS	473567	473821	.	-	0	Name=LOC114874107 CDS;ID=EWKMg4ru1zPvdBw+uzMEhS+PpGo.1624892059080.38598
NW_021683711	Koludarov_et_al_2021	CDS	473310	473485	.	-	0	Name=LOC114874107 CDS;ID=EWKMg4ru1zPvdBw+uzMEhS+PpGo.1624892059080.38598
NW_021683711	Koludarov_et_al_2021	CDS	473061	473125	.	-	0	Name=LOC114874107 CDS;ID=EWKMg4ru1zPvdBw+uzMEhS+PpGo.1624892059080.38598
NW_021683711	Koludarov_et_al_2021	CDS	522716	522883	.	+	0	Name=LOC114874106 CDS;ID=EWKMg4ru1zPvdBw+uzMEhS+PpGo.1624892059080.38599
NW_021683711	Koludarov_et_al_2021	CDS	523962	524175	.	+	0	Name=LOC114874106 CDS;ID=EWKMg4ru1zPvdBw+uzMEhS+PpGo.1624892059080.38599
NW_021683711	Koludarov_et_al_2021	CDS	524711	524984	.	+	0	Name=LOC114874106 CDS;ID=EWKMg4ru1zPvdBw+uzMEhS+PpGo.1624892059080.38599
NW_021683711	Koludarov_et_al_2021	CDS	525288	525411	.	+	0	Name=LOC114874106 CDS;ID=EWKMg4ru1zPvdBw+uzMEhS+PpGo.1624892059080.38599
NW_021683711	Koludarov_et_al_2021	CDS	525503	525644	.	+	0	Name=LOC114874106 CDS;ID=EWKMg4ru1zPvdBw+uzMEhS+PpGo.1624892059080.38599
NW_021683711	Koludarov_et_al_2021	CDS	525737	525863	.	+	0	Name=LOC114874106 CDS;ID=EWKMg4ru1zPvdBw+uzMEhS+PpGo.1624892059080.38599
NW_021683711	Koludarov_et_al_2021	CDS	526106	526310	.	+	0	Name=LOC114874106 CDS;ID=EWKMg4ru1zPvdBw+uzMEhS+PpGo.1624892059080.38599
NW_021683711	Koludarov_et_al_2021	CDS	527000	527146	.	+	0	Name=LOC114874106 CDS;ID=EWKMg4ru1zPvdBw+uzMEhS+PpGo.1624892059080.38599
NW_021683711	Koludarov_et_al_2021	CDS	527477	527609	.	+	0	Name=LOC114874106 CDS;ID=EWKMg4ru1zPvdBw+uzMEhS+PpGo.1624892059080.38599
NW_021683711	Koludarov_et_al_2021	CDS	528004	528231	.	+	0	Name=LOC114874106 CDS;ID=EWKMg4ru1zPvdBw+uzMEhS+PpGo.1624892059080.38599
NW_021683711	Koludarov_et_al_2021	CDS	528313	528645	.	+	0	Name=LOC114874106 CDS;ID=EWKMg4ru1zPvdBw+uzMEhS+PpGo.1624892059080.38599
NW_021683711	Koludarov_et_al_2021	CDS	528987	528994	.	+	0	Name=LOC114874106 CDS;ID=EWKMg4ru1zPvdBw+uzMEhS+PpGo.1624892059080.38599
NW_021683711	Koludarov_et_al_2021	CDS	801945	802059	.	-	0	Name=LOC114874128 CDS;ID=EWKMg4ru1zPvdBw+uzMEhS+PpGo.1624892059080.38600
NW_021683711	Koludarov_et_al_2021	CDS	796180	796523	.	-	0	Name=LOC114874128 CDS;ID=EWKMg4ru1zPvdBw+uzMEhS+PpGo.1624892059080.38600
NW_021683711	Koludarov_et_al_2021	CDS	752479	752522	.	+	0	Name=LOC114874140 CDS;ID=EWKMg4ru1zPvdBw+uzMEhS+PpGo.1624892059080.38601
NW_021683711	Koludarov_et_al_2021	CDS	752732	752867	.	+	0	Name=LOC114874140 CDS;ID=EWKMg4ru1zPvdBw+uzMEhS+PpGo.1624892059080.38601
NW_021683711	Koludarov_et_al_2021	CDS	752938	753087	.	+	0	Name=LOC114874140 CDS;ID=EWKMg4ru1zPvdBw+uzMEhS+PpGo.1624892059080.38601
NW_021683711	Koludarov_et_al_2021	CDS	753167	753502	.	+	0	Name=LOC114874140 CDS;ID=EWKMg4ru1zPvdBw+uzMEhS+PpGo.1624892059080.38601
NW_021683711	Koludarov_et_al_2021	CDS	753584	753916	.	+	0	Name=LOC114874140 CDS;ID=EWKMg4ru1zPvdBw+uzMEhS+PpGo.1624892059080.38601
NW_021683711	Koludarov_et_al_2021	CDS	753987	754124	.	+	0	Name=LOC114874140 CDS;ID=EWKMg4ru1zPvdBw+uzMEhS+PpGo.1624892059080.38601
NW_021683711	Koludarov_et_al_2021	CDS	754188	754385	.	+	0	Name=LOC114874140 CDS;ID=EWKMg4ru1zPvdBw+uzMEhS+PpGo.1624892059080.38601
NW_021683711	Koludarov_et_al_2021	CDS	754459	754695	.	+	0	Name=LOC114874140 CDS;ID=EWKMg4ru1zPvdBw+uzMEhS+PpGo.1624892059080.38601
NW_021683711	Koludarov_et_al_2021	CDS	754773	755106	.	+	0	Name=LOC114874140 CDS;ID=EWKMg4ru1zPvdBw+uzMEhS+PpGo.1624892059080.38601
NW_021683711	Koludarov_et_al_2021	CDS	755171	755650	.	+	0	Name=LOC114874140 CDS;ID=EWKMg4ru1zPvdBw+uzMEhS+PpGo.1624892059080.38601
NW_021683711	Koludarov_et_al_2021	CDS	755718	756068	.	+	0	Name=LOC114874140 CDS;ID=EWKMg4ru1zPvdBw+uzMEhS+PpGo.1624892059080.38601
NW_021683711	Koludarov_et_al_2021	CDS	756125	756293	.	+	0	Name=LOC114874140 CDS;ID=EWKMg4ru1zPvdBw+uzMEhS+PpGo.1624892059080.38601
NW_021683711	Koludarov_et_al_2021	CDS	756363	756702	.	+	0	Name=LOC114874140 CDS;ID=EWKMg4ru1zPvdBw+uzMEhS+PpGo.1624892059080.38601
NW_021683711	Koludarov_et_al_2021	CDS	756775	756962	.	+	0	Name=LOC114874140 CDS;ID=EWKMg4ru1zPvdBw+uzMEhS+PpGo.1624892059080.38601
NW_021683711	Koludarov_et_al_2021	CDS	757024	757171	.	+	0	Name=LOC114874140 CDS;ID=EWKMg4ru1zPvdBw+uzMEhS+PpGo.1624892059080.38601
NW_021683711	Koludarov_et_al_2021	CDS	757234	757386	.	+	0	Name=LOC114874140 CDS;ID=EWKMg4ru1zPvdBw+uzMEhS+PpGo.1624892059080.38601
NW_021683711	Koludarov_et_al_2021	CDS	757453	757653	.	+	0	Name=LOC114874140 CDS;ID=EWKMg4ru1zPvdBw+uzMEhS+PpGo.1624892059080.38601
NW_021683711	Koludarov_et_al_2021	CDS	757724	757857	.	+	0	Name=LOC114874140 CDS;ID=EWKMg4ru1zPvdBw+uzMEhS+PpGo.1624892059080.38601
NW_021683711	Koludarov_et_al_2021	CDS	757963	758047	.	+	0	Name=LOC114874140 CDS;ID=EWKMg4ru1zPvdBw+uzMEhS+PpGo.1624892059080.38601
NW_021683711	Koludarov_et_al_2021	CDS	709283	709811	.	+	0	Name=LOC114874154 CDS;ID=EWKMg4ru1zPvdBw+uzMEhS+PpGo.1624892059081.38602
NW_021683711	Koludarov_et_al_2021	CDS	709888	710133	.	+	0	Name=LOC114874154 CDS;ID=EWKMg4ru1zPvdBw+uzMEhS+PpGo.1624892059081.38602
NW_021683711	Koludarov_et_al_2021	CDS	710303	710427	.	+	0	Name=LOC114874154 CDS;ID=EWKMg4ru1zPvdBw+uzMEhS+PpGo.1624892059081.38602
NW_021683711	Koludarov_et_al_2021	CDS	710490	710582	.	+	0	Name=LOC114874154 CDS;ID=EWKMg4ru1zPvdBw+uzMEhS+PpGo.1624892059081.38602
NW_021683711	Koludarov_et_al_2021	CDS	710682	710917	.	+	0	Name=LOC114874154 CDS;ID=EWKMg4ru1zPvdBw+uzMEhS+PpGo.1624892059081.38602
NW_021683711	Koludarov_et_al_2021	CDS	711236	711388	.	+	0	Name=LOC114874154 CDS;ID=EWKMg4ru1zPvdBw+uzMEhS+PpGo.1624892059081.38602
NW_021683711	Koludarov_et_al_2021	CDS	711457	711576	.	+	0	Name=LOC114874154 CDS;ID=EWKMg4ru1zPvdBw+uzMEhS+PpGo.1624892059081.38602
NW_021683711	Koludarov_et_al_2021	CDS	711893	712025	.	+	0	Name=LOC114874154 CDS;ID=EWKMg4ru1zPvdBw+uzMEhS+PpGo.1624892059081.38602
NW_021683711	Koludarov_et_al_2021	CDS	712089	712255	.	+	0	Name=LOC114874154 CDS;ID=EWKMg4ru1zPvdBw+uzMEhS+PpGo.1624892059081.38602
NW_021683711	Koludarov_et_al_2021	CDS	712327	712630	.	+	0	Name=LOC114874154 CDS;ID=EWKMg4ru1zPvdBw+uzMEhS+PpGo.1624892059081.38602
NW_021683711	Koludarov_et_al_2021	CDS	713087	713219	.	+	0	Name=LOC114874154 CDS;ID=EWKMg4ru1zPvdBw+uzMEhS+PpGo.1624892059081.38602
NW_021683711	Koludarov_et_al_2021	CDS	713398	713663	.	+	0	Name=LOC114874154 CDS;ID=EWKMg4ru1zPvdBw+uzMEhS+PpGo.1624892059081.38602
NW_021683711	Koludarov_et_al_2021	CDS	713747	714012	.	+	0	Name=LOC114874154 CDS;ID=EWKMg4ru1zPvdBw+uzMEhS+PpGo.1624892059081.38602
NW_021683711	Koludarov_et_al_2021	CDS	714088	714343	.	+	0	Name=LOC114874154 CDS;ID=EWKMg4ru1zPvdBw+uzMEhS+PpGo.1624892059081.38602
NW_021683711	Koludarov_et_al_2021	CDS	714412	714666	.	+	0	Name=LOC114874154 CDS;ID=EWKMg4ru1zPvdBw+uzMEhS+PpGo.1624892059081.38602
NW_021683711	Koludarov_et_al_2021	CDS	833648	833965	.	-	0	Name=LOC114874070 CDS;ID=EWKMg4ru1zPvdBw+uzMEhS+PpGo.1624892059081.38603
NW_021683711	Koludarov_et_al_2021	CDS	833413	833538	.	-	0	Name=LOC114874070 CDS;ID=EWKMg4ru1zPvdBw+uzMEhS+PpGo.1624892059081.38603
NW_021683711	Koludarov_et_al_2021	CDS	832875	833354	.	-	0	Name=LOC114874070 CDS;ID=EWKMg4ru1zPvdBw+uzMEhS+PpGo.1624892059081.38603
NW_021683711	Koludarov_et_al_2021	CDS	831409	831802	.	-	0	Name=LOC114874070 CDS;ID=EWKMg4ru1zPvdBw+uzMEhS+PpGo.1624892059081.38603
NW_021683711	Koludarov_et_al_2021	CDS	831099	831331	.	-	0	Name=LOC114874070 CDS;ID=EWKMg4ru1zPvdBw+uzMEhS+PpGo.1624892059081.38603
NW_021683711	Koludarov_et_al_2021	CDS	830811	831008	.	-	0	Name=LOC114874070 CDS;ID=EWKMg4ru1zPvdBw+uzMEhS+PpGo.1624892059081.38603
NW_021683711	Koludarov_et_al_2021	CDS	830305	830737	.	-	0	Name=LOC114874070 CDS;ID=EWKMg4ru1zPvdBw+uzMEhS+PpGo.1624892059081.38603
NW_021683711	Koludarov_et_al_2021	CDS	830024	830229	.	-	0	Name=LOC114874070 CDS;ID=EWKMg4ru1zPvdBw+uzMEhS+PpGo.1624892059081.38603
NW_021683711	Koludarov_et_al_2021	CDS	829666	829953	.	-	0	Name=LOC114874070 CDS;ID=EWKMg4ru1zPvdBw+uzMEhS+PpGo.1624892059081.38603
NW_021683711	Koludarov_et_al_2021	CDS	829272	829586	.	-	0	Name=LOC114874070 CDS;ID=EWKMg4ru1zPvdBw+uzMEhS+PpGo.1624892059081.38603
NW_021683711	Koludarov_et_al_2021	CDS	468325	468333	.	+	0	Name=LOC114874104 CDS;ID=EWKMg4ru1zPvdBw+uzMEhS+PpGo.1624892059081.38604
NW_021683711	Koludarov_et_al_2021	CDS	468458	468595	.	+	0	Name=LOC114874104 CDS;ID=EWKMg4ru1zPvdBw+uzMEhS+PpGo.1624892059081.38604
NW_021683711	Koludarov_et_al_2021	CDS	468729	468869	.	+	0	Name=LOC114874104 CDS;ID=EWKMg4ru1zPvdBw+uzMEhS+PpGo.1624892059081.38604
NW_021683711	Koludarov_et_al_2021	CDS	468935	469037	.	+	0	Name=LOC114874104 CDS;ID=EWKMg4ru1zPvdBw+uzMEhS+PpGo.1624892059081.38604
NW_021683711	Koludarov_et_al_2021	CDS	469109	469497	.	+	0	Name=LOC114874104 CDS;ID=EWKMg4ru1zPvdBw+uzMEhS+PpGo.1624892059081.38604
NW_021683711	Koludarov_et_al_2021	CDS	469593	469772	.	+	0	Name=LOC114874104 CDS;ID=EWKMg4ru1zPvdBw+uzMEhS+PpGo.1624892059081.38604
NW_021683711	Koludarov_et_al_2021	CDS	469857	470246	.	+	0	Name=LOC114874104 CDS;ID=EWKMg4ru1zPvdBw+uzMEhS+PpGo.1624892059081.38604
NW_021683711	Koludarov_et_al_2021	CDS	470320	470485	.	+	0	Name=LOC114874104 CDS;ID=EWKMg4ru1zPvdBw+uzMEhS+PpGo.1624892059081.38604
NW_021683711	Koludarov_et_al_2021	CDS	470557	470775	.	+	0	Name=LOC114874104 CDS;ID=EWKMg4ru1zPvdBw+uzMEhS+PpGo.1624892059081.38604
NW_021683711	Koludarov_et_al_2021	CDS	470951	471177	.	+	0	Name=LOC114874104 CDS;ID=EWKMg4ru1zPvdBw+uzMEhS+PpGo.1624892059081.38604
NW_021683711	Koludarov_et_al_2021	CDS	471249	471583	.	+	0	Name=LOC114874104 CDS;ID=EWKMg4ru1zPvdBw+uzMEhS+PpGo.1624892059081.38604
NW_021683711	Koludarov_et_al_2021	CDS	471766	471984	.	+	0	Name=LOC114874104 CDS;ID=EWKMg4ru1zPvdBw+uzMEhS+PpGo.1624892059081.38604
NW_021683711	Koludarov_et_al_2021	CDS	472044	472217	.	+	0	Name=LOC114874104 CDS;ID=EWKMg4ru1zPvdBw+uzMEhS+PpGo.1624892059081.38604
NW_021683711	Koludarov_et_al_2021	CDS	472363	472438	.	+	0	Name=LOC114874104 CDS;ID=EWKMg4ru1zPvdBw+uzMEhS+PpGo.1624892059081.38604
NW_021683711	Koludarov_et_al_2021	CDS	472513	472692	.	+	0	Name=LOC114874104 CDS;ID=EWKMg4ru1zPvdBw+uzMEhS+PpGo.1624892059081.38604
NW_021683711	Koludarov_et_al_2021	CDS	472758	472856	.	+	0	Name=LOC114874104 CDS;ID=EWKMg4ru1zPvdBw+uzMEhS+PpGo.1624892059081.38604
NW_021683711	Koludarov_et_al_2021	CDS	468325	468333	.	+	0	Name=LOC114874104 CDS;ID=EWKMg4ru1zPvdBw+uzMEhS+PpGo.1624892059081.38605
NW_021683711	Koludarov_et_al_2021	CDS	468458	468595	.	+	0	Name=LOC114874104 CDS;ID=EWKMg4ru1zPvdBw+uzMEhS+PpGo.1624892059081.38605
NW_021683711	Koludarov_et_al_2021	CDS	468729	468869	.	+	0	Name=LOC114874104 CDS;ID=EWKMg4ru1zPvdBw+uzMEhS+PpGo.1624892059081.38605
NW_021683711	Koludarov_et_al_2021	CDS	468935	469037	.	+	0	Name=LOC114874104 CDS;ID=EWKMg4ru1zPvdBw+uzMEhS+PpGo.1624892059081.38605
NW_021683711	Koludarov_et_al_2021	CDS	469109	469497	.	+	0	Name=LOC114874104 CDS;ID=EWKMg4ru1zPvdBw+uzMEhS+PpGo.1624892059081.38605
NW_021683711	Koludarov_et_al_2021	CDS	469593	469772	.	+	0	Name=LOC114874104 CDS;ID=EWKMg4ru1zPvdBw+uzMEhS+PpGo.1624892059081.38605
NW_021683711	Koludarov_et_al_2021	CDS	469857	470237	.	+	0	Name=LOC114874104 CDS;ID=EWKMg4ru1zPvdBw+uzMEhS+PpGo.1624892059081.38605
NW_021683711	Koludarov_et_al_2021	CDS	470320	470485	.	+	0	Name=LOC114874104 CDS;ID=EWKMg4ru1zPvdBw+uzMEhS+PpGo.1624892059081.38605
NW_021683711	Koludarov_et_al_2021	CDS	470557	470775	.	+	0	Name=LOC114874104 CDS;ID=EWKMg4ru1zPvdBw+uzMEhS+PpGo.1624892059081.38605
NW_021683711	Koludarov_et_al_2021	CDS	470951	471177	.	+	0	Name=LOC114874104 CDS;ID=EWKMg4ru1zPvdBw+uzMEhS+PpGo.1624892059081.38605
NW_021683711	Koludarov_et_al_2021	CDS	471249	471583	.	+	0	Name=LOC114874104 CDS;ID=EWKMg4ru1zPvdBw+uzMEhS+PpGo.1624892059081.38605
NW_021683711	Koludarov_et_al_2021	CDS	471766	471984	.	+	0	Name=LOC114874104 CDS;ID=EWKMg4ru1zPvdBw+uzMEhS+PpGo.1624892059081.38605
NW_021683711	Koludarov_et_al_2021	CDS	472044	472217	.	+	0	Name=LOC114874104 CDS;ID=EWKMg4ru1zPvdBw+uzMEhS+PpGo.1624892059081.38605
NW_021683711	Koludarov_et_al_2021	CDS	472363	472438	.	+	0	Name=LOC114874104 CDS;ID=EWKMg4ru1zPvdBw+uzMEhS+PpGo.1624892059081.38605
NW_021683711	Koludarov_et_al_2021	CDS	472513	472692	.	+	0	Name=LOC114874104 CDS;ID=EWKMg4ru1zPvdBw+uzMEhS+PpGo.1624892059081.38605
NW_021683711	Koludarov_et_al_2021	CDS	472758	472856	.	+	0	Name=LOC114874104 CDS;ID=EWKMg4ru1zPvdBw+uzMEhS+PpGo.1624892059081.38605
NW_021683711	Koludarov_et_al_2021	CDS	788740	788970	.	+	0	Name=LOC114874120 CDS;ID=EWKMg4ru1zPvdBw+uzMEhS+PpGo.1624892059081.38606
NW_021683711	Koludarov_et_al_2021	CDS	789082	789211	.	+	0	Name=LOC114874120 CDS;ID=EWKMg4ru1zPvdBw+uzMEhS+PpGo.1624892059081.38606
NW_021683711	Koludarov_et_al_2021	CDS	789292	789435	.	+	0	Name=LOC114874120 CDS;ID=EWKMg4ru1zPvdBw+uzMEhS+PpGo.1624892059081.38606
NW_021683711	Koludarov_et_al_2021	CDS	789513	789877	.	+	0	Name=LOC114874120 CDS;ID=EWKMg4ru1zPvdBw+uzMEhS+PpGo.1624892059081.38606
NW_021683711	Koludarov_et_al_2021	CDS	789948	790177	.	+	0	Name=LOC114874120 CDS;ID=EWKMg4ru1zPvdBw+uzMEhS+PpGo.1624892059081.38606
NW_021683711	Koludarov_et_al_2021	CDS	790258	790666	.	+	0	Name=LOC114874120 CDS;ID=EWKMg4ru1zPvdBw+uzMEhS+PpGo.1624892059081.38606
NW_021683711	Koludarov_et_al_2021	CDS	790747	790980	.	+	0	Name=LOC114874120 CDS;ID=EWKMg4ru1zPvdBw+uzMEhS+PpGo.1624892059081.38606
NW_021683711	Koludarov_et_al_2021	CDS	791053	791397	.	+	0	Name=LOC114874120 CDS;ID=EWKMg4ru1zPvdBw+uzMEhS+PpGo.1624892059081.38606
NW_021683711	Koludarov_et_al_2021	CDS	791466	791633	.	+	0	Name=LOC114874120 CDS;ID=EWKMg4ru1zPvdBw+uzMEhS+PpGo.1624892059081.38606
NW_021683711	Koludarov_et_al_2021	CDS	791737	792045	.	+	0	Name=LOC114874120 CDS;ID=EWKMg4ru1zPvdBw+uzMEhS+PpGo.1624892059081.38606
NW_021683711	Koludarov_et_al_2021	CDS	792130	792392	.	+	0	Name=LOC114874120 CDS;ID=EWKMg4ru1zPvdBw+uzMEhS+PpGo.1624892059081.38606
NW_021683711	Koludarov_et_al_2021	CDS	792462	792789	.	+	0	Name=LOC114874120 CDS;ID=EWKMg4ru1zPvdBw+uzMEhS+PpGo.1624892059081.38606
NW_021683711	Koludarov_et_al_2021	CDS	792854	793060	.	+	0	Name=LOC114874120 CDS;ID=EWKMg4ru1zPvdBw+uzMEhS+PpGo.1624892059081.38606
NW_021683711	Koludarov_et_al_2021	CDS	732943	732996	.	+	0	Name=LOC114874139 CDS;ID=EWKMg4ru1zPvdBw+uzMEhS+PpGo.1624892059081.38607
NW_021683711	Koludarov_et_al_2021	CDS	733070	733216	.	+	0	Name=LOC114874139 CDS;ID=EWKMg4ru1zPvdBw+uzMEhS+PpGo.1624892059081.38607
NW_021683711	Koludarov_et_al_2021	CDS	733309	733438	.	+	0	Name=LOC114874139 CDS;ID=EWKMg4ru1zPvdBw+uzMEhS+PpGo.1624892059081.38607
NW_021683711	Koludarov_et_al_2021	CDS	735122	735279	.	+	0	Name=LOC114874139 CDS;ID=EWKMg4ru1zPvdBw+uzMEhS+PpGo.1624892059081.38607
NW_021683711	Koludarov_et_al_2021	CDS	735383	736340	.	+	0	Name=LOC114874139 CDS;ID=EWKMg4ru1zPvdBw+uzMEhS+PpGo.1624892059081.38607
NW_021683711	Koludarov_et_al_2021	CDS	736407	736625	.	+	0	Name=LOC114874139 CDS;ID=EWKMg4ru1zPvdBw+uzMEhS+PpGo.1624892059081.38607
NW_021683711	Koludarov_et_al_2021	CDS	736703	736788	.	+	0	Name=LOC114874139 CDS;ID=EWKMg4ru1zPvdBw+uzMEhS+PpGo.1624892059081.38607
NW_021683711	Koludarov_et_al_2021	CDS	732943	732996	.	+	0	Name=LOC114874139 CDS;ID=EWKMg4ru1zPvdBw+uzMEhS+PpGo.1624892059081.38608
NW_021683711	Koludarov_et_al_2021	CDS	733070	733216	.	+	0	Name=LOC114874139 CDS;ID=EWKMg4ru1zPvdBw+uzMEhS+PpGo.1624892059081.38608
NW_021683711	Koludarov_et_al_2021	CDS	733309	733438	.	+	0	Name=LOC114874139 CDS;ID=EWKMg4ru1zPvdBw+uzMEhS+PpGo.1624892059081.38608
NW_021683711	Koludarov_et_al_2021	CDS	735122	735279	.	+	0	Name=LOC114874139 CDS;ID=EWKMg4ru1zPvdBw+uzMEhS+PpGo.1624892059081.38608
NW_021683711	Koludarov_et_al_2021	CDS	735383	736340	.	+	0	Name=LOC114874139 CDS;ID=EWKMg4ru1zPvdBw+uzMEhS+PpGo.1624892059081.38608
NW_021683711	Koludarov_et_al_2021	CDS	736407	736625	.	+	0	Name=LOC114874139 CDS;ID=EWKMg4ru1zPvdBw+uzMEhS+PpGo.1624892059081.38608
NW_021683711	Koludarov_et_al_2021	CDS	736703	736788	.	+	0	Name=LOC114874139 CDS;ID=EWKMg4ru1zPvdBw+uzMEhS+PpGo.1624892059081.38608
NW_021683711	Koludarov_et_al_2021	CDS	715369	715456	.	+	0	Name=LOC114874156 CDS;ID=EWKMg4ru1zPvdBw+uzMEhS+PpGo.1624892059081.38609
NW_021683711	Koludarov_et_al_2021	CDS	715677	715801	.	+	0	Name=LOC114874156 CDS;ID=EWKMg4ru1zPvdBw+uzMEhS+PpGo.1624892059081.38609
NW_021683711	Koludarov_et_al_2021	CDS	715884	716126	.	+	0	Name=LOC114874156 CDS;ID=EWKMg4ru1zPvdBw+uzMEhS+PpGo.1624892059081.38609
NW_021683711	Koludarov_et_al_2021	CDS	716203	716370	.	+	0	Name=LOC114874156 CDS;ID=EWKMg4ru1zPvdBw+uzMEhS+PpGo.1624892059081.38609
NW_021683711	Koludarov_et_al_2021	CDS	716439	716660	.	+	0	Name=LOC114874156 CDS;ID=EWKMg4ru1zPvdBw+uzMEhS+PpGo.1624892059081.38609
NW_021683711	Koludarov_et_al_2021	CDS	716735	716997	.	+	0	Name=LOC114874156 CDS;ID=EWKMg4ru1zPvdBw+uzMEhS+PpGo.1624892059081.38609
NW_021683711	Koludarov_et_al_2021	CDS	717093	717307	.	+	0	Name=LOC114874156 CDS;ID=EWKMg4ru1zPvdBw+uzMEhS+PpGo.1624892059081.38609
NW_021683711	Koludarov_et_al_2021	CDS	717388	717454	.	+	0	Name=LOC114874156 CDS;ID=EWKMg4ru1zPvdBw+uzMEhS+PpGo.1624892059081.38609
NW_021683711	Koludarov_et_al_2021	CDS	717529	717864	.	+	0	Name=LOC114874156 CDS;ID=EWKMg4ru1zPvdBw+uzMEhS+PpGo.1624892059081.38609
NW_021683711	Koludarov_et_al_2021	CDS	717938	718175	.	+	0	Name=LOC114874156 CDS;ID=EWKMg4ru1zPvdBw+uzMEhS+PpGo.1624892059081.38609
NW_021683711	Koludarov_et_al_2021	CDS	718246	718512	.	+	0	Name=LOC114874156 CDS;ID=EWKMg4ru1zPvdBw+uzMEhS+PpGo.1624892059081.38609
NW_021683711	Koludarov_et_al_2021	CDS	718632	718813	.	+	0	Name=LOC114874156 CDS;ID=EWKMg4ru1zPvdBw+uzMEhS+PpGo.1624892059081.38609
NW_021683711	Koludarov_et_al_2021	CDS	719026	719098	.	+	0	Name=LOC114874156 CDS;ID=EWKMg4ru1zPvdBw+uzMEhS+PpGo.1624892059081.38609
NW_021683711	Koludarov_et_al_2021	CDS	715369	715456	.	+	0	Name=LOC114874156 CDS;ID=EWKMg4ru1zPvdBw+uzMEhS+PpGo.1624892059081.38610
NW_021683711	Koludarov_et_al_2021	CDS	715677	715801	.	+	0	Name=LOC114874156 CDS;ID=EWKMg4ru1zPvdBw+uzMEhS+PpGo.1624892059081.38610
NW_021683711	Koludarov_et_al_2021	CDS	715884	716126	.	+	0	Name=LOC114874156 CDS;ID=EWKMg4ru1zPvdBw+uzMEhS+PpGo.1624892059081.38610
NW_021683711	Koludarov_et_al_2021	CDS	716203	716370	.	+	0	Name=LOC114874156 CDS;ID=EWKMg4ru1zPvdBw+uzMEhS+PpGo.1624892059081.38610
NW_021683711	Koludarov_et_al_2021	CDS	716439	716660	.	+	0	Name=LOC114874156 CDS;ID=EWKMg4ru1zPvdBw+uzMEhS+PpGo.1624892059081.38610
NW_021683711	Koludarov_et_al_2021	CDS	716735	716997	.	+	0	Name=LOC114874156 CDS;ID=EWKMg4ru1zPvdBw+uzMEhS+PpGo.1624892059081.38610
NW_021683711	Koludarov_et_al_2021	CDS	717093	717307	.	+	0	Name=LOC114874156 CDS;ID=EWKMg4ru1zPvdBw+uzMEhS+PpGo.1624892059081.38610
NW_021683711	Koludarov_et_al_2021	CDS	717388	717454	.	+	0	Name=LOC114874156 CDS;ID=EWKMg4ru1zPvdBw+uzMEhS+PpGo.1624892059081.38610
NW_021683711	Koludarov_et_al_2021	CDS	717529	717864	.	+	0	Name=LOC114874156 CDS;ID=EWKMg4ru1zPvdBw+uzMEhS+PpGo.1624892059081.38610
NW_021683711	Koludarov_et_al_2021	CDS	717938	718175	.	+	0	Name=LOC114874156 CDS;ID=EWKMg4ru1zPvdBw+uzMEhS+PpGo.1624892059081.38610
NW_021683711	Koludarov_et_al_2021	CDS	718246	718512	.	+	0	Name=LOC114874156 CDS;ID=EWKMg4ru1zPvdBw+uzMEhS+PpGo.1624892059081.38610
NW_021683711	Koludarov_et_al_2021	CDS	718632	718813	.	+	0	Name=LOC114874156 CDS;ID=EWKMg4ru1zPvdBw+uzMEhS+PpGo.1624892059081.38610
NW_021683711	Koludarov_et_al_2021	CDS	719026	719098	.	+	0	Name=LOC114874156 CDS;ID=EWKMg4ru1zPvdBw+uzMEhS+PpGo.1624892059081.38610
NW_021683711	Koludarov_et_al_2021	CDS	715369	715456	.	+	0	Name=LOC114874156 CDS;ID=EWKMg4ru1zPvdBw+uzMEhS+PpGo.1624892059081.38611
NW_021683711	Koludarov_et_al_2021	CDS	715677	715801	.	+	0	Name=LOC114874156 CDS;ID=EWKMg4ru1zPvdBw+uzMEhS+PpGo.1624892059081.38611
NW_021683711	Koludarov_et_al_2021	CDS	715884	716126	.	+	0	Name=LOC114874156 CDS;ID=EWKMg4ru1zPvdBw+uzMEhS+PpGo.1624892059081.38611
NW_021683711	Koludarov_et_al_2021	CDS	716203	716370	.	+	0	Name=LOC114874156 CDS;ID=EWKMg4ru1zPvdBw+uzMEhS+PpGo.1624892059081.38611
NW_021683711	Koludarov_et_al_2021	CDS	716439	716660	.	+	0	Name=LOC114874156 CDS;ID=EWKMg4ru1zPvdBw+uzMEhS+PpGo.1624892059081.38611
NW_021683711	Koludarov_et_al_2021	CDS	716735	716997	.	+	0	Name=LOC114874156 CDS;ID=EWKMg4ru1zPvdBw+uzMEhS+PpGo.1624892059081.38611
NW_021683711	Koludarov_et_al_2021	CDS	717093	717307	.	+	0	Name=LOC114874156 CDS;ID=EWKMg4ru1zPvdBw+uzMEhS+PpGo.1624892059081.38611
NW_021683711	Koludarov_et_al_2021	CDS	717388	717454	.	+	0	Name=LOC114874156 CDS;ID=EWKMg4ru1zPvdBw+uzMEhS+PpGo.1624892059081.38611
NW_021683711	Koludarov_et_al_2021	CDS	717529	717864	.	+	0	Name=LOC114874156 CDS;ID=EWKMg4ru1zPvdBw+uzMEhS+PpGo.1624892059081.38611
NW_021683711	Koludarov_et_al_2021	CDS	717938	718175	.	+	0	Name=LOC114874156 CDS;ID=EWKMg4ru1zPvdBw+uzMEhS+PpGo.1624892059081.38611
NW_021683711	Koludarov_et_al_2021	CDS	718246	718512	.	+	0	Name=LOC114874156 CDS;ID=EWKMg4ru1zPvdBw+uzMEhS+PpGo.1624892059081.38611
NW_021683711	Koludarov_et_al_2021	CDS	718632	718813	.	+	0	Name=LOC114874156 CDS;ID=EWKMg4ru1zPvdBw+uzMEhS+PpGo.1624892059081.38611
NW_021683711	Koludarov_et_al_2021	CDS	719026	719098	.	+	0	Name=LOC114874156 CDS;ID=EWKMg4ru1zPvdBw+uzMEhS+PpGo.1624892059081.38611
NW_021683711	Koludarov_et_al_2021	CDS	715369	715456	.	+	0	Name=LOC114874156 CDS;ID=EWKMg4ru1zPvdBw+uzMEhS+PpGo.1624892059081.38612
NW_021683711	Koludarov_et_al_2021	CDS	715677	715801	.	+	0	Name=LOC114874156 CDS;ID=EWKMg4ru1zPvdBw+uzMEhS+PpGo.1624892059081.38612
NW_021683711	Koludarov_et_al_2021	CDS	715884	716126	.	+	0	Name=LOC114874156 CDS;ID=EWKMg4ru1zPvdBw+uzMEhS+PpGo.1624892059081.38612
NW_021683711	Koludarov_et_al_2021	CDS	716203	716370	.	+	0	Name=LOC114874156 CDS;ID=EWKMg4ru1zPvdBw+uzMEhS+PpGo.1624892059081.38612
NW_021683711	Koludarov_et_al_2021	CDS	716439	716660	.	+	0	Name=LOC114874156 CDS;ID=EWKMg4ru1zPvdBw+uzMEhS+PpGo.1624892059081.38612
NW_021683711	Koludarov_et_al_2021	CDS	716735	716997	.	+	0	Name=LOC114874156 CDS;ID=EWKMg4ru1zPvdBw+uzMEhS+PpGo.1624892059081.38612
NW_021683711	Koludarov_et_al_2021	CDS	717093	717307	.	+	0	Name=LOC114874156 CDS;ID=EWKMg4ru1zPvdBw+uzMEhS+PpGo.1624892059081.38612
NW_021683711	Koludarov_et_al_2021	CDS	717388	717454	.	+	0	Name=LOC114874156 CDS;ID=EWKMg4ru1zPvdBw+uzMEhS+PpGo.1624892059081.38612
NW_021683711	Koludarov_et_al_2021	CDS	717529	717864	.	+	0	Name=LOC114874156 CDS;ID=EWKMg4ru1zPvdBw+uzMEhS+PpGo.1624892059081.38612
NW_021683711	Koludarov_et_al_2021	CDS	717938	718175	.	+	0	Name=LOC114874156 CDS;ID=EWKMg4ru1zPvdBw+uzMEhS+PpGo.1624892059081.38612
NW_021683711	Koludarov_et_al_2021	CDS	718246	718512	.	+	0	Name=LOC114874156 CDS;ID=EWKMg4ru1zPvdBw+uzMEhS+PpGo.1624892059081.38612
NW_021683711	Koludarov_et_al_2021	CDS	718632	718813	.	+	0	Name=LOC114874156 CDS;ID=EWKMg4ru1zPvdBw+uzMEhS+PpGo.1624892059081.38612
NW_021683711	Koludarov_et_al_2021	CDS	719026	719098	.	+	0	Name=LOC114874156 CDS;ID=EWKMg4ru1zPvdBw+uzMEhS+PpGo.1624892059081.38612
NW_021683711	Koludarov_et_al_2021	CDS	715369	715456	.	+	0	Name=LOC114874156 CDS;ID=EWKMg4ru1zPvdBw+uzMEhS+PpGo.1624892059081.38613
NW_021683711	Koludarov_et_al_2021	CDS	715677	715801	.	+	0	Name=LOC114874156 CDS;ID=EWKMg4ru1zPvdBw+uzMEhS+PpGo.1624892059081.38613
NW_021683711	Koludarov_et_al_2021	CDS	715884	716126	.	+	0	Name=LOC114874156 CDS;ID=EWKMg4ru1zPvdBw+uzMEhS+PpGo.1624892059081.38613
NW_021683711	Koludarov_et_al_2021	CDS	716203	716370	.	+	0	Name=LOC114874156 CDS;ID=EWKMg4ru1zPvdBw+uzMEhS+PpGo.1624892059081.38613
NW_021683711	Koludarov_et_al_2021	CDS	716439	716660	.	+	0	Name=LOC114874156 CDS;ID=EWKMg4ru1zPvdBw+uzMEhS+PpGo.1624892059081.38613
NW_021683711	Koludarov_et_al_2021	CDS	716735	716997	.	+	0	Name=LOC114874156 CDS;ID=EWKMg4ru1zPvdBw+uzMEhS+PpGo.1624892059081.38613
NW_021683711	Koludarov_et_al_2021	CDS	717096	717307	.	+	0	Name=LOC114874156 CDS;ID=EWKMg4ru1zPvdBw+uzMEhS+PpGo.1624892059081.38613
NW_021683711	Koludarov_et_al_2021	CDS	717388	717454	.	+	0	Name=LOC114874156 CDS;ID=EWKMg4ru1zPvdBw+uzMEhS+PpGo.1624892059081.38613
NW_021683711	Koludarov_et_al_2021	CDS	717529	717864	.	+	0	Name=LOC114874156 CDS;ID=EWKMg4ru1zPvdBw+uzMEhS+PpGo.1624892059081.38613
NW_021683711	Koludarov_et_al_2021	CDS	717938	718175	.	+	0	Name=LOC114874156 CDS;ID=EWKMg4ru1zPvdBw+uzMEhS+PpGo.1624892059081.38613
NW_021683711	Koludarov_et_al_2021	CDS	718246	718512	.	+	0	Name=LOC114874156 CDS;ID=EWKMg4ru1zPvdBw+uzMEhS+PpGo.1624892059081.38613
NW_021683711	Koludarov_et_al_2021	CDS	718632	718813	.	+	0	Name=LOC114874156 CDS;ID=EWKMg4ru1zPvdBw+uzMEhS+PpGo.1624892059081.38613
NW_021683711	Koludarov_et_al_2021	CDS	719026	719098	.	+	0	Name=LOC114874156 CDS;ID=EWKMg4ru1zPvdBw+uzMEhS+PpGo.1624892059081.38613
NW_021683711	Koludarov_et_al_2021	CDS	505882	505958	.	+	0	Name=LOC114874113 CDS;ID=EWKMg4ru1zPvdBw+uzMEhS+PpGo.1624892059082.38614
NW_021683711	Koludarov_et_al_2021	CDS	506757	506834	.	+	0	Name=LOC114874113 CDS;ID=EWKMg4ru1zPvdBw+uzMEhS+PpGo.1624892059082.38614
NW_021683711	Koludarov_et_al_2021	CDS	507043	507166	.	+	0	Name=LOC114874113 CDS;ID=EWKMg4ru1zPvdBw+uzMEhS+PpGo.1624892059082.38614
NW_021683711	Koludarov_et_al_2021	CDS	507680	507835	.	+	0	Name=LOC114874113 CDS;ID=EWKMg4ru1zPvdBw+uzMEhS+PpGo.1624892059082.38614
NW_021683711	Koludarov_et_al_2021	CDS	509129	509248	.	+	0	Name=LOC114874113 CDS;ID=EWKMg4ru1zPvdBw+uzMEhS+PpGo.1624892059082.38614
NW_021683711	Koludarov_et_al_2021	CDS	509333	509440	.	+	0	Name=LOC114874113 CDS;ID=EWKMg4ru1zPvdBw+uzMEhS+PpGo.1624892059082.38614
NW_021683711	Koludarov_et_al_2021	CDS	505882	505958	.	+	0	Name=LOC114874113 CDS;ID=EWKMg4ru1zPvdBw+uzMEhS+PpGo.1624892059082.38615
NW_021683711	Koludarov_et_al_2021	CDS	506757	506834	.	+	0	Name=LOC114874113 CDS;ID=EWKMg4ru1zPvdBw+uzMEhS+PpGo.1624892059082.38615
NW_021683711	Koludarov_et_al_2021	CDS	507043	507166	.	+	0	Name=LOC114874113 CDS;ID=EWKMg4ru1zPvdBw+uzMEhS+PpGo.1624892059082.38615
NW_021683711	Koludarov_et_al_2021	CDS	507680	507835	.	+	0	Name=LOC114874113 CDS;ID=EWKMg4ru1zPvdBw+uzMEhS+PpGo.1624892059082.38615
NW_021683711	Koludarov_et_al_2021	CDS	509129	509248	.	+	0	Name=LOC114874113 CDS;ID=EWKMg4ru1zPvdBw+uzMEhS+PpGo.1624892059082.38615
NW_021683711	Koludarov_et_al_2021	CDS	509333	509440	.	+	0	Name=LOC114874113 CDS;ID=EWKMg4ru1zPvdBw+uzMEhS+PpGo.1624892059082.38615
NW_021683711	Koludarov_et_al_2021	CDS	505882	505958	.	+	0	Name=LOC114874113 CDS;ID=EWKMg4ru1zPvdBw+uzMEhS+PpGo.1624892059082.38616
NW_021683711	Koludarov_et_al_2021	CDS	506757	506834	.	+	0	Name=LOC114874113 CDS;ID=EWKMg4ru1zPvdBw+uzMEhS+PpGo.1624892059082.38616
NW_021683711	Koludarov_et_al_2021	CDS	507043	507166	.	+	0	Name=LOC114874113 CDS;ID=EWKMg4ru1zPvdBw+uzMEhS+PpGo.1624892059082.38616
NW_021683711	Koludarov_et_al_2021	CDS	507680	507835	.	+	0	Name=LOC114874113 CDS;ID=EWKMg4ru1zPvdBw+uzMEhS+PpGo.1624892059082.38616
NW_021683711	Koludarov_et_al_2021	CDS	509129	509248	.	+	0	Name=LOC114874113 CDS;ID=EWKMg4ru1zPvdBw+uzMEhS+PpGo.1624892059082.38616
NW_021683711	Koludarov_et_al_2021	CDS	509333	509440	.	+	0	Name=LOC114874113 CDS;ID=EWKMg4ru1zPvdBw+uzMEhS+PpGo.1624892059082.38616
NW_021683711	Koludarov_et_al_2021	CDS	619842	621361	.	+	0	Name=LOC114874064 CDS;ID=EWKMg4ru1zPvdBw+uzMEhS+PpGo.1624892059082.38617
NW_021683711	Koludarov_et_al_2021	CDS	621683	622124	.	+	0	Name=LOC114874064 CDS;ID=EWKMg4ru1zPvdBw+uzMEhS+PpGo.1624892059082.38617
NW_021683711	Koludarov_et_al_2021	CDS	622252	622467	.	+	0	Name=LOC114874064 CDS;ID=EWKMg4ru1zPvdBw+uzMEhS+PpGo.1624892059082.38617
NW_021683711	Koludarov_et_al_2021	CDS	622543	622775	.	+	0	Name=LOC114874064 CDS;ID=EWKMg4ru1zPvdBw+uzMEhS+PpGo.1624892059082.38617
NW_021683711	Koludarov_et_al_2021	CDS	622887	623016	.	+	0	Name=LOC114874064 CDS;ID=EWKMg4ru1zPvdBw+uzMEhS+PpGo.1624892059082.38617
NW_021683711	Koludarov_et_al_2021	CDS	619842	621361	.	+	0	Name=LOC114874064 CDS;ID=EWKMg4ru1zPvdBw+uzMEhS+PpGo.1624892059082.38618
NW_021683711	Koludarov_et_al_2021	CDS	621683	622124	.	+	0	Name=LOC114874064 CDS;ID=EWKMg4ru1zPvdBw+uzMEhS+PpGo.1624892059082.38618
NW_021683711	Koludarov_et_al_2021	CDS	622252	622467	.	+	0	Name=LOC114874064 CDS;ID=EWKMg4ru1zPvdBw+uzMEhS+PpGo.1624892059082.38618
NW_021683711	Koludarov_et_al_2021	CDS	622543	622775	.	+	0	Name=LOC114874064 CDS;ID=EWKMg4ru1zPvdBw+uzMEhS+PpGo.1624892059082.38618
NW_021683711	Koludarov_et_al_2021	CDS	622887	623016	.	+	0	Name=LOC114874064 CDS;ID=EWKMg4ru1zPvdBw+uzMEhS+PpGo.1624892059082.38618
NW_021683711	Koludarov_et_al_2021	CDS	781011	781115	.	+	0	Name=LOC114874150 CDS;ID=EWKMg4ru1zPvdBw+uzMEhS+PpGo.1624892059082.38619
NW_021683711	Koludarov_et_al_2021	CDS	781373	781483	.	+	0	Name=LOC114874150 CDS;ID=EWKMg4ru1zPvdBw+uzMEhS+PpGo.1624892059082.38619
NW_021683711	Koludarov_et_al_2021	CDS	781679	781944	.	+	0	Name=LOC114874150 CDS;ID=EWKMg4ru1zPvdBw+uzMEhS+PpGo.1624892059082.38619
NW_021683711	Koludarov_et_al_2021	CDS	782394	782677	.	+	0	Name=LOC114874150 CDS;ID=EWKMg4ru1zPvdBw+uzMEhS+PpGo.1624892059082.38619
NW_021683711	Koludarov_et_al_2021	CDS	782800	783008	.	+	0	Name=LOC114874150 CDS;ID=EWKMg4ru1zPvdBw+uzMEhS+PpGo.1624892059082.38619
NW_021683711	Koludarov_et_al_2021	CDS	783925	784161	.	+	0	Name=LOC114874150 CDS;ID=EWKMg4ru1zPvdBw+uzMEhS+PpGo.1624892059082.38619
NW_021683711	Koludarov_et_al_2021	CDS	781011	781115	.	+	0	Name=LOC114874150 CDS;ID=EWKMg4ru1zPvdBw+uzMEhS+PpGo.1624892059082.38620
NW_021683711	Koludarov_et_al_2021	CDS	781373	781483	.	+	0	Name=LOC114874150 CDS;ID=EWKMg4ru1zPvdBw+uzMEhS+PpGo.1624892059082.38620
NW_021683711	Koludarov_et_al_2021	CDS	781679	781944	.	+	0	Name=LOC114874150 CDS;ID=EWKMg4ru1zPvdBw+uzMEhS+PpGo.1624892059082.38620
NW_021683711	Koludarov_et_al_2021	CDS	782394	782677	.	+	0	Name=LOC114874150 CDS;ID=EWKMg4ru1zPvdBw+uzMEhS+PpGo.1624892059082.38620
NW_021683711	Koludarov_et_al_2021	CDS	782800	783008	.	+	0	Name=LOC114874150 CDS;ID=EWKMg4ru1zPvdBw+uzMEhS+PpGo.1624892059082.38620
NW_021683711	Koludarov_et_al_2021	CDS	783925	784161	.	+	0	Name=LOC114874150 CDS;ID=EWKMg4ru1zPvdBw+uzMEhS+PpGo.1624892059082.38620
NW_021683711	Koludarov_et_al_2021	CDS	781011	781115	.	+	0	Name=LOC114874150 CDS;ID=EWKMg4ru1zPvdBw+uzMEhS+PpGo.1624892059082.38621
NW_021683711	Koludarov_et_al_2021	CDS	781373	781483	.	+	0	Name=LOC114874150 CDS;ID=EWKMg4ru1zPvdBw+uzMEhS+PpGo.1624892059082.38621
NW_021683711	Koludarov_et_al_2021	CDS	781679	781944	.	+	0	Name=LOC114874150 CDS;ID=EWKMg4ru1zPvdBw+uzMEhS+PpGo.1624892059082.38621
NW_021683711	Koludarov_et_al_2021	CDS	782394	782677	.	+	0	Name=LOC114874150 CDS;ID=EWKMg4ru1zPvdBw+uzMEhS+PpGo.1624892059082.38621
NW_021683711	Koludarov_et_al_2021	CDS	782800	783008	.	+	0	Name=LOC114874150 CDS;ID=EWKMg4ru1zPvdBw+uzMEhS+PpGo.1624892059082.38621
NW_021683711	Koludarov_et_al_2021	CDS	783925	784161	.	+	0	Name=LOC114874150 CDS;ID=EWKMg4ru1zPvdBw+uzMEhS+PpGo.1624892059082.38621
NW_021683711	Koludarov_et_al_2021	CDS	743636	743647	.	+	0	Name=LOC114874143 CDS;ID=EWKMg4ru1zPvdBw+uzMEhS+PpGo.1624892059082.38622
NW_021683711	Koludarov_et_al_2021	CDS	744521	744682	.	+	0	Name=LOC114874143 CDS;ID=EWKMg4ru1zPvdBw+uzMEhS+PpGo.1624892059082.38622
NW_021683711	Koludarov_et_al_2021	CDS	744916	745041	.	+	0	Name=LOC114874143 CDS;ID=EWKMg4ru1zPvdBw+uzMEhS+PpGo.1624892059082.38622
NW_021683711	Koludarov_et_al_2021	CDS	745202	746238	.	+	0	Name=LOC114874143 CDS;ID=EWKMg4ru1zPvdBw+uzMEhS+PpGo.1624892059082.38622
NW_021683711	Koludarov_et_al_2021	CDS	746330	746501	.	+	0	Name=LOC114874143 CDS;ID=EWKMg4ru1zPvdBw+uzMEhS+PpGo.1624892059082.38622
NW_021683711	Koludarov_et_al_2021	CDS	746597	746713	.	+	0	Name=LOC114874143 CDS;ID=EWKMg4ru1zPvdBw+uzMEhS+PpGo.1624892059082.38622
NW_021683711	Koludarov_et_al_2021	CDS	743636	743647	.	+	0	Name=LOC114874143 CDS;ID=EWKMg4ru1zPvdBw+uzMEhS+PpGo.1624892059082.38623
NW_021683711	Koludarov_et_al_2021	CDS	744521	744682	.	+	0	Name=LOC114874143 CDS;ID=EWKMg4ru1zPvdBw+uzMEhS+PpGo.1624892059082.38623
NW_021683711	Koludarov_et_al_2021	CDS	744916	745041	.	+	0	Name=LOC114874143 CDS;ID=EWKMg4ru1zPvdBw+uzMEhS+PpGo.1624892059082.38623
NW_021683711	Koludarov_et_al_2021	CDS	745202	745487	.	+	0	Name=LOC114874143 CDS;ID=EWKMg4ru1zPvdBw+uzMEhS+PpGo.1624892059082.38623
NW_021683711	Koludarov_et_al_2021	CDS	745578	746238	.	+	0	Name=LOC114874143 CDS;ID=EWKMg4ru1zPvdBw+uzMEhS+PpGo.1624892059082.38623
NW_021683711	Koludarov_et_al_2021	CDS	746330	746501	.	+	0	Name=LOC114874143 CDS;ID=EWKMg4ru1zPvdBw+uzMEhS+PpGo.1624892059082.38623
NW_021683711	Koludarov_et_al_2021	CDS	746597	746713	.	+	0	Name=LOC114874143 CDS;ID=EWKMg4ru1zPvdBw+uzMEhS+PpGo.1624892059082.38623
NW_021683711	Koludarov_et_al_2021	CDS	762434	762550	.	-	0	Name=LOC114874145 CDS;ID=EWKMg4ru1zPvdBw+uzMEhS+PpGo.1624892059082.38624
NW_021683711	Koludarov_et_al_2021	CDS	761961	762265	.	-	0	Name=LOC114874145 CDS;ID=EWKMg4ru1zPvdBw+uzMEhS+PpGo.1624892059082.38624
NW_021683711	Koludarov_et_al_2021	CDS	761699	761889	.	-	0	Name=LOC114874145 CDS;ID=EWKMg4ru1zPvdBw+uzMEhS+PpGo.1624892059082.38624
NW_021683711	Koludarov_et_al_2021	CDS	761373	761628	.	-	0	Name=LOC114874145 CDS;ID=EWKMg4ru1zPvdBw+uzMEhS+PpGo.1624892059082.38624
NW_021683711	Koludarov_et_al_2021	CDS	761005	761302	.	-	0	Name=LOC114874145 CDS;ID=EWKMg4ru1zPvdBw+uzMEhS+PpGo.1624892059082.38624
NW_021683711	Koludarov_et_al_2021	CDS	760549	760928	.	-	0	Name=LOC114874145 CDS;ID=EWKMg4ru1zPvdBw+uzMEhS+PpGo.1624892059082.38624
NW_021683711	Koludarov_et_al_2021	CDS	760154	760472	.	-	0	Name=LOC114874145 CDS;ID=EWKMg4ru1zPvdBw+uzMEhS+PpGo.1624892059082.38624
NW_021683711	Koludarov_et_al_2021	CDS	759866	760086	.	-	0	Name=LOC114874145 CDS;ID=EWKMg4ru1zPvdBw+uzMEhS+PpGo.1624892059082.38624
NW_021683711	Koludarov_et_al_2021	CDS	759606	759798	.	-	0	Name=LOC114874145 CDS;ID=EWKMg4ru1zPvdBw+uzMEhS+PpGo.1624892059082.38624
NW_021683711	Koludarov_et_al_2021	CDS	759494	759544	.	-	0	Name=LOC114874145 CDS;ID=EWKMg4ru1zPvdBw+uzMEhS+PpGo.1624892059082.38624
NW_021683711	Koludarov_et_al_2021	CDS	837381	837633	.	+	0	Name=LOC114874071 CDS;ID=EWKMg4ru1zPvdBw+uzMEhS+PpGo.1624892059082.38625
NW_021683711	Koludarov_et_al_2021	CDS	838757	839075	.	+	0	Name=LOC114874071 CDS;ID=EWKMg4ru1zPvdBw+uzMEhS+PpGo.1624892059082.38625
NW_021683711	Koludarov_et_al_2021	CDS	839168	840053	.	+	0	Name=LOC114874071 CDS;ID=EWKMg4ru1zPvdBw+uzMEhS+PpGo.1624892059082.38625
NW_021683711	Koludarov_et_al_2021	CDS	840119	840433	.	+	0	Name=LOC114874071 CDS;ID=EWKMg4ru1zPvdBw+uzMEhS+PpGo.1624892059082.38625
NW_021683711	Koludarov_et_al_2021	CDS	500945	501612	.	+	0	Name=LOC114874105 CDS;ID=EWKMg4ru1zPvdBw+uzMEhS+PpGo.1624892059082.38626
NW_021683711	Koludarov_et_al_2021	CDS	501692	502022	.	+	0	Name=LOC114874105 CDS;ID=EWKMg4ru1zPvdBw+uzMEhS+PpGo.1624892059082.38626
NW_021683711	Koludarov_et_al_2021	CDS	502089	502420	.	+	0	Name=LOC114874105 CDS;ID=EWKMg4ru1zPvdBw+uzMEhS+PpGo.1624892059082.38626
NW_021683711	Koludarov_et_al_2021	CDS	502487	502712	.	+	0	Name=LOC114874105 CDS;ID=EWKMg4ru1zPvdBw+uzMEhS+PpGo.1624892059082.38626
NW_021683711	Koludarov_et_al_2021	CDS	502786	503124	.	+	0	Name=LOC114874105 CDS;ID=EWKMg4ru1zPvdBw+uzMEhS+PpGo.1624892059082.38626
NW_021683711	Koludarov_et_al_2021	CDS	503194	503347	.	+	0	Name=LOC114874105 CDS;ID=EWKMg4ru1zPvdBw+uzMEhS+PpGo.1624892059082.38626
NW_021683711	Koludarov_et_al_2021	CDS	503427	503590	.	+	0	Name=LOC114874105 CDS;ID=EWKMg4ru1zPvdBw+uzMEhS+PpGo.1624892059082.38626
NW_021683711	Koludarov_et_al_2021	CDS	503667	503972	.	+	0	Name=LOC114874105 CDS;ID=EWKMg4ru1zPvdBw+uzMEhS+PpGo.1624892059082.38626
NW_021683711	Koludarov_et_al_2021	CDS	847632	847774	.	-	0	Name=LOC114874136 CDS;ID=EWKMg4ru1zPvdBw+uzMEhS+PpGo.1624892059082.38627
NW_021683711	Koludarov_et_al_2021	CDS	847284	847548	.	-	0	Name=LOC114874136 CDS;ID=EWKMg4ru1zPvdBw+uzMEhS+PpGo.1624892059082.38627
NW_021683711	Koludarov_et_al_2021	CDS	846875	847133	.	-	0	Name=LOC114874136 CDS;ID=EWKMg4ru1zPvdBw+uzMEhS+PpGo.1624892059082.38627
NW_021683711	Koludarov_et_al_2021	CDS	846452	846620	.	-	0	Name=LOC114874136 CDS;ID=EWKMg4ru1zPvdBw+uzMEhS+PpGo.1624892059082.38627
NW_021683711	Koludarov_et_al_2021	CDS	846121	846354	.	-	0	Name=LOC114874136 CDS;ID=EWKMg4ru1zPvdBw+uzMEhS+PpGo.1624892059082.38627
NW_021683711	Koludarov_et_al_2021	CDS	845651	845865	.	-	0	Name=LOC114874136 CDS;ID=EWKMg4ru1zPvdBw+uzMEhS+PpGo.1624892059082.38627
NW_021683711	Koludarov_et_al_2021	CDS	845382	845563	.	-	0	Name=LOC114874136 CDS;ID=EWKMg4ru1zPvdBw+uzMEhS+PpGo.1624892059082.38627
NW_021683711	Koludarov_et_al_2021	CDS	845142	845278	.	-	0	Name=LOC114874136 CDS;ID=EWKMg4ru1zPvdBw+uzMEhS+PpGo.1624892059082.38627
NW_021683711	Koludarov_et_al_2021	CDS	844950	845067	.	-	0	Name=LOC114874136 CDS;ID=EWKMg4ru1zPvdBw+uzMEhS+PpGo.1624892059082.38627
NW_021683711	Koludarov_et_al_2021	CDS	847632	847774	.	-	0	Name=LOC114874136 CDS;ID=EWKMg4ru1zPvdBw+uzMEhS+PpGo.1624892059082.38628
NW_021683711	Koludarov_et_al_2021	CDS	847284	847548	.	-	0	Name=LOC114874136 CDS;ID=EWKMg4ru1zPvdBw+uzMEhS+PpGo.1624892059082.38628
NW_021683711	Koludarov_et_al_2021	CDS	846875	847133	.	-	0	Name=LOC114874136 CDS;ID=EWKMg4ru1zPvdBw+uzMEhS+PpGo.1624892059082.38628
NW_021683711	Koludarov_et_al_2021	CDS	846452	846620	.	-	0	Name=LOC114874136 CDS;ID=EWKMg4ru1zPvdBw+uzMEhS+PpGo.1624892059082.38628
NW_021683711	Koludarov_et_al_2021	CDS	846121	846354	.	-	0	Name=LOC114874136 CDS;ID=EWKMg4ru1zPvdBw+uzMEhS+PpGo.1624892059082.38628
NW_021683711	Koludarov_et_al_2021	CDS	845651	845865	.	-	0	Name=LOC114874136 CDS;ID=EWKMg4ru1zPvdBw+uzMEhS+PpGo.1624892059082.38628
NW_021683711	Koludarov_et_al_2021	CDS	845382	845563	.	-	0	Name=LOC114874136 CDS;ID=EWKMg4ru1zPvdBw+uzMEhS+PpGo.1624892059082.38628
NW_021683711	Koludarov_et_al_2021	CDS	845142	845278	.	-	0	Name=LOC114874136 CDS;ID=EWKMg4ru1zPvdBw+uzMEhS+PpGo.1624892059082.38628
NW_021683711	Koludarov_et_al_2021	CDS	844950	845067	.	-	0	Name=LOC114874136 CDS;ID=EWKMg4ru1zPvdBw+uzMEhS+PpGo.1624892059082.38628
NW_021683711	Koludarov_et_al_2021	CDS	847632	847774	.	-	0	Name=LOC114874136 CDS;ID=EWKMg4ru1zPvdBw+uzMEhS+PpGo.1624892059082.38629
NW_021683711	Koludarov_et_al_2021	CDS	847284	847548	.	-	0	Name=LOC114874136 CDS;ID=EWKMg4ru1zPvdBw+uzMEhS+PpGo.1624892059082.38629
NW_021683711	Koludarov_et_al_2021	CDS	846875	847133	.	-	0	Name=LOC114874136 CDS;ID=EWKMg4ru1zPvdBw+uzMEhS+PpGo.1624892059082.38629
NW_021683711	Koludarov_et_al_2021	CDS	846452	846620	.	-	0	Name=LOC114874136 CDS;ID=EWKMg4ru1zPvdBw+uzMEhS+PpGo.1624892059082.38629
NW_021683711	Koludarov_et_al_2021	CDS	846121	846354	.	-	0	Name=LOC114874136 CDS;ID=EWKMg4ru1zPvdBw+uzMEhS+PpGo.1624892059082.38629
NW_021683711	Koludarov_et_al_2021	CDS	845651	845865	.	-	0	Name=LOC114874136 CDS;ID=EWKMg4ru1zPvdBw+uzMEhS+PpGo.1624892059082.38629
NW_021683711	Koludarov_et_al_2021	CDS	845382	845563	.	-	0	Name=LOC114874136 CDS;ID=EWKMg4ru1zPvdBw+uzMEhS+PpGo.1624892059082.38629
NW_021683711	Koludarov_et_al_2021	CDS	845142	845278	.	-	0	Name=LOC114874136 CDS;ID=EWKMg4ru1zPvdBw+uzMEhS+PpGo.1624892059082.38629
NW_021683711	Koludarov_et_al_2021	CDS	844950	845067	.	-	0	Name=LOC114874136 CDS;ID=EWKMg4ru1zPvdBw+uzMEhS+PpGo.1624892059082.38629
NW_021683711	Koludarov_et_al_2021	CDS	847632	847774	.	-	0	Name=LOC114874136 CDS;ID=EWKMg4ru1zPvdBw+uzMEhS+PpGo.1624892059083.38630
NW_021683711	Koludarov_et_al_2021	CDS	847284	847548	.	-	0	Name=LOC114874136 CDS;ID=EWKMg4ru1zPvdBw+uzMEhS+PpGo.1624892059083.38630
NW_021683711	Koludarov_et_al_2021	CDS	846875	847133	.	-	0	Name=LOC114874136 CDS;ID=EWKMg4ru1zPvdBw+uzMEhS+PpGo.1624892059083.38630
NW_021683711	Koludarov_et_al_2021	CDS	846452	846620	.	-	0	Name=LOC114874136 CDS;ID=EWKMg4ru1zPvdBw+uzMEhS+PpGo.1624892059083.38630
NW_021683711	Koludarov_et_al_2021	CDS	846121	846354	.	-	0	Name=LOC114874136 CDS;ID=EWKMg4ru1zPvdBw+uzMEhS+PpGo.1624892059083.38630
NW_021683711	Koludarov_et_al_2021	CDS	845651	845865	.	-	0	Name=LOC114874136 CDS;ID=EWKMg4ru1zPvdBw+uzMEhS+PpGo.1624892059083.38630
NW_021683711	Koludarov_et_al_2021	CDS	845382	845563	.	-	0	Name=LOC114874136 CDS;ID=EWKMg4ru1zPvdBw+uzMEhS+PpGo.1624892059083.38630
NW_021683711	Koludarov_et_al_2021	CDS	845142	845278	.	-	0	Name=LOC114874136 CDS;ID=EWKMg4ru1zPvdBw+uzMEhS+PpGo.1624892059083.38630
NW_021683711	Koludarov_et_al_2021	CDS	844950	845067	.	-	0	Name=LOC114874136 CDS;ID=EWKMg4ru1zPvdBw+uzMEhS+PpGo.1624892059083.38630
NW_021683711	Koludarov_et_al_2021	CDS	847632	847774	.	-	0	Name=LOC114874136 CDS;ID=EWKMg4ru1zPvdBw+uzMEhS+PpGo.1624892059083.38631
NW_021683711	Koludarov_et_al_2021	CDS	847284	847548	.	-	0	Name=LOC114874136 CDS;ID=EWKMg4ru1zPvdBw+uzMEhS+PpGo.1624892059083.38631
NW_021683711	Koludarov_et_al_2021	CDS	846875	847133	.	-	0	Name=LOC114874136 CDS;ID=EWKMg4ru1zPvdBw+uzMEhS+PpGo.1624892059083.38631
NW_021683711	Koludarov_et_al_2021	CDS	846452	846620	.	-	0	Name=LOC114874136 CDS;ID=EWKMg4ru1zPvdBw+uzMEhS+PpGo.1624892059083.38631
NW_021683711	Koludarov_et_al_2021	CDS	846121	846354	.	-	0	Name=LOC114874136 CDS;ID=EWKMg4ru1zPvdBw+uzMEhS+PpGo.1624892059083.38631
NW_021683711	Koludarov_et_al_2021	CDS	845651	845865	.	-	0	Name=LOC114874136 CDS;ID=EWKMg4ru1zPvdBw+uzMEhS+PpGo.1624892059083.38631
NW_021683711	Koludarov_et_al_2021	CDS	845382	845563	.	-	0	Name=LOC114874136 CDS;ID=EWKMg4ru1zPvdBw+uzMEhS+PpGo.1624892059083.38631
NW_021683711	Koludarov_et_al_2021	CDS	845142	845278	.	-	0	Name=LOC114874136 CDS;ID=EWKMg4ru1zPvdBw+uzMEhS+PpGo.1624892059083.38631
NW_021683711	Koludarov_et_al_2021	CDS	844950	845067	.	-	0	Name=LOC114874136 CDS;ID=EWKMg4ru1zPvdBw+uzMEhS+PpGo.1624892059083.38631
NW_021683711	Koludarov_et_al_2021	CDS	847632	847774	.	-	0	Name=LOC114874136 CDS;ID=EWKMg4ru1zPvdBw+uzMEhS+PpGo.1624892059083.38632
NW_021683711	Koludarov_et_al_2021	CDS	847284	847548	.	-	0	Name=LOC114874136 CDS;ID=EWKMg4ru1zPvdBw+uzMEhS+PpGo.1624892059083.38632
NW_021683711	Koludarov_et_al_2021	CDS	846875	847133	.	-	0	Name=LOC114874136 CDS;ID=EWKMg4ru1zPvdBw+uzMEhS+PpGo.1624892059083.38632
NW_021683711	Koludarov_et_al_2021	CDS	846452	846620	.	-	0	Name=LOC114874136 CDS;ID=EWKMg4ru1zPvdBw+uzMEhS+PpGo.1624892059083.38632
NW_021683711	Koludarov_et_al_2021	CDS	846121	846354	.	-	0	Name=LOC114874136 CDS;ID=EWKMg4ru1zPvdBw+uzMEhS+PpGo.1624892059083.38632
NW_021683711	Koludarov_et_al_2021	CDS	845651	845865	.	-	0	Name=LOC114874136 CDS;ID=EWKMg4ru1zPvdBw+uzMEhS+PpGo.1624892059083.38632
NW_021683711	Koludarov_et_al_2021	CDS	845382	845563	.	-	0	Name=LOC114874136 CDS;ID=EWKMg4ru1zPvdBw+uzMEhS+PpGo.1624892059083.38632
NW_021683711	Koludarov_et_al_2021	CDS	845142	845278	.	-	0	Name=LOC114874136 CDS;ID=EWKMg4ru1zPvdBw+uzMEhS+PpGo.1624892059083.38632
NW_021683711	Koludarov_et_al_2021	CDS	844950	845067	.	-	0	Name=LOC114874136 CDS;ID=EWKMg4ru1zPvdBw+uzMEhS+PpGo.1624892059083.38632
NW_021683711	Koludarov_et_al_2021	CDS	466452	466549	.	-	0	Name=LOC114874109 CDS;ID=EWKMg4ru1zPvdBw+uzMEhS+PpGo.1624892059083.38633
NW_021683711	Koludarov_et_al_2021	CDS	466291	466374	.	-	0	Name=LOC114874109 CDS;ID=EWKMg4ru1zPvdBw+uzMEhS+PpGo.1624892059083.38633
NW_021683711	Koludarov_et_al_2021	CDS	466069	466207	.	-	0	Name=LOC114874109 CDS;ID=EWKMg4ru1zPvdBw+uzMEhS+PpGo.1624892059083.38633
NW_021683711	Koludarov_et_al_2021	CDS	465767	465994	.	-	0	Name=LOC114874109 CDS;ID=EWKMg4ru1zPvdBw+uzMEhS+PpGo.1624892059083.38633
NW_021683711	Koludarov_et_al_2021	CDS	465560	465706	.	-	0	Name=LOC114874109 CDS;ID=EWKMg4ru1zPvdBw+uzMEhS+PpGo.1624892059083.38633
NW_021683711	Koludarov_et_al_2021	CDS	465378	465486	.	-	0	Name=LOC114874109 CDS;ID=EWKMg4ru1zPvdBw+uzMEhS+PpGo.1624892059083.38633
NW_021683711	Koludarov_et_al_2021	CDS	465147	465305	.	-	0	Name=LOC114874109 CDS;ID=EWKMg4ru1zPvdBw+uzMEhS+PpGo.1624892059083.38633
NW_021683711	Koludarov_et_al_2021	CDS	464839	465056	.	-	0	Name=LOC114874109 CDS;ID=EWKMg4ru1zPvdBw+uzMEhS+PpGo.1624892059083.38633
NW_021683711	Koludarov_et_al_2021	CDS	463761	464018	.	-	0	Name=LOC114874109 CDS;ID=EWKMg4ru1zPvdBw+uzMEhS+PpGo.1624892059083.38633
NW_021683711	Koludarov_et_al_2021	CDS	45559	45679	.	-	0	Name=LOC114874077 CDS;ID=EWKMg4ru1zPvdBw+uzMEhS+PpGo.1624892059083.38634
NW_021683711	Koludarov_et_al_2021	CDS	43030	43241	.	-	0	Name=LOC114874077 CDS;ID=EWKMg4ru1zPvdBw+uzMEhS+PpGo.1624892059083.38634
NW_021683711	Koludarov_et_al_2021	CDS	466452	466549	.	-	0	Name=LOC114874109 CDS;ID=EWKMg4ru1zPvdBw+uzMEhS+PpGo.1624892059083.38635
NW_021683711	Koludarov_et_al_2021	CDS	466291	466374	.	-	0	Name=LOC114874109 CDS;ID=EWKMg4ru1zPvdBw+uzMEhS+PpGo.1624892059083.38635
NW_021683711	Koludarov_et_al_2021	CDS	466069	466207	.	-	0	Name=LOC114874109 CDS;ID=EWKMg4ru1zPvdBw+uzMEhS+PpGo.1624892059083.38635
NW_021683711	Koludarov_et_al_2021	CDS	465767	465994	.	-	0	Name=LOC114874109 CDS;ID=EWKMg4ru1zPvdBw+uzMEhS+PpGo.1624892059083.38635
NW_021683711	Koludarov_et_al_2021	CDS	465560	465706	.	-	0	Name=LOC114874109 CDS;ID=EWKMg4ru1zPvdBw+uzMEhS+PpGo.1624892059083.38635
NW_021683711	Koludarov_et_al_2021	CDS	465378	465486	.	-	0	Name=LOC114874109 CDS;ID=EWKMg4ru1zPvdBw+uzMEhS+PpGo.1624892059083.38635
NW_021683711	Koludarov_et_al_2021	CDS	465147	465305	.	-	0	Name=LOC114874109 CDS;ID=EWKMg4ru1zPvdBw+uzMEhS+PpGo.1624892059083.38635
NW_021683711	Koludarov_et_al_2021	CDS	464892	465056	.	-	0	Name=LOC114874109 CDS;ID=EWKMg4ru1zPvdBw+uzMEhS+PpGo.1624892059083.38635
NW_021683711	Koludarov_et_al_2021	CDS	463969	464018	.	-	0	Name=LOC114874109 CDS;ID=EWKMg4ru1zPvdBw+uzMEhS+PpGo.1624892059083.38635
NW_021683711	Koludarov_et_al_2021	CDS	770801	770921	.	+	0	Name=LOC114874146 CDS;ID=EWKMg4ru1zPvdBw+uzMEhS+PpGo.1624892059083.38636
NW_021683711	Koludarov_et_al_2021	CDS	771006	771338	.	+	0	Name=LOC114874146 CDS;ID=EWKMg4ru1zPvdBw+uzMEhS+PpGo.1624892059083.38636
NW_021683711	Koludarov_et_al_2021	CDS	771419	772779	.	+	0	Name=LOC114874146 CDS;ID=EWKMg4ru1zPvdBw+uzMEhS+PpGo.1624892059083.38636
NW_021683711	Koludarov_et_al_2021	CDS	772856	773305	.	+	0	Name=LOC114874146 CDS;ID=EWKMg4ru1zPvdBw+uzMEhS+PpGo.1624892059083.38636
NW_021683711	Koludarov_et_al_2021	CDS	742987	743026	.	-	0	Name=LOC114874142 CDS;ID=EWKMg4ru1zPvdBw+uzMEhS+PpGo.1624892059083.38637
NW_021683711	Koludarov_et_al_2021	CDS	741999	742628	.	-	0	Name=LOC114874142 CDS;ID=EWKMg4ru1zPvdBw+uzMEhS+PpGo.1624892059083.38637
NW_021683711	Koludarov_et_al_2021	CDS	741477	741890	.	-	0	Name=LOC114874142 CDS;ID=EWKMg4ru1zPvdBw+uzMEhS+PpGo.1624892059083.38637
NW_021683711	Koludarov_et_al_2021	CDS	740910	741401	.	-	0	Name=LOC114874142 CDS;ID=EWKMg4ru1zPvdBw+uzMEhS+PpGo.1624892059083.38637
NW_021683711	Koludarov_et_al_2021	CDS	740708	740830	.	-	0	Name=LOC114874142 CDS;ID=EWKMg4ru1zPvdBw+uzMEhS+PpGo.1624892059083.38637
NW_021683711	Koludarov_et_al_2021	CDS	740536	740630	.	-	0	Name=LOC114874142 CDS;ID=EWKMg4ru1zPvdBw+uzMEhS+PpGo.1624892059083.38637
NW_021683711	Koludarov_et_al_2021	CDS	613963	614046	.	-	0	Name=LOC114874067 CDS;ID=EWKMg4ru1zPvdBw+uzMEhS+PpGo.1624892059083.38638
NW_021683711	Koludarov_et_al_2021	CDS	612771	612968	.	-	0	Name=LOC114874067 CDS;ID=EWKMg4ru1zPvdBw+uzMEhS+PpGo.1624892059083.38638
NW_021683711	Koludarov_et_al_2021	CDS	612396	612572	.	-	0	Name=LOC114874067 CDS;ID=EWKMg4ru1zPvdBw+uzMEhS+PpGo.1624892059083.38638
NW_021683711	Koludarov_et_al_2021	CDS	611756	611941	.	-	0	Name=LOC114874067 CDS;ID=EWKMg4ru1zPvdBw+uzMEhS+PpGo.1624892059083.38638
NW_021683711	Koludarov_et_al_2021	CDS	611590	611670	.	-	0	Name=LOC114874067 CDS;ID=EWKMg4ru1zPvdBw+uzMEhS+PpGo.1624892059083.38638
NW_021683711	Koludarov_et_al_2021	CDS	730978	731010	.	-	0	Name=LOC114874102 CDS;ID=EWKMg4ru1zPvdBw+uzMEhS+PpGo.1624892059083.38639
NW_021683711	Koludarov_et_al_2021	CDS	730612	730820	.	-	0	Name=LOC114874102 CDS;ID=EWKMg4ru1zPvdBw+uzMEhS+PpGo.1624892059083.38639
NW_021683711	Koludarov_et_al_2021	CDS	730305	730531	.	-	0	Name=LOC114874102 CDS;ID=EWKMg4ru1zPvdBw+uzMEhS+PpGo.1624892059083.38639
NW_021683711	Koludarov_et_al_2021	CDS	729898	730227	.	-	0	Name=LOC114874102 CDS;ID=EWKMg4ru1zPvdBw+uzMEhS+PpGo.1624892059083.38639
NW_021683711	Koludarov_et_al_2021	CDS	729538	729830	.	-	0	Name=LOC114874102 CDS;ID=EWKMg4ru1zPvdBw+uzMEhS+PpGo.1624892059083.38639
NW_021683711	Koludarov_et_al_2021	CDS	729364	729459	.	-	0	Name=LOC114874102 CDS;ID=EWKMg4ru1zPvdBw+uzMEhS+PpGo.1624892059083.38639
NW_021683711	Koludarov_et_al_2021	CDS	729134	729292	.	-	0	Name=LOC114874102 CDS;ID=EWKMg4ru1zPvdBw+uzMEhS+PpGo.1624892059083.38639
NW_021683711	Koludarov_et_al_2021	CDS	728880	729062	.	-	0	Name=LOC114874102 CDS;ID=EWKMg4ru1zPvdBw+uzMEhS+PpGo.1624892059083.38639
NW_021683711	Koludarov_et_al_2021	CDS	728650	728739	.	-	0	Name=LOC114874102 CDS;ID=EWKMg4ru1zPvdBw+uzMEhS+PpGo.1624892059083.38639
NW_021683711	Koludarov_et_al_2021	CDS	635426	635728	.	-	0	Name=LOC114874091 CDS;ID=EWKMg4ru1zPvdBw+uzMEhS+PpGo.1624892059083.38640
NW_021683711	Koludarov_et_al_2021	CDS	633406	635355	.	-	0	Name=LOC114874091 CDS;ID=EWKMg4ru1zPvdBw+uzMEhS+PpGo.1624892059083.38640
NW_021683711	Koludarov_et_al_2021	CDS	635426	635728	.	-	0	Name=LOC114874091 CDS;ID=EWKMg4ru1zPvdBw+uzMEhS+PpGo.1624892059083.38641
NW_021683711	Koludarov_et_al_2021	CDS	633406	635355	.	-	0	Name=LOC114874091 CDS;ID=EWKMg4ru1zPvdBw+uzMEhS+PpGo.1624892059083.38641
NW_021683711	Koludarov_et_al_2021	CDS	635426	635728	.	-	0	Name=LOC114874091 CDS;ID=EWKMg4ru1zPvdBw+uzMEhS+PpGo.1624892059083.38642
NW_021683711	Koludarov_et_al_2021	CDS	633406	635355	.	-	0	Name=LOC114874091 CDS;ID=EWKMg4ru1zPvdBw+uzMEhS+PpGo.1624892059083.38642
NW_021683711	Koludarov_et_al_2021	CDS	635426	635728	.	-	0	Name=LOC114874091 CDS;ID=EWKMg4ru1zPvdBw+uzMEhS+PpGo.1624892059083.38643
NW_021683711	Koludarov_et_al_2021	CDS	633406	635355	.	-	0	Name=LOC114874091 CDS;ID=EWKMg4ru1zPvdBw+uzMEhS+PpGo.1624892059083.38643
NW_021683711	Koludarov_et_al_2021	CDS	827920	827940	.	-	0	Name=LOC114874124 CDS;ID=EWKMg4ru1zPvdBw+uzMEhS+PpGo.1624892059083.38644
NW_021683711	Koludarov_et_al_2021	CDS	827618	827668	.	-	0	Name=LOC114874124 CDS;ID=EWKMg4ru1zPvdBw+uzMEhS+PpGo.1624892059083.38644
NW_021683711	Koludarov_et_al_2021	CDS	827445	827519	.	-	0	Name=LOC114874124 CDS;ID=EWKMg4ru1zPvdBw+uzMEhS+PpGo.1624892059083.38644
NW_021683711	Koludarov_et_al_2021	CDS	827148	827366	.	-	0	Name=LOC114874124 CDS;ID=EWKMg4ru1zPvdBw+uzMEhS+PpGo.1624892059083.38644
NW_021683711	Koludarov_et_al_2021	CDS	826792	827006	.	-	0	Name=LOC114874124 CDS;ID=EWKMg4ru1zPvdBw+uzMEhS+PpGo.1624892059083.38644
NW_021683711	Koludarov_et_al_2021	CDS	826331	826709	.	-	0	Name=LOC114874124 CDS;ID=EWKMg4ru1zPvdBw+uzMEhS+PpGo.1624892059083.38644
NW_021683711	Koludarov_et_al_2021	CDS	825962	826256	.	-	0	Name=LOC114874124 CDS;ID=EWKMg4ru1zPvdBw+uzMEhS+PpGo.1624892059083.38644
NW_021683711	Koludarov_et_al_2021	CDS	825696	825880	.	-	0	Name=LOC114874124 CDS;ID=EWKMg4ru1zPvdBw+uzMEhS+PpGo.1624892059083.38644
NW_021683711	Koludarov_et_al_2021	CDS	785852	786034	.	+	0	Name=LOC114874122 CDS;ID=EWKMg4ru1zPvdBw+uzMEhS+PpGo.1624892059084.38645
NW_021683711	Koludarov_et_al_2021	CDS	786106	786281	.	+	0	Name=LOC114874122 CDS;ID=EWKMg4ru1zPvdBw+uzMEhS+PpGo.1624892059084.38645
NW_021683711	Koludarov_et_al_2021	CDS	786593	786836	.	+	0	Name=LOC114874122 CDS;ID=EWKMg4ru1zPvdBw+uzMEhS+PpGo.1624892059084.38645
NW_021683711	Koludarov_et_al_2021	CDS	787076	787202	.	+	0	Name=LOC114874122 CDS;ID=EWKMg4ru1zPvdBw+uzMEhS+PpGo.1624892059084.38645
NW_021683711	Koludarov_et_al_2021	CDS	787601	787803	.	+	0	Name=LOC114874122 CDS;ID=EWKMg4ru1zPvdBw+uzMEhS+PpGo.1624892059084.38645
NW_021683711	Koludarov_et_al_2021	CDS	787943	788092	.	+	0	Name=LOC114874122 CDS;ID=EWKMg4ru1zPvdBw+uzMEhS+PpGo.1624892059084.38645
NW_021683711	Koludarov_et_al_2021	CDS	582083	582190	.	-	0	Name=LOC114874081 CDS;ID=EWKMg4ru1zPvdBw+uzMEhS+PpGo.1624892059084.38646
NW_021683711	Koludarov_et_al_2021	CDS	581772	582003	.	-	0	Name=LOC114874081 CDS;ID=EWKMg4ru1zPvdBw+uzMEhS+PpGo.1624892059084.38646
NW_021683711	Koludarov_et_al_2021	CDS	581570	581692	.	-	0	Name=LOC114874081 CDS;ID=EWKMg4ru1zPvdBw+uzMEhS+PpGo.1624892059084.38646
NW_021683711	Koludarov_et_al_2021	CDS	581283	581480	.	-	0	Name=LOC114874081 CDS;ID=EWKMg4ru1zPvdBw+uzMEhS+PpGo.1624892059084.38646
NW_021683711	Koludarov_et_al_2021	CDS	580798	581183	.	-	0	Name=LOC114874081 CDS;ID=EWKMg4ru1zPvdBw+uzMEhS+PpGo.1624892059084.38646
NW_021683711	Koludarov_et_al_2021	CDS	580567	580722	.	-	0	Name=LOC114874081 CDS;ID=EWKMg4ru1zPvdBw+uzMEhS+PpGo.1624892059084.38646
NW_021683711	Koludarov_et_al_2021	CDS	579952	580497	.	-	0	Name=LOC114874081 CDS;ID=EWKMg4ru1zPvdBw+uzMEhS+PpGo.1624892059084.38646
NW_021683711	Koludarov_et_al_2021	CDS	751489	751672	.	-	0	Name=LOC114874141 CDS;ID=EWKMg4ru1zPvdBw+uzMEhS+PpGo.1624892059084.38647
NW_021683711	Koludarov_et_al_2021	CDS	750958	751429	.	-	0	Name=LOC114874141 CDS;ID=EWKMg4ru1zPvdBw+uzMEhS+PpGo.1624892059084.38647
NW_021683711	Koludarov_et_al_2021	CDS	750643	750880	.	-	0	Name=LOC114874141 CDS;ID=EWKMg4ru1zPvdBw+uzMEhS+PpGo.1624892059084.38647
NW_021683711	Koludarov_et_al_2021	CDS	750345	750583	.	-	0	Name=LOC114874141 CDS;ID=EWKMg4ru1zPvdBw+uzMEhS+PpGo.1624892059084.38647
NW_021683711	Koludarov_et_al_2021	CDS	750053	750280	.	-	0	Name=LOC114874141 CDS;ID=EWKMg4ru1zPvdBw+uzMEhS+PpGo.1624892059084.38647
NW_021683711	Koludarov_et_al_2021	CDS	749715	749989	.	-	0	Name=LOC114874141 CDS;ID=EWKMg4ru1zPvdBw+uzMEhS+PpGo.1624892059084.38647
NW_021683711	Koludarov_et_al_2021	CDS	749445	749632	.	-	0	Name=LOC114874141 CDS;ID=EWKMg4ru1zPvdBw+uzMEhS+PpGo.1624892059084.38647
NW_021683711	Koludarov_et_al_2021	CDS	690575	690814	.	-	0	Name=LOC114874158 CDS;ID=EWKMg4ru1zPvdBw+uzMEhS+PpGo.1624892059084.38648
NW_021683711	Koludarov_et_al_2021	CDS	689947	690273	.	-	0	Name=LOC114874158 CDS;ID=EWKMg4ru1zPvdBw+uzMEhS+PpGo.1624892059084.38648
NW_021683711	Koludarov_et_al_2021	CDS	688871	689524	.	-	0	Name=LOC114874158 CDS;ID=EWKMg4ru1zPvdBw+uzMEhS+PpGo.1624892059084.38648
NW_021683711	Koludarov_et_al_2021	CDS	688588	688800	.	-	0	Name=LOC114874158 CDS;ID=EWKMg4ru1zPvdBw+uzMEhS+PpGo.1624892059084.38648
NW_021683711	Koludarov_et_al_2021	CDS	690575	690814	.	-	0	Name=LOC114874158 CDS;ID=EWKMg4ru1zPvdBw+uzMEhS+PpGo.1624892059084.38649
NW_021683711	Koludarov_et_al_2021	CDS	689947	690273	.	-	0	Name=LOC114874158 CDS;ID=EWKMg4ru1zPvdBw+uzMEhS+PpGo.1624892059084.38649
NW_021683711	Koludarov_et_al_2021	CDS	688859	689524	.	-	0	Name=LOC114874158 CDS;ID=EWKMg4ru1zPvdBw+uzMEhS+PpGo.1624892059084.38649
NW_021683711	Koludarov_et_al_2021	CDS	688588	688800	.	-	0	Name=LOC114874158 CDS;ID=EWKMg4ru1zPvdBw+uzMEhS+PpGo.1624892059084.38649
NW_021683711	Koludarov_et_al_2021	CDS	690575	690814	.	-	0	Name=LOC114874158 CDS;ID=EWKMg4ru1zPvdBw+uzMEhS+PpGo.1624892059084.38650
NW_021683711	Koludarov_et_al_2021	CDS	689947	690273	.	-	0	Name=LOC114874158 CDS;ID=EWKMg4ru1zPvdBw+uzMEhS+PpGo.1624892059084.38650
NW_021683711	Koludarov_et_al_2021	CDS	688859	689524	.	-	0	Name=LOC114874158 CDS;ID=EWKMg4ru1zPvdBw+uzMEhS+PpGo.1624892059084.38650
NW_021683711	Koludarov_et_al_2021	CDS	688588	688800	.	-	0	Name=LOC114874158 CDS;ID=EWKMg4ru1zPvdBw+uzMEhS+PpGo.1624892059084.38650
NW_021683711	Koludarov_et_al_2021	CDS	744545	744682	.	+	0	Name=LOC114874143 CDS;ID=EWKMg4ru1zPvdBw+uzMEhS+PpGo.1624892059084.38651
NW_021683711	Koludarov_et_al_2021	CDS	744916	745041	.	+	0	Name=LOC114874143 CDS;ID=EWKMg4ru1zPvdBw+uzMEhS+PpGo.1624892059084.38651
NW_021683711	Koludarov_et_al_2021	CDS	745202	746238	.	+	0	Name=LOC114874143 CDS;ID=EWKMg4ru1zPvdBw+uzMEhS+PpGo.1624892059084.38651
NW_021683711	Koludarov_et_al_2021	CDS	746330	746501	.	+	0	Name=LOC114874143 CDS;ID=EWKMg4ru1zPvdBw+uzMEhS+PpGo.1624892059084.38651
NW_021683711	Koludarov_et_al_2021	CDS	746597	746713	.	+	0	Name=LOC114874143 CDS;ID=EWKMg4ru1zPvdBw+uzMEhS+PpGo.1624892059084.38651
NW_021683711	Koludarov_et_al_2021	CDS	744545	744682	.	+	0	Name=LOC114874143 CDS;ID=EWKMg4ru1zPvdBw+uzMEhS+PpGo.1624892059084.38652
NW_021683711	Koludarov_et_al_2021	CDS	744916	745041	.	+	0	Name=LOC114874143 CDS;ID=EWKMg4ru1zPvdBw+uzMEhS+PpGo.1624892059084.38652
NW_021683711	Koludarov_et_al_2021	CDS	745202	746238	.	+	0	Name=LOC114874143 CDS;ID=EWKMg4ru1zPvdBw+uzMEhS+PpGo.1624892059084.38652
NW_021683711	Koludarov_et_al_2021	CDS	746330	746501	.	+	0	Name=LOC114874143 CDS;ID=EWKMg4ru1zPvdBw+uzMEhS+PpGo.1624892059084.38652
NW_021683711	Koludarov_et_al_2021	CDS	746597	746713	.	+	0	Name=LOC114874143 CDS;ID=EWKMg4ru1zPvdBw+uzMEhS+PpGo.1624892059084.38652
NW_021683711	Koludarov_et_al_2021	CDS	744545	744682	.	+	0	Name=LOC114874143 CDS;ID=EWKMg4ru1zPvdBw+uzMEhS+PpGo.1624892059084.38653
NW_021683711	Koludarov_et_al_2021	CDS	744916	745041	.	+	0	Name=LOC114874143 CDS;ID=EWKMg4ru1zPvdBw+uzMEhS+PpGo.1624892059084.38653
NW_021683711	Koludarov_et_al_2021	CDS	745202	746238	.	+	0	Name=LOC114874143 CDS;ID=EWKMg4ru1zPvdBw+uzMEhS+PpGo.1624892059084.38653
NW_021683711	Koludarov_et_al_2021	CDS	746330	746501	.	+	0	Name=LOC114874143 CDS;ID=EWKMg4ru1zPvdBw+uzMEhS+PpGo.1624892059084.38653
NW_021683711	Koludarov_et_al_2021	CDS	746597	746713	.	+	0	Name=LOC114874143 CDS;ID=EWKMg4ru1zPvdBw+uzMEhS+PpGo.1624892059084.38653
NW_021683711	Koludarov_et_al_2021	CDS	742987	743026	.	-	0	Name=LOC114874142 CDS;ID=EWKMg4ru1zPvdBw+uzMEhS+PpGo.1624892059084.38654
NW_021683711	Koludarov_et_al_2021	CDS	741999	742628	.	-	0	Name=LOC114874142 CDS;ID=EWKMg4ru1zPvdBw+uzMEhS+PpGo.1624892059084.38654
NW_021683711	Koludarov_et_al_2021	CDS	741477	741890	.	-	0	Name=LOC114874142 CDS;ID=EWKMg4ru1zPvdBw+uzMEhS+PpGo.1624892059084.38654
NW_021683711	Koludarov_et_al_2021	CDS	740860	741401	.	-	0	Name=LOC114874142 CDS;ID=EWKMg4ru1zPvdBw+uzMEhS+PpGo.1624892059084.38654
NW_021683711	Koludarov_et_al_2021	CDS	764280	764375	.	+	0	Name=LOC114874147 CDS;ID=EWKMg4ru1zPvdBw+uzMEhS+PpGo.1624892059084.38655
NW_021683711	Koludarov_et_al_2021	CDS	764513	764566	.	+	0	Name=LOC114874147 CDS;ID=EWKMg4ru1zPvdBw+uzMEhS+PpGo.1624892059084.38655
NW_021683711	Koludarov_et_al_2021	CDS	764711	764980	.	+	0	Name=LOC114874147 CDS;ID=EWKMg4ru1zPvdBw+uzMEhS+PpGo.1624892059084.38655
NW_021683711	Koludarov_et_al_2021	CDS	765073	765874	.	+	0	Name=LOC114874147 CDS;ID=EWKMg4ru1zPvdBw+uzMEhS+PpGo.1624892059084.38655
NW_021683711	Koludarov_et_al_2021	CDS	765959	766167	.	+	0	Name=LOC114874147 CDS;ID=EWKMg4ru1zPvdBw+uzMEhS+PpGo.1624892059084.38655
NW_021683711	Koludarov_et_al_2021	CDS	766248	766325	.	+	0	Name=LOC114874147 CDS;ID=EWKMg4ru1zPvdBw+uzMEhS+PpGo.1624892059084.38655
NW_021683711	Koludarov_et_al_2021	CDS	741999	742578	.	-	0	Name=LOC114874142 CDS;ID=EWKMg4ru1zPvdBw+uzMEhS+PpGo.1624892059084.38656
NW_021683711	Koludarov_et_al_2021	CDS	741477	741890	.	-	0	Name=LOC114874142 CDS;ID=EWKMg4ru1zPvdBw+uzMEhS+PpGo.1624892059084.38656
NW_021683711	Koludarov_et_al_2021	CDS	740910	741401	.	-	0	Name=LOC114874142 CDS;ID=EWKMg4ru1zPvdBw+uzMEhS+PpGo.1624892059084.38656
NW_021683711	Koludarov_et_al_2021	CDS	740708	740830	.	-	0	Name=LOC114874142 CDS;ID=EWKMg4ru1zPvdBw+uzMEhS+PpGo.1624892059084.38656
NW_021683711	Koludarov_et_al_2021	CDS	740536	740630	.	-	0	Name=LOC114874142 CDS;ID=EWKMg4ru1zPvdBw+uzMEhS+PpGo.1624892059084.38656
NW_021683711	Koludarov_et_al_2021	CDS	775354	775437	.	-	0	Name=LOC114874149 CDS;ID=EWKMg4ru1zPvdBw+uzMEhS+PpGo.1624892059084.38657
NW_021683711	Koludarov_et_al_2021	CDS	775169	775285	.	-	0	Name=LOC114874149 CDS;ID=EWKMg4ru1zPvdBw+uzMEhS+PpGo.1624892059084.38657
NW_021683711	Koludarov_et_al_2021	CDS	774796	775009	.	-	0	Name=LOC114874149 CDS;ID=EWKMg4ru1zPvdBw+uzMEhS+PpGo.1624892059084.38657
NW_021683711	Koludarov_et_al_2021	CDS	774521	774729	.	-	0	Name=LOC114874149 CDS;ID=EWKMg4ru1zPvdBw+uzMEhS+PpGo.1624892059084.38657
NW_021683711	Koludarov_et_al_2021	CDS	773821	774162	.	-	0	Name=LOC114874149 CDS;ID=EWKMg4ru1zPvdBw+uzMEhS+PpGo.1624892059084.38657
NW_021683711	Koludarov_et_al_2021	CDS	773468	773737	.	-	0	Name=LOC114874149 CDS;ID=EWKMg4ru1zPvdBw+uzMEhS+PpGo.1624892059084.38657
NW_021683711	Koludarov_et_al_2021	CDS	775354	775437	.	-	0	Name=LOC114874149 CDS;ID=EWKMg4ru1zPvdBw+uzMEhS+PpGo.1624892059084.38658
NW_021683711	Koludarov_et_al_2021	CDS	775169	775285	.	-	0	Name=LOC114874149 CDS;ID=EWKMg4ru1zPvdBw+uzMEhS+PpGo.1624892059084.38658
NW_021683711	Koludarov_et_al_2021	CDS	774796	775009	.	-	0	Name=LOC114874149 CDS;ID=EWKMg4ru1zPvdBw+uzMEhS+PpGo.1624892059084.38658
NW_021683711	Koludarov_et_al_2021	CDS	774521	774729	.	-	0	Name=LOC114874149 CDS;ID=EWKMg4ru1zPvdBw+uzMEhS+PpGo.1624892059084.38658
NW_021683711	Koludarov_et_al_2021	CDS	773821	774162	.	-	0	Name=LOC114874149 CDS;ID=EWKMg4ru1zPvdBw+uzMEhS+PpGo.1624892059084.38658
NW_021683711	Koludarov_et_al_2021	CDS	773468	773737	.	-	0	Name=LOC114874149 CDS;ID=EWKMg4ru1zPvdBw+uzMEhS+PpGo.1624892059084.38658
NW_021683711	Koludarov_et_al_2021	CDS	775354	775437	.	-	0	Name=LOC114874149 CDS;ID=EWKMg4ru1zPvdBw+uzMEhS+PpGo.1624892059084.38659
NW_021683711	Koludarov_et_al_2021	CDS	775169	775285	.	-	0	Name=LOC114874149 CDS;ID=EWKMg4ru1zPvdBw+uzMEhS+PpGo.1624892059084.38659
NW_021683711	Koludarov_et_al_2021	CDS	774796	775009	.	-	0	Name=LOC114874149 CDS;ID=EWKMg4ru1zPvdBw+uzMEhS+PpGo.1624892059084.38659
NW_021683711	Koludarov_et_al_2021	CDS	774521	774729	.	-	0	Name=LOC114874149 CDS;ID=EWKMg4ru1zPvdBw+uzMEhS+PpGo.1624892059084.38659
NW_021683711	Koludarov_et_al_2021	CDS	773821	774162	.	-	0	Name=LOC114874149 CDS;ID=EWKMg4ru1zPvdBw+uzMEhS+PpGo.1624892059084.38659
NW_021683711	Koludarov_et_al_2021	CDS	773468	773737	.	-	0	Name=LOC114874149 CDS;ID=EWKMg4ru1zPvdBw+uzMEhS+PpGo.1624892059084.38659
NW_021683711	Koludarov_et_al_2021	CDS	775354	775437	.	-	0	Name=LOC114874149 CDS;ID=EWKMg4ru1zPvdBw+uzMEhS+PpGo.1624892059084.38660
NW_021683711	Koludarov_et_al_2021	CDS	775169	775285	.	-	0	Name=LOC114874149 CDS;ID=EWKMg4ru1zPvdBw+uzMEhS+PpGo.1624892059084.38660
NW_021683711	Koludarov_et_al_2021	CDS	774796	775009	.	-	0	Name=LOC114874149 CDS;ID=EWKMg4ru1zPvdBw+uzMEhS+PpGo.1624892059084.38660
NW_021683711	Koludarov_et_al_2021	CDS	774521	774729	.	-	0	Name=LOC114874149 CDS;ID=EWKMg4ru1zPvdBw+uzMEhS+PpGo.1624892059084.38660
NW_021683711	Koludarov_et_al_2021	CDS	773821	774162	.	-	0	Name=LOC114874149 CDS;ID=EWKMg4ru1zPvdBw+uzMEhS+PpGo.1624892059084.38660
NW_021683711	Koludarov_et_al_2021	CDS	773468	773737	.	-	0	Name=LOC114874149 CDS;ID=EWKMg4ru1zPvdBw+uzMEhS+PpGo.1624892059084.38660
NW_021683711	Koludarov_et_al_2021	CDS	775354	775437	.	-	0	Name=LOC114874149 CDS;ID=EWKMg4ru1zPvdBw+uzMEhS+PpGo.1624892059085.38661
NW_021683711	Koludarov_et_al_2021	CDS	775169	775285	.	-	0	Name=LOC114874149 CDS;ID=EWKMg4ru1zPvdBw+uzMEhS+PpGo.1624892059085.38661
NW_021683711	Koludarov_et_al_2021	CDS	774796	775009	.	-	0	Name=LOC114874149 CDS;ID=EWKMg4ru1zPvdBw+uzMEhS+PpGo.1624892059085.38661
NW_021683711	Koludarov_et_al_2021	CDS	774521	774729	.	-	0	Name=LOC114874149 CDS;ID=EWKMg4ru1zPvdBw+uzMEhS+PpGo.1624892059085.38661
NW_021683711	Koludarov_et_al_2021	CDS	773821	774162	.	-	0	Name=LOC114874149 CDS;ID=EWKMg4ru1zPvdBw+uzMEhS+PpGo.1624892059085.38661
NW_021683711	Koludarov_et_al_2021	CDS	773468	773737	.	-	0	Name=LOC114874149 CDS;ID=EWKMg4ru1zPvdBw+uzMEhS+PpGo.1624892059085.38661
NW_021683711	Koludarov_et_al_2021	CDS	575788	575853	.	-	0	Name=LOC114874082 CDS;ID=EWKMg4ru1zPvdBw+uzMEhS+PpGo.1624892059085.38662
NW_021683711	Koludarov_et_al_2021	CDS	575614	575708	.	-	0	Name=LOC114874082 CDS;ID=EWKMg4ru1zPvdBw+uzMEhS+PpGo.1624892059085.38662
NW_021683711	Koludarov_et_al_2021	CDS	575293	575515	.	-	0	Name=LOC114874082 CDS;ID=EWKMg4ru1zPvdBw+uzMEhS+PpGo.1624892059085.38662
NW_021683711	Koludarov_et_al_2021	CDS	574992	575209	.	-	0	Name=LOC114874082 CDS;ID=EWKMg4ru1zPvdBw+uzMEhS+PpGo.1624892059085.38662
NW_021683711	Koludarov_et_al_2021	CDS	574686	574913	.	-	0	Name=LOC114874082 CDS;ID=EWKMg4ru1zPvdBw+uzMEhS+PpGo.1624892059085.38662
NW_021683711	Koludarov_et_al_2021	CDS	574484	574617	.	-	0	Name=LOC114874082 CDS;ID=EWKMg4ru1zPvdBw+uzMEhS+PpGo.1624892059085.38662
NW_021683711	Koludarov_et_al_2021	CDS	574324	574403	.	-	0	Name=LOC114874082 CDS;ID=EWKMg4ru1zPvdBw+uzMEhS+PpGo.1624892059085.38662
NW_021683711	Koludarov_et_al_2021	CDS	574135	574261	.	-	0	Name=LOC114874082 CDS;ID=EWKMg4ru1zPvdBw+uzMEhS+PpGo.1624892059085.38662
NW_021683711	Koludarov_et_al_2021	CDS	573986	574050	.	-	0	Name=LOC114874082 CDS;ID=EWKMg4ru1zPvdBw+uzMEhS+PpGo.1624892059085.38662
NW_021683711	Koludarov_et_al_2021	CDS	575788	575853	.	-	0	Name=LOC114874082 CDS;ID=EWKMg4ru1zPvdBw+uzMEhS+PpGo.1624892059085.38663
NW_021683711	Koludarov_et_al_2021	CDS	575614	575708	.	-	0	Name=LOC114874082 CDS;ID=EWKMg4ru1zPvdBw+uzMEhS+PpGo.1624892059085.38663
NW_021683711	Koludarov_et_al_2021	CDS	575293	575515	.	-	0	Name=LOC114874082 CDS;ID=EWKMg4ru1zPvdBw+uzMEhS+PpGo.1624892059085.38663
NW_021683711	Koludarov_et_al_2021	CDS	574992	575209	.	-	0	Name=LOC114874082 CDS;ID=EWKMg4ru1zPvdBw+uzMEhS+PpGo.1624892059085.38663
NW_021683711	Koludarov_et_al_2021	CDS	574686	574913	.	-	0	Name=LOC114874082 CDS;ID=EWKMg4ru1zPvdBw+uzMEhS+PpGo.1624892059085.38663
NW_021683711	Koludarov_et_al_2021	CDS	574484	574617	.	-	0	Name=LOC114874082 CDS;ID=EWKMg4ru1zPvdBw+uzMEhS+PpGo.1624892059085.38663
NW_021683711	Koludarov_et_al_2021	CDS	574324	574403	.	-	0	Name=LOC114874082 CDS;ID=EWKMg4ru1zPvdBw+uzMEhS+PpGo.1624892059085.38663
NW_021683711	Koludarov_et_al_2021	CDS	574135	574261	.	-	0	Name=LOC114874082 CDS;ID=EWKMg4ru1zPvdBw+uzMEhS+PpGo.1624892059085.38663
NW_021683711	Koludarov_et_al_2021	CDS	573986	574050	.	-	0	Name=LOC114874082 CDS;ID=EWKMg4ru1zPvdBw+uzMEhS+PpGo.1624892059085.38663
NW_021683711	Koludarov_et_al_2021	CDS	575788	575853	.	-	0	Name=LOC114874082 CDS;ID=EWKMg4ru1zPvdBw+uzMEhS+PpGo.1624892059085.38664
NW_021683711	Koludarov_et_al_2021	CDS	575614	575708	.	-	0	Name=LOC114874082 CDS;ID=EWKMg4ru1zPvdBw+uzMEhS+PpGo.1624892059085.38664
NW_021683711	Koludarov_et_al_2021	CDS	575293	575515	.	-	0	Name=LOC114874082 CDS;ID=EWKMg4ru1zPvdBw+uzMEhS+PpGo.1624892059085.38664
NW_021683711	Koludarov_et_al_2021	CDS	574992	575209	.	-	0	Name=LOC114874082 CDS;ID=EWKMg4ru1zPvdBw+uzMEhS+PpGo.1624892059085.38664
NW_021683711	Koludarov_et_al_2021	CDS	574686	574913	.	-	0	Name=LOC114874082 CDS;ID=EWKMg4ru1zPvdBw+uzMEhS+PpGo.1624892059085.38664
NW_021683711	Koludarov_et_al_2021	CDS	574484	574617	.	-	0	Name=LOC114874082 CDS;ID=EWKMg4ru1zPvdBw+uzMEhS+PpGo.1624892059085.38664
NW_021683711	Koludarov_et_al_2021	CDS	574324	574403	.	-	0	Name=LOC114874082 CDS;ID=EWKMg4ru1zPvdBw+uzMEhS+PpGo.1624892059085.38664
NW_021683711	Koludarov_et_al_2021	CDS	574135	574261	.	-	0	Name=LOC114874082 CDS;ID=EWKMg4ru1zPvdBw+uzMEhS+PpGo.1624892059085.38664
NW_021683711	Koludarov_et_al_2021	CDS	573986	574050	.	-	0	Name=LOC114874082 CDS;ID=EWKMg4ru1zPvdBw+uzMEhS+PpGo.1624892059085.38664
NW_021683711	Koludarov_et_al_2021	CDS	575788	575853	.	-	0	Name=LOC114874082 CDS;ID=EWKMg4ru1zPvdBw+uzMEhS+PpGo.1624892059085.38665
NW_021683711	Koludarov_et_al_2021	CDS	575614	575708	.	-	0	Name=LOC114874082 CDS;ID=EWKMg4ru1zPvdBw+uzMEhS+PpGo.1624892059085.38665
NW_021683711	Koludarov_et_al_2021	CDS	575293	575515	.	-	0	Name=LOC114874082 CDS;ID=EWKMg4ru1zPvdBw+uzMEhS+PpGo.1624892059085.38665
NW_021683711	Koludarov_et_al_2021	CDS	574992	575209	.	-	0	Name=LOC114874082 CDS;ID=EWKMg4ru1zPvdBw+uzMEhS+PpGo.1624892059085.38665
NW_021683711	Koludarov_et_al_2021	CDS	574686	574913	.	-	0	Name=LOC114874082 CDS;ID=EWKMg4ru1zPvdBw+uzMEhS+PpGo.1624892059085.38665
NW_021683711	Koludarov_et_al_2021	CDS	574484	574617	.	-	0	Name=LOC114874082 CDS;ID=EWKMg4ru1zPvdBw+uzMEhS+PpGo.1624892059085.38665
NW_021683711	Koludarov_et_al_2021	CDS	574324	574403	.	-	0	Name=LOC114874082 CDS;ID=EWKMg4ru1zPvdBw+uzMEhS+PpGo.1624892059085.38665
NW_021683711	Koludarov_et_al_2021	CDS	574135	574261	.	-	0	Name=LOC114874082 CDS;ID=EWKMg4ru1zPvdBw+uzMEhS+PpGo.1624892059085.38665
NW_021683711	Koludarov_et_al_2021	CDS	573986	574050	.	-	0	Name=LOC114874082 CDS;ID=EWKMg4ru1zPvdBw+uzMEhS+PpGo.1624892059085.38665
NW_021683711	Koludarov_et_al_2021	CDS	822823	824319	.	-	0	Name=LOC114874123 CDS;ID=EWKMg4ru1zPvdBw+uzMEhS+PpGo.1624892059085.38666
NW_021683711	Koludarov_et_al_2021	CDS	822545	822754	.	-	0	Name=LOC114874123 CDS;ID=EWKMg4ru1zPvdBw+uzMEhS+PpGo.1624892059085.38666
NW_021683711	Koludarov_et_al_2021	CDS	822823	824319	.	-	0	Name=LOC114874123 CDS;ID=EWKMg4ru1zPvdBw+uzMEhS+PpGo.1624892059085.38667
NW_021683711	Koludarov_et_al_2021	CDS	822545	822754	.	-	0	Name=LOC114874123 CDS;ID=EWKMg4ru1zPvdBw+uzMEhS+PpGo.1624892059085.38667
NW_021683711	Koludarov_et_al_2021	CDS	822823	824319	.	-	0	Name=LOC114874123 CDS;ID=EWKMg4ru1zPvdBw+uzMEhS+PpGo.1624892059085.38668
NW_021683711	Koludarov_et_al_2021	CDS	822545	822754	.	-	0	Name=LOC114874123 CDS;ID=EWKMg4ru1zPvdBw+uzMEhS+PpGo.1624892059085.38668
NW_021683711	Koludarov_et_al_2021	CDS	575614	575701	.	-	0	Name=LOC114874082 CDS;ID=EWKMg4ru1zPvdBw+uzMEhS+PpGo.1624892059085.38669
NW_021683711	Koludarov_et_al_2021	CDS	575293	575510	.	-	0	Name=LOC114874082 CDS;ID=EWKMg4ru1zPvdBw+uzMEhS+PpGo.1624892059085.38669
NW_021683711	Koludarov_et_al_2021	CDS	574992	575209	.	-	0	Name=LOC114874082 CDS;ID=EWKMg4ru1zPvdBw+uzMEhS+PpGo.1624892059085.38669
NW_021683711	Koludarov_et_al_2021	CDS	574686	574913	.	-	0	Name=LOC114874082 CDS;ID=EWKMg4ru1zPvdBw+uzMEhS+PpGo.1624892059085.38669
NW_021683711	Koludarov_et_al_2021	CDS	574484	574617	.	-	0	Name=LOC114874082 CDS;ID=EWKMg4ru1zPvdBw+uzMEhS+PpGo.1624892059085.38669
NW_021683711	Koludarov_et_al_2021	CDS	574324	574403	.	-	0	Name=LOC114874082 CDS;ID=EWKMg4ru1zPvdBw+uzMEhS+PpGo.1624892059085.38669
NW_021683711	Koludarov_et_al_2021	CDS	574135	574261	.	-	0	Name=LOC114874082 CDS;ID=EWKMg4ru1zPvdBw+uzMEhS+PpGo.1624892059085.38669
NW_021683711	Koludarov_et_al_2021	CDS	573986	574050	.	-	0	Name=LOC114874082 CDS;ID=EWKMg4ru1zPvdBw+uzMEhS+PpGo.1624892059085.38669
NW_021683711	Koludarov_et_al_2021	CDS	639086	639190	.	+	0	Name=LOC114874096 CDS;ID=EWKMg4ru1zPvdBw+uzMEhS+PpGo.1624892059085.38670
NW_021683711	Koludarov_et_al_2021	CDS	639334	640677	.	+	0	Name=LOC114874096 CDS;ID=EWKMg4ru1zPvdBw+uzMEhS+PpGo.1624892059085.38670
NW_021683711	Koludarov_et_al_2021	CDS	639086	639190	.	+	0	Name=LOC114874096 CDS;ID=EWKMg4ru1zPvdBw+uzMEhS+PpGo.1624892059085.38671
NW_021683711	Koludarov_et_al_2021	CDS	639334	640677	.	+	0	Name=LOC114874096 CDS;ID=EWKMg4ru1zPvdBw+uzMEhS+PpGo.1624892059085.38671
NW_021683711	Koludarov_et_al_2021	CDS	639086	639190	.	+	0	Name=LOC114874096 CDS;ID=EWKMg4ru1zPvdBw+uzMEhS+PpGo.1624892059085.38672
NW_021683711	Koludarov_et_al_2021	CDS	639334	640677	.	+	0	Name=LOC114874096 CDS;ID=EWKMg4ru1zPvdBw+uzMEhS+PpGo.1624892059085.38672
NW_021683711	Koludarov_et_al_2021	CDS	639086	639190	.	+	0	Name=LOC114874096 CDS;ID=EWKMg4ru1zPvdBw+uzMEhS+PpGo.1624892059085.38673
NW_021683711	Koludarov_et_al_2021	CDS	639334	640677	.	+	0	Name=LOC114874096 CDS;ID=EWKMg4ru1zPvdBw+uzMEhS+PpGo.1624892059085.38673
NW_021683711	Koludarov_et_al_2021	CDS	747254	748840	.	-	0	Name=LOC114874144 CDS
NW_021683711	Koludarov_et_al_2021	CDS	814664	816217	.	-	0	Name=LOC114874131 CDS
NW_021683711	Koludarov_et_al_2021	CDS	648607	648810	.	-	0	Name=LOC114874119 CDS;ID=EWKMg4ru1zPvdBw+uzMEhS+PpGo.1624892059085.38674
NW_021683711	Koludarov_et_al_2021	CDS	647532	647885	.	-	0	Name=LOC114874119 CDS;ID=EWKMg4ru1zPvdBw+uzMEhS+PpGo.1624892059085.38674
NW_021683711	Koludarov_et_al_2021	CDS	647285	647356	.	-	0	Name=LOC114874119 CDS;ID=EWKMg4ru1zPvdBw+uzMEhS+PpGo.1624892059085.38674
NW_021683711	Koludarov_et_al_2021	CDS	627148	627190	.	+	0	Name=LOC114874093 CDS;ID=EWKMg4ru1zPvdBw+uzMEhS+PpGo.1624892059086.38675
NW_021683711	Koludarov_et_al_2021	CDS	627259	627311	.	+	0	Name=LOC114874093 CDS;ID=EWKMg4ru1zPvdBw+uzMEhS+PpGo.1624892059086.38675
NW_021683711	Koludarov_et_al_2021	CDS	627615	627914	.	+	0	Name=LOC114874093 CDS;ID=EWKMg4ru1zPvdBw+uzMEhS+PpGo.1624892059086.38675
NW_021683711	Koludarov_et_al_2021	CDS	628014	628214	.	+	0	Name=LOC114874093 CDS;ID=EWKMg4ru1zPvdBw+uzMEhS+PpGo.1624892059086.38675
NW_021683711	Koludarov_et_al_2021	CDS	628357	628554	.	+	0	Name=LOC114874093 CDS;ID=EWKMg4ru1zPvdBw+uzMEhS+PpGo.1624892059086.38675
NW_021683711	Koludarov_et_al_2021	CDS	535267	535401	.	+	0	Name=LOC114874063 CDS;ID=EWKMg4ru1zPvdBw+uzMEhS+PpGo.1624892059086.38676
NW_021683711	Koludarov_et_al_2021	CDS	535470	535668	.	+	0	Name=LOC114874063 CDS;ID=EWKMg4ru1zPvdBw+uzMEhS+PpGo.1624892059086.38676
NW_021683711	Koludarov_et_al_2021	CDS	535780	535955	.	+	0	Name=LOC114874063 CDS;ID=EWKMg4ru1zPvdBw+uzMEhS+PpGo.1624892059086.38676
NW_021683711	Koludarov_et_al_2021	CDS	536064	536246	.	+	0	Name=LOC114874063 CDS;ID=EWKMg4ru1zPvdBw+uzMEhS+PpGo.1624892059086.38676
NW_021683711	Koludarov_et_al_2021	CDS	536329	536434	.	+	0	Name=LOC114874063 CDS;ID=EWKMg4ru1zPvdBw+uzMEhS+PpGo.1624892059086.38676
NW_021683711	Koludarov_et_al_2021	CDS	536539	536615	.	+	0	Name=LOC114874063 CDS;ID=EWKMg4ru1zPvdBw+uzMEhS+PpGo.1624892059086.38676
NW_021683711	Koludarov_et_al_2021	CDS	615748	615849	.	+	0	Name=LOC114874066 CDS;ID=EWKMg4ru1zPvdBw+uzMEhS+PpGo.1624892059086.38677
NW_021683711	Koludarov_et_al_2021	CDS	616033	616600	.	+	0	Name=LOC114874066 CDS;ID=EWKMg4ru1zPvdBw+uzMEhS+PpGo.1624892059086.38677
NW_021683711	Koludarov_et_al_2021	CDS	616719	616834	.	+	0	Name=LOC114874066 CDS;ID=EWKMg4ru1zPvdBw+uzMEhS+PpGo.1624892059086.38677
NW_021683711	Koludarov_et_al_2021	CDS	616907	617095	.	+	0	Name=LOC114874066 CDS;ID=EWKMg4ru1zPvdBw+uzMEhS+PpGo.1624892059086.38677
NW_021683711	Koludarov_et_al_2021	CDS	644933	644974	.	-	0	Name=LOC114874098 CDS;ID=EWKMg4ru1zPvdBw+uzMEhS+PpGo.1624892059086.38678
NW_021683711	Koludarov_et_al_2021	CDS	644405	644575	.	-	0	Name=LOC114874098 CDS;ID=EWKMg4ru1zPvdBw+uzMEhS+PpGo.1624892059086.38678
NW_021683711	Koludarov_et_al_2021	CDS	644048	644229	.	-	0	Name=LOC114874098 CDS;ID=EWKMg4ru1zPvdBw+uzMEhS+PpGo.1624892059086.38678
NW_021683711	Koludarov_et_al_2021	CDS	643820	643970	.	-	0	Name=LOC114874098 CDS;ID=EWKMg4ru1zPvdBw+uzMEhS+PpGo.1624892059086.38678
NW_021683711	Koludarov_et_al_2021	CDS	643640	643717	.	-	0	Name=LOC114874098 CDS;ID=EWKMg4ru1zPvdBw+uzMEhS+PpGo.1624892059086.38678
NW_021683711	Koludarov_et_al_2021	CDS	630530	630601	.	+	0	Name=LOC114874095 CDS;ID=EWKMg4ru1zPvdBw+uzMEhS+PpGo.1624892059086.38679
NW_021683711	Koludarov_et_al_2021	CDS	630724	630915	.	+	0	Name=LOC114874095 CDS;ID=EWKMg4ru1zPvdBw+uzMEhS+PpGo.1624892059086.38679
NW_021683711	Koludarov_et_al_2021	CDS	630985	631172	.	+	0	Name=LOC114874095 CDS;ID=EWKMg4ru1zPvdBw+uzMEhS+PpGo.1624892059086.38679
NW_021683711	Koludarov_et_al_2021	CDS	631558	631756	.	+	0	Name=LOC114874095 CDS;ID=EWKMg4ru1zPvdBw+uzMEhS+PpGo.1624892059086.38679
NW_021683711	Koludarov_et_al_2021	CDS	496394	496519	.	+	0	Name=LOC114874112 CDS;ID=EWKMg4ru1zPvdBw+uzMEhS+PpGo.1624892059086.38680
NW_021683711	Koludarov_et_al_2021	CDS	496611	497615	.	+	0	Name=LOC114874112 CDS;ID=EWKMg4ru1zPvdBw+uzMEhS+PpGo.1624892059086.38680
NW_021683711	Koludarov_et_al_2021	CDS	642408	642504	.	-	0	Name=LOC114874097 CDS;ID=EWKMg4ru1zPvdBw+uzMEhS+PpGo.1624892059086.38681
NW_021683711	Koludarov_et_al_2021	CDS	642190	642288	.	-	0	Name=LOC114874097 CDS;ID=EWKMg4ru1zPvdBw+uzMEhS+PpGo.1624892059086.38681
NW_021683711	Koludarov_et_al_2021	CDS	641877	642096	.	-	0	Name=LOC114874097 CDS;ID=EWKMg4ru1zPvdBw+uzMEhS+PpGo.1624892059086.38681
NW_021683711	Koludarov_et_al_2021	CDS	641708	641772	.	-	0	Name=LOC114874097 CDS;ID=EWKMg4ru1zPvdBw+uzMEhS+PpGo.1624892059086.38681
NW_021683711	Koludarov_et_al_2021	CDS	641299	641633	.	-	0	Name=LOC114874097 CDS;ID=EWKMg4ru1zPvdBw+uzMEhS+PpGo.1624892059086.38681
NW_021683711	Koludarov_et_al_2021	CDS	642408	642504	.	-	0	Name=LOC114874097 CDS;ID=EWKMg4ru1zPvdBw+uzMEhS+PpGo.1624892059086.38682
NW_021683711	Koludarov_et_al_2021	CDS	642190	642288	.	-	0	Name=LOC114874097 CDS;ID=EWKMg4ru1zPvdBw+uzMEhS+PpGo.1624892059086.38682
NW_021683711	Koludarov_et_al_2021	CDS	641877	642096	.	-	0	Name=LOC114874097 CDS;ID=EWKMg4ru1zPvdBw+uzMEhS+PpGo.1624892059086.38682
NW_021683711	Koludarov_et_al_2021	CDS	641708	641775	.	-	0	Name=LOC114874097 CDS;ID=EWKMg4ru1zPvdBw+uzMEhS+PpGo.1624892059086.38682
NW_021683711	Koludarov_et_al_2021	CDS	641299	641633	.	-	0	Name=LOC114874097 CDS;ID=EWKMg4ru1zPvdBw+uzMEhS+PpGo.1624892059086.38682
NW_021683711	Koludarov_et_al_2021	CDS	642408	642504	.	-	0	Name=LOC114874097 CDS;ID=EWKMg4ru1zPvdBw+uzMEhS+PpGo.1624892059086.38683
NW_021683711	Koludarov_et_al_2021	CDS	642190	642288	.	-	0	Name=LOC114874097 CDS;ID=EWKMg4ru1zPvdBw+uzMEhS+PpGo.1624892059086.38683
NW_021683711	Koludarov_et_al_2021	CDS	641877	642096	.	-	0	Name=LOC114874097 CDS;ID=EWKMg4ru1zPvdBw+uzMEhS+PpGo.1624892059086.38683
NW_021683711	Koludarov_et_al_2021	CDS	641708	641775	.	-	0	Name=LOC114874097 CDS;ID=EWKMg4ru1zPvdBw+uzMEhS+PpGo.1624892059086.38683
NW_021683711	Koludarov_et_al_2021	CDS	641299	641633	.	-	0	Name=LOC114874097 CDS;ID=EWKMg4ru1zPvdBw+uzMEhS+PpGo.1624892059086.38683
NW_021683711	Koludarov_et_al_2021	CDS	642408	642504	.	-	0	Name=LOC114874097 CDS;ID=EWKMg4ru1zPvdBw+uzMEhS+PpGo.1624892059086.38684
NW_021683711	Koludarov_et_al_2021	CDS	642190	642288	.	-	0	Name=LOC114874097 CDS;ID=EWKMg4ru1zPvdBw+uzMEhS+PpGo.1624892059086.38684
NW_021683711	Koludarov_et_al_2021	CDS	641877	642096	.	-	0	Name=LOC114874097 CDS;ID=EWKMg4ru1zPvdBw+uzMEhS+PpGo.1624892059086.38684
NW_021683711	Koludarov_et_al_2021	CDS	641708	641775	.	-	0	Name=LOC114874097 CDS;ID=EWKMg4ru1zPvdBw+uzMEhS+PpGo.1624892059086.38684
NW_021683711	Koludarov_et_al_2021	CDS	641299	641633	.	-	0	Name=LOC114874097 CDS;ID=EWKMg4ru1zPvdBw+uzMEhS+PpGo.1624892059086.38684
NW_021683711	Koludarov_et_al_2021	CDS	484949	486079	.	+	0	Name=LOC114874110 CDS
NW_021683711	Koludarov_et_al_2021	CDS	491732	492862	.	+	0	Name=LOC114874111 CDS
NW_021683711	Koludarov_et_al_2021	CDS	706219	706285	.	+	0	Name=LOC114874159 CDS;ID=EWKMg4ru1zPvdBw+uzMEhS+PpGo.1624892059086.38685
NW_021683711	Koludarov_et_al_2021	CDS	706742	706908	.	+	0	Name=LOC114874159 CDS;ID=EWKMg4ru1zPvdBw+uzMEhS+PpGo.1624892059086.38685
NW_021683711	Koludarov_et_al_2021	CDS	707051	707320	.	+	0	Name=LOC114874159 CDS;ID=EWKMg4ru1zPvdBw+uzMEhS+PpGo.1624892059086.38685
NW_021683711	Koludarov_et_al_2021	CDS	617573	617630	.	+	0	Name=LOC114874068 CDS;ID=EWKMg4ru1zPvdBw+uzMEhS+PpGo.1624892059086.38686
NW_021683711	Koludarov_et_al_2021	CDS	617701	617826	.	+	0	Name=LOC114874068 CDS;ID=EWKMg4ru1zPvdBw+uzMEhS+PpGo.1624892059086.38686
NW_021683711	Koludarov_et_al_2021	CDS	618031	618135	.	+	0	Name=LOC114874068 CDS;ID=EWKMg4ru1zPvdBw+uzMEhS+PpGo.1624892059086.38686
NW_021683711	Koludarov_et_al_2021	CDS	618211	618290	.	+	0	Name=LOC114874068 CDS;ID=EWKMg4ru1zPvdBw+uzMEhS+PpGo.1624892059086.38686
NW_021683711	Koludarov_et_al_2021	CDS	618503	618643	.	+	0	Name=LOC114874068 CDS;ID=EWKMg4ru1zPvdBw+uzMEhS+PpGo.1624892059086.38686
NW_021683711	Koludarov_et_al_2021	CDS	804285	805355	.	-	0	Name=LOC114874125 CDS
NW_021683711	Koludarov_et_al_2021	CDS	807065	808084	.	-	0	Name=LOC114874126 CDS
NW_021683711	Koludarov_et_al_2021	CDS	812452	813465	.	-	0	Name=LOC114874127 CDS
NW_021683711	Koludarov_et_al_2021	CDS	43465	44475	.	-	0	Name=LOC114874074 CDS
NW_021683711	Koludarov_et_al_2021	CDS	809718	810680	.	-	0	Name=LOC114874089 CDS
NW_021683711	Koludarov_et_al_2021	CDS	578265	578373	.	+	0	Name=LOC114874084 CDS;ID=EWKMg4ru1zPvdBw+uzMEhS+PpGo.1624892059087.38687
NW_021683711	Koludarov_et_al_2021	CDS	578508	578626	.	+	0	Name=LOC114874084 CDS;ID=EWKMg4ru1zPvdBw+uzMEhS+PpGo.1624892059087.38687
NW_021683711	Koludarov_et_al_2021	CDS	578707	578849	.	+	0	Name=LOC114874084 CDS;ID=EWKMg4ru1zPvdBw+uzMEhS+PpGo.1624892059087.38687
NW_021683711	Koludarov_et_al_2021	CDS	578907	579081	.	+	0	Name=LOC114874084 CDS;ID=EWKMg4ru1zPvdBw+uzMEhS+PpGo.1624892059087.38687
NW_021683711	Koludarov_et_al_2021	CDS	579157	579219	.	+	0	Name=LOC114874084 CDS;ID=EWKMg4ru1zPvdBw+uzMEhS+PpGo.1624892059087.38687
NW_021683711	Koludarov_et_al_2021	CDS	578265	578373	.	+	0	Name=LOC114874084 CDS;ID=EWKMg4ru1zPvdBw+uzMEhS+PpGo.1624892059087.38688
NW_021683711	Koludarov_et_al_2021	CDS	578508	578626	.	+	0	Name=LOC114874084 CDS;ID=EWKMg4ru1zPvdBw+uzMEhS+PpGo.1624892059087.38688
NW_021683711	Koludarov_et_al_2021	CDS	578707	578849	.	+	0	Name=LOC114874084 CDS;ID=EWKMg4ru1zPvdBw+uzMEhS+PpGo.1624892059087.38688
NW_021683711	Koludarov_et_al_2021	CDS	578907	579081	.	+	0	Name=LOC114874084 CDS;ID=EWKMg4ru1zPvdBw+uzMEhS+PpGo.1624892059087.38688
NW_021683711	Koludarov_et_al_2021	CDS	579157	579219	.	+	0	Name=LOC114874084 CDS;ID=EWKMg4ru1zPvdBw+uzMEhS+PpGo.1624892059087.38688
NW_021683711	Koludarov_et_al_2021	CDS	578265	578373	.	+	0	Name=LOC114874084 CDS;ID=EWKMg4ru1zPvdBw+uzMEhS+PpGo.1624892059087.38689
NW_021683711	Koludarov_et_al_2021	CDS	578508	578626	.	+	0	Name=LOC114874084 CDS;ID=EWKMg4ru1zPvdBw+uzMEhS+PpGo.1624892059087.38689
NW_021683711	Koludarov_et_al_2021	CDS	578707	578849	.	+	0	Name=LOC114874084 CDS;ID=EWKMg4ru1zPvdBw+uzMEhS+PpGo.1624892059087.38689
NW_021683711	Koludarov_et_al_2021	CDS	578907	579081	.	+	0	Name=LOC114874084 CDS;ID=EWKMg4ru1zPvdBw+uzMEhS+PpGo.1624892059087.38689
NW_021683711	Koludarov_et_al_2021	CDS	579157	579219	.	+	0	Name=LOC114874084 CDS;ID=EWKMg4ru1zPvdBw+uzMEhS+PpGo.1624892059087.38689
NW_021683711	Koludarov_et_al_2021	CDS	578265	578373	.	+	0	Name=LOC114874084 CDS;ID=EWKMg4ru1zPvdBw+uzMEhS+PpGo.1624892059087.38690
NW_021683711	Koludarov_et_al_2021	CDS	578508	578626	.	+	0	Name=LOC114874084 CDS;ID=EWKMg4ru1zPvdBw+uzMEhS+PpGo.1624892059087.38690
NW_021683711	Koludarov_et_al_2021	CDS	578707	578849	.	+	0	Name=LOC114874084 CDS;ID=EWKMg4ru1zPvdBw+uzMEhS+PpGo.1624892059087.38690
NW_021683711	Koludarov_et_al_2021	CDS	578907	579081	.	+	0	Name=LOC114874084 CDS;ID=EWKMg4ru1zPvdBw+uzMEhS+PpGo.1624892059087.38690
NW_021683711	Koludarov_et_al_2021	CDS	579157	579219	.	+	0	Name=LOC114874084 CDS;ID=EWKMg4ru1zPvdBw+uzMEhS+PpGo.1624892059087.38690
NW_021683711	Koludarov_et_al_2021	CDS	578265	578373	.	+	0	Name=LOC114874084 CDS;ID=EWKMg4ru1zPvdBw+uzMEhS+PpGo.1624892059087.38691
NW_021683711	Koludarov_et_al_2021	CDS	578508	578626	.	+	0	Name=LOC114874084 CDS;ID=EWKMg4ru1zPvdBw+uzMEhS+PpGo.1624892059087.38691
NW_021683711	Koludarov_et_al_2021	CDS	578707	578849	.	+	0	Name=LOC114874084 CDS;ID=EWKMg4ru1zPvdBw+uzMEhS+PpGo.1624892059087.38691
NW_021683711	Koludarov_et_al_2021	CDS	578907	579081	.	+	0	Name=LOC114874084 CDS;ID=EWKMg4ru1zPvdBw+uzMEhS+PpGo.1624892059087.38691
NW_021683711	Koludarov_et_al_2021	CDS	579157	579219	.	+	0	Name=LOC114874084 CDS;ID=EWKMg4ru1zPvdBw+uzMEhS+PpGo.1624892059087.38691
NW_021683711	Koludarov_et_al_2021	CDS	578265	578373	.	+	0	Name=LOC114874084 CDS;ID=EWKMg4ru1zPvdBw+uzMEhS+PpGo.1624892059087.38692
NW_021683711	Koludarov_et_al_2021	CDS	578508	578626	.	+	0	Name=LOC114874084 CDS;ID=EWKMg4ru1zPvdBw+uzMEhS+PpGo.1624892059087.38692
NW_021683711	Koludarov_et_al_2021	CDS	578707	578849	.	+	0	Name=LOC114874084 CDS;ID=EWKMg4ru1zPvdBw+uzMEhS+PpGo.1624892059087.38692
NW_021683711	Koludarov_et_al_2021	CDS	578907	579081	.	+	0	Name=LOC114874084 CDS;ID=EWKMg4ru1zPvdBw+uzMEhS+PpGo.1624892059087.38692
NW_021683711	Koludarov_et_al_2021	CDS	579157	579219	.	+	0	Name=LOC114874084 CDS;ID=EWKMg4ru1zPvdBw+uzMEhS+PpGo.1624892059087.38692
NW_021683711	Koludarov_et_al_2021	CDS	578265	578373	.	+	0	Name=LOC114874084 CDS;ID=EWKMg4ru1zPvdBw+uzMEhS+PpGo.1624892059087.38693
NW_021683711	Koludarov_et_al_2021	CDS	578508	578626	.	+	0	Name=LOC114874084 CDS;ID=EWKMg4ru1zPvdBw+uzMEhS+PpGo.1624892059087.38693
NW_021683711	Koludarov_et_al_2021	CDS	578707	578849	.	+	0	Name=LOC114874084 CDS;ID=EWKMg4ru1zPvdBw+uzMEhS+PpGo.1624892059087.38693
NW_021683711	Koludarov_et_al_2021	CDS	578907	579081	.	+	0	Name=LOC114874084 CDS;ID=EWKMg4ru1zPvdBw+uzMEhS+PpGo.1624892059087.38693
NW_021683711	Koludarov_et_al_2021	CDS	579157	579219	.	+	0	Name=LOC114874084 CDS;ID=EWKMg4ru1zPvdBw+uzMEhS+PpGo.1624892059087.38693
NW_021683711	Koludarov_et_al_2021	CDS	762897	763079	.	+	0	Name=LOC114874152 CDS;ID=EWKMg4ru1zPvdBw+uzMEhS+PpGo.1624892059087.38694
NW_021683711	Koludarov_et_al_2021	CDS	763180	763327	.	+	0	Name=LOC114874152 CDS;ID=EWKMg4ru1zPvdBw+uzMEhS+PpGo.1624892059087.38694
NW_021683711	Koludarov_et_al_2021	CDS	763408	763617	.	+	0	Name=LOC114874152 CDS;ID=EWKMg4ru1zPvdBw+uzMEhS+PpGo.1624892059087.38694
NW_021683711	Koludarov_et_al_2021	CDS	763693	763826	.	+	0	Name=LOC114874152 CDS;ID=EWKMg4ru1zPvdBw+uzMEhS+PpGo.1624892059087.38694
NW_021683711	Koludarov_et_al_2021	CDS	758423	758527	.	+	0	Name=LOC114874151 CDS;ID=EWKMg4ru1zPvdBw+uzMEhS+PpGo.1624892059087.38695
NW_021683711	Koludarov_et_al_2021	CDS	758587	758905	.	+	0	Name=LOC114874151 CDS;ID=EWKMg4ru1zPvdBw+uzMEhS+PpGo.1624892059087.38695
NW_021683711	Koludarov_et_al_2021	CDS	758976	759125	.	+	0	Name=LOC114874151 CDS;ID=EWKMg4ru1zPvdBw+uzMEhS+PpGo.1624892059087.38695
NW_021683711	Koludarov_et_al_2021	CDS	759191	759351	.	+	0	Name=LOC114874151 CDS;ID=EWKMg4ru1zPvdBw+uzMEhS+PpGo.1624892059087.38695
NW_021683711	Koludarov_et_al_2021	CDS	13108	13234	.	-	0	Name=LOC114874163 CDS;ID=EWKMg4ru1zPvdBw+uzMEhS+PpGo.1624892059087.38696
NW_021683711	Koludarov_et_al_2021	CDS	12940	13022	.	-	0	Name=LOC114874163 CDS;ID=EWKMg4ru1zPvdBw+uzMEhS+PpGo.1624892059087.38696
NW_021683711	Koludarov_et_al_2021	CDS	12629	12862	.	-	0	Name=LOC114874163 CDS;ID=EWKMg4ru1zPvdBw+uzMEhS+PpGo.1624892059087.38696
NW_021683711	Koludarov_et_al_2021	CDS	12316	12537	.	-	0	Name=LOC114874163 CDS;ID=EWKMg4ru1zPvdBw+uzMEhS+PpGo.1624892059087.38696
NW_021683711	Koludarov_et_al_2021	CDS	13108	13234	.	-	0	Name=LOC114874163 CDS;ID=EWKMg4ru1zPvdBw+uzMEhS+PpGo.1624892059087.38697
NW_021683711	Koludarov_et_al_2021	CDS	12940	13022	.	-	0	Name=LOC114874163 CDS;ID=EWKMg4ru1zPvdBw+uzMEhS+PpGo.1624892059087.38697
NW_021683711	Koludarov_et_al_2021	CDS	12629	12862	.	-	0	Name=LOC114874163 CDS;ID=EWKMg4ru1zPvdBw+uzMEhS+PpGo.1624892059087.38697
NW_021683711	Koludarov_et_al_2021	CDS	12316	12537	.	-	0	Name=LOC114874163 CDS;ID=EWKMg4ru1zPvdBw+uzMEhS+PpGo.1624892059087.38697
NW_021683711	Koludarov_et_al_2021	CDS	13108	13234	.	-	0	Name=LOC114874163 CDS;ID=EWKMg4ru1zPvdBw+uzMEhS+PpGo.1624892059087.38698
NW_021683711	Koludarov_et_al_2021	CDS	12940	13022	.	-	0	Name=LOC114874163 CDS;ID=EWKMg4ru1zPvdBw+uzMEhS+PpGo.1624892059087.38698
NW_021683711	Koludarov_et_al_2021	CDS	12629	12862	.	-	0	Name=LOC114874163 CDS;ID=EWKMg4ru1zPvdBw+uzMEhS+PpGo.1624892059087.38698
NW_021683711	Koludarov_et_al_2021	CDS	12316	12537	.	-	0	Name=LOC114874163 CDS;ID=EWKMg4ru1zPvdBw+uzMEhS+PpGo.1624892059087.38698
NW_021683711	Koludarov_et_al_2021	CDS	572819	572989	.	+	0	Name=LOC114874085 CDS;ID=EWKMg4ru1zPvdBw+uzMEhS+PpGo.1624892059087.38699
NW_021683711	Koludarov_et_al_2021	CDS	573273	573500	.	+	0	Name=LOC114874085 CDS;ID=EWKMg4ru1zPvdBw+uzMEhS+PpGo.1624892059087.38699
NW_021683711	Koludarov_et_al_2021	CDS	573587	573715	.	+	0	Name=LOC114874085 CDS;ID=EWKMg4ru1zPvdBw+uzMEhS+PpGo.1624892059087.38699
NW_021683711	Koludarov_et_al_2021	CDS	691787	691883	.	+	0	Name=LOC114874160 CDS;ID=EWKMg4ru1zPvdBw+uzMEhS+PpGo.1624892059087.38700
NW_021683711	Koludarov_et_al_2021	CDS	692313	692533	.	+	0	Name=LOC114874160 CDS;ID=EWKMg4ru1zPvdBw+uzMEhS+PpGo.1624892059087.38700
NW_021683711	Koludarov_et_al_2021	CDS	794925	794993	.	-	0	Name=LOC114874129 CDS;ID=EWKMg4ru1zPvdBw+uzMEhS+PpGo.1624892059087.38701
NW_021683711	Koludarov_et_al_2021	CDS	794552	794662	.	-	0	Name=LOC114874129 CDS;ID=EWKMg4ru1zPvdBw+uzMEhS+PpGo.1624892059087.38701
NW_021683711	Koludarov_et_al_2021	CDS	794261	794437	.	-	0	Name=LOC114874129 CDS;ID=EWKMg4ru1zPvdBw+uzMEhS+PpGo.1624892059087.38701
NW_021683711	Koludarov_et_al_2021	CDS	770127	770231	.	-	0	Name=LOC114874153 CDS;ID=EWKMg4ru1zPvdBw+uzMEhS+PpGo.1624892059087.38702
NW_021683711	Koludarov_et_al_2021	CDS	769975	770043	.	-	0	Name=LOC114874153 CDS;ID=EWKMg4ru1zPvdBw+uzMEhS+PpGo.1624892059087.38702
NW_021683711	Koludarov_et_al_2021	CDS	769638	769736	.	-	0	Name=LOC114874153 CDS;ID=EWKMg4ru1zPvdBw+uzMEhS+PpGo.1624892059087.38702
NW_021683711	Koludarov_et_al_2021	CDS	504889	504973	.	-	0	Name=LOC114874114 CDS;ID=EWKMg4ru1zPvdBw+uzMEhS+PpGo.1624892059087.38703
NW_021683711	Koludarov_et_al_2021	CDS	504702	504798	.	-	0	Name=LOC114874114 CDS;ID=EWKMg4ru1zPvdBw+uzMEhS+PpGo.1624892059087.38703
NW_021683711	Koludarov_et_al_2021	CDS	504436	504484	.	-	0	Name=LOC114874114 CDS;ID=EWKMg4ru1zPvdBw+uzMEhS+PpGo.1624892059087.38703
NW_021683711	Koludarov_et_al_2021	CDS	731635	731661	.	+	0	Name=LOC114874103 CDS;ID=EWKMg4ru1zPvdBw+uzMEhS+PpGo.1624892059087.38704
NW_021683711	Koludarov_et_al_2021	CDS	731728	732147	.	+	0	Name=LOC114874103 CDS;ID=EWKMg4ru1zPvdBw+uzMEhS+PpGo.1624892059087.38704
NW_021683711	Koludarov_et_al_2021	CDS	626095	626337	.	-	0	Name=LOC114874069 CDS;ID=EWKMg4ru1zPvdBw+uzMEhS+PpGo.1624892059087.38705
NW_021683711	Koludarov_et_al_2021	CDS	625834	625974	.	-	0	Name=LOC114874069 CDS;ID=EWKMg4ru1zPvdBw+uzMEhS+PpGo.1624892059087.38705
NW_021683711	Koludarov_et_al_2021	CDS	483954	483987	.	+	0	Name=LOC114874088 CDS;ID=EWKMg4ru1zPvdBw+uzMEhS+PpGo.1624892059087.38706
NW_021683711	Koludarov_et_al_2021	CDS	484071	484426	.	+	0	Name=LOC114874088 CDS;ID=EWKMg4ru1zPvdBw+uzMEhS+PpGo.1624892059087.38706
NW_021683711	Koludarov_et_al_2021	CDS	629588	629725	.	-	0	Name=LOC114874094 CDS;ID=EWKMg4ru1zPvdBw+uzMEhS+PpGo.1624892059088.38707
NW_021683711	Koludarov_et_al_2021	CDS	629345	629524	.	-	0	Name=LOC114874094 CDS;ID=EWKMg4ru1zPvdBw+uzMEhS+PpGo.1624892059088.38707
NW_021683711	Koludarov_et_al_2021	CDS	645316	645666	.	+	0	Name=LOC114874100 CDS
NW_021683711	Koludarov_et_al_2021	mRNA	328213	328293	.	-	.	Name=LOC114874090 mRNA;ID=EWKMg4ru1zPvdBw+uzMEhS+PpGo.1624892059088.38708
NW_021683711	Koludarov_et_al_2021	mRNA	257193	257470	.	-	.	Name=LOC114874090 mRNA;ID=EWKMg4ru1zPvdBw+uzMEhS+PpGo.1624892059088.38708
NW_021683711	Koludarov_et_al_2021	mRNA	222208	222357	.	-	.	Name=LOC114874090 mRNA;ID=EWKMg4ru1zPvdBw+uzMEhS+PpGo.1624892059088.38708
NW_021683711	Koludarov_et_al_2021	mRNA	198337	198534	.	-	.	Name=LOC114874090 mRNA;ID=EWKMg4ru1zPvdBw+uzMEhS+PpGo.1624892059088.38708
NW_021683711	Koludarov_et_al_2021	mRNA	191334	191420	.	-	.	Name=LOC114874090 mRNA;ID=EWKMg4ru1zPvdBw+uzMEhS+PpGo.1624892059088.38708
NW_021683711	Koludarov_et_al_2021	mRNA	190327	190509	.	-	.	Name=LOC114874090 mRNA;ID=EWKMg4ru1zPvdBw+uzMEhS+PpGo.1624892059088.38708
NW_021683711	Koludarov_et_al_2021	mRNA	189018	189470	.	-	.	Name=LOC114874090 mRNA;ID=EWKMg4ru1zPvdBw+uzMEhS+PpGo.1624892059088.38708
NW_021683711	Koludarov_et_al_2021	mRNA	187599	187792	.	-	.	Name=LOC114874090 mRNA;ID=EWKMg4ru1zPvdBw+uzMEhS+PpGo.1624892059088.38708
NW_021683711	Koludarov_et_al_2021	mRNA	181482	186314	.	-	.	Name=LOC114874090 mRNA;ID=EWKMg4ru1zPvdBw+uzMEhS+PpGo.1624892059088.38708
NW_021683711	Koludarov_et_al_2021	mRNA	327547	327703	.	-	.	Name=LOC114874090 mRNA;ID=EWKMg4ru1zPvdBw+uzMEhS+PpGo.1624892059088.38709
NW_021683711	Koludarov_et_al_2021	mRNA	291121	291156	.	-	.	Name=LOC114874090 mRNA;ID=EWKMg4ru1zPvdBw+uzMEhS+PpGo.1624892059088.38709
NW_021683711	Koludarov_et_al_2021	mRNA	257193	257470	.	-	.	Name=LOC114874090 mRNA;ID=EWKMg4ru1zPvdBw+uzMEhS+PpGo.1624892059088.38709
NW_021683711	Koludarov_et_al_2021	mRNA	222208	222357	.	-	.	Name=LOC114874090 mRNA;ID=EWKMg4ru1zPvdBw+uzMEhS+PpGo.1624892059088.38709
NW_021683711	Koludarov_et_al_2021	mRNA	198337	198534	.	-	.	Name=LOC114874090 mRNA;ID=EWKMg4ru1zPvdBw+uzMEhS+PpGo.1624892059088.38709
NW_021683711	Koludarov_et_al_2021	mRNA	191334	191420	.	-	.	Name=LOC114874090 mRNA;ID=EWKMg4ru1zPvdBw+uzMEhS+PpGo.1624892059088.38709
NW_021683711	Koludarov_et_al_2021	mRNA	190327	190509	.	-	.	Name=LOC114874090 mRNA;ID=EWKMg4ru1zPvdBw+uzMEhS+PpGo.1624892059088.38709
NW_021683711	Koludarov_et_al_2021	mRNA	189018	189470	.	-	.	Name=LOC114874090 mRNA;ID=EWKMg4ru1zPvdBw+uzMEhS+PpGo.1624892059088.38709
NW_021683711	Koludarov_et_al_2021	mRNA	187599	187792	.	-	.	Name=LOC114874090 mRNA;ID=EWKMg4ru1zPvdBw+uzMEhS+PpGo.1624892059088.38709
NW_021683711	Koludarov_et_al_2021	mRNA	181482	186314	.	-	.	Name=LOC114874090 mRNA;ID=EWKMg4ru1zPvdBw+uzMEhS+PpGo.1624892059088.38709
NW_021683711	Koludarov_et_al_2021	mRNA	303469	303503	.	-	.	Name=LOC114874090 mRNA;ID=EWKMg4ru1zPvdBw+uzMEhS+PpGo.1624892059088.38710
NW_021683711	Koludarov_et_al_2021	mRNA	257193	257470	.	-	.	Name=LOC114874090 mRNA;ID=EWKMg4ru1zPvdBw+uzMEhS+PpGo.1624892059088.38710
NW_021683711	Koludarov_et_al_2021	mRNA	222208	222357	.	-	.	Name=LOC114874090 mRNA;ID=EWKMg4ru1zPvdBw+uzMEhS+PpGo.1624892059088.38710
NW_021683711	Koludarov_et_al_2021	mRNA	198337	198534	.	-	.	Name=LOC114874090 mRNA;ID=EWKMg4ru1zPvdBw+uzMEhS+PpGo.1624892059088.38710
NW_021683711	Koludarov_et_al_2021	mRNA	191334	191420	.	-	.	Name=LOC114874090 mRNA;ID=EWKMg4ru1zPvdBw+uzMEhS+PpGo.1624892059088.38710
NW_021683711	Koludarov_et_al_2021	mRNA	190327	190509	.	-	.	Name=LOC114874090 mRNA;ID=EWKMg4ru1zPvdBw+uzMEhS+PpGo.1624892059088.38710
NW_021683711	Koludarov_et_al_2021	mRNA	189018	189470	.	-	.	Name=LOC114874090 mRNA;ID=EWKMg4ru1zPvdBw+uzMEhS+PpGo.1624892059088.38710
NW_021683711	Koludarov_et_al_2021	mRNA	187599	187792	.	-	.	Name=LOC114874090 mRNA;ID=EWKMg4ru1zPvdBw+uzMEhS+PpGo.1624892059088.38710
NW_021683711	Koludarov_et_al_2021	mRNA	181482	186314	.	-	.	Name=LOC114874090 mRNA;ID=EWKMg4ru1zPvdBw+uzMEhS+PpGo.1624892059088.38710
NW_021683711	Koludarov_et_al_2021	mRNA	220128	220213	.	-	.	Name=LOC114874090 mRNA;ID=EWKMg4ru1zPvdBw+uzMEhS+PpGo.1624892059088.38711
NW_021683711	Koludarov_et_al_2021	mRNA	198337	198534	.	-	.	Name=LOC114874090 mRNA;ID=EWKMg4ru1zPvdBw+uzMEhS+PpGo.1624892059088.38711
NW_021683711	Koludarov_et_al_2021	mRNA	191334	191420	.	-	.	Name=LOC114874090 mRNA;ID=EWKMg4ru1zPvdBw+uzMEhS+PpGo.1624892059088.38711
NW_021683711	Koludarov_et_al_2021	mRNA	190327	190509	.	-	.	Name=LOC114874090 mRNA;ID=EWKMg4ru1zPvdBw+uzMEhS+PpGo.1624892059088.38711
NW_021683711	Koludarov_et_al_2021	mRNA	189018	189470	.	-	.	Name=LOC114874090 mRNA;ID=EWKMg4ru1zPvdBw+uzMEhS+PpGo.1624892059088.38711
NW_021683711	Koludarov_et_al_2021	mRNA	187599	187792	.	-	.	Name=LOC114874090 mRNA;ID=EWKMg4ru1zPvdBw+uzMEhS+PpGo.1624892059088.38711
NW_021683711	Koludarov_et_al_2021	mRNA	181482	186314	.	-	.	Name=LOC114874090 mRNA;ID=EWKMg4ru1zPvdBw+uzMEhS+PpGo.1624892059088.38711
NW_021683711	Koludarov_et_al_2021	mRNA	8265	8440	.	+	.	Name=LOC114874162 mRNA;ID=EWKMg4ru1zPvdBw+uzMEhS+PpGo.1624892059088.38712
NW_021683711	Koludarov_et_al_2021	mRNA	9774	10110	.	+	.	Name=LOC114874162 mRNA;ID=EWKMg4ru1zPvdBw+uzMEhS+PpGo.1624892059088.38712
NW_021683711	Koludarov_et_al_2021	mRNA	10252	10505	.	+	.	Name=LOC114874162 mRNA;ID=EWKMg4ru1zPvdBw+uzMEhS+PpGo.1624892059088.38712
NW_021683711	Koludarov_et_al_2021	mRNA	10669	10804	.	+	.	Name=LOC114874162 mRNA;ID=EWKMg4ru1zPvdBw+uzMEhS+PpGo.1624892059088.38712
NW_021683711	Koludarov_et_al_2021	mRNA	10906	11010	.	+	.	Name=LOC114874162 mRNA;ID=EWKMg4ru1zPvdBw+uzMEhS+PpGo.1624892059088.38712
NW_021683711	Koludarov_et_al_2021	mRNA	33183	33388	.	+	.	Name=LOC114874162 mRNA;ID=EWKMg4ru1zPvdBw+uzMEhS+PpGo.1624892059088.38712
NW_021683711	Koludarov_et_al_2021	mRNA	33990	34254	.	+	.	Name=LOC114874162 mRNA;ID=EWKMg4ru1zPvdBw+uzMEhS+PpGo.1624892059088.38712
NW_021683711	Koludarov_et_al_2021	mRNA	34422	34668	.	+	.	Name=LOC114874162 mRNA;ID=EWKMg4ru1zPvdBw+uzMEhS+PpGo.1624892059088.38712
NW_021683711	Koludarov_et_al_2021	mRNA	35026	42825	.	+	.	Name=LOC114874162 mRNA;ID=EWKMg4ru1zPvdBw+uzMEhS+PpGo.1624892059088.38712
NW_021683711	Koludarov_et_al_2021	mRNA	8265	8440	.	+	.	Name=LOC114874162 mRNA;ID=EWKMg4ru1zPvdBw+uzMEhS+PpGo.1624892059088.38713
NW_021683711	Koludarov_et_al_2021	mRNA	9786	10110	.	+	.	Name=LOC114874162 mRNA;ID=EWKMg4ru1zPvdBw+uzMEhS+PpGo.1624892059088.38713
NW_021683711	Koludarov_et_al_2021	mRNA	10252	10505	.	+	.	Name=LOC114874162 mRNA;ID=EWKMg4ru1zPvdBw+uzMEhS+PpGo.1624892059088.38713
NW_021683711	Koludarov_et_al_2021	mRNA	10669	10804	.	+	.	Name=LOC114874162 mRNA;ID=EWKMg4ru1zPvdBw+uzMEhS+PpGo.1624892059088.38713
NW_021683711	Koludarov_et_al_2021	mRNA	10906	11010	.	+	.	Name=LOC114874162 mRNA;ID=EWKMg4ru1zPvdBw+uzMEhS+PpGo.1624892059088.38713
NW_021683711	Koludarov_et_al_2021	mRNA	33183	33388	.	+	.	Name=LOC114874162 mRNA;ID=EWKMg4ru1zPvdBw+uzMEhS+PpGo.1624892059088.38713
NW_021683711	Koludarov_et_al_2021	mRNA	33990	34254	.	+	.	Name=LOC114874162 mRNA;ID=EWKMg4ru1zPvdBw+uzMEhS+PpGo.1624892059088.38713
NW_021683711	Koludarov_et_al_2021	mRNA	34422	34668	.	+	.	Name=LOC114874162 mRNA;ID=EWKMg4ru1zPvdBw+uzMEhS+PpGo.1624892059088.38713
NW_021683711	Koludarov_et_al_2021	mRNA	35026	42825	.	+	.	Name=LOC114874162 mRNA;ID=EWKMg4ru1zPvdBw+uzMEhS+PpGo.1624892059088.38713
NW_021683711	Koludarov_et_al_2021	mRNA	135316	135713	.	-	.	Name=LOC114874076 mRNA;ID=EWKMg4ru1zPvdBw+uzMEhS+PpGo.1624892059088.38714
NW_021683711	Koludarov_et_al_2021	mRNA	134840	134898	.	-	.	Name=LOC114874076 mRNA;ID=EWKMg4ru1zPvdBw+uzMEhS+PpGo.1624892059088.38714
NW_021683711	Koludarov_et_al_2021	mRNA	127876	128138	.	-	.	Name=LOC114874076 mRNA;ID=EWKMg4ru1zPvdBw+uzMEhS+PpGo.1624892059088.38714
NW_021683711	Koludarov_et_al_2021	mRNA	107008	107134	.	-	.	Name=LOC114874076 mRNA;ID=EWKMg4ru1zPvdBw+uzMEhS+PpGo.1624892059088.38714
NW_021683711	Koludarov_et_al_2021	mRNA	106674	106927	.	-	.	Name=LOC114874076 mRNA;ID=EWKMg4ru1zPvdBw+uzMEhS+PpGo.1624892059088.38714
NW_021683711	Koludarov_et_al_2021	mRNA	686725	686908	.	-	.	Name=LOC114874118 mRNA;ID=EWKMg4ru1zPvdBw+uzMEhS+PpGo.1624892059088.38715
NW_021683711	Koludarov_et_al_2021	mRNA	684133	684255	.	-	.	Name=LOC114874118 mRNA;ID=EWKMg4ru1zPvdBw+uzMEhS+PpGo.1624892059088.38715
NW_021683711	Koludarov_et_al_2021	mRNA	675640	677305	.	-	.	Name=LOC114874118 mRNA;ID=EWKMg4ru1zPvdBw+uzMEhS+PpGo.1624892059088.38715
NW_021683711	Koludarov_et_al_2021	mRNA	675349	675544	.	-	.	Name=LOC114874118 mRNA;ID=EWKMg4ru1zPvdBw+uzMEhS+PpGo.1624892059088.38715
NW_021683711	Koludarov_et_al_2021	mRNA	675057	675263	.	-	.	Name=LOC114874118 mRNA;ID=EWKMg4ru1zPvdBw+uzMEhS+PpGo.1624892059088.38715
NW_021683711	Koludarov_et_al_2021	mRNA	663351	663468	.	-	.	Name=LOC114874118 mRNA;ID=EWKMg4ru1zPvdBw+uzMEhS+PpGo.1624892059088.38715
NW_021683711	Koludarov_et_al_2021	mRNA	663114	663245	.	-	.	Name=LOC114874118 mRNA;ID=EWKMg4ru1zPvdBw+uzMEhS+PpGo.1624892059088.38715
NW_021683711	Koludarov_et_al_2021	mRNA	662581	662616	.	-	.	Name=LOC114874118 mRNA;ID=EWKMg4ru1zPvdBw+uzMEhS+PpGo.1624892059088.38715
NW_021683711	Koludarov_et_al_2021	mRNA	662288	662452	.	-	.	Name=LOC114874118 mRNA;ID=EWKMg4ru1zPvdBw+uzMEhS+PpGo.1624892059088.38715
NW_021683711	Koludarov_et_al_2021	mRNA	662093	662209	.	-	.	Name=LOC114874118 mRNA;ID=EWKMg4ru1zPvdBw+uzMEhS+PpGo.1624892059088.38715
NW_021683711	Koludarov_et_al_2021	mRNA	661928	662001	.	-	.	Name=LOC114874118 mRNA;ID=EWKMg4ru1zPvdBw+uzMEhS+PpGo.1624892059088.38715
NW_021683711	Koludarov_et_al_2021	mRNA	658291	660819	.	-	.	Name=LOC114874118 mRNA;ID=EWKMg4ru1zPvdBw+uzMEhS+PpGo.1624892059088.38715
NW_021683711	Koludarov_et_al_2021	mRNA	686725	686908	.	-	.	Name=LOC114874118 mRNA;ID=EWKMg4ru1zPvdBw+uzMEhS+PpGo.1624892059088.38716
NW_021683711	Koludarov_et_al_2021	mRNA	684133	684255	.	-	.	Name=LOC114874118 mRNA;ID=EWKMg4ru1zPvdBw+uzMEhS+PpGo.1624892059088.38716
NW_021683711	Koludarov_et_al_2021	mRNA	675640	677305	.	-	.	Name=LOC114874118 mRNA;ID=EWKMg4ru1zPvdBw+uzMEhS+PpGo.1624892059088.38716
NW_021683711	Koludarov_et_al_2021	mRNA	675349	675544	.	-	.	Name=LOC114874118 mRNA;ID=EWKMg4ru1zPvdBw+uzMEhS+PpGo.1624892059088.38716
NW_021683711	Koludarov_et_al_2021	mRNA	675057	675263	.	-	.	Name=LOC114874118 mRNA;ID=EWKMg4ru1zPvdBw+uzMEhS+PpGo.1624892059088.38716
NW_021683711	Koludarov_et_al_2021	mRNA	663351	663468	.	-	.	Name=LOC114874118 mRNA;ID=EWKMg4ru1zPvdBw+uzMEhS+PpGo.1624892059088.38716
NW_021683711	Koludarov_et_al_2021	mRNA	663114	663245	.	-	.	Name=LOC114874118 mRNA;ID=EWKMg4ru1zPvdBw+uzMEhS+PpGo.1624892059088.38716
NW_021683711	Koludarov_et_al_2021	mRNA	662883	662906	.	-	.	Name=LOC114874118 mRNA;ID=EWKMg4ru1zPvdBw+uzMEhS+PpGo.1624892059088.38716
NW_021683711	Koludarov_et_al_2021	mRNA	662581	662616	.	-	.	Name=LOC114874118 mRNA;ID=EWKMg4ru1zPvdBw+uzMEhS+PpGo.1624892059088.38716
NW_021683711	Koludarov_et_al_2021	mRNA	662288	662452	.	-	.	Name=LOC114874118 mRNA;ID=EWKMg4ru1zPvdBw+uzMEhS+PpGo.1624892059088.38716
NW_021683711	Koludarov_et_al_2021	mRNA	662093	662209	.	-	.	Name=LOC114874118 mRNA;ID=EWKMg4ru1zPvdBw+uzMEhS+PpGo.1624892059088.38716
NW_021683711	Koludarov_et_al_2021	mRNA	661928	662001	.	-	.	Name=LOC114874118 mRNA;ID=EWKMg4ru1zPvdBw+uzMEhS+PpGo.1624892059088.38716
NW_021683711	Koludarov_et_al_2021	mRNA	658291	660819	.	-	.	Name=LOC114874118 mRNA;ID=EWKMg4ru1zPvdBw+uzMEhS+PpGo.1624892059088.38716
NW_021683711	Koludarov_et_al_2021	mRNA	686725	686908	.	-	.	Name=LOC114874118 mRNA;ID=EWKMg4ru1zPvdBw+uzMEhS+PpGo.1624892059088.38717
NW_021683711	Koludarov_et_al_2021	mRNA	686030	686087	.	-	.	Name=LOC114874118 mRNA;ID=EWKMg4ru1zPvdBw+uzMEhS+PpGo.1624892059088.38717
NW_021683711	Koludarov_et_al_2021	mRNA	684133	684255	.	-	.	Name=LOC114874118 mRNA;ID=EWKMg4ru1zPvdBw+uzMEhS+PpGo.1624892059088.38717
NW_021683711	Koludarov_et_al_2021	mRNA	675640	677305	.	-	.	Name=LOC114874118 mRNA;ID=EWKMg4ru1zPvdBw+uzMEhS+PpGo.1624892059088.38717
NW_021683711	Koludarov_et_al_2021	mRNA	675349	675544	.	-	.	Name=LOC114874118 mRNA;ID=EWKMg4ru1zPvdBw+uzMEhS+PpGo.1624892059088.38717
NW_021683711	Koludarov_et_al_2021	mRNA	675057	675263	.	-	.	Name=LOC114874118 mRNA;ID=EWKMg4ru1zPvdBw+uzMEhS+PpGo.1624892059088.38717
NW_021683711	Koludarov_et_al_2021	mRNA	663351	663468	.	-	.	Name=LOC114874118 mRNA;ID=EWKMg4ru1zPvdBw+uzMEhS+PpGo.1624892059088.38717
NW_021683711	Koludarov_et_al_2021	mRNA	663114	663245	.	-	.	Name=LOC114874118 mRNA;ID=EWKMg4ru1zPvdBw+uzMEhS+PpGo.1624892059088.38717
NW_021683711	Koludarov_et_al_2021	mRNA	662883	662906	.	-	.	Name=LOC114874118 mRNA;ID=EWKMg4ru1zPvdBw+uzMEhS+PpGo.1624892059088.38717
NW_021683711	Koludarov_et_al_2021	mRNA	662581	662616	.	-	.	Name=LOC114874118 mRNA;ID=EWKMg4ru1zPvdBw+uzMEhS+PpGo.1624892059088.38717
NW_021683711	Koludarov_et_al_2021	mRNA	662288	662452	.	-	.	Name=LOC114874118 mRNA;ID=EWKMg4ru1zPvdBw+uzMEhS+PpGo.1624892059088.38717
NW_021683711	Koludarov_et_al_2021	mRNA	662093	662209	.	-	.	Name=LOC114874118 mRNA;ID=EWKMg4ru1zPvdBw+uzMEhS+PpGo.1624892059088.38717
NW_021683711	Koludarov_et_al_2021	mRNA	661928	662001	.	-	.	Name=LOC114874118 mRNA;ID=EWKMg4ru1zPvdBw+uzMEhS+PpGo.1624892059088.38717
NW_021683711	Koludarov_et_al_2021	mRNA	658291	660819	.	-	.	Name=LOC114874118 mRNA;ID=EWKMg4ru1zPvdBw+uzMEhS+PpGo.1624892059088.38717
NW_021683711	Koludarov_et_al_2021	mRNA	686725	686907	.	-	.	Name=LOC114874118 mRNA;ID=EWKMg4ru1zPvdBw+uzMEhS+PpGo.1624892059088.38718
NW_021683711	Koludarov_et_al_2021	mRNA	675640	677305	.	-	.	Name=LOC114874118 mRNA;ID=EWKMg4ru1zPvdBw+uzMEhS+PpGo.1624892059088.38718
NW_021683711	Koludarov_et_al_2021	mRNA	675349	675544	.	-	.	Name=LOC114874118 mRNA;ID=EWKMg4ru1zPvdBw+uzMEhS+PpGo.1624892059088.38718
NW_021683711	Koludarov_et_al_2021	mRNA	675057	675263	.	-	.	Name=LOC114874118 mRNA;ID=EWKMg4ru1zPvdBw+uzMEhS+PpGo.1624892059088.38718
NW_021683711	Koludarov_et_al_2021	mRNA	663351	663468	.	-	.	Name=LOC114874118 mRNA;ID=EWKMg4ru1zPvdBw+uzMEhS+PpGo.1624892059088.38718
NW_021683711	Koludarov_et_al_2021	mRNA	663114	663245	.	-	.	Name=LOC114874118 mRNA;ID=EWKMg4ru1zPvdBw+uzMEhS+PpGo.1624892059088.38718
NW_021683711	Koludarov_et_al_2021	mRNA	662883	662906	.	-	.	Name=LOC114874118 mRNA;ID=EWKMg4ru1zPvdBw+uzMEhS+PpGo.1624892059088.38718
NW_021683711	Koludarov_et_al_2021	mRNA	662581	662616	.	-	.	Name=LOC114874118 mRNA;ID=EWKMg4ru1zPvdBw+uzMEhS+PpGo.1624892059088.38718
NW_021683711	Koludarov_et_al_2021	mRNA	662288	662452	.	-	.	Name=LOC114874118 mRNA;ID=EWKMg4ru1zPvdBw+uzMEhS+PpGo.1624892059088.38718
NW_021683711	Koludarov_et_al_2021	mRNA	662093	662209	.	-	.	Name=LOC114874118 mRNA;ID=EWKMg4ru1zPvdBw+uzMEhS+PpGo.1624892059088.38718
NW_021683711	Koludarov_et_al_2021	mRNA	661928	662001	.	-	.	Name=LOC114874118 mRNA;ID=EWKMg4ru1zPvdBw+uzMEhS+PpGo.1624892059088.38718
NW_021683711	Koludarov_et_al_2021	mRNA	658291	660819	.	-	.	Name=LOC114874118 mRNA;ID=EWKMg4ru1zPvdBw+uzMEhS+PpGo.1624892059088.38718
NW_021683711	Koludarov_et_al_2021	mRNA	583552	583739	.	+	.	Name=LOC114874080 mRNA;ID=EWKMg4ru1zPvdBw+uzMEhS+PpGo.1624892059088.38719
NW_021683711	Koludarov_et_al_2021	mRNA	599232	599320	.	+	.	Name=LOC114874080 mRNA;ID=EWKMg4ru1zPvdBw+uzMEhS+PpGo.1624892059088.38719
NW_021683711	Koludarov_et_al_2021	mRNA	601941	602114	.	+	.	Name=LOC114874080 mRNA;ID=EWKMg4ru1zPvdBw+uzMEhS+PpGo.1624892059088.38719
NW_021683711	Koludarov_et_al_2021	mRNA	603278	603501	.	+	.	Name=LOC114874080 mRNA;ID=EWKMg4ru1zPvdBw+uzMEhS+PpGo.1624892059088.38719
NW_021683711	Koludarov_et_al_2021	mRNA	604523	604687	.	+	.	Name=LOC114874080 mRNA;ID=EWKMg4ru1zPvdBw+uzMEhS+PpGo.1624892059088.38719
NW_021683711	Koludarov_et_al_2021	mRNA	605976	606351	.	+	.	Name=LOC114874080 mRNA;ID=EWKMg4ru1zPvdBw+uzMEhS+PpGo.1624892059088.38719
NW_021683711	Koludarov_et_al_2021	mRNA	606828	606981	.	+	.	Name=LOC114874080 mRNA;ID=EWKMg4ru1zPvdBw+uzMEhS+PpGo.1624892059088.38719
NW_021683711	Koludarov_et_al_2021	mRNA	607062	609926	.	+	.	Name=LOC114874080 mRNA;ID=EWKMg4ru1zPvdBw+uzMEhS+PpGo.1624892059088.38719
NW_021683711	Koludarov_et_al_2021	mRNA	686725	686909	.	-	.	Name=LOC114874118 mRNA;ID=EWKMg4ru1zPvdBw+uzMEhS+PpGo.1624892059088.38720
NW_021683711	Koludarov_et_al_2021	mRNA	684133	684255	.	-	.	Name=LOC114874118 mRNA;ID=EWKMg4ru1zPvdBw+uzMEhS+PpGo.1624892059088.38720
NW_021683711	Koludarov_et_al_2021	mRNA	675640	677305	.	-	.	Name=LOC114874118 mRNA;ID=EWKMg4ru1zPvdBw+uzMEhS+PpGo.1624892059088.38720
NW_021683711	Koludarov_et_al_2021	mRNA	675349	675544	.	-	.	Name=LOC114874118 mRNA;ID=EWKMg4ru1zPvdBw+uzMEhS+PpGo.1624892059088.38720
NW_021683711	Koludarov_et_al_2021	mRNA	675057	675263	.	-	.	Name=LOC114874118 mRNA;ID=EWKMg4ru1zPvdBw+uzMEhS+PpGo.1624892059088.38720
NW_021683711	Koludarov_et_al_2021	mRNA	663351	663468	.	-	.	Name=LOC114874118 mRNA;ID=EWKMg4ru1zPvdBw+uzMEhS+PpGo.1624892059088.38720
NW_021683711	Koludarov_et_al_2021	mRNA	663114	663245	.	-	.	Name=LOC114874118 mRNA;ID=EWKMg4ru1zPvdBw+uzMEhS+PpGo.1624892059088.38720
NW_021683711	Koludarov_et_al_2021	mRNA	662883	662906	.	-	.	Name=LOC114874118 mRNA;ID=EWKMg4ru1zPvdBw+uzMEhS+PpGo.1624892059088.38720
NW_021683711	Koludarov_et_al_2021	mRNA	662581	662616	.	-	.	Name=LOC114874118 mRNA;ID=EWKMg4ru1zPvdBw+uzMEhS+PpGo.1624892059088.38720
NW_021683711	Koludarov_et_al_2021	mRNA	662288	662452	.	-	.	Name=LOC114874118 mRNA;ID=EWKMg4ru1zPvdBw+uzMEhS+PpGo.1624892059088.38720
NW_021683711	Koludarov_et_al_2021	mRNA	662093	662209	.	-	.	Name=LOC114874118 mRNA;ID=EWKMg4ru1zPvdBw+uzMEhS+PpGo.1624892059088.38720
NW_021683711	Koludarov_et_al_2021	mRNA	661928	662001	.	-	.	Name=LOC114874118 mRNA;ID=EWKMg4ru1zPvdBw+uzMEhS+PpGo.1624892059088.38720
NW_021683711	Koludarov_et_al_2021	mRNA	661486	661510	.	-	.	Name=LOC114874118 mRNA;ID=EWKMg4ru1zPvdBw+uzMEhS+PpGo.1624892059088.38720
NW_021683711	Koludarov_et_al_2021	mRNA	661044	661052	.	-	.	Name=LOC114874118 mRNA;ID=EWKMg4ru1zPvdBw+uzMEhS+PpGo.1624892059088.38720
NW_021683711	Koludarov_et_al_2021	mRNA	660726	660819	.	-	.	Name=LOC114874118 mRNA;ID=EWKMg4ru1zPvdBw+uzMEhS+PpGo.1624892059088.38720
NW_021683711	Koludarov_et_al_2021	mRNA	686725	686909	.	-	.	Name=LOC114874118 mRNA;ID=EWKMg4ru1zPvdBw+uzMEhS+PpGo.1624892059088.38721
NW_021683711	Koludarov_et_al_2021	mRNA	684133	684255	.	-	.	Name=LOC114874118 mRNA;ID=EWKMg4ru1zPvdBw+uzMEhS+PpGo.1624892059088.38721
NW_021683711	Koludarov_et_al_2021	mRNA	675640	677305	.	-	.	Name=LOC114874118 mRNA;ID=EWKMg4ru1zPvdBw+uzMEhS+PpGo.1624892059088.38721
NW_021683711	Koludarov_et_al_2021	mRNA	675349	675544	.	-	.	Name=LOC114874118 mRNA;ID=EWKMg4ru1zPvdBw+uzMEhS+PpGo.1624892059088.38721
NW_021683711	Koludarov_et_al_2021	mRNA	675057	675263	.	-	.	Name=LOC114874118 mRNA;ID=EWKMg4ru1zPvdBw+uzMEhS+PpGo.1624892059088.38721
NW_021683711	Koludarov_et_al_2021	mRNA	663351	663468	.	-	.	Name=LOC114874118 mRNA;ID=EWKMg4ru1zPvdBw+uzMEhS+PpGo.1624892059088.38721
NW_021683711	Koludarov_et_al_2021	mRNA	663114	663245	.	-	.	Name=LOC114874118 mRNA;ID=EWKMg4ru1zPvdBw+uzMEhS+PpGo.1624892059088.38721
NW_021683711	Koludarov_et_al_2021	mRNA	662883	662906	.	-	.	Name=LOC114874118 mRNA;ID=EWKMg4ru1zPvdBw+uzMEhS+PpGo.1624892059088.38721
NW_021683711	Koludarov_et_al_2021	mRNA	662581	662616	.	-	.	Name=LOC114874118 mRNA;ID=EWKMg4ru1zPvdBw+uzMEhS+PpGo.1624892059088.38721
NW_021683711	Koludarov_et_al_2021	mRNA	662288	662452	.	-	.	Name=LOC114874118 mRNA;ID=EWKMg4ru1zPvdBw+uzMEhS+PpGo.1624892059088.38721
NW_021683711	Koludarov_et_al_2021	mRNA	662093	662209	.	-	.	Name=LOC114874118 mRNA;ID=EWKMg4ru1zPvdBw+uzMEhS+PpGo.1624892059088.38721
NW_021683711	Koludarov_et_al_2021	mRNA	661928	662001	.	-	.	Name=LOC114874118 mRNA;ID=EWKMg4ru1zPvdBw+uzMEhS+PpGo.1624892059088.38721
NW_021683711	Koludarov_et_al_2021	mRNA	661079	661510	.	-	.	Name=LOC114874118 mRNA;ID=EWKMg4ru1zPvdBw+uzMEhS+PpGo.1624892059088.38721
NW_021683711	Koludarov_et_al_2021	mRNA	686725	686909	.	-	.	Name=LOC114874118 mRNA;ID=EWKMg4ru1zPvdBw+uzMEhS+PpGo.1624892059088.38722
NW_021683711	Koludarov_et_al_2021	mRNA	684133	684255	.	-	.	Name=LOC114874118 mRNA;ID=EWKMg4ru1zPvdBw+uzMEhS+PpGo.1624892059088.38722
NW_021683711	Koludarov_et_al_2021	mRNA	675640	677305	.	-	.	Name=LOC114874118 mRNA;ID=EWKMg4ru1zPvdBw+uzMEhS+PpGo.1624892059088.38722
NW_021683711	Koludarov_et_al_2021	mRNA	675349	675544	.	-	.	Name=LOC114874118 mRNA;ID=EWKMg4ru1zPvdBw+uzMEhS+PpGo.1624892059088.38722
NW_021683711	Koludarov_et_al_2021	mRNA	675057	675263	.	-	.	Name=LOC114874118 mRNA;ID=EWKMg4ru1zPvdBw+uzMEhS+PpGo.1624892059088.38722
NW_021683711	Koludarov_et_al_2021	mRNA	663351	663468	.	-	.	Name=LOC114874118 mRNA;ID=EWKMg4ru1zPvdBw+uzMEhS+PpGo.1624892059088.38722
NW_021683711	Koludarov_et_al_2021	mRNA	663114	663245	.	-	.	Name=LOC114874118 mRNA;ID=EWKMg4ru1zPvdBw+uzMEhS+PpGo.1624892059088.38722
[truncated: 1,717 more rows]
