# Supplementary material for: Prevalent bee venom genes evolved before the aculeate stinger and eusociality
Source: BMC Biol. 2023 Oct 23;21:229. doi: 10.1186/s12915-023-01656-5 (PMC10591384; doi:10.1186/s12915-023-01656-5)
Supplement: Supplementary file 42 — Additional file 42. Gff files of all toxin gene annotations. [file 12915_2023_1656_MOESM42_ESM.zip › AdditionalFile9_ToxinGeneAnnotations/Xylocopa_violacea_scaffold-175.gff]

##gff-version 3
##source-version geneious 2022.2.1
##sequence-region	scaffold-175	1	2541212
scaffold-175	Geneious	CDS	304287	304382	.	-	.	Name=Xyvi175AHa;ID=EWKMg4ru1zPvdBw+uzMEhS+PpGo.1660132141602.34
scaffold-175	Geneious	CDS	304061	304177	.	-	.	Name=Xyvi175AHa;ID=EWKMg4ru1zPvdBw+uzMEhS+PpGo.1660132141602.34
scaffold-175	Geneious	CDS	303720	303933	.	-	.	Name=Xyvi175AHa;ID=EWKMg4ru1zPvdBw+uzMEhS+PpGo.1660132141602.34
scaffold-175	Geneious	CDS	303451	303659	.	-	.	Name=Xyvi175AHa;ID=EWKMg4ru1zPvdBw+uzMEhS+PpGo.1660132141602.34
scaffold-175	Geneious	CDS	303039	303380	.	-	.	Name=Xyvi175AHa;ID=EWKMg4ru1zPvdBw+uzMEhS+PpGo.1660132141602.34
scaffold-175	Geneious	CDS	302669	302833	.	-	.	Name=Xyvi175AHa;ID=EWKMg4ru1zPvdBw+uzMEhS+PpGo.1660132141602.34
scaffold-175	Geneious	CDS	302364	302399	.	-	.	Name=Xyvi175AHa;ID=EWKMg4ru1zPvdBw+uzMEhS+PpGo.1660132141602.34
scaffold-175	Geneious	Genomic Region	302571	304177	.	-	.	Name=AVH
scaffold-175	Geneious	CDS	309133	309237	.	+	.	Name=Xyvi175AHb;ID=EWKMg4ru1zPvdBw+uzMEhS+PpGo.1660132141602.35
scaffold-175	Geneious	CDS	309370	309480	.	+	.	Name=Xyvi175AHb;ID=EWKMg4ru1zPvdBw+uzMEhS+PpGo.1660132141602.35
scaffold-175	Geneious	CDS	309559	309824	.	+	.	Name=Xyvi175AHb;ID=EWKMg4ru1zPvdBw+uzMEhS+PpGo.1660132141602.35
scaffold-175	Geneious	CDS	309896	310179	.	+	.	Name=Xyvi175AHb;ID=EWKMg4ru1zPvdBw+uzMEhS+PpGo.1660132141602.35
scaffold-175	Geneious	CDS	310272	310480	.	+	.	Name=Xyvi175AHb;ID=EWKMg4ru1zPvdBw+uzMEhS+PpGo.1660132141602.35
scaffold-175	Geneious	CDS	310911	311144	.	+	.	Name=Xyvi175AHb;ID=EWKMg4ru1zPvdBw+uzMEhS+PpGo.1660132141602.35
scaffold-175	Geneious	Genomic Region	309370	311125	.	+	.	Name=APH
scaffold-175	Geneious	Genomic Region	313366	314892	.	+	.	Name=APH
scaffold-175	Geneious	CDS	313387	313470	.	+	.	Name=Xyvi175AHc;ID=EWKMg4ru1zPvdBw+uzMEhS+PpGo.1660132141602.36
scaffold-175	Geneious	CDS	313579	313754	.	+	.	Name=Xyvi175AHc;ID=EWKMg4ru1zPvdBw+uzMEhS+PpGo.1660132141602.36
scaffold-175	Geneious	CDS	314042	314288	.	+	.	Name=Xyvi175AHc;ID=EWKMg4ru1zPvdBw+uzMEhS+PpGo.1660132141602.36
scaffold-175	Geneious	CDS	314356	314482	.	+	.	Name=Xyvi175AHc;ID=EWKMg4ru1zPvdBw+uzMEhS+PpGo.1660132141602.36
scaffold-175	Geneious	CDS	314578	314780	.	+	.	Name=Xyvi175AHc;ID=EWKMg4ru1zPvdBw+uzMEhS+PpGo.1660132141602.36
scaffold-175	Geneious	CDS	314839	314994	.	+	.	Name=Xyvi175AHc;ID=EWKMg4ru1zPvdBw+uzMEhS+PpGo.1660132141602.36
scaffold-175	Geneious	CDS	2002125	2002235	.	+	.	Name=Xyvi175AHd;ID=EWKMg4ru1zPvdBw+uzMEhS+PpGo.1660132141602.37
scaffold-175	Geneious	CDS	2002489	2002599	.	+	.	Name=Xyvi175AHd;ID=EWKMg4ru1zPvdBw+uzMEhS+PpGo.1660132141602.37
scaffold-175	Geneious	CDS	2003202	2003467	.	+	.	Name=Xyvi175AHd;ID=EWKMg4ru1zPvdBw+uzMEhS+PpGo.1660132141602.37
scaffold-175	Geneious	CDS	2003552	2003835	.	+	.	Name=Xyvi175AHd;ID=EWKMg4ru1zPvdBw+uzMEhS+PpGo.1660132141602.37
scaffold-175	Geneious	CDS	2004564	2004772	.	+	.	Name=Xyvi175AHd;ID=EWKMg4ru1zPvdBw+uzMEhS+PpGo.1660132141602.37
scaffold-175	Geneious	CDS	2005801	2006028	.	+	.	Name=Xyvi175AHd;ID=EWKMg4ru1zPvdBw+uzMEhS+PpGo.1660132141602.37
scaffold-175	Geneious	Genomic Region	2002489	2006034	.	+	.	Name=APH
