# Supplementary material for: Prevalent bee venom genes evolved before the aculeate stinger and eusociality
Source: BMC Biol. 2023 Oct 23;21:229. doi: 10.1186/s12915-023-01656-5 (PMC10591384; doi:10.1186/s12915-023-01656-5)
Supplement: Supplementary file 42 — Additional file 42. Gff files of all toxin gene annotations. [file 12915_2023_1656_MOESM42_ESM.zip › AdditionalFile9_ToxinGeneAnnotations/NW_016908754.1._APH.gff_modified_Koludarov_et_al_2021.gff3]

##gff-version 3
##source-version geneious 2020.2.2
##sequence-region	NW_016908754.1	1	1883877
NW_016908754.1	Koludarov_et_al_2021	gene	134250	137001	.	+	.	Name=APH
NW_016908754.1	Gnomon	exon	1132276	1132301	.	-	.	ID=exon-XM_017897931.1-1;Dbxref=GeneID:108546023%2CGenbank:XM_017897931.1;Parent=rna-XM_017897931.1
NW_016908754.1	Gnomon	exon	1130415	1130577	.	-	.	ID=exon-XM_017897931.1-8;Dbxref=GeneID:108546023%2CGenbank:XM_017897931.1;Parent=rna-XM_017897931.1
NW_016908754.1	Gnomon	exon	1130154	1130332	.	-	.	ID=exon-XM_017897931.1-9;Dbxref=GeneID:108546023%2CGenbank:XM_017897931.1;Parent=rna-XM_017897931.1
NW_016908754.1	Gnomon	exon	1130962	1131104	.	-	.	ID=exon-XM_017897931.1-6;Dbxref=GeneID:108546023%2CGenbank:XM_017897931.1;Parent=rna-XM_017897931.1
NW_016908754.1	Gnomon	exon	1130680	1130853	.	-	.	ID=exon-XM_017897931.1-7;Dbxref=GeneID:108546023%2CGenbank:XM_017897931.1;Parent=rna-XM_017897931.1
NW_016908754.1	Gnomon	exon	1131377	1131511	.	-	.	ID=exon-XM_017897931.1-4;Dbxref=GeneID:108546023%2CGenbank:XM_017897931.1;Parent=rna-XM_017897931.1
NW_016908754.1	Gnomon	exon	1131182	1131297	.	-	.	ID=exon-XM_017897931.1-5;Dbxref=GeneID:108546023%2CGenbank:XM_017897931.1;Parent=rna-XM_017897931.1
NW_016908754.1	Gnomon	exon	1131898	1132029	.	-	.	ID=exon-XM_017897931.1-2;Dbxref=GeneID:108546023%2CGenbank:XM_017897931.1;Parent=rna-XM_017897931.1
NW_016908754.1	Gnomon	exon	1131604	1131784	.	-	.	ID=exon-XM_017897931.1-3;Dbxref=GeneID:108546023%2CGenbank:XM_017897931.1;Parent=rna-XM_017897931.1
NW_016908754.1	Gnomon	CDS	1453786	1453935	.	-	0	Name=XP_017753409.1;ID=cds-XP_017753409.1;Dbxref=GeneID:108546013%2CGenbank:XP_017753409.1;Parent=rna-XM_017897920.1
NW_016908754.1	Gnomon	CDS	1452724	1452840	.	-	0	Name=XP_017753409.1;ID=cds-XP_017753409.1;Dbxref=GeneID:108546013%2CGenbank:XP_017753409.1;Parent=rna-XM_017897920.1
NW_016908754.1	Gnomon	CDS	1452548	1452665	.	-	0	Name=XP_017753409.1;ID=cds-XP_017753409.1;Dbxref=GeneID:108546013%2CGenbank:XP_017753409.1;Parent=rna-XM_017897920.1
NW_016908754.1	Gnomon	CDS	1451842	1452103	.	-	0	Name=XP_017753409.1;ID=cds-XP_017753409.1;Dbxref=GeneID:108546013%2CGenbank:XP_017753409.1;Parent=rna-XM_017897920.1
NW_016908754.1	Gnomon	CDS	1451471	1451637	.	-	0	Name=XP_017753409.1;ID=cds-XP_017753409.1;Dbxref=GeneID:108546013%2CGenbank:XP_017753409.1;Parent=rna-XM_017897920.1
NW_016908754.1	Gnomon	CDS	1450521	1450659	.	-	0	Name=XP_017753409.1;ID=cds-XP_017753409.1;Dbxref=GeneID:108546013%2CGenbank:XP_017753409.1;Parent=rna-XM_017897920.1
NW_016908754.1	Gnomon	CDS	1450213	1450345	.	-	0	Name=XP_017753409.1;ID=cds-XP_017753409.1;Dbxref=GeneID:108546013%2CGenbank:XP_017753409.1;Parent=rna-XM_017897920.1
NW_016908754.1	Gnomon	CDS	1450093	1450140	.	-	0	Name=XP_017753409.1;ID=cds-XP_017753409.1;Dbxref=GeneID:108546013%2CGenbank:XP_017753409.1;Parent=rna-XM_017897920.1
NW_016908754.1	Gnomon	exon	1112621	1112706	.	+	.	ID=exon-XM_017897954.1-3;Dbxref=GeneID:108546038%2CGenbank:XM_017897954.1;Parent=rna-XM_017897954.1
NW_016908754.1	Gnomon	exon	1112773	1112934	.	+	.	ID=exon-XM_017897954.1-4;Dbxref=GeneID:108546038%2CGenbank:XM_017897954.1;Parent=rna-XM_017897954.1
NW_016908754.1	Gnomon	exon	1112206	1112287	.	+	.	ID=exon-XM_017897954.1-1;Dbxref=GeneID:108546038%2CGenbank:XM_017897954.1;Parent=rna-XM_017897954.1
NW_016908754.1	Gnomon	exon	1112412	1112487	.	+	.	ID=exon-XM_017897954.1-2;Dbxref=GeneID:108546038%2CGenbank:XM_017897954.1;Parent=rna-XM_017897954.1
NW_016908754.1	Gnomon	exon	1113200	1113353	.	+	.	ID=exon-XM_017897954.1-5;Dbxref=GeneID:108546038%2CGenbank:XM_017897954.1;Parent=rna-XM_017897954.1
NW_016908754.1	Gnomon	mRNA	134250	137001	.	+	.	Name=XM_017897934.1;ID=rna-XM_017897934.1;Dbxref=GeneID:108546024%2CGenbank:XM_017897934.1;Parent=gene-LOC108546024
NW_016908754.1	Gnomon	mRNA	7132	9459	.	-	.	Name=XM_017897935.1;ID=rna-XM_017897935.1;Dbxref=GeneID:108546025%2CGenbank:XM_017897935.1;Parent=gene-LOC108546025
NW_016908754.1	Gnomon	exon	1198490	1198696	.	-	.	ID=exon-XM_017897956.1-5;Dbxref=GeneID:108546039%2CGenbank:XM_017897956.1;Parent=rna-XM_017897956.1
NW_016908754.1	Gnomon	exon	1197701	1197864	.	-	.	ID=exon-XM_017897956.1-6;Dbxref=GeneID:108546039%2CGenbank:XM_017897956.1;Parent=rna-XM_017897956.1
NW_016908754.1	Gnomon	exon	1234720	1234915	.	-	.	ID=exon-XM_017897956.1-3;Dbxref=GeneID:108546039%2CGenbank:XM_017897956.1;Parent=rna-XM_017897956.1
NW_016908754.1	Gnomon	exon	1201702	1202157	.	-	.	ID=exon-XM_017897956.1-4;Dbxref=GeneID:108546039%2CGenbank:XM_017897956.1;Parent=rna-XM_017897956.1
NW_016908754.1	Gnomon	exon	1319736	1319808	.	-	.	ID=exon-XM_017897956.1-1;Dbxref=GeneID:108546039%2CGenbank:XM_017897956.1;Parent=rna-XM_017897956.1
NW_016908754.1	Gnomon	exon	1249812	1250069	.	-	.	ID=exon-XM_017897956.1-2;Dbxref=GeneID:108546039%2CGenbank:XM_017897956.1;Parent=rna-XM_017897956.1
NW_016908754.1	Gnomon	exon	1197057	1197530	.	-	.	ID=exon-XM_017897956.1-7;Dbxref=GeneID:108546039%2CGenbank:XM_017897956.1;Parent=rna-XM_017897956.1
NW_016908754.1	Gnomon	exon	1193697	1196897	.	-	.	ID=exon-XM_017897956.1-8;Dbxref=GeneID:108546039%2CGenbank:XM_017897956.1;Parent=rna-XM_017897956.1
NW_016908754.1	Gnomon	mRNA	1128356	1132301	.	-	.	Name=XM_017897933.1;ID=rna-XM_017897933.1;Dbxref=GeneID:108546023%2CGenbank:XM_017897933.1;Parent=gene-LOC108546023
NW_016908754.1	Gnomon	CDS	1569627	1569986	.	-	0	Name=XP_017753450.1;ID=cds-XP_017753450.1;Dbxref=GeneID:108546041%2CGenbank:XP_017753450.1;Parent=rna-XM_017897961.1
NW_016908754.1	Gnomon	CDS	1560734	1560942	.	-	0	Name=XP_017753450.1;ID=cds-XP_017753450.1;Dbxref=GeneID:108546041%2CGenbank:XP_017753450.1;Parent=rna-XM_017897961.1
NW_016908754.1	Gnomon	CDS	1478486	1478629	.	-	0	Name=XP_017753450.1;ID=cds-XP_017753450.1;Dbxref=GeneID:108546041%2CGenbank:XP_017753450.1;Parent=rna-XM_017897961.1
NW_016908754.1	Gnomon	CDS	1477697	1477826	.	-	0	Name=XP_017753450.1;ID=cds-XP_017753450.1;Dbxref=GeneID:108546041%2CGenbank:XP_017753450.1;Parent=rna-XM_017897961.1
NW_016908754.1	Gnomon	CDS	1477388	1477618	.	-	0	Name=XP_017753450.1;ID=cds-XP_017753450.1;Dbxref=GeneID:108546041%2CGenbank:XP_017753450.1;Parent=rna-XM_017897961.1
NW_016908754.1	Gnomon	mRNA	1127931	1132301	.	-	.	Name=XM_017897931.1;ID=rna-XM_017897931.1;Dbxref=GeneID:108546023%2CGenbank:XM_017897931.1;Parent=gene-LOC108546023
NW_016908754.1	Gnomon	mRNA	1124232	1126852	.	+	.	Name=XM_017897930.1;ID=rna-XM_017897930.1;Dbxref=GeneID:108546022%2CGenbank:XM_017897930.1;Parent=gene-LOC108546022
NW_016908754.1	Gnomon	exon	1193697	1196897	.	-	.	ID=exon-XM_017897955.1-8;Dbxref=GeneID:108546039%2CGenbank:XM_017897955.1;Parent=rna-XM_017897955.1
NW_016908754.1	Gnomon	exon	1319736	1319808	.	-	.	ID=exon-XM_017897955.1-1;Dbxref=GeneID:108546039%2CGenbank:XM_017897955.1;Parent=rna-XM_017897955.1
NW_016908754.1	Gnomon	exon	1249812	1250069	.	-	.	ID=exon-XM_017897955.1-2;Dbxref=GeneID:108546039%2CGenbank:XM_017897955.1;Parent=rna-XM_017897955.1
NW_016908754.1	Gnomon	exon	1234720	1234915	.	-	.	ID=exon-XM_017897955.1-3;Dbxref=GeneID:108546039%2CGenbank:XM_017897955.1;Parent=rna-XM_017897955.1
NW_016908754.1	Gnomon	exon	1201702	1202157	.	-	.	ID=exon-XM_017897955.1-4;Dbxref=GeneID:108546039%2CGenbank:XM_017897955.1;Parent=rna-XM_017897955.1
NW_016908754.1	Gnomon	exon	1198490	1198696	.	-	.	ID=exon-XM_017897955.1-5;Dbxref=GeneID:108546039%2CGenbank:XM_017897955.1;Parent=rna-XM_017897955.1
NW_016908754.1	Gnomon	exon	1197701	1197885	.	-	.	ID=exon-XM_017897955.1-6;Dbxref=GeneID:108546039%2CGenbank:XM_017897955.1;Parent=rna-XM_017897955.1
NW_016908754.1	Gnomon	exon	1197057	1197530	.	-	.	ID=exon-XM_017897955.1-7;Dbxref=GeneID:108546039%2CGenbank:XM_017897955.1;Parent=rna-XM_017897955.1
NW_016908754.1	Gnomon	CDS	1569627	1569986	.	-	0	Name=XP_017753449.1;ID=cds-XP_017753449.1;Dbxref=GeneID:108546041%2CGenbank:XP_017753449.1;Parent=rna-XM_017897960.1
NW_016908754.1	Gnomon	CDS	1560734	1560942	.	-	0	Name=XP_017753449.1;ID=cds-XP_017753449.1;Dbxref=GeneID:108546041%2CGenbank:XP_017753449.1;Parent=rna-XM_017897960.1
NW_016908754.1	Gnomon	CDS	1478486	1478629	.	-	0	Name=XP_017753449.1;ID=cds-XP_017753449.1;Dbxref=GeneID:108546041%2CGenbank:XP_017753449.1;Parent=rna-XM_017897960.1
NW_016908754.1	Gnomon	CDS	1477667	1477826	.	-	0	Name=XP_017753449.1;ID=cds-XP_017753449.1;Dbxref=GeneID:108546041%2CGenbank:XP_017753449.1;Parent=rna-XM_017897960.1
NW_016908754.1	Gnomon	exon	1118737	1118864	.	+	.	ID=exon-XM_017897952.1-9;Dbxref=GeneID:108546036%2CGenbank:XM_017897952.1;Parent=rna-XM_017897952.1
NW_016908754.1	Gnomon	exon	1118122	1118226	.	+	.	ID=exon-XM_017897952.1-7;Dbxref=GeneID:108546036%2CGenbank:XM_017897952.1;Parent=rna-XM_017897952.1
NW_016908754.1	Gnomon	exon	1118331	1118442	.	+	.	ID=exon-XM_017897952.1-8;Dbxref=GeneID:108546036%2CGenbank:XM_017897952.1;Parent=rna-XM_017897952.1
NW_016908754.1	Gnomon	exon	1117656	1117794	.	+	.	ID=exon-XM_017897952.1-5;Dbxref=GeneID:108546036%2CGenbank:XM_017897952.1;Parent=rna-XM_017897952.1
NW_016908754.1	Gnomon	exon	1117902	1118043	.	+	.	ID=exon-XM_017897952.1-6;Dbxref=GeneID:108546036%2CGenbank:XM_017897952.1;Parent=rna-XM_017897952.1
NW_016908754.1	Gnomon	exon	1117131	1117276	.	+	.	ID=exon-XM_017897952.1-3;Dbxref=GeneID:108546036%2CGenbank:XM_017897952.1;Parent=rna-XM_017897952.1
NW_016908754.1	Gnomon	exon	1117363	1117526	.	+	.	ID=exon-XM_017897952.1-4;Dbxref=GeneID:108546036%2CGenbank:XM_017897952.1;Parent=rna-XM_017897952.1
NW_016908754.1	Gnomon	exon	1116603	1116759	.	+	.	ID=exon-XM_017897952.1-1;Dbxref=GeneID:108546036%2CGenbank:XM_017897952.1;Parent=rna-XM_017897952.1
NW_016908754.1	Gnomon	exon	1116909	1117046	.	+	.	ID=exon-XM_017897952.1-2;Dbxref=GeneID:108546036%2CGenbank:XM_017897952.1;Parent=rna-XM_017897952.1
NW_016908754.1	Gnomon	exon	15734	15947	.	-	.	ID=exon-XM_017897914.1-18;Dbxref=GeneID:108546007%2CGenbank:XM_017897914.1;Parent=rna-XM_017897914.1
NW_016908754.1	Gnomon	exon	15383	15625	.	-	.	ID=exon-XM_017897914.1-19;Dbxref=GeneID:108546007%2CGenbank:XM_017897914.1;Parent=rna-XM_017897914.1
NW_016908754.1	Gnomon	exon	16518	16889	.	-	.	ID=exon-XM_017897914.1-16;Dbxref=GeneID:108546007%2CGenbank:XM_017897914.1;Parent=rna-XM_017897914.1
NW_016908754.1	Gnomon	exon	16074	16436	.	-	.	ID=exon-XM_017897914.1-17;Dbxref=GeneID:108546007%2CGenbank:XM_017897914.1;Parent=rna-XM_017897914.1
NW_016908754.1	Gnomon	exon	18304	18404	.	-	.	ID=exon-XM_017897914.1-14;Dbxref=GeneID:108546007%2CGenbank:XM_017897914.1;Parent=rna-XM_017897914.1
NW_016908754.1	Gnomon	exon	16999	17315	.	-	.	ID=exon-XM_017897914.1-15;Dbxref=GeneID:108546007%2CGenbank:XM_017897914.1;Parent=rna-XM_017897914.1
NW_016908754.1	Gnomon	exon	12763	15294	.	-	.	ID=exon-XM_017897914.1-20;Dbxref=GeneID:108546007%2CGenbank:XM_017897914.1;Parent=rna-XM_017897914.1
NW_016908754.1	Gnomon	exon	21346	21534	.	-	.	ID=exon-XM_017897914.1-12;Dbxref=GeneID:108546007%2CGenbank:XM_017897914.1;Parent=rna-XM_017897914.1
NW_016908754.1	Gnomon	exon	19777	19988	.	-	.	ID=exon-XM_017897914.1-13;Dbxref=GeneID:108546007%2CGenbank:XM_017897914.1;Parent=rna-XM_017897914.1
NW_016908754.1	Gnomon	exon	22072	22467	.	-	.	ID=exon-XM_017897914.1-10;Dbxref=GeneID:108546007%2CGenbank:XM_017897914.1;Parent=rna-XM_017897914.1
NW_016908754.1	Gnomon	exon	21849	21951	.	-	.	ID=exon-XM_017897914.1-11;Dbxref=GeneID:108546007%2CGenbank:XM_017897914.1;Parent=rna-XM_017897914.1
NW_016908754.1	Gnomon	mRNA	10320	11891	.	+	.	Name=XM_017897938.1;ID=rna-XM_017897938.1;Dbxref=GeneID:108546027%2CGenbank:XM_017897938.1;Parent=gene-LOC108546027
NW_016908754.1	Gnomon	mRNA	10320	11891	.	+	.	Name=XM_017897939.1;ID=rna-XM_017897939.1;Dbxref=GeneID:108546027%2CGenbank:XM_017897939.1;Parent=gene-LOC108546027
NW_016908754.1	Gnomon	CDS	1249812	1250012	.	-	0	Name=XP_017753445.1;ID=cds-XP_017753445.1;Dbxref=GeneID:108546039%2CGenbank:XP_017753445.1;Parent=rna-XM_017897956.1
NW_016908754.1	Gnomon	CDS	1234720	1234915	.	-	0	Name=XP_017753445.1;ID=cds-XP_017753445.1;Dbxref=GeneID:108546039%2CGenbank:XP_017753445.1;Parent=rna-XM_017897956.1
NW_016908754.1	Gnomon	CDS	1201702	1202157	.	-	0	Name=XP_017753445.1;ID=cds-XP_017753445.1;Dbxref=GeneID:108546039%2CGenbank:XP_017753445.1;Parent=rna-XM_017897956.1
NW_016908754.1	Gnomon	CDS	1198490	1198696	.	-	0	Name=XP_017753445.1;ID=cds-XP_017753445.1;Dbxref=GeneID:108546039%2CGenbank:XP_017753445.1;Parent=rna-XM_017897956.1
NW_016908754.1	Gnomon	CDS	1197701	1197864	.	-	0	Name=XP_017753445.1;ID=cds-XP_017753445.1;Dbxref=GeneID:108546039%2CGenbank:XP_017753445.1;Parent=rna-XM_017897956.1
NW_016908754.1	Gnomon	CDS	1197057	1197530	.	-	0	Name=XP_017753445.1;ID=cds-XP_017753445.1;Dbxref=GeneID:108546039%2CGenbank:XP_017753445.1;Parent=rna-XM_017897956.1
NW_016908754.1	Gnomon	CDS	1195725	1196897	.	-	0	Name=XP_017753445.1;ID=cds-XP_017753445.1;Dbxref=GeneID:108546039%2CGenbank:XP_017753445.1;Parent=rna-XM_017897956.1
NW_016908754.1	Gnomon	exon	1111515	1111709	.	-	.	ID=exon-XM_017897927.1-1;Dbxref=GeneID:108546019%2CGenbank:XM_017897927.1;Parent=rna-XM_017897927.1
NW_016908754.1	Gnomon	exon	1111046	1111422	.	-	.	ID=exon-XM_017897927.1-2;Dbxref=GeneID:108546019%2CGenbank:XM_017897927.1;Parent=rna-XM_017897927.1
NW_016908754.1	Gnomon	exon	1109127	1109265	.	-	.	ID=exon-XM_017897927.1-9;Dbxref=GeneID:108546019%2CGenbank:XM_017897927.1;Parent=rna-XM_017897927.1
NW_016908754.1	Gnomon	exon	1109591	1109726	.	-	.	ID=exon-XM_017897927.1-7;Dbxref=GeneID:108546019%2CGenbank:XM_017897927.1;Parent=rna-XM_017897927.1
NW_016908754.1	Gnomon	exon	1109325	1109514	.	-	.	ID=exon-XM_017897927.1-8;Dbxref=GeneID:108546019%2CGenbank:XM_017897927.1;Parent=rna-XM_017897927.1
NW_016908754.1	Gnomon	exon	1110067	1110293	.	-	.	ID=exon-XM_017897927.1-5;Dbxref=GeneID:108546019%2CGenbank:XM_017897927.1;Parent=rna-XM_017897927.1
NW_016908754.1	Gnomon	exon	1109809	1110000	.	-	.	ID=exon-XM_017897927.1-6;Dbxref=GeneID:108546019%2CGenbank:XM_017897927.1;Parent=rna-XM_017897927.1
NW_016908754.1	Gnomon	exon	1110645	1110960	.	-	.	ID=exon-XM_017897927.1-3;Dbxref=GeneID:108546019%2CGenbank:XM_017897927.1;Parent=rna-XM_017897927.1
NW_016908754.1	Gnomon	exon	1110360	1110570	.	-	.	ID=exon-XM_017897927.1-4;Dbxref=GeneID:108546019%2CGenbank:XM_017897927.1;Parent=rna-XM_017897927.1
NW_016908754.1	Gnomon	mRNA	1087244	1089004	.	+	.	Name=XM_017897936.1;ID=rna-XM_017897936.1;Dbxref=GeneID:108546026%2CGenbank:XM_017897936.1;Parent=gene-LOC108546026
NW_016908754.1	Gnomon	CDS	1569627	1569986	.	-	0	Name=XP_017753448.1;ID=cds-XP_017753448.1;Dbxref=GeneID:108546041%2CGenbank:XP_017753448.1;Parent=rna-XM_017897959.1
NW_016908754.1	Gnomon	CDS	1560734	1560942	.	-	0	Name=XP_017753448.1;ID=cds-XP_017753448.1;Dbxref=GeneID:108546041%2CGenbank:XP_017753448.1;Parent=rna-XM_017897959.1
NW_016908754.1	Gnomon	CDS	1478486	1478629	.	-	0	Name=XP_017753448.1;ID=cds-XP_017753448.1;Dbxref=GeneID:108546041%2CGenbank:XP_017753448.1;Parent=rna-XM_017897959.1
NW_016908754.1	Gnomon	CDS	1477667	1477826	.	-	0	Name=XP_017753448.1;ID=cds-XP_017753448.1;Dbxref=GeneID:108546041%2CGenbank:XP_017753448.1;Parent=rna-XM_017897959.1
NW_016908754.1	Gnomon	mRNA	1087244	1089004	.	+	.	Name=XM_017897937.1;ID=rna-XM_017897937.1;Dbxref=GeneID:108546026%2CGenbank:XM_017897937.1;Parent=gene-LOC108546026
NW_016908754.1	Gnomon	exon	766128	766543	.	-	.	ID=exon-XM_017897951.1-4;Dbxref=GeneID:108546035%2CGenbank:XM_017897951.1;Parent=rna-XM_017897951.1
NW_016908754.1	Gnomon	exon	763920	765878	.	-	.	ID=exon-XM_017897951.1-5;Dbxref=GeneID:108546035%2CGenbank:XM_017897951.1;Parent=rna-XM_017897951.1
NW_016908754.1	Gnomon	exon	763713	763835	.	-	.	ID=exon-XM_017897951.1-6;Dbxref=GeneID:108546035%2CGenbank:XM_017897951.1;Parent=rna-XM_017897951.1
NW_016908754.1	Gnomon	exon	763395	763561	.	-	.	ID=exon-XM_017897951.1-7;Dbxref=GeneID:108546035%2CGenbank:XM_017897951.1;Parent=rna-XM_017897951.1
NW_016908754.1	Gnomon	exon	763088	763302	.	-	.	ID=exon-XM_017897951.1-8;Dbxref=GeneID:108546035%2CGenbank:XM_017897951.1;Parent=rna-XM_017897951.1
NW_016908754.1	Gnomon	exon	760200	762741	.	-	.	ID=exon-XM_017897951.1-9;Dbxref=GeneID:108546035%2CGenbank:XM_017897951.1;Parent=rna-XM_017897951.1
NW_016908754.1	Gnomon	exon	767817	771965	.	-	.	ID=exon-XM_017897951.1-1;Dbxref=GeneID:108546035%2CGenbank:XM_017897951.1;Parent=rna-XM_017897951.1
NW_016908754.1	Gnomon	exon	767268	767582	.	-	.	ID=exon-XM_017897951.1-2;Dbxref=GeneID:108546035%2CGenbank:XM_017897951.1;Parent=rna-XM_017897951.1
NW_016908754.1	Gnomon	exon	767095	767164	.	-	.	ID=exon-XM_017897951.1-3;Dbxref=GeneID:108546035%2CGenbank:XM_017897951.1;Parent=rna-XM_017897951.1
NW_016908754.1	Gnomon	exon	1142800	1142937	.	-	.	ID=exon-XM_017897958.1-12;Dbxref=GeneID:108546040%2CGenbank:XM_017897958.1;Parent=rna-XM_017897958.1
NW_016908754.1	Gnomon	exon	1142501	1142716	.	-	.	ID=exon-XM_017897958.1-13;Dbxref=GeneID:108546040%2CGenbank:XM_017897958.1;Parent=rna-XM_017897958.1
NW_016908754.1	Gnomon	exon	1143587	1143880	.	-	.	ID=exon-XM_017897958.1-10;Dbxref=GeneID:108546040%2CGenbank:XM_017897958.1;Parent=rna-XM_017897958.1
NW_016908754.1	Gnomon	exon	1143171	1143292	.	-	.	ID=exon-XM_017897958.1-11;Dbxref=GeneID:108546040%2CGenbank:XM_017897958.1;Parent=rna-XM_017897958.1
NW_016908754.1	Gnomon	CDS	1153137	1153223	.	-	0	Name=XP_017753447.1;ID=cds-XP_017753447.1;Dbxref=GeneID:108546040%2CGenbank:XP_017753447.1;Parent=rna-XM_017897958.1
NW_016908754.1	Gnomon	CDS	1147910	1148045	.	-	0	Name=XP_017753447.1;ID=cds-XP_017753447.1;Dbxref=GeneID:108546040%2CGenbank:XP_017753447.1;Parent=rna-XM_017897958.1
NW_016908754.1	Gnomon	CDS	1145737	1145973	.	-	0	Name=XP_017753447.1;ID=cds-XP_017753447.1;Dbxref=GeneID:108546040%2CGenbank:XP_017753447.1;Parent=rna-XM_017897958.1
NW_016908754.1	Gnomon	CDS	1145224	1145408	.	-	0	Name=XP_017753447.1;ID=cds-XP_017753447.1;Dbxref=GeneID:108546040%2CGenbank:XP_017753447.1;Parent=rna-XM_017897958.1
NW_016908754.1	Gnomon	CDS	1144986	1145120	.	-	0	Name=XP_017753447.1;ID=cds-XP_017753447.1;Dbxref=GeneID:108546040%2CGenbank:XP_017753447.1;Parent=rna-XM_017897958.1
NW_016908754.1	Gnomon	CDS	1144570	1144702	.	-	0	Name=XP_017753447.1;ID=cds-XP_017753447.1;Dbxref=GeneID:108546040%2CGenbank:XP_017753447.1;Parent=rna-XM_017897958.1
NW_016908754.1	Gnomon	CDS	1144202	1144362	.	-	0	Name=XP_017753447.1;ID=cds-XP_017753447.1;Dbxref=GeneID:108546040%2CGenbank:XP_017753447.1;Parent=rna-XM_017897958.1
NW_016908754.1	Gnomon	CDS	1143953	1144076	.	-	0	Name=XP_017753447.1;ID=cds-XP_017753447.1;Dbxref=GeneID:108546040%2CGenbank:XP_017753447.1;Parent=rna-XM_017897958.1
NW_016908754.1	Gnomon	CDS	1143587	1143880	.	-	0	Name=XP_017753447.1;ID=cds-XP_017753447.1;Dbxref=GeneID:108546040%2CGenbank:XP_017753447.1;Parent=rna-XM_017897958.1
NW_016908754.1	Gnomon	CDS	1143171	1143292	.	-	0	Name=XP_017753447.1;ID=cds-XP_017753447.1;Dbxref=GeneID:108546040%2CGenbank:XP_017753447.1;Parent=rna-XM_017897958.1
NW_016908754.1	Gnomon	CDS	1142800	1142937	.	-	0	Name=XP_017753447.1;ID=cds-XP_017753447.1;Dbxref=GeneID:108546040%2CGenbank:XP_017753447.1;Parent=rna-XM_017897958.1
NW_016908754.1	Gnomon	CDS	1142501	1142716	.	-	0	Name=XP_017753447.1;ID=cds-XP_017753447.1;Dbxref=GeneID:108546040%2CGenbank:XP_017753447.1;Parent=rna-XM_017897958.1
NW_016908754.1	Gnomon	CDS	1142266	1142416	.	-	0	Name=XP_017753447.1;ID=cds-XP_017753447.1;Dbxref=GeneID:108546040%2CGenbank:XP_017753447.1;Parent=rna-XM_017897958.1
NW_016908754.1	Gnomon	CDS	1141986	1142186	.	-	0	Name=XP_017753447.1;ID=cds-XP_017753447.1;Dbxref=GeneID:108546040%2CGenbank:XP_017753447.1;Parent=rna-XM_017897958.1
NW_016908754.1	Gnomon	CDS	1141770	1141916	.	-	0	Name=XP_017753447.1;ID=cds-XP_017753447.1;Dbxref=GeneID:108546040%2CGenbank:XP_017753447.1;Parent=rna-XM_017897958.1
NW_016908754.1	Gnomon	CDS	1141468	1141697	.	-	0	Name=XP_017753447.1;ID=cds-XP_017753447.1;Dbxref=GeneID:108546040%2CGenbank:XP_017753447.1;Parent=rna-XM_017897958.1
NW_016908754.1	Gnomon	exon	1141770	1141916	.	-	.	ID=exon-XM_017897958.1-16;Dbxref=GeneID:108546040%2CGenbank:XM_017897958.1;Parent=rna-XM_017897958.1
NW_016908754.1	Gnomon	exon	1141250	1141697	.	-	.	ID=exon-XM_017897958.1-17;Dbxref=GeneID:108546040%2CGenbank:XM_017897958.1;Parent=rna-XM_017897958.1
NW_016908754.1	Gnomon	exon	1142266	1142416	.	-	.	ID=exon-XM_017897958.1-14;Dbxref=GeneID:108546040%2CGenbank:XM_017897958.1;Parent=rna-XM_017897958.1
NW_016908754.1	Gnomon	exon	1141986	1142186	.	-	.	ID=exon-XM_017897958.1-15;Dbxref=GeneID:108546040%2CGenbank:XM_017897958.1;Parent=rna-XM_017897958.1
NW_016908754.1	Gnomon	CDS	1164544	1164606	.	+	0	Name=XP_017753406.1;ID=cds-XP_017753406.1;Dbxref=GeneID:108546010%2CGenbank:XP_017753406.1;Parent=rna-XM_017897917.1
NW_016908754.1	Gnomon	CDS	1165463	1165863	.	+	0	Name=XP_017753406.1;ID=cds-XP_017753406.1;Dbxref=GeneID:108546010%2CGenbank:XP_017753406.1;Parent=rna-XM_017897917.1
NW_016908754.1	Gnomon	CDS	1166456	1167044	.	+	0	Name=XP_017753406.1;ID=cds-XP_017753406.1;Dbxref=GeneID:108546010%2CGenbank:XP_017753406.1;Parent=rna-XM_017897917.1
NW_016908754.1	Gnomon	CDS	282128	282490	.	+	0	Name=XP_017753405.1;ID=cds-XP_017753405.1;Dbxref=GeneID:108546009%2CGenbank:XP_017753405.1;Parent=rna-XM_017897916.1
NW_016908754.1	Gnomon	CDS	283589	283882	.	+	0	Name=XP_017753405.1;ID=cds-XP_017753405.1;Dbxref=GeneID:108546009%2CGenbank:XP_017753405.1;Parent=rna-XM_017897916.1
NW_016908754.1	Gnomon	CDS	1443231	1443380	.	-	0	Name=XP_017753408.1;ID=cds-XP_017753408.1;Dbxref=GeneID:108546012%2CGenbank:XP_017753408.1;Parent=rna-XM_017897919.1
NW_016908754.1	Gnomon	CDS	1442576	1442692	.	-	0	Name=XP_017753408.1;ID=cds-XP_017753408.1;Dbxref=GeneID:108546012%2CGenbank:XP_017753408.1;Parent=rna-XM_017897919.1
NW_016908754.1	Gnomon	CDS	1442400	1442517	.	-	0	Name=XP_017753408.1;ID=cds-XP_017753408.1;Dbxref=GeneID:108546012%2CGenbank:XP_017753408.1;Parent=rna-XM_017897919.1
NW_016908754.1	Gnomon	CDS	1441694	1441955	.	-	0	Name=XP_017753408.1;ID=cds-XP_017753408.1;Dbxref=GeneID:108546012%2CGenbank:XP_017753408.1;Parent=rna-XM_017897919.1
NW_016908754.1	Gnomon	CDS	1441369	1441485	.	-	0	Name=XP_017753408.1;ID=cds-XP_017753408.1;Dbxref=GeneID:108546012%2CGenbank:XP_017753408.1;Parent=rna-XM_017897919.1
NW_016908754.1	Gnomon	CDS	1440579	1440669	.	-	0	Name=XP_017753408.1;ID=cds-XP_017753408.1;Dbxref=GeneID:108546012%2CGenbank:XP_017753408.1;Parent=rna-XM_017897919.1
NW_016908754.1	Gnomon	CDS	1440346	1440479	.	-	0	Name=XP_017753408.1;ID=cds-XP_017753408.1;Dbxref=GeneID:108546012%2CGenbank:XP_017753408.1;Parent=rna-XM_017897919.1
NW_016908754.1	Gnomon	CDS	1440038	1440170	.	-	0	Name=XP_017753408.1;ID=cds-XP_017753408.1;Dbxref=GeneID:108546012%2CGenbank:XP_017753408.1;Parent=rna-XM_017897919.1
NW_016908754.1	Gnomon	CDS	1439918	1439965	.	-	0	Name=XP_017753408.1;ID=cds-XP_017753408.1;Dbxref=GeneID:108546012%2CGenbank:XP_017753408.1;Parent=rna-XM_017897919.1
NW_016908754.1	Gnomon	exon	143505	143710	.	+	.	ID=exon-XM_017897929.1-3;Dbxref=GeneID:108546021%2CGenbank:XM_017897929.1;Parent=rna-XM_017897929.1
NW_016908754.1	Gnomon	exon	143841	143996	.	+	.	ID=exon-XM_017897929.1-4;Dbxref=GeneID:108546021%2CGenbank:XM_017897929.1;Parent=rna-XM_017897929.1
NW_016908754.1	Gnomon	exon	142453	142756	.	+	.	ID=exon-XM_017897929.1-1;Dbxref=GeneID:108546021%2CGenbank:XM_017897929.1;Parent=rna-XM_017897929.1
NW_016908754.1	Gnomon	exon	143319	143429	.	+	.	ID=exon-XM_017897929.1-2;Dbxref=GeneID:108546021%2CGenbank:XM_017897929.1;Parent=rna-XM_017897929.1
NW_016908754.1	Gnomon	exon	148205	148315	.	+	.	ID=exon-XM_017897929.1-7;Dbxref=GeneID:108546021%2CGenbank:XM_017897929.1;Parent=rna-XM_017897929.1
NW_016908754.1	Gnomon	exon	148384	148589	.	+	.	ID=exon-XM_017897929.1-8;Dbxref=GeneID:108546021%2CGenbank:XM_017897929.1;Parent=rna-XM_017897929.1
NW_016908754.1	Gnomon	exon	144081	144396	.	+	.	ID=exon-XM_017897929.1-5;Dbxref=GeneID:108546021%2CGenbank:XM_017897929.1;Parent=rna-XM_017897929.1
NW_016908754.1	Gnomon	exon	147380	147610	.	+	.	ID=exon-XM_017897929.1-6;Dbxref=GeneID:108546021%2CGenbank:XM_017897929.1;Parent=rna-XM_017897929.1
NW_016908754.1	Gnomon	exon	148777	149115	.	+	.	ID=exon-XM_017897929.1-9;Dbxref=GeneID:108546021%2CGenbank:XM_017897929.1;Parent=rna-XM_017897929.1
NW_016908754.1	Gnomon	exon	1124952	1125265	.	+	.	ID=exon-XM_017897930.1-3;Dbxref=GeneID:108546022%2CGenbank:XM_017897930.1;Parent=rna-XM_017897930.1
NW_016908754.1	Gnomon	exon	1125345	1125600	.	+	.	ID=exon-XM_017897930.1-4;Dbxref=GeneID:108546022%2CGenbank:XM_017897930.1;Parent=rna-XM_017897930.1
NW_016908754.1	Gnomon	exon	1125671	1125809	.	+	.	ID=exon-XM_017897930.1-5;Dbxref=GeneID:108546022%2CGenbank:XM_017897930.1;Parent=rna-XM_017897930.1
NW_016908754.1	Gnomon	exon	1125895	1126253	.	+	.	ID=exon-XM_017897930.1-6;Dbxref=GeneID:108546022%2CGenbank:XM_017897930.1;Parent=rna-XM_017897930.1
NW_016908754.1	Gnomon	exon	1126337	1126669	.	+	.	ID=exon-XM_017897930.1-7;Dbxref=GeneID:108546022%2CGenbank:XM_017897930.1;Parent=rna-XM_017897930.1
NW_016908754.1	Gnomon	exon	1126757	1126852	.	+	.	ID=exon-XM_017897930.1-8;Dbxref=GeneID:108546022%2CGenbank:XM_017897930.1;Parent=rna-XM_017897930.1
NW_016908754.1	Gnomon	exon	1124232	1124389	.	+	.	ID=exon-XM_017897930.1-1;Dbxref=GeneID:108546022%2CGenbank:XM_017897930.1;Parent=rna-XM_017897930.1
NW_016908754.1	Gnomon	exon	1124741	1124840	.	+	.	ID=exon-XM_017897930.1-2;Dbxref=GeneID:108546022%2CGenbank:XM_017897930.1;Parent=rna-XM_017897930.1
NW_016908754.1	Gnomon	CDS	1431387	1431536	.	-	0	Name=XP_017753407.1;ID=cds-XP_017753407.1;Dbxref=GeneID:108546011%2CGenbank:XP_017753407.1;Parent=rna-XM_017897918.1
NW_016908754.1	Gnomon	CDS	1430912	1431028	.	-	0	Name=XP_017753407.1;ID=cds-XP_017753407.1;Dbxref=GeneID:108546011%2CGenbank:XP_017753407.1;Parent=rna-XM_017897918.1
NW_016908754.1	Gnomon	CDS	1430596	1430713	.	-	0	Name=XP_017753407.1;ID=cds-XP_017753407.1;Dbxref=GeneID:108546011%2CGenbank:XP_017753407.1;Parent=rna-XM_017897918.1
NW_016908754.1	Gnomon	CDS	1430237	1430498	.	-	0	Name=XP_017753407.1;ID=cds-XP_017753407.1;Dbxref=GeneID:108546011%2CGenbank:XP_017753407.1;Parent=rna-XM_017897918.1
NW_016908754.1	Gnomon	CDS	1429940	1430147	.	-	0	Name=XP_017753407.1;ID=cds-XP_017753407.1;Dbxref=GeneID:108546011%2CGenbank:XP_017753407.1;Parent=rna-XM_017897918.1
NW_016908754.1	Gnomon	exon	1115380	1115548	.	-	.	ID=exon-XM_017897953.1-1;Dbxref=GeneID:108546037%2CGenbank:XM_017897953.1;Parent=rna-XM_017897953.1
NW_016908754.1	Gnomon	exon	1113388	1113771	.	-	.	ID=exon-XM_017897953.1-6;Dbxref=GeneID:108546037%2CGenbank:XM_017897953.1;Parent=rna-XM_017897953.1
NW_016908754.1	Gnomon	exon	1114697	1114884	.	-	.	ID=exon-XM_017897953.1-2;Dbxref=GeneID:108546037%2CGenbank:XM_017897953.1;Parent=rna-XM_017897953.1
NW_016908754.1	Gnomon	exon	1114343	1114551	.	-	.	ID=exon-XM_017897953.1-3;Dbxref=GeneID:108546037%2CGenbank:XM_017897953.1;Parent=rna-XM_017897953.1
NW_016908754.1	Gnomon	exon	1114079	1114236	.	-	.	ID=exon-XM_017897953.1-4;Dbxref=GeneID:108546037%2CGenbank:XM_017897953.1;Parent=rna-XM_017897953.1
NW_016908754.1	Gnomon	exon	1113853	1113995	.	-	.	ID=exon-XM_017897953.1-5;Dbxref=GeneID:108546037%2CGenbank:XM_017897953.1;Parent=rna-XM_017897953.1
NW_016908754.1	Gnomon	exon	202212	202275	.	-	.	ID=exon-XM_017897928.1-1;Dbxref=GeneID:108546020%2CGenbank:XM_017897928.1;Parent=rna-XM_017897928.1
NW_016908754.1	Gnomon	exon	201826	202116	.	-	.	ID=exon-XM_017897928.1-2;Dbxref=GeneID:108546020%2CGenbank:XM_017897928.1;Parent=rna-XM_017897928.1
NW_016908754.1	Gnomon	exon	201198	201743	.	-	.	ID=exon-XM_017897928.1-3;Dbxref=GeneID:108546020%2CGenbank:XM_017897928.1;Parent=rna-XM_017897928.1
NW_016908754.1	Gnomon	exon	200514	200956	.	-	.	ID=exon-XM_017897928.1-4;Dbxref=GeneID:108546020%2CGenbank:XM_017897928.1;Parent=rna-XM_017897928.1
NW_016908754.1	Gnomon	exon	200064	200198	.	-	.	ID=exon-XM_017897928.1-5;Dbxref=GeneID:108546020%2CGenbank:XM_017897928.1;Parent=rna-XM_017897928.1
NW_016908754.1	Gnomon	exon	1108910	1109057	.	-	.	ID=exon-XM_017897927.1-10;Dbxref=GeneID:108546019%2CGenbank:XM_017897927.1;Parent=rna-XM_017897927.1
NW_016908754.1	Gnomon	exon	1108640	1108824	.	-	.	ID=exon-XM_017897927.1-11;Dbxref=GeneID:108546019%2CGenbank:XM_017897927.1;Parent=rna-XM_017897927.1
NW_016908754.1	Gnomon	CDS	198656	198728	.	-	0	Name=XP_017753404.1;ID=cds-XP_017753404.1;Dbxref=GeneID:108546008%2CGenbank:XP_017753404.1;Parent=rna-XM_017897915.1
NW_016908754.1	Gnomon	CDS	197120	198516	.	-	0	Name=XP_017753404.1;ID=cds-XP_017753404.1;Dbxref=GeneID:108546008%2CGenbank:XP_017753404.1;Parent=rna-XM_017897915.1
NW_016908754.1	Gnomon	CDS	126110	126155	.	-	0	Name=XP_017753403.1;ID=cds-XP_017753403.1;Dbxref=GeneID:108546007%2CGenbank:XP_017753403.1;Parent=rna-XM_017897914.1
NW_016908754.1	Gnomon	CDS	99147	99321	.	-	0	Name=XP_017753403.1;ID=cds-XP_017753403.1;Dbxref=GeneID:108546007%2CGenbank:XP_017753403.1;Parent=rna-XM_017897914.1
NW_016908754.1	Gnomon	CDS	97784	98057	.	-	0	Name=XP_017753403.1;ID=cds-XP_017753403.1;Dbxref=GeneID:108546007%2CGenbank:XP_017753403.1;Parent=rna-XM_017897914.1
NW_016908754.1	Gnomon	CDS	95541	95830	.	-	0	Name=XP_017753403.1;ID=cds-XP_017753403.1;Dbxref=GeneID:108546007%2CGenbank:XP_017753403.1;Parent=rna-XM_017897914.1
NW_016908754.1	Gnomon	CDS	91944	92190	.	-	0	Name=XP_017753403.1;ID=cds-XP_017753403.1;Dbxref=GeneID:108546007%2CGenbank:XP_017753403.1;Parent=rna-XM_017897914.1
NW_016908754.1	Gnomon	CDS	90128	91586	.	-	0	Name=XP_017753403.1;ID=cds-XP_017753403.1;Dbxref=GeneID:108546007%2CGenbank:XP_017753403.1;Parent=rna-XM_017897914.1
NW_016908754.1	Gnomon	CDS	88668	89910	.	-	0	Name=XP_017753403.1;ID=cds-XP_017753403.1;Dbxref=GeneID:108546007%2CGenbank:XP_017753403.1;Parent=rna-XM_017897914.1
NW_016908754.1	Gnomon	CDS	36495	36609	.	-	0	Name=XP_017753403.1;ID=cds-XP_017753403.1;Dbxref=GeneID:108546007%2CGenbank:XP_017753403.1;Parent=rna-XM_017897914.1
NW_016908754.1	Gnomon	CDS	28838	28965	.	-	0	Name=XP_017753403.1;ID=cds-XP_017753403.1;Dbxref=GeneID:108546007%2CGenbank:XP_017753403.1;Parent=rna-XM_017897914.1
NW_016908754.1	Gnomon	CDS	22072	22467	.	-	0	Name=XP_017753403.1;ID=cds-XP_017753403.1;Dbxref=GeneID:108546007%2CGenbank:XP_017753403.1;Parent=rna-XM_017897914.1
NW_016908754.1	Gnomon	CDS	21849	21951	.	-	0	Name=XP_017753403.1;ID=cds-XP_017753403.1;Dbxref=GeneID:108546007%2CGenbank:XP_017753403.1;Parent=rna-XM_017897914.1
NW_016908754.1	Gnomon	CDS	21346	21534	.	-	0	Name=XP_017753403.1;ID=cds-XP_017753403.1;Dbxref=GeneID:108546007%2CGenbank:XP_017753403.1;Parent=rna-XM_017897914.1
NW_016908754.1	Gnomon	CDS	19777	19988	.	-	0	Name=XP_017753403.1;ID=cds-XP_017753403.1;Dbxref=GeneID:108546007%2CGenbank:XP_017753403.1;Parent=rna-XM_017897914.1
NW_016908754.1	Gnomon	CDS	18304	18404	.	-	0	Name=XP_017753403.1;ID=cds-XP_017753403.1;Dbxref=GeneID:108546007%2CGenbank:XP_017753403.1;Parent=rna-XM_017897914.1
NW_016908754.1	Gnomon	CDS	16999	17315	.	-	0	Name=XP_017753403.1;ID=cds-XP_017753403.1;Dbxref=GeneID:108546007%2CGenbank:XP_017753403.1;Parent=rna-XM_017897914.1
NW_016908754.1	Gnomon	CDS	16518	16889	.	-	0	Name=XP_017753403.1;ID=cds-XP_017753403.1;Dbxref=GeneID:108546007%2CGenbank:XP_017753403.1;Parent=rna-XM_017897914.1
NW_016908754.1	Gnomon	CDS	16074	16436	.	-	0	Name=XP_017753403.1;ID=cds-XP_017753403.1;Dbxref=GeneID:108546007%2CGenbank:XP_017753403.1;Parent=rna-XM_017897914.1
NW_016908754.1	Gnomon	CDS	15734	15947	.	-	0	Name=XP_017753403.1;ID=cds-XP_017753403.1;Dbxref=GeneID:108546007%2CGenbank:XP_017753403.1;Parent=rna-XM_017897914.1
NW_016908754.1	Gnomon	CDS	15383	15625	.	-	0	Name=XP_017753403.1;ID=cds-XP_017753403.1;Dbxref=GeneID:108546007%2CGenbank:XP_017753403.1;Parent=rna-XM_017897914.1
NW_016908754.1	Gnomon	CDS	15155	15294	.	-	0	Name=XP_017753403.1;ID=cds-XP_017753403.1;Dbxref=GeneID:108546007%2CGenbank:XP_017753403.1;Parent=rna-XM_017897914.1
NW_016908754.1	RefSeq	region	1	1883877	.	+	.	Name=Unknown;ID=NW_016908754.1:1..1883877;Dbxref=taxon:516756
NW_016908754.1	Gnomon	exon	648559	648771	.	+	.	ID=exon-XM_017897948.1-8;Dbxref=GeneID:108546034%2CGenbank:XM_017897948.1;Parent=rna-XM_017897948.1
NW_016908754.1	Gnomon	exon	652701	652863	.	+	.	ID=exon-XM_017897948.1-9;Dbxref=GeneID:108546034%2CGenbank:XM_017897948.1;Parent=rna-XM_017897948.1
NW_016908754.1	Gnomon	exon	622362	622397	.	+	.	ID=exon-XM_017897948.1-6;Dbxref=GeneID:108546034%2CGenbank:XM_017897948.1;Parent=rna-XM_017897948.1
NW_016908754.1	Gnomon	exon	645894	646169	.	+	.	ID=exon-XM_017897948.1-7;Dbxref=GeneID:108546034%2CGenbank:XM_017897948.1;Parent=rna-XM_017897948.1
NW_016908754.1	Gnomon	exon	506742	506915	.	+	.	ID=exon-XM_017897948.1-4;Dbxref=GeneID:108546034%2CGenbank:XM_017897948.1;Parent=rna-XM_017897948.1
NW_016908754.1	Gnomon	exon	589827	589862	.	+	.	ID=exon-XM_017897948.1-5;Dbxref=GeneID:108546034%2CGenbank:XM_017897948.1;Parent=rna-XM_017897948.1
NW_016908754.1	Gnomon	exon	452541	452677	.	+	.	ID=exon-XM_017897948.1-2;Dbxref=GeneID:108546034%2CGenbank:XM_017897948.1;Parent=rna-XM_017897948.1
NW_016908754.1	Gnomon	exon	495953	496048	.	+	.	ID=exon-XM_017897948.1-3;Dbxref=GeneID:108546034%2CGenbank:XM_017897948.1;Parent=rna-XM_017897948.1
NW_016908754.1	Gnomon	exon	427178	427601	.	+	.	ID=exon-XM_017897948.1-1;Dbxref=GeneID:108546034%2CGenbank:XM_017897948.1;Parent=rna-XM_017897948.1
NW_016908754.1	Gnomon	exon	1139015	1139133	.	+	.	ID=exon-XM_017897926.1-13;Dbxref=GeneID:108546018%2CGenbank:XM_017897926.1;Parent=rna-XM_017897926.1
NW_016908754.1	Gnomon	exon	1139214	1140933	.	+	.	ID=exon-XM_017897926.1-14;Dbxref=GeneID:108546018%2CGenbank:XM_017897926.1;Parent=rna-XM_017897926.1
NW_016908754.1	Gnomon	exon	1138467	1138684	.	+	.	ID=exon-XM_017897926.1-11;Dbxref=GeneID:108546018%2CGenbank:XM_017897926.1;Parent=rna-XM_017897926.1
NW_016908754.1	Gnomon	exon	1138777	1138893	.	+	.	ID=exon-XM_017897926.1-12;Dbxref=GeneID:108546018%2CGenbank:XM_017897926.1;Parent=rna-XM_017897926.1
NW_016908754.1	Gnomon	exon	1138038	1138346	.	+	.	ID=exon-XM_017897926.1-10;Dbxref=GeneID:108546018%2CGenbank:XM_017897926.1;Parent=rna-XM_017897926.1
NW_016908754.1	Gnomon	exon	1136298	1136570	.	+	.	ID=exon-XM_017897925.1-7;Dbxref=GeneID:108546018%2CGenbank:XM_017897925.1;Parent=rna-XM_017897925.1
NW_016908754.1	Gnomon	exon	1137214	1137471	.	+	.	ID=exon-XM_017897925.1-8;Dbxref=GeneID:108546018%2CGenbank:XM_017897925.1;Parent=rna-XM_017897925.1
NW_016908754.1	Gnomon	exon	1134808	1135078	.	+	.	ID=exon-XM_017897925.1-5;Dbxref=GeneID:108546018%2CGenbank:XM_017897925.1;Parent=rna-XM_017897925.1
NW_016908754.1	Gnomon	exon	1135155	1135879	.	+	.	ID=exon-XM_017897925.1-6;Dbxref=GeneID:108546018%2CGenbank:XM_017897925.1;Parent=rna-XM_017897925.1
NW_016908754.1	Gnomon	exon	1138038	1138346	.	+	.	ID=exon-XM_017897925.1-9;Dbxref=GeneID:108546018%2CGenbank:XM_017897925.1;Parent=rna-XM_017897925.1
NW_016908754.1	Gnomon	exon	1134139	1134341	.	+	.	ID=exon-XM_017897925.1-3;Dbxref=GeneID:108546018%2CGenbank:XM_017897925.1;Parent=rna-XM_017897925.1
NW_016908754.1	Gnomon	exon	1134450	1134730	.	+	.	ID=exon-XM_017897925.1-4;Dbxref=GeneID:108546018%2CGenbank:XM_017897925.1;Parent=rna-XM_017897925.1
NW_016908754.1	Gnomon	exon	1132942	1133003	.	+	.	ID=exon-XM_017897925.1-1;Dbxref=GeneID:108546018%2CGenbank:XM_017897925.1;Parent=rna-XM_017897925.1
NW_016908754.1	Gnomon	exon	1133815	1134049	.	+	.	ID=exon-XM_017897925.1-2;Dbxref=GeneID:108546018%2CGenbank:XM_017897925.1;Parent=rna-XM_017897925.1
NW_016908754.1	Gnomon	exon	1134309	1134341	.	+	.	ID=exon-XM_017897926.1-4;Dbxref=GeneID:108546018%2CGenbank:XM_017897926.1;Parent=rna-XM_017897926.1
NW_016908754.1	Gnomon	exon	1134450	1134730	.	+	.	ID=exon-XM_017897926.1-5;Dbxref=GeneID:108546018%2CGenbank:XM_017897926.1;Parent=rna-XM_017897926.1
NW_016908754.1	Gnomon	exon	1134808	1135078	.	+	.	ID=exon-XM_017897926.1-6;Dbxref=GeneID:108546018%2CGenbank:XM_017897926.1;Parent=rna-XM_017897926.1
NW_016908754.1	Gnomon	exon	1135155	1135879	.	+	.	ID=exon-XM_017897926.1-7;Dbxref=GeneID:108546018%2CGenbank:XM_017897926.1;Parent=rna-XM_017897926.1
NW_016908754.1	Gnomon	exon	1136298	1136570	.	+	.	ID=exon-XM_017897926.1-8;Dbxref=GeneID:108546018%2CGenbank:XM_017897926.1;Parent=rna-XM_017897926.1
NW_016908754.1	Gnomon	exon	1137214	1137471	.	+	.	ID=exon-XM_017897926.1-9;Dbxref=GeneID:108546018%2CGenbank:XM_017897926.1;Parent=rna-XM_017897926.1
NW_016908754.1	Gnomon	exon	1132942	1133003	.	+	.	ID=exon-XM_017897926.1-1;Dbxref=GeneID:108546018%2CGenbank:XM_017897926.1;Parent=rna-XM_017897926.1
NW_016908754.1	Gnomon	exon	1133815	1134049	.	+	.	ID=exon-XM_017897926.1-2;Dbxref=GeneID:108546018%2CGenbank:XM_017897926.1;Parent=rna-XM_017897926.1
NW_016908754.1	Gnomon	exon	1134139	1134248	.	+	.	ID=exon-XM_017897926.1-3;Dbxref=GeneID:108546018%2CGenbank:XM_017897926.1;Parent=rna-XM_017897926.1
NW_016908754.1	Gnomon	mRNA	1421244	1421902	.	-	.	Name=XM_017897947.1;ID=rna-XM_017897947.1;Dbxref=GeneID:108546033%2CGenbank:XM_017897947.1;Parent=gene-LOC108546033
NW_016908754.1	Gnomon	CDS	1115380	1115417	.	-	0	Name=XP_017753442.1;ID=cds-XP_017753442.1;Dbxref=GeneID:108546037%2CGenbank:XP_017753442.1;Parent=rna-XM_017897953.1
NW_016908754.1	Gnomon	CDS	1114697	1114884	.	-	0	Name=XP_017753442.1;ID=cds-XP_017753442.1;Dbxref=GeneID:108546037%2CGenbank:XP_017753442.1;Parent=rna-XM_017897953.1
NW_016908754.1	Gnomon	CDS	1114343	1114551	.	-	0	Name=XP_017753442.1;ID=cds-XP_017753442.1;Dbxref=GeneID:108546037%2CGenbank:XP_017753442.1;Parent=rna-XM_017897953.1
NW_016908754.1	Gnomon	CDS	1114079	1114236	.	-	0	Name=XP_017753442.1;ID=cds-XP_017753442.1;Dbxref=GeneID:108546037%2CGenbank:XP_017753442.1;Parent=rna-XM_017897953.1
NW_016908754.1	Gnomon	CDS	1113853	1113995	.	-	0	Name=XP_017753442.1;ID=cds-XP_017753442.1;Dbxref=GeneID:108546037%2CGenbank:XP_017753442.1;Parent=rna-XM_017897953.1
NW_016908754.1	Gnomon	CDS	1113554	1113771	.	-	0	Name=XP_017753442.1;ID=cds-XP_017753442.1;Dbxref=GeneID:108546037%2CGenbank:XP_017753442.1;Parent=rna-XM_017897953.1
NW_016908754.1	Gnomon	mRNA	427178	756442	.	+	.	Name=XM_017897948.1;ID=rna-XM_017897948.1;Dbxref=GeneID:108546034%2CGenbank:XM_017897948.1;Parent=gene-LOC108546034
NW_016908754.1	Gnomon	CDS	767817	771965	.	-	0	Name=XP_017753440.1;ID=cds-XP_017753440.1;Dbxref=GeneID:108546035%2CGenbank:XP_017753440.1;Parent=rna-XM_017897951.1
NW_016908754.1	Gnomon	CDS	767268	767582	.	-	0	Name=XP_017753440.1;ID=cds-XP_017753440.1;Dbxref=GeneID:108546035%2CGenbank:XP_017753440.1;Parent=rna-XM_017897951.1
NW_016908754.1	Gnomon	CDS	767095	767164	.	-	0	Name=XP_017753440.1;ID=cds-XP_017753440.1;Dbxref=GeneID:108546035%2CGenbank:XP_017753440.1;Parent=rna-XM_017897951.1
NW_016908754.1	Gnomon	CDS	766128	766543	.	-	0	Name=XP_017753440.1;ID=cds-XP_017753440.1;Dbxref=GeneID:108546035%2CGenbank:XP_017753440.1;Parent=rna-XM_017897951.1
NW_016908754.1	Gnomon	CDS	763920	765878	.	-	0	Name=XP_017753440.1;ID=cds-XP_017753440.1;Dbxref=GeneID:108546035%2CGenbank:XP_017753440.1;Parent=rna-XM_017897951.1
NW_016908754.1	Gnomon	CDS	763713	763835	.	-	0	Name=XP_017753440.1;ID=cds-XP_017753440.1;Dbxref=GeneID:108546035%2CGenbank:XP_017753440.1;Parent=rna-XM_017897951.1
NW_016908754.1	Gnomon	CDS	763395	763561	.	-	0	Name=XP_017753440.1;ID=cds-XP_017753440.1;Dbxref=GeneID:108546035%2CGenbank:XP_017753440.1;Parent=rna-XM_017897951.1
NW_016908754.1	Gnomon	CDS	763088	763302	.	-	0	Name=XP_017753440.1;ID=cds-XP_017753440.1;Dbxref=GeneID:108546035%2CGenbank:XP_017753440.1;Parent=rna-XM_017897951.1
NW_016908754.1	Gnomon	CDS	762320	762741	.	-	0	Name=XP_017753440.1;ID=cds-XP_017753440.1;Dbxref=GeneID:108546035%2CGenbank:XP_017753440.1;Parent=rna-XM_017897951.1
NW_016908754.1	Gnomon	CDS	1116684	1116759	.	+	0	Name=XP_017753441.1;ID=cds-XP_017753441.1;Dbxref=GeneID:108546036%2CGenbank:XP_017753441.1;Parent=rna-XM_017897952.1
NW_016908754.1	Gnomon	CDS	1116909	1117046	.	+	0	Name=XP_017753441.1;ID=cds-XP_017753441.1;Dbxref=GeneID:108546036%2CGenbank:XP_017753441.1;Parent=rna-XM_017897952.1
NW_016908754.1	Gnomon	CDS	1117131	1117276	.	+	0	Name=XP_017753441.1;ID=cds-XP_017753441.1;Dbxref=GeneID:108546036%2CGenbank:XP_017753441.1;Parent=rna-XM_017897952.1
NW_016908754.1	Gnomon	CDS	1117363	1117526	.	+	0	Name=XP_017753441.1;ID=cds-XP_017753441.1;Dbxref=GeneID:108546036%2CGenbank:XP_017753441.1;Parent=rna-XM_017897952.1
NW_016908754.1	Gnomon	CDS	1117656	1117794	.	+	0	Name=XP_017753441.1;ID=cds-XP_017753441.1;Dbxref=GeneID:108546036%2CGenbank:XP_017753441.1;Parent=rna-XM_017897952.1
NW_016908754.1	Gnomon	CDS	1117902	1118043	.	+	0	Name=XP_017753441.1;ID=cds-XP_017753441.1;Dbxref=GeneID:108546036%2CGenbank:XP_017753441.1;Parent=rna-XM_017897952.1
NW_016908754.1	Gnomon	CDS	1118122	1118226	.	+	0	Name=XP_017753441.1;ID=cds-XP_017753441.1;Dbxref=GeneID:108546036%2CGenbank:XP_017753441.1;Parent=rna-XM_017897952.1
NW_016908754.1	Gnomon	CDS	1118331	1118442	.	+	0	Name=XP_017753441.1;ID=cds-XP_017753441.1;Dbxref=GeneID:108546036%2CGenbank:XP_017753441.1;Parent=rna-XM_017897952.1
NW_016908754.1	Gnomon	CDS	1118737	1118864	.	+	0	Name=XP_017753441.1;ID=cds-XP_017753441.1;Dbxref=GeneID:108546036%2CGenbank:XP_017753441.1;Parent=rna-XM_017897952.1
NW_016908754.1	Gnomon	CDS	1118935	1119138	.	+	0	Name=XP_017753441.1;ID=cds-XP_017753441.1;Dbxref=GeneID:108546036%2CGenbank:XP_017753441.1;Parent=rna-XM_017897952.1
NW_016908754.1	Gnomon	CDS	1119457	1119524	.	+	0	Name=XP_017753441.1;ID=cds-XP_017753441.1;Dbxref=GeneID:108546036%2CGenbank:XP_017753441.1;Parent=rna-XM_017897952.1
NW_016908754.1	Gnomon	CDS	1119615	1119860	.	+	0	Name=XP_017753441.1;ID=cds-XP_017753441.1;Dbxref=GeneID:108546036%2CGenbank:XP_017753441.1;Parent=rna-XM_017897952.1
NW_016908754.1	Gnomon	CDS	1119929	1120052	.	+	0	Name=XP_017753441.1;ID=cds-XP_017753441.1;Dbxref=GeneID:108546036%2CGenbank:XP_017753441.1;Parent=rna-XM_017897952.1
NW_016908754.1	Gnomon	CDS	1120159	1120403	.	+	0	Name=XP_017753441.1;ID=cds-XP_017753441.1;Dbxref=GeneID:108546036%2CGenbank:XP_017753441.1;Parent=rna-XM_017897952.1
NW_016908754.1	Gnomon	CDS	1120495	1120650	.	+	0	Name=XP_017753441.1;ID=cds-XP_017753441.1;Dbxref=GeneID:108546036%2CGenbank:XP_017753441.1;Parent=rna-XM_017897952.1
NW_016908754.1	Gnomon	CDS	1120747	1120863	.	+	0	Name=XP_017753441.1;ID=cds-XP_017753441.1;Dbxref=GeneID:108546036%2CGenbank:XP_017753441.1;Parent=rna-XM_017897952.1
NW_016908754.1	Gnomon	CDS	1121008	1121259	.	+	0	Name=XP_017753441.1;ID=cds-XP_017753441.1;Dbxref=GeneID:108546036%2CGenbank:XP_017753441.1;Parent=rna-XM_017897952.1
NW_016908754.1	Gnomon	CDS	1121337	1121441	.	+	0	Name=XP_017753441.1;ID=cds-XP_017753441.1;Dbxref=GeneID:108546036%2CGenbank:XP_017753441.1;Parent=rna-XM_017897952.1
NW_016908754.1	Gnomon	exon	767817	771983	.	-	.	ID=exon-XM_017897950.1-3;Dbxref=GeneID:108546035%2CGenbank:XM_017897950.1;Parent=rna-XM_017897950.1
NW_016908754.1	Gnomon	exon	767268	767582	.	-	.	ID=exon-XM_017897950.1-4;Dbxref=GeneID:108546035%2CGenbank:XM_017897950.1;Parent=rna-XM_017897950.1
NW_016908754.1	Gnomon	exon	1066202	1066359	.	-	.	ID=exon-XM_017897950.1-1;Dbxref=GeneID:108546035%2CGenbank:XM_017897950.1;Parent=rna-XM_017897950.1
NW_016908754.1	Gnomon	exon	863086	863199	.	-	.	ID=exon-XM_017897950.1-2;Dbxref=GeneID:108546035%2CGenbank:XM_017897950.1;Parent=rna-XM_017897950.1
NW_016908754.1	Gnomon	exon	763920	765878	.	-	.	ID=exon-XM_017897950.1-7;Dbxref=GeneID:108546035%2CGenbank:XM_017897950.1;Parent=rna-XM_017897950.1
NW_016908754.1	Gnomon	exon	763713	763835	.	-	.	ID=exon-XM_017897950.1-8;Dbxref=GeneID:108546035%2CGenbank:XM_017897950.1;Parent=rna-XM_017897950.1
NW_016908754.1	Gnomon	exon	767095	767164	.	-	.	ID=exon-XM_017897950.1-5;Dbxref=GeneID:108546035%2CGenbank:XM_017897950.1;Parent=rna-XM_017897950.1
NW_016908754.1	Gnomon	exon	766128	766543	.	-	.	ID=exon-XM_017897950.1-6;Dbxref=GeneID:108546035%2CGenbank:XM_017897950.1;Parent=rna-XM_017897950.1
NW_016908754.1	Gnomon	exon	763395	763561	.	-	.	ID=exon-XM_017897950.1-9;Dbxref=GeneID:108546035%2CGenbank:XM_017897950.1;Parent=rna-XM_017897950.1
NW_016908754.1	Gnomon	CDS	1249812	1250012	.	-	0	Name=XP_017753444.1;ID=cds-XP_017753444.1;Dbxref=GeneID:108546039%2CGenbank:XP_017753444.1;Parent=rna-XM_017897955.1
NW_016908754.1	Gnomon	CDS	1234720	1234915	.	-	0	Name=XP_017753444.1;ID=cds-XP_017753444.1;Dbxref=GeneID:108546039%2CGenbank:XP_017753444.1;Parent=rna-XM_017897955.1
NW_016908754.1	Gnomon	CDS	1201702	1202157	.	-	0	Name=XP_017753444.1;ID=cds-XP_017753444.1;Dbxref=GeneID:108546039%2CGenbank:XP_017753444.1;Parent=rna-XM_017897955.1
NW_016908754.1	Gnomon	CDS	1198490	1198696	.	-	0	Name=XP_017753444.1;ID=cds-XP_017753444.1;Dbxref=GeneID:108546039%2CGenbank:XP_017753444.1;Parent=rna-XM_017897955.1
NW_016908754.1	Gnomon	CDS	1197701	1197885	.	-	0	Name=XP_017753444.1;ID=cds-XP_017753444.1;Dbxref=GeneID:108546039%2CGenbank:XP_017753444.1;Parent=rna-XM_017897955.1
NW_016908754.1	Gnomon	CDS	1197057	1197530	.	-	0	Name=XP_017753444.1;ID=cds-XP_017753444.1;Dbxref=GeneID:108546039%2CGenbank:XP_017753444.1;Parent=rna-XM_017897955.1
NW_016908754.1	Gnomon	CDS	1195725	1196897	.	-	0	Name=XP_017753444.1;ID=cds-XP_017753444.1;Dbxref=GeneID:108546039%2CGenbank:XP_017753444.1;Parent=rna-XM_017897955.1
NW_016908754.1	Gnomon	mRNA	1425249	1427694	.	-	.	Name=XM_017897946.1;ID=rna-XM_017897946.1;Dbxref=GeneID:108546032%2CGenbank:XM_017897946.1;Parent=gene-LOC108546032
NW_016908754.1	Gnomon	CDS	1112283	1112287	.	+	0	Name=XP_017753443.1;ID=cds-XP_017753443.1;Dbxref=GeneID:108546038%2CGenbank:XP_017753443.1;Parent=rna-XM_017897954.1
NW_016908754.1	Gnomon	CDS	1112412	1112487	.	+	0	Name=XP_017753443.1;ID=cds-XP_017753443.1;Dbxref=GeneID:108546038%2CGenbank:XP_017753443.1;Parent=rna-XM_017897954.1
NW_016908754.1	Gnomon	CDS	1112621	1112706	.	+	0	Name=XP_017753443.1;ID=cds-XP_017753443.1;Dbxref=GeneID:108546038%2CGenbank:XP_017753443.1;Parent=rna-XM_017897954.1
NW_016908754.1	Gnomon	CDS	1112773	1112934	.	+	0	Name=XP_017753443.1;ID=cds-XP_017753443.1;Dbxref=GeneID:108546038%2CGenbank:XP_017753443.1;Parent=rna-XM_017897954.1
NW_016908754.1	Gnomon	CDS	1113200	1113338	.	+	0	Name=XP_017753443.1;ID=cds-XP_017753443.1;Dbxref=GeneID:108546038%2CGenbank:XP_017753443.1;Parent=rna-XM_017897954.1
NW_016908754.1	Gnomon	mRNA	1434548	1438023	.	-	.	Name=XM_017897943.1;ID=rna-XM_017897943.1;Dbxref=GeneID:108546030%2CGenbank:XM_017897943.1;Parent=gene-LOC108546030
NW_016908754.1	Gnomon	mRNA	150476	151668	.	-	.	Name=XM_017897942.1;ID=rna-XM_017897942.1;Dbxref=GeneID:108546029%2CGenbank:XM_017897942.1;Parent=gene-LOC108546029
NW_016908754.1	Gnomon	mRNA	1446117	1448569	.	-	.	Name=XM_017897944.1;ID=rna-XM_017897944.1;Dbxref=GeneID:108546031%2CGenbank:XM_017897944.1;Parent=gene-LOC108546031
NW_016908754.1	Gnomon	exon	1129192	1129288	.	-	.	ID=exon-XM_017897931.1-13;Dbxref=GeneID:108546023%2CGenbank:XM_017897931.1;Parent=rna-XM_017897931.1
NW_016908754.1	Gnomon	exon	1128986	1129123	.	-	.	ID=exon-XM_017897931.1-14;Dbxref=GeneID:108546023%2CGenbank:XM_017897931.1;Parent=rna-XM_017897931.1
NW_016908754.1	Gnomon	exon	1128823	1128920	.	-	.	ID=exon-XM_017897931.1-15;Dbxref=GeneID:108546023%2CGenbank:XM_017897931.1;Parent=rna-XM_017897931.1
NW_016908754.1	Gnomon	exon	1128556	1128733	.	-	.	ID=exon-XM_017897931.1-16;Dbxref=GeneID:108546023%2CGenbank:XM_017897931.1;Parent=rna-XM_017897931.1
NW_016908754.1	Gnomon	exon	1129850	1130071	.	-	.	ID=exon-XM_017897931.1-10;Dbxref=GeneID:108546023%2CGenbank:XM_017897931.1;Parent=rna-XM_017897931.1
NW_016908754.1	Gnomon	exon	1129641	1129776	.	-	.	ID=exon-XM_017897931.1-11;Dbxref=GeneID:108546023%2CGenbank:XM_017897931.1;Parent=rna-XM_017897931.1
NW_016908754.1	Gnomon	exon	1129349	1129528	.	-	.	ID=exon-XM_017897931.1-12;Dbxref=GeneID:108546023%2CGenbank:XM_017897931.1;Parent=rna-XM_017897931.1
NW_016908754.1	Gnomon	exon	1128350	1128477	.	-	.	ID=exon-XM_017897931.1-17;Dbxref=GeneID:108546023%2CGenbank:XM_017897931.1;Parent=rna-XM_017897931.1
NW_016908754.1	Gnomon	exon	1128163	1128274	.	-	.	ID=exon-XM_017897931.1-18;Dbxref=GeneID:108546023%2CGenbank:XM_017897931.1;Parent=rna-XM_017897931.1
NW_016908754.1	Gnomon	exon	1127931	1128097	.	-	.	ID=exon-XM_017897931.1-19;Dbxref=GeneID:108546023%2CGenbank:XM_017897931.1;Parent=rna-XM_017897931.1
NW_016908754.1	Gnomon	mRNA	1122258	1123344	.	+	.	Name=XM_017897941.1;ID=rna-XM_017897941.1;Dbxref=GeneID:108546028%2CGenbank:XM_017897941.1;Parent=gene-LOC108546028
NW_016908754.1	Gnomon	CDS	427178	427601	.	+	0	Name=XP_017753437.1;ID=cds-XP_017753437.1;Dbxref=GeneID:108546034%2CGenbank:XP_017753437.1;Parent=rna-XM_017897948.1
NW_016908754.1	Gnomon	CDS	452541	452677	.	+	0	Name=XP_017753437.1;ID=cds-XP_017753437.1;Dbxref=GeneID:108546034%2CGenbank:XP_017753437.1;Parent=rna-XM_017897948.1
NW_016908754.1	Gnomon	CDS	495953	496048	.	+	0	Name=XP_017753437.1;ID=cds-XP_017753437.1;Dbxref=GeneID:108546034%2CGenbank:XP_017753437.1;Parent=rna-XM_017897948.1
NW_016908754.1	Gnomon	CDS	506742	506915	.	+	0	Name=XP_017753437.1;ID=cds-XP_017753437.1;Dbxref=GeneID:108546034%2CGenbank:XP_017753437.1;Parent=rna-XM_017897948.1
NW_016908754.1	Gnomon	CDS	589827	589862	.	+	0	Name=XP_017753437.1;ID=cds-XP_017753437.1;Dbxref=GeneID:108546034%2CGenbank:XP_017753437.1;Parent=rna-XM_017897948.1
NW_016908754.1	Gnomon	CDS	622362	622397	.	+	0	Name=XP_017753437.1;ID=cds-XP_017753437.1;Dbxref=GeneID:108546034%2CGenbank:XP_017753437.1;Parent=rna-XM_017897948.1
NW_016908754.1	Gnomon	CDS	645894	646169	.	+	0	Name=XP_017753437.1;ID=cds-XP_017753437.1;Dbxref=GeneID:108546034%2CGenbank:XP_017753437.1;Parent=rna-XM_017897948.1
NW_016908754.1	Gnomon	CDS	648559	648771	.	+	0	Name=XP_017753437.1;ID=cds-XP_017753437.1;Dbxref=GeneID:108546034%2CGenbank:XP_017753437.1;Parent=rna-XM_017897948.1
NW_016908754.1	Gnomon	CDS	652701	652863	.	+	0	Name=XP_017753437.1;ID=cds-XP_017753437.1;Dbxref=GeneID:108546034%2CGenbank:XP_017753437.1;Parent=rna-XM_017897948.1
NW_016908754.1	Gnomon	CDS	655001	655136	.	+	0	Name=XP_017753437.1;ID=cds-XP_017753437.1;Dbxref=GeneID:108546034%2CGenbank:XP_017753437.1;Parent=rna-XM_017897948.1
NW_016908754.1	Gnomon	CDS	747066	747279	.	+	0	Name=XP_017753437.1;ID=cds-XP_017753437.1;Dbxref=GeneID:108546034%2CGenbank:XP_017753437.1;Parent=rna-XM_017897948.1
NW_016908754.1	Gnomon	CDS	747377	747534	.	+	0	Name=XP_017753437.1;ID=cds-XP_017753437.1;Dbxref=GeneID:108546034%2CGenbank:XP_017753437.1;Parent=rna-XM_017897948.1
NW_016908754.1	Gnomon	CDS	748448	748697	.	+	0	Name=XP_017753437.1;ID=cds-XP_017753437.1;Dbxref=GeneID:108546034%2CGenbank:XP_017753437.1;Parent=rna-XM_017897948.1
NW_016908754.1	Gnomon	CDS	749249	749290	.	+	0	Name=XP_017753437.1;ID=cds-XP_017753437.1;Dbxref=GeneID:108546034%2CGenbank:XP_017753437.1;Parent=rna-XM_017897948.1
NW_016908754.1	Gnomon	CDS	749607	749667	.	+	0	Name=XP_017753437.1;ID=cds-XP_017753437.1;Dbxref=GeneID:108546034%2CGenbank:XP_017753437.1;Parent=rna-XM_017897948.1
NW_016908754.1	Gnomon	CDS	750461	750499	.	+	0	Name=XP_017753437.1;ID=cds-XP_017753437.1;Dbxref=GeneID:108546034%2CGenbank:XP_017753437.1;Parent=rna-XM_017897948.1
NW_016908754.1	Gnomon	CDS	751737	751778	.	+	0	Name=XP_017753437.1;ID=cds-XP_017753437.1;Dbxref=GeneID:108546034%2CGenbank:XP_017753437.1;Parent=rna-XM_017897948.1
NW_016908754.1	Gnomon	CDS	752718	752816	.	+	0	Name=XP_017753437.1;ID=cds-XP_017753437.1;Dbxref=GeneID:108546034%2CGenbank:XP_017753437.1;Parent=rna-XM_017897948.1
NW_016908754.1	Gnomon	CDS	754025	754174	.	+	0	Name=XP_017753437.1;ID=cds-XP_017753437.1;Dbxref=GeneID:108546034%2CGenbank:XP_017753437.1;Parent=rna-XM_017897948.1
NW_016908754.1	Gnomon	CDS	754524	754696	.	+	0	Name=XP_017753437.1;ID=cds-XP_017753437.1;Dbxref=GeneID:108546034%2CGenbank:XP_017753437.1;Parent=rna-XM_017897948.1
NW_016908754.1	Gnomon	CDS	754785	754894	.	+	0	Name=XP_017753437.1;ID=cds-XP_017753437.1;Dbxref=GeneID:108546034%2CGenbank:XP_017753437.1;Parent=rna-XM_017897948.1
NW_016908754.1	Gnomon	CDS	754969	755060	.	+	0	Name=XP_017753437.1;ID=cds-XP_017753437.1;Dbxref=GeneID:108546034%2CGenbank:XP_017753437.1;Parent=rna-XM_017897948.1
NW_016908754.1	Gnomon	CDS	755213	755322	.	+	0	Name=XP_017753437.1;ID=cds-XP_017753437.1;Dbxref=GeneID:108546034%2CGenbank:XP_017753437.1;Parent=rna-XM_017897948.1
NW_016908754.1	Gnomon	exon	1179273	1179486	.	+	.	ID=exon-XM_017897922.1-1;Dbxref=GeneID:108546016%2CGenbank:XM_017897922.1;Parent=rna-XM_017897922.1
NW_016908754.1	Gnomon	exon	1179720	1179850	.	+	.	ID=exon-XM_017897922.1-2;Dbxref=GeneID:108546016%2CGenbank:XM_017897922.1;Parent=rna-XM_017897922.1
NW_016908754.1	Gnomon	exon	1179931	1180136	.	+	.	ID=exon-XM_017897922.1-3;Dbxref=GeneID:108546016%2CGenbank:XM_017897922.1;Parent=rna-XM_017897922.1
NW_016908754.1	Gnomon	exon	1180555	1180737	.	+	.	ID=exon-XM_017897922.1-4;Dbxref=GeneID:108546016%2CGenbank:XM_017897922.1;Parent=rna-XM_017897922.1
NW_016908754.1	Gnomon	exon	1180848	1181109	.	+	.	ID=exon-XM_017897922.1-5;Dbxref=GeneID:108546016%2CGenbank:XM_017897922.1;Parent=rna-XM_017897922.1
NW_016908754.1	Gnomon	CDS	1421873	1421902	.	-	0	Name=XP_017753436.1;ID=cds-XP_017753436.1;Dbxref=GeneID:108546033%2CGenbank:XP_017753436.1;Parent=rna-XM_017897947.1
NW_016908754.1	Gnomon	CDS	1421669	1421802	.	-	0	Name=XP_017753436.1;ID=cds-XP_017753436.1;Dbxref=GeneID:108546033%2CGenbank:XP_017753436.1;Parent=rna-XM_017897947.1
NW_016908754.1	Gnomon	CDS	1421362	1421494	.	-	0	Name=XP_017753436.1;ID=cds-XP_017753436.1;Dbxref=GeneID:108546033%2CGenbank:XP_017753436.1;Parent=rna-XM_017897947.1
NW_016908754.1	Gnomon	CDS	1421244	1421291	.	-	0	Name=XP_017753436.1;ID=cds-XP_017753436.1;Dbxref=GeneID:108546033%2CGenbank:XP_017753436.1;Parent=rna-XM_017897947.1
NW_016908754.1	Gnomon	CDS	767817	771965	.	-	0	Name=XP_017753439.1;ID=cds-XP_017753439.1;Dbxref=GeneID:108546035%2CGenbank:XP_017753439.1;Parent=rna-XM_017897950.1
NW_016908754.1	Gnomon	CDS	767268	767582	.	-	0	Name=XP_017753439.1;ID=cds-XP_017753439.1;Dbxref=GeneID:108546035%2CGenbank:XP_017753439.1;Parent=rna-XM_017897950.1
NW_016908754.1	Gnomon	CDS	767095	767164	.	-	0	Name=XP_017753439.1;ID=cds-XP_017753439.1;Dbxref=GeneID:108546035%2CGenbank:XP_017753439.1;Parent=rna-XM_017897950.1
NW_016908754.1	Gnomon	CDS	766128	766543	.	-	0	Name=XP_017753439.1;ID=cds-XP_017753439.1;Dbxref=GeneID:108546035%2CGenbank:XP_017753439.1;Parent=rna-XM_017897950.1
NW_016908754.1	Gnomon	CDS	763920	765878	.	-	0	Name=XP_017753439.1;ID=cds-XP_017753439.1;Dbxref=GeneID:108546035%2CGenbank:XP_017753439.1;Parent=rna-XM_017897950.1
NW_016908754.1	Gnomon	CDS	763713	763835	.	-	0	Name=XP_017753439.1;ID=cds-XP_017753439.1;Dbxref=GeneID:108546035%2CGenbank:XP_017753439.1;Parent=rna-XM_017897950.1
NW_016908754.1	Gnomon	CDS	763395	763561	.	-	0	Name=XP_017753439.1;ID=cds-XP_017753439.1;Dbxref=GeneID:108546035%2CGenbank:XP_017753439.1;Parent=rna-XM_017897950.1
NW_016908754.1	Gnomon	CDS	763088	763302	.	-	0	Name=XP_017753439.1;ID=cds-XP_017753439.1;Dbxref=GeneID:108546035%2CGenbank:XP_017753439.1;Parent=rna-XM_017897950.1
NW_016908754.1	Gnomon	CDS	762320	762741	.	-	0	Name=XP_017753439.1;ID=cds-XP_017753439.1;Dbxref=GeneID:108546035%2CGenbank:XP_017753439.1;Parent=rna-XM_017897950.1
NW_016908754.1	Gnomon	exon	754025	754174	.	+	.	ID=exon-XM_017897948.1-19;Dbxref=GeneID:108546034%2CGenbank:XM_017897948.1;Parent=rna-XM_017897948.1
NW_016908754.1	Gnomon	exon	749607	749667	.	+	.	ID=exon-XM_017897948.1-15;Dbxref=GeneID:108546034%2CGenbank:XM_017897948.1;Parent=rna-XM_017897948.1
NW_016908754.1	Gnomon	exon	750461	750499	.	+	.	ID=exon-XM_017897948.1-16;Dbxref=GeneID:108546034%2CGenbank:XM_017897948.1;Parent=rna-XM_017897948.1
NW_016908754.1	Gnomon	exon	751737	751778	.	+	.	ID=exon-XM_017897948.1-17;Dbxref=GeneID:108546034%2CGenbank:XM_017897948.1;Parent=rna-XM_017897948.1
NW_016908754.1	Gnomon	exon	752718	752816	.	+	.	ID=exon-XM_017897948.1-18;Dbxref=GeneID:108546034%2CGenbank:XM_017897948.1;Parent=rna-XM_017897948.1
NW_016908754.1	Gnomon	exon	754969	755060	.	+	.	ID=exon-XM_017897948.1-22;Dbxref=GeneID:108546034%2CGenbank:XM_017897948.1;Parent=rna-XM_017897948.1
NW_016908754.1	Gnomon	exon	755213	756442	.	+	.	ID=exon-XM_017897948.1-23;Dbxref=GeneID:108546034%2CGenbank:XM_017897948.1;Parent=rna-XM_017897948.1
NW_016908754.1	Gnomon	exon	754524	754696	.	+	.	ID=exon-XM_017897948.1-20;Dbxref=GeneID:108546034%2CGenbank:XM_017897948.1;Parent=rna-XM_017897948.1
NW_016908754.1	Gnomon	exon	754785	754894	.	+	.	ID=exon-XM_017897948.1-21;Dbxref=GeneID:108546034%2CGenbank:XM_017897948.1;Parent=rna-XM_017897948.1
NW_016908754.1	Gnomon	exon	747066	747279	.	+	.	ID=exon-XM_017897948.1-11;Dbxref=GeneID:108546034%2CGenbank:XM_017897948.1;Parent=rna-XM_017897948.1
NW_016908754.1	Gnomon	exon	747377	747534	.	+	.	ID=exon-XM_017897948.1-12;Dbxref=GeneID:108546034%2CGenbank:XM_017897948.1;Parent=rna-XM_017897948.1
NW_016908754.1	Gnomon	exon	748448	748697	.	+	.	ID=exon-XM_017897948.1-13;Dbxref=GeneID:108546034%2CGenbank:XM_017897948.1;Parent=rna-XM_017897948.1
NW_016908754.1	Gnomon	exon	749249	749290	.	+	.	ID=exon-XM_017897948.1-14;Dbxref=GeneID:108546034%2CGenbank:XM_017897948.1;Parent=rna-XM_017897948.1
NW_016908754.1	Gnomon	exon	655001	655136	.	+	.	ID=exon-XM_017897948.1-10;Dbxref=GeneID:108546034%2CGenbank:XM_017897948.1;Parent=rna-XM_017897948.1
NW_016908754.1	Gnomon	CDS	1448420	1448569	.	-	0	Name=XP_017753433.1;ID=cds-XP_017753433.1;Dbxref=GeneID:108546031%2CGenbank:XP_017753433.1;Parent=rna-XM_017897944.1
NW_016908754.1	Gnomon	CDS	1448204	1448320	.	-	0	Name=XP_017753433.1;ID=cds-XP_017753433.1;Dbxref=GeneID:108546031%2CGenbank:XP_017753433.1;Parent=rna-XM_017897944.1
NW_016908754.1	Gnomon	CDS	1448022	1448139	.	-	0	Name=XP_017753433.1;ID=cds-XP_017753433.1;Dbxref=GeneID:108546031%2CGenbank:XP_017753433.1;Parent=rna-XM_017897944.1
NW_016908754.1	Gnomon	CDS	1447610	1447874	.	-	0	Name=XP_017753433.1;ID=cds-XP_017753433.1;Dbxref=GeneID:108546031%2CGenbank:XP_017753433.1;Parent=rna-XM_017897944.1
NW_016908754.1	Gnomon	CDS	1447404	1447523	.	-	0	Name=XP_017753433.1;ID=cds-XP_017753433.1;Dbxref=GeneID:108546031%2CGenbank:XP_017753433.1;Parent=rna-XM_017897944.1
NW_016908754.1	Gnomon	CDS	1447186	1447276	.	-	0	Name=XP_017753433.1;ID=cds-XP_017753433.1;Dbxref=GeneID:108546031%2CGenbank:XP_017753433.1;Parent=rna-XM_017897944.1
NW_016908754.1	Gnomon	CDS	1446979	1447112	.	-	0	Name=XP_017753433.1;ID=cds-XP_017753433.1;Dbxref=GeneID:108546031%2CGenbank:XP_017753433.1;Parent=rna-XM_017897944.1
NW_016908754.1	Gnomon	CDS	1446233	1446365	.	-	0	Name=XP_017753433.1;ID=cds-XP_017753433.1;Dbxref=GeneID:108546031%2CGenbank:XP_017753433.1;Parent=rna-XM_017897944.1
NW_016908754.1	Gnomon	CDS	1446117	1446164	.	-	0	Name=XP_017753433.1;ID=cds-XP_017753433.1;Dbxref=GeneID:108546031%2CGenbank:XP_017753433.1;Parent=rna-XM_017897944.1
NW_016908754.1	Gnomon	CDS	1437874	1438023	.	-	0	Name=XP_017753432.1;ID=cds-XP_017753432.1;Dbxref=GeneID:108546030%2CGenbank:XP_017753432.1;Parent=rna-XM_017897943.1
NW_016908754.1	Gnomon	CDS	1437219	1437335	.	-	0	Name=XP_017753432.1;ID=cds-XP_017753432.1;Dbxref=GeneID:108546030%2CGenbank:XP_017753432.1;Parent=rna-XM_017897943.1
NW_016908754.1	Gnomon	CDS	1437043	1437160	.	-	0	Name=XP_017753432.1;ID=cds-XP_017753432.1;Dbxref=GeneID:108546030%2CGenbank:XP_017753432.1;Parent=rna-XM_017897943.1
NW_016908754.1	Gnomon	CDS	1436337	1436598	.	-	0	Name=XP_017753432.1;ID=cds-XP_017753432.1;Dbxref=GeneID:108546030%2CGenbank:XP_017753432.1;Parent=rna-XM_017897943.1
NW_016908754.1	Gnomon	CDS	1435999	1436115	.	-	0	Name=XP_017753432.1;ID=cds-XP_017753432.1;Dbxref=GeneID:108546030%2CGenbank:XP_017753432.1;Parent=rna-XM_017897943.1
NW_016908754.1	Gnomon	CDS	1435209	1435299	.	-	0	Name=XP_017753432.1;ID=cds-XP_017753432.1;Dbxref=GeneID:108546030%2CGenbank:XP_017753432.1;Parent=rna-XM_017897943.1
NW_016908754.1	Gnomon	CDS	1434976	1435109	.	-	0	Name=XP_017753432.1;ID=cds-XP_017753432.1;Dbxref=GeneID:108546030%2CGenbank:XP_017753432.1;Parent=rna-XM_017897943.1
NW_016908754.1	Gnomon	CDS	1434668	1434800	.	-	0	Name=XP_017753432.1;ID=cds-XP_017753432.1;Dbxref=GeneID:108546030%2CGenbank:XP_017753432.1;Parent=rna-XM_017897943.1
NW_016908754.1	Gnomon	CDS	1434548	1434595	.	-	0	Name=XP_017753432.1;ID=cds-XP_017753432.1;Dbxref=GeneID:108546030%2CGenbank:XP_017753432.1;Parent=rna-XM_017897943.1
NW_016908754.1	Gnomon	CDS	1427545	1427694	.	-	0	Name=XP_017753435.1;ID=cds-XP_017753435.1;Dbxref=GeneID:108546032%2CGenbank:XP_017753435.1;Parent=rna-XM_017897946.1
NW_016908754.1	Gnomon	CDS	1427329	1427445	.	-	0	Name=XP_017753435.1;ID=cds-XP_017753435.1;Dbxref=GeneID:108546032%2CGenbank:XP_017753435.1;Parent=rna-XM_017897946.1
NW_016908754.1	Gnomon	CDS	1427147	1427264	.	-	0	Name=XP_017753435.1;ID=cds-XP_017753435.1;Dbxref=GeneID:108546032%2CGenbank:XP_017753435.1;Parent=rna-XM_017897946.1
NW_016908754.1	Gnomon	CDS	1426735	1426999	.	-	0	Name=XP_017753435.1;ID=cds-XP_017753435.1;Dbxref=GeneID:108546032%2CGenbank:XP_017753435.1;Parent=rna-XM_017897946.1
NW_016908754.1	Gnomon	CDS	1426529	1426648	.	-	0	Name=XP_017753435.1;ID=cds-XP_017753435.1;Dbxref=GeneID:108546032%2CGenbank:XP_017753435.1;Parent=rna-XM_017897946.1
NW_016908754.1	Gnomon	CDS	1426311	1426401	.	-	0	Name=XP_017753435.1;ID=cds-XP_017753435.1;Dbxref=GeneID:108546032%2CGenbank:XP_017753435.1;Parent=rna-XM_017897946.1
NW_016908754.1	Gnomon	CDS	1426105	1426238	.	-	0	Name=XP_017753435.1;ID=cds-XP_017753435.1;Dbxref=GeneID:108546032%2CGenbank:XP_017753435.1;Parent=rna-XM_017897946.1
NW_016908754.1	Gnomon	CDS	1425365	1425497	.	-	0	Name=XP_017753435.1;ID=cds-XP_017753435.1;Dbxref=GeneID:108546032%2CGenbank:XP_017753435.1;Parent=rna-XM_017897946.1
NW_016908754.1	Gnomon	CDS	1425249	1425296	.	-	0	Name=XP_017753435.1;ID=cds-XP_017753435.1;Dbxref=GeneID:108546032%2CGenbank:XP_017753435.1;Parent=rna-XM_017897946.1
NW_016908754.1	Gnomon	exon	1421873	1421902	.	-	.	ID=exon-XM_017897947.1-1;Dbxref=GeneID:108546033%2CGenbank:XM_017897947.1;Parent=rna-XM_017897947.1
NW_016908754.1	Gnomon	exon	1421669	1421802	.	-	.	ID=exon-XM_017897947.1-2;Dbxref=GeneID:108546033%2CGenbank:XM_017897947.1;Parent=rna-XM_017897947.1
NW_016908754.1	Gnomon	exon	1421362	1421494	.	-	.	ID=exon-XM_017897947.1-3;Dbxref=GeneID:108546033%2CGenbank:XM_017897947.1;Parent=rna-XM_017897947.1
NW_016908754.1	Gnomon	exon	1421244	1421291	.	-	.	ID=exon-XM_017897947.1-4;Dbxref=GeneID:108546033%2CGenbank:XM_017897947.1;Parent=rna-XM_017897947.1
NW_016908754.1	Gnomon	exon	1427545	1427694	.	-	.	ID=exon-XM_017897946.1-1;Dbxref=GeneID:108546032%2CGenbank:XM_017897946.1;Parent=rna-XM_017897946.1
NW_016908754.1	Gnomon	exon	1426735	1426999	.	-	.	ID=exon-XM_017897946.1-4;Dbxref=GeneID:108546032%2CGenbank:XM_017897946.1;Parent=rna-XM_017897946.1
NW_016908754.1	Gnomon	exon	1426529	1426648	.	-	.	ID=exon-XM_017897946.1-5;Dbxref=GeneID:108546032%2CGenbank:XM_017897946.1;Parent=rna-XM_017897946.1
NW_016908754.1	Gnomon	exon	1427329	1427445	.	-	.	ID=exon-XM_017897946.1-2;Dbxref=GeneID:108546032%2CGenbank:XM_017897946.1;Parent=rna-XM_017897946.1
NW_016908754.1	Gnomon	exon	1427147	1427264	.	-	.	ID=exon-XM_017897946.1-3;Dbxref=GeneID:108546032%2CGenbank:XM_017897946.1;Parent=rna-XM_017897946.1
NW_016908754.1	Gnomon	exon	1425365	1425497	.	-	.	ID=exon-XM_017897946.1-8;Dbxref=GeneID:108546032%2CGenbank:XM_017897946.1;Parent=rna-XM_017897946.1
NW_016908754.1	Gnomon	exon	1425249	1425296	.	-	.	ID=exon-XM_017897946.1-9;Dbxref=GeneID:108546032%2CGenbank:XM_017897946.1;Parent=rna-XM_017897946.1
NW_016908754.1	Gnomon	exon	1426311	1426401	.	-	.	ID=exon-XM_017897946.1-6;Dbxref=GeneID:108546032%2CGenbank:XM_017897946.1;Parent=rna-XM_017897946.1
NW_016908754.1	Gnomon	exon	1426105	1426238	.	-	.	ID=exon-XM_017897946.1-7;Dbxref=GeneID:108546032%2CGenbank:XM_017897946.1;Parent=rna-XM_017897946.1
NW_016908754.1	Gnomon	exon	1092244	1092558	.	-	.	ID=exon-XM_017897923.1-9;Dbxref=GeneID:108546017%2CGenbank:XM_017897923.1;Parent=rna-XM_017897923.1
NW_016908754.1	Gnomon	exon	1092968	1093098	.	-	.	ID=exon-XM_017897923.1-7;Dbxref=GeneID:108546017%2CGenbank:XM_017897923.1;Parent=rna-XM_017897923.1
NW_016908754.1	Gnomon	exon	1092649	1092879	.	-	.	ID=exon-XM_017897923.1-8;Dbxref=GeneID:108546017%2CGenbank:XM_017897923.1;Parent=rna-XM_017897923.1
NW_016908754.1	Gnomon	exon	1093477	1093611	.	-	.	ID=exon-XM_017897923.1-5;Dbxref=GeneID:108546017%2CGenbank:XM_017897923.1;Parent=rna-XM_017897923.1
NW_016908754.1	Gnomon	exon	1093211	1093374	.	-	.	ID=exon-XM_017897923.1-6;Dbxref=GeneID:108546017%2CGenbank:XM_017897923.1;Parent=rna-XM_017897923.1
NW_016908754.1	Gnomon	exon	1094040	1094992	.	-	.	ID=exon-XM_017897923.1-3;Dbxref=GeneID:108546017%2CGenbank:XM_017897923.1;Parent=rna-XM_017897923.1
NW_016908754.1	Gnomon	exon	1093702	1093819	.	-	.	ID=exon-XM_017897923.1-4;Dbxref=GeneID:108546017%2CGenbank:XM_017897923.1;Parent=rna-XM_017897923.1
NW_016908754.1	Gnomon	exon	1097370	1097543	.	-	.	ID=exon-XM_017897923.1-1;Dbxref=GeneID:108546017%2CGenbank:XM_017897923.1;Parent=rna-XM_017897923.1
NW_016908754.1	Gnomon	exon	1095571	1095814	.	-	.	ID=exon-XM_017897923.1-2;Dbxref=GeneID:108546017%2CGenbank:XM_017897923.1;Parent=rna-XM_017897923.1
NW_016908754.1	Gnomon	mRNA	760200	771965	.	-	.	Name=XM_017897951.1;ID=rna-XM_017897951.1;Dbxref=GeneID:108546035%2CGenbank:XM_017897951.1;Parent=gene-LOC108546035
NW_016908754.1	Gnomon	exon	1129850	1130071	.	-	.	ID=exon-XM_017897933.1-10;Dbxref=GeneID:108546023%2CGenbank:XM_017897933.1;Parent=rna-XM_017897933.1
NW_016908754.1	Gnomon	exon	1128556	1128733	.	-	.	ID=exon-XM_017897933.1-16;Dbxref=GeneID:108546023%2CGenbank:XM_017897933.1;Parent=rna-XM_017897933.1
NW_016908754.1	Gnomon	exon	1128823	1128920	.	-	.	ID=exon-XM_017897933.1-15;Dbxref=GeneID:108546023%2CGenbank:XM_017897933.1;Parent=rna-XM_017897933.1
NW_016908754.1	Gnomon	exon	1128356	1128470	.	-	.	ID=exon-XM_017897933.1-17;Dbxref=GeneID:108546023%2CGenbank:XM_017897933.1;Parent=rna-XM_017897933.1
NW_016908754.1	Gnomon	exon	1129349	1129528	.	-	.	ID=exon-XM_017897933.1-12;Dbxref=GeneID:108546023%2CGenbank:XM_017897933.1;Parent=rna-XM_017897933.1
NW_016908754.1	Gnomon	exon	1129641	1129776	.	-	.	ID=exon-XM_017897933.1-11;Dbxref=GeneID:108546023%2CGenbank:XM_017897933.1;Parent=rna-XM_017897933.1
NW_016908754.1	Gnomon	exon	1128986	1129123	.	-	.	ID=exon-XM_017897933.1-14;Dbxref=GeneID:108546023%2CGenbank:XM_017897933.1;Parent=rna-XM_017897933.1
NW_016908754.1	Gnomon	exon	1129192	1129288	.	-	.	ID=exon-XM_017897933.1-13;Dbxref=GeneID:108546023%2CGenbank:XM_017897933.1;Parent=rna-XM_017897933.1
NW_016908754.1	Gnomon	mRNA	1116603	1121441	.	+	.	Name=XM_017897952.1;ID=rna-XM_017897952.1;Dbxref=GeneID:108546036%2CGenbank:XM_017897952.1;Parent=gene-LOC108546036
NW_016908754.1	Gnomon	exon	1434668	1434800	.	-	.	ID=exon-XM_017897943.1-8;Dbxref=GeneID:108546030%2CGenbank:XM_017897943.1;Parent=rna-XM_017897943.1
NW_016908754.1	Gnomon	exon	1434976	1435109	.	-	.	ID=exon-XM_017897943.1-7;Dbxref=GeneID:108546030%2CGenbank:XM_017897943.1;Parent=rna-XM_017897943.1
NW_016908754.1	Gnomon	exon	1435209	1435299	.	-	.	ID=exon-XM_017897943.1-6;Dbxref=GeneID:108546030%2CGenbank:XM_017897943.1;Parent=rna-XM_017897943.1
NW_016908754.1	Gnomon	exon	1435999	1436115	.	-	.	ID=exon-XM_017897943.1-5;Dbxref=GeneID:108546030%2CGenbank:XM_017897943.1;Parent=rna-XM_017897943.1
NW_016908754.1	Gnomon	exon	1436337	1436598	.	-	.	ID=exon-XM_017897943.1-4;Dbxref=GeneID:108546030%2CGenbank:XM_017897943.1;Parent=rna-XM_017897943.1
NW_016908754.1	Gnomon	exon	1437043	1437160	.	-	.	ID=exon-XM_017897943.1-3;Dbxref=GeneID:108546030%2CGenbank:XM_017897943.1;Parent=rna-XM_017897943.1
NW_016908754.1	Gnomon	exon	1437219	1437335	.	-	.	ID=exon-XM_017897943.1-2;Dbxref=GeneID:108546030%2CGenbank:XM_017897943.1;Parent=rna-XM_017897943.1
NW_016908754.1	Gnomon	exon	1437874	1438023	.	-	.	ID=exon-XM_017897943.1-1;Dbxref=GeneID:108546030%2CGenbank:XM_017897943.1;Parent=rna-XM_017897943.1
NW_016908754.1	Gnomon	exon	1434548	1434595	.	-	.	ID=exon-XM_017897943.1-9;Dbxref=GeneID:108546030%2CGenbank:XM_017897943.1;Parent=rna-XM_017897943.1
NW_016908754.1	Gnomon	exon	1091213	1091685	.	-	.	ID=exon-XM_017897923.1-11;Dbxref=GeneID:108546017%2CGenbank:XM_017897923.1;Parent=rna-XM_017897923.1
NW_016908754.1	Gnomon	exon	1091776	1092152	.	-	.	ID=exon-XM_017897923.1-10;Dbxref=GeneID:108546017%2CGenbank:XM_017897923.1;Parent=rna-XM_017897923.1
NW_016908754.1	Gnomon	exon	1090948	1091135	.	-	.	ID=exon-XM_017897923.1-12;Dbxref=GeneID:108546017%2CGenbank:XM_017897923.1;Parent=rna-XM_017897923.1
NW_016908754.1	Gnomon	mRNA	762320	1066359	.	-	.	Name=XM_017897950.1;ID=rna-XM_017897950.1;Dbxref=GeneID:108546035%2CGenbank:XM_017897950.1;Parent=gene-LOC108546035
NW_016908754.1	Gnomon	exon	151466	151668	.	-	.	ID=exon-XM_017897942.1-1;Dbxref=GeneID:108546029%2CGenbank:XM_017897942.1;Parent=rna-XM_017897942.1
NW_016908754.1	Gnomon	exon	150966	151094	.	-	.	ID=exon-XM_017897942.1-3;Dbxref=GeneID:108546029%2CGenbank:XM_017897942.1;Parent=rna-XM_017897942.1
NW_016908754.1	Gnomon	exon	151184	151355	.	-	.	ID=exon-XM_017897942.1-2;Dbxref=GeneID:108546029%2CGenbank:XM_017897942.1;Parent=rna-XM_017897942.1
NW_016908754.1	Gnomon	exon	150476	150587	.	-	.	ID=exon-XM_017897942.1-5;Dbxref=GeneID:108546029%2CGenbank:XM_017897942.1;Parent=rna-XM_017897942.1
NW_016908754.1	Gnomon	exon	150677	150889	.	-	.	ID=exon-XM_017897942.1-4;Dbxref=GeneID:108546029%2CGenbank:XM_017897942.1;Parent=rna-XM_017897942.1
NW_016908754.1	RefSeq	cDNA_match	1460609	1460758	.	-	.	ID=b36f1d22-add3-4dde-821b-f1e43c5c09d7;Target=XM_017897921.1 1 150
NW_016908754.1	RefSeq	cDNA_match	1460314	1460430	.	-	.	ID=b36f1d22-add3-4dde-821b-f1e43c5c09d7;Target=XM_017897921.1 1 150
NW_016908754.1	RefSeq	cDNA_match	1460131	1460248	.	-	.	ID=b36f1d22-add3-4dde-821b-f1e43c5c09d7;Target=XM_017897921.1 1 150
NW_016908754.1	RefSeq	cDNA_match	1457631	1457869	.	-	.	ID=b36f1d22-add3-4dde-821b-f1e43c5c09d7;Target=XM_017897921.1 1 150
NW_016908754.1	RefSeq	cDNA_match	1457405	1457518	.	-	.	ID=b36f1d22-add3-4dde-821b-f1e43c5c09d7;Target=XM_017897921.1 1 150
NW_016908754.1	RefSeq	cDNA_match	1456922	1457012	.	-	.	ID=b36f1d22-add3-4dde-821b-f1e43c5c09d7;Target=XM_017897921.1 1 150
NW_016908754.1	RefSeq	cDNA_match	1456708	1456841	.	-	.	ID=b36f1d22-add3-4dde-821b-f1e43c5c09d7;Target=XM_017897921.1 1 150
NW_016908754.1	RefSeq	cDNA_match	1456240	1456372	.	-	.	ID=b36f1d22-add3-4dde-821b-f1e43c5c09d7;Target=XM_017897921.1 1 150
NW_016908754.1	RefSeq	cDNA_match	1455341	1455379	.	-	.	ID=b36f1d22-add3-4dde-821b-f1e43c5c09d7;Target=XM_017897921.1 1 150
NW_016908754.1	Gnomon	exon	1429940	1430147	.	-	.	ID=exon-XM_017897918.1-5;Dbxref=GeneID:108546011%2CGenbank:XM_017897918.1;Parent=rna-XM_017897918.1
NW_016908754.1	Gnomon	exon	1430237	1430498	.	-	.	ID=exon-XM_017897918.1-4;Dbxref=GeneID:108546011%2CGenbank:XM_017897918.1;Parent=rna-XM_017897918.1
NW_016908754.1	Gnomon	exon	1430596	1430713	.	-	.	ID=exon-XM_017897918.1-3;Dbxref=GeneID:108546011%2CGenbank:XM_017897918.1;Parent=rna-XM_017897918.1
NW_016908754.1	Gnomon	exon	1430912	1431028	.	-	.	ID=exon-XM_017897918.1-2;Dbxref=GeneID:108546011%2CGenbank:XM_017897918.1;Parent=rna-XM_017897918.1
NW_016908754.1	Gnomon	exon	1431387	1431536	.	-	.	ID=exon-XM_017897918.1-1;Dbxref=GeneID:108546011%2CGenbank:XM_017897918.1;Parent=rna-XM_017897918.1
NW_016908754.1	Gnomon	exon	1447404	1447523	.	-	.	ID=exon-XM_017897944.1-5;Dbxref=GeneID:108546031%2CGenbank:XM_017897944.1;Parent=rna-XM_017897944.1
NW_016908754.1	Gnomon	exon	1447610	1447874	.	-	.	ID=exon-XM_017897944.1-4;Dbxref=GeneID:108546031%2CGenbank:XM_017897944.1;Parent=rna-XM_017897944.1
NW_016908754.1	Gnomon	exon	1446979	1447112	.	-	.	ID=exon-XM_017897944.1-7;Dbxref=GeneID:108546031%2CGenbank:XM_017897944.1;Parent=rna-XM_017897944.1
NW_016908754.1	Gnomon	exon	1447186	1447276	.	-	.	ID=exon-XM_017897944.1-6;Dbxref=GeneID:108546031%2CGenbank:XM_017897944.1;Parent=rna-XM_017897944.1
NW_016908754.1	Gnomon	exon	1448420	1448569	.	-	.	ID=exon-XM_017897944.1-1;Dbxref=GeneID:108546031%2CGenbank:XM_017897944.1;Parent=rna-XM_017897944.1
NW_016908754.1	Gnomon	exon	1448022	1448139	.	-	.	ID=exon-XM_017897944.1-3;Dbxref=GeneID:108546031%2CGenbank:XM_017897944.1;Parent=rna-XM_017897944.1
NW_016908754.1	Gnomon	exon	1448204	1448320	.	-	.	ID=exon-XM_017897944.1-2;Dbxref=GeneID:108546031%2CGenbank:XM_017897944.1;Parent=rna-XM_017897944.1
NW_016908754.1	Gnomon	exon	1446117	1446164	.	-	.	ID=exon-XM_017897944.1-9;Dbxref=GeneID:108546031%2CGenbank:XM_017897944.1;Parent=rna-XM_017897944.1
NW_016908754.1	Gnomon	exon	1446233	1446365	.	-	.	ID=exon-XM_017897944.1-8;Dbxref=GeneID:108546031%2CGenbank:XM_017897944.1;Parent=rna-XM_017897944.1
NW_016908754.1	Gnomon	mRNA	1141250	1191816	.	-	.	Name=XM_017897958.1;ID=rna-XM_017897958.1;Dbxref=GeneID:108546040%2CGenbank:XM_017897958.1;Parent=gene-LOC108546040
NW_016908754.1	Gnomon	CDS	151466	151560	.	-	0	Name=XP_017753431.1;ID=cds-XP_017753431.1;Dbxref=GeneID:108546029%2CGenbank:XP_017753431.1;Parent=rna-XM_017897942.1
NW_016908754.1	Gnomon	CDS	151184	151355	.	-	0	Name=XP_017753431.1;ID=cds-XP_017753431.1;Dbxref=GeneID:108546029%2CGenbank:XP_017753431.1;Parent=rna-XM_017897942.1
NW_016908754.1	Gnomon	CDS	150966	151094	.	-	0	Name=XP_017753431.1;ID=cds-XP_017753431.1;Dbxref=GeneID:108546029%2CGenbank:XP_017753431.1;Parent=rna-XM_017897942.1
NW_016908754.1	Gnomon	CDS	150677	150889	.	-	0	Name=XP_017753431.1;ID=cds-XP_017753431.1;Dbxref=GeneID:108546029%2CGenbank:XP_017753431.1;Parent=rna-XM_017897942.1
NW_016908754.1	Gnomon	CDS	150534	150587	.	-	0	Name=XP_017753431.1;ID=cds-XP_017753431.1;Dbxref=GeneID:108546029%2CGenbank:XP_017753431.1;Parent=rna-XM_017897942.1
NW_016908754.1	Gnomon	exon	1460314	1460430	.	-	.	ID=exon-XM_017897921.1-2;Dbxref=GeneID:108546015%2CGenbank:XM_017897921.1;Note=The sequence of the model RefSeq transcript was modified relative to this genomic sequence to represent the inferred CDS: inserted 2 bases in 1 codon;Parent=rna-XM_017897921.1
NW_016908754.1	Gnomon	exon	1460609	1460758	.	-	.	ID=exon-XM_017897921.1-1;Dbxref=GeneID:108546015%2CGenbank:XM_017897921.1;Note=The sequence of the model RefSeq transcript was modified relative to this genomic sequence to represent the inferred CDS: inserted 2 bases in 1 codon;Parent=rna-XM_017897921.1
NW_016908754.1	Gnomon	exon	1457728	1457869	.	-	.	ID=exon-XM_017897921.1-4;Dbxref=GeneID:108546015%2CGenbank:XM_017897921.1;Note=The sequence of the model RefSeq transcript was modified relative to this genomic sequence to represent the inferred CDS: inserted 2 bases in 1 codon;Parent=rna-XM_017897921.1
NW_016908754.1	Gnomon	exon	1460131	1460248	.	-	.	ID=exon-XM_017897921.1-3;Dbxref=GeneID:108546015%2CGenbank:XM_017897921.1;Note=The sequence of the model RefSeq transcript was modified relative to this genomic sequence to represent the inferred CDS: inserted 2 bases in 1 codon;Parent=rna-XM_017897921.1
NW_016908754.1	Gnomon	exon	1457405	1457518	.	-	.	ID=exon-XM_017897921.1-6;Dbxref=GeneID:108546015%2CGenbank:XM_017897921.1;Note=The sequence of the model RefSeq transcript was modified relative to this genomic sequence to represent the inferred CDS: inserted 2 bases in 1 codon;Parent=rna-XM_017897921.1
NW_016908754.1	Gnomon	exon	1457631	1457726	.	-	.	ID=exon-XM_017897921.1-5;Dbxref=GeneID:108546015%2CGenbank:XM_017897921.1;Note=The sequence of the model RefSeq transcript was modified relative to this genomic sequence to represent the inferred CDS: inserted 2 bases in 1 codon;Parent=rna-XM_017897921.1
NW_016908754.1	Gnomon	exon	1456708	1456841	.	-	.	ID=exon-XM_017897921.1-8;Dbxref=GeneID:108546015%2CGenbank:XM_017897921.1;Note=The sequence of the model RefSeq transcript was modified relative to this genomic sequence to represent the inferred CDS: inserted 2 bases in 1 codon;Parent=rna-XM_017897921.1
NW_016908754.1	Gnomon	exon	1456922	1457012	.	-	.	ID=exon-XM_017897921.1-7;Dbxref=GeneID:108546015%2CGenbank:XM_017897921.1;Note=The sequence of the model RefSeq transcript was modified relative to this genomic sequence to represent the inferred CDS: inserted 2 bases in 1 codon;Parent=rna-XM_017897921.1
NW_016908754.1	Gnomon	exon	1456240	1456372	.	-	.	ID=exon-XM_017897921.1-9;Dbxref=GeneID:108546015%2CGenbank:XM_017897921.1;Note=The sequence of the model RefSeq transcript was modified relative to this genomic sequence to represent the inferred CDS: inserted 2 bases in 1 codon;Parent=rna-XM_017897921.1
NW_016908754.1	Gnomon	mRNA	1477573	1699306	.	-	.	Name=XM_017897959.1;ID=rna-XM_017897959.1;Dbxref=GeneID:108546041%2CGenbank:XM_017897959.1;Parent=gene-LOC108546041
NW_016908754.1	Gnomon	CDS	1122258	1122326	.	+	0	Name=XP_017753430.1;ID=cds-XP_017753430.1;Dbxref=GeneID:108546028%2CGenbank:XP_017753430.1;Parent=rna-XM_017897941.1
NW_016908754.1	Gnomon	CDS	1122578	1122747	.	+	0	Name=XP_017753430.1;ID=cds-XP_017753430.1;Dbxref=GeneID:108546028%2CGenbank:XP_017753430.1;Parent=rna-XM_017897941.1
NW_016908754.1	Gnomon	CDS	1123018	1123135	.	+	0	Name=XP_017753430.1;ID=cds-XP_017753430.1;Dbxref=GeneID:108546028%2CGenbank:XP_017753430.1;Parent=rna-XM_017897941.1
NW_016908754.1	Gnomon	CDS	1123216	1123344	.	+	0	Name=XP_017753430.1;ID=cds-XP_017753430.1;Dbxref=GeneID:108546028%2CGenbank:XP_017753430.1;Parent=rna-XM_017897941.1
NW_016908754.1	Gnomon	exon	1441369	1441485	.	-	.	ID=exon-XM_017897919.1-5;Dbxref=GeneID:108546012%2CGenbank:XM_017897919.1;Parent=rna-XM_017897919.1
NW_016908754.1	Gnomon	exon	1441694	1441955	.	-	.	ID=exon-XM_017897919.1-4;Dbxref=GeneID:108546012%2CGenbank:XM_017897919.1;Parent=rna-XM_017897919.1
NW_016908754.1	Gnomon	exon	1440346	1440479	.	-	.	ID=exon-XM_017897919.1-7;Dbxref=GeneID:108546012%2CGenbank:XM_017897919.1;Parent=rna-XM_017897919.1
NW_016908754.1	Gnomon	exon	1440579	1440669	.	-	.	ID=exon-XM_017897919.1-6;Dbxref=GeneID:108546012%2CGenbank:XM_017897919.1;Parent=rna-XM_017897919.1
NW_016908754.1	Gnomon	exon	1443231	1443380	.	-	.	ID=exon-XM_017897919.1-1;Dbxref=GeneID:108546012%2CGenbank:XM_017897919.1;Parent=rna-XM_017897919.1
NW_016908754.1	Gnomon	exon	1442400	1442517	.	-	.	ID=exon-XM_017897919.1-3;Dbxref=GeneID:108546012%2CGenbank:XM_017897919.1;Parent=rna-XM_017897919.1
NW_016908754.1	Gnomon	exon	1442576	1442692	.	-	.	ID=exon-XM_017897919.1-2;Dbxref=GeneID:108546012%2CGenbank:XM_017897919.1;Parent=rna-XM_017897919.1
NW_016908754.1	Gnomon	exon	1439918	1439965	.	-	.	ID=exon-XM_017897919.1-9;Dbxref=GeneID:108546012%2CGenbank:XM_017897919.1;Parent=rna-XM_017897919.1
NW_016908754.1	Gnomon	exon	1440038	1440170	.	-	.	ID=exon-XM_017897919.1-8;Dbxref=GeneID:108546012%2CGenbank:XM_017897919.1;Parent=rna-XM_017897919.1
NW_016908754.1	Gnomon	mRNA	1193697	1319808	.	-	.	Name=XM_017897956.1;ID=rna-XM_017897956.1;Dbxref=GeneID:108546039%2CGenbank:XM_017897956.1;Parent=gene-LOC108546039
NW_016908754.1	Gnomon	exon	1453786	1453935	.	-	.	ID=exon-XM_017897920.1-1;Dbxref=GeneID:108546013%2CGenbank:XM_017897920.1;Parent=rna-XM_017897920.1
NW_016908754.1	Gnomon	exon	1451471	1451637	.	-	.	ID=exon-XM_017897920.1-5;Dbxref=GeneID:108546013%2CGenbank:XM_017897920.1;Parent=rna-XM_017897920.1
NW_016908754.1	Gnomon	exon	1451842	1452103	.	-	.	ID=exon-XM_017897920.1-4;Dbxref=GeneID:108546013%2CGenbank:XM_017897920.1;Parent=rna-XM_017897920.1
NW_016908754.1	Gnomon	exon	1452548	1452665	.	-	.	ID=exon-XM_017897920.1-3;Dbxref=GeneID:108546013%2CGenbank:XM_017897920.1;Parent=rna-XM_017897920.1
NW_016908754.1	Gnomon	exon	1452724	1452840	.	-	.	ID=exon-XM_017897920.1-2;Dbxref=GeneID:108546013%2CGenbank:XM_017897920.1;Parent=rna-XM_017897920.1
NW_016908754.1	Gnomon	exon	1450093	1450140	.	-	.	ID=exon-XM_017897920.1-8;Dbxref=GeneID:108546013%2CGenbank:XM_017897920.1;Parent=rna-XM_017897920.1
NW_016908754.1	Gnomon	exon	1450213	1450345	.	-	.	ID=exon-XM_017897920.1-7;Dbxref=GeneID:108546013%2CGenbank:XM_017897920.1;Parent=rna-XM_017897920.1
NW_016908754.1	Gnomon	exon	1450521	1450659	.	-	.	ID=exon-XM_017897920.1-6;Dbxref=GeneID:108546013%2CGenbank:XM_017897920.1;Parent=rna-XM_017897920.1
NW_016908754.1	Gnomon	mRNA	1112206	1113353	.	+	.	Name=XM_017897954.1;ID=rna-XM_017897954.1;Dbxref=GeneID:108546038%2CGenbank:XM_017897954.1;Parent=gene-LOC108546038
NW_016908754.1	Gnomon	mRNA	1113388	1115548	.	-	.	Name=XM_017897953.1;ID=rna-XM_017897953.1;Dbxref=GeneID:108546037%2CGenbank:XM_017897953.1;Parent=gene-LOC108546037
NW_016908754.1	Gnomon	mRNA	1193697	1319808	.	-	.	Name=XM_017897955.1;ID=rna-XM_017897955.1;Dbxref=GeneID:108546039%2CGenbank:XM_017897955.1;Parent=gene-LOC108546039
NW_016908754.1	Gnomon	mRNA	282128	283882	.	+	.	Name=XM_017897916.1;ID=rna-XM_017897916.1;Dbxref=GeneID:108546009%2CGenbank:XM_017897916.1;Parent=gene-LOC108546009
NW_016908754.1	Gnomon	CDS	9359	9456	.	-	0	Name=XP_017753424.1;ID=cds-XP_017753424.1;Dbxref=GeneID:108546025%2CGenbank:XP_017753424.1;Parent=rna-XM_017897935.1
NW_016908754.1	Gnomon	CDS	9180	9263	.	-	0	Name=XP_017753424.1;ID=cds-XP_017753424.1;Dbxref=GeneID:108546025%2CGenbank:XP_017753424.1;Parent=rna-XM_017897935.1
NW_016908754.1	Gnomon	CDS	8926	9064	.	-	0	Name=XP_017753424.1;ID=cds-XP_017753424.1;Dbxref=GeneID:108546025%2CGenbank:XP_017753424.1;Parent=rna-XM_017897935.1
NW_016908754.1	Gnomon	CDS	8622	8849	.	-	0	Name=XP_017753424.1;ID=cds-XP_017753424.1;Dbxref=GeneID:108546025%2CGenbank:XP_017753424.1;Parent=rna-XM_017897935.1
NW_016908754.1	Gnomon	CDS	8402	8548	.	-	0	Name=XP_017753424.1;ID=cds-XP_017753424.1;Dbxref=GeneID:108546025%2CGenbank:XP_017753424.1;Parent=rna-XM_017897935.1
NW_016908754.1	Gnomon	CDS	8213	8318	.	-	0	Name=XP_017753424.1;ID=cds-XP_017753424.1;Dbxref=GeneID:108546025%2CGenbank:XP_017753424.1;Parent=rna-XM_017897935.1
NW_016908754.1	Gnomon	CDS	7981	8139	.	-	0	Name=XP_017753424.1;ID=cds-XP_017753424.1;Dbxref=GeneID:108546025%2CGenbank:XP_017753424.1;Parent=rna-XM_017897935.1
NW_016908754.1	Gnomon	CDS	7700	7908	.	-	0	Name=XP_017753424.1;ID=cds-XP_017753424.1;Dbxref=GeneID:108546025%2CGenbank:XP_017753424.1;Parent=rna-XM_017897935.1
NW_016908754.1	Gnomon	CDS	7321	7578	.	-	0	Name=XP_017753424.1;ID=cds-XP_017753424.1;Dbxref=GeneID:108546025%2CGenbank:XP_017753424.1;Parent=rna-XM_017897935.1
NW_016908754.1	Gnomon	mRNA	1164544	1167044	.	+	.	Name=XM_017897917.1;ID=rna-XM_017897917.1;Dbxref=GeneID:108546010%2CGenbank:XM_017897917.1;Parent=gene-LOC108546010
NW_016908754.1	Gnomon	CDS	134329	134421	.	+	0	Name=XP_017753423.1;ID=cds-XP_017753423.1;Dbxref=GeneID:108546024%2CGenbank:XP_017753423.1;Parent=rna-XM_017897934.1
NW_016908754.1	Gnomon	CDS	134638	134745	.	+	0	Name=XP_017753423.1;ID=cds-XP_017753423.1;Dbxref=GeneID:108546024%2CGenbank:XP_017753423.1;Parent=rna-XM_017897934.1
NW_016908754.1	Gnomon	CDS	135379	135644	.	+	0	Name=XP_017753423.1;ID=cds-XP_017753423.1;Dbxref=GeneID:108546024%2CGenbank:XP_017753423.1;Parent=rna-XM_017897934.1
NW_016908754.1	Gnomon	CDS	135768	135924	.	+	0	Name=XP_017753423.1;ID=cds-XP_017753423.1;Dbxref=GeneID:108546024%2CGenbank:XP_017753423.1;Parent=rna-XM_017897934.1
NW_016908754.1	Gnomon	CDS	136005	136128	.	+	0	Name=XP_017753423.1;ID=cds-XP_017753423.1;Dbxref=GeneID:108546024%2CGenbank:XP_017753423.1;Parent=rna-XM_017897934.1
NW_016908754.1	Gnomon	CDS	136216	136430	.	+	0	Name=XP_017753423.1;ID=cds-XP_017753423.1;Dbxref=GeneID:108546024%2CGenbank:XP_017753423.1;Parent=rna-XM_017897934.1
NW_016908754.1	Gnomon	CDS	136555	136836	.	+	0	Name=XP_017753423.1;ID=cds-XP_017753423.1;Dbxref=GeneID:108546024%2CGenbank:XP_017753423.1;Parent=rna-XM_017897934.1
NW_016908754.1	Gnomon	exon	10320	10360	.	+	.	ID=exon-XM_017897939.1-1;Dbxref=GeneID:108546027%2CGenbank:XM_017897939.1;Parent=rna-XM_017897939.1
NW_016908754.1	Gnomon	exon	11685	11891	.	+	.	ID=exon-XM_017897939.1-6;Dbxref=GeneID:108546027%2CGenbank:XM_017897939.1;Parent=rna-XM_017897939.1
NW_016908754.1	Gnomon	exon	11438	11590	.	+	.	ID=exon-XM_017897939.1-5;Dbxref=GeneID:108546027%2CGenbank:XM_017897939.1;Parent=rna-XM_017897939.1
NW_016908754.1	Gnomon	exon	10982	11360	.	+	.	ID=exon-XM_017897939.1-4;Dbxref=GeneID:108546027%2CGenbank:XM_017897939.1;Parent=rna-XM_017897939.1
NW_016908754.1	Gnomon	exon	10794	10884	.	+	.	ID=exon-XM_017897939.1-3;Dbxref=GeneID:108546027%2CGenbank:XM_017897939.1;Parent=rna-XM_017897939.1
NW_016908754.1	Gnomon	exon	10469	10621	.	+	.	ID=exon-XM_017897939.1-2;Dbxref=GeneID:108546027%2CGenbank:XM_017897939.1;Parent=rna-XM_017897939.1
NW_016908754.1	Gnomon	CDS	1087388	1087817	.	+	0	Name=XP_017753426.1;ID=cds-XP_017753426.1;Dbxref=GeneID:108546026%2CGenbank:XP_017753426.1;Parent=rna-XM_017897937.1
NW_016908754.1	Gnomon	CDS	1087887	1089004	.	+	0	Name=XP_017753426.1;ID=cds-XP_017753426.1;Dbxref=GeneID:108546026%2CGenbank:XP_017753426.1;Parent=rna-XM_017897937.1
NW_016908754.1	Gnomon	exon	1455341	1455379	.	-	.	ID=exon-XM_017897921.1-10;Dbxref=GeneID:108546015%2CGenbank:XM_017897921.1;Note=The sequence of the model RefSeq transcript was modified relative to this genomic sequence to represent the inferred CDS: inserted 2 bases in 1 codon;Parent=rna-XM_017897921.1
NW_016908754.1	Gnomon	mRNA	12763	126155	.	-	.	Name=XM_017897914.1;ID=rna-XM_017897914.1;Dbxref=GeneID:108546007%2CGenbank:XM_017897914.1;Parent=gene-LOC108546007
NW_016908754.1	Gnomon	exon	283589	283882	.	+	.	ID=exon-XM_017897916.1-2;Dbxref=GeneID:108546009%2CGenbank:XM_017897916.1;Parent=rna-XM_017897916.1
NW_016908754.1	Gnomon	exon	282128	282490	.	+	.	ID=exon-XM_017897916.1-1;Dbxref=GeneID:108546009%2CGenbank:XM_017897916.1;Parent=rna-XM_017897916.1
NW_016908754.1	Gnomon	mRNA	197120	198728	.	-	.	Name=XM_017897915.1;ID=rna-XM_017897915.1;Dbxref=GeneID:108546008%2CGenbank:XM_017897915.1;Parent=gene-LOC108546008
NW_016908754.1	Gnomon	CDS	1087388	1087811	.	+	0	Name=XP_017753425.1;ID=cds-XP_017753425.1;Dbxref=GeneID:108546026%2CGenbank:XP_017753425.1;Parent=rna-XM_017897936.1
NW_016908754.1	Gnomon	CDS	1087881	1089004	.	+	0	Name=XP_017753425.1;ID=cds-XP_017753425.1;Dbxref=GeneID:108546026%2CGenbank:XP_017753425.1;Parent=rna-XM_017897936.1
NW_016908754.1	Gnomon	exon	198656	198728	.	-	.	ID=exon-XM_017897915.1-1;Dbxref=GeneID:108546008%2CGenbank:XM_017897915.1;Parent=rna-XM_017897915.1
NW_016908754.1	Gnomon	exon	197120	198516	.	-	.	ID=exon-XM_017897915.1-2;Dbxref=GeneID:108546008%2CGenbank:XM_017897915.1;Parent=rna-XM_017897915.1
NW_016908754.1	Gnomon	CDS	1131898	1131963	.	-	0	Name=XP_017753420.1;ID=cds-XP_017753420.1;Dbxref=GeneID:108546023%2CGenbank:XP_017753420.1;Parent=rna-XM_017897931.1
NW_016908754.1	Gnomon	CDS	1131604	1131784	.	-	0	Name=XP_017753420.1;ID=cds-XP_017753420.1;Dbxref=GeneID:108546023%2CGenbank:XP_017753420.1;Parent=rna-XM_017897931.1
NW_016908754.1	Gnomon	CDS	1131377	1131511	.	-	0	Name=XP_017753420.1;ID=cds-XP_017753420.1;Dbxref=GeneID:108546023%2CGenbank:XP_017753420.1;Parent=rna-XM_017897931.1
NW_016908754.1	Gnomon	CDS	1131182	1131297	.	-	0	Name=XP_017753420.1;ID=cds-XP_017753420.1;Dbxref=GeneID:108546023%2CGenbank:XP_017753420.1;Parent=rna-XM_017897931.1
NW_016908754.1	Gnomon	CDS	1130962	1131104	.	-	0	Name=XP_017753420.1;ID=cds-XP_017753420.1;Dbxref=GeneID:108546023%2CGenbank:XP_017753420.1;Parent=rna-XM_017897931.1
NW_016908754.1	Gnomon	CDS	1130680	1130853	.	-	0	Name=XP_017753420.1;ID=cds-XP_017753420.1;Dbxref=GeneID:108546023%2CGenbank:XP_017753420.1;Parent=rna-XM_017897931.1
NW_016908754.1	Gnomon	CDS	1130415	1130577	.	-	0	Name=XP_017753420.1;ID=cds-XP_017753420.1;Dbxref=GeneID:108546023%2CGenbank:XP_017753420.1;Parent=rna-XM_017897931.1
NW_016908754.1	Gnomon	CDS	1130154	1130332	.	-	0	Name=XP_017753420.1;ID=cds-XP_017753420.1;Dbxref=GeneID:108546023%2CGenbank:XP_017753420.1;Parent=rna-XM_017897931.1
NW_016908754.1	Gnomon	CDS	1129850	1130071	.	-	0	Name=XP_017753420.1;ID=cds-XP_017753420.1;Dbxref=GeneID:108546023%2CGenbank:XP_017753420.1;Parent=rna-XM_017897931.1
NW_016908754.1	Gnomon	CDS	1129641	1129776	.	-	0	Name=XP_017753420.1;ID=cds-XP_017753420.1;Dbxref=GeneID:108546023%2CGenbank:XP_017753420.1;Parent=rna-XM_017897931.1
NW_016908754.1	Gnomon	CDS	1129349	1129528	.	-	0	Name=XP_017753420.1;ID=cds-XP_017753420.1;Dbxref=GeneID:108546023%2CGenbank:XP_017753420.1;Parent=rna-XM_017897931.1
NW_016908754.1	Gnomon	CDS	1129192	1129288	.	-	0	Name=XP_017753420.1;ID=cds-XP_017753420.1;Dbxref=GeneID:108546023%2CGenbank:XP_017753420.1;Parent=rna-XM_017897931.1
NW_016908754.1	Gnomon	CDS	1128986	1129123	.	-	0	Name=XP_017753420.1;ID=cds-XP_017753420.1;Dbxref=GeneID:108546023%2CGenbank:XP_017753420.1;Parent=rna-XM_017897931.1
NW_016908754.1	Gnomon	CDS	1128823	1128920	.	-	0	Name=XP_017753420.1;ID=cds-XP_017753420.1;Dbxref=GeneID:108546023%2CGenbank:XP_017753420.1;Parent=rna-XM_017897931.1
NW_016908754.1	Gnomon	CDS	1128556	1128733	.	-	0	Name=XP_017753420.1;ID=cds-XP_017753420.1;Dbxref=GeneID:108546023%2CGenbank:XP_017753420.1;Parent=rna-XM_017897931.1
NW_016908754.1	Gnomon	CDS	1128350	1128477	.	-	0	Name=XP_017753420.1;ID=cds-XP_017753420.1;Dbxref=GeneID:108546023%2CGenbank:XP_017753420.1;Parent=rna-XM_017897931.1
NW_016908754.1	Gnomon	CDS	1128163	1128274	.	-	0	Name=XP_017753420.1;ID=cds-XP_017753420.1;Dbxref=GeneID:108546023%2CGenbank:XP_017753420.1;Parent=rna-XM_017897931.1
NW_016908754.1	Gnomon	CDS	1127931	1128097	.	-	0	Name=XP_017753420.1;ID=cds-XP_017753420.1;Dbxref=GeneID:108546023%2CGenbank:XP_017753420.1;Parent=rna-XM_017897931.1
NW_016908754.1	Gnomon	CDS	1131898	1131963	.	-	0	Name=XP_017753422.1;ID=cds-XP_017753422.1;Dbxref=GeneID:108546023%2CGenbank:XP_017753422.1;Parent=rna-XM_017897933.1
NW_016908754.1	Gnomon	CDS	1131604	1131784	.	-	0	Name=XP_017753422.1;ID=cds-XP_017753422.1;Dbxref=GeneID:108546023%2CGenbank:XP_017753422.1;Parent=rna-XM_017897933.1
NW_016908754.1	Gnomon	CDS	1131377	1131511	.	-	0	Name=XP_017753422.1;ID=cds-XP_017753422.1;Dbxref=GeneID:108546023%2CGenbank:XP_017753422.1;Parent=rna-XM_017897933.1
NW_016908754.1	Gnomon	CDS	1131182	1131297	.	-	0	Name=XP_017753422.1;ID=cds-XP_017753422.1;Dbxref=GeneID:108546023%2CGenbank:XP_017753422.1;Parent=rna-XM_017897933.1
NW_016908754.1	Gnomon	CDS	1130962	1131104	.	-	0	Name=XP_017753422.1;ID=cds-XP_017753422.1;Dbxref=GeneID:108546023%2CGenbank:XP_017753422.1;Parent=rna-XM_017897933.1
NW_016908754.1	Gnomon	CDS	1130680	1130853	.	-	0	Name=XP_017753422.1;ID=cds-XP_017753422.1;Dbxref=GeneID:108546023%2CGenbank:XP_017753422.1;Parent=rna-XM_017897933.1
NW_016908754.1	Gnomon	CDS	1130415	1130577	.	-	0	Name=XP_017753422.1;ID=cds-XP_017753422.1;Dbxref=GeneID:108546023%2CGenbank:XP_017753422.1;Parent=rna-XM_017897933.1
NW_016908754.1	Gnomon	CDS	1130154	1130332	.	-	0	Name=XP_017753422.1;ID=cds-XP_017753422.1;Dbxref=GeneID:108546023%2CGenbank:XP_017753422.1;Parent=rna-XM_017897933.1
NW_016908754.1	Gnomon	CDS	1129850	1130071	.	-	0	Name=XP_017753422.1;ID=cds-XP_017753422.1;Dbxref=GeneID:108546023%2CGenbank:XP_017753422.1;Parent=rna-XM_017897933.1
NW_016908754.1	Gnomon	CDS	1129641	1129776	.	-	0	Name=XP_017753422.1;ID=cds-XP_017753422.1;Dbxref=GeneID:108546023%2CGenbank:XP_017753422.1;Parent=rna-XM_017897933.1
NW_016908754.1	Gnomon	CDS	1129349	1129528	.	-	0	Name=XP_017753422.1;ID=cds-XP_017753422.1;Dbxref=GeneID:108546023%2CGenbank:XP_017753422.1;Parent=rna-XM_017897933.1
NW_016908754.1	Gnomon	CDS	1129192	1129288	.	-	0	Name=XP_017753422.1;ID=cds-XP_017753422.1;Dbxref=GeneID:108546023%2CGenbank:XP_017753422.1;Parent=rna-XM_017897933.1
NW_016908754.1	Gnomon	CDS	1128986	1129123	.	-	0	Name=XP_017753422.1;ID=cds-XP_017753422.1;Dbxref=GeneID:108546023%2CGenbank:XP_017753422.1;Parent=rna-XM_017897933.1
NW_016908754.1	Gnomon	CDS	1128823	1128920	.	-	0	Name=XP_017753422.1;ID=cds-XP_017753422.1;Dbxref=GeneID:108546023%2CGenbank:XP_017753422.1;Parent=rna-XM_017897933.1
NW_016908754.1	Gnomon	CDS	1128556	1128733	.	-	0	Name=XP_017753422.1;ID=cds-XP_017753422.1;Dbxref=GeneID:108546023%2CGenbank:XP_017753422.1;Parent=rna-XM_017897933.1
NW_016908754.1	Gnomon	CDS	1128433	1128470	.	-	0	Name=XP_017753422.1;ID=cds-XP_017753422.1;Dbxref=GeneID:108546023%2CGenbank:XP_017753422.1;Parent=rna-XM_017897933.1
NW_016908754.1	Gnomon	exon	1164544	1164606	.	+	.	ID=exon-XM_017897917.1-1;Dbxref=GeneID:108546010%2CGenbank:XM_017897917.1;Parent=rna-XM_017897917.1
NW_016908754.1	Gnomon	exon	1166456	1167044	.	+	.	ID=exon-XM_017897917.1-3;Dbxref=GeneID:108546010%2CGenbank:XM_017897917.1;Parent=rna-XM_017897917.1
NW_016908754.1	Gnomon	exon	1165463	1165863	.	+	.	ID=exon-XM_017897917.1-2;Dbxref=GeneID:108546010%2CGenbank:XM_017897917.1;Parent=rna-XM_017897917.1
NW_016908754.1	Gnomon	CDS	10880	10884	.	+	0	Name=XP_017753428.1;ID=cds-XP_017753428.1;Dbxref=GeneID:108546027%2CGenbank:XP_017753428.1;Parent=rna-XM_017897939.1
NW_016908754.1	Gnomon	CDS	10982	11360	.	+	0	Name=XP_017753428.1;ID=cds-XP_017753428.1;Dbxref=GeneID:108546027%2CGenbank:XP_017753428.1;Parent=rna-XM_017897939.1
NW_016908754.1	Gnomon	CDS	11438	11590	.	+	0	Name=XP_017753428.1;ID=cds-XP_017753428.1;Dbxref=GeneID:108546027%2CGenbank:XP_017753428.1;Parent=rna-XM_017897939.1
NW_016908754.1	Gnomon	CDS	11685	11891	.	+	0	Name=XP_017753428.1;ID=cds-XP_017753428.1;Dbxref=GeneID:108546027%2CGenbank:XP_017753428.1;Parent=rna-XM_017897939.1
NW_016908754.1	Gnomon	CDS	10584	10621	.	+	0	Name=XP_017753427.1;ID=cds-XP_017753427.1;Dbxref=GeneID:108546027%2CGenbank:XP_017753427.1;Parent=rna-XM_017897938.1
NW_016908754.1	Gnomon	CDS	10982	11360	.	+	0	Name=XP_017753427.1;ID=cds-XP_017753427.1;Dbxref=GeneID:108546027%2CGenbank:XP_017753427.1;Parent=rna-XM_017897938.1
NW_016908754.1	Gnomon	CDS	11438	11590	.	+	0	Name=XP_017753427.1;ID=cds-XP_017753427.1;Dbxref=GeneID:108546027%2CGenbank:XP_017753427.1;Parent=rna-XM_017897938.1
NW_016908754.1	Gnomon	CDS	11685	11891	.	+	0	Name=XP_017753427.1;ID=cds-XP_017753427.1;Dbxref=GeneID:108546027%2CGenbank:XP_017753427.1;Parent=rna-XM_017897938.1
NW_016908754.1	Gnomon	exon	1123216	1123344	.	+	.	ID=exon-XM_017897941.1-4;Dbxref=GeneID:108546028%2CGenbank:XM_017897941.1;Parent=rna-XM_017897941.1
NW_016908754.1	Gnomon	exon	1123018	1123135	.	+	.	ID=exon-XM_017897941.1-3;Dbxref=GeneID:108546028%2CGenbank:XM_017897941.1;Parent=rna-XM_017897941.1
NW_016908754.1	Gnomon	exon	1122578	1122747	.	+	.	ID=exon-XM_017897941.1-2;Dbxref=GeneID:108546028%2CGenbank:XM_017897941.1;Parent=rna-XM_017897941.1
NW_016908754.1	Gnomon	exon	1122258	1122326	.	+	.	ID=exon-XM_017897941.1-1;Dbxref=GeneID:108546028%2CGenbank:XM_017897941.1;Parent=rna-XM_017897941.1
NW_016908754.1	Gnomon	mRNA	1429940	1431536	.	-	.	Name=XM_017897918.1;ID=rna-XM_017897918.1;Dbxref=GeneID:108546011%2CGenbank:XM_017897918.1;Parent=gene-LOC108546011
NW_016908754.1	Gnomon	exon	1119929	1120052	.	+	.	ID=exon-XM_017897952.1-13;Dbxref=GeneID:108546036%2CGenbank:XM_017897952.1;Parent=rna-XM_017897952.1
NW_016908754.1	Gnomon	exon	1119615	1119860	.	+	.	ID=exon-XM_017897952.1-12;Dbxref=GeneID:108546036%2CGenbank:XM_017897952.1;Parent=rna-XM_017897952.1
NW_016908754.1	Gnomon	exon	1120495	1120650	.	+	.	ID=exon-XM_017897952.1-15;Dbxref=GeneID:108546036%2CGenbank:XM_017897952.1;Parent=rna-XM_017897952.1
NW_016908754.1	Gnomon	exon	1120159	1120403	.	+	.	ID=exon-XM_017897952.1-14;Dbxref=GeneID:108546036%2CGenbank:XM_017897952.1;Parent=rna-XM_017897952.1
NW_016908754.1	Gnomon	exon	1119457	1119524	.	+	.	ID=exon-XM_017897952.1-11;Dbxref=GeneID:108546036%2CGenbank:XM_017897952.1;Parent=rna-XM_017897952.1
NW_016908754.1	Gnomon	exon	1118935	1119138	.	+	.	ID=exon-XM_017897952.1-10;Dbxref=GeneID:108546036%2CGenbank:XM_017897952.1;Parent=rna-XM_017897952.1
NW_016908754.1	Gnomon	exon	1121008	1121259	.	+	.	ID=exon-XM_017897952.1-17;Dbxref=GeneID:108546036%2CGenbank:XM_017897952.1;Parent=rna-XM_017897952.1
NW_016908754.1	Gnomon	exon	1120747	1120863	.	+	.	ID=exon-XM_017897952.1-16;Dbxref=GeneID:108546036%2CGenbank:XM_017897952.1;Parent=rna-XM_017897952.1
NW_016908754.1	Gnomon	exon	1121337	1121441	.	+	.	ID=exon-XM_017897952.1-18;Dbxref=GeneID:108546036%2CGenbank:XM_017897952.1;Parent=rna-XM_017897952.1
NW_016908754.1	Gnomon	mRNA	1439918	1443380	.	-	.	Name=XM_017897919.1;ID=rna-XM_017897919.1;Dbxref=GeneID:108546012%2CGenbank:XM_017897919.1;Parent=gene-LOC108546012
NW_016908754.1	Gnomon	exon	762320	762741	.	-	.	ID=exon-XM_017897950.1-11;Dbxref=GeneID:108546035%2CGenbank:XM_017897950.1;Parent=rna-XM_017897950.1
NW_016908754.1	Gnomon	exon	763088	763302	.	-	.	ID=exon-XM_017897950.1-10;Dbxref=GeneID:108546035%2CGenbank:XM_017897950.1;Parent=rna-XM_017897950.1
NW_016908754.1	Gnomon	exon	1477573	1477826	.	-	.	ID=exon-XM_017897960.1-5;Dbxref=GeneID:108546041%2CGenbank:XM_017897960.1;Parent=rna-XM_017897960.1
NW_016908754.1	Gnomon	exon	1478486	1478629	.	-	.	ID=exon-XM_017897960.1-4;Dbxref=GeneID:108546041%2CGenbank:XM_017897960.1;Parent=rna-XM_017897960.1
NW_016908754.1	Gnomon	exon	1560734	1560942	.	-	.	ID=exon-XM_017897960.1-3;Dbxref=GeneID:108546041%2CGenbank:XM_017897960.1;Parent=rna-XM_017897960.1
NW_016908754.1	Gnomon	exon	1569627	1570156	.	-	.	ID=exon-XM_017897960.1-2;Dbxref=GeneID:108546041%2CGenbank:XM_017897960.1;Parent=rna-XM_017897960.1
NW_016908754.1	Gnomon	exon	1671290	1671332	.	-	.	ID=exon-XM_017897960.1-1;Dbxref=GeneID:108546041%2CGenbank:XM_017897960.1;Parent=rna-XM_017897960.1
NW_016908754.1	Gnomon	mRNA	1477573	1671332	.	-	.	Name=XM_017897960.1;ID=rna-XM_017897960.1;Dbxref=GeneID:108546041%2CGenbank:XM_017897960.1;Parent=gene-LOC108546041
NW_016908754.1	Gnomon	mRNA	1473485	1570073	.	-	.	Name=XM_017897961.1;ID=rna-XM_017897961.1;Dbxref=GeneID:108546041%2CGenbank:XM_017897961.1;Parent=gene-LOC108546041
NW_016908754.1	Gnomon	exon	1087881	1089004	.	+	.	ID=exon-XM_017897936.1-2;Dbxref=GeneID:108546026%2CGenbank:XM_017897936.1;Parent=rna-XM_017897936.1
NW_016908754.1	Gnomon	exon	1087244	1087811	.	+	.	ID=exon-XM_017897936.1-1;Dbxref=GeneID:108546026%2CGenbank:XM_017897936.1;Parent=rna-XM_017897936.1
NW_016908754.1	Gnomon	gene	1108640	1111709	.	-	.	Name=LOC108546019;ID=gene-LOC108546019;Dbxref=GeneID:108546019
NW_016908754.1	Gnomon	gene	1132942	1140933	.	+	.	Name=LOC108546018;ID=gene-LOC108546018;Dbxref=GeneID:108546018
NW_016908754.1	Gnomon	gene	1090948	1097543	.	-	.	Name=LOC108546017;ID=gene-LOC108546017;Dbxref=GeneID:108546017
NW_016908754.1	Gnomon	gene	1439918	1443380	.	-	.	Name=LOC108546012;ID=gene-LOC108546012;Dbxref=GeneID:108546012
NW_016908754.1	Gnomon	gene	1429940	1431536	.	-	.	Name=LOC108546011;ID=gene-LOC108546011;Dbxref=GeneID:108546011
NW_016908754.1	Gnomon	gene	1164544	1167044	.	+	.	Name=LOC108546010;ID=gene-LOC108546010;Dbxref=GeneID:108546010
NW_016908754.1	Gnomon	gene	1179273	1181109	.	+	.	Name=LOC108546016;ID=gene-LOC108546016;Dbxref=GeneID:108546016
NW_016908754.1	Gnomon	gene	1455341	1460758	.	-	.	Name=LOC108546015;ID=gene-LOC108546015;Dbxref=GeneID:108546015
NW_016908754.1	Gnomon	gene	1450093	1453935	.	-	.	Name=LOC108546013;ID=gene-LOC108546013;Dbxref=GeneID:108546013
NW_016908754.1	Gnomon	gene	150476	151668	.	-	.	Name=LOC108546029;ID=gene-LOC108546029;Dbxref=GeneID:108546029
NW_016908754.1	Gnomon	gene	1122258	1123344	.	+	.	Name=LOC108546028;ID=gene-LOC108546028;Dbxref=GeneID:108546028
NW_016908754.1	Gnomon	gene	1127931	1132301	.	-	.	Name=LOC108546023;ID=gene-LOC108546023;Dbxref=GeneID:108546023
NW_016908754.1	Gnomon	gene	1124232	1126852	.	+	.	Name=LOC108546022;ID=gene-LOC108546022;Dbxref=GeneID:108546022
NW_016908754.1	Gnomon	gene	142453	149115	.	+	.	Name=LOC108546021;ID=gene-LOC108546021;Dbxref=GeneID:108546021
NW_016908754.1	Gnomon	gene	200064	202275	.	-	.	Name=LOC108546020;ID=gene-LOC108546020;Dbxref=GeneID:108546020
NW_016908754.1	Gnomon	gene	10320	11891	.	+	.	Name=LOC108546027;ID=gene-LOC108546027;Dbxref=GeneID:108546027
NW_016908754.1	Gnomon	gene	1087244	1089004	.	+	.	Name=LOC108546026;ID=gene-LOC108546026;Dbxref=GeneID:108546026
NW_016908754.1	Gnomon	gene	7132	9459	.	-	.	Name=LOC108546025;ID=gene-LOC108546025;Dbxref=GeneID:108546025
NW_016908754.1	Gnomon	gene	134250	137001	.	+	.	Name=LOC108546024;ID=gene-LOC108546024;Dbxref=GeneID:108546024
NW_016908754.1	Gnomon	gene	282128	283882	.	+	.	Name=LOC108546009;ID=gene-LOC108546009;Dbxref=GeneID:108546009
NW_016908754.1	Gnomon	gene	197120	198728	.	-	.	Name=LOC108546008;ID=gene-LOC108546008;Dbxref=GeneID:108546008
NW_016908754.1	Gnomon	gene	12763	126155	.	-	.	Name=LOC108546007;ID=gene-LOC108546007;Dbxref=GeneID:108546007
NW_016908754.1	Gnomon	gene	1193697	1319808	.	-	.	Name=LOC108546039;ID=gene-LOC108546039;Dbxref=GeneID:108546039
NW_016908754.1	Gnomon	gene	1434548	1438023	.	-	.	Name=LOC108546030;ID=gene-LOC108546030;Dbxref=GeneID:108546030
NW_016908754.1	Gnomon	gene	427178	756442	.	+	.	Name=LOC108546034;ID=gene-LOC108546034;Dbxref=GeneID:108546034
NW_016908754.1	Gnomon	gene	1421244	1421902	.	-	.	Name=LOC108546033;ID=gene-LOC108546033;Dbxref=GeneID:108546033
NW_016908754.1	Gnomon	gene	1425249	1427694	.	-	.	Name=LOC108546032;ID=gene-LOC108546032;Dbxref=GeneID:108546032
NW_016908754.1	Gnomon	gene	1446117	1448569	.	-	.	Name=LOC108546031;ID=gene-LOC108546031;Dbxref=GeneID:108546031
NW_016908754.1	Gnomon	gene	1112206	1113353	.	+	.	Name=LOC108546038;ID=gene-LOC108546038;Dbxref=GeneID:108546038
NW_016908754.1	Gnomon	gene	1113388	1115548	.	-	.	Name=LOC108546037;ID=gene-LOC108546037;Dbxref=GeneID:108546037
NW_016908754.1	Gnomon	gene	1116603	1121441	.	+	.	Name=LOC108546036;ID=gene-LOC108546036;Dbxref=GeneID:108546036
NW_016908754.1	Gnomon	gene	760200	1066359	.	-	.	Name=LOC108546035;ID=gene-LOC108546035;Dbxref=GeneID:108546035
NW_016908754.1	Gnomon	gene	1473485	1699306	.	-	.	Name=LOC108546041;ID=gene-LOC108546041;Dbxref=GeneID:108546041
NW_016908754.1	Gnomon	gene	1141250	1191816	.	-	.	Name=LOC108546040;ID=gene-LOC108546040;Dbxref=GeneID:108546040
NW_016908754.1	Gnomon	exon	1699253	1699306	.	-	.	ID=exon-XM_017897959.1-1;Dbxref=GeneID:108546041%2CGenbank:XM_017897959.1;Parent=rna-XM_017897959.1
NW_016908754.1	Gnomon	exon	1560734	1560942	.	-	.	ID=exon-XM_017897959.1-3;Dbxref=GeneID:108546041%2CGenbank:XM_017897959.1;Parent=rna-XM_017897959.1
NW_016908754.1	Gnomon	exon	1569627	1570156	.	-	.	ID=exon-XM_017897959.1-2;Dbxref=GeneID:108546041%2CGenbank:XM_017897959.1;Parent=rna-XM_017897959.1
NW_016908754.1	Gnomon	exon	1477573	1477826	.	-	.	ID=exon-XM_017897959.1-5;Dbxref=GeneID:108546041%2CGenbank:XM_017897959.1;Parent=rna-XM_017897959.1
NW_016908754.1	Gnomon	exon	1478486	1478629	.	-	.	ID=exon-XM_017897959.1-4;Dbxref=GeneID:108546041%2CGenbank:XM_017897959.1;Parent=rna-XM_017897959.1
NW_016908754.1	Gnomon	mRNA	1455341	1460758	.	-	.	Name=XM_017897921.1;ID=rna-XM_017897921.1;Dbxref=GeneID:108546015%2CGenbank:XM_017897921.1;Note=The sequence of the model RefSeq transcript was modified relative to this genomic sequence to represent the inferred CDS: inserted 2 bases in 1 codon;Parent=gene-LOC108546015
NW_016908754.1	Gnomon	mRNA	1179273	1181109	.	+	.	Name=XM_017897922.1;ID=rna-XM_017897922.1;Dbxref=GeneID:108546016%2CGenbank:XM_017897922.1;Parent=gene-LOC108546016
NW_016908754.1	Gnomon	mRNA	1450093	1453935	.	-	.	Name=XM_017897920.1;ID=rna-XM_017897920.1;Dbxref=GeneID:108546013%2CGenbank:XM_017897920.1;Parent=gene-LOC108546013
NW_016908754.1	Gnomon	exon	11438	11590	.	+	.	ID=exon-XM_017897938.1-4;Dbxref=GeneID:108546027%2CGenbank:XM_017897938.1;Parent=rna-XM_017897938.1
NW_016908754.1	Gnomon	exon	10982	11360	.	+	.	ID=exon-XM_017897938.1-3;Dbxref=GeneID:108546027%2CGenbank:XM_017897938.1;Parent=rna-XM_017897938.1
NW_016908754.1	Gnomon	exon	11685	11891	.	+	.	ID=exon-XM_017897938.1-5;Dbxref=GeneID:108546027%2CGenbank:XM_017897938.1;Parent=rna-XM_017897938.1
NW_016908754.1	Gnomon	exon	10469	10621	.	+	.	ID=exon-XM_017897938.1-2;Dbxref=GeneID:108546027%2CGenbank:XM_017897938.1;Parent=rna-XM_017897938.1
NW_016908754.1	Gnomon	exon	10320	10360	.	+	.	ID=exon-XM_017897938.1-1;Dbxref=GeneID:108546027%2CGenbank:XM_017897938.1;Parent=rna-XM_017897938.1
NW_016908754.1	Gnomon	exon	1087887	1089004	.	+	.	ID=exon-XM_017897937.1-2;Dbxref=GeneID:108546026%2CGenbank:XM_017897937.1;Parent=rna-XM_017897937.1
NW_016908754.1	Gnomon	exon	1087244	1087817	.	+	.	ID=exon-XM_017897937.1-1;Dbxref=GeneID:108546026%2CGenbank:XM_017897937.1;Parent=rna-XM_017897937.1
NW_016908754.1	Gnomon	exon	1560734	1560942	.	-	.	ID=exon-XM_017897961.1-2;Dbxref=GeneID:108546041%2CGenbank:XM_017897961.1;Parent=rna-XM_017897961.1
NW_016908754.1	Gnomon	exon	1569627	1570073	.	-	.	ID=exon-XM_017897961.1-1;Dbxref=GeneID:108546041%2CGenbank:XM_017897961.1;Parent=rna-XM_017897961.1
NW_016908754.1	Gnomon	exon	1477697	1477826	.	-	.	ID=exon-XM_017897961.1-4;Dbxref=GeneID:108546041%2CGenbank:XM_017897961.1;Parent=rna-XM_017897961.1
NW_016908754.1	Gnomon	exon	1478486	1478629	.	-	.	ID=exon-XM_017897961.1-3;Dbxref=GeneID:108546041%2CGenbank:XM_017897961.1;Parent=rna-XM_017897961.1
NW_016908754.1	Gnomon	exon	1473485	1477618	.	-	.	ID=exon-XM_017897961.1-5;Dbxref=GeneID:108546041%2CGenbank:XM_017897961.1;Parent=rna-XM_017897961.1
NW_016908754.1	Gnomon	exon	1138777	1138893	.	+	.	ID=exon-XM_017897925.1-11;Dbxref=GeneID:108546018%2CGenbank:XM_017897925.1;Parent=rna-XM_017897925.1
NW_016908754.1	Gnomon	exon	1138467	1138684	.	+	.	ID=exon-XM_017897925.1-10;Dbxref=GeneID:108546018%2CGenbank:XM_017897925.1;Parent=rna-XM_017897925.1
NW_016908754.1	Gnomon	exon	1139214	1140933	.	+	.	ID=exon-XM_017897925.1-13;Dbxref=GeneID:108546018%2CGenbank:XM_017897925.1;Parent=rna-XM_017897925.1
NW_016908754.1	Gnomon	exon	1139015	1139133	.	+	.	ID=exon-XM_017897925.1-12;Dbxref=GeneID:108546018%2CGenbank:XM_017897925.1;Parent=rna-XM_017897925.1
NW_016908754.1	Gnomon	exon	95541	95830	.	-	.	ID=exon-XM_017897914.1-4;Dbxref=GeneID:108546007%2CGenbank:XM_017897914.1;Parent=rna-XM_017897914.1
NW_016908754.1	Gnomon	exon	97784	98057	.	-	.	ID=exon-XM_017897914.1-3;Dbxref=GeneID:108546007%2CGenbank:XM_017897914.1;Parent=rna-XM_017897914.1
NW_016908754.1	Gnomon	exon	99147	99321	.	-	.	ID=exon-XM_017897914.1-2;Dbxref=GeneID:108546007%2CGenbank:XM_017897914.1;Parent=rna-XM_017897914.1
NW_016908754.1	Gnomon	exon	126110	126155	.	-	.	ID=exon-XM_017897914.1-1;Dbxref=GeneID:108546007%2CGenbank:XM_017897914.1;Parent=rna-XM_017897914.1
NW_016908754.1	Gnomon	exon	28838	28965	.	-	.	ID=exon-XM_017897914.1-9;Dbxref=GeneID:108546007%2CGenbank:XM_017897914.1;Parent=rna-XM_017897914.1
NW_016908754.1	Gnomon	exon	36495	36609	.	-	.	ID=exon-XM_017897914.1-8;Dbxref=GeneID:108546007%2CGenbank:XM_017897914.1;Parent=rna-XM_017897914.1
NW_016908754.1	Gnomon	exon	88668	89910	.	-	.	ID=exon-XM_017897914.1-7;Dbxref=GeneID:108546007%2CGenbank:XM_017897914.1;Parent=rna-XM_017897914.1
NW_016908754.1	Gnomon	exon	90128	91586	.	-	.	ID=exon-XM_017897914.1-6;Dbxref=GeneID:108546007%2CGenbank:XM_017897914.1;Parent=rna-XM_017897914.1
NW_016908754.1	Gnomon	exon	91944	92190	.	-	.	ID=exon-XM_017897914.1-5;Dbxref=GeneID:108546007%2CGenbank:XM_017897914.1;Parent=rna-XM_017897914.1
NW_016908754.1	Gnomon	mRNA	142453	149115	.	+	.	Name=XM_017897929.1;ID=rna-XM_017897929.1;Dbxref=GeneID:108546021%2CGenbank:XM_017897929.1;Parent=gene-LOC108546021
NW_016908754.1	Gnomon	CDS	1179273	1179486	.	+	0	Name=XP_017753411.1;ID=cds-XP_017753411.1;Dbxref=GeneID:108546016%2CGenbank:XP_017753411.1;Parent=rna-XM_017897922.1
NW_016908754.1	Gnomon	CDS	1179720	1179850	.	+	0	Name=XP_017753411.1;ID=cds-XP_017753411.1;Dbxref=GeneID:108546016%2CGenbank:XP_017753411.1;Parent=rna-XM_017897922.1
NW_016908754.1	Gnomon	CDS	1179931	1180136	.	+	0	Name=XP_017753411.1;ID=cds-XP_017753411.1;Dbxref=GeneID:108546016%2CGenbank:XP_017753411.1;Parent=rna-XM_017897922.1
NW_016908754.1	Gnomon	CDS	1180555	1180737	.	+	0	Name=XP_017753411.1;ID=cds-XP_017753411.1;Dbxref=GeneID:108546016%2CGenbank:XP_017753411.1;Parent=rna-XM_017897922.1
NW_016908754.1	Gnomon	CDS	1180848	1181109	.	+	0	Name=XP_017753411.1;ID=cds-XP_017753411.1;Dbxref=GeneID:108546016%2CGenbank:XP_017753411.1;Parent=rna-XM_017897922.1
NW_016908754.1	Gnomon	CDS	1460609	1460758	.	-	0	Name=XP_017753410.1;ID=cds-XP_017753410.1;Dbxref=GeneID:108546015%2CGenbank:XP_017753410.1;Note=The sequence of the model RefSeq protein was modified relative to this genomic sequence to represent the inferred CDS: inserted 2 bases in 1 codon;Parent=rna-XM_017897921.1
NW_016908754.1	Gnomon	CDS	1460314	1460430	.	-	0	Name=XP_017753410.1;ID=cds-XP_017753410.1;Dbxref=GeneID:108546015%2CGenbank:XP_017753410.1;Note=The sequence of the model RefSeq protein was modified relative to this genomic sequence to represent the inferred CDS: inserted 2 bases in 1 codon;Parent=rna-XM_017897921.1
NW_016908754.1	Gnomon	CDS	1460131	1460248	.	-	0	Name=XP_017753410.1;ID=cds-XP_017753410.1;Dbxref=GeneID:108546015%2CGenbank:XP_017753410.1;Note=The sequence of the model RefSeq protein was modified relative to this genomic sequence to represent the inferred CDS: inserted 2 bases in 1 codon;Parent=rna-XM_017897921.1
NW_016908754.1	Gnomon	CDS	1457728	1457869	.	-	0	Name=XP_017753410.1;ID=cds-XP_017753410.1;Dbxref=GeneID:108546015%2CGenbank:XP_017753410.1;Note=The sequence of the model RefSeq protein was modified relative to this genomic sequence to represent the inferred CDS: inserted 2 bases in 1 codon;Parent=rna-XM_017897921.1
NW_016908754.1	Gnomon	CDS	1457631	1457726	.	-	0	Name=XP_017753410.1;ID=cds-XP_017753410.1;Dbxref=GeneID:108546015%2CGenbank:XP_017753410.1;Note=The sequence of the model RefSeq protein was modified relative to this genomic sequence to represent the inferred CDS: inserted 2 bases in 1 codon;Parent=rna-XM_017897921.1
NW_016908754.1	Gnomon	CDS	1457405	1457518	.	-	0	Name=XP_017753410.1;ID=cds-XP_017753410.1;Dbxref=GeneID:108546015%2CGenbank:XP_017753410.1;Note=The sequence of the model RefSeq protein was modified relative to this genomic sequence to represent the inferred CDS: inserted 2 bases in 1 codon;Parent=rna-XM_017897921.1
NW_016908754.1	Gnomon	CDS	1456922	1457012	.	-	0	Name=XP_017753410.1;ID=cds-XP_017753410.1;Dbxref=GeneID:108546015%2CGenbank:XP_017753410.1;Note=The sequence of the model RefSeq protein was modified relative to this genomic sequence to represent the inferred CDS: inserted 2 bases in 1 codon;Parent=rna-XM_017897921.1
NW_016908754.1	Gnomon	CDS	1456708	1456841	.	-	0	Name=XP_017753410.1;ID=cds-XP_017753410.1;Dbxref=GeneID:108546015%2CGenbank:XP_017753410.1;Note=The sequence of the model RefSeq protein was modified relative to this genomic sequence to represent the inferred CDS: inserted 2 bases in 1 codon;Parent=rna-XM_017897921.1
NW_016908754.1	Gnomon	CDS	1456240	1456372	.	-	0	Name=XP_017753410.1;ID=cds-XP_017753410.1;Dbxref=GeneID:108546015%2CGenbank:XP_017753410.1;Note=The sequence of the model RefSeq protein was modified relative to this genomic sequence to represent the inferred CDS: inserted 2 bases in 1 codon;Parent=rna-XM_017897921.1
NW_016908754.1	Gnomon	CDS	1455341	1455379	.	-	0	Name=XP_017753410.1;ID=cds-XP_017753410.1;Dbxref=GeneID:108546015%2CGenbank:XP_017753410.1;Note=The sequence of the model RefSeq protein was modified relative to this genomic sequence to represent the inferred CDS: inserted 2 bases in 1 codon;Parent=rna-XM_017897921.1
NW_016908754.1	Gnomon	exon	134638	134745	.	+	.	ID=exon-XM_017897934.1-2;Dbxref=GeneID:108546024%2CGenbank:XM_017897934.1;Parent=rna-XM_017897934.1
NW_016908754.1	Gnomon	exon	134250	134421	.	+	.	ID=exon-XM_017897934.1-1;Dbxref=GeneID:108546024%2CGenbank:XM_017897934.1;Parent=rna-XM_017897934.1
NW_016908754.1	Gnomon	exon	135768	135924	.	+	.	ID=exon-XM_017897934.1-4;Dbxref=GeneID:108546024%2CGenbank:XM_017897934.1;Parent=rna-XM_017897934.1
NW_016908754.1	Gnomon	exon	135379	135644	.	+	.	ID=exon-XM_017897934.1-3;Dbxref=GeneID:108546024%2CGenbank:XM_017897934.1;Parent=rna-XM_017897934.1
NW_016908754.1	Gnomon	exon	136216	136430	.	+	.	ID=exon-XM_017897934.1-6;Dbxref=GeneID:108546024%2CGenbank:XM_017897934.1;Parent=rna-XM_017897934.1
NW_016908754.1	Gnomon	exon	136005	136128	.	+	.	ID=exon-XM_017897934.1-5;Dbxref=GeneID:108546024%2CGenbank:XM_017897934.1;Parent=rna-XM_017897934.1
NW_016908754.1	Gnomon	exon	136555	137001	.	+	.	ID=exon-XM_017897934.1-7;Dbxref=GeneID:108546024%2CGenbank:XM_017897934.1;Parent=rna-XM_017897934.1
NW_016908754.1	Gnomon	mRNA	1108640	1111709	.	-	.	Name=XM_017897927.1;ID=rna-XM_017897927.1;Dbxref=GeneID:108546019%2CGenbank:XM_017897927.1;Parent=gene-LOC108546019
NW_016908754.1	Gnomon	mRNA	200064	202275	.	-	.	Name=XM_017897928.1;ID=rna-XM_017897928.1;Dbxref=GeneID:108546020%2CGenbank:XM_017897928.1;Parent=gene-LOC108546020
NW_016908754.1	Gnomon	CDS	1095571	1095752	.	-	0	Name=XP_017753412.1;ID=cds-XP_017753412.1;Dbxref=GeneID:108546017%2CGenbank:XP_017753412.1;Parent=rna-XM_017897923.1
NW_016908754.1	Gnomon	CDS	1094040	1094992	.	-	0	Name=XP_017753412.1;ID=cds-XP_017753412.1;Dbxref=GeneID:108546017%2CGenbank:XP_017753412.1;Parent=rna-XM_017897923.1
NW_016908754.1	Gnomon	CDS	1093702	1093819	.	-	0	Name=XP_017753412.1;ID=cds-XP_017753412.1;Dbxref=GeneID:108546017%2CGenbank:XP_017753412.1;Parent=rna-XM_017897923.1
NW_016908754.1	Gnomon	CDS	1093477	1093611	.	-	0	Name=XP_017753412.1;ID=cds-XP_017753412.1;Dbxref=GeneID:108546017%2CGenbank:XP_017753412.1;Parent=rna-XM_017897923.1
NW_016908754.1	Gnomon	CDS	1093211	1093374	.	-	0	Name=XP_017753412.1;ID=cds-XP_017753412.1;Dbxref=GeneID:108546017%2CGenbank:XP_017753412.1;Parent=rna-XM_017897923.1
NW_016908754.1	Gnomon	CDS	1092968	1093098	.	-	0	Name=XP_017753412.1;ID=cds-XP_017753412.1;Dbxref=GeneID:108546017%2CGenbank:XP_017753412.1;Parent=rna-XM_017897923.1
NW_016908754.1	Gnomon	CDS	1092649	1092879	.	-	0	Name=XP_017753412.1;ID=cds-XP_017753412.1;Dbxref=GeneID:108546017%2CGenbank:XP_017753412.1;Parent=rna-XM_017897923.1
NW_016908754.1	Gnomon	CDS	1092244	1092558	.	-	0	Name=XP_017753412.1;ID=cds-XP_017753412.1;Dbxref=GeneID:108546017%2CGenbank:XP_017753412.1;Parent=rna-XM_017897923.1
NW_016908754.1	Gnomon	CDS	1091776	1092152	.	-	0	Name=XP_017753412.1;ID=cds-XP_017753412.1;Dbxref=GeneID:108546017%2CGenbank:XP_017753412.1;Parent=rna-XM_017897923.1
NW_016908754.1	Gnomon	CDS	1091213	1091685	.	-	0	Name=XP_017753412.1;ID=cds-XP_017753412.1;Dbxref=GeneID:108546017%2CGenbank:XP_017753412.1;Parent=rna-XM_017897923.1
NW_016908754.1	Gnomon	CDS	1090948	1091135	.	-	0	Name=XP_017753412.1;ID=cds-XP_017753412.1;Dbxref=GeneID:108546017%2CGenbank:XP_017753412.1;Parent=rna-XM_017897923.1
NW_016908754.1	Gnomon	mRNA	1132942	1140933	.	+	.	Name=XM_017897925.1;ID=rna-XM_017897925.1;Dbxref=GeneID:108546018%2CGenbank:XM_017897925.1;Parent=gene-LOC108546018
NW_016908754.1	Gnomon	exon	1131604	1131784	.	-	.	ID=exon-XM_017897933.1-3;Dbxref=GeneID:108546023%2CGenbank:XM_017897933.1;Parent=rna-XM_017897933.1
NW_016908754.1	Gnomon	exon	1131898	1132029	.	-	.	ID=exon-XM_017897933.1-2;Dbxref=GeneID:108546023%2CGenbank:XM_017897933.1;Parent=rna-XM_017897933.1
NW_016908754.1	Gnomon	exon	1132276	1132301	.	-	.	ID=exon-XM_017897933.1-1;Dbxref=GeneID:108546023%2CGenbank:XM_017897933.1;Parent=rna-XM_017897933.1
NW_016908754.1	Gnomon	exon	1130680	1130853	.	-	.	ID=exon-XM_017897933.1-7;Dbxref=GeneID:108546023%2CGenbank:XM_017897933.1;Parent=rna-XM_017897933.1
NW_016908754.1	Gnomon	exon	1130962	1131104	.	-	.	ID=exon-XM_017897933.1-6;Dbxref=GeneID:108546023%2CGenbank:XM_017897933.1;Parent=rna-XM_017897933.1
NW_016908754.1	Gnomon	exon	1131182	1131297	.	-	.	ID=exon-XM_017897933.1-5;Dbxref=GeneID:108546023%2CGenbank:XM_017897933.1;Parent=rna-XM_017897933.1
NW_016908754.1	Gnomon	exon	1131377	1131511	.	-	.	ID=exon-XM_017897933.1-4;Dbxref=GeneID:108546023%2CGenbank:XM_017897933.1;Parent=rna-XM_017897933.1
NW_016908754.1	Gnomon	exon	1130154	1130332	.	-	.	ID=exon-XM_017897933.1-9;Dbxref=GeneID:108546023%2CGenbank:XM_017897933.1;Parent=rna-XM_017897933.1
NW_016908754.1	Gnomon	exon	1130415	1130577	.	-	.	ID=exon-XM_017897933.1-8;Dbxref=GeneID:108546023%2CGenbank:XM_017897933.1;Parent=rna-XM_017897933.1
NW_016908754.1	Gnomon	mRNA	1132942	1140933	.	+	.	Name=XM_017897926.1;ID=rna-XM_017897926.1;Dbxref=GeneID:108546018%2CGenbank:XM_017897926.1;Parent=gene-LOC108546018
NW_016908754.1	Gnomon	mRNA	1090948	1097543	.	-	.	Name=XM_017897923.1;ID=rna-XM_017897923.1;Dbxref=GeneID:108546017%2CGenbank:XM_017897923.1;Parent=gene-LOC108546017
NW_016908754.1	Gnomon	CDS	1124775	1124840	.	+	0	Name=XP_017753419.1;ID=cds-XP_017753419.1;Dbxref=GeneID:108546022%2CGenbank:XP_017753419.1;Parent=rna-XM_017897930.1
NW_016908754.1	Gnomon	CDS	1124952	1125265	.	+	0	Name=XP_017753419.1;ID=cds-XP_017753419.1;Dbxref=GeneID:108546022%2CGenbank:XP_017753419.1;Parent=rna-XM_017897930.1
NW_016908754.1	Gnomon	CDS	1125345	1125600	.	+	0	Name=XP_017753419.1;ID=cds-XP_017753419.1;Dbxref=GeneID:108546022%2CGenbank:XP_017753419.1;Parent=rna-XM_017897930.1
NW_016908754.1	Gnomon	CDS	1125671	1125809	.	+	0	Name=XP_017753419.1;ID=cds-XP_017753419.1;Dbxref=GeneID:108546022%2CGenbank:XP_017753419.1;Parent=rna-XM_017897930.1
NW_016908754.1	Gnomon	CDS	1125895	1126253	.	+	0	Name=XP_017753419.1;ID=cds-XP_017753419.1;Dbxref=GeneID:108546022%2CGenbank:XP_017753419.1;Parent=rna-XM_017897930.1
NW_016908754.1	Gnomon	CDS	1126337	1126669	.	+	0	Name=XP_017753419.1;ID=cds-XP_017753419.1;Dbxref=GeneID:108546022%2CGenbank:XP_017753419.1;Parent=rna-XM_017897930.1
NW_016908754.1	Gnomon	CDS	1126757	1126852	.	+	0	Name=XP_017753419.1;ID=cds-XP_017753419.1;Dbxref=GeneID:108546022%2CGenbank:XP_017753419.1;Parent=rna-XM_017897930.1
NW_016908754.1	Gnomon	exon	7132	7578	.	-	.	ID=exon-XM_017897935.1-9;Dbxref=GeneID:108546025%2CGenbank:XM_017897935.1;Parent=rna-XM_017897935.1
NW_016908754.1	Gnomon	exon	7700	7908	.	-	.	ID=exon-XM_017897935.1-8;Dbxref=GeneID:108546025%2CGenbank:XM_017897935.1;Parent=rna-XM_017897935.1
NW_016908754.1	Gnomon	exon	7981	8139	.	-	.	ID=exon-XM_017897935.1-7;Dbxref=GeneID:108546025%2CGenbank:XM_017897935.1;Parent=rna-XM_017897935.1
NW_016908754.1	Gnomon	exon	8213	8318	.	-	.	ID=exon-XM_017897935.1-6;Dbxref=GeneID:108546025%2CGenbank:XM_017897935.1;Parent=rna-XM_017897935.1
NW_016908754.1	Gnomon	exon	8402	8548	.	-	.	ID=exon-XM_017897935.1-5;Dbxref=GeneID:108546025%2CGenbank:XM_017897935.1;Parent=rna-XM_017897935.1
NW_016908754.1	Gnomon	exon	8622	8849	.	-	.	ID=exon-XM_017897935.1-4;Dbxref=GeneID:108546025%2CGenbank:XM_017897935.1;Parent=rna-XM_017897935.1
NW_016908754.1	Gnomon	exon	8926	9064	.	-	.	ID=exon-XM_017897935.1-3;Dbxref=GeneID:108546025%2CGenbank:XM_017897935.1;Parent=rna-XM_017897935.1
NW_016908754.1	Gnomon	exon	9180	9263	.	-	.	ID=exon-XM_017897935.1-2;Dbxref=GeneID:108546025%2CGenbank:XM_017897935.1;Parent=rna-XM_017897935.1
NW_016908754.1	Gnomon	exon	9359	9459	.	-	.	ID=exon-XM_017897935.1-1;Dbxref=GeneID:108546025%2CGenbank:XM_017897935.1;Parent=rna-XM_017897935.1
NW_016908754.1	Gnomon	CDS	142548	142756	.	+	0	Name=XP_017753418.1;ID=cds-XP_017753418.1;Dbxref=GeneID:108546021%2CGenbank:XP_017753418.1;Note=The sequence of the model RefSeq protein was modified relative to this genomic sequence to represent the inferred CDS: substituted 2 bases at 2 genomic stop codons;Parent=rna-XM_017897929.1
NW_016908754.1	Gnomon	CDS	143319	143429	.	+	0	Name=XP_017753418.1;ID=cds-XP_017753418.1;Dbxref=GeneID:108546021%2CGenbank:XP_017753418.1;Note=The sequence of the model RefSeq protein was modified relative to this genomic sequence to represent the inferred CDS: substituted 2 bases at 2 genomic stop codons;Parent=rna-XM_017897929.1
NW_016908754.1	Gnomon	CDS	143505	143710	.	+	0	Name=XP_017753418.1;ID=cds-XP_017753418.1;Dbxref=GeneID:108546021%2CGenbank:XP_017753418.1;Note=The sequence of the model RefSeq protein was modified relative to this genomic sequence to represent the inferred CDS: substituted 2 bases at 2 genomic stop codons;Parent=rna-XM_017897929.1
NW_016908754.1	Gnomon	CDS	143841	143996	.	+	0	Name=XP_017753418.1;ID=cds-XP_017753418.1;Dbxref=GeneID:108546021%2CGenbank:XP_017753418.1;Note=The sequence of the model RefSeq protein was modified relative to this genomic sequence to represent the inferred CDS: substituted 2 bases at 2 genomic stop codons;Parent=rna-XM_017897929.1
NW_016908754.1	Gnomon	CDS	144081	144396	.	+	0	Name=XP_017753418.1;ID=cds-XP_017753418.1;Dbxref=GeneID:108546021%2CGenbank:XP_017753418.1;Note=The sequence of the model RefSeq protein was modified relative to this genomic sequence to represent the inferred CDS: substituted 2 bases at 2 genomic stop codons;Parent=rna-XM_017897929.1
NW_016908754.1	Gnomon	CDS	147380	147610	.	+	0	Name=XP_017753418.1;ID=cds-XP_017753418.1;Dbxref=GeneID:108546021%2CGenbank:XP_017753418.1;Note=The sequence of the model RefSeq protein was modified relative to this genomic sequence to represent the inferred CDS: substituted 2 bases at 2 genomic stop codons;Parent=rna-XM_017897929.1
NW_016908754.1	Gnomon	CDS	148205	148315	.	+	0	Name=XP_017753418.1;ID=cds-XP_017753418.1;Dbxref=GeneID:108546021%2CGenbank:XP_017753418.1;Note=The sequence of the model RefSeq protein was modified relative to this genomic sequence to represent the inferred CDS: substituted 2 bases at 2 genomic stop codons;Parent=rna-XM_017897929.1
NW_016908754.1	Gnomon	CDS	148384	148589	.	+	0	Name=XP_017753418.1;ID=cds-XP_017753418.1;Dbxref=GeneID:108546021%2CGenbank:XP_017753418.1;Note=The sequence of the model RefSeq protein was modified relative to this genomic sequence to represent the inferred CDS: substituted 2 bases at 2 genomic stop codons;Parent=rna-XM_017897929.1
NW_016908754.1	Gnomon	CDS	148777	148943	.	+	0	Name=XP_017753418.1;ID=cds-XP_017753418.1;Dbxref=GeneID:108546021%2CGenbank:XP_017753418.1;Note=The sequence of the model RefSeq protein was modified relative to this genomic sequence to represent the inferred CDS: substituted 2 bases at 2 genomic stop codons;Parent=rna-XM_017897929.1
NW_016908754.1	Gnomon	CDS	1133841	1134049	.	+	0	Name=XP_017753415.1;ID=cds-XP_017753415.1;Dbxref=GeneID:108546018%2CGenbank:XP_017753415.1;Parent=rna-XM_017897926.1
NW_016908754.1	Gnomon	CDS	1134139	1134248	.	+	0	Name=XP_017753415.1;ID=cds-XP_017753415.1;Dbxref=GeneID:108546018%2CGenbank:XP_017753415.1;Parent=rna-XM_017897926.1
NW_016908754.1	Gnomon	CDS	1134309	1134341	.	+	0	Name=XP_017753415.1;ID=cds-XP_017753415.1;Dbxref=GeneID:108546018%2CGenbank:XP_017753415.1;Parent=rna-XM_017897926.1
NW_016908754.1	Gnomon	CDS	1134450	1134730	.	+	0	Name=XP_017753415.1;ID=cds-XP_017753415.1;Dbxref=GeneID:108546018%2CGenbank:XP_017753415.1;Parent=rna-XM_017897926.1
NW_016908754.1	Gnomon	CDS	1134808	1135078	.	+	0	Name=XP_017753415.1;ID=cds-XP_017753415.1;Dbxref=GeneID:108546018%2CGenbank:XP_017753415.1;Parent=rna-XM_017897926.1
NW_016908754.1	Gnomon	CDS	1135155	1135879	.	+	0	Name=XP_017753415.1;ID=cds-XP_017753415.1;Dbxref=GeneID:108546018%2CGenbank:XP_017753415.1;Parent=rna-XM_017897926.1
NW_016908754.1	Gnomon	CDS	1136298	1136570	.	+	0	Name=XP_017753415.1;ID=cds-XP_017753415.1;Dbxref=GeneID:108546018%2CGenbank:XP_017753415.1;Parent=rna-XM_017897926.1
NW_016908754.1	Gnomon	CDS	1137214	1137471	.	+	0	Name=XP_017753415.1;ID=cds-XP_017753415.1;Dbxref=GeneID:108546018%2CGenbank:XP_017753415.1;Parent=rna-XM_017897926.1
NW_016908754.1	Gnomon	CDS	1138038	1138346	.	+	0	Name=XP_017753415.1;ID=cds-XP_017753415.1;Dbxref=GeneID:108546018%2CGenbank:XP_017753415.1;Parent=rna-XM_017897926.1
NW_016908754.1	Gnomon	CDS	1138467	1138684	.	+	0	Name=XP_017753415.1;ID=cds-XP_017753415.1;Dbxref=GeneID:108546018%2CGenbank:XP_017753415.1;Parent=rna-XM_017897926.1
NW_016908754.1	Gnomon	CDS	1138777	1138893	.	+	0	Name=XP_017753415.1;ID=cds-XP_017753415.1;Dbxref=GeneID:108546018%2CGenbank:XP_017753415.1;Parent=rna-XM_017897926.1
NW_016908754.1	Gnomon	CDS	1139015	1139133	.	+	0	Name=XP_017753415.1;ID=cds-XP_017753415.1;Dbxref=GeneID:108546018%2CGenbank:XP_017753415.1;Parent=rna-XM_017897926.1
NW_016908754.1	Gnomon	CDS	1139214	1139386	.	+	0	Name=XP_017753415.1;ID=cds-XP_017753415.1;Dbxref=GeneID:108546018%2CGenbank:XP_017753415.1;Parent=rna-XM_017897926.1
NW_016908754.1	Gnomon	CDS	1133841	1134049	.	+	0	Name=XP_017753414.1;ID=cds-XP_017753414.1;Dbxref=GeneID:108546018%2CGenbank:XP_017753414.1;Parent=rna-XM_017897925.1
NW_016908754.1	Gnomon	CDS	1134139	1134341	.	+	0	Name=XP_017753414.1;ID=cds-XP_017753414.1;Dbxref=GeneID:108546018%2CGenbank:XP_017753414.1;Parent=rna-XM_017897925.1
NW_016908754.1	Gnomon	CDS	1134450	1134730	.	+	0	Name=XP_017753414.1;ID=cds-XP_017753414.1;Dbxref=GeneID:108546018%2CGenbank:XP_017753414.1;Parent=rna-XM_017897925.1
NW_016908754.1	Gnomon	CDS	1134808	1135078	.	+	0	Name=XP_017753414.1;ID=cds-XP_017753414.1;Dbxref=GeneID:108546018%2CGenbank:XP_017753414.1;Parent=rna-XM_017897925.1
NW_016908754.1	Gnomon	CDS	1135155	1135879	.	+	0	Name=XP_017753414.1;ID=cds-XP_017753414.1;Dbxref=GeneID:108546018%2CGenbank:XP_017753414.1;Parent=rna-XM_017897925.1
NW_016908754.1	Gnomon	CDS	1136298	1136570	.	+	0	Name=XP_017753414.1;ID=cds-XP_017753414.1;Dbxref=GeneID:108546018%2CGenbank:XP_017753414.1;Parent=rna-XM_017897925.1
NW_016908754.1	Gnomon	CDS	1137214	1137471	.	+	0	Name=XP_017753414.1;ID=cds-XP_017753414.1;Dbxref=GeneID:108546018%2CGenbank:XP_017753414.1;Parent=rna-XM_017897925.1
NW_016908754.1	Gnomon	CDS	1138038	1138346	.	+	0	Name=XP_017753414.1;ID=cds-XP_017753414.1;Dbxref=GeneID:108546018%2CGenbank:XP_017753414.1;Parent=rna-XM_017897925.1
NW_016908754.1	Gnomon	CDS	1138467	1138684	.	+	0	Name=XP_017753414.1;ID=cds-XP_017753414.1;Dbxref=GeneID:108546018%2CGenbank:XP_017753414.1;Parent=rna-XM_017897925.1
NW_016908754.1	Gnomon	CDS	1138777	1138893	.	+	0	Name=XP_017753414.1;ID=cds-XP_017753414.1;Dbxref=GeneID:108546018%2CGenbank:XP_017753414.1;Parent=rna-XM_017897925.1
NW_016908754.1	Gnomon	CDS	1139015	1139133	.	+	0	Name=XP_017753414.1;ID=cds-XP_017753414.1;Dbxref=GeneID:108546018%2CGenbank:XP_017753414.1;Parent=rna-XM_017897925.1
NW_016908754.1	Gnomon	CDS	1139214	1139386	.	+	0	Name=XP_017753414.1;ID=cds-XP_017753414.1;Dbxref=GeneID:108546018%2CGenbank:XP_017753414.1;Parent=rna-XM_017897925.1
NW_016908754.1	Gnomon	exon	1145737	1145973	.	-	.	ID=exon-XM_017897958.1-4;Dbxref=GeneID:108546040%2CGenbank:XM_017897958.1;Parent=rna-XM_017897958.1
NW_016908754.1	Gnomon	exon	1147910	1148045	.	-	.	ID=exon-XM_017897958.1-3;Dbxref=GeneID:108546040%2CGenbank:XM_017897958.1;Parent=rna-XM_017897958.1
NW_016908754.1	Gnomon	exon	1153137	1153223	.	-	.	ID=exon-XM_017897958.1-2;Dbxref=GeneID:108546040%2CGenbank:XM_017897958.1;Parent=rna-XM_017897958.1
NW_016908754.1	Gnomon	exon	1191375	1191816	.	-	.	ID=exon-XM_017897958.1-1;Dbxref=GeneID:108546040%2CGenbank:XM_017897958.1;Parent=rna-XM_017897958.1
NW_016908754.1	Gnomon	exon	1144202	1144362	.	-	.	ID=exon-XM_017897958.1-8;Dbxref=GeneID:108546040%2CGenbank:XM_017897958.1;Parent=rna-XM_017897958.1
NW_016908754.1	Gnomon	exon	1144570	1144702	.	-	.	ID=exon-XM_017897958.1-7;Dbxref=GeneID:108546040%2CGenbank:XM_017897958.1;Parent=rna-XM_017897958.1
NW_016908754.1	Gnomon	exon	1144986	1145120	.	-	.	ID=exon-XM_017897958.1-6;Dbxref=GeneID:108546040%2CGenbank:XM_017897958.1;Parent=rna-XM_017897958.1
NW_016908754.1	Gnomon	exon	1145224	1145408	.	-	.	ID=exon-XM_017897958.1-5;Dbxref=GeneID:108546040%2CGenbank:XM_017897958.1;Parent=rna-XM_017897958.1
NW_016908754.1	Gnomon	exon	1143953	1144076	.	-	.	ID=exon-XM_017897958.1-9;Dbxref=GeneID:108546040%2CGenbank:XM_017897958.1;Parent=rna-XM_017897958.1
NW_016908754.1	Gnomon	CDS	202212	202275	.	-	0	Name=XP_017753417.1;ID=cds-XP_017753417.1;Dbxref=GeneID:108546020%2CGenbank:XP_017753417.1;Parent=rna-XM_017897928.1
NW_016908754.1	Gnomon	CDS	201826	202116	.	-	0	Name=XP_017753417.1;ID=cds-XP_017753417.1;Dbxref=GeneID:108546020%2CGenbank:XP_017753417.1;Parent=rna-XM_017897928.1
NW_016908754.1	Gnomon	CDS	201198	201743	.	-	0	Name=XP_017753417.1;ID=cds-XP_017753417.1;Dbxref=GeneID:108546020%2CGenbank:XP_017753417.1;Parent=rna-XM_017897928.1
NW_016908754.1	Gnomon	CDS	200514	200956	.	-	0	Name=XP_017753417.1;ID=cds-XP_017753417.1;Dbxref=GeneID:108546020%2CGenbank:XP_017753417.1;Parent=rna-XM_017897928.1
NW_016908754.1	Gnomon	CDS	200124	200198	.	-	0	Name=XP_017753417.1;ID=cds-XP_017753417.1;Dbxref=GeneID:108546020%2CGenbank:XP_017753417.1;Parent=rna-XM_017897928.1
NW_016908754.1	Gnomon	CDS	1111515	1111709	.	-	0	Name=XP_017753416.1;ID=cds-XP_017753416.1;Dbxref=GeneID:108546019%2CGenbank:XP_017753416.1;Parent=rna-XM_017897927.1
NW_016908754.1	Gnomon	CDS	1111046	1111422	.	-	0	Name=XP_017753416.1;ID=cds-XP_017753416.1;Dbxref=GeneID:108546019%2CGenbank:XP_017753416.1;Parent=rna-XM_017897927.1
NW_016908754.1	Gnomon	CDS	1110645	1110960	.	-	0	Name=XP_017753416.1;ID=cds-XP_017753416.1;Dbxref=GeneID:108546019%2CGenbank:XP_017753416.1;Parent=rna-XM_017897927.1
NW_016908754.1	Gnomon	CDS	1110360	1110570	.	-	0	Name=XP_017753416.1;ID=cds-XP_017753416.1;Dbxref=GeneID:108546019%2CGenbank:XP_017753416.1;Parent=rna-XM_017897927.1
NW_016908754.1	Gnomon	CDS	1110067	1110293	.	-	0	Name=XP_017753416.1;ID=cds-XP_017753416.1;Dbxref=GeneID:108546019%2CGenbank:XP_017753416.1;Parent=rna-XM_017897927.1
NW_016908754.1	Gnomon	CDS	1109809	1110000	.	-	0	Name=XP_017753416.1;ID=cds-XP_017753416.1;Dbxref=GeneID:108546019%2CGenbank:XP_017753416.1;Parent=rna-XM_017897927.1
NW_016908754.1	Gnomon	CDS	1109591	1109726	.	-	0	Name=XP_017753416.1;ID=cds-XP_017753416.1;Dbxref=GeneID:108546019%2CGenbank:XP_017753416.1;Parent=rna-XM_017897927.1
NW_016908754.1	Gnomon	CDS	1109325	1109514	.	-	0	Name=XP_017753416.1;ID=cds-XP_017753416.1;Dbxref=GeneID:108546019%2CGenbank:XP_017753416.1;Parent=rna-XM_017897927.1
NW_016908754.1	Gnomon	CDS	1109127	1109265	.	-	0	Name=XP_017753416.1;ID=cds-XP_017753416.1;Dbxref=GeneID:108546019%2CGenbank:XP_017753416.1;Parent=rna-XM_017897927.1
NW_016908754.1	Gnomon	CDS	1108910	1109057	.	-	0	Name=XP_017753416.1;ID=cds-XP_017753416.1;Dbxref=GeneID:108546019%2CGenbank:XP_017753416.1;Parent=rna-XM_017897927.1
NW_016908754.1	Gnomon	CDS	1108640	1108824	.	-	0	Name=XP_017753416.1;ID=cds-XP_017753416.1;Dbxref=GeneID:108546019%2CGenbank:XP_017753416.1;Parent=rna-XM_017897927.1
