# Supplementary material for: Prevalent bee venom genes evolved before the aculeate stinger and eusociality
Source: BMC Biol. 2023 Oct 23;21:229. doi: 10.1186/s12915-023-01656-5 (PMC10591384; doi:10.1186/s12915-023-01656-5)
Supplement: Supplementary file 42 — Additional file 42. Gff files of all toxin gene annotations. [file 12915_2023_1656_MOESM42_ESM.zip › AdditionalFile9_ToxinGeneAnnotations/NW_022883046.1._SP.gff_modified_Koludarov_et_al_2021.gff3]

##gff-version 3
##source-version geneious 2020.2.2
##sequence-region	NW_022883046.1	1	1447029
NW_022883046.1	Koludarov_et_al_2021	gene	1374309	1378496	.	+	.	Name=SP c
NW_022883046.1	Koludarov_et_al_2021	gene	1368638	1372292	.	+	.	Name=SP b
NW_022883046.1	Koludarov_et_al_2021	gene	1391634	1395288	.	+	.	Name=SP d incomplete
NW_022883046.1	Koludarov_et_al_2021	gene	1311179	1313586	.	+	.	Name=SP a
NW_022883046.1	Koludarov_et_al_2021	gene	1395321	1396090	.	+	.	Name=Misannotated SP
NW_022883046.1	Koludarov_et_al_2021	gene	1397305	1401492	.	+	.	Name=SP e
NW_022883046.1	Gnomon	exon	923101	926241	.	+	.	ID=exon-XM_033502734.1-19;Dbxref=GeneID:117238098%2CGenbank:XM_033502734.1;Parent=rna-XM_033502734.1
NW_022883046.1	Gnomon	exon	920363	920545	.	+	.	ID=exon-XM_033502734.1-10;Dbxref=GeneID:117238098%2CGenbank:XM_033502734.1;Parent=rna-XM_033502734.1
NW_022883046.1	Gnomon	exon	922389	922704	.	+	.	ID=exon-XM_033502734.1-17;Dbxref=GeneID:117238098%2CGenbank:XM_033502734.1;Parent=rna-XM_033502734.1
NW_022883046.1	Gnomon	exon	922818	923009	.	+	.	ID=exon-XM_033502734.1-18;Dbxref=GeneID:117238098%2CGenbank:XM_033502734.1;Parent=rna-XM_033502734.1
NW_022883046.1	Gnomon	exon	921827	922028	.	+	.	ID=exon-XM_033502734.1-15;Dbxref=GeneID:117238098%2CGenbank:XM_033502734.1;Parent=rna-XM_033502734.1
NW_022883046.1	Gnomon	exon	922091	922313	.	+	.	ID=exon-XM_033502734.1-16;Dbxref=GeneID:117238098%2CGenbank:XM_033502734.1;Parent=rna-XM_033502734.1
NW_022883046.1	Gnomon	exon	921310	921624	.	+	.	ID=exon-XM_033502734.1-13;Dbxref=GeneID:117238098%2CGenbank:XM_033502734.1;Parent=rna-XM_033502734.1
NW_022883046.1	Gnomon	exon	921702	921746	.	+	.	ID=exon-XM_033502734.1-14;Dbxref=GeneID:117238098%2CGenbank:XM_033502734.1;Parent=rna-XM_033502734.1
NW_022883046.1	Gnomon	exon	920638	920847	.	+	.	ID=exon-XM_033502734.1-11;Dbxref=GeneID:117238098%2CGenbank:XM_033502734.1;Parent=rna-XM_033502734.1
NW_022883046.1	Gnomon	exon	920925	921244	.	+	.	ID=exon-XM_033502734.1-12;Dbxref=GeneID:117238098%2CGenbank:XM_033502734.1;Parent=rna-XM_033502734.1
NW_022883046.1	Gnomon	exon	734718	734988	.	+	.	ID=exon-XM_033502558.1-1;Dbxref=GeneID:117238026%2CGenbank:XM_033502558.1;Parent=rna-XM_033502558.1
NW_022883046.1	Gnomon	exon	736138	736224	.	+	.	ID=exon-XM_033502558.1-2;Dbxref=GeneID:117238026%2CGenbank:XM_033502558.1;Parent=rna-XM_033502558.1
NW_022883046.1	Gnomon	exon	736306	736529	.	+	.	ID=exon-XM_033502558.1-3;Dbxref=GeneID:117238026%2CGenbank:XM_033502558.1;Parent=rna-XM_033502558.1
NW_022883046.1	Gnomon	exon	736603	736846	.	+	.	ID=exon-XM_033502558.1-4;Dbxref=GeneID:117238026%2CGenbank:XM_033502558.1;Parent=rna-XM_033502558.1
NW_022883046.1	Gnomon	exon	736918	737061	.	+	.	ID=exon-XM_033502558.1-5;Dbxref=GeneID:117238026%2CGenbank:XM_033502558.1;Parent=rna-XM_033502558.1
NW_022883046.1	Gnomon	exon	737149	737339	.	+	.	ID=exon-XM_033502558.1-6;Dbxref=GeneID:117238026%2CGenbank:XM_033502558.1;Parent=rna-XM_033502558.1
NW_022883046.1	Gnomon	exon	737423	739021	.	+	.	ID=exon-XM_033502558.1-7;Dbxref=GeneID:117238026%2CGenbank:XM_033502558.1;Parent=rna-XM_033502558.1
NW_022883046.1	Gnomon	CDS	1292742	1292994	.	-	0	Name=XP_033358536.1;ID=cds-XP_033358536.1;Dbxref=GeneID:117238073%2CGenbank:XP_033358536.1;Parent=rna-XM_033502645.1
NW_022883046.1	Gnomon	CDS	1290182	1290243	.	-	0	Name=XP_033358536.1;ID=cds-XP_033358536.1;Dbxref=GeneID:117238073%2CGenbank:XP_033358536.1;Parent=rna-XM_033502645.1
NW_022883046.1	Gnomon	CDS	1287195	1287212	.	-	0	Name=XP_033358536.1;ID=cds-XP_033358536.1;Dbxref=GeneID:117238073%2CGenbank:XP_033358536.1;Parent=rna-XM_033502645.1
NW_022883046.1	Gnomon	CDS	1286371	1286430	.	-	0	Name=XP_033358536.1;ID=cds-XP_033358536.1;Dbxref=GeneID:117238073%2CGenbank:XP_033358536.1;Parent=rna-XM_033502645.1
NW_022883046.1	Gnomon	CDS	1285558	1285647	.	-	0	Name=XP_033358536.1;ID=cds-XP_033358536.1;Dbxref=GeneID:117238073%2CGenbank:XP_033358536.1;Parent=rna-XM_033502645.1
NW_022883046.1	Gnomon	CDS	1285047	1285217	.	-	0	Name=XP_033358536.1;ID=cds-XP_033358536.1;Dbxref=GeneID:117238073%2CGenbank:XP_033358536.1;Parent=rna-XM_033502645.1
NW_022883046.1	Gnomon	CDS	1284118	1284132	.	-	0	Name=XP_033358536.1;ID=cds-XP_033358536.1;Dbxref=GeneID:117238073%2CGenbank:XP_033358536.1;Parent=rna-XM_033502645.1
NW_022883046.1	Gnomon	CDS	1279932	1280211	.	-	0	Name=XP_033358536.1;ID=cds-XP_033358536.1;Dbxref=GeneID:117238073%2CGenbank:XP_033358536.1;Parent=rna-XM_033502645.1
NW_022883046.1	Gnomon	CDS	1279145	1279595	.	-	0	Name=XP_033358536.1;ID=cds-XP_033358536.1;Dbxref=GeneID:117238073%2CGenbank:XP_033358536.1;Parent=rna-XM_033502645.1
NW_022883046.1	Gnomon	CDS	1278800	1279057	.	-	0	Name=XP_033358536.1;ID=cds-XP_033358536.1;Dbxref=GeneID:117238073%2CGenbank:XP_033358536.1;Parent=rna-XM_033502645.1
NW_022883046.1	Gnomon	CDS	1278151	1278724	.	-	0	Name=XP_033358536.1;ID=cds-XP_033358536.1;Dbxref=GeneID:117238073%2CGenbank:XP_033358536.1;Parent=rna-XM_033502645.1
NW_022883046.1	Gnomon	CDS	1278009	1278032	.	-	0	Name=XP_033358536.1;ID=cds-XP_033358536.1;Dbxref=GeneID:117238073%2CGenbank:XP_033358536.1;Parent=rna-XM_033502645.1
NW_022883046.1	Gnomon	CDS	1277390	1277860	.	-	0	Name=XP_033358536.1;ID=cds-XP_033358536.1;Dbxref=GeneID:117238073%2CGenbank:XP_033358536.1;Parent=rna-XM_033502645.1
NW_022883046.1	Gnomon	CDS	1276098	1277303	.	-	0	Name=XP_033358536.1;ID=cds-XP_033358536.1;Dbxref=GeneID:117238073%2CGenbank:XP_033358536.1;Parent=rna-XM_033502645.1
NW_022883046.1	Gnomon	CDS	1275923	1276006	.	-	0	Name=XP_033358536.1;ID=cds-XP_033358536.1;Dbxref=GeneID:117238073%2CGenbank:XP_033358536.1;Parent=rna-XM_033502645.1
NW_022883046.1	Gnomon	CDS	1274611	1274832	.	-	0	Name=XP_033358536.1;ID=cds-XP_033358536.1;Dbxref=GeneID:117238073%2CGenbank:XP_033358536.1;Parent=rna-XM_033502645.1
NW_022883046.1	Gnomon	CDS	1270277	1273047	.	-	0	Name=XP_033358536.1;ID=cds-XP_033358536.1;Dbxref=GeneID:117238073%2CGenbank:XP_033358536.1;Parent=rna-XM_033502645.1
NW_022883046.1	Gnomon	CDS	1270012	1270023	.	-	0	Name=XP_033358536.1;ID=cds-XP_033358536.1;Dbxref=GeneID:117238073%2CGenbank:XP_033358536.1;Parent=rna-XM_033502645.1
NW_022883046.1	Gnomon	CDS	1267091	1269218	.	-	0	Name=XP_033358536.1;ID=cds-XP_033358536.1;Dbxref=GeneID:117238073%2CGenbank:XP_033358536.1;Parent=rna-XM_033502645.1
NW_022883046.1	Gnomon	CDS	1266754	1267001	.	-	0	Name=XP_033358536.1;ID=cds-XP_033358536.1;Dbxref=GeneID:117238073%2CGenbank:XP_033358536.1;Parent=rna-XM_033502645.1
NW_022883046.1	Gnomon	CDS	1265885	1265959	.	-	0	Name=XP_033358536.1;ID=cds-XP_033358536.1;Dbxref=GeneID:117238073%2CGenbank:XP_033358536.1;Parent=rna-XM_033502645.1
NW_022883046.1	Gnomon	CDS	1265358	1265529	.	-	0	Name=XP_033358536.1;ID=cds-XP_033358536.1;Dbxref=GeneID:117238073%2CGenbank:XP_033358536.1;Parent=rna-XM_033502645.1
NW_022883046.1	Gnomon	CDS	1265162	1265279	.	-	0	Name=XP_033358536.1;ID=cds-XP_033358536.1;Dbxref=GeneID:117238073%2CGenbank:XP_033358536.1;Parent=rna-XM_033502645.1
NW_022883046.1	Gnomon	CDS	1264857	1265086	.	-	0	Name=XP_033358536.1;ID=cds-XP_033358536.1;Dbxref=GeneID:117238073%2CGenbank:XP_033358536.1;Parent=rna-XM_033502645.1
NW_022883046.1	Gnomon	CDS	1264666	1264783	.	-	0	Name=XP_033358536.1;ID=cds-XP_033358536.1;Dbxref=GeneID:117238073%2CGenbank:XP_033358536.1;Parent=rna-XM_033502645.1
NW_022883046.1	Gnomon	CDS	1263283	1263345	.	-	0	Name=XP_033358536.1;ID=cds-XP_033358536.1;Dbxref=GeneID:117238073%2CGenbank:XP_033358536.1;Parent=rna-XM_033502645.1
NW_022883046.1	Gnomon	CDS	1261634	1261785	.	-	0	Name=XP_033358536.1;ID=cds-XP_033358536.1;Dbxref=GeneID:117238073%2CGenbank:XP_033358536.1;Parent=rna-XM_033502645.1
NW_022883046.1	Gnomon	CDS	1258323	1258485	.	-	0	Name=XP_033358536.1;ID=cds-XP_033358536.1;Dbxref=GeneID:117238073%2CGenbank:XP_033358536.1;Parent=rna-XM_033502645.1
NW_022883046.1	Gnomon	CDS	1258089	1258226	.	-	0	Name=XP_033358536.1;ID=cds-XP_033358536.1;Dbxref=GeneID:117238073%2CGenbank:XP_033358536.1;Parent=rna-XM_033502645.1
NW_022883046.1	Gnomon	CDS	1257827	1258004	.	-	0	Name=XP_033358536.1;ID=cds-XP_033358536.1;Dbxref=GeneID:117238073%2CGenbank:XP_033358536.1;Parent=rna-XM_033502645.1
NW_022883046.1	Gnomon	CDS	1257287	1257349	.	-	0	Name=XP_033358536.1;ID=cds-XP_033358536.1;Dbxref=GeneID:117238073%2CGenbank:XP_033358536.1;Parent=rna-XM_033502645.1
NW_022883046.1	Gnomon	CDS	1256779	1256898	.	-	0	Name=XP_033358536.1;ID=cds-XP_033358536.1;Dbxref=GeneID:117238073%2CGenbank:XP_033358536.1;Parent=rna-XM_033502645.1
NW_022883046.1	Gnomon	CDS	1256280	1256339	.	-	0	Name=XP_033358536.1;ID=cds-XP_033358536.1;Dbxref=GeneID:117238073%2CGenbank:XP_033358536.1;Parent=rna-XM_033502645.1
NW_022883046.1	Gnomon	CDS	1255856	1256018	.	-	0	Name=XP_033358536.1;ID=cds-XP_033358536.1;Dbxref=GeneID:117238073%2CGenbank:XP_033358536.1;Parent=rna-XM_033502645.1
NW_022883046.1	Gnomon	exon	726988	727254	.	+	.	ID=exon-XM_033502551.1-10;Dbxref=GeneID:117238024%2CGenbank:XM_033502551.1;Parent=rna-XM_033502551.1
NW_022883046.1	Gnomon	exon	727323	727398	.	+	.	ID=exon-XM_033502551.1-11;Dbxref=GeneID:117238024%2CGenbank:XM_033502551.1;Parent=rna-XM_033502551.1
NW_022883046.1	Gnomon	exon	728026	728214	.	+	.	ID=exon-XM_033502551.1-14;Dbxref=GeneID:117238024%2CGenbank:XM_033502551.1;Parent=rna-XM_033502551.1
NW_022883046.1	Gnomon	exon	728290	728552	.	+	.	ID=exon-XM_033502551.1-15;Dbxref=GeneID:117238024%2CGenbank:XM_033502551.1;Parent=rna-XM_033502551.1
NW_022883046.1	Gnomon	mRNA	637112	639331	.	-	.	Name=XM_033502567.1;ID=rna-XM_033502567.1;Dbxref=GeneID:117238031%2CGenbank:XM_033502567.1;Parent=gene-LOC117238031
NW_022883046.1	Gnomon	exon	727467	727756	.	+	.	ID=exon-XM_033502551.1-12;Dbxref=GeneID:117238024%2CGenbank:XM_033502551.1;Parent=rna-XM_033502551.1
NW_022883046.1	Gnomon	exon	727834	727959	.	+	.	ID=exon-XM_033502551.1-13;Dbxref=GeneID:117238024%2CGenbank:XM_033502551.1;Parent=rna-XM_033502551.1
NW_022883046.1	Gnomon	exon	728624	730285	.	+	.	ID=exon-XM_033502551.1-16;Dbxref=GeneID:117238024%2CGenbank:XM_033502551.1;Parent=rna-XM_033502551.1
NW_022883046.1	Gnomon	exon	889789	889901	.	-	.	ID=exon-XM_033502511.1-5;Dbxref=GeneID:117238014%2CGenbank:XM_033502511.1;Parent=rna-XM_033502511.1
NW_022883046.1	Gnomon	exon	887274	887965	.	-	.	ID=exon-XM_033502511.1-6;Dbxref=GeneID:117238014%2CGenbank:XM_033502511.1;Parent=rna-XM_033502511.1
NW_022883046.1	Gnomon	exon	891568	891789	.	-	.	ID=exon-XM_033502511.1-3;Dbxref=GeneID:117238014%2CGenbank:XM_033502511.1;Parent=rna-XM_033502511.1
NW_022883046.1	Gnomon	exon	890086	890245	.	-	.	ID=exon-XM_033502511.1-4;Dbxref=GeneID:117238014%2CGenbank:XM_033502511.1;Parent=rna-XM_033502511.1
NW_022883046.1	Gnomon	exon	900695	901278	.	-	.	ID=exon-XM_033502511.1-1;Dbxref=GeneID:117238014%2CGenbank:XM_033502511.1;Parent=rna-XM_033502511.1
NW_022883046.1	Gnomon	exon	891973	892120	.	-	.	ID=exon-XM_033502511.1-2;Dbxref=GeneID:117238014%2CGenbank:XM_033502511.1;Parent=rna-XM_033502511.1
NW_022883046.1	Gnomon	mRNA	1254467	1299579	.	-	.	Name=XM_033502661.1;ID=rna-XM_033502661.1;Dbxref=GeneID:117238073%2CGenbank:XM_033502661.1;Parent=gene-LOC117238073
NW_022883046.1	Gnomon	mRNA	1254467	1299579	.	-	.	Name=XM_033502660.1;ID=rna-XM_033502660.1;Dbxref=GeneID:117238073%2CGenbank:XM_033502660.1;Parent=gene-LOC117238073
NW_022883046.1	Gnomon	CDS	1398009	1398016	.	+	0	Name=XP_033358535.1;ID=cds-XP_033358535.1;Dbxref=GeneID:117238072%2CGenbank:XP_033358535.1;Parent=rna-XM_033502644.1
NW_022883046.1	Gnomon	CDS	1398610	1398695	.	+	0	Name=XP_033358535.1;ID=cds-XP_033358535.1;Dbxref=GeneID:117238072%2CGenbank:XP_033358535.1;Parent=rna-XM_033502644.1
NW_022883046.1	Gnomon	CDS	1399460	1399750	.	+	0	Name=XP_033358535.1;ID=cds-XP_033358535.1;Dbxref=GeneID:117238072%2CGenbank:XP_033358535.1;Parent=rna-XM_033502644.1
NW_022883046.1	Gnomon	CDS	1399871	1400173	.	+	0	Name=XP_033358535.1;ID=cds-XP_033358535.1;Dbxref=GeneID:117238072%2CGenbank:XP_033358535.1;Parent=rna-XM_033502644.1
NW_022883046.1	Gnomon	CDS	1400339	1400440	.	+	0	Name=XP_033358535.1;ID=cds-XP_033358535.1;Dbxref=GeneID:117238072%2CGenbank:XP_033358535.1;Parent=rna-XM_033502644.1
NW_022883046.1	Gnomon	CDS	1400512	1400663	.	+	0	Name=XP_033358535.1;ID=cds-XP_033358535.1;Dbxref=GeneID:117238072%2CGenbank:XP_033358535.1;Parent=rna-XM_033502644.1
NW_022883046.1	Gnomon	CDS	1400937	1401095	.	+	0	Name=XP_033358535.1;ID=cds-XP_033358535.1;Dbxref=GeneID:117238072%2CGenbank:XP_033358535.1;Parent=rna-XM_033502644.1
NW_022883046.1	Gnomon	CDS	457545	457661	.	+	0	Name=XP_033358534.1;ID=cds-XP_033358534.1;Dbxref=GeneID:117238070%2CGenbank:XP_033358534.1;Parent=rna-XM_033502643.1
NW_022883046.1	Gnomon	CDS	458493	458659	.	+	0	Name=XP_033358534.1;ID=cds-XP_033358534.1;Dbxref=GeneID:117238070%2CGenbank:XP_033358534.1;Parent=rna-XM_033502643.1
NW_022883046.1	Gnomon	CDS	460261	460405	.	+	0	Name=XP_033358534.1;ID=cds-XP_033358534.1;Dbxref=GeneID:117238070%2CGenbank:XP_033358534.1;Parent=rna-XM_033502643.1
NW_022883046.1	Gnomon	CDS	460477	460683	.	+	0	Name=XP_033358534.1;ID=cds-XP_033358534.1;Dbxref=GeneID:117238070%2CGenbank:XP_033358534.1;Parent=rna-XM_033502643.1
NW_022883046.1	Gnomon	CDS	461244	461455	.	+	0	Name=XP_033358534.1;ID=cds-XP_033358534.1;Dbxref=GeneID:117238070%2CGenbank:XP_033358534.1;Parent=rna-XM_033502643.1
NW_022883046.1	Gnomon	CDS	461759	462164	.	+	0	Name=XP_033358534.1;ID=cds-XP_033358534.1;Dbxref=GeneID:117238070%2CGenbank:XP_033358534.1;Parent=rna-XM_033502643.1
NW_022883046.1	Gnomon	CDS	462570	462643	.	+	0	Name=XP_033358534.1;ID=cds-XP_033358534.1;Dbxref=GeneID:117238070%2CGenbank:XP_033358534.1;Parent=rna-XM_033502643.1
NW_022883046.1	Gnomon	CDS	462786	463011	.	+	0	Name=XP_033358534.1;ID=cds-XP_033358534.1;Dbxref=GeneID:117238070%2CGenbank:XP_033358534.1;Parent=rna-XM_033502643.1
NW_022883046.1	Gnomon	CDS	463087	463257	.	+	0	Name=XP_033358534.1;ID=cds-XP_033358534.1;Dbxref=GeneID:117238070%2CGenbank:XP_033358534.1;Parent=rna-XM_033502643.1
NW_022883046.1	Gnomon	mRNA	730284	734264	.	-	.	Name=XM_033502566.1;ID=rna-XM_033502566.1;Dbxref=GeneID:117238030%2CGenbank:XM_033502566.1;Parent=gene-LOC117238030
NW_022883046.1	Gnomon	exon	398136	398303	.	+	.	ID=exon-XM_033502634.1-5;Dbxref=GeneID:117238066%2CGenbank:XM_033502634.1;Parent=rna-XM_033502634.1
NW_022883046.1	Gnomon	exon	398542	398840	.	+	.	ID=exon-XM_033502634.1-6;Dbxref=GeneID:117238066%2CGenbank:XM_033502634.1;Parent=rna-XM_033502634.1
NW_022883046.1	Gnomon	exon	404151	404284	.	+	.	ID=exon-XM_033502634.1-7;Dbxref=GeneID:117238066%2CGenbank:XM_033502634.1;Parent=rna-XM_033502634.1
NW_022883046.1	Gnomon	exon	416633	416864	.	+	.	ID=exon-XM_033502634.1-8;Dbxref=GeneID:117238066%2CGenbank:XM_033502634.1;Parent=rna-XM_033502634.1
NW_022883046.1	Gnomon	exon	311728	311747	.	+	.	ID=exon-XM_033502634.1-1;Dbxref=GeneID:117238066%2CGenbank:XM_033502634.1;Parent=rna-XM_033502634.1
NW_022883046.1	Gnomon	exon	312293	312345	.	+	.	ID=exon-XM_033502634.1-2;Dbxref=GeneID:117238066%2CGenbank:XM_033502634.1;Parent=rna-XM_033502634.1
NW_022883046.1	Gnomon	exon	377410	377453	.	+	.	ID=exon-XM_033502634.1-3;Dbxref=GeneID:117238066%2CGenbank:XM_033502634.1;Parent=rna-XM_033502634.1
NW_022883046.1	Gnomon	exon	396859	396986	.	+	.	ID=exon-XM_033502634.1-4;Dbxref=GeneID:117238066%2CGenbank:XM_033502634.1;Parent=rna-XM_033502634.1
NW_022883046.1	Gnomon	exon	419112	419435	.	+	.	ID=exon-XM_033502634.1-9;Dbxref=GeneID:117238066%2CGenbank:XM_033502634.1;Parent=rna-XM_033502634.1
NW_022883046.1	Gnomon	exon	259459	259641	.	+	.	ID=exon-XM_033502598.1-11;Dbxref=GeneID:117238048%2CGenbank:XM_033502598.1;Parent=rna-XM_033502598.1
NW_022883046.1	Gnomon	exon	259697	259865	.	+	.	ID=exon-XM_033502598.1-12;Dbxref=GeneID:117238048%2CGenbank:XM_033502598.1;Parent=rna-XM_033502598.1
NW_022883046.1	Gnomon	exon	259932	260110	.	+	.	ID=exon-XM_033502598.1-13;Dbxref=GeneID:117238048%2CGenbank:XM_033502598.1;Parent=rna-XM_033502598.1
NW_022883046.1	Gnomon	exon	259157	259372	.	+	.	ID=exon-XM_033502598.1-10;Dbxref=GeneID:117238048%2CGenbank:XM_033502598.1;Parent=rna-XM_033502598.1
NW_022883046.1	Gnomon	exon	1270277	1273047	.	-	.	ID=exon-XM_033502670.1-18;Dbxref=GeneID:117238073%2CGenbank:XM_033502670.1;Parent=rna-XM_033502670.1
NW_022883046.1	Gnomon	exon	1270012	1270023	.	-	.	ID=exon-XM_033502670.1-19;Dbxref=GeneID:117238073%2CGenbank:XM_033502670.1;Parent=rna-XM_033502670.1
NW_022883046.1	Gnomon	exon	1278151	1278724	.	-	.	ID=exon-XM_033502670.1-12;Dbxref=GeneID:117238073%2CGenbank:XM_033502670.1;Parent=rna-XM_033502670.1
NW_022883046.1	Gnomon	exon	1278009	1278032	.	-	.	ID=exon-XM_033502670.1-13;Dbxref=GeneID:117238073%2CGenbank:XM_033502670.1;Parent=rna-XM_033502670.1
NW_022883046.1	Gnomon	exon	1279145	1279595	.	-	.	ID=exon-XM_033502670.1-10;Dbxref=GeneID:117238073%2CGenbank:XM_033502670.1;Parent=rna-XM_033502670.1
NW_022883046.1	Gnomon	exon	1278800	1279057	.	-	.	ID=exon-XM_033502670.1-11;Dbxref=GeneID:117238073%2CGenbank:XM_033502670.1;Parent=rna-XM_033502670.1
NW_022883046.1	Gnomon	exon	1275923	1276006	.	-	.	ID=exon-XM_033502670.1-16;Dbxref=GeneID:117238073%2CGenbank:XM_033502670.1;Parent=rna-XM_033502670.1
NW_022883046.1	Gnomon	exon	1274611	1274832	.	-	.	ID=exon-XM_033502670.1-17;Dbxref=GeneID:117238073%2CGenbank:XM_033502670.1;Parent=rna-XM_033502670.1
NW_022883046.1	Gnomon	exon	1277390	1277860	.	-	.	ID=exon-XM_033502670.1-14;Dbxref=GeneID:117238073%2CGenbank:XM_033502670.1;Parent=rna-XM_033502670.1
NW_022883046.1	Gnomon	exon	1276098	1277303	.	-	.	ID=exon-XM_033502670.1-15;Dbxref=GeneID:117238073%2CGenbank:XM_033502670.1;Parent=rna-XM_033502670.1
NW_022883046.1	Gnomon	exon	1257287	1257349	.	-	.	ID=exon-XM_033502670.1-32;Dbxref=GeneID:117238073%2CGenbank:XM_033502670.1;Parent=rna-XM_033502670.1
NW_022883046.1	Gnomon	exon	1254467	1256018	.	-	.	ID=exon-XM_033502670.1-33;Dbxref=GeneID:117238073%2CGenbank:XM_033502670.1;Parent=rna-XM_033502670.1
NW_022883046.1	Gnomon	exon	1258089	1258226	.	-	.	ID=exon-XM_033502670.1-30;Dbxref=GeneID:117238073%2CGenbank:XM_033502670.1;Parent=rna-XM_033502670.1
NW_022883046.1	Gnomon	exon	1257827	1258004	.	-	.	ID=exon-XM_033502670.1-31;Dbxref=GeneID:117238073%2CGenbank:XM_033502670.1;Parent=rna-XM_033502670.1
NW_022883046.1	Gnomon	exon	1258323	1258485	.	-	.	ID=exon-XM_033502670.1-29;Dbxref=GeneID:117238073%2CGenbank:XM_033502670.1;Parent=rna-XM_033502670.1
NW_022883046.1	Gnomon	exon	1265358	1265529	.	-	.	ID=exon-XM_033502670.1-23;Dbxref=GeneID:117238073%2CGenbank:XM_033502670.1;Parent=rna-XM_033502670.1
NW_022883046.1	Gnomon	exon	1265162	1265279	.	-	.	ID=exon-XM_033502670.1-24;Dbxref=GeneID:117238073%2CGenbank:XM_033502670.1;Parent=rna-XM_033502670.1
NW_022883046.1	Gnomon	exon	1266754	1267001	.	-	.	ID=exon-XM_033502670.1-21;Dbxref=GeneID:117238073%2CGenbank:XM_033502670.1;Parent=rna-XM_033502670.1
NW_022883046.1	Gnomon	exon	1265885	1265959	.	-	.	ID=exon-XM_033502670.1-22;Dbxref=GeneID:117238073%2CGenbank:XM_033502670.1;Parent=rna-XM_033502670.1
NW_022883046.1	Gnomon	exon	1263283	1263345	.	-	.	ID=exon-XM_033502670.1-27;Dbxref=GeneID:117238073%2CGenbank:XM_033502670.1;Parent=rna-XM_033502670.1
NW_022883046.1	Gnomon	exon	1261634	1261785	.	-	.	ID=exon-XM_033502670.1-28;Dbxref=GeneID:117238073%2CGenbank:XM_033502670.1;Parent=rna-XM_033502670.1
NW_022883046.1	Gnomon	exon	1264857	1265086	.	-	.	ID=exon-XM_033502670.1-25;Dbxref=GeneID:117238073%2CGenbank:XM_033502670.1;Parent=rna-XM_033502670.1
NW_022883046.1	Gnomon	exon	1264666	1264783	.	-	.	ID=exon-XM_033502670.1-26;Dbxref=GeneID:117238073%2CGenbank:XM_033502670.1;Parent=rna-XM_033502670.1
NW_022883046.1	Gnomon	exon	1267091	1269218	.	-	.	ID=exon-XM_033502670.1-20;Dbxref=GeneID:117238073%2CGenbank:XM_033502670.1;Parent=rna-XM_033502670.1
NW_022883046.1	Gnomon	CDS	1292742	1292994	.	-	0	Name=XP_033358538.1;ID=cds-XP_033358538.1;Dbxref=GeneID:117238073%2CGenbank:XP_033358538.1;Parent=rna-XM_033502647.1
NW_022883046.1	Gnomon	CDS	1290182	1290243	.	-	0	Name=XP_033358538.1;ID=cds-XP_033358538.1;Dbxref=GeneID:117238073%2CGenbank:XP_033358538.1;Parent=rna-XM_033502647.1
NW_022883046.1	Gnomon	CDS	1287195	1287212	.	-	0	Name=XP_033358538.1;ID=cds-XP_033358538.1;Dbxref=GeneID:117238073%2CGenbank:XP_033358538.1;Parent=rna-XM_033502647.1
NW_022883046.1	Gnomon	CDS	1286371	1286430	.	-	0	Name=XP_033358538.1;ID=cds-XP_033358538.1;Dbxref=GeneID:117238073%2CGenbank:XP_033358538.1;Parent=rna-XM_033502647.1
NW_022883046.1	Gnomon	CDS	1285558	1285647	.	-	0	Name=XP_033358538.1;ID=cds-XP_033358538.1;Dbxref=GeneID:117238073%2CGenbank:XP_033358538.1;Parent=rna-XM_033502647.1
NW_022883046.1	Gnomon	CDS	1285047	1285217	.	-	0	Name=XP_033358538.1;ID=cds-XP_033358538.1;Dbxref=GeneID:117238073%2CGenbank:XP_033358538.1;Parent=rna-XM_033502647.1
NW_022883046.1	Gnomon	CDS	1284118	1284132	.	-	0	Name=XP_033358538.1;ID=cds-XP_033358538.1;Dbxref=GeneID:117238073%2CGenbank:XP_033358538.1;Parent=rna-XM_033502647.1
NW_022883046.1	Gnomon	CDS	1279932	1280211	.	-	0	Name=XP_033358538.1;ID=cds-XP_033358538.1;Dbxref=GeneID:117238073%2CGenbank:XP_033358538.1;Parent=rna-XM_033502647.1
NW_022883046.1	Gnomon	CDS	1279145	1279595	.	-	0	Name=XP_033358538.1;ID=cds-XP_033358538.1;Dbxref=GeneID:117238073%2CGenbank:XP_033358538.1;Parent=rna-XM_033502647.1
NW_022883046.1	Gnomon	CDS	1278800	1279057	.	-	0	Name=XP_033358538.1;ID=cds-XP_033358538.1;Dbxref=GeneID:117238073%2CGenbank:XP_033358538.1;Parent=rna-XM_033502647.1
NW_022883046.1	Gnomon	CDS	1278151	1278724	.	-	0	Name=XP_033358538.1;ID=cds-XP_033358538.1;Dbxref=GeneID:117238073%2CGenbank:XP_033358538.1;Parent=rna-XM_033502647.1
NW_022883046.1	Gnomon	CDS	1278009	1278032	.	-	0	Name=XP_033358538.1;ID=cds-XP_033358538.1;Dbxref=GeneID:117238073%2CGenbank:XP_033358538.1;Parent=rna-XM_033502647.1
NW_022883046.1	Gnomon	CDS	1277390	1277860	.	-	0	Name=XP_033358538.1;ID=cds-XP_033358538.1;Dbxref=GeneID:117238073%2CGenbank:XP_033358538.1;Parent=rna-XM_033502647.1
NW_022883046.1	Gnomon	CDS	1276098	1277303	.	-	0	Name=XP_033358538.1;ID=cds-XP_033358538.1;Dbxref=GeneID:117238073%2CGenbank:XP_033358538.1;Parent=rna-XM_033502647.1
NW_022883046.1	Gnomon	CDS	1275923	1276006	.	-	0	Name=XP_033358538.1;ID=cds-XP_033358538.1;Dbxref=GeneID:117238073%2CGenbank:XP_033358538.1;Parent=rna-XM_033502647.1
NW_022883046.1	Gnomon	CDS	1274611	1274832	.	-	0	Name=XP_033358538.1;ID=cds-XP_033358538.1;Dbxref=GeneID:117238073%2CGenbank:XP_033358538.1;Parent=rna-XM_033502647.1
NW_022883046.1	Gnomon	CDS	1270277	1273047	.	-	0	Name=XP_033358538.1;ID=cds-XP_033358538.1;Dbxref=GeneID:117238073%2CGenbank:XP_033358538.1;Parent=rna-XM_033502647.1
NW_022883046.1	Gnomon	CDS	1270012	1270023	.	-	0	Name=XP_033358538.1;ID=cds-XP_033358538.1;Dbxref=GeneID:117238073%2CGenbank:XP_033358538.1;Parent=rna-XM_033502647.1
NW_022883046.1	Gnomon	CDS	1267091	1269218	.	-	0	Name=XP_033358538.1;ID=cds-XP_033358538.1;Dbxref=GeneID:117238073%2CGenbank:XP_033358538.1;Parent=rna-XM_033502647.1
NW_022883046.1	Gnomon	CDS	1266754	1267001	.	-	0	Name=XP_033358538.1;ID=cds-XP_033358538.1;Dbxref=GeneID:117238073%2CGenbank:XP_033358538.1;Parent=rna-XM_033502647.1
NW_022883046.1	Gnomon	CDS	1265885	1265959	.	-	0	Name=XP_033358538.1;ID=cds-XP_033358538.1;Dbxref=GeneID:117238073%2CGenbank:XP_033358538.1;Parent=rna-XM_033502647.1
NW_022883046.1	Gnomon	CDS	1265358	1265529	.	-	0	Name=XP_033358538.1;ID=cds-XP_033358538.1;Dbxref=GeneID:117238073%2CGenbank:XP_033358538.1;Parent=rna-XM_033502647.1
NW_022883046.1	Gnomon	CDS	1265162	1265279	.	-	0	Name=XP_033358538.1;ID=cds-XP_033358538.1;Dbxref=GeneID:117238073%2CGenbank:XP_033358538.1;Parent=rna-XM_033502647.1
NW_022883046.1	Gnomon	CDS	1264857	1265086	.	-	0	Name=XP_033358538.1;ID=cds-XP_033358538.1;Dbxref=GeneID:117238073%2CGenbank:XP_033358538.1;Parent=rna-XM_033502647.1
NW_022883046.1	Gnomon	CDS	1264666	1264783	.	-	0	Name=XP_033358538.1;ID=cds-XP_033358538.1;Dbxref=GeneID:117238073%2CGenbank:XP_033358538.1;Parent=rna-XM_033502647.1
NW_022883046.1	Gnomon	CDS	1263283	1263345	.	-	0	Name=XP_033358538.1;ID=cds-XP_033358538.1;Dbxref=GeneID:117238073%2CGenbank:XP_033358538.1;Parent=rna-XM_033502647.1
NW_022883046.1	Gnomon	CDS	1261634	1261785	.	-	0	Name=XP_033358538.1;ID=cds-XP_033358538.1;Dbxref=GeneID:117238073%2CGenbank:XP_033358538.1;Parent=rna-XM_033502647.1
NW_022883046.1	Gnomon	CDS	1258323	1258485	.	-	0	Name=XP_033358538.1;ID=cds-XP_033358538.1;Dbxref=GeneID:117238073%2CGenbank:XP_033358538.1;Parent=rna-XM_033502647.1
NW_022883046.1	Gnomon	CDS	1258089	1258226	.	-	0	Name=XP_033358538.1;ID=cds-XP_033358538.1;Dbxref=GeneID:117238073%2CGenbank:XP_033358538.1;Parent=rna-XM_033502647.1
NW_022883046.1	Gnomon	CDS	1257827	1258001	.	-	0	Name=XP_033358538.1;ID=cds-XP_033358538.1;Dbxref=GeneID:117238073%2CGenbank:XP_033358538.1;Parent=rna-XM_033502647.1
NW_022883046.1	Gnomon	CDS	1257287	1257349	.	-	0	Name=XP_033358538.1;ID=cds-XP_033358538.1;Dbxref=GeneID:117238073%2CGenbank:XP_033358538.1;Parent=rna-XM_033502647.1
NW_022883046.1	Gnomon	CDS	1256779	1256898	.	-	0	Name=XP_033358538.1;ID=cds-XP_033358538.1;Dbxref=GeneID:117238073%2CGenbank:XP_033358538.1;Parent=rna-XM_033502647.1
NW_022883046.1	Gnomon	CDS	1256280	1256339	.	-	0	Name=XP_033358538.1;ID=cds-XP_033358538.1;Dbxref=GeneID:117238073%2CGenbank:XP_033358538.1;Parent=rna-XM_033502647.1
NW_022883046.1	Gnomon	CDS	1255856	1256018	.	-	0	Name=XP_033358538.1;ID=cds-XP_033358538.1;Dbxref=GeneID:117238073%2CGenbank:XP_033358538.1;Parent=rna-XM_033502647.1
NW_022883046.1	Gnomon	CDS	1395321	1395377	.	+	0	Name=XP_033358631.1;ID=cds-XP_033358631.1;Dbxref=GeneID:117238103%2CGenbank:XP_033358631.1;Parent=rna-XM_033502740.1
NW_022883046.1	Gnomon	CDS	1395706	1395870	.	+	0	Name=XP_033358631.1;ID=cds-XP_033358631.1;Dbxref=GeneID:117238103%2CGenbank:XP_033358631.1;Parent=rna-XM_033502740.1
NW_022883046.1	Gnomon	exon	1337868	1337943	.	+	.	ID=exon-XM_033502611.1-1;Dbxref=GeneID:117238055%2CGenbank:XM_033502611.1;Parent=rna-XM_033502611.1
NW_022883046.1	Gnomon	exon	1338338	1338517	.	+	.	ID=exon-XM_033502611.1-2;Dbxref=GeneID:117238055%2CGenbank:XM_033502611.1;Parent=rna-XM_033502611.1
NW_022883046.1	Gnomon	exon	1338796	1339049	.	+	.	ID=exon-XM_033502611.1-3;Dbxref=GeneID:117238055%2CGenbank:XM_033502611.1;Parent=rna-XM_033502611.1
NW_022883046.1	Gnomon	exon	1339134	1339257	.	+	.	ID=exon-XM_033502611.1-4;Dbxref=GeneID:117238055%2CGenbank:XM_033502611.1;Parent=rna-XM_033502611.1
NW_022883046.1	Gnomon	exon	1339338	1339463	.	+	.	ID=exon-XM_033502611.1-5;Dbxref=GeneID:117238055%2CGenbank:XM_033502611.1;Parent=rna-XM_033502611.1
NW_022883046.1	Gnomon	exon	1339540	1339985	.	+	.	ID=exon-XM_033502611.1-6;Dbxref=GeneID:117238055%2CGenbank:XM_033502611.1;Parent=rna-XM_033502611.1
NW_022883046.1	Gnomon	exon	1340063	1340312	.	+	.	ID=exon-XM_033502611.1-7;Dbxref=GeneID:117238055%2CGenbank:XM_033502611.1;Parent=rna-XM_033502611.1
NW_022883046.1	Gnomon	exon	1340385	1340557	.	+	.	ID=exon-XM_033502611.1-8;Dbxref=GeneID:117238055%2CGenbank:XM_033502611.1;Parent=rna-XM_033502611.1
NW_022883046.1	Gnomon	exon	1340642	1340807	.	+	.	ID=exon-XM_033502611.1-9;Dbxref=GeneID:117238055%2CGenbank:XM_033502611.1;Parent=rna-XM_033502611.1
NW_022883046.1	Gnomon	exon	874527	875146	.	-	.	ID=exon-XR_004494120.1-2;Dbxref=GeneID:117238124%2CGenbank:XR_004494120.1;Parent=rna-XR_004494120.1
NW_022883046.1	Gnomon	exon	874206	874402	.	-	.	ID=exon-XR_004494120.1-3;Dbxref=GeneID:117238124%2CGenbank:XR_004494120.1;Parent=rna-XR_004494120.1
NW_022883046.1	Gnomon	exon	875223	875364	.	-	.	ID=exon-XR_004494120.1-1;Dbxref=GeneID:117238124%2CGenbank:XR_004494120.1;Parent=rna-XR_004494120.1
NW_022883046.1	Gnomon	mRNA	640028	642981	.	-	.	Name=XM_033502569.1;ID=rna-XM_033502569.1;Dbxref=GeneID:117238032%2CGenbank:XM_033502569.1;Parent=gene-LOC117238032
NW_022883046.1	Gnomon	exon	607556	608306	.	+	.	ID=exon-XM_033502582.1-3;Dbxref=GeneID:117238038%2CGenbank:XM_033502582.1;Parent=rna-XM_033502582.1
NW_022883046.1	Gnomon	exon	606816	607235	.	+	.	ID=exon-XM_033502582.1-1;Dbxref=GeneID:117238038%2CGenbank:XM_033502582.1;Parent=rna-XM_033502582.1
NW_022883046.1	Gnomon	exon	607310	607470	.	+	.	ID=exon-XM_033502582.1-2;Dbxref=GeneID:117238038%2CGenbank:XM_033502582.1;Parent=rna-XM_033502582.1
NW_022883046.1	Gnomon	mRNA	1255856	1299579	.	-	.	Name=XM_033502663.1;ID=rna-XM_033502663.1;Dbxref=GeneID:117238073%2CGenbank:XM_033502663.1;Parent=gene-LOC117238073
NW_022883046.1	Gnomon	CDS	1292742	1292994	.	-	0	Name=XP_033358537.1;ID=cds-XP_033358537.1;Dbxref=GeneID:117238073%2CGenbank:XP_033358537.1;Parent=rna-XM_033502646.1
NW_022883046.1	Gnomon	CDS	1290182	1290243	.	-	0	Name=XP_033358537.1;ID=cds-XP_033358537.1;Dbxref=GeneID:117238073%2CGenbank:XP_033358537.1;Parent=rna-XM_033502646.1
NW_022883046.1	Gnomon	CDS	1287195	1287212	.	-	0	Name=XP_033358537.1;ID=cds-XP_033358537.1;Dbxref=GeneID:117238073%2CGenbank:XP_033358537.1;Parent=rna-XM_033502646.1
NW_022883046.1	Gnomon	CDS	1286371	1286430	.	-	0	Name=XP_033358537.1;ID=cds-XP_033358537.1;Dbxref=GeneID:117238073%2CGenbank:XP_033358537.1;Parent=rna-XM_033502646.1
NW_022883046.1	Gnomon	CDS	1285558	1285647	.	-	0	Name=XP_033358537.1;ID=cds-XP_033358537.1;Dbxref=GeneID:117238073%2CGenbank:XP_033358537.1;Parent=rna-XM_033502646.1
NW_022883046.1	Gnomon	CDS	1285047	1285217	.	-	0	Name=XP_033358537.1;ID=cds-XP_033358537.1;Dbxref=GeneID:117238073%2CGenbank:XP_033358537.1;Parent=rna-XM_033502646.1
NW_022883046.1	Gnomon	CDS	1284118	1284132	.	-	0	Name=XP_033358537.1;ID=cds-XP_033358537.1;Dbxref=GeneID:117238073%2CGenbank:XP_033358537.1;Parent=rna-XM_033502646.1
NW_022883046.1	Gnomon	CDS	1279932	1280211	.	-	0	Name=XP_033358537.1;ID=cds-XP_033358537.1;Dbxref=GeneID:117238073%2CGenbank:XP_033358537.1;Parent=rna-XM_033502646.1
NW_022883046.1	Gnomon	CDS	1279145	1279595	.	-	0	Name=XP_033358537.1;ID=cds-XP_033358537.1;Dbxref=GeneID:117238073%2CGenbank:XP_033358537.1;Parent=rna-XM_033502646.1
NW_022883046.1	Gnomon	CDS	1278800	1279057	.	-	0	Name=XP_033358537.1;ID=cds-XP_033358537.1;Dbxref=GeneID:117238073%2CGenbank:XP_033358537.1;Parent=rna-XM_033502646.1
NW_022883046.1	Gnomon	CDS	1278151	1278724	.	-	0	Name=XP_033358537.1;ID=cds-XP_033358537.1;Dbxref=GeneID:117238073%2CGenbank:XP_033358537.1;Parent=rna-XM_033502646.1
NW_022883046.1	Gnomon	CDS	1278009	1278032	.	-	0	Name=XP_033358537.1;ID=cds-XP_033358537.1;Dbxref=GeneID:117238073%2CGenbank:XP_033358537.1;Parent=rna-XM_033502646.1
NW_022883046.1	Gnomon	CDS	1277390	1277860	.	-	0	Name=XP_033358537.1;ID=cds-XP_033358537.1;Dbxref=GeneID:117238073%2CGenbank:XP_033358537.1;Parent=rna-XM_033502646.1
NW_022883046.1	Gnomon	CDS	1276098	1277303	.	-	0	Name=XP_033358537.1;ID=cds-XP_033358537.1;Dbxref=GeneID:117238073%2CGenbank:XP_033358537.1;Parent=rna-XM_033502646.1
NW_022883046.1	Gnomon	CDS	1275923	1276006	.	-	0	Name=XP_033358537.1;ID=cds-XP_033358537.1;Dbxref=GeneID:117238073%2CGenbank:XP_033358537.1;Parent=rna-XM_033502646.1
NW_022883046.1	Gnomon	CDS	1274611	1274832	.	-	0	Name=XP_033358537.1;ID=cds-XP_033358537.1;Dbxref=GeneID:117238073%2CGenbank:XP_033358537.1;Parent=rna-XM_033502646.1
NW_022883046.1	Gnomon	CDS	1270277	1273047	.	-	0	Name=XP_033358537.1;ID=cds-XP_033358537.1;Dbxref=GeneID:117238073%2CGenbank:XP_033358537.1;Parent=rna-XM_033502646.1
NW_022883046.1	Gnomon	CDS	1270012	1270023	.	-	0	Name=XP_033358537.1;ID=cds-XP_033358537.1;Dbxref=GeneID:117238073%2CGenbank:XP_033358537.1;Parent=rna-XM_033502646.1
NW_022883046.1	Gnomon	CDS	1267091	1269218	.	-	0	Name=XP_033358537.1;ID=cds-XP_033358537.1;Dbxref=GeneID:117238073%2CGenbank:XP_033358537.1;Parent=rna-XM_033502646.1
NW_022883046.1	Gnomon	CDS	1266754	1267001	.	-	0	Name=XP_033358537.1;ID=cds-XP_033358537.1;Dbxref=GeneID:117238073%2CGenbank:XP_033358537.1;Parent=rna-XM_033502646.1
NW_022883046.1	Gnomon	CDS	1265885	1265959	.	-	0	Name=XP_033358537.1;ID=cds-XP_033358537.1;Dbxref=GeneID:117238073%2CGenbank:XP_033358537.1;Parent=rna-XM_033502646.1
NW_022883046.1	Gnomon	CDS	1265358	1265529	.	-	0	Name=XP_033358537.1;ID=cds-XP_033358537.1;Dbxref=GeneID:117238073%2CGenbank:XP_033358537.1;Parent=rna-XM_033502646.1
NW_022883046.1	Gnomon	CDS	1265162	1265279	.	-	0	Name=XP_033358537.1;ID=cds-XP_033358537.1;Dbxref=GeneID:117238073%2CGenbank:XP_033358537.1;Parent=rna-XM_033502646.1
NW_022883046.1	Gnomon	CDS	1264857	1265086	.	-	0	Name=XP_033358537.1;ID=cds-XP_033358537.1;Dbxref=GeneID:117238073%2CGenbank:XP_033358537.1;Parent=rna-XM_033502646.1
NW_022883046.1	Gnomon	CDS	1264666	1264783	.	-	0	Name=XP_033358537.1;ID=cds-XP_033358537.1;Dbxref=GeneID:117238073%2CGenbank:XP_033358537.1;Parent=rna-XM_033502646.1
NW_022883046.1	Gnomon	CDS	1263283	1263345	.	-	0	Name=XP_033358537.1;ID=cds-XP_033358537.1;Dbxref=GeneID:117238073%2CGenbank:XP_033358537.1;Parent=rna-XM_033502646.1
NW_022883046.1	Gnomon	CDS	1261634	1261785	.	-	0	Name=XP_033358537.1;ID=cds-XP_033358537.1;Dbxref=GeneID:117238073%2CGenbank:XP_033358537.1;Parent=rna-XM_033502646.1
NW_022883046.1	Gnomon	CDS	1258323	1258485	.	-	0	Name=XP_033358537.1;ID=cds-XP_033358537.1;Dbxref=GeneID:117238073%2CGenbank:XP_033358537.1;Parent=rna-XM_033502646.1
NW_022883046.1	Gnomon	CDS	1258089	1258226	.	-	0	Name=XP_033358537.1;ID=cds-XP_033358537.1;Dbxref=GeneID:117238073%2CGenbank:XP_033358537.1;Parent=rna-XM_033502646.1
NW_022883046.1	Gnomon	CDS	1257827	1258004	.	-	0	Name=XP_033358537.1;ID=cds-XP_033358537.1;Dbxref=GeneID:117238073%2CGenbank:XP_033358537.1;Parent=rna-XM_033502646.1
NW_022883046.1	Gnomon	CDS	1257287	1257349	.	-	0	Name=XP_033358537.1;ID=cds-XP_033358537.1;Dbxref=GeneID:117238073%2CGenbank:XP_033358537.1;Parent=rna-XM_033502646.1
NW_022883046.1	Gnomon	CDS	1256779	1256898	.	-	0	Name=XP_033358537.1;ID=cds-XP_033358537.1;Dbxref=GeneID:117238073%2CGenbank:XP_033358537.1;Parent=rna-XM_033502646.1
NW_022883046.1	Gnomon	CDS	1256280	1256339	.	-	0	Name=XP_033358537.1;ID=cds-XP_033358537.1;Dbxref=GeneID:117238073%2CGenbank:XP_033358537.1;Parent=rna-XM_033502646.1
NW_022883046.1	Gnomon	CDS	1255856	1256018	.	-	0	Name=XP_033358537.1;ID=cds-XP_033358537.1;Dbxref=GeneID:117238073%2CGenbank:XP_033358537.1;Parent=rna-XM_033502646.1
NW_022883046.1	Gnomon	exon	817996	818050	.	-	.	ID=exon-XR_004494119.1-6;Dbxref=GeneID:117238113%2CGenbank:XR_004494119.1;Parent=rna-XR_004494119.1
NW_022883046.1	Gnomon	exon	817839	817912	.	-	.	ID=exon-XR_004494119.1-7;Dbxref=GeneID:117238113%2CGenbank:XR_004494119.1;Parent=rna-XR_004494119.1
NW_022883046.1	Gnomon	exon	817171	817350	.	-	.	ID=exon-XR_004494119.1-8;Dbxref=GeneID:117238113%2CGenbank:XR_004494119.1;Parent=rna-XR_004494119.1
NW_022883046.1	Gnomon	exon	816874	817078	.	-	.	ID=exon-XR_004494119.1-9;Dbxref=GeneID:117238113%2CGenbank:XR_004494119.1;Parent=rna-XR_004494119.1
NW_022883046.1	Gnomon	exon	829376	829451	.	-	.	ID=exon-XR_004494119.1-2;Dbxref=GeneID:117238113%2CGenbank:XR_004494119.1;Parent=rna-XR_004494119.1
NW_022883046.1	Gnomon	exon	827366	827420	.	-	.	ID=exon-XR_004494119.1-3;Dbxref=GeneID:117238113%2CGenbank:XR_004494119.1;Parent=rna-XR_004494119.1
NW_022883046.1	Gnomon	exon	826247	826366	.	-	.	ID=exon-XR_004494119.1-4;Dbxref=GeneID:117238113%2CGenbank:XR_004494119.1;Parent=rna-XR_004494119.1
NW_022883046.1	Gnomon	exon	823053	823150	.	-	.	ID=exon-XR_004494119.1-5;Dbxref=GeneID:117238113%2CGenbank:XR_004494119.1;Parent=rna-XR_004494119.1
NW_022883046.1	Gnomon	exon	830372	832430	.	-	.	ID=exon-XR_004494119.1-1;Dbxref=GeneID:117238113%2CGenbank:XR_004494119.1;Parent=rna-XR_004494119.1
NW_022883046.1	Gnomon	mRNA	640028	642981	.	-	.	Name=XM_033502568.1;ID=rna-XM_033502568.1;Dbxref=GeneID:117238032%2CGenbank:XM_033502568.1;Parent=gene-LOC117238032
NW_022883046.1	Gnomon	exon	1139776	1140054	.	+	.	ID=exon-XM_033502722.1-3;Dbxref=GeneID:117238089%2CGenbank:XM_033502722.1;Parent=rna-XM_033502722.1
NW_022883046.1	Gnomon	exon	1140139	1140369	.	+	.	ID=exon-XM_033502722.1-4;Dbxref=GeneID:117238089%2CGenbank:XM_033502722.1;Parent=rna-XM_033502722.1
NW_022883046.1	Gnomon	exon	1139113	1139231	.	+	.	ID=exon-XM_033502722.1-1;Dbxref=GeneID:117238089%2CGenbank:XM_033502722.1;Parent=rna-XM_033502722.1
NW_022883046.1	Gnomon	exon	1139474	1139684	.	+	.	ID=exon-XM_033502722.1-2;Dbxref=GeneID:117238089%2CGenbank:XM_033502722.1;Parent=rna-XM_033502722.1
NW_022883046.1	Gnomon	exon	1140449	1140783	.	+	.	ID=exon-XM_033502722.1-5;Dbxref=GeneID:117238089%2CGenbank:XM_033502722.1;Parent=rna-XM_033502722.1
NW_022883046.1	Gnomon	CDS	1391641	1391704	.	+	0	Name=XP_033358630.1;ID=cds-XP_033358630.1;Dbxref=GeneID:117238102%2CGenbank:XP_033358630.1;Parent=rna-XM_033502739.1
NW_022883046.1	Gnomon	CDS	1394022	1394111	.	+	0	Name=XP_033358630.1;ID=cds-XP_033358630.1;Dbxref=GeneID:117238102%2CGenbank:XP_033358630.1;Parent=rna-XM_033502739.1
NW_022883046.1	Gnomon	CDS	1394573	1394875	.	+	0	Name=XP_033358630.1;ID=cds-XP_033358630.1;Dbxref=GeneID:117238102%2CGenbank:XP_033358630.1;Parent=rna-XM_033502739.1
NW_022883046.1	Gnomon	CDS	1395036	1395140	.	+	0	Name=XP_033358630.1;ID=cds-XP_033358630.1;Dbxref=GeneID:117238102%2CGenbank:XP_033358630.1;Parent=rna-XM_033502739.1
NW_022883046.1	Gnomon	CDS	1395212	1395288	.	+	0	Name=XP_033358630.1;ID=cds-XP_033358630.1;Dbxref=GeneID:117238102%2CGenbank:XP_033358630.1;Parent=rna-XM_033502739.1
NW_022883046.1	Gnomon	exon	655028	655319	.	-	.	ID=exon-XM_033502537.1-21;Dbxref=GeneID:117238020%2CGenbank:XM_033502537.1;Parent=rna-XM_033502537.1
NW_022883046.1	Gnomon	exon	654597	654942	.	-	.	ID=exon-XM_033502537.1-22;Dbxref=GeneID:117238020%2CGenbank:XM_033502537.1;Parent=rna-XM_033502537.1
NW_022883046.1	Gnomon	exon	655406	655637	.	-	.	ID=exon-XM_033502537.1-20;Dbxref=GeneID:117238020%2CGenbank:XM_033502537.1;Parent=rna-XM_033502537.1
NW_022883046.1	Gnomon	exon	652956	654516	.	-	.	ID=exon-XM_033502537.1-23;Dbxref=GeneID:117238020%2CGenbank:XM_033502537.1;Parent=rna-XM_033502537.1
NW_022883046.1	Gnomon	mRNA	1254467	1299579	.	-	.	Name=XM_033502662.1;ID=rna-XM_033502662.1;Dbxref=GeneID:117238073%2CGenbank:XM_033502662.1;Parent=gene-LOC117238073
NW_022883046.1	Gnomon	exon	661353	661502	.	-	.	ID=exon-XM_033502535.1-5;Dbxref=GeneID:117238020%2CGenbank:XM_033502535.1;Parent=rna-XM_033502535.1
NW_022883046.1	Gnomon	exon	661088	661276	.	-	.	ID=exon-XM_033502535.1-6;Dbxref=GeneID:117238020%2CGenbank:XM_033502535.1;Parent=rna-XM_033502535.1
NW_022883046.1	Gnomon	exon	660926	661006	.	-	.	ID=exon-XM_033502535.1-7;Dbxref=GeneID:117238020%2CGenbank:XM_033502535.1;Parent=rna-XM_033502535.1
NW_022883046.1	Gnomon	exon	660627	660849	.	-	.	ID=exon-XM_033502535.1-8;Dbxref=GeneID:117238020%2CGenbank:XM_033502535.1;Parent=rna-XM_033502535.1
NW_022883046.1	Gnomon	exon	690476	690787	.	-	.	ID=exon-XM_033502535.1-1;Dbxref=GeneID:117238020%2CGenbank:XM_033502535.1;Parent=rna-XM_033502535.1
NW_022883046.1	Gnomon	exon	662147	662289	.	-	.	ID=exon-XM_033502535.1-2;Dbxref=GeneID:117238020%2CGenbank:XM_033502535.1;Parent=rna-XM_033502535.1
NW_022883046.1	Gnomon	exon	661793	661968	.	-	.	ID=exon-XM_033502535.1-3;Dbxref=GeneID:117238020%2CGenbank:XM_033502535.1;Parent=rna-XM_033502535.1
NW_022883046.1	Gnomon	exon	661584	661715	.	-	.	ID=exon-XM_033502535.1-4;Dbxref=GeneID:117238020%2CGenbank:XM_033502535.1;Parent=rna-XM_033502535.1
NW_022883046.1	Gnomon	exon	660222	660257	.	-	.	ID=exon-XM_033502535.1-9;Dbxref=GeneID:117238020%2CGenbank:XM_033502535.1;Parent=rna-XM_033502535.1
NW_022883046.1	Gnomon	exon	659975	660106	.	-	.	ID=exon-XM_033502537.1-10;Dbxref=GeneID:117238020%2CGenbank:XM_033502537.1;Parent=rna-XM_033502537.1
NW_022883046.1	Gnomon	exon	659703	659885	.	-	.	ID=exon-XM_033502537.1-11;Dbxref=GeneID:117238020%2CGenbank:XM_033502537.1;Parent=rna-XM_033502537.1
NW_022883046.1	Gnomon	exon	658863	659067	.	-	.	ID=exon-XM_033502537.1-14;Dbxref=GeneID:117238020%2CGenbank:XM_033502537.1;Parent=rna-XM_033502537.1
NW_022883046.1	Gnomon	exon	658679	658758	.	-	.	ID=exon-XM_033502537.1-15;Dbxref=GeneID:117238020%2CGenbank:XM_033502537.1;Parent=rna-XM_033502537.1
NW_022883046.1	Gnomon	exon	659410	659626	.	-	.	ID=exon-XM_033502537.1-12;Dbxref=GeneID:117238020%2CGenbank:XM_033502537.1;Parent=rna-XM_033502537.1
NW_022883046.1	Gnomon	exon	659147	659337	.	-	.	ID=exon-XM_033502537.1-13;Dbxref=GeneID:117238020%2CGenbank:XM_033502537.1;Parent=rna-XM_033502537.1
NW_022883046.1	Gnomon	exon	655875	656024	.	-	.	ID=exon-XM_033502537.1-18;Dbxref=GeneID:117238020%2CGenbank:XM_033502537.1;Parent=rna-XM_033502537.1
NW_022883046.1	Gnomon	exon	655708	655807	.	-	.	ID=exon-XM_033502537.1-19;Dbxref=GeneID:117238020%2CGenbank:XM_033502537.1;Parent=rna-XM_033502537.1
NW_022883046.1	Gnomon	exon	658435	658589	.	-	.	ID=exon-XM_033502537.1-16;Dbxref=GeneID:117238020%2CGenbank:XM_033502537.1;Parent=rna-XM_033502537.1
NW_022883046.1	Gnomon	exon	656107	656247	.	-	.	ID=exon-XM_033502537.1-17;Dbxref=GeneID:117238020%2CGenbank:XM_033502537.1;Parent=rna-XM_033502537.1
NW_022883046.1	Gnomon	exon	1279145	1279595	.	-	.	ID=exon-XM_033502657.1-8;Dbxref=GeneID:117238073%2CGenbank:XM_033502657.1;Parent=rna-XM_033502657.1
NW_022883046.1	Gnomon	exon	1278800	1279057	.	-	.	ID=exon-XM_033502657.1-9;Dbxref=GeneID:117238073%2CGenbank:XM_033502657.1;Parent=rna-XM_033502657.1
NW_022883046.1	Gnomon	exon	1299150	1299579	.	-	.	ID=exon-XM_033502657.1-1;Dbxref=GeneID:117238073%2CGenbank:XM_033502657.1;Parent=rna-XM_033502657.1
NW_022883046.1	Gnomon	exon	1292742	1293563	.	-	.	ID=exon-XM_033502657.1-2;Dbxref=GeneID:117238073%2CGenbank:XM_033502657.1;Parent=rna-XM_033502657.1
NW_022883046.1	Gnomon	exon	1290182	1290243	.	-	.	ID=exon-XM_033502657.1-3;Dbxref=GeneID:117238073%2CGenbank:XM_033502657.1;Parent=rna-XM_033502657.1
NW_022883046.1	Gnomon	exon	1285558	1285647	.	-	.	ID=exon-XM_033502657.1-4;Dbxref=GeneID:117238073%2CGenbank:XM_033502657.1;Parent=rna-XM_033502657.1
NW_022883046.1	Gnomon	exon	1285047	1285217	.	-	.	ID=exon-XM_033502657.1-5;Dbxref=GeneID:117238073%2CGenbank:XM_033502657.1;Parent=rna-XM_033502657.1
NW_022883046.1	Gnomon	exon	1284118	1284132	.	-	.	ID=exon-XM_033502657.1-6;Dbxref=GeneID:117238073%2CGenbank:XM_033502657.1;Parent=rna-XM_033502657.1
NW_022883046.1	Gnomon	exon	1279932	1280211	.	-	.	ID=exon-XM_033502657.1-7;Dbxref=GeneID:117238073%2CGenbank:XM_033502657.1;Parent=rna-XM_033502657.1
NW_022883046.1	Gnomon	CDS	445951	446005	.	+	0	Name=XP_033358531.1;ID=cds-XP_033358531.1;Dbxref=GeneID:117238068%2CGenbank:XP_033358531.1;Parent=rna-XM_033502640.1
NW_022883046.1	Gnomon	CDS	446246	446382	.	+	0	Name=XP_033358531.1;ID=cds-XP_033358531.1;Dbxref=GeneID:117238068%2CGenbank:XP_033358531.1;Parent=rna-XM_033502640.1
NW_022883046.1	Gnomon	CDS	448107	448335	.	+	0	Name=XP_033358531.1;ID=cds-XP_033358531.1;Dbxref=GeneID:117238068%2CGenbank:XP_033358531.1;Parent=rna-XM_033502640.1
NW_022883046.1	Gnomon	CDS	449240	449406	.	+	0	Name=XP_033358531.1;ID=cds-XP_033358531.1;Dbxref=GeneID:117238068%2CGenbank:XP_033358531.1;Parent=rna-XM_033502640.1
NW_022883046.1	Gnomon	CDS	449476	449620	.	+	0	Name=XP_033358531.1;ID=cds-XP_033358531.1;Dbxref=GeneID:117238068%2CGenbank:XP_033358531.1;Parent=rna-XM_033502640.1
NW_022883046.1	Gnomon	CDS	449974	450248	.	+	0	Name=XP_033358531.1;ID=cds-XP_033358531.1;Dbxref=GeneID:117238068%2CGenbank:XP_033358531.1;Parent=rna-XM_033502640.1
NW_022883046.1	Gnomon	CDS	450539	450673	.	+	0	Name=XP_033358531.1;ID=cds-XP_033358531.1;Dbxref=GeneID:117238068%2CGenbank:XP_033358531.1;Parent=rna-XM_033502640.1
NW_022883046.1	Gnomon	CDS	450733	450995	.	+	0	Name=XP_033358531.1;ID=cds-XP_033358531.1;Dbxref=GeneID:117238068%2CGenbank:XP_033358531.1;Parent=rna-XM_033502640.1
NW_022883046.1	Gnomon	CDS	451068	451243	.	+	0	Name=XP_033358531.1;ID=cds-XP_033358531.1;Dbxref=GeneID:117238068%2CGenbank:XP_033358531.1;Parent=rna-XM_033502640.1
NW_022883046.1	Gnomon	CDS	451319	451363	.	+	0	Name=XP_033358531.1;ID=cds-XP_033358531.1;Dbxref=GeneID:117238068%2CGenbank:XP_033358531.1;Parent=rna-XM_033502640.1
NW_022883046.1	Gnomon	CDS	451438	451617	.	+	0	Name=XP_033358531.1;ID=cds-XP_033358531.1;Dbxref=GeneID:117238068%2CGenbank:XP_033358531.1;Parent=rna-XM_033502640.1
NW_022883046.1	Gnomon	CDS	451696	451919	.	+	0	Name=XP_033358531.1;ID=cds-XP_033358531.1;Dbxref=GeneID:117238068%2CGenbank:XP_033358531.1;Parent=rna-XM_033502640.1
NW_022883046.1	Gnomon	exon	1163144	1164371	.	-	.	ID=exon-XM_033502696.1-10;Dbxref=GeneID:117238077%2CGenbank:XM_033502696.1;Parent=rna-XM_033502696.1
NW_022883046.1	Gnomon	exon	1162748	1162923	.	-	.	ID=exon-XM_033502696.1-11;Dbxref=GeneID:117238077%2CGenbank:XM_033502696.1;Parent=rna-XM_033502696.1
NW_022883046.1	Gnomon	exon	1162238	1162666	.	-	.	ID=exon-XM_033502696.1-12;Dbxref=GeneID:117238077%2CGenbank:XM_033502696.1;Parent=rna-XM_033502696.1
NW_022883046.1	Gnomon	exon	1160938	1161961	.	-	.	ID=exon-XM_033502696.1-13;Dbxref=GeneID:117238077%2CGenbank:XM_033502696.1;Parent=rna-XM_033502696.1
NW_022883046.1	Gnomon	mRNA	691104	709031	.	-	.	Name=XM_033502563.1;ID=rna-XM_033502563.1;Dbxref=GeneID:117238029%2CGenbank:XM_033502563.1;Parent=gene-LOC117238029
NW_022883046.1	Gnomon	exon	1160385	1160501	.	-	.	ID=exon-XM_033502696.1-14;Dbxref=GeneID:117238077%2CGenbank:XM_033502696.1;Parent=rna-XM_033502696.1
NW_022883046.1	Gnomon	exon	1158533	1158800	.	-	.	ID=exon-XM_033502696.1-15;Dbxref=GeneID:117238077%2CGenbank:XM_033502696.1;Parent=rna-XM_033502696.1
NW_022883046.1	Gnomon	exon	1157618	1158270	.	-	.	ID=exon-XM_033502696.1-16;Dbxref=GeneID:117238077%2CGenbank:XM_033502696.1;Parent=rna-XM_033502696.1
NW_022883046.1	Gnomon	exon	606386	606521	.	+	.	ID=exon-XM_033502583.1-1;Dbxref=GeneID:117238038%2CGenbank:XM_033502583.1;Parent=rna-XM_033502583.1
NW_022883046.1	Gnomon	exon	606999	607235	.	+	.	ID=exon-XM_033502583.1-2;Dbxref=GeneID:117238038%2CGenbank:XM_033502583.1;Parent=rna-XM_033502583.1
NW_022883046.1	Gnomon	exon	607310	607470	.	+	.	ID=exon-XM_033502583.1-3;Dbxref=GeneID:117238038%2CGenbank:XM_033502583.1;Parent=rna-XM_033502583.1
NW_022883046.1	Gnomon	exon	607556	608306	.	+	.	ID=exon-XM_033502583.1-4;Dbxref=GeneID:117238038%2CGenbank:XM_033502583.1;Parent=rna-XM_033502583.1
NW_022883046.1	Gnomon	mRNA	1140874	1142740	.	-	.	Name=XM_033502719.1;ID=rna-XM_033502719.1;Dbxref=GeneID:117238086%2CGenbank:XM_033502719.1;Parent=gene-LOC117238086
NW_022883046.1	Gnomon	exon	996211	996538	.	-	.	ID=exon-XM_033502520.1-10;Dbxref=GeneID:117238016%2CGenbank:XM_033502520.1;Parent=rna-XM_033502520.1
NW_022883046.1	Gnomon	exon	987105	989176	.	-	.	ID=exon-XM_033502520.1-11;Dbxref=GeneID:117238016%2CGenbank:XM_033502520.1;Parent=rna-XM_033502520.1
NW_022883046.1	Gnomon	CDS	574614	574850	.	-	0	Name=XP_033358437.1;ID=cds-XP_033358437.1;Dbxref=GeneID:117238021%2CGenbank:XP_033358437.1;Parent=rna-XM_033502546.1
NW_022883046.1	Gnomon	CDS	568849	569001	.	-	0	Name=XP_033358437.1;ID=cds-XP_033358437.1;Dbxref=GeneID:117238021%2CGenbank:XP_033358437.1;Parent=rna-XM_033502546.1
NW_022883046.1	Gnomon	CDS	568476	568592	.	-	0	Name=XP_033358437.1;ID=cds-XP_033358437.1;Dbxref=GeneID:117238021%2CGenbank:XP_033358437.1;Parent=rna-XM_033502546.1
NW_022883046.1	Gnomon	CDS	549576	549951	.	-	0	Name=XP_033358437.1;ID=cds-XP_033358437.1;Dbxref=GeneID:117238021%2CGenbank:XP_033358437.1;Parent=rna-XM_033502546.1
NW_022883046.1	Gnomon	CDS	547495	549392	.	-	0	Name=XP_033358437.1;ID=cds-XP_033358437.1;Dbxref=GeneID:117238021%2CGenbank:XP_033358437.1;Parent=rna-XM_033502546.1
NW_022883046.1	Gnomon	CDS	545931	546095	.	-	0	Name=XP_033358437.1;ID=cds-XP_033358437.1;Dbxref=GeneID:117238021%2CGenbank:XP_033358437.1;Parent=rna-XM_033502546.1
NW_022883046.1	Gnomon	CDS	545578	545643	.	-	0	Name=XP_033358437.1;ID=cds-XP_033358437.1;Dbxref=GeneID:117238021%2CGenbank:XP_033358437.1;Parent=rna-XM_033502546.1
NW_022883046.1	Gnomon	CDS	545448	545492	.	-	0	Name=XP_033358437.1;ID=cds-XP_033358437.1;Dbxref=GeneID:117238021%2CGenbank:XP_033358437.1;Parent=rna-XM_033502546.1
NW_022883046.1	Gnomon	CDS	574614	574850	.	-	0	Name=XP_033358436.1;ID=cds-XP_033358436.1;Dbxref=GeneID:117238021%2CGenbank:XP_033358436.1;Parent=rna-XM_033502545.1
NW_022883046.1	Gnomon	CDS	568849	568998	.	-	0	Name=XP_033358436.1;ID=cds-XP_033358436.1;Dbxref=GeneID:117238021%2CGenbank:XP_033358436.1;Parent=rna-XM_033502545.1
NW_022883046.1	Gnomon	CDS	568476	568592	.	-	0	Name=XP_033358436.1;ID=cds-XP_033358436.1;Dbxref=GeneID:117238021%2CGenbank:XP_033358436.1;Parent=rna-XM_033502545.1
NW_022883046.1	Gnomon	CDS	547495	549951	.	-	0	Name=XP_033358436.1;ID=cds-XP_033358436.1;Dbxref=GeneID:117238021%2CGenbank:XP_033358436.1;Parent=rna-XM_033502545.1
NW_022883046.1	Gnomon	CDS	545931	546095	.	-	0	Name=XP_033358436.1;ID=cds-XP_033358436.1;Dbxref=GeneID:117238021%2CGenbank:XP_033358436.1;Parent=rna-XM_033502545.1
NW_022883046.1	Gnomon	CDS	545578	545643	.	-	0	Name=XP_033358436.1;ID=cds-XP_033358436.1;Dbxref=GeneID:117238021%2CGenbank:XP_033358436.1;Parent=rna-XM_033502545.1
NW_022883046.1	Gnomon	CDS	545448	545492	.	-	0	Name=XP_033358436.1;ID=cds-XP_033358436.1;Dbxref=GeneID:117238021%2CGenbank:XP_033358436.1;Parent=rna-XM_033502545.1
NW_022883046.1	Gnomon	mRNA	1140874	1142740	.	-	.	Name=XM_033502718.1;ID=rna-XM_033502718.1;Dbxref=GeneID:117238086%2CGenbank:XM_033502718.1;Parent=gene-LOC117238086
NW_022883046.1	Gnomon	CDS	398155	398303	.	+	0	Name=XP_033358530.1;ID=cds-XP_033358530.1;Dbxref=GeneID:117238066%2CGenbank:XP_033358530.1;Parent=rna-XM_033502639.1
NW_022883046.1	Gnomon	CDS	398542	398840	.	+	0	Name=XP_033358530.1;ID=cds-XP_033358530.1;Dbxref=GeneID:117238066%2CGenbank:XP_033358530.1;Parent=rna-XM_033502639.1
NW_022883046.1	Gnomon	CDS	404151	404284	.	+	0	Name=XP_033358530.1;ID=cds-XP_033358530.1;Dbxref=GeneID:117238066%2CGenbank:XP_033358530.1;Parent=rna-XM_033502639.1
NW_022883046.1	Gnomon	CDS	416639	416864	.	+	0	Name=XP_033358530.1;ID=cds-XP_033358530.1;Dbxref=GeneID:117238066%2CGenbank:XP_033358530.1;Parent=rna-XM_033502639.1
NW_022883046.1	Gnomon	CDS	419112	419435	.	+	0	Name=XP_033358530.1;ID=cds-XP_033358530.1;Dbxref=GeneID:117238066%2CGenbank:XP_033358530.1;Parent=rna-XM_033502639.1
NW_022883046.1	Gnomon	CDS	423057	423344	.	+	0	Name=XP_033358530.1;ID=cds-XP_033358530.1;Dbxref=GeneID:117238066%2CGenbank:XP_033358530.1;Parent=rna-XM_033502639.1
NW_022883046.1	Gnomon	CDS	423420	423829	.	+	0	Name=XP_033358530.1;ID=cds-XP_033358530.1;Dbxref=GeneID:117238066%2CGenbank:XP_033358530.1;Parent=rna-XM_033502639.1
NW_022883046.1	Gnomon	CDS	424135	424406	.	+	0	Name=XP_033358530.1;ID=cds-XP_033358530.1;Dbxref=GeneID:117238066%2CGenbank:XP_033358530.1;Parent=rna-XM_033502639.1
NW_022883046.1	Gnomon	CDS	424685	424857	.	+	0	Name=XP_033358530.1;ID=cds-XP_033358530.1;Dbxref=GeneID:117238066%2CGenbank:XP_033358530.1;Parent=rna-XM_033502639.1
NW_022883046.1	Gnomon	CDS	426469	426549	.	+	0	Name=XP_033358530.1;ID=cds-XP_033358530.1;Dbxref=GeneID:117238066%2CGenbank:XP_033358530.1;Parent=rna-XM_033502639.1
NW_022883046.1	Gnomon	CDS	428350	428535	.	+	0	Name=XP_033358530.1;ID=cds-XP_033358530.1;Dbxref=GeneID:117238066%2CGenbank:XP_033358530.1;Parent=rna-XM_033502639.1
NW_022883046.1	Gnomon	CDS	428641	428868	.	+	0	Name=XP_033358530.1;ID=cds-XP_033358530.1;Dbxref=GeneID:117238066%2CGenbank:XP_033358530.1;Parent=rna-XM_033502639.1
NW_022883046.1	Gnomon	CDS	429114	429207	.	+	0	Name=XP_033358530.1;ID=cds-XP_033358530.1;Dbxref=GeneID:117238066%2CGenbank:XP_033358530.1;Parent=rna-XM_033502639.1
NW_022883046.1	Gnomon	CDS	432578	432851	.	+	0	Name=XP_033358530.1;ID=cds-XP_033358530.1;Dbxref=GeneID:117238066%2CGenbank:XP_033358530.1;Parent=rna-XM_033502639.1
NW_022883046.1	Gnomon	exon	1270277	1273047	.	-	.	ID=exon-XM_033502645.1-18;Dbxref=GeneID:117238073%2CGenbank:XM_033502645.1;Parent=rna-XM_033502645.1
NW_022883046.1	Gnomon	exon	1270012	1270023	.	-	.	ID=exon-XM_033502645.1-19;Dbxref=GeneID:117238073%2CGenbank:XM_033502645.1;Parent=rna-XM_033502645.1
NW_022883046.1	Gnomon	exon	1279145	1279595	.	-	.	ID=exon-XM_033502645.1-10;Dbxref=GeneID:117238073%2CGenbank:XM_033502645.1;Parent=rna-XM_033502645.1
NW_022883046.1	Gnomon	exon	1278800	1279057	.	-	.	ID=exon-XM_033502645.1-11;Dbxref=GeneID:117238073%2CGenbank:XM_033502645.1;Parent=rna-XM_033502645.1
NW_022883046.1	Gnomon	exon	1278151	1278724	.	-	.	ID=exon-XM_033502645.1-12;Dbxref=GeneID:117238073%2CGenbank:XM_033502645.1;Parent=rna-XM_033502645.1
NW_022883046.1	Gnomon	exon	1278009	1278032	.	-	.	ID=exon-XM_033502645.1-13;Dbxref=GeneID:117238073%2CGenbank:XM_033502645.1;Parent=rna-XM_033502645.1
NW_022883046.1	Gnomon	exon	1277390	1277860	.	-	.	ID=exon-XM_033502645.1-14;Dbxref=GeneID:117238073%2CGenbank:XM_033502645.1;Parent=rna-XM_033502645.1
NW_022883046.1	Gnomon	exon	1276098	1277303	.	-	.	ID=exon-XM_033502645.1-15;Dbxref=GeneID:117238073%2CGenbank:XM_033502645.1;Parent=rna-XM_033502645.1
NW_022883046.1	Gnomon	exon	1275923	1276006	.	-	.	ID=exon-XM_033502645.1-16;Dbxref=GeneID:117238073%2CGenbank:XM_033502645.1;Parent=rna-XM_033502645.1
NW_022883046.1	Gnomon	exon	1274611	1274832	.	-	.	ID=exon-XM_033502645.1-17;Dbxref=GeneID:117238073%2CGenbank:XM_033502645.1;Parent=rna-XM_033502645.1
NW_022883046.1	Gnomon	exon	1258323	1258485	.	-	.	ID=exon-XM_033502645.1-29;Dbxref=GeneID:117238073%2CGenbank:XM_033502645.1;Parent=rna-XM_033502645.1
NW_022883046.1	Gnomon	exon	1267091	1269218	.	-	.	ID=exon-XM_033502645.1-20;Dbxref=GeneID:117238073%2CGenbank:XM_033502645.1;Parent=rna-XM_033502645.1
NW_022883046.1	Gnomon	exon	1266754	1267001	.	-	.	ID=exon-XM_033502645.1-21;Dbxref=GeneID:117238073%2CGenbank:XM_033502645.1;Parent=rna-XM_033502645.1
NW_022883046.1	Gnomon	exon	1265885	1265959	.	-	.	ID=exon-XM_033502645.1-22;Dbxref=GeneID:117238073%2CGenbank:XM_033502645.1;Parent=rna-XM_033502645.1
NW_022883046.1	Gnomon	exon	1265358	1265529	.	-	.	ID=exon-XM_033502645.1-23;Dbxref=GeneID:117238073%2CGenbank:XM_033502645.1;Parent=rna-XM_033502645.1
NW_022883046.1	Gnomon	exon	1265162	1265279	.	-	.	ID=exon-XM_033502645.1-24;Dbxref=GeneID:117238073%2CGenbank:XM_033502645.1;Parent=rna-XM_033502645.1
NW_022883046.1	Gnomon	exon	1264857	1265086	.	-	.	ID=exon-XM_033502645.1-25;Dbxref=GeneID:117238073%2CGenbank:XM_033502645.1;Parent=rna-XM_033502645.1
NW_022883046.1	Gnomon	exon	1264666	1264783	.	-	.	ID=exon-XM_033502645.1-26;Dbxref=GeneID:117238073%2CGenbank:XM_033502645.1;Parent=rna-XM_033502645.1
NW_022883046.1	Gnomon	exon	1263283	1263345	.	-	.	ID=exon-XM_033502645.1-27;Dbxref=GeneID:117238073%2CGenbank:XM_033502645.1;Parent=rna-XM_033502645.1
NW_022883046.1	Gnomon	exon	1261634	1261785	.	-	.	ID=exon-XM_033502645.1-28;Dbxref=GeneID:117238073%2CGenbank:XM_033502645.1;Parent=rna-XM_033502645.1
NW_022883046.1	Gnomon	exon	1258089	1258226	.	-	.	ID=exon-XM_033502645.1-30;Dbxref=GeneID:117238073%2CGenbank:XM_033502645.1;Parent=rna-XM_033502645.1
NW_022883046.1	Gnomon	exon	1257827	1258004	.	-	.	ID=exon-XM_033502645.1-31;Dbxref=GeneID:117238073%2CGenbank:XM_033502645.1;Parent=rna-XM_033502645.1
NW_022883046.1	Gnomon	exon	1257287	1257349	.	-	.	ID=exon-XM_033502645.1-32;Dbxref=GeneID:117238073%2CGenbank:XM_033502645.1;Parent=rna-XM_033502645.1
NW_022883046.1	Gnomon	exon	1256779	1256898	.	-	.	ID=exon-XM_033502645.1-33;Dbxref=GeneID:117238073%2CGenbank:XM_033502645.1;Parent=rna-XM_033502645.1
NW_022883046.1	Gnomon	exon	1256280	1256339	.	-	.	ID=exon-XM_033502645.1-34;Dbxref=GeneID:117238073%2CGenbank:XM_033502645.1;Parent=rna-XM_033502645.1
NW_022883046.1	Gnomon	exon	1255856	1256018	.	-	.	ID=exon-XM_033502645.1-35;Dbxref=GeneID:117238073%2CGenbank:XM_033502645.1;Parent=rna-XM_033502645.1
NW_022883046.1	Gnomon	exon	880579	881097	.	-	.	ID=exon-XM_033502510.1-4;Dbxref=GeneID:117238012%2CGenbank:XM_033502510.1;Parent=rna-XM_033502510.1
NW_022883046.1	Gnomon	exon	879391	879552	.	-	.	ID=exon-XM_033502510.1-5;Dbxref=GeneID:117238012%2CGenbank:XM_033502510.1;Parent=rna-XM_033502510.1
NW_022883046.1	Gnomon	exon	879074	879313	.	-	.	ID=exon-XM_033502510.1-6;Dbxref=GeneID:117238012%2CGenbank:XM_033502510.1;Parent=rna-XM_033502510.1
NW_022883046.1	Gnomon	exon	878387	878973	.	-	.	ID=exon-XM_033502510.1-7;Dbxref=GeneID:117238012%2CGenbank:XM_033502510.1;Parent=rna-XM_033502510.1
NW_022883046.1	Gnomon	exon	881783	882074	.	-	.	ID=exon-XM_033502510.1-1;Dbxref=GeneID:117238012%2CGenbank:XM_033502510.1;Parent=rna-XM_033502510.1
NW_022883046.1	Gnomon	exon	881424	881645	.	-	.	ID=exon-XM_033502510.1-2;Dbxref=GeneID:117238012%2CGenbank:XM_033502510.1;Parent=rna-XM_033502510.1
NW_022883046.1	Gnomon	exon	881162	881335	.	-	.	ID=exon-XM_033502510.1-3;Dbxref=GeneID:117238012%2CGenbank:XM_033502510.1;Parent=rna-XM_033502510.1
NW_022883046.1	Gnomon	exon	737149	737339	.	+	.	ID=exon-XM_033502559.1-5;Dbxref=GeneID:117238026%2CGenbank:XM_033502559.1;Parent=rna-XM_033502559.1
NW_022883046.1	Gnomon	exon	737423	739691	.	+	.	ID=exon-XM_033502559.1-6;Dbxref=GeneID:117238026%2CGenbank:XM_033502559.1;Parent=rna-XM_033502559.1
NW_022883046.1	Gnomon	exon	736603	736846	.	+	.	ID=exon-XM_033502559.1-3;Dbxref=GeneID:117238026%2CGenbank:XM_033502559.1;Parent=rna-XM_033502559.1
NW_022883046.1	Gnomon	exon	736918	737061	.	+	.	ID=exon-XM_033502559.1-4;Dbxref=GeneID:117238026%2CGenbank:XM_033502559.1;Parent=rna-XM_033502559.1
NW_022883046.1	Gnomon	exon	736138	736220	.	+	.	ID=exon-XM_033502559.1-1;Dbxref=GeneID:117238026%2CGenbank:XM_033502559.1;Parent=rna-XM_033502559.1
NW_022883046.1	Gnomon	exon	736306	736529	.	+	.	ID=exon-XM_033502559.1-2;Dbxref=GeneID:117238026%2CGenbank:XM_033502559.1;Parent=rna-XM_033502559.1
NW_022883046.1	Gnomon	exon	852337	852498	.	+	.	ID=exon-XM_033502769.1-1;Dbxref=GeneID:117238121%2CGenbank:XM_033502769.1;Parent=rna-XM_033502769.1
NW_022883046.1	Gnomon	exon	852698	852750	.	+	.	ID=exon-XM_033502769.1-2;Dbxref=GeneID:117238121%2CGenbank:XM_033502769.1;Parent=rna-XM_033502769.1
NW_022883046.1	Gnomon	exon	853344	853746	.	+	.	ID=exon-XM_033502769.1-3;Dbxref=GeneID:117238121%2CGenbank:XM_033502769.1;Parent=rna-XM_033502769.1
NW_022883046.1	Gnomon	CDS	445951	446005	.	+	0	Name=XP_033358533.1;ID=cds-XP_033358533.1;Dbxref=GeneID:117238068%2CGenbank:XP_033358533.1;Parent=rna-XM_033502642.1
NW_022883046.1	Gnomon	CDS	446246	446382	.	+	0	Name=XP_033358533.1;ID=cds-XP_033358533.1;Dbxref=GeneID:117238068%2CGenbank:XP_033358533.1;Parent=rna-XM_033502642.1
NW_022883046.1	Gnomon	CDS	448107	448335	.	+	0	Name=XP_033358533.1;ID=cds-XP_033358533.1;Dbxref=GeneID:117238068%2CGenbank:XP_033358533.1;Parent=rna-XM_033502642.1
NW_022883046.1	Gnomon	CDS	449270	449406	.	+	0	Name=XP_033358533.1;ID=cds-XP_033358533.1;Dbxref=GeneID:117238068%2CGenbank:XP_033358533.1;Parent=rna-XM_033502642.1
NW_022883046.1	Gnomon	CDS	449476	449620	.	+	0	Name=XP_033358533.1;ID=cds-XP_033358533.1;Dbxref=GeneID:117238068%2CGenbank:XP_033358533.1;Parent=rna-XM_033502642.1
NW_022883046.1	Gnomon	CDS	449974	450248	.	+	0	Name=XP_033358533.1;ID=cds-XP_033358533.1;Dbxref=GeneID:117238068%2CGenbank:XP_033358533.1;Parent=rna-XM_033502642.1
NW_022883046.1	Gnomon	CDS	450539	450673	.	+	0	Name=XP_033358533.1;ID=cds-XP_033358533.1;Dbxref=GeneID:117238068%2CGenbank:XP_033358533.1;Parent=rna-XM_033502642.1
NW_022883046.1	Gnomon	CDS	450733	450995	.	+	0	Name=XP_033358533.1;ID=cds-XP_033358533.1;Dbxref=GeneID:117238068%2CGenbank:XP_033358533.1;Parent=rna-XM_033502642.1
NW_022883046.1	Gnomon	CDS	451068	451243	.	+	0	Name=XP_033358533.1;ID=cds-XP_033358533.1;Dbxref=GeneID:117238068%2CGenbank:XP_033358533.1;Parent=rna-XM_033502642.1
NW_022883046.1	Gnomon	CDS	451319	451363	.	+	0	Name=XP_033358533.1;ID=cds-XP_033358533.1;Dbxref=GeneID:117238068%2CGenbank:XP_033358533.1;Parent=rna-XM_033502642.1
NW_022883046.1	Gnomon	CDS	451438	451617	.	+	0	Name=XP_033358533.1;ID=cds-XP_033358533.1;Dbxref=GeneID:117238068%2CGenbank:XP_033358533.1;Parent=rna-XM_033502642.1
NW_022883046.1	Gnomon	CDS	451696	451919	.	+	0	Name=XP_033358533.1;ID=cds-XP_033358533.1;Dbxref=GeneID:117238068%2CGenbank:XP_033358533.1;Parent=rna-XM_033502642.1
NW_022883046.1	Gnomon	exon	451319	451363	.	+	.	ID=exon-XM_033502640.1-10;Dbxref=GeneID:117238068%2CGenbank:XM_033502640.1;Parent=rna-XM_033502640.1
NW_022883046.1	Gnomon	exon	451438	451617	.	+	.	ID=exon-XM_033502640.1-11;Dbxref=GeneID:117238068%2CGenbank:XM_033502640.1;Parent=rna-XM_033502640.1
NW_022883046.1	Gnomon	exon	451696	452499	.	+	.	ID=exon-XM_033502640.1-12;Dbxref=GeneID:117238068%2CGenbank:XM_033502640.1;Parent=rna-XM_033502640.1
NW_022883046.1	Gnomon	exon	1290182	1290243	.	-	.	ID=exon-XM_033502681.1-3;Dbxref=GeneID:117238073%2CGenbank:XM_033502681.1;Parent=rna-XM_033502681.1
NW_022883046.1	Gnomon	exon	1285558	1285647	.	-	.	ID=exon-XM_033502681.1-4;Dbxref=GeneID:117238073%2CGenbank:XM_033502681.1;Parent=rna-XM_033502681.1
NW_022883046.1	Gnomon	exon	1299150	1299578	.	-	.	ID=exon-XM_033502681.1-1;Dbxref=GeneID:117238073%2CGenbank:XM_033502681.1;Parent=rna-XM_033502681.1
NW_022883046.1	Gnomon	exon	1292874	1293563	.	-	.	ID=exon-XM_033502681.1-2;Dbxref=GeneID:117238073%2CGenbank:XM_033502681.1;Parent=rna-XM_033502681.1
NW_022883046.1	Gnomon	exon	1279145	1279595	.	-	.	ID=exon-XM_033502681.1-7;Dbxref=GeneID:117238073%2CGenbank:XM_033502681.1;Parent=rna-XM_033502681.1
NW_022883046.1	Gnomon	exon	1278800	1279057	.	-	.	ID=exon-XM_033502681.1-8;Dbxref=GeneID:117238073%2CGenbank:XM_033502681.1;Parent=rna-XM_033502681.1
NW_022883046.1	Gnomon	exon	1285047	1285217	.	-	.	ID=exon-XM_033502681.1-5;Dbxref=GeneID:117238073%2CGenbank:XM_033502681.1;Parent=rna-XM_033502681.1
NW_022883046.1	Gnomon	exon	1279932	1280211	.	-	.	ID=exon-XM_033502681.1-6;Dbxref=GeneID:117238073%2CGenbank:XM_033502681.1;Parent=rna-XM_033502681.1
NW_022883046.1	Gnomon	exon	1278151	1278724	.	-	.	ID=exon-XM_033502681.1-9;Dbxref=GeneID:117238073%2CGenbank:XM_033502681.1;Parent=rna-XM_033502681.1
NW_022883046.1	Gnomon	mRNA	730284	735582	.	-	.	Name=XM_033502565.1;ID=rna-XM_033502565.1;Dbxref=GeneID:117238030%2CGenbank:XM_033502565.1;Parent=gene-LOC117238030
NW_022883046.1	Gnomon	exon	881783	882071	.	-	.	ID=exon-XM_033502509.1-1;Dbxref=GeneID:117238012%2CGenbank:XM_033502509.1;Parent=rna-XM_033502509.1
NW_022883046.1	Gnomon	exon	878397	878973	.	-	.	ID=exon-XM_033502509.1-8;Dbxref=GeneID:117238012%2CGenbank:XM_033502509.1;Parent=rna-XM_033502509.1
NW_022883046.1	Gnomon	exon	879391	879552	.	-	.	ID=exon-XM_033502509.1-6;Dbxref=GeneID:117238012%2CGenbank:XM_033502509.1;Parent=rna-XM_033502509.1
NW_022883046.1	Gnomon	exon	879074	879313	.	-	.	ID=exon-XM_033502509.1-7;Dbxref=GeneID:117238012%2CGenbank:XM_033502509.1;Parent=rna-XM_033502509.1
NW_022883046.1	Gnomon	exon	880579	881097	.	-	.	ID=exon-XM_033502509.1-4;Dbxref=GeneID:117238012%2CGenbank:XM_033502509.1;Parent=rna-XM_033502509.1
NW_022883046.1	Gnomon	exon	880095	880148	.	-	.	ID=exon-XM_033502509.1-5;Dbxref=GeneID:117238012%2CGenbank:XM_033502509.1;Parent=rna-XM_033502509.1
NW_022883046.1	Gnomon	exon	881424	881645	.	-	.	ID=exon-XM_033502509.1-2;Dbxref=GeneID:117238012%2CGenbank:XM_033502509.1;Parent=rna-XM_033502509.1
NW_022883046.1	Gnomon	exon	881162	881335	.	-	.	ID=exon-XM_033502509.1-3;Dbxref=GeneID:117238012%2CGenbank:XM_033502509.1;Parent=rna-XM_033502509.1
NW_022883046.1	Gnomon	CDS	553980	554135	.	-	0	Name=XP_033358439.1;ID=cds-XP_033358439.1;Dbxref=GeneID:117238021%2CGenbank:XP_033358439.1;Parent=rna-XM_033502548.1
NW_022883046.1	Gnomon	CDS	547495	549951	.	-	0	Name=XP_033358439.1;ID=cds-XP_033358439.1;Dbxref=GeneID:117238021%2CGenbank:XP_033358439.1;Parent=rna-XM_033502548.1
NW_022883046.1	Gnomon	CDS	545931	546095	.	-	0	Name=XP_033358439.1;ID=cds-XP_033358439.1;Dbxref=GeneID:117238021%2CGenbank:XP_033358439.1;Parent=rna-XM_033502548.1
NW_022883046.1	Gnomon	CDS	545578	545643	.	-	0	Name=XP_033358439.1;ID=cds-XP_033358439.1;Dbxref=GeneID:117238021%2CGenbank:XP_033358439.1;Parent=rna-XM_033502548.1
NW_022883046.1	Gnomon	CDS	545448	545492	.	-	0	Name=XP_033358439.1;ID=cds-XP_033358439.1;Dbxref=GeneID:117238021%2CGenbank:XP_033358439.1;Parent=rna-XM_033502548.1
NW_022883046.1	Gnomon	mRNA	691104	695044	.	-	.	Name=XM_033502564.1;ID=rna-XM_033502564.1;Dbxref=GeneID:117238029%2CGenbank:XM_033502564.1;Parent=gene-LOC117238029
NW_022883046.1	Gnomon	exon	610586	610652	.	-	.	ID=exon-XM_033502527.1-28;Dbxref=GeneID:117238018%2CGenbank:XM_033502527.1;Parent=rna-XM_033502527.1
NW_022883046.1	Gnomon	exon	610361	610511	.	-	.	ID=exon-XM_033502527.1-29;Dbxref=GeneID:117238018%2CGenbank:XM_033502527.1;Parent=rna-XM_033502527.1
NW_022883046.1	Gnomon	exon	611572	611906	.	-	.	ID=exon-XM_033502527.1-24;Dbxref=GeneID:117238018%2CGenbank:XM_033502527.1;Parent=rna-XM_033502527.1
NW_022883046.1	Gnomon	exon	611270	611493	.	-	.	ID=exon-XM_033502527.1-25;Dbxref=GeneID:117238018%2CGenbank:XM_033502527.1;Parent=rna-XM_033502527.1
NW_022883046.1	Gnomon	exon	611033	611194	.	-	.	ID=exon-XM_033502527.1-26;Dbxref=GeneID:117238018%2CGenbank:XM_033502527.1;Parent=rna-XM_033502527.1
NW_022883046.1	Gnomon	exon	610724	610968	.	-	.	ID=exon-XM_033502527.1-27;Dbxref=GeneID:117238018%2CGenbank:XM_033502527.1;Parent=rna-XM_033502527.1
NW_022883046.1	Gnomon	exon	613252	613512	.	-	.	ID=exon-XM_033502527.1-20;Dbxref=GeneID:117238018%2CGenbank:XM_033502527.1;Parent=rna-XM_033502527.1
NW_022883046.1	Gnomon	exon	612799	613189	.	-	.	ID=exon-XM_033502527.1-21;Dbxref=GeneID:117238018%2CGenbank:XM_033502527.1;Parent=rna-XM_033502527.1
NW_022883046.1	Gnomon	exon	612292	612725	.	-	.	ID=exon-XM_033502527.1-22;Dbxref=GeneID:117238018%2CGenbank:XM_033502527.1;Parent=rna-XM_033502527.1
NW_022883046.1	Gnomon	exon	611978	612213	.	-	.	ID=exon-XM_033502527.1-23;Dbxref=GeneID:117238018%2CGenbank:XM_033502527.1;Parent=rna-XM_033502527.1
NW_022883046.1	Gnomon	exon	608247	608840	.	-	.	ID=exon-XM_033502527.1-35;Dbxref=GeneID:117238018%2CGenbank:XM_033502527.1;Parent=rna-XM_033502527.1
NW_022883046.1	Gnomon	exon	609850	610067	.	-	.	ID=exon-XM_033502527.1-31;Dbxref=GeneID:117238018%2CGenbank:XM_033502527.1;Parent=rna-XM_033502527.1
NW_022883046.1	Gnomon	exon	609427	609778	.	-	.	ID=exon-XM_033502527.1-32;Dbxref=GeneID:117238018%2CGenbank:XM_033502527.1;Parent=rna-XM_033502527.1
NW_022883046.1	Gnomon	exon	609217	609353	.	-	.	ID=exon-XM_033502527.1-33;Dbxref=GeneID:117238018%2CGenbank:XM_033502527.1;Parent=rna-XM_033502527.1
NW_022883046.1	Gnomon	exon	608913	609148	.	-	.	ID=exon-XM_033502527.1-34;Dbxref=GeneID:117238018%2CGenbank:XM_033502527.1;Parent=rna-XM_033502527.1
NW_022883046.1	Gnomon	exon	610139	610279	.	-	.	ID=exon-XM_033502527.1-30;Dbxref=GeneID:117238018%2CGenbank:XM_033502527.1;Parent=rna-XM_033502527.1
NW_022883046.1	Gnomon	exon	614042	614359	.	-	.	ID=exon-XM_033502527.1-17;Dbxref=GeneID:117238018%2CGenbank:XM_033502527.1;Parent=rna-XM_033502527.1
NW_022883046.1	Gnomon	exon	613852	613968	.	-	.	ID=exon-XM_033502527.1-18;Dbxref=GeneID:117238018%2CGenbank:XM_033502527.1;Parent=rna-XM_033502527.1
NW_022883046.1	Gnomon	exon	613584	613784	.	-	.	ID=exon-XM_033502527.1-19;Dbxref=GeneID:117238018%2CGenbank:XM_033502527.1;Parent=rna-XM_033502527.1
NW_022883046.1	Gnomon	exon	615563	615717	.	-	.	ID=exon-XM_033502527.1-13;Dbxref=GeneID:117238018%2CGenbank:XM_033502527.1;Parent=rna-XM_033502527.1
NW_022883046.1	Gnomon	exon	615256	615477	.	-	.	ID=exon-XM_033502527.1-14;Dbxref=GeneID:117238018%2CGenbank:XM_033502527.1;Parent=rna-XM_033502527.1
NW_022883046.1	Gnomon	exon	614968	615164	.	-	.	ID=exon-XM_033502527.1-15;Dbxref=GeneID:117238018%2CGenbank:XM_033502527.1;Parent=rna-XM_033502527.1
NW_022883046.1	Gnomon	exon	614443	614892	.	-	.	ID=exon-XM_033502527.1-16;Dbxref=GeneID:117238018%2CGenbank:XM_033502527.1;Parent=rna-XM_033502527.1
NW_022883046.1	Gnomon	exon	616529	617047	.	-	.	ID=exon-XM_033502527.1-10;Dbxref=GeneID:117238018%2CGenbank:XM_033502527.1;Parent=rna-XM_033502527.1
NW_022883046.1	Gnomon	exon	616176	616280	.	-	.	ID=exon-XM_033502527.1-11;Dbxref=GeneID:117238018%2CGenbank:XM_033502527.1;Parent=rna-XM_033502527.1
NW_022883046.1	Gnomon	exon	615795	616104	.	-	.	ID=exon-XM_033502527.1-12;Dbxref=GeneID:117238018%2CGenbank:XM_033502527.1;Parent=rna-XM_033502527.1
NW_022883046.1	Gnomon	exon	606656	606882	.	-	.	ID=exon-XM_033502581.1-1;Dbxref=GeneID:117238037%2CGenbank:XM_033502581.1;Parent=rna-XM_033502581.1
NW_022883046.1	Gnomon	exon	1284118	1284132	.	-	.	ID=exon-XM_033502660.1-8;Dbxref=GeneID:117238073%2CGenbank:XM_033502660.1;Parent=rna-XM_033502660.1
NW_022883046.1	Gnomon	exon	1279932	1280211	.	-	.	ID=exon-XM_033502660.1-9;Dbxref=GeneID:117238073%2CGenbank:XM_033502660.1;Parent=rna-XM_033502660.1
NW_022883046.1	Gnomon	exon	1292742	1293563	.	-	.	ID=exon-XM_033502660.1-2;Dbxref=GeneID:117238073%2CGenbank:XM_033502660.1;Parent=rna-XM_033502660.1
NW_022883046.1	Gnomon	exon	1290182	1290243	.	-	.	ID=exon-XM_033502660.1-3;Dbxref=GeneID:117238073%2CGenbank:XM_033502660.1;Parent=rna-XM_033502660.1
NW_022883046.1	Gnomon	exon	1299150	1299579	.	-	.	ID=exon-XM_033502660.1-1;Dbxref=GeneID:117238073%2CGenbank:XM_033502660.1;Parent=rna-XM_033502660.1
NW_022883046.1	Gnomon	exon	1285558	1285647	.	-	.	ID=exon-XM_033502660.1-6;Dbxref=GeneID:117238073%2CGenbank:XM_033502660.1;Parent=rna-XM_033502660.1
NW_022883046.1	Gnomon	exon	1285047	1285217	.	-	.	ID=exon-XM_033502660.1-7;Dbxref=GeneID:117238073%2CGenbank:XM_033502660.1;Parent=rna-XM_033502660.1
NW_022883046.1	Gnomon	exon	1287195	1287212	.	-	.	ID=exon-XM_033502660.1-4;Dbxref=GeneID:117238073%2CGenbank:XM_033502660.1;Parent=rna-XM_033502660.1
NW_022883046.1	Gnomon	exon	1286371	1286430	.	-	.	ID=exon-XM_033502660.1-5;Dbxref=GeneID:117238073%2CGenbank:XM_033502660.1;Parent=rna-XM_033502660.1
NW_022883046.1	Gnomon	exon	606425	606590	.	-	.	ID=exon-XM_033502581.1-2;Dbxref=GeneID:117238037%2CGenbank:XM_033502581.1;Parent=rna-XM_033502581.1
NW_022883046.1	Gnomon	exon	606052	606340	.	-	.	ID=exon-XM_033502581.1-3;Dbxref=GeneID:117238037%2CGenbank:XM_033502581.1;Parent=rna-XM_033502581.1
NW_022883046.1	Gnomon	exon	605518	605980	.	-	.	ID=exon-XM_033502581.1-4;Dbxref=GeneID:117238037%2CGenbank:XM_033502581.1;Parent=rna-XM_033502581.1
NW_022883046.1	Gnomon	CDS	805524	805539	.	+	0	Name=XP_033358638.1;ID=cds-XP_033358638.1;Dbxref=GeneID:117238107%2CGenbank:XP_033358638.1;Parent=rna-XM_033502747.1
NW_022883046.1	Gnomon	CDS	805658	805709	.	+	0	Name=XP_033358638.1;ID=cds-XP_033358638.1;Dbxref=GeneID:117238107%2CGenbank:XP_033358638.1;Parent=rna-XM_033502747.1
NW_022883046.1	Gnomon	CDS	805779	805975	.	+	0	Name=XP_033358638.1;ID=cds-XP_033358638.1;Dbxref=GeneID:117238107%2CGenbank:XP_033358638.1;Parent=rna-XM_033502747.1
NW_022883046.1	Gnomon	CDS	806045	806244	.	+	0	Name=XP_033358638.1;ID=cds-XP_033358638.1;Dbxref=GeneID:117238107%2CGenbank:XP_033358638.1;Parent=rna-XM_033502747.1
NW_022883046.1	Gnomon	CDS	806325	806792	.	+	0	Name=XP_033358638.1;ID=cds-XP_033358638.1;Dbxref=GeneID:117238107%2CGenbank:XP_033358638.1;Parent=rna-XM_033502747.1
NW_022883046.1	Gnomon	CDS	806872	807041	.	+	0	Name=XP_033358638.1;ID=cds-XP_033358638.1;Dbxref=GeneID:117238107%2CGenbank:XP_033358638.1;Parent=rna-XM_033502747.1
NW_022883046.1	Gnomon	CDS	807108	807270	.	+	0	Name=XP_033358638.1;ID=cds-XP_033358638.1;Dbxref=GeneID:117238107%2CGenbank:XP_033358638.1;Parent=rna-XM_033502747.1
NW_022883046.1	Gnomon	CDS	807352	807538	.	+	0	Name=XP_033358638.1;ID=cds-XP_033358638.1;Dbxref=GeneID:117238107%2CGenbank:XP_033358638.1;Parent=rna-XM_033502747.1
NW_022883046.1	Gnomon	CDS	807617	807910	.	+	0	Name=XP_033358638.1;ID=cds-XP_033358638.1;Dbxref=GeneID:117238107%2CGenbank:XP_033358638.1;Parent=rna-XM_033502747.1
NW_022883046.1	Gnomon	CDS	807981	808198	.	+	0	Name=XP_033358638.1;ID=cds-XP_033358638.1;Dbxref=GeneID:117238107%2CGenbank:XP_033358638.1;Parent=rna-XM_033502747.1
NW_022883046.1	Gnomon	CDS	808269	808389	.	+	0	Name=XP_033358638.1;ID=cds-XP_033358638.1;Dbxref=GeneID:117238107%2CGenbank:XP_033358638.1;Parent=rna-XM_033502747.1
NW_022883046.1	Gnomon	CDS	808451	808566	.	+	0	Name=XP_033358638.1;ID=cds-XP_033358638.1;Dbxref=GeneID:117238107%2CGenbank:XP_033358638.1;Parent=rna-XM_033502747.1
NW_022883046.1	Gnomon	CDS	750714	750821	.	-	0	Name=XP_033358482.1;ID=cds-XP_033358482.1;Dbxref=GeneID:117238044%2CGenbank:XP_033358482.1;Parent=rna-XM_033502591.1
NW_022883046.1	Gnomon	CDS	746588	746762	.	-	0	Name=XP_033358482.1;ID=cds-XP_033358482.1;Dbxref=GeneID:117238044%2CGenbank:XP_033358482.1;Parent=rna-XM_033502591.1
NW_022883046.1	Gnomon	CDS	746394	746461	.	-	0	Name=XP_033358482.1;ID=cds-XP_033358482.1;Dbxref=GeneID:117238044%2CGenbank:XP_033358482.1;Parent=rna-XM_033502591.1
NW_022883046.1	Gnomon	mRNA	850735	852206	.	+	.	Name=XM_033502763.1;ID=rna-XM_033502763.1;Dbxref=GeneID:117238116%2CGenbank:XM_033502763.1;Parent=gene-LOC117238116
NW_022883046.1	Gnomon	exon	1164434	1164754	.	-	.	ID=exon-XM_033502700.1-9;Dbxref=GeneID:117238077%2CGenbank:XM_033502700.1;Parent=rna-XM_033502700.1
NW_022883046.1	Gnomon	exon	1166320	1166421	.	-	.	ID=exon-XM_033502700.1-5;Dbxref=GeneID:117238077%2CGenbank:XM_033502700.1;Parent=rna-XM_033502700.1
NW_022883046.1	Gnomon	exon	1166125	1166241	.	-	.	ID=exon-XM_033502700.1-6;Dbxref=GeneID:117238077%2CGenbank:XM_033502700.1;Parent=rna-XM_033502700.1
NW_022883046.1	Gnomon	exon	1165328	1165528	.	-	.	ID=exon-XM_033502700.1-7;Dbxref=GeneID:117238077%2CGenbank:XM_033502700.1;Parent=rna-XM_033502700.1
NW_022883046.1	Gnomon	exon	1164850	1165233	.	-	.	ID=exon-XM_033502700.1-8;Dbxref=GeneID:117238077%2CGenbank:XM_033502700.1;Parent=rna-XM_033502700.1
NW_022883046.1	Gnomon	exon	1169163	1169288	.	-	.	ID=exon-XM_033502700.1-1;Dbxref=GeneID:117238077%2CGenbank:XM_033502700.1;Parent=rna-XM_033502700.1
NW_022883046.1	Gnomon	exon	1168670	1168794	.	-	.	ID=exon-XM_033502700.1-2;Dbxref=GeneID:117238077%2CGenbank:XM_033502700.1;Parent=rna-XM_033502700.1
NW_022883046.1	Gnomon	exon	1167593	1168592	.	-	.	ID=exon-XM_033502700.1-3;Dbxref=GeneID:117238077%2CGenbank:XM_033502700.1;Parent=rna-XM_033502700.1
NW_022883046.1	Gnomon	exon	1167405	1167506	.	-	.	ID=exon-XM_033502700.1-4;Dbxref=GeneID:117238077%2CGenbank:XM_033502700.1;Parent=rna-XM_033502700.1
NW_022883046.1	Gnomon	mRNA	468629	478446	.	+	.	Name=XM_033502523.1;ID=rna-XM_033502523.1;Dbxref=GeneID:117238017%2CGenbank:XM_033502523.1;Parent=gene-LOC117238017
NW_022883046.1	Gnomon	exon	1340642	1340807	.	+	.	ID=exon-XM_033502612.1-9;Dbxref=GeneID:117238055%2CGenbank:XM_033502612.1;Parent=rna-XM_033502612.1
NW_022883046.1	Gnomon	exon	1340063	1340312	.	+	.	ID=exon-XM_033502612.1-7;Dbxref=GeneID:117238055%2CGenbank:XM_033502612.1;Parent=rna-XM_033502612.1
NW_022883046.1	Gnomon	exon	1340385	1340557	.	+	.	ID=exon-XM_033502612.1-8;Dbxref=GeneID:117238055%2CGenbank:XM_033502612.1;Parent=rna-XM_033502612.1
NW_022883046.1	Gnomon	exon	1339338	1339463	.	+	.	ID=exon-XM_033502612.1-5;Dbxref=GeneID:117238055%2CGenbank:XM_033502612.1;Parent=rna-XM_033502612.1
NW_022883046.1	Gnomon	exon	1339540	1339985	.	+	.	ID=exon-XM_033502612.1-6;Dbxref=GeneID:117238055%2CGenbank:XM_033502612.1;Parent=rna-XM_033502612.1
NW_022883046.1	Gnomon	exon	1338796	1339049	.	+	.	ID=exon-XM_033502612.1-3;Dbxref=GeneID:117238055%2CGenbank:XM_033502612.1;Parent=rna-XM_033502612.1
NW_022883046.1	Gnomon	exon	1339134	1339257	.	+	.	ID=exon-XM_033502612.1-4;Dbxref=GeneID:117238055%2CGenbank:XM_033502612.1;Parent=rna-XM_033502612.1
NW_022883046.1	Gnomon	exon	1337775	1337852	.	+	.	ID=exon-XM_033502612.1-1;Dbxref=GeneID:117238055%2CGenbank:XM_033502612.1;Parent=rna-XM_033502612.1
NW_022883046.1	Gnomon	exon	1338338	1338517	.	+	.	ID=exon-XM_033502612.1-2;Dbxref=GeneID:117238055%2CGenbank:XM_033502612.1;Parent=rna-XM_033502612.1
NW_022883046.1	Gnomon	exon	613584	613784	.	-	.	ID=exon-XR_004494102.1-19;Dbxref=GeneID:117238018%2CGenbank:XR_004494102.1;Parent=rna-XR_004494102.1
NW_022883046.1	Gnomon	exon	614042	614359	.	-	.	ID=exon-XR_004494102.1-17;Dbxref=GeneID:117238018%2CGenbank:XR_004494102.1;Parent=rna-XR_004494102.1
NW_022883046.1	Gnomon	exon	613852	613968	.	-	.	ID=exon-XR_004494102.1-18;Dbxref=GeneID:117238018%2CGenbank:XR_004494102.1;Parent=rna-XR_004494102.1
NW_022883046.1	Gnomon	exon	614968	615164	.	-	.	ID=exon-XR_004494102.1-15;Dbxref=GeneID:117238018%2CGenbank:XR_004494102.1;Parent=rna-XR_004494102.1
NW_022883046.1	Gnomon	exon	614443	614892	.	-	.	ID=exon-XR_004494102.1-16;Dbxref=GeneID:117238018%2CGenbank:XR_004494102.1;Parent=rna-XR_004494102.1
NW_022883046.1	Gnomon	exon	611572	611906	.	-	.	ID=exon-XR_004494102.1-24;Dbxref=GeneID:117238018%2CGenbank:XR_004494102.1;Parent=rna-XR_004494102.1
NW_022883046.1	Gnomon	exon	611270	611493	.	-	.	ID=exon-XR_004494102.1-25;Dbxref=GeneID:117238018%2CGenbank:XR_004494102.1;Parent=rna-XR_004494102.1
NW_022883046.1	Gnomon	exon	612292	612725	.	-	.	ID=exon-XR_004494102.1-22;Dbxref=GeneID:117238018%2CGenbank:XR_004494102.1;Parent=rna-XR_004494102.1
NW_022883046.1	Gnomon	exon	611978	612213	.	-	.	ID=exon-XR_004494102.1-23;Dbxref=GeneID:117238018%2CGenbank:XR_004494102.1;Parent=rna-XR_004494102.1
NW_022883046.1	Gnomon	exon	613252	613512	.	-	.	ID=exon-XR_004494102.1-20;Dbxref=GeneID:117238018%2CGenbank:XR_004494102.1;Parent=rna-XR_004494102.1
NW_022883046.1	Gnomon	exon	612799	613189	.	-	.	ID=exon-XR_004494102.1-21;Dbxref=GeneID:117238018%2CGenbank:XR_004494102.1;Parent=rna-XR_004494102.1
NW_022883046.1	Gnomon	exon	615563	615717	.	-	.	ID=exon-XR_004494102.1-13;Dbxref=GeneID:117238018%2CGenbank:XR_004494102.1;Parent=rna-XR_004494102.1
NW_022883046.1	Gnomon	exon	615256	615477	.	-	.	ID=exon-XR_004494102.1-14;Dbxref=GeneID:117238018%2CGenbank:XR_004494102.1;Parent=rna-XR_004494102.1
NW_022883046.1	Gnomon	exon	616176	616316	.	-	.	ID=exon-XR_004494102.1-11;Dbxref=GeneID:117238018%2CGenbank:XR_004494102.1;Parent=rna-XR_004494102.1
NW_022883046.1	Gnomon	exon	615795	616104	.	-	.	ID=exon-XR_004494102.1-12;Dbxref=GeneID:117238018%2CGenbank:XR_004494102.1;Parent=rna-XR_004494102.1
NW_022883046.1	Gnomon	exon	616529	617047	.	-	.	ID=exon-XR_004494102.1-10;Dbxref=GeneID:117238018%2CGenbank:XR_004494102.1;Parent=rna-XR_004494102.1
NW_022883046.1	Gnomon	exon	610586	610652	.	-	.	ID=exon-XR_004494102.1-28;Dbxref=GeneID:117238018%2CGenbank:XR_004494102.1;Parent=rna-XR_004494102.1
NW_022883046.1	Gnomon	exon	610404	610511	.	-	.	ID=exon-XR_004494102.1-29;Dbxref=GeneID:117238018%2CGenbank:XR_004494102.1;Parent=rna-XR_004494102.1
NW_022883046.1	Gnomon	exon	611033	611194	.	-	.	ID=exon-XR_004494102.1-26;Dbxref=GeneID:117238018%2CGenbank:XR_004494102.1;Parent=rna-XR_004494102.1
NW_022883046.1	Gnomon	exon	610724	610968	.	-	.	ID=exon-XR_004494102.1-27;Dbxref=GeneID:117238018%2CGenbank:XR_004494102.1;Parent=rna-XR_004494102.1
NW_022883046.1	Gnomon	exon	610015	610067	.	-	.	ID=exon-XR_004494102.1-31;Dbxref=GeneID:117238018%2CGenbank:XR_004494102.1;Parent=rna-XR_004494102.1
NW_022883046.1	Gnomon	exon	610139	610279	.	-	.	ID=exon-XR_004494102.1-30;Dbxref=GeneID:117238018%2CGenbank:XR_004494102.1;Parent=rna-XR_004494102.1
NW_022883046.1	Gnomon	CDS	567085	567327	.	+	0	Name=XP_033358481.1;ID=cds-XP_033358481.1;Dbxref=GeneID:117238043%2CGenbank:XP_033358481.1;Parent=rna-XM_033502590.1
NW_022883046.1	Gnomon	CDS	567403	567519	.	+	0	Name=XP_033358481.1;ID=cds-XP_033358481.1;Dbxref=GeneID:117238043%2CGenbank:XP_033358481.1;Parent=rna-XM_033502590.1
NW_022883046.1	Gnomon	mRNA	1255856	1306636	.	-	.	Name=XM_033502669.1;ID=rna-XM_033502669.1;Dbxref=GeneID:117238073%2CGenbank:XM_033502669.1;Parent=gene-LOC117238073
NW_022883046.1	Gnomon	mRNA	987105	1131056	.	-	.	Name=XM_033502522.1;ID=rna-XM_033502522.1;Dbxref=GeneID:117238016%2CGenbank:XM_033502522.1;Parent=gene-LOC117238016
NW_022883046.1	Gnomon	mRNA	1255856	1292871	.	-	.	Name=XM_033502668.1;ID=rna-XM_033502668.1;Dbxref=GeneID:117238073%2CGenbank:XM_033502668.1;Parent=gene-LOC117238073
NW_022883046.1	Gnomon	exon	805409	805539	.	+	.	ID=exon-XM_033502747.1-1;Dbxref=GeneID:117238107%2CGenbank:XM_033502747.1;Parent=rna-XM_033502747.1
NW_022883046.1	Gnomon	exon	806045	806244	.	+	.	ID=exon-XM_033502747.1-4;Dbxref=GeneID:117238107%2CGenbank:XM_033502747.1;Parent=rna-XM_033502747.1
NW_022883046.1	Gnomon	exon	806325	806792	.	+	.	ID=exon-XM_033502747.1-5;Dbxref=GeneID:117238107%2CGenbank:XM_033502747.1;Parent=rna-XM_033502747.1
NW_022883046.1	Gnomon	exon	805658	805709	.	+	.	ID=exon-XM_033502747.1-2;Dbxref=GeneID:117238107%2CGenbank:XM_033502747.1;Parent=rna-XM_033502747.1
NW_022883046.1	Gnomon	exon	805779	805975	.	+	.	ID=exon-XM_033502747.1-3;Dbxref=GeneID:117238107%2CGenbank:XM_033502747.1;Parent=rna-XM_033502747.1
NW_022883046.1	Gnomon	exon	807352	807538	.	+	.	ID=exon-XM_033502747.1-8;Dbxref=GeneID:117238107%2CGenbank:XM_033502747.1;Parent=rna-XM_033502747.1
NW_022883046.1	Gnomon	exon	807617	807910	.	+	.	ID=exon-XM_033502747.1-9;Dbxref=GeneID:117238107%2CGenbank:XM_033502747.1;Parent=rna-XM_033502747.1
NW_022883046.1	Gnomon	exon	806872	807041	.	+	.	ID=exon-XM_033502747.1-6;Dbxref=GeneID:117238107%2CGenbank:XM_033502747.1;Parent=rna-XM_033502747.1
NW_022883046.1	Gnomon	exon	807108	807270	.	+	.	ID=exon-XM_033502747.1-7;Dbxref=GeneID:117238107%2CGenbank:XM_033502747.1;Parent=rna-XM_033502747.1
NW_022883046.1	Gnomon	mRNA	850735	852409	.	+	.	Name=XM_033502762.1;ID=rna-XM_033502762.1;Dbxref=GeneID:117238116%2CGenbank:XM_033502762.1;Parent=gene-LOC117238116
NW_022883046.1	Gnomon	exon	659703	659885	.	-	.	ID=exon-XM_033502530.1-10;Dbxref=GeneID:117238020%2CGenbank:XM_033502530.1;Parent=rna-XM_033502530.1
NW_022883046.1	Gnomon	exon	659410	659626	.	-	.	ID=exon-XM_033502530.1-11;Dbxref=GeneID:117238020%2CGenbank:XM_033502530.1;Parent=rna-XM_033502530.1
NW_022883046.1	Gnomon	exon	659147	659337	.	-	.	ID=exon-XM_033502530.1-12;Dbxref=GeneID:117238020%2CGenbank:XM_033502530.1;Parent=rna-XM_033502530.1
NW_022883046.1	Gnomon	exon	658863	659067	.	-	.	ID=exon-XM_033502530.1-13;Dbxref=GeneID:117238020%2CGenbank:XM_033502530.1;Parent=rna-XM_033502530.1
NW_022883046.1	Gnomon	exon	658679	658758	.	-	.	ID=exon-XM_033502530.1-14;Dbxref=GeneID:117238020%2CGenbank:XM_033502530.1;Parent=rna-XM_033502530.1
NW_022883046.1	Gnomon	exon	656767	658589	.	-	.	ID=exon-XM_033502530.1-15;Dbxref=GeneID:117238020%2CGenbank:XM_033502530.1;Parent=rna-XM_033502530.1
NW_022883046.1	Gnomon	exon	656107	656247	.	-	.	ID=exon-XM_033502530.1-16;Dbxref=GeneID:117238020%2CGenbank:XM_033502530.1;Parent=rna-XM_033502530.1
NW_022883046.1	Gnomon	exon	655875	656024	.	-	.	ID=exon-XM_033502530.1-17;Dbxref=GeneID:117238020%2CGenbank:XM_033502530.1;Parent=rna-XM_033502530.1
NW_022883046.1	Gnomon	exon	655708	655807	.	-	.	ID=exon-XM_033502530.1-18;Dbxref=GeneID:117238020%2CGenbank:XM_033502530.1;Parent=rna-XM_033502530.1
NW_022883046.1	Gnomon	exon	655406	655637	.	-	.	ID=exon-XM_033502530.1-19;Dbxref=GeneID:117238020%2CGenbank:XM_033502530.1;Parent=rna-XM_033502530.1
NW_022883046.1	Gnomon	exon	655028	655319	.	-	.	ID=exon-XM_033502530.1-20;Dbxref=GeneID:117238020%2CGenbank:XM_033502530.1;Parent=rna-XM_033502530.1
NW_022883046.1	Gnomon	exon	654597	654942	.	-	.	ID=exon-XM_033502530.1-21;Dbxref=GeneID:117238020%2CGenbank:XM_033502530.1;Parent=rna-XM_033502530.1
NW_022883046.1	Gnomon	exon	652956	654516	.	-	.	ID=exon-XM_033502530.1-22;Dbxref=GeneID:117238020%2CGenbank:XM_033502530.1;Parent=rna-XM_033502530.1
NW_022883046.1	Gnomon	CDS	630752	630975	.	-	0	Name=XP_033358484.1;ID=cds-XP_033358484.1;Dbxref=GeneID:117238046%2CGenbank:XP_033358484.1;Parent=rna-XM_033502593.1
NW_022883046.1	Gnomon	CDS	630485	630683	.	-	0	Name=XP_033358484.1;ID=cds-XP_033358484.1;Dbxref=GeneID:117238046%2CGenbank:XP_033358484.1;Parent=rna-XM_033502593.1
NW_022883046.1	Gnomon	CDS	629605	630416	.	-	0	Name=XP_033358484.1;ID=cds-XP_033358484.1;Dbxref=GeneID:117238046%2CGenbank:XP_033358484.1;Parent=rna-XM_033502593.1
NW_022883046.1	Gnomon	CDS	629214	629412	.	-	0	Name=XP_033358484.1;ID=cds-XP_033358484.1;Dbxref=GeneID:117238046%2CGenbank:XP_033358484.1;Parent=rna-XM_033502593.1
NW_022883046.1	Gnomon	CDS	628402	629046	.	-	0	Name=XP_033358484.1;ID=cds-XP_033358484.1;Dbxref=GeneID:117238046%2CGenbank:XP_033358484.1;Parent=rna-XM_033502593.1
NW_022883046.1	Gnomon	exon	373490	373508	.	+	.	ID=exon-XM_033502636.1-1;Dbxref=GeneID:117238066%2CGenbank:XM_033502636.1;Parent=rna-XM_033502636.1
NW_022883046.1	Gnomon	exon	377410	377453	.	+	.	ID=exon-XM_033502636.1-2;Dbxref=GeneID:117238066%2CGenbank:XM_033502636.1;Parent=rna-XM_033502636.1
NW_022883046.1	Gnomon	exon	396859	396986	.	+	.	ID=exon-XM_033502636.1-3;Dbxref=GeneID:117238066%2CGenbank:XM_033502636.1;Parent=rna-XM_033502636.1
NW_022883046.1	Gnomon	exon	398136	398303	.	+	.	ID=exon-XM_033502636.1-4;Dbxref=GeneID:117238066%2CGenbank:XM_033502636.1;Parent=rna-XM_033502636.1
NW_022883046.1	Gnomon	exon	398542	398840	.	+	.	ID=exon-XM_033502636.1-5;Dbxref=GeneID:117238066%2CGenbank:XM_033502636.1;Parent=rna-XM_033502636.1
NW_022883046.1	Gnomon	exon	404151	404284	.	+	.	ID=exon-XM_033502636.1-6;Dbxref=GeneID:117238066%2CGenbank:XM_033502636.1;Parent=rna-XM_033502636.1
NW_022883046.1	Gnomon	exon	416633	416864	.	+	.	ID=exon-XM_033502636.1-7;Dbxref=GeneID:117238066%2CGenbank:XM_033502636.1;Parent=rna-XM_033502636.1
NW_022883046.1	Gnomon	exon	419112	419435	.	+	.	ID=exon-XM_033502636.1-8;Dbxref=GeneID:117238066%2CGenbank:XM_033502636.1;Parent=rna-XM_033502636.1
NW_022883046.1	Gnomon	exon	423057	423344	.	+	.	ID=exon-XM_033502636.1-9;Dbxref=GeneID:117238066%2CGenbank:XM_033502636.1;Parent=rna-XM_033502636.1
NW_022883046.1	Gnomon	exon	736306	736529	.	+	.	ID=exon-XM_033502557.1-3;Dbxref=GeneID:117238026%2CGenbank:XM_033502557.1;Parent=rna-XM_033502557.1
NW_022883046.1	Gnomon	exon	736603	736846	.	+	.	ID=exon-XM_033502557.1-4;Dbxref=GeneID:117238026%2CGenbank:XM_033502557.1;Parent=rna-XM_033502557.1
NW_022883046.1	Gnomon	exon	734718	735076	.	+	.	ID=exon-XM_033502557.1-1;Dbxref=GeneID:117238026%2CGenbank:XM_033502557.1;Parent=rna-XM_033502557.1
NW_022883046.1	Gnomon	exon	736138	736224	.	+	.	ID=exon-XM_033502557.1-2;Dbxref=GeneID:117238026%2CGenbank:XM_033502557.1;Parent=rna-XM_033502557.1
NW_022883046.1	Gnomon	exon	737423	739021	.	+	.	ID=exon-XM_033502557.1-7;Dbxref=GeneID:117238026%2CGenbank:XM_033502557.1;Parent=rna-XM_033502557.1
NW_022883046.1	Gnomon	exon	736918	737061	.	+	.	ID=exon-XM_033502557.1-5;Dbxref=GeneID:117238026%2CGenbank:XM_033502557.1;Parent=rna-XM_033502557.1
NW_022883046.1	Gnomon	exon	737149	737339	.	+	.	ID=exon-XM_033502557.1-6;Dbxref=GeneID:117238026%2CGenbank:XM_033502557.1;Parent=rna-XM_033502557.1
NW_022883046.1	Gnomon	mRNA	608247	625996	.	-	.	Name=XM_033502526.1;ID=rna-XM_033502526.1;Dbxref=GeneID:117238018%2CGenbank:XM_033502526.1;Parent=gene-LOC117238018
NW_022883046.1	Gnomon	mRNA	846321	847663	.	-	.	Name=XM_033502765.1;ID=rna-XM_033502765.1;Dbxref=GeneID:117238117%2CGenbank:XM_033502765.1;Parent=gene-LOC117238117
NW_022883046.1	Gnomon	exon	891973	892120	.	-	.	ID=exon-XM_033502512.1-2;Dbxref=GeneID:117238014%2CGenbank:XM_033502512.1;Parent=rna-XM_033502512.1
NW_022883046.1	Gnomon	exon	891568	891789	.	-	.	ID=exon-XM_033502512.1-3;Dbxref=GeneID:117238014%2CGenbank:XM_033502512.1;Parent=rna-XM_033502512.1
NW_022883046.1	Gnomon	exon	890086	890245	.	-	.	ID=exon-XM_033502512.1-4;Dbxref=GeneID:117238014%2CGenbank:XM_033502512.1;Parent=rna-XM_033502512.1
NW_022883046.1	Gnomon	exon	889789	889901	.	-	.	ID=exon-XM_033502512.1-5;Dbxref=GeneID:117238014%2CGenbank:XM_033502512.1;Parent=rna-XM_033502512.1
NW_022883046.1	Gnomon	exon	888505	888787	.	-	.	ID=exon-XM_033502512.1-6;Dbxref=GeneID:117238014%2CGenbank:XM_033502512.1;Parent=rna-XM_033502512.1
NW_022883046.1	Gnomon	exon	1278151	1278724	.	-	.	ID=exon-XM_033502683.1-9;Dbxref=GeneID:117238073%2CGenbank:XM_033502683.1;Parent=rna-XM_033502683.1
NW_022883046.1	Gnomon	exon	887836	887965	.	-	.	ID=exon-XM_033502512.1-7;Dbxref=GeneID:117238014%2CGenbank:XM_033502512.1;Parent=rna-XM_033502512.1
NW_022883046.1	Gnomon	exon	1279145	1279595	.	-	.	ID=exon-XM_033502683.1-7;Dbxref=GeneID:117238073%2CGenbank:XM_033502683.1;Parent=rna-XM_033502683.1
NW_022883046.1	Gnomon	exon	1278800	1279057	.	-	.	ID=exon-XM_033502683.1-8;Dbxref=GeneID:117238073%2CGenbank:XM_033502683.1;Parent=rna-XM_033502683.1
NW_022883046.1	Gnomon	exon	1285047	1285217	.	-	.	ID=exon-XM_033502683.1-5;Dbxref=GeneID:117238073%2CGenbank:XM_033502683.1;Parent=rna-XM_033502683.1
NW_022883046.1	Gnomon	exon	1279932	1280211	.	-	.	ID=exon-XM_033502683.1-6;Dbxref=GeneID:117238073%2CGenbank:XM_033502683.1;Parent=rna-XM_033502683.1
NW_022883046.1	Gnomon	exon	1290182	1290243	.	-	.	ID=exon-XM_033502683.1-3;Dbxref=GeneID:117238073%2CGenbank:XM_033502683.1;Parent=rna-XM_033502683.1
NW_022883046.1	Gnomon	exon	1285558	1285647	.	-	.	ID=exon-XM_033502683.1-4;Dbxref=GeneID:117238073%2CGenbank:XM_033502683.1;Parent=rna-XM_033502683.1
NW_022883046.1	Gnomon	exon	1306342	1306636	.	-	.	ID=exon-XM_033502683.1-1;Dbxref=GeneID:117238073%2CGenbank:XM_033502683.1;Parent=rna-XM_033502683.1
NW_022883046.1	Gnomon	exon	1303955	1304911	.	-	.	ID=exon-XM_033502683.1-2;Dbxref=GeneID:117238073%2CGenbank:XM_033502683.1;Parent=rna-XM_033502683.1
NW_022883046.1	Gnomon	exon	900695	901392	.	-	.	ID=exon-XM_033502512.1-1;Dbxref=GeneID:117238014%2CGenbank:XM_033502512.1;Parent=rna-XM_033502512.1
NW_022883046.1	Gnomon	CDS	835810	835818	.	-	0	Name=XP_033358639.1;ID=cds-XP_033358639.1;Dbxref=GeneID:117238108%2CGenbank:XP_033358639.1;Parent=rna-XM_033502748.1
NW_022883046.1	Gnomon	CDS	833874	835411	.	-	0	Name=XP_033358639.1;ID=cds-XP_033358639.1;Dbxref=GeneID:117238108%2CGenbank:XP_033358639.1;Parent=rna-XM_033502748.1
NW_022883046.1	Gnomon	CDS	833717	833789	.	-	0	Name=XP_033358639.1;ID=cds-XP_033358639.1;Dbxref=GeneID:117238108%2CGenbank:XP_033358639.1;Parent=rna-XM_033502748.1
NW_022883046.1	Gnomon	CDS	752319	752321	.	+	0	Name=XP_033358483.1;ID=cds-XP_033358483.1;Dbxref=GeneID:117238045%2CGenbank:XP_033358483.1;Parent=rna-XM_033502592.1
NW_022883046.1	Gnomon	CDS	752687	752860	.	+	0	Name=XP_033358483.1;ID=cds-XP_033358483.1;Dbxref=GeneID:117238045%2CGenbank:XP_033358483.1;Parent=rna-XM_033502592.1
NW_022883046.1	Gnomon	CDS	752944	753060	.	+	0	Name=XP_033358483.1;ID=cds-XP_033358483.1;Dbxref=GeneID:117238045%2CGenbank:XP_033358483.1;Parent=rna-XM_033502592.1
NW_022883046.1	Gnomon	CDS	753143	753163	.	+	0	Name=XP_033358483.1;ID=cds-XP_033358483.1;Dbxref=GeneID:117238045%2CGenbank:XP_033358483.1;Parent=rna-XM_033502592.1
NW_022883046.1	Gnomon	exon	213029	213917	.	+	.	ID=exon-XM_033502772.1-1;Dbxref=GeneID:117238126%2CGenbank:XM_033502772.1;Parent=rna-XM_033502772.1
NW_022883046.1	Gnomon	exon	227383	227487	.	+	.	ID=exon-XM_033502772.1-4;Dbxref=GeneID:117238126%2CGenbank:XM_033502772.1;Parent=rna-XM_033502772.1
NW_022883046.1	Gnomon	exon	1285558	1285647	.	-	.	ID=exon-XM_033502659.1-6;Dbxref=GeneID:117238073%2CGenbank:XM_033502659.1;Parent=rna-XM_033502659.1
NW_022883046.1	Gnomon	exon	227994	228059	.	+	.	ID=exon-XM_033502772.1-5;Dbxref=GeneID:117238126%2CGenbank:XM_033502772.1;Parent=rna-XM_033502772.1
NW_022883046.1	Gnomon	exon	1285047	1285217	.	-	.	ID=exon-XM_033502659.1-7;Dbxref=GeneID:117238073%2CGenbank:XM_033502659.1;Parent=rna-XM_033502659.1
NW_022883046.1	Gnomon	exon	217562	219162	.	+	.	ID=exon-XM_033502772.1-2;Dbxref=GeneID:117238126%2CGenbank:XM_033502772.1;Parent=rna-XM_033502772.1
NW_022883046.1	Gnomon	exon	1284118	1284132	.	-	.	ID=exon-XM_033502659.1-8;Dbxref=GeneID:117238073%2CGenbank:XM_033502659.1;Parent=rna-XM_033502659.1
NW_022883046.1	Gnomon	exon	226739	227056	.	+	.	ID=exon-XM_033502772.1-3;Dbxref=GeneID:117238126%2CGenbank:XM_033502772.1;Parent=rna-XM_033502772.1
NW_022883046.1	Gnomon	exon	1279932	1280211	.	-	.	ID=exon-XM_033502659.1-9;Dbxref=GeneID:117238073%2CGenbank:XM_033502659.1;Parent=rna-XM_033502659.1
NW_022883046.1	Gnomon	exon	234632	234692	.	+	.	ID=exon-XM_033502772.1-8;Dbxref=GeneID:117238126%2CGenbank:XM_033502772.1;Parent=rna-XM_033502772.1
NW_022883046.1	Gnomon	exon	238535	238658	.	+	.	ID=exon-XM_033502772.1-9;Dbxref=GeneID:117238126%2CGenbank:XM_033502772.1;Parent=rna-XM_033502772.1
NW_022883046.1	Gnomon	exon	232113	232316	.	+	.	ID=exon-XM_033502772.1-6;Dbxref=GeneID:117238126%2CGenbank:XM_033502772.1;Parent=rna-XM_033502772.1
NW_022883046.1	Gnomon	exon	234026	234250	.	+	.	ID=exon-XM_033502772.1-7;Dbxref=GeneID:117238126%2CGenbank:XM_033502772.1;Parent=rna-XM_033502772.1
NW_022883046.1	Gnomon	exon	1292742	1293563	.	-	.	ID=exon-XM_033502659.1-2;Dbxref=GeneID:117238073%2CGenbank:XM_033502659.1;Parent=rna-XM_033502659.1
NW_022883046.1	Gnomon	exon	1290182	1290243	.	-	.	ID=exon-XM_033502659.1-3;Dbxref=GeneID:117238073%2CGenbank:XM_033502659.1;Parent=rna-XM_033502659.1
NW_022883046.1	Gnomon	exon	1287195	1287212	.	-	.	ID=exon-XM_033502659.1-4;Dbxref=GeneID:117238073%2CGenbank:XM_033502659.1;Parent=rna-XM_033502659.1
NW_022883046.1	Gnomon	exon	1286371	1286430	.	-	.	ID=exon-XM_033502659.1-5;Dbxref=GeneID:117238073%2CGenbank:XM_033502659.1;Parent=rna-XM_033502659.1
NW_022883046.1	Gnomon	exon	1299150	1299579	.	-	.	ID=exon-XM_033502659.1-1;Dbxref=GeneID:117238073%2CGenbank:XM_033502659.1;Parent=rna-XM_033502659.1
NW_022883046.1	Gnomon	mRNA	608247	625996	.	-	.	Name=XM_033502525.1;ID=rna-XM_033502525.1;Dbxref=GeneID:117238018%2CGenbank:XM_033502525.1;Parent=gene-LOC117238018
NW_022883046.1	Gnomon	exon	428350	428535	.	+	.	ID=exon-XM_033502635.1-13;Dbxref=GeneID:117238066%2CGenbank:XM_033502635.1;Parent=rna-XM_033502635.1
NW_022883046.1	Gnomon	exon	428641	428868	.	+	.	ID=exon-XM_033502635.1-14;Dbxref=GeneID:117238066%2CGenbank:XM_033502635.1;Parent=rna-XM_033502635.1
NW_022883046.1	Gnomon	exon	424685	424857	.	+	.	ID=exon-XM_033502635.1-11;Dbxref=GeneID:117238066%2CGenbank:XM_033502635.1;Parent=rna-XM_033502635.1
NW_022883046.1	Gnomon	exon	426469	426549	.	+	.	ID=exon-XM_033502635.1-12;Dbxref=GeneID:117238066%2CGenbank:XM_033502635.1;Parent=rna-XM_033502635.1
NW_022883046.1	Gnomon	exon	438748	442836	.	+	.	ID=exon-XM_033502635.1-17;Dbxref=GeneID:117238066%2CGenbank:XM_033502635.1;Parent=rna-XM_033502635.1
NW_022883046.1	Gnomon	exon	429114	429207	.	+	.	ID=exon-XM_033502635.1-15;Dbxref=GeneID:117238066%2CGenbank:XM_033502635.1;Parent=rna-XM_033502635.1
NW_022883046.1	Gnomon	exon	436288	438674	.	+	.	ID=exon-XM_033502635.1-16;Dbxref=GeneID:117238066%2CGenbank:XM_033502635.1;Parent=rna-XM_033502635.1
NW_022883046.1	Gnomon	exon	424135	424406	.	+	.	ID=exon-XM_033502635.1-10;Dbxref=GeneID:117238066%2CGenbank:XM_033502635.1;Parent=rna-XM_033502635.1
NW_022883046.1	Gnomon	mRNA	846321	847663	.	-	.	Name=XM_033502764.1;ID=rna-XM_033502764.1;Dbxref=GeneID:117238117%2CGenbank:XM_033502764.1;Parent=gene-LOC117238117
NW_022883046.1	Gnomon	mRNA	464981	478446	.	+	.	Name=XM_033502524.1;ID=rna-XM_033502524.1;Dbxref=GeneID:117238017%2CGenbank:XM_033502524.1;Parent=gene-LOC117238017
NW_022883046.1	Gnomon	CDS	804965	804982	.	-	0	Name=XP_033358634.1;ID=cds-XP_033358634.1;Dbxref=GeneID:117238104%2CGenbank:XP_033358634.1;Parent=rna-XM_033502743.1
NW_022883046.1	Gnomon	CDS	804397	804865	.	-	0	Name=XP_033358634.1;ID=cds-XP_033358634.1;Dbxref=GeneID:117238104%2CGenbank:XP_033358634.1;Parent=rna-XM_033502743.1
NW_022883046.1	Gnomon	CDS	804070	804315	.	-	0	Name=XP_033358634.1;ID=cds-XP_033358634.1;Dbxref=GeneID:117238104%2CGenbank:XP_033358634.1;Parent=rna-XM_033502743.1
NW_022883046.1	Gnomon	CDS	803723	803986	.	-	0	Name=XP_033358634.1;ID=cds-XP_033358634.1;Dbxref=GeneID:117238104%2CGenbank:XP_033358634.1;Parent=rna-XM_033502743.1
NW_022883046.1	Gnomon	CDS	803463	803642	.	-	0	Name=XP_033358634.1;ID=cds-XP_033358634.1;Dbxref=GeneID:117238104%2CGenbank:XP_033358634.1;Parent=rna-XM_033502743.1
NW_022883046.1	Gnomon	CDS	802423	802711	.	-	0	Name=XP_033358634.1;ID=cds-XP_033358634.1;Dbxref=GeneID:117238104%2CGenbank:XP_033358634.1;Parent=rna-XM_033502743.1
NW_022883046.1	Gnomon	CDS	802044	802338	.	-	0	Name=XP_033358634.1;ID=cds-XP_033358634.1;Dbxref=GeneID:117238104%2CGenbank:XP_033358634.1;Parent=rna-XM_033502743.1
NW_022883046.1	Gnomon	CDS	801728	801972	.	-	0	Name=XP_033358634.1;ID=cds-XP_033358634.1;Dbxref=GeneID:117238104%2CGenbank:XP_033358634.1;Parent=rna-XM_033502743.1
NW_022883046.1	Gnomon	CDS	801440	801626	.	-	0	Name=XP_033358634.1;ID=cds-XP_033358634.1;Dbxref=GeneID:117238104%2CGenbank:XP_033358634.1;Parent=rna-XM_033502743.1
NW_022883046.1	Gnomon	CDS	789794	789887	.	-	0	Name=XP_033358634.1;ID=cds-XP_033358634.1;Dbxref=GeneID:117238104%2CGenbank:XP_033358634.1;Parent=rna-XM_033502743.1
NW_022883046.1	Gnomon	CDS	785021	785167	.	-	0	Name=XP_033358634.1;ID=cds-XP_033358634.1;Dbxref=GeneID:117238104%2CGenbank:XP_033358634.1;Parent=rna-XM_033502743.1
NW_022883046.1	Gnomon	CDS	784748	784854	.	-	0	Name=XP_033358634.1;ID=cds-XP_033358634.1;Dbxref=GeneID:117238104%2CGenbank:XP_033358634.1;Parent=rna-XM_033502743.1
NW_022883046.1	Gnomon	CDS	784033	784155	.	-	0	Name=XP_033358634.1;ID=cds-XP_033358634.1;Dbxref=GeneID:117238104%2CGenbank:XP_033358634.1;Parent=rna-XM_033502743.1
NW_022883046.1	Gnomon	mRNA	1255856	1299579	.	-	.	Name=XM_033502665.1;ID=rna-XM_033502665.1;Dbxref=GeneID:117238073%2CGenbank:XM_033502665.1;Parent=gene-LOC117238073
NW_022883046.1	Gnomon	exon	1264666	1264783	.	-	.	ID=exon-XM_033502660.1-26;Dbxref=GeneID:117238073%2CGenbank:XM_033502660.1;Parent=rna-XM_033502660.1
NW_022883046.1	Gnomon	exon	1263283	1263345	.	-	.	ID=exon-XM_033502660.1-27;Dbxref=GeneID:117238073%2CGenbank:XM_033502660.1;Parent=rna-XM_033502660.1
NW_022883046.1	Gnomon	exon	1261634	1261785	.	-	.	ID=exon-XM_033502660.1-28;Dbxref=GeneID:117238073%2CGenbank:XM_033502660.1;Parent=rna-XM_033502660.1
NW_022883046.1	Gnomon	exon	1258323	1258485	.	-	.	ID=exon-XM_033502660.1-29;Dbxref=GeneID:117238073%2CGenbank:XM_033502660.1;Parent=rna-XM_033502660.1
NW_022883046.1	Gnomon	exon	1265885	1265959	.	-	.	ID=exon-XM_033502660.1-22;Dbxref=GeneID:117238073%2CGenbank:XM_033502660.1;Parent=rna-XM_033502660.1
NW_022883046.1	Gnomon	exon	1265358	1265529	.	-	.	ID=exon-XM_033502660.1-23;Dbxref=GeneID:117238073%2CGenbank:XM_033502660.1;Parent=rna-XM_033502660.1
NW_022883046.1	Gnomon	exon	1265162	1265279	.	-	.	ID=exon-XM_033502660.1-24;Dbxref=GeneID:117238073%2CGenbank:XM_033502660.1;Parent=rna-XM_033502660.1
NW_022883046.1	Gnomon	exon	1264857	1265086	.	-	.	ID=exon-XM_033502660.1-25;Dbxref=GeneID:117238073%2CGenbank:XM_033502660.1;Parent=rna-XM_033502660.1
NW_022883046.1	Gnomon	exon	1267091	1269218	.	-	.	ID=exon-XM_033502660.1-20;Dbxref=GeneID:117238073%2CGenbank:XM_033502660.1;Parent=rna-XM_033502660.1
NW_022883046.1	Gnomon	exon	1266754	1267001	.	-	.	ID=exon-XM_033502660.1-21;Dbxref=GeneID:117238073%2CGenbank:XM_033502660.1;Parent=rna-XM_033502660.1
NW_022883046.1	Gnomon	exon	1256280	1256339	.	-	.	ID=exon-XM_033502660.1-33;Dbxref=GeneID:117238073%2CGenbank:XM_033502660.1;Parent=rna-XM_033502660.1
NW_022883046.1	Gnomon	exon	1254467	1256018	.	-	.	ID=exon-XM_033502660.1-34;Dbxref=GeneID:117238073%2CGenbank:XM_033502660.1;Parent=rna-XM_033502660.1
NW_022883046.1	Gnomon	exon	1258089	1258226	.	-	.	ID=exon-XM_033502660.1-30;Dbxref=GeneID:117238073%2CGenbank:XM_033502660.1;Parent=rna-XM_033502660.1
NW_022883046.1	Gnomon	exon	1257827	1258004	.	-	.	ID=exon-XM_033502660.1-31;Dbxref=GeneID:117238073%2CGenbank:XM_033502660.1;Parent=rna-XM_033502660.1
NW_022883046.1	Gnomon	exon	1257287	1257349	.	-	.	ID=exon-XM_033502660.1-32;Dbxref=GeneID:117238073%2CGenbank:XM_033502660.1;Parent=rna-XM_033502660.1
NW_022883046.1	Gnomon	exon	1276098	1277303	.	-	.	ID=exon-XM_033502660.1-15;Dbxref=GeneID:117238073%2CGenbank:XM_033502660.1;Parent=rna-XM_033502660.1
NW_022883046.1	Gnomon	exon	1275923	1276006	.	-	.	ID=exon-XM_033502660.1-16;Dbxref=GeneID:117238073%2CGenbank:XM_033502660.1;Parent=rna-XM_033502660.1
NW_022883046.1	Gnomon	exon	1274611	1274832	.	-	.	ID=exon-XM_033502660.1-17;Dbxref=GeneID:117238073%2CGenbank:XM_033502660.1;Parent=rna-XM_033502660.1
NW_022883046.1	Gnomon	exon	1270277	1273047	.	-	.	ID=exon-XM_033502660.1-18;Dbxref=GeneID:117238073%2CGenbank:XM_033502660.1;Parent=rna-XM_033502660.1
NW_022883046.1	Gnomon	exon	1278800	1279057	.	-	.	ID=exon-XM_033502660.1-11;Dbxref=GeneID:117238073%2CGenbank:XM_033502660.1;Parent=rna-XM_033502660.1
NW_022883046.1	Gnomon	exon	1278151	1278724	.	-	.	ID=exon-XM_033502660.1-12;Dbxref=GeneID:117238073%2CGenbank:XM_033502660.1;Parent=rna-XM_033502660.1
NW_022883046.1	Gnomon	exon	1278009	1278032	.	-	.	ID=exon-XM_033502660.1-13;Dbxref=GeneID:117238073%2CGenbank:XM_033502660.1;Parent=rna-XM_033502660.1
NW_022883046.1	Gnomon	exon	1277390	1277860	.	-	.	ID=exon-XM_033502660.1-14;Dbxref=GeneID:117238073%2CGenbank:XM_033502660.1;Parent=rna-XM_033502660.1
NW_022883046.1	Gnomon	exon	1270012	1270023	.	-	.	ID=exon-XM_033502660.1-19;Dbxref=GeneID:117238073%2CGenbank:XM_033502660.1;Parent=rna-XM_033502660.1
NW_022883046.1	Gnomon	exon	1279145	1279595	.	-	.	ID=exon-XM_033502660.1-10;Dbxref=GeneID:117238073%2CGenbank:XM_033502660.1;Parent=rna-XM_033502660.1
NW_022883046.1	Gnomon	exon	875223	875364	.	-	.	ID=exon-XR_004494121.1-1;Dbxref=GeneID:117238124%2CGenbank:XR_004494121.1;Parent=rna-XR_004494121.1
NW_022883046.1	Gnomon	exon	874539	875146	.	-	.	ID=exon-XR_004494121.1-2;Dbxref=GeneID:117238124%2CGenbank:XR_004494121.1;Parent=rna-XR_004494121.1
NW_022883046.1	Gnomon	exon	874206	874402	.	-	.	ID=exon-XR_004494121.1-3;Dbxref=GeneID:117238124%2CGenbank:XR_004494121.1;Parent=rna-XR_004494121.1
NW_022883046.1	Gnomon	exon	1265358	1265529	.	-	.	ID=exon-XM_033502657.1-20;Dbxref=GeneID:117238073%2CGenbank:XM_033502657.1;Parent=rna-XM_033502657.1
NW_022883046.1	Gnomon	exon	1265162	1265279	.	-	.	ID=exon-XM_033502657.1-21;Dbxref=GeneID:117238073%2CGenbank:XM_033502657.1;Parent=rna-XM_033502657.1
NW_022883046.1	Gnomon	exon	1264857	1265086	.	-	.	ID=exon-XM_033502657.1-22;Dbxref=GeneID:117238073%2CGenbank:XM_033502657.1;Parent=rna-XM_033502657.1
NW_022883046.1	Gnomon	exon	1264666	1264783	.	-	.	ID=exon-XM_033502657.1-23;Dbxref=GeneID:117238073%2CGenbank:XM_033502657.1;Parent=rna-XM_033502657.1
NW_022883046.1	Gnomon	exon	1263283	1263345	.	-	.	ID=exon-XM_033502657.1-24;Dbxref=GeneID:117238073%2CGenbank:XM_033502657.1;Parent=rna-XM_033502657.1
NW_022883046.1	Gnomon	exon	1261634	1261785	.	-	.	ID=exon-XM_033502657.1-25;Dbxref=GeneID:117238073%2CGenbank:XM_033502657.1;Parent=rna-XM_033502657.1
NW_022883046.1	Gnomon	exon	1258323	1258485	.	-	.	ID=exon-XM_033502657.1-26;Dbxref=GeneID:117238073%2CGenbank:XM_033502657.1;Parent=rna-XM_033502657.1
NW_022883046.1	Gnomon	exon	1258089	1258226	.	-	.	ID=exon-XM_033502657.1-27;Dbxref=GeneID:117238073%2CGenbank:XM_033502657.1;Parent=rna-XM_033502657.1
NW_022883046.1	Gnomon	exon	1257827	1258004	.	-	.	ID=exon-XM_033502657.1-28;Dbxref=GeneID:117238073%2CGenbank:XM_033502657.1;Parent=rna-XM_033502657.1
NW_022883046.1	Gnomon	exon	1257287	1257349	.	-	.	ID=exon-XM_033502657.1-29;Dbxref=GeneID:117238073%2CGenbank:XM_033502657.1;Parent=rna-XM_033502657.1
NW_022883046.1	Gnomon	exon	1278151	1278724	.	-	.	ID=exon-XM_033502657.1-10;Dbxref=GeneID:117238073%2CGenbank:XM_033502657.1;Parent=rna-XM_033502657.1
NW_022883046.1	Gnomon	exon	1277390	1277860	.	-	.	ID=exon-XM_033502657.1-11;Dbxref=GeneID:117238073%2CGenbank:XM_033502657.1;Parent=rna-XM_033502657.1
NW_022883046.1	Gnomon	exon	1276098	1277303	.	-	.	ID=exon-XM_033502657.1-12;Dbxref=GeneID:117238073%2CGenbank:XM_033502657.1;Parent=rna-XM_033502657.1
NW_022883046.1	Gnomon	exon	1275923	1276006	.	-	.	ID=exon-XM_033502657.1-13;Dbxref=GeneID:117238073%2CGenbank:XM_033502657.1;Parent=rna-XM_033502657.1
NW_022883046.1	Gnomon	exon	1274611	1274832	.	-	.	ID=exon-XM_033502657.1-14;Dbxref=GeneID:117238073%2CGenbank:XM_033502657.1;Parent=rna-XM_033502657.1
NW_022883046.1	Gnomon	exon	1270277	1273047	.	-	.	ID=exon-XM_033502657.1-15;Dbxref=GeneID:117238073%2CGenbank:XM_033502657.1;Parent=rna-XM_033502657.1
NW_022883046.1	Gnomon	exon	1270012	1270023	.	-	.	ID=exon-XM_033502657.1-16;Dbxref=GeneID:117238073%2CGenbank:XM_033502657.1;Parent=rna-XM_033502657.1
NW_022883046.1	Gnomon	exon	1267091	1269218	.	-	.	ID=exon-XM_033502657.1-17;Dbxref=GeneID:117238073%2CGenbank:XM_033502657.1;Parent=rna-XM_033502657.1
NW_022883046.1	Gnomon	exon	1266754	1267001	.	-	.	ID=exon-XM_033502657.1-18;Dbxref=GeneID:117238073%2CGenbank:XM_033502657.1;Parent=rna-XM_033502657.1
NW_022883046.1	Gnomon	exon	1265885	1265959	.	-	.	ID=exon-XM_033502657.1-19;Dbxref=GeneID:117238073%2CGenbank:XM_033502657.1;Parent=rna-XM_033502657.1
NW_022883046.1	Gnomon	CDS	1292742	1292994	.	-	0	Name=XP_033358539.1;ID=cds-XP_033358539.1;Dbxref=GeneID:117238073%2CGenbank:XP_033358539.1;Parent=rna-XM_033502648.1
NW_022883046.1	Gnomon	CDS	1290182	1290243	.	-	0	Name=XP_033358539.1;ID=cds-XP_033358539.1;Dbxref=GeneID:117238073%2CGenbank:XP_033358539.1;Parent=rna-XM_033502648.1
NW_022883046.1	Gnomon	CDS	1287195	1287212	.	-	0	Name=XP_033358539.1;ID=cds-XP_033358539.1;Dbxref=GeneID:117238073%2CGenbank:XP_033358539.1;Parent=rna-XM_033502648.1
NW_022883046.1	Gnomon	CDS	1286371	1286430	.	-	0	Name=XP_033358539.1;ID=cds-XP_033358539.1;Dbxref=GeneID:117238073%2CGenbank:XP_033358539.1;Parent=rna-XM_033502648.1
NW_022883046.1	Gnomon	CDS	1285558	1285647	.	-	0	Name=XP_033358539.1;ID=cds-XP_033358539.1;Dbxref=GeneID:117238073%2CGenbank:XP_033358539.1;Parent=rna-XM_033502648.1
NW_022883046.1	Gnomon	CDS	1285047	1285217	.	-	0	Name=XP_033358539.1;ID=cds-XP_033358539.1;Dbxref=GeneID:117238073%2CGenbank:XP_033358539.1;Parent=rna-XM_033502648.1
NW_022883046.1	Gnomon	CDS	1284118	1284132	.	-	0	Name=XP_033358539.1;ID=cds-XP_033358539.1;Dbxref=GeneID:117238073%2CGenbank:XP_033358539.1;Parent=rna-XM_033502648.1
NW_022883046.1	Gnomon	CDS	1279932	1280211	.	-	0	Name=XP_033358539.1;ID=cds-XP_033358539.1;Dbxref=GeneID:117238073%2CGenbank:XP_033358539.1;Parent=rna-XM_033502648.1
NW_022883046.1	Gnomon	CDS	1279145	1279595	.	-	0	Name=XP_033358539.1;ID=cds-XP_033358539.1;Dbxref=GeneID:117238073%2CGenbank:XP_033358539.1;Parent=rna-XM_033502648.1
NW_022883046.1	Gnomon	CDS	1278800	1279057	.	-	0	Name=XP_033358539.1;ID=cds-XP_033358539.1;Dbxref=GeneID:117238073%2CGenbank:XP_033358539.1;Parent=rna-XM_033502648.1
NW_022883046.1	Gnomon	CDS	1278151	1278724	.	-	0	Name=XP_033358539.1;ID=cds-XP_033358539.1;Dbxref=GeneID:117238073%2CGenbank:XP_033358539.1;Parent=rna-XM_033502648.1
NW_022883046.1	Gnomon	CDS	1278009	1278032	.	-	0	Name=XP_033358539.1;ID=cds-XP_033358539.1;Dbxref=GeneID:117238073%2CGenbank:XP_033358539.1;Parent=rna-XM_033502648.1
NW_022883046.1	Gnomon	CDS	1277390	1277860	.	-	0	Name=XP_033358539.1;ID=cds-XP_033358539.1;Dbxref=GeneID:117238073%2CGenbank:XP_033358539.1;Parent=rna-XM_033502648.1
NW_022883046.1	Gnomon	CDS	1276098	1277303	.	-	0	Name=XP_033358539.1;ID=cds-XP_033358539.1;Dbxref=GeneID:117238073%2CGenbank:XP_033358539.1;Parent=rna-XM_033502648.1
NW_022883046.1	Gnomon	CDS	1275923	1276006	.	-	0	Name=XP_033358539.1;ID=cds-XP_033358539.1;Dbxref=GeneID:117238073%2CGenbank:XP_033358539.1;Parent=rna-XM_033502648.1
NW_022883046.1	Gnomon	CDS	1274611	1274832	.	-	0	Name=XP_033358539.1;ID=cds-XP_033358539.1;Dbxref=GeneID:117238073%2CGenbank:XP_033358539.1;Parent=rna-XM_033502648.1
NW_022883046.1	Gnomon	CDS	1270277	1273047	.	-	0	Name=XP_033358539.1;ID=cds-XP_033358539.1;Dbxref=GeneID:117238073%2CGenbank:XP_033358539.1;Parent=rna-XM_033502648.1
NW_022883046.1	Gnomon	CDS	1267091	1269218	.	-	0	Name=XP_033358539.1;ID=cds-XP_033358539.1;Dbxref=GeneID:117238073%2CGenbank:XP_033358539.1;Parent=rna-XM_033502648.1
NW_022883046.1	Gnomon	CDS	1266754	1267001	.	-	0	Name=XP_033358539.1;ID=cds-XP_033358539.1;Dbxref=GeneID:117238073%2CGenbank:XP_033358539.1;Parent=rna-XM_033502648.1
NW_022883046.1	Gnomon	CDS	1265885	1265959	.	-	0	Name=XP_033358539.1;ID=cds-XP_033358539.1;Dbxref=GeneID:117238073%2CGenbank:XP_033358539.1;Parent=rna-XM_033502648.1
NW_022883046.1	Gnomon	CDS	1265358	1265529	.	-	0	Name=XP_033358539.1;ID=cds-XP_033358539.1;Dbxref=GeneID:117238073%2CGenbank:XP_033358539.1;Parent=rna-XM_033502648.1
NW_022883046.1	Gnomon	CDS	1265162	1265279	.	-	0	Name=XP_033358539.1;ID=cds-XP_033358539.1;Dbxref=GeneID:117238073%2CGenbank:XP_033358539.1;Parent=rna-XM_033502648.1
NW_022883046.1	Gnomon	CDS	1264857	1265086	.	-	0	Name=XP_033358539.1;ID=cds-XP_033358539.1;Dbxref=GeneID:117238073%2CGenbank:XP_033358539.1;Parent=rna-XM_033502648.1
NW_022883046.1	Gnomon	CDS	1264666	1264783	.	-	0	Name=XP_033358539.1;ID=cds-XP_033358539.1;Dbxref=GeneID:117238073%2CGenbank:XP_033358539.1;Parent=rna-XM_033502648.1
NW_022883046.1	Gnomon	CDS	1263283	1263345	.	-	0	Name=XP_033358539.1;ID=cds-XP_033358539.1;Dbxref=GeneID:117238073%2CGenbank:XP_033358539.1;Parent=rna-XM_033502648.1
NW_022883046.1	Gnomon	CDS	1261634	1261785	.	-	0	Name=XP_033358539.1;ID=cds-XP_033358539.1;Dbxref=GeneID:117238073%2CGenbank:XP_033358539.1;Parent=rna-XM_033502648.1
NW_022883046.1	Gnomon	CDS	1258323	1258485	.	-	0	Name=XP_033358539.1;ID=cds-XP_033358539.1;Dbxref=GeneID:117238073%2CGenbank:XP_033358539.1;Parent=rna-XM_033502648.1
NW_022883046.1	Gnomon	CDS	1258089	1258226	.	-	0	Name=XP_033358539.1;ID=cds-XP_033358539.1;Dbxref=GeneID:117238073%2CGenbank:XP_033358539.1;Parent=rna-XM_033502648.1
NW_022883046.1	Gnomon	CDS	1257827	1258004	.	-	0	Name=XP_033358539.1;ID=cds-XP_033358539.1;Dbxref=GeneID:117238073%2CGenbank:XP_033358539.1;Parent=rna-XM_033502648.1
NW_022883046.1	Gnomon	CDS	1257287	1257349	.	-	0	Name=XP_033358539.1;ID=cds-XP_033358539.1;Dbxref=GeneID:117238073%2CGenbank:XP_033358539.1;Parent=rna-XM_033502648.1
NW_022883046.1	Gnomon	CDS	1256779	1256898	.	-	0	Name=XP_033358539.1;ID=cds-XP_033358539.1;Dbxref=GeneID:117238073%2CGenbank:XP_033358539.1;Parent=rna-XM_033502648.1
NW_022883046.1	Gnomon	CDS	1256280	1256339	.	-	0	Name=XP_033358539.1;ID=cds-XP_033358539.1;Dbxref=GeneID:117238073%2CGenbank:XP_033358539.1;Parent=rna-XM_033502648.1
NW_022883046.1	Gnomon	CDS	1255856	1256018	.	-	0	Name=XP_033358539.1;ID=cds-XP_033358539.1;Dbxref=GeneID:117238073%2CGenbank:XP_033358539.1;Parent=rna-XM_033502648.1
NW_022883046.1	Gnomon	exon	1257827	1258004	.	-	.	ID=exon-XM_033502667.1-30;Dbxref=GeneID:117238073%2CGenbank:XM_033502667.1;Parent=rna-XM_033502667.1
NW_022883046.1	Gnomon	exon	1257287	1257349	.	-	.	ID=exon-XM_033502667.1-31;Dbxref=GeneID:117238073%2CGenbank:XM_033502667.1;Parent=rna-XM_033502667.1
NW_022883046.1	Gnomon	exon	1254467	1256018	.	-	.	ID=exon-XM_033502667.1-34;Dbxref=GeneID:117238073%2CGenbank:XM_033502667.1;Parent=rna-XM_033502667.1
NW_022883046.1	Gnomon	exon	1256779	1256898	.	-	.	ID=exon-XM_033502667.1-32;Dbxref=GeneID:117238073%2CGenbank:XM_033502667.1;Parent=rna-XM_033502667.1
NW_022883046.1	Gnomon	exon	1256280	1256339	.	-	.	ID=exon-XM_033502667.1-33;Dbxref=GeneID:117238073%2CGenbank:XM_033502667.1;Parent=rna-XM_033502667.1
NW_022883046.1	Gnomon	exon	1275923	1276006	.	-	.	ID=exon-XM_033502667.1-16;Dbxref=GeneID:117238073%2CGenbank:XM_033502667.1;Parent=rna-XM_033502667.1
NW_022883046.1	Gnomon	exon	1274611	1274832	.	-	.	ID=exon-XM_033502667.1-17;Dbxref=GeneID:117238073%2CGenbank:XM_033502667.1;Parent=rna-XM_033502667.1
NW_022883046.1	Gnomon	exon	1277390	1277860	.	-	.	ID=exon-XM_033502667.1-14;Dbxref=GeneID:117238073%2CGenbank:XM_033502667.1;Parent=rna-XM_033502667.1
NW_022883046.1	Gnomon	exon	1276098	1277303	.	-	.	ID=exon-XM_033502667.1-15;Dbxref=GeneID:117238073%2CGenbank:XM_033502667.1;Parent=rna-XM_033502667.1
NW_022883046.1	Gnomon	exon	1278151	1278724	.	-	.	ID=exon-XM_033502667.1-12;Dbxref=GeneID:117238073%2CGenbank:XM_033502667.1;Parent=rna-XM_033502667.1
NW_022883046.1	Gnomon	exon	1278009	1278032	.	-	.	ID=exon-XM_033502667.1-13;Dbxref=GeneID:117238073%2CGenbank:XM_033502667.1;Parent=rna-XM_033502667.1
NW_022883046.1	Gnomon	exon	1279145	1279595	.	-	.	ID=exon-XM_033502667.1-10;Dbxref=GeneID:117238073%2CGenbank:XM_033502667.1;Parent=rna-XM_033502667.1
NW_022883046.1	Gnomon	exon	1278800	1279057	.	-	.	ID=exon-XM_033502667.1-11;Dbxref=GeneID:117238073%2CGenbank:XM_033502667.1;Parent=rna-XM_033502667.1
NW_022883046.1	Gnomon	exon	1270277	1273047	.	-	.	ID=exon-XM_033502667.1-18;Dbxref=GeneID:117238073%2CGenbank:XM_033502667.1;Parent=rna-XM_033502667.1
NW_022883046.1	Gnomon	exon	1270012	1270023	.	-	.	ID=exon-XM_033502667.1-19;Dbxref=GeneID:117238073%2CGenbank:XM_033502667.1;Parent=rna-XM_033502667.1
NW_022883046.1	Gnomon	exon	1267091	1269218	.	-	.	ID=exon-XM_033502667.1-20;Dbxref=GeneID:117238073%2CGenbank:XM_033502667.1;Parent=rna-XM_033502667.1
NW_022883046.1	Gnomon	exon	1256779	1256898	.	-	.	ID=exon-XM_033502657.1-30;Dbxref=GeneID:117238073%2CGenbank:XM_033502657.1;Parent=rna-XM_033502657.1
NW_022883046.1	Gnomon	exon	1256280	1256339	.	-	.	ID=exon-XM_033502657.1-31;Dbxref=GeneID:117238073%2CGenbank:XM_033502657.1;Parent=rna-XM_033502657.1
NW_022883046.1	Gnomon	exon	1255856	1256018	.	-	.	ID=exon-XM_033502657.1-32;Dbxref=GeneID:117238073%2CGenbank:XM_033502657.1;Parent=rna-XM_033502657.1
NW_022883046.1	Gnomon	exon	1259074	1259135	.	-	.	ID=exon-XM_033502667.1-27;Dbxref=GeneID:117238073%2CGenbank:XM_033502667.1;Parent=rna-XM_033502667.1
NW_022883046.1	Gnomon	exon	1258323	1258485	.	-	.	ID=exon-XM_033502667.1-28;Dbxref=GeneID:117238073%2CGenbank:XM_033502667.1;Parent=rna-XM_033502667.1
NW_022883046.1	Gnomon	exon	1264857	1265086	.	-	.	ID=exon-XM_033502667.1-25;Dbxref=GeneID:117238073%2CGenbank:XM_033502667.1;Parent=rna-XM_033502667.1
NW_022883046.1	Gnomon	exon	1264666	1264783	.	-	.	ID=exon-XM_033502667.1-26;Dbxref=GeneID:117238073%2CGenbank:XM_033502667.1;Parent=rna-XM_033502667.1
NW_022883046.1	Gnomon	exon	1265358	1265529	.	-	.	ID=exon-XM_033502667.1-23;Dbxref=GeneID:117238073%2CGenbank:XM_033502667.1;Parent=rna-XM_033502667.1
NW_022883046.1	Gnomon	exon	1265162	1265279	.	-	.	ID=exon-XM_033502667.1-24;Dbxref=GeneID:117238073%2CGenbank:XM_033502667.1;Parent=rna-XM_033502667.1
NW_022883046.1	Gnomon	exon	1266754	1267001	.	-	.	ID=exon-XM_033502667.1-21;Dbxref=GeneID:117238073%2CGenbank:XM_033502667.1;Parent=rna-XM_033502667.1
NW_022883046.1	Gnomon	exon	1265885	1265959	.	-	.	ID=exon-XM_033502667.1-22;Dbxref=GeneID:117238073%2CGenbank:XM_033502667.1;Parent=rna-XM_033502667.1
NW_022883046.1	Gnomon	exon	1258089	1258226	.	-	.	ID=exon-XM_033502667.1-29;Dbxref=GeneID:117238073%2CGenbank:XM_033502667.1;Parent=rna-XM_033502667.1
NW_022883046.1	Gnomon	CDS	804965	804982	.	-	0	Name=XP_033358633.1;ID=cds-XP_033358633.1;Dbxref=GeneID:117238104%2CGenbank:XP_033358633.1;Parent=rna-XM_033502742.1
NW_022883046.1	Gnomon	CDS	804397	804865	.	-	0	Name=XP_033358633.1;ID=cds-XP_033358633.1;Dbxref=GeneID:117238104%2CGenbank:XP_033358633.1;Parent=rna-XM_033502742.1
NW_022883046.1	Gnomon	CDS	804070	804315	.	-	0	Name=XP_033358633.1;ID=cds-XP_033358633.1;Dbxref=GeneID:117238104%2CGenbank:XP_033358633.1;Parent=rna-XM_033502742.1
NW_022883046.1	Gnomon	CDS	803723	803986	.	-	0	Name=XP_033358633.1;ID=cds-XP_033358633.1;Dbxref=GeneID:117238104%2CGenbank:XP_033358633.1;Parent=rna-XM_033502742.1
NW_022883046.1	Gnomon	CDS	803463	803642	.	-	0	Name=XP_033358633.1;ID=cds-XP_033358633.1;Dbxref=GeneID:117238104%2CGenbank:XP_033358633.1;Parent=rna-XM_033502742.1
NW_022883046.1	Gnomon	CDS	802423	802780	.	-	0	Name=XP_033358633.1;ID=cds-XP_033358633.1;Dbxref=GeneID:117238104%2CGenbank:XP_033358633.1;Parent=rna-XM_033502742.1
NW_022883046.1	Gnomon	CDS	802044	802338	.	-	0	Name=XP_033358633.1;ID=cds-XP_033358633.1;Dbxref=GeneID:117238104%2CGenbank:XP_033358633.1;Parent=rna-XM_033502742.1
NW_022883046.1	Gnomon	CDS	801728	801972	.	-	0	Name=XP_033358633.1;ID=cds-XP_033358633.1;Dbxref=GeneID:117238104%2CGenbank:XP_033358633.1;Parent=rna-XM_033502742.1
NW_022883046.1	Gnomon	CDS	801440	801626	.	-	0	Name=XP_033358633.1;ID=cds-XP_033358633.1;Dbxref=GeneID:117238104%2CGenbank:XP_033358633.1;Parent=rna-XM_033502742.1
NW_022883046.1	Gnomon	CDS	789794	789887	.	-	0	Name=XP_033358633.1;ID=cds-XP_033358633.1;Dbxref=GeneID:117238104%2CGenbank:XP_033358633.1;Parent=rna-XM_033502742.1
NW_022883046.1	Gnomon	CDS	785021	785167	.	-	0	Name=XP_033358633.1;ID=cds-XP_033358633.1;Dbxref=GeneID:117238104%2CGenbank:XP_033358633.1;Parent=rna-XM_033502742.1
NW_022883046.1	Gnomon	CDS	784748	784854	.	-	0	Name=XP_033358633.1;ID=cds-XP_033358633.1;Dbxref=GeneID:117238104%2CGenbank:XP_033358633.1;Parent=rna-XM_033502742.1
NW_022883046.1	Gnomon	CDS	784033	784155	.	-	0	Name=XP_033358633.1;ID=cds-XP_033358633.1;Dbxref=GeneID:117238104%2CGenbank:XP_033358633.1;Parent=rna-XM_033502742.1
NW_022883046.1	Gnomon	CDS	804965	804982	.	-	0	Name=XP_033358632.1;ID=cds-XP_033358632.1;Dbxref=GeneID:117238104%2CGenbank:XP_033358632.1;Parent=rna-XM_033502741.1
NW_022883046.1	Gnomon	CDS	804397	804865	.	-	0	Name=XP_033358632.1;ID=cds-XP_033358632.1;Dbxref=GeneID:117238104%2CGenbank:XP_033358632.1;Parent=rna-XM_033502741.1
NW_022883046.1	Gnomon	CDS	804070	804315	.	-	0	Name=XP_033358632.1;ID=cds-XP_033358632.1;Dbxref=GeneID:117238104%2CGenbank:XP_033358632.1;Parent=rna-XM_033502741.1
NW_022883046.1	Gnomon	CDS	803723	803986	.	-	0	Name=XP_033358632.1;ID=cds-XP_033358632.1;Dbxref=GeneID:117238104%2CGenbank:XP_033358632.1;Parent=rna-XM_033502741.1
NW_022883046.1	Gnomon	CDS	803463	803642	.	-	0	Name=XP_033358632.1;ID=cds-XP_033358632.1;Dbxref=GeneID:117238104%2CGenbank:XP_033358632.1;Parent=rna-XM_033502741.1
NW_022883046.1	Gnomon	CDS	802423	802792	.	-	0	Name=XP_033358632.1;ID=cds-XP_033358632.1;Dbxref=GeneID:117238104%2CGenbank:XP_033358632.1;Parent=rna-XM_033502741.1
NW_022883046.1	Gnomon	CDS	802044	802338	.	-	0	Name=XP_033358632.1;ID=cds-XP_033358632.1;Dbxref=GeneID:117238104%2CGenbank:XP_033358632.1;Parent=rna-XM_033502741.1
NW_022883046.1	Gnomon	CDS	801728	801972	.	-	0	Name=XP_033358632.1;ID=cds-XP_033358632.1;Dbxref=GeneID:117238104%2CGenbank:XP_033358632.1;Parent=rna-XM_033502741.1
NW_022883046.1	Gnomon	CDS	801440	801626	.	-	0	Name=XP_033358632.1;ID=cds-XP_033358632.1;Dbxref=GeneID:117238104%2CGenbank:XP_033358632.1;Parent=rna-XM_033502741.1
NW_022883046.1	Gnomon	CDS	789794	789887	.	-	0	Name=XP_033358632.1;ID=cds-XP_033358632.1;Dbxref=GeneID:117238104%2CGenbank:XP_033358632.1;Parent=rna-XM_033502741.1
NW_022883046.1	Gnomon	CDS	785021	785167	.	-	0	Name=XP_033358632.1;ID=cds-XP_033358632.1;Dbxref=GeneID:117238104%2CGenbank:XP_033358632.1;Parent=rna-XM_033502741.1
NW_022883046.1	Gnomon	CDS	784748	784854	.	-	0	Name=XP_033358632.1;ID=cds-XP_033358632.1;Dbxref=GeneID:117238104%2CGenbank:XP_033358632.1;Parent=rna-XM_033502741.1
NW_022883046.1	Gnomon	CDS	784033	784155	.	-	0	Name=XP_033358632.1;ID=cds-XP_033358632.1;Dbxref=GeneID:117238104%2CGenbank:XP_033358632.1;Parent=rna-XM_033502741.1
NW_022883046.1	Gnomon	exon	660926	661006	.	-	.	ID=exon-XM_033502534.1-8;Dbxref=GeneID:117238020%2CGenbank:XM_033502534.1;Parent=rna-XM_033502534.1
NW_022883046.1	Gnomon	exon	660627	660849	.	-	.	ID=exon-XM_033502534.1-9;Dbxref=GeneID:117238020%2CGenbank:XM_033502534.1;Parent=rna-XM_033502534.1
NW_022883046.1	Gnomon	exon	661353	661502	.	-	.	ID=exon-XM_033502534.1-6;Dbxref=GeneID:117238020%2CGenbank:XM_033502534.1;Parent=rna-XM_033502534.1
NW_022883046.1	Gnomon	exon	661088	661276	.	-	.	ID=exon-XM_033502534.1-7;Dbxref=GeneID:117238020%2CGenbank:XM_033502534.1;Parent=rna-XM_033502534.1
NW_022883046.1	Gnomon	exon	661793	661968	.	-	.	ID=exon-XM_033502534.1-4;Dbxref=GeneID:117238020%2CGenbank:XM_033502534.1;Parent=rna-XM_033502534.1
NW_022883046.1	Gnomon	exon	661584	661715	.	-	.	ID=exon-XM_033502534.1-5;Dbxref=GeneID:117238020%2CGenbank:XM_033502534.1;Parent=rna-XM_033502534.1
NW_022883046.1	Gnomon	exon	670025	670656	.	-	.	ID=exon-XM_033502534.1-2;Dbxref=GeneID:117238020%2CGenbank:XM_033502534.1;Parent=rna-XM_033502534.1
NW_022883046.1	Gnomon	exon	662147	662289	.	-	.	ID=exon-XM_033502534.1-3;Dbxref=GeneID:117238020%2CGenbank:XM_033502534.1;Parent=rna-XM_033502534.1
NW_022883046.1	Gnomon	exon	672241	672734	.	-	.	ID=exon-XM_033502534.1-1;Dbxref=GeneID:117238020%2CGenbank:XM_033502534.1;Parent=rna-XM_033502534.1
NW_022883046.1	Gnomon	mRNA	1255856	1306636	.	-	.	Name=XM_033502664.1;ID=rna-XM_033502664.1;Dbxref=GeneID:117238073%2CGenbank:XM_033502664.1;Parent=gene-LOC117238073
NW_022883046.1	Gnomon	exon	1265162	1265279	.	-	.	ID=exon-XM_033502686.1-19;Dbxref=GeneID:117238073%2CGenbank:XM_033502686.1;Parent=rna-XM_033502686.1
NW_022883046.1	Gnomon	exon	1265885	1265959	.	-	.	ID=exon-XM_033502686.1-17;Dbxref=GeneID:117238073%2CGenbank:XM_033502686.1;Parent=rna-XM_033502686.1
NW_022883046.1	Gnomon	exon	1265358	1265529	.	-	.	ID=exon-XM_033502686.1-18;Dbxref=GeneID:117238073%2CGenbank:XM_033502686.1;Parent=rna-XM_033502686.1
NW_022883046.1	Gnomon	exon	1267091	1269218	.	-	.	ID=exon-XM_033502686.1-15;Dbxref=GeneID:117238073%2CGenbank:XM_033502686.1;Parent=rna-XM_033502686.1
NW_022883046.1	Gnomon	exon	1266754	1267001	.	-	.	ID=exon-XM_033502686.1-16;Dbxref=GeneID:117238073%2CGenbank:XM_033502686.1;Parent=rna-XM_033502686.1
NW_022883046.1	Gnomon	exon	1274611	1274832	.	-	.	ID=exon-XM_033502686.1-13;Dbxref=GeneID:117238073%2CGenbank:XM_033502686.1;Parent=rna-XM_033502686.1
NW_022883046.1	Gnomon	exon	1270277	1273047	.	-	.	ID=exon-XM_033502686.1-14;Dbxref=GeneID:117238073%2CGenbank:XM_033502686.1;Parent=rna-XM_033502686.1
NW_022883046.1	Gnomon	exon	1276098	1277303	.	-	.	ID=exon-XM_033502686.1-11;Dbxref=GeneID:117238073%2CGenbank:XM_033502686.1;Parent=rna-XM_033502686.1
NW_022883046.1	Gnomon	exon	1275923	1276006	.	-	.	ID=exon-XM_033502686.1-12;Dbxref=GeneID:117238073%2CGenbank:XM_033502686.1;Parent=rna-XM_033502686.1
NW_022883046.1	Gnomon	exon	1277390	1277860	.	-	.	ID=exon-XM_033502686.1-10;Dbxref=GeneID:117238073%2CGenbank:XM_033502686.1;Parent=rna-XM_033502686.1
NW_022883046.1	Gnomon	exon	1140449	1140783	.	+	.	ID=exon-XM_033502724.1-5;Dbxref=GeneID:117238089%2CGenbank:XM_033502724.1;Parent=rna-XM_033502724.1
NW_022883046.1	Gnomon	exon	1139776	1140054	.	+	.	ID=exon-XM_033502724.1-3;Dbxref=GeneID:117238089%2CGenbank:XM_033502724.1;Parent=rna-XM_033502724.1
NW_022883046.1	Gnomon	exon	1140139	1140369	.	+	.	ID=exon-XM_033502724.1-4;Dbxref=GeneID:117238089%2CGenbank:XM_033502724.1;Parent=rna-XM_033502724.1
NW_022883046.1	Gnomon	exon	1139238	1139377	.	+	.	ID=exon-XM_033502724.1-1;Dbxref=GeneID:117238089%2CGenbank:XM_033502724.1;Parent=rna-XM_033502724.1
NW_022883046.1	Gnomon	exon	1139474	1139684	.	+	.	ID=exon-XM_033502724.1-2;Dbxref=GeneID:117238089%2CGenbank:XM_033502724.1;Parent=rna-XM_033502724.1
NW_022883046.1	Gnomon	CDS	859422	859569	.	-	0	Name=XP_033358636.1;ID=cds-XP_033358636.1;Dbxref=GeneID:117238106%2CGenbank:XP_033358636.1;Parent=rna-XM_033502745.1
NW_022883046.1	Gnomon	CDS	857959	859355	.	-	0	Name=XP_033358636.1;ID=cds-XP_033358636.1;Dbxref=GeneID:117238106%2CGenbank:XP_033358636.1;Parent=rna-XM_033502745.1
NW_022883046.1	Gnomon	CDS	857618	857881	.	-	0	Name=XP_033358636.1;ID=cds-XP_033358636.1;Dbxref=GeneID:117238106%2CGenbank:XP_033358636.1;Parent=rna-XM_033502745.1
NW_022883046.1	Gnomon	CDS	857217	857546	.	-	0	Name=XP_033358636.1;ID=cds-XP_033358636.1;Dbxref=GeneID:117238106%2CGenbank:XP_033358636.1;Parent=rna-XM_033502745.1
NW_022883046.1	Gnomon	CDS	649829	649861	.	-	0	Name=XP_033358480.1;ID=cds-XP_033358480.1;Dbxref=GeneID:117238042%2CGenbank:XP_033358480.1;Parent=rna-XM_033502589.1
NW_022883046.1	Gnomon	CDS	649198	649391	.	-	0	Name=XP_033358480.1;ID=cds-XP_033358480.1;Dbxref=GeneID:117238042%2CGenbank:XP_033358480.1;Parent=rna-XM_033502589.1
NW_022883046.1	Gnomon	CDS	648989	649130	.	-	0	Name=XP_033358480.1;ID=cds-XP_033358480.1;Dbxref=GeneID:117238042%2CGenbank:XP_033358480.1;Parent=rna-XM_033502589.1
NW_022883046.1	Gnomon	mRNA	987105	1131056	.	-	.	Name=XM_033502521.1;ID=rna-XM_033502521.1;Dbxref=GeneID:117238016%2CGenbank:XM_033502521.1;Parent=gene-LOC117238016
NW_022883046.1	Gnomon	exon	863119	863222	.	+	.	ID=exon-XM_033502771.1-3;Dbxref=GeneID:117238123%2CGenbank:XM_033502771.1;Parent=rna-XM_033502771.1
NW_022883046.1	Gnomon	exon	864874	865087	.	+	.	ID=exon-XM_033502771.1-4;Dbxref=GeneID:117238123%2CGenbank:XM_033502771.1;Parent=rna-XM_033502771.1
NW_022883046.1	Gnomon	exon	865162	865215	.	+	.	ID=exon-XM_033502771.1-5;Dbxref=GeneID:117238123%2CGenbank:XM_033502771.1;Parent=rna-XM_033502771.1
NW_022883046.1	Gnomon	exon	865295	865437	.	+	.	ID=exon-XM_033502771.1-6;Dbxref=GeneID:117238123%2CGenbank:XM_033502771.1;Parent=rna-XM_033502771.1
NW_022883046.1	Gnomon	exon	861014	861261	.	+	.	ID=exon-XM_033502771.1-1;Dbxref=GeneID:117238123%2CGenbank:XM_033502771.1;Parent=rna-XM_033502771.1
NW_022883046.1	Gnomon	exon	861859	861963	.	+	.	ID=exon-XM_033502771.1-2;Dbxref=GeneID:117238123%2CGenbank:XM_033502771.1;Parent=rna-XM_033502771.1
NW_022883046.1	Gnomon	exon	865518	865684	.	+	.	ID=exon-XM_033502771.1-7;Dbxref=GeneID:117238123%2CGenbank:XM_033502771.1;Parent=rna-XM_033502771.1
NW_022883046.1	Gnomon	exon	867251	867455	.	+	.	ID=exon-XM_033502771.1-8;Dbxref=GeneID:117238123%2CGenbank:XM_033502771.1;Parent=rna-XM_033502771.1
NW_022883046.1	Gnomon	exon	867629	867785	.	+	.	ID=exon-XM_033502771.1-9;Dbxref=GeneID:117238123%2CGenbank:XM_033502771.1;Parent=rna-XM_033502771.1
NW_022883046.1	Gnomon	exon	1286371	1286430	.	-	.	ID=exon-XM_033502658.1-5;Dbxref=GeneID:117238073%2CGenbank:XM_033502658.1;Parent=rna-XM_033502658.1
NW_022883046.1	Gnomon	exon	1285558	1285647	.	-	.	ID=exon-XM_033502658.1-6;Dbxref=GeneID:117238073%2CGenbank:XM_033502658.1;Parent=rna-XM_033502658.1
NW_022883046.1	Gnomon	exon	1290182	1290243	.	-	.	ID=exon-XM_033502658.1-3;Dbxref=GeneID:117238073%2CGenbank:XM_033502658.1;Parent=rna-XM_033502658.1
NW_022883046.1	Gnomon	exon	1287195	1287212	.	-	.	ID=exon-XM_033502658.1-4;Dbxref=GeneID:117238073%2CGenbank:XM_033502658.1;Parent=rna-XM_033502658.1
NW_022883046.1	Gnomon	exon	1299150	1299579	.	-	.	ID=exon-XM_033502658.1-1;Dbxref=GeneID:117238073%2CGenbank:XM_033502658.1;Parent=rna-XM_033502658.1
NW_022883046.1	Gnomon	exon	1292742	1293563	.	-	.	ID=exon-XM_033502658.1-2;Dbxref=GeneID:117238073%2CGenbank:XM_033502658.1;Parent=rna-XM_033502658.1
NW_022883046.1	Gnomon	exon	1279932	1280211	.	-	.	ID=exon-XM_033502658.1-9;Dbxref=GeneID:117238073%2CGenbank:XM_033502658.1;Parent=rna-XM_033502658.1
NW_022883046.1	Gnomon	exon	1285047	1285217	.	-	.	ID=exon-XM_033502658.1-7;Dbxref=GeneID:117238073%2CGenbank:XM_033502658.1;Parent=rna-XM_033502658.1
NW_022883046.1	Gnomon	exon	1284118	1284132	.	-	.	ID=exon-XM_033502658.1-8;Dbxref=GeneID:117238073%2CGenbank:XM_033502658.1;Parent=rna-XM_033502658.1
NW_022883046.1	Gnomon	mRNA	1254467	1299579	.	-	.	Name=XM_033502667.1;ID=rna-XM_033502667.1;Dbxref=GeneID:117238073%2CGenbank:XM_033502667.1;Parent=gene-LOC117238073
NW_022883046.1	Gnomon	exon	1256280	1256339	.	-	.	ID=exon-XM_033502686.1-28;Dbxref=GeneID:117238073%2CGenbank:XM_033502686.1;Parent=rna-XM_033502686.1
NW_022883046.1	Gnomon	exon	1254467	1256018	.	-	.	ID=exon-XM_033502686.1-29;Dbxref=GeneID:117238073%2CGenbank:XM_033502686.1;Parent=rna-XM_033502686.1
NW_022883046.1	Gnomon	exon	1257287	1257349	.	-	.	ID=exon-XM_033502686.1-26;Dbxref=GeneID:117238073%2CGenbank:XM_033502686.1;Parent=rna-XM_033502686.1
NW_022883046.1	Gnomon	exon	1256779	1256898	.	-	.	ID=exon-XM_033502686.1-27;Dbxref=GeneID:117238073%2CGenbank:XM_033502686.1;Parent=rna-XM_033502686.1
NW_022883046.1	Gnomon	exon	1258089	1258226	.	-	.	ID=exon-XM_033502686.1-24;Dbxref=GeneID:117238073%2CGenbank:XM_033502686.1;Parent=rna-XM_033502686.1
NW_022883046.1	Gnomon	exon	1257827	1258004	.	-	.	ID=exon-XM_033502686.1-25;Dbxref=GeneID:117238073%2CGenbank:XM_033502686.1;Parent=rna-XM_033502686.1
NW_022883046.1	Gnomon	exon	1261634	1261785	.	-	.	ID=exon-XM_033502686.1-22;Dbxref=GeneID:117238073%2CGenbank:XM_033502686.1;Parent=rna-XM_033502686.1
NW_022883046.1	Gnomon	exon	1258323	1258485	.	-	.	ID=exon-XM_033502686.1-23;Dbxref=GeneID:117238073%2CGenbank:XM_033502686.1;Parent=rna-XM_033502686.1
NW_022883046.1	Gnomon	exon	1264857	1265086	.	-	.	ID=exon-XM_033502686.1-20;Dbxref=GeneID:117238073%2CGenbank:XM_033502686.1;Parent=rna-XM_033502686.1
NW_022883046.1	Gnomon	exon	1264666	1264783	.	-	.	ID=exon-XM_033502686.1-21;Dbxref=GeneID:117238073%2CGenbank:XM_033502686.1;Parent=rna-XM_033502686.1
NW_022883046.1	Gnomon	mRNA	848967	850632	.	-	.	Name=XM_033502761.1;ID=rna-XM_033502761.1;Dbxref=GeneID:117238115%2CGenbank:XM_033502761.1;Parent=gene-LOC117238115
NW_022883046.1	Gnomon	CDS	860142	860161	.	-	0	Name=XP_033358635.1;ID=cds-XP_033358635.1;Dbxref=GeneID:117238106%2CGenbank:XP_033358635.1;Parent=rna-XM_033502744.1
NW_022883046.1	Gnomon	CDS	859671	859867	.	-	0	Name=XP_033358635.1;ID=cds-XP_033358635.1;Dbxref=GeneID:117238106%2CGenbank:XP_033358635.1;Parent=rna-XM_033502744.1
NW_022883046.1	Gnomon	CDS	859422	859607	.	-	0	Name=XP_033358635.1;ID=cds-XP_033358635.1;Dbxref=GeneID:117238106%2CGenbank:XP_033358635.1;Parent=rna-XM_033502744.1
NW_022883046.1	Gnomon	CDS	857959	859355	.	-	0	Name=XP_033358635.1;ID=cds-XP_033358635.1;Dbxref=GeneID:117238106%2CGenbank:XP_033358635.1;Parent=rna-XM_033502744.1
NW_022883046.1	Gnomon	CDS	857618	857881	.	-	0	Name=XP_033358635.1;ID=cds-XP_033358635.1;Dbxref=GeneID:117238106%2CGenbank:XP_033358635.1;Parent=rna-XM_033502744.1
NW_022883046.1	Gnomon	CDS	857217	857546	.	-	0	Name=XP_033358635.1;ID=cds-XP_033358635.1;Dbxref=GeneID:117238106%2CGenbank:XP_033358635.1;Parent=rna-XM_033502744.1
NW_022883046.1	Gnomon	exon	1168670	1168794	.	-	.	ID=exon-XM_033502701.1-2;Dbxref=GeneID:117238077%2CGenbank:XM_033502701.1;Parent=rna-XM_033502701.1
NW_022883046.1	Gnomon	exon	1167593	1168592	.	-	.	ID=exon-XM_033502701.1-3;Dbxref=GeneID:117238077%2CGenbank:XM_033502701.1;Parent=rna-XM_033502701.1
NW_022883046.1	Gnomon	exon	1169163	1169288	.	-	.	ID=exon-XM_033502701.1-1;Dbxref=GeneID:117238077%2CGenbank:XM_033502701.1;Parent=rna-XM_033502701.1
NW_022883046.1	Gnomon	exon	1166125	1166241	.	-	.	ID=exon-XM_033502701.1-6;Dbxref=GeneID:117238077%2CGenbank:XM_033502701.1;Parent=rna-XM_033502701.1
NW_022883046.1	Gnomon	exon	1165328	1165528	.	-	.	ID=exon-XM_033502701.1-7;Dbxref=GeneID:117238077%2CGenbank:XM_033502701.1;Parent=rna-XM_033502701.1
NW_022883046.1	Gnomon	exon	1167405	1167506	.	-	.	ID=exon-XM_033502701.1-4;Dbxref=GeneID:117238077%2CGenbank:XM_033502701.1;Parent=rna-XM_033502701.1
NW_022883046.1	Gnomon	exon	1166320	1166421	.	-	.	ID=exon-XM_033502701.1-5;Dbxref=GeneID:117238077%2CGenbank:XM_033502701.1;Parent=rna-XM_033502701.1
NW_022883046.1	Gnomon	exon	1164850	1165233	.	-	.	ID=exon-XM_033502701.1-8;Dbxref=GeneID:117238077%2CGenbank:XM_033502701.1;Parent=rna-XM_033502701.1
NW_022883046.1	Gnomon	exon	1164434	1164754	.	-	.	ID=exon-XM_033502701.1-9;Dbxref=GeneID:117238077%2CGenbank:XM_033502701.1;Parent=rna-XM_033502701.1
NW_022883046.1	Gnomon	mRNA	848967	850632	.	-	.	Name=XM_033502760.1;ID=rna-XM_033502760.1;Dbxref=GeneID:117238115%2CGenbank:XM_033502760.1;Parent=gene-LOC117238115
NW_022883046.1	Gnomon	exon	423057	423344	.	+	.	ID=exon-XM_033502635.1-8;Dbxref=GeneID:117238066%2CGenbank:XM_033502635.1;Parent=rna-XM_033502635.1
NW_022883046.1	Gnomon	exon	423420	423829	.	+	.	ID=exon-XM_033502635.1-9;Dbxref=GeneID:117238066%2CGenbank:XM_033502635.1;Parent=rna-XM_033502635.1
NW_022883046.1	Gnomon	exon	396859	396986	.	+	.	ID=exon-XM_033502635.1-2;Dbxref=GeneID:117238066%2CGenbank:XM_033502635.1;Parent=rna-XM_033502635.1
NW_022883046.1	Gnomon	exon	398136	398303	.	+	.	ID=exon-XM_033502635.1-3;Dbxref=GeneID:117238066%2CGenbank:XM_033502635.1;Parent=rna-XM_033502635.1
NW_022883046.1	Gnomon	exon	379851	381461	.	+	.	ID=exon-XM_033502635.1-1;Dbxref=GeneID:117238066%2CGenbank:XM_033502635.1;Parent=rna-XM_033502635.1
NW_022883046.1	Gnomon	exon	416633	416864	.	+	.	ID=exon-XM_033502635.1-6;Dbxref=GeneID:117238066%2CGenbank:XM_033502635.1;Parent=rna-XM_033502635.1
NW_022883046.1	Gnomon	exon	419112	419435	.	+	.	ID=exon-XM_033502635.1-7;Dbxref=GeneID:117238066%2CGenbank:XM_033502635.1;Parent=rna-XM_033502635.1
NW_022883046.1	Gnomon	exon	398542	398840	.	+	.	ID=exon-XM_033502635.1-4;Dbxref=GeneID:117238066%2CGenbank:XM_033502635.1;Parent=rna-XM_033502635.1
NW_022883046.1	Gnomon	exon	404151	404284	.	+	.	ID=exon-XM_033502635.1-5;Dbxref=GeneID:117238066%2CGenbank:XM_033502635.1;Parent=rna-XM_033502635.1
NW_022883046.1	Gnomon	mRNA	987105	1131056	.	-	.	Name=XM_033502520.1;ID=rna-XM_033502520.1;Dbxref=GeneID:117238016%2CGenbank:XM_033502520.1;Parent=gene-LOC117238016
NW_022883046.1	Gnomon	exon	839213	839513	.	+	.	ID=exon-XR_004494123.1-1;Dbxref=GeneID:117238125%2CGenbank:XR_004494123.1;Parent=rna-XR_004494123.1
NW_022883046.1	Gnomon	exon	839609	839773	.	+	.	ID=exon-XR_004494123.1-2;Dbxref=GeneID:117238125%2CGenbank:XR_004494123.1;Parent=rna-XR_004494123.1
NW_022883046.1	Gnomon	CDS	1303955	1304057	.	-	0	Name=XP_033358571.1;ID=cds-XP_033358571.1;Dbxref=GeneID:117238073%2CGenbank:XP_033358571.1;Parent=rna-XM_033502680.1
NW_022883046.1	Gnomon	CDS	1290182	1290243	.	-	0	Name=XP_033358571.1;ID=cds-XP_033358571.1;Dbxref=GeneID:117238073%2CGenbank:XP_033358571.1;Parent=rna-XM_033502680.1
NW_022883046.1	Gnomon	CDS	1287195	1287212	.	-	0	Name=XP_033358571.1;ID=cds-XP_033358571.1;Dbxref=GeneID:117238073%2CGenbank:XP_033358571.1;Parent=rna-XM_033502680.1
NW_022883046.1	Gnomon	CDS	1285558	1285647	.	-	0	Name=XP_033358571.1;ID=cds-XP_033358571.1;Dbxref=GeneID:117238073%2CGenbank:XP_033358571.1;Parent=rna-XM_033502680.1
NW_022883046.1	Gnomon	CDS	1285047	1285217	.	-	0	Name=XP_033358571.1;ID=cds-XP_033358571.1;Dbxref=GeneID:117238073%2CGenbank:XP_033358571.1;Parent=rna-XM_033502680.1
NW_022883046.1	Gnomon	CDS	1279932	1280211	.	-	0	Name=XP_033358571.1;ID=cds-XP_033358571.1;Dbxref=GeneID:117238073%2CGenbank:XP_033358571.1;Parent=rna-XM_033502680.1
NW_022883046.1	Gnomon	CDS	1279145	1279595	.	-	0	Name=XP_033358571.1;ID=cds-XP_033358571.1;Dbxref=GeneID:117238073%2CGenbank:XP_033358571.1;Parent=rna-XM_033502680.1
NW_022883046.1	Gnomon	CDS	1278800	1279057	.	-	0	Name=XP_033358571.1;ID=cds-XP_033358571.1;Dbxref=GeneID:117238073%2CGenbank:XP_033358571.1;Parent=rna-XM_033502680.1
NW_022883046.1	Gnomon	CDS	1278151	1278724	.	-	0	Name=XP_033358571.1;ID=cds-XP_033358571.1;Dbxref=GeneID:117238073%2CGenbank:XP_033358571.1;Parent=rna-XM_033502680.1
NW_022883046.1	Gnomon	CDS	1277390	1277860	.	-	0	Name=XP_033358571.1;ID=cds-XP_033358571.1;Dbxref=GeneID:117238073%2CGenbank:XP_033358571.1;Parent=rna-XM_033502680.1
NW_022883046.1	Gnomon	CDS	1276098	1277303	.	-	0	Name=XP_033358571.1;ID=cds-XP_033358571.1;Dbxref=GeneID:117238073%2CGenbank:XP_033358571.1;Parent=rna-XM_033502680.1
NW_022883046.1	Gnomon	CDS	1275923	1276006	.	-	0	Name=XP_033358571.1;ID=cds-XP_033358571.1;Dbxref=GeneID:117238073%2CGenbank:XP_033358571.1;Parent=rna-XM_033502680.1
NW_022883046.1	Gnomon	CDS	1274611	1274832	.	-	0	Name=XP_033358571.1;ID=cds-XP_033358571.1;Dbxref=GeneID:117238073%2CGenbank:XP_033358571.1;Parent=rna-XM_033502680.1
NW_022883046.1	Gnomon	CDS	1270277	1273047	.	-	0	Name=XP_033358571.1;ID=cds-XP_033358571.1;Dbxref=GeneID:117238073%2CGenbank:XP_033358571.1;Parent=rna-XM_033502680.1
NW_022883046.1	Gnomon	CDS	1270012	1270023	.	-	0	Name=XP_033358571.1;ID=cds-XP_033358571.1;Dbxref=GeneID:117238073%2CGenbank:XP_033358571.1;Parent=rna-XM_033502680.1
NW_022883046.1	Gnomon	CDS	1267091	1269218	.	-	0	Name=XP_033358571.1;ID=cds-XP_033358571.1;Dbxref=GeneID:117238073%2CGenbank:XP_033358571.1;Parent=rna-XM_033502680.1
NW_022883046.1	Gnomon	CDS	1266754	1267001	.	-	0	Name=XP_033358571.1;ID=cds-XP_033358571.1;Dbxref=GeneID:117238073%2CGenbank:XP_033358571.1;Parent=rna-XM_033502680.1
NW_022883046.1	Gnomon	CDS	1265885	1265959	.	-	0	Name=XP_033358571.1;ID=cds-XP_033358571.1;Dbxref=GeneID:117238073%2CGenbank:XP_033358571.1;Parent=rna-XM_033502680.1
NW_022883046.1	Gnomon	CDS	1265358	1265529	.	-	0	Name=XP_033358571.1;ID=cds-XP_033358571.1;Dbxref=GeneID:117238073%2CGenbank:XP_033358571.1;Parent=rna-XM_033502680.1
NW_022883046.1	Gnomon	CDS	1265162	1265279	.	-	0	Name=XP_033358571.1;ID=cds-XP_033358571.1;Dbxref=GeneID:117238073%2CGenbank:XP_033358571.1;Parent=rna-XM_033502680.1
NW_022883046.1	Gnomon	CDS	1264857	1265086	.	-	0	Name=XP_033358571.1;ID=cds-XP_033358571.1;Dbxref=GeneID:117238073%2CGenbank:XP_033358571.1;Parent=rna-XM_033502680.1
NW_022883046.1	Gnomon	CDS	1264666	1264783	.	-	0	Name=XP_033358571.1;ID=cds-XP_033358571.1;Dbxref=GeneID:117238073%2CGenbank:XP_033358571.1;Parent=rna-XM_033502680.1
NW_022883046.1	Gnomon	CDS	1263283	1263345	.	-	0	Name=XP_033358571.1;ID=cds-XP_033358571.1;Dbxref=GeneID:117238073%2CGenbank:XP_033358571.1;Parent=rna-XM_033502680.1
NW_022883046.1	Gnomon	CDS	1261634	1261785	.	-	0	Name=XP_033358571.1;ID=cds-XP_033358571.1;Dbxref=GeneID:117238073%2CGenbank:XP_033358571.1;Parent=rna-XM_033502680.1
NW_022883046.1	Gnomon	CDS	1258323	1258485	.	-	0	Name=XP_033358571.1;ID=cds-XP_033358571.1;Dbxref=GeneID:117238073%2CGenbank:XP_033358571.1;Parent=rna-XM_033502680.1
NW_022883046.1	Gnomon	CDS	1258089	1258226	.	-	0	Name=XP_033358571.1;ID=cds-XP_033358571.1;Dbxref=GeneID:117238073%2CGenbank:XP_033358571.1;Parent=rna-XM_033502680.1
NW_022883046.1	Gnomon	CDS	1257827	1258004	.	-	0	Name=XP_033358571.1;ID=cds-XP_033358571.1;Dbxref=GeneID:117238073%2CGenbank:XP_033358571.1;Parent=rna-XM_033502680.1
NW_022883046.1	Gnomon	CDS	1257287	1257349	.	-	0	Name=XP_033358571.1;ID=cds-XP_033358571.1;Dbxref=GeneID:117238073%2CGenbank:XP_033358571.1;Parent=rna-XM_033502680.1
NW_022883046.1	Gnomon	CDS	1256779	1256898	.	-	0	Name=XP_033358571.1;ID=cds-XP_033358571.1;Dbxref=GeneID:117238073%2CGenbank:XP_033358571.1;Parent=rna-XM_033502680.1
NW_022883046.1	Gnomon	CDS	1256280	1256339	.	-	0	Name=XP_033358571.1;ID=cds-XP_033358571.1;Dbxref=GeneID:117238073%2CGenbank:XP_033358571.1;Parent=rna-XM_033502680.1
NW_022883046.1	Gnomon	CDS	1255856	1256018	.	-	0	Name=XP_033358571.1;ID=cds-XP_033358571.1;Dbxref=GeneID:117238073%2CGenbank:XP_033358571.1;Parent=rna-XM_033502680.1
NW_022883046.1	Gnomon	exon	1139343	1139377	.	+	.	ID=exon-XM_033502725.1-2;Dbxref=GeneID:117238089%2CGenbank:XM_033502725.1;Parent=rna-XM_033502725.1
NW_022883046.1	Gnomon	exon	1139474	1139684	.	+	.	ID=exon-XM_033502725.1-3;Dbxref=GeneID:117238089%2CGenbank:XM_033502725.1;Parent=rna-XM_033502725.1
NW_022883046.1	Gnomon	exon	1139776	1140054	.	+	.	ID=exon-XM_033502725.1-4;Dbxref=GeneID:117238089%2CGenbank:XM_033502725.1;Parent=rna-XM_033502725.1
NW_022883046.1	Gnomon	exon	1140139	1140369	.	+	.	ID=exon-XM_033502725.1-5;Dbxref=GeneID:117238089%2CGenbank:XM_033502725.1;Parent=rna-XM_033502725.1
NW_022883046.1	Gnomon	exon	1139128	1139231	.	+	.	ID=exon-XM_033502725.1-1;Dbxref=GeneID:117238089%2CGenbank:XM_033502725.1;Parent=rna-XM_033502725.1
NW_022883046.1	Gnomon	exon	1140449	1140783	.	+	.	ID=exon-XM_033502725.1-6;Dbxref=GeneID:117238089%2CGenbank:XM_033502725.1;Parent=rna-XM_033502725.1
NW_022883046.1	Gnomon	exon	987105	989176	.	-	.	ID=exon-XM_033502515.1-12;Dbxref=GeneID:117238016%2CGenbank:XM_033502515.1;Parent=rna-XM_033502515.1
NW_022883046.1	Gnomon	exon	996284	996538	.	-	.	ID=exon-XM_033502515.1-10;Dbxref=GeneID:117238016%2CGenbank:XM_033502515.1;Parent=rna-XM_033502515.1
NW_022883046.1	Gnomon	exon	990473	990559	.	-	.	ID=exon-XM_033502515.1-11;Dbxref=GeneID:117238016%2CGenbank:XM_033502515.1;Parent=rna-XM_033502515.1
NW_022883046.1	Gnomon	mRNA	1329051	1330167	.	-	.	Name=XM_033502626.1;ID=rna-XM_033502626.1;Dbxref=GeneID:117238061%2CGenbank:XM_033502626.1;Parent=gene-LOC117238061
NW_022883046.1	cmsearch	snRNA	899242	899381	.	-	.	Name=XR_004494124.1;ID=rna-XR_004494124.1;Dbxref=GeneID:117238129%2CRFAM:RF00548%2CGenbank:XR_004494124.1;Parent=gene-LOC117238129
NW_022883046.1	Gnomon	lnc_RNA	839213	839773	.	+	.	Name=XR_004494123.1;ID=rna-XR_004494123.1;Dbxref=GeneID:117238125%2CGenbank:XR_004494123.1;Parent=gene-LOC117238125
NW_022883046.1	Gnomon	exon	987105	989176	.	-	.	ID=exon-XM_033502522.1-10;Dbxref=GeneID:117238016%2CGenbank:XM_033502522.1;Parent=rna-XM_033502522.1
NW_022883046.1	Gnomon	exon	542743	542904	.	+	.	ID=exon-XM_033502585.1-2;Dbxref=GeneID:117238040%2CGenbank:XM_033502585.1;Parent=rna-XM_033502585.1
NW_022883046.1	Gnomon	exon	542966	543118	.	+	.	ID=exon-XM_033502585.1-3;Dbxref=GeneID:117238040%2CGenbank:XM_033502585.1;Parent=rna-XM_033502585.1
NW_022883046.1	Gnomon	exon	543179	543386	.	+	.	ID=exon-XM_033502585.1-4;Dbxref=GeneID:117238040%2CGenbank:XM_033502585.1;Parent=rna-XM_033502585.1
NW_022883046.1	Gnomon	exon	542281	542673	.	+	.	ID=exon-XM_033502585.1-1;Dbxref=GeneID:117238040%2CGenbank:XM_033502585.1;Parent=rna-XM_033502585.1
NW_022883046.1	Gnomon	exon	1284118	1284132	.	-	.	ID=exon-XM_033502655.1-6;Dbxref=GeneID:117238073%2CGenbank:XM_033502655.1;Parent=rna-XM_033502655.1
NW_022883046.1	Gnomon	exon	1279932	1280211	.	-	.	ID=exon-XM_033502655.1-7;Dbxref=GeneID:117238073%2CGenbank:XM_033502655.1;Parent=rna-XM_033502655.1
NW_022883046.1	Gnomon	exon	1279145	1279595	.	-	.	ID=exon-XM_033502655.1-8;Dbxref=GeneID:117238073%2CGenbank:XM_033502655.1;Parent=rna-XM_033502655.1
NW_022883046.1	Gnomon	exon	1278800	1279057	.	-	.	ID=exon-XM_033502655.1-9;Dbxref=GeneID:117238073%2CGenbank:XM_033502655.1;Parent=rna-XM_033502655.1
NW_022883046.1	Gnomon	exon	1292742	1293563	.	-	.	ID=exon-XM_033502655.1-2;Dbxref=GeneID:117238073%2CGenbank:XM_033502655.1;Parent=rna-XM_033502655.1
NW_022883046.1	Gnomon	exon	1290182	1290243	.	-	.	ID=exon-XM_033502655.1-3;Dbxref=GeneID:117238073%2CGenbank:XM_033502655.1;Parent=rna-XM_033502655.1
NW_022883046.1	Gnomon	exon	1285558	1285647	.	-	.	ID=exon-XM_033502655.1-4;Dbxref=GeneID:117238073%2CGenbank:XM_033502655.1;Parent=rna-XM_033502655.1
NW_022883046.1	Gnomon	exon	1285047	1285217	.	-	.	ID=exon-XM_033502655.1-5;Dbxref=GeneID:117238073%2CGenbank:XM_033502655.1;Parent=rna-XM_033502655.1
NW_022883046.1	Gnomon	exon	1299150	1299579	.	-	.	ID=exon-XM_033502655.1-1;Dbxref=GeneID:117238073%2CGenbank:XM_033502655.1;Parent=rna-XM_033502655.1
NW_022883046.1	Gnomon	CDS	647551	648045	.	+	0	Name=XP_033358477.1;ID=cds-XP_033358477.1;Dbxref=GeneID:117238041%2CGenbank:XP_033358477.1;Parent=rna-XM_033502586.1
NW_022883046.1	Gnomon	CDS	1292742	1292994	.	-	0	Name=XP_033358570.1;ID=cds-XP_033358570.1;Dbxref=GeneID:117238073%2CGenbank:XP_033358570.1;Parent=rna-XM_033502679.1
NW_022883046.1	Gnomon	CDS	1290182	1290243	.	-	0	Name=XP_033358570.1;ID=cds-XP_033358570.1;Dbxref=GeneID:117238073%2CGenbank:XP_033358570.1;Parent=rna-XM_033502679.1
NW_022883046.1	Gnomon	CDS	1287195	1287212	.	-	0	Name=XP_033358570.1;ID=cds-XP_033358570.1;Dbxref=GeneID:117238073%2CGenbank:XP_033358570.1;Parent=rna-XM_033502679.1
NW_022883046.1	Gnomon	CDS	1286371	1286430	.	-	0	Name=XP_033358570.1;ID=cds-XP_033358570.1;Dbxref=GeneID:117238073%2CGenbank:XP_033358570.1;Parent=rna-XM_033502679.1
NW_022883046.1	Gnomon	CDS	1285558	1285647	.	-	0	Name=XP_033358570.1;ID=cds-XP_033358570.1;Dbxref=GeneID:117238073%2CGenbank:XP_033358570.1;Parent=rna-XM_033502679.1
NW_022883046.1	Gnomon	CDS	1285047	1285217	.	-	0	Name=XP_033358570.1;ID=cds-XP_033358570.1;Dbxref=GeneID:117238073%2CGenbank:XP_033358570.1;Parent=rna-XM_033502679.1
NW_022883046.1	Gnomon	CDS	1284118	1284132	.	-	0	Name=XP_033358570.1;ID=cds-XP_033358570.1;Dbxref=GeneID:117238073%2CGenbank:XP_033358570.1;Parent=rna-XM_033502679.1
NW_022883046.1	Gnomon	CDS	1279932	1280211	.	-	0	Name=XP_033358570.1;ID=cds-XP_033358570.1;Dbxref=GeneID:117238073%2CGenbank:XP_033358570.1;Parent=rna-XM_033502679.1
NW_022883046.1	Gnomon	CDS	1279145	1279595	.	-	0	Name=XP_033358570.1;ID=cds-XP_033358570.1;Dbxref=GeneID:117238073%2CGenbank:XP_033358570.1;Parent=rna-XM_033502679.1
NW_022883046.1	Gnomon	CDS	1278800	1279057	.	-	0	Name=XP_033358570.1;ID=cds-XP_033358570.1;Dbxref=GeneID:117238073%2CGenbank:XP_033358570.1;Parent=rna-XM_033502679.1
NW_022883046.1	Gnomon	CDS	1278151	1278724	.	-	0	Name=XP_033358570.1;ID=cds-XP_033358570.1;Dbxref=GeneID:117238073%2CGenbank:XP_033358570.1;Parent=rna-XM_033502679.1
NW_022883046.1	Gnomon	CDS	1278009	1278032	.	-	0	Name=XP_033358570.1;ID=cds-XP_033358570.1;Dbxref=GeneID:117238073%2CGenbank:XP_033358570.1;Parent=rna-XM_033502679.1
NW_022883046.1	Gnomon	CDS	1277390	1277860	.	-	0	Name=XP_033358570.1;ID=cds-XP_033358570.1;Dbxref=GeneID:117238073%2CGenbank:XP_033358570.1;Parent=rna-XM_033502679.1
NW_022883046.1	Gnomon	CDS	1276098	1277303	.	-	0	Name=XP_033358570.1;ID=cds-XP_033358570.1;Dbxref=GeneID:117238073%2CGenbank:XP_033358570.1;Parent=rna-XM_033502679.1
NW_022883046.1	Gnomon	CDS	1275923	1276006	.	-	0	Name=XP_033358570.1;ID=cds-XP_033358570.1;Dbxref=GeneID:117238073%2CGenbank:XP_033358570.1;Parent=rna-XM_033502679.1
NW_022883046.1	Gnomon	CDS	1274611	1274832	.	-	0	Name=XP_033358570.1;ID=cds-XP_033358570.1;Dbxref=GeneID:117238073%2CGenbank:XP_033358570.1;Parent=rna-XM_033502679.1
NW_022883046.1	Gnomon	CDS	1270277	1273047	.	-	0	Name=XP_033358570.1;ID=cds-XP_033358570.1;Dbxref=GeneID:117238073%2CGenbank:XP_033358570.1;Parent=rna-XM_033502679.1
NW_022883046.1	Gnomon	CDS	1270012	1270023	.	-	0	Name=XP_033358570.1;ID=cds-XP_033358570.1;Dbxref=GeneID:117238073%2CGenbank:XP_033358570.1;Parent=rna-XM_033502679.1
NW_022883046.1	Gnomon	CDS	1267091	1269218	.	-	0	Name=XP_033358570.1;ID=cds-XP_033358570.1;Dbxref=GeneID:117238073%2CGenbank:XP_033358570.1;Parent=rna-XM_033502679.1
NW_022883046.1	Gnomon	CDS	1266754	1267001	.	-	0	Name=XP_033358570.1;ID=cds-XP_033358570.1;Dbxref=GeneID:117238073%2CGenbank:XP_033358570.1;Parent=rna-XM_033502679.1
NW_022883046.1	Gnomon	CDS	1265885	1265959	.	-	0	Name=XP_033358570.1;ID=cds-XP_033358570.1;Dbxref=GeneID:117238073%2CGenbank:XP_033358570.1;Parent=rna-XM_033502679.1
NW_022883046.1	Gnomon	CDS	1265358	1265529	.	-	0	Name=XP_033358570.1;ID=cds-XP_033358570.1;Dbxref=GeneID:117238073%2CGenbank:XP_033358570.1;Parent=rna-XM_033502679.1
NW_022883046.1	Gnomon	CDS	1265162	1265279	.	-	0	Name=XP_033358570.1;ID=cds-XP_033358570.1;Dbxref=GeneID:117238073%2CGenbank:XP_033358570.1;Parent=rna-XM_033502679.1
NW_022883046.1	Gnomon	CDS	1264857	1265086	.	-	0	Name=XP_033358570.1;ID=cds-XP_033358570.1;Dbxref=GeneID:117238073%2CGenbank:XP_033358570.1;Parent=rna-XM_033502679.1
NW_022883046.1	Gnomon	CDS	1264666	1264783	.	-	0	Name=XP_033358570.1;ID=cds-XP_033358570.1;Dbxref=GeneID:117238073%2CGenbank:XP_033358570.1;Parent=rna-XM_033502679.1
NW_022883046.1	Gnomon	CDS	1263283	1263345	.	-	0	Name=XP_033358570.1;ID=cds-XP_033358570.1;Dbxref=GeneID:117238073%2CGenbank:XP_033358570.1;Parent=rna-XM_033502679.1
NW_022883046.1	Gnomon	CDS	1261634	1261785	.	-	0	Name=XP_033358570.1;ID=cds-XP_033358570.1;Dbxref=GeneID:117238073%2CGenbank:XP_033358570.1;Parent=rna-XM_033502679.1
NW_022883046.1	Gnomon	CDS	1258323	1258485	.	-	0	Name=XP_033358570.1;ID=cds-XP_033358570.1;Dbxref=GeneID:117238073%2CGenbank:XP_033358570.1;Parent=rna-XM_033502679.1
NW_022883046.1	Gnomon	CDS	1258089	1258226	.	-	0	Name=XP_033358570.1;ID=cds-XP_033358570.1;Dbxref=GeneID:117238073%2CGenbank:XP_033358570.1;Parent=rna-XM_033502679.1
NW_022883046.1	Gnomon	CDS	1257827	1258001	.	-	0	Name=XP_033358570.1;ID=cds-XP_033358570.1;Dbxref=GeneID:117238073%2CGenbank:XP_033358570.1;Parent=rna-XM_033502679.1
NW_022883046.1	Gnomon	CDS	1255856	1256018	.	-	0	Name=XP_033358570.1;ID=cds-XP_033358570.1;Dbxref=GeneID:117238073%2CGenbank:XP_033358570.1;Parent=rna-XM_033502679.1
NW_022883046.1	Gnomon	exon	216838	217123	.	+	.	ID=exon-XM_033502773.1-1;Dbxref=GeneID:117238126%2CGenbank:XM_033502773.1;Parent=rna-XM_033502773.1
NW_022883046.1	Gnomon	exon	217562	219162	.	+	.	ID=exon-XM_033502773.1-2;Dbxref=GeneID:117238126%2CGenbank:XM_033502773.1;Parent=rna-XM_033502773.1
NW_022883046.1	Gnomon	exon	226739	227056	.	+	.	ID=exon-XM_033502773.1-3;Dbxref=GeneID:117238126%2CGenbank:XM_033502773.1;Parent=rna-XM_033502773.1
NW_022883046.1	Gnomon	exon	227383	227487	.	+	.	ID=exon-XM_033502773.1-4;Dbxref=GeneID:117238126%2CGenbank:XM_033502773.1;Parent=rna-XM_033502773.1
NW_022883046.1	Gnomon	exon	227994	228059	.	+	.	ID=exon-XM_033502773.1-5;Dbxref=GeneID:117238126%2CGenbank:XM_033502773.1;Parent=rna-XM_033502773.1
NW_022883046.1	Gnomon	exon	232113	232316	.	+	.	ID=exon-XM_033502773.1-6;Dbxref=GeneID:117238126%2CGenbank:XM_033502773.1;Parent=rna-XM_033502773.1
NW_022883046.1	Gnomon	exon	234026	234250	.	+	.	ID=exon-XM_033502773.1-7;Dbxref=GeneID:117238126%2CGenbank:XM_033502773.1;Parent=rna-XM_033502773.1
NW_022883046.1	Gnomon	exon	234632	234692	.	+	.	ID=exon-XM_033502773.1-8;Dbxref=GeneID:117238126%2CGenbank:XM_033502773.1;Parent=rna-XM_033502773.1
NW_022883046.1	Gnomon	exon	238535	238658	.	+	.	ID=exon-XM_033502773.1-9;Dbxref=GeneID:117238126%2CGenbank:XM_033502773.1;Parent=rna-XM_033502773.1
NW_022883046.1	Gnomon	mRNA	1352070	1354046	.	-	.	Name=XM_033502625.1;ID=rna-XM_033502625.1;Dbxref=GeneID:117238060%2CGenbank:XM_033502625.1;Parent=gene-LOC117238060
NW_022883046.1	Gnomon	lnc_RNA	873884	875364	.	-	.	Name=XR_004494122.1;ID=rna-XR_004494122.1;Dbxref=GeneID:117238124%2CGenbank:XR_004494122.1;Parent=gene-LOC117238124
NW_022883046.1	Gnomon	CDS	542608	542673	.	+	0	Name=XP_033358476.1;ID=cds-XP_033358476.1;Dbxref=GeneID:117238040%2CGenbank:XP_033358476.1;Parent=rna-XM_033502585.1
NW_022883046.1	Gnomon	CDS	542743	542904	.	+	0	Name=XP_033358476.1;ID=cds-XP_033358476.1;Dbxref=GeneID:117238040%2CGenbank:XP_033358476.1;Parent=rna-XM_033502585.1
NW_022883046.1	Gnomon	CDS	542966	543118	.	+	0	Name=XP_033358476.1;ID=cds-XP_033358476.1;Dbxref=GeneID:117238040%2CGenbank:XP_033358476.1;Parent=rna-XM_033502585.1
NW_022883046.1	Gnomon	CDS	543179	543337	.	+	0	Name=XP_033358476.1;ID=cds-XP_033358476.1;Dbxref=GeneID:117238040%2CGenbank:XP_033358476.1;Parent=rna-XM_033502585.1
NW_022883046.1	Gnomon	mRNA	1310416	1330175	.	-	.	Name=XM_033502628.1;ID=rna-XM_033502628.1;Dbxref=GeneID:117238061%2CGenbank:XM_033502628.1;Parent=gene-LOC117238061
NW_022883046.1	Gnomon	mRNA	1139113	1140783	.	+	.	Name=XM_033502722.1;ID=rna-XM_033502722.1;Dbxref=GeneID:117238089%2CGenbank:XM_033502722.1;Parent=gene-LOC117238089
NW_022883046.1	Gnomon	exon	808899	815016	.	-	.	ID=exon-XR_004494119.1-11;Dbxref=GeneID:117238113%2CGenbank:XR_004494119.1;Parent=rna-XR_004494119.1
NW_022883046.1	Gnomon	exon	815094	816798	.	-	.	ID=exon-XR_004494119.1-10;Dbxref=GeneID:117238113%2CGenbank:XR_004494119.1;Parent=rna-XR_004494119.1
NW_022883046.1	Gnomon	lnc_RNA	874206	875364	.	-	.	Name=XR_004494121.1;ID=rna-XR_004494121.1;Dbxref=GeneID:117238124%2CGenbank:XR_004494121.1;Parent=gene-LOC117238124
NW_022883046.1	Gnomon	exon	1256280	1256339	.	-	.	ID=exon-XM_033502647.1-34;Dbxref=GeneID:117238073%2CGenbank:XM_033502647.1;Parent=rna-XM_033502647.1
NW_022883046.1	Gnomon	exon	1254467	1256018	.	-	.	ID=exon-XM_033502647.1-35;Dbxref=GeneID:117238073%2CGenbank:XM_033502647.1;Parent=rna-XM_033502647.1
NW_022883046.1	Gnomon	exon	1257287	1257349	.	-	.	ID=exon-XM_033502647.1-32;Dbxref=GeneID:117238073%2CGenbank:XM_033502647.1;Parent=rna-XM_033502647.1
NW_022883046.1	Gnomon	exon	1256779	1256898	.	-	.	ID=exon-XM_033502647.1-33;Dbxref=GeneID:117238073%2CGenbank:XM_033502647.1;Parent=rna-XM_033502647.1
NW_022883046.1	Gnomon	exon	1258089	1258226	.	-	.	ID=exon-XM_033502647.1-30;Dbxref=GeneID:117238073%2CGenbank:XM_033502647.1;Parent=rna-XM_033502647.1
NW_022883046.1	Gnomon	exon	1257827	1258001	.	-	.	ID=exon-XM_033502647.1-31;Dbxref=GeneID:117238073%2CGenbank:XM_033502647.1;Parent=rna-XM_033502647.1
NW_022883046.1	Gnomon	exon	1264857	1265086	.	-	.	ID=exon-XM_033502647.1-25;Dbxref=GeneID:117238073%2CGenbank:XM_033502647.1;Parent=rna-XM_033502647.1
NW_022883046.1	Gnomon	exon	1264666	1264783	.	-	.	ID=exon-XM_033502647.1-26;Dbxref=GeneID:117238073%2CGenbank:XM_033502647.1;Parent=rna-XM_033502647.1
NW_022883046.1	Gnomon	exon	1265358	1265529	.	-	.	ID=exon-XM_033502647.1-23;Dbxref=GeneID:117238073%2CGenbank:XM_033502647.1;Parent=rna-XM_033502647.1
NW_022883046.1	Gnomon	exon	1265162	1265279	.	-	.	ID=exon-XM_033502647.1-24;Dbxref=GeneID:117238073%2CGenbank:XM_033502647.1;Parent=rna-XM_033502647.1
NW_022883046.1	Gnomon	exon	1258323	1258485	.	-	.	ID=exon-XM_033502647.1-29;Dbxref=GeneID:117238073%2CGenbank:XM_033502647.1;Parent=rna-XM_033502647.1
NW_022883046.1	Gnomon	exon	1263283	1263345	.	-	.	ID=exon-XM_033502647.1-27;Dbxref=GeneID:117238073%2CGenbank:XM_033502647.1;Parent=rna-XM_033502647.1
NW_022883046.1	Gnomon	exon	1261634	1261785	.	-	.	ID=exon-XM_033502647.1-28;Dbxref=GeneID:117238073%2CGenbank:XM_033502647.1;Parent=rna-XM_033502647.1
NW_022883046.1	Gnomon	exon	1266754	1267001	.	-	.	ID=exon-XM_033502647.1-21;Dbxref=GeneID:117238073%2CGenbank:XM_033502647.1;Parent=rna-XM_033502647.1
NW_022883046.1	Gnomon	exon	1265885	1265959	.	-	.	ID=exon-XM_033502647.1-22;Dbxref=GeneID:117238073%2CGenbank:XM_033502647.1;Parent=rna-XM_033502647.1
NW_022883046.1	Gnomon	exon	1267091	1269218	.	-	.	ID=exon-XM_033502647.1-20;Dbxref=GeneID:117238073%2CGenbank:XM_033502647.1;Parent=rna-XM_033502647.1
NW_022883046.1	Gnomon	CDS	649829	649861	.	-	0	Name=XP_033358479.1;ID=cds-XP_033358479.1;Dbxref=GeneID:117238042%2CGenbank:XP_033358479.1;Parent=rna-XM_033502588.1
NW_022883046.1	Gnomon	CDS	649564	649632	.	-	0	Name=XP_033358479.1;ID=cds-XP_033358479.1;Dbxref=GeneID:117238042%2CGenbank:XP_033358479.1;Parent=rna-XM_033502588.1
NW_022883046.1	Gnomon	CDS	649198	649391	.	-	0	Name=XP_033358479.1;ID=cds-XP_033358479.1;Dbxref=GeneID:117238042%2CGenbank:XP_033358479.1;Parent=rna-XM_033502588.1
NW_022883046.1	Gnomon	CDS	648989	649130	.	-	0	Name=XP_033358479.1;ID=cds-XP_033358479.1;Dbxref=GeneID:117238042%2CGenbank:XP_033358479.1;Parent=rna-XM_033502588.1
NW_022883046.1	Gnomon	exon	1277390	1277860	.	-	.	ID=exon-XM_033502647.1-14;Dbxref=GeneID:117238073%2CGenbank:XM_033502647.1;Parent=rna-XM_033502647.1
NW_022883046.1	Gnomon	exon	1276098	1277303	.	-	.	ID=exon-XM_033502647.1-15;Dbxref=GeneID:117238073%2CGenbank:XM_033502647.1;Parent=rna-XM_033502647.1
NW_022883046.1	Gnomon	exon	1278151	1278724	.	-	.	ID=exon-XM_033502647.1-12;Dbxref=GeneID:117238073%2CGenbank:XM_033502647.1;Parent=rna-XM_033502647.1
NW_022883046.1	Gnomon	exon	1278009	1278032	.	-	.	ID=exon-XM_033502647.1-13;Dbxref=GeneID:117238073%2CGenbank:XM_033502647.1;Parent=rna-XM_033502647.1
NW_022883046.1	Gnomon	exon	1270277	1273047	.	-	.	ID=exon-XM_033502647.1-18;Dbxref=GeneID:117238073%2CGenbank:XM_033502647.1;Parent=rna-XM_033502647.1
NW_022883046.1	Gnomon	exon	1270012	1270023	.	-	.	ID=exon-XM_033502647.1-19;Dbxref=GeneID:117238073%2CGenbank:XM_033502647.1;Parent=rna-XM_033502647.1
NW_022883046.1	Gnomon	exon	1275923	1276006	.	-	.	ID=exon-XM_033502647.1-16;Dbxref=GeneID:117238073%2CGenbank:XM_033502647.1;Parent=rna-XM_033502647.1
NW_022883046.1	Gnomon	exon	1274611	1274832	.	-	.	ID=exon-XM_033502647.1-17;Dbxref=GeneID:117238073%2CGenbank:XM_033502647.1;Parent=rna-XM_033502647.1
NW_022883046.1	Gnomon	exon	1279145	1279595	.	-	.	ID=exon-XM_033502647.1-10;Dbxref=GeneID:117238073%2CGenbank:XM_033502647.1;Parent=rna-XM_033502647.1
NW_022883046.1	Gnomon	exon	1278800	1279057	.	-	.	ID=exon-XM_033502647.1-11;Dbxref=GeneID:117238073%2CGenbank:XM_033502647.1;Parent=rna-XM_033502647.1
NW_022883046.1	Gnomon	CDS	1292874	1292994	.	-	0	Name=XP_033358572.1;ID=cds-XP_033358572.1;Dbxref=GeneID:117238073%2CGenbank:XP_033358572.1;Parent=rna-XM_033502681.1
NW_022883046.1	Gnomon	CDS	1290182	1290243	.	-	0	Name=XP_033358572.1;ID=cds-XP_033358572.1;Dbxref=GeneID:117238073%2CGenbank:XP_033358572.1;Parent=rna-XM_033502681.1
NW_022883046.1	Gnomon	CDS	1285558	1285647	.	-	0	Name=XP_033358572.1;ID=cds-XP_033358572.1;Dbxref=GeneID:117238073%2CGenbank:XP_033358572.1;Parent=rna-XM_033502681.1
NW_022883046.1	Gnomon	CDS	1285047	1285217	.	-	0	Name=XP_033358572.1;ID=cds-XP_033358572.1;Dbxref=GeneID:117238073%2CGenbank:XP_033358572.1;Parent=rna-XM_033502681.1
NW_022883046.1	Gnomon	CDS	1279932	1280211	.	-	0	Name=XP_033358572.1;ID=cds-XP_033358572.1;Dbxref=GeneID:117238073%2CGenbank:XP_033358572.1;Parent=rna-XM_033502681.1
NW_022883046.1	Gnomon	CDS	1279145	1279595	.	-	0	Name=XP_033358572.1;ID=cds-XP_033358572.1;Dbxref=GeneID:117238073%2CGenbank:XP_033358572.1;Parent=rna-XM_033502681.1
NW_022883046.1	Gnomon	CDS	1278800	1279057	.	-	0	Name=XP_033358572.1;ID=cds-XP_033358572.1;Dbxref=GeneID:117238073%2CGenbank:XP_033358572.1;Parent=rna-XM_033502681.1
NW_022883046.1	Gnomon	CDS	1278151	1278724	.	-	0	Name=XP_033358572.1;ID=cds-XP_033358572.1;Dbxref=GeneID:117238073%2CGenbank:XP_033358572.1;Parent=rna-XM_033502681.1
NW_022883046.1	Gnomon	CDS	1277390	1277860	.	-	0	Name=XP_033358572.1;ID=cds-XP_033358572.1;Dbxref=GeneID:117238073%2CGenbank:XP_033358572.1;Parent=rna-XM_033502681.1
NW_022883046.1	Gnomon	CDS	1276098	1277303	.	-	0	Name=XP_033358572.1;ID=cds-XP_033358572.1;Dbxref=GeneID:117238073%2CGenbank:XP_033358572.1;Parent=rna-XM_033502681.1
NW_022883046.1	Gnomon	CDS	1275923	1276006	.	-	0	Name=XP_033358572.1;ID=cds-XP_033358572.1;Dbxref=GeneID:117238073%2CGenbank:XP_033358572.1;Parent=rna-XM_033502681.1
NW_022883046.1	Gnomon	CDS	1274611	1274832	.	-	0	Name=XP_033358572.1;ID=cds-XP_033358572.1;Dbxref=GeneID:117238073%2CGenbank:XP_033358572.1;Parent=rna-XM_033502681.1
NW_022883046.1	Gnomon	CDS	1270277	1273047	.	-	0	Name=XP_033358572.1;ID=cds-XP_033358572.1;Dbxref=GeneID:117238073%2CGenbank:XP_033358572.1;Parent=rna-XM_033502681.1
NW_022883046.1	Gnomon	CDS	1270012	1270023	.	-	0	Name=XP_033358572.1;ID=cds-XP_033358572.1;Dbxref=GeneID:117238073%2CGenbank:XP_033358572.1;Parent=rna-XM_033502681.1
NW_022883046.1	Gnomon	CDS	1267091	1269218	.	-	0	Name=XP_033358572.1;ID=cds-XP_033358572.1;Dbxref=GeneID:117238073%2CGenbank:XP_033358572.1;Parent=rna-XM_033502681.1
NW_022883046.1	Gnomon	CDS	1266754	1267001	.	-	0	Name=XP_033358572.1;ID=cds-XP_033358572.1;Dbxref=GeneID:117238073%2CGenbank:XP_033358572.1;Parent=rna-XM_033502681.1
NW_022883046.1	Gnomon	CDS	1265885	1265959	.	-	0	Name=XP_033358572.1;ID=cds-XP_033358572.1;Dbxref=GeneID:117238073%2CGenbank:XP_033358572.1;Parent=rna-XM_033502681.1
NW_022883046.1	Gnomon	CDS	1265358	1265529	.	-	0	Name=XP_033358572.1;ID=cds-XP_033358572.1;Dbxref=GeneID:117238073%2CGenbank:XP_033358572.1;Parent=rna-XM_033502681.1
NW_022883046.1	Gnomon	CDS	1265162	1265279	.	-	0	Name=XP_033358572.1;ID=cds-XP_033358572.1;Dbxref=GeneID:117238073%2CGenbank:XP_033358572.1;Parent=rna-XM_033502681.1
NW_022883046.1	Gnomon	CDS	1264857	1265086	.	-	0	Name=XP_033358572.1;ID=cds-XP_033358572.1;Dbxref=GeneID:117238073%2CGenbank:XP_033358572.1;Parent=rna-XM_033502681.1
NW_022883046.1	Gnomon	CDS	1264666	1264783	.	-	0	Name=XP_033358572.1;ID=cds-XP_033358572.1;Dbxref=GeneID:117238073%2CGenbank:XP_033358572.1;Parent=rna-XM_033502681.1
NW_022883046.1	Gnomon	CDS	1263283	1263345	.	-	0	Name=XP_033358572.1;ID=cds-XP_033358572.1;Dbxref=GeneID:117238073%2CGenbank:XP_033358572.1;Parent=rna-XM_033502681.1
NW_022883046.1	Gnomon	CDS	1261634	1261785	.	-	0	Name=XP_033358572.1;ID=cds-XP_033358572.1;Dbxref=GeneID:117238073%2CGenbank:XP_033358572.1;Parent=rna-XM_033502681.1
NW_022883046.1	Gnomon	CDS	1258323	1258485	.	-	0	Name=XP_033358572.1;ID=cds-XP_033358572.1;Dbxref=GeneID:117238073%2CGenbank:XP_033358572.1;Parent=rna-XM_033502681.1
NW_022883046.1	Gnomon	CDS	1258089	1258226	.	-	0	Name=XP_033358572.1;ID=cds-XP_033358572.1;Dbxref=GeneID:117238073%2CGenbank:XP_033358572.1;Parent=rna-XM_033502681.1
NW_022883046.1	Gnomon	CDS	1257827	1258004	.	-	0	Name=XP_033358572.1;ID=cds-XP_033358572.1;Dbxref=GeneID:117238073%2CGenbank:XP_033358572.1;Parent=rna-XM_033502681.1
NW_022883046.1	Gnomon	CDS	1257287	1257349	.	-	0	Name=XP_033358572.1;ID=cds-XP_033358572.1;Dbxref=GeneID:117238073%2CGenbank:XP_033358572.1;Parent=rna-XM_033502681.1
NW_022883046.1	Gnomon	CDS	1256779	1256898	.	-	0	Name=XP_033358572.1;ID=cds-XP_033358572.1;Dbxref=GeneID:117238073%2CGenbank:XP_033358572.1;Parent=rna-XM_033502681.1
NW_022883046.1	Gnomon	CDS	1256280	1256339	.	-	0	Name=XP_033358572.1;ID=cds-XP_033358572.1;Dbxref=GeneID:117238073%2CGenbank:XP_033358572.1;Parent=rna-XM_033502681.1
NW_022883046.1	Gnomon	CDS	1255856	1256018	.	-	0	Name=XP_033358572.1;ID=cds-XP_033358572.1;Dbxref=GeneID:117238073%2CGenbank:XP_033358572.1;Parent=rna-XM_033502681.1
NW_022883046.1	Gnomon	mRNA	1325594	1330178	.	-	.	Name=XM_033502627.1;ID=rna-XM_033502627.1;Dbxref=GeneID:117238061%2CGenbank:XM_033502627.1;Parent=gene-LOC117238061
NW_022883046.1	Gnomon	mRNA	1150696	1152026	.	-	.	Name=XM_033502721.1;ID=rna-XM_033502721.1;Dbxref=GeneID:117238088%2CGenbank:XM_033502721.1;Parent=gene-LOC117238088
NW_022883046.1	Gnomon	mRNA	1150465	1152026	.	-	.	Name=XM_033502720.1;ID=rna-XM_033502720.1;Dbxref=GeneID:117238088%2CGenbank:XM_033502720.1;Parent=gene-LOC117238088
NW_022883046.1	Gnomon	lnc_RNA	874206	875364	.	-	.	Name=XR_004494120.1;ID=rna-XR_004494120.1;Dbxref=GeneID:117238124%2CGenbank:XR_004494120.1;Parent=gene-LOC117238124
NW_022883046.1	Gnomon	exon	835810	836035	.	-	.	ID=exon-XM_033502748.1-1;Dbxref=GeneID:117238108%2CGenbank:XM_033502748.1;Parent=rna-XM_033502748.1
NW_022883046.1	Gnomon	exon	833874	835411	.	-	.	ID=exon-XM_033502748.1-2;Dbxref=GeneID:117238108%2CGenbank:XM_033502748.1;Parent=rna-XM_033502748.1
NW_022883046.1	Gnomon	exon	832977	833789	.	-	.	ID=exon-XM_033502748.1-3;Dbxref=GeneID:117238108%2CGenbank:XM_033502748.1;Parent=rna-XM_033502748.1
NW_022883046.1	Gnomon	exon	1279932	1280211	.	-	.	ID=exon-XM_033502678.1-9;Dbxref=GeneID:117238073%2CGenbank:XM_033502678.1;Parent=rna-XM_033502678.1
NW_022883046.1	Gnomon	exon	1299150	1299579	.	-	.	ID=exon-XM_033502678.1-1;Dbxref=GeneID:117238073%2CGenbank:XM_033502678.1;Parent=rna-XM_033502678.1
NW_022883046.1	Gnomon	exon	1292742	1293563	.	-	.	ID=exon-XM_033502678.1-2;Dbxref=GeneID:117238073%2CGenbank:XM_033502678.1;Parent=rna-XM_033502678.1
NW_022883046.1	Gnomon	exon	1290182	1290243	.	-	.	ID=exon-XM_033502678.1-3;Dbxref=GeneID:117238073%2CGenbank:XM_033502678.1;Parent=rna-XM_033502678.1
NW_022883046.1	Gnomon	exon	1287195	1287212	.	-	.	ID=exon-XM_033502678.1-4;Dbxref=GeneID:117238073%2CGenbank:XM_033502678.1;Parent=rna-XM_033502678.1
NW_022883046.1	Gnomon	exon	1286371	1286430	.	-	.	ID=exon-XM_033502678.1-5;Dbxref=GeneID:117238073%2CGenbank:XM_033502678.1;Parent=rna-XM_033502678.1
NW_022883046.1	Gnomon	exon	1285558	1285647	.	-	.	ID=exon-XM_033502678.1-6;Dbxref=GeneID:117238073%2CGenbank:XM_033502678.1;Parent=rna-XM_033502678.1
NW_022883046.1	Gnomon	exon	1285047	1285217	.	-	.	ID=exon-XM_033502678.1-7;Dbxref=GeneID:117238073%2CGenbank:XM_033502678.1;Parent=rna-XM_033502678.1
NW_022883046.1	Gnomon	exon	1284118	1284132	.	-	.	ID=exon-XM_033502678.1-8;Dbxref=GeneID:117238073%2CGenbank:XM_033502678.1;Parent=rna-XM_033502678.1
NW_022883046.1	Gnomon	CDS	607088	607235	.	+	0	Name=XP_033358473.1;ID=cds-XP_033358473.1;Dbxref=GeneID:117238038%2CGenbank:XP_033358473.1;Parent=rna-XM_033502582.1
NW_022883046.1	Gnomon	CDS	607310	607470	.	+	0	Name=XP_033358473.1;ID=cds-XP_033358473.1;Dbxref=GeneID:117238038%2CGenbank:XP_033358473.1;Parent=rna-XM_033502582.1
NW_022883046.1	Gnomon	CDS	607556	607891	.	+	0	Name=XP_033358473.1;ID=cds-XP_033358473.1;Dbxref=GeneID:117238038%2CGenbank:XP_033358473.1;Parent=rna-XM_033502582.1
NW_022883046.1	Gnomon	exon	872578	872922	.	+	.	ID=exon-XM_033502750.1-2;Dbxref=GeneID:117238109%2CGenbank:XM_033502750.1;Parent=rna-XM_033502750.1
NW_022883046.1	Gnomon	exon	873006	873450	.	+	.	ID=exon-XM_033502750.1-3;Dbxref=GeneID:117238109%2CGenbank:XM_033502750.1;Parent=rna-XM_033502750.1
NW_022883046.1	Gnomon	exon	873515	873866	.	+	.	ID=exon-XM_033502750.1-4;Dbxref=GeneID:117238109%2CGenbank:XM_033502750.1;Parent=rna-XM_033502750.1
NW_022883046.1	Gnomon	exon	874262	874506	.	+	.	ID=exon-XM_033502750.1-5;Dbxref=GeneID:117238109%2CGenbank:XM_033502750.1;Parent=rna-XM_033502750.1
NW_022883046.1	Gnomon	exon	871902	872077	.	+	.	ID=exon-XM_033502750.1-1;Dbxref=GeneID:117238109%2CGenbank:XM_033502750.1;Parent=rna-XM_033502750.1
NW_022883046.1	Gnomon	mRNA	855783	856335	.	-	.	Name=XM_033502768.1;ID=rna-XM_033502768.1;Dbxref=GeneID:117238120%2CGenbank:XM_033502768.1;Parent=gene-LOC117238120
NW_022883046.1	Gnomon	mRNA	608247	625996	.	-	.	Name=XM_033502528.1;ID=rna-XM_033502528.1;Dbxref=GeneID:117238018%2CGenbank:XM_033502528.1;Parent=gene-LOC117238018
NW_022883046.1	Gnomon	exon	543678	545492	.	-	.	ID=exon-XM_033502538.1-8;Dbxref=GeneID:117238021%2CGenbank:XM_033502538.1;Parent=rna-XM_033502538.1
NW_022883046.1	Gnomon	exon	545931	546095	.	-	.	ID=exon-XM_033502538.1-6;Dbxref=GeneID:117238021%2CGenbank:XM_033502538.1;Parent=rna-XM_033502538.1
NW_022883046.1	Gnomon	exon	545578	545643	.	-	.	ID=exon-XM_033502538.1-7;Dbxref=GeneID:117238021%2CGenbank:XM_033502538.1;Parent=rna-XM_033502538.1
NW_022883046.1	Gnomon	exon	568476	568592	.	-	.	ID=exon-XM_033502538.1-4;Dbxref=GeneID:117238021%2CGenbank:XM_033502538.1;Parent=rna-XM_033502538.1
NW_022883046.1	Gnomon	exon	547495	549951	.	-	.	ID=exon-XM_033502538.1-5;Dbxref=GeneID:117238021%2CGenbank:XM_033502538.1;Parent=rna-XM_033502538.1
NW_022883046.1	Gnomon	exon	574614	574950	.	-	.	ID=exon-XM_033502538.1-2;Dbxref=GeneID:117238021%2CGenbank:XM_033502538.1;Parent=rna-XM_033502538.1
NW_022883046.1	Gnomon	exon	568849	569001	.	-	.	ID=exon-XM_033502538.1-3;Dbxref=GeneID:117238021%2CGenbank:XM_033502538.1;Parent=rna-XM_033502538.1
NW_022883046.1	Gnomon	exon	581358	582181	.	-	.	ID=exon-XM_033502538.1-1;Dbxref=GeneID:117238021%2CGenbank:XM_033502538.1;Parent=rna-XM_033502538.1
NW_022883046.1	Gnomon	exon	887841	887965	.	-	.	ID=exon-XM_033502513.1-7;Dbxref=GeneID:117238014%2CGenbank:XM_033502513.1;Parent=rna-XM_033502513.1
NW_022883046.1	Gnomon	exon	889789	889901	.	-	.	ID=exon-XM_033502513.1-5;Dbxref=GeneID:117238014%2CGenbank:XM_033502513.1;Parent=rna-XM_033502513.1
NW_022883046.1	Gnomon	exon	888548	888787	.	-	.	ID=exon-XM_033502513.1-6;Dbxref=GeneID:117238014%2CGenbank:XM_033502513.1;Parent=rna-XM_033502513.1
NW_022883046.1	Gnomon	exon	891568	891789	.	-	.	ID=exon-XM_033502513.1-3;Dbxref=GeneID:117238014%2CGenbank:XM_033502513.1;Parent=rna-XM_033502513.1
NW_022883046.1	Gnomon	exon	890086	890245	.	-	.	ID=exon-XM_033502513.1-4;Dbxref=GeneID:117238014%2CGenbank:XM_033502513.1;Parent=rna-XM_033502513.1
NW_022883046.1	Gnomon	exon	900695	901393	.	-	.	ID=exon-XM_033502513.1-1;Dbxref=GeneID:117238014%2CGenbank:XM_033502513.1;Parent=rna-XM_033502513.1
NW_022883046.1	Gnomon	exon	891973	892120	.	-	.	ID=exon-XM_033502513.1-2;Dbxref=GeneID:117238014%2CGenbank:XM_033502513.1;Parent=rna-XM_033502513.1
NW_022883046.1	Gnomon	mRNA	1352070	1354176	.	-	.	Name=XM_033502621.1;ID=rna-XM_033502621.1;Dbxref=GeneID:117238060%2CGenbank:XM_033502621.1;Parent=gene-LOC117238060
NW_022883046.1	Gnomon	exon	655028	655319	.	-	.	ID=exon-XM_033502535.1-21;Dbxref=GeneID:117238020%2CGenbank:XM_033502535.1;Parent=rna-XM_033502535.1
NW_022883046.1	Gnomon	exon	654597	654942	.	-	.	ID=exon-XM_033502535.1-22;Dbxref=GeneID:117238020%2CGenbank:XM_033502535.1;Parent=rna-XM_033502535.1
NW_022883046.1	Gnomon	exon	652956	654516	.	-	.	ID=exon-XM_033502535.1-23;Dbxref=GeneID:117238020%2CGenbank:XM_033502535.1;Parent=rna-XM_033502535.1
NW_022883046.1	Gnomon	exon	655406	655637	.	-	.	ID=exon-XM_033502535.1-20;Dbxref=GeneID:117238020%2CGenbank:XM_033502535.1;Parent=rna-XM_033502535.1
NW_022883046.1	Gnomon	exon	659975	660106	.	-	.	ID=exon-XM_033502535.1-10;Dbxref=GeneID:117238020%2CGenbank:XM_033502535.1;Parent=rna-XM_033502535.1
NW_022883046.1	Gnomon	exon	659703	659885	.	-	.	ID=exon-XM_033502535.1-11;Dbxref=GeneID:117238020%2CGenbank:XM_033502535.1;Parent=rna-XM_033502535.1
NW_022883046.1	Gnomon	exon	659410	659626	.	-	.	ID=exon-XM_033502535.1-12;Dbxref=GeneID:117238020%2CGenbank:XM_033502535.1;Parent=rna-XM_033502535.1
NW_022883046.1	Gnomon	exon	659147	659337	.	-	.	ID=exon-XM_033502535.1-13;Dbxref=GeneID:117238020%2CGenbank:XM_033502535.1;Parent=rna-XM_033502535.1
NW_022883046.1	Gnomon	exon	658863	659067	.	-	.	ID=exon-XM_033502535.1-14;Dbxref=GeneID:117238020%2CGenbank:XM_033502535.1;Parent=rna-XM_033502535.1
NW_022883046.1	Gnomon	exon	658679	658758	.	-	.	ID=exon-XM_033502535.1-15;Dbxref=GeneID:117238020%2CGenbank:XM_033502535.1;Parent=rna-XM_033502535.1
NW_022883046.1	Gnomon	exon	656767	658589	.	-	.	ID=exon-XM_033502535.1-16;Dbxref=GeneID:117238020%2CGenbank:XM_033502535.1;Parent=rna-XM_033502535.1
NW_022883046.1	Gnomon	exon	656107	656247	.	-	.	ID=exon-XM_033502535.1-17;Dbxref=GeneID:117238020%2CGenbank:XM_033502535.1;Parent=rna-XM_033502535.1
NW_022883046.1	Gnomon	exon	655875	656024	.	-	.	ID=exon-XM_033502535.1-18;Dbxref=GeneID:117238020%2CGenbank:XM_033502535.1;Parent=rna-XM_033502535.1
NW_022883046.1	Gnomon	exon	655708	655807	.	-	.	ID=exon-XM_033502535.1-19;Dbxref=GeneID:117238020%2CGenbank:XM_033502535.1;Parent=rna-XM_033502535.1
NW_022883046.1	Gnomon	CDS	1368645	1368708	.	+	0	Name=XP_033358629.1;ID=cds-XP_033358629.1;Dbxref=GeneID:117238101%2CGenbank:XP_033358629.1;Parent=rna-XM_033502738.1
NW_022883046.1	Gnomon	CDS	1371026	1371115	.	+	0	Name=XP_033358629.1;ID=cds-XP_033358629.1;Dbxref=GeneID:117238101%2CGenbank:XP_033358629.1;Parent=rna-XM_033502738.1
NW_022883046.1	Gnomon	CDS	1371577	1371879	.	+	0	Name=XP_033358629.1;ID=cds-XP_033358629.1;Dbxref=GeneID:117238101%2CGenbank:XP_033358629.1;Parent=rna-XM_033502738.1
NW_022883046.1	Gnomon	CDS	1372040	1372144	.	+	0	Name=XP_033358629.1;ID=cds-XP_033358629.1;Dbxref=GeneID:117238101%2CGenbank:XP_033358629.1;Parent=rna-XM_033502738.1
NW_022883046.1	Gnomon	CDS	1372216	1372292	.	+	0	Name=XP_033358629.1;ID=cds-XP_033358629.1;Dbxref=GeneID:117238101%2CGenbank:XP_033358629.1;Parent=rna-XM_033502738.1
NW_022883046.1	Gnomon	exon	872578	872922	.	+	.	ID=exon-XM_033502749.1-2;Dbxref=GeneID:117238109%2CGenbank:XM_033502749.1;Parent=rna-XM_033502749.1
NW_022883046.1	Gnomon	exon	873006	873450	.	+	.	ID=exon-XM_033502749.1-3;Dbxref=GeneID:117238109%2CGenbank:XM_033502749.1;Parent=rna-XM_033502749.1
NW_022883046.1	Gnomon	exon	870056	870177	.	+	.	ID=exon-XM_033502749.1-1;Dbxref=GeneID:117238109%2CGenbank:XM_033502749.1;Parent=rna-XM_033502749.1
NW_022883046.1	Gnomon	exon	873515	873866	.	+	.	ID=exon-XM_033502749.1-4;Dbxref=GeneID:117238109%2CGenbank:XM_033502749.1;Parent=rna-XM_033502749.1
NW_022883046.1	Gnomon	exon	874262	874506	.	+	.	ID=exon-XM_033502749.1-5;Dbxref=GeneID:117238109%2CGenbank:XM_033502749.1;Parent=rna-XM_033502749.1
NW_022883046.1	Gnomon	CDS	856983	857038	.	-	0	Name=XP_033358628.1;ID=cds-XP_033358628.1;Dbxref=GeneID:117238100%2CGenbank:XP_033358628.1;Parent=rna-XM_033502737.1
NW_022883046.1	Gnomon	CDS	856545	856911	.	-	0	Name=XP_033358628.1;ID=cds-XP_033358628.1;Dbxref=GeneID:117238100%2CGenbank:XP_033358628.1;Parent=rna-XM_033502737.1
NW_022883046.1	Gnomon	CDS	606656	606882	.	-	0	Name=XP_033358472.1;ID=cds-XP_033358472.1;Dbxref=GeneID:117238037%2CGenbank:XP_033358472.1;Parent=rna-XM_033502581.1
NW_022883046.1	Gnomon	CDS	606425	606590	.	-	0	Name=XP_033358472.1;ID=cds-XP_033358472.1;Dbxref=GeneID:117238037%2CGenbank:XP_033358472.1;Parent=rna-XM_033502581.1
NW_022883046.1	Gnomon	CDS	606052	606340	.	-	0	Name=XP_033358472.1;ID=cds-XP_033358472.1;Dbxref=GeneID:117238037%2CGenbank:XP_033358472.1;Parent=rna-XM_033502581.1
NW_022883046.1	Gnomon	CDS	605820	605980	.	-	0	Name=XP_033358472.1;ID=cds-XP_033358472.1;Dbxref=GeneID:117238037%2CGenbank:XP_033358472.1;Parent=rna-XM_033502581.1
NW_022883046.1	Gnomon	exon	647435	648681	.	+	.	ID=exon-XM_033502586.1-1;Dbxref=GeneID:117238041%2CGenbank:XM_033502586.1;Parent=rna-XM_033502586.1
NW_022883046.1	Gnomon	mRNA	874756	875906	.	+	.	Name=XM_033502767.1;ID=rna-XM_033502767.1;Dbxref=GeneID:117238118%2CGenbank:XM_033502767.1;Parent=gene-LOC117238118
NW_022883046.1	Gnomon	exon	1243364	1243561	.	+	.	ID=exon-XM_033502702.1-7;Dbxref=GeneID:117238078%2CGenbank:XM_033502702.1;Parent=rna-XM_033502702.1
NW_022883046.1	Gnomon	mRNA	608247	625996	.	-	.	Name=XM_033502527.1;ID=rna-XM_033502527.1;Dbxref=GeneID:117238018%2CGenbank:XM_033502527.1;Parent=gene-LOC117238018
NW_022883046.1	Gnomon	exon	1234497	1235670	.	+	.	ID=exon-XM_033502702.1-1;Dbxref=GeneID:117238078%2CGenbank:XM_033502702.1;Parent=rna-XM_033502702.1
NW_022883046.1	Gnomon	exon	1237781	1239242	.	+	.	ID=exon-XM_033502702.1-2;Dbxref=GeneID:117238078%2CGenbank:XM_033502702.1;Parent=rna-XM_033502702.1
NW_022883046.1	Gnomon	exon	1239986	1241226	.	+	.	ID=exon-XM_033502702.1-3;Dbxref=GeneID:117238078%2CGenbank:XM_033502702.1;Parent=rna-XM_033502702.1
NW_022883046.1	Gnomon	exon	1241321	1241489	.	+	.	ID=exon-XM_033502702.1-4;Dbxref=GeneID:117238078%2CGenbank:XM_033502702.1;Parent=rna-XM_033502702.1
NW_022883046.1	Gnomon	exon	1241581	1241759	.	+	.	ID=exon-XM_033502702.1-5;Dbxref=GeneID:117238078%2CGenbank:XM_033502702.1;Parent=rna-XM_033502702.1
NW_022883046.1	Gnomon	exon	1242283	1242558	.	+	.	ID=exon-XM_033502702.1-6;Dbxref=GeneID:117238078%2CGenbank:XM_033502702.1;Parent=rna-XM_033502702.1
NW_022883046.1	Gnomon	mRNA	1352070	1354046	.	-	.	Name=XM_033502620.1;ID=rna-XM_033502620.1;Dbxref=GeneID:117238060%2CGenbank:XM_033502620.1;Parent=gene-LOC117238060
NW_022883046.1	Gnomon	mRNA	874756	875906	.	+	.	Name=XM_033502766.1;ID=rna-XM_033502766.1;Dbxref=GeneID:117238118%2CGenbank:XM_033502766.1;Parent=gene-LOC117238118
NW_022883046.1	Gnomon	exon	1279932	1280211	.	-	.	ID=exon-XM_033502654.1-9;Dbxref=GeneID:117238073%2CGenbank:XM_033502654.1;Parent=rna-XM_033502654.1
NW_022883046.1	Gnomon	exon	1285047	1285217	.	-	.	ID=exon-XM_033502654.1-7;Dbxref=GeneID:117238073%2CGenbank:XM_033502654.1;Parent=rna-XM_033502654.1
NW_022883046.1	Gnomon	exon	1284118	1284132	.	-	.	ID=exon-XM_033502654.1-8;Dbxref=GeneID:117238073%2CGenbank:XM_033502654.1;Parent=rna-XM_033502654.1
NW_022883046.1	Gnomon	exon	1286371	1286430	.	-	.	ID=exon-XM_033502654.1-5;Dbxref=GeneID:117238073%2CGenbank:XM_033502654.1;Parent=rna-XM_033502654.1
NW_022883046.1	Gnomon	exon	1285558	1285647	.	-	.	ID=exon-XM_033502654.1-6;Dbxref=GeneID:117238073%2CGenbank:XM_033502654.1;Parent=rna-XM_033502654.1
NW_022883046.1	Gnomon	exon	1290182	1290243	.	-	.	ID=exon-XM_033502654.1-3;Dbxref=GeneID:117238073%2CGenbank:XM_033502654.1;Parent=rna-XM_033502654.1
NW_022883046.1	Gnomon	exon	1287195	1287212	.	-	.	ID=exon-XM_033502654.1-4;Dbxref=GeneID:117238073%2CGenbank:XM_033502654.1;Parent=rna-XM_033502654.1
NW_022883046.1	Gnomon	exon	1299150	1299580	.	-	.	ID=exon-XM_033502654.1-1;Dbxref=GeneID:117238073%2CGenbank:XM_033502654.1;Parent=rna-XM_033502654.1
NW_022883046.1	Gnomon	exon	1292742	1293563	.	-	.	ID=exon-XM_033502654.1-2;Dbxref=GeneID:117238073%2CGenbank:XM_033502654.1;Parent=rna-XM_033502654.1
NW_022883046.1	Gnomon	exon	1261634	1261785	.	-	.	ID=exon-XM_033502677.1-24;Dbxref=GeneID:117238073%2CGenbank:XM_033502677.1;Parent=rna-XM_033502677.1
NW_022883046.1	Gnomon	exon	1258323	1258485	.	-	.	ID=exon-XM_033502677.1-25;Dbxref=GeneID:117238073%2CGenbank:XM_033502677.1;Parent=rna-XM_033502677.1
NW_022883046.1	Gnomon	exon	1258089	1258226	.	-	.	ID=exon-XM_033502677.1-26;Dbxref=GeneID:117238073%2CGenbank:XM_033502677.1;Parent=rna-XM_033502677.1
NW_022883046.1	Gnomon	exon	1257827	1258004	.	-	.	ID=exon-XM_033502677.1-27;Dbxref=GeneID:117238073%2CGenbank:XM_033502677.1;Parent=rna-XM_033502677.1
NW_022883046.1	Gnomon	exon	1265358	1265529	.	-	.	ID=exon-XM_033502677.1-20;Dbxref=GeneID:117238073%2CGenbank:XM_033502677.1;Parent=rna-XM_033502677.1
NW_022883046.1	Gnomon	exon	1265162	1265279	.	-	.	ID=exon-XM_033502677.1-21;Dbxref=GeneID:117238073%2CGenbank:XM_033502677.1;Parent=rna-XM_033502677.1
NW_022883046.1	Gnomon	exon	1264857	1265086	.	-	.	ID=exon-XM_033502677.1-22;Dbxref=GeneID:117238073%2CGenbank:XM_033502677.1;Parent=rna-XM_033502677.1
NW_022883046.1	Gnomon	exon	1264666	1264783	.	-	.	ID=exon-XM_033502677.1-23;Dbxref=GeneID:117238073%2CGenbank:XM_033502677.1;Parent=rna-XM_033502677.1
NW_022883046.1	Gnomon	exon	1257287	1257349	.	-	.	ID=exon-XM_033502677.1-28;Dbxref=GeneID:117238073%2CGenbank:XM_033502677.1;Parent=rna-XM_033502677.1
NW_022883046.1	Gnomon	exon	1256779	1256898	.	-	.	ID=exon-XM_033502677.1-29;Dbxref=GeneID:117238073%2CGenbank:XM_033502677.1;Parent=rna-XM_033502677.1
NW_022883046.1	Gnomon	exon	1275923	1276006	.	-	.	ID=exon-XM_033502677.1-13;Dbxref=GeneID:117238073%2CGenbank:XM_033502677.1;Parent=rna-XM_033502677.1
NW_022883046.1	Gnomon	exon	1274611	1274832	.	-	.	ID=exon-XM_033502677.1-14;Dbxref=GeneID:117238073%2CGenbank:XM_033502677.1;Parent=rna-XM_033502677.1
NW_022883046.1	Gnomon	exon	1270277	1273047	.	-	.	ID=exon-XM_033502677.1-15;Dbxref=GeneID:117238073%2CGenbank:XM_033502677.1;Parent=rna-XM_033502677.1
NW_022883046.1	Gnomon	exon	1270012	1270023	.	-	.	ID=exon-XM_033502677.1-16;Dbxref=GeneID:117238073%2CGenbank:XM_033502677.1;Parent=rna-XM_033502677.1
NW_022883046.1	Gnomon	exon	1278151	1278724	.	-	.	ID=exon-XM_033502677.1-10;Dbxref=GeneID:117238073%2CGenbank:XM_033502677.1;Parent=rna-XM_033502677.1
NW_022883046.1	Gnomon	exon	1277390	1277860	.	-	.	ID=exon-XM_033502677.1-11;Dbxref=GeneID:117238073%2CGenbank:XM_033502677.1;Parent=rna-XM_033502677.1
NW_022883046.1	Gnomon	exon	1276098	1277303	.	-	.	ID=exon-XM_033502677.1-12;Dbxref=GeneID:117238073%2CGenbank:XM_033502677.1;Parent=rna-XM_033502677.1
NW_022883046.1	Gnomon	exon	1267091	1269218	.	-	.	ID=exon-XM_033502677.1-17;Dbxref=GeneID:117238073%2CGenbank:XM_033502677.1;Parent=rna-XM_033502677.1
NW_022883046.1	Gnomon	exon	1266754	1267001	.	-	.	ID=exon-XM_033502677.1-18;Dbxref=GeneID:117238073%2CGenbank:XM_033502677.1;Parent=rna-XM_033502677.1
NW_022883046.1	Gnomon	exon	1265885	1265959	.	-	.	ID=exon-XM_033502677.1-19;Dbxref=GeneID:117238073%2CGenbank:XM_033502677.1;Parent=rna-XM_033502677.1
NW_022883046.1	Gnomon	exon	1278151	1278724	.	-	.	ID=exon-XM_033502672.1-10;Dbxref=GeneID:117238073%2CGenbank:XM_033502672.1;Parent=rna-XM_033502672.1
NW_022883046.1	Gnomon	exon	1277390	1277860	.	-	.	ID=exon-XM_033502672.1-11;Dbxref=GeneID:117238073%2CGenbank:XM_033502672.1;Parent=rna-XM_033502672.1
NW_022883046.1	Gnomon	exon	1270012	1270023	.	-	.	ID=exon-XM_033502672.1-16;Dbxref=GeneID:117238073%2CGenbank:XM_033502672.1;Parent=rna-XM_033502672.1
NW_022883046.1	Gnomon	exon	1267091	1269218	.	-	.	ID=exon-XM_033502672.1-17;Dbxref=GeneID:117238073%2CGenbank:XM_033502672.1;Parent=rna-XM_033502672.1
NW_022883046.1	Gnomon	exon	1266754	1267001	.	-	.	ID=exon-XM_033502672.1-18;Dbxref=GeneID:117238073%2CGenbank:XM_033502672.1;Parent=rna-XM_033502672.1
NW_022883046.1	Gnomon	exon	1265885	1265959	.	-	.	ID=exon-XM_033502672.1-19;Dbxref=GeneID:117238073%2CGenbank:XM_033502672.1;Parent=rna-XM_033502672.1
NW_022883046.1	Gnomon	exon	1276098	1277303	.	-	.	ID=exon-XM_033502672.1-12;Dbxref=GeneID:117238073%2CGenbank:XM_033502672.1;Parent=rna-XM_033502672.1
NW_022883046.1	Gnomon	exon	1275923	1276006	.	-	.	ID=exon-XM_033502672.1-13;Dbxref=GeneID:117238073%2CGenbank:XM_033502672.1;Parent=rna-XM_033502672.1
NW_022883046.1	Gnomon	exon	1274611	1274832	.	-	.	ID=exon-XM_033502672.1-14;Dbxref=GeneID:117238073%2CGenbank:XM_033502672.1;Parent=rna-XM_033502672.1
NW_022883046.1	Gnomon	exon	1270277	1273047	.	-	.	ID=exon-XM_033502672.1-15;Dbxref=GeneID:117238073%2CGenbank:XM_033502672.1;Parent=rna-XM_033502672.1
NW_022883046.1	Gnomon	exon	789794	789887	.	-	.	ID=exon-XM_033502742.1-10;Dbxref=GeneID:117238104%2CGenbank:XM_033502742.1;Parent=rna-XM_033502742.1
NW_022883046.1	Gnomon	exon	785021	785167	.	-	.	ID=exon-XM_033502742.1-11;Dbxref=GeneID:117238104%2CGenbank:XM_033502742.1;Parent=rna-XM_033502742.1
NW_022883046.1	Gnomon	exon	784748	784854	.	-	.	ID=exon-XM_033502742.1-12;Dbxref=GeneID:117238104%2CGenbank:XM_033502742.1;Parent=rna-XM_033502742.1
NW_022883046.1	Gnomon	exon	782644	784155	.	-	.	ID=exon-XM_033502742.1-13;Dbxref=GeneID:117238104%2CGenbank:XM_033502742.1;Parent=rna-XM_033502742.1
NW_022883046.1	Gnomon	exon	1255856	1256018	.	-	.	ID=exon-XM_033502677.1-31;Dbxref=GeneID:117238073%2CGenbank:XM_033502677.1;Parent=rna-XM_033502677.1
NW_022883046.1	Gnomon	exon	1256280	1256339	.	-	.	ID=exon-XM_033502677.1-30;Dbxref=GeneID:117238073%2CGenbank:XM_033502677.1;Parent=rna-XM_033502677.1
NW_022883046.1	Gnomon	exon	1256779	1256898	.	-	.	ID=exon-XM_033502672.1-30;Dbxref=GeneID:117238073%2CGenbank:XM_033502672.1;Parent=rna-XM_033502672.1
NW_022883046.1	Gnomon	exon	1256280	1256339	.	-	.	ID=exon-XM_033502672.1-31;Dbxref=GeneID:117238073%2CGenbank:XM_033502672.1;Parent=rna-XM_033502672.1
NW_022883046.1	Gnomon	exon	1255856	1256018	.	-	.	ID=exon-XM_033502672.1-32;Dbxref=GeneID:117238073%2CGenbank:XM_033502672.1;Parent=rna-XM_033502672.1
NW_022883046.1	Gnomon	exon	1265358	1265529	.	-	.	ID=exon-XM_033502672.1-20;Dbxref=GeneID:117238073%2CGenbank:XM_033502672.1;Parent=rna-XM_033502672.1
NW_022883046.1	Gnomon	exon	1265162	1265279	.	-	.	ID=exon-XM_033502672.1-21;Dbxref=GeneID:117238073%2CGenbank:XM_033502672.1;Parent=rna-XM_033502672.1
NW_022883046.1	Gnomon	exon	1264857	1265086	.	-	.	ID=exon-XM_033502672.1-22;Dbxref=GeneID:117238073%2CGenbank:XM_033502672.1;Parent=rna-XM_033502672.1
NW_022883046.1	Gnomon	exon	1258089	1258226	.	-	.	ID=exon-XM_033502672.1-27;Dbxref=GeneID:117238073%2CGenbank:XM_033502672.1;Parent=rna-XM_033502672.1
NW_022883046.1	Gnomon	exon	1257827	1258004	.	-	.	ID=exon-XM_033502672.1-28;Dbxref=GeneID:117238073%2CGenbank:XM_033502672.1;Parent=rna-XM_033502672.1
NW_022883046.1	Gnomon	exon	1257287	1257349	.	-	.	ID=exon-XM_033502672.1-29;Dbxref=GeneID:117238073%2CGenbank:XM_033502672.1;Parent=rna-XM_033502672.1
NW_022883046.1	Gnomon	exon	1264666	1264783	.	-	.	ID=exon-XM_033502672.1-23;Dbxref=GeneID:117238073%2CGenbank:XM_033502672.1;Parent=rna-XM_033502672.1
NW_022883046.1	Gnomon	exon	1263283	1263345	.	-	.	ID=exon-XM_033502672.1-24;Dbxref=GeneID:117238073%2CGenbank:XM_033502672.1;Parent=rna-XM_033502672.1
NW_022883046.1	Gnomon	exon	1261634	1261785	.	-	.	ID=exon-XM_033502672.1-25;Dbxref=GeneID:117238073%2CGenbank:XM_033502672.1;Parent=rna-XM_033502672.1
NW_022883046.1	Gnomon	exon	1258323	1258485	.	-	.	ID=exon-XM_033502672.1-26;Dbxref=GeneID:117238073%2CGenbank:XM_033502672.1;Parent=rna-XM_033502672.1
NW_022883046.1	Gnomon	exon	873884	873984	.	-	.	ID=exon-XR_004494122.1-4;Dbxref=GeneID:117238124%2CGenbank:XR_004494122.1;Parent=rna-XR_004494122.1
NW_022883046.1	Gnomon	exon	874527	875146	.	-	.	ID=exon-XR_004494122.1-2;Dbxref=GeneID:117238124%2CGenbank:XR_004494122.1;Parent=rna-XR_004494122.1
NW_022883046.1	Gnomon	exon	874243	874402	.	-	.	ID=exon-XR_004494122.1-3;Dbxref=GeneID:117238124%2CGenbank:XR_004494122.1;Parent=rna-XR_004494122.1
NW_022883046.1	Gnomon	exon	875223	875364	.	-	.	ID=exon-XR_004494122.1-1;Dbxref=GeneID:117238124%2CGenbank:XR_004494122.1;Parent=rna-XR_004494122.1
NW_022883046.1	Gnomon	CDS	754241	754291	.	-	0	Name=XP_033358475.1;ID=cds-XP_033358475.1;Dbxref=GeneID:117238039%2CGenbank:XP_033358475.1;Parent=rna-XM_033502584.1
NW_022883046.1	Gnomon	CDS	753977	754141	.	-	0	Name=XP_033358475.1;ID=cds-XP_033358475.1;Dbxref=GeneID:117238039%2CGenbank:XP_033358475.1;Parent=rna-XM_033502584.1
NW_022883046.1	Gnomon	CDS	753621	753889	.	-	0	Name=XP_033358475.1;ID=cds-XP_033358475.1;Dbxref=GeneID:117238039%2CGenbank:XP_033358475.1;Parent=rna-XM_033502584.1
NW_022883046.1	Gnomon	CDS	753318	753381	.	-	0	Name=XP_033358475.1;ID=cds-XP_033358475.1;Dbxref=GeneID:117238039%2CGenbank:XP_033358475.1;Parent=rna-XM_033502584.1
NW_022883046.1	Gnomon	CDS	607088	607235	.	+	0	Name=XP_033358474.1;ID=cds-XP_033358474.1;Dbxref=GeneID:117238038%2CGenbank:XP_033358474.1;Parent=rna-XM_033502583.1
NW_022883046.1	Gnomon	CDS	607310	607470	.	+	0	Name=XP_033358474.1;ID=cds-XP_033358474.1;Dbxref=GeneID:117238038%2CGenbank:XP_033358474.1;Parent=rna-XM_033502583.1
NW_022883046.1	Gnomon	CDS	607556	607891	.	+	0	Name=XP_033358474.1;ID=cds-XP_033358474.1;Dbxref=GeneID:117238038%2CGenbank:XP_033358474.1;Parent=rna-XM_033502583.1
NW_022883046.1	Gnomon	mRNA	652956	665998	.	-	.	Name=XM_033502529.1;ID=rna-XM_033502529.1;Dbxref=GeneID:117238020%2CGenbank:XM_033502529.1;Parent=gene-LOC117238020
NW_022883046.1	Gnomon	exon	173672	173950	.	+	.	ID=exon-XM_033502631.1-6;Dbxref=GeneID:117238064%2CGenbank:XM_033502631.1;Parent=rna-XM_033502631.1
NW_022883046.1	Gnomon	exon	174326	174549	.	+	.	ID=exon-XM_033502631.1-7;Dbxref=GeneID:117238064%2CGenbank:XM_033502631.1;Parent=rna-XM_033502631.1
NW_022883046.1	Gnomon	exon	167983	168387	.	+	.	ID=exon-XM_033502631.1-4;Dbxref=GeneID:117238064%2CGenbank:XM_033502631.1;Parent=rna-XM_033502631.1
NW_022883046.1	Gnomon	exon	170698	171106	.	+	.	ID=exon-XM_033502631.1-5;Dbxref=GeneID:117238064%2CGenbank:XM_033502631.1;Parent=rna-XM_033502631.1
NW_022883046.1	Gnomon	exon	174848	175514	.	+	.	ID=exon-XM_033502631.1-8;Dbxref=GeneID:117238064%2CGenbank:XM_033502631.1;Parent=rna-XM_033502631.1
NW_022883046.1	Gnomon	exon	175678	176028	.	+	.	ID=exon-XM_033502631.1-9;Dbxref=GeneID:117238064%2CGenbank:XM_033502631.1;Parent=rna-XM_033502631.1
NW_022883046.1	Gnomon	exon	153530	154009	.	+	.	ID=exon-XM_033502631.1-2;Dbxref=GeneID:117238064%2CGenbank:XM_033502631.1;Parent=rna-XM_033502631.1
NW_022883046.1	Gnomon	exon	167709	167872	.	+	.	ID=exon-XM_033502631.1-3;Dbxref=GeneID:117238064%2CGenbank:XM_033502631.1;Parent=rna-XM_033502631.1
NW_022883046.1	Gnomon	exon	149196	149340	.	+	.	ID=exon-XM_033502631.1-1;Dbxref=GeneID:117238064%2CGenbank:XM_033502631.1;Parent=rna-XM_033502631.1
NW_022883046.1	Gnomon	mRNA	1352070	1353897	.	-	.	Name=XM_033502623.1;ID=rna-XM_033502623.1;Dbxref=GeneID:117238060%2CGenbank:XM_033502623.1;Parent=gene-LOC117238060
NW_022883046.1	Gnomon	mRNA	852337	853746	.	+	.	Name=XM_033502769.1;ID=rna-XM_033502769.1;Dbxref=GeneID:117238121%2CGenbank:XM_033502769.1;Parent=gene-LOC117238121
NW_022883046.1	Gnomon	mRNA	1352070	1354021	.	-	.	Name=XM_033502622.1;ID=rna-XM_033502622.1;Dbxref=GeneID:117238060%2CGenbank:XM_033502622.1;Parent=gene-LOC117238060
NW_022883046.1	Gnomon	exon	1309357	1309636	.	-	.	ID=exon-XM_033502607.1-3;Dbxref=GeneID:117238053%2CGenbank:XM_033502607.1;Parent=rna-XM_033502607.1
NW_022883046.1	Gnomon	exon	1308691	1309277	.	-	.	ID=exon-XM_033502607.1-4;Dbxref=GeneID:117238053%2CGenbank:XM_033502607.1;Parent=rna-XM_033502607.1
NW_022883046.1	Gnomon	exon	1308102	1308589	.	-	.	ID=exon-XM_033502607.1-5;Dbxref=GeneID:117238053%2CGenbank:XM_033502607.1;Parent=rna-XM_033502607.1
NW_022883046.1	Gnomon	exon	1307776	1308028	.	-	.	ID=exon-XM_033502607.1-6;Dbxref=GeneID:117238053%2CGenbank:XM_033502607.1;Parent=rna-XM_033502607.1
NW_022883046.1	Gnomon	exon	1307412	1307710	.	-	.	ID=exon-XM_033502607.1-7;Dbxref=GeneID:117238053%2CGenbank:XM_033502607.1;Parent=rna-XM_033502607.1
NW_022883046.1	Gnomon	exon	1307031	1307310	.	-	.	ID=exon-XM_033502607.1-8;Dbxref=GeneID:117238053%2CGenbank:XM_033502607.1;Parent=rna-XM_033502607.1
NW_022883046.1	Gnomon	exon	1310221	1310329	.	-	.	ID=exon-XM_033502607.1-1;Dbxref=GeneID:117238053%2CGenbank:XM_033502607.1;Parent=rna-XM_033502607.1
NW_022883046.1	Gnomon	exon	1309744	1310118	.	-	.	ID=exon-XM_033502607.1-2;Dbxref=GeneID:117238053%2CGenbank:XM_033502607.1;Parent=rna-XM_033502607.1
NW_022883046.1	Gnomon	exon	1156879	1157146	.	-	.	ID=exon-XM_033502698.1-14;Dbxref=GeneID:117238077%2CGenbank:XM_033502698.1;Parent=rna-XM_033502698.1
NW_022883046.1	Gnomon	exon	1156207	1156672	.	-	.	ID=exon-XM_033502698.1-15;Dbxref=GeneID:117238077%2CGenbank:XM_033502698.1;Parent=rna-XM_033502698.1
NW_022883046.1	Gnomon	exon	1162238	1162666	.	-	.	ID=exon-XM_033502698.1-12;Dbxref=GeneID:117238077%2CGenbank:XM_033502698.1;Parent=rna-XM_033502698.1
NW_022883046.1	Gnomon	exon	1160938	1161961	.	-	.	ID=exon-XM_033502698.1-13;Dbxref=GeneID:117238077%2CGenbank:XM_033502698.1;Parent=rna-XM_033502698.1
NW_022883046.1	Gnomon	exon	1163144	1164371	.	-	.	ID=exon-XM_033502698.1-10;Dbxref=GeneID:117238077%2CGenbank:XM_033502698.1;Parent=rna-XM_033502698.1
NW_022883046.1	Gnomon	exon	1162748	1162923	.	-	.	ID=exon-XM_033502698.1-11;Dbxref=GeneID:117238077%2CGenbank:XM_033502698.1;Parent=rna-XM_033502698.1
NW_022883046.1	Gnomon	mRNA	640028	642981	.	-	.	Name=XM_033502572.1;ID=rna-XM_033502572.1;Dbxref=GeneID:117238032%2CGenbank:XM_033502572.1;Parent=gene-LOC117238032
NW_022883046.1	Gnomon	exon	723872	724347	.	-	.	ID=id-LOC117238036-2;Dbxref=GeneID:117238036;Parent=gene-LOC117238036
NW_022883046.1	Gnomon	exon	724539	724698	.	-	.	ID=id-LOC117238036-3;Dbxref=GeneID:117238036;Parent=gene-LOC117238036
NW_022883046.1	Gnomon	exon	659147	659337	.	-	.	ID=exon-XM_033502529.1-13;Dbxref=GeneID:117238020%2CGenbank:XM_033502529.1;Parent=rna-XM_033502529.1
NW_022883046.1	Gnomon	exon	658863	659067	.	-	.	ID=exon-XM_033502529.1-14;Dbxref=GeneID:117238020%2CGenbank:XM_033502529.1;Parent=rna-XM_033502529.1
NW_022883046.1	Gnomon	exon	659703	659885	.	-	.	ID=exon-XM_033502529.1-11;Dbxref=GeneID:117238020%2CGenbank:XM_033502529.1;Parent=rna-XM_033502529.1
NW_022883046.1	Gnomon	exon	659410	659626	.	-	.	ID=exon-XM_033502529.1-12;Dbxref=GeneID:117238020%2CGenbank:XM_033502529.1;Parent=rna-XM_033502529.1
NW_022883046.1	Gnomon	exon	659975	660106	.	-	.	ID=exon-XM_033502529.1-10;Dbxref=GeneID:117238020%2CGenbank:XM_033502529.1;Parent=rna-XM_033502529.1
NW_022883046.1	Gnomon	exon	655708	655807	.	-	.	ID=exon-XM_033502529.1-19;Dbxref=GeneID:117238020%2CGenbank:XM_033502529.1;Parent=rna-XM_033502529.1
NW_022883046.1	Gnomon	exon	656107	656247	.	-	.	ID=exon-XM_033502529.1-17;Dbxref=GeneID:117238020%2CGenbank:XM_033502529.1;Parent=rna-XM_033502529.1
NW_022883046.1	Gnomon	exon	655875	656024	.	-	.	ID=exon-XM_033502529.1-18;Dbxref=GeneID:117238020%2CGenbank:XM_033502529.1;Parent=rna-XM_033502529.1
NW_022883046.1	Gnomon	exon	658679	658758	.	-	.	ID=exon-XM_033502529.1-15;Dbxref=GeneID:117238020%2CGenbank:XM_033502529.1;Parent=rna-XM_033502529.1
NW_022883046.1	Gnomon	exon	656767	658589	.	-	.	ID=exon-XM_033502529.1-16;Dbxref=GeneID:117238020%2CGenbank:XM_033502529.1;Parent=rna-XM_033502529.1
NW_022883046.1	Gnomon	CDS	1303955	1304057	.	-	0	Name=XP_033358579.1;ID=cds-XP_033358579.1;Dbxref=GeneID:117238073%2CGenbank:XP_033358579.1;Parent=rna-XM_033502688.1
NW_022883046.1	Gnomon	CDS	1290182	1290243	.	-	0	Name=XP_033358579.1;ID=cds-XP_033358579.1;Dbxref=GeneID:117238073%2CGenbank:XP_033358579.1;Parent=rna-XM_033502688.1
NW_022883046.1	Gnomon	CDS	1287195	1287212	.	-	0	Name=XP_033358579.1;ID=cds-XP_033358579.1;Dbxref=GeneID:117238073%2CGenbank:XP_033358579.1;Parent=rna-XM_033502688.1
NW_022883046.1	Gnomon	CDS	1285558	1285647	.	-	0	Name=XP_033358579.1;ID=cds-XP_033358579.1;Dbxref=GeneID:117238073%2CGenbank:XP_033358579.1;Parent=rna-XM_033502688.1
NW_022883046.1	Gnomon	CDS	1285047	1285217	.	-	0	Name=XP_033358579.1;ID=cds-XP_033358579.1;Dbxref=GeneID:117238073%2CGenbank:XP_033358579.1;Parent=rna-XM_033502688.1
NW_022883046.1	Gnomon	CDS	1279932	1280211	.	-	0	Name=XP_033358579.1;ID=cds-XP_033358579.1;Dbxref=GeneID:117238073%2CGenbank:XP_033358579.1;Parent=rna-XM_033502688.1
NW_022883046.1	Gnomon	CDS	1279145	1279595	.	-	0	Name=XP_033358579.1;ID=cds-XP_033358579.1;Dbxref=GeneID:117238073%2CGenbank:XP_033358579.1;Parent=rna-XM_033502688.1
NW_022883046.1	Gnomon	CDS	1278800	1279057	.	-	0	Name=XP_033358579.1;ID=cds-XP_033358579.1;Dbxref=GeneID:117238073%2CGenbank:XP_033358579.1;Parent=rna-XM_033502688.1
NW_022883046.1	Gnomon	CDS	1278151	1278724	.	-	0	Name=XP_033358579.1;ID=cds-XP_033358579.1;Dbxref=GeneID:117238073%2CGenbank:XP_033358579.1;Parent=rna-XM_033502688.1
NW_022883046.1	Gnomon	CDS	1277390	1277860	.	-	0	Name=XP_033358579.1;ID=cds-XP_033358579.1;Dbxref=GeneID:117238073%2CGenbank:XP_033358579.1;Parent=rna-XM_033502688.1
NW_022883046.1	Gnomon	CDS	1276098	1277303	.	-	0	Name=XP_033358579.1;ID=cds-XP_033358579.1;Dbxref=GeneID:117238073%2CGenbank:XP_033358579.1;Parent=rna-XM_033502688.1
NW_022883046.1	Gnomon	CDS	1275923	1276006	.	-	0	Name=XP_033358579.1;ID=cds-XP_033358579.1;Dbxref=GeneID:117238073%2CGenbank:XP_033358579.1;Parent=rna-XM_033502688.1
NW_022883046.1	Gnomon	CDS	1274611	1274832	.	-	0	Name=XP_033358579.1;ID=cds-XP_033358579.1;Dbxref=GeneID:117238073%2CGenbank:XP_033358579.1;Parent=rna-XM_033502688.1
NW_022883046.1	Gnomon	CDS	1270277	1273047	.	-	0	Name=XP_033358579.1;ID=cds-XP_033358579.1;Dbxref=GeneID:117238073%2CGenbank:XP_033358579.1;Parent=rna-XM_033502688.1
NW_022883046.1	Gnomon	CDS	1267091	1269218	.	-	0	Name=XP_033358579.1;ID=cds-XP_033358579.1;Dbxref=GeneID:117238073%2CGenbank:XP_033358579.1;Parent=rna-XM_033502688.1
NW_022883046.1	Gnomon	CDS	1266754	1267001	.	-	0	Name=XP_033358579.1;ID=cds-XP_033358579.1;Dbxref=GeneID:117238073%2CGenbank:XP_033358579.1;Parent=rna-XM_033502688.1
NW_022883046.1	Gnomon	CDS	1265885	1265959	.	-	0	Name=XP_033358579.1;ID=cds-XP_033358579.1;Dbxref=GeneID:117238073%2CGenbank:XP_033358579.1;Parent=rna-XM_033502688.1
NW_022883046.1	Gnomon	CDS	1265358	1265529	.	-	0	Name=XP_033358579.1;ID=cds-XP_033358579.1;Dbxref=GeneID:117238073%2CGenbank:XP_033358579.1;Parent=rna-XM_033502688.1
NW_022883046.1	Gnomon	CDS	1265162	1265279	.	-	0	Name=XP_033358579.1;ID=cds-XP_033358579.1;Dbxref=GeneID:117238073%2CGenbank:XP_033358579.1;Parent=rna-XM_033502688.1
NW_022883046.1	Gnomon	CDS	1264857	1265086	.	-	0	Name=XP_033358579.1;ID=cds-XP_033358579.1;Dbxref=GeneID:117238073%2CGenbank:XP_033358579.1;Parent=rna-XM_033502688.1
NW_022883046.1	Gnomon	CDS	1264666	1264783	.	-	0	Name=XP_033358579.1;ID=cds-XP_033358579.1;Dbxref=GeneID:117238073%2CGenbank:XP_033358579.1;Parent=rna-XM_033502688.1
NW_022883046.1	Gnomon	CDS	1261634	1261785	.	-	0	Name=XP_033358579.1;ID=cds-XP_033358579.1;Dbxref=GeneID:117238073%2CGenbank:XP_033358579.1;Parent=rna-XM_033502688.1
NW_022883046.1	Gnomon	CDS	1258323	1258485	.	-	0	Name=XP_033358579.1;ID=cds-XP_033358579.1;Dbxref=GeneID:117238073%2CGenbank:XP_033358579.1;Parent=rna-XM_033502688.1
NW_022883046.1	Gnomon	CDS	1258089	1258226	.	-	0	Name=XP_033358579.1;ID=cds-XP_033358579.1;Dbxref=GeneID:117238073%2CGenbank:XP_033358579.1;Parent=rna-XM_033502688.1
NW_022883046.1	Gnomon	CDS	1257827	1258004	.	-	0	Name=XP_033358579.1;ID=cds-XP_033358579.1;Dbxref=GeneID:117238073%2CGenbank:XP_033358579.1;Parent=rna-XM_033502688.1
NW_022883046.1	Gnomon	CDS	1257287	1257349	.	-	0	Name=XP_033358579.1;ID=cds-XP_033358579.1;Dbxref=GeneID:117238073%2CGenbank:XP_033358579.1;Parent=rna-XM_033502688.1
NW_022883046.1	Gnomon	CDS	1256779	1256898	.	-	0	Name=XP_033358579.1;ID=cds-XP_033358579.1;Dbxref=GeneID:117238073%2CGenbank:XP_033358579.1;Parent=rna-XM_033502688.1
NW_022883046.1	Gnomon	CDS	1256280	1256339	.	-	0	Name=XP_033358579.1;ID=cds-XP_033358579.1;Dbxref=GeneID:117238073%2CGenbank:XP_033358579.1;Parent=rna-XM_033502688.1
NW_022883046.1	Gnomon	CDS	1255856	1256018	.	-	0	Name=XP_033358579.1;ID=cds-XP_033358579.1;Dbxref=GeneID:117238073%2CGenbank:XP_033358579.1;Parent=rna-XM_033502688.1
NW_022883046.1	Gnomon	exon	654597	654942	.	-	.	ID=exon-XM_033502529.1-22;Dbxref=GeneID:117238020%2CGenbank:XM_033502529.1;Parent=rna-XM_033502529.1
NW_022883046.1	Gnomon	exon	652956	654516	.	-	.	ID=exon-XM_033502529.1-23;Dbxref=GeneID:117238020%2CGenbank:XM_033502529.1;Parent=rna-XM_033502529.1
NW_022883046.1	Gnomon	exon	655406	655637	.	-	.	ID=exon-XM_033502529.1-20;Dbxref=GeneID:117238020%2CGenbank:XM_033502529.1;Parent=rna-XM_033502529.1
NW_022883046.1	Gnomon	exon	655028	655319	.	-	.	ID=exon-XM_033502529.1-21;Dbxref=GeneID:117238020%2CGenbank:XM_033502529.1;Parent=rna-XM_033502529.1
NW_022883046.1	Gnomon	CDS	574614	574850	.	-	0	Name=XP_033358433.1;ID=cds-XP_033358433.1;Dbxref=GeneID:117238021%2CGenbank:XP_033358433.1;Parent=rna-XM_033502542.1
NW_022883046.1	Gnomon	CDS	568849	569001	.	-	0	Name=XP_033358433.1;ID=cds-XP_033358433.1;Dbxref=GeneID:117238021%2CGenbank:XP_033358433.1;Parent=rna-XM_033502542.1
NW_022883046.1	Gnomon	CDS	568476	568592	.	-	0	Name=XP_033358433.1;ID=cds-XP_033358433.1;Dbxref=GeneID:117238021%2CGenbank:XP_033358433.1;Parent=rna-XM_033502542.1
NW_022883046.1	Gnomon	CDS	547495	549951	.	-	0	Name=XP_033358433.1;ID=cds-XP_033358433.1;Dbxref=GeneID:117238021%2CGenbank:XP_033358433.1;Parent=rna-XM_033502542.1
NW_022883046.1	Gnomon	CDS	545931	546095	.	-	0	Name=XP_033358433.1;ID=cds-XP_033358433.1;Dbxref=GeneID:117238021%2CGenbank:XP_033358433.1;Parent=rna-XM_033502542.1
NW_022883046.1	Gnomon	CDS	545578	545643	.	-	0	Name=XP_033358433.1;ID=cds-XP_033358433.1;Dbxref=GeneID:117238021%2CGenbank:XP_033358433.1;Parent=rna-XM_033502542.1
NW_022883046.1	Gnomon	CDS	545448	545492	.	-	0	Name=XP_033358433.1;ID=cds-XP_033358433.1;Dbxref=GeneID:117238021%2CGenbank:XP_033358433.1;Parent=rna-XM_033502542.1
NW_022883046.1	Gnomon	exon	423057	423344	.	+	.	ID=exon-XM_033502633.1-10;Dbxref=GeneID:117238066%2CGenbank:XM_033502633.1;Parent=rna-XM_033502633.1
NW_022883046.1	Gnomon	exon	423420	423829	.	+	.	ID=exon-XM_033502633.1-11;Dbxref=GeneID:117238066%2CGenbank:XM_033502633.1;Parent=rna-XM_033502633.1
NW_022883046.1	Gnomon	exon	424135	424406	.	+	.	ID=exon-XM_033502633.1-12;Dbxref=GeneID:117238066%2CGenbank:XM_033502633.1;Parent=rna-XM_033502633.1
NW_022883046.1	Gnomon	exon	424685	424857	.	+	.	ID=exon-XM_033502633.1-13;Dbxref=GeneID:117238066%2CGenbank:XM_033502633.1;Parent=rna-XM_033502633.1
NW_022883046.1	Gnomon	exon	426469	426549	.	+	.	ID=exon-XM_033502633.1-14;Dbxref=GeneID:117238066%2CGenbank:XM_033502633.1;Parent=rna-XM_033502633.1
NW_022883046.1	Gnomon	exon	428350	428535	.	+	.	ID=exon-XM_033502633.1-15;Dbxref=GeneID:117238066%2CGenbank:XM_033502633.1;Parent=rna-XM_033502633.1
NW_022883046.1	Gnomon	exon	428641	428868	.	+	.	ID=exon-XM_033502633.1-16;Dbxref=GeneID:117238066%2CGenbank:XM_033502633.1;Parent=rna-XM_033502633.1
NW_022883046.1	Gnomon	exon	429114	429207	.	+	.	ID=exon-XM_033502633.1-17;Dbxref=GeneID:117238066%2CGenbank:XM_033502633.1;Parent=rna-XM_033502633.1
NW_022883046.1	Gnomon	exon	436288	438674	.	+	.	ID=exon-XM_033502633.1-18;Dbxref=GeneID:117238066%2CGenbank:XM_033502633.1;Parent=rna-XM_033502633.1
NW_022883046.1	Gnomon	exon	438748	442836	.	+	.	ID=exon-XM_033502633.1-19;Dbxref=GeneID:117238066%2CGenbank:XM_033502633.1;Parent=rna-XM_033502633.1
NW_022883046.1	Gnomon	mRNA	1173518	1248059	.	-	.	Name=XM_033502727.1;ID=rna-XM_033502727.1;Dbxref=GeneID:117238090%2CGenbank:XM_033502727.1;Parent=gene-LOC117238090
NW_022883046.1	Gnomon	exon	1256280	1256339	.	-	.	ID=exon-XM_033502684.1-28;Dbxref=GeneID:117238073%2CGenbank:XM_033502684.1;Parent=rna-XM_033502684.1
NW_022883046.1	Gnomon	exon	1255856	1256018	.	-	.	ID=exon-XM_033502684.1-29;Dbxref=GeneID:117238073%2CGenbank:XM_033502684.1;Parent=rna-XM_033502684.1
NW_022883046.1	Gnomon	exon	1258089	1258226	.	-	.	ID=exon-XM_033502684.1-24;Dbxref=GeneID:117238073%2CGenbank:XM_033502684.1;Parent=rna-XM_033502684.1
NW_022883046.1	Gnomon	exon	1257827	1258004	.	-	.	ID=exon-XM_033502684.1-25;Dbxref=GeneID:117238073%2CGenbank:XM_033502684.1;Parent=rna-XM_033502684.1
NW_022883046.1	Gnomon	exon	1257287	1257349	.	-	.	ID=exon-XM_033502684.1-26;Dbxref=GeneID:117238073%2CGenbank:XM_033502684.1;Parent=rna-XM_033502684.1
NW_022883046.1	Gnomon	exon	1256779	1256898	.	-	.	ID=exon-XM_033502684.1-27;Dbxref=GeneID:117238073%2CGenbank:XM_033502684.1;Parent=rna-XM_033502684.1
NW_022883046.1	Gnomon	exon	1129379	1131055	.	-	.	ID=exon-XM_033502515.1-1;Dbxref=GeneID:117238016%2CGenbank:XM_033502515.1;Parent=rna-XM_033502515.1
NW_022883046.1	Gnomon	exon	1075397	1075545	.	-	.	ID=exon-XM_033502515.1-2;Dbxref=GeneID:117238016%2CGenbank:XM_033502515.1;Parent=rna-XM_033502515.1
NW_022883046.1	Gnomon	exon	1041287	1041363	.	-	.	ID=exon-XM_033502515.1-5;Dbxref=GeneID:117238016%2CGenbank:XM_033502515.1;Parent=rna-XM_033502515.1
NW_022883046.1	Gnomon	exon	1040019	1040189	.	-	.	ID=exon-XM_033502515.1-6;Dbxref=GeneID:117238016%2CGenbank:XM_033502515.1;Parent=rna-XM_033502515.1
NW_022883046.1	Gnomon	exon	1064276	1064504	.	-	.	ID=exon-XM_033502515.1-3;Dbxref=GeneID:117238016%2CGenbank:XM_033502515.1;Parent=rna-XM_033502515.1
NW_022883046.1	Gnomon	exon	1062202	1062264	.	-	.	ID=exon-XM_033502515.1-4;Dbxref=GeneID:117238016%2CGenbank:XM_033502515.1;Parent=rna-XM_033502515.1
NW_022883046.1	Gnomon	exon	997307	997453	.	-	.	ID=exon-XM_033502515.1-9;Dbxref=GeneID:117238016%2CGenbank:XM_033502515.1;Parent=rna-XM_033502515.1
NW_022883046.1	Gnomon	exon	1036762	1036986	.	-	.	ID=exon-XM_033502515.1-7;Dbxref=GeneID:117238016%2CGenbank:XM_033502515.1;Parent=rna-XM_033502515.1
NW_022883046.1	Gnomon	exon	1022264	1022347	.	-	.	ID=exon-XM_033502515.1-8;Dbxref=GeneID:117238016%2CGenbank:XM_033502515.1;Parent=rna-XM_033502515.1
NW_022883046.1	Gnomon	exon	1264666	1264783	.	-	.	ID=exon-XM_033502684.1-20;Dbxref=GeneID:117238073%2CGenbank:XM_033502684.1;Parent=rna-XM_033502684.1
NW_022883046.1	Gnomon	exon	1263283	1263345	.	-	.	ID=exon-XM_033502684.1-21;Dbxref=GeneID:117238073%2CGenbank:XM_033502684.1;Parent=rna-XM_033502684.1
NW_022883046.1	Gnomon	exon	1261634	1261785	.	-	.	ID=exon-XM_033502684.1-22;Dbxref=GeneID:117238073%2CGenbank:XM_033502684.1;Parent=rna-XM_033502684.1
NW_022883046.1	Gnomon	exon	1258323	1258485	.	-	.	ID=exon-XM_033502684.1-23;Dbxref=GeneID:117238073%2CGenbank:XM_033502684.1;Parent=rna-XM_033502684.1
NW_022883046.1	Gnomon	exon	1265358	1265529	.	-	.	ID=exon-XM_033502684.1-17;Dbxref=GeneID:117238073%2CGenbank:XM_033502684.1;Parent=rna-XM_033502684.1
NW_022883046.1	Gnomon	exon	1265162	1265279	.	-	.	ID=exon-XM_033502684.1-18;Dbxref=GeneID:117238073%2CGenbank:XM_033502684.1;Parent=rna-XM_033502684.1
NW_022883046.1	Gnomon	exon	1264857	1265086	.	-	.	ID=exon-XM_033502684.1-19;Dbxref=GeneID:117238073%2CGenbank:XM_033502684.1;Parent=rna-XM_033502684.1
NW_022883046.1	Gnomon	exon	1270012	1270023	.	-	.	ID=exon-XM_033502684.1-13;Dbxref=GeneID:117238073%2CGenbank:XM_033502684.1;Parent=rna-XM_033502684.1
NW_022883046.1	Gnomon	exon	1267091	1269218	.	-	.	ID=exon-XM_033502684.1-14;Dbxref=GeneID:117238073%2CGenbank:XM_033502684.1;Parent=rna-XM_033502684.1
NW_022883046.1	Gnomon	exon	1266754	1267001	.	-	.	ID=exon-XM_033502684.1-15;Dbxref=GeneID:117238073%2CGenbank:XM_033502684.1;Parent=rna-XM_033502684.1
NW_022883046.1	Gnomon	exon	1265885	1265959	.	-	.	ID=exon-XM_033502684.1-16;Dbxref=GeneID:117238073%2CGenbank:XM_033502684.1;Parent=rna-XM_033502684.1
NW_022883046.1	Gnomon	exon	1275923	1276006	.	-	.	ID=exon-XM_033502684.1-10;Dbxref=GeneID:117238073%2CGenbank:XM_033502684.1;Parent=rna-XM_033502684.1
NW_022883046.1	Gnomon	exon	1274611	1274832	.	-	.	ID=exon-XM_033502684.1-11;Dbxref=GeneID:117238073%2CGenbank:XM_033502684.1;Parent=rna-XM_033502684.1
NW_022883046.1	Gnomon	exon	1270277	1273047	.	-	.	ID=exon-XM_033502684.1-12;Dbxref=GeneID:117238073%2CGenbank:XM_033502684.1;Parent=rna-XM_033502684.1
NW_022883046.1	Gnomon	exon	737149	737339	.	+	.	ID=exon-XM_033502560.1-5;Dbxref=GeneID:117238026%2CGenbank:XM_033502560.1;Parent=rna-XM_033502560.1
NW_022883046.1	Gnomon	exon	737423	737561	.	+	.	ID=exon-XM_033502560.1-6;Dbxref=GeneID:117238026%2CGenbank:XM_033502560.1;Parent=rna-XM_033502560.1
NW_022883046.1	Gnomon	exon	739757	739849	.	+	.	ID=exon-XM_033502560.1-7;Dbxref=GeneID:117238026%2CGenbank:XM_033502560.1;Parent=rna-XM_033502560.1
NW_022883046.1	Gnomon	exon	741500	741659	.	+	.	ID=exon-XM_033502560.1-8;Dbxref=GeneID:117238026%2CGenbank:XM_033502560.1;Parent=rna-XM_033502560.1
NW_022883046.1	Gnomon	exon	736173	736224	.	+	.	ID=exon-XM_033502560.1-1;Dbxref=GeneID:117238026%2CGenbank:XM_033502560.1;Parent=rna-XM_033502560.1
NW_022883046.1	Gnomon	exon	736306	736529	.	+	.	ID=exon-XM_033502560.1-2;Dbxref=GeneID:117238026%2CGenbank:XM_033502560.1;Parent=rna-XM_033502560.1
NW_022883046.1	Gnomon	exon	736603	736846	.	+	.	ID=exon-XM_033502560.1-3;Dbxref=GeneID:117238026%2CGenbank:XM_033502560.1;Parent=rna-XM_033502560.1
NW_022883046.1	Gnomon	exon	736918	737061	.	+	.	ID=exon-XM_033502560.1-4;Dbxref=GeneID:117238026%2CGenbank:XM_033502560.1;Parent=rna-XM_033502560.1
NW_022883046.1	Gnomon	exon	741749	742002	.	+	.	ID=exon-XM_033502560.1-9;Dbxref=GeneID:117238026%2CGenbank:XM_033502560.1;Parent=rna-XM_033502560.1
NW_022883046.1	Gnomon	CDS	1303955	1304057	.	-	0	Name=XP_033358578.1;ID=cds-XP_033358578.1;Dbxref=GeneID:117238073%2CGenbank:XP_033358578.1;Parent=rna-XM_033502687.1
NW_022883046.1	Gnomon	CDS	1290182	1290243	.	-	0	Name=XP_033358578.1;ID=cds-XP_033358578.1;Dbxref=GeneID:117238073%2CGenbank:XP_033358578.1;Parent=rna-XM_033502687.1
NW_022883046.1	Gnomon	CDS	1286371	1286430	.	-	0	Name=XP_033358578.1;ID=cds-XP_033358578.1;Dbxref=GeneID:117238073%2CGenbank:XP_033358578.1;Parent=rna-XM_033502687.1
NW_022883046.1	Gnomon	CDS	1285558	1285647	.	-	0	Name=XP_033358578.1;ID=cds-XP_033358578.1;Dbxref=GeneID:117238073%2CGenbank:XP_033358578.1;Parent=rna-XM_033502687.1
NW_022883046.1	Gnomon	CDS	1285047	1285217	.	-	0	Name=XP_033358578.1;ID=cds-XP_033358578.1;Dbxref=GeneID:117238073%2CGenbank:XP_033358578.1;Parent=rna-XM_033502687.1
NW_022883046.1	Gnomon	CDS	1279932	1280211	.	-	0	Name=XP_033358578.1;ID=cds-XP_033358578.1;Dbxref=GeneID:117238073%2CGenbank:XP_033358578.1;Parent=rna-XM_033502687.1
NW_022883046.1	Gnomon	CDS	1279145	1279595	.	-	0	Name=XP_033358578.1;ID=cds-XP_033358578.1;Dbxref=GeneID:117238073%2CGenbank:XP_033358578.1;Parent=rna-XM_033502687.1
NW_022883046.1	Gnomon	CDS	1278800	1279057	.	-	0	Name=XP_033358578.1;ID=cds-XP_033358578.1;Dbxref=GeneID:117238073%2CGenbank:XP_033358578.1;Parent=rna-XM_033502687.1
NW_022883046.1	Gnomon	CDS	1278151	1278724	.	-	0	Name=XP_033358578.1;ID=cds-XP_033358578.1;Dbxref=GeneID:117238073%2CGenbank:XP_033358578.1;Parent=rna-XM_033502687.1
NW_022883046.1	Gnomon	CDS	1277390	1277860	.	-	0	Name=XP_033358578.1;ID=cds-XP_033358578.1;Dbxref=GeneID:117238073%2CGenbank:XP_033358578.1;Parent=rna-XM_033502687.1
NW_022883046.1	Gnomon	CDS	1276098	1277303	.	-	0	Name=XP_033358578.1;ID=cds-XP_033358578.1;Dbxref=GeneID:117238073%2CGenbank:XP_033358578.1;Parent=rna-XM_033502687.1
NW_022883046.1	Gnomon	CDS	1275923	1276006	.	-	0	Name=XP_033358578.1;ID=cds-XP_033358578.1;Dbxref=GeneID:117238073%2CGenbank:XP_033358578.1;Parent=rna-XM_033502687.1
NW_022883046.1	Gnomon	CDS	1274611	1274832	.	-	0	Name=XP_033358578.1;ID=cds-XP_033358578.1;Dbxref=GeneID:117238073%2CGenbank:XP_033358578.1;Parent=rna-XM_033502687.1
NW_022883046.1	Gnomon	CDS	1270277	1273047	.	-	0	Name=XP_033358578.1;ID=cds-XP_033358578.1;Dbxref=GeneID:117238073%2CGenbank:XP_033358578.1;Parent=rna-XM_033502687.1
NW_022883046.1	Gnomon	CDS	1267091	1269218	.	-	0	Name=XP_033358578.1;ID=cds-XP_033358578.1;Dbxref=GeneID:117238073%2CGenbank:XP_033358578.1;Parent=rna-XM_033502687.1
NW_022883046.1	Gnomon	CDS	1266754	1267001	.	-	0	Name=XP_033358578.1;ID=cds-XP_033358578.1;Dbxref=GeneID:117238073%2CGenbank:XP_033358578.1;Parent=rna-XM_033502687.1
NW_022883046.1	Gnomon	CDS	1265885	1265959	.	-	0	Name=XP_033358578.1;ID=cds-XP_033358578.1;Dbxref=GeneID:117238073%2CGenbank:XP_033358578.1;Parent=rna-XM_033502687.1
NW_022883046.1	Gnomon	CDS	1265358	1265529	.	-	0	Name=XP_033358578.1;ID=cds-XP_033358578.1;Dbxref=GeneID:117238073%2CGenbank:XP_033358578.1;Parent=rna-XM_033502687.1
NW_022883046.1	Gnomon	CDS	1265162	1265279	.	-	0	Name=XP_033358578.1;ID=cds-XP_033358578.1;Dbxref=GeneID:117238073%2CGenbank:XP_033358578.1;Parent=rna-XM_033502687.1
NW_022883046.1	Gnomon	CDS	1264857	1265086	.	-	0	Name=XP_033358578.1;ID=cds-XP_033358578.1;Dbxref=GeneID:117238073%2CGenbank:XP_033358578.1;Parent=rna-XM_033502687.1
NW_022883046.1	Gnomon	CDS	1264666	1264783	.	-	0	Name=XP_033358578.1;ID=cds-XP_033358578.1;Dbxref=GeneID:117238073%2CGenbank:XP_033358578.1;Parent=rna-XM_033502687.1
NW_022883046.1	Gnomon	CDS	1261634	1261785	.	-	0	Name=XP_033358578.1;ID=cds-XP_033358578.1;Dbxref=GeneID:117238073%2CGenbank:XP_033358578.1;Parent=rna-XM_033502687.1
NW_022883046.1	Gnomon	CDS	1258323	1258485	.	-	0	Name=XP_033358578.1;ID=cds-XP_033358578.1;Dbxref=GeneID:117238073%2CGenbank:XP_033358578.1;Parent=rna-XM_033502687.1
NW_022883046.1	Gnomon	CDS	1258089	1258226	.	-	0	Name=XP_033358578.1;ID=cds-XP_033358578.1;Dbxref=GeneID:117238073%2CGenbank:XP_033358578.1;Parent=rna-XM_033502687.1
NW_022883046.1	Gnomon	CDS	1257827	1258004	.	-	0	Name=XP_033358578.1;ID=cds-XP_033358578.1;Dbxref=GeneID:117238073%2CGenbank:XP_033358578.1;Parent=rna-XM_033502687.1
NW_022883046.1	Gnomon	CDS	1257287	1257349	.	-	0	Name=XP_033358578.1;ID=cds-XP_033358578.1;Dbxref=GeneID:117238073%2CGenbank:XP_033358578.1;Parent=rna-XM_033502687.1
NW_022883046.1	Gnomon	CDS	1256779	1256898	.	-	0	Name=XP_033358578.1;ID=cds-XP_033358578.1;Dbxref=GeneID:117238073%2CGenbank:XP_033358578.1;Parent=rna-XM_033502687.1
NW_022883046.1	Gnomon	CDS	1256280	1256339	.	-	0	Name=XP_033358578.1;ID=cds-XP_033358578.1;Dbxref=GeneID:117238073%2CGenbank:XP_033358578.1;Parent=rna-XM_033502687.1
NW_022883046.1	Gnomon	CDS	1255856	1256018	.	-	0	Name=XP_033358578.1;ID=cds-XP_033358578.1;Dbxref=GeneID:117238073%2CGenbank:XP_033358578.1;Parent=rna-XM_033502687.1
NW_022883046.1	Gnomon	exon	660627	660849	.	-	.	ID=exon-XM_033502536.1-8;Dbxref=GeneID:117238020%2CGenbank:XM_033502536.1;Parent=rna-XM_033502536.1
NW_022883046.1	Gnomon	exon	660222	660257	.	-	.	ID=exon-XM_033502536.1-9;Dbxref=GeneID:117238020%2CGenbank:XM_033502536.1;Parent=rna-XM_033502536.1
NW_022883046.1	Gnomon	exon	662147	662289	.	-	.	ID=exon-XM_033502536.1-2;Dbxref=GeneID:117238020%2CGenbank:XM_033502536.1;Parent=rna-XM_033502536.1
NW_022883046.1	Gnomon	exon	661793	661968	.	-	.	ID=exon-XM_033502536.1-3;Dbxref=GeneID:117238020%2CGenbank:XM_033502536.1;Parent=rna-XM_033502536.1
NW_022883046.1	Gnomon	exon	664665	664669	.	-	.	ID=exon-XM_033502536.1-1;Dbxref=GeneID:117238020%2CGenbank:XM_033502536.1;Parent=rna-XM_033502536.1
NW_022883046.1	Gnomon	exon	661088	661276	.	-	.	ID=exon-XM_033502536.1-6;Dbxref=GeneID:117238020%2CGenbank:XM_033502536.1;Parent=rna-XM_033502536.1
NW_022883046.1	Gnomon	exon	660926	661006	.	-	.	ID=exon-XM_033502536.1-7;Dbxref=GeneID:117238020%2CGenbank:XM_033502536.1;Parent=rna-XM_033502536.1
NW_022883046.1	Gnomon	exon	661584	661715	.	-	.	ID=exon-XM_033502536.1-4;Dbxref=GeneID:117238020%2CGenbank:XM_033502536.1;Parent=rna-XM_033502536.1
NW_022883046.1	Gnomon	exon	661353	661502	.	-	.	ID=exon-XM_033502536.1-5;Dbxref=GeneID:117238020%2CGenbank:XM_033502536.1;Parent=rna-XM_033502536.1
NW_022883046.1	Gnomon	CDS	574614	574850	.	-	0	Name=XP_033358432.1;ID=cds-XP_033358432.1;Dbxref=GeneID:117238021%2CGenbank:XP_033358432.1;Parent=rna-XM_033502541.1
NW_022883046.1	Gnomon	CDS	568849	569001	.	-	0	Name=XP_033358432.1;ID=cds-XP_033358432.1;Dbxref=GeneID:117238021%2CGenbank:XP_033358432.1;Parent=rna-XM_033502541.1
NW_022883046.1	Gnomon	CDS	568476	568592	.	-	0	Name=XP_033358432.1;ID=cds-XP_033358432.1;Dbxref=GeneID:117238021%2CGenbank:XP_033358432.1;Parent=rna-XM_033502541.1
NW_022883046.1	Gnomon	CDS	547495	549951	.	-	0	Name=XP_033358432.1;ID=cds-XP_033358432.1;Dbxref=GeneID:117238021%2CGenbank:XP_033358432.1;Parent=rna-XM_033502541.1
NW_022883046.1	Gnomon	CDS	545931	546095	.	-	0	Name=XP_033358432.1;ID=cds-XP_033358432.1;Dbxref=GeneID:117238021%2CGenbank:XP_033358432.1;Parent=rna-XM_033502541.1
NW_022883046.1	Gnomon	CDS	545578	545643	.	-	0	Name=XP_033358432.1;ID=cds-XP_033358432.1;Dbxref=GeneID:117238021%2CGenbank:XP_033358432.1;Parent=rna-XM_033502541.1
NW_022883046.1	Gnomon	CDS	545448	545492	.	-	0	Name=XP_033358432.1;ID=cds-XP_033358432.1;Dbxref=GeneID:117238021%2CGenbank:XP_033358432.1;Parent=rna-XM_033502541.1
NW_022883046.1	Gnomon	exon	1140139	1140369	.	+	.	ID=exon-XM_033502726.1-3;Dbxref=GeneID:117238089%2CGenbank:XM_033502726.1;Parent=rna-XM_033502726.1
NW_022883046.1	Gnomon	exon	1140449	1140783	.	+	.	ID=exon-XM_033502726.1-4;Dbxref=GeneID:117238089%2CGenbank:XM_033502726.1;Parent=rna-XM_033502726.1
NW_022883046.1	Gnomon	exon	1139459	1139684	.	+	.	ID=exon-XM_033502726.1-1;Dbxref=GeneID:117238089%2CGenbank:XM_033502726.1;Parent=rna-XM_033502726.1
NW_022883046.1	Gnomon	exon	1139776	1140054	.	+	.	ID=exon-XM_033502726.1-2;Dbxref=GeneID:117238089%2CGenbank:XM_033502726.1;Parent=rna-XM_033502726.1
NW_022883046.1	cmsearch	exon	899242	899381	.	-	.	ID=exon-XR_004494124.1-1;Dbxref=GeneID:117238129%2CRFAM:RF00548%2CGenbank:XR_004494124.1;Parent=rna-XR_004494124.1
NW_022883046.1	Gnomon	CDS	574614	574850	.	-	0	Name=XP_033358435.1;ID=cds-XP_033358435.1;Dbxref=GeneID:117238021%2CGenbank:XP_033358435.1;Parent=rna-XM_033502544.1
NW_022883046.1	Gnomon	CDS	568849	568998	.	-	0	Name=XP_033358435.1;ID=cds-XP_033358435.1;Dbxref=GeneID:117238021%2CGenbank:XP_033358435.1;Parent=rna-XM_033502544.1
NW_022883046.1	Gnomon	CDS	568476	568592	.	-	0	Name=XP_033358435.1;ID=cds-XP_033358435.1;Dbxref=GeneID:117238021%2CGenbank:XP_033358435.1;Parent=rna-XM_033502544.1
NW_022883046.1	Gnomon	CDS	547495	549951	.	-	0	Name=XP_033358435.1;ID=cds-XP_033358435.1;Dbxref=GeneID:117238021%2CGenbank:XP_033358435.1;Parent=rna-XM_033502544.1
NW_022883046.1	Gnomon	CDS	545931	546095	.	-	0	Name=XP_033358435.1;ID=cds-XP_033358435.1;Dbxref=GeneID:117238021%2CGenbank:XP_033358435.1;Parent=rna-XM_033502544.1
NW_022883046.1	Gnomon	CDS	545578	545643	.	-	0	Name=XP_033358435.1;ID=cds-XP_033358435.1;Dbxref=GeneID:117238021%2CGenbank:XP_033358435.1;Parent=rna-XM_033502544.1
NW_022883046.1	Gnomon	CDS	545448	545492	.	-	0	Name=XP_033358435.1;ID=cds-XP_033358435.1;Dbxref=GeneID:117238021%2CGenbank:XP_033358435.1;Parent=rna-XM_033502544.1
NW_022883046.1	Gnomon	mRNA	643445	647123	.	+	.	Name=XM_033502574.1;ID=rna-XM_033502574.1;Dbxref=GeneID:117238034%2CGenbank:XM_033502574.1;Parent=gene-LOC117238034
NW_022883046.1	Gnomon	exon	1290182	1290243	.	-	.	ID=exon-XM_033502656.1-3;Dbxref=GeneID:117238073%2CGenbank:XM_033502656.1;Parent=rna-XM_033502656.1
NW_022883046.1	Gnomon	exon	1285558	1285647	.	-	.	ID=exon-XM_033502656.1-4;Dbxref=GeneID:117238073%2CGenbank:XM_033502656.1;Parent=rna-XM_033502656.1
NW_022883046.1	Gnomon	exon	1299150	1299579	.	-	.	ID=exon-XM_033502656.1-1;Dbxref=GeneID:117238073%2CGenbank:XM_033502656.1;Parent=rna-XM_033502656.1
NW_022883046.1	Gnomon	exon	1292742	1293563	.	-	.	ID=exon-XM_033502656.1-2;Dbxref=GeneID:117238073%2CGenbank:XM_033502656.1;Parent=rna-XM_033502656.1
NW_022883046.1	Gnomon	exon	1279145	1279595	.	-	.	ID=exon-XM_033502656.1-7;Dbxref=GeneID:117238073%2CGenbank:XM_033502656.1;Parent=rna-XM_033502656.1
NW_022883046.1	Gnomon	exon	1278800	1279057	.	-	.	ID=exon-XM_033502656.1-8;Dbxref=GeneID:117238073%2CGenbank:XM_033502656.1;Parent=rna-XM_033502656.1
NW_022883046.1	Gnomon	exon	1285047	1285217	.	-	.	ID=exon-XM_033502656.1-5;Dbxref=GeneID:117238073%2CGenbank:XM_033502656.1;Parent=rna-XM_033502656.1
NW_022883046.1	Gnomon	exon	1279932	1280211	.	-	.	ID=exon-XM_033502656.1-6;Dbxref=GeneID:117238073%2CGenbank:XM_033502656.1;Parent=rna-XM_033502656.1
NW_022883046.1	Gnomon	exon	1278151	1278724	.	-	.	ID=exon-XM_033502656.1-9;Dbxref=GeneID:117238073%2CGenbank:XM_033502656.1;Parent=rna-XM_033502656.1
NW_022883046.1	Gnomon	exon	1242283	1242558	.	+	.	ID=exon-XM_033502703.1-6;Dbxref=GeneID:117238078%2CGenbank:XM_033502703.1;Parent=rna-XM_033502703.1
NW_022883046.1	Gnomon	exon	1243364	1243561	.	+	.	ID=exon-XM_033502703.1-7;Dbxref=GeneID:117238078%2CGenbank:XM_033502703.1;Parent=rna-XM_033502703.1
NW_022883046.1	Gnomon	exon	1241321	1241489	.	+	.	ID=exon-XM_033502703.1-4;Dbxref=GeneID:117238078%2CGenbank:XM_033502703.1;Parent=rna-XM_033502703.1
NW_022883046.1	Gnomon	exon	1241581	1241759	.	+	.	ID=exon-XM_033502703.1-5;Dbxref=GeneID:117238078%2CGenbank:XM_033502703.1;Parent=rna-XM_033502703.1
NW_022883046.1	Gnomon	exon	1237781	1239242	.	+	.	ID=exon-XM_033502703.1-2;Dbxref=GeneID:117238078%2CGenbank:XM_033502703.1;Parent=rna-XM_033502703.1
NW_022883046.1	Gnomon	exon	1239986	1241226	.	+	.	ID=exon-XM_033502703.1-3;Dbxref=GeneID:117238078%2CGenbank:XM_033502703.1;Parent=rna-XM_033502703.1
NW_022883046.1	Gnomon	exon	1211386	1212040	.	+	.	ID=exon-XM_033502703.1-1;Dbxref=GeneID:117238078%2CGenbank:XM_033502703.1;Parent=rna-XM_033502703.1
NW_022883046.1	RefSeq	region	1	1447029	.	+	.	Name=Unknown;ID=NW_022883046.1:1..1447029;Dbxref=taxon:207650
NW_022883046.1	Gnomon	mRNA	650545	652583	.	+	.	Name=XM_033502573.1;ID=rna-XM_033502573.1;Dbxref=GeneID:117238033%2CGenbank:XM_033502573.1;Parent=gene-LOC117238033
NW_022883046.1	Gnomon	exon	990473	990559	.	-	.	ID=exon-XM_033502517.1-10;Dbxref=GeneID:117238016%2CGenbank:XM_033502517.1;Parent=rna-XM_033502517.1
NW_022883046.1	Gnomon	exon	987105	989176	.	-	.	ID=exon-XM_033502517.1-11;Dbxref=GeneID:117238016%2CGenbank:XM_033502517.1;Parent=rna-XM_033502517.1
NW_022883046.1	Gnomon	exon	1333475	1333578	.	-	.	ID=exon-XM_033502609.1-5;Dbxref=GeneID:117238054%2CGenbank:XM_033502609.1;Parent=rna-XM_033502609.1
NW_022883046.1	Gnomon	exon	1333158	1333374	.	-	.	ID=exon-XM_033502609.1-6;Dbxref=GeneID:117238054%2CGenbank:XM_033502609.1;Parent=rna-XM_033502609.1
NW_022883046.1	Gnomon	exon	1332821	1333064	.	-	.	ID=exon-XM_033502609.1-7;Dbxref=GeneID:117238054%2CGenbank:XM_033502609.1;Parent=rna-XM_033502609.1
NW_022883046.1	Gnomon	exon	1332206	1332736	.	-	.	ID=exon-XM_033502609.1-8;Dbxref=GeneID:117238054%2CGenbank:XM_033502609.1;Parent=rna-XM_033502609.1
NW_022883046.1	Gnomon	exon	1334433	1334654	.	-	.	ID=exon-XM_033502609.1-1;Dbxref=GeneID:117238054%2CGenbank:XM_033502609.1;Parent=rna-XM_033502609.1
NW_022883046.1	Gnomon	exon	1334267	1334359	.	-	.	ID=exon-XM_033502609.1-2;Dbxref=GeneID:117238054%2CGenbank:XM_033502609.1;Parent=rna-XM_033502609.1
NW_022883046.1	Gnomon	exon	1333878	1334202	.	-	.	ID=exon-XM_033502609.1-3;Dbxref=GeneID:117238054%2CGenbank:XM_033502609.1;Parent=rna-XM_033502609.1
NW_022883046.1	Gnomon	exon	1333653	1333796	.	-	.	ID=exon-XM_033502609.1-4;Dbxref=GeneID:117238054%2CGenbank:XM_033502609.1;Parent=rna-XM_033502609.1
NW_022883046.1	Gnomon	exon	276759	277277	.	+	.	ID=exon-XM_033502633.1-1;Dbxref=GeneID:117238066%2CGenbank:XM_033502633.1;Parent=rna-XM_033502633.1
NW_022883046.1	Gnomon	exon	416633	416864	.	+	.	ID=exon-XM_033502633.1-8;Dbxref=GeneID:117238066%2CGenbank:XM_033502633.1;Parent=rna-XM_033502633.1
NW_022883046.1	Gnomon	exon	419112	419435	.	+	.	ID=exon-XM_033502633.1-9;Dbxref=GeneID:117238066%2CGenbank:XM_033502633.1;Parent=rna-XM_033502633.1
NW_022883046.1	Gnomon	exon	398542	398840	.	+	.	ID=exon-XM_033502633.1-6;Dbxref=GeneID:117238066%2CGenbank:XM_033502633.1;Parent=rna-XM_033502633.1
NW_022883046.1	Gnomon	exon	404151	404284	.	+	.	ID=exon-XM_033502633.1-7;Dbxref=GeneID:117238066%2CGenbank:XM_033502633.1;Parent=rna-XM_033502633.1
NW_022883046.1	Gnomon	exon	396859	396986	.	+	.	ID=exon-XM_033502633.1-4;Dbxref=GeneID:117238066%2CGenbank:XM_033502633.1;Parent=rna-XM_033502633.1
NW_022883046.1	Gnomon	exon	398136	398303	.	+	.	ID=exon-XM_033502633.1-5;Dbxref=GeneID:117238066%2CGenbank:XM_033502633.1;Parent=rna-XM_033502633.1
NW_022883046.1	Gnomon	exon	312293	312345	.	+	.	ID=exon-XM_033502633.1-2;Dbxref=GeneID:117238066%2CGenbank:XM_033502633.1;Parent=rna-XM_033502633.1
NW_022883046.1	Gnomon	exon	377410	377453	.	+	.	ID=exon-XM_033502633.1-3;Dbxref=GeneID:117238066%2CGenbank:XM_033502633.1;Parent=rna-XM_033502633.1
NW_022883046.1	Gnomon	CDS	574614	574850	.	-	0	Name=XP_033358434.1;ID=cds-XP_033358434.1;Dbxref=GeneID:117238021%2CGenbank:XP_033358434.1;Parent=rna-XM_033502543.1
NW_022883046.1	Gnomon	CDS	568849	569001	.	-	0	Name=XP_033358434.1;ID=cds-XP_033358434.1;Dbxref=GeneID:117238021%2CGenbank:XP_033358434.1;Parent=rna-XM_033502543.1
NW_022883046.1	Gnomon	CDS	568476	568592	.	-	0	Name=XP_033358434.1;ID=cds-XP_033358434.1;Dbxref=GeneID:117238021%2CGenbank:XP_033358434.1;Parent=rna-XM_033502543.1
NW_022883046.1	Gnomon	CDS	547495	549951	.	-	0	Name=XP_033358434.1;ID=cds-XP_033358434.1;Dbxref=GeneID:117238021%2CGenbank:XP_033358434.1;Parent=rna-XM_033502543.1
NW_022883046.1	Gnomon	CDS	545931	546095	.	-	0	Name=XP_033358434.1;ID=cds-XP_033358434.1;Dbxref=GeneID:117238021%2CGenbank:XP_033358434.1;Parent=rna-XM_033502543.1
NW_022883046.1	Gnomon	CDS	545578	545643	.	-	0	Name=XP_033358434.1;ID=cds-XP_033358434.1;Dbxref=GeneID:117238021%2CGenbank:XP_033358434.1;Parent=rna-XM_033502543.1
NW_022883046.1	Gnomon	CDS	545448	545492	.	-	0	Name=XP_033358434.1;ID=cds-XP_033358434.1;Dbxref=GeneID:117238021%2CGenbank:XP_033358434.1;Parent=rna-XM_033502543.1
NW_022883046.1	Gnomon	mRNA	906451	911242	.	-	.	Name=XM_033502729.1;ID=rna-XM_033502729.1;Dbxref=GeneID:117238095%2CGenbank:XM_033502729.1;Parent=gene-LOC117238095
NW_022883046.1	Gnomon	exon	239985	240101	.	+	.	ID=exon-XM_033502775.1-12;Dbxref=GeneID:117238126%2CGenbank:XM_033502775.1;Parent=rna-XM_033502775.1
NW_022883046.1	Gnomon	exon	240163	240324	.	+	.	ID=exon-XM_033502775.1-13;Dbxref=GeneID:117238126%2CGenbank:XM_033502775.1;Parent=rna-XM_033502775.1
NW_022883046.1	Gnomon	exon	240463	240566	.	+	.	ID=exon-XM_033502775.1-14;Dbxref=GeneID:117238126%2CGenbank:XM_033502775.1;Parent=rna-XM_033502775.1
NW_022883046.1	Gnomon	exon	240946	241239	.	+	.	ID=exon-XM_033502775.1-15;Dbxref=GeneID:117238126%2CGenbank:XM_033502775.1;Parent=rna-XM_033502775.1
NW_022883046.1	Gnomon	exon	239505	239621	.	+	.	ID=exon-XM_033502775.1-10;Dbxref=GeneID:117238126%2CGenbank:XM_033502775.1;Parent=rna-XM_033502775.1
NW_022883046.1	Gnomon	exon	239700	239838	.	+	.	ID=exon-XM_033502775.1-11;Dbxref=GeneID:117238126%2CGenbank:XM_033502775.1;Parent=rna-XM_033502775.1
NW_022883046.1	Gnomon	exon	241834	242078	.	+	.	ID=exon-XM_033502775.1-16;Dbxref=GeneID:117238126%2CGenbank:XM_033502775.1;Parent=rna-XM_033502775.1
NW_022883046.1	Gnomon	exon	242297	242309	.	+	.	ID=exon-XM_033502775.1-17;Dbxref=GeneID:117238126%2CGenbank:XM_033502775.1;Parent=rna-XM_033502775.1
NW_022883046.1	Gnomon	exon	243334	243502	.	+	.	ID=exon-XM_033502775.1-18;Dbxref=GeneID:117238126%2CGenbank:XM_033502775.1;Parent=rna-XM_033502775.1
NW_022883046.1	Gnomon	mRNA	1139238	1140783	.	+	.	Name=XM_033502724.1;ID=rna-XM_033502724.1;Dbxref=GeneID:117238089%2CGenbank:XM_033502724.1;Parent=gene-LOC117238089
NW_022883046.1	Gnomon	exon	1285047	1285217	.	-	.	ID=exon-XM_033502680.1-6;Dbxref=GeneID:117238073%2CGenbank:XM_033502680.1;Parent=rna-XM_033502680.1
NW_022883046.1	Gnomon	exon	1279932	1280211	.	-	.	ID=exon-XM_033502680.1-7;Dbxref=GeneID:117238073%2CGenbank:XM_033502680.1;Parent=rna-XM_033502680.1
NW_022883046.1	Gnomon	exon	1279145	1279595	.	-	.	ID=exon-XM_033502680.1-8;Dbxref=GeneID:117238073%2CGenbank:XM_033502680.1;Parent=rna-XM_033502680.1
NW_022883046.1	Gnomon	exon	1278800	1279057	.	-	.	ID=exon-XM_033502680.1-9;Dbxref=GeneID:117238073%2CGenbank:XM_033502680.1;Parent=rna-XM_033502680.1
NW_022883046.1	Gnomon	exon	1303955	1304911	.	-	.	ID=exon-XM_033502680.1-2;Dbxref=GeneID:117238073%2CGenbank:XM_033502680.1;Parent=rna-XM_033502680.1
NW_022883046.1	Gnomon	exon	1290182	1290243	.	-	.	ID=exon-XM_033502680.1-3;Dbxref=GeneID:117238073%2CGenbank:XM_033502680.1;Parent=rna-XM_033502680.1
NW_022883046.1	Gnomon	exon	1287195	1287212	.	-	.	ID=exon-XM_033502680.1-4;Dbxref=GeneID:117238073%2CGenbank:XM_033502680.1;Parent=rna-XM_033502680.1
NW_022883046.1	Gnomon	exon	1285558	1285647	.	-	.	ID=exon-XM_033502680.1-5;Dbxref=GeneID:117238073%2CGenbank:XM_033502680.1;Parent=rna-XM_033502680.1
NW_022883046.1	Gnomon	exon	1306342	1306636	.	-	.	ID=exon-XM_033502680.1-1;Dbxref=GeneID:117238073%2CGenbank:XM_033502680.1;Parent=rna-XM_033502680.1
NW_022883046.1	Gnomon	exon	635448	635723	.	+	.	ID=exon-XM_033502549.1-11;Dbxref=GeneID:117238023%2CGenbank:XM_033502549.1;Parent=rna-XM_033502549.1
NW_022883046.1	Gnomon	exon	635181	635372	.	+	.	ID=exon-XM_033502549.1-10;Dbxref=GeneID:117238023%2CGenbank:XM_033502549.1;Parent=rna-XM_033502549.1
NW_022883046.1	Gnomon	exon	1247919	1248059	.	-	.	ID=exon-XM_033502727.1-1;Dbxref=GeneID:117238090%2CGenbank:XM_033502727.1;Parent=rna-XM_033502727.1
NW_022883046.1	Gnomon	exon	1247752	1247819	.	-	.	ID=exon-XM_033502727.1-2;Dbxref=GeneID:117238090%2CGenbank:XM_033502727.1;Parent=rna-XM_033502727.1
NW_022883046.1	Gnomon	exon	1173518	1174199	.	-	.	ID=exon-XM_033502727.1-3;Dbxref=GeneID:117238090%2CGenbank:XM_033502727.1;Parent=rna-XM_033502727.1
NW_022883046.1	Gnomon	CDS	1281122	1281287	.	-	0	Name=XP_033358575.1;ID=cds-XP_033358575.1;Dbxref=GeneID:117238073%2CGenbank:XP_033358575.1;Parent=rna-XM_033502684.1
NW_022883046.1	Gnomon	CDS	1280559	1280785	.	-	0	Name=XP_033358575.1;ID=cds-XP_033358575.1;Dbxref=GeneID:117238073%2CGenbank:XP_033358575.1;Parent=rna-XM_033502684.1
NW_022883046.1	Gnomon	CDS	1279932	1280211	.	-	0	Name=XP_033358575.1;ID=cds-XP_033358575.1;Dbxref=GeneID:117238073%2CGenbank:XP_033358575.1;Parent=rna-XM_033502684.1
NW_022883046.1	Gnomon	CDS	1279145	1279595	.	-	0	Name=XP_033358575.1;ID=cds-XP_033358575.1;Dbxref=GeneID:117238073%2CGenbank:XP_033358575.1;Parent=rna-XM_033502684.1
NW_022883046.1	Gnomon	CDS	1278800	1279057	.	-	0	Name=XP_033358575.1;ID=cds-XP_033358575.1;Dbxref=GeneID:117238073%2CGenbank:XP_033358575.1;Parent=rna-XM_033502684.1
NW_022883046.1	Gnomon	CDS	1278151	1278724	.	-	0	Name=XP_033358575.1;ID=cds-XP_033358575.1;Dbxref=GeneID:117238073%2CGenbank:XP_033358575.1;Parent=rna-XM_033502684.1
NW_022883046.1	Gnomon	CDS	1278009	1278032	.	-	0	Name=XP_033358575.1;ID=cds-XP_033358575.1;Dbxref=GeneID:117238073%2CGenbank:XP_033358575.1;Parent=rna-XM_033502684.1
NW_022883046.1	Gnomon	CDS	1277390	1277860	.	-	0	Name=XP_033358575.1;ID=cds-XP_033358575.1;Dbxref=GeneID:117238073%2CGenbank:XP_033358575.1;Parent=rna-XM_033502684.1
NW_022883046.1	Gnomon	CDS	1276098	1277303	.	-	0	Name=XP_033358575.1;ID=cds-XP_033358575.1;Dbxref=GeneID:117238073%2CGenbank:XP_033358575.1;Parent=rna-XM_033502684.1
NW_022883046.1	Gnomon	CDS	1275923	1276006	.	-	0	Name=XP_033358575.1;ID=cds-XP_033358575.1;Dbxref=GeneID:117238073%2CGenbank:XP_033358575.1;Parent=rna-XM_033502684.1
NW_022883046.1	Gnomon	CDS	1274611	1274832	.	-	0	Name=XP_033358575.1;ID=cds-XP_033358575.1;Dbxref=GeneID:117238073%2CGenbank:XP_033358575.1;Parent=rna-XM_033502684.1
NW_022883046.1	Gnomon	CDS	1270277	1273047	.	-	0	Name=XP_033358575.1;ID=cds-XP_033358575.1;Dbxref=GeneID:117238073%2CGenbank:XP_033358575.1;Parent=rna-XM_033502684.1
NW_022883046.1	Gnomon	CDS	1270012	1270023	.	-	0	Name=XP_033358575.1;ID=cds-XP_033358575.1;Dbxref=GeneID:117238073%2CGenbank:XP_033358575.1;Parent=rna-XM_033502684.1
NW_022883046.1	Gnomon	CDS	1267091	1269218	.	-	0	Name=XP_033358575.1;ID=cds-XP_033358575.1;Dbxref=GeneID:117238073%2CGenbank:XP_033358575.1;Parent=rna-XM_033502684.1
NW_022883046.1	Gnomon	CDS	1266754	1267001	.	-	0	Name=XP_033358575.1;ID=cds-XP_033358575.1;Dbxref=GeneID:117238073%2CGenbank:XP_033358575.1;Parent=rna-XM_033502684.1
NW_022883046.1	Gnomon	CDS	1265885	1265959	.	-	0	Name=XP_033358575.1;ID=cds-XP_033358575.1;Dbxref=GeneID:117238073%2CGenbank:XP_033358575.1;Parent=rna-XM_033502684.1
NW_022883046.1	Gnomon	CDS	1265358	1265529	.	-	0	Name=XP_033358575.1;ID=cds-XP_033358575.1;Dbxref=GeneID:117238073%2CGenbank:XP_033358575.1;Parent=rna-XM_033502684.1
NW_022883046.1	Gnomon	CDS	1265162	1265279	.	-	0	Name=XP_033358575.1;ID=cds-XP_033358575.1;Dbxref=GeneID:117238073%2CGenbank:XP_033358575.1;Parent=rna-XM_033502684.1
NW_022883046.1	Gnomon	CDS	1264857	1265086	.	-	0	Name=XP_033358575.1;ID=cds-XP_033358575.1;Dbxref=GeneID:117238073%2CGenbank:XP_033358575.1;Parent=rna-XM_033502684.1
NW_022883046.1	Gnomon	CDS	1264666	1264783	.	-	0	Name=XP_033358575.1;ID=cds-XP_033358575.1;Dbxref=GeneID:117238073%2CGenbank:XP_033358575.1;Parent=rna-XM_033502684.1
NW_022883046.1	Gnomon	CDS	1263283	1263345	.	-	0	Name=XP_033358575.1;ID=cds-XP_033358575.1;Dbxref=GeneID:117238073%2CGenbank:XP_033358575.1;Parent=rna-XM_033502684.1
NW_022883046.1	Gnomon	CDS	1261634	1261785	.	-	0	Name=XP_033358575.1;ID=cds-XP_033358575.1;Dbxref=GeneID:117238073%2CGenbank:XP_033358575.1;Parent=rna-XM_033502684.1
NW_022883046.1	Gnomon	CDS	1258323	1258485	.	-	0	Name=XP_033358575.1;ID=cds-XP_033358575.1;Dbxref=GeneID:117238073%2CGenbank:XP_033358575.1;Parent=rna-XM_033502684.1
NW_022883046.1	Gnomon	CDS	1258089	1258226	.	-	0	Name=XP_033358575.1;ID=cds-XP_033358575.1;Dbxref=GeneID:117238073%2CGenbank:XP_033358575.1;Parent=rna-XM_033502684.1
NW_022883046.1	Gnomon	CDS	1257827	1258004	.	-	0	Name=XP_033358575.1;ID=cds-XP_033358575.1;Dbxref=GeneID:117238073%2CGenbank:XP_033358575.1;Parent=rna-XM_033502684.1
NW_022883046.1	Gnomon	CDS	1257287	1257349	.	-	0	Name=XP_033358575.1;ID=cds-XP_033358575.1;Dbxref=GeneID:117238073%2CGenbank:XP_033358575.1;Parent=rna-XM_033502684.1
NW_022883046.1	Gnomon	CDS	1256779	1256898	.	-	0	Name=XP_033358575.1;ID=cds-XP_033358575.1;Dbxref=GeneID:117238073%2CGenbank:XP_033358575.1;Parent=rna-XM_033502684.1
NW_022883046.1	Gnomon	CDS	1256280	1256339	.	-	0	Name=XP_033358575.1;ID=cds-XP_033358575.1;Dbxref=GeneID:117238073%2CGenbank:XP_033358575.1;Parent=rna-XM_033502684.1
NW_022883046.1	Gnomon	CDS	1255856	1256018	.	-	0	Name=XP_033358575.1;ID=cds-XP_033358575.1;Dbxref=GeneID:117238073%2CGenbank:XP_033358575.1;Parent=rna-XM_033502684.1
NW_022883046.1	Gnomon	mRNA	1330626	1332023	.	-	.	Name=XM_033502629.1;ID=rna-XM_033502629.1;Dbxref=GeneID:117238062%2CGenbank:XM_033502629.1;Parent=gene-LOC117238062
NW_022883046.1	Gnomon	exon	1332208	1332739	.	-	.	ID=exon-XM_033502608.1-8;Dbxref=GeneID:117238054%2CGenbank:XM_033502608.1;Parent=rna-XM_033502608.1
NW_022883046.1	Gnomon	exon	1333158	1333374	.	-	.	ID=exon-XM_033502608.1-6;Dbxref=GeneID:117238054%2CGenbank:XM_033502608.1;Parent=rna-XM_033502608.1
NW_022883046.1	Gnomon	exon	1332821	1333064	.	-	.	ID=exon-XM_033502608.1-7;Dbxref=GeneID:117238054%2CGenbank:XM_033502608.1;Parent=rna-XM_033502608.1
NW_022883046.1	Gnomon	exon	1333653	1333796	.	-	.	ID=exon-XM_033502608.1-4;Dbxref=GeneID:117238054%2CGenbank:XM_033502608.1;Parent=rna-XM_033502608.1
NW_022883046.1	Gnomon	exon	1333475	1333578	.	-	.	ID=exon-XM_033502608.1-5;Dbxref=GeneID:117238054%2CGenbank:XM_033502608.1;Parent=rna-XM_033502608.1
NW_022883046.1	Gnomon	exon	43002	43006	.	-	.	ID=exon-XM_033502632.1-1;Dbxref=GeneID:117238065%2CGenbank:XM_033502632.1;Parent=rna-XM_033502632.1
NW_022883046.1	Gnomon	exon	1334267	1334359	.	-	.	ID=exon-XM_033502608.1-2;Dbxref=GeneID:117238054%2CGenbank:XM_033502608.1;Parent=rna-XM_033502608.1
NW_022883046.1	Gnomon	exon	42535	42931	.	-	.	ID=exon-XM_033502632.1-2;Dbxref=GeneID:117238065%2CGenbank:XM_033502632.1;Parent=rna-XM_033502632.1
NW_022883046.1	Gnomon	exon	1333878	1334202	.	-	.	ID=exon-XM_033502608.1-3;Dbxref=GeneID:117238054%2CGenbank:XM_033502608.1;Parent=rna-XM_033502608.1
NW_022883046.1	Gnomon	exon	1334433	1334652	.	-	.	ID=exon-XM_033502608.1-1;Dbxref=GeneID:117238054%2CGenbank:XM_033502608.1;Parent=rna-XM_033502608.1
NW_022883046.1	Gnomon	exon	1284118	1284132	.	-	.	ID=exon-XM_033502679.1-8;Dbxref=GeneID:117238073%2CGenbank:XM_033502679.1;Parent=rna-XM_033502679.1
NW_022883046.1	Gnomon	exon	1279932	1280211	.	-	.	ID=exon-XM_033502679.1-9;Dbxref=GeneID:117238073%2CGenbank:XM_033502679.1;Parent=rna-XM_033502679.1
NW_022883046.1	Gnomon	exon	1285558	1285647	.	-	.	ID=exon-XM_033502679.1-6;Dbxref=GeneID:117238073%2CGenbank:XM_033502679.1;Parent=rna-XM_033502679.1
NW_022883046.1	Gnomon	exon	1285047	1285217	.	-	.	ID=exon-XM_033502679.1-7;Dbxref=GeneID:117238073%2CGenbank:XM_033502679.1;Parent=rna-XM_033502679.1
NW_022883046.1	Gnomon	exon	1287195	1287212	.	-	.	ID=exon-XM_033502679.1-4;Dbxref=GeneID:117238073%2CGenbank:XM_033502679.1;Parent=rna-XM_033502679.1
NW_022883046.1	Gnomon	exon	1286371	1286430	.	-	.	ID=exon-XM_033502679.1-5;Dbxref=GeneID:117238073%2CGenbank:XM_033502679.1;Parent=rna-XM_033502679.1
NW_022883046.1	Gnomon	exon	1292742	1293563	.	-	.	ID=exon-XM_033502679.1-2;Dbxref=GeneID:117238073%2CGenbank:XM_033502679.1;Parent=rna-XM_033502679.1
NW_022883046.1	Gnomon	exon	1290182	1290243	.	-	.	ID=exon-XM_033502679.1-3;Dbxref=GeneID:117238073%2CGenbank:XM_033502679.1;Parent=rna-XM_033502679.1
NW_022883046.1	Gnomon	exon	1299150	1299578	.	-	.	ID=exon-XM_033502679.1-1;Dbxref=GeneID:117238073%2CGenbank:XM_033502679.1;Parent=rna-XM_033502679.1
NW_022883046.1	Gnomon	CDS	1303955	1304057	.	-	0	Name=XP_033358574.1;ID=cds-XP_033358574.1;Dbxref=GeneID:117238073%2CGenbank:XP_033358574.1;Parent=rna-XM_033502683.1
NW_022883046.1	Gnomon	CDS	1290182	1290243	.	-	0	Name=XP_033358574.1;ID=cds-XP_033358574.1;Dbxref=GeneID:117238073%2CGenbank:XP_033358574.1;Parent=rna-XM_033502683.1
NW_022883046.1	Gnomon	CDS	1285558	1285647	.	-	0	Name=XP_033358574.1;ID=cds-XP_033358574.1;Dbxref=GeneID:117238073%2CGenbank:XP_033358574.1;Parent=rna-XM_033502683.1
NW_022883046.1	Gnomon	CDS	1285047	1285217	.	-	0	Name=XP_033358574.1;ID=cds-XP_033358574.1;Dbxref=GeneID:117238073%2CGenbank:XP_033358574.1;Parent=rna-XM_033502683.1
NW_022883046.1	Gnomon	CDS	1279932	1280211	.	-	0	Name=XP_033358574.1;ID=cds-XP_033358574.1;Dbxref=GeneID:117238073%2CGenbank:XP_033358574.1;Parent=rna-XM_033502683.1
NW_022883046.1	Gnomon	CDS	1279145	1279595	.	-	0	Name=XP_033358574.1;ID=cds-XP_033358574.1;Dbxref=GeneID:117238073%2CGenbank:XP_033358574.1;Parent=rna-XM_033502683.1
NW_022883046.1	Gnomon	CDS	1278800	1279057	.	-	0	Name=XP_033358574.1;ID=cds-XP_033358574.1;Dbxref=GeneID:117238073%2CGenbank:XP_033358574.1;Parent=rna-XM_033502683.1
NW_022883046.1	Gnomon	CDS	1278151	1278724	.	-	0	Name=XP_033358574.1;ID=cds-XP_033358574.1;Dbxref=GeneID:117238073%2CGenbank:XP_033358574.1;Parent=rna-XM_033502683.1
NW_022883046.1	Gnomon	CDS	1277390	1277860	.	-	0	Name=XP_033358574.1;ID=cds-XP_033358574.1;Dbxref=GeneID:117238073%2CGenbank:XP_033358574.1;Parent=rna-XM_033502683.1
NW_022883046.1	Gnomon	CDS	1276098	1277303	.	-	0	Name=XP_033358574.1;ID=cds-XP_033358574.1;Dbxref=GeneID:117238073%2CGenbank:XP_033358574.1;Parent=rna-XM_033502683.1
NW_022883046.1	Gnomon	CDS	1275923	1276006	.	-	0	Name=XP_033358574.1;ID=cds-XP_033358574.1;Dbxref=GeneID:117238073%2CGenbank:XP_033358574.1;Parent=rna-XM_033502683.1
NW_022883046.1	Gnomon	CDS	1274611	1274832	.	-	0	Name=XP_033358574.1;ID=cds-XP_033358574.1;Dbxref=GeneID:117238073%2CGenbank:XP_033358574.1;Parent=rna-XM_033502683.1
NW_022883046.1	Gnomon	CDS	1270277	1273047	.	-	0	Name=XP_033358574.1;ID=cds-XP_033358574.1;Dbxref=GeneID:117238073%2CGenbank:XP_033358574.1;Parent=rna-XM_033502683.1
NW_022883046.1	Gnomon	CDS	1270012	1270023	.	-	0	Name=XP_033358574.1;ID=cds-XP_033358574.1;Dbxref=GeneID:117238073%2CGenbank:XP_033358574.1;Parent=rna-XM_033502683.1
NW_022883046.1	Gnomon	CDS	1267091	1269218	.	-	0	Name=XP_033358574.1;ID=cds-XP_033358574.1;Dbxref=GeneID:117238073%2CGenbank:XP_033358574.1;Parent=rna-XM_033502683.1
NW_022883046.1	Gnomon	CDS	1266754	1267001	.	-	0	Name=XP_033358574.1;ID=cds-XP_033358574.1;Dbxref=GeneID:117238073%2CGenbank:XP_033358574.1;Parent=rna-XM_033502683.1
NW_022883046.1	Gnomon	CDS	1265885	1265959	.	-	0	Name=XP_033358574.1;ID=cds-XP_033358574.1;Dbxref=GeneID:117238073%2CGenbank:XP_033358574.1;Parent=rna-XM_033502683.1
NW_022883046.1	Gnomon	CDS	1265358	1265529	.	-	0	Name=XP_033358574.1;ID=cds-XP_033358574.1;Dbxref=GeneID:117238073%2CGenbank:XP_033358574.1;Parent=rna-XM_033502683.1
NW_022883046.1	Gnomon	CDS	1265162	1265279	.	-	0	Name=XP_033358574.1;ID=cds-XP_033358574.1;Dbxref=GeneID:117238073%2CGenbank:XP_033358574.1;Parent=rna-XM_033502683.1
NW_022883046.1	Gnomon	CDS	1264857	1265086	.	-	0	Name=XP_033358574.1;ID=cds-XP_033358574.1;Dbxref=GeneID:117238073%2CGenbank:XP_033358574.1;Parent=rna-XM_033502683.1
NW_022883046.1	Gnomon	CDS	1264666	1264783	.	-	0	Name=XP_033358574.1;ID=cds-XP_033358574.1;Dbxref=GeneID:117238073%2CGenbank:XP_033358574.1;Parent=rna-XM_033502683.1
NW_022883046.1	Gnomon	CDS	1263283	1263345	.	-	0	Name=XP_033358574.1;ID=cds-XP_033358574.1;Dbxref=GeneID:117238073%2CGenbank:XP_033358574.1;Parent=rna-XM_033502683.1
NW_022883046.1	Gnomon	CDS	1261634	1261785	.	-	0	Name=XP_033358574.1;ID=cds-XP_033358574.1;Dbxref=GeneID:117238073%2CGenbank:XP_033358574.1;Parent=rna-XM_033502683.1
NW_022883046.1	Gnomon	CDS	1258323	1258485	.	-	0	Name=XP_033358574.1;ID=cds-XP_033358574.1;Dbxref=GeneID:117238073%2CGenbank:XP_033358574.1;Parent=rna-XM_033502683.1
NW_022883046.1	Gnomon	CDS	1258089	1258226	.	-	0	Name=XP_033358574.1;ID=cds-XP_033358574.1;Dbxref=GeneID:117238073%2CGenbank:XP_033358574.1;Parent=rna-XM_033502683.1
NW_022883046.1	Gnomon	CDS	1257827	1258004	.	-	0	Name=XP_033358574.1;ID=cds-XP_033358574.1;Dbxref=GeneID:117238073%2CGenbank:XP_033358574.1;Parent=rna-XM_033502683.1
NW_022883046.1	Gnomon	CDS	1257287	1257349	.	-	0	Name=XP_033358574.1;ID=cds-XP_033358574.1;Dbxref=GeneID:117238073%2CGenbank:XP_033358574.1;Parent=rna-XM_033502683.1
NW_022883046.1	Gnomon	CDS	1256779	1256898	.	-	0	Name=XP_033358574.1;ID=cds-XP_033358574.1;Dbxref=GeneID:117238073%2CGenbank:XP_033358574.1;Parent=rna-XM_033502683.1
NW_022883046.1	Gnomon	CDS	1256280	1256339	.	-	0	Name=XP_033358574.1;ID=cds-XP_033358574.1;Dbxref=GeneID:117238073%2CGenbank:XP_033358574.1;Parent=rna-XM_033502683.1
NW_022883046.1	Gnomon	CDS	1255856	1256018	.	-	0	Name=XP_033358574.1;ID=cds-XP_033358574.1;Dbxref=GeneID:117238073%2CGenbank:XP_033358574.1;Parent=rna-XM_033502683.1
NW_022883046.1	Gnomon	mRNA	1139459	1140783	.	+	.	Name=XM_033502726.1;ID=rna-XM_033502726.1;Dbxref=GeneID:117238089%2CGenbank:XM_033502726.1;Parent=gene-LOC117238089
NW_022883046.1	Gnomon	mRNA	640028	642981	.	-	.	Name=XM_033502570.1;ID=rna-XM_033502570.1;Dbxref=GeneID:117238032%2CGenbank:XM_033502570.1;Parent=gene-LOC117238032
NW_022883046.1	Gnomon	exon	874262	874506	.	+	.	ID=exon-XM_033502751.1-5;Dbxref=GeneID:117238109%2CGenbank:XM_033502751.1;Parent=rna-XM_033502751.1
NW_022883046.1	Gnomon	exon	873006	873450	.	+	.	ID=exon-XM_033502751.1-3;Dbxref=GeneID:117238109%2CGenbank:XM_033502751.1;Parent=rna-XM_033502751.1
NW_022883046.1	Gnomon	exon	873515	873866	.	+	.	ID=exon-XM_033502751.1-4;Dbxref=GeneID:117238109%2CGenbank:XM_033502751.1;Parent=rna-XM_033502751.1
NW_022883046.1	Gnomon	exon	870482	870937	.	+	.	ID=exon-XM_033502751.1-1;Dbxref=GeneID:117238109%2CGenbank:XM_033502751.1;Parent=rna-XM_033502751.1
NW_022883046.1	Gnomon	exon	872578	872922	.	+	.	ID=exon-XM_033502751.1-2;Dbxref=GeneID:117238109%2CGenbank:XM_033502751.1;Parent=rna-XM_033502751.1
NW_022883046.1	Gnomon	exon	753621	753889	.	-	.	ID=exon-XM_033502584.1-3;Dbxref=GeneID:117238039%2CGenbank:XM_033502584.1;Parent=rna-XM_033502584.1
NW_022883046.1	Gnomon	exon	753232	753381	.	-	.	ID=exon-XM_033502584.1-4;Dbxref=GeneID:117238039%2CGenbank:XM_033502584.1;Parent=rna-XM_033502584.1
NW_022883046.1	Gnomon	exon	754241	754479	.	-	.	ID=exon-XM_033502584.1-1;Dbxref=GeneID:117238039%2CGenbank:XM_033502584.1;Parent=rna-XM_033502584.1
NW_022883046.1	Gnomon	exon	753977	754141	.	-	.	ID=exon-XM_033502584.1-2;Dbxref=GeneID:117238039%2CGenbank:XM_033502584.1;Parent=rna-XM_033502584.1
NW_022883046.1	Gnomon	exon	877210	878594	.	+	.	ID=exon-XM_033502514.1-1;Dbxref=GeneID:117238015%2CGenbank:XM_033502514.1;Parent=rna-XM_033502514.1
NW_022883046.1	Gnomon	CDS	1303955	1304057	.	-	0	Name=XP_033358577.1;ID=cds-XP_033358577.1;Dbxref=GeneID:117238073%2CGenbank:XP_033358577.1;Parent=rna-XM_033502686.1
NW_022883046.1	Gnomon	CDS	1290182	1290243	.	-	0	Name=XP_033358577.1;ID=cds-XP_033358577.1;Dbxref=GeneID:117238073%2CGenbank:XP_033358577.1;Parent=rna-XM_033502686.1
NW_022883046.1	Gnomon	CDS	1285558	1285647	.	-	0	Name=XP_033358577.1;ID=cds-XP_033358577.1;Dbxref=GeneID:117238073%2CGenbank:XP_033358577.1;Parent=rna-XM_033502686.1
NW_022883046.1	Gnomon	CDS	1285047	1285217	.	-	0	Name=XP_033358577.1;ID=cds-XP_033358577.1;Dbxref=GeneID:117238073%2CGenbank:XP_033358577.1;Parent=rna-XM_033502686.1
NW_022883046.1	Gnomon	CDS	1279932	1280211	.	-	0	Name=XP_033358577.1;ID=cds-XP_033358577.1;Dbxref=GeneID:117238073%2CGenbank:XP_033358577.1;Parent=rna-XM_033502686.1
NW_022883046.1	Gnomon	CDS	1279145	1279595	.	-	0	Name=XP_033358577.1;ID=cds-XP_033358577.1;Dbxref=GeneID:117238073%2CGenbank:XP_033358577.1;Parent=rna-XM_033502686.1
NW_022883046.1	Gnomon	CDS	1278800	1279057	.	-	0	Name=XP_033358577.1;ID=cds-XP_033358577.1;Dbxref=GeneID:117238073%2CGenbank:XP_033358577.1;Parent=rna-XM_033502686.1
NW_022883046.1	Gnomon	CDS	1278151	1278724	.	-	0	Name=XP_033358577.1;ID=cds-XP_033358577.1;Dbxref=GeneID:117238073%2CGenbank:XP_033358577.1;Parent=rna-XM_033502686.1
NW_022883046.1	Gnomon	CDS	1277390	1277860	.	-	0	Name=XP_033358577.1;ID=cds-XP_033358577.1;Dbxref=GeneID:117238073%2CGenbank:XP_033358577.1;Parent=rna-XM_033502686.1
NW_022883046.1	Gnomon	CDS	1276098	1277303	.	-	0	Name=XP_033358577.1;ID=cds-XP_033358577.1;Dbxref=GeneID:117238073%2CGenbank:XP_033358577.1;Parent=rna-XM_033502686.1
NW_022883046.1	Gnomon	CDS	1275923	1276006	.	-	0	Name=XP_033358577.1;ID=cds-XP_033358577.1;Dbxref=GeneID:117238073%2CGenbank:XP_033358577.1;Parent=rna-XM_033502686.1
NW_022883046.1	Gnomon	CDS	1274611	1274832	.	-	0	Name=XP_033358577.1;ID=cds-XP_033358577.1;Dbxref=GeneID:117238073%2CGenbank:XP_033358577.1;Parent=rna-XM_033502686.1
NW_022883046.1	Gnomon	CDS	1270277	1273047	.	-	0	Name=XP_033358577.1;ID=cds-XP_033358577.1;Dbxref=GeneID:117238073%2CGenbank:XP_033358577.1;Parent=rna-XM_033502686.1
NW_022883046.1	Gnomon	CDS	1267091	1269218	.	-	0	Name=XP_033358577.1;ID=cds-XP_033358577.1;Dbxref=GeneID:117238073%2CGenbank:XP_033358577.1;Parent=rna-XM_033502686.1
NW_022883046.1	Gnomon	CDS	1266754	1267001	.	-	0	Name=XP_033358577.1;ID=cds-XP_033358577.1;Dbxref=GeneID:117238073%2CGenbank:XP_033358577.1;Parent=rna-XM_033502686.1
NW_022883046.1	Gnomon	CDS	1265885	1265959	.	-	0	Name=XP_033358577.1;ID=cds-XP_033358577.1;Dbxref=GeneID:117238073%2CGenbank:XP_033358577.1;Parent=rna-XM_033502686.1
NW_022883046.1	Gnomon	CDS	1265358	1265529	.	-	0	Name=XP_033358577.1;ID=cds-XP_033358577.1;Dbxref=GeneID:117238073%2CGenbank:XP_033358577.1;Parent=rna-XM_033502686.1
NW_022883046.1	Gnomon	CDS	1265162	1265279	.	-	0	Name=XP_033358577.1;ID=cds-XP_033358577.1;Dbxref=GeneID:117238073%2CGenbank:XP_033358577.1;Parent=rna-XM_033502686.1
NW_022883046.1	Gnomon	CDS	1264857	1265086	.	-	0	Name=XP_033358577.1;ID=cds-XP_033358577.1;Dbxref=GeneID:117238073%2CGenbank:XP_033358577.1;Parent=rna-XM_033502686.1
NW_022883046.1	Gnomon	CDS	1264666	1264783	.	-	0	Name=XP_033358577.1;ID=cds-XP_033358577.1;Dbxref=GeneID:117238073%2CGenbank:XP_033358577.1;Parent=rna-XM_033502686.1
NW_022883046.1	Gnomon	CDS	1261634	1261785	.	-	0	Name=XP_033358577.1;ID=cds-XP_033358577.1;Dbxref=GeneID:117238073%2CGenbank:XP_033358577.1;Parent=rna-XM_033502686.1
NW_022883046.1	Gnomon	CDS	1258323	1258485	.	-	0	Name=XP_033358577.1;ID=cds-XP_033358577.1;Dbxref=GeneID:117238073%2CGenbank:XP_033358577.1;Parent=rna-XM_033502686.1
NW_022883046.1	Gnomon	CDS	1258089	1258226	.	-	0	Name=XP_033358577.1;ID=cds-XP_033358577.1;Dbxref=GeneID:117238073%2CGenbank:XP_033358577.1;Parent=rna-XM_033502686.1
NW_022883046.1	Gnomon	CDS	1257827	1258004	.	-	0	Name=XP_033358577.1;ID=cds-XP_033358577.1;Dbxref=GeneID:117238073%2CGenbank:XP_033358577.1;Parent=rna-XM_033502686.1
NW_022883046.1	Gnomon	CDS	1257287	1257349	.	-	0	Name=XP_033358577.1;ID=cds-XP_033358577.1;Dbxref=GeneID:117238073%2CGenbank:XP_033358577.1;Parent=rna-XM_033502686.1
NW_022883046.1	Gnomon	CDS	1256779	1256898	.	-	0	Name=XP_033358577.1;ID=cds-XP_033358577.1;Dbxref=GeneID:117238073%2CGenbank:XP_033358577.1;Parent=rna-XM_033502686.1
NW_022883046.1	Gnomon	CDS	1256280	1256339	.	-	0	Name=XP_033358577.1;ID=cds-XP_033358577.1;Dbxref=GeneID:117238073%2CGenbank:XP_033358577.1;Parent=rna-XM_033502686.1
NW_022883046.1	Gnomon	CDS	1255856	1256018	.	-	0	Name=XP_033358577.1;ID=cds-XP_033358577.1;Dbxref=GeneID:117238073%2CGenbank:XP_033358577.1;Parent=rna-XM_033502686.1
NW_022883046.1	Gnomon	CDS	574614	574850	.	-	0	Name=XP_033358431.1;ID=cds-XP_033358431.1;Dbxref=GeneID:117238021%2CGenbank:XP_033358431.1;Parent=rna-XM_033502540.1
NW_022883046.1	Gnomon	CDS	568849	569001	.	-	0	Name=XP_033358431.1;ID=cds-XP_033358431.1;Dbxref=GeneID:117238021%2CGenbank:XP_033358431.1;Parent=rna-XM_033502540.1
NW_022883046.1	Gnomon	CDS	568476	568592	.	-	0	Name=XP_033358431.1;ID=cds-XP_033358431.1;Dbxref=GeneID:117238021%2CGenbank:XP_033358431.1;Parent=rna-XM_033502540.1
NW_022883046.1	Gnomon	CDS	547495	549951	.	-	0	Name=XP_033358431.1;ID=cds-XP_033358431.1;Dbxref=GeneID:117238021%2CGenbank:XP_033358431.1;Parent=rna-XM_033502540.1
NW_022883046.1	Gnomon	CDS	545931	546095	.	-	0	Name=XP_033358431.1;ID=cds-XP_033358431.1;Dbxref=GeneID:117238021%2CGenbank:XP_033358431.1;Parent=rna-XM_033502540.1
NW_022883046.1	Gnomon	CDS	545578	545643	.	-	0	Name=XP_033358431.1;ID=cds-XP_033358431.1;Dbxref=GeneID:117238021%2CGenbank:XP_033358431.1;Parent=rna-XM_033502540.1
NW_022883046.1	Gnomon	CDS	545448	545492	.	-	0	Name=XP_033358431.1;ID=cds-XP_033358431.1;Dbxref=GeneID:117238021%2CGenbank:XP_033358431.1;Parent=rna-XM_033502540.1
NW_022883046.1	Gnomon	exon	234632	234692	.	+	.	ID=exon-XM_033502774.1-8;Dbxref=GeneID:117238126%2CGenbank:XM_033502774.1;Parent=rna-XM_033502774.1
NW_022883046.1	Gnomon	exon	238535	238658	.	+	.	ID=exon-XM_033502774.1-9;Dbxref=GeneID:117238126%2CGenbank:XM_033502774.1;Parent=rna-XM_033502774.1
NW_022883046.1	Gnomon	exon	232113	232316	.	+	.	ID=exon-XM_033502774.1-6;Dbxref=GeneID:117238126%2CGenbank:XM_033502774.1;Parent=rna-XM_033502774.1
NW_022883046.1	Gnomon	exon	234026	234250	.	+	.	ID=exon-XM_033502774.1-7;Dbxref=GeneID:117238126%2CGenbank:XM_033502774.1;Parent=rna-XM_033502774.1
NW_022883046.1	Gnomon	exon	227383	227487	.	+	.	ID=exon-XM_033502774.1-4;Dbxref=GeneID:117238126%2CGenbank:XM_033502774.1;Parent=rna-XM_033502774.1
NW_022883046.1	Gnomon	exon	227994	228059	.	+	.	ID=exon-XM_033502774.1-5;Dbxref=GeneID:117238126%2CGenbank:XM_033502774.1;Parent=rna-XM_033502774.1
NW_022883046.1	Gnomon	exon	217562	219162	.	+	.	ID=exon-XM_033502774.1-2;Dbxref=GeneID:117238126%2CGenbank:XM_033502774.1;Parent=rna-XM_033502774.1
NW_022883046.1	Gnomon	exon	226739	227056	.	+	.	ID=exon-XM_033502774.1-3;Dbxref=GeneID:117238126%2CGenbank:XM_033502774.1;Parent=rna-XM_033502774.1
NW_022883046.1	Gnomon	exon	213029	213917	.	+	.	ID=exon-XM_033502774.1-1;Dbxref=GeneID:117238126%2CGenbank:XM_033502774.1;Parent=rna-XM_033502774.1
NW_022883046.1	Gnomon	mRNA	1139128	1140783	.	+	.	Name=XM_033502725.1;ID=rna-XM_033502725.1;Dbxref=GeneID:117238089%2CGenbank:XM_033502725.1;Parent=gene-LOC117238089
NW_022883046.1	Gnomon	exon	1264857	1265086	.	-	.	ID=exon-XM_033502652.1-25;Dbxref=GeneID:117238073%2CGenbank:XM_033502652.1;Parent=rna-XM_033502652.1
NW_022883046.1	Gnomon	exon	1264666	1264783	.	-	.	ID=exon-XM_033502652.1-26;Dbxref=GeneID:117238073%2CGenbank:XM_033502652.1;Parent=rna-XM_033502652.1
NW_022883046.1	Gnomon	exon	1263283	1263345	.	-	.	ID=exon-XM_033502652.1-27;Dbxref=GeneID:117238073%2CGenbank:XM_033502652.1;Parent=rna-XM_033502652.1
NW_022883046.1	Gnomon	exon	1261634	1261785	.	-	.	ID=exon-XM_033502652.1-28;Dbxref=GeneID:117238073%2CGenbank:XM_033502652.1;Parent=rna-XM_033502652.1
NW_022883046.1	Gnomon	exon	1258323	1258485	.	-	.	ID=exon-XM_033502652.1-29;Dbxref=GeneID:117238073%2CGenbank:XM_033502652.1;Parent=rna-XM_033502652.1
NW_022883046.1	Gnomon	exon	1267091	1269218	.	-	.	ID=exon-XM_033502652.1-20;Dbxref=GeneID:117238073%2CGenbank:XM_033502652.1;Parent=rna-XM_033502652.1
NW_022883046.1	Gnomon	exon	1266754	1267001	.	-	.	ID=exon-XM_033502652.1-21;Dbxref=GeneID:117238073%2CGenbank:XM_033502652.1;Parent=rna-XM_033502652.1
NW_022883046.1	Gnomon	exon	1265885	1265959	.	-	.	ID=exon-XM_033502652.1-22;Dbxref=GeneID:117238073%2CGenbank:XM_033502652.1;Parent=rna-XM_033502652.1
NW_022883046.1	Gnomon	exon	1265358	1265529	.	-	.	ID=exon-XM_033502652.1-23;Dbxref=GeneID:117238073%2CGenbank:XM_033502652.1;Parent=rna-XM_033502652.1
NW_022883046.1	Gnomon	exon	1265162	1265279	.	-	.	ID=exon-XM_033502652.1-24;Dbxref=GeneID:117238073%2CGenbank:XM_033502652.1;Parent=rna-XM_033502652.1
NW_022883046.1	Gnomon	exon	1258089	1258226	.	-	.	ID=exon-XM_033502652.1-30;Dbxref=GeneID:117238073%2CGenbank:XM_033502652.1;Parent=rna-XM_033502652.1
NW_022883046.1	Gnomon	exon	1257827	1258004	.	-	.	ID=exon-XM_033502652.1-31;Dbxref=GeneID:117238073%2CGenbank:XM_033502652.1;Parent=rna-XM_033502652.1
NW_022883046.1	Gnomon	exon	1256779	1256898	.	-	.	ID=exon-XM_033502652.1-32;Dbxref=GeneID:117238073%2CGenbank:XM_033502652.1;Parent=rna-XM_033502652.1
NW_022883046.1	Gnomon	exon	1256280	1256339	.	-	.	ID=exon-XM_033502652.1-33;Dbxref=GeneID:117238073%2CGenbank:XM_033502652.1;Parent=rna-XM_033502652.1
NW_022883046.1	Gnomon	exon	1254467	1256018	.	-	.	ID=exon-XM_033502652.1-34;Dbxref=GeneID:117238073%2CGenbank:XM_033502652.1;Parent=rna-XM_033502652.1
NW_022883046.1	Gnomon	exon	665699	665991	.	-	.	ID=exon-XM_033502537.1-1;Dbxref=GeneID:117238020%2CGenbank:XM_033502537.1;Parent=rna-XM_033502537.1
NW_022883046.1	Gnomon	exon	662147	662289	.	-	.	ID=exon-XM_033502537.1-2;Dbxref=GeneID:117238020%2CGenbank:XM_033502537.1;Parent=rna-XM_033502537.1
NW_022883046.1	Gnomon	exon	661793	661968	.	-	.	ID=exon-XM_033502537.1-3;Dbxref=GeneID:117238020%2CGenbank:XM_033502537.1;Parent=rna-XM_033502537.1
NW_022883046.1	Gnomon	exon	661584	661715	.	-	.	ID=exon-XM_033502537.1-4;Dbxref=GeneID:117238020%2CGenbank:XM_033502537.1;Parent=rna-XM_033502537.1
NW_022883046.1	Gnomon	exon	661353	661502	.	-	.	ID=exon-XM_033502537.1-5;Dbxref=GeneID:117238020%2CGenbank:XM_033502537.1;Parent=rna-XM_033502537.1
NW_022883046.1	Gnomon	exon	661088	661276	.	-	.	ID=exon-XM_033502537.1-6;Dbxref=GeneID:117238020%2CGenbank:XM_033502537.1;Parent=rna-XM_033502537.1
NW_022883046.1	Gnomon	exon	1277390	1277860	.	-	.	ID=exon-XM_033502652.1-14;Dbxref=GeneID:117238073%2CGenbank:XM_033502652.1;Parent=rna-XM_033502652.1
NW_022883046.1	Gnomon	exon	1276098	1277303	.	-	.	ID=exon-XM_033502652.1-15;Dbxref=GeneID:117238073%2CGenbank:XM_033502652.1;Parent=rna-XM_033502652.1
NW_022883046.1	Gnomon	exon	1275923	1276006	.	-	.	ID=exon-XM_033502652.1-16;Dbxref=GeneID:117238073%2CGenbank:XM_033502652.1;Parent=rna-XM_033502652.1
NW_022883046.1	Gnomon	exon	1274611	1274832	.	-	.	ID=exon-XM_033502652.1-17;Dbxref=GeneID:117238073%2CGenbank:XM_033502652.1;Parent=rna-XM_033502652.1
NW_022883046.1	Gnomon	exon	1270277	1273047	.	-	.	ID=exon-XM_033502652.1-18;Dbxref=GeneID:117238073%2CGenbank:XM_033502652.1;Parent=rna-XM_033502652.1
NW_022883046.1	Gnomon	exon	1270012	1270023	.	-	.	ID=exon-XM_033502652.1-19;Dbxref=GeneID:117238073%2CGenbank:XM_033502652.1;Parent=rna-XM_033502652.1
NW_022883046.1	Gnomon	exon	1279145	1279595	.	-	.	ID=exon-XM_033502652.1-10;Dbxref=GeneID:117238073%2CGenbank:XM_033502652.1;Parent=rna-XM_033502652.1
NW_022883046.1	Gnomon	exon	1278800	1279057	.	-	.	ID=exon-XM_033502652.1-11;Dbxref=GeneID:117238073%2CGenbank:XM_033502652.1;Parent=rna-XM_033502652.1
NW_022883046.1	Gnomon	exon	1278151	1278724	.	-	.	ID=exon-XM_033502652.1-12;Dbxref=GeneID:117238073%2CGenbank:XM_033502652.1;Parent=rna-XM_033502652.1
NW_022883046.1	Gnomon	exon	1278009	1278032	.	-	.	ID=exon-XM_033502652.1-13;Dbxref=GeneID:117238073%2CGenbank:XM_033502652.1;Parent=rna-XM_033502652.1
NW_022883046.1	Gnomon	exon	660926	661006	.	-	.	ID=exon-XM_033502537.1-7;Dbxref=GeneID:117238020%2CGenbank:XM_033502537.1;Parent=rna-XM_033502537.1
NW_022883046.1	Gnomon	exon	660627	660849	.	-	.	ID=exon-XM_033502537.1-8;Dbxref=GeneID:117238020%2CGenbank:XM_033502537.1;Parent=rna-XM_033502537.1
NW_022883046.1	Gnomon	exon	660222	660257	.	-	.	ID=exon-XM_033502537.1-9;Dbxref=GeneID:117238020%2CGenbank:XM_033502537.1;Parent=rna-XM_033502537.1
NW_022883046.1	Gnomon	exon	1255856	1256018	.	-	.	ID=exon-XM_033502665.1-34;Dbxref=GeneID:117238073%2CGenbank:XM_033502665.1;Parent=rna-XM_033502665.1
NW_022883046.1	Gnomon	exon	1257827	1258004	.	-	.	ID=exon-XM_033502665.1-30;Dbxref=GeneID:117238073%2CGenbank:XM_033502665.1;Parent=rna-XM_033502665.1
NW_022883046.1	Gnomon	exon	1257287	1257349	.	-	.	ID=exon-XM_033502665.1-31;Dbxref=GeneID:117238073%2CGenbank:XM_033502665.1;Parent=rna-XM_033502665.1
NW_022883046.1	Gnomon	exon	1256779	1256898	.	-	.	ID=exon-XM_033502665.1-32;Dbxref=GeneID:117238073%2CGenbank:XM_033502665.1;Parent=rna-XM_033502665.1
NW_022883046.1	Gnomon	exon	1256280	1256339	.	-	.	ID=exon-XM_033502665.1-33;Dbxref=GeneID:117238073%2CGenbank:XM_033502665.1;Parent=rna-XM_033502665.1
NW_022883046.1	Gnomon	exon	1274611	1274832	.	-	.	ID=exon-XM_033502665.1-16;Dbxref=GeneID:117238073%2CGenbank:XM_033502665.1;Parent=rna-XM_033502665.1
NW_022883046.1	Gnomon	exon	1270277	1273047	.	-	.	ID=exon-XM_033502665.1-17;Dbxref=GeneID:117238073%2CGenbank:XM_033502665.1;Parent=rna-XM_033502665.1
NW_022883046.1	Gnomon	exon	1270012	1270023	.	-	.	ID=exon-XM_033502665.1-18;Dbxref=GeneID:117238073%2CGenbank:XM_033502665.1;Parent=rna-XM_033502665.1
NW_022883046.1	Gnomon	exon	1267091	1269218	.	-	.	ID=exon-XM_033502665.1-19;Dbxref=GeneID:117238073%2CGenbank:XM_033502665.1;Parent=rna-XM_033502665.1
NW_022883046.1	Gnomon	exon	1278009	1278032	.	-	.	ID=exon-XM_033502665.1-12;Dbxref=GeneID:117238073%2CGenbank:XM_033502665.1;Parent=rna-XM_033502665.1
NW_022883046.1	Gnomon	exon	1277390	1277860	.	-	.	ID=exon-XM_033502665.1-13;Dbxref=GeneID:117238073%2CGenbank:XM_033502665.1;Parent=rna-XM_033502665.1
NW_022883046.1	Gnomon	exon	1276098	1277303	.	-	.	ID=exon-XM_033502665.1-14;Dbxref=GeneID:117238073%2CGenbank:XM_033502665.1;Parent=rna-XM_033502665.1
NW_022883046.1	Gnomon	exon	1275923	1276006	.	-	.	ID=exon-XM_033502665.1-15;Dbxref=GeneID:117238073%2CGenbank:XM_033502665.1;Parent=rna-XM_033502665.1
NW_022883046.1	Gnomon	exon	1278800	1279057	.	-	.	ID=exon-XM_033502665.1-10;Dbxref=GeneID:117238073%2CGenbank:XM_033502665.1;Parent=rna-XM_033502665.1
NW_022883046.1	Gnomon	exon	1278151	1278724	.	-	.	ID=exon-XM_033502665.1-11;Dbxref=GeneID:117238073%2CGenbank:XM_033502665.1;Parent=rna-XM_033502665.1
NW_022883046.1	Gnomon	exon	1261634	1261785	.	-	.	ID=exon-XM_033502665.1-27;Dbxref=GeneID:117238073%2CGenbank:XM_033502665.1;Parent=rna-XM_033502665.1
NW_022883046.1	Gnomon	exon	1258323	1258485	.	-	.	ID=exon-XM_033502665.1-28;Dbxref=GeneID:117238073%2CGenbank:XM_033502665.1;Parent=rna-XM_033502665.1
NW_022883046.1	Gnomon	exon	1258089	1258226	.	-	.	ID=exon-XM_033502665.1-29;Dbxref=GeneID:117238073%2CGenbank:XM_033502665.1;Parent=rna-XM_033502665.1
NW_022883046.1	Gnomon	exon	1265162	1265279	.	-	.	ID=exon-XM_033502665.1-23;Dbxref=GeneID:117238073%2CGenbank:XM_033502665.1;Parent=rna-XM_033502665.1
NW_022883046.1	Gnomon	exon	1264857	1265086	.	-	.	ID=exon-XM_033502665.1-24;Dbxref=GeneID:117238073%2CGenbank:XM_033502665.1;Parent=rna-XM_033502665.1
NW_022883046.1	Gnomon	exon	1264666	1264783	.	-	.	ID=exon-XM_033502665.1-25;Dbxref=GeneID:117238073%2CGenbank:XM_033502665.1;Parent=rna-XM_033502665.1
NW_022883046.1	Gnomon	exon	1263283	1263345	.	-	.	ID=exon-XM_033502665.1-26;Dbxref=GeneID:117238073%2CGenbank:XM_033502665.1;Parent=rna-XM_033502665.1
NW_022883046.1	Gnomon	exon	1266754	1267001	.	-	.	ID=exon-XM_033502665.1-20;Dbxref=GeneID:117238073%2CGenbank:XM_033502665.1;Parent=rna-XM_033502665.1
NW_022883046.1	Gnomon	exon	1265885	1265959	.	-	.	ID=exon-XM_033502665.1-21;Dbxref=GeneID:117238073%2CGenbank:XM_033502665.1;Parent=rna-XM_033502665.1
NW_022883046.1	Gnomon	exon	1265358	1265529	.	-	.	ID=exon-XM_033502665.1-22;Dbxref=GeneID:117238073%2CGenbank:XM_033502665.1;Parent=rna-XM_033502665.1
NW_022883046.1	Gnomon	CDS	1281122	1281287	.	-	0	Name=XP_033358576.1;ID=cds-XP_033358576.1;Dbxref=GeneID:117238073%2CGenbank:XP_033358576.1;Parent=rna-XM_033502685.1
NW_022883046.1	Gnomon	CDS	1280559	1280785	.	-	0	Name=XP_033358576.1;ID=cds-XP_033358576.1;Dbxref=GeneID:117238073%2CGenbank:XP_033358576.1;Parent=rna-XM_033502685.1
NW_022883046.1	Gnomon	CDS	1279932	1280211	.	-	0	Name=XP_033358576.1;ID=cds-XP_033358576.1;Dbxref=GeneID:117238073%2CGenbank:XP_033358576.1;Parent=rna-XM_033502685.1
NW_022883046.1	Gnomon	CDS	1279145	1279595	.	-	0	Name=XP_033358576.1;ID=cds-XP_033358576.1;Dbxref=GeneID:117238073%2CGenbank:XP_033358576.1;Parent=rna-XM_033502685.1
NW_022883046.1	Gnomon	CDS	1278800	1279057	.	-	0	Name=XP_033358576.1;ID=cds-XP_033358576.1;Dbxref=GeneID:117238073%2CGenbank:XP_033358576.1;Parent=rna-XM_033502685.1
NW_022883046.1	Gnomon	CDS	1278151	1278724	.	-	0	Name=XP_033358576.1;ID=cds-XP_033358576.1;Dbxref=GeneID:117238073%2CGenbank:XP_033358576.1;Parent=rna-XM_033502685.1
NW_022883046.1	Gnomon	CDS	1277390	1277860	.	-	0	Name=XP_033358576.1;ID=cds-XP_033358576.1;Dbxref=GeneID:117238073%2CGenbank:XP_033358576.1;Parent=rna-XM_033502685.1
NW_022883046.1	Gnomon	CDS	1276098	1277303	.	-	0	Name=XP_033358576.1;ID=cds-XP_033358576.1;Dbxref=GeneID:117238073%2CGenbank:XP_033358576.1;Parent=rna-XM_033502685.1
NW_022883046.1	Gnomon	CDS	1275923	1276006	.	-	0	Name=XP_033358576.1;ID=cds-XP_033358576.1;Dbxref=GeneID:117238073%2CGenbank:XP_033358576.1;Parent=rna-XM_033502685.1
NW_022883046.1	Gnomon	CDS	1274611	1274832	.	-	0	Name=XP_033358576.1;ID=cds-XP_033358576.1;Dbxref=GeneID:117238073%2CGenbank:XP_033358576.1;Parent=rna-XM_033502685.1
NW_022883046.1	Gnomon	CDS	1270277	1273047	.	-	0	Name=XP_033358576.1;ID=cds-XP_033358576.1;Dbxref=GeneID:117238073%2CGenbank:XP_033358576.1;Parent=rna-XM_033502685.1
NW_022883046.1	Gnomon	CDS	1270012	1270023	.	-	0	Name=XP_033358576.1;ID=cds-XP_033358576.1;Dbxref=GeneID:117238073%2CGenbank:XP_033358576.1;Parent=rna-XM_033502685.1
NW_022883046.1	Gnomon	CDS	1267091	1269218	.	-	0	Name=XP_033358576.1;ID=cds-XP_033358576.1;Dbxref=GeneID:117238073%2CGenbank:XP_033358576.1;Parent=rna-XM_033502685.1
NW_022883046.1	Gnomon	CDS	1266754	1267001	.	-	0	Name=XP_033358576.1;ID=cds-XP_033358576.1;Dbxref=GeneID:117238073%2CGenbank:XP_033358576.1;Parent=rna-XM_033502685.1
NW_022883046.1	Gnomon	CDS	1265885	1265959	.	-	0	Name=XP_033358576.1;ID=cds-XP_033358576.1;Dbxref=GeneID:117238073%2CGenbank:XP_033358576.1;Parent=rna-XM_033502685.1
NW_022883046.1	Gnomon	CDS	1265358	1265529	.	-	0	Name=XP_033358576.1;ID=cds-XP_033358576.1;Dbxref=GeneID:117238073%2CGenbank:XP_033358576.1;Parent=rna-XM_033502685.1
NW_022883046.1	Gnomon	CDS	1265162	1265279	.	-	0	Name=XP_033358576.1;ID=cds-XP_033358576.1;Dbxref=GeneID:117238073%2CGenbank:XP_033358576.1;Parent=rna-XM_033502685.1
NW_022883046.1	Gnomon	CDS	1264857	1265086	.	-	0	Name=XP_033358576.1;ID=cds-XP_033358576.1;Dbxref=GeneID:117238073%2CGenbank:XP_033358576.1;Parent=rna-XM_033502685.1
NW_022883046.1	Gnomon	CDS	1264666	1264783	.	-	0	Name=XP_033358576.1;ID=cds-XP_033358576.1;Dbxref=GeneID:117238073%2CGenbank:XP_033358576.1;Parent=rna-XM_033502685.1
NW_022883046.1	Gnomon	CDS	1263283	1263345	.	-	0	Name=XP_033358576.1;ID=cds-XP_033358576.1;Dbxref=GeneID:117238073%2CGenbank:XP_033358576.1;Parent=rna-XM_033502685.1
NW_022883046.1	Gnomon	CDS	1261634	1261785	.	-	0	Name=XP_033358576.1;ID=cds-XP_033358576.1;Dbxref=GeneID:117238073%2CGenbank:XP_033358576.1;Parent=rna-XM_033502685.1
NW_022883046.1	Gnomon	CDS	1258323	1258485	.	-	0	Name=XP_033358576.1;ID=cds-XP_033358576.1;Dbxref=GeneID:117238073%2CGenbank:XP_033358576.1;Parent=rna-XM_033502685.1
NW_022883046.1	Gnomon	CDS	1258089	1258226	.	-	0	Name=XP_033358576.1;ID=cds-XP_033358576.1;Dbxref=GeneID:117238073%2CGenbank:XP_033358576.1;Parent=rna-XM_033502685.1
NW_022883046.1	Gnomon	CDS	1257827	1258004	.	-	0	Name=XP_033358576.1;ID=cds-XP_033358576.1;Dbxref=GeneID:117238073%2CGenbank:XP_033358576.1;Parent=rna-XM_033502685.1
NW_022883046.1	Gnomon	CDS	1257287	1257349	.	-	0	Name=XP_033358576.1;ID=cds-XP_033358576.1;Dbxref=GeneID:117238073%2CGenbank:XP_033358576.1;Parent=rna-XM_033502685.1
NW_022883046.1	Gnomon	CDS	1256779	1256898	.	-	0	Name=XP_033358576.1;ID=cds-XP_033358576.1;Dbxref=GeneID:117238073%2CGenbank:XP_033358576.1;Parent=rna-XM_033502685.1
NW_022883046.1	Gnomon	CDS	1256280	1256339	.	-	0	Name=XP_033358576.1;ID=cds-XP_033358576.1;Dbxref=GeneID:117238073%2CGenbank:XP_033358576.1;Parent=rna-XM_033502685.1
NW_022883046.1	Gnomon	CDS	1255856	1256018	.	-	0	Name=XP_033358576.1;ID=cds-XP_033358576.1;Dbxref=GeneID:117238073%2CGenbank:XP_033358576.1;Parent=rna-XM_033502685.1
NW_022883046.1	Gnomon	CDS	574614	574850	.	-	0	Name=XP_033358430.1;ID=cds-XP_033358430.1;Dbxref=GeneID:117238021%2CGenbank:XP_033358430.1;Parent=rna-XM_033502539.1
NW_022883046.1	Gnomon	CDS	568849	569001	.	-	0	Name=XP_033358430.1;ID=cds-XP_033358430.1;Dbxref=GeneID:117238021%2CGenbank:XP_033358430.1;Parent=rna-XM_033502539.1
NW_022883046.1	Gnomon	CDS	568476	568592	.	-	0	Name=XP_033358430.1;ID=cds-XP_033358430.1;Dbxref=GeneID:117238021%2CGenbank:XP_033358430.1;Parent=rna-XM_033502539.1
NW_022883046.1	Gnomon	CDS	547495	549951	.	-	0	Name=XP_033358430.1;ID=cds-XP_033358430.1;Dbxref=GeneID:117238021%2CGenbank:XP_033358430.1;Parent=rna-XM_033502539.1
NW_022883046.1	Gnomon	CDS	545931	546095	.	-	0	Name=XP_033358430.1;ID=cds-XP_033358430.1;Dbxref=GeneID:117238021%2CGenbank:XP_033358430.1;Parent=rna-XM_033502539.1
NW_022883046.1	Gnomon	CDS	545578	545643	.	-	0	Name=XP_033358430.1;ID=cds-XP_033358430.1;Dbxref=GeneID:117238021%2CGenbank:XP_033358430.1;Parent=rna-XM_033502539.1
NW_022883046.1	Gnomon	CDS	545448	545492	.	-	0	Name=XP_033358430.1;ID=cds-XP_033358430.1;Dbxref=GeneID:117238021%2CGenbank:XP_033358430.1;Parent=rna-XM_033502539.1
NW_022883046.1	Gnomon	exon	507754	508063	.	+	.	ID=exon-XM_033502561.1-2;Dbxref=GeneID:117238028%2CGenbank:XM_033502561.1;Parent=rna-XM_033502561.1
NW_022883046.1	Gnomon	exon	511214	511446	.	+	.	ID=exon-XM_033502561.1-3;Dbxref=GeneID:117238028%2CGenbank:XM_033502561.1;Parent=rna-XM_033502561.1
NW_022883046.1	Gnomon	exon	482032	484206	.	+	.	ID=exon-XM_033502561.1-1;Dbxref=GeneID:117238028%2CGenbank:XM_033502561.1;Parent=rna-XM_033502561.1
NW_022883046.1	Gnomon	exon	540068	541900	.	+	.	ID=exon-XM_033502561.1-6;Dbxref=GeneID:117238028%2CGenbank:XM_033502561.1;Parent=rna-XM_033502561.1
NW_022883046.1	Gnomon	exon	539537	539721	.	+	.	ID=exon-XM_033502561.1-4;Dbxref=GeneID:117238028%2CGenbank:XM_033502561.1;Parent=rna-XM_033502561.1
NW_022883046.1	Gnomon	exon	539866	539997	.	+	.	ID=exon-XM_033502561.1-5;Dbxref=GeneID:117238028%2CGenbank:XM_033502561.1;Parent=rna-XM_033502561.1
NW_022883046.1	Gnomon	CDS	574614	574850	.	-	0	Name=XP_033358429.1;ID=cds-XP_033358429.1;Dbxref=GeneID:117238021%2CGenbank:XP_033358429.1;Parent=rna-XM_033502538.1
NW_022883046.1	Gnomon	CDS	568849	569001	.	-	0	Name=XP_033358429.1;ID=cds-XP_033358429.1;Dbxref=GeneID:117238021%2CGenbank:XP_033358429.1;Parent=rna-XM_033502538.1
NW_022883046.1	Gnomon	CDS	568476	568592	.	-	0	Name=XP_033358429.1;ID=cds-XP_033358429.1;Dbxref=GeneID:117238021%2CGenbank:XP_033358429.1;Parent=rna-XM_033502538.1
NW_022883046.1	Gnomon	CDS	547495	549951	.	-	0	Name=XP_033358429.1;ID=cds-XP_033358429.1;Dbxref=GeneID:117238021%2CGenbank:XP_033358429.1;Parent=rna-XM_033502538.1
NW_022883046.1	Gnomon	CDS	545931	546095	.	-	0	Name=XP_033358429.1;ID=cds-XP_033358429.1;Dbxref=GeneID:117238021%2CGenbank:XP_033358429.1;Parent=rna-XM_033502538.1
NW_022883046.1	Gnomon	CDS	545578	545643	.	-	0	Name=XP_033358429.1;ID=cds-XP_033358429.1;Dbxref=GeneID:117238021%2CGenbank:XP_033358429.1;Parent=rna-XM_033502538.1
NW_022883046.1	Gnomon	CDS	545448	545492	.	-	0	Name=XP_033358429.1;ID=cds-XP_033358429.1;Dbxref=GeneID:117238021%2CGenbank:XP_033358429.1;Parent=rna-XM_033502538.1
NW_022883046.1	Gnomon	exon	873515	873853	.	+	.	ID=exon-XM_033502752.1-4;Dbxref=GeneID:117238109%2CGenbank:XM_033502752.1;Parent=rna-XM_033502752.1
NW_022883046.1	Gnomon	exon	874262	874506	.	+	.	ID=exon-XM_033502752.1-5;Dbxref=GeneID:117238109%2CGenbank:XM_033502752.1;Parent=rna-XM_033502752.1
NW_022883046.1	Gnomon	exon	870056	870177	.	+	.	ID=exon-XM_033502752.1-1;Dbxref=GeneID:117238109%2CGenbank:XM_033502752.1;Parent=rna-XM_033502752.1
NW_022883046.1	Gnomon	exon	872578	872922	.	+	.	ID=exon-XM_033502752.1-2;Dbxref=GeneID:117238109%2CGenbank:XM_033502752.1;Parent=rna-XM_033502752.1
NW_022883046.1	Gnomon	exon	873006	873450	.	+	.	ID=exon-XM_033502752.1-3;Dbxref=GeneID:117238109%2CGenbank:XM_033502752.1;Parent=rna-XM_033502752.1
NW_022883046.1	Gnomon	CDS	251532	251716	.	-	0	Name=XP_033358669.1;ID=cds-XP_033358669.1;Dbxref=GeneID:117238127%2CGenbank:XP_033358669.1;Parent=rna-XM_033502778.1
NW_022883046.1	Gnomon	CDS	250195	251372	.	-	0	Name=XP_033358669.1;ID=cds-XP_033358669.1;Dbxref=GeneID:117238127%2CGenbank:XP_033358669.1;Parent=rna-XM_033502778.1
NW_022883046.1	Gnomon	CDS	246647	250047	.	-	0	Name=XP_033358669.1;ID=cds-XP_033358669.1;Dbxref=GeneID:117238127%2CGenbank:XP_033358669.1;Parent=rna-XM_033502778.1
NW_022883046.1	Gnomon	CDS	246565	246576	.	-	0	Name=XP_033358669.1;ID=cds-XP_033358669.1;Dbxref=GeneID:117238127%2CGenbank:XP_033358669.1;Parent=rna-XM_033502778.1
NW_022883046.1	Gnomon	exon	1257827	1258004	.	-	.	ID=exon-XM_033502669.1-30;Dbxref=GeneID:117238073%2CGenbank:XM_033502669.1;Parent=rna-XM_033502669.1
NW_022883046.1	Gnomon	exon	1257287	1257349	.	-	.	ID=exon-XM_033502669.1-31;Dbxref=GeneID:117238073%2CGenbank:XM_033502669.1;Parent=rna-XM_033502669.1
NW_022883046.1	Gnomon	exon	1256779	1256898	.	-	.	ID=exon-XM_033502669.1-32;Dbxref=GeneID:117238073%2CGenbank:XM_033502669.1;Parent=rna-XM_033502669.1
NW_022883046.1	Gnomon	exon	1256280	1256339	.	-	.	ID=exon-XM_033502669.1-33;Dbxref=GeneID:117238073%2CGenbank:XM_033502669.1;Parent=rna-XM_033502669.1
NW_022883046.1	Gnomon	exon	1255856	1256018	.	-	.	ID=exon-XM_033502669.1-34;Dbxref=GeneID:117238073%2CGenbank:XM_033502669.1;Parent=rna-XM_033502669.1
NW_022883046.1	Gnomon	CDS	43002	43006	.	-	0	Name=XP_033358523.1;ID=cds-XP_033358523.1;Dbxref=GeneID:117238065%2CGenbank:XP_033358523.1;Parent=rna-XM_033502632.1
NW_022883046.1	Gnomon	CDS	42535	42931	.	-	0	Name=XP_033358523.1;ID=cds-XP_033358523.1;Dbxref=GeneID:117238065%2CGenbank:XP_033358523.1;Parent=rna-XM_033502632.1
NW_022883046.1	Gnomon	exon	1266754	1267001	.	-	.	ID=exon-XM_033502669.1-20;Dbxref=GeneID:117238073%2CGenbank:XM_033502669.1;Parent=rna-XM_033502669.1
NW_022883046.1	Gnomon	exon	1265885	1265959	.	-	.	ID=exon-XM_033502669.1-21;Dbxref=GeneID:117238073%2CGenbank:XM_033502669.1;Parent=rna-XM_033502669.1
NW_022883046.1	Gnomon	exon	1265358	1265529	.	-	.	ID=exon-XM_033502669.1-22;Dbxref=GeneID:117238073%2CGenbank:XM_033502669.1;Parent=rna-XM_033502669.1
NW_022883046.1	Gnomon	exon	1265162	1265279	.	-	.	ID=exon-XM_033502669.1-23;Dbxref=GeneID:117238073%2CGenbank:XM_033502669.1;Parent=rna-XM_033502669.1
NW_022883046.1	Gnomon	exon	1264857	1265086	.	-	.	ID=exon-XM_033502669.1-24;Dbxref=GeneID:117238073%2CGenbank:XM_033502669.1;Parent=rna-XM_033502669.1
NW_022883046.1	Gnomon	exon	1264666	1264783	.	-	.	ID=exon-XM_033502669.1-25;Dbxref=GeneID:117238073%2CGenbank:XM_033502669.1;Parent=rna-XM_033502669.1
NW_022883046.1	Gnomon	exon	1263283	1263345	.	-	.	ID=exon-XM_033502669.1-26;Dbxref=GeneID:117238073%2CGenbank:XM_033502669.1;Parent=rna-XM_033502669.1
NW_022883046.1	Gnomon	exon	1261634	1261785	.	-	.	ID=exon-XM_033502669.1-27;Dbxref=GeneID:117238073%2CGenbank:XM_033502669.1;Parent=rna-XM_033502669.1
NW_022883046.1	Gnomon	exon	1258323	1258485	.	-	.	ID=exon-XM_033502669.1-28;Dbxref=GeneID:117238073%2CGenbank:XM_033502669.1;Parent=rna-XM_033502669.1
NW_022883046.1	Gnomon	exon	1258089	1258226	.	-	.	ID=exon-XM_033502669.1-29;Dbxref=GeneID:117238073%2CGenbank:XM_033502669.1;Parent=rna-XM_033502669.1
NW_022883046.1	Gnomon	exon	1278800	1279057	.	-	.	ID=exon-XM_033502669.1-10;Dbxref=GeneID:117238073%2CGenbank:XM_033502669.1;Parent=rna-XM_033502669.1
NW_022883046.1	Gnomon	exon	1278151	1278724	.	-	.	ID=exon-XM_033502669.1-11;Dbxref=GeneID:117238073%2CGenbank:XM_033502669.1;Parent=rna-XM_033502669.1
NW_022883046.1	Gnomon	exon	1278009	1278032	.	-	.	ID=exon-XM_033502669.1-12;Dbxref=GeneID:117238073%2CGenbank:XM_033502669.1;Parent=rna-XM_033502669.1
NW_022883046.1	Gnomon	exon	1277390	1277860	.	-	.	ID=exon-XM_033502669.1-13;Dbxref=GeneID:117238073%2CGenbank:XM_033502669.1;Parent=rna-XM_033502669.1
NW_022883046.1	Gnomon	exon	1276098	1277303	.	-	.	ID=exon-XM_033502669.1-14;Dbxref=GeneID:117238073%2CGenbank:XM_033502669.1;Parent=rna-XM_033502669.1
NW_022883046.1	Gnomon	exon	1275923	1276006	.	-	.	ID=exon-XM_033502669.1-15;Dbxref=GeneID:117238073%2CGenbank:XM_033502669.1;Parent=rna-XM_033502669.1
NW_022883046.1	Gnomon	exon	1274611	1274832	.	-	.	ID=exon-XM_033502669.1-16;Dbxref=GeneID:117238073%2CGenbank:XM_033502669.1;Parent=rna-XM_033502669.1
NW_022883046.1	Gnomon	exon	1270277	1273047	.	-	.	ID=exon-XM_033502669.1-17;Dbxref=GeneID:117238073%2CGenbank:XM_033502669.1;Parent=rna-XM_033502669.1
NW_022883046.1	Gnomon	exon	1270012	1270023	.	-	.	ID=exon-XM_033502669.1-18;Dbxref=GeneID:117238073%2CGenbank:XM_033502669.1;Parent=rna-XM_033502669.1
NW_022883046.1	Gnomon	exon	1267091	1269218	.	-	.	ID=exon-XM_033502669.1-19;Dbxref=GeneID:117238073%2CGenbank:XM_033502669.1;Parent=rna-XM_033502669.1
NW_022883046.1	Gnomon	CDS	149196	149340	.	+	0	Name=XP_033358522.1;ID=cds-XP_033358522.1;Dbxref=GeneID:117238064%2CGenbank:XP_033358522.1;Parent=rna-XM_033502631.1
NW_022883046.1	Gnomon	CDS	153530	154009	.	+	0	Name=XP_033358522.1;ID=cds-XP_033358522.1;Dbxref=GeneID:117238064%2CGenbank:XP_033358522.1;Parent=rna-XM_033502631.1
NW_022883046.1	Gnomon	CDS	167709	167872	.	+	0	Name=XP_033358522.1;ID=cds-XP_033358522.1;Dbxref=GeneID:117238064%2CGenbank:XP_033358522.1;Parent=rna-XM_033502631.1
NW_022883046.1	Gnomon	CDS	167983	168387	.	+	0	Name=XP_033358522.1;ID=cds-XP_033358522.1;Dbxref=GeneID:117238064%2CGenbank:XP_033358522.1;Parent=rna-XM_033502631.1
NW_022883046.1	Gnomon	CDS	170698	171106	.	+	0	Name=XP_033358522.1;ID=cds-XP_033358522.1;Dbxref=GeneID:117238064%2CGenbank:XP_033358522.1;Parent=rna-XM_033502631.1
NW_022883046.1	Gnomon	CDS	173672	173950	.	+	0	Name=XP_033358522.1;ID=cds-XP_033358522.1;Dbxref=GeneID:117238064%2CGenbank:XP_033358522.1;Parent=rna-XM_033502631.1
NW_022883046.1	Gnomon	CDS	174326	174549	.	+	0	Name=XP_033358522.1;ID=cds-XP_033358522.1;Dbxref=GeneID:117238064%2CGenbank:XP_033358522.1;Parent=rna-XM_033502631.1
NW_022883046.1	Gnomon	CDS	174848	175514	.	+	0	Name=XP_033358522.1;ID=cds-XP_033358522.1;Dbxref=GeneID:117238064%2CGenbank:XP_033358522.1;Parent=rna-XM_033502631.1
NW_022883046.1	Gnomon	CDS	175678	176028	.	+	0	Name=XP_033358522.1;ID=cds-XP_033358522.1;Dbxref=GeneID:117238064%2CGenbank:XP_033358522.1;Parent=rna-XM_033502631.1
NW_022883046.1	Gnomon	CDS	178466	178792	.	+	0	Name=XP_033358522.1;ID=cds-XP_033358522.1;Dbxref=GeneID:117238064%2CGenbank:XP_033358522.1;Parent=rna-XM_033502631.1
NW_022883046.1	Gnomon	CDS	178878	179364	.	+	0	Name=XP_033358522.1;ID=cds-XP_033358522.1;Dbxref=GeneID:117238064%2CGenbank:XP_033358522.1;Parent=rna-XM_033502631.1
NW_022883046.1	Gnomon	CDS	182125	183070	.	+	0	Name=XP_033358522.1;ID=cds-XP_033358522.1;Dbxref=GeneID:117238064%2CGenbank:XP_033358522.1;Parent=rna-XM_033502631.1
NW_022883046.1	Gnomon	CDS	183164	183449	.	+	0	Name=XP_033358522.1;ID=cds-XP_033358522.1;Dbxref=GeneID:117238064%2CGenbank:XP_033358522.1;Parent=rna-XM_033502631.1
NW_022883046.1	Gnomon	CDS	186557	186853	.	+	0	Name=XP_033358522.1;ID=cds-XP_033358522.1;Dbxref=GeneID:117238064%2CGenbank:XP_033358522.1;Parent=rna-XM_033502631.1
NW_022883046.1	Gnomon	CDS	188858	189314	.	+	0	Name=XP_033358522.1;ID=cds-XP_033358522.1;Dbxref=GeneID:117238064%2CGenbank:XP_033358522.1;Parent=rna-XM_033502631.1
NW_022883046.1	Gnomon	CDS	189388	191716	.	+	0	Name=XP_033358522.1;ID=cds-XP_033358522.1;Dbxref=GeneID:117238064%2CGenbank:XP_033358522.1;Parent=rna-XM_033502631.1
NW_022883046.1	Gnomon	exon	1329925	1330175	.	-	.	ID=exon-XM_033502628.1-1;Dbxref=GeneID:117238061%2CGenbank:XM_033502628.1;Parent=rna-XM_033502628.1
NW_022883046.1	Gnomon	exon	1329401	1329772	.	-	.	ID=exon-XM_033502628.1-2;Dbxref=GeneID:117238061%2CGenbank:XM_033502628.1;Parent=rna-XM_033502628.1
NW_022883046.1	Gnomon	exon	1310416	1310436	.	-	.	ID=exon-XM_033502628.1-3;Dbxref=GeneID:117238061%2CGenbank:XM_033502628.1;Parent=rna-XM_033502628.1
NW_022883046.1	Gnomon	mRNA	734719	739021	.	+	.	Name=XM_033502554.1;ID=rna-XM_033502554.1;Dbxref=GeneID:117238026%2CGenbank:XM_033502554.1;Parent=gene-LOC117238026
NW_022883046.1	Gnomon	exon	782644	784155	.	-	.	ID=exon-XM_033502741.1-13;Dbxref=GeneID:117238104%2CGenbank:XM_033502741.1;Parent=rna-XM_033502741.1
NW_022883046.1	Gnomon	exon	785021	785167	.	-	.	ID=exon-XM_033502741.1-11;Dbxref=GeneID:117238104%2CGenbank:XM_033502741.1;Parent=rna-XM_033502741.1
NW_022883046.1	Gnomon	exon	784748	784854	.	-	.	ID=exon-XM_033502741.1-12;Dbxref=GeneID:117238104%2CGenbank:XM_033502741.1;Parent=rna-XM_033502741.1
NW_022883046.1	Gnomon	exon	789794	789887	.	-	.	ID=exon-XM_033502741.1-10;Dbxref=GeneID:117238104%2CGenbank:XM_033502741.1;Parent=rna-XM_033502741.1
NW_022883046.1	Gnomon	exon	1248216	1248728	.	+	.	ID=exon-XM_033502704.1-1;Dbxref=GeneID:117238079%2CGenbank:XM_033502704.1;Parent=rna-XM_033502704.1
NW_022883046.1	Gnomon	exon	1249326	1249728	.	+	.	ID=exon-XM_033502704.1-2;Dbxref=GeneID:117238079%2CGenbank:XM_033502704.1;Parent=rna-XM_033502704.1
NW_022883046.1	Gnomon	exon	1250778	1250947	.	+	.	ID=exon-XM_033502704.1-3;Dbxref=GeneID:117238079%2CGenbank:XM_033502704.1;Parent=rna-XM_033502704.1
NW_022883046.1	Gnomon	exon	1251028	1252252	.	+	.	ID=exon-XM_033502704.1-4;Dbxref=GeneID:117238079%2CGenbank:XM_033502704.1;Parent=rna-XM_033502704.1
NW_022883046.1	Gnomon	exon	1253860	1254349	.	+	.	ID=exon-XM_033502704.1-9;Dbxref=GeneID:117238079%2CGenbank:XM_033502704.1;Parent=rna-XM_033502704.1
NW_022883046.1	Gnomon	exon	1252329	1252459	.	+	.	ID=exon-XM_033502704.1-5;Dbxref=GeneID:117238079%2CGenbank:XM_033502704.1;Parent=rna-XM_033502704.1
NW_022883046.1	Gnomon	exon	1252535	1252819	.	+	.	ID=exon-XM_033502704.1-6;Dbxref=GeneID:117238079%2CGenbank:XM_033502704.1;Parent=rna-XM_033502704.1
NW_022883046.1	Gnomon	exon	1252903	1253440	.	+	.	ID=exon-XM_033502704.1-7;Dbxref=GeneID:117238079%2CGenbank:XM_033502704.1;Parent=rna-XM_033502704.1
NW_022883046.1	Gnomon	exon	1253540	1253796	.	+	.	ID=exon-XM_033502704.1-8;Dbxref=GeneID:117238079%2CGenbank:XM_033502704.1;Parent=rna-XM_033502704.1
NW_022883046.1	Gnomon	CDS	665699	665949	.	-	0	Name=XP_033358428.1;ID=cds-XP_033358428.1;Dbxref=GeneID:117238020%2CGenbank:XP_033358428.1;Parent=rna-XM_033502537.1
NW_022883046.1	Gnomon	CDS	662147	662289	.	-	0	Name=XP_033358428.1;ID=cds-XP_033358428.1;Dbxref=GeneID:117238020%2CGenbank:XP_033358428.1;Parent=rna-XM_033502537.1
NW_022883046.1	Gnomon	CDS	661793	661968	.	-	0	Name=XP_033358428.1;ID=cds-XP_033358428.1;Dbxref=GeneID:117238020%2CGenbank:XP_033358428.1;Parent=rna-XM_033502537.1
NW_022883046.1	Gnomon	CDS	661584	661715	.	-	0	Name=XP_033358428.1;ID=cds-XP_033358428.1;Dbxref=GeneID:117238020%2CGenbank:XP_033358428.1;Parent=rna-XM_033502537.1
NW_022883046.1	Gnomon	CDS	661353	661502	.	-	0	Name=XP_033358428.1;ID=cds-XP_033358428.1;Dbxref=GeneID:117238020%2CGenbank:XP_033358428.1;Parent=rna-XM_033502537.1
NW_022883046.1	Gnomon	CDS	661088	661276	.	-	0	Name=XP_033358428.1;ID=cds-XP_033358428.1;Dbxref=GeneID:117238020%2CGenbank:XP_033358428.1;Parent=rna-XM_033502537.1
NW_022883046.1	Gnomon	CDS	660926	661006	.	-	0	Name=XP_033358428.1;ID=cds-XP_033358428.1;Dbxref=GeneID:117238020%2CGenbank:XP_033358428.1;Parent=rna-XM_033502537.1
NW_022883046.1	Gnomon	CDS	660627	660849	.	-	0	Name=XP_033358428.1;ID=cds-XP_033358428.1;Dbxref=GeneID:117238020%2CGenbank:XP_033358428.1;Parent=rna-XM_033502537.1
NW_022883046.1	Gnomon	CDS	660222	660257	.	-	0	Name=XP_033358428.1;ID=cds-XP_033358428.1;Dbxref=GeneID:117238020%2CGenbank:XP_033358428.1;Parent=rna-XM_033502537.1
NW_022883046.1	Gnomon	CDS	659975	660106	.	-	0	Name=XP_033358428.1;ID=cds-XP_033358428.1;Dbxref=GeneID:117238020%2CGenbank:XP_033358428.1;Parent=rna-XM_033502537.1
NW_022883046.1	Gnomon	CDS	659703	659885	.	-	0	Name=XP_033358428.1;ID=cds-XP_033358428.1;Dbxref=GeneID:117238020%2CGenbank:XP_033358428.1;Parent=rna-XM_033502537.1
NW_022883046.1	Gnomon	CDS	659410	659626	.	-	0	Name=XP_033358428.1;ID=cds-XP_033358428.1;Dbxref=GeneID:117238020%2CGenbank:XP_033358428.1;Parent=rna-XM_033502537.1
NW_022883046.1	Gnomon	CDS	659147	659337	.	-	0	Name=XP_033358428.1;ID=cds-XP_033358428.1;Dbxref=GeneID:117238020%2CGenbank:XP_033358428.1;Parent=rna-XM_033502537.1
NW_022883046.1	Gnomon	CDS	658863	659067	.	-	0	Name=XP_033358428.1;ID=cds-XP_033358428.1;Dbxref=GeneID:117238020%2CGenbank:XP_033358428.1;Parent=rna-XM_033502537.1
NW_022883046.1	Gnomon	CDS	658679	658758	.	-	0	Name=XP_033358428.1;ID=cds-XP_033358428.1;Dbxref=GeneID:117238020%2CGenbank:XP_033358428.1;Parent=rna-XM_033502537.1
NW_022883046.1	Gnomon	CDS	658435	658589	.	-	0	Name=XP_033358428.1;ID=cds-XP_033358428.1;Dbxref=GeneID:117238020%2CGenbank:XP_033358428.1;Parent=rna-XM_033502537.1
NW_022883046.1	Gnomon	CDS	656107	656247	.	-	0	Name=XP_033358428.1;ID=cds-XP_033358428.1;Dbxref=GeneID:117238020%2CGenbank:XP_033358428.1;Parent=rna-XM_033502537.1
NW_022883046.1	Gnomon	CDS	655875	656024	.	-	0	Name=XP_033358428.1;ID=cds-XP_033358428.1;Dbxref=GeneID:117238020%2CGenbank:XP_033358428.1;Parent=rna-XM_033502537.1
NW_022883046.1	Gnomon	CDS	655708	655807	.	-	0	Name=XP_033358428.1;ID=cds-XP_033358428.1;Dbxref=GeneID:117238020%2CGenbank:XP_033358428.1;Parent=rna-XM_033502537.1
NW_022883046.1	Gnomon	CDS	655406	655637	.	-	0	Name=XP_033358428.1;ID=cds-XP_033358428.1;Dbxref=GeneID:117238020%2CGenbank:XP_033358428.1;Parent=rna-XM_033502537.1
NW_022883046.1	Gnomon	CDS	655028	655319	.	-	0	Name=XP_033358428.1;ID=cds-XP_033358428.1;Dbxref=GeneID:117238020%2CGenbank:XP_033358428.1;Parent=rna-XM_033502537.1
NW_022883046.1	Gnomon	CDS	654619	654942	.	-	0	Name=XP_033358428.1;ID=cds-XP_033358428.1;Dbxref=GeneID:117238020%2CGenbank:XP_033358428.1;Parent=rna-XM_033502537.1
NW_022883046.1	Gnomon	CDS	251532	251716	.	-	0	Name=XP_033358668.1;ID=cds-XP_033358668.1;Dbxref=GeneID:117238127%2CGenbank:XP_033358668.1;Parent=rna-XM_033502777.1
NW_022883046.1	Gnomon	CDS	250129	251372	.	-	0	Name=XP_033358668.1;ID=cds-XP_033358668.1;Dbxref=GeneID:117238127%2CGenbank:XP_033358668.1;Parent=rna-XM_033502777.1
NW_022883046.1	Gnomon	CDS	246647	250047	.	-	0	Name=XP_033358668.1;ID=cds-XP_033358668.1;Dbxref=GeneID:117238127%2CGenbank:XP_033358668.1;Parent=rna-XM_033502777.1
NW_022883046.1	Gnomon	CDS	246565	246576	.	-	0	Name=XP_033358668.1;ID=cds-XP_033358668.1;Dbxref=GeneID:117238127%2CGenbank:XP_033358668.1;Parent=rna-XM_033502777.1
NW_022883046.1	Gnomon	mRNA	1157618	1169288	.	-	.	Name=XM_033502699.1;ID=rna-XM_033502699.1;Dbxref=GeneID:117238077%2CGenbank:XM_033502699.1;Parent=gene-LOC117238077
NW_022883046.1	Gnomon	CDS	1375013	1375020	.	+	0	Name=XP_033358521.1;ID=cds-XP_033358521.1;Dbxref=GeneID:117238063%2CGenbank:XP_033358521.1;Parent=rna-XM_033502630.1
NW_022883046.1	Gnomon	CDS	1375614	1375699	.	+	0	Name=XP_033358521.1;ID=cds-XP_033358521.1;Dbxref=GeneID:117238063%2CGenbank:XP_033358521.1;Parent=rna-XM_033502630.1
NW_022883046.1	Gnomon	CDS	1376464	1376754	.	+	0	Name=XP_033358521.1;ID=cds-XP_033358521.1;Dbxref=GeneID:117238063%2CGenbank:XP_033358521.1;Parent=rna-XM_033502630.1
NW_022883046.1	Gnomon	CDS	1376875	1377177	.	+	0	Name=XP_033358521.1;ID=cds-XP_033358521.1;Dbxref=GeneID:117238063%2CGenbank:XP_033358521.1;Parent=rna-XM_033502630.1
NW_022883046.1	Gnomon	CDS	1377343	1377444	.	+	0	Name=XP_033358521.1;ID=cds-XP_033358521.1;Dbxref=GeneID:117238063%2CGenbank:XP_033358521.1;Parent=rna-XM_033502630.1
NW_022883046.1	Gnomon	CDS	1377516	1377667	.	+	0	Name=XP_033358521.1;ID=cds-XP_033358521.1;Dbxref=GeneID:117238063%2CGenbank:XP_033358521.1;Parent=rna-XM_033502630.1
NW_022883046.1	Gnomon	CDS	1377941	1378099	.	+	0	Name=XP_033358521.1;ID=cds-XP_033358521.1;Dbxref=GeneID:117238063%2CGenbank:XP_033358521.1;Parent=rna-XM_033502630.1
NW_022883046.1	Gnomon	mRNA	1152215	1154065	.	+	.	Name=XM_033502709.1;ID=rna-XM_033502709.1;Dbxref=GeneID:117238083%2CGenbank:XM_033502709.1;Parent=gene-LOC117238083
NW_022883046.1	Gnomon	mRNA	754636	760517	.	+	.	Name=XM_033502553.1;ID=rna-XM_033502553.1;Dbxref=GeneID:117238025%2CGenbank:XM_033502553.1;Parent=gene-LOC117238025
NW_022883046.1	Gnomon	CDS	398155	398303	.	+	0	Name=XP_033358525.1;ID=cds-XP_033358525.1;Dbxref=GeneID:117238066%2CGenbank:XP_033358525.1;Parent=rna-XM_033502634.1
NW_022883046.1	Gnomon	CDS	398542	398840	.	+	0	Name=XP_033358525.1;ID=cds-XP_033358525.1;Dbxref=GeneID:117238066%2CGenbank:XP_033358525.1;Parent=rna-XM_033502634.1
NW_022883046.1	Gnomon	CDS	404151	404284	.	+	0	Name=XP_033358525.1;ID=cds-XP_033358525.1;Dbxref=GeneID:117238066%2CGenbank:XP_033358525.1;Parent=rna-XM_033502634.1
NW_022883046.1	Gnomon	CDS	416633	416864	.	+	0	Name=XP_033358525.1;ID=cds-XP_033358525.1;Dbxref=GeneID:117238066%2CGenbank:XP_033358525.1;Parent=rna-XM_033502634.1
NW_022883046.1	Gnomon	CDS	419112	419435	.	+	0	Name=XP_033358525.1;ID=cds-XP_033358525.1;Dbxref=GeneID:117238066%2CGenbank:XP_033358525.1;Parent=rna-XM_033502634.1
NW_022883046.1	Gnomon	CDS	423057	423344	.	+	0	Name=XP_033358525.1;ID=cds-XP_033358525.1;Dbxref=GeneID:117238066%2CGenbank:XP_033358525.1;Parent=rna-XM_033502634.1
NW_022883046.1	Gnomon	CDS	423420	423829	.	+	0	Name=XP_033358525.1;ID=cds-XP_033358525.1;Dbxref=GeneID:117238066%2CGenbank:XP_033358525.1;Parent=rna-XM_033502634.1
NW_022883046.1	Gnomon	CDS	424135	424406	.	+	0	Name=XP_033358525.1;ID=cds-XP_033358525.1;Dbxref=GeneID:117238066%2CGenbank:XP_033358525.1;Parent=rna-XM_033502634.1
NW_022883046.1	Gnomon	CDS	424685	424857	.	+	0	Name=XP_033358525.1;ID=cds-XP_033358525.1;Dbxref=GeneID:117238066%2CGenbank:XP_033358525.1;Parent=rna-XM_033502634.1
NW_022883046.1	Gnomon	CDS	426469	426549	.	+	0	Name=XP_033358525.1;ID=cds-XP_033358525.1;Dbxref=GeneID:117238066%2CGenbank:XP_033358525.1;Parent=rna-XM_033502634.1
NW_022883046.1	Gnomon	CDS	428350	428535	.	+	0	Name=XP_033358525.1;ID=cds-XP_033358525.1;Dbxref=GeneID:117238066%2CGenbank:XP_033358525.1;Parent=rna-XM_033502634.1
NW_022883046.1	Gnomon	CDS	428641	428868	.	+	0	Name=XP_033358525.1;ID=cds-XP_033358525.1;Dbxref=GeneID:117238066%2CGenbank:XP_033358525.1;Parent=rna-XM_033502634.1
NW_022883046.1	Gnomon	CDS	429114	429207	.	+	0	Name=XP_033358525.1;ID=cds-XP_033358525.1;Dbxref=GeneID:117238066%2CGenbank:XP_033358525.1;Parent=rna-XM_033502634.1
NW_022883046.1	Gnomon	CDS	436288	437482	.	+	0	Name=XP_033358525.1;ID=cds-XP_033358525.1;Dbxref=GeneID:117238066%2CGenbank:XP_033358525.1;Parent=rna-XM_033502634.1
NW_022883046.1	Gnomon	exon	1290182	1290243	.	-	.	ID=exon-XM_033502652.1-3;Dbxref=GeneID:117238073%2CGenbank:XM_033502652.1;Parent=rna-XM_033502652.1
NW_022883046.1	Gnomon	exon	1287195	1287212	.	-	.	ID=exon-XM_033502652.1-4;Dbxref=GeneID:117238073%2CGenbank:XM_033502652.1;Parent=rna-XM_033502652.1
NW_022883046.1	Gnomon	exon	1299150	1299579	.	-	.	ID=exon-XM_033502652.1-1;Dbxref=GeneID:117238073%2CGenbank:XM_033502652.1;Parent=rna-XM_033502652.1
NW_022883046.1	Gnomon	exon	1292742	1293563	.	-	.	ID=exon-XM_033502652.1-2;Dbxref=GeneID:117238073%2CGenbank:XM_033502652.1;Parent=rna-XM_033502652.1
NW_022883046.1	Gnomon	exon	1285047	1285217	.	-	.	ID=exon-XM_033502652.1-7;Dbxref=GeneID:117238073%2CGenbank:XM_033502652.1;Parent=rna-XM_033502652.1
NW_022883046.1	Gnomon	exon	1284118	1284132	.	-	.	ID=exon-XM_033502652.1-8;Dbxref=GeneID:117238073%2CGenbank:XM_033502652.1;Parent=rna-XM_033502652.1
NW_022883046.1	Gnomon	exon	1286371	1286430	.	-	.	ID=exon-XM_033502652.1-5;Dbxref=GeneID:117238073%2CGenbank:XM_033502652.1;Parent=rna-XM_033502652.1
NW_022883046.1	Gnomon	exon	1285558	1285647	.	-	.	ID=exon-XM_033502652.1-6;Dbxref=GeneID:117238073%2CGenbank:XM_033502652.1;Parent=rna-XM_033502652.1
NW_022883046.1	Gnomon	exon	1279932	1280211	.	-	.	ID=exon-XM_033502652.1-9;Dbxref=GeneID:117238073%2CGenbank:XM_033502652.1;Parent=rna-XM_033502652.1
NW_022883046.1	Gnomon	exon	756337	756554	.	+	.	ID=exon-XM_033502553.1-7;Dbxref=GeneID:117238025%2CGenbank:XM_033502553.1;Parent=rna-XM_033502553.1
NW_022883046.1	Gnomon	exon	756644	756938	.	+	.	ID=exon-XM_033502553.1-8;Dbxref=GeneID:117238025%2CGenbank:XM_033502553.1;Parent=rna-XM_033502553.1
NW_022883046.1	Gnomon	exon	756003	756075	.	+	.	ID=exon-XM_033502553.1-5;Dbxref=GeneID:117238025%2CGenbank:XM_033502553.1;Parent=rna-XM_033502553.1
NW_022883046.1	Gnomon	exon	756132	756263	.	+	.	ID=exon-XM_033502553.1-6;Dbxref=GeneID:117238025%2CGenbank:XM_033502553.1;Parent=rna-XM_033502553.1
NW_022883046.1	Gnomon	exon	757006	757241	.	+	.	ID=exon-XM_033502553.1-9;Dbxref=GeneID:117238025%2CGenbank:XM_033502553.1;Parent=rna-XM_033502553.1
NW_022883046.1	Gnomon	exon	755448	755651	.	+	.	ID=exon-XM_033502553.1-3;Dbxref=GeneID:117238025%2CGenbank:XM_033502553.1;Parent=rna-XM_033502553.1
NW_022883046.1	Gnomon	exon	755734	755891	.	+	.	ID=exon-XM_033502553.1-4;Dbxref=GeneID:117238025%2CGenbank:XM_033502553.1;Parent=rna-XM_033502553.1
NW_022883046.1	Gnomon	exon	754636	754754	.	+	.	ID=exon-XM_033502553.1-1;Dbxref=GeneID:117238025%2CGenbank:XM_033502553.1;Parent=rna-XM_033502553.1
NW_022883046.1	Gnomon	exon	754919	755146	.	+	.	ID=exon-XM_033502553.1-2;Dbxref=GeneID:117238025%2CGenbank:XM_033502553.1;Parent=rna-XM_033502553.1
NW_022883046.1	Gnomon	exon	1322239	1322401	.	+	.	ID=exon-XM_033502605.1-9;Dbxref=GeneID:117238052%2CGenbank:XM_033502605.1;Parent=rna-XM_033502605.1
NW_022883046.1	Gnomon	exon	1321148	1321389	.	+	.	ID=exon-XM_033502605.1-5;Dbxref=GeneID:117238052%2CGenbank:XM_033502605.1;Parent=rna-XM_033502605.1
NW_022883046.1	Gnomon	exon	1321494	1321638	.	+	.	ID=exon-XM_033502605.1-6;Dbxref=GeneID:117238052%2CGenbank:XM_033502605.1;Parent=rna-XM_033502605.1
NW_022883046.1	Gnomon	exon	1321721	1321922	.	+	.	ID=exon-XM_033502605.1-7;Dbxref=GeneID:117238052%2CGenbank:XM_033502605.1;Parent=rna-XM_033502605.1
NW_022883046.1	Gnomon	exon	1321993	1322152	.	+	.	ID=exon-XM_033502605.1-8;Dbxref=GeneID:117238052%2CGenbank:XM_033502605.1;Parent=rna-XM_033502605.1
NW_022883046.1	Gnomon	exon	1317823	1318072	.	+	.	ID=exon-XM_033502605.1-1;Dbxref=GeneID:117238052%2CGenbank:XM_033502605.1;Parent=rna-XM_033502605.1
NW_022883046.1	Gnomon	exon	1319896	1320128	.	+	.	ID=exon-XM_033502605.1-2;Dbxref=GeneID:117238052%2CGenbank:XM_033502605.1;Parent=rna-XM_033502605.1
NW_022883046.1	Gnomon	exon	1320563	1320784	.	+	.	ID=exon-XM_033502605.1-3;Dbxref=GeneID:117238052%2CGenbank:XM_033502605.1;Parent=rna-XM_033502605.1
NW_022883046.1	Gnomon	exon	1320953	1321063	.	+	.	ID=exon-XM_033502605.1-4;Dbxref=GeneID:117238052%2CGenbank:XM_033502605.1;Parent=rna-XM_033502605.1
NW_022883046.1	Gnomon	CDS	398155	398303	.	+	0	Name=XP_033358524.1;ID=cds-XP_033358524.1;Dbxref=GeneID:117238066%2CGenbank:XP_033358524.1;Parent=rna-XM_033502633.1
NW_022883046.1	Gnomon	CDS	398542	398840	.	+	0	Name=XP_033358524.1;ID=cds-XP_033358524.1;Dbxref=GeneID:117238066%2CGenbank:XP_033358524.1;Parent=rna-XM_033502633.1
NW_022883046.1	Gnomon	CDS	404151	404284	.	+	0	Name=XP_033358524.1;ID=cds-XP_033358524.1;Dbxref=GeneID:117238066%2CGenbank:XP_033358524.1;Parent=rna-XM_033502633.1
NW_022883046.1	Gnomon	CDS	416633	416864	.	+	0	Name=XP_033358524.1;ID=cds-XP_033358524.1;Dbxref=GeneID:117238066%2CGenbank:XP_033358524.1;Parent=rna-XM_033502633.1
NW_022883046.1	Gnomon	CDS	419112	419435	.	+	0	Name=XP_033358524.1;ID=cds-XP_033358524.1;Dbxref=GeneID:117238066%2CGenbank:XP_033358524.1;Parent=rna-XM_033502633.1
NW_022883046.1	Gnomon	CDS	423057	423344	.	+	0	Name=XP_033358524.1;ID=cds-XP_033358524.1;Dbxref=GeneID:117238066%2CGenbank:XP_033358524.1;Parent=rna-XM_033502633.1
NW_022883046.1	Gnomon	CDS	423420	423829	.	+	0	Name=XP_033358524.1;ID=cds-XP_033358524.1;Dbxref=GeneID:117238066%2CGenbank:XP_033358524.1;Parent=rna-XM_033502633.1
NW_022883046.1	Gnomon	CDS	424135	424406	.	+	0	Name=XP_033358524.1;ID=cds-XP_033358524.1;Dbxref=GeneID:117238066%2CGenbank:XP_033358524.1;Parent=rna-XM_033502633.1
NW_022883046.1	Gnomon	CDS	424685	424857	.	+	0	Name=XP_033358524.1;ID=cds-XP_033358524.1;Dbxref=GeneID:117238066%2CGenbank:XP_033358524.1;Parent=rna-XM_033502633.1
NW_022883046.1	Gnomon	CDS	426469	426549	.	+	0	Name=XP_033358524.1;ID=cds-XP_033358524.1;Dbxref=GeneID:117238066%2CGenbank:XP_033358524.1;Parent=rna-XM_033502633.1
NW_022883046.1	Gnomon	CDS	428350	428535	.	+	0	Name=XP_033358524.1;ID=cds-XP_033358524.1;Dbxref=GeneID:117238066%2CGenbank:XP_033358524.1;Parent=rna-XM_033502633.1
NW_022883046.1	Gnomon	CDS	428641	428868	.	+	0	Name=XP_033358524.1;ID=cds-XP_033358524.1;Dbxref=GeneID:117238066%2CGenbank:XP_033358524.1;Parent=rna-XM_033502633.1
NW_022883046.1	Gnomon	CDS	429114	429207	.	+	0	Name=XP_033358524.1;ID=cds-XP_033358524.1;Dbxref=GeneID:117238066%2CGenbank:XP_033358524.1;Parent=rna-XM_033502633.1
NW_022883046.1	Gnomon	CDS	436288	437482	.	+	0	Name=XP_033358524.1;ID=cds-XP_033358524.1;Dbxref=GeneID:117238066%2CGenbank:XP_033358524.1;Parent=rna-XM_033502633.1
NW_022883046.1	Gnomon	exon	646566	646850	.	+	.	ID=exon-XM_033502576.1-6;Dbxref=GeneID:117238034%2CGenbank:XM_033502576.1;Parent=rna-XM_033502576.1
NW_022883046.1	Gnomon	exon	647019	647123	.	+	.	ID=exon-XM_033502576.1-7;Dbxref=GeneID:117238034%2CGenbank:XM_033502576.1;Parent=rna-XM_033502576.1
NW_022883046.1	Gnomon	exon	645919	646209	.	+	.	ID=exon-XM_033502576.1-4;Dbxref=GeneID:117238034%2CGenbank:XM_033502576.1;Parent=rna-XM_033502576.1
NW_022883046.1	Gnomon	exon	646283	646463	.	+	.	ID=exon-XM_033502576.1-5;Dbxref=GeneID:117238034%2CGenbank:XM_033502576.1;Parent=rna-XM_033502576.1
NW_022883046.1	Gnomon	exon	645229	645375	.	+	.	ID=exon-XM_033502576.1-2;Dbxref=GeneID:117238034%2CGenbank:XM_033502576.1;Parent=rna-XM_033502576.1
NW_022883046.1	Gnomon	exon	645731	645849	.	+	.	ID=exon-XM_033502576.1-3;Dbxref=GeneID:117238034%2CGenbank:XM_033502576.1;Parent=rna-XM_033502576.1
NW_022883046.1	Gnomon	exon	643423	643575	.	+	.	ID=exon-XM_033502576.1-1;Dbxref=GeneID:117238034%2CGenbank:XM_033502576.1;Parent=rna-XM_033502576.1
NW_022883046.1	Gnomon	mRNA	735606	739021	.	+	.	Name=XM_033502555.1;ID=rna-XM_033502555.1;Dbxref=GeneID:117238026%2CGenbank:XM_033502555.1;Parent=gene-LOC117238026
NW_022883046.1	Gnomon	exon	625872	625996	.	-	.	ID=exon-XR_004494102.1-1;Dbxref=GeneID:117238018%2CGenbank:XR_004494102.1;Parent=rna-XR_004494102.1
NW_022883046.1	Gnomon	exon	623248	623757	.	-	.	ID=exon-XR_004494102.1-2;Dbxref=GeneID:117238018%2CGenbank:XR_004494102.1;Parent=rna-XR_004494102.1
NW_022883046.1	Gnomon	exon	622749	622987	.	-	.	ID=exon-XR_004494102.1-3;Dbxref=GeneID:117238018%2CGenbank:XR_004494102.1;Parent=rna-XR_004494102.1
NW_022883046.1	Gnomon	exon	617371	617612	.	-	.	ID=exon-XR_004494102.1-8;Dbxref=GeneID:117238018%2CGenbank:XR_004494102.1;Parent=rna-XR_004494102.1
NW_022883046.1	Gnomon	exon	617127	617296	.	-	.	ID=exon-XR_004494102.1-9;Dbxref=GeneID:117238018%2CGenbank:XR_004494102.1;Parent=rna-XR_004494102.1
NW_022883046.1	Gnomon	exon	621582	621667	.	-	.	ID=exon-XR_004494102.1-4;Dbxref=GeneID:117238018%2CGenbank:XR_004494102.1;Parent=rna-XR_004494102.1
NW_022883046.1	Gnomon	exon	618267	620965	.	-	.	ID=exon-XR_004494102.1-5;Dbxref=GeneID:117238018%2CGenbank:XR_004494102.1;Parent=rna-XR_004494102.1
NW_022883046.1	Gnomon	exon	618118	618183	.	-	.	ID=exon-XR_004494102.1-6;Dbxref=GeneID:117238018%2CGenbank:XR_004494102.1;Parent=rna-XR_004494102.1
NW_022883046.1	Gnomon	exon	617689	617843	.	-	.	ID=exon-XR_004494102.1-7;Dbxref=GeneID:117238018%2CGenbank:XR_004494102.1;Parent=rna-XR_004494102.1
NW_022883046.1	Gnomon	exon	246647	251372	.	-	.	ID=exon-XM_033502776.1-2;Dbxref=GeneID:117238127%2CGenbank:XM_033502776.1;Parent=rna-XM_033502776.1
NW_022883046.1	Gnomon	exon	246441	246576	.	-	.	ID=exon-XM_033502776.1-3;Dbxref=GeneID:117238127%2CGenbank:XM_033502776.1;Parent=rna-XM_033502776.1
NW_022883046.1	Gnomon	exon	251532	252233	.	-	.	ID=exon-XM_033502776.1-1;Dbxref=GeneID:117238127%2CGenbank:XM_033502776.1;Parent=rna-XM_033502776.1
NW_022883046.1	Gnomon	mRNA	714196	730285	.	+	.	Name=XM_033502550.1;ID=rna-XM_033502550.1;Dbxref=GeneID:117238024%2CGenbank:XM_033502550.1;Parent=gene-LOC117238024
NW_022883046.1	Gnomon	CDS	670025	670107	.	-	0	Name=XP_033358425.1;ID=cds-XP_033358425.1;Dbxref=GeneID:117238020%2CGenbank:XP_033358425.1;Parent=rna-XM_033502534.1
NW_022883046.1	Gnomon	CDS	662147	662289	.	-	0	Name=XP_033358425.1;ID=cds-XP_033358425.1;Dbxref=GeneID:117238020%2CGenbank:XP_033358425.1;Parent=rna-XM_033502534.1
NW_022883046.1	Gnomon	CDS	661793	661968	.	-	0	Name=XP_033358425.1;ID=cds-XP_033358425.1;Dbxref=GeneID:117238020%2CGenbank:XP_033358425.1;Parent=rna-XM_033502534.1
NW_022883046.1	Gnomon	CDS	661584	661715	.	-	0	Name=XP_033358425.1;ID=cds-XP_033358425.1;Dbxref=GeneID:117238020%2CGenbank:XP_033358425.1;Parent=rna-XM_033502534.1
NW_022883046.1	Gnomon	CDS	661353	661502	.	-	0	Name=XP_033358425.1;ID=cds-XP_033358425.1;Dbxref=GeneID:117238020%2CGenbank:XP_033358425.1;Parent=rna-XM_033502534.1
NW_022883046.1	Gnomon	CDS	661088	661276	.	-	0	Name=XP_033358425.1;ID=cds-XP_033358425.1;Dbxref=GeneID:117238020%2CGenbank:XP_033358425.1;Parent=rna-XM_033502534.1
NW_022883046.1	Gnomon	CDS	660926	661006	.	-	0	Name=XP_033358425.1;ID=cds-XP_033358425.1;Dbxref=GeneID:117238020%2CGenbank:XP_033358425.1;Parent=rna-XM_033502534.1
NW_022883046.1	Gnomon	CDS	660627	660849	.	-	0	Name=XP_033358425.1;ID=cds-XP_033358425.1;Dbxref=GeneID:117238020%2CGenbank:XP_033358425.1;Parent=rna-XM_033502534.1
NW_022883046.1	Gnomon	CDS	660222	660257	.	-	0	Name=XP_033358425.1;ID=cds-XP_033358425.1;Dbxref=GeneID:117238020%2CGenbank:XP_033358425.1;Parent=rna-XM_033502534.1
NW_022883046.1	Gnomon	CDS	659975	660106	.	-	0	Name=XP_033358425.1;ID=cds-XP_033358425.1;Dbxref=GeneID:117238020%2CGenbank:XP_033358425.1;Parent=rna-XM_033502534.1
NW_022883046.1	Gnomon	CDS	659703	659885	.	-	0	Name=XP_033358425.1;ID=cds-XP_033358425.1;Dbxref=GeneID:117238020%2CGenbank:XP_033358425.1;Parent=rna-XM_033502534.1
NW_022883046.1	Gnomon	CDS	659410	659626	.	-	0	Name=XP_033358425.1;ID=cds-XP_033358425.1;Dbxref=GeneID:117238020%2CGenbank:XP_033358425.1;Parent=rna-XM_033502534.1
NW_022883046.1	Gnomon	CDS	659147	659337	.	-	0	Name=XP_033358425.1;ID=cds-XP_033358425.1;Dbxref=GeneID:117238020%2CGenbank:XP_033358425.1;Parent=rna-XM_033502534.1
NW_022883046.1	Gnomon	CDS	658863	659067	.	-	0	Name=XP_033358425.1;ID=cds-XP_033358425.1;Dbxref=GeneID:117238020%2CGenbank:XP_033358425.1;Parent=rna-XM_033502534.1
NW_022883046.1	Gnomon	CDS	658679	658758	.	-	0	Name=XP_033358425.1;ID=cds-XP_033358425.1;Dbxref=GeneID:117238020%2CGenbank:XP_033358425.1;Parent=rna-XM_033502534.1
NW_022883046.1	Gnomon	CDS	656767	658589	.	-	0	Name=XP_033358425.1;ID=cds-XP_033358425.1;Dbxref=GeneID:117238020%2CGenbank:XP_033358425.1;Parent=rna-XM_033502534.1
NW_022883046.1	Gnomon	CDS	656107	656247	.	-	0	Name=XP_033358425.1;ID=cds-XP_033358425.1;Dbxref=GeneID:117238020%2CGenbank:XP_033358425.1;Parent=rna-XM_033502534.1
NW_022883046.1	Gnomon	CDS	655875	656024	.	-	0	Name=XP_033358425.1;ID=cds-XP_033358425.1;Dbxref=GeneID:117238020%2CGenbank:XP_033358425.1;Parent=rna-XM_033502534.1
NW_022883046.1	Gnomon	CDS	655708	655807	.	-	0	Name=XP_033358425.1;ID=cds-XP_033358425.1;Dbxref=GeneID:117238020%2CGenbank:XP_033358425.1;Parent=rna-XM_033502534.1
NW_022883046.1	Gnomon	CDS	655406	655637	.	-	0	Name=XP_033358425.1;ID=cds-XP_033358425.1;Dbxref=GeneID:117238020%2CGenbank:XP_033358425.1;Parent=rna-XM_033502534.1
NW_022883046.1	Gnomon	CDS	655028	655319	.	-	0	Name=XP_033358425.1;ID=cds-XP_033358425.1;Dbxref=GeneID:117238020%2CGenbank:XP_033358425.1;Parent=rna-XM_033502534.1
NW_022883046.1	Gnomon	CDS	654619	654942	.	-	0	Name=XP_033358425.1;ID=cds-XP_033358425.1;Dbxref=GeneID:117238020%2CGenbank:XP_033358425.1;Parent=rna-XM_033502534.1
NW_022883046.1	Gnomon	CDS	670025	670107	.	-	0	Name=XP_033358424.1;ID=cds-XP_033358424.1;Dbxref=GeneID:117238020%2CGenbank:XP_033358424.1;Parent=rna-XM_033502533.1
NW_022883046.1	Gnomon	CDS	662147	662289	.	-	0	Name=XP_033358424.1;ID=cds-XP_033358424.1;Dbxref=GeneID:117238020%2CGenbank:XP_033358424.1;Parent=rna-XM_033502533.1
NW_022883046.1	Gnomon	CDS	661793	661968	.	-	0	Name=XP_033358424.1;ID=cds-XP_033358424.1;Dbxref=GeneID:117238020%2CGenbank:XP_033358424.1;Parent=rna-XM_033502533.1
NW_022883046.1	Gnomon	CDS	661584	661715	.	-	0	Name=XP_033358424.1;ID=cds-XP_033358424.1;Dbxref=GeneID:117238020%2CGenbank:XP_033358424.1;Parent=rna-XM_033502533.1
NW_022883046.1	Gnomon	CDS	661353	661502	.	-	0	Name=XP_033358424.1;ID=cds-XP_033358424.1;Dbxref=GeneID:117238020%2CGenbank:XP_033358424.1;Parent=rna-XM_033502533.1
NW_022883046.1	Gnomon	CDS	661088	661276	.	-	0	Name=XP_033358424.1;ID=cds-XP_033358424.1;Dbxref=GeneID:117238020%2CGenbank:XP_033358424.1;Parent=rna-XM_033502533.1
NW_022883046.1	Gnomon	CDS	660926	661006	.	-	0	Name=XP_033358424.1;ID=cds-XP_033358424.1;Dbxref=GeneID:117238020%2CGenbank:XP_033358424.1;Parent=rna-XM_033502533.1
NW_022883046.1	Gnomon	CDS	660627	660849	.	-	0	Name=XP_033358424.1;ID=cds-XP_033358424.1;Dbxref=GeneID:117238020%2CGenbank:XP_033358424.1;Parent=rna-XM_033502533.1
NW_022883046.1	Gnomon	CDS	660222	660257	.	-	0	Name=XP_033358424.1;ID=cds-XP_033358424.1;Dbxref=GeneID:117238020%2CGenbank:XP_033358424.1;Parent=rna-XM_033502533.1
NW_022883046.1	Gnomon	CDS	659975	660106	.	-	0	Name=XP_033358424.1;ID=cds-XP_033358424.1;Dbxref=GeneID:117238020%2CGenbank:XP_033358424.1;Parent=rna-XM_033502533.1
NW_022883046.1	Gnomon	CDS	659703	659885	.	-	0	Name=XP_033358424.1;ID=cds-XP_033358424.1;Dbxref=GeneID:117238020%2CGenbank:XP_033358424.1;Parent=rna-XM_033502533.1
NW_022883046.1	Gnomon	CDS	659410	659626	.	-	0	Name=XP_033358424.1;ID=cds-XP_033358424.1;Dbxref=GeneID:117238020%2CGenbank:XP_033358424.1;Parent=rna-XM_033502533.1
NW_022883046.1	Gnomon	CDS	659147	659337	.	-	0	Name=XP_033358424.1;ID=cds-XP_033358424.1;Dbxref=GeneID:117238020%2CGenbank:XP_033358424.1;Parent=rna-XM_033502533.1
NW_022883046.1	Gnomon	CDS	658863	659067	.	-	0	Name=XP_033358424.1;ID=cds-XP_033358424.1;Dbxref=GeneID:117238020%2CGenbank:XP_033358424.1;Parent=rna-XM_033502533.1
NW_022883046.1	Gnomon	CDS	658679	658758	.	-	0	Name=XP_033358424.1;ID=cds-XP_033358424.1;Dbxref=GeneID:117238020%2CGenbank:XP_033358424.1;Parent=rna-XM_033502533.1
NW_022883046.1	Gnomon	CDS	656767	658589	.	-	0	Name=XP_033358424.1;ID=cds-XP_033358424.1;Dbxref=GeneID:117238020%2CGenbank:XP_033358424.1;Parent=rna-XM_033502533.1
NW_022883046.1	Gnomon	CDS	656107	656247	.	-	0	Name=XP_033358424.1;ID=cds-XP_033358424.1;Dbxref=GeneID:117238020%2CGenbank:XP_033358424.1;Parent=rna-XM_033502533.1
NW_022883046.1	Gnomon	CDS	655875	656024	.	-	0	Name=XP_033358424.1;ID=cds-XP_033358424.1;Dbxref=GeneID:117238020%2CGenbank:XP_033358424.1;Parent=rna-XM_033502533.1
NW_022883046.1	Gnomon	CDS	655708	655807	.	-	0	Name=XP_033358424.1;ID=cds-XP_033358424.1;Dbxref=GeneID:117238020%2CGenbank:XP_033358424.1;Parent=rna-XM_033502533.1
NW_022883046.1	Gnomon	CDS	655406	655637	.	-	0	Name=XP_033358424.1;ID=cds-XP_033358424.1;Dbxref=GeneID:117238020%2CGenbank:XP_033358424.1;Parent=rna-XM_033502533.1
NW_022883046.1	Gnomon	CDS	655028	655319	.	-	0	Name=XP_033358424.1;ID=cds-XP_033358424.1;Dbxref=GeneID:117238020%2CGenbank:XP_033358424.1;Parent=rna-XM_033502533.1
NW_022883046.1	Gnomon	CDS	654619	654942	.	-	0	Name=XP_033358424.1;ID=cds-XP_033358424.1;Dbxref=GeneID:117238020%2CGenbank:XP_033358424.1;Parent=rna-XM_033502533.1
NW_022883046.1	Gnomon	exon	661584	661715	.	-	.	ID=exon-XM_033502529.1-4;Dbxref=GeneID:117238020%2CGenbank:XM_033502529.1;Parent=rna-XM_033502529.1
NW_022883046.1	Gnomon	exon	661353	661502	.	-	.	ID=exon-XM_033502529.1-5;Dbxref=GeneID:117238020%2CGenbank:XM_033502529.1;Parent=rna-XM_033502529.1
NW_022883046.1	Gnomon	exon	661088	661276	.	-	.	ID=exon-XM_033502529.1-6;Dbxref=GeneID:117238020%2CGenbank:XM_033502529.1;Parent=rna-XM_033502529.1
NW_022883046.1	Gnomon	exon	660926	661006	.	-	.	ID=exon-XM_033502529.1-7;Dbxref=GeneID:117238020%2CGenbank:XM_033502529.1;Parent=rna-XM_033502529.1
NW_022883046.1	Gnomon	exon	660627	660849	.	-	.	ID=exon-XM_033502529.1-8;Dbxref=GeneID:117238020%2CGenbank:XM_033502529.1;Parent=rna-XM_033502529.1
NW_022883046.1	Gnomon	exon	660222	660257	.	-	.	ID=exon-XM_033502529.1-9;Dbxref=GeneID:117238020%2CGenbank:XM_033502529.1;Parent=rna-XM_033502529.1
NW_022883046.1	Gnomon	exon	665699	665998	.	-	.	ID=exon-XM_033502529.1-1;Dbxref=GeneID:117238020%2CGenbank:XM_033502529.1;Parent=rna-XM_033502529.1
NW_022883046.1	Gnomon	exon	662147	662289	.	-	.	ID=exon-XM_033502529.1-2;Dbxref=GeneID:117238020%2CGenbank:XM_033502529.1;Parent=rna-XM_033502529.1
NW_022883046.1	Gnomon	exon	661793	661968	.	-	.	ID=exon-XM_033502529.1-3;Dbxref=GeneID:117238020%2CGenbank:XM_033502529.1;Parent=rna-XM_033502529.1
NW_022883046.1	Gnomon	CDS	217618	219162	.	+	0	Name=XP_033358664.1;ID=cds-XP_033358664.1;Dbxref=GeneID:117238126%2CGenbank:XP_033358664.1;Parent=rna-XM_033502773.1
NW_022883046.1	Gnomon	CDS	226739	227056	.	+	0	Name=XP_033358664.1;ID=cds-XP_033358664.1;Dbxref=GeneID:117238126%2CGenbank:XP_033358664.1;Parent=rna-XM_033502773.1
NW_022883046.1	Gnomon	CDS	227383	227487	.	+	0	Name=XP_033358664.1;ID=cds-XP_033358664.1;Dbxref=GeneID:117238126%2CGenbank:XP_033358664.1;Parent=rna-XM_033502773.1
NW_022883046.1	Gnomon	CDS	227994	228059	.	+	0	Name=XP_033358664.1;ID=cds-XP_033358664.1;Dbxref=GeneID:117238126%2CGenbank:XP_033358664.1;Parent=rna-XM_033502773.1
NW_022883046.1	Gnomon	CDS	232113	232316	.	+	0	Name=XP_033358664.1;ID=cds-XP_033358664.1;Dbxref=GeneID:117238126%2CGenbank:XP_033358664.1;Parent=rna-XM_033502773.1
NW_022883046.1	Gnomon	CDS	234026	234250	.	+	0	Name=XP_033358664.1;ID=cds-XP_033358664.1;Dbxref=GeneID:117238126%2CGenbank:XP_033358664.1;Parent=rna-XM_033502773.1
NW_022883046.1	Gnomon	CDS	234632	234692	.	+	0	Name=XP_033358664.1;ID=cds-XP_033358664.1;Dbxref=GeneID:117238126%2CGenbank:XP_033358664.1;Parent=rna-XM_033502773.1
NW_022883046.1	Gnomon	CDS	238535	238658	.	+	0	Name=XP_033358664.1;ID=cds-XP_033358664.1;Dbxref=GeneID:117238126%2CGenbank:XP_033358664.1;Parent=rna-XM_033502773.1
NW_022883046.1	Gnomon	CDS	239505	239621	.	+	0	Name=XP_033358664.1;ID=cds-XP_033358664.1;Dbxref=GeneID:117238126%2CGenbank:XP_033358664.1;Parent=rna-XM_033502773.1
NW_022883046.1	Gnomon	CDS	239700	239838	.	+	0	Name=XP_033358664.1;ID=cds-XP_033358664.1;Dbxref=GeneID:117238126%2CGenbank:XP_033358664.1;Parent=rna-XM_033502773.1
NW_022883046.1	Gnomon	CDS	239985	240101	.	+	0	Name=XP_033358664.1;ID=cds-XP_033358664.1;Dbxref=GeneID:117238126%2CGenbank:XP_033358664.1;Parent=rna-XM_033502773.1
NW_022883046.1	Gnomon	CDS	240163	240324	.	+	0	Name=XP_033358664.1;ID=cds-XP_033358664.1;Dbxref=GeneID:117238126%2CGenbank:XP_033358664.1;Parent=rna-XM_033502773.1
NW_022883046.1	Gnomon	CDS	240463	240566	.	+	0	Name=XP_033358664.1;ID=cds-XP_033358664.1;Dbxref=GeneID:117238126%2CGenbank:XP_033358664.1;Parent=rna-XM_033502773.1
NW_022883046.1	Gnomon	CDS	240946	241239	.	+	0	Name=XP_033358664.1;ID=cds-XP_033358664.1;Dbxref=GeneID:117238126%2CGenbank:XP_033358664.1;Parent=rna-XM_033502773.1
NW_022883046.1	Gnomon	CDS	241834	242078	.	+	0	Name=XP_033358664.1;ID=cds-XP_033358664.1;Dbxref=GeneID:117238126%2CGenbank:XP_033358664.1;Parent=rna-XM_033502773.1
NW_022883046.1	Gnomon	CDS	243334	243534	.	+	0	Name=XP_033358664.1;ID=cds-XP_033358664.1;Dbxref=GeneID:117238126%2CGenbank:XP_033358664.1;Parent=rna-XM_033502773.1
NW_022883046.1	Gnomon	CDS	243630	243857	.	+	0	Name=XP_033358664.1;ID=cds-XP_033358664.1;Dbxref=GeneID:117238126%2CGenbank:XP_033358664.1;Parent=rna-XM_033502773.1
NW_022883046.1	Gnomon	CDS	244014	244684	.	+	0	Name=XP_033358664.1;ID=cds-XP_033358664.1;Dbxref=GeneID:117238126%2CGenbank:XP_033358664.1;Parent=rna-XM_033502773.1
NW_022883046.1	Gnomon	exon	1255856	1256018	.	-	.	ID=exon-XM_033502653.1-33;Dbxref=GeneID:117238073%2CGenbank:XM_033502653.1;Parent=rna-XM_033502653.1
NW_022883046.1	Gnomon	exon	1257287	1257349	.	-	.	ID=exon-XM_033502653.1-30;Dbxref=GeneID:117238073%2CGenbank:XM_033502653.1;Parent=rna-XM_033502653.1
NW_022883046.1	Gnomon	exon	1256779	1256898	.	-	.	ID=exon-XM_033502653.1-31;Dbxref=GeneID:117238073%2CGenbank:XM_033502653.1;Parent=rna-XM_033502653.1
NW_022883046.1	Gnomon	exon	1256280	1256339	.	-	.	ID=exon-XM_033502653.1-32;Dbxref=GeneID:117238073%2CGenbank:XM_033502653.1;Parent=rna-XM_033502653.1
NW_022883046.1	Gnomon	mRNA	1157618	1169288	.	-	.	Name=XM_033502696.1;ID=rna-XM_033502696.1;Dbxref=GeneID:117238077%2CGenbank:XM_033502696.1;Parent=gene-LOC117238077
NW_022883046.1	Gnomon	mRNA	1169115	1173406	.	+	.	Name=XM_033502706.1;ID=rna-XM_033502706.1;Dbxref=GeneID:117238082%2CGenbank:XM_033502706.1;Parent=gene-LOC117238082
NW_022883046.1	Gnomon	exon	1278800	1279057	.	-	.	ID=exon-XM_033502653.1-11;Dbxref=GeneID:117238073%2CGenbank:XM_033502653.1;Parent=rna-XM_033502653.1
NW_022883046.1	Gnomon	exon	1278151	1278724	.	-	.	ID=exon-XM_033502653.1-12;Dbxref=GeneID:117238073%2CGenbank:XM_033502653.1;Parent=rna-XM_033502653.1
NW_022883046.1	Gnomon	exon	1278009	1278032	.	-	.	ID=exon-XM_033502653.1-13;Dbxref=GeneID:117238073%2CGenbank:XM_033502653.1;Parent=rna-XM_033502653.1
NW_022883046.1	Gnomon	exon	1277390	1277860	.	-	.	ID=exon-XM_033502653.1-14;Dbxref=GeneID:117238073%2CGenbank:XM_033502653.1;Parent=rna-XM_033502653.1
NW_022883046.1	Gnomon	exon	1279145	1279595	.	-	.	ID=exon-XM_033502653.1-10;Dbxref=GeneID:117238073%2CGenbank:XM_033502653.1;Parent=rna-XM_033502653.1
NW_022883046.1	Gnomon	exon	1267091	1269218	.	-	.	ID=exon-XM_033502653.1-19;Dbxref=GeneID:117238073%2CGenbank:XM_033502653.1;Parent=rna-XM_033502653.1
NW_022883046.1	Gnomon	exon	1276098	1277303	.	-	.	ID=exon-XM_033502653.1-15;Dbxref=GeneID:117238073%2CGenbank:XM_033502653.1;Parent=rna-XM_033502653.1
NW_022883046.1	Gnomon	exon	1275923	1276006	.	-	.	ID=exon-XM_033502653.1-16;Dbxref=GeneID:117238073%2CGenbank:XM_033502653.1;Parent=rna-XM_033502653.1
NW_022883046.1	Gnomon	exon	1274611	1274832	.	-	.	ID=exon-XM_033502653.1-17;Dbxref=GeneID:117238073%2CGenbank:XM_033502653.1;Parent=rna-XM_033502653.1
NW_022883046.1	Gnomon	exon	1270277	1273047	.	-	.	ID=exon-XM_033502653.1-18;Dbxref=GeneID:117238073%2CGenbank:XM_033502653.1;Parent=rna-XM_033502653.1
NW_022883046.1	Gnomon	exon	1265358	1265529	.	-	.	ID=exon-XM_033502653.1-22;Dbxref=GeneID:117238073%2CGenbank:XM_033502653.1;Parent=rna-XM_033502653.1
NW_022883046.1	Gnomon	exon	1265162	1265279	.	-	.	ID=exon-XM_033502653.1-23;Dbxref=GeneID:117238073%2CGenbank:XM_033502653.1;Parent=rna-XM_033502653.1
NW_022883046.1	Gnomon	exon	1264857	1265086	.	-	.	ID=exon-XM_033502653.1-24;Dbxref=GeneID:117238073%2CGenbank:XM_033502653.1;Parent=rna-XM_033502653.1
NW_022883046.1	Gnomon	exon	1264666	1264783	.	-	.	ID=exon-XM_033502653.1-25;Dbxref=GeneID:117238073%2CGenbank:XM_033502653.1;Parent=rna-XM_033502653.1
NW_022883046.1	Gnomon	exon	1266754	1267001	.	-	.	ID=exon-XM_033502653.1-20;Dbxref=GeneID:117238073%2CGenbank:XM_033502653.1;Parent=rna-XM_033502653.1
NW_022883046.1	Gnomon	exon	1265885	1265959	.	-	.	ID=exon-XM_033502653.1-21;Dbxref=GeneID:117238073%2CGenbank:XM_033502653.1;Parent=rna-XM_033502653.1
NW_022883046.1	Gnomon	exon	1261634	1261785	.	-	.	ID=exon-XM_033502653.1-26;Dbxref=GeneID:117238073%2CGenbank:XM_033502653.1;Parent=rna-XM_033502653.1
NW_022883046.1	Gnomon	exon	1258323	1258485	.	-	.	ID=exon-XM_033502653.1-27;Dbxref=GeneID:117238073%2CGenbank:XM_033502653.1;Parent=rna-XM_033502653.1
NW_022883046.1	Gnomon	exon	1258089	1258226	.	-	.	ID=exon-XM_033502653.1-28;Dbxref=GeneID:117238073%2CGenbank:XM_033502653.1;Parent=rna-XM_033502653.1
NW_022883046.1	Gnomon	exon	1257827	1258004	.	-	.	ID=exon-XM_033502653.1-29;Dbxref=GeneID:117238073%2CGenbank:XM_033502653.1;Parent=rna-XM_033502653.1
NW_022883046.1	Gnomon	mRNA	1144761	1147978	.	+	.	Name=XM_033502705.1;ID=rna-XM_033502705.1;Dbxref=GeneID:117238080%2CGenbank:XM_033502705.1;Parent=gene-LOC117238080
NW_022883046.1	Gnomon	exon	1292742	1293563	.	-	.	ID=exon-XM_033502675.1-2;Dbxref=GeneID:117238073%2CGenbank:XM_033502675.1;Parent=rna-XM_033502675.1
NW_022883046.1	Gnomon	exon	1290182	1290243	.	-	.	ID=exon-XM_033502675.1-3;Dbxref=GeneID:117238073%2CGenbank:XM_033502675.1;Parent=rna-XM_033502675.1
NW_022883046.1	Gnomon	exon	1299150	1299579	.	-	.	ID=exon-XM_033502675.1-1;Dbxref=GeneID:117238073%2CGenbank:XM_033502675.1;Parent=rna-XM_033502675.1
NW_022883046.1	Gnomon	exon	1284118	1284132	.	-	.	ID=exon-XM_033502675.1-8;Dbxref=GeneID:117238073%2CGenbank:XM_033502675.1;Parent=rna-XM_033502675.1
NW_022883046.1	Gnomon	exon	1279932	1280211	.	-	.	ID=exon-XM_033502675.1-9;Dbxref=GeneID:117238073%2CGenbank:XM_033502675.1;Parent=rna-XM_033502675.1
NW_022883046.1	Gnomon	exon	1285558	1285647	.	-	.	ID=exon-XM_033502675.1-6;Dbxref=GeneID:117238073%2CGenbank:XM_033502675.1;Parent=rna-XM_033502675.1
NW_022883046.1	Gnomon	exon	1285047	1285217	.	-	.	ID=exon-XM_033502675.1-7;Dbxref=GeneID:117238073%2CGenbank:XM_033502675.1;Parent=rna-XM_033502675.1
NW_022883046.1	Gnomon	exon	1287195	1287212	.	-	.	ID=exon-XM_033502675.1-4;Dbxref=GeneID:117238073%2CGenbank:XM_033502675.1;Parent=rna-XM_033502675.1
NW_022883046.1	Gnomon	exon	1286371	1286430	.	-	.	ID=exon-XM_033502675.1-5;Dbxref=GeneID:117238073%2CGenbank:XM_033502675.1;Parent=rna-XM_033502675.1
NW_022883046.1	Gnomon	exon	234026	234250	.	+	.	ID=exon-XM_033502775.1-7;Dbxref=GeneID:117238126%2CGenbank:XM_033502775.1;Parent=rna-XM_033502775.1
NW_022883046.1	Gnomon	exon	234632	234692	.	+	.	ID=exon-XM_033502775.1-8;Dbxref=GeneID:117238126%2CGenbank:XM_033502775.1;Parent=rna-XM_033502775.1
NW_022883046.1	Gnomon	exon	238535	238658	.	+	.	ID=exon-XM_033502775.1-9;Dbxref=GeneID:117238126%2CGenbank:XM_033502775.1;Parent=rna-XM_033502775.1
NW_022883046.1	Gnomon	exon	226739	227056	.	+	.	ID=exon-XM_033502775.1-3;Dbxref=GeneID:117238126%2CGenbank:XM_033502775.1;Parent=rna-XM_033502775.1
NW_022883046.1	Gnomon	exon	227383	227487	.	+	.	ID=exon-XM_033502775.1-4;Dbxref=GeneID:117238126%2CGenbank:XM_033502775.1;Parent=rna-XM_033502775.1
NW_022883046.1	Gnomon	exon	227994	228059	.	+	.	ID=exon-XM_033502775.1-5;Dbxref=GeneID:117238126%2CGenbank:XM_033502775.1;Parent=rna-XM_033502775.1
NW_022883046.1	Gnomon	exon	232113	232316	.	+	.	ID=exon-XM_033502775.1-6;Dbxref=GeneID:117238126%2CGenbank:XM_033502775.1;Parent=rna-XM_033502775.1
NW_022883046.1	Gnomon	exon	1320563	1320784	.	+	.	ID=exon-XM_033502604.1-4;Dbxref=GeneID:117238052%2CGenbank:XM_033502604.1;Parent=rna-XM_033502604.1
NW_022883046.1	Gnomon	exon	1320953	1321063	.	+	.	ID=exon-XM_033502604.1-5;Dbxref=GeneID:117238052%2CGenbank:XM_033502604.1;Parent=rna-XM_033502604.1
NW_022883046.1	Gnomon	exon	213029	213917	.	+	.	ID=exon-XM_033502775.1-1;Dbxref=GeneID:117238126%2CGenbank:XM_033502775.1;Parent=rna-XM_033502775.1
NW_022883046.1	Gnomon	exon	1319896	1320128	.	+	.	ID=exon-XM_033502604.1-2;Dbxref=GeneID:117238052%2CGenbank:XM_033502604.1;Parent=rna-XM_033502604.1
NW_022883046.1	Gnomon	exon	217562	219162	.	+	.	ID=exon-XM_033502775.1-2;Dbxref=GeneID:117238126%2CGenbank:XM_033502775.1;Parent=rna-XM_033502775.1
NW_022883046.1	Gnomon	exon	1320342	1320362	.	+	.	ID=exon-XM_033502604.1-3;Dbxref=GeneID:117238052%2CGenbank:XM_033502604.1;Parent=rna-XM_033502604.1
NW_022883046.1	Gnomon	exon	1317823	1318072	.	+	.	ID=exon-XM_033502604.1-1;Dbxref=GeneID:117238052%2CGenbank:XM_033502604.1;Parent=rna-XM_033502604.1
NW_022883046.1	Gnomon	exon	1321721	1321922	.	+	.	ID=exon-XM_033502604.1-8;Dbxref=GeneID:117238052%2CGenbank:XM_033502604.1;Parent=rna-XM_033502604.1
NW_022883046.1	Gnomon	exon	1321993	1322152	.	+	.	ID=exon-XM_033502604.1-9;Dbxref=GeneID:117238052%2CGenbank:XM_033502604.1;Parent=rna-XM_033502604.1
NW_022883046.1	Gnomon	exon	1321148	1321389	.	+	.	ID=exon-XM_033502604.1-6;Dbxref=GeneID:117238052%2CGenbank:XM_033502604.1;Parent=rna-XM_033502604.1
NW_022883046.1	Gnomon	exon	1321494	1321638	.	+	.	ID=exon-XM_033502604.1-7;Dbxref=GeneID:117238052%2CGenbank:XM_033502604.1;Parent=rna-XM_033502604.1
NW_022883046.1	Gnomon	exon	661584	661715	.	-	.	ID=exon-XM_033502530.1-4;Dbxref=GeneID:117238020%2CGenbank:XM_033502530.1;Parent=rna-XM_033502530.1
NW_022883046.1	Gnomon	exon	661353	661502	.	-	.	ID=exon-XM_033502530.1-5;Dbxref=GeneID:117238020%2CGenbank:XM_033502530.1;Parent=rna-XM_033502530.1
NW_022883046.1	Gnomon	exon	662147	662289	.	-	.	ID=exon-XM_033502530.1-2;Dbxref=GeneID:117238020%2CGenbank:XM_033502530.1;Parent=rna-XM_033502530.1
NW_022883046.1	Gnomon	exon	661793	661968	.	-	.	ID=exon-XM_033502530.1-3;Dbxref=GeneID:117238020%2CGenbank:XM_033502530.1;Parent=rna-XM_033502530.1
NW_022883046.1	Gnomon	exon	665699	665998	.	-	.	ID=exon-XM_033502530.1-1;Dbxref=GeneID:117238020%2CGenbank:XM_033502530.1;Parent=rna-XM_033502530.1
NW_022883046.1	Gnomon	exon	660627	660849	.	-	.	ID=exon-XM_033502530.1-8;Dbxref=GeneID:117238020%2CGenbank:XM_033502530.1;Parent=rna-XM_033502530.1
NW_022883046.1	Gnomon	exon	659975	660106	.	-	.	ID=exon-XM_033502530.1-9;Dbxref=GeneID:117238020%2CGenbank:XM_033502530.1;Parent=rna-XM_033502530.1
NW_022883046.1	Gnomon	exon	661088	661276	.	-	.	ID=exon-XM_033502530.1-6;Dbxref=GeneID:117238020%2CGenbank:XM_033502530.1;Parent=rna-XM_033502530.1
NW_022883046.1	Gnomon	exon	660926	661006	.	-	.	ID=exon-XM_033502530.1-7;Dbxref=GeneID:117238020%2CGenbank:XM_033502530.1;Parent=rna-XM_033502530.1
NW_022883046.1	Gnomon	CDS	217618	219162	.	+	0	Name=XP_033358663.1;ID=cds-XP_033358663.1;Dbxref=GeneID:117238126%2CGenbank:XP_033358663.1;Parent=rna-XM_033502772.1
NW_022883046.1	Gnomon	CDS	226739	227056	.	+	0	Name=XP_033358663.1;ID=cds-XP_033358663.1;Dbxref=GeneID:117238126%2CGenbank:XP_033358663.1;Parent=rna-XM_033502772.1
NW_022883046.1	Gnomon	CDS	227383	227487	.	+	0	Name=XP_033358663.1;ID=cds-XP_033358663.1;Dbxref=GeneID:117238126%2CGenbank:XP_033358663.1;Parent=rna-XM_033502772.1
NW_022883046.1	Gnomon	CDS	227994	228059	.	+	0	Name=XP_033358663.1;ID=cds-XP_033358663.1;Dbxref=GeneID:117238126%2CGenbank:XP_033358663.1;Parent=rna-XM_033502772.1
NW_022883046.1	Gnomon	CDS	232113	232316	.	+	0	Name=XP_033358663.1;ID=cds-XP_033358663.1;Dbxref=GeneID:117238126%2CGenbank:XP_033358663.1;Parent=rna-XM_033502772.1
NW_022883046.1	Gnomon	CDS	234026	234250	.	+	0	Name=XP_033358663.1;ID=cds-XP_033358663.1;Dbxref=GeneID:117238126%2CGenbank:XP_033358663.1;Parent=rna-XM_033502772.1
NW_022883046.1	Gnomon	CDS	234632	234692	.	+	0	Name=XP_033358663.1;ID=cds-XP_033358663.1;Dbxref=GeneID:117238126%2CGenbank:XP_033358663.1;Parent=rna-XM_033502772.1
NW_022883046.1	Gnomon	CDS	238535	238658	.	+	0	Name=XP_033358663.1;ID=cds-XP_033358663.1;Dbxref=GeneID:117238126%2CGenbank:XP_033358663.1;Parent=rna-XM_033502772.1
NW_022883046.1	Gnomon	CDS	239505	239621	.	+	0	Name=XP_033358663.1;ID=cds-XP_033358663.1;Dbxref=GeneID:117238126%2CGenbank:XP_033358663.1;Parent=rna-XM_033502772.1
NW_022883046.1	Gnomon	CDS	239700	239838	.	+	0	Name=XP_033358663.1;ID=cds-XP_033358663.1;Dbxref=GeneID:117238126%2CGenbank:XP_033358663.1;Parent=rna-XM_033502772.1
NW_022883046.1	Gnomon	CDS	239985	240101	.	+	0	Name=XP_033358663.1;ID=cds-XP_033358663.1;Dbxref=GeneID:117238126%2CGenbank:XP_033358663.1;Parent=rna-XM_033502772.1
NW_022883046.1	Gnomon	CDS	240163	240324	.	+	0	Name=XP_033358663.1;ID=cds-XP_033358663.1;Dbxref=GeneID:117238126%2CGenbank:XP_033358663.1;Parent=rna-XM_033502772.1
NW_022883046.1	Gnomon	CDS	240463	240566	.	+	0	Name=XP_033358663.1;ID=cds-XP_033358663.1;Dbxref=GeneID:117238126%2CGenbank:XP_033358663.1;Parent=rna-XM_033502772.1
NW_022883046.1	Gnomon	CDS	240946	241239	.	+	0	Name=XP_033358663.1;ID=cds-XP_033358663.1;Dbxref=GeneID:117238126%2CGenbank:XP_033358663.1;Parent=rna-XM_033502772.1
NW_022883046.1	Gnomon	CDS	241834	242078	.	+	0	Name=XP_033358663.1;ID=cds-XP_033358663.1;Dbxref=GeneID:117238126%2CGenbank:XP_033358663.1;Parent=rna-XM_033502772.1
NW_022883046.1	Gnomon	CDS	243334	243534	.	+	0	Name=XP_033358663.1;ID=cds-XP_033358663.1;Dbxref=GeneID:117238126%2CGenbank:XP_033358663.1;Parent=rna-XM_033502772.1
NW_022883046.1	Gnomon	CDS	243630	243857	.	+	0	Name=XP_033358663.1;ID=cds-XP_033358663.1;Dbxref=GeneID:117238126%2CGenbank:XP_033358663.1;Parent=rna-XM_033502772.1
[truncated: 5,076 more rows]
