# Supplementary material for: Prevalent bee venom genes evolved before the aculeate stinger and eusociality
Source: BMC Biol. 2023 Oct 23;21:229. doi: 10.1186/s12915-023-01656-5 (PMC10591384; doi:10.1186/s12915-023-01656-5)
Supplement: Supplementary file 42 — Additional file 42. Gff files of all toxin gene annotations. [file 12915_2023_1656_MOESM42_ESM.zip › AdditionalFile9_ToxinGeneAnnotations/NC_039508._SECA.gff_modified_Koludarov_et_al_2021.gff3]

##gff-version 3
##source-version geneious 2020.2.2
##sequence-region	NC_039508	1	18309999
NC_039508	Koludarov_et_al_2021	source	1	18309999	.	+	.	Name=source Ooceraea biroi
NC_039508	Koludarov_et_al_2021	tRNA	2369374	2369455	.	+	.	Name=Trnas-aga
NC_039508	Koludarov_et_al_2021	tRNA	1551500	1551573	.	+	.	Name=Trnat-agu
NC_039508	Koludarov_et_al_2021	tRNA	6700650	6700723	.	+	.	Name=Trnak-cuu
NC_039508	Koludarov_et_al_2021	tRNA	7625612	7625685	.	-	.	Name=Trnap-cgg
NC_039508	Koludarov_et_al_2021	tRNA	7789010	7789083	.	-	.	Name=Trnat-ggu
NC_039508	Koludarov_et_al_2021	tRNA	6670149	6670221	.	+	.	Name=Trnaa-agc
NC_039508	Koludarov_et_al_2021	tRNA	6696067	6696139	.	-	.	Name=Trnak-uuu
NC_039508	Koludarov_et_al_2021	tRNA	6772877	6772949	.	+	.	Name=Trnak-cuu
NC_039508	Koludarov_et_al_2021	tRNA	14883917	14883989	.	-	.	Name=Trnar-ucu
NC_039508	Koludarov_et_al_2021	tRNA	1548994	1549065	.	-	.	Name=Trnap-agg
NC_039508	Koludarov_et_al_2021	tRNA	14094210	14094281	.	-	.	Name=Trnam-cau
NC_039508	Koludarov_et_al_2021	tRNA	14094510	14094581	.	+	.	Name=Trnam-cau
NC_039508	Koludarov_et_al_2021	misc_RNA	5640330	5641213	.	-	.	Name=LOC105277484 RNA;ID=EWKMg4ru1zPvdBw+uzMEhS+PpGo.1624892359303.135692
NC_039508	Koludarov_et_al_2021	misc_RNA	5552977	5553166	.	-	.	Name=LOC105277484 RNA;ID=EWKMg4ru1zPvdBw+uzMEhS+PpGo.1624892359303.135692
NC_039508	Koludarov_et_al_2021	misc_RNA	5544481	5544635	.	-	.	Name=LOC105277484 RNA;ID=EWKMg4ru1zPvdBw+uzMEhS+PpGo.1624892359303.135692
NC_039508	Koludarov_et_al_2021	misc_RNA	5533553	5533723	.	-	.	Name=LOC105277484 RNA;ID=EWKMg4ru1zPvdBw+uzMEhS+PpGo.1624892359303.135692
NC_039508	Koludarov_et_al_2021	misc_RNA	5532813	5532974	.	-	.	Name=LOC105277484 RNA;ID=EWKMg4ru1zPvdBw+uzMEhS+PpGo.1624892359303.135692
NC_039508	Koludarov_et_al_2021	misc_RNA	5524690	5524874	.	-	.	Name=LOC105277484 RNA;ID=EWKMg4ru1zPvdBw+uzMEhS+PpGo.1624892359303.135692
NC_039508	Koludarov_et_al_2021	misc_RNA	5520580	5520730	.	-	.	Name=LOC105277484 RNA;ID=EWKMg4ru1zPvdBw+uzMEhS+PpGo.1624892359303.135692
NC_039508	Koludarov_et_al_2021	misc_RNA	5518308	5518419	.	-	.	Name=LOC105277484 RNA;ID=EWKMg4ru1zPvdBw+uzMEhS+PpGo.1624892359303.135692
NC_039508	Koludarov_et_al_2021	misc_RNA	5517909	5518087	.	-	.	Name=LOC105277484 RNA;ID=EWKMg4ru1zPvdBw+uzMEhS+PpGo.1624892359303.135692
NC_039508	Koludarov_et_al_2021	misc_RNA	5517162	5517506	.	-	.	Name=LOC105277484 RNA;ID=EWKMg4ru1zPvdBw+uzMEhS+PpGo.1624892359303.135692
NC_039508	Koludarov_et_al_2021	misc_RNA	5516384	5516650	.	-	.	Name=LOC105277484 RNA;ID=EWKMg4ru1zPvdBw+uzMEhS+PpGo.1624892359303.135692
NC_039508	Koludarov_et_al_2021	misc_RNA	5515617	5515973	.	-	.	Name=LOC105277484 RNA;ID=EWKMg4ru1zPvdBw+uzMEhS+PpGo.1624892359303.135692
NC_039508	Koludarov_et_al_2021	misc_RNA	5514937	5515197	.	-	.	Name=LOC105277484 RNA;ID=EWKMg4ru1zPvdBw+uzMEhS+PpGo.1624892359303.135692
NC_039508	Koludarov_et_al_2021	misc_RNA	5514322	5514579	.	-	.	Name=LOC105277484 RNA;ID=EWKMg4ru1zPvdBw+uzMEhS+PpGo.1624892359303.135692
NC_039508	Koludarov_et_al_2021	misc_RNA	5513853	5513870	.	-	.	Name=LOC105277484 RNA;ID=EWKMg4ru1zPvdBw+uzMEhS+PpGo.1624892359303.135692
NC_039508	Koludarov_et_al_2021	misc_RNA	5513163	5513303	.	-	.	Name=LOC105277484 RNA;ID=EWKMg4ru1zPvdBw+uzMEhS+PpGo.1624892359303.135692
NC_039508	Koludarov_et_al_2021	misc_RNA	5501482	5501603	.	-	.	Name=LOC105277484 RNA;ID=EWKMg4ru1zPvdBw+uzMEhS+PpGo.1624892359303.135692
NC_039508	Koludarov_et_al_2021	misc_RNA	5496617	5497216	.	-	.	Name=LOC105277484 RNA;ID=EWKMg4ru1zPvdBw+uzMEhS+PpGo.1624892359303.135692
NC_039508	Koludarov_et_al_2021	misc_RNA	5493099	5494160	.	-	.	Name=LOC105277484 RNA;ID=EWKMg4ru1zPvdBw+uzMEhS+PpGo.1624892359303.135692
NC_039508	Koludarov_et_al_2021	misc_RNA	5489966	5490097	.	-	.	Name=LOC105277484 RNA;ID=EWKMg4ru1zPvdBw+uzMEhS+PpGo.1624892359303.135692
NC_039508	Koludarov_et_al_2021	misc_RNA	5640330	5641213	.	-	.	Name=LOC105277484 RNA;ID=EWKMg4ru1zPvdBw+uzMEhS+PpGo.1624892359304.135693
NC_039508	Koludarov_et_al_2021	misc_RNA	5552977	5553166	.	-	.	Name=LOC105277484 RNA;ID=EWKMg4ru1zPvdBw+uzMEhS+PpGo.1624892359304.135693
NC_039508	Koludarov_et_al_2021	misc_RNA	5544481	5544635	.	-	.	Name=LOC105277484 RNA;ID=EWKMg4ru1zPvdBw+uzMEhS+PpGo.1624892359304.135693
NC_039508	Koludarov_et_al_2021	misc_RNA	5533553	5533723	.	-	.	Name=LOC105277484 RNA;ID=EWKMg4ru1zPvdBw+uzMEhS+PpGo.1624892359304.135693
NC_039508	Koludarov_et_al_2021	misc_RNA	5532813	5532974	.	-	.	Name=LOC105277484 RNA;ID=EWKMg4ru1zPvdBw+uzMEhS+PpGo.1624892359304.135693
NC_039508	Koludarov_et_al_2021	misc_RNA	5524690	5524874	.	-	.	Name=LOC105277484 RNA;ID=EWKMg4ru1zPvdBw+uzMEhS+PpGo.1624892359304.135693
NC_039508	Koludarov_et_al_2021	misc_RNA	5520580	5520730	.	-	.	Name=LOC105277484 RNA;ID=EWKMg4ru1zPvdBw+uzMEhS+PpGo.1624892359304.135693
NC_039508	Koludarov_et_al_2021	misc_RNA	5518308	5518419	.	-	.	Name=LOC105277484 RNA;ID=EWKMg4ru1zPvdBw+uzMEhS+PpGo.1624892359304.135693
NC_039508	Koludarov_et_al_2021	misc_RNA	5517909	5518087	.	-	.	Name=LOC105277484 RNA;ID=EWKMg4ru1zPvdBw+uzMEhS+PpGo.1624892359304.135693
NC_039508	Koludarov_et_al_2021	misc_RNA	5517162	5517506	.	-	.	Name=LOC105277484 RNA;ID=EWKMg4ru1zPvdBw+uzMEhS+PpGo.1624892359304.135693
NC_039508	Koludarov_et_al_2021	misc_RNA	5516384	5516650	.	-	.	Name=LOC105277484 RNA;ID=EWKMg4ru1zPvdBw+uzMEhS+PpGo.1624892359304.135693
NC_039508	Koludarov_et_al_2021	misc_RNA	5515617	5515973	.	-	.	Name=LOC105277484 RNA;ID=EWKMg4ru1zPvdBw+uzMEhS+PpGo.1624892359304.135693
NC_039508	Koludarov_et_al_2021	misc_RNA	5514937	5515197	.	-	.	Name=LOC105277484 RNA;ID=EWKMg4ru1zPvdBw+uzMEhS+PpGo.1624892359304.135693
NC_039508	Koludarov_et_al_2021	misc_RNA	5514322	5514579	.	-	.	Name=LOC105277484 RNA;ID=EWKMg4ru1zPvdBw+uzMEhS+PpGo.1624892359304.135693
NC_039508	Koludarov_et_al_2021	misc_RNA	5513853	5513870	.	-	.	Name=LOC105277484 RNA;ID=EWKMg4ru1zPvdBw+uzMEhS+PpGo.1624892359304.135693
NC_039508	Koludarov_et_al_2021	misc_RNA	5513163	5513303	.	-	.	Name=LOC105277484 RNA;ID=EWKMg4ru1zPvdBw+uzMEhS+PpGo.1624892359304.135693
NC_039508	Koludarov_et_al_2021	misc_RNA	5501482	5501603	.	-	.	Name=LOC105277484 RNA;ID=EWKMg4ru1zPvdBw+uzMEhS+PpGo.1624892359304.135693
NC_039508	Koludarov_et_al_2021	misc_RNA	5496617	5497216	.	-	.	Name=LOC105277484 RNA;ID=EWKMg4ru1zPvdBw+uzMEhS+PpGo.1624892359304.135693
NC_039508	Koludarov_et_al_2021	misc_RNA	5493334	5494160	.	-	.	Name=LOC105277484 RNA;ID=EWKMg4ru1zPvdBw+uzMEhS+PpGo.1624892359304.135693
NC_039508	Koludarov_et_al_2021	misc_RNA	5491415	5491476	.	-	.	Name=LOC105277484 RNA;ID=EWKMg4ru1zPvdBw+uzMEhS+PpGo.1624892359304.135693
NC_039508	Koludarov_et_al_2021	misc_RNA	5490017	5490097	.	-	.	Name=LOC105277484 RNA;ID=EWKMg4ru1zPvdBw+uzMEhS+PpGo.1624892359304.135693
NC_039508	Koludarov_et_al_2021	misc_RNA	5640330	5641213	.	-	.	Name=LOC105277484 RNA;ID=EWKMg4ru1zPvdBw+uzMEhS+PpGo.1624892359304.135694
NC_039508	Koludarov_et_al_2021	misc_RNA	5552977	5553166	.	-	.	Name=LOC105277484 RNA;ID=EWKMg4ru1zPvdBw+uzMEhS+PpGo.1624892359304.135694
NC_039508	Koludarov_et_al_2021	misc_RNA	5544481	5544635	.	-	.	Name=LOC105277484 RNA;ID=EWKMg4ru1zPvdBw+uzMEhS+PpGo.1624892359304.135694
NC_039508	Koludarov_et_al_2021	misc_RNA	5533553	5533723	.	-	.	Name=LOC105277484 RNA;ID=EWKMg4ru1zPvdBw+uzMEhS+PpGo.1624892359304.135694
NC_039508	Koludarov_et_al_2021	misc_RNA	5532813	5532974	.	-	.	Name=LOC105277484 RNA;ID=EWKMg4ru1zPvdBw+uzMEhS+PpGo.1624892359304.135694
NC_039508	Koludarov_et_al_2021	misc_RNA	5524690	5524874	.	-	.	Name=LOC105277484 RNA;ID=EWKMg4ru1zPvdBw+uzMEhS+PpGo.1624892359304.135694
NC_039508	Koludarov_et_al_2021	misc_RNA	5520580	5520730	.	-	.	Name=LOC105277484 RNA;ID=EWKMg4ru1zPvdBw+uzMEhS+PpGo.1624892359304.135694
NC_039508	Koludarov_et_al_2021	misc_RNA	5518308	5518419	.	-	.	Name=LOC105277484 RNA;ID=EWKMg4ru1zPvdBw+uzMEhS+PpGo.1624892359304.135694
NC_039508	Koludarov_et_al_2021	misc_RNA	5517909	5518087	.	-	.	Name=LOC105277484 RNA;ID=EWKMg4ru1zPvdBw+uzMEhS+PpGo.1624892359304.135694
NC_039508	Koludarov_et_al_2021	misc_RNA	5517162	5517506	.	-	.	Name=LOC105277484 RNA;ID=EWKMg4ru1zPvdBw+uzMEhS+PpGo.1624892359304.135694
NC_039508	Koludarov_et_al_2021	misc_RNA	5516384	5516650	.	-	.	Name=LOC105277484 RNA;ID=EWKMg4ru1zPvdBw+uzMEhS+PpGo.1624892359304.135694
NC_039508	Koludarov_et_al_2021	misc_RNA	5515617	5515973	.	-	.	Name=LOC105277484 RNA;ID=EWKMg4ru1zPvdBw+uzMEhS+PpGo.1624892359304.135694
NC_039508	Koludarov_et_al_2021	misc_RNA	5514937	5515197	.	-	.	Name=LOC105277484 RNA;ID=EWKMg4ru1zPvdBw+uzMEhS+PpGo.1624892359304.135694
NC_039508	Koludarov_et_al_2021	misc_RNA	5514322	5514579	.	-	.	Name=LOC105277484 RNA;ID=EWKMg4ru1zPvdBw+uzMEhS+PpGo.1624892359304.135694
NC_039508	Koludarov_et_al_2021	misc_RNA	5513853	5513870	.	-	.	Name=LOC105277484 RNA;ID=EWKMg4ru1zPvdBw+uzMEhS+PpGo.1624892359304.135694
NC_039508	Koludarov_et_al_2021	misc_RNA	5513163	5513303	.	-	.	Name=LOC105277484 RNA;ID=EWKMg4ru1zPvdBw+uzMEhS+PpGo.1624892359304.135694
NC_039508	Koludarov_et_al_2021	misc_RNA	5501482	5501603	.	-	.	Name=LOC105277484 RNA;ID=EWKMg4ru1zPvdBw+uzMEhS+PpGo.1624892359304.135694
NC_039508	Koludarov_et_al_2021	misc_RNA	5496617	5497216	.	-	.	Name=LOC105277484 RNA;ID=EWKMg4ru1zPvdBw+uzMEhS+PpGo.1624892359304.135694
NC_039508	Koludarov_et_al_2021	misc_RNA	5493334	5494160	.	-	.	Name=LOC105277484 RNA;ID=EWKMg4ru1zPvdBw+uzMEhS+PpGo.1624892359304.135694
NC_039508	Koludarov_et_al_2021	misc_RNA	5491411	5491476	.	-	.	Name=LOC105277484 RNA;ID=EWKMg4ru1zPvdBw+uzMEhS+PpGo.1624892359304.135694
NC_039508	Koludarov_et_al_2021	misc_RNA	5490083	5490097	.	-	.	Name=LOC105277484 RNA;ID=EWKMg4ru1zPvdBw+uzMEhS+PpGo.1624892359304.135694
NC_039508	Koludarov_et_al_2021	misc_RNA	3069150	3069476	.	-	.	Name=LOC105281370 RNA;ID=EWKMg4ru1zPvdBw+uzMEhS+PpGo.1624892359304.135695
NC_039508	Koludarov_et_al_2021	misc_RNA	3061755	3062597	.	-	.	Name=LOC105281370 RNA;ID=EWKMg4ru1zPvdBw+uzMEhS+PpGo.1624892359304.135695
NC_039508	Koludarov_et_al_2021	misc_RNA	3054890	3054951	.	-	.	Name=LOC105281370 RNA;ID=EWKMg4ru1zPvdBw+uzMEhS+PpGo.1624892359304.135695
NC_039508	Koludarov_et_al_2021	misc_RNA	3050416	3050433	.	-	.	Name=LOC105281370 RNA;ID=EWKMg4ru1zPvdBw+uzMEhS+PpGo.1624892359304.135695
NC_039508	Koludarov_et_al_2021	misc_RNA	3048067	3048126	.	-	.	Name=LOC105281370 RNA;ID=EWKMg4ru1zPvdBw+uzMEhS+PpGo.1624892359304.135695
NC_039508	Koludarov_et_al_2021	misc_RNA	3047063	3047152	.	-	.	Name=LOC105281370 RNA;ID=EWKMg4ru1zPvdBw+uzMEhS+PpGo.1624892359304.135695
NC_039508	Koludarov_et_al_2021	misc_RNA	3045642	3045812	.	-	.	Name=LOC105281370 RNA;ID=EWKMg4ru1zPvdBw+uzMEhS+PpGo.1624892359304.135695
NC_039508	Koludarov_et_al_2021	misc_RNA	3041978	3041992	.	-	.	Name=LOC105281370 RNA;ID=EWKMg4ru1zPvdBw+uzMEhS+PpGo.1624892359304.135695
NC_039508	Koludarov_et_al_2021	misc_RNA	3031336	3031615	.	-	.	Name=LOC105281370 RNA;ID=EWKMg4ru1zPvdBw+uzMEhS+PpGo.1624892359304.135695
NC_039508	Koludarov_et_al_2021	misc_RNA	3030281	3030731	.	-	.	Name=LOC105281370 RNA;ID=EWKMg4ru1zPvdBw+uzMEhS+PpGo.1624892359304.135695
NC_039508	Koludarov_et_al_2021	misc_RNA	3029925	3030182	.	-	.	Name=LOC105281370 RNA;ID=EWKMg4ru1zPvdBw+uzMEhS+PpGo.1624892359304.135695
NC_039508	Koludarov_et_al_2021	misc_RNA	3028641	3029214	.	-	.	Name=LOC105281370 RNA;ID=EWKMg4ru1zPvdBw+uzMEhS+PpGo.1624892359304.135695
NC_039508	Koludarov_et_al_2021	misc_RNA	3028405	3028428	.	-	.	Name=LOC105281370 RNA;ID=EWKMg4ru1zPvdBw+uzMEhS+PpGo.1624892359304.135695
NC_039508	Koludarov_et_al_2021	misc_RNA	3027751	3028221	.	-	.	Name=LOC105281370 RNA;ID=EWKMg4ru1zPvdBw+uzMEhS+PpGo.1624892359304.135695
NC_039508	Koludarov_et_al_2021	misc_RNA	3026472	3027677	.	-	.	Name=LOC105281370 RNA;ID=EWKMg4ru1zPvdBw+uzMEhS+PpGo.1624892359304.135695
NC_039508	Koludarov_et_al_2021	misc_RNA	3026268	3026351	.	-	.	Name=LOC105281370 RNA;ID=EWKMg4ru1zPvdBw+uzMEhS+PpGo.1624892359304.135695
NC_039508	Koludarov_et_al_2021	misc_RNA	3024891	3025112	.	-	.	Name=LOC105281370 RNA;ID=EWKMg4ru1zPvdBw+uzMEhS+PpGo.1624892359304.135695
NC_039508	Koludarov_et_al_2021	misc_RNA	3019806	3019921	.	-	.	Name=LOC105281370 RNA;ID=EWKMg4ru1zPvdBw+uzMEhS+PpGo.1624892359304.135695
NC_039508	Koludarov_et_al_2021	misc_RNA	3010091	3019601	.	-	.	Name=LOC105281370 RNA;ID=EWKMg4ru1zPvdBw+uzMEhS+PpGo.1624892359304.135695
NC_039508	Koludarov_et_al_2021	misc_RNA	3007682	3007828	.	-	.	Name=LOC105281370 RNA;ID=EWKMg4ru1zPvdBw+uzMEhS+PpGo.1624892359304.135695
NC_039508	Koludarov_et_al_2021	misc_RNA	3007374	3007597	.	-	.	Name=LOC105281370 RNA;ID=EWKMg4ru1zPvdBw+uzMEhS+PpGo.1624892359304.135695
NC_039508	Koludarov_et_al_2021	misc_RNA	3006506	3007297	.	-	.	Name=LOC105281370 RNA;ID=EWKMg4ru1zPvdBw+uzMEhS+PpGo.1624892359304.135695
NC_039508	Koludarov_et_al_2021	misc_RNA	3005565	3006415	.	-	.	Name=LOC105281370 RNA;ID=EWKMg4ru1zPvdBw+uzMEhS+PpGo.1624892359304.135695
NC_039508	Koludarov_et_al_2021	misc_RNA	3005027	3005316	.	-	.	Name=LOC105281370 RNA;ID=EWKMg4ru1zPvdBw+uzMEhS+PpGo.1624892359304.135695
NC_039508	Koludarov_et_al_2021	misc_RNA	3003900	3004943	.	-	.	Name=LOC105281370 RNA;ID=EWKMg4ru1zPvdBw+uzMEhS+PpGo.1624892359304.135695
NC_039508	Koludarov_et_al_2021	misc_RNA	3003050	3003527	.	-	.	Name=LOC105281370 RNA;ID=EWKMg4ru1zPvdBw+uzMEhS+PpGo.1624892359304.135695
NC_039508	Koludarov_et_al_2021	misc_RNA	3002799	3002968	.	-	.	Name=LOC105281370 RNA;ID=EWKMg4ru1zPvdBw+uzMEhS+PpGo.1624892359304.135695
NC_039508	Koludarov_et_al_2021	misc_RNA	3001905	3002726	.	-	.	Name=LOC105281370 RNA;ID=EWKMg4ru1zPvdBw+uzMEhS+PpGo.1624892359304.135695
NC_039508	Koludarov_et_al_2021	misc_RNA	2998982	3001803	.	-	.	Name=LOC105281370 RNA;ID=EWKMg4ru1zPvdBw+uzMEhS+PpGo.1624892359304.135695
NC_039508	Koludarov_et_al_2021	misc_RNA	2998766	2998777	.	-	.	Name=LOC105281370 RNA;ID=EWKMg4ru1zPvdBw+uzMEhS+PpGo.1624892359304.135695
NC_039508	Koludarov_et_al_2021	misc_RNA	2996186	2998310	.	-	.	Name=LOC105281370 RNA;ID=EWKMg4ru1zPvdBw+uzMEhS+PpGo.1624892359304.135695
NC_039508	Koludarov_et_al_2021	misc_RNA	2995833	2996080	.	-	.	Name=LOC105281370 RNA;ID=EWKMg4ru1zPvdBw+uzMEhS+PpGo.1624892359304.135695
NC_039508	Koludarov_et_al_2021	misc_RNA	2994727	2994804	.	-	.	Name=LOC105281370 RNA;ID=EWKMg4ru1zPvdBw+uzMEhS+PpGo.1624892359304.135695
NC_039508	Koludarov_et_al_2021	misc_RNA	2994126	2994297	.	-	.	Name=LOC105281370 RNA;ID=EWKMg4ru1zPvdBw+uzMEhS+PpGo.1624892359304.135695
NC_039508	Koludarov_et_al_2021	misc_RNA	2993916	2994033	.	-	.	Name=LOC105281370 RNA;ID=EWKMg4ru1zPvdBw+uzMEhS+PpGo.1624892359304.135695
NC_039508	Koludarov_et_al_2021	misc_RNA	2993608	2993837	.	-	.	Name=LOC105281370 RNA;ID=EWKMg4ru1zPvdBw+uzMEhS+PpGo.1624892359304.135695
NC_039508	Koludarov_et_al_2021	misc_RNA	2993381	2993498	.	-	.	Name=LOC105281370 RNA;ID=EWKMg4ru1zPvdBw+uzMEhS+PpGo.1624892359304.135695
NC_039508	Koludarov_et_al_2021	misc_RNA	2986439	2986598	.	-	.	Name=LOC105281370 RNA;ID=EWKMg4ru1zPvdBw+uzMEhS+PpGo.1624892359304.135695
NC_039508	Koludarov_et_al_2021	misc_RNA	2986234	2986353	.	-	.	Name=LOC105281370 RNA;ID=EWKMg4ru1zPvdBw+uzMEhS+PpGo.1624892359304.135695
NC_039508	Koludarov_et_al_2021	misc_RNA	1210047	1210306	.	+	.	Name=LOC105277501 RNA;ID=EWKMg4ru1zPvdBw+uzMEhS+PpGo.1624892359304.135696
NC_039508	Koludarov_et_al_2021	misc_RNA	1212623	1212962	.	+	.	Name=LOC105277501 RNA;ID=EWKMg4ru1zPvdBw+uzMEhS+PpGo.1624892359304.135696
NC_039508	Koludarov_et_al_2021	misc_RNA	1235479	1235580	.	+	.	Name=LOC105277501 RNA;ID=EWKMg4ru1zPvdBw+uzMEhS+PpGo.1624892359304.135696
NC_039508	Koludarov_et_al_2021	misc_RNA	1235699	1235831	.	+	.	Name=LOC105277501 RNA;ID=EWKMg4ru1zPvdBw+uzMEhS+PpGo.1624892359304.135696
NC_039508	Koludarov_et_al_2021	misc_RNA	1236038	1236201	.	+	.	Name=LOC105277501 RNA;ID=EWKMg4ru1zPvdBw+uzMEhS+PpGo.1624892359304.135696
NC_039508	Koludarov_et_al_2021	misc_RNA	1236370	1236525	.	+	.	Name=LOC105277501 RNA;ID=EWKMg4ru1zPvdBw+uzMEhS+PpGo.1624892359304.135696
NC_039508	Koludarov_et_al_2021	misc_RNA	1236659	1236787	.	+	.	Name=LOC105277501 RNA;ID=EWKMg4ru1zPvdBw+uzMEhS+PpGo.1624892359304.135696
NC_039508	Koludarov_et_al_2021	misc_RNA	1236879	1237076	.	+	.	Name=LOC105277501 RNA;ID=EWKMg4ru1zPvdBw+uzMEhS+PpGo.1624892359304.135696
NC_039508	Koludarov_et_al_2021	misc_RNA	1237161	1237457	.	+	.	Name=LOC105277501 RNA;ID=EWKMg4ru1zPvdBw+uzMEhS+PpGo.1624892359304.135696
NC_039508	Koludarov_et_al_2021	misc_RNA	1237549	1237746	.	+	.	Name=LOC105277501 RNA;ID=EWKMg4ru1zPvdBw+uzMEhS+PpGo.1624892359304.135696
NC_039508	Koludarov_et_al_2021	misc_RNA	1237886	1238032	.	+	.	Name=LOC105277501 RNA;ID=EWKMg4ru1zPvdBw+uzMEhS+PpGo.1624892359304.135696
NC_039508	Koludarov_et_al_2021	misc_RNA	1238100	1238249	.	+	.	Name=LOC105277501 RNA;ID=EWKMg4ru1zPvdBw+uzMEhS+PpGo.1624892359304.135696
NC_039508	Koludarov_et_al_2021	misc_RNA	1238367	1238507	.	+	.	Name=LOC105277501 RNA;ID=EWKMg4ru1zPvdBw+uzMEhS+PpGo.1624892359304.135696
NC_039508	Koludarov_et_al_2021	misc_RNA	1238594	1238749	.	+	.	Name=LOC105277501 RNA;ID=EWKMg4ru1zPvdBw+uzMEhS+PpGo.1624892359304.135696
NC_039508	Koludarov_et_al_2021	misc_RNA	1238833	1238931	.	+	.	Name=LOC105277501 RNA;ID=EWKMg4ru1zPvdBw+uzMEhS+PpGo.1624892359304.135696
NC_039508	Koludarov_et_al_2021	misc_RNA	1239369	1239566	.	+	.	Name=LOC105277501 RNA;ID=EWKMg4ru1zPvdBw+uzMEhS+PpGo.1624892359304.135696
NC_039508	Koludarov_et_al_2021	misc_RNA	1239655	1239838	.	+	.	Name=LOC105277501 RNA;ID=EWKMg4ru1zPvdBw+uzMEhS+PpGo.1624892359304.135696
NC_039508	Koludarov_et_al_2021	misc_RNA	1241561	1241665	.	+	.	Name=LOC105277501 RNA;ID=EWKMg4ru1zPvdBw+uzMEhS+PpGo.1624892359304.135696
NC_039508	Koludarov_et_al_2021	misc_RNA	1250393	1250524	.	+	.	Name=LOC105277501 RNA;ID=EWKMg4ru1zPvdBw+uzMEhS+PpGo.1624892359304.135696
NC_039508	Koludarov_et_al_2021	misc_RNA	1250763	1250868	.	+	.	Name=LOC105277501 RNA;ID=EWKMg4ru1zPvdBw+uzMEhS+PpGo.1624892359304.135696
NC_039508	Koludarov_et_al_2021	misc_RNA	1254346	1254363	.	+	.	Name=LOC105277501 RNA;ID=EWKMg4ru1zPvdBw+uzMEhS+PpGo.1624892359304.135696
NC_039508	Koludarov_et_al_2021	misc_RNA	1255998	1256222	.	+	.	Name=LOC105277501 RNA;ID=EWKMg4ru1zPvdBw+uzMEhS+PpGo.1624892359304.135696
NC_039508	Koludarov_et_al_2021	misc_RNA	1256381	1256541	.	+	.	Name=LOC105277501 RNA;ID=EWKMg4ru1zPvdBw+uzMEhS+PpGo.1624892359304.135696
NC_039508	Koludarov_et_al_2021	misc_RNA	1256613	1256824	.	+	.	Name=LOC105277501 RNA;ID=EWKMg4ru1zPvdBw+uzMEhS+PpGo.1624892359304.135696
NC_039508	Koludarov_et_al_2021	misc_RNA	1257163	1257367	.	+	.	Name=LOC105277501 RNA;ID=EWKMg4ru1zPvdBw+uzMEhS+PpGo.1624892359304.135696
NC_039508	Koludarov_et_al_2021	misc_RNA	1258028	1258042	.	+	.	Name=LOC105277501 RNA;ID=EWKMg4ru1zPvdBw+uzMEhS+PpGo.1624892359304.135696
NC_039508	Koludarov_et_al_2021	misc_RNA	1258967	1259156	.	+	.	Name=LOC105277501 RNA;ID=EWKMg4ru1zPvdBw+uzMEhS+PpGo.1624892359304.135696
NC_039508	Koludarov_et_al_2021	misc_RNA	1259293	1259428	.	+	.	Name=LOC105277501 RNA;ID=EWKMg4ru1zPvdBw+uzMEhS+PpGo.1624892359304.135696
NC_039508	Koludarov_et_al_2021	misc_RNA	1259528	1259858	.	+	.	Name=LOC105277501 RNA;ID=EWKMg4ru1zPvdBw+uzMEhS+PpGo.1624892359304.135696
NC_039508	Koludarov_et_al_2021	misc_RNA	1259954	1260157	.	+	.	Name=LOC105277501 RNA;ID=EWKMg4ru1zPvdBw+uzMEhS+PpGo.1624892359304.135696
NC_039508	Koludarov_et_al_2021	misc_RNA	1261041	1261282	.	+	.	Name=LOC105277501 RNA;ID=EWKMg4ru1zPvdBw+uzMEhS+PpGo.1624892359304.135696
NC_039508	Koludarov_et_al_2021	misc_RNA	1261581	1261632	.	+	.	Name=LOC105277501 RNA;ID=EWKMg4ru1zPvdBw+uzMEhS+PpGo.1624892359304.135696
NC_039508	Koludarov_et_al_2021	misc_RNA	1262038	1262265	.	+	.	Name=LOC105277501 RNA;ID=EWKMg4ru1zPvdBw+uzMEhS+PpGo.1624892359304.135696
NC_039508	Koludarov_et_al_2021	misc_RNA	1264098	1279682	.	+	.	Name=LOC105277501 RNA;ID=EWKMg4ru1zPvdBw+uzMEhS+PpGo.1624892359304.135696
NC_039508	Koludarov_et_al_2021	misc_RNA	1280700	1280768	.	+	.	Name=LOC105277501 RNA;ID=EWKMg4ru1zPvdBw+uzMEhS+PpGo.1624892359304.135696
NC_039508	Koludarov_et_al_2021	misc_RNA	1281779	1283011	.	+	.	Name=LOC105277501 RNA;ID=EWKMg4ru1zPvdBw+uzMEhS+PpGo.1624892359304.135696
NC_039508	Koludarov_et_al_2021	misc_RNA	1285875	1285973	.	+	.	Name=LOC105277501 RNA;ID=EWKMg4ru1zPvdBw+uzMEhS+PpGo.1624892359304.135696
NC_039508	Koludarov_et_al_2021	misc_RNA	1288260	1288334	.	+	.	Name=LOC105277501 RNA;ID=EWKMg4ru1zPvdBw+uzMEhS+PpGo.1624892359304.135696
NC_039508	Koludarov_et_al_2021	misc_RNA	16300287	16303059	.	+	.	Name=LOC105286444 RNA;ID=EWKMg4ru1zPvdBw+uzMEhS+PpGo.1624892359304.135697
NC_039508	Koludarov_et_al_2021	misc_RNA	16355636	16355863	.	+	.	Name=LOC105286444 RNA;ID=EWKMg4ru1zPvdBw+uzMEhS+PpGo.1624892359304.135697
NC_039508	Koludarov_et_al_2021	misc_RNA	16361209	16361374	.	+	.	Name=LOC105286444 RNA;ID=EWKMg4ru1zPvdBw+uzMEhS+PpGo.1624892359304.135697
NC_039508	Koludarov_et_al_2021	misc_RNA	16361685	16361911	.	+	.	Name=LOC105286444 RNA;ID=EWKMg4ru1zPvdBw+uzMEhS+PpGo.1624892359304.135697
NC_039508	Koludarov_et_al_2021	misc_RNA	16365633	16365905	.	+	.	Name=LOC105286444 RNA;ID=EWKMg4ru1zPvdBw+uzMEhS+PpGo.1624892359304.135697
NC_039508	Koludarov_et_al_2021	misc_RNA	16366365	16366589	.	+	.	Name=LOC105286444 RNA;ID=EWKMg4ru1zPvdBw+uzMEhS+PpGo.1624892359304.135697
NC_039508	Koludarov_et_al_2021	misc_RNA	16367092	16370720	.	+	.	Name=LOC105286444 RNA;ID=EWKMg4ru1zPvdBw+uzMEhS+PpGo.1624892359304.135697
NC_039508	Koludarov_et_al_2021	misc_RNA	16371577	16377058	.	+	.	Name=LOC105286444 RNA;ID=EWKMg4ru1zPvdBw+uzMEhS+PpGo.1624892359304.135697
NC_039508	Koludarov_et_al_2021	misc_RNA	16300288	16303059	.	+	.	Name=LOC105286444 RNA;ID=EWKMg4ru1zPvdBw+uzMEhS+PpGo.1624892359304.135698
NC_039508	Koludarov_et_al_2021	misc_RNA	16355636	16355863	.	+	.	Name=LOC105286444 RNA;ID=EWKMg4ru1zPvdBw+uzMEhS+PpGo.1624892359304.135698
NC_039508	Koludarov_et_al_2021	misc_RNA	16361209	16361374	.	+	.	Name=LOC105286444 RNA;ID=EWKMg4ru1zPvdBw+uzMEhS+PpGo.1624892359304.135698
NC_039508	Koludarov_et_al_2021	misc_RNA	16361685	16361911	.	+	.	Name=LOC105286444 RNA;ID=EWKMg4ru1zPvdBw+uzMEhS+PpGo.1624892359304.135698
NC_039508	Koludarov_et_al_2021	misc_RNA	16365633	16365905	.	+	.	Name=LOC105286444 RNA;ID=EWKMg4ru1zPvdBw+uzMEhS+PpGo.1624892359304.135698
NC_039508	Koludarov_et_al_2021	misc_RNA	16366365	16366589	.	+	.	Name=LOC105286444 RNA;ID=EWKMg4ru1zPvdBw+uzMEhS+PpGo.1624892359304.135698
NC_039508	Koludarov_et_al_2021	misc_RNA	16367092	16367436	.	+	.	Name=LOC105286444 RNA;ID=EWKMg4ru1zPvdBw+uzMEhS+PpGo.1624892359304.135698
NC_039508	Koludarov_et_al_2021	misc_RNA	16371577	16377058	.	+	.	Name=LOC105286444 RNA;ID=EWKMg4ru1zPvdBw+uzMEhS+PpGo.1624892359304.135698
NC_039508	Koludarov_et_al_2021	misc_RNA	14694222	14695076	.	-	.	Name=LOC105277165 RNA;ID=EWKMg4ru1zPvdBw+uzMEhS+PpGo.1624892359304.135699
NC_039508	Koludarov_et_al_2021	misc_RNA	14635957	14643825	.	-	.	Name=LOC105277165 RNA;ID=EWKMg4ru1zPvdBw+uzMEhS+PpGo.1624892359304.135699
NC_039508	Koludarov_et_al_2021	misc_RNA	14673347	14673620	.	-	.	Name=LOC105277165 RNA;ID=EWKMg4ru1zPvdBw+uzMEhS+PpGo.1624892359304.135700
NC_039508	Koludarov_et_al_2021	misc_RNA	14672639	14672731	.	-	.	Name=LOC105277165 RNA;ID=EWKMg4ru1zPvdBw+uzMEhS+PpGo.1624892359304.135700
NC_039508	Koludarov_et_al_2021	misc_RNA	14635957	14643825	.	-	.	Name=LOC105277165 RNA;ID=EWKMg4ru1zPvdBw+uzMEhS+PpGo.1624892359304.135700
NC_039508	Koludarov_et_al_2021	misc_RNA	3646826	3647034	.	-	.	Name=LOC105281390 RNA;ID=EWKMg4ru1zPvdBw+uzMEhS+PpGo.1624892359304.135701
NC_039508	Koludarov_et_al_2021	misc_RNA	3646698	3646751	.	-	.	Name=LOC105281390 RNA;ID=EWKMg4ru1zPvdBw+uzMEhS+PpGo.1624892359304.135701
NC_039508	Koludarov_et_al_2021	misc_RNA	3646470	3646631	.	-	.	Name=LOC105281390 RNA;ID=EWKMg4ru1zPvdBw+uzMEhS+PpGo.1624892359304.135701
NC_039508	Koludarov_et_al_2021	misc_RNA	3646052	3646303	.	-	.	Name=LOC105281390 RNA;ID=EWKMg4ru1zPvdBw+uzMEhS+PpGo.1624892359304.135701
NC_039508	Koludarov_et_al_2021	misc_RNA	3645737	3645968	.	-	.	Name=LOC105281390 RNA;ID=EWKMg4ru1zPvdBw+uzMEhS+PpGo.1624892359304.135701
NC_039508	Koludarov_et_al_2021	misc_RNA	3645482	3645662	.	-	.	Name=LOC105281390 RNA;ID=EWKMg4ru1zPvdBw+uzMEhS+PpGo.1624892359304.135701
NC_039508	Koludarov_et_al_2021	misc_RNA	3645215	3645284	.	-	.	Name=LOC105281390 RNA;ID=EWKMg4ru1zPvdBw+uzMEhS+PpGo.1624892359304.135701
NC_039508	Koludarov_et_al_2021	misc_RNA	3633117	3633220	.	-	.	Name=LOC105281390 RNA;ID=EWKMg4ru1zPvdBw+uzMEhS+PpGo.1624892359304.135701
NC_039508	Koludarov_et_al_2021	misc_RNA	3611499	3611674	.	-	.	Name=LOC105281390 RNA;ID=EWKMg4ru1zPvdBw+uzMEhS+PpGo.1624892359304.135701
NC_039508	Koludarov_et_al_2021	misc_RNA	3610453	3610602	.	-	.	Name=LOC105281390 RNA;ID=EWKMg4ru1zPvdBw+uzMEhS+PpGo.1624892359304.135701
NC_039508	Koludarov_et_al_2021	misc_RNA	3609448	3610316	.	-	.	Name=LOC105281390 RNA;ID=EWKMg4ru1zPvdBw+uzMEhS+PpGo.1624892359304.135701
NC_039508	Koludarov_et_al_2021	misc_RNA	3646826	3647034	.	-	.	Name=LOC105281390 RNA;ID=EWKMg4ru1zPvdBw+uzMEhS+PpGo.1624892359304.135702
NC_039508	Koludarov_et_al_2021	misc_RNA	3646698	3646751	.	-	.	Name=LOC105281390 RNA;ID=EWKMg4ru1zPvdBw+uzMEhS+PpGo.1624892359304.135702
NC_039508	Koludarov_et_al_2021	misc_RNA	3646470	3646631	.	-	.	Name=LOC105281390 RNA;ID=EWKMg4ru1zPvdBw+uzMEhS+PpGo.1624892359304.135702
NC_039508	Koludarov_et_al_2021	misc_RNA	3646052	3646303	.	-	.	Name=LOC105281390 RNA;ID=EWKMg4ru1zPvdBw+uzMEhS+PpGo.1624892359304.135702
NC_039508	Koludarov_et_al_2021	misc_RNA	3645737	3645968	.	-	.	Name=LOC105281390 RNA;ID=EWKMg4ru1zPvdBw+uzMEhS+PpGo.1624892359304.135702
NC_039508	Koludarov_et_al_2021	misc_RNA	3645482	3645662	.	-	.	Name=LOC105281390 RNA;ID=EWKMg4ru1zPvdBw+uzMEhS+PpGo.1624892359304.135702
NC_039508	Koludarov_et_al_2021	misc_RNA	3645215	3645284	.	-	.	Name=LOC105281390 RNA;ID=EWKMg4ru1zPvdBw+uzMEhS+PpGo.1624892359304.135702
NC_039508	Koludarov_et_al_2021	misc_RNA	3633117	3633220	.	-	.	Name=LOC105281390 RNA;ID=EWKMg4ru1zPvdBw+uzMEhS+PpGo.1624892359304.135702
NC_039508	Koludarov_et_al_2021	misc_RNA	3610453	3611674	.	-	.	Name=LOC105281390 RNA;ID=EWKMg4ru1zPvdBw+uzMEhS+PpGo.1624892359304.135702
NC_039508	Koludarov_et_al_2021	misc_RNA	3610186	3610316	.	-	.	Name=LOC105281390 RNA;ID=EWKMg4ru1zPvdBw+uzMEhS+PpGo.1624892359304.135702
NC_039508	Koludarov_et_al_2021	misc_RNA	3609448	3610094	.	-	.	Name=LOC105281390 RNA;ID=EWKMg4ru1zPvdBw+uzMEhS+PpGo.1624892359304.135702
NC_039508	Koludarov_et_al_2021	misc_RNA	3646826	3647034	.	-	.	Name=LOC105281390 RNA;ID=EWKMg4ru1zPvdBw+uzMEhS+PpGo.1624892359304.135703
NC_039508	Koludarov_et_al_2021	misc_RNA	3646698	3646751	.	-	.	Name=LOC105281390 RNA;ID=EWKMg4ru1zPvdBw+uzMEhS+PpGo.1624892359304.135703
NC_039508	Koludarov_et_al_2021	misc_RNA	3646470	3646631	.	-	.	Name=LOC105281390 RNA;ID=EWKMg4ru1zPvdBw+uzMEhS+PpGo.1624892359304.135703
NC_039508	Koludarov_et_al_2021	misc_RNA	3646052	3646303	.	-	.	Name=LOC105281390 RNA;ID=EWKMg4ru1zPvdBw+uzMEhS+PpGo.1624892359304.135703
NC_039508	Koludarov_et_al_2021	misc_RNA	3645737	3645968	.	-	.	Name=LOC105281390 RNA;ID=EWKMg4ru1zPvdBw+uzMEhS+PpGo.1624892359304.135703
NC_039508	Koludarov_et_al_2021	misc_RNA	3645482	3645662	.	-	.	Name=LOC105281390 RNA;ID=EWKMg4ru1zPvdBw+uzMEhS+PpGo.1624892359304.135703
NC_039508	Koludarov_et_al_2021	misc_RNA	3645215	3645284	.	-	.	Name=LOC105281390 RNA;ID=EWKMg4ru1zPvdBw+uzMEhS+PpGo.1624892359304.135703
NC_039508	Koludarov_et_al_2021	misc_RNA	3633117	3633220	.	-	.	Name=LOC105281390 RNA;ID=EWKMg4ru1zPvdBw+uzMEhS+PpGo.1624892359304.135703
NC_039508	Koludarov_et_al_2021	misc_RNA	3610453	3611674	.	-	.	Name=LOC105281390 RNA;ID=EWKMg4ru1zPvdBw+uzMEhS+PpGo.1624892359304.135703
NC_039508	Koludarov_et_al_2021	misc_RNA	3609448	3610316	.	-	.	Name=LOC105281390 RNA;ID=EWKMg4ru1zPvdBw+uzMEhS+PpGo.1624892359304.135703
NC_039508	Koludarov_et_al_2021	misc_RNA	3646826	3647034	.	-	.	Name=LOC105281390 RNA;ID=EWKMg4ru1zPvdBw+uzMEhS+PpGo.1624892359304.135704
NC_039508	Koludarov_et_al_2021	misc_RNA	3646698	3646751	.	-	.	Name=LOC105281390 RNA;ID=EWKMg4ru1zPvdBw+uzMEhS+PpGo.1624892359304.135704
NC_039508	Koludarov_et_al_2021	misc_RNA	3646470	3646631	.	-	.	Name=LOC105281390 RNA;ID=EWKMg4ru1zPvdBw+uzMEhS+PpGo.1624892359304.135704
NC_039508	Koludarov_et_al_2021	misc_RNA	3646052	3646303	.	-	.	Name=LOC105281390 RNA;ID=EWKMg4ru1zPvdBw+uzMEhS+PpGo.1624892359304.135704
NC_039508	Koludarov_et_al_2021	misc_RNA	3645737	3645968	.	-	.	Name=LOC105281390 RNA;ID=EWKMg4ru1zPvdBw+uzMEhS+PpGo.1624892359304.135704
NC_039508	Koludarov_et_al_2021	misc_RNA	3645482	3645662	.	-	.	Name=LOC105281390 RNA;ID=EWKMg4ru1zPvdBw+uzMEhS+PpGo.1624892359304.135704
NC_039508	Koludarov_et_al_2021	misc_RNA	3645215	3645284	.	-	.	Name=LOC105281390 RNA;ID=EWKMg4ru1zPvdBw+uzMEhS+PpGo.1624892359304.135704
NC_039508	Koludarov_et_al_2021	misc_RNA	3633381	3633458	.	-	.	Name=LOC105281390 RNA;ID=EWKMg4ru1zPvdBw+uzMEhS+PpGo.1624892359304.135704
NC_039508	Koludarov_et_al_2021	misc_RNA	3633117	3633220	.	-	.	Name=LOC105281390 RNA;ID=EWKMg4ru1zPvdBw+uzMEhS+PpGo.1624892359304.135704
NC_039508	Koludarov_et_al_2021	misc_RNA	3610453	3611674	.	-	.	Name=LOC105281390 RNA;ID=EWKMg4ru1zPvdBw+uzMEhS+PpGo.1624892359304.135704
NC_039508	Koludarov_et_al_2021	misc_RNA	3609448	3610316	.	-	.	Name=LOC105281390 RNA;ID=EWKMg4ru1zPvdBw+uzMEhS+PpGo.1624892359304.135704
NC_039508	Koludarov_et_al_2021	misc_RNA	14662767	14664283	.	-	.	Name=LOC105277165 RNA;ID=EWKMg4ru1zPvdBw+uzMEhS+PpGo.1624892359304.135705
NC_039508	Koludarov_et_al_2021	misc_RNA	14635957	14643825	.	-	.	Name=LOC105277165 RNA;ID=EWKMg4ru1zPvdBw+uzMEhS+PpGo.1624892359304.135705
NC_039508	Koludarov_et_al_2021	misc_RNA	1619751	1620010	.	+	.	Name=LOC105283145 RNA;ID=EWKMg4ru1zPvdBw+uzMEhS+PpGo.1624892359304.135706
NC_039508	Koludarov_et_al_2021	misc_RNA	1623463	1623701	.	+	.	Name=LOC105283145 RNA;ID=EWKMg4ru1zPvdBw+uzMEhS+PpGo.1624892359304.135706
NC_039508	Koludarov_et_al_2021	misc_RNA	1624951	1625036	.	+	.	Name=LOC105283145 RNA;ID=EWKMg4ru1zPvdBw+uzMEhS+PpGo.1624892359304.135706
NC_039508	Koludarov_et_al_2021	misc_RNA	1625584	1628378	.	+	.	Name=LOC105283145 RNA;ID=EWKMg4ru1zPvdBw+uzMEhS+PpGo.1624892359304.135706
NC_039508	Koludarov_et_al_2021	misc_RNA	1628454	1628519	.	+	.	Name=LOC105283145 RNA;ID=EWKMg4ru1zPvdBw+uzMEhS+PpGo.1624892359304.135706
NC_039508	Koludarov_et_al_2021	misc_RNA	1628829	1628983	.	+	.	Name=LOC105283145 RNA;ID=EWKMg4ru1zPvdBw+uzMEhS+PpGo.1624892359304.135706
NC_039508	Koludarov_et_al_2021	misc_RNA	1629087	1629328	.	+	.	Name=LOC105283145 RNA;ID=EWKMg4ru1zPvdBw+uzMEhS+PpGo.1624892359304.135706
NC_039508	Koludarov_et_al_2021	misc_RNA	1629399	1629568	.	+	.	Name=LOC105283145 RNA;ID=EWKMg4ru1zPvdBw+uzMEhS+PpGo.1624892359304.135706
NC_039508	Koludarov_et_al_2021	misc_RNA	1629634	1630158	.	+	.	Name=LOC105283145 RNA;ID=EWKMg4ru1zPvdBw+uzMEhS+PpGo.1624892359304.135706
NC_039508	Koludarov_et_al_2021	misc_RNA	1630343	1630483	.	+	.	Name=LOC105283145 RNA;ID=EWKMg4ru1zPvdBw+uzMEhS+PpGo.1624892359304.135706
NC_039508	Koludarov_et_al_2021	misc_RNA	1630559	1630868	.	+	.	Name=LOC105283145 RNA;ID=EWKMg4ru1zPvdBw+uzMEhS+PpGo.1624892359304.135706
NC_039508	Koludarov_et_al_2021	misc_RNA	1630952	1631106	.	+	.	Name=LOC105283145 RNA;ID=EWKMg4ru1zPvdBw+uzMEhS+PpGo.1624892359304.135706
NC_039508	Koludarov_et_al_2021	misc_RNA	1631199	1631420	.	+	.	Name=LOC105283145 RNA;ID=EWKMg4ru1zPvdBw+uzMEhS+PpGo.1624892359304.135706
NC_039508	Koludarov_et_al_2021	misc_RNA	1631501	1631697	.	+	.	Name=LOC105283145 RNA;ID=EWKMg4ru1zPvdBw+uzMEhS+PpGo.1624892359304.135706
NC_039508	Koludarov_et_al_2021	misc_RNA	1631779	1632228	.	+	.	Name=LOC105283145 RNA;ID=EWKMg4ru1zPvdBw+uzMEhS+PpGo.1624892359304.135706
NC_039508	Koludarov_et_al_2021	misc_RNA	1632311	1632634	.	+	.	Name=LOC105283145 RNA;ID=EWKMg4ru1zPvdBw+uzMEhS+PpGo.1624892359304.135706
NC_039508	Koludarov_et_al_2021	misc_RNA	1632712	1632834	.	+	.	Name=LOC105283145 RNA;ID=EWKMg4ru1zPvdBw+uzMEhS+PpGo.1624892359304.135706
NC_039508	Koludarov_et_al_2021	misc_RNA	1632910	1633110	.	+	.	Name=LOC105283145 RNA;ID=EWKMg4ru1zPvdBw+uzMEhS+PpGo.1624892359304.135706
NC_039508	Koludarov_et_al_2021	misc_RNA	1633185	1633445	.	+	.	Name=LOC105283145 RNA;ID=EWKMg4ru1zPvdBw+uzMEhS+PpGo.1624892359304.135706
NC_039508	Koludarov_et_al_2021	misc_RNA	1633510	1633897	.	+	.	Name=LOC105283145 RNA;ID=EWKMg4ru1zPvdBw+uzMEhS+PpGo.1624892359304.135706
NC_039508	Koludarov_et_al_2021	misc_RNA	1633962	1634392	.	+	.	Name=LOC105283145 RNA;ID=EWKMg4ru1zPvdBw+uzMEhS+PpGo.1624892359304.135706
NC_039508	Koludarov_et_al_2021	misc_RNA	1634479	1634711	.	+	.	Name=LOC105283145 RNA;ID=EWKMg4ru1zPvdBw+uzMEhS+PpGo.1624892359304.135706
NC_039508	Koludarov_et_al_2021	misc_RNA	1634799	1635133	.	+	.	Name=LOC105283145 RNA;ID=EWKMg4ru1zPvdBw+uzMEhS+PpGo.1624892359304.135706
NC_039508	Koludarov_et_al_2021	misc_RNA	1635262	1635485	.	+	.	Name=LOC105283145 RNA;ID=EWKMg4ru1zPvdBw+uzMEhS+PpGo.1624892359304.135706
NC_039508	Koludarov_et_al_2021	misc_RNA	1635574	1635976	.	+	.	Name=LOC105283145 RNA;ID=EWKMg4ru1zPvdBw+uzMEhS+PpGo.1624892359304.135706
NC_039508	Koludarov_et_al_2021	misc_RNA	1636052	1636074	.	+	.	Name=LOC105283145 RNA;ID=EWKMg4ru1zPvdBw+uzMEhS+PpGo.1624892359304.135706
NC_039508	Koludarov_et_al_2021	misc_RNA	1594440	1594877	.	-	.	Name=LOC105283136 RNA;ID=EWKMg4ru1zPvdBw+uzMEhS+PpGo.1624892359304.135707
NC_039508	Koludarov_et_al_2021	misc_RNA	1591071	1593547	.	-	.	Name=LOC105283136 RNA;ID=EWKMg4ru1zPvdBw+uzMEhS+PpGo.1624892359304.135707
NC_039508	Koludarov_et_al_2021	misc_RNA	1584089	1584207	.	-	.	Name=LOC105283136 RNA;ID=EWKMg4ru1zPvdBw+uzMEhS+PpGo.1624892359304.135707
NC_039508	Koludarov_et_al_2021	misc_RNA	1583434	1583888	.	-	.	Name=LOC105283136 RNA;ID=EWKMg4ru1zPvdBw+uzMEhS+PpGo.1624892359304.135707
NC_039508	Koludarov_et_al_2021	misc_RNA	1582905	1583152	.	-	.	Name=LOC105283136 RNA;ID=EWKMg4ru1zPvdBw+uzMEhS+PpGo.1624892359304.135707
NC_039508	Koludarov_et_al_2021	misc_RNA	1582574	1582830	.	-	.	Name=LOC105283136 RNA;ID=EWKMg4ru1zPvdBw+uzMEhS+PpGo.1624892359304.135707
NC_039508	Koludarov_et_al_2021	misc_RNA	1582001	1582405	.	-	.	Name=LOC105283136 RNA;ID=EWKMg4ru1zPvdBw+uzMEhS+PpGo.1624892359304.135707
NC_039508	Koludarov_et_al_2021	misc_RNA	1580690	1581808	.	-	.	Name=LOC105283136 RNA;ID=EWKMg4ru1zPvdBw+uzMEhS+PpGo.1624892359304.135707
NC_039508	Koludarov_et_al_2021	misc_RNA	1579446	1579584	.	-	.	Name=LOC105283136 RNA;ID=EWKMg4ru1zPvdBw+uzMEhS+PpGo.1624892359304.135707
NC_039508	Koludarov_et_al_2021	misc_RNA	10769758	10770991	.	+	.	Name=LOC105276946 RNA;ID=EWKMg4ru1zPvdBw+uzMEhS+PpGo.1624892359304.135708
NC_039508	Koludarov_et_al_2021	misc_RNA	10774129	10774697	.	+	.	Name=LOC105276946 RNA;ID=EWKMg4ru1zPvdBw+uzMEhS+PpGo.1624892359304.135708
NC_039508	Koludarov_et_al_2021	misc_RNA	10774830	10775022	.	+	.	Name=LOC105276946 RNA;ID=EWKMg4ru1zPvdBw+uzMEhS+PpGo.1624892359304.135708
NC_039508	Koludarov_et_al_2021	misc_RNA	10775100	10775227	.	+	.	Name=LOC105276946 RNA;ID=EWKMg4ru1zPvdBw+uzMEhS+PpGo.1624892359304.135708
NC_039508	Koludarov_et_al_2021	misc_RNA	10775297	10775419	.	+	.	Name=LOC105276946 RNA;ID=EWKMg4ru1zPvdBw+uzMEhS+PpGo.1624892359304.135708
NC_039508	Koludarov_et_al_2021	misc_RNA	10775547	10775702	.	+	.	Name=LOC105276946 RNA;ID=EWKMg4ru1zPvdBw+uzMEhS+PpGo.1624892359304.135708
NC_039508	Koludarov_et_al_2021	misc_RNA	10775784	10775932	.	+	.	Name=LOC105276946 RNA;ID=EWKMg4ru1zPvdBw+uzMEhS+PpGo.1624892359304.135708
NC_039508	Koludarov_et_al_2021	misc_RNA	10776048	10776220	.	+	.	Name=LOC105276946 RNA;ID=EWKMg4ru1zPvdBw+uzMEhS+PpGo.1624892359304.135708
NC_039508	Koludarov_et_al_2021	misc_RNA	10776300	10776394	.	+	.	Name=LOC105276946 RNA;ID=EWKMg4ru1zPvdBw+uzMEhS+PpGo.1624892359304.135708
NC_039508	Koludarov_et_al_2021	misc_RNA	10776482	10776571	.	+	.	Name=LOC105276946 RNA;ID=EWKMg4ru1zPvdBw+uzMEhS+PpGo.1624892359304.135708
NC_039508	Koludarov_et_al_2021	misc_RNA	10776772	10776955	.	+	.	Name=LOC105276946 RNA;ID=EWKMg4ru1zPvdBw+uzMEhS+PpGo.1624892359304.135708
NC_039508	Koludarov_et_al_2021	misc_RNA	10777053	10777200	.	+	.	Name=LOC105276946 RNA;ID=EWKMg4ru1zPvdBw+uzMEhS+PpGo.1624892359304.135708
NC_039508	Koludarov_et_al_2021	misc_RNA	10777284	10777442	.	+	.	Name=LOC105276946 RNA;ID=EWKMg4ru1zPvdBw+uzMEhS+PpGo.1624892359304.135708
NC_039508	Koludarov_et_al_2021	misc_RNA	10777599	10778025	.	+	.	Name=LOC105276946 RNA;ID=EWKMg4ru1zPvdBw+uzMEhS+PpGo.1624892359304.135708
NC_039508	Koludarov_et_al_2021	misc_RNA	10778131	10778376	.	+	.	Name=LOC105276946 RNA;ID=EWKMg4ru1zPvdBw+uzMEhS+PpGo.1624892359304.135708
NC_039508	Koludarov_et_al_2021	misc_RNA	10778535	10778636	.	+	.	Name=LOC105276946 RNA;ID=EWKMg4ru1zPvdBw+uzMEhS+PpGo.1624892359304.135708
NC_039508	Koludarov_et_al_2021	misc_RNA	10778714	10778906	.	+	.	Name=LOC105276946 RNA;ID=EWKMg4ru1zPvdBw+uzMEhS+PpGo.1624892359304.135708
NC_039508	Koludarov_et_al_2021	misc_RNA	10778995	10779271	.	+	.	Name=LOC105276946 RNA;ID=EWKMg4ru1zPvdBw+uzMEhS+PpGo.1624892359304.135708
NC_039508	Koludarov_et_al_2021	misc_RNA	10779341	10779633	.	+	.	Name=LOC105276946 RNA;ID=EWKMg4ru1zPvdBw+uzMEhS+PpGo.1624892359304.135708
NC_039508	Koludarov_et_al_2021	misc_RNA	10779787	10780012	.	+	.	Name=LOC105276946 RNA;ID=EWKMg4ru1zPvdBw+uzMEhS+PpGo.1624892359304.135708
NC_039508	Koludarov_et_al_2021	misc_RNA	10780094	10780210	.	+	.	Name=LOC105276946 RNA;ID=EWKMg4ru1zPvdBw+uzMEhS+PpGo.1624892359304.135708
NC_039508	Koludarov_et_al_2021	misc_RNA	10780290	10780586	.	+	.	Name=LOC105276946 RNA;ID=EWKMg4ru1zPvdBw+uzMEhS+PpGo.1624892359304.135708
NC_039508	Koludarov_et_al_2021	misc_RNA	10780931	10781434	.	+	.	Name=LOC105276946 RNA;ID=EWKMg4ru1zPvdBw+uzMEhS+PpGo.1624892359304.135708
NC_039508	Koludarov_et_al_2021	misc_RNA	10781690	10783028	.	+	.	Name=LOC105276946 RNA;ID=EWKMg4ru1zPvdBw+uzMEhS+PpGo.1624892359304.135708
NC_039508	Koludarov_et_al_2021	misc_RNA	4032329	4032649	.	+	.	Name=LOC105285712 RNA;ID=EWKMg4ru1zPvdBw+uzMEhS+PpGo.1624892359304.135709
NC_039508	Koludarov_et_al_2021	misc_RNA	4035942	4036002	.	+	.	Name=LOC105285712 RNA;ID=EWKMg4ru1zPvdBw+uzMEhS+PpGo.1624892359304.135709
NC_039508	Koludarov_et_al_2021	misc_RNA	4036415	4036513	.	+	.	Name=LOC105285712 RNA;ID=EWKMg4ru1zPvdBw+uzMEhS+PpGo.1624892359304.135709
NC_039508	Koludarov_et_al_2021	misc_RNA	4037015	4037107	.	+	.	Name=LOC105285712 RNA;ID=EWKMg4ru1zPvdBw+uzMEhS+PpGo.1624892359304.135709
NC_039508	Koludarov_et_al_2021	misc_RNA	4037233	4037410	.	+	.	Name=LOC105285712 RNA;ID=EWKMg4ru1zPvdBw+uzMEhS+PpGo.1624892359304.135709
NC_039508	Koludarov_et_al_2021	misc_RNA	4037624	4037650	.	+	.	Name=LOC105285712 RNA;ID=EWKMg4ru1zPvdBw+uzMEhS+PpGo.1624892359304.135709
NC_039508	Koludarov_et_al_2021	misc_RNA	4038062	4038273	.	+	.	Name=LOC105285712 RNA;ID=EWKMg4ru1zPvdBw+uzMEhS+PpGo.1624892359304.135709
NC_039508	Koludarov_et_al_2021	misc_RNA	4038543	4038750	.	+	.	Name=LOC105285712 RNA;ID=EWKMg4ru1zPvdBw+uzMEhS+PpGo.1624892359304.135709
NC_039508	Koludarov_et_al_2021	misc_RNA	4040321	4040529	.	+	.	Name=LOC105285712 RNA;ID=EWKMg4ru1zPvdBw+uzMEhS+PpGo.1624892359304.135709
NC_039508	Koludarov_et_al_2021	misc_RNA	4040624	4040849	.	+	.	Name=LOC105285712 RNA;ID=EWKMg4ru1zPvdBw+uzMEhS+PpGo.1624892359304.135709
NC_039508	Koludarov_et_al_2021	misc_RNA	4040979	4041164	.	+	.	Name=LOC105285712 RNA;ID=EWKMg4ru1zPvdBw+uzMEhS+PpGo.1624892359304.135709
NC_039508	Koludarov_et_al_2021	misc_RNA	4041249	4041494	.	+	.	Name=LOC105285712 RNA;ID=EWKMg4ru1zPvdBw+uzMEhS+PpGo.1624892359304.135709
NC_039508	Koludarov_et_al_2021	misc_RNA	4041579	4041799	.	+	.	Name=LOC105285712 RNA;ID=EWKMg4ru1zPvdBw+uzMEhS+PpGo.1624892359304.135709
NC_039508	Koludarov_et_al_2021	misc_RNA	4042075	4042257	.	+	.	Name=LOC105285712 RNA;ID=EWKMg4ru1zPvdBw+uzMEhS+PpGo.1624892359304.135709
NC_039508	Koludarov_et_al_2021	misc_RNA	4042396	4042525	.	+	.	Name=LOC105285712 RNA;ID=EWKMg4ru1zPvdBw+uzMEhS+PpGo.1624892359304.135709
NC_039508	Koludarov_et_al_2021	misc_RNA	4042638	4042822	.	+	.	Name=LOC105285712 RNA;ID=EWKMg4ru1zPvdBw+uzMEhS+PpGo.1624892359304.135709
NC_039508	Koludarov_et_al_2021	misc_RNA	4043867	4044013	.	+	.	Name=LOC105285712 RNA;ID=EWKMg4ru1zPvdBw+uzMEhS+PpGo.1624892359304.135709
NC_039508	Koludarov_et_al_2021	misc_RNA	4045223	4045357	.	+	.	Name=LOC105285712 RNA;ID=EWKMg4ru1zPvdBw+uzMEhS+PpGo.1624892359304.135709
NC_039508	Koludarov_et_al_2021	misc_RNA	4032329	4032649	.	+	.	Name=LOC105285712 RNA;ID=EWKMg4ru1zPvdBw+uzMEhS+PpGo.1624892359304.135710
NC_039508	Koludarov_et_al_2021	misc_RNA	4035942	4036002	.	+	.	Name=LOC105285712 RNA;ID=EWKMg4ru1zPvdBw+uzMEhS+PpGo.1624892359304.135710
NC_039508	Koludarov_et_al_2021	misc_RNA	4036415	4036513	.	+	.	Name=LOC105285712 RNA;ID=EWKMg4ru1zPvdBw+uzMEhS+PpGo.1624892359304.135710
NC_039508	Koludarov_et_al_2021	misc_RNA	4037015	4037107	.	+	.	Name=LOC105285712 RNA;ID=EWKMg4ru1zPvdBw+uzMEhS+PpGo.1624892359304.135710
NC_039508	Koludarov_et_al_2021	misc_RNA	4037233	4037410	.	+	.	Name=LOC105285712 RNA;ID=EWKMg4ru1zPvdBw+uzMEhS+PpGo.1624892359304.135710
NC_039508	Koludarov_et_al_2021	misc_RNA	4037624	4037650	.	+	.	Name=LOC105285712 RNA;ID=EWKMg4ru1zPvdBw+uzMEhS+PpGo.1624892359304.135710
NC_039508	Koludarov_et_al_2021	misc_RNA	4038062	4038273	.	+	.	Name=LOC105285712 RNA;ID=EWKMg4ru1zPvdBw+uzMEhS+PpGo.1624892359304.135710
NC_039508	Koludarov_et_al_2021	misc_RNA	4038543	4038750	.	+	.	Name=LOC105285712 RNA;ID=EWKMg4ru1zPvdBw+uzMEhS+PpGo.1624892359304.135710
NC_039508	Koludarov_et_al_2021	misc_RNA	4040321	4040529	.	+	.	Name=LOC105285712 RNA;ID=EWKMg4ru1zPvdBw+uzMEhS+PpGo.1624892359304.135710
NC_039508	Koludarov_et_al_2021	misc_RNA	4040624	4040849	.	+	.	Name=LOC105285712 RNA;ID=EWKMg4ru1zPvdBw+uzMEhS+PpGo.1624892359304.135710
NC_039508	Koludarov_et_al_2021	misc_RNA	4040979	4041164	.	+	.	Name=LOC105285712 RNA;ID=EWKMg4ru1zPvdBw+uzMEhS+PpGo.1624892359304.135710
NC_039508	Koludarov_et_al_2021	misc_RNA	4041249	4041494	.	+	.	Name=LOC105285712 RNA;ID=EWKMg4ru1zPvdBw+uzMEhS+PpGo.1624892359304.135710
NC_039508	Koludarov_et_al_2021	misc_RNA	4041579	4041799	.	+	.	Name=LOC105285712 RNA;ID=EWKMg4ru1zPvdBw+uzMEhS+PpGo.1624892359304.135710
NC_039508	Koludarov_et_al_2021	misc_RNA	4042075	4042257	.	+	.	Name=LOC105285712 RNA;ID=EWKMg4ru1zPvdBw+uzMEhS+PpGo.1624892359304.135710
NC_039508	Koludarov_et_al_2021	misc_RNA	4042396	4042525	.	+	.	Name=LOC105285712 RNA;ID=EWKMg4ru1zPvdBw+uzMEhS+PpGo.1624892359304.135710
NC_039508	Koludarov_et_al_2021	misc_RNA	4042638	4042822	.	+	.	Name=LOC105285712 RNA;ID=EWKMg4ru1zPvdBw+uzMEhS+PpGo.1624892359304.135710
NC_039508	Koludarov_et_al_2021	misc_RNA	4043867	4044013	.	+	.	Name=LOC105285712 RNA;ID=EWKMg4ru1zPvdBw+uzMEhS+PpGo.1624892359304.135710
NC_039508	Koludarov_et_al_2021	misc_RNA	4044561	4044893	.	+	.	Name=LOC105285712 RNA;ID=EWKMg4ru1zPvdBw+uzMEhS+PpGo.1624892359304.135710
NC_039508	Koludarov_et_al_2021	misc_RNA	3097558	3099597	.	+	.	Name=LOC105281366 RNA;ID=EWKMg4ru1zPvdBw+uzMEhS+PpGo.1624892359304.135711
NC_039508	Koludarov_et_al_2021	misc_RNA	3103097	3103329	.	+	.	Name=LOC105281366 RNA;ID=EWKMg4ru1zPvdBw+uzMEhS+PpGo.1624892359304.135711
NC_039508	Koludarov_et_al_2021	misc_RNA	3103730	3103750	.	+	.	Name=LOC105281366 RNA;ID=EWKMg4ru1zPvdBw+uzMEhS+PpGo.1624892359304.135711
NC_039508	Koludarov_et_al_2021	misc_RNA	3103965	3104189	.	+	.	Name=LOC105281366 RNA;ID=EWKMg4ru1zPvdBw+uzMEhS+PpGo.1624892359304.135711
NC_039508	Koludarov_et_al_2021	misc_RNA	3104267	3104377	.	+	.	Name=LOC105281366 RNA;ID=EWKMg4ru1zPvdBw+uzMEhS+PpGo.1624892359304.135711
NC_039508	Koludarov_et_al_2021	misc_RNA	3104479	3104720	.	+	.	Name=LOC105281366 RNA;ID=EWKMg4ru1zPvdBw+uzMEhS+PpGo.1624892359304.135711
NC_039508	Koludarov_et_al_2021	misc_RNA	3105252	3105399	.	+	.	Name=LOC105281366 RNA;ID=EWKMg4ru1zPvdBw+uzMEhS+PpGo.1624892359304.135711
NC_039508	Koludarov_et_al_2021	misc_RNA	3105482	3105683	.	+	.	Name=LOC105281366 RNA;ID=EWKMg4ru1zPvdBw+uzMEhS+PpGo.1624892359304.135711
NC_039508	Koludarov_et_al_2021	misc_RNA	3105765	3105924	.	+	.	Name=LOC105281366 RNA;ID=EWKMg4ru1zPvdBw+uzMEhS+PpGo.1624892359304.135711
NC_039508	Koludarov_et_al_2021	misc_RNA	3106007	3106169	.	+	.	Name=LOC105281366 RNA;ID=EWKMg4ru1zPvdBw+uzMEhS+PpGo.1624892359304.135711
NC_039508	Koludarov_et_al_2021	misc_RNA	3106249	3106449	.	+	.	Name=LOC105281366 RNA;ID=EWKMg4ru1zPvdBw+uzMEhS+PpGo.1624892359304.135711
NC_039508	Koludarov_et_al_2021	misc_RNA	3107015	3107082	.	+	.	Name=LOC105281366 RNA;ID=EWKMg4ru1zPvdBw+uzMEhS+PpGo.1624892359304.135711
NC_039508	Koludarov_et_al_2021	misc_RNA	3109353	3109477	.	+	.	Name=LOC105281366 RNA;ID=EWKMg4ru1zPvdBw+uzMEhS+PpGo.1624892359304.135711
NC_039508	Koludarov_et_al_2021	misc_RNA	15093491	15093997	.	-	.	Name=LOC105277206 RNA;ID=EWKMg4ru1zPvdBw+uzMEhS+PpGo.1624892359304.135712
NC_039508	Koludarov_et_al_2021	misc_RNA	15091110	15091932	.	-	.	Name=LOC105277206 RNA;ID=EWKMg4ru1zPvdBw+uzMEhS+PpGo.1624892359304.135712
NC_039508	Koludarov_et_al_2021	misc_RNA	15088039	15088226	.	-	.	Name=LOC105277206 RNA;ID=EWKMg4ru1zPvdBw+uzMEhS+PpGo.1624892359304.135712
NC_039508	Koludarov_et_al_2021	misc_RNA	15085358	15085492	.	-	.	Name=LOC105277206 RNA;ID=EWKMg4ru1zPvdBw+uzMEhS+PpGo.1624892359304.135712
NC_039508	Koludarov_et_al_2021	misc_RNA	15084806	15085031	.	-	.	Name=LOC105277206 RNA;ID=EWKMg4ru1zPvdBw+uzMEhS+PpGo.1624892359304.135712
NC_039508	Koludarov_et_al_2021	misc_RNA	15084432	15084699	.	-	.	Name=LOC105277206 RNA;ID=EWKMg4ru1zPvdBw+uzMEhS+PpGo.1624892359304.135712
NC_039508	Koludarov_et_al_2021	misc_RNA	15083948	15084176	.	-	.	Name=LOC105277206 RNA;ID=EWKMg4ru1zPvdBw+uzMEhS+PpGo.1624892359304.135712
NC_039508	Koludarov_et_al_2021	misc_RNA	15083568	15083680	.	-	.	Name=LOC105277206 RNA;ID=EWKMg4ru1zPvdBw+uzMEhS+PpGo.1624892359304.135712
NC_039508	Koludarov_et_al_2021	misc_RNA	15083198	15083338	.	-	.	Name=LOC105277206 RNA;ID=EWKMg4ru1zPvdBw+uzMEhS+PpGo.1624892359304.135712
NC_039508	Koludarov_et_al_2021	misc_RNA	15082916	15083088	.	-	.	Name=LOC105277206 RNA;ID=EWKMg4ru1zPvdBw+uzMEhS+PpGo.1624892359304.135712
NC_039508	Koludarov_et_al_2021	misc_RNA	15082452	15082593	.	-	.	Name=LOC105277206 RNA;ID=EWKMg4ru1zPvdBw+uzMEhS+PpGo.1624892359304.135712
NC_039508	Koludarov_et_al_2021	misc_RNA	191056	191556	.	-	.	Name=LOC105277454 RNA;ID=EWKMg4ru1zPvdBw+uzMEhS+PpGo.1624892359304.135713
NC_039508	Koludarov_et_al_2021	misc_RNA	190738	190857	.	-	.	Name=LOC105277454 RNA;ID=EWKMg4ru1zPvdBw+uzMEhS+PpGo.1624892359304.135713
NC_039508	Koludarov_et_al_2021	misc_RNA	189897	190066	.	-	.	Name=LOC105277454 RNA;ID=EWKMg4ru1zPvdBw+uzMEhS+PpGo.1624892359304.135713
NC_039508	Koludarov_et_al_2021	misc_RNA	180015	180152	.	-	.	Name=LOC105277454 RNA;ID=EWKMg4ru1zPvdBw+uzMEhS+PpGo.1624892359304.135713
NC_039508	Koludarov_et_al_2021	misc_RNA	10183887	10184315	.	-	.	Name=LOC105276871 RNA;ID=EWKMg4ru1zPvdBw+uzMEhS+PpGo.1624892359305.135714
NC_039508	Koludarov_et_al_2021	misc_RNA	10182887	10183087	.	-	.	Name=LOC105276871 RNA;ID=EWKMg4ru1zPvdBw+uzMEhS+PpGo.1624892359305.135714
NC_039508	Koludarov_et_al_2021	misc_RNA	10182584	10182802	.	-	.	Name=LOC105276871 RNA;ID=EWKMg4ru1zPvdBw+uzMEhS+PpGo.1624892359305.135714
NC_039508	Koludarov_et_al_2021	misc_RNA	10182040	10182341	.	-	.	Name=LOC105276871 RNA;ID=EWKMg4ru1zPvdBw+uzMEhS+PpGo.1624892359305.135714
NC_039508	Koludarov_et_al_2021	misc_RNA	10181478	10181773	.	-	.	Name=LOC105276871 RNA;ID=EWKMg4ru1zPvdBw+uzMEhS+PpGo.1624892359305.135714
NC_039508	Koludarov_et_al_2021	misc_RNA	10181205	10181395	.	-	.	Name=LOC105276871 RNA;ID=EWKMg4ru1zPvdBw+uzMEhS+PpGo.1624892359305.135714
NC_039508	Koludarov_et_al_2021	misc_RNA	10181009	10181090	.	-	.	Name=LOC105276871 RNA;ID=EWKMg4ru1zPvdBw+uzMEhS+PpGo.1624892359305.135714
NC_039508	Koludarov_et_al_2021	misc_RNA	10180814	10180833	.	-	.	Name=LOC105276871 RNA;ID=EWKMg4ru1zPvdBw+uzMEhS+PpGo.1624892359305.135714
NC_039508	Koludarov_et_al_2021	misc_RNA	10174172	10174211	.	-	.	Name=LOC105276871 RNA;ID=EWKMg4ru1zPvdBw+uzMEhS+PpGo.1624892359305.135714
NC_039508	Koludarov_et_al_2021	misc_RNA	10173818	10173888	.	-	.	Name=LOC105276871 RNA;ID=EWKMg4ru1zPvdBw+uzMEhS+PpGo.1624892359305.135714
NC_039508	Koludarov_et_al_2021	misc_RNA	10173514	10173601	.	-	.	Name=LOC105276871 RNA;ID=EWKMg4ru1zPvdBw+uzMEhS+PpGo.1624892359305.135714
NC_039508	Koludarov_et_al_2021	misc_RNA	10173199	10173247	.	-	.	Name=LOC105276871 RNA;ID=EWKMg4ru1zPvdBw+uzMEhS+PpGo.1624892359305.135714
NC_039508	Koludarov_et_al_2021	misc_RNA	10172828	10172946	.	-	.	Name=LOC105276871 RNA;ID=EWKMg4ru1zPvdBw+uzMEhS+PpGo.1624892359305.135714
NC_039508	Koludarov_et_al_2021	misc_RNA	15793388	15794046	.	-	.	Name=LOC105277235 RNA;ID=EWKMg4ru1zPvdBw+uzMEhS+PpGo.1624892359305.135715
NC_039508	Koludarov_et_al_2021	misc_RNA	15792073	15792395	.	-	.	Name=LOC105277235 RNA;ID=EWKMg4ru1zPvdBw+uzMEhS+PpGo.1624892359305.135715
NC_039508	Koludarov_et_al_2021	misc_RNA	15791794	15791954	.	-	.	Name=LOC105277235 RNA;ID=EWKMg4ru1zPvdBw+uzMEhS+PpGo.1624892359305.135715
NC_039508	Koludarov_et_al_2021	misc_RNA	15791372	15791710	.	-	.	Name=LOC105277235 RNA;ID=EWKMg4ru1zPvdBw+uzMEhS+PpGo.1624892359305.135715
NC_039508	Koludarov_et_al_2021	misc_RNA	15789994	15791127	.	-	.	Name=LOC105277235 RNA;ID=EWKMg4ru1zPvdBw+uzMEhS+PpGo.1624892359305.135715
NC_039508	Koludarov_et_al_2021	misc_RNA	15789519	15789819	.	-	.	Name=LOC105277235 RNA;ID=EWKMg4ru1zPvdBw+uzMEhS+PpGo.1624892359305.135715
NC_039508	Koludarov_et_al_2021	misc_RNA	15788788	15789203	.	-	.	Name=LOC105277235 RNA;ID=EWKMg4ru1zPvdBw+uzMEhS+PpGo.1624892359305.135715
NC_039508	Koludarov_et_al_2021	misc_RNA	15787993	15788634	.	-	.	Name=LOC105277235 RNA;ID=EWKMg4ru1zPvdBw+uzMEhS+PpGo.1624892359305.135715
NC_039508	Koludarov_et_al_2021	misc_RNA	15787507	15787920	.	-	.	Name=LOC105277235 RNA;ID=EWKMg4ru1zPvdBw+uzMEhS+PpGo.1624892359305.135715
NC_039508	Koludarov_et_al_2021	misc_RNA	15787203	15787419	.	-	.	Name=LOC105277235 RNA;ID=EWKMg4ru1zPvdBw+uzMEhS+PpGo.1624892359305.135715
NC_039508	Koludarov_et_al_2021	misc_RNA	15786802	15787114	.	-	.	Name=LOC105277235 RNA;ID=EWKMg4ru1zPvdBw+uzMEhS+PpGo.1624892359305.135715
NC_039508	Koludarov_et_al_2021	misc_RNA	15783174	15786042	.	-	.	Name=LOC105277235 RNA;ID=EWKMg4ru1zPvdBw+uzMEhS+PpGo.1624892359305.135715
NC_039508	Koludarov_et_al_2021	misc_RNA	15793388	15794046	.	-	.	Name=LOC105277235 RNA;ID=EWKMg4ru1zPvdBw+uzMEhS+PpGo.1624892359305.135716
NC_039508	Koludarov_et_al_2021	misc_RNA	15792073	15792395	.	-	.	Name=LOC105277235 RNA;ID=EWKMg4ru1zPvdBw+uzMEhS+PpGo.1624892359305.135716
NC_039508	Koludarov_et_al_2021	misc_RNA	15791794	15791954	.	-	.	Name=LOC105277235 RNA;ID=EWKMg4ru1zPvdBw+uzMEhS+PpGo.1624892359305.135716
NC_039508	Koludarov_et_al_2021	misc_RNA	15791372	15791710	.	-	.	Name=LOC105277235 RNA;ID=EWKMg4ru1zPvdBw+uzMEhS+PpGo.1624892359305.135716
NC_039508	Koludarov_et_al_2021	misc_RNA	15789994	15791127	.	-	.	Name=LOC105277235 RNA;ID=EWKMg4ru1zPvdBw+uzMEhS+PpGo.1624892359305.135716
NC_039508	Koludarov_et_al_2021	misc_RNA	15789519	15789819	.	-	.	Name=LOC105277235 RNA;ID=EWKMg4ru1zPvdBw+uzMEhS+PpGo.1624892359305.135716
NC_039508	Koludarov_et_al_2021	misc_RNA	15789424	15789471	.	-	.	Name=LOC105277235 RNA;ID=EWKMg4ru1zPvdBw+uzMEhS+PpGo.1624892359305.135716
NC_039508	Koludarov_et_al_2021	misc_RNA	15788788	15789194	.	-	.	Name=LOC105277235 RNA;ID=EWKMg4ru1zPvdBw+uzMEhS+PpGo.1624892359305.135716
NC_039508	Koludarov_et_al_2021	misc_RNA	15787993	15788634	.	-	.	Name=LOC105277235 RNA;ID=EWKMg4ru1zPvdBw+uzMEhS+PpGo.1624892359305.135716
NC_039508	Koludarov_et_al_2021	misc_RNA	15787507	15787920	.	-	.	Name=LOC105277235 RNA;ID=EWKMg4ru1zPvdBw+uzMEhS+PpGo.1624892359305.135716
NC_039508	Koludarov_et_al_2021	misc_RNA	15787203	15787419	.	-	.	Name=LOC105277235 RNA;ID=EWKMg4ru1zPvdBw+uzMEhS+PpGo.1624892359305.135716
NC_039508	Koludarov_et_al_2021	misc_RNA	15786802	15787114	.	-	.	Name=LOC105277235 RNA;ID=EWKMg4ru1zPvdBw+uzMEhS+PpGo.1624892359305.135716
NC_039508	Koludarov_et_al_2021	misc_RNA	15783174	15786042	.	-	.	Name=LOC105277235 RNA;ID=EWKMg4ru1zPvdBw+uzMEhS+PpGo.1624892359305.135716
NC_039508	Koludarov_et_al_2021	misc_RNA	13981400	13984211	.	-	.	Name=LOC105278694 RNA;ID=EWKMg4ru1zPvdBw+uzMEhS+PpGo.1624892359305.135717
NC_039508	Koludarov_et_al_2021	misc_RNA	13981080	13981179	.	-	.	Name=LOC105278694 RNA;ID=EWKMg4ru1zPvdBw+uzMEhS+PpGo.1624892359305.135717
NC_039508	Koludarov_et_al_2021	misc_RNA	13980118	13980713	.	-	.	Name=LOC105278694 RNA;ID=EWKMg4ru1zPvdBw+uzMEhS+PpGo.1624892359305.135717
NC_039508	Koludarov_et_al_2021	misc_RNA	13979746	13979880	.	-	.	Name=LOC105278694 RNA;ID=EWKMg4ru1zPvdBw+uzMEhS+PpGo.1624892359305.135717
NC_039508	Koludarov_et_al_2021	misc_RNA	13979553	13979681	.	-	.	Name=LOC105278694 RNA;ID=EWKMg4ru1zPvdBw+uzMEhS+PpGo.1624892359305.135717
NC_039508	Koludarov_et_al_2021	misc_RNA	13978969	13979484	.	-	.	Name=LOC105278694 RNA;ID=EWKMg4ru1zPvdBw+uzMEhS+PpGo.1624892359305.135717
NC_039508	Koludarov_et_al_2021	misc_RNA	13973709	13978414	.	-	.	Name=LOC105278694 RNA;ID=EWKMg4ru1zPvdBw+uzMEhS+PpGo.1624892359305.135717
NC_039508	Koludarov_et_al_2021	misc_RNA	14538046	14538236	.	+	.	Name=LOC105277146 RNA;ID=EWKMg4ru1zPvdBw+uzMEhS+PpGo.1624892359305.135718
NC_039508	Koludarov_et_al_2021	misc_RNA	14538982	14539128	.	+	.	Name=LOC105277146 RNA;ID=EWKMg4ru1zPvdBw+uzMEhS+PpGo.1624892359305.135718
NC_039508	Koludarov_et_al_2021	misc_RNA	14539897	14540251	.	+	.	Name=LOC105277146 RNA;ID=EWKMg4ru1zPvdBw+uzMEhS+PpGo.1624892359305.135718
NC_039508	Koludarov_et_al_2021	misc_RNA	14540328	14540522	.	+	.	Name=LOC105277146 RNA;ID=EWKMg4ru1zPvdBw+uzMEhS+PpGo.1624892359305.135718
NC_039508	Koludarov_et_al_2021	misc_RNA	14540607	14540722	.	+	.	Name=LOC105277146 RNA;ID=EWKMg4ru1zPvdBw+uzMEhS+PpGo.1624892359305.135718
NC_039508	Koludarov_et_al_2021	misc_RNA	14545430	14545635	.	+	.	Name=LOC105277146 RNA;ID=EWKMg4ru1zPvdBw+uzMEhS+PpGo.1624892359305.135718
NC_039508	Koludarov_et_al_2021	misc_RNA	14545849	14546473	.	+	.	Name=LOC105277146 RNA;ID=EWKMg4ru1zPvdBw+uzMEhS+PpGo.1624892359305.135718
NC_039508	Koludarov_et_al_2021	misc_RNA	14546567	14546987	.	+	.	Name=LOC105277146 RNA;ID=EWKMg4ru1zPvdBw+uzMEhS+PpGo.1624892359305.135718
NC_039508	Koludarov_et_al_2021	misc_RNA	14547071	14547286	.	+	.	Name=LOC105277146 RNA;ID=EWKMg4ru1zPvdBw+uzMEhS+PpGo.1624892359305.135718
NC_039508	Koludarov_et_al_2021	misc_RNA	14547364	14547536	.	+	.	Name=LOC105277146 RNA;ID=EWKMg4ru1zPvdBw+uzMEhS+PpGo.1624892359305.135718
NC_039508	Koludarov_et_al_2021	misc_RNA	14547625	14547771	.	+	.	Name=LOC105277146 RNA;ID=EWKMg4ru1zPvdBw+uzMEhS+PpGo.1624892359305.135718
NC_039508	Koludarov_et_al_2021	misc_RNA	14547874	14548016	.	+	.	Name=LOC105277146 RNA;ID=EWKMg4ru1zPvdBw+uzMEhS+PpGo.1624892359305.135718
NC_039508	Koludarov_et_al_2021	misc_RNA	14548099	14548299	.	+	.	Name=LOC105277146 RNA;ID=EWKMg4ru1zPvdBw+uzMEhS+PpGo.1624892359305.135718
NC_039508	Koludarov_et_al_2021	misc_RNA	4056354	4056935	.	-	.	Name=LOC105285714 RNA;ID=EWKMg4ru1zPvdBw+uzMEhS+PpGo.1624892359305.135719
NC_039508	Koludarov_et_al_2021	misc_RNA	4055821	4055981	.	-	.	Name=LOC105285714 RNA;ID=EWKMg4ru1zPvdBw+uzMEhS+PpGo.1624892359305.135719
NC_039508	Koludarov_et_al_2021	misc_RNA	4055382	4055507	.	-	.	Name=LOC105285714 RNA;ID=EWKMg4ru1zPvdBw+uzMEhS+PpGo.1624892359305.135719
NC_039508	Koludarov_et_al_2021	misc_RNA	4054593	4054744	.	-	.	Name=LOC105285714 RNA;ID=EWKMg4ru1zPvdBw+uzMEhS+PpGo.1624892359305.135719
NC_039508	Koludarov_et_al_2021	misc_RNA	4054322	4054432	.	-	.	Name=LOC105285714 RNA;ID=EWKMg4ru1zPvdBw+uzMEhS+PpGo.1624892359305.135719
NC_039508	Koludarov_et_al_2021	misc_RNA	4054135	4054195	.	-	.	Name=LOC105285714 RNA;ID=EWKMg4ru1zPvdBw+uzMEhS+PpGo.1624892359305.135719
NC_039508	Koludarov_et_al_2021	misc_RNA	4053777	4054066	.	-	.	Name=LOC105285714 RNA;ID=EWKMg4ru1zPvdBw+uzMEhS+PpGo.1624892359305.135719
NC_039508	Koludarov_et_al_2021	misc_RNA	4053560	4053691	.	-	.	Name=LOC105285714 RNA;ID=EWKMg4ru1zPvdBw+uzMEhS+PpGo.1624892359305.135719
NC_039508	Koludarov_et_al_2021	misc_RNA	4053227	4053448	.	-	.	Name=LOC105285714 RNA;ID=EWKMg4ru1zPvdBw+uzMEhS+PpGo.1624892359305.135719
NC_039508	Koludarov_et_al_2021	misc_RNA	4051872	4053131	.	-	.	Name=LOC105285714 RNA;ID=EWKMg4ru1zPvdBw+uzMEhS+PpGo.1624892359305.135719
NC_039508	Koludarov_et_al_2021	misc_RNA	4049524	4051286	.	-	.	Name=LOC105285714 RNA;ID=EWKMg4ru1zPvdBw+uzMEhS+PpGo.1624892359305.135719
NC_039508	Koludarov_et_al_2021	misc_RNA	4056354	4056935	.	-	.	Name=LOC105285714 RNA;ID=EWKMg4ru1zPvdBw+uzMEhS+PpGo.1624892359305.135720
NC_039508	Koludarov_et_al_2021	misc_RNA	4055821	4055981	.	-	.	Name=LOC105285714 RNA;ID=EWKMg4ru1zPvdBw+uzMEhS+PpGo.1624892359305.135720
NC_039508	Koludarov_et_al_2021	misc_RNA	4055382	4055507	.	-	.	Name=LOC105285714 RNA;ID=EWKMg4ru1zPvdBw+uzMEhS+PpGo.1624892359305.135720
NC_039508	Koludarov_et_al_2021	misc_RNA	4054593	4054744	.	-	.	Name=LOC105285714 RNA;ID=EWKMg4ru1zPvdBw+uzMEhS+PpGo.1624892359305.135720
NC_039508	Koludarov_et_al_2021	misc_RNA	4054322	4054432	.	-	.	Name=LOC105285714 RNA;ID=EWKMg4ru1zPvdBw+uzMEhS+PpGo.1624892359305.135720
NC_039508	Koludarov_et_al_2021	misc_RNA	4054135	4054195	.	-	.	Name=LOC105285714 RNA;ID=EWKMg4ru1zPvdBw+uzMEhS+PpGo.1624892359305.135720
NC_039508	Koludarov_et_al_2021	misc_RNA	4053777	4054066	.	-	.	Name=LOC105285714 RNA;ID=EWKMg4ru1zPvdBw+uzMEhS+PpGo.1624892359305.135720
NC_039508	Koludarov_et_al_2021	misc_RNA	4053560	4053691	.	-	.	Name=LOC105285714 RNA;ID=EWKMg4ru1zPvdBw+uzMEhS+PpGo.1624892359305.135720
NC_039508	Koludarov_et_al_2021	misc_RNA	4053227	4053448	.	-	.	Name=LOC105285714 RNA;ID=EWKMg4ru1zPvdBw+uzMEhS+PpGo.1624892359305.135720
NC_039508	Koludarov_et_al_2021	misc_RNA	4051166	4053131	.	-	.	Name=LOC105285714 RNA;ID=EWKMg4ru1zPvdBw+uzMEhS+PpGo.1624892359305.135720
NC_039508	Koludarov_et_al_2021	misc_RNA	4049524	4050937	.	-	.	Name=LOC105285714 RNA;ID=EWKMg4ru1zPvdBw+uzMEhS+PpGo.1624892359305.135720
NC_039508	Koludarov_et_al_2021	misc_RNA	191056	191556	.	-	.	Name=LOC105277454 RNA;ID=EWKMg4ru1zPvdBw+uzMEhS+PpGo.1624892359305.135721
NC_039508	Koludarov_et_al_2021	misc_RNA	190738	190857	.	-	.	Name=LOC105277454 RNA;ID=EWKMg4ru1zPvdBw+uzMEhS+PpGo.1624892359305.135721
NC_039508	Koludarov_et_al_2021	misc_RNA	189897	190066	.	-	.	Name=LOC105277454 RNA;ID=EWKMg4ru1zPvdBw+uzMEhS+PpGo.1624892359305.135721
NC_039508	Koludarov_et_al_2021	misc_RNA	184446	189811	.	-	.	Name=LOC105277454 RNA;ID=EWKMg4ru1zPvdBw+uzMEhS+PpGo.1624892359305.135721
NC_039508	Koludarov_et_al_2021	misc_RNA	7025062	7025806	.	-	.	Name=LOC105278115 RNA;ID=EWKMg4ru1zPvdBw+uzMEhS+PpGo.1624892359305.135722
NC_039508	Koludarov_et_al_2021	misc_RNA	7024773	7024916	.	-	.	Name=LOC105278115 RNA;ID=EWKMg4ru1zPvdBw+uzMEhS+PpGo.1624892359305.135722
NC_039508	Koludarov_et_al_2021	misc_RNA	7024253	7024694	.	-	.	Name=LOC105278115 RNA;ID=EWKMg4ru1zPvdBw+uzMEhS+PpGo.1624892359305.135722
NC_039508	Koludarov_et_al_2021	misc_RNA	7024022	7024176	.	-	.	Name=LOC105278115 RNA;ID=EWKMg4ru1zPvdBw+uzMEhS+PpGo.1624892359305.135722
NC_039508	Koludarov_et_al_2021	misc_RNA	7023752	7023950	.	-	.	Name=LOC105278115 RNA;ID=EWKMg4ru1zPvdBw+uzMEhS+PpGo.1624892359305.135722
NC_039508	Koludarov_et_al_2021	misc_RNA	7023392	7023615	.	-	.	Name=LOC105278115 RNA;ID=EWKMg4ru1zPvdBw+uzMEhS+PpGo.1624892359305.135722
NC_039508	Koludarov_et_al_2021	misc_RNA	7022935	7023300	.	-	.	Name=LOC105278115 RNA;ID=EWKMg4ru1zPvdBw+uzMEhS+PpGo.1624892359305.135722
NC_039508	Koludarov_et_al_2021	misc_RNA	7022738	7022858	.	-	.	Name=LOC105278115 RNA;ID=EWKMg4ru1zPvdBw+uzMEhS+PpGo.1624892359305.135722
NC_039508	Koludarov_et_al_2021	misc_RNA	7022267	7022648	.	-	.	Name=LOC105278115 RNA;ID=EWKMg4ru1zPvdBw+uzMEhS+PpGo.1624892359305.135722
NC_039508	Koludarov_et_al_2021	misc_RNA	7021967	7022172	.	-	.	Name=LOC105278115 RNA;ID=EWKMg4ru1zPvdBw+uzMEhS+PpGo.1624892359305.135722
NC_039508	Koludarov_et_al_2021	misc_RNA	7021245	7021582	.	-	.	Name=LOC105278115 RNA;ID=EWKMg4ru1zPvdBw+uzMEhS+PpGo.1624892359305.135722
NC_039508	Koludarov_et_al_2021	misc_RNA	7020673	7021092	.	-	.	Name=LOC105278115 RNA;ID=EWKMg4ru1zPvdBw+uzMEhS+PpGo.1624892359305.135722
NC_039508	Koludarov_et_al_2021	misc_RNA	7020456	7020581	.	-	.	Name=LOC105278115 RNA;ID=EWKMg4ru1zPvdBw+uzMEhS+PpGo.1624892359305.135722
NC_039508	Koludarov_et_al_2021	misc_RNA	7020048	7020320	.	-	.	Name=LOC105278115 RNA;ID=EWKMg4ru1zPvdBw+uzMEhS+PpGo.1624892359305.135722
NC_039508	Koludarov_et_al_2021	misc_RNA	7019828	7019984	.	-	.	Name=LOC105278115 RNA;ID=EWKMg4ru1zPvdBw+uzMEhS+PpGo.1624892359305.135722
NC_039508	Koludarov_et_al_2021	misc_RNA	7019645	7019767	.	-	.	Name=LOC105278115 RNA;ID=EWKMg4ru1zPvdBw+uzMEhS+PpGo.1624892359305.135722
NC_039508	Koludarov_et_al_2021	misc_RNA	3090441	3091904	.	+	.	Name=LOC105281367 RNA;ID=EWKMg4ru1zPvdBw+uzMEhS+PpGo.1624892359305.135723
NC_039508	Koludarov_et_al_2021	misc_RNA	3092139	3092360	.	+	.	Name=LOC105281367 RNA;ID=EWKMg4ru1zPvdBw+uzMEhS+PpGo.1624892359305.135723
NC_039508	Koludarov_et_al_2021	misc_RNA	3092470	3092668	.	+	.	Name=LOC105281367 RNA;ID=EWKMg4ru1zPvdBw+uzMEhS+PpGo.1624892359305.135723
NC_039508	Koludarov_et_al_2021	misc_RNA	3092950	3093150	.	+	.	Name=LOC105281367 RNA;ID=EWKMg4ru1zPvdBw+uzMEhS+PpGo.1624892359305.135723
NC_039508	Koludarov_et_al_2021	misc_RNA	3093256	3093419	.	+	.	Name=LOC105281367 RNA;ID=EWKMg4ru1zPvdBw+uzMEhS+PpGo.1624892359305.135723
NC_039508	Koludarov_et_al_2021	misc_RNA	3093488	3093644	.	+	.	Name=LOC105281367 RNA;ID=EWKMg4ru1zPvdBw+uzMEhS+PpGo.1624892359305.135723
NC_039508	Koludarov_et_al_2021	misc_RNA	3093735	3095836	.	+	.	Name=LOC105281367 RNA;ID=EWKMg4ru1zPvdBw+uzMEhS+PpGo.1624892359305.135723
NC_039508	Koludarov_et_al_2021	misc_RNA	3095991	3096408	.	+	.	Name=LOC105281367 RNA;ID=EWKMg4ru1zPvdBw+uzMEhS+PpGo.1624892359305.135723
NC_039508	Koludarov_et_al_2021	misc_RNA	2922324	2923570	.	-	.	Name=LOC105281363 RNA;ID=EWKMg4ru1zPvdBw+uzMEhS+PpGo.1624892359305.135724
NC_039508	Koludarov_et_al_2021	misc_RNA	2917823	2919438	.	-	.	Name=LOC105281363 RNA;ID=EWKMg4ru1zPvdBw+uzMEhS+PpGo.1624892359305.135724
NC_039508	Koludarov_et_al_2021	misc_RNA	18010522	18012839	.	-	.	Name=LOC105280668 RNA;ID=EWKMg4ru1zPvdBw+uzMEhS+PpGo.1624892359305.135725
NC_039508	Koludarov_et_al_2021	misc_RNA	18008690	18009137	.	-	.	Name=LOC105280668 RNA;ID=EWKMg4ru1zPvdBw+uzMEhS+PpGo.1624892359305.135725
NC_039508	Koludarov_et_al_2021	misc_RNA	18008476	18008613	.	-	.	Name=LOC105280668 RNA;ID=EWKMg4ru1zPvdBw+uzMEhS+PpGo.1624892359305.135725
NC_039508	Koludarov_et_al_2021	misc_RNA	18008114	18008292	.	-	.	Name=LOC105280668 RNA;ID=EWKMg4ru1zPvdBw+uzMEhS+PpGo.1624892359305.135725
NC_039508	Koludarov_et_al_2021	misc_RNA	18007256	18008036	.	-	.	Name=LOC105280668 RNA;ID=EWKMg4ru1zPvdBw+uzMEhS+PpGo.1624892359305.135725
NC_039508	Koludarov_et_al_2021	misc_RNA	9072216	9072296	.	-	.	Name=LOC105278103 RNA;ID=EWKMg4ru1zPvdBw+uzMEhS+PpGo.1624892359305.135726
NC_039508	Koludarov_et_al_2021	misc_RNA	9071230	9071949	.	-	.	Name=LOC105278103 RNA;ID=EWKMg4ru1zPvdBw+uzMEhS+PpGo.1624892359305.135726
NC_039508	Koludarov_et_al_2021	misc_RNA	9070915	9071154	.	-	.	Name=LOC105278103 RNA;ID=EWKMg4ru1zPvdBw+uzMEhS+PpGo.1624892359305.135726
NC_039508	Koludarov_et_al_2021	misc_RNA	9070649	9070844	.	-	.	Name=LOC105278103 RNA;ID=EWKMg4ru1zPvdBw+uzMEhS+PpGo.1624892359305.135726
NC_039508	Koludarov_et_al_2021	misc_RNA	9070248	9070554	.	-	.	Name=LOC105278103 RNA;ID=EWKMg4ru1zPvdBw+uzMEhS+PpGo.1624892359305.135726
NC_039508	Koludarov_et_al_2021	misc_RNA	9069186	9070161	.	-	.	Name=LOC105278103 RNA;ID=EWKMg4ru1zPvdBw+uzMEhS+PpGo.1624892359305.135726
NC_039508	Koludarov_et_al_2021	misc_RNA	9068133	9069055	.	-	.	Name=LOC105278103 RNA;ID=EWKMg4ru1zPvdBw+uzMEhS+PpGo.1624892359305.135726
NC_039508	Koludarov_et_al_2021	misc_RNA	9066725	9066830	.	-	.	Name=LOC105278103 RNA;ID=EWKMg4ru1zPvdBw+uzMEhS+PpGo.1624892359305.135726
NC_039508	Koludarov_et_al_2021	misc_RNA	2581034	2581614	.	+	.	Name=LOC105281343 RNA;ID=EWKMg4ru1zPvdBw+uzMEhS+PpGo.1624892359305.135727
NC_039508	Koludarov_et_al_2021	misc_RNA	2581842	2584795	.	+	.	Name=LOC105281343 RNA;ID=EWKMg4ru1zPvdBw+uzMEhS+PpGo.1624892359305.135727
NC_039508	Koludarov_et_al_2021	misc_RNA	2584879	2584952	.	+	.	Name=LOC105281343 RNA;ID=EWKMg4ru1zPvdBw+uzMEhS+PpGo.1624892359305.135727
NC_039508	Koludarov_et_al_2021	misc_RNA	2585044	2585242	.	+	.	Name=LOC105281343 RNA;ID=EWKMg4ru1zPvdBw+uzMEhS+PpGo.1624892359305.135727
NC_039508	Koludarov_et_al_2021	misc_RNA	2585315	2586357	.	+	.	Name=LOC105281343 RNA;ID=EWKMg4ru1zPvdBw+uzMEhS+PpGo.1624892359305.135727
NC_039508	Koludarov_et_al_2021	misc_RNA	4081615	4082186	.	+	.	Name=LOC105285706 RNA;ID=EWKMg4ru1zPvdBw+uzMEhS+PpGo.1624892359305.135728
NC_039508	Koludarov_et_al_2021	misc_RNA	4082272	4082445	.	+	.	Name=LOC105285706 RNA;ID=EWKMg4ru1zPvdBw+uzMEhS+PpGo.1624892359305.135728
NC_039508	Koludarov_et_al_2021	misc_RNA	4082594	4082690	.	+	.	Name=LOC105285706 RNA;ID=EWKMg4ru1zPvdBw+uzMEhS+PpGo.1624892359305.135728
NC_039508	Koludarov_et_al_2021	misc_RNA	4082786	4082981	.	+	.	Name=LOC105285706 RNA;ID=EWKMg4ru1zPvdBw+uzMEhS+PpGo.1624892359305.135728
NC_039508	Koludarov_et_al_2021	misc_RNA	4083225	4083362	.	+	.	Name=LOC105285706 RNA;ID=EWKMg4ru1zPvdBw+uzMEhS+PpGo.1624892359305.135728
NC_039508	Koludarov_et_al_2021	misc_RNA	4083637	4083846	.	+	.	Name=LOC105285706 RNA;ID=EWKMg4ru1zPvdBw+uzMEhS+PpGo.1624892359305.135728
NC_039508	Koludarov_et_al_2021	misc_RNA	4083948	4084131	.	+	.	Name=LOC105285706 RNA;ID=EWKMg4ru1zPvdBw+uzMEhS+PpGo.1624892359305.135728
NC_039508	Koludarov_et_al_2021	misc_RNA	4084395	4084568	.	+	.	Name=LOC105285706 RNA;ID=EWKMg4ru1zPvdBw+uzMEhS+PpGo.1624892359305.135728
NC_039508	Koludarov_et_al_2021	misc_RNA	4085133	4085366	.	+	.	Name=LOC105285706 RNA;ID=EWKMg4ru1zPvdBw+uzMEhS+PpGo.1624892359305.135728
NC_039508	Koludarov_et_al_2021	misc_RNA	4085520	4085696	.	+	.	Name=LOC105285706 RNA;ID=EWKMg4ru1zPvdBw+uzMEhS+PpGo.1624892359305.135728
NC_039508	Koludarov_et_al_2021	misc_RNA	4085775	4085988	.	+	.	Name=LOC105285706 RNA;ID=EWKMg4ru1zPvdBw+uzMEhS+PpGo.1624892359305.135728
NC_039508	Koludarov_et_al_2021	misc_RNA	4086145	4086293	.	+	.	Name=LOC105285706 RNA;ID=EWKMg4ru1zPvdBw+uzMEhS+PpGo.1624892359305.135728
NC_039508	Koludarov_et_al_2021	misc_RNA	4086390	4086512	.	+	.	Name=LOC105285706 RNA;ID=EWKMg4ru1zPvdBw+uzMEhS+PpGo.1624892359305.135728
NC_039508	Koludarov_et_al_2021	misc_RNA	4086598	4086718	.	+	.	Name=LOC105285706 RNA;ID=EWKMg4ru1zPvdBw+uzMEhS+PpGo.1624892359305.135728
NC_039508	Koludarov_et_al_2021	misc_RNA	9776315	9776530	.	-	.	Name=LOC113561671 RNA;ID=EWKMg4ru1zPvdBw+uzMEhS+PpGo.1624892359305.135729
NC_039508	Koludarov_et_al_2021	misc_RNA	9771891	9772419	.	-	.	Name=LOC113561671 RNA;ID=EWKMg4ru1zPvdBw+uzMEhS+PpGo.1624892359305.135729
NC_039508	Koludarov_et_al_2021	misc_RNA	3987004	3988301	.	+	.	Name=LOC105285721 RNA;ID=EWKMg4ru1zPvdBw+uzMEhS+PpGo.1624892359305.135730
NC_039508	Koludarov_et_al_2021	misc_RNA	3988582	3988701	.	+	.	Name=LOC105285721 RNA;ID=EWKMg4ru1zPvdBw+uzMEhS+PpGo.1624892359305.135730
NC_039508	Koludarov_et_al_2021	misc_RNA	3988824	3988941	.	+	.	Name=LOC105285721 RNA;ID=EWKMg4ru1zPvdBw+uzMEhS+PpGo.1624892359305.135730
NC_039508	Koludarov_et_al_2021	misc_RNA	3989030	3989291	.	+	.	Name=LOC105285721 RNA;ID=EWKMg4ru1zPvdBw+uzMEhS+PpGo.1624892359305.135730
NC_039508	Koludarov_et_al_2021	misc_RNA	3989437	3989550	.	+	.	Name=LOC105285721 RNA;ID=EWKMg4ru1zPvdBw+uzMEhS+PpGo.1624892359305.135730
NC_039508	Koludarov_et_al_2021	misc_RNA	3989689	3989779	.	+	.	Name=LOC105285721 RNA;ID=EWKMg4ru1zPvdBw+uzMEhS+PpGo.1624892359305.135730
NC_039508	Koludarov_et_al_2021	misc_RNA	3989945	3990090	.	+	.	Name=LOC105285721 RNA;ID=EWKMg4ru1zPvdBw+uzMEhS+PpGo.1624892359305.135730
NC_039508	Koludarov_et_al_2021	misc_RNA	3990249	3990787	.	+	.	Name=LOC105285721 RNA;ID=EWKMg4ru1zPvdBw+uzMEhS+PpGo.1624892359305.135730
NC_039508	Koludarov_et_al_2021	misc_RNA	3990878	3991057	.	+	.	Name=LOC105285721 RNA;ID=EWKMg4ru1zPvdBw+uzMEhS+PpGo.1624892359305.135730
NC_039508	Koludarov_et_al_2021	misc_RNA	18025175	18025587	.	+	.	Name=LOC105280664 RNA;ID=EWKMg4ru1zPvdBw+uzMEhS+PpGo.1624892359305.135731
NC_039508	Koludarov_et_al_2021	misc_RNA	18025735	18025787	.	+	.	Name=LOC105280664 RNA;ID=EWKMg4ru1zPvdBw+uzMEhS+PpGo.1624892359305.135731
NC_039508	Koludarov_et_al_2021	misc_RNA	18025999	18026080	.	+	.	Name=LOC105280664 RNA;ID=EWKMg4ru1zPvdBw+uzMEhS+PpGo.1624892359305.135731
NC_039508	Koludarov_et_al_2021	misc_RNA	18026969	18027299	.	+	.	Name=LOC105280664 RNA;ID=EWKMg4ru1zPvdBw+uzMEhS+PpGo.1624892359305.135731
NC_039508	Koludarov_et_al_2021	misc_RNA	18027435	18027523	.	+	.	Name=LOC105280664 RNA;ID=EWKMg4ru1zPvdBw+uzMEhS+PpGo.1624892359305.135731
NC_039508	Koludarov_et_al_2021	misc_RNA	18027597	18027651	.	+	.	Name=LOC105280664 RNA;ID=EWKMg4ru1zPvdBw+uzMEhS+PpGo.1624892359305.135731
NC_039508	Koludarov_et_al_2021	misc_RNA	18027810	18027874	.	+	.	Name=LOC105280664 RNA;ID=EWKMg4ru1zPvdBw+uzMEhS+PpGo.1624892359305.135731
NC_039508	Koludarov_et_al_2021	misc_RNA	18028126	18029104	.	+	.	Name=LOC105280664 RNA;ID=EWKMg4ru1zPvdBw+uzMEhS+PpGo.1624892359305.135731
NC_039508	Koludarov_et_al_2021	misc_RNA	18118756	18118770	.	-	.	Name=LOC105286405 RNA;ID=EWKMg4ru1zPvdBw+uzMEhS+PpGo.1624892359305.135732
NC_039508	Koludarov_et_al_2021	misc_RNA	18118194	18118664	.	-	.	Name=LOC105286405 RNA;ID=EWKMg4ru1zPvdBw+uzMEhS+PpGo.1624892359305.135732
NC_039508	Koludarov_et_al_2021	misc_RNA	18118005	18118110	.	-	.	Name=LOC105286405 RNA;ID=EWKMg4ru1zPvdBw+uzMEhS+PpGo.1624892359305.135732
NC_039508	Koludarov_et_al_2021	misc_RNA	18117783	18117927	.	-	.	Name=LOC105286405 RNA;ID=EWKMg4ru1zPvdBw+uzMEhS+PpGo.1624892359305.135732
NC_039508	Koludarov_et_al_2021	misc_RNA	18117176	18117322	.	-	.	Name=LOC105286405 RNA;ID=EWKMg4ru1zPvdBw+uzMEhS+PpGo.1624892359305.135732
NC_039508	Koludarov_et_al_2021	misc_RNA	18116873	18117102	.	-	.	Name=LOC105286405 RNA;ID=EWKMg4ru1zPvdBw+uzMEhS+PpGo.1624892359305.135732
NC_039508	Koludarov_et_al_2021	misc_RNA	18115003	18116736	.	-	.	Name=LOC105286405 RNA;ID=EWKMg4ru1zPvdBw+uzMEhS+PpGo.1624892359305.135732
NC_039508	Koludarov_et_al_2021	misc_RNA	18118756	18118770	.	-	.	Name=LOC105286405 RNA;ID=EWKMg4ru1zPvdBw+uzMEhS+PpGo.1624892359305.135733
NC_039508	Koludarov_et_al_2021	misc_RNA	18117783	18118664	.	-	.	Name=LOC105286405 RNA;ID=EWKMg4ru1zPvdBw+uzMEhS+PpGo.1624892359305.135733
NC_039508	Koludarov_et_al_2021	misc_RNA	18117176	18117322	.	-	.	Name=LOC105286405 RNA;ID=EWKMg4ru1zPvdBw+uzMEhS+PpGo.1624892359305.135733
NC_039508	Koludarov_et_al_2021	misc_RNA	18116873	18117102	.	-	.	Name=LOC105286405 RNA;ID=EWKMg4ru1zPvdBw+uzMEhS+PpGo.1624892359305.135733
NC_039508	Koludarov_et_al_2021	misc_RNA	18115003	18116736	.	-	.	Name=LOC105286405 RNA;ID=EWKMg4ru1zPvdBw+uzMEhS+PpGo.1624892359305.135733
NC_039508	Koludarov_et_al_2021	misc_RNA	18118697	18118711	.	-	.	Name=LOC105286405 RNA;ID=EWKMg4ru1zPvdBw+uzMEhS+PpGo.1624892359305.135734
NC_039508	Koludarov_et_al_2021	misc_RNA	18118005	18118110	.	-	.	Name=LOC105286405 RNA;ID=EWKMg4ru1zPvdBw+uzMEhS+PpGo.1624892359305.135734
NC_039508	Koludarov_et_al_2021	misc_RNA	18117783	18117927	.	-	.	Name=LOC105286405 RNA;ID=EWKMg4ru1zPvdBw+uzMEhS+PpGo.1624892359305.135734
NC_039508	Koludarov_et_al_2021	misc_RNA	18117176	18117322	.	-	.	Name=LOC105286405 RNA;ID=EWKMg4ru1zPvdBw+uzMEhS+PpGo.1624892359305.135734
NC_039508	Koludarov_et_al_2021	misc_RNA	18116873	18117102	.	-	.	Name=LOC105286405 RNA;ID=EWKMg4ru1zPvdBw+uzMEhS+PpGo.1624892359305.135734
NC_039508	Koludarov_et_al_2021	misc_RNA	18115003	18116736	.	-	.	Name=LOC105286405 RNA;ID=EWKMg4ru1zPvdBw+uzMEhS+PpGo.1624892359305.135734
NC_039508	Koludarov_et_al_2021	misc_RNA	2554758	2554894	.	-	.	Name=LOC105281336 RNA;ID=EWKMg4ru1zPvdBw+uzMEhS+PpGo.1624892359305.135735
NC_039508	Koludarov_et_al_2021	misc_RNA	2554612	2554680	.	-	.	Name=LOC105281336 RNA;ID=EWKMg4ru1zPvdBw+uzMEhS+PpGo.1624892359305.135735
NC_039508	Koludarov_et_al_2021	misc_RNA	2554411	2554441	.	-	.	Name=LOC105281336 RNA;ID=EWKMg4ru1zPvdBw+uzMEhS+PpGo.1624892359305.135735
NC_039508	Koludarov_et_al_2021	misc_RNA	2554025	2554119	.	-	.	Name=LOC105281336 RNA;ID=EWKMg4ru1zPvdBw+uzMEhS+PpGo.1624892359305.135735
NC_039508	Koludarov_et_al_2021	misc_RNA	2551280	2551624	.	-	.	Name=LOC105281336 RNA;ID=EWKMg4ru1zPvdBw+uzMEhS+PpGo.1624892359305.135735
NC_039508	Koludarov_et_al_2021	misc_RNA	6828743	6828964	.	-	.	Name=LOC105275436 RNA;ID=EWKMg4ru1zPvdBw+uzMEhS+PpGo.1624892359305.135736
NC_039508	Koludarov_et_al_2021	misc_RNA	6828413	6828667	.	-	.	Name=LOC105275436 RNA;ID=EWKMg4ru1zPvdBw+uzMEhS+PpGo.1624892359305.135736
NC_039508	Koludarov_et_al_2021	misc_RNA	6827963	6828228	.	-	.	Name=LOC105275436 RNA;ID=EWKMg4ru1zPvdBw+uzMEhS+PpGo.1624892359305.135736
NC_039508	Koludarov_et_al_2021	misc_RNA	6826064	6827374	.	-	.	Name=LOC105275436 RNA;ID=EWKMg4ru1zPvdBw+uzMEhS+PpGo.1624892359305.135736
NC_039508	Koludarov_et_al_2021	misc_RNA	6828743	6828963	.	-	.	Name=LOC105275436 RNA;ID=EWKMg4ru1zPvdBw+uzMEhS+PpGo.1624892359306.135737
NC_039508	Koludarov_et_al_2021	misc_RNA	6828413	6828667	.	-	.	Name=LOC105275436 RNA;ID=EWKMg4ru1zPvdBw+uzMEhS+PpGo.1624892359306.135737
NC_039508	Koludarov_et_al_2021	misc_RNA	6827963	6828215	.	-	.	Name=LOC105275436 RNA;ID=EWKMg4ru1zPvdBw+uzMEhS+PpGo.1624892359306.135737
NC_039508	Koludarov_et_al_2021	misc_RNA	6826064	6827374	.	-	.	Name=LOC105275436 RNA;ID=EWKMg4ru1zPvdBw+uzMEhS+PpGo.1624892359306.135737
NC_039508	Koludarov_et_al_2021	misc_RNA	1556635	1556928	.	-	.	Name=LOC105283126 RNA;ID=EWKMg4ru1zPvdBw+uzMEhS+PpGo.1624892359306.135738
NC_039508	Koludarov_et_al_2021	misc_RNA	1555571	1555786	.	-	.	Name=LOC105283126 RNA;ID=EWKMg4ru1zPvdBw+uzMEhS+PpGo.1624892359306.135738
NC_039508	Koludarov_et_al_2021	misc_RNA	1555234	1555272	.	-	.	Name=LOC105283126 RNA;ID=EWKMg4ru1zPvdBw+uzMEhS+PpGo.1624892359306.135738
NC_039508	Koludarov_et_al_2021	misc_RNA	1554232	1554996	.	-	.	Name=LOC105283126 RNA;ID=EWKMg4ru1zPvdBw+uzMEhS+PpGo.1624892359306.135738
NC_039508	Koludarov_et_al_2021	misc_RNA	18009888	18009902	.	-	.	Name=LOC105280668 RNA;ID=EWKMg4ru1zPvdBw+uzMEhS+PpGo.1624892359306.135739
NC_039508	Koludarov_et_al_2021	misc_RNA	18008690	18009788	.	-	.	Name=LOC105280668 RNA;ID=EWKMg4ru1zPvdBw+uzMEhS+PpGo.1624892359306.135739
NC_039508	Koludarov_et_al_2021	misc_RNA	18008476	18008613	.	-	.	Name=LOC105280668 RNA;ID=EWKMg4ru1zPvdBw+uzMEhS+PpGo.1624892359306.135739
NC_039508	Koludarov_et_al_2021	misc_RNA	18008114	18008292	.	-	.	Name=LOC105280668 RNA;ID=EWKMg4ru1zPvdBw+uzMEhS+PpGo.1624892359306.135739
NC_039508	Koludarov_et_al_2021	misc_RNA	18007256	18008036	.	-	.	Name=LOC105280668 RNA;ID=EWKMg4ru1zPvdBw+uzMEhS+PpGo.1624892359306.135739
NC_039508	Koludarov_et_al_2021	misc_RNA	1195893	1195984	.	+	.	Name=LOC105277412 RNA;ID=EWKMg4ru1zPvdBw+uzMEhS+PpGo.1624892359306.135740
NC_039508	Koludarov_et_al_2021	misc_RNA	1196327	1196395	.	+	.	Name=LOC105277412 RNA;ID=EWKMg4ru1zPvdBw+uzMEhS+PpGo.1624892359306.135740
NC_039508	Koludarov_et_al_2021	misc_RNA	1196502	1196825	.	+	.	Name=LOC105277412 RNA;ID=EWKMg4ru1zPvdBw+uzMEhS+PpGo.1624892359306.135740
NC_039508	Koludarov_et_al_2021	misc_RNA	1197546	1197622	.	+	.	Name=LOC105277412 RNA;ID=EWKMg4ru1zPvdBw+uzMEhS+PpGo.1624892359306.135740
NC_039508	Koludarov_et_al_2021	misc_RNA	1198224	1198354	.	+	.	Name=LOC105277412 RNA;ID=EWKMg4ru1zPvdBw+uzMEhS+PpGo.1624892359306.135740
NC_039508	Koludarov_et_al_2021	misc_RNA	18008690	18009498	.	-	.	Name=LOC105280668 RNA;ID=EWKMg4ru1zPvdBw+uzMEhS+PpGo.1624892359306.135741
NC_039508	Koludarov_et_al_2021	misc_RNA	18008476	18008635	.	-	.	Name=LOC105280668 RNA;ID=EWKMg4ru1zPvdBw+uzMEhS+PpGo.1624892359306.135741
NC_039508	Koludarov_et_al_2021	misc_RNA	18008114	18008292	.	-	.	Name=LOC105280668 RNA;ID=EWKMg4ru1zPvdBw+uzMEhS+PpGo.1624892359306.135741
NC_039508	Koludarov_et_al_2021	misc_RNA	18007256	18008036	.	-	.	Name=LOC105280668 RNA;ID=EWKMg4ru1zPvdBw+uzMEhS+PpGo.1624892359306.135741
NC_039508	Koludarov_et_al_2021	misc_RNA	3557011	3557344	.	-	.	Name=LOC113561631 RNA;ID=EWKMg4ru1zPvdBw+uzMEhS+PpGo.1624892359306.135742
NC_039508	Koludarov_et_al_2021	misc_RNA	3556851	3556946	.	-	.	Name=LOC113561631 RNA;ID=EWKMg4ru1zPvdBw+uzMEhS+PpGo.1624892359306.135742
NC_039508	Koludarov_et_al_2021	misc_RNA	3556376	3556742	.	-	.	Name=LOC113561631 RNA;ID=EWKMg4ru1zPvdBw+uzMEhS+PpGo.1624892359306.135742
NC_039508	Koludarov_et_al_2021	exon	10027637	10033498	.	+	.	Name=LOC105276867 exon
NC_039508	Koludarov_et_al_2021	exon	11020267	11023538	.	+	.	Name=LOC113561633 exon
NC_039508	Koludarov_et_al_2021	exon	10036621	10039741	.	+	.	Name=LOC105276867 exon
NC_039508	Koludarov_et_al_2021	exon	7768856	7770605	.	+	.	Name=LOC113561696 exon
NC_039508	Koludarov_et_al_2021	exon	8165812	8167428	.	+	.	Name=LOC113561667 exon
NC_039508	Koludarov_et_al_2021	exon	7272837	7274345	.	+	.	Name=LOC113561675 exon
NC_039508	Koludarov_et_al_2021	exon	17918528	17919877	.	+	.	Name=LOC109611052 exon
NC_039508	Koludarov_et_al_2021	exon	8378591	8379900	.	-	.	Name=LOC113561586 exon
NC_039508	Koludarov_et_al_2021	exon	8842185	8843413	.	+	.	Name=LOC105279950 exon
NC_039508	Koludarov_et_al_2021	exon	8944322	8945491	.	+	.	Name=LOC105284618 exon
NC_039508	Koludarov_et_al_2021	exon	9007065	9008180	.	-	.	Name=LOC113561600 exon
NC_039508	Koludarov_et_al_2021	exon	8189565	8190610	.	-	.	Name=LOC113561721 exon
NC_039508	Koludarov_et_al_2021	exon	14834792	14835808	.	-	.	Name=LOC113561644 exon
NC_039508	Koludarov_et_al_2021	exon	8208194	8209025	.	+	.	Name=LOC105278961 exon
NC_039508	Koludarov_et_al_2021	exon	17920923	17921754	.	+	.	Name=LOC109611052 exon
NC_039508	Koludarov_et_al_2021	exon	5797589	5798350	.	+	.	Name=LOC113561687 exon
NC_039508	Koludarov_et_al_2021	exon	14847407	14848156	.	-	.	Name=LOC109610829 exon
NC_039508	Koludarov_et_al_2021	exon	17920108	17920801	.	+	.	Name=LOC109611052 exon
NC_039508	Koludarov_et_al_2021	exon	8786658	8787258	.	-	.	Name=LOC113561592 exon
NC_039508	Koludarov_et_al_2021	exon	11025036	11025567	.	+	.	Name=LOC113561633 exon
NC_039508	Koludarov_et_al_2021	exon	5415375	5415894	.	-	.	Name=LOC105277477 exon
NC_039508	Koludarov_et_al_2021	exon	18296039	18296531	.	+	.	Name=LOC113561611 exon
NC_039508	Koludarov_et_al_2021	exon	8315489	8315980	.	+	.	Name=LOC113561585 exon
NC_039508	Koludarov_et_al_2021	exon	8382639	8383120	.	-	.	Name=LOC113561586 exon
NC_039508	Koludarov_et_al_2021	exon	17916901	17917373	.	+	.	Name=LOC109611052 exon
NC_039508	Koludarov_et_al_2021	exon	17921871	17922340	.	+	.	Name=LOC109611052 exon
NC_039508	Koludarov_et_al_2021	exon	7975140	7975594	.	-	.	Name=LOC113561709 exon
NC_039508	Koludarov_et_al_2021	exon	18163990	18164437	.	-	.	Name=LOC113561645 exon
NC_039508	Koludarov_et_al_2021	exon	14832760	14833204	.	-	.	Name=LOC113561644 exon
NC_039508	Koludarov_et_al_2021	exon	17922886	17923305	.	+	.	Name=LOC109611052 exon
NC_039508	Koludarov_et_al_2021	exon	17918062	17918463	.	+	.	Name=LOC109611052 exon
NC_039508	Koludarov_et_al_2021	exon	18163537	18163914	.	-	.	Name=LOC113561645 exon
NC_039508	Koludarov_et_al_2021	exon	5796634	5797010	.	+	.	Name=LOC113561687 exon
NC_039508	Koludarov_et_al_2021	exon	7066213	7066588	.	-	.	Name=LOC113561617 exon
NC_039508	Koludarov_et_al_2021	exon	7271596	7271968	.	+	.	Name=LOC113561675 exon
NC_039508	Koludarov_et_al_2021	exon	8943516	8943886	.	+	.	Name=LOC105284618 exon
NC_039508	Koludarov_et_al_2021	exon	8101701	8102064	.	-	.	Name=LOC113561719 exon
NC_039508	Koludarov_et_al_2021	exon	14833994	14834345	.	-	.	Name=LOC113561644 exon
NC_039508	Koludarov_et_al_2021	exon	14846844	14847182	.	-	.	Name=LOC109610829 exon
NC_039508	Koludarov_et_al_2021	exon	8209155	8209484	.	+	.	Name=LOC105278961 exon
NC_039508	Koludarov_et_al_2021	exon	7065319	7065646	.	-	.	Name=LOC113561617 exon
NC_039508	Koludarov_et_al_2021	exon	18252143	18252469	.	+	.	Name=LOC113561610 exon
NC_039508	Koludarov_et_al_2021	exon	8190938	8191263	.	-	.	Name=LOC113561721 exon
NC_039508	Koludarov_et_al_2021	exon	5416319	5416639	.	-	.	Name=LOC105277477 exon
NC_039508	Koludarov_et_al_2021	exon	10575932	10576250	.	-	.	Name=LOC113561606 exon
NC_039508	Koludarov_et_al_2021	exon	17917646	17917953	.	+	.	Name=LOC109611052 exon
NC_039508	Koludarov_et_al_2021	exon	11025836	11026141	.	+	.	Name=LOC113561633 exon
NC_039508	Koludarov_et_al_2021	exon	11026788	11027086	.	+	.	Name=LOC113561633 exon
NC_039508	Koludarov_et_al_2021	exon	7768476	7768773	.	+	.	Name=LOC113561696 exon
NC_039508	Koludarov_et_al_2021	exon	8843662	8843956	.	+	.	Name=LOC105279950 exon
NC_039508	Koludarov_et_al_2021	exon	8323214	8323498	.	+	.	Name=LOC105282207 exon
NC_039508	Koludarov_et_al_2021	exon	14846028	14846306	.	-	.	Name=LOC109610829 exon
NC_039508	Koludarov_et_al_2021	exon	17916509	17916785	.	+	.	Name=LOC109611052 exon
NC_039508	Koludarov_et_al_2021	exon	8102237	8102504	.	-	.	Name=LOC113561719 exon
NC_039508	Koludarov_et_al_2021	exon	18251014	18251280	.	+	.	Name=LOC113561610 exon
NC_039508	Koludarov_et_al_2021	exon	8320806	8321070	.	+	.	Name=LOC105282207 exon
NC_039508	Koludarov_et_al_2021	exon	8372194	8372456	.	-	.	Name=LOC113561586 exon
NC_039508	Koludarov_et_al_2021	exon	8943985	8944242	.	+	.	Name=LOC105284618 exon
NC_039508	Koludarov_et_al_2021	exon	5415966	5416221	.	-	.	Name=LOC105277477 exon
NC_039508	Koludarov_et_al_2021	exon	17922553	17922807	.	+	.	Name=LOC109611052 exon
NC_039508	Koludarov_et_al_2021	exon	8320333	8320584	.	+	.	Name=LOC105282207 exon
NC_039508	Koludarov_et_al_2021	exon	14846375	14846617	.	-	.	Name=LOC109610829 exon
NC_039508	Koludarov_et_al_2021	exon	8381411	8381650	.	-	.	Name=LOC113561586 exon
NC_039508	Koludarov_et_al_2021	exon	7768155	7768389	.	+	.	Name=LOC113561696 exon
NC_039508	Koludarov_et_al_2021	exon	8324665	8324873	.	+	.	Name=LOC105282207 exon
NC_039508	Koludarov_et_al_2021	exon	18252603	18252811	.	+	.	Name=LOC113561610 exon
NC_039508	Koludarov_et_al_2021	exon	14833288	14833494	.	-	.	Name=LOC113561644 exon
NC_039508	Koludarov_et_al_2021	exon	11026484	11026686	.	+	.	Name=LOC113561633 exon
NC_039508	Koludarov_et_al_2021	exon	7065944	7066136	.	-	.	Name=LOC113561617 exon
NC_039508	Koludarov_et_al_2021	exon	18163119	18163311	.	-	.	Name=LOC113561645 exon
NC_039508	Koludarov_et_al_2021	exon	8207890	8208049	.	+	.	Name=LOC105278961 exon
NC_039508	Koludarov_et_al_2021	exon	8381194	8381353	.	-	.	Name=LOC113561586 exon
NC_039508	Koludarov_et_al_2021	exon	8102666	8102812	.	-	.	Name=LOC113561719 exon
NC_039508	Koludarov_et_al_2021	exon	18162679	18162824	.	-	.	Name=LOC113561645 exon
NC_039508	Koludarov_et_al_2021	exon	7066664	7066805	.	-	.	Name=LOC113561617 exon
NC_039508	Koludarov_et_al_2021	exon	18295638	18295764	.	+	.	Name=LOC113561611 exon
NC_039508	Koludarov_et_al_2021	exon	8322913	8323031	.	+	.	Name=LOC105282207 exon
NC_039508	Koludarov_et_al_2021	exon	8845067	8845185	.	+	.	Name=LOC105279950 exon
NC_039508	Koludarov_et_al_2021	exon	8388104	8388209	.	-	.	Name=LOC113561586 exon
NC_039508	Koludarov_et_al_2021	exon	8320109	8320210	.	+	.	Name=LOC105282207 exon
NC_039508	Koludarov_et_al_2021	exon	8787907	8788001	.	-	.	Name=LOC113561592 exon
NC_039508	Koludarov_et_al_2021	exon	5417361	5417451	.	-	.	Name=LOC105277477 exon
NC_039508	Koludarov_et_al_2021	exon	8844129	8844217	.	+	.	Name=LOC105279950 exon
NC_039508	Koludarov_et_al_2021	exon	8102889	8102960	.	-	.	Name=LOC113561719 exon
NC_039508	Koludarov_et_al_2021	exon	8849483	8849543	.	+	.	Name=LOC105279950 exon
NC_039508	Koludarov_et_al_2021	exon	8207775	8207825	.	+	.	Name=LOC105278961 exon
NC_039508	Koludarov_et_al_2021	exon	5417588	5417629	.	-	.	Name=LOC105277477 exon
NC_039508	Koludarov_et_al_2021	exon	5797478	5797515	.	+	.	Name=LOC113561687 exon
NC_039508	Koludarov_et_al_2021	exon	10577875	10577910	.	-	.	Name=LOC113561606 exon
NC_039508	Koludarov_et_al_2021	exon	18251766	18251799	.	+	.	Name=LOC113561610 exon
NC_039508	Koludarov_et_al_2021	exon	8319973	8320001	.	+	.	Name=LOC105282207 exon
NC_039508	Koludarov_et_al_2021	exon	8103264	8103277	.	-	.	Name=LOC113561719 exon
NC_039508	Koludarov_et_al_2021	exon	8317076	8317086	.	+	.	Name=LOC113561585 exon
NC_039508	Koludarov_et_al_2021	exon	7767702	7767710	.	+	.	Name=LOC113561696 exon
NC_039508	Koludarov_et_al_2021	exon	5796134	5796141	.	+	.	Name=LOC113561687 exon
NC_039508	Koludarov_et_al_2021	exon	18295441	18295448	.	+	.	Name=LOC113561611 exon
NC_039508	Koludarov_et_al_2021	ncRNA	5475792	5475980	.	+	.	Name=LOC105277487 ncRNA;ID=EWKMg4ru1zPvdBw+uzMEhS+PpGo.1624892359309.135743
NC_039508	Koludarov_et_al_2021	ncRNA	5476072	5476189	.	+	.	Name=LOC105277487 ncRNA;ID=EWKMg4ru1zPvdBw+uzMEhS+PpGo.1624892359309.135743
NC_039508	Koludarov_et_al_2021	ncRNA	5563012	5563077	.	+	.	Name=LOC105277487 ncRNA;ID=EWKMg4ru1zPvdBw+uzMEhS+PpGo.1624892359309.135743
NC_039508	Koludarov_et_al_2021	ncRNA	5626719	5630756	.	+	.	Name=LOC105277487 ncRNA;ID=EWKMg4ru1zPvdBw+uzMEhS+PpGo.1624892359309.135743
NC_039508	Koludarov_et_al_2021	ncRNA	7191026	7191110	.	-	.	Name=LOC105278077 ncRNA;ID=EWKMg4ru1zPvdBw+uzMEhS+PpGo.1624892359309.135744
NC_039508	Koludarov_et_al_2021	ncRNA	7190182	7190242	.	-	.	Name=LOC105278077 ncRNA;ID=EWKMg4ru1zPvdBw+uzMEhS+PpGo.1624892359309.135744
NC_039508	Koludarov_et_al_2021	ncRNA	7156623	7156677	.	-	.	Name=LOC105278077 ncRNA;ID=EWKMg4ru1zPvdBw+uzMEhS+PpGo.1624892359309.135744
NC_039508	Koludarov_et_al_2021	ncRNA	7107601	7109439	.	-	.	Name=LOC105278077 ncRNA;ID=EWKMg4ru1zPvdBw+uzMEhS+PpGo.1624892359309.135744
NC_039508	Koludarov_et_al_2021	ncRNA	598319	605079	.	+	.	Name=LOC105277430 ncRNA;ID=EWKMg4ru1zPvdBw+uzMEhS+PpGo.1624892359309.135745
NC_039508	Koludarov_et_al_2021	ncRNA	635357	650419	.	+	.	Name=LOC105277430 ncRNA;ID=EWKMg4ru1zPvdBw+uzMEhS+PpGo.1624892359309.135745
NC_039508	Koludarov_et_al_2021	ncRNA	10229339	10229476	.	-	.	Name=LOC105276872 ncRNA;ID=EWKMg4ru1zPvdBw+uzMEhS+PpGo.1624892359309.135746
NC_039508	Koludarov_et_al_2021	ncRNA	10210423	10211043	.	-	.	Name=LOC105276872 ncRNA;ID=EWKMg4ru1zPvdBw+uzMEhS+PpGo.1624892359309.135746
NC_039508	Koludarov_et_al_2021	ncRNA	10199246	10207675	.	-	.	Name=LOC105276872 ncRNA;ID=EWKMg4ru1zPvdBw+uzMEhS+PpGo.1624892359309.135746
NC_039508	Koludarov_et_al_2021	ncRNA	585206	586016	.	-	.	Name=LOC113561630 ncRNA;ID=EWKMg4ru1zPvdBw+uzMEhS+PpGo.1624892359309.135747
NC_039508	Koludarov_et_al_2021	ncRNA	556706	566611	.	-	.	Name=LOC113561630 ncRNA;ID=EWKMg4ru1zPvdBw+uzMEhS+PpGo.1624892359309.135747
NC_039508	Koludarov_et_al_2021	ncRNA	11973779	11974111	.	+	.	Name=LOC105277035 ncRNA;ID=EWKMg4ru1zPvdBw+uzMEhS+PpGo.1624892359309.135748
NC_039508	Koludarov_et_al_2021	ncRNA	11985602	11986543	.	+	.	Name=LOC105277035 ncRNA;ID=EWKMg4ru1zPvdBw+uzMEhS+PpGo.1624892359309.135748
NC_039508	Koludarov_et_al_2021	ncRNA	11986676	11986841	.	+	.	Name=LOC105277035 ncRNA;ID=EWKMg4ru1zPvdBw+uzMEhS+PpGo.1624892359309.135748
NC_039508	Koludarov_et_al_2021	ncRNA	12001043	12001734	.	+	.	Name=LOC105277035 ncRNA;ID=EWKMg4ru1zPvdBw+uzMEhS+PpGo.1624892359309.135748
NC_039508	Koludarov_et_al_2021	ncRNA	12001934	12002362	.	+	.	Name=LOC105277035 ncRNA;ID=EWKMg4ru1zPvdBw+uzMEhS+PpGo.1624892359309.135748
NC_039508	Koludarov_et_al_2021	ncRNA	11973779	11974111	.	+	.	Name=LOC105277035 ncRNA;ID=EWKMg4ru1zPvdBw+uzMEhS+PpGo.1624892359309.135749
NC_039508	Koludarov_et_al_2021	ncRNA	11985602	11986543	.	+	.	Name=LOC105277035 ncRNA;ID=EWKMg4ru1zPvdBw+uzMEhS+PpGo.1624892359309.135749
NC_039508	Koludarov_et_al_2021	ncRNA	11986676	11986841	.	+	.	Name=LOC105277035 ncRNA;ID=EWKMg4ru1zPvdBw+uzMEhS+PpGo.1624892359309.135749
NC_039508	Koludarov_et_al_2021	ncRNA	12001043	12001279	.	+	.	Name=LOC105277035 ncRNA;ID=EWKMg4ru1zPvdBw+uzMEhS+PpGo.1624892359309.135749
NC_039508	Koludarov_et_al_2021	ncRNA	12001478	12001734	.	+	.	Name=LOC105277035 ncRNA;ID=EWKMg4ru1zPvdBw+uzMEhS+PpGo.1624892359309.135749
NC_039508	Koludarov_et_al_2021	ncRNA	12001934	12002362	.	+	.	Name=LOC105277035 ncRNA;ID=EWKMg4ru1zPvdBw+uzMEhS+PpGo.1624892359309.135749
NC_039508	Koludarov_et_al_2021	ncRNA	11973779	11974111	.	+	.	Name=LOC105277035 ncRNA;ID=EWKMg4ru1zPvdBw+uzMEhS+PpGo.1624892359309.135750
NC_039508	Koludarov_et_al_2021	ncRNA	11985602	11986543	.	+	.	Name=LOC105277035 ncRNA;ID=EWKMg4ru1zPvdBw+uzMEhS+PpGo.1624892359309.135750
NC_039508	Koludarov_et_al_2021	ncRNA	11986679	11986841	.	+	.	Name=LOC105277035 ncRNA;ID=EWKMg4ru1zPvdBw+uzMEhS+PpGo.1624892359309.135750
NC_039508	Koludarov_et_al_2021	ncRNA	12001043	12001734	.	+	.	Name=LOC105277035 ncRNA;ID=EWKMg4ru1zPvdBw+uzMEhS+PpGo.1624892359309.135750
NC_039508	Koludarov_et_al_2021	ncRNA	12001934	12002362	.	+	.	Name=LOC105277035 ncRNA;ID=EWKMg4ru1zPvdBw+uzMEhS+PpGo.1624892359309.135750
NC_039508	Koludarov_et_al_2021	ncRNA	11973779	11974111	.	+	.	Name=LOC105277035 ncRNA;ID=EWKMg4ru1zPvdBw+uzMEhS+PpGo.1624892359309.135751
NC_039508	Koludarov_et_al_2021	ncRNA	11985602	11986543	.	+	.	Name=LOC105277035 ncRNA;ID=EWKMg4ru1zPvdBw+uzMEhS+PpGo.1624892359309.135751
NC_039508	Koludarov_et_al_2021	ncRNA	11986715	11986841	.	+	.	Name=LOC105277035 ncRNA;ID=EWKMg4ru1zPvdBw+uzMEhS+PpGo.1624892359309.135751
NC_039508	Koludarov_et_al_2021	ncRNA	12001043	12001734	.	+	.	Name=LOC105277035 ncRNA;ID=EWKMg4ru1zPvdBw+uzMEhS+PpGo.1624892359309.135751
NC_039508	Koludarov_et_al_2021	ncRNA	12001934	12002362	.	+	.	Name=LOC105277035 ncRNA;ID=EWKMg4ru1zPvdBw+uzMEhS+PpGo.1624892359309.135751
NC_039508	Koludarov_et_al_2021	ncRNA	11973779	11974111	.	+	.	Name=LOC105277035 ncRNA;ID=EWKMg4ru1zPvdBw+uzMEhS+PpGo.1624892359309.135752
NC_039508	Koludarov_et_al_2021	ncRNA	11985602	11986308	.	+	.	Name=LOC105277035 ncRNA;ID=EWKMg4ru1zPvdBw+uzMEhS+PpGo.1624892359309.135752
NC_039508	Koludarov_et_al_2021	ncRNA	11986369	11986543	.	+	.	Name=LOC105277035 ncRNA;ID=EWKMg4ru1zPvdBw+uzMEhS+PpGo.1624892359309.135752
NC_039508	Koludarov_et_al_2021	ncRNA	11986676	11986841	.	+	.	Name=LOC105277035 ncRNA;ID=EWKMg4ru1zPvdBw+uzMEhS+PpGo.1624892359309.135752
NC_039508	Koludarov_et_al_2021	ncRNA	12001043	12001734	.	+	.	Name=LOC105277035 ncRNA;ID=EWKMg4ru1zPvdBw+uzMEhS+PpGo.1624892359309.135752
NC_039508	Koludarov_et_al_2021	ncRNA	12001934	12002362	.	+	.	Name=LOC105277035 ncRNA;ID=EWKMg4ru1zPvdBw+uzMEhS+PpGo.1624892359309.135752
NC_039508	Koludarov_et_al_2021	ncRNA	11973779	11974111	.	+	.	Name=LOC105277035 ncRNA;ID=EWKMg4ru1zPvdBw+uzMEhS+PpGo.1624892359309.135753
NC_039508	Koludarov_et_al_2021	ncRNA	11985602	11985975	.	+	.	Name=LOC105277035 ncRNA;ID=EWKMg4ru1zPvdBw+uzMEhS+PpGo.1624892359309.135753
NC_039508	Koludarov_et_al_2021	ncRNA	11986126	11986543	.	+	.	Name=LOC105277035 ncRNA;ID=EWKMg4ru1zPvdBw+uzMEhS+PpGo.1624892359309.135753
NC_039508	Koludarov_et_al_2021	ncRNA	11986676	11986841	.	+	.	Name=LOC105277035 ncRNA;ID=EWKMg4ru1zPvdBw+uzMEhS+PpGo.1624892359309.135753
NC_039508	Koludarov_et_al_2021	ncRNA	12001043	12001734	.	+	.	Name=LOC105277035 ncRNA;ID=EWKMg4ru1zPvdBw+uzMEhS+PpGo.1624892359309.135753
NC_039508	Koludarov_et_al_2021	ncRNA	12001934	12002362	.	+	.	Name=LOC105277035 ncRNA;ID=EWKMg4ru1zPvdBw+uzMEhS+PpGo.1624892359309.135753
NC_039508	Koludarov_et_al_2021	ncRNA	11973779	11974111	.	+	.	Name=LOC105277035 ncRNA;ID=EWKMg4ru1zPvdBw+uzMEhS+PpGo.1624892359309.135754
NC_039508	Koludarov_et_al_2021	ncRNA	11985602	11985824	.	+	.	Name=LOC105277035 ncRNA;ID=EWKMg4ru1zPvdBw+uzMEhS+PpGo.1624892359309.135754
NC_039508	Koludarov_et_al_2021	ncRNA	11986126	11986543	.	+	.	Name=LOC105277035 ncRNA;ID=EWKMg4ru1zPvdBw+uzMEhS+PpGo.1624892359309.135754
NC_039508	Koludarov_et_al_2021	ncRNA	11986676	11986841	.	+	.	Name=LOC105277035 ncRNA;ID=EWKMg4ru1zPvdBw+uzMEhS+PpGo.1624892359309.135754
NC_039508	Koludarov_et_al_2021	ncRNA	12001043	12001734	.	+	.	Name=LOC105277035 ncRNA;ID=EWKMg4ru1zPvdBw+uzMEhS+PpGo.1624892359309.135754
NC_039508	Koludarov_et_al_2021	ncRNA	12001934	12002362	.	+	.	Name=LOC105277035 ncRNA;ID=EWKMg4ru1zPvdBw+uzMEhS+PpGo.1624892359309.135754
NC_039508	Koludarov_et_al_2021	ncRNA	348794	349301	.	-	.	Name=LOC105277442 ncRNA;ID=EWKMg4ru1zPvdBw+uzMEhS+PpGo.1624892359309.135755
NC_039508	Koludarov_et_al_2021	ncRNA	326183	330717	.	-	.	Name=LOC105277442 ncRNA;ID=EWKMg4ru1zPvdBw+uzMEhS+PpGo.1624892359309.135755
NC_039508	Koludarov_et_al_2021	ncRNA	1165567	1180263	.	+	.	Name=LOC105277414 ncRNA;ID=EWKMg4ru1zPvdBw+uzMEhS+PpGo.1624892359309.135756
NC_039508	Koludarov_et_al_2021	ncRNA	1180395	1184406	.	+	.	Name=LOC105277414 ncRNA;ID=EWKMg4ru1zPvdBw+uzMEhS+PpGo.1624892359309.135756
NC_039508	Koludarov_et_al_2021	ncRNA	14865172	14866946	.	+	.	Name=LOC105277195 ncRNA;ID=EWKMg4ru1zPvdBw+uzMEhS+PpGo.1624892359309.135757
NC_039508	Koludarov_et_al_2021	ncRNA	14871014	14871344	.	+	.	Name=LOC105277195 ncRNA;ID=EWKMg4ru1zPvdBw+uzMEhS+PpGo.1624892359309.135757
NC_039508	Koludarov_et_al_2021	ncRNA	14877081	14877254	.	+	.	Name=LOC105277195 ncRNA;ID=EWKMg4ru1zPvdBw+uzMEhS+PpGo.1624892359309.135757
NC_039508	Koludarov_et_al_2021	ncRNA	14877336	14877506	.	+	.	Name=LOC105277195 ncRNA;ID=EWKMg4ru1zPvdBw+uzMEhS+PpGo.1624892359309.135757
NC_039508	Koludarov_et_al_2021	ncRNA	14880256	14881868	.	+	.	Name=LOC105277195 ncRNA;ID=EWKMg4ru1zPvdBw+uzMEhS+PpGo.1624892359309.135757
NC_039508	Koludarov_et_al_2021	ncRNA	14865172	14866440	.	+	.	Name=LOC105277195 ncRNA;ID=EWKMg4ru1zPvdBw+uzMEhS+PpGo.1624892359309.135758
NC_039508	Koludarov_et_al_2021	ncRNA	14866844	14866946	.	+	.	Name=LOC105277195 ncRNA;ID=EWKMg4ru1zPvdBw+uzMEhS+PpGo.1624892359309.135758
NC_039508	Koludarov_et_al_2021	ncRNA	14871014	14871344	.	+	.	Name=LOC105277195 ncRNA;ID=EWKMg4ru1zPvdBw+uzMEhS+PpGo.1624892359309.135758
NC_039508	Koludarov_et_al_2021	ncRNA	14877081	14877254	.	+	.	Name=LOC105277195 ncRNA;ID=EWKMg4ru1zPvdBw+uzMEhS+PpGo.1624892359309.135758
NC_039508	Koludarov_et_al_2021	ncRNA	14877336	14877506	.	+	.	Name=LOC105277195 ncRNA;ID=EWKMg4ru1zPvdBw+uzMEhS+PpGo.1624892359309.135758
NC_039508	Koludarov_et_al_2021	ncRNA	14880256	14881868	.	+	.	Name=LOC105277195 ncRNA;ID=EWKMg4ru1zPvdBw+uzMEhS+PpGo.1624892359309.135758
NC_039508	Koludarov_et_al_2021	ncRNA	10790546	10790985	.	-	.	Name=LOC105276945 ncRNA;ID=EWKMg4ru1zPvdBw+uzMEhS+PpGo.1624892359309.135759
NC_039508	Koludarov_et_al_2021	ncRNA	10784139	10784468	.	-	.	Name=LOC105276945 ncRNA;ID=EWKMg4ru1zPvdBw+uzMEhS+PpGo.1624892359309.135759
NC_039508	Koludarov_et_al_2021	ncRNA	10783816	10784001	.	-	.	Name=LOC105276945 ncRNA;ID=EWKMg4ru1zPvdBw+uzMEhS+PpGo.1624892359309.135759
NC_039508	Koludarov_et_al_2021	ncRNA	10778201	10778368	.	-	.	Name=LOC105276945 ncRNA;ID=EWKMg4ru1zPvdBw+uzMEhS+PpGo.1624892359309.135759
NC_039508	Koludarov_et_al_2021	ncRNA	10775556	10775685	.	-	.	Name=LOC105276945 ncRNA;ID=EWKMg4ru1zPvdBw+uzMEhS+PpGo.1624892359309.135759
NC_039508	Koludarov_et_al_2021	ncRNA	10775346	10775438	.	-	.	Name=LOC105276945 ncRNA;ID=EWKMg4ru1zPvdBw+uzMEhS+PpGo.1624892359309.135759
NC_039508	Koludarov_et_al_2021	ncRNA	10775079	10775208	.	-	.	Name=LOC105276945 ncRNA;ID=EWKMg4ru1zPvdBw+uzMEhS+PpGo.1624892359309.135759
NC_039508	Koludarov_et_al_2021	ncRNA	10774795	10774972	.	-	.	Name=LOC105276945 ncRNA;ID=EWKMg4ru1zPvdBw+uzMEhS+PpGo.1624892359309.135759
NC_039508	Koludarov_et_al_2021	ncRNA	10774554	10774688	.	-	.	Name=LOC105276945 ncRNA;ID=EWKMg4ru1zPvdBw+uzMEhS+PpGo.1624892359309.135759
NC_039508	Koludarov_et_al_2021	ncRNA	10788301	10788440	.	-	.	Name=LOC105276945 ncRNA;ID=EWKMg4ru1zPvdBw+uzMEhS+PpGo.1624892359309.135760
NC_039508	Koludarov_et_al_2021	ncRNA	10784139	10784468	.	-	.	Name=LOC105276945 ncRNA;ID=EWKMg4ru1zPvdBw+uzMEhS+PpGo.1624892359309.135760
NC_039508	Koludarov_et_al_2021	ncRNA	10783816	10784001	.	-	.	Name=LOC105276945 ncRNA;ID=EWKMg4ru1zPvdBw+uzMEhS+PpGo.1624892359309.135760
NC_039508	Koludarov_et_al_2021	ncRNA	10778257	10778368	.	-	.	Name=LOC105276945 ncRNA;ID=EWKMg4ru1zPvdBw+uzMEhS+PpGo.1624892359309.135760
NC_039508	Koludarov_et_al_2021	ncRNA	10775556	10775685	.	-	.	Name=LOC105276945 ncRNA;ID=EWKMg4ru1zPvdBw+uzMEhS+PpGo.1624892359309.135760
NC_039508	Koludarov_et_al_2021	ncRNA	10775346	10775438	.	-	.	Name=LOC105276945 ncRNA;ID=EWKMg4ru1zPvdBw+uzMEhS+PpGo.1624892359309.135760
NC_039508	Koludarov_et_al_2021	ncRNA	10775079	10775208	.	-	.	Name=LOC105276945 ncRNA;ID=EWKMg4ru1zPvdBw+uzMEhS+PpGo.1624892359309.135760
NC_039508	Koludarov_et_al_2021	ncRNA	10774795	10774972	.	-	.	Name=LOC105276945 ncRNA;ID=EWKMg4ru1zPvdBw+uzMEhS+PpGo.1624892359309.135760
NC_039508	Koludarov_et_al_2021	ncRNA	10774554	10774688	.	-	.	Name=LOC105276945 ncRNA;ID=EWKMg4ru1zPvdBw+uzMEhS+PpGo.1624892359309.135760
NC_039508	Koludarov_et_al_2021	ncRNA	10788301	10788440	.	-	.	Name=LOC105276945 ncRNA;ID=EWKMg4ru1zPvdBw+uzMEhS+PpGo.1624892359309.135761
NC_039508	Koludarov_et_al_2021	ncRNA	10784139	10784468	.	-	.	Name=LOC105276945 ncRNA;ID=EWKMg4ru1zPvdBw+uzMEhS+PpGo.1624892359309.135761
NC_039508	Koludarov_et_al_2021	ncRNA	10783816	10784001	.	-	.	Name=LOC105276945 ncRNA;ID=EWKMg4ru1zPvdBw+uzMEhS+PpGo.1624892359309.135761
NC_039508	Koludarov_et_al_2021	ncRNA	10778201	10778368	.	-	.	Name=LOC105276945 ncRNA;ID=EWKMg4ru1zPvdBw+uzMEhS+PpGo.1624892359309.135761
NC_039508	Koludarov_et_al_2021	ncRNA	10775556	10775685	.	-	.	Name=LOC105276945 ncRNA;ID=EWKMg4ru1zPvdBw+uzMEhS+PpGo.1624892359309.135761
NC_039508	Koludarov_et_al_2021	ncRNA	10775079	10775208	.	-	.	Name=LOC105276945 ncRNA;ID=EWKMg4ru1zPvdBw+uzMEhS+PpGo.1624892359309.135761
NC_039508	Koludarov_et_al_2021	ncRNA	10774795	10774972	.	-	.	Name=LOC105276945 ncRNA;ID=EWKMg4ru1zPvdBw+uzMEhS+PpGo.1624892359309.135761
NC_039508	Koludarov_et_al_2021	ncRNA	10774554	10774688	.	-	.	Name=LOC105276945 ncRNA;ID=EWKMg4ru1zPvdBw+uzMEhS+PpGo.1624892359309.135761
NC_039508	Koludarov_et_al_2021	ncRNA	10788301	10788440	.	-	.	Name=LOC105276945 ncRNA;ID=EWKMg4ru1zPvdBw+uzMEhS+PpGo.1624892359309.135762
NC_039508	Koludarov_et_al_2021	ncRNA	10784139	10784468	.	-	.	Name=LOC105276945 ncRNA;ID=EWKMg4ru1zPvdBw+uzMEhS+PpGo.1624892359309.135762
NC_039508	Koludarov_et_al_2021	ncRNA	10783816	10784001	.	-	.	Name=LOC105276945 ncRNA;ID=EWKMg4ru1zPvdBw+uzMEhS+PpGo.1624892359309.135762
NC_039508	Koludarov_et_al_2021	ncRNA	10778201	10778368	.	-	.	Name=LOC105276945 ncRNA;ID=EWKMg4ru1zPvdBw+uzMEhS+PpGo.1624892359309.135762
NC_039508	Koludarov_et_al_2021	ncRNA	10775556	10775685	.	-	.	Name=LOC105276945 ncRNA;ID=EWKMg4ru1zPvdBw+uzMEhS+PpGo.1624892359309.135762
NC_039508	Koludarov_et_al_2021	ncRNA	10775346	10775438	.	-	.	Name=LOC105276945 ncRNA;ID=EWKMg4ru1zPvdBw+uzMEhS+PpGo.1624892359309.135762
NC_039508	Koludarov_et_al_2021	ncRNA	10775079	10775208	.	-	.	Name=LOC105276945 ncRNA;ID=EWKMg4ru1zPvdBw+uzMEhS+PpGo.1624892359309.135762
NC_039508	Koludarov_et_al_2021	ncRNA	10774795	10774972	.	-	.	Name=LOC105276945 ncRNA;ID=EWKMg4ru1zPvdBw+uzMEhS+PpGo.1624892359309.135762
NC_039508	Koludarov_et_al_2021	ncRNA	10774554	10774688	.	-	.	Name=LOC105276945 ncRNA;ID=EWKMg4ru1zPvdBw+uzMEhS+PpGo.1624892359309.135762
NC_039508	Koludarov_et_al_2021	ncRNA	14358925	14363878	.	+	.	Name=LOC105286805 ncRNA;ID=EWKMg4ru1zPvdBw+uzMEhS+PpGo.1624892359309.135763
NC_039508	Koludarov_et_al_2021	ncRNA	14368837	14370541	.	+	.	Name=LOC105286805 ncRNA;ID=EWKMg4ru1zPvdBw+uzMEhS+PpGo.1624892359309.135763
NC_039508	Koludarov_et_al_2021	ncRNA	14370625	14372174	.	+	.	Name=LOC105286805 ncRNA;ID=EWKMg4ru1zPvdBw+uzMEhS+PpGo.1624892359309.135763
NC_039508	Koludarov_et_al_2021	ncRNA	14572237	14573311	.	-	.	Name=LOC105277169 ncRNA;ID=EWKMg4ru1zPvdBw+uzMEhS+PpGo.1624892359309.135764
NC_039508	Koludarov_et_al_2021	ncRNA	14560081	14561407	.	-	.	Name=LOC105277169 ncRNA;ID=EWKMg4ru1zPvdBw+uzMEhS+PpGo.1624892359309.135764
NC_039508	Koludarov_et_al_2021	ncRNA	10787175	10787428	.	-	.	Name=LOC105276945 ncRNA;ID=EWKMg4ru1zPvdBw+uzMEhS+PpGo.1624892359309.135765
NC_039508	Koludarov_et_al_2021	ncRNA	10784139	10784468	.	-	.	Name=LOC105276945 ncRNA;ID=EWKMg4ru1zPvdBw+uzMEhS+PpGo.1624892359309.135765
NC_039508	Koludarov_et_al_2021	ncRNA	10783816	10784001	.	-	.	Name=LOC105276945 ncRNA;ID=EWKMg4ru1zPvdBw+uzMEhS+PpGo.1624892359309.135765
NC_039508	Koludarov_et_al_2021	ncRNA	10778201	10778368	.	-	.	Name=LOC105276945 ncRNA;ID=EWKMg4ru1zPvdBw+uzMEhS+PpGo.1624892359309.135765
NC_039508	Koludarov_et_al_2021	ncRNA	10775556	10775685	.	-	.	Name=LOC105276945 ncRNA;ID=EWKMg4ru1zPvdBw+uzMEhS+PpGo.1624892359309.135765
NC_039508	Koludarov_et_al_2021	ncRNA	10775346	10775438	.	-	.	Name=LOC105276945 ncRNA;ID=EWKMg4ru1zPvdBw+uzMEhS+PpGo.1624892359309.135765
NC_039508	Koludarov_et_al_2021	ncRNA	10775079	10775208	.	-	.	Name=LOC105276945 ncRNA;ID=EWKMg4ru1zPvdBw+uzMEhS+PpGo.1624892359309.135765
NC_039508	Koludarov_et_al_2021	ncRNA	10774795	10774972	.	-	.	Name=LOC105276945 ncRNA;ID=EWKMg4ru1zPvdBw+uzMEhS+PpGo.1624892359309.135765
NC_039508	Koludarov_et_al_2021	ncRNA	10774554	10774688	.	-	.	Name=LOC105276945 ncRNA;ID=EWKMg4ru1zPvdBw+uzMEhS+PpGo.1624892359309.135765
NC_039508	Koludarov_et_al_2021	ncRNA	6094976	6096083	.	-	.	Name=LOC113561680 ncRNA;ID=EWKMg4ru1zPvdBw+uzMEhS+PpGo.1624892359310.135766
NC_039508	Koludarov_et_al_2021	ncRNA	6083805	6094794	.	-	.	Name=LOC113561680 ncRNA;ID=EWKMg4ru1zPvdBw+uzMEhS+PpGo.1624892359310.135766
NC_039508	Koludarov_et_al_2021	ncRNA	10785361	10785467	.	-	.	Name=LOC105276945 ncRNA;ID=EWKMg4ru1zPvdBw+uzMEhS+PpGo.1624892359310.135767
NC_039508	Koludarov_et_al_2021	ncRNA	10784139	10784468	.	-	.	Name=LOC105276945 ncRNA;ID=EWKMg4ru1zPvdBw+uzMEhS+PpGo.1624892359310.135767
NC_039508	Koludarov_et_al_2021	ncRNA	10783816	10784001	.	-	.	Name=LOC105276945 ncRNA;ID=EWKMg4ru1zPvdBw+uzMEhS+PpGo.1624892359310.135767
NC_039508	Koludarov_et_al_2021	ncRNA	10778201	10778368	.	-	.	Name=LOC105276945 ncRNA;ID=EWKMg4ru1zPvdBw+uzMEhS+PpGo.1624892359310.135767
NC_039508	Koludarov_et_al_2021	ncRNA	10775556	10775685	.	-	.	Name=LOC105276945 ncRNA;ID=EWKMg4ru1zPvdBw+uzMEhS+PpGo.1624892359310.135767
NC_039508	Koludarov_et_al_2021	ncRNA	10775346	10775438	.	-	.	Name=LOC105276945 ncRNA;ID=EWKMg4ru1zPvdBw+uzMEhS+PpGo.1624892359310.135767
NC_039508	Koludarov_et_al_2021	ncRNA	10775079	10775208	.	-	.	Name=LOC105276945 ncRNA;ID=EWKMg4ru1zPvdBw+uzMEhS+PpGo.1624892359310.135767
NC_039508	Koludarov_et_al_2021	ncRNA	10774795	10774972	.	-	.	Name=LOC105276945 ncRNA;ID=EWKMg4ru1zPvdBw+uzMEhS+PpGo.1624892359310.135767
NC_039508	Koludarov_et_al_2021	ncRNA	10774554	10774688	.	-	.	Name=LOC105276945 ncRNA;ID=EWKMg4ru1zPvdBw+uzMEhS+PpGo.1624892359310.135767
NC_039508	Koludarov_et_al_2021	ncRNA	10788301	10788440	.	-	.	Name=LOC105276945 ncRNA;ID=EWKMg4ru1zPvdBw+uzMEhS+PpGo.1624892359310.135768
NC_039508	Koludarov_et_al_2021	ncRNA	10784139	10784468	.	-	.	Name=LOC105276945 ncRNA;ID=EWKMg4ru1zPvdBw+uzMEhS+PpGo.1624892359310.135768
NC_039508	Koludarov_et_al_2021	ncRNA	10783816	10784001	.	-	.	Name=LOC105276945 ncRNA;ID=EWKMg4ru1zPvdBw+uzMEhS+PpGo.1624892359310.135768
NC_039508	Koludarov_et_al_2021	ncRNA	10778201	10778368	.	-	.	Name=LOC105276945 ncRNA;ID=EWKMg4ru1zPvdBw+uzMEhS+PpGo.1624892359310.135768
NC_039508	Koludarov_et_al_2021	ncRNA	10777598	10777707	.	-	.	Name=LOC105276945 ncRNA;ID=EWKMg4ru1zPvdBw+uzMEhS+PpGo.1624892359310.135768
NC_039508	Koludarov_et_al_2021	ncRNA	1223229	1232302	.	-	.	Name=LOC105277408 ncRNA;ID=EWKMg4ru1zPvdBw+uzMEhS+PpGo.1624892359310.135769
NC_039508	Koludarov_et_al_2021	ncRNA	1222332	1223087	.	-	.	Name=LOC105277408 ncRNA;ID=EWKMg4ru1zPvdBw+uzMEhS+PpGo.1624892359310.135769
NC_039508	Koludarov_et_al_2021	ncRNA	8694300	8694783	.	-	.	Name=LOC105283357 ncRNA;ID=EWKMg4ru1zPvdBw+uzMEhS+PpGo.1624892359310.135770
NC_039508	Koludarov_et_al_2021	ncRNA	8693950	8694067	.	-	.	Name=LOC105283357 ncRNA;ID=EWKMg4ru1zPvdBw+uzMEhS+PpGo.1624892359310.135770
NC_039508	Koludarov_et_al_2021	ncRNA	8685261	8685574	.	-	.	Name=LOC105283357 ncRNA;ID=EWKMg4ru1zPvdBw+uzMEhS+PpGo.1624892359310.135770
NC_039508	Koludarov_et_al_2021	ncRNA	6752867	6752948	.	+	.	Name=LOC105275429 ncRNA;ID=EWKMg4ru1zPvdBw+uzMEhS+PpGo.1624892359310.135771
NC_039508	Koludarov_et_al_2021	ncRNA	6753362	6762044	.	+	.	Name=LOC105275429 ncRNA;ID=EWKMg4ru1zPvdBw+uzMEhS+PpGo.1624892359310.135771
NC_039508	Koludarov_et_al_2021	ncRNA	9543541	9548423	.	+	.	Name=LOC105276842 ncRNA;ID=EWKMg4ru1zPvdBw+uzMEhS+PpGo.1624892359310.135772
NC_039508	Koludarov_et_al_2021	ncRNA	9548557	9552277	.	+	.	Name=LOC105276842 ncRNA;ID=EWKMg4ru1zPvdBw+uzMEhS+PpGo.1624892359310.135772
NC_039508	Koludarov_et_al_2021	ncRNA	14522191	14527891	.	-	.	Name=LOC109610830 ncRNA;ID=EWKMg4ru1zPvdBw+uzMEhS+PpGo.1624892359310.135773
NC_039508	Koludarov_et_al_2021	ncRNA	14519737	14521755	.	-	.	Name=LOC109610830 ncRNA;ID=EWKMg4ru1zPvdBw+uzMEhS+PpGo.1624892359310.135773
NC_039508	Koludarov_et_al_2021	ncRNA	17930708	17938154	.	-	.	Name=LOC105280675 ncRNA;ID=EWKMg4ru1zPvdBw+uzMEhS+PpGo.1624892359310.135774
NC_039508	Koludarov_et_al_2021	ncRNA	17930035	17930289	.	-	.	Name=LOC105280675 ncRNA;ID=EWKMg4ru1zPvdBw+uzMEhS+PpGo.1624892359310.135774
NC_039508	Koludarov_et_al_2021	ncRNA	14807661	14808266	.	+	.	Name=LOC113561624 ncRNA;ID=EWKMg4ru1zPvdBw+uzMEhS+PpGo.1624892359310.135775
NC_039508	Koludarov_et_al_2021	ncRNA	14808428	14811247	.	+	.	Name=LOC113561624 ncRNA;ID=EWKMg4ru1zPvdBw+uzMEhS+PpGo.1624892359310.135775
NC_039508	Koludarov_et_al_2021	ncRNA	14811639	14811717	.	+	.	Name=LOC113561624 ncRNA;ID=EWKMg4ru1zPvdBw+uzMEhS+PpGo.1624892359310.135775
NC_039508	Koludarov_et_al_2021	ncRNA	14811946	14812383	.	+	.	Name=LOC113561624 ncRNA;ID=EWKMg4ru1zPvdBw+uzMEhS+PpGo.1624892359310.135775
NC_039508	Koludarov_et_al_2021	ncRNA	14813188	14814678	.	+	.	Name=LOC113561624 ncRNA;ID=EWKMg4ru1zPvdBw+uzMEhS+PpGo.1624892359310.135775
NC_039508	Koludarov_et_al_2021	ncRNA	14814786	14814871	.	+	.	Name=LOC113561624 ncRNA;ID=EWKMg4ru1zPvdBw+uzMEhS+PpGo.1624892359310.135775
NC_039508	Koludarov_et_al_2021	ncRNA	14815293	14815422	.	+	.	Name=LOC113561624 ncRNA;ID=EWKMg4ru1zPvdBw+uzMEhS+PpGo.1624892359310.135775
NC_039508	Koludarov_et_al_2021	ncRNA	14815592	14815684	.	+	.	Name=LOC113561624 ncRNA;ID=EWKMg4ru1zPvdBw+uzMEhS+PpGo.1624892359310.135775
NC_039508	Koludarov_et_al_2021	ncRNA	13943853	13943942	.	+	.	Name=LOC105278696 ncRNA;ID=EWKMg4ru1zPvdBw+uzMEhS+PpGo.1624892359310.135776
NC_039508	Koludarov_et_al_2021	ncRNA	13951381	13951649	.	+	.	Name=LOC105278696 ncRNA;ID=EWKMg4ru1zPvdBw+uzMEhS+PpGo.1624892359310.135776
NC_039508	Koludarov_et_al_2021	ncRNA	15154824	15154912	.	-	.	Name=LOC105277216 ncRNA;ID=EWKMg4ru1zPvdBw+uzMEhS+PpGo.1624892359310.135777
NC_039508	Koludarov_et_al_2021	ncRNA	15147286	15150672	.	-	.	Name=LOC105277216 ncRNA;ID=EWKMg4ru1zPvdBw+uzMEhS+PpGo.1624892359310.135777
NC_039508	Koludarov_et_al_2021	ncRNA	11895424	11899674	.	-	.	Name=LOC105277027 ncRNA;ID=EWKMg4ru1zPvdBw+uzMEhS+PpGo.1624892359310.135778
NC_039508	Koludarov_et_al_2021	ncRNA	11892447	11895313	.	-	.	Name=LOC105277027 ncRNA;ID=EWKMg4ru1zPvdBw+uzMEhS+PpGo.1624892359310.135778
NC_039508	Koludarov_et_al_2021	ncRNA	3760402	3763425	.	+	.	Name=LOC105281405 ncRNA;ID=EWKMg4ru1zPvdBw+uzMEhS+PpGo.1624892359310.135779
NC_039508	Koludarov_et_al_2021	ncRNA	3763663	3763929	.	+	.	Name=LOC105281405 ncRNA;ID=EWKMg4ru1zPvdBw+uzMEhS+PpGo.1624892359310.135779
NC_039508	Koludarov_et_al_2021	ncRNA	3767085	3767594	.	+	.	Name=LOC105281405 ncRNA;ID=EWKMg4ru1zPvdBw+uzMEhS+PpGo.1624892359310.135779
NC_039508	Koludarov_et_al_2021	ncRNA	17807645	17808855	.	-	.	Name=LOC113561674 ncRNA;ID=EWKMg4ru1zPvdBw+uzMEhS+PpGo.1624892359310.135780
NC_039508	Koludarov_et_al_2021	ncRNA	17801972	17807350	.	-	.	Name=LOC113561674 ncRNA;ID=EWKMg4ru1zPvdBw+uzMEhS+PpGo.1624892359310.135780
NC_039508	Koludarov_et_al_2021	ncRNA	14800077	14800166	.	+	.	Name=LOC113561627 ncRNA;ID=EWKMg4ru1zPvdBw+uzMEhS+PpGo.1624892359310.135781
NC_039508	Koludarov_et_al_2021	ncRNA	14806516	14806550	.	+	.	Name=LOC113561627 ncRNA;ID=EWKMg4ru1zPvdBw+uzMEhS+PpGo.1624892359310.135781
NC_039508	Koludarov_et_al_2021	ncRNA	14806636	14806777	.	+	.	Name=LOC113561627 ncRNA;ID=EWKMg4ru1zPvdBw+uzMEhS+PpGo.1624892359310.135781
NC_039508	Koludarov_et_al_2021	ncRNA	14806887	14806937	.	+	.	Name=LOC113561627 ncRNA;ID=EWKMg4ru1zPvdBw+uzMEhS+PpGo.1624892359310.135781
NC_039508	Koludarov_et_al_2021	ncRNA	14800077	14800166	.	+	.	Name=LOC113561627 ncRNA;ID=EWKMg4ru1zPvdBw+uzMEhS+PpGo.1624892359310.135782
NC_039508	Koludarov_et_al_2021	ncRNA	14806516	14806550	.	+	.	Name=LOC113561627 ncRNA;ID=EWKMg4ru1zPvdBw+uzMEhS+PpGo.1624892359310.135782
NC_039508	Koludarov_et_al_2021	ncRNA	14806636	14806929	.	+	.	Name=LOC113561627 ncRNA;ID=EWKMg4ru1zPvdBw+uzMEhS+PpGo.1624892359310.135782
NC_039508	Koludarov_et_al_2021	ncRNA	14784022	14784114	.	+	.	Name=LOC109610832 ncRNA;ID=EWKMg4ru1zPvdBw+uzMEhS+PpGo.1624892359310.135783
NC_039508	Koludarov_et_al_2021	ncRNA	14784257	14785320	.	+	.	Name=LOC109610832 ncRNA;ID=EWKMg4ru1zPvdBw+uzMEhS+PpGo.1624892359310.135783
NC_039508	Koludarov_et_al_2021	ncRNA	14790399	14790508	.	+	.	Name=LOC109610832 ncRNA;ID=EWKMg4ru1zPvdBw+uzMEhS+PpGo.1624892359310.135783
NC_039508	Koludarov_et_al_2021	ncRNA	14790627	14790731	.	+	.	Name=LOC109610832 ncRNA;ID=EWKMg4ru1zPvdBw+uzMEhS+PpGo.1624892359310.135783
NC_039508	Koludarov_et_al_2021	ncRNA	14784022	14784114	.	+	.	Name=LOC109610832 ncRNA;ID=EWKMg4ru1zPvdBw+uzMEhS+PpGo.1624892359310.135784
NC_039508	Koludarov_et_al_2021	ncRNA	14784257	14784753	.	+	.	Name=LOC109610832 ncRNA;ID=EWKMg4ru1zPvdBw+uzMEhS+PpGo.1624892359310.135784
NC_039508	Koludarov_et_al_2021	ncRNA	14784936	14785320	.	+	.	Name=LOC109610832 ncRNA;ID=EWKMg4ru1zPvdBw+uzMEhS+PpGo.1624892359310.135784
NC_039508	Koludarov_et_al_2021	ncRNA	14790399	14790508	.	+	.	Name=LOC109610832 ncRNA;ID=EWKMg4ru1zPvdBw+uzMEhS+PpGo.1624892359310.135784
NC_039508	Koludarov_et_al_2021	ncRNA	14790627	14790731	.	+	.	Name=LOC109610832 ncRNA;ID=EWKMg4ru1zPvdBw+uzMEhS+PpGo.1624892359310.135784
NC_039508	Koludarov_et_al_2021	ncRNA	14784022	14784114	.	+	.	Name=LOC109610832 ncRNA;ID=EWKMg4ru1zPvdBw+uzMEhS+PpGo.1624892359310.135785
NC_039508	Koludarov_et_al_2021	ncRNA	14784257	14784429	.	+	.	Name=LOC109610832 ncRNA;ID=EWKMg4ru1zPvdBw+uzMEhS+PpGo.1624892359310.135785
NC_039508	Koludarov_et_al_2021	ncRNA	14784511	14785320	.	+	.	Name=LOC109610832 ncRNA;ID=EWKMg4ru1zPvdBw+uzMEhS+PpGo.1624892359310.135785
NC_039508	Koludarov_et_al_2021	ncRNA	14790399	14790508	.	+	.	Name=LOC109610832 ncRNA;ID=EWKMg4ru1zPvdBw+uzMEhS+PpGo.1624892359310.135785
NC_039508	Koludarov_et_al_2021	ncRNA	14790627	14790731	.	+	.	Name=LOC109610832 ncRNA;ID=EWKMg4ru1zPvdBw+uzMEhS+PpGo.1624892359310.135785
NC_039508	Koludarov_et_al_2021	ncRNA	8982031	8987662	.	+	.	Name=LOC113561662 ncRNA;ID=EWKMg4ru1zPvdBw+uzMEhS+PpGo.1624892359310.135786
NC_039508	Koludarov_et_al_2021	ncRNA	8987748	8988434	.	+	.	Name=LOC113561662 ncRNA;ID=EWKMg4ru1zPvdBw+uzMEhS+PpGo.1624892359310.135786
NC_039508	Koludarov_et_al_2021	ncRNA	291102	294923	.	+	.	Name=LOC105277446 ncRNA;ID=EWKMg4ru1zPvdBw+uzMEhS+PpGo.1624892359310.135787
NC_039508	Koludarov_et_al_2021	ncRNA	296453	297104	.	+	.	Name=LOC105277446 ncRNA;ID=EWKMg4ru1zPvdBw+uzMEhS+PpGo.1624892359310.135787
NC_039508	Koludarov_et_al_2021	ncRNA	14876119	14876868	.	+	.	Name=LOC105277195 ncRNA;ID=EWKMg4ru1zPvdBw+uzMEhS+PpGo.1624892359311.135788
NC_039508	Koludarov_et_al_2021	ncRNA	14877081	14877254	.	+	.	Name=LOC105277195 ncRNA;ID=EWKMg4ru1zPvdBw+uzMEhS+PpGo.1624892359311.135788
NC_039508	Koludarov_et_al_2021	ncRNA	14877336	14877506	.	+	.	Name=LOC105277195 ncRNA;ID=EWKMg4ru1zPvdBw+uzMEhS+PpGo.1624892359311.135788
NC_039508	Koludarov_et_al_2021	ncRNA	14880256	14881868	.	+	.	Name=LOC105277195 ncRNA;ID=EWKMg4ru1zPvdBw+uzMEhS+PpGo.1624892359311.135788
NC_039508	Koludarov_et_al_2021	ncRNA	14876120	14876990	.	+	.	Name=LOC105277195 ncRNA;ID=EWKMg4ru1zPvdBw+uzMEhS+PpGo.1624892359311.135789
NC_039508	Koludarov_et_al_2021	ncRNA	14877081	14877254	.	+	.	Name=LOC105277195 ncRNA;ID=EWKMg4ru1zPvdBw+uzMEhS+PpGo.1624892359311.135789
NC_039508	Koludarov_et_al_2021	ncRNA	14877336	14877506	.	+	.	Name=LOC105277195 ncRNA;ID=EWKMg4ru1zPvdBw+uzMEhS+PpGo.1624892359311.135789
NC_039508	Koludarov_et_al_2021	ncRNA	14880256	14881868	.	+	.	Name=LOC105277195 ncRNA;ID=EWKMg4ru1zPvdBw+uzMEhS+PpGo.1624892359311.135789
NC_039508	Koludarov_et_al_2021	ncRNA	14876120	14876990	.	+	.	Name=LOC105277195 ncRNA;ID=EWKMg4ru1zPvdBw+uzMEhS+PpGo.1624892359311.135790
NC_039508	Koludarov_et_al_2021	ncRNA	14877081	14877254	.	+	.	Name=LOC105277195 ncRNA;ID=EWKMg4ru1zPvdBw+uzMEhS+PpGo.1624892359311.135790
NC_039508	Koludarov_et_al_2021	ncRNA	14877336	14877506	.	+	.	Name=LOC105277195 ncRNA;ID=EWKMg4ru1zPvdBw+uzMEhS+PpGo.1624892359311.135790
NC_039508	Koludarov_et_al_2021	ncRNA	14880895	14881868	.	+	.	Name=LOC105277195 ncRNA;ID=EWKMg4ru1zPvdBw+uzMEhS+PpGo.1624892359311.135790
NC_039508	Koludarov_et_al_2021	ncRNA	8590961	8591555	.	-	.	Name=LOC113561663 ncRNA;ID=EWKMg4ru1zPvdBw+uzMEhS+PpGo.1624892359311.135791
NC_039508	Koludarov_et_al_2021	ncRNA	8590692	8590853	.	-	.	Name=LOC113561663 ncRNA;ID=EWKMg4ru1zPvdBw+uzMEhS+PpGo.1624892359311.135791
NC_039508	Koludarov_et_al_2021	ncRNA	8585861	8588097	.	-	.	Name=LOC113561663 ncRNA;ID=EWKMg4ru1zPvdBw+uzMEhS+PpGo.1624892359311.135791
NC_039508	Koludarov_et_al_2021	ncRNA	14801622	14801710	.	+	.	Name=LOC113561627 ncRNA;ID=EWKMg4ru1zPvdBw+uzMEhS+PpGo.1624892359311.135792
NC_039508	Koludarov_et_al_2021	ncRNA	14806516	14806550	.	+	.	Name=LOC113561627 ncRNA;ID=EWKMg4ru1zPvdBw+uzMEhS+PpGo.1624892359311.135792
NC_039508	Koludarov_et_al_2021	ncRNA	14806636	14806929	.	+	.	Name=LOC113561627 ncRNA;ID=EWKMg4ru1zPvdBw+uzMEhS+PpGo.1624892359311.135792
NC_039508	Koludarov_et_al_2021	ncRNA	4008229	4008317	.	-	.	Name=LOC113561718 ncRNA;ID=EWKMg4ru1zPvdBw+uzMEhS+PpGo.1624892359311.135793
NC_039508	Koludarov_et_al_2021	ncRNA	4003070	4007631	.	-	.	Name=LOC113561718 ncRNA;ID=EWKMg4ru1zPvdBw+uzMEhS+PpGo.1624892359311.135793
NC_039508	Koludarov_et_al_2021	ncRNA	17555342	17556857	.	-	.	Name=LOC109611307 ncRNA;ID=EWKMg4ru1zPvdBw+uzMEhS+PpGo.1624892359311.135794
NC_039508	Koludarov_et_al_2021	ncRNA	17554135	17554947	.	-	.	Name=LOC109611307 ncRNA;ID=EWKMg4ru1zPvdBw+uzMEhS+PpGo.1624892359311.135794
NC_039508	Koludarov_et_al_2021	ncRNA	17551992	17553749	.	-	.	Name=LOC109611307 ncRNA;ID=EWKMg4ru1zPvdBw+uzMEhS+PpGo.1624892359311.135794
NC_039508	Koludarov_et_al_2021	ncRNA	1298309	1298394	.	+	.	Name=LOC105277403 ncRNA;ID=EWKMg4ru1zPvdBw+uzMEhS+PpGo.1624892359311.135795
NC_039508	Koludarov_et_al_2021	ncRNA	1302466	1303129	.	+	.	Name=LOC105277403 ncRNA;ID=EWKMg4ru1zPvdBw+uzMEhS+PpGo.1624892359311.135795
NC_039508	Koludarov_et_al_2021	ncRNA	15384818	15388411	.	-	.	Name=LOC105277219 ncRNA;ID=EWKMg4ru1zPvdBw+uzMEhS+PpGo.1624892359311.135796
NC_039508	Koludarov_et_al_2021	ncRNA	15383727	15384345	.	-	.	Name=LOC105277219 ncRNA;ID=EWKMg4ru1zPvdBw+uzMEhS+PpGo.1624892359311.135796
NC_039508	Koludarov_et_al_2021	ncRNA	3114892	3115609	.	-	.	Name=LOC105281374 ncRNA;ID=EWKMg4ru1zPvdBw+uzMEhS+PpGo.1624892359311.135797
NC_039508	Koludarov_et_al_2021	ncRNA	3111034	3114824	.	-	.	Name=LOC105281374 ncRNA;ID=EWKMg4ru1zPvdBw+uzMEhS+PpGo.1624892359311.135797
NC_039508	Koludarov_et_al_2021	ncRNA	8660848	8661392	.	-	.	Name=LOC105286841 ncRNA;ID=EWKMg4ru1zPvdBw+uzMEhS+PpGo.1624892359311.135798
NC_039508	Koludarov_et_al_2021	ncRNA	8660493	8660655	.	-	.	Name=LOC105286841 ncRNA;ID=EWKMg4ru1zPvdBw+uzMEhS+PpGo.1624892359311.135798
NC_039508	Koludarov_et_al_2021	ncRNA	8660283	8660412	.	-	.	Name=LOC105286841 ncRNA;ID=EWKMg4ru1zPvdBw+uzMEhS+PpGo.1624892359311.135798
NC_039508	Koludarov_et_al_2021	ncRNA	8659413	8659855	.	-	.	Name=LOC105286841 ncRNA;ID=EWKMg4ru1zPvdBw+uzMEhS+PpGo.1624892359311.135798
NC_039508	Koludarov_et_al_2021	ncRNA	8659267	8659332	.	-	.	Name=LOC105286841 ncRNA;ID=EWKMg4ru1zPvdBw+uzMEhS+PpGo.1624892359311.135798
NC_039508	Koludarov_et_al_2021	ncRNA	8656905	8657142	.	-	.	Name=LOC105286841 ncRNA;ID=EWKMg4ru1zPvdBw+uzMEhS+PpGo.1624892359311.135798
NC_039508	Koludarov_et_al_2021	ncRNA	3037184	3037271	.	+	.	Name=LOC109611100 ncRNA;ID=EWKMg4ru1zPvdBw+uzMEhS+PpGo.1624892359311.135799
NC_039508	Koludarov_et_al_2021	ncRNA	3039364	3041642	.	+	.	Name=LOC109611100 ncRNA;ID=EWKMg4ru1zPvdBw+uzMEhS+PpGo.1624892359311.135799
NC_039508	Koludarov_et_al_2021	ncRNA	18094033	18094148	.	+	.	Name=LOC105280653 ncRNA;ID=EWKMg4ru1zPvdBw+uzMEhS+PpGo.1624892359311.135800
NC_039508	Koludarov_et_al_2021	ncRNA	18094293	18094391	.	+	.	Name=LOC105280653 ncRNA;ID=EWKMg4ru1zPvdBw+uzMEhS+PpGo.1624892359311.135800
NC_039508	Koludarov_et_al_2021	ncRNA	18094658	18098465	.	+	.	Name=LOC105280653 ncRNA;ID=EWKMg4ru1zPvdBw+uzMEhS+PpGo.1624892359311.135800
NC_039508	Koludarov_et_al_2021	ncRNA	18094285	18094391	.	+	.	Name=LOC105280653 ncRNA;ID=EWKMg4ru1zPvdBw+uzMEhS+PpGo.1624892359311.135801
NC_039508	Koludarov_et_al_2021	ncRNA	18094658	18098465	.	+	.	Name=LOC105280653 ncRNA;ID=EWKMg4ru1zPvdBw+uzMEhS+PpGo.1624892359311.135801
NC_039508	Koludarov_et_al_2021	ncRNA	5123358	5124792	.	-	.	Name=LOC113561639 ncRNA;ID=EWKMg4ru1zPvdBw+uzMEhS+PpGo.1624892359311.135802
NC_039508	Koludarov_et_al_2021	ncRNA	5120648	5122686	.	-	.	Name=LOC113561639 ncRNA;ID=EWKMg4ru1zPvdBw+uzMEhS+PpGo.1624892359311.135802
NC_039508	Koludarov_et_al_2021	ncRNA	10331797	10333173	.	-	.	Name=LOC105276883 ncRNA;ID=EWKMg4ru1zPvdBw+uzMEhS+PpGo.1624892359311.135803
NC_039508	Koludarov_et_al_2021	ncRNA	10331418	10331715	.	-	.	Name=LOC105276883 ncRNA;ID=EWKMg4ru1zPvdBw+uzMEhS+PpGo.1624892359311.135803
NC_039508	Koludarov_et_al_2021	ncRNA	10329054	10329626	.	-	.	Name=LOC105276883 ncRNA;ID=EWKMg4ru1zPvdBw+uzMEhS+PpGo.1624892359311.135803
NC_039508	Koludarov_et_al_2021	ncRNA	15834636	15837795	.	-	.	Name=LOC105277245 ncRNA;ID=EWKMg4ru1zPvdBw+uzMEhS+PpGo.1624892359311.135804
NC_039508	Koludarov_et_al_2021	ncRNA	15833811	15834208	.	-	.	Name=LOC105277245 ncRNA;ID=EWKMg4ru1zPvdBw+uzMEhS+PpGo.1624892359311.135804
NC_039508	Koludarov_et_al_2021	ncRNA	11979968	11981632	.	+	.	Name=LOC109610828 ncRNA;ID=EWKMg4ru1zPvdBw+uzMEhS+PpGo.1624892359311.135805
NC_039508	Koludarov_et_al_2021	ncRNA	11983564	11983888	.	+	.	Name=LOC109610828 ncRNA;ID=EWKMg4ru1zPvdBw+uzMEhS+PpGo.1624892359311.135805
NC_039508	Koludarov_et_al_2021	ncRNA	11979968	11981100	.	+	.	Name=LOC109610828 ncRNA;ID=EWKMg4ru1zPvdBw+uzMEhS+PpGo.1624892359311.135806
NC_039508	Koludarov_et_al_2021	ncRNA	11981334	11981632	.	+	.	Name=LOC109610828 ncRNA;ID=EWKMg4ru1zPvdBw+uzMEhS+PpGo.1624892359311.135806
NC_039508	Koludarov_et_al_2021	ncRNA	11983564	11983888	.	+	.	Name=LOC109610828 ncRNA;ID=EWKMg4ru1zPvdBw+uzMEhS+PpGo.1624892359311.135806
NC_039508	Koludarov_et_al_2021	ncRNA	9943164	9946398	.	-	.	Name=LOC105276862 ncRNA;ID=EWKMg4ru1zPvdBw+uzMEhS+PpGo.1624892359311.135807
NC_039508	Koludarov_et_al_2021	ncRNA	9942617	9942955	.	-	.	Name=LOC105276862 ncRNA;ID=EWKMg4ru1zPvdBw+uzMEhS+PpGo.1624892359311.135807
NC_039508	Koludarov_et_al_2021	ncRNA	9944597	9946384	.	-	.	Name=LOC105276862 ncRNA;ID=EWKMg4ru1zPvdBw+uzMEhS+PpGo.1624892359311.135808
NC_039508	Koludarov_et_al_2021	ncRNA	9943164	9944431	.	-	.	Name=LOC105276862 ncRNA;ID=EWKMg4ru1zPvdBw+uzMEhS+PpGo.1624892359311.135808
NC_039508	Koludarov_et_al_2021	ncRNA	9942617	9942955	.	-	.	Name=LOC105276862 ncRNA;ID=EWKMg4ru1zPvdBw+uzMEhS+PpGo.1624892359311.135808
NC_039508	Koludarov_et_al_2021	ncRNA	801485	801951	.	-	.	Name=LOC105277424 ncRNA;ID=EWKMg4ru1zPvdBw+uzMEhS+PpGo.1624892359311.135809
NC_039508	Koludarov_et_al_2021	ncRNA	798259	801420	.	-	.	Name=LOC105277424 ncRNA;ID=EWKMg4ru1zPvdBw+uzMEhS+PpGo.1624892359311.135809
NC_039508	Koludarov_et_al_2021	ncRNA	12543174	12543343	.	+	.	Name=LOC105277063 ncRNA;ID=EWKMg4ru1zPvdBw+uzMEhS+PpGo.1624892359312.135810
NC_039508	Koludarov_et_al_2021	ncRNA	12545875	12546030	.	+	.	Name=LOC105277063 ncRNA;ID=EWKMg4ru1zPvdBw+uzMEhS+PpGo.1624892359312.135810
NC_039508	Koludarov_et_al_2021	ncRNA	12546620	12546707	.	+	.	Name=LOC105277063 ncRNA;ID=EWKMg4ru1zPvdBw+uzMEhS+PpGo.1624892359312.135810
NC_039508	Koludarov_et_al_2021	ncRNA	7547646	7548211	.	+	.	Name=LOC113561711 ncRNA;ID=EWKMg4ru1zPvdBw+uzMEhS+PpGo.1624892359312.135811
NC_039508	Koludarov_et_al_2021	ncRNA	7548298	7551167	.	+	.	Name=LOC113561711 ncRNA;ID=EWKMg4ru1zPvdBw+uzMEhS+PpGo.1624892359312.135811
NC_039508	Koludarov_et_al_2021	ncRNA	5097595	5097694	.	+	.	Name=LOC105288074 ncRNA;ID=EWKMg4ru1zPvdBw+uzMEhS+PpGo.1624892359312.135812
NC_039508	Koludarov_et_al_2021	ncRNA	5100708	5100874	.	+	.	Name=LOC105288074 ncRNA;ID=EWKMg4ru1zPvdBw+uzMEhS+PpGo.1624892359312.135812
NC_039508	Koludarov_et_al_2021	ncRNA	2324399	2325160	.	+	.	Name=LOC113561654 ncRNA;ID=EWKMg4ru1zPvdBw+uzMEhS+PpGo.1624892359312.135813
NC_039508	Koludarov_et_al_2021	ncRNA	2327565	2327667	.	+	.	Name=LOC113561654 ncRNA;ID=EWKMg4ru1zPvdBw+uzMEhS+PpGo.1624892359312.135813
NC_039508	Koludarov_et_al_2021	ncRNA	13117558	13117615	.	+	.	Name=LOC113561702 ncRNA;ID=EWKMg4ru1zPvdBw+uzMEhS+PpGo.1624892359312.135814
NC_039508	Koludarov_et_al_2021	ncRNA	13120571	13120784	.	+	.	Name=LOC113561702 ncRNA;ID=EWKMg4ru1zPvdBw+uzMEhS+PpGo.1624892359312.135814
NC_039508	Koludarov_et_al_2021	ncRNA	1339983	1340462	.	-	.	Name=LOC105277395 ncRNA;ID=EWKMg4ru1zPvdBw+uzMEhS+PpGo.1624892359312.135815
NC_039508	Koludarov_et_al_2021	ncRNA	1338352	1338814	.	-	.	Name=LOC105277395 ncRNA;ID=EWKMg4ru1zPvdBw+uzMEhS+PpGo.1624892359312.135815
NC_039508	Koludarov_et_al_2021	ncRNA	1337340	1337761	.	-	.	Name=LOC105277395 ncRNA;ID=EWKMg4ru1zPvdBw+uzMEhS+PpGo.1624892359312.135815
NC_039508	Koludarov_et_al_2021	ncRNA	1976723	1976803	.	-	.	Name=LOC109611233 ncRNA;ID=EWKMg4ru1zPvdBw+uzMEhS+PpGo.1624892359312.135816
NC_039508	Koludarov_et_al_2021	ncRNA	1973710	1973914	.	-	.	Name=LOC109611233 ncRNA;ID=EWKMg4ru1zPvdBw+uzMEhS+PpGo.1624892359312.135816
NC_039508	Koludarov_et_al_2021	ncRNA	3101949	3103096	.	-	.	Name=LOC109611099 ncRNA;ID=EWKMg4ru1zPvdBw+uzMEhS+PpGo.1624892359312.135817
NC_039508	Koludarov_et_al_2021	ncRNA	3100030	3101847	.	-	.	Name=LOC109611099 ncRNA;ID=EWKMg4ru1zPvdBw+uzMEhS+PpGo.1624892359312.135817
NC_039508	Koludarov_et_al_2021	ncRNA	17554873	17555040	.	-	.	Name=LOC109611307 ncRNA;ID=EWKMg4ru1zPvdBw+uzMEhS+PpGo.1624892359312.135818
NC_039508	Koludarov_et_al_2021	ncRNA	17554135	17554800	.	-	.	Name=LOC109611307 ncRNA;ID=EWKMg4ru1zPvdBw+uzMEhS+PpGo.1624892359312.135818
NC_039508	Koludarov_et_al_2021	ncRNA	17551992	17553749	.	-	.	Name=LOC109611307 ncRNA;ID=EWKMg4ru1zPvdBw+uzMEhS+PpGo.1624892359312.135818
NC_039508	Koludarov_et_al_2021	ncRNA	17554560	17555040	.	-	.	Name=LOC109611307 ncRNA;ID=EWKMg4ru1zPvdBw+uzMEhS+PpGo.1624892359312.135819
NC_039508	Koludarov_et_al_2021	ncRNA	17551992	17553749	.	-	.	Name=LOC109611307 ncRNA;ID=EWKMg4ru1zPvdBw+uzMEhS+PpGo.1624892359312.135819
NC_039508	Koludarov_et_al_2021	ncRNA	17554135	17555040	.	-	.	Name=LOC109611307 ncRNA;ID=EWKMg4ru1zPvdBw+uzMEhS+PpGo.1624892359312.135820
NC_039508	Koludarov_et_al_2021	ncRNA	17551992	17553749	.	-	.	Name=LOC109611307 ncRNA;ID=EWKMg4ru1zPvdBw+uzMEhS+PpGo.1624892359312.135820
NC_039508	Koludarov_et_al_2021	ncRNA	120384	120857	.	-	.	Name=LOC105277463 ncRNA;ID=EWKMg4ru1zPvdBw+uzMEhS+PpGo.1624892359312.135821
NC_039508	Koludarov_et_al_2021	ncRNA	117934	120189	.	-	.	Name=LOC105277463 ncRNA;ID=EWKMg4ru1zPvdBw+uzMEhS+PpGo.1624892359312.135821
NC_039508	Koludarov_et_al_2021	ncRNA	11975309	11975390	.	+	.	Name=LOC113561615 ncRNA;ID=EWKMg4ru1zPvdBw+uzMEhS+PpGo.1624892359312.135822
NC_039508	Koludarov_et_al_2021	ncRNA	11975537	11978177	.	+	.	Name=LOC113561615 ncRNA;ID=EWKMg4ru1zPvdBw+uzMEhS+PpGo.1624892359312.135822
NC_039508	Koludarov_et_al_2021	ncRNA	8544323	8545227	.	-	.	Name=LOC105286416 ncRNA;ID=EWKMg4ru1zPvdBw+uzMEhS+PpGo.1624892359312.135823
NC_039508	Koludarov_et_al_2021	ncRNA	8542424	8544229	.	-	.	Name=LOC105286416 ncRNA;ID=EWKMg4ru1zPvdBw+uzMEhS+PpGo.1624892359312.135823
NC_039508	Koludarov_et_al_2021	ncRNA	7317167	7317254	.	+	.	Name=LOC113561666 ncRNA;ID=EWKMg4ru1zPvdBw+uzMEhS+PpGo.1624892359312.135824
NC_039508	Koludarov_et_al_2021	ncRNA	7318603	7319919	.	+	.	Name=LOC113561666 ncRNA;ID=EWKMg4ru1zPvdBw+uzMEhS+PpGo.1624892359312.135824
NC_039508	Koludarov_et_al_2021	ncRNA	11600062	11600192	.	-	.	Name=LOC105277009 ncRNA;ID=EWKMg4ru1zPvdBw+uzMEhS+PpGo.1624892359312.135825
NC_039508	Koludarov_et_al_2021	ncRNA	11599507	11599600	.	-	.	Name=LOC105277009 ncRNA;ID=EWKMg4ru1zPvdBw+uzMEhS+PpGo.1624892359312.135825
NC_039508	Koludarov_et_al_2021	ncRNA	11597588	11599281	.	-	.	Name=LOC105277009 ncRNA;ID=EWKMg4ru1zPvdBw+uzMEhS+PpGo.1624892359312.135825
NC_039508	Koludarov_et_al_2021	ncRNA	11600062	11600192	.	-	.	Name=LOC105277009 ncRNA;ID=EWKMg4ru1zPvdBw+uzMEhS+PpGo.1624892359312.135826
NC_039508	Koludarov_et_al_2021	ncRNA	11597588	11599600	.	-	.	Name=LOC105277009 ncRNA;ID=EWKMg4ru1zPvdBw+uzMEhS+PpGo.1624892359312.135826
NC_039508	Koludarov_et_al_2021	ncRNA	2544995	2545079	.	-	.	Name=LOC113561715 ncRNA;ID=EWKMg4ru1zPvdBw+uzMEhS+PpGo.1624892359312.135827
NC_039508	Koludarov_et_al_2021	ncRNA	2542521	2543042	.	-	.	Name=LOC113561715 ncRNA;ID=EWKMg4ru1zPvdBw+uzMEhS+PpGo.1624892359312.135827
NC_039508	Koludarov_et_al_2021	ncRNA	7314957	7315385	.	-	.	Name=LOC113561652 ncRNA;ID=EWKMg4ru1zPvdBw+uzMEhS+PpGo.1624892359312.135828
NC_039508	Koludarov_et_al_2021	ncRNA	7312831	7314284	.	-	.	Name=LOC113561652 ncRNA;ID=EWKMg4ru1zPvdBw+uzMEhS+PpGo.1624892359312.135828
NC_039508	Koludarov_et_al_2021	ncRNA	2916542	2916949	.	-	.	Name=LOC105281364 ncRNA;ID=EWKMg4ru1zPvdBw+uzMEhS+PpGo.1624892359312.135829
NC_039508	Koludarov_et_al_2021	ncRNA	2914469	2915495	.	-	.	Name=LOC105281364 ncRNA;ID=EWKMg4ru1zPvdBw+uzMEhS+PpGo.1624892359312.135829
NC_039508	Koludarov_et_al_2021	ncRNA	17283835	17285428	.	-	.	Name=LOC105284409 ncRNA;ID=EWKMg4ru1zPvdBw+uzMEhS+PpGo.1624892359312.135830
NC_039508	Koludarov_et_al_2021	ncRNA	17282969	17283468	.	-	.	Name=LOC105284409 ncRNA;ID=EWKMg4ru1zPvdBw+uzMEhS+PpGo.1624892359312.135830
NC_039508	Koludarov_et_al_2021	ncRNA	124678	125091	.	-	.	Name=LOC113561619 ncRNA;ID=EWKMg4ru1zPvdBw+uzMEhS+PpGo.1624892359312.135831
NC_039508	Koludarov_et_al_2021	ncRNA	122660	124230	.	-	.	Name=LOC113561619 ncRNA;ID=EWKMg4ru1zPvdBw+uzMEhS+PpGo.1624892359312.135831
NC_039508	Koludarov_et_al_2021	ncRNA	9236459	9237406	.	-	.	Name=LOC105278078 ncRNA;ID=EWKMg4ru1zPvdBw+uzMEhS+PpGo.1624892359312.135832
NC_039508	Koludarov_et_al_2021	ncRNA	9234999	9235504	.	-	.	Name=LOC105278078 ncRNA;ID=EWKMg4ru1zPvdBw+uzMEhS+PpGo.1624892359312.135832
NC_039508	Koludarov_et_al_2021	ncRNA	6467898	6468108	.	-	.	Name=LOC113561637 ncRNA;ID=EWKMg4ru1zPvdBw+uzMEhS+PpGo.1624892359312.135833
NC_039508	Koludarov_et_al_2021	ncRNA	6465744	6467230	.	-	.	Name=LOC113561637 ncRNA;ID=EWKMg4ru1zPvdBw+uzMEhS+PpGo.1624892359312.135833
NC_039508	Koludarov_et_al_2021	ncRNA	9198472	9200322	.	+	.	Name=LOC105278086 ncRNA;ID=EWKMg4ru1zPvdBw+uzMEhS+PpGo.1624892359312.135834
NC_039508	Koludarov_et_al_2021	ncRNA	9200422	9200647	.	+	.	Name=LOC105278086 ncRNA;ID=EWKMg4ru1zPvdBw+uzMEhS+PpGo.1624892359312.135834
NC_039508	Koludarov_et_al_2021	ncRNA	4559421	4559514	.	-	.	Name=LOC105275524 ncRNA;ID=EWKMg4ru1zPvdBw+uzMEhS+PpGo.1624892359313.135835
NC_039508	Koludarov_et_al_2021	ncRNA	4559107	4559180	.	-	.	Name=LOC105275524 ncRNA;ID=EWKMg4ru1zPvdBw+uzMEhS+PpGo.1624892359313.135835
NC_039508	Koludarov_et_al_2021	ncRNA	4558651	4558810	.	-	.	Name=LOC105275524 ncRNA;ID=EWKMg4ru1zPvdBw+uzMEhS+PpGo.1624892359313.135835
NC_039508	Koludarov_et_al_2021	ncRNA	4557346	4558572	.	-	.	Name=LOC105275524 ncRNA;ID=EWKMg4ru1zPvdBw+uzMEhS+PpGo.1624892359313.135835
NC_039508	Koludarov_et_al_2021	ncRNA	13726621	13727477	.	-	.	Name=LOC113561705 ncRNA;ID=EWKMg4ru1zPvdBw+uzMEhS+PpGo.1624892359313.135836
NC_039508	Koludarov_et_al_2021	ncRNA	13725320	13726222	.	-	.	Name=LOC113561705 ncRNA;ID=EWKMg4ru1zPvdBw+uzMEhS+PpGo.1624892359313.135836
NC_039508	Koludarov_et_al_2021	ncRNA	2538216	2538576	.	-	.	Name=LOC105281326 ncRNA;ID=EWKMg4ru1zPvdBw+uzMEhS+PpGo.1624892359313.135837
NC_039508	Koludarov_et_al_2021	ncRNA	2536835	2536945	.	-	.	Name=LOC105281326 ncRNA;ID=EWKMg4ru1zPvdBw+uzMEhS+PpGo.1624892359313.135837
NC_039508	Koludarov_et_al_2021	ncRNA	2536499	2536591	.	-	.	Name=LOC105281326 ncRNA;ID=EWKMg4ru1zPvdBw+uzMEhS+PpGo.1624892359313.135837
NC_039508	Koludarov_et_al_2021	ncRNA	9299148	9299329	.	+	.	Name=LOC113561640 ncRNA;ID=EWKMg4ru1zPvdBw+uzMEhS+PpGo.1624892359313.135838
NC_039508	Koludarov_et_al_2021	ncRNA	9299693	9300117	.	+	.	Name=LOC113561640 ncRNA;ID=EWKMg4ru1zPvdBw+uzMEhS+PpGo.1624892359313.135838
NC_039508	Koludarov_et_al_2021	ncRNA	9300774	9301218	.	+	.	Name=LOC113561640 ncRNA;ID=EWKMg4ru1zPvdBw+uzMEhS+PpGo.1624892359313.135838
NC_039508	Koludarov_et_al_2021	ncRNA	9290606	9292108	.	+	.	Name=LOC105278091 ncRNA;ID=EWKMg4ru1zPvdBw+uzMEhS+PpGo.1624892359313.135839
NC_039508	Koludarov_et_al_2021	ncRNA	9292212	9292289	.	+	.	Name=LOC105278091 ncRNA;ID=EWKMg4ru1zPvdBw+uzMEhS+PpGo.1624892359313.135839
NC_039508	Koludarov_et_al_2021	ncRNA	9292368	9292424	.	+	.	Name=LOC105278091 ncRNA;ID=EWKMg4ru1zPvdBw+uzMEhS+PpGo.1624892359313.135839
NC_039508	Koludarov_et_al_2021	ncRNA	9292515	9292627	.	+	.	Name=LOC105278091 ncRNA;ID=EWKMg4ru1zPvdBw+uzMEhS+PpGo.1624892359313.135839
NC_039508	Koludarov_et_al_2021	ncRNA	12907399	12908173	.	-	.	Name=LOC109610822 ncRNA;ID=EWKMg4ru1zPvdBw+uzMEhS+PpGo.1624892359313.135840
NC_039508	Koludarov_et_al_2021	ncRNA	12906197	12907136	.	-	.	Name=LOC109610822 ncRNA;ID=EWKMg4ru1zPvdBw+uzMEhS+PpGo.1624892359313.135840
NC_039508	Koludarov_et_al_2021	ncRNA	2538216	2538567	.	-	.	Name=LOC105281326 ncRNA;ID=EWKMg4ru1zPvdBw+uzMEhS+PpGo.1624892359313.135841
NC_039508	Koludarov_et_al_2021	ncRNA	2536611	2536945	.	-	.	Name=LOC105281326 ncRNA;ID=EWKMg4ru1zPvdBw+uzMEhS+PpGo.1624892359313.135841
NC_039508	Koludarov_et_al_2021	ncRNA	14784022	14784114	.	+	.	Name=LOC109610832 ncRNA;ID=EWKMg4ru1zPvdBw+uzMEhS+PpGo.1624892359313.135842
NC_039508	Koludarov_et_al_2021	ncRNA	14784257	14785320	.	+	.	Name=LOC109610832 ncRNA;ID=EWKMg4ru1zPvdBw+uzMEhS+PpGo.1624892359313.135842
NC_039508	Koludarov_et_al_2021	ncRNA	14785834	14785918	.	+	.	Name=LOC109610832 ncRNA;ID=EWKMg4ru1zPvdBw+uzMEhS+PpGo.1624892359313.135842
NC_039508	Koludarov_et_al_2021	ncRNA	13621551	13622501	.	+	.	Name=LOC105278714 ncRNA;ID=EWKMg4ru1zPvdBw+uzMEhS+PpGo.1624892359313.135843
NC_039508	Koludarov_et_al_2021	ncRNA	13622650	13623402	.	+	.	Name=LOC105278714 ncRNA;ID=EWKMg4ru1zPvdBw+uzMEhS+PpGo.1624892359313.135843
NC_039508	Koludarov_et_al_2021	ncRNA	10962626	10962952	.	-	.	Name=LOC105276973 ncRNA;ID=EWKMg4ru1zPvdBw+uzMEhS+PpGo.1624892359313.135844
NC_039508	Koludarov_et_al_2021	ncRNA	10962382	10962495	.	-	.	Name=LOC105276973 ncRNA;ID=EWKMg4ru1zPvdBw+uzMEhS+PpGo.1624892359313.135844
NC_039508	Koludarov_et_al_2021	ncRNA	10961150	10962265	.	-	.	Name=LOC105276973 ncRNA;ID=EWKMg4ru1zPvdBw+uzMEhS+PpGo.1624892359313.135844
NC_039508	Koludarov_et_al_2021	ncRNA	13299922	13301176	.	-	.	Name=LOC113561723 ncRNA;ID=EWKMg4ru1zPvdBw+uzMEhS+PpGo.1624892359313.135845
NC_039508	Koludarov_et_al_2021	ncRNA	13299375	13299565	.	-	.	Name=LOC113561723 ncRNA;ID=EWKMg4ru1zPvdBw+uzMEhS+PpGo.1624892359313.135845
NC_039508	Koludarov_et_al_2021	ncRNA	14908465	14908500	.	+	.	Name=LOC113561618 ncRNA;ID=EWKMg4ru1zPvdBw+uzMEhS+PpGo.1624892359313.135846
NC_039508	Koludarov_et_al_2021	ncRNA	14909116	14909255	.	+	.	Name=LOC113561618 ncRNA;ID=EWKMg4ru1zPvdBw+uzMEhS+PpGo.1624892359313.135846
NC_039508	Koludarov_et_al_2021	ncRNA	14909377	14910250	.	+	.	Name=LOC113561618 ncRNA;ID=EWKMg4ru1zPvdBw+uzMEhS+PpGo.1624892359313.135846
NC_039508	Koludarov_et_al_2021	ncRNA	2695981	2696072	.	+	.	Name=LOC109611101 ncRNA;ID=EWKMg4ru1zPvdBw+uzMEhS+PpGo.1624892359313.135847
NC_039508	Koludarov_et_al_2021	ncRNA	2696920	2697151	.	+	.	Name=LOC109611101 ncRNA;ID=EWKMg4ru1zPvdBw+uzMEhS+PpGo.1624892359313.135847
NC_039508	Koludarov_et_al_2021	ncRNA	2697478	2697743	.	+	.	Name=LOC109611101 ncRNA;ID=EWKMg4ru1zPvdBw+uzMEhS+PpGo.1624892359313.135847
NC_039508	Koludarov_et_al_2021	ncRNA	10642277	10642367	.	+	.	Name=LOC105276926 ncRNA;ID=EWKMg4ru1zPvdBw+uzMEhS+PpGo.1624892359313.135848
NC_039508	Koludarov_et_al_2021	ncRNA	10642447	10643984	.	+	.	Name=LOC105276926 ncRNA;ID=EWKMg4ru1zPvdBw+uzMEhS+PpGo.1624892359313.135848
NC_039508	Koludarov_et_al_2021	ncRNA	4558919	4559036	.	-	.	Name=LOC105275524 ncRNA;ID=EWKMg4ru1zPvdBw+uzMEhS+PpGo.1624892359313.135849
NC_039508	Koludarov_et_al_2021	ncRNA	4558651	4558810	.	-	.	Name=LOC105275524 ncRNA;ID=EWKMg4ru1zPvdBw+uzMEhS+PpGo.1624892359313.135849
NC_039508	Koludarov_et_al_2021	ncRNA	4557346	4558572	.	-	.	Name=LOC105275524 ncRNA;ID=EWKMg4ru1zPvdBw+uzMEhS+PpGo.1624892359313.135849
NC_039508	Koludarov_et_al_2021	ncRNA	5753004	5753729	.	+	.	Name=LOC105277491 ncRNA;ID=EWKMg4ru1zPvdBw+uzMEhS+PpGo.1624892359313.135850
NC_039508	Koludarov_et_al_2021	ncRNA	5753805	5754650	.	+	.	Name=LOC105277491 ncRNA;ID=EWKMg4ru1zPvdBw+uzMEhS+PpGo.1624892359313.135850
NC_039508	Koludarov_et_al_2021	ncRNA	2696111	2697151	.	+	.	Name=LOC109611101 ncRNA;ID=EWKMg4ru1zPvdBw+uzMEhS+PpGo.1624892359313.135851
NC_039508	Koludarov_et_al_2021	ncRNA	2697478	2697743	.	+	.	Name=LOC109611101 ncRNA;ID=EWKMg4ru1zPvdBw+uzMEhS+PpGo.1624892359313.135851
NC_039508	Koludarov_et_al_2021	ncRNA	14817180	14817885	.	+	.	Name=LOC105277175 ncRNA;ID=EWKMg4ru1zPvdBw+uzMEhS+PpGo.1624892359313.135852
NC_039508	Koludarov_et_al_2021	ncRNA	14818354	14818593	.	+	.	Name=LOC105277175 ncRNA;ID=EWKMg4ru1zPvdBw+uzMEhS+PpGo.1624892359313.135852
NC_039508	Koludarov_et_al_2021	ncRNA	14818676	14818764	.	+	.	Name=LOC105277175 ncRNA;ID=EWKMg4ru1zPvdBw+uzMEhS+PpGo.1624892359313.135852
NC_039508	Koludarov_et_al_2021	ncRNA	4135257	4135349	.	-	.	Name=LOC113561649 ncRNA;ID=EWKMg4ru1zPvdBw+uzMEhS+PpGo.1624892359313.135853
NC_039508	Koludarov_et_al_2021	ncRNA	4134777	4135019	.	-	.	Name=LOC113561649 ncRNA;ID=EWKMg4ru1zPvdBw+uzMEhS+PpGo.1624892359313.135853
NC_039508	Koludarov_et_al_2021	ncRNA	4134321	4134709	.	-	.	Name=LOC113561649 ncRNA;ID=EWKMg4ru1zPvdBw+uzMEhS+PpGo.1624892359313.135853
NC_039508	Koludarov_et_al_2021	ncRNA	4134163	4134220	.	-	.	Name=LOC113561649 ncRNA;ID=EWKMg4ru1zPvdBw+uzMEhS+PpGo.1624892359313.135853
NC_039508	Koludarov_et_al_2021	ncRNA	4133810	4134028	.	-	.	Name=LOC113561649 ncRNA;ID=EWKMg4ru1zPvdBw+uzMEhS+PpGo.1624892359313.135853
NC_039508	Koludarov_et_al_2021	ncRNA	3924556	3924645	.	-	.	Name=LOC105281355 ncRNA;ID=EWKMg4ru1zPvdBw+uzMEhS+PpGo.1624892359313.135854
NC_039508	Koludarov_et_al_2021	ncRNA	3923145	3924472	.	-	.	Name=LOC105281355 ncRNA;ID=EWKMg4ru1zPvdBw+uzMEhS+PpGo.1624892359313.135854
NC_039508	Koludarov_et_al_2021	ncRNA	13960355	13960442	.	+	.	Name=LOC109610927 ncRNA;ID=EWKMg4ru1zPvdBw+uzMEhS+PpGo.1624892359313.135855
NC_039508	Koludarov_et_al_2021	ncRNA	13961389	13961467	.	+	.	Name=LOC109610927 ncRNA;ID=EWKMg4ru1zPvdBw+uzMEhS+PpGo.1624892359313.135855
NC_039508	Koludarov_et_al_2021	ncRNA	13961739	13961826	.	+	.	Name=LOC109610927 ncRNA;ID=EWKMg4ru1zPvdBw+uzMEhS+PpGo.1624892359313.135855
NC_039508	Koludarov_et_al_2021	ncRNA	9235770	9236452	.	-	.	Name=LOC105278078 ncRNA;ID=EWKMg4ru1zPvdBw+uzMEhS+PpGo.1624892359313.135856
NC_039508	Koludarov_et_al_2021	ncRNA	9234999	9235504	.	-	.	Name=LOC105278078 ncRNA;ID=EWKMg4ru1zPvdBw+uzMEhS+PpGo.1624892359313.135856
NC_039508	Koludarov_et_al_2021	ncRNA	13613994	13615278	.	+	.	Name=LOC113561660 ncRNA;ID=EWKMg4ru1zPvdBw+uzMEhS+PpGo.1624892359313.135857
NC_039508	Koludarov_et_al_2021	ncRNA	13615376	13615446	.	+	.	Name=LOC113561660 ncRNA;ID=EWKMg4ru1zPvdBw+uzMEhS+PpGo.1624892359313.135857
NC_039508	Koludarov_et_al_2021	ncRNA	4166032	4166230	.	-	.	Name=LOC113561650 ncRNA;ID=EWKMg4ru1zPvdBw+uzMEhS+PpGo.1624892359313.135858
NC_039508	Koludarov_et_al_2021	ncRNA	4165553	4165689	.	-	.	Name=LOC113561650 ncRNA;ID=EWKMg4ru1zPvdBw+uzMEhS+PpGo.1624892359313.135858
NC_039508	Koludarov_et_al_2021	ncRNA	4164796	4165479	.	-	.	Name=LOC113561650 ncRNA;ID=EWKMg4ru1zPvdBw+uzMEhS+PpGo.1624892359313.135858
NC_039508	Koludarov_et_al_2021	ncRNA	7315520	7316570	.	+	.	Name=LOC113561664 ncRNA;ID=EWKMg4ru1zPvdBw+uzMEhS+PpGo.1624892359314.135859
NC_039508	Koludarov_et_al_2021	ncRNA	7316679	7316933	.	+	.	Name=LOC113561664 ncRNA;ID=EWKMg4ru1zPvdBw+uzMEhS+PpGo.1624892359314.135859
NC_039508	Koludarov_et_al_2021	ncRNA	14750984	14751256	.	+	.	Name=LOC113561625 ncRNA;ID=EWKMg4ru1zPvdBw+uzMEhS+PpGo.1624892359314.135860
NC_039508	Koludarov_et_al_2021	ncRNA	14751392	14751486	.	+	.	Name=LOC113561625 ncRNA;ID=EWKMg4ru1zPvdBw+uzMEhS+PpGo.1624892359314.135860
NC_039508	Koludarov_et_al_2021	ncRNA	14751626	14752160	.	+	.	Name=LOC113561625 ncRNA;ID=EWKMg4ru1zPvdBw+uzMEhS+PpGo.1624892359314.135860
NC_039508	Koludarov_et_al_2021	ncRNA	14752281	14752354	.	+	.	Name=LOC113561625 ncRNA;ID=EWKMg4ru1zPvdBw+uzMEhS+PpGo.1624892359314.135860
NC_039508	Koludarov_et_al_2021	ncRNA	17288789	17289232	.	-	.	Name=LOC109611306 ncRNA;ID=EWKMg4ru1zPvdBw+uzMEhS+PpGo.1624892359314.135861
NC_039508	Koludarov_et_al_2021	ncRNA	17288595	17288694	.	-	.	Name=LOC109611306 ncRNA;ID=EWKMg4ru1zPvdBw+uzMEhS+PpGo.1624892359314.135861
NC_039508	Koludarov_et_al_2021	ncRNA	17287910	17288292	.	-	.	Name=LOC109611306 ncRNA;ID=EWKMg4ru1zPvdBw+uzMEhS+PpGo.1624892359314.135861
NC_039508	Koludarov_et_al_2021	ncRNA	10829431	10829820	.	+	.	Name=LOC105276957 ncRNA;ID=EWKMg4ru1zPvdBw+uzMEhS+PpGo.1624892359314.135862
NC_039508	Koludarov_et_al_2021	ncRNA	10829914	10830747	.	+	.	Name=LOC105276957 ncRNA;ID=EWKMg4ru1zPvdBw+uzMEhS+PpGo.1624892359314.135862
NC_039508	Koludarov_et_al_2021	ncRNA	3557481	3557653	.	+	.	Name=LOC113561632 ncRNA;ID=EWKMg4ru1zPvdBw+uzMEhS+PpGo.1624892359314.135863
NC_039508	Koludarov_et_al_2021	ncRNA	3557826	3558777	.	+	.	Name=LOC113561632 ncRNA;ID=EWKMg4ru1zPvdBw+uzMEhS+PpGo.1624892359314.135863
NC_039508	Koludarov_et_al_2021	ncRNA	4247035	4247129	.	-	.	Name=LOC109611430 ncRNA;ID=EWKMg4ru1zPvdBw+uzMEhS+PpGo.1624892359314.135864
NC_039508	Koludarov_et_al_2021	ncRNA	4246240	4246749	.	-	.	Name=LOC109611430 ncRNA;ID=EWKMg4ru1zPvdBw+uzMEhS+PpGo.1624892359314.135864
NC_039508	Koludarov_et_al_2021	ncRNA	4245871	4246027	.	-	.	Name=LOC109611430 ncRNA;ID=EWKMg4ru1zPvdBw+uzMEhS+PpGo.1624892359314.135864
NC_039508	Koludarov_et_al_2021	ncRNA	7316955	7317175	.	-	.	Name=LOC113561665 ncRNA;ID=EWKMg4ru1zPvdBw+uzMEhS+PpGo.1624892359314.135865
NC_039508	Koludarov_et_al_2021	ncRNA	7315932	7316872	.	-	.	Name=LOC113561665 ncRNA;ID=EWKMg4ru1zPvdBw+uzMEhS+PpGo.1624892359314.135865
NC_039508	Koludarov_et_al_2021	ncRNA	4485935	4486266	.	+	.	Name=LOC105277099 ncRNA;ID=EWKMg4ru1zPvdBw+uzMEhS+PpGo.1624892359314.135866
NC_039508	Koludarov_et_al_2021	ncRNA	4486829	4487095	.	+	.	Name=LOC105277099 ncRNA;ID=EWKMg4ru1zPvdBw+uzMEhS+PpGo.1624892359314.135866
NC_039508	Koludarov_et_al_2021	ncRNA	18019105	18019186	.	+	.	Name=LOC113561661 ncRNA;ID=EWKMg4ru1zPvdBw+uzMEhS+PpGo.1624892359314.135867
NC_039508	Koludarov_et_al_2021	ncRNA	18019611	18020257	.	+	.	Name=LOC113561661 ncRNA;ID=EWKMg4ru1zPvdBw+uzMEhS+PpGo.1624892359314.135867
NC_039508	Koludarov_et_al_2021	ncRNA	14823630	14824227	.	+	.	Name=LOC113561626 ncRNA;ID=EWKMg4ru1zPvdBw+uzMEhS+PpGo.1624892359314.135868
NC_039508	Koludarov_et_al_2021	ncRNA	14824456	14824765	.	+	.	Name=LOC113561626 ncRNA;ID=EWKMg4ru1zPvdBw+uzMEhS+PpGo.1624892359314.135868
NC_039508	Koludarov_et_al_2021	ncRNA	18078849	18079423	.	+	.	Name=LOC105280655 ncRNA;ID=EWKMg4ru1zPvdBw+uzMEhS+PpGo.1624892359314.135869
NC_039508	Koludarov_et_al_2021	ncRNA	18079534	18079981	.	+	.	Name=LOC105280655 ncRNA;ID=EWKMg4ru1zPvdBw+uzMEhS+PpGo.1624892359314.135869
NC_039508	Koludarov_et_al_2021	ncRNA	18165517	18165812	.	+	.	Name=LOC105284309 ncRNA;ID=EWKMg4ru1zPvdBw+uzMEhS+PpGo.1624892359314.135870
NC_039508	Koludarov_et_al_2021	ncRNA	18165959	18166032	.	+	.	Name=LOC105284309 ncRNA;ID=EWKMg4ru1zPvdBw+uzMEhS+PpGo.1624892359314.135870
NC_039508	Koludarov_et_al_2021	ncRNA	18166119	18166641	.	+	.	Name=LOC105284309 ncRNA;ID=EWKMg4ru1zPvdBw+uzMEhS+PpGo.1624892359314.135870
NC_039508	Koludarov_et_al_2021	ncRNA	1425289	1425461	.	-	.	Name=LOC105283111 ncRNA;ID=EWKMg4ru1zPvdBw+uzMEhS+PpGo.1624892359314.135871
NC_039508	Koludarov_et_al_2021	ncRNA	1424376	1425152	.	-	.	Name=LOC105283111 ncRNA;ID=EWKMg4ru1zPvdBw+uzMEhS+PpGo.1624892359314.135871
NC_039508	Koludarov_et_al_2021	ncRNA	8867786	8868311	.	+	.	Name=LOC113561678 ncRNA;ID=EWKMg4ru1zPvdBw+uzMEhS+PpGo.1624892359314.135872
NC_039508	Koludarov_et_al_2021	ncRNA	8868681	8868857	.	+	.	Name=LOC113561678 ncRNA;ID=EWKMg4ru1zPvdBw+uzMEhS+PpGo.1624892359314.135872
NC_039508	Koludarov_et_al_2021	ncRNA	9866381	9866466	.	+	.	Name=LOC105276857 ncRNA;ID=EWKMg4ru1zPvdBw+uzMEhS+PpGo.1624892359314.135873
NC_039508	Koludarov_et_al_2021	ncRNA	9866600	9867449	.	+	.	Name=LOC105276857 ncRNA;ID=EWKMg4ru1zPvdBw+uzMEhS+PpGo.1624892359314.135873
NC_039508	Koludarov_et_al_2021	ncRNA	7283182	7283333	.	+	.	Name=LOC105281888 ncRNA;ID=EWKMg4ru1zPvdBw+uzMEhS+PpGo.1624892359314.135874
NC_039508	Koludarov_et_al_2021	ncRNA	7283749	7284189	.	+	.	Name=LOC105281888 ncRNA;ID=EWKMg4ru1zPvdBw+uzMEhS+PpGo.1624892359314.135874
NC_039508	Koludarov_et_al_2021	ncRNA	10838320	10838422	.	-	.	Name=LOC105276964 ncRNA;ID=EWKMg4ru1zPvdBw+uzMEhS+PpGo.1624892359314.135875
NC_039508	Koludarov_et_al_2021	ncRNA	10837991	10838104	.	-	.	Name=LOC105276964 ncRNA;ID=EWKMg4ru1zPvdBw+uzMEhS+PpGo.1624892359314.135875
NC_039508	Koludarov_et_al_2021	ncRNA	10837722	10837827	.	-	.	Name=LOC105276964 ncRNA;ID=EWKMg4ru1zPvdBw+uzMEhS+PpGo.1624892359314.135875
NC_039508	Koludarov_et_al_2021	ncRNA	10837427	10837648	.	-	.	Name=LOC105276964 ncRNA;ID=EWKMg4ru1zPvdBw+uzMEhS+PpGo.1624892359314.135875
NC_039508	Koludarov_et_al_2021	ncRNA	10838320	10838422	.	-	.	Name=LOC105276964 ncRNA;ID=EWKMg4ru1zPvdBw+uzMEhS+PpGo.1624892359314.135876
NC_039508	Koludarov_et_al_2021	ncRNA	10837991	10838104	.	-	.	Name=LOC105276964 ncRNA;ID=EWKMg4ru1zPvdBw+uzMEhS+PpGo.1624892359314.135876
NC_039508	Koludarov_et_al_2021	ncRNA	10837427	10837827	.	-	.	Name=LOC105276964 ncRNA;ID=EWKMg4ru1zPvdBw+uzMEhS+PpGo.1624892359314.135876
NC_039508	Koludarov_et_al_2021	ncRNA	7545802	7546367	.	-	.	Name=LOC105280901 ncRNA;ID=EWKMg4ru1zPvdBw+uzMEhS+PpGo.1624892359314.135877
NC_039508	Koludarov_et_al_2021	ncRNA	7545584	7545715	.	-	.	Name=LOC105280901 ncRNA;ID=EWKMg4ru1zPvdBw+uzMEhS+PpGo.1624892359314.135877
NC_039508	Koludarov_et_al_2021	ncRNA	7545381	7545504	.	-	.	Name=LOC105280901 ncRNA;ID=EWKMg4ru1zPvdBw+uzMEhS+PpGo.1624892359314.135877
NC_039508	Koludarov_et_al_2021	ncRNA	7545802	7546367	.	-	.	Name=LOC105280901 ncRNA;ID=EWKMg4ru1zPvdBw+uzMEhS+PpGo.1624892359314.135878
NC_039508	Koludarov_et_al_2021	ncRNA	7545381	7545715	.	-	.	Name=LOC105280901 ncRNA;ID=EWKMg4ru1zPvdBw+uzMEhS+PpGo.1624892359314.135878
NC_039508	Koludarov_et_al_2021	ncRNA	11922667	11922792	.	-	.	Name=LOC105277031 ncRNA;ID=EWKMg4ru1zPvdBw+uzMEhS+PpGo.1624892359314.135879
NC_039508	Koludarov_et_al_2021	ncRNA	11921815	11922489	.	-	.	Name=LOC105277031 ncRNA;ID=EWKMg4ru1zPvdBw+uzMEhS+PpGo.1624892359314.135879
NC_039508	Koludarov_et_al_2021	ncRNA	9196203	9196787	.	+	.	Name=LOC105278087 ncRNA;ID=EWKMg4ru1zPvdBw+uzMEhS+PpGo.1624892359314.135880
NC_039508	Koludarov_et_al_2021	ncRNA	9197061	9197179	.	+	.	Name=LOC105278087 ncRNA;ID=EWKMg4ru1zPvdBw+uzMEhS+PpGo.1624892359314.135880
NC_039508	Koludarov_et_al_2021	ncRNA	8860552	8860749	.	-	.	Name=LOC113561653 ncRNA;ID=EWKMg4ru1zPvdBw+uzMEhS+PpGo.1624892359314.135881
NC_039508	Koludarov_et_al_2021	ncRNA	8859828	8859961	.	-	.	Name=LOC113561653 ncRNA;ID=EWKMg4ru1zPvdBw+uzMEhS+PpGo.1624892359314.135881
NC_039508	Koludarov_et_al_2021	ncRNA	2694846	2694958	.	-	.	Name=LOC105281352 ncRNA;ID=EWKMg4ru1zPvdBw+uzMEhS+PpGo.1624892359314.135882
NC_039508	Koludarov_et_al_2021	ncRNA	2694620	2694745	.	-	.	Name=LOC105281352 ncRNA;ID=EWKMg4ru1zPvdBw+uzMEhS+PpGo.1624892359314.135882
NC_039508	Koludarov_et_al_2021	ncRNA	2694056	2694387	.	-	.	Name=LOC105281352 ncRNA;ID=EWKMg4ru1zPvdBw+uzMEhS+PpGo.1624892359314.135882
NC_039508	Koludarov_et_al_2021	ncRNA	6247234	6247780	.	+	.	Name=LOC109610728 ncRNA;ID=EWKMg4ru1zPvdBw+uzMEhS+PpGo.1624892359314.135883
NC_039508	Koludarov_et_al_2021	ncRNA	6247901	6248049	.	+	.	Name=LOC109610728 ncRNA;ID=EWKMg4ru1zPvdBw+uzMEhS+PpGo.1624892359314.135883
NC_039508	Koludarov_et_al_2021	ncRNA	2699122	2699694	.	+	.	Name=LOC105281356 ncRNA;ID=EWKMg4ru1zPvdBw+uzMEhS+PpGo.1624892359315.135884
NC_039508	Koludarov_et_al_2021	ncRNA	2699786	2699921	.	+	.	Name=LOC105281356 ncRNA;ID=EWKMg4ru1zPvdBw+uzMEhS+PpGo.1624892359315.135884
NC_039508	Koludarov_et_al_2021	ncRNA	14806133	14806210	.	+	.	Name=LOC113561627 ncRNA;ID=EWKMg4ru1zPvdBw+uzMEhS+PpGo.1624892359315.135885
NC_039508	Koludarov_et_al_2021	ncRNA	14806516	14806550	.	+	.	Name=LOC113561627 ncRNA;ID=EWKMg4ru1zPvdBw+uzMEhS+PpGo.1624892359315.135885
NC_039508	Koludarov_et_al_2021	ncRNA	14806636	14806929	.	+	.	Name=LOC113561627 ncRNA;ID=EWKMg4ru1zPvdBw+uzMEhS+PpGo.1624892359315.135885
NC_039508	Koludarov_et_al_2021	ncRNA	4262350	4262615	.	-	.	Name=LOC109611431 ncRNA;ID=EWKMg4ru1zPvdBw+uzMEhS+PpGo.1624892359315.135886
NC_039508	Koludarov_et_al_2021	ncRNA	4261833	4262286	.	-	.	Name=LOC109611431 ncRNA;ID=EWKMg4ru1zPvdBw+uzMEhS+PpGo.1624892359315.135886
NC_039508	Koludarov_et_al_2021	ncRNA	11058107	11058197	.	-	.	Name=LOC113561725 ncRNA;ID=EWKMg4ru1zPvdBw+uzMEhS+PpGo.1624892359315.135887
NC_039508	Koludarov_et_al_2021	ncRNA	11057445	11057960	.	-	.	Name=LOC113561725 ncRNA;ID=EWKMg4ru1zPvdBw+uzMEhS+PpGo.1624892359315.135887
NC_039508	Koludarov_et_al_2021	ncRNA	5995651	5995780	.	+	.	Name=LOC105277496 ncRNA;ID=EWKMg4ru1zPvdBw+uzMEhS+PpGo.1624892359315.135888
NC_039508	Koludarov_et_al_2021	ncRNA	5995875	5995984	.	+	.	Name=LOC105277496 ncRNA;ID=EWKMg4ru1zPvdBw+uzMEhS+PpGo.1624892359315.135888
NC_039508	Koludarov_et_al_2021	ncRNA	5996060	5996395	.	+	.	Name=LOC105277496 ncRNA;ID=EWKMg4ru1zPvdBw+uzMEhS+PpGo.1624892359315.135888
NC_039508	Koludarov_et_al_2021	ncRNA	12546720	12546811	.	+	.	Name=LOC105277061 ncRNA;ID=EWKMg4ru1zPvdBw+uzMEhS+PpGo.1624892359315.135889
NC_039508	Koludarov_et_al_2021	ncRNA	12547058	12547433	.	+	.	Name=LOC105277061 ncRNA;ID=EWKMg4ru1zPvdBw+uzMEhS+PpGo.1624892359315.135889
NC_039508	Koludarov_et_al_2021	ncRNA	437829	437981	.	-	.	Name=LOC105277433 ncRNA;ID=EWKMg4ru1zPvdBw+uzMEhS+PpGo.1624892359315.135890
NC_039508	Koludarov_et_al_2021	ncRNA	437278	437718	.	-	.	Name=LOC105277433 ncRNA;ID=EWKMg4ru1zPvdBw+uzMEhS+PpGo.1624892359315.135890
NC_039508	Koludarov_et_al_2021	ncRNA	14806245	14806451	.	+	.	Name=LOC113561627 ncRNA;ID=EWKMg4ru1zPvdBw+uzMEhS+PpGo.1624892359315.135891
NC_039508	Koludarov_et_al_2021	ncRNA	14806516	14806550	.	+	.	Name=LOC113561627 ncRNA;ID=EWKMg4ru1zPvdBw+uzMEhS+PpGo.1624892359315.135891
NC_039508	Koludarov_et_al_2021	ncRNA	14806636	14806929	.	+	.	Name=LOC113561627 ncRNA;ID=EWKMg4ru1zPvdBw+uzMEhS+PpGo.1624892359315.135891
NC_039508	Koludarov_et_al_2021	ncRNA	7404301	7404490	.	+	.	Name=LOC105285692 ncRNA;ID=EWKMg4ru1zPvdBw+uzMEhS+PpGo.1624892359315.135892
NC_039508	Koludarov_et_al_2021	ncRNA	7404598	7404958	.	+	.	Name=LOC105285692 ncRNA;ID=EWKMg4ru1zPvdBw+uzMEhS+PpGo.1624892359315.135892
NC_039508	Koludarov_et_al_2021	ncRNA	2543138	2543170	.	-	.	Name=LOC113561715 ncRNA;ID=EWKMg4ru1zPvdBw+uzMEhS+PpGo.1624892359315.135893
NC_039508	Koludarov_et_al_2021	ncRNA	2542521	2543042	.	-	.	Name=LOC113561715 ncRNA;ID=EWKMg4ru1zPvdBw+uzMEhS+PpGo.1624892359315.135893
NC_039508	Koludarov_et_al_2021	ncRNA	8791788	8792182	.	-	.	Name=LOC105279942 ncRNA;ID=EWKMg4ru1zPvdBw+uzMEhS+PpGo.1624892359315.135894
NC_039508	Koludarov_et_al_2021	ncRNA	8791555	8791708	.	-	.	Name=LOC105279942 ncRNA;ID=EWKMg4ru1zPvdBw+uzMEhS+PpGo.1624892359315.135894
NC_039508	Koludarov_et_al_2021	ncRNA	14846399	14846727	.	+	.	Name=LOC105277193 ncRNA;ID=EWKMg4ru1zPvdBw+uzMEhS+PpGo.1624892359315.135895
NC_039508	Koludarov_et_al_2021	ncRNA	14846808	14846995	.	+	.	Name=LOC105277193 ncRNA;ID=EWKMg4ru1zPvdBw+uzMEhS+PpGo.1624892359315.135895
NC_039508	Koludarov_et_al_2021	ncRNA	8717660	8717867	.	+	.	Name=LOC113561659 ncRNA;ID=EWKMg4ru1zPvdBw+uzMEhS+PpGo.1624892359315.135896
NC_039508	Koludarov_et_al_2021	ncRNA	8718139	8718249	.	+	.	Name=LOC113561659 ncRNA;ID=EWKMg4ru1zPvdBw+uzMEhS+PpGo.1624892359315.135896
NC_039508	Koludarov_et_al_2021	ncRNA	14815747	14815837	.	+	.	Name=LOC109610834 ncRNA;ID=EWKMg4ru1zPvdBw+uzMEhS+PpGo.1624892359315.135897
NC_039508	Koludarov_et_al_2021	ncRNA	14815944	14816333	.	+	.	Name=LOC109610834 ncRNA;ID=EWKMg4ru1zPvdBw+uzMEhS+PpGo.1624892359315.135897
NC_039508	Koludarov_et_al_2021	ncRNA	1604037	1604124	.	-	.	Name=LOC105283138 ncRNA;ID=EWKMg4ru1zPvdBw+uzMEhS+PpGo.1624892359315.135898
NC_039508	Koludarov_et_al_2021	ncRNA	1603554	1603959	.	-	.	Name=LOC105283138 ncRNA;ID=EWKMg4ru1zPvdBw+uzMEhS+PpGo.1624892359315.135898
NC_039508	Koludarov_et_al_2021	ncRNA	17826406	17826535	.	+	.	Name=LOC109611576 ncRNA;ID=EWKMg4ru1zPvdBw+uzMEhS+PpGo.1624892359315.135899
NC_039508	Koludarov_et_al_2021	ncRNA	17826628	17826942	.	+	.	Name=LOC109611576 ncRNA;ID=EWKMg4ru1zPvdBw+uzMEhS+PpGo.1624892359315.135899
NC_039508	Koludarov_et_al_2021	ncRNA	4569210	4569316	.	-	.	Name=LOC113561724 ncRNA;ID=EWKMg4ru1zPvdBw+uzMEhS+PpGo.1624892359315.135900
NC_039508	Koludarov_et_al_2021	ncRNA	4568982	4569117	.	-	.	Name=LOC113561724 ncRNA;ID=EWKMg4ru1zPvdBw+uzMEhS+PpGo.1624892359315.135900
NC_039508	Koludarov_et_al_2021	ncRNA	4568801	4568891	.	-	.	Name=LOC113561724 ncRNA;ID=EWKMg4ru1zPvdBw+uzMEhS+PpGo.1624892359315.135900
NC_039508	Koludarov_et_al_2021	ncRNA	144766	144857	.	+	.	Name=LOC109610846 ncRNA;ID=EWKMg4ru1zPvdBw+uzMEhS+PpGo.1624892359315.135901
NC_039508	Koludarov_et_al_2021	ncRNA	145135	145236	.	+	.	Name=LOC109610846 ncRNA;ID=EWKMg4ru1zPvdBw+uzMEhS+PpGo.1624892359315.135901
NC_039508	Koludarov_et_al_2021	ncRNA	13145612	13145754	.	-	.	Name=LOC105277097 ncRNA;ID=EWKMg4ru1zPvdBw+uzMEhS+PpGo.1624892359315.135902
NC_039508	Koludarov_et_al_2021	ncRNA	13145297	13145392	.	-	.	Name=LOC105277097 ncRNA;ID=EWKMg4ru1zPvdBw+uzMEhS+PpGo.1624892359315.135902
NC_039508	Koludarov_et_al_2021	ncRNA	1310011	1310105	.	+	.	Name=LOC109610847 ncRNA;ID=EWKMg4ru1zPvdBw+uzMEhS+PpGo.1624892359315.135903
NC_039508	Koludarov_et_al_2021	ncRNA	1310281	1310439	.	+	.	Name=LOC109610847 ncRNA;ID=EWKMg4ru1zPvdBw+uzMEhS+PpGo.1624892359315.135903
NC_039508	Koludarov_et_al_2021	ncRNA	18120441	18120533	.	-	.	Name=LOC109611459 ncRNA;ID=EWKMg4ru1zPvdBw+uzMEhS+PpGo.1624892359315.135904
NC_039508	Koludarov_et_al_2021	ncRNA	18120178	18120357	.	-	.	Name=LOC109611459 ncRNA;ID=EWKMg4ru1zPvdBw+uzMEhS+PpGo.1624892359315.135904
NC_039508	Koludarov_et_al_2021	ncRNA	10651993	10652131	.	+	.	Name=LOC105276933 ncRNA;ID=EWKMg4ru1zPvdBw+uzMEhS+PpGo.1624892359315.135905
NC_039508	Koludarov_et_al_2021	ncRNA	10652250	10652319	.	+	.	Name=LOC105276933 ncRNA;ID=EWKMg4ru1zPvdBw+uzMEhS+PpGo.1624892359315.135905
NC_039508	Koludarov_et_al_2021	ncRNA	13182670	13182832	.	+	.	Name=LOC113561726 ncRNA
NC_039508	Koludarov_et_al_2021	gene	16417511	16825471	.	-	.	Name=LOC105286449 gene
NC_039508	Koludarov_et_al_2021	gene	4881077	5108439	.	+	.	Name=LOC105288120 gene
NC_039508	Koludarov_et_al_2021	gene	9469849	9685225	.	-	.	Name=LOC105276843 gene
NC_039508	Koludarov_et_al_2021	gene	16025699	16238975	.	-	.	Name=LOC109611464 gene
NC_039508	Koludarov_et_al_2021	gene	983977	1189537	.	-	.	Name=LOC105277415 gene
NC_039508	Koludarov_et_al_2021	gene	15367345	15571487	.	+	.	Name=LOC105277220 gene
NC_039508	Koludarov_et_al_2021	gene	15158456	15350853	.	-	.	Name=LOC105277218 gene
NC_039508	Koludarov_et_al_2021	gene	6029150	6214217	.	-	.	Name=LOC105277510 gene
NC_039508	Koludarov_et_al_2021	gene	6623120	6802096	.	-	.	Name=LOC105275432 gene
NC_039508	Koludarov_et_al_2021	gene	9964091	10127512	.	+	.	Name=LOC105276868 gene
NC_039508	Koludarov_et_al_2021	gene	17667071	17823164	.	-	.	Name=LOC105284420 gene
NC_039508	Koludarov_et_al_2021	gene	5475792	5630756	.	+	.	Name=LOC105277487 gene
NC_039508	Koludarov_et_al_2021	gene	15859772	16013740	.	+	.	Name=LOC105277251 gene
NC_039508	Koludarov_et_al_2021	gene	5489966	5641216	.	-	.	Name=LOC105277484 gene
NC_039508	Koludarov_et_al_2021	gene	438259	584877	.	+	.	Name=LOC105277436 gene
NC_039508	Koludarov_et_al_2021	gene	7531275	7672930	.	+	.	Name=LOC105278602 gene
NC_039508	Koludarov_et_al_2021	gene	13784735	13925900	.	+	.	Name=LOC105278700 gene
NC_039508	Koludarov_et_al_2021	gene	12293908	12431136	.	-	.	Name=LOC105277046 gene
NC_039508	Koludarov_et_al_2021	gene	6266071	6399578	.	-	.	Name=LOC105275420 gene
NC_039508	Koludarov_et_al_2021	gene	14206781	14339840	.	+	.	Name=LOC105286806 gene
NC_039508	Koludarov_et_al_2021	gene	2779000	2910716	.	+	.	Name=LOC105281361 gene
NC_039508	Koludarov_et_al_2021	gene	6492136	6619350	.	+	.	Name=LOC105275426 gene
NC_039508	Koludarov_et_al_2021	gene	12114767	12237945	.	+	.	Name=LOC105277043 gene
NC_039508	Koludarov_et_al_2021	gene	5897980	6018670	.	+	.	Name=LOC105277497 gene
NC_039508	Koludarov_et_al_2021	gene	2406674	2518181	.	+	.	Name=LOC105281324 gene
NC_039508	Koludarov_et_al_2021	gene	3700024	3810703	.	+	.	Name=LOC105281406 gene
NC_039508	Koludarov_et_al_2021	gene	2981124	3086091	.	-	.	Name=LOC105281370 gene
NC_039508	Koludarov_et_al_2021	gene	15647514	15749376	.	+	.	Name=LOC105277228 gene
NC_039508	Koludarov_et_al_2021	gene	807683	903537	.	-	.	Name=LOC105277421 gene
NC_039508	Koludarov_et_al_2021	gene	14599725	14695076	.	-	.	Name=LOC105277165 gene
NC_039508	Koludarov_et_al_2021	gene	5163170	5256839	.	+	.	Name=LOC105287290 gene
NC_039508	Koludarov_et_al_2021	gene	1643854	1736763	.	+	.	Name=LOC105283148 gene
NC_039508	Koludarov_et_al_2021	gene	586218	673212	.	+	.	Name=LOC105277431 gene
NC_039508	Koludarov_et_al_2021	gene	13407	100165	.	-	.	Name=LOC105277466 gene
NC_039508	Koludarov_et_al_2021	gene	13525562	13611609	.	-	.	Name=LOC105278717 gene
NC_039508	Koludarov_et_al_2021	gene	7107601	7191110	.	-	.	Name=LOC105278077 gene
NC_039508	Koludarov_et_al_2021	gene	1210029	1290888	.	+	.	Name=LOC105277501 gene
NC_039508	Koludarov_et_al_2021	gene	16300286	16377058	.	+	.	Name=LOC105286444 gene
NC_039508	Koludarov_et_al_2021	gene	12755456	12830041	.	-	.	Name=LOC105277070 gene
NC_039508	Koludarov_et_al_2021	gene	12655739	12728866	.	+	.	Name=LOC105277066 gene
NC_039508	Koludarov_et_al_2021	gene	10282074	10353766	.	+	.	Name=LOC105276886 gene
NC_039508	Koludarov_et_al_2021	gene	17277247	17348667	.	+	.	Name=LOC105284410 gene
NC_039508	Koludarov_et_al_2021	gene	11732497	11802030	.	+	.	Name=LOC105277020 gene
NC_039508	Koludarov_et_al_2021	gene	11512347	11581507	.	-	.	Name=LOC105277004 gene
NC_039508	Koludarov_et_al_2021	gene	10835642	10904794	.	+	.	Name=LOC105276963 gene
NC_039508	Koludarov_et_al_2021	gene	11942872	12009850	.	-	.	Name=LOC105277036 gene
NC_039508	Koludarov_et_al_2021	gene	3131816	3196858	.	-	.	Name=LOC105281380 gene
NC_039508	Koludarov_et_al_2021	gene	3219888	3284257	.	-	.	Name=LOC105281383 gene
NC_039508	Koludarov_et_al_2021	gene	11610340	11674202	.	-	.	Name=LOC105277016 gene
NC_039508	Koludarov_et_al_2021	gene	11850400	11912686	.	-	.	Name=LOC105277028 gene
NC_039508	Koludarov_et_al_2021	gene	3842973	3904907	.	-	.	Name=LOC105281413 gene
NC_039508	Koludarov_et_al_2021	gene	200983	257801	.	-	.	Name=LOC105277451 gene
NC_039508	Koludarov_et_al_2021	gene	13256594	13312243	.	-	.	Name=LOC105277110 gene
NC_039508	Koludarov_et_al_2021	gene	17368821	17424169	.	+	.	Name=LOC105284404 gene
NC_039508	Koludarov_et_al_2021	gene	598319	650419	.	+	.	Name=LOC105277430 gene
NC_039508	Koludarov_et_al_2021	gene	10474651	10525729	.	-	.	Name=LOC105277125 gene
NC_039508	Koludarov_et_al_2021	gene	14039730	14089452	.	-	.	Name=LOC105278682 gene
NC_039508	Koludarov_et_al_2021	gene	7481382	7531046	.	-	.	Name=LOC105279385 gene
NC_039508	Koludarov_et_al_2021	gene	17496116	17543737	.	-	.	Name=LOC105284399 gene
NC_039508	Koludarov_et_al_2021	gene	312790	359882	.	+	.	Name=LOC105277443 gene
NC_039508	Koludarov_et_al_2021	gene	2023327	2069678	.	-	.	Name=LOC105283194 gene
NC_039508	Koludarov_et_al_2021	gene	11255910	11301234	.	-	.	Name=LOC105276991 gene
NC_039508	Koludarov_et_al_2021	gene	17483943	17528848	.	+	.	Name=LOC105284398 gene
NC_039508	Koludarov_et_al_2021	gene	17858869	17902606	.	-	.	Name=LOC105288060 gene
NC_039508	Koludarov_et_al_2021	gene	690259	733870	.	-	.	Name=LOC105277503 gene
NC_039508	Koludarov_et_al_2021	gene	13930706	13973476	.	-	.	Name=LOC105278695 gene
NC_039508	Koludarov_et_al_2021	gene	10186589	10228928	.	+	.	Name=LOC105276874 gene
NC_039508	Koludarov_et_al_2021	gene	6861300	6903342	.	-	.	Name=LOC105278125 gene
NC_039508	Koludarov_et_al_2021	gene	13439093	13480994	.	-	.	Name=LOC105278719 gene
NC_039508	Koludarov_et_al_2021	gene	377277	417789	.	-	.	Name=LOC105277441 gene
NC_039508	Koludarov_et_al_2021	gene	5654520	5694843	.	-	.	Name=LOC105277483 gene
NC_039508	Koludarov_et_al_2021	gene	13024722	13064954	.	-	.	Name=LOC105277081 gene
NC_039508	Koludarov_et_al_2021	gene	10671623	10710605	.	-	.	Name=LOC105276940 gene
NC_039508	Koludarov_et_al_2021	gene	14340024	14378829	.	-	.	Name=LOC105286804 gene
NC_039508	Koludarov_et_al_2021	gene	15984032	16022295	.	-	.	Name=LOC105286441 gene
NC_039508	Koludarov_et_al_2021	gene	3609448	3647034	.	-	.	Name=LOC105281390 gene
NC_039508	Koludarov_et_al_2021	gene	17626415	17662148	.	+	.	Name=LOC105284384 gene
NC_039508	Koludarov_et_al_2021	gene	11677332	11712850	.	-	.	Name=LOC105277018 gene
NC_039508	Koludarov_et_al_2021	gene	6974437	7009937	.	-	.	Name=LOC105278117 gene
NC_039508	Koludarov_et_al_2021	gene	14493441	14528441	.	-	.	Name=LOC105277145 gene
NC_039508	Koludarov_et_al_2021	gene	5437970	5472959	.	+	.	Name=LOC105277481 gene
NC_039508	Koludarov_et_al_2021	gene	2327908	2362232	.	+	.	Name=LOC105281317 gene
NC_039508	Koludarov_et_al_2021	gene	17943076	17977086	.	+	.	Name=LOC105280674 gene
NC_039508	Koludarov_et_al_2021	gene	17556861	17590767	.	+	.	Name=LOC105284393 gene
NC_039508	Koludarov_et_al_2021	gene	2198670	2232516	.	-	.	Name=LOC105283207 gene
NC_039508	Koludarov_et_al_2021	gene	4500420	4533980	.	-	.	Name=LOC105276346 gene
NC_039508	Koludarov_et_al_2021	gene	18118555	18151931	.	+	.	Name=LOC105286402 gene
NC_039508	Koludarov_et_al_2021	gene	2240406	2273652	.	-	.	Name=LOC105283208 gene
NC_039508	Koludarov_et_al_2021	gene	765042	798167	.	+	.	Name=LOC105277425 gene
NC_039508	Koludarov_et_al_2021	gene	110166	142470	.	+	.	Name=LOC105277465 gene
NC_039508	Koludarov_et_al_2021	gene	14558111	14590309	.	+	.	Name=LOC105277170 gene
NC_039508	Koludarov_et_al_2021	gene	2605458	2636981	.	+	.	Name=LOC105281344 gene
NC_039508	Koludarov_et_al_2021	gene	17444802	17475340	.	+	.	Name=LOC105284402 gene
NC_039508	Koludarov_et_al_2021	gene	1321740	1352173	.	+	.	Name=LOC105277397 gene
NC_039508	Koludarov_et_al_2021	gene	10199246	10229476	.	-	.	Name=LOC105276872 gene
NC_039508	Koludarov_et_al_2021	gene	11460188	11490181	.	+	.	Name=LOC105277003 gene
NC_039508	Koludarov_et_al_2021	gene	556706	586016	.	-	.	Name=LOC113561630 gene
NC_039508	Koludarov_et_al_2021	gene	3589493	3618762	.	+	.	Name=LOC105281393 gene
NC_039508	Koludarov_et_al_2021	gene	4504533	4533768	.	+	.	Name=LOC105276699 gene
NC_039508	Koludarov_et_al_2021	gene	11973779	12002362	.	+	.	Name=LOC105277035 gene
NC_039508	Koludarov_et_al_2021	gene	12993666	13021758	.	+	.	Name=LOC105277080 gene
NC_039508	Koludarov_et_al_2021	gene	2070452	2097963	.	-	.	Name=LOC105283196 gene
NC_039508	Koludarov_et_al_2021	gene	13146089	13173517	.	+	.	Name=LOC105277101 gene
NC_039508	Koludarov_et_al_2021	gene	1936729	1964125	.	-	.	Name=LOC105283178 gene
NC_039508	Koludarov_et_al_2021	gene	9885257	9912563	.	-	.	Name=LOC105276859 gene
NC_039508	Koludarov_et_al_2021	gene	10421861	10448642	.	+	.	Name=LOC105276895 gene
NC_039508	Koludarov_et_al_2021	gene	11058901	11084619	.	-	.	Name=LOC105276986 gene
NC_039508	Koludarov_et_al_2021	gene	11432072	11457492	.	+	.	Name=LOC105277001 gene
NC_039508	Koludarov_et_al_2021	gene	4803243	4828373	.	+	.	Name=LOC105274676 gene
NC_039508	Koludarov_et_al_2021	gene	4347259	4371897	.	+	.	Name=LOC105278692 gene
NC_039508	Koludarov_et_al_2021	gene	11379844	11404215	.	+	.	Name=LOC105276996 gene
NC_039508	Koludarov_et_al_2021	gene	6215548	6239857	.	+	.	Name=LOC105275437 gene
NC_039508	Koludarov_et_al_2021	gene	10979847	11003820	.	-	.	Name=LOC105276980 gene
NC_039508	Koludarov_et_al_2021	gene	3928846	3952634	.	+	.	Name=LOC105281422 gene
NC_039508	Koludarov_et_al_2021	gene	4137991	4161657	.	+	.	Name=LOC105285722 gene
NC_039508	Koludarov_et_al_2021	gene	14913132	14936481	.	-	.	Name=LOC105277196 gene
NC_039508	Koludarov_et_al_2021	gene	10397594	10420791	.	+	.	Name=LOC105276892 gene
NC_039508	Koludarov_et_al_2021	gene	326183	349301	.	-	.	Name=LOC105277442 gene
NC_039508	Koludarov_et_al_2021	gene	2106405	2129340	.	+	.	Name=LOC105283199 gene
NC_039508	Koludarov_et_al_2021	gene	1991476	2014330	.	-	.	Name=LOC105283189 gene
NC_039508	Koludarov_et_al_2021	gene	14801414	14823551	.	-	.	Name=LOC105277179 gene
NC_039508	Koludarov_et_al_2021	gene	3676693	3698290	.	+	.	Name=LOC105281402 gene
NC_039508	Koludarov_et_al_2021	gene	11361363	11381986	.	-	.	Name=LOC105276997 gene
NC_039508	Koludarov_et_al_2021	gene	1450628	1471184	.	+	.	Name=LOC105283114 gene
NC_039508	Koludarov_et_al_2021	gene	1488719	1509253	.	+	.	Name=LOC105283116 gene
NC_039508	Koludarov_et_al_2021	gene	4008644	4028898	.	+	.	Name=LOC105285715 gene
NC_039508	Koludarov_et_al_2021	gene	4577846	4598052	.	-	.	Name=LOC105278343 gene
NC_039508	Koludarov_et_al_2021	gene	1429184	1449224	.	-	.	Name=LOC105283212 gene
NC_039508	Koludarov_et_al_2021	gene	5358836	5378849	.	+	.	Name=LOC105277473 gene
NC_039508	Koludarov_et_al_2021	gene	9821903	9841748	.	-	.	Name=LOC105276855 gene
NC_039508	Koludarov_et_al_2021	gene	1619751	1639403	.	+	.	Name=LOC105283145 gene
NC_039508	Koludarov_et_al_2021	gene	15763225	15782851	.	+	.	Name=LOC105277234 gene
NC_039508	Koludarov_et_al_2021	gene	1352723	1372222	.	-	.	Name=LOC105277394 gene
NC_039508	Koludarov_et_al_2021	gene	10377201	10396606	.	-	.	Name=LOC105276890 gene
NC_039508	Koludarov_et_al_2021	gene	1165567	1184406	.	+	.	Name=LOC105277414 gene
NC_039508	Koludarov_et_al_2021	gene	1530867	1549216	.	-	.	Name=LOC105283128 gene
NC_039508	Koludarov_et_al_2021	gene	1782135	1800450	.	-	.	Name=LOC105283156 gene
NC_039508	Koludarov_et_al_2021	gene	3566493	3584567	.	+	.	Name=LOC105281387 gene
NC_039508	Koludarov_et_al_2021	gene	10253597	10271513	.	-	.	Name=LOC105276880 gene
NC_039508	Koludarov_et_al_2021	gene	3647334	3665024	.	-	.	Name=LOC105281397 gene
NC_039508	Koludarov_et_al_2021	gene	4031318	4048926	.	+	.	Name=LOC105285712 gene
NC_039508	Koludarov_et_al_2021	gene	4475143	4492736	.	+	.	Name=LOC105277148 gene
NC_039508	Koludarov_et_al_2021	gene	3625238	3642622	.	+	.	Name=LOC105281392 gene
NC_039508	Koludarov_et_al_2021	gene	10587271	10604494	.	-	.	Name=LOC105276921 gene
NC_039508	Koludarov_et_al_2021	gene	1412039	1429184	.	+	.	Name=LOC105283112 gene
NC_039508	Koludarov_et_al_2021	gene	6239848	6256819	.	-	.	Name=LOC105275417 gene
NC_039508	Koludarov_et_al_2021	gene	18042566	18059419	.	-	.	Name=LOC105280660 gene
NC_039508	Koludarov_et_al_2021	gene	14865172	14881868	.	+	.	Name=LOC105277195 gene
NC_039508	Koludarov_et_al_2021	gene	10774554	10790985	.	-	.	Name=LOC105276945 gene
NC_039508	Koludarov_et_al_2021	gene	7737389	7753540	.	+	.	Name=LOC113561695 gene
NC_039508	Koludarov_et_al_2021	gene	10354183	10370317	.	+	.	Name=LOC105276887 gene
NC_039508	Koludarov_et_al_2021	gene	7033751	7049845	.	-	.	Name=LOC105278111 gene
NC_039508	Koludarov_et_al_2021	gene	265292	281355	.	+	.	Name=LOC105277447 gene
NC_039508	Koludarov_et_al_2021	gene	6926945	6942991	.	-	.	Name=LOC105278121 gene
NC_039508	Koludarov_et_al_2021	gene	8372194	8388209	.	-	.	Name=LOC113561586 gene
NC_039508	Koludarov_et_al_2021	gene	10716085	10732040	.	-	.	Name=LOC105276941 gene
NC_039508	Koludarov_et_al_2021	gene	15810323	15826144	.	+	.	Name=LOC105277236 gene
NC_039508	Koludarov_et_al_2021	gene	175834	191556	.	-	.	Name=LOC105277454 gene
NC_039508	Koludarov_et_al_2021	gene	5723191	5738908	.	+	.	Name=LOC105277488 gene
NC_039508	Koludarov_et_al_2021	gene	13973709	13989170	.	-	.	Name=LOC105278694 gene
NC_039508	Koludarov_et_al_2021	gene	1579446	1594877	.	-	.	Name=LOC105283136 gene
NC_039508	Koludarov_et_al_2021	gene	7077674	7093066	.	+	.	Name=LOC113561688 gene
NC_039508	Koludarov_et_al_2021	gene	2652551	2667740	.	+	.	Name=LOC105281432 gene
NC_039508	Koludarov_et_al_2021	gene	3658713	3673861	.	+	.	Name=LOC105281394 gene
NC_039508	Koludarov_et_al_2021	gene	18097341	18112446	.	-	.	Name=LOC105280649 gene
NC_039508	Koludarov_et_al_2021	gene	15058610	15073709	.	+	.	Name=LOC105277202 gene
NC_039508	Koludarov_et_al_2021	gene	14387430	14402391	.	+	.	Name=LOC105286800 gene
NC_039508	Koludarov_et_al_2021	gene	1914898	1929777	.	+	.	Name=LOC105283180 gene
NC_039508	Koludarov_et_al_2021	gene	2666992	2681797	.	-	.	Name=LOC105281346 gene
NC_039508	Koludarov_et_al_2021	gene	9731349	9746008	.	-	.	Name=LOC105276844 gene
NC_039508	Koludarov_et_al_2021	gene	13355750	13370375	.	-	.	Name=LOC105286065 gene
NC_039508	Koludarov_et_al_2021	gene	7416175	7430798	.	-	.	Name=LOC105285689 gene
NC_039508	Koludarov_et_al_2021	gene	10158164	10172675	.	+	.	Name=LOC105276869 gene
NC_039508	Koludarov_et_al_2021	gene	5767414	5781902	.	-	.	Name=LOC105277494 gene
NC_039508	Koludarov_et_al_2021	gene	14478781	14493268	.	+	.	Name=LOC105277144 gene
NC_039508	Koludarov_et_al_2021	gene	4178924	4193377	.	+	.	Name=LOC105286084 gene
NC_039508	Koludarov_et_al_2021	gene	16259412	16273657	.	-	.	Name=LOC105286450 gene
NC_039508	Koludarov_et_al_2021	gene	13329570	13343774	.	-	.	Name=LOC105277111 gene
NC_039508	Koludarov_et_al_2021	gene	11039289	11053347	.	+	.	Name=LOC105276984 gene
NC_039508	Koludarov_et_al_2021	gene	9796126	9810172	.	-	.	Name=LOC105276853 gene
NC_039508	Koludarov_et_al_2021	gene	13385521	13399423	.	+	.	Name=LOC105278723 gene
NC_039508	Koludarov_et_al_2021	gene	11114047	11127805	.	-	.	Name=LOC105276987 gene
NC_039508	Koludarov_et_al_2021	gene	13314322	13328044	.	-	.	Name=LOC105277108 gene
NC_039508	Koludarov_et_al_2021	gene	11713950	11727658	.	+	.	Name=LOC105277019 gene
NC_039508	Koludarov_et_al_2021	gene	6804369	6818072	.	-	.	Name=LOC105275433 gene
NC_039508	Koludarov_et_al_2021	gene	14830238	14843860	.	-	.	Name=LOC105277189 gene
NC_039508	Koludarov_et_al_2021	gene	2381992	2395567	.	+	.	Name=LOC105281428 gene
NC_039508	Koludarov_et_al_2021	gene	14024810	14038278	.	-	.	Name=LOC105278732 gene
NC_039508	Koludarov_et_al_2021	gene	10769740	10783028	.	+	.	Name=LOC105276946 gene
NC_039508	Koludarov_et_al_2021	gene	9045237	9058519	.	-	.	Name=LOC105278105 gene
NC_039508	Koludarov_et_al_2021	gene	5144164	5157426	.	+	.	Name=LOC105287639 gene
NC_039508	Koludarov_et_al_2021	gene	14358925	14372174	.	+	.	Name=LOC105286805 gene
NC_039508	Koludarov_et_al_2021	gene	14560081	14573311	.	-	.	Name=LOC105277169 gene
NC_039508	Koludarov_et_al_2021	gene	3097558	3110737	.	+	.	Name=LOC105281366 gene
NC_039508	Koludarov_et_al_2021	gene	16393179	16406325	.	+	.	Name=LOC105286447 gene
NC_039508	Koludarov_et_al_2021	gene	12959943	12972951	.	+	.	Name=LOC105277079 gene
NC_039508	Koludarov_et_al_2021	gene	12932069	12945030	.	+	.	Name=LOC105277071 gene
NC_039508	Koludarov_et_al_2021	gene	5125598	5138525	.	+	.	Name=LOC105287562 gene
NC_039508	Koludarov_et_al_2021	gene	11007280	11020177	.	+	.	Name=LOC105276981 gene
NC_039508	Koludarov_et_al_2021	gene	15611294	15624059	.	-	.	Name=LOC105277221 gene
NC_039508	Koludarov_et_al_2021	gene	10905495	10918204	.	-	.	Name=LOC105276959 gene
NC_039508	Koludarov_et_al_2021	gene	9850889	9863434	.	+	.	Name=LOC105276856 gene
NC_039508	Koludarov_et_al_2021	gene	13184510	13197047	.	+	.	Name=LOC105277103 gene
NC_039508	Koludarov_et_al_2021	gene	15081480	15093997	.	-	.	Name=LOC105277206 gene
NC_039508	Koludarov_et_al_2021	gene	7388428	7400856	.	-	.	Name=LOC105280915 gene
NC_039508	Koludarov_et_al_2021	gene	1891299	1903619	.	+	.	Name=LOC105283170 gene
NC_039508	Koludarov_et_al_2021	gene	6083805	6096083	.	-	.	Name=LOC113561680 gene
NC_039508	Koludarov_et_al_2021	gene	8799622	8811801	.	+	.	Name=LOC105279943 gene
NC_039508	Koludarov_et_al_2021	gene	10027637	10039741	.	+	.	Name=LOC105276867 gene
NC_039508	Koludarov_et_al_2021	gene	9442057	9454003	.	-	.	Name=LOC105276841 gene
NC_039508	Koludarov_et_al_2021	gene	6750653	6762567	.	-	.	Name=LOC113561638 gene
NC_039508	Koludarov_et_al_2021	gene	12475654	12487406	.	+	.	Name=LOC105277049 gene
NC_039508	Koludarov_et_al_2021	gene	5739191	5750869	.	-	.	Name=LOC105277490 gene
NC_039508	Koludarov_et_al_2021	gene	7756376	7768024	.	+	.	Name=LOC105281885 gene
NC_039508	Koludarov_et_al_2021	gene	13421680	13433183	.	+	.	Name=LOC105278720 gene
NC_039508	Koludarov_et_al_2021	gene	10172828	10184315	.	-	.	Name=LOC105276871 gene
NC_039508	Koludarov_et_al_2021	gene	163463	174937	.	+	.	Name=LOC105277459 gene
NC_039508	Koludarov_et_al_2021	gene	10242122	10253551	.	+	.	Name=LOC105276878 gene
NC_039508	Koludarov_et_al_2021	gene	14422058	14433382	.	-	.	Name=LOC105286797 gene
NC_039508	Koludarov_et_al_2021	gene	10622026	10633185	.	-	.	Name=LOC105276924 gene
NC_039508	Koludarov_et_al_2021	gene	10934391	10945547	.	+	.	Name=LOC105276970 gene
NC_039508	Koludarov_et_al_2021	gene	11490254	11501274	.	-	.	Name=LOC105277002 gene
NC_039508	Koludarov_et_al_2021	gene	12502619	12513639	.	-	.	Name=LOC105277051 gene
NC_039508	Koludarov_et_al_2021	gene	11420983	11431971	.	-	.	Name=LOC113561607 gene
NC_039508	Koludarov_et_al_2021	gene	10540901	10551835	.	+	.	Name=LOC105276910 gene
NC_039508	Koludarov_et_al_2021	gene	4833508	4844439	.	+	.	Name=LOC105274599 gene
NC_039508	Koludarov_et_al_2021	gene	13370997	13381880	.	-	.	Name=LOC105278724 gene
NC_039508	Koludarov_et_al_2021	gene	15783174	15794046	.	-	.	Name=LOC105277235 gene
NC_039508	Koludarov_et_al_2021	gene	3815656	3826394	.	-	.	Name=LOC105281409 gene
NC_039508	Koludarov_et_al_2021	gene	1741942	1752496	.	-	.	Name=LOC105283149 gene
NC_039508	Koludarov_et_al_2021	gene	10132802	10143177	.	-	.	Name=LOC105276864 gene
NC_039508	Koludarov_et_al_2021	gene	10461038	10471358	.	-	.	Name=LOC105276900 gene
NC_039508	Koludarov_et_al_2021	gene	1876755	1887014	.	+	.	Name=LOC105283164 gene
NC_039508	Koludarov_et_al_2021	gene	14538046	14548299	.	+	.	Name=LOC105277146 gene
NC_039508	Koludarov_et_al_2021	gene	12528734	12538921	.	+	.	Name=LOC105277056 gene
NC_039508	Koludarov_et_al_2021	gene	2639341	2649489	.	-	.	Name=LOC105281345 gene
NC_039508	Koludarov_et_al_2021	gene	9863540	9873663	.	-	.	Name=LOC105276858 gene
NC_039508	Koludarov_et_al_2021	gene	3209700	3219731	.	+	.	Name=LOC105281384 gene
NC_039508	Koludarov_et_al_2021	gene	10316823	10326843	.	+	.	Name=LOC105276884 gene
NC_039508	Koludarov_et_al_2021	gene	4161982	4171993	.	+	.	Name=LOC105287413 gene
NC_039508	Koludarov_et_al_2021	gene	1222332	1232302	.	-	.	Name=LOC105277408 gene
NC_039508	Koludarov_et_al_2021	gene	3953566	3963514	.	-	.	Name=LOC105281423 gene
NC_039508	Koludarov_et_al_2021	gene	17840688	17850621	.	-	.	Name=LOC105288055 gene
NC_039508	Koludarov_et_al_2021	gene	14747157	14757057	.	-	.	Name=LOC105277162 gene
NC_039508	Koludarov_et_al_2021	gene	1904806	1914656	.	-	.	Name=LOC105283173 gene
NC_039508	Koludarov_et_al_2021	gene	4102726	4112445	.	-	.	Name=LOC105285703 gene
NC_039508	Koludarov_et_al_2021	gene	2057114	2066790	.	+	.	Name=LOC105283193 gene
NC_039508	Koludarov_et_al_2021	gene	14008493	14018154	.	-	.	Name=LOC105278688 gene
NC_039508	Koludarov_et_al_2021	gene	17997347	18006992	.	+	.	Name=LOC105280669 gene
NC_039508	Koludarov_et_al_2021	gene	10429768	10439409	.	-	.	Name=LOC105276894 gene
NC_039508	Koludarov_et_al_2021	gene	11228045	11237663	.	-	.	Name=LOC105276990 gene
NC_039508	Koludarov_et_al_2021	gene	1554123	1563731	.	+	.	Name=LOC105283125 gene
NC_039508	Koludarov_et_al_2021	gene	8685261	8694783	.	-	.	Name=LOC105283357 gene
NC_039508	Koludarov_et_al_2021	gene	14884755	14894193	.	+	.	Name=LOC105277200 gene
NC_039508	Koludarov_et_al_2021	gene	10448817	10458111	.	-	.	Name=LOC105276898 gene
NC_039508	Koludarov_et_al_2021	gene	1832311	1841601	.	-	.	Name=LOC105283213 gene
NC_039508	Koludarov_et_al_2021	gene	1807414	1816703	.	+	.	Name=LOC105283158 gene
NC_039508	Koludarov_et_al_2021	gene	5111942	5121227	.	+	.	Name=LOC105287749 gene
NC_039508	Koludarov_et_al_2021	gene	10787963	10797205	.	+	.	Name=LOC105276943 gene
NC_039508	Koludarov_et_al_2021	gene	1563743	1572958	.	+	.	Name=LOC105283131 gene
NC_039508	Koludarov_et_al_2021	gene	6752867	6762044	.	+	.	Name=LOC105275429 gene
NC_039508	Koludarov_et_al_2021	gene	4175334	4184427	.	-	.	Name=LOC105286081 gene
NC_039508	Koludarov_et_al_2021	gene	13767672	13776728	.	+	.	Name=LOC105278704 gene
NC_039508	Koludarov_et_al_2021	gene	15964223	15973166	.	-	.	Name=LOC105277249 gene
NC_039508	Koludarov_et_al_2021	gene	4464439	4473374	.	-	.	Name=LOC105277267 gene
NC_039508	Koludarov_et_al_2021	gene	2743243	2752163	.	+	.	Name=LOC105281362 gene
NC_039508	Koludarov_et_al_2021	gene	17615888	17624751	.	+	.	Name=LOC105284385 gene
NC_039508	Koludarov_et_al_2021	gene	1842001	1850829	.	+	.	Name=LOC105283163 gene
NC_039508	Koludarov_et_al_2021	gene	14114651	14123478	.	-	.	Name=LOC105286808 gene
NC_039508	Koludarov_et_al_2021	gene	15133436	15142232	.	-	.	Name=LOC105277213 gene
NC_039508	Koludarov_et_al_2021	gene	9063511	9072296	.	-	.	Name=LOC105278103 gene
NC_039508	Koludarov_et_al_2021	gene	12544999	12553767	.	-	.	Name=LOC105277062 gene
NC_039508	Koludarov_et_al_2021	gene	15754327	15763080	.	+	.	Name=LOC105277230 gene
NC_039508	Koludarov_et_al_2021	gene	9543541	9552277	.	+	.	Name=LOC105276842 gene
NC_039508	Koludarov_et_al_2021	gene	934940	943649	.	-	.	Name=LOC105277417 gene
NC_039508	Koludarov_et_al_2021	gene	10818120	10826806	.	+	.	Name=LOC105276955 gene
NC_039508	Koludarov_et_al_2021	gene	192252	200875	.	+	.	Name=LOC105277452 gene
NC_039508	Koludarov_et_al_2021	gene	3121726	3130327	.	+	.	Name=LOC105281378 gene
NC_039508	Koludarov_et_al_2021	gene	12525152	12533682	.	-	.	Name=LOC105277057 gene
NC_039508	Koludarov_et_al_2021	gene	12746424	12754895	.	-	.	Name=LOC105277067 gene
NC_039508	Koludarov_et_al_2021	gene	14792662	14801094	.	-	.	Name=LOC105277180 gene
NC_039508	Koludarov_et_al_2021	gene	4057041	4065463	.	-	.	Name=LOC105285711 gene
NC_039508	Koludarov_et_al_2021	gene	12035565	12043976	.	-	.	Name=LOC105277041 gene
NC_039508	Koludarov_et_al_2021	gene	1201156	1209530	.	+	.	Name=LOC105277409 gene
NC_039508	Koludarov_et_al_2021	gene	10612541	10620904	.	-	.	Name=LOC105276918 gene
NC_039508	Koludarov_et_al_2021	gene	6945591	6953901	.	-	.	Name=LOC105278124 gene
NC_039508	Koludarov_et_al_2021	gene	15042323	15050632	.	+	.	Name=LOC105277201 gene
NC_039508	Koludarov_et_al_2021	gene	18066771	18074954	.	+	.	Name=LOC105280658 gene
NC_039508	Koludarov_et_al_2021	gene	14519737	14527891	.	-	.	Name=LOC109610830 gene
NC_039508	Koludarov_et_al_2021	gene	10754254	10762403	.	-	.	Name=LOC105276942 gene
NC_039508	Koludarov_et_al_2021	gene	673438	681580	.	-	.	Name=LOC105277429 gene
NC_039508	Koludarov_et_al_2021	gene	13080646	13088778	.	-	.	Name=LOC105277082 gene
NC_039508	Koludarov_et_al_2021	gene	17983808	17991928	.	+	.	Name=LOC105280670 gene
NC_039508	Koludarov_et_al_2021	gene	17930035	17938154	.	-	.	Name=LOC105280675 gene
NC_039508	Koludarov_et_al_2021	gene	14807661	14815684	.	+	.	Name=LOC113561624 gene
NC_039508	Koludarov_et_al_2021	gene	14898417	14906430	.	-	.	Name=LOC105277198 gene
NC_039508	Koludarov_et_al_2021	gene	18028764	18036723	.	-	.	Name=LOC105280663 gene
NC_039508	Koludarov_et_al_2021	gene	17359770	17367689	.	+	.	Name=LOC105284406 gene
NC_039508	Koludarov_et_al_2021	gene	11504538	11512439	.	+	.	Name=LOC105277006 gene
NC_039508	Koludarov_et_al_2021	gene	9787980	9795849	.	+	.	Name=LOC105276852 gene
NC_039508	Koludarov_et_al_2021	gene	1472674	1480536	.	+	.	Name=LOC105283113 gene
NC_039508	Koludarov_et_al_2021	gene	13943853	13951649	.	+	.	Name=LOC105278696 gene
NC_039508	Koludarov_et_al_2021	gene	14468812	14476605	.	-	.	Name=LOC105277142 gene
NC_039508	Koludarov_et_al_2021	gene	10954117	10961907	.	+	.	Name=LOC105276974 gene
NC_039508	Koludarov_et_al_2021	gene	5477015	5484790	.	-	.	Name=LOC105277485 gene
NC_039508	Koludarov_et_al_2021	gene	1981065	1988800	.	+	.	Name=LOC105283185 gene
NC_039508	Koludarov_et_al_2021	gene	5426659	5434354	.	+	.	Name=LOC105277480 gene
NC_039508	Koludarov_et_al_2021	gene	3650516	3658209	.	+	.	Name=LOC105281396 gene
NC_039508	Koludarov_et_al_2021	gene	15634977	15642649	.	+	.	Name=LOC105277224 gene
NC_039508	Koludarov_et_al_2021	gene	15147286	15154912	.	-	.	Name=LOC105277216 gene
NC_039508	Koludarov_et_al_2021	gene	5396209	5403834	.	-	.	Name=LOC105277474 gene
NC_039508	Koludarov_et_al_2021	gene	13714910	13722533	.	-	.	Name=LOC105278713 gene
NC_039508	Koludarov_et_al_2021	gene	14028887	14036468	.	-	.	Name=LOC109610928 gene
NC_039508	Koludarov_et_al_2021	gene	2145488	2153062	.	-	.	Name=LOC105283201 gene
NC_039508	Koludarov_et_al_2021	gene	4543644	4551150	.	+	.	Name=LOC105275709 gene
NC_039508	Koludarov_et_al_2021	gene	15073935	15081379	.	-	.	Name=LOC105277207 gene
NC_039508	Koludarov_et_al_2021	gene	9749149	9756588	.	-	.	Name=LOC105277123 gene
NC_039508	Koludarov_et_al_2021	gene	10803992	10811408	.	-	.	Name=LOC105276951 gene
NC_039508	Koludarov_et_al_2021	gene	10855095	10862511	.	-	.	Name=LOC105276962 gene
NC_039508	Koludarov_et_al_2021	gene	4049524	4056935	.	-	.	Name=LOC105285714 gene
NC_039508	Koludarov_et_al_2021	gene	13125687	13133076	.	+	.	Name=LOC105277094 gene
NC_039508	Koludarov_et_al_2021	gene	4121622	4129001	.	-	.	Name=LOC105285697 gene
NC_039508	Koludarov_et_al_2021	gene	8842185	8849543	.	+	.	Name=LOC105279950 gene
NC_039508	Koludarov_et_al_2021	gene	12028120	12035462	.	-	.	Name=LOC105277040 gene
NC_039508	Koludarov_et_al_2021	gene	8120831	8128166	.	+	.	Name=LOC105279949 gene
NC_039508	Koludarov_et_al_2021	gene	1955689	1962995	.	+	.	Name=LOC105283177 gene
NC_039508	Koludarov_et_al_2021	gene	14764317	14771551	.	-	.	Name=LOC105277156 gene
NC_039508	Koludarov_et_al_2021	gene	11892447	11899674	.	-	.	Name=LOC105277027 gene
NC_039508	Koludarov_et_al_2021	gene	3760402	3767594	.	+	.	Name=LOC105281405 gene
NC_039508	Koludarov_et_al_2021	gene	13103492	13110677	.	-	.	Name=LOC105277088 gene
NC_039508	Koludarov_et_al_2021	gene	9776544	9783728	.	+	.	Name=LOC105276848 gene
NC_039508	Koludarov_et_al_2021	gene	5384616	5391780	.	-	.	Name=LOC105277469 gene
NC_039508	Koludarov_et_al_2021	gene	5813347	5820506	.	+	.	Name=LOC105277495 gene
NC_039508	Koludarov_et_al_2021	gene	2563931	2571060	.	+	.	Name=LOC105281332 gene
NC_039508	Koludarov_et_al_2021	gene	4570891	4578008	.	+	.	Name=LOC105278416 gene
NC_039508	Koludarov_et_al_2021	gene	13197612	13204727	.	+	.	Name=LOC105277104 gene
NC_039508	Koludarov_et_al_2021	gene	11159678	11166765	.	+	.	Name=LOC105276988 gene
NC_039508	Koludarov_et_al_2021	gene	1821310	1828346	.	-	.	Name=LOC105283162 gene
NC_039508	Koludarov_et_al_2021	gene	11924486	11931483	.	-	.	Name=LOC105277030 gene
NC_039508	Koludarov_et_al_2021	gene	8561434	8568333	.	+	.	Name=LOC113561587 gene
NC_039508	Koludarov_et_al_2021	gene	17801972	17808855	.	-	.	Name=LOC113561674 gene
NC_039508	Koludarov_et_al_2021	gene	14800077	14806937	.	+	.	Name=LOC113561627 gene
NC_039508	Koludarov_et_al_2021	gene	11725558	11732382	.	-	.	Name=LOC105277021 gene
NC_039508	Koludarov_et_al_2021	gene	11020267	11027086	.	+	.	Name=LOC113561633 gene
NC_039508	Koludarov_et_al_2021	gene	17916509	17923305	.	+	.	Name=LOC109611052 gene
NC_039508	Koludarov_et_al_2021	gene	13243500	13250283	.	-	.	Name=LOC105277107 gene
NC_039508	Koludarov_et_al_2021	gene	1758021	1764802	.	+	.	Name=LOC105283152 gene
NC_039508	Koludarov_et_al_2021	gene	16247892	16254655	.	+	.	Name=LOC105286442 gene
NC_039508	Koludarov_et_al_2021	gene	14530966	14537684	.	-	.	Name=LOC105277147 gene
NC_039508	Koludarov_et_al_2021	gene	14784022	14790731	.	+	.	Name=LOC109610832 gene
NC_039508	Koludarov_et_al_2021	gene	3978666	3985369	.	+	.	Name=LOC105287504 gene
NC_039508	Koludarov_et_al_2021	gene	7019108	7025806	.	-	.	Name=LOC105278115 gene
NC_039508	Koludarov_et_al_2021	gene	4081582	4088246	.	+	.	Name=LOC105285706 gene
NC_039508	Koludarov_et_al_2021	gene	1929945	1936582	.	+	.	Name=LOC105283179 gene
NC_039508	Koludarov_et_al_2021	gene	10370422	10377059	.	+	.	Name=LOC105276888 gene
NC_039508	Koludarov_et_al_2021	gene	1291253	1297867	.	-	.	Name=LOC105277406 gene
NC_039508	Koludarov_et_al_2021	gene	2373741	2380318	.	+	.	Name=LOC105281321 gene
NC_039508	Koludarov_et_al_2021	gene	2157028	2163603	.	+	.	Name=LOC105283202 gene
NC_039508	Koludarov_et_al_2021	gene	17851025	17857591	.	+	.	Name=LOC105288057 gene
NC_039508	Koludarov_et_al_2021	gene	2548385	2554894	.	-	.	Name=LOC105281336 gene
NC_039508	Koludarov_et_al_2021	gene	17350668	17357162	.	-	.	Name=LOC105284408 gene
NC_039508	Koludarov_et_al_2021	gene	120999	127474	.	+	.	Name=LOC105277464 gene
NC_039508	Koludarov_et_al_2021	gene	4131332	4137756	.	+	.	Name=LOC113561646 gene
NC_039508	Koludarov_et_al_2021	gene	4213436	4219859	.	+	.	Name=LOC105286072 gene
NC_039508	Koludarov_et_al_2021	gene	8982031	8988434	.	+	.	Name=LOC113561662 gene
NC_039508	Koludarov_et_al_2021	gene	13993226	13999610	.	-	.	Name=LOC105278690 gene
NC_039508	Koludarov_et_al_2021	gene	1869897	1876267	.	-	.	Name=LOC105283165 gene
NC_039508	Koludarov_et_al_2021	gene	14402398	14408746	.	-	.	Name=LOC105286798 gene
NC_039508	Koludarov_et_al_2021	gene	18084134	18090460	.	-	.	Name=LOC105280654 gene
NC_039508	Koludarov_et_al_2021	gene	1393471	1399740	.	-	.	Name=LOC105283109 gene
NC_039508	Koludarov_et_al_2021	gene	10811726	10817989	.	-	.	Name=LOC105276952 gene
NC_039508	Koludarov_et_al_2021	gene	13722628	13728823	.	-	.	Name=LOC105278712 gene
NC_039508	Koludarov_et_al_2021	gene	11601176	11607355	.	-	.	Name=LOC105277014 gene
NC_039508	Koludarov_et_al_2021	gene	10633633	10639778	.	+	.	Name=LOC105276922 gene
NC_039508	Koludarov_et_al_2021	gene	10607368	10613475	.	+	.	Name=LOC105276919 gene
NC_039508	Koludarov_et_al_2021	gene	4457878	4463984	.	+	.	Name=LOC105278484 gene
NC_039508	Koludarov_et_al_2021	gene	1298092	1304194	.	-	.	Name=LOC105277402 gene
NC_039508	Koludarov_et_al_2021	gene	2134510	2140598	.	+	.	Name=LOC113561388 gene
NC_039508	Koludarov_et_al_2021	gene	9876651	9882722	.	+	.	Name=LOC105276860 gene
NC_039508	Koludarov_et_al_2021	gene	11344241	11350294	.	+	.	Name=LOC105276993 gene
NC_039508	Koludarov_et_al_2021	gene	2651635	2657679	.	-	.	Name=LOC105281347 gene
NC_039508	Koludarov_et_al_2021	gene	1864146	1870176	.	-	.	Name=LOC105283214 gene
NC_039508	Koludarov_et_al_2021	gene	3836175	3842191	.	+	.	Name=LOC105281412 gene
NC_039508	Koludarov_et_al_2021	gene	291102	297104	.	+	.	Name=LOC105277446 gene
NC_039508	Koludarov_et_al_2021	gene	2311210	2317209	.	+	.	Name=LOC105281313 gene
NC_039508	Koludarov_et_al_2021	gene	4494314	4500312	.	+	.	Name=LOC105276184 gene
NC_039508	Koludarov_et_al_2021	gene	1607587	1613572	.	-	.	Name=LOC105283141 gene
NC_039508	Koludarov_et_al_2021	gene	8771065	8777049	.	+	.	Name=LOC113561591 gene
NC_039508	Koludarov_et_al_2021	gene	8956787	8962758	.	+	.	Name=LOC105284621 gene
NC_039508	Koludarov_et_al_2021	gene	3090441	3096408	.	+	.	Name=LOC105281367 gene
NC_039508	Koludarov_et_al_2021	gene	11354370	11360255	.	-	.	Name=LOC105276995 gene
NC_039508	Koludarov_et_al_2021	gene	13407202	13413074	.	+	.	Name=LOC105278722 gene
NC_039508	Koludarov_et_al_2021	gene	14130418	14136267	.	-	.	Name=LOC105286807 gene
NC_039508	Koludarov_et_al_2021	gene	17832143	17837906	.	+	.	Name=LOC105288061 gene
NC_039508	Koludarov_et_al_2021	gene	2917823	2923570	.	-	.	Name=LOC105281363 gene
NC_039508	Koludarov_et_al_2021	gene	8665340	8671082	.	+	.	Name=LOC113561590 gene
NC_039508	Koludarov_et_al_2021	gene	10143276	10148983	.	-	.	Name=LOC105276863 gene
NC_039508	Koludarov_et_al_2021	gene	8585861	8591555	.	-	.	Name=LOC113561663 gene
NC_039508	Koludarov_et_al_2021	gene	14849931	14855619	.	-	.	Name=LOC105277194 gene
NC_039508	Koludarov_et_al_2021	gene	9761685	9767372	.	-	.	Name=LOC105276846 gene
NC_039508	Koludarov_et_al_2021	gene	4844669	4850316	.	+	.	Name=LOC105288189 gene
NC_039508	Koludarov_et_al_2021	gene	3996551	4002196	.	-	.	Name=LOC105285719 gene
NC_039508	Koludarov_et_al_2021	gene	7582509	7588146	.	+	.	Name=LOC105278600 gene
NC_039508	Koludarov_et_al_2021	gene	18060572	18066203	.	-	.	Name=LOC105280659 gene
NC_039508	Koludarov_et_al_2021	gene	18007256	18012854	.	-	.	Name=LOC105280668 gene
NC_039508	Koludarov_et_al_2021	gene	7839444	7844979	.	-	.	Name=LOC105278901 gene
NC_039508	Koludarov_et_al_2021	gene	5409325	5414847	.	-	.	Name=LOC105277475 gene
NC_039508	Koludarov_et_al_2021	gene	17598907	17604365	.	-	.	Name=LOC105284387 gene
NC_039508	Koludarov_et_al_2021	gene	9302226	9307633	.	-	.	Name=LOC105276982 gene
NC_039508	Koludarov_et_al_2021	gene	12539149	12544555	.	-	.	Name=LOC105277064 gene
NC_039508	Koludarov_et_al_2021	gene	9086318	9091709	.	-	.	Name=LOC105278096 gene
NC_039508	Koludarov_et_al_2021	gene	13758025	13763385	.	-	.	Name=LOC105278707 gene
NC_039508	Koludarov_et_al_2021	gene	2581034	2586367	.	+	.	Name=LOC105281343 gene
NC_039508	Koludarov_et_al_2021	gene	6819267	6824594	.	-	.	Name=LOC105275434 gene
NC_039508	Koludarov_et_al_2021	gene	4452583	4457849	.	+	.	Name=LOC109611563 gene
NC_039508	Koludarov_et_al_2021	gene	10555937	10561189	.	-	.	Name=LOC105276909 gene
NC_039508	Koludarov_et_al_2021	gene	11411280	11416532	.	+	.	Name=LOC105277000 gene
NC_039508	Koludarov_et_al_2021	gene	4003070	4008317	.	-	.	Name=LOC113561718 gene
NC_039508	Koludarov_et_al_2021	gene	1752622	1757862	.	-	.	Name=LOC105283151 gene
NC_039508	Koludarov_et_al_2021	gene	9423400	9428622	.	+	.	Name=LOC105276839 gene
NC_039508	Koludarov_et_al_2021	gene	10149145	10154361	.	-	.	Name=LOC105276870 gene
NC_039508	Koludarov_et_al_2021	gene	4307189	4312394	.	-	.	Name=LOC105277580 gene
NC_039508	Koludarov_et_al_2021	gene	2528760	2533920	.	+	.	Name=LOC105281330 gene
NC_039508	Koludarov_et_al_2021	gene	865237	870358	.	+	.	Name=LOC105277420 gene
NC_039508	Koludarov_et_al_2021	gene	15841975	15847057	.	+	.	Name=LOC105277247 gene
NC_039508	Koludarov_et_al_2021	gene	4598628	4603681	.	+	.	Name=LOC105274909 gene
NC_039508	Koludarov_et_al_2021	gene	2296407	2301458	.	+	.	Name=LOC105281307 gene
NC_039508	Koludarov_et_al_2021	gene	4279617	4284637	.	-	.	Name=LOC105286068 gene
NC_039508	Koludarov_et_al_2021	gene	8636083	8641099	.	+	.	Name=LOC113561589 gene
NC_039508	Koludarov_et_al_2021	gene	12949853	12954863	.	+	.	Name=LOC105277074 gene
NC_039508	Koludarov_et_al_2021	gene	14414446	14419372	.	-	.	Name=LOC105286810 gene
NC_039508	Koludarov_et_al_2021	gene	1190553	1195477	.	-	.	Name=LOC105277410 gene
NC_039508	Koludarov_et_al_2021	gene	11053941	11058864	.	+	.	Name=LOC105276985 gene
NC_039508	Koludarov_et_al_2021	gene	8319973	8324873	.	+	.	Name=LOC105282207 gene
NC_039508	Koludarov_et_al_2021	gene	3910194	3915061	.	-	.	Name=LOC105281416 gene
NC_039508	Koludarov_et_al_2021	gene	17551992	17556857	.	-	.	Name=LOC109611307 gene
NC_039508	Koludarov_et_al_2021	gene	17977705	17982570	.	-	.	Name=LOC105280673 gene
NC_039508	Koludarov_et_al_2021	gene	1776927	1781785	.	+	.	Name=LOC105283153 gene
NC_039508	Koludarov_et_al_2021	gene	1298309	1303129	.	+	.	Name=LOC105277403 gene
NC_039508	Koludarov_et_al_2021	gene	11350784	11355600	.	+	.	Name=LOC105276992 gene
NC_039508	Koludarov_et_al_2021	gene	12282071	12286878	.	+	.	Name=LOC105277044 gene
NC_039508	Koludarov_et_al_2021	gene	11845258	11850054	.	+	.	Name=LOC105277026 gene
NC_039508	Koludarov_et_al_2021	gene	13136759	13141537	.	-	.	Name=LOC105277095 gene
NC_039508	Koludarov_et_al_2021	gene	12954857	12959616	.	-	.	Name=LOC105277076 gene
NC_039508	Koludarov_et_al_2021	gene	1598667	1603403	.	+	.	Name=LOC105283134 gene
NC_039508	Koludarov_et_al_2021	gene	3830817	3835551	.	-	.	Name=LOC105281410 gene
NC_039508	Koludarov_et_al_2021	gene	9824532	9829266	.	+	.	Name=LOC113561672 gene
NC_039508	Koludarov_et_al_2021	gene	6918782	6923512	.	-	.	Name=LOC105278118 gene
NC_039508	Koludarov_et_al_2021	gene	7029123	7033849	.	+	.	Name=LOC105278112 gene
NC_039508	Koludarov_et_al_2021	gene	11592371	11597094	.	-	.	Name=LOC105277010 gene
NC_039508	Koludarov_et_al_2021	gene	13120665	13125380	.	-	.	Name=LOC105277092 gene
NC_039508	Koludarov_et_al_2021	gene	10949169	10953867	.	+	.	Name=LOC105276975 gene
NC_039508	Koludarov_et_al_2021	gene	15383727	15388411	.	-	.	Name=LOC105277219 gene
NC_039508	Koludarov_et_al_2021	gene	2395514	2400180	.	-	.	Name=LOC105281322 gene
NC_039508	Koludarov_et_al_2021	gene	10867812	10872476	.	-	.	Name=LOC113561669 gene
NC_039508	Koludarov_et_al_2021	gene	9771891	9776530	.	-	.	Name=LOC113561671 gene
NC_039508	Koludarov_et_al_2021	gene	4270207	4274807	.	+	.	Name=LOC105286070 gene
NC_039508	Koludarov_et_al_2021	gene	4073201	4077779	.	+	.	Name=LOC105285710 gene
NC_039508	Koludarov_et_al_2021	gene	3111034	3115609	.	-	.	Name=LOC105281374 gene
NC_039508	Koludarov_et_al_2021	gene	10973039	10977607	.	+	.	Name=LOC105276978 gene
NC_039508	Koludarov_et_al_2021	gene	1401328	1405895	.	+	.	Name=LOC105283211 gene
NC_039508	Koludarov_et_al_2021	gene	2600145	2604706	.	+	.	Name=LOC105281338 gene
NC_039508	Koludarov_et_al_2021	gene	298344	302902	.	+	.	Name=LOC105277504 gene
NC_039508	Koludarov_et_al_2021	gene	2586233	2590782	.	-	.	Name=LOC105281342 gene
NC_039508	Koludarov_et_al_2021	gene	6843513	6848047	.	-	.	Name=LOC105285959 gene
NC_039508	Koludarov_et_al_2021	gene	802044	806553	.	+	.	Name=LOC105277422 gene
NC_039508	Koludarov_et_al_2021	gene	11579496	11584003	.	-	.	Name=LOC105277007 gene
NC_039508	Koludarov_et_al_2021	gene	8656905	8661392	.	-	.	Name=LOC105286841 gene
NC_039508	Koludarov_et_al_2021	gene	3037184	3041642	.	+	.	Name=LOC109611100 gene
NC_039508	Koludarov_et_al_2021	gene	9075441	9079893	.	+	.	Name=LOC105278099 gene
NC_039508	Koludarov_et_al_2021	gene	18037785	18042228	.	+	.	Name=LOC105280662 gene
NC_039508	Koludarov_et_al_2021	gene	8854707	8859149	.	-	.	Name=LOC113561594 gene
NC_039508	Koludarov_et_al_2021	gene	7404950	7409386	.	-	.	Name=LOC105285693 gene
NC_039508	Koludarov_et_al_2021	gene	18094033	18098465	.	+	.	Name=LOC105280653 gene
NC_039508	Koludarov_et_al_2021	gene	2570968	2575399	.	-	.	Name=LOC105281431 gene
NC_039508	Koludarov_et_al_2021	gene	13116146	13120560	.	-	.	Name=LOC105277128 gene
NC_039508	Koludarov_et_al_2021	gene	7796129	7800535	.	+	.	Name=LOC105278607 gene
NC_039508	Koludarov_et_al_2021	gene	7059242	7063633	.	-	.	Name=LOC105278108 gene
NC_039508	Koludarov_et_al_2021	gene	2690468	2694836	.	+	.	Name=LOC105281354 gene
NC_039508	Koludarov_et_al_2021	gene	15794091	15798457	.	+	.	Name=LOC105277241 gene
NC_039508	Koludarov_et_al_2021	gene	5353027	5357392	.	-	.	Name=LOC105277468 gene
NC_039508	Koludarov_et_al_2021	gene	15798561	15802918	.	-	.	Name=LOC105277240 gene
NC_039508	Koludarov_et_al_2021	gene	2548011	2552364	.	+	.	Name=LOC105281337 gene
NC_039508	Koludarov_et_al_2021	gene	18220766	18225114	.	+	.	Name=LOC105278903 gene
NC_039508	Koludarov_et_al_2021	gene	12519400	12523746	.	-	.	Name=LOC105277055 gene
NC_039508	Koludarov_et_al_2021	gene	13094617	13098963	.	-	.	Name=LOC105277083 gene
NC_039508	Koludarov_et_al_2021	gene	2281895	2286240	.	-	.	Name=LOC105281306 gene
NC_039508	Koludarov_et_al_2021	gene	6449680	6453994	.	+	.	Name=LOC105275422 gene
NC_039508	Koludarov_et_al_2021	gene	10576176	10580484	.	+	.	Name=LOC105276913 gene
NC_039508	Koludarov_et_al_2021	gene	7068568	7072874	.	+	.	Name=LOC105278071 gene
NC_039508	Koludarov_et_al_2021	gene	13780358	13784663	.	+	.	Name=LOC105278701 gene
NC_039508	Koludarov_et_al_2021	gene	4290780	4295077	.	-	.	Name=LOC105278758 gene
NC_039508	Koludarov_et_al_2021	gene	930500	934796	.	-	.	Name=LOC105277419 gene
NC_039508	Koludarov_et_al_2021	gene	15097724	15102015	.	+	.	Name=LOC105277208 gene
NC_039508	Koludarov_et_al_2021	gene	10562649	10566933	.	-	.	Name=LOC105276916 gene
NC_039508	Koludarov_et_al_2021	gene	15828835	15833118	.	+	.	Name=LOC105277242 gene
NC_039508	Koludarov_et_al_2021	gene	14379858	14384138	.	+	.	Name=LOC105286803 gene
NC_039508	Koludarov_et_al_2021	gene	1816861	1821113	.	-	.	Name=LOC105283161 gene
NC_039508	Koludarov_et_al_2021	gene	4303169	4307410	.	+	.	Name=LOC105277505 gene
NC_039508	Koludarov_et_al_2021	gene	10655327	10659565	.	-	.	Name=LOC105276932 gene
NC_039508	Koludarov_et_al_2021	gene	9041025	9045259	.	+	.	Name=LOC105278106 gene
NC_039508	Koludarov_et_al_2021	gene	1802916	1807091	.	-	.	Name=LOC105283160 gene
NC_039508	Koludarov_et_al_2021	gene	15630281	15634447	.	+	.	Name=LOC105277225 gene
NC_039508	Koludarov_et_al_2021	gene	5120648	5124792	.	-	.	Name=LOC113561639 gene
NC_039508	Koludarov_et_al_2021	gene	153146	157289	.	-	.	Name=LOC105277457 gene
NC_039508	Koludarov_et_al_2021	gene	14435643	14439778	.	-	.	Name=LOC105286796 gene
NC_039508	Koludarov_et_al_2021	gene	9216244	9220376	.	-	.	Name=LOC105278081 gene
NC_039508	Koludarov_et_al_2021	gene	157474	161596	.	+	.	Name=LOC105277458 gene
NC_039508	Koludarov_et_al_2021	gene	10329054	10333173	.	-	.	Name=LOC105276883 gene
NC_039508	Koludarov_et_al_2021	gene	10567138	10571249	.	-	.	Name=LOC105276915 gene
NC_039508	Koludarov_et_al_2021	gene	2139172	2143252	.	+	.	Name=LOC105283200 gene
NC_039508	Koludarov_et_al_2021	gene	428602	432675	.	-	.	Name=LOC105277439 gene
NC_039508	Koludarov_et_al_2021	gene	2594366	2598421	.	+	.	Name=LOC105281340 gene
NC_039508	Koludarov_et_al_2021	gene	3987004	3991057	.	+	.	Name=LOC105285721 gene
NC_039508	Koludarov_et_al_2021	gene	10481520	10485564	.	+	.	Name=LOC105276905 gene
NC_039508	Koludarov_et_al_2021	gene	13753934	13757971	.	+	.	Name=LOC105278708 gene
NC_039508	Koludarov_et_al_2021	gene	7055657	7059685	.	+	.	Name=LOC105278109 gene
NC_039508	Koludarov_et_al_2021	gene	6258426	6262447	.	+	.	Name=LOC105275418 gene
NC_039508	Koludarov_et_al_2021	gene	4150092	4154109	.	+	.	Name=LOC105286075 gene
NC_039508	Koludarov_et_al_2021	gene	12495399	12499416	.	+	.	Name=LOC105277050 gene
NC_039508	Koludarov_et_al_2021	gene	10235509	10239524	.	+	.	Name=LOC105276877 gene
NC_039508	Koludarov_et_al_2021	gene	15750114	15754126	.	-	.	Name=LOC105277229 gene
NC_039508	Koludarov_et_al_2021	gene	2534055	2538061	.	+	.	Name=LOC105281327 gene
NC_039508	Koludarov_et_al_2021	gene	3967683	3971679	.	-	.	Name=LOC105281425 gene
NC_039508	Koludarov_et_al_2021	gene	4523499	4527485	.	+	.	Name=LOC105276630 gene
NC_039508	Koludarov_et_al_2021	gene	15833811	15837795	.	-	.	Name=LOC105277245 gene
NC_039508	Koludarov_et_al_2021	gene	2301591	2305560	.	-	.	Name=LOC105281309 gene
NC_039508	Koludarov_et_al_2021	gene	3827210	3831166	.	+	.	Name=LOC105281411 gene
NC_039508	Koludarov_et_al_2021	gene	3551627	3555577	.	-	.	Name=LOC105287493 gene
NC_039508	Koludarov_et_al_2021	gene	10831093	10835037	.	-	.	Name=LOC105276958 gene
NC_039508	Koludarov_et_al_2021	gene	18025173	18029104	.	+	.	Name=LOC105280664 gene
NC_039508	Koludarov_et_al_2021	gene	11979968	11983888	.	+	.	Name=LOC109610828 gene
NC_039508	Koludarov_et_al_2021	gene	2129334	2133249	.	-	.	Name=LOC105283197 gene
NC_039508	Koludarov_et_al_2021	gene	14760267	14764180	.	-	.	Name=LOC113561622 gene
NC_039508	Koludarov_et_al_2021	gene	1613605	1617517	.	+	.	Name=LOC105283140 gene
NC_039508	Koludarov_et_al_2021	gene	9182507	9186415	.	+	.	Name=LOC105278090 gene
NC_039508	Koludarov_et_al_2021	gene	15635690	15639580	.	+	.	Name=LOC105277222 gene
NC_039508	Koludarov_et_al_2021	gene	3924639	3928520	.	+	.	Name=LOC105281420 gene
NC_039508	Koludarov_et_al_2021	gene	13989744	13993614	.	+	.	Name=LOC105278691 gene
NC_039508	Koludarov_et_al_2021	gene	1965852	1969720	.	-	.	Name=LOC105283181 gene
NC_039508	Koludarov_et_al_2021	gene	1373596	1377444	.	+	.	Name=LOC105277391 gene
NC_039508	Koludarov_et_al_2021	gene	8145681	8149526	.	+	.	Name=LOC113561720 gene
NC_039508	Koludarov_et_al_2021	gene	7191287	7195110	.	+	.	Name=LOC105278075 gene
NC_039508	Koludarov_et_al_2021	gene	10572258	10576051	.	-	.	Name=LOC105276914 gene
NC_039508	Koludarov_et_al_2021	gene	9942617	9946398	.	-	.	Name=LOC105276862 gene
NC_039508	Koludarov_et_al_2021	gene	18115003	18118770	.	-	.	Name=LOC105286405 gene
NC_039508	Koludarov_et_al_2021	gene	104426	108191	.	+	.	Name=LOC105277467 gene
NC_039508	Koludarov_et_al_2021	gene	4165475	4169228	.	+	.	Name=LOC105286078 gene
NC_039508	Koludarov_et_al_2021	gene	10822430	10826176	.	-	.	Name=LOC105276953 gene
NC_039508	Koludarov_et_al_2021	gene	12023922	12027666	.	+	.	Name=LOC105277039 gene
NC_039508	Koludarov_et_al_2021	gene	10763110	10766843	.	+	.	Name=LOC105276948 gene
NC_039508	Koludarov_et_al_2021	gene	3974692	3978422	.	-	.	Name=LOC105281427 gene
NC_039508	Koludarov_et_al_2021	gene	4093722	4097419	.	-	.	Name=LOC105285724 gene
NC_039508	Koludarov_et_al_2021	gene	798259	801951	.	-	.	Name=LOC105277424 gene
NC_039508	Koludarov_et_al_2021	gene	4552349	4556026	.	-	.	Name=LOC105275579 gene
NC_039508	Koludarov_et_al_2021	gene	2558201	2561877	.	-	.	Name=LOC113561713 gene
NC_039508	Koludarov_et_al_2021	gene	4274849	4278525	.	+	.	Name=LOC105286069 gene
NC_039508	Koludarov_et_al_2021	gene	1309094	1312769	.	-	.	Name=LOC105277401 gene
NC_039508	Koludarov_et_al_2021	gene	1851848	1855510	.	-	.	Name=LOC109611234 gene
NC_039508	Koludarov_et_al_2021	gene	13133722	13137378	.	+	.	Name=LOC105277096 gene
NC_039508	Koludarov_et_al_2021	gene	11407531	11411183	.	+	.	Name=LOC105276999 gene
NC_039508	Koludarov_et_al_2021	gene	15051011	15054662	.	+	.	Name=LOC105277204 gene
NC_039508	Koludarov_et_al_2021	gene	7073861	7077482	.	-	.	Name=LOC105278072 gene
NC_039508	Koludarov_et_al_2021	gene	16414434	16418052	.	+	.	Name=LOC105286448 gene
NC_039508	Koludarov_et_al_2021	gene	1604131	1607745	.	+	.	Name=LOC105283142 gene
NC_039508	Koludarov_et_al_2021	gene	8358770	8362377	.	-	.	Name=LOC113561683 gene
NC_039508	Koludarov_et_al_2021	gene	17264711	17268318	.	-	.	Name=LOC105284413 gene
NC_039508	Koludarov_et_al_2021	gene	1970196	1973780	.	+	.	Name=LOC105283182 gene
NC_039508	Koludarov_et_al_2021	gene	14788887	14792456	.	-	.	Name=LOC105277150 gene
NC_039508	Koludarov_et_al_2021	gene	2291393	2294954	.	-	.	Name=LOC105281308 gene
NC_039508	Koludarov_et_al_2021	gene	14410432	14413988	.	+	.	Name=LOC105286799 gene
NC_039508	Koludarov_et_al_2021	gene	2236530	2240073	.	+	.	Name=LOC105283205 gene
NC_039508	Koludarov_et_al_2021	gene	1520095	1523635	.	-	.	Name=LOC105283122 gene
NC_039508	Koludarov_et_al_2021	gene	9117145	9120678	.	-	.	Name=LOC113561628 gene
NC_039508	Koludarov_et_al_2021	gene	12543174	12546707	.	+	.	Name=LOC105277063 gene
NC_039508	Koludarov_et_al_2021	gene	7547646	7551167	.	+	.	Name=LOC113561711 gene
NC_039508	Koludarov_et_al_2021	gene	8862715	8866203	.	-	.	Name=LOC113561595 gene
NC_039508	Koludarov_et_al_2021	gene	150010	153471	.	+	.	Name=LOC105277456 gene
NC_039508	Koludarov_et_al_2021	gene	10873243	10876704	.	-	.	Name=LOC105276960 gene
NC_039508	Koludarov_et_al_2021	gene	1377855	1381305	.	-	.	Name=LOC105277392 gene
NC_039508	Koludarov_et_al_2021	gene	7050969	7054414	.	-	.	Name=LOC105278110 gene
NC_039508	Koludarov_et_al_2021	gene	10274002	10277440	.	+	.	Name=LOC105276881 gene
NC_039508	Koludarov_et_al_2021	gene	10799899	10803333	.	+	.	Name=LOC105276950 gene
NC_039508	Koludarov_et_al_2021	gene	4172152	4175579	.	+	.	Name=LOC105286085 gene
NC_039508	Koludarov_et_al_2021	gene	10580482	10583880	.	-	.	Name=LOC105276912 gene
NC_039508	Koludarov_et_al_2021	gene	11921304	11924690	.	+	.	Name=LOC105277032 gene
NC_039508	Koludarov_et_al_2021	gene	2681828	2685206	.	+	.	Name=LOC105281348 gene
NC_039508	Koludarov_et_al_2021	gene	15129847	15133218	.	-	.	Name=LOC105277212 gene
NC_039508	Koludarov_et_al_2021	gene	4129885	4133249	.	-	.	Name=LOC105285699 gene
NC_039508	Koludarov_et_al_2021	gene	14123612	14126968	.	+	.	Name=LOC105286809 gene
NC_039508	Koludarov_et_al_2021	gene	12019354	12022702	.	+	.	Name=LOC105277037 gene
NC_039508	Koludarov_et_al_2021	gene	17604617	17607959	.	+	.	Name=LOC105284386 gene
NC_039508	Koludarov_et_al_2021	gene	8602045	8605386	.	+	.	Name=LOC113561588 gene
NC_039508	Koludarov_et_al_2021	gene	13735058	13738390	.	-	.	Name=LOC105278709 gene
NC_039508	Koludarov_et_al_2021	gene	2575471	2578801	.	-	.	Name=LOC105281331 gene
NC_039508	Koludarov_et_al_2021	gene	7952990	7956318	.	+	.	Name=LOC113561708 gene
NC_039508	Koludarov_et_al_2021	gene	14780936	14784262	.	-	.	Name=LOC105277252 gene
NC_039508	Koludarov_et_al_2021	gene	14794918	14798243	.	-	.	Name=LOC113561623 gene
NC_039508	Koludarov_et_al_2021	gene	10277839	10281158	.	-	.	Name=LOC105276882 gene
NC_039508	Koludarov_et_al_2021	gene	5379756	5383074	.	+	.	Name=LOC105277471 gene
NC_039508	Koludarov_et_al_2021	gene	4266436	4269751	.	+	.	Name=LOC105286071 gene
NC_039508	Koludarov_et_al_2021	gene	4563880	4567188	.	-	.	Name=LOC105274977 gene
NC_039508	Koludarov_et_al_2021	gene	10525894	10529199	.	+	.	Name=LOC105276902 gene
NC_039508	Koludarov_et_al_2021	gene	9431967	9435265	.	-	.	Name=LOC105276840 gene
NC_039508	Koludarov_et_al_2021	gene	2276829	2280120	.	-	.	Name=LOC105283209 gene
NC_039508	Koludarov_et_al_2021	gene	15123558	15126845	.	+	.	Name=LOC105277211 gene
NC_039508	Koludarov_et_al_2021	gene	5097595	5100874	.	+	.	Name=LOC105288074 gene
NC_039508	Koludarov_et_al_2021	gene	10925543	10928812	.	+	.	Name=LOC105276966 gene
NC_039508	Koludarov_et_al_2021	gene	2324399	2327667	.	+	.	Name=LOC113561654 gene
NC_039508	Koludarov_et_al_2021	gene	9220884	9224141	.	+	.	Name=LOC105278080 gene
NC_039508	Koludarov_et_al_2021	gene	14756536	14759791	.	-	.	Name=LOC105277160 gene
NC_039508	Koludarov_et_al_2021	gene	1773438	1776691	.	-	.	Name=LOC105283154 gene
NC_039508	Koludarov_et_al_2021	gene	10529249	10532502	.	-	.	Name=LOC105276901 gene
NC_039508	Koludarov_et_al_2021	gene	2590841	2594093	.	+	.	Name=LOC105281341 gene
NC_039508	Koludarov_et_al_2021	gene	10651717	10654963	.	-	.	Name=LOC105276934 gene
NC_039508	Koludarov_et_al_2021	gene	13102699	13105940	.	+	.	Name=LOC105277089 gene
NC_039508	Koludarov_et_al_2021	gene	13117558	13120784	.	+	.	Name=LOC113561702 gene
NC_039508	Koludarov_et_al_2021	gene	142593	145804	.	-	.	Name=LOC105277461 gene
NC_039508	Koludarov_et_al_2021	gene	11837302	11840487	.	-	.	Name=LOC105277022 gene
NC_039508	Koludarov_et_al_2021	gene	8934925	8938107	.	+	.	Name=LOC105284616 gene
NC_039508	Koludarov_et_al_2021	gene	14774230	14777409	.	-	.	Name=LOC105277152 gene
NC_039508	Koludarov_et_al_2021	gene	14777638	14780817	.	-	.	Name=LOC109610831 gene
NC_039508	Koludarov_et_al_2021	gene	1858424	1861600	.	-	.	Name=LOC105283167 gene
NC_039508	Koludarov_et_al_2021	gene	9213321	9216495	.	+	.	Name=LOC105278082 gene
NC_039508	Koludarov_et_al_2021	gene	4143504	4146673	.	+	.	Name=LOC105285701 gene
NC_039508	Koludarov_et_al_2021	gene	11931589	11934757	.	-	.	Name=LOC105277029 gene
NC_039508	Koludarov_et_al_2021	gene	10965883	10969050	.	+	.	Name=LOC105276977 gene
NC_039508	Koludarov_et_al_2021	gene	4090826	4093981	.	+	.	Name=LOC105285705 gene
NC_039508	Koludarov_et_al_2021	gene	6923634	6926784	.	+	.	Name=LOC105278119 gene
NC_039508	Koludarov_et_al_2021	gene	10231511	10234661	.	-	.	Name=LOC105276875 gene
NC_039508	Koludarov_et_al_2021	gene	1855189	1858330	.	+	.	Name=LOC105283169 gene
NC_039508	Koludarov_et_al_2021	gene	1337340	1340462	.	-	.	Name=LOC105277395 gene
NC_039508	Koludarov_et_al_2021	gene	15055124	15058241	.	+	.	Name=LOC105277203 gene
NC_039508	Koludarov_et_al_2021	gene	2321183	2324297	.	-	.	Name=LOC105281315 gene
NC_039508	Koludarov_et_al_2021	gene	9027504	9030617	.	+	.	Name=LOC105278128 gene
NC_039508	Koludarov_et_al_2021	gene	1973710	1976803	.	-	.	Name=LOC109611233 gene
NC_039508	Koludarov_et_al_2021	gene	18156524	18159617	.	-	.	Name=LOC105286407 gene
NC_039508	Koludarov_et_al_2021	gene	9080743	9083827	.	-	.	Name=LOC105278098 gene
NC_039508	Koludarov_et_al_2021	gene	10659675	10662759	.	+	.	Name=LOC105276935 gene
NC_039508	Koludarov_et_al_2021	gene	10127602	10130676	.	+	.	Name=LOC105276866 gene
NC_039508	Koludarov_et_al_2021	gene	6942930	6945997	.	+	.	Name=LOC105278122 gene
NC_039508	Koludarov_et_al_2021	gene	3100030	3103096	.	-	.	Name=LOC109611099 gene
NC_039508	Koludarov_et_al_2021	gene	6470397	6473460	.	+	.	Name=LOC105275424 gene
NC_039508	Koludarov_et_al_2021	gene	14832760	14835808	.	-	.	Name=LOC113561644 gene
NC_039508	Koludarov_et_al_2021	gene	15803095	15806139	.	+	.	Name=LOC105277239 gene
NC_039508	Koludarov_et_al_2021	gene	2555220	2558248	.	+	.	Name=LOC105281334 gene
NC_039508	Koludarov_et_al_2021	gene	2687380	2690376	.	+	.	Name=LOC105281351 gene
NC_039508	Koludarov_et_al_2021	gene	10928848	10931844	.	-	.	Name=LOC105276969 gene
NC_039508	Koludarov_et_al_2021	gene	14895753	14898739	.	+	.	Name=LOC105277199 gene
NC_039508	Koludarov_et_al_2021	gene	146693	149677	.	+	.	Name=LOC105277460 gene
NC_039508	Koludarov_et_al_2021	gene	1516253	1519237	.	-	.	Name=LOC105283121 gene
NC_039508	Koludarov_et_al_2021	gene	11340148	11343112	.	-	.	Name=LOC105277126 gene
NC_039508	Koludarov_et_al_2021	gene	13777269	13780230	.	-	.	Name=LOC105278703 gene
NC_039508	Koludarov_et_al_2021	gene	10663482	10666432	.	-	.	Name=LOC105276937 gene
NC_039508	Koludarov_et_al_2021	gene	12516439	12519386	.	+	.	Name=LOC105277054 gene
NC_039508	Koludarov_et_al_2021	gene	9072234	9075167	.	-	.	Name=LOC105278100 gene
NC_039508	Koludarov_et_al_2021	gene	9783862	9786794	.	+	.	Name=LOC105276850 gene
NC_039508	Koludarov_et_al_2021	gene	117934	120857	.	-	.	Name=LOC105277463 gene
NC_039508	Koludarov_et_al_2021	gene	4560757	4563676	.	+	.	Name=LOC105275391 gene
NC_039508	Koludarov_et_al_2021	gene	3087380	3090288	.	-	.	Name=LOC105281369 gene
NC_039508	Koludarov_et_al_2021	gene	7767702	7770605	.	+	.	Name=LOC113561696 gene
NC_039508	Koludarov_et_al_2021	gene	14827309	14830210	.	-	.	Name=LOC105277191 gene
NC_039508	Koludarov_et_al_2021	gene	6826064	6828964	.	-	.	Name=LOC105275436 gene
NC_039508	Koludarov_et_al_2021	gene	11975309	11978177	.	+	.	Name=LOC113561615 gene
NC_039508	Koludarov_et_al_2021	gene	13729022	13731882	.	-	.	Name=LOC105278711 gene
NC_039508	Koludarov_et_al_2021	gene	425348	428200	.	-	.	Name=LOC105277440 gene
NC_039508	Koludarov_et_al_2021	gene	12290792	12293638	.	+	.	Name=LOC105277048 gene
NC_039508	Koludarov_et_al_2021	gene	8554622	8557466	.	+	.	Name=LOC105285975 gene
NC_039508	Koludarov_et_al_2021	gene	4155017	4157855	.	+	.	Name=LOC105286076 gene
NC_039508	Koludarov_et_al_2021	gene	2704173	2707009	.	-	.	Name=LOC105281360 gene
NC_039508	Koludarov_et_al_2021	gene	2288313	2291148	.	-	.	Name=LOC105281303 gene
NC_039508	Koludarov_et_al_2021	gene	2014767	2017598	.	+	.	Name=LOC105283188 gene
NC_039508	Koludarov_et_al_2021	gene	1198192	1201017	.	-	.	Name=LOC105277413 gene
NC_039508	Koludarov_et_al_2021	gene	9926640	9929455	.	+	.	Name=LOC105276861 gene
NC_039508	Koludarov_et_al_2021	gene	17593046	17595854	.	+	.	Name=LOC105284389 gene
NC_039508	Koludarov_et_al_2021	gene	8542424	8545227	.	-	.	Name=LOC105286416 gene
NC_039508	Koludarov_et_al_2021	gene	18152450	18155252	.	-	.	Name=LOC105286406 gene
NC_039508	Koludarov_et_al_2021	gene	9095878	9098672	.	-	.	Name=LOC105278095 gene
NC_039508	Koludarov_et_al_2021	gene	9354360	9357150	.	-	.	Name=LOC113561603 gene
NC_039508	Koludarov_et_al_2021	gene	14465937	14468701	.	+	.	Name=LOC105277143 gene
NC_039508	Koludarov_et_al_2021	gene	7317167	7319919	.	+	.	Name=LOC113561666 gene
NC_039508	Koludarov_et_al_2021	gene	7271596	7274345	.	+	.	Name=LOC113561675 gene
NC_039508	Koludarov_et_al_2021	gene	684384	687120	.	-	.	Name=LOC105277428 gene
NC_039508	Koludarov_et_al_2021	gene	12499658	12502393	.	-	.	Name=LOC105277053 gene
NC_039508	Koludarov_et_al_2021	gene	4077393	4080110	.	-	.	Name=LOC105285709 gene
NC_039508	Koludarov_et_al_2021	gene	15807211	15809918	.	-	.	Name=LOC105277238 gene
NC_039508	Koludarov_et_al_2021	gene	3964453	3967154	.	+	.	Name=LOC105281424 gene
NC_039508	Koludarov_et_al_2021	gene	1554232	1556928	.	-	.	Name=LOC105283126 gene
NC_039508	Koludarov_et_al_2021	gene	2697846	2700532	.	-	.	Name=LOC105281433 gene
NC_039508	Koludarov_et_al_2021	gene	13092443	13095122	.	+	.	Name=LOC105277085 gene
NC_039508	Koludarov_et_al_2021	gene	17824139	17826818	.	-	.	Name=LOC105288054 gene
NC_039508	Koludarov_et_al_2021	gene	15154958	15157636	.	+	.	Name=LOC105277214 gene
NC_039508	Koludarov_et_al_2021	gene	7799039	7801688	.	-	.	Name=LOC105278606 gene
NC_039508	Koludarov_et_al_2021	gene	15111179	15113824	.	+	.	Name=LOC105277210 gene
NC_039508	Koludarov_et_al_2021	gene	4115367	4118007	.	+	.	Name=LOC105285723 gene
NC_039508	Koludarov_et_al_2021	gene	4573378	4576007	.	+	.	Name=LOC105275197 gene
NC_039508	Koludarov_et_al_2021	gene	10970271	10972896	.	-	.	Name=LOC105276979 gene
NC_039508	Koludarov_et_al_2021	gene	10604641	10607263	.	+	.	Name=LOC105276920 gene
NC_039508	Koludarov_et_al_2021	gene	15151829	15154447	.	+	.	Name=LOC105277215 gene
NC_039508	Koludarov_et_al_2021	gene	12016580	12019188	.	-	.	Name=LOC105277038 gene
NC_039508	Koludarov_et_al_2021	gene	1384214	1386820	.	+	.	Name=LOC105277388 gene
NC_039508	Koludarov_et_al_2021	gene	17543787	17546392	.	-	.	Name=LOC105284397 gene
NC_039508	Koludarov_et_al_2021	gene	11597588	11600192	.	-	.	Name=LOC105277009 gene
NC_039508	Koludarov_et_al_2021	gene	14019414	14022018	.	+	.	Name=LOC105278684 gene
NC_039508	Koludarov_et_al_2021	gene	10639631	10642229	.	-	.	Name=LOC105276927 gene
NC_039508	Koludarov_et_al_2021	gene	1973915	1976509	.	+	.	Name=LOC105283183 gene
NC_039508	Koludarov_et_al_2021	gene	7026330	7028921	.	+	.	Name=LOC105278114 gene
NC_039508	Koludarov_et_al_2021	gene	3642911	3645487	.	+	.	Name=LOC105281391 gene
NC_039508	Koludarov_et_al_2021	gene	1528557	1531124	.	+	.	Name=LOC105283129 gene
NC_039508	Koludarov_et_al_2021	gene	1381558	1384124	.	+	.	Name=LOC105277390 gene
NC_039508	Koludarov_et_al_2021	gene	11842635	11845194	.	-	.	Name=LOC105277023 gene
NC_039508	Koludarov_et_al_2021	gene	2542521	2545079	.	-	.	Name=LOC113561715 gene
NC_039508	Koludarov_et_al_2021	gene	7312831	7315385	.	-	.	Name=LOC113561652 gene
NC_039508	Koludarov_et_al_2021	gene	13433071	13435622	.	-	.	Name=LOC105278721 gene
NC_039508	Koludarov_et_al_2021	gene	2316905	2319455	.	+	.	Name=LOC105281312 gene
NC_039508	Koludarov_et_al_2021	gene	9084105	9086651	.	+	.	Name=LOC105278097 gene
NC_039508	Koludarov_et_al_2021	gene	13999719	14002265	.	+	.	Name=LOC105278689 gene
NC_039508	Koludarov_et_al_2021	gene	13732255	13734799	.	-	.	Name=LOC105278710 gene
NC_039508	Koludarov_et_al_2021	gene	11674606	11677141	.	+	.	Name=LOC105277015 gene
NC_039508	Koludarov_et_al_2021	gene	8025233	8027767	.	+	.	Name=LOC113561710 gene
NC_039508	Koludarov_et_al_2021	gene	8029952	8032486	.	-	.	Name=LOC113561712 gene
NC_039508	Koludarov_et_al_2021	gene	8040719	8043253	.	-	.	Name=LOC113561716 gene
NC_039508	Koludarov_et_al_2021	gene	13765003	13767533	.	+	.	Name=LOC105278706 gene
NC_039508	Koludarov_et_al_2021	gene	17478953	17481480	.	-	.	Name=LOC105284401 gene
NC_039508	Koludarov_et_al_2021	gene	4567631	4570153	.	+	.	Name=LOC105275073 gene
NC_039508	Koludarov_et_al_2021	gene	429565	432086	.	+	.	Name=LOC105277438 gene
NC_039508	Koludarov_et_al_2021	gene	14022293	14024814	.	+	.	Name=LOC105278683 gene
NC_039508	Koludarov_et_al_2021	gene	3994626	3997134	.	+	.	Name=LOC105285720 gene
NC_039508	Koludarov_et_al_2021	gene	5422177	5424680	.	-	.	Name=LOC105277478 gene
NC_039508	Koludarov_et_al_2021	gene	7362225	7364726	.	-	.	Name=LOC113561693 gene
NC_039508	Koludarov_et_al_2021	gene	11219372	11221872	.	+	.	Name=LOC105276989 gene
NC_039508	Koludarov_et_al_2021	gene	1525355	1527851	.	-	.	Name=LOC105283130 gene
NC_039508	Koludarov_et_al_2021	gene	2914469	2916949	.	-	.	Name=LOC105281364 gene
NC_039508	Koludarov_et_al_2021	gene	14785876	14788351	.	-	.	Name=LOC105277151 gene
NC_039508	Koludarov_et_al_2021	gene	5276841	5279309	.	+	.	Name=LOC113561684 gene
NC_039508	Koludarov_et_al_2021	gene	1195893	1198354	.	+	.	Name=LOC105277412 gene
NC_039508	Koludarov_et_al_2021	gene	7277805	7280264	.	+	.	Name=LOC105281889 gene
NC_039508	Koludarov_et_al_2021	gene	17282969	17285428	.	-	.	Name=LOC105284409 gene
NC_039508	Koludarov_et_al_2021	gene	1304355	1306811	.	-	.	Name=LOC105277404 gene
NC_039508	Koludarov_et_al_2021	gene	5473050	5475493	.	-	.	Name=LOC105277482 gene
NC_039508	Koludarov_et_al_2021	gene	122660	125091	.	-	.	Name=LOC113561619 gene
NC_039508	Koludarov_et_al_2021	gene	1577183	1579612	.	+	.	Name=LOC105283137 gene
NC_039508	Koludarov_et_al_2021	gene	1386723	1389150	.	-	.	Name=LOC105277389 gene
NC_039508	Koludarov_et_al_2021	gene	7681039	7683458	.	+	.	Name=LOC105278603 gene
NC_039508	Koludarov_et_al_2021	gene	1861400	1863813	.	-	.	Name=LOC105283166 gene
NC_039508	Koludarov_et_al_2021	gene	14732056	14734467	.	+	.	Name=LOC105277163 gene
NC_039508	Koludarov_et_al_2021	gene	9234999	9237406	.	-	.	Name=LOC105278078 gene
NC_039508	Koludarov_et_al_2021	gene	17262179	17264568	.	+	.	Name=LOC105284414 gene
NC_039508	Koludarov_et_al_2021	gene	18225556	18227940	.	+	.	Name=LOC105278904 gene
NC_039508	Koludarov_et_al_2021	gene	3921322	3923687	.	+	.	Name=LOC105281419 gene
NC_039508	Koludarov_et_al_2021	gene	6465744	6468108	.	-	.	Name=LOC113561637 gene
NC_039508	Koludarov_et_al_2021	gene	1739223	1741586	.	+	.	Name=LOC105283150 gene
NC_039508	Koludarov_et_al_2021	gene	4534387	4536730	.	+	.	Name=LOC105276896 gene
NC_039508	Koludarov_et_al_2021	gene	4450243	4452582	.	+	.	Name=LOC109611569 gene
NC_039508	Koludarov_et_al_2021	gene	10668057	10670395	.	+	.	Name=LOC105276938 gene
NC_039508	Koludarov_et_al_2021	gene	1638094	1640431	.	-	.	Name=LOC105283144 gene
NC_039508	Koludarov_et_al_2021	gene	10584214	10586549	.	+	.	Name=LOC105276917 gene
NC_039508	Koludarov_et_al_2021	gene	9377317	9379643	.	-	.	Name=LOC109610820 gene
NC_039508	Koludarov_et_al_2021	gene	14459532	14461855	.	-	.	Name=LOC105277137 gene
NC_039508	Koludarov_et_al_2021	gene	17590438	17592759	.	-	.	Name=LOC105284390 gene
NC_039508	Koludarov_et_al_2021	gene	432804	435118	.	+	.	Name=LOC105277437 gene
NC_039508	Koludarov_et_al_2021	gene	14824917	14827225	.	-	.	Name=LOC105277181 gene
NC_039508	Koludarov_et_al_2021	gene	10945936	10948235	.	-	.	Name=LOC105276972 gene
NC_039508	Koludarov_et_al_2021	gene	7285479	7287773	.	-	.	Name=LOC105281887 gene
NC_039508	Koludarov_et_al_2021	gene	15826425	15828708	.	+	.	Name=LOC105277243 gene
NC_039508	Koludarov_et_al_2021	gene	12965321	12967599	.	-	.	Name=LOC105277078 gene
NC_039508	Koludarov_et_al_2021	gene	7412702	7414978	.	+	.	Name=LOC105285690 gene
NC_039508	Koludarov_et_al_2021	gene	5415375	5417629	.	-	.	Name=LOC105277477 gene
NC_039508	Koludarov_et_al_2021	gene	13312456	13314708	.	+	.	Name=LOC105277109 gene
NC_039508	Koludarov_et_al_2021	gene	1977121	1979371	.	+	.	Name=LOC105283187 gene
NC_039508	Koludarov_et_al_2021	gene	10458408	10460658	.	+	.	Name=LOC105276897 gene
NC_039508	Koludarov_et_al_2021	gene	10649290	10651538	.	+	.	Name=LOC105276928 gene
NC_039508	Koludarov_et_al_2021	gene	1640550	1642784	.	+	.	Name=LOC105283143 gene
NC_039508	Koludarov_et_al_2021	gene	261890	264118	.	-	.	Name=LOC105277450 gene
NC_039508	Koludarov_et_al_2021	gene	3115616	3117842	.	+	.	Name=LOC105281376 gene
NC_039508	Koludarov_et_al_2021	gene	5796134	5798350	.	+	.	Name=LOC113561687 gene
NC_039508	Koludarov_et_al_2021	gene	11917382	11919595	.	-	.	Name=LOC105277034 gene
NC_039508	Koludarov_et_al_2021	gene	3674214	3676420	.	+	.	Name=LOC105281398 gene
NC_039508	Koludarov_et_al_2021	gene	3906811	3909012	.	+	.	Name=LOC105281415 gene
NC_039508	Koludarov_et_al_2021	gene	7628111	7630311	.	-	.	Name=LOC109610920 gene
NC_039508	Koludarov_et_al_2021	gene	1988986	1991184	.	+	.	Name=LOC105283184 gene
NC_039508	Koludarov_et_al_2021	gene	9198472	9200647	.	+	.	Name=LOC105278086 gene
NC_039508	Koludarov_et_al_2021	gene	107857	110029	.	-	.	Name=LOC105277462 gene
NC_039508	Koludarov_et_al_2021	gene	2977455	2979627	.	-	.	Name=LOC105281365 gene
NC_039508	Koludarov_et_al_2021	gene	10647075	10649247	.	-	.	Name=LOC105276930 gene
NC_039508	Koludarov_et_al_2021	gene	4557346	4559514	.	-	.	Name=LOC105275524 gene
NC_039508	Koludarov_et_al_2021	gene	2305694	2307855	.	+	.	Name=LOC105281310 gene
NC_039508	Koludarov_et_al_2021	gene	8766598	8768757	.	-	.	Name=LOC105274815 gene
NC_039508	Koludarov_et_al_2021	gene	4112766	4114923	.	-	.	Name=LOC105285702 gene
NC_039508	Koludarov_et_al_2021	gene	13725320	13727477	.	-	.	Name=LOC113561705 gene
NC_039508	Koludarov_et_al_2021	gene	2286310	2288462	.	+	.	Name=LOC105281305 gene
NC_039508	Koludarov_et_al_2021	gene	7414158	7416310	.	-	.	Name=LOC105285691 gene
NC_039508	Koludarov_et_al_2021	gene	3972180	3974330	.	+	.	Name=LOC105281426 gene
NC_039508	Koludarov_et_al_2021	gene	14771665	14773810	.	-	.	Name=LOC105277153 gene
NC_039508	Koludarov_et_al_2021	gene	2021281	2023421	.	+	.	Name=LOC105283192 gene
NC_039508	Koludarov_et_al_2021	gene	8839454	8841586	.	-	.	Name=LOC105279945 gene
NC_039508	Koludarov_et_al_2021	gene	10797665	10799797	.	+	.	Name=LOC105276949 gene
NC_039508	Koludarov_et_al_2021	gene	14846028	14848156	.	-	.	Name=LOC109610829 gene
NC_039508	Koludarov_et_al_2021	gene	1512365	1514492	.	-	.	Name=LOC105283119 gene
NC_039508	Koludarov_et_al_2021	gene	688181	690305	.	+	.	Name=LOC105277426 gene
NC_039508	Koludarov_et_al_2021	gene	3362334	3364458	.	+	.	Name=LOC109611098 gene
NC_039508	Koludarov_et_al_2021	gene	17889803	17891927	.	+	.	Name=LOC105288059 gene
NC_039508	Koludarov_et_al_2021	gene	6478448	6480571	.	-	.	Name=LOC105275425 gene
NC_039508	Koludarov_et_al_2021	gene	16297896	16300019	.	-	.	Name=LOC105286443 gene
NC_039508	Koludarov_et_al_2021	gene	10537398	10539519	.	-	.	Name=LOC105276906 gene
NC_039508	Koludarov_et_al_2021	gene	7379900	7382011	.	+	.	Name=LOC105285940 gene
NC_039508	Koludarov_et_al_2021	gene	8494497	8496597	.	-	.	Name=LOC105286852 gene
NC_039508	Koludarov_et_al_2021	gene	4088633	4090728	.	-	.	Name=LOC105285707 gene
NC_039508	Koludarov_et_al_2021	gene	7329775	7331866	.	+	.	Name=LOC113561636 gene
NC_039508	Koludarov_et_al_2021	gene	8469912	8471992	.	-	.	Name=LOC105281490 gene
NC_039508	Koludarov_et_al_2021	gene	14003151	14005231	.	-	.	Name=LOC105278685 gene
NC_039508	Koludarov_et_al_2021	gene	2536499	2538576	.	-	.	Name=LOC105281326 gene
NC_039508	Koludarov_et_al_2021	gene	8105498	8107574	.	-	.	Name=LOC113561658 gene
NC_039508	Koludarov_et_al_2021	gene	9299148	9301218	.	+	.	Name=LOC113561640 gene
NC_039508	Koludarov_et_al_2021	gene	17993076	17995145	.	-	.	Name=LOC105280671 gene
NC_039508	Koludarov_et_al_2021	gene	18092340	18094383	.	-	.	Name=LOC105280651 gene
NC_039508	Koludarov_et_al_2021	gene	4297600	4299641	.	-	.	Name=LOC105277700 gene
NC_039508	Koludarov_et_al_2021	gene	10535221	10537259	.	-	.	Name=LOC105276907 gene
NC_039508	Koludarov_et_al_2021	gene	4287261	4289295	.	-	.	Name=LOC105277639 gene
NC_039508	Koludarov_et_al_2021	gene	7935426	7937457	.	+	.	Name=LOC113561706 gene
NC_039508	Koludarov_et_al_2021	gene	9290606	9292627	.	+	.	Name=LOC105278091 gene
NC_039508	Koludarov_et_al_2021	gene	13113120	13115139	.	+	.	Name=LOC105277090 gene
NC_039508	Koludarov_et_al_2021	gene	2121687	2123701	.	-	.	Name=LOC105283198 gene
NC_039508	Koludarov_et_al_2021	gene	6851598	6853605	.	+	.	Name=LOC105285960 gene
NC_039508	Koludarov_et_al_2021	gene	14005555	14007560	.	+	.	Name=LOC105278686 gene
NC_039508	Koludarov_et_al_2021	gene	5285121	5287109	.	+	.	Name=LOC113561685 gene
NC_039508	Koludarov_et_al_2021	gene	17838556	17840543	.	+	.	Name=LOC105288056 gene
NC_039508	Koludarov_et_al_2021	gene	5279566	5281548	.	+	.	Name=LOC105278006 gene
NC_039508	Koludarov_et_al_2021	gene	10229629	10231609	.	+	.	Name=LOC105276876 gene
NC_039508	Koludarov_et_al_2021	gene	10575932	10577910	.	-	.	Name=LOC113561606 gene
NC_039508	Koludarov_et_al_2021	gene	12906197	12908173	.	-	.	Name=LOC109610822 gene
NC_039508	Koludarov_et_al_2021	gene	8943516	8945491	.	+	.	Name=LOC105284618 gene
NC_039508	Koludarov_et_al_2021	gene	17548373	17550348	.	-	.	Name=LOC105284396 gene
NC_039508	Koludarov_et_al_2021	gene	1617606	1619577	.	-	.	Name=LOC105283139 gene
NC_039508	Koludarov_et_al_2021	gene	435567	437535	.	+	.	Name=LOC105277432 gene
NC_039508	Koludarov_et_al_2021	gene	1313064	1315026	.	+	.	Name=LOC105277398 gene
NC_039508	Koludarov_et_al_2021	gene	12947448	12949407	.	+	.	Name=LOC105277073 gene
NC_039508	Koludarov_et_al_2021	gene	12286880	12288825	.	-	.	Name=LOC105277045 gene
NC_039508	Koludarov_et_al_2021	gene	4604135	4606078	.	+	.	Name=LOC105274832 gene
NC_039508	Koludarov_et_al_2021	gene	11599113	11601050	.	+	.	Name=LOC105277008 gene
NC_039508	Koludarov_et_al_2021	gene	7280624	7282551	.	-	.	Name=LOC105281892 gene
NC_039508	Koludarov_et_al_2021	gene	4536902	4538825	.	-	.	Name=LOC105276118 gene
NC_039508	Koludarov_et_al_2021	gene	13437231	13439147	.	+	.	Name=LOC105278718 gene
NC_039508	Koludarov_et_al_2021	gene	10826718	10828624	.	-	.	Name=LOC105276956 gene
NC_039508	Koludarov_et_al_2021	gene	17477059	17478964	.	+	.	Name=LOC105284400 gene
NC_039508	Koludarov_et_al_2021	gene	9419744	9421647	.	-	.	Name=LOC113561643 gene
NC_039508	Koludarov_et_al_2021	gene	2702184	2704086	.	-	.	Name=LOC105281358 gene
NC_039508	Koludarov_et_al_2021	gene	7386720	7388620	.	+	.	Name=LOC105280914 gene
NC_039508	Koludarov_et_al_2021	gene	3535280	3537173	.	-	.	Name=LOC105281436 gene
NC_039508	Koludarov_et_al_2021	gene	3915820	3917712	.	+	.	Name=LOC105281418 gene
NC_039508	Koludarov_et_al_2021	gene	7364859	7366742	.	-	.	Name=LOC113561676 gene
NC_039508	Koludarov_et_al_2021	gene	7868151	7870034	.	+	.	Name=LOC105278902 gene
NC_039508	Koludarov_et_al_2021	gene	4539639	4541516	.	+	.	Name=LOC105276037 gene
NC_039508	Koludarov_et_al_2021	gene	10645277	10647148	.	+	.	Name=LOC105276931 gene
NC_039508	Koludarov_et_al_2021	gene	4541667	4543533	.	-	.	Name=LOC105275976 gene
NC_039508	Koludarov_et_al_2021	gene	8713620	8715482	.	-	.	Name=LOC105285611 gene
NC_039508	Koludarov_et_al_2021	gene	13621551	13623402	.	+	.	Name=LOC105278714 gene
NC_039508	Koludarov_et_al_2021	gene	9025592	9027427	.	+	.	Name=LOC105287118 gene
NC_039508	Koludarov_et_al_2021	gene	18227893	18229726	.	-	.	Name=LOC105287296 gene
NC_039508	Koludarov_et_al_2021	gene	10968337	10970165	.	-	.	Name=LOC105276976 gene
NC_039508	Koludarov_et_al_2021	gene	6461313	6463139	.	+	.	Name=LOC105275423 gene
NC_039508	Koludarov_et_al_2021	gene	1573032	1574850	.	-	.	Name=LOC105283132 gene
NC_039508	Koludarov_et_al_2021	gene	10923457	10925267	.	-	.	Name=LOC105276967 gene
NC_039508	Koludarov_et_al_2021	gene	8480760	8482568	.	-	.	Name=LOC105281493 gene
NC_039508	Koludarov_et_al_2021	gene	3237851	3239655	.	+	.	Name=LOC105281382 gene
NC_039508	Koludarov_et_al_2021	gene	10961150	10962952	.	-	.	Name=LOC105276973 gene
NC_039508	Koludarov_et_al_2021	gene	13299375	13301176	.	-	.	Name=LOC113561723 gene
[truncated: 37,896 more rows]
