# Supplementary material for: Prevalent bee venom genes evolved before the aculeate stinger and eusociality
Source: BMC Biol. 2023 Oct 23;21:229. doi: 10.1186/s12915-023-01656-5 (PMC10591384; doi:10.1186/s12915-023-01656-5)
Supplement: Supplementary file 42 — Additional file 42. Gff files of all toxin gene annotations. [file 12915_2023_1656_MOESM42_ESM.zip › AdditionalFile9_ToxinGeneAnnotations/NW_012160620.1._VA.gff_modified_Koludarov_et_al_2021.gff3]

##gff-version 3
##source-version geneious 2020.2.2
##sequence-region	NW_012160620.1	1	2925630
NW_012160620.1	Koludarov_et_al_2021	gene	1196417	1219524	.	+	.	Name=VA
NW_012160620.1	Gnomon	exon	163782	163950	.	-	.	ID=exon-XM_012363328.1-5;Dbxref=GeneID:105670036%2CGenbank:XM_012363328.1;Parent=rna-XM_012363328.1
NW_012160620.1	Gnomon	exon	161441	161901	.	-	.	ID=exon-XM_012363328.1-6;Dbxref=GeneID:105670036%2CGenbank:XM_012363328.1;Parent=rna-XM_012363328.1
NW_012160620.1	Gnomon	exon	166968	167178	.	-	.	ID=exon-XM_012363328.1-3;Dbxref=GeneID:105670036%2CGenbank:XM_012363328.1;Parent=rna-XM_012363328.1
NW_012160620.1	Gnomon	exon	165945	166072	.	-	.	ID=exon-XM_012363328.1-4;Dbxref=GeneID:105670036%2CGenbank:XM_012363328.1;Parent=rna-XM_012363328.1
NW_012160620.1	Gnomon	exon	256562	256971	.	-	.	ID=exon-XM_012363328.1-1;Dbxref=GeneID:105670036%2CGenbank:XM_012363328.1;Parent=rna-XM_012363328.1
NW_012160620.1	Gnomon	exon	173560	173726	.	-	.	ID=exon-XM_012363328.1-2;Dbxref=GeneID:105670036%2CGenbank:XM_012363328.1;Parent=rna-XM_012363328.1
NW_012160620.1	Gnomon	mRNA	472025	552265	.	+	.	Name=XM_012363213.1;ID=rna-XM_012363213.1;Dbxref=GeneID:105669976%2CGenbank:XM_012363213.1;Parent=gene-LOC105669976
NW_012160620.1	Gnomon	CDS	257095	257734	.	+	0	Name=XP_012218604.1;ID=cds-XP_012218604.1;Dbxref=GeneID:105669954%2CGenbank:XP_012218604.1;Parent=rna-XM_012363181.1
NW_012160620.1	Gnomon	CDS	258154	258435	.	+	0	Name=XP_012218604.1;ID=cds-XP_012218604.1;Dbxref=GeneID:105669954%2CGenbank:XP_012218604.1;Parent=rna-XM_012363181.1
NW_012160620.1	Gnomon	CDS	259012	259399	.	+	0	Name=XP_012218604.1;ID=cds-XP_012218604.1;Dbxref=GeneID:105669954%2CGenbank:XP_012218604.1;Parent=rna-XM_012363181.1
NW_012160620.1	Gnomon	CDS	259496	259514	.	+	0	Name=XP_012218604.1;ID=cds-XP_012218604.1;Dbxref=GeneID:105669954%2CGenbank:XP_012218604.1;Parent=rna-XM_012363181.1
NW_012160620.1	Gnomon	mRNA	424207	467180	.	+	.	Name=XM_012363359.1;ID=rna-XM_012363359.1;Dbxref=GeneID:105670052%2CGenbank:XM_012363359.1;Parent=gene-LOC105670052
NW_012160620.1	Gnomon	exon	2324607	2324775	.	+	.	ID=exon-XM_012363276.1-3;Dbxref=GeneID:105670003%2CGenbank:XM_012363276.1;Parent=rna-XM_012363276.1
NW_012160620.1	Gnomon	exon	2326499	2328494	.	+	.	ID=exon-XM_012363276.1-4;Dbxref=GeneID:105670003%2CGenbank:XM_012363276.1;Parent=rna-XM_012363276.1
NW_012160620.1	Gnomon	exon	2312820	2312903	.	+	.	ID=exon-XM_012363276.1-1;Dbxref=GeneID:105670003%2CGenbank:XM_012363276.1;Parent=rna-XM_012363276.1
NW_012160620.1	Gnomon	exon	2318213	2318348	.	+	.	ID=exon-XM_012363276.1-2;Dbxref=GeneID:105670003%2CGenbank:XM_012363276.1;Parent=rna-XM_012363276.1
NW_012160620.1	Gnomon	CDS	62457	62502	.	-	0	Name=XP_012218749.1;ID=cds-XP_012218749.1;Dbxref=GeneID:105670034%2CGenbank:XP_012218749.1;Parent=rna-XM_012363326.1
NW_012160620.1	Gnomon	CDS	61373	61682	.	-	0	Name=XP_012218749.1;ID=cds-XP_012218749.1;Dbxref=GeneID:105670034%2CGenbank:XP_012218749.1;Parent=rna-XM_012363326.1
NW_012160620.1	Gnomon	CDS	60451	60722	.	-	0	Name=XP_012218749.1;ID=cds-XP_012218749.1;Dbxref=GeneID:105670034%2CGenbank:XP_012218749.1;Parent=rna-XM_012363326.1
NW_012160620.1	Gnomon	CDS	59864	60292	.	-	0	Name=XP_012218749.1;ID=cds-XP_012218749.1;Dbxref=GeneID:105670034%2CGenbank:XP_012218749.1;Parent=rna-XM_012363326.1
NW_012160620.1	Gnomon	CDS	59659	59741	.	-	0	Name=XP_012218749.1;ID=cds-XP_012218749.1;Dbxref=GeneID:105670034%2CGenbank:XP_012218749.1;Parent=rna-XM_012363326.1
NW_012160620.1	Gnomon	CDS	58913	59196	.	-	0	Name=XP_012218749.1;ID=cds-XP_012218749.1;Dbxref=GeneID:105670034%2CGenbank:XP_012218749.1;Parent=rna-XM_012363326.1
NW_012160620.1	Gnomon	CDS	58626	58737	.	-	0	Name=XP_012218749.1;ID=cds-XP_012218749.1;Dbxref=GeneID:105670034%2CGenbank:XP_012218749.1;Parent=rna-XM_012363326.1
NW_012160620.1	Gnomon	mRNA	474755	552265	.	+	.	Name=XM_012363214.1;ID=rna-XM_012363214.1;Dbxref=GeneID:105669976%2CGenbank:XM_012363214.1;Parent=gene-LOC105669976
NW_012160620.1	Gnomon	exon	654690	654921	.	+	.	ID=exon-XM_012363228.1-1;Dbxref=GeneID:105669984%2CGenbank:XM_012363228.1;Parent=rna-XM_012363228.1
NW_012160620.1	Gnomon	exon	655241	655480	.	+	.	ID=exon-XM_012363228.1-2;Dbxref=GeneID:105669984%2CGenbank:XM_012363228.1;Parent=rna-XM_012363228.1
NW_012160620.1	Gnomon	exon	655793	656039	.	+	.	ID=exon-XM_012363228.1-3;Dbxref=GeneID:105669984%2CGenbank:XM_012363228.1;Parent=rna-XM_012363228.1
NW_012160620.1	Gnomon	CDS	70505	70553	.	-	0	Name=XP_012218748.1;ID=cds-XP_012218748.1;Dbxref=GeneID:105670033%2CGenbank:XP_012218748.1;Parent=rna-XM_012363325.1
NW_012160620.1	Gnomon	CDS	69452	69761	.	-	0	Name=XP_012218748.1;ID=cds-XP_012218748.1;Dbxref=GeneID:105670033%2CGenbank:XP_012218748.1;Parent=rna-XM_012363325.1
NW_012160620.1	Gnomon	CDS	68735	69000	.	-	0	Name=XP_012218748.1;ID=cds-XP_012218748.1;Dbxref=GeneID:105670033%2CGenbank:XP_012218748.1;Parent=rna-XM_012363325.1
NW_012160620.1	Gnomon	CDS	68091	68519	.	-	0	Name=XP_012218748.1;ID=cds-XP_012218748.1;Dbxref=GeneID:105670033%2CGenbank:XP_012218748.1;Parent=rna-XM_012363325.1
NW_012160620.1	Gnomon	CDS	67891	67967	.	-	0	Name=XP_012218748.1;ID=cds-XP_012218748.1;Dbxref=GeneID:105670033%2CGenbank:XP_012218748.1;Parent=rna-XM_012363325.1
NW_012160620.1	Gnomon	CDS	67474	67757	.	-	0	Name=XP_012218748.1;ID=cds-XP_012218748.1;Dbxref=GeneID:105670033%2CGenbank:XP_012218748.1;Parent=rna-XM_012363325.1
NW_012160620.1	Gnomon	CDS	67185	67299	.	-	0	Name=XP_012218748.1;ID=cds-XP_012218748.1;Dbxref=GeneID:105670033%2CGenbank:XP_012218748.1;Parent=rna-XM_012363325.1
NW_012160620.1	Gnomon	exon	2906606	2906726	.	-	.	ID=exon-XM_012363404.1-8;Dbxref=GeneID:105670077%2CGenbank:XM_012363404.1;Parent=rna-XM_012363404.1
NW_012160620.1	Gnomon	exon	2906141	2906522	.	-	.	ID=exon-XM_012363404.1-9;Dbxref=GeneID:105670077%2CGenbank:XM_012363404.1;Parent=rna-XM_012363404.1
NW_012160620.1	Gnomon	exon	2908576	2908719	.	-	.	ID=exon-XM_012363404.1-2;Dbxref=GeneID:105670077%2CGenbank:XM_012363404.1;Parent=rna-XM_012363404.1
NW_012160620.1	Gnomon	exon	2908059	2908500	.	-	.	ID=exon-XM_012363404.1-3;Dbxref=GeneID:105670077%2CGenbank:XM_012363404.1;Parent=rna-XM_012363404.1
NW_012160620.1	Gnomon	exon	2908935	2909359	.	-	.	ID=exon-XM_012363404.1-1;Dbxref=GeneID:105670077%2CGenbank:XM_012363404.1;Parent=rna-XM_012363404.1
NW_012160620.1	Gnomon	exon	2907259	2907482	.	-	.	ID=exon-XM_012363404.1-6;Dbxref=GeneID:105670077%2CGenbank:XM_012363404.1;Parent=rna-XM_012363404.1
NW_012160620.1	Gnomon	exon	2906794	2907168	.	-	.	ID=exon-XM_012363404.1-7;Dbxref=GeneID:105670077%2CGenbank:XM_012363404.1;Parent=rna-XM_012363404.1
NW_012160620.1	Gnomon	exon	2907834	2907991	.	-	.	ID=exon-XM_012363404.1-4;Dbxref=GeneID:105670077%2CGenbank:XM_012363404.1;Parent=rna-XM_012363404.1
NW_012160620.1	Gnomon	exon	2907570	2907768	.	-	.	ID=exon-XM_012363404.1-5;Dbxref=GeneID:105670077%2CGenbank:XM_012363404.1;Parent=rna-XM_012363404.1
NW_012160620.1	Gnomon	exon	686400	686619	.	+	.	ID=exon-XM_012363205.1-5;Dbxref=GeneID:105669974%2CGenbank:XM_012363205.1;Parent=rna-XM_012363205.1
NW_012160620.1	Gnomon	exon	686709	686928	.	+	.	ID=exon-XM_012363205.1-6;Dbxref=GeneID:105669974%2CGenbank:XM_012363205.1;Parent=rna-XM_012363205.1
NW_012160620.1	Gnomon	exon	687054	687506	.	+	.	ID=exon-XM_012363205.1-7;Dbxref=GeneID:105669974%2CGenbank:XM_012363205.1;Parent=rna-XM_012363205.1
NW_012160620.1	Gnomon	exon	684227	684382	.	+	.	ID=exon-XM_012363205.1-1;Dbxref=GeneID:105669974%2CGenbank:XM_012363205.1;Parent=rna-XM_012363205.1
NW_012160620.1	Gnomon	exon	684713	684879	.	+	.	ID=exon-XM_012363205.1-2;Dbxref=GeneID:105669974%2CGenbank:XM_012363205.1;Parent=rna-XM_012363205.1
NW_012160620.1	Gnomon	exon	685313	685797	.	+	.	ID=exon-XM_012363205.1-3;Dbxref=GeneID:105669974%2CGenbank:XM_012363205.1;Parent=rna-XM_012363205.1
NW_012160620.1	Gnomon	exon	685902	686272	.	+	.	ID=exon-XM_012363205.1-4;Dbxref=GeneID:105669974%2CGenbank:XM_012363205.1;Parent=rna-XM_012363205.1
NW_012160620.1	Gnomon	mRNA	1136202	1163123	.	-	.	Name=XM_012363357.1;ID=rna-XM_012363357.1;Dbxref=GeneID:105670051%2CGenbank:XM_012363357.1;Parent=gene-LOC105670051
NW_012160620.1	Gnomon	mRNA	472025	552265	.	+	.	Name=XM_012363211.1;ID=rna-XM_012363211.1;Dbxref=GeneID:105669976%2CGenbank:XM_012363211.1;Parent=gene-LOC105669976
NW_012160620.1	Gnomon	exon	1093102	1093715	.	+	.	ID=exon-XM_012363308.1-10;Dbxref=GeneID:105670024%2CGenbank:XM_012363308.1;Parent=rna-XM_012363308.1
NW_012160620.1	Gnomon	exon	1093969	1098355	.	+	.	ID=exon-XM_012363308.1-11;Dbxref=GeneID:105670024%2CGenbank:XM_012363308.1;Parent=rna-XM_012363308.1
NW_012160620.1	Gnomon	CDS	70505	70553	.	-	0	Name=XP_012218747.1;ID=cds-XP_012218747.1;Dbxref=GeneID:105670033%2CGenbank:XP_012218747.1;Parent=rna-XM_012363324.1
NW_012160620.1	Gnomon	CDS	69452	69761	.	-	0	Name=XP_012218747.1;ID=cds-XP_012218747.1;Dbxref=GeneID:105670033%2CGenbank:XP_012218747.1;Parent=rna-XM_012363324.1
NW_012160620.1	Gnomon	CDS	68735	69000	.	-	0	Name=XP_012218747.1;ID=cds-XP_012218747.1;Dbxref=GeneID:105670033%2CGenbank:XP_012218747.1;Parent=rna-XM_012363324.1
NW_012160620.1	Gnomon	CDS	68091	68519	.	-	0	Name=XP_012218747.1;ID=cds-XP_012218747.1;Dbxref=GeneID:105670033%2CGenbank:XP_012218747.1;Parent=rna-XM_012363324.1
NW_012160620.1	Gnomon	CDS	67891	67967	.	-	0	Name=XP_012218747.1;ID=cds-XP_012218747.1;Dbxref=GeneID:105670033%2CGenbank:XP_012218747.1;Parent=rna-XM_012363324.1
NW_012160620.1	Gnomon	CDS	67474	67757	.	-	0	Name=XP_012218747.1;ID=cds-XP_012218747.1;Dbxref=GeneID:105670033%2CGenbank:XP_012218747.1;Parent=rna-XM_012363324.1
NW_012160620.1	Gnomon	CDS	67185	67299	.	-	0	Name=XP_012218747.1;ID=cds-XP_012218747.1;Dbxref=GeneID:105670033%2CGenbank:XP_012218747.1;Parent=rna-XM_012363324.1
NW_012160620.1	Gnomon	mRNA	424205	467181	.	+	.	Name=XM_012363358.1;ID=rna-XM_012363358.1;Dbxref=GeneID:105670052%2CGenbank:XM_012363358.1;Parent=gene-LOC105670052
NW_012160620.1	Gnomon	exon	1316149	1317048	.	-	.	ID=exon-XM_012363353.1-3;Dbxref=GeneID:105670049%2CGenbank:XM_012363353.1;Parent=rna-XM_012363353.1
NW_012160620.1	Gnomon	exon	1321173	1321406	.	-	.	ID=exon-XM_012363353.1-1;Dbxref=GeneID:105670049%2CGenbank:XM_012363353.1;Parent=rna-XM_012363353.1
NW_012160620.1	Gnomon	exon	1318534	1318753	.	-	.	ID=exon-XM_012363353.1-2;Dbxref=GeneID:105670049%2CGenbank:XM_012363353.1;Parent=rna-XM_012363353.1
NW_012160620.1	Gnomon	exon	1990858	1991826	.	-	.	ID=exon-XM_012363369.1-17;Dbxref=GeneID:105670058%2CGenbank:XM_012363369.1;Parent=rna-XM_012363369.1
NW_012160620.1	Gnomon	exon	1995944	1996879	.	-	.	ID=exon-XM_012363369.1-10;Dbxref=GeneID:105670058%2CGenbank:XM_012363369.1;Parent=rna-XM_012363369.1
NW_012160620.1	Gnomon	exon	1995630	1995851	.	-	.	ID=exon-XM_012363369.1-11;Dbxref=GeneID:105670058%2CGenbank:XM_012363369.1;Parent=rna-XM_012363369.1
NW_012160620.1	Gnomon	exon	1995494	1995546	.	-	.	ID=exon-XM_012363369.1-12;Dbxref=GeneID:105670058%2CGenbank:XM_012363369.1;Parent=rna-XM_012363369.1
NW_012160620.1	Gnomon	exon	1994851	1994877	.	-	.	ID=exon-XM_012363369.1-13;Dbxref=GeneID:105670058%2CGenbank:XM_012363369.1;Parent=rna-XM_012363369.1
NW_012160620.1	Gnomon	exon	1994060	1994163	.	-	.	ID=exon-XM_012363369.1-14;Dbxref=GeneID:105670058%2CGenbank:XM_012363369.1;Parent=rna-XM_012363369.1
NW_012160620.1	Gnomon	exon	1992358	1992402	.	-	.	ID=exon-XM_012363369.1-15;Dbxref=GeneID:105670058%2CGenbank:XM_012363369.1;Parent=rna-XM_012363369.1
NW_012160620.1	Gnomon	exon	1992044	1992262	.	-	.	ID=exon-XM_012363369.1-16;Dbxref=GeneID:105670058%2CGenbank:XM_012363369.1;Parent=rna-XM_012363369.1
NW_012160620.1	RefSeq	cDNA_match	264015	264263	.	+	.	ID=2709569956;Target=XM_012363327.1 1 249
NW_012160620.1	RefSeq	cDNA_match	266141	266617	.	+	.	ID=2709569956;Target=XM_012363327.1 1 249
NW_012160620.1	RefSeq	cDNA_match	269422	269650	.	+	.	ID=2709569956;Target=XM_012363327.1 1 249
NW_012160620.1	RefSeq	cDNA_match	271697	272211	.	+	.	ID=2709569956;Target=XM_012363327.1 1 249
NW_012160620.1	Gnomon	mRNA	474832	784947	.	-	.	Name=XM_012363217.1;ID=rna-XM_012363217.1;Dbxref=GeneID:105669978%2CGenbank:XM_012363217.1;Parent=gene-LOC105669978
NW_012160620.1	Gnomon	CDS	71432	71442	.	-	0	Name=XP_012218746.1;ID=cds-XP_012218746.1;Dbxref=GeneID:105670033%2CGenbank:XP_012218746.1;Parent=rna-XM_012363323.1
NW_012160620.1	Gnomon	CDS	70505	70587	.	-	0	Name=XP_012218746.1;ID=cds-XP_012218746.1;Dbxref=GeneID:105670033%2CGenbank:XP_012218746.1;Parent=rna-XM_012363323.1
NW_012160620.1	Gnomon	CDS	69452	69761	.	-	0	Name=XP_012218746.1;ID=cds-XP_012218746.1;Dbxref=GeneID:105670033%2CGenbank:XP_012218746.1;Parent=rna-XM_012363323.1
NW_012160620.1	Gnomon	CDS	68735	69000	.	-	0	Name=XP_012218746.1;ID=cds-XP_012218746.1;Dbxref=GeneID:105670033%2CGenbank:XP_012218746.1;Parent=rna-XM_012363323.1
NW_012160620.1	Gnomon	CDS	68091	68519	.	-	0	Name=XP_012218746.1;ID=cds-XP_012218746.1;Dbxref=GeneID:105670033%2CGenbank:XP_012218746.1;Parent=rna-XM_012363323.1
NW_012160620.1	Gnomon	CDS	67891	67967	.	-	0	Name=XP_012218746.1;ID=cds-XP_012218746.1;Dbxref=GeneID:105670033%2CGenbank:XP_012218746.1;Parent=rna-XM_012363323.1
NW_012160620.1	Gnomon	CDS	67474	67757	.	-	0	Name=XP_012218746.1;ID=cds-XP_012218746.1;Dbxref=GeneID:105670033%2CGenbank:XP_012218746.1;Parent=rna-XM_012363323.1
NW_012160620.1	Gnomon	CDS	67185	67299	.	-	0	Name=XP_012218746.1;ID=cds-XP_012218746.1;Dbxref=GeneID:105670033%2CGenbank:XP_012218746.1;Parent=rna-XM_012363323.1
NW_012160620.1	Gnomon	exon	684144	684382	.	+	.	ID=exon-XM_012363204.1-1;Dbxref=GeneID:105669974%2CGenbank:XM_012363204.1;Parent=rna-XM_012363204.1
NW_012160620.1	Gnomon	CDS	70975	71090	.	-	0	Name=XP_012218745.1;ID=cds-XP_012218745.1;Dbxref=GeneID:105670033%2CGenbank:XP_012218745.1;Parent=rna-XM_012363322.1
NW_012160620.1	Gnomon	CDS	70505	70587	.	-	0	Name=XP_012218745.1;ID=cds-XP_012218745.1;Dbxref=GeneID:105670033%2CGenbank:XP_012218745.1;Parent=rna-XM_012363322.1
NW_012160620.1	Gnomon	CDS	69452	69761	.	-	0	Name=XP_012218745.1;ID=cds-XP_012218745.1;Dbxref=GeneID:105670033%2CGenbank:XP_012218745.1;Parent=rna-XM_012363322.1
NW_012160620.1	Gnomon	CDS	68735	69000	.	-	0	Name=XP_012218745.1;ID=cds-XP_012218745.1;Dbxref=GeneID:105670033%2CGenbank:XP_012218745.1;Parent=rna-XM_012363322.1
NW_012160620.1	Gnomon	CDS	68091	68519	.	-	0	Name=XP_012218745.1;ID=cds-XP_012218745.1;Dbxref=GeneID:105670033%2CGenbank:XP_012218745.1;Parent=rna-XM_012363322.1
NW_012160620.1	Gnomon	CDS	67891	67967	.	-	0	Name=XP_012218745.1;ID=cds-XP_012218745.1;Dbxref=GeneID:105670033%2CGenbank:XP_012218745.1;Parent=rna-XM_012363322.1
NW_012160620.1	Gnomon	CDS	67474	67757	.	-	0	Name=XP_012218745.1;ID=cds-XP_012218745.1;Dbxref=GeneID:105670033%2CGenbank:XP_012218745.1;Parent=rna-XM_012363322.1
NW_012160620.1	Gnomon	CDS	67185	67299	.	-	0	Name=XP_012218745.1;ID=cds-XP_012218745.1;Dbxref=GeneID:105670033%2CGenbank:XP_012218745.1;Parent=rna-XM_012363322.1
NW_012160620.1	Gnomon	exon	687054	687506	.	+	.	ID=exon-XM_012363204.1-6;Dbxref=GeneID:105669974%2CGenbank:XM_012363204.1;Parent=rna-XM_012363204.1
NW_012160620.1	Gnomon	exon	686400	686619	.	+	.	ID=exon-XM_012363204.1-4;Dbxref=GeneID:105669974%2CGenbank:XM_012363204.1;Parent=rna-XM_012363204.1
NW_012160620.1	Gnomon	exon	686709	686928	.	+	.	ID=exon-XM_012363204.1-5;Dbxref=GeneID:105669974%2CGenbank:XM_012363204.1;Parent=rna-XM_012363204.1
NW_012160620.1	Gnomon	exon	685313	685797	.	+	.	ID=exon-XM_012363204.1-2;Dbxref=GeneID:105669974%2CGenbank:XM_012363204.1;Parent=rna-XM_012363204.1
NW_012160620.1	Gnomon	exon	685902	686272	.	+	.	ID=exon-XM_012363204.1-3;Dbxref=GeneID:105669974%2CGenbank:XM_012363204.1;Parent=rna-XM_012363204.1
NW_012160620.1	Gnomon	exon	2355160	2355268	.	+	.	ID=exon-XM_012363383.1-10;Dbxref=GeneID:105670064%2CGenbank:XM_012363383.1;Parent=rna-XM_012363383.1
NW_012160620.1	Gnomon	exon	2355349	2355510	.	+	.	ID=exon-XM_012363383.1-11;Dbxref=GeneID:105670064%2CGenbank:XM_012363383.1;Parent=rna-XM_012363383.1
NW_012160620.1	Gnomon	exon	2355598	2355809	.	+	.	ID=exon-XM_012363383.1-12;Dbxref=GeneID:105670064%2CGenbank:XM_012363383.1;Parent=rna-XM_012363383.1
NW_012160620.1	Gnomon	exon	2355886	2356146	.	+	.	ID=exon-XM_012363383.1-13;Dbxref=GeneID:105670064%2CGenbank:XM_012363383.1;Parent=rna-XM_012363383.1
NW_012160620.1	Gnomon	exon	2151424	2151739	.	-	.	ID=exon-XM_012363229.1-10;Dbxref=GeneID:105669986%2CGenbank:XM_012363229.1;Parent=rna-XM_012363229.1
NW_012160620.1	Gnomon	mRNA	1103170	1120511	.	+	.	Name=XM_012363311.1;ID=rna-XM_012363311.1;Dbxref=GeneID:105670026%2CGenbank:XM_012363311.1;Parent=gene-LOC105670026
NW_012160620.1	Gnomon	exon	2151210	2151339	.	-	.	ID=exon-XM_012363229.1-11;Dbxref=GeneID:105669986%2CGenbank:XM_012363229.1;Parent=rna-XM_012363229.1
NW_012160620.1	Gnomon	exon	2147231	2151016	.	-	.	ID=exon-XM_012363229.1-12;Dbxref=GeneID:105669986%2CGenbank:XM_012363229.1;Parent=rna-XM_012363229.1
NW_012160620.1	Gnomon	exon	1997353	1997501	.	-	.	ID=exon-XM_012363375.1-7;Dbxref=GeneID:105670058%2CGenbank:XM_012363375.1;Parent=rna-XM_012363375.1
NW_012160620.1	Gnomon	exon	1997196	1997261	.	-	.	ID=exon-XM_012363375.1-8;Dbxref=GeneID:105670058%2CGenbank:XM_012363375.1;Parent=rna-XM_012363375.1
NW_012160620.1	Gnomon	exon	1996967	1997124	.	-	.	ID=exon-XM_012363375.1-9;Dbxref=GeneID:105670058%2CGenbank:XM_012363375.1;Parent=rna-XM_012363375.1
NW_012160620.1	Gnomon	exon	1998247	1998379	.	-	.	ID=exon-XM_012363375.1-3;Dbxref=GeneID:105670058%2CGenbank:XM_012363375.1;Parent=rna-XM_012363375.1
NW_012160620.1	Gnomon	exon	1998058	1998171	.	-	.	ID=exon-XM_012363375.1-4;Dbxref=GeneID:105670058%2CGenbank:XM_012363375.1;Parent=rna-XM_012363375.1
NW_012160620.1	Gnomon	exon	1997857	1997978	.	-	.	ID=exon-XM_012363375.1-5;Dbxref=GeneID:105670058%2CGenbank:XM_012363375.1;Parent=rna-XM_012363375.1
NW_012160620.1	Gnomon	exon	1997584	1997780	.	-	.	ID=exon-XM_012363375.1-6;Dbxref=GeneID:105670058%2CGenbank:XM_012363375.1;Parent=rna-XM_012363375.1
NW_012160620.1	Gnomon	exon	1998752	1998906	.	-	.	ID=exon-XM_012363375.1-1;Dbxref=GeneID:105670058%2CGenbank:XM_012363375.1;Parent=rna-XM_012363375.1
NW_012160620.1	Gnomon	exon	1998466	1998573	.	-	.	ID=exon-XM_012363375.1-2;Dbxref=GeneID:105670058%2CGenbank:XM_012363375.1;Parent=rna-XM_012363375.1
NW_012160620.1	Gnomon	mRNA	474832	784947	.	-	.	Name=XM_012363218.1;ID=rna-XM_012363218.1;Dbxref=GeneID:105669978%2CGenbank:XM_012363218.1;Parent=gene-LOC105669978
NW_012160620.1	Gnomon	exon	2447588	2447962	.	-	.	ID=exon-XM_012363252.1-9;Dbxref=GeneID:105669999%2CGenbank:XM_012363252.1;Parent=rna-XM_012363252.1
NW_012160620.1	Gnomon	exon	2460410	2460592	.	-	.	ID=exon-XM_012363252.1-3;Dbxref=GeneID:105669999%2CGenbank:XM_012363252.1;Parent=rna-XM_012363252.1
NW_012160620.1	Gnomon	exon	2455228	2455312	.	-	.	ID=exon-XM_012363252.1-4;Dbxref=GeneID:105669999%2CGenbank:XM_012363252.1;Parent=rna-XM_012363252.1
NW_012160620.1	Gnomon	exon	2797214	2797385	.	-	.	ID=exon-XM_012363252.1-1;Dbxref=GeneID:105669999%2CGenbank:XM_012363252.1;Parent=rna-XM_012363252.1
NW_012160620.1	Gnomon	exon	2707238	2707546	.	-	.	ID=exon-XM_012363252.1-2;Dbxref=GeneID:105669999%2CGenbank:XM_012363252.1;Parent=rna-XM_012363252.1
NW_012160620.1	Gnomon	exon	2449187	2449464	.	-	.	ID=exon-XM_012363252.1-7;Dbxref=GeneID:105669999%2CGenbank:XM_012363252.1;Parent=rna-XM_012363252.1
NW_012160620.1	Gnomon	exon	2448741	2448987	.	-	.	ID=exon-XM_012363252.1-8;Dbxref=GeneID:105669999%2CGenbank:XM_012363252.1;Parent=rna-XM_012363252.1
NW_012160620.1	Gnomon	exon	2453316	2453479	.	-	.	ID=exon-XM_012363252.1-5;Dbxref=GeneID:105669999%2CGenbank:XM_012363252.1;Parent=rna-XM_012363252.1
NW_012160620.1	Gnomon	exon	2450200	2452791	.	-	.	ID=exon-XM_012363252.1-6;Dbxref=GeneID:105669999%2CGenbank:XM_012363252.1;Parent=rna-XM_012363252.1
NW_012160620.1	Gnomon	mRNA	1100800	1103062	.	-	.	Name=XM_012363312.1;ID=rna-XM_012363312.1;Dbxref=GeneID:105670027%2CGenbank:XM_012363312.1;Parent=gene-LOC105670027
NW_012160620.1	Gnomon	exon	1321173	1321398	.	-	.	ID=exon-XM_012363352.1-1;Dbxref=GeneID:105670049%2CGenbank:XM_012363352.1;Parent=rna-XM_012363352.1
NW_012160620.1	Gnomon	exon	1318534	1318753	.	-	.	ID=exon-XM_012363352.1-2;Dbxref=GeneID:105670049%2CGenbank:XM_012363352.1;Parent=rna-XM_012363352.1
NW_012160620.1	Gnomon	exon	1317265	1317324	.	-	.	ID=exon-XM_012363352.1-3;Dbxref=GeneID:105670049%2CGenbank:XM_012363352.1;Parent=rna-XM_012363352.1
NW_012160620.1	Gnomon	exon	1316149	1317048	.	-	.	ID=exon-XM_012363352.1-4;Dbxref=GeneID:105670049%2CGenbank:XM_012363352.1;Parent=rna-XM_012363352.1
NW_012160620.1	Gnomon	exon	1073057	1073300	.	+	.	ID=exon-XM_012363399.1-9;Dbxref=GeneID:105670073%2CGenbank:XM_012363399.1;Parent=rna-XM_012363399.1
NW_012160620.1	Gnomon	exon	1072445	1072639	.	+	.	ID=exon-XM_012363399.1-7;Dbxref=GeneID:105670073%2CGenbank:XM_012363399.1;Parent=rna-XM_012363399.1
NW_012160620.1	Gnomon	exon	1072715	1072958	.	+	.	ID=exon-XM_012363399.1-8;Dbxref=GeneID:105670073%2CGenbank:XM_012363399.1;Parent=rna-XM_012363399.1
NW_012160620.1	Gnomon	exon	1071837	1071992	.	+	.	ID=exon-XM_012363399.1-5;Dbxref=GeneID:105670073%2CGenbank:XM_012363399.1;Parent=rna-XM_012363399.1
NW_012160620.1	Gnomon	exon	1072096	1072367	.	+	.	ID=exon-XM_012363399.1-6;Dbxref=GeneID:105670073%2CGenbank:XM_012363399.1;Parent=rna-XM_012363399.1
NW_012160620.1	Gnomon	exon	1071277	1071496	.	+	.	ID=exon-XM_012363399.1-3;Dbxref=GeneID:105670073%2CGenbank:XM_012363399.1;Parent=rna-XM_012363399.1
NW_012160620.1	Gnomon	exon	1071600	1071760	.	+	.	ID=exon-XM_012363399.1-4;Dbxref=GeneID:105670073%2CGenbank:XM_012363399.1;Parent=rna-XM_012363399.1
NW_012160620.1	Gnomon	exon	1070314	1070618	.	+	.	ID=exon-XM_012363399.1-1;Dbxref=GeneID:105670073%2CGenbank:XM_012363399.1;Parent=rna-XM_012363399.1
NW_012160620.1	Gnomon	exon	1070978	1071169	.	+	.	ID=exon-XM_012363399.1-2;Dbxref=GeneID:105670073%2CGenbank:XM_012363399.1;Parent=rna-XM_012363399.1
NW_012160620.1	Gnomon	exon	1617988	1618401	.	-	.	ID=exon-XM_012363318.1-10;Dbxref=GeneID:105670029%2CGenbank:XM_012363318.1;Parent=rna-XM_012363318.1
NW_012160620.1	Gnomon	exon	1617603	1617879	.	-	.	ID=exon-XM_012363318.1-11;Dbxref=GeneID:105670029%2CGenbank:XM_012363318.1;Parent=rna-XM_012363318.1
NW_012160620.1	Gnomon	exon	1616704	1617151	.	-	.	ID=exon-XM_012363318.1-12;Dbxref=GeneID:105670029%2CGenbank:XM_012363318.1;Parent=rna-XM_012363318.1
NW_012160620.1	Gnomon	exon	1611681	1615955	.	-	.	ID=exon-XM_012363318.1-13;Dbxref=GeneID:105670029%2CGenbank:XM_012363318.1;Parent=rna-XM_012363318.1
NW_012160620.1	Gnomon	CDS	1519748	1519849	.	+	0	Name=XP_012218743.1;ID=cds-XP_012218743.1;Dbxref=GeneID:105670031%2CGenbank:XP_012218743.1;Parent=rna-XM_012363320.1
NW_012160620.1	Gnomon	CDS	1595482	1595631	.	+	0	Name=XP_012218743.1;ID=cds-XP_012218743.1;Dbxref=GeneID:105670031%2CGenbank:XP_012218743.1;Parent=rna-XM_012363320.1
NW_012160620.1	Gnomon	CDS	1620984	1621049	.	+	0	Name=XP_012218743.1;ID=cds-XP_012218743.1;Dbxref=GeneID:105670031%2CGenbank:XP_012218743.1;Parent=rna-XM_012363320.1
NW_012160620.1	Gnomon	exon	156174	156319	.	+	.	ID=id-LOC105669952-4;Dbxref=GeneID:105669952;Parent=gene-LOC105669952
NW_012160620.1	Gnomon	exon	156396	156494	.	+	.	ID=id-LOC105669952-5;Dbxref=GeneID:105669952;Parent=gene-LOC105669952
NW_012160620.1	Gnomon	exon	153670	153850	.	+	.	ID=id-LOC105669952-2;Dbxref=GeneID:105669952;Parent=gene-LOC105669952
NW_012160620.1	Gnomon	mRNA	727002	729886	.	-	.	Name=XM_012363215.1;ID=rna-XM_012363215.1;Dbxref=GeneID:105669977%2CGenbank:XM_012363215.1;Parent=gene-LOC105669977
NW_012160620.1	Gnomon	exon	154189	154345	.	+	.	ID=id-LOC105669952-3;Dbxref=GeneID:105669952;Parent=gene-LOC105669952
NW_012160620.1	Gnomon	exon	1084680	1084818	.	+	.	ID=exon-XM_012363305.1-2;Dbxref=GeneID:105670024%2CGenbank:XM_012363305.1;Parent=rna-XM_012363305.1
NW_012160620.1	Gnomon	exon	1085288	1085416	.	+	.	ID=exon-XM_012363305.1-3;Dbxref=GeneID:105670024%2CGenbank:XM_012363305.1;Parent=rna-XM_012363305.1
NW_012160620.1	Gnomon	exon	1082979	1083216	.	+	.	ID=exon-XM_012363305.1-1;Dbxref=GeneID:105670024%2CGenbank:XM_012363305.1;Parent=rna-XM_012363305.1
NW_012160620.1	Gnomon	exon	1086109	1088877	.	+	.	ID=exon-XM_012363305.1-6;Dbxref=GeneID:105670024%2CGenbank:XM_012363305.1;Parent=rna-XM_012363305.1
NW_012160620.1	Gnomon	exon	1088969	1089349	.	+	.	ID=exon-XM_012363305.1-7;Dbxref=GeneID:105670024%2CGenbank:XM_012363305.1;Parent=rna-XM_012363305.1
NW_012160620.1	Gnomon	exon	1085537	1085703	.	+	.	ID=exon-XM_012363305.1-4;Dbxref=GeneID:105670024%2CGenbank:XM_012363305.1;Parent=rna-XM_012363305.1
NW_012160620.1	Gnomon	exon	1085801	1086017	.	+	.	ID=exon-XM_012363305.1-5;Dbxref=GeneID:105670024%2CGenbank:XM_012363305.1;Parent=rna-XM_012363305.1
NW_012160620.1	Gnomon	exon	1089503	1092055	.	+	.	ID=exon-XM_012363305.1-8;Dbxref=GeneID:105670024%2CGenbank:XM_012363305.1;Parent=rna-XM_012363305.1
NW_012160620.1	Gnomon	exon	1092801	1092921	.	+	.	ID=exon-XM_012363305.1-9;Dbxref=GeneID:105670024%2CGenbank:XM_012363305.1;Parent=rna-XM_012363305.1
NW_012160620.1	Gnomon	exon	2326474	2328494	.	+	.	ID=exon-XM_012363275.1-4;Dbxref=GeneID:105670003%2CGenbank:XM_012363275.1;Parent=rna-XM_012363275.1
NW_012160620.1	Gnomon	exon	2318213	2318348	.	+	.	ID=exon-XM_012363275.1-2;Dbxref=GeneID:105670003%2CGenbank:XM_012363275.1;Parent=rna-XM_012363275.1
NW_012160620.1	Gnomon	exon	2324607	2324775	.	+	.	ID=exon-XM_012363275.1-3;Dbxref=GeneID:105670003%2CGenbank:XM_012363275.1;Parent=rna-XM_012363275.1
NW_012160620.1	Gnomon	exon	2316330	2316414	.	+	.	ID=exon-XM_012363275.1-1;Dbxref=GeneID:105670003%2CGenbank:XM_012363275.1;Parent=rna-XM_012363275.1
NW_012160620.1	Gnomon	exon	1202618	1202916	.	+	.	ID=exon-XM_012363403.1-5;Dbxref=GeneID:105670076%2CGenbank:XM_012363403.1;Parent=rna-XM_012363403.1
NW_012160620.1	Gnomon	exon	1218674	1219524	.	+	.	ID=exon-XM_012363403.1-6;Dbxref=GeneID:105670076%2CGenbank:XM_012363403.1;Parent=rna-XM_012363403.1
NW_012160620.1	Gnomon	exon	1196417	1197793	.	+	.	ID=exon-XM_012363403.1-1;Dbxref=GeneID:105670076%2CGenbank:XM_012363403.1;Parent=rna-XM_012363403.1
NW_012160620.1	Gnomon	exon	1199518	1199688	.	+	.	ID=exon-XM_012363403.1-2;Dbxref=GeneID:105670076%2CGenbank:XM_012363403.1;Parent=rna-XM_012363403.1
NW_012160620.1	Gnomon	exon	1199787	1199871	.	+	.	ID=exon-XM_012363403.1-3;Dbxref=GeneID:105670076%2CGenbank:XM_012363403.1;Parent=rna-XM_012363403.1
NW_012160620.1	Gnomon	exon	1200378	1200513	.	+	.	ID=exon-XM_012363403.1-4;Dbxref=GeneID:105670076%2CGenbank:XM_012363403.1;Parent=rna-XM_012363403.1
NW_012160620.1	Gnomon	mRNA	474832	495230	.	-	.	Name=XM_012363216.1;ID=rna-XM_012363216.1;Dbxref=GeneID:105669978%2CGenbank:XM_012363216.1;Parent=gene-LOC105669978
NW_012160620.1	Gnomon	exon	1994060	1994163	.	-	.	ID=exon-XM_012363372.1-13;Dbxref=GeneID:105670058%2CGenbank:XM_012363372.1;Parent=rna-XM_012363372.1
NW_012160620.1	Gnomon	exon	1992358	1992402	.	-	.	ID=exon-XM_012363372.1-14;Dbxref=GeneID:105670058%2CGenbank:XM_012363372.1;Parent=rna-XM_012363372.1
NW_012160620.1	Gnomon	exon	1992044	1992262	.	-	.	ID=exon-XM_012363372.1-15;Dbxref=GeneID:105670058%2CGenbank:XM_012363372.1;Parent=rna-XM_012363372.1
NW_012160620.1	Gnomon	exon	1990858	1991826	.	-	.	ID=exon-XM_012363372.1-16;Dbxref=GeneID:105670058%2CGenbank:XM_012363372.1;Parent=rna-XM_012363372.1
NW_012160620.1	Gnomon	exon	1995944	1996879	.	-	.	ID=exon-XM_012363372.1-10;Dbxref=GeneID:105670058%2CGenbank:XM_012363372.1;Parent=rna-XM_012363372.1
NW_012160620.1	Gnomon	exon	1995630	1995851	.	-	.	ID=exon-XM_012363372.1-11;Dbxref=GeneID:105670058%2CGenbank:XM_012363372.1;Parent=rna-XM_012363372.1
NW_012160620.1	Gnomon	exon	1995494	1995546	.	-	.	ID=exon-XM_012363372.1-12;Dbxref=GeneID:105670058%2CGenbank:XM_012363372.1;Parent=rna-XM_012363372.1
NW_012160620.1	Gnomon	CDS	1760241	1760349	.	-	0	Name=XP_012218742.1;ID=cds-XP_012218742.1;Dbxref=GeneID:105670029%2CGenbank:XP_012218742.1;Parent=rna-XM_012363319.1
NW_012160620.1	Gnomon	CDS	1643297	1643384	.	-	0	Name=XP_012218742.1;ID=cds-XP_012218742.1;Dbxref=GeneID:105670029%2CGenbank:XP_012218742.1;Parent=rna-XM_012363319.1
NW_012160620.1	Gnomon	CDS	1638116	1638167	.	-	0	Name=XP_012218742.1;ID=cds-XP_012218742.1;Dbxref=GeneID:105670029%2CGenbank:XP_012218742.1;Parent=rna-XM_012363319.1
NW_012160620.1	Gnomon	CDS	1625554	1625616	.	-	0	Name=XP_012218742.1;ID=cds-XP_012218742.1;Dbxref=GeneID:105670029%2CGenbank:XP_012218742.1;Parent=rna-XM_012363319.1
NW_012160620.1	Gnomon	CDS	1624510	1624617	.	-	0	Name=XP_012218742.1;ID=cds-XP_012218742.1;Dbxref=GeneID:105670029%2CGenbank:XP_012218742.1;Parent=rna-XM_012363319.1
NW_012160620.1	Gnomon	CDS	1623004	1623274	.	-	0	Name=XP_012218742.1;ID=cds-XP_012218742.1;Dbxref=GeneID:105670029%2CGenbank:XP_012218742.1;Parent=rna-XM_012363319.1
NW_012160620.1	Gnomon	CDS	1618663	1618893	.	-	0	Name=XP_012218742.1;ID=cds-XP_012218742.1;Dbxref=GeneID:105670029%2CGenbank:XP_012218742.1;Parent=rna-XM_012363319.1
NW_012160620.1	Gnomon	CDS	1617988	1618401	.	-	0	Name=XP_012218742.1;ID=cds-XP_012218742.1;Dbxref=GeneID:105670029%2CGenbank:XP_012218742.1;Parent=rna-XM_012363319.1
NW_012160620.1	Gnomon	CDS	1617603	1617879	.	-	0	Name=XP_012218742.1;ID=cds-XP_012218742.1;Dbxref=GeneID:105670029%2CGenbank:XP_012218742.1;Parent=rna-XM_012363319.1
NW_012160620.1	Gnomon	CDS	1616704	1617151	.	-	0	Name=XP_012218742.1;ID=cds-XP_012218742.1;Dbxref=GeneID:105670029%2CGenbank:XP_012218742.1;Parent=rna-XM_012363319.1
NW_012160620.1	Gnomon	CDS	1615881	1615955	.	-	0	Name=XP_012218742.1;ID=cds-XP_012218742.1;Dbxref=GeneID:105670029%2CGenbank:XP_012218742.1;Parent=rna-XM_012363319.1
NW_012160620.1	Gnomon	CDS	2345096	2345278	.	-	0	Name=XP_012218706.1;ID=cds-XP_012218706.1;Dbxref=GeneID:105670006%2CGenbank:XP_012218706.1;Parent=rna-XM_012363283.1
NW_012160620.1	Gnomon	CDS	2344936	2345002	.	-	0	Name=XP_012218706.1;ID=cds-XP_012218706.1;Dbxref=GeneID:105670006%2CGenbank:XP_012218706.1;Parent=rna-XM_012363283.1
NW_012160620.1	Gnomon	CDS	2344599	2344848	.	-	0	Name=XP_012218706.1;ID=cds-XP_012218706.1;Dbxref=GeneID:105670006%2CGenbank:XP_012218706.1;Parent=rna-XM_012363283.1
NW_012160620.1	Gnomon	CDS	2341691	2341905	.	-	0	Name=XP_012218706.1;ID=cds-XP_012218706.1;Dbxref=GeneID:105670006%2CGenbank:XP_012218706.1;Parent=rna-XM_012363283.1
NW_012160620.1	Gnomon	CDS	2341303	2341595	.	-	0	Name=XP_012218706.1;ID=cds-XP_012218706.1;Dbxref=GeneID:105670006%2CGenbank:XP_012218706.1;Parent=rna-XM_012363283.1
NW_012160620.1	Gnomon	CDS	2340902	2341219	.	-	0	Name=XP_012218706.1;ID=cds-XP_012218706.1;Dbxref=GeneID:105670006%2CGenbank:XP_012218706.1;Parent=rna-XM_012363283.1
NW_012160620.1	Gnomon	CDS	2340639	2340820	.	-	0	Name=XP_012218706.1;ID=cds-XP_012218706.1;Dbxref=GeneID:105670006%2CGenbank:XP_012218706.1;Parent=rna-XM_012363283.1
NW_012160620.1	Gnomon	CDS	2340360	2340546	.	-	0	Name=XP_012218706.1;ID=cds-XP_012218706.1;Dbxref=GeneID:105670006%2CGenbank:XP_012218706.1;Parent=rna-XM_012363283.1
NW_012160620.1	Gnomon	CDS	2339612	2340090	.	-	0	Name=XP_012218706.1;ID=cds-XP_012218706.1;Dbxref=GeneID:105670006%2CGenbank:XP_012218706.1;Parent=rna-XM_012363283.1
NW_012160620.1	Gnomon	CDS	2339352	2339537	.	-	0	Name=XP_012218706.1;ID=cds-XP_012218706.1;Dbxref=GeneID:105670006%2CGenbank:XP_012218706.1;Parent=rna-XM_012363283.1
NW_012160620.1	Gnomon	CDS	2339147	2339182	.	-	0	Name=XP_012218706.1;ID=cds-XP_012218706.1;Dbxref=GeneID:105670006%2CGenbank:XP_012218706.1;Parent=rna-XM_012363283.1
NW_012160620.1	Gnomon	CDS	2338307	2338917	.	-	0	Name=XP_012218706.1;ID=cds-XP_012218706.1;Dbxref=GeneID:105670006%2CGenbank:XP_012218706.1;Parent=rna-XM_012363283.1
NW_012160620.1	Gnomon	CDS	2337856	2337955	.	-	0	Name=XP_012218706.1;ID=cds-XP_012218706.1;Dbxref=GeneID:105670006%2CGenbank:XP_012218706.1;Parent=rna-XM_012363283.1
NW_012160620.1	Gnomon	CDS	2333728	2333885	.	-	0	Name=XP_012218706.1;ID=cds-XP_012218706.1;Dbxref=GeneID:105670006%2CGenbank:XP_012218706.1;Parent=rna-XM_012363283.1
NW_012160620.1	Gnomon	CDS	2333518	2333666	.	-	0	Name=XP_012218706.1;ID=cds-XP_012218706.1;Dbxref=GeneID:105670006%2CGenbank:XP_012218706.1;Parent=rna-XM_012363283.1
NW_012160620.1	Gnomon	CDS	2333032	2333301	.	-	0	Name=XP_012218706.1;ID=cds-XP_012218706.1;Dbxref=GeneID:105670006%2CGenbank:XP_012218706.1;Parent=rna-XM_012363283.1
NW_012160620.1	Gnomon	CDS	2332767	2332958	.	-	0	Name=XP_012218706.1;ID=cds-XP_012218706.1;Dbxref=GeneID:105670006%2CGenbank:XP_012218706.1;Parent=rna-XM_012363283.1
NW_012160620.1	Gnomon	CDS	2332424	2332605	.	-	0	Name=XP_012218706.1;ID=cds-XP_012218706.1;Dbxref=GeneID:105670006%2CGenbank:XP_012218706.1;Parent=rna-XM_012363283.1
NW_012160620.1	Gnomon	CDS	2332179	2332365	.	-	0	Name=XP_012218706.1;ID=cds-XP_012218706.1;Dbxref=GeneID:105670006%2CGenbank:XP_012218706.1;Parent=rna-XM_012363283.1
NW_012160620.1	Gnomon	CDS	2331920	2332105	.	-	0	Name=XP_012218706.1;ID=cds-XP_012218706.1;Dbxref=GeneID:105670006%2CGenbank:XP_012218706.1;Parent=rna-XM_012363283.1
NW_012160620.1	Gnomon	CDS	2331457	2331592	.	-	0	Name=XP_012218706.1;ID=cds-XP_012218706.1;Dbxref=GeneID:105670006%2CGenbank:XP_012218706.1;Parent=rna-XM_012363283.1
NW_012160620.1	Gnomon	CDS	2331289	2331387	.	-	0	Name=XP_012218706.1;ID=cds-XP_012218706.1;Dbxref=GeneID:105670006%2CGenbank:XP_012218706.1;Parent=rna-XM_012363283.1
NW_012160620.1	Gnomon	CDS	2330656	2330957	.	-	0	Name=XP_012218706.1;ID=cds-XP_012218706.1;Dbxref=GeneID:105670006%2CGenbank:XP_012218706.1;Parent=rna-XM_012363283.1
NW_012160620.1	Gnomon	mRNA	1611681	1745032	.	-	.	Name=XM_012363315.1;ID=rna-XM_012363315.1;Dbxref=GeneID:105670029%2CGenbank:XM_012363315.1;Parent=gene-LOC105670029
NW_012160620.1	Gnomon	CDS	2383024	2383386	.	-	0	Name=XP_012218790.1;ID=cds-XP_012218790.1;Dbxref=GeneID:105670057%2CGenbank:XP_012218790.1;Parent=rna-XM_012363367.1
NW_012160620.1	Gnomon	CDS	2382448	2382636	.	-	0	Name=XP_012218790.1;ID=cds-XP_012218790.1;Dbxref=GeneID:105670057%2CGenbank:XP_012218790.1;Parent=rna-XM_012363367.1
NW_012160620.1	Gnomon	CDS	2381763	2381783	.	-	0	Name=XP_012218790.1;ID=cds-XP_012218790.1;Dbxref=GeneID:105670057%2CGenbank:XP_012218790.1;Parent=rna-XM_012363367.1
NW_012160620.1	Gnomon	CDS	2379360	2379586	.	-	0	Name=XP_012218790.1;ID=cds-XP_012218790.1;Dbxref=GeneID:105670057%2CGenbank:XP_012218790.1;Parent=rna-XM_012363367.1
NW_012160620.1	Gnomon	CDS	2378945	2379065	.	-	0	Name=XP_012218790.1;ID=cds-XP_012218790.1;Dbxref=GeneID:105670057%2CGenbank:XP_012218790.1;Parent=rna-XM_012363367.1
NW_012160620.1	Gnomon	CDS	2375691	2375851	.	-	0	Name=XP_012218790.1;ID=cds-XP_012218790.1;Dbxref=GeneID:105670057%2CGenbank:XP_012218790.1;Parent=rna-XM_012363367.1
NW_012160620.1	Gnomon	CDS	2375445	2375605	.	-	0	Name=XP_012218790.1;ID=cds-XP_012218790.1;Dbxref=GeneID:105670057%2CGenbank:XP_012218790.1;Parent=rna-XM_012363367.1
NW_012160620.1	Gnomon	CDS	2375172	2375284	.	-	0	Name=XP_012218790.1;ID=cds-XP_012218790.1;Dbxref=GeneID:105670057%2CGenbank:XP_012218790.1;Parent=rna-XM_012363367.1
NW_012160620.1	Gnomon	CDS	1124832	1125033	.	+	0	Name=XP_012218800.1;ID=cds-XP_012218800.1;Dbxref=GeneID:105670060%2CGenbank:XP_012218800.1;Parent=rna-XM_012363377.1
NW_012160620.1	Gnomon	CDS	1125144	1125277	.	+	0	Name=XP_012218800.1;ID=cds-XP_012218800.1;Dbxref=GeneID:105670060%2CGenbank:XP_012218800.1;Parent=rna-XM_012363377.1
NW_012160620.1	Gnomon	CDS	1125449	1127336	.	+	0	Name=XP_012218800.1;ID=cds-XP_012218800.1;Dbxref=GeneID:105670060%2CGenbank:XP_012218800.1;Parent=rna-XM_012363377.1
NW_012160620.1	Gnomon	CDS	1127437	1127651	.	+	0	Name=XP_012218800.1;ID=cds-XP_012218800.1;Dbxref=GeneID:105670060%2CGenbank:XP_012218800.1;Parent=rna-XM_012363377.1
NW_012160620.1	Gnomon	CDS	1127721	1127855	.	+	0	Name=XP_012218800.1;ID=cds-XP_012218800.1;Dbxref=GeneID:105670060%2CGenbank:XP_012218800.1;Parent=rna-XM_012363377.1
NW_012160620.1	Gnomon	CDS	1128064	1128180	.	+	0	Name=XP_012218800.1;ID=cds-XP_012218800.1;Dbxref=GeneID:105670060%2CGenbank:XP_012218800.1;Parent=rna-XM_012363377.1
NW_012160620.1	Gnomon	CDS	1128253	1128330	.	+	0	Name=XP_012218800.1;ID=cds-XP_012218800.1;Dbxref=GeneID:105670060%2CGenbank:XP_012218800.1;Parent=rna-XM_012363377.1
NW_012160620.1	Gnomon	CDS	1128422	1128646	.	+	0	Name=XP_012218800.1;ID=cds-XP_012218800.1;Dbxref=GeneID:105670060%2CGenbank:XP_012218800.1;Parent=rna-XM_012363377.1
NW_012160620.1	Gnomon	CDS	1128847	1129014	.	+	0	Name=XP_012218800.1;ID=cds-XP_012218800.1;Dbxref=GeneID:105670060%2CGenbank:XP_012218800.1;Parent=rna-XM_012363377.1
NW_012160620.1	Gnomon	CDS	1129089	1129311	.	+	0	Name=XP_012218800.1;ID=cds-XP_012218800.1;Dbxref=GeneID:105670060%2CGenbank:XP_012218800.1;Parent=rna-XM_012363377.1
NW_012160620.1	Gnomon	CDS	1129404	1129542	.	+	0	Name=XP_012218800.1;ID=cds-XP_012218800.1;Dbxref=GeneID:105670060%2CGenbank:XP_012218800.1;Parent=rna-XM_012363377.1
NW_012160620.1	Gnomon	CDS	1129615	1129704	.	+	0	Name=XP_012218800.1;ID=cds-XP_012218800.1;Dbxref=GeneID:105670060%2CGenbank:XP_012218800.1;Parent=rna-XM_012363377.1
NW_012160620.1	Gnomon	CDS	1129872	1129968	.	+	0	Name=XP_012218800.1;ID=cds-XP_012218800.1;Dbxref=GeneID:105670060%2CGenbank:XP_012218800.1;Parent=rna-XM_012363377.1
NW_012160620.1	Gnomon	CDS	1130097	1130223	.	+	0	Name=XP_012218800.1;ID=cds-XP_012218800.1;Dbxref=GeneID:105670060%2CGenbank:XP_012218800.1;Parent=rna-XM_012363377.1
NW_012160620.1	Gnomon	CDS	1130526	1131038	.	+	0	Name=XP_012218800.1;ID=cds-XP_012218800.1;Dbxref=GeneID:105670060%2CGenbank:XP_012218800.1;Parent=rna-XM_012363377.1
NW_012160620.1	Gnomon	CDS	1131611	1131666	.	+	0	Name=XP_012218800.1;ID=cds-XP_012218800.1;Dbxref=GeneID:105670060%2CGenbank:XP_012218800.1;Parent=rna-XM_012363377.1
NW_012160620.1	Gnomon	exon	2844203	2844444	.	+	.	ID=exon-XM_012363263.1-10;Dbxref=GeneID:105670001%2CGenbank:XM_012363263.1;Parent=rna-XM_012363263.1
NW_012160620.1	Gnomon	exon	2844863	2845239	.	+	.	ID=exon-XM_012363263.1-11;Dbxref=GeneID:105670001%2CGenbank:XM_012363263.1;Parent=rna-XM_012363263.1
NW_012160620.1	Gnomon	exon	722224	722719	.	+	.	ID=exon-XM_012363206.1-8;Dbxref=GeneID:105669975%2CGenbank:XM_012363206.1;Parent=rna-XM_012363206.1
NW_012160620.1	Gnomon	exon	717172	717312	.	+	.	ID=exon-XM_012363206.1-2;Dbxref=GeneID:105669975%2CGenbank:XM_012363206.1;Parent=rna-XM_012363206.1
NW_012160620.1	Gnomon	exon	718657	718748	.	+	.	ID=exon-XM_012363206.1-3;Dbxref=GeneID:105669975%2CGenbank:XM_012363206.1;Parent=rna-XM_012363206.1
NW_012160620.1	Gnomon	exon	717041	717066	.	+	.	ID=exon-XM_012363206.1-1;Dbxref=GeneID:105669975%2CGenbank:XM_012363206.1;Parent=rna-XM_012363206.1
NW_012160620.1	Gnomon	exon	721465	721684	.	+	.	ID=exon-XM_012363206.1-6;Dbxref=GeneID:105669975%2CGenbank:XM_012363206.1;Parent=rna-XM_012363206.1
NW_012160620.1	Gnomon	exon	721762	721981	.	+	.	ID=exon-XM_012363206.1-7;Dbxref=GeneID:105669975%2CGenbank:XM_012363206.1;Parent=rna-XM_012363206.1
NW_012160620.1	Gnomon	exon	720039	720529	.	+	.	ID=exon-XM_012363206.1-4;Dbxref=GeneID:105669975%2CGenbank:XM_012363206.1;Parent=rna-XM_012363206.1
NW_012160620.1	Gnomon	exon	720953	721323	.	+	.	ID=exon-XM_012363206.1-5;Dbxref=GeneID:105669975%2CGenbank:XM_012363206.1;Parent=rna-XM_012363206.1
NW_012160620.1	Gnomon	exon	1082978	1083216	.	+	.	ID=exon-XM_012363306.1-1;Dbxref=GeneID:105670024%2CGenbank:XM_012363306.1;Parent=rna-XM_012363306.1
NW_012160620.1	Gnomon	exon	1084680	1084818	.	+	.	ID=exon-XM_012363306.1-2;Dbxref=GeneID:105670024%2CGenbank:XM_012363306.1;Parent=rna-XM_012363306.1
NW_012160620.1	Gnomon	exon	1085288	1085416	.	+	.	ID=exon-XM_012363306.1-3;Dbxref=GeneID:105670024%2CGenbank:XM_012363306.1;Parent=rna-XM_012363306.1
NW_012160620.1	Gnomon	exon	1085537	1085703	.	+	.	ID=exon-XM_012363306.1-4;Dbxref=GeneID:105670024%2CGenbank:XM_012363306.1;Parent=rna-XM_012363306.1
NW_012160620.1	Gnomon	exon	1085801	1086017	.	+	.	ID=exon-XM_012363306.1-5;Dbxref=GeneID:105670024%2CGenbank:XM_012363306.1;Parent=rna-XM_012363306.1
NW_012160620.1	Gnomon	exon	1086109	1088877	.	+	.	ID=exon-XM_012363306.1-6;Dbxref=GeneID:105670024%2CGenbank:XM_012363306.1;Parent=rna-XM_012363306.1
NW_012160620.1	Gnomon	exon	1088969	1089349	.	+	.	ID=exon-XM_012363306.1-7;Dbxref=GeneID:105670024%2CGenbank:XM_012363306.1;Parent=rna-XM_012363306.1
NW_012160620.1	Gnomon	exon	1089503	1092055	.	+	.	ID=exon-XM_012363306.1-8;Dbxref=GeneID:105670024%2CGenbank:XM_012363306.1;Parent=rna-XM_012363306.1
NW_012160620.1	Gnomon	exon	1092801	1092921	.	+	.	ID=exon-XM_012363306.1-9;Dbxref=GeneID:105670024%2CGenbank:XM_012363306.1;Parent=rna-XM_012363306.1
NW_012160620.1	Gnomon	CDS	2321519	2321567	.	-	0	Name=XP_012218696.1;ID=cds-XP_012218696.1;Dbxref=GeneID:105670002%2CGenbank:XP_012218696.1;Parent=rna-XM_012363273.1
NW_012160620.1	Gnomon	CDS	2321230	2321440	.	-	0	Name=XP_012218696.1;ID=cds-XP_012218696.1;Dbxref=GeneID:105670002%2CGenbank:XP_012218696.1;Parent=rna-XM_012363273.1
NW_012160620.1	Gnomon	CDS	2320758	2320974	.	-	0	Name=XP_012218696.1;ID=cds-XP_012218696.1;Dbxref=GeneID:105670002%2CGenbank:XP_012218696.1;Parent=rna-XM_012363273.1
NW_012160620.1	Gnomon	CDS	2319311	2319481	.	-	0	Name=XP_012218696.1;ID=cds-XP_012218696.1;Dbxref=GeneID:105670002%2CGenbank:XP_012218696.1;Parent=rna-XM_012363273.1
NW_012160620.1	Gnomon	CDS	2318730	2318801	.	-	0	Name=XP_012218696.1;ID=cds-XP_012218696.1;Dbxref=GeneID:105670002%2CGenbank:XP_012218696.1;Parent=rna-XM_012363273.1
NW_012160620.1	Gnomon	CDS	2318577	2318660	.	-	0	Name=XP_012218696.1;ID=cds-XP_012218696.1;Dbxref=GeneID:105670002%2CGenbank:XP_012218696.1;Parent=rna-XM_012363273.1
NW_012160620.1	Gnomon	CDS	2318193	2318300	.	-	0	Name=XP_012218696.1;ID=cds-XP_012218696.1;Dbxref=GeneID:105670002%2CGenbank:XP_012218696.1;Parent=rna-XM_012363273.1
NW_012160620.1	Gnomon	CDS	2317995	2318111	.	-	0	Name=XP_012218696.1;ID=cds-XP_012218696.1;Dbxref=GeneID:105670002%2CGenbank:XP_012218696.1;Parent=rna-XM_012363273.1
NW_012160620.1	Gnomon	CDS	2317227	2317413	.	-	0	Name=XP_012218696.1;ID=cds-XP_012218696.1;Dbxref=GeneID:105670002%2CGenbank:XP_012218696.1;Parent=rna-XM_012363273.1
NW_012160620.1	Gnomon	CDS	2316164	2316406	.	-	0	Name=XP_012218696.1;ID=cds-XP_012218696.1;Dbxref=GeneID:105670002%2CGenbank:XP_012218696.1;Parent=rna-XM_012363273.1
NW_012160620.1	Gnomon	CDS	2315887	2316065	.	-	0	Name=XP_012218696.1;ID=cds-XP_012218696.1;Dbxref=GeneID:105670002%2CGenbank:XP_012218696.1;Parent=rna-XM_012363273.1
NW_012160620.1	Gnomon	CDS	2315631	2315792	.	-	0	Name=XP_012218696.1;ID=cds-XP_012218696.1;Dbxref=GeneID:105670002%2CGenbank:XP_012218696.1;Parent=rna-XM_012363273.1
NW_012160620.1	Gnomon	CDS	2315265	2315468	.	-	0	Name=XP_012218696.1;ID=cds-XP_012218696.1;Dbxref=GeneID:105670002%2CGenbank:XP_012218696.1;Parent=rna-XM_012363273.1
NW_012160620.1	Gnomon	CDS	2314967	2315168	.	-	0	Name=XP_012218696.1;ID=cds-XP_012218696.1;Dbxref=GeneID:105670002%2CGenbank:XP_012218696.1;Parent=rna-XM_012363273.1
NW_012160620.1	Gnomon	CDS	2313978	2314180	.	-	0	Name=XP_012218696.1;ID=cds-XP_012218696.1;Dbxref=GeneID:105670002%2CGenbank:XP_012218696.1;Parent=rna-XM_012363273.1
NW_012160620.1	Gnomon	mRNA	1611681	1875158	.	-	.	Name=XM_012363316.1;ID=rna-XM_012363316.1;Dbxref=GeneID:105670029%2CGenbank:XM_012363316.1;Parent=gene-LOC105670029
NW_012160620.1	Gnomon	exon	579526	579700	.	+	.	ID=exon-XM_012363202.1-10;Dbxref=GeneID:105669973%2CGenbank:XM_012363202.1;Parent=rna-XM_012363202.1
NW_012160620.1	Gnomon	exon	594124	594444	.	+	.	ID=exon-XM_012363202.1-11;Dbxref=GeneID:105669973%2CGenbank:XM_012363202.1;Parent=rna-XM_012363202.1
NW_012160620.1	Gnomon	exon	594642	594766	.	+	.	ID=exon-XM_012363202.1-12;Dbxref=GeneID:105669973%2CGenbank:XM_012363202.1;Parent=rna-XM_012363202.1
NW_012160620.1	Gnomon	exon	594847	595227	.	+	.	ID=exon-XM_012363202.1-13;Dbxref=GeneID:105669973%2CGenbank:XM_012363202.1;Parent=rna-XM_012363202.1
NW_012160620.1	Gnomon	exon	596874	597188	.	+	.	ID=exon-XM_012363202.1-14;Dbxref=GeneID:105669973%2CGenbank:XM_012363202.1;Parent=rna-XM_012363202.1
NW_012160620.1	Gnomon	exon	597787	597945	.	+	.	ID=exon-XM_012363202.1-15;Dbxref=GeneID:105669973%2CGenbank:XM_012363202.1;Parent=rna-XM_012363202.1
NW_012160620.1	Gnomon	exon	598012	598149	.	+	.	ID=exon-XM_012363202.1-16;Dbxref=GeneID:105669973%2CGenbank:XM_012363202.1;Parent=rna-XM_012363202.1
NW_012160620.1	Gnomon	exon	598271	602629	.	+	.	ID=exon-XM_012363202.1-17;Dbxref=GeneID:105669973%2CGenbank:XM_012363202.1;Parent=rna-XM_012363202.1
NW_012160620.1	Gnomon	exon	2446112	2446319	.	-	.	ID=exon-XM_012363253.1-10;Dbxref=GeneID:105669999%2CGenbank:XM_012363253.1;Parent=rna-XM_012363253.1
NW_012160620.1	Gnomon	exon	2434555	2437092	.	-	.	ID=exon-XM_012363253.1-15;Dbxref=GeneID:105669999%2CGenbank:XM_012363253.1;Parent=rna-XM_012363253.1
NW_012160620.1	Gnomon	exon	2442653	2442869	.	-	.	ID=exon-XM_012363253.1-11;Dbxref=GeneID:105669999%2CGenbank:XM_012363253.1;Parent=rna-XM_012363253.1
NW_012160620.1	Gnomon	exon	2441585	2442420	.	-	.	ID=exon-XM_012363253.1-12;Dbxref=GeneID:105669999%2CGenbank:XM_012363253.1;Parent=rna-XM_012363253.1
NW_012160620.1	Gnomon	exon	2439127	2441435	.	-	.	ID=exon-XM_012363253.1-13;Dbxref=GeneID:105669999%2CGenbank:XM_012363253.1;Parent=rna-XM_012363253.1
NW_012160620.1	Gnomon	exon	2437352	2438105	.	-	.	ID=exon-XM_012363253.1-14;Dbxref=GeneID:105669999%2CGenbank:XM_012363253.1;Parent=rna-XM_012363253.1
NW_012160620.1	Gnomon	exon	1318534	1318753	.	-	.	ID=exon-XM_012363354.1-2;Dbxref=GeneID:105670049%2CGenbank:XM_012363354.1;Parent=rna-XM_012363354.1
NW_012160620.1	Gnomon	exon	1317265	1317324	.	-	.	ID=exon-XM_012363354.1-3;Dbxref=GeneID:105670049%2CGenbank:XM_012363354.1;Parent=rna-XM_012363354.1
NW_012160620.1	Gnomon	exon	1316149	1317048	.	-	.	ID=exon-XM_012363354.1-4;Dbxref=GeneID:105670049%2CGenbank:XM_012363354.1;Parent=rna-XM_012363354.1
NW_012160620.1	Gnomon	exon	1323606	1324663	.	-	.	ID=exon-XM_012363354.1-1;Dbxref=GeneID:105670049%2CGenbank:XM_012363354.1;Parent=rna-XM_012363354.1
NW_012160620.1	Gnomon	CDS	2321519	2321567	.	-	0	Name=XP_012218695.1;ID=cds-XP_012218695.1;Dbxref=GeneID:105670002%2CGenbank:XP_012218695.1;Parent=rna-XM_012363272.1
NW_012160620.1	Gnomon	CDS	2321230	2321440	.	-	0	Name=XP_012218695.1;ID=cds-XP_012218695.1;Dbxref=GeneID:105670002%2CGenbank:XP_012218695.1;Parent=rna-XM_012363272.1
NW_012160620.1	Gnomon	CDS	2320758	2320974	.	-	0	Name=XP_012218695.1;ID=cds-XP_012218695.1;Dbxref=GeneID:105670002%2CGenbank:XP_012218695.1;Parent=rna-XM_012363272.1
NW_012160620.1	Gnomon	CDS	2319311	2319481	.	-	0	Name=XP_012218695.1;ID=cds-XP_012218695.1;Dbxref=GeneID:105670002%2CGenbank:XP_012218695.1;Parent=rna-XM_012363272.1
NW_012160620.1	Gnomon	CDS	2318730	2318801	.	-	0	Name=XP_012218695.1;ID=cds-XP_012218695.1;Dbxref=GeneID:105670002%2CGenbank:XP_012218695.1;Parent=rna-XM_012363272.1
NW_012160620.1	Gnomon	CDS	2318577	2318660	.	-	0	Name=XP_012218695.1;ID=cds-XP_012218695.1;Dbxref=GeneID:105670002%2CGenbank:XP_012218695.1;Parent=rna-XM_012363272.1
NW_012160620.1	Gnomon	CDS	2318193	2318300	.	-	0	Name=XP_012218695.1;ID=cds-XP_012218695.1;Dbxref=GeneID:105670002%2CGenbank:XP_012218695.1;Parent=rna-XM_012363272.1
NW_012160620.1	Gnomon	CDS	2317995	2318111	.	-	0	Name=XP_012218695.1;ID=cds-XP_012218695.1;Dbxref=GeneID:105670002%2CGenbank:XP_012218695.1;Parent=rna-XM_012363272.1
NW_012160620.1	Gnomon	CDS	2317227	2317413	.	-	0	Name=XP_012218695.1;ID=cds-XP_012218695.1;Dbxref=GeneID:105670002%2CGenbank:XP_012218695.1;Parent=rna-XM_012363272.1
NW_012160620.1	Gnomon	CDS	2316164	2316406	.	-	0	Name=XP_012218695.1;ID=cds-XP_012218695.1;Dbxref=GeneID:105670002%2CGenbank:XP_012218695.1;Parent=rna-XM_012363272.1
NW_012160620.1	Gnomon	CDS	2315887	2316065	.	-	0	Name=XP_012218695.1;ID=cds-XP_012218695.1;Dbxref=GeneID:105670002%2CGenbank:XP_012218695.1;Parent=rna-XM_012363272.1
NW_012160620.1	Gnomon	CDS	2315631	2315792	.	-	0	Name=XP_012218695.1;ID=cds-XP_012218695.1;Dbxref=GeneID:105670002%2CGenbank:XP_012218695.1;Parent=rna-XM_012363272.1
NW_012160620.1	Gnomon	CDS	2315265	2315468	.	-	0	Name=XP_012218695.1;ID=cds-XP_012218695.1;Dbxref=GeneID:105670002%2CGenbank:XP_012218695.1;Parent=rna-XM_012363272.1
NW_012160620.1	Gnomon	CDS	2314967	2315168	.	-	0	Name=XP_012218695.1;ID=cds-XP_012218695.1;Dbxref=GeneID:105670002%2CGenbank:XP_012218695.1;Parent=rna-XM_012363272.1
NW_012160620.1	Gnomon	CDS	2314558	2314659	.	-	0	Name=XP_012218695.1;ID=cds-XP_012218695.1;Dbxref=GeneID:105670002%2CGenbank:XP_012218695.1;Parent=rna-XM_012363272.1
NW_012160620.1	Gnomon	CDS	2313480	2313647	.	-	0	Name=XP_012218695.1;ID=cds-XP_012218695.1;Dbxref=GeneID:105670002%2CGenbank:XP_012218695.1;Parent=rna-XM_012363272.1
NW_012160620.1	Gnomon	CDS	2313331	2313399	.	-	0	Name=XP_012218695.1;ID=cds-XP_012218695.1;Dbxref=GeneID:105670002%2CGenbank:XP_012218695.1;Parent=rna-XM_012363272.1
NW_012160620.1	Gnomon	CDS	2312771	2312889	.	-	0	Name=XP_012218695.1;ID=cds-XP_012218695.1;Dbxref=GeneID:105670002%2CGenbank:XP_012218695.1;Parent=rna-XM_012363272.1
NW_012160620.1	Gnomon	exon	2446609	2446944	.	-	.	ID=exon-XM_012363254.1-9;Dbxref=GeneID:105669999%2CGenbank:XM_012363254.1;Parent=rna-XM_012363254.1
NW_012160620.1	Gnomon	exon	2448741	2448987	.	-	.	ID=exon-XM_012363254.1-7;Dbxref=GeneID:105669999%2CGenbank:XM_012363254.1;Parent=rna-XM_012363254.1
NW_012160620.1	Gnomon	exon	2447588	2447962	.	-	.	ID=exon-XM_012363254.1-8;Dbxref=GeneID:105669999%2CGenbank:XM_012363254.1;Parent=rna-XM_012363254.1
NW_012160620.1	Gnomon	exon	2450200	2452791	.	-	.	ID=exon-XM_012363254.1-5;Dbxref=GeneID:105669999%2CGenbank:XM_012363254.1;Parent=rna-XM_012363254.1
NW_012160620.1	Gnomon	exon	2449175	2449464	.	-	.	ID=exon-XM_012363254.1-6;Dbxref=GeneID:105669999%2CGenbank:XM_012363254.1;Parent=rna-XM_012363254.1
NW_012160620.1	Gnomon	exon	2455228	2455312	.	-	.	ID=exon-XM_012363254.1-3;Dbxref=GeneID:105669999%2CGenbank:XM_012363254.1;Parent=rna-XM_012363254.1
NW_012160620.1	Gnomon	exon	2453316	2453479	.	-	.	ID=exon-XM_012363254.1-4;Dbxref=GeneID:105669999%2CGenbank:XM_012363254.1;Parent=rna-XM_012363254.1
NW_012160620.1	Gnomon	exon	2480784	2481882	.	-	.	ID=exon-XM_012363254.1-1;Dbxref=GeneID:105669999%2CGenbank:XM_012363254.1;Parent=rna-XM_012363254.1
NW_012160620.1	Gnomon	exon	2460410	2460592	.	-	.	ID=exon-XM_012363254.1-2;Dbxref=GeneID:105669999%2CGenbank:XM_012363254.1;Parent=rna-XM_012363254.1
NW_012160620.1	Gnomon	exon	173560	173726	.	-	.	ID=exon-XM_012363329.1-2;Dbxref=GeneID:105670036%2CGenbank:XM_012363329.1;Parent=rna-XM_012363329.1
NW_012160620.1	Gnomon	exon	166968	167178	.	-	.	ID=exon-XM_012363329.1-3;Dbxref=GeneID:105670036%2CGenbank:XM_012363329.1;Parent=rna-XM_012363329.1
NW_012160620.1	Gnomon	exon	165945	166072	.	-	.	ID=exon-XM_012363329.1-4;Dbxref=GeneID:105670036%2CGenbank:XM_012363329.1;Parent=rna-XM_012363329.1
NW_012160620.1	Gnomon	exon	163782	163950	.	-	.	ID=exon-XM_012363329.1-5;Dbxref=GeneID:105670036%2CGenbank:XM_012363329.1;Parent=rna-XM_012363329.1
NW_012160620.1	Gnomon	exon	183373	185699	.	-	.	ID=exon-XM_012363329.1-1;Dbxref=GeneID:105670036%2CGenbank:XM_012363329.1;Parent=rna-XM_012363329.1
NW_012160620.1	Gnomon	exon	161441	161901	.	-	.	ID=exon-XM_012363329.1-6;Dbxref=GeneID:105670036%2CGenbank:XM_012363329.1;Parent=rna-XM_012363329.1
NW_012160620.1	Gnomon	CDS	2348256	2348304	.	+	0	Name=XP_012218704.1;ID=cds-XP_012218704.1;Dbxref=GeneID:105670005%2CGenbank:XP_012218704.1;Parent=rna-XM_012363281.1
NW_012160620.1	Gnomon	CDS	2348529	2348664	.	+	0	Name=XP_012218704.1;ID=cds-XP_012218704.1;Dbxref=GeneID:105670005%2CGenbank:XP_012218704.1;Parent=rna-XM_012363281.1
NW_012160620.1	Gnomon	CDS	2348883	2348977	.	+	0	Name=XP_012218704.1;ID=cds-XP_012218704.1;Dbxref=GeneID:105670005%2CGenbank:XP_012218704.1;Parent=rna-XM_012363281.1
NW_012160620.1	Gnomon	CDS	2349229	2349452	.	+	0	Name=XP_012218704.1;ID=cds-XP_012218704.1;Dbxref=GeneID:105670005%2CGenbank:XP_012218704.1;Parent=rna-XM_012363281.1
NW_012160620.1	Gnomon	CDS	2349522	2349725	.	+	0	Name=XP_012218704.1;ID=cds-XP_012218704.1;Dbxref=GeneID:105670005%2CGenbank:XP_012218704.1;Parent=rna-XM_012363281.1
NW_012160620.1	Gnomon	CDS	2349823	2349921	.	+	0	Name=XP_012218704.1;ID=cds-XP_012218704.1;Dbxref=GeneID:105670005%2CGenbank:XP_012218704.1;Parent=rna-XM_012363281.1
NW_012160620.1	Gnomon	mRNA	474832	784947	.	-	.	Name=XM_012363219.1;ID=rna-XM_012363219.1;Dbxref=GeneID:105669978%2CGenbank:XM_012363219.1;Parent=gene-LOC105669978
NW_012160620.1	Gnomon	mRNA	1100800	1103068	.	-	.	Name=XM_012363313.1;ID=rna-XM_012363313.1;Dbxref=GeneID:105670027%2CGenbank:XM_012363313.1;Parent=gene-LOC105670027
NW_012160620.1	Gnomon	CDS	2321519	2321567	.	-	0	Name=XP_012218694.1;ID=cds-XP_012218694.1;Dbxref=GeneID:105670002%2CGenbank:XP_012218694.1;Parent=rna-XM_012363271.1
NW_012160620.1	Gnomon	CDS	2321230	2321440	.	-	0	Name=XP_012218694.1;ID=cds-XP_012218694.1;Dbxref=GeneID:105670002%2CGenbank:XP_012218694.1;Parent=rna-XM_012363271.1
NW_012160620.1	Gnomon	CDS	2320758	2320974	.	-	0	Name=XP_012218694.1;ID=cds-XP_012218694.1;Dbxref=GeneID:105670002%2CGenbank:XP_012218694.1;Parent=rna-XM_012363271.1
NW_012160620.1	Gnomon	CDS	2319311	2319481	.	-	0	Name=XP_012218694.1;ID=cds-XP_012218694.1;Dbxref=GeneID:105670002%2CGenbank:XP_012218694.1;Parent=rna-XM_012363271.1
NW_012160620.1	Gnomon	CDS	2318730	2318801	.	-	0	Name=XP_012218694.1;ID=cds-XP_012218694.1;Dbxref=GeneID:105670002%2CGenbank:XP_012218694.1;Parent=rna-XM_012363271.1
NW_012160620.1	Gnomon	CDS	2318577	2318660	.	-	0	Name=XP_012218694.1;ID=cds-XP_012218694.1;Dbxref=GeneID:105670002%2CGenbank:XP_012218694.1;Parent=rna-XM_012363271.1
NW_012160620.1	Gnomon	CDS	2318193	2318300	.	-	0	Name=XP_012218694.1;ID=cds-XP_012218694.1;Dbxref=GeneID:105670002%2CGenbank:XP_012218694.1;Parent=rna-XM_012363271.1
NW_012160620.1	Gnomon	CDS	2317995	2318111	.	-	0	Name=XP_012218694.1;ID=cds-XP_012218694.1;Dbxref=GeneID:105670002%2CGenbank:XP_012218694.1;Parent=rna-XM_012363271.1
NW_012160620.1	Gnomon	CDS	2317227	2317413	.	-	0	Name=XP_012218694.1;ID=cds-XP_012218694.1;Dbxref=GeneID:105670002%2CGenbank:XP_012218694.1;Parent=rna-XM_012363271.1
NW_012160620.1	Gnomon	CDS	2316164	2316406	.	-	0	Name=XP_012218694.1;ID=cds-XP_012218694.1;Dbxref=GeneID:105670002%2CGenbank:XP_012218694.1;Parent=rna-XM_012363271.1
NW_012160620.1	Gnomon	CDS	2315887	2316065	.	-	0	Name=XP_012218694.1;ID=cds-XP_012218694.1;Dbxref=GeneID:105670002%2CGenbank:XP_012218694.1;Parent=rna-XM_012363271.1
NW_012160620.1	Gnomon	CDS	2315631	2315792	.	-	0	Name=XP_012218694.1;ID=cds-XP_012218694.1;Dbxref=GeneID:105670002%2CGenbank:XP_012218694.1;Parent=rna-XM_012363271.1
NW_012160620.1	Gnomon	CDS	2315265	2315468	.	-	0	Name=XP_012218694.1;ID=cds-XP_012218694.1;Dbxref=GeneID:105670002%2CGenbank:XP_012218694.1;Parent=rna-XM_012363271.1
NW_012160620.1	Gnomon	CDS	2314967	2315168	.	-	0	Name=XP_012218694.1;ID=cds-XP_012218694.1;Dbxref=GeneID:105670002%2CGenbank:XP_012218694.1;Parent=rna-XM_012363271.1
NW_012160620.1	Gnomon	CDS	2314558	2314659	.	-	0	Name=XP_012218694.1;ID=cds-XP_012218694.1;Dbxref=GeneID:105670002%2CGenbank:XP_012218694.1;Parent=rna-XM_012363271.1
NW_012160620.1	Gnomon	CDS	2313480	2313647	.	-	0	Name=XP_012218694.1;ID=cds-XP_012218694.1;Dbxref=GeneID:105670002%2CGenbank:XP_012218694.1;Parent=rna-XM_012363271.1
NW_012160620.1	Gnomon	CDS	2313331	2313399	.	-	0	Name=XP_012218694.1;ID=cds-XP_012218694.1;Dbxref=GeneID:105670002%2CGenbank:XP_012218694.1;Parent=rna-XM_012363271.1
NW_012160620.1	Gnomon	CDS	2312771	2312889	.	-	0	Name=XP_012218694.1;ID=cds-XP_012218694.1;Dbxref=GeneID:105670002%2CGenbank:XP_012218694.1;Parent=rna-XM_012363271.1
NW_012160620.1	Gnomon	exon	2295410	2295612	.	+	.	ID=exon-XM_012363277.1-1;Dbxref=GeneID:105670004%2CGenbank:XM_012363277.1;Parent=rna-XM_012363277.1
NW_012160620.1	Gnomon	exon	2296537	2296629	.	+	.	ID=exon-XM_012363277.1-4;Dbxref=GeneID:105670004%2CGenbank:XM_012363277.1;Parent=rna-XM_012363277.1
NW_012160620.1	Gnomon	exon	2296713	2296896	.	+	.	ID=exon-XM_012363277.1-5;Dbxref=GeneID:105670004%2CGenbank:XM_012363277.1;Parent=rna-XM_012363277.1
NW_012160620.1	Gnomon	exon	2295900	2296286	.	+	.	ID=exon-XM_012363277.1-2;Dbxref=GeneID:105670004%2CGenbank:XM_012363277.1;Parent=rna-XM_012363277.1
NW_012160620.1	Gnomon	exon	2296368	2296469	.	+	.	ID=exon-XM_012363277.1-3;Dbxref=GeneID:105670004%2CGenbank:XM_012363277.1;Parent=rna-XM_012363277.1
NW_012160620.1	Gnomon	exon	1303613	1303766	.	-	.	ID=exon-XM_012363198.1-8;Dbxref=GeneID:105669970%2CGenbank:XM_012363198.1;Parent=rna-XM_012363198.1
NW_012160620.1	Gnomon	exon	1303300	1303404	.	-	.	ID=exon-XM_012363198.1-9;Dbxref=GeneID:105669970%2CGenbank:XM_012363198.1;Parent=rna-XM_012363198.1
NW_012160620.1	Gnomon	exon	1304537	1304664	.	-	.	ID=exon-XM_012363198.1-4;Dbxref=GeneID:105669970%2CGenbank:XM_012363198.1;Parent=rna-XM_012363198.1
NW_012160620.1	Gnomon	exon	1304397	1304439	.	-	.	ID=exon-XM_012363198.1-5;Dbxref=GeneID:105669970%2CGenbank:XM_012363198.1;Parent=rna-XM_012363198.1
NW_012160620.1	Gnomon	exon	1304179	1304252	.	-	.	ID=exon-XM_012363198.1-6;Dbxref=GeneID:105669970%2CGenbank:XM_012363198.1;Parent=rna-XM_012363198.1
NW_012160620.1	Gnomon	exon	1303940	1304107	.	-	.	ID=exon-XM_012363198.1-7;Dbxref=GeneID:105669970%2CGenbank:XM_012363198.1;Parent=rna-XM_012363198.1
NW_012160620.1	Gnomon	exon	1305219	1305437	.	-	.	ID=exon-XM_012363198.1-1;Dbxref=GeneID:105669970%2CGenbank:XM_012363198.1;Parent=rna-XM_012363198.1
NW_012160620.1	Gnomon	exon	1304898	1305081	.	-	.	ID=exon-XM_012363198.1-2;Dbxref=GeneID:105669970%2CGenbank:XM_012363198.1;Parent=rna-XM_012363198.1
NW_012160620.1	Gnomon	exon	1304749	1304824	.	-	.	ID=exon-XM_012363198.1-3;Dbxref=GeneID:105669970%2CGenbank:XM_012363198.1;Parent=rna-XM_012363198.1
NW_012160620.1	Gnomon	exon	2297626	2299356	.	+	.	ID=exon-XM_012363277.1-6;Dbxref=GeneID:105670004%2CGenbank:XM_012363277.1;Parent=rna-XM_012363277.1
NW_012160620.1	Gnomon	mRNA	1099161	1100657	.	+	.	Name=XM_012363314.1;ID=rna-XM_012363314.1;Dbxref=GeneID:105670028%2CGenbank:XM_012363314.1;Parent=gene-LOC105670028
NW_012160620.1	Gnomon	CDS	2348573	2348664	.	+	0	Name=XP_012218703.1;ID=cds-XP_012218703.1;Dbxref=GeneID:105670005%2CGenbank:XP_012218703.1;Parent=rna-XM_012363280.1
NW_012160620.1	Gnomon	CDS	2348883	2348977	.	+	0	Name=XP_012218703.1;ID=cds-XP_012218703.1;Dbxref=GeneID:105670005%2CGenbank:XP_012218703.1;Parent=rna-XM_012363280.1
NW_012160620.1	Gnomon	CDS	2349091	2349452	.	+	0	Name=XP_012218703.1;ID=cds-XP_012218703.1;Dbxref=GeneID:105670005%2CGenbank:XP_012218703.1;Parent=rna-XM_012363280.1
NW_012160620.1	Gnomon	CDS	2349522	2349725	.	+	0	Name=XP_012218703.1;ID=cds-XP_012218703.1;Dbxref=GeneID:105670005%2CGenbank:XP_012218703.1;Parent=rna-XM_012363280.1
NW_012160620.1	Gnomon	CDS	2349823	2349921	.	+	0	Name=XP_012218703.1;ID=cds-XP_012218703.1;Dbxref=GeneID:105670005%2CGenbank:XP_012218703.1;Parent=rna-XM_012363280.1
NW_012160620.1	Gnomon	CDS	2321519	2321567	.	-	0	Name=XP_012218693.1;ID=cds-XP_012218693.1;Dbxref=GeneID:105670002%2CGenbank:XP_012218693.1;Parent=rna-XM_012363270.1
NW_012160620.1	Gnomon	CDS	2321230	2321440	.	-	0	Name=XP_012218693.1;ID=cds-XP_012218693.1;Dbxref=GeneID:105670002%2CGenbank:XP_012218693.1;Parent=rna-XM_012363270.1
NW_012160620.1	Gnomon	CDS	2320758	2320974	.	-	0	Name=XP_012218693.1;ID=cds-XP_012218693.1;Dbxref=GeneID:105670002%2CGenbank:XP_012218693.1;Parent=rna-XM_012363270.1
NW_012160620.1	Gnomon	CDS	2319311	2319481	.	-	0	Name=XP_012218693.1;ID=cds-XP_012218693.1;Dbxref=GeneID:105670002%2CGenbank:XP_012218693.1;Parent=rna-XM_012363270.1
NW_012160620.1	Gnomon	CDS	2318730	2318801	.	-	0	Name=XP_012218693.1;ID=cds-XP_012218693.1;Dbxref=GeneID:105670002%2CGenbank:XP_012218693.1;Parent=rna-XM_012363270.1
NW_012160620.1	Gnomon	CDS	2318577	2318660	.	-	0	Name=XP_012218693.1;ID=cds-XP_012218693.1;Dbxref=GeneID:105670002%2CGenbank:XP_012218693.1;Parent=rna-XM_012363270.1
NW_012160620.1	Gnomon	CDS	2318193	2318300	.	-	0	Name=XP_012218693.1;ID=cds-XP_012218693.1;Dbxref=GeneID:105670002%2CGenbank:XP_012218693.1;Parent=rna-XM_012363270.1
NW_012160620.1	Gnomon	CDS	2317995	2318111	.	-	0	Name=XP_012218693.1;ID=cds-XP_012218693.1;Dbxref=GeneID:105670002%2CGenbank:XP_012218693.1;Parent=rna-XM_012363270.1
NW_012160620.1	Gnomon	CDS	2317227	2317413	.	-	0	Name=XP_012218693.1;ID=cds-XP_012218693.1;Dbxref=GeneID:105670002%2CGenbank:XP_012218693.1;Parent=rna-XM_012363270.1
NW_012160620.1	Gnomon	CDS	2316164	2316406	.	-	0	Name=XP_012218693.1;ID=cds-XP_012218693.1;Dbxref=GeneID:105670002%2CGenbank:XP_012218693.1;Parent=rna-XM_012363270.1
NW_012160620.1	Gnomon	CDS	2315887	2316065	.	-	0	Name=XP_012218693.1;ID=cds-XP_012218693.1;Dbxref=GeneID:105670002%2CGenbank:XP_012218693.1;Parent=rna-XM_012363270.1
NW_012160620.1	Gnomon	CDS	2315631	2315792	.	-	0	Name=XP_012218693.1;ID=cds-XP_012218693.1;Dbxref=GeneID:105670002%2CGenbank:XP_012218693.1;Parent=rna-XM_012363270.1
NW_012160620.1	Gnomon	CDS	2315265	2315468	.	-	0	Name=XP_012218693.1;ID=cds-XP_012218693.1;Dbxref=GeneID:105670002%2CGenbank:XP_012218693.1;Parent=rna-XM_012363270.1
NW_012160620.1	Gnomon	CDS	2314967	2315168	.	-	0	Name=XP_012218693.1;ID=cds-XP_012218693.1;Dbxref=GeneID:105670002%2CGenbank:XP_012218693.1;Parent=rna-XM_012363270.1
NW_012160620.1	Gnomon	CDS	2314558	2314659	.	-	0	Name=XP_012218693.1;ID=cds-XP_012218693.1;Dbxref=GeneID:105670002%2CGenbank:XP_012218693.1;Parent=rna-XM_012363270.1
NW_012160620.1	Gnomon	CDS	2313480	2313647	.	-	0	Name=XP_012218693.1;ID=cds-XP_012218693.1;Dbxref=GeneID:105670002%2CGenbank:XP_012218693.1;Parent=rna-XM_012363270.1
NW_012160620.1	Gnomon	CDS	2313331	2313399	.	-	0	Name=XP_012218693.1;ID=cds-XP_012218693.1;Dbxref=GeneID:105670002%2CGenbank:XP_012218693.1;Parent=rna-XM_012363270.1
NW_012160620.1	Gnomon	CDS	2312771	2312889	.	-	0	Name=XP_012218693.1;ID=cds-XP_012218693.1;Dbxref=GeneID:105670002%2CGenbank:XP_012218693.1;Parent=rna-XM_012363270.1
NW_012160620.1	Gnomon	CDS	999206	999406	.	-	0	Name=XP_012218609.1;ID=cds-XP_012218609.1;Dbxref=GeneID:105669960%2CGenbank:XP_012218609.1;Parent=rna-XM_012363186.1
NW_012160620.1	Gnomon	CDS	998972	999076	.	-	0	Name=XP_012218609.1;ID=cds-XP_012218609.1;Dbxref=GeneID:105669960%2CGenbank:XP_012218609.1;Parent=rna-XM_012363186.1
NW_012160620.1	Gnomon	CDS	998019	998315	.	-	0	Name=XP_012218609.1;ID=cds-XP_012218609.1;Dbxref=GeneID:105669960%2CGenbank:XP_012218609.1;Parent=rna-XM_012363186.1
NW_012160620.1	Gnomon	CDS	997189	997264	.	-	0	Name=XP_012218609.1;ID=cds-XP_012218609.1;Dbxref=GeneID:105669960%2CGenbank:XP_012218609.1;Parent=rna-XM_012363186.1
NW_012160620.1	Gnomon	CDS	997063	997115	.	-	0	Name=XP_012218609.1;ID=cds-XP_012218609.1;Dbxref=GeneID:105669960%2CGenbank:XP_012218609.1;Parent=rna-XM_012363186.1
NW_012160620.1	Gnomon	CDS	996783	996871	.	-	0	Name=XP_012218609.1;ID=cds-XP_012218609.1;Dbxref=GeneID:105669960%2CGenbank:XP_012218609.1;Parent=rna-XM_012363186.1
NW_012160620.1	Gnomon	CDS	996420	996555	.	-	0	Name=XP_012218609.1;ID=cds-XP_012218609.1;Dbxref=GeneID:105669960%2CGenbank:XP_012218609.1;Parent=rna-XM_012363186.1
NW_012160620.1	Gnomon	CDS	996210	996323	.	-	0	Name=XP_012218609.1;ID=cds-XP_012218609.1;Dbxref=GeneID:105669960%2CGenbank:XP_012218609.1;Parent=rna-XM_012363186.1
NW_012160620.1	Gnomon	CDS	995646	995795	.	-	0	Name=XP_012218609.1;ID=cds-XP_012218609.1;Dbxref=GeneID:105669960%2CGenbank:XP_012218609.1;Parent=rna-XM_012363186.1
NW_012160620.1	Gnomon	CDS	994346	994501	.	-	0	Name=XP_012218609.1;ID=cds-XP_012218609.1;Dbxref=GeneID:105669960%2CGenbank:XP_012218609.1;Parent=rna-XM_012363186.1
NW_012160620.1	Gnomon	CDS	2348256	2348304	.	+	0	Name=XP_012218702.1;ID=cds-XP_012218702.1;Dbxref=GeneID:105670005%2CGenbank:XP_012218702.1;Parent=rna-XM_012363279.1
NW_012160620.1	Gnomon	CDS	2348529	2348664	.	+	0	Name=XP_012218702.1;ID=cds-XP_012218702.1;Dbxref=GeneID:105670005%2CGenbank:XP_012218702.1;Parent=rna-XM_012363279.1
NW_012160620.1	Gnomon	CDS	2348883	2348977	.	+	0	Name=XP_012218702.1;ID=cds-XP_012218702.1;Dbxref=GeneID:105670005%2CGenbank:XP_012218702.1;Parent=rna-XM_012363279.1
NW_012160620.1	Gnomon	CDS	2349091	2349452	.	+	0	Name=XP_012218702.1;ID=cds-XP_012218702.1;Dbxref=GeneID:105670005%2CGenbank:XP_012218702.1;Parent=rna-XM_012363279.1
NW_012160620.1	Gnomon	CDS	2349522	2349725	.	+	0	Name=XP_012218702.1;ID=cds-XP_012218702.1;Dbxref=GeneID:105670005%2CGenbank:XP_012218702.1;Parent=rna-XM_012363279.1
NW_012160620.1	Gnomon	CDS	2349823	2349921	.	+	0	Name=XP_012218702.1;ID=cds-XP_012218702.1;Dbxref=GeneID:105670005%2CGenbank:XP_012218702.1;Parent=rna-XM_012363279.1
NW_012160620.1	Gnomon	exon	2151814	2151952	.	-	.	ID=exon-XM_012363229.1-9;Dbxref=GeneID:105669986%2CGenbank:XM_012363229.1;Parent=rna-XM_012363229.1
NW_012160620.1	Gnomon	exon	2152383	2152481	.	-	.	ID=exon-XM_012363229.1-7;Dbxref=GeneID:105669986%2CGenbank:XM_012363229.1;Parent=rna-XM_012363229.1
NW_012160620.1	Gnomon	exon	2152040	2152198	.	-	.	ID=exon-XM_012363229.1-8;Dbxref=GeneID:105669986%2CGenbank:XM_012363229.1;Parent=rna-XM_012363229.1
NW_012160620.1	Gnomon	exon	2153596	2153740	.	-	.	ID=exon-XM_012363229.1-5;Dbxref=GeneID:105669986%2CGenbank:XM_012363229.1;Parent=rna-XM_012363229.1
NW_012160620.1	Gnomon	exon	2152912	2153128	.	-	.	ID=exon-XM_012363229.1-6;Dbxref=GeneID:105669986%2CGenbank:XM_012363229.1;Parent=rna-XM_012363229.1
NW_012160620.1	Gnomon	exon	2193976	2194020	.	-	.	ID=exon-XM_012363229.1-3;Dbxref=GeneID:105669986%2CGenbank:XM_012363229.1;Parent=rna-XM_012363229.1
NW_012160620.1	Gnomon	exon	2171590	2171745	.	-	.	ID=exon-XM_012363229.1-4;Dbxref=GeneID:105669986%2CGenbank:XM_012363229.1;Parent=rna-XM_012363229.1
NW_012160620.1	Gnomon	exon	2286301	2286707	.	-	.	ID=exon-XM_012363229.1-1;Dbxref=GeneID:105669986%2CGenbank:XM_012363229.1;Parent=rna-XM_012363229.1
NW_012160620.1	Gnomon	exon	2235915	2238093	.	-	.	ID=exon-XM_012363229.1-2;Dbxref=GeneID:105669986%2CGenbank:XM_012363229.1;Parent=rna-XM_012363229.1
NW_012160620.1	Gnomon	mRNA	1611681	1855716	.	-	.	Name=XM_012363319.1;ID=rna-XM_012363319.1;Dbxref=GeneID:105670029%2CGenbank:XM_012363319.1;Parent=gene-LOC105670029
NW_012160620.1	Gnomon	exon	181979	182245	.	-	.	ID=exon-XM_012363331.1-1;Dbxref=GeneID:105670036%2CGenbank:XM_012363331.1;Parent=rna-XM_012363331.1
NW_012160620.1	Gnomon	exon	173560	173726	.	-	.	ID=exon-XM_012363331.1-2;Dbxref=GeneID:105670036%2CGenbank:XM_012363331.1;Parent=rna-XM_012363331.1
NW_012160620.1	Gnomon	exon	166968	167178	.	-	.	ID=exon-XM_012363331.1-3;Dbxref=GeneID:105670036%2CGenbank:XM_012363331.1;Parent=rna-XM_012363331.1
NW_012160620.1	Gnomon	exon	165945	166072	.	-	.	ID=exon-XM_012363331.1-4;Dbxref=GeneID:105670036%2CGenbank:XM_012363331.1;Parent=rna-XM_012363331.1
NW_012160620.1	Gnomon	exon	163782	163950	.	-	.	ID=exon-XM_012363331.1-5;Dbxref=GeneID:105670036%2CGenbank:XM_012363331.1;Parent=rna-XM_012363331.1
NW_012160620.1	Gnomon	exon	161441	161901	.	-	.	ID=exon-XM_012363331.1-6;Dbxref=GeneID:105670036%2CGenbank:XM_012363331.1;Parent=rna-XM_012363331.1
NW_012160620.1	Gnomon	CDS	672678	673482	.	-	0	Name=XP_012218608.1;ID=cds-XP_012218608.1;Dbxref=GeneID:105669958%2CGenbank:XP_012218608.1;Parent=rna-XM_012363185.1
NW_012160620.1	Gnomon	CDS	672053	672528	.	-	0	Name=XP_012218608.1;ID=cds-XP_012218608.1;Dbxref=GeneID:105669958%2CGenbank:XP_012218608.1;Parent=rna-XM_012363185.1
NW_012160620.1	Gnomon	exon	1238835	1242651	.	-	.	ID=exon-XM_012363402.1-1;Dbxref=GeneID:105670075%2CGenbank:XM_012363402.1;Parent=rna-XM_012363402.1
NW_012160620.1	Gnomon	exon	1305219	1305437	.	-	.	ID=exon-XM_012363199.1-1;Dbxref=GeneID:105669970%2CGenbank:XM_012363199.1;Parent=rna-XM_012363199.1
NW_012160620.1	Gnomon	exon	1304898	1305081	.	-	.	ID=exon-XM_012363199.1-2;Dbxref=GeneID:105669970%2CGenbank:XM_012363199.1;Parent=rna-XM_012363199.1
NW_012160620.1	Gnomon	exon	1304397	1304439	.	-	.	ID=exon-XM_012363199.1-5;Dbxref=GeneID:105669970%2CGenbank:XM_012363199.1;Parent=rna-XM_012363199.1
NW_012160620.1	Gnomon	exon	1304179	1304252	.	-	.	ID=exon-XM_012363199.1-6;Dbxref=GeneID:105669970%2CGenbank:XM_012363199.1;Parent=rna-XM_012363199.1
NW_012160620.1	Gnomon	exon	1304749	1304824	.	-	.	ID=exon-XM_012363199.1-3;Dbxref=GeneID:105669970%2CGenbank:XM_012363199.1;Parent=rna-XM_012363199.1
NW_012160620.1	Gnomon	exon	1304537	1304664	.	-	.	ID=exon-XM_012363199.1-4;Dbxref=GeneID:105669970%2CGenbank:XM_012363199.1;Parent=rna-XM_012363199.1
NW_012160620.1	Gnomon	exon	1303300	1303400	.	-	.	ID=exon-XM_012363199.1-9;Dbxref=GeneID:105669970%2CGenbank:XM_012363199.1;Parent=rna-XM_012363199.1
NW_012160620.1	Gnomon	exon	1303940	1304107	.	-	.	ID=exon-XM_012363199.1-7;Dbxref=GeneID:105669970%2CGenbank:XM_012363199.1;Parent=rna-XM_012363199.1
NW_012160620.1	Gnomon	exon	1303609	1303766	.	-	.	ID=exon-XM_012363199.1-8;Dbxref=GeneID:105669970%2CGenbank:XM_012363199.1;Parent=rna-XM_012363199.1
NW_012160620.1	Gnomon	CDS	2348256	2348304	.	+	0	Name=XP_012218701.1;ID=cds-XP_012218701.1;Dbxref=GeneID:105670005%2CGenbank:XP_012218701.1;Parent=rna-XM_012363278.1
NW_012160620.1	Gnomon	CDS	2348529	2348664	.	+	0	Name=XP_012218701.1;ID=cds-XP_012218701.1;Dbxref=GeneID:105670005%2CGenbank:XP_012218701.1;Parent=rna-XM_012363278.1
NW_012160620.1	Gnomon	CDS	2348883	2348977	.	+	0	Name=XP_012218701.1;ID=cds-XP_012218701.1;Dbxref=GeneID:105670005%2CGenbank:XP_012218701.1;Parent=rna-XM_012363278.1
NW_012160620.1	Gnomon	CDS	2349091	2349452	.	+	0	Name=XP_012218701.1;ID=cds-XP_012218701.1;Dbxref=GeneID:105670005%2CGenbank:XP_012218701.1;Parent=rna-XM_012363278.1
NW_012160620.1	Gnomon	CDS	2349522	2349725	.	+	0	Name=XP_012218701.1;ID=cds-XP_012218701.1;Dbxref=GeneID:105670005%2CGenbank:XP_012218701.1;Parent=rna-XM_012363278.1
NW_012160620.1	Gnomon	CDS	2349823	2349921	.	+	0	Name=XP_012218701.1;ID=cds-XP_012218701.1;Dbxref=GeneID:105670005%2CGenbank:XP_012218701.1;Parent=rna-XM_012363278.1
NW_012160620.1	Gnomon	exon	1428778	1429506	.	-	.	ID=exon-XM_012363299.1-1;Dbxref=GeneID:105670018%2CGenbank:XM_012363299.1;Parent=rna-XM_012363299.1
NW_012160620.1	Gnomon	exon	1428431	1428525	.	-	.	ID=exon-XM_012363299.1-2;Dbxref=GeneID:105670018%2CGenbank:XM_012363299.1;Parent=rna-XM_012363299.1
NW_012160620.1	Gnomon	exon	1428102	1428142	.	-	.	ID=exon-XM_012363299.1-3;Dbxref=GeneID:105670018%2CGenbank:XM_012363299.1;Parent=rna-XM_012363299.1
NW_012160620.1	Gnomon	exon	1406029	1406447	.	-	.	ID=exon-XM_012363299.1-4;Dbxref=GeneID:105670018%2CGenbank:XM_012363299.1;Parent=rna-XM_012363299.1
NW_012160620.1	Gnomon	exon	1404161	1405865	.	-	.	ID=exon-XM_012363299.1-5;Dbxref=GeneID:105670018%2CGenbank:XM_012363299.1;Parent=rna-XM_012363299.1
NW_012160620.1	Gnomon	CDS	2841018	2841021	.	+	0	Name=XP_012218691.1;ID=cds-XP_012218691.1;Dbxref=GeneID:105670001%2CGenbank:XP_012218691.1;Parent=rna-XM_012363268.1
NW_012160620.1	Gnomon	CDS	2841875	2842151	.	+	0	Name=XP_012218691.1;ID=cds-XP_012218691.1;Dbxref=GeneID:105670001%2CGenbank:XP_012218691.1;Parent=rna-XM_012363268.1
NW_012160620.1	Gnomon	CDS	2842243	2842828	.	+	0	Name=XP_012218691.1;ID=cds-XP_012218691.1;Dbxref=GeneID:105670001%2CGenbank:XP_012218691.1;Parent=rna-XM_012363268.1
NW_012160620.1	Gnomon	CDS	2843402	2843534	.	+	0	Name=XP_012218691.1;ID=cds-XP_012218691.1;Dbxref=GeneID:105670001%2CGenbank:XP_012218691.1;Parent=rna-XM_012363268.1
NW_012160620.1	Gnomon	CDS	2844203	2844444	.	+	0	Name=XP_012218691.1;ID=cds-XP_012218691.1;Dbxref=GeneID:105670001%2CGenbank:XP_012218691.1;Parent=rna-XM_012363268.1
NW_012160620.1	Gnomon	CDS	2844863	2845051	.	+	0	Name=XP_012218691.1;ID=cds-XP_012218691.1;Dbxref=GeneID:105670001%2CGenbank:XP_012218691.1;Parent=rna-XM_012363268.1
NW_012160620.1	Gnomon	CDS	559296	559410	.	-	0	Name=XP_012218607.1;ID=cds-XP_012218607.1;Dbxref=GeneID:105669957%2CGenbank:XP_012218607.1;Note=The sequence of the model RefSeq protein was modified relative to this genomic sequence to represent the inferred CDS: substituted 2 bases at 2 genomic stop codons;Parent=rna-XM_012363184.1
NW_012160620.1	Gnomon	CDS	557804	558076	.	-	0	Name=XP_012218607.1;ID=cds-XP_012218607.1;Dbxref=GeneID:105669957%2CGenbank:XP_012218607.1;Note=The sequence of the model RefSeq protein was modified relative to this genomic sequence to represent the inferred CDS: substituted 2 bases at 2 genomic stop codons;Parent=rna-XM_012363184.1
NW_012160620.1	Gnomon	CDS	557356	557520	.	-	0	Name=XP_012218607.1;ID=cds-XP_012218607.1;Dbxref=GeneID:105669957%2CGenbank:XP_012218607.1;Note=The sequence of the model RefSeq protein was modified relative to this genomic sequence to represent the inferred CDS: substituted 2 bases at 2 genomic stop codons;Parent=rna-XM_012363184.1
NW_012160620.1	Gnomon	CDS	556806	557123	.	-	0	Name=XP_012218607.1;ID=cds-XP_012218607.1;Dbxref=GeneID:105669957%2CGenbank:XP_012218607.1;Note=The sequence of the model RefSeq protein was modified relative to this genomic sequence to represent the inferred CDS: substituted 2 bases at 2 genomic stop codons;Parent=rna-XM_012363184.1
NW_012160620.1	Gnomon	CDS	556681	556734	.	-	0	Name=XP_012218607.1;ID=cds-XP_012218607.1;Dbxref=GeneID:105669957%2CGenbank:XP_012218607.1;Note=The sequence of the model RefSeq protein was modified relative to this genomic sequence to represent the inferred CDS: substituted 2 bases at 2 genomic stop codons;Parent=rna-XM_012363184.1
NW_012160620.1	Gnomon	CDS	555373	555627	.	-	0	Name=XP_012218607.1;ID=cds-XP_012218607.1;Dbxref=GeneID:105669957%2CGenbank:XP_012218607.1;Note=The sequence of the model RefSeq protein was modified relative to this genomic sequence to represent the inferred CDS: substituted 2 bases at 2 genomic stop codons;Parent=rna-XM_012363184.1
NW_012160620.1	Gnomon	CDS	555218	555294	.	-	0	Name=XP_012218607.1;ID=cds-XP_012218607.1;Dbxref=GeneID:105669957%2CGenbank:XP_012218607.1;Note=The sequence of the model RefSeq protein was modified relative to this genomic sequence to represent the inferred CDS: substituted 2 bases at 2 genomic stop codons;Parent=rna-XM_012363184.1
NW_012160620.1	Gnomon	mRNA	1611681	1875158	.	-	.	Name=XM_012363317.1;ID=rna-XM_012363317.1;Dbxref=GeneID:105670029%2CGenbank:XM_012363317.1;Parent=gene-LOC105670029
NW_012160620.1	Gnomon	CDS	2295500	2295612	.	+	0	Name=XP_012218700.1;ID=cds-XP_012218700.1;Dbxref=GeneID:105670004%2CGenbank:XP_012218700.1;Parent=rna-XM_012363277.1
NW_012160620.1	Gnomon	CDS	2295900	2296286	.	+	0	Name=XP_012218700.1;ID=cds-XP_012218700.1;Dbxref=GeneID:105670004%2CGenbank:XP_012218700.1;Parent=rna-XM_012363277.1
NW_012160620.1	Gnomon	CDS	2296368	2296469	.	+	0	Name=XP_012218700.1;ID=cds-XP_012218700.1;Dbxref=GeneID:105670004%2CGenbank:XP_012218700.1;Parent=rna-XM_012363277.1
NW_012160620.1	Gnomon	CDS	2296537	2296629	.	+	0	Name=XP_012218700.1;ID=cds-XP_012218700.1;Dbxref=GeneID:105670004%2CGenbank:XP_012218700.1;Parent=rna-XM_012363277.1
NW_012160620.1	Gnomon	CDS	2296713	2296896	.	+	0	Name=XP_012218700.1;ID=cds-XP_012218700.1;Dbxref=GeneID:105670004%2CGenbank:XP_012218700.1;Parent=rna-XM_012363277.1
NW_012160620.1	Gnomon	CDS	2297626	2297886	.	+	0	Name=XP_012218700.1;ID=cds-XP_012218700.1;Dbxref=GeneID:105670004%2CGenbank:XP_012218700.1;Parent=rna-XM_012363277.1
NW_012160620.1	Gnomon	CDS	2841018	2841021	.	+	0	Name=XP_012218690.1;ID=cds-XP_012218690.1;Dbxref=GeneID:105670001%2CGenbank:XP_012218690.1;Parent=rna-XM_012363267.1
NW_012160620.1	Gnomon	CDS	2841875	2842151	.	+	0	Name=XP_012218690.1;ID=cds-XP_012218690.1;Dbxref=GeneID:105670001%2CGenbank:XP_012218690.1;Parent=rna-XM_012363267.1
NW_012160620.1	Gnomon	CDS	2842243	2842828	.	+	0	Name=XP_012218690.1;ID=cds-XP_012218690.1;Dbxref=GeneID:105670001%2CGenbank:XP_012218690.1;Parent=rna-XM_012363267.1
NW_012160620.1	Gnomon	CDS	2843402	2843534	.	+	0	Name=XP_012218690.1;ID=cds-XP_012218690.1;Dbxref=GeneID:105670001%2CGenbank:XP_012218690.1;Parent=rna-XM_012363267.1
NW_012160620.1	Gnomon	CDS	2844203	2844444	.	+	0	Name=XP_012218690.1;ID=cds-XP_012218690.1;Dbxref=GeneID:105670001%2CGenbank:XP_012218690.1;Parent=rna-XM_012363267.1
NW_012160620.1	Gnomon	CDS	2844863	2845051	.	+	0	Name=XP_012218690.1;ID=cds-XP_012218690.1;Dbxref=GeneID:105670001%2CGenbank:XP_012218690.1;Parent=rna-XM_012363267.1
NW_012160620.1	Gnomon	exon	2151424	2151739	.	-	.	ID=exon-XM_012363230.1-9;Dbxref=GeneID:105669986%2CGenbank:XM_012363230.1;Parent=rna-XM_012363230.1
NW_012160620.1	Gnomon	exon	2152912	2153128	.	-	.	ID=exon-XM_012363230.1-5;Dbxref=GeneID:105669986%2CGenbank:XM_012363230.1;Parent=rna-XM_012363230.1
NW_012160620.1	Gnomon	exon	2152383	2152481	.	-	.	ID=exon-XM_012363230.1-6;Dbxref=GeneID:105669986%2CGenbank:XM_012363230.1;Parent=rna-XM_012363230.1
NW_012160620.1	Gnomon	exon	2152040	2152198	.	-	.	ID=exon-XM_012363230.1-7;Dbxref=GeneID:105669986%2CGenbank:XM_012363230.1;Parent=rna-XM_012363230.1
NW_012160620.1	Gnomon	exon	2151814	2151952	.	-	.	ID=exon-XM_012363230.1-8;Dbxref=GeneID:105669986%2CGenbank:XM_012363230.1;Parent=rna-XM_012363230.1
NW_012160620.1	Gnomon	exon	2286301	2286707	.	-	.	ID=exon-XM_012363230.1-1;Dbxref=GeneID:105669986%2CGenbank:XM_012363230.1;Parent=rna-XM_012363230.1
NW_012160620.1	Gnomon	exon	2235915	2238093	.	-	.	ID=exon-XM_012363230.1-2;Dbxref=GeneID:105669986%2CGenbank:XM_012363230.1;Parent=rna-XM_012363230.1
NW_012160620.1	Gnomon	exon	2171590	2171745	.	-	.	ID=exon-XM_012363230.1-3;Dbxref=GeneID:105669986%2CGenbank:XM_012363230.1;Parent=rna-XM_012363230.1
NW_012160620.1	Gnomon	exon	2153596	2153740	.	-	.	ID=exon-XM_012363230.1-4;Dbxref=GeneID:105669986%2CGenbank:XM_012363230.1;Parent=rna-XM_012363230.1
NW_012160620.1	Gnomon	exon	1127721	1127855	.	+	.	ID=exon-XM_012363377.1-5;Dbxref=GeneID:105670060%2CGenbank:XM_012363377.1;Parent=rna-XM_012363377.1
NW_012160620.1	Gnomon	exon	1128064	1128180	.	+	.	ID=exon-XM_012363377.1-6;Dbxref=GeneID:105670060%2CGenbank:XM_012363377.1;Parent=rna-XM_012363377.1
NW_012160620.1	Gnomon	exon	1128253	1128330	.	+	.	ID=exon-XM_012363377.1-7;Dbxref=GeneID:105670060%2CGenbank:XM_012363377.1;Parent=rna-XM_012363377.1
NW_012160620.1	Gnomon	exon	1128422	1128646	.	+	.	ID=exon-XM_012363377.1-8;Dbxref=GeneID:105670060%2CGenbank:XM_012363377.1;Parent=rna-XM_012363377.1
NW_012160620.1	Gnomon	exon	1128847	1129014	.	+	.	ID=exon-XM_012363377.1-9;Dbxref=GeneID:105670060%2CGenbank:XM_012363377.1;Parent=rna-XM_012363377.1
NW_012160620.1	Gnomon	CDS	414164	414264	.	-	0	Name=XP_012218606.1;ID=cds-XP_012218606.1;Dbxref=GeneID:105669956%2CGenbank:XP_012218606.1;Parent=rna-XM_012363183.1
NW_012160620.1	Gnomon	CDS	413457	413832	.	-	0	Name=XP_012218606.1;ID=cds-XP_012218606.1;Dbxref=GeneID:105669956%2CGenbank:XP_012218606.1;Parent=rna-XM_012363183.1
NW_012160620.1	Gnomon	CDS	412191	412356	.	-	0	Name=XP_012218606.1;ID=cds-XP_012218606.1;Dbxref=GeneID:105669956%2CGenbank:XP_012218606.1;Parent=rna-XM_012363183.1
NW_012160620.1	Gnomon	CDS	411626	411930	.	-	0	Name=XP_012218606.1;ID=cds-XP_012218606.1;Dbxref=GeneID:105669956%2CGenbank:XP_012218606.1;Parent=rna-XM_012363183.1
NW_012160620.1	Gnomon	CDS	411267	411391	.	-	0	Name=XP_012218606.1;ID=cds-XP_012218606.1;Dbxref=GeneID:105669956%2CGenbank:XP_012218606.1;Parent=rna-XM_012363183.1
NW_012160620.1	Gnomon	CDS	411048	411194	.	-	0	Name=XP_012218606.1;ID=cds-XP_012218606.1;Dbxref=GeneID:105669956%2CGenbank:XP_012218606.1;Parent=rna-XM_012363183.1
NW_012160620.1	Gnomon	CDS	410619	410765	.	-	0	Name=XP_012218606.1;ID=cds-XP_012218606.1;Dbxref=GeneID:105669956%2CGenbank:XP_012218606.1;Parent=rna-XM_012363183.1
NW_012160620.1	Gnomon	CDS	410041	410188	.	-	0	Name=XP_012218606.1;ID=cds-XP_012218606.1;Dbxref=GeneID:105669956%2CGenbank:XP_012218606.1;Parent=rna-XM_012363183.1
NW_012160620.1	Gnomon	CDS	409519	409614	.	-	0	Name=XP_012218606.1;ID=cds-XP_012218606.1;Dbxref=GeneID:105669956%2CGenbank:XP_012218606.1;Parent=rna-XM_012363183.1
NW_012160620.1	Gnomon	CDS	408757	408966	.	-	0	Name=XP_012218606.1;ID=cds-XP_012218606.1;Dbxref=GeneID:105669956%2CGenbank:XP_012218606.1;Parent=rna-XM_012363183.1
NW_012160620.1	Gnomon	CDS	408009	408245	.	-	0	Name=XP_012218606.1;ID=cds-XP_012218606.1;Dbxref=GeneID:105669956%2CGenbank:XP_012218606.1;Parent=rna-XM_012363183.1
NW_012160620.1	Gnomon	CDS	407075	407198	.	-	0	Name=XP_012218606.1;ID=cds-XP_012218606.1;Dbxref=GeneID:105669956%2CGenbank:XP_012218606.1;Parent=rna-XM_012363183.1
NW_012160620.1	Gnomon	CDS	406861	406987	.	-	0	Name=XP_012218606.1;ID=cds-XP_012218606.1;Dbxref=GeneID:105669956%2CGenbank:XP_012218606.1;Parent=rna-XM_012363183.1
NW_012160620.1	Gnomon	CDS	406579	406699	.	-	0	Name=XP_012218606.1;ID=cds-XP_012218606.1;Dbxref=GeneID:105669956%2CGenbank:XP_012218606.1;Parent=rna-XM_012363183.1
NW_012160620.1	Gnomon	CDS	406035	406178	.	-	0	Name=XP_012218606.1;ID=cds-XP_012218606.1;Dbxref=GeneID:105669956%2CGenbank:XP_012218606.1;Parent=rna-XM_012363183.1
NW_012160620.1	Gnomon	CDS	405821	405939	.	-	0	Name=XP_012218606.1;ID=cds-XP_012218606.1;Dbxref=GeneID:105669956%2CGenbank:XP_012218606.1;Parent=rna-XM_012363183.1
NW_012160620.1	Gnomon	CDS	405096	405265	.	-	0	Name=XP_012218606.1;ID=cds-XP_012218606.1;Dbxref=GeneID:105669956%2CGenbank:XP_012218606.1;Parent=rna-XM_012363183.1
NW_012160620.1	Gnomon	CDS	404403	405013	.	-	0	Name=XP_012218606.1;ID=cds-XP_012218606.1;Dbxref=GeneID:105669956%2CGenbank:XP_012218606.1;Parent=rna-XM_012363183.1
NW_012160620.1	Gnomon	exon	1124760	1125033	.	+	.	ID=exon-XM_012363377.1-1;Dbxref=GeneID:105670060%2CGenbank:XM_012363377.1;Parent=rna-XM_012363377.1
NW_012160620.1	Gnomon	exon	1125144	1125277	.	+	.	ID=exon-XM_012363377.1-2;Dbxref=GeneID:105670060%2CGenbank:XM_012363377.1;Parent=rna-XM_012363377.1
NW_012160620.1	Gnomon	exon	1125449	1127336	.	+	.	ID=exon-XM_012363377.1-3;Dbxref=GeneID:105670060%2CGenbank:XM_012363377.1;Parent=rna-XM_012363377.1
NW_012160620.1	Gnomon	exon	1127437	1127651	.	+	.	ID=exon-XM_012363377.1-4;Dbxref=GeneID:105670060%2CGenbank:XM_012363377.1;Parent=rna-XM_012363377.1
NW_012160620.1	Gnomon	mRNA	1611681	1855716	.	-	.	Name=XM_012363318.1;ID=rna-XM_012363318.1;Dbxref=GeneID:105670029%2CGenbank:XM_012363318.1;Parent=gene-LOC105670029
NW_012160620.1	Gnomon	CDS	390502	390589	.	+	0	Name=XP_012218605.1;ID=cds-XP_012218605.1;Dbxref=GeneID:105669955%2CGenbank:XP_012218605.1;Parent=rna-XM_012363182.1
NW_012160620.1	Gnomon	CDS	392857	393224	.	+	0	Name=XP_012218605.1;ID=cds-XP_012218605.1;Dbxref=GeneID:105669955%2CGenbank:XP_012218605.1;Parent=rna-XM_012363182.1
NW_012160620.1	Gnomon	CDS	393448	393737	.	+	0	Name=XP_012218605.1;ID=cds-XP_012218605.1;Dbxref=GeneID:105669955%2CGenbank:XP_012218605.1;Parent=rna-XM_012363182.1
NW_012160620.1	Gnomon	CDS	393826	393934	.	+	0	Name=XP_012218605.1;ID=cds-XP_012218605.1;Dbxref=GeneID:105669955%2CGenbank:XP_012218605.1;Parent=rna-XM_012363182.1
NW_012160620.1	Gnomon	CDS	394137	394261	.	+	0	Name=XP_012218605.1;ID=cds-XP_012218605.1;Dbxref=GeneID:105669955%2CGenbank:XP_012218605.1;Parent=rna-XM_012363182.1
NW_012160620.1	Gnomon	CDS	394344	394490	.	+	0	Name=XP_012218605.1;ID=cds-XP_012218605.1;Dbxref=GeneID:105669955%2CGenbank:XP_012218605.1;Parent=rna-XM_012363182.1
NW_012160620.1	Gnomon	CDS	395144	395302	.	+	0	Name=XP_012218605.1;ID=cds-XP_012218605.1;Dbxref=GeneID:105669955%2CGenbank:XP_012218605.1;Parent=rna-XM_012363182.1
NW_012160620.1	Gnomon	CDS	395776	395920	.	+	0	Name=XP_012218605.1;ID=cds-XP_012218605.1;Dbxref=GeneID:105669955%2CGenbank:XP_012218605.1;Parent=rna-XM_012363182.1
NW_012160620.1	Gnomon	CDS	396242	396334	.	+	0	Name=XP_012218605.1;ID=cds-XP_012218605.1;Dbxref=GeneID:105669955%2CGenbank:XP_012218605.1;Parent=rna-XM_012363182.1
NW_012160620.1	Gnomon	CDS	399194	399403	.	+	0	Name=XP_012218605.1;ID=cds-XP_012218605.1;Dbxref=GeneID:105669955%2CGenbank:XP_012218605.1;Parent=rna-XM_012363182.1
NW_012160620.1	Gnomon	CDS	399715	399829	.	+	0	Name=XP_012218605.1;ID=cds-XP_012218605.1;Dbxref=GeneID:105669955%2CGenbank:XP_012218605.1;Parent=rna-XM_012363182.1
NW_012160620.1	Gnomon	CDS	399885	400145	.	+	0	Name=XP_012218605.1;ID=cds-XP_012218605.1;Dbxref=GeneID:105669955%2CGenbank:XP_012218605.1;Parent=rna-XM_012363182.1
NW_012160620.1	Gnomon	CDS	400815	400935	.	+	0	Name=XP_012218605.1;ID=cds-XP_012218605.1;Dbxref=GeneID:105669955%2CGenbank:XP_012218605.1;Parent=rna-XM_012363182.1
NW_012160620.1	Gnomon	CDS	401166	401280	.	+	0	Name=XP_012218605.1;ID=cds-XP_012218605.1;Dbxref=GeneID:105669955%2CGenbank:XP_012218605.1;Parent=rna-XM_012363182.1
NW_012160620.1	Gnomon	CDS	401759	402009	.	+	0	Name=XP_012218605.1;ID=cds-XP_012218605.1;Dbxref=GeneID:105669955%2CGenbank:XP_012218605.1;Parent=rna-XM_012363182.1
NW_012160620.1	Gnomon	CDS	402357	403119	.	+	0	Name=XP_012218605.1;ID=cds-XP_012218605.1;Dbxref=GeneID:105669955%2CGenbank:XP_012218605.1;Parent=rna-XM_012363182.1
NW_012160620.1	Gnomon	exon	2480279	2480773	.	-	.	ID=exon-XM_012363253.1-1;Dbxref=GeneID:105669999%2CGenbank:XM_012363253.1;Parent=rna-XM_012363253.1
NW_012160620.1	Gnomon	exon	2460410	2460592	.	-	.	ID=exon-XM_012363253.1-2;Dbxref=GeneID:105669999%2CGenbank:XM_012363253.1;Parent=rna-XM_012363253.1
NW_012160620.1	Gnomon	exon	2455228	2455312	.	-	.	ID=exon-XM_012363253.1-3;Dbxref=GeneID:105669999%2CGenbank:XM_012363253.1;Parent=rna-XM_012363253.1
NW_012160620.1	Gnomon	exon	2453316	2453479	.	-	.	ID=exon-XM_012363253.1-4;Dbxref=GeneID:105669999%2CGenbank:XM_012363253.1;Parent=rna-XM_012363253.1
NW_012160620.1	Gnomon	exon	2450200	2452791	.	-	.	ID=exon-XM_012363253.1-5;Dbxref=GeneID:105669999%2CGenbank:XM_012363253.1;Parent=rna-XM_012363253.1
NW_012160620.1	Gnomon	exon	2449175	2449464	.	-	.	ID=exon-XM_012363253.1-6;Dbxref=GeneID:105669999%2CGenbank:XM_012363253.1;Parent=rna-XM_012363253.1
NW_012160620.1	Gnomon	exon	2448741	2448987	.	-	.	ID=exon-XM_012363253.1-7;Dbxref=GeneID:105669999%2CGenbank:XM_012363253.1;Parent=rna-XM_012363253.1
NW_012160620.1	Gnomon	exon	2447588	2447962	.	-	.	ID=exon-XM_012363253.1-8;Dbxref=GeneID:105669999%2CGenbank:XM_012363253.1;Parent=rna-XM_012363253.1
NW_012160620.1	Gnomon	exon	2446609	2446944	.	-	.	ID=exon-XM_012363253.1-9;Dbxref=GeneID:105669999%2CGenbank:XM_012363253.1;Parent=rna-XM_012363253.1
NW_012160620.1	Gnomon	mRNA	2434555	2480773	.	-	.	Name=XM_012363261.1;ID=rna-XM_012363261.1;Dbxref=GeneID:105669999%2CGenbank:XM_012363261.1;Parent=gene-LOC105669999
NW_012160620.1	Gnomon	CDS	2235915	2237555	.	-	0	Name=XP_012218652.1;ID=cds-XP_012218652.1;Dbxref=GeneID:105669986%2CGenbank:XP_012218652.1;Parent=rna-XM_012363229.1
NW_012160620.1	Gnomon	CDS	2193976	2194020	.	-	0	Name=XP_012218652.1;ID=cds-XP_012218652.1;Dbxref=GeneID:105669986%2CGenbank:XP_012218652.1;Parent=rna-XM_012363229.1
NW_012160620.1	Gnomon	CDS	2171590	2171745	.	-	0	Name=XP_012218652.1;ID=cds-XP_012218652.1;Dbxref=GeneID:105669986%2CGenbank:XP_012218652.1;Parent=rna-XM_012363229.1
NW_012160620.1	Gnomon	CDS	2153596	2153740	.	-	0	Name=XP_012218652.1;ID=cds-XP_012218652.1;Dbxref=GeneID:105669986%2CGenbank:XP_012218652.1;Parent=rna-XM_012363229.1
NW_012160620.1	Gnomon	CDS	2152912	2153128	.	-	0	Name=XP_012218652.1;ID=cds-XP_012218652.1;Dbxref=GeneID:105669986%2CGenbank:XP_012218652.1;Parent=rna-XM_012363229.1
NW_012160620.1	Gnomon	CDS	2152383	2152481	.	-	0	Name=XP_012218652.1;ID=cds-XP_012218652.1;Dbxref=GeneID:105669986%2CGenbank:XP_012218652.1;Parent=rna-XM_012363229.1
NW_012160620.1	Gnomon	CDS	2152040	2152198	.	-	0	Name=XP_012218652.1;ID=cds-XP_012218652.1;Dbxref=GeneID:105669986%2CGenbank:XP_012218652.1;Parent=rna-XM_012363229.1
NW_012160620.1	Gnomon	CDS	2151814	2151952	.	-	0	Name=XP_012218652.1;ID=cds-XP_012218652.1;Dbxref=GeneID:105669986%2CGenbank:XP_012218652.1;Parent=rna-XM_012363229.1
NW_012160620.1	Gnomon	CDS	2151424	2151739	.	-	0	Name=XP_012218652.1;ID=cds-XP_012218652.1;Dbxref=GeneID:105669986%2CGenbank:XP_012218652.1;Parent=rna-XM_012363229.1
NW_012160620.1	Gnomon	CDS	2151210	2151339	.	-	0	Name=XP_012218652.1;ID=cds-XP_012218652.1;Dbxref=GeneID:105669986%2CGenbank:XP_012218652.1;Parent=rna-XM_012363229.1
NW_012160620.1	Gnomon	CDS	2150527	2151016	.	-	0	Name=XP_012218652.1;ID=cds-XP_012218652.1;Dbxref=GeneID:105669986%2CGenbank:XP_012218652.1;Parent=rna-XM_012363229.1
NW_012160620.1	Gnomon	exon	572031	572257	.	+	.	ID=exon-XM_012363202.1-6;Dbxref=GeneID:105669973%2CGenbank:XM_012363202.1;Parent=rna-XM_012363202.1
NW_012160620.1	Gnomon	exon	572737	572944	.	+	.	ID=exon-XM_012363202.1-7;Dbxref=GeneID:105669973%2CGenbank:XM_012363202.1;Parent=rna-XM_012363202.1
NW_012160620.1	Gnomon	exon	568605	568750	.	+	.	ID=exon-XM_012363202.1-4;Dbxref=GeneID:105669973%2CGenbank:XM_012363202.1;Parent=rna-XM_012363202.1
NW_012160620.1	Gnomon	exon	568885	569007	.	+	.	ID=exon-XM_012363202.1-5;Dbxref=GeneID:105669973%2CGenbank:XM_012363202.1;Parent=rna-XM_012363202.1
NW_012160620.1	Gnomon	exon	575446	575719	.	+	.	ID=exon-XM_012363202.1-8;Dbxref=GeneID:105669973%2CGenbank:XM_012363202.1;Parent=rna-XM_012363202.1
NW_012160620.1	Gnomon	exon	575934	576611	.	+	.	ID=exon-XM_012363202.1-9;Dbxref=GeneID:105669973%2CGenbank:XM_012363202.1;Parent=rna-XM_012363202.1
NW_012160620.1	Gnomon	exon	567961	568041	.	+	.	ID=exon-XM_012363202.1-2;Dbxref=GeneID:105669973%2CGenbank:XM_012363202.1;Parent=rna-XM_012363202.1
NW_012160620.1	Gnomon	exon	568188	568344	.	+	.	ID=exon-XM_012363202.1-3;Dbxref=GeneID:105669973%2CGenbank:XM_012363202.1;Parent=rna-XM_012363202.1
NW_012160620.1	Gnomon	exon	559397	559907	.	+	.	ID=exon-XM_012363202.1-1;Dbxref=GeneID:105669973%2CGenbank:XM_012363202.1;Parent=rna-XM_012363202.1
NW_012160620.1	Gnomon	exon	2374411	2375284	.	-	.	ID=exon-XM_012363367.1-10;Dbxref=GeneID:105670057%2CGenbank:XM_012363367.1;Parent=rna-XM_012363367.1
NW_012160620.1	Gnomon	CDS	1998466	1998507	.	-	0	Name=XP_012218798.1;ID=cds-XP_012218798.1;Dbxref=GeneID:105670058%2CGenbank:XP_012218798.1;Parent=rna-XM_012363375.1
NW_012160620.1	Gnomon	CDS	1998247	1998379	.	-	0	Name=XP_012218798.1;ID=cds-XP_012218798.1;Dbxref=GeneID:105670058%2CGenbank:XP_012218798.1;Parent=rna-XM_012363375.1
NW_012160620.1	Gnomon	CDS	1998058	1998171	.	-	0	Name=XP_012218798.1;ID=cds-XP_012218798.1;Dbxref=GeneID:105670058%2CGenbank:XP_012218798.1;Parent=rna-XM_012363375.1
NW_012160620.1	Gnomon	CDS	1997857	1997978	.	-	0	Name=XP_012218798.1;ID=cds-XP_012218798.1;Dbxref=GeneID:105670058%2CGenbank:XP_012218798.1;Parent=rna-XM_012363375.1
NW_012160620.1	Gnomon	CDS	1997584	1997780	.	-	0	Name=XP_012218798.1;ID=cds-XP_012218798.1;Dbxref=GeneID:105670058%2CGenbank:XP_012218798.1;Parent=rna-XM_012363375.1
NW_012160620.1	Gnomon	CDS	1997353	1997501	.	-	0	Name=XP_012218798.1;ID=cds-XP_012218798.1;Dbxref=GeneID:105670058%2CGenbank:XP_012218798.1;Parent=rna-XM_012363375.1
NW_012160620.1	Gnomon	CDS	1997196	1997261	.	-	0	Name=XP_012218798.1;ID=cds-XP_012218798.1;Dbxref=GeneID:105670058%2CGenbank:XP_012218798.1;Parent=rna-XM_012363375.1
NW_012160620.1	Gnomon	CDS	1996967	1997124	.	-	0	Name=XP_012218798.1;ID=cds-XP_012218798.1;Dbxref=GeneID:105670058%2CGenbank:XP_012218798.1;Parent=rna-XM_012363375.1
NW_012160620.1	Gnomon	CDS	1995944	1996879	.	-	0	Name=XP_012218798.1;ID=cds-XP_012218798.1;Dbxref=GeneID:105670058%2CGenbank:XP_012218798.1;Parent=rna-XM_012363375.1
NW_012160620.1	Gnomon	CDS	1995630	1995851	.	-	0	Name=XP_012218798.1;ID=cds-XP_012218798.1;Dbxref=GeneID:105670058%2CGenbank:XP_012218798.1;Parent=rna-XM_012363375.1
NW_012160620.1	Gnomon	CDS	1995494	1995546	.	-	0	Name=XP_012218798.1;ID=cds-XP_012218798.1;Dbxref=GeneID:105670058%2CGenbank:XP_012218798.1;Parent=rna-XM_012363375.1
NW_012160620.1	Gnomon	CDS	1994851	1994877	.	-	0	Name=XP_012218798.1;ID=cds-XP_012218798.1;Dbxref=GeneID:105670058%2CGenbank:XP_012218798.1;Parent=rna-XM_012363375.1
NW_012160620.1	Gnomon	CDS	1994060	1994163	.	-	0	Name=XP_012218798.1;ID=cds-XP_012218798.1;Dbxref=GeneID:105670058%2CGenbank:XP_012218798.1;Parent=rna-XM_012363375.1
NW_012160620.1	Gnomon	CDS	1992358	1992402	.	-	0	Name=XP_012218798.1;ID=cds-XP_012218798.1;Dbxref=GeneID:105670058%2CGenbank:XP_012218798.1;Parent=rna-XM_012363375.1
NW_012160620.1	Gnomon	CDS	1992260	1992282	.	-	0	Name=XP_012218798.1;ID=cds-XP_012218798.1;Dbxref=GeneID:105670058%2CGenbank:XP_012218798.1;Parent=rna-XM_012363375.1
NW_012160620.1	Gnomon	CDS	2369055	2369195	.	+	0	Name=XP_012218808.1;ID=cds-XP_012218808.1;Dbxref=GeneID:105670066%2CGenbank:XP_012218808.1;Parent=rna-XM_012363385.1
NW_012160620.1	Gnomon	CDS	2369277	2369423	.	+	0	Name=XP_012218808.1;ID=cds-XP_012218808.1;Dbxref=GeneID:105670066%2CGenbank:XP_012218808.1;Parent=rna-XM_012363385.1
NW_012160620.1	Gnomon	CDS	2369501	2369596	.	+	0	Name=XP_012218808.1;ID=cds-XP_012218808.1;Dbxref=GeneID:105670066%2CGenbank:XP_012218808.1;Parent=rna-XM_012363385.1
NW_012160620.1	Gnomon	CDS	2369814	2372957	.	+	0	Name=XP_012218808.1;ID=cds-XP_012218808.1;Dbxref=GeneID:105670066%2CGenbank:XP_012218808.1;Parent=rna-XM_012363385.1
NW_012160620.1	Gnomon	exon	2428473	2428659	.	-	.	ID=exon-XR_001100353.1-1;Dbxref=GeneID:105669998%2CGenbank:XR_001100353.1;Parent=rna-XR_001100353.1
NW_012160620.1	Gnomon	exon	2427188	2428314	.	-	.	ID=exon-XR_001100353.1-2;Dbxref=GeneID:105669998%2CGenbank:XR_001100353.1;Parent=rna-XR_001100353.1
NW_012160620.1	Gnomon	CDS	654690	654921	.	+	0	Name=XP_012218651.1;ID=cds-XP_012218651.1;Dbxref=GeneID:105669984%2CGenbank:XP_012218651.1;Parent=rna-XM_012363228.1
NW_012160620.1	Gnomon	CDS	655241	655480	.	+	0	Name=XP_012218651.1;ID=cds-XP_012218651.1;Dbxref=GeneID:105669984%2CGenbank:XP_012218651.1;Parent=rna-XM_012363228.1
NW_012160620.1	Gnomon	CDS	655793	656037	.	+	0	Name=XP_012218651.1;ID=cds-XP_012218651.1;Dbxref=GeneID:105669984%2CGenbank:XP_012218651.1;Parent=rna-XM_012363228.1
NW_012160620.1	Gnomon	exon	1995944	1996879	.	-	.	ID=exon-XM_012363374.1-10;Dbxref=GeneID:105670058%2CGenbank:XM_012363374.1;Parent=rna-XM_012363374.1
NW_012160620.1	Gnomon	exon	1991734	1991848	.	-	.	ID=exon-XM_012363374.1-17;Dbxref=GeneID:105670058%2CGenbank:XM_012363374.1;Parent=rna-XM_012363374.1
NW_012160620.1	Gnomon	mRNA	2839717	2845239	.	+	.	Name=XM_012363262.1;ID=rna-XM_012363262.1;Dbxref=GeneID:105670001%2CGenbank:XM_012363262.1;Parent=gene-LOC105670001
NW_012160620.1	Gnomon	exon	1992358	1992402	.	-	.	ID=exon-XM_012363374.1-15;Dbxref=GeneID:105670058%2CGenbank:XM_012363374.1;Parent=rna-XM_012363374.1
NW_012160620.1	Gnomon	exon	1992044	1992262	.	-	.	ID=exon-XM_012363374.1-16;Dbxref=GeneID:105670058%2CGenbank:XM_012363374.1;Parent=rna-XM_012363374.1
NW_012160620.1	Gnomon	exon	1994851	1994877	.	-	.	ID=exon-XM_012363374.1-13;Dbxref=GeneID:105670058%2CGenbank:XM_012363374.1;Parent=rna-XM_012363374.1
NW_012160620.1	Gnomon	exon	1994060	1994163	.	-	.	ID=exon-XM_012363374.1-14;Dbxref=GeneID:105670058%2CGenbank:XM_012363374.1;Parent=rna-XM_012363374.1
NW_012160620.1	Gnomon	exon	1995630	1995851	.	-	.	ID=exon-XM_012363374.1-11;Dbxref=GeneID:105670058%2CGenbank:XM_012363374.1;Parent=rna-XM_012363374.1
NW_012160620.1	Gnomon	exon	1995494	1995546	.	-	.	ID=exon-XM_012363374.1-12;Dbxref=GeneID:105670058%2CGenbank:XM_012363374.1;Parent=rna-XM_012363374.1
NW_012160620.1	Gnomon	exon	2447588	2447962	.	-	.	ID=exon-XM_012363250.1-9;Dbxref=GeneID:105669999%2CGenbank:XM_012363250.1;Parent=rna-XM_012363250.1
NW_012160620.1	Gnomon	exon	2449175	2449464	.	-	.	ID=exon-XM_012363250.1-7;Dbxref=GeneID:105669999%2CGenbank:XM_012363250.1;Parent=rna-XM_012363250.1
NW_012160620.1	Gnomon	exon	2448741	2448987	.	-	.	ID=exon-XM_012363250.1-8;Dbxref=GeneID:105669999%2CGenbank:XM_012363250.1;Parent=rna-XM_012363250.1
NW_012160620.1	Gnomon	exon	2453316	2453479	.	-	.	ID=exon-XM_012363250.1-5;Dbxref=GeneID:105669999%2CGenbank:XM_012363250.1;Parent=rna-XM_012363250.1
NW_012160620.1	Gnomon	exon	2450200	2452791	.	-	.	ID=exon-XM_012363250.1-6;Dbxref=GeneID:105669999%2CGenbank:XM_012363250.1;Parent=rna-XM_012363250.1
NW_012160620.1	Gnomon	exon	2460410	2460592	.	-	.	ID=exon-XM_012363250.1-3;Dbxref=GeneID:105669999%2CGenbank:XM_012363250.1;Parent=rna-XM_012363250.1
NW_012160620.1	Gnomon	exon	2455228	2455312	.	-	.	ID=exon-XM_012363250.1-4;Dbxref=GeneID:105669999%2CGenbank:XM_012363250.1;Parent=rna-XM_012363250.1
NW_012160620.1	Gnomon	exon	2797214	2797385	.	-	.	ID=exon-XM_012363250.1-1;Dbxref=GeneID:105669999%2CGenbank:XM_012363250.1;Parent=rna-XM_012363250.1
NW_012160620.1	Gnomon	exon	2707238	2707546	.	-	.	ID=exon-XM_012363250.1-2;Dbxref=GeneID:105669999%2CGenbank:XM_012363250.1;Parent=rna-XM_012363250.1
NW_012160620.1	Gnomon	CDS	1998466	1998507	.	-	0	Name=XP_012218797.1;ID=cds-XP_012218797.1;Dbxref=GeneID:105670058%2CGenbank:XP_012218797.1;Parent=rna-XM_012363374.1
NW_012160620.1	Gnomon	CDS	1998247	1998379	.	-	0	Name=XP_012218797.1;ID=cds-XP_012218797.1;Dbxref=GeneID:105670058%2CGenbank:XP_012218797.1;Parent=rna-XM_012363374.1
NW_012160620.1	Gnomon	CDS	1998058	1998171	.	-	0	Name=XP_012218797.1;ID=cds-XP_012218797.1;Dbxref=GeneID:105670058%2CGenbank:XP_012218797.1;Parent=rna-XM_012363374.1
NW_012160620.1	Gnomon	CDS	1997857	1997978	.	-	0	Name=XP_012218797.1;ID=cds-XP_012218797.1;Dbxref=GeneID:105670058%2CGenbank:XP_012218797.1;Parent=rna-XM_012363374.1
NW_012160620.1	Gnomon	CDS	1997584	1997780	.	-	0	Name=XP_012218797.1;ID=cds-XP_012218797.1;Dbxref=GeneID:105670058%2CGenbank:XP_012218797.1;Parent=rna-XM_012363374.1
NW_012160620.1	Gnomon	CDS	1997353	1997501	.	-	0	Name=XP_012218797.1;ID=cds-XP_012218797.1;Dbxref=GeneID:105670058%2CGenbank:XP_012218797.1;Parent=rna-XM_012363374.1
NW_012160620.1	Gnomon	CDS	1997196	1997261	.	-	0	Name=XP_012218797.1;ID=cds-XP_012218797.1;Dbxref=GeneID:105670058%2CGenbank:XP_012218797.1;Parent=rna-XM_012363374.1
NW_012160620.1	Gnomon	CDS	1996967	1997124	.	-	0	Name=XP_012218797.1;ID=cds-XP_012218797.1;Dbxref=GeneID:105670058%2CGenbank:XP_012218797.1;Parent=rna-XM_012363374.1
NW_012160620.1	Gnomon	CDS	1995944	1996879	.	-	0	Name=XP_012218797.1;ID=cds-XP_012218797.1;Dbxref=GeneID:105670058%2CGenbank:XP_012218797.1;Parent=rna-XM_012363374.1
NW_012160620.1	Gnomon	CDS	1995630	1995851	.	-	0	Name=XP_012218797.1;ID=cds-XP_012218797.1;Dbxref=GeneID:105670058%2CGenbank:XP_012218797.1;Parent=rna-XM_012363374.1
NW_012160620.1	Gnomon	CDS	1995494	1995546	.	-	0	Name=XP_012218797.1;ID=cds-XP_012218797.1;Dbxref=GeneID:105670058%2CGenbank:XP_012218797.1;Parent=rna-XM_012363374.1
NW_012160620.1	Gnomon	CDS	1994851	1994877	.	-	0	Name=XP_012218797.1;ID=cds-XP_012218797.1;Dbxref=GeneID:105670058%2CGenbank:XP_012218797.1;Parent=rna-XM_012363374.1
NW_012160620.1	Gnomon	CDS	1994060	1994163	.	-	0	Name=XP_012218797.1;ID=cds-XP_012218797.1;Dbxref=GeneID:105670058%2CGenbank:XP_012218797.1;Parent=rna-XM_012363374.1
NW_012160620.1	Gnomon	CDS	1992358	1992402	.	-	0	Name=XP_012218797.1;ID=cds-XP_012218797.1;Dbxref=GeneID:105670058%2CGenbank:XP_012218797.1;Parent=rna-XM_012363374.1
NW_012160620.1	Gnomon	CDS	1992044	1992262	.	-	0	Name=XP_012218797.1;ID=cds-XP_012218797.1;Dbxref=GeneID:105670058%2CGenbank:XP_012218797.1;Parent=rna-XM_012363374.1
NW_012160620.1	Gnomon	CDS	1991817	1991848	.	-	0	Name=XP_012218797.1;ID=cds-XP_012218797.1;Dbxref=GeneID:105670058%2CGenbank:XP_012218797.1;Parent=rna-XM_012363374.1
NW_012160620.1	Gnomon	CDS	2351209	2351292	.	+	0	Name=XP_012218807.1;ID=cds-XP_012218807.1;Dbxref=GeneID:105670064%2CGenbank:XP_012218807.1;Parent=rna-XM_012363384.1
NW_012160620.1	Gnomon	CDS	2351631	2351709	.	+	0	Name=XP_012218807.1;ID=cds-XP_012218807.1;Dbxref=GeneID:105670064%2CGenbank:XP_012218807.1;Parent=rna-XM_012363384.1
NW_012160620.1	Gnomon	CDS	2351829	2352008	.	+	0	Name=XP_012218807.1;ID=cds-XP_012218807.1;Dbxref=GeneID:105670064%2CGenbank:XP_012218807.1;Parent=rna-XM_012363384.1
NW_012160620.1	Gnomon	CDS	2352360	2352489	.	+	0	Name=XP_012218807.1;ID=cds-XP_012218807.1;Dbxref=GeneID:105670064%2CGenbank:XP_012218807.1;Parent=rna-XM_012363384.1
NW_012160620.1	Gnomon	CDS	2353540	2353794	.	+	0	Name=XP_012218807.1;ID=cds-XP_012218807.1;Dbxref=GeneID:105670064%2CGenbank:XP_012218807.1;Parent=rna-XM_012363384.1
NW_012160620.1	Gnomon	CDS	2353902	2354079	.	+	0	Name=XP_012218807.1;ID=cds-XP_012218807.1;Dbxref=GeneID:105670064%2CGenbank:XP_012218807.1;Parent=rna-XM_012363384.1
NW_012160620.1	Gnomon	CDS	2354236	2354442	.	+	0	Name=XP_012218807.1;ID=cds-XP_012218807.1;Dbxref=GeneID:105670064%2CGenbank:XP_012218807.1;Parent=rna-XM_012363384.1
NW_012160620.1	Gnomon	CDS	2354554	2354746	.	+	0	Name=XP_012218807.1;ID=cds-XP_012218807.1;Dbxref=GeneID:105670064%2CGenbank:XP_012218807.1;Parent=rna-XM_012363384.1
NW_012160620.1	Gnomon	CDS	2354939	2355096	.	+	0	Name=XP_012218807.1;ID=cds-XP_012218807.1;Dbxref=GeneID:105670064%2CGenbank:XP_012218807.1;Parent=rna-XM_012363384.1
NW_012160620.1	Gnomon	CDS	2355160	2355268	.	+	0	Name=XP_012218807.1;ID=cds-XP_012218807.1;Dbxref=GeneID:105670064%2CGenbank:XP_012218807.1;Parent=rna-XM_012363384.1
NW_012160620.1	Gnomon	CDS	2355349	2355510	.	+	0	Name=XP_012218807.1;ID=cds-XP_012218807.1;Dbxref=GeneID:105670064%2CGenbank:XP_012218807.1;Parent=rna-XM_012363384.1
NW_012160620.1	Gnomon	CDS	2355598	2355809	.	+	0	Name=XP_012218807.1;ID=cds-XP_012218807.1;Dbxref=GeneID:105670064%2CGenbank:XP_012218807.1;Parent=rna-XM_012363384.1
NW_012160620.1	Gnomon	CDS	2355886	2356146	.	+	0	Name=XP_012218807.1;ID=cds-XP_012218807.1;Dbxref=GeneID:105670064%2CGenbank:XP_012218807.1;Parent=rna-XM_012363384.1
NW_012160620.1	Gnomon	exon	1407120	1407246	.	-	.	ID=exon-XM_012363297.1-1;Dbxref=GeneID:105670018%2CGenbank:XM_012363297.1;Parent=rna-XM_012363297.1
NW_012160620.1	Gnomon	exon	1406029	1406447	.	-	.	ID=exon-XM_012363297.1-2;Dbxref=GeneID:105670018%2CGenbank:XM_012363297.1;Parent=rna-XM_012363297.1
NW_012160620.1	Gnomon	exon	1404161	1405865	.	-	.	ID=exon-XM_012363297.1-3;Dbxref=GeneID:105670018%2CGenbank:XM_012363297.1;Parent=rna-XM_012363297.1
NW_012160620.1	Gnomon	exon	2289411	2289503	.	+	.	ID=exon-XM_012363379.1-1;Dbxref=GeneID:105670061%2CGenbank:XM_012363379.1;Parent=rna-XM_012363379.1
NW_012160620.1	Gnomon	exon	2289580	2289759	.	+	.	ID=exon-XM_012363379.1-2;Dbxref=GeneID:105670061%2CGenbank:XM_012363379.1;Parent=rna-XM_012363379.1
NW_012160620.1	Gnomon	exon	2292033	2292173	.	+	.	ID=exon-XM_012363379.1-7;Dbxref=GeneID:105670061%2CGenbank:XM_012363379.1;Parent=rna-XM_012363379.1
NW_012160620.1	Gnomon	exon	2292236	2292436	.	+	.	ID=exon-XM_012363379.1-8;Dbxref=GeneID:105670061%2CGenbank:XM_012363379.1;Parent=rna-XM_012363379.1
NW_012160620.1	Gnomon	exon	2292548	2292746	.	+	.	ID=exon-XM_012363379.1-9;Dbxref=GeneID:105670061%2CGenbank:XM_012363379.1;Parent=rna-XM_012363379.1
NW_012160620.1	Gnomon	exon	2289845	2291012	.	+	.	ID=exon-XM_012363379.1-3;Dbxref=GeneID:105670061%2CGenbank:XM_012363379.1;Parent=rna-XM_012363379.1
NW_012160620.1	Gnomon	exon	2291090	2291395	.	+	.	ID=exon-XM_012363379.1-4;Dbxref=GeneID:105670061%2CGenbank:XM_012363379.1;Parent=rna-XM_012363379.1
NW_012160620.1	Gnomon	exon	2291470	2291688	.	+	.	ID=exon-XM_012363379.1-5;Dbxref=GeneID:105670061%2CGenbank:XM_012363379.1;Parent=rna-XM_012363379.1
NW_012160620.1	Gnomon	exon	2291769	2291942	.	+	.	ID=exon-XM_012363379.1-6;Dbxref=GeneID:105670061%2CGenbank:XM_012363379.1;Parent=rna-XM_012363379.1
NW_012160620.1	Gnomon	exon	1089503	1092055	.	+	.	ID=exon-XM_012363307.1-8;Dbxref=GeneID:105670024%2CGenbank:XM_012363307.1;Parent=rna-XM_012363307.1
NW_012160620.1	Gnomon	exon	1092801	1092921	.	+	.	ID=exon-XM_012363307.1-9;Dbxref=GeneID:105670024%2CGenbank:XM_012363307.1;Parent=rna-XM_012363307.1
NW_012160620.1	Gnomon	exon	1086109	1088877	.	+	.	ID=exon-XM_012363307.1-6;Dbxref=GeneID:105670024%2CGenbank:XM_012363307.1;Parent=rna-XM_012363307.1
NW_012160620.1	Gnomon	exon	1088969	1089349	.	+	.	ID=exon-XM_012363307.1-7;Dbxref=GeneID:105670024%2CGenbank:XM_012363307.1;Parent=rna-XM_012363307.1
NW_012160620.1	Gnomon	exon	1085537	1085703	.	+	.	ID=exon-XM_012363307.1-4;Dbxref=GeneID:105670024%2CGenbank:XM_012363307.1;Parent=rna-XM_012363307.1
NW_012160620.1	Gnomon	exon	1085801	1086017	.	+	.	ID=exon-XM_012363307.1-5;Dbxref=GeneID:105670024%2CGenbank:XM_012363307.1;Parent=rna-XM_012363307.1
NW_012160620.1	Gnomon	exon	1084680	1084818	.	+	.	ID=exon-XM_012363307.1-2;Dbxref=GeneID:105670024%2CGenbank:XM_012363307.1;Parent=rna-XM_012363307.1
NW_012160620.1	Gnomon	exon	1085288	1085416	.	+	.	ID=exon-XM_012363307.1-3;Dbxref=GeneID:105670024%2CGenbank:XM_012363307.1;Parent=rna-XM_012363307.1
NW_012160620.1	Gnomon	exon	1082978	1083216	.	+	.	ID=exon-XM_012363307.1-1;Dbxref=GeneID:105670024%2CGenbank:XM_012363307.1;Parent=rna-XM_012363307.1
NW_012160620.1	Gnomon	exon	2329863	2330409	.	-	.	ID=exon-XM_012363273.1-1;Dbxref=GeneID:105670002%2CGenbank:XM_012363273.1;Parent=rna-XM_012363273.1
NW_012160620.1	Gnomon	exon	2320758	2320974	.	-	.	ID=exon-XM_012363273.1-4;Dbxref=GeneID:105670002%2CGenbank:XM_012363273.1;Parent=rna-XM_012363273.1
NW_012160620.1	Gnomon	exon	2319311	2319481	.	-	.	ID=exon-XM_012363273.1-5;Dbxref=GeneID:105670002%2CGenbank:XM_012363273.1;Parent=rna-XM_012363273.1
NW_012160620.1	Gnomon	exon	2321519	2321586	.	-	.	ID=exon-XM_012363273.1-2;Dbxref=GeneID:105670002%2CGenbank:XM_012363273.1;Parent=rna-XM_012363273.1
NW_012160620.1	Gnomon	exon	2321230	2321440	.	-	.	ID=exon-XM_012363273.1-3;Dbxref=GeneID:105670002%2CGenbank:XM_012363273.1;Parent=rna-XM_012363273.1
NW_012160620.1	Gnomon	exon	2318193	2318300	.	-	.	ID=exon-XM_012363273.1-8;Dbxref=GeneID:105670002%2CGenbank:XM_012363273.1;Parent=rna-XM_012363273.1
NW_012160620.1	Gnomon	exon	2317995	2318111	.	-	.	ID=exon-XM_012363273.1-9;Dbxref=GeneID:105670002%2CGenbank:XM_012363273.1;Parent=rna-XM_012363273.1
NW_012160620.1	Gnomon	exon	2318730	2318801	.	-	.	ID=exon-XM_012363273.1-6;Dbxref=GeneID:105670002%2CGenbank:XM_012363273.1;Parent=rna-XM_012363273.1
NW_012160620.1	Gnomon	exon	2318577	2318660	.	-	.	ID=exon-XM_012363273.1-7;Dbxref=GeneID:105670002%2CGenbank:XM_012363273.1;Parent=rna-XM_012363273.1
NW_012160620.1	Gnomon	CDS	1998466	1998507	.	-	0	Name=XP_012218796.1;ID=cds-XP_012218796.1;Dbxref=GeneID:105670058%2CGenbank:XP_012218796.1;Parent=rna-XM_012363373.1
NW_012160620.1	Gnomon	CDS	1998247	1998379	.	-	0	Name=XP_012218796.1;ID=cds-XP_012218796.1;Dbxref=GeneID:105670058%2CGenbank:XP_012218796.1;Parent=rna-XM_012363373.1
NW_012160620.1	Gnomon	CDS	1998058	1998171	.	-	0	Name=XP_012218796.1;ID=cds-XP_012218796.1;Dbxref=GeneID:105670058%2CGenbank:XP_012218796.1;Parent=rna-XM_012363373.1
NW_012160620.1	Gnomon	CDS	1997857	1997978	.	-	0	Name=XP_012218796.1;ID=cds-XP_012218796.1;Dbxref=GeneID:105670058%2CGenbank:XP_012218796.1;Parent=rna-XM_012363373.1
NW_012160620.1	Gnomon	CDS	1997584	1997780	.	-	0	Name=XP_012218796.1;ID=cds-XP_012218796.1;Dbxref=GeneID:105670058%2CGenbank:XP_012218796.1;Parent=rna-XM_012363373.1
NW_012160620.1	Gnomon	CDS	1997353	1997501	.	-	0	Name=XP_012218796.1;ID=cds-XP_012218796.1;Dbxref=GeneID:105670058%2CGenbank:XP_012218796.1;Parent=rna-XM_012363373.1
NW_012160620.1	Gnomon	CDS	1997196	1997261	.	-	0	Name=XP_012218796.1;ID=cds-XP_012218796.1;Dbxref=GeneID:105670058%2CGenbank:XP_012218796.1;Parent=rna-XM_012363373.1
NW_012160620.1	Gnomon	CDS	1996967	1997124	.	-	0	Name=XP_012218796.1;ID=cds-XP_012218796.1;Dbxref=GeneID:105670058%2CGenbank:XP_012218796.1;Parent=rna-XM_012363373.1
NW_012160620.1	Gnomon	CDS	1995944	1996879	.	-	0	Name=XP_012218796.1;ID=cds-XP_012218796.1;Dbxref=GeneID:105670058%2CGenbank:XP_012218796.1;Parent=rna-XM_012363373.1
NW_012160620.1	Gnomon	CDS	1995630	1995851	.	-	0	Name=XP_012218796.1;ID=cds-XP_012218796.1;Dbxref=GeneID:105670058%2CGenbank:XP_012218796.1;Parent=rna-XM_012363373.1
NW_012160620.1	Gnomon	CDS	1995494	1995546	.	-	0	Name=XP_012218796.1;ID=cds-XP_012218796.1;Dbxref=GeneID:105670058%2CGenbank:XP_012218796.1;Parent=rna-XM_012363373.1
NW_012160620.1	Gnomon	CDS	1994060	1994163	.	-	0	Name=XP_012218796.1;ID=cds-XP_012218796.1;Dbxref=GeneID:105670058%2CGenbank:XP_012218796.1;Parent=rna-XM_012363373.1
NW_012160620.1	Gnomon	CDS	1992358	1992402	.	-	0	Name=XP_012218796.1;ID=cds-XP_012218796.1;Dbxref=GeneID:105670058%2CGenbank:XP_012218796.1;Parent=rna-XM_012363373.1
NW_012160620.1	Gnomon	CDS	1992044	1992259	.	-	0	Name=XP_012218796.1;ID=cds-XP_012218796.1;Dbxref=GeneID:105670058%2CGenbank:XP_012218796.1;Parent=rna-XM_012363373.1
NW_012160620.1	Gnomon	CDS	1991555	1991826	.	-	0	Name=XP_012218796.1;ID=cds-XP_012218796.1;Dbxref=GeneID:105670058%2CGenbank:XP_012218796.1;Parent=rna-XM_012363373.1
NW_012160620.1	Gnomon	CDS	2351209	2351292	.	+	0	Name=XP_012218806.1;ID=cds-XP_012218806.1;Dbxref=GeneID:105670064%2CGenbank:XP_012218806.1;Parent=rna-XM_012363383.1
NW_012160620.1	Gnomon	CDS	2351631	2351709	.	+	0	Name=XP_012218806.1;ID=cds-XP_012218806.1;Dbxref=GeneID:105670064%2CGenbank:XP_012218806.1;Parent=rna-XM_012363383.1
NW_012160620.1	Gnomon	CDS	2351829	2352008	.	+	0	Name=XP_012218806.1;ID=cds-XP_012218806.1;Dbxref=GeneID:105670064%2CGenbank:XP_012218806.1;Parent=rna-XM_012363383.1
NW_012160620.1	Gnomon	CDS	2352360	2352489	.	+	0	Name=XP_012218806.1;ID=cds-XP_012218806.1;Dbxref=GeneID:105670064%2CGenbank:XP_012218806.1;Parent=rna-XM_012363383.1
NW_012160620.1	Gnomon	CDS	2353540	2353794	.	+	0	Name=XP_012218806.1;ID=cds-XP_012218806.1;Dbxref=GeneID:105670064%2CGenbank:XP_012218806.1;Parent=rna-XM_012363383.1
NW_012160620.1	Gnomon	CDS	2353902	2354094	.	+	0	Name=XP_012218806.1;ID=cds-XP_012218806.1;Dbxref=GeneID:105670064%2CGenbank:XP_012218806.1;Parent=rna-XM_012363383.1
NW_012160620.1	Gnomon	CDS	2354236	2354442	.	+	0	Name=XP_012218806.1;ID=cds-XP_012218806.1;Dbxref=GeneID:105670064%2CGenbank:XP_012218806.1;Parent=rna-XM_012363383.1
NW_012160620.1	Gnomon	CDS	2354554	2354746	.	+	0	Name=XP_012218806.1;ID=cds-XP_012218806.1;Dbxref=GeneID:105670064%2CGenbank:XP_012218806.1;Parent=rna-XM_012363383.1
NW_012160620.1	Gnomon	CDS	2354939	2355096	.	+	0	Name=XP_012218806.1;ID=cds-XP_012218806.1;Dbxref=GeneID:105670064%2CGenbank:XP_012218806.1;Parent=rna-XM_012363383.1
NW_012160620.1	Gnomon	CDS	2355160	2355268	.	+	0	Name=XP_012218806.1;ID=cds-XP_012218806.1;Dbxref=GeneID:105670064%2CGenbank:XP_012218806.1;Parent=rna-XM_012363383.1
NW_012160620.1	Gnomon	CDS	2355349	2355510	.	+	0	Name=XP_012218806.1;ID=cds-XP_012218806.1;Dbxref=GeneID:105670064%2CGenbank:XP_012218806.1;Parent=rna-XM_012363383.1
NW_012160620.1	Gnomon	CDS	2355598	2355809	.	+	0	Name=XP_012218806.1;ID=cds-XP_012218806.1;Dbxref=GeneID:105670064%2CGenbank:XP_012218806.1;Parent=rna-XM_012363383.1
NW_012160620.1	Gnomon	CDS	2355886	2356146	.	+	0	Name=XP_012218806.1;ID=cds-XP_012218806.1;Dbxref=GeneID:105670064%2CGenbank:XP_012218806.1;Parent=rna-XM_012363383.1
NW_012160620.1	Gnomon	CDS	670326	670667	.	+	0	Name=XP_012218650.1;ID=cds-XP_012218650.1;Dbxref=GeneID:105669983%2CGenbank:XP_012218650.1;Parent=rna-XM_012363227.1
NW_012160620.1	Gnomon	CDS	670775	671170	.	+	0	Name=XP_012218650.1;ID=cds-XP_012218650.1;Dbxref=GeneID:105669983%2CGenbank:XP_012218650.1;Parent=rna-XM_012363227.1
NW_012160620.1	Gnomon	CDS	2288406	2288450	.	+	0	Name=XP_012218805.1;ID=cds-XP_012218805.1;Dbxref=GeneID:105670063%2CGenbank:XP_012218805.1;Parent=rna-XM_012363382.1
NW_012160620.1	Gnomon	CDS	2288588	2288712	.	+	0	Name=XP_012218805.1;ID=cds-XP_012218805.1;Dbxref=GeneID:105670063%2CGenbank:XP_012218805.1;Parent=rna-XM_012363382.1
NW_012160620.1	Gnomon	CDS	2288868	2288984	.	+	0	Name=XP_012218805.1;ID=cds-XP_012218805.1;Dbxref=GeneID:105670063%2CGenbank:XP_012218805.1;Parent=rna-XM_012363382.1
NW_012160620.1	Gnomon	CDS	2289050	2289200	.	+	0	Name=XP_012218805.1;ID=cds-XP_012218805.1;Dbxref=GeneID:105670063%2CGenbank:XP_012218805.1;Parent=rna-XM_012363382.1
NW_012160620.1	Gnomon	CDS	2289312	2289383	.	+	0	Name=XP_012218805.1;ID=cds-XP_012218805.1;Dbxref=GeneID:105670063%2CGenbank:XP_012218805.1;Parent=rna-XM_012363382.1
NW_012160620.1	Gnomon	mRNA	2434555	2797379	.	-	.	Name=XM_012363260.1;ID=rna-XM_012363260.1;Dbxref=GeneID:105669999%2CGenbank:XM_012363260.1;Parent=gene-LOC105669999
NW_012160620.1	Gnomon	CDS	1998466	1998507	.	-	0	Name=XP_012218795.1;ID=cds-XP_012218795.1;Dbxref=GeneID:105670058%2CGenbank:XP_012218795.1;Parent=rna-XM_012363372.1
NW_012160620.1	Gnomon	CDS	1998247	1998379	.	-	0	Name=XP_012218795.1;ID=cds-XP_012218795.1;Dbxref=GeneID:105670058%2CGenbank:XP_012218795.1;Parent=rna-XM_012363372.1
NW_012160620.1	Gnomon	CDS	1998058	1998171	.	-	0	Name=XP_012218795.1;ID=cds-XP_012218795.1;Dbxref=GeneID:105670058%2CGenbank:XP_012218795.1;Parent=rna-XM_012363372.1
NW_012160620.1	Gnomon	CDS	1997857	1997978	.	-	0	Name=XP_012218795.1;ID=cds-XP_012218795.1;Dbxref=GeneID:105670058%2CGenbank:XP_012218795.1;Parent=rna-XM_012363372.1
NW_012160620.1	Gnomon	CDS	1997584	1997780	.	-	0	Name=XP_012218795.1;ID=cds-XP_012218795.1;Dbxref=GeneID:105670058%2CGenbank:XP_012218795.1;Parent=rna-XM_012363372.1
NW_012160620.1	Gnomon	CDS	1997353	1997501	.	-	0	Name=XP_012218795.1;ID=cds-XP_012218795.1;Dbxref=GeneID:105670058%2CGenbank:XP_012218795.1;Parent=rna-XM_012363372.1
NW_012160620.1	Gnomon	CDS	1997196	1997261	.	-	0	Name=XP_012218795.1;ID=cds-XP_012218795.1;Dbxref=GeneID:105670058%2CGenbank:XP_012218795.1;Parent=rna-XM_012363372.1
NW_012160620.1	Gnomon	CDS	1996967	1997124	.	-	0	Name=XP_012218795.1;ID=cds-XP_012218795.1;Dbxref=GeneID:105670058%2CGenbank:XP_012218795.1;Parent=rna-XM_012363372.1
NW_012160620.1	Gnomon	CDS	1995944	1996879	.	-	0	Name=XP_012218795.1;ID=cds-XP_012218795.1;Dbxref=GeneID:105670058%2CGenbank:XP_012218795.1;Parent=rna-XM_012363372.1
NW_012160620.1	Gnomon	CDS	1995630	1995851	.	-	0	Name=XP_012218795.1;ID=cds-XP_012218795.1;Dbxref=GeneID:105670058%2CGenbank:XP_012218795.1;Parent=rna-XM_012363372.1
NW_012160620.1	Gnomon	CDS	1995494	1995546	.	-	0	Name=XP_012218795.1;ID=cds-XP_012218795.1;Dbxref=GeneID:105670058%2CGenbank:XP_012218795.1;Parent=rna-XM_012363372.1
NW_012160620.1	Gnomon	CDS	1994060	1994163	.	-	0	Name=XP_012218795.1;ID=cds-XP_012218795.1;Dbxref=GeneID:105670058%2CGenbank:XP_012218795.1;Parent=rna-XM_012363372.1
NW_012160620.1	Gnomon	CDS	1992358	1992402	.	-	0	Name=XP_012218795.1;ID=cds-XP_012218795.1;Dbxref=GeneID:105670058%2CGenbank:XP_012218795.1;Parent=rna-XM_012363372.1
NW_012160620.1	Gnomon	CDS	1992044	1992262	.	-	0	Name=XP_012218795.1;ID=cds-XP_012218795.1;Dbxref=GeneID:105670058%2CGenbank:XP_012218795.1;Parent=rna-XM_012363372.1
NW_012160620.1	Gnomon	CDS	1991555	1991826	.	-	0	Name=XP_012218795.1;ID=cds-XP_012218795.1;Dbxref=GeneID:105670058%2CGenbank:XP_012218795.1;Parent=rna-XM_012363372.1
NW_012160620.1	Gnomon	CDS	1998466	1998507	.	-	0	Name=XP_012218794.1;ID=cds-XP_012218794.1;Dbxref=GeneID:105670058%2CGenbank:XP_012218794.1;Parent=rna-XM_012363371.1
NW_012160620.1	Gnomon	CDS	1998247	1998379	.	-	0	Name=XP_012218794.1;ID=cds-XP_012218794.1;Dbxref=GeneID:105670058%2CGenbank:XP_012218794.1;Parent=rna-XM_012363371.1
NW_012160620.1	Gnomon	CDS	1998058	1998171	.	-	0	Name=XP_012218794.1;ID=cds-XP_012218794.1;Dbxref=GeneID:105670058%2CGenbank:XP_012218794.1;Parent=rna-XM_012363371.1
NW_012160620.1	Gnomon	CDS	1997857	1997978	.	-	0	Name=XP_012218794.1;ID=cds-XP_012218794.1;Dbxref=GeneID:105670058%2CGenbank:XP_012218794.1;Parent=rna-XM_012363371.1
NW_012160620.1	Gnomon	CDS	1997584	1997780	.	-	0	Name=XP_012218794.1;ID=cds-XP_012218794.1;Dbxref=GeneID:105670058%2CGenbank:XP_012218794.1;Parent=rna-XM_012363371.1
NW_012160620.1	Gnomon	CDS	1997353	1997501	.	-	0	Name=XP_012218794.1;ID=cds-XP_012218794.1;Dbxref=GeneID:105670058%2CGenbank:XP_012218794.1;Parent=rna-XM_012363371.1
NW_012160620.1	Gnomon	CDS	1997196	1997261	.	-	0	Name=XP_012218794.1;ID=cds-XP_012218794.1;Dbxref=GeneID:105670058%2CGenbank:XP_012218794.1;Parent=rna-XM_012363371.1
NW_012160620.1	Gnomon	CDS	1996967	1997124	.	-	0	Name=XP_012218794.1;ID=cds-XP_012218794.1;Dbxref=GeneID:105670058%2CGenbank:XP_012218794.1;Parent=rna-XM_012363371.1
NW_012160620.1	Gnomon	CDS	1995944	1996879	.	-	0	Name=XP_012218794.1;ID=cds-XP_012218794.1;Dbxref=GeneID:105670058%2CGenbank:XP_012218794.1;Parent=rna-XM_012363371.1
NW_012160620.1	Gnomon	CDS	1995630	1995851	.	-	0	Name=XP_012218794.1;ID=cds-XP_012218794.1;Dbxref=GeneID:105670058%2CGenbank:XP_012218794.1;Parent=rna-XM_012363371.1
NW_012160620.1	Gnomon	CDS	1995494	1995546	.	-	0	Name=XP_012218794.1;ID=cds-XP_012218794.1;Dbxref=GeneID:105670058%2CGenbank:XP_012218794.1;Parent=rna-XM_012363371.1
NW_012160620.1	Gnomon	CDS	1994851	1994877	.	-	0	Name=XP_012218794.1;ID=cds-XP_012218794.1;Dbxref=GeneID:105670058%2CGenbank:XP_012218794.1;Parent=rna-XM_012363371.1
NW_012160620.1	Gnomon	CDS	1994060	1994163	.	-	0	Name=XP_012218794.1;ID=cds-XP_012218794.1;Dbxref=GeneID:105670058%2CGenbank:XP_012218794.1;Parent=rna-XM_012363371.1
NW_012160620.1	Gnomon	CDS	1992358	1992402	.	-	0	Name=XP_012218794.1;ID=cds-XP_012218794.1;Dbxref=GeneID:105670058%2CGenbank:XP_012218794.1;Parent=rna-XM_012363371.1
NW_012160620.1	Gnomon	CDS	1992044	1992259	.	-	0	Name=XP_012218794.1;ID=cds-XP_012218794.1;Dbxref=GeneID:105670058%2CGenbank:XP_012218794.1;Parent=rna-XM_012363371.1
NW_012160620.1	Gnomon	CDS	1991555	1991826	.	-	0	Name=XP_012218794.1;ID=cds-XP_012218794.1;Dbxref=GeneID:105670058%2CGenbank:XP_012218794.1;Parent=rna-XM_012363371.1
NW_012160620.1	Gnomon	CDS	2294631	2294800	.	-	0	Name=XP_012218804.1;ID=cds-XP_012218804.1;Dbxref=GeneID:105670062%2CGenbank:XP_012218804.1;Parent=rna-XM_012363381.1
NW_012160620.1	Gnomon	CDS	2294367	2294544	.	-	0	Name=XP_012218804.1;ID=cds-XP_012218804.1;Dbxref=GeneID:105670062%2CGenbank:XP_012218804.1;Parent=rna-XM_012363381.1
NW_012160620.1	Gnomon	CDS	2294107	2294309	.	-	0	Name=XP_012218804.1;ID=cds-XP_012218804.1;Dbxref=GeneID:105670062%2CGenbank:XP_012218804.1;Parent=rna-XM_012363381.1
NW_012160620.1	Gnomon	CDS	2293862	2294024	.	-	0	Name=XP_012218804.1;ID=cds-XP_012218804.1;Dbxref=GeneID:105670062%2CGenbank:XP_012218804.1;Parent=rna-XM_012363381.1
NW_012160620.1	Gnomon	CDS	2293577	2293792	.	-	0	Name=XP_012218804.1;ID=cds-XP_012218804.1;Dbxref=GeneID:105670062%2CGenbank:XP_012218804.1;Parent=rna-XM_012363381.1
NW_012160620.1	Gnomon	CDS	2293357	2293499	.	-	0	Name=XP_012218804.1;ID=cds-XP_012218804.1;Dbxref=GeneID:105670062%2CGenbank:XP_012218804.1;Parent=rna-XM_012363381.1
NW_012160620.1	Gnomon	CDS	2293177	2293278	.	-	0	Name=XP_012218804.1;ID=cds-XP_012218804.1;Dbxref=GeneID:105670062%2CGenbank:XP_012218804.1;Parent=rna-XM_012363381.1
NW_012160620.1	Gnomon	CDS	2293077	2293089	.	-	0	Name=XP_012218804.1;ID=cds-XP_012218804.1;Dbxref=GeneID:105670062%2CGenbank:XP_012218804.1;Parent=rna-XM_012363381.1
NW_012160620.1	Gnomon	exon	2844863	2845239	.	+	.	ID=exon-XM_012363265.1-10;Dbxref=GeneID:105670001%2CGenbank:XM_012363265.1;Parent=rna-XM_012363265.1
NW_012160620.1	Gnomon	exon	1092801	1092921	.	+	.	ID=exon-XM_012363308.1-9;Dbxref=GeneID:105670024%2CGenbank:XM_012363308.1;Parent=rna-XM_012363308.1
NW_012160620.1	Gnomon	exon	1085801	1086017	.	+	.	ID=exon-XM_012363308.1-5;Dbxref=GeneID:105670024%2CGenbank:XM_012363308.1;Parent=rna-XM_012363308.1
NW_012160620.1	Gnomon	exon	1086109	1088877	.	+	.	ID=exon-XM_012363308.1-6;Dbxref=GeneID:105670024%2CGenbank:XM_012363308.1;Parent=rna-XM_012363308.1
NW_012160620.1	Gnomon	exon	1088969	1089349	.	+	.	ID=exon-XM_012363308.1-7;Dbxref=GeneID:105670024%2CGenbank:XM_012363308.1;Parent=rna-XM_012363308.1
NW_012160620.1	Gnomon	exon	1089503	1091911	.	+	.	ID=exon-XM_012363308.1-8;Dbxref=GeneID:105670024%2CGenbank:XM_012363308.1;Parent=rna-XM_012363308.1
NW_012160620.1	Gnomon	exon	1082978	1083216	.	+	.	ID=exon-XM_012363308.1-1;Dbxref=GeneID:105670024%2CGenbank:XM_012363308.1;Parent=rna-XM_012363308.1
NW_012160620.1	Gnomon	exon	1084680	1084818	.	+	.	ID=exon-XM_012363308.1-2;Dbxref=GeneID:105670024%2CGenbank:XM_012363308.1;Parent=rna-XM_012363308.1
NW_012160620.1	Gnomon	exon	1085288	1085416	.	+	.	ID=exon-XM_012363308.1-3;Dbxref=GeneID:105670024%2CGenbank:XM_012363308.1;Parent=rna-XM_012363308.1
NW_012160620.1	Gnomon	exon	1085537	1085703	.	+	.	ID=exon-XM_012363308.1-4;Dbxref=GeneID:105670024%2CGenbank:XM_012363308.1;Parent=rna-XM_012363308.1
NW_012160620.1	Gnomon	exon	1128422	1128646	.	+	.	ID=exon-XM_012363378.1-8;Dbxref=GeneID:105670060%2CGenbank:XM_012363378.1;Parent=rna-XM_012363378.1
NW_012160620.1	Gnomon	exon	1128847	1129014	.	+	.	ID=exon-XM_012363378.1-9;Dbxref=GeneID:105670060%2CGenbank:XM_012363378.1;Parent=rna-XM_012363378.1
NW_012160620.1	Gnomon	exon	1128064	1128180	.	+	.	ID=exon-XM_012363378.1-6;Dbxref=GeneID:105670060%2CGenbank:XM_012363378.1;Parent=rna-XM_012363378.1
NW_012160620.1	Gnomon	exon	1128253	1128330	.	+	.	ID=exon-XM_012363378.1-7;Dbxref=GeneID:105670060%2CGenbank:XM_012363378.1;Parent=rna-XM_012363378.1
NW_012160620.1	Gnomon	exon	1127452	1127651	.	+	.	ID=exon-XM_012363378.1-4;Dbxref=GeneID:105670060%2CGenbank:XM_012363378.1;Parent=rna-XM_012363378.1
NW_012160620.1	Gnomon	exon	1127721	1127855	.	+	.	ID=exon-XM_012363378.1-5;Dbxref=GeneID:105670060%2CGenbank:XM_012363378.1;Parent=rna-XM_012363378.1
NW_012160620.1	Gnomon	exon	1125144	1125277	.	+	.	ID=exon-XM_012363378.1-2;Dbxref=GeneID:105670060%2CGenbank:XM_012363378.1;Parent=rna-XM_012363378.1
NW_012160620.1	Gnomon	exon	1125449	1127336	.	+	.	ID=exon-XM_012363378.1-3;Dbxref=GeneID:105670060%2CGenbank:XM_012363378.1;Parent=rna-XM_012363378.1
NW_012160620.1	Gnomon	exon	1124761	1125033	.	+	.	ID=exon-XM_012363378.1-1;Dbxref=GeneID:105670060%2CGenbank:XM_012363378.1;Parent=rna-XM_012363378.1
NW_012160620.1	Gnomon	mRNA	2839717	2845239	.	+	.	Name=XM_012363266.1;ID=rna-XM_012363266.1;Dbxref=GeneID:105670001%2CGenbank:XM_012363266.1;Parent=gene-LOC105670001
NW_012160620.1	Gnomon	CDS	1998466	1998507	.	-	0	Name=XP_012218793.1;ID=cds-XP_012218793.1;Dbxref=GeneID:105670058%2CGenbank:XP_012218793.1;Parent=rna-XM_012363370.1
NW_012160620.1	Gnomon	CDS	1998247	1998379	.	-	0	Name=XP_012218793.1;ID=cds-XP_012218793.1;Dbxref=GeneID:105670058%2CGenbank:XP_012218793.1;Parent=rna-XM_012363370.1
NW_012160620.1	Gnomon	CDS	1998058	1998171	.	-	0	Name=XP_012218793.1;ID=cds-XP_012218793.1;Dbxref=GeneID:105670058%2CGenbank:XP_012218793.1;Parent=rna-XM_012363370.1
NW_012160620.1	Gnomon	CDS	1997857	1997978	.	-	0	Name=XP_012218793.1;ID=cds-XP_012218793.1;Dbxref=GeneID:105670058%2CGenbank:XP_012218793.1;Parent=rna-XM_012363370.1
NW_012160620.1	Gnomon	CDS	1997584	1997780	.	-	0	Name=XP_012218793.1;ID=cds-XP_012218793.1;Dbxref=GeneID:105670058%2CGenbank:XP_012218793.1;Parent=rna-XM_012363370.1
NW_012160620.1	Gnomon	CDS	1997353	1997501	.	-	0	Name=XP_012218793.1;ID=cds-XP_012218793.1;Dbxref=GeneID:105670058%2CGenbank:XP_012218793.1;Parent=rna-XM_012363370.1
NW_012160620.1	Gnomon	CDS	1997196	1997261	.	-	0	Name=XP_012218793.1;ID=cds-XP_012218793.1;Dbxref=GeneID:105670058%2CGenbank:XP_012218793.1;Parent=rna-XM_012363370.1
NW_012160620.1	Gnomon	CDS	1996967	1997124	.	-	0	Name=XP_012218793.1;ID=cds-XP_012218793.1;Dbxref=GeneID:105670058%2CGenbank:XP_012218793.1;Parent=rna-XM_012363370.1
NW_012160620.1	Gnomon	CDS	1995944	1996879	.	-	0	Name=XP_012218793.1;ID=cds-XP_012218793.1;Dbxref=GeneID:105670058%2CGenbank:XP_012218793.1;Parent=rna-XM_012363370.1
NW_012160620.1	Gnomon	CDS	1995630	1995851	.	-	0	Name=XP_012218793.1;ID=cds-XP_012218793.1;Dbxref=GeneID:105670058%2CGenbank:XP_012218793.1;Parent=rna-XM_012363370.1
NW_012160620.1	Gnomon	CDS	1995494	1995546	.	-	0	Name=XP_012218793.1;ID=cds-XP_012218793.1;Dbxref=GeneID:105670058%2CGenbank:XP_012218793.1;Parent=rna-XM_012363370.1
NW_012160620.1	Gnomon	CDS	1994851	1994877	.	-	0	Name=XP_012218793.1;ID=cds-XP_012218793.1;Dbxref=GeneID:105670058%2CGenbank:XP_012218793.1;Parent=rna-XM_012363370.1
NW_012160620.1	Gnomon	CDS	1994060	1994163	.	-	0	Name=XP_012218793.1;ID=cds-XP_012218793.1;Dbxref=GeneID:105670058%2CGenbank:XP_012218793.1;Parent=rna-XM_012363370.1
NW_012160620.1	Gnomon	CDS	1992358	1992402	.	-	0	Name=XP_012218793.1;ID=cds-XP_012218793.1;Dbxref=GeneID:105670058%2CGenbank:XP_012218793.1;Parent=rna-XM_012363370.1
NW_012160620.1	Gnomon	CDS	1992044	1992262	.	-	0	Name=XP_012218793.1;ID=cds-XP_012218793.1;Dbxref=GeneID:105670058%2CGenbank:XP_012218793.1;Parent=rna-XM_012363370.1
NW_012160620.1	Gnomon	CDS	1991555	1991826	.	-	0	Name=XP_012218793.1;ID=cds-XP_012218793.1;Dbxref=GeneID:105670058%2CGenbank:XP_012218793.1;Parent=rna-XM_012363370.1
NW_012160620.1	Gnomon	CDS	2289436	2289503	.	+	0	Name=XP_012218803.1;ID=cds-XP_012218803.1;Dbxref=GeneID:105670061%2CGenbank:XP_012218803.1;Parent=rna-XM_012363380.1
NW_012160620.1	Gnomon	CDS	2289580	2289759	.	+	0	Name=XP_012218803.1;ID=cds-XP_012218803.1;Dbxref=GeneID:105670061%2CGenbank:XP_012218803.1;Parent=rna-XM_012363380.1
NW_012160620.1	Gnomon	CDS	2289845	2291012	.	+	0	Name=XP_012218803.1;ID=cds-XP_012218803.1;Dbxref=GeneID:105670061%2CGenbank:XP_012218803.1;Parent=rna-XM_012363380.1
NW_012160620.1	Gnomon	CDS	2291090	2291395	.	+	0	Name=XP_012218803.1;ID=cds-XP_012218803.1;Dbxref=GeneID:105670061%2CGenbank:XP_012218803.1;Parent=rna-XM_012363380.1
NW_012160620.1	Gnomon	CDS	2291470	2291688	.	+	0	Name=XP_012218803.1;ID=cds-XP_012218803.1;Dbxref=GeneID:105670061%2CGenbank:XP_012218803.1;Parent=rna-XM_012363380.1
NW_012160620.1	Gnomon	CDS	2291769	2291942	.	+	0	Name=XP_012218803.1;ID=cds-XP_012218803.1;Dbxref=GeneID:105670061%2CGenbank:XP_012218803.1;Parent=rna-XM_012363380.1
NW_012160620.1	Gnomon	CDS	2292033	2292173	.	+	0	Name=XP_012218803.1;ID=cds-XP_012218803.1;Dbxref=GeneID:105670061%2CGenbank:XP_012218803.1;Parent=rna-XM_012363380.1
NW_012160620.1	Gnomon	CDS	2292236	2292436	.	+	0	Name=XP_012218803.1;ID=cds-XP_012218803.1;Dbxref=GeneID:105670061%2CGenbank:XP_012218803.1;Parent=rna-XM_012363380.1
NW_012160620.1	Gnomon	CDS	2292548	2292703	.	+	0	Name=XP_012218803.1;ID=cds-XP_012218803.1;Dbxref=GeneID:105670061%2CGenbank:XP_012218803.1;Parent=rna-XM_012363380.1
NW_012160620.1	Gnomon	exon	1611681	1615955	.	-	.	ID=exon-XM_012363316.1-13;Dbxref=GeneID:105670029%2CGenbank:XM_012363316.1;Parent=rna-XM_012363316.1
NW_012160620.1	Gnomon	exon	1617603	1617879	.	-	.	ID=exon-XM_012363316.1-11;Dbxref=GeneID:105670029%2CGenbank:XM_012363316.1;Parent=rna-XM_012363316.1
NW_012160620.1	Gnomon	exon	1616704	1617151	.	-	.	ID=exon-XM_012363316.1-12;Dbxref=GeneID:105670029%2CGenbank:XM_012363316.1;Parent=rna-XM_012363316.1
NW_012160620.1	Gnomon	CDS	2326720	2328318	.	+	0	Name=XP_012218699.1;ID=cds-XP_012218699.1;Dbxref=GeneID:105670003%2CGenbank:XP_012218699.1;Parent=rna-XM_012363276.1
NW_012160620.1	Gnomon	exon	1617988	1618401	.	-	.	ID=exon-XM_012363316.1-10;Dbxref=GeneID:105670029%2CGenbank:XM_012363316.1;Parent=rna-XM_012363316.1
NW_012160620.1	Gnomon	mRNA	436877	467181	.	+	.	Name=XM_012363360.1;ID=rna-XM_012363360.1;Dbxref=GeneID:105670052%2CGenbank:XM_012363360.1;Parent=gene-LOC105670052
NW_012160620.1	Gnomon	exon	2332424	2332605	.	-	.	ID=exon-XM_012363283.1-18;Dbxref=GeneID:105670006%2CGenbank:XM_012363283.1;Parent=rna-XM_012363283.1
NW_012160620.1	Gnomon	exon	2332179	2332365	.	-	.	ID=exon-XM_012363283.1-19;Dbxref=GeneID:105670006%2CGenbank:XM_012363283.1;Parent=rna-XM_012363283.1
NW_012160620.1	Gnomon	exon	2333032	2333301	.	-	.	ID=exon-XM_012363283.1-16;Dbxref=GeneID:105670006%2CGenbank:XM_012363283.1;Parent=rna-XM_012363283.1
NW_012160620.1	Gnomon	exon	2332767	2332958	.	-	.	ID=exon-XM_012363283.1-17;Dbxref=GeneID:105670006%2CGenbank:XM_012363283.1;Parent=rna-XM_012363283.1
NW_012160620.1	Gnomon	exon	2333728	2333885	.	-	.	ID=exon-XM_012363283.1-14;Dbxref=GeneID:105670006%2CGenbank:XM_012363283.1;Parent=rna-XM_012363283.1
NW_012160620.1	Gnomon	exon	2333518	2333666	.	-	.	ID=exon-XM_012363283.1-15;Dbxref=GeneID:105670006%2CGenbank:XM_012363283.1;Parent=rna-XM_012363283.1
NW_012160620.1	Gnomon	exon	2338307	2338917	.	-	.	ID=exon-XM_012363283.1-12;Dbxref=GeneID:105670006%2CGenbank:XM_012363283.1;Parent=rna-XM_012363283.1
NW_012160620.1	Gnomon	exon	2337856	2337955	.	-	.	ID=exon-XM_012363283.1-13;Dbxref=GeneID:105670006%2CGenbank:XM_012363283.1;Parent=rna-XM_012363283.1
NW_012160620.1	Gnomon	exon	2339352	2339537	.	-	.	ID=exon-XM_012363283.1-10;Dbxref=GeneID:105670006%2CGenbank:XM_012363283.1;Parent=rna-XM_012363283.1
NW_012160620.1	Gnomon	exon	2339147	2339182	.	-	.	ID=exon-XM_012363283.1-11;Dbxref=GeneID:105670006%2CGenbank:XM_012363283.1;Parent=rna-XM_012363283.1
NW_012160620.1	Gnomon	exon	2330555	2330957	.	-	.	ID=exon-XM_012363283.1-23;Dbxref=GeneID:105670006%2CGenbank:XM_012363283.1;Parent=rna-XM_012363283.1
NW_012160620.1	Gnomon	exon	2331457	2331592	.	-	.	ID=exon-XM_012363283.1-21;Dbxref=GeneID:105670006%2CGenbank:XM_012363283.1;Parent=rna-XM_012363283.1
NW_012160620.1	Gnomon	exon	2331289	2331387	.	-	.	ID=exon-XM_012363283.1-22;Dbxref=GeneID:105670006%2CGenbank:XM_012363283.1;Parent=rna-XM_012363283.1
NW_012160620.1	Gnomon	exon	2331920	2332105	.	-	.	ID=exon-XM_012363283.1-20;Dbxref=GeneID:105670006%2CGenbank:XM_012363283.1;Parent=rna-XM_012363283.1
NW_012160620.1	Gnomon	mRNA	2839717	2845239	.	+	.	Name=XM_012363267.1;ID=rna-XM_012363267.1;Dbxref=GeneID:105670001%2CGenbank:XM_012363267.1;Parent=gene-LOC105670001
NW_012160620.1	Gnomon	CDS	1262432	1262513	.	+	0	Name=XP_012218709.1;ID=cds-XP_012218709.1;Dbxref=GeneID:105670011%2CGenbank:XP_012218709.1;Parent=rna-XM_012363286.1
NW_012160620.1	Gnomon	CDS	1262691	1262857	.	+	0	Name=XP_012218709.1;ID=cds-XP_012218709.1;Dbxref=GeneID:105670011%2CGenbank:XP_012218709.1;Parent=rna-XM_012363286.1
NW_012160620.1	Gnomon	CDS	1263011	1263148	.	+	0	Name=XP_012218709.1;ID=cds-XP_012218709.1;Dbxref=GeneID:105670011%2CGenbank:XP_012218709.1;Parent=rna-XM_012363286.1
NW_012160620.1	Gnomon	CDS	1263261	1263369	.	+	0	Name=XP_012218709.1;ID=cds-XP_012218709.1;Dbxref=GeneID:105670011%2CGenbank:XP_012218709.1;Parent=rna-XM_012363286.1
NW_012160620.1	Gnomon	CDS	1263473	1263607	.	+	0	Name=XP_012218709.1;ID=cds-XP_012218709.1;Dbxref=GeneID:105670011%2CGenbank:XP_012218709.1;Parent=rna-XM_012363286.1
NW_012160620.1	Gnomon	CDS	1263756	1263872	.	+	0	Name=XP_012218709.1;ID=cds-XP_012218709.1;Dbxref=GeneID:105670011%2CGenbank:XP_012218709.1;Parent=rna-XM_012363286.1
NW_012160620.1	Gnomon	CDS	1263959	1264084	.	+	0	Name=XP_012218709.1;ID=cds-XP_012218709.1;Dbxref=GeneID:105670011%2CGenbank:XP_012218709.1;Parent=rna-XM_012363286.1
NW_012160620.1	Gnomon	CDS	1264165	1264383	.	+	0	Name=XP_012218709.1;ID=cds-XP_012218709.1;Dbxref=GeneID:105670011%2CGenbank:XP_012218709.1;Parent=rna-XM_012363286.1
NW_012160620.1	Gnomon	CDS	1264865	1265033	.	+	0	Name=XP_012218709.1;ID=cds-XP_012218709.1;Dbxref=GeneID:105670011%2CGenbank:XP_012218709.1;Parent=rna-XM_012363286.1
NW_012160620.1	Gnomon	CDS	1265354	1265552	.	+	0	Name=XP_012218709.1;ID=cds-XP_012218709.1;Dbxref=GeneID:105670011%2CGenbank:XP_012218709.1;Parent=rna-XM_012363286.1
NW_012160620.1	Gnomon	CDS	1265636	1265830	.	+	0	Name=XP_012218709.1;ID=cds-XP_012218709.1;Dbxref=GeneID:105670011%2CGenbank:XP_012218709.1;Parent=rna-XM_012363286.1
NW_012160620.1	Gnomon	CDS	1265907	1266027	.	+	0	Name=XP_012218709.1;ID=cds-XP_012218709.1;Dbxref=GeneID:105670011%2CGenbank:XP_012218709.1;Parent=rna-XM_012363286.1
NW_012160620.1	Gnomon	CDS	1266159	1266299	.	+	0	Name=XP_012218709.1;ID=cds-XP_012218709.1;Dbxref=GeneID:105670011%2CGenbank:XP_012218709.1;Parent=rna-XM_012363286.1
NW_012160620.1	Gnomon	CDS	1266381	1266633	.	+	0	Name=XP_012218709.1;ID=cds-XP_012218709.1;Dbxref=GeneID:105670011%2CGenbank:XP_012218709.1;Parent=rna-XM_012363286.1
NW_012160620.1	Gnomon	CDS	1266712	1266917	.	+	0	Name=XP_012218709.1;ID=cds-XP_012218709.1;Dbxref=GeneID:105670011%2CGenbank:XP_012218709.1;Parent=rna-XM_012363286.1
NW_012160620.1	Gnomon	CDS	1267015	1267164	.	+	0	Name=XP_012218709.1;ID=cds-XP_012218709.1;Dbxref=GeneID:105670011%2CGenbank:XP_012218709.1;Parent=rna-XM_012363286.1
NW_012160620.1	Gnomon	CDS	1267246	1267379	.	+	0	Name=XP_012218709.1;ID=cds-XP_012218709.1;Dbxref=GeneID:105670011%2CGenbank:XP_012218709.1;Parent=rna-XM_012363286.1
NW_012160620.1	Gnomon	CDS	1267538	1267662	.	+	0	Name=XP_012218709.1;ID=cds-XP_012218709.1;Dbxref=GeneID:105670011%2CGenbank:XP_012218709.1;Parent=rna-XM_012363286.1
NW_012160620.1	Gnomon	CDS	1267845	1268038	.	+	0	Name=XP_012218709.1;ID=cds-XP_012218709.1;Dbxref=GeneID:105670011%2CGenbank:XP_012218709.1;Parent=rna-XM_012363286.1
NW_012160620.1	Gnomon	CDS	1268391	1268566	.	+	0	Name=XP_012218709.1;ID=cds-XP_012218709.1;Dbxref=GeneID:105670011%2CGenbank:XP_012218709.1;Parent=rna-XM_012363286.1
NW_012160620.1	Gnomon	CDS	1268841	1269082	.	+	0	Name=XP_012218709.1;ID=cds-XP_012218709.1;Dbxref=GeneID:105670011%2CGenbank:XP_012218709.1;Parent=rna-XM_012363286.1
NW_012160620.1	Gnomon	CDS	1269312	1269601	.	+	0	Name=XP_012218709.1;ID=cds-XP_012218709.1;Dbxref=GeneID:105670011%2CGenbank:XP_012218709.1;Parent=rna-XM_012363286.1
NW_012160620.1	Gnomon	CDS	1269822	1270058	.	+	0	Name=XP_012218709.1;ID=cds-XP_012218709.1;Dbxref=GeneID:105670011%2CGenbank:XP_012218709.1;Parent=rna-XM_012363286.1
NW_012160620.1	Gnomon	CDS	1270129	1270281	.	+	0	Name=XP_012218709.1;ID=cds-XP_012218709.1;Dbxref=GeneID:105670011%2CGenbank:XP_012218709.1;Parent=rna-XM_012363286.1
NW_012160620.1	Gnomon	CDS	1270489	1270631	.	+	0	Name=XP_012218709.1;ID=cds-XP_012218709.1;Dbxref=GeneID:105670011%2CGenbank:XP_012218709.1;Parent=rna-XM_012363286.1
NW_012160620.1	Gnomon	CDS	1270709	1270800	.	+	0	Name=XP_012218709.1;ID=cds-XP_012218709.1;Dbxref=GeneID:105670011%2CGenbank:XP_012218709.1;Parent=rna-XM_012363286.1
NW_012160620.1	Gnomon	CDS	1270981	1271218	.	+	0	Name=XP_012218709.1;ID=cds-XP_012218709.1;Dbxref=GeneID:105670011%2CGenbank:XP_012218709.1;Parent=rna-XM_012363286.1
NW_012160620.1	Gnomon	CDS	1271361	1271541	.	+	0	Name=XP_012218709.1;ID=cds-XP_012218709.1;Dbxref=GeneID:105670011%2CGenbank:XP_012218709.1;Parent=rna-XM_012363286.1
NW_012160620.1	Gnomon	CDS	1271638	1271962	.	+	0	Name=XP_012218709.1;ID=cds-XP_012218709.1;Dbxref=GeneID:105670011%2CGenbank:XP_012218709.1;Parent=rna-XM_012363286.1
NW_012160620.1	Gnomon	CDS	1272038	1272176	.	+	0	Name=XP_012218709.1;ID=cds-XP_012218709.1;Dbxref=GeneID:105670011%2CGenbank:XP_012218709.1;Parent=rna-XM_012363286.1
NW_012160620.1	Gnomon	CDS	1272411	1272521	.	+	0	Name=XP_012218709.1;ID=cds-XP_012218709.1;Dbxref=GeneID:105670011%2CGenbank:XP_012218709.1;Parent=rna-XM_012363286.1
NW_012160620.1	Gnomon	CDS	2326720	2328318	.	+	0	Name=XP_012218698.1;ID=cds-XP_012218698.1;Dbxref=GeneID:105670003%2CGenbank:XP_012218698.1;Parent=rna-XM_012363275.1
NW_012160620.1	Gnomon	mRNA	2650539	2845239	.	+	.	Name=XM_012363263.1;ID=rna-XM_012363263.1;Dbxref=GeneID:105670001%2CGenbank:XM_012363263.1;Parent=gene-LOC105670001
NW_012160620.1	Gnomon	CDS	1998466	1998507	.	-	0	Name=XP_012218792.1;ID=cds-XP_012218792.1;Dbxref=GeneID:105670058%2CGenbank:XP_012218792.1;Parent=rna-XM_012363369.1
NW_012160620.1	Gnomon	CDS	1998247	1998379	.	-	0	Name=XP_012218792.1;ID=cds-XP_012218792.1;Dbxref=GeneID:105670058%2CGenbank:XP_012218792.1;Parent=rna-XM_012363369.1
NW_012160620.1	Gnomon	CDS	1998058	1998171	.	-	0	Name=XP_012218792.1;ID=cds-XP_012218792.1;Dbxref=GeneID:105670058%2CGenbank:XP_012218792.1;Parent=rna-XM_012363369.1
NW_012160620.1	Gnomon	CDS	1997857	1997978	.	-	0	Name=XP_012218792.1;ID=cds-XP_012218792.1;Dbxref=GeneID:105670058%2CGenbank:XP_012218792.1;Parent=rna-XM_012363369.1
NW_012160620.1	Gnomon	CDS	1997584	1997780	.	-	0	Name=XP_012218792.1;ID=cds-XP_012218792.1;Dbxref=GeneID:105670058%2CGenbank:XP_012218792.1;Parent=rna-XM_012363369.1
NW_012160620.1	Gnomon	CDS	1997353	1997501	.	-	0	Name=XP_012218792.1;ID=cds-XP_012218792.1;Dbxref=GeneID:105670058%2CGenbank:XP_012218792.1;Parent=rna-XM_012363369.1
NW_012160620.1	Gnomon	CDS	1997196	1997261	.	-	0	Name=XP_012218792.1;ID=cds-XP_012218792.1;Dbxref=GeneID:105670058%2CGenbank:XP_012218792.1;Parent=rna-XM_012363369.1
NW_012160620.1	Gnomon	CDS	1996967	1997124	.	-	0	Name=XP_012218792.1;ID=cds-XP_012218792.1;Dbxref=GeneID:105670058%2CGenbank:XP_012218792.1;Parent=rna-XM_012363369.1
NW_012160620.1	Gnomon	CDS	1995944	1996879	.	-	0	Name=XP_012218792.1;ID=cds-XP_012218792.1;Dbxref=GeneID:105670058%2CGenbank:XP_012218792.1;Parent=rna-XM_012363369.1
NW_012160620.1	Gnomon	CDS	1995630	1995851	.	-	0	Name=XP_012218792.1;ID=cds-XP_012218792.1;Dbxref=GeneID:105670058%2CGenbank:XP_012218792.1;Parent=rna-XM_012363369.1
NW_012160620.1	Gnomon	CDS	1995494	1995546	.	-	0	Name=XP_012218792.1;ID=cds-XP_012218792.1;Dbxref=GeneID:105670058%2CGenbank:XP_012218792.1;Parent=rna-XM_012363369.1
NW_012160620.1	Gnomon	CDS	1994851	1994877	.	-	0	Name=XP_012218792.1;ID=cds-XP_012218792.1;Dbxref=GeneID:105670058%2CGenbank:XP_012218792.1;Parent=rna-XM_012363369.1
NW_012160620.1	Gnomon	CDS	1994060	1994163	.	-	0	Name=XP_012218792.1;ID=cds-XP_012218792.1;Dbxref=GeneID:105670058%2CGenbank:XP_012218792.1;Parent=rna-XM_012363369.1
NW_012160620.1	Gnomon	CDS	1992358	1992402	.	-	0	Name=XP_012218792.1;ID=cds-XP_012218792.1;Dbxref=GeneID:105670058%2CGenbank:XP_012218792.1;Parent=rna-XM_012363369.1
NW_012160620.1	Gnomon	CDS	1992044	1992262	.	-	0	Name=XP_012218792.1;ID=cds-XP_012218792.1;Dbxref=GeneID:105670058%2CGenbank:XP_012218792.1;Parent=rna-XM_012363369.1
NW_012160620.1	Gnomon	CDS	1991555	1991826	.	-	0	Name=XP_012218792.1;ID=cds-XP_012218792.1;Dbxref=GeneID:105670058%2CGenbank:XP_012218792.1;Parent=rna-XM_012363369.1
NW_012160620.1	Gnomon	CDS	2289436	2289503	.	+	0	Name=XP_012218802.1;ID=cds-XP_012218802.1;Dbxref=GeneID:105670061%2CGenbank:XP_012218802.1;Parent=rna-XM_012363379.1
NW_012160620.1	Gnomon	CDS	2289580	2289759	.	+	0	Name=XP_012218802.1;ID=cds-XP_012218802.1;Dbxref=GeneID:105670061%2CGenbank:XP_012218802.1;Parent=rna-XM_012363379.1
NW_012160620.1	Gnomon	CDS	2289845	2291012	.	+	0	Name=XP_012218802.1;ID=cds-XP_012218802.1;Dbxref=GeneID:105670061%2CGenbank:XP_012218802.1;Parent=rna-XM_012363379.1
NW_012160620.1	Gnomon	CDS	2291090	2291395	.	+	0	Name=XP_012218802.1;ID=cds-XP_012218802.1;Dbxref=GeneID:105670061%2CGenbank:XP_012218802.1;Parent=rna-XM_012363379.1
NW_012160620.1	Gnomon	CDS	2291470	2291688	.	+	0	Name=XP_012218802.1;ID=cds-XP_012218802.1;Dbxref=GeneID:105670061%2CGenbank:XP_012218802.1;Parent=rna-XM_012363379.1
NW_012160620.1	Gnomon	CDS	2291769	2291942	.	+	0	Name=XP_012218802.1;ID=cds-XP_012218802.1;Dbxref=GeneID:105670061%2CGenbank:XP_012218802.1;Parent=rna-XM_012363379.1
NW_012160620.1	Gnomon	CDS	2292033	2292173	.	+	0	Name=XP_012218802.1;ID=cds-XP_012218802.1;Dbxref=GeneID:105670061%2CGenbank:XP_012218802.1;Parent=rna-XM_012363379.1
NW_012160620.1	Gnomon	CDS	2292236	2292436	.	+	0	Name=XP_012218802.1;ID=cds-XP_012218802.1;Dbxref=GeneID:105670061%2CGenbank:XP_012218802.1;Parent=rna-XM_012363379.1
NW_012160620.1	Gnomon	CDS	2292548	2292703	.	+	0	Name=XP_012218802.1;ID=cds-XP_012218802.1;Dbxref=GeneID:105670061%2CGenbank:XP_012218802.1;Parent=rna-XM_012363379.1
NW_012160620.1	Gnomon	exon	2425469	2425623	.	+	.	ID=exon-XM_012363248.1-4;Dbxref=GeneID:105669997%2CGenbank:XM_012363248.1;Parent=rna-XM_012363248.1
NW_012160620.1	Gnomon	exon	2425701	2425929	.	+	.	ID=exon-XM_012363248.1-5;Dbxref=GeneID:105669997%2CGenbank:XM_012363248.1;Parent=rna-XM_012363248.1
NW_012160620.1	Gnomon	exon	2425085	2425119	.	+	.	ID=exon-XM_012363248.1-2;Dbxref=GeneID:105669997%2CGenbank:XM_012363248.1;Parent=rna-XM_012363248.1
NW_012160620.1	Gnomon	exon	2425256	2425397	.	+	.	ID=exon-XM_012363248.1-3;Dbxref=GeneID:105669997%2CGenbank:XM_012363248.1;Parent=rna-XM_012363248.1
NW_012160620.1	Gnomon	exon	2425998	2426233	.	+	.	ID=exon-XM_012363248.1-6;Dbxref=GeneID:105669997%2CGenbank:XM_012363248.1;Parent=rna-XM_012363248.1
NW_012160620.1	Gnomon	exon	2426318	2426774	.	+	.	ID=exon-XM_012363248.1-7;Dbxref=GeneID:105669997%2CGenbank:XM_012363248.1;Parent=rna-XM_012363248.1
NW_012160620.1	Gnomon	exon	2424695	2424830	.	+	.	ID=exon-XM_012363248.1-1;Dbxref=GeneID:105669997%2CGenbank:XM_012363248.1;Parent=rna-XM_012363248.1
NW_012160620.1	Gnomon	exon	163782	163950	.	-	.	ID=exon-XM_012363332.1-6;Dbxref=GeneID:105670036%2CGenbank:XM_012363332.1;Parent=rna-XM_012363332.1
NW_012160620.1	Gnomon	exon	161441	161901	.	-	.	ID=exon-XM_012363332.1-7;Dbxref=GeneID:105670036%2CGenbank:XM_012363332.1;Parent=rna-XM_012363332.1
NW_012160620.1	Gnomon	exon	166968	167178	.	-	.	ID=exon-XM_012363332.1-4;Dbxref=GeneID:105670036%2CGenbank:XM_012363332.1;Parent=rna-XM_012363332.1
NW_012160620.1	Gnomon	exon	165945	166072	.	-	.	ID=exon-XM_012363332.1-5;Dbxref=GeneID:105670036%2CGenbank:XM_012363332.1;Parent=rna-XM_012363332.1
NW_012160620.1	Gnomon	exon	213794	213950	.	-	.	ID=exon-XM_012363332.1-2;Dbxref=GeneID:105670036%2CGenbank:XM_012363332.1;Parent=rna-XM_012363332.1
NW_012160620.1	Gnomon	exon	173560	173726	.	-	.	ID=exon-XM_012363332.1-3;Dbxref=GeneID:105670036%2CGenbank:XM_012363332.1;Parent=rna-XM_012363332.1
NW_012160620.1	Gnomon	exon	256562	256645	.	-	.	ID=exon-XM_012363332.1-1;Dbxref=GeneID:105670036%2CGenbank:XM_012363332.1;Parent=rna-XM_012363332.1
NW_012160620.1	Gnomon	exon	2003224	2003400	.	+	.	ID=exon-XR_001100352.1-2;Dbxref=GeneID:105669996%2CGenbank:XR_001100352.1;Parent=rna-XR_001100352.1
NW_012160620.1	Gnomon	exon	2003480	2003594	.	+	.	ID=exon-XR_001100352.1-3;Dbxref=GeneID:105669996%2CGenbank:XR_001100352.1;Parent=rna-XR_001100352.1
NW_012160620.1	Gnomon	exon	2002957	2003046	.	+	.	ID=exon-XR_001100352.1-1;Dbxref=GeneID:105669996%2CGenbank:XR_001100352.1;Parent=rna-XR_001100352.1
NW_012160620.1	Gnomon	exon	2014655	2014767	.	+	.	ID=exon-XR_001100352.1-6;Dbxref=GeneID:105669996%2CGenbank:XR_001100352.1;Parent=rna-XR_001100352.1
NW_012160620.1	Gnomon	exon	2075706	2075751	.	+	.	ID=exon-XR_001100352.1-7;Dbxref=GeneID:105669996%2CGenbank:XR_001100352.1;Parent=rna-XR_001100352.1
NW_012160620.1	Gnomon	exon	2004099	2004208	.	+	.	ID=exon-XR_001100352.1-4;Dbxref=GeneID:105669996%2CGenbank:XR_001100352.1;Parent=rna-XR_001100352.1
NW_012160620.1	Gnomon	exon	2008015	2008262	.	+	.	ID=exon-XR_001100352.1-5;Dbxref=GeneID:105669996%2CGenbank:XR_001100352.1;Parent=rna-XR_001100352.1
NW_012160620.1	Gnomon	exon	2103389	2103477	.	+	.	ID=exon-XR_001100352.1-8;Dbxref=GeneID:105669996%2CGenbank:XR_001100352.1;Parent=rna-XR_001100352.1
NW_012160620.1	Gnomon	CDS	2308456	2308615	.	-	0	Name=XP_012218707.1;ID=cds-XP_012218707.1;Dbxref=GeneID:105670008%2CGenbank:XP_012218707.1;Note=The sequence of the model RefSeq protein was modified relative to this genomic sequence to represent the inferred CDS: inserted 1 base in 1 codon%3B substituted 1 base at 1 genomic stop codon;Parent=rna-XM_012363284.1
NW_012160620.1	Gnomon	CDS	2308011	2308227	.	-	0	Name=XP_012218707.1;ID=cds-XP_012218707.1;Dbxref=GeneID:105670008%2CGenbank:XP_012218707.1;Note=The sequence of the model RefSeq protein was modified relative to this genomic sequence to represent the inferred CDS: inserted 1 base in 1 codon%3B substituted 1 base at 1 genomic stop codon;Parent=rna-XM_012363284.1
NW_012160620.1	Gnomon	CDS	2307843	2307925	.	-	0	Name=XP_012218707.1;ID=cds-XP_012218707.1;Dbxref=GeneID:105670008%2CGenbank:XP_012218707.1;Note=The sequence of the model RefSeq protein was modified relative to this genomic sequence to represent the inferred CDS: inserted 1 base in 1 codon%3B substituted 1 base at 1 genomic stop codon;Parent=rna-XM_012363284.1
NW_012160620.1	Gnomon	CDS	2307629	2307780	.	-	0	Name=XP_012218707.1;ID=cds-XP_012218707.1;Dbxref=GeneID:105670008%2CGenbank:XP_012218707.1;Note=The sequence of the model RefSeq protein was modified relative to this genomic sequence to represent the inferred CDS: inserted 1 base in 1 codon%3B substituted 1 base at 1 genomic stop codon;Parent=rna-XM_012363284.1
NW_012160620.1	Gnomon	CDS	2307446	2307554	.	-	0	Name=XP_012218707.1;ID=cds-XP_012218707.1;Dbxref=GeneID:105670008%2CGenbank:XP_012218707.1;Note=The sequence of the model RefSeq protein was modified relative to this genomic sequence to represent the inferred CDS: inserted 1 base in 1 codon%3B substituted 1 base at 1 genomic stop codon;Parent=rna-XM_012363284.1
NW_012160620.1	Gnomon	CDS	2307202	2307368	.	-	0	Name=XP_012218707.1;ID=cds-XP_012218707.1;Dbxref=GeneID:105670008%2CGenbank:XP_012218707.1;Note=The sequence of the model RefSeq protein was modified relative to this genomic sequence to represent the inferred CDS: inserted 1 base in 1 codon%3B substituted 1 base at 1 genomic stop codon;Parent=rna-XM_012363284.1
NW_012160620.1	Gnomon	CDS	2307049	2307122	.	-	0	Name=XP_012218707.1;ID=cds-XP_012218707.1;Dbxref=GeneID:105670008%2CGenbank:XP_012218707.1;Note=The sequence of the model RefSeq protein was modified relative to this genomic sequence to represent the inferred CDS: inserted 1 base in 1 codon%3B substituted 1 base at 1 genomic stop codon;Parent=rna-XM_012363284.1
NW_012160620.1	Gnomon	CDS	2306744	2306887	.	-	0	Name=XP_012218707.1;ID=cds-XP_012218707.1;Dbxref=GeneID:105670008%2CGenbank:XP_012218707.1;Note=The sequence of the model RefSeq protein was modified relative to this genomic sequence to represent the inferred CDS: inserted 1 base in 1 codon%3B substituted 1 base at 1 genomic stop codon;Parent=rna-XM_012363284.1
NW_012160620.1	Gnomon	CDS	2306562	2306643	.	-	0	Name=XP_012218707.1;ID=cds-XP_012218707.1;Dbxref=GeneID:105670008%2CGenbank:XP_012218707.1;Note=The sequence of the model RefSeq protein was modified relative to this genomic sequence to represent the inferred CDS: inserted 1 base in 1 codon%3B substituted 1 base at 1 genomic stop codon;Parent=rna-XM_012363284.1
NW_012160620.1	Gnomon	CDS	2306303	2306341	.	-	0	Name=XP_012218707.1;ID=cds-XP_012218707.1;Dbxref=GeneID:105670008%2CGenbank:XP_012218707.1;Note=The sequence of the model RefSeq protein was modified relative to this genomic sequence to represent the inferred CDS: inserted 1 base in 1 codon%3B substituted 1 base at 1 genomic stop codon;Parent=rna-XM_012363284.1
NW_012160620.1	Gnomon	CDS	2306104	2306222	.	-	0	Name=XP_012218707.1;ID=cds-XP_012218707.1;Dbxref=GeneID:105670008%2CGenbank:XP_012218707.1;Note=The sequence of the model RefSeq protein was modified relative to this genomic sequence to represent the inferred CDS: inserted 1 base in 1 codon%3B substituted 1 base at 1 genomic stop codon;Parent=rna-XM_012363284.1
NW_012160620.1	Gnomon	CDS	2305495	2305660	.	-	0	Name=XP_012218707.1;ID=cds-XP_012218707.1;Dbxref=GeneID:105670008%2CGenbank:XP_012218707.1;Note=The sequence of the model RefSeq protein was modified relative to this genomic sequence to represent the inferred CDS: inserted 1 base in 1 codon%3B substituted 1 base at 1 genomic stop codon;Parent=rna-XM_012363284.1
NW_012160620.1	Gnomon	CDS	2305232	2305307	.	-	0	Name=XP_012218707.1;ID=cds-XP_012218707.1;Dbxref=GeneID:105670008%2CGenbank:XP_012218707.1;Note=The sequence of the model RefSeq protein was modified relative to this genomic sequence to represent the inferred CDS: inserted 1 base in 1 codon%3B substituted 1 base at 1 genomic stop codon;Parent=rna-XM_012363284.1
NW_012160620.1	Gnomon	CDS	2304968	2305229	.	-	0	Name=XP_012218707.1;ID=cds-XP_012218707.1;Dbxref=GeneID:105670008%2CGenbank:XP_012218707.1;Note=The sequence of the model RefSeq protein was modified relative to this genomic sequence to represent the inferred CDS: inserted 1 base in 1 codon%3B substituted 1 base at 1 genomic stop codon;Parent=rna-XM_012363284.1
NW_012160620.1	Gnomon	CDS	2303352	2303497	.	-	0	Name=XP_012218707.1;ID=cds-XP_012218707.1;Dbxref=GeneID:105670008%2CGenbank:XP_012218707.1;Note=The sequence of the model RefSeq protein was modified relative to this genomic sequence to represent the inferred CDS: inserted 1 base in 1 codon%3B substituted 1 base at 1 genomic stop codon;Parent=rna-XM_012363284.1
NW_012160620.1	Gnomon	CDS	2300623	2300739	.	-	0	Name=XP_012218707.1;ID=cds-XP_012218707.1;Dbxref=GeneID:105670008%2CGenbank:XP_012218707.1;Note=The sequence of the model RefSeq protein was modified relative to this genomic sequence to represent the inferred CDS: inserted 1 base in 1 codon%3B substituted 1 base at 1 genomic stop codon;Parent=rna-XM_012363284.1
NW_012160620.1	Gnomon	CDS	2299803	2300065	.	-	0	Name=XP_012218707.1;ID=cds-XP_012218707.1;Dbxref=GeneID:105670008%2CGenbank:XP_012218707.1;Note=The sequence of the model RefSeq protein was modified relative to this genomic sequence to represent the inferred CDS: inserted 1 base in 1 codon%3B substituted 1 base at 1 genomic stop codon;Parent=rna-XM_012363284.1
NW_012160620.1	Gnomon	CDS	2326720	2328318	.	+	0	Name=XP_012218697.1;ID=cds-XP_012218697.1;Dbxref=GeneID:105670003%2CGenbank:XP_012218697.1;Parent=rna-XM_012363274.1
NW_012160620.1	Gnomon	mRNA	2838979	2845239	.	+	.	Name=XM_012363264.1;ID=rna-XM_012363264.1;Dbxref=GeneID:105670001%2CGenbank:XM_012363264.1;Parent=gene-LOC105670001
NW_012160620.1	Gnomon	CDS	1998466	1998507	.	-	0	Name=XP_012218791.1;ID=cds-XP_012218791.1;Dbxref=GeneID:105670058%2CGenbank:XP_012218791.1;Parent=rna-XM_012363368.1
NW_012160620.1	Gnomon	CDS	1998247	1998379	.	-	0	Name=XP_012218791.1;ID=cds-XP_012218791.1;Dbxref=GeneID:105670058%2CGenbank:XP_012218791.1;Parent=rna-XM_012363368.1
NW_012160620.1	Gnomon	CDS	1998058	1998171	.	-	0	Name=XP_012218791.1;ID=cds-XP_012218791.1;Dbxref=GeneID:105670058%2CGenbank:XP_012218791.1;Parent=rna-XM_012363368.1
NW_012160620.1	Gnomon	CDS	1997857	1997978	.	-	0	Name=XP_012218791.1;ID=cds-XP_012218791.1;Dbxref=GeneID:105670058%2CGenbank:XP_012218791.1;Parent=rna-XM_012363368.1
NW_012160620.1	Gnomon	CDS	1997584	1997780	.	-	0	Name=XP_012218791.1;ID=cds-XP_012218791.1;Dbxref=GeneID:105670058%2CGenbank:XP_012218791.1;Parent=rna-XM_012363368.1
NW_012160620.1	Gnomon	CDS	1997353	1997501	.	-	0	Name=XP_012218791.1;ID=cds-XP_012218791.1;Dbxref=GeneID:105670058%2CGenbank:XP_012218791.1;Parent=rna-XM_012363368.1
NW_012160620.1	Gnomon	CDS	1997196	1997261	.	-	0	Name=XP_012218791.1;ID=cds-XP_012218791.1;Dbxref=GeneID:105670058%2CGenbank:XP_012218791.1;Parent=rna-XM_012363368.1
NW_012160620.1	Gnomon	CDS	1996967	1997124	.	-	0	Name=XP_012218791.1;ID=cds-XP_012218791.1;Dbxref=GeneID:105670058%2CGenbank:XP_012218791.1;Parent=rna-XM_012363368.1
NW_012160620.1	Gnomon	CDS	1995944	1996879	.	-	0	Name=XP_012218791.1;ID=cds-XP_012218791.1;Dbxref=GeneID:105670058%2CGenbank:XP_012218791.1;Parent=rna-XM_012363368.1
NW_012160620.1	Gnomon	CDS	1995630	1995851	.	-	0	Name=XP_012218791.1;ID=cds-XP_012218791.1;Dbxref=GeneID:105670058%2CGenbank:XP_012218791.1;Parent=rna-XM_012363368.1
NW_012160620.1	Gnomon	CDS	1995494	1995546	.	-	0	Name=XP_012218791.1;ID=cds-XP_012218791.1;Dbxref=GeneID:105670058%2CGenbank:XP_012218791.1;Parent=rna-XM_012363368.1
NW_012160620.1	Gnomon	CDS	1994851	1994877	.	-	0	Name=XP_012218791.1;ID=cds-XP_012218791.1;Dbxref=GeneID:105670058%2CGenbank:XP_012218791.1;Parent=rna-XM_012363368.1
NW_012160620.1	Gnomon	CDS	1994060	1994163	.	-	0	Name=XP_012218791.1;ID=cds-XP_012218791.1;Dbxref=GeneID:105670058%2CGenbank:XP_012218791.1;Parent=rna-XM_012363368.1
NW_012160620.1	Gnomon	CDS	1992358	1992402	.	-	0	Name=XP_012218791.1;ID=cds-XP_012218791.1;Dbxref=GeneID:105670058%2CGenbank:XP_012218791.1;Parent=rna-XM_012363368.1
NW_012160620.1	Gnomon	CDS	1992044	1992262	.	-	0	Name=XP_012218791.1;ID=cds-XP_012218791.1;Dbxref=GeneID:105670058%2CGenbank:XP_012218791.1;Parent=rna-XM_012363368.1
NW_012160620.1	Gnomon	CDS	1991555	1991826	.	-	0	Name=XP_012218791.1;ID=cds-XP_012218791.1;Dbxref=GeneID:105670058%2CGenbank:XP_012218791.1;Parent=rna-XM_012363368.1
NW_012160620.1	Gnomon	CDS	1124832	1125033	.	+	0	Name=XP_012218801.1;ID=cds-XP_012218801.1;Dbxref=GeneID:105670060%2CGenbank:XP_012218801.1;Parent=rna-XM_012363378.1
NW_012160620.1	Gnomon	CDS	1125144	1125277	.	+	0	Name=XP_012218801.1;ID=cds-XP_012218801.1;Dbxref=GeneID:105670060%2CGenbank:XP_012218801.1;Parent=rna-XM_012363378.1
NW_012160620.1	Gnomon	CDS	1125449	1127336	.	+	0	Name=XP_012218801.1;ID=cds-XP_012218801.1;Dbxref=GeneID:105670060%2CGenbank:XP_012218801.1;Parent=rna-XM_012363378.1
NW_012160620.1	Gnomon	CDS	1127452	1127651	.	+	0	Name=XP_012218801.1;ID=cds-XP_012218801.1;Dbxref=GeneID:105670060%2CGenbank:XP_012218801.1;Parent=rna-XM_012363378.1
NW_012160620.1	Gnomon	CDS	1127721	1127855	.	+	0	Name=XP_012218801.1;ID=cds-XP_012218801.1;Dbxref=GeneID:105670060%2CGenbank:XP_012218801.1;Parent=rna-XM_012363378.1
NW_012160620.1	Gnomon	CDS	1128064	1128180	.	+	0	Name=XP_012218801.1;ID=cds-XP_012218801.1;Dbxref=GeneID:105670060%2CGenbank:XP_012218801.1;Parent=rna-XM_012363378.1
NW_012160620.1	Gnomon	CDS	1128253	1128330	.	+	0	Name=XP_012218801.1;ID=cds-XP_012218801.1;Dbxref=GeneID:105670060%2CGenbank:XP_012218801.1;Parent=rna-XM_012363378.1
NW_012160620.1	Gnomon	CDS	1128422	1128646	.	+	0	Name=XP_012218801.1;ID=cds-XP_012218801.1;Dbxref=GeneID:105670060%2CGenbank:XP_012218801.1;Parent=rna-XM_012363378.1
NW_012160620.1	Gnomon	CDS	1128847	1129014	.	+	0	Name=XP_012218801.1;ID=cds-XP_012218801.1;Dbxref=GeneID:105670060%2CGenbank:XP_012218801.1;Parent=rna-XM_012363378.1
NW_012160620.1	Gnomon	CDS	1129089	1129311	.	+	0	Name=XP_012218801.1;ID=cds-XP_012218801.1;Dbxref=GeneID:105670060%2CGenbank:XP_012218801.1;Parent=rna-XM_012363378.1
NW_012160620.1	Gnomon	CDS	1129404	1129542	.	+	0	Name=XP_012218801.1;ID=cds-XP_012218801.1;Dbxref=GeneID:105670060%2CGenbank:XP_012218801.1;Parent=rna-XM_012363378.1
NW_012160620.1	Gnomon	CDS	1129615	1129704	.	+	0	Name=XP_012218801.1;ID=cds-XP_012218801.1;Dbxref=GeneID:105670060%2CGenbank:XP_012218801.1;Parent=rna-XM_012363378.1
NW_012160620.1	Gnomon	CDS	1129872	1129968	.	+	0	Name=XP_012218801.1;ID=cds-XP_012218801.1;Dbxref=GeneID:105670060%2CGenbank:XP_012218801.1;Parent=rna-XM_012363378.1
NW_012160620.1	Gnomon	CDS	1130097	1130223	.	+	0	Name=XP_012218801.1;ID=cds-XP_012218801.1;Dbxref=GeneID:105670060%2CGenbank:XP_012218801.1;Parent=rna-XM_012363378.1
NW_012160620.1	Gnomon	CDS	1130526	1131038	.	+	0	Name=XP_012218801.1;ID=cds-XP_012218801.1;Dbxref=GeneID:105670060%2CGenbank:XP_012218801.1;Parent=rna-XM_012363378.1
NW_012160620.1	Gnomon	CDS	1131611	1131666	.	+	0	Name=XP_012218801.1;ID=cds-XP_012218801.1;Dbxref=GeneID:105670060%2CGenbank:XP_012218801.1;Parent=rna-XM_012363378.1
NW_012160620.1	Gnomon	exon	1317265	1317324	.	-	.	ID=exon-XM_012363355.1-3;Dbxref=GeneID:105670049%2CGenbank:XM_012363355.1;Parent=rna-XM_012363355.1
NW_012160620.1	Gnomon	exon	1316149	1317048	.	-	.	ID=exon-XM_012363355.1-4;Dbxref=GeneID:105670049%2CGenbank:XM_012363355.1;Parent=rna-XM_012363355.1
NW_012160620.1	Gnomon	exon	1327267	1327600	.	-	.	ID=exon-XM_012363355.1-1;Dbxref=GeneID:105670049%2CGenbank:XM_012363355.1;Parent=rna-XM_012363355.1
NW_012160620.1	Gnomon	exon	1318534	1318753	.	-	.	ID=exon-XM_012363355.1-2;Dbxref=GeneID:105670049%2CGenbank:XM_012363355.1;Parent=rna-XM_012363355.1
NW_012160620.1	Gnomon	mRNA	2650539	2845239	.	+	.	Name=XM_012363265.1;ID=rna-XM_012363265.1;Dbxref=GeneID:105670001%2CGenbank:XM_012363265.1;Parent=gene-LOC105670001
NW_012160620.1	Gnomon	exon	666122	666877	.	-	.	ID=exon-XM_012363225.1-1;Dbxref=GeneID:105669982%2CGenbank:XM_012363225.1;Parent=rna-XM_012363225.1
NW_012160620.1	Gnomon	exon	549108	552265	.	+	.	ID=exon-XM_012363214.1-10;Dbxref=GeneID:105669976%2CGenbank:XM_012363214.1;Parent=rna-XM_012363214.1
NW_012160620.1	Gnomon	CDS	181979	182015	.	-	0	Name=XP_012218754.1;ID=cds-XP_012218754.1;Dbxref=GeneID:105670036%2CGenbank:XP_012218754.1;Parent=rna-XM_012363331.1
NW_012160620.1	Gnomon	CDS	173560	173726	.	-	0	Name=XP_012218754.1;ID=cds-XP_012218754.1;Dbxref=GeneID:105670036%2CGenbank:XP_012218754.1;Parent=rna-XM_012363331.1
NW_012160620.1	Gnomon	CDS	166968	167178	.	-	0	Name=XP_012218754.1;ID=cds-XP_012218754.1;Dbxref=GeneID:105670036%2CGenbank:XP_012218754.1;Parent=rna-XM_012363331.1
NW_012160620.1	Gnomon	CDS	165945	166072	.	-	0	Name=XP_012218754.1;ID=cds-XP_012218754.1;Dbxref=GeneID:105670036%2CGenbank:XP_012218754.1;Parent=rna-XM_012363331.1
NW_012160620.1	Gnomon	CDS	163782	163950	.	-	0	Name=XP_012218754.1;ID=cds-XP_012218754.1;Dbxref=GeneID:105670036%2CGenbank:XP_012218754.1;Parent=rna-XM_012363331.1
NW_012160620.1	Gnomon	CDS	161795	161901	.	-	0	Name=XP_012218754.1;ID=cds-XP_012218754.1;Dbxref=GeneID:105670036%2CGenbank:XP_012218754.1;Parent=rna-XM_012363331.1
NW_012160620.1	Gnomon	mRNA	2374411	2424318	.	-	.	Name=XM_012363364.1;ID=rna-XM_012363364.1;Dbxref=GeneID:105670057%2CGenbank:XM_012363364.1;Parent=gene-LOC105670057
NW_012160620.1	Gnomon	exon	125142	125212	.	+	.	ID=exon-XM_012363333.1-1;Dbxref=GeneID:105670037%2CGenbank:XM_012363333.1;Parent=rna-XM_012363333.1
NW_012160620.1	Gnomon	exon	125665	125743	.	+	.	ID=exon-XM_012363333.1-2;Dbxref=GeneID:105670037%2CGenbank:XM_012363333.1;Parent=rna-XM_012363333.1
NW_012160620.1	Gnomon	exon	126317	126360	.	+	.	ID=exon-XM_012363333.1-3;Dbxref=GeneID:105670037%2CGenbank:XM_012363333.1;Parent=rna-XM_012363333.1
NW_012160620.1	Gnomon	exon	333346	333512	.	+	.	ID=exon-XM_012363333.1-4;Dbxref=GeneID:105670037%2CGenbank:XM_012363333.1;Parent=rna-XM_012363333.1
NW_012160620.1	Gnomon	exon	337413	337623	.	+	.	ID=exon-XM_012363333.1-5;Dbxref=GeneID:105670037%2CGenbank:XM_012363333.1;Parent=rna-XM_012363333.1
NW_012160620.1	Gnomon	exon	352675	352802	.	+	.	ID=exon-XM_012363333.1-6;Dbxref=GeneID:105670037%2CGenbank:XM_012363333.1;Parent=rna-XM_012363333.1
NW_012160620.1	Gnomon	exon	354561	354729	.	+	.	ID=exon-XM_012363333.1-7;Dbxref=GeneID:105670037%2CGenbank:XM_012363333.1;Parent=rna-XM_012363333.1
NW_012160620.1	Gnomon	exon	355449	358752	.	+	.	ID=exon-XM_012363333.1-8;Dbxref=GeneID:105670037%2CGenbank:XM_012363333.1;Parent=rna-XM_012363333.1
NW_012160620.1	Gnomon	exon	1336731	1336913	.	-	.	ID=exon-XM_012363349.1-11;Dbxref=GeneID:105670047%2CGenbank:XM_012363349.1;Parent=rna-XM_012363349.1
NW_012160620.1	Gnomon	exon	1336369	1336653	.	-	.	ID=exon-XM_012363349.1-12;Dbxref=GeneID:105670047%2CGenbank:XM_012363349.1;Parent=rna-XM_012363349.1
NW_012160620.1	Gnomon	exon	1335441	1336267	.	-	.	ID=exon-XM_012363349.1-13;Dbxref=GeneID:105670047%2CGenbank:XM_012363349.1;Parent=rna-XM_012363349.1
NW_012160620.1	Gnomon	mRNA	2374411	2398798	.	-	.	Name=XM_012363365.1;ID=rna-XM_012363365.1;Dbxref=GeneID:105670057%2CGenbank:XM_012363365.1;Parent=gene-LOC105670057
NW_012160620.1	Gnomon	exon	1337016	1337306	.	-	.	ID=exon-XM_012363349.1-10;Dbxref=GeneID:105670047%2CGenbank:XM_012363349.1;Parent=rna-XM_012363349.1
NW_012160620.1	Gnomon	exon	2314558	2314659	.	-	.	ID=exon-XM_012363270.1-16;Dbxref=GeneID:105670002%2CGenbank:XM_012363270.1;Parent=rna-XM_012363270.1
NW_012160620.1	Gnomon	exon	2313480	2313647	.	-	.	ID=exon-XM_012363270.1-17;Dbxref=GeneID:105670002%2CGenbank:XM_012363270.1;Parent=rna-XM_012363270.1
NW_012160620.1	Gnomon	exon	2315265	2315468	.	-	.	ID=exon-XM_012363270.1-14;Dbxref=GeneID:105670002%2CGenbank:XM_012363270.1;Parent=rna-XM_012363270.1
NW_012160620.1	Gnomon	exon	2314967	2315168	.	-	.	ID=exon-XM_012363270.1-15;Dbxref=GeneID:105670002%2CGenbank:XM_012363270.1;Parent=rna-XM_012363270.1
NW_012160620.1	Gnomon	exon	2313331	2313399	.	-	.	ID=exon-XM_012363270.1-18;Dbxref=GeneID:105670002%2CGenbank:XM_012363270.1;Parent=rna-XM_012363270.1
NW_012160620.1	Gnomon	exon	2312545	2312889	.	-	.	ID=exon-XM_012363270.1-19;Dbxref=GeneID:105670002%2CGenbank:XM_012363270.1;Parent=rna-XM_012363270.1
NW_012160620.1	Gnomon	exon	2315887	2316065	.	-	.	ID=exon-XM_012363270.1-12;Dbxref=GeneID:105670002%2CGenbank:XM_012363270.1;Parent=rna-XM_012363270.1
NW_012160620.1	Gnomon	exon	2315631	2315792	.	-	.	ID=exon-XM_012363270.1-13;Dbxref=GeneID:105670002%2CGenbank:XM_012363270.1;Parent=rna-XM_012363270.1
NW_012160620.1	Gnomon	exon	2317227	2317413	.	-	.	ID=exon-XM_012363270.1-10;Dbxref=GeneID:105670002%2CGenbank:XM_012363270.1;Parent=rna-XM_012363270.1
NW_012160620.1	Gnomon	exon	2316164	2316406	.	-	.	ID=exon-XM_012363270.1-11;Dbxref=GeneID:105670002%2CGenbank:XM_012363270.1;Parent=rna-XM_012363270.1
NW_012160620.1	RefSeq	cDNA_match	1257632	1257997	.	-	.	ID=2447427076;Target=XM_012363287.1 1 366
NW_012160620.1	RefSeq	cDNA_match	1256227	1256404	.	-	.	ID=2447427076;Target=XM_012363287.1 1 366
NW_012160620.1	RefSeq	cDNA_match	1255864	1256070	.	-	.	ID=2447427076;Target=XM_012363287.1 1 366
NW_012160620.1	RefSeq	cDNA_match	1255609	1255780	.	-	.	ID=2447427076;Target=XM_012363287.1 1 366
NW_012160620.1	RefSeq	cDNA_match	1255374	1255524	.	-	.	ID=2447427076;Target=XM_012363287.1 1 366
NW_012160620.1	RefSeq	cDNA_match	1254756	1254951	.	-	.	ID=2447427076;Target=XM_012363287.1 1 366
NW_012160620.1	RefSeq	cDNA_match	1254505	1254674	.	-	.	ID=2447427076;Target=XM_012363287.1 1 366
NW_012160620.1	RefSeq	cDNA_match	1248846	1254277	.	-	.	ID=2447427076;Target=XM_012363287.1 1 366
NW_012160620.1	Gnomon	mRNA	468077	470943	.	+	.	Name=XM_012363361.1;ID=rna-XM_012363361.1;Dbxref=GeneID:105670054%2CGenbank:XM_012363361.1;Parent=gene-LOC105670054
NW_012160620.1	Gnomon	CDS	2127630	2127750	.	-	0	Name=XP_012218658.1;ID=cds-XP_012218658.1;Dbxref=GeneID:105669990%2CGenbank:XP_012218658.1;Parent=rna-XM_012363235.1
NW_012160620.1	Gnomon	CDS	2114471	2114691	.	-	0	Name=XP_012218658.1;ID=cds-XP_012218658.1;Dbxref=GeneID:105669990%2CGenbank:XP_012218658.1;Parent=rna-XM_012363235.1
NW_012160620.1	Gnomon	CDS	2113689	2114050	.	-	0	Name=XP_012218658.1;ID=cds-XP_012218658.1;Dbxref=GeneID:105669990%2CGenbank:XP_012218658.1;Parent=rna-XM_012363235.1
NW_012160620.1	Gnomon	CDS	2113069	2113307	.	-	0	Name=XP_012218658.1;ID=cds-XP_012218658.1;Dbxref=GeneID:105669990%2CGenbank:XP_012218658.1;Parent=rna-XM_012363235.1
NW_012160620.1	Gnomon	CDS	2112687	2112974	.	-	0	Name=XP_012218658.1;ID=cds-XP_012218658.1;Dbxref=GeneID:105669990%2CGenbank:XP_012218658.1;Parent=rna-XM_012363235.1
NW_012160620.1	Gnomon	CDS	2097840	2098087	.	-	0	Name=XP_012218658.1;ID=cds-XP_012218658.1;Dbxref=GeneID:105669990%2CGenbank:XP_012218658.1;Parent=rna-XM_012363235.1
NW_012160620.1	Gnomon	CDS	2127630	2127750	.	-	0	Name=XP_012218659.1;ID=cds-XP_012218659.1;Dbxref=GeneID:105669990%2CGenbank:XP_012218659.1;Parent=rna-XM_012363236.1
NW_012160620.1	Gnomon	CDS	2114471	2114691	.	-	0	Name=XP_012218659.1;ID=cds-XP_012218659.1;Dbxref=GeneID:105669990%2CGenbank:XP_012218659.1;Parent=rna-XM_012363236.1
NW_012160620.1	Gnomon	CDS	2113689	2114050	.	-	0	Name=XP_012218659.1;ID=cds-XP_012218659.1;Dbxref=GeneID:105669990%2CGenbank:XP_012218659.1;Parent=rna-XM_012363236.1
NW_012160620.1	Gnomon	CDS	2113069	2113307	.	-	0	Name=XP_012218659.1;ID=cds-XP_012218659.1;Dbxref=GeneID:105669990%2CGenbank:XP_012218659.1;Parent=rna-XM_012363236.1
NW_012160620.1	Gnomon	CDS	2112687	2112974	.	-	0	Name=XP_012218659.1;ID=cds-XP_012218659.1;Dbxref=GeneID:105669990%2CGenbank:XP_012218659.1;Parent=rna-XM_012363236.1
NW_012160620.1	Gnomon	CDS	2097840	2098087	.	-	0	Name=XP_012218659.1;ID=cds-XP_012218659.1;Dbxref=GeneID:105669990%2CGenbank:XP_012218659.1;Parent=rna-XM_012363236.1
NW_012160620.1	Gnomon	CDS	183373	183418	.	-	0	Name=XP_012218752.1;ID=cds-XP_012218752.1;Dbxref=GeneID:105670036%2CGenbank:XP_012218752.1;Parent=rna-XM_012363329.1
NW_012160620.1	Gnomon	CDS	173560	173726	.	-	0	Name=XP_012218752.1;ID=cds-XP_012218752.1;Dbxref=GeneID:105670036%2CGenbank:XP_012218752.1;Parent=rna-XM_012363329.1
NW_012160620.1	Gnomon	CDS	166968	167178	.	-	0	Name=XP_012218752.1;ID=cds-XP_012218752.1;Dbxref=GeneID:105670036%2CGenbank:XP_012218752.1;Parent=rna-XM_012363329.1
NW_012160620.1	Gnomon	CDS	165945	166072	.	-	0	Name=XP_012218752.1;ID=cds-XP_012218752.1;Dbxref=GeneID:105670036%2CGenbank:XP_012218752.1;Parent=rna-XM_012363329.1
NW_012160620.1	Gnomon	CDS	163782	163950	.	-	0	Name=XP_012218752.1;ID=cds-XP_012218752.1;Dbxref=GeneID:105670036%2CGenbank:XP_012218752.1;Parent=rna-XM_012363329.1
NW_012160620.1	Gnomon	CDS	161795	161901	.	-	0	Name=XP_012218752.1;ID=cds-XP_012218752.1;Dbxref=GeneID:105670036%2CGenbank:XP_012218752.1;Parent=rna-XM_012363329.1
NW_012160620.1	Gnomon	mRNA	2839717	2845239	.	+	.	Name=XM_012363268.1;ID=rna-XM_012363268.1;Dbxref=GeneID:105670001%2CGenbank:XM_012363268.1;Parent=gene-LOC105670001
NW_012160620.1	Gnomon	exon	1162878	1163123	.	-	.	ID=exon-XM_012363357.1-1;Dbxref=GeneID:105670051%2CGenbank:XM_012363357.1;Parent=rna-XM_012363357.1
NW_012160620.1	Gnomon	exon	1146464	1146541	.	-	.	ID=exon-XM_012363357.1-2;Dbxref=GeneID:105670051%2CGenbank:XM_012363357.1;Parent=rna-XM_012363357.1
NW_012160620.1	Gnomon	exon	1138677	1138783	.	-	.	ID=exon-XM_012363357.1-3;Dbxref=GeneID:105670051%2CGenbank:XM_012363357.1;Parent=rna-XM_012363357.1
NW_012160620.1	Gnomon	exon	1136202	1137025	.	-	.	ID=exon-XM_012363357.1-4;Dbxref=GeneID:105670051%2CGenbank:XM_012363357.1;Parent=rna-XM_012363357.1
NW_012160620.1	Gnomon	exon	2446112	2446319	.	-	.	ID=exon-XM_012363251.1-11;Dbxref=GeneID:105669999%2CGenbank:XM_012363251.1;Parent=rna-XM_012363251.1
NW_012160620.1	Gnomon	exon	2442653	2442869	.	-	.	ID=exon-XM_012363251.1-12;Dbxref=GeneID:105669999%2CGenbank:XM_012363251.1;Parent=rna-XM_012363251.1
NW_012160620.1	Gnomon	exon	2446609	2446944	.	-	.	ID=exon-XM_012363251.1-10;Dbxref=GeneID:105669999%2CGenbank:XM_012363251.1;Parent=rna-XM_012363251.1
NW_012160620.1	Gnomon	exon	2437352	2438105	.	-	.	ID=exon-XM_012363251.1-15;Dbxref=GeneID:105669999%2CGenbank:XM_012363251.1;Parent=rna-XM_012363251.1
NW_012160620.1	Gnomon	exon	2434555	2437092	.	-	.	ID=exon-XM_012363251.1-16;Dbxref=GeneID:105669999%2CGenbank:XM_012363251.1;Parent=rna-XM_012363251.1
NW_012160620.1	Gnomon	exon	2441585	2442420	.	-	.	ID=exon-XM_012363251.1-13;Dbxref=GeneID:105669999%2CGenbank:XM_012363251.1;Parent=rna-XM_012363251.1
NW_012160620.1	Gnomon	exon	2439127	2441435	.	-	.	ID=exon-XM_012363251.1-14;Dbxref=GeneID:105669999%2CGenbank:XM_012363251.1;Parent=rna-XM_012363251.1
NW_012160620.1	Gnomon	CDS	2127630	2127750	.	-	0	Name=XP_012218657.1;ID=cds-XP_012218657.1;Dbxref=GeneID:105669990%2CGenbank:XP_012218657.1;Parent=rna-XM_012363234.1
NW_012160620.1	Gnomon	CDS	2114471	2114691	.	-	0	Name=XP_012218657.1;ID=cds-XP_012218657.1;Dbxref=GeneID:105669990%2CGenbank:XP_012218657.1;Parent=rna-XM_012363234.1
NW_012160620.1	Gnomon	CDS	2113689	2114050	.	-	0	Name=XP_012218657.1;ID=cds-XP_012218657.1;Dbxref=GeneID:105669990%2CGenbank:XP_012218657.1;Parent=rna-XM_012363234.1
NW_012160620.1	Gnomon	CDS	2113069	2113307	.	-	0	Name=XP_012218657.1;ID=cds-XP_012218657.1;Dbxref=GeneID:105669990%2CGenbank:XP_012218657.1;Parent=rna-XM_012363234.1
NW_012160620.1	Gnomon	CDS	2112687	2112974	.	-	0	Name=XP_012218657.1;ID=cds-XP_012218657.1;Dbxref=GeneID:105669990%2CGenbank:XP_012218657.1;Parent=rna-XM_012363234.1
NW_012160620.1	Gnomon	CDS	2097840	2098087	.	-	0	Name=XP_012218657.1;ID=cds-XP_012218657.1;Dbxref=GeneID:105669990%2CGenbank:XP_012218657.1;Parent=rna-XM_012363234.1
NW_012160620.1	Gnomon	exon	994346	994501	.	-	.	ID=exon-XM_012363186.1-10;Dbxref=GeneID:105669960%2CGenbank:XM_012363186.1;Parent=rna-XM_012363186.1
NW_012160620.1	Gnomon	exon	670326	670667	.	+	.	ID=exon-XM_012363227.1-1;Dbxref=GeneID:105669983%2CGenbank:XM_012363227.1;Parent=rna-XM_012363227.1
NW_012160620.1	Gnomon	exon	670775	671290	.	+	.	ID=exon-XM_012363227.1-2;Dbxref=GeneID:105669983%2CGenbank:XM_012363227.1;Parent=rna-XM_012363227.1
NW_012160620.1	Gnomon	exon	2450200	2452779	.	-	.	ID=exon-XM_012363251.1-6;Dbxref=GeneID:105669999%2CGenbank:XM_012363251.1;Parent=rna-XM_012363251.1
NW_012160620.1	Gnomon	exon	2449175	2449464	.	-	.	ID=exon-XM_012363251.1-7;Dbxref=GeneID:105669999%2CGenbank:XM_012363251.1;Parent=rna-XM_012363251.1
NW_012160620.1	Gnomon	exon	2448741	2448987	.	-	.	ID=exon-XM_012363251.1-8;Dbxref=GeneID:105669999%2CGenbank:XM_012363251.1;Parent=rna-XM_012363251.1
NW_012160620.1	Gnomon	exon	2447588	2447962	.	-	.	ID=exon-XM_012363251.1-9;Dbxref=GeneID:105669999%2CGenbank:XM_012363251.1;Parent=rna-XM_012363251.1
NW_012160620.1	Gnomon	exon	2707238	2707546	.	-	.	ID=exon-XM_012363251.1-2;Dbxref=GeneID:105669999%2CGenbank:XM_012363251.1;Parent=rna-XM_012363251.1
NW_012160620.1	Gnomon	exon	2460410	2460592	.	-	.	ID=exon-XM_012363251.1-3;Dbxref=GeneID:105669999%2CGenbank:XM_012363251.1;Parent=rna-XM_012363251.1
NW_012160620.1	Gnomon	exon	2455228	2455312	.	-	.	ID=exon-XM_012363251.1-4;Dbxref=GeneID:105669999%2CGenbank:XM_012363251.1;Parent=rna-XM_012363251.1
NW_012160620.1	Gnomon	exon	2453316	2453479	.	-	.	ID=exon-XM_012363251.1-5;Dbxref=GeneID:105669999%2CGenbank:XM_012363251.1;Parent=rna-XM_012363251.1
NW_012160620.1	Gnomon	exon	2797214	2797385	.	-	.	ID=exon-XM_012363251.1-1;Dbxref=GeneID:105669999%2CGenbank:XM_012363251.1;Parent=rna-XM_012363251.1
NW_012160620.1	Gnomon	exon	1406029	1406447	.	-	.	ID=exon-XM_012363296.1-3;Dbxref=GeneID:105670018%2CGenbank:XM_012363296.1;Parent=rna-XM_012363296.1
NW_012160620.1	Gnomon	exon	1404161	1405865	.	-	.	ID=exon-XM_012363296.1-4;Dbxref=GeneID:105670018%2CGenbank:XM_012363296.1;Parent=rna-XM_012363296.1
NW_012160620.1	Gnomon	exon	1407120	1407246	.	-	.	ID=exon-XM_012363296.1-1;Dbxref=GeneID:105670018%2CGenbank:XM_012363296.1;Parent=rna-XM_012363296.1
NW_012160620.1	Gnomon	exon	1406533	1406659	.	-	.	ID=exon-XM_012363296.1-2;Dbxref=GeneID:105670018%2CGenbank:XM_012363296.1;Parent=rna-XM_012363296.1
NW_012160620.1	Gnomon	CDS	256562	256778	.	-	0	Name=XP_012218751.1;ID=cds-XP_012218751.1;Dbxref=GeneID:105670036%2CGenbank:XP_012218751.1;Parent=rna-XM_012363328.1
NW_012160620.1	Gnomon	CDS	173560	173726	.	-	0	Name=XP_012218751.1;ID=cds-XP_012218751.1;Dbxref=GeneID:105670036%2CGenbank:XP_012218751.1;Parent=rna-XM_012363328.1
NW_012160620.1	Gnomon	CDS	166968	167178	.	-	0	Name=XP_012218751.1;ID=cds-XP_012218751.1;Dbxref=GeneID:105670036%2CGenbank:XP_012218751.1;Parent=rna-XM_012363328.1
NW_012160620.1	Gnomon	CDS	165945	166072	.	-	0	Name=XP_012218751.1;ID=cds-XP_012218751.1;Dbxref=GeneID:105670036%2CGenbank:XP_012218751.1;Parent=rna-XM_012363328.1
NW_012160620.1	Gnomon	CDS	163782	163950	.	-	0	Name=XP_012218751.1;ID=cds-XP_012218751.1;Dbxref=GeneID:105670036%2CGenbank:XP_012218751.1;Parent=rna-XM_012363328.1
NW_012160620.1	Gnomon	CDS	161795	161901	.	-	0	Name=XP_012218751.1;ID=cds-XP_012218751.1;Dbxref=GeneID:105670036%2CGenbank:XP_012218751.1;Parent=rna-XM_012363328.1
NW_012160620.1	Gnomon	exon	2295001	2295215	.	-	.	ID=exon-XM_012363381.1-1;Dbxref=GeneID:105670062%2CGenbank:XM_012363381.1;Parent=rna-XM_012363381.1
NW_012160620.1	Gnomon	exon	2294631	2294810	.	-	.	ID=exon-XM_012363381.1-2;Dbxref=GeneID:105670062%2CGenbank:XM_012363381.1;Parent=rna-XM_012363381.1
NW_012160620.1	Gnomon	exon	2294367	2294544	.	-	.	ID=exon-XM_012363381.1-3;Dbxref=GeneID:105670062%2CGenbank:XM_012363381.1;Parent=rna-XM_012363381.1
NW_012160620.1	Gnomon	exon	2294107	2294309	.	-	.	ID=exon-XM_012363381.1-4;Dbxref=GeneID:105670062%2CGenbank:XM_012363381.1;Parent=rna-XM_012363381.1
NW_012160620.1	Gnomon	exon	2293862	2294024	.	-	.	ID=exon-XM_012363381.1-5;Dbxref=GeneID:105670062%2CGenbank:XM_012363381.1;Parent=rna-XM_012363381.1
NW_012160620.1	Gnomon	exon	2293577	2293792	.	-	.	ID=exon-XM_012363381.1-6;Dbxref=GeneID:105670062%2CGenbank:XM_012363381.1;Parent=rna-XM_012363381.1
NW_012160620.1	Gnomon	exon	2293357	2293499	.	-	.	ID=exon-XM_012363381.1-7;Dbxref=GeneID:105670062%2CGenbank:XM_012363381.1;Parent=rna-XM_012363381.1
NW_012160620.1	Gnomon	exon	2293177	2293278	.	-	.	ID=exon-XM_012363381.1-8;Dbxref=GeneID:105670062%2CGenbank:XM_012363381.1;Parent=rna-XM_012363381.1
NW_012160620.1	Gnomon	exon	2292976	2293089	.	-	.	ID=exon-XM_012363381.1-9;Dbxref=GeneID:105670062%2CGenbank:XM_012363381.1;Parent=rna-XM_012363381.1
NW_012160620.1	Gnomon	CDS	2134763	2134838	.	-	0	Name=XP_012218656.1;ID=cds-XP_012218656.1;Dbxref=GeneID:105669990%2CGenbank:XP_012218656.1;Parent=rna-XM_012363233.1
NW_012160620.1	Gnomon	CDS	2127630	2127857	.	-	0	Name=XP_012218656.1;ID=cds-XP_012218656.1;Dbxref=GeneID:105669990%2CGenbank:XP_012218656.1;Parent=rna-XM_012363233.1
NW_012160620.1	Gnomon	CDS	2114471	2114691	.	-	0	Name=XP_012218656.1;ID=cds-XP_012218656.1;Dbxref=GeneID:105669990%2CGenbank:XP_012218656.1;Parent=rna-XM_012363233.1
NW_012160620.1	Gnomon	CDS	2113689	2114050	.	-	0	Name=XP_012218656.1;ID=cds-XP_012218656.1;Dbxref=GeneID:105669990%2CGenbank:XP_012218656.1;Parent=rna-XM_012363233.1
NW_012160620.1	Gnomon	CDS	2113069	2113307	.	-	0	Name=XP_012218656.1;ID=cds-XP_012218656.1;Dbxref=GeneID:105669990%2CGenbank:XP_012218656.1;Parent=rna-XM_012363233.1
NW_012160620.1	Gnomon	CDS	2112687	2112974	.	-	0	Name=XP_012218656.1;ID=cds-XP_012218656.1;Dbxref=GeneID:105669990%2CGenbank:XP_012218656.1;Parent=rna-XM_012363233.1
NW_012160620.1	Gnomon	CDS	2097840	2098087	.	-	0	Name=XP_012218656.1;ID=cds-XP_012218656.1;Dbxref=GeneID:105669990%2CGenbank:XP_012218656.1;Parent=rna-XM_012363233.1
NW_012160620.1	Gnomon	exon	2312820	2312903	.	+	.	ID=exon-XM_012363274.1-1;Dbxref=GeneID:105670003%2CGenbank:XM_012363274.1;Parent=rna-XM_012363274.1
NW_012160620.1	Gnomon	exon	2318213	2318348	.	+	.	ID=exon-XM_012363274.1-2;Dbxref=GeneID:105670003%2CGenbank:XM_012363274.1;Parent=rna-XM_012363274.1
NW_012160620.1	Gnomon	exon	2324607	2324775	.	+	.	ID=exon-XM_012363274.1-3;Dbxref=GeneID:105670003%2CGenbank:XM_012363274.1;Parent=rna-XM_012363274.1
NW_012160620.1	Gnomon	exon	2326474	2328494	.	+	.	ID=exon-XM_012363274.1-4;Dbxref=GeneID:105670003%2CGenbank:XM_012363274.1;Parent=rna-XM_012363274.1
NW_012160620.1	Gnomon	CDS	264079	264263	.	+	0	Name=XP_012218750.1;ID=cds-XP_012218750.1;Dbxref=GeneID:105670035%2CGenbank:XP_012218750.1;Note=The sequence of the model RefSeq protein was modified relative to this genomic sequence to represent the inferred CDS: deleted 1 base in 1 codon;Parent=rna-XM_012363327.1
NW_012160620.1	Gnomon	CDS	266141	266617	.	+	0	Name=XP_012218750.1;ID=cds-XP_012218750.1;Dbxref=GeneID:105670035%2CGenbank:XP_012218750.1;Note=The sequence of the model RefSeq protein was modified relative to this genomic sequence to represent the inferred CDS: deleted 1 base in 1 codon;Parent=rna-XM_012363327.1
NW_012160620.1	Gnomon	CDS	269422	269581	.	+	0	Name=XP_012218750.1;ID=cds-XP_012218750.1;Dbxref=GeneID:105670035%2CGenbank:XP_012218750.1;Note=The sequence of the model RefSeq protein was modified relative to this genomic sequence to represent the inferred CDS: deleted 1 base in 1 codon;Parent=rna-XM_012363327.1
NW_012160620.1	Gnomon	CDS	269583	269650	.	+	0	Name=XP_012218750.1;ID=cds-XP_012218750.1;Dbxref=GeneID:105670035%2CGenbank:XP_012218750.1;Note=The sequence of the model RefSeq protein was modified relative to this genomic sequence to represent the inferred CDS: deleted 1 base in 1 codon;Parent=rna-XM_012363327.1
NW_012160620.1	Gnomon	CDS	271697	272021	.	+	0	Name=XP_012218750.1;ID=cds-XP_012218750.1;Dbxref=GeneID:105670035%2CGenbank:XP_012218750.1;Note=The sequence of the model RefSeq protein was modified relative to this genomic sequence to represent the inferred CDS: deleted 1 base in 1 codon;Parent=rna-XM_012363327.1
NW_012160620.1	Gnomon	mRNA	1990858	1998906	.	-	.	Name=XM_012363368.1;ID=rna-XM_012363368.1;Dbxref=GeneID:105670058%2CGenbank:XM_012363368.1;Parent=gene-LOC105670058
NW_012160620.1	Gnomon	mRNA	474832	479538	.	-	.	Name=XM_012363222.1;ID=rna-XM_012363222.1;Dbxref=GeneID:105669978%2CGenbank:XM_012363222.1;Parent=gene-LOC105669978
NW_012160620.1	Gnomon	exon	678237	678465	.	+	.	ID=id-LOC105669959-2;Dbxref=GeneID:105669959;Parent=gene-LOC105669959
NW_012160620.1	Gnomon	exon	678940	679201	.	+	.	ID=id-LOC105669959-3;Dbxref=GeneID:105669959;Parent=gene-LOC105669959
NW_012160620.1	Gnomon	CDS	2085655	2085775	.	+	0	Name=XP_012218655.1;ID=cds-XP_012218655.1;Dbxref=GeneID:105669988%2CGenbank:XP_012218655.1;Parent=rna-XM_012363232.1
NW_012160620.1	Gnomon	CDS	2086242	2086444	.	+	0	Name=XP_012218655.1;ID=cds-XP_012218655.1;Dbxref=GeneID:105669988%2CGenbank:XP_012218655.1;Parent=rna-XM_012363232.1
NW_012160620.1	Gnomon	CDS	2086742	2087101	.	+	0	Name=XP_012218655.1;ID=cds-XP_012218655.1;Dbxref=GeneID:105669988%2CGenbank:XP_012218655.1;Parent=rna-XM_012363232.1
NW_012160620.1	Gnomon	CDS	2087279	2087449	.	+	0	Name=XP_012218655.1;ID=cds-XP_012218655.1;Dbxref=GeneID:105669988%2CGenbank:XP_012218655.1;Parent=rna-XM_012363232.1
NW_012160620.1	Gnomon	CDS	2087518	2087671	.	+	0	Name=XP_012218655.1;ID=cds-XP_012218655.1;Dbxref=GeneID:105669988%2CGenbank:XP_012218655.1;Parent=rna-XM_012363232.1
NW_012160620.1	Gnomon	CDS	2087795	2087916	.	+	0	Name=XP_012218655.1;ID=cds-XP_012218655.1;Dbxref=GeneID:105669988%2CGenbank:XP_012218655.1;Parent=rna-XM_012363232.1
NW_012160620.1	Gnomon	CDS	2088093	2088276	.	+	0	Name=XP_012218655.1;ID=cds-XP_012218655.1;Dbxref=GeneID:105669988%2CGenbank:XP_012218655.1;Parent=rna-XM_012363232.1
NW_012160620.1	Gnomon	CDS	2088426	2088648	.	+	0	Name=XP_012218655.1;ID=cds-XP_012218655.1;Dbxref=GeneID:105669988%2CGenbank:XP_012218655.1;Parent=rna-XM_012363232.1
NW_012160620.1	Gnomon	CDS	2088742	2088877	.	+	0	Name=XP_012218655.1;ID=cds-XP_012218655.1;Dbxref=GeneID:105669988%2CGenbank:XP_012218655.1;Parent=rna-XM_012363232.1
NW_012160620.1	Gnomon	exon	2441585	2442420	.	-	.	ID=exon-XM_012363258.1-12;Dbxref=GeneID:105669999%2CGenbank:XM_012363258.1;Parent=rna-XM_012363258.1
NW_012160620.1	Gnomon	exon	2439127	2441435	.	-	.	ID=exon-XM_012363258.1-13;Dbxref=GeneID:105669999%2CGenbank:XM_012363258.1;Parent=rna-XM_012363258.1
NW_012160620.1	Gnomon	exon	2437352	2438105	.	-	.	ID=exon-XM_012363258.1-14;Dbxref=GeneID:105669999%2CGenbank:XM_012363258.1;Parent=rna-XM_012363258.1
NW_012160620.1	Gnomon	exon	2434555	2437092	.	-	.	ID=exon-XM_012363258.1-15;Dbxref=GeneID:105669999%2CGenbank:XM_012363258.1;Parent=rna-XM_012363258.1
NW_012160620.1	Gnomon	exon	2446112	2446319	.	-	.	ID=exon-XM_012363258.1-10;Dbxref=GeneID:105669999%2CGenbank:XM_012363258.1;Parent=rna-XM_012363258.1
NW_012160620.1	Gnomon	exon	2442653	2442869	.	-	.	ID=exon-XM_012363258.1-11;Dbxref=GeneID:105669999%2CGenbank:XM_012363258.1;Parent=rna-XM_012363258.1
NW_012160620.1	Gnomon	mRNA	661739	662585	.	+	.	Name=XM_012363223.1;ID=rna-XM_012363223.1;Dbxref=GeneID:105669980%2CGenbank:XM_012363223.1;Note=The sequence of the model RefSeq transcript was modified relative to this genomic sequence to represent the inferred CDS: deleted 1 base in 1 codon;Parent=gene-LOC105669980
NW_012160620.1	Gnomon	exon	2289845	2291012	.	+	.	ID=exon-XM_012363380.1-3;Dbxref=GeneID:105670061%2CGenbank:XM_012363380.1;Parent=rna-XM_012363380.1
NW_012160620.1	Gnomon	exon	2291090	2291395	.	+	.	ID=exon-XM_012363380.1-4;Dbxref=GeneID:105670061%2CGenbank:XM_012363380.1;Parent=rna-XM_012363380.1
NW_012160620.1	Gnomon	exon	2289411	2289503	.	+	.	ID=exon-XM_012363380.1-1;Dbxref=GeneID:105670061%2CGenbank:XM_012363380.1;Parent=rna-XM_012363380.1
NW_012160620.1	Gnomon	exon	2289580	2289759	.	+	.	ID=exon-XM_012363380.1-2;Dbxref=GeneID:105670061%2CGenbank:XM_012363380.1;Parent=rna-XM_012363380.1
NW_012160620.1	Gnomon	exon	2292033	2292173	.	+	.	ID=exon-XM_012363380.1-7;Dbxref=GeneID:105670061%2CGenbank:XM_012363380.1;Parent=rna-XM_012363380.1
NW_012160620.1	Gnomon	exon	2292236	2292436	.	+	.	ID=exon-XM_012363380.1-8;Dbxref=GeneID:105670061%2CGenbank:XM_012363380.1;Parent=rna-XM_012363380.1
NW_012160620.1	Gnomon	exon	2291470	2291688	.	+	.	ID=exon-XM_012363380.1-5;Dbxref=GeneID:105670061%2CGenbank:XM_012363380.1;Parent=rna-XM_012363380.1
NW_012160620.1	Gnomon	exon	2291769	2291942	.	+	.	ID=exon-XM_012363380.1-6;Dbxref=GeneID:105670061%2CGenbank:XM_012363380.1;Parent=rna-XM_012363380.1
NW_012160620.1	Gnomon	exon	2292548	2292730	.	+	.	ID=exon-XM_012363380.1-9;Dbxref=GeneID:105670061%2CGenbank:XM_012363380.1;Parent=rna-XM_012363380.1
NW_012160620.1	Gnomon	exon	1316149	1317048	.	-	.	ID=exon-XM_012363356.1-4;Dbxref=GeneID:105670049%2CGenbank:XM_012363356.1;Parent=rna-XM_012363356.1
NW_012160620.1	Gnomon	exon	1328375	1328442	.	-	.	ID=exon-XM_012363356.1-1;Dbxref=GeneID:105670049%2CGenbank:XM_012363356.1;Parent=rna-XM_012363356.1
NW_012160620.1	Gnomon	exon	1318534	1318753	.	-	.	ID=exon-XM_012363356.1-2;Dbxref=GeneID:105670049%2CGenbank:XM_012363356.1;Parent=rna-XM_012363356.1
NW_012160620.1	Gnomon	exon	1317265	1317324	.	-	.	ID=exon-XM_012363356.1-3;Dbxref=GeneID:105670049%2CGenbank:XM_012363356.1;Parent=rna-XM_012363356.1
NW_012160620.1	Gnomon	mRNA	1990858	1998912	.	-	.	Name=XM_012363369.1;ID=rna-XM_012363369.1;Dbxref=GeneID:105670058%2CGenbank:XM_012363369.1;Parent=gene-LOC105670058
NW_012160620.1	Gnomon	CDS	2002453	2002763	.	-	0	Name=XP_012218654.1;ID=cds-XP_012218654.1;Dbxref=GeneID:105669987%2CGenbank:XP_012218654.1;Parent=rna-XM_012363231.1
NW_012160620.1	Gnomon	CDS	2001595	2002275	.	-	0	Name=XP_012218654.1;ID=cds-XP_012218654.1;Dbxref=GeneID:105669987%2CGenbank:XP_012218654.1;Parent=rna-XM_012363231.1
NW_012160620.1	Gnomon	CDS	2001348	2001507	.	-	0	Name=XP_012218654.1;ID=cds-XP_012218654.1;Dbxref=GeneID:105669987%2CGenbank:XP_012218654.1;Parent=rna-XM_012363231.1
NW_012160620.1	Gnomon	CDS	2001097	2001254	.	-	0	Name=XP_012218654.1;ID=cds-XP_012218654.1;Dbxref=GeneID:105669987%2CGenbank:XP_012218654.1;Parent=rna-XM_012363231.1
NW_012160620.1	Gnomon	CDS	2000783	2001017	.	-	0	Name=XP_012218654.1;ID=cds-XP_012218654.1;Dbxref=GeneID:105669987%2CGenbank:XP_012218654.1;Parent=rna-XM_012363231.1
NW_012160620.1	Gnomon	CDS	2000547	2000708	.	-	0	Name=XP_012218654.1;ID=cds-XP_012218654.1;Dbxref=GeneID:105669987%2CGenbank:XP_012218654.1;Parent=rna-XM_012363231.1
NW_012160620.1	Gnomon	exon	1086109	1088877	.	+	.	ID=exon-XM_012363309.1-6;Dbxref=GeneID:105670024%2CGenbank:XM_012363309.1;Parent=rna-XM_012363309.1
NW_012160620.1	Gnomon	exon	1088969	1089349	.	+	.	ID=exon-XM_012363309.1-7;Dbxref=GeneID:105670024%2CGenbank:XM_012363309.1;Parent=rna-XM_012363309.1
NW_012160620.1	Gnomon	exon	1085537	1085703	.	+	.	ID=exon-XM_012363309.1-4;Dbxref=GeneID:105670024%2CGenbank:XM_012363309.1;Parent=rna-XM_012363309.1
NW_012160620.1	Gnomon	exon	1085801	1086017	.	+	.	ID=exon-XM_012363309.1-5;Dbxref=GeneID:105670024%2CGenbank:XM_012363309.1;Parent=rna-XM_012363309.1
NW_012160620.1	Gnomon	exon	1089503	1092055	.	+	.	ID=exon-XM_012363309.1-8;Dbxref=GeneID:105670024%2CGenbank:XM_012363309.1;Parent=rna-XM_012363309.1
NW_012160620.1	Gnomon	exon	1093102	1093331	.	+	.	ID=exon-XM_012363309.1-9;Dbxref=GeneID:105670024%2CGenbank:XM_012363309.1;Parent=rna-XM_012363309.1
NW_012160620.1	Gnomon	exon	1084680	1084818	.	+	.	ID=exon-XM_012363309.1-2;Dbxref=GeneID:105670024%2CGenbank:XM_012363309.1;Parent=rna-XM_012363309.1
NW_012160620.1	Gnomon	exon	1085288	1085416	.	+	.	ID=exon-XM_012363309.1-3;Dbxref=GeneID:105670024%2CGenbank:XM_012363309.1;Parent=rna-XM_012363309.1
NW_012160620.1	Gnomon	exon	1082979	1083216	.	+	.	ID=exon-XM_012363309.1-1;Dbxref=GeneID:105670024%2CGenbank:XM_012363309.1;Parent=rna-XM_012363309.1
NW_012160620.1	Gnomon	mRNA	2374411	2423845	.	-	.	Name=XM_012363366.1;ID=rna-XM_012363366.1;Dbxref=GeneID:105670057%2CGenbank:XM_012363366.1;Parent=gene-LOC105670057
NW_012160620.1	Gnomon	mRNA	474832	784947	.	-	.	Name=XM_012363220.1;ID=rna-XM_012363220.1;Dbxref=GeneID:105669978%2CGenbank:XM_012363220.1;Parent=gene-LOC105669978
NW_012160620.1	Gnomon	CDS	2235915	2237555	.	-	0	Name=XP_012218653.1;ID=cds-XP_012218653.1;Dbxref=GeneID:105669986%2CGenbank:XP_012218653.1;Parent=rna-XM_012363230.1
NW_012160620.1	Gnomon	CDS	2171590	2171745	.	-	0	Name=XP_012218653.1;ID=cds-XP_012218653.1;Dbxref=GeneID:105669986%2CGenbank:XP_012218653.1;Parent=rna-XM_012363230.1
NW_012160620.1	Gnomon	CDS	2153596	2153740	.	-	0	Name=XP_012218653.1;ID=cds-XP_012218653.1;Dbxref=GeneID:105669986%2CGenbank:XP_012218653.1;Parent=rna-XM_012363230.1
NW_012160620.1	Gnomon	CDS	2152912	2153128	.	-	0	Name=XP_012218653.1;ID=cds-XP_012218653.1;Dbxref=GeneID:105669986%2CGenbank:XP_012218653.1;Parent=rna-XM_012363230.1
NW_012160620.1	Gnomon	CDS	2152383	2152481	.	-	0	Name=XP_012218653.1;ID=cds-XP_012218653.1;Dbxref=GeneID:105669986%2CGenbank:XP_012218653.1;Parent=rna-XM_012363230.1
NW_012160620.1	Gnomon	CDS	2152040	2152198	.	-	0	Name=XP_012218653.1;ID=cds-XP_012218653.1;Dbxref=GeneID:105669986%2CGenbank:XP_012218653.1;Parent=rna-XM_012363230.1
NW_012160620.1	Gnomon	CDS	2151814	2151952	.	-	0	Name=XP_012218653.1;ID=cds-XP_012218653.1;Dbxref=GeneID:105669986%2CGenbank:XP_012218653.1;Parent=rna-XM_012363230.1
NW_012160620.1	Gnomon	CDS	2151424	2151739	.	-	0	Name=XP_012218653.1;ID=cds-XP_012218653.1;Dbxref=GeneID:105669986%2CGenbank:XP_012218653.1;Parent=rna-XM_012363230.1
NW_012160620.1	Gnomon	CDS	2151210	2151339	.	-	0	Name=XP_012218653.1;ID=cds-XP_012218653.1;Dbxref=GeneID:105669986%2CGenbank:XP_012218653.1;Parent=rna-XM_012363230.1
NW_012160620.1	Gnomon	CDS	2150527	2151016	.	-	0	Name=XP_012218653.1;ID=cds-XP_012218653.1;Dbxref=GeneID:105669986%2CGenbank:XP_012218653.1;Parent=rna-XM_012363230.1
NW_012160620.1	Gnomon	CDS	1984223	1984280	.	-	0	Name=XP_012218809.1;ID=cds-XP_012218809.1;Dbxref=GeneID:105670067%2CGenbank:XP_012218809.1;Parent=rna-XM_012363386.1
NW_012160620.1	Gnomon	CDS	1983078	1983477	.	-	0	Name=XP_012218809.1;ID=cds-XP_012218809.1;Dbxref=GeneID:105670067%2CGenbank:XP_012218809.1;Parent=rna-XM_012363386.1
NW_012160620.1	Gnomon	CDS	1982853	1982963	.	-	0	Name=XP_012218809.1;ID=cds-XP_012218809.1;Dbxref=GeneID:105670067%2CGenbank:XP_012218809.1;Parent=rna-XM_012363386.1
NW_012160620.1	Gnomon	CDS	1982448	1982671	.	-	0	Name=XP_012218809.1;ID=cds-XP_012218809.1;Dbxref=GeneID:105670067%2CGenbank:XP_012218809.1;Parent=rna-XM_012363386.1
NW_012160620.1	Gnomon	CDS	1982046	1982261	.	-	0	Name=XP_012218809.1;ID=cds-XP_012218809.1;Dbxref=GeneID:105670067%2CGenbank:XP_012218809.1;Parent=rna-XM_012363386.1
NW_012160620.1	Gnomon	CDS	1981636	1981800	.	-	0	Name=XP_012218809.1;ID=cds-XP_012218809.1;Dbxref=GeneID:105670067%2CGenbank:XP_012218809.1;Parent=rna-XM_012363386.1
NW_012160620.1	Gnomon	CDS	1981176	1981474	.	-	0	Name=XP_012218809.1;ID=cds-XP_012218809.1;Dbxref=GeneID:105670067%2CGenbank:XP_012218809.1;Parent=rna-XM_012363386.1
NW_012160620.1	Gnomon	CDS	1980664	1980820	.	-	0	Name=XP_012218809.1;ID=cds-XP_012218809.1;Dbxref=GeneID:105670067%2CGenbank:XP_012218809.1;Parent=rna-XM_012363386.1
NW_012160620.1	Gnomon	CDS	1980251	1980438	.	-	0	Name=XP_012218809.1;ID=cds-XP_012218809.1;Dbxref=GeneID:105670067%2CGenbank:XP_012218809.1;Parent=rna-XM_012363386.1
NW_012160620.1	Gnomon	mRNA	474832	495227	.	-	.	Name=XM_012363221.1;ID=rna-XM_012363221.1;Dbxref=GeneID:105669978%2CGenbank:XM_012363221.1;Parent=gene-LOC105669978
NW_012160620.1	Gnomon	mRNA	2374411	2424322	.	-	.	Name=XM_012363367.1;ID=rna-XM_012363367.1;Dbxref=GeneID:105670057%2CGenbank:XM_012363367.1;Parent=gene-LOC105670057
NW_012160620.1	Gnomon	exon	2547932	2548259	.	-	.	ID=exon-XM_012363258.1-1;Dbxref=GeneID:105669999%2CGenbank:XM_012363258.1;Parent=rna-XM_012363258.1
NW_012160620.1	Gnomon	exon	2460410	2460592	.	-	.	ID=exon-XM_012363258.1-2;Dbxref=GeneID:105669999%2CGenbank:XM_012363258.1;Parent=rna-XM_012363258.1
NW_012160620.1	Gnomon	CDS	1260569	1260629	.	-	0	Name=XP_012218711.1;ID=cds-XP_012218711.1;Dbxref=GeneID:105670013%2CGenbank:XP_012218711.1;Parent=rna-XM_012363288.1
NW_012160620.1	Gnomon	CDS	1259233	1259854	.	-	0	Name=XP_012218711.1;ID=cds-XP_012218711.1;Dbxref=GeneID:105670013%2CGenbank:XP_012218711.1;Parent=rna-XM_012363288.1
NW_012160620.1	Gnomon	CDS	1258770	1258935	.	-	0	Name=XP_012218711.1;ID=cds-XP_012218711.1;Dbxref=GeneID:105670013%2CGenbank:XP_012218711.1;Parent=rna-XM_012363288.1
NW_012160620.1	Gnomon	exon	2446609	2446944	.	-	.	ID=exon-XM_012363258.1-9;Dbxref=GeneID:105669999%2CGenbank:XM_012363258.1;Parent=rna-XM_012363258.1
NW_012160620.1	Gnomon	exon	2448741	2448987	.	-	.	ID=exon-XM_012363258.1-7;Dbxref=GeneID:105669999%2CGenbank:XM_012363258.1;Parent=rna-XM_012363258.1
NW_012160620.1	Gnomon	exon	2447588	2447962	.	-	.	ID=exon-XM_012363258.1-8;Dbxref=GeneID:105669999%2CGenbank:XM_012363258.1;Parent=rna-XM_012363258.1
NW_012160620.1	Gnomon	exon	2450200	2452791	.	-	.	ID=exon-XM_012363258.1-5;Dbxref=GeneID:105669999%2CGenbank:XM_012363258.1;Parent=rna-XM_012363258.1
NW_012160620.1	Gnomon	exon	2449175	2449464	.	-	.	ID=exon-XM_012363258.1-6;Dbxref=GeneID:105669999%2CGenbank:XM_012363258.1;Parent=rna-XM_012363258.1
NW_012160620.1	Gnomon	exon	2455228	2455312	.	-	.	ID=exon-XM_012363258.1-3;Dbxref=GeneID:105669999%2CGenbank:XM_012363258.1;Parent=rna-XM_012363258.1
NW_012160620.1	Gnomon	exon	2453316	2453479	.	-	.	ID=exon-XM_012363258.1-4;Dbxref=GeneID:105669999%2CGenbank:XM_012363258.1;Parent=rna-XM_012363258.1
NW_012160620.1	Gnomon	mRNA	1066646	1069052	.	-	.	Name=XM_012363200.1;ID=rna-XM_012363200.1;Dbxref=GeneID:105669972%2CGenbank:XM_012363200.1;Parent=gene-LOC105669972
NW_012160620.1	Gnomon	CDS	1256227	1256370	.	-	0	Name=XP_012218710.1;ID=cds-XP_012218710.1;Dbxref=GeneID:105670012%2CGenbank:XP_012218710.1;Note=The sequence of the model RefSeq protein was modified relative to this genomic sequence to represent the inferred CDS: inserted 1 base in 1 codon;Parent=rna-XM_012363287.1
NW_012160620.1	Gnomon	CDS	1255864	1256070	.	-	0	Name=XP_012218710.1;ID=cds-XP_012218710.1;Dbxref=GeneID:105670012%2CGenbank:XP_012218710.1;Note=The sequence of the model RefSeq protein was modified relative to this genomic sequence to represent the inferred CDS: inserted 1 base in 1 codon;Parent=rna-XM_012363287.1
NW_012160620.1	Gnomon	CDS	1255609	1255780	.	-	0	Name=XP_012218710.1;ID=cds-XP_012218710.1;Dbxref=GeneID:105670012%2CGenbank:XP_012218710.1;Note=The sequence of the model RefSeq protein was modified relative to this genomic sequence to represent the inferred CDS: inserted 1 base in 1 codon;Parent=rna-XM_012363287.1
NW_012160620.1	Gnomon	CDS	1255374	1255524	.	-	0	Name=XP_012218710.1;ID=cds-XP_012218710.1;Dbxref=GeneID:105670012%2CGenbank:XP_012218710.1;Note=The sequence of the model RefSeq protein was modified relative to this genomic sequence to represent the inferred CDS: inserted 1 base in 1 codon;Parent=rna-XM_012363287.1
NW_012160620.1	Gnomon	CDS	1254756	1254951	.	-	0	Name=XP_012218710.1;ID=cds-XP_012218710.1;Dbxref=GeneID:105670012%2CGenbank:XP_012218710.1;Note=The sequence of the model RefSeq protein was modified relative to this genomic sequence to represent the inferred CDS: inserted 1 base in 1 codon;Parent=rna-XM_012363287.1
NW_012160620.1	Gnomon	CDS	1254611	1254674	.	-	0	Name=XP_012218710.1;ID=cds-XP_012218710.1;Dbxref=GeneID:105670012%2CGenbank:XP_012218710.1;Note=The sequence of the model RefSeq protein was modified relative to this genomic sequence to represent the inferred CDS: inserted 1 base in 1 codon;Parent=rna-XM_012363287.1
NW_012160620.1	Gnomon	CDS	1254505	1254608	.	-	0	Name=XP_012218710.1;ID=cds-XP_012218710.1;Dbxref=GeneID:105670012%2CGenbank:XP_012218710.1;Note=The sequence of the model RefSeq protein was modified relative to this genomic sequence to represent the inferred CDS: inserted 1 base in 1 codon;Parent=rna-XM_012363287.1
NW_012160620.1	Gnomon	CDS	1253981	1254277	.	-	0	Name=XP_012218710.1;ID=cds-XP_012218710.1;Dbxref=GeneID:105670012%2CGenbank:XP_012218710.1;Note=The sequence of the model RefSeq protein was modified relative to this genomic sequence to represent the inferred CDS: inserted 1 base in 1 codon;Parent=rna-XM_012363287.1
NW_012160620.1	Gnomon	exon	1342124	1342190	.	+	.	ID=exon-XM_012363346.1-1;Dbxref=GeneID:105670045%2CGenbank:XM_012363346.1;Parent=rna-XM_012363346.1
NW_012160620.1	Gnomon	exon	1342457	1342668	.	+	.	ID=exon-XM_012363346.1-2;Dbxref=GeneID:105670045%2CGenbank:XM_012363346.1;Parent=rna-XM_012363346.1
NW_012160620.1	Gnomon	exon	1346244	1346581	.	+	.	ID=exon-XM_012363346.1-7;Dbxref=GeneID:105670045%2CGenbank:XM_012363346.1;Parent=rna-XM_012363346.1
NW_012160620.1	Gnomon	exon	1346685	1347962	.	+	.	ID=exon-XM_012363346.1-8;Dbxref=GeneID:105670045%2CGenbank:XM_012363346.1;Parent=rna-XM_012363346.1
NW_012160620.1	Gnomon	exon	1342746	1342939	.	+	.	ID=exon-XM_012363346.1-3;Dbxref=GeneID:105670045%2CGenbank:XM_012363346.1;Parent=rna-XM_012363346.1
NW_012160620.1	Gnomon	exon	1343271	1345356	.	+	.	ID=exon-XM_012363346.1-4;Dbxref=GeneID:105670045%2CGenbank:XM_012363346.1;Parent=rna-XM_012363346.1
NW_012160620.1	Gnomon	exon	1345432	1345818	.	+	.	ID=exon-XM_012363346.1-5;Dbxref=GeneID:105670045%2CGenbank:XM_012363346.1;Parent=rna-XM_012363346.1
NW_012160620.1	Gnomon	exon	1345907	1346157	.	+	.	ID=exon-XM_012363346.1-6;Dbxref=GeneID:105670045%2CGenbank:XM_012363346.1;Parent=rna-XM_012363346.1
NW_012160620.1	Gnomon	mRNA	1342124	1347962	.	+	.	Name=XM_012363346.1;ID=rna-XM_012363346.1;Dbxref=GeneID:105670045%2CGenbank:XM_012363346.1;Parent=gene-LOC105670045
NW_012160620.1	Gnomon	exon	474832	476684	.	-	.	ID=exon-XM_012363220.1-10;Dbxref=GeneID:105669978%2CGenbank:XM_012363220.1;Parent=rna-XM_012363220.1
NW_012160620.1	Gnomon	exon	2308348	2308409	.	+	.	ID=exon-XR_001100356.1-2;Dbxref=GeneID:105670009%2CGenbank:XR_001100356.1;Parent=rna-XR_001100356.1
NW_012160620.1	Gnomon	exon	2308491	2308574	.	+	.	ID=exon-XR_001100356.1-3;Dbxref=GeneID:105670009%2CGenbank:XR_001100356.1;Parent=rna-XR_001100356.1
NW_012160620.1	Gnomon	exon	2308166	2308257	.	+	.	ID=exon-XR_001100356.1-1;Dbxref=GeneID:105670009%2CGenbank:XR_001100356.1;Parent=rna-XR_001100356.1
NW_012160620.1	Gnomon	mRNA	559397	602629	.	+	.	Name=XM_012363201.1;ID=rna-XM_012363201.1;Dbxref=GeneID:105669973%2CGenbank:XM_012363201.1;Parent=gene-LOC105669973
NW_012160620.1	Gnomon	mRNA	1970544	1972580	.	+	.	Name=XM_012363191.1;ID=rna-XM_012363191.1;Dbxref=GeneID:105669965%2CGenbank:XM_012363191.1;Parent=gene-LOC105669965
NW_012160620.1	Gnomon	CDS	1989856	1989984	.	-	0	Name=XP_012218616.1;ID=cds-XP_012218616.1;Dbxref=GeneID:105669967%2CGenbank:XP_012218616.1;Parent=rna-XM_012363193.1
NW_012160620.1	Gnomon	CDS	1989306	1989622	.	-	0	Name=XP_012218616.1;ID=cds-XP_012218616.1;Dbxref=GeneID:105669967%2CGenbank:XP_012218616.1;Parent=rna-XM_012363193.1
NW_012160620.1	Gnomon	CDS	1987715	1988312	.	-	0	Name=XP_012218616.1;ID=cds-XP_012218616.1;Dbxref=GeneID:105669967%2CGenbank:XP_012218616.1;Parent=rna-XM_012363193.1
NW_012160620.1	Gnomon	mRNA	1342207	1347962	.	+	.	Name=XM_012363347.1;ID=rna-XM_012363347.1;Dbxref=GeneID:105670045%2CGenbank:XM_012363347.1;Parent=gene-LOC105670045
NW_012160620.1	Gnomon	exon	532156	532408	.	+	.	ID=exon-XM_012363211.1-6;Dbxref=GeneID:105669976%2CGenbank:XM_012363211.1;Parent=rna-XM_012363211.1
NW_012160620.1	Gnomon	exon	532915	533095	.	+	.	ID=exon-XM_012363211.1-7;Dbxref=GeneID:105669976%2CGenbank:XM_012363211.1;Parent=rna-XM_012363211.1
NW_012160620.1	Gnomon	exon	537411	537687	.	+	.	ID=exon-XM_012363211.1-8;Dbxref=GeneID:105669976%2CGenbank:XM_012363211.1;Parent=rna-XM_012363211.1
NW_012160620.1	Gnomon	exon	539794	539958	.	+	.	ID=exon-XM_012363211.1-9;Dbxref=GeneID:105669976%2CGenbank:XM_012363211.1;Parent=rna-XM_012363211.1
NW_012160620.1	Gnomon	exon	472025	472226	.	+	.	ID=exon-XM_012363211.1-1;Dbxref=GeneID:105669976%2CGenbank:XM_012363211.1;Parent=rna-XM_012363211.1
NW_012160620.1	Gnomon	exon	472328	472714	.	+	.	ID=exon-XM_012363211.1-2;Dbxref=GeneID:105669976%2CGenbank:XM_012363211.1;Parent=rna-XM_012363211.1
NW_012160620.1	Gnomon	exon	473079	473120	.	+	.	ID=exon-XM_012363211.1-3;Dbxref=GeneID:105669976%2CGenbank:XM_012363211.1;Parent=rna-XM_012363211.1
NW_012160620.1	Gnomon	exon	517988	519509	.	+	.	ID=exon-XM_012363211.1-4;Dbxref=GeneID:105669976%2CGenbank:XM_012363211.1;Parent=rna-XM_012363211.1
NW_012160620.1	Gnomon	exon	524945	525248	.	+	.	ID=exon-XM_012363211.1-5;Dbxref=GeneID:105669976%2CGenbank:XM_012363211.1;Parent=rna-XM_012363211.1
NW_012160620.1	Gnomon	CDS	1984869	1984958	.	+	0	Name=XP_012218615.1;ID=cds-XP_012218615.1;Dbxref=GeneID:105669966%2CGenbank:XP_012218615.1;Parent=rna-XM_012363192.1
NW_012160620.1	Gnomon	CDS	1985042	1985126	.	+	0	Name=XP_012218615.1;ID=cds-XP_012218615.1;Dbxref=GeneID:105669966%2CGenbank:XP_012218615.1;Parent=rna-XM_012363192.1
NW_012160620.1	Gnomon	CDS	1985380	1985492	.	+	0	Name=XP_012218615.1;ID=cds-XP_012218615.1;Dbxref=GeneID:105669966%2CGenbank:XP_012218615.1;Parent=rna-XM_012363192.1
NW_012160620.1	Gnomon	CDS	1985576	1985633	.	+	0	Name=XP_012218615.1;ID=cds-XP_012218615.1;Dbxref=GeneID:105669966%2CGenbank:XP_012218615.1;Parent=rna-XM_012363192.1
NW_012160620.1	Gnomon	CDS	1985766	1985866	.	+	0	Name=XP_012218615.1;ID=cds-XP_012218615.1;Dbxref=GeneID:105669966%2CGenbank:XP_012218615.1;Parent=rna-XM_012363192.1
NW_012160620.1	Gnomon	CDS	1985956	1986151	.	+	0	Name=XP_012218615.1;ID=cds-XP_012218615.1;Dbxref=GeneID:105669966%2CGenbank:XP_012218615.1;Parent=rna-XM_012363192.1
NW_012160620.1	Gnomon	CDS	1986239	1986372	.	+	0	Name=XP_012218615.1;ID=cds-XP_012218615.1;Dbxref=GeneID:105669966%2CGenbank:XP_012218615.1;Parent=rna-XM_012363192.1
NW_012160620.1	Gnomon	mRNA	1341838	1347962	.	+	.	Name=XM_012363344.1;ID=rna-XM_012363344.1;Dbxref=GeneID:105670045%2CGenbank:XM_012363344.1;Parent=gene-LOC105670045
NW_012160620.1	Gnomon	exon	1616704	1617151	.	-	.	ID=exon-XM_012363315.1-10;Dbxref=GeneID:105670029%2CGenbank:XM_012363315.1;Parent=rna-XM_012363315.1
NW_012160620.1	Gnomon	exon	1611681	1615955	.	-	.	ID=exon-XM_012363315.1-11;Dbxref=GeneID:105670029%2CGenbank:XM_012363315.1;Parent=rna-XM_012363315.1
NW_012160620.1	Gnomon	exon	2315631	2315792	.	-	.	ID=exon-XM_012363271.1-13;Dbxref=GeneID:105670002%2CGenbank:XM_012363271.1;Parent=rna-XM_012363271.1
NW_012160620.1	Gnomon	exon	2315265	2315468	.	-	.	ID=exon-XM_012363271.1-14;Dbxref=GeneID:105670002%2CGenbank:XM_012363271.1;Parent=rna-XM_012363271.1
NW_012160620.1	Gnomon	exon	2316164	2316406	.	-	.	ID=exon-XM_012363271.1-11;Dbxref=GeneID:105670002%2CGenbank:XM_012363271.1;Parent=rna-XM_012363271.1
NW_012160620.1	Gnomon	exon	2315887	2316065	.	-	.	ID=exon-XM_012363271.1-12;Dbxref=GeneID:105670002%2CGenbank:XM_012363271.1;Parent=rna-XM_012363271.1
NW_012160620.1	Gnomon	exon	2317227	2317413	.	-	.	ID=exon-XM_012363271.1-10;Dbxref=GeneID:105670002%2CGenbank:XM_012363271.1;Parent=rna-XM_012363271.1
NW_012160620.1	Gnomon	exon	2312545	2312889	.	-	.	ID=exon-XM_012363271.1-19;Dbxref=GeneID:105670002%2CGenbank:XM_012363271.1;Parent=rna-XM_012363271.1
NW_012160620.1	Gnomon	exon	2313480	2313647	.	-	.	ID=exon-XM_012363271.1-17;Dbxref=GeneID:105670002%2CGenbank:XM_012363271.1;Parent=rna-XM_012363271.1
NW_012160620.1	Gnomon	exon	2313331	2313399	.	-	.	ID=exon-XM_012363271.1-18;Dbxref=GeneID:105670002%2CGenbank:XM_012363271.1;Parent=rna-XM_012363271.1
NW_012160620.1	Gnomon	exon	2314967	2315168	.	-	.	ID=exon-XM_012363271.1-15;Dbxref=GeneID:105670002%2CGenbank:XM_012363271.1;Parent=rna-XM_012363271.1
NW_012160620.1	Gnomon	exon	2314558	2314659	.	-	.	ID=exon-XM_012363271.1-16;Dbxref=GeneID:105670002%2CGenbank:XM_012363271.1;Parent=rna-XM_012363271.1
NW_012160620.1	Gnomon	exon	2345096	2345278	.	-	.	ID=exon-XM_012363283.1-1;Dbxref=GeneID:105670006%2CGenbank:XM_012363283.1;Parent=rna-XM_012363283.1
NW_012160620.1	Gnomon	exon	2344936	2345002	.	-	.	ID=exon-XM_012363283.1-2;Dbxref=GeneID:105670006%2CGenbank:XM_012363283.1;Parent=rna-XM_012363283.1
NW_012160620.1	Gnomon	exon	2339612	2340090	.	-	.	ID=exon-XM_012363283.1-9;Dbxref=GeneID:105670006%2CGenbank:XM_012363283.1;Parent=rna-XM_012363283.1
NW_012160620.1	Gnomon	exon	2340639	2340820	.	-	.	ID=exon-XM_012363283.1-7;Dbxref=GeneID:105670006%2CGenbank:XM_012363283.1;Parent=rna-XM_012363283.1
NW_012160620.1	Gnomon	exon	2340360	2340546	.	-	.	ID=exon-XM_012363283.1-8;Dbxref=GeneID:105670006%2CGenbank:XM_012363283.1;Parent=rna-XM_012363283.1
NW_012160620.1	Gnomon	exon	2341303	2341595	.	-	.	ID=exon-XM_012363283.1-5;Dbxref=GeneID:105670006%2CGenbank:XM_012363283.1;Parent=rna-XM_012363283.1
NW_012160620.1	Gnomon	exon	2340902	2341219	.	-	.	ID=exon-XM_012363283.1-6;Dbxref=GeneID:105670006%2CGenbank:XM_012363283.1;Parent=rna-XM_012363283.1
NW_012160620.1	Gnomon	exon	2344599	2344848	.	-	.	ID=exon-XM_012363283.1-3;Dbxref=GeneID:105670006%2CGenbank:XM_012363283.1;Parent=rna-XM_012363283.1
NW_012160620.1	Gnomon	exon	2341691	2341905	.	-	.	ID=exon-XM_012363283.1-4;Dbxref=GeneID:105670006%2CGenbank:XM_012363283.1;Parent=rna-XM_012363283.1
NW_012160620.1	Gnomon	CDS	1970544	1970584	.	+	0	Name=XP_012218614.1;ID=cds-XP_012218614.1;Dbxref=GeneID:105669965%2CGenbank:XP_012218614.1;Parent=rna-XM_012363191.1
NW_012160620.1	Gnomon	CDS	1971824	1971908	.	+	0	Name=XP_012218614.1;ID=cds-XP_012218614.1;Dbxref=GeneID:105669965%2CGenbank:XP_012218614.1;Parent=rna-XM_012363191.1
NW_012160620.1	Gnomon	CDS	1971976	1972229	.	+	0	Name=XP_012218614.1;ID=cds-XP_012218614.1;Dbxref=GeneID:105669965%2CGenbank:XP_012218614.1;Parent=rna-XM_012363191.1
NW_012160620.1	Gnomon	CDS	1972373	1972580	.	+	0	Name=XP_012218614.1;ID=cds-XP_012218614.1;Dbxref=GeneID:105669965%2CGenbank:XP_012218614.1;Parent=rna-XM_012363191.1
NW_012160620.1	Gnomon	exon	41638	41662	.	+	.	ID=exon-XM_012363394.1-1;Dbxref=GeneID:105670070%2CGenbank:XM_012363394.1;Parent=rna-XM_012363394.1
NW_012160620.1	Gnomon	exon	41906	42460	.	+	.	ID=exon-XM_012363394.1-2;Dbxref=GeneID:105670070%2CGenbank:XM_012363394.1;Parent=rna-XM_012363394.1
NW_012160620.1	Gnomon	exon	42622	43244	.	+	.	ID=exon-XM_012363394.1-3;Dbxref=GeneID:105670070%2CGenbank:XM_012363394.1;Parent=rna-XM_012363394.1
NW_012160620.1	Gnomon	exon	43317	43710	.	+	.	ID=exon-XM_012363394.1-4;Dbxref=GeneID:105670070%2CGenbank:XM_012363394.1;Parent=rna-XM_012363394.1
NW_012160620.1	Gnomon	exon	43847	44130	.	+	.	ID=exon-XM_012363394.1-5;Dbxref=GeneID:105670070%2CGenbank:XM_012363394.1;Parent=rna-XM_012363394.1
NW_012160620.1	Gnomon	mRNA	1341838	1347962	.	+	.	Name=XM_012363345.1;ID=rna-XM_012363345.1;Dbxref=GeneID:105670045%2CGenbank:XM_012363345.1;Parent=gene-LOC105670045
NW_012160620.1	Gnomon	mRNA	684144	687506	.	+	.	Name=XM_012363204.1;ID=rna-XM_012363204.1;Dbxref=GeneID:105669974%2CGenbank:XM_012363204.1;Parent=gene-LOC105669974
NW_012160620.1	Gnomon	CDS	1041611	1041712	.	-	0	Name=XP_012218759.1;ID=cds-XP_012218759.1;Dbxref=GeneID:105670041%2CGenbank:XP_012218759.1;Parent=rna-XM_012363336.1
NW_012160620.1	Gnomon	CDS	1026953	1027923	.	-	0	Name=XP_012218759.1;ID=cds-XP_012218759.1;Dbxref=GeneID:105670041%2CGenbank:XP_012218759.1;Parent=rna-XM_012363336.1
NW_012160620.1	Gnomon	CDS	1026366	1026546	.	-	0	Name=XP_012218759.1;ID=cds-XP_012218759.1;Dbxref=GeneID:105670041%2CGenbank:XP_012218759.1;Parent=rna-XM_012363336.1
NW_012160620.1	Gnomon	CDS	1014829	1015035	.	-	0	Name=XP_012218759.1;ID=cds-XP_012218759.1;Dbxref=GeneID:105670041%2CGenbank:XP_012218759.1;Parent=rna-XM_012363336.1
NW_012160620.1	Gnomon	CDS	1961422	1961435	.	+	0	Name=XP_012218612.1;ID=cds-XP_012218612.1;Dbxref=GeneID:105669964%2CGenbank:XP_012218612.1;Parent=rna-XM_012363189.1
NW_012160620.1	Gnomon	CDS	1961935	1962502	.	+	0	Name=XP_012218612.1;ID=cds-XP_012218612.1;Dbxref=GeneID:105669964%2CGenbank:XP_012218612.1;Parent=rna-XM_012363189.1
NW_012160620.1	Gnomon	exon	2141062	2141573	.	-	.	ID=exon-XM_012363234.1-1;Dbxref=GeneID:105669990%2CGenbank:XM_012363234.1;Parent=rna-XM_012363234.1
NW_012160620.1	Gnomon	exon	2127630	2127857	.	-	.	ID=exon-XM_012363234.1-2;Dbxref=GeneID:105669990%2CGenbank:XM_012363234.1;Parent=rna-XM_012363234.1
NW_012160620.1	Gnomon	exon	2114471	2114691	.	-	.	ID=exon-XM_012363234.1-3;Dbxref=GeneID:105669990%2CGenbank:XM_012363234.1;Parent=rna-XM_012363234.1
NW_012160620.1	Gnomon	exon	2113689	2114050	.	-	.	ID=exon-XM_012363234.1-4;Dbxref=GeneID:105669990%2CGenbank:XM_012363234.1;Parent=rna-XM_012363234.1
NW_012160620.1	Gnomon	exon	2113069	2113307	.	-	.	ID=exon-XM_012363234.1-5;Dbxref=GeneID:105669990%2CGenbank:XM_012363234.1;Parent=rna-XM_012363234.1
NW_012160620.1	Gnomon	exon	2112687	2112974	.	-	.	ID=exon-XM_012363234.1-6;Dbxref=GeneID:105669990%2CGenbank:XM_012363234.1;Parent=rna-XM_012363234.1
NW_012160620.1	Gnomon	exon	2089456	2098087	.	-	.	ID=exon-XM_012363234.1-7;Dbxref=GeneID:105669990%2CGenbank:XM_012363234.1;Parent=rna-XM_012363234.1
NW_012160620.1	RefSeq	cDNA_match	2311828	2312297	.	-	.	ID=2379280772;Target=XM_012363284.1 1 470
NW_012160620.1	RefSeq	cDNA_match	2308456	2308620	.	-	.	ID=2379280772;Target=XM_012363284.1 1 470
NW_012160620.1	RefSeq	cDNA_match	2308011	2308227	.	-	.	ID=2379280772;Target=XM_012363284.1 1 470
NW_012160620.1	RefSeq	cDNA_match	2307843	2307925	.	-	.	ID=2379280772;Target=XM_012363284.1 1 470
NW_012160620.1	RefSeq	cDNA_match	2307629	2307780	.	-	.	ID=2379280772;Target=XM_012363284.1 1 470
NW_012160620.1	RefSeq	cDNA_match	2307446	2307554	.	-	.	ID=2379280772;Target=XM_012363284.1 1 470
NW_012160620.1	RefSeq	cDNA_match	2307202	2307368	.	-	.	ID=2379280772;Target=XM_012363284.1 1 470
NW_012160620.1	RefSeq	cDNA_match	2307049	2307122	.	-	.	ID=2379280772;Target=XM_012363284.1 1 470
NW_012160620.1	RefSeq	cDNA_match	2306744	2306887	.	-	.	ID=2379280772;Target=XM_012363284.1 1 470
NW_012160620.1	RefSeq	cDNA_match	2306562	2306643	.	-	.	ID=2379280772;Target=XM_012363284.1 1 470
NW_012160620.1	RefSeq	cDNA_match	2306303	2306341	.	-	.	ID=2379280772;Target=XM_012363284.1 1 470
NW_012160620.1	RefSeq	cDNA_match	2306104	2306222	.	-	.	ID=2379280772;Target=XM_012363284.1 1 470
NW_012160620.1	RefSeq	cDNA_match	2305495	2305660	.	-	.	ID=2379280772;Target=XM_012363284.1 1 470
NW_012160620.1	RefSeq	cDNA_match	2304968	2305307	.	-	.	ID=2379280772;Target=XM_012363284.1 1 470
NW_012160620.1	RefSeq	cDNA_match	2303352	2303497	.	-	.	ID=2379280772;Target=XM_012363284.1 1 470
NW_012160620.1	RefSeq	cDNA_match	2300623	2300739	.	-	.	ID=2379280772;Target=XM_012363284.1 1 470
NW_012160620.1	RefSeq	cDNA_match	2298517	2300065	.	-	.	ID=2379280772;Target=XM_012363284.1 1 470
NW_012160620.1	Gnomon	exon	41669	41757	.	+	.	ID=exon-XM_012363393.1-1;Dbxref=GeneID:105670070%2CGenbank:XM_012363393.1;Parent=rna-XM_012363393.1
NW_012160620.1	Gnomon	exon	41906	42460	.	+	.	ID=exon-XM_012363393.1-2;Dbxref=GeneID:105670070%2CGenbank:XM_012363393.1;Parent=rna-XM_012363393.1
NW_012160620.1	Gnomon	exon	43847	44130	.	+	.	ID=exon-XM_012363393.1-5;Dbxref=GeneID:105670070%2CGenbank:XM_012363393.1;Parent=rna-XM_012363393.1
NW_012160620.1	Gnomon	exon	42622	43244	.	+	.	ID=exon-XM_012363393.1-3;Dbxref=GeneID:105670070%2CGenbank:XM_012363393.1;Parent=rna-XM_012363393.1
NW_012160620.1	Gnomon	exon	43317	43710	.	+	.	ID=exon-XM_012363393.1-4;Dbxref=GeneID:105670070%2CGenbank:XM_012363393.1;Parent=rna-XM_012363393.1
NW_012160620.1	Gnomon	mRNA	684227	687506	.	+	.	Name=XM_012363205.1;ID=rna-XM_012363205.1;Dbxref=GeneID:105669974%2CGenbank:XM_012363205.1;Parent=gene-LOC105669974
NW_012160620.1	Gnomon	mRNA	2365049	2367585	.	-	.	Name=XM_012363195.1;ID=rna-XM_012363195.1;Dbxref=GeneID:105669968%2CGenbank:XM_012363195.1;Parent=gene-LOC105669968
NW_012160620.1	Gnomon	CDS	1292317	1292398	.	+	0	Name=XP_012218611.1;ID=cds-XP_012218611.1;Dbxref=GeneID:105669963%2CGenbank:XP_012218611.1;Parent=rna-XM_012363188.1
NW_012160620.1	Gnomon	CDS	1292609	1292719	.	+	0	Name=XP_012218611.1;ID=cds-XP_012218611.1;Dbxref=GeneID:105669963%2CGenbank:XP_012218611.1;Parent=rna-XM_012363188.1
NW_012160620.1	Gnomon	CDS	1292802	1292927	.	+	0	Name=XP_012218611.1;ID=cds-XP_012218611.1;Dbxref=GeneID:105669963%2CGenbank:XP_012218611.1;Parent=rna-XM_012363188.1
NW_012160620.1	Gnomon	CDS	1293017	1293235	.	+	0	Name=XP_012218611.1;ID=cds-XP_012218611.1;Dbxref=GeneID:105669963%2CGenbank:XP_012218611.1;Parent=rna-XM_012363188.1
NW_012160620.1	Gnomon	CDS	1293711	1293882	.	+	0	Name=XP_012218611.1;ID=cds-XP_012218611.1;Dbxref=GeneID:105669963%2CGenbank:XP_012218611.1;Parent=rna-XM_012363188.1
NW_012160620.1	Gnomon	CDS	1294205	1294403	.	+	0	Name=XP_012218611.1;ID=cds-XP_012218611.1;Dbxref=GeneID:105669963%2CGenbank:XP_012218611.1;Parent=rna-XM_012363188.1
NW_012160620.1	Gnomon	CDS	1294487	1294684	.	+	0	Name=XP_012218611.1;ID=cds-XP_012218611.1;Dbxref=GeneID:105669963%2CGenbank:XP_012218611.1;Parent=rna-XM_012363188.1
NW_012160620.1	Gnomon	CDS	1294761	1294881	.	+	0	Name=XP_012218611.1;ID=cds-XP_012218611.1;Dbxref=GeneID:105669963%2CGenbank:XP_012218611.1;Parent=rna-XM_012363188.1
NW_012160620.1	Gnomon	CDS	1295013	1295156	.	+	0	Name=XP_012218611.1;ID=cds-XP_012218611.1;Dbxref=GeneID:105669963%2CGenbank:XP_012218611.1;Parent=rna-XM_012363188.1
NW_012160620.1	Gnomon	CDS	1295238	1295493	.	+	0	Name=XP_012218611.1;ID=cds-XP_012218611.1;Dbxref=GeneID:105669963%2CGenbank:XP_012218611.1;Parent=rna-XM_012363188.1
NW_012160620.1	Gnomon	CDS	1295578	1295798	.	+	0	Name=XP_012218611.1;ID=cds-XP_012218611.1;Dbxref=GeneID:105669963%2CGenbank:XP_012218611.1;Parent=rna-XM_012363188.1
NW_012160620.1	Gnomon	CDS	1295896	1296042	.	+	0	Name=XP_012218611.1;ID=cds-XP_012218611.1;Dbxref=GeneID:105669963%2CGenbank:XP_012218611.1;Parent=rna-XM_012363188.1
NW_012160620.1	Gnomon	CDS	1296152	1296285	.	+	0	Name=XP_012218611.1;ID=cds-XP_012218611.1;Dbxref=GeneID:105669963%2CGenbank:XP_012218611.1;Parent=rna-XM_012363188.1
NW_012160620.1	Gnomon	CDS	1296452	1296573	.	+	0	Name=XP_012218611.1;ID=cds-XP_012218611.1;Dbxref=GeneID:105669963%2CGenbank:XP_012218611.1;Parent=rna-XM_012363188.1
NW_012160620.1	Gnomon	CDS	1296752	1296945	.	+	0	Name=XP_012218611.1;ID=cds-XP_012218611.1;Dbxref=GeneID:105669963%2CGenbank:XP_012218611.1;Parent=rna-XM_012363188.1
NW_012160620.1	Gnomon	CDS	1297292	1297470	.	+	0	Name=XP_012218611.1;ID=cds-XP_012218611.1;Dbxref=GeneID:105669963%2CGenbank:XP_012218611.1;Parent=rna-XM_012363188.1
NW_012160620.1	Gnomon	CDS	1297759	1298000	.	+	0	Name=XP_012218611.1;ID=cds-XP_012218611.1;Dbxref=GeneID:105669963%2CGenbank:XP_012218611.1;Parent=rna-XM_012363188.1
NW_012160620.1	Gnomon	CDS	1298220	1298512	.	+	0	Name=XP_012218611.1;ID=cds-XP_012218611.1;Dbxref=GeneID:105669963%2CGenbank:XP_012218611.1;Parent=rna-XM_012363188.1
NW_012160620.1	Gnomon	CDS	1298731	1298967	.	+	0	Name=XP_012218611.1;ID=cds-XP_012218611.1;Dbxref=GeneID:105669963%2CGenbank:XP_012218611.1;Parent=rna-XM_012363188.1
NW_012160620.1	Gnomon	CDS	1299041	1299196	.	+	0	Name=XP_012218611.1;ID=cds-XP_012218611.1;Dbxref=GeneID:105669963%2CGenbank:XP_012218611.1;Parent=rna-XM_012363188.1
NW_012160620.1	Gnomon	CDS	1299421	1299575	.	+	0	Name=XP_012218611.1;ID=cds-XP_012218611.1;Dbxref=GeneID:105669963%2CGenbank:XP_012218611.1;Parent=rna-XM_012363188.1
NW_012160620.1	Gnomon	CDS	1299657	1299748	.	+	0	Name=XP_012218611.1;ID=cds-XP_012218611.1;Dbxref=GeneID:105669963%2CGenbank:XP_012218611.1;Parent=rna-XM_012363188.1
NW_012160620.1	Gnomon	CDS	1299927	1300113	.	+	0	Name=XP_012218611.1;ID=cds-XP_012218611.1;Dbxref=GeneID:105669963%2CGenbank:XP_012218611.1;Parent=rna-XM_012363188.1
NW_012160620.1	Gnomon	CDS	945314	945830	.	-	0	Name=XP_012218758.1;ID=cds-XP_012218758.1;Dbxref=GeneID:105670040%2CGenbank:XP_012218758.1;Parent=rna-XM_012363335.1
NW_012160620.1	Gnomon	CDS	944831	945204	.	-	0	Name=XP_012218758.1;ID=cds-XP_012218758.1;Dbxref=GeneID:105670040%2CGenbank:XP_012218758.1;Parent=rna-XM_012363335.1
NW_012160620.1	Gnomon	CDS	944513	944735	.	-	0	Name=XP_012218758.1;ID=cds-XP_012218758.1;Dbxref=GeneID:105670040%2CGenbank:XP_012218758.1;Parent=rna-XM_012363335.1
NW_012160620.1	Gnomon	CDS	944198	944417	.	-	0	Name=XP_012218758.1;ID=cds-XP_012218758.1;Dbxref=GeneID:105670040%2CGenbank:XP_012218758.1;Parent=rna-XM_012363335.1
NW_012160620.1	Gnomon	CDS	943752	944067	.	-	0	Name=XP_012218758.1;ID=cds-XP_012218758.1;Dbxref=GeneID:105670040%2CGenbank:XP_012218758.1;Parent=rna-XM_012363335.1
NW_012160620.1	Gnomon	exon	399194	399403	.	+	.	ID=exon-XM_012363182.1-10;Dbxref=GeneID:105669955%2CGenbank:XM_012363182.1;Parent=rna-XM_012363182.1
NW_012160620.1	Gnomon	exon	399715	399829	.	+	.	ID=exon-XM_012363182.1-11;Dbxref=GeneID:105669955%2CGenbank:XM_012363182.1;Parent=rna-XM_012363182.1
NW_012160620.1	Gnomon	exon	399885	400145	.	+	.	ID=exon-XM_012363182.1-12;Dbxref=GeneID:105669955%2CGenbank:XM_012363182.1;Parent=rna-XM_012363182.1
NW_012160620.1	Gnomon	exon	400815	400935	.	+	.	ID=exon-XM_012363182.1-13;Dbxref=GeneID:105669955%2CGenbank:XM_012363182.1;Parent=rna-XM_012363182.1
NW_012160620.1	Gnomon	exon	401166	401280	.	+	.	ID=exon-XM_012363182.1-14;Dbxref=GeneID:105669955%2CGenbank:XM_012363182.1;Parent=rna-XM_012363182.1
NW_012160620.1	Gnomon	exon	401759	402009	.	+	.	ID=exon-XM_012363182.1-15;Dbxref=GeneID:105669955%2CGenbank:XM_012363182.1;Parent=rna-XM_012363182.1
NW_012160620.1	Gnomon	exon	402357	403119	.	+	.	ID=exon-XM_012363182.1-16;Dbxref=GeneID:105669955%2CGenbank:XM_012363182.1;Parent=rna-XM_012363182.1
NW_012160620.1	Gnomon	exon	1998466	1998573	.	-	.	ID=exon-XM_012363369.1-2;Dbxref=GeneID:105670058%2CGenbank:XM_012363369.1;Parent=rna-XM_012363369.1
NW_012160620.1	Gnomon	exon	1998247	1998379	.	-	.	ID=exon-XM_012363369.1-3;Dbxref=GeneID:105670058%2CGenbank:XM_012363369.1;Parent=rna-XM_012363369.1
NW_012160620.1	Gnomon	exon	1998058	1998171	.	-	.	ID=exon-XM_012363369.1-4;Dbxref=GeneID:105670058%2CGenbank:XM_012363369.1;Parent=rna-XM_012363369.1
NW_012160620.1	Gnomon	exon	1997857	1997978	.	-	.	ID=exon-XM_012363369.1-5;Dbxref=GeneID:105670058%2CGenbank:XM_012363369.1;Parent=rna-XM_012363369.1
NW_012160620.1	Gnomon	exon	1997584	1997780	.	-	.	ID=exon-XM_012363369.1-6;Dbxref=GeneID:105670058%2CGenbank:XM_012363369.1;Parent=rna-XM_012363369.1
NW_012160620.1	Gnomon	exon	1997353	1997501	.	-	.	ID=exon-XM_012363369.1-7;Dbxref=GeneID:105670058%2CGenbank:XM_012363369.1;Parent=rna-XM_012363369.1
NW_012160620.1	Gnomon	exon	1997196	1997261	.	-	.	ID=exon-XM_012363369.1-8;Dbxref=GeneID:105670058%2CGenbank:XM_012363369.1;Parent=rna-XM_012363369.1
NW_012160620.1	Gnomon	exon	1996967	1997124	.	-	.	ID=exon-XM_012363369.1-9;Dbxref=GeneID:105670058%2CGenbank:XM_012363369.1;Parent=rna-XM_012363369.1
NW_012160620.1	Gnomon	exon	1998831	1998912	.	-	.	ID=exon-XM_012363369.1-1;Dbxref=GeneID:105670058%2CGenbank:XM_012363369.1;Parent=rna-XM_012363369.1
NW_012160620.1	Gnomon	exon	414164	414264	.	-	.	ID=exon-XM_012363183.1-1;Dbxref=GeneID:105669956%2CGenbank:XM_012363183.1;Parent=rna-XM_012363183.1
NW_012160620.1	Gnomon	exon	413457	413832	.	-	.	ID=exon-XM_012363183.1-2;Dbxref=GeneID:105669956%2CGenbank:XM_012363183.1;Parent=rna-XM_012363183.1
NW_012160620.1	Gnomon	exon	412191	412356	.	-	.	ID=exon-XM_012363183.1-3;Dbxref=GeneID:105669956%2CGenbank:XM_012363183.1;Parent=rna-XM_012363183.1
NW_012160620.1	Gnomon	exon	411626	411930	.	-	.	ID=exon-XM_012363183.1-4;Dbxref=GeneID:105669956%2CGenbank:XM_012363183.1;Parent=rna-XM_012363183.1
NW_012160620.1	Gnomon	exon	411267	411391	.	-	.	ID=exon-XM_012363183.1-5;Dbxref=GeneID:105669956%2CGenbank:XM_012363183.1;Parent=rna-XM_012363183.1
NW_012160620.1	Gnomon	exon	411048	411194	.	-	.	ID=exon-XM_012363183.1-6;Dbxref=GeneID:105669956%2CGenbank:XM_012363183.1;Parent=rna-XM_012363183.1
NW_012160620.1	Gnomon	exon	410619	410765	.	-	.	ID=exon-XM_012363183.1-7;Dbxref=GeneID:105669956%2CGenbank:XM_012363183.1;Parent=rna-XM_012363183.1
NW_012160620.1	Gnomon	exon	410041	410188	.	-	.	ID=exon-XM_012363183.1-8;Dbxref=GeneID:105669956%2CGenbank:XM_012363183.1;Parent=rna-XM_012363183.1
NW_012160620.1	Gnomon	exon	409519	409614	.	-	.	ID=exon-XM_012363183.1-9;Dbxref=GeneID:105669956%2CGenbank:XM_012363183.1;Parent=rna-XM_012363183.1
NW_012160620.1	Gnomon	mRNA	1341837	1347962	.	+	.	Name=XM_012363348.1;ID=rna-XM_012363348.1;Dbxref=GeneID:105670045%2CGenbank:XM_012363348.1;Parent=gene-LOC105670045
NW_012160620.1	Gnomon	exon	1997196	1997261	.	-	.	ID=exon-XM_012363370.1-8;Dbxref=GeneID:105670058%2CGenbank:XM_012363370.1;Parent=rna-XM_012363370.1
NW_012160620.1	Gnomon	exon	1996967	1997124	.	-	.	ID=exon-XM_012363370.1-9;Dbxref=GeneID:105670058%2CGenbank:XM_012363370.1;Parent=rna-XM_012363370.1
NW_012160620.1	Gnomon	exon	1997584	1997780	.	-	.	ID=exon-XM_012363370.1-6;Dbxref=GeneID:105670058%2CGenbank:XM_012363370.1;Parent=rna-XM_012363370.1
NW_012160620.1	Gnomon	exon	1997353	1997501	.	-	.	ID=exon-XM_012363370.1-7;Dbxref=GeneID:105670058%2CGenbank:XM_012363370.1;Parent=rna-XM_012363370.1
NW_012160620.1	Gnomon	exon	1998058	1998171	.	-	.	ID=exon-XM_012363370.1-4;Dbxref=GeneID:105670058%2CGenbank:XM_012363370.1;Parent=rna-XM_012363370.1
NW_012160620.1	Gnomon	exon	1997857	1997978	.	-	.	ID=exon-XM_012363370.1-5;Dbxref=GeneID:105670058%2CGenbank:XM_012363370.1;Parent=rna-XM_012363370.1
NW_012160620.1	Gnomon	exon	1998466	1998573	.	-	.	ID=exon-XM_012363370.1-2;Dbxref=GeneID:105670058%2CGenbank:XM_012363370.1;Parent=rna-XM_012363370.1
NW_012160620.1	Gnomon	exon	1998247	1998379	.	-	.	ID=exon-XM_012363370.1-3;Dbxref=GeneID:105670058%2CGenbank:XM_012363370.1;Parent=rna-XM_012363370.1
NW_012160620.1	Gnomon	exon	1998850	1998892	.	-	.	ID=exon-XM_012363370.1-1;Dbxref=GeneID:105670058%2CGenbank:XM_012363370.1;Parent=rna-XM_012363370.1
NW_012160620.1	Gnomon	CDS	1275504	1275797	.	+	0	Name=XP_012218610.1;ID=cds-XP_012218610.1;Dbxref=GeneID:105669962%2CGenbank:XP_012218610.1;Parent=rna-XM_012363187.1
NW_012160620.1	Gnomon	CDS	1278632	1278740	.	+	0	Name=XP_012218610.1;ID=cds-XP_012218610.1;Dbxref=GeneID:105669962%2CGenbank:XP_012218610.1;Parent=rna-XM_012363187.1
NW_012160620.1	Gnomon	CDS	1278832	1278983	.	+	0	Name=XP_012218610.1;ID=cds-XP_012218610.1;Dbxref=GeneID:105669962%2CGenbank:XP_012218610.1;Parent=rna-XM_012363187.1
NW_012160620.1	Gnomon	CDS	1279137	1279271	.	+	0	Name=XP_012218610.1;ID=cds-XP_012218610.1;Dbxref=GeneID:105669962%2CGenbank:XP_012218610.1;Parent=rna-XM_012363187.1
NW_012160620.1	Gnomon	CDS	1279630	1279653	.	+	0	Name=XP_012218610.1;ID=cds-XP_012218610.1;Dbxref=GeneID:105669962%2CGenbank:XP_012218610.1;Parent=rna-XM_012363187.1
NW_012160620.1	Gnomon	CDS	1279710	1279764	.	+	0	Name=XP_012218610.1;ID=cds-XP_012218610.1;Dbxref=GeneID:105669962%2CGenbank:XP_012218610.1;Parent=rna-XM_012363187.1
NW_012160620.1	Gnomon	CDS	1279927	1280043	.	+	0	Name=XP_012218610.1;ID=cds-XP_012218610.1;Dbxref=GeneID:105669962%2CGenbank:XP_012218610.1;Parent=rna-XM_012363187.1
NW_012160620.1	Gnomon	CDS	1280127	1280252	.	+	0	Name=XP_012218610.1;ID=cds-XP_012218610.1;Dbxref=GeneID:105669962%2CGenbank:XP_012218610.1;Parent=rna-XM_012363187.1
NW_012160620.1	Gnomon	CDS	1280333	1280557	.	+	0	Name=XP_012218610.1;ID=cds-XP_012218610.1;Dbxref=GeneID:105669962%2CGenbank:XP_012218610.1;Parent=rna-XM_012363187.1
NW_012160620.1	Gnomon	CDS	1281019	1281190	.	+	0	Name=XP_012218610.1;ID=cds-XP_012218610.1;Dbxref=GeneID:105669962%2CGenbank:XP_012218610.1;Parent=rna-XM_012363187.1
NW_012160620.1	Gnomon	CDS	1281370	1281586	.	+	0	Name=XP_012218610.1;ID=cds-XP_012218610.1;Dbxref=GeneID:105669962%2CGenbank:XP_012218610.1;Parent=rna-XM_012363187.1
NW_012160620.1	Gnomon	CDS	1281668	1281859	.	+	0	Name=XP_012218610.1;ID=cds-XP_012218610.1;Dbxref=GeneID:105669962%2CGenbank:XP_012218610.1;Parent=rna-XM_012363187.1
NW_012160620.1	Gnomon	CDS	1281936	1282056	.	+	0	Name=XP_012218610.1;ID=cds-XP_012218610.1;Dbxref=GeneID:105669962%2CGenbank:XP_012218610.1;Parent=rna-XM_012363187.1
NW_012160620.1	Gnomon	CDS	1282183	1282329	.	+	0	Name=XP_012218610.1;ID=cds-XP_012218610.1;Dbxref=GeneID:105669962%2CGenbank:XP_012218610.1;Parent=rna-XM_012363187.1
NW_012160620.1	Gnomon	CDS	1282411	1282663	.	+	0	Name=XP_012218610.1;ID=cds-XP_012218610.1;Dbxref=GeneID:105669962%2CGenbank:XP_012218610.1;Parent=rna-XM_012363187.1
NW_012160620.1	Gnomon	CDS	1283878	1284071	.	+	0	Name=XP_012218610.1;ID=cds-XP_012218610.1;Dbxref=GeneID:105669962%2CGenbank:XP_012218610.1;Parent=rna-XM_012363187.1
NW_012160620.1	Gnomon	CDS	1284417	1284595	.	+	0	Name=XP_012218610.1;ID=cds-XP_012218610.1;Dbxref=GeneID:105669962%2CGenbank:XP_012218610.1;Parent=rna-XM_012363187.1
NW_012160620.1	Gnomon	CDS	1284885	1285126	.	+	0	Name=XP_012218610.1;ID=cds-XP_012218610.1;Dbxref=GeneID:105669962%2CGenbank:XP_012218610.1;Parent=rna-XM_012363187.1
NW_012160620.1	Gnomon	CDS	1285342	1285631	.	+	0	Name=XP_012218610.1;ID=cds-XP_012218610.1;Dbxref=GeneID:105669962%2CGenbank:XP_012218610.1;Parent=rna-XM_012363187.1
NW_012160620.1	Gnomon	CDS	1285855	1286091	.	+	0	Name=XP_012218610.1;ID=cds-XP_012218610.1;Dbxref=GeneID:105669962%2CGenbank:XP_012218610.1;Parent=rna-XM_012363187.1
NW_012160620.1	Gnomon	CDS	1286180	1286332	.	+	0	Name=XP_012218610.1;ID=cds-XP_012218610.1;Dbxref=GeneID:105669962%2CGenbank:XP_012218610.1;Parent=rna-XM_012363187.1
NW_012160620.1	Gnomon	CDS	1286544	1286686	.	+	0	Name=XP_012218610.1;ID=cds-XP_012218610.1;Dbxref=GeneID:105669962%2CGenbank:XP_012218610.1;Parent=rna-XM_012363187.1
NW_012160620.1	Gnomon	CDS	1286764	1286855	.	+	0	Name=XP_012218610.1;ID=cds-XP_012218610.1;Dbxref=GeneID:105669962%2CGenbank:XP_012218610.1;Parent=rna-XM_012363187.1
NW_012160620.1	Gnomon	CDS	1287040	1287277	.	+	0	Name=XP_012218610.1;ID=cds-XP_012218610.1;Dbxref=GeneID:105669962%2CGenbank:XP_012218610.1;Parent=rna-XM_012363187.1
NW_012160620.1	Gnomon	CDS	1287420	1287600	.	+	0	Name=XP_012218610.1;ID=cds-XP_012218610.1;Dbxref=GeneID:105669962%2CGenbank:XP_012218610.1;Parent=rna-XM_012363187.1
NW_012160620.1	Gnomon	CDS	1287694	1288012	.	+	0	Name=XP_012218610.1;ID=cds-XP_012218610.1;Dbxref=GeneID:105669962%2CGenbank:XP_012218610.1;Parent=rna-XM_012363187.1
NW_012160620.1	Gnomon	CDS	1288091	1288238	.	+	0	Name=XP_012218610.1;ID=cds-XP_012218610.1;Dbxref=GeneID:105669962%2CGenbank:XP_012218610.1;Parent=rna-XM_012363187.1
NW_012160620.1	Gnomon	CDS	1290572	1290661	.	+	0	Name=XP_012218610.1;ID=cds-XP_012218610.1;Dbxref=GeneID:105669962%2CGenbank:XP_012218610.1;Parent=rna-XM_012363187.1
NW_012160620.1	Gnomon	exon	2648640	2648763	.	-	.	ID=exon-XM_012363257.1-1;Dbxref=GeneID:105669999%2CGenbank:XM_012363257.1;Parent=rna-XM_012363257.1
NW_012160620.1	Gnomon	exon	2647598	2647917	.	-	.	ID=exon-XM_012363257.1-2;Dbxref=GeneID:105669999%2CGenbank:XM_012363257.1;Parent=rna-XM_012363257.1
NW_012160620.1	Gnomon	exon	2460410	2460592	.	-	.	ID=exon-XM_012363257.1-3;Dbxref=GeneID:105669999%2CGenbank:XM_012363257.1;Parent=rna-XM_012363257.1
NW_012160620.1	Gnomon	exon	2455228	2455312	.	-	.	ID=exon-XM_012363257.1-4;Dbxref=GeneID:105669999%2CGenbank:XM_012363257.1;Parent=rna-XM_012363257.1
NW_012160620.1	Gnomon	exon	2453316	2453479	.	-	.	ID=exon-XM_012363257.1-5;Dbxref=GeneID:105669999%2CGenbank:XM_012363257.1;Parent=rna-XM_012363257.1
NW_012160620.1	Gnomon	exon	2450200	2452791	.	-	.	ID=exon-XM_012363257.1-6;Dbxref=GeneID:105669999%2CGenbank:XM_012363257.1;Parent=rna-XM_012363257.1
NW_012160620.1	Gnomon	exon	2449175	2449464	.	-	.	ID=exon-XM_012363257.1-7;Dbxref=GeneID:105669999%2CGenbank:XM_012363257.1;Parent=rna-XM_012363257.1
NW_012160620.1	Gnomon	exon	2448741	2448987	.	-	.	ID=exon-XM_012363257.1-8;Dbxref=GeneID:105669999%2CGenbank:XM_012363257.1;Parent=rna-XM_012363257.1
NW_012160620.1	Gnomon	exon	2447588	2447962	.	-	.	ID=exon-XM_012363257.1-9;Dbxref=GeneID:105669999%2CGenbank:XM_012363257.1;Parent=rna-XM_012363257.1
NW_012160620.1	Gnomon	CDS	919891	920300	.	-	0	Name=XP_012218757.1;ID=cds-XP_012218757.1;Dbxref=GeneID:105670039%2CGenbank:XP_012218757.1;Parent=rna-XM_012363334.1
NW_012160620.1	Gnomon	CDS	872115	872292	.	-	0	Name=XP_012218757.1;ID=cds-XP_012218757.1;Dbxref=GeneID:105670039%2CGenbank:XP_012218757.1;Parent=rna-XM_012363334.1
NW_012160620.1	Gnomon	CDS	855857	855930	.	-	0	Name=XP_012218757.1;ID=cds-XP_012218757.1;Dbxref=GeneID:105670039%2CGenbank:XP_012218757.1;Parent=rna-XM_012363334.1
NW_012160620.1	Gnomon	CDS	853727	853858	.	-	0	Name=XP_012218757.1;ID=cds-XP_012218757.1;Dbxref=GeneID:105670039%2CGenbank:XP_012218757.1;Parent=rna-XM_012363334.1
NW_012160620.1	Gnomon	CDS	853144	853216	.	-	0	Name=XP_012218757.1;ID=cds-XP_012218757.1;Dbxref=GeneID:105670039%2CGenbank:XP_012218757.1;Parent=rna-XM_012363334.1
NW_012160620.1	Gnomon	CDS	848388	848491	.	-	0	Name=XP_012218757.1;ID=cds-XP_012218757.1;Dbxref=GeneID:105670039%2CGenbank:XP_012218757.1;Parent=rna-XM_012363334.1
NW_012160620.1	Gnomon	CDS	833438	833627	.	-	0	Name=XP_012218757.1;ID=cds-XP_012218757.1;Dbxref=GeneID:105670039%2CGenbank:XP_012218757.1;Parent=rna-XM_012363334.1
NW_012160620.1	Gnomon	CDS	821876	821997	.	-	0	Name=XP_012218757.1;ID=cds-XP_012218757.1;Dbxref=GeneID:105670039%2CGenbank:XP_012218757.1;Parent=rna-XM_012363334.1
NW_012160620.1	Gnomon	CDS	821625	821789	.	-	0	Name=XP_012218757.1;ID=cds-XP_012218757.1;Dbxref=GeneID:105670039%2CGenbank:XP_012218757.1;Parent=rna-XM_012363334.1
NW_012160620.1	Gnomon	CDS	821056	821169	.	-	0	Name=XP_012218757.1;ID=cds-XP_012218757.1;Dbxref=GeneID:105670039%2CGenbank:XP_012218757.1;Parent=rna-XM_012363334.1
NW_012160620.1	Gnomon	CDS	809909	810049	.	-	0	Name=XP_012218757.1;ID=cds-XP_012218757.1;Dbxref=GeneID:105670039%2CGenbank:XP_012218757.1;Parent=rna-XM_012363334.1
NW_012160620.1	Gnomon	CDS	805771	805970	.	-	0	Name=XP_012218757.1;ID=cds-XP_012218757.1;Dbxref=GeneID:105670039%2CGenbank:XP_012218757.1;Parent=rna-XM_012363334.1
NW_012160620.1	Gnomon	CDS	805456	805591	.	-	0	Name=XP_012218757.1;ID=cds-XP_012218757.1;Dbxref=GeneID:105670039%2CGenbank:XP_012218757.1;Parent=rna-XM_012363334.1
NW_012160620.1	Gnomon	CDS	799069	799198	.	-	0	Name=XP_012218757.1;ID=cds-XP_012218757.1;Dbxref=GeneID:105670039%2CGenbank:XP_012218757.1;Parent=rna-XM_012363334.1
NW_012160620.1	Gnomon	CDS	797621	797806	.	-	0	Name=XP_012218757.1;ID=cds-XP_012218757.1;Dbxref=GeneID:105670039%2CGenbank:XP_012218757.1;Parent=rna-XM_012363334.1
NW_012160620.1	Gnomon	exon	1374765	1374878	.	-	.	ID=exon-XM_012363300.1-5;Dbxref=GeneID:105670019%2CGenbank:XM_012363300.1;Parent=rna-XM_012363300.1
NW_012160620.1	Gnomon	exon	1374449	1374601	.	-	.	ID=exon-XM_012363300.1-6;Dbxref=GeneID:105670019%2CGenbank:XM_012363300.1;Parent=rna-XM_012363300.1
NW_012160620.1	Gnomon	exon	1373901	1374255	.	-	.	ID=exon-XM_012363300.1-7;Dbxref=GeneID:105670019%2CGenbank:XM_012363300.1;Parent=rna-XM_012363300.1
NW_012160620.1	Gnomon	exon	1375796	1375896	.	-	.	ID=exon-XM_012363300.1-1;Dbxref=GeneID:105670019%2CGenbank:XM_012363300.1;Parent=rna-XM_012363300.1
NW_012160620.1	Gnomon	exon	1375443	1375519	.	-	.	ID=exon-XM_012363300.1-2;Dbxref=GeneID:105670019%2CGenbank:XM_012363300.1;Parent=rna-XM_012363300.1
NW_012160620.1	Gnomon	exon	1375222	1375313	.	-	.	ID=exon-XM_012363300.1-3;Dbxref=GeneID:105670019%2CGenbank:XM_012363300.1;Parent=rna-XM_012363300.1
NW_012160620.1	Gnomon	exon	1374979	1375120	.	-	.	ID=exon-XM_012363300.1-4;Dbxref=GeneID:105670019%2CGenbank:XM_012363300.1;Parent=rna-XM_012363300.1
NW_012160620.1	Gnomon	CDS	333435	333512	.	+	0	Name=XP_012218756.1;ID=cds-XP_012218756.1;Dbxref=GeneID:105670037%2CGenbank:XP_012218756.1;Parent=rna-XM_012363333.1
NW_012160620.1	Gnomon	CDS	337413	337623	.	+	0	Name=XP_012218756.1;ID=cds-XP_012218756.1;Dbxref=GeneID:105670037%2CGenbank:XP_012218756.1;Parent=rna-XM_012363333.1
NW_012160620.1	Gnomon	CDS	352675	352802	.	+	0	Name=XP_012218756.1;ID=cds-XP_012218756.1;Dbxref=GeneID:105670037%2CGenbank:XP_012218756.1;Parent=rna-XM_012363333.1
NW_012160620.1	Gnomon	CDS	354561	354729	.	+	0	Name=XP_012218756.1;ID=cds-XP_012218756.1;Dbxref=GeneID:105670037%2CGenbank:XP_012218756.1;Parent=rna-XM_012363333.1
NW_012160620.1	Gnomon	CDS	355449	355540	.	+	0	Name=XP_012218756.1;ID=cds-XP_012218756.1;Dbxref=GeneID:105670037%2CGenbank:XP_012218756.1;Parent=rna-XM_012363333.1
NW_012160620.1	Gnomon	mRNA	559397	602629	.	+	.	Name=XM_012363202.1;ID=rna-XM_012363202.1;Dbxref=GeneID:105669973%2CGenbank:XM_012363202.1;Parent=gene-LOC105669973
NW_012160620.1	Gnomon	mRNA	1984869	1986424	.	+	.	Name=XM_012363192.1;ID=rna-XM_012363192.1;Dbxref=GeneID:105669966%2CGenbank:XM_012363192.1;Parent=gene-LOC105669966
NW_012160620.1	Gnomon	mRNA	1335441	1341491	.	-	.	Name=XM_012363349.1;ID=rna-XM_012363349.1;Dbxref=GeneID:105670047%2CGenbank:XM_012363349.1;Parent=gene-LOC105670047
NW_012160620.1	Gnomon	exon	68735	69000	.	-	.	ID=exon-XM_012363323.1-4;Dbxref=GeneID:105670033%2CGenbank:XM_012363323.1;Parent=rna-XM_012363323.1
NW_012160620.1	Gnomon	exon	68091	68519	.	-	.	ID=exon-XM_012363323.1-5;Dbxref=GeneID:105670033%2CGenbank:XM_012363323.1;Parent=rna-XM_012363323.1
NW_012160620.1	Gnomon	exon	67891	67967	.	-	.	ID=exon-XM_012363323.1-6;Dbxref=GeneID:105670033%2CGenbank:XM_012363323.1;Parent=rna-XM_012363323.1
NW_012160620.1	Gnomon	exon	67474	67757	.	-	.	ID=exon-XM_012363323.1-7;Dbxref=GeneID:105670033%2CGenbank:XM_012363323.1;Parent=rna-XM_012363323.1
NW_012160620.1	Gnomon	exon	67022	67299	.	-	.	ID=exon-XM_012363323.1-8;Dbxref=GeneID:105670033%2CGenbank:XM_012363323.1;Parent=rna-XM_012363323.1
NW_012160620.1	Gnomon	exon	71432	71743	.	-	.	ID=exon-XM_012363323.1-1;Dbxref=GeneID:105670033%2CGenbank:XM_012363323.1;Parent=rna-XM_012363323.1
NW_012160620.1	Gnomon	exon	70505	70587	.	-	.	ID=exon-XM_012363323.1-2;Dbxref=GeneID:105670033%2CGenbank:XM_012363323.1;Parent=rna-XM_012363323.1
NW_012160620.1	Gnomon	exon	69452	69761	.	-	.	ID=exon-XM_012363323.1-3;Dbxref=GeneID:105670033%2CGenbank:XM_012363323.1;Parent=rna-XM_012363323.1
NW_012160620.1	Gnomon	CDS	173560	173637	.	-	0	Name=XP_012218755.1;ID=cds-XP_012218755.1;Dbxref=GeneID:105670036%2CGenbank:XP_012218755.1;Parent=rna-XM_012363332.1
NW_012160620.1	Gnomon	CDS	166968	167178	.	-	0	Name=XP_012218755.1;ID=cds-XP_012218755.1;Dbxref=GeneID:105670036%2CGenbank:XP_012218755.1;Parent=rna-XM_012363332.1
NW_012160620.1	Gnomon	CDS	165945	166072	.	-	0	Name=XP_012218755.1;ID=cds-XP_012218755.1;Dbxref=GeneID:105670036%2CGenbank:XP_012218755.1;Parent=rna-XM_012363332.1
NW_012160620.1	Gnomon	CDS	163782	163950	.	-	0	Name=XP_012218755.1;ID=cds-XP_012218755.1;Dbxref=GeneID:105670036%2CGenbank:XP_012218755.1;Parent=rna-XM_012363332.1
NW_012160620.1	Gnomon	CDS	161795	161901	.	-	0	Name=XP_012218755.1;ID=cds-XP_012218755.1;Dbxref=GeneID:105670036%2CGenbank:XP_012218755.1;Parent=rna-XM_012363332.1
NW_012160620.1	Gnomon	mRNA	1987715	1990766	.	-	.	Name=XM_012363193.1;ID=rna-XM_012363193.1;Dbxref=GeneID:105669967%2CGenbank:XM_012363193.1;Parent=gene-LOC105669967
NW_012160620.1	Gnomon	mRNA	712514	722720	.	+	.	Name=XM_012363208.1;ID=rna-XM_012363208.1;Dbxref=GeneID:105669975%2CGenbank:XM_012363208.1;Parent=gene-LOC105669975
NW_012160620.1	Gnomon	exon	2442653	2442869	.	-	.	ID=exon-XM_012363256.1-12;Dbxref=GeneID:105669999%2CGenbank:XM_012363256.1;Parent=rna-XM_012363256.1
NW_012160620.1	Gnomon	exon	2441585	2442420	.	-	.	ID=exon-XM_012363256.1-13;Dbxref=GeneID:105669999%2CGenbank:XM_012363256.1;Parent=rna-XM_012363256.1
NW_012160620.1	Gnomon	exon	2446609	2446944	.	-	.	ID=exon-XM_012363256.1-10;Dbxref=GeneID:105669999%2CGenbank:XM_012363256.1;Parent=rna-XM_012363256.1
NW_012160620.1	Gnomon	exon	2446112	2446319	.	-	.	ID=exon-XM_012363256.1-11;Dbxref=GeneID:105669999%2CGenbank:XM_012363256.1;Parent=rna-XM_012363256.1
NW_012160620.1	Gnomon	exon	2434555	2437092	.	-	.	ID=exon-XM_012363256.1-16;Dbxref=GeneID:105669999%2CGenbank:XM_012363256.1;Parent=rna-XM_012363256.1
NW_012160620.1	Gnomon	exon	2439127	2441435	.	-	.	ID=exon-XM_012363256.1-14;Dbxref=GeneID:105669999%2CGenbank:XM_012363256.1;Parent=rna-XM_012363256.1
NW_012160620.1	Gnomon	exon	2437352	2438105	.	-	.	ID=exon-XM_012363256.1-15;Dbxref=GeneID:105669999%2CGenbank:XM_012363256.1;Parent=rna-XM_012363256.1
NW_012160620.1	Gnomon	mRNA	1302611	1305437	.	-	.	Name=XM_012363198.1;ID=rna-XM_012363198.1;Dbxref=GeneID:105669970%2CGenbank:XM_012363198.1;Parent=gene-LOC105669970
NW_012160620.1	Gnomon	CDS	1079996	1080136	.	-	0	Name=XP_012218813.1;ID=cds-XP_012218813.1;Dbxref=GeneID:105670068%2CGenbank:XP_012218813.1;Parent=rna-XM_012363390.1
NW_012160620.1	Gnomon	CDS	1079663	1079902	.	-	0	Name=XP_012218813.1;ID=cds-XP_012218813.1;Dbxref=GeneID:105670068%2CGenbank:XP_012218813.1;Parent=rna-XM_012363390.1
NW_012160620.1	Gnomon	CDS	1079314	1079553	.	-	0	Name=XP_012218813.1;ID=cds-XP_012218813.1;Dbxref=GeneID:105670068%2CGenbank:XP_012218813.1;Parent=rna-XM_012363390.1
NW_012160620.1	Gnomon	CDS	1079103	1079198	.	-	0	Name=XP_012218813.1;ID=cds-XP_012218813.1;Dbxref=GeneID:105670068%2CGenbank:XP_012218813.1;Parent=rna-XM_012363390.1
NW_012160620.1	Gnomon	CDS	1078751	1079025	.	-	0	Name=XP_012218813.1;ID=cds-XP_012218813.1;Dbxref=GeneID:105670068%2CGenbank:XP_012218813.1;Parent=rna-XM_012363390.1
NW_012160620.1	Gnomon	CDS	1078582	1078680	.	-	0	Name=XP_012218813.1;ID=cds-XP_012218813.1;Dbxref=GeneID:105670068%2CGenbank:XP_012218813.1;Parent=rna-XM_012363390.1
NW_012160620.1	Gnomon	CDS	1078238	1078508	.	-	0	Name=XP_012218813.1;ID=cds-XP_012218813.1;Dbxref=GeneID:105670068%2CGenbank:XP_012218813.1;Parent=rna-XM_012363390.1
NW_012160620.1	Gnomon	CDS	1077907	1078151	.	-	0	Name=XP_012218813.1;ID=cds-XP_012218813.1;Dbxref=GeneID:105670068%2CGenbank:XP_012218813.1;Parent=rna-XM_012363390.1
NW_012160620.1	Gnomon	CDS	1077672	1077831	.	-	0	Name=XP_012218813.1;ID=cds-XP_012218813.1;Dbxref=GeneID:105670068%2CGenbank:XP_012218813.1;Parent=rna-XM_012363390.1
NW_012160620.1	Gnomon	mRNA	1385826	1388451	.	-	.	Name=XM_012363302.1;ID=rna-XM_012363302.1;Dbxref=GeneID:105670021%2CGenbank:XM_012363302.1;Parent=gene-LOC105670021
NW_012160620.1	Gnomon	mRNA	1494783	1497098	.	+	.	Name=XM_012363292.1;ID=rna-XM_012363292.1;Dbxref=GeneID:105670016%2CGenbank:XM_012363292.1;Parent=gene-LOC105670016
NW_012160620.1	Gnomon	exon	2128301	2128391	.	-	.	ID=exon-XM_012363236.1-1;Dbxref=GeneID:105669990%2CGenbank:XM_012363236.1;Parent=rna-XM_012363236.1
NW_012160620.1	Gnomon	exon	2127630	2127857	.	-	.	ID=exon-XM_012363236.1-2;Dbxref=GeneID:105669990%2CGenbank:XM_012363236.1;Parent=rna-XM_012363236.1
NW_012160620.1	Gnomon	exon	2114471	2114691	.	-	.	ID=exon-XM_012363236.1-3;Dbxref=GeneID:105669990%2CGenbank:XM_012363236.1;Parent=rna-XM_012363236.1
NW_012160620.1	Gnomon	exon	2113689	2114050	.	-	.	ID=exon-XM_012363236.1-4;Dbxref=GeneID:105669990%2CGenbank:XM_012363236.1;Parent=rna-XM_012363236.1
NW_012160620.1	Gnomon	exon	2113069	2113307	.	-	.	ID=exon-XM_012363236.1-5;Dbxref=GeneID:105669990%2CGenbank:XM_012363236.1;Parent=rna-XM_012363236.1
NW_012160620.1	Gnomon	exon	2112687	2112974	.	-	.	ID=exon-XM_012363236.1-6;Dbxref=GeneID:105669990%2CGenbank:XM_012363236.1;Parent=rna-XM_012363236.1
NW_012160620.1	Gnomon	exon	2089456	2098087	.	-	.	ID=exon-XM_012363236.1-7;Dbxref=GeneID:105669990%2CGenbank:XM_012363236.1;Parent=rna-XM_012363236.1
NW_012160620.1	Gnomon	exon	1302921	1303210	.	-	.	ID=exon-XM_012363198.1-10;Dbxref=GeneID:105669970%2CGenbank:XM_012363198.1;Parent=rna-XM_012363198.1
NW_012160620.1	Gnomon	exon	1302611	1302806	.	-	.	ID=exon-XM_012363198.1-11;Dbxref=GeneID:105669970%2CGenbank:XM_012363198.1;Parent=rna-XM_012363198.1
NW_012160620.1	Gnomon	CDS	1406029	1406444	.	-	0	Name=XP_012218719.1;ID=cds-XP_012218719.1;Dbxref=GeneID:105670018%2CGenbank:XP_012218719.1;Parent=rna-XM_012363296.1
NW_012160620.1	Gnomon	CDS	1405283	1405865	.	-	0	Name=XP_012218719.1;ID=cds-XP_012218719.1;Dbxref=GeneID:105670018%2CGenbank:XP_012218719.1;Parent=rna-XM_012363296.1
NW_012160620.1	Gnomon	CDS	1406029	1406444	.	-	0	Name=XP_012218718.1;ID=cds-XP_012218718.1;Dbxref=GeneID:105670018%2CGenbank:XP_012218718.1;Parent=rna-XM_012363295.1
NW_012160620.1	Gnomon	CDS	1405283	1405865	.	-	0	Name=XP_012218718.1;ID=cds-XP_012218718.1;Dbxref=GeneID:105670018%2CGenbank:XP_012218718.1;Parent=rna-XM_012363295.1
NW_012160620.1	Gnomon	mRNA	717047	722720	.	+	.	Name=XM_012363209.1;ID=rna-XM_012363209.1;Dbxref=GeneID:105669975%2CGenbank:XM_012363209.1;Parent=gene-LOC105669975
NW_012160620.1	Gnomon	mRNA	1302611	1305437	.	-	.	Name=XM_012363199.1;ID=rna-XM_012363199.1;Dbxref=GeneID:105669970%2CGenbank:XM_012363199.1;Parent=gene-LOC105669970
NW_012160620.1	Gnomon	mRNA	1371099	1373254	.	-	.	Name=XM_012363303.1;ID=rna-XM_012363303.1;Dbxref=GeneID:105670022%2CGenbank:XM_012363303.1;Parent=gene-LOC105670022
NW_012160620.1	Gnomon	CDS	1079996	1080136	.	-	0	Name=XP_012218812.1;ID=cds-XP_012218812.1;Dbxref=GeneID:105670068%2CGenbank:XP_012218812.1;Parent=rna-XM_012363389.1
NW_012160620.1	Gnomon	CDS	1079663	1079902	.	-	0	Name=XP_012218812.1;ID=cds-XP_012218812.1;Dbxref=GeneID:105670068%2CGenbank:XP_012218812.1;Parent=rna-XM_012363389.1
NW_012160620.1	Gnomon	CDS	1079314	1079553	.	-	0	Name=XP_012218812.1;ID=cds-XP_012218812.1;Dbxref=GeneID:105670068%2CGenbank:XP_012218812.1;Parent=rna-XM_012363389.1
NW_012160620.1	Gnomon	CDS	1079103	1079198	.	-	0	Name=XP_012218812.1;ID=cds-XP_012218812.1;Dbxref=GeneID:105670068%2CGenbank:XP_012218812.1;Parent=rna-XM_012363389.1
NW_012160620.1	Gnomon	CDS	1078751	1079025	.	-	0	Name=XP_012218812.1;ID=cds-XP_012218812.1;Dbxref=GeneID:105670068%2CGenbank:XP_012218812.1;Parent=rna-XM_012363389.1
NW_012160620.1	Gnomon	CDS	1078582	1078680	.	-	0	Name=XP_012218812.1;ID=cds-XP_012218812.1;Dbxref=GeneID:105670068%2CGenbank:XP_012218812.1;Parent=rna-XM_012363389.1
NW_012160620.1	Gnomon	CDS	1078238	1078508	.	-	0	Name=XP_012218812.1;ID=cds-XP_012218812.1;Dbxref=GeneID:105670068%2CGenbank:XP_012218812.1;Parent=rna-XM_012363389.1
NW_012160620.1	Gnomon	CDS	1077907	1078151	.	-	0	Name=XP_012218812.1;ID=cds-XP_012218812.1;Dbxref=GeneID:105670068%2CGenbank:XP_012218812.1;Parent=rna-XM_012363389.1
NW_012160620.1	Gnomon	CDS	1077672	1077831	.	-	0	Name=XP_012218812.1;ID=cds-XP_012218812.1;Dbxref=GeneID:105670068%2CGenbank:XP_012218812.1;Parent=rna-XM_012363389.1
NW_012160620.1	Gnomon	mRNA	1404161	1407268	.	-	.	Name=XM_012363293.1;ID=rna-XM_012363293.1;Dbxref=GeneID:105670018%2CGenbank:XM_012363293.1;Parent=gene-LOC105670018
NW_012160620.1	Gnomon	exon	44571	44854	.	-	.	ID=exon-XM_012363395.1-7;Dbxref=GeneID:105670071%2CGenbank:XM_012363395.1;Parent=rna-XM_012363395.1
NW_012160620.1	Gnomon	exon	44153	44415	.	-	.	ID=exon-XM_012363395.1-8;Dbxref=GeneID:105670071%2CGenbank:XM_012363395.1;Parent=rna-XM_012363395.1
NW_012160620.1	Gnomon	exon	45404	45832	.	-	.	ID=exon-XM_012363395.1-5;Dbxref=GeneID:105670071%2CGenbank:XM_012363395.1;Parent=rna-XM_012363395.1
NW_012160620.1	Gnomon	exon	45202	45281	.	-	.	ID=exon-XM_012363395.1-6;Dbxref=GeneID:105670071%2CGenbank:XM_012363395.1;Parent=rna-XM_012363395.1
NW_012160620.1	Gnomon	exon	46859	47168	.	-	.	ID=exon-XM_012363395.1-3;Dbxref=GeneID:105670071%2CGenbank:XM_012363395.1;Parent=rna-XM_012363395.1
NW_012160620.1	Gnomon	exon	46307	46578	.	-	.	ID=exon-XM_012363395.1-4;Dbxref=GeneID:105670071%2CGenbank:XM_012363395.1;Parent=rna-XM_012363395.1
NW_012160620.1	Gnomon	exon	50224	50496	.	-	.	ID=exon-XM_012363395.1-1;Dbxref=GeneID:105670071%2CGenbank:XM_012363395.1;Parent=rna-XM_012363395.1
NW_012160620.1	Gnomon	exon	47603	47673	.	-	.	ID=exon-XM_012363395.1-2;Dbxref=GeneID:105670071%2CGenbank:XM_012363395.1;Parent=rna-XM_012363395.1
NW_012160620.1	Gnomon	exon	67022	67299	.	-	.	ID=exon-XM_012363324.1-9;Dbxref=GeneID:105670033%2CGenbank:XM_012363324.1;Parent=rna-XM_012363324.1
NW_012160620.1	Gnomon	exon	67891	67967	.	-	.	ID=exon-XM_012363324.1-7;Dbxref=GeneID:105670033%2CGenbank:XM_012363324.1;Parent=rna-XM_012363324.1
NW_012160620.1	Gnomon	exon	67474	67757	.	-	.	ID=exon-XM_012363324.1-8;Dbxref=GeneID:105670033%2CGenbank:XM_012363324.1;Parent=rna-XM_012363324.1
NW_012160620.1	Gnomon	exon	68735	69000	.	-	.	ID=exon-XM_012363324.1-5;Dbxref=GeneID:105670033%2CGenbank:XM_012363324.1;Parent=rna-XM_012363324.1
NW_012160620.1	Gnomon	exon	68091	68519	.	-	.	ID=exon-XM_012363324.1-6;Dbxref=GeneID:105670033%2CGenbank:XM_012363324.1;Parent=rna-XM_012363324.1
NW_012160620.1	Gnomon	exon	70505	70587	.	-	.	ID=exon-XM_012363324.1-3;Dbxref=GeneID:105670033%2CGenbank:XM_012363324.1;Parent=rna-XM_012363324.1
NW_012160620.1	Gnomon	exon	69452	69761	.	-	.	ID=exon-XM_012363324.1-4;Dbxref=GeneID:105670033%2CGenbank:XM_012363324.1;Parent=rna-XM_012363324.1
NW_012160620.1	Gnomon	exon	123731	124099	.	-	.	ID=exon-XM_012363324.1-1;Dbxref=GeneID:105670033%2CGenbank:XM_012363324.1;Parent=rna-XM_012363324.1
NW_012160620.1	Gnomon	exon	123387	123430	.	-	.	ID=exon-XM_012363324.1-2;Dbxref=GeneID:105670033%2CGenbank:XM_012363324.1;Parent=rna-XM_012363324.1
NW_012160620.1	Gnomon	CDS	1407213	1407242	.	-	0	Name=XP_012218717.1;ID=cds-XP_012218717.1;Dbxref=GeneID:105670018%2CGenbank:XP_012218717.1;Parent=rna-XM_012363294.1
NW_012160620.1	Gnomon	CDS	1406029	1406447	.	-	0	Name=XP_012218717.1;ID=cds-XP_012218717.1;Dbxref=GeneID:105670018%2CGenbank:XP_012218717.1;Parent=rna-XM_012363294.1
NW_012160620.1	Gnomon	CDS	1405283	1405865	.	-	0	Name=XP_012218717.1;ID=cds-XP_012218717.1;Dbxref=GeneID:105670018%2CGenbank:XP_012218717.1;Parent=rna-XM_012363294.1
NW_012160620.1	Gnomon	mRNA	717041	722719	.	+	.	Name=XM_012363206.1;ID=rna-XM_012363206.1;Dbxref=GeneID:105669975%2CGenbank:XM_012363206.1;Parent=gene-LOC105669975
NW_012160620.1	Gnomon	mRNA	2365321	2367583	.	-	.	Name=XM_012363196.1;ID=rna-XM_012363196.1;Dbxref=GeneID:105669968%2CGenbank:XM_012363196.1;Parent=gene-LOC105669968
NW_012160620.1	Gnomon	exon	1998058	1998171	.	-	.	ID=exon-XM_012363372.1-4;Dbxref=GeneID:105670058%2CGenbank:XM_012363372.1;Parent=rna-XM_012363372.1
NW_012160620.1	Gnomon	exon	1997857	1997978	.	-	.	ID=exon-XM_012363372.1-5;Dbxref=GeneID:105670058%2CGenbank:XM_012363372.1;Parent=rna-XM_012363372.1
NW_012160620.1	Gnomon	exon	1998466	1998573	.	-	.	ID=exon-XM_012363372.1-2;Dbxref=GeneID:105670058%2CGenbank:XM_012363372.1;Parent=rna-XM_012363372.1
NW_012160620.1	Gnomon	exon	1998247	1998379	.	-	.	ID=exon-XM_012363372.1-3;Dbxref=GeneID:105670058%2CGenbank:XM_012363372.1;Parent=rna-XM_012363372.1
NW_012160620.1	Gnomon	exon	1997196	1997261	.	-	.	ID=exon-XM_012363372.1-8;Dbxref=GeneID:105670058%2CGenbank:XM_012363372.1;Parent=rna-XM_012363372.1
NW_012160620.1	Gnomon	exon	1996967	1997124	.	-	.	ID=exon-XM_012363372.1-9;Dbxref=GeneID:105670058%2CGenbank:XM_012363372.1;Parent=rna-XM_012363372.1
NW_012160620.1	Gnomon	exon	1997584	1997780	.	-	.	ID=exon-XM_012363372.1-6;Dbxref=GeneID:105670058%2CGenbank:XM_012363372.1;Parent=rna-XM_012363372.1
NW_012160620.1	Gnomon	exon	1997353	1997501	.	-	.	ID=exon-XM_012363372.1-7;Dbxref=GeneID:105670058%2CGenbank:XM_012363372.1;Parent=rna-XM_012363372.1
NW_012160620.1	Gnomon	exon	2452636	2452791	.	-	.	ID=exon-XM_012363259.1-6;Dbxref=GeneID:105669999%2CGenbank:XM_012363259.1;Parent=rna-XM_012363259.1
NW_012160620.1	Gnomon	exon	2450200	2450445	.	-	.	ID=exon-XM_012363259.1-7;Dbxref=GeneID:105669999%2CGenbank:XM_012363259.1;Parent=rna-XM_012363259.1
NW_012160620.1	Gnomon	exon	2449175	2449464	.	-	.	ID=exon-XM_012363259.1-8;Dbxref=GeneID:105669999%2CGenbank:XM_012363259.1;Parent=rna-XM_012363259.1
NW_012160620.1	Gnomon	exon	2448741	2448987	.	-	.	ID=exon-XM_012363259.1-9;Dbxref=GeneID:105669999%2CGenbank:XM_012363259.1;Parent=rna-XM_012363259.1
NW_012160620.1	Gnomon	exon	2707238	2707546	.	-	.	ID=exon-XM_012363259.1-2;Dbxref=GeneID:105669999%2CGenbank:XM_012363259.1;Parent=rna-XM_012363259.1
NW_012160620.1	Gnomon	exon	1998752	1998906	.	-	.	ID=exon-XM_012363372.1-1;Dbxref=GeneID:105670058%2CGenbank:XM_012363372.1;Parent=rna-XM_012363372.1
NW_012160620.1	Gnomon	exon	2460410	2460592	.	-	.	ID=exon-XM_012363259.1-3;Dbxref=GeneID:105669999%2CGenbank:XM_012363259.1;Parent=rna-XM_012363259.1
NW_012160620.1	Gnomon	exon	2455228	2455312	.	-	.	ID=exon-XM_012363259.1-4;Dbxref=GeneID:105669999%2CGenbank:XM_012363259.1;Parent=rna-XM_012363259.1
NW_012160620.1	Gnomon	exon	2453316	2453479	.	-	.	ID=exon-XM_012363259.1-5;Dbxref=GeneID:105669999%2CGenbank:XM_012363259.1;Parent=rna-XM_012363259.1
NW_012160620.1	Gnomon	exon	2797214	2797380	.	-	.	ID=exon-XM_012363259.1-1;Dbxref=GeneID:105669999%2CGenbank:XM_012363259.1;Parent=rna-XM_012363259.1
NW_012160620.1	Gnomon	mRNA	1364791	1488666	.	+	.	Name=XM_012363290.1;ID=rna-XM_012363290.1;Dbxref=GeneID:105670015%2CGenbank:XM_012363290.1;Parent=gene-LOC105670015
NW_012160620.1	Gnomon	mRNA	1373901	1375896	.	-	.	Name=XM_012363300.1;ID=rna-XM_012363300.1;Dbxref=GeneID:105670019%2CGenbank:XM_012363300.1;Parent=gene-LOC105670019
NW_012160620.1	Gnomon	exon	1343271	1345356	.	+	.	ID=exon-XM_012363347.1-4;Dbxref=GeneID:105670045%2CGenbank:XM_012363347.1;Parent=rna-XM_012363347.1
NW_012160620.1	Gnomon	exon	1345432	1345818	.	+	.	ID=exon-XM_012363347.1-5;Dbxref=GeneID:105670045%2CGenbank:XM_012363347.1;Parent=rna-XM_012363347.1
NW_012160620.1	Gnomon	exon	1342457	1342668	.	+	.	ID=exon-XM_012363347.1-2;Dbxref=GeneID:105670045%2CGenbank:XM_012363347.1;Parent=rna-XM_012363347.1
NW_012160620.1	Gnomon	exon	1342746	1342939	.	+	.	ID=exon-XM_012363347.1-3;Dbxref=GeneID:105670045%2CGenbank:XM_012363347.1;Parent=rna-XM_012363347.1
NW_012160620.1	Gnomon	exon	1346685	1347962	.	+	.	ID=exon-XM_012363347.1-8;Dbxref=GeneID:105670045%2CGenbank:XM_012363347.1;Parent=rna-XM_012363347.1
NW_012160620.1	Gnomon	exon	1345907	1346157	.	+	.	ID=exon-XM_012363347.1-6;Dbxref=GeneID:105670045%2CGenbank:XM_012363347.1;Parent=rna-XM_012363347.1
NW_012160620.1	Gnomon	exon	1346244	1346581	.	+	.	ID=exon-XM_012363347.1-7;Dbxref=GeneID:105670045%2CGenbank:XM_012363347.1;Parent=rna-XM_012363347.1
NW_012160620.1	Gnomon	exon	1342207	1342287	.	+	.	ID=exon-XM_012363347.1-1;Dbxref=GeneID:105670045%2CGenbank:XM_012363347.1;Parent=rna-XM_012363347.1
NW_012160620.1	Gnomon	exon	2707238	2707546	.	-	.	ID=exon-XM_012363260.1-2;Dbxref=GeneID:105669999%2CGenbank:XM_012363260.1;Parent=rna-XM_012363260.1
NW_012160620.1	Gnomon	exon	2460410	2460592	.	-	.	ID=exon-XM_012363260.1-3;Dbxref=GeneID:105669999%2CGenbank:XM_012363260.1;Parent=rna-XM_012363260.1
NW_012160620.1	Gnomon	exon	2797214	2797379	.	-	.	ID=exon-XM_012363260.1-1;Dbxref=GeneID:105669999%2CGenbank:XM_012363260.1;Parent=rna-XM_012363260.1
NW_012160620.1	Gnomon	exon	2452636	2452791	.	-	.	ID=exon-XM_012363260.1-6;Dbxref=GeneID:105669999%2CGenbank:XM_012363260.1;Parent=rna-XM_012363260.1
NW_012160620.1	Gnomon	exon	2449175	2449464	.	-	.	ID=exon-XM_012363260.1-7;Dbxref=GeneID:105669999%2CGenbank:XM_012363260.1;Parent=rna-XM_012363260.1
NW_012160620.1	Gnomon	exon	2455228	2455312	.	-	.	ID=exon-XM_012363260.1-4;Dbxref=GeneID:105669999%2CGenbank:XM_012363260.1;Parent=rna-XM_012363260.1
NW_012160620.1	Gnomon	exon	2453316	2453479	.	-	.	ID=exon-XM_012363260.1-5;Dbxref=GeneID:105669999%2CGenbank:XM_012363260.1;Parent=rna-XM_012363260.1
NW_012160620.1	Gnomon	exon	2448741	2448987	.	-	.	ID=exon-XM_012363260.1-8;Dbxref=GeneID:105669999%2CGenbank:XM_012363260.1;Parent=rna-XM_012363260.1
NW_012160620.1	Gnomon	exon	2447588	2447962	.	-	.	ID=exon-XM_012363260.1-9;Dbxref=GeneID:105669999%2CGenbank:XM_012363260.1;Parent=rna-XM_012363260.1
NW_012160620.1	Gnomon	CDS	1407213	1407242	.	-	0	Name=XP_012218716.1;ID=cds-XP_012218716.1;Dbxref=GeneID:105670018%2CGenbank:XP_012218716.1;Parent=rna-XM_012363293.1
NW_012160620.1	Gnomon	CDS	1406606	1406659	.	-	0	Name=XP_012218716.1;ID=cds-XP_012218716.1;Dbxref=GeneID:105670018%2CGenbank:XP_012218716.1;Parent=rna-XM_012363293.1
NW_012160620.1	Gnomon	CDS	1406029	1406447	.	-	0	Name=XP_012218716.1;ID=cds-XP_012218716.1;Dbxref=GeneID:105670018%2CGenbank:XP_012218716.1;Parent=rna-XM_012363293.1
NW_012160620.1	Gnomon	CDS	1405283	1405865	.	-	0	Name=XP_012218716.1;ID=cds-XP_012218716.1;Dbxref=GeneID:105670018%2CGenbank:XP_012218716.1;Parent=rna-XM_012363293.1
NW_012160620.1	Gnomon	CDS	1984223	1984280	.	-	0	Name=XP_012218810.1;ID=cds-XP_012218810.1;Dbxref=GeneID:105670067%2CGenbank:XP_012218810.1;Parent=rna-XM_012363387.1
NW_012160620.1	Gnomon	CDS	1983078	1983477	.	-	0	Name=XP_012218810.1;ID=cds-XP_012218810.1;Dbxref=GeneID:105670067%2CGenbank:XP_012218810.1;Parent=rna-XM_012363387.1
NW_012160620.1	Gnomon	CDS	1982853	1982963	.	-	0	Name=XP_012218810.1;ID=cds-XP_012218810.1;Dbxref=GeneID:105670067%2CGenbank:XP_012218810.1;Parent=rna-XM_012363387.1
NW_012160620.1	Gnomon	CDS	1982448	1982665	.	-	0	Name=XP_012218810.1;ID=cds-XP_012218810.1;Dbxref=GeneID:105670067%2CGenbank:XP_012218810.1;Parent=rna-XM_012363387.1
NW_012160620.1	Gnomon	CDS	1982046	1982261	.	-	0	Name=XP_012218810.1;ID=cds-XP_012218810.1;Dbxref=GeneID:105670067%2CGenbank:XP_012218810.1;Parent=rna-XM_012363387.1
NW_012160620.1	Gnomon	CDS	1981636	1981800	.	-	0	Name=XP_012218810.1;ID=cds-XP_012218810.1;Dbxref=GeneID:105670067%2CGenbank:XP_012218810.1;Parent=rna-XM_012363387.1
NW_012160620.1	Gnomon	CDS	1981176	1981474	.	-	0	Name=XP_012218810.1;ID=cds-XP_012218810.1;Dbxref=GeneID:105670067%2CGenbank:XP_012218810.1;Parent=rna-XM_012363387.1
NW_012160620.1	Gnomon	CDS	1980664	1980820	.	-	0	Name=XP_012218810.1;ID=cds-XP_012218810.1;Dbxref=GeneID:105670067%2CGenbank:XP_012218810.1;Parent=rna-XM_012363387.1
NW_012160620.1	Gnomon	CDS	1980251	1980438	.	-	0	Name=XP_012218810.1;ID=cds-XP_012218810.1;Dbxref=GeneID:105670067%2CGenbank:XP_012218810.1;Parent=rna-XM_012363387.1
NW_012160620.1	Gnomon	exon	2330872	2330996	.	+	.	ID=exon-XR_001100357.1-1;Dbxref=GeneID:105670010%2CGenbank:XR_001100357.1;Parent=rna-XR_001100357.1
NW_012160620.1	Gnomon	exon	2331445	2331688	.	+	.	ID=exon-XR_001100357.1-2;Dbxref=GeneID:105670010%2CGenbank:XR_001100357.1;Parent=rna-XR_001100357.1
NW_012160620.1	Gnomon	exon	2331784	2332008	.	+	.	ID=exon-XR_001100357.1-3;Dbxref=GeneID:105670010%2CGenbank:XR_001100357.1;Parent=rna-XR_001100357.1
NW_012160620.1	Gnomon	mRNA	717846	722719	.	+	.	Name=XM_012363207.1;ID=rna-XM_012363207.1;Dbxref=GeneID:105669975%2CGenbank:XM_012363207.1;Parent=gene-LOC105669975
NW_012160620.1	Gnomon	mRNA	1132433	1135055	.	-	.	Name=XM_012363197.1;ID=rna-XM_012363197.1;Dbxref=GeneID:105669969%2CGenbank:XM_012363197.1;Parent=gene-LOC105669969
NW_012160620.1	Gnomon	mRNA	1494783	1497404	.	+	.	Name=XM_012363291.1;ID=rna-XM_012363291.1;Dbxref=GeneID:105670016%2CGenbank:XM_012363291.1;Parent=gene-LOC105670016
NW_012160620.1	Gnomon	mRNA	1379468	1382610	.	-	.	Name=XM_012363301.1;ID=rna-XM_012363301.1;Dbxref=GeneID:105670020%2CGenbank:XM_012363301.1;Parent=gene-LOC105670020
NW_012160620.1	Gnomon	exon	258154	258435	.	+	.	ID=exon-XM_012363181.1-2;Dbxref=GeneID:105669954%2CGenbank:XM_012363181.1;Parent=rna-XM_012363181.1
NW_012160620.1	Gnomon	exon	259012	259399	.	+	.	ID=exon-XM_012363181.1-3;Dbxref=GeneID:105669954%2CGenbank:XM_012363181.1;Parent=rna-XM_012363181.1
NW_012160620.1	Gnomon	exon	259496	259514	.	+	.	ID=exon-XM_012363181.1-4;Dbxref=GeneID:105669954%2CGenbank:XM_012363181.1;Parent=rna-XM_012363181.1
NW_012160620.1	Gnomon	exon	257095	257734	.	+	.	ID=exon-XM_012363181.1-1;Dbxref=GeneID:105669954%2CGenbank:XM_012363181.1;Parent=rna-XM_012363181.1
NW_012160620.1	Gnomon	mRNA	1404161	1407246	.	-	.	Name=XM_012363296.1;ID=rna-XM_012363296.1;Dbxref=GeneID:105670018%2CGenbank:XM_012363296.1;Parent=gene-LOC105670018
NW_012160620.1	Gnomon	exon	393448	393737	.	+	.	ID=exon-XM_012363182.1-3;Dbxref=GeneID:105669955%2CGenbank:XM_012363182.1;Parent=rna-XM_012363182.1
NW_012160620.1	Gnomon	exon	393826	393934	.	+	.	ID=exon-XM_012363182.1-4;Dbxref=GeneID:105669955%2CGenbank:XM_012363182.1;Parent=rna-XM_012363182.1
NW_012160620.1	Gnomon	exon	390502	390589	.	+	.	ID=exon-XM_012363182.1-1;Dbxref=GeneID:105669955%2CGenbank:XM_012363182.1;Parent=rna-XM_012363182.1
NW_012160620.1	Gnomon	exon	392857	393224	.	+	.	ID=exon-XM_012363182.1-2;Dbxref=GeneID:105669955%2CGenbank:XM_012363182.1;Parent=rna-XM_012363182.1
NW_012160620.1	Gnomon	exon	395144	395302	.	+	.	ID=exon-XM_012363182.1-7;Dbxref=GeneID:105669955%2CGenbank:XM_012363182.1;Parent=rna-XM_012363182.1
NW_012160620.1	Gnomon	exon	395776	395920	.	+	.	ID=exon-XM_012363182.1-8;Dbxref=GeneID:105669955%2CGenbank:XM_012363182.1;Parent=rna-XM_012363182.1
NW_012160620.1	Gnomon	exon	394137	394261	.	+	.	ID=exon-XM_012363182.1-5;Dbxref=GeneID:105669955%2CGenbank:XM_012363182.1;Parent=rna-XM_012363182.1
NW_012160620.1	Gnomon	exon	394344	394490	.	+	.	ID=exon-XM_012363182.1-6;Dbxref=GeneID:105669955%2CGenbank:XM_012363182.1;Parent=rna-XM_012363182.1
NW_012160620.1	Gnomon	exon	396242	396334	.	+	.	ID=exon-XM_012363182.1-9;Dbxref=GeneID:105669955%2CGenbank:XM_012363182.1;Parent=rna-XM_012363182.1
NW_012160620.1	Gnomon	mRNA	1076959	1081007	.	-	.	Name=XM_012363390.1;ID=rna-XM_012363390.1;Dbxref=GeneID:105670068%2CGenbank:XM_012363390.1;Parent=gene-LOC105670068
NW_012160620.1	Gnomon	mRNA	2359949	2362787	.	-	.	Name=XM_012363400.1;ID=rna-XM_012363400.1;Dbxref=GeneID:105670074%2CGenbank:XM_012363400.1;Parent=gene-LOC105670074
NW_012160620.1	Gnomon	CDS	1494819	1494857	.	+	0	Name=XP_012218715.1;ID=cds-XP_012218715.1;Dbxref=GeneID:105670016%2CGenbank:XP_012218715.1;Parent=rna-XM_012363292.1
NW_012160620.1	Gnomon	CDS	1495335	1496820	.	+	0	Name=XP_012218715.1;ID=cds-XP_012218715.1;Dbxref=GeneID:105670016%2CGenbank:XP_012218715.1;Parent=rna-XM_012363292.1
NW_012160620.1	Gnomon	CDS	1497044	1497048	.	+	0	Name=XP_012218715.1;ID=cds-XP_012218715.1;Dbxref=GeneID:105670016%2CGenbank:XP_012218715.1;Parent=rna-XM_012363292.1
NW_012160620.1	Gnomon	exon	1997353	1997501	.	-	.	ID=exon-XM_012363371.1-7;Dbxref=GeneID:105670058%2CGenbank:XM_012363371.1;Parent=rna-XM_012363371.1
NW_012160620.1	Gnomon	exon	1997196	1997261	.	-	.	ID=exon-XM_012363371.1-8;Dbxref=GeneID:105670058%2CGenbank:XM_012363371.1;Parent=rna-XM_012363371.1
NW_012160620.1	Gnomon	exon	1996967	1997124	.	-	.	ID=exon-XM_012363371.1-9;Dbxref=GeneID:105670058%2CGenbank:XM_012363371.1;Parent=rna-XM_012363371.1
NW_012160620.1	Gnomon	exon	1998247	1998379	.	-	.	ID=exon-XM_012363371.1-3;Dbxref=GeneID:105670058%2CGenbank:XM_012363371.1;Parent=rna-XM_012363371.1
NW_012160620.1	Gnomon	exon	1998058	1998171	.	-	.	ID=exon-XM_012363371.1-4;Dbxref=GeneID:105670058%2CGenbank:XM_012363371.1;Parent=rna-XM_012363371.1
NW_012160620.1	Gnomon	exon	1997857	1997978	.	-	.	ID=exon-XM_012363371.1-5;Dbxref=GeneID:105670058%2CGenbank:XM_012363371.1;Parent=rna-XM_012363371.1
NW_012160620.1	Gnomon	exon	1997584	1997780	.	-	.	ID=exon-XM_012363371.1-6;Dbxref=GeneID:105670058%2CGenbank:XM_012363371.1;Parent=rna-XM_012363371.1
NW_012160620.1	Gnomon	exon	1998752	1998906	.	-	.	ID=exon-XM_012363371.1-1;Dbxref=GeneID:105670058%2CGenbank:XM_012363371.1;Parent=rna-XM_012363371.1
NW_012160620.1	Gnomon	exon	1998466	1998573	.	-	.	ID=exon-XM_012363371.1-2;Dbxref=GeneID:105670058%2CGenbank:XM_012363371.1;Parent=rna-XM_012363371.1
NW_012160620.1	Gnomon	mRNA	1082978	1098355	.	+	.	Name=XM_012363306.1;ID=rna-XM_012363306.1;Dbxref=GeneID:105670024%2CGenbank:XM_012363306.1;Parent=gene-LOC105670024
NW_012160620.1	Gnomon	exon	1382012	1382085	.	-	.	ID=exon-XM_012363301.1-2;Dbxref=GeneID:105670020%2CGenbank:XM_012363301.1;Parent=rna-XM_012363301.1
NW_012160620.1	Gnomon	exon	1381747	1381841	.	-	.	ID=exon-XM_012363301.1-3;Dbxref=GeneID:105670020%2CGenbank:XM_012363301.1;Parent=rna-XM_012363301.1
NW_012160620.1	Gnomon	exon	1382512	1382610	.	-	.	ID=exon-XM_012363301.1-1;Dbxref=GeneID:105670020%2CGenbank:XM_012363301.1;Parent=rna-XM_012363301.1
NW_012160620.1	Gnomon	exon	1381044	1381196	.	-	.	ID=exon-XM_012363301.1-6;Dbxref=GeneID:105670020%2CGenbank:XM_012363301.1;Parent=rna-XM_012363301.1
NW_012160620.1	Gnomon	exon	1379468	1380766	.	-	.	ID=exon-XM_012363301.1-7;Dbxref=GeneID:105670020%2CGenbank:XM_012363301.1;Parent=rna-XM_012363301.1
NW_012160620.1	Gnomon	exon	1381520	1381661	.	-	.	ID=exon-XM_012363301.1-4;Dbxref=GeneID:105670020%2CGenbank:XM_012363301.1;Parent=rna-XM_012363301.1
NW_012160620.1	Gnomon	exon	1381316	1381429	.	-	.	ID=exon-XM_012363301.1-5;Dbxref=GeneID:105670020%2CGenbank:XM_012363301.1;Parent=rna-XM_012363301.1
NW_012160620.1	Gnomon	exon	1341837	1342117	.	+	.	ID=exon-XM_012363348.1-1;Dbxref=GeneID:105670045%2CGenbank:XM_012363348.1;Parent=rna-XM_012363348.1
NW_012160620.1	Gnomon	exon	1342457	1342668	.	+	.	ID=exon-XM_012363348.1-2;Dbxref=GeneID:105670045%2CGenbank:XM_012363348.1;Parent=rna-XM_012363348.1
NW_012160620.1	Gnomon	exon	1342746	1342939	.	+	.	ID=exon-XM_012363348.1-3;Dbxref=GeneID:105670045%2CGenbank:XM_012363348.1;Parent=rna-XM_012363348.1
NW_012160620.1	Gnomon	exon	1343271	1345356	.	+	.	ID=exon-XM_012363348.1-4;Dbxref=GeneID:105670045%2CGenbank:XM_012363348.1;Parent=rna-XM_012363348.1
NW_012160620.1	Gnomon	exon	1345432	1345818	.	+	.	ID=exon-XM_012363348.1-5;Dbxref=GeneID:105670045%2CGenbank:XM_012363348.1;Parent=rna-XM_012363348.1
NW_012160620.1	Gnomon	exon	1345907	1346157	.	+	.	ID=exon-XM_012363348.1-6;Dbxref=GeneID:105670045%2CGenbank:XM_012363348.1;Parent=rna-XM_012363348.1
NW_012160620.1	Gnomon	exon	1346244	1346592	.	+	.	ID=exon-XM_012363348.1-7;Dbxref=GeneID:105670045%2CGenbank:XM_012363348.1;Parent=rna-XM_012363348.1
NW_012160620.1	Gnomon	exon	1346685	1347962	.	+	.	ID=exon-XM_012363348.1-8;Dbxref=GeneID:105670045%2CGenbank:XM_012363348.1;Parent=rna-XM_012363348.1
NW_012160620.1	Gnomon	mRNA	1404161	1407246	.	-	.	Name=XM_012363297.1;ID=rna-XM_012363297.1;Dbxref=GeneID:105670018%2CGenbank:XM_012363297.1;Parent=gene-LOC105670018
NW_012160620.1	Gnomon	mRNA	1167815	1194767	.	+	.	Name=XM_012363391.1;ID=rna-XM_012363391.1;Dbxref=GeneID:105670069%2CGenbank:XM_012363391.1;Parent=gene-LOC105670069
NW_012160620.1	Gnomon	mRNA	2359949	2362095	.	-	.	Name=XM_012363401.1;ID=rna-XM_012363401.1;Dbxref=GeneID:105670074%2CGenbank:XM_012363401.1;Parent=gene-LOC105670074
NW_012160620.1	Gnomon	CDS	1494819	1494857	.	+	0	Name=XP_012218714.1;ID=cds-XP_012218714.1;Dbxref=GeneID:105670016%2CGenbank:XP_012218714.1;Parent=rna-XM_012363291.1
NW_012160620.1	Gnomon	CDS	1495335	1497152	.	+	0	Name=XP_012218714.1;ID=cds-XP_012218714.1;Dbxref=GeneID:105670016%2CGenbank:XP_012218714.1;Parent=rna-XM_012363291.1
NW_012160620.1	Gnomon	mRNA	1082978	1098355	.	+	.	Name=XM_012363307.1;ID=rna-XM_012363307.1;Dbxref=GeneID:105670024%2CGenbank:XM_012363307.1;Parent=gene-LOC105670024
NW_012160620.1	Gnomon	mRNA	1488728	1493995	.	-	.	Name=XM_012363304.1;ID=rna-XM_012363304.1;Dbxref=GeneID:105670023%2CGenbank:XM_012363304.1;Parent=gene-LOC105670023
NW_012160620.1	Gnomon	CDS	1364874	1364898	.	+	0	Name=XP_012218713.1;ID=cds-XP_012218713.1;Dbxref=GeneID:105670015%2CGenbank:XP_012218713.1;Parent=rna-XM_012363290.1
NW_012160620.1	Gnomon	CDS	1430969	1431009	.	+	0	Name=XP_012218713.1;ID=cds-XP_012218713.1;Dbxref=GeneID:105670015%2CGenbank:XP_012218713.1;Parent=rna-XM_012363290.1
NW_012160620.1	Gnomon	CDS	1456774	1456893	.	+	0	Name=XP_012218713.1;ID=cds-XP_012218713.1;Dbxref=GeneID:105670015%2CGenbank:XP_012218713.1;Parent=rna-XM_012363290.1
NW_012160620.1	Gnomon	CDS	1461539	1461674	.	+	0	Name=XP_012218713.1;ID=cds-XP_012218713.1;Dbxref=GeneID:105670015%2CGenbank:XP_012218713.1;Parent=rna-XM_012363290.1
NW_012160620.1	Gnomon	CDS	1472052	1472971	.	+	0	Name=XP_012218713.1;ID=cds-XP_012218713.1;Dbxref=GeneID:105670015%2CGenbank:XP_012218713.1;Parent=rna-XM_012363290.1
NW_012160620.1	Gnomon	CDS	1473282	1474893	.	+	0	Name=XP_012218713.1;ID=cds-XP_012218713.1;Dbxref=GeneID:105670015%2CGenbank:XP_012218713.1;Parent=rna-XM_012363290.1
NW_012160620.1	Gnomon	CDS	1485213	1485402	.	+	0	Name=XP_012218713.1;ID=cds-XP_012218713.1;Dbxref=GeneID:105670015%2CGenbank:XP_012218713.1;Parent=rna-XM_012363290.1
NW_012160620.1	Gnomon	CDS	1485638	1485757	.	+	0	Name=XP_012218713.1;ID=cds-XP_012218713.1;Dbxref=GeneID:105670015%2CGenbank:XP_012218713.1;Parent=rna-XM_012363290.1
NW_012160620.1	Gnomon	CDS	1485878	1486067	.	+	0	Name=XP_012218713.1;ID=cds-XP_012218713.1;Dbxref=GeneID:105670015%2CGenbank:XP_012218713.1;Parent=rna-XM_012363290.1
NW_012160620.1	Gnomon	mRNA	1404161	1407281	.	-	.	Name=XM_012363294.1;ID=rna-XM_012363294.1;Dbxref=GeneID:105670018%2CGenbank:XM_012363294.1;Parent=gene-LOC105670018
NW_012160620.1	Gnomon	exon	2112687	2112974	.	-	.	ID=exon-XM_012363235.1-6;Dbxref=GeneID:105669990%2CGenbank:XM_012363235.1;Parent=rna-XM_012363235.1
NW_012160620.1	Gnomon	exon	2089456	2098087	.	-	.	ID=exon-XM_012363235.1-7;Dbxref=GeneID:105669990%2CGenbank:XM_012363235.1;Parent=rna-XM_012363235.1
NW_012160620.1	Gnomon	exon	2113689	2114050	.	-	.	ID=exon-XM_012363235.1-4;Dbxref=GeneID:105669990%2CGenbank:XM_012363235.1;Parent=rna-XM_012363235.1
NW_012160620.1	Gnomon	exon	2113069	2113307	.	-	.	ID=exon-XM_012363235.1-5;Dbxref=GeneID:105669990%2CGenbank:XM_012363235.1;Parent=rna-XM_012363235.1
NW_012160620.1	Gnomon	exon	2127630	2127857	.	-	.	ID=exon-XM_012363235.1-2;Dbxref=GeneID:105669990%2CGenbank:XM_012363235.1;Parent=rna-XM_012363235.1
NW_012160620.1	Gnomon	exon	2114471	2114691	.	-	.	ID=exon-XM_012363235.1-3;Dbxref=GeneID:105669990%2CGenbank:XM_012363235.1;Parent=rna-XM_012363235.1
NW_012160620.1	Gnomon	exon	2132674	2132979	.	-	.	ID=exon-XM_012363235.1-1;Dbxref=GeneID:105669990%2CGenbank:XM_012363235.1;Parent=rna-XM_012363235.1
NW_012160620.1	Gnomon	CDS	2366856	2367191	.	-	0	Name=XP_012218619.1;ID=cds-XP_012218619.1;Dbxref=GeneID:105669968%2CGenbank:XP_012218619.1;Parent=rna-XM_012363196.1
NW_012160620.1	Gnomon	CDS	2366561	2366681	.	-	0	Name=XP_012218619.1;ID=cds-XP_012218619.1;Dbxref=GeneID:105669968%2CGenbank:XP_012218619.1;Parent=rna-XM_012363196.1
NW_012160620.1	Gnomon	CDS	2366218	2366465	.	-	0	Name=XP_012218619.1;ID=cds-XP_012218619.1;Dbxref=GeneID:105669968%2CGenbank:XP_012218619.1;Parent=rna-XM_012363196.1
NW_012160620.1	Gnomon	CDS	2365629	2366132	.	-	0	Name=XP_012218619.1;ID=cds-XP_012218619.1;Dbxref=GeneID:105669968%2CGenbank:XP_012218619.1;Parent=rna-XM_012363196.1
NW_012160620.1	Gnomon	CDS	2365519	2365539	.	-	0	Name=XP_012218619.1;ID=cds-XP_012218619.1;Dbxref=GeneID:105669968%2CGenbank:XP_012218619.1;Parent=rna-XM_012363196.1
NW_012160620.1	Gnomon	mRNA	1082979	1098355	.	+	.	Name=XM_012363305.1;ID=rna-XM_012363305.1;Dbxref=GeneID:105670024%2CGenbank:XM_012363305.1;Parent=gene-LOC105670024
NW_012160620.1	Gnomon	CDS	1411670	1411856	.	+	0	Name=XP_012218712.1;ID=cds-XP_012218712.1;Dbxref=GeneID:105670015%2CGenbank:XP_012218712.1;Parent=rna-XM_012363289.1
NW_012160620.1	Gnomon	CDS	1430969	1431009	.	+	0	Name=XP_012218712.1;ID=cds-XP_012218712.1;Dbxref=GeneID:105670015%2CGenbank:XP_012218712.1;Parent=rna-XM_012363289.1
NW_012160620.1	Gnomon	CDS	1456774	1456893	.	+	0	Name=XP_012218712.1;ID=cds-XP_012218712.1;Dbxref=GeneID:105670015%2CGenbank:XP_012218712.1;Parent=rna-XM_012363289.1
NW_012160620.1	Gnomon	CDS	1461539	1461674	.	+	0	Name=XP_012218712.1;ID=cds-XP_012218712.1;Dbxref=GeneID:105670015%2CGenbank:XP_012218712.1;Parent=rna-XM_012363289.1
NW_012160620.1	Gnomon	CDS	1472052	1472971	.	+	0	Name=XP_012218712.1;ID=cds-XP_012218712.1;Dbxref=GeneID:105670015%2CGenbank:XP_012218712.1;Parent=rna-XM_012363289.1
NW_012160620.1	Gnomon	CDS	1473282	1474893	.	+	0	Name=XP_012218712.1;ID=cds-XP_012218712.1;Dbxref=GeneID:105670015%2CGenbank:XP_012218712.1;Parent=rna-XM_012363289.1
NW_012160620.1	Gnomon	CDS	1485213	1485402	.	+	0	Name=XP_012218712.1;ID=cds-XP_012218712.1;Dbxref=GeneID:105670015%2CGenbank:XP_012218712.1;Parent=rna-XM_012363289.1
NW_012160620.1	Gnomon	CDS	1485638	1485757	.	+	0	Name=XP_012218712.1;ID=cds-XP_012218712.1;Dbxref=GeneID:105670015%2CGenbank:XP_012218712.1;Parent=rna-XM_012363289.1
NW_012160620.1	Gnomon	CDS	1485878	1486067	.	+	0	Name=XP_012218712.1;ID=cds-XP_012218712.1;Dbxref=GeneID:105670015%2CGenbank:XP_012218712.1;Parent=rna-XM_012363289.1
NW_012160620.1	Gnomon	mRNA	1404161	1407246	.	-	.	Name=XM_012363295.1;ID=rna-XM_012363295.1;Dbxref=GeneID:105670018%2CGenbank:XM_012363295.1;Parent=gene-LOC105670018
NW_012160620.1	Gnomon	CDS	2366856	2367191	.	-	0	Name=XP_012218618.1;ID=cds-XP_012218618.1;Dbxref=GeneID:105669968%2CGenbank:XP_012218618.1;Parent=rna-XM_012363195.1
NW_012160620.1	Gnomon	CDS	2366561	2366681	.	-	0	Name=XP_012218618.1;ID=cds-XP_012218618.1;Dbxref=GeneID:105669968%2CGenbank:XP_012218618.1;Parent=rna-XM_012363195.1
NW_012160620.1	Gnomon	CDS	2366218	2366465	.	-	0	Name=XP_012218618.1;ID=cds-XP_012218618.1;Dbxref=GeneID:105669968%2CGenbank:XP_012218618.1;Parent=rna-XM_012363195.1
NW_012160620.1	Gnomon	CDS	2365629	2366132	.	-	0	Name=XP_012218618.1;ID=cds-XP_012218618.1;Dbxref=GeneID:105669968%2CGenbank:XP_012218618.1;Parent=rna-XM_012363195.1
NW_012160620.1	Gnomon	CDS	2365107	2365274	.	-	0	Name=XP_012218618.1;ID=cds-XP_012218618.1;Dbxref=GeneID:105669968%2CGenbank:XP_012218618.1;Parent=rna-XM_012363195.1
NW_012160620.1	Gnomon	CDS	2017208	2017240	.	-	0	Name=XP_012218665.1;ID=cds-XP_012218665.1;Dbxref=GeneID:105669992%2CGenbank:XP_012218665.1;Parent=rna-XM_012363242.1
NW_012160620.1	Gnomon	CDS	2008437	2008549	.	-	0	Name=XP_012218665.1;ID=cds-XP_012218665.1;Dbxref=GeneID:105669992%2CGenbank:XP_012218665.1;Parent=rna-XM_012363242.1
NW_012160620.1	Gnomon	CDS	2006982	2007321	.	-	0	Name=XP_012218665.1;ID=cds-XP_012218665.1;Dbxref=GeneID:105669992%2CGenbank:XP_012218665.1;Parent=rna-XM_012363242.1
NW_012160620.1	Gnomon	CDS	2006511	2006777	.	-	0	Name=XP_012218665.1;ID=cds-XP_012218665.1;Dbxref=GeneID:105669992%2CGenbank:XP_012218665.1;Parent=rna-XM_012363242.1
NW_012160620.1	Gnomon	exon	1995944	1996879	.	-	.	ID=exon-XM_012363371.1-10;Dbxref=GeneID:105670058%2CGenbank:XM_012363371.1;Parent=rna-XM_012363371.1
NW_012160620.1	Gnomon	exon	1995630	1995851	.	-	.	ID=exon-XM_012363371.1-11;Dbxref=GeneID:105670058%2CGenbank:XM_012363371.1;Parent=rna-XM_012363371.1
NW_012160620.1	Gnomon	exon	1995494	1995546	.	-	.	ID=exon-XM_012363371.1-12;Dbxref=GeneID:105670058%2CGenbank:XM_012363371.1;Parent=rna-XM_012363371.1
NW_012160620.1	Gnomon	exon	1994851	1994877	.	-	.	ID=exon-XM_012363371.1-13;Dbxref=GeneID:105670058%2CGenbank:XM_012363371.1;Parent=rna-XM_012363371.1
NW_012160620.1	Gnomon	exon	1994060	1994163	.	-	.	ID=exon-XM_012363371.1-14;Dbxref=GeneID:105670058%2CGenbank:XM_012363371.1;Parent=rna-XM_012363371.1
NW_012160620.1	Gnomon	exon	1992358	1992402	.	-	.	ID=exon-XM_012363371.1-15;Dbxref=GeneID:105670058%2CGenbank:XM_012363371.1;Parent=rna-XM_012363371.1
NW_012160620.1	Gnomon	exon	1992044	1992259	.	-	.	ID=exon-XM_012363371.1-16;Dbxref=GeneID:105670058%2CGenbank:XM_012363371.1;Parent=rna-XM_012363371.1
NW_012160620.1	Gnomon	exon	1990858	1991826	.	-	.	ID=exon-XM_012363371.1-17;Dbxref=GeneID:105670058%2CGenbank:XM_012363371.1;Parent=rna-XM_012363371.1
NW_012160620.1	Gnomon	mRNA	41638	44130	.	+	.	Name=XM_012363394.1;ID=rna-XM_012363394.1;Dbxref=GeneID:105670070%2CGenbank:XM_012363394.1;Parent=gene-LOC105670070
NW_012160620.1	Gnomon	mRNA	2903505	2909359	.	-	.	Name=XM_012363404.1;ID=rna-XM_012363404.1;Dbxref=GeneID:105670077%2CGenbank:XM_012363404.1;Parent=gene-LOC105670077
NW_012160620.1	Gnomon	exon	1996967	1997124	.	-	.	ID=exon-XM_012363373.1-9;Dbxref=GeneID:105670058%2CGenbank:XM_012363373.1;Parent=rna-XM_012363373.1
NW_012160620.1	Gnomon	exon	1998752	1998906	.	-	.	ID=exon-XM_012363373.1-1;Dbxref=GeneID:105670058%2CGenbank:XM_012363373.1;Parent=rna-XM_012363373.1
NW_012160620.1	Gnomon	exon	1998466	1998573	.	-	.	ID=exon-XM_012363373.1-2;Dbxref=GeneID:105670058%2CGenbank:XM_012363373.1;Parent=rna-XM_012363373.1
NW_012160620.1	Gnomon	exon	1998247	1998379	.	-	.	ID=exon-XM_012363373.1-3;Dbxref=GeneID:105670058%2CGenbank:XM_012363373.1;Parent=rna-XM_012363373.1
NW_012160620.1	Gnomon	exon	1998058	1998171	.	-	.	ID=exon-XM_012363373.1-4;Dbxref=GeneID:105670058%2CGenbank:XM_012363373.1;Parent=rna-XM_012363373.1
NW_012160620.1	Gnomon	exon	1997857	1997978	.	-	.	ID=exon-XM_012363373.1-5;Dbxref=GeneID:105670058%2CGenbank:XM_012363373.1;Parent=rna-XM_012363373.1
NW_012160620.1	Gnomon	exon	1997584	1997780	.	-	.	ID=exon-XM_012363373.1-6;Dbxref=GeneID:105670058%2CGenbank:XM_012363373.1;Parent=rna-XM_012363373.1
NW_012160620.1	Gnomon	exon	1997353	1997501	.	-	.	ID=exon-XM_012363373.1-7;Dbxref=GeneID:105670058%2CGenbank:XM_012363373.1;Parent=rna-XM_012363373.1
NW_012160620.1	Gnomon	exon	1997196	1997261	.	-	.	ID=exon-XM_012363373.1-8;Dbxref=GeneID:105670058%2CGenbank:XM_012363373.1;Parent=rna-XM_012363373.1
NW_012160620.1	Gnomon	exon	2088093	2088276	.	+	.	ID=exon-XM_012363232.1-7;Dbxref=GeneID:105669988%2CGenbank:XM_012363232.1;Parent=rna-XM_012363232.1
NW_012160620.1	Gnomon	exon	2088426	2088648	.	+	.	ID=exon-XM_012363232.1-8;Dbxref=GeneID:105669988%2CGenbank:XM_012363232.1;Parent=rna-XM_012363232.1
NW_012160620.1	Gnomon	exon	2088742	2088880	.	+	.	ID=exon-XM_012363232.1-9;Dbxref=GeneID:105669988%2CGenbank:XM_012363232.1;Parent=rna-XM_012363232.1
NW_012160620.1	Gnomon	exon	2085611	2085775	.	+	.	ID=exon-XM_012363232.1-1;Dbxref=GeneID:105669988%2CGenbank:XM_012363232.1;Parent=rna-XM_012363232.1
NW_012160620.1	Gnomon	exon	2086242	2086444	.	+	.	ID=exon-XM_012363232.1-2;Dbxref=GeneID:105669988%2CGenbank:XM_012363232.1;Parent=rna-XM_012363232.1
NW_012160620.1	Gnomon	exon	2086742	2087101	.	+	.	ID=exon-XM_012363232.1-3;Dbxref=GeneID:105669988%2CGenbank:XM_012363232.1;Parent=rna-XM_012363232.1
NW_012160620.1	Gnomon	exon	2087279	2087449	.	+	.	ID=exon-XM_012363232.1-4;Dbxref=GeneID:105669988%2CGenbank:XM_012363232.1;Parent=rna-XM_012363232.1
NW_012160620.1	Gnomon	exon	2087518	2087671	.	+	.	ID=exon-XM_012363232.1-5;Dbxref=GeneID:105669988%2CGenbank:XM_012363232.1;Parent=rna-XM_012363232.1
NW_012160620.1	Gnomon	exon	2087795	2087916	.	+	.	ID=exon-XM_012363232.1-6;Dbxref=GeneID:105669988%2CGenbank:XM_012363232.1;Parent=rna-XM_012363232.1
NW_012160620.1	Gnomon	CDS	2017208	2017240	.	-	0	Name=XP_012218664.1;ID=cds-XP_012218664.1;Dbxref=GeneID:105669992%2CGenbank:XP_012218664.1;Parent=rna-XM_012363241.1
NW_012160620.1	Gnomon	CDS	2008437	2008549	.	-	0	Name=XP_012218664.1;ID=cds-XP_012218664.1;Dbxref=GeneID:105669992%2CGenbank:XP_012218664.1;Parent=rna-XM_012363241.1
NW_012160620.1	Gnomon	CDS	2006982	2007321	.	-	0	Name=XP_012218664.1;ID=cds-XP_012218664.1;Dbxref=GeneID:105669992%2CGenbank:XP_012218664.1;Parent=rna-XM_012363241.1
NW_012160620.1	Gnomon	CDS	2006511	2006777	.	-	0	Name=XP_012218664.1;ID=cds-XP_012218664.1;Dbxref=GeneID:105669992%2CGenbank:XP_012218664.1;Parent=rna-XM_012363241.1
NW_012160620.1	Gnomon	exon	1093108	1093715	.	+	.	ID=exon-XM_012363306.1-10;Dbxref=GeneID:105670024%2CGenbank:XM_012363306.1;Parent=rna-XM_012363306.1
NW_012160620.1	Gnomon	exon	1093969	1098355	.	+	.	ID=exon-XM_012363306.1-11;Dbxref=GeneID:105670024%2CGenbank:XM_012363306.1;Parent=rna-XM_012363306.1
NW_012160620.1	Gnomon	exon	2375445	2375605	.	-	.	ID=exon-XM_012363364.1-10;Dbxref=GeneID:105670057%2CGenbank:XM_012363364.1;Parent=rna-XM_012363364.1
NW_012160620.1	Gnomon	exon	2374411	2375284	.	-	.	ID=exon-XM_012363364.1-11;Dbxref=GeneID:105670057%2CGenbank:XM_012363364.1;Parent=rna-XM_012363364.1
NW_012160620.1	Gnomon	mRNA	44153	50496	.	-	.	Name=XM_012363395.1;ID=rna-XM_012363395.1;Dbxref=GeneID:105670071%2CGenbank:XM_012363395.1;Parent=gene-LOC105670071
NW_012160620.1	Gnomon	exon	2460410	2460592	.	-	.	ID=exon-XM_012363255.1-2;Dbxref=GeneID:105669999%2CGenbank:XM_012363255.1;Parent=rna-XM_012363255.1
NW_012160620.1	Gnomon	exon	2455228	2455312	.	-	.	ID=exon-XM_012363255.1-3;Dbxref=GeneID:105669999%2CGenbank:XM_012363255.1;Parent=rna-XM_012363255.1
NW_012160620.1	Gnomon	exon	2453316	2453479	.	-	.	ID=exon-XM_012363255.1-4;Dbxref=GeneID:105669999%2CGenbank:XM_012363255.1;Parent=rna-XM_012363255.1
NW_012160620.1	Gnomon	exon	2450200	2452791	.	-	.	ID=exon-XM_012363255.1-5;Dbxref=GeneID:105669999%2CGenbank:XM_012363255.1;Parent=rna-XM_012363255.1
NW_012160620.1	Gnomon	exon	2637716	2638306	.	-	.	ID=exon-XM_012363255.1-1;Dbxref=GeneID:105669999%2CGenbank:XM_012363255.1;Parent=rna-XM_012363255.1
NW_012160620.1	Gnomon	exon	2449175	2449464	.	-	.	ID=exon-XM_012363255.1-6;Dbxref=GeneID:105669999%2CGenbank:XM_012363255.1;Parent=rna-XM_012363255.1
NW_012160620.1	Gnomon	exon	2448741	2448987	.	-	.	ID=exon-XM_012363255.1-7;Dbxref=GeneID:105669999%2CGenbank:XM_012363255.1;Parent=rna-XM_012363255.1
NW_012160620.1	Gnomon	exon	2447588	2447962	.	-	.	ID=exon-XM_012363255.1-8;Dbxref=GeneID:105669999%2CGenbank:XM_012363255.1;Parent=rna-XM_012363255.1
NW_012160620.1	Gnomon	exon	2446609	2446944	.	-	.	ID=exon-XM_012363255.1-9;Dbxref=GeneID:105669999%2CGenbank:XM_012363255.1;Parent=rna-XM_012363255.1
NW_012160620.1	Gnomon	CDS	2017208	2017240	.	-	0	Name=XP_012218663.1;ID=cds-XP_012218663.1;Dbxref=GeneID:105669992%2CGenbank:XP_012218663.1;Parent=rna-XM_012363240.1
NW_012160620.1	Gnomon	CDS	2008437	2008549	.	-	0	Name=XP_012218663.1;ID=cds-XP_012218663.1;Dbxref=GeneID:105669992%2CGenbank:XP_012218663.1;Parent=rna-XM_012363240.1
NW_012160620.1	Gnomon	CDS	2006982	2007321	.	-	0	Name=XP_012218663.1;ID=cds-XP_012218663.1;Dbxref=GeneID:105669992%2CGenbank:XP_012218663.1;Parent=rna-XM_012363240.1
NW_012160620.1	Gnomon	CDS	2006511	2006777	.	-	0	Name=XP_012218663.1;ID=cds-XP_012218663.1;Dbxref=GeneID:105669992%2CGenbank:XP_012218663.1;Parent=rna-XM_012363240.1
NW_012160620.1	Gnomon	mRNA	1167815	1194767	.	+	.	Name=XM_012363392.1;ID=rna-XM_012363392.1;Dbxref=GeneID:105670069%2CGenbank:XM_012363392.1;Parent=gene-LOC105670069
NW_012160620.1	Gnomon	mRNA	1238835	1242651	.	-	.	Name=XM_012363402.1;ID=rna-XM_012363402.1;Dbxref=GeneID:105670075%2CGenbank:XM_012363402.1;Parent=gene-LOC105670075
NW_012160620.1	Gnomon	exon	2349522	2349725	.	+	.	ID=exon-XM_012363280.1-6;Dbxref=GeneID:105670005%2CGenbank:XM_012363280.1;Parent=rna-XM_012363280.1
NW_012160620.1	Gnomon	exon	2349823	2350138	.	+	.	ID=exon-XM_012363280.1-7;Dbxref=GeneID:105670005%2CGenbank:XM_012363280.1;Parent=rna-XM_012363280.1
NW_012160620.1	Gnomon	exon	2348293	2348304	.	+	.	ID=exon-XM_012363280.1-2;Dbxref=GeneID:105670005%2CGenbank:XM_012363280.1;Parent=rna-XM_012363280.1
NW_012160620.1	Gnomon	exon	2348529	2348664	.	+	.	ID=exon-XM_012363280.1-3;Dbxref=GeneID:105670005%2CGenbank:XM_012363280.1;Parent=rna-XM_012363280.1
NW_012160620.1	Gnomon	exon	2348883	2348977	.	+	.	ID=exon-XM_012363280.1-4;Dbxref=GeneID:105670005%2CGenbank:XM_012363280.1;Parent=rna-XM_012363280.1
NW_012160620.1	Gnomon	exon	2349091	2349452	.	+	.	ID=exon-XM_012363280.1-5;Dbxref=GeneID:105670005%2CGenbank:XM_012363280.1;Parent=rna-XM_012363280.1
NW_012160620.1	Gnomon	exon	2347385	2348175	.	+	.	ID=exon-XM_012363280.1-1;Dbxref=GeneID:105670005%2CGenbank:XM_012363280.1;Parent=rna-XM_012363280.1
NW_012160620.1	Gnomon	exon	1311954	1312349	.	-	.	ID=exon-XM_012363350.1-1;Dbxref=GeneID:105670048%2CGenbank:XM_012363350.1;Parent=rna-XM_012363350.1
NW_012160620.1	Gnomon	exon	1308109	1308302	.	-	.	ID=exon-XM_012363350.1-6;Dbxref=GeneID:105670048%2CGenbank:XM_012363350.1;Parent=rna-XM_012363350.1
NW_012160620.1	Gnomon	exon	1307798	1307906	.	-	.	ID=exon-XM_012363350.1-7;Dbxref=GeneID:105670048%2CGenbank:XM_012363350.1;Parent=rna-XM_012363350.1
NW_012160620.1	Gnomon	exon	1307545	1307734	.	-	.	ID=exon-XM_012363350.1-8;Dbxref=GeneID:105670048%2CGenbank:XM_012363350.1;Parent=rna-XM_012363350.1
NW_012160620.1	Gnomon	exon	1306685	1307393	.	-	.	ID=exon-XM_012363350.1-9;Dbxref=GeneID:105670048%2CGenbank:XM_012363350.1;Parent=rna-XM_012363350.1
NW_012160620.1	Gnomon	exon	1311561	1311622	.	-	.	ID=exon-XM_012363350.1-2;Dbxref=GeneID:105670048%2CGenbank:XM_012363350.1;Parent=rna-XM_012363350.1
NW_012160620.1	Gnomon	exon	1309057	1309233	.	-	.	ID=exon-XM_012363350.1-3;Dbxref=GeneID:105670048%2CGenbank:XM_012363350.1;Parent=rna-XM_012363350.1
NW_012160620.1	Gnomon	exon	1308650	1308876	.	-	.	ID=exon-XM_012363350.1-4;Dbxref=GeneID:105670048%2CGenbank:XM_012363350.1;Parent=rna-XM_012363350.1
NW_012160620.1	Gnomon	exon	1308467	1308576	.	-	.	ID=exon-XM_012363350.1-5;Dbxref=GeneID:105670048%2CGenbank:XM_012363350.1;Parent=rna-XM_012363350.1
NW_012160620.1	Gnomon	mRNA	1082978	1098355	.	+	.	Name=XM_012363308.1;ID=rna-XM_012363308.1;Dbxref=GeneID:105670024%2CGenbank:XM_012363308.1;Parent=gene-LOC105670024
NW_012160620.1	Gnomon	exon	672053	672528	.	-	.	ID=exon-XM_012363185.1-2;Dbxref=GeneID:105669958%2CGenbank:XM_012363185.1;Parent=rna-XM_012363185.1
NW_012160620.1	Gnomon	exon	672678	673482	.	-	.	ID=exon-XM_012363185.1-1;Dbxref=GeneID:105669958%2CGenbank:XM_012363185.1;Parent=rna-XM_012363185.1
NW_012160620.1	Gnomon	exon	1387786	1387880	.	-	.	ID=exon-XM_012363302.1-3;Dbxref=GeneID:105670021%2CGenbank:XM_012363302.1;Parent=rna-XM_012363302.1
NW_012160620.1	Gnomon	exon	1387564	1387705	.	-	.	ID=exon-XM_012363302.1-4;Dbxref=GeneID:105670021%2CGenbank:XM_012363302.1;Parent=rna-XM_012363302.1
NW_012160620.1	Gnomon	exon	1387330	1387443	.	-	.	ID=exon-XM_012363302.1-5;Dbxref=GeneID:105670021%2CGenbank:XM_012363302.1;Parent=rna-XM_012363302.1
NW_012160620.1	Gnomon	exon	1387079	1387231	.	-	.	ID=exon-XM_012363302.1-6;Dbxref=GeneID:105670021%2CGenbank:XM_012363302.1;Parent=rna-XM_012363302.1
NW_012160620.1	Gnomon	exon	1385826	1386453	.	-	.	ID=exon-XM_012363302.1-7;Dbxref=GeneID:105670021%2CGenbank:XM_012363302.1;Parent=rna-XM_012363302.1
NW_012160620.1	Gnomon	exon	1388251	1388451	.	-	.	ID=exon-XM_012363302.1-1;Dbxref=GeneID:105670021%2CGenbank:XM_012363302.1;Parent=rna-XM_012363302.1
NW_012160620.1	Gnomon	exon	1388096	1388166	.	-	.	ID=exon-XM_012363302.1-2;Dbxref=GeneID:105670021%2CGenbank:XM_012363302.1;Parent=rna-XM_012363302.1
NW_012160620.1	Gnomon	CDS	47603	47648	.	-	0	Name=XP_012218819.1;ID=cds-XP_012218819.1;Dbxref=GeneID:105670071%2CGenbank:XP_012218819.1;Parent=rna-XM_012363396.1
NW_012160620.1	Gnomon	CDS	46859	47168	.	-	0	Name=XP_012218819.1;ID=cds-XP_012218819.1;Dbxref=GeneID:105670071%2CGenbank:XP_012218819.1;Parent=rna-XM_012363396.1
NW_012160620.1	Gnomon	CDS	46307	46578	.	-	0	Name=XP_012218819.1;ID=cds-XP_012218819.1;Dbxref=GeneID:105670071%2CGenbank:XP_012218819.1;Parent=rna-XM_012363396.1
NW_012160620.1	Gnomon	CDS	45404	45832	.	-	0	Name=XP_012218819.1;ID=cds-XP_012218819.1;Dbxref=GeneID:105670071%2CGenbank:XP_012218819.1;Parent=rna-XM_012363396.1
NW_012160620.1	Gnomon	CDS	45202	45281	.	-	0	Name=XP_012218819.1;ID=cds-XP_012218819.1;Dbxref=GeneID:105670071%2CGenbank:XP_012218819.1;Parent=rna-XM_012363396.1
NW_012160620.1	Gnomon	CDS	44571	44854	.	-	0	Name=XP_012218819.1;ID=cds-XP_012218819.1;Dbxref=GeneID:105670071%2CGenbank:XP_012218819.1;Parent=rna-XM_012363396.1
NW_012160620.1	Gnomon	CDS	44304	44415	.	-	0	Name=XP_012218819.1;ID=cds-XP_012218819.1;Dbxref=GeneID:105670071%2CGenbank:XP_012218819.1;Parent=rna-XM_012363396.1
NW_012160620.1	Gnomon	mRNA	41669	44130	.	+	.	Name=XM_012363393.1;ID=rna-XM_012363393.1;Dbxref=GeneID:105670070%2CGenbank:XM_012363393.1;Parent=gene-LOC105670070
NW_012160620.1	Gnomon	mRNA	1196417	1219524	.	+	.	Name=XM_012363403.1;ID=rna-XM_012363403.1;Dbxref=GeneID:105670076%2CGenbank:XM_012363403.1;Parent=gene-LOC105670076
NW_012160620.1	Gnomon	exon	720953	721323	.	+	.	ID=exon-XM_012363208.1-4;Dbxref=GeneID:105669975%2CGenbank:XM_012363208.1;Parent=rna-XM_012363208.1
NW_012160620.1	Gnomon	exon	721465	721684	.	+	.	ID=exon-XM_012363208.1-5;Dbxref=GeneID:105669975%2CGenbank:XM_012363208.1;Parent=rna-XM_012363208.1
NW_012160620.1	Gnomon	exon	712619	712675	.	+	.	ID=exon-XM_012363208.1-2;Dbxref=GeneID:105669975%2CGenbank:XM_012363208.1;Parent=rna-XM_012363208.1
NW_012160620.1	Gnomon	exon	720039	720529	.	+	.	ID=exon-XM_012363208.1-3;Dbxref=GeneID:105669975%2CGenbank:XM_012363208.1;Parent=rna-XM_012363208.1
NW_012160620.1	Gnomon	exon	712514	712542	.	+	.	ID=exon-XM_012363208.1-1;Dbxref=GeneID:105669975%2CGenbank:XM_012363208.1;Parent=rna-XM_012363208.1
NW_012160620.1	Gnomon	exon	721762	721981	.	+	.	ID=exon-XM_012363208.1-6;Dbxref=GeneID:105669975%2CGenbank:XM_012363208.1;Parent=rna-XM_012363208.1
NW_012160620.1	Gnomon	exon	722224	722720	.	+	.	ID=exon-XM_012363208.1-7;Dbxref=GeneID:105669975%2CGenbank:XM_012363208.1;Parent=rna-XM_012363208.1
NW_012160620.1	Gnomon	mRNA	1404161	1429506	.	-	.	Name=XM_012363299.1;ID=rna-XM_012363299.1;Dbxref=GeneID:105670018%2CGenbank:XM_012363299.1;Parent=gene-LOC105670018
NW_012160620.1	Gnomon	mRNA	1082979	1093331	.	+	.	Name=XM_012363309.1;ID=rna-XM_012363309.1;Dbxref=GeneID:105670024%2CGenbank:XM_012363309.1;Parent=gene-LOC105670024
NW_012160620.1	Gnomon	exon	2361130	2361387	.	-	.	ID=exon-XM_012363401.1-3;Dbxref=GeneID:105670074%2CGenbank:XM_012363401.1;Parent=rna-XM_012363401.1
NW_012160620.1	Gnomon	exon	2360829	2361017	.	-	.	ID=exon-XM_012363401.1-4;Dbxref=GeneID:105670074%2CGenbank:XM_012363401.1;Parent=rna-XM_012363401.1
NW_012160620.1	Gnomon	exon	2360497	2360699	.	-	.	ID=exon-XM_012363401.1-5;Dbxref=GeneID:105670074%2CGenbank:XM_012363401.1;Parent=rna-XM_012363401.1
NW_012160620.1	Gnomon	exon	2359949	2360416	.	-	.	ID=exon-XM_012363401.1-6;Dbxref=GeneID:105670074%2CGenbank:XM_012363401.1;Parent=rna-XM_012363401.1
NW_012160620.1	Gnomon	exon	2361973	2362095	.	-	.	ID=exon-XM_012363401.1-1;Dbxref=GeneID:105670074%2CGenbank:XM_012363401.1;Parent=rna-XM_012363401.1
NW_012160620.1	Gnomon	exon	2361641	2361760	.	-	.	ID=exon-XM_012363401.1-2;Dbxref=GeneID:105670074%2CGenbank:XM_012363401.1;Parent=rna-XM_012363401.1
NW_012160620.1	Gnomon	exon	132492	132511	.	-	.	ID=exon-XM_012363325.1-1;Dbxref=GeneID:105670033%2CGenbank:XM_012363325.1;Parent=rna-XM_012363325.1
NW_012160620.1	Gnomon	exon	68091	68519	.	-	.	ID=exon-XM_012363325.1-6;Dbxref=GeneID:105670033%2CGenbank:XM_012363325.1;Parent=rna-XM_012363325.1
NW_012160620.1	Gnomon	exon	67891	67967	.	-	.	ID=exon-XM_012363325.1-7;Dbxref=GeneID:105670033%2CGenbank:XM_012363325.1;Parent=rna-XM_012363325.1
NW_012160620.1	Gnomon	exon	67474	67757	.	-	.	ID=exon-XM_012363325.1-8;Dbxref=GeneID:105670033%2CGenbank:XM_012363325.1;Parent=rna-XM_012363325.1
NW_012160620.1	Gnomon	exon	67022	67299	.	-	.	ID=exon-XM_012363325.1-9;Dbxref=GeneID:105670033%2CGenbank:XM_012363325.1;Parent=rna-XM_012363325.1
NW_012160620.1	Gnomon	exon	123387	123430	.	-	.	ID=exon-XM_012363325.1-2;Dbxref=GeneID:105670033%2CGenbank:XM_012363325.1;Parent=rna-XM_012363325.1
NW_012160620.1	Gnomon	exon	70505	70587	.	-	.	ID=exon-XM_012363325.1-3;Dbxref=GeneID:105670033%2CGenbank:XM_012363325.1;Parent=rna-XM_012363325.1
NW_012160620.1	Gnomon	exon	69452	69761	.	-	.	ID=exon-XM_012363325.1-4;Dbxref=GeneID:105670033%2CGenbank:XM_012363325.1;Parent=rna-XM_012363325.1
NW_012160620.1	Gnomon	exon	68735	69000	.	-	.	ID=exon-XM_012363325.1-5;Dbxref=GeneID:105670033%2CGenbank:XM_012363325.1;Parent=rna-XM_012363325.1
NW_012160620.1	Gnomon	CDS	47603	47648	.	-	0	Name=XP_012218818.1;ID=cds-XP_012218818.1;Dbxref=GeneID:105670071%2CGenbank:XP_012218818.1;Parent=rna-XM_012363395.1
NW_012160620.1	Gnomon	CDS	46859	47168	.	-	0	Name=XP_012218818.1;ID=cds-XP_012218818.1;Dbxref=GeneID:105670071%2CGenbank:XP_012218818.1;Parent=rna-XM_012363395.1
NW_012160620.1	Gnomon	CDS	46307	46578	.	-	0	Name=XP_012218818.1;ID=cds-XP_012218818.1;Dbxref=GeneID:105670071%2CGenbank:XP_012218818.1;Parent=rna-XM_012363395.1
NW_012160620.1	Gnomon	CDS	45404	45832	.	-	0	Name=XP_012218818.1;ID=cds-XP_012218818.1;Dbxref=GeneID:105670071%2CGenbank:XP_012218818.1;Parent=rna-XM_012363395.1
NW_012160620.1	Gnomon	CDS	45202	45281	.	-	0	Name=XP_012218818.1;ID=cds-XP_012218818.1;Dbxref=GeneID:105670071%2CGenbank:XP_012218818.1;Parent=rna-XM_012363395.1
NW_012160620.1	Gnomon	CDS	44571	44854	.	-	0	Name=XP_012218818.1;ID=cds-XP_012218818.1;Dbxref=GeneID:105670071%2CGenbank:XP_012218818.1;Parent=rna-XM_012363395.1
NW_012160620.1	Gnomon	CDS	44304	44415	.	-	0	Name=XP_012218818.1;ID=cds-XP_012218818.1;Dbxref=GeneID:105670071%2CGenbank:XP_012218818.1;Parent=rna-XM_012363395.1
NW_012160620.1	Gnomon	CDS	2143310	2143403	.	-	0	Name=XP_012218662.1;ID=cds-XP_012218662.1;Dbxref=GeneID:105669991%2CGenbank:XP_012218662.1;Parent=rna-XM_012363239.1
NW_012160620.1	Gnomon	CDS	2142742	2142894	.	-	0	Name=XP_012218662.1;ID=cds-XP_012218662.1;Dbxref=GeneID:105669991%2CGenbank:XP_012218662.1;Parent=rna-XM_012363239.1
NW_012160620.1	Gnomon	CDS	2142486	2142663	.	-	0	Name=XP_012218662.1;ID=cds-XP_012218662.1;Dbxref=GeneID:105669991%2CGenbank:XP_012218662.1;Parent=rna-XM_012363239.1
NW_012160620.1	Gnomon	CDS	2142104	2142389	.	-	0	Name=XP_012218662.1;ID=cds-XP_012218662.1;Dbxref=GeneID:105669991%2CGenbank:XP_012218662.1;Parent=rna-XM_012363239.1
NW_012160620.1	Gnomon	mRNA	2434555	2797385	.	-	.	Name=XM_012363252.1;ID=rna-XM_012363252.1;Dbxref=GeneID:105669999%2CGenbank:XM_012363252.1;Parent=gene-LOC105669999
NW_012160620.1	Gnomon	exon	998019	998315	.	-	.	ID=exon-XM_012363186.1-3;Dbxref=GeneID:105669960%2CGenbank:XM_012363186.1;Parent=rna-XM_012363186.1
NW_012160620.1	Gnomon	exon	997189	997264	.	-	.	ID=exon-XM_012363186.1-4;Dbxref=GeneID:105669960%2CGenbank:XM_012363186.1;Parent=rna-XM_012363186.1
NW_012160620.1	Gnomon	exon	999206	999410	.	-	.	ID=exon-XM_012363186.1-1;Dbxref=GeneID:105669960%2CGenbank:XM_012363186.1;Parent=rna-XM_012363186.1
NW_012160620.1	Gnomon	exon	998972	999076	.	-	.	ID=exon-XM_012363186.1-2;Dbxref=GeneID:105669960%2CGenbank:XM_012363186.1;Parent=rna-XM_012363186.1
NW_012160620.1	Gnomon	exon	996420	996555	.	-	.	ID=exon-XM_012363186.1-7;Dbxref=GeneID:105669960%2CGenbank:XM_012363186.1;Parent=rna-XM_012363186.1
NW_012160620.1	Gnomon	exon	996210	996323	.	-	.	ID=exon-XM_012363186.1-8;Dbxref=GeneID:105669960%2CGenbank:XM_012363186.1;Parent=rna-XM_012363186.1
NW_012160620.1	Gnomon	exon	997063	997115	.	-	.	ID=exon-XM_012363186.1-5;Dbxref=GeneID:105669960%2CGenbank:XM_012363186.1;Parent=rna-XM_012363186.1
NW_012160620.1	Gnomon	exon	996783	996871	.	-	.	ID=exon-XM_012363186.1-6;Dbxref=GeneID:105669960%2CGenbank:XM_012363186.1;Parent=rna-XM_012363186.1
NW_012160620.1	Gnomon	exon	995646	995795	.	-	.	ID=exon-XM_012363186.1-9;Dbxref=GeneID:105669960%2CGenbank:XM_012363186.1;Parent=rna-XM_012363186.1
NW_012160620.1	Gnomon	mRNA	1070314	1073781	.	+	.	Name=XM_012363399.1;ID=rna-XM_012363399.1;Dbxref=GeneID:105670073%2CGenbank:XM_012363399.1;Parent=gene-LOC105670073
NW_012160620.1	Gnomon	CDS	2143196	2143403	.	-	0	Name=XP_012218661.1;ID=cds-XP_012218661.1;Dbxref=GeneID:105669991%2CGenbank:XP_012218661.1;Parent=rna-XM_012363238.1
NW_012160620.1	Gnomon	CDS	2142742	2142894	.	-	0	Name=XP_012218661.1;ID=cds-XP_012218661.1;Dbxref=GeneID:105669991%2CGenbank:XP_012218661.1;Parent=rna-XM_012363238.1
NW_012160620.1	Gnomon	CDS	2142486	2142663	.	-	0	Name=XP_012218661.1;ID=cds-XP_012218661.1;Dbxref=GeneID:105669991%2CGenbank:XP_012218661.1;Parent=rna-XM_012363238.1
NW_012160620.1	Gnomon	CDS	2142104	2142389	.	-	0	Name=XP_012218661.1;ID=cds-XP_012218661.1;Dbxref=GeneID:105669991%2CGenbank:XP_012218661.1;Parent=rna-XM_012363238.1
NW_012160620.1	Gnomon	CDS	42000	42460	.	+	0	Name=XP_012218817.1;ID=cds-XP_012218817.1;Dbxref=GeneID:105670070%2CGenbank:XP_012218817.1;Parent=rna-XM_012363394.1
NW_012160620.1	Gnomon	CDS	42622	43244	.	+	0	Name=XP_012218817.1;ID=cds-XP_012218817.1;Dbxref=GeneID:105670070%2CGenbank:XP_012218817.1;Parent=rna-XM_012363394.1
NW_012160620.1	Gnomon	CDS	43317	43710	.	+	0	Name=XP_012218817.1;ID=cds-XP_012218817.1;Dbxref=GeneID:105670070%2CGenbank:XP_012218817.1;Parent=rna-XM_012363394.1
NW_012160620.1	Gnomon	CDS	43847	44057	.	+	0	Name=XP_012218817.1;ID=cds-XP_012218817.1;Dbxref=GeneID:105670070%2CGenbank:XP_012218817.1;Parent=rna-XM_012363394.1
NW_012160620.1	Gnomon	CDS	42000	42460	.	+	0	Name=XP_012218816.1;ID=cds-XP_012218816.1;Dbxref=GeneID:105670070%2CGenbank:XP_012218816.1;Parent=rna-XM_012363393.1
NW_012160620.1	Gnomon	CDS	42622	43244	.	+	0	Name=XP_012218816.1;ID=cds-XP_012218816.1;Dbxref=GeneID:105670070%2CGenbank:XP_012218816.1;Parent=rna-XM_012363393.1
NW_012160620.1	Gnomon	CDS	43317	43710	.	+	0	Name=XP_012218816.1;ID=cds-XP_012218816.1;Dbxref=GeneID:105670070%2CGenbank:XP_012218816.1;Parent=rna-XM_012363393.1
NW_012160620.1	Gnomon	CDS	43847	44057	.	+	0	Name=XP_012218816.1;ID=cds-XP_012218816.1;Dbxref=GeneID:105670070%2CGenbank:XP_012218816.1;Parent=rna-XM_012363393.1
NW_012160620.1	Gnomon	exon	2349091	2349452	.	+	.	ID=exon-XM_012363278.1-5;Dbxref=GeneID:105670005%2CGenbank:XM_012363278.1;Parent=rna-XM_012363278.1
NW_012160620.1	Gnomon	exon	2349522	2349725	.	+	.	ID=exon-XM_012363278.1-6;Dbxref=GeneID:105670005%2CGenbank:XM_012363278.1;Parent=rna-XM_012363278.1
NW_012160620.1	Gnomon	exon	2349823	2350137	.	+	.	ID=exon-XM_012363278.1-7;Dbxref=GeneID:105670005%2CGenbank:XM_012363278.1;Parent=rna-XM_012363278.1
NW_012160620.1	Gnomon	exon	2347385	2347858	.	+	.	ID=exon-XM_012363278.1-1;Dbxref=GeneID:105670005%2CGenbank:XM_012363278.1;Parent=rna-XM_012363278.1
NW_012160620.1	Gnomon	exon	2347966	2348304	.	+	.	ID=exon-XM_012363278.1-2;Dbxref=GeneID:105670005%2CGenbank:XM_012363278.1;Parent=rna-XM_012363278.1
NW_012160620.1	Gnomon	exon	2348529	2348664	.	+	.	ID=exon-XM_012363278.1-3;Dbxref=GeneID:105670005%2CGenbank:XM_012363278.1;Parent=rna-XM_012363278.1
NW_012160620.1	Gnomon	exon	2348883	2348977	.	+	.	ID=exon-XM_012363278.1-4;Dbxref=GeneID:105670005%2CGenbank:XM_012363278.1;Parent=rna-XM_012363278.1
NW_012160620.1	Gnomon	exon	722224	722719	.	+	.	ID=exon-XM_012363207.1-7;Dbxref=GeneID:105669975%2CGenbank:XM_012363207.1;Parent=rna-XM_012363207.1
NW_012160620.1	Gnomon	exon	717846	717987	.	+	.	ID=exon-XM_012363207.1-1;Dbxref=GeneID:105669975%2CGenbank:XM_012363207.1;Parent=rna-XM_012363207.1
NW_012160620.1	Gnomon	exon	718657	718748	.	+	.	ID=exon-XM_012363207.1-2;Dbxref=GeneID:105669975%2CGenbank:XM_012363207.1;Parent=rna-XM_012363207.1
NW_012160620.1	Gnomon	exon	720039	720529	.	+	.	ID=exon-XM_012363207.1-3;Dbxref=GeneID:105669975%2CGenbank:XM_012363207.1;Parent=rna-XM_012363207.1
NW_012160620.1	Gnomon	exon	720953	721323	.	+	.	ID=exon-XM_012363207.1-4;Dbxref=GeneID:105669975%2CGenbank:XM_012363207.1;Parent=rna-XM_012363207.1
NW_012160620.1	Gnomon	exon	721465	721684	.	+	.	ID=exon-XM_012363207.1-5;Dbxref=GeneID:105669975%2CGenbank:XM_012363207.1;Parent=rna-XM_012363207.1
NW_012160620.1	Gnomon	exon	721762	721981	.	+	.	ID=exon-XM_012363207.1-6;Dbxref=GeneID:105669975%2CGenbank:XM_012363207.1;Parent=rna-XM_012363207.1
NW_012160620.1	Gnomon	exon	1191210	1191559	.	+	.	ID=exon-XM_012363391.1-10;Dbxref=GeneID:105670069%2CGenbank:XM_012363391.1;Parent=rna-XM_012363391.1
NW_012160620.1	Gnomon	exon	1191693	1191956	.	+	.	ID=exon-XM_012363391.1-11;Dbxref=GeneID:105670069%2CGenbank:XM_012363391.1;Parent=rna-XM_012363391.1
NW_012160620.1	Gnomon	exon	1192204	1192519	.	+	.	ID=exon-XM_012363391.1-12;Dbxref=GeneID:105670069%2CGenbank:XM_012363391.1;Parent=rna-XM_012363391.1
NW_012160620.1	Gnomon	exon	1193387	1194767	.	+	.	ID=exon-XM_012363391.1-13;Dbxref=GeneID:105670069%2CGenbank:XM_012363391.1;Parent=rna-XM_012363391.1
NW_012160620.1	Gnomon	mRNA	2434555	2480773	.	-	.	Name=XM_012363253.1;ID=rna-XM_012363253.1;Dbxref=GeneID:105669999%2CGenbank:XM_012363253.1;Parent=gene-LOC105669999
NW_012160620.1	Gnomon	exon	1300628	1300946	.	+	.	ID=exon-XR_001100358.1-2;Dbxref=GeneID:105670014%2CGenbank:XR_001100358.1;Parent=rna-XR_001100358.1
NW_012160620.1	Gnomon	exon	1301025	1301169	.	+	.	ID=exon-XR_001100358.1-3;Dbxref=GeneID:105670014%2CGenbank:XR_001100358.1;Parent=rna-XR_001100358.1
NW_012160620.1	Gnomon	exon	1300357	1300531	.	+	.	ID=exon-XR_001100358.1-1;Dbxref=GeneID:105670014%2CGenbank:XR_001100358.1;Parent=rna-XR_001100358.1
NW_012160620.1	Gnomon	mRNA	2434555	2481882	.	-	.	Name=XM_012363254.1;ID=rna-XM_012363254.1;Dbxref=GeneID:105669999%2CGenbank:XM_012363254.1;Parent=gene-LOC105669999
NW_012160620.1	Gnomon	exon	61373	61682	.	-	.	ID=exon-XM_012363326.1-3;Dbxref=GeneID:105670034%2CGenbank:XM_012363326.1;Parent=rna-XM_012363326.1
NW_012160620.1	Gnomon	exon	60451	60722	.	-	.	ID=exon-XM_012363326.1-4;Dbxref=GeneID:105670034%2CGenbank:XM_012363326.1;Parent=rna-XM_012363326.1
NW_012160620.1	Gnomon	exon	62706	62958	.	-	.	ID=exon-XM_012363326.1-1;Dbxref=GeneID:105670034%2CGenbank:XM_012363326.1;Parent=rna-XM_012363326.1
NW_012160620.1	Gnomon	exon	62457	62532	.	-	.	ID=exon-XM_012363326.1-2;Dbxref=GeneID:105670034%2CGenbank:XM_012363326.1;Parent=rna-XM_012363326.1
NW_012160620.1	Gnomon	exon	58913	59196	.	-	.	ID=exon-XM_012363326.1-7;Dbxref=GeneID:105670034%2CGenbank:XM_012363326.1;Parent=rna-XM_012363326.1
NW_012160620.1	Gnomon	exon	58344	58737	.	-	.	ID=exon-XM_012363326.1-8;Dbxref=GeneID:105670034%2CGenbank:XM_012363326.1;Parent=rna-XM_012363326.1
NW_012160620.1	Gnomon	exon	59864	60292	.	-	.	ID=exon-XM_012363326.1-5;Dbxref=GeneID:105670034%2CGenbank:XM_012363326.1;Parent=rna-XM_012363326.1
NW_012160620.1	Gnomon	exon	59659	59741	.	-	.	ID=exon-XM_012363326.1-6;Dbxref=GeneID:105670034%2CGenbank:XM_012363326.1;Parent=rna-XM_012363326.1
NW_012160620.1	Gnomon	mRNA	2434555	2797385	.	-	.	Name=XM_012363250.1;ID=rna-XM_012363250.1;Dbxref=GeneID:105669999%2CGenbank:XM_012363250.1;Parent=gene-LOC105669999
NW_012160620.1	Gnomon	exon	2313558	2313647	.	-	.	ID=exon-XM_012363273.1-17;Dbxref=GeneID:105670002%2CGenbank:XM_012363273.1;Parent=rna-XM_012363273.1
NW_012160620.1	Gnomon	CDS	1170001	1170825	.	+	0	Name=XP_012218815.1;ID=cds-XP_012218815.1;Dbxref=GeneID:105670069%2CGenbank:XP_012218815.1;Parent=rna-XM_012363392.1
NW_012160620.1	Gnomon	CDS	1171124	1171349	.	+	0	Name=XP_012218815.1;ID=cds-XP_012218815.1;Dbxref=GeneID:105670069%2CGenbank:XP_012218815.1;Parent=rna-XM_012363392.1
NW_012160620.1	Gnomon	CDS	1177272	1177387	.	+	0	Name=XP_012218815.1;ID=cds-XP_012218815.1;Dbxref=GeneID:105670069%2CGenbank:XP_012218815.1;Parent=rna-XM_012363392.1
NW_012160620.1	Gnomon	CDS	1180226	1180462	.	+	0	Name=XP_012218815.1;ID=cds-XP_012218815.1;Dbxref=GeneID:105670069%2CGenbank:XP_012218815.1;Parent=rna-XM_012363392.1
NW_012160620.1	Gnomon	CDS	1182609	1182760	.	+	0	Name=XP_012218815.1;ID=cds-XP_012218815.1;Dbxref=GeneID:105670069%2CGenbank:XP_012218815.1;Parent=rna-XM_012363392.1
NW_012160620.1	Gnomon	CDS	1187833	1188049	.	+	0	Name=XP_012218815.1;ID=cds-XP_012218815.1;Dbxref=GeneID:105670069%2CGenbank:XP_012218815.1;Parent=rna-XM_012363392.1
NW_012160620.1	Gnomon	CDS	1188821	1188982	.	+	0	Name=XP_012218815.1;ID=cds-XP_012218815.1;Dbxref=GeneID:105670069%2CGenbank:XP_012218815.1;Parent=rna-XM_012363392.1
NW_012160620.1	Gnomon	CDS	1189327	1189524	.	+	0	Name=XP_012218815.1;ID=cds-XP_012218815.1;Dbxref=GeneID:105670069%2CGenbank:XP_012218815.1;Parent=rna-XM_012363392.1
NW_012160620.1	Gnomon	CDS	1190025	1190134	.	+	0	Name=XP_012218815.1;ID=cds-XP_012218815.1;Dbxref=GeneID:105670069%2CGenbank:XP_012218815.1;Parent=rna-XM_012363392.1
NW_012160620.1	Gnomon	CDS	1191210	1191559	.	+	0	Name=XP_012218815.1;ID=cds-XP_012218815.1;Dbxref=GeneID:105670069%2CGenbank:XP_012218815.1;Parent=rna-XM_012363392.1
NW_012160620.1	Gnomon	CDS	1191693	1191956	.	+	0	Name=XP_012218815.1;ID=cds-XP_012218815.1;Dbxref=GeneID:105670069%2CGenbank:XP_012218815.1;Parent=rna-XM_012363392.1
NW_012160620.1	Gnomon	CDS	1192204	1192519	.	+	0	Name=XP_012218815.1;ID=cds-XP_012218815.1;Dbxref=GeneID:105670069%2CGenbank:XP_012218815.1;Parent=rna-XM_012363392.1
NW_012160620.1	Gnomon	CDS	1193387	1193561	.	+	0	Name=XP_012218815.1;ID=cds-XP_012218815.1;Dbxref=GeneID:105670069%2CGenbank:XP_012218815.1;Parent=rna-XM_012363392.1
NW_012160620.1	Gnomon	exon	2317227	2317413	.	-	.	ID=exon-XM_012363273.1-10;Dbxref=GeneID:105670002%2CGenbank:XM_012363273.1;Parent=rna-XM_012363273.1
NW_012160620.1	Gnomon	exon	2316164	2316406	.	-	.	ID=exon-XM_012363273.1-11;Dbxref=GeneID:105670002%2CGenbank:XM_012363273.1;Parent=rna-XM_012363273.1
NW_012160620.1	Gnomon	exon	2315887	2316065	.	-	.	ID=exon-XM_012363273.1-12;Dbxref=GeneID:105670002%2CGenbank:XM_012363273.1;Parent=rna-XM_012363273.1
NW_012160620.1	Gnomon	exon	2315631	2315792	.	-	.	ID=exon-XM_012363273.1-13;Dbxref=GeneID:105670002%2CGenbank:XM_012363273.1;Parent=rna-XM_012363273.1
NW_012160620.1	Gnomon	exon	2315265	2315468	.	-	.	ID=exon-XM_012363273.1-14;Dbxref=GeneID:105670002%2CGenbank:XM_012363273.1;Parent=rna-XM_012363273.1
NW_012160620.1	Gnomon	exon	2314967	2315168	.	-	.	ID=exon-XM_012363273.1-15;Dbxref=GeneID:105670002%2CGenbank:XM_012363273.1;Parent=rna-XM_012363273.1
NW_012160620.1	Gnomon	exon	2313974	2314180	.	-	.	ID=exon-XM_012363273.1-16;Dbxref=GeneID:105670002%2CGenbank:XM_012363273.1;Parent=rna-XM_012363273.1
NW_012160620.1	Gnomon	lnc_RNA	427422	428887	.	-	.	Name=XR_001100371.1;ID=rna-XR_001100371.1;Dbxref=GeneID:105670056%2CGenbank:XR_001100371.1;Parent=gene-LOC105670056
NW_012160620.1	Gnomon	mRNA	44153	50496	.	-	.	Name=XM_012363396.1;ID=rna-XM_012363396.1;Dbxref=GeneID:105670071%2CGenbank:XM_012363396.1;Parent=gene-LOC105670071
NW_012160620.1	Gnomon	exon	1065008	1065123	.	+	.	ID=exon-XM_012363340.1-10;Dbxref=GeneID:105670042%2CGenbank:XM_012363340.1;Parent=rna-XM_012363340.1
NW_012160620.1	Gnomon	exon	1065230	1065377	.	+	.	ID=exon-XM_012363340.1-11;Dbxref=GeneID:105670042%2CGenbank:XM_012363340.1;Parent=rna-XM_012363340.1
NW_012160620.1	Gnomon	exon	1337788	1337936	.	-	.	ID=exon-XM_012363349.1-8;Dbxref=GeneID:105670047%2CGenbank:XM_012363349.1;Parent=rna-XM_012363349.1
NW_012160620.1	Gnomon	exon	1337390	1337702	.	-	.	ID=exon-XM_012363349.1-9;Dbxref=GeneID:105670047%2CGenbank:XM_012363349.1;Parent=rna-XM_012363349.1
NW_012160620.1	Gnomon	exon	1338481	1338653	.	-	.	ID=exon-XM_012363349.1-6;Dbxref=GeneID:105670047%2CGenbank:XM_012363349.1;Parent=rna-XM_012363349.1
NW_012160620.1	Gnomon	exon	1338146	1338401	.	-	.	ID=exon-XM_012363349.1-7;Dbxref=GeneID:105670047%2CGenbank:XM_012363349.1;Parent=rna-XM_012363349.1
NW_012160620.1	Gnomon	exon	1338935	1339034	.	-	.	ID=exon-XM_012363349.1-4;Dbxref=GeneID:105670047%2CGenbank:XM_012363349.1;Parent=rna-XM_012363349.1
NW_012160620.1	Gnomon	exon	1338743	1338858	.	-	.	ID=exon-XM_012363349.1-5;Dbxref=GeneID:105670047%2CGenbank:XM_012363349.1;Parent=rna-XM_012363349.1
NW_012160620.1	Gnomon	exon	1339351	1339487	.	-	.	ID=exon-XM_012363349.1-2;Dbxref=GeneID:105670047%2CGenbank:XM_012363349.1;Parent=rna-XM_012363349.1
NW_012160620.1	Gnomon	exon	1339121	1339202	.	-	.	ID=exon-XM_012363349.1-3;Dbxref=GeneID:105670047%2CGenbank:XM_012363349.1;Parent=rna-XM_012363349.1
NW_012160620.1	Gnomon	exon	1340702	1341491	.	-	.	ID=exon-XM_012363349.1-1;Dbxref=GeneID:105670047%2CGenbank:XM_012363349.1;Parent=rna-XM_012363349.1
NW_012160620.1	Gnomon	exon	52709	53017	.	-	.	ID=exon-XM_012363398.1-11;Dbxref=GeneID:105670072%2CGenbank:XM_012363398.1;Parent=rna-XM_012363398.1
NW_012160620.1	Gnomon	exon	52442	52630	.	-	.	ID=exon-XM_012363398.1-12;Dbxref=GeneID:105670072%2CGenbank:XM_012363398.1;Parent=rna-XM_012363398.1
NW_012160620.1	Gnomon	exon	53098	53285	.	-	.	ID=exon-XM_012363398.1-10;Dbxref=GeneID:105670072%2CGenbank:XM_012363398.1;Parent=rna-XM_012363398.1
NW_012160620.1	Gnomon	exon	51763	52344	.	-	.	ID=exon-XM_012363398.1-13;Dbxref=GeneID:105670072%2CGenbank:XM_012363398.1;Parent=rna-XM_012363398.1
NW_012160620.1	Gnomon	exon	2001595	2002275	.	-	.	ID=exon-XM_012363231.1-2;Dbxref=GeneID:105669987%2CGenbank:XM_012363231.1;Parent=rna-XM_012363231.1
NW_012160620.1	Gnomon	mRNA	2434555	2797385	.	-	.	Name=XM_012363251.1;ID=rna-XM_012363251.1;Dbxref=GeneID:105669999%2CGenbank:XM_012363251.1;Parent=gene-LOC105669999
NW_012160620.1	Gnomon	exon	2001348	2001507	.	-	.	ID=exon-XM_012363231.1-3;Dbxref=GeneID:105669987%2CGenbank:XM_012363231.1;Parent=rna-XM_012363231.1
NW_012160620.1	Gnomon	exon	2002453	2002923	.	-	.	ID=exon-XM_012363231.1-1;Dbxref=GeneID:105669987%2CGenbank:XM_012363231.1;Parent=rna-XM_012363231.1
NW_012160620.1	Gnomon	exon	2000295	2000708	.	-	.	ID=exon-XM_012363231.1-6;Dbxref=GeneID:105669987%2CGenbank:XM_012363231.1;Parent=rna-XM_012363231.1
NW_012160620.1	Gnomon	exon	2001097	2001254	.	-	.	ID=exon-XM_012363231.1-4;Dbxref=GeneID:105669987%2CGenbank:XM_012363231.1;Parent=rna-XM_012363231.1
NW_012160620.1	Gnomon	exon	2000783	2001017	.	-	.	ID=exon-XM_012363231.1-5;Dbxref=GeneID:105669987%2CGenbank:XM_012363231.1;Parent=rna-XM_012363231.1
NW_012160620.1	Gnomon	lnc_RNA	442205	471899	.	-	.	Name=XR_001100370.1;ID=rna-XR_001100370.1;Dbxref=GeneID:105670055%2CGenbank:XR_001100370.1;Parent=gene-LOC105670055
NW_012160620.1	Gnomon	CDS	1170001	1170825	.	+	0	Name=XP_012218814.1;ID=cds-XP_012218814.1;Dbxref=GeneID:105670069%2CGenbank:XP_012218814.1;Parent=rna-XM_012363391.1
NW_012160620.1	Gnomon	CDS	1171124	1171349	.	+	0	Name=XP_012218814.1;ID=cds-XP_012218814.1;Dbxref=GeneID:105670069%2CGenbank:XP_012218814.1;Parent=rna-XM_012363391.1
NW_012160620.1	Gnomon	CDS	1177272	1177387	.	+	0	Name=XP_012218814.1;ID=cds-XP_012218814.1;Dbxref=GeneID:105670069%2CGenbank:XP_012218814.1;Parent=rna-XM_012363391.1
NW_012160620.1	Gnomon	CDS	1180226	1180462	.	+	0	Name=XP_012218814.1;ID=cds-XP_012218814.1;Dbxref=GeneID:105670069%2CGenbank:XP_012218814.1;Parent=rna-XM_012363391.1
NW_012160620.1	Gnomon	CDS	1182609	1182760	.	+	0	Name=XP_012218814.1;ID=cds-XP_012218814.1;Dbxref=GeneID:105670069%2CGenbank:XP_012218814.1;Parent=rna-XM_012363391.1
NW_012160620.1	Gnomon	CDS	1187833	1188049	.	+	0	Name=XP_012218814.1;ID=cds-XP_012218814.1;Dbxref=GeneID:105670069%2CGenbank:XP_012218814.1;Parent=rna-XM_012363391.1
NW_012160620.1	Gnomon	CDS	1188821	1188982	.	+	0	Name=XP_012218814.1;ID=cds-XP_012218814.1;Dbxref=GeneID:105670069%2CGenbank:XP_012218814.1;Parent=rna-XM_012363391.1
NW_012160620.1	Gnomon	CDS	1189327	1189524	.	+	0	Name=XP_012218814.1;ID=cds-XP_012218814.1;Dbxref=GeneID:105670069%2CGenbank:XP_012218814.1;Parent=rna-XM_012363391.1
NW_012160620.1	Gnomon	CDS	1190025	1190134	.	+	0	Name=XP_012218814.1;ID=cds-XP_012218814.1;Dbxref=GeneID:105670069%2CGenbank:XP_012218814.1;Parent=rna-XM_012363391.1
NW_012160620.1	Gnomon	CDS	1191210	1191559	.	+	0	Name=XP_012218814.1;ID=cds-XP_012218814.1;Dbxref=GeneID:105670069%2CGenbank:XP_012218814.1;Parent=rna-XM_012363391.1
NW_012160620.1	Gnomon	CDS	1191693	1191956	.	+	0	Name=XP_012218814.1;ID=cds-XP_012218814.1;Dbxref=GeneID:105670069%2CGenbank:XP_012218814.1;Parent=rna-XM_012363391.1
NW_012160620.1	Gnomon	CDS	1192204	1192519	.	+	0	Name=XP_012218814.1;ID=cds-XP_012218814.1;Dbxref=GeneID:105670069%2CGenbank:XP_012218814.1;Parent=rna-XM_012363391.1
NW_012160620.1	Gnomon	CDS	1193387	1193561	.	+	0	Name=XP_012218814.1;ID=cds-XP_012218814.1;Dbxref=GeneID:105670069%2CGenbank:XP_012218814.1;Parent=rna-XM_012363391.1
NW_012160620.1	Gnomon	mRNA	51763	57626	.	-	.	Name=XM_012363398.1;ID=rna-XM_012363398.1;Dbxref=GeneID:105670072%2CGenbank:XM_012363398.1;Parent=gene-LOC105670072
NW_012160620.1	Gnomon	exon	2349522	2349725	.	+	.	ID=exon-XM_012363281.1-5;Dbxref=GeneID:105670005%2CGenbank:XM_012363281.1;Parent=rna-XM_012363281.1
NW_012160620.1	Gnomon	exon	2349823	2350139	.	+	.	ID=exon-XM_012363281.1-6;Dbxref=GeneID:105670005%2CGenbank:XM_012363281.1;Parent=rna-XM_012363281.1
NW_012160620.1	Gnomon	exon	2348883	2348977	.	+	.	ID=exon-XM_012363281.1-3;Dbxref=GeneID:105670005%2CGenbank:XM_012363281.1;Parent=rna-XM_012363281.1
NW_012160620.1	Gnomon	exon	2349229	2349452	.	+	.	ID=exon-XM_012363281.1-4;Dbxref=GeneID:105670005%2CGenbank:XM_012363281.1;Parent=rna-XM_012363281.1
NW_012160620.1	Gnomon	exon	2347381	2348304	.	+	.	ID=exon-XM_012363281.1-1;Dbxref=GeneID:105670005%2CGenbank:XM_012363281.1;Parent=rna-XM_012363281.1
NW_012160620.1	Gnomon	exon	2348529	2348664	.	+	.	ID=exon-XM_012363281.1-2;Dbxref=GeneID:105670005%2CGenbank:XM_012363281.1;Parent=rna-XM_012363281.1
NW_012160620.1	Gnomon	exon	46859	47168	.	-	.	ID=exon-XM_012363396.1-4;Dbxref=GeneID:105670071%2CGenbank:XM_012363396.1;Parent=rna-XM_012363396.1
NW_012160620.1	Gnomon	exon	46307	46578	.	-	.	ID=exon-XM_012363396.1-5;Dbxref=GeneID:105670071%2CGenbank:XM_012363396.1;Parent=rna-XM_012363396.1
NW_012160620.1	Gnomon	exon	45404	45832	.	-	.	ID=exon-XM_012363396.1-6;Dbxref=GeneID:105670071%2CGenbank:XM_012363396.1;Parent=rna-XM_012363396.1
NW_012160620.1	Gnomon	exon	45202	45281	.	-	.	ID=exon-XM_012363396.1-7;Dbxref=GeneID:105670071%2CGenbank:XM_012363396.1;Parent=rna-XM_012363396.1
NW_012160620.1	Gnomon	exon	50224	50496	.	-	.	ID=exon-XM_012363396.1-1;Dbxref=GeneID:105670071%2CGenbank:XM_012363396.1;Parent=rna-XM_012363396.1
NW_012160620.1	Gnomon	exon	48576	48742	.	-	.	ID=exon-XM_012363396.1-2;Dbxref=GeneID:105670071%2CGenbank:XM_012363396.1;Parent=rna-XM_012363396.1
NW_012160620.1	Gnomon	exon	47603	47673	.	-	.	ID=exon-XM_012363396.1-3;Dbxref=GeneID:105670071%2CGenbank:XM_012363396.1;Parent=rna-XM_012363396.1
NW_012160620.1	Gnomon	exon	44571	44854	.	-	.	ID=exon-XM_012363396.1-8;Dbxref=GeneID:105670071%2CGenbank:XM_012363396.1;Parent=rna-XM_012363396.1
NW_012160620.1	Gnomon	exon	44153	44415	.	-	.	ID=exon-XM_012363396.1-9;Dbxref=GeneID:105670071%2CGenbank:XM_012363396.1;Parent=rna-XM_012363396.1
NW_012160620.1	Gnomon	exon	57434	57626	.	-	.	ID=exon-XM_012363398.1-1;Dbxref=GeneID:105670072%2CGenbank:XM_012363398.1;Parent=rna-XM_012363398.1
NW_012160620.1	Gnomon	exon	57193	57261	.	-	.	ID=exon-XM_012363398.1-2;Dbxref=GeneID:105670072%2CGenbank:XM_012363398.1;Parent=rna-XM_012363398.1
NW_012160620.1	Gnomon	exon	55638	55828	.	-	.	ID=exon-XM_012363398.1-3;Dbxref=GeneID:105670072%2CGenbank:XM_012363398.1;Parent=rna-XM_012363398.1
NW_012160620.1	Gnomon	exon	55153	55241	.	-	.	ID=exon-XM_012363398.1-4;Dbxref=GeneID:105670072%2CGenbank:XM_012363398.1;Parent=rna-XM_012363398.1
NW_012160620.1	Gnomon	exon	54836	55013	.	-	.	ID=exon-XM_012363398.1-5;Dbxref=GeneID:105670072%2CGenbank:XM_012363398.1;Parent=rna-XM_012363398.1
NW_012160620.1	Gnomon	exon	54394	54757	.	-	.	ID=exon-XM_012363398.1-6;Dbxref=GeneID:105670072%2CGenbank:XM_012363398.1;Parent=rna-XM_012363398.1
NW_012160620.1	Gnomon	exon	54146	54324	.	-	.	ID=exon-XM_012363398.1-7;Dbxref=GeneID:105670072%2CGenbank:XM_012363398.1;Parent=rna-XM_012363398.1
NW_012160620.1	Gnomon	exon	53891	54053	.	-	.	ID=exon-XM_012363398.1-8;Dbxref=GeneID:105670072%2CGenbank:XM_012363398.1;Parent=rna-XM_012363398.1
NW_012160620.1	Gnomon	exon	53376	53770	.	-	.	ID=exon-XM_012363398.1-9;Dbxref=GeneID:105670072%2CGenbank:XM_012363398.1;Parent=rna-XM_012363398.1
NW_012160620.1	Gnomon	exon	1130526	1131038	.	+	.	ID=exon-XM_012363378.1-15;Dbxref=GeneID:105670060%2CGenbank:XM_012363378.1;Parent=rna-XM_012363378.1
NW_012160620.1	Gnomon	exon	1131611	1131851	.	+	.	ID=exon-XM_012363378.1-16;Dbxref=GeneID:105670060%2CGenbank:XM_012363378.1;Parent=rna-XM_012363378.1
NW_012160620.1	Gnomon	exon	1129089	1129311	.	+	.	ID=exon-XM_012363378.1-10;Dbxref=GeneID:105670060%2CGenbank:XM_012363378.1;Parent=rna-XM_012363378.1
NW_012160620.1	Gnomon	exon	1129872	1129968	.	+	.	ID=exon-XM_012363378.1-13;Dbxref=GeneID:105670060%2CGenbank:XM_012363378.1;Parent=rna-XM_012363378.1
NW_012160620.1	Gnomon	exon	1130097	1130223	.	+	.	ID=exon-XM_012363378.1-14;Dbxref=GeneID:105670060%2CGenbank:XM_012363378.1;Parent=rna-XM_012363378.1
NW_012160620.1	Gnomon	exon	1129404	1129542	.	+	.	ID=exon-XM_012363378.1-11;Dbxref=GeneID:105670060%2CGenbank:XM_012363378.1;Parent=rna-XM_012363378.1
NW_012160620.1	Gnomon	exon	1129615	1129704	.	+	.	ID=exon-XM_012363378.1-12;Dbxref=GeneID:105670060%2CGenbank:XM_012363378.1;Parent=rna-XM_012363378.1
NW_012160620.1	Gnomon	exon	554500	555294	.	-	.	ID=exon-XM_012363184.1-7;Dbxref=GeneID:105669957%2CGenbank:XM_012363184.1;Parent=rna-XM_012363184.1
NW_012160620.1	Gnomon	exon	556681	556734	.	-	.	ID=exon-XM_012363184.1-5;Dbxref=GeneID:105669957%2CGenbank:XM_012363184.1;Parent=rna-XM_012363184.1
NW_012160620.1	Gnomon	exon	555373	555627	.	-	.	ID=exon-XM_012363184.1-6;Dbxref=GeneID:105669957%2CGenbank:XM_012363184.1;Parent=rna-XM_012363184.1
NW_012160620.1	Gnomon	exon	557356	557520	.	-	.	ID=exon-XM_012363184.1-3;Dbxref=GeneID:105669957%2CGenbank:XM_012363184.1;Parent=rna-XM_012363184.1
NW_012160620.1	Gnomon	exon	556806	557123	.	-	.	ID=exon-XM_012363184.1-4;Dbxref=GeneID:105669957%2CGenbank:XM_012363184.1;Parent=rna-XM_012363184.1
NW_012160620.1	Gnomon	exon	559296	559410	.	-	.	ID=exon-XM_012363184.1-1;Dbxref=GeneID:105669957%2CGenbank:XM_012363184.1;Parent=rna-XM_012363184.1
NW_012160620.1	Gnomon	exon	557804	558076	.	-	.	ID=exon-XM_012363184.1-2;Dbxref=GeneID:105669957%2CGenbank:XM_012363184.1;Parent=rna-XM_012363184.1
NW_012160620.1	Gnomon	CDS	1305219	1305318	.	-	0	Name=XP_012218621.1;ID=cds-XP_012218621.1;Dbxref=GeneID:105669970%2CGenbank:XP_012218621.1;Parent=rna-XM_012363198.1
NW_012160620.1	Gnomon	CDS	1304898	1305081	.	-	0	Name=XP_012218621.1;ID=cds-XP_012218621.1;Dbxref=GeneID:105669970%2CGenbank:XP_012218621.1;Parent=rna-XM_012363198.1
NW_012160620.1	Gnomon	CDS	1304749	1304824	.	-	0	Name=XP_012218621.1;ID=cds-XP_012218621.1;Dbxref=GeneID:105669970%2CGenbank:XP_012218621.1;Parent=rna-XM_012363198.1
NW_012160620.1	Gnomon	CDS	1304537	1304664	.	-	0	Name=XP_012218621.1;ID=cds-XP_012218621.1;Dbxref=GeneID:105669970%2CGenbank:XP_012218621.1;Parent=rna-XM_012363198.1
NW_012160620.1	Gnomon	CDS	1304397	1304439	.	-	0	Name=XP_012218621.1;ID=cds-XP_012218621.1;Dbxref=GeneID:105669970%2CGenbank:XP_012218621.1;Parent=rna-XM_012363198.1
NW_012160620.1	Gnomon	CDS	1304179	1304252	.	-	0	Name=XP_012218621.1;ID=cds-XP_012218621.1;Dbxref=GeneID:105669970%2CGenbank:XP_012218621.1;Parent=rna-XM_012363198.1
NW_012160620.1	Gnomon	CDS	1303940	1304107	.	-	0	Name=XP_012218621.1;ID=cds-XP_012218621.1;Dbxref=GeneID:105669970%2CGenbank:XP_012218621.1;Parent=rna-XM_012363198.1
NW_012160620.1	Gnomon	CDS	1303613	1303766	.	-	0	Name=XP_012218621.1;ID=cds-XP_012218621.1;Dbxref=GeneID:105669970%2CGenbank:XP_012218621.1;Parent=rna-XM_012363198.1
NW_012160620.1	Gnomon	CDS	1303300	1303404	.	-	0	Name=XP_012218621.1;ID=cds-XP_012218621.1;Dbxref=GeneID:105669970%2CGenbank:XP_012218621.1;Parent=rna-XM_012363198.1
NW_012160620.1	Gnomon	CDS	1302921	1303210	.	-	0	Name=XP_012218621.1;ID=cds-XP_012218621.1;Dbxref=GeneID:105669970%2CGenbank:XP_012218621.1;Parent=rna-XM_012363198.1
NW_012160620.1	Gnomon	CDS	1302680	1302806	.	-	0	Name=XP_012218621.1;ID=cds-XP_012218621.1;Dbxref=GeneID:105669970%2CGenbank:XP_012218621.1;Parent=rna-XM_012363198.1
NW_012160620.1	Gnomon	mRNA	1306685	1312349	.	-	.	Name=XM_012363350.1;ID=rna-XM_012363350.1;Dbxref=GeneID:105670048%2CGenbank:XM_012363350.1;Parent=gene-LOC105670048
NW_012160620.1	Gnomon	CDS	1342475	1342668	.	+	0	Name=XP_012218767.1;ID=cds-XP_012218767.1;Dbxref=GeneID:105670045%2CGenbank:XP_012218767.1;Parent=rna-XM_012363344.1
NW_012160620.1	Gnomon	CDS	1342746	1342939	.	+	0	Name=XP_012218767.1;ID=cds-XP_012218767.1;Dbxref=GeneID:105670045%2CGenbank:XP_012218767.1;Parent=rna-XM_012363344.1
NW_012160620.1	Gnomon	CDS	1343271	1345356	.	+	0	Name=XP_012218767.1;ID=cds-XP_012218767.1;Dbxref=GeneID:105670045%2CGenbank:XP_012218767.1;Parent=rna-XM_012363344.1
NW_012160620.1	Gnomon	CDS	1345432	1345818	.	+	0	Name=XP_012218767.1;ID=cds-XP_012218767.1;Dbxref=GeneID:105670045%2CGenbank:XP_012218767.1;Parent=rna-XM_012363344.1
NW_012160620.1	Gnomon	CDS	1345907	1346157	.	+	0	Name=XP_012218767.1;ID=cds-XP_012218767.1;Dbxref=GeneID:105670045%2CGenbank:XP_012218767.1;Parent=rna-XM_012363344.1
NW_012160620.1	Gnomon	CDS	1346244	1346581	.	+	0	Name=XP_012218767.1;ID=cds-XP_012218767.1;Dbxref=GeneID:105670045%2CGenbank:XP_012218767.1;Parent=rna-XM_012363344.1
NW_012160620.1	Gnomon	CDS	1346685	1346696	.	+	0	Name=XP_012218767.1;ID=cds-XP_012218767.1;Dbxref=GeneID:105670045%2CGenbank:XP_012218767.1;Parent=rna-XM_012363344.1
NW_012160620.1	Gnomon	exon	1373157	1373254	.	-	.	ID=exon-XM_012363303.1-1;Dbxref=GeneID:105670022%2CGenbank:XM_012363303.1;Parent=rna-XM_012363303.1
NW_012160620.1	Gnomon	exon	1371621	1371773	.	-	.	ID=exon-XM_012363303.1-6;Dbxref=GeneID:105670022%2CGenbank:XM_012363303.1;Parent=rna-XM_012363303.1
NW_012160620.1	Gnomon	exon	1371099	1371429	.	-	.	ID=exon-XM_012363303.1-7;Dbxref=GeneID:105670022%2CGenbank:XM_012363303.1;Parent=rna-XM_012363303.1
NW_012160620.1	Gnomon	exon	1372161	1372296	.	-	.	ID=exon-XM_012363303.1-4;Dbxref=GeneID:105670022%2CGenbank:XM_012363303.1;Parent=rna-XM_012363303.1
NW_012160620.1	Gnomon	exon	1371937	1372050	.	-	.	ID=exon-XM_012363303.1-5;Dbxref=GeneID:105670022%2CGenbank:XM_012363303.1;Parent=rna-XM_012363303.1
NW_012160620.1	Gnomon	exon	1372619	1372695	.	-	.	ID=exon-XM_012363303.1-2;Dbxref=GeneID:105670022%2CGenbank:XM_012363303.1;Parent=rna-XM_012363303.1
NW_012160620.1	Gnomon	exon	1372375	1372469	.	-	.	ID=exon-XM_012363303.1-3;Dbxref=GeneID:105670022%2CGenbank:XM_012363303.1;Parent=rna-XM_012363303.1
NW_012160620.1	Gnomon	mRNA	2434555	2648763	.	-	.	Name=XM_012363257.1;ID=rna-XM_012363257.1;Dbxref=GeneID:105669999%2CGenbank:XM_012363257.1;Parent=gene-LOC105669999
NW_012160620.1	Gnomon	exon	2904076	2904209	.	-	.	ID=exon-XM_012363404.1-15;Dbxref=GeneID:105670077%2CGenbank:XM_012363404.1;Parent=rna-XM_012363404.1
NW_012160620.1	Gnomon	exon	2903858	2903989	.	-	.	ID=exon-XM_012363404.1-16;Dbxref=GeneID:105670077%2CGenbank:XM_012363404.1;Parent=rna-XM_012363404.1
NW_012160620.1	Gnomon	exon	2903505	2903779	.	-	.	ID=exon-XM_012363404.1-17;Dbxref=GeneID:105670077%2CGenbank:XM_012363404.1;Parent=rna-XM_012363404.1
NW_012160620.1	Gnomon	exon	2905418	2905761	.	-	.	ID=exon-XM_012363404.1-11;Dbxref=GeneID:105670077%2CGenbank:XM_012363404.1;Parent=rna-XM_012363404.1
NW_012160620.1	Gnomon	exon	2904871	2905290	.	-	.	ID=exon-XM_012363404.1-12;Dbxref=GeneID:105670077%2CGenbank:XM_012363404.1;Parent=rna-XM_012363404.1
NW_012160620.1	Gnomon	exon	2904661	2904786	.	-	.	ID=exon-XM_012363404.1-13;Dbxref=GeneID:105670077%2CGenbank:XM_012363404.1;Parent=rna-XM_012363404.1
NW_012160620.1	Gnomon	exon	2904296	2904571	.	-	.	ID=exon-XM_012363404.1-14;Dbxref=GeneID:105670077%2CGenbank:XM_012363404.1;Parent=rna-XM_012363404.1
NW_012160620.1	Gnomon	exon	2905850	2906055	.	-	.	ID=exon-XM_012363404.1-10;Dbxref=GeneID:105670077%2CGenbank:XM_012363404.1;Parent=rna-XM_012363404.1
NW_012160620.1	Gnomon	CDS	1134418	1134790	.	-	0	Name=XP_012218620.1;ID=cds-XP_012218620.1;Dbxref=GeneID:105669969%2CGenbank:XP_012218620.1;Parent=rna-XM_012363197.1
NW_012160620.1	Gnomon	CDS	1133753	1134009	.	-	0	Name=XP_012218620.1;ID=cds-XP_012218620.1;Dbxref=GeneID:105669969%2CGenbank:XP_012218620.1;Parent=rna-XM_012363197.1
NW_012160620.1	Gnomon	CDS	1133252	1133446	.	-	0	Name=XP_012218620.1;ID=cds-XP_012218620.1;Dbxref=GeneID:105669969%2CGenbank:XP_012218620.1;Parent=rna-XM_012363197.1
NW_012160620.1	Gnomon	CDS	1133041	1133162	.	-	0	Name=XP_012218620.1;ID=cds-XP_012218620.1;Dbxref=GeneID:105669969%2CGenbank:XP_012218620.1;Parent=rna-XM_012363197.1
NW_012160620.1	Gnomon	CDS	1132806	1132965	.	-	0	Name=XP_012218620.1;ID=cds-XP_012218620.1;Dbxref=GeneID:105669969%2CGenbank:XP_012218620.1;Parent=rna-XM_012363197.1
NW_012160620.1	Gnomon	exon	2361641	2361760	.	-	.	ID=exon-XM_012363400.1-2;Dbxref=GeneID:105670074%2CGenbank:XM_012363400.1;Parent=rna-XM_012363400.1
NW_012160620.1	Gnomon	exon	2361130	2361387	.	-	.	ID=exon-XM_012363400.1-3;Dbxref=GeneID:105670074%2CGenbank:XM_012363400.1;Parent=rna-XM_012363400.1
NW_012160620.1	Gnomon	exon	2362594	2362787	.	-	.	ID=exon-XM_012363400.1-1;Dbxref=GeneID:105670074%2CGenbank:XM_012363400.1;Parent=rna-XM_012363400.1
NW_012160620.1	Gnomon	exon	2359949	2360416	.	-	.	ID=exon-XM_012363400.1-6;Dbxref=GeneID:105670074%2CGenbank:XM_012363400.1;Parent=rna-XM_012363400.1
NW_012160620.1	Gnomon	exon	2360829	2361017	.	-	.	ID=exon-XM_012363400.1-4;Dbxref=GeneID:105670074%2CGenbank:XM_012363400.1;Parent=rna-XM_012363400.1
NW_012160620.1	Gnomon	exon	2360497	2360699	.	-	.	ID=exon-XM_012363400.1-5;Dbxref=GeneID:105670074%2CGenbank:XM_012363400.1;Parent=rna-XM_012363400.1
NW_012160620.1	Gnomon	exon	717047	717066	.	+	.	ID=exon-XM_012363209.1-1;Dbxref=GeneID:105669975%2CGenbank:XM_012363209.1;Parent=rna-XM_012363209.1
NW_012160620.1	Gnomon	exon	717172	717312	.	+	.	ID=exon-XM_012363209.1-2;Dbxref=GeneID:105669975%2CGenbank:XM_012363209.1;Parent=rna-XM_012363209.1
NW_012160620.1	Gnomon	exon	720039	720529	.	+	.	ID=exon-XM_012363209.1-3;Dbxref=GeneID:105669975%2CGenbank:XM_012363209.1;Parent=rna-XM_012363209.1
NW_012160620.1	Gnomon	exon	720953	721323	.	+	.	ID=exon-XM_012363209.1-4;Dbxref=GeneID:105669975%2CGenbank:XM_012363209.1;Parent=rna-XM_012363209.1
NW_012160620.1	Gnomon	exon	721465	721684	.	+	.	ID=exon-XM_012363209.1-5;Dbxref=GeneID:105669975%2CGenbank:XM_012363209.1;Parent=rna-XM_012363209.1
NW_012160620.1	Gnomon	exon	721762	721981	.	+	.	ID=exon-XM_012363209.1-6;Dbxref=GeneID:105669975%2CGenbank:XM_012363209.1;Parent=rna-XM_012363209.1
NW_012160620.1	Gnomon	exon	722224	722720	.	+	.	ID=exon-XM_012363209.1-7;Dbxref=GeneID:105669975%2CGenbank:XM_012363209.1;Parent=rna-XM_012363209.1
NW_012160620.1	Gnomon	mRNA	2434555	2548259	.	-	.	Name=XM_012363258.1;ID=rna-XM_012363258.1;Dbxref=GeneID:105669999%2CGenbank:XM_012363258.1;Parent=gene-LOC105669999
NW_012160620.1	Gnomon	CDS	1348648	1348756	.	+	0	Name=XP_012218766.1;ID=cds-XP_012218766.1;Dbxref=GeneID:105670044%2CGenbank:XP_012218766.1;Parent=rna-XM_012363343.1
NW_012160620.1	Gnomon	CDS	1348836	1348916	.	+	0	Name=XP_012218766.1;ID=cds-XP_012218766.1;Dbxref=GeneID:105670044%2CGenbank:XP_012218766.1;Parent=rna-XM_012363343.1
NW_012160620.1	Gnomon	CDS	1349013	1349422	.	+	0	Name=XP_012218766.1;ID=cds-XP_012218766.1;Dbxref=GeneID:105670044%2CGenbank:XP_012218766.1;Parent=rna-XM_012363343.1
NW_012160620.1	Gnomon	CDS	1349585	1349749	.	+	0	Name=XP_012218766.1;ID=cds-XP_012218766.1;Dbxref=GeneID:105670044%2CGenbank:XP_012218766.1;Parent=rna-XM_012363343.1
NW_012160620.1	Gnomon	CDS	1355298	1355456	.	+	0	Name=XP_012218766.1;ID=cds-XP_012218766.1;Dbxref=GeneID:105670044%2CGenbank:XP_012218766.1;Parent=rna-XM_012363343.1
NW_012160620.1	Gnomon	CDS	1355535	1355765	.	+	0	Name=XP_012218766.1;ID=cds-XP_012218766.1;Dbxref=GeneID:105670044%2CGenbank:XP_012218766.1;Parent=rna-XM_012363343.1
NW_012160620.1	Gnomon	CDS	1355843	1356055	.	+	0	Name=XP_012218766.1;ID=cds-XP_012218766.1;Dbxref=GeneID:105670044%2CGenbank:XP_012218766.1;Parent=rna-XM_012363343.1
NW_012160620.1	Gnomon	CDS	1356166	1356326	.	+	0	Name=XP_012218766.1;ID=cds-XP_012218766.1;Dbxref=GeneID:105670044%2CGenbank:XP_012218766.1;Parent=rna-XM_012363343.1
NW_012160620.1	Gnomon	CDS	1356390	1356672	.	+	0	Name=XP_012218766.1;ID=cds-XP_012218766.1;Dbxref=GeneID:105670044%2CGenbank:XP_012218766.1;Parent=rna-XM_012363343.1
NW_012160620.1	Gnomon	CDS	1356744	1357442	.	+	0	Name=XP_012218766.1;ID=cds-XP_012218766.1;Dbxref=GeneID:105670044%2CGenbank:XP_012218766.1;Parent=rna-XM_012363343.1
NW_012160620.1	Gnomon	CDS	1357511	1357891	.	+	0	Name=XP_012218766.1;ID=cds-XP_012218766.1;Dbxref=GeneID:105670044%2CGenbank:XP_012218766.1;Parent=rna-XM_012363343.1
NW_012160620.1	Gnomon	CDS	1357970	1358121	.	+	0	Name=XP_012218766.1;ID=cds-XP_012218766.1;Dbxref=GeneID:105670044%2CGenbank:XP_012218766.1;Parent=rna-XM_012363343.1
NW_012160620.1	Gnomon	CDS	1358319	1358748	.	+	0	Name=XP_012218766.1;ID=cds-XP_012218766.1;Dbxref=GeneID:105670044%2CGenbank:XP_012218766.1;Parent=rna-XM_012363343.1
NW_012160620.1	Gnomon	CDS	1358814	1359568	.	+	0	Name=XP_012218766.1;ID=cds-XP_012218766.1;Dbxref=GeneID:105670044%2CGenbank:XP_012218766.1;Parent=rna-XM_012363343.1
NW_012160620.1	Gnomon	CDS	1359767	1360077	.	+	0	Name=XP_012218766.1;ID=cds-XP_012218766.1;Dbxref=GeneID:105670044%2CGenbank:XP_012218766.1;Parent=rna-XM_012363343.1
NW_012160620.1	Gnomon	CDS	1360226	1360477	.	+	0	Name=XP_012218766.1;ID=cds-XP_012218766.1;Dbxref=GeneID:105670044%2CGenbank:XP_012218766.1;Parent=rna-XM_012363343.1
NW_012160620.1	Gnomon	CDS	1360572	1360966	.	+	0	Name=XP_012218766.1;ID=cds-XP_012218766.1;Dbxref=GeneID:105670044%2CGenbank:XP_012218766.1;Parent=rna-XM_012363343.1
NW_012160620.1	Gnomon	CDS	1361043	1361281	.	+	0	Name=XP_012218766.1;ID=cds-XP_012218766.1;Dbxref=GeneID:105670044%2CGenbank:XP_012218766.1;Parent=rna-XM_012363343.1
NW_012160620.1	Gnomon	CDS	1361375	1361492	.	+	0	Name=XP_012218766.1;ID=cds-XP_012218766.1;Dbxref=GeneID:105670044%2CGenbank:XP_012218766.1;Parent=rna-XM_012363343.1
NW_012160620.1	Gnomon	mRNA	1316149	1321398	.	-	.	Name=XM_012363352.1;ID=rna-XM_012363352.1;Dbxref=GeneID:105670049%2CGenbank:XM_012363352.1;Parent=gene-LOC105670049
NW_012160620.1	Gnomon	CDS	986678	986779	.	+	0	Name=XP_012218765.1;ID=cds-XP_012218765.1;Dbxref=GeneID:105670043%2CGenbank:XP_012218765.1;Parent=rna-XM_012363342.1
NW_012160620.1	Gnomon	CDS	986930	987018	.	+	0	Name=XP_012218765.1;ID=cds-XP_012218765.1;Dbxref=GeneID:105670043%2CGenbank:XP_012218765.1;Parent=rna-XM_012363342.1
NW_012160620.1	Gnomon	CDS	987122	987263	.	+	0	Name=XP_012218765.1;ID=cds-XP_012218765.1;Dbxref=GeneID:105670043%2CGenbank:XP_012218765.1;Parent=rna-XM_012363342.1
NW_012160620.1	Gnomon	CDS	987342	987455	.	+	0	Name=XP_012218765.1;ID=cds-XP_012218765.1;Dbxref=GeneID:105670043%2CGenbank:XP_012218765.1;Parent=rna-XM_012363342.1
NW_012160620.1	Gnomon	CDS	987744	987893	.	+	0	Name=XP_012218765.1;ID=cds-XP_012218765.1;Dbxref=GeneID:105670043%2CGenbank:XP_012218765.1;Parent=rna-XM_012363342.1
NW_012160620.1	Gnomon	CDS	988377	988523	.	+	0	Name=XP_012218765.1;ID=cds-XP_012218765.1;Dbxref=GeneID:105670043%2CGenbank:XP_012218765.1;Parent=rna-XM_012363342.1
NW_012160620.1	Gnomon	mRNA	2434555	2638306	.	-	.	Name=XM_012363255.1;ID=rna-XM_012363255.1;Dbxref=GeneID:105669999%2CGenbank:XM_012363255.1;Parent=gene-LOC105669999
NW_012160620.1	Gnomon	exon	2112687	2112974	.	-	.	ID=exon-XM_012363233.1-6;Dbxref=GeneID:105669990%2CGenbank:XM_012363233.1;Parent=rna-XM_012363233.1
NW_012160620.1	Gnomon	exon	2089456	2098087	.	-	.	ID=exon-XM_012363233.1-7;Dbxref=GeneID:105669990%2CGenbank:XM_012363233.1;Parent=rna-XM_012363233.1
NW_012160620.1	Gnomon	exon	2113689	2114050	.	-	.	ID=exon-XM_012363233.1-4;Dbxref=GeneID:105669990%2CGenbank:XM_012363233.1;Parent=rna-XM_012363233.1
NW_012160620.1	Gnomon	exon	2113069	2113307	.	-	.	ID=exon-XM_012363233.1-5;Dbxref=GeneID:105669990%2CGenbank:XM_012363233.1;Parent=rna-XM_012363233.1
NW_012160620.1	Gnomon	exon	2127630	2127857	.	-	.	ID=exon-XM_012363233.1-2;Dbxref=GeneID:105669990%2CGenbank:XM_012363233.1;Parent=rna-XM_012363233.1
NW_012160620.1	Gnomon	exon	2114471	2114691	.	-	.	ID=exon-XM_012363233.1-3;Dbxref=GeneID:105669990%2CGenbank:XM_012363233.1;Parent=rna-XM_012363233.1
NW_012160620.1	Gnomon	exon	2134763	2134838	.	-	.	ID=exon-XM_012363233.1-1;Dbxref=GeneID:105669990%2CGenbank:XM_012363233.1;Parent=rna-XM_012363233.1
NW_012160620.1	Gnomon	CDS	1061640	1061764	.	+	0	Name=XP_012218764.1;ID=cds-XP_012218764.1;Dbxref=GeneID:105670042%2CGenbank:XP_012218764.1;Parent=rna-XM_012363341.1
NW_012160620.1	Gnomon	CDS	1062177	1062339	.	+	0	Name=XP_012218764.1;ID=cds-XP_012218764.1;Dbxref=GeneID:105670042%2CGenbank:XP_012218764.1;Parent=rna-XM_012363341.1
NW_012160620.1	Gnomon	CDS	1062714	1062997	.	+	0	Name=XP_012218764.1;ID=cds-XP_012218764.1;Dbxref=GeneID:105670042%2CGenbank:XP_012218764.1;Parent=rna-XM_012363341.1
NW_012160620.1	Gnomon	CDS	1063504	1063561	.	+	0	Name=XP_012218764.1;ID=cds-XP_012218764.1;Dbxref=GeneID:105670042%2CGenbank:XP_012218764.1;Parent=rna-XM_012363341.1
NW_012160620.1	Gnomon	CDS	1063999	1064175	.	+	0	Name=XP_012218764.1;ID=cds-XP_012218764.1;Dbxref=GeneID:105670042%2CGenbank:XP_012218764.1;Parent=rna-XM_012363341.1
NW_012160620.1	Gnomon	CDS	1064245	1064335	.	+	0	Name=XP_012218764.1;ID=cds-XP_012218764.1;Dbxref=GeneID:105670042%2CGenbank:XP_012218764.1;Parent=rna-XM_012363341.1
NW_012160620.1	Gnomon	CDS	1064597	1064672	.	+	0	Name=XP_012218764.1;ID=cds-XP_012218764.1;Dbxref=GeneID:105670042%2CGenbank:XP_012218764.1;Parent=rna-XM_012363341.1
NW_012160620.1	Gnomon	CDS	1064756	1064906	.	+	0	Name=XP_012218764.1;ID=cds-XP_012218764.1;Dbxref=GeneID:105670042%2CGenbank:XP_012218764.1;Parent=rna-XM_012363341.1
NW_012160620.1	Gnomon	CDS	1065008	1065123	.	+	0	Name=XP_012218764.1;ID=cds-XP_012218764.1;Dbxref=GeneID:105670042%2CGenbank:XP_012218764.1;Parent=rna-XM_012363341.1
NW_012160620.1	Gnomon	CDS	1065230	1065314	.	+	0	Name=XP_012218764.1;ID=cds-XP_012218764.1;Dbxref=GeneID:105670042%2CGenbank:XP_012218764.1;Parent=rna-XM_012363341.1
NW_012160620.1	Gnomon	exon	717051	717066	.	+	.	ID=exon-XM_012363210.1-1;Dbxref=GeneID:105669975%2CGenbank:XM_012363210.1;Parent=rna-XM_012363210.1
NW_012160620.1	Gnomon	exon	720039	720529	.	+	.	ID=exon-XM_012363210.1-2;Dbxref=GeneID:105669975%2CGenbank:XM_012363210.1;Parent=rna-XM_012363210.1
NW_012160620.1	Gnomon	exon	721762	721981	.	+	.	ID=exon-XM_012363210.1-5;Dbxref=GeneID:105669975%2CGenbank:XM_012363210.1;Parent=rna-XM_012363210.1
NW_012160620.1	Gnomon	exon	722224	722719	.	+	.	ID=exon-XM_012363210.1-6;Dbxref=GeneID:105669975%2CGenbank:XM_012363210.1;Parent=rna-XM_012363210.1
NW_012160620.1	Gnomon	exon	720953	721323	.	+	.	ID=exon-XM_012363210.1-3;Dbxref=GeneID:105669975%2CGenbank:XM_012363210.1;Parent=rna-XM_012363210.1
NW_012160620.1	Gnomon	exon	721465	721684	.	+	.	ID=exon-XM_012363210.1-4;Dbxref=GeneID:105669975%2CGenbank:XM_012363210.1;Parent=rna-XM_012363210.1
[truncated: 2,068 more rows]
