# Supplementary material for: Prevalent bee venom genes evolved before the aculeate stinger and eusociality
Source: BMC Biol. 2023 Oct 23;21:229. doi: 10.1186/s12915-023-01656-5 (PMC10591384; doi:10.1186/s12915-023-01656-5)
Supplement: Supplementary file 42 — Additional file 42. Gff files of all toxin gene annotations. [file 12915_2023_1656_MOESM42_ESM.zip › AdditionalFile9_ToxinGeneAnnotations/NC_039511.1._PLA2.gff_modified_Koludarov_et_al_2021.gff3]

##gff-version 3
##source-version geneious 2020.2.2
##sequence-region	NC_039511.1	1	16888278
NC_039511.1	Koludarov_et_al_2021	gene	2187426	2191481	.	-	.	Name=PLA2
NC_039511.1	Koludarov_et_al_2021	gene	12571898	12575820	.	+	.	Name=snake
NC_039511.1	Gnomon	exon	5516834	5518151	.	-	.	ID=exon-XM_011351733.3-1;Dbxref=GeneID:105286646%2CGenbank:XM_011351733.3;Parent=rna-XM_011351733.3
NC_039511.1	Gnomon	exon	14049260	14049441	.	-	.	ID=exon-XM_011334574.3-3;Dbxref=GeneID:105276724%2CGenbank:XM_011334574.3;Parent=rna-XM_011334574.3
NC_039511.1	Gnomon	exon	14048927	14049166	.	-	.	ID=exon-XM_011334574.3-4;Dbxref=GeneID:105276724%2CGenbank:XM_011334574.3;Parent=rna-XM_011334574.3
NC_039511.1	Gnomon	exon	14050179	14050385	.	-	.	ID=exon-XM_011334574.3-1;Dbxref=GeneID:105276724%2CGenbank:XM_011334574.3;Parent=rna-XM_011334574.3
NC_039511.1	Gnomon	exon	14049741	14049875	.	-	.	ID=exon-XM_011334574.3-2;Dbxref=GeneID:105276724%2CGenbank:XM_011334574.3;Parent=rna-XM_011334574.3
NC_039511.1	Gnomon	exon	14047370	14048271	.	-	.	ID=exon-XM_011334574.3-7;Dbxref=GeneID:105276724%2CGenbank:XM_011334574.3;Parent=rna-XM_011334574.3
NC_039511.1	Gnomon	exon	14048703	14048855	.	-	.	ID=exon-XM_011334574.3-5;Dbxref=GeneID:105276724%2CGenbank:XM_011334574.3;Parent=rna-XM_011334574.3
NC_039511.1	Gnomon	exon	14048395	14048539	.	-	.	ID=exon-XM_011334574.3-6;Dbxref=GeneID:105276724%2CGenbank:XM_011334574.3;Parent=rna-XM_011334574.3
NC_039511.1	Gnomon	exon	1884500	1884856	.	+	.	ID=exon-XM_011334004.3-7;Dbxref=GeneID:105276416%2CGenbank:XM_011334004.3;Parent=rna-XM_011334004.3
NC_039511.1	Gnomon	exon	1885003	1885059	.	+	.	ID=exon-XM_011334004.3-8;Dbxref=GeneID:105276416%2CGenbank:XM_011334004.3;Parent=rna-XM_011334004.3
NC_039511.1	Gnomon	exon	1885142	1885313	.	+	.	ID=exon-XM_011334004.3-9;Dbxref=GeneID:105276416%2CGenbank:XM_011334004.3;Parent=rna-XM_011334004.3
NC_039511.1	Gnomon	exon	16423152	16423304	.	-	.	ID=exon-XM_011348108.3-25;Dbxref=GeneID:105284524%2CGenbank:XM_011348108.3;Parent=rna-XM_011348108.3
NC_039511.1	Gnomon	exon	16422757	16423070	.	-	.	ID=exon-XM_011348108.3-26;Dbxref=GeneID:105284524%2CGenbank:XM_011348108.3;Parent=rna-XM_011348108.3
NC_039511.1	Gnomon	exon	16423637	16423789	.	-	.	ID=exon-XM_011348108.3-23;Dbxref=GeneID:105284524%2CGenbank:XM_011348108.3;Parent=rna-XM_011348108.3
NC_039511.1	Gnomon	exon	16423393	16423519	.	-	.	ID=exon-XM_011348108.3-24;Dbxref=GeneID:105284524%2CGenbank:XM_011348108.3;Parent=rna-XM_011348108.3
NC_039511.1	Gnomon	exon	1879272	1879456	.	+	.	ID=exon-XM_011334004.3-1;Dbxref=GeneID:105276416%2CGenbank:XM_011334004.3;Parent=rna-XM_011334004.3
NC_039511.1	Gnomon	exon	16424222	16424500	.	-	.	ID=exon-XM_011348108.3-21;Dbxref=GeneID:105284524%2CGenbank:XM_011348108.3;Parent=rna-XM_011348108.3
NC_039511.1	Gnomon	exon	1881170	1881354	.	+	.	ID=exon-XM_011334004.3-2;Dbxref=GeneID:105276416%2CGenbank:XM_011334004.3;Parent=rna-XM_011334004.3
NC_039511.1	Gnomon	exon	16423879	16424142	.	-	.	ID=exon-XM_011348108.3-22;Dbxref=GeneID:105284524%2CGenbank:XM_011348108.3;Parent=rna-XM_011348108.3
NC_039511.1	Gnomon	exon	1881566	1881684	.	+	.	ID=exon-XM_011334004.3-3;Dbxref=GeneID:105276416%2CGenbank:XM_011334004.3;Parent=rna-XM_011334004.3
NC_039511.1	Gnomon	exon	1881979	1882186	.	+	.	ID=exon-XM_011334004.3-4;Dbxref=GeneID:105276416%2CGenbank:XM_011334004.3;Parent=rna-XM_011334004.3
NC_039511.1	Gnomon	exon	16424595	16424878	.	-	.	ID=exon-XM_011348108.3-20;Dbxref=GeneID:105284524%2CGenbank:XM_011348108.3;Parent=rna-XM_011348108.3
NC_039511.1	Gnomon	exon	1882513	1882757	.	+	.	ID=exon-XM_011334004.3-5;Dbxref=GeneID:105276416%2CGenbank:XM_011334004.3;Parent=rna-XM_011334004.3
NC_039511.1	Gnomon	exon	1882902	1883454	.	+	.	ID=exon-XM_011334004.3-6;Dbxref=GeneID:105276416%2CGenbank:XM_011334004.3;Parent=rna-XM_011334004.3
NC_039511.1	Gnomon	exon	16425355	16425468	.	-	.	ID=exon-XM_011348108.3-18;Dbxref=GeneID:105284524%2CGenbank:XM_011348108.3;Parent=rna-XM_011348108.3
NC_039511.1	Gnomon	exon	16425061	16425282	.	-	.	ID=exon-XM_011348108.3-19;Dbxref=GeneID:105284524%2CGenbank:XM_011348108.3;Parent=rna-XM_011348108.3
NC_039511.1	Gnomon	exon	16426092	16427284	.	-	.	ID=exon-XM_011348108.3-16;Dbxref=GeneID:105284524%2CGenbank:XM_011348108.3;Parent=rna-XM_011348108.3
NC_039511.1	Gnomon	exon	16425552	16425905	.	-	.	ID=exon-XM_011348108.3-17;Dbxref=GeneID:105284524%2CGenbank:XM_011348108.3;Parent=rna-XM_011348108.3
NC_039511.1	Gnomon	exon	16432066	16432404	.	-	.	ID=exon-XM_011348108.3-14;Dbxref=GeneID:105284524%2CGenbank:XM_011348108.3;Parent=rna-XM_011348108.3
NC_039511.1	Gnomon	exon	16427447	16431971	.	-	.	ID=exon-XM_011348108.3-15;Dbxref=GeneID:105284524%2CGenbank:XM_011348108.3;Parent=rna-XM_011348108.3
NC_039511.1	Gnomon	exon	16433324	16433549	.	-	.	ID=exon-XM_011348108.3-12;Dbxref=GeneID:105284524%2CGenbank:XM_011348108.3;Parent=rna-XM_011348108.3
NC_039511.1	Gnomon	exon	16432606	16433255	.	-	.	ID=exon-XM_011348108.3-13;Dbxref=GeneID:105284524%2CGenbank:XM_011348108.3;Parent=rna-XM_011348108.3
NC_039511.1	Gnomon	exon	16434155	16434413	.	-	.	ID=exon-XM_011348108.3-10;Dbxref=GeneID:105284524%2CGenbank:XM_011348108.3;Parent=rna-XM_011348108.3
NC_039511.1	Gnomon	exon	16433838	16434068	.	-	.	ID=exon-XM_011348108.3-11;Dbxref=GeneID:105284524%2CGenbank:XM_011348108.3;Parent=rna-XM_011348108.3
NC_039511.1	Gnomon	mRNA	10873432	10879884	.	+	.	Name=XM_026970117.1;ID=rna-XM_026970117.1;Dbxref=GeneID:113562062%2CGenbank:XM_026970117.1;Parent=gene-LOC113562062
NC_039511.1	Gnomon	exon	13866585	13866678	.	-	.	ID=exon-XM_026970058.1-1;Dbxref=GeneID:105276736%2CGenbank:XM_026970058.1;Parent=rna-XM_026970058.1
NC_039511.1	Gnomon	exon	13865249	13866380	.	-	.	ID=exon-XM_026970058.1-2;Dbxref=GeneID:105276736%2CGenbank:XM_026970058.1;Parent=rna-XM_026970058.1
NC_039511.1	Gnomon	exon	13864095	13864276	.	-	.	ID=exon-XM_026970058.1-3;Dbxref=GeneID:105276736%2CGenbank:XM_026970058.1;Parent=rna-XM_026970058.1
NC_039511.1	Gnomon	exon	13863836	13864005	.	-	.	ID=exon-XM_026970058.1-4;Dbxref=GeneID:105276736%2CGenbank:XM_026970058.1;Parent=rna-XM_026970058.1
NC_039511.1	Gnomon	exon	13863652	13863743	.	-	.	ID=exon-XM_026970058.1-5;Dbxref=GeneID:105276736%2CGenbank:XM_026970058.1;Parent=rna-XM_026970058.1
NC_039511.1	Gnomon	exon	13863273	13863472	.	-	.	ID=exon-XM_026970058.1-6;Dbxref=GeneID:105276736%2CGenbank:XM_026970058.1;Parent=rna-XM_026970058.1
NC_039511.1	Gnomon	exon	13862881	13863163	.	-	.	ID=exon-XM_026970058.1-7;Dbxref=GeneID:105276736%2CGenbank:XM_026970058.1;Parent=rna-XM_026970058.1
NC_039511.1	Gnomon	exon	13860406	13862619	.	-	.	ID=exon-XM_026970058.1-8;Dbxref=GeneID:105276736%2CGenbank:XM_026970058.1;Parent=rna-XM_026970058.1
NC_039511.1	Gnomon	CDS	16407076	16407267	.	-	0	Name=XP_011346421.1;ID=cds-XP_011346421.1;Dbxref=GeneID:105284528%2CGenbank:XP_011346421.1;Parent=rna-XM_011348119.3
NC_039511.1	Gnomon	CDS	16406377	16406971	.	-	0	Name=XP_011346421.1;ID=cds-XP_011346421.1;Dbxref=GeneID:105284528%2CGenbank:XP_011346421.1;Parent=rna-XM_011348119.3
NC_039511.1	Gnomon	CDS	16406037	16406278	.	-	0	Name=XP_011346421.1;ID=cds-XP_011346421.1;Dbxref=GeneID:105284528%2CGenbank:XP_011346421.1;Parent=rna-XM_011348119.3
NC_039511.1	Gnomon	CDS	16405856	16405940	.	-	0	Name=XP_011346421.1;ID=cds-XP_011346421.1;Dbxref=GeneID:105284528%2CGenbank:XP_011346421.1;Parent=rna-XM_011348119.3
NC_039511.1	Gnomon	CDS	16403647	16403822	.	-	0	Name=XP_011346421.1;ID=cds-XP_011346421.1;Dbxref=GeneID:105284528%2CGenbank:XP_011346421.1;Parent=rna-XM_011348119.3
NC_039511.1	Gnomon	CDS	12439008	12439292	.	+	0	Name=XP_011347406.2;ID=cds-XP_011347406.2;Dbxref=GeneID:105285127%2CGenbank:XP_011347406.2;Parent=rna-XM_011349104.3
NC_039511.1	Gnomon	CDS	12439564	12439940	.	+	0	Name=XP_011347406.2;ID=cds-XP_011347406.2;Dbxref=GeneID:105285127%2CGenbank:XP_011347406.2;Parent=rna-XM_011349104.3
NC_039511.1	Gnomon	CDS	12440380	12440451	.	+	0	Name=XP_011347406.2;ID=cds-XP_011347406.2;Dbxref=GeneID:105285127%2CGenbank:XP_011347406.2;Parent=rna-XM_011349104.3
NC_039511.1	Gnomon	CDS	12443456	12443539	.	+	0	Name=XP_011347406.2;ID=cds-XP_011347406.2;Dbxref=GeneID:105285127%2CGenbank:XP_011347406.2;Parent=rna-XM_011349104.3
NC_039511.1	Gnomon	CDS	12444107	12445006	.	+	0	Name=XP_011347406.2;ID=cds-XP_011347406.2;Dbxref=GeneID:105285127%2CGenbank:XP_011347406.2;Parent=rna-XM_011349104.3
NC_039511.1	Gnomon	CDS	12445358	12445562	.	+	0	Name=XP_011347406.2;ID=cds-XP_011347406.2;Dbxref=GeneID:105285127%2CGenbank:XP_011347406.2;Parent=rna-XM_011349104.3
NC_039511.1	Gnomon	CDS	12514809	12514968	.	-	0	Name=XP_011347396.1;ID=cds-XP_011347396.1;Dbxref=GeneID:105285122%2CGenbank:XP_011347396.1;Parent=rna-XM_011349094.3
NC_039511.1	Gnomon	CDS	12514099	12514316	.	-	0	Name=XP_011347396.1;ID=cds-XP_011347396.1;Dbxref=GeneID:105285122%2CGenbank:XP_011347396.1;Parent=rna-XM_011349094.3
NC_039511.1	Gnomon	CDS	12513680	12513754	.	-	0	Name=XP_011347396.1;ID=cds-XP_011347396.1;Dbxref=GeneID:105285122%2CGenbank:XP_011347396.1;Parent=rna-XM_011349094.3
NC_039511.1	Gnomon	CDS	12513303	12513537	.	-	0	Name=XP_011347396.1;ID=cds-XP_011347396.1;Dbxref=GeneID:105285122%2CGenbank:XP_011347396.1;Parent=rna-XM_011349094.3
NC_039511.1	Gnomon	CDS	12512385	12512500	.	-	0	Name=XP_011347396.1;ID=cds-XP_011347396.1;Dbxref=GeneID:105285122%2CGenbank:XP_011347396.1;Parent=rna-XM_011349094.3
NC_039511.1	Gnomon	CDS	9782672	9782815	.	+	0	Name=XP_011350542.2;ID=cds-XP_011350542.2;Dbxref=GeneID:105286932%2CGenbank:XP_011350542.2;Parent=rna-XM_011352240.3
NC_039511.1	Gnomon	CDS	9783058	9783198	.	+	0	Name=XP_011350542.2;ID=cds-XP_011350542.2;Dbxref=GeneID:105286932%2CGenbank:XP_011350542.2;Parent=rna-XM_011352240.3
NC_039511.1	Gnomon	CDS	9783305	9783422	.	+	0	Name=XP_011350542.2;ID=cds-XP_011350542.2;Dbxref=GeneID:105286932%2CGenbank:XP_011350542.2;Parent=rna-XM_011352240.3
NC_039511.1	Gnomon	CDS	9783792	9784053	.	+	0	Name=XP_011350542.2;ID=cds-XP_011350542.2;Dbxref=GeneID:105286932%2CGenbank:XP_011350542.2;Parent=rna-XM_011352240.3
NC_039511.1	Gnomon	CDS	9784156	9784266	.	+	0	Name=XP_011350542.2;ID=cds-XP_011350542.2;Dbxref=GeneID:105286932%2CGenbank:XP_011350542.2;Parent=rna-XM_011352240.3
NC_039511.1	Gnomon	CDS	9784355	9784445	.	+	0	Name=XP_011350542.2;ID=cds-XP_011350542.2;Dbxref=GeneID:105286932%2CGenbank:XP_011350542.2;Parent=rna-XM_011352240.3
NC_039511.1	Gnomon	CDS	9784641	9784783	.	+	0	Name=XP_011350542.2;ID=cds-XP_011350542.2;Dbxref=GeneID:105286932%2CGenbank:XP_011350542.2;Parent=rna-XM_011352240.3
NC_039511.1	Gnomon	CDS	9784955	9785087	.	+	0	Name=XP_011350542.2;ID=cds-XP_011350542.2;Dbxref=GeneID:105286932%2CGenbank:XP_011350542.2;Parent=rna-XM_011352240.3
NC_039511.1	Gnomon	CDS	9785172	9785222	.	+	0	Name=XP_011350542.2;ID=cds-XP_011350542.2;Dbxref=GeneID:105286932%2CGenbank:XP_011350542.2;Parent=rna-XM_011352240.3
NC_039511.1	Gnomon	exon	7050364	7050794	.	+	.	ID=exon-XM_026970493.1-5;Dbxref=GeneID:105280907%2CGenbank:XM_026970493.1;Parent=rna-XM_026970493.1
NC_039511.1	Gnomon	exon	7049764	7049788	.	+	.	ID=exon-XM_026970493.1-3;Dbxref=GeneID:105280907%2CGenbank:XM_026970493.1;Parent=rna-XM_026970493.1
NC_039511.1	Gnomon	exon	7049933	7050285	.	+	.	ID=exon-XM_026970493.1-4;Dbxref=GeneID:105280907%2CGenbank:XM_026970493.1;Parent=rna-XM_026970493.1
NC_039511.1	Gnomon	exon	7042793	7042845	.	+	.	ID=exon-XM_026970493.1-1;Dbxref=GeneID:105280907%2CGenbank:XM_026970493.1;Parent=rna-XM_026970493.1
NC_039511.1	Gnomon	exon	7045059	7045162	.	+	.	ID=exon-XM_026970493.1-2;Dbxref=GeneID:105280907%2CGenbank:XM_026970493.1;Parent=rna-XM_026970493.1
NC_039511.1	Gnomon	exon	4955887	4956051	.	-	.	ID=exon-XM_026970369.1-7;Dbxref=GeneID:105281961%2CGenbank:XM_026970369.1;Parent=rna-XM_026970369.1
NC_039511.1	Gnomon	exon	4955619	4955816	.	-	.	ID=exon-XM_026970369.1-8;Dbxref=GeneID:105281961%2CGenbank:XM_026970369.1;Parent=rna-XM_026970369.1
NC_039511.1	Gnomon	exon	4956406	4956569	.	-	.	ID=exon-XM_026970369.1-5;Dbxref=GeneID:105281961%2CGenbank:XM_026970369.1;Parent=rna-XM_026970369.1
NC_039511.1	Gnomon	exon	4956134	4956242	.	-	.	ID=exon-XM_026970369.1-6;Dbxref=GeneID:105281961%2CGenbank:XM_026970369.1;Parent=rna-XM_026970369.1
NC_039511.1	Gnomon	CDS	6932472	6932993	.	-	0	Name=XP_026825988.1;ID=cds-XP_026825988.1;Dbxref=GeneID:113562074%2CGenbank:XP_026825988.1;Parent=rna-XM_026970187.1
NC_039511.1	Gnomon	exon	4957039	4957156	.	-	.	ID=exon-XM_026970369.1-3;Dbxref=GeneID:105281961%2CGenbank:XM_026970369.1;Parent=rna-XM_026970369.1
NC_039511.1	Gnomon	lnc_RNA	8826329	8830299	.	+	.	Name=XR_894184.3;ID=rna-XR_894184.3;Dbxref=GeneID:105280804%2CGenbank:XR_894184.3;Parent=gene-LOC105280804
NC_039511.1	Gnomon	exon	4956642	4956799	.	-	.	ID=exon-XM_026970369.1-4;Dbxref=GeneID:105281961%2CGenbank:XM_026970369.1;Parent=rna-XM_026970369.1
NC_039511.1	Gnomon	exon	4958045	4958297	.	-	.	ID=exon-XM_026970369.1-1;Dbxref=GeneID:105281961%2CGenbank:XM_026970369.1;Parent=rna-XM_026970369.1
NC_039511.1	Gnomon	exon	4957242	4957373	.	-	.	ID=exon-XM_026970369.1-2;Dbxref=GeneID:105281961%2CGenbank:XM_026970369.1;Parent=rna-XM_026970369.1
NC_039511.1	Gnomon	exon	4955215	4955331	.	-	.	ID=exon-XM_026970369.1-9;Dbxref=GeneID:105281961%2CGenbank:XM_026970369.1;Parent=rna-XM_026970369.1
NC_039511.1	Gnomon	CDS	9455171	9455296	.	-	0	Name=XP_011332942.2;ID=cds-XP_011332942.2;Dbxref=GeneID:105276761%2CGenbank:XP_011332942.2;Parent=rna-XM_011334640.3
NC_039511.1	Gnomon	CDS	9454833	9455088	.	-	0	Name=XP_011332942.2;ID=cds-XP_011332942.2;Dbxref=GeneID:105276761%2CGenbank:XP_011332942.2;Parent=rna-XM_011334640.3
NC_039511.1	Gnomon	CDS	9454105	9454316	.	-	0	Name=XP_011332942.2;ID=cds-XP_011332942.2;Dbxref=GeneID:105276761%2CGenbank:XP_011332942.2;Parent=rna-XM_011334640.3
NC_039511.1	Gnomon	CDS	9453810	9454019	.	-	0	Name=XP_011332942.2;ID=cds-XP_011332942.2;Dbxref=GeneID:105276761%2CGenbank:XP_011332942.2;Parent=rna-XM_011334640.3
NC_039511.1	Gnomon	CDS	9646285	9646614	.	-	0	Name=XP_026826430.1;ID=cds-XP_026826430.1;Dbxref=GeneID:105276768%2CGenbank:XP_026826430.1;Parent=rna-XM_026970629.1
NC_039511.1	Gnomon	CDS	9646030	9646147	.	-	0	Name=XP_026826430.1;ID=cds-XP_026826430.1;Dbxref=GeneID:105276768%2CGenbank:XP_026826430.1;Parent=rna-XM_026970629.1
NC_039511.1	Gnomon	CDS	9645322	9645583	.	-	0	Name=XP_026826430.1;ID=cds-XP_026826430.1;Dbxref=GeneID:105276768%2CGenbank:XP_026826430.1;Parent=rna-XM_026970629.1
NC_039511.1	Gnomon	CDS	9645068	9645184	.	-	0	Name=XP_026826430.1;ID=cds-XP_026826430.1;Dbxref=GeneID:105276768%2CGenbank:XP_026826430.1;Parent=rna-XM_026970629.1
NC_039511.1	Gnomon	CDS	9644697	9644787	.	-	0	Name=XP_026826430.1;ID=cds-XP_026826430.1;Dbxref=GeneID:105276768%2CGenbank:XP_026826430.1;Parent=rna-XM_026970629.1
NC_039511.1	Gnomon	CDS	9644271	9644416	.	-	0	Name=XP_026826430.1;ID=cds-XP_026826430.1;Dbxref=GeneID:105276768%2CGenbank:XP_026826430.1;Parent=rna-XM_026970629.1
NC_039511.1	Gnomon	CDS	9644057	9644196	.	-	0	Name=XP_026826430.1;ID=cds-XP_026826430.1;Dbxref=GeneID:105276768%2CGenbank:XP_026826430.1;Parent=rna-XM_026970629.1
NC_039511.1	Gnomon	CDS	9643891	9643976	.	-	0	Name=XP_026826430.1;ID=cds-XP_026826430.1;Dbxref=GeneID:105276768%2CGenbank:XP_026826430.1;Parent=rna-XM_026970629.1
NC_039511.1	Gnomon	CDS	9640512	9640543	.	-	0	Name=XP_026826430.1;ID=cds-XP_026826430.1;Dbxref=GeneID:105276768%2CGenbank:XP_026826430.1;Parent=rna-XM_026970629.1
NC_039511.1	Gnomon	CDS	9639898	9640069	.	-	0	Name=XP_026826430.1;ID=cds-XP_026826430.1;Dbxref=GeneID:105276768%2CGenbank:XP_026826430.1;Parent=rna-XM_026970629.1
NC_039511.1	Gnomon	CDS	9637690	9637807	.	-	0	Name=XP_026826430.1;ID=cds-XP_026826430.1;Dbxref=GeneID:105276768%2CGenbank:XP_026826430.1;Parent=rna-XM_026970629.1
NC_039511.1	Gnomon	CDS	9636979	9637240	.	-	0	Name=XP_026826430.1;ID=cds-XP_026826430.1;Dbxref=GeneID:105276768%2CGenbank:XP_026826430.1;Parent=rna-XM_026970629.1
NC_039511.1	Gnomon	CDS	9636696	9636812	.	-	0	Name=XP_026826430.1;ID=cds-XP_026826430.1;Dbxref=GeneID:105276768%2CGenbank:XP_026826430.1;Parent=rna-XM_026970629.1
NC_039511.1	Gnomon	CDS	9636304	9636394	.	-	0	Name=XP_026826430.1;ID=cds-XP_026826430.1;Dbxref=GeneID:105276768%2CGenbank:XP_026826430.1;Parent=rna-XM_026970629.1
NC_039511.1	Gnomon	CDS	9635878	9636023	.	-	0	Name=XP_026826430.1;ID=cds-XP_026826430.1;Dbxref=GeneID:105276768%2CGenbank:XP_026826430.1;Parent=rna-XM_026970629.1
NC_039511.1	Gnomon	CDS	9635664	9635803	.	-	0	Name=XP_026826430.1;ID=cds-XP_026826430.1;Dbxref=GeneID:105276768%2CGenbank:XP_026826430.1;Parent=rna-XM_026970629.1
NC_039511.1	Gnomon	CDS	9635498	9635583	.	-	0	Name=XP_026826430.1;ID=cds-XP_026826430.1;Dbxref=GeneID:105276768%2CGenbank:XP_026826430.1;Parent=rna-XM_026970629.1
NC_039511.1	Gnomon	CDS	9622298	9622443	.	-	0	Name=XP_026826430.1;ID=cds-XP_026826430.1;Dbxref=GeneID:105276768%2CGenbank:XP_026826430.1;Parent=rna-XM_026970629.1
NC_039511.1	Gnomon	CDS	9621995	9622127	.	-	0	Name=XP_026826430.1;ID=cds-XP_026826430.1;Dbxref=GeneID:105276768%2CGenbank:XP_026826430.1;Parent=rna-XM_026970629.1
NC_039511.1	Gnomon	CDS	9621852	9621905	.	-	0	Name=XP_026826430.1;ID=cds-XP_026826430.1;Dbxref=GeneID:105276768%2CGenbank:XP_026826430.1;Parent=rna-XM_026970629.1
NC_039511.1	Gnomon	mRNA	16688345	16691254	.	+	.	Name=XM_011348031.2;ID=rna-XM_011348031.2;Dbxref=GeneID:105284483%2CGenbank:XM_011348031.2;Parent=gene-LOC105284483
NC_039511.1	Gnomon	exon	13434706	13434944	.	-	.	ID=exon-XM_011334873.2-13;Dbxref=GeneID:105276885%2CGenbank:XM_011334873.2;Parent=rna-XM_011334873.2
NC_039511.1	Gnomon	exon	13435205	13435385	.	-	.	ID=exon-XM_011334873.2-11;Dbxref=GeneID:105276885%2CGenbank:XM_011334873.2;Parent=rna-XM_011334873.2
NC_039511.1	Gnomon	exon	13435017	13435112	.	-	.	ID=exon-XM_011334873.2-12;Dbxref=GeneID:105276885%2CGenbank:XM_011334873.2;Parent=rna-XM_011334873.2
NC_039511.1	Gnomon	exon	13435457	13435538	.	-	.	ID=exon-XM_011334873.2-10;Dbxref=GeneID:105276885%2CGenbank:XM_011334873.2;Parent=rna-XM_011334873.2
NC_039511.1	Gnomon	mRNA	14096042	14100516	.	+	.	Name=XM_011334552.3;ID=rna-XM_011334552.3;Dbxref=GeneID:105276711%2CGenbank:XM_011334552.3;Parent=gene-LOC105276711
NC_039511.1	Gnomon	exon	10535842	10535964	.	-	.	ID=exon-XR_893872.3-5;Dbxref=GeneID:105279110%2CGenbank:XR_893872.3;Parent=rna-XR_893872.3
NC_039511.1	Gnomon	exon	10535685	10535775	.	-	.	ID=exon-XR_893872.3-6;Dbxref=GeneID:105279110%2CGenbank:XR_893872.3;Parent=rna-XR_893872.3
NC_039511.1	Gnomon	exon	10535236	10535381	.	-	.	ID=exon-XR_893872.3-7;Dbxref=GeneID:105279110%2CGenbank:XR_893872.3;Parent=rna-XR_893872.3
NC_039511.1	Gnomon	exon	10533145	10533277	.	-	.	ID=exon-XR_893872.3-8;Dbxref=GeneID:105279110%2CGenbank:XR_893872.3;Parent=rna-XR_893872.3
NC_039511.1	Gnomon	exon	10529570	10529692	.	-	.	ID=exon-XR_893872.3-9;Dbxref=GeneID:105279110%2CGenbank:XR_893872.3;Parent=rna-XR_893872.3
NC_039511.1	Gnomon	exon	10537514	10537804	.	-	.	ID=exon-XR_893872.3-1;Dbxref=GeneID:105279110%2CGenbank:XR_893872.3;Parent=rna-XR_893872.3
NC_039511.1	Gnomon	exon	10537036	10537155	.	-	.	ID=exon-XR_893872.3-2;Dbxref=GeneID:105279110%2CGenbank:XR_893872.3;Parent=rna-XR_893872.3
NC_039511.1	Gnomon	exon	10536807	10536924	.	-	.	ID=exon-XR_893872.3-3;Dbxref=GeneID:105279110%2CGenbank:XR_893872.3;Parent=rna-XR_893872.3
NC_039511.1	Gnomon	exon	10536096	10536357	.	-	.	ID=exon-XR_893872.3-4;Dbxref=GeneID:105279110%2CGenbank:XR_893872.3;Parent=rna-XR_893872.3
NC_039511.1	Gnomon	exon	8757263	8757440	.	+	.	ID=exon-XM_011341672.3-10;Dbxref=GeneID:105280845%2CGenbank:XM_011341672.3;Parent=rna-XM_011341672.3
NC_039511.1	Gnomon	exon	8757860	8758040	.	+	.	ID=exon-XM_011341672.3-11;Dbxref=GeneID:105280845%2CGenbank:XM_011341672.3;Parent=rna-XM_011341672.3
NC_039511.1	Gnomon	exon	8758120	8758219	.	+	.	ID=exon-XM_011341672.3-12;Dbxref=GeneID:105280845%2CGenbank:XM_011341672.3;Parent=rna-XM_011341672.3
NC_039511.1	Gnomon	exon	8758599	8758918	.	+	.	ID=exon-XM_011341672.3-13;Dbxref=GeneID:105280845%2CGenbank:XM_011341672.3;Parent=rna-XM_011341672.3
NC_039511.1	Gnomon	exon	8759097	8759300	.	+	.	ID=exon-XM_011341672.3-14;Dbxref=GeneID:105280845%2CGenbank:XM_011341672.3;Parent=rna-XM_011341672.3
NC_039511.1	Gnomon	exon	8759433	8760030	.	+	.	ID=exon-XM_011341672.3-15;Dbxref=GeneID:105280845%2CGenbank:XM_011341672.3;Parent=rna-XM_011341672.3
NC_039511.1	Gnomon	mRNA	9782325	9785310	.	+	.	Name=XM_026970690.1;ID=rna-XM_026970690.1;Dbxref=GeneID:105286932%2CGenbank:XM_026970690.1;Parent=gene-LOC105286932
NC_039511.1	Gnomon	mRNA	2179011	2187412	.	+	.	Name=XM_011333964.3;ID=rna-XM_011333964.3;Dbxref=GeneID:105276392%2CGenbank:XM_011333964.3;Parent=gene-LOC105276392
NC_039511.1	Gnomon	exon	9787090	9787682	.	+	.	ID=exon-XR_003406709.1-1;Dbxref=GeneID:105286930%2CGenbank:XR_003406709.1;Parent=rna-XR_003406709.1
NC_039511.1	Gnomon	exon	9787878	9788006	.	+	.	ID=exon-XR_003406709.1-2;Dbxref=GeneID:105286930%2CGenbank:XR_003406709.1;Parent=rna-XR_003406709.1
NC_039511.1	Gnomon	exon	9789073	9789204	.	+	.	ID=exon-XR_003406709.1-5;Dbxref=GeneID:105286930%2CGenbank:XR_003406709.1;Parent=rna-XR_003406709.1
NC_039511.1	Gnomon	mRNA	3343701	3352088	.	-	.	Name=XM_020033197.2;ID=rna-XM_020033197.2;Dbxref=GeneID:105284078%2CGenbank:XM_020033197.2;Parent=gene-LOC105284078
NC_039511.1	Gnomon	mRNA	3644788	3651470	.	-	.	Name=XM_020033207.2;ID=rna-XM_020033207.2;Dbxref=GeneID:105284048%2CGenbank:XM_020033207.2;Parent=gene-LOC105284048
NC_039511.1	Gnomon	exon	9789487	9789577	.	+	.	ID=exon-XR_003406709.1-6;Dbxref=GeneID:105286930%2CGenbank:XR_003406709.1;Parent=rna-XR_003406709.1
NC_039511.1	Gnomon	exon	9788130	9788247	.	+	.	ID=exon-XR_003406709.1-3;Dbxref=GeneID:105286930%2CGenbank:XR_003406709.1;Parent=rna-XR_003406709.1
NC_039511.1	Gnomon	exon	9788663	9788924	.	+	.	ID=exon-XR_003406709.1-4;Dbxref=GeneID:105286930%2CGenbank:XR_003406709.1;Parent=rna-XR_003406709.1
NC_039511.1	Gnomon	mRNA	4199918	4201194	.	-	.	Name=XM_026970700.1;ID=rna-XM_026970700.1;Dbxref=GeneID:113562190%2CGenbank:XM_026970700.1;Parent=gene-LOC113562190
NC_039511.1	Gnomon	exon	9790806	9790860	.	+	.	ID=exon-XR_003406709.1-9;Dbxref=GeneID:105286930%2CGenbank:XR_003406709.1;Parent=rna-XR_003406709.1
NC_039511.1	Gnomon	exon	9789855	9789991	.	+	.	ID=exon-XR_003406709.1-7;Dbxref=GeneID:105286930%2CGenbank:XR_003406709.1;Parent=rna-XR_003406709.1
NC_039511.1	Gnomon	exon	9790177	9790316	.	+	.	ID=exon-XR_003406709.1-8;Dbxref=GeneID:105286930%2CGenbank:XR_003406709.1;Parent=rna-XR_003406709.1
NC_039511.1	Gnomon	mRNA	13338736	13342674	.	-	.	Name=XM_011334698.2;ID=rna-XM_011334698.2;Dbxref=GeneID:105276789%2CGenbank:XM_011334698.2;Parent=gene-LOC105276789
NC_039511.1	Gnomon	CDS	1862070	1862145	.	+	0	Name=XP_026826180.1;ID=cds-XP_026826180.1;Dbxref=GeneID:105276417%2CGenbank:XP_026826180.1;Parent=rna-XM_026970379.1
NC_039511.1	Gnomon	CDS	1862215	1862451	.	+	0	Name=XP_026826180.1;ID=cds-XP_026826180.1;Dbxref=GeneID:105276417%2CGenbank:XP_026826180.1;Parent=rna-XM_026970379.1
NC_039511.1	Gnomon	CDS	1862635	1862823	.	+	0	Name=XP_026826180.1;ID=cds-XP_026826180.1;Dbxref=GeneID:105276417%2CGenbank:XP_026826180.1;Parent=rna-XM_026970379.1
NC_039511.1	Gnomon	CDS	1862994	1863438	.	+	0	Name=XP_026826180.1;ID=cds-XP_026826180.1;Dbxref=GeneID:105276417%2CGenbank:XP_026826180.1;Parent=rna-XM_026970379.1
NC_039511.1	Gnomon	CDS	1863612	1863888	.	+	0	Name=XP_026826180.1;ID=cds-XP_026826180.1;Dbxref=GeneID:105276417%2CGenbank:XP_026826180.1;Parent=rna-XM_026970379.1
NC_039511.1	Gnomon	CDS	1867616	1867783	.	+	0	Name=XP_026826180.1;ID=cds-XP_026826180.1;Dbxref=GeneID:105276417%2CGenbank:XP_026826180.1;Parent=rna-XM_026970379.1
NC_039511.1	Gnomon	CDS	1867861	1868123	.	+	0	Name=XP_026826180.1;ID=cds-XP_026826180.1;Dbxref=GeneID:105276417%2CGenbank:XP_026826180.1;Parent=rna-XM_026970379.1
NC_039511.1	Gnomon	CDS	1868198	1868319	.	+	0	Name=XP_026826180.1;ID=cds-XP_026826180.1;Dbxref=GeneID:105276417%2CGenbank:XP_026826180.1;Parent=rna-XM_026970379.1
NC_039511.1	Gnomon	CDS	1868405	1868675	.	+	0	Name=XP_026826180.1;ID=cds-XP_026826180.1;Dbxref=GeneID:105276417%2CGenbank:XP_026826180.1;Parent=rna-XM_026970379.1
NC_039511.1	Gnomon	CDS	1868786	1869014	.	+	0	Name=XP_026826180.1;ID=cds-XP_026826180.1;Dbxref=GeneID:105276417%2CGenbank:XP_026826180.1;Parent=rna-XM_026970379.1
NC_039511.1	Gnomon	exon	14046339	14046874	.	-	.	ID=exon-XM_020030826.2-1;Dbxref=GeneID:105276725%2CGenbank:XM_020030826.2;Parent=rna-XM_020030826.2
NC_039511.1	Gnomon	exon	14045439	14045765	.	-	.	ID=exon-XM_020030826.2-2;Dbxref=GeneID:105276725%2CGenbank:XM_020030826.2;Parent=rna-XM_020030826.2
NC_039511.1	Gnomon	exon	14035947	14036062	.	-	.	ID=exon-XM_020030826.2-7;Dbxref=GeneID:105276725%2CGenbank:XM_020030826.2;Parent=rna-XM_020030826.2
NC_039511.1	Gnomon	exon	14043366	14043713	.	-	.	ID=exon-XM_020030826.2-3;Dbxref=GeneID:105276725%2CGenbank:XM_020030826.2;Parent=rna-XM_020030826.2
NC_039511.1	Gnomon	exon	14042078	14042475	.	-	.	ID=exon-XM_020030826.2-4;Dbxref=GeneID:105276725%2CGenbank:XM_020030826.2;Parent=rna-XM_020030826.2
NC_039511.1	Gnomon	exon	14041307	14041728	.	-	.	ID=exon-XM_020030826.2-5;Dbxref=GeneID:105276725%2CGenbank:XM_020030826.2;Parent=rna-XM_020030826.2
NC_039511.1	Gnomon	exon	14036650	14036918	.	-	.	ID=exon-XM_020030826.2-6;Dbxref=GeneID:105276725%2CGenbank:XM_020030826.2;Parent=rna-XM_020030826.2
NC_039511.1	Gnomon	CDS	16555929	16556012	.	-	0	Name=XP_026826577.1;ID=cds-XP_026826577.1;Dbxref=GeneID:105284505%2CGenbank:XP_026826577.1;Parent=rna-XM_026970776.1
NC_039511.1	Gnomon	CDS	16555613	16555838	.	-	0	Name=XP_026826577.1;ID=cds-XP_026826577.1;Dbxref=GeneID:105284505%2CGenbank:XP_026826577.1;Parent=rna-XM_026970776.1
NC_039511.1	Gnomon	CDS	16555425	16555528	.	-	0	Name=XP_026826577.1;ID=cds-XP_026826577.1;Dbxref=GeneID:105284505%2CGenbank:XP_026826577.1;Parent=rna-XM_026970776.1
NC_039511.1	Gnomon	CDS	16555202	16555324	.	-	0	Name=XP_026826577.1;ID=cds-XP_026826577.1;Dbxref=GeneID:105284505%2CGenbank:XP_026826577.1;Parent=rna-XM_026970776.1
NC_039511.1	Gnomon	CDS	16554988	16555149	.	-	0	Name=XP_026826577.1;ID=cds-XP_026826577.1;Dbxref=GeneID:105284505%2CGenbank:XP_026826577.1;Parent=rna-XM_026970776.1
NC_039511.1	Gnomon	CDS	16554528	16554851	.	-	0	Name=XP_026826577.1;ID=cds-XP_026826577.1;Dbxref=GeneID:105284505%2CGenbank:XP_026826577.1;Parent=rna-XM_026970776.1
NC_039511.1	Gnomon	CDS	16554188	16554430	.	-	0	Name=XP_026826577.1;ID=cds-XP_026826577.1;Dbxref=GeneID:105284505%2CGenbank:XP_026826577.1;Parent=rna-XM_026970776.1
NC_039511.1	Gnomon	CDS	16553977	16554114	.	-	0	Name=XP_026826577.1;ID=cds-XP_026826577.1;Dbxref=GeneID:105284505%2CGenbank:XP_026826577.1;Parent=rna-XM_026970776.1
NC_039511.1	Gnomon	CDS	13108355	13108401	.	-	0	Name=XP_011332453.1;ID=cds-XP_011332453.1;Dbxref=GeneID:105276479%2CGenbank:XP_011332453.1;Parent=rna-XM_011334151.3
NC_039511.1	Gnomon	CDS	13107373	13107547	.	-	0	Name=XP_011332453.1;ID=cds-XP_011332453.1;Dbxref=GeneID:105276479%2CGenbank:XP_011332453.1;Parent=rna-XM_011334151.3
NC_039511.1	Gnomon	CDS	13107001	13107286	.	-	0	Name=XP_011332453.1;ID=cds-XP_011332453.1;Dbxref=GeneID:105276479%2CGenbank:XP_011332453.1;Parent=rna-XM_011334151.3
NC_039511.1	Gnomon	CDS	13106751	13106907	.	-	0	Name=XP_011332453.1;ID=cds-XP_011332453.1;Dbxref=GeneID:105276479%2CGenbank:XP_011332453.1;Parent=rna-XM_011334151.3
NC_039511.1	Gnomon	CDS	13105486	13105584	.	-	0	Name=XP_011332453.1;ID=cds-XP_011332453.1;Dbxref=GeneID:105276479%2CGenbank:XP_011332453.1;Parent=rna-XM_011334151.3
NC_039511.1	Gnomon	CDS	13103724	13103742	.	-	0	Name=XP_011332453.1;ID=cds-XP_011332453.1;Dbxref=GeneID:105276479%2CGenbank:XP_011332453.1;Parent=rna-XM_011334151.3
NC_039511.1	Gnomon	CDS	14106223	14106708	.	-	0	Name=XP_011332849.1;ID=cds-XP_011332849.1;Dbxref=GeneID:105276709%2CGenbank:XP_011332849.1;Parent=rna-XM_011334547.3
NC_039511.1	Gnomon	CDS	14105962	14106082	.	-	0	Name=XP_011332849.1;ID=cds-XP_011332849.1;Dbxref=GeneID:105276709%2CGenbank:XP_011332849.1;Parent=rna-XM_011334547.3
NC_039511.1	Gnomon	CDS	14105557	14105606	.	-	0	Name=XP_011332849.1;ID=cds-XP_011332849.1;Dbxref=GeneID:105276709%2CGenbank:XP_011332849.1;Parent=rna-XM_011334547.3
NC_039511.1	Gnomon	mRNA	1376414	1379330	.	-	.	Name=XM_011334062.3;ID=rna-XM_011334062.3;Dbxref=GeneID:105276452%2CGenbank:XM_011334062.3;Parent=gene-LOC105276452
NC_039511.1	Gnomon	exon	6335794	6335952	.	-	.	ID=exon-XM_026970581.1-20;Dbxref=GeneID:105280206%2CGenbank:XM_026970581.1;Parent=rna-XM_026970581.1
NC_039511.1	Gnomon	exon	6333689	6333951	.	-	.	ID=exon-XM_026970581.1-23;Dbxref=GeneID:105280206%2CGenbank:XM_026970581.1;Parent=rna-XM_026970581.1
NC_039511.1	Gnomon	exon	6333432	6333603	.	-	.	ID=exon-XM_026970581.1-24;Dbxref=GeneID:105280206%2CGenbank:XM_026970581.1;Parent=rna-XM_026970581.1
NC_039511.1	Gnomon	CDS	3618554	3618645	.	-	0	Name=XP_011345582.1;ID=cds-XP_011345582.1;Dbxref=GeneID:105284056%2CGenbank:XP_011345582.1;Parent=rna-XM_011347280.2
NC_039511.1	Gnomon	CDS	3618324	3618475	.	-	0	Name=XP_011345582.1;ID=cds-XP_011345582.1;Dbxref=GeneID:105284056%2CGenbank:XP_011345582.1;Parent=rna-XM_011347280.2
NC_039511.1	Gnomon	CDS	3618024	3618210	.	-	0	Name=XP_011345582.1;ID=cds-XP_011345582.1;Dbxref=GeneID:105284056%2CGenbank:XP_011345582.1;Parent=rna-XM_011347280.2
NC_039511.1	Gnomon	CDS	3617779	3617912	.	-	0	Name=XP_011345582.1;ID=cds-XP_011345582.1;Dbxref=GeneID:105284056%2CGenbank:XP_011345582.1;Parent=rna-XM_011347280.2
NC_039511.1	Gnomon	CDS	3617603	3617704	.	-	0	Name=XP_011345582.1;ID=cds-XP_011345582.1;Dbxref=GeneID:105284056%2CGenbank:XP_011345582.1;Parent=rna-XM_011347280.2
NC_039511.1	Gnomon	CDS	3617328	3617464	.	-	0	Name=XP_011345582.1;ID=cds-XP_011345582.1;Dbxref=GeneID:105284056%2CGenbank:XP_011345582.1;Parent=rna-XM_011347280.2
NC_039511.1	Gnomon	exon	6335535	6335683	.	-	.	ID=exon-XM_026970581.1-21;Dbxref=GeneID:105280206%2CGenbank:XM_026970581.1;Parent=rna-XM_026970581.1
NC_039511.1	Gnomon	exon	6335279	6335465	.	-	.	ID=exon-XM_026970581.1-22;Dbxref=GeneID:105280206%2CGenbank:XM_026970581.1;Parent=rna-XM_026970581.1
NC_039511.1	Gnomon	exon	6332312	6332614	.	-	.	ID=exon-XM_026970581.1-27;Dbxref=GeneID:105280206%2CGenbank:XM_026970581.1;Parent=rna-XM_026970581.1
NC_039511.1	Gnomon	CDS	15982711	15982785	.	-	0	Name=XP_019888901.2;ID=cds-XP_019888901.2;Dbxref=GeneID:105284575%2CGenbank:XP_019888901.2;Parent=rna-XM_020033342.2
NC_039511.1	Gnomon	CDS	15982169	15982444	.	-	0	Name=XP_019888901.2;ID=cds-XP_019888901.2;Dbxref=GeneID:105284575%2CGenbank:XP_019888901.2;Parent=rna-XM_020033342.2
NC_039511.1	Gnomon	CDS	15981635	15981985	.	-	0	Name=XP_019888901.2;ID=cds-XP_019888901.2;Dbxref=GeneID:105284575%2CGenbank:XP_019888901.2;Parent=rna-XM_020033342.2
NC_039511.1	Gnomon	CDS	15981381	15981539	.	-	0	Name=XP_019888901.2;ID=cds-XP_019888901.2;Dbxref=GeneID:105284575%2CGenbank:XP_019888901.2;Parent=rna-XM_020033342.2
NC_039511.1	Gnomon	CDS	15980988	15981245	.	-	0	Name=XP_019888901.2;ID=cds-XP_019888901.2;Dbxref=GeneID:105284575%2CGenbank:XP_019888901.2;Parent=rna-XM_020033342.2
NC_039511.1	Gnomon	CDS	15980504	15980872	.	-	0	Name=XP_019888901.2;ID=cds-XP_019888901.2;Dbxref=GeneID:105284575%2CGenbank:XP_019888901.2;Parent=rna-XM_020033342.2
NC_039511.1	Gnomon	exon	6331689	6331862	.	-	.	ID=exon-XM_026970581.1-28;Dbxref=GeneID:105280206%2CGenbank:XM_026970581.1;Parent=rna-XM_026970581.1
NC_039511.1	Gnomon	exon	6333129	6333347	.	-	.	ID=exon-XM_026970581.1-25;Dbxref=GeneID:105280206%2CGenbank:XM_026970581.1;Parent=rna-XM_026970581.1
NC_039511.1	Gnomon	exon	6332843	6333039	.	-	.	ID=exon-XM_026970581.1-26;Dbxref=GeneID:105280206%2CGenbank:XM_026970581.1;Parent=rna-XM_026970581.1
NC_039511.1	Gnomon	mRNA	6415193	6416305	.	+	.	Name=XM_026970451.1;ID=rna-XM_026970451.1;Dbxref=GeneID:105280220%2CGenbank:XM_026970451.1;Parent=gene-LOC105280220
NC_039511.1	Gnomon	CDS	8366981	8367411	.	-	0	Name=XP_026826336.1;ID=cds-XP_026826336.1;Dbxref=GeneID:113562151%2CGenbank:XP_026826336.1;Parent=rna-XM_026970535.1
NC_039511.1	Gnomon	CDS	8366659	8366887	.	-	0	Name=XP_026826336.1;ID=cds-XP_026826336.1;Dbxref=GeneID:113562151%2CGenbank:XP_026826336.1;Parent=rna-XM_026970535.1
NC_039511.1	Gnomon	exon	12805537	12805716	.	-	.	ID=exon-XM_026970265.1-11;Dbxref=GeneID:105276277%2CGenbank:XM_026970265.1;Parent=rna-XM_026970265.1
NC_039511.1	Gnomon	exon	12803655	12803802	.	-	.	ID=exon-XM_026970265.1-12;Dbxref=GeneID:105276277%2CGenbank:XM_026970265.1;Parent=rna-XM_026970265.1
NC_039511.1	Gnomon	exon	8818234	8818399	.	+	.	ID=exon-XM_011341619.3-9;Dbxref=GeneID:105280807%2CGenbank:XM_011341619.3;Parent=rna-XM_011341619.3
NC_039511.1	Gnomon	exon	12807845	12808081	.	-	.	ID=exon-XM_026970265.1-10;Dbxref=GeneID:105276277%2CGenbank:XM_026970265.1;Parent=rna-XM_026970265.1
NC_039511.1	Gnomon	mRNA	14290547	14299457	.	-	.	Name=XM_020030805.2;ID=rna-XM_020030805.2;Dbxref=GeneID:105276685%2CGenbank:XM_020030805.2;Parent=gene-LOC105276685
NC_039511.1	Gnomon	exon	12794172	12801349	.	-	.	ID=exon-XM_026970265.1-15;Dbxref=GeneID:105276277%2CGenbank:XM_026970265.1;Parent=rna-XM_026970265.1
NC_039511.1	Gnomon	exon	12802630	12802896	.	-	.	ID=exon-XM_026970265.1-13;Dbxref=GeneID:105276277%2CGenbank:XM_026970265.1;Parent=rna-XM_026970265.1
NC_039511.1	Gnomon	CDS	4664245	4664250	.	+	0	Name=XP_026825841.1;ID=cds-XP_026825841.1;Dbxref=GeneID:113562050%2CGenbank:XP_026825841.1;Parent=rna-XM_026970040.1
NC_039511.1	Gnomon	CDS	4664325	4667797	.	+	0	Name=XP_026825841.1;ID=cds-XP_026825841.1;Dbxref=GeneID:113562050%2CGenbank:XP_026825841.1;Parent=rna-XM_026970040.1
NC_039511.1	Gnomon	CDS	4667937	4668022	.	+	0	Name=XP_026825841.1;ID=cds-XP_026825841.1;Dbxref=GeneID:113562050%2CGenbank:XP_026825841.1;Parent=rna-XM_026970040.1
NC_039511.1	Gnomon	CDS	4668098	4668308	.	+	0	Name=XP_026825841.1;ID=cds-XP_026825841.1;Dbxref=GeneID:113562050%2CGenbank:XP_026825841.1;Parent=rna-XM_026970040.1
NC_039511.1	Gnomon	CDS	4668984	4669090	.	+	0	Name=XP_026825841.1;ID=cds-XP_026825841.1;Dbxref=GeneID:113562050%2CGenbank:XP_026825841.1;Parent=rna-XM_026970040.1
NC_039511.1	Gnomon	CDS	4669166	4669316	.	+	0	Name=XP_026825841.1;ID=cds-XP_026825841.1;Dbxref=GeneID:113562050%2CGenbank:XP_026825841.1;Parent=rna-XM_026970040.1
NC_039511.1	Gnomon	CDS	4669396	4669531	.	+	0	Name=XP_026825841.1;ID=cds-XP_026825841.1;Dbxref=GeneID:113562050%2CGenbank:XP_026825841.1;Parent=rna-XM_026970040.1
NC_039511.1	Gnomon	CDS	4669622	4669886	.	+	0	Name=XP_026825841.1;ID=cds-XP_026825841.1;Dbxref=GeneID:113562050%2CGenbank:XP_026825841.1;Parent=rna-XM_026970040.1
NC_039511.1	Gnomon	CDS	4669980	4670149	.	+	0	Name=XP_026825841.1;ID=cds-XP_026825841.1;Dbxref=GeneID:113562050%2CGenbank:XP_026825841.1;Parent=rna-XM_026970040.1
NC_039511.1	Gnomon	CDS	4670227	4670808	.	+	0	Name=XP_026825841.1;ID=cds-XP_026825841.1;Dbxref=GeneID:113562050%2CGenbank:XP_026825841.1;Parent=rna-XM_026970040.1
NC_039511.1	Gnomon	CDS	4670891	4671331	.	+	0	Name=XP_026825841.1;ID=cds-XP_026825841.1;Dbxref=GeneID:113562050%2CGenbank:XP_026825841.1;Parent=rna-XM_026970040.1
NC_039511.1	Gnomon	CDS	4671654	4671686	.	+	0	Name=XP_026825841.1;ID=cds-XP_026825841.1;Dbxref=GeneID:113562050%2CGenbank:XP_026825841.1;Parent=rna-XM_026970040.1
NC_039511.1	Gnomon	CDS	4673294	4673536	.	+	0	Name=XP_026825841.1;ID=cds-XP_026825841.1;Dbxref=GeneID:113562050%2CGenbank:XP_026825841.1;Parent=rna-XM_026970040.1
NC_039511.1	Gnomon	CDS	4673894	4674278	.	+	0	Name=XP_026825841.1;ID=cds-XP_026825841.1;Dbxref=GeneID:113562050%2CGenbank:XP_026825841.1;Parent=rna-XM_026970040.1
NC_039511.1	Gnomon	CDS	4674445	4674530	.	+	0	Name=XP_026825841.1;ID=cds-XP_026825841.1;Dbxref=GeneID:113562050%2CGenbank:XP_026825841.1;Parent=rna-XM_026970040.1
NC_039511.1	Gnomon	CDS	4675866	4675952	.	+	0	Name=XP_026825841.1;ID=cds-XP_026825841.1;Dbxref=GeneID:113562050%2CGenbank:XP_026825841.1;Parent=rna-XM_026970040.1
NC_039511.1	Gnomon	CDS	4676611	4676691	.	+	0	Name=XP_026825841.1;ID=cds-XP_026825841.1;Dbxref=GeneID:113562050%2CGenbank:XP_026825841.1;Parent=rna-XM_026970040.1
NC_039511.1	Gnomon	exon	12802181	12802515	.	-	.	ID=exon-XM_026970265.1-14;Dbxref=GeneID:105276277%2CGenbank:XM_026970265.1;Parent=rna-XM_026970265.1
NC_039511.1	Gnomon	exon	8816008	8816124	.	+	.	ID=exon-XM_011341619.3-3;Dbxref=GeneID:105280807%2CGenbank:XM_011341619.3;Parent=rna-XM_011341619.3
NC_039511.1	Gnomon	exon	8816192	8816422	.	+	.	ID=exon-XM_011341619.3-4;Dbxref=GeneID:105280807%2CGenbank:XM_011341619.3;Parent=rna-XM_011341619.3
NC_039511.1	Gnomon	exon	8815187	8815329	.	+	.	ID=exon-XM_011341619.3-1;Dbxref=GeneID:105280807%2CGenbank:XM_011341619.3;Parent=rna-XM_011341619.3
NC_039511.1	Gnomon	exon	8815525	8815598	.	+	.	ID=exon-XM_011341619.3-2;Dbxref=GeneID:105280807%2CGenbank:XM_011341619.3;Parent=rna-XM_011341619.3
NC_039511.1	Gnomon	exon	8817207	8817321	.	+	.	ID=exon-XM_011341619.3-7;Dbxref=GeneID:105280807%2CGenbank:XM_011341619.3;Parent=rna-XM_011341619.3
NC_039511.1	Gnomon	exon	8817415	8817555	.	+	.	ID=exon-XM_011341619.3-8;Dbxref=GeneID:105280807%2CGenbank:XM_011341619.3;Parent=rna-XM_011341619.3
NC_039511.1	Gnomon	exon	8816655	8816865	.	+	.	ID=exon-XM_011341619.3-5;Dbxref=GeneID:105280807%2CGenbank:XM_011341619.3;Parent=rna-XM_011341619.3
NC_039511.1	Gnomon	exon	8816955	8817143	.	+	.	ID=exon-XM_011341619.3-6;Dbxref=GeneID:105280807%2CGenbank:XM_011341619.3;Parent=rna-XM_011341619.3
NC_039511.1	Gnomon	mRNA	2176109	2178858	.	-	.	Name=XM_011333963.3;ID=rna-XM_011333963.3;Dbxref=GeneID:105276391%2CGenbank:XM_011333963.3;Parent=gene-LOC105276391
NC_039511.1	Gnomon	mRNA	3343701	3347442	.	-	.	Name=XM_020033196.2;ID=rna-XM_020033196.2;Dbxref=GeneID:105284078%2CGenbank:XM_020033196.2;Parent=gene-LOC105284078
NC_039511.1	Gnomon	mRNA	3644788	3651286	.	-	.	Name=XM_020033206.2;ID=rna-XM_020033206.2;Dbxref=GeneID:105284048%2CGenbank:XM_020033206.2;Parent=gene-LOC105284048
NC_039511.1	Gnomon	mRNA	11585432	11590820	.	-	.	Name=XM_011347443.3;ID=rna-XM_011347443.3;Dbxref=GeneID:105284145%2CGenbank:XM_011347443.3;Parent=gene-LOC105284145
NC_039511.1	Gnomon	exon	11202086	11202562	.	-	.	ID=exon-XM_011347413.3-1;Dbxref=GeneID:105284125%2CGenbank:XM_011347413.3;Parent=rna-XM_011347413.3
NC_039511.1	Gnomon	exon	11201408	11201649	.	-	.	ID=exon-XM_011347413.3-2;Dbxref=GeneID:105284125%2CGenbank:XM_011347413.3;Parent=rna-XM_011347413.3
NC_039511.1	Gnomon	exon	11201018	11201322	.	-	.	ID=exon-XM_011347413.3-3;Dbxref=GeneID:105284125%2CGenbank:XM_011347413.3;Parent=rna-XM_011347413.3
NC_039511.1	Gnomon	exon	11200430	11200709	.	-	.	ID=exon-XM_011347413.3-4;Dbxref=GeneID:105284125%2CGenbank:XM_011347413.3;Parent=rna-XM_011347413.3
NC_039511.1	Gnomon	exon	11200121	11200283	.	-	.	ID=exon-XM_011347413.3-5;Dbxref=GeneID:105284125%2CGenbank:XM_011347413.3;Parent=rna-XM_011347413.3
NC_039511.1	Gnomon	exon	11199512	11199845	.	-	.	ID=exon-XM_011347413.3-6;Dbxref=GeneID:105284125%2CGenbank:XM_011347413.3;Parent=rna-XM_011347413.3
NC_039511.1	Gnomon	mRNA	480353	484281	.	+	.	Name=XM_011334218.3;ID=rna-XM_011334218.3;Dbxref=GeneID:105276527%2CGenbank:XM_011334218.3;Parent=gene-LOC105276527
NC_039511.1	Gnomon	mRNA	16226080	16233329	.	+	.	Name=XM_011348177.3;ID=rna-XM_011348177.3;Dbxref=GeneID:105284555%2CGenbank:XM_011348177.3;Parent=gene-LOC105284555
NC_039511.1	Gnomon	mRNA	15078037	15649840	.	+	.	Name=XM_026970607.1;ID=rna-XM_026970607.1;Dbxref=GeneID:105284583%2CGenbank:XM_026970607.1;Parent=gene-LOC105284583
NC_039511.1	Gnomon	CDS	13224242	13224330	.	-	0	Name=XP_011332703.2;ID=cds-XP_011332703.2;Dbxref=GeneID:105276622%2CGenbank:XP_011332703.2;Parent=rna-XM_011334401.3
NC_039511.1	Gnomon	CDS	13219724	13219815	.	-	0	Name=XP_011332703.2;ID=cds-XP_011332703.2;Dbxref=GeneID:105276622%2CGenbank:XP_011332703.2;Parent=rna-XM_011334401.3
NC_039511.1	Gnomon	CDS	13175703	13175827	.	-	0	Name=XP_011332703.2;ID=cds-XP_011332703.2;Dbxref=GeneID:105276622%2CGenbank:XP_011332703.2;Parent=rna-XM_011334401.3
NC_039511.1	Gnomon	CDS	13172611	13172752	.	-	0	Name=XP_011332703.2;ID=cds-XP_011332703.2;Dbxref=GeneID:105276622%2CGenbank:XP_011332703.2;Parent=rna-XM_011334401.3
NC_039511.1	Gnomon	CDS	13171137	13171528	.	-	0	Name=XP_011332703.2;ID=cds-XP_011332703.2;Dbxref=GeneID:105276622%2CGenbank:XP_011332703.2;Parent=rna-XM_011334401.3
NC_039511.1	Gnomon	CDS	13170531	13170830	.	-	0	Name=XP_011332703.2;ID=cds-XP_011332703.2;Dbxref=GeneID:105276622%2CGenbank:XP_011332703.2;Parent=rna-XM_011334401.3
NC_039511.1	Gnomon	CDS	13168923	13169303	.	-	0	Name=XP_011332703.2;ID=cds-XP_011332703.2;Dbxref=GeneID:105276622%2CGenbank:XP_011332703.2;Parent=rna-XM_011334401.3
NC_039511.1	Gnomon	exon	13586518	13586982	.	+	.	ID=exon-XM_011334626.3-1;Dbxref=GeneID:105276750%2CGenbank:XM_011334626.3;Parent=rna-XM_011334626.3
NC_039511.1	Gnomon	exon	13587756	13587893	.	+	.	ID=exon-XM_011334626.3-2;Dbxref=GeneID:105276750%2CGenbank:XM_011334626.3;Parent=rna-XM_011334626.3
NC_039511.1	Gnomon	exon	13587961	13588248	.	+	.	ID=exon-XM_011334626.3-3;Dbxref=GeneID:105276750%2CGenbank:XM_011334626.3;Parent=rna-XM_011334626.3
NC_039511.1	Gnomon	mRNA	13494762	13504028	.	+	.	Name=XM_011335048.3;ID=rna-XM_011335048.3;Dbxref=GeneID:105276954%2CGenbank:XM_011335048.3;Parent=gene-LOC105276954
NC_039511.1	Gnomon	mRNA	7751391	8066164	.	-	.	Name=XM_026970847.1;ID=rna-XM_026970847.1;Dbxref=GeneID:105276337%2CGenbank:XM_026970847.1;Parent=gene-LOC105276337
NC_039511.1	Gnomon	CDS	3286960	3287293	.	-	0	Name=XP_026826086.1;ID=cds-XP_026826086.1;Dbxref=GeneID:105284085%2CGenbank:XP_026826086.1;Parent=rna-XM_026970285.1
NC_039511.1	Gnomon	CDS	3241120	3241284	.	-	0	Name=XP_026826086.1;ID=cds-XP_026826086.1;Dbxref=GeneID:105284085%2CGenbank:XP_026826086.1;Parent=rna-XM_026970285.1
NC_039511.1	Gnomon	CDS	3240595	3240693	.	-	0	Name=XP_026826086.1;ID=cds-XP_026826086.1;Dbxref=GeneID:105284085%2CGenbank:XP_026826086.1;Parent=rna-XM_026970285.1
NC_039511.1	Gnomon	CDS	3237824	3238171	.	-	0	Name=XP_026826086.1;ID=cds-XP_026826086.1;Dbxref=GeneID:105284085%2CGenbank:XP_026826086.1;Parent=rna-XM_026970285.1
NC_039511.1	Gnomon	CDS	3116106	3116330	.	-	0	Name=XP_026826086.1;ID=cds-XP_026826086.1;Dbxref=GeneID:105284085%2CGenbank:XP_026826086.1;Parent=rna-XM_026970285.1
NC_039511.1	Gnomon	CDS	3115078	3115330	.	-	0	Name=XP_026826086.1;ID=cds-XP_026826086.1;Dbxref=GeneID:105284085%2CGenbank:XP_026826086.1;Parent=rna-XM_026970285.1
NC_039511.1	Gnomon	CDS	3114007	3114039	.	-	0	Name=XP_026826086.1;ID=cds-XP_026826086.1;Dbxref=GeneID:105284085%2CGenbank:XP_026826086.1;Parent=rna-XM_026970285.1
NC_039511.1	Gnomon	CDS	3111717	3111862	.	-	0	Name=XP_026826086.1;ID=cds-XP_026826086.1;Dbxref=GeneID:105284085%2CGenbank:XP_026826086.1;Parent=rna-XM_026970285.1
NC_039511.1	Gnomon	CDS	3109576	3109756	.	-	0	Name=XP_026826086.1;ID=cds-XP_026826086.1;Dbxref=GeneID:105284085%2CGenbank:XP_026826086.1;Parent=rna-XM_026970285.1
NC_039511.1	Gnomon	CDS	3107766	3107821	.	-	0	Name=XP_026826086.1;ID=cds-XP_026826086.1;Dbxref=GeneID:105284085%2CGenbank:XP_026826086.1;Parent=rna-XM_026970285.1
NC_039511.1	Gnomon	CDS	3107495	3107598	.	-	0	Name=XP_026826086.1;ID=cds-XP_026826086.1;Dbxref=GeneID:105284085%2CGenbank:XP_026826086.1;Parent=rna-XM_026970285.1
NC_039511.1	Gnomon	CDS	3107080	3107252	.	-	0	Name=XP_026826086.1;ID=cds-XP_026826086.1;Dbxref=GeneID:105284085%2CGenbank:XP_026826086.1;Parent=rna-XM_026970285.1
NC_039511.1	Gnomon	CDS	3106692	3106707	.	-	0	Name=XP_026826086.1;ID=cds-XP_026826086.1;Dbxref=GeneID:105284085%2CGenbank:XP_026826086.1;Parent=rna-XM_026970285.1
NC_039511.1	Gnomon	exon	6336616	6336855	.	-	.	ID=exon-XM_026970581.1-18;Dbxref=GeneID:105280206%2CGenbank:XM_026970581.1;Parent=rna-XM_026970581.1
NC_039511.1	Gnomon	exon	6336407	6336550	.	-	.	ID=exon-XM_026970581.1-19;Dbxref=GeneID:105280206%2CGenbank:XM_026970581.1;Parent=rna-XM_026970581.1
NC_039511.1	Gnomon	CDS	16663889	16664203	.	-	0	Name=XP_019888891.1;ID=cds-XP_019888891.1;Dbxref=GeneID:105284488%2CGenbank:XP_019888891.1;Parent=rna-XM_020033332.2
NC_039511.1	Gnomon	CDS	16663661	16663804	.	-	0	Name=XP_019888891.1;ID=cds-XP_019888891.1;Dbxref=GeneID:105284488%2CGenbank:XP_019888891.1;Parent=rna-XM_020033332.2
NC_039511.1	Gnomon	CDS	16663292	16663576	.	-	0	Name=XP_019888891.1;ID=cds-XP_019888891.1;Dbxref=GeneID:105284488%2CGenbank:XP_019888891.1;Parent=rna-XM_020033332.2
NC_039511.1	Gnomon	CDS	16662474	16662640	.	-	0	Name=XP_019888891.1;ID=cds-XP_019888891.1;Dbxref=GeneID:105284488%2CGenbank:XP_019888891.1;Parent=rna-XM_020033332.2
NC_039511.1	Gnomon	CDS	16661480	16661574	.	-	0	Name=XP_019888891.1;ID=cds-XP_019888891.1;Dbxref=GeneID:105284488%2CGenbank:XP_019888891.1;Parent=rna-XM_020033332.2
NC_039511.1	Gnomon	CDS	16661176	16661386	.	-	0	Name=XP_019888891.1;ID=cds-XP_019888891.1;Dbxref=GeneID:105284488%2CGenbank:XP_019888891.1;Parent=rna-XM_020033332.2
NC_039511.1	Gnomon	CDS	16660761	16660923	.	-	0	Name=XP_019888891.1;ID=cds-XP_019888891.1;Dbxref=GeneID:105284488%2CGenbank:XP_019888891.1;Parent=rna-XM_020033332.2
NC_039511.1	Gnomon	CDS	16660429	16660627	.	-	0	Name=XP_019888891.1;ID=cds-XP_019888891.1;Dbxref=GeneID:105284488%2CGenbank:XP_019888891.1;Parent=rna-XM_020033332.2
NC_039511.1	Gnomon	CDS	16660243	16660325	.	-	0	Name=XP_019888891.1;ID=cds-XP_019888891.1;Dbxref=GeneID:105284488%2CGenbank:XP_019888891.1;Parent=rna-XM_020033332.2
NC_039511.1	Gnomon	CDS	16660034	16660165	.	-	0	Name=XP_019888891.1;ID=cds-XP_019888891.1;Dbxref=GeneID:105284488%2CGenbank:XP_019888891.1;Parent=rna-XM_020033332.2
NC_039511.1	Gnomon	CDS	16659809	16659961	.	-	0	Name=XP_019888891.1;ID=cds-XP_019888891.1;Dbxref=GeneID:105284488%2CGenbank:XP_019888891.1;Parent=rna-XM_020033332.2
NC_039511.1	Gnomon	CDS	16659316	16659714	.	-	0	Name=XP_019888891.1;ID=cds-XP_019888891.1;Dbxref=GeneID:105284488%2CGenbank:XP_019888891.1;Parent=rna-XM_020033332.2
NC_039511.1	Gnomon	CDS	16658870	16659045	.	-	0	Name=XP_019888891.1;ID=cds-XP_019888891.1;Dbxref=GeneID:105284488%2CGenbank:XP_019888891.1;Parent=rna-XM_020033332.2
NC_039511.1	Gnomon	CDS	16658615	16658787	.	-	0	Name=XP_019888891.1;ID=cds-XP_019888891.1;Dbxref=GeneID:105284488%2CGenbank:XP_019888891.1;Parent=rna-XM_020033332.2
NC_039511.1	Gnomon	CDS	16658331	16658542	.	-	0	Name=XP_019888891.1;ID=cds-XP_019888891.1;Dbxref=GeneID:105284488%2CGenbank:XP_019888891.1;Parent=rna-XM_020033332.2
NC_039511.1	Gnomon	CDS	16658102	16658252	.	-	0	Name=XP_019888891.1;ID=cds-XP_019888891.1;Dbxref=GeneID:105284488%2CGenbank:XP_019888891.1;Parent=rna-XM_020033332.2
NC_039511.1	Gnomon	CDS	16657849	16658024	.	-	0	Name=XP_019888891.1;ID=cds-XP_019888891.1;Dbxref=GeneID:105284488%2CGenbank:XP_019888891.1;Parent=rna-XM_020033332.2
NC_039511.1	Gnomon	CDS	16657392	16657775	.	-	0	Name=XP_019888891.1;ID=cds-XP_019888891.1;Dbxref=GeneID:105284488%2CGenbank:XP_019888891.1;Parent=rna-XM_020033332.2
NC_039511.1	Gnomon	CDS	16657096	16657299	.	-	0	Name=XP_019888891.1;ID=cds-XP_019888891.1;Dbxref=GeneID:105284488%2CGenbank:XP_019888891.1;Parent=rna-XM_020033332.2
NC_039511.1	Gnomon	CDS	16656619	16656889	.	-	0	Name=XP_019888891.1;ID=cds-XP_019888891.1;Dbxref=GeneID:105284488%2CGenbank:XP_019888891.1;Parent=rna-XM_020033332.2
NC_039511.1	Gnomon	CDS	16656154	16656524	.	-	0	Name=XP_019888891.1;ID=cds-XP_019888891.1;Dbxref=GeneID:105284488%2CGenbank:XP_019888891.1;Parent=rna-XM_020033332.2
NC_039511.1	Gnomon	CDS	16655881	16655976	.	-	0	Name=XP_019888891.1;ID=cds-XP_019888891.1;Dbxref=GeneID:105284488%2CGenbank:XP_019888891.1;Parent=rna-XM_020033332.2
NC_039511.1	Gnomon	CDS	16655414	16655762	.	-	0	Name=XP_019888891.1;ID=cds-XP_019888891.1;Dbxref=GeneID:105284488%2CGenbank:XP_019888891.1;Parent=rna-XM_020033332.2
NC_039511.1	Gnomon	CDS	16655236	16655288	.	-	0	Name=XP_019888891.1;ID=cds-XP_019888891.1;Dbxref=GeneID:105284488%2CGenbank:XP_019888891.1;Parent=rna-XM_020033332.2
NC_039511.1	Gnomon	exon	8815187	8815329	.	+	.	ID=exon-XM_011341620.3-1;Dbxref=GeneID:105280807%2CGenbank:XM_011341620.3;Parent=rna-XM_011341620.3
NC_039511.1	Gnomon	exon	8815525	8815598	.	+	.	ID=exon-XM_011341620.3-2;Dbxref=GeneID:105280807%2CGenbank:XM_011341620.3;Parent=rna-XM_011341620.3
NC_039511.1	Gnomon	CDS	7997651	7997674	.	-	0	Name=XP_026826671.1;ID=cds-XP_026826671.1;Dbxref=GeneID:105276337%2CGenbank:XP_026826671.1;Parent=rna-XM_026970870.1
NC_039511.1	Gnomon	CDS	7906088	7906151	.	-	0	Name=XP_026826671.1;ID=cds-XP_026826671.1;Dbxref=GeneID:105276337%2CGenbank:XP_026826671.1;Parent=rna-XM_026970870.1
NC_039511.1	Gnomon	CDS	7834183	7834278	.	-	0	Name=XP_026826671.1;ID=cds-XP_026826671.1;Dbxref=GeneID:105276337%2CGenbank:XP_026826671.1;Parent=rna-XM_026970870.1
NC_039511.1	Gnomon	CDS	7827780	7827880	.	-	0	Name=XP_026826671.1;ID=cds-XP_026826671.1;Dbxref=GeneID:105276337%2CGenbank:XP_026826671.1;Parent=rna-XM_026970870.1
NC_039511.1	Gnomon	CDS	7827518	7827649	.	-	0	Name=XP_026826671.1;ID=cds-XP_026826671.1;Dbxref=GeneID:105276337%2CGenbank:XP_026826671.1;Parent=rna-XM_026970870.1
NC_039511.1	Gnomon	CDS	7816121	7816294	.	-	0	Name=XP_026826671.1;ID=cds-XP_026826671.1;Dbxref=GeneID:105276337%2CGenbank:XP_026826671.1;Parent=rna-XM_026970870.1
NC_039511.1	Gnomon	CDS	7814156	7816060	.	-	0	Name=XP_026826671.1;ID=cds-XP_026826671.1;Dbxref=GeneID:105276337%2CGenbank:XP_026826671.1;Parent=rna-XM_026970870.1
NC_039511.1	Gnomon	CDS	7802861	7802999	.	-	0	Name=XP_026826671.1;ID=cds-XP_026826671.1;Dbxref=GeneID:105276337%2CGenbank:XP_026826671.1;Parent=rna-XM_026970870.1
NC_039511.1	Gnomon	CDS	7763848	7763970	.	-	0	Name=XP_026826671.1;ID=cds-XP_026826671.1;Dbxref=GeneID:105276337%2CGenbank:XP_026826671.1;Parent=rna-XM_026970870.1
NC_039511.1	Gnomon	CDS	7763371	7763764	.	-	0	Name=XP_026826671.1;ID=cds-XP_026826671.1;Dbxref=GeneID:105276337%2CGenbank:XP_026826671.1;Parent=rna-XM_026970870.1
NC_039511.1	Gnomon	CDS	7751523	7751628	.	-	0	Name=XP_026826671.1;ID=cds-XP_026826671.1;Dbxref=GeneID:105276337%2CGenbank:XP_026826671.1;Parent=rna-XM_026970870.1
NC_039511.1	Gnomon	exon	2558052	2558333	.	-	.	ID=exon-XM_011343350.3-1;Dbxref=GeneID:105281834%2CGenbank:XM_011343350.3;Parent=rna-XM_011343350.3
NC_039511.1	Gnomon	exon	2557755	2557849	.	-	.	ID=exon-XM_011343350.3-2;Dbxref=GeneID:105281834%2CGenbank:XM_011343350.3;Parent=rna-XM_011343350.3
NC_039511.1	Gnomon	exon	2554862	2555096	.	-	.	ID=exon-XM_011343350.3-9;Dbxref=GeneID:105281834%2CGenbank:XM_011343350.3;Parent=rna-XM_011343350.3
NC_039511.1	Gnomon	exon	6339015	6339188	.	-	.	ID=exon-XM_026970581.1-12;Dbxref=GeneID:105280206%2CGenbank:XM_026970581.1;Parent=rna-XM_026970581.1
NC_039511.1	Gnomon	exon	8816008	8816124	.	+	.	ID=exon-XM_011341620.3-3;Dbxref=GeneID:105280807%2CGenbank:XM_011341620.3;Parent=rna-XM_011341620.3
NC_039511.1	Gnomon	exon	6338621	6338928	.	-	.	ID=exon-XM_026970581.1-13;Dbxref=GeneID:105280206%2CGenbank:XM_026970581.1;Parent=rna-XM_026970581.1
NC_039511.1	Gnomon	exon	8816192	8816422	.	+	.	ID=exon-XM_011341620.3-4;Dbxref=GeneID:105280807%2CGenbank:XM_011341620.3;Parent=rna-XM_011341620.3
NC_039511.1	Gnomon	exon	2555606	2556514	.	-	.	ID=exon-XM_011343350.3-7;Dbxref=GeneID:105281834%2CGenbank:XM_011343350.3;Parent=rna-XM_011343350.3
NC_039511.1	Gnomon	exon	6339517	6339721	.	-	.	ID=exon-XM_026970581.1-10;Dbxref=GeneID:105280206%2CGenbank:XM_026970581.1;Parent=rna-XM_026970581.1
NC_039511.1	Gnomon	exon	8816655	8816865	.	+	.	ID=exon-XM_011341620.3-5;Dbxref=GeneID:105280807%2CGenbank:XM_011341620.3;Parent=rna-XM_011341620.3
NC_039511.1	Gnomon	exon	2555201	2555529	.	-	.	ID=exon-XM_011343350.3-8;Dbxref=GeneID:105281834%2CGenbank:XM_011343350.3;Parent=rna-XM_011343350.3
NC_039511.1	Gnomon	exon	6339272	6339409	.	-	.	ID=exon-XM_026970581.1-11;Dbxref=GeneID:105280206%2CGenbank:XM_026970581.1;Parent=rna-XM_026970581.1
NC_039511.1	Gnomon	exon	8816955	8817143	.	+	.	ID=exon-XM_011341620.3-6;Dbxref=GeneID:105280807%2CGenbank:XM_011341620.3;Parent=rna-XM_011341620.3
NC_039511.1	Gnomon	exon	2557048	2557183	.	-	.	ID=exon-XM_011343350.3-5;Dbxref=GeneID:105281834%2CGenbank:XM_011343350.3;Parent=rna-XM_011343350.3
NC_039511.1	Gnomon	exon	6337314	6337529	.	-	.	ID=exon-XM_026970581.1-16;Dbxref=GeneID:105280206%2CGenbank:XM_026970581.1;Parent=rna-XM_026970581.1
NC_039511.1	Gnomon	exon	8817207	8817321	.	+	.	ID=exon-XM_011341620.3-7;Dbxref=GeneID:105280807%2CGenbank:XM_011341620.3;Parent=rna-XM_011341620.3
NC_039511.1	Gnomon	exon	2556592	2556973	.	-	.	ID=exon-XM_011343350.3-6;Dbxref=GeneID:105281834%2CGenbank:XM_011343350.3;Parent=rna-XM_011343350.3
NC_039511.1	Gnomon	exon	6337028	6337204	.	-	.	ID=exon-XM_026970581.1-17;Dbxref=GeneID:105280206%2CGenbank:XM_026970581.1;Parent=rna-XM_026970581.1
NC_039511.1	Gnomon	exon	8817415	8817531	.	+	.	ID=exon-XM_011341620.3-8;Dbxref=GeneID:105280807%2CGenbank:XM_011341620.3;Parent=rna-XM_011341620.3
NC_039511.1	Gnomon	exon	2557499	2557653	.	-	.	ID=exon-XM_011343350.3-3;Dbxref=GeneID:105281834%2CGenbank:XM_011343350.3;Parent=rna-XM_011343350.3
NC_039511.1	Gnomon	exon	6338318	6338546	.	-	.	ID=exon-XM_026970581.1-14;Dbxref=GeneID:105280206%2CGenbank:XM_026970581.1;Parent=rna-XM_026970581.1
NC_039511.1	Gnomon	exon	8818234	8818399	.	+	.	ID=exon-XM_011341620.3-9;Dbxref=GeneID:105280807%2CGenbank:XM_011341620.3;Parent=rna-XM_011341620.3
NC_039511.1	Gnomon	exon	2557254	2557384	.	-	.	ID=exon-XM_011343350.3-4;Dbxref=GeneID:105281834%2CGenbank:XM_011343350.3;Parent=rna-XM_011343350.3
NC_039511.1	Gnomon	exon	6338114	6338242	.	-	.	ID=exon-XM_026970581.1-15;Dbxref=GeneID:105280206%2CGenbank:XM_026970581.1;Parent=rna-XM_026970581.1
NC_039511.1	Gnomon	exon	3936619	3936778	.	-	.	ID=exon-XM_026970078.1-13;Dbxref=GeneID:105281335%2CGenbank:XM_026970078.1;Parent=rna-XM_026970078.1
NC_039511.1	Gnomon	exon	3936224	3936532	.	-	.	ID=exon-XM_026970078.1-14;Dbxref=GeneID:105281335%2CGenbank:XM_026970078.1;Parent=rna-XM_026970078.1
NC_039511.1	Gnomon	exon	3934114	3934297	.	-	.	ID=exon-XM_026970078.1-15;Dbxref=GeneID:105281335%2CGenbank:XM_026970078.1;Parent=rna-XM_026970078.1
NC_039511.1	Gnomon	exon	3933889	3934034	.	-	.	ID=exon-XM_026970078.1-16;Dbxref=GeneID:105281335%2CGenbank:XM_026970078.1;Parent=rna-XM_026970078.1
NC_039511.1	Gnomon	exon	3933541	3933644	.	-	.	ID=exon-XM_026970078.1-17;Dbxref=GeneID:105281335%2CGenbank:XM_026970078.1;Parent=rna-XM_026970078.1
NC_039511.1	Gnomon	exon	3933202	3933418	.	-	.	ID=exon-XM_026970078.1-18;Dbxref=GeneID:105281335%2CGenbank:XM_026970078.1;Parent=rna-XM_026970078.1
NC_039511.1	Gnomon	exon	3932396	3932997	.	-	.	ID=exon-XM_026970078.1-19;Dbxref=GeneID:105281335%2CGenbank:XM_026970078.1;Parent=rna-XM_026970078.1
NC_039511.1	Gnomon	exon	3937711	3937853	.	-	.	ID=exon-XM_026970078.1-10;Dbxref=GeneID:105281335%2CGenbank:XM_026970078.1;Parent=rna-XM_026970078.1
NC_039511.1	Gnomon	exon	3937375	3937614	.	-	.	ID=exon-XM_026970078.1-11;Dbxref=GeneID:105281335%2CGenbank:XM_026970078.1;Parent=rna-XM_026970078.1
NC_039511.1	Gnomon	exon	3936981	3937123	.	-	.	ID=exon-XM_026970078.1-12;Dbxref=GeneID:105281335%2CGenbank:XM_026970078.1;Parent=rna-XM_026970078.1
NC_039511.1	Gnomon	mRNA	4489749	4508602	.	-	.	Name=XM_026970357.1;ID=rna-XM_026970357.1;Dbxref=GeneID:105281721%2CGenbank:XM_026970357.1;Parent=gene-LOC105281721
NC_039511.1	Gnomon	exon	11554380	11554528	.	-	.	ID=exon-XR_894815.2-2;Dbxref=GeneID:109610647%2CGenbank:XR_894815.2;Parent=rna-XR_894815.2
NC_039511.1	Gnomon	exon	11553929	11554077	.	-	.	ID=exon-XR_894815.2-3;Dbxref=GeneID:109610647%2CGenbank:XR_894815.2;Parent=rna-XR_894815.2
NC_039511.1	Gnomon	exon	11554648	11554856	.	-	.	ID=exon-XR_894815.2-1;Dbxref=GeneID:109610647%2CGenbank:XR_894815.2;Parent=rna-XR_894815.2
NC_039511.1	Gnomon	CDS	13330837	13330891	.	+	0	Name=XP_011333041.2;ID=cds-XP_011333041.2;Dbxref=GeneID:105276812%2CGenbank:XP_011333041.2;Parent=rna-XM_011334739.3
NC_039511.1	Gnomon	CDS	13331108	13331250	.	+	0	Name=XP_011333041.2;ID=cds-XP_011333041.2;Dbxref=GeneID:105276812%2CGenbank:XP_011333041.2;Parent=rna-XM_011334739.3
NC_039511.1	Gnomon	CDS	13331352	13331586	.	+	0	Name=XP_011333041.2;ID=cds-XP_011333041.2;Dbxref=GeneID:105276812%2CGenbank:XP_011333041.2;Parent=rna-XM_011334739.3
NC_039511.1	Gnomon	CDS	13331665	13331837	.	+	0	Name=XP_011333041.2;ID=cds-XP_011333041.2;Dbxref=GeneID:105276812%2CGenbank:XP_011333041.2;Parent=rna-XM_011334739.3
NC_039511.1	Gnomon	CDS	13331926	13332065	.	+	0	Name=XP_011333041.2;ID=cds-XP_011333041.2;Dbxref=GeneID:105276812%2CGenbank:XP_011333041.2;Parent=rna-XM_011334739.3
NC_039511.1	Gnomon	CDS	13332144	13332356	.	+	0	Name=XP_011333041.2;ID=cds-XP_011333041.2;Dbxref=GeneID:105276812%2CGenbank:XP_011333041.2;Parent=rna-XM_011334739.3
NC_039511.1	Gnomon	CDS	13332446	13332528	.	+	0	Name=XP_011333041.2;ID=cds-XP_011333041.2;Dbxref=GeneID:105276812%2CGenbank:XP_011333041.2;Parent=rna-XM_011334739.3
NC_039511.1	Gnomon	CDS	13332620	13334989	.	+	0	Name=XP_011333041.2;ID=cds-XP_011333041.2;Dbxref=GeneID:105276812%2CGenbank:XP_011333041.2;Parent=rna-XM_011334739.3
NC_039511.1	Gnomon	CDS	13335103	13335200	.	+	0	Name=XP_011333041.2;ID=cds-XP_011333041.2;Dbxref=GeneID:105276812%2CGenbank:XP_011333041.2;Parent=rna-XM_011334739.3
NC_039511.1	Gnomon	CDS	13523740	13523886	.	+	0	Name=XP_011333437.1;ID=cds-XP_011333437.1;Dbxref=GeneID:105277017%2CGenbank:XP_011333437.1;Parent=rna-XM_011335135.3
NC_039511.1	Gnomon	CDS	13524019	13524138	.	+	0	Name=XP_011333437.1;ID=cds-XP_011333437.1;Dbxref=GeneID:105277017%2CGenbank:XP_011333437.1;Parent=rna-XM_011335135.3
NC_039511.1	Gnomon	CDS	13525337	13525454	.	+	0	Name=XP_011333437.1;ID=cds-XP_011333437.1;Dbxref=GeneID:105277017%2CGenbank:XP_011333437.1;Parent=rna-XM_011335135.3
NC_039511.1	Gnomon	CDS	13525578	13525842	.	+	0	Name=XP_011333437.1;ID=cds-XP_011333437.1;Dbxref=GeneID:105277017%2CGenbank:XP_011333437.1;Parent=rna-XM_011335135.3
NC_039511.1	Gnomon	CDS	13525912	13526058	.	+	0	Name=XP_011333437.1;ID=cds-XP_011333437.1;Dbxref=GeneID:105277017%2CGenbank:XP_011333437.1;Parent=rna-XM_011335135.3
NC_039511.1	Gnomon	CDS	13526181	13526271	.	+	0	Name=XP_011333437.1;ID=cds-XP_011333437.1;Dbxref=GeneID:105277017%2CGenbank:XP_011333437.1;Parent=rna-XM_011335135.3
NC_039511.1	Gnomon	CDS	13526429	13526565	.	+	0	Name=XP_011333437.1;ID=cds-XP_011333437.1;Dbxref=GeneID:105277017%2CGenbank:XP_011333437.1;Parent=rna-XM_011335135.3
NC_039511.1	Gnomon	CDS	13526818	13526950	.	+	0	Name=XP_011333437.1;ID=cds-XP_011333437.1;Dbxref=GeneID:105277017%2CGenbank:XP_011333437.1;Parent=rna-XM_011335135.3
NC_039511.1	Gnomon	CDS	13527020	13527073	.	+	0	Name=XP_011333437.1;ID=cds-XP_011333437.1;Dbxref=GeneID:105277017%2CGenbank:XP_011333437.1;Parent=rna-XM_011335135.3
NC_039511.1	Gnomon	mRNA	15342510	15348802	.	-	.	Name=XM_026970597.1;ID=rna-XM_026970597.1;Dbxref=GeneID:105284590%2CGenbank:XM_026970597.1;Parent=gene-LOC105284590
NC_039511.1	Gnomon	CDS	16407076	16407267	.	-	0	Name=XP_011346422.1;ID=cds-XP_011346422.1;Dbxref=GeneID:105284528%2CGenbank:XP_011346422.1;Parent=rna-XM_011348120.3
NC_039511.1	Gnomon	CDS	16406377	16406971	.	-	0	Name=XP_011346422.1;ID=cds-XP_011346422.1;Dbxref=GeneID:105284528%2CGenbank:XP_011346422.1;Parent=rna-XM_011348120.3
NC_039511.1	Gnomon	CDS	16406037	16406278	.	-	0	Name=XP_011346422.1;ID=cds-XP_011346422.1;Dbxref=GeneID:105284528%2CGenbank:XP_011346422.1;Parent=rna-XM_011348120.3
NC_039511.1	Gnomon	CDS	16405856	16405940	.	-	0	Name=XP_011346422.1;ID=cds-XP_011346422.1;Dbxref=GeneID:105284528%2CGenbank:XP_011346422.1;Parent=rna-XM_011348120.3
NC_039511.1	Gnomon	CDS	16405124	16405158	.	-	0	Name=XP_011346422.1;ID=cds-XP_011346422.1;Dbxref=GeneID:105284528%2CGenbank:XP_011346422.1;Parent=rna-XM_011348120.3
NC_039511.1	Gnomon	mRNA	2893086	2894725	.	+	.	Name=XM_011343378.2;ID=rna-XM_011343378.2;Dbxref=GeneID:105281851%2CGenbank:XM_011343378.2;Parent=gene-LOC105281851
NC_039511.1	Gnomon	mRNA	10831619	10839211	.	-	.	Name=XM_020034276.2;ID=rna-XM_020034276.2;Dbxref=GeneID:105287179%2CGenbank:XM_020034276.2;Parent=gene-LOC105287179
NC_039511.1	Gnomon	mRNA	3048197	3099395	.	+	.	Name=XM_011347349.3;ID=rna-XM_011347349.3;Dbxref=GeneID:105284091%2CGenbank:XM_011347349.3;Parent=gene-LOC105284091
NC_039511.1	Gnomon	exon	6093886	6094153	.	-	.	ID=exon-XM_011340553.3-1;Dbxref=GeneID:105280216%2CGenbank:XM_011340553.3;Parent=rna-XM_011340553.3
NC_039511.1	Gnomon	exon	10577237	10577356	.	-	.	ID=exon-XM_026970234.1-2;Dbxref=GeneID:105287075%2CGenbank:XM_026970234.1;Parent=rna-XM_026970234.1
NC_039511.1	Gnomon	exon	6093602	6093807	.	-	.	ID=exon-XM_011340553.3-2;Dbxref=GeneID:105280216%2CGenbank:XM_011340553.3;Parent=rna-XM_011340553.3
NC_039511.1	Gnomon	exon	10576897	10577014	.	-	.	ID=exon-XM_026970234.1-3;Dbxref=GeneID:105287075%2CGenbank:XM_026970234.1;Parent=rna-XM_026970234.1
NC_039511.1	Gnomon	exon	10577700	10578812	.	-	.	ID=exon-XM_026970234.1-1;Dbxref=GeneID:105287075%2CGenbank:XM_026970234.1;Parent=rna-XM_026970234.1
NC_039511.1	Gnomon	mRNA	14629835	14632425	.	+	.	Name=XM_026970211.1;ID=rna-XM_026970211.1;Dbxref=GeneID:113561431%2CGenbank:XM_026970211.1;Parent=gene-LOC113561431
NC_039511.1	Gnomon	exon	10575686	10575776	.	-	.	ID=exon-XM_026970234.1-6;Dbxref=GeneID:105287075%2CGenbank:XM_026970234.1;Parent=rna-XM_026970234.1
NC_039511.1	Gnomon	exon	10575202	10575347	.	-	.	ID=exon-XM_026970234.1-7;Dbxref=GeneID:105287075%2CGenbank:XM_026970234.1;Parent=rna-XM_026970234.1
NC_039511.1	Gnomon	exon	6093212	6093534	.	-	.	ID=exon-XM_011340553.3-3;Dbxref=GeneID:105280216%2CGenbank:XM_011340553.3;Parent=rna-XM_011340553.3
NC_039511.1	Gnomon	exon	10576081	10576345	.	-	.	ID=exon-XM_026970234.1-4;Dbxref=GeneID:105287075%2CGenbank:XM_026970234.1;Parent=rna-XM_026970234.1
NC_039511.1	Gnomon	exon	6092732	6093126	.	-	.	ID=exon-XM_011340553.3-4;Dbxref=GeneID:105280216%2CGenbank:XM_011340553.3;Parent=rna-XM_011340553.3
NC_039511.1	Gnomon	exon	10575840	10575950	.	-	.	ID=exon-XM_026970234.1-5;Dbxref=GeneID:105287075%2CGenbank:XM_026970234.1;Parent=rna-XM_026970234.1
NC_039511.1	Gnomon	exon	10574826	10574958	.	-	.	ID=exon-XM_026970234.1-8;Dbxref=GeneID:105287075%2CGenbank:XM_026970234.1;Parent=rna-XM_026970234.1
NC_039511.1	Gnomon	exon	10574518	10574734	.	-	.	ID=exon-XM_026970234.1-9;Dbxref=GeneID:105287075%2CGenbank:XM_026970234.1;Parent=rna-XM_026970234.1
NC_039511.1	Gnomon	exon	6140551	6140702	.	-	.	ID=exon-XM_026970621.1-1;Dbxref=GeneID:105280226%2CGenbank:XM_026970621.1;Note=The sequence of the model RefSeq transcript was modified relative to this genomic sequence to represent the inferred CDS: deleted 1 base in 1 codon;Parent=rna-XM_026970621.1
NC_039511.1	Gnomon	exon	5818445	5818840	.	+	.	ID=exon-XM_011348838.1-1;Dbxref=GeneID:105284950%2CGenbank:XM_011348838.1;Parent=rna-XM_011348838.1
NC_039511.1	Gnomon	exon	5819892	5820274	.	+	.	ID=exon-XM_011348838.1-2;Dbxref=GeneID:105284950%2CGenbank:XM_011348838.1;Parent=rna-XM_011348838.1
NC_039511.1	Gnomon	exon	5821051	5821178	.	+	.	ID=exon-XM_011348838.1-5;Dbxref=GeneID:105284950%2CGenbank:XM_011348838.1;Parent=rna-XM_011348838.1
NC_039511.1	Gnomon	exon	6138963	6139209	.	-	.	ID=exon-XM_026970621.1-6;Dbxref=GeneID:105280226%2CGenbank:XM_026970621.1;Note=The sequence of the model RefSeq transcript was modified relative to this genomic sequence to represent the inferred CDS: deleted 1 base in 1 codon;Parent=rna-XM_026970621.1
NC_039511.1	Gnomon	exon	5821245	5821417	.	+	.	ID=exon-XM_011348838.1-6;Dbxref=GeneID:105284950%2CGenbank:XM_011348838.1;Parent=rna-XM_011348838.1
NC_039511.1	Gnomon	exon	6138584	6138681	.	-	.	ID=exon-XM_026970621.1-7;Dbxref=GeneID:105280226%2CGenbank:XM_026970621.1;Note=The sequence of the model RefSeq transcript was modified relative to this genomic sequence to represent the inferred CDS: deleted 1 base in 1 codon;Parent=rna-XM_026970621.1
NC_039511.1	Gnomon	exon	5820360	5820582	.	+	.	ID=exon-XM_011348838.1-3;Dbxref=GeneID:105284950%2CGenbank:XM_011348838.1;Parent=rna-XM_011348838.1
NC_039511.1	Gnomon	exon	6138157	6138269	.	-	.	ID=exon-XM_026970621.1-8;Dbxref=GeneID:105280226%2CGenbank:XM_026970621.1;Note=The sequence of the model RefSeq transcript was modified relative to this genomic sequence to represent the inferred CDS: deleted 1 base in 1 codon;Parent=rna-XM_026970621.1
NC_039511.1	Gnomon	exon	5820652	5820939	.	+	.	ID=exon-XM_011348838.1-4;Dbxref=GeneID:105284950%2CGenbank:XM_011348838.1;Parent=rna-XM_011348838.1
NC_039511.1	Gnomon	exon	6138000	6138076	.	-	.	ID=exon-XM_026970621.1-9;Dbxref=GeneID:105280226%2CGenbank:XM_026970621.1;Note=The sequence of the model RefSeq transcript was modified relative to this genomic sequence to represent the inferred CDS: deleted 1 base in 1 codon;Parent=rna-XM_026970621.1
NC_039511.1	Gnomon	exon	5822432	5824827	.	+	.	ID=exon-XM_011348838.1-9;Dbxref=GeneID:105284950%2CGenbank:XM_011348838.1;Parent=rna-XM_011348838.1
NC_039511.1	Gnomon	exon	6140451	6140516	.	-	.	ID=exon-XM_026970621.1-2;Dbxref=GeneID:105280226%2CGenbank:XM_026970621.1;Note=The sequence of the model RefSeq transcript was modified relative to this genomic sequence to represent the inferred CDS: deleted 1 base in 1 codon;Parent=rna-XM_026970621.1
NC_039511.1	Gnomon	CDS	13471645	13471716	.	-	0	Name=XP_011333187.1;ID=cds-XP_011333187.1;Dbxref=GeneID:105276893%2CGenbank:XP_011333187.1;Parent=rna-XM_011334885.3
NC_039511.1	Gnomon	CDS	13470805	13470873	.	-	0	Name=XP_011333187.1;ID=cds-XP_011333187.1;Dbxref=GeneID:105276893%2CGenbank:XP_011333187.1;Parent=rna-XM_011334885.3
NC_039511.1	Gnomon	CDS	13470606	13470701	.	-	0	Name=XP_011333187.1;ID=cds-XP_011333187.1;Dbxref=GeneID:105276893%2CGenbank:XP_011333187.1;Parent=rna-XM_011334885.3
NC_039511.1	Gnomon	exon	6140291	6140449	.	-	.	ID=exon-XM_026970621.1-3;Dbxref=GeneID:105280226%2CGenbank:XM_026970621.1;Note=The sequence of the model RefSeq transcript was modified relative to this genomic sequence to represent the inferred CDS: deleted 1 base in 1 codon;Parent=rna-XM_026970621.1
NC_039511.1	Gnomon	exon	5821498	5821867	.	+	.	ID=exon-XM_011348838.1-7;Dbxref=GeneID:105284950%2CGenbank:XM_011348838.1;Parent=rna-XM_011348838.1
NC_039511.1	Gnomon	exon	6139500	6139571	.	-	.	ID=exon-XM_026970621.1-4;Dbxref=GeneID:105280226%2CGenbank:XM_026970621.1;Note=The sequence of the model RefSeq transcript was modified relative to this genomic sequence to represent the inferred CDS: deleted 1 base in 1 codon;Parent=rna-XM_026970621.1
NC_039511.1	Gnomon	exon	5821952	5822360	.	+	.	ID=exon-XM_011348838.1-8;Dbxref=GeneID:105284950%2CGenbank:XM_011348838.1;Parent=rna-XM_011348838.1
NC_039511.1	Gnomon	exon	6139298	6139436	.	-	.	ID=exon-XM_026970621.1-5;Dbxref=GeneID:105280226%2CGenbank:XM_026970621.1;Note=The sequence of the model RefSeq transcript was modified relative to this genomic sequence to represent the inferred CDS: deleted 1 base in 1 codon;Parent=rna-XM_026970621.1
NC_039511.1	Gnomon	exon	13272638	13272800	.	-	.	ID=exon-XM_026970721.1-9;Dbxref=GeneID:105276721%2CGenbank:XM_026970721.1;Parent=rna-XM_026970721.1
NC_039511.1	Gnomon	exon	13279965	13280145	.	-	.	ID=exon-XM_026970721.1-3;Dbxref=GeneID:105276721%2CGenbank:XM_026970721.1;Parent=rna-XM_026970721.1
NC_039511.1	Gnomon	exon	13277267	13277594	.	-	.	ID=exon-XM_026970721.1-4;Dbxref=GeneID:105276721%2CGenbank:XM_026970721.1;Parent=rna-XM_026970721.1
NC_039511.1	Gnomon	exon	13286994	13287303	.	-	.	ID=exon-XM_026970721.1-1;Dbxref=GeneID:105276721%2CGenbank:XM_026970721.1;Parent=rna-XM_026970721.1
NC_039511.1	Gnomon	exon	13280440	13280555	.	-	.	ID=exon-XM_026970721.1-2;Dbxref=GeneID:105276721%2CGenbank:XM_026970721.1;Parent=rna-XM_026970721.1
NC_039511.1	Gnomon	exon	13273942	13275182	.	-	.	ID=exon-XM_026970721.1-7;Dbxref=GeneID:105276721%2CGenbank:XM_026970721.1;Parent=rna-XM_026970721.1
NC_039511.1	Gnomon	exon	13272887	13273555	.	-	.	ID=exon-XM_026970721.1-8;Dbxref=GeneID:105276721%2CGenbank:XM_026970721.1;Parent=rna-XM_026970721.1
NC_039511.1	Gnomon	exon	13276499	13276802	.	-	.	ID=exon-XM_026970721.1-5;Dbxref=GeneID:105276721%2CGenbank:XM_026970721.1;Parent=rna-XM_026970721.1
NC_039511.1	Gnomon	exon	13275517	13275807	.	-	.	ID=exon-XM_026970721.1-6;Dbxref=GeneID:105276721%2CGenbank:XM_026970721.1;Parent=rna-XM_026970721.1
NC_039511.1	Gnomon	exon	4646693	4648130	.	-	.	ID=exon-XR_894376.3-1;Dbxref=GeneID:105281823%2CGenbank:XR_894376.3;Parent=rna-XR_894376.3
NC_039511.1	Gnomon	exon	4646264	4646553	.	-	.	ID=exon-XR_894376.3-2;Dbxref=GeneID:105281823%2CGenbank:XR_894376.3;Parent=rna-XR_894376.3
NC_039511.1	Gnomon	exon	16375459	16375585	.	+	.	ID=exon-XM_011348122.3-50;Dbxref=GeneID:105284529%2CGenbank:XM_011348122.3;Parent=rna-XM_011348122.3
NC_039511.1	Gnomon	exon	16375945	16376196	.	+	.	ID=exon-XM_011348122.3-51;Dbxref=GeneID:105284529%2CGenbank:XM_011348122.3;Parent=rna-XM_011348122.3
NC_039511.1	Gnomon	exon	3345335	3345634	.	-	.	ID=exon-XM_020033196.2-2;Dbxref=GeneID:105284078%2CGenbank:XM_020033196.2;Parent=rna-XM_020033196.2
NC_039511.1	Gnomon	exon	3343701	3344999	.	-	.	ID=exon-XM_020033196.2-3;Dbxref=GeneID:105284078%2CGenbank:XM_020033196.2;Parent=rna-XM_020033196.2
NC_039511.1	Gnomon	exon	3346606	3347442	.	-	.	ID=exon-XM_020033196.2-1;Dbxref=GeneID:105284078%2CGenbank:XM_020033196.2;Parent=rna-XM_020033196.2
NC_039511.1	Gnomon	exon	7997651	7997711	.	-	.	ID=exon-XM_026970856.1-4;Dbxref=GeneID:105276337%2CGenbank:XM_026970856.1;Parent=rna-XM_026970856.1
NC_039511.1	Gnomon	exon	7959918	7960165	.	-	.	ID=exon-XM_026970856.1-5;Dbxref=GeneID:105276337%2CGenbank:XM_026970856.1;Parent=rna-XM_026970856.1
NC_039511.1	Gnomon	exon	8059602	8060153	.	-	.	ID=exon-XM_026970856.1-2;Dbxref=GeneID:105276337%2CGenbank:XM_026970856.1;Parent=rna-XM_026970856.1
NC_039511.1	Gnomon	exon	8000912	8000995	.	-	.	ID=exon-XM_026970856.1-3;Dbxref=GeneID:105276337%2CGenbank:XM_026970856.1;Parent=rna-XM_026970856.1
NC_039511.1	Gnomon	exon	8066044	8066165	.	-	.	ID=exon-XM_026970856.1-1;Dbxref=GeneID:105276337%2CGenbank:XM_026970856.1;Parent=rna-XM_026970856.1
NC_039511.1	Gnomon	CDS	12514809	12514968	.	-	0	Name=XP_011347395.1;ID=cds-XP_011347395.1;Dbxref=GeneID:105285122%2CGenbank:XP_011347395.1;Parent=rna-XM_011349093.3
NC_039511.1	Gnomon	CDS	12514099	12514316	.	-	0	Name=XP_011347395.1;ID=cds-XP_011347395.1;Dbxref=GeneID:105285122%2CGenbank:XP_011347395.1;Parent=rna-XM_011349093.3
NC_039511.1	Gnomon	CDS	12513680	12513754	.	-	0	Name=XP_011347395.1;ID=cds-XP_011347395.1;Dbxref=GeneID:105285122%2CGenbank:XP_011347395.1;Parent=rna-XM_011349093.3
NC_039511.1	Gnomon	CDS	12513303	12513537	.	-	0	Name=XP_011347395.1;ID=cds-XP_011347395.1;Dbxref=GeneID:105285122%2CGenbank:XP_011347395.1;Parent=rna-XM_011349093.3
NC_039511.1	Gnomon	CDS	12512385	12512500	.	-	0	Name=XP_011347395.1;ID=cds-XP_011347395.1;Dbxref=GeneID:105285122%2CGenbank:XP_011347395.1;Parent=rna-XM_011349093.3
NC_039511.1	Gnomon	exon	7827780	7827880	.	-	.	ID=exon-XM_026970856.1-8;Dbxref=GeneID:105276337%2CGenbank:XM_026970856.1;Parent=rna-XM_026970856.1
NC_039511.1	Gnomon	exon	7827518	7827649	.	-	.	ID=exon-XM_026970856.1-9;Dbxref=GeneID:105276337%2CGenbank:XM_026970856.1;Parent=rna-XM_026970856.1
NC_039511.1	Gnomon	exon	7906088	7906151	.	-	.	ID=exon-XM_026970856.1-6;Dbxref=GeneID:105276337%2CGenbank:XM_026970856.1;Parent=rna-XM_026970856.1
NC_039511.1	Gnomon	exon	7834183	7834278	.	-	.	ID=exon-XM_026970856.1-7;Dbxref=GeneID:105276337%2CGenbank:XM_026970856.1;Parent=rna-XM_026970856.1
NC_039511.1	RefSeq	cDNA_match	613259	613397	.	-	.	ID=0cf0e575-12fc-405b-a87b-2a6ff598eb86;Target=XM_011334182.3 1 139
NC_039511.1	RefSeq	cDNA_match	612121	612444	.	-	.	ID=0cf0e575-12fc-405b-a87b-2a6ff598eb86;Target=XM_011334182.3 1 139
NC_039511.1	RefSeq	cDNA_match	611776	611916	.	-	.	ID=0cf0e575-12fc-405b-a87b-2a6ff598eb86;Target=XM_011334182.3 1 139
NC_039511.1	RefSeq	cDNA_match	611075	611272	.	-	.	ID=0cf0e575-12fc-405b-a87b-2a6ff598eb86;Target=XM_011334182.3 1 139
NC_039511.1	RefSeq	cDNA_match	610754	610933	.	-	.	ID=0cf0e575-12fc-405b-a87b-2a6ff598eb86;Target=XM_011334182.3 1 139
NC_039511.1	RefSeq	cDNA_match	610178	610679	.	-	.	ID=0cf0e575-12fc-405b-a87b-2a6ff598eb86;Target=XM_011334182.3 1 139
NC_039511.1	RefSeq	cDNA_match	608497	610005	.	-	.	ID=0cf0e575-12fc-405b-a87b-2a6ff598eb86;Target=XM_011334182.3 1 139
NC_039511.1	Gnomon	exon	3289719	3290616	.	-	.	ID=exon-XM_026970282.1-1;Dbxref=GeneID:105284085%2CGenbank:XM_026970282.1;Parent=rna-XM_026970282.1
NC_039511.1	Gnomon	exon	3286960	3288120	.	-	.	ID=exon-XM_026970282.1-2;Dbxref=GeneID:105284085%2CGenbank:XM_026970282.1;Parent=rna-XM_026970282.1
NC_039511.1	Gnomon	exon	3114007	3114039	.	-	.	ID=exon-XM_026970282.1-9;Dbxref=GeneID:105284085%2CGenbank:XM_026970282.1;Parent=rna-XM_026970282.1
NC_039511.1	Gnomon	exon	3116106	3116330	.	-	.	ID=exon-XM_026970282.1-7;Dbxref=GeneID:105284085%2CGenbank:XM_026970282.1;Parent=rna-XM_026970282.1
NC_039511.1	Gnomon	exon	3115078	3115327	.	-	.	ID=exon-XM_026970282.1-8;Dbxref=GeneID:105284085%2CGenbank:XM_026970282.1;Parent=rna-XM_026970282.1
NC_039511.1	Gnomon	exon	3237824	3238171	.	-	.	ID=exon-XM_026970282.1-5;Dbxref=GeneID:105284085%2CGenbank:XM_026970282.1;Parent=rna-XM_026970282.1
NC_039511.1	Gnomon	exon	3118478	3118687	.	-	.	ID=exon-XM_026970282.1-6;Dbxref=GeneID:105284085%2CGenbank:XM_026970282.1;Parent=rna-XM_026970282.1
NC_039511.1	Gnomon	exon	3241120	3241284	.	-	.	ID=exon-XM_026970282.1-3;Dbxref=GeneID:105284085%2CGenbank:XM_026970282.1;Parent=rna-XM_026970282.1
NC_039511.1	Gnomon	exon	3240595	3240693	.	-	.	ID=exon-XM_026970282.1-4;Dbxref=GeneID:105284085%2CGenbank:XM_026970282.1;Parent=rna-XM_026970282.1
NC_039511.1	Gnomon	CDS	16407076	16407267	.	-	0	Name=XP_011346420.1;ID=cds-XP_011346420.1;Dbxref=GeneID:105284528%2CGenbank:XP_011346420.1;Parent=rna-XM_011348118.3
NC_039511.1	Gnomon	CDS	16406377	16406971	.	-	0	Name=XP_011346420.1;ID=cds-XP_011346420.1;Dbxref=GeneID:105284528%2CGenbank:XP_011346420.1;Parent=rna-XM_011348118.3
NC_039511.1	Gnomon	CDS	16406037	16406278	.	-	0	Name=XP_011346420.1;ID=cds-XP_011346420.1;Dbxref=GeneID:105284528%2CGenbank:XP_011346420.1;Parent=rna-XM_011348118.3
NC_039511.1	Gnomon	CDS	16405856	16405940	.	-	0	Name=XP_011346420.1;ID=cds-XP_011346420.1;Dbxref=GeneID:105284528%2CGenbank:XP_011346420.1;Parent=rna-XM_011348118.3
NC_039511.1	Gnomon	CDS	16403647	16403822	.	-	0	Name=XP_011346420.1;ID=cds-XP_011346420.1;Dbxref=GeneID:105284528%2CGenbank:XP_011346420.1;Parent=rna-XM_011348118.3
NC_039511.1	Gnomon	mRNA	12594280	12605049	.	-	.	Name=XM_011333473.3;ID=rna-XM_011333473.3;Dbxref=GeneID:105276105%2CGenbank:XM_011333473.3;Parent=gene-LOC105276105
NC_039511.1	Gnomon	mRNA	14096043	14100516	.	+	.	Name=XM_011334551.3;ID=rna-XM_011334551.3;Dbxref=GeneID:105276711%2CGenbank:XM_011334551.3;Parent=gene-LOC105276711
NC_039511.1	Gnomon	exon	14507276	14507379	.	-	.	ID=exon-XM_011350407.2-3;Dbxref=GeneID:105285877%2CGenbank:XM_011350407.2;Parent=rna-XM_011350407.2
NC_039511.1	Gnomon	exon	14506694	14507020	.	-	.	ID=exon-XM_011350407.2-4;Dbxref=GeneID:105285877%2CGenbank:XM_011350407.2;Parent=rna-XM_011350407.2
NC_039511.1	Gnomon	exon	14506266	14506538	.	-	.	ID=exon-XM_011350407.2-5;Dbxref=GeneID:105285877%2CGenbank:XM_011350407.2;Parent=rna-XM_011350407.2
NC_039511.1	Gnomon	exon	14506010	14506157	.	-	.	ID=exon-XM_011350407.2-6;Dbxref=GeneID:105285877%2CGenbank:XM_011350407.2;Parent=rna-XM_011350407.2
NC_039511.1	Gnomon	exon	14508026	14508313	.	-	.	ID=exon-XM_011350407.2-1;Dbxref=GeneID:105285877%2CGenbank:XM_011350407.2;Parent=rna-XM_011350407.2
NC_039511.1	Gnomon	exon	14507527	14507779	.	-	.	ID=exon-XM_011350407.2-2;Dbxref=GeneID:105285877%2CGenbank:XM_011350407.2;Parent=rna-XM_011350407.2
NC_039511.1	Gnomon	CDS	9445747	9446083	.	+	0	Name=XP_011332943.1;ID=cds-XP_011332943.1;Dbxref=GeneID:105276762%2CGenbank:XP_011332943.1;Parent=rna-XM_011334641.2
NC_039511.1	Gnomon	CDS	9446421	9446591	.	+	0	Name=XP_011332943.1;ID=cds-XP_011332943.1;Dbxref=GeneID:105276762%2CGenbank:XP_011332943.1;Parent=rna-XM_011334641.2
NC_039511.1	Gnomon	CDS	9446797	9447272	.	+	0	Name=XP_011332943.1;ID=cds-XP_011332943.1;Dbxref=GeneID:105276762%2CGenbank:XP_011332943.1;Parent=rna-XM_011334641.2
NC_039511.1	Gnomon	CDS	9447380	9447599	.	+	0	Name=XP_011332943.1;ID=cds-XP_011332943.1;Dbxref=GeneID:105276762%2CGenbank:XP_011332943.1;Parent=rna-XM_011334641.2
NC_039511.1	Gnomon	CDS	9447680	9447990	.	+	0	Name=XP_011332943.1;ID=cds-XP_011332943.1;Dbxref=GeneID:105276762%2CGenbank:XP_011332943.1;Parent=rna-XM_011334641.2
NC_039511.1	Gnomon	CDS	9449839	9450063	.	+	0	Name=XP_011332943.1;ID=cds-XP_011332943.1;Dbxref=GeneID:105276762%2CGenbank:XP_011332943.1;Parent=rna-XM_011334641.2
NC_039511.1	Gnomon	CDS	9450173	9450394	.	+	0	Name=XP_011332943.1;ID=cds-XP_011332943.1;Dbxref=GeneID:105276762%2CGenbank:XP_011332943.1;Parent=rna-XM_011334641.2
NC_039511.1	Gnomon	CDS	9450723	9450891	.	+	0	Name=XP_011332943.1;ID=cds-XP_011332943.1;Dbxref=GeneID:105276762%2CGenbank:XP_011332943.1;Parent=rna-XM_011334641.2
NC_039511.1	Gnomon	CDS	9451069	9451601	.	+	0	Name=XP_011332943.1;ID=cds-XP_011332943.1;Dbxref=GeneID:105276762%2CGenbank:XP_011332943.1;Parent=rna-XM_011334641.2
NC_039511.1	Gnomon	CDS	9451689	9451883	.	+	0	Name=XP_011332943.1;ID=cds-XP_011332943.1;Dbxref=GeneID:105276762%2CGenbank:XP_011332943.1;Parent=rna-XM_011334641.2
NC_039511.1	Gnomon	CDS	9451940	9452224	.	+	0	Name=XP_011332943.1;ID=cds-XP_011332943.1;Dbxref=GeneID:105276762%2CGenbank:XP_011332943.1;Parent=rna-XM_011334641.2
NC_039511.1	Gnomon	CDS	9452293	9452418	.	+	0	Name=XP_011332943.1;ID=cds-XP_011332943.1;Dbxref=GeneID:105276762%2CGenbank:XP_011332943.1;Parent=rna-XM_011334641.2
NC_039511.1	Gnomon	CDS	9452521	9452634	.	+	0	Name=XP_011332943.1;ID=cds-XP_011332943.1;Dbxref=GeneID:105276762%2CGenbank:XP_011332943.1;Parent=rna-XM_011334641.2
NC_039511.1	Gnomon	CDS	9452980	9453215	.	+	0	Name=XP_011332943.1;ID=cds-XP_011332943.1;Dbxref=GeneID:105276762%2CGenbank:XP_011332943.1;Parent=rna-XM_011334641.2
NC_039511.1	Gnomon	CDS	9453306	9453594	.	+	0	Name=XP_011332943.1;ID=cds-XP_011332943.1;Dbxref=GeneID:105276762%2CGenbank:XP_011332943.1;Parent=rna-XM_011334641.2
NC_039511.1	Gnomon	CDS	9646285	9646614	.	-	0	Name=XP_026826431.1;ID=cds-XP_026826431.1;Dbxref=GeneID:105276768%2CGenbank:XP_026826431.1;Parent=rna-XM_026970630.1
NC_039511.1	Gnomon	CDS	9646030	9646147	.	-	0	Name=XP_026826431.1;ID=cds-XP_026826431.1;Dbxref=GeneID:105276768%2CGenbank:XP_026826431.1;Parent=rna-XM_026970630.1
NC_039511.1	Gnomon	CDS	9645322	9645583	.	-	0	Name=XP_026826431.1;ID=cds-XP_026826431.1;Dbxref=GeneID:105276768%2CGenbank:XP_026826431.1;Parent=rna-XM_026970630.1
NC_039511.1	Gnomon	CDS	9645068	9645184	.	-	0	Name=XP_026826431.1;ID=cds-XP_026826431.1;Dbxref=GeneID:105276768%2CGenbank:XP_026826431.1;Parent=rna-XM_026970630.1
NC_039511.1	Gnomon	CDS	9644697	9644787	.	-	0	Name=XP_026826431.1;ID=cds-XP_026826431.1;Dbxref=GeneID:105276768%2CGenbank:XP_026826431.1;Parent=rna-XM_026970630.1
NC_039511.1	Gnomon	CDS	9644271	9644416	.	-	0	Name=XP_026826431.1;ID=cds-XP_026826431.1;Dbxref=GeneID:105276768%2CGenbank:XP_026826431.1;Parent=rna-XM_026970630.1
NC_039511.1	Gnomon	CDS	9644057	9644196	.	-	0	Name=XP_026826431.1;ID=cds-XP_026826431.1;Dbxref=GeneID:105276768%2CGenbank:XP_026826431.1;Parent=rna-XM_026970630.1
NC_039511.1	Gnomon	CDS	9643891	9643976	.	-	0	Name=XP_026826431.1;ID=cds-XP_026826431.1;Dbxref=GeneID:105276768%2CGenbank:XP_026826431.1;Parent=rna-XM_026970630.1
NC_039511.1	Gnomon	CDS	9640512	9640543	.	-	0	Name=XP_026826431.1;ID=cds-XP_026826431.1;Dbxref=GeneID:105276768%2CGenbank:XP_026826431.1;Parent=rna-XM_026970630.1
NC_039511.1	Gnomon	CDS	9639898	9640069	.	-	0	Name=XP_026826431.1;ID=cds-XP_026826431.1;Dbxref=GeneID:105276768%2CGenbank:XP_026826431.1;Parent=rna-XM_026970630.1
NC_039511.1	Gnomon	CDS	9637945	9638064	.	-	0	Name=XP_026826431.1;ID=cds-XP_026826431.1;Dbxref=GeneID:105276768%2CGenbank:XP_026826431.1;Parent=rna-XM_026970630.1
NC_039511.1	Gnomon	CDS	9637690	9637807	.	-	0	Name=XP_026826431.1;ID=cds-XP_026826431.1;Dbxref=GeneID:105276768%2CGenbank:XP_026826431.1;Parent=rna-XM_026970630.1
NC_039511.1	Gnomon	CDS	9636979	9637240	.	-	0	Name=XP_026826431.1;ID=cds-XP_026826431.1;Dbxref=GeneID:105276768%2CGenbank:XP_026826431.1;Parent=rna-XM_026970630.1
NC_039511.1	Gnomon	CDS	9636696	9636812	.	-	0	Name=XP_026826431.1;ID=cds-XP_026826431.1;Dbxref=GeneID:105276768%2CGenbank:XP_026826431.1;Parent=rna-XM_026970630.1
NC_039511.1	Gnomon	CDS	9636304	9636394	.	-	0	Name=XP_026826431.1;ID=cds-XP_026826431.1;Dbxref=GeneID:105276768%2CGenbank:XP_026826431.1;Parent=rna-XM_026970630.1
NC_039511.1	Gnomon	CDS	9635878	9636023	.	-	0	Name=XP_026826431.1;ID=cds-XP_026826431.1;Dbxref=GeneID:105276768%2CGenbank:XP_026826431.1;Parent=rna-XM_026970630.1
NC_039511.1	Gnomon	CDS	9635664	9635803	.	-	0	Name=XP_026826431.1;ID=cds-XP_026826431.1;Dbxref=GeneID:105276768%2CGenbank:XP_026826431.1;Parent=rna-XM_026970630.1
NC_039511.1	Gnomon	CDS	9635498	9635583	.	-	0	Name=XP_026826431.1;ID=cds-XP_026826431.1;Dbxref=GeneID:105276768%2CGenbank:XP_026826431.1;Parent=rna-XM_026970630.1
NC_039511.1	Gnomon	CDS	9634286	9634321	.	-	0	Name=XP_026826431.1;ID=cds-XP_026826431.1;Dbxref=GeneID:105276768%2CGenbank:XP_026826431.1;Parent=rna-XM_026970630.1
NC_039511.1	Gnomon	mRNA	16684769	16688241	.	-	.	Name=XM_011348032.3;ID=rna-XM_011348032.3;Dbxref=GeneID:105284485%2CGenbank:XM_011348032.3;Parent=gene-LOC105284485
NC_039511.1	Gnomon	CDS	12439008	12439292	.	+	0	Name=XP_011347405.2;ID=cds-XP_011347405.2;Dbxref=GeneID:105285127%2CGenbank:XP_011347405.2;Parent=rna-XM_011349103.3
NC_039511.1	Gnomon	CDS	12439564	12439940	.	+	0	Name=XP_011347405.2;ID=cds-XP_011347405.2;Dbxref=GeneID:105285127%2CGenbank:XP_011347405.2;Parent=rna-XM_011349103.3
NC_039511.1	Gnomon	CDS	12440380	12440451	.	+	0	Name=XP_011347405.2;ID=cds-XP_011347405.2;Dbxref=GeneID:105285127%2CGenbank:XP_011347405.2;Parent=rna-XM_011349103.3
NC_039511.1	Gnomon	CDS	12443456	12443539	.	+	0	Name=XP_011347405.2;ID=cds-XP_011347405.2;Dbxref=GeneID:105285127%2CGenbank:XP_011347405.2;Parent=rna-XM_011349103.3
NC_039511.1	Gnomon	CDS	12444107	12445006	.	+	0	Name=XP_011347405.2;ID=cds-XP_011347405.2;Dbxref=GeneID:105285127%2CGenbank:XP_011347405.2;Parent=rna-XM_011349103.3
NC_039511.1	Gnomon	CDS	12445358	12445562	.	+	0	Name=XP_011347405.2;ID=cds-XP_011347405.2;Dbxref=GeneID:105285127%2CGenbank:XP_011347405.2;Parent=rna-XM_011349103.3
NC_039511.1	Gnomon	mRNA	14949906	14951485	.	+	.	Name=XM_011350486.3;ID=rna-XM_011350486.3;Dbxref=GeneID:105285919%2CGenbank:XM_011350486.3;Parent=gene-LOC105285919
NC_039511.1	Gnomon	exon	1665735	1666078	.	+	.	ID=exon-XM_011334040.3-7;Dbxref=GeneID:105276437%2CGenbank:XM_011334040.3;Parent=rna-XM_011334040.3
NC_039511.1	Gnomon	exon	1666158	1666324	.	+	.	ID=exon-XM_011334040.3-8;Dbxref=GeneID:105276437%2CGenbank:XM_011334040.3;Parent=rna-XM_011334040.3
NC_039511.1	Gnomon	exon	1666471	1666648	.	+	.	ID=exon-XM_011334040.3-9;Dbxref=GeneID:105276437%2CGenbank:XM_011334040.3;Parent=rna-XM_011334040.3
NC_039511.1	Gnomon	exon	1664654	1664916	.	+	.	ID=exon-XM_011334040.3-3;Dbxref=GeneID:105276437%2CGenbank:XM_011334040.3;Parent=rna-XM_011334040.3
NC_039511.1	Gnomon	exon	1665030	1665148	.	+	.	ID=exon-XM_011334040.3-4;Dbxref=GeneID:105276437%2CGenbank:XM_011334040.3;Parent=rna-XM_011334040.3
NC_039511.1	Gnomon	mRNA	4005253	4007885	.	+	.	Name=XM_020032367.2;ID=rna-XM_020032367.2;Dbxref=GeneID:105281389%2CGenbank:XM_020032367.2;Parent=gene-LOC105281389
NC_039511.1	Gnomon	exon	1665223	1665404	.	+	.	ID=exon-XM_011334040.3-5;Dbxref=GeneID:105276437%2CGenbank:XM_011334040.3;Parent=rna-XM_011334040.3
NC_039511.1	Gnomon	exon	1665498	1665657	.	+	.	ID=exon-XM_011334040.3-6;Dbxref=GeneID:105276437%2CGenbank:XM_011334040.3;Parent=rna-XM_011334040.3
NC_039511.1	Gnomon	exon	1662842	1663002	.	+	.	ID=exon-XM_011334040.3-1;Dbxref=GeneID:105276437%2CGenbank:XM_011334040.3;Parent=rna-XM_011334040.3
NC_039511.1	Gnomon	exon	1664294	1664564	.	+	.	ID=exon-XM_011334040.3-2;Dbxref=GeneID:105276437%2CGenbank:XM_011334040.3;Parent=rna-XM_011334040.3
NC_039511.1	Gnomon	CDS	6868072	6868485	.	-	0	Name=XP_026825989.1;ID=cds-XP_026825989.1;Dbxref=GeneID:113562075%2CGenbank:XP_026825989.1;Parent=rna-XM_026970188.1
NC_039511.1	Gnomon	exon	3023860	3028545	.	-	.	ID=exon-XM_020033199.2-10;Dbxref=GeneID:105284095%2CGenbank:XM_020033199.2;Parent=rna-XM_020033199.2
NC_039511.1	Gnomon	mRNA	7751391	8066164	.	-	.	Name=XM_026970846.1;ID=rna-XM_026970846.1;Dbxref=GeneID:105276337%2CGenbank:XM_026970846.1;Parent=gene-LOC105276337
NC_039511.1	Gnomon	mRNA	13035010	13041158	.	-	.	Name=XM_011333962.2;ID=rna-XM_011333962.2;Dbxref=GeneID:105276359%2CGenbank:XM_011333962.2;Parent=gene-LOC105276359
NC_039511.1	Gnomon	exon	15001023	15001540	.	+	.	ID=exon-XM_026970545.1-1;Dbxref=GeneID:105285932%2CGenbank:XM_026970545.1;Parent=rna-XM_026970545.1
NC_039511.1	Gnomon	exon	15014346	15014396	.	+	.	ID=exon-XM_026970545.1-2;Dbxref=GeneID:105285932%2CGenbank:XM_026970545.1;Parent=rna-XM_026970545.1
NC_039511.1	Gnomon	exon	15016667	15016815	.	+	.	ID=exon-XM_026970545.1-3;Dbxref=GeneID:105285932%2CGenbank:XM_026970545.1;Parent=rna-XM_026970545.1
NC_039511.1	Gnomon	exon	15017055	15017111	.	+	.	ID=exon-XM_026970545.1-4;Dbxref=GeneID:105285932%2CGenbank:XM_026970545.1;Parent=rna-XM_026970545.1
NC_039511.1	Gnomon	exon	15017243	15017322	.	+	.	ID=exon-XM_026970545.1-5;Dbxref=GeneID:105285932%2CGenbank:XM_026970545.1;Parent=rna-XM_026970545.1
NC_039511.1	Gnomon	exon	6738008	6738102	.	+	.	ID=exon-XM_026970182.1-1;Dbxref=GeneID:105276776%2CGenbank:XM_026970182.1;Parent=rna-XM_026970182.1
NC_039511.1	Gnomon	exon	15017439	15017508	.	+	.	ID=exon-XM_026970545.1-6;Dbxref=GeneID:105285932%2CGenbank:XM_026970545.1;Parent=rna-XM_026970545.1
NC_039511.1	Gnomon	exon	6771892	6772052	.	+	.	ID=exon-XM_026970182.1-2;Dbxref=GeneID:105276776%2CGenbank:XM_026970182.1;Parent=rna-XM_026970182.1
NC_039511.1	Gnomon	exon	15017939	15018085	.	+	.	ID=exon-XM_026970545.1-7;Dbxref=GeneID:105285932%2CGenbank:XM_026970545.1;Parent=rna-XM_026970545.1
NC_039511.1	Gnomon	mRNA	3644788	3651286	.	-	.	Name=XM_020033205.2;ID=rna-XM_020033205.2;Dbxref=GeneID:105284048%2CGenbank:XM_020033205.2;Parent=gene-LOC105284048
NC_039511.1	Gnomon	exon	6784560	6784746	.	+	.	ID=exon-XM_026970182.1-3;Dbxref=GeneID:105276776%2CGenbank:XM_026970182.1;Parent=rna-XM_026970182.1
NC_039511.1	Gnomon	CDS	7493042	7493338	.	-	0	Name=XP_026826181.1;ID=cds-XP_026826181.1;Dbxref=GeneID:105287899%2CGenbank:XP_026826181.1;Parent=rna-XM_026970380.1
NC_039511.1	Gnomon	CDS	7487117	7487523	.	-	0	Name=XP_026826181.1;ID=cds-XP_026826181.1;Dbxref=GeneID:105287899%2CGenbank:XP_026826181.1;Parent=rna-XM_026970380.1
NC_039511.1	Gnomon	CDS	7455580	7455679	.	-	0	Name=XP_026826181.1;ID=cds-XP_026826181.1;Dbxref=GeneID:105287899%2CGenbank:XP_026826181.1;Parent=rna-XM_026970380.1
NC_039511.1	Gnomon	CDS	7446811	7446912	.	-	0	Name=XP_026826181.1;ID=cds-XP_026826181.1;Dbxref=GeneID:105287899%2CGenbank:XP_026826181.1;Parent=rna-XM_026970380.1
NC_039511.1	Gnomon	CDS	7413693	7413851	.	-	0	Name=XP_026826181.1;ID=cds-XP_026826181.1;Dbxref=GeneID:105287899%2CGenbank:XP_026826181.1;Parent=rna-XM_026970380.1
NC_039511.1	Gnomon	CDS	7367866	7368015	.	-	0	Name=XP_026826181.1;ID=cds-XP_026826181.1;Dbxref=GeneID:105287899%2CGenbank:XP_026826181.1;Parent=rna-XM_026970380.1
NC_039511.1	Gnomon	exon	15018589	15018792	.	+	.	ID=exon-XM_026970545.1-8;Dbxref=GeneID:105285932%2CGenbank:XM_026970545.1;Parent=rna-XM_026970545.1
NC_039511.1	Gnomon	exon	6797544	6797694	.	+	.	ID=exon-XM_026970182.1-4;Dbxref=GeneID:105276776%2CGenbank:XM_026970182.1;Parent=rna-XM_026970182.1
NC_039511.1	Gnomon	exon	15019081	15019155	.	+	.	ID=exon-XM_026970545.1-9;Dbxref=GeneID:105285932%2CGenbank:XM_026970545.1;Parent=rna-XM_026970545.1
NC_039511.1	Gnomon	exon	6860955	6861102	.	+	.	ID=exon-XM_026970182.1-5;Dbxref=GeneID:105276776%2CGenbank:XM_026970182.1;Parent=rna-XM_026970182.1
NC_039511.1	Gnomon	exon	6862511	6862729	.	+	.	ID=exon-XM_026970182.1-6;Dbxref=GeneID:105276776%2CGenbank:XM_026970182.1;Parent=rna-XM_026970182.1
NC_039511.1	Gnomon	mRNA	3343701	3347442	.	-	.	Name=XM_020033195.2;ID=rna-XM_020033195.2;Dbxref=GeneID:105284078%2CGenbank:XM_020033195.2;Parent=gene-LOC105284078
NC_039511.1	Gnomon	exon	6899323	6899405	.	+	.	ID=exon-XM_026970182.1-7;Dbxref=GeneID:105276776%2CGenbank:XM_026970182.1;Parent=rna-XM_026970182.1
NC_039511.1	Gnomon	exon	6945792	6945935	.	+	.	ID=exon-XM_026970182.1-8;Dbxref=GeneID:105276776%2CGenbank:XM_026970182.1;Parent=rna-XM_026970182.1
NC_039511.1	Gnomon	exon	2228679	2228900	.	+	.	ID=exon-XM_011333945.3-10;Dbxref=GeneID:105276385%2CGenbank:XM_011333945.3;Parent=rna-XM_011333945.3
NC_039511.1	Gnomon	exon	6960826	6960991	.	+	.	ID=exon-XM_026970182.1-9;Dbxref=GeneID:105276776%2CGenbank:XM_026970182.1;Parent=rna-XM_026970182.1
NC_039511.1	Gnomon	exon	10886904	10886994	.	+	.	ID=exon-XM_026970111.1-6;Dbxref=GeneID:109611518%2CGenbank:XM_026970111.1;Parent=rna-XM_026970111.1
NC_039511.1	Gnomon	exon	10887319	10887464	.	+	.	ID=exon-XM_026970111.1-7;Dbxref=GeneID:109611518%2CGenbank:XM_026970111.1;Parent=rna-XM_026970111.1
NC_039511.1	Gnomon	exon	10887983	10888115	.	+	.	ID=exon-XM_026970111.1-8;Dbxref=GeneID:109611518%2CGenbank:XM_026970111.1;Parent=rna-XM_026970111.1
NC_039511.1	Gnomon	CDS	16732863	16733766	.	-	0	Name=XP_019888890.1;ID=cds-XP_019888890.1;Dbxref=GeneID:105284479%2CGenbank:XP_019888890.1;Parent=rna-XM_020033331.2
NC_039511.1	Gnomon	CDS	16732401	16732527	.	-	0	Name=XP_019888890.1;ID=cds-XP_019888890.1;Dbxref=GeneID:105284479%2CGenbank:XP_019888890.1;Parent=rna-XM_020033331.2
NC_039511.1	Gnomon	CDS	16732118	16732303	.	-	0	Name=XP_019888890.1;ID=cds-XP_019888890.1;Dbxref=GeneID:105284479%2CGenbank:XP_019888890.1;Parent=rna-XM_020033331.2
NC_039511.1	Gnomon	CDS	16731851	16732029	.	-	0	Name=XP_019888890.1;ID=cds-XP_019888890.1;Dbxref=GeneID:105284479%2CGenbank:XP_019888890.1;Parent=rna-XM_020033331.2
NC_039511.1	Gnomon	CDS	16731678	16731763	.	-	0	Name=XP_019888890.1;ID=cds-XP_019888890.1;Dbxref=GeneID:105284479%2CGenbank:XP_019888890.1;Parent=rna-XM_020033331.2
NC_039511.1	Gnomon	CDS	16731263	16731482	.	-	0	Name=XP_019888890.1;ID=cds-XP_019888890.1;Dbxref=GeneID:105284479%2CGenbank:XP_019888890.1;Parent=rna-XM_020033331.2
NC_039511.1	Gnomon	CDS	16730837	16731139	.	-	0	Name=XP_019888890.1;ID=cds-XP_019888890.1;Dbxref=GeneID:105284479%2CGenbank:XP_019888890.1;Parent=rna-XM_020033331.2
NC_039511.1	Gnomon	CDS	16730523	16730705	.	-	0	Name=XP_019888890.1;ID=cds-XP_019888890.1;Dbxref=GeneID:105284479%2CGenbank:XP_019888890.1;Parent=rna-XM_020033331.2
NC_039511.1	Gnomon	CDS	16727179	16730203	.	-	0	Name=XP_019888890.1;ID=cds-XP_019888890.1;Dbxref=GeneID:105284479%2CGenbank:XP_019888890.1;Parent=rna-XM_020033331.2
NC_039511.1	Gnomon	CDS	16726633	16726768	.	-	0	Name=XP_019888890.1;ID=cds-XP_019888890.1;Dbxref=GeneID:105284479%2CGenbank:XP_019888890.1;Parent=rna-XM_020033331.2
NC_039511.1	Gnomon	exon	10888209	10888377	.	+	.	ID=exon-XM_026970111.1-9;Dbxref=GeneID:109611518%2CGenbank:XM_026970111.1;Parent=rna-XM_026970111.1
NC_039511.1	Gnomon	exon	16700418	16700567	.	-	.	ID=exon-XM_011348028.3-8;Dbxref=GeneID:105284482%2CGenbank:XM_011348028.3;Parent=rna-XM_011348028.3
NC_039511.1	Gnomon	exon	16700124	16700339	.	-	.	ID=exon-XM_011348028.3-9;Dbxref=GeneID:105284482%2CGenbank:XM_011348028.3;Parent=rna-XM_011348028.3
NC_039511.1	Gnomon	exon	13048860	13049188	.	+	.	ID=exon-XM_011333858.2-2;Dbxref=GeneID:105276325%2CGenbank:XM_011333858.2;Parent=rna-XM_011333858.2
NC_039511.1	Gnomon	exon	16702269	16702390	.	-	.	ID=exon-XM_011348028.3-4;Dbxref=GeneID:105284482%2CGenbank:XM_011348028.3;Parent=rna-XM_011348028.3
NC_039511.1	Gnomon	exon	13049255	13049389	.	+	.	ID=exon-XM_011333858.2-3;Dbxref=GeneID:105276325%2CGenbank:XM_011333858.2;Parent=rna-XM_011333858.2
NC_039511.1	Gnomon	exon	16702160	16702183	.	-	.	ID=exon-XM_011348028.3-5;Dbxref=GeneID:105284482%2CGenbank:XM_011348028.3;Parent=rna-XM_011348028.3
NC_039511.1	Gnomon	exon	16701540	16701551	.	-	.	ID=exon-XM_011348028.3-6;Dbxref=GeneID:105284482%2CGenbank:XM_011348028.3;Parent=rna-XM_011348028.3
NC_039511.1	Gnomon	exon	13047757	13048040	.	+	.	ID=exon-XM_011333858.2-1;Dbxref=GeneID:105276325%2CGenbank:XM_011333858.2;Parent=rna-XM_011333858.2
NC_039511.1	Gnomon	exon	16700668	16700963	.	-	.	ID=exon-XM_011348028.3-7;Dbxref=GeneID:105284482%2CGenbank:XM_011348028.3;Parent=rna-XM_011348028.3
NC_039511.1	Gnomon	exon	16724216	16724622	.	-	.	ID=exon-XM_011348028.3-1;Dbxref=GeneID:105284482%2CGenbank:XM_011348028.3;Parent=rna-XM_011348028.3
NC_039511.1	Gnomon	exon	13049467	13049718	.	+	.	ID=exon-XM_011333858.2-4;Dbxref=GeneID:105276325%2CGenbank:XM_011333858.2;Parent=rna-XM_011333858.2
NC_039511.1	Gnomon	exon	16703208	16703475	.	-	.	ID=exon-XM_011348028.3-2;Dbxref=GeneID:105284482%2CGenbank:XM_011348028.3;Parent=rna-XM_011348028.3
NC_039511.1	Gnomon	exon	13049799	13050863	.	+	.	ID=exon-XM_011333858.2-5;Dbxref=GeneID:105276325%2CGenbank:XM_011333858.2;Parent=rna-XM_011333858.2
NC_039511.1	Gnomon	exon	16702594	16702946	.	-	.	ID=exon-XM_011348028.3-3;Dbxref=GeneID:105284482%2CGenbank:XM_011348028.3;Parent=rna-XM_011348028.3
NC_039511.1	Gnomon	exon	10885307	10885397	.	+	.	ID=exon-XM_026970111.1-1;Dbxref=GeneID:109611518%2CGenbank:XM_026970111.1;Parent=rna-XM_026970111.1
NC_039511.1	Gnomon	exon	10885758	10885896	.	+	.	ID=exon-XM_026970111.1-2;Dbxref=GeneID:109611518%2CGenbank:XM_026970111.1;Parent=rna-XM_026970111.1
NC_039511.1	Gnomon	exon	10886001	10886118	.	+	.	ID=exon-XM_026970111.1-3;Dbxref=GeneID:109611518%2CGenbank:XM_026970111.1;Parent=rna-XM_026970111.1
NC_039511.1	Gnomon	exon	10886283	10886544	.	+	.	ID=exon-XM_026970111.1-4;Dbxref=GeneID:109611518%2CGenbank:XM_026970111.1;Parent=rna-XM_026970111.1
NC_039511.1	Gnomon	exon	10886705	10886824	.	+	.	ID=exon-XM_026970111.1-5;Dbxref=GeneID:109611518%2CGenbank:XM_026970111.1;Parent=rna-XM_026970111.1
NC_039511.1	Gnomon	CDS	14963982	14964032	.	-	0	Name=XP_026826576.1;ID=cds-XP_026826576.1;Dbxref=GeneID:105285922%2CGenbank:XP_026826576.1;Parent=rna-XM_026970775.1
NC_039511.1	Gnomon	CDS	14963650	14963798	.	-	0	Name=XP_026826576.1;ID=cds-XP_026826576.1;Dbxref=GeneID:105285922%2CGenbank:XP_026826576.1;Parent=rna-XM_026970775.1
NC_039511.1	Gnomon	CDS	14963429	14963517	.	-	0	Name=XP_026826576.1;ID=cds-XP_026826576.1;Dbxref=GeneID:105285922%2CGenbank:XP_026826576.1;Parent=rna-XM_026970775.1
NC_039511.1	Gnomon	CDS	14963164	14963171	.	-	0	Name=XP_026826576.1;ID=cds-XP_026826576.1;Dbxref=GeneID:105285922%2CGenbank:XP_026826576.1;Parent=rna-XM_026970775.1
NC_039511.1	Gnomon	CDS	14963021	14963092	.	-	0	Name=XP_026826576.1;ID=cds-XP_026826576.1;Dbxref=GeneID:105285922%2CGenbank:XP_026826576.1;Parent=rna-XM_026970775.1
NC_039511.1	Gnomon	CDS	14962847	14962945	.	-	0	Name=XP_026826576.1;ID=cds-XP_026826576.1;Dbxref=GeneID:105285922%2CGenbank:XP_026826576.1;Parent=rna-XM_026970775.1
NC_039511.1	Gnomon	CDS	14962593	14962748	.	-	0	Name=XP_026826576.1;ID=cds-XP_026826576.1;Dbxref=GeneID:105285922%2CGenbank:XP_026826576.1;Parent=rna-XM_026970775.1
NC_039511.1	Gnomon	CDS	14962101	14962342	.	-	0	Name=XP_026826576.1;ID=cds-XP_026826576.1;Dbxref=GeneID:105285922%2CGenbank:XP_026826576.1;Parent=rna-XM_026970775.1
NC_039511.1	Gnomon	CDS	14958834	14959004	.	-	0	Name=XP_026826576.1;ID=cds-XP_026826576.1;Dbxref=GeneID:105285922%2CGenbank:XP_026826576.1;Parent=rna-XM_026970775.1
NC_039511.1	Gnomon	CDS	14956779	14958558	.	-	0	Name=XP_026826576.1;ID=cds-XP_026826576.1;Dbxref=GeneID:105285922%2CGenbank:XP_026826576.1;Parent=rna-XM_026970775.1
NC_039511.1	Gnomon	exon	3912555	3912596	.	+	.	ID=exon-XR_003406609.1-1;Dbxref=GeneID:113562058%2CGenbank:XR_003406609.1;Parent=rna-XR_003406609.1
NC_039511.1	Gnomon	exon	3912879	3916251	.	+	.	ID=exon-XR_003406609.1-2;Dbxref=GeneID:113562058%2CGenbank:XR_003406609.1;Parent=rna-XR_003406609.1
NC_039511.1	Gnomon	mRNA	1376414	1378194	.	-	.	Name=XM_011334061.3;ID=rna-XM_011334061.3;Dbxref=GeneID:105276452%2CGenbank:XM_011334061.3;Parent=gene-LOC105276452
NC_039511.1	Gnomon	CDS	15982711	15982785	.	-	0	Name=XP_019888900.2;ID=cds-XP_019888900.2;Dbxref=GeneID:105284575%2CGenbank:XP_019888900.2;Parent=rna-XM_020033341.2
NC_039511.1	Gnomon	CDS	15982169	15982444	.	-	0	Name=XP_019888900.2;ID=cds-XP_019888900.2;Dbxref=GeneID:105284575%2CGenbank:XP_019888900.2;Parent=rna-XM_020033341.2
NC_039511.1	Gnomon	CDS	15981635	15981985	.	-	0	Name=XP_019888900.2;ID=cds-XP_019888900.2;Dbxref=GeneID:105284575%2CGenbank:XP_019888900.2;Parent=rna-XM_020033341.2
NC_039511.1	Gnomon	CDS	15981381	15981539	.	-	0	Name=XP_019888900.2;ID=cds-XP_019888900.2;Dbxref=GeneID:105284575%2CGenbank:XP_019888900.2;Parent=rna-XM_020033341.2
NC_039511.1	Gnomon	CDS	15980988	15981245	.	-	0	Name=XP_019888900.2;ID=cds-XP_019888900.2;Dbxref=GeneID:105284575%2CGenbank:XP_019888900.2;Parent=rna-XM_020033341.2
NC_039511.1	Gnomon	CDS	15980504	15980872	.	-	0	Name=XP_019888900.2;ID=cds-XP_019888900.2;Dbxref=GeneID:105284575%2CGenbank:XP_019888900.2;Parent=rna-XM_020033341.2
NC_039511.1	Gnomon	exon	2229767	2230043	.	+	.	ID=exon-XM_011333945.3-13;Dbxref=GeneID:105276385%2CGenbank:XM_011333945.3;Parent=rna-XM_011333945.3
NC_039511.1	Gnomon	exon	2230125	2230285	.	+	.	ID=exon-XM_011333945.3-14;Dbxref=GeneID:105276385%2CGenbank:XM_011333945.3;Parent=rna-XM_011333945.3
NC_039511.1	Gnomon	exon	2229046	2229173	.	+	.	ID=exon-XM_011333945.3-11;Dbxref=GeneID:105276385%2CGenbank:XM_011333945.3;Parent=rna-XM_011333945.3
NC_039511.1	Gnomon	exon	2229253	2229499	.	+	.	ID=exon-XM_011333945.3-12;Dbxref=GeneID:105276385%2CGenbank:XM_011333945.3;Parent=rna-XM_011333945.3
NC_039511.1	Gnomon	exon	2230384	2230476	.	+	.	ID=exon-XM_011333945.3-15;Dbxref=GeneID:105276385%2CGenbank:XM_011333945.3;Parent=rna-XM_011333945.3
NC_039511.1	Gnomon	exon	2231337	2234631	.	+	.	ID=exon-XM_011333945.3-16;Dbxref=GeneID:105276385%2CGenbank:XM_011333945.3;Parent=rna-XM_011333945.3
NC_039511.1	Gnomon	CDS	12441091	12443118	.	+	0	Name=XP_026826337.1;ID=cds-XP_026826337.1;Dbxref=GeneID:113562152%2CGenbank:XP_026826337.1;Parent=rna-XM_026970536.1
NC_039511.1	Gnomon	mRNA	14628141	14629973	.	+	.	Name=XM_026970210.1;ID=rna-XM_026970210.1;Dbxref=GeneID:113562079%2CGenbank:XM_026970210.1;Parent=gene-LOC113562079
NC_039511.1	Gnomon	CDS	4664245	4664250	.	+	0	Name=XP_026825842.1;ID=cds-XP_026825842.1;Dbxref=GeneID:113562050%2CGenbank:XP_026825842.1;Parent=rna-XM_026970041.1
NC_039511.1	Gnomon	CDS	4664325	4667797	.	+	0	Name=XP_026825842.1;ID=cds-XP_026825842.1;Dbxref=GeneID:113562050%2CGenbank:XP_026825842.1;Parent=rna-XM_026970041.1
NC_039511.1	Gnomon	CDS	4667937	4668022	.	+	0	Name=XP_026825842.1;ID=cds-XP_026825842.1;Dbxref=GeneID:113562050%2CGenbank:XP_026825842.1;Parent=rna-XM_026970041.1
NC_039511.1	Gnomon	CDS	4668098	4668308	.	+	0	Name=XP_026825842.1;ID=cds-XP_026825842.1;Dbxref=GeneID:113562050%2CGenbank:XP_026825842.1;Parent=rna-XM_026970041.1
NC_039511.1	Gnomon	CDS	4668984	4669090	.	+	0	Name=XP_026825842.1;ID=cds-XP_026825842.1;Dbxref=GeneID:113562050%2CGenbank:XP_026825842.1;Parent=rna-XM_026970041.1
NC_039511.1	Gnomon	CDS	4669166	4669316	.	+	0	Name=XP_026825842.1;ID=cds-XP_026825842.1;Dbxref=GeneID:113562050%2CGenbank:XP_026825842.1;Parent=rna-XM_026970041.1
NC_039511.1	Gnomon	CDS	4669396	4669531	.	+	0	Name=XP_026825842.1;ID=cds-XP_026825842.1;Dbxref=GeneID:113562050%2CGenbank:XP_026825842.1;Parent=rna-XM_026970041.1
NC_039511.1	Gnomon	CDS	4669622	4669886	.	+	0	Name=XP_026825842.1;ID=cds-XP_026825842.1;Dbxref=GeneID:113562050%2CGenbank:XP_026825842.1;Parent=rna-XM_026970041.1
NC_039511.1	Gnomon	CDS	4669980	4670149	.	+	0	Name=XP_026825842.1;ID=cds-XP_026825842.1;Dbxref=GeneID:113562050%2CGenbank:XP_026825842.1;Parent=rna-XM_026970041.1
NC_039511.1	Gnomon	CDS	4670227	4670808	.	+	0	Name=XP_026825842.1;ID=cds-XP_026825842.1;Dbxref=GeneID:113562050%2CGenbank:XP_026825842.1;Parent=rna-XM_026970041.1
NC_039511.1	Gnomon	CDS	4670891	4671331	.	+	0	Name=XP_026825842.1;ID=cds-XP_026825842.1;Dbxref=GeneID:113562050%2CGenbank:XP_026825842.1;Parent=rna-XM_026970041.1
NC_039511.1	Gnomon	CDS	4673294	4673536	.	+	0	Name=XP_026825842.1;ID=cds-XP_026825842.1;Dbxref=GeneID:113562050%2CGenbank:XP_026825842.1;Parent=rna-XM_026970041.1
NC_039511.1	Gnomon	CDS	4673894	4674278	.	+	0	Name=XP_026825842.1;ID=cds-XP_026825842.1;Dbxref=GeneID:113562050%2CGenbank:XP_026825842.1;Parent=rna-XM_026970041.1
NC_039511.1	Gnomon	CDS	4674445	4674530	.	+	0	Name=XP_026825842.1;ID=cds-XP_026825842.1;Dbxref=GeneID:113562050%2CGenbank:XP_026825842.1;Parent=rna-XM_026970041.1
NC_039511.1	Gnomon	CDS	4675866	4675952	.	+	0	Name=XP_026825842.1;ID=cds-XP_026825842.1;Dbxref=GeneID:113562050%2CGenbank:XP_026825842.1;Parent=rna-XM_026970041.1
NC_039511.1	Gnomon	CDS	4676611	4676691	.	+	0	Name=XP_026825842.1;ID=cds-XP_026825842.1;Dbxref=GeneID:113562050%2CGenbank:XP_026825842.1;Parent=rna-XM_026970041.1
NC_039511.1	Gnomon	CDS	9436150	9436236	.	+	0	Name=XP_011332944.1;ID=cds-XP_011332944.1;Dbxref=GeneID:105276763%2CGenbank:XP_011332944.1;Parent=rna-XM_011334642.3
NC_039511.1	Gnomon	CDS	9440441	9440586	.	+	0	Name=XP_011332944.1;ID=cds-XP_011332944.1;Dbxref=GeneID:105276763%2CGenbank:XP_011332944.1;Parent=rna-XM_011334642.3
NC_039511.1	Gnomon	CDS	9440999	9441076	.	+	0	Name=XP_011332944.1;ID=cds-XP_011332944.1;Dbxref=GeneID:105276763%2CGenbank:XP_011332944.1;Parent=rna-XM_011334642.3
NC_039511.1	Gnomon	CDS	9441574	9441665	.	+	0	Name=XP_011332944.1;ID=cds-XP_011332944.1;Dbxref=GeneID:105276763%2CGenbank:XP_011332944.1;Parent=rna-XM_011334642.3
NC_039511.1	Gnomon	CDS	9442617	9442728	.	+	0	Name=XP_011332944.1;ID=cds-XP_011332944.1;Dbxref=GeneID:105276763%2CGenbank:XP_011332944.1;Parent=rna-XM_011334642.3
NC_039511.1	Gnomon	CDS	9442944	9443073	.	+	0	Name=XP_011332944.1;ID=cds-XP_011332944.1;Dbxref=GeneID:105276763%2CGenbank:XP_011332944.1;Parent=rna-XM_011334642.3
NC_039511.1	Gnomon	CDS	9443227	9443368	.	+	0	Name=XP_011332944.1;ID=cds-XP_011332944.1;Dbxref=GeneID:105276763%2CGenbank:XP_011332944.1;Parent=rna-XM_011334642.3
NC_039511.1	Gnomon	CDS	9443439	9443644	.	+	0	Name=XP_011332944.1;ID=cds-XP_011332944.1;Dbxref=GeneID:105276763%2CGenbank:XP_011332944.1;Parent=rna-XM_011334642.3
NC_039511.1	Gnomon	CDS	9443775	9443972	.	+	0	Name=XP_011332944.1;ID=cds-XP_011332944.1;Dbxref=GeneID:105276763%2CGenbank:XP_011332944.1;Parent=rna-XM_011334642.3
NC_039511.1	Gnomon	CDS	9444057	9444208	.	+	0	Name=XP_011332944.1;ID=cds-XP_011332944.1;Dbxref=GeneID:105276763%2CGenbank:XP_011332944.1;Parent=rna-XM_011334642.3
NC_039511.1	Gnomon	CDS	9444330	9444486	.	+	0	Name=XP_011332944.1;ID=cds-XP_011332944.1;Dbxref=GeneID:105276763%2CGenbank:XP_011332944.1;Parent=rna-XM_011334642.3
NC_039511.1	Gnomon	mRNA	11585434	11590820	.	-	.	Name=XM_011347444.3;ID=rna-XM_011347444.3;Dbxref=GeneID:105284145%2CGenbank:XM_011347444.3;Parent=gene-LOC105284145
NC_039511.1	Gnomon	mRNA	15078037	15667236	.	+	.	Name=XM_026970606.1;ID=rna-XM_026970606.1;Dbxref=GeneID:105284583%2CGenbank:XM_026970606.1;Parent=gene-LOC105284583
NC_039511.1	Gnomon	mRNA	498257	506346	.	+	.	Name=XM_011334217.3;ID=rna-XM_011334217.3;Dbxref=GeneID:105276525%2CGenbank:XM_011334217.3;Parent=gene-LOC105276525
NC_039511.1	Gnomon	mRNA	16210963	16212920	.	+	.	Name=XM_011348178.3;ID=rna-XM_011348178.3;Dbxref=GeneID:105284556%2CGenbank:XM_011348178.3;Parent=gene-LOC105284556
NC_039511.1	Gnomon	exon	3541576	3542068	.	+	.	ID=exon-XM_011347285.2-1;Dbxref=GeneID:105284060%2CGenbank:XM_011347285.2;Parent=rna-XM_011347285.2
NC_039511.1	Gnomon	exon	3542266	3542973	.	+	.	ID=exon-XM_011347285.2-2;Dbxref=GeneID:105284060%2CGenbank:XM_011347285.2;Parent=rna-XM_011347285.2
NC_039511.1	Gnomon	exon	2615650	2615668	.	+	.	ID=exon-XM_026970158.1-1;Dbxref=GeneID:105281841%2CGenbank:XM_026970158.1;Parent=rna-XM_026970158.1
NC_039511.1	Gnomon	exon	2615970	2616083	.	+	.	ID=exon-XM_026970158.1-2;Dbxref=GeneID:105281841%2CGenbank:XM_026970158.1;Parent=rna-XM_026970158.1
NC_039511.1	Gnomon	exon	2616839	2617276	.	+	.	ID=exon-XM_026970158.1-5;Dbxref=GeneID:105281841%2CGenbank:XM_026970158.1;Parent=rna-XM_026970158.1
NC_039511.1	Gnomon	exon	2616236	2616314	.	+	.	ID=exon-XM_026970158.1-3;Dbxref=GeneID:105281841%2CGenbank:XM_026970158.1;Parent=rna-XM_026970158.1
NC_039511.1	Gnomon	exon	2616421	2616607	.	+	.	ID=exon-XM_026970158.1-4;Dbxref=GeneID:105281841%2CGenbank:XM_026970158.1;Parent=rna-XM_026970158.1
NC_039511.1	Gnomon	mRNA	14243204	14278593	.	+	.	Name=XM_020030806.2;ID=rna-XM_020030806.2;Dbxref=GeneID:105276687%2CGenbank:XM_020030806.2;Parent=gene-LOC105276687
NC_039511.1	Gnomon	exon	14782639	14785132	.	+	.	ID=exon-XR_895144.2-1;Dbxref=GeneID:105285901%2CGenbank:XR_895144.2;Parent=rna-XR_895144.2
NC_039511.1	Gnomon	CDS	4417767	4417949	.	+	0	Name=XP_011341372.1;ID=cds-XP_011341372.1;Dbxref=GeneID:105281664%2CGenbank:XP_011341372.1;Parent=rna-XM_011343070.3
NC_039511.1	Gnomon	CDS	4418214	4418429	.	+	0	Name=XP_011341372.1;ID=cds-XP_011341372.1;Dbxref=GeneID:105281664%2CGenbank:XP_011341372.1;Parent=rna-XM_011343070.3
NC_039511.1	Gnomon	CDS	4418563	4418991	.	+	0	Name=XP_011341372.1;ID=cds-XP_011341372.1;Dbxref=GeneID:105281664%2CGenbank:XP_011341372.1;Parent=rna-XM_011343070.3
NC_039511.1	Gnomon	exon	14785453	14785646	.	+	.	ID=exon-XR_895144.2-2;Dbxref=GeneID:105285901%2CGenbank:XR_895144.2;Parent=rna-XR_895144.2
NC_039511.1	Gnomon	CDS	3324339	3324387	.	-	0	Name=XP_026826087.1;ID=cds-XP_026826087.1;Dbxref=GeneID:105284085%2CGenbank:XP_026826087.1;Parent=rna-XM_026970286.1
NC_039511.1	Gnomon	CDS	3241120	3241284	.	-	0	Name=XP_026826087.1;ID=cds-XP_026826087.1;Dbxref=GeneID:105284085%2CGenbank:XP_026826087.1;Parent=rna-XM_026970286.1
NC_039511.1	Gnomon	CDS	3240595	3240693	.	-	0	Name=XP_026826087.1;ID=cds-XP_026826087.1;Dbxref=GeneID:105284085%2CGenbank:XP_026826087.1;Parent=rna-XM_026970286.1
NC_039511.1	Gnomon	CDS	3237824	3238171	.	-	0	Name=XP_026826087.1;ID=cds-XP_026826087.1;Dbxref=GeneID:105284085%2CGenbank:XP_026826087.1;Parent=rna-XM_026970286.1
NC_039511.1	Gnomon	CDS	3118478	3118687	.	-	0	Name=XP_026826087.1;ID=cds-XP_026826087.1;Dbxref=GeneID:105284085%2CGenbank:XP_026826087.1;Parent=rna-XM_026970286.1
NC_039511.1	Gnomon	CDS	3116106	3116330	.	-	0	Name=XP_026826087.1;ID=cds-XP_026826087.1;Dbxref=GeneID:105284085%2CGenbank:XP_026826087.1;Parent=rna-XM_026970286.1
NC_039511.1	Gnomon	CDS	3115078	3115330	.	-	0	Name=XP_026826087.1;ID=cds-XP_026826087.1;Dbxref=GeneID:105284085%2CGenbank:XP_026826087.1;Parent=rna-XM_026970286.1
NC_039511.1	Gnomon	CDS	3114007	3114039	.	-	0	Name=XP_026826087.1;ID=cds-XP_026826087.1;Dbxref=GeneID:105284085%2CGenbank:XP_026826087.1;Parent=rna-XM_026970286.1
NC_039511.1	Gnomon	CDS	3111717	3111862	.	-	0	Name=XP_026826087.1;ID=cds-XP_026826087.1;Dbxref=GeneID:105284085%2CGenbank:XP_026826087.1;Parent=rna-XM_026970286.1
NC_039511.1	Gnomon	CDS	3109576	3109756	.	-	0	Name=XP_026826087.1;ID=cds-XP_026826087.1;Dbxref=GeneID:105284085%2CGenbank:XP_026826087.1;Parent=rna-XM_026970286.1
NC_039511.1	Gnomon	CDS	3107766	3107821	.	-	0	Name=XP_026826087.1;ID=cds-XP_026826087.1;Dbxref=GeneID:105284085%2CGenbank:XP_026826087.1;Parent=rna-XM_026970286.1
NC_039511.1	Gnomon	CDS	3107495	3107598	.	-	0	Name=XP_026826087.1;ID=cds-XP_026826087.1;Dbxref=GeneID:105284085%2CGenbank:XP_026826087.1;Parent=rna-XM_026970286.1
NC_039511.1	Gnomon	CDS	3107080	3107252	.	-	0	Name=XP_026826087.1;ID=cds-XP_026826087.1;Dbxref=GeneID:105284085%2CGenbank:XP_026826087.1;Parent=rna-XM_026970286.1
NC_039511.1	Gnomon	CDS	3106692	3106707	.	-	0	Name=XP_026826087.1;ID=cds-XP_026826087.1;Dbxref=GeneID:105284085%2CGenbank:XP_026826087.1;Parent=rna-XM_026970286.1
NC_039511.1	Gnomon	mRNA	10831619	10839211	.	-	.	Name=XM_020034277.2;ID=rna-XM_020034277.2;Dbxref=GeneID:105287179%2CGenbank:XM_020034277.2;Parent=gene-LOC105287179
NC_039511.1	Gnomon	CDS	7997651	7997674	.	-	0	Name=XP_026826670.1;ID=cds-XP_026826670.1;Dbxref=GeneID:105276337%2CGenbank:XP_026826670.1;Parent=rna-XM_026970869.1
NC_039511.1	Gnomon	CDS	7906088	7906151	.	-	0	Name=XP_026826670.1;ID=cds-XP_026826670.1;Dbxref=GeneID:105276337%2CGenbank:XP_026826670.1;Parent=rna-XM_026970869.1
NC_039511.1	Gnomon	CDS	7834183	7834278	.	-	0	Name=XP_026826670.1;ID=cds-XP_026826670.1;Dbxref=GeneID:105276337%2CGenbank:XP_026826670.1;Parent=rna-XM_026970869.1
NC_039511.1	Gnomon	CDS	7827780	7827880	.	-	0	Name=XP_026826670.1;ID=cds-XP_026826670.1;Dbxref=GeneID:105276337%2CGenbank:XP_026826670.1;Parent=rna-XM_026970869.1
NC_039511.1	Gnomon	CDS	7827518	7827649	.	-	0	Name=XP_026826670.1;ID=cds-XP_026826670.1;Dbxref=GeneID:105276337%2CGenbank:XP_026826670.1;Parent=rna-XM_026970869.1
NC_039511.1	Gnomon	CDS	7816121	7816294	.	-	0	Name=XP_026826670.1;ID=cds-XP_026826670.1;Dbxref=GeneID:105276337%2CGenbank:XP_026826670.1;Parent=rna-XM_026970869.1
NC_039511.1	Gnomon	CDS	7814156	7816060	.	-	0	Name=XP_026826670.1;ID=cds-XP_026826670.1;Dbxref=GeneID:105276337%2CGenbank:XP_026826670.1;Parent=rna-XM_026970869.1
NC_039511.1	Gnomon	CDS	7802861	7802999	.	-	0	Name=XP_026826670.1;ID=cds-XP_026826670.1;Dbxref=GeneID:105276337%2CGenbank:XP_026826670.1;Parent=rna-XM_026970869.1
NC_039511.1	Gnomon	CDS	7763848	7763970	.	-	0	Name=XP_026826670.1;ID=cds-XP_026826670.1;Dbxref=GeneID:105276337%2CGenbank:XP_026826670.1;Parent=rna-XM_026970869.1
NC_039511.1	Gnomon	CDS	7763371	7763764	.	-	0	Name=XP_026826670.1;ID=cds-XP_026826670.1;Dbxref=GeneID:105276337%2CGenbank:XP_026826670.1;Parent=rna-XM_026970869.1
NC_039511.1	Gnomon	CDS	7751523	7751628	.	-	0	Name=XP_026826670.1;ID=cds-XP_026826670.1;Dbxref=GeneID:105276337%2CGenbank:XP_026826670.1;Parent=rna-XM_026970869.1
NC_039511.1	Gnomon	exon	16727179	16730203	.	-	.	ID=exon-XM_026970520.1-10;Dbxref=GeneID:105284479%2CGenbank:XM_026970520.1;Parent=rna-XM_026970520.1
NC_039511.1	Gnomon	exon	16726397	16726768	.	-	.	ID=exon-XM_026970520.1-11;Dbxref=GeneID:105284479%2CGenbank:XM_026970520.1;Parent=rna-XM_026970520.1
NC_039511.1	Gnomon	mRNA	10862831	10867873	.	+	.	Name=XM_026970116.1;ID=rna-XM_026970116.1;Dbxref=GeneID:105287072%2CGenbank:XM_026970116.1;Parent=gene-LOC105287072
NC_039511.1	Gnomon	exon	16370751	16371090	.	+	.	ID=exon-XM_011348122.3-34;Dbxref=GeneID:105284529%2CGenbank:XM_011348122.3;Parent=rna-XM_011348122.3
NC_039511.1	Gnomon	exon	16371171	16371383	.	+	.	ID=exon-XM_011348122.3-35;Dbxref=GeneID:105284529%2CGenbank:XM_011348122.3;Parent=rna-XM_011348122.3
NC_039511.1	Gnomon	exon	16370250	16370404	.	+	.	ID=exon-XM_011348122.3-32;Dbxref=GeneID:105284529%2CGenbank:XM_011348122.3;Parent=rna-XM_011348122.3
NC_039511.1	Gnomon	exon	16370473	16370675	.	+	.	ID=exon-XM_011348122.3-33;Dbxref=GeneID:105284529%2CGenbank:XM_011348122.3;Parent=rna-XM_011348122.3
NC_039511.1	Gnomon	exon	16369515	16369756	.	+	.	ID=exon-XM_011348122.3-30;Dbxref=GeneID:105284529%2CGenbank:XM_011348122.3;Parent=rna-XM_011348122.3
NC_039511.1	Gnomon	CDS	16724216	16724552	.	-	0	Name=XP_011346327.1;ID=cds-XP_011346327.1;Dbxref=GeneID:105284482%2CGenbank:XP_011346327.1;Parent=rna-XM_011348025.3
NC_039511.1	Gnomon	CDS	16703208	16703475	.	-	0	Name=XP_011346327.1;ID=cds-XP_011346327.1;Dbxref=GeneID:105284482%2CGenbank:XP_011346327.1;Parent=rna-XM_011348025.3
NC_039511.1	Gnomon	CDS	16702594	16702946	.	-	0	Name=XP_011346327.1;ID=cds-XP_011346327.1;Dbxref=GeneID:105284482%2CGenbank:XP_011346327.1;Parent=rna-XM_011348025.3
NC_039511.1	Gnomon	CDS	16702269	16702390	.	-	0	Name=XP_011346327.1;ID=cds-XP_011346327.1;Dbxref=GeneID:105284482%2CGenbank:XP_011346327.1;Parent=rna-XM_011348025.3
NC_039511.1	Gnomon	CDS	16702160	16702183	.	-	0	Name=XP_011346327.1;ID=cds-XP_011346327.1;Dbxref=GeneID:105284482%2CGenbank:XP_011346327.1;Parent=rna-XM_011348025.3
NC_039511.1	Gnomon	CDS	16700668	16700963	.	-	0	Name=XP_011346327.1;ID=cds-XP_011346327.1;Dbxref=GeneID:105284482%2CGenbank:XP_011346327.1;Parent=rna-XM_011348025.3
NC_039511.1	Gnomon	CDS	16700418	16700567	.	-	0	Name=XP_011346327.1;ID=cds-XP_011346327.1;Dbxref=GeneID:105284482%2CGenbank:XP_011346327.1;Parent=rna-XM_011348025.3
NC_039511.1	Gnomon	CDS	16700124	16700339	.	-	0	Name=XP_011346327.1;ID=cds-XP_011346327.1;Dbxref=GeneID:105284482%2CGenbank:XP_011346327.1;Parent=rna-XM_011348025.3
NC_039511.1	Gnomon	CDS	16699435	16699990	.	-	0	Name=XP_011346327.1;ID=cds-XP_011346327.1;Dbxref=GeneID:105284482%2CGenbank:XP_011346327.1;Parent=rna-XM_011348025.3
NC_039511.1	Gnomon	CDS	16699196	16699354	.	-	0	Name=XP_011346327.1;ID=cds-XP_011346327.1;Dbxref=GeneID:105284482%2CGenbank:XP_011346327.1;Parent=rna-XM_011348025.3
NC_039511.1	Gnomon	CDS	16698991	16699112	.	-	0	Name=XP_011346327.1;ID=cds-XP_011346327.1;Dbxref=GeneID:105284482%2CGenbank:XP_011346327.1;Parent=rna-XM_011348025.3
NC_039511.1	Gnomon	CDS	16698006	16698056	.	-	0	Name=XP_011346327.1;ID=cds-XP_011346327.1;Dbxref=GeneID:105284482%2CGenbank:XP_011346327.1;Parent=rna-XM_011348025.3
NC_039511.1	Gnomon	CDS	16696582	16696743	.	-	0	Name=XP_011346327.1;ID=cds-XP_011346327.1;Dbxref=GeneID:105284482%2CGenbank:XP_011346327.1;Parent=rna-XM_011348025.3
NC_039511.1	Gnomon	CDS	16696155	16696244	.	-	0	Name=XP_011346327.1;ID=cds-XP_011346327.1;Dbxref=GeneID:105284482%2CGenbank:XP_011346327.1;Parent=rna-XM_011348025.3
NC_039511.1	Gnomon	CDS	16694923	16695033	.	-	0	Name=XP_011346327.1;ID=cds-XP_011346327.1;Dbxref=GeneID:105284482%2CGenbank:XP_011346327.1;Parent=rna-XM_011348025.3
NC_039511.1	Gnomon	CDS	16694664	16694676	.	-	0	Name=XP_011346327.1;ID=cds-XP_011346327.1;Dbxref=GeneID:105284482%2CGenbank:XP_011346327.1;Parent=rna-XM_011348025.3
NC_039511.1	Gnomon	exon	16369948	16370182	.	+	.	ID=exon-XM_011348122.3-31;Dbxref=GeneID:105284529%2CGenbank:XM_011348122.3;Parent=rna-XM_011348122.3
NC_039511.1	Gnomon	exon	1852455	1853463	.	-	.	ID=exon-XM_011334016.3-1;Dbxref=GeneID:105276425%2CGenbank:XM_011334016.3;Parent=rna-XM_011334016.3
NC_039511.1	Gnomon	exon	1851394	1851994	.	-	.	ID=exon-XM_011334016.3-2;Dbxref=GeneID:105276425%2CGenbank:XM_011334016.3;Parent=rna-XM_011334016.3
NC_039511.1	Gnomon	exon	1849547	1851315	.	-	.	ID=exon-XM_011334016.3-3;Dbxref=GeneID:105276425%2CGenbank:XM_011334016.3;Parent=rna-XM_011334016.3
NC_039511.1	Gnomon	exon	16372389	16372742	.	+	.	ID=exon-XM_011348122.3-38;Dbxref=GeneID:105284529%2CGenbank:XM_011348122.3;Parent=rna-XM_011348122.3
NC_039511.1	Gnomon	exon	16372823	16373011	.	+	.	ID=exon-XM_011348122.3-39;Dbxref=GeneID:105284529%2CGenbank:XM_011348122.3;Parent=rna-XM_011348122.3
NC_039511.1	Gnomon	exon	16371453	16371929	.	+	.	ID=exon-XM_011348122.3-36;Dbxref=GeneID:105284529%2CGenbank:XM_011348122.3;Parent=rna-XM_011348122.3
NC_039511.1	Gnomon	exon	16372046	16372315	.	+	.	ID=exon-XM_011348122.3-37;Dbxref=GeneID:105284529%2CGenbank:XM_011348122.3;Parent=rna-XM_011348122.3
NC_039511.1	Gnomon	mRNA	4660409	4662530	.	-	.	Name=XM_011343379.3;ID=rna-XM_011343379.3;Dbxref=GeneID:105281848%2CGenbank:XM_011343379.3;Parent=gene-LOC105281848
NC_039511.1	Gnomon	exon	16374331	16374468	.	+	.	ID=exon-XM_011348122.3-45;Dbxref=GeneID:105284529%2CGenbank:XM_011348122.3;Parent=rna-XM_011348122.3
NC_039511.1	Gnomon	exon	16374553	16374670	.	+	.	ID=exon-XM_011348122.3-46;Dbxref=GeneID:105284529%2CGenbank:XM_011348122.3;Parent=rna-XM_011348122.3
NC_039511.1	Gnomon	exon	16373783	16373976	.	+	.	ID=exon-XM_011348122.3-43;Dbxref=GeneID:105284529%2CGenbank:XM_011348122.3;Parent=rna-XM_011348122.3
NC_039511.1	Gnomon	exon	16374057	16374243	.	+	.	ID=exon-XM_011348122.3-44;Dbxref=GeneID:105284529%2CGenbank:XM_011348122.3;Parent=rna-XM_011348122.3
NC_039511.1	Gnomon	exon	16373292	16373443	.	+	.	ID=exon-XM_011348122.3-41;Dbxref=GeneID:105284529%2CGenbank:XM_011348122.3;Parent=rna-XM_011348122.3
NC_039511.1	Gnomon	exon	16373520	16373688	.	+	.	ID=exon-XM_011348122.3-42;Dbxref=GeneID:105284529%2CGenbank:XM_011348122.3;Parent=rna-XM_011348122.3
NC_039511.1	Gnomon	exon	16373093	16373227	.	+	.	ID=exon-XM_011348122.3-40;Dbxref=GeneID:105284529%2CGenbank:XM_011348122.3;Parent=rna-XM_011348122.3
NC_039511.1	Gnomon	exon	16375177	16375322	.	+	.	ID=exon-XM_011348122.3-49;Dbxref=GeneID:105284529%2CGenbank:XM_011348122.3;Parent=rna-XM_011348122.3
NC_039511.1	Gnomon	exon	16374807	16374930	.	+	.	ID=exon-XM_011348122.3-47;Dbxref=GeneID:105284529%2CGenbank:XM_011348122.3;Parent=rna-XM_011348122.3
NC_039511.1	Gnomon	exon	16375036	16375102	.	+	.	ID=exon-XM_011348122.3-48;Dbxref=GeneID:105284529%2CGenbank:XM_011348122.3;Parent=rna-XM_011348122.3
NC_039511.1	Gnomon	exon	631523	631641	.	-	.	ID=exon-XM_011334187.3-3;Dbxref=GeneID:105276510%2CGenbank:XM_011334187.3;Parent=rna-XM_011334187.3
NC_039511.1	Gnomon	exon	16364325	16364621	.	+	.	ID=exon-XM_011348122.3-12;Dbxref=GeneID:105284529%2CGenbank:XM_011348122.3;Parent=rna-XM_011348122.3
NC_039511.1	Gnomon	exon	630946	631005	.	-	.	ID=exon-XM_011334187.3-4;Dbxref=GeneID:105276510%2CGenbank:XM_011334187.3;Parent=rna-XM_011334187.3
NC_039511.1	Gnomon	exon	16364696	16364828	.	+	.	ID=exon-XM_011348122.3-13;Dbxref=GeneID:105284529%2CGenbank:XM_011348122.3;Parent=rna-XM_011348122.3
NC_039511.1	Gnomon	exon	630599	630823	.	-	.	ID=exon-XM_011334187.3-5;Dbxref=GeneID:105276510%2CGenbank:XM_011334187.3;Parent=rna-XM_011334187.3
NC_039511.1	Gnomon	exon	16363693	16363901	.	+	.	ID=exon-XM_011348122.3-10;Dbxref=GeneID:105284529%2CGenbank:XM_011348122.3;Parent=rna-XM_011348122.3
NC_039511.1	Gnomon	exon	629991	630471	.	-	.	ID=exon-XM_011334187.3-6;Dbxref=GeneID:105276510%2CGenbank:XM_011334187.3;Parent=rna-XM_011334187.3
NC_039511.1	Gnomon	exon	16363977	16364261	.	+	.	ID=exon-XM_011348122.3-11;Dbxref=GeneID:105284529%2CGenbank:XM_011348122.3;Parent=rna-XM_011348122.3
NC_039511.1	Gnomon	exon	629789	629913	.	-	.	ID=exon-XM_011334187.3-7;Dbxref=GeneID:105276510%2CGenbank:XM_011334187.3;Parent=rna-XM_011334187.3
NC_039511.1	Gnomon	exon	16177766	16177998	.	+	.	ID=exon-XM_011348199.3-3;Dbxref=GeneID:105284566%2CGenbank:XM_011348199.3;Parent=rna-XM_011348199.3
NC_039511.1	Gnomon	exon	629651	629687	.	-	.	ID=exon-XM_011334187.3-8;Dbxref=GeneID:105276510%2CGenbank:XM_011334187.3;Parent=rna-XM_011334187.3
NC_039511.1	Gnomon	exon	16178223	16178252	.	+	.	ID=exon-XM_011348199.3-4;Dbxref=GeneID:105284566%2CGenbank:XM_011348199.3;Parent=rna-XM_011348199.3
NC_039511.1	Gnomon	exon	628186	628278	.	-	.	ID=exon-XM_011334187.3-9;Dbxref=GeneID:105276510%2CGenbank:XM_011334187.3;Parent=rna-XM_011334187.3
NC_039511.1	Gnomon	exon	16174967	16175093	.	+	.	ID=exon-XM_011348199.3-1;Dbxref=GeneID:105284566%2CGenbank:XM_011348199.3;Parent=rna-XM_011348199.3
NC_039511.1	Gnomon	exon	16177461	16177700	.	+	.	ID=exon-XM_011348199.3-2;Dbxref=GeneID:105284566%2CGenbank:XM_011348199.3;Parent=rna-XM_011348199.3
NC_039511.1	Gnomon	exon	16178774	16179767	.	+	.	ID=exon-XM_011348199.3-5;Dbxref=GeneID:105284566%2CGenbank:XM_011348199.3;Parent=rna-XM_011348199.3
NC_039511.1	Gnomon	exon	4724176	4726262	.	-	.	ID=exon-XM_011343414.3-1;Dbxref=GeneID:105281864%2CGenbank:XM_011343414.3;Parent=rna-XM_011343414.3
NC_039511.1	Gnomon	exon	631968	632330	.	-	.	ID=exon-XM_011334187.3-1;Dbxref=GeneID:105276510%2CGenbank:XM_011334187.3;Parent=rna-XM_011334187.3
NC_039511.1	Gnomon	exon	631728	631862	.	-	.	ID=exon-XM_011334187.3-2;Dbxref=GeneID:105276510%2CGenbank:XM_011334187.3;Parent=rna-XM_011334187.3
NC_039511.1	Gnomon	exon	4694762	4694952	.	-	.	ID=exon-XM_011343414.3-4;Dbxref=GeneID:105281864%2CGenbank:XM_011343414.3;Parent=rna-XM_011343414.3
NC_039511.1	Gnomon	exon	4694489	4694624	.	-	.	ID=exon-XM_011343414.3-5;Dbxref=GeneID:105281864%2CGenbank:XM_011343414.3;Parent=rna-XM_011343414.3
NC_039511.1	Gnomon	exon	4722588	4722661	.	-	.	ID=exon-XM_011343414.3-2;Dbxref=GeneID:105281864%2CGenbank:XM_011343414.3;Parent=rna-XM_011343414.3
NC_039511.1	Gnomon	exon	4700095	4700348	.	-	.	ID=exon-XM_011343414.3-3;Dbxref=GeneID:105281864%2CGenbank:XM_011343414.3;Parent=rna-XM_011343414.3
NC_039511.1	Gnomon	exon	4687938	4688092	.	-	.	ID=exon-XM_011343414.3-8;Dbxref=GeneID:105281864%2CGenbank:XM_011343414.3;Parent=rna-XM_011343414.3
NC_039511.1	Gnomon	exon	4693888	4693984	.	-	.	ID=exon-XM_011343414.3-6;Dbxref=GeneID:105281864%2CGenbank:XM_011343414.3;Parent=rna-XM_011343414.3
NC_039511.1	Gnomon	exon	4692059	4692246	.	-	.	ID=exon-XM_011343414.3-7;Dbxref=GeneID:105281864%2CGenbank:XM_011343414.3;Parent=rna-XM_011343414.3
NC_039511.1	Gnomon	exon	8169603	8170207	.	+	.	ID=exon-XM_026970530.1-12;Dbxref=GeneID:105285517%2CGenbank:XM_026970530.1;Parent=rna-XM_026970530.1
NC_039511.1	Gnomon	exon	8168673	8168929	.	+	.	ID=exon-XM_026970530.1-10;Dbxref=GeneID:105285517%2CGenbank:XM_026970530.1;Parent=rna-XM_026970530.1
NC_039511.1	Gnomon	exon	16365887	16366066	.	+	.	ID=exon-XM_011348122.3-18;Dbxref=GeneID:105284529%2CGenbank:XM_011348122.3;Parent=rna-XM_011348122.3
NC_039511.1	Gnomon	exon	8169144	8169277	.	+	.	ID=exon-XM_026970530.1-11;Dbxref=GeneID:105285517%2CGenbank:XM_026970530.1;Parent=rna-XM_026970530.1
NC_039511.1	Gnomon	exon	16366138	16366327	.	+	.	ID=exon-XM_011348122.3-19;Dbxref=GeneID:105284529%2CGenbank:XM_011348122.3;Parent=rna-XM_011348122.3
NC_039511.1	Gnomon	exon	16365429	16365526	.	+	.	ID=exon-XM_011348122.3-16;Dbxref=GeneID:105284529%2CGenbank:XM_011348122.3;Parent=rna-XM_011348122.3
NC_039511.1	Gnomon	exon	16365607	16365806	.	+	.	ID=exon-XM_011348122.3-17;Dbxref=GeneID:105284529%2CGenbank:XM_011348122.3;Parent=rna-XM_011348122.3
NC_039511.1	Gnomon	exon	16364911	16365141	.	+	.	ID=exon-XM_011348122.3-14;Dbxref=GeneID:105284529%2CGenbank:XM_011348122.3;Parent=rna-XM_011348122.3
NC_039511.1	Gnomon	exon	16365216	16365355	.	+	.	ID=exon-XM_011348122.3-15;Dbxref=GeneID:105284529%2CGenbank:XM_011348122.3;Parent=rna-XM_011348122.3
NC_039511.1	Gnomon	exon	13497653	13497862	.	+	.	ID=exon-XM_011335031.2-5;Dbxref=GeneID:105276954%2CGenbank:XM_011335031.2;Parent=rna-XM_011335031.2
NC_039511.1	Gnomon	exon	16367371	16367629	.	+	.	ID=exon-XM_011348122.3-23;Dbxref=GeneID:105284529%2CGenbank:XM_011348122.3;Parent=rna-XM_011348122.3
NC_039511.1	Gnomon	exon	13499132	13499306	.	+	.	ID=exon-XM_011335031.2-6;Dbxref=GeneID:105276954%2CGenbank:XM_011335031.2;Parent=rna-XM_011335031.2
NC_039511.1	Gnomon	exon	16367775	16367841	.	+	.	ID=exon-XM_011348122.3-24;Dbxref=GeneID:105284529%2CGenbank:XM_011348122.3;Parent=rna-XM_011348122.3
NC_039511.1	Gnomon	exon	13496905	13497024	.	+	.	ID=exon-XM_011335031.2-3;Dbxref=GeneID:105276954%2CGenbank:XM_011335031.2;Parent=rna-XM_011335031.2
NC_039511.1	Gnomon	exon	16366640	16367023	.	+	.	ID=exon-XM_011348122.3-21;Dbxref=GeneID:105284529%2CGenbank:XM_011348122.3;Parent=rna-XM_011348122.3
NC_039511.1	Gnomon	exon	13497155	13497354	.	+	.	ID=exon-XM_011335031.2-4;Dbxref=GeneID:105276954%2CGenbank:XM_011335031.2;Parent=rna-XM_011335031.2
NC_039511.1	Gnomon	exon	16367110	16367276	.	+	.	ID=exon-XM_011348122.3-22;Dbxref=GeneID:105284529%2CGenbank:XM_011348122.3;Parent=rna-XM_011348122.3
NC_039511.1	Gnomon	exon	1142817	1144541	.	+	.	ID=exon-XM_011334087.3-2;Dbxref=GeneID:105276462%2CGenbank:XM_011334087.3;Parent=rna-XM_011334087.3
NC_039511.1	Gnomon	exon	13495348	13495618	.	+	.	ID=exon-XM_011335031.2-1;Dbxref=GeneID:105276954%2CGenbank:XM_011335031.2;Parent=rna-XM_011335031.2
NC_039511.1	Gnomon	exon	1144748	1144913	.	+	.	ID=exon-XM_011334087.3-3;Dbxref=GeneID:105276462%2CGenbank:XM_011334087.3;Parent=rna-XM_011334087.3
NC_039511.1	Gnomon	exon	13495728	13495872	.	+	.	ID=exon-XM_011335031.2-2;Dbxref=GeneID:105276954%2CGenbank:XM_011335031.2;Parent=rna-XM_011335031.2
NC_039511.1	Gnomon	exon	16366404	16366555	.	+	.	ID=exon-XM_011348122.3-20;Dbxref=GeneID:105284529%2CGenbank:XM_011348122.3;Parent=rna-XM_011348122.3
NC_039511.1	Gnomon	exon	1141935	1142181	.	+	.	ID=exon-XM_011334087.3-1;Dbxref=GeneID:105276462%2CGenbank:XM_011334087.3;Parent=rna-XM_011334087.3
NC_039511.1	Gnomon	mRNA	4489749	4506758	.	-	.	Name=XM_026970356.1;ID=rna-XM_026970356.1;Dbxref=GeneID:105281721%2CGenbank:XM_026970356.1;Parent=gene-LOC105281721
NC_039511.1	Gnomon	exon	1145742	1145877	.	+	.	ID=exon-XM_011334087.3-6;Dbxref=GeneID:105276462%2CGenbank:XM_011334087.3;Parent=rna-XM_011334087.3
NC_039511.1	Gnomon	exon	16343046	16343601	.	+	.	ID=exon-XM_011348128.3-1;Dbxref=GeneID:105284531%2CGenbank:XM_011348128.3;Parent=rna-XM_011348128.3
NC_039511.1	Gnomon	exon	1145971	1147693	.	+	.	ID=exon-XM_011334087.3-7;Dbxref=GeneID:105276462%2CGenbank:XM_011334087.3;Parent=rna-XM_011334087.3
NC_039511.1	Gnomon	exon	16343698	16343844	.	+	.	ID=exon-XM_011348128.3-2;Dbxref=GeneID:105284531%2CGenbank:XM_011348128.3;Parent=rna-XM_011348128.3
NC_039511.1	Gnomon	exon	1145070	1145233	.	+	.	ID=exon-XM_011334087.3-4;Dbxref=GeneID:105276462%2CGenbank:XM_011334087.3;Parent=rna-XM_011334087.3
NC_039511.1	Gnomon	exon	1145325	1145661	.	+	.	ID=exon-XM_011334087.3-5;Dbxref=GeneID:105276462%2CGenbank:XM_011334087.3;Parent=rna-XM_011334087.3
NC_039511.1	Gnomon	exon	13499793	13499930	.	+	.	ID=exon-XM_011335031.2-9;Dbxref=GeneID:105276954%2CGenbank:XM_011335031.2;Parent=rna-XM_011335031.2
NC_039511.1	Gnomon	exon	13499392	13499458	.	+	.	ID=exon-XM_011335031.2-7;Dbxref=GeneID:105276954%2CGenbank:XM_011335031.2;Parent=rna-XM_011335031.2
NC_039511.1	Gnomon	exon	16344204	16346530	.	+	.	ID=exon-XM_011348128.3-3;Dbxref=GeneID:105284531%2CGenbank:XM_011348128.3;Parent=rna-XM_011348128.3
NC_039511.1	Gnomon	exon	13499536	13499695	.	+	.	ID=exon-XM_011335031.2-8;Dbxref=GeneID:105276954%2CGenbank:XM_011335031.2;Parent=rna-XM_011335031.2
NC_039511.1	Gnomon	exon	16369232	16369420	.	+	.	ID=exon-XM_011348122.3-29;Dbxref=GeneID:105284529%2CGenbank:XM_011348122.3;Parent=rna-XM_011348122.3
NC_039511.1	Gnomon	exon	16368611	16368897	.	+	.	ID=exon-XM_011348122.3-27;Dbxref=GeneID:105284529%2CGenbank:XM_011348122.3;Parent=rna-XM_011348122.3
NC_039511.1	Gnomon	exon	16368973	16369138	.	+	.	ID=exon-XM_011348122.3-28;Dbxref=GeneID:105284529%2CGenbank:XM_011348122.3;Parent=rna-XM_011348122.3
NC_039511.1	Gnomon	exon	16367968	16368299	.	+	.	ID=exon-XM_011348122.3-25;Dbxref=GeneID:105284529%2CGenbank:XM_011348122.3;Parent=rna-XM_011348122.3
NC_039511.1	Gnomon	exon	16368386	16368527	.	+	.	ID=exon-XM_011348122.3-26;Dbxref=GeneID:105284529%2CGenbank:XM_011348122.3;Parent=rna-XM_011348122.3
NC_039511.1	Gnomon	exon	3942100	3942659	.	+	.	ID=exon-XM_026970082.1-1;Dbxref=GeneID:113562057%2CGenbank:XM_026970082.1;Parent=rna-XM_026970082.1
NC_039511.1	Gnomon	exon	5907675	5908202	.	+	.	ID=exon-XM_011348814.3-1;Dbxref=GeneID:105284937%2CGenbank:XM_011348814.3;Parent=rna-XM_011348814.3
NC_039511.1	Gnomon	exon	5908918	5909035	.	+	.	ID=exon-XM_011348814.3-2;Dbxref=GeneID:105284937%2CGenbank:XM_011348814.3;Parent=rna-XM_011348814.3
NC_039511.1	Gnomon	exon	5909250	5909502	.	+	.	ID=exon-XM_011348814.3-3;Dbxref=GeneID:105284937%2CGenbank:XM_011348814.3;Parent=rna-XM_011348814.3
NC_039511.1	Gnomon	exon	5909633	5909764	.	+	.	ID=exon-XM_011348814.3-4;Dbxref=GeneID:105284937%2CGenbank:XM_011348814.3;Parent=rna-XM_011348814.3
NC_039511.1	Gnomon	exon	5909909	5909999	.	+	.	ID=exon-XM_011348814.3-5;Dbxref=GeneID:105284937%2CGenbank:XM_011348814.3;Parent=rna-XM_011348814.3
NC_039511.1	Gnomon	exon	5910274	5910414	.	+	.	ID=exon-XM_011348814.3-6;Dbxref=GeneID:105284937%2CGenbank:XM_011348814.3;Parent=rna-XM_011348814.3
NC_039511.1	Gnomon	exon	5910634	5910766	.	+	.	ID=exon-XM_011348814.3-7;Dbxref=GeneID:105284937%2CGenbank:XM_011348814.3;Parent=rna-XM_011348814.3
NC_039511.1	Gnomon	exon	5911003	5911122	.	+	.	ID=exon-XM_011348814.3-8;Dbxref=GeneID:105284937%2CGenbank:XM_011348814.3;Parent=rna-XM_011348814.3
NC_039511.1	Gnomon	exon	5911357	5911514	.	+	.	ID=exon-XM_011348814.3-9;Dbxref=GeneID:105284937%2CGenbank:XM_011348814.3;Parent=rna-XM_011348814.3
NC_039511.1	Gnomon	lnc_RNA	2072192	2074616	.	+	.	Name=XR_003406670.1;ID=rna-XR_003406670.1;Dbxref=GeneID:105276399%2CGenbank:XR_003406670.1;Parent=gene-LOC105276399
NC_039511.1	Gnomon	exon	3023860	3028545	.	-	.	ID=exon-XM_020033200.2-10;Dbxref=GeneID:105284095%2CGenbank:XM_020033200.2;Parent=rna-XM_020033200.2
NC_039511.1	Gnomon	exon	11563094	11563223	.	+	.	ID=exon-XM_026970309.1-3;Dbxref=GeneID:105284147%2CGenbank:XM_026970309.1;Parent=rna-XM_026970309.1
NC_039511.1	Gnomon	exon	11563317	11563595	.	+	.	ID=exon-XM_026970309.1-4;Dbxref=GeneID:105284147%2CGenbank:XM_026970309.1;Parent=rna-XM_026970309.1
NC_039511.1	Gnomon	exon	11563684	11563829	.	+	.	ID=exon-XM_026970309.1-5;Dbxref=GeneID:105284147%2CGenbank:XM_026970309.1;Parent=rna-XM_026970309.1
NC_039511.1	Gnomon	gene	14704311	14706938	.	-	.	Name=LOC105285889;ID=gene-LOC105285889;Dbxref=GeneID:105285889
NC_039511.1	Gnomon	exon	11563940	11564097	.	+	.	ID=exon-XM_026970309.1-6;Dbxref=GeneID:105284147%2CGenbank:XM_026970309.1;Parent=rna-XM_026970309.1
NC_039511.1	Gnomon	exon	11564183	11564464	.	+	.	ID=exon-XM_026970309.1-7;Dbxref=GeneID:105284147%2CGenbank:XM_026970309.1;Parent=rna-XM_026970309.1
NC_039511.1	Gnomon	exon	11564594	11564771	.	+	.	ID=exon-XM_026970309.1-8;Dbxref=GeneID:105284147%2CGenbank:XM_026970309.1;Parent=rna-XM_026970309.1
NC_039511.1	Gnomon	exon	11638091	11638560	.	+	.	ID=exon-XM_026970309.1-9;Dbxref=GeneID:105284147%2CGenbank:XM_026970309.1;Parent=rna-XM_026970309.1
NC_039511.1	Gnomon	exon	2134520	2135989	.	+	.	ID=exon-XM_026970422.1-1;Dbxref=GeneID:105276402%2CGenbank:XM_026970422.1;Parent=rna-XM_026970422.1
NC_039511.1	Gnomon	gene	14559400	14579419	.	-	.	Name=LOC105285883;ID=gene-LOC105285883;Dbxref=GeneID:105285883
NC_039511.1	Gnomon	exon	2136221	2136810	.	+	.	ID=exon-XM_026970422.1-2;Dbxref=GeneID:105276402%2CGenbank:XM_026970422.1;Parent=rna-XM_026970422.1
NC_039511.1	Gnomon	gene	14593569	14595663	.	+	.	Name=LOC105285884;ID=gene-LOC105285884;Dbxref=GeneID:105285884
NC_039511.1	Gnomon	gene	14508953	14541488	.	+	.	Name=LOC105285881;ID=gene-LOC105285881;Dbxref=GeneID:105285881
NC_039511.1	Gnomon	gene	14517655	14553383	.	-	.	Name=LOC105285882;ID=gene-LOC105285882;Dbxref=GeneID:105285882
NC_039511.1	Gnomon	gene	14636705	14644115	.	+	.	Name=LOC105285887;ID=gene-LOC105285887;Dbxref=GeneID:105285887
NC_039511.1	Gnomon	gene	14658710	14691437	.	+	.	Name=LOC105285888;ID=gene-LOC105285888;Dbxref=GeneID:105285888
NC_039511.1	Gnomon	exon	11562395	11562609	.	+	.	ID=exon-XM_026970309.1-1;Dbxref=GeneID:105284147%2CGenbank:XM_026970309.1;Parent=rna-XM_026970309.1
NC_039511.1	Gnomon	gene	14595960	14597286	.	-	.	Name=LOC105285885;ID=gene-LOC105285885;Dbxref=GeneID:105285885
NC_039511.1	Gnomon	exon	11562740	11562956	.	+	.	ID=exon-XM_026970309.1-2;Dbxref=GeneID:105284147%2CGenbank:XM_026970309.1;Parent=rna-XM_026970309.1
NC_039511.1	Gnomon	gene	14598941	14627971	.	+	.	Name=LOC105285886;ID=gene-LOC105285886;Dbxref=GeneID:105285886
NC_039511.1	Gnomon	exon	2137021	2137229	.	+	.	ID=exon-XM_026970422.1-3;Dbxref=GeneID:105276402%2CGenbank:XM_026970422.1;Parent=rna-XM_026970422.1
NC_039511.1	Gnomon	exon	2137401	2137494	.	+	.	ID=exon-XM_026970422.1-4;Dbxref=GeneID:105276402%2CGenbank:XM_026970422.1;Parent=rna-XM_026970422.1
NC_039511.1	Gnomon	mRNA	12430644	12433463	.	-	.	Name=XM_011349112.3;ID=rna-XM_011349112.3;Dbxref=GeneID:105285134%2CGenbank:XM_011349112.3;Parent=gene-LOC105285134
NC_039511.1	Gnomon	gene	14499019	14500347	.	-	.	Name=LOC105285876;ID=gene-LOC105285876;Dbxref=GeneID:105285876
NC_039511.1	Gnomon	gene	14506010	14508313	.	-	.	Name=LOC105285877;ID=gene-LOC105285877;Dbxref=GeneID:105285877
NC_039511.1	Gnomon	gene	14447707	14482589	.	-	.	Name=LOC105285875;ID=gene-LOC105285875;Dbxref=GeneID:105285875
NC_039511.1	Gnomon	exon	1907934	1908112	.	+	.	ID=exon-XM_011334004.3-29;Dbxref=GeneID:105276416%2CGenbank:XM_011334004.3;Parent=rna-XM_011334004.3
NC_039511.1	Gnomon	exon	1906824	1907209	.	+	.	ID=exon-XM_011334004.3-27;Dbxref=GeneID:105276416%2CGenbank:XM_011334004.3;Parent=rna-XM_011334004.3
NC_039511.1	Gnomon	exon	1907396	1907617	.	+	.	ID=exon-XM_011334004.3-28;Dbxref=GeneID:105276416%2CGenbank:XM_011334004.3;Parent=rna-XM_011334004.3
NC_039511.1	Gnomon	exon	1906271	1906447	.	+	.	ID=exon-XM_011334004.3-25;Dbxref=GeneID:105276416%2CGenbank:XM_011334004.3;Parent=rna-XM_011334004.3
NC_039511.1	Gnomon	exon	1906540	1906727	.	+	.	ID=exon-XM_011334004.3-26;Dbxref=GeneID:105276416%2CGenbank:XM_011334004.3;Parent=rna-XM_011334004.3
NC_039511.1	Gnomon	exon	1905814	1905993	.	+	.	ID=exon-XM_011334004.3-23;Dbxref=GeneID:105276416%2CGenbank:XM_011334004.3;Parent=rna-XM_011334004.3
NC_039511.1	Gnomon	exon	1906072	1906190	.	+	.	ID=exon-XM_011334004.3-24;Dbxref=GeneID:105276416%2CGenbank:XM_011334004.3;Parent=rna-XM_011334004.3
NC_039511.1	Gnomon	exon	1904789	1904983	.	+	.	ID=exon-XM_011334004.3-21;Dbxref=GeneID:105276416%2CGenbank:XM_011334004.3;Parent=rna-XM_011334004.3
NC_039511.1	Gnomon	exon	1905165	1905273	.	+	.	ID=exon-XM_011334004.3-22;Dbxref=GeneID:105276416%2CGenbank:XM_011334004.3;Parent=rna-XM_011334004.3
NC_039511.1	Gnomon	exon	1904420	1904703	.	+	.	ID=exon-XM_011334004.3-20;Dbxref=GeneID:105276416%2CGenbank:XM_011334004.3;Parent=rna-XM_011334004.3
NC_039511.1	Gnomon	exon	1902595	1902781	.	+	.	ID=exon-XM_011334004.3-18;Dbxref=GeneID:105276416%2CGenbank:XM_011334004.3;Parent=rna-XM_011334004.3
NC_039511.1	Gnomon	exon	1903916	1904182	.	+	.	ID=exon-XM_011334004.3-19;Dbxref=GeneID:105276416%2CGenbank:XM_011334004.3;Parent=rna-XM_011334004.3
NC_039511.1	Gnomon	exon	1901818	1902093	.	+	.	ID=exon-XM_011334004.3-16;Dbxref=GeneID:105276416%2CGenbank:XM_011334004.3;Parent=rna-XM_011334004.3
NC_039511.1	Gnomon	exon	1902193	1902363	.	+	.	ID=exon-XM_011334004.3-17;Dbxref=GeneID:105276416%2CGenbank:XM_011334004.3;Parent=rna-XM_011334004.3
NC_039511.1	Gnomon	exon	1900148	1900291	.	+	.	ID=exon-XM_011334004.3-14;Dbxref=GeneID:105276416%2CGenbank:XM_011334004.3;Parent=rna-XM_011334004.3
NC_039511.1	Gnomon	exon	1900538	1900720	.	+	.	ID=exon-XM_011334004.3-15;Dbxref=GeneID:105276416%2CGenbank:XM_011334004.3;Parent=rna-XM_011334004.3
NC_039511.1	Gnomon	exon	1898879	1899024	.	+	.	ID=exon-XM_011334004.3-12;Dbxref=GeneID:105276416%2CGenbank:XM_011334004.3;Parent=rna-XM_011334004.3
NC_039511.1	Gnomon	exon	1899248	1899515	.	+	.	ID=exon-XM_011334004.3-13;Dbxref=GeneID:105276416%2CGenbank:XM_011334004.3;Parent=rna-XM_011334004.3
NC_039511.1	Gnomon	exon	1888084	1888311	.	+	.	ID=exon-XM_011334004.3-10;Dbxref=GeneID:105276416%2CGenbank:XM_011334004.3;Parent=rna-XM_011334004.3
NC_039511.1	Gnomon	gene	14728992	14729913	.	-	.	Name=LOC105285894;ID=gene-LOC105285894;Dbxref=GeneID:105285894
NC_039511.1	Gnomon	exon	1889428	1889557	.	+	.	ID=exon-XM_011334004.3-11;Dbxref=GeneID:105276416%2CGenbank:XM_011334004.3;Parent=rna-XM_011334004.3
NC_039511.1	Gnomon	gene	14723549	14728886	.	+	.	Name=LOC105285895;ID=gene-LOC105285895;Dbxref=GeneID:105285895
NC_039511.1	Gnomon	gene	14712169	14714444	.	+	.	Name=LOC105285892;ID=gene-LOC105285892;Dbxref=GeneID:105285892
NC_039511.1	Gnomon	gene	14714981	14720717	.	-	.	Name=LOC105285893;ID=gene-LOC105285893;Dbxref=GeneID:105285893
NC_039511.1	Gnomon	gene	14748205	14751831	.	-	.	Name=LOC105285898;ID=gene-LOC105285898;Dbxref=GeneID:105285898
NC_039511.1	Gnomon	gene	14744693	14747470	.	+	.	Name=LOC105285899;ID=gene-LOC105285899;Dbxref=GeneID:105285899
NC_039511.1	Gnomon	gene	14702012	14704503	.	+	.	Name=LOC105285890;ID=gene-LOC105285890;Dbxref=GeneID:105285890
NC_039511.1	Gnomon	exon	5461208	5461436	.	-	.	ID=exon-XM_026970393.1-1;Dbxref=GeneID:105286660%2CGenbank:XM_026970393.1;Parent=rna-XM_026970393.1
NC_039511.1	Gnomon	exon	5460269	5460500	.	-	.	ID=exon-XM_026970393.1-2;Dbxref=GeneID:105286660%2CGenbank:XM_026970393.1;Parent=rna-XM_026970393.1
NC_039511.1	Gnomon	exon	5458034	5458179	.	-	.	ID=exon-XM_026970393.1-3;Dbxref=GeneID:105286660%2CGenbank:XM_026970393.1;Parent=rna-XM_026970393.1
NC_039511.1	Gnomon	exon	5456062	5457754	.	-	.	ID=exon-XM_026970393.1-4;Dbxref=GeneID:105286660%2CGenbank:XM_026970393.1;Parent=rna-XM_026970393.1
NC_039511.1	Gnomon	mRNA	2173346	2176062	.	+	.	Name=XM_011333966.3;ID=rna-XM_011333966.3;Dbxref=GeneID:105276393%2CGenbank:XM_011333966.3;Parent=gene-LOC105276393
NC_039511.1	Gnomon	exon	14940976	14941118	.	+	.	ID=exon-XM_011350478.3-1;Dbxref=GeneID:105285914%2CGenbank:XM_011350478.3;Parent=rna-XM_011350478.3
NC_039511.1	Gnomon	exon	14941193	14941842	.	+	.	ID=exon-XM_011350478.3-2;Dbxref=GeneID:105285914%2CGenbank:XM_011350478.3;Parent=rna-XM_011350478.3
NC_039511.1	Gnomon	CDS	12434275	12434290	.	+	0	Name=XP_011347404.2;ID=cds-XP_011347404.2;Dbxref=GeneID:105285127%2CGenbank:XP_011347404.2;Parent=rna-XM_011349102.2
NC_039511.1	Gnomon	CDS	12439018	12439292	.	+	0	Name=XP_011347404.2;ID=cds-XP_011347404.2;Dbxref=GeneID:105285127%2CGenbank:XP_011347404.2;Parent=rna-XM_011349102.2
NC_039511.1	Gnomon	CDS	12439564	12439940	.	+	0	Name=XP_011347404.2;ID=cds-XP_011347404.2;Dbxref=GeneID:105285127%2CGenbank:XP_011347404.2;Parent=rna-XM_011349102.2
NC_039511.1	Gnomon	CDS	12440380	12440451	.	+	0	Name=XP_011347404.2;ID=cds-XP_011347404.2;Dbxref=GeneID:105285127%2CGenbank:XP_011347404.2;Parent=rna-XM_011349102.2
NC_039511.1	Gnomon	CDS	12443456	12443539	.	+	0	Name=XP_011347404.2;ID=cds-XP_011347404.2;Dbxref=GeneID:105285127%2CGenbank:XP_011347404.2;Parent=rna-XM_011349102.2
NC_039511.1	Gnomon	CDS	12444107	12445006	.	+	0	Name=XP_011347404.2;ID=cds-XP_011347404.2;Dbxref=GeneID:105285127%2CGenbank:XP_011347404.2;Parent=rna-XM_011349102.2
NC_039511.1	Gnomon	CDS	12445358	12445562	.	+	0	Name=XP_011347404.2;ID=cds-XP_011347404.2;Dbxref=GeneID:105285127%2CGenbank:XP_011347404.2;Parent=rna-XM_011349102.2
NC_039511.1	Gnomon	exon	16001084	16004359	.	-	.	ID=exon-XM_011348204.2-5;Dbxref=GeneID:105284568%2CGenbank:XM_011348204.2;Parent=rna-XM_011348204.2
NC_039511.1	Gnomon	exon	16033453	16033620	.	-	.	ID=exon-XM_011348204.2-3;Dbxref=GeneID:105284568%2CGenbank:XM_011348204.2;Parent=rna-XM_011348204.2
NC_039511.1	Gnomon	exon	16032767	16033006	.	-	.	ID=exon-XM_011348204.2-4;Dbxref=GeneID:105284568%2CGenbank:XM_011348204.2;Parent=rna-XM_011348204.2
NC_039511.1	Gnomon	exon	16053277	16056006	.	-	.	ID=exon-XM_011348204.2-1;Dbxref=GeneID:105284568%2CGenbank:XM_011348204.2;Parent=rna-XM_011348204.2
NC_039511.1	Gnomon	exon	16035402	16035662	.	-	.	ID=exon-XM_011348204.2-2;Dbxref=GeneID:105284568%2CGenbank:XM_011348204.2;Parent=rna-XM_011348204.2
NC_039511.1	Gnomon	CDS	12514809	12514968	.	-	0	Name=XP_011347394.1;ID=cds-XP_011347394.1;Dbxref=GeneID:105285122%2CGenbank:XP_011347394.1;Parent=rna-XM_011349092.3
NC_039511.1	Gnomon	CDS	12514099	12514316	.	-	0	Name=XP_011347394.1;ID=cds-XP_011347394.1;Dbxref=GeneID:105285122%2CGenbank:XP_011347394.1;Parent=rna-XM_011349092.3
NC_039511.1	Gnomon	CDS	12513680	12513754	.	-	0	Name=XP_011347394.1;ID=cds-XP_011347394.1;Dbxref=GeneID:105285122%2CGenbank:XP_011347394.1;Parent=rna-XM_011349092.3
NC_039511.1	Gnomon	CDS	12513303	12513537	.	-	0	Name=XP_011347394.1;ID=cds-XP_011347394.1;Dbxref=GeneID:105285122%2CGenbank:XP_011347394.1;Parent=rna-XM_011349092.3
NC_039511.1	Gnomon	CDS	12512385	12512500	.	-	0	Name=XP_011347394.1;ID=cds-XP_011347394.1;Dbxref=GeneID:105285122%2CGenbank:XP_011347394.1;Parent=rna-XM_011349092.3
NC_039511.1	Gnomon	CDS	16592863	16592895	.	+	0	Name=XP_026826579.1;ID=cds-XP_026826579.1;Dbxref=GeneID:105287465%2CGenbank:XP_026826579.1;Note=The sequence of the model RefSeq protein was modified relative to this genomic sequence to represent the inferred CDS: inserted 1 base in 1 codon%3B substituted 2 bases at 2 genomic stop codons;Parent=rna-XM_026970778.1
NC_039511.1	Gnomon	CDS	16593113	16593187	.	+	0	Name=XP_026826579.1;ID=cds-XP_026826579.1;Dbxref=GeneID:105287465%2CGenbank:XP_026826579.1;Note=The sequence of the model RefSeq protein was modified relative to this genomic sequence to represent the inferred CDS: inserted 1 base in 1 codon%3B substituted 2 bases at 2 genomic stop codons;Parent=rna-XM_026970778.1
NC_039511.1	Gnomon	CDS	16593305	16593371	.	+	0	Name=XP_026826579.1;ID=cds-XP_026826579.1;Dbxref=GeneID:105287465%2CGenbank:XP_026826579.1;Note=The sequence of the model RefSeq protein was modified relative to this genomic sequence to represent the inferred CDS: inserted 1 base in 1 codon%3B substituted 2 bases at 2 genomic stop codons;Parent=rna-XM_026970778.1
NC_039511.1	Gnomon	CDS	16593374	16594641	.	+	0	Name=XP_026826579.1;ID=cds-XP_026826579.1;Dbxref=GeneID:105287465%2CGenbank:XP_026826579.1;Note=The sequence of the model RefSeq protein was modified relative to this genomic sequence to represent the inferred CDS: inserted 1 base in 1 codon%3B substituted 2 bases at 2 genomic stop codons;Parent=rna-XM_026970778.1
NC_039511.1	Gnomon	mRNA	7751391	8066163	.	-	.	Name=XM_026970844.1;ID=rna-XM_026970844.1;Dbxref=GeneID:105276337%2CGenbank:XM_026970844.1;Parent=gene-LOC105276337
NC_039511.1	Gnomon	CDS	9646285	9646614	.	-	0	Name=XP_026826432.1;ID=cds-XP_026826432.1;Dbxref=GeneID:105276768%2CGenbank:XP_026826432.1;Parent=rna-XM_026970631.1
NC_039511.1	Gnomon	CDS	9646030	9646147	.	-	0	Name=XP_026826432.1;ID=cds-XP_026826432.1;Dbxref=GeneID:105276768%2CGenbank:XP_026826432.1;Parent=rna-XM_026970631.1
NC_039511.1	Gnomon	CDS	9645322	9645583	.	-	0	Name=XP_026826432.1;ID=cds-XP_026826432.1;Dbxref=GeneID:105276768%2CGenbank:XP_026826432.1;Parent=rna-XM_026970631.1
NC_039511.1	Gnomon	CDS	9645068	9645184	.	-	0	Name=XP_026826432.1;ID=cds-XP_026826432.1;Dbxref=GeneID:105276768%2CGenbank:XP_026826432.1;Parent=rna-XM_026970631.1
NC_039511.1	Gnomon	CDS	9644697	9644787	.	-	0	Name=XP_026826432.1;ID=cds-XP_026826432.1;Dbxref=GeneID:105276768%2CGenbank:XP_026826432.1;Parent=rna-XM_026970631.1
NC_039511.1	Gnomon	CDS	9644271	9644416	.	-	0	Name=XP_026826432.1;ID=cds-XP_026826432.1;Dbxref=GeneID:105276768%2CGenbank:XP_026826432.1;Parent=rna-XM_026970631.1
NC_039511.1	Gnomon	CDS	9644057	9644196	.	-	0	Name=XP_026826432.1;ID=cds-XP_026826432.1;Dbxref=GeneID:105276768%2CGenbank:XP_026826432.1;Parent=rna-XM_026970631.1
NC_039511.1	Gnomon	CDS	9643891	9643976	.	-	0	Name=XP_026826432.1;ID=cds-XP_026826432.1;Dbxref=GeneID:105276768%2CGenbank:XP_026826432.1;Parent=rna-XM_026970631.1
NC_039511.1	Gnomon	CDS	9640512	9640543	.	-	0	Name=XP_026826432.1;ID=cds-XP_026826432.1;Dbxref=GeneID:105276768%2CGenbank:XP_026826432.1;Parent=rna-XM_026970631.1
NC_039511.1	Gnomon	CDS	9639898	9640069	.	-	0	Name=XP_026826432.1;ID=cds-XP_026826432.1;Dbxref=GeneID:105276768%2CGenbank:XP_026826432.1;Parent=rna-XM_026970631.1
NC_039511.1	Gnomon	CDS	9637945	9638064	.	-	0	Name=XP_026826432.1;ID=cds-XP_026826432.1;Dbxref=GeneID:105276768%2CGenbank:XP_026826432.1;Parent=rna-XM_026970631.1
NC_039511.1	Gnomon	CDS	9637690	9637807	.	-	0	Name=XP_026826432.1;ID=cds-XP_026826432.1;Dbxref=GeneID:105276768%2CGenbank:XP_026826432.1;Parent=rna-XM_026970631.1
NC_039511.1	Gnomon	CDS	9636979	9637240	.	-	0	Name=XP_026826432.1;ID=cds-XP_026826432.1;Dbxref=GeneID:105276768%2CGenbank:XP_026826432.1;Parent=rna-XM_026970631.1
NC_039511.1	Gnomon	CDS	9636696	9636812	.	-	0	Name=XP_026826432.1;ID=cds-XP_026826432.1;Dbxref=GeneID:105276768%2CGenbank:XP_026826432.1;Parent=rna-XM_026970631.1
NC_039511.1	Gnomon	CDS	9636304	9636394	.	-	0	Name=XP_026826432.1;ID=cds-XP_026826432.1;Dbxref=GeneID:105276768%2CGenbank:XP_026826432.1;Parent=rna-XM_026970631.1
NC_039511.1	Gnomon	CDS	9635878	9636023	.	-	0	Name=XP_026826432.1;ID=cds-XP_026826432.1;Dbxref=GeneID:105276768%2CGenbank:XP_026826432.1;Parent=rna-XM_026970631.1
NC_039511.1	Gnomon	CDS	9635664	9635803	.	-	0	Name=XP_026826432.1;ID=cds-XP_026826432.1;Dbxref=GeneID:105276768%2CGenbank:XP_026826432.1;Parent=rna-XM_026970631.1
NC_039511.1	Gnomon	CDS	9635498	9635583	.	-	0	Name=XP_026826432.1;ID=cds-XP_026826432.1;Dbxref=GeneID:105276768%2CGenbank:XP_026826432.1;Parent=rna-XM_026970631.1
NC_039511.1	Gnomon	CDS	9634744	9634773	.	-	0	Name=XP_026826432.1;ID=cds-XP_026826432.1;Dbxref=GeneID:105276768%2CGenbank:XP_026826432.1;Parent=rna-XM_026970631.1
NC_039511.1	Gnomon	exon	8785295	8785584	.	-	.	ID=exon-XM_026970568.1-1;Dbxref=GeneID:113561390%2CGenbank:XM_026970568.1;Parent=rna-XM_026970568.1
NC_039511.1	Gnomon	exon	8784483	8785189	.	-	.	ID=exon-XM_026970568.1-2;Dbxref=GeneID:113561390%2CGenbank:XM_026970568.1;Parent=rna-XM_026970568.1
NC_039511.1	Gnomon	exon	13908716	13911223	.	+	.	ID=exon-XM_011334594.3-10;Dbxref=GeneID:105276733%2CGenbank:XM_011334594.3;Parent=rna-XM_011334594.3
NC_039511.1	Gnomon	mRNA	14084035	14086203	.	-	.	Name=XM_011334554.3;ID=rna-XM_011334554.3;Dbxref=GeneID:105276713%2CGenbank:XM_011334554.3;Parent=gene-LOC105276713
NC_039511.1	Gnomon	exon	714951	715707	.	-	.	ID=exon-XM_020030726.1-7;Dbxref=GeneID:105276477%2CGenbank:XM_020030726.1;Parent=rna-XM_020030726.1
NC_039511.1	Gnomon	exon	716429	716865	.	-	.	ID=exon-XM_020030726.1-5;Dbxref=GeneID:105276477%2CGenbank:XM_020030726.1;Parent=rna-XM_020030726.1
NC_039511.1	Gnomon	exon	715946	716236	.	-	.	ID=exon-XM_020030726.1-6;Dbxref=GeneID:105276477%2CGenbank:XM_020030726.1;Parent=rna-XM_020030726.1
NC_039511.1	Gnomon	exon	718233	718620	.	-	.	ID=exon-XM_020030726.1-3;Dbxref=GeneID:105276477%2CGenbank:XM_020030726.1;Parent=rna-XM_020030726.1
NC_039511.1	Gnomon	exon	717453	717681	.	-	.	ID=exon-XM_020030726.1-4;Dbxref=GeneID:105276477%2CGenbank:XM_020030726.1;Parent=rna-XM_020030726.1
NC_039511.1	Gnomon	exon	721090	721175	.	-	.	ID=exon-XM_020030726.1-1;Dbxref=GeneID:105276477%2CGenbank:XM_020030726.1;Parent=rna-XM_020030726.1
NC_039511.1	Gnomon	exon	720344	720538	.	-	.	ID=exon-XM_020030726.1-2;Dbxref=GeneID:105276477%2CGenbank:XM_020030726.1;Parent=rna-XM_020030726.1
NC_039511.1	Gnomon	CDS	4664245	4664250	.	+	0	Name=XP_026825844.1;ID=cds-XP_026825844.1;Dbxref=GeneID:113562050%2CGenbank:XP_026825844.1;Parent=rna-XM_026970043.1
NC_039511.1	Gnomon	CDS	4664325	4667797	.	+	0	Name=XP_026825844.1;ID=cds-XP_026825844.1;Dbxref=GeneID:113562050%2CGenbank:XP_026825844.1;Parent=rna-XM_026970043.1
NC_039511.1	Gnomon	CDS	4667937	4668022	.	+	0	Name=XP_026825844.1;ID=cds-XP_026825844.1;Dbxref=GeneID:113562050%2CGenbank:XP_026825844.1;Parent=rna-XM_026970043.1
NC_039511.1	Gnomon	CDS	4668098	4668308	.	+	0	Name=XP_026825844.1;ID=cds-XP_026825844.1;Dbxref=GeneID:113562050%2CGenbank:XP_026825844.1;Parent=rna-XM_026970043.1
NC_039511.1	Gnomon	CDS	4668984	4669090	.	+	0	Name=XP_026825844.1;ID=cds-XP_026825844.1;Dbxref=GeneID:113562050%2CGenbank:XP_026825844.1;Parent=rna-XM_026970043.1
NC_039511.1	Gnomon	CDS	4669166	4669316	.	+	0	Name=XP_026825844.1;ID=cds-XP_026825844.1;Dbxref=GeneID:113562050%2CGenbank:XP_026825844.1;Parent=rna-XM_026970043.1
NC_039511.1	Gnomon	CDS	4669396	4669531	.	+	0	Name=XP_026825844.1;ID=cds-XP_026825844.1;Dbxref=GeneID:113562050%2CGenbank:XP_026825844.1;Parent=rna-XM_026970043.1
NC_039511.1	Gnomon	CDS	4669622	4669886	.	+	0	Name=XP_026825844.1;ID=cds-XP_026825844.1;Dbxref=GeneID:113562050%2CGenbank:XP_026825844.1;Parent=rna-XM_026970043.1
NC_039511.1	Gnomon	CDS	4669980	4670149	.	+	0	Name=XP_026825844.1;ID=cds-XP_026825844.1;Dbxref=GeneID:113562050%2CGenbank:XP_026825844.1;Parent=rna-XM_026970043.1
NC_039511.1	Gnomon	CDS	4670227	4670808	.	+	0	Name=XP_026825844.1;ID=cds-XP_026825844.1;Dbxref=GeneID:113562050%2CGenbank:XP_026825844.1;Parent=rna-XM_026970043.1
NC_039511.1	Gnomon	CDS	4670891	4671331	.	+	0	Name=XP_026825844.1;ID=cds-XP_026825844.1;Dbxref=GeneID:113562050%2CGenbank:XP_026825844.1;Parent=rna-XM_026970043.1
NC_039511.1	Gnomon	CDS	4671654	4671686	.	+	0	Name=XP_026825844.1;ID=cds-XP_026825844.1;Dbxref=GeneID:113562050%2CGenbank:XP_026825844.1;Parent=rna-XM_026970043.1
NC_039511.1	Gnomon	CDS	4673294	4673536	.	+	0	Name=XP_026825844.1;ID=cds-XP_026825844.1;Dbxref=GeneID:113562050%2CGenbank:XP_026825844.1;Parent=rna-XM_026970043.1
NC_039511.1	Gnomon	CDS	4673894	4674278	.	+	0	Name=XP_026825844.1;ID=cds-XP_026825844.1;Dbxref=GeneID:113562050%2CGenbank:XP_026825844.1;Parent=rna-XM_026970043.1
NC_039511.1	Gnomon	CDS	4674445	4674530	.	+	0	Name=XP_026825844.1;ID=cds-XP_026825844.1;Dbxref=GeneID:113562050%2CGenbank:XP_026825844.1;Parent=rna-XM_026970043.1
NC_039511.1	Gnomon	CDS	4676611	4676691	.	+	0	Name=XP_026825844.1;ID=cds-XP_026825844.1;Dbxref=GeneID:113562050%2CGenbank:XP_026825844.1;Parent=rna-XM_026970043.1
NC_039511.1	Gnomon	exon	10936716	10936959	.	-	.	ID=exon-XM_011350380.2-1;Dbxref=GeneID:105285852%2CGenbank:XM_011350380.2;Parent=rna-XM_011350380.2
NC_039511.1	Gnomon	exon	10936283	10936586	.	-	.	ID=exon-XM_011350380.2-2;Dbxref=GeneID:105285852%2CGenbank:XM_011350380.2;Parent=rna-XM_011350380.2
NC_039511.1	Gnomon	lnc_RNA	13540270	13541907	.	+	.	Name=XR_002192993.2;ID=rna-XR_002192993.2;Dbxref=GeneID:105276994%2CGenbank:XR_002192993.2;Parent=gene-LOC105276994
NC_039511.1	Gnomon	exon	10935883	10936202	.	-	.	ID=exon-XM_011350380.2-3;Dbxref=GeneID:105285852%2CGenbank:XM_011350380.2;Parent=rna-XM_011350380.2
NC_039511.1	Gnomon	mRNA	7751391	8066163	.	-	.	Name=XM_026970845.1;ID=rna-XM_026970845.1;Dbxref=GeneID:105276337%2CGenbank:XM_026970845.1;Parent=gene-LOC105276337
NC_039511.1	Gnomon	exon	2072251	2073636	.	+	.	ID=exon-XR_002193062.2-1;Dbxref=GeneID:105276399%2CGenbank:XR_002193062.2;Parent=rna-XR_002193062.2
NC_039511.1	Gnomon	exon	2073987	2074616	.	+	.	ID=exon-XR_002193062.2-2;Dbxref=GeneID:105276399%2CGenbank:XR_002193062.2;Parent=rna-XR_002193062.2
NC_039511.1	Gnomon	CDS	8059602	8059817	.	-	0	Name=XP_026826673.1;ID=cds-XP_026826673.1;Dbxref=GeneID:105276337%2CGenbank:XP_026826673.1;Parent=rna-XM_026970872.1
NC_039511.1	Gnomon	CDS	8000912	8000995	.	-	0	Name=XP_026826673.1;ID=cds-XP_026826673.1;Dbxref=GeneID:105276337%2CGenbank:XP_026826673.1;Parent=rna-XM_026970872.1
NC_039511.1	Gnomon	CDS	7997651	7997711	.	-	0	Name=XP_026826673.1;ID=cds-XP_026826673.1;Dbxref=GeneID:105276337%2CGenbank:XP_026826673.1;Parent=rna-XM_026970872.1
NC_039511.1	Gnomon	CDS	7959918	7960165	.	-	0	Name=XP_026826673.1;ID=cds-XP_026826673.1;Dbxref=GeneID:105276337%2CGenbank:XP_026826673.1;Parent=rna-XM_026970872.1
NC_039511.1	Gnomon	CDS	7906088	7906151	.	-	0	Name=XP_026826673.1;ID=cds-XP_026826673.1;Dbxref=GeneID:105276337%2CGenbank:XP_026826673.1;Parent=rna-XM_026970872.1
NC_039511.1	Gnomon	CDS	7834183	7834278	.	-	0	Name=XP_026826673.1;ID=cds-XP_026826673.1;Dbxref=GeneID:105276337%2CGenbank:XP_026826673.1;Parent=rna-XM_026970872.1
NC_039511.1	Gnomon	CDS	7827780	7827880	.	-	0	Name=XP_026826673.1;ID=cds-XP_026826673.1;Dbxref=GeneID:105276337%2CGenbank:XP_026826673.1;Parent=rna-XM_026970872.1
NC_039511.1	Gnomon	CDS	7827518	7827649	.	-	0	Name=XP_026826673.1;ID=cds-XP_026826673.1;Dbxref=GeneID:105276337%2CGenbank:XP_026826673.1;Parent=rna-XM_026970872.1
NC_039511.1	Gnomon	CDS	7816121	7816294	.	-	0	Name=XP_026826673.1;ID=cds-XP_026826673.1;Dbxref=GeneID:105276337%2CGenbank:XP_026826673.1;Parent=rna-XM_026970872.1
NC_039511.1	Gnomon	CDS	7814156	7816060	.	-	0	Name=XP_026826673.1;ID=cds-XP_026826673.1;Dbxref=GeneID:105276337%2CGenbank:XP_026826673.1;Parent=rna-XM_026970872.1
NC_039511.1	Gnomon	CDS	7802861	7802999	.	-	0	Name=XP_026826673.1;ID=cds-XP_026826673.1;Dbxref=GeneID:105276337%2CGenbank:XP_026826673.1;Parent=rna-XM_026970872.1
NC_039511.1	Gnomon	CDS	7802670	7802695	.	-	0	Name=XP_026826673.1;ID=cds-XP_026826673.1;Dbxref=GeneID:105276337%2CGenbank:XP_026826673.1;Parent=rna-XM_026970872.1
NC_039511.1	Gnomon	mRNA	1396251	1443601	.	+	.	Name=XM_011334064.3;ID=rna-XM_011334064.3;Dbxref=GeneID:105276453%2CGenbank:XM_011334064.3;Parent=gene-LOC105276453
NC_039511.1	Gnomon	CDS	3621291	3621472	.	-	0	Name=XP_011345580.2;ID=cds-XP_011345580.2;Dbxref=GeneID:105284055%2CGenbank:XP_011345580.2;Parent=rna-XM_011347278.3
NC_039511.1	Gnomon	CDS	3620925	3621067	.	-	0	Name=XP_011345580.2;ID=cds-XP_011345580.2;Dbxref=GeneID:105284055%2CGenbank:XP_011345580.2;Parent=rna-XM_011347278.3
NC_039511.1	Gnomon	CDS	3620037	3620851	.	-	0	Name=XP_011345580.2;ID=cds-XP_011345580.2;Dbxref=GeneID:105284055%2CGenbank:XP_011345580.2;Parent=rna-XM_011347278.3
NC_039511.1	Gnomon	mRNA	14942146	14945518	.	-	.	Name=XM_011350482.3;ID=rna-XM_011350482.3;Dbxref=GeneID:105285917%2CGenbank:XM_011350482.3;Parent=gene-LOC105285917
NC_039511.1	Gnomon	CDS	12423017	12423134	.	+	0	Name=XP_026826338.1;ID=cds-XP_026826338.1;Dbxref=GeneID:105285130%2CGenbank:XP_026826338.1;Parent=rna-XM_026970537.1
NC_039511.1	Gnomon	CDS	12423300	12423736	.	+	0	Name=XP_026826338.1;ID=cds-XP_026826338.1;Dbxref=GeneID:105285130%2CGenbank:XP_026826338.1;Parent=rna-XM_026970537.1
NC_039511.1	Gnomon	mRNA	16684769	16688241	.	-	.	Name=XM_011348033.3;ID=rna-XM_011348033.3;Dbxref=GeneID:105284485%2CGenbank:XM_011348033.3;Parent=gene-LOC105284485
NC_039511.1	Gnomon	exon	14142922	14143002	.	+	.	ID=exon-XM_026970593.1-4;Dbxref=GeneID:105276698%2CGenbank:XM_026970593.1;Parent=rna-XM_026970593.1
NC_039511.1	Gnomon	exon	14143099	14143465	.	+	.	ID=exon-XM_026970593.1-5;Dbxref=GeneID:105276698%2CGenbank:XM_026970593.1;Parent=rna-XM_026970593.1
NC_039511.1	Gnomon	exon	14143539	14143892	.	+	.	ID=exon-XM_026970593.1-6;Dbxref=GeneID:105276698%2CGenbank:XM_026970593.1;Parent=rna-XM_026970593.1
NC_039511.1	Gnomon	exon	14143985	14144145	.	+	.	ID=exon-XM_026970593.1-7;Dbxref=GeneID:105276698%2CGenbank:XM_026970593.1;Parent=rna-XM_026970593.1
NC_039511.1	Gnomon	exon	14142055	14142306	.	+	.	ID=exon-XM_026970593.1-1;Dbxref=GeneID:105276698%2CGenbank:XM_026970593.1;Parent=rna-XM_026970593.1
NC_039511.1	Gnomon	exon	14142405	14142488	.	+	.	ID=exon-XM_026970593.1-2;Dbxref=GeneID:105276698%2CGenbank:XM_026970593.1;Parent=rna-XM_026970593.1
NC_039511.1	Gnomon	exon	14142707	14142835	.	+	.	ID=exon-XM_026970593.1-3;Dbxref=GeneID:105276698%2CGenbank:XM_026970593.1;Parent=rna-XM_026970593.1
NC_039511.1	Gnomon	mRNA	3644788	3652193	.	-	.	Name=XM_020033204.2;ID=rna-XM_020033204.2;Dbxref=GeneID:105284048%2CGenbank:XM_020033204.2;Parent=gene-LOC105284048
NC_039511.1	Gnomon	mRNA	3343701	3348141	.	-	.	Name=XM_020033194.2;ID=rna-XM_020033194.2;Dbxref=GeneID:105284078%2CGenbank:XM_020033194.2;Parent=gene-LOC105284078
NC_039511.1	Gnomon	mRNA	14146329	14150782	.	+	.	Name=XM_026970595.1;ID=rna-XM_026970595.1;Dbxref=GeneID:105276702%2CGenbank:XM_026970595.1;Parent=gene-LOC105276702
NC_039511.1	Gnomon	exon	14144236	14144514	.	+	.	ID=exon-XM_026970593.1-8;Dbxref=GeneID:105276698%2CGenbank:XM_026970593.1;Parent=rna-XM_026970593.1
NC_039511.1	Gnomon	mRNA	11585432	11590820	.	-	.	Name=XM_011347445.3;ID=rna-XM_011347445.3;Dbxref=GeneID:105284145%2CGenbank:XM_011347445.3;Parent=gene-LOC105284145
NC_039511.1	Gnomon	CDS	9440135	9440140	.	+	0	Name=XP_011332945.1;ID=cds-XP_011332945.1;Dbxref=GeneID:105276763%2CGenbank:XP_011332945.1;Parent=rna-XM_011334643.3
NC_039511.1	Gnomon	CDS	9440441	9440586	.	+	0	Name=XP_011332945.1;ID=cds-XP_011332945.1;Dbxref=GeneID:105276763%2CGenbank:XP_011332945.1;Parent=rna-XM_011334643.3
NC_039511.1	Gnomon	CDS	9440999	9441076	.	+	0	Name=XP_011332945.1;ID=cds-XP_011332945.1;Dbxref=GeneID:105276763%2CGenbank:XP_011332945.1;Parent=rna-XM_011334643.3
NC_039511.1	Gnomon	CDS	9441574	9441665	.	+	0	Name=XP_011332945.1;ID=cds-XP_011332945.1;Dbxref=GeneID:105276763%2CGenbank:XP_011332945.1;Parent=rna-XM_011334643.3
NC_039511.1	Gnomon	CDS	9442617	9442728	.	+	0	Name=XP_011332945.1;ID=cds-XP_011332945.1;Dbxref=GeneID:105276763%2CGenbank:XP_011332945.1;Parent=rna-XM_011334643.3
NC_039511.1	Gnomon	CDS	9442944	9443073	.	+	0	Name=XP_011332945.1;ID=cds-XP_011332945.1;Dbxref=GeneID:105276763%2CGenbank:XP_011332945.1;Parent=rna-XM_011334643.3
NC_039511.1	Gnomon	CDS	9443227	9443368	.	+	0	Name=XP_011332945.1;ID=cds-XP_011332945.1;Dbxref=GeneID:105276763%2CGenbank:XP_011332945.1;Parent=rna-XM_011334643.3
NC_039511.1	Gnomon	CDS	9443439	9443644	.	+	0	Name=XP_011332945.1;ID=cds-XP_011332945.1;Dbxref=GeneID:105276763%2CGenbank:XP_011332945.1;Parent=rna-XM_011334643.3
NC_039511.1	Gnomon	CDS	9443775	9443972	.	+	0	Name=XP_011332945.1;ID=cds-XP_011332945.1;Dbxref=GeneID:105276763%2CGenbank:XP_011332945.1;Parent=rna-XM_011334643.3
NC_039511.1	Gnomon	CDS	9444057	9444208	.	+	0	Name=XP_011332945.1;ID=cds-XP_011332945.1;Dbxref=GeneID:105276763%2CGenbank:XP_011332945.1;Parent=rna-XM_011334643.3
NC_039511.1	Gnomon	CDS	9444330	9444486	.	+	0	Name=XP_011332945.1;ID=cds-XP_011332945.1;Dbxref=GeneID:105276763%2CGenbank:XP_011332945.1;Parent=rna-XM_011334643.3
NC_039511.1	Gnomon	mRNA	15078037	15667236	.	+	.	Name=XM_026970605.1;ID=rna-XM_026970605.1;Dbxref=GeneID:105284583%2CGenbank:XM_026970605.1;Parent=gene-LOC105284583
NC_039511.1	Gnomon	exon	3033444	3033812	.	-	.	ID=exon-XM_020033201.2-1;Dbxref=GeneID:105284095%2CGenbank:XM_020033201.2;Parent=rna-XM_020033201.2
NC_039511.1	Gnomon	exon	3032742	3032892	.	-	.	ID=exon-XM_020033201.2-2;Dbxref=GeneID:105284095%2CGenbank:XM_020033201.2;Parent=rna-XM_020033201.2
NC_039511.1	Gnomon	exon	3030978	3031233	.	-	.	ID=exon-XM_020033201.2-5;Dbxref=GeneID:105284095%2CGenbank:XM_020033201.2;Parent=rna-XM_020033201.2
NC_039511.1	Gnomon	exon	3030757	3030891	.	-	.	ID=exon-XM_020033201.2-6;Dbxref=GeneID:105284095%2CGenbank:XM_020033201.2;Parent=rna-XM_020033201.2
NC_039511.1	Gnomon	exon	3032446	3032555	.	-	.	ID=exon-XM_020033201.2-3;Dbxref=GeneID:105284095%2CGenbank:XM_020033201.2;Parent=rna-XM_020033201.2
NC_039511.1	Gnomon	exon	3031309	3032315	.	-	.	ID=exon-XM_020033201.2-4;Dbxref=GeneID:105284095%2CGenbank:XM_020033201.2;Parent=rna-XM_020033201.2
NC_039511.1	Gnomon	exon	3028826	3028989	.	-	.	ID=exon-XM_020033201.2-9;Dbxref=GeneID:105284095%2CGenbank:XM_020033201.2;Parent=rna-XM_020033201.2
NC_039511.1	Gnomon	exon	7814156	7816060	.	-	.	ID=exon-XM_026970842.1-12;Dbxref=GeneID:105276337%2CGenbank:XM_026970842.1;Parent=rna-XM_026970842.1
NC_039511.1	Gnomon	exon	7802861	7802999	.	-	.	ID=exon-XM_026970842.1-13;Dbxref=GeneID:105276337%2CGenbank:XM_026970842.1;Parent=rna-XM_026970842.1
NC_039511.1	Gnomon	exon	3030310	3030445	.	-	.	ID=exon-XM_020033201.2-7;Dbxref=GeneID:105284095%2CGenbank:XM_020033201.2;Parent=rna-XM_020033201.2
NC_039511.1	Gnomon	exon	7827518	7827649	.	-	.	ID=exon-XM_026970842.1-10;Dbxref=GeneID:105276337%2CGenbank:XM_026970842.1;Parent=rna-XM_026970842.1
NC_039511.1	Gnomon	exon	3030122	3030228	.	-	.	ID=exon-XM_020033201.2-8;Dbxref=GeneID:105284095%2CGenbank:XM_020033201.2;Parent=rna-XM_020033201.2
NC_039511.1	Gnomon	exon	7816121	7816294	.	-	.	ID=exon-XM_026970842.1-11;Dbxref=GeneID:105276337%2CGenbank:XM_026970842.1;Parent=rna-XM_026970842.1
NC_039511.1	Gnomon	exon	7751391	7751628	.	-	.	ID=exon-XM_026970842.1-16;Dbxref=GeneID:105276337%2CGenbank:XM_026970842.1;Parent=rna-XM_026970842.1
NC_039511.1	Gnomon	exon	7763848	7763970	.	-	.	ID=exon-XM_026970842.1-14;Dbxref=GeneID:105276337%2CGenbank:XM_026970842.1;Parent=rna-XM_026970842.1
NC_039511.1	Gnomon	exon	7763371	7763764	.	-	.	ID=exon-XM_026970842.1-15;Dbxref=GeneID:105276337%2CGenbank:XM_026970842.1;Parent=rna-XM_026970842.1
NC_039511.1	Gnomon	exon	16879831	16879846	.	-	.	ID=exon-XM_026970792.1-1;Dbxref=GeneID:105284457%2CGenbank:XM_026970792.1;Parent=rna-XM_026970792.1
NC_039511.1	Gnomon	gene	10923366	10928157	.	+	.	Name=LOC105285848;ID=gene-LOC105285848;Dbxref=GeneID:105285848
NC_039511.1	Gnomon	exon	16878945	16879200	.	-	.	ID=exon-XM_026970792.1-2;Dbxref=GeneID:105284457%2CGenbank:XM_026970792.1;Parent=rna-XM_026970792.1
NC_039511.1	Gnomon	gene	10905031	10909861	.	+	.	Name=LOC105285845;ID=gene-LOC105285845;Dbxref=GeneID:105285845
NC_039511.1	Gnomon	gene	10928481	10932623	.	+	.	Name=LOC105285846;ID=gene-LOC105285846;Dbxref=GeneID:105285846
NC_039511.1	Gnomon	exon	16877930	16878291	.	-	.	ID=exon-XM_026970792.1-5;Dbxref=GeneID:105284457%2CGenbank:XM_026970792.1;Parent=rna-XM_026970792.1
NC_039511.1	Gnomon	exon	16877593	16877822	.	-	.	ID=exon-XM_026970792.1-6;Dbxref=GeneID:105284457%2CGenbank:XM_026970792.1;Parent=rna-XM_026970792.1
NC_039511.1	Gnomon	gene	10913659	10923779	.	+	.	Name=LOC105285849;ID=gene-LOC105285849;Dbxref=GeneID:105285849
NC_039511.1	Gnomon	exon	16878650	16878782	.	-	.	ID=exon-XM_026970792.1-3;Dbxref=GeneID:105284457%2CGenbank:XM_026970792.1;Parent=rna-XM_026970792.1
NC_039511.1	Gnomon	exon	16878375	16878515	.	-	.	ID=exon-XM_026970792.1-4;Dbxref=GeneID:105284457%2CGenbank:XM_026970792.1;Parent=rna-XM_026970792.1
NC_039511.1	Gnomon	mRNA	10867601	10873144	.	+	.	Name=XM_026970115.1;ID=rna-XM_026970115.1;Dbxref=GeneID:105287072%2CGenbank:XM_026970115.1;Parent=gene-LOC105287072
NC_039511.1	Gnomon	gene	10898300	10901757	.	+	.	Name=LOC105285843;ID=gene-LOC105285843;Dbxref=GeneID:105285843
NC_039511.1	Gnomon	gene	10893489	10898233	.	+	.	Name=LOC105285842;ID=gene-LOC105285842;Dbxref=GeneID:105285842
NC_039511.1	Gnomon	exon	16875955	16876299	.	-	.	ID=exon-XM_026970792.1-9;Dbxref=GeneID:105284457%2CGenbank:XM_026970792.1;Parent=rna-XM_026970792.1
NC_039511.1	Gnomon	exon	16876790	16877198	.	-	.	ID=exon-XM_026970792.1-7;Dbxref=GeneID:105284457%2CGenbank:XM_026970792.1;Parent=rna-XM_026970792.1
NC_039511.1	Gnomon	exon	16876378	16876608	.	-	.	ID=exon-XM_026970792.1-8;Dbxref=GeneID:105284457%2CGenbank:XM_026970792.1;Parent=rna-XM_026970792.1
NC_039511.1	Gnomon	CDS	12603904	12603970	.	-	0	Name=XP_011331767.1;ID=cds-XP_011331767.1;Dbxref=GeneID:105276105%2CGenbank:XP_011331767.1;Parent=rna-XM_011333465.3
NC_039511.1	Gnomon	CDS	12603481	12603629	.	-	0	Name=XP_011331767.1;ID=cds-XP_011331767.1;Dbxref=GeneID:105276105%2CGenbank:XP_011331767.1;Parent=rna-XM_011333465.3
NC_039511.1	Gnomon	CDS	12602924	12603203	.	-	0	Name=XP_011331767.1;ID=cds-XP_011331767.1;Dbxref=GeneID:105276105%2CGenbank:XP_011331767.1;Parent=rna-XM_011333465.3
NC_039511.1	Gnomon	CDS	12602354	12602605	.	-	0	Name=XP_011331767.1;ID=cds-XP_011331767.1;Dbxref=GeneID:105276105%2CGenbank:XP_011331767.1;Parent=rna-XM_011333465.3
NC_039511.1	Gnomon	CDS	12601721	12601858	.	-	0	Name=XP_011331767.1;ID=cds-XP_011331767.1;Dbxref=GeneID:105276105%2CGenbank:XP_011331767.1;Parent=rna-XM_011333465.3
NC_039511.1	Gnomon	CDS	12600880	12601074	.	-	0	Name=XP_011331767.1;ID=cds-XP_011331767.1;Dbxref=GeneID:105276105%2CGenbank:XP_011331767.1;Parent=rna-XM_011333465.3
NC_039511.1	Gnomon	CDS	12600515	12600688	.	-	0	Name=XP_011331767.1;ID=cds-XP_011331767.1;Dbxref=GeneID:105276105%2CGenbank:XP_011331767.1;Parent=rna-XM_011333465.3
NC_039511.1	Gnomon	CDS	12600084	12600338	.	-	0	Name=XP_011331767.1;ID=cds-XP_011331767.1;Dbxref=GeneID:105276105%2CGenbank:XP_011331767.1;Parent=rna-XM_011333465.3
NC_039511.1	Gnomon	CDS	12599725	12600006	.	-	0	Name=XP_011331767.1;ID=cds-XP_011331767.1;Dbxref=GeneID:105276105%2CGenbank:XP_011331767.1;Parent=rna-XM_011333465.3
NC_039511.1	Gnomon	CDS	12599509	12599639	.	-	0	Name=XP_011331767.1;ID=cds-XP_011331767.1;Dbxref=GeneID:105276105%2CGenbank:XP_011331767.1;Parent=rna-XM_011333465.3
NC_039511.1	Gnomon	CDS	12599156	12599236	.	-	0	Name=XP_011331767.1;ID=cds-XP_011331767.1;Dbxref=GeneID:105276105%2CGenbank:XP_011331767.1;Parent=rna-XM_011333465.3
NC_039511.1	Gnomon	CDS	3324339	3324387	.	-	0	Name=XP_026826088.1;ID=cds-XP_026826088.1;Dbxref=GeneID:105284085%2CGenbank:XP_026826088.1;Parent=rna-XM_026970287.1
NC_039511.1	Gnomon	CDS	3241120	3241284	.	-	0	Name=XP_026826088.1;ID=cds-XP_026826088.1;Dbxref=GeneID:105284085%2CGenbank:XP_026826088.1;Parent=rna-XM_026970287.1
NC_039511.1	Gnomon	CDS	3240595	3240693	.	-	0	Name=XP_026826088.1;ID=cds-XP_026826088.1;Dbxref=GeneID:105284085%2CGenbank:XP_026826088.1;Parent=rna-XM_026970287.1
NC_039511.1	Gnomon	CDS	3237824	3238171	.	-	0	Name=XP_026826088.1;ID=cds-XP_026826088.1;Dbxref=GeneID:105284085%2CGenbank:XP_026826088.1;Parent=rna-XM_026970287.1
NC_039511.1	Gnomon	CDS	3118478	3118687	.	-	0	Name=XP_026826088.1;ID=cds-XP_026826088.1;Dbxref=GeneID:105284085%2CGenbank:XP_026826088.1;Parent=rna-XM_026970287.1
NC_039511.1	Gnomon	CDS	3116106	3116330	.	-	0	Name=XP_026826088.1;ID=cds-XP_026826088.1;Dbxref=GeneID:105284085%2CGenbank:XP_026826088.1;Parent=rna-XM_026970287.1
NC_039511.1	Gnomon	CDS	3115078	3115330	.	-	0	Name=XP_026826088.1;ID=cds-XP_026826088.1;Dbxref=GeneID:105284085%2CGenbank:XP_026826088.1;Parent=rna-XM_026970287.1
NC_039511.1	Gnomon	CDS	3114007	3114039	.	-	0	Name=XP_026826088.1;ID=cds-XP_026826088.1;Dbxref=GeneID:105284085%2CGenbank:XP_026826088.1;Parent=rna-XM_026970287.1
NC_039511.1	Gnomon	CDS	3111717	3111862	.	-	0	Name=XP_026826088.1;ID=cds-XP_026826088.1;Dbxref=GeneID:105284085%2CGenbank:XP_026826088.1;Parent=rna-XM_026970287.1
NC_039511.1	Gnomon	CDS	3109576	3109756	.	-	0	Name=XP_026826088.1;ID=cds-XP_026826088.1;Dbxref=GeneID:105284085%2CGenbank:XP_026826088.1;Parent=rna-XM_026970287.1
NC_039511.1	Gnomon	CDS	3107766	3107821	.	-	0	Name=XP_026826088.1;ID=cds-XP_026826088.1;Dbxref=GeneID:105284085%2CGenbank:XP_026826088.1;Parent=rna-XM_026970287.1
NC_039511.1	Gnomon	CDS	3107495	3107598	.	-	0	Name=XP_026826088.1;ID=cds-XP_026826088.1;Dbxref=GeneID:105284085%2CGenbank:XP_026826088.1;Parent=rna-XM_026970287.1
NC_039511.1	Gnomon	CDS	3107080	3107252	.	-	0	Name=XP_026826088.1;ID=cds-XP_026826088.1;Dbxref=GeneID:105284085%2CGenbank:XP_026826088.1;Parent=rna-XM_026970287.1
NC_039511.1	Gnomon	CDS	3106692	3106707	.	-	0	Name=XP_026826088.1;ID=cds-XP_026826088.1;Dbxref=GeneID:105284085%2CGenbank:XP_026826088.1;Parent=rna-XM_026970287.1
NC_039511.1	Gnomon	exon	8217244	8218763	.	-	.	ID=exon-XM_026970035.1-1;Dbxref=GeneID:113562048%2CGenbank:XM_026970035.1;Parent=rna-XM_026970035.1
NC_039511.1	Gnomon	gene	10909484	10913546	.	+	.	Name=LOC105285851;ID=gene-LOC105285851;Dbxref=GeneID:105285851
NC_039511.1	Gnomon	gene	10933259	10936000	.	+	.	Name=LOC105285854;ID=gene-LOC105285854;Dbxref=GeneID:105285854
NC_039511.1	Gnomon	gene	10935883	10936959	.	-	.	Name=LOC105285852;ID=gene-LOC105285852;Dbxref=GeneID:105285852
NC_039511.1	Gnomon	CDS	678843	678985	.	-	0	Name=XP_011332455.1;ID=cds-XP_011332455.1;Dbxref=GeneID:105276493%2CGenbank:XP_011332455.1;Parent=rna-XM_011334153.3
NC_039511.1	Gnomon	CDS	678656	678755	.	-	0	Name=XP_011332455.1;ID=cds-XP_011332455.1;Dbxref=GeneID:105276493%2CGenbank:XP_011332455.1;Parent=rna-XM_011334153.3
NC_039511.1	Gnomon	CDS	678438	678566	.	-	0	Name=XP_011332455.1;ID=cds-XP_011332455.1;Dbxref=GeneID:105276493%2CGenbank:XP_011332455.1;Parent=rna-XM_011334153.3
NC_039511.1	Gnomon	CDS	678053	678234	.	-	0	Name=XP_011332455.1;ID=cds-XP_011332455.1;Dbxref=GeneID:105276493%2CGenbank:XP_011332455.1;Parent=rna-XM_011334153.3
NC_039511.1	Gnomon	CDS	677815	677968	.	-	0	Name=XP_011332455.1;ID=cds-XP_011332455.1;Dbxref=GeneID:105276493%2CGenbank:XP_011332455.1;Parent=rna-XM_011334153.3
NC_039511.1	Gnomon	CDS	677281	677686	.	-	0	Name=XP_011332455.1;ID=cds-XP_011332455.1;Dbxref=GeneID:105276493%2CGenbank:XP_011332455.1;Parent=rna-XM_011334153.3
NC_039511.1	Gnomon	CDS	676928	677204	.	-	0	Name=XP_011332455.1;ID=cds-XP_011332455.1;Dbxref=GeneID:105276493%2CGenbank:XP_011332455.1;Parent=rna-XM_011334153.3
NC_039511.1	Gnomon	CDS	676622	676803	.	-	0	Name=XP_011332455.1;ID=cds-XP_011332455.1;Dbxref=GeneID:105276493%2CGenbank:XP_011332455.1;Parent=rna-XM_011334153.3
NC_039511.1	Gnomon	CDS	675958	676423	.	-	0	Name=XP_011332455.1;ID=cds-XP_011332455.1;Dbxref=GeneID:105276493%2CGenbank:XP_011332455.1;Parent=rna-XM_011334153.3
NC_039511.1	Gnomon	CDS	675593	675785	.	-	0	Name=XP_011332455.1;ID=cds-XP_011332455.1;Dbxref=GeneID:105276493%2CGenbank:XP_011332455.1;Parent=rna-XM_011334153.3
NC_039511.1	Gnomon	CDS	675386	675531	.	-	0	Name=XP_011332455.1;ID=cds-XP_011332455.1;Dbxref=GeneID:105276493%2CGenbank:XP_011332455.1;Parent=rna-XM_011334153.3
NC_039511.1	Gnomon	CDS	675201	675321	.	-	0	Name=XP_011332455.1;ID=cds-XP_011332455.1;Dbxref=GeneID:105276493%2CGenbank:XP_011332455.1;Parent=rna-XM_011334153.3
NC_039511.1	Gnomon	CDS	674770	675132	.	-	0	Name=XP_011332455.1;ID=cds-XP_011332455.1;Dbxref=GeneID:105276493%2CGenbank:XP_011332455.1;Parent=rna-XM_011334153.3
NC_039511.1	Gnomon	CDS	673911	674621	.	-	0	Name=XP_011332455.1;ID=cds-XP_011332455.1;Dbxref=GeneID:105276493%2CGenbank:XP_011332455.1;Parent=rna-XM_011334153.3
NC_039511.1	Gnomon	mRNA	4489749	4508771	.	-	.	Name=XM_026970355.1;ID=rna-XM_026970355.1;Dbxref=GeneID:105281721%2CGenbank:XM_026970355.1;Parent=gene-LOC105281721
NC_039511.1	Gnomon	exon	14065678	14065873	.	-	.	ID=exon-XM_026970879.1-7;Dbxref=GeneID:105276714%2CGenbank:XM_026970879.1;Parent=rna-XM_026970879.1
NC_039511.1	Gnomon	exon	14065358	14065588	.	-	.	ID=exon-XM_026970879.1-8;Dbxref=GeneID:105276714%2CGenbank:XM_026970879.1;Parent=rna-XM_026970879.1
NC_039511.1	Gnomon	exon	14066190	14067137	.	-	.	ID=exon-XM_026970879.1-5;Dbxref=GeneID:105276714%2CGenbank:XM_026970879.1;Parent=rna-XM_026970879.1
NC_039511.1	Gnomon	exon	14065984	14066090	.	-	.	ID=exon-XM_026970879.1-6;Dbxref=GeneID:105276714%2CGenbank:XM_026970879.1;Parent=rna-XM_026970879.1
NC_039511.1	Gnomon	exon	14062164	14064223	.	-	.	ID=exon-XM_026970879.1-9;Dbxref=GeneID:105276714%2CGenbank:XM_026970879.1;Parent=rna-XM_026970879.1
NC_039511.1	Gnomon	exon	14068198	14068555	.	-	.	ID=exon-XM_026970879.1-3;Dbxref=GeneID:105276714%2CGenbank:XM_026970879.1;Parent=rna-XM_026970879.1
NC_039511.1	Gnomon	exon	14067368	14067891	.	-	.	ID=exon-XM_026970879.1-4;Dbxref=GeneID:105276714%2CGenbank:XM_026970879.1;Parent=rna-XM_026970879.1
NC_039511.1	Gnomon	exon	14071799	14073304	.	-	.	ID=exon-XM_026970879.1-1;Dbxref=GeneID:105276714%2CGenbank:XM_026970879.1;Parent=rna-XM_026970879.1
NC_039511.1	Gnomon	exon	14069943	14070319	.	-	.	ID=exon-XM_026970879.1-2;Dbxref=GeneID:105276714%2CGenbank:XM_026970879.1;Parent=rna-XM_026970879.1
NC_039511.1	Gnomon	exon	12167933	12169093	.	-	.	ID=exon-XM_020033560.2-1;Dbxref=GeneID:105285143%2CGenbank:XM_020033560.2;Parent=rna-XM_020033560.2
NC_039511.1	Gnomon	exon	12136766	12137054	.	-	.	ID=exon-XM_020033560.2-2;Dbxref=GeneID:105285143%2CGenbank:XM_020033560.2;Parent=rna-XM_020033560.2
NC_039511.1	Gnomon	CDS	16724216	16724552	.	-	0	Name=XP_011346326.1;ID=cds-XP_011346326.1;Dbxref=GeneID:105284482%2CGenbank:XP_011346326.1;Parent=rna-XM_011348024.3
NC_039511.1	Gnomon	CDS	16703208	16703475	.	-	0	Name=XP_011346326.1;ID=cds-XP_011346326.1;Dbxref=GeneID:105284482%2CGenbank:XP_011346326.1;Parent=rna-XM_011348024.3
NC_039511.1	Gnomon	CDS	16702594	16702946	.	-	0	Name=XP_011346326.1;ID=cds-XP_011346326.1;Dbxref=GeneID:105284482%2CGenbank:XP_011346326.1;Parent=rna-XM_011348024.3
NC_039511.1	Gnomon	CDS	16702269	16702390	.	-	0	Name=XP_011346326.1;ID=cds-XP_011346326.1;Dbxref=GeneID:105284482%2CGenbank:XP_011346326.1;Parent=rna-XM_011348024.3
NC_039511.1	Gnomon	CDS	16702160	16702183	.	-	0	Name=XP_011346326.1;ID=cds-XP_011346326.1;Dbxref=GeneID:105284482%2CGenbank:XP_011346326.1;Parent=rna-XM_011348024.3
NC_039511.1	Gnomon	CDS	16701540	16701551	.	-	0	Name=XP_011346326.1;ID=cds-XP_011346326.1;Dbxref=GeneID:105284482%2CGenbank:XP_011346326.1;Parent=rna-XM_011348024.3
NC_039511.1	Gnomon	CDS	16700668	16700963	.	-	0	Name=XP_011346326.1;ID=cds-XP_011346326.1;Dbxref=GeneID:105284482%2CGenbank:XP_011346326.1;Parent=rna-XM_011348024.3
NC_039511.1	Gnomon	CDS	16700418	16700567	.	-	0	Name=XP_011346326.1;ID=cds-XP_011346326.1;Dbxref=GeneID:105284482%2CGenbank:XP_011346326.1;Parent=rna-XM_011348024.3
NC_039511.1	Gnomon	CDS	16700124	16700339	.	-	0	Name=XP_011346326.1;ID=cds-XP_011346326.1;Dbxref=GeneID:105284482%2CGenbank:XP_011346326.1;Parent=rna-XM_011348024.3
NC_039511.1	Gnomon	CDS	16699435	16699990	.	-	0	Name=XP_011346326.1;ID=cds-XP_011346326.1;Dbxref=GeneID:105284482%2CGenbank:XP_011346326.1;Parent=rna-XM_011348024.3
NC_039511.1	Gnomon	CDS	16699196	16699354	.	-	0	Name=XP_011346326.1;ID=cds-XP_011346326.1;Dbxref=GeneID:105284482%2CGenbank:XP_011346326.1;Parent=rna-XM_011348024.3
NC_039511.1	Gnomon	CDS	16698991	16699112	.	-	0	Name=XP_011346326.1;ID=cds-XP_011346326.1;Dbxref=GeneID:105284482%2CGenbank:XP_011346326.1;Parent=rna-XM_011348024.3
NC_039511.1	Gnomon	CDS	16698006	16698056	.	-	0	Name=XP_011346326.1;ID=cds-XP_011346326.1;Dbxref=GeneID:105284482%2CGenbank:XP_011346326.1;Parent=rna-XM_011348024.3
NC_039511.1	Gnomon	CDS	16696582	16696743	.	-	0	Name=XP_011346326.1;ID=cds-XP_011346326.1;Dbxref=GeneID:105284482%2CGenbank:XP_011346326.1;Parent=rna-XM_011348024.3
NC_039511.1	Gnomon	CDS	16696155	16696244	.	-	0	Name=XP_011346326.1;ID=cds-XP_011346326.1;Dbxref=GeneID:105284482%2CGenbank:XP_011346326.1;Parent=rna-XM_011348024.3
NC_039511.1	Gnomon	CDS	16694923	16695033	.	-	0	Name=XP_011346326.1;ID=cds-XP_011346326.1;Dbxref=GeneID:105284482%2CGenbank:XP_011346326.1;Parent=rna-XM_011348024.3
NC_039511.1	Gnomon	CDS	16694664	16694676	.	-	0	Name=XP_011346326.1;ID=cds-XP_011346326.1;Dbxref=GeneID:105284482%2CGenbank:XP_011346326.1;Parent=rna-XM_011348024.3
NC_039511.1	Gnomon	exon	12135592	12136076	.	-	.	ID=exon-XM_020033560.2-3;Dbxref=GeneID:105285143%2CGenbank:XM_020033560.2;Parent=rna-XM_020033560.2
NC_039511.1	Gnomon	exon	12132447	12132715	.	-	.	ID=exon-XM_020033560.2-4;Dbxref=GeneID:105285143%2CGenbank:XM_020033560.2;Parent=rna-XM_020033560.2
NC_039511.1	Gnomon	exon	12132081	12132270	.	-	.	ID=exon-XM_020033560.2-5;Dbxref=GeneID:105285143%2CGenbank:XM_020033560.2;Parent=rna-XM_020033560.2
NC_039511.1	Gnomon	exon	12123311	12127521	.	-	.	ID=exon-XM_020033560.2-6;Dbxref=GeneID:105285143%2CGenbank:XM_020033560.2;Parent=rna-XM_020033560.2
NC_039511.1	Gnomon	exon	1009845	1009940	.	-	.	ID=exon-XM_011334129.3-23;Dbxref=GeneID:105276485%2CGenbank:XM_011334129.3;Parent=rna-XM_011334129.3
NC_039511.1	Gnomon	exon	1009175	1009273	.	-	.	ID=exon-XM_011334129.3-24;Dbxref=GeneID:105276485%2CGenbank:XM_011334129.3;Parent=rna-XM_011334129.3
NC_039511.1	Gnomon	exon	1007512	1007706	.	-	.	ID=exon-XM_011334129.3-25;Dbxref=GeneID:105276485%2CGenbank:XM_011334129.3;Parent=rna-XM_011334129.3
NC_039511.1	Gnomon	exon	1007130	1007412	.	-	.	ID=exon-XM_011334129.3-26;Dbxref=GeneID:105276485%2CGenbank:XM_011334129.3;Parent=rna-XM_011334129.3
NC_039511.1	Gnomon	exon	1011421	1011657	.	-	.	ID=exon-XM_011334129.3-20;Dbxref=GeneID:105276485%2CGenbank:XM_011334129.3;Parent=rna-XM_011334129.3
NC_039511.1	Gnomon	exon	1011083	1011260	.	-	.	ID=exon-XM_011334129.3-21;Dbxref=GeneID:105276485%2CGenbank:XM_011334129.3;Parent=rna-XM_011334129.3
NC_039511.1	Gnomon	exon	1010375	1010497	.	-	.	ID=exon-XM_011334129.3-22;Dbxref=GeneID:105276485%2CGenbank:XM_011334129.3;Parent=rna-XM_011334129.3
NC_039511.1	Gnomon	exon	1003919	1006984	.	-	.	ID=exon-XM_011334129.3-27;Dbxref=GeneID:105276485%2CGenbank:XM_011334129.3;Parent=rna-XM_011334129.3
NC_039511.1	Gnomon	CDS	9782672	9782815	.	+	0	Name=XP_011350543.2;ID=cds-XP_011350543.2;Dbxref=GeneID:105286932%2CGenbank:XP_011350543.2;Parent=rna-XM_011352241.3
NC_039511.1	Gnomon	CDS	9783079	9783198	.	+	0	Name=XP_011350543.2;ID=cds-XP_011350543.2;Dbxref=GeneID:105286932%2CGenbank:XP_011350543.2;Parent=rna-XM_011352241.3
NC_039511.1	Gnomon	CDS	9783305	9783422	.	+	0	Name=XP_011350543.2;ID=cds-XP_011350543.2;Dbxref=GeneID:105286932%2CGenbank:XP_011350543.2;Parent=rna-XM_011352241.3
NC_039511.1	Gnomon	CDS	9783792	9784053	.	+	0	Name=XP_011350543.2;ID=cds-XP_011350543.2;Dbxref=GeneID:105286932%2CGenbank:XP_011350543.2;Parent=rna-XM_011352241.3
NC_039511.1	Gnomon	CDS	9784156	9784266	.	+	0	Name=XP_011350543.2;ID=cds-XP_011350543.2;Dbxref=GeneID:105286932%2CGenbank:XP_011350543.2;Parent=rna-XM_011352241.3
NC_039511.1	Gnomon	CDS	9784355	9784445	.	+	0	Name=XP_011350543.2;ID=cds-XP_011350543.2;Dbxref=GeneID:105286932%2CGenbank:XP_011350543.2;Parent=rna-XM_011352241.3
NC_039511.1	Gnomon	CDS	9784641	9784783	.	+	0	Name=XP_011350543.2;ID=cds-XP_011350543.2;Dbxref=GeneID:105286932%2CGenbank:XP_011350543.2;Parent=rna-XM_011352241.3
NC_039511.1	Gnomon	CDS	9784955	9785087	.	+	0	Name=XP_011350543.2;ID=cds-XP_011350543.2;Dbxref=GeneID:105286932%2CGenbank:XP_011350543.2;Parent=rna-XM_011352241.3
NC_039511.1	Gnomon	CDS	9785172	9785222	.	+	0	Name=XP_011350543.2;ID=cds-XP_011350543.2;Dbxref=GeneID:105286932%2CGenbank:XP_011350543.2;Parent=rna-XM_011352241.3
NC_039511.1	Gnomon	exon	1015956	1016135	.	-	.	ID=exon-XM_011334129.3-12;Dbxref=GeneID:105276485%2CGenbank:XM_011334129.3;Parent=rna-XM_011334129.3
NC_039511.1	Gnomon	exon	1014545	1014678	.	-	.	ID=exon-XM_011334129.3-13;Dbxref=GeneID:105276485%2CGenbank:XM_011334129.3;Parent=rna-XM_011334129.3
NC_039511.1	Gnomon	exon	1014271	1014424	.	-	.	ID=exon-XM_011334129.3-14;Dbxref=GeneID:105276485%2CGenbank:XM_011334129.3;Parent=rna-XM_011334129.3
NC_039511.1	Gnomon	exon	1013997	1014195	.	-	.	ID=exon-XM_011334129.3-15;Dbxref=GeneID:105276485%2CGenbank:XM_011334129.3;Parent=rna-XM_011334129.3
NC_039511.1	Gnomon	exon	1018021	1018537	.	-	.	ID=exon-XM_011334129.3-10;Dbxref=GeneID:105276485%2CGenbank:XM_011334129.3;Parent=rna-XM_011334129.3
NC_039511.1	Gnomon	exon	1017734	1017900	.	-	.	ID=exon-XM_011334129.3-11;Dbxref=GeneID:105276485%2CGenbank:XM_011334129.3;Parent=rna-XM_011334129.3
NC_039511.1	Gnomon	exon	1013462	1013694	.	-	.	ID=exon-XM_011334129.3-16;Dbxref=GeneID:105276485%2CGenbank:XM_011334129.3;Parent=rna-XM_011334129.3
NC_039511.1	Gnomon	exon	1012567	1012741	.	-	.	ID=exon-XM_011334129.3-17;Dbxref=GeneID:105276485%2CGenbank:XM_011334129.3;Parent=rna-XM_011334129.3
NC_039511.1	Gnomon	exon	1012139	1012419	.	-	.	ID=exon-XM_011334129.3-18;Dbxref=GeneID:105276485%2CGenbank:XM_011334129.3;Parent=rna-XM_011334129.3
NC_039511.1	Gnomon	exon	1011760	1012056	.	-	.	ID=exon-XM_011334129.3-19;Dbxref=GeneID:105276485%2CGenbank:XM_011334129.3;Parent=rna-XM_011334129.3
NC_039511.1	Gnomon	exon	14099253	14099446	.	+	.	ID=exon-XM_011334551.3-8;Dbxref=GeneID:105276711%2CGenbank:XM_011334551.3;Parent=rna-XM_011334551.3
NC_039511.1	Gnomon	exon	14099545	14100516	.	+	.	ID=exon-XM_011334551.3-9;Dbxref=GeneID:105276711%2CGenbank:XM_011334551.3;Parent=rna-XM_011334551.3
NC_039511.1	Gnomon	exon	14098651	14098812	.	+	.	ID=exon-XM_011334551.3-6;Dbxref=GeneID:105276711%2CGenbank:XM_011334551.3;Parent=rna-XM_011334551.3
NC_039511.1	Gnomon	exon	14098919	14099113	.	+	.	ID=exon-XM_011334551.3-7;Dbxref=GeneID:105276711%2CGenbank:XM_011334551.3;Parent=rna-XM_011334551.3
NC_039511.1	Gnomon	exon	14097591	14097864	.	+	.	ID=exon-XM_011334551.3-4;Dbxref=GeneID:105276711%2CGenbank:XM_011334551.3;Parent=rna-XM_011334551.3
NC_039511.1	Gnomon	exon	14098063	14098185	.	+	.	ID=exon-XM_011334551.3-5;Dbxref=GeneID:105276711%2CGenbank:XM_011334551.3;Parent=rna-XM_011334551.3
NC_039511.1	Gnomon	exon	14096804	14096992	.	+	.	ID=exon-XM_011334551.3-2;Dbxref=GeneID:105276711%2CGenbank:XM_011334551.3;Parent=rna-XM_011334551.3
NC_039511.1	Gnomon	exon	14097303	14097505	.	+	.	ID=exon-XM_011334551.3-3;Dbxref=GeneID:105276711%2CGenbank:XM_011334551.3;Parent=rna-XM_011334551.3
NC_039511.1	Gnomon	exon	14096043	14096192	.	+	.	ID=exon-XM_011334551.3-1;Dbxref=GeneID:105276711%2CGenbank:XM_011334551.3;Parent=rna-XM_011334551.3
NC_039511.1	Gnomon	exon	659855	660049	.	+	.	ID=exon-XM_011334163.2-4;Dbxref=GeneID:105276498%2CGenbank:XM_011334163.2;Parent=rna-XM_011334163.2
NC_039511.1	Gnomon	exon	660163	660396	.	+	.	ID=exon-XM_011334163.2-5;Dbxref=GeneID:105276498%2CGenbank:XM_011334163.2;Parent=rna-XM_011334163.2
NC_039511.1	Gnomon	exon	659264	659455	.	+	.	ID=exon-XM_011334163.2-2;Dbxref=GeneID:105276498%2CGenbank:XM_011334163.2;Parent=rna-XM_011334163.2
NC_039511.1	Gnomon	exon	659607	659746	.	+	.	ID=exon-XM_011334163.2-3;Dbxref=GeneID:105276498%2CGenbank:XM_011334163.2;Parent=rna-XM_011334163.2
NC_039511.1	Gnomon	exon	658669	659190	.	+	.	ID=exon-XM_011334163.2-1;Dbxref=GeneID:105276498%2CGenbank:XM_011334163.2;Parent=rna-XM_011334163.2
NC_039511.1	Gnomon	exon	660482	660652	.	+	.	ID=exon-XM_011334163.2-6;Dbxref=GeneID:105276498%2CGenbank:XM_011334163.2;Parent=rna-XM_011334163.2
NC_039511.1	Gnomon	exon	660735	661890	.	+	.	ID=exon-XM_011334163.2-7;Dbxref=GeneID:105276498%2CGenbank:XM_011334163.2;Parent=rna-XM_011334163.2
NC_039511.1	Gnomon	exon	14975675	14975838	.	-	.	ID=exon-XM_011350500.3-10;Dbxref=GeneID:105285928%2CGenbank:XM_011350500.3;Parent=rna-XM_011350500.3
NC_039511.1	Gnomon	exon	14975426	14975564	.	-	.	ID=exon-XM_011350500.3-11;Dbxref=GeneID:105285928%2CGenbank:XM_011350500.3;Parent=rna-XM_011350500.3
NC_039511.1	tRNAscan-SE	gene	2177695	2177766	.	-	.	Name=Trnag-ucc;ID=gene-Trnag-ucc-11;Dbxref=GeneID:109610796
NC_039511.1	Gnomon	CDS	7347896	7348273	.	-	0	Name=XP_011337740.2;ID=cds-XP_011337740.2;Dbxref=GeneID:105279576%2CGenbank:XP_011337740.2;Parent=rna-XM_011339438.2
NC_039511.1	Gnomon	exon	11344068	11344250	.	-	.	ID=exon-XM_020033220.2-10;Dbxref=GeneID:105284132%2CGenbank:XM_020033220.2;Parent=rna-XM_020033220.2
NC_039511.1	Gnomon	exon	11342500	11342669	.	-	.	ID=exon-XM_020033220.2-11;Dbxref=GeneID:105284132%2CGenbank:XM_020033220.2;Parent=rna-XM_020033220.2
NC_039511.1	Gnomon	exon	14143539	14143892	.	+	.	ID=exon-XM_011334526.3-6;Dbxref=GeneID:105276698%2CGenbank:XM_011334526.3;Parent=rna-XM_011334526.3
NC_039511.1	Gnomon	exon	11341854	11342057	.	-	.	ID=exon-XM_020033220.2-12;Dbxref=GeneID:105284132%2CGenbank:XM_020033220.2;Parent=rna-XM_020033220.2
NC_039511.1	Gnomon	exon	14143985	14144151	.	+	.	ID=exon-XM_011334526.3-7;Dbxref=GeneID:105276698%2CGenbank:XM_011334526.3;Parent=rna-XM_011334526.3
NC_039511.1	Gnomon	exon	11341525	11341627	.	-	.	ID=exon-XM_020033220.2-13;Dbxref=GeneID:105284132%2CGenbank:XM_020033220.2;Parent=rna-XM_020033220.2
NC_039511.1	Gnomon	exon	14142922	14143002	.	+	.	ID=exon-XM_011334526.3-4;Dbxref=GeneID:105276698%2CGenbank:XM_011334526.3;Parent=rna-XM_011334526.3
NC_039511.1	Gnomon	exon	11339685	11339853	.	-	.	ID=exon-XM_020033220.2-14;Dbxref=GeneID:105284132%2CGenbank:XM_020033220.2;Parent=rna-XM_020033220.2
NC_039511.1	Gnomon	exon	14143099	14143465	.	+	.	ID=exon-XM_011334526.3-5;Dbxref=GeneID:105276698%2CGenbank:XM_011334526.3;Parent=rna-XM_011334526.3
NC_039511.1	Gnomon	exon	11335312	11335619	.	-	.	ID=exon-XM_020033220.2-15;Dbxref=GeneID:105284132%2CGenbank:XM_020033220.2;Parent=rna-XM_020033220.2
NC_039511.1	Gnomon	exon	14142396	14142488	.	+	.	ID=exon-XM_011334526.3-2;Dbxref=GeneID:105276698%2CGenbank:XM_011334526.3;Parent=rna-XM_011334526.3
NC_039511.1	Gnomon	exon	11334230	11334437	.	-	.	ID=exon-XM_020033220.2-16;Dbxref=GeneID:105284132%2CGenbank:XM_020033220.2;Parent=rna-XM_020033220.2
NC_039511.1	Gnomon	exon	14142707	14142835	.	+	.	ID=exon-XM_011334526.3-3;Dbxref=GeneID:105276698%2CGenbank:XM_011334526.3;Parent=rna-XM_011334526.3
NC_039511.1	Gnomon	exon	11333815	11333944	.	-	.	ID=exon-XM_020033220.2-17;Dbxref=GeneID:105284132%2CGenbank:XM_020033220.2;Parent=rna-XM_020033220.2
NC_039511.1	Gnomon	mRNA	12427016	12430527	.	-	.	Name=XM_011349111.3;ID=rna-XM_011349111.3;Dbxref=GeneID:105285132%2CGenbank:XM_011349111.3;Parent=gene-LOC105285132
NC_039511.1	Gnomon	exon	11333164	11333365	.	-	.	ID=exon-XM_020033220.2-18;Dbxref=GeneID:105284132%2CGenbank:XM_020033220.2;Parent=rna-XM_020033220.2
NC_039511.1	Gnomon	exon	14142054	14142303	.	+	.	ID=exon-XM_011334526.3-1;Dbxref=GeneID:105276698%2CGenbank:XM_011334526.3;Parent=rna-XM_011334526.3
NC_039511.1	Gnomon	exon	11332208	11332386	.	-	.	ID=exon-XM_020033220.2-19;Dbxref=GeneID:105284132%2CGenbank:XM_020033220.2;Parent=rna-XM_020033220.2
NC_039511.1	Gnomon	exon	11330025	11331943	.	-	.	ID=exon-XM_020033220.2-20;Dbxref=GeneID:105284132%2CGenbank:XM_020033220.2;Parent=rna-XM_020033220.2
NC_039511.1	Gnomon	exon	12550561	12550672	.	+	.	ID=exon-XM_011333324.3-1;Dbxref=GeneID:105276002%2CGenbank:XM_011333324.3;Parent=rna-XM_011333324.3
NC_039511.1	Gnomon	exon	12551455	12551963	.	+	.	ID=exon-XM_011333324.3-2;Dbxref=GeneID:105276002%2CGenbank:XM_011333324.3;Parent=rna-XM_011333324.3
NC_039511.1	Gnomon	exon	9790790	9790844	.	+	.	ID=exon-XM_011352237.3-9;Dbxref=GeneID:105286930%2CGenbank:XM_011352237.3;Parent=rna-XM_011352237.3
NC_039511.1	Gnomon	exon	9789073	9789204	.	+	.	ID=exon-XM_011352237.3-5;Dbxref=GeneID:105286930%2CGenbank:XM_011352237.3;Parent=rna-XM_011352237.3
NC_039511.1	Gnomon	exon	9789487	9789577	.	+	.	ID=exon-XM_011352237.3-6;Dbxref=GeneID:105286930%2CGenbank:XM_011352237.3;Parent=rna-XM_011352237.3
NC_039511.1	Gnomon	mRNA	14947301	14949751	.	+	.	Name=XM_011350484.3;ID=rna-XM_011350484.3;Dbxref=GeneID:105285918%2CGenbank:XM_011350484.3;Parent=gene-LOC105285918
NC_039511.1	Gnomon	exon	9789855	9789991	.	+	.	ID=exon-XM_011352237.3-7;Dbxref=GeneID:105286930%2CGenbank:XM_011352237.3;Parent=rna-XM_011352237.3
NC_039511.1	Gnomon	exon	9790177	9790316	.	+	.	ID=exon-XM_011352237.3-8;Dbxref=GeneID:105286930%2CGenbank:XM_011352237.3;Parent=rna-XM_011352237.3
NC_039511.1	Gnomon	exon	9787090	9787682	.	+	.	ID=exon-XM_011352237.3-1;Dbxref=GeneID:105286930%2CGenbank:XM_011352237.3;Parent=rna-XM_011352237.3
NC_039511.1	Gnomon	exon	9787887	9788006	.	+	.	ID=exon-XM_011352237.3-2;Dbxref=GeneID:105286930%2CGenbank:XM_011352237.3;Parent=rna-XM_011352237.3
NC_039511.1	Gnomon	CDS	11631230	11631376	.	-	0	Name=XP_011337500.1;ID=cds-XP_011337500.1;Dbxref=GeneID:105279432%2CGenbank:XP_011337500.1;Parent=rna-XM_011339198.3
NC_039511.1	Gnomon	CDS	11630840	11630959	.	-	0	Name=XP_011337500.1;ID=cds-XP_011337500.1;Dbxref=GeneID:105279432%2CGenbank:XP_011337500.1;Parent=rna-XM_011339198.3
NC_039511.1	Gnomon	CDS	11630599	11630716	.	-	0	Name=XP_011337500.1;ID=cds-XP_011337500.1;Dbxref=GeneID:105279432%2CGenbank:XP_011337500.1;Parent=rna-XM_011339198.3
NC_039511.1	Gnomon	CDS	11630088	11630352	.	-	0	Name=XP_011337500.1;ID=cds-XP_011337500.1;Dbxref=GeneID:105279432%2CGenbank:XP_011337500.1;Parent=rna-XM_011339198.3
NC_039511.1	Gnomon	CDS	11629830	11629946	.	-	0	Name=XP_011337500.1;ID=cds-XP_011337500.1;Dbxref=GeneID:105279432%2CGenbank:XP_011337500.1;Parent=rna-XM_011339198.3
NC_039511.1	Gnomon	CDS	11629624	11629714	.	-	0	Name=XP_011337500.1;ID=cds-XP_011337500.1;Dbxref=GeneID:105279432%2CGenbank:XP_011337500.1;Parent=rna-XM_011339198.3
NC_039511.1	Gnomon	CDS	11627661	11627806	.	-	0	Name=XP_011337500.1;ID=cds-XP_011337500.1;Dbxref=GeneID:105279432%2CGenbank:XP_011337500.1;Parent=rna-XM_011339198.3
NC_039511.1	Gnomon	CDS	11627353	11627485	.	-	0	Name=XP_011337500.1;ID=cds-XP_011337500.1;Dbxref=GeneID:105279432%2CGenbank:XP_011337500.1;Parent=rna-XM_011339198.3
NC_039511.1	Gnomon	CDS	11627183	11627251	.	-	0	Name=XP_011337500.1;ID=cds-XP_011337500.1;Dbxref=GeneID:105279432%2CGenbank:XP_011337500.1;Parent=rna-XM_011339198.3
NC_039511.1	Gnomon	exon	9788130	9788247	.	+	.	ID=exon-XM_011352237.3-3;Dbxref=GeneID:105286930%2CGenbank:XM_011352237.3;Parent=rna-XM_011352237.3
NC_039511.1	Gnomon	exon	9788663	9788924	.	+	.	ID=exon-XM_011352237.3-4;Dbxref=GeneID:105286930%2CGenbank:XM_011352237.3;Parent=rna-XM_011352237.3
NC_039511.1	Gnomon	CDS	4664245	4664250	.	+	0	Name=XP_026825845.1;ID=cds-XP_026825845.1;Dbxref=GeneID:113562050%2CGenbank:XP_026825845.1;Parent=rna-XM_026970044.1
NC_039511.1	Gnomon	CDS	4664325	4667797	.	+	0	Name=XP_026825845.1;ID=cds-XP_026825845.1;Dbxref=GeneID:113562050%2CGenbank:XP_026825845.1;Parent=rna-XM_026970044.1
NC_039511.1	Gnomon	CDS	4667937	4668022	.	+	0	Name=XP_026825845.1;ID=cds-XP_026825845.1;Dbxref=GeneID:113562050%2CGenbank:XP_026825845.1;Parent=rna-XM_026970044.1
NC_039511.1	Gnomon	CDS	4668098	4668308	.	+	0	Name=XP_026825845.1;ID=cds-XP_026825845.1;Dbxref=GeneID:113562050%2CGenbank:XP_026825845.1;Parent=rna-XM_026970044.1
NC_039511.1	Gnomon	CDS	4668984	4669090	.	+	0	Name=XP_026825845.1;ID=cds-XP_026825845.1;Dbxref=GeneID:113562050%2CGenbank:XP_026825845.1;Parent=rna-XM_026970044.1
NC_039511.1	Gnomon	CDS	4669166	4669316	.	+	0	Name=XP_026825845.1;ID=cds-XP_026825845.1;Dbxref=GeneID:113562050%2CGenbank:XP_026825845.1;Parent=rna-XM_026970044.1
NC_039511.1	Gnomon	CDS	4669396	4669531	.	+	0	Name=XP_026825845.1;ID=cds-XP_026825845.1;Dbxref=GeneID:113562050%2CGenbank:XP_026825845.1;Parent=rna-XM_026970044.1
NC_039511.1	Gnomon	CDS	4669622	4669886	.	+	0	Name=XP_026825845.1;ID=cds-XP_026825845.1;Dbxref=GeneID:113562050%2CGenbank:XP_026825845.1;Parent=rna-XM_026970044.1
NC_039511.1	Gnomon	CDS	4669980	4670149	.	+	0	Name=XP_026825845.1;ID=cds-XP_026825845.1;Dbxref=GeneID:113562050%2CGenbank:XP_026825845.1;Parent=rna-XM_026970044.1
NC_039511.1	Gnomon	CDS	4670227	4670808	.	+	0	Name=XP_026825845.1;ID=cds-XP_026825845.1;Dbxref=GeneID:113562050%2CGenbank:XP_026825845.1;Parent=rna-XM_026970044.1
NC_039511.1	Gnomon	CDS	4670891	4671331	.	+	0	Name=XP_026825845.1;ID=cds-XP_026825845.1;Dbxref=GeneID:113562050%2CGenbank:XP_026825845.1;Parent=rna-XM_026970044.1
NC_039511.1	Gnomon	CDS	4671654	4671686	.	+	0	Name=XP_026825845.1;ID=cds-XP_026825845.1;Dbxref=GeneID:113562050%2CGenbank:XP_026825845.1;Parent=rna-XM_026970044.1
NC_039511.1	Gnomon	CDS	4673294	4673536	.	+	0	Name=XP_026825845.1;ID=cds-XP_026825845.1;Dbxref=GeneID:113562050%2CGenbank:XP_026825845.1;Parent=rna-XM_026970044.1
NC_039511.1	Gnomon	CDS	4673894	4674278	.	+	0	Name=XP_026825845.1;ID=cds-XP_026825845.1;Dbxref=GeneID:113562050%2CGenbank:XP_026825845.1;Parent=rna-XM_026970044.1
NC_039511.1	Gnomon	CDS	4674445	4674530	.	+	0	Name=XP_026825845.1;ID=cds-XP_026825845.1;Dbxref=GeneID:113562050%2CGenbank:XP_026825845.1;Parent=rna-XM_026970044.1
NC_039511.1	Gnomon	CDS	4674660	4674725	.	+	0	Name=XP_026825845.1;ID=cds-XP_026825845.1;Dbxref=GeneID:113562050%2CGenbank:XP_026825845.1;Parent=rna-XM_026970044.1
NC_039511.1	Gnomon	exon	13590472	13590968	.	+	.	ID=exon-XM_026970768.1-1;Dbxref=GeneID:105276749%2CGenbank:XM_026970768.1;Parent=rna-XM_026970768.1
NC_039511.1	Gnomon	exon	13601134	13601274	.	+	.	ID=exon-XM_026970768.1-2;Dbxref=GeneID:105276749%2CGenbank:XM_026970768.1;Parent=rna-XM_026970768.1
NC_039511.1	Gnomon	exon	13605629	13605802	.	+	.	ID=exon-XM_026970768.1-3;Dbxref=GeneID:105276749%2CGenbank:XM_026970768.1;Parent=rna-XM_026970768.1
NC_039511.1	Gnomon	exon	13606064	13607264	.	+	.	ID=exon-XM_026970768.1-4;Dbxref=GeneID:105276749%2CGenbank:XM_026970768.1;Parent=rna-XM_026970768.1
NC_039511.1	Gnomon	exon	13607511	13608453	.	+	.	ID=exon-XM_026970768.1-5;Dbxref=GeneID:105276749%2CGenbank:XM_026970768.1;Parent=rna-XM_026970768.1
NC_039511.1	Gnomon	exon	13609058	13609431	.	+	.	ID=exon-XM_026970768.1-6;Dbxref=GeneID:105276749%2CGenbank:XM_026970768.1;Parent=rna-XM_026970768.1
NC_039511.1	Gnomon	exon	13609519	13609669	.	+	.	ID=exon-XM_026970768.1-7;Dbxref=GeneID:105276749%2CGenbank:XM_026970768.1;Parent=rna-XM_026970768.1
NC_039511.1	Gnomon	exon	13609893	13610118	.	+	.	ID=exon-XM_026970768.1-8;Dbxref=GeneID:105276749%2CGenbank:XM_026970768.1;Parent=rna-XM_026970768.1
NC_039511.1	Gnomon	exon	13610230	13610395	.	+	.	ID=exon-XM_026970768.1-9;Dbxref=GeneID:105276749%2CGenbank:XM_026970768.1;Parent=rna-XM_026970768.1
NC_039511.1	Gnomon	exon	11563094	11563223	.	+	.	ID=exon-XM_026970310.1-3;Dbxref=GeneID:105284147%2CGenbank:XM_026970310.1;Parent=rna-XM_026970310.1
NC_039511.1	Gnomon	exon	11563317	11563595	.	+	.	ID=exon-XM_026970310.1-4;Dbxref=GeneID:105284147%2CGenbank:XM_026970310.1;Parent=rna-XM_026970310.1
NC_039511.1	Gnomon	exon	11562395	11562609	.	+	.	ID=exon-XM_026970310.1-1;Dbxref=GeneID:105284147%2CGenbank:XM_026970310.1;Parent=rna-XM_026970310.1
NC_039511.1	Gnomon	exon	11562740	11562956	.	+	.	ID=exon-XM_026970310.1-2;Dbxref=GeneID:105284147%2CGenbank:XM_026970310.1;Parent=rna-XM_026970310.1
NC_039511.1	Gnomon	exon	11616922	11617309	.	+	.	ID=exon-XM_026970310.1-9;Dbxref=GeneID:105284147%2CGenbank:XM_026970310.1;Parent=rna-XM_026970310.1
NC_039511.1	Gnomon	exon	11564183	11564464	.	+	.	ID=exon-XM_026970310.1-7;Dbxref=GeneID:105284147%2CGenbank:XM_026970310.1;Parent=rna-XM_026970310.1
NC_039511.1	Gnomon	exon	11564594	11564771	.	+	.	ID=exon-XM_026970310.1-8;Dbxref=GeneID:105284147%2CGenbank:XM_026970310.1;Parent=rna-XM_026970310.1
NC_039511.1	Gnomon	exon	11563684	11563829	.	+	.	ID=exon-XM_026970310.1-5;Dbxref=GeneID:105284147%2CGenbank:XM_026970310.1;Parent=rna-XM_026970310.1
NC_039511.1	Gnomon	exon	11563940	11564097	.	+	.	ID=exon-XM_026970310.1-6;Dbxref=GeneID:105284147%2CGenbank:XM_026970310.1;Parent=rna-XM_026970310.1
NC_039511.1	Gnomon	exon	16833398	16833464	.	+	.	ID=exon-XM_011347995.2-3;Dbxref=GeneID:105284471%2CGenbank:XM_011347995.2;Parent=rna-XM_011347995.2
NC_039511.1	Gnomon	exon	16833604	16833724	.	+	.	ID=exon-XM_011347995.2-4;Dbxref=GeneID:105284471%2CGenbank:XM_011347995.2;Parent=rna-XM_011347995.2
NC_039511.1	Gnomon	exon	16832795	16832890	.	+	.	ID=exon-XM_011347995.2-1;Dbxref=GeneID:105284471%2CGenbank:XM_011347995.2;Parent=rna-XM_011347995.2
NC_039511.1	Gnomon	exon	16833159	16833258	.	+	.	ID=exon-XM_011347995.2-2;Dbxref=GeneID:105284471%2CGenbank:XM_011347995.2;Parent=rna-XM_011347995.2
NC_039511.1	Gnomon	exon	16834429	16835005	.	+	.	ID=exon-XM_011347995.2-7;Dbxref=GeneID:105284471%2CGenbank:XM_011347995.2;Parent=rna-XM_011347995.2
NC_039511.1	Gnomon	exon	16833916	16834113	.	+	.	ID=exon-XM_011347995.2-5;Dbxref=GeneID:105284471%2CGenbank:XM_011347995.2;Parent=rna-XM_011347995.2
NC_039511.1	Gnomon	exon	16834205	16834349	.	+	.	ID=exon-XM_011347995.2-6;Dbxref=GeneID:105284471%2CGenbank:XM_011347995.2;Parent=rna-XM_011347995.2
NC_039511.1	Gnomon	lnc_RNA	9238004	9240126	.	-	.	Name=XR_894183.3;ID=rna-XR_894183.3;Dbxref=GeneID:105280802%2CGenbank:XR_894183.3;Parent=gene-LOC105280802
NC_039511.1	Gnomon	CDS	16582245	16582298	.	+	0	Name=XP_026826578.1;ID=cds-XP_026826578.1;Dbxref=GeneID:105284496%2CGenbank:XP_026826578.1;Parent=rna-XM_026970777.1
NC_039511.1	Gnomon	CDS	16582551	16582750	.	+	0	Name=XP_026826578.1;ID=cds-XP_026826578.1;Dbxref=GeneID:105284496%2CGenbank:XP_026826578.1;Parent=rna-XM_026970777.1
NC_039511.1	Gnomon	CDS	16582877	16583046	.	+	0	Name=XP_026826578.1;ID=cds-XP_026826578.1;Dbxref=GeneID:105284496%2CGenbank:XP_026826578.1;Parent=rna-XM_026970777.1
NC_039511.1	Gnomon	CDS	16583217	16583380	.	+	0	Name=XP_026826578.1;ID=cds-XP_026826578.1;Dbxref=GeneID:105284496%2CGenbank:XP_026826578.1;Parent=rna-XM_026970777.1
NC_039511.1	Gnomon	mRNA	5104655	5139209	.	-	.	Name=XM_011343867.3;ID=rna-XM_011343867.3;Dbxref=GeneID:105282109%2CGenbank:XM_011343867.3;Parent=gene-LOC105282109
NC_039511.1	Gnomon	mRNA	7751391	8066164	.	-	.	Name=XM_026970843.1;ID=rna-XM_026970843.1;Dbxref=GeneID:105276337%2CGenbank:XM_026970843.1;Parent=gene-LOC105276337
NC_039511.1	Gnomon	exon	15733181	15733627	.	-	.	ID=exon-XM_026970346.1-1;Dbxref=GeneID:105284577%2CGenbank:XM_026970346.1;Parent=rna-XM_026970346.1
NC_039511.1	Gnomon	exon	15722950	15722990	.	-	.	ID=exon-XM_026970346.1-4;Dbxref=GeneID:105284577%2CGenbank:XM_026970346.1;Parent=rna-XM_026970346.1
NC_039511.1	Gnomon	exon	15721129	15721287	.	-	.	ID=exon-XM_026970346.1-5;Dbxref=GeneID:105284577%2CGenbank:XM_026970346.1;Parent=rna-XM_026970346.1
NC_039511.1	Gnomon	exon	15730961	15732915	.	-	.	ID=exon-XM_026970346.1-2;Dbxref=GeneID:105284577%2CGenbank:XM_026970346.1;Parent=rna-XM_026970346.1
NC_039511.1	Gnomon	exon	15723343	15723415	.	-	.	ID=exon-XM_026970346.1-3;Dbxref=GeneID:105284577%2CGenbank:XM_026970346.1;Parent=rna-XM_026970346.1
NC_039511.1	Gnomon	exon	15718720	15718880	.	-	.	ID=exon-XM_026970346.1-8;Dbxref=GeneID:105284577%2CGenbank:XM_026970346.1;Parent=rna-XM_026970346.1
NC_039511.1	Gnomon	exon	15718221	15718492	.	-	.	ID=exon-XM_026970346.1-9;Dbxref=GeneID:105284577%2CGenbank:XM_026970346.1;Parent=rna-XM_026970346.1
NC_039511.1	Gnomon	exon	15719194	15720279	.	-	.	ID=exon-XM_026970346.1-6;Dbxref=GeneID:105284577%2CGenbank:XM_026970346.1;Parent=rna-XM_026970346.1
NC_039511.1	Gnomon	exon	15718992	15719110	.	-	.	ID=exon-XM_026970346.1-7;Dbxref=GeneID:105284577%2CGenbank:XM_026970346.1;Parent=rna-XM_026970346.1
NC_039511.1	Gnomon	mRNA	2179019	2187412	.	+	.	Name=XM_011333965.3;ID=rna-XM_011333965.3;Dbxref=GeneID:105276392%2CGenbank:XM_011333965.3;Parent=gene-LOC105276392
NC_039511.1	Gnomon	CDS	9646285	9646614	.	-	0	Name=XP_026826433.1;ID=cds-XP_026826433.1;Dbxref=GeneID:105276768%2CGenbank:XP_026826433.1;Parent=rna-XM_026970632.1
NC_039511.1	Gnomon	CDS	9646030	9646147	.	-	0	Name=XP_026826433.1;ID=cds-XP_026826433.1;Dbxref=GeneID:105276768%2CGenbank:XP_026826433.1;Parent=rna-XM_026970632.1
NC_039511.1	Gnomon	CDS	9645322	9645583	.	-	0	Name=XP_026826433.1;ID=cds-XP_026826433.1;Dbxref=GeneID:105276768%2CGenbank:XP_026826433.1;Parent=rna-XM_026970632.1
NC_039511.1	Gnomon	CDS	9645068	9645184	.	-	0	Name=XP_026826433.1;ID=cds-XP_026826433.1;Dbxref=GeneID:105276768%2CGenbank:XP_026826433.1;Parent=rna-XM_026970632.1
NC_039511.1	Gnomon	CDS	9644697	9644787	.	-	0	Name=XP_026826433.1;ID=cds-XP_026826433.1;Dbxref=GeneID:105276768%2CGenbank:XP_026826433.1;Parent=rna-XM_026970632.1
NC_039511.1	Gnomon	CDS	9644271	9644416	.	-	0	Name=XP_026826433.1;ID=cds-XP_026826433.1;Dbxref=GeneID:105276768%2CGenbank:XP_026826433.1;Parent=rna-XM_026970632.1
NC_039511.1	Gnomon	CDS	9644057	9644196	.	-	0	Name=XP_026826433.1;ID=cds-XP_026826433.1;Dbxref=GeneID:105276768%2CGenbank:XP_026826433.1;Parent=rna-XM_026970632.1
NC_039511.1	Gnomon	CDS	9643891	9643976	.	-	0	Name=XP_026826433.1;ID=cds-XP_026826433.1;Dbxref=GeneID:105276768%2CGenbank:XP_026826433.1;Parent=rna-XM_026970632.1
NC_039511.1	Gnomon	CDS	9640512	9640543	.	-	0	Name=XP_026826433.1;ID=cds-XP_026826433.1;Dbxref=GeneID:105276768%2CGenbank:XP_026826433.1;Parent=rna-XM_026970632.1
NC_039511.1	Gnomon	CDS	9639898	9640069	.	-	0	Name=XP_026826433.1;ID=cds-XP_026826433.1;Dbxref=GeneID:105276768%2CGenbank:XP_026826433.1;Parent=rna-XM_026970632.1
NC_039511.1	Gnomon	CDS	9637945	9638064	.	-	0	Name=XP_026826433.1;ID=cds-XP_026826433.1;Dbxref=GeneID:105276768%2CGenbank:XP_026826433.1;Parent=rna-XM_026970632.1
NC_039511.1	Gnomon	CDS	9637690	9637807	.	-	0	Name=XP_026826433.1;ID=cds-XP_026826433.1;Dbxref=GeneID:105276768%2CGenbank:XP_026826433.1;Parent=rna-XM_026970632.1
NC_039511.1	Gnomon	CDS	9636979	9637240	.	-	0	Name=XP_026826433.1;ID=cds-XP_026826433.1;Dbxref=GeneID:105276768%2CGenbank:XP_026826433.1;Parent=rna-XM_026970632.1
NC_039511.1	Gnomon	CDS	9636696	9636812	.	-	0	Name=XP_026826433.1;ID=cds-XP_026826433.1;Dbxref=GeneID:105276768%2CGenbank:XP_026826433.1;Parent=rna-XM_026970632.1
NC_039511.1	Gnomon	CDS	9636304	9636394	.	-	0	Name=XP_026826433.1;ID=cds-XP_026826433.1;Dbxref=GeneID:105276768%2CGenbank:XP_026826433.1;Parent=rna-XM_026970632.1
NC_039511.1	Gnomon	CDS	9635878	9636023	.	-	0	Name=XP_026826433.1;ID=cds-XP_026826433.1;Dbxref=GeneID:105276768%2CGenbank:XP_026826433.1;Parent=rna-XM_026970632.1
NC_039511.1	Gnomon	CDS	9635671	9635803	.	-	0	Name=XP_026826433.1;ID=cds-XP_026826433.1;Dbxref=GeneID:105276768%2CGenbank:XP_026826433.1;Parent=rna-XM_026970632.1
NC_039511.1	Gnomon	CDS	9635530	9635583	.	-	0	Name=XP_026826433.1;ID=cds-XP_026826433.1;Dbxref=GeneID:105276768%2CGenbank:XP_026826433.1;Parent=rna-XM_026970632.1
NC_039511.1	Gnomon	mRNA	16114276	16131164	.	+	.	Name=XM_020033349.2;ID=rna-XM_020033349.2;Dbxref=GeneID:105284571%2CGenbank:XM_020033349.2;Parent=gene-LOC105284571
NC_039511.1	Gnomon	mRNA	14142055	14144514	.	+	.	Name=XM_026970594.1;ID=rna-XM_026970594.1;Dbxref=GeneID:105276698%2CGenbank:XM_026970594.1;Parent=gene-LOC105276698
NC_039511.1	Gnomon	mRNA	15078037	15667236	.	+	.	Name=XM_026970604.1;ID=rna-XM_026970604.1;Dbxref=GeneID:105284583%2CGenbank:XM_026970604.1;Parent=gene-LOC105284583
NC_039511.1	Gnomon	CDS	1865987	1866164	.	-	0	Name=XP_011332310.1;ID=cds-XP_011332310.1;Dbxref=GeneID:105276419%2CGenbank:XP_011332310.1;Parent=rna-XM_011334008.3
NC_039511.1	Gnomon	CDS	1865712	1865826	.	-	0	Name=XP_011332310.1;ID=cds-XP_011332310.1;Dbxref=GeneID:105276419%2CGenbank:XP_011332310.1;Parent=rna-XM_011334008.3
NC_039511.1	Gnomon	CDS	1865491	1865587	.	-	0	Name=XP_011332310.1;ID=cds-XP_011332310.1;Dbxref=GeneID:105276419%2CGenbank:XP_011332310.1;Parent=rna-XM_011334008.3
NC_039511.1	Gnomon	CDS	1865161	1865388	.	-	0	Name=XP_011332310.1;ID=cds-XP_011332310.1;Dbxref=GeneID:105276419%2CGenbank:XP_011332310.1;Parent=rna-XM_011334008.3
NC_039511.1	Gnomon	CDS	1864652	1865047	.	-	0	Name=XP_011332310.1;ID=cds-XP_011332310.1;Dbxref=GeneID:105276419%2CGenbank:XP_011332310.1;Parent=rna-XM_011334008.3
NC_039511.1	Gnomon	CDS	1864467	1864532	.	-	0	Name=XP_011332310.1;ID=cds-XP_011332310.1;Dbxref=GeneID:105276419%2CGenbank:XP_011332310.1;Parent=rna-XM_011334008.3
NC_039511.1	Gnomon	CDS	13321952	13322183	.	-	0	Name=XP_011332946.1;ID=cds-XP_011332946.1;Dbxref=GeneID:105276760%2CGenbank:XP_011332946.1;Parent=rna-XM_011334644.3
NC_039511.1	Gnomon	CDS	13319616	13319744	.	-	0	Name=XP_011332946.1;ID=cds-XP_011332946.1;Dbxref=GeneID:105276760%2CGenbank:XP_011332946.1;Parent=rna-XM_011334644.3
NC_039511.1	Gnomon	CDS	13319277	13319537	.	-	0	Name=XP_011332946.1;ID=cds-XP_011332946.1;Dbxref=GeneID:105276760%2CGenbank:XP_011332946.1;Parent=rna-XM_011334644.3
NC_039511.1	Gnomon	CDS	13318762	13319045	.	-	0	Name=XP_011332946.1;ID=cds-XP_011332946.1;Dbxref=GeneID:105276760%2CGenbank:XP_011332946.1;Parent=rna-XM_011334644.3
NC_039511.1	Gnomon	CDS	13318410	13318647	.	-	0	Name=XP_011332946.1;ID=cds-XP_011332946.1;Dbxref=GeneID:105276760%2CGenbank:XP_011332946.1;Parent=rna-XM_011334644.3
NC_039511.1	Gnomon	CDS	13318201	13318303	.	-	0	Name=XP_011332946.1;ID=cds-XP_011332946.1;Dbxref=GeneID:105276760%2CGenbank:XP_011332946.1;Parent=rna-XM_011334644.3
NC_039511.1	Gnomon	CDS	13316658	13316821	.	-	0	Name=XP_011332946.1;ID=cds-XP_011332946.1;Dbxref=GeneID:105276760%2CGenbank:XP_011332946.1;Parent=rna-XM_011334644.3
NC_039511.1	Gnomon	CDS	13316410	13316576	.	-	0	Name=XP_011332946.1;ID=cds-XP_011332946.1;Dbxref=GeneID:105276760%2CGenbank:XP_011332946.1;Parent=rna-XM_011334644.3
NC_039511.1	Gnomon	CDS	13316192	13316300	.	-	0	Name=XP_011332946.1;ID=cds-XP_011332946.1;Dbxref=GeneID:105276760%2CGenbank:XP_011332946.1;Parent=rna-XM_011334644.3
NC_039511.1	Gnomon	CDS	13315945	13316066	.	-	0	Name=XP_011332946.1;ID=cds-XP_011332946.1;Dbxref=GeneID:105276760%2CGenbank:XP_011332946.1;Parent=rna-XM_011334644.3
NC_039511.1	tRNAscan-SE	exon	7925028	7925101	.	+	.	ID=exon-Trnat-ggu-2-1;Dbxref=GeneID:109610781;Note=transfer RNA threonine (anticodon GGU);Parent=rna-Trnat-ggu-2
NC_039511.1	Gnomon	gene	14779414	14790567	.	-	.	Name=LOC105285902;ID=gene-LOC105285902;Dbxref=GeneID:105285902
NC_039511.1	Gnomon	gene	14753646	14778859	.	+	.	Name=LOC105285900;ID=gene-LOC105285900;Dbxref=GeneID:105285900
NC_039511.1	Gnomon	gene	14782639	14785646	.	+	.	Name=LOC105285901;ID=gene-LOC105285901;Dbxref=GeneID:105285901
NC_039511.1	Gnomon	gene	14863825	14865766	.	+	.	Name=LOC105285906;ID=gene-LOC105285906;Dbxref=GeneID:105285906
NC_039511.1	Gnomon	gene	14834052	14862014	.	-	.	Name=LOC105285907;ID=gene-LOC105285907;Dbxref=GeneID:105285907
NC_039511.1	Gnomon	gene	14814253	14817320	.	-	.	Name=LOC105285904;ID=gene-LOC105285904;Dbxref=GeneID:105285904
NC_039511.1	Gnomon	gene	14812860	14814256	.	+	.	Name=LOC105285905;ID=gene-LOC105285905;Dbxref=GeneID:105285905
NC_039511.1	Gnomon	mRNA	14290547	14299457	.	-	.	Name=XM_020030804.2;ID=rna-XM_020030804.2;Dbxref=GeneID:105276685%2CGenbank:XM_020030804.2;Parent=gene-LOC105276685
NC_039511.1	Gnomon	CDS	347553	347742	.	+	0	Name=XP_011332550.2;ID=cds-XP_011332550.2;Dbxref=GeneID:105276541%2CGenbank:XP_011332550.2;Parent=rna-XM_011334248.3
NC_039511.1	Gnomon	CDS	347883	348107	.	+	0	Name=XP_011332550.2;ID=cds-XP_011332550.2;Dbxref=GeneID:105276541%2CGenbank:XP_011332550.2;Parent=rna-XM_011334248.3
NC_039511.1	Gnomon	CDS	348192	348340	.	+	0	Name=XP_011332550.2;ID=cds-XP_011332550.2;Dbxref=GeneID:105276541%2CGenbank:XP_011332550.2;Parent=rna-XM_011334248.3
NC_039511.1	Gnomon	mRNA	4410898	4419136	.	+	.	Name=XM_026970354.1;ID=rna-XM_026970354.1;Dbxref=GeneID:105281664%2CGenbank:XM_026970354.1;Parent=gene-LOC105281664
NC_039511.1	Gnomon	CDS	14717637	14717864	.	-	0	Name=XP_011348728.1;ID=cds-XP_011348728.1;Dbxref=GeneID:105285893%2CGenbank:XP_011348728.1;Parent=rna-XM_011350426.3
NC_039511.1	Gnomon	CDS	14717306	14717554	.	-	0	Name=XP_011348728.1;ID=cds-XP_011348728.1;Dbxref=GeneID:105285893%2CGenbank:XP_011348728.1;Parent=rna-XM_011350426.3
NC_039511.1	Gnomon	CDS	14717035	14717230	.	-	0	Name=XP_011348728.1;ID=cds-XP_011348728.1;Dbxref=GeneID:105285893%2CGenbank:XP_011348728.1;Parent=rna-XM_011350426.3
NC_039511.1	Gnomon	CDS	14716588	14716952	.	-	0	Name=XP_011348728.1;ID=cds-XP_011348728.1;Dbxref=GeneID:105285893%2CGenbank:XP_011348728.1;Parent=rna-XM_011350426.3
NC_039511.1	Gnomon	CDS	14715945	14716328	.	-	0	Name=XP_011348728.1;ID=cds-XP_011348728.1;Dbxref=GeneID:105285893%2CGenbank:XP_011348728.1;Parent=rna-XM_011350426.3
NC_039511.1	Gnomon	mRNA	3644788	3651286	.	-	.	Name=XM_020033203.2;ID=rna-XM_020033203.2;Dbxref=GeneID:105284048%2CGenbank:XM_020033203.2;Parent=gene-LOC105284048
NC_039511.1	Gnomon	CDS	7493042	7493338	.	-	0	Name=XP_026826183.1;ID=cds-XP_026826183.1;Dbxref=GeneID:105287899%2CGenbank:XP_026826183.1;Parent=rna-XM_026970382.1
NC_039511.1	Gnomon	CDS	7487117	7487523	.	-	0	Name=XP_026826183.1;ID=cds-XP_026826183.1;Dbxref=GeneID:105287899%2CGenbank:XP_026826183.1;Parent=rna-XM_026970382.1
NC_039511.1	Gnomon	CDS	7455580	7455679	.	-	0	Name=XP_026826183.1;ID=cds-XP_026826183.1;Dbxref=GeneID:105287899%2CGenbank:XP_026826183.1;Parent=rna-XM_026970382.1
NC_039511.1	Gnomon	CDS	7446811	7446912	.	-	0	Name=XP_026826183.1;ID=cds-XP_026826183.1;Dbxref=GeneID:105287899%2CGenbank:XP_026826183.1;Parent=rna-XM_026970382.1
NC_039511.1	Gnomon	CDS	7413693	7413851	.	-	0	Name=XP_026826183.1;ID=cds-XP_026826183.1;Dbxref=GeneID:105287899%2CGenbank:XP_026826183.1;Parent=rna-XM_026970382.1
NC_039511.1	Gnomon	CDS	7360095	7360151	.	-	0	Name=XP_026826183.1;ID=cds-XP_026826183.1;Dbxref=GeneID:105287899%2CGenbank:XP_026826183.1;Parent=rna-XM_026970382.1
NC_039511.1	Gnomon	exon	5988620	5989574	.	-	.	ID=exon-XR_002193700.2-1;Dbxref=GeneID:105284942%2CGenbank:XR_002193700.2;Parent=rna-XR_002193700.2
NC_039511.1	Gnomon	exon	5987864	5988264	.	-	.	ID=exon-XR_002193700.2-2;Dbxref=GeneID:105284942%2CGenbank:XR_002193700.2;Parent=rna-XR_002193700.2
NC_039511.1	Gnomon	mRNA	3343701	3346484	.	-	.	Name=XM_020033193.2;ID=rna-XM_020033193.2;Dbxref=GeneID:105284078%2CGenbank:XM_020033193.2;Parent=gene-LOC105284078
NC_039511.1	Gnomon	mRNA	10846323	10850905	.	+	.	Name=XM_020034279.2;ID=rna-XM_020034279.2;Dbxref=GeneID:105287175%2CGenbank:XM_020034279.2;Parent=gene-LOC105287175
NC_039511.1	Gnomon	mRNA	3491428	3506589	.	-	.	Name=XM_011347300.3;ID=rna-XM_011347300.3;Dbxref=GeneID:105284066%2CGenbank:XM_011347300.3;Parent=gene-LOC105284066
NC_039511.1	Gnomon	exon	4447805	4448036	.	+	.	ID=exon-XM_011343026.3-7;Dbxref=GeneID:105281643%2CGenbank:XM_011343026.3;Parent=rna-XM_011343026.3
NC_039511.1	Gnomon	exon	4448805	4449085	.	+	.	ID=exon-XM_011343026.3-8;Dbxref=GeneID:105281643%2CGenbank:XM_011343026.3;Parent=rna-XM_011343026.3
NC_039511.1	Gnomon	exon	4446595	4446901	.	+	.	ID=exon-XM_011343026.3-5;Dbxref=GeneID:105281643%2CGenbank:XM_011343026.3;Parent=rna-XM_011343026.3
NC_039511.1	Gnomon	exon	4447426	4447674	.	+	.	ID=exon-XM_011343026.3-6;Dbxref=GeneID:105281643%2CGenbank:XM_011343026.3;Parent=rna-XM_011343026.3
NC_039511.1	Gnomon	exon	508141	508404	.	-	.	ID=exon-XM_011334215.3-1;Dbxref=GeneID:105276524%2CGenbank:XM_011334215.3;Parent=rna-XM_011334215.3
NC_039511.1	Gnomon	exon	507874	508007	.	-	.	ID=exon-XM_011334215.3-2;Dbxref=GeneID:105276524%2CGenbank:XM_011334215.3;Parent=rna-XM_011334215.3
NC_039511.1	Gnomon	exon	507479	507738	.	-	.	ID=exon-XM_011334215.3-3;Dbxref=GeneID:105276524%2CGenbank:XM_011334215.3;Parent=rna-XM_011334215.3
NC_039511.1	Gnomon	exon	4449295	4450580	.	+	.	ID=exon-XM_011343026.3-9;Dbxref=GeneID:105281643%2CGenbank:XM_011343026.3;Parent=rna-XM_011343026.3
NC_039511.1	Gnomon	exon	507313	507418	.	-	.	ID=exon-XM_011334215.3-4;Dbxref=GeneID:105276524%2CGenbank:XM_011334215.3;Parent=rna-XM_011334215.3
NC_039511.1	Gnomon	exon	507083	507234	.	-	.	ID=exon-XM_011334215.3-5;Dbxref=GeneID:105276524%2CGenbank:XM_011334215.3;Parent=rna-XM_011334215.3
NC_039511.1	Gnomon	exon	506511	506987	.	-	.	ID=exon-XM_011334215.3-6;Dbxref=GeneID:105276524%2CGenbank:XM_011334215.3;Parent=rna-XM_011334215.3
NC_039511.1	Gnomon	exon	4443133	4443329	.	+	.	ID=exon-XM_011343026.3-3;Dbxref=GeneID:105281643%2CGenbank:XM_011343026.3;Parent=rna-XM_011343026.3
NC_039511.1	Gnomon	CDS	8059602	8059817	.	-	0	Name=XP_026826672.1;ID=cds-XP_026826672.1;Dbxref=GeneID:105276337%2CGenbank:XP_026826672.1;Parent=rna-XM_026970871.1
NC_039511.1	Gnomon	CDS	8000912	8000995	.	-	0	Name=XP_026826672.1;ID=cds-XP_026826672.1;Dbxref=GeneID:105276337%2CGenbank:XP_026826672.1;Parent=rna-XM_026970871.1
NC_039511.1	Gnomon	CDS	7997651	7997711	.	-	0	Name=XP_026826672.1;ID=cds-XP_026826672.1;Dbxref=GeneID:105276337%2CGenbank:XP_026826672.1;Parent=rna-XM_026970871.1
NC_039511.1	Gnomon	CDS	7959918	7960165	.	-	0	Name=XP_026826672.1;ID=cds-XP_026826672.1;Dbxref=GeneID:105276337%2CGenbank:XP_026826672.1;Parent=rna-XM_026970871.1
NC_039511.1	Gnomon	CDS	7906088	7906151	.	-	0	Name=XP_026826672.1;ID=cds-XP_026826672.1;Dbxref=GeneID:105276337%2CGenbank:XP_026826672.1;Parent=rna-XM_026970871.1
NC_039511.1	Gnomon	CDS	7834183	7834278	.	-	0	Name=XP_026826672.1;ID=cds-XP_026826672.1;Dbxref=GeneID:105276337%2CGenbank:XP_026826672.1;Parent=rna-XM_026970871.1
NC_039511.1	Gnomon	CDS	7827780	7827880	.	-	0	Name=XP_026826672.1;ID=cds-XP_026826672.1;Dbxref=GeneID:105276337%2CGenbank:XP_026826672.1;Parent=rna-XM_026970871.1
NC_039511.1	Gnomon	CDS	7827518	7827649	.	-	0	Name=XP_026826672.1;ID=cds-XP_026826672.1;Dbxref=GeneID:105276337%2CGenbank:XP_026826672.1;Parent=rna-XM_026970871.1
NC_039511.1	Gnomon	CDS	7816121	7816294	.	-	0	Name=XP_026826672.1;ID=cds-XP_026826672.1;Dbxref=GeneID:105276337%2CGenbank:XP_026826672.1;Parent=rna-XM_026970871.1
NC_039511.1	Gnomon	CDS	7814156	7816060	.	-	0	Name=XP_026826672.1;ID=cds-XP_026826672.1;Dbxref=GeneID:105276337%2CGenbank:XP_026826672.1;Parent=rna-XM_026970871.1
NC_039511.1	Gnomon	CDS	7802861	7802999	.	-	0	Name=XP_026826672.1;ID=cds-XP_026826672.1;Dbxref=GeneID:105276337%2CGenbank:XP_026826672.1;Parent=rna-XM_026970871.1
NC_039511.1	Gnomon	CDS	7764968	7765002	.	-	0	Name=XP_026826672.1;ID=cds-XP_026826672.1;Dbxref=GeneID:105276337%2CGenbank:XP_026826672.1;Parent=rna-XM_026970871.1
NC_039511.1	Gnomon	exon	4445925	4446062	.	+	.	ID=exon-XM_011343026.3-4;Dbxref=GeneID:105281643%2CGenbank:XM_011343026.3;Parent=rna-XM_011343026.3
NC_039511.1	Gnomon	mRNA	1396251	1443601	.	+	.	Name=XM_011334063.3;ID=rna-XM_011334063.3;Dbxref=GeneID:105276453%2CGenbank:XM_011334063.3;Parent=gene-LOC105276453
NC_039511.1	Gnomon	exon	4424573	4424972	.	+	.	ID=exon-XM_011343026.3-1;Dbxref=GeneID:105281643%2CGenbank:XM_011343026.3;Parent=rna-XM_011343026.3
NC_039511.1	Gnomon	exon	4441381	4441631	.	+	.	ID=exon-XM_011343026.3-2;Dbxref=GeneID:105281643%2CGenbank:XM_011343026.3;Parent=rna-XM_011343026.3
NC_039511.1	Gnomon	CDS	14301530	14301590	.	+	0	Name=XP_011332800.1;ID=cds-XP_011332800.1;Dbxref=GeneID:105276681%2CGenbank:XP_011332800.1;Parent=rna-XM_011334498.3
NC_039511.1	Gnomon	CDS	14302307	14302481	.	+	0	Name=XP_011332800.1;ID=cds-XP_011332800.1;Dbxref=GeneID:105276681%2CGenbank:XP_011332800.1;Parent=rna-XM_011334498.3
NC_039511.1	Gnomon	CDS	14302677	14302876	.	+	0	Name=XP_011332800.1;ID=cds-XP_011332800.1;Dbxref=GeneID:105276681%2CGenbank:XP_011332800.1;Parent=rna-XM_011334498.3
NC_039511.1	Gnomon	CDS	14302945	14303054	.	+	0	Name=XP_011332800.1;ID=cds-XP_011332800.1;Dbxref=GeneID:105276681%2CGenbank:XP_011332800.1;Parent=rna-XM_011334498.3
NC_039511.1	Gnomon	CDS	14303156	14303420	.	+	0	Name=XP_011332800.1;ID=cds-XP_011332800.1;Dbxref=GeneID:105276681%2CGenbank:XP_011332800.1;Parent=rna-XM_011334498.3
NC_039511.1	Gnomon	CDS	14303495	14303752	.	+	0	Name=XP_011332800.1;ID=cds-XP_011332800.1;Dbxref=GeneID:105276681%2CGenbank:XP_011332800.1;Parent=rna-XM_011334498.3
NC_039511.1	Gnomon	CDS	14303839	14303937	.	+	0	Name=XP_011332800.1;ID=cds-XP_011332800.1;Dbxref=GeneID:105276681%2CGenbank:XP_011332800.1;Parent=rna-XM_011334498.3
NC_039511.1	Gnomon	CDS	14304025	14304188	.	+	0	Name=XP_011332800.1;ID=cds-XP_011332800.1;Dbxref=GeneID:105276681%2CGenbank:XP_011332800.1;Parent=rna-XM_011334498.3
NC_039511.1	Gnomon	CDS	14304313	14304444	.	+	0	Name=XP_011332800.1;ID=cds-XP_011332800.1;Dbxref=GeneID:105276681%2CGenbank:XP_011332800.1;Parent=rna-XM_011334498.3
NC_039511.1	Gnomon	CDS	14304557	14304730	.	+	0	Name=XP_011332800.1;ID=cds-XP_011332800.1;Dbxref=GeneID:105276681%2CGenbank:XP_011332800.1;Parent=rna-XM_011334498.3
NC_039511.1	Gnomon	CDS	14304815	14305068	.	+	0	Name=XP_011332800.1;ID=cds-XP_011332800.1;Dbxref=GeneID:105276681%2CGenbank:XP_011332800.1;Parent=rna-XM_011334498.3
NC_039511.1	Gnomon	CDS	14305183	14305301	.	+	0	Name=XP_011332800.1;ID=cds-XP_011332800.1;Dbxref=GeneID:105276681%2CGenbank:XP_011332800.1;Parent=rna-XM_011334498.3
NC_039511.1	Gnomon	CDS	14305406	14305608	.	+	0	Name=XP_011332800.1;ID=cds-XP_011332800.1;Dbxref=GeneID:105276681%2CGenbank:XP_011332800.1;Parent=rna-XM_011334498.3
NC_039511.1	Gnomon	mRNA	14947305	14949751	.	+	.	Name=XM_011350483.3;ID=rna-XM_011350483.3;Dbxref=GeneID:105285918%2CGenbank:XM_011350483.3;Parent=gene-LOC105285918
NC_039511.1	Gnomon	CDS	9411264	9411323	.	-	0	Name=XP_026826339.1;ID=cds-XP_026826339.1;Dbxref=GeneID:105280799%2CGenbank:XP_026826339.1;Note=The sequence of the model RefSeq protein was modified relative to this genomic sequence to represent the inferred CDS: substituted 2 bases at 2 genomic stop codons;Parent=rna-XM_026970538.1
NC_039511.1	Gnomon	CDS	9410827	9410981	.	-	0	Name=XP_026826339.1;ID=cds-XP_026826339.1;Dbxref=GeneID:105280799%2CGenbank:XP_026826339.1;Note=The sequence of the model RefSeq protein was modified relative to this genomic sequence to represent the inferred CDS: substituted 2 bases at 2 genomic stop codons;Parent=rna-XM_026970538.1
NC_039511.1	Gnomon	CDS	9407190	9407334	.	-	0	Name=XP_026826339.1;ID=cds-XP_026826339.1;Dbxref=GeneID:105280799%2CGenbank:XP_026826339.1;Note=The sequence of the model RefSeq protein was modified relative to this genomic sequence to represent the inferred CDS: substituted 2 bases at 2 genomic stop codons;Parent=rna-XM_026970538.1
NC_039511.1	Gnomon	CDS	9406995	9407115	.	-	0	Name=XP_026826339.1;ID=cds-XP_026826339.1;Dbxref=GeneID:105280799%2CGenbank:XP_026826339.1;Note=The sequence of the model RefSeq protein was modified relative to this genomic sequence to represent the inferred CDS: substituted 2 bases at 2 genomic stop codons;Parent=rna-XM_026970538.1
NC_039511.1	Gnomon	CDS	9406661	9406800	.	-	0	Name=XP_026826339.1;ID=cds-XP_026826339.1;Dbxref=GeneID:105280799%2CGenbank:XP_026826339.1;Note=The sequence of the model RefSeq protein was modified relative to this genomic sequence to represent the inferred CDS: substituted 2 bases at 2 genomic stop codons;Parent=rna-XM_026970538.1
NC_039511.1	Gnomon	CDS	9406437	9406551	.	-	0	Name=XP_026826339.1;ID=cds-XP_026826339.1;Dbxref=GeneID:105280799%2CGenbank:XP_026826339.1;Note=The sequence of the model RefSeq protein was modified relative to this genomic sequence to represent the inferred CDS: substituted 2 bases at 2 genomic stop codons;Parent=rna-XM_026970538.1
NC_039511.1	Gnomon	CDS	9405435	9405655	.	-	0	Name=XP_026826339.1;ID=cds-XP_026826339.1;Dbxref=GeneID:105280799%2CGenbank:XP_026826339.1;Note=The sequence of the model RefSeq protein was modified relative to this genomic sequence to represent the inferred CDS: substituted 2 bases at 2 genomic stop codons;Parent=rna-XM_026970538.1
NC_039511.1	Gnomon	mRNA	3522840	3528454	.	-	.	Name=XM_011347290.3;ID=rna-XM_011347290.3;Dbxref=GeneID:105284064%2CGenbank:XM_011347290.3;Parent=gene-LOC105284064
NC_039511.1	Gnomon	exon	9825066	9825158	.	+	.	ID=exon-XM_026970644.1-9;Dbxref=GeneID:105286924%2CGenbank:XM_026970644.1;Parent=rna-XM_026970644.1
NC_039511.1	Gnomon	exon	13155837	13155984	.	+	.	ID=exon-XM_011334386.3-1;Dbxref=GeneID:105276611%2CGenbank:XM_011334386.3;Parent=rna-XM_011334386.3
NC_039511.1	Gnomon	CDS	16781756	16781818	.	-	0	Name=XP_011346325.1;ID=cds-XP_011346325.1;Dbxref=GeneID:105284481%2CGenbank:XP_011346325.1;Parent=rna-XM_011348023.3
NC_039511.1	Gnomon	CDS	16779014	16779150	.	-	0	Name=XP_011346325.1;ID=cds-XP_011346325.1;Dbxref=GeneID:105284481%2CGenbank:XP_011346325.1;Parent=rna-XM_011348023.3
NC_039511.1	Gnomon	CDS	16778134	16778282	.	-	0	Name=XP_011346325.1;ID=cds-XP_011346325.1;Dbxref=GeneID:105284481%2CGenbank:XP_011346325.1;Parent=rna-XM_011348023.3
NC_039511.1	Gnomon	CDS	16777551	16777679	.	-	0	Name=XP_011346325.1;ID=cds-XP_011346325.1;Dbxref=GeneID:105284481%2CGenbank:XP_011346325.1;Parent=rna-XM_011348023.3
NC_039511.1	Gnomon	CDS	16776996	16777182	.	-	0	Name=XP_011346325.1;ID=cds-XP_011346325.1;Dbxref=GeneID:105284481%2CGenbank:XP_011346325.1;Parent=rna-XM_011348023.3
NC_039511.1	Gnomon	CDS	16776093	16776349	.	-	0	Name=XP_011346325.1;ID=cds-XP_011346325.1;Dbxref=GeneID:105284481%2CGenbank:XP_011346325.1;Parent=rna-XM_011348023.3
NC_039511.1	Gnomon	CDS	16751960	16752038	.	-	0	Name=XP_011346325.1;ID=cds-XP_011346325.1;Dbxref=GeneID:105284481%2CGenbank:XP_011346325.1;Parent=rna-XM_011348023.3
NC_039511.1	Gnomon	CDS	16751065	16751168	.	-	0	Name=XP_011346325.1;ID=cds-XP_011346325.1;Dbxref=GeneID:105284481%2CGenbank:XP_011346325.1;Parent=rna-XM_011348023.3
NC_039511.1	Gnomon	CDS	16750126	16750386	.	-	0	Name=XP_011346325.1;ID=cds-XP_011346325.1;Dbxref=GeneID:105284481%2CGenbank:XP_011346325.1;Parent=rna-XM_011348023.3
NC_039511.1	Gnomon	CDS	16748309	16748611	.	-	0	Name=XP_011346325.1;ID=cds-XP_011346325.1;Dbxref=GeneID:105284481%2CGenbank:XP_011346325.1;Parent=rna-XM_011348023.3
NC_039511.1	Gnomon	CDS	16747788	16748227	.	-	0	Name=XP_011346325.1;ID=cds-XP_011346325.1;Dbxref=GeneID:105284481%2CGenbank:XP_011346325.1;Parent=rna-XM_011348023.3
NC_039511.1	Gnomon	CDS	16747332	16747711	.	-	0	Name=XP_011346325.1;ID=cds-XP_011346325.1;Dbxref=GeneID:105284481%2CGenbank:XP_011346325.1;Parent=rna-XM_011348023.3
NC_039511.1	Gnomon	CDS	16746641	16747247	.	-	0	Name=XP_011346325.1;ID=cds-XP_011346325.1;Dbxref=GeneID:105284481%2CGenbank:XP_011346325.1;Parent=rna-XM_011348023.3
NC_039511.1	Gnomon	CDS	16745770	16746558	.	-	0	Name=XP_011346325.1;ID=cds-XP_011346325.1;Dbxref=GeneID:105284481%2CGenbank:XP_011346325.1;Parent=rna-XM_011348023.3
NC_039511.1	Gnomon	CDS	16744271	16744606	.	-	0	Name=XP_011346325.1;ID=cds-XP_011346325.1;Dbxref=GeneID:105284481%2CGenbank:XP_011346325.1;Parent=rna-XM_011348023.3
NC_039511.1	Gnomon	exon	9819173	9819430	.	+	.	ID=exon-XM_026970644.1-1;Dbxref=GeneID:105286924%2CGenbank:XM_026970644.1;Parent=rna-XM_026970644.1
NC_039511.1	Gnomon	exon	9820775	9820894	.	+	.	ID=exon-XM_026970644.1-2;Dbxref=GeneID:105286924%2CGenbank:XM_026970644.1;Parent=rna-XM_026970644.1
NC_039511.1	Gnomon	exon	9821036	9821153	.	+	.	ID=exon-XM_026970644.1-3;Dbxref=GeneID:105286924%2CGenbank:XM_026970644.1;Parent=rna-XM_026970644.1
NC_039511.1	Gnomon	exon	9822274	9822535	.	+	.	ID=exon-XM_026970644.1-4;Dbxref=GeneID:105286924%2CGenbank:XM_026970644.1;Parent=rna-XM_026970644.1
NC_039511.1	Gnomon	exon	9822688	9822804	.	+	.	ID=exon-XM_026970644.1-5;Dbxref=GeneID:105286924%2CGenbank:XM_026970644.1;Parent=rna-XM_026970644.1
NC_039511.1	Gnomon	exon	13156637	13156888	.	+	.	ID=exon-XM_011334386.3-4;Dbxref=GeneID:105276611%2CGenbank:XM_011334386.3;Parent=rna-XM_011334386.3
NC_039511.1	Gnomon	mRNA	6043123	6090328	.	+	.	Name=XM_020033443.2;ID=rna-XM_020033443.2;Dbxref=GeneID:105284944%2CGenbank:XM_020033443.2;Parent=gene-LOC105284944
NC_039511.1	Gnomon	exon	9823105	9823195	.	+	.	ID=exon-XM_026970644.1-6;Dbxref=GeneID:105286924%2CGenbank:XM_026970644.1;Parent=rna-XM_026970644.1
NC_039511.1	Gnomon	exon	13156969	13157567	.	+	.	ID=exon-XM_011334386.3-5;Dbxref=GeneID:105276611%2CGenbank:XM_011334386.3;Parent=rna-XM_011334386.3
NC_039511.1	Gnomon	exon	9823515	9823651	.	+	.	ID=exon-XM_026970644.1-7;Dbxref=GeneID:105286924%2CGenbank:XM_026970644.1;Parent=rna-XM_026970644.1
NC_039511.1	Gnomon	exon	13156135	13156228	.	+	.	ID=exon-XM_011334386.3-2;Dbxref=GeneID:105276611%2CGenbank:XM_011334386.3;Parent=rna-XM_011334386.3
NC_039511.1	Gnomon	exon	9823831	9823963	.	+	.	ID=exon-XM_026970644.1-8;Dbxref=GeneID:105286924%2CGenbank:XM_026970644.1;Parent=rna-XM_026970644.1
NC_039511.1	Gnomon	exon	13156293	13156541	.	+	.	ID=exon-XM_011334386.3-3;Dbxref=GeneID:105276611%2CGenbank:XM_011334386.3;Parent=rna-XM_011334386.3
NC_039511.1	Gnomon	exon	9825245	9825364	.	+	.	ID=exon-XM_026970645.1-10;Dbxref=GeneID:105286924%2CGenbank:XM_026970645.1;Parent=rna-XM_026970645.1
NC_039511.1	Gnomon	mRNA	2881784	2885714	.	+	.	Name=XM_011343377.2;ID=rna-XM_011343377.2;Dbxref=GeneID:105281850%2CGenbank:XM_011343377.2;Parent=gene-LOC105281850
NC_039511.1	Gnomon	exon	11550851	11551198	.	-	.	ID=exon-XM_020033224.2-2;Dbxref=GeneID:105284141%2CGenbank:XM_020033224.2;Parent=rna-XM_020033224.2
NC_039511.1	Gnomon	exon	11548749	11550327	.	-	.	ID=exon-XM_020033224.2-3;Dbxref=GeneID:105284141%2CGenbank:XM_020033224.2;Parent=rna-XM_020033224.2
NC_039511.1	Gnomon	exon	11551274	11552462	.	-	.	ID=exon-XM_020033224.2-1;Dbxref=GeneID:105284141%2CGenbank:XM_020033224.2;Parent=rna-XM_020033224.2
NC_039511.1	Gnomon	exon	6250832	6250954	.	-	.	ID=exon-XM_011340530.3-8;Dbxref=GeneID:105280205%2CGenbank:XM_011340530.3;Parent=rna-XM_011340530.3
NC_039511.1	Gnomon	exon	6246820	6246984	.	-	.	ID=exon-XM_011340530.3-9;Dbxref=GeneID:105280205%2CGenbank:XM_011340530.3;Parent=rna-XM_011340530.3
NC_039511.1	Gnomon	exon	6251656	6251876	.	-	.	ID=exon-XM_011340530.3-6;Dbxref=GeneID:105280205%2CGenbank:XM_011340530.3;Parent=rna-XM_011340530.3
NC_039511.1	Gnomon	exon	6251211	6251351	.	-	.	ID=exon-XM_011340530.3-7;Dbxref=GeneID:105280205%2CGenbank:XM_011340530.3;Parent=rna-XM_011340530.3
NC_039511.1	Gnomon	exon	6253296	6253769	.	-	.	ID=exon-XM_011340530.3-4;Dbxref=GeneID:105280205%2CGenbank:XM_011340530.3;Parent=rna-XM_011340530.3
NC_039511.1	Gnomon	exon	6252572	6252948	.	-	.	ID=exon-XM_011340530.3-5;Dbxref=GeneID:105280205%2CGenbank:XM_011340530.3;Parent=rna-XM_011340530.3
NC_039511.1	Gnomon	mRNA	480353	484281	.	+	.	Name=XM_011334219.3;ID=rna-XM_011334219.3;Dbxref=GeneID:105276527%2CGenbank:XM_011334219.3;Parent=gene-LOC105276527
NC_039511.1	Gnomon	CDS	678843	678985	.	-	0	Name=XP_011332456.1;ID=cds-XP_011332456.1;Dbxref=GeneID:105276493%2CGenbank:XP_011332456.1;Parent=rna-XM_011334154.3
NC_039511.1	Gnomon	CDS	678656	678755	.	-	0	Name=XP_011332456.1;ID=cds-XP_011332456.1;Dbxref=GeneID:105276493%2CGenbank:XP_011332456.1;Parent=rna-XM_011334154.3
NC_039511.1	Gnomon	CDS	678438	678566	.	-	0	Name=XP_011332456.1;ID=cds-XP_011332456.1;Dbxref=GeneID:105276493%2CGenbank:XP_011332456.1;Parent=rna-XM_011334154.3
NC_039511.1	Gnomon	CDS	678053	678234	.	-	0	Name=XP_011332456.1;ID=cds-XP_011332456.1;Dbxref=GeneID:105276493%2CGenbank:XP_011332456.1;Parent=rna-XM_011334154.3
NC_039511.1	Gnomon	CDS	677815	677968	.	-	0	Name=XP_011332456.1;ID=cds-XP_011332456.1;Dbxref=GeneID:105276493%2CGenbank:XP_011332456.1;Parent=rna-XM_011334154.3
NC_039511.1	Gnomon	CDS	677281	677686	.	-	0	Name=XP_011332456.1;ID=cds-XP_011332456.1;Dbxref=GeneID:105276493%2CGenbank:XP_011332456.1;Parent=rna-XM_011334154.3
NC_039511.1	Gnomon	CDS	676928	677204	.	-	0	Name=XP_011332456.1;ID=cds-XP_011332456.1;Dbxref=GeneID:105276493%2CGenbank:XP_011332456.1;Parent=rna-XM_011334154.3
NC_039511.1	Gnomon	CDS	676622	676803	.	-	0	Name=XP_011332456.1;ID=cds-XP_011332456.1;Dbxref=GeneID:105276493%2CGenbank:XP_011332456.1;Parent=rna-XM_011334154.3
NC_039511.1	Gnomon	CDS	675958	676405	.	-	0	Name=XP_011332456.1;ID=cds-XP_011332456.1;Dbxref=GeneID:105276493%2CGenbank:XP_011332456.1;Parent=rna-XM_011334154.3
NC_039511.1	Gnomon	CDS	675593	675785	.	-	0	Name=XP_011332456.1;ID=cds-XP_011332456.1;Dbxref=GeneID:105276493%2CGenbank:XP_011332456.1;Parent=rna-XM_011334154.3
NC_039511.1	Gnomon	CDS	675386	675531	.	-	0	Name=XP_011332456.1;ID=cds-XP_011332456.1;Dbxref=GeneID:105276493%2CGenbank:XP_011332456.1;Parent=rna-XM_011334154.3
NC_039511.1	Gnomon	CDS	675201	675321	.	-	0	Name=XP_011332456.1;ID=cds-XP_011332456.1;Dbxref=GeneID:105276493%2CGenbank:XP_011332456.1;Parent=rna-XM_011334154.3
NC_039511.1	Gnomon	CDS	674770	675132	.	-	0	Name=XP_011332456.1;ID=cds-XP_011332456.1;Dbxref=GeneID:105276493%2CGenbank:XP_011332456.1;Parent=rna-XM_011334154.3
NC_039511.1	Gnomon	CDS	673911	674621	.	-	0	Name=XP_011332456.1;ID=cds-XP_011332456.1;Dbxref=GeneID:105276493%2CGenbank:XP_011332456.1;Parent=rna-XM_011334154.3
NC_039511.1	Gnomon	exon	6328613	6329717	.	-	.	ID=exon-XM_011340530.3-2;Dbxref=GeneID:105280205%2CGenbank:XM_011340530.3;Parent=rna-XM_011340530.3
NC_039511.1	Gnomon	exon	6327745	6327784	.	-	.	ID=exon-XM_011340530.3-3;Dbxref=GeneID:105280205%2CGenbank:XM_011340530.3;Parent=rna-XM_011340530.3
NC_039511.1	Gnomon	exon	6329793	6330637	.	-	.	ID=exon-XM_011340530.3-1;Dbxref=GeneID:105280205%2CGenbank:XM_011340530.3;Parent=rna-XM_011340530.3
NC_039511.1	Gnomon	exon	8648515	8648690	.	+	.	ID=exon-XM_011337822.3-13;Dbxref=GeneID:105278611%2CGenbank:XM_011337822.3;Parent=rna-XM_011337822.3
NC_039511.1	Gnomon	exon	8648776	8648975	.	+	.	ID=exon-XM_011337822.3-14;Dbxref=GeneID:105278611%2CGenbank:XM_011337822.3;Parent=rna-XM_011337822.3
NC_039511.1	Gnomon	exon	8649147	8649490	.	+	.	ID=exon-XM_011337822.3-15;Dbxref=GeneID:105278611%2CGenbank:XM_011337822.3;Parent=rna-XM_011337822.3
NC_039511.1	Gnomon	exon	8649567	8649851	.	+	.	ID=exon-XM_011337822.3-16;Dbxref=GeneID:105278611%2CGenbank:XM_011337822.3;Parent=rna-XM_011337822.3
NC_039511.1	Gnomon	exon	5326520	5326854	.	-	.	ID=exon-XM_026970370.1-3;Dbxref=GeneID:105284318%2CGenbank:XM_026970370.1;Parent=rna-XM_026970370.1
NC_039511.1	Gnomon	exon	8649934	8651500	.	+	.	ID=exon-XM_011337822.3-17;Dbxref=GeneID:105278611%2CGenbank:XM_011337822.3;Parent=rna-XM_011337822.3
NC_039511.1	Gnomon	exon	5326304	5326415	.	-	.	ID=exon-XM_026970370.1-4;Dbxref=GeneID:105284318%2CGenbank:XM_026970370.1;Parent=rna-XM_026970370.1
NC_039511.1	Gnomon	exon	5325737	5326190	.	-	.	ID=exon-XM_026970370.1-5;Dbxref=GeneID:105284318%2CGenbank:XM_026970370.1;Parent=rna-XM_026970370.1
NC_039511.1	Gnomon	exon	5327205	5327539	.	-	.	ID=exon-XM_026970370.1-1;Dbxref=GeneID:105284318%2CGenbank:XM_026970370.1;Parent=rna-XM_026970370.1
NC_039511.1	Gnomon	exon	9827194	9827239	.	+	.	ID=exon-XM_026970645.1-15;Dbxref=GeneID:105286924%2CGenbank:XM_026970645.1;Parent=rna-XM_026970645.1
NC_039511.1	Gnomon	exon	10551987	10552110	.	-	.	ID=exon-XM_026970257.1-7;Dbxref=GeneID:105286960%2CGenbank:XM_026970257.1;Parent=rna-XM_026970257.1
NC_039511.1	Gnomon	exon	5327055	5327129	.	-	.	ID=exon-XM_026970370.1-2;Dbxref=GeneID:105284318%2CGenbank:XM_026970370.1;Parent=rna-XM_026970370.1
NC_039511.1	Gnomon	exon	10551453	10551572	.	-	.	ID=exon-XM_026970257.1-8;Dbxref=GeneID:105286960%2CGenbank:XM_026970257.1;Parent=rna-XM_026970257.1
NC_039511.1	Gnomon	exon	9826518	9826634	.	+	.	ID=exon-XM_026970645.1-13;Dbxref=GeneID:105286924%2CGenbank:XM_026970645.1;Parent=rna-XM_026970645.1
NC_039511.1	Gnomon	exon	10552421	10552531	.	-	.	ID=exon-XM_026970257.1-5;Dbxref=GeneID:105286960%2CGenbank:XM_026970257.1;Parent=rna-XM_026970257.1
NC_039511.1	Gnomon	exon	8647559	8647723	.	+	.	ID=exon-XM_011337822.3-10;Dbxref=GeneID:105278611%2CGenbank:XM_011337822.3;Parent=rna-XM_011337822.3
NC_039511.1	Gnomon	exon	9826986	9827023	.	+	.	ID=exon-XM_026970645.1-14;Dbxref=GeneID:105286924%2CGenbank:XM_026970645.1;Parent=rna-XM_026970645.1
NC_039511.1	Gnomon	exon	10552269	10552359	.	-	.	ID=exon-XM_026970257.1-6;Dbxref=GeneID:105286960%2CGenbank:XM_026970257.1;Parent=rna-XM_026970257.1
NC_039511.1	Gnomon	exon	8647965	8648142	.	+	.	ID=exon-XM_011337822.3-11;Dbxref=GeneID:105278611%2CGenbank:XM_011337822.3;Parent=rna-XM_011337822.3
NC_039511.1	Gnomon	exon	9825526	9825643	.	+	.	ID=exon-XM_026970645.1-11;Dbxref=GeneID:105286924%2CGenbank:XM_026970645.1;Parent=rna-XM_026970645.1
NC_039511.1	Gnomon	exon	10553386	10553503	.	-	.	ID=exon-XM_026970257.1-3;Dbxref=GeneID:105286960%2CGenbank:XM_026970257.1;Parent=rna-XM_026970257.1
NC_039511.1	Gnomon	exon	8648229	8648396	.	+	.	ID=exon-XM_011337822.3-12;Dbxref=GeneID:105278611%2CGenbank:XM_011337822.3;Parent=rna-XM_011337822.3
NC_039511.1	Gnomon	exon	9826103	9826364	.	+	.	ID=exon-XM_026970645.1-12;Dbxref=GeneID:105286924%2CGenbank:XM_026970645.1;Parent=rna-XM_026970645.1
NC_039511.1	Gnomon	exon	10552728	10552992	.	-	.	ID=exon-XM_026970257.1-4;Dbxref=GeneID:105286960%2CGenbank:XM_026970257.1;Parent=rna-XM_026970257.1
NC_039511.1	Gnomon	exon	10554147	10556379	.	-	.	ID=exon-XM_026970257.1-1;Dbxref=GeneID:105286960%2CGenbank:XM_026970257.1;Parent=rna-XM_026970257.1
NC_039511.1	Gnomon	exon	10553623	10553742	.	-	.	ID=exon-XM_026970257.1-2;Dbxref=GeneID:105286960%2CGenbank:XM_026970257.1;Parent=rna-XM_026970257.1
NC_039511.1	Gnomon	exon	10531653	10533034	.	-	.	ID=exon-XM_020031566.2-9;Dbxref=GeneID:105279110%2CGenbank:XM_020031566.2;Parent=rna-XM_020031566.2
NC_039511.1	Gnomon	gene	14968760	14971187	.	-	.	Name=LOC105285924;ID=gene-LOC105285924;Dbxref=GeneID:105285924
NC_039511.1	Gnomon	exon	10535236	10535381	.	-	.	ID=exon-XM_020031566.2-7;Dbxref=GeneID:105279110%2CGenbank:XM_020031566.2;Parent=rna-XM_020031566.2
NC_039511.1	Gnomon	gene	14956585	14964212	.	-	.	Name=LOC105285922;ID=gene-LOC105285922;Dbxref=GeneID:105285922
NC_039511.1	Gnomon	exon	10533145	10533277	.	-	.	ID=exon-XM_020031566.2-8;Dbxref=GeneID:105279110%2CGenbank:XM_020031566.2;Parent=rna-XM_020031566.2
NC_039511.1	Gnomon	gene	14964501	14968889	.	+	.	Name=LOC105285923;ID=gene-LOC105285923;Dbxref=GeneID:105285923
NC_039511.1	Gnomon	exon	10535842	10535964	.	-	.	ID=exon-XM_020031566.2-5;Dbxref=GeneID:105279110%2CGenbank:XM_020031566.2;Parent=rna-XM_020031566.2
NC_039511.1	Gnomon	gene	14975328	14979127	.	-	.	Name=LOC105285928;ID=gene-LOC105285928;Dbxref=GeneID:105285928
NC_039511.1	Gnomon	exon	10535685	10535775	.	-	.	ID=exon-XM_020031566.2-6;Dbxref=GeneID:105279110%2CGenbank:XM_020031566.2;Parent=rna-XM_020031566.2
NC_039511.1	Gnomon	exon	10536807	10536924	.	-	.	ID=exon-XM_020031566.2-3;Dbxref=GeneID:105279110%2CGenbank:XM_020031566.2;Parent=rna-XM_020031566.2
NC_039511.1	Gnomon	gene	14972710	14975225	.	+	.	Name=LOC105285926;ID=gene-LOC105285926;Dbxref=GeneID:105285926
NC_039511.1	Gnomon	exon	10536096	10536357	.	-	.	ID=exon-XM_020031566.2-4;Dbxref=GeneID:105279110%2CGenbank:XM_020031566.2;Parent=rna-XM_020031566.2
NC_039511.1	Gnomon	gene	14980038	14997228	.	+	.	Name=LOC105285927;ID=gene-LOC105285927;Dbxref=GeneID:105285927
NC_039511.1	Gnomon	gene	14952725	14955483	.	-	.	Name=LOC105285920;ID=gene-LOC105285920;Dbxref=GeneID:105285920
NC_039511.1	Gnomon	exon	10537514	10537804	.	-	.	ID=exon-XM_020031566.2-1;Dbxref=GeneID:105279110%2CGenbank:XM_020031566.2;Parent=rna-XM_020031566.2
NC_039511.1	Gnomon	exon	10537036	10537133	.	-	.	ID=exon-XM_020031566.2-2;Dbxref=GeneID:105279110%2CGenbank:XM_020031566.2;Parent=rna-XM_020031566.2
NC_039511.1	Gnomon	gene	14949906	14951485	.	+	.	Name=LOC105285919;ID=gene-LOC105285919;Dbxref=GeneID:105285919
NC_039511.1	Gnomon	gene	14929686	14935234	.	+	.	Name=LOC105285913;ID=gene-LOC105285913;Dbxref=GeneID:105285913
NC_039511.1	Gnomon	gene	14940976	14941842	.	+	.	Name=LOC105285914;ID=gene-LOC105285914;Dbxref=GeneID:105285914
NC_039511.1	Gnomon	gene	14916884	14918065	.	-	.	Name=LOC105285911;ID=gene-LOC105285911;Dbxref=GeneID:105285911
NC_039511.1	Gnomon	gene	14919031	14929579	.	-	.	Name=LOC105285912;ID=gene-LOC105285912;Dbxref=GeneID:105285912
NC_039511.1	Gnomon	gene	14942146	14945518	.	-	.	Name=LOC105285917;ID=gene-LOC105285917;Dbxref=GeneID:105285917
NC_039511.1	Gnomon	gene	14946626	14949751	.	+	.	Name=LOC105285918;ID=gene-LOC105285918;Dbxref=GeneID:105285918
NC_039511.1	Gnomon	gene	14935374	14941275	.	-	.	Name=LOC105285915;ID=gene-LOC105285915;Dbxref=GeneID:105285915
NC_039511.1	Gnomon	mRNA	3766781	3910923	.	-	.	Name=XM_011342393.2;ID=rna-XM_011342393.2;Dbxref=GeneID:105281292%2CGenbank:XM_011342393.2;Parent=gene-LOC105281292
NC_039511.1	Gnomon	gene	14907954	14912939	.	+	.	Name=LOC105285910;ID=gene-LOC105285910;Dbxref=GeneID:105285910
NC_039511.1	Gnomon	gene	14890385	14893327	.	+	.	Name=LOC105285908;ID=gene-LOC105285908;Dbxref=GeneID:105285908
NC_039511.1	Gnomon	gene	14913973	14917111	.	+	.	Name=LOC105285909;ID=gene-LOC105285909;Dbxref=GeneID:105285909
NC_039511.1	Gnomon	mRNA	10867601	10873144	.	+	.	Name=XM_026970114.1;ID=rna-XM_026970114.1;Dbxref=GeneID:105287072%2CGenbank:XM_026970114.1;Parent=gene-LOC105287072
NC_039511.1	Gnomon	gene	14497273	14498976	.	+	.	Name=LOC105285936;ID=gene-LOC105285936;Dbxref=GeneID:105285936
NC_039511.1	Gnomon	gene	15001021	15039003	.	+	.	Name=LOC105285932;ID=gene-LOC105285932;Dbxref=GeneID:105285932
NC_039511.1	Gnomon	gene	15038950	15041311	.	-	.	Name=LOC105285930;ID=gene-LOC105285930;Dbxref=GeneID:105285930
NC_039511.1	Gnomon	exon	13491686	13492031	.	+	.	ID=exon-XR_003406610.1-1;Dbxref=GeneID:113562059%2CGenbank:XR_003406610.1;Parent=rna-XR_003406610.1
NC_039511.1	Gnomon	exon	13492101	13492782	.	+	.	ID=exon-XR_003406610.1-2;Dbxref=GeneID:113562059%2CGenbank:XR_003406610.1;Parent=rna-XR_003406610.1
NC_039511.1	Gnomon	exon	627883	628037	.	+	.	ID=exon-XM_026970468.1-9;Dbxref=GeneID:105276509%2CGenbank:XM_026970468.1;Parent=rna-XM_026970468.1
NC_039511.1	Gnomon	exon	627166	627421	.	+	.	ID=exon-XM_026970468.1-7;Dbxref=GeneID:105276509%2CGenbank:XM_026970468.1;Parent=rna-XM_026970468.1
NC_039511.1	Gnomon	exon	627526	627803	.	+	.	ID=exon-XM_026970468.1-8;Dbxref=GeneID:105276509%2CGenbank:XM_026970468.1;Parent=rna-XM_026970468.1
NC_039511.1	Gnomon	exon	626438	626816	.	+	.	ID=exon-XM_026970468.1-5;Dbxref=GeneID:105276509%2CGenbank:XM_026970468.1;Parent=rna-XM_026970468.1
NC_039511.1	Gnomon	exon	626890	627069	.	+	.	ID=exon-XM_026970468.1-6;Dbxref=GeneID:105276509%2CGenbank:XM_026970468.1;Parent=rna-XM_026970468.1
NC_039511.1	Gnomon	exon	624299	624332	.	+	.	ID=exon-XM_026970468.1-3;Dbxref=GeneID:105276509%2CGenbank:XM_026970468.1;Parent=rna-XM_026970468.1
NC_039511.1	Gnomon	exon	625843	626363	.	+	.	ID=exon-XM_026970468.1-4;Dbxref=GeneID:105276509%2CGenbank:XM_026970468.1;Parent=rna-XM_026970468.1
NC_039511.1	Gnomon	exon	621063	621192	.	+	.	ID=exon-XM_026970468.1-1;Dbxref=GeneID:105276509%2CGenbank:XM_026970468.1;Parent=rna-XM_026970468.1
NC_039511.1	Gnomon	exon	623765	624078	.	+	.	ID=exon-XM_026970468.1-2;Dbxref=GeneID:105276509%2CGenbank:XM_026970468.1;Parent=rna-XM_026970468.1
NC_039511.1	Gnomon	exon	2137401	2137554	.	+	.	ID=exon-XM_026970421.1-4;Dbxref=GeneID:105276402%2CGenbank:XM_026970421.1;Parent=rna-XM_026970421.1
NC_039511.1	Gnomon	exon	2137628	2137764	.	+	.	ID=exon-XM_026970421.1-5;Dbxref=GeneID:105276402%2CGenbank:XM_026970421.1;Parent=rna-XM_026970421.1
NC_039511.1	Gnomon	exon	2138110	2144436	.	+	.	ID=exon-XM_026970421.1-6;Dbxref=GeneID:105276402%2CGenbank:XM_026970421.1;Parent=rna-XM_026970421.1
NC_039511.1	Gnomon	exon	2134519	2135989	.	+	.	ID=exon-XM_026970421.1-1;Dbxref=GeneID:105276402%2CGenbank:XM_026970421.1;Parent=rna-XM_026970421.1
NC_039511.1	Gnomon	CDS	14658711	14659097	.	+	0	Name=XP_011348720.1;ID=cds-XP_011348720.1;Dbxref=GeneID:105285888%2CGenbank:XP_011348720.1;Parent=rna-XM_011350418.2
NC_039511.1	Gnomon	CDS	14687872	14688133	.	+	0	Name=XP_011348720.1;ID=cds-XP_011348720.1;Dbxref=GeneID:105285888%2CGenbank:XP_011348720.1;Parent=rna-XM_011350418.2
NC_039511.1	Gnomon	CDS	14690108	14690811	.	+	0	Name=XP_011348720.1;ID=cds-XP_011348720.1;Dbxref=GeneID:105285888%2CGenbank:XP_011348720.1;Parent=rna-XM_011350418.2
NC_039511.1	Gnomon	exon	2136221	2136810	.	+	.	ID=exon-XM_026970421.1-2;Dbxref=GeneID:105276402%2CGenbank:XM_026970421.1;Parent=rna-XM_026970421.1
NC_039511.1	Gnomon	exon	2137021	2137190	.	+	.	ID=exon-XM_026970421.1-3;Dbxref=GeneID:105276402%2CGenbank:XM_026970421.1;Parent=rna-XM_026970421.1
NC_039511.1	Gnomon	mRNA	5918170	5919964	.	+	.	Name=XM_011348819.2;ID=rna-XM_011348819.2;Dbxref=GeneID:105284939%2CGenbank:XM_011348819.2;Parent=gene-LOC105284939
NC_039511.1	Gnomon	exon	14717637	14717899	.	-	.	ID=exon-XM_011350432.3-2;Dbxref=GeneID:105285893%2CGenbank:XM_011350432.3;Parent=rna-XM_011350432.3
NC_039511.1	Gnomon	exon	14717306	14717554	.	-	.	ID=exon-XM_011350432.3-3;Dbxref=GeneID:105285893%2CGenbank:XM_011350432.3;Parent=rna-XM_011350432.3
NC_039511.1	Gnomon	exon	14717035	14717230	.	-	.	ID=exon-XM_011350432.3-4;Dbxref=GeneID:105285893%2CGenbank:XM_011350432.3;Parent=rna-XM_011350432.3
NC_039511.1	Gnomon	exon	14716588	14716952	.	-	.	ID=exon-XM_011350432.3-5;Dbxref=GeneID:105285893%2CGenbank:XM_011350432.3;Parent=rna-XM_011350432.3
NC_039511.1	Gnomon	exon	14714981	14716328	.	-	.	ID=exon-XM_011350432.3-6;Dbxref=GeneID:105285893%2CGenbank:XM_011350432.3;Parent=rna-XM_011350432.3
NC_039511.1	Gnomon	exon	11657478	11657597	.	-	.	ID=exon-XM_026970333.1-2;Dbxref=GeneID:105285164%2CGenbank:XM_026970333.1;Parent=rna-XM_026970333.1
NC_039511.1	Gnomon	exon	11657231	11657348	.	-	.	ID=exon-XM_026970333.1-3;Dbxref=GeneID:105285164%2CGenbank:XM_026970333.1;Parent=rna-XM_026970333.1
NC_039511.1	Gnomon	exon	11657854	11658023	.	-	.	ID=exon-XM_026970333.1-1;Dbxref=GeneID:105285164%2CGenbank:XM_026970333.1;Parent=rna-XM_026970333.1
NC_039511.1	Gnomon	exon	11655298	11655388	.	-	.	ID=exon-XM_026970333.1-6;Dbxref=GeneID:105285164%2CGenbank:XM_026970333.1;Parent=rna-XM_026970333.1
NC_039511.1	Gnomon	exon	11654594	11654739	.	-	.	ID=exon-XM_026970333.1-7;Dbxref=GeneID:105285164%2CGenbank:XM_026970333.1;Parent=rna-XM_026970333.1
NC_039511.1	Gnomon	exon	11655745	11656009	.	-	.	ID=exon-XM_026970333.1-4;Dbxref=GeneID:105285164%2CGenbank:XM_026970333.1;Parent=rna-XM_026970333.1
NC_039511.1	Gnomon	exon	11655501	11655617	.	-	.	ID=exon-XM_026970333.1-5;Dbxref=GeneID:105285164%2CGenbank:XM_026970333.1;Parent=rna-XM_026970333.1
NC_039511.1	Gnomon	exon	11653535	11654458	.	-	.	ID=exon-XM_026970333.1-8;Dbxref=GeneID:105285164%2CGenbank:XM_026970333.1;Parent=rna-XM_026970333.1
NC_039511.1	Gnomon	mRNA	11857393	11957617	.	+	.	Name=XM_011349158.2;ID=rna-XM_011349158.2;Dbxref=GeneID:105285158%2CGenbank:XM_011349158.2;Parent=gene-LOC105285158
NC_039511.1	Gnomon	exon	14719487	14719677	.	-	.	ID=exon-XM_011350432.3-1;Dbxref=GeneID:105285893%2CGenbank:XM_011350432.3;Parent=rna-XM_011350432.3
NC_039511.1	Gnomon	gene	3761330	3766581	.	+	.	Name=LOC105281272;ID=gene-LOC105281272;Dbxref=GeneID:105281272
NC_039511.1	Gnomon	mRNA	11283850	11293849	.	-	.	Name=XM_026970215.1;ID=rna-XM_026970215.1;Dbxref=GeneID:105284128%2CGenbank:XM_026970215.1;Parent=gene-LOC105284128
NC_039511.1	Gnomon	exon	14937892	14938093	.	-	.	ID=exon-XM_011350479.3-5;Dbxref=GeneID:105285915%2CGenbank:XM_011350479.3;Parent=rna-XM_011350479.3
NC_039511.1	Gnomon	exon	14937594	14937802	.	-	.	ID=exon-XM_011350479.3-6;Dbxref=GeneID:105285915%2CGenbank:XM_011350479.3;Parent=rna-XM_011350479.3
NC_039511.1	Gnomon	exon	14938379	14938466	.	-	.	ID=exon-XM_011350479.3-3;Dbxref=GeneID:105285915%2CGenbank:XM_011350479.3;Parent=rna-XM_011350479.3
NC_039511.1	Gnomon	exon	14938175	14938285	.	-	.	ID=exon-XM_011350479.3-4;Dbxref=GeneID:105285915%2CGenbank:XM_011350479.3;Parent=rna-XM_011350479.3
NC_039511.1	Gnomon	exon	14940321	14940562	.	-	.	ID=exon-XM_011350479.3-1;Dbxref=GeneID:105285915%2CGenbank:XM_011350479.3;Parent=rna-XM_011350479.3
NC_039511.1	Gnomon	exon	14938656	14940063	.	-	.	ID=exon-XM_011350479.3-2;Dbxref=GeneID:105285915%2CGenbank:XM_011350479.3;Parent=rna-XM_011350479.3
NC_039511.1	Gnomon	exon	7816121	7816294	.	-	.	ID=exon-XM_026970852.1-10;Dbxref=GeneID:105276337%2CGenbank:XM_026970852.1;Parent=rna-XM_026970852.1
NC_039511.1	Gnomon	exon	7814156	7816060	.	-	.	ID=exon-XM_026970852.1-11;Dbxref=GeneID:105276337%2CGenbank:XM_026970852.1;Parent=rna-XM_026970852.1
NC_039511.1	Gnomon	exon	7802861	7802999	.	-	.	ID=exon-XM_026970852.1-12;Dbxref=GeneID:105276337%2CGenbank:XM_026970852.1;Parent=rna-XM_026970852.1
NC_039511.1	Gnomon	exon	7763848	7763970	.	-	.	ID=exon-XM_026970852.1-13;Dbxref=GeneID:105276337%2CGenbank:XM_026970852.1;Parent=rna-XM_026970852.1
NC_039511.1	Gnomon	exon	14935374	14936679	.	-	.	ID=exon-XM_011350479.3-9;Dbxref=GeneID:105285915%2CGenbank:XM_011350479.3;Parent=rna-XM_011350479.3
NC_039511.1	Gnomon	exon	7763371	7763764	.	-	.	ID=exon-XM_026970852.1-14;Dbxref=GeneID:105276337%2CGenbank:XM_026970852.1;Parent=rna-XM_026970852.1
NC_039511.1	Gnomon	exon	7751391	7751628	.	-	.	ID=exon-XM_026970852.1-15;Dbxref=GeneID:105276337%2CGenbank:XM_026970852.1;Parent=rna-XM_026970852.1
NC_039511.1	Gnomon	exon	14937278	14937502	.	-	.	ID=exon-XM_011350479.3-7;Dbxref=GeneID:105285915%2CGenbank:XM_011350479.3;Parent=rna-XM_011350479.3
NC_039511.1	Gnomon	CDS	3542016	3542068	.	+	0	Name=XP_011345587.1;ID=cds-XP_011345587.1;Dbxref=GeneID:105284060%2CGenbank:XP_011345587.1;Parent=rna-XM_011347285.2
NC_039511.1	Gnomon	CDS	3542266	3542719	.	+	0	Name=XP_011345587.1;ID=cds-XP_011345587.1;Dbxref=GeneID:105284060%2CGenbank:XP_011345587.1;Parent=rna-XM_011347285.2
NC_039511.1	Gnomon	exon	14936932	14937192	.	-	.	ID=exon-XM_011350479.3-8;Dbxref=GeneID:105285915%2CGenbank:XM_011350479.3;Parent=rna-XM_011350479.3
NC_039511.1	Gnomon	mRNA	2490731	2496029	.	-	.	Name=XM_011343330.2;ID=rna-XM_011343330.2;Dbxref=GeneID:105281819%2CGenbank:XM_011343330.2;Parent=gene-LOC105281819
NC_039511.1	Gnomon	gene	3915809	3918242	.	-	.	Name=LOC105281296;ID=gene-LOC105281296;Dbxref=GeneID:105281296
NC_039511.1	Gnomon	exon	13906627	13906871	.	-	.	ID=exon-XR_003406734.1-1;Dbxref=GeneID:109610810%2CGenbank:XR_003406734.1;Parent=rna-XR_003406734.1
NC_039511.1	Gnomon	exon	13905402	13906549	.	-	.	ID=exon-XR_003406734.1-2;Dbxref=GeneID:109610810%2CGenbank:XR_003406734.1;Parent=rna-XR_003406734.1
NC_039511.1	Gnomon	gene	3766781	3910923	.	-	.	Name=LOC105281292;ID=gene-LOC105281292;Dbxref=GeneID:105281292
NC_039511.1	Gnomon	exon	8233476	8233890	.	+	.	ID=id-LOC113562200;Dbxref=GeneID:113562200;Parent=gene-LOC113562200
NC_039511.1	Gnomon	mRNA	12768797	12771841	.	+	.	Name=XM_011333626.3;ID=rna-XM_011333626.3;Dbxref=GeneID:105276192%2CGenbank:XM_011333626.3;Parent=gene-LOC105276192
NC_039511.1	Gnomon	exon	3030101	3030228	.	-	.	ID=exon-XM_020033200.2-8;Dbxref=GeneID:105284095%2CGenbank:XM_020033200.2;Parent=rna-XM_020033200.2
NC_039511.1	Gnomon	exon	3028826	3028989	.	-	.	ID=exon-XM_020033200.2-9;Dbxref=GeneID:105284095%2CGenbank:XM_020033200.2;Parent=rna-XM_020033200.2
NC_039511.1	Gnomon	exon	13690708	13690950	.	+	.	ID=id-LOC113562206;Dbxref=GeneID:113562206;Parent=gene-LOC113562206
NC_039511.1	Gnomon	exon	14503833	14505293	.	-	.	ID=id-LOC113562208;Dbxref=GeneID:113562208;Parent=gene-LOC113562208
NC_039511.1	Gnomon	exon	6172962	6173059	.	+	.	ID=exon-XM_026970833.1-1;Dbxref=GeneID:105280224%2CGenbank:XM_026970833.1;Parent=rna-XM_026970833.1
NC_039511.1	Gnomon	exon	6174727	6174833	.	+	.	ID=exon-XM_026970833.1-2;Dbxref=GeneID:105280224%2CGenbank:XM_026970833.1;Parent=rna-XM_026970833.1
NC_039511.1	Gnomon	CDS	14124519	14124598	.	+	0	Name=XP_011332844.2;ID=cds-XP_011332844.2;Dbxref=GeneID:105276705%2CGenbank:XP_011332844.2;Parent=rna-XM_011334542.3
NC_039511.1	Gnomon	CDS	14125212	14125353	.	+	0	Name=XP_011332844.2;ID=cds-XP_011332844.2;Dbxref=GeneID:105276705%2CGenbank:XP_011332844.2;Parent=rna-XM_011334542.3
NC_039511.1	Gnomon	CDS	14125451	14125577	.	+	0	Name=XP_011332844.2;ID=cds-XP_011332844.2;Dbxref=GeneID:105276705%2CGenbank:XP_011332844.2;Parent=rna-XM_011334542.3
NC_039511.1	Gnomon	CDS	14125771	14125900	.	+	0	Name=XP_011332844.2;ID=cds-XP_011332844.2;Dbxref=GeneID:105276705%2CGenbank:XP_011332844.2;Parent=rna-XM_011334542.3
NC_039511.1	Gnomon	CDS	14126636	14126702	.	+	0	Name=XP_011332844.2;ID=cds-XP_011332844.2;Dbxref=GeneID:105276705%2CGenbank:XP_011332844.2;Parent=rna-XM_011334542.3
NC_039511.1	Gnomon	CDS	14126803	14127028	.	+	0	Name=XP_011332844.2;ID=cds-XP_011332844.2;Dbxref=GeneID:105276705%2CGenbank:XP_011332844.2;Parent=rna-XM_011334542.3
NC_039511.1	Gnomon	CDS	14127132	14127390	.	+	0	Name=XP_011332844.2;ID=cds-XP_011332844.2;Dbxref=GeneID:105276705%2CGenbank:XP_011332844.2;Parent=rna-XM_011334542.3
NC_039511.1	Gnomon	CDS	14127501	14127734	.	+	0	Name=XP_011332844.2;ID=cds-XP_011332844.2;Dbxref=GeneID:105276705%2CGenbank:XP_011332844.2;Parent=rna-XM_011334542.3
NC_039511.1	Gnomon	CDS	14127960	14128136	.	+	0	Name=XP_011332844.2;ID=cds-XP_011332844.2;Dbxref=GeneID:105276705%2CGenbank:XP_011332844.2;Parent=rna-XM_011334542.3
NC_039511.1	Gnomon	CDS	14128411	14128689	.	+	0	Name=XP_011332844.2;ID=cds-XP_011332844.2;Dbxref=GeneID:105276705%2CGenbank:XP_011332844.2;Parent=rna-XM_011334542.3
NC_039511.1	Gnomon	CDS	14128774	14128967	.	+	0	Name=XP_011332844.2;ID=cds-XP_011332844.2;Dbxref=GeneID:105276705%2CGenbank:XP_011332844.2;Parent=rna-XM_011334542.3
NC_039511.1	Gnomon	CDS	14129135	14129397	.	+	0	Name=XP_011332844.2;ID=cds-XP_011332844.2;Dbxref=GeneID:105276705%2CGenbank:XP_011332844.2;Parent=rna-XM_011334542.3
NC_039511.1	Gnomon	exon	6175761	6176134	.	+	.	ID=exon-XM_026970833.1-5;Dbxref=GeneID:105280224%2CGenbank:XM_026970833.1;Parent=rna-XM_026970833.1
NC_039511.1	Gnomon	exon	6176212	6176492	.	+	.	ID=exon-XM_026970833.1-6;Dbxref=GeneID:105280224%2CGenbank:XM_026970833.1;Parent=rna-XM_026970833.1
NC_039511.1	Gnomon	exon	6175176	6175275	.	+	.	ID=exon-XM_026970833.1-3;Dbxref=GeneID:105280224%2CGenbank:XM_026970833.1;Parent=rna-XM_026970833.1
NC_039511.1	Gnomon	exon	6175347	6175489	.	+	.	ID=exon-XM_026970833.1-4;Dbxref=GeneID:105280224%2CGenbank:XM_026970833.1;Parent=rna-XM_026970833.1
NC_039511.1	Gnomon	exon	3031309	3032315	.	-	.	ID=exon-XM_020033200.2-4;Dbxref=GeneID:105284095%2CGenbank:XM_020033200.2;Parent=rna-XM_020033200.2
NC_039511.1	Gnomon	exon	6177572	6177697	.	+	.	ID=exon-XM_026970833.1-9;Dbxref=GeneID:105280224%2CGenbank:XM_026970833.1;Parent=rna-XM_026970833.1
NC_039511.1	Gnomon	exon	3030978	3031233	.	-	.	ID=exon-XM_020033200.2-5;Dbxref=GeneID:105284095%2CGenbank:XM_020033200.2;Parent=rna-XM_020033200.2
NC_039511.1	Gnomon	exon	3030757	3030891	.	-	.	ID=exon-XM_020033200.2-6;Dbxref=GeneID:105284095%2CGenbank:XM_020033200.2;Parent=rna-XM_020033200.2
NC_039511.1	Gnomon	exon	6176639	6176815	.	+	.	ID=exon-XM_026970833.1-7;Dbxref=GeneID:105280224%2CGenbank:XM_026970833.1;Parent=rna-XM_026970833.1
NC_039511.1	Gnomon	exon	3030310	3030445	.	-	.	ID=exon-XM_020033200.2-7;Dbxref=GeneID:105284095%2CGenbank:XM_020033200.2;Parent=rna-XM_020033200.2
NC_039511.1	Gnomon	exon	6177146	6177306	.	+	.	ID=exon-XM_026970833.1-8;Dbxref=GeneID:105280224%2CGenbank:XM_026970833.1;Parent=rna-XM_026970833.1
NC_039511.1	Gnomon	exon	3033444	3033812	.	-	.	ID=exon-XM_020033200.2-1;Dbxref=GeneID:105284095%2CGenbank:XM_020033200.2;Parent=rna-XM_020033200.2
NC_039511.1	Gnomon	exon	3032742	3032892	.	-	.	ID=exon-XM_020033200.2-2;Dbxref=GeneID:105284095%2CGenbank:XM_020033200.2;Parent=rna-XM_020033200.2
NC_039511.1	Gnomon	exon	3032446	3032555	.	-	.	ID=exon-XM_020033200.2-3;Dbxref=GeneID:105284095%2CGenbank:XM_020033200.2;Parent=rna-XM_020033200.2
NC_039511.1	Gnomon	exon	16735411	16736202	.	-	.	ID=id-LOC113562211;Dbxref=GeneID:113562211;Parent=gene-LOC113562211
NC_039511.1	Gnomon	exon	1666471	1666648	.	+	.	ID=exon-XM_011334041.2-9;Dbxref=GeneID:105276437%2CGenbank:XM_011334041.2;Parent=rna-XM_011334041.2
NC_039511.1	Gnomon	CDS	4664245	4664250	.	+	0	Name=XP_026825846.1;ID=cds-XP_026825846.1;Dbxref=GeneID:113562050%2CGenbank:XP_026825846.1;Parent=rna-XM_026970045.1
NC_039511.1	Gnomon	CDS	4664325	4667797	.	+	0	Name=XP_026825846.1;ID=cds-XP_026825846.1;Dbxref=GeneID:113562050%2CGenbank:XP_026825846.1;Parent=rna-XM_026970045.1
NC_039511.1	Gnomon	CDS	4667937	4668022	.	+	0	Name=XP_026825846.1;ID=cds-XP_026825846.1;Dbxref=GeneID:113562050%2CGenbank:XP_026825846.1;Parent=rna-XM_026970045.1
NC_039511.1	Gnomon	CDS	4668098	4668308	.	+	0	Name=XP_026825846.1;ID=cds-XP_026825846.1;Dbxref=GeneID:113562050%2CGenbank:XP_026825846.1;Parent=rna-XM_026970045.1
NC_039511.1	Gnomon	CDS	4668984	4669090	.	+	0	Name=XP_026825846.1;ID=cds-XP_026825846.1;Dbxref=GeneID:113562050%2CGenbank:XP_026825846.1;Parent=rna-XM_026970045.1
NC_039511.1	Gnomon	CDS	4669166	4669316	.	+	0	Name=XP_026825846.1;ID=cds-XP_026825846.1;Dbxref=GeneID:113562050%2CGenbank:XP_026825846.1;Parent=rna-XM_026970045.1
NC_039511.1	Gnomon	CDS	4669396	4669531	.	+	0	Name=XP_026825846.1;ID=cds-XP_026825846.1;Dbxref=GeneID:113562050%2CGenbank:XP_026825846.1;Parent=rna-XM_026970045.1
NC_039511.1	Gnomon	CDS	4669622	4669886	.	+	0	Name=XP_026825846.1;ID=cds-XP_026825846.1;Dbxref=GeneID:113562050%2CGenbank:XP_026825846.1;Parent=rna-XM_026970045.1
NC_039511.1	Gnomon	CDS	4669980	4670149	.	+	0	Name=XP_026825846.1;ID=cds-XP_026825846.1;Dbxref=GeneID:113562050%2CGenbank:XP_026825846.1;Parent=rna-XM_026970045.1
NC_039511.1	Gnomon	CDS	4670227	4670808	.	+	0	Name=XP_026825846.1;ID=cds-XP_026825846.1;Dbxref=GeneID:113562050%2CGenbank:XP_026825846.1;Parent=rna-XM_026970045.1
NC_039511.1	Gnomon	CDS	4670891	4671331	.	+	0	Name=XP_026825846.1;ID=cds-XP_026825846.1;Dbxref=GeneID:113562050%2CGenbank:XP_026825846.1;Parent=rna-XM_026970045.1
NC_039511.1	Gnomon	CDS	4671654	4671686	.	+	0	Name=XP_026825846.1;ID=cds-XP_026825846.1;Dbxref=GeneID:113562050%2CGenbank:XP_026825846.1;Parent=rna-XM_026970045.1
NC_039511.1	Gnomon	CDS	4673294	4673536	.	+	0	Name=XP_026825846.1;ID=cds-XP_026825846.1;Dbxref=GeneID:113562050%2CGenbank:XP_026825846.1;Parent=rna-XM_026970045.1
NC_039511.1	Gnomon	CDS	4673894	4674278	.	+	0	Name=XP_026825846.1;ID=cds-XP_026825846.1;Dbxref=GeneID:113562050%2CGenbank:XP_026825846.1;Parent=rna-XM_026970045.1
NC_039511.1	Gnomon	CDS	4674445	4674530	.	+	0	Name=XP_026825846.1;ID=cds-XP_026825846.1;Dbxref=GeneID:113562050%2CGenbank:XP_026825846.1;Parent=rna-XM_026970045.1
NC_039511.1	Gnomon	CDS	4675162	4675188	.	+	0	Name=XP_026825846.1;ID=cds-XP_026825846.1;Dbxref=GeneID:113562050%2CGenbank:XP_026825846.1;Parent=rna-XM_026970045.1
NC_039511.1	Gnomon	exon	1665735	1666078	.	+	.	ID=exon-XM_011334041.2-7;Dbxref=GeneID:105276437%2CGenbank:XM_011334041.2;Parent=rna-XM_011334041.2
NC_039511.1	Gnomon	exon	1666158	1666324	.	+	.	ID=exon-XM_011334041.2-8;Dbxref=GeneID:105276437%2CGenbank:XM_011334041.2;Parent=rna-XM_011334041.2
NC_039511.1	Gnomon	exon	1663016	1663187	.	+	.	ID=exon-XM_011334041.2-1;Dbxref=GeneID:105276437%2CGenbank:XM_011334041.2;Parent=rna-XM_011334041.2
NC_039511.1	Gnomon	exon	1664294	1664564	.	+	.	ID=exon-XM_011334041.2-2;Dbxref=GeneID:105276437%2CGenbank:XM_011334041.2;Parent=rna-XM_011334041.2
NC_039511.1	Gnomon	exon	1665223	1665404	.	+	.	ID=exon-XM_011334041.2-5;Dbxref=GeneID:105276437%2CGenbank:XM_011334041.2;Parent=rna-XM_011334041.2
NC_039511.1	Gnomon	exon	1665498	1665657	.	+	.	ID=exon-XM_011334041.2-6;Dbxref=GeneID:105276437%2CGenbank:XM_011334041.2;Parent=rna-XM_011334041.2
NC_039511.1	Gnomon	exon	1664654	1664916	.	+	.	ID=exon-XM_011334041.2-3;Dbxref=GeneID:105276437%2CGenbank:XM_011334041.2;Parent=rna-XM_011334041.2
NC_039511.1	Gnomon	exon	1665030	1665148	.	+	.	ID=exon-XM_011334041.2-4;Dbxref=GeneID:105276437%2CGenbank:XM_011334041.2;Parent=rna-XM_011334041.2
NC_039511.1	Gnomon	mRNA	13117449	13120413	.	-	.	Name=XM_011334214.3;ID=rna-XM_011334214.3;Dbxref=GeneID:105276516%2CGenbank:XM_011334214.3;Parent=gene-LOC105276516
NC_039511.1	Gnomon	mRNA	4452275	4460213	.	+	.	Name=XM_011342981.3;ID=rna-XM_011342981.3;Dbxref=GeneID:105281631%2CGenbank:XM_011342981.3;Parent=gene-LOC105281631
NC_039511.1	Gnomon	exon	5454235	5455632	.	+	.	ID=exon-XM_026970394.1-3;Dbxref=GeneID:105286656%2CGenbank:XM_026970394.1;Parent=rna-XM_026970394.1
NC_039511.1	Gnomon	exon	5449909	5452630	.	+	.	ID=exon-XM_026970394.1-1;Dbxref=GeneID:105286656%2CGenbank:XM_026970394.1;Parent=rna-XM_026970394.1
NC_039511.1	Gnomon	exon	5453711	5454073	.	+	.	ID=exon-XM_026970394.1-2;Dbxref=GeneID:105286656%2CGenbank:XM_026970394.1;Parent=rna-XM_026970394.1
NC_039511.1	Gnomon	mRNA	16233230	16234381	.	-	.	Name=XM_011348173.3;ID=rna-XM_011348173.3;Dbxref=GeneID:105284550%2CGenbank:XM_011348173.3;Parent=gene-LOC105284550
NC_039511.1	Gnomon	mRNA	13047757	13050863	.	+	.	Name=XM_011333866.2;ID=rna-XM_011333866.2;Dbxref=GeneID:105276325%2CGenbank:XM_011333866.2;Parent=gene-LOC105276325
NC_039511.1	Gnomon	lnc_RNA	3976537	3983320	.	+	.	Name=XR_003406672.1;ID=rna-XR_003406672.1;Dbxref=GeneID:105281372%2CGenbank:XR_003406672.1;Parent=gene-LOC105281372
NC_039511.1	Gnomon	exon	12399816	12400254	.	-	.	ID=exon-XM_020033558.2-1;Dbxref=GeneID:105285138%2CGenbank:XM_020033558.2;Parent=rna-XM_020033558.2
NC_039511.1	Gnomon	exon	12350087	12350329	.	-	.	ID=exon-XM_020033558.2-2;Dbxref=GeneID:105285138%2CGenbank:XM_020033558.2;Parent=rna-XM_020033558.2
NC_039511.1	Gnomon	exon	12300143	12300254	.	-	.	ID=exon-XM_020033558.2-3;Dbxref=GeneID:105285138%2CGenbank:XM_020033558.2;Parent=rna-XM_020033558.2
NC_039511.1	Gnomon	exon	12299135	12299523	.	-	.	ID=exon-XM_020033558.2-4;Dbxref=GeneID:105285138%2CGenbank:XM_020033558.2;Parent=rna-XM_020033558.2
NC_039511.1	Gnomon	exon	12294226	12294329	.	-	.	ID=exon-XM_020033558.2-5;Dbxref=GeneID:105285138%2CGenbank:XM_020033558.2;Parent=rna-XM_020033558.2
NC_039511.1	Gnomon	exon	12292788	12292943	.	-	.	ID=exon-XM_020033558.2-6;Dbxref=GeneID:105285138%2CGenbank:XM_020033558.2;Parent=rna-XM_020033558.2
NC_039511.1	Gnomon	exon	12290901	12291121	.	-	.	ID=exon-XM_020033558.2-7;Dbxref=GeneID:105285138%2CGenbank:XM_020033558.2;Parent=rna-XM_020033558.2
NC_039511.1	Gnomon	exon	12289211	12289314	.	-	.	ID=exon-XM_020033558.2-8;Dbxref=GeneID:105285138%2CGenbank:XM_020033558.2;Parent=rna-XM_020033558.2
NC_039511.1	Gnomon	exon	12288407	12288522	.	-	.	ID=exon-XM_020033558.2-9;Dbxref=GeneID:105285138%2CGenbank:XM_020033558.2;Parent=rna-XM_020033558.2
NC_039511.1	Gnomon	exon	1666731	1668395	.	+	.	ID=exon-XM_011334038.2-10;Dbxref=GeneID:105276437%2CGenbank:XM_011334038.2;Parent=rna-XM_011334038.2
NC_039511.1	Gnomon	CDS	7885336	7885992	.	+	0	Name=XP_026826675.1;ID=cds-XP_026826675.1;Dbxref=GeneID:105276330%2CGenbank:XP_026826675.1;Parent=rna-XM_026970874.1
NC_039511.1	Gnomon	mRNA	14935374	14941275	.	-	.	Name=XM_011350480.3;ID=rna-XM_011350480.3;Dbxref=GeneID:105285915%2CGenbank:XM_011350480.3;Parent=gene-LOC105285915
NC_039511.1	Gnomon	exon	16724216	16724622	.	-	.	ID=exon-XM_026970522.1-1;Dbxref=GeneID:105284482%2CGenbank:XM_026970522.1;Parent=rna-XM_026970522.1
NC_039511.1	Gnomon	CDS	11142612	11142619	.	-	0	Name=XP_011345680.1;ID=cds-XP_011345680.1;Dbxref=GeneID:105284110%2CGenbank:XP_011345680.1;Parent=rna-XM_011347378.3
NC_039511.1	Gnomon	CDS	11140150	11140269	.	-	0	Name=XP_011345680.1;ID=cds-XP_011345680.1;Dbxref=GeneID:105284110%2CGenbank:XP_011345680.1;Parent=rna-XM_011347378.3
NC_039511.1	Gnomon	CDS	11139532	11139709	.	-	0	Name=XP_011345680.1;ID=cds-XP_011345680.1;Dbxref=GeneID:105284110%2CGenbank:XP_011345680.1;Parent=rna-XM_011347378.3
NC_039511.1	Gnomon	CDS	11139215	11139394	.	-	0	Name=XP_011345680.1;ID=cds-XP_011345680.1;Dbxref=GeneID:105284110%2CGenbank:XP_011345680.1;Parent=rna-XM_011347378.3
NC_039511.1	Gnomon	CDS	11138765	11139083	.	-	0	Name=XP_011345680.1;ID=cds-XP_011345680.1;Dbxref=GeneID:105284110%2CGenbank:XP_011345680.1;Parent=rna-XM_011347378.3
NC_039511.1	Gnomon	CDS	11138279	11138381	.	-	0	Name=XP_011345680.1;ID=cds-XP_011345680.1;Dbxref=GeneID:105284110%2CGenbank:XP_011345680.1;Parent=rna-XM_011347378.3
NC_039511.1	Gnomon	CDS	11138057	11138195	.	-	0	Name=XP_011345680.1;ID=cds-XP_011345680.1;Dbxref=GeneID:105284110%2CGenbank:XP_011345680.1;Parent=rna-XM_011347378.3
NC_039511.1	Gnomon	CDS	11137607	11137732	.	-	0	Name=XP_011345680.1;ID=cds-XP_011345680.1;Dbxref=GeneID:105284110%2CGenbank:XP_011345680.1;Parent=rna-XM_011347378.3
NC_039511.1	Gnomon	exon	4623610	4623745	.	+	.	ID=exon-XM_026970051.1-10;Dbxref=GeneID:105281790%2CGenbank:XM_026970051.1;Parent=rna-XM_026970051.1
NC_039511.1	Gnomon	exon	4623945	4624194	.	+	.	ID=exon-XM_026970051.1-11;Dbxref=GeneID:105281790%2CGenbank:XM_026970051.1;Parent=rna-XM_026970051.1
NC_039511.1	Gnomon	CDS	9646285	9646614	.	-	0	Name=XP_026826434.1;ID=cds-XP_026826434.1;Dbxref=GeneID:105276768%2CGenbank:XP_026826434.1;Parent=rna-XM_026970633.1
NC_039511.1	Gnomon	CDS	9646030	9646147	.	-	0	Name=XP_026826434.1;ID=cds-XP_026826434.1;Dbxref=GeneID:105276768%2CGenbank:XP_026826434.1;Parent=rna-XM_026970633.1
NC_039511.1	Gnomon	CDS	9645322	9645583	.	-	0	Name=XP_026826434.1;ID=cds-XP_026826434.1;Dbxref=GeneID:105276768%2CGenbank:XP_026826434.1;Parent=rna-XM_026970633.1
NC_039511.1	Gnomon	CDS	9645068	9645184	.	-	0	Name=XP_026826434.1;ID=cds-XP_026826434.1;Dbxref=GeneID:105276768%2CGenbank:XP_026826434.1;Parent=rna-XM_026970633.1
NC_039511.1	Gnomon	CDS	9644697	9644787	.	-	0	Name=XP_026826434.1;ID=cds-XP_026826434.1;Dbxref=GeneID:105276768%2CGenbank:XP_026826434.1;Parent=rna-XM_026970633.1
NC_039511.1	Gnomon	CDS	9644271	9644416	.	-	0	Name=XP_026826434.1;ID=cds-XP_026826434.1;Dbxref=GeneID:105276768%2CGenbank:XP_026826434.1;Parent=rna-XM_026970633.1
NC_039511.1	Gnomon	CDS	9644057	9644196	.	-	0	Name=XP_026826434.1;ID=cds-XP_026826434.1;Dbxref=GeneID:105276768%2CGenbank:XP_026826434.1;Parent=rna-XM_026970633.1
NC_039511.1	Gnomon	CDS	9643891	9643976	.	-	0	Name=XP_026826434.1;ID=cds-XP_026826434.1;Dbxref=GeneID:105276768%2CGenbank:XP_026826434.1;Parent=rna-XM_026970633.1
NC_039511.1	Gnomon	CDS	9640512	9640543	.	-	0	Name=XP_026826434.1;ID=cds-XP_026826434.1;Dbxref=GeneID:105276768%2CGenbank:XP_026826434.1;Parent=rna-XM_026970633.1
NC_039511.1	Gnomon	CDS	9639898	9640069	.	-	0	Name=XP_026826434.1;ID=cds-XP_026826434.1;Dbxref=GeneID:105276768%2CGenbank:XP_026826434.1;Parent=rna-XM_026970633.1
NC_039511.1	Gnomon	CDS	9637945	9638064	.	-	0	Name=XP_026826434.1;ID=cds-XP_026826434.1;Dbxref=GeneID:105276768%2CGenbank:XP_026826434.1;Parent=rna-XM_026970633.1
NC_039511.1	Gnomon	CDS	9637690	9637807	.	-	0	Name=XP_026826434.1;ID=cds-XP_026826434.1;Dbxref=GeneID:105276768%2CGenbank:XP_026826434.1;Parent=rna-XM_026970633.1
NC_039511.1	Gnomon	CDS	9636979	9637240	.	-	0	Name=XP_026826434.1;ID=cds-XP_026826434.1;Dbxref=GeneID:105276768%2CGenbank:XP_026826434.1;Parent=rna-XM_026970633.1
NC_039511.1	Gnomon	CDS	9636696	9636812	.	-	0	Name=XP_026826434.1;ID=cds-XP_026826434.1;Dbxref=GeneID:105276768%2CGenbank:XP_026826434.1;Parent=rna-XM_026970633.1
NC_039511.1	Gnomon	CDS	9636304	9636394	.	-	0	Name=XP_026826434.1;ID=cds-XP_026826434.1;Dbxref=GeneID:105276768%2CGenbank:XP_026826434.1;Parent=rna-XM_026970633.1
NC_039511.1	Gnomon	CDS	9635878	9636023	.	-	0	Name=XP_026826434.1;ID=cds-XP_026826434.1;Dbxref=GeneID:105276768%2CGenbank:XP_026826434.1;Parent=rna-XM_026970633.1
NC_039511.1	Gnomon	CDS	9635671	9635803	.	-	0	Name=XP_026826434.1;ID=cds-XP_026826434.1;Dbxref=GeneID:105276768%2CGenbank:XP_026826434.1;Parent=rna-XM_026970633.1
NC_039511.1	Gnomon	CDS	9635530	9635583	.	-	0	Name=XP_026826434.1;ID=cds-XP_026826434.1;Dbxref=GeneID:105276768%2CGenbank:XP_026826434.1;Parent=rna-XM_026970633.1
NC_039511.1	Gnomon	exon	4625155	4625499	.	+	.	ID=exon-XM_026970051.1-14;Dbxref=GeneID:105281790%2CGenbank:XM_026970051.1;Parent=rna-XM_026970051.1
NC_039511.1	Gnomon	exon	4625649	4625789	.	+	.	ID=exon-XM_026970051.1-15;Dbxref=GeneID:105281790%2CGenbank:XM_026970051.1;Parent=rna-XM_026970051.1
NC_039511.1	Gnomon	exon	4624286	4624362	.	+	.	ID=exon-XM_026970051.1-12;Dbxref=GeneID:105281790%2CGenbank:XM_026970051.1;Parent=rna-XM_026970051.1
NC_039511.1	Gnomon	exon	4624728	4624967	.	+	.	ID=exon-XM_026970051.1-13;Dbxref=GeneID:105281790%2CGenbank:XM_026970051.1;Parent=rna-XM_026970051.1
NC_039511.1	Gnomon	exon	16700668	16700963	.	-	.	ID=exon-XM_026970522.1-6;Dbxref=GeneID:105284482%2CGenbank:XM_026970522.1;Parent=rna-XM_026970522.1
NC_039511.1	Gnomon	exon	16700418	16700567	.	-	.	ID=exon-XM_026970522.1-7;Dbxref=GeneID:105284482%2CGenbank:XM_026970522.1;Parent=rna-XM_026970522.1
NC_039511.1	Gnomon	exon	16700124	16700339	.	-	.	ID=exon-XM_026970522.1-8;Dbxref=GeneID:105284482%2CGenbank:XM_026970522.1;Parent=rna-XM_026970522.1
NC_039511.1	Gnomon	exon	16699435	16699990	.	-	.	ID=exon-XM_026970522.1-9;Dbxref=GeneID:105284482%2CGenbank:XM_026970522.1;Parent=rna-XM_026970522.1
NC_039511.1	Gnomon	exon	16703208	16703475	.	-	.	ID=exon-XM_026970522.1-2;Dbxref=GeneID:105284482%2CGenbank:XM_026970522.1;Parent=rna-XM_026970522.1
NC_039511.1	Gnomon	exon	16702594	16702946	.	-	.	ID=exon-XM_026970522.1-3;Dbxref=GeneID:105284482%2CGenbank:XM_026970522.1;Parent=rna-XM_026970522.1
NC_039511.1	Gnomon	exon	16702269	16702390	.	-	.	ID=exon-XM_026970522.1-4;Dbxref=GeneID:105284482%2CGenbank:XM_026970522.1;Parent=rna-XM_026970522.1
NC_039511.1	Gnomon	exon	16702160	16702183	.	-	.	ID=exon-XM_026970522.1-5;Dbxref=GeneID:105284482%2CGenbank:XM_026970522.1;Parent=rna-XM_026970522.1
NC_039511.1	Gnomon	exon	2860999	2861172	.	+	.	ID=exon-XM_011343373.2-5;Dbxref=GeneID:105281847%2CGenbank:XM_011343373.2;Parent=rna-XM_011343373.2
NC_039511.1	Gnomon	exon	2861455	2861613	.	+	.	ID=exon-XM_011343373.2-6;Dbxref=GeneID:105281847%2CGenbank:XM_011343373.2;Parent=rna-XM_011343373.2
NC_039511.1	Gnomon	exon	2857198	2857479	.	+	.	ID=exon-XM_011343373.2-3;Dbxref=GeneID:105281847%2CGenbank:XM_011343373.2;Parent=rna-XM_011343373.2
NC_039511.1	Gnomon	exon	2860182	2860501	.	+	.	ID=exon-XM_011343373.2-4;Dbxref=GeneID:105281847%2CGenbank:XM_011343373.2;Parent=rna-XM_011343373.2
NC_039511.1	Gnomon	exon	2863041	2863979	.	+	.	ID=exon-XM_011343373.2-9;Dbxref=GeneID:105281847%2CGenbank:XM_011343373.2;Parent=rna-XM_011343373.2
NC_039511.1	Gnomon	exon	2861950	2862287	.	+	.	ID=exon-XM_011343373.2-7;Dbxref=GeneID:105281847%2CGenbank:XM_011343373.2;Parent=rna-XM_011343373.2
NC_039511.1	Gnomon	exon	2862363	2862639	.	+	.	ID=exon-XM_011343373.2-8;Dbxref=GeneID:105281847%2CGenbank:XM_011343373.2;Parent=rna-XM_011343373.2
NC_039511.1	Gnomon	exon	2848012	2854539	.	+	.	ID=exon-XM_011343373.2-1;Dbxref=GeneID:105281847%2CGenbank:XM_011343373.2;Parent=rna-XM_011343373.2
NC_039511.1	Gnomon	exon	2856932	2857069	.	+	.	ID=exon-XM_011343373.2-2;Dbxref=GeneID:105281847%2CGenbank:XM_011343373.2;Parent=rna-XM_011343373.2
NC_039511.1	Gnomon	CDS	16395871	16396722	.	-	0	Name=XP_011346426.1;ID=cds-XP_011346426.1;Dbxref=GeneID:105284530%2CGenbank:XP_011346426.1;Parent=rna-XM_011348124.3
NC_039511.1	Gnomon	CDS	16395539	16395661	.	-	0	Name=XP_011346426.1;ID=cds-XP_011346426.1;Dbxref=GeneID:105284530%2CGenbank:XP_011346426.1;Parent=rna-XM_011348124.3
NC_039511.1	Gnomon	CDS	16395210	16395416	.	-	0	Name=XP_011346426.1;ID=cds-XP_011346426.1;Dbxref=GeneID:105284530%2CGenbank:XP_011346426.1;Parent=rna-XM_011348124.3
NC_039511.1	Gnomon	CDS	16394545	16394604	.	-	0	Name=XP_011346426.1;ID=cds-XP_011346426.1;Dbxref=GeneID:105284530%2CGenbank:XP_011346426.1;Parent=rna-XM_011348124.3
NC_039511.1	Gnomon	CDS	16388184	16388331	.	-	0	Name=XP_011346426.1;ID=cds-XP_011346426.1;Dbxref=GeneID:105284530%2CGenbank:XP_011346426.1;Parent=rna-XM_011348124.3
NC_039511.1	Gnomon	CDS	16387745	16387843	.	-	0	Name=XP_011346426.1;ID=cds-XP_011346426.1;Dbxref=GeneID:105284530%2CGenbank:XP_011346426.1;Parent=rna-XM_011348124.3
NC_039511.1	Gnomon	CDS	16387331	16387656	.	-	0	Name=XP_011346426.1;ID=cds-XP_011346426.1;Dbxref=GeneID:105284530%2CGenbank:XP_011346426.1;Parent=rna-XM_011348124.3
NC_039511.1	Gnomon	CDS	16386766	16387159	.	-	0	Name=XP_011346426.1;ID=cds-XP_011346426.1;Dbxref=GeneID:105284530%2CGenbank:XP_011346426.1;Parent=rna-XM_011348124.3
NC_039511.1	Gnomon	CDS	16386551	16386676	.	-	0	Name=XP_011346426.1;ID=cds-XP_011346426.1;Dbxref=GeneID:105284530%2CGenbank:XP_011346426.1;Parent=rna-XM_011348124.3
NC_039511.1	Gnomon	CDS	16386244	16386425	.	-	0	Name=XP_011346426.1;ID=cds-XP_011346426.1;Dbxref=GeneID:105284530%2CGenbank:XP_011346426.1;Parent=rna-XM_011348124.3
NC_039511.1	Gnomon	CDS	16386065	16386106	.	-	0	Name=XP_011346426.1;ID=cds-XP_011346426.1;Dbxref=GeneID:105284530%2CGenbank:XP_011346426.1;Parent=rna-XM_011348124.3
NC_039511.1	Gnomon	CDS	16384652	16384840	.	-	0	Name=XP_011346426.1;ID=cds-XP_011346426.1;Dbxref=GeneID:105284530%2CGenbank:XP_011346426.1;Parent=rna-XM_011348124.3
NC_039511.1	Gnomon	CDS	16383636	16383855	.	-	0	Name=XP_011346426.1;ID=cds-XP_011346426.1;Dbxref=GeneID:105284530%2CGenbank:XP_011346426.1;Parent=rna-XM_011348124.3
NC_039511.1	Gnomon	CDS	16383371	16383547	.	-	0	Name=XP_011346426.1;ID=cds-XP_011346426.1;Dbxref=GeneID:105284530%2CGenbank:XP_011346426.1;Parent=rna-XM_011348124.3
NC_039511.1	Gnomon	CDS	16383009	16383168	.	-	0	Name=XP_011346426.1;ID=cds-XP_011346426.1;Dbxref=GeneID:105284530%2CGenbank:XP_011346426.1;Parent=rna-XM_011348124.3
NC_039511.1	Gnomon	CDS	16382475	16382736	.	-	0	Name=XP_011346426.1;ID=cds-XP_011346426.1;Dbxref=GeneID:105284530%2CGenbank:XP_011346426.1;Parent=rna-XM_011348124.3
NC_039511.1	Gnomon	CDS	16381982	16382147	.	-	0	Name=XP_011346426.1;ID=cds-XP_011346426.1;Dbxref=GeneID:105284530%2CGenbank:XP_011346426.1;Parent=rna-XM_011348124.3
NC_039511.1	Gnomon	CDS	16381516	16381844	.	-	0	Name=XP_011346426.1;ID=cds-XP_011346426.1;Dbxref=GeneID:105284530%2CGenbank:XP_011346426.1;Parent=rna-XM_011348124.3
NC_039511.1	Gnomon	CDS	16381084	16381323	.	-	0	Name=XP_011346426.1;ID=cds-XP_011346426.1;Dbxref=GeneID:105284530%2CGenbank:XP_011346426.1;Parent=rna-XM_011348124.3
NC_039511.1	Gnomon	CDS	16378837	16380849	.	-	0	Name=XP_011346426.1;ID=cds-XP_011346426.1;Dbxref=GeneID:105284530%2CGenbank:XP_011346426.1;Parent=rna-XM_011348124.3
NC_039511.1	Gnomon	exon	9515207	9515323	.	-	.	ID=exon-XM_011334651.3-9;Dbxref=GeneID:105276766%2CGenbank:XM_011334651.3;Parent=rna-XM_011334651.3
NC_039511.1	Gnomon	exon	14143985	14144145	.	+	.	ID=exon-XM_026970592.1-7;Dbxref=GeneID:105276698%2CGenbank:XM_026970592.1;Parent=rna-XM_026970592.1
NC_039511.1	Gnomon	exon	14144236	14144514	.	+	.	ID=exon-XM_026970592.1-8;Dbxref=GeneID:105276698%2CGenbank:XM_026970592.1;Parent=rna-XM_026970592.1
NC_039511.1	Gnomon	exon	14143099	14143465	.	+	.	ID=exon-XM_026970592.1-5;Dbxref=GeneID:105276698%2CGenbank:XM_026970592.1;Parent=rna-XM_026970592.1
NC_039511.1	Gnomon	exon	14143539	14143892	.	+	.	ID=exon-XM_026970592.1-6;Dbxref=GeneID:105276698%2CGenbank:XM_026970592.1;Parent=rna-XM_026970592.1
NC_039511.1	Gnomon	exon	14142707	14142835	.	+	.	ID=exon-XM_026970592.1-3;Dbxref=GeneID:105276698%2CGenbank:XM_026970592.1;Parent=rna-XM_026970592.1
NC_039511.1	Gnomon	exon	14142922	14143002	.	+	.	ID=exon-XM_026970592.1-4;Dbxref=GeneID:105276698%2CGenbank:XM_026970592.1;Parent=rna-XM_026970592.1
NC_039511.1	Gnomon	exon	14142055	14142306	.	+	.	ID=exon-XM_026970592.1-1;Dbxref=GeneID:105276698%2CGenbank:XM_026970592.1;Parent=rna-XM_026970592.1
NC_039511.1	Gnomon	exon	14142396	14142488	.	+	.	ID=exon-XM_026970592.1-2;Dbxref=GeneID:105276698%2CGenbank:XM_026970592.1;Parent=rna-XM_026970592.1
NC_039511.1	Gnomon	exon	9526114	9526212	.	-	.	ID=exon-XM_011334651.3-5;Dbxref=GeneID:105276766%2CGenbank:XM_011334651.3;Parent=rna-XM_011334651.3
NC_039511.1	Gnomon	exon	9522332	9522460	.	-	.	ID=exon-XM_011334651.3-6;Dbxref=GeneID:105276766%2CGenbank:XM_011334651.3;Parent=rna-XM_011334651.3
NC_039511.1	Gnomon	exon	9522171	9522221	.	-	.	ID=exon-XM_011334651.3-7;Dbxref=GeneID:105276766%2CGenbank:XM_011334651.3;Parent=rna-XM_011334651.3
NC_039511.1	Gnomon	exon	9520459	9520569	.	-	.	ID=exon-XM_011334651.3-8;Dbxref=GeneID:105276766%2CGenbank:XM_011334651.3;Parent=rna-XM_011334651.3
NC_039511.1	Gnomon	exon	9616599	9617232	.	-	.	ID=exon-XM_011334651.3-1;Dbxref=GeneID:105276766%2CGenbank:XM_011334651.3;Parent=rna-XM_011334651.3
NC_039511.1	Gnomon	exon	9534839	9534959	.	-	.	ID=exon-XM_011334651.3-2;Dbxref=GeneID:105276766%2CGenbank:XM_011334651.3;Parent=rna-XM_011334651.3
NC_039511.1	Gnomon	exon	9527804	9527877	.	-	.	ID=exon-XM_011334651.3-3;Dbxref=GeneID:105276766%2CGenbank:XM_011334651.3;Parent=rna-XM_011334651.3
NC_039511.1	Gnomon	exon	9527345	9527419	.	-	.	ID=exon-XM_011334651.3-4;Dbxref=GeneID:105276766%2CGenbank:XM_011334651.3;Parent=rna-XM_011334651.3
NC_039511.1	Gnomon	mRNA	16685730	16688241	.	-	.	Name=XM_020033348.2;ID=rna-XM_020033348.2;Dbxref=GeneID:105284485%2CGenbank:XM_020033348.2;Parent=gene-LOC105284485
NC_039511.1	Gnomon	exon	8630113	8630333	.	-	.	ID=exon-XR_893800.3-2;Dbxref=GeneID:105278613%2CGenbank:XR_893800.3;Parent=rna-XR_893800.3
NC_039511.1	Gnomon	exon	8629689	8629975	.	-	.	ID=exon-XR_893800.3-3;Dbxref=GeneID:105278613%2CGenbank:XR_893800.3;Parent=rna-XR_893800.3
NC_039511.1	Gnomon	CDS	7493042	7493338	.	-	0	Name=XP_026826184.1;ID=cds-XP_026826184.1;Dbxref=GeneID:105287899%2CGenbank:XP_026826184.1;Parent=rna-XM_026970383.1
NC_039511.1	Gnomon	CDS	7487315	7487523	.	-	0	Name=XP_026826184.1;ID=cds-XP_026826184.1;Dbxref=GeneID:105287899%2CGenbank:XP_026826184.1;Parent=rna-XM_026970383.1
NC_039511.1	Gnomon	CDS	7487117	7487203	.	-	0	Name=XP_026826184.1;ID=cds-XP_026826184.1;Dbxref=GeneID:105287899%2CGenbank:XP_026826184.1;Parent=rna-XM_026970383.1
NC_039511.1	Gnomon	CDS	7455580	7455679	.	-	0	Name=XP_026826184.1;ID=cds-XP_026826184.1;Dbxref=GeneID:105287899%2CGenbank:XP_026826184.1;Parent=rna-XM_026970383.1
NC_039511.1	Gnomon	CDS	7446811	7446912	.	-	0	Name=XP_026826184.1;ID=cds-XP_026826184.1;Dbxref=GeneID:105287899%2CGenbank:XP_026826184.1;Parent=rna-XM_026970383.1
NC_039511.1	Gnomon	CDS	7413693	7413851	.	-	0	Name=XP_026826184.1;ID=cds-XP_026826184.1;Dbxref=GeneID:105287899%2CGenbank:XP_026826184.1;Parent=rna-XM_026970383.1
NC_039511.1	Gnomon	CDS	7367866	7368015	.	-	0	Name=XP_026826184.1;ID=cds-XP_026826184.1;Dbxref=GeneID:105287899%2CGenbank:XP_026826184.1;Parent=rna-XM_026970383.1
NC_039511.1	Gnomon	exon	8630409	8631246	.	-	.	ID=exon-XR_893800.3-1;Dbxref=GeneID:105278613%2CGenbank:XR_893800.3;Parent=rna-XR_893800.3
NC_039511.1	Gnomon	exon	8629152	8629511	.	-	.	ID=exon-XR_893800.3-4;Dbxref=GeneID:105278613%2CGenbank:XR_893800.3;Parent=rna-XR_893800.3
NC_039511.1	Gnomon	exon	8626105	8626925	.	-	.	ID=exon-XR_893800.3-5;Dbxref=GeneID:105278613%2CGenbank:XR_893800.3;Parent=rna-XR_893800.3
NC_039511.1	Gnomon	exon	8280021	8280131	.	-	.	ID=exon-XR_893414.3-7;Dbxref=GeneID:105276556%2CGenbank:XR_893414.3;Parent=rna-XR_893414.3
NC_039511.1	Gnomon	exon	8284305	8284413	.	-	.	ID=exon-XR_893414.3-5;Dbxref=GeneID:105276556%2CGenbank:XR_893414.3;Parent=rna-XR_893414.3
NC_039511.1	Gnomon	exon	8283509	8283607	.	-	.	ID=exon-XR_893414.3-6;Dbxref=GeneID:105276556%2CGenbank:XR_893414.3;Parent=rna-XR_893414.3
NC_039511.1	Gnomon	exon	8305315	8305451	.	-	.	ID=exon-XR_893414.3-3;Dbxref=GeneID:105276556%2CGenbank:XR_893414.3;Parent=rna-XR_893414.3
NC_039511.1	Gnomon	exon	8305005	8305224	.	-	.	ID=exon-XR_893414.3-4;Dbxref=GeneID:105276556%2CGenbank:XR_893414.3;Parent=rna-XR_893414.3
NC_039511.1	Gnomon	exon	8306651	8306853	.	-	.	ID=exon-XR_893414.3-1;Dbxref=GeneID:105276556%2CGenbank:XR_893414.3;Parent=rna-XR_893414.3
NC_039511.1	Gnomon	exon	8305536	8305720	.	-	.	ID=exon-XR_893414.3-2;Dbxref=GeneID:105276556%2CGenbank:XR_893414.3;Parent=rna-XR_893414.3
NC_039511.1	Gnomon	exon	3607592	3607668	.	+	.	ID=exon-XM_026970303.1-10;Dbxref=GeneID:105284058%2CGenbank:XM_026970303.1;Parent=rna-XM_026970303.1
NC_039511.1	Gnomon	exon	3607767	3607927	.	+	.	ID=exon-XM_026970303.1-11;Dbxref=GeneID:105284058%2CGenbank:XM_026970303.1;Parent=rna-XM_026970303.1
NC_039511.1	Gnomon	exon	3607998	3608154	.	+	.	ID=exon-XM_026970303.1-12;Dbxref=GeneID:105284058%2CGenbank:XM_026970303.1;Parent=rna-XM_026970303.1
NC_039511.1	Gnomon	exon	3608454	3609758	.	+	.	ID=exon-XM_026970303.1-13;Dbxref=GeneID:105284058%2CGenbank:XM_026970303.1;Parent=rna-XM_026970303.1
NC_039511.1	Gnomon	gene	3679309	3738677	.	+	.	Name=LOC105281242;ID=gene-LOC105281242;Dbxref=GeneID:105281242
NC_039511.1	Gnomon	exon	7816121	7816294	.	-	.	ID=exon-XM_026970859.1-10;Dbxref=GeneID:105276337%2CGenbank:XM_026970859.1;Parent=rna-XM_026970859.1
NC_039511.1	Gnomon	exon	7814156	7816060	.	-	.	ID=exon-XM_026970859.1-11;Dbxref=GeneID:105276337%2CGenbank:XM_026970859.1;Parent=rna-XM_026970859.1
NC_039511.1	Gnomon	exon	7731764	7731995	.	-	.	ID=exon-XM_026970859.1-14;Dbxref=GeneID:105276337%2CGenbank:XM_026970859.1;Parent=rna-XM_026970859.1
NC_039511.1	Gnomon	exon	7731401	7731626	.	-	.	ID=exon-XM_026970859.1-15;Dbxref=GeneID:105276337%2CGenbank:XM_026970859.1;Parent=rna-XM_026970859.1
NC_039511.1	Gnomon	exon	7802861	7802999	.	-	.	ID=exon-XM_026970859.1-12;Dbxref=GeneID:105276337%2CGenbank:XM_026970859.1;Parent=rna-XM_026970859.1
NC_039511.1	Gnomon	exon	7736900	7737123	.	-	.	ID=exon-XM_026970859.1-13;Dbxref=GeneID:105276337%2CGenbank:XM_026970859.1;Parent=rna-XM_026970859.1
NC_039511.1	Gnomon	CDS	16261973	16261978	.	+	0	Name=XP_019888905.1;ID=cds-XP_019888905.1;Dbxref=GeneID:105284544%2CGenbank:XP_019888905.1;Parent=rna-XM_020033346.2
NC_039511.1	Gnomon	CDS	16262180	16262284	.	+	0	Name=XP_019888905.1;ID=cds-XP_019888905.1;Dbxref=GeneID:105284544%2CGenbank:XP_019888905.1;Parent=rna-XM_020033346.2
NC_039511.1	Gnomon	CDS	16262373	16262469	.	+	0	Name=XP_019888905.1;ID=cds-XP_019888905.1;Dbxref=GeneID:105284544%2CGenbank:XP_019888905.1;Parent=rna-XM_020033346.2
NC_039511.1	Gnomon	CDS	16262551	16262587	.	+	0	Name=XP_019888905.1;ID=cds-XP_019888905.1;Dbxref=GeneID:105284544%2CGenbank:XP_019888905.1;Parent=rna-XM_020033346.2
NC_039511.1	Gnomon	CDS	16263414	16263525	.	+	0	Name=XP_019888905.1;ID=cds-XP_019888905.1;Dbxref=GeneID:105284544%2CGenbank:XP_019888905.1;Parent=rna-XM_020033346.2
NC_039511.1	Gnomon	CDS	16263603	16263821	.	+	0	Name=XP_019888905.1;ID=cds-XP_019888905.1;Dbxref=GeneID:105284544%2CGenbank:XP_019888905.1;Parent=rna-XM_020033346.2
NC_039511.1	Gnomon	CDS	16264385	16264477	.	+	0	Name=XP_019888905.1;ID=cds-XP_019888905.1;Dbxref=GeneID:105284544%2CGenbank:XP_019888905.1;Parent=rna-XM_020033346.2
NC_039511.1	Gnomon	CDS	16264551	16264631	.	+	0	Name=XP_019888905.1;ID=cds-XP_019888905.1;Dbxref=GeneID:105284544%2CGenbank:XP_019888905.1;Parent=rna-XM_020033346.2
NC_039511.1	Gnomon	CDS	16265660	16265738	.	+	0	Name=XP_019888905.1;ID=cds-XP_019888905.1;Dbxref=GeneID:105284544%2CGenbank:XP_019888905.1;Parent=rna-XM_020033346.2
NC_039511.1	Gnomon	CDS	16266149	16266402	.	+	0	Name=XP_019888905.1;ID=cds-XP_019888905.1;Dbxref=GeneID:105284544%2CGenbank:XP_019888905.1;Parent=rna-XM_020033346.2
NC_039511.1	Gnomon	CDS	3544555	3544730	.	+	0	Name=XP_011345586.1;ID=cds-XP_011345586.1;Dbxref=GeneID:105284059%2CGenbank:XP_011345586.1;Parent=rna-XM_011347284.3
NC_039511.1	Gnomon	CDS	3544793	3544904	.	+	0	Name=XP_011345586.1;ID=cds-XP_011345586.1;Dbxref=GeneID:105284059%2CGenbank:XP_011345586.1;Parent=rna-XM_011347284.3
NC_039511.1	Gnomon	CDS	3544994	3545388	.	+	0	Name=XP_011345586.1;ID=cds-XP_011345586.1;Dbxref=GeneID:105284059%2CGenbank:XP_011345586.1;Parent=rna-XM_011347284.3
NC_039511.1	Gnomon	CDS	3545472	3545580	.	+	0	Name=XP_011345586.1;ID=cds-XP_011345586.1;Dbxref=GeneID:105284059%2CGenbank:XP_011345586.1;Parent=rna-XM_011347284.3
NC_039511.1	Gnomon	CDS	3545693	3545764	.	+	0	Name=XP_011345586.1;ID=cds-XP_011345586.1;Dbxref=GeneID:105284059%2CGenbank:XP_011345586.1;Parent=rna-XM_011347284.3
NC_039511.1	Gnomon	mRNA	586807	605349	.	-	.	Name=XM_026970455.1;ID=rna-XM_026970455.1;Dbxref=GeneID:105276513%2CGenbank:XM_026970455.1;Parent=gene-LOC105276513
NC_039511.1	Gnomon	gene	3661572	3667715	.	+	.	Name=LOC105281235;ID=gene-LOC105281235;Dbxref=GeneID:105281235
NC_039511.1	Gnomon	CDS	12584426	12584453	.	-	0	Name=XP_011331721.1;ID=cds-XP_011331721.1;Dbxref=GeneID:105276077%2CGenbank:XP_011331721.1;Parent=rna-XM_011333419.3
NC_039511.1	Gnomon	CDS	12581589	12581816	.	-	0	Name=XP_011331721.1;ID=cds-XP_011331721.1;Dbxref=GeneID:105276077%2CGenbank:XP_011331721.1;Parent=rna-XM_011333419.3
NC_039511.1	Gnomon	CDS	12581028	12581098	.	-	0	Name=XP_011331721.1;ID=cds-XP_011331721.1;Dbxref=GeneID:105276077%2CGenbank:XP_011331721.1;Parent=rna-XM_011333419.3
NC_039511.1	Gnomon	CDS	12580657	12580875	.	-	0	Name=XP_011331721.1;ID=cds-XP_011331721.1;Dbxref=GeneID:105276077%2CGenbank:XP_011331721.1;Parent=rna-XM_011333419.3
NC_039511.1	Gnomon	CDS	12580286	12580396	.	-	0	Name=XP_011331721.1;ID=cds-XP_011331721.1;Dbxref=GeneID:105276077%2CGenbank:XP_011331721.1;Parent=rna-XM_011333419.3
NC_039511.1	Gnomon	gene	3751933	3757879	.	-	.	Name=LOC105281261;ID=gene-LOC105281261;Dbxref=GeneID:105281261
NC_039511.1	Gnomon	mRNA	9472609	9671888	.	+	.	Name=XM_026970695.1;ID=rna-XM_026970695.1;Dbxref=GeneID:105286976%2CGenbank:XM_026970695.1;Parent=gene-LOC105286976
NC_039511.1	Gnomon	mRNA	3644788	3651286	.	-	.	Name=XM_020033202.2;ID=rna-XM_020033202.2;Dbxref=GeneID:105284048%2CGenbank:XM_020033202.2;Parent=gene-LOC105284048
NC_039511.1	Gnomon	mRNA	225235	244857	.	-	.	Name=XM_026970705.1;ID=rna-XM_026970705.1;Dbxref=GeneID:105287167%2CGenbank:XM_026970705.1;Parent=gene-LOC105287167
NC_039511.1	Gnomon	mRNA	3343701	3348141	.	-	.	Name=XM_020033192.2;ID=rna-XM_020033192.2;Dbxref=GeneID:105284078%2CGenbank:XM_020033192.2;Parent=gene-LOC105284078
NC_039511.1	Gnomon	mRNA	13456673	13470536	.	+	.	Name=XM_011334945.3;ID=rna-XM_011334945.3;Dbxref=GeneID:105276899%2CGenbank:XM_011334945.3;Parent=gene-LOC105276899
NC_039511.1	Gnomon	CDS	16854742	16854747	.	-	0	Name=XP_011346270.1;ID=cds-XP_011346270.1;Dbxref=GeneID:105284461%2CGenbank:XP_011346270.1;Parent=rna-XM_011347968.3
NC_039511.1	Gnomon	CDS	16854490	16854660	.	-	0	Name=XP_011346270.1;ID=cds-XP_011346270.1;Dbxref=GeneID:105284461%2CGenbank:XP_011346270.1;Parent=rna-XM_011347968.3
NC_039511.1	Gnomon	CDS	16853355	16853635	.	-	0	Name=XP_011346270.1;ID=cds-XP_011346270.1;Dbxref=GeneID:105284461%2CGenbank:XP_011346270.1;Parent=rna-XM_011347968.3
NC_039511.1	Gnomon	CDS	16852989	16853273	.	-	0	Name=XP_011346270.1;ID=cds-XP_011346270.1;Dbxref=GeneID:105284461%2CGenbank:XP_011346270.1;Parent=rna-XM_011347968.3
NC_039511.1	Gnomon	CDS	16852602	16852884	.	-	0	Name=XP_011346270.1;ID=cds-XP_011346270.1;Dbxref=GeneID:105284461%2CGenbank:XP_011346270.1;Parent=rna-XM_011347968.3
NC_039511.1	Gnomon	CDS	16851927	16852322	.	-	0	Name=XP_011346270.1;ID=cds-XP_011346270.1;Dbxref=GeneID:105284461%2CGenbank:XP_011346270.1;Parent=rna-XM_011347968.3
NC_039511.1	Gnomon	CDS	16851560	16851808	.	-	0	Name=XP_011346270.1;ID=cds-XP_011346270.1;Dbxref=GeneID:105284461%2CGenbank:XP_011346270.1;Parent=rna-XM_011347968.3
NC_039511.1	Gnomon	exon	5034151	5034206	.	-	.	ID=exon-XR_894421.3-10;Dbxref=GeneID:105281995%2CGenbank:XR_894421.3;Parent=rna-XR_894421.3
NC_039511.1	Gnomon	exon	5027415	5027493	.	-	.	ID=exon-XR_894421.3-11;Dbxref=GeneID:105281995%2CGenbank:XR_894421.3;Parent=rna-XR_894421.3
NC_039511.1	Gnomon	CDS	14706606	14706642	.	-	0	Name=XP_011348721.1;ID=cds-XP_011348721.1;Dbxref=GeneID:105285889%2CGenbank:XP_011348721.1;Parent=rna-XM_011350419.3
NC_039511.1	Gnomon	CDS	14706251	14706400	.	-	0	Name=XP_011348721.1;ID=cds-XP_011348721.1;Dbxref=GeneID:105285889%2CGenbank:XP_011348721.1;Parent=rna-XM_011350419.3
NC_039511.1	Gnomon	CDS	14705798	14706177	.	-	0	Name=XP_011348721.1;ID=cds-XP_011348721.1;Dbxref=GeneID:105285889%2CGenbank:XP_011348721.1;Parent=rna-XM_011350419.3
NC_039511.1	Gnomon	CDS	14705596	14705709	.	-	0	Name=XP_011348721.1;ID=cds-XP_011348721.1;Dbxref=GeneID:105285889%2CGenbank:XP_011348721.1;Parent=rna-XM_011350419.3
NC_039511.1	Gnomon	CDS	14705424	14705480	.	-	0	Name=XP_011348721.1;ID=cds-XP_011348721.1;Dbxref=GeneID:105285889%2CGenbank:XP_011348721.1;Parent=rna-XM_011350419.3
NC_039511.1	Gnomon	CDS	16663889	16664203	.	-	0	Name=XP_019888895.1;ID=cds-XP_019888895.1;Dbxref=GeneID:105284488%2CGenbank:XP_019888895.1;Parent=rna-XM_020033336.2
NC_039511.1	Gnomon	CDS	16663661	16663804	.	-	0	Name=XP_019888895.1;ID=cds-XP_019888895.1;Dbxref=GeneID:105284488%2CGenbank:XP_019888895.1;Parent=rna-XM_020033336.2
NC_039511.1	Gnomon	CDS	16663292	16663576	.	-	0	Name=XP_019888895.1;ID=cds-XP_019888895.1;Dbxref=GeneID:105284488%2CGenbank:XP_019888895.1;Parent=rna-XM_020033336.2
NC_039511.1	Gnomon	CDS	16662474	16662640	.	-	0	Name=XP_019888895.1;ID=cds-XP_019888895.1;Dbxref=GeneID:105284488%2CGenbank:XP_019888895.1;Parent=rna-XM_020033336.2
NC_039511.1	Gnomon	CDS	16661480	16661574	.	-	0	Name=XP_019888895.1;ID=cds-XP_019888895.1;Dbxref=GeneID:105284488%2CGenbank:XP_019888895.1;Parent=rna-XM_020033336.2
NC_039511.1	Gnomon	CDS	16661176	16661386	.	-	0	Name=XP_019888895.1;ID=cds-XP_019888895.1;Dbxref=GeneID:105284488%2CGenbank:XP_019888895.1;Parent=rna-XM_020033336.2
NC_039511.1	Gnomon	CDS	16660761	16660923	.	-	0	Name=XP_019888895.1;ID=cds-XP_019888895.1;Dbxref=GeneID:105284488%2CGenbank:XP_019888895.1;Parent=rna-XM_020033336.2
NC_039511.1	Gnomon	CDS	16660429	16660627	.	-	0	Name=XP_019888895.1;ID=cds-XP_019888895.1;Dbxref=GeneID:105284488%2CGenbank:XP_019888895.1;Parent=rna-XM_020033336.2
NC_039511.1	Gnomon	CDS	16660243	16660325	.	-	0	Name=XP_019888895.1;ID=cds-XP_019888895.1;Dbxref=GeneID:105284488%2CGenbank:XP_019888895.1;Parent=rna-XM_020033336.2
NC_039511.1	Gnomon	CDS	16660034	16660165	.	-	0	Name=XP_019888895.1;ID=cds-XP_019888895.1;Dbxref=GeneID:105284488%2CGenbank:XP_019888895.1;Parent=rna-XM_020033336.2
NC_039511.1	Gnomon	CDS	16659809	16659961	.	-	0	Name=XP_019888895.1;ID=cds-XP_019888895.1;Dbxref=GeneID:105284488%2CGenbank:XP_019888895.1;Parent=rna-XM_020033336.2
NC_039511.1	Gnomon	CDS	16659316	16659714	.	-	0	Name=XP_019888895.1;ID=cds-XP_019888895.1;Dbxref=GeneID:105284488%2CGenbank:XP_019888895.1;Parent=rna-XM_020033336.2
NC_039511.1	Gnomon	CDS	16658870	16659045	.	-	0	Name=XP_019888895.1;ID=cds-XP_019888895.1;Dbxref=GeneID:105284488%2CGenbank:XP_019888895.1;Parent=rna-XM_020033336.2
NC_039511.1	Gnomon	CDS	16658615	16658787	.	-	0	Name=XP_019888895.1;ID=cds-XP_019888895.1;Dbxref=GeneID:105284488%2CGenbank:XP_019888895.1;Parent=rna-XM_020033336.2
NC_039511.1	Gnomon	CDS	16658331	16658542	.	-	0	Name=XP_019888895.1;ID=cds-XP_019888895.1;Dbxref=GeneID:105284488%2CGenbank:XP_019888895.1;Parent=rna-XM_020033336.2
NC_039511.1	Gnomon	CDS	16658102	16658252	.	-	0	Name=XP_019888895.1;ID=cds-XP_019888895.1;Dbxref=GeneID:105284488%2CGenbank:XP_019888895.1;Parent=rna-XM_020033336.2
NC_039511.1	Gnomon	CDS	16657849	16658024	.	-	0	Name=XP_019888895.1;ID=cds-XP_019888895.1;Dbxref=GeneID:105284488%2CGenbank:XP_019888895.1;Parent=rna-XM_020033336.2
NC_039511.1	Gnomon	CDS	16657392	16657775	.	-	0	Name=XP_019888895.1;ID=cds-XP_019888895.1;Dbxref=GeneID:105284488%2CGenbank:XP_019888895.1;Parent=rna-XM_020033336.2
NC_039511.1	Gnomon	CDS	16657096	16657299	.	-	0	Name=XP_019888895.1;ID=cds-XP_019888895.1;Dbxref=GeneID:105284488%2CGenbank:XP_019888895.1;Parent=rna-XM_020033336.2
NC_039511.1	Gnomon	CDS	16656619	16656889	.	-	0	Name=XP_019888895.1;ID=cds-XP_019888895.1;Dbxref=GeneID:105284488%2CGenbank:XP_019888895.1;Parent=rna-XM_020033336.2
NC_039511.1	Gnomon	CDS	16656154	16656524	.	-	0	Name=XP_019888895.1;ID=cds-XP_019888895.1;Dbxref=GeneID:105284488%2CGenbank:XP_019888895.1;Parent=rna-XM_020033336.2
NC_039511.1	Gnomon	CDS	16655881	16655976	.	-	0	Name=XP_019888895.1;ID=cds-XP_019888895.1;Dbxref=GeneID:105284488%2CGenbank:XP_019888895.1;Parent=rna-XM_020033336.2
NC_039511.1	Gnomon	CDS	16655414	16655762	.	-	0	Name=XP_019888895.1;ID=cds-XP_019888895.1;Dbxref=GeneID:105284488%2CGenbank:XP_019888895.1;Parent=rna-XM_020033336.2
NC_039511.1	Gnomon	CDS	16655236	16655288	.	-	0	Name=XP_019888895.1;ID=cds-XP_019888895.1;Dbxref=GeneID:105284488%2CGenbank:XP_019888895.1;Parent=rna-XM_020033336.2
NC_039511.1	Gnomon	CDS	1369691	1369734	.	-	0	Name=XP_011332355.1;ID=cds-XP_011332355.1;Dbxref=GeneID:105276448%2CGenbank:XP_011332355.1;Parent=rna-XM_011334053.3
NC_039511.1	Gnomon	CDS	1369490	1369604	.	-	0	Name=XP_011332355.1;ID=cds-XP_011332355.1;Dbxref=GeneID:105276448%2CGenbank:XP_011332355.1;Parent=rna-XM_011334053.3
NC_039511.1	Gnomon	CDS	1369324	1369395	.	-	0	Name=XP_011332355.1;ID=cds-XP_011332355.1;Dbxref=GeneID:105276448%2CGenbank:XP_011332355.1;Parent=rna-XM_011334053.3
NC_039511.1	Gnomon	CDS	1369158	1369239	.	-	0	Name=XP_011332355.1;ID=cds-XP_011332355.1;Dbxref=GeneID:105276448%2CGenbank:XP_011332355.1;Parent=rna-XM_011334053.3
NC_039511.1	Gnomon	CDS	1368709	1369085	.	-	0	Name=XP_011332355.1;ID=cds-XP_011332355.1;Dbxref=GeneID:105276448%2CGenbank:XP_011332355.1;Parent=rna-XM_011334053.3
NC_039511.1	Gnomon	CDS	1368420	1368625	.	-	0	Name=XP_011332355.1;ID=cds-XP_011332355.1;Dbxref=GeneID:105276448%2CGenbank:XP_011332355.1;Parent=rna-XM_011334053.3
NC_039511.1	Gnomon	CDS	1367321	1368334	.	-	0	Name=XP_011332355.1;ID=cds-XP_011332355.1;Dbxref=GeneID:105276448%2CGenbank:XP_011332355.1;Parent=rna-XM_011334053.3
NC_039511.1	Gnomon	CDS	1366828	1367169	.	-	0	Name=XP_011332355.1;ID=cds-XP_011332355.1;Dbxref=GeneID:105276448%2CGenbank:XP_011332355.1;Parent=rna-XM_011334053.3
NC_039511.1	Gnomon	CDS	1366460	1366704	.	-	0	Name=XP_011332355.1;ID=cds-XP_011332355.1;Dbxref=GeneID:105276448%2CGenbank:XP_011332355.1;Parent=rna-XM_011334053.3
NC_039511.1	Gnomon	CDS	1366096	1366315	.	-	0	Name=XP_011332355.1;ID=cds-XP_011332355.1;Dbxref=GeneID:105276448%2CGenbank:XP_011332355.1;Parent=rna-XM_011334053.3
NC_039511.1	Gnomon	CDS	1365824	1366013	.	-	0	Name=XP_011332355.1;ID=cds-XP_011332355.1;Dbxref=GeneID:105276448%2CGenbank:XP_011332355.1;Parent=rna-XM_011334053.3
NC_039511.1	Gnomon	CDS	1365670	1365743	.	-	0	Name=XP_011332355.1;ID=cds-XP_011332355.1;Dbxref=GeneID:105276448%2CGenbank:XP_011332355.1;Parent=rna-XM_011334053.3
NC_039511.1	Gnomon	CDS	1365386	1365608	.	-	0	Name=XP_011332355.1;ID=cds-XP_011332355.1;Dbxref=GeneID:105276448%2CGenbank:XP_011332355.1;Parent=rna-XM_011334053.3
NC_039511.1	Gnomon	exon	5313139	5313258	.	+	.	ID=exon-XM_026970364.1-22;Dbxref=GeneID:105284340%2CGenbank:XM_026970364.1;Parent=rna-XM_026970364.1
NC_039511.1	Gnomon	exon	5313381	5313491	.	+	.	ID=exon-XM_026970364.1-23;Dbxref=GeneID:105284340%2CGenbank:XM_026970364.1;Parent=rna-XM_026970364.1
NC_039511.1	Gnomon	exon	5312315	5312688	.	+	.	ID=exon-XM_026970364.1-20;Dbxref=GeneID:105284340%2CGenbank:XM_026970364.1;Parent=rna-XM_026970364.1
NC_039511.1	Gnomon	exon	5312871	5313040	.	+	.	ID=exon-XM_026970364.1-21;Dbxref=GeneID:105284340%2CGenbank:XM_026970364.1;Parent=rna-XM_026970364.1
NC_039511.1	Gnomon	exon	5314450	5314603	.	+	.	ID=exon-XM_026970364.1-26;Dbxref=GeneID:105284340%2CGenbank:XM_026970364.1;Parent=rna-XM_026970364.1
NC_039511.1	Gnomon	exon	5314692	5314848	.	+	.	ID=exon-XM_026970364.1-27;Dbxref=GeneID:105284340%2CGenbank:XM_026970364.1;Parent=rna-XM_026970364.1
NC_039511.1	Gnomon	exon	5313615	5314181	.	+	.	ID=exon-XM_026970364.1-24;Dbxref=GeneID:105284340%2CGenbank:XM_026970364.1;Parent=rna-XM_026970364.1
NC_039511.1	Gnomon	exon	5314245	5314338	.	+	.	ID=exon-XM_026970364.1-25;Dbxref=GeneID:105284340%2CGenbank:XM_026970364.1;Parent=rna-XM_026970364.1
NC_039511.1	Gnomon	exon	12550579	12550662	.	-	.	ID=exon-XM_011333347.2-1;Dbxref=GeneID:105276021%2CGenbank:XM_011333347.2;Parent=rna-XM_011333347.2
NC_039511.1	Gnomon	exon	12549999	12550070	.	-	.	ID=exon-XM_011333347.2-2;Dbxref=GeneID:105276021%2CGenbank:XM_011333347.2;Parent=rna-XM_011333347.2
NC_039511.1	Gnomon	exon	5314920	5315803	.	+	.	ID=exon-XM_026970364.1-28;Dbxref=GeneID:105284340%2CGenbank:XM_026970364.1;Parent=rna-XM_026970364.1
NC_039511.1	Gnomon	exon	12549557	12549916	.	-	.	ID=exon-XM_011333347.2-3;Dbxref=GeneID:105276021%2CGenbank:XM_011333347.2;Parent=rna-XM_011333347.2
NC_039511.1	Gnomon	exon	12548916	12549339	.	-	.	ID=exon-XM_011333347.2-4;Dbxref=GeneID:105276021%2CGenbank:XM_011333347.2;Parent=rna-XM_011333347.2
NC_039511.1	Gnomon	exon	12548629	12548824	.	-	.	ID=exon-XM_011333347.2-5;Dbxref=GeneID:105276021%2CGenbank:XM_011333347.2;Parent=rna-XM_011333347.2
NC_039511.1	Gnomon	exon	12547596	12548488	.	-	.	ID=exon-XM_011333347.2-6;Dbxref=GeneID:105276021%2CGenbank:XM_011333347.2;Parent=rna-XM_011333347.2
NC_039511.1	Gnomon	exon	5308532	5308690	.	+	.	ID=exon-XM_026970364.1-11;Dbxref=GeneID:105284340%2CGenbank:XM_026970364.1;Parent=rna-XM_026970364.1
NC_039511.1	Gnomon	exon	16691722	16694676	.	-	.	ID=exon-XM_011348024.3-17;Dbxref=GeneID:105284482%2CGenbank:XM_011348024.3;Parent=rna-XM_011348024.3
NC_039511.1	Gnomon	exon	5308771	5309059	.	+	.	ID=exon-XM_026970364.1-12;Dbxref=GeneID:105284340%2CGenbank:XM_026970364.1;Parent=rna-XM_026970364.1
NC_039511.1	Gnomon	exon	16696155	16696244	.	-	.	ID=exon-XM_011348024.3-15;Dbxref=GeneID:105284482%2CGenbank:XM_011348024.3;Parent=rna-XM_011348024.3
NC_039511.1	Gnomon	exon	5308332	5308454	.	+	.	ID=exon-XM_026970364.1-10;Dbxref=GeneID:105284340%2CGenbank:XM_026970364.1;Parent=rna-XM_026970364.1
NC_039511.1	Gnomon	exon	16694923	16695033	.	-	.	ID=exon-XM_011348024.3-16;Dbxref=GeneID:105284482%2CGenbank:XM_011348024.3;Parent=rna-XM_011348024.3
NC_039511.1	Gnomon	exon	5310026	5310125	.	+	.	ID=exon-XM_026970364.1-15;Dbxref=GeneID:105284340%2CGenbank:XM_026970364.1;Parent=rna-XM_026970364.1
NC_039511.1	Gnomon	exon	5310452	5310621	.	+	.	ID=exon-XM_026970364.1-16;Dbxref=GeneID:105284340%2CGenbank:XM_026970364.1;Parent=rna-XM_026970364.1
NC_039511.1	Gnomon	exon	5309151	5309310	.	+	.	ID=exon-XM_026970364.1-13;Dbxref=GeneID:105284340%2CGenbank:XM_026970364.1;Parent=rna-XM_026970364.1
NC_039511.1	Gnomon	exon	5309771	5309896	.	+	.	ID=exon-XM_026970364.1-14;Dbxref=GeneID:105284340%2CGenbank:XM_026970364.1;Parent=rna-XM_026970364.1
NC_039511.1	Gnomon	exon	5312079	5312227	.	+	.	ID=exon-XM_026970364.1-19;Dbxref=GeneID:105284340%2CGenbank:XM_026970364.1;Parent=rna-XM_026970364.1
NC_039511.1	Gnomon	exon	5310687	5310907	.	+	.	ID=exon-XM_026970364.1-17;Dbxref=GeneID:105284340%2CGenbank:XM_026970364.1;Parent=rna-XM_026970364.1
NC_039511.1	Gnomon	exon	5311030	5311648	.	+	.	ID=exon-XM_026970364.1-18;Dbxref=GeneID:105284340%2CGenbank:XM_026970364.1;Parent=rna-XM_026970364.1
NC_039511.1	Gnomon	exon	9632722	9633028	.	-	.	ID=exon-XM_026970693.1-1;Dbxref=GeneID:113561422%2CGenbank:XM_026970693.1;Parent=rna-XM_026970693.1
NC_039511.1	Gnomon	exon	16698006	16698056	.	-	.	ID=exon-XM_011348024.3-13;Dbxref=GeneID:105284482%2CGenbank:XM_011348024.3;Parent=rna-XM_011348024.3
NC_039511.1	Gnomon	exon	9630800	9630919	.	-	.	ID=exon-XM_026970693.1-2;Dbxref=GeneID:113561422%2CGenbank:XM_026970693.1;Parent=rna-XM_026970693.1
NC_039511.1	Gnomon	exon	16696582	16696743	.	-	.	ID=exon-XM_011348024.3-14;Dbxref=GeneID:105284482%2CGenbank:XM_011348024.3;Parent=rna-XM_011348024.3
NC_039511.1	Gnomon	exon	16699196	16699354	.	-	.	ID=exon-XM_011348024.3-11;Dbxref=GeneID:105284482%2CGenbank:XM_011348024.3;Parent=rna-XM_011348024.3
NC_039511.1	Gnomon	exon	16698991	16699112	.	-	.	ID=exon-XM_011348024.3-12;Dbxref=GeneID:105284482%2CGenbank:XM_011348024.3;Parent=rna-XM_011348024.3
NC_039511.1	Gnomon	exon	9629566	9629682	.	-	.	ID=exon-XM_026970693.1-5;Dbxref=GeneID:113561422%2CGenbank:XM_026970693.1;Parent=rna-XM_026970693.1
NC_039511.1	Gnomon	exon	9627892	9628006	.	-	.	ID=exon-XM_026970693.1-6;Dbxref=GeneID:113561422%2CGenbank:XM_026970693.1;Parent=rna-XM_026970693.1
NC_039511.1	Gnomon	exon	16699435	16699990	.	-	.	ID=exon-XM_011348024.3-10;Dbxref=GeneID:105284482%2CGenbank:XM_011348024.3;Parent=rna-XM_011348024.3
NC_039511.1	Gnomon	exon	9630545	9630662	.	-	.	ID=exon-XM_026970693.1-3;Dbxref=GeneID:113561422%2CGenbank:XM_026970693.1;Parent=rna-XM_026970693.1
NC_039511.1	Gnomon	exon	9629834	9630095	.	-	.	ID=exon-XM_026970693.1-4;Dbxref=GeneID:113561422%2CGenbank:XM_026970693.1;Parent=rna-XM_026970693.1
NC_039511.1	Gnomon	exon	2046294	2046450	.	-	.	ID=exon-XM_011333983.3-1;Dbxref=GeneID:105276407%2CGenbank:XM_011333983.3;Parent=rna-XM_011333983.3
NC_039511.1	Gnomon	exon	2045755	2046175	.	-	.	ID=exon-XM_011333983.3-2;Dbxref=GeneID:105276407%2CGenbank:XM_011333983.3;Parent=rna-XM_011333983.3
NC_039511.1	Gnomon	exon	2045106	2045438	.	-	.	ID=exon-XM_011333983.3-3;Dbxref=GeneID:105276407%2CGenbank:XM_011333983.3;Parent=rna-XM_011333983.3
NC_039511.1	Gnomon	exon	2044248	2045013	.	-	.	ID=exon-XM_011333983.3-4;Dbxref=GeneID:105276407%2CGenbank:XM_011333983.3;Parent=rna-XM_011333983.3
NC_039511.1	Gnomon	exon	15336195	15336619	.	-	.	ID=id-LOC113562176;Dbxref=GeneID:113562176;Parent=gene-LOC113562176
NC_039511.1	Gnomon	exon	13395578	13395660	.	+	.	ID=exon-XM_026970767.1-1;Dbxref=GeneID:105277106%2CGenbank:XM_026970767.1;Parent=rna-XM_026970767.1
NC_039511.1	Gnomon	exon	7267047	7269085	.	-	.	ID=id-LOC113562144;Dbxref=GeneID:113562144;Parent=gene-LOC113562144
NC_039511.1	Gnomon	exon	13398433	13398706	.	+	.	ID=exon-XM_026970767.1-2;Dbxref=GeneID:105277106%2CGenbank:XM_026970767.1;Parent=rna-XM_026970767.1
NC_039511.1	Gnomon	exon	13400069	13400360	.	+	.	ID=exon-XM_026970767.1-5;Dbxref=GeneID:105277106%2CGenbank:XM_026970767.1;Parent=rna-XM_026970767.1
NC_039511.1	Gnomon	exon	13400449	13401461	.	+	.	ID=exon-XM_026970767.1-6;Dbxref=GeneID:105277106%2CGenbank:XM_026970767.1;Parent=rna-XM_026970767.1
NC_039511.1	Gnomon	exon	7078033	7078194	.	+	.	ID=id-LOC113562141;Dbxref=GeneID:113562141;Parent=gene-LOC113562141
NC_039511.1	Gnomon	exon	13399761	13399864	.	+	.	ID=exon-XM_026970767.1-3;Dbxref=GeneID:105277106%2CGenbank:XM_026970767.1;Parent=rna-XM_026970767.1
NC_039511.1	Gnomon	exon	13400008	13400036	.	+	.	ID=exon-XM_026970767.1-4;Dbxref=GeneID:105277106%2CGenbank:XM_026970767.1;Parent=rna-XM_026970767.1
NC_039511.1	Gnomon	mRNA	10646686	10653610	.	-	.	Name=XM_011352689.3;ID=rna-XM_011352689.3;Dbxref=GeneID:105287191%2CGenbank:XM_011352689.3;Parent=gene-LOC105287191
NC_039511.1	Gnomon	exon	13402751	13403586	.	+	.	ID=exon-XM_026970767.1-7;Dbxref=GeneID:105277106%2CGenbank:XM_026970767.1;Parent=rna-XM_026970767.1
NC_039511.1	Gnomon	CDS	3542270	3542719	.	+	0	Name=XP_011345588.1;ID=cds-XP_011345588.1;Dbxref=GeneID:105284060%2CGenbank:XP_011345588.1;Parent=rna-XM_011347286.3
NC_039511.1	Gnomon	exon	14629835	14632425	.	+	.	ID=exon-XM_026970211.1-1;Dbxref=GeneID:113561431%2CGenbank:XM_026970211.1;Parent=rna-XM_026970211.1
NC_039511.1	Gnomon	exon	14978843	14979811	.	-	.	ID=id-LOC113562155;Dbxref=GeneID:113562155;Parent=gene-LOC113562155
NC_039511.1	Gnomon	CDS	4664245	4664250	.	+	0	Name=XP_026825847.1;ID=cds-XP_026825847.1;Dbxref=GeneID:113562050%2CGenbank:XP_026825847.1;Parent=rna-XM_026970046.1
NC_039511.1	Gnomon	CDS	4664325	4667797	.	+	0	Name=XP_026825847.1;ID=cds-XP_026825847.1;Dbxref=GeneID:113562050%2CGenbank:XP_026825847.1;Parent=rna-XM_026970046.1
NC_039511.1	Gnomon	CDS	4667937	4668022	.	+	0	Name=XP_026825847.1;ID=cds-XP_026825847.1;Dbxref=GeneID:113562050%2CGenbank:XP_026825847.1;Parent=rna-XM_026970046.1
NC_039511.1	Gnomon	CDS	4668098	4668308	.	+	0	Name=XP_026825847.1;ID=cds-XP_026825847.1;Dbxref=GeneID:113562050%2CGenbank:XP_026825847.1;Parent=rna-XM_026970046.1
NC_039511.1	Gnomon	CDS	4668984	4669090	.	+	0	Name=XP_026825847.1;ID=cds-XP_026825847.1;Dbxref=GeneID:113562050%2CGenbank:XP_026825847.1;Parent=rna-XM_026970046.1
NC_039511.1	Gnomon	CDS	4669166	4669316	.	+	0	Name=XP_026825847.1;ID=cds-XP_026825847.1;Dbxref=GeneID:113562050%2CGenbank:XP_026825847.1;Parent=rna-XM_026970046.1
NC_039511.1	Gnomon	CDS	4669396	4669531	.	+	0	Name=XP_026825847.1;ID=cds-XP_026825847.1;Dbxref=GeneID:113562050%2CGenbank:XP_026825847.1;Parent=rna-XM_026970046.1
NC_039511.1	Gnomon	CDS	4669622	4669886	.	+	0	Name=XP_026825847.1;ID=cds-XP_026825847.1;Dbxref=GeneID:113562050%2CGenbank:XP_026825847.1;Parent=rna-XM_026970046.1
NC_039511.1	Gnomon	CDS	4669980	4670149	.	+	0	Name=XP_026825847.1;ID=cds-XP_026825847.1;Dbxref=GeneID:113562050%2CGenbank:XP_026825847.1;Parent=rna-XM_026970046.1
NC_039511.1	Gnomon	CDS	4670227	4670808	.	+	0	Name=XP_026825847.1;ID=cds-XP_026825847.1;Dbxref=GeneID:113562050%2CGenbank:XP_026825847.1;Parent=rna-XM_026970046.1
NC_039511.1	Gnomon	CDS	4670891	4671331	.	+	0	Name=XP_026825847.1;ID=cds-XP_026825847.1;Dbxref=GeneID:113562050%2CGenbank:XP_026825847.1;Parent=rna-XM_026970046.1
NC_039511.1	Gnomon	CDS	4671654	4671686	.	+	0	Name=XP_026825847.1;ID=cds-XP_026825847.1;Dbxref=GeneID:113562050%2CGenbank:XP_026825847.1;Parent=rna-XM_026970046.1
NC_039511.1	Gnomon	CDS	4673294	4673536	.	+	0	Name=XP_026825847.1;ID=cds-XP_026825847.1;Dbxref=GeneID:113562050%2CGenbank:XP_026825847.1;Parent=rna-XM_026970046.1
NC_039511.1	Gnomon	CDS	4673894	4674278	.	+	0	Name=XP_026825847.1;ID=cds-XP_026825847.1;Dbxref=GeneID:113562050%2CGenbank:XP_026825847.1;Parent=rna-XM_026970046.1
NC_039511.1	Gnomon	CDS	4674445	4674530	.	+	0	Name=XP_026825847.1;ID=cds-XP_026825847.1;Dbxref=GeneID:113562050%2CGenbank:XP_026825847.1;Parent=rna-XM_026970046.1
NC_039511.1	Gnomon	CDS	4675162	4675188	.	+	0	Name=XP_026825847.1;ID=cds-XP_026825847.1;Dbxref=GeneID:113562050%2CGenbank:XP_026825847.1;Parent=rna-XM_026970046.1
NC_039511.1	Gnomon	exon	10601373	10602096	.	-	.	ID=exon-XM_026970258.1-1;Dbxref=GeneID:105286550%2CGenbank:XM_026970258.1;Parent=rna-XM_026970258.1
NC_039511.1	Gnomon	exon	14108898	14109085	.	-	.	ID=exon-XM_011334550.3-1;Dbxref=GeneID:105276710%2CGenbank:XM_011334550.3;Parent=rna-XM_011334550.3
NC_039511.1	Gnomon	exon	14108538	14108671	.	-	.	ID=exon-XM_011334550.3-2;Dbxref=GeneID:105276710%2CGenbank:XM_011334550.3;Parent=rna-XM_011334550.3
NC_039511.1	Gnomon	exon	14108347	14108444	.	-	.	ID=exon-XM_011334550.3-3;Dbxref=GeneID:105276710%2CGenbank:XM_011334550.3;Parent=rna-XM_011334550.3
NC_039511.1	Gnomon	exon	14108053	14108271	.	-	.	ID=exon-XM_011334550.3-4;Dbxref=GeneID:105276710%2CGenbank:XM_011334550.3;Parent=rna-XM_011334550.3
NC_039511.1	Gnomon	exon	14107472	14107702	.	-	.	ID=exon-XM_011334550.3-5;Dbxref=GeneID:105276710%2CGenbank:XM_011334550.3;Parent=rna-XM_011334550.3
NC_039511.1	Gnomon	exon	14107079	14107349	.	-	.	ID=exon-XM_011334550.3-6;Dbxref=GeneID:105276710%2CGenbank:XM_011334550.3;Parent=rna-XM_011334550.3
NC_039511.1	Gnomon	exon	14936932	14937192	.	-	.	ID=exon-XM_011350480.3-9;Dbxref=GeneID:105285915%2CGenbank:XM_011350480.3;Parent=rna-XM_011350480.3
NC_039511.1	Gnomon	exon	14938175	14938285	.	-	.	ID=exon-XM_011350480.3-5;Dbxref=GeneID:105285915%2CGenbank:XM_011350480.3;Parent=rna-XM_011350480.3
NC_039511.1	Gnomon	exon	14937892	14938093	.	-	.	ID=exon-XM_011350480.3-6;Dbxref=GeneID:105285915%2CGenbank:XM_011350480.3;Parent=rna-XM_011350480.3
NC_039511.1	Gnomon	exon	14937594	14937802	.	-	.	ID=exon-XM_011350480.3-7;Dbxref=GeneID:105285915%2CGenbank:XM_011350480.3;Parent=rna-XM_011350480.3
NC_039511.1	Gnomon	exon	14937278	14937502	.	-	.	ID=exon-XM_011350480.3-8;Dbxref=GeneID:105285915%2CGenbank:XM_011350480.3;Parent=rna-XM_011350480.3
NC_039511.1	Gnomon	exon	14941129	14941275	.	-	.	ID=exon-XM_011350480.3-1;Dbxref=GeneID:105285915%2CGenbank:XM_011350480.3;Parent=rna-XM_011350480.3
NC_039511.1	Gnomon	exon	14940641	14940875	.	-	.	ID=exon-XM_011350480.3-2;Dbxref=GeneID:105285915%2CGenbank:XM_011350480.3;Parent=rna-XM_011350480.3
NC_039511.1	Gnomon	exon	14938656	14940063	.	-	.	ID=exon-XM_011350480.3-3;Dbxref=GeneID:105285915%2CGenbank:XM_011350480.3;Parent=rna-XM_011350480.3
NC_039511.1	Gnomon	exon	14938379	14938466	.	-	.	ID=exon-XM_011350480.3-4;Dbxref=GeneID:105285915%2CGenbank:XM_011350480.3;Parent=rna-XM_011350480.3
NC_039511.1	Gnomon	exon	10599890	10599980	.	-	.	ID=exon-XM_026970258.1-6;Dbxref=GeneID:105286550%2CGenbank:XM_026970258.1;Parent=rna-XM_026970258.1
NC_039511.1	Gnomon	mRNA	11957925	12021127	.	-	.	Name=XM_011349157.3;ID=rna-XM_011349157.3;Dbxref=GeneID:105285155%2CGenbank:XM_011349157.3;Parent=gene-LOC105285155
NC_039511.1	Gnomon	exon	10599196	10599332	.	-	.	ID=exon-XM_026970258.1-7;Dbxref=GeneID:105286550%2CGenbank:XM_026970258.1;Parent=rna-XM_026970258.1
NC_039511.1	Gnomon	exon	10598910	10599042	.	-	.	ID=exon-XM_026970258.1-8;Dbxref=GeneID:105286550%2CGenbank:XM_026970258.1;Parent=rna-XM_026970258.1
NC_039511.1	Gnomon	exon	10597913	10598821	.	-	.	ID=exon-XM_026970258.1-9;Dbxref=GeneID:105286550%2CGenbank:XM_026970258.1;Parent=rna-XM_026970258.1
NC_039511.1	Gnomon	exon	10600987	10601106	.	-	.	ID=exon-XM_026970258.1-2;Dbxref=GeneID:105286550%2CGenbank:XM_026970258.1;Parent=rna-XM_026970258.1
NC_039511.1	Gnomon	exon	10600729	10600846	.	-	.	ID=exon-XM_026970258.1-3;Dbxref=GeneID:105286550%2CGenbank:XM_026970258.1;Parent=rna-XM_026970258.1
NC_039511.1	Gnomon	exon	10600322	10600586	.	-	.	ID=exon-XM_026970258.1-4;Dbxref=GeneID:105286550%2CGenbank:XM_026970258.1;Parent=rna-XM_026970258.1
NC_039511.1	Gnomon	exon	10600058	10600174	.	-	.	ID=exon-XM_026970258.1-5;Dbxref=GeneID:105286550%2CGenbank:XM_026970258.1;Parent=rna-XM_026970258.1
NC_039511.1	Gnomon	exon	16216798	16220105	.	+	.	ID=exon-XM_011348175.3-1;Dbxref=GeneID:105284555%2CGenbank:XM_011348175.3;Parent=rna-XM_011348175.3
NC_039511.1	Gnomon	exon	16226578	16226678	.	+	.	ID=exon-XM_011348175.3-2;Dbxref=GeneID:105284555%2CGenbank:XM_011348175.3;Parent=rna-XM_011348175.3
NC_039511.1	Gnomon	exon	16229882	16230147	.	+	.	ID=exon-XM_011348175.3-3;Dbxref=GeneID:105284555%2CGenbank:XM_011348175.3;Parent=rna-XM_011348175.3
NC_039511.1	Gnomon	exon	16230336	16230516	.	+	.	ID=exon-XM_011348175.3-4;Dbxref=GeneID:105284555%2CGenbank:XM_011348175.3;Parent=rna-XM_011348175.3
NC_039511.1	Gnomon	exon	16230749	16230860	.	+	.	ID=exon-XM_011348175.3-5;Dbxref=GeneID:105284555%2CGenbank:XM_011348175.3;Parent=rna-XM_011348175.3
NC_039511.1	Gnomon	exon	16231016	16231118	.	+	.	ID=exon-XM_011348175.3-6;Dbxref=GeneID:105284555%2CGenbank:XM_011348175.3;Parent=rna-XM_011348175.3
NC_039511.1	Gnomon	exon	16231213	16231380	.	+	.	ID=exon-XM_011348175.3-7;Dbxref=GeneID:105284555%2CGenbank:XM_011348175.3;Parent=rna-XM_011348175.3
NC_039511.1	Gnomon	exon	16231631	16233329	.	+	.	ID=exon-XM_011348175.3-8;Dbxref=GeneID:105284555%2CGenbank:XM_011348175.3;Parent=rna-XM_011348175.3
NC_039511.1	Gnomon	exon	3421335	3424329	.	-	.	ID=exon-XM_011347314.3-1;Dbxref=GeneID:105284073%2CGenbank:XM_011347314.3;Parent=rna-XM_011347314.3
NC_039511.1	Gnomon	exon	3378485	3378630	.	-	.	ID=exon-XM_011347314.3-2;Dbxref=GeneID:105284073%2CGenbank:XM_011347314.3;Parent=rna-XM_011347314.3
NC_039511.1	Gnomon	exon	3376870	3377107	.	-	.	ID=exon-XM_011347314.3-3;Dbxref=GeneID:105284073%2CGenbank:XM_011347314.3;Parent=rna-XM_011347314.3
NC_039511.1	Gnomon	exon	3376288	3376436	.	-	.	ID=exon-XM_011347314.3-4;Dbxref=GeneID:105284073%2CGenbank:XM_011347314.3;Parent=rna-XM_011347314.3
NC_039511.1	Gnomon	exon	3375965	3376111	.	-	.	ID=exon-XM_011347314.3-5;Dbxref=GeneID:105284073%2CGenbank:XM_011347314.3;Parent=rna-XM_011347314.3
NC_039511.1	Gnomon	exon	3375422	3375557	.	-	.	ID=exon-XM_011347314.3-6;Dbxref=GeneID:105284073%2CGenbank:XM_011347314.3;Parent=rna-XM_011347314.3
NC_039511.1	Gnomon	CDS	8152582	8152793	.	-	0	Name=XP_011351034.1;ID=cds-XP_011351034.1;Dbxref=GeneID:105287218%2CGenbank:XP_011351034.1;Parent=rna-XM_011352732.1
NC_039511.1	Gnomon	CDS	8152175	8152505	.	-	0	Name=XP_011351034.1;ID=cds-XP_011351034.1;Dbxref=GeneID:105287218%2CGenbank:XP_011351034.1;Parent=rna-XM_011352732.1
NC_039511.1	Gnomon	CDS	14124519	14124598	.	+	0	Name=XP_011332845.2;ID=cds-XP_011332845.2;Dbxref=GeneID:105276705%2CGenbank:XP_011332845.2;Parent=rna-XM_011334543.3
NC_039511.1	Gnomon	CDS	14125212	14125353	.	+	0	Name=XP_011332845.2;ID=cds-XP_011332845.2;Dbxref=GeneID:105276705%2CGenbank:XP_011332845.2;Parent=rna-XM_011334543.3
NC_039511.1	Gnomon	CDS	14125451	14125577	.	+	0	Name=XP_011332845.2;ID=cds-XP_011332845.2;Dbxref=GeneID:105276705%2CGenbank:XP_011332845.2;Parent=rna-XM_011334543.3
NC_039511.1	Gnomon	CDS	14125771	14125900	.	+	0	Name=XP_011332845.2;ID=cds-XP_011332845.2;Dbxref=GeneID:105276705%2CGenbank:XP_011332845.2;Parent=rna-XM_011334543.3
NC_039511.1	Gnomon	CDS	14126636	14126702	.	+	0	Name=XP_011332845.2;ID=cds-XP_011332845.2;Dbxref=GeneID:105276705%2CGenbank:XP_011332845.2;Parent=rna-XM_011334543.3
NC_039511.1	Gnomon	CDS	14126803	14127025	.	+	0	Name=XP_011332845.2;ID=cds-XP_011332845.2;Dbxref=GeneID:105276705%2CGenbank:XP_011332845.2;Parent=rna-XM_011334543.3
NC_039511.1	Gnomon	CDS	14127132	14127390	.	+	0	Name=XP_011332845.2;ID=cds-XP_011332845.2;Dbxref=GeneID:105276705%2CGenbank:XP_011332845.2;Parent=rna-XM_011334543.3
NC_039511.1	Gnomon	CDS	14127501	14127734	.	+	0	Name=XP_011332845.2;ID=cds-XP_011332845.2;Dbxref=GeneID:105276705%2CGenbank:XP_011332845.2;Parent=rna-XM_011334543.3
NC_039511.1	Gnomon	CDS	14127960	14128136	.	+	0	Name=XP_011332845.2;ID=cds-XP_011332845.2;Dbxref=GeneID:105276705%2CGenbank:XP_011332845.2;Parent=rna-XM_011334543.3
NC_039511.1	Gnomon	CDS	14128411	14128689	.	+	0	Name=XP_011332845.2;ID=cds-XP_011332845.2;Dbxref=GeneID:105276705%2CGenbank:XP_011332845.2;Parent=rna-XM_011334543.3
NC_039511.1	Gnomon	CDS	14128774	14128967	.	+	0	Name=XP_011332845.2;ID=cds-XP_011332845.2;Dbxref=GeneID:105276705%2CGenbank:XP_011332845.2;Parent=rna-XM_011334543.3
NC_039511.1	Gnomon	CDS	14129135	14129397	.	+	0	Name=XP_011332845.2;ID=cds-XP_011332845.2;Dbxref=GeneID:105276705%2CGenbank:XP_011332845.2;Parent=rna-XM_011334543.3
NC_039511.1	Gnomon	exon	85512	85665	.	+	.	ID=id-LOC113562110;Dbxref=GeneID:113562110;Parent=gene-LOC113562110
NC_039511.1	Gnomon	lnc_RNA	13654691	13676915	.	+	.	Name=XR_003406673.1;ID=rna-XR_003406673.1;Dbxref=GeneID:105276740%2CGenbank:XR_003406673.1;Parent=gene-LOC105276740
NC_039511.1	Gnomon	exon	12543156	12543404	.	+	.	ID=exon-XM_011333160.3-9;Dbxref=GeneID:105275938%2CGenbank:XM_011333160.3;Parent=rna-XM_011333160.3
NC_039511.1	Gnomon	exon	12542846	12542945	.	+	.	ID=exon-XM_011333160.3-7;Dbxref=GeneID:105275938%2CGenbank:XM_011333160.3;Parent=rna-XM_011333160.3
NC_039511.1	Gnomon	exon	12543028	12543075	.	+	.	ID=exon-XM_011333160.3-8;Dbxref=GeneID:105275938%2CGenbank:XM_011333160.3;Parent=rna-XM_011333160.3
NC_039511.1	Gnomon	exon	12538328	12538453	.	+	.	ID=exon-XM_011333160.3-1;Dbxref=GeneID:105275938%2CGenbank:XM_011333160.3;Parent=rna-XM_011333160.3
NC_039511.1	Gnomon	exon	12540721	12540910	.	+	.	ID=exon-XM_011333160.3-2;Dbxref=GeneID:105275938%2CGenbank:XM_011333160.3;Parent=rna-XM_011333160.3
NC_039511.1	Gnomon	exon	12248013	12248235	.	-	.	ID=exon-XM_020033559.2-32;Dbxref=GeneID:105285138%2CGenbank:XM_020033559.2;Parent=rna-XM_020033559.2
NC_039511.1	Gnomon	exon	12245816	12245929	.	-	.	ID=exon-XM_020033559.2-33;Dbxref=GeneID:105285138%2CGenbank:XM_020033559.2;Parent=rna-XM_020033559.2
NC_039511.1	Gnomon	exon	12542337	12542462	.	+	.	ID=exon-XM_011333160.3-5;Dbxref=GeneID:105275938%2CGenbank:XM_011333160.3;Parent=rna-XM_011333160.3
NC_039511.1	Gnomon	exon	12542662	12542728	.	+	.	ID=exon-XM_011333160.3-6;Dbxref=GeneID:105275938%2CGenbank:XM_011333160.3;Parent=rna-XM_011333160.3
NC_039511.1	Gnomon	exon	12541287	12541457	.	+	.	ID=exon-XM_011333160.3-3;Dbxref=GeneID:105275938%2CGenbank:XM_011333160.3;Parent=rna-XM_011333160.3
NC_039511.1	Gnomon	exon	12541866	12542064	.	+	.	ID=exon-XM_011333160.3-4;Dbxref=GeneID:105275938%2CGenbank:XM_011333160.3;Parent=rna-XM_011333160.3
NC_039511.1	Gnomon	exon	12251658	12251667	.	-	.	ID=exon-XM_020033559.2-30;Dbxref=GeneID:105285138%2CGenbank:XM_020033559.2;Parent=rna-XM_020033559.2
NC_039511.1	Gnomon	exon	12248999	12249129	.	-	.	ID=exon-XM_020033559.2-31;Dbxref=GeneID:105285138%2CGenbank:XM_020033559.2;Parent=rna-XM_020033559.2
NC_039511.1	Gnomon	exon	3490133	3490230	.	-	.	ID=exon-XM_026970734.1-10;Dbxref=GeneID:105284066%2CGenbank:XM_026970734.1;Parent=rna-XM_026970734.1
NC_039511.1	Gnomon	exon	3481574	3487239	.	-	.	ID=exon-XM_026970734.1-11;Dbxref=GeneID:105284066%2CGenbank:XM_026970734.1;Parent=rna-XM_026970734.1
NC_039511.1	Gnomon	CDS	13040100	13040391	.	-	0	Name=XP_026825941.1;ID=cds-XP_026825941.1;Dbxref=GeneID:105276359%2CGenbank:XP_026825941.1;Parent=rna-XM_026970140.1
NC_039511.1	Gnomon	CDS	13039690	13039929	.	-	0	Name=XP_026825941.1;ID=cds-XP_026825941.1;Dbxref=GeneID:105276359%2CGenbank:XP_026825941.1;Parent=rna-XM_026970140.1
NC_039511.1	Gnomon	CDS	13038977	13039593	.	-	0	Name=XP_026825941.1;ID=cds-XP_026825941.1;Dbxref=GeneID:105276359%2CGenbank:XP_026825941.1;Parent=rna-XM_026970140.1
NC_039511.1	Gnomon	CDS	13038646	13038817	.	-	0	Name=XP_026825941.1;ID=cds-XP_026825941.1;Dbxref=GeneID:105276359%2CGenbank:XP_026825941.1;Parent=rna-XM_026970140.1
NC_039511.1	Gnomon	CDS	13038381	13038552	.	-	0	Name=XP_026825941.1;ID=cds-XP_026825941.1;Dbxref=GeneID:105276359%2CGenbank:XP_026825941.1;Parent=rna-XM_026970140.1
NC_039511.1	Gnomon	CDS	13038087	13038264	.	-	0	Name=XP_026825941.1;ID=cds-XP_026825941.1;Dbxref=GeneID:105276359%2CGenbank:XP_026825941.1;Parent=rna-XM_026970140.1
NC_039511.1	Gnomon	CDS	13037775	13037991	.	-	0	Name=XP_026825941.1;ID=cds-XP_026825941.1;Dbxref=GeneID:105276359%2CGenbank:XP_026825941.1;Parent=rna-XM_026970140.1
NC_039511.1	Gnomon	CDS	13037230	13037685	.	-	0	Name=XP_026825941.1;ID=cds-XP_026825941.1;Dbxref=GeneID:105276359%2CGenbank:XP_026825941.1;Parent=rna-XM_026970140.1
NC_039511.1	Gnomon	CDS	13036965	13037154	.	-	0	Name=XP_026825941.1;ID=cds-XP_026825941.1;Dbxref=GeneID:105276359%2CGenbank:XP_026825941.1;Parent=rna-XM_026970140.1
NC_039511.1	Gnomon	CDS	13036770	13036891	.	-	0	Name=XP_026825941.1;ID=cds-XP_026825941.1;Dbxref=GeneID:105276359%2CGenbank:XP_026825941.1;Parent=rna-XM_026970140.1
NC_039511.1	Gnomon	CDS	13036298	13036679	.	-	0	Name=XP_026825941.1;ID=cds-XP_026825941.1;Dbxref=GeneID:105276359%2CGenbank:XP_026825941.1;Parent=rna-XM_026970140.1
NC_039511.1	Gnomon	CDS	13036139	13036216	.	-	0	Name=XP_026825941.1;ID=cds-XP_026825941.1;Dbxref=GeneID:105276359%2CGenbank:XP_026825941.1;Parent=rna-XM_026970140.1
NC_039511.1	Gnomon	CDS	13035724	13036036	.	-	0	Name=XP_026825941.1;ID=cds-XP_026825941.1;Dbxref=GeneID:105276359%2CGenbank:XP_026825941.1;Parent=rna-XM_026970140.1
NC_039511.1	Gnomon	CDS	13035505	13035630	.	-	0	Name=XP_026825941.1;ID=cds-XP_026825941.1;Dbxref=GeneID:105276359%2CGenbank:XP_026825941.1;Parent=rna-XM_026970140.1
NC_039511.1	Gnomon	exon	12251880	12252088	.	-	.	ID=exon-XM_020033559.2-29;Dbxref=GeneID:105285138%2CGenbank:XM_020033559.2;Parent=rna-XM_020033559.2
NC_039511.1	Gnomon	exon	12264745	12264810	.	-	.	ID=exon-XM_020033559.2-23;Dbxref=GeneID:105285138%2CGenbank:XM_020033559.2;Parent=rna-XM_020033559.2
NC_039511.1	Gnomon	exon	12261701	12261792	.	-	.	ID=exon-XM_020033559.2-24;Dbxref=GeneID:105285138%2CGenbank:XM_020033559.2;Parent=rna-XM_020033559.2
NC_039511.1	Gnomon	exon	12269901	12269984	.	-	.	ID=exon-XM_020033559.2-21;Dbxref=GeneID:105285138%2CGenbank:XM_020033559.2;Parent=rna-XM_020033559.2
NC_039511.1	Gnomon	exon	12265084	12265200	.	-	.	ID=exon-XM_020033559.2-22;Dbxref=GeneID:105285138%2CGenbank:XM_020033559.2;Parent=rna-XM_020033559.2
NC_039511.1	Gnomon	exon	12257788	12257891	.	-	.	ID=exon-XM_020033559.2-27;Dbxref=GeneID:105285138%2CGenbank:XM_020033559.2;Parent=rna-XM_020033559.2
NC_039511.1	Gnomon	exon	12256416	12256472	.	-	.	ID=exon-XM_020033559.2-28;Dbxref=GeneID:105285138%2CGenbank:XM_020033559.2;Parent=rna-XM_020033559.2
NC_039511.1	Gnomon	exon	12258467	12258957	.	-	.	ID=exon-XM_020033559.2-25;Dbxref=GeneID:105285138%2CGenbank:XM_020033559.2;Parent=rna-XM_020033559.2
NC_039511.1	Gnomon	exon	12257980	12258084	.	-	.	ID=exon-XM_020033559.2-26;Dbxref=GeneID:105285138%2CGenbank:XM_020033559.2;Parent=rna-XM_020033559.2
NC_039511.1	Gnomon	exon	2211816	2212105	.	+	.	ID=exon-XM_011333957.3-7;Dbxref=GeneID:105276387%2CGenbank:XM_011333957.3;Parent=rna-XM_011333957.3
NC_039511.1	Gnomon	exon	12272306	12272416	.	-	.	ID=exon-XM_020033559.2-20;Dbxref=GeneID:105285138%2CGenbank:XM_020033559.2;Parent=rna-XM_020033559.2
NC_039511.1	Gnomon	exon	2208375	2209067	.	+	.	ID=exon-XM_011333957.3-1;Dbxref=GeneID:105276387%2CGenbank:XM_011333957.3;Parent=rna-XM_011333957.3
NC_039511.1	Gnomon	exon	2209658	2209957	.	+	.	ID=exon-XM_011333957.3-2;Dbxref=GeneID:105276387%2CGenbank:XM_011333957.3;Parent=rna-XM_011333957.3
NC_039511.1	Gnomon	exon	2210724	2211045	.	+	.	ID=exon-XM_011333957.3-5;Dbxref=GeneID:105276387%2CGenbank:XM_011333957.3;Parent=rna-XM_011333957.3
NC_039511.1	Gnomon	exon	2211145	2211710	.	+	.	ID=exon-XM_011333957.3-6;Dbxref=GeneID:105276387%2CGenbank:XM_011333957.3;Parent=rna-XM_011333957.3
NC_039511.1	Gnomon	exon	2210080	2210188	.	+	.	ID=exon-XM_011333957.3-3;Dbxref=GeneID:105276387%2CGenbank:XM_011333957.3;Parent=rna-XM_011333957.3
NC_039511.1	Gnomon	exon	2210290	2210637	.	+	.	ID=exon-XM_011333957.3-4;Dbxref=GeneID:105276387%2CGenbank:XM_011333957.3;Parent=rna-XM_011333957.3
NC_039511.1	Gnomon	exon	12280392	12280556	.	-	.	ID=exon-XM_020033559.2-18;Dbxref=GeneID:105285138%2CGenbank:XM_020033559.2;Parent=rna-XM_020033559.2
NC_039511.1	Gnomon	mRNA	13841355	13851065	.	-	.	Name=XM_011334609.3;ID=rna-XM_011334609.3;Dbxref=GeneID:105276738%2CGenbank:XM_011334609.3;Parent=gene-LOC105276738
NC_039511.1	Gnomon	exon	12275542	12275652	.	-	.	ID=exon-XM_020033559.2-19;Dbxref=GeneID:105285138%2CGenbank:XM_020033559.2;Parent=rna-XM_020033559.2
NC_039511.1	Gnomon	exon	12284443	12284655	.	-	.	ID=exon-XM_020033559.2-12;Dbxref=GeneID:105285138%2CGenbank:XM_020033559.2;Parent=rna-XM_020033559.2
NC_039511.1	Gnomon	exon	12283756	12284183	.	-	.	ID=exon-XM_020033559.2-13;Dbxref=GeneID:105285138%2CGenbank:XM_020033559.2;Parent=rna-XM_020033559.2
NC_039511.1	Gnomon	exon	12287910	12287969	.	-	.	ID=exon-XM_020033559.2-10;Dbxref=GeneID:105285138%2CGenbank:XM_020033559.2;Parent=rna-XM_020033559.2
NC_039511.1	Gnomon	exon	12287225	12287326	.	-	.	ID=exon-XM_020033559.2-11;Dbxref=GeneID:105285138%2CGenbank:XM_020033559.2;Parent=rna-XM_020033559.2
NC_039511.1	Gnomon	exon	12281618	12282181	.	-	.	ID=exon-XM_020033559.2-16;Dbxref=GeneID:105285138%2CGenbank:XM_020033559.2;Parent=rna-XM_020033559.2
NC_039511.1	Gnomon	exon	12280963	12281308	.	-	.	ID=exon-XM_020033559.2-17;Dbxref=GeneID:105285138%2CGenbank:XM_020033559.2;Parent=rna-XM_020033559.2
NC_039511.1	Gnomon	exon	12283005	12283312	.	-	.	ID=exon-XM_020033559.2-14;Dbxref=GeneID:105285138%2CGenbank:XM_020033559.2;Parent=rna-XM_020033559.2
NC_039511.1	Gnomon	exon	12282429	12282548	.	-	.	ID=exon-XM_020033559.2-15;Dbxref=GeneID:105285138%2CGenbank:XM_020033559.2;Parent=rna-XM_020033559.2
NC_039511.1	Gnomon	exon	628148	629150	.	+	.	ID=exon-XM_026970468.1-10;Dbxref=GeneID:105276509%2CGenbank:XM_026970468.1;Parent=rna-XM_026970468.1
NC_039511.1	Gnomon	mRNA	508520	516622	.	-	.	Name=XM_011334213.3;ID=rna-XM_011334213.3;Dbxref=GeneID:105276523%2CGenbank:XM_011334213.3;Parent=gene-LOC105276523
[truncated: 41,085 more rows]
