# Supplementary material for: Prevalent bee venom genes evolved before the aculeate stinger and eusociality
Source: BMC Biol. 2023 Oct 23;21:229. doi: 10.1186/s12915-023-01656-5 (PMC10591384; doi:10.1186/s12915-023-01656-5)
Supplement: Supplementary file 42 — Additional file 42. Gff files of all toxin gene annotations. [file 12915_2023_1656_MOESM42_ESM.zip › AdditionalFile9_ToxinGeneAnnotations/NW_015149004.1._APH.gff_modified_Koludarov_et_al_2021.gff3]

##gff-version 3
##source-version geneious 2020.2.2
##sequence-region	NW_015149004.1	1	1713163
NW_015149004.1	Koludarov_et_al_2021	gene	1461644	1466977	.	-	.	Name=APH
NW_015149004.1	Gnomon	CDS	388654	388767	.	-	0	Name=XP_015177649.1;ID=cds-XP_015177649.1;Dbxref=GeneID:107067019%2CGenbank:XP_015177649.1;Parent=rna-XM_015322163.1
NW_015149004.1	Gnomon	CDS	388353	388557	.	-	0	Name=XP_015177649.1;ID=cds-XP_015177649.1;Dbxref=GeneID:107067019%2CGenbank:XP_015177649.1;Parent=rna-XM_015322163.1
NW_015149004.1	Gnomon	CDS	388172	388260	.	-	0	Name=XP_015177649.1;ID=cds-XP_015177649.1;Dbxref=GeneID:107067019%2CGenbank:XP_015177649.1;Parent=rna-XM_015322163.1
NW_015149004.1	Gnomon	CDS	387933	388037	.	-	0	Name=XP_015177649.1;ID=cds-XP_015177649.1;Dbxref=GeneID:107067019%2CGenbank:XP_015177649.1;Parent=rna-XM_015322163.1
NW_015149004.1	Gnomon	CDS	387726	387828	.	-	0	Name=XP_015177649.1;ID=cds-XP_015177649.1;Dbxref=GeneID:107067019%2CGenbank:XP_015177649.1;Parent=rna-XM_015322163.1
NW_015149004.1	Gnomon	CDS	387513	387658	.	-	0	Name=XP_015177649.1;ID=cds-XP_015177649.1;Dbxref=GeneID:107067019%2CGenbank:XP_015177649.1;Parent=rna-XM_015322163.1
NW_015149004.1	Gnomon	exon	367560	367781	.	-	.	ID=exon-XM_015322115.1-1;Dbxref=GeneID:107066999%2CGenbank:XM_015322115.1;Parent=rna-XM_015322115.1
NW_015149004.1	Gnomon	exon	367144	367281	.	-	.	ID=exon-XM_015322115.1-2;Dbxref=GeneID:107066999%2CGenbank:XM_015322115.1;Parent=rna-XM_015322115.1
NW_015149004.1	Gnomon	exon	363643	364403	.	-	.	ID=exon-XM_015322115.1-9;Dbxref=GeneID:107066999%2CGenbank:XM_015322115.1;Parent=rna-XM_015322115.1
NW_015149004.1	Gnomon	exon	364743	365025	.	-	.	ID=exon-XM_015322115.1-7;Dbxref=GeneID:107066999%2CGenbank:XM_015322115.1;Parent=rna-XM_015322115.1
NW_015149004.1	Gnomon	exon	364486	364659	.	-	.	ID=exon-XM_015322115.1-8;Dbxref=GeneID:107066999%2CGenbank:XM_015322115.1;Parent=rna-XM_015322115.1
NW_015149004.1	Gnomon	exon	365344	366052	.	-	.	ID=exon-XM_015322115.1-5;Dbxref=GeneID:107066999%2CGenbank:XM_015322115.1;Parent=rna-XM_015322115.1
NW_015149004.1	Gnomon	exon	365100	365136	.	-	.	ID=exon-XM_015322115.1-6;Dbxref=GeneID:107066999%2CGenbank:XM_015322115.1;Parent=rna-XM_015322115.1
NW_015149004.1	Gnomon	exon	366741	366878	.	-	.	ID=exon-XM_015322115.1-3;Dbxref=GeneID:107066999%2CGenbank:XM_015322115.1;Parent=rna-XM_015322115.1
NW_015149004.1	Gnomon	exon	366119	366379	.	-	.	ID=exon-XM_015322115.1-4;Dbxref=GeneID:107066999%2CGenbank:XM_015322115.1;Parent=rna-XM_015322115.1
NW_015149004.1	Gnomon	mRNA	347896	350049	.	-	.	Name=XM_015322124.1;ID=rna-XM_015322124.1;Dbxref=GeneID:107067003%2CGenbank:XM_015322124.1;Parent=gene-LOC107067003
NW_015149004.1	Gnomon	exon	25471	25580	.	+	.	ID=exon-XM_015322027.1-3;Dbxref=GeneID:107066953%2CGenbank:XM_015322027.1;Parent=rna-XM_015322027.1
NW_015149004.1	Gnomon	exon	25899	25989	.	+	.	ID=exon-XM_015322027.1-4;Dbxref=GeneID:107066953%2CGenbank:XM_015322027.1;Parent=rna-XM_015322027.1
NW_015149004.1	Gnomon	exon	26062	26253	.	+	.	ID=exon-XM_015322027.1-5;Dbxref=GeneID:107066953%2CGenbank:XM_015322027.1;Parent=rna-XM_015322027.1
NW_015149004.1	Gnomon	exon	26328	26421	.	+	.	ID=exon-XM_015322027.1-6;Dbxref=GeneID:107066953%2CGenbank:XM_015322027.1;Parent=rna-XM_015322027.1
NW_015149004.1	Gnomon	exon	26506	26608	.	+	.	ID=exon-XM_015322027.1-7;Dbxref=GeneID:107066953%2CGenbank:XM_015322027.1;Parent=rna-XM_015322027.1
NW_015149004.1	Gnomon	exon	26684	26789	.	+	.	ID=exon-XM_015322027.1-8;Dbxref=GeneID:107066953%2CGenbank:XM_015322027.1;Parent=rna-XM_015322027.1
NW_015149004.1	Gnomon	exon	26860	27020	.	+	.	ID=exon-XM_015322027.1-9;Dbxref=GeneID:107066953%2CGenbank:XM_015322027.1;Parent=rna-XM_015322027.1
NW_015149004.1	Gnomon	exon	23304	23883	.	+	.	ID=exon-XM_015322027.1-1;Dbxref=GeneID:107066953%2CGenbank:XM_015322027.1;Parent=rna-XM_015322027.1
NW_015149004.1	Gnomon	exon	25196	25354	.	+	.	ID=exon-XM_015322027.1-2;Dbxref=GeneID:107066953%2CGenbank:XM_015322027.1;Parent=rna-XM_015322027.1
NW_015149004.1	Gnomon	exon	371846	371934	.	-	.	ID=exon-XM_015322135.1-14;Dbxref=GeneID:107067007%2CGenbank:XM_015322135.1;Parent=rna-XM_015322135.1
NW_015149004.1	Gnomon	exon	371184	371676	.	-	.	ID=exon-XM_015322135.1-15;Dbxref=GeneID:107067007%2CGenbank:XM_015322135.1;Parent=rna-XM_015322135.1
NW_015149004.1	Gnomon	exon	372180	372341	.	-	.	ID=exon-XM_015322135.1-12;Dbxref=GeneID:107067007%2CGenbank:XM_015322135.1;Parent=rna-XM_015322135.1
NW_015149004.1	Gnomon	exon	372001	372101	.	-	.	ID=exon-XM_015322135.1-13;Dbxref=GeneID:107067007%2CGenbank:XM_015322135.1;Parent=rna-XM_015322135.1
NW_015149004.1	Gnomon	exon	372658	372789	.	-	.	ID=exon-XM_015322135.1-10;Dbxref=GeneID:107067007%2CGenbank:XM_015322135.1;Parent=rna-XM_015322135.1
NW_015149004.1	Gnomon	exon	372415	372565	.	-	.	ID=exon-XM_015322135.1-11;Dbxref=GeneID:107067007%2CGenbank:XM_015322135.1;Parent=rna-XM_015322135.1
NW_015149004.1	Gnomon	CDS	779294	781288	.	+	0	Name=XP_015177648.1;ID=cds-XP_015177648.1;Dbxref=GeneID:107067017%2CGenbank:XP_015177648.1;Parent=rna-XM_015322162.1
NW_015149004.1	Gnomon	CDS	781380	783581	.	+	0	Name=XP_015177648.1;ID=cds-XP_015177648.1;Dbxref=GeneID:107067017%2CGenbank:XP_015177648.1;Parent=rna-XM_015322162.1
NW_015149004.1	Gnomon	CDS	783677	783991	.	+	0	Name=XP_015177648.1;ID=cds-XP_015177648.1;Dbxref=GeneID:107067017%2CGenbank:XP_015177648.1;Parent=rna-XM_015322162.1
NW_015149004.1	Gnomon	CDS	784173	784224	.	+	0	Name=XP_015177648.1;ID=cds-XP_015177648.1;Dbxref=GeneID:107067017%2CGenbank:XP_015177648.1;Parent=rna-XM_015322162.1
NW_015149004.1	Gnomon	CDS	784307	784725	.	+	0	Name=XP_015177648.1;ID=cds-XP_015177648.1;Dbxref=GeneID:107067017%2CGenbank:XP_015177648.1;Parent=rna-XM_015322162.1
NW_015149004.1	Gnomon	CDS	784809	786806	.	+	0	Name=XP_015177648.1;ID=cds-XP_015177648.1;Dbxref=GeneID:107067017%2CGenbank:XP_015177648.1;Parent=rna-XM_015322162.1
NW_015149004.1	Gnomon	CDS	786901	787023	.	+	0	Name=XP_015177648.1;ID=cds-XP_015177648.1;Dbxref=GeneID:107067017%2CGenbank:XP_015177648.1;Parent=rna-XM_015322162.1
NW_015149004.1	Gnomon	CDS	787108	787274	.	+	0	Name=XP_015177648.1;ID=cds-XP_015177648.1;Dbxref=GeneID:107067017%2CGenbank:XP_015177648.1;Parent=rna-XM_015322162.1
NW_015149004.1	Gnomon	CDS	787375	787589	.	+	0	Name=XP_015177648.1;ID=cds-XP_015177648.1;Dbxref=GeneID:107067017%2CGenbank:XP_015177648.1;Parent=rna-XM_015322162.1
NW_015149004.1	Gnomon	CDS	787672	788093	.	+	0	Name=XP_015177648.1;ID=cds-XP_015177648.1;Dbxref=GeneID:107067017%2CGenbank:XP_015177648.1;Parent=rna-XM_015322162.1
NW_015149004.1	Gnomon	mRNA	347896	350049	.	-	.	Name=XM_015322125.1;ID=rna-XM_015322125.1;Dbxref=GeneID:107067003%2CGenbank:XM_015322125.1;Parent=gene-LOC107067003
NW_015149004.1	Gnomon	exon	97670	98430	.	-	.	ID=exon-XM_015322075.1-6;Dbxref=GeneID:107066988%2CGenbank:XM_015322075.1;Parent=rna-XM_015322075.1
NW_015149004.1	Gnomon	exon	99501	99694	.	-	.	ID=exon-XM_015322075.1-2;Dbxref=GeneID:107066988%2CGenbank:XM_015322075.1;Parent=rna-XM_015322075.1
NW_015149004.1	Gnomon	exon	99152	99288	.	-	.	ID=exon-XM_015322075.1-3;Dbxref=GeneID:107066988%2CGenbank:XM_015322075.1;Parent=rna-XM_015322075.1
NW_015149004.1	Gnomon	exon	98972	99090	.	-	.	ID=exon-XM_015322075.1-4;Dbxref=GeneID:107066988%2CGenbank:XM_015322075.1;Parent=rna-XM_015322075.1
NW_015149004.1	Gnomon	exon	98515	98872	.	-	.	ID=exon-XM_015322075.1-5;Dbxref=GeneID:107066988%2CGenbank:XM_015322075.1;Parent=rna-XM_015322075.1
NW_015149004.1	Gnomon	exon	99989	100237	.	-	.	ID=exon-XM_015322075.1-1;Dbxref=GeneID:107066988%2CGenbank:XM_015322075.1;Parent=rna-XM_015322075.1
NW_015149004.1	RefSeq	cDNA_match	76354	77098	.	+	.	ID=c52d6e9d-aab8-4921-a942-b2cf7750e788;Target=XM_015322062.1 1401 2145
NW_015149004.1	RefSeq	cDNA_match	77179	77324	.	+	.	ID=c52d6e9d-aab8-4921-a942-b2cf7750e788;Target=XM_015322062.1 1401 2145
NW_015149004.1	RefSeq	cDNA_match	77444	78268	.	+	.	ID=c52d6e9d-aab8-4921-a942-b2cf7750e788;Target=XM_015322062.1 1401 2145
NW_015149004.1	RefSeq	cDNA_match	78346	78511	.	+	.	ID=c52d6e9d-aab8-4921-a942-b2cf7750e788;Target=XM_015322062.1 1401 2145
NW_015149004.1	RefSeq	cDNA_match	79367	79725	.	+	.	ID=c52d6e9d-aab8-4921-a942-b2cf7750e788;Target=XM_015322062.1 1401 2145
NW_015149004.1	Gnomon	CDS	779294	781288	.	+	0	Name=XP_015177647.1;ID=cds-XP_015177647.1;Dbxref=GeneID:107067017%2CGenbank:XP_015177647.1;Parent=rna-XM_015322161.1
NW_015149004.1	Gnomon	CDS	781380	783581	.	+	0	Name=XP_015177647.1;ID=cds-XP_015177647.1;Dbxref=GeneID:107067017%2CGenbank:XP_015177647.1;Parent=rna-XM_015322161.1
NW_015149004.1	Gnomon	CDS	783677	783991	.	+	0	Name=XP_015177647.1;ID=cds-XP_015177647.1;Dbxref=GeneID:107067017%2CGenbank:XP_015177647.1;Parent=rna-XM_015322161.1
NW_015149004.1	Gnomon	CDS	784158	784224	.	+	0	Name=XP_015177647.1;ID=cds-XP_015177647.1;Dbxref=GeneID:107067017%2CGenbank:XP_015177647.1;Parent=rna-XM_015322161.1
NW_015149004.1	Gnomon	CDS	784307	784725	.	+	0	Name=XP_015177647.1;ID=cds-XP_015177647.1;Dbxref=GeneID:107067017%2CGenbank:XP_015177647.1;Parent=rna-XM_015322161.1
NW_015149004.1	Gnomon	CDS	784809	786806	.	+	0	Name=XP_015177647.1;ID=cds-XP_015177647.1;Dbxref=GeneID:107067017%2CGenbank:XP_015177647.1;Parent=rna-XM_015322161.1
NW_015149004.1	Gnomon	CDS	786904	787023	.	+	0	Name=XP_015177647.1;ID=cds-XP_015177647.1;Dbxref=GeneID:107067017%2CGenbank:XP_015177647.1;Parent=rna-XM_015322161.1
NW_015149004.1	Gnomon	CDS	787108	787274	.	+	0	Name=XP_015177647.1;ID=cds-XP_015177647.1;Dbxref=GeneID:107067017%2CGenbank:XP_015177647.1;Parent=rna-XM_015322161.1
NW_015149004.1	Gnomon	CDS	787375	787589	.	+	0	Name=XP_015177647.1;ID=cds-XP_015177647.1;Dbxref=GeneID:107067017%2CGenbank:XP_015177647.1;Parent=rna-XM_015322161.1
NW_015149004.1	Gnomon	CDS	787672	788093	.	+	0	Name=XP_015177647.1;ID=cds-XP_015177647.1;Dbxref=GeneID:107067017%2CGenbank:XP_015177647.1;Parent=rna-XM_015322161.1
NW_015149004.1	Gnomon	mRNA	368354	369952	.	+	.	Name=XM_015322126.1;ID=rna-XM_015322126.1;Dbxref=GeneID:107067005%2CGenbank:XM_015322126.1;Parent=gene-LOC107067005
NW_015149004.1	Gnomon	mRNA	368355	370138	.	+	.	Name=XM_015322127.1;ID=rna-XM_015322127.1;Dbxref=GeneID:107067005%2CGenbank:XM_015322127.1;Parent=gene-LOC107067005
NW_015149004.1	Gnomon	CDS	779294	781288	.	+	0	Name=XP_015177646.1;ID=cds-XP_015177646.1;Dbxref=GeneID:107067017%2CGenbank:XP_015177646.1;Parent=rna-XM_015322160.1
NW_015149004.1	Gnomon	CDS	781380	783581	.	+	0	Name=XP_015177646.1;ID=cds-XP_015177646.1;Dbxref=GeneID:107067017%2CGenbank:XP_015177646.1;Parent=rna-XM_015322160.1
NW_015149004.1	Gnomon	CDS	783677	783991	.	+	0	Name=XP_015177646.1;ID=cds-XP_015177646.1;Dbxref=GeneID:107067017%2CGenbank:XP_015177646.1;Parent=rna-XM_015322160.1
NW_015149004.1	Gnomon	CDS	784158	784224	.	+	0	Name=XP_015177646.1;ID=cds-XP_015177646.1;Dbxref=GeneID:107067017%2CGenbank:XP_015177646.1;Parent=rna-XM_015322160.1
NW_015149004.1	Gnomon	CDS	784307	784725	.	+	0	Name=XP_015177646.1;ID=cds-XP_015177646.1;Dbxref=GeneID:107067017%2CGenbank:XP_015177646.1;Parent=rna-XM_015322160.1
NW_015149004.1	Gnomon	CDS	784809	786806	.	+	0	Name=XP_015177646.1;ID=cds-XP_015177646.1;Dbxref=GeneID:107067017%2CGenbank:XP_015177646.1;Parent=rna-XM_015322160.1
NW_015149004.1	Gnomon	CDS	786901	787023	.	+	0	Name=XP_015177646.1;ID=cds-XP_015177646.1;Dbxref=GeneID:107067017%2CGenbank:XP_015177646.1;Parent=rna-XM_015322160.1
NW_015149004.1	Gnomon	CDS	787108	787274	.	+	0	Name=XP_015177646.1;ID=cds-XP_015177646.1;Dbxref=GeneID:107067017%2CGenbank:XP_015177646.1;Parent=rna-XM_015322160.1
NW_015149004.1	Gnomon	CDS	787375	787589	.	+	0	Name=XP_015177646.1;ID=cds-XP_015177646.1;Dbxref=GeneID:107067017%2CGenbank:XP_015177646.1;Parent=rna-XM_015322160.1
NW_015149004.1	Gnomon	CDS	787672	788093	.	+	0	Name=XP_015177646.1;ID=cds-XP_015177646.1;Dbxref=GeneID:107067017%2CGenbank:XP_015177646.1;Parent=rna-XM_015322160.1
NW_015149004.1	Gnomon	CDS	1648402	1648440	.	+	0	Name=XP_015177591.1;ID=cds-XP_015177591.1;Dbxref=GeneID:107066996%2CGenbank:XP_015177591.1;Parent=rna-XM_015322105.1
NW_015149004.1	Gnomon	CDS	1648524	1648667	.	+	0	Name=XP_015177591.1;ID=cds-XP_015177591.1;Dbxref=GeneID:107066996%2CGenbank:XP_015177591.1;Parent=rna-XM_015322105.1
NW_015149004.1	Gnomon	CDS	1648751	1648863	.	+	0	Name=XP_015177591.1;ID=cds-XP_015177591.1;Dbxref=GeneID:107066996%2CGenbank:XP_015177591.1;Parent=rna-XM_015322105.1
NW_015149004.1	Gnomon	CDS	1648957	1649142	.	+	0	Name=XP_015177591.1;ID=cds-XP_015177591.1;Dbxref=GeneID:107066996%2CGenbank:XP_015177591.1;Parent=rna-XM_015322105.1
NW_015149004.1	Gnomon	CDS	1649220	1652010	.	+	0	Name=XP_015177591.1;ID=cds-XP_015177591.1;Dbxref=GeneID:107066996%2CGenbank:XP_015177591.1;Parent=rna-XM_015322105.1
NW_015149004.1	Gnomon	CDS	1652072	1652515	.	+	0	Name=XP_015177591.1;ID=cds-XP_015177591.1;Dbxref=GeneID:107066996%2CGenbank:XP_015177591.1;Parent=rna-XM_015322105.1
NW_015149004.1	Gnomon	CDS	1652600	1652923	.	+	0	Name=XP_015177591.1;ID=cds-XP_015177591.1;Dbxref=GeneID:107066996%2CGenbank:XP_015177591.1;Parent=rna-XM_015322105.1
NW_015149004.1	Gnomon	CDS	1653294	1654463	.	+	0	Name=XP_015177591.1;ID=cds-XP_015177591.1;Dbxref=GeneID:107066996%2CGenbank:XP_015177591.1;Parent=rna-XM_015322105.1
NW_015149004.1	Gnomon	CDS	367560	367691	.	-	0	Name=XP_015177601.1;ID=cds-XP_015177601.1;Dbxref=GeneID:107066999%2CGenbank:XP_015177601.1;Parent=rna-XM_015322115.1
NW_015149004.1	Gnomon	CDS	367144	367281	.	-	0	Name=XP_015177601.1;ID=cds-XP_015177601.1;Dbxref=GeneID:107066999%2CGenbank:XP_015177601.1;Parent=rna-XM_015322115.1
NW_015149004.1	Gnomon	CDS	366741	366878	.	-	0	Name=XP_015177601.1;ID=cds-XP_015177601.1;Dbxref=GeneID:107066999%2CGenbank:XP_015177601.1;Parent=rna-XM_015322115.1
NW_015149004.1	Gnomon	CDS	366119	366379	.	-	0	Name=XP_015177601.1;ID=cds-XP_015177601.1;Dbxref=GeneID:107066999%2CGenbank:XP_015177601.1;Parent=rna-XM_015322115.1
NW_015149004.1	Gnomon	CDS	365344	366052	.	-	0	Name=XP_015177601.1;ID=cds-XP_015177601.1;Dbxref=GeneID:107066999%2CGenbank:XP_015177601.1;Parent=rna-XM_015322115.1
NW_015149004.1	Gnomon	CDS	365100	365136	.	-	0	Name=XP_015177601.1;ID=cds-XP_015177601.1;Dbxref=GeneID:107066999%2CGenbank:XP_015177601.1;Parent=rna-XM_015322115.1
NW_015149004.1	Gnomon	CDS	364743	365025	.	-	0	Name=XP_015177601.1;ID=cds-XP_015177601.1;Dbxref=GeneID:107066999%2CGenbank:XP_015177601.1;Parent=rna-XM_015322115.1
NW_015149004.1	Gnomon	CDS	364486	364659	.	-	0	Name=XP_015177601.1;ID=cds-XP_015177601.1;Dbxref=GeneID:107066999%2CGenbank:XP_015177601.1;Parent=rna-XM_015322115.1
NW_015149004.1	Gnomon	CDS	364290	364403	.	-	0	Name=XP_015177601.1;ID=cds-XP_015177601.1;Dbxref=GeneID:107066999%2CGenbank:XP_015177601.1;Parent=rna-XM_015322115.1
NW_015149004.1	Gnomon	mRNA	11699	15672	.	+	.	Name=XM_015322026.1;ID=rna-XM_015322026.1;Dbxref=GeneID:107066951%2CGenbank:XM_015322026.1;Parent=gene-LOC107066951
NW_015149004.1	Gnomon	exon	146994	148423	.	-	.	ID=exon-XM_015322140.1-9;Dbxref=GeneID:107067009%2CGenbank:XM_015322140.1;Parent=rna-XM_015322140.1
NW_015149004.1	Gnomon	exon	149201	149885	.	-	.	ID=exon-XM_015322140.1-7;Dbxref=GeneID:107067009%2CGenbank:XM_015322140.1;Parent=rna-XM_015322140.1
NW_015149004.1	Gnomon	exon	148601	148998	.	-	.	ID=exon-XM_015322140.1-8;Dbxref=GeneID:107067009%2CGenbank:XM_015322140.1;Parent=rna-XM_015322140.1
NW_015149004.1	Gnomon	exon	151392	152168	.	-	.	ID=exon-XM_015322140.1-5;Dbxref=GeneID:107067009%2CGenbank:XM_015322140.1;Parent=rna-XM_015322140.1
NW_015149004.1	Gnomon	exon	150265	150629	.	-	.	ID=exon-XM_015322140.1-6;Dbxref=GeneID:107067009%2CGenbank:XM_015322140.1;Parent=rna-XM_015322140.1
NW_015149004.1	Gnomon	exon	152938	153309	.	-	.	ID=exon-XM_015322140.1-3;Dbxref=GeneID:107067009%2CGenbank:XM_015322140.1;Parent=rna-XM_015322140.1
NW_015149004.1	Gnomon	exon	152553	152852	.	-	.	ID=exon-XM_015322140.1-4;Dbxref=GeneID:107067009%2CGenbank:XM_015322140.1;Parent=rna-XM_015322140.1
NW_015149004.1	Gnomon	exon	160994	161227	.	-	.	ID=exon-XM_015322140.1-1;Dbxref=GeneID:107067009%2CGenbank:XM_015322140.1;Parent=rna-XM_015322140.1
NW_015149004.1	Gnomon	exon	153424	153544	.	-	.	ID=exon-XM_015322140.1-2;Dbxref=GeneID:107067009%2CGenbank:XM_015322140.1;Parent=rna-XM_015322140.1
NW_015149004.1	Gnomon	mRNA	341829	346525	.	-	.	Name=XM_015322120.1;ID=rna-XM_015322120.1;Dbxref=GeneID:107067001%2CGenbank:XM_015322120.1;Parent=gene-LOC107067001
NW_015149004.1	Gnomon	CDS	1466602	1466685	.	-	0	Name=XP_015177590.1;ID=cds-XP_015177590.1;Dbxref=GeneID:107066995%2CGenbank:XP_015177590.1;Parent=rna-XM_015322104.1
NW_015149004.1	Gnomon	CDS	1466168	1466275	.	-	0	Name=XP_015177590.1;ID=cds-XP_015177590.1;Dbxref=GeneID:107066995%2CGenbank:XP_015177590.1;Parent=rna-XM_015322104.1
NW_015149004.1	Gnomon	CDS	1465478	1465746	.	-	0	Name=XP_015177590.1;ID=cds-XP_015177590.1;Dbxref=GeneID:107066995%2CGenbank:XP_015177590.1;Parent=rna-XM_015322104.1
NW_015149004.1	Gnomon	CDS	1464516	1464672	.	-	0	Name=XP_015177590.1;ID=cds-XP_015177590.1;Dbxref=GeneID:107066995%2CGenbank:XP_015177590.1;Parent=rna-XM_015322104.1
NW_015149004.1	Gnomon	CDS	1464274	1464397	.	-	0	Name=XP_015177590.1;ID=cds-XP_015177590.1;Dbxref=GeneID:107066995%2CGenbank:XP_015177590.1;Parent=rna-XM_015322104.1
NW_015149004.1	Gnomon	CDS	1463436	1463650	.	-	0	Name=XP_015177590.1;ID=cds-XP_015177590.1;Dbxref=GeneID:107066995%2CGenbank:XP_015177590.1;Parent=rna-XM_015322104.1
NW_015149004.1	Gnomon	CDS	1461778	1462023	.	-	0	Name=XP_015177590.1;ID=cds-XP_015177590.1;Dbxref=GeneID:107066995%2CGenbank:XP_015177590.1;Parent=rna-XM_015322104.1
NW_015149004.1	Gnomon	CDS	367560	367691	.	-	0	Name=XP_015177600.1;ID=cds-XP_015177600.1;Dbxref=GeneID:107066999%2CGenbank:XP_015177600.1;Parent=rna-XM_015322114.1
NW_015149004.1	Gnomon	CDS	367144	367281	.	-	0	Name=XP_015177600.1;ID=cds-XP_015177600.1;Dbxref=GeneID:107066999%2CGenbank:XP_015177600.1;Parent=rna-XM_015322114.1
NW_015149004.1	Gnomon	CDS	366741	366878	.	-	0	Name=XP_015177600.1;ID=cds-XP_015177600.1;Dbxref=GeneID:107066999%2CGenbank:XP_015177600.1;Parent=rna-XM_015322114.1
NW_015149004.1	Gnomon	CDS	366119	366379	.	-	0	Name=XP_015177600.1;ID=cds-XP_015177600.1;Dbxref=GeneID:107066999%2CGenbank:XP_015177600.1;Parent=rna-XM_015322114.1
NW_015149004.1	Gnomon	CDS	365100	366052	.	-	0	Name=XP_015177600.1;ID=cds-XP_015177600.1;Dbxref=GeneID:107066999%2CGenbank:XP_015177600.1;Parent=rna-XM_015322114.1
NW_015149004.1	Gnomon	CDS	364743	365025	.	-	0	Name=XP_015177600.1;ID=cds-XP_015177600.1;Dbxref=GeneID:107066999%2CGenbank:XP_015177600.1;Parent=rna-XM_015322114.1
NW_015149004.1	Gnomon	CDS	364459	364659	.	-	0	Name=XP_015177600.1;ID=cds-XP_015177600.1;Dbxref=GeneID:107066999%2CGenbank:XP_015177600.1;Parent=rna-XM_015322114.1
NW_015149004.1	Gnomon	mRNA	23304	27020	.	+	.	Name=XM_015322027.1;ID=rna-XM_015322027.1;Dbxref=GeneID:107066953%2CGenbank:XM_015322027.1;Parent=gene-LOC107066953
NW_015149004.1	Gnomon	mRNA	341829	344544	.	-	.	Name=XM_015322121.1;ID=rna-XM_015322121.1;Dbxref=GeneID:107067001%2CGenbank:XM_015322121.1;Parent=gene-LOC107067001
NW_015149004.1	Gnomon	exon	1699646	1699749	.	+	.	ID=exon-XM_015322186.1-7;Dbxref=GeneID:107067031%2CGenbank:XM_015322186.1;Parent=rna-XM_015322186.1
NW_015149004.1	Gnomon	exon	1699894	1700131	.	+	.	ID=exon-XM_015322186.1-8;Dbxref=GeneID:107067031%2CGenbank:XM_015322186.1;Parent=rna-XM_015322186.1
NW_015149004.1	Gnomon	exon	1698261	1698399	.	+	.	ID=exon-XM_015322186.1-5;Dbxref=GeneID:107067031%2CGenbank:XM_015322186.1;Parent=rna-XM_015322186.1
NW_015149004.1	Gnomon	exon	1698482	1698616	.	+	.	ID=exon-XM_015322186.1-6;Dbxref=GeneID:107067031%2CGenbank:XM_015322186.1;Parent=rna-XM_015322186.1
NW_015149004.1	Gnomon	exon	1695528	1695662	.	+	.	ID=exon-XM_015322186.1-3;Dbxref=GeneID:107067031%2CGenbank:XM_015322186.1;Parent=rna-XM_015322186.1
NW_015149004.1	Gnomon	exon	1697670	1697997	.	+	.	ID=exon-XM_015322186.1-4;Dbxref=GeneID:107067031%2CGenbank:XM_015322186.1;Parent=rna-XM_015322186.1
NW_015149004.1	Gnomon	exon	1687466	1687627	.	+	.	ID=exon-XM_015322186.1-1;Dbxref=GeneID:107067031%2CGenbank:XM_015322186.1;Parent=rna-XM_015322186.1
NW_015149004.1	Gnomon	exon	1689345	1689520	.	+	.	ID=exon-XM_015322186.1-2;Dbxref=GeneID:107067031%2CGenbank:XM_015322186.1;Parent=rna-XM_015322186.1
NW_015149004.1	Gnomon	exon	1700234	1700362	.	+	.	ID=exon-XM_015322186.1-9;Dbxref=GeneID:107067031%2CGenbank:XM_015322186.1;Parent=rna-XM_015322186.1
NW_015149004.1	Gnomon	mRNA	43841	45212	.	-	.	Name=XM_015322028.1;ID=rna-XM_015322028.1;Dbxref=GeneID:107066954%2CGenbank:XM_015322028.1;Parent=gene-LOC107066954
NW_015149004.1	Gnomon	mRNA	341829	344995	.	-	.	Name=XM_015322122.1;ID=rna-XM_015322122.1;Dbxref=GeneID:107067001%2CGenbank:XM_015322122.1;Parent=gene-LOC107067001
NW_015149004.1	Gnomon	exon	103196	103313	.	+	.	ID=exon-XM_015322074.1-7;Dbxref=GeneID:107066987%2CGenbank:XM_015322074.1;Parent=rna-XM_015322074.1
NW_015149004.1	Gnomon	exon	103401	103702	.	+	.	ID=exon-XM_015322074.1-8;Dbxref=GeneID:107066987%2CGenbank:XM_015322074.1;Parent=rna-XM_015322074.1
NW_015149004.1	Gnomon	exon	102457	102838	.	+	.	ID=exon-XM_015322074.1-5;Dbxref=GeneID:107066987%2CGenbank:XM_015322074.1;Parent=rna-XM_015322074.1
NW_015149004.1	Gnomon	exon	102963	103107	.	+	.	ID=exon-XM_015322074.1-6;Dbxref=GeneID:107066987%2CGenbank:XM_015322074.1;Parent=rna-XM_015322074.1
NW_015149004.1	Gnomon	exon	101574	101923	.	+	.	ID=exon-XM_015322074.1-3;Dbxref=GeneID:107066987%2CGenbank:XM_015322074.1;Parent=rna-XM_015322074.1
NW_015149004.1	Gnomon	exon	102001	102357	.	+	.	ID=exon-XM_015322074.1-4;Dbxref=GeneID:107066987%2CGenbank:XM_015322074.1;Parent=rna-XM_015322074.1
NW_015149004.1	Gnomon	exon	100825	101005	.	+	.	ID=exon-XM_015322074.1-1;Dbxref=GeneID:107066987%2CGenbank:XM_015322074.1;Parent=rna-XM_015322074.1
NW_015149004.1	Gnomon	exon	101339	101452	.	+	.	ID=exon-XM_015322074.1-2;Dbxref=GeneID:107066987%2CGenbank:XM_015322074.1;Parent=rna-XM_015322074.1
NW_015149004.1	Gnomon	mRNA	49639	53429	.	+	.	Name=XM_015322029.1;ID=rna-XM_015322029.1;Dbxref=GeneID:107066955%2CGenbank:XM_015322029.1;Parent=gene-LOC107066955
NW_015149004.1	Gnomon	exon	160994	161227	.	-	.	ID=exon-XM_015322139.1-1;Dbxref=GeneID:107067009%2CGenbank:XM_015322139.1;Parent=rna-XM_015322139.1
NW_015149004.1	Gnomon	exon	153424	153544	.	-	.	ID=exon-XM_015322139.1-2;Dbxref=GeneID:107067009%2CGenbank:XM_015322139.1;Parent=rna-XM_015322139.1
NW_015149004.1	Gnomon	exon	152938	153309	.	-	.	ID=exon-XM_015322139.1-3;Dbxref=GeneID:107067009%2CGenbank:XM_015322139.1;Parent=rna-XM_015322139.1
NW_015149004.1	Gnomon	exon	152553	152852	.	-	.	ID=exon-XM_015322139.1-4;Dbxref=GeneID:107067009%2CGenbank:XM_015322139.1;Parent=rna-XM_015322139.1
NW_015149004.1	Gnomon	exon	151392	152168	.	-	.	ID=exon-XM_015322139.1-5;Dbxref=GeneID:107067009%2CGenbank:XM_015322139.1;Parent=rna-XM_015322139.1
NW_015149004.1	Gnomon	exon	150265	150629	.	-	.	ID=exon-XM_015322139.1-6;Dbxref=GeneID:107067009%2CGenbank:XM_015322139.1;Parent=rna-XM_015322139.1
NW_015149004.1	Gnomon	exon	149375	149885	.	-	.	ID=exon-XM_015322139.1-7;Dbxref=GeneID:107067009%2CGenbank:XM_015322139.1;Parent=rna-XM_015322139.1
NW_015149004.1	Gnomon	exon	146994	148998	.	-	.	ID=exon-XM_015322139.1-8;Dbxref=GeneID:107067009%2CGenbank:XM_015322139.1;Parent=rna-XM_015322139.1
NW_015149004.1	Gnomon	mRNA	344704	347796	.	+	.	Name=XM_015322123.1;ID=rna-XM_015322123.1;Dbxref=GeneID:107067002%2CGenbank:XM_015322123.1;Parent=gene-LOC107067002
NW_015149004.1	Gnomon	exon	389859	390794	.	-	.	ID=exon-XM_015322163.1-1;Dbxref=GeneID:107067019%2CGenbank:XM_015322163.1;Parent=rna-XM_015322163.1
NW_015149004.1	Gnomon	exon	388654	388778	.	-	.	ID=exon-XM_015322163.1-4;Dbxref=GeneID:107067019%2CGenbank:XM_015322163.1;Parent=rna-XM_015322163.1
NW_015149004.1	Gnomon	exon	388353	388557	.	-	.	ID=exon-XM_015322163.1-5;Dbxref=GeneID:107067019%2CGenbank:XM_015322163.1;Parent=rna-XM_015322163.1
NW_015149004.1	Gnomon	exon	389255	389355	.	-	.	ID=exon-XM_015322163.1-2;Dbxref=GeneID:107067019%2CGenbank:XM_015322163.1;Parent=rna-XM_015322163.1
NW_015149004.1	Gnomon	exon	388990	389183	.	-	.	ID=exon-XM_015322163.1-3;Dbxref=GeneID:107067019%2CGenbank:XM_015322163.1;Parent=rna-XM_015322163.1
NW_015149004.1	Gnomon	exon	387726	387828	.	-	.	ID=exon-XM_015322163.1-8;Dbxref=GeneID:107067019%2CGenbank:XM_015322163.1;Parent=rna-XM_015322163.1
NW_015149004.1	Gnomon	exon	387387	387658	.	-	.	ID=exon-XM_015322163.1-9;Dbxref=GeneID:107067019%2CGenbank:XM_015322163.1;Parent=rna-XM_015322163.1
NW_015149004.1	Gnomon	exon	388172	388260	.	-	.	ID=exon-XM_015322163.1-6;Dbxref=GeneID:107067019%2CGenbank:XM_015322163.1;Parent=rna-XM_015322163.1
NW_015149004.1	Gnomon	exon	387933	388037	.	-	.	ID=exon-XM_015322163.1-7;Dbxref=GeneID:107067019%2CGenbank:XM_015322163.1;Parent=rna-XM_015322163.1
NW_015149004.1	Gnomon	exon	324409	324907	.	-	.	ID=exon-XM_015322185.1-2;Dbxref=GeneID:107067030%2CGenbank:XM_015322185.1;Parent=rna-XM_015322185.1
NW_015149004.1	Gnomon	exon	324072	324329	.	-	.	ID=exon-XM_015322185.1-3;Dbxref=GeneID:107067030%2CGenbank:XM_015322185.1;Parent=rna-XM_015322185.1
NW_015149004.1	Gnomon	exon	323661	323988	.	-	.	ID=exon-XM_015322185.1-4;Dbxref=GeneID:107067030%2CGenbank:XM_015322185.1;Parent=rna-XM_015322185.1
NW_015149004.1	Gnomon	exon	323066	323582	.	-	.	ID=exon-XM_015322185.1-5;Dbxref=GeneID:107067030%2CGenbank:XM_015322185.1;Parent=rna-XM_015322185.1
NW_015149004.1	Gnomon	exon	325431	325593	.	-	.	ID=exon-XM_015322185.1-1;Dbxref=GeneID:107067030%2CGenbank:XM_015322185.1;Parent=rna-XM_015322185.1
NW_015149004.1	Gnomon	exon	47146	47359	.	-	.	ID=exon-XM_015322050.1-1;Dbxref=GeneID:107066973%2CGenbank:XM_015322050.1;Parent=rna-XM_015322050.1
NW_015149004.1	Gnomon	exon	45966	46316	.	-	.	ID=exon-XM_015322050.1-2;Dbxref=GeneID:107066973%2CGenbank:XM_015322050.1;Parent=rna-XM_015322050.1
NW_015149004.1	Gnomon	exon	45456	45895	.	-	.	ID=exon-XM_015322050.1-3;Dbxref=GeneID:107066973%2CGenbank:XM_015322050.1;Parent=rna-XM_015322050.1
NW_015149004.1	Gnomon	exon	113056	113761	.	-	.	ID=exon-XM_015322146.1-10;Dbxref=GeneID:107067011%2CGenbank:XM_015322146.1;Parent=rna-XM_015322146.1
NW_015149004.1	Gnomon	exon	1405605	1405681	.	+	.	ID=exon-XM_015322097.1-1;Dbxref=GeneID:107066992%2CGenbank:XM_015322097.1;Parent=rna-XM_015322097.1
NW_015149004.1	Gnomon	exon	1406735	1406880	.	+	.	ID=exon-XM_015322097.1-4;Dbxref=GeneID:107066992%2CGenbank:XM_015322097.1;Parent=rna-XM_015322097.1
NW_015149004.1	Gnomon	exon	1407117	1407249	.	+	.	ID=exon-XM_015322097.1-5;Dbxref=GeneID:107066992%2CGenbank:XM_015322097.1;Parent=rna-XM_015322097.1
NW_015149004.1	Gnomon	exon	1406217	1406333	.	+	.	ID=exon-XM_015322097.1-2;Dbxref=GeneID:107066992%2CGenbank:XM_015322097.1;Parent=rna-XM_015322097.1
NW_015149004.1	Gnomon	exon	1406478	1406568	.	+	.	ID=exon-XM_015322097.1-3;Dbxref=GeneID:107066992%2CGenbank:XM_015322097.1;Parent=rna-XM_015322097.1
NW_015149004.1	Gnomon	exon	1407329	1407399	.	+	.	ID=exon-XM_015322097.1-6;Dbxref=GeneID:107066992%2CGenbank:XM_015322097.1;Parent=rna-XM_015322097.1
NW_015149004.1	Gnomon	CDS	77273	77324	.	+	0	Name=XP_015177547.1;ID=cds-XP_015177547.1;Dbxref=GeneID:107066980%2CGenbank:XP_015177547.1;Parent=rna-XM_015322061.1
NW_015149004.1	Gnomon	CDS	77444	78268	.	+	0	Name=XP_015177547.1;ID=cds-XP_015177547.1;Dbxref=GeneID:107066980%2CGenbank:XP_015177547.1;Parent=rna-XM_015322061.1
NW_015149004.1	Gnomon	CDS	78346	78511	.	+	0	Name=XP_015177547.1;ID=cds-XP_015177547.1;Dbxref=GeneID:107066980%2CGenbank:XP_015177547.1;Parent=rna-XM_015322061.1
NW_015149004.1	Gnomon	CDS	79367	79412	.	+	0	Name=XP_015177547.1;ID=cds-XP_015177547.1;Dbxref=GeneID:107066980%2CGenbank:XP_015177547.1;Parent=rna-XM_015322061.1
NW_015149004.1	tRNAscan-SE	gene	55922	55993	.	+	.	Name=Trnaq-cug;ID=gene-Trnaq-cug-3;Dbxref=GeneID:107063582
NW_015149004.1	Gnomon	CDS	457978	458056	.	+	0	Name=XP_015177640.1;ID=cds-XP_015177640.1;Dbxref=GeneID:107067015%2CGenbank:XP_015177640.1;Parent=rna-XM_015322154.1
NW_015149004.1	Gnomon	CDS	458146	458327	.	+	0	Name=XP_015177640.1;ID=cds-XP_015177640.1;Dbxref=GeneID:107067015%2CGenbank:XP_015177640.1;Parent=rna-XM_015322154.1
NW_015149004.1	Gnomon	CDS	458592	458854	.	+	0	Name=XP_015177640.1;ID=cds-XP_015177640.1;Dbxref=GeneID:107067015%2CGenbank:XP_015177640.1;Parent=rna-XM_015322154.1
NW_015149004.1	Gnomon	CDS	458983	459178	.	+	0	Name=XP_015177640.1;ID=cds-XP_015177640.1;Dbxref=GeneID:107067015%2CGenbank:XP_015177640.1;Parent=rna-XM_015322154.1
NW_015149004.1	Gnomon	CDS	459287	459582	.	+	0	Name=XP_015177640.1;ID=cds-XP_015177640.1;Dbxref=GeneID:107067015%2CGenbank:XP_015177640.1;Parent=rna-XM_015322154.1
NW_015149004.1	Gnomon	CDS	459839	460239	.	+	0	Name=XP_015177640.1;ID=cds-XP_015177640.1;Dbxref=GeneID:107067015%2CGenbank:XP_015177640.1;Parent=rna-XM_015322154.1
NW_015149004.1	Gnomon	CDS	460325	460470	.	+	0	Name=XP_015177640.1;ID=cds-XP_015177640.1;Dbxref=GeneID:107067015%2CGenbank:XP_015177640.1;Parent=rna-XM_015322154.1
NW_015149004.1	Gnomon	CDS	460559	460884	.	+	0	Name=XP_015177640.1;ID=cds-XP_015177640.1;Dbxref=GeneID:107067015%2CGenbank:XP_015177640.1;Parent=rna-XM_015322154.1
NW_015149004.1	Gnomon	CDS	461133	461267	.	+	0	Name=XP_015177640.1;ID=cds-XP_015177640.1;Dbxref=GeneID:107067015%2CGenbank:XP_015177640.1;Parent=rna-XM_015322154.1
NW_015149004.1	Gnomon	CDS	461391	461572	.	+	0	Name=XP_015177640.1;ID=cds-XP_015177640.1;Dbxref=GeneID:107067015%2CGenbank:XP_015177640.1;Parent=rna-XM_015322154.1
NW_015149004.1	Gnomon	CDS	461702	461856	.	+	0	Name=XP_015177640.1;ID=cds-XP_015177640.1;Dbxref=GeneID:107067015%2CGenbank:XP_015177640.1;Parent=rna-XM_015322154.1
NW_015149004.1	Gnomon	CDS	462705	463634	.	+	0	Name=XP_015177640.1;ID=cds-XP_015177640.1;Dbxref=GeneID:107067015%2CGenbank:XP_015177640.1;Parent=rna-XM_015322154.1
NW_015149004.1	Gnomon	mRNA	393176	414148	.	-	.	Name=XM_015322168.1;ID=rna-XM_015322168.1;Dbxref=GeneID:107067020%2CGenbank:XM_015322168.1;Parent=gene-LOC107067020
NW_015149004.1	Gnomon	CDS	77273	77324	.	+	0	Name=XP_015177546.1;ID=cds-XP_015177546.1;Dbxref=GeneID:107066980%2CGenbank:XP_015177546.1;Parent=rna-XM_015322060.1
NW_015149004.1	Gnomon	CDS	77444	78268	.	+	0	Name=XP_015177546.1;ID=cds-XP_015177546.1;Dbxref=GeneID:107066980%2CGenbank:XP_015177546.1;Parent=rna-XM_015322060.1
NW_015149004.1	Gnomon	CDS	78346	78511	.	+	0	Name=XP_015177546.1;ID=cds-XP_015177546.1;Dbxref=GeneID:107066980%2CGenbank:XP_015177546.1;Parent=rna-XM_015322060.1
NW_015149004.1	Gnomon	CDS	79367	79412	.	+	0	Name=XP_015177546.1;ID=cds-XP_015177546.1;Dbxref=GeneID:107066980%2CGenbank:XP_015177546.1;Parent=rna-XM_015322060.1
NW_015149004.1	Gnomon	CDS	69650	69692	.	-	0	Name=XP_015177545.1;ID=cds-XP_015177545.1;Dbxref=GeneID:107066978%2CGenbank:XP_015177545.1;Parent=rna-XM_015322059.1
NW_015149004.1	Gnomon	CDS	69343	69455	.	-	0	Name=XP_015177545.1;ID=cds-XP_015177545.1;Dbxref=GeneID:107066978%2CGenbank:XP_015177545.1;Parent=rna-XM_015322059.1
NW_015149004.1	Gnomon	CDS	69097	69251	.	-	0	Name=XP_015177545.1;ID=cds-XP_015177545.1;Dbxref=GeneID:107066978%2CGenbank:XP_015177545.1;Parent=rna-XM_015322059.1
NW_015149004.1	Gnomon	CDS	68927	69038	.	-	0	Name=XP_015177545.1;ID=cds-XP_015177545.1;Dbxref=GeneID:107066978%2CGenbank:XP_015177545.1;Parent=rna-XM_015322059.1
NW_015149004.1	Gnomon	CDS	68773	68841	.	-	0	Name=XP_015177545.1;ID=cds-XP_015177545.1;Dbxref=GeneID:107066978%2CGenbank:XP_015177545.1;Parent=rna-XM_015322059.1
NW_015149004.1	Gnomon	CDS	68427	68700	.	-	0	Name=XP_015177545.1;ID=cds-XP_015177545.1;Dbxref=GeneID:107066978%2CGenbank:XP_015177545.1;Parent=rna-XM_015322059.1
NW_015149004.1	Gnomon	CDS	68018	68313	.	-	0	Name=XP_015177545.1;ID=cds-XP_015177545.1;Dbxref=GeneID:107066978%2CGenbank:XP_015177545.1;Parent=rna-XM_015322059.1
NW_015149004.1	Gnomon	CDS	67664	67918	.	-	0	Name=XP_015177545.1;ID=cds-XP_015177545.1;Dbxref=GeneID:107066978%2CGenbank:XP_015177545.1;Parent=rna-XM_015322059.1
NW_015149004.1	Gnomon	CDS	67298	67593	.	-	0	Name=XP_015177545.1;ID=cds-XP_015177545.1;Dbxref=GeneID:107066978%2CGenbank:XP_015177545.1;Parent=rna-XM_015322059.1
NW_015149004.1	Gnomon	CDS	66729	66960	.	-	0	Name=XP_015177545.1;ID=cds-XP_015177545.1;Dbxref=GeneID:107066978%2CGenbank:XP_015177545.1;Parent=rna-XM_015322059.1
NW_015149004.1	Gnomon	mRNA	393176	414148	.	-	.	Name=XM_015322169.1;ID=rna-XM_015322169.1;Dbxref=GeneID:107067020%2CGenbank:XM_015322169.1;Parent=gene-LOC107067020
NW_015149004.1	Gnomon	exon	45456	45895	.	-	.	ID=exon-XM_015322049.1-3;Dbxref=GeneID:107066973%2CGenbank:XM_015322049.1;Parent=rna-XM_015322049.1
NW_015149004.1	Gnomon	exon	47640	47724	.	-	.	ID=exon-XM_015322049.1-1;Dbxref=GeneID:107066973%2CGenbank:XM_015322049.1;Parent=rna-XM_015322049.1
NW_015149004.1	Gnomon	exon	45966	46316	.	-	.	ID=exon-XM_015322049.1-2;Dbxref=GeneID:107066973%2CGenbank:XM_015322049.1;Parent=rna-XM_015322049.1
NW_015149004.1	Gnomon	exon	366119	366379	.	-	.	ID=exon-XM_015322114.1-4;Dbxref=GeneID:107066999%2CGenbank:XM_015322114.1;Parent=rna-XM_015322114.1
NW_015149004.1	Gnomon	exon	365100	366052	.	-	.	ID=exon-XM_015322114.1-5;Dbxref=GeneID:107066999%2CGenbank:XM_015322114.1;Parent=rna-XM_015322114.1
NW_015149004.1	Gnomon	exon	364743	365025	.	-	.	ID=exon-XM_015322114.1-6;Dbxref=GeneID:107066999%2CGenbank:XM_015322114.1;Parent=rna-XM_015322114.1
NW_015149004.1	Gnomon	exon	364412	364659	.	-	.	ID=exon-XM_015322114.1-7;Dbxref=GeneID:107066999%2CGenbank:XM_015322114.1;Parent=rna-XM_015322114.1
NW_015149004.1	Gnomon	exon	367560	367781	.	-	.	ID=exon-XM_015322114.1-1;Dbxref=GeneID:107066999%2CGenbank:XM_015322114.1;Parent=rna-XM_015322114.1
NW_015149004.1	Gnomon	exon	367144	367281	.	-	.	ID=exon-XM_015322114.1-2;Dbxref=GeneID:107066999%2CGenbank:XM_015322114.1;Parent=rna-XM_015322114.1
NW_015149004.1	Gnomon	exon	366741	366878	.	-	.	ID=exon-XM_015322114.1-3;Dbxref=GeneID:107066999%2CGenbank:XM_015322114.1;Parent=rna-XM_015322114.1
NW_015149004.1	tRNAscan-SE	tRNA	1467575	1467646	.	+	.	ID=rna-Trnam-cau-9;Dbxref=GeneID:107063556;Note=transfer RNA methionine (anticodon CAU);Parent=gene-Trnam-cau-9
NW_015149004.1	Gnomon	exon	11966	12075	.	+	.	ID=exon-XM_015322026.1-2;Dbxref=GeneID:107066951%2CGenbank:XM_015322026.1;Parent=rna-XM_015322026.1
NW_015149004.1	Gnomon	exon	12355	12445	.	+	.	ID=exon-XM_015322026.1-3;Dbxref=GeneID:107066951%2CGenbank:XM_015322026.1;Parent=rna-XM_015322026.1
NW_015149004.1	Gnomon	exon	11699	11852	.	+	.	ID=exon-XM_015322026.1-1;Dbxref=GeneID:107066951%2CGenbank:XM_015322026.1;Parent=rna-XM_015322026.1
NW_015149004.1	Gnomon	exon	12962	13064	.	+	.	ID=exon-XM_015322026.1-6;Dbxref=GeneID:107066951%2CGenbank:XM_015322026.1;Parent=rna-XM_015322026.1
NW_015149004.1	Gnomon	exon	13140	13254	.	+	.	ID=exon-XM_015322026.1-7;Dbxref=GeneID:107066951%2CGenbank:XM_015322026.1;Parent=rna-XM_015322026.1
NW_015149004.1	Gnomon	exon	12519	12710	.	+	.	ID=exon-XM_015322026.1-4;Dbxref=GeneID:107066951%2CGenbank:XM_015322026.1;Parent=rna-XM_015322026.1
NW_015149004.1	Gnomon	exon	12784	12877	.	+	.	ID=exon-XM_015322026.1-5;Dbxref=GeneID:107066951%2CGenbank:XM_015322026.1;Parent=rna-XM_015322026.1
NW_015149004.1	Gnomon	exon	13325	13440	.	+	.	ID=exon-XM_015322026.1-8;Dbxref=GeneID:107066951%2CGenbank:XM_015322026.1;Parent=rna-XM_015322026.1
NW_015149004.1	Gnomon	exon	14820	14888	.	+	.	ID=exon-XM_015322026.1-9;Dbxref=GeneID:107066951%2CGenbank:XM_015322026.1;Parent=rna-XM_015322026.1
NW_015149004.1	Gnomon	CDS	69650	69692	.	-	0	Name=XP_015177544.1;ID=cds-XP_015177544.1;Dbxref=GeneID:107066978%2CGenbank:XP_015177544.1;Parent=rna-XM_015322058.1
NW_015149004.1	Gnomon	CDS	69343	69455	.	-	0	Name=XP_015177544.1;ID=cds-XP_015177544.1;Dbxref=GeneID:107066978%2CGenbank:XP_015177544.1;Parent=rna-XM_015322058.1
NW_015149004.1	Gnomon	CDS	69097	69251	.	-	0	Name=XP_015177544.1;ID=cds-XP_015177544.1;Dbxref=GeneID:107066978%2CGenbank:XP_015177544.1;Parent=rna-XM_015322058.1
NW_015149004.1	Gnomon	CDS	68927	69038	.	-	0	Name=XP_015177544.1;ID=cds-XP_015177544.1;Dbxref=GeneID:107066978%2CGenbank:XP_015177544.1;Parent=rna-XM_015322058.1
NW_015149004.1	Gnomon	CDS	68773	68841	.	-	0	Name=XP_015177544.1;ID=cds-XP_015177544.1;Dbxref=GeneID:107066978%2CGenbank:XP_015177544.1;Parent=rna-XM_015322058.1
NW_015149004.1	Gnomon	CDS	68427	68700	.	-	0	Name=XP_015177544.1;ID=cds-XP_015177544.1;Dbxref=GeneID:107066978%2CGenbank:XP_015177544.1;Parent=rna-XM_015322058.1
NW_015149004.1	Gnomon	CDS	68018	68313	.	-	0	Name=XP_015177544.1;ID=cds-XP_015177544.1;Dbxref=GeneID:107066978%2CGenbank:XP_015177544.1;Parent=rna-XM_015322058.1
NW_015149004.1	Gnomon	CDS	67664	67918	.	-	0	Name=XP_015177544.1;ID=cds-XP_015177544.1;Dbxref=GeneID:107066978%2CGenbank:XP_015177544.1;Parent=rna-XM_015322058.1
NW_015149004.1	Gnomon	CDS	67298	67593	.	-	0	Name=XP_015177544.1;ID=cds-XP_015177544.1;Dbxref=GeneID:107066978%2CGenbank:XP_015177544.1;Parent=rna-XM_015322058.1
NW_015149004.1	Gnomon	CDS	66729	66960	.	-	0	Name=XP_015177544.1;ID=cds-XP_015177544.1;Dbxref=GeneID:107066978%2CGenbank:XP_015177544.1;Parent=rna-XM_015322058.1
NW_015149004.1	Gnomon	exon	379229	380013	.	-	.	ID=exon-XM_015322137.1-1;Dbxref=GeneID:107067008%2CGenbank:XM_015322137.1;Parent=rna-XM_015322137.1
NW_015149004.1	Gnomon	exon	378111	379165	.	-	.	ID=exon-XM_015322137.1-2;Dbxref=GeneID:107067008%2CGenbank:XM_015322137.1;Parent=rna-XM_015322137.1
NW_015149004.1	tRNAscan-SE	exon	55922	55993	.	+	.	ID=exon-Trnaq-cug-3-1;Dbxref=GeneID:107063582;Note=transfer RNA glutamine (anticodon CUG);Parent=rna-Trnaq-cug-3
NW_015149004.1	tRNAscan-SE	gene	1467575	1467646	.	+	.	Name=Trnam-cau;ID=gene-Trnam-cau-9;Dbxref=GeneID:107063556
NW_015149004.1	Gnomon	CDS	66340	66378	.	-	0	Name=XP_015177543.1;ID=cds-XP_015177543.1;Dbxref=GeneID:107066977%2CGenbank:XP_015177543.1;Parent=rna-XM_015322057.1
NW_015149004.1	Gnomon	CDS	66167	66271	.	-	0	Name=XP_015177543.1;ID=cds-XP_015177543.1;Dbxref=GeneID:107066977%2CGenbank:XP_015177543.1;Parent=rna-XM_015322057.1
NW_015149004.1	Gnomon	CDS	65920	66036	.	-	0	Name=XP_015177543.1;ID=cds-XP_015177543.1;Dbxref=GeneID:107066977%2CGenbank:XP_015177543.1;Parent=rna-XM_015322057.1
NW_015149004.1	Gnomon	CDS	65472	65624	.	-	0	Name=XP_015177543.1;ID=cds-XP_015177543.1;Dbxref=GeneID:107066977%2CGenbank:XP_015177543.1;Parent=rna-XM_015322057.1
NW_015149004.1	Gnomon	exon	462705	463695	.	+	.	ID=exon-XM_015322156.1-13;Dbxref=GeneID:107067015%2CGenbank:XM_015322156.1;Parent=rna-XM_015322156.1
NW_015149004.1	Gnomon	exon	461133	461267	.	+	.	ID=exon-XM_015322156.1-10;Dbxref=GeneID:107067015%2CGenbank:XM_015322156.1;Parent=rna-XM_015322156.1
NW_015149004.1	Gnomon	exon	461391	461572	.	+	.	ID=exon-XM_015322156.1-11;Dbxref=GeneID:107067015%2CGenbank:XM_015322156.1;Parent=rna-XM_015322156.1
NW_015149004.1	Gnomon	exon	461702	461856	.	+	.	ID=exon-XM_015322156.1-12;Dbxref=GeneID:107067015%2CGenbank:XM_015322156.1;Parent=rna-XM_015322156.1
NW_015149004.1	Gnomon	mRNA	1350	5809	.	+	.	Name=XM_015322025.1;ID=rna-XM_015322025.1;Dbxref=GeneID:107066950%2CGenbank:XM_015322025.1;Parent=gene-LOC107066950
NW_015149004.1	Gnomon	exon	727226	727338	.	+	.	ID=exon-XM_015322161.1-2;Dbxref=GeneID:107067017%2CGenbank:XM_015322161.1;Parent=rna-XM_015322161.1
NW_015149004.1	Gnomon	exon	779276	781288	.	+	.	ID=exon-XM_015322161.1-3;Dbxref=GeneID:107067017%2CGenbank:XM_015322161.1;Parent=rna-XM_015322161.1
NW_015149004.1	Gnomon	exon	502371	502730	.	+	.	ID=exon-XM_015322161.1-1;Dbxref=GeneID:107067017%2CGenbank:XM_015322161.1;Parent=rna-XM_015322161.1
NW_015149004.1	Gnomon	exon	784809	786806	.	+	.	ID=exon-XM_015322161.1-8;Dbxref=GeneID:107067017%2CGenbank:XM_015322161.1;Parent=rna-XM_015322161.1
NW_015149004.1	Gnomon	exon	786904	787023	.	+	.	ID=exon-XM_015322161.1-9;Dbxref=GeneID:107067017%2CGenbank:XM_015322161.1;Parent=rna-XM_015322161.1
NW_015149004.1	Gnomon	exon	784158	784224	.	+	.	ID=exon-XM_015322161.1-6;Dbxref=GeneID:107067017%2CGenbank:XM_015322161.1;Parent=rna-XM_015322161.1
NW_015149004.1	Gnomon	exon	784307	784725	.	+	.	ID=exon-XM_015322161.1-7;Dbxref=GeneID:107067017%2CGenbank:XM_015322161.1;Parent=rna-XM_015322161.1
NW_015149004.1	Gnomon	exon	781380	783581	.	+	.	ID=exon-XM_015322161.1-4;Dbxref=GeneID:107067017%2CGenbank:XM_015322161.1;Parent=rna-XM_015322161.1
NW_015149004.1	Gnomon	exon	783677	783991	.	+	.	ID=exon-XM_015322161.1-5;Dbxref=GeneID:107067017%2CGenbank:XM_015322161.1;Parent=rna-XM_015322161.1
NW_015149004.1	Gnomon	mRNA	387387	390794	.	-	.	Name=XM_015322163.1;ID=rna-XM_015322163.1;Dbxref=GeneID:107067019%2CGenbank:XM_015322163.1;Parent=gene-LOC107067019
NW_015149004.1	Gnomon	exon	4707	4822	.	+	.	ID=exon-XM_015322025.1-9;Dbxref=GeneID:107066950%2CGenbank:XM_015322025.1;Parent=rna-XM_015322025.1
NW_015149004.1	Gnomon	exon	3909	4100	.	+	.	ID=exon-XM_015322025.1-5;Dbxref=GeneID:107066950%2CGenbank:XM_015322025.1;Parent=rna-XM_015322025.1
NW_015149004.1	Gnomon	exon	4175	4268	.	+	.	ID=exon-XM_015322025.1-6;Dbxref=GeneID:107066950%2CGenbank:XM_015322025.1;Parent=rna-XM_015322025.1
NW_015149004.1	Gnomon	exon	4353	4455	.	+	.	ID=exon-XM_015322025.1-7;Dbxref=GeneID:107066950%2CGenbank:XM_015322025.1;Parent=rna-XM_015322025.1
NW_015149004.1	Gnomon	exon	4531	4636	.	+	.	ID=exon-XM_015322025.1-8;Dbxref=GeneID:107066950%2CGenbank:XM_015322025.1;Parent=rna-XM_015322025.1
NW_015149004.1	Gnomon	exon	1350	1730	.	+	.	ID=exon-XM_015322025.1-1;Dbxref=GeneID:107066950%2CGenbank:XM_015322025.1;Parent=rna-XM_015322025.1
NW_015149004.1	Gnomon	exon	3043	3201	.	+	.	ID=exon-XM_015322025.1-2;Dbxref=GeneID:107066950%2CGenbank:XM_015322025.1;Parent=rna-XM_015322025.1
NW_015149004.1	Gnomon	exon	3318	3427	.	+	.	ID=exon-XM_015322025.1-3;Dbxref=GeneID:107066950%2CGenbank:XM_015322025.1;Parent=rna-XM_015322025.1
NW_015149004.1	Gnomon	exon	3746	3836	.	+	.	ID=exon-XM_015322025.1-4;Dbxref=GeneID:107066950%2CGenbank:XM_015322025.1;Parent=rna-XM_015322025.1
NW_015149004.1	Gnomon	CDS	779294	781288	.	+	0	Name=XP_015177645.1;ID=cds-XP_015177645.1;Dbxref=GeneID:107067017%2CGenbank:XP_015177645.1;Parent=rna-XM_015322159.1
NW_015149004.1	Gnomon	CDS	781380	783581	.	+	0	Name=XP_015177645.1;ID=cds-XP_015177645.1;Dbxref=GeneID:107067017%2CGenbank:XP_015177645.1;Parent=rna-XM_015322159.1
NW_015149004.1	Gnomon	CDS	783677	783991	.	+	0	Name=XP_015177645.1;ID=cds-XP_015177645.1;Dbxref=GeneID:107067017%2CGenbank:XP_015177645.1;Parent=rna-XM_015322159.1
NW_015149004.1	Gnomon	CDS	784158	784224	.	+	0	Name=XP_015177645.1;ID=cds-XP_015177645.1;Dbxref=GeneID:107067017%2CGenbank:XP_015177645.1;Parent=rna-XM_015322159.1
NW_015149004.1	Gnomon	CDS	784307	784725	.	+	0	Name=XP_015177645.1;ID=cds-XP_015177645.1;Dbxref=GeneID:107067017%2CGenbank:XP_015177645.1;Parent=rna-XM_015322159.1
NW_015149004.1	Gnomon	CDS	784809	786806	.	+	0	Name=XP_015177645.1;ID=cds-XP_015177645.1;Dbxref=GeneID:107067017%2CGenbank:XP_015177645.1;Parent=rna-XM_015322159.1
NW_015149004.1	Gnomon	CDS	786901	787023	.	+	0	Name=XP_015177645.1;ID=cds-XP_015177645.1;Dbxref=GeneID:107067017%2CGenbank:XP_015177645.1;Parent=rna-XM_015322159.1
NW_015149004.1	Gnomon	CDS	787108	787274	.	+	0	Name=XP_015177645.1;ID=cds-XP_015177645.1;Dbxref=GeneID:107067017%2CGenbank:XP_015177645.1;Parent=rna-XM_015322159.1
NW_015149004.1	Gnomon	CDS	787375	787589	.	+	0	Name=XP_015177645.1;ID=cds-XP_015177645.1;Dbxref=GeneID:107067017%2CGenbank:XP_015177645.1;Parent=rna-XM_015322159.1
NW_015149004.1	Gnomon	CDS	787672	788093	.	+	0	Name=XP_015177645.1;ID=cds-XP_015177645.1;Dbxref=GeneID:107067017%2CGenbank:XP_015177645.1;Parent=rna-XM_015322159.1
NW_015149004.1	Gnomon	exon	67298	67593	.	-	.	ID=exon-XM_015322058.1-10;Dbxref=GeneID:107066978%2CGenbank:XM_015322058.1;Parent=rna-XM_015322058.1
NW_015149004.1	Gnomon	exon	66669	66960	.	-	.	ID=exon-XM_015322058.1-11;Dbxref=GeneID:107066978%2CGenbank:XM_015322058.1;Parent=rna-XM_015322058.1
NW_015149004.1	Gnomon	exon	798255	798346	.	-	.	ID=exon-XM_015322090.1-20;Dbxref=GeneID:107066989%2CGenbank:XM_015322090.1;Parent=rna-XM_015322090.1
NW_015149004.1	Gnomon	exon	796673	797986	.	-	.	ID=exon-XM_015322090.1-21;Dbxref=GeneID:107066989%2CGenbank:XM_015322090.1;Parent=rna-XM_015322090.1
NW_015149004.1	Gnomon	exon	801860	801901	.	-	.	ID=exon-XM_015322090.1-16;Dbxref=GeneID:107066989%2CGenbank:XM_015322090.1;Parent=rna-XM_015322090.1
NW_015149004.1	Gnomon	exon	799581	799730	.	-	.	ID=exon-XM_015322090.1-17;Dbxref=GeneID:107066989%2CGenbank:XM_015322090.1;Parent=rna-XM_015322090.1
NW_015149004.1	Gnomon	exon	803525	803627	.	-	.	ID=exon-XM_015322090.1-14;Dbxref=GeneID:107066989%2CGenbank:XM_015322090.1;Parent=rna-XM_015322090.1
NW_015149004.1	Gnomon	exon	802882	802920	.	-	.	ID=exon-XM_015322090.1-15;Dbxref=GeneID:107066989%2CGenbank:XM_015322090.1;Parent=rna-XM_015322090.1
NW_015149004.1	Gnomon	exon	804743	804900	.	-	.	ID=exon-XM_015322090.1-12;Dbxref=GeneID:107066989%2CGenbank:XM_015322090.1;Parent=rna-XM_015322090.1
NW_015149004.1	Gnomon	exon	804155	804404	.	-	.	ID=exon-XM_015322090.1-13;Dbxref=GeneID:107066989%2CGenbank:XM_015322090.1;Parent=rna-XM_015322090.1
NW_015149004.1	Gnomon	exon	862790	862925	.	-	.	ID=exon-XM_015322090.1-10;Dbxref=GeneID:107066989%2CGenbank:XM_015322090.1;Parent=rna-XM_015322090.1
NW_015149004.1	Gnomon	exon	805019	805232	.	-	.	ID=exon-XM_015322090.1-11;Dbxref=GeneID:107066989%2CGenbank:XM_015322090.1;Parent=rna-XM_015322090.1
NW_015149004.1	Gnomon	exon	798698	798870	.	-	.	ID=exon-XM_015322090.1-18;Dbxref=GeneID:107066989%2CGenbank:XM_015322090.1;Parent=rna-XM_015322090.1
NW_015149004.1	Gnomon	exon	798447	798556	.	-	.	ID=exon-XM_015322090.1-19;Dbxref=GeneID:107066989%2CGenbank:XM_015322090.1;Parent=rna-XM_015322090.1
NW_015149004.1	Gnomon	exon	90259	90646	.	+	.	ID=exon-XM_015322073.1-1;Dbxref=GeneID:107066985%2CGenbank:XM_015322073.1;Parent=rna-XM_015322073.1
NW_015149004.1	Gnomon	exon	91208	91348	.	+	.	ID=exon-XM_015322073.1-2;Dbxref=GeneID:107066985%2CGenbank:XM_015322073.1;Parent=rna-XM_015322073.1
NW_015149004.1	Gnomon	exon	91455	91955	.	+	.	ID=exon-XM_015322073.1-3;Dbxref=GeneID:107066985%2CGenbank:XM_015322073.1;Parent=rna-XM_015322073.1
NW_015149004.1	Gnomon	exon	92042	92308	.	+	.	ID=exon-XM_015322073.1-4;Dbxref=GeneID:107066985%2CGenbank:XM_015322073.1;Parent=rna-XM_015322073.1
NW_015149004.1	Gnomon	exon	152553	152852	.	-	.	ID=exon-XM_015322138.1-4;Dbxref=GeneID:107067009%2CGenbank:XM_015322138.1;Parent=rna-XM_015322138.1
NW_015149004.1	Gnomon	exon	92420	92642	.	+	.	ID=exon-XM_015322073.1-5;Dbxref=GeneID:107066985%2CGenbank:XM_015322073.1;Parent=rna-XM_015322073.1
NW_015149004.1	Gnomon	exon	151392	152168	.	-	.	ID=exon-XM_015322138.1-5;Dbxref=GeneID:107067009%2CGenbank:XM_015322138.1;Parent=rna-XM_015322138.1
NW_015149004.1	Gnomon	exon	92731	93017	.	+	.	ID=exon-XM_015322073.1-6;Dbxref=GeneID:107066985%2CGenbank:XM_015322073.1;Parent=rna-XM_015322073.1
NW_015149004.1	Gnomon	exon	153424	153544	.	-	.	ID=exon-XM_015322138.1-2;Dbxref=GeneID:107067009%2CGenbank:XM_015322138.1;Parent=rna-XM_015322138.1
NW_015149004.1	Gnomon	exon	93256	93392	.	+	.	ID=exon-XM_015322073.1-7;Dbxref=GeneID:107066985%2CGenbank:XM_015322073.1;Parent=rna-XM_015322073.1
NW_015149004.1	Gnomon	exon	152938	153309	.	-	.	ID=exon-XM_015322138.1-3;Dbxref=GeneID:107067009%2CGenbank:XM_015322138.1;Parent=rna-XM_015322138.1
NW_015149004.1	Gnomon	exon	93619	96737	.	+	.	ID=exon-XM_015322073.1-8;Dbxref=GeneID:107066985%2CGenbank:XM_015322073.1;Parent=rna-XM_015322073.1
NW_015149004.1	Gnomon	exon	146994	148998	.	-	.	ID=exon-XM_015322138.1-8;Dbxref=GeneID:107067009%2CGenbank:XM_015322138.1;Parent=rna-XM_015322138.1
NW_015149004.1	Gnomon	exon	150265	150629	.	-	.	ID=exon-XM_015322138.1-6;Dbxref=GeneID:107067009%2CGenbank:XM_015322138.1;Parent=rna-XM_015322138.1
NW_015149004.1	Gnomon	exon	149201	149885	.	-	.	ID=exon-XM_015322138.1-7;Dbxref=GeneID:107067009%2CGenbank:XM_015322138.1;Parent=rna-XM_015322138.1
NW_015149004.1	Gnomon	exon	160994	161227	.	-	.	ID=exon-XM_015322138.1-1;Dbxref=GeneID:107067009%2CGenbank:XM_015322138.1;Parent=rna-XM_015322138.1
NW_015149004.1	RefSeq	cDNA_match	76354	77324	.	+	.	ID=55e6a608-3a22-4887-b394-3f2612094d39;Target=XM_015322066.1 1401 2371
NW_015149004.1	RefSeq	cDNA_match	77444	78268	.	+	.	ID=55e6a608-3a22-4887-b394-3f2612094d39;Target=XM_015322066.1 1401 2371
NW_015149004.1	RefSeq	cDNA_match	78346	78511	.	+	.	ID=55e6a608-3a22-4887-b394-3f2612094d39;Target=XM_015322066.1 1401 2371
NW_015149004.1	RefSeq	cDNA_match	78648	78670	.	+	.	ID=55e6a608-3a22-4887-b394-3f2612094d39;Target=XM_015322066.1 1401 2371
NW_015149004.1	Gnomon	mRNA	387387	390794	.	-	.	Name=XM_015322164.1;ID=rna-XM_015322164.1;Dbxref=GeneID:107067019%2CGenbank:XM_015322164.1;Parent=gene-LOC107067019
NW_015149004.1	Gnomon	CDS	455864	456059	.	-	0	Name=XP_015177644.1;ID=cds-XP_015177644.1;Dbxref=GeneID:107067016%2CGenbank:XP_015177644.1;Parent=rna-XM_015322158.1
NW_015149004.1	Gnomon	CDS	455404	455556	.	-	0	Name=XP_015177644.1;ID=cds-XP_015177644.1;Dbxref=GeneID:107067016%2CGenbank:XP_015177644.1;Parent=rna-XM_015322158.1
NW_015149004.1	Gnomon	CDS	454678	454753	.	-	0	Name=XP_015177644.1;ID=cds-XP_015177644.1;Dbxref=GeneID:107067016%2CGenbank:XP_015177644.1;Parent=rna-XM_015322158.1
NW_015149004.1	Gnomon	CDS	452720	452872	.	-	0	Name=XP_015177644.1;ID=cds-XP_015177644.1;Dbxref=GeneID:107067016%2CGenbank:XP_015177644.1;Parent=rna-XM_015322158.1
NW_015149004.1	Gnomon	CDS	452505	452611	.	-	0	Name=XP_015177644.1;ID=cds-XP_015177644.1;Dbxref=GeneID:107067016%2CGenbank:XP_015177644.1;Parent=rna-XM_015322158.1
NW_015149004.1	Gnomon	CDS	452259	452425	.	-	0	Name=XP_015177644.1;ID=cds-XP_015177644.1;Dbxref=GeneID:107067016%2CGenbank:XP_015177644.1;Parent=rna-XM_015322158.1
NW_015149004.1	Gnomon	CDS	452022	452180	.	-	0	Name=XP_015177644.1;ID=cds-XP_015177644.1;Dbxref=GeneID:107067016%2CGenbank:XP_015177644.1;Parent=rna-XM_015322158.1
NW_015149004.1	Gnomon	CDS	451659	451936	.	-	0	Name=XP_015177644.1;ID=cds-XP_015177644.1;Dbxref=GeneID:107067016%2CGenbank:XP_015177644.1;Parent=rna-XM_015322158.1
NW_015149004.1	Gnomon	CDS	451196	451572	.	-	0	Name=XP_015177644.1;ID=cds-XP_015177644.1;Dbxref=GeneID:107067016%2CGenbank:XP_015177644.1;Parent=rna-XM_015322158.1
NW_015149004.1	Gnomon	CDS	449986	450167	.	-	0	Name=XP_015177644.1;ID=cds-XP_015177644.1;Dbxref=GeneID:107067016%2CGenbank:XP_015177644.1;Parent=rna-XM_015322158.1
NW_015149004.1	Gnomon	exon	14998	15166	.	+	.	ID=exon-XM_015322026.1-10;Dbxref=GeneID:107066951%2CGenbank:XM_015322026.1;Parent=rna-XM_015322026.1
NW_015149004.1	Gnomon	exon	15253	15432	.	+	.	ID=exon-XM_015322026.1-11;Dbxref=GeneID:107066951%2CGenbank:XM_015322026.1;Parent=rna-XM_015322026.1
NW_015149004.1	Gnomon	exon	15509	15672	.	+	.	ID=exon-XM_015322026.1-12;Dbxref=GeneID:107066951%2CGenbank:XM_015322026.1;Parent=rna-XM_015322026.1
NW_015149004.1	Gnomon	CDS	457978	458056	.	+	0	Name=XP_015177643.1;ID=cds-XP_015177643.1;Dbxref=GeneID:107067015%2CGenbank:XP_015177643.1;Parent=rna-XM_015322157.1
NW_015149004.1	Gnomon	CDS	458146	458327	.	+	0	Name=XP_015177643.1;ID=cds-XP_015177643.1;Dbxref=GeneID:107067015%2CGenbank:XP_015177643.1;Parent=rna-XM_015322157.1
NW_015149004.1	Gnomon	CDS	458592	458854	.	+	0	Name=XP_015177643.1;ID=cds-XP_015177643.1;Dbxref=GeneID:107067015%2CGenbank:XP_015177643.1;Parent=rna-XM_015322157.1
NW_015149004.1	Gnomon	CDS	458983	459178	.	+	0	Name=XP_015177643.1;ID=cds-XP_015177643.1;Dbxref=GeneID:107067015%2CGenbank:XP_015177643.1;Parent=rna-XM_015322157.1
NW_015149004.1	Gnomon	CDS	459287	459582	.	+	0	Name=XP_015177643.1;ID=cds-XP_015177643.1;Dbxref=GeneID:107067015%2CGenbank:XP_015177643.1;Parent=rna-XM_015322157.1
NW_015149004.1	Gnomon	CDS	459839	460239	.	+	0	Name=XP_015177643.1;ID=cds-XP_015177643.1;Dbxref=GeneID:107067015%2CGenbank:XP_015177643.1;Parent=rna-XM_015322157.1
NW_015149004.1	Gnomon	CDS	460325	460470	.	+	0	Name=XP_015177643.1;ID=cds-XP_015177643.1;Dbxref=GeneID:107067015%2CGenbank:XP_015177643.1;Parent=rna-XM_015322157.1
NW_015149004.1	Gnomon	CDS	460559	460884	.	+	0	Name=XP_015177643.1;ID=cds-XP_015177643.1;Dbxref=GeneID:107067015%2CGenbank:XP_015177643.1;Parent=rna-XM_015322157.1
NW_015149004.1	Gnomon	CDS	461133	461267	.	+	0	Name=XP_015177643.1;ID=cds-XP_015177643.1;Dbxref=GeneID:107067015%2CGenbank:XP_015177643.1;Parent=rna-XM_015322157.1
NW_015149004.1	Gnomon	CDS	461391	461524	.	+	0	Name=XP_015177643.1;ID=cds-XP_015177643.1;Dbxref=GeneID:107067015%2CGenbank:XP_015177643.1;Parent=rna-XM_015322157.1
NW_015149004.1	Gnomon	CDS	461702	461856	.	+	0	Name=XP_015177643.1;ID=cds-XP_015177643.1;Dbxref=GeneID:107067015%2CGenbank:XP_015177643.1;Parent=rna-XM_015322157.1
NW_015149004.1	Gnomon	CDS	462705	463634	.	+	0	Name=XP_015177643.1;ID=cds-XP_015177643.1;Dbxref=GeneID:107067015%2CGenbank:XP_015177643.1;Parent=rna-XM_015322157.1
NW_015149004.1	Gnomon	exon	502371	502730	.	+	.	ID=exon-XM_015322162.1-1;Dbxref=GeneID:107067017%2CGenbank:XM_015322162.1;Parent=rna-XM_015322162.1
NW_015149004.1	Gnomon	exon	727226	727338	.	+	.	ID=exon-XM_015322162.1-2;Dbxref=GeneID:107067017%2CGenbank:XM_015322162.1;Parent=rna-XM_015322162.1
NW_015149004.1	Gnomon	exon	784307	784725	.	+	.	ID=exon-XM_015322162.1-7;Dbxref=GeneID:107067017%2CGenbank:XM_015322162.1;Parent=rna-XM_015322162.1
NW_015149004.1	Gnomon	exon	784809	786806	.	+	.	ID=exon-XM_015322162.1-8;Dbxref=GeneID:107067017%2CGenbank:XM_015322162.1;Parent=rna-XM_015322162.1
NW_015149004.1	Gnomon	exon	786901	787023	.	+	.	ID=exon-XM_015322162.1-9;Dbxref=GeneID:107067017%2CGenbank:XM_015322162.1;Parent=rna-XM_015322162.1
NW_015149004.1	Gnomon	exon	779276	781288	.	+	.	ID=exon-XM_015322162.1-3;Dbxref=GeneID:107067017%2CGenbank:XM_015322162.1;Parent=rna-XM_015322162.1
NW_015149004.1	Gnomon	exon	781380	783581	.	+	.	ID=exon-XM_015322162.1-4;Dbxref=GeneID:107067017%2CGenbank:XM_015322162.1;Parent=rna-XM_015322162.1
NW_015149004.1	Gnomon	exon	783677	783991	.	+	.	ID=exon-XM_015322162.1-5;Dbxref=GeneID:107067017%2CGenbank:XM_015322162.1;Parent=rna-XM_015322162.1
NW_015149004.1	Gnomon	exon	784173	784224	.	+	.	ID=exon-XM_015322162.1-6;Dbxref=GeneID:107067017%2CGenbank:XM_015322162.1;Parent=rna-XM_015322162.1
NW_015149004.1	Gnomon	exon	1286046	1286308	.	+	.	ID=exon-XM_015322096.1-1;Dbxref=GeneID:107066991%2CGenbank:XM_015322096.1;Parent=rna-XM_015322096.1
NW_015149004.1	Gnomon	exon	1287045	1288856	.	+	.	ID=exon-XM_015322096.1-2;Dbxref=GeneID:107066991%2CGenbank:XM_015322096.1;Parent=rna-XM_015322096.1
NW_015149004.1	Gnomon	CDS	77273	77324	.	+	0	Name=XP_015177549.1;ID=cds-XP_015177549.1;Dbxref=GeneID:107066980%2CGenbank:XP_015177549.1;Parent=rna-XM_015322063.1
NW_015149004.1	Gnomon	CDS	77444	78268	.	+	0	Name=XP_015177549.1;ID=cds-XP_015177549.1;Dbxref=GeneID:107066980%2CGenbank:XP_015177549.1;Parent=rna-XM_015322063.1
NW_015149004.1	Gnomon	CDS	78346	78511	.	+	0	Name=XP_015177549.1;ID=cds-XP_015177549.1;Dbxref=GeneID:107066980%2CGenbank:XP_015177549.1;Parent=rna-XM_015322063.1
NW_015149004.1	Gnomon	CDS	79367	79412	.	+	0	Name=XP_015177549.1;ID=cds-XP_015177549.1;Dbxref=GeneID:107066980%2CGenbank:XP_015177549.1;Parent=rna-XM_015322063.1
NW_015149004.1	Gnomon	CDS	457978	458056	.	+	0	Name=XP_015177642.1;ID=cds-XP_015177642.1;Dbxref=GeneID:107067015%2CGenbank:XP_015177642.1;Parent=rna-XM_015322156.1
NW_015149004.1	Gnomon	CDS	458146	458327	.	+	0	Name=XP_015177642.1;ID=cds-XP_015177642.1;Dbxref=GeneID:107067015%2CGenbank:XP_015177642.1;Parent=rna-XM_015322156.1
NW_015149004.1	Gnomon	CDS	458592	458854	.	+	0	Name=XP_015177642.1;ID=cds-XP_015177642.1;Dbxref=GeneID:107067015%2CGenbank:XP_015177642.1;Parent=rna-XM_015322156.1
NW_015149004.1	Gnomon	CDS	458983	459178	.	+	0	Name=XP_015177642.1;ID=cds-XP_015177642.1;Dbxref=GeneID:107067015%2CGenbank:XP_015177642.1;Parent=rna-XM_015322156.1
NW_015149004.1	Gnomon	CDS	459287	459582	.	+	0	Name=XP_015177642.1;ID=cds-XP_015177642.1;Dbxref=GeneID:107067015%2CGenbank:XP_015177642.1;Parent=rna-XM_015322156.1
NW_015149004.1	Gnomon	CDS	459839	460239	.	+	0	Name=XP_015177642.1;ID=cds-XP_015177642.1;Dbxref=GeneID:107067015%2CGenbank:XP_015177642.1;Parent=rna-XM_015322156.1
NW_015149004.1	Gnomon	CDS	460325	460470	.	+	0	Name=XP_015177642.1;ID=cds-XP_015177642.1;Dbxref=GeneID:107067015%2CGenbank:XP_015177642.1;Parent=rna-XM_015322156.1
NW_015149004.1	Gnomon	CDS	460559	460884	.	+	0	Name=XP_015177642.1;ID=cds-XP_015177642.1;Dbxref=GeneID:107067015%2CGenbank:XP_015177642.1;Parent=rna-XM_015322156.1
NW_015149004.1	Gnomon	CDS	461133	461267	.	+	0	Name=XP_015177642.1;ID=cds-XP_015177642.1;Dbxref=GeneID:107067015%2CGenbank:XP_015177642.1;Parent=rna-XM_015322156.1
NW_015149004.1	Gnomon	CDS	461391	461572	.	+	0	Name=XP_015177642.1;ID=cds-XP_015177642.1;Dbxref=GeneID:107067015%2CGenbank:XP_015177642.1;Parent=rna-XM_015322156.1
NW_015149004.1	Gnomon	CDS	461702	461856	.	+	0	Name=XP_015177642.1;ID=cds-XP_015177642.1;Dbxref=GeneID:107067015%2CGenbank:XP_015177642.1;Parent=rna-XM_015322156.1
NW_015149004.1	Gnomon	CDS	462705	463634	.	+	0	Name=XP_015177642.1;ID=cds-XP_015177642.1;Dbxref=GeneID:107067015%2CGenbank:XP_015177642.1;Parent=rna-XM_015322156.1
NW_015149004.1	Gnomon	exon	798255	798346	.	-	.	ID=exon-XM_015322087.1-20;Dbxref=GeneID:107066989%2CGenbank:XM_015322087.1;Parent=rna-XM_015322087.1
NW_015149004.1	Gnomon	exon	796673	797986	.	-	.	ID=exon-XM_015322087.1-21;Dbxref=GeneID:107066989%2CGenbank:XM_015322087.1;Parent=rna-XM_015322087.1
NW_015149004.1	Gnomon	exon	798698	798870	.	-	.	ID=exon-XM_015322087.1-18;Dbxref=GeneID:107066989%2CGenbank:XM_015322087.1;Parent=rna-XM_015322087.1
NW_015149004.1	Gnomon	exon	798447	798556	.	-	.	ID=exon-XM_015322087.1-19;Dbxref=GeneID:107066989%2CGenbank:XM_015322087.1;Parent=rna-XM_015322087.1
NW_015149004.1	Gnomon	exon	804743	804900	.	-	.	ID=exon-XM_015322087.1-12;Dbxref=GeneID:107066989%2CGenbank:XM_015322087.1;Parent=rna-XM_015322087.1
NW_015149004.1	Gnomon	exon	804155	804404	.	-	.	ID=exon-XM_015322087.1-13;Dbxref=GeneID:107066989%2CGenbank:XM_015322087.1;Parent=rna-XM_015322087.1
NW_015149004.1	Gnomon	exon	862790	862925	.	-	.	ID=exon-XM_015322087.1-10;Dbxref=GeneID:107066989%2CGenbank:XM_015322087.1;Parent=rna-XM_015322087.1
NW_015149004.1	Gnomon	exon	805019	805232	.	-	.	ID=exon-XM_015322087.1-11;Dbxref=GeneID:107066989%2CGenbank:XM_015322087.1;Parent=rna-XM_015322087.1
NW_015149004.1	Gnomon	exon	801149	801253	.	-	.	ID=exon-XM_015322087.1-16;Dbxref=GeneID:107066989%2CGenbank:XM_015322087.1;Parent=rna-XM_015322087.1
NW_015149004.1	Gnomon	exon	799581	799730	.	-	.	ID=exon-XM_015322087.1-17;Dbxref=GeneID:107066989%2CGenbank:XM_015322087.1;Parent=rna-XM_015322087.1
NW_015149004.1	Gnomon	exon	803525	803627	.	-	.	ID=exon-XM_015322087.1-14;Dbxref=GeneID:107066989%2CGenbank:XM_015322087.1;Parent=rna-XM_015322087.1
NW_015149004.1	Gnomon	exon	801860	801901	.	-	.	ID=exon-XM_015322087.1-15;Dbxref=GeneID:107066989%2CGenbank:XM_015322087.1;Parent=rna-XM_015322087.1
NW_015149004.1	Gnomon	mRNA	393176	414147	.	-	.	Name=XM_015322166.1;ID=rna-XM_015322166.1;Dbxref=GeneID:107067020%2CGenbank:XM_015322166.1;Parent=gene-LOC107067020
NW_015149004.1	Gnomon	CDS	77273	77324	.	+	0	Name=XP_015177548.1;ID=cds-XP_015177548.1;Dbxref=GeneID:107066980%2CGenbank:XP_015177548.1;Parent=rna-XM_015322062.1
NW_015149004.1	Gnomon	CDS	77444	78268	.	+	0	Name=XP_015177548.1;ID=cds-XP_015177548.1;Dbxref=GeneID:107066980%2CGenbank:XP_015177548.1;Parent=rna-XM_015322062.1
NW_015149004.1	Gnomon	CDS	78346	78511	.	+	0	Name=XP_015177548.1;ID=cds-XP_015177548.1;Dbxref=GeneID:107066980%2CGenbank:XP_015177548.1;Parent=rna-XM_015322062.1
NW_015149004.1	Gnomon	CDS	79367	79412	.	+	0	Name=XP_015177548.1;ID=cds-XP_015177548.1;Dbxref=GeneID:107066980%2CGenbank:XP_015177548.1;Parent=rna-XM_015322062.1
NW_015149004.1	Gnomon	CDS	457978	458056	.	+	0	Name=XP_015177641.1;ID=cds-XP_015177641.1;Dbxref=GeneID:107067015%2CGenbank:XP_015177641.1;Parent=rna-XM_015322155.1
NW_015149004.1	Gnomon	CDS	458146	458327	.	+	0	Name=XP_015177641.1;ID=cds-XP_015177641.1;Dbxref=GeneID:107067015%2CGenbank:XP_015177641.1;Parent=rna-XM_015322155.1
NW_015149004.1	Gnomon	CDS	458592	458854	.	+	0	Name=XP_015177641.1;ID=cds-XP_015177641.1;Dbxref=GeneID:107067015%2CGenbank:XP_015177641.1;Parent=rna-XM_015322155.1
NW_015149004.1	Gnomon	CDS	458983	459178	.	+	0	Name=XP_015177641.1;ID=cds-XP_015177641.1;Dbxref=GeneID:107067015%2CGenbank:XP_015177641.1;Parent=rna-XM_015322155.1
NW_015149004.1	Gnomon	CDS	459287	459582	.	+	0	Name=XP_015177641.1;ID=cds-XP_015177641.1;Dbxref=GeneID:107067015%2CGenbank:XP_015177641.1;Parent=rna-XM_015322155.1
NW_015149004.1	Gnomon	CDS	459839	460239	.	+	0	Name=XP_015177641.1;ID=cds-XP_015177641.1;Dbxref=GeneID:107067015%2CGenbank:XP_015177641.1;Parent=rna-XM_015322155.1
NW_015149004.1	Gnomon	CDS	460325	460470	.	+	0	Name=XP_015177641.1;ID=cds-XP_015177641.1;Dbxref=GeneID:107067015%2CGenbank:XP_015177641.1;Parent=rna-XM_015322155.1
NW_015149004.1	Gnomon	CDS	460559	460884	.	+	0	Name=XP_015177641.1;ID=cds-XP_015177641.1;Dbxref=GeneID:107067015%2CGenbank:XP_015177641.1;Parent=rna-XM_015322155.1
NW_015149004.1	Gnomon	CDS	461133	461267	.	+	0	Name=XP_015177641.1;ID=cds-XP_015177641.1;Dbxref=GeneID:107067015%2CGenbank:XP_015177641.1;Parent=rna-XM_015322155.1
NW_015149004.1	Gnomon	CDS	461391	461572	.	+	0	Name=XP_015177641.1;ID=cds-XP_015177641.1;Dbxref=GeneID:107067015%2CGenbank:XP_015177641.1;Parent=rna-XM_015322155.1
NW_015149004.1	Gnomon	CDS	461702	461856	.	+	0	Name=XP_015177641.1;ID=cds-XP_015177641.1;Dbxref=GeneID:107067015%2CGenbank:XP_015177641.1;Parent=rna-XM_015322155.1
NW_015149004.1	Gnomon	CDS	462705	463634	.	+	0	Name=XP_015177641.1;ID=cds-XP_015177641.1;Dbxref=GeneID:107067015%2CGenbank:XP_015177641.1;Parent=rna-XM_015322155.1
NW_015149004.1	Gnomon	mRNA	393176	414148	.	-	.	Name=XM_015322167.1;ID=rna-XM_015322167.1;Dbxref=GeneID:107067020%2CGenbank:XM_015322167.1;Parent=gene-LOC107067020
NW_015149004.1	Gnomon	exon	148077	148209	.	-	.	ID=exon-XM_015322142.1-9;Dbxref=GeneID:107067009%2CGenbank:XM_015322142.1;Parent=rna-XM_015322142.1
NW_015149004.1	Gnomon	exon	152938	153309	.	-	.	ID=exon-XM_015322142.1-3;Dbxref=GeneID:107067009%2CGenbank:XM_015322142.1;Parent=rna-XM_015322142.1
NW_015149004.1	Gnomon	exon	152553	152852	.	-	.	ID=exon-XM_015322142.1-4;Dbxref=GeneID:107067009%2CGenbank:XM_015322142.1;Parent=rna-XM_015322142.1
NW_015149004.1	Gnomon	exon	160994	161227	.	-	.	ID=exon-XM_015322142.1-1;Dbxref=GeneID:107067009%2CGenbank:XM_015322142.1;Parent=rna-XM_015322142.1
NW_015149004.1	Gnomon	exon	153424	153544	.	-	.	ID=exon-XM_015322142.1-2;Dbxref=GeneID:107067009%2CGenbank:XM_015322142.1;Parent=rna-XM_015322142.1
NW_015149004.1	Gnomon	exon	149201	149885	.	-	.	ID=exon-XM_015322142.1-7;Dbxref=GeneID:107067009%2CGenbank:XM_015322142.1;Parent=rna-XM_015322142.1
NW_015149004.1	Gnomon	exon	148283	148998	.	-	.	ID=exon-XM_015322142.1-8;Dbxref=GeneID:107067009%2CGenbank:XM_015322142.1;Parent=rna-XM_015322142.1
NW_015149004.1	Gnomon	exon	151392	152168	.	-	.	ID=exon-XM_015322142.1-5;Dbxref=GeneID:107067009%2CGenbank:XM_015322142.1;Parent=rna-XM_015322142.1
NW_015149004.1	Gnomon	exon	150265	150629	.	-	.	ID=exon-XM_015322142.1-6;Dbxref=GeneID:107067009%2CGenbank:XM_015322142.1;Parent=rna-XM_015322142.1
NW_015149004.1	Gnomon	mRNA	76354	78670	.	+	.	Name=XM_015322066.1;ID=rna-XM_015322066.1;Dbxref=GeneID:107066980%2CGenbank:XM_015322066.1;Note=The sequence of the model RefSeq transcript was modified relative to this genomic sequence to represent the inferred CDS: added 1400 bases not found in genome assembly;Parent=gene-LOC107066980
NW_015149004.1	Gnomon	mRNA	502371	789079	.	+	.	Name=XM_015322160.1;ID=rna-XM_015322160.1;Dbxref=GeneID:107067017%2CGenbank:XM_015322160.1;Parent=gene-LOC107067017
NW_015149004.1	Gnomon	CDS	77273	77324	.	+	0	Name=XP_015177550.1;ID=cds-XP_015177550.1;Dbxref=GeneID:107066980%2CGenbank:XP_015177550.1;Parent=rna-XM_015322064.1
NW_015149004.1	Gnomon	CDS	77444	78268	.	+	0	Name=XP_015177550.1;ID=cds-XP_015177550.1;Dbxref=GeneID:107066980%2CGenbank:XP_015177550.1;Parent=rna-XM_015322064.1
NW_015149004.1	Gnomon	CDS	78346	78511	.	+	0	Name=XP_015177550.1;ID=cds-XP_015177550.1;Dbxref=GeneID:107066980%2CGenbank:XP_015177550.1;Parent=rna-XM_015322064.1
NW_015149004.1	Gnomon	CDS	78707	78719	.	+	0	Name=XP_015177550.1;ID=cds-XP_015177550.1;Dbxref=GeneID:107066980%2CGenbank:XP_015177550.1;Parent=rna-XM_015322064.1
NW_015149004.1	Gnomon	mRNA	80412	81141	.	+	.	Name=XM_015322067.1;ID=rna-XM_015322067.1;Dbxref=GeneID:107066981%2CGenbank:XM_015322067.1;Parent=gene-LOC107066981
NW_015149004.1	Gnomon	mRNA	502371	789079	.	+	.	Name=XM_015322161.1;ID=rna-XM_015322161.1;Dbxref=GeneID:107067017%2CGenbank:XM_015322161.1;Parent=gene-LOC107067017
NW_015149004.1	tRNAscan-SE	exon	446293	446374	.	+	.	ID=exon-Trnas-cga-2-1;Dbxref=GeneID:107063564;Note=transfer RNA serine (anticodon CGA);Parent=rna-Trnas-cga-2
NW_015149004.1	Gnomon	mRNA	81264	85579	.	-	.	Name=XM_015322068.1;ID=rna-XM_015322068.1;Dbxref=GeneID:107066982%2CGenbank:XM_015322068.1;Parent=gene-LOC107066982
NW_015149004.1	Gnomon	exon	48441	48530	.	-	.	ID=exon-XM_015322048.1-1;Dbxref=GeneID:107066973%2CGenbank:XM_015322048.1;Parent=rna-XM_015322048.1
NW_015149004.1	Gnomon	exon	45966	46316	.	-	.	ID=exon-XM_015322048.1-2;Dbxref=GeneID:107066973%2CGenbank:XM_015322048.1;Parent=rna-XM_015322048.1
NW_015149004.1	Gnomon	exon	45456	45895	.	-	.	ID=exon-XM_015322048.1-3;Dbxref=GeneID:107066973%2CGenbank:XM_015322048.1;Parent=rna-XM_015322048.1
NW_015149004.1	Gnomon	mRNA	502371	789079	.	+	.	Name=XM_015322162.1;ID=rna-XM_015322162.1;Dbxref=GeneID:107067017%2CGenbank:XM_015322162.1;Parent=gene-LOC107067017
NW_015149004.1	Gnomon	exon	88711	90076	.	-	.	ID=exon-XM_015322072.1-1;Dbxref=GeneID:107066984%2CGenbank:XM_015322072.1;Parent=rna-XM_015322072.1
NW_015149004.1	Gnomon	exon	352963	353242	.	+	.	ID=exon-XM_015322118.1-1;Dbxref=GeneID:107067000%2CGenbank:XM_015322118.1;Parent=rna-XM_015322118.1
NW_015149004.1	Gnomon	exon	358346	358713	.	+	.	ID=exon-XM_015322118.1-2;Dbxref=GeneID:107067000%2CGenbank:XM_015322118.1;Parent=rna-XM_015322118.1
NW_015149004.1	Gnomon	exon	360687	360751	.	+	.	ID=exon-XM_015322118.1-3;Dbxref=GeneID:107067000%2CGenbank:XM_015322118.1;Parent=rna-XM_015322118.1
NW_015149004.1	Gnomon	exon	360871	361123	.	+	.	ID=exon-XM_015322118.1-4;Dbxref=GeneID:107067000%2CGenbank:XM_015322118.1;Parent=rna-XM_015322118.1
NW_015149004.1	Gnomon	exon	361207	361335	.	+	.	ID=exon-XM_015322118.1-5;Dbxref=GeneID:107067000%2CGenbank:XM_015322118.1;Parent=rna-XM_015322118.1
NW_015149004.1	Gnomon	exon	361420	361696	.	+	.	ID=exon-XM_015322118.1-6;Dbxref=GeneID:107067000%2CGenbank:XM_015322118.1;Parent=rna-XM_015322118.1
NW_015149004.1	Gnomon	exon	362365	363636	.	+	.	ID=exon-XM_015322118.1-7;Dbxref=GeneID:107067000%2CGenbank:XM_015322118.1;Parent=rna-XM_015322118.1
NW_015149004.1	Gnomon	mRNA	81264	85579	.	-	.	Name=XM_015322069.1;ID=rna-XM_015322069.1;Dbxref=GeneID:107066982%2CGenbank:XM_015322069.1;Parent=gene-LOC107066982
NW_015149004.1	Gnomon	mRNA	76354	79725	.	+	.	Name=XM_015322061.1;ID=rna-XM_015322061.1;Dbxref=GeneID:107066980%2CGenbank:XM_015322061.1;Note=The sequence of the model RefSeq transcript was modified relative to this genomic sequence to represent the inferred CDS: added 1400 bases not found in genome assembly;Parent=gene-LOC107066980
NW_015149004.1	Gnomon	exon	1447604	1447775	.	+	.	ID=exon-XM_015322095.1-2;Dbxref=GeneID:107066990%2CGenbank:XM_015322095.1;Parent=rna-XM_015322095.1
NW_015149004.1	Gnomon	exon	1447868	1447996	.	+	.	ID=exon-XM_015322095.1-3;Dbxref=GeneID:107066990%2CGenbank:XM_015322095.1;Parent=rna-XM_015322095.1
NW_015149004.1	Gnomon	exon	1447151	1447420	.	+	.	ID=exon-XM_015322095.1-1;Dbxref=GeneID:107066990%2CGenbank:XM_015322095.1;Parent=rna-XM_015322095.1
NW_015149004.1	Gnomon	exon	1448087	1448524	.	+	.	ID=exon-XM_015322095.1-4;Dbxref=GeneID:107066990%2CGenbank:XM_015322095.1;Parent=rna-XM_015322095.1
NW_015149004.1	Gnomon	CDS	85321	85406	.	-	0	Name=XP_015177555.1;ID=cds-XP_015177555.1;Dbxref=GeneID:107066982%2CGenbank:XP_015177555.1;Parent=rna-XM_015322069.1
NW_015149004.1	Gnomon	CDS	85073	85234	.	-	0	Name=XP_015177555.1;ID=cds-XP_015177555.1;Dbxref=GeneID:107066982%2CGenbank:XP_015177555.1;Parent=rna-XM_015322069.1
NW_015149004.1	Gnomon	CDS	84762	84991	.	-	0	Name=XP_015177555.1;ID=cds-XP_015177555.1;Dbxref=GeneID:107066982%2CGenbank:XP_015177555.1;Parent=rna-XM_015322069.1
NW_015149004.1	Gnomon	CDS	83207	83276	.	-	0	Name=XP_015177555.1;ID=cds-XP_015177555.1;Dbxref=GeneID:107066982%2CGenbank:XP_015177555.1;Parent=rna-XM_015322069.1
NW_015149004.1	Gnomon	CDS	82992	83093	.	-	0	Name=XP_015177555.1;ID=cds-XP_015177555.1;Dbxref=GeneID:107066982%2CGenbank:XP_015177555.1;Parent=rna-XM_015322069.1
NW_015149004.1	Gnomon	CDS	82873	82925	.	-	0	Name=XP_015177555.1;ID=cds-XP_015177555.1;Dbxref=GeneID:107066982%2CGenbank:XP_015177555.1;Parent=rna-XM_015322069.1
NW_015149004.1	Gnomon	CDS	81961	82784	.	-	0	Name=XP_015177555.1;ID=cds-XP_015177555.1;Dbxref=GeneID:107066982%2CGenbank:XP_015177555.1;Parent=rna-XM_015322069.1
NW_015149004.1	Gnomon	mRNA	76354	79725	.	+	.	Name=XM_015322062.1;ID=rna-XM_015322062.1;Dbxref=GeneID:107066980%2CGenbank:XM_015322062.1;Note=The sequence of the model RefSeq transcript was modified relative to this genomic sequence to represent the inferred CDS: added 1400 bases not found in genome assembly;Parent=gene-LOC107066980
NW_015149004.1	Gnomon	CDS	85321	85406	.	-	0	Name=XP_015177554.1;ID=cds-XP_015177554.1;Dbxref=GeneID:107066982%2CGenbank:XP_015177554.1;Parent=rna-XM_015322068.1
NW_015149004.1	Gnomon	CDS	85073	85234	.	-	0	Name=XP_015177554.1;ID=cds-XP_015177554.1;Dbxref=GeneID:107066982%2CGenbank:XP_015177554.1;Parent=rna-XM_015322068.1
NW_015149004.1	Gnomon	CDS	84762	84991	.	-	0	Name=XP_015177554.1;ID=cds-XP_015177554.1;Dbxref=GeneID:107066982%2CGenbank:XP_015177554.1;Parent=rna-XM_015322068.1
NW_015149004.1	Gnomon	CDS	83207	84491	.	-	0	Name=XP_015177554.1;ID=cds-XP_015177554.1;Dbxref=GeneID:107066982%2CGenbank:XP_015177554.1;Parent=rna-XM_015322068.1
NW_015149004.1	Gnomon	CDS	82992	83093	.	-	0	Name=XP_015177554.1;ID=cds-XP_015177554.1;Dbxref=GeneID:107066982%2CGenbank:XP_015177554.1;Parent=rna-XM_015322068.1
NW_015149004.1	Gnomon	CDS	82873	82925	.	-	0	Name=XP_015177554.1;ID=cds-XP_015177554.1;Dbxref=GeneID:107066982%2CGenbank:XP_015177554.1;Parent=rna-XM_015322068.1
NW_015149004.1	Gnomon	CDS	81961	82784	.	-	0	Name=XP_015177554.1;ID=cds-XP_015177554.1;Dbxref=GeneID:107066982%2CGenbank:XP_015177554.1;Parent=rna-XM_015322068.1
NW_015149004.1	Gnomon	exon	45456	45895	.	-	.	ID=exon-XM_015322047.1-3;Dbxref=GeneID:107066973%2CGenbank:XM_015322047.1;Parent=rna-XM_015322047.1
NW_015149004.1	Gnomon	exon	48553	48679	.	-	.	ID=exon-XM_015322047.1-1;Dbxref=GeneID:107066973%2CGenbank:XM_015322047.1;Parent=rna-XM_015322047.1
NW_015149004.1	Gnomon	exon	45966	46316	.	-	.	ID=exon-XM_015322047.1-2;Dbxref=GeneID:107066973%2CGenbank:XM_015322047.1;Parent=rna-XM_015322047.1
NW_015149004.1	Gnomon	mRNA	76354	79725	.	+	.	Name=XM_015322063.1;ID=rna-XM_015322063.1;Dbxref=GeneID:107066980%2CGenbank:XM_015322063.1;Note=The sequence of the model RefSeq transcript was modified relative to this genomic sequence to represent the inferred CDS: added 1400 bases not found in genome assembly;Parent=gene-LOC107066980
NW_015149004.1	Gnomon	exon	404300	404466	.	-	.	ID=exon-XM_015322166.1-3;Dbxref=GeneID:107067020%2CGenbank:XM_015322166.1;Parent=rna-XM_015322166.1
NW_015149004.1	Gnomon	exon	402827	403015	.	-	.	ID=exon-XM_015322166.1-4;Dbxref=GeneID:107067020%2CGenbank:XM_015322166.1;Parent=rna-XM_015322166.1
NW_015149004.1	Gnomon	exon	402534	402670	.	-	.	ID=exon-XM_015322166.1-5;Dbxref=GeneID:107067020%2CGenbank:XM_015322166.1;Parent=rna-XM_015322166.1
NW_015149004.1	Gnomon	exon	393176	394945	.	-	.	ID=exon-XM_015322166.1-6;Dbxref=GeneID:107067020%2CGenbank:XM_015322166.1;Parent=rna-XM_015322166.1
NW_015149004.1	Gnomon	exon	413300	414147	.	-	.	ID=exon-XM_015322166.1-1;Dbxref=GeneID:107067020%2CGenbank:XM_015322166.1;Parent=rna-XM_015322166.1
NW_015149004.1	Gnomon	exon	408919	409290	.	-	.	ID=exon-XM_015322166.1-2;Dbxref=GeneID:107067020%2CGenbank:XM_015322166.1;Parent=rna-XM_015322166.1
NW_015149004.1	Gnomon	CDS	80722	81075	.	+	0	Name=XP_015177553.1;ID=cds-XP_015177553.1;Dbxref=GeneID:107066981%2CGenbank:XP_015177553.1;Parent=rna-XM_015322067.1
NW_015149004.1	Gnomon	mRNA	76354	79729	.	+	.	Name=XM_015322064.1;ID=rna-XM_015322064.1;Dbxref=GeneID:107066980%2CGenbank:XM_015322064.1;Note=The sequence of the model RefSeq transcript was modified relative to this genomic sequence to represent the inferred CDS: added 1400 bases not found in genome assembly;Parent=gene-LOC107066980
NW_015149004.1	Gnomon	exon	1698482	1698616	.	+	.	ID=exon-XM_015322189.1-6;Dbxref=GeneID:107067031%2CGenbank:XM_015322189.1;Parent=rna-XM_015322189.1
NW_015149004.1	Gnomon	exon	1699646	1699749	.	+	.	ID=exon-XM_015322189.1-7;Dbxref=GeneID:107067031%2CGenbank:XM_015322189.1;Parent=rna-XM_015322189.1
NW_015149004.1	Gnomon	exon	1699894	1700131	.	+	.	ID=exon-XM_015322189.1-8;Dbxref=GeneID:107067031%2CGenbank:XM_015322189.1;Parent=rna-XM_015322189.1
NW_015149004.1	Gnomon	exon	1700234	1700362	.	+	.	ID=exon-XM_015322189.1-9;Dbxref=GeneID:107067031%2CGenbank:XM_015322189.1;Parent=rna-XM_015322189.1
NW_015149004.1	Gnomon	exon	1687708	1687725	.	+	.	ID=exon-XM_015322189.1-1;Dbxref=GeneID:107067031%2CGenbank:XM_015322189.1;Parent=rna-XM_015322189.1
NW_015149004.1	Gnomon	exon	1689345	1689520	.	+	.	ID=exon-XM_015322189.1-2;Dbxref=GeneID:107067031%2CGenbank:XM_015322189.1;Parent=rna-XM_015322189.1
NW_015149004.1	Gnomon	exon	1695528	1695662	.	+	.	ID=exon-XM_015322189.1-3;Dbxref=GeneID:107067031%2CGenbank:XM_015322189.1;Parent=rna-XM_015322189.1
NW_015149004.1	Gnomon	exon	1697670	1697997	.	+	.	ID=exon-XM_015322189.1-4;Dbxref=GeneID:107067031%2CGenbank:XM_015322189.1;Parent=rna-XM_015322189.1
NW_015149004.1	Gnomon	exon	1698261	1698399	.	+	.	ID=exon-XM_015322189.1-5;Dbxref=GeneID:107067031%2CGenbank:XM_015322189.1;Parent=rna-XM_015322189.1
NW_015149004.1	Gnomon	CDS	77273	77324	.	+	0	Name=XP_015177552.1;ID=cds-XP_015177552.1;Dbxref=GeneID:107066980%2CGenbank:XP_015177552.1;Parent=rna-XM_015322066.1
NW_015149004.1	Gnomon	CDS	77444	78268	.	+	0	Name=XP_015177552.1;ID=cds-XP_015177552.1;Dbxref=GeneID:107066980%2CGenbank:XP_015177552.1;Parent=rna-XM_015322066.1
NW_015149004.1	Gnomon	CDS	78346	78511	.	+	0	Name=XP_015177552.1;ID=cds-XP_015177552.1;Dbxref=GeneID:107066980%2CGenbank:XP_015177552.1;Parent=rna-XM_015322066.1
NW_015149004.1	Gnomon	CDS	78648	78654	.	+	0	Name=XP_015177552.1;ID=cds-XP_015177552.1;Dbxref=GeneID:107066980%2CGenbank:XP_015177552.1;Parent=rna-XM_015322066.1
NW_015149004.1	Gnomon	exon	1640275	1640517	.	+	.	ID=exon-XM_015322100.1-20;Dbxref=GeneID:107066994%2CGenbank:XM_015322100.1;Parent=rna-XM_015322100.1
NW_015149004.1	Gnomon	exon	1640614	1642043	.	+	.	ID=exon-XM_015322100.1-21;Dbxref=GeneID:107066994%2CGenbank:XM_015322100.1;Parent=rna-XM_015322100.1
NW_015149004.1	Gnomon	exon	1626396	1626520	.	+	.	ID=exon-XM_015322100.1-10;Dbxref=GeneID:107066994%2CGenbank:XM_015322100.1;Parent=rna-XM_015322100.1
NW_015149004.1	Gnomon	exon	1630359	1630778	.	+	.	ID=exon-XM_015322100.1-11;Dbxref=GeneID:107066994%2CGenbank:XM_015322100.1;Parent=rna-XM_015322100.1
NW_015149004.1	Gnomon	exon	1632430	1632532	.	+	.	ID=exon-XM_015322100.1-12;Dbxref=GeneID:107066994%2CGenbank:XM_015322100.1;Parent=rna-XM_015322100.1
NW_015149004.1	Gnomon	exon	1632823	1633011	.	+	.	ID=exon-XM_015322100.1-13;Dbxref=GeneID:107066994%2CGenbank:XM_015322100.1;Parent=rna-XM_015322100.1
NW_015149004.1	Gnomon	exon	1634474	1634685	.	+	.	ID=exon-XM_015322100.1-14;Dbxref=GeneID:107066994%2CGenbank:XM_015322100.1;Parent=rna-XM_015322100.1
NW_015149004.1	Gnomon	exon	1637087	1637187	.	+	.	ID=exon-XM_015322100.1-15;Dbxref=GeneID:107066994%2CGenbank:XM_015322100.1;Parent=rna-XM_015322100.1
NW_015149004.1	Gnomon	exon	1638322	1638638	.	+	.	ID=exon-XM_015322100.1-16;Dbxref=GeneID:107066994%2CGenbank:XM_015322100.1;Parent=rna-XM_015322100.1
NW_015149004.1	Gnomon	exon	1638823	1639191	.	+	.	ID=exon-XM_015322100.1-17;Dbxref=GeneID:107066994%2CGenbank:XM_015322100.1;Parent=rna-XM_015322100.1
NW_015149004.1	Gnomon	exon	1639309	1639671	.	+	.	ID=exon-XM_015322100.1-18;Dbxref=GeneID:107066994%2CGenbank:XM_015322100.1;Parent=rna-XM_015322100.1
NW_015149004.1	Gnomon	exon	1639776	1639989	.	+	.	ID=exon-XM_015322100.1-19;Dbxref=GeneID:107066994%2CGenbank:XM_015322100.1;Parent=rna-XM_015322100.1
NW_015149004.1	Gnomon	mRNA	360686	363636	.	+	.	Name=XM_015322119.1;ID=rna-XM_015322119.1;Dbxref=GeneID:107067000%2CGenbank:XM_015322119.1;Parent=gene-LOC107067000
NW_015149004.1	Gnomon	CDS	360990	361123	.	+	0	Name=XP_015177605.1;ID=cds-XP_015177605.1;Dbxref=GeneID:107067000%2CGenbank:XP_015177605.1;Parent=rna-XM_015322119.1
NW_015149004.1	Gnomon	CDS	361207	361335	.	+	0	Name=XP_015177605.1;ID=cds-XP_015177605.1;Dbxref=GeneID:107067000%2CGenbank:XP_015177605.1;Parent=rna-XM_015322119.1
NW_015149004.1	Gnomon	CDS	361420	361696	.	+	0	Name=XP_015177605.1;ID=cds-XP_015177605.1;Dbxref=GeneID:107067000%2CGenbank:XP_015177605.1;Parent=rna-XM_015322119.1
NW_015149004.1	Gnomon	CDS	362365	363432	.	+	0	Name=XP_015177605.1;ID=cds-XP_015177605.1;Dbxref=GeneID:107067000%2CGenbank:XP_015177605.1;Parent=rna-XM_015322119.1
NW_015149004.1	Gnomon	exon	796673	797986	.	-	.	ID=exon-XM_015322092.1-20;Dbxref=GeneID:107066989%2CGenbank:XM_015322092.1;Parent=rna-XM_015322092.1
NW_015149004.1	Gnomon	CDS	1646225	1646569	.	-	0	Name=XP_015177595.1;ID=cds-XP_015177595.1;Dbxref=GeneID:107066997%2CGenbank:XP_015177595.1;Parent=rna-XM_015322109.1
NW_015149004.1	Gnomon	CDS	1645974	1646129	.	-	0	Name=XP_015177595.1;ID=cds-XP_015177595.1;Dbxref=GeneID:107066997%2CGenbank:XP_015177595.1;Parent=rna-XM_015322109.1
NW_015149004.1	Gnomon	CDS	1645669	1645893	.	-	0	Name=XP_015177595.1;ID=cds-XP_015177595.1;Dbxref=GeneID:107066997%2CGenbank:XP_015177595.1;Parent=rna-XM_015322109.1
NW_015149004.1	RefSeq	cDNA_match	76354	76531	.	+	.	ID=4ac4c6c6-7079-486e-a30f-39d0760475e1;Target=XM_015322063.1 1401 1578
NW_015149004.1	RefSeq	cDNA_match	77179	77324	.	+	.	ID=4ac4c6c6-7079-486e-a30f-39d0760475e1;Target=XM_015322063.1 1401 1578
NW_015149004.1	RefSeq	cDNA_match	77444	78268	.	+	.	ID=4ac4c6c6-7079-486e-a30f-39d0760475e1;Target=XM_015322063.1 1401 1578
NW_015149004.1	RefSeq	cDNA_match	78346	78511	.	+	.	ID=4ac4c6c6-7079-486e-a30f-39d0760475e1;Target=XM_015322063.1 1401 1578
NW_015149004.1	RefSeq	cDNA_match	79367	79725	.	+	.	ID=4ac4c6c6-7079-486e-a30f-39d0760475e1;Target=XM_015322063.1 1401 1578
NW_015149004.1	Gnomon	CDS	1646885	1646922	.	-	0	Name=XP_015177594.1;ID=cds-XP_015177594.1;Dbxref=GeneID:107066997%2CGenbank:XP_015177594.1;Parent=rna-XM_015322108.1
NW_015149004.1	Gnomon	CDS	1646225	1646606	.	-	0	Name=XP_015177594.1;ID=cds-XP_015177594.1;Dbxref=GeneID:107066997%2CGenbank:XP_015177594.1;Parent=rna-XM_015322108.1
NW_015149004.1	Gnomon	CDS	1645974	1646129	.	-	0	Name=XP_015177594.1;ID=cds-XP_015177594.1;Dbxref=GeneID:107066997%2CGenbank:XP_015177594.1;Parent=rna-XM_015322108.1
NW_015149004.1	Gnomon	CDS	1645669	1645893	.	-	0	Name=XP_015177594.1;ID=cds-XP_015177594.1;Dbxref=GeneID:107066997%2CGenbank:XP_015177594.1;Parent=rna-XM_015322108.1
NW_015149004.1	Gnomon	CDS	358508	358713	.	+	0	Name=XP_015177604.1;ID=cds-XP_015177604.1;Dbxref=GeneID:107067000%2CGenbank:XP_015177604.1;Parent=rna-XM_015322118.1
NW_015149004.1	Gnomon	CDS	360687	360751	.	+	0	Name=XP_015177604.1;ID=cds-XP_015177604.1;Dbxref=GeneID:107067000%2CGenbank:XP_015177604.1;Parent=rna-XM_015322118.1
NW_015149004.1	Gnomon	CDS	360871	361123	.	+	0	Name=XP_015177604.1;ID=cds-XP_015177604.1;Dbxref=GeneID:107067000%2CGenbank:XP_015177604.1;Parent=rna-XM_015322118.1
NW_015149004.1	Gnomon	CDS	361207	361335	.	+	0	Name=XP_015177604.1;ID=cds-XP_015177604.1;Dbxref=GeneID:107067000%2CGenbank:XP_015177604.1;Parent=rna-XM_015322118.1
NW_015149004.1	Gnomon	CDS	361420	361696	.	+	0	Name=XP_015177604.1;ID=cds-XP_015177604.1;Dbxref=GeneID:107067000%2CGenbank:XP_015177604.1;Parent=rna-XM_015322118.1
NW_015149004.1	Gnomon	CDS	362365	363432	.	+	0	Name=XP_015177604.1;ID=cds-XP_015177604.1;Dbxref=GeneID:107067000%2CGenbank:XP_015177604.1;Parent=rna-XM_015322118.1
NW_015149004.1	Gnomon	exon	86381	86623	.	+	.	ID=exon-XM_015322071.1-2;Dbxref=GeneID:107066983%2CGenbank:XM_015322071.1;Parent=rna-XM_015322071.1
NW_015149004.1	Gnomon	exon	86711	86989	.	+	.	ID=exon-XM_015322071.1-3;Dbxref=GeneID:107066983%2CGenbank:XM_015322071.1;Parent=rna-XM_015322071.1
NW_015149004.1	Gnomon	exon	87068	87253	.	+	.	ID=exon-XM_015322071.1-4;Dbxref=GeneID:107066983%2CGenbank:XM_015322071.1;Parent=rna-XM_015322071.1
NW_015149004.1	Gnomon	exon	87318	87575	.	+	.	ID=exon-XM_015322071.1-5;Dbxref=GeneID:107066983%2CGenbank:XM_015322071.1;Parent=rna-XM_015322071.1
NW_015149004.1	Gnomon	exon	85976	86307	.	+	.	ID=exon-XM_015322071.1-1;Dbxref=GeneID:107066983%2CGenbank:XM_015322071.1;Parent=rna-XM_015322071.1
NW_015149004.1	Gnomon	exon	87661	87789	.	+	.	ID=exon-XM_015322071.1-6;Dbxref=GeneID:107066983%2CGenbank:XM_015322071.1;Parent=rna-XM_015322071.1
NW_015149004.1	Gnomon	exon	87869	88097	.	+	.	ID=exon-XM_015322071.1-7;Dbxref=GeneID:107066983%2CGenbank:XM_015322071.1;Parent=rna-XM_015322071.1
NW_015149004.1	Gnomon	exon	88185	88293	.	+	.	ID=exon-XM_015322071.1-8;Dbxref=GeneID:107066983%2CGenbank:XM_015322071.1;Parent=rna-XM_015322071.1
NW_015149004.1	Gnomon	exon	88370	88513	.	+	.	ID=exon-XM_015322071.1-9;Dbxref=GeneID:107066983%2CGenbank:XM_015322071.1;Parent=rna-XM_015322071.1
NW_015149004.1	Gnomon	exon	389859	390794	.	-	.	ID=exon-XM_015322164.1-1;Dbxref=GeneID:107067019%2CGenbank:XM_015322164.1;Parent=rna-XM_015322164.1
NW_015149004.1	Gnomon	exon	389255	389355	.	-	.	ID=exon-XM_015322164.1-2;Dbxref=GeneID:107067019%2CGenbank:XM_015322164.1;Parent=rna-XM_015322164.1
NW_015149004.1	Gnomon	exon	388654	388778	.	-	.	ID=exon-XM_015322164.1-3;Dbxref=GeneID:107067019%2CGenbank:XM_015322164.1;Parent=rna-XM_015322164.1
NW_015149004.1	Gnomon	exon	388353	388557	.	-	.	ID=exon-XM_015322164.1-4;Dbxref=GeneID:107067019%2CGenbank:XM_015322164.1;Parent=rna-XM_015322164.1
NW_015149004.1	Gnomon	exon	388172	388260	.	-	.	ID=exon-XM_015322164.1-5;Dbxref=GeneID:107067019%2CGenbank:XM_015322164.1;Parent=rna-XM_015322164.1
NW_015149004.1	Gnomon	exon	387933	388037	.	-	.	ID=exon-XM_015322164.1-6;Dbxref=GeneID:107067019%2CGenbank:XM_015322164.1;Parent=rna-XM_015322164.1
NW_015149004.1	Gnomon	exon	387726	387828	.	-	.	ID=exon-XM_015322164.1-7;Dbxref=GeneID:107067019%2CGenbank:XM_015322164.1;Parent=rna-XM_015322164.1
NW_015149004.1	Gnomon	exon	387387	387658	.	-	.	ID=exon-XM_015322164.1-8;Dbxref=GeneID:107067019%2CGenbank:XM_015322164.1;Parent=rna-XM_015322164.1
NW_015149004.1	Gnomon	CDS	367560	367691	.	-	0	Name=XP_015177603.1;ID=cds-XP_015177603.1;Dbxref=GeneID:107066999%2CGenbank:XP_015177603.1;Parent=rna-XM_015322117.1
NW_015149004.1	Gnomon	CDS	366119	366379	.	-	0	Name=XP_015177603.1;ID=cds-XP_015177603.1;Dbxref=GeneID:107066999%2CGenbank:XP_015177603.1;Parent=rna-XM_015322117.1
NW_015149004.1	Gnomon	CDS	365100	366052	.	-	0	Name=XP_015177603.1;ID=cds-XP_015177603.1;Dbxref=GeneID:107066999%2CGenbank:XP_015177603.1;Parent=rna-XM_015322117.1
NW_015149004.1	Gnomon	CDS	364743	365025	.	-	0	Name=XP_015177603.1;ID=cds-XP_015177603.1;Dbxref=GeneID:107066999%2CGenbank:XP_015177603.1;Parent=rna-XM_015322117.1
NW_015149004.1	Gnomon	CDS	364486	364659	.	-	0	Name=XP_015177603.1;ID=cds-XP_015177603.1;Dbxref=GeneID:107066999%2CGenbank:XP_015177603.1;Parent=rna-XM_015322117.1
NW_015149004.1	Gnomon	CDS	364290	364403	.	-	0	Name=XP_015177603.1;ID=cds-XP_015177603.1;Dbxref=GeneID:107066999%2CGenbank:XP_015177603.1;Parent=rna-XM_015322117.1
NW_015149004.1	Gnomon	CDS	1646885	1646922	.	-	0	Name=XP_015177593.1;ID=cds-XP_015177593.1;Dbxref=GeneID:107066997%2CGenbank:XP_015177593.1;Parent=rna-XM_015322107.1
NW_015149004.1	Gnomon	CDS	1646225	1646606	.	-	0	Name=XP_015177593.1;ID=cds-XP_015177593.1;Dbxref=GeneID:107066997%2CGenbank:XP_015177593.1;Parent=rna-XM_015322107.1
NW_015149004.1	Gnomon	CDS	1645974	1646129	.	-	0	Name=XP_015177593.1;ID=cds-XP_015177593.1;Dbxref=GeneID:107066997%2CGenbank:XP_015177593.1;Parent=rna-XM_015322107.1
NW_015149004.1	Gnomon	CDS	1645669	1645893	.	-	0	Name=XP_015177593.1;ID=cds-XP_015177593.1;Dbxref=GeneID:107066997%2CGenbank:XP_015177593.1;Parent=rna-XM_015322107.1
NW_015149004.1	Gnomon	exon	869435	869710	.	-	.	ID=exon-XM_015322094.1-5;Dbxref=GeneID:107066989%2CGenbank:XM_015322094.1;Parent=rna-XM_015322094.1
NW_015149004.1	Gnomon	exon	867553	867765	.	-	.	ID=exon-XM_015322094.1-6;Dbxref=GeneID:107066989%2CGenbank:XM_015322094.1;Parent=rna-XM_015322094.1
NW_015149004.1	Gnomon	exon	865153	865306	.	-	.	ID=exon-XM_015322094.1-7;Dbxref=GeneID:107066989%2CGenbank:XM_015322094.1;Parent=rna-XM_015322094.1
NW_015149004.1	Gnomon	exon	862790	862925	.	-	.	ID=exon-XM_015322094.1-8;Dbxref=GeneID:107066989%2CGenbank:XM_015322094.1;Parent=rna-XM_015322094.1
NW_015149004.1	Gnomon	exon	805019	805232	.	-	.	ID=exon-XM_015322094.1-9;Dbxref=GeneID:107066989%2CGenbank:XM_015322094.1;Parent=rna-XM_015322094.1
NW_015149004.1	Gnomon	exon	1025974	1026269	.	-	.	ID=exon-XM_015322094.1-1;Dbxref=GeneID:107066989%2CGenbank:XM_015322094.1;Parent=rna-XM_015322094.1
NW_015149004.1	Gnomon	exon	1024264	1024440	.	-	.	ID=exon-XM_015322094.1-2;Dbxref=GeneID:107066989%2CGenbank:XM_015322094.1;Parent=rna-XM_015322094.1
NW_015149004.1	Gnomon	exon	962815	962850	.	-	.	ID=exon-XM_015322094.1-3;Dbxref=GeneID:107066989%2CGenbank:XM_015322094.1;Parent=rna-XM_015322094.1
NW_015149004.1	Gnomon	exon	924398	924433	.	-	.	ID=exon-XM_015322094.1-4;Dbxref=GeneID:107066989%2CGenbank:XM_015322094.1;Parent=rna-XM_015322094.1
NW_015149004.1	Gnomon	exon	1687466	1687576	.	+	.	ID=exon-XM_015322188.1-1;Dbxref=GeneID:107067031%2CGenbank:XM_015322188.1;Parent=rna-XM_015322188.1
NW_015149004.1	Gnomon	exon	1689345	1689520	.	+	.	ID=exon-XM_015322188.1-2;Dbxref=GeneID:107067031%2CGenbank:XM_015322188.1;Parent=rna-XM_015322188.1
NW_015149004.1	Gnomon	exon	1698261	1698399	.	+	.	ID=exon-XM_015322188.1-5;Dbxref=GeneID:107067031%2CGenbank:XM_015322188.1;Parent=rna-XM_015322188.1
NW_015149004.1	Gnomon	exon	1698482	1698616	.	+	.	ID=exon-XM_015322188.1-6;Dbxref=GeneID:107067031%2CGenbank:XM_015322188.1;Parent=rna-XM_015322188.1
NW_015149004.1	Gnomon	exon	1695528	1695662	.	+	.	ID=exon-XM_015322188.1-3;Dbxref=GeneID:107067031%2CGenbank:XM_015322188.1;Parent=rna-XM_015322188.1
NW_015149004.1	Gnomon	exon	1697670	1697997	.	+	.	ID=exon-XM_015322188.1-4;Dbxref=GeneID:107067031%2CGenbank:XM_015322188.1;Parent=rna-XM_015322188.1
NW_015149004.1	Gnomon	exon	1700234	1700362	.	+	.	ID=exon-XM_015322188.1-9;Dbxref=GeneID:107067031%2CGenbank:XM_015322188.1;Parent=rna-XM_015322188.1
NW_015149004.1	Gnomon	exon	1699646	1699749	.	+	.	ID=exon-XM_015322188.1-7;Dbxref=GeneID:107067031%2CGenbank:XM_015322188.1;Parent=rna-XM_015322188.1
NW_015149004.1	Gnomon	exon	1699894	1700131	.	+	.	ID=exon-XM_015322188.1-8;Dbxref=GeneID:107067031%2CGenbank:XM_015322188.1;Parent=rna-XM_015322188.1
NW_015149004.1	tRNAscan-SE	tRNA	55922	55993	.	+	.	ID=rna-Trnaq-cug-3;Dbxref=GeneID:107063582;Note=transfer RNA glutamine (anticodon CUG);Parent=gene-Trnaq-cug-3
NW_015149004.1	Gnomon	mRNA	76354	79725	.	+	.	Name=XM_015322060.1;ID=rna-XM_015322060.1;Dbxref=GeneID:107066980%2CGenbank:XM_015322060.1;Note=The sequence of the model RefSeq transcript was modified relative to this genomic sequence to represent the inferred CDS: added 1400 bases not found in genome assembly;Parent=gene-LOC107066980
NW_015149004.1	Gnomon	exon	804743	804900	.	-	.	ID=exon-XM_015322092.1-12;Dbxref=GeneID:107066989%2CGenbank:XM_015322092.1;Parent=rna-XM_015322092.1
NW_015149004.1	Gnomon	exon	804155	804404	.	-	.	ID=exon-XM_015322092.1-13;Dbxref=GeneID:107066989%2CGenbank:XM_015322092.1;Parent=rna-XM_015322092.1
NW_015149004.1	Gnomon	exon	803525	803627	.	-	.	ID=exon-XM_015322092.1-14;Dbxref=GeneID:107066989%2CGenbank:XM_015322092.1;Parent=rna-XM_015322092.1
NW_015149004.1	Gnomon	exon	802882	802920	.	-	.	ID=exon-XM_015322092.1-15;Dbxref=GeneID:107066989%2CGenbank:XM_015322092.1;Parent=rna-XM_015322092.1
NW_015149004.1	Gnomon	exon	799581	799730	.	-	.	ID=exon-XM_015322092.1-16;Dbxref=GeneID:107066989%2CGenbank:XM_015322092.1;Parent=rna-XM_015322092.1
NW_015149004.1	Gnomon	exon	798698	798870	.	-	.	ID=exon-XM_015322092.1-17;Dbxref=GeneID:107066989%2CGenbank:XM_015322092.1;Parent=rna-XM_015322092.1
NW_015149004.1	Gnomon	exon	798447	798556	.	-	.	ID=exon-XM_015322092.1-18;Dbxref=GeneID:107066989%2CGenbank:XM_015322092.1;Parent=rna-XM_015322092.1
NW_015149004.1	Gnomon	exon	798255	798346	.	-	.	ID=exon-XM_015322092.1-19;Dbxref=GeneID:107066989%2CGenbank:XM_015322092.1;Parent=rna-XM_015322092.1
NW_015149004.1	Gnomon	exon	862790	862925	.	-	.	ID=exon-XM_015322092.1-10;Dbxref=GeneID:107066989%2CGenbank:XM_015322092.1;Parent=rna-XM_015322092.1
NW_015149004.1	Gnomon	exon	805019	805232	.	-	.	ID=exon-XM_015322092.1-11;Dbxref=GeneID:107066989%2CGenbank:XM_015322092.1;Parent=rna-XM_015322092.1
NW_015149004.1	Gnomon	exon	805019	805232	.	-	.	ID=exon-XM_015322085.1-10;Dbxref=GeneID:107066989%2CGenbank:XM_015322085.1;Parent=rna-XM_015322085.1
NW_015149004.1	Gnomon	exon	804743	804900	.	-	.	ID=exon-XM_015322085.1-11;Dbxref=GeneID:107066989%2CGenbank:XM_015322085.1;Parent=rna-XM_015322085.1
NW_015149004.1	Gnomon	exon	804155	804404	.	-	.	ID=exon-XM_015322085.1-12;Dbxref=GeneID:107066989%2CGenbank:XM_015322085.1;Parent=rna-XM_015322085.1
NW_015149004.1	Gnomon	exon	803525	803627	.	-	.	ID=exon-XM_015322085.1-13;Dbxref=GeneID:107066989%2CGenbank:XM_015322085.1;Parent=rna-XM_015322085.1
NW_015149004.1	Gnomon	exon	802882	802920	.	-	.	ID=exon-XM_015322085.1-14;Dbxref=GeneID:107066989%2CGenbank:XM_015322085.1;Parent=rna-XM_015322085.1
NW_015149004.1	Gnomon	exon	801860	801901	.	-	.	ID=exon-XM_015322085.1-15;Dbxref=GeneID:107066989%2CGenbank:XM_015322085.1;Parent=rna-XM_015322085.1
NW_015149004.1	Gnomon	exon	801149	801271	.	-	.	ID=exon-XM_015322085.1-16;Dbxref=GeneID:107066989%2CGenbank:XM_015322085.1;Parent=rna-XM_015322085.1
NW_015149004.1	Gnomon	exon	799581	799730	.	-	.	ID=exon-XM_015322085.1-17;Dbxref=GeneID:107066989%2CGenbank:XM_015322085.1;Parent=rna-XM_015322085.1
NW_015149004.1	Gnomon	exon	798698	798870	.	-	.	ID=exon-XM_015322085.1-18;Dbxref=GeneID:107066989%2CGenbank:XM_015322085.1;Parent=rna-XM_015322085.1
NW_015149004.1	Gnomon	exon	798447	798556	.	-	.	ID=exon-XM_015322085.1-19;Dbxref=GeneID:107066989%2CGenbank:XM_015322085.1;Parent=rna-XM_015322085.1
NW_015149004.1	Gnomon	exon	798255	798346	.	-	.	ID=exon-XM_015322085.1-20;Dbxref=GeneID:107066989%2CGenbank:XM_015322085.1;Parent=rna-XM_015322085.1
NW_015149004.1	Gnomon	exon	796673	797986	.	-	.	ID=exon-XM_015322085.1-21;Dbxref=GeneID:107066989%2CGenbank:XM_015322085.1;Parent=rna-XM_015322085.1
NW_015149004.1	Gnomon	exon	1699894	1700131	.	+	.	ID=exon-XM_015322187.1-8;Dbxref=GeneID:107067031%2CGenbank:XM_015322187.1;Parent=rna-XM_015322187.1
NW_015149004.1	Gnomon	exon	1700234	1700362	.	+	.	ID=exon-XM_015322187.1-9;Dbxref=GeneID:107067031%2CGenbank:XM_015322187.1;Parent=rna-XM_015322187.1
NW_015149004.1	Gnomon	exon	1697670	1697997	.	+	.	ID=exon-XM_015322187.1-4;Dbxref=GeneID:107067031%2CGenbank:XM_015322187.1;Parent=rna-XM_015322187.1
NW_015149004.1	Gnomon	exon	1698261	1698399	.	+	.	ID=exon-XM_015322187.1-5;Dbxref=GeneID:107067031%2CGenbank:XM_015322187.1;Parent=rna-XM_015322187.1
NW_015149004.1	Gnomon	exon	1698482	1698616	.	+	.	ID=exon-XM_015322187.1-6;Dbxref=GeneID:107067031%2CGenbank:XM_015322187.1;Parent=rna-XM_015322187.1
NW_015149004.1	Gnomon	exon	1699646	1699749	.	+	.	ID=exon-XM_015322187.1-7;Dbxref=GeneID:107067031%2CGenbank:XM_015322187.1;Parent=rna-XM_015322187.1
NW_015149004.1	Gnomon	exon	1685783	1686079	.	+	.	ID=exon-XM_015322187.1-1;Dbxref=GeneID:107067031%2CGenbank:XM_015322187.1;Parent=rna-XM_015322187.1
NW_015149004.1	Gnomon	exon	1689345	1689520	.	+	.	ID=exon-XM_015322187.1-2;Dbxref=GeneID:107067031%2CGenbank:XM_015322187.1;Parent=rna-XM_015322187.1
NW_015149004.1	Gnomon	exon	1695528	1695662	.	+	.	ID=exon-XM_015322187.1-3;Dbxref=GeneID:107067031%2CGenbank:XM_015322187.1;Parent=rna-XM_015322187.1
NW_015149004.1	Gnomon	exon	365100	366052	.	-	.	ID=exon-XM_015322117.1-3;Dbxref=GeneID:107066999%2CGenbank:XM_015322117.1;Parent=rna-XM_015322117.1
NW_015149004.1	Gnomon	exon	364743	365025	.	-	.	ID=exon-XM_015322117.1-4;Dbxref=GeneID:107066999%2CGenbank:XM_015322117.1;Parent=rna-XM_015322117.1
NW_015149004.1	Gnomon	exon	367560	367781	.	-	.	ID=exon-XM_015322117.1-1;Dbxref=GeneID:107066999%2CGenbank:XM_015322117.1;Parent=rna-XM_015322117.1
NW_015149004.1	Gnomon	exon	366119	366379	.	-	.	ID=exon-XM_015322117.1-2;Dbxref=GeneID:107066999%2CGenbank:XM_015322117.1;Parent=rna-XM_015322117.1
NW_015149004.1	Gnomon	exon	364486	364659	.	-	.	ID=exon-XM_015322117.1-5;Dbxref=GeneID:107066999%2CGenbank:XM_015322117.1;Parent=rna-XM_015322117.1
NW_015149004.1	Gnomon	exon	363643	364403	.	-	.	ID=exon-XM_015322117.1-6;Dbxref=GeneID:107066999%2CGenbank:XM_015322117.1;Parent=rna-XM_015322117.1
NW_015149004.1	Gnomon	mRNA	363643	367781	.	-	.	Name=XM_015322115.1;ID=rna-XM_015322115.1;Dbxref=GeneID:107066999%2CGenbank:XM_015322115.1;Parent=gene-LOC107066999
NW_015149004.1	Gnomon	CDS	367560	367691	.	-	0	Name=XP_015177599.1;ID=cds-XP_015177599.1;Dbxref=GeneID:107066999%2CGenbank:XP_015177599.1;Parent=rna-XM_015322113.1
NW_015149004.1	Gnomon	CDS	367144	367281	.	-	0	Name=XP_015177599.1;ID=cds-XP_015177599.1;Dbxref=GeneID:107066999%2CGenbank:XP_015177599.1;Parent=rna-XM_015322113.1
NW_015149004.1	Gnomon	CDS	366741	366878	.	-	0	Name=XP_015177599.1;ID=cds-XP_015177599.1;Dbxref=GeneID:107066999%2CGenbank:XP_015177599.1;Parent=rna-XM_015322113.1
NW_015149004.1	Gnomon	CDS	366119	366379	.	-	0	Name=XP_015177599.1;ID=cds-XP_015177599.1;Dbxref=GeneID:107066999%2CGenbank:XP_015177599.1;Parent=rna-XM_015322113.1
NW_015149004.1	Gnomon	CDS	365100	366052	.	-	0	Name=XP_015177599.1;ID=cds-XP_015177599.1;Dbxref=GeneID:107066999%2CGenbank:XP_015177599.1;Parent=rna-XM_015322113.1
NW_015149004.1	Gnomon	CDS	364743	365025	.	-	0	Name=XP_015177599.1;ID=cds-XP_015177599.1;Dbxref=GeneID:107066999%2CGenbank:XP_015177599.1;Parent=rna-XM_015322113.1
NW_015149004.1	Gnomon	CDS	364486	364659	.	-	0	Name=XP_015177599.1;ID=cds-XP_015177599.1;Dbxref=GeneID:107066999%2CGenbank:XP_015177599.1;Parent=rna-XM_015322113.1
NW_015149004.1	Gnomon	CDS	364290	364403	.	-	0	Name=XP_015177599.1;ID=cds-XP_015177599.1;Dbxref=GeneID:107066999%2CGenbank:XP_015177599.1;Parent=rna-XM_015322113.1
NW_015149004.1	Gnomon	exon	87318	87575	.	+	.	ID=exon-XM_015322070.1-5;Dbxref=GeneID:107066983%2CGenbank:XM_015322070.1;Parent=rna-XM_015322070.1
NW_015149004.1	Gnomon	exon	87661	87789	.	+	.	ID=exon-XM_015322070.1-6;Dbxref=GeneID:107066983%2CGenbank:XM_015322070.1;Parent=rna-XM_015322070.1
NW_015149004.1	Gnomon	exon	86711	86989	.	+	.	ID=exon-XM_015322070.1-3;Dbxref=GeneID:107066983%2CGenbank:XM_015322070.1;Parent=rna-XM_015322070.1
NW_015149004.1	Gnomon	exon	87068	87253	.	+	.	ID=exon-XM_015322070.1-4;Dbxref=GeneID:107066983%2CGenbank:XM_015322070.1;Parent=rna-XM_015322070.1
NW_015149004.1	Gnomon	exon	85976	86307	.	+	.	ID=exon-XM_015322070.1-1;Dbxref=GeneID:107066983%2CGenbank:XM_015322070.1;Parent=rna-XM_015322070.1
NW_015149004.1	Gnomon	exon	86381	86623	.	+	.	ID=exon-XM_015322070.1-2;Dbxref=GeneID:107066983%2CGenbank:XM_015322070.1;Parent=rna-XM_015322070.1
NW_015149004.1	Gnomon	exon	88370	88513	.	+	.	ID=exon-XM_015322070.1-9;Dbxref=GeneID:107066983%2CGenbank:XM_015322070.1;Parent=rna-XM_015322070.1
NW_015149004.1	Gnomon	exon	87869	88097	.	+	.	ID=exon-XM_015322070.1-7;Dbxref=GeneID:107066983%2CGenbank:XM_015322070.1;Parent=rna-XM_015322070.1
NW_015149004.1	Gnomon	exon	88185	88293	.	+	.	ID=exon-XM_015322070.1-8;Dbxref=GeneID:107066983%2CGenbank:XM_015322070.1;Parent=rna-XM_015322070.1
NW_015149004.1	Gnomon	CDS	344728	344853	.	+	0	Name=XP_015177609.1;ID=cds-XP_015177609.1;Dbxref=GeneID:107067002%2CGenbank:XP_015177609.1;Parent=rna-XM_015322123.1
NW_015149004.1	Gnomon	CDS	346083	346134	.	+	0	Name=XP_015177609.1;ID=cds-XP_015177609.1;Dbxref=GeneID:107067002%2CGenbank:XP_015177609.1;Parent=rna-XM_015322123.1
NW_015149004.1	Gnomon	CDS	346843	347033	.	+	0	Name=XP_015177609.1;ID=cds-XP_015177609.1;Dbxref=GeneID:107067002%2CGenbank:XP_015177609.1;Parent=rna-XM_015322123.1
NW_015149004.1	Gnomon	CDS	347108	347260	.	+	0	Name=XP_015177609.1;ID=cds-XP_015177609.1;Dbxref=GeneID:107067002%2CGenbank:XP_015177609.1;Parent=rna-XM_015322123.1
NW_015149004.1	Gnomon	CDS	347342	347566	.	+	0	Name=XP_015177609.1;ID=cds-XP_015177609.1;Dbxref=GeneID:107067002%2CGenbank:XP_015177609.1;Parent=rna-XM_015322123.1
NW_015149004.1	Gnomon	CDS	1654690	1655064	.	-	0	Name=XP_015177598.1;ID=cds-XP_015177598.1;Dbxref=GeneID:107066998%2CGenbank:XP_015177598.1;Parent=rna-XM_015322112.1
NW_015149004.1	Gnomon	CDS	344956	344968	.	-	0	Name=XP_015177608.1;ID=cds-XP_015177608.1;Dbxref=GeneID:107067001%2CGenbank:XP_015177608.1;Parent=rna-XM_015322122.1
NW_015149004.1	Gnomon	CDS	343779	344002	.	-	0	Name=XP_015177608.1;ID=cds-XP_015177608.1;Dbxref=GeneID:107067001%2CGenbank:XP_015177608.1;Parent=rna-XM_015322122.1
NW_015149004.1	Gnomon	CDS	343573	343703	.	-	0	Name=XP_015177608.1;ID=cds-XP_015177608.1;Dbxref=GeneID:107067001%2CGenbank:XP_015177608.1;Parent=rna-XM_015322122.1
NW_015149004.1	Gnomon	CDS	343266	343495	.	-	0	Name=XP_015177608.1;ID=cds-XP_015177608.1;Dbxref=GeneID:107067001%2CGenbank:XP_015177608.1;Parent=rna-XM_015322122.1
NW_015149004.1	Gnomon	CDS	342945	343159	.	-	0	Name=XP_015177608.1;ID=cds-XP_015177608.1;Dbxref=GeneID:107067001%2CGenbank:XP_015177608.1;Parent=rna-XM_015322122.1
NW_015149004.1	Gnomon	CDS	342689	342871	.	-	0	Name=XP_015177608.1;ID=cds-XP_015177608.1;Dbxref=GeneID:107067001%2CGenbank:XP_015177608.1;Parent=rna-XM_015322122.1
NW_015149004.1	Gnomon	CDS	342241	342599	.	-	0	Name=XP_015177608.1;ID=cds-XP_015177608.1;Dbxref=GeneID:107067001%2CGenbank:XP_015177608.1;Parent=rna-XM_015322122.1
NW_015149004.1	Gnomon	CDS	342016	342145	.	-	0	Name=XP_015177608.1;ID=cds-XP_015177608.1;Dbxref=GeneID:107067001%2CGenbank:XP_015177608.1;Parent=rna-XM_015322122.1
NW_015149004.1	Gnomon	mRNA	363643	367781	.	-	.	Name=XM_015322117.1;ID=rna-XM_015322117.1;Dbxref=GeneID:107066999%2CGenbank:XM_015322117.1;Parent=gene-LOC107066999
NW_015149004.1	Gnomon	exon	85321	85579	.	-	.	ID=exon-XM_015322069.1-1;Dbxref=GeneID:107066982%2CGenbank:XM_015322069.1;Parent=rna-XM_015322069.1
NW_015149004.1	Gnomon	exon	85073	85234	.	-	.	ID=exon-XM_015322069.1-2;Dbxref=GeneID:107066982%2CGenbank:XM_015322069.1;Parent=rna-XM_015322069.1
NW_015149004.1	Gnomon	exon	84762	84991	.	-	.	ID=exon-XM_015322069.1-3;Dbxref=GeneID:107066982%2CGenbank:XM_015322069.1;Parent=rna-XM_015322069.1
NW_015149004.1	Gnomon	exon	83207	83276	.	-	.	ID=exon-XM_015322069.1-4;Dbxref=GeneID:107066982%2CGenbank:XM_015322069.1;Parent=rna-XM_015322069.1
NW_015149004.1	Gnomon	exon	82992	83093	.	-	.	ID=exon-XM_015322069.1-5;Dbxref=GeneID:107066982%2CGenbank:XM_015322069.1;Parent=rna-XM_015322069.1
NW_015149004.1	Gnomon	exon	82873	82925	.	-	.	ID=exon-XM_015322069.1-6;Dbxref=GeneID:107066982%2CGenbank:XM_015322069.1;Parent=rna-XM_015322069.1
NW_015149004.1	Gnomon	exon	81264	82784	.	-	.	ID=exon-XM_015322069.1-7;Dbxref=GeneID:107066982%2CGenbank:XM_015322069.1;Parent=rna-XM_015322069.1
NW_015149004.1	Gnomon	CDS	344391	344523	.	-	0	Name=XP_015177607.1;ID=cds-XP_015177607.1;Dbxref=GeneID:107067001%2CGenbank:XP_015177607.1;Parent=rna-XM_015322121.1
NW_015149004.1	Gnomon	CDS	343779	344002	.	-	0	Name=XP_015177607.1;ID=cds-XP_015177607.1;Dbxref=GeneID:107067001%2CGenbank:XP_015177607.1;Parent=rna-XM_015322121.1
NW_015149004.1	Gnomon	CDS	343573	343703	.	-	0	Name=XP_015177607.1;ID=cds-XP_015177607.1;Dbxref=GeneID:107067001%2CGenbank:XP_015177607.1;Parent=rna-XM_015322121.1
NW_015149004.1	Gnomon	CDS	343266	343495	.	-	0	Name=XP_015177607.1;ID=cds-XP_015177607.1;Dbxref=GeneID:107067001%2CGenbank:XP_015177607.1;Parent=rna-XM_015322121.1
NW_015149004.1	Gnomon	CDS	342945	343159	.	-	0	Name=XP_015177607.1;ID=cds-XP_015177607.1;Dbxref=GeneID:107067001%2CGenbank:XP_015177607.1;Parent=rna-XM_015322121.1
NW_015149004.1	Gnomon	CDS	342689	342871	.	-	0	Name=XP_015177607.1;ID=cds-XP_015177607.1;Dbxref=GeneID:107067001%2CGenbank:XP_015177607.1;Parent=rna-XM_015322121.1
NW_015149004.1	Gnomon	CDS	342241	342599	.	-	0	Name=XP_015177607.1;ID=cds-XP_015177607.1;Dbxref=GeneID:107067001%2CGenbank:XP_015177607.1;Parent=rna-XM_015322121.1
NW_015149004.1	Gnomon	CDS	342016	342145	.	-	0	Name=XP_015177607.1;ID=cds-XP_015177607.1;Dbxref=GeneID:107067001%2CGenbank:XP_015177607.1;Parent=rna-XM_015322121.1
NW_015149004.1	Gnomon	exon	150265	150629	.	-	.	ID=exon-XM_015322141.1-6;Dbxref=GeneID:107067009%2CGenbank:XM_015322141.1;Parent=rna-XM_015322141.1
NW_015149004.1	Gnomon	exon	149201	149885	.	-	.	ID=exon-XM_015322141.1-7;Dbxref=GeneID:107067009%2CGenbank:XM_015322141.1;Parent=rna-XM_015322141.1
NW_015149004.1	Gnomon	exon	148058	148998	.	-	.	ID=exon-XM_015322141.1-8;Dbxref=GeneID:107067009%2CGenbank:XM_015322141.1;Parent=rna-XM_015322141.1
NW_015149004.1	Gnomon	exon	146893	147627	.	-	.	ID=exon-XM_015322141.1-9;Dbxref=GeneID:107067009%2CGenbank:XM_015322141.1;Parent=rna-XM_015322141.1
NW_015149004.1	Gnomon	exon	153424	153544	.	-	.	ID=exon-XM_015322141.1-2;Dbxref=GeneID:107067009%2CGenbank:XM_015322141.1;Parent=rna-XM_015322141.1
NW_015149004.1	Gnomon	exon	152938	153309	.	-	.	ID=exon-XM_015322141.1-3;Dbxref=GeneID:107067009%2CGenbank:XM_015322141.1;Parent=rna-XM_015322141.1
NW_015149004.1	Gnomon	exon	152553	152852	.	-	.	ID=exon-XM_015322141.1-4;Dbxref=GeneID:107067009%2CGenbank:XM_015322141.1;Parent=rna-XM_015322141.1
NW_015149004.1	Gnomon	exon	151392	152168	.	-	.	ID=exon-XM_015322141.1-5;Dbxref=GeneID:107067009%2CGenbank:XM_015322141.1;Parent=rna-XM_015322141.1
NW_015149004.1	Gnomon	exon	160994	161227	.	-	.	ID=exon-XM_015322141.1-1;Dbxref=GeneID:107067009%2CGenbank:XM_015322141.1;Parent=rna-XM_015322141.1
NW_015149004.1	Gnomon	CDS	1646885	1646922	.	-	0	Name=XP_015177597.1;ID=cds-XP_015177597.1;Dbxref=GeneID:107066997%2CGenbank:XP_015177597.1;Parent=rna-XM_015322111.1
NW_015149004.1	Gnomon	CDS	1646225	1646606	.	-	0	Name=XP_015177597.1;ID=cds-XP_015177597.1;Dbxref=GeneID:107066997%2CGenbank:XP_015177597.1;Parent=rna-XM_015322111.1
NW_015149004.1	Gnomon	CDS	1645974	1646129	.	-	0	Name=XP_015177597.1;ID=cds-XP_015177597.1;Dbxref=GeneID:107066997%2CGenbank:XP_015177597.1;Parent=rna-XM_015322111.1
NW_015149004.1	Gnomon	CDS	1644832	1644909	.	-	0	Name=XP_015177597.1;ID=cds-XP_015177597.1;Dbxref=GeneID:107066997%2CGenbank:XP_015177597.1;Parent=rna-XM_015322111.1
NW_015149004.1	Gnomon	mRNA	352963	363636	.	+	.	Name=XM_015322118.1;ID=rna-XM_015322118.1;Dbxref=GeneID:107067000%2CGenbank:XM_015322118.1;Parent=gene-LOC107067000
NW_015149004.1	Gnomon	exon	867553	867765	.	-	.	ID=exon-XM_015322093.1-8;Dbxref=GeneID:107066989%2CGenbank:XM_015322093.1;Parent=rna-XM_015322093.1
NW_015149004.1	Gnomon	exon	865153	865306	.	-	.	ID=exon-XM_015322093.1-9;Dbxref=GeneID:107066989%2CGenbank:XM_015322093.1;Parent=rna-XM_015322093.1
NW_015149004.1	Gnomon	exon	924398	924433	.	-	.	ID=exon-XM_015322093.1-6;Dbxref=GeneID:107066989%2CGenbank:XM_015322093.1;Parent=rna-XM_015322093.1
NW_015149004.1	Gnomon	exon	869435	869710	.	-	.	ID=exon-XM_015322093.1-7;Dbxref=GeneID:107066989%2CGenbank:XM_015322093.1;Parent=rna-XM_015322093.1
NW_015149004.1	Gnomon	exon	1103937	1104522	.	-	.	ID=exon-XM_015322093.1-1;Dbxref=GeneID:107066989%2CGenbank:XM_015322093.1;Parent=rna-XM_015322093.1
NW_015149004.1	Gnomon	exon	1024264	1024440	.	-	.	ID=exon-XM_015322093.1-4;Dbxref=GeneID:107066989%2CGenbank:XM_015322093.1;Parent=rna-XM_015322093.1
NW_015149004.1	Gnomon	exon	962815	962850	.	-	.	ID=exon-XM_015322093.1-5;Dbxref=GeneID:107066989%2CGenbank:XM_015322093.1;Parent=rna-XM_015322093.1
NW_015149004.1	Gnomon	exon	1078351	1078487	.	-	.	ID=exon-XM_015322093.1-2;Dbxref=GeneID:107066989%2CGenbank:XM_015322093.1;Parent=rna-XM_015322093.1
NW_015149004.1	Gnomon	exon	1029735	1029836	.	-	.	ID=exon-XM_015322093.1-3;Dbxref=GeneID:107066989%2CGenbank:XM_015322093.1;Parent=rna-XM_015322093.1
NW_015149004.1	Gnomon	exon	45966	46316	.	-	.	ID=exon-XM_015322046.1-2;Dbxref=GeneID:107066973%2CGenbank:XM_015322046.1;Parent=rna-XM_015322046.1
NW_015149004.1	Gnomon	exon	45456	45895	.	-	.	ID=exon-XM_015322046.1-3;Dbxref=GeneID:107066973%2CGenbank:XM_015322046.1;Parent=rna-XM_015322046.1
NW_015149004.1	Gnomon	exon	47823	48190	.	-	.	ID=exon-XM_015322046.1-1;Dbxref=GeneID:107066973%2CGenbank:XM_015322046.1;Parent=rna-XM_015322046.1
NW_015149004.1	Gnomon	CDS	1646885	1646922	.	-	0	Name=XP_015177596.1;ID=cds-XP_015177596.1;Dbxref=GeneID:107066997%2CGenbank:XP_015177596.1;Parent=rna-XM_015322110.1
NW_015149004.1	Gnomon	CDS	1646225	1646606	.	-	0	Name=XP_015177596.1;ID=cds-XP_015177596.1;Dbxref=GeneID:107066997%2CGenbank:XP_015177596.1;Parent=rna-XM_015322110.1
NW_015149004.1	Gnomon	CDS	1645974	1646129	.	-	0	Name=XP_015177596.1;ID=cds-XP_015177596.1;Dbxref=GeneID:107066997%2CGenbank:XP_015177596.1;Parent=rna-XM_015322110.1
NW_015149004.1	Gnomon	CDS	1644097	1644192	.	-	0	Name=XP_015177596.1;ID=cds-XP_015177596.1;Dbxref=GeneID:107066997%2CGenbank:XP_015177596.1;Parent=rna-XM_015322110.1
NW_015149004.1	Gnomon	CDS	346302	346452	.	-	0	Name=XP_015177606.1;ID=cds-XP_015177606.1;Dbxref=GeneID:107067001%2CGenbank:XP_015177606.1;Parent=rna-XM_015322120.1
NW_015149004.1	Gnomon	CDS	343779	344002	.	-	0	Name=XP_015177606.1;ID=cds-XP_015177606.1;Dbxref=GeneID:107067001%2CGenbank:XP_015177606.1;Parent=rna-XM_015322120.1
NW_015149004.1	Gnomon	CDS	343573	343703	.	-	0	Name=XP_015177606.1;ID=cds-XP_015177606.1;Dbxref=GeneID:107067001%2CGenbank:XP_015177606.1;Parent=rna-XM_015322120.1
NW_015149004.1	Gnomon	CDS	343266	343495	.	-	0	Name=XP_015177606.1;ID=cds-XP_015177606.1;Dbxref=GeneID:107067001%2CGenbank:XP_015177606.1;Parent=rna-XM_015322120.1
NW_015149004.1	Gnomon	CDS	342945	343159	.	-	0	Name=XP_015177606.1;ID=cds-XP_015177606.1;Dbxref=GeneID:107067001%2CGenbank:XP_015177606.1;Parent=rna-XM_015322120.1
NW_015149004.1	Gnomon	CDS	342689	342871	.	-	0	Name=XP_015177606.1;ID=cds-XP_015177606.1;Dbxref=GeneID:107067001%2CGenbank:XP_015177606.1;Parent=rna-XM_015322120.1
NW_015149004.1	Gnomon	CDS	342241	342599	.	-	0	Name=XP_015177606.1;ID=cds-XP_015177606.1;Dbxref=GeneID:107067001%2CGenbank:XP_015177606.1;Parent=rna-XM_015322120.1
NW_015149004.1	Gnomon	CDS	342016	342145	.	-	0	Name=XP_015177606.1;ID=cds-XP_015177606.1;Dbxref=GeneID:107067001%2CGenbank:XP_015177606.1;Parent=rna-XM_015322120.1
NW_015149004.1	Gnomon	CDS	107995	108033	.	+	0	Name=XP_015177636.1;ID=cds-XP_015177636.1;Dbxref=GeneID:107067013%2CGenbank:XP_015177636.1;Parent=rna-XM_015322150.1
NW_015149004.1	Gnomon	CDS	108123	108236	.	+	0	Name=XP_015177636.1;ID=cds-XP_015177636.1;Dbxref=GeneID:107067013%2CGenbank:XP_015177636.1;Parent=rna-XM_015322150.1
NW_015149004.1	Gnomon	CDS	112394	112570	.	+	0	Name=XP_015177636.1;ID=cds-XP_015177636.1;Dbxref=GeneID:107067013%2CGenbank:XP_015177636.1;Parent=rna-XM_015322150.1
NW_015149004.1	Gnomon	mRNA	378111	380013	.	-	.	Name=XM_015322137.1;ID=rna-XM_015322137.1;Dbxref=GeneID:107067008%2CGenbank:XM_015322137.1;Parent=gene-LOC107067008
NW_015149004.1	Gnomon	exon	386454	386583	.	+	.	ID=exon-XM_015322132.1-15;Dbxref=GeneID:107067006%2CGenbank:XM_015322132.1;Parent=rna-XM_015322132.1
NW_015149004.1	Gnomon	exon	386753	387094	.	+	.	ID=exon-XM_015322132.1-16;Dbxref=GeneID:107067006%2CGenbank:XM_015322132.1;Parent=rna-XM_015322132.1
NW_015149004.1	Gnomon	exon	385488	385664	.	+	.	ID=exon-XM_015322132.1-11;Dbxref=GeneID:107067006%2CGenbank:XM_015322132.1;Parent=rna-XM_015322132.1
NW_015149004.1	Gnomon	exon	385753	385938	.	+	.	ID=exon-XM_015322132.1-12;Dbxref=GeneID:107067006%2CGenbank:XM_015322132.1;Parent=rna-XM_015322132.1
NW_015149004.1	Gnomon	exon	386020	386153	.	+	.	ID=exon-XM_015322132.1-13;Dbxref=GeneID:107067006%2CGenbank:XM_015322132.1;Parent=rna-XM_015322132.1
NW_015149004.1	Gnomon	exon	386233	386370	.	+	.	ID=exon-XM_015322132.1-14;Dbxref=GeneID:107067006%2CGenbank:XM_015322132.1;Parent=rna-XM_015322132.1
NW_015149004.1	Gnomon	exon	385172	385371	.	+	.	ID=exon-XM_015322132.1-10;Dbxref=GeneID:107067006%2CGenbank:XM_015322132.1;Parent=rna-XM_015322132.1
NW_015149004.1	Gnomon	mRNA	146994	161227	.	-	.	Name=XM_015322138.1;ID=rna-XM_015322138.1;Dbxref=GeneID:107067009%2CGenbank:XM_015322138.1;Parent=gene-LOC107067009
NW_015149004.1	Gnomon	CDS	107995	108033	.	+	0	Name=XP_015177635.1;ID=cds-XP_015177635.1;Dbxref=GeneID:107067013%2CGenbank:XP_015177635.1;Parent=rna-XM_015322149.1
NW_015149004.1	Gnomon	CDS	108123	108236	.	+	0	Name=XP_015177635.1;ID=cds-XP_015177635.1;Dbxref=GeneID:107067013%2CGenbank:XP_015177635.1;Parent=rna-XM_015322149.1
NW_015149004.1	Gnomon	CDS	112394	112570	.	+	0	Name=XP_015177635.1;ID=cds-XP_015177635.1;Dbxref=GeneID:107067013%2CGenbank:XP_015177635.1;Parent=rna-XM_015322149.1
NW_015149004.1	Gnomon	exon	124454	124574	.	-	.	ID=exon-XM_015322145.1-2;Dbxref=GeneID:107067011%2CGenbank:XM_015322145.1;Parent=rna-XM_015322145.1
NW_015149004.1	Gnomon	exon	119291	119493	.	-	.	ID=exon-XM_015322145.1-3;Dbxref=GeneID:107067011%2CGenbank:XM_015322145.1;Parent=rna-XM_015322145.1
NW_015149004.1	Gnomon	exon	118347	118495	.	-	.	ID=exon-XM_015322145.1-4;Dbxref=GeneID:107067011%2CGenbank:XM_015322145.1;Parent=rna-XM_015322145.1
NW_015149004.1	Gnomon	exon	117420	117541	.	-	.	ID=exon-XM_015322145.1-5;Dbxref=GeneID:107067011%2CGenbank:XM_015322145.1;Parent=rna-XM_015322145.1
NW_015149004.1	Gnomon	exon	137735	138391	.	-	.	ID=exon-XM_015322145.1-1;Dbxref=GeneID:107067011%2CGenbank:XM_015322145.1;Parent=rna-XM_015322145.1
NW_015149004.1	Gnomon	exon	115019	115236	.	-	.	ID=exon-XM_015322145.1-6;Dbxref=GeneID:107067011%2CGenbank:XM_015322145.1;Parent=rna-XM_015322145.1
NW_015149004.1	Gnomon	exon	114584	114684	.	-	.	ID=exon-XM_015322145.1-7;Dbxref=GeneID:107067011%2CGenbank:XM_015322145.1;Parent=rna-XM_015322145.1
NW_015149004.1	Gnomon	exon	114408	114498	.	-	.	ID=exon-XM_015322145.1-8;Dbxref=GeneID:107067011%2CGenbank:XM_015322145.1;Parent=rna-XM_015322145.1
NW_015149004.1	Gnomon	exon	114203	114333	.	-	.	ID=exon-XM_015322145.1-9;Dbxref=GeneID:107067011%2CGenbank:XM_015322145.1;Parent=rna-XM_015322145.1
NW_015149004.1	Gnomon	exon	55064	55298	.	+	.	ID=exon-XM_015322045.1-5;Dbxref=GeneID:107066972%2CGenbank:XM_015322045.1;Parent=rna-XM_015322045.1
NW_015149004.1	Gnomon	exon	54390	54634	.	+	.	ID=exon-XM_015322045.1-3;Dbxref=GeneID:107066972%2CGenbank:XM_015322045.1;Parent=rna-XM_015322045.1
NW_015149004.1	Gnomon	exon	54719	54950	.	+	.	ID=exon-XM_015322045.1-4;Dbxref=GeneID:107066972%2CGenbank:XM_015322045.1;Parent=rna-XM_015322045.1
NW_015149004.1	Gnomon	exon	53879	54073	.	+	.	ID=exon-XM_015322045.1-1;Dbxref=GeneID:107066972%2CGenbank:XM_015322045.1;Parent=rna-XM_015322045.1
NW_015149004.1	Gnomon	exon	54154	54318	.	+	.	ID=exon-XM_015322045.1-2;Dbxref=GeneID:107066972%2CGenbank:XM_015322045.1;Parent=rna-XM_015322045.1
NW_015149004.1	Gnomon	exon	273854	274677	.	+	.	ID=exon-XM_015322193.1-1;Dbxref=GeneID:107067033%2CGenbank:XM_015322193.1;Parent=rna-XM_015322193.1
NW_015149004.1	Gnomon	exon	275635	277363	.	+	.	ID=exon-XM_015322193.1-2;Dbxref=GeneID:107067033%2CGenbank:XM_015322193.1;Parent=rna-XM_015322193.1
NW_015149004.1	Gnomon	exon	402827	403015	.	-	.	ID=exon-XM_015322168.1-5;Dbxref=GeneID:107067020%2CGenbank:XM_015322168.1;Parent=rna-XM_015322168.1
NW_015149004.1	Gnomon	exon	402534	402670	.	-	.	ID=exon-XM_015322168.1-6;Dbxref=GeneID:107067020%2CGenbank:XM_015322168.1;Parent=rna-XM_015322168.1
NW_015149004.1	Gnomon	exon	393176	394945	.	-	.	ID=exon-XM_015322168.1-7;Dbxref=GeneID:107067020%2CGenbank:XM_015322168.1;Parent=rna-XM_015322168.1
NW_015149004.1	Gnomon	exon	413300	414148	.	-	.	ID=exon-XM_015322168.1-1;Dbxref=GeneID:107067020%2CGenbank:XM_015322168.1;Parent=rna-XM_015322168.1
NW_015149004.1	Gnomon	exon	408919	409290	.	-	.	ID=exon-XM_015322168.1-2;Dbxref=GeneID:107067020%2CGenbank:XM_015322168.1;Parent=rna-XM_015322168.1
NW_015149004.1	Gnomon	exon	408044	408148	.	-	.	ID=exon-XM_015322168.1-3;Dbxref=GeneID:107067020%2CGenbank:XM_015322168.1;Parent=rna-XM_015322168.1
NW_015149004.1	Gnomon	exon	404300	404466	.	-	.	ID=exon-XM_015322168.1-4;Dbxref=GeneID:107067020%2CGenbank:XM_015322168.1;Parent=rna-XM_015322168.1
NW_015149004.1	Gnomon	mRNA	146994	161227	.	-	.	Name=XM_015322139.1;ID=rna-XM_015322139.1;Dbxref=GeneID:107067009%2CGenbank:XM_015322139.1;Parent=gene-LOC107067009
NW_015149004.1	Gnomon	exon	796673	797986	.	-	.	ID=exon-XM_015322084.1-22;Dbxref=GeneID:107066989%2CGenbank:XM_015322084.1;Parent=rna-XM_015322084.1
NW_015149004.1	Gnomon	exon	798447	798556	.	-	.	ID=exon-XM_015322084.1-20;Dbxref=GeneID:107066989%2CGenbank:XM_015322084.1;Parent=rna-XM_015322084.1
NW_015149004.1	Gnomon	exon	798255	798346	.	-	.	ID=exon-XM_015322084.1-21;Dbxref=GeneID:107066989%2CGenbank:XM_015322084.1;Parent=rna-XM_015322084.1
NW_015149004.1	Gnomon	CDS	107995	108033	.	+	0	Name=XP_015177634.1;ID=cds-XP_015177634.1;Dbxref=GeneID:107067013%2CGenbank:XP_015177634.1;Parent=rna-XM_015322148.1
NW_015149004.1	Gnomon	CDS	108123	108236	.	+	0	Name=XP_015177634.1;ID=cds-XP_015177634.1;Dbxref=GeneID:107067013%2CGenbank:XP_015177634.1;Parent=rna-XM_015322148.1
NW_015149004.1	Gnomon	CDS	112394	112570	.	+	0	Name=XP_015177634.1;ID=cds-XP_015177634.1;Dbxref=GeneID:107067013%2CGenbank:XP_015177634.1;Parent=rna-XM_015322148.1
NW_015149004.1	Gnomon	exon	798698	798870	.	-	.	ID=exon-XM_015322084.1-19;Dbxref=GeneID:107066989%2CGenbank:XM_015322084.1;Parent=rna-XM_015322084.1
NW_015149004.1	Gnomon	exon	802882	802920	.	-	.	ID=exon-XM_015322084.1-15;Dbxref=GeneID:107066989%2CGenbank:XM_015322084.1;Parent=rna-XM_015322084.1
NW_015149004.1	Gnomon	exon	801860	801901	.	-	.	ID=exon-XM_015322084.1-16;Dbxref=GeneID:107066989%2CGenbank:XM_015322084.1;Parent=rna-XM_015322084.1
NW_015149004.1	Gnomon	exon	801149	801253	.	-	.	ID=exon-XM_015322084.1-17;Dbxref=GeneID:107066989%2CGenbank:XM_015322084.1;Parent=rna-XM_015322084.1
NW_015149004.1	Gnomon	exon	799581	799730	.	-	.	ID=exon-XM_015322084.1-18;Dbxref=GeneID:107066989%2CGenbank:XM_015322084.1;Parent=rna-XM_015322084.1
NW_015149004.1	Gnomon	exon	805019	805232	.	-	.	ID=exon-XM_015322084.1-11;Dbxref=GeneID:107066989%2CGenbank:XM_015322084.1;Parent=rna-XM_015322084.1
NW_015149004.1	Gnomon	exon	804743	804900	.	-	.	ID=exon-XM_015322084.1-12;Dbxref=GeneID:107066989%2CGenbank:XM_015322084.1;Parent=rna-XM_015322084.1
NW_015149004.1	Gnomon	exon	804155	804404	.	-	.	ID=exon-XM_015322084.1-13;Dbxref=GeneID:107066989%2CGenbank:XM_015322084.1;Parent=rna-XM_015322084.1
NW_015149004.1	Gnomon	exon	803525	803627	.	-	.	ID=exon-XM_015322084.1-14;Dbxref=GeneID:107066989%2CGenbank:XM_015322084.1;Parent=rna-XM_015322084.1
NW_015149004.1	Gnomon	exon	862790	862925	.	-	.	ID=exon-XM_015322084.1-10;Dbxref=GeneID:107066989%2CGenbank:XM_015322084.1;Parent=rna-XM_015322084.1
NW_015149004.1	Gnomon	CDS	56604	56838	.	+	0	Name=XP_015177539.1;ID=cds-XP_015177539.1;Dbxref=GeneID:107066975%2CGenbank:XP_015177539.1;Parent=rna-XM_015322053.1
NW_015149004.1	Gnomon	CDS	57228	58125	.	+	0	Name=XP_015177539.1;ID=cds-XP_015177539.1;Dbxref=GeneID:107066975%2CGenbank:XP_015177539.1;Parent=rna-XM_015322053.1
NW_015149004.1	Gnomon	CDS	58196	58276	.	+	0	Name=XP_015177539.1;ID=cds-XP_015177539.1;Dbxref=GeneID:107066975%2CGenbank:XP_015177539.1;Parent=rna-XM_015322053.1
NW_015149004.1	Gnomon	CDS	58348	58547	.	+	0	Name=XP_015177539.1;ID=cds-XP_015177539.1;Dbxref=GeneID:107066975%2CGenbank:XP_015177539.1;Parent=rna-XM_015322053.1
NW_015149004.1	Gnomon	CDS	58858	59283	.	+	0	Name=XP_015177539.1;ID=cds-XP_015177539.1;Dbxref=GeneID:107066975%2CGenbank:XP_015177539.1;Parent=rna-XM_015322053.1
NW_015149004.1	Gnomon	CDS	60079	60308	.	+	0	Name=XP_015177539.1;ID=cds-XP_015177539.1;Dbxref=GeneID:107066975%2CGenbank:XP_015177539.1;Parent=rna-XM_015322053.1
NW_015149004.1	Gnomon	CDS	142481	142498	.	+	0	Name=XP_015177633.1;ID=cds-XP_015177633.1;Dbxref=GeneID:107067012%2CGenbank:XP_015177633.1;Parent=rna-XM_015322147.1
NW_015149004.1	Gnomon	CDS	143972	144107	.	+	0	Name=XP_015177633.1;ID=cds-XP_015177633.1;Dbxref=GeneID:107067012%2CGenbank:XP_015177633.1;Parent=rna-XM_015322147.1
NW_015149004.1	Gnomon	CDS	145942	146104	.	+	0	Name=XP_015177633.1;ID=cds-XP_015177633.1;Dbxref=GeneID:107067012%2CGenbank:XP_015177633.1;Parent=rna-XM_015322147.1
NW_015149004.1	Gnomon	CDS	146239	146584	.	+	0	Name=XP_015177633.1;ID=cds-XP_015177633.1;Dbxref=GeneID:107067012%2CGenbank:XP_015177633.1;Parent=rna-XM_015322147.1
NW_015149004.1	Gnomon	exon	422635	422665	.	-	.	ID=exon-XR_001475803.1-2;Dbxref=GeneID:107066969%2CGenbank:XR_001475803.1;Parent=rna-XR_001475803.1
NW_015149004.1	Gnomon	exon	422819	422956	.	-	.	ID=exon-XR_001475803.1-1;Dbxref=GeneID:107066969%2CGenbank:XR_001475803.1;Parent=rna-XR_001475803.1
NW_015149004.1	Gnomon	exon	404300	404466	.	-	.	ID=exon-XM_015322169.1-2;Dbxref=GeneID:107067020%2CGenbank:XM_015322169.1;Parent=rna-XM_015322169.1
NW_015149004.1	Gnomon	exon	402827	403015	.	-	.	ID=exon-XM_015322169.1-3;Dbxref=GeneID:107067020%2CGenbank:XM_015322169.1;Parent=rna-XM_015322169.1
NW_015149004.1	Gnomon	exon	413300	414148	.	-	.	ID=exon-XM_015322169.1-1;Dbxref=GeneID:107067020%2CGenbank:XM_015322169.1;Parent=rna-XM_015322169.1
NW_015149004.1	Gnomon	exon	402534	402670	.	-	.	ID=exon-XM_015322169.1-4;Dbxref=GeneID:107067020%2CGenbank:XM_015322169.1;Parent=rna-XM_015322169.1
NW_015149004.1	Gnomon	exon	393176	394945	.	-	.	ID=exon-XM_015322169.1-5;Dbxref=GeneID:107067020%2CGenbank:XM_015322169.1;Parent=rna-XM_015322169.1
NW_015149004.1	Gnomon	exon	342241	342599	.	-	.	ID=exon-XM_015322122.1-7;Dbxref=GeneID:107067001%2CGenbank:XM_015322122.1;Parent=rna-XM_015322122.1
NW_015149004.1	Gnomon	exon	341829	342145	.	-	.	ID=exon-XM_015322122.1-8;Dbxref=GeneID:107067001%2CGenbank:XM_015322122.1;Parent=rna-XM_015322122.1
NW_015149004.1	Gnomon	exon	344956	344995	.	-	.	ID=exon-XM_015322122.1-1;Dbxref=GeneID:107067001%2CGenbank:XM_015322122.1;Parent=rna-XM_015322122.1
NW_015149004.1	Gnomon	exon	343779	344002	.	-	.	ID=exon-XM_015322122.1-2;Dbxref=GeneID:107067001%2CGenbank:XM_015322122.1;Parent=rna-XM_015322122.1
NW_015149004.1	Gnomon	exon	343573	343703	.	-	.	ID=exon-XM_015322122.1-3;Dbxref=GeneID:107067001%2CGenbank:XM_015322122.1;Parent=rna-XM_015322122.1
NW_015149004.1	Gnomon	exon	343266	343495	.	-	.	ID=exon-XM_015322122.1-4;Dbxref=GeneID:107067001%2CGenbank:XM_015322122.1;Parent=rna-XM_015322122.1
NW_015149004.1	Gnomon	exon	342945	343159	.	-	.	ID=exon-XM_015322122.1-5;Dbxref=GeneID:107067001%2CGenbank:XM_015322122.1;Parent=rna-XM_015322122.1
NW_015149004.1	Gnomon	exon	342689	342871	.	-	.	ID=exon-XM_015322122.1-6;Dbxref=GeneID:107067001%2CGenbank:XM_015322122.1;Parent=rna-XM_015322122.1
NW_015149004.1	Gnomon	exon	259327	260109	.	+	.	ID=exon-XM_015322192.1-1;Dbxref=GeneID:107067033%2CGenbank:XM_015322192.1;Parent=rna-XM_015322192.1
NW_015149004.1	Gnomon	exon	275635	277363	.	+	.	ID=exon-XM_015322192.1-2;Dbxref=GeneID:107067033%2CGenbank:XM_015322192.1;Parent=rna-XM_015322192.1
NW_015149004.1	Gnomon	exon	82873	82925	.	-	.	ID=exon-XM_015322068.1-6;Dbxref=GeneID:107066982%2CGenbank:XM_015322068.1;Parent=rna-XM_015322068.1
NW_015149004.1	Gnomon	exon	81264	82784	.	-	.	ID=exon-XM_015322068.1-7;Dbxref=GeneID:107066982%2CGenbank:XM_015322068.1;Parent=rna-XM_015322068.1
NW_015149004.1	Gnomon	exon	85321	85579	.	-	.	ID=exon-XM_015322068.1-1;Dbxref=GeneID:107066982%2CGenbank:XM_015322068.1;Parent=rna-XM_015322068.1
NW_015149004.1	Gnomon	exon	83207	84491	.	-	.	ID=exon-XM_015322068.1-4;Dbxref=GeneID:107066982%2CGenbank:XM_015322068.1;Parent=rna-XM_015322068.1
NW_015149004.1	Gnomon	exon	82992	83093	.	-	.	ID=exon-XM_015322068.1-5;Dbxref=GeneID:107066982%2CGenbank:XM_015322068.1;Parent=rna-XM_015322068.1
NW_015149004.1	Gnomon	exon	85073	85234	.	-	.	ID=exon-XM_015322068.1-2;Dbxref=GeneID:107066982%2CGenbank:XM_015322068.1;Parent=rna-XM_015322068.1
NW_015149004.1	Gnomon	exon	84762	84991	.	-	.	ID=exon-XM_015322068.1-3;Dbxref=GeneID:107066982%2CGenbank:XM_015322068.1;Parent=rna-XM_015322068.1
NW_015149004.1	Gnomon	mRNA	371184	376586	.	-	.	Name=XM_015322133.1;ID=rna-XM_015322133.1;Dbxref=GeneID:107067007%2CGenbank:XM_015322133.1;Parent=gene-LOC107067007
NW_015149004.1	Gnomon	CDS	457978	458056	.	+	0	Name=XP_015177639.1;ID=cds-XP_015177639.1;Dbxref=GeneID:107067015%2CGenbank:XP_015177639.1;Parent=rna-XM_015322153.1
NW_015149004.1	Gnomon	CDS	458146	458327	.	+	0	Name=XP_015177639.1;ID=cds-XP_015177639.1;Dbxref=GeneID:107067015%2CGenbank:XP_015177639.1;Parent=rna-XM_015322153.1
NW_015149004.1	Gnomon	CDS	458592	458854	.	+	0	Name=XP_015177639.1;ID=cds-XP_015177639.1;Dbxref=GeneID:107067015%2CGenbank:XP_015177639.1;Parent=rna-XM_015322153.1
NW_015149004.1	Gnomon	CDS	458983	459178	.	+	0	Name=XP_015177639.1;ID=cds-XP_015177639.1;Dbxref=GeneID:107067015%2CGenbank:XP_015177639.1;Parent=rna-XM_015322153.1
NW_015149004.1	Gnomon	CDS	459287	459582	.	+	0	Name=XP_015177639.1;ID=cds-XP_015177639.1;Dbxref=GeneID:107067015%2CGenbank:XP_015177639.1;Parent=rna-XM_015322153.1
NW_015149004.1	Gnomon	CDS	459839	460239	.	+	0	Name=XP_015177639.1;ID=cds-XP_015177639.1;Dbxref=GeneID:107067015%2CGenbank:XP_015177639.1;Parent=rna-XM_015322153.1
NW_015149004.1	Gnomon	CDS	460325	460470	.	+	0	Name=XP_015177639.1;ID=cds-XP_015177639.1;Dbxref=GeneID:107067015%2CGenbank:XP_015177639.1;Parent=rna-XM_015322153.1
NW_015149004.1	Gnomon	CDS	460559	460884	.	+	0	Name=XP_015177639.1;ID=cds-XP_015177639.1;Dbxref=GeneID:107067015%2CGenbank:XP_015177639.1;Parent=rna-XM_015322153.1
NW_015149004.1	Gnomon	CDS	461133	461267	.	+	0	Name=XP_015177639.1;ID=cds-XP_015177639.1;Dbxref=GeneID:107067015%2CGenbank:XP_015177639.1;Parent=rna-XM_015322153.1
NW_015149004.1	Gnomon	CDS	461391	461572	.	+	0	Name=XP_015177639.1;ID=cds-XP_015177639.1;Dbxref=GeneID:107067015%2CGenbank:XP_015177639.1;Parent=rna-XM_015322153.1
NW_015149004.1	Gnomon	CDS	461702	461856	.	+	0	Name=XP_015177639.1;ID=cds-XP_015177639.1;Dbxref=GeneID:107067015%2CGenbank:XP_015177639.1;Parent=rna-XM_015322153.1
NW_015149004.1	Gnomon	CDS	462705	463634	.	+	0	Name=XP_015177639.1;ID=cds-XP_015177639.1;Dbxref=GeneID:107067015%2CGenbank:XP_015177639.1;Parent=rna-XM_015322153.1
NW_015149004.1	Gnomon	exon	93951	96737	.	+	.	ID=exon-XR_001475804.1-9;Dbxref=GeneID:107066985%2CGenbank:XR_001475804.1;Parent=rna-XR_001475804.1
NW_015149004.1	Gnomon	exon	93256	93392	.	+	.	ID=exon-XR_001475804.1-7;Dbxref=GeneID:107066985%2CGenbank:XR_001475804.1;Parent=rna-XR_001475804.1
NW_015149004.1	Gnomon	exon	93619	93844	.	+	.	ID=exon-XR_001475804.1-8;Dbxref=GeneID:107066985%2CGenbank:XR_001475804.1;Parent=rna-XR_001475804.1
NW_015149004.1	Gnomon	exon	92420	92642	.	+	.	ID=exon-XR_001475804.1-5;Dbxref=GeneID:107066985%2CGenbank:XR_001475804.1;Parent=rna-XR_001475804.1
NW_015149004.1	Gnomon	exon	92731	93017	.	+	.	ID=exon-XR_001475804.1-6;Dbxref=GeneID:107066985%2CGenbank:XR_001475804.1;Parent=rna-XR_001475804.1
NW_015149004.1	Gnomon	exon	91455	91955	.	+	.	ID=exon-XR_001475804.1-3;Dbxref=GeneID:107066985%2CGenbank:XR_001475804.1;Parent=rna-XR_001475804.1
NW_015149004.1	Gnomon	exon	92042	92308	.	+	.	ID=exon-XR_001475804.1-4;Dbxref=GeneID:107066985%2CGenbank:XR_001475804.1;Parent=rna-XR_001475804.1
NW_015149004.1	Gnomon	exon	90259	90646	.	+	.	ID=exon-XR_001475804.1-1;Dbxref=GeneID:107066985%2CGenbank:XR_001475804.1;Parent=rna-XR_001475804.1
NW_015149004.1	Gnomon	exon	91208	91348	.	+	.	ID=exon-XR_001475804.1-2;Dbxref=GeneID:107066985%2CGenbank:XR_001475804.1;Parent=rna-XR_001475804.1
NW_015149004.1	Gnomon	exon	799581	799730	.	-	.	ID=exon-XM_015322094.1-16;Dbxref=GeneID:107066989%2CGenbank:XM_015322094.1;Parent=rna-XM_015322094.1
NW_015149004.1	Gnomon	exon	798698	798870	.	-	.	ID=exon-XM_015322094.1-17;Dbxref=GeneID:107066989%2CGenbank:XM_015322094.1;Parent=rna-XM_015322094.1
NW_015149004.1	Gnomon	exon	801860	801901	.	-	.	ID=exon-XM_015322094.1-14;Dbxref=GeneID:107066989%2CGenbank:XM_015322094.1;Parent=rna-XM_015322094.1
NW_015149004.1	Gnomon	exon	801149	801271	.	-	.	ID=exon-XM_015322094.1-15;Dbxref=GeneID:107066989%2CGenbank:XM_015322094.1;Parent=rna-XM_015322094.1
NW_015149004.1	Gnomon	exon	798447	798556	.	-	.	ID=exon-XM_015322094.1-18;Dbxref=GeneID:107066989%2CGenbank:XM_015322094.1;Parent=rna-XM_015322094.1
NW_015149004.1	Gnomon	exon	798255	798346	.	-	.	ID=exon-XM_015322094.1-19;Dbxref=GeneID:107066989%2CGenbank:XM_015322094.1;Parent=rna-XM_015322094.1
NW_015149004.1	Gnomon	exon	803525	803627	.	-	.	ID=exon-XM_015322094.1-12;Dbxref=GeneID:107066989%2CGenbank:XM_015322094.1;Parent=rna-XM_015322094.1
NW_015149004.1	Gnomon	exon	802882	802920	.	-	.	ID=exon-XM_015322094.1-13;Dbxref=GeneID:107066989%2CGenbank:XM_015322094.1;Parent=rna-XM_015322094.1
NW_015149004.1	Gnomon	exon	804743	804900	.	-	.	ID=exon-XM_015322094.1-10;Dbxref=GeneID:107066989%2CGenbank:XM_015322094.1;Parent=rna-XM_015322094.1
NW_015149004.1	Gnomon	exon	804155	804404	.	-	.	ID=exon-XM_015322094.1-11;Dbxref=GeneID:107066989%2CGenbank:XM_015322094.1;Parent=rna-XM_015322094.1
NW_015149004.1	Gnomon	exon	796673	797986	.	-	.	ID=exon-XM_015322094.1-20;Dbxref=GeneID:107066989%2CGenbank:XM_015322094.1;Parent=rna-XM_015322094.1
NW_015149004.1	Gnomon	mRNA	371184	376582	.	-	.	Name=XM_015322134.1;ID=rna-XM_015322134.1;Dbxref=GeneID:107067007%2CGenbank:XM_015322134.1;Parent=gene-LOC107067007
NW_015149004.1	Gnomon	exon	869435	869710	.	-	.	ID=exon-XM_015322092.1-7;Dbxref=GeneID:107066989%2CGenbank:XM_015322092.1;Parent=rna-XM_015322092.1
NW_015149004.1	Gnomon	exon	867553	867765	.	-	.	ID=exon-XM_015322092.1-8;Dbxref=GeneID:107066989%2CGenbank:XM_015322092.1;Parent=rna-XM_015322092.1
NW_015149004.1	Gnomon	exon	865153	865306	.	-	.	ID=exon-XM_015322092.1-9;Dbxref=GeneID:107066989%2CGenbank:XM_015322092.1;Parent=rna-XM_015322092.1
NW_015149004.1	Gnomon	exon	1029735	1029836	.	-	.	ID=exon-XM_015322092.1-3;Dbxref=GeneID:107066989%2CGenbank:XM_015322092.1;Parent=rna-XM_015322092.1
NW_015149004.1	Gnomon	exon	1024264	1024440	.	-	.	ID=exon-XM_015322092.1-4;Dbxref=GeneID:107066989%2CGenbank:XM_015322092.1;Parent=rna-XM_015322092.1
NW_015149004.1	Gnomon	exon	962815	962850	.	-	.	ID=exon-XM_015322092.1-5;Dbxref=GeneID:107066989%2CGenbank:XM_015322092.1;Parent=rna-XM_015322092.1
NW_015149004.1	Gnomon	exon	924398	924433	.	-	.	ID=exon-XM_015322092.1-6;Dbxref=GeneID:107066989%2CGenbank:XM_015322092.1;Parent=rna-XM_015322092.1
NW_015149004.1	Gnomon	exon	1103937	1104522	.	-	.	ID=exon-XM_015322092.1-1;Dbxref=GeneID:107066989%2CGenbank:XM_015322092.1;Parent=rna-XM_015322092.1
NW_015149004.1	Gnomon	exon	1078351	1078487	.	-	.	ID=exon-XM_015322092.1-2;Dbxref=GeneID:107066989%2CGenbank:XM_015322092.1;Parent=rna-XM_015322092.1
NW_015149004.1	Gnomon	exon	53182	53429	.	+	.	ID=exon-XM_015322029.1-12;Dbxref=GeneID:107066955%2CGenbank:XM_015322029.1;Parent=rna-XM_015322029.1
NW_015149004.1	Gnomon	exon	52351	52613	.	+	.	ID=exon-XM_015322029.1-10;Dbxref=GeneID:107066955%2CGenbank:XM_015322029.1;Parent=rna-XM_015322029.1
NW_015149004.1	Gnomon	exon	52736	53024	.	+	.	ID=exon-XM_015322029.1-11;Dbxref=GeneID:107066955%2CGenbank:XM_015322029.1;Parent=rna-XM_015322029.1
NW_015149004.1	Gnomon	mRNA	371184	376174	.	-	.	Name=XM_015322135.1;ID=rna-XM_015322135.1;Dbxref=GeneID:107067007%2CGenbank:XM_015322135.1;Parent=gene-LOC107067007
NW_015149004.1	Gnomon	CDS	184793	184817	.	+	0	Name=XP_015177637.1;ID=cds-XP_015177637.1;Dbxref=GeneID:107067014%2CGenbank:XP_015177637.1;Parent=rna-XM_015322151.1
NW_015149004.1	Gnomon	CDS	189453	189682	.	+	0	Name=XP_015177637.1;ID=cds-XP_015177637.1;Dbxref=GeneID:107067014%2CGenbank:XP_015177637.1;Parent=rna-XM_015322151.1
NW_015149004.1	Gnomon	CDS	189801	190046	.	+	0	Name=XP_015177637.1;ID=cds-XP_015177637.1;Dbxref=GeneID:107067014%2CGenbank:XP_015177637.1;Parent=rna-XM_015322151.1
NW_015149004.1	Gnomon	CDS	190277	190361	.	+	0	Name=XP_015177637.1;ID=cds-XP_015177637.1;Dbxref=GeneID:107067014%2CGenbank:XP_015177637.1;Parent=rna-XM_015322151.1
NW_015149004.1	Gnomon	CDS	190470	190687	.	+	0	Name=XP_015177637.1;ID=cds-XP_015177637.1;Dbxref=GeneID:107067014%2CGenbank:XP_015177637.1;Parent=rna-XM_015322151.1
NW_015149004.1	Gnomon	CDS	191168	191317	.	+	0	Name=XP_015177637.1;ID=cds-XP_015177637.1;Dbxref=GeneID:107067014%2CGenbank:XP_015177637.1;Parent=rna-XM_015322151.1
NW_015149004.1	Gnomon	CDS	191411	191543	.	+	0	Name=XP_015177637.1;ID=cds-XP_015177637.1;Dbxref=GeneID:107067014%2CGenbank:XP_015177637.1;Parent=rna-XM_015322151.1
NW_015149004.1	Gnomon	CDS	192212	192660	.	+	0	Name=XP_015177637.1;ID=cds-XP_015177637.1;Dbxref=GeneID:107067014%2CGenbank:XP_015177637.1;Parent=rna-XM_015322151.1
NW_015149004.1	Gnomon	mRNA	371184	381359	.	-	.	Name=XM_015322136.1;ID=rna-XM_015322136.1;Dbxref=GeneID:107067007%2CGenbank:XM_015322136.1;Parent=gene-LOC107067007
NW_015149004.1	Gnomon	exon	413300	414148	.	-	.	ID=exon-XM_015322167.1-1;Dbxref=GeneID:107067020%2CGenbank:XM_015322167.1;Parent=rna-XM_015322167.1
NW_015149004.1	Gnomon	exon	404300	404466	.	-	.	ID=exon-XM_015322167.1-4;Dbxref=GeneID:107067020%2CGenbank:XM_015322167.1;Parent=rna-XM_015322167.1
NW_015149004.1	Gnomon	exon	402827	403015	.	-	.	ID=exon-XM_015322167.1-5;Dbxref=GeneID:107067020%2CGenbank:XM_015322167.1;Parent=rna-XM_015322167.1
NW_015149004.1	Gnomon	exon	408919	409290	.	-	.	ID=exon-XM_015322167.1-2;Dbxref=GeneID:107067020%2CGenbank:XM_015322167.1;Parent=rna-XM_015322167.1
NW_015149004.1	Gnomon	exon	408044	408179	.	-	.	ID=exon-XM_015322167.1-3;Dbxref=GeneID:107067020%2CGenbank:XM_015322167.1;Parent=rna-XM_015322167.1
NW_015149004.1	Gnomon	exon	402534	402670	.	-	.	ID=exon-XM_015322167.1-6;Dbxref=GeneID:107067020%2CGenbank:XM_015322167.1;Parent=rna-XM_015322167.1
NW_015149004.1	Gnomon	exon	393176	394945	.	-	.	ID=exon-XM_015322167.1-7;Dbxref=GeneID:107067020%2CGenbank:XM_015322167.1;Parent=rna-XM_015322167.1
NW_015149004.1	Gnomon	CDS	45966	46192	.	-	0	Name=XP_015177534.1;ID=cds-XP_015177534.1;Dbxref=GeneID:107066973%2CGenbank:XP_015177534.1;Parent=rna-XM_015322048.1
NW_015149004.1	Gnomon	CDS	45637	45895	.	-	0	Name=XP_015177534.1;ID=cds-XP_015177534.1;Dbxref=GeneID:107066973%2CGenbank:XP_015177534.1;Parent=rna-XM_015322048.1
NW_015149004.1	Gnomon	CDS	45966	46192	.	-	0	Name=XP_015177533.1;ID=cds-XP_015177533.1;Dbxref=GeneID:107066973%2CGenbank:XP_015177533.1;Parent=rna-XM_015322047.1
NW_015149004.1	Gnomon	CDS	45637	45895	.	-	0	Name=XP_015177533.1;ID=cds-XP_015177533.1;Dbxref=GeneID:107066973%2CGenbank:XP_015177533.1;Parent=rna-XM_015322047.1
NW_015149004.1	Gnomon	mRNA	1268377	1269552	.	-	.	Name=XM_015322035.1;ID=rna-XM_015322035.1;Dbxref=GeneID:107066961%2CGenbank:XM_015322035.1;Parent=gene-LOC107066961
NW_015149004.1	Gnomon	CDS	275643	276869	.	+	0	Name=XP_015177679.1;ID=cds-XP_015177679.1;Dbxref=GeneID:107067033%2CGenbank:XP_015177679.1;Parent=rna-XM_015322193.1
NW_015149004.1	Gnomon	exon	362365	363636	.	+	.	ID=exon-XM_015322119.1-5;Dbxref=GeneID:107067000%2CGenbank:XM_015322119.1;Parent=rna-XM_015322119.1
NW_015149004.1	Gnomon	exon	361207	361335	.	+	.	ID=exon-XM_015322119.1-3;Dbxref=GeneID:107067000%2CGenbank:XM_015322119.1;Parent=rna-XM_015322119.1
NW_015149004.1	Gnomon	exon	361420	361696	.	+	.	ID=exon-XM_015322119.1-4;Dbxref=GeneID:107067000%2CGenbank:XM_015322119.1;Parent=rna-XM_015322119.1
NW_015149004.1	Gnomon	exon	360686	360767	.	+	.	ID=exon-XM_015322119.1-1;Dbxref=GeneID:107067000%2CGenbank:XM_015322119.1;Parent=rna-XM_015322119.1
NW_015149004.1	Gnomon	exon	360871	361123	.	+	.	ID=exon-XM_015322119.1-2;Dbxref=GeneID:107067000%2CGenbank:XM_015322119.1;Parent=rna-XM_015322119.1
NW_015149004.1	Gnomon	mRNA	1364360	1369599	.	+	.	Name=XM_015322036.1;ID=rna-XM_015322036.1;Dbxref=GeneID:107066962%2CGenbank:XM_015322036.1;Parent=gene-LOC107066962
NW_015149004.1	Gnomon	CDS	45966	46192	.	-	0	Name=XP_015177532.1;ID=cds-XP_015177532.1;Dbxref=GeneID:107066973%2CGenbank:XP_015177532.1;Parent=rna-XM_015322046.1
NW_015149004.1	Gnomon	CDS	45637	45895	.	-	0	Name=XP_015177532.1;ID=cds-XP_015177532.1;Dbxref=GeneID:107066973%2CGenbank:XP_015177532.1;Parent=rna-XM_015322046.1
NW_015149004.1	Gnomon	mRNA	368352	370138	.	+	.	Name=XM_015322130.1;ID=rna-XM_015322130.1;Dbxref=GeneID:107067005%2CGenbank:XM_015322130.1;Parent=gene-LOC107067005
NW_015149004.1	Gnomon	CDS	260058	260109	.	+	0	Name=XP_015177678.1;ID=cds-XP_015177678.1;Dbxref=GeneID:107067033%2CGenbank:XP_015177678.1;Parent=rna-XM_015322192.1
NW_015149004.1	Gnomon	CDS	275635	276869	.	+	0	Name=XP_015177678.1;ID=cds-XP_015177678.1;Dbxref=GeneID:107067033%2CGenbank:XP_015177678.1;Parent=rna-XM_015322192.1
NW_015149004.1	Gnomon	exon	38851	39334	.	+	.	ID=exon-XM_015322044.1-1;Dbxref=GeneID:107066971%2CGenbank:XM_015322044.1;Parent=rna-XM_015322044.1
NW_015149004.1	Gnomon	exon	39418	39677	.	+	.	ID=exon-XM_015322044.1-2;Dbxref=GeneID:107066971%2CGenbank:XM_015322044.1;Parent=rna-XM_015322044.1
NW_015149004.1	Gnomon	exon	39774	40049	.	+	.	ID=exon-XM_015322044.1-3;Dbxref=GeneID:107066971%2CGenbank:XM_015322044.1;Parent=rna-XM_015322044.1
NW_015149004.1	Gnomon	exon	40176	40455	.	+	.	ID=exon-XM_015322044.1-4;Dbxref=GeneID:107066971%2CGenbank:XM_015322044.1;Parent=rna-XM_015322044.1
NW_015149004.1	Gnomon	CDS	53879	54073	.	+	0	Name=XP_015177531.1;ID=cds-XP_015177531.1;Dbxref=GeneID:107066972%2CGenbank:XP_015177531.1;Parent=rna-XM_015322045.1
NW_015149004.1	Gnomon	CDS	54154	54318	.	+	0	Name=XP_015177531.1;ID=cds-XP_015177531.1;Dbxref=GeneID:107066972%2CGenbank:XP_015177531.1;Parent=rna-XM_015322045.1
NW_015149004.1	Gnomon	CDS	54390	54634	.	+	0	Name=XP_015177531.1;ID=cds-XP_015177531.1;Dbxref=GeneID:107066972%2CGenbank:XP_015177531.1;Parent=rna-XM_015322045.1
NW_015149004.1	Gnomon	CDS	54719	54950	.	+	0	Name=XP_015177531.1;ID=cds-XP_015177531.1;Dbxref=GeneID:107066972%2CGenbank:XP_015177531.1;Parent=rna-XM_015322045.1
NW_015149004.1	Gnomon	CDS	55064	55225	.	+	0	Name=XP_015177531.1;ID=cds-XP_015177531.1;Dbxref=GeneID:107066972%2CGenbank:XP_015177531.1;Parent=rna-XM_015322045.1
NW_015149004.1	Gnomon	CDS	1703953	1704153	.	+	0	Name=XP_015177677.1;ID=cds-XP_015177677.1;Dbxref=GeneID:107067032%2CGenbank:XP_015177677.1;Parent=rna-XM_015322191.1
NW_015149004.1	Gnomon	CDS	1704814	1705191	.	+	0	Name=XP_015177677.1;ID=cds-XP_015177677.1;Dbxref=GeneID:107067032%2CGenbank:XP_015177677.1;Parent=rna-XM_015322191.1
NW_015149004.1	Gnomon	CDS	1705287	1705931	.	+	0	Name=XP_015177677.1;ID=cds-XP_015177677.1;Dbxref=GeneID:107067032%2CGenbank:XP_015177677.1;Parent=rna-XM_015322191.1
NW_015149004.1	Gnomon	mRNA	1675115	1676293	.	-	.	Name=XM_015322037.1;ID=rna-XM_015322037.1;Dbxref=GeneID:107066965%2CGenbank:XM_015322037.1;Parent=gene-LOC107066965
NW_015149004.1	Gnomon	exon	1701290	1702829	.	+	.	ID=exon-XM_015322188.1-12;Dbxref=GeneID:107067031%2CGenbank:XM_015322188.1;Parent=rna-XM_015322188.1
NW_015149004.1	Gnomon	exon	1700461	1700661	.	+	.	ID=exon-XM_015322188.1-10;Dbxref=GeneID:107067031%2CGenbank:XM_015322188.1;Parent=rna-XM_015322188.1
NW_015149004.1	Gnomon	exon	1700784	1700951	.	+	.	ID=exon-XM_015322188.1-11;Dbxref=GeneID:107067031%2CGenbank:XM_015322188.1;Parent=rna-XM_015322188.1
NW_015149004.1	Gnomon	mRNA	381622	387094	.	+	.	Name=XM_015322131.1;ID=rna-XM_015322131.1;Dbxref=GeneID:107067006%2CGenbank:XM_015322131.1;Parent=gene-LOC107067006
NW_015149004.1	Gnomon	exon	80412	80561	.	+	.	ID=exon-XM_015322067.1-1;Dbxref=GeneID:107066981%2CGenbank:XM_015322067.1;Parent=rna-XM_015322067.1
NW_015149004.1	Gnomon	exon	80722	81141	.	+	.	ID=exon-XM_015322067.1-2;Dbxref=GeneID:107066981%2CGenbank:XM_015322067.1;Parent=rna-XM_015322067.1
NW_015149004.1	Gnomon	mRNA	1655299	1655822	.	+	.	Name=XM_015322038.1;ID=rna-XM_015322038.1;Dbxref=GeneID:107066966%2CGenbank:XM_015322038.1;Parent=gene-LOC107066966
NW_015149004.1	RefSeq	cDNA_match	76354	77107	.	+	.	ID=25b44de8-6be6-4b73-95c2-b8d48c22e6c8;Target=XM_015322061.1 1401 2154
NW_015149004.1	RefSeq	cDNA_match	77179	77324	.	+	.	ID=25b44de8-6be6-4b73-95c2-b8d48c22e6c8;Target=XM_015322061.1 1401 2154
NW_015149004.1	RefSeq	cDNA_match	77444	78268	.	+	.	ID=25b44de8-6be6-4b73-95c2-b8d48c22e6c8;Target=XM_015322061.1 1401 2154
NW_015149004.1	RefSeq	cDNA_match	78346	78511	.	+	.	ID=25b44de8-6be6-4b73-95c2-b8d48c22e6c8;Target=XM_015322061.1 1401 2154
NW_015149004.1	RefSeq	cDNA_match	79367	79725	.	+	.	ID=25b44de8-6be6-4b73-95c2-b8d48c22e6c8;Target=XM_015322061.1 1401 2154
NW_015149004.1	Gnomon	CDS	38954	39334	.	+	0	Name=XP_015177530.1;ID=cds-XP_015177530.1;Dbxref=GeneID:107066971%2CGenbank:XP_015177530.1;Parent=rna-XM_015322044.1
NW_015149004.1	Gnomon	CDS	39418	39677	.	+	0	Name=XP_015177530.1;ID=cds-XP_015177530.1;Dbxref=GeneID:107066971%2CGenbank:XP_015177530.1;Parent=rna-XM_015322044.1
NW_015149004.1	Gnomon	CDS	39774	40049	.	+	0	Name=XP_015177530.1;ID=cds-XP_015177530.1;Dbxref=GeneID:107066971%2CGenbank:XP_015177530.1;Parent=rna-XM_015322044.1
NW_015149004.1	Gnomon	CDS	40176	40434	.	+	0	Name=XP_015177530.1;ID=cds-XP_015177530.1;Dbxref=GeneID:107066971%2CGenbank:XP_015177530.1;Parent=rna-XM_015322044.1
NW_015149004.1	Gnomon	mRNA	381622	387094	.	+	.	Name=XM_015322132.1;ID=rna-XM_015322132.1;Dbxref=GeneID:107067006%2CGenbank:XM_015322132.1;Parent=gene-LOC107067006
NW_015149004.1	Gnomon	exon	867553	867765	.	-	.	ID=exon-XM_015322091.1-8;Dbxref=GeneID:107066989%2CGenbank:XM_015322091.1;Parent=rna-XM_015322091.1
NW_015149004.1	Gnomon	exon	865153	865306	.	-	.	ID=exon-XM_015322091.1-9;Dbxref=GeneID:107066989%2CGenbank:XM_015322091.1;Parent=rna-XM_015322091.1
NW_015149004.1	Gnomon	exon	924398	924433	.	-	.	ID=exon-XM_015322091.1-6;Dbxref=GeneID:107066989%2CGenbank:XM_015322091.1;Parent=rna-XM_015322091.1
NW_015149004.1	Gnomon	exon	869435	869710	.	-	.	ID=exon-XM_015322091.1-7;Dbxref=GeneID:107066989%2CGenbank:XM_015322091.1;Parent=rna-XM_015322091.1
NW_015149004.1	Gnomon	exon	1024264	1024440	.	-	.	ID=exon-XM_015322091.1-4;Dbxref=GeneID:107066989%2CGenbank:XM_015322091.1;Parent=rna-XM_015322091.1
NW_015149004.1	Gnomon	exon	962815	962850	.	-	.	ID=exon-XM_015322091.1-5;Dbxref=GeneID:107066989%2CGenbank:XM_015322091.1;Parent=rna-XM_015322091.1
NW_015149004.1	Gnomon	exon	1078351	1078487	.	-	.	ID=exon-XM_015322091.1-2;Dbxref=GeneID:107066989%2CGenbank:XM_015322091.1;Parent=rna-XM_015322091.1
NW_015149004.1	Gnomon	exon	1029735	1029836	.	-	.	ID=exon-XM_015322091.1-3;Dbxref=GeneID:107066989%2CGenbank:XM_015322091.1;Parent=rna-XM_015322091.1
NW_015149004.1	Gnomon	exon	1103937	1104521	.	-	.	ID=exon-XM_015322091.1-1;Dbxref=GeneID:107066989%2CGenbank:XM_015322091.1;Parent=rna-XM_015322091.1
NW_015149004.1	Gnomon	exon	342945	343159	.	-	.	ID=exon-XM_015322120.1-5;Dbxref=GeneID:107067001%2CGenbank:XM_015322120.1;Parent=rna-XM_015322120.1
NW_015149004.1	Gnomon	exon	342689	342871	.	-	.	ID=exon-XM_015322120.1-6;Dbxref=GeneID:107067001%2CGenbank:XM_015322120.1;Parent=rna-XM_015322120.1
NW_015149004.1	Gnomon	exon	342241	342599	.	-	.	ID=exon-XM_015322120.1-7;Dbxref=GeneID:107067001%2CGenbank:XM_015322120.1;Parent=rna-XM_015322120.1
NW_015149004.1	Gnomon	exon	341829	342145	.	-	.	ID=exon-XM_015322120.1-8;Dbxref=GeneID:107067001%2CGenbank:XM_015322120.1;Parent=rna-XM_015322120.1
NW_015149004.1	Gnomon	exon	346302	346525	.	-	.	ID=exon-XM_015322120.1-1;Dbxref=GeneID:107067001%2CGenbank:XM_015322120.1;Parent=rna-XM_015322120.1
NW_015149004.1	Gnomon	exon	343779	344002	.	-	.	ID=exon-XM_015322120.1-2;Dbxref=GeneID:107067001%2CGenbank:XM_015322120.1;Parent=rna-XM_015322120.1
NW_015149004.1	Gnomon	exon	343573	343703	.	-	.	ID=exon-XM_015322120.1-3;Dbxref=GeneID:107067001%2CGenbank:XM_015322120.1;Parent=rna-XM_015322120.1
NW_015149004.1	Gnomon	exon	343266	343495	.	-	.	ID=exon-XM_015322120.1-4;Dbxref=GeneID:107067001%2CGenbank:XM_015322120.1;Parent=rna-XM_015322120.1
NW_015149004.1	Gnomon	CDS	45966	46192	.	-	0	Name=XP_015177538.1;ID=cds-XP_015177538.1;Dbxref=GeneID:107066973%2CGenbank:XP_015177538.1;Parent=rna-XM_015322052.1
NW_015149004.1	Gnomon	CDS	45637	45895	.	-	0	Name=XP_015177538.1;ID=cds-XP_015177538.1;Dbxref=GeneID:107066973%2CGenbank:XP_015177538.1;Parent=rna-XM_015322052.1
NW_015149004.1	Gnomon	exon	1658151	1659426	.	-	.	ID=id-LOC107067026;Dbxref=GeneID:107067026;Parent=gene-LOC107067026
NW_015149004.1	Gnomon	exon	38926	39334	.	+	.	ID=exon-XM_015322043.1-3;Dbxref=GeneID:107066971%2CGenbank:XM_015322043.1;Parent=rna-XM_015322043.1
NW_015149004.1	Gnomon	exon	39418	39677	.	+	.	ID=exon-XM_015322043.1-4;Dbxref=GeneID:107066971%2CGenbank:XM_015322043.1;Parent=rna-XM_015322043.1
NW_015149004.1	Gnomon	exon	38036	38393	.	+	.	ID=exon-XM_015322043.1-1;Dbxref=GeneID:107066971%2CGenbank:XM_015322043.1;Parent=rna-XM_015322043.1
NW_015149004.1	Gnomon	exon	38475	38830	.	+	.	ID=exon-XM_015322043.1-2;Dbxref=GeneID:107066971%2CGenbank:XM_015322043.1;Parent=rna-XM_015322043.1
NW_015149004.1	Gnomon	exon	39774	40049	.	+	.	ID=exon-XM_015322043.1-5;Dbxref=GeneID:107066971%2CGenbank:XM_015322043.1;Parent=rna-XM_015322043.1
NW_015149004.1	Gnomon	exon	40176	40455	.	+	.	ID=exon-XM_015322043.1-6;Dbxref=GeneID:107066971%2CGenbank:XM_015322043.1;Parent=rna-XM_015322043.1
NW_015149004.1	Gnomon	CDS	124454	124556	.	-	0	Name=XP_015177632.1;ID=cds-XP_015177632.1;Dbxref=GeneID:107067011%2CGenbank:XP_015177632.1;Parent=rna-XM_015322146.1
NW_015149004.1	Gnomon	CDS	119291	119493	.	-	0	Name=XP_015177632.1;ID=cds-XP_015177632.1;Dbxref=GeneID:107067011%2CGenbank:XP_015177632.1;Parent=rna-XM_015322146.1
NW_015149004.1	Gnomon	CDS	118347	118495	.	-	0	Name=XP_015177632.1;ID=cds-XP_015177632.1;Dbxref=GeneID:107067011%2CGenbank:XP_015177632.1;Parent=rna-XM_015322146.1
NW_015149004.1	Gnomon	CDS	117420	117541	.	-	0	Name=XP_015177632.1;ID=cds-XP_015177632.1;Dbxref=GeneID:107067011%2CGenbank:XP_015177632.1;Parent=rna-XM_015322146.1
NW_015149004.1	Gnomon	CDS	115019	115236	.	-	0	Name=XP_015177632.1;ID=cds-XP_015177632.1;Dbxref=GeneID:107067011%2CGenbank:XP_015177632.1;Parent=rna-XM_015322146.1
NW_015149004.1	Gnomon	CDS	114584	114684	.	-	0	Name=XP_015177632.1;ID=cds-XP_015177632.1;Dbxref=GeneID:107067011%2CGenbank:XP_015177632.1;Parent=rna-XM_015322146.1
NW_015149004.1	Gnomon	CDS	114408	114498	.	-	0	Name=XP_015177632.1;ID=cds-XP_015177632.1;Dbxref=GeneID:107067011%2CGenbank:XP_015177632.1;Parent=rna-XM_015322146.1
NW_015149004.1	Gnomon	CDS	114215	114333	.	-	0	Name=XP_015177632.1;ID=cds-XP_015177632.1;Dbxref=GeneID:107067011%2CGenbank:XP_015177632.1;Parent=rna-XM_015322146.1
NW_015149004.1	Gnomon	CDS	113497	113761	.	-	0	Name=XP_015177632.1;ID=cds-XP_015177632.1;Dbxref=GeneID:107067011%2CGenbank:XP_015177632.1;Parent=rna-XM_015322146.1
NW_015149004.1	Gnomon	CDS	124454	124556	.	-	0	Name=XP_015177631.1;ID=cds-XP_015177631.1;Dbxref=GeneID:107067011%2CGenbank:XP_015177631.1;Parent=rna-XM_015322145.1
NW_015149004.1	Gnomon	CDS	119291	119493	.	-	0	Name=XP_015177631.1;ID=cds-XP_015177631.1;Dbxref=GeneID:107067011%2CGenbank:XP_015177631.1;Parent=rna-XM_015322145.1
NW_015149004.1	Gnomon	CDS	118347	118495	.	-	0	Name=XP_015177631.1;ID=cds-XP_015177631.1;Dbxref=GeneID:107067011%2CGenbank:XP_015177631.1;Parent=rna-XM_015322145.1
NW_015149004.1	Gnomon	CDS	117420	117541	.	-	0	Name=XP_015177631.1;ID=cds-XP_015177631.1;Dbxref=GeneID:107067011%2CGenbank:XP_015177631.1;Parent=rna-XM_015322145.1
NW_015149004.1	Gnomon	CDS	115019	115236	.	-	0	Name=XP_015177631.1;ID=cds-XP_015177631.1;Dbxref=GeneID:107067011%2CGenbank:XP_015177631.1;Parent=rna-XM_015322145.1
NW_015149004.1	Gnomon	CDS	114584	114684	.	-	0	Name=XP_015177631.1;ID=cds-XP_015177631.1;Dbxref=GeneID:107067011%2CGenbank:XP_015177631.1;Parent=rna-XM_015322145.1
NW_015149004.1	Gnomon	CDS	114408	114498	.	-	0	Name=XP_015177631.1;ID=cds-XP_015177631.1;Dbxref=GeneID:107067011%2CGenbank:XP_015177631.1;Parent=rna-XM_015322145.1
NW_015149004.1	Gnomon	CDS	114203	114333	.	-	0	Name=XP_015177631.1;ID=cds-XP_015177631.1;Dbxref=GeneID:107067011%2CGenbank:XP_015177631.1;Parent=rna-XM_015322145.1
NW_015149004.1	Gnomon	CDS	113497	113761	.	-	0	Name=XP_015177631.1;ID=cds-XP_015177631.1;Dbxref=GeneID:107067011%2CGenbank:XP_015177631.1;Parent=rna-XM_015322145.1
NW_015149004.1	Gnomon	mRNA	315732	322764	.	+	.	Name=XM_015322177.1;ID=rna-XM_015322177.1;Dbxref=GeneID:107067029%2CGenbank:XM_015322177.1;Parent=gene-LOC107067029
NW_015149004.1	Gnomon	exon	1639776	1639989	.	+	.	ID=exon-XM_015322101.1-20;Dbxref=GeneID:107066994%2CGenbank:XM_015322101.1;Parent=rna-XM_015322101.1
NW_015149004.1	Gnomon	exon	1640275	1640517	.	+	.	ID=exon-XM_015322101.1-21;Dbxref=GeneID:107066994%2CGenbank:XM_015322101.1;Parent=rna-XM_015322101.1
NW_015149004.1	Gnomon	exon	1640614	1642043	.	+	.	ID=exon-XM_015322101.1-22;Dbxref=GeneID:107066994%2CGenbank:XM_015322101.1;Parent=rna-XM_015322101.1
NW_015149004.1	Gnomon	mRNA	333743	341942	.	-	.	Name=XM_015322031.1;ID=rna-XM_015322031.1;Dbxref=GeneID:107066956%2CGenbank:XM_015322031.1;Parent=gene-LOC107066956
NW_015149004.1	Gnomon	lnc_RNA	422635	422956	.	-	.	Name=XR_001475803.1;ID=rna-XR_001475803.1;Dbxref=GeneID:107066969%2CGenbank:XR_001475803.1;Parent=gene-LOC107066969
NW_015149004.1	Gnomon	exon	1621538	1621664	.	+	.	ID=exon-XM_015322101.1-10;Dbxref=GeneID:107066994%2CGenbank:XM_015322101.1;Parent=rna-XM_015322101.1
NW_015149004.1	Gnomon	exon	1626396	1626520	.	+	.	ID=exon-XM_015322101.1-11;Dbxref=GeneID:107066994%2CGenbank:XM_015322101.1;Parent=rna-XM_015322101.1
NW_015149004.1	Gnomon	exon	1630359	1630778	.	+	.	ID=exon-XM_015322101.1-12;Dbxref=GeneID:107066994%2CGenbank:XM_015322101.1;Parent=rna-XM_015322101.1
NW_015149004.1	Gnomon	exon	1638322	1638638	.	+	.	ID=exon-XM_015322101.1-17;Dbxref=GeneID:107066994%2CGenbank:XM_015322101.1;Parent=rna-XM_015322101.1
NW_015149004.1	Gnomon	exon	1638823	1639191	.	+	.	ID=exon-XM_015322101.1-18;Dbxref=GeneID:107066994%2CGenbank:XM_015322101.1;Parent=rna-XM_015322101.1
NW_015149004.1	Gnomon	exon	1639309	1639671	.	+	.	ID=exon-XM_015322101.1-19;Dbxref=GeneID:107066994%2CGenbank:XM_015322101.1;Parent=rna-XM_015322101.1
NW_015149004.1	Gnomon	exon	1632430	1632532	.	+	.	ID=exon-XM_015322101.1-13;Dbxref=GeneID:107066994%2CGenbank:XM_015322101.1;Parent=rna-XM_015322101.1
NW_015149004.1	Gnomon	exon	1632823	1633011	.	+	.	ID=exon-XM_015322101.1-14;Dbxref=GeneID:107066994%2CGenbank:XM_015322101.1;Parent=rna-XM_015322101.1
NW_015149004.1	Gnomon	exon	1634474	1634685	.	+	.	ID=exon-XM_015322101.1-15;Dbxref=GeneID:107066994%2CGenbank:XM_015322101.1;Parent=rna-XM_015322101.1
NW_015149004.1	Gnomon	exon	1637087	1637187	.	+	.	ID=exon-XM_015322101.1-16;Dbxref=GeneID:107066994%2CGenbank:XM_015322101.1;Parent=rna-XM_015322101.1
NW_015149004.1	Gnomon	CDS	160994	161044	.	-	0	Name=XP_015177630.1;ID=cds-XP_015177630.1;Dbxref=GeneID:107067009%2CGenbank:XP_015177630.1;Parent=rna-XM_015322144.1
NW_015149004.1	Gnomon	CDS	153424	153544	.	-	0	Name=XP_015177630.1;ID=cds-XP_015177630.1;Dbxref=GeneID:107067009%2CGenbank:XP_015177630.1;Parent=rna-XM_015322144.1
NW_015149004.1	Gnomon	CDS	152938	153309	.	-	0	Name=XP_015177630.1;ID=cds-XP_015177630.1;Dbxref=GeneID:107067009%2CGenbank:XP_015177630.1;Parent=rna-XM_015322144.1
NW_015149004.1	Gnomon	CDS	152553	152852	.	-	0	Name=XP_015177630.1;ID=cds-XP_015177630.1;Dbxref=GeneID:107067009%2CGenbank:XP_015177630.1;Parent=rna-XM_015322144.1
NW_015149004.1	Gnomon	CDS	151392	152168	.	-	0	Name=XP_015177630.1;ID=cds-XP_015177630.1;Dbxref=GeneID:107067009%2CGenbank:XP_015177630.1;Parent=rna-XM_015322144.1
NW_015149004.1	Gnomon	CDS	150265	150629	.	-	0	Name=XP_015177630.1;ID=cds-XP_015177630.1;Dbxref=GeneID:107067009%2CGenbank:XP_015177630.1;Parent=rna-XM_015322144.1
NW_015149004.1	Gnomon	CDS	149201	149885	.	-	0	Name=XP_015177630.1;ID=cds-XP_015177630.1;Dbxref=GeneID:107067009%2CGenbank:XP_015177630.1;Parent=rna-XM_015322144.1
NW_015149004.1	Gnomon	CDS	148804	148998	.	-	0	Name=XP_015177630.1;ID=cds-XP_015177630.1;Dbxref=GeneID:107067009%2CGenbank:XP_015177630.1;Parent=rna-XM_015322144.1
NW_015149004.1	Gnomon	CDS	148416	148423	.	-	0	Name=XP_015177630.1;ID=cds-XP_015177630.1;Dbxref=GeneID:107067009%2CGenbank:XP_015177630.1;Parent=rna-XM_015322144.1
NW_015149004.1	Gnomon	mRNA	315313	322764	.	+	.	Name=XM_015322178.1;ID=rna-XM_015322178.1;Dbxref=GeneID:107067029%2CGenbank:XM_015322178.1;Parent=gene-LOC107067029
NW_015149004.1	Gnomon	mRNA	639528	640238	.	+	.	Name=XM_015322032.1;ID=rna-XM_015322032.1;Dbxref=GeneID:107066957%2CGenbank:XM_015322032.1;Parent=gene-LOC107066957
NW_015149004.1	Gnomon	exon	343779	344002	.	-	.	ID=exon-XM_015322121.1-2;Dbxref=GeneID:107067001%2CGenbank:XM_015322121.1;Parent=rna-XM_015322121.1
NW_015149004.1	Gnomon	exon	343573	343703	.	-	.	ID=exon-XM_015322121.1-3;Dbxref=GeneID:107067001%2CGenbank:XM_015322121.1;Parent=rna-XM_015322121.1
NW_015149004.1	Gnomon	exon	344391	344544	.	-	.	ID=exon-XM_015322121.1-1;Dbxref=GeneID:107067001%2CGenbank:XM_015322121.1;Parent=rna-XM_015322121.1
NW_015149004.1	Gnomon	exon	342689	342871	.	-	.	ID=exon-XM_015322121.1-6;Dbxref=GeneID:107067001%2CGenbank:XM_015322121.1;Parent=rna-XM_015322121.1
NW_015149004.1	Gnomon	exon	342241	342599	.	-	.	ID=exon-XM_015322121.1-7;Dbxref=GeneID:107067001%2CGenbank:XM_015322121.1;Parent=rna-XM_015322121.1
NW_015149004.1	Gnomon	exon	343266	343495	.	-	.	ID=exon-XM_015322121.1-4;Dbxref=GeneID:107067001%2CGenbank:XM_015322121.1;Parent=rna-XM_015322121.1
NW_015149004.1	Gnomon	exon	342945	343159	.	-	.	ID=exon-XM_015322121.1-5;Dbxref=GeneID:107067001%2CGenbank:XM_015322121.1;Parent=rna-XM_015322121.1
NW_015149004.1	Gnomon	exon	341829	342145	.	-	.	ID=exon-XM_015322121.1-8;Dbxref=GeneID:107067001%2CGenbank:XM_015322121.1;Parent=rna-XM_015322121.1
NW_015149004.1	Gnomon	CDS	45966	46192	.	-	0	Name=XP_015177536.1;ID=cds-XP_015177536.1;Dbxref=GeneID:107066973%2CGenbank:XP_015177536.1;Parent=rna-XM_015322050.1
NW_015149004.1	Gnomon	CDS	45637	45895	.	-	0	Name=XP_015177536.1;ID=cds-XP_015177536.1;Dbxref=GeneID:107066973%2CGenbank:XP_015177536.1;Parent=rna-XM_015322050.1
NW_015149004.1	Gnomon	mRNA	315313	322764	.	+	.	Name=XM_015322179.1;ID=rna-XM_015322179.1;Dbxref=GeneID:107067029%2CGenbank:XM_015322179.1;Parent=gene-LOC107067029
NW_015149004.1	Gnomon	mRNA	1232861	1234293	.	-	.	Name=XM_015322033.1;ID=rna-XM_015322033.1;Dbxref=GeneID:107066959%2CGenbank:XM_015322033.1;Parent=gene-LOC107066959
NW_015149004.1	Gnomon	exon	1645974	1646129	.	-	.	ID=exon-XR_001475805.1-4;Dbxref=GeneID:107066997%2CGenbank:XR_001475805.1;Parent=rna-XR_001475805.1
NW_015149004.1	Gnomon	exon	1644722	1644909	.	-	.	ID=exon-XR_001475805.1-5;Dbxref=GeneID:107066997%2CGenbank:XR_001475805.1;Parent=rna-XR_001475805.1
NW_015149004.1	Gnomon	exon	1644331	1644434	.	-	.	ID=exon-XR_001475805.1-6;Dbxref=GeneID:107066997%2CGenbank:XR_001475805.1;Parent=rna-XR_001475805.1
NW_015149004.1	Gnomon	exon	1644163	1644192	.	-	.	ID=exon-XR_001475805.1-7;Dbxref=GeneID:107066997%2CGenbank:XR_001475805.1;Parent=rna-XR_001475805.1
NW_015149004.1	Gnomon	exon	1647910	1648195	.	-	.	ID=exon-XR_001475805.1-1;Dbxref=GeneID:107066997%2CGenbank:XR_001475805.1;Parent=rna-XR_001475805.1
NW_015149004.1	Gnomon	exon	1646885	1647072	.	-	.	ID=exon-XR_001475805.1-2;Dbxref=GeneID:107066997%2CGenbank:XR_001475805.1;Parent=rna-XR_001475805.1
NW_015149004.1	Gnomon	exon	1646225	1646606	.	-	.	ID=exon-XR_001475805.1-3;Dbxref=GeneID:107066997%2CGenbank:XR_001475805.1;Parent=rna-XR_001475805.1
NW_015149004.1	Gnomon	exon	148338	148423	.	-	.	ID=exon-XM_015322144.1-9;Dbxref=GeneID:107067009%2CGenbank:XM_015322144.1;Parent=rna-XM_015322144.1
NW_015149004.1	Gnomon	exon	149201	149885	.	-	.	ID=exon-XM_015322144.1-7;Dbxref=GeneID:107067009%2CGenbank:XM_015322144.1;Parent=rna-XM_015322144.1
NW_015149004.1	Gnomon	exon	148804	148998	.	-	.	ID=exon-XM_015322144.1-8;Dbxref=GeneID:107067009%2CGenbank:XM_015322144.1;Parent=rna-XM_015322144.1
NW_015149004.1	Gnomon	exon	151392	152168	.	-	.	ID=exon-XM_015322144.1-5;Dbxref=GeneID:107067009%2CGenbank:XM_015322144.1;Parent=rna-XM_015322144.1
NW_015149004.1	Gnomon	exon	150265	150629	.	-	.	ID=exon-XM_015322144.1-6;Dbxref=GeneID:107067009%2CGenbank:XM_015322144.1;Parent=rna-XM_015322144.1
NW_015149004.1	Gnomon	exon	152938	153309	.	-	.	ID=exon-XM_015322144.1-3;Dbxref=GeneID:107067009%2CGenbank:XM_015322144.1;Parent=rna-XM_015322144.1
NW_015149004.1	Gnomon	exon	152553	152852	.	-	.	ID=exon-XM_015322144.1-4;Dbxref=GeneID:107067009%2CGenbank:XM_015322144.1;Parent=rna-XM_015322144.1
NW_015149004.1	Gnomon	exon	160994	161227	.	-	.	ID=exon-XM_015322144.1-1;Dbxref=GeneID:107067009%2CGenbank:XM_015322144.1;Parent=rna-XM_015322144.1
NW_015149004.1	Gnomon	exon	153424	153544	.	-	.	ID=exon-XM_015322144.1-2;Dbxref=GeneID:107067009%2CGenbank:XM_015322144.1;Parent=rna-XM_015322144.1
NW_015149004.1	Gnomon	CDS	45966	46192	.	-	0	Name=XP_015177535.1;ID=cds-XP_015177535.1;Dbxref=GeneID:107066973%2CGenbank:XP_015177535.1;Parent=rna-XM_015322049.1
NW_015149004.1	Gnomon	CDS	45637	45895	.	-	0	Name=XP_015177535.1;ID=cds-XP_015177535.1;Dbxref=GeneID:107066973%2CGenbank:XP_015177535.1;Parent=rna-XM_015322049.1
NW_015149004.1	tRNAscan-SE	gene	446293	446374	.	+	.	Name=Trnas-cga;ID=gene-Trnas-cga-2;Dbxref=GeneID:107063564
NW_015149004.1	Gnomon	exon	787108	787274	.	+	.	ID=exon-XM_015322159.1-10;Dbxref=GeneID:107067017%2CGenbank:XM_015322159.1;Parent=rna-XM_015322159.1
NW_015149004.1	Gnomon	exon	787375	787589	.	+	.	ID=exon-XM_015322159.1-11;Dbxref=GeneID:107067017%2CGenbank:XM_015322159.1;Parent=rna-XM_015322159.1
NW_015149004.1	Gnomon	exon	787672	789079	.	+	.	ID=exon-XM_015322159.1-12;Dbxref=GeneID:107067017%2CGenbank:XM_015322159.1;Parent=rna-XM_015322159.1
NW_015149004.1	Gnomon	mRNA	1235208	1237885	.	-	.	Name=XM_015322034.1;ID=rna-XM_015322034.1;Dbxref=GeneID:107066960%2CGenbank:XM_015322034.1;Parent=gene-LOC107066960
NW_015149004.1	Gnomon	exon	1705287	1706721	.	+	.	ID=exon-XM_015322191.1-3;Dbxref=GeneID:107067032%2CGenbank:XM_015322191.1;Parent=rna-XM_015322191.1
NW_015149004.1	Gnomon	exon	1703953	1704153	.	+	.	ID=exon-XM_015322191.1-1;Dbxref=GeneID:107067032%2CGenbank:XM_015322191.1;Parent=rna-XM_015322191.1
NW_015149004.1	Gnomon	exon	1704814	1705191	.	+	.	ID=exon-XM_015322191.1-2;Dbxref=GeneID:107067032%2CGenbank:XM_015322191.1;Parent=rna-XM_015322191.1
NW_015149004.1	Gnomon	mRNA	1660616	1664292	.	-	.	Name=XM_015322172.1;ID=rna-XM_015322172.1;Dbxref=GeneID:107067024%2CGenbank:XM_015322172.1;Parent=gene-LOC107067024
NW_015149004.1	Gnomon	exon	349811	350049	.	-	.	ID=exon-XM_015322124.1-1;Dbxref=GeneID:107067003%2CGenbank:XM_015322124.1;Parent=rna-XM_015322124.1
NW_015149004.1	Gnomon	exon	349442	349517	.	-	.	ID=exon-XM_015322124.1-2;Dbxref=GeneID:107067003%2CGenbank:XM_015322124.1;Parent=rna-XM_015322124.1
NW_015149004.1	Gnomon	exon	349264	349369	.	-	.	ID=exon-XM_015322124.1-3;Dbxref=GeneID:107067003%2CGenbank:XM_015322124.1;Parent=rna-XM_015322124.1
NW_015149004.1	Gnomon	exon	347896	349149	.	-	.	ID=exon-XM_015322124.1-4;Dbxref=GeneID:107067003%2CGenbank:XM_015322124.1;Parent=rna-XM_015322124.1
NW_015149004.1	Gnomon	CDS	1680854	1681273	.	+	0	Name=XP_015177684.1;ID=cds-XP_015177684.1;Dbxref=GeneID:107067036%2CGenbank:XP_015177684.1;Parent=rna-XM_015322198.1
NW_015149004.1	Gnomon	mRNA	97670	100237	.	-	.	Name=XM_015322079.1;ID=rna-XM_015322079.1;Dbxref=GeneID:107066988%2CGenbank:XM_015322079.1;Parent=gene-LOC107066988
NW_015149004.1	Gnomon	exon	411644	412062	.	+	.	ID=exon-XR_001475806.1-1;Dbxref=GeneID:107067022%2CGenbank:XR_001475806.1;Parent=rna-XR_001475806.1
NW_015149004.1	Gnomon	exon	413281	413433	.	+	.	ID=exon-XR_001475806.1-2;Dbxref=GeneID:107067022%2CGenbank:XR_001475806.1;Parent=rna-XR_001475806.1
NW_015149004.1	Gnomon	exon	78648	78670	.	+	.	ID=exon-XM_015322066.1-4;Dbxref=GeneID:107066980%2CGenbank:XM_015322066.1;Note=The sequence of the model RefSeq transcript was modified relative to this genomic sequence to represent the inferred CDS: added 1400 bases not found in genome assembly;Parent=rna-XM_015322066.1
NW_015149004.1	Gnomon	exon	77444	78268	.	+	.	ID=exon-XM_015322066.1-2;Dbxref=GeneID:107066980%2CGenbank:XM_015322066.1;Note=The sequence of the model RefSeq transcript was modified relative to this genomic sequence to represent the inferred CDS: added 1400 bases not found in genome assembly;Parent=rna-XM_015322066.1
NW_015149004.1	Gnomon	exon	78346	78511	.	+	.	ID=exon-XM_015322066.1-3;Dbxref=GeneID:107066980%2CGenbank:XM_015322066.1;Note=The sequence of the model RefSeq transcript was modified relative to this genomic sequence to represent the inferred CDS: added 1400 bases not found in genome assembly;Parent=rna-XM_015322066.1
NW_015149004.1	Gnomon	exon	76354	77324	.	+	.	ID=exon-XM_015322066.1-1;Dbxref=GeneID:107066980%2CGenbank:XM_015322066.1;Note=The sequence of the model RefSeq transcript was modified relative to this genomic sequence to represent the inferred CDS: added 1400 bases not found in genome assembly;Parent=rna-XM_015322066.1
NW_015149004.1	Gnomon	CDS	1537281	1537417	.	+	0	Name=XP_015177589.1;ID=cds-XP_015177589.1;Dbxref=GeneID:107066994%2CGenbank:XP_015177589.1;Parent=rna-XM_015322103.1
NW_015149004.1	Gnomon	CDS	1539375	1539651	.	+	0	Name=XP_015177589.1;ID=cds-XP_015177589.1;Dbxref=GeneID:107066994%2CGenbank:XP_015177589.1;Parent=rna-XM_015322103.1
NW_015149004.1	Gnomon	CDS	1541567	1541970	.	+	0	Name=XP_015177589.1;ID=cds-XP_015177589.1;Dbxref=GeneID:107066994%2CGenbank:XP_015177589.1;Parent=rna-XM_015322103.1
NW_015149004.1	Gnomon	CDS	1545202	1545472	.	+	0	Name=XP_015177589.1;ID=cds-XP_015177589.1;Dbxref=GeneID:107066994%2CGenbank:XP_015177589.1;Parent=rna-XM_015322103.1
NW_015149004.1	Gnomon	CDS	1545652	1547110	.	+	0	Name=XP_015177589.1;ID=cds-XP_015177589.1;Dbxref=GeneID:107066994%2CGenbank:XP_015177589.1;Parent=rna-XM_015322103.1
NW_015149004.1	Gnomon	CDS	1547202	1547922	.	+	0	Name=XP_015177589.1;ID=cds-XP_015177589.1;Dbxref=GeneID:107066994%2CGenbank:XP_015177589.1;Parent=rna-XM_015322103.1
NW_015149004.1	Gnomon	CDS	1548341	1548871	.	+	0	Name=XP_015177589.1;ID=cds-XP_015177589.1;Dbxref=GeneID:107066994%2CGenbank:XP_015177589.1;Parent=rna-XM_015322103.1
NW_015149004.1	Gnomon	CDS	1621538	1621664	.	+	0	Name=XP_015177589.1;ID=cds-XP_015177589.1;Dbxref=GeneID:107066994%2CGenbank:XP_015177589.1;Parent=rna-XM_015322103.1
NW_015149004.1	Gnomon	CDS	1626396	1626520	.	+	0	Name=XP_015177589.1;ID=cds-XP_015177589.1;Dbxref=GeneID:107066994%2CGenbank:XP_015177589.1;Parent=rna-XM_015322103.1
NW_015149004.1	Gnomon	CDS	1630359	1630778	.	+	0	Name=XP_015177589.1;ID=cds-XP_015177589.1;Dbxref=GeneID:107066994%2CGenbank:XP_015177589.1;Parent=rna-XM_015322103.1
NW_015149004.1	Gnomon	CDS	1632430	1632532	.	+	0	Name=XP_015177589.1;ID=cds-XP_015177589.1;Dbxref=GeneID:107066994%2CGenbank:XP_015177589.1;Parent=rna-XM_015322103.1
NW_015149004.1	Gnomon	CDS	1632823	1633011	.	+	0	Name=XP_015177589.1;ID=cds-XP_015177589.1;Dbxref=GeneID:107066994%2CGenbank:XP_015177589.1;Parent=rna-XM_015322103.1
NW_015149004.1	Gnomon	CDS	1634474	1634685	.	+	0	Name=XP_015177589.1;ID=cds-XP_015177589.1;Dbxref=GeneID:107066994%2CGenbank:XP_015177589.1;Parent=rna-XM_015322103.1
NW_015149004.1	Gnomon	CDS	1637087	1637187	.	+	0	Name=XP_015177589.1;ID=cds-XP_015177589.1;Dbxref=GeneID:107066994%2CGenbank:XP_015177589.1;Parent=rna-XM_015322103.1
NW_015149004.1	Gnomon	CDS	1638322	1638638	.	+	0	Name=XP_015177589.1;ID=cds-XP_015177589.1;Dbxref=GeneID:107066994%2CGenbank:XP_015177589.1;Parent=rna-XM_015322103.1
NW_015149004.1	Gnomon	CDS	1638806	1638808	.	+	0	Name=XP_015177589.1;ID=cds-XP_015177589.1;Dbxref=GeneID:107066994%2CGenbank:XP_015177589.1;Parent=rna-XM_015322103.1
NW_015149004.1	Gnomon	CDS	1454012	1454223	.	-	0	Name=XP_015177683.1;ID=cds-XP_015177683.1;Dbxref=GeneID:107067035%2CGenbank:XP_015177683.1;Parent=rna-XM_015322197.1
NW_015149004.1	Gnomon	CDS	1453041	1453151	.	-	0	Name=XP_015177683.1;ID=cds-XP_015177683.1;Dbxref=GeneID:107067035%2CGenbank:XP_015177683.1;Parent=rna-XM_015322197.1
NW_015149004.1	Gnomon	CDS	1452757	1452962	.	-	0	Name=XP_015177683.1;ID=cds-XP_015177683.1;Dbxref=GeneID:107067035%2CGenbank:XP_015177683.1;Parent=rna-XM_015322197.1
NW_015149004.1	Gnomon	CDS	1452108	1452274	.	-	0	Name=XP_015177683.1;ID=cds-XP_015177683.1;Dbxref=GeneID:107067035%2CGenbank:XP_015177683.1;Parent=rna-XM_015322197.1
NW_015149004.1	Gnomon	exon	1103937	1104520	.	-	.	ID=exon-XM_015322090.1-1;Dbxref=GeneID:107066989%2CGenbank:XM_015322090.1;Parent=rna-XM_015322090.1
NW_015149004.1	Gnomon	exon	1078351	1078487	.	-	.	ID=exon-XM_015322090.1-2;Dbxref=GeneID:107066989%2CGenbank:XM_015322090.1;Parent=rna-XM_015322090.1
NW_015149004.1	Gnomon	exon	1029735	1029836	.	-	.	ID=exon-XM_015322090.1-3;Dbxref=GeneID:107066989%2CGenbank:XM_015322090.1;Parent=rna-XM_015322090.1
NW_015149004.1	Gnomon	exon	1024264	1024440	.	-	.	ID=exon-XM_015322090.1-4;Dbxref=GeneID:107066989%2CGenbank:XM_015322090.1;Parent=rna-XM_015322090.1
NW_015149004.1	Gnomon	exon	962815	962850	.	-	.	ID=exon-XM_015322090.1-5;Dbxref=GeneID:107066989%2CGenbank:XM_015322090.1;Parent=rna-XM_015322090.1
NW_015149004.1	Gnomon	exon	924398	924433	.	-	.	ID=exon-XM_015322090.1-6;Dbxref=GeneID:107066989%2CGenbank:XM_015322090.1;Parent=rna-XM_015322090.1
NW_015149004.1	Gnomon	exon	869435	869710	.	-	.	ID=exon-XM_015322090.1-7;Dbxref=GeneID:107066989%2CGenbank:XM_015322090.1;Parent=rna-XM_015322090.1
NW_015149004.1	Gnomon	exon	867553	867765	.	-	.	ID=exon-XM_015322090.1-8;Dbxref=GeneID:107066989%2CGenbank:XM_015322090.1;Parent=rna-XM_015322090.1
NW_015149004.1	Gnomon	exon	865153	865306	.	-	.	ID=exon-XM_015322090.1-9;Dbxref=GeneID:107066989%2CGenbank:XM_015322090.1;Parent=rna-XM_015322090.1
NW_015149004.1	Gnomon	mRNA	1667259	1672276	.	-	.	Name=XM_015322174.1;ID=rna-XM_015322174.1;Dbxref=GeneID:107067025%2CGenbank:XM_015322174.1;Note=The sequence of the model RefSeq transcript was modified relative to this genomic sequence to represent the inferred CDS: added 1280 bases not found in genome assembly;Parent=gene-LOC107067025
NW_015149004.1	Gnomon	exon	1103937	1104522	.	-	.	ID=exon-XM_015322089.1-1;Dbxref=GeneID:107066989%2CGenbank:XM_015322089.1;Parent=rna-XM_015322089.1
NW_015149004.1	Gnomon	exon	1078351	1078487	.	-	.	ID=exon-XM_015322089.1-2;Dbxref=GeneID:107066989%2CGenbank:XM_015322089.1;Parent=rna-XM_015322089.1
NW_015149004.1	Gnomon	exon	924398	924433	.	-	.	ID=exon-XM_015322089.1-5;Dbxref=GeneID:107066989%2CGenbank:XM_015322089.1;Parent=rna-XM_015322089.1
NW_015149004.1	Gnomon	exon	869435	869710	.	-	.	ID=exon-XM_015322089.1-6;Dbxref=GeneID:107066989%2CGenbank:XM_015322089.1;Parent=rna-XM_015322089.1
NW_015149004.1	Gnomon	exon	1024264	1024440	.	-	.	ID=exon-XM_015322089.1-3;Dbxref=GeneID:107066989%2CGenbank:XM_015322089.1;Parent=rna-XM_015322089.1
NW_015149004.1	Gnomon	exon	962815	962850	.	-	.	ID=exon-XM_015322089.1-4;Dbxref=GeneID:107066989%2CGenbank:XM_015322089.1;Parent=rna-XM_015322089.1
NW_015149004.1	Gnomon	exon	862790	862925	.	-	.	ID=exon-XM_015322089.1-9;Dbxref=GeneID:107066989%2CGenbank:XM_015322089.1;Parent=rna-XM_015322089.1
NW_015149004.1	Gnomon	exon	867553	867765	.	-	.	ID=exon-XM_015322089.1-7;Dbxref=GeneID:107066989%2CGenbank:XM_015322089.1;Parent=rna-XM_015322089.1
NW_015149004.1	Gnomon	exon	865153	865306	.	-	.	ID=exon-XM_015322089.1-8;Dbxref=GeneID:107066989%2CGenbank:XM_015322089.1;Parent=rna-XM_015322089.1
NW_015149004.1	Gnomon	CDS	1537281	1537417	.	+	0	Name=XP_015177588.1;ID=cds-XP_015177588.1;Dbxref=GeneID:107066994%2CGenbank:XP_015177588.1;Parent=rna-XM_015322102.1
NW_015149004.1	Gnomon	CDS	1539375	1539651	.	+	0	Name=XP_015177588.1;ID=cds-XP_015177588.1;Dbxref=GeneID:107066994%2CGenbank:XP_015177588.1;Parent=rna-XM_015322102.1
NW_015149004.1	Gnomon	CDS	1541567	1541970	.	+	0	Name=XP_015177588.1;ID=cds-XP_015177588.1;Dbxref=GeneID:107066994%2CGenbank:XP_015177588.1;Parent=rna-XM_015322102.1
NW_015149004.1	Gnomon	CDS	1545202	1545472	.	+	0	Name=XP_015177588.1;ID=cds-XP_015177588.1;Dbxref=GeneID:107066994%2CGenbank:XP_015177588.1;Parent=rna-XM_015322102.1
NW_015149004.1	Gnomon	CDS	1545652	1547110	.	+	0	Name=XP_015177588.1;ID=cds-XP_015177588.1;Dbxref=GeneID:107066994%2CGenbank:XP_015177588.1;Parent=rna-XM_015322102.1
NW_015149004.1	Gnomon	CDS	1547202	1547922	.	+	0	Name=XP_015177588.1;ID=cds-XP_015177588.1;Dbxref=GeneID:107066994%2CGenbank:XP_015177588.1;Parent=rna-XM_015322102.1
NW_015149004.1	Gnomon	CDS	1548341	1548871	.	+	0	Name=XP_015177588.1;ID=cds-XP_015177588.1;Dbxref=GeneID:107066994%2CGenbank:XP_015177588.1;Parent=rna-XM_015322102.1
NW_015149004.1	Gnomon	CDS	1621538	1621664	.	+	0	Name=XP_015177588.1;ID=cds-XP_015177588.1;Dbxref=GeneID:107066994%2CGenbank:XP_015177588.1;Parent=rna-XM_015322102.1
NW_015149004.1	Gnomon	CDS	1626396	1626520	.	+	0	Name=XP_015177588.1;ID=cds-XP_015177588.1;Dbxref=GeneID:107066994%2CGenbank:XP_015177588.1;Parent=rna-XM_015322102.1
NW_015149004.1	Gnomon	CDS	1630359	1630778	.	+	0	Name=XP_015177588.1;ID=cds-XP_015177588.1;Dbxref=GeneID:107066994%2CGenbank:XP_015177588.1;Parent=rna-XM_015322102.1
NW_015149004.1	Gnomon	CDS	1632430	1632532	.	+	0	Name=XP_015177588.1;ID=cds-XP_015177588.1;Dbxref=GeneID:107066994%2CGenbank:XP_015177588.1;Parent=rna-XM_015322102.1
NW_015149004.1	Gnomon	CDS	1632823	1633011	.	+	0	Name=XP_015177588.1;ID=cds-XP_015177588.1;Dbxref=GeneID:107066994%2CGenbank:XP_015177588.1;Parent=rna-XM_015322102.1
NW_015149004.1	Gnomon	CDS	1634474	1634685	.	+	0	Name=XP_015177588.1;ID=cds-XP_015177588.1;Dbxref=GeneID:107066994%2CGenbank:XP_015177588.1;Parent=rna-XM_015322102.1
NW_015149004.1	Gnomon	CDS	1637087	1637187	.	+	0	Name=XP_015177588.1;ID=cds-XP_015177588.1;Dbxref=GeneID:107066994%2CGenbank:XP_015177588.1;Parent=rna-XM_015322102.1
NW_015149004.1	Gnomon	CDS	1638322	1638638	.	+	0	Name=XP_015177588.1;ID=cds-XP_015177588.1;Dbxref=GeneID:107066994%2CGenbank:XP_015177588.1;Parent=rna-XM_015322102.1
NW_015149004.1	Gnomon	CDS	1638823	1639191	.	+	0	Name=XP_015177588.1;ID=cds-XP_015177588.1;Dbxref=GeneID:107066994%2CGenbank:XP_015177588.1;Parent=rna-XM_015322102.1
NW_015149004.1	Gnomon	CDS	1639309	1639671	.	+	0	Name=XP_015177588.1;ID=cds-XP_015177588.1;Dbxref=GeneID:107066994%2CGenbank:XP_015177588.1;Parent=rna-XM_015322102.1
NW_015149004.1	Gnomon	CDS	1639776	1639989	.	+	0	Name=XP_015177588.1;ID=cds-XP_015177588.1;Dbxref=GeneID:107066994%2CGenbank:XP_015177588.1;Parent=rna-XM_015322102.1
NW_015149004.1	Gnomon	CDS	1640275	1640517	.	+	0	Name=XP_015177588.1;ID=cds-XP_015177588.1;Dbxref=GeneID:107066994%2CGenbank:XP_015177588.1;Parent=rna-XM_015322102.1
NW_015149004.1	Gnomon	CDS	1640614	1640753	.	+	0	Name=XP_015177588.1;ID=cds-XP_015177588.1;Dbxref=GeneID:107066994%2CGenbank:XP_015177588.1;Parent=rna-XM_015322102.1
NW_015149004.1	Gnomon	CDS	34042	34113	.	+	0	Name=XP_015177682.1;ID=cds-XP_015177682.1;Dbxref=GeneID:107067034%2CGenbank:XP_015177682.1;Parent=rna-XM_015322196.1
NW_015149004.1	Gnomon	CDS	34258	34318	.	+	0	Name=XP_015177682.1;ID=cds-XP_015177682.1;Dbxref=GeneID:107067034%2CGenbank:XP_015177682.1;Parent=rna-XM_015322196.1
NW_015149004.1	Gnomon	CDS	35616	35682	.	+	0	Name=XP_015177682.1;ID=cds-XP_015177682.1;Dbxref=GeneID:107067034%2CGenbank:XP_015177682.1;Parent=rna-XM_015322196.1
NW_015149004.1	Gnomon	CDS	35841	35989	.	+	0	Name=XP_015177682.1;ID=cds-XP_015177682.1;Dbxref=GeneID:107067034%2CGenbank:XP_015177682.1;Parent=rna-XM_015322196.1
NW_015149004.1	Gnomon	CDS	36185	36298	.	+	0	Name=XP_015177682.1;ID=cds-XP_015177682.1;Dbxref=GeneID:107067034%2CGenbank:XP_015177682.1;Parent=rna-XM_015322196.1
NW_015149004.1	Gnomon	CDS	36509	36753	.	+	0	Name=XP_015177682.1;ID=cds-XP_015177682.1;Dbxref=GeneID:107067034%2CGenbank:XP_015177682.1;Parent=rna-XM_015322196.1
NW_015149004.1	Gnomon	CDS	36824	36891	.	+	0	Name=XP_015177682.1;ID=cds-XP_015177682.1;Dbxref=GeneID:107067034%2CGenbank:XP_015177682.1;Parent=rna-XM_015322196.1
NW_015149004.1	Gnomon	CDS	36970	37114	.	+	0	Name=XP_015177682.1;ID=cds-XP_015177682.1;Dbxref=GeneID:107067034%2CGenbank:XP_015177682.1;Parent=rna-XM_015322196.1
NW_015149004.1	Gnomon	mRNA	1671740	1672260	.	-	.	Name=XM_015322175.1;ID=rna-XM_015322175.1;Dbxref=GeneID:107067027%2CGenbank:XM_015322175.1;Parent=gene-LOC107067027
NW_015149004.1	Gnomon	CDS	275643	276869	.	+	0	Name=XP_015177681.1;ID=cds-XP_015177681.1;Dbxref=GeneID:107067033%2CGenbank:XP_015177681.1;Parent=rna-XM_015322195.1
NW_015149004.1	Gnomon	exon	1545202	1545472	.	+	.	ID=exon-XM_015322101.1-6;Dbxref=GeneID:107066994%2CGenbank:XM_015322101.1;Parent=rna-XM_015322101.1
NW_015149004.1	Gnomon	exon	1545652	1547110	.	+	.	ID=exon-XM_015322101.1-7;Dbxref=GeneID:107066994%2CGenbank:XM_015322101.1;Parent=rna-XM_015322101.1
NW_015149004.1	Gnomon	exon	1547202	1547922	.	+	.	ID=exon-XM_015322101.1-8;Dbxref=GeneID:107066994%2CGenbank:XM_015322101.1;Parent=rna-XM_015322101.1
NW_015149004.1	Gnomon	exon	1548341	1548871	.	+	.	ID=exon-XM_015322101.1-9;Dbxref=GeneID:107066994%2CGenbank:XM_015322101.1;Parent=rna-XM_015322101.1
NW_015149004.1	Gnomon	exon	1455342	1455801	.	+	.	ID=exon-XM_015322101.1-1;Dbxref=GeneID:107066994%2CGenbank:XM_015322101.1;Parent=rna-XM_015322101.1
NW_015149004.1	Gnomon	exon	1491540	1491597	.	+	.	ID=exon-XM_015322101.1-2;Dbxref=GeneID:107066994%2CGenbank:XM_015322101.1;Parent=rna-XM_015322101.1
NW_015149004.1	Gnomon	exon	1537243	1537417	.	+	.	ID=exon-XM_015322101.1-3;Dbxref=GeneID:107066994%2CGenbank:XM_015322101.1;Parent=rna-XM_015322101.1
NW_015149004.1	Gnomon	exon	1539375	1539651	.	+	.	ID=exon-XM_015322101.1-4;Dbxref=GeneID:107066994%2CGenbank:XM_015322101.1;Parent=rna-XM_015322101.1
NW_015149004.1	Gnomon	exon	1541567	1541970	.	+	.	ID=exon-XM_015322101.1-5;Dbxref=GeneID:107066994%2CGenbank:XM_015322101.1;Parent=rna-XM_015322101.1
NW_015149004.1	Gnomon	exon	1638806	1638893	.	+	.	ID=exon-XM_015322103.1-19;Dbxref=GeneID:107066994%2CGenbank:XM_015322103.1;Parent=rna-XM_015322103.1
NW_015149004.1	Gnomon	exon	1637087	1637187	.	+	.	ID=exon-XM_015322103.1-17;Dbxref=GeneID:107066994%2CGenbank:XM_015322103.1;Parent=rna-XM_015322103.1
NW_015149004.1	Gnomon	exon	1638322	1638638	.	+	.	ID=exon-XM_015322103.1-18;Dbxref=GeneID:107066994%2CGenbank:XM_015322103.1;Parent=rna-XM_015322103.1
NW_015149004.1	Gnomon	exon	1632823	1633011	.	+	.	ID=exon-XM_015322103.1-15;Dbxref=GeneID:107066994%2CGenbank:XM_015322103.1;Parent=rna-XM_015322103.1
NW_015149004.1	Gnomon	exon	1634474	1634685	.	+	.	ID=exon-XM_015322103.1-16;Dbxref=GeneID:107066994%2CGenbank:XM_015322103.1;Parent=rna-XM_015322103.1
NW_015149004.1	Gnomon	exon	1630359	1630778	.	+	.	ID=exon-XM_015322103.1-13;Dbxref=GeneID:107066994%2CGenbank:XM_015322103.1;Parent=rna-XM_015322103.1
NW_015149004.1	Gnomon	exon	1632430	1632532	.	+	.	ID=exon-XM_015322103.1-14;Dbxref=GeneID:107066994%2CGenbank:XM_015322103.1;Parent=rna-XM_015322103.1
NW_015149004.1	Gnomon	exon	1621538	1621664	.	+	.	ID=exon-XM_015322103.1-11;Dbxref=GeneID:107066994%2CGenbank:XM_015322103.1;Parent=rna-XM_015322103.1
NW_015149004.1	Gnomon	exon	1626396	1626520	.	+	.	ID=exon-XM_015322103.1-12;Dbxref=GeneID:107066994%2CGenbank:XM_015322103.1;Parent=rna-XM_015322103.1
NW_015149004.1	Gnomon	exon	1548341	1548871	.	+	.	ID=exon-XM_015322103.1-10;Dbxref=GeneID:107066994%2CGenbank:XM_015322103.1;Parent=rna-XM_015322103.1
NW_015149004.1	Gnomon	CDS	1537281	1537417	.	+	0	Name=XP_015177587.1;ID=cds-XP_015177587.1;Dbxref=GeneID:107066994%2CGenbank:XP_015177587.1;Parent=rna-XM_015322101.1
NW_015149004.1	Gnomon	CDS	1539375	1539651	.	+	0	Name=XP_015177587.1;ID=cds-XP_015177587.1;Dbxref=GeneID:107066994%2CGenbank:XP_015177587.1;Parent=rna-XM_015322101.1
NW_015149004.1	Gnomon	CDS	1541567	1541970	.	+	0	Name=XP_015177587.1;ID=cds-XP_015177587.1;Dbxref=GeneID:107066994%2CGenbank:XP_015177587.1;Parent=rna-XM_015322101.1
NW_015149004.1	Gnomon	CDS	1545202	1545472	.	+	0	Name=XP_015177587.1;ID=cds-XP_015177587.1;Dbxref=GeneID:107066994%2CGenbank:XP_015177587.1;Parent=rna-XM_015322101.1
NW_015149004.1	Gnomon	CDS	1545652	1547110	.	+	0	Name=XP_015177587.1;ID=cds-XP_015177587.1;Dbxref=GeneID:107066994%2CGenbank:XP_015177587.1;Parent=rna-XM_015322101.1
NW_015149004.1	Gnomon	CDS	1547202	1547922	.	+	0	Name=XP_015177587.1;ID=cds-XP_015177587.1;Dbxref=GeneID:107066994%2CGenbank:XP_015177587.1;Parent=rna-XM_015322101.1
NW_015149004.1	Gnomon	CDS	1548341	1548871	.	+	0	Name=XP_015177587.1;ID=cds-XP_015177587.1;Dbxref=GeneID:107066994%2CGenbank:XP_015177587.1;Parent=rna-XM_015322101.1
NW_015149004.1	Gnomon	CDS	1621538	1621664	.	+	0	Name=XP_015177587.1;ID=cds-XP_015177587.1;Dbxref=GeneID:107066994%2CGenbank:XP_015177587.1;Parent=rna-XM_015322101.1
NW_015149004.1	Gnomon	CDS	1626396	1626520	.	+	0	Name=XP_015177587.1;ID=cds-XP_015177587.1;Dbxref=GeneID:107066994%2CGenbank:XP_015177587.1;Parent=rna-XM_015322101.1
NW_015149004.1	Gnomon	CDS	1630359	1630778	.	+	0	Name=XP_015177587.1;ID=cds-XP_015177587.1;Dbxref=GeneID:107066994%2CGenbank:XP_015177587.1;Parent=rna-XM_015322101.1
NW_015149004.1	Gnomon	CDS	1632430	1632532	.	+	0	Name=XP_015177587.1;ID=cds-XP_015177587.1;Dbxref=GeneID:107066994%2CGenbank:XP_015177587.1;Parent=rna-XM_015322101.1
NW_015149004.1	Gnomon	CDS	1632823	1633011	.	+	0	Name=XP_015177587.1;ID=cds-XP_015177587.1;Dbxref=GeneID:107066994%2CGenbank:XP_015177587.1;Parent=rna-XM_015322101.1
NW_015149004.1	Gnomon	CDS	1634474	1634685	.	+	0	Name=XP_015177587.1;ID=cds-XP_015177587.1;Dbxref=GeneID:107066994%2CGenbank:XP_015177587.1;Parent=rna-XM_015322101.1
NW_015149004.1	Gnomon	CDS	1637087	1637187	.	+	0	Name=XP_015177587.1;ID=cds-XP_015177587.1;Dbxref=GeneID:107066994%2CGenbank:XP_015177587.1;Parent=rna-XM_015322101.1
NW_015149004.1	Gnomon	CDS	1638322	1638638	.	+	0	Name=XP_015177587.1;ID=cds-XP_015177587.1;Dbxref=GeneID:107066994%2CGenbank:XP_015177587.1;Parent=rna-XM_015322101.1
NW_015149004.1	Gnomon	CDS	1638823	1639191	.	+	0	Name=XP_015177587.1;ID=cds-XP_015177587.1;Dbxref=GeneID:107066994%2CGenbank:XP_015177587.1;Parent=rna-XM_015322101.1
NW_015149004.1	Gnomon	CDS	1639309	1639671	.	+	0	Name=XP_015177587.1;ID=cds-XP_015177587.1;Dbxref=GeneID:107066994%2CGenbank:XP_015177587.1;Parent=rna-XM_015322101.1
NW_015149004.1	Gnomon	CDS	1639776	1639989	.	+	0	Name=XP_015177587.1;ID=cds-XP_015177587.1;Dbxref=GeneID:107066994%2CGenbank:XP_015177587.1;Parent=rna-XM_015322101.1
NW_015149004.1	Gnomon	CDS	1640275	1640517	.	+	0	Name=XP_015177587.1;ID=cds-XP_015177587.1;Dbxref=GeneID:107066994%2CGenbank:XP_015177587.1;Parent=rna-XM_015322101.1
NW_015149004.1	Gnomon	CDS	1640614	1640753	.	+	0	Name=XP_015177587.1;ID=cds-XP_015177587.1;Dbxref=GeneID:107066994%2CGenbank:XP_015177587.1;Parent=rna-XM_015322101.1
NW_015149004.1	Gnomon	mRNA	1659428	1659736	.	-	.	Name=XM_015322176.1;ID=rna-XM_015322176.1;Dbxref=GeneID:107067028%2CGenbank:XM_015322176.1;Note=The sequence of the model RefSeq transcript was modified relative to this genomic sequence to represent the inferred CDS: added 50 bases not found in genome assembly;Parent=gene-LOC107067028
NW_015149004.1	Gnomon	mRNA	100825	103702	.	+	.	Name=XM_015322074.1;ID=rna-XM_015322074.1;Dbxref=GeneID:107066987%2CGenbank:XM_015322074.1;Parent=gene-LOC107066987
NW_015149004.1	Gnomon	CDS	64046	64232	.	-	0	Name=XP_015177542.1;ID=cds-XP_015177542.1;Dbxref=GeneID:107066976%2CGenbank:XP_015177542.1;Parent=rna-XM_015322056.1
NW_015149004.1	Gnomon	CDS	63314	63977	.	-	0	Name=XP_015177542.1;ID=cds-XP_015177542.1;Dbxref=GeneID:107066976%2CGenbank:XP_015177542.1;Parent=rna-XM_015322056.1
NW_015149004.1	Gnomon	CDS	62973	63259	.	-	0	Name=XP_015177542.1;ID=cds-XP_015177542.1;Dbxref=GeneID:107066976%2CGenbank:XP_015177542.1;Parent=rna-XM_015322056.1
NW_015149004.1	Gnomon	CDS	62607	62890	.	-	0	Name=XP_015177542.1;ID=cds-XP_015177542.1;Dbxref=GeneID:107066976%2CGenbank:XP_015177542.1;Parent=rna-XM_015322056.1
NW_015149004.1	Gnomon	CDS	62053	62530	.	-	0	Name=XP_015177542.1;ID=cds-XP_015177542.1;Dbxref=GeneID:107066976%2CGenbank:XP_015177542.1;Parent=rna-XM_015322056.1
NW_015149004.1	Gnomon	CDS	61757	61764	.	-	0	Name=XP_015177542.1;ID=cds-XP_015177542.1;Dbxref=GeneID:107066976%2CGenbank:XP_015177542.1;Parent=rna-XM_015322056.1
NW_015149004.1	tRNAscan-SE	tRNA	446293	446374	.	+	.	ID=rna-Trnas-cga-2;Dbxref=GeneID:107063564;Note=transfer RNA serine (anticodon CGA);Parent=gene-Trnas-cga-2
NW_015149004.1	Gnomon	mRNA	97670	100237	.	-	.	Name=XM_015322075.1;ID=rna-XM_015322075.1;Dbxref=GeneID:107066988%2CGenbank:XM_015322075.1;Parent=gene-LOC107066988
NW_015149004.1	Gnomon	exon	372001	372101	.	-	.	ID=exon-XM_015322134.1-11;Dbxref=GeneID:107067007%2CGenbank:XM_015322134.1;Parent=rna-XM_015322134.1
NW_015149004.1	Gnomon	exon	371846	371934	.	-	.	ID=exon-XM_015322134.1-12;Dbxref=GeneID:107067007%2CGenbank:XM_015322134.1;Parent=rna-XM_015322134.1
NW_015149004.1	Gnomon	exon	372180	372341	.	-	.	ID=exon-XM_015322134.1-10;Dbxref=GeneID:107067007%2CGenbank:XM_015322134.1;Parent=rna-XM_015322134.1
NW_015149004.1	Gnomon	exon	371184	371676	.	-	.	ID=exon-XM_015322134.1-13;Dbxref=GeneID:107067007%2CGenbank:XM_015322134.1;Parent=rna-XM_015322134.1
NW_015149004.1	Gnomon	CDS	106994	106996	.	-	0	Name=XP_015177687.1;ID=cds-XP_015177687.1;Dbxref=GeneID:107067038%2CGenbank:XP_015177687.1;Parent=rna-XM_015322201.1
NW_015149004.1	Gnomon	CDS	106295	106603	.	-	0	Name=XP_015177687.1;ID=cds-XP_015177687.1;Dbxref=GeneID:107067038%2CGenbank:XP_015177687.1;Parent=rna-XM_015322201.1
NW_015149004.1	Gnomon	CDS	106024	106056	.	-	0	Name=XP_015177687.1;ID=cds-XP_015177687.1;Dbxref=GeneID:107067038%2CGenbank:XP_015177687.1;Parent=rna-XM_015322201.1
NW_015149004.1	Gnomon	CDS	64046	64232	.	-	0	Name=XP_015177541.1;ID=cds-XP_015177541.1;Dbxref=GeneID:107066976%2CGenbank:XP_015177541.1;Parent=rna-XM_015322055.1
NW_015149004.1	Gnomon	CDS	63314	63977	.	-	0	Name=XP_015177541.1;ID=cds-XP_015177541.1;Dbxref=GeneID:107066976%2CGenbank:XP_015177541.1;Parent=rna-XM_015322055.1
NW_015149004.1	Gnomon	CDS	62973	63259	.	-	0	Name=XP_015177541.1;ID=cds-XP_015177541.1;Dbxref=GeneID:107066976%2CGenbank:XP_015177541.1;Parent=rna-XM_015322055.1
NW_015149004.1	Gnomon	CDS	62607	62890	.	-	0	Name=XP_015177541.1;ID=cds-XP_015177541.1;Dbxref=GeneID:107066976%2CGenbank:XP_015177541.1;Parent=rna-XM_015322055.1
NW_015149004.1	Gnomon	CDS	62039	62530	.	-	0	Name=XP_015177541.1;ID=cds-XP_015177541.1;Dbxref=GeneID:107066976%2CGenbank:XP_015177541.1;Parent=rna-XM_015322055.1
NW_015149004.1	Gnomon	mRNA	97670	99864	.	-	.	Name=XM_015322076.1;ID=rna-XM_015322076.1;Dbxref=GeneID:107066988%2CGenbank:XM_015322076.1;Parent=gene-LOC107066988
NW_015149004.1	Gnomon	exon	43317	43533	.	-	.	ID=exon-XM_015322042.1-1;Dbxref=GeneID:107066970%2CGenbank:XM_015322042.1;Parent=rna-XM_015322042.1
NW_015149004.1	Gnomon	exon	40538	40862	.	-	.	ID=exon-XM_015322042.1-6;Dbxref=GeneID:107066970%2CGenbank:XM_015322042.1;Parent=rna-XM_015322042.1
NW_015149004.1	Gnomon	exon	40440	40461	.	-	.	ID=exon-XM_015322042.1-7;Dbxref=GeneID:107066970%2CGenbank:XM_015322042.1;Parent=rna-XM_015322042.1
NW_015149004.1	Gnomon	exon	41988	43229	.	-	.	ID=exon-XM_015322042.1-2;Dbxref=GeneID:107066970%2CGenbank:XM_015322042.1;Parent=rna-XM_015322042.1
NW_015149004.1	Gnomon	exon	41718	41904	.	-	.	ID=exon-XM_015322042.1-3;Dbxref=GeneID:107066970%2CGenbank:XM_015322042.1;Parent=rna-XM_015322042.1
NW_015149004.1	Gnomon	exon	41244	41635	.	-	.	ID=exon-XM_015322042.1-4;Dbxref=GeneID:107066970%2CGenbank:XM_015322042.1;Parent=rna-XM_015322042.1
NW_015149004.1	Gnomon	exon	40946	41157	.	-	.	ID=exon-XM_015322042.1-5;Dbxref=GeneID:107066970%2CGenbank:XM_015322042.1;Parent=rna-XM_015322042.1
NW_015149004.1	Gnomon	mRNA	326825	333711	.	+	.	Name=XM_015322170.1;ID=rna-XM_015322170.1;Dbxref=GeneID:107067023%2CGenbank:XM_015322170.1;Parent=gene-LOC107067023
NW_015149004.1	Gnomon	exon	275357	275480	.	+	.	ID=exon-XM_015322195.1-1;Dbxref=GeneID:107067033%2CGenbank:XM_015322195.1;Parent=rna-XM_015322195.1
NW_015149004.1	Gnomon	exon	275635	277363	.	+	.	ID=exon-XM_015322195.1-2;Dbxref=GeneID:107067033%2CGenbank:XM_015322195.1;Parent=rna-XM_015322195.1
NW_015149004.1	Gnomon	CDS	104491	104527	.	+	0	Name=XP_015177686.1;ID=cds-XP_015177686.1;Dbxref=GeneID:107067037%2CGenbank:XP_015177686.1;Parent=rna-XM_015322200.1
NW_015149004.1	Gnomon	CDS	105089	105294	.	+	0	Name=XP_015177686.1;ID=cds-XP_015177686.1;Dbxref=GeneID:107067037%2CGenbank:XP_015177686.1;Parent=rna-XM_015322200.1
NW_015149004.1	Gnomon	CDS	105356	105598	.	+	0	Name=XP_015177686.1;ID=cds-XP_015177686.1;Dbxref=GeneID:107067037%2CGenbank:XP_015177686.1;Parent=rna-XM_015322200.1
NW_015149004.1	Gnomon	exon	787108	787274	.	+	.	ID=exon-XM_015322161.1-10;Dbxref=GeneID:107067017%2CGenbank:XM_015322161.1;Parent=rna-XM_015322161.1
NW_015149004.1	Gnomon	exon	787375	787589	.	+	.	ID=exon-XM_015322161.1-11;Dbxref=GeneID:107067017%2CGenbank:XM_015322161.1;Parent=rna-XM_015322161.1
NW_015149004.1	Gnomon	exon	787672	789079	.	+	.	ID=exon-XM_015322161.1-12;Dbxref=GeneID:107067017%2CGenbank:XM_015322161.1;Parent=rna-XM_015322161.1
NW_015149004.1	Gnomon	exon	347896	349149	.	-	.	ID=exon-XM_015322125.1-4;Dbxref=GeneID:107067003%2CGenbank:XM_015322125.1;Parent=rna-XM_015322125.1
NW_015149004.1	Gnomon	exon	349442	349517	.	-	.	ID=exon-XM_015322125.1-2;Dbxref=GeneID:107067003%2CGenbank:XM_015322125.1;Parent=rna-XM_015322125.1
NW_015149004.1	Gnomon	exon	349264	349366	.	-	.	ID=exon-XM_015322125.1-3;Dbxref=GeneID:107067003%2CGenbank:XM_015322125.1;Parent=rna-XM_015322125.1
NW_015149004.1	Gnomon	exon	349811	350049	.	-	.	ID=exon-XM_015322125.1-1;Dbxref=GeneID:107067003%2CGenbank:XM_015322125.1;Parent=rna-XM_015322125.1
NW_015149004.1	Gnomon	CDS	56604	56838	.	+	0	Name=XP_015177540.1;ID=cds-XP_015177540.1;Dbxref=GeneID:107066975%2CGenbank:XP_015177540.1;Parent=rna-XM_015322054.1
NW_015149004.1	Gnomon	CDS	57228	58125	.	+	0	Name=XP_015177540.1;ID=cds-XP_015177540.1;Dbxref=GeneID:107066975%2CGenbank:XP_015177540.1;Parent=rna-XM_015322054.1
NW_015149004.1	Gnomon	CDS	58196	58276	.	+	0	Name=XP_015177540.1;ID=cds-XP_015177540.1;Dbxref=GeneID:107066975%2CGenbank:XP_015177540.1;Parent=rna-XM_015322054.1
NW_015149004.1	Gnomon	CDS	58348	58547	.	+	0	Name=XP_015177540.1;ID=cds-XP_015177540.1;Dbxref=GeneID:107066975%2CGenbank:XP_015177540.1;Parent=rna-XM_015322054.1
NW_015149004.1	Gnomon	CDS	58858	59283	.	+	0	Name=XP_015177540.1;ID=cds-XP_015177540.1;Dbxref=GeneID:107066975%2CGenbank:XP_015177540.1;Parent=rna-XM_015322054.1
NW_015149004.1	Gnomon	CDS	60082	60308	.	+	0	Name=XP_015177540.1;ID=cds-XP_015177540.1;Dbxref=GeneID:107066975%2CGenbank:XP_015177540.1;Parent=rna-XM_015322054.1
NW_015149004.1	Gnomon	exon	88578	88892	.	+	.	ID=exon-XM_015322070.1-10;Dbxref=GeneID:107066983%2CGenbank:XM_015322070.1;Parent=rna-XM_015322070.1
NW_015149004.1	Gnomon	exon	1663995	1664292	.	-	.	ID=exon-XM_015322172.1-1;Dbxref=GeneID:107067024%2CGenbank:XM_015322172.1;Parent=rna-XM_015322172.1
NW_015149004.1	Gnomon	exon	1661286	1663204	.	-	.	ID=exon-XM_015322172.1-2;Dbxref=GeneID:107067024%2CGenbank:XM_015322172.1;Parent=rna-XM_015322172.1
NW_015149004.1	Gnomon	exon	1660616	1660903	.	-	.	ID=exon-XM_015322172.1-3;Dbxref=GeneID:107067024%2CGenbank:XM_015322172.1;Parent=rna-XM_015322172.1
NW_015149004.1	Gnomon	mRNA	1660616	1664292	.	-	.	Name=XM_015322171.1;ID=rna-XM_015322171.1;Dbxref=GeneID:107067024%2CGenbank:XM_015322171.1;Parent=gene-LOC107067024
NW_015149004.1	Gnomon	exon	107580	108033	.	+	.	ID=exon-XM_015322148.1-1;Dbxref=GeneID:107067013%2CGenbank:XM_015322148.1;Parent=rna-XM_015322148.1
NW_015149004.1	Gnomon	exon	108123	108236	.	+	.	ID=exon-XM_015322148.1-2;Dbxref=GeneID:107067013%2CGenbank:XM_015322148.1;Parent=rna-XM_015322148.1
NW_015149004.1	Gnomon	exon	112394	112644	.	+	.	ID=exon-XM_015322148.1-3;Dbxref=GeneID:107067013%2CGenbank:XM_015322148.1;Parent=rna-XM_015322148.1
NW_015149004.1	Gnomon	exon	1709562	1710150	.	+	.	ID=exon-XM_015322041.1-1;Dbxref=GeneID:107066968%2CGenbank:XM_015322041.1;Parent=rna-XM_015322041.1
NW_015149004.1	Gnomon	exon	1710497	1711376	.	+	.	ID=exon-XM_015322041.1-2;Dbxref=GeneID:107066968%2CGenbank:XM_015322041.1;Parent=rna-XM_015322041.1
NW_015149004.1	Gnomon	CDS	1286146	1286308	.	+	0	Name=XP_015177582.1;ID=cds-XP_015177582.1;Dbxref=GeneID:107066991%2CGenbank:XP_015177582.1;Parent=rna-XM_015322096.1
NW_015149004.1	Gnomon	CDS	1287045	1287355	.	+	0	Name=XP_015177582.1;ID=cds-XP_015177582.1;Dbxref=GeneID:107066991%2CGenbank:XP_015177582.1;Parent=rna-XM_015322096.1
NW_015149004.1	Gnomon	mRNA	85976	88892	.	+	.	Name=XM_015322070.1;ID=rna-XM_015322070.1;Dbxref=GeneID:107066983%2CGenbank:XM_015322070.1;Parent=gene-LOC107066983
NW_015149004.1	Gnomon	exon	333743	335592	.	-	.	ID=exon-XM_015322031.1-20;Dbxref=GeneID:107066956%2CGenbank:XM_015322031.1;Parent=rna-XM_015322031.1
NW_015149004.1	Gnomon	exon	335686	335822	.	-	.	ID=exon-XM_015322031.1-19;Dbxref=GeneID:107066956%2CGenbank:XM_015322031.1;Parent=rna-XM_015322031.1
NW_015149004.1	Gnomon	exon	336314	336548	.	-	.	ID=exon-XM_015322031.1-17;Dbxref=GeneID:107066956%2CGenbank:XM_015322031.1;Parent=rna-XM_015322031.1
NW_015149004.1	Gnomon	exon	335925	336198	.	-	.	ID=exon-XM_015322031.1-18;Dbxref=GeneID:107066956%2CGenbank:XM_015322031.1;Parent=rna-XM_015322031.1
NW_015149004.1	Gnomon	exon	275635	277363	.	+	.	ID=exon-XM_015322194.1-2;Dbxref=GeneID:107067033%2CGenbank:XM_015322194.1;Parent=rna-XM_015322194.1
NW_015149004.1	Gnomon	exon	336864	336989	.	-	.	ID=exon-XM_015322031.1-15;Dbxref=GeneID:107066956%2CGenbank:XM_015322031.1;Parent=rna-XM_015322031.1
NW_015149004.1	Gnomon	exon	336695	336786	.	-	.	ID=exon-XM_015322031.1-16;Dbxref=GeneID:107066956%2CGenbank:XM_015322031.1;Parent=rna-XM_015322031.1
NW_015149004.1	Gnomon	exon	337255	337384	.	-	.	ID=exon-XM_015322031.1-13;Dbxref=GeneID:107066956%2CGenbank:XM_015322031.1;Parent=rna-XM_015322031.1
NW_015149004.1	Gnomon	exon	270615	270676	.	+	.	ID=exon-XM_015322194.1-1;Dbxref=GeneID:107067033%2CGenbank:XM_015322194.1;Parent=rna-XM_015322194.1
NW_015149004.1	Gnomon	exon	337092	337181	.	-	.	ID=exon-XM_015322031.1-14;Dbxref=GeneID:107066956%2CGenbank:XM_015322031.1;Parent=rna-XM_015322031.1
NW_015149004.1	Gnomon	exon	337755	337906	.	-	.	ID=exon-XM_015322031.1-11;Dbxref=GeneID:107066956%2CGenbank:XM_015322031.1;Parent=rna-XM_015322031.1
NW_015149004.1	Gnomon	exon	337472	337680	.	-	.	ID=exon-XM_015322031.1-12;Dbxref=GeneID:107066956%2CGenbank:XM_015322031.1;Parent=rna-XM_015322031.1
NW_015149004.1	Gnomon	exon	337996	338461	.	-	.	ID=exon-XM_015322031.1-10;Dbxref=GeneID:107066956%2CGenbank:XM_015322031.1;Parent=rna-XM_015322031.1
NW_015149004.1	Gnomon	CDS	1447305	1447420	.	+	0	Name=XP_015177581.1;ID=cds-XP_015177581.1;Dbxref=GeneID:107066990%2CGenbank:XP_015177581.1;Parent=rna-XM_015322095.1
NW_015149004.1	Gnomon	CDS	1447604	1447775	.	+	0	Name=XP_015177581.1;ID=cds-XP_015177581.1;Dbxref=GeneID:107066990%2CGenbank:XP_015177581.1;Parent=rna-XM_015322095.1
NW_015149004.1	Gnomon	CDS	1447868	1447996	.	+	0	Name=XP_015177581.1;ID=cds-XP_015177581.1;Dbxref=GeneID:107066990%2CGenbank:XP_015177581.1;Parent=rna-XM_015322095.1
NW_015149004.1	Gnomon	CDS	1448087	1448323	.	+	0	Name=XP_015177581.1;ID=cds-XP_015177581.1;Dbxref=GeneID:107066990%2CGenbank:XP_015177581.1;Parent=rna-XM_015322095.1
NW_015149004.1	Gnomon	mRNA	85976	89385	.	+	.	Name=XM_015322071.1;ID=rna-XM_015322071.1;Dbxref=GeneID:107066983%2CGenbank:XM_015322071.1;Parent=gene-LOC107066983
NW_015149004.1	Gnomon	CDS	1025974	1026183	.	-	0	Name=XP_015177580.1;ID=cds-XP_015177580.1;Dbxref=GeneID:107066989%2CGenbank:XP_015177580.1;Parent=rna-XM_015322094.1
NW_015149004.1	Gnomon	CDS	1024264	1024440	.	-	0	Name=XP_015177580.1;ID=cds-XP_015177580.1;Dbxref=GeneID:107066989%2CGenbank:XP_015177580.1;Parent=rna-XM_015322094.1
NW_015149004.1	Gnomon	CDS	962815	962850	.	-	0	Name=XP_015177580.1;ID=cds-XP_015177580.1;Dbxref=GeneID:107066989%2CGenbank:XP_015177580.1;Parent=rna-XM_015322094.1
NW_015149004.1	Gnomon	CDS	924398	924433	.	-	0	Name=XP_015177580.1;ID=cds-XP_015177580.1;Dbxref=GeneID:107066989%2CGenbank:XP_015177580.1;Parent=rna-XM_015322094.1
NW_015149004.1	Gnomon	CDS	869435	869710	.	-	0	Name=XP_015177580.1;ID=cds-XP_015177580.1;Dbxref=GeneID:107066989%2CGenbank:XP_015177580.1;Parent=rna-XM_015322094.1
NW_015149004.1	Gnomon	CDS	867553	867765	.	-	0	Name=XP_015177580.1;ID=cds-XP_015177580.1;Dbxref=GeneID:107066989%2CGenbank:XP_015177580.1;Parent=rna-XM_015322094.1
NW_015149004.1	Gnomon	CDS	865153	865306	.	-	0	Name=XP_015177580.1;ID=cds-XP_015177580.1;Dbxref=GeneID:107066989%2CGenbank:XP_015177580.1;Parent=rna-XM_015322094.1
NW_015149004.1	Gnomon	CDS	862790	862925	.	-	0	Name=XP_015177580.1;ID=cds-XP_015177580.1;Dbxref=GeneID:107066989%2CGenbank:XP_015177580.1;Parent=rna-XM_015322094.1
NW_015149004.1	Gnomon	CDS	805019	805232	.	-	0	Name=XP_015177580.1;ID=cds-XP_015177580.1;Dbxref=GeneID:107066989%2CGenbank:XP_015177580.1;Parent=rna-XM_015322094.1
NW_015149004.1	Gnomon	CDS	804743	804900	.	-	0	Name=XP_015177580.1;ID=cds-XP_015177580.1;Dbxref=GeneID:107066989%2CGenbank:XP_015177580.1;Parent=rna-XM_015322094.1
NW_015149004.1	Gnomon	CDS	804155	804404	.	-	0	Name=XP_015177580.1;ID=cds-XP_015177580.1;Dbxref=GeneID:107066989%2CGenbank:XP_015177580.1;Parent=rna-XM_015322094.1
NW_015149004.1	Gnomon	CDS	803525	803627	.	-	0	Name=XP_015177580.1;ID=cds-XP_015177580.1;Dbxref=GeneID:107066989%2CGenbank:XP_015177580.1;Parent=rna-XM_015322094.1
NW_015149004.1	Gnomon	CDS	802882	802920	.	-	0	Name=XP_015177580.1;ID=cds-XP_015177580.1;Dbxref=GeneID:107066989%2CGenbank:XP_015177580.1;Parent=rna-XM_015322094.1
NW_015149004.1	Gnomon	CDS	801860	801901	.	-	0	Name=XP_015177580.1;ID=cds-XP_015177580.1;Dbxref=GeneID:107066989%2CGenbank:XP_015177580.1;Parent=rna-XM_015322094.1
NW_015149004.1	Gnomon	CDS	801149	801271	.	-	0	Name=XP_015177580.1;ID=cds-XP_015177580.1;Dbxref=GeneID:107066989%2CGenbank:XP_015177580.1;Parent=rna-XM_015322094.1
NW_015149004.1	Gnomon	CDS	799581	799730	.	-	0	Name=XP_015177580.1;ID=cds-XP_015177580.1;Dbxref=GeneID:107066989%2CGenbank:XP_015177580.1;Parent=rna-XM_015322094.1
NW_015149004.1	Gnomon	CDS	798698	798870	.	-	0	Name=XP_015177580.1;ID=cds-XP_015177580.1;Dbxref=GeneID:107066989%2CGenbank:XP_015177580.1;Parent=rna-XM_015322094.1
NW_015149004.1	Gnomon	CDS	798447	798556	.	-	0	Name=XP_015177580.1;ID=cds-XP_015177580.1;Dbxref=GeneID:107066989%2CGenbank:XP_015177580.1;Parent=rna-XM_015322094.1
NW_015149004.1	Gnomon	CDS	798255	798346	.	-	0	Name=XP_015177580.1;ID=cds-XP_015177580.1;Dbxref=GeneID:107066989%2CGenbank:XP_015177580.1;Parent=rna-XM_015322094.1
NW_015149004.1	Gnomon	CDS	797877	797986	.	-	0	Name=XP_015177580.1;ID=cds-XP_015177580.1;Dbxref=GeneID:107066989%2CGenbank:XP_015177580.1;Parent=rna-XM_015322094.1
NW_015149004.1	Gnomon	mRNA	88711	90076	.	-	.	Name=XM_015322072.1;ID=rna-XM_015322072.1;Dbxref=GeneID:107066984%2CGenbank:XM_015322072.1;Parent=gene-LOC107066984
NW_015149004.1	Gnomon	exon	347108	347260	.	+	.	ID=exon-XM_015322123.1-4;Dbxref=GeneID:107067002%2CGenbank:XM_015322123.1;Parent=rna-XM_015322123.1
NW_015149004.1	Gnomon	exon	347342	347796	.	+	.	ID=exon-XM_015322123.1-5;Dbxref=GeneID:107067002%2CGenbank:XM_015322123.1;Parent=rna-XM_015322123.1
NW_015149004.1	Gnomon	exon	346083	346134	.	+	.	ID=exon-XM_015322123.1-2;Dbxref=GeneID:107067002%2CGenbank:XM_015322123.1;Parent=rna-XM_015322123.1
NW_015149004.1	Gnomon	exon	346843	347033	.	+	.	ID=exon-XM_015322123.1-3;Dbxref=GeneID:107067002%2CGenbank:XM_015322123.1;Parent=rna-XM_015322123.1
NW_015149004.1	Gnomon	exon	344704	344853	.	+	.	ID=exon-XM_015322123.1-1;Dbxref=GeneID:107067002%2CGenbank:XM_015322123.1;Parent=rna-XM_015322123.1
NW_015149004.1	Gnomon	exon	328094	333711	.	+	.	ID=exon-XM_015322170.1-2;Dbxref=GeneID:107067023%2CGenbank:XM_015322170.1;Parent=rna-XM_015322170.1
NW_015149004.1	Gnomon	exon	326825	327481	.	+	.	ID=exon-XM_015322170.1-1;Dbxref=GeneID:107067023%2CGenbank:XM_015322170.1;Parent=rna-XM_015322170.1
NW_015149004.1	Gnomon	exon	114584	114684	.	-	.	ID=exon-XM_015322146.1-7;Dbxref=GeneID:107067011%2CGenbank:XM_015322146.1;Parent=rna-XM_015322146.1
NW_015149004.1	Gnomon	exon	114408	114498	.	-	.	ID=exon-XM_015322146.1-8;Dbxref=GeneID:107067011%2CGenbank:XM_015322146.1;Parent=rna-XM_015322146.1
NW_015149004.1	Gnomon	exon	117420	117541	.	-	.	ID=exon-XM_015322146.1-5;Dbxref=GeneID:107067011%2CGenbank:XM_015322146.1;Parent=rna-XM_015322146.1
NW_015149004.1	Gnomon	exon	115019	115236	.	-	.	ID=exon-XM_015322146.1-6;Dbxref=GeneID:107067011%2CGenbank:XM_015322146.1;Parent=rna-XM_015322146.1
NW_015149004.1	Gnomon	exon	114215	114333	.	-	.	ID=exon-XM_015322146.1-9;Dbxref=GeneID:107067011%2CGenbank:XM_015322146.1;Parent=rna-XM_015322146.1
NW_015149004.1	Gnomon	exon	119291	119493	.	-	.	ID=exon-XM_015322146.1-3;Dbxref=GeneID:107067011%2CGenbank:XM_015322146.1;Parent=rna-XM_015322146.1
NW_015149004.1	Gnomon	exon	118347	118495	.	-	.	ID=exon-XM_015322146.1-4;Dbxref=GeneID:107067011%2CGenbank:XM_015322146.1;Parent=rna-XM_015322146.1
NW_015149004.1	Gnomon	exon	137735	138391	.	-	.	ID=exon-XM_015322146.1-1;Dbxref=GeneID:107067011%2CGenbank:XM_015322146.1;Parent=rna-XM_015322146.1
NW_015149004.1	Gnomon	exon	124454	124574	.	-	.	ID=exon-XM_015322146.1-2;Dbxref=GeneID:107067011%2CGenbank:XM_015322146.1;Parent=rna-XM_015322146.1
NW_015149004.1	Gnomon	exon	1666243	1666796	.	-	.	ID=id-LOC107067026-2;Dbxref=GeneID:107067026;Parent=gene-LOC107067026
NW_015149004.1	Gnomon	exon	1667151	1667233	.	-	.	ID=id-LOC107067026-3;Dbxref=GeneID:107067026;Parent=gene-LOC107067026
NW_015149004.1	Gnomon	mRNA	90259	96737	.	+	.	Name=XM_015322073.1;ID=rna-XM_015322073.1;Dbxref=GeneID:107066985%2CGenbank:XM_015322073.1;Parent=gene-LOC107066985
NW_015149004.1	Gnomon	exon	326825	327481	.	+	.	ID=exon-XR_001475807.1-1;Dbxref=GeneID:107067023%2CGenbank:XR_001475807.1;Parent=rna-XR_001475807.1
NW_015149004.1	Gnomon	exon	328094	333571	.	+	.	ID=exon-XR_001475807.1-2;Dbxref=GeneID:107067023%2CGenbank:XR_001475807.1;Parent=rna-XR_001475807.1
NW_015149004.1	Gnomon	exon	337739	337788	.	+	.	ID=exon-XR_001475807.1-3;Dbxref=GeneID:107067023%2CGenbank:XR_001475807.1;Parent=rna-XR_001475807.1
NW_015149004.1	Gnomon	CDS	275643	276869	.	+	0	Name=XP_015177680.1;ID=cds-XP_015177680.1;Dbxref=GeneID:107067033%2CGenbank:XP_015177680.1;Parent=rna-XM_015322194.1
NW_015149004.1	Gnomon	mRNA	368350	369952	.	+	.	Name=XM_015322128.1;ID=rna-XM_015322128.1;Dbxref=GeneID:107067005%2CGenbank:XM_015322128.1;Parent=gene-LOC107067005
NW_015149004.1	Gnomon	CDS	1537281	1537417	.	+	0	Name=XP_015177586.1;ID=cds-XP_015177586.1;Dbxref=GeneID:107066994%2CGenbank:XP_015177586.1;Parent=rna-XM_015322100.1
NW_015149004.1	Gnomon	CDS	1539375	1539651	.	+	0	Name=XP_015177586.1;ID=cds-XP_015177586.1;Dbxref=GeneID:107066994%2CGenbank:XP_015177586.1;Parent=rna-XM_015322100.1
NW_015149004.1	Gnomon	CDS	1541567	1541970	.	+	0	Name=XP_015177586.1;ID=cds-XP_015177586.1;Dbxref=GeneID:107066994%2CGenbank:XP_015177586.1;Parent=rna-XM_015322100.1
NW_015149004.1	Gnomon	CDS	1545202	1545472	.	+	0	Name=XP_015177586.1;ID=cds-XP_015177586.1;Dbxref=GeneID:107066994%2CGenbank:XP_015177586.1;Parent=rna-XM_015322100.1
NW_015149004.1	Gnomon	CDS	1545652	1547110	.	+	0	Name=XP_015177586.1;ID=cds-XP_015177586.1;Dbxref=GeneID:107066994%2CGenbank:XP_015177586.1;Parent=rna-XM_015322100.1
NW_015149004.1	Gnomon	CDS	1547202	1547922	.	+	0	Name=XP_015177586.1;ID=cds-XP_015177586.1;Dbxref=GeneID:107066994%2CGenbank:XP_015177586.1;Parent=rna-XM_015322100.1
NW_015149004.1	Gnomon	CDS	1548341	1548871	.	+	0	Name=XP_015177586.1;ID=cds-XP_015177586.1;Dbxref=GeneID:107066994%2CGenbank:XP_015177586.1;Parent=rna-XM_015322100.1
NW_015149004.1	Gnomon	CDS	1621538	1621664	.	+	0	Name=XP_015177586.1;ID=cds-XP_015177586.1;Dbxref=GeneID:107066994%2CGenbank:XP_015177586.1;Parent=rna-XM_015322100.1
NW_015149004.1	Gnomon	CDS	1626396	1626520	.	+	0	Name=XP_015177586.1;ID=cds-XP_015177586.1;Dbxref=GeneID:107066994%2CGenbank:XP_015177586.1;Parent=rna-XM_015322100.1
NW_015149004.1	Gnomon	CDS	1630359	1630778	.	+	0	Name=XP_015177586.1;ID=cds-XP_015177586.1;Dbxref=GeneID:107066994%2CGenbank:XP_015177586.1;Parent=rna-XM_015322100.1
NW_015149004.1	Gnomon	CDS	1632430	1632532	.	+	0	Name=XP_015177586.1;ID=cds-XP_015177586.1;Dbxref=GeneID:107066994%2CGenbank:XP_015177586.1;Parent=rna-XM_015322100.1
NW_015149004.1	Gnomon	CDS	1632823	1633011	.	+	0	Name=XP_015177586.1;ID=cds-XP_015177586.1;Dbxref=GeneID:107066994%2CGenbank:XP_015177586.1;Parent=rna-XM_015322100.1
NW_015149004.1	Gnomon	CDS	1634474	1634685	.	+	0	Name=XP_015177586.1;ID=cds-XP_015177586.1;Dbxref=GeneID:107066994%2CGenbank:XP_015177586.1;Parent=rna-XM_015322100.1
NW_015149004.1	Gnomon	CDS	1637087	1637187	.	+	0	Name=XP_015177586.1;ID=cds-XP_015177586.1;Dbxref=GeneID:107066994%2CGenbank:XP_015177586.1;Parent=rna-XM_015322100.1
NW_015149004.1	Gnomon	CDS	1638322	1638638	.	+	0	Name=XP_015177586.1;ID=cds-XP_015177586.1;Dbxref=GeneID:107066994%2CGenbank:XP_015177586.1;Parent=rna-XM_015322100.1
NW_015149004.1	Gnomon	CDS	1638823	1639191	.	+	0	Name=XP_015177586.1;ID=cds-XP_015177586.1;Dbxref=GeneID:107066994%2CGenbank:XP_015177586.1;Parent=rna-XM_015322100.1
NW_015149004.1	Gnomon	CDS	1639309	1639671	.	+	0	Name=XP_015177586.1;ID=cds-XP_015177586.1;Dbxref=GeneID:107066994%2CGenbank:XP_015177586.1;Parent=rna-XM_015322100.1
NW_015149004.1	Gnomon	CDS	1639776	1639989	.	+	0	Name=XP_015177586.1;ID=cds-XP_015177586.1;Dbxref=GeneID:107066994%2CGenbank:XP_015177586.1;Parent=rna-XM_015322100.1
NW_015149004.1	Gnomon	CDS	1640275	1640517	.	+	0	Name=XP_015177586.1;ID=cds-XP_015177586.1;Dbxref=GeneID:107066994%2CGenbank:XP_015177586.1;Parent=rna-XM_015322100.1
NW_015149004.1	Gnomon	CDS	1640614	1640753	.	+	0	Name=XP_015177586.1;ID=cds-XP_015177586.1;Dbxref=GeneID:107066994%2CGenbank:XP_015177586.1;Parent=rna-XM_015322100.1
NW_015149004.1	Gnomon	exon	1511777	1512364	.	+	.	ID=exon-XM_015322100.1-1;Dbxref=GeneID:107066994%2CGenbank:XM_015322100.1;Parent=rna-XM_015322100.1
NW_015149004.1	Gnomon	exon	1537243	1537417	.	+	.	ID=exon-XM_015322100.1-2;Dbxref=GeneID:107066994%2CGenbank:XM_015322100.1;Parent=rna-XM_015322100.1
NW_015149004.1	Gnomon	exon	1545202	1545472	.	+	.	ID=exon-XM_015322100.1-5;Dbxref=GeneID:107066994%2CGenbank:XM_015322100.1;Parent=rna-XM_015322100.1
NW_015149004.1	Gnomon	exon	1545652	1547110	.	+	.	ID=exon-XM_015322100.1-6;Dbxref=GeneID:107066994%2CGenbank:XM_015322100.1;Parent=rna-XM_015322100.1
NW_015149004.1	Gnomon	exon	1539375	1539651	.	+	.	ID=exon-XM_015322100.1-3;Dbxref=GeneID:107066994%2CGenbank:XM_015322100.1;Parent=rna-XM_015322100.1
NW_015149004.1	Gnomon	exon	1541567	1541970	.	+	.	ID=exon-XM_015322100.1-4;Dbxref=GeneID:107066994%2CGenbank:XM_015322100.1;Parent=rna-XM_015322100.1
NW_015149004.1	Gnomon	exon	78707	78763	.	+	.	ID=exon-XM_015322064.1-4;Dbxref=GeneID:107066980%2CGenbank:XM_015322064.1;Note=The sequence of the model RefSeq transcript was modified relative to this genomic sequence to represent the inferred CDS: added 1400 bases not found in genome assembly;Parent=rna-XM_015322064.1
NW_015149004.1	Gnomon	exon	79367	79729	.	+	.	ID=exon-XM_015322064.1-5;Dbxref=GeneID:107066980%2CGenbank:XM_015322064.1;Note=The sequence of the model RefSeq transcript was modified relative to this genomic sequence to represent the inferred CDS: added 1400 bases not found in genome assembly;Parent=rna-XM_015322064.1
NW_015149004.1	Gnomon	exon	77444	78268	.	+	.	ID=exon-XM_015322064.1-2;Dbxref=GeneID:107066980%2CGenbank:XM_015322064.1;Note=The sequence of the model RefSeq transcript was modified relative to this genomic sequence to represent the inferred CDS: added 1400 bases not found in genome assembly;Parent=rna-XM_015322064.1
NW_015149004.1	Gnomon	exon	78346	78511	.	+	.	ID=exon-XM_015322064.1-3;Dbxref=GeneID:107066980%2CGenbank:XM_015322064.1;Note=The sequence of the model RefSeq transcript was modified relative to this genomic sequence to represent the inferred CDS: added 1400 bases not found in genome assembly;Parent=rna-XM_015322064.1
NW_015149004.1	Gnomon	exon	1621538	1621664	.	+	.	ID=exon-XM_015322100.1-9;Dbxref=GeneID:107066994%2CGenbank:XM_015322100.1;Parent=rna-XM_015322100.1
NW_015149004.1	Gnomon	exon	1547202	1547922	.	+	.	ID=exon-XM_015322100.1-7;Dbxref=GeneID:107066994%2CGenbank:XM_015322100.1;Parent=rna-XM_015322100.1
NW_015149004.1	Gnomon	exon	1548341	1548871	.	+	.	ID=exon-XM_015322100.1-8;Dbxref=GeneID:107066994%2CGenbank:XM_015322100.1;Parent=rna-XM_015322100.1
NW_015149004.1	Gnomon	exon	76354	77324	.	+	.	ID=exon-XM_015322064.1-1;Dbxref=GeneID:107066980%2CGenbank:XM_015322064.1;Note=The sequence of the model RefSeq transcript was modified relative to this genomic sequence to represent the inferred CDS: added 1400 bases not found in genome assembly;Parent=rna-XM_015322064.1
NW_015149004.1	Gnomon	exon	1661286	1664292	.	-	.	ID=exon-XM_015322171.1-1;Dbxref=GeneID:107067024%2CGenbank:XM_015322171.1;Parent=rna-XM_015322171.1
NW_015149004.1	Gnomon	exon	1660616	1660903	.	-	.	ID=exon-XM_015322171.1-2;Dbxref=GeneID:107067024%2CGenbank:XM_015322171.1;Parent=rna-XM_015322171.1
NW_015149004.1	Gnomon	exon	141851	142065	.	+	.	ID=exon-XM_015322147.1-1;Dbxref=GeneID:107067012%2CGenbank:XM_015322147.1;Parent=rna-XM_015322147.1
NW_015149004.1	Gnomon	exon	142190	142498	.	+	.	ID=exon-XM_015322147.1-2;Dbxref=GeneID:107067012%2CGenbank:XM_015322147.1;Parent=rna-XM_015322147.1
NW_015149004.1	Gnomon	exon	143972	144107	.	+	.	ID=exon-XM_015322147.1-3;Dbxref=GeneID:107067012%2CGenbank:XM_015322147.1;Parent=rna-XM_015322147.1
NW_015149004.1	Gnomon	exon	145942	146104	.	+	.	ID=exon-XM_015322147.1-4;Dbxref=GeneID:107067012%2CGenbank:XM_015322147.1;Parent=rna-XM_015322147.1
NW_015149004.1	Gnomon	exon	146239	146907	.	+	.	ID=exon-XM_015322147.1-5;Dbxref=GeneID:107067012%2CGenbank:XM_015322147.1;Parent=rna-XM_015322147.1
NW_015149004.1	Gnomon	CDS	892998	893042	.	+	0	Name=XP_015177585.1;ID=cds-XP_015177585.1;Dbxref=GeneID:107066993%2CGenbank:XP_015177585.1;Parent=rna-XM_015322099.1
NW_015149004.1	Gnomon	CDS	893129	893283	.	+	0	Name=XP_015177585.1;ID=cds-XP_015177585.1;Dbxref=GeneID:107066993%2CGenbank:XP_015177585.1;Parent=rna-XM_015322099.1
NW_015149004.1	Gnomon	CDS	893394	893526	.	+	0	Name=XP_015177585.1;ID=cds-XP_015177585.1;Dbxref=GeneID:107066993%2CGenbank:XP_015177585.1;Parent=rna-XM_015322099.1
NW_015149004.1	Gnomon	CDS	893619	893669	.	+	0	Name=XP_015177585.1;ID=cds-XP_015177585.1;Dbxref=GeneID:107066993%2CGenbank:XP_015177585.1;Parent=rna-XM_015322099.1
NW_015149004.1	Gnomon	exon	460559	460884	.	+	.	ID=exon-XM_015322154.1-10;Dbxref=GeneID:107067015%2CGenbank:XM_015322154.1;Parent=rna-XM_015322154.1
NW_015149004.1	Gnomon	exon	461702	461856	.	+	.	ID=exon-XM_015322154.1-13;Dbxref=GeneID:107067015%2CGenbank:XM_015322154.1;Parent=rna-XM_015322154.1
NW_015149004.1	Gnomon	exon	462705	463695	.	+	.	ID=exon-XM_015322154.1-14;Dbxref=GeneID:107067015%2CGenbank:XM_015322154.1;Parent=rna-XM_015322154.1
NW_015149004.1	Gnomon	exon	461133	461267	.	+	.	ID=exon-XM_015322154.1-11;Dbxref=GeneID:107067015%2CGenbank:XM_015322154.1;Parent=rna-XM_015322154.1
NW_015149004.1	Gnomon	exon	461391	461572	.	+	.	ID=exon-XM_015322154.1-12;Dbxref=GeneID:107067015%2CGenbank:XM_015322154.1;Parent=rna-XM_015322154.1
NW_015149004.1	Gnomon	exon	796673	797986	.	-	.	ID=exon-XM_015322082.1-22;Dbxref=GeneID:107066989%2CGenbank:XM_015322082.1;Parent=rna-XM_015322082.1
NW_015149004.1	Gnomon	exon	798447	798556	.	-	.	ID=exon-XM_015322082.1-20;Dbxref=GeneID:107066989%2CGenbank:XM_015322082.1;Parent=rna-XM_015322082.1
NW_015149004.1	Gnomon	exon	798255	798346	.	-	.	ID=exon-XM_015322082.1-21;Dbxref=GeneID:107066989%2CGenbank:XM_015322082.1;Parent=rna-XM_015322082.1
NW_015149004.1	Gnomon	exon	805019	805232	.	-	.	ID=exon-XM_015322082.1-11;Dbxref=GeneID:107066989%2CGenbank:XM_015322082.1;Parent=rna-XM_015322082.1
NW_015149004.1	Gnomon	exon	804743	804900	.	-	.	ID=exon-XM_015322082.1-12;Dbxref=GeneID:107066989%2CGenbank:XM_015322082.1;Parent=rna-XM_015322082.1
NW_015149004.1	Gnomon	exon	862790	862925	.	-	.	ID=exon-XM_015322082.1-10;Dbxref=GeneID:107066989%2CGenbank:XM_015322082.1;Parent=rna-XM_015322082.1
NW_015149004.1	Gnomon	exon	802882	802920	.	-	.	ID=exon-XM_015322082.1-15;Dbxref=GeneID:107066989%2CGenbank:XM_015322082.1;Parent=rna-XM_015322082.1
NW_015149004.1	Gnomon	exon	801860	801901	.	-	.	ID=exon-XM_015322082.1-16;Dbxref=GeneID:107066989%2CGenbank:XM_015322082.1;Parent=rna-XM_015322082.1
NW_015149004.1	Gnomon	exon	804155	804404	.	-	.	ID=exon-XM_015322082.1-13;Dbxref=GeneID:107066989%2CGenbank:XM_015322082.1;Parent=rna-XM_015322082.1
NW_015149004.1	Gnomon	exon	803525	803627	.	-	.	ID=exon-XM_015322082.1-14;Dbxref=GeneID:107066989%2CGenbank:XM_015322082.1;Parent=rna-XM_015322082.1
NW_015149004.1	Gnomon	exon	798698	798870	.	-	.	ID=exon-XM_015322082.1-19;Dbxref=GeneID:107066989%2CGenbank:XM_015322082.1;Parent=rna-XM_015322082.1
NW_015149004.1	Gnomon	exon	801149	801271	.	-	.	ID=exon-XM_015322082.1-17;Dbxref=GeneID:107066989%2CGenbank:XM_015322082.1;Parent=rna-XM_015322082.1
NW_015149004.1	Gnomon	exon	799581	799730	.	-	.	ID=exon-XM_015322082.1-18;Dbxref=GeneID:107066989%2CGenbank:XM_015322082.1;Parent=rna-XM_015322082.1
NW_015149004.1	Gnomon	exon	801149	801271	.	-	.	ID=exon-XM_015322089.1-16;Dbxref=GeneID:107066989%2CGenbank:XM_015322089.1;Parent=rna-XM_015322089.1
NW_015149004.1	Gnomon	exon	799581	799730	.	-	.	ID=exon-XM_015322089.1-17;Dbxref=GeneID:107066989%2CGenbank:XM_015322089.1;Parent=rna-XM_015322089.1
NW_015149004.1	Gnomon	exon	798698	798870	.	-	.	ID=exon-XM_015322089.1-18;Dbxref=GeneID:107066989%2CGenbank:XM_015322089.1;Parent=rna-XM_015322089.1
NW_015149004.1	Gnomon	exon	798447	798556	.	-	.	ID=exon-XM_015322089.1-19;Dbxref=GeneID:107066989%2CGenbank:XM_015322089.1;Parent=rna-XM_015322089.1
NW_015149004.1	Gnomon	exon	804155	804404	.	-	.	ID=exon-XM_015322089.1-12;Dbxref=GeneID:107066989%2CGenbank:XM_015322089.1;Parent=rna-XM_015322089.1
NW_015149004.1	Gnomon	exon	803525	803627	.	-	.	ID=exon-XM_015322089.1-13;Dbxref=GeneID:107066989%2CGenbank:XM_015322089.1;Parent=rna-XM_015322089.1
NW_015149004.1	Gnomon	exon	802882	802920	.	-	.	ID=exon-XM_015322089.1-14;Dbxref=GeneID:107066989%2CGenbank:XM_015322089.1;Parent=rna-XM_015322089.1
NW_015149004.1	Gnomon	exon	801860	801901	.	-	.	ID=exon-XM_015322089.1-15;Dbxref=GeneID:107066989%2CGenbank:XM_015322089.1;Parent=rna-XM_015322089.1
NW_015149004.1	Gnomon	exon	805019	805232	.	-	.	ID=exon-XM_015322089.1-10;Dbxref=GeneID:107066989%2CGenbank:XM_015322089.1;Parent=rna-XM_015322089.1
NW_015149004.1	Gnomon	exon	804743	804900	.	-	.	ID=exon-XM_015322089.1-11;Dbxref=GeneID:107066989%2CGenbank:XM_015322089.1;Parent=rna-XM_015322089.1
NW_015149004.1	Gnomon	exon	798255	798346	.	-	.	ID=exon-XM_015322089.1-20;Dbxref=GeneID:107066989%2CGenbank:XM_015322089.1;Parent=rna-XM_015322089.1
NW_015149004.1	Gnomon	exon	796673	797986	.	-	.	ID=exon-XM_015322089.1-21;Dbxref=GeneID:107066989%2CGenbank:XM_015322089.1;Parent=rna-XM_015322089.1
NW_015149004.1	Gnomon	exon	869435	869710	.	-	.	ID=exon-XM_015322087.1-7;Dbxref=GeneID:107066989%2CGenbank:XM_015322087.1;Parent=rna-XM_015322087.1
NW_015149004.1	Gnomon	exon	867553	867765	.	-	.	ID=exon-XM_015322087.1-8;Dbxref=GeneID:107066989%2CGenbank:XM_015322087.1;Parent=rna-XM_015322087.1
NW_015149004.1	Gnomon	exon	962815	962850	.	-	.	ID=exon-XM_015322087.1-5;Dbxref=GeneID:107066989%2CGenbank:XM_015322087.1;Parent=rna-XM_015322087.1
NW_015149004.1	Gnomon	exon	924398	924433	.	-	.	ID=exon-XM_015322087.1-6;Dbxref=GeneID:107066989%2CGenbank:XM_015322087.1;Parent=rna-XM_015322087.1
NW_015149004.1	Gnomon	exon	1029735	1029836	.	-	.	ID=exon-XM_015322087.1-3;Dbxref=GeneID:107066989%2CGenbank:XM_015322087.1;Parent=rna-XM_015322087.1
NW_015149004.1	Gnomon	exon	1024264	1024440	.	-	.	ID=exon-XM_015322087.1-4;Dbxref=GeneID:107066989%2CGenbank:XM_015322087.1;Parent=rna-XM_015322087.1
NW_015149004.1	Gnomon	exon	1103937	1104524	.	-	.	ID=exon-XM_015322087.1-1;Dbxref=GeneID:107066989%2CGenbank:XM_015322087.1;Parent=rna-XM_015322087.1
NW_015149004.1	Gnomon	exon	1078351	1078487	.	-	.	ID=exon-XM_015322087.1-2;Dbxref=GeneID:107066989%2CGenbank:XM_015322087.1;Parent=rna-XM_015322087.1
NW_015149004.1	Gnomon	exon	865153	865306	.	-	.	ID=exon-XM_015322087.1-9;Dbxref=GeneID:107066989%2CGenbank:XM_015322087.1;Parent=rna-XM_015322087.1
NW_015149004.1	Gnomon	CDS	1406323	1406333	.	+	0	Name=XP_015177583.1;ID=cds-XP_015177583.1;Dbxref=GeneID:107066992%2CGenbank:XP_015177583.1;Parent=rna-XM_015322097.1
NW_015149004.1	Gnomon	CDS	1406478	1406568	.	+	0	Name=XP_015177583.1;ID=cds-XP_015177583.1;Dbxref=GeneID:107066992%2CGenbank:XP_015177583.1;Parent=rna-XM_015322097.1
NW_015149004.1	Gnomon	CDS	1406735	1406880	.	+	0	Name=XP_015177583.1;ID=cds-XP_015177583.1;Dbxref=GeneID:107066992%2CGenbank:XP_015177583.1;Parent=rna-XM_015322097.1
NW_015149004.1	Gnomon	CDS	1407117	1407249	.	+	0	Name=XP_015177583.1;ID=cds-XP_015177583.1;Dbxref=GeneID:107066992%2CGenbank:XP_015177583.1;Parent=rna-XM_015322097.1
NW_015149004.1	Gnomon	CDS	1407329	1407379	.	+	0	Name=XP_015177583.1;ID=cds-XP_015177583.1;Dbxref=GeneID:107066992%2CGenbank:XP_015177583.1;Parent=rna-XM_015322097.1
NW_015149004.1	Gnomon	exon	1701290	1702829	.	+	.	ID=exon-XM_015322186.1-12;Dbxref=GeneID:107067031%2CGenbank:XM_015322186.1;Parent=rna-XM_015322186.1
NW_015149004.1	Gnomon	exon	1700461	1700661	.	+	.	ID=exon-XM_015322186.1-10;Dbxref=GeneID:107067031%2CGenbank:XM_015322186.1;Parent=rna-XM_015322186.1
NW_015149004.1	Gnomon	exon	1700784	1700951	.	+	.	ID=exon-XM_015322186.1-11;Dbxref=GeneID:107067031%2CGenbank:XM_015322186.1;Parent=rna-XM_015322186.1
NW_015149004.1	Gnomon	CDS	38954	39334	.	+	0	Name=XP_015177529.1;ID=cds-XP_015177529.1;Dbxref=GeneID:107066971%2CGenbank:XP_015177529.1;Parent=rna-XM_015322043.1
NW_015149004.1	Gnomon	CDS	39418	39677	.	+	0	Name=XP_015177529.1;ID=cds-XP_015177529.1;Dbxref=GeneID:107066971%2CGenbank:XP_015177529.1;Parent=rna-XM_015322043.1
NW_015149004.1	Gnomon	CDS	39774	40049	.	+	0	Name=XP_015177529.1;ID=cds-XP_015177529.1;Dbxref=GeneID:107066971%2CGenbank:XP_015177529.1;Parent=rna-XM_015322043.1
NW_015149004.1	Gnomon	CDS	40176	40434	.	+	0	Name=XP_015177529.1;ID=cds-XP_015177529.1;Dbxref=GeneID:107066971%2CGenbank:XP_015177529.1;Parent=rna-XM_015322043.1
NW_015149004.1	Gnomon	CDS	379229	379667	.	-	0	Name=XP_015177623.1;ID=cds-XP_015177623.1;Dbxref=GeneID:107067008%2CGenbank:XP_015177623.1;Parent=rna-XM_015322137.1
NW_015149004.1	Gnomon	CDS	378366	379165	.	-	0	Name=XP_015177623.1;ID=cds-XP_015177623.1;Dbxref=GeneID:107067008%2CGenbank:XP_015177623.1;Parent=rna-XM_015322137.1
NW_015149004.1	tRNAscan-SE	exon	1467575	1467646	.	+	.	ID=exon-Trnam-cau-9-1;Dbxref=GeneID:107063556;Note=transfer RNA methionine (anticodon CAU);Parent=rna-Trnam-cau-9
NW_015149004.1	Gnomon	exon	1680853	1681373	.	+	.	ID=exon-XM_015322198.1-1;Dbxref=GeneID:107067036%2CGenbank:XM_015322198.1;Parent=rna-XM_015322198.1
NW_015149004.1	Gnomon	CDS	41988	43117	.	-	0	Name=XP_015177528.1;ID=cds-XP_015177528.1;Dbxref=GeneID:107066970%2CGenbank:XP_015177528.1;Parent=rna-XM_015322042.1
NW_015149004.1	Gnomon	CDS	41718	41904	.	-	0	Name=XP_015177528.1;ID=cds-XP_015177528.1;Dbxref=GeneID:107066970%2CGenbank:XP_015177528.1;Parent=rna-XM_015322042.1
NW_015149004.1	Gnomon	CDS	41244	41635	.	-	0	Name=XP_015177528.1;ID=cds-XP_015177528.1;Dbxref=GeneID:107066970%2CGenbank:XP_015177528.1;Parent=rna-XM_015322042.1
NW_015149004.1	Gnomon	CDS	40946	41157	.	-	0	Name=XP_015177528.1;ID=cds-XP_015177528.1;Dbxref=GeneID:107066970%2CGenbank:XP_015177528.1;Parent=rna-XM_015322042.1
NW_015149004.1	Gnomon	CDS	40846	40862	.	-	0	Name=XP_015177528.1;ID=cds-XP_015177528.1;Dbxref=GeneID:107066970%2CGenbank:XP_015177528.1;Parent=rna-XM_015322042.1
NW_015149004.1	Gnomon	exon	89304	89385	.	+	.	ID=exon-XM_015322071.1-11;Dbxref=GeneID:107066983%2CGenbank:XM_015322071.1;Parent=rna-XM_015322071.1
NW_015149004.1	Gnomon	exon	88578	88764	.	+	.	ID=exon-XM_015322071.1-10;Dbxref=GeneID:107066983%2CGenbank:XM_015322071.1;Parent=rna-XM_015322071.1
NW_015149004.1	Gnomon	CDS	375112	375205	.	-	0	Name=XP_015177622.1;ID=cds-XP_015177622.1;Dbxref=GeneID:107067007%2CGenbank:XP_015177622.1;Parent=rna-XM_015322136.1
NW_015149004.1	Gnomon	CDS	374691	374815	.	-	0	Name=XP_015177622.1;ID=cds-XP_015177622.1;Dbxref=GeneID:107067007%2CGenbank:XP_015177622.1;Parent=rna-XM_015322136.1
NW_015149004.1	Gnomon	CDS	374380	374425	.	-	0	Name=XP_015177622.1;ID=cds-XP_015177622.1;Dbxref=GeneID:107067007%2CGenbank:XP_015177622.1;Parent=rna-XM_015322136.1
NW_015149004.1	Gnomon	CDS	374118	374261	.	-	0	Name=XP_015177622.1;ID=cds-XP_015177622.1;Dbxref=GeneID:107067007%2CGenbank:XP_015177622.1;Parent=rna-XM_015322136.1
NW_015149004.1	Gnomon	CDS	373864	373935	.	-	0	Name=XP_015177622.1;ID=cds-XP_015177622.1;Dbxref=GeneID:107067007%2CGenbank:XP_015177622.1;Parent=rna-XM_015322136.1
NW_015149004.1	Gnomon	CDS	373220	373400	.	-	0	Name=XP_015177622.1;ID=cds-XP_015177622.1;Dbxref=GeneID:107067007%2CGenbank:XP_015177622.1;Parent=rna-XM_015322136.1
NW_015149004.1	Gnomon	CDS	372893	373115	.	-	0	Name=XP_015177622.1;ID=cds-XP_015177622.1;Dbxref=GeneID:107067007%2CGenbank:XP_015177622.1;Parent=rna-XM_015322136.1
NW_015149004.1	Gnomon	CDS	372658	372789	.	-	0	Name=XP_015177622.1;ID=cds-XP_015177622.1;Dbxref=GeneID:107067007%2CGenbank:XP_015177622.1;Parent=rna-XM_015322136.1
NW_015149004.1	Gnomon	CDS	372415	372565	.	-	0	Name=XP_015177622.1;ID=cds-XP_015177622.1;Dbxref=GeneID:107067007%2CGenbank:XP_015177622.1;Parent=rna-XM_015322136.1
NW_015149004.1	Gnomon	CDS	372180	372341	.	-	0	Name=XP_015177622.1;ID=cds-XP_015177622.1;Dbxref=GeneID:107067007%2CGenbank:XP_015177622.1;Parent=rna-XM_015322136.1
NW_015149004.1	Gnomon	CDS	372001	372101	.	-	0	Name=XP_015177622.1;ID=cds-XP_015177622.1;Dbxref=GeneID:107067007%2CGenbank:XP_015177622.1;Parent=rna-XM_015322136.1
NW_015149004.1	Gnomon	CDS	371846	371934	.	-	0	Name=XP_015177622.1;ID=cds-XP_015177622.1;Dbxref=GeneID:107067007%2CGenbank:XP_015177622.1;Parent=rna-XM_015322136.1
NW_015149004.1	Gnomon	CDS	371433	371676	.	-	0	Name=XP_015177622.1;ID=cds-XP_015177622.1;Dbxref=GeneID:107067007%2CGenbank:XP_015177622.1;Parent=rna-XM_015322136.1
NW_015149004.1	Gnomon	exon	189453	189682	.	+	.	ID=exon-XM_015322151.1-2;Dbxref=GeneID:107067014%2CGenbank:XM_015322151.1;Parent=rna-XM_015322151.1
NW_015149004.1	Gnomon	exon	184215	184817	.	+	.	ID=exon-XM_015322151.1-1;Dbxref=GeneID:107067014%2CGenbank:XM_015322151.1;Parent=rna-XM_015322151.1
NW_015149004.1	Gnomon	exon	190277	190361	.	+	.	ID=exon-XM_015322151.1-4;Dbxref=GeneID:107067014%2CGenbank:XM_015322151.1;Parent=rna-XM_015322151.1
NW_015149004.1	Gnomon	exon	189801	190046	.	+	.	ID=exon-XM_015322151.1-3;Dbxref=GeneID:107067014%2CGenbank:XM_015322151.1;Parent=rna-XM_015322151.1
NW_015149004.1	Gnomon	exon	191168	191317	.	+	.	ID=exon-XM_015322151.1-6;Dbxref=GeneID:107067014%2CGenbank:XM_015322151.1;Parent=rna-XM_015322151.1
NW_015149004.1	Gnomon	exon	190470	190687	.	+	.	ID=exon-XM_015322151.1-5;Dbxref=GeneID:107067014%2CGenbank:XM_015322151.1;Parent=rna-XM_015322151.1
NW_015149004.1	Gnomon	exon	192212	192873	.	+	.	ID=exon-XM_015322151.1-8;Dbxref=GeneID:107067014%2CGenbank:XM_015322151.1;Parent=rna-XM_015322151.1
NW_015149004.1	Gnomon	exon	191411	191543	.	+	.	ID=exon-XM_015322151.1-7;Dbxref=GeneID:107067014%2CGenbank:XM_015322151.1;Parent=rna-XM_015322151.1
NW_015149004.1	Gnomon	exon	798447	798556	.	-	.	ID=exon-XM_015322081.1-20;Dbxref=GeneID:107066989%2CGenbank:XM_015322081.1;Parent=rna-XM_015322081.1
NW_015149004.1	Gnomon	exon	796673	797986	.	-	.	ID=exon-XM_015322081.1-22;Dbxref=GeneID:107066989%2CGenbank:XM_015322081.1;Parent=rna-XM_015322081.1
NW_015149004.1	Gnomon	exon	798255	798346	.	-	.	ID=exon-XM_015322081.1-21;Dbxref=GeneID:107066989%2CGenbank:XM_015322081.1;Parent=rna-XM_015322081.1
NW_015149004.1	Gnomon	exon	801149	801271	.	-	.	ID=exon-XM_015322081.1-17;Dbxref=GeneID:107066989%2CGenbank:XM_015322081.1;Parent=rna-XM_015322081.1
NW_015149004.1	Gnomon	exon	801860	801901	.	-	.	ID=exon-XM_015322081.1-16;Dbxref=GeneID:107066989%2CGenbank:XM_015322081.1;Parent=rna-XM_015322081.1
NW_015149004.1	Gnomon	exon	798698	798870	.	-	.	ID=exon-XM_015322081.1-19;Dbxref=GeneID:107066989%2CGenbank:XM_015322081.1;Parent=rna-XM_015322081.1
NW_015149004.1	Gnomon	exon	799581	799730	.	-	.	ID=exon-XM_015322081.1-18;Dbxref=GeneID:107066989%2CGenbank:XM_015322081.1;Parent=rna-XM_015322081.1
NW_015149004.1	Gnomon	exon	804155	804404	.	-	.	ID=exon-XM_015322081.1-13;Dbxref=GeneID:107066989%2CGenbank:XM_015322081.1;Parent=rna-XM_015322081.1
NW_015149004.1	Gnomon	exon	804743	804900	.	-	.	ID=exon-XM_015322081.1-12;Dbxref=GeneID:107066989%2CGenbank:XM_015322081.1;Parent=rna-XM_015322081.1
NW_015149004.1	Gnomon	exon	802882	802920	.	-	.	ID=exon-XM_015322081.1-15;Dbxref=GeneID:107066989%2CGenbank:XM_015322081.1;Parent=rna-XM_015322081.1
NW_015149004.1	Gnomon	exon	803525	803627	.	-	.	ID=exon-XM_015322081.1-14;Dbxref=GeneID:107066989%2CGenbank:XM_015322081.1;Parent=rna-XM_015322081.1
NW_015149004.1	Gnomon	exon	805019	805232	.	-	.	ID=exon-XM_015322081.1-11;Dbxref=GeneID:107066989%2CGenbank:XM_015322081.1;Parent=rna-XM_015322081.1
NW_015149004.1	Gnomon	exon	862790	862925	.	-	.	ID=exon-XM_015322081.1-10;Dbxref=GeneID:107066989%2CGenbank:XM_015322081.1;Parent=rna-XM_015322081.1
NW_015149004.1	Gnomon	CDS	1709826	1710150	.	+	0	Name=XP_015177527.1;ID=cds-XP_015177527.1;Dbxref=GeneID:107066968%2CGenbank:XP_015177527.1;Parent=rna-XM_015322041.1
NW_015149004.1	Gnomon	CDS	1710497	1711305	.	+	0	Name=XP_015177527.1;ID=cds-XP_015177527.1;Dbxref=GeneID:107066968%2CGenbank:XP_015177527.1;Parent=rna-XM_015322041.1
NW_015149004.1	Gnomon	exon	798255	798346	.	-	.	ID=exon-XM_015322091.1-19;Dbxref=GeneID:107066989%2CGenbank:XM_015322091.1;Parent=rna-XM_015322091.1
NW_015149004.1	Gnomon	exon	803525	803627	.	-	.	ID=exon-XM_015322091.1-14;Dbxref=GeneID:107066989%2CGenbank:XM_015322091.1;Parent=rna-XM_015322091.1
NW_015149004.1	Gnomon	exon	804155	804404	.	-	.	ID=exon-XM_015322091.1-13;Dbxref=GeneID:107066989%2CGenbank:XM_015322091.1;Parent=rna-XM_015322091.1
NW_015149004.1	Gnomon	exon	804743	804900	.	-	.	ID=exon-XM_015322091.1-12;Dbxref=GeneID:107066989%2CGenbank:XM_015322091.1;Parent=rna-XM_015322091.1
NW_015149004.1	Gnomon	exon	805019	805232	.	-	.	ID=exon-XM_015322091.1-11;Dbxref=GeneID:107066989%2CGenbank:XM_015322091.1;Parent=rna-XM_015322091.1
NW_015149004.1	Gnomon	exon	798447	798556	.	-	.	ID=exon-XM_015322091.1-18;Dbxref=GeneID:107066989%2CGenbank:XM_015322091.1;Parent=rna-XM_015322091.1
NW_015149004.1	Gnomon	exon	798698	798870	.	-	.	ID=exon-XM_015322091.1-17;Dbxref=GeneID:107066989%2CGenbank:XM_015322091.1;Parent=rna-XM_015322091.1
NW_015149004.1	Gnomon	exon	799581	799730	.	-	.	ID=exon-XM_015322091.1-16;Dbxref=GeneID:107066989%2CGenbank:XM_015322091.1;Parent=rna-XM_015322091.1
NW_015149004.1	Gnomon	exon	801860	801901	.	-	.	ID=exon-XM_015322091.1-15;Dbxref=GeneID:107066989%2CGenbank:XM_015322091.1;Parent=rna-XM_015322091.1
NW_015149004.1	Gnomon	exon	862790	862925	.	-	.	ID=exon-XM_015322091.1-10;Dbxref=GeneID:107066989%2CGenbank:XM_015322091.1;Parent=rna-XM_015322091.1
NW_015149004.1	Gnomon	exon	796673	797986	.	-	.	ID=exon-XM_015322091.1-20;Dbxref=GeneID:107066989%2CGenbank:XM_015322091.1;Parent=rna-XM_015322091.1
NW_015149004.1	Gnomon	CDS	375112	375205	.	-	0	Name=XP_015177621.1;ID=cds-XP_015177621.1;Dbxref=GeneID:107067007%2CGenbank:XP_015177621.1;Parent=rna-XM_015322135.1
NW_015149004.1	Gnomon	CDS	374691	374815	.	-	0	Name=XP_015177621.1;ID=cds-XP_015177621.1;Dbxref=GeneID:107067007%2CGenbank:XP_015177621.1;Parent=rna-XM_015322135.1
NW_015149004.1	Gnomon	CDS	374380	374425	.	-	0	Name=XP_015177621.1;ID=cds-XP_015177621.1;Dbxref=GeneID:107067007%2CGenbank:XP_015177621.1;Parent=rna-XM_015322135.1
NW_015149004.1	Gnomon	CDS	374118	374261	.	-	0	Name=XP_015177621.1;ID=cds-XP_015177621.1;Dbxref=GeneID:107067007%2CGenbank:XP_015177621.1;Parent=rna-XM_015322135.1
NW_015149004.1	Gnomon	CDS	373864	373935	.	-	0	Name=XP_015177621.1;ID=cds-XP_015177621.1;Dbxref=GeneID:107067007%2CGenbank:XP_015177621.1;Parent=rna-XM_015322135.1
NW_015149004.1	Gnomon	CDS	373220	373400	.	-	0	Name=XP_015177621.1;ID=cds-XP_015177621.1;Dbxref=GeneID:107067007%2CGenbank:XP_015177621.1;Parent=rna-XM_015322135.1
NW_015149004.1	Gnomon	CDS	372893	373115	.	-	0	Name=XP_015177621.1;ID=cds-XP_015177621.1;Dbxref=GeneID:107067007%2CGenbank:XP_015177621.1;Parent=rna-XM_015322135.1
NW_015149004.1	Gnomon	CDS	372658	372789	.	-	0	Name=XP_015177621.1;ID=cds-XP_015177621.1;Dbxref=GeneID:107067007%2CGenbank:XP_015177621.1;Parent=rna-XM_015322135.1
NW_015149004.1	Gnomon	CDS	372415	372565	.	-	0	Name=XP_015177621.1;ID=cds-XP_015177621.1;Dbxref=GeneID:107067007%2CGenbank:XP_015177621.1;Parent=rna-XM_015322135.1
NW_015149004.1	Gnomon	CDS	372180	372341	.	-	0	Name=XP_015177621.1;ID=cds-XP_015177621.1;Dbxref=GeneID:107067007%2CGenbank:XP_015177621.1;Parent=rna-XM_015322135.1
NW_015149004.1	Gnomon	CDS	372001	372101	.	-	0	Name=XP_015177621.1;ID=cds-XP_015177621.1;Dbxref=GeneID:107067007%2CGenbank:XP_015177621.1;Parent=rna-XM_015322135.1
NW_015149004.1	Gnomon	CDS	371846	371934	.	-	0	Name=XP_015177621.1;ID=cds-XP_015177621.1;Dbxref=GeneID:107067007%2CGenbank:XP_015177621.1;Parent=rna-XM_015322135.1
NW_015149004.1	Gnomon	CDS	371433	371676	.	-	0	Name=XP_015177621.1;ID=cds-XP_015177621.1;Dbxref=GeneID:107067007%2CGenbank:XP_015177621.1;Parent=rna-XM_015322135.1
NW_015149004.1	Gnomon	CDS	376085	376183	.	-	0	Name=XP_015177620.1;ID=cds-XP_015177620.1;Dbxref=GeneID:107067007%2CGenbank:XP_015177620.1;Parent=rna-XM_015322134.1
NW_015149004.1	Gnomon	CDS	375112	375247	.	-	0	Name=XP_015177620.1;ID=cds-XP_015177620.1;Dbxref=GeneID:107067007%2CGenbank:XP_015177620.1;Parent=rna-XM_015322134.1
NW_015149004.1	Gnomon	CDS	374691	374815	.	-	0	Name=XP_015177620.1;ID=cds-XP_015177620.1;Dbxref=GeneID:107067007%2CGenbank:XP_015177620.1;Parent=rna-XM_015322134.1
NW_015149004.1	Gnomon	CDS	374380	374425	.	-	0	Name=XP_015177620.1;ID=cds-XP_015177620.1;Dbxref=GeneID:107067007%2CGenbank:XP_015177620.1;Parent=rna-XM_015322134.1
NW_015149004.1	Gnomon	CDS	374118	374261	.	-	0	Name=XP_015177620.1;ID=cds-XP_015177620.1;Dbxref=GeneID:107067007%2CGenbank:XP_015177620.1;Parent=rna-XM_015322134.1
NW_015149004.1	Gnomon	CDS	373220	373400	.	-	0	Name=XP_015177620.1;ID=cds-XP_015177620.1;Dbxref=GeneID:107067007%2CGenbank:XP_015177620.1;Parent=rna-XM_015322134.1
NW_015149004.1	Gnomon	CDS	372893	373115	.	-	0	Name=XP_015177620.1;ID=cds-XP_015177620.1;Dbxref=GeneID:107067007%2CGenbank:XP_015177620.1;Parent=rna-XM_015322134.1
NW_015149004.1	Gnomon	CDS	372658	372789	.	-	0	Name=XP_015177620.1;ID=cds-XP_015177620.1;Dbxref=GeneID:107067007%2CGenbank:XP_015177620.1;Parent=rna-XM_015322134.1
NW_015149004.1	Gnomon	CDS	372415	372565	.	-	0	Name=XP_015177620.1;ID=cds-XP_015177620.1;Dbxref=GeneID:107067007%2CGenbank:XP_015177620.1;Parent=rna-XM_015322134.1
NW_015149004.1	Gnomon	CDS	372180	372341	.	-	0	Name=XP_015177620.1;ID=cds-XP_015177620.1;Dbxref=GeneID:107067007%2CGenbank:XP_015177620.1;Parent=rna-XM_015322134.1
NW_015149004.1	Gnomon	CDS	372001	372101	.	-	0	Name=XP_015177620.1;ID=cds-XP_015177620.1;Dbxref=GeneID:107067007%2CGenbank:XP_015177620.1;Parent=rna-XM_015322134.1
NW_015149004.1	Gnomon	CDS	371846	371934	.	-	0	Name=XP_015177620.1;ID=cds-XP_015177620.1;Dbxref=GeneID:107067007%2CGenbank:XP_015177620.1;Parent=rna-XM_015322134.1
NW_015149004.1	Gnomon	CDS	371433	371676	.	-	0	Name=XP_015177620.1;ID=cds-XP_015177620.1;Dbxref=GeneID:107067007%2CGenbank:XP_015177620.1;Parent=rna-XM_015322134.1
NW_015149004.1	Gnomon	mRNA	1511777	1642043	.	+	.	Name=XM_015322100.1;ID=rna-XM_015322100.1;Dbxref=GeneID:107066994%2CGenbank:XM_015322100.1;Parent=gene-LOC107066994
NW_015149004.1	Gnomon	mRNA	796673	1104520	.	-	.	Name=XM_015322090.1;ID=rna-XM_015322090.1;Dbxref=GeneID:107066989%2CGenbank:XM_015322090.1;Parent=gene-LOC107066989
NW_015149004.1	Gnomon	exon	369959	370138	.	+	.	ID=exon-XM_015322127.1-7;Dbxref=GeneID:107067005%2CGenbank:XM_015322127.1;Parent=rna-XM_015322127.1
NW_015149004.1	Gnomon	exon	369741	369889	.	+	.	ID=exon-XM_015322127.1-6;Dbxref=GeneID:107067005%2CGenbank:XM_015322127.1;Parent=rna-XM_015322127.1
NW_015149004.1	Gnomon	exon	369411	369597	.	+	.	ID=exon-XM_015322127.1-5;Dbxref=GeneID:107067005%2CGenbank:XM_015322127.1;Parent=rna-XM_015322127.1
NW_015149004.1	Gnomon	exon	369120	369338	.	+	.	ID=exon-XM_015322127.1-4;Dbxref=GeneID:107067005%2CGenbank:XM_015322127.1;Parent=rna-XM_015322127.1
NW_015149004.1	Gnomon	exon	368914	369052	.	+	.	ID=exon-XM_015322127.1-3;Dbxref=GeneID:107067005%2CGenbank:XM_015322127.1;Parent=rna-XM_015322127.1
NW_015149004.1	Gnomon	exon	368683	368758	.	+	.	ID=exon-XM_015322127.1-2;Dbxref=GeneID:107067005%2CGenbank:XM_015322127.1;Parent=rna-XM_015322127.1
NW_015149004.1	Gnomon	exon	368355	368610	.	+	.	ID=exon-XM_015322127.1-1;Dbxref=GeneID:107067005%2CGenbank:XM_015322127.1;Parent=rna-XM_015322127.1
NW_015149004.1	Gnomon	exon	313618	313786	.	+	.	ID=exon-XM_015322040.1-3;Dbxref=GeneID:107066967%2CGenbank:XM_015322040.1;Parent=rna-XM_015322040.1
NW_015149004.1	Gnomon	exon	313107	313534	.	+	.	ID=exon-XM_015322040.1-2;Dbxref=GeneID:107066967%2CGenbank:XM_015322040.1;Parent=rna-XM_015322040.1
NW_015149004.1	Gnomon	exon	313014	313046	.	+	.	ID=exon-XM_015322040.1-1;Dbxref=GeneID:107066967%2CGenbank:XM_015322040.1;Parent=rna-XM_015322040.1
NW_015149004.1	Gnomon	exon	314258	314400	.	+	.	ID=exon-XM_015322040.1-6;Dbxref=GeneID:107066967%2CGenbank:XM_015322040.1;Parent=rna-XM_015322040.1
NW_015149004.1	Gnomon	exon	314043	314174	.	+	.	ID=exon-XM_015322040.1-5;Dbxref=GeneID:107066967%2CGenbank:XM_015322040.1;Parent=rna-XM_015322040.1
NW_015149004.1	Gnomon	exon	313868	313962	.	+	.	ID=exon-XM_015322040.1-4;Dbxref=GeneID:107066967%2CGenbank:XM_015322040.1;Parent=rna-XM_015322040.1
NW_015149004.1	Gnomon	exon	673700	673707	.	-	.	ID=id-LOC107066958;Dbxref=GeneID:107066958;Parent=gene-LOC107066958
NW_015149004.1	Gnomon	CDS	313043	313046	.	+	0	Name=XP_015177526.1;ID=cds-XP_015177526.1;Dbxref=GeneID:107066967%2CGenbank:XP_015177526.1;Parent=rna-XM_015322040.1
NW_015149004.1	Gnomon	CDS	313107	313534	.	+	0	Name=XP_015177526.1;ID=cds-XP_015177526.1;Dbxref=GeneID:107066967%2CGenbank:XP_015177526.1;Parent=rna-XM_015322040.1
NW_015149004.1	Gnomon	CDS	313618	313786	.	+	0	Name=XP_015177526.1;ID=cds-XP_015177526.1;Dbxref=GeneID:107066967%2CGenbank:XP_015177526.1;Parent=rna-XM_015322040.1
NW_015149004.1	Gnomon	CDS	313868	313962	.	+	0	Name=XP_015177526.1;ID=cds-XP_015177526.1;Dbxref=GeneID:107066967%2CGenbank:XP_015177526.1;Parent=rna-XM_015322040.1
NW_015149004.1	Gnomon	CDS	314043	314174	.	+	0	Name=XP_015177526.1;ID=cds-XP_015177526.1;Dbxref=GeneID:107066967%2CGenbank:XP_015177526.1;Parent=rna-XM_015322040.1
NW_015149004.1	Gnomon	CDS	314258	314335	.	+	0	Name=XP_015177526.1;ID=cds-XP_015177526.1;Dbxref=GeneID:107066967%2CGenbank:XP_015177526.1;Parent=rna-XM_015322040.1
NW_015149004.1	Gnomon	mRNA	796673	1104521	.	-	.	Name=XM_015322091.1;ID=rna-XM_015322091.1;Dbxref=GeneID:107066989%2CGenbank:XM_015322091.1;Parent=gene-LOC107066989
NW_015149004.1	Gnomon	exon	1671262	1672276	.	-	.	ID=exon-XM_015322174.1-1;Dbxref=GeneID:107067025%2CGenbank:XM_015322174.1;Note=The sequence of the model RefSeq transcript was modified relative to this genomic sequence to represent the inferred CDS: added 1280 bases not found in genome assembly;Parent=rna-XM_015322174.1
NW_015149004.1	Gnomon	exon	1667828	1669188	.	-	.	ID=exon-XM_015322174.1-3;Dbxref=GeneID:107067025%2CGenbank:XM_015322174.1;Note=The sequence of the model RefSeq transcript was modified relative to this genomic sequence to represent the inferred CDS: added 1280 bases not found in genome assembly;Parent=rna-XM_015322174.1
NW_015149004.1	Gnomon	exon	1669713	1670014	.	-	.	ID=exon-XM_015322174.1-2;Dbxref=GeneID:107067025%2CGenbank:XM_015322174.1;Note=The sequence of the model RefSeq transcript was modified relative to this genomic sequence to represent the inferred CDS: added 1280 bases not found in genome assembly;Parent=rna-XM_015322174.1
NW_015149004.1	Gnomon	exon	1667259	1667342	.	-	.	ID=exon-XM_015322174.1-4;Dbxref=GeneID:107067025%2CGenbank:XM_015322174.1;Note=The sequence of the model RefSeq transcript was modified relative to this genomic sequence to represent the inferred CDS: added 1280 bases not found in genome assembly;Parent=rna-XM_015322174.1
NW_015149004.1	Gnomon	mRNA	1455342	1642043	.	+	.	Name=XM_015322101.1;ID=rna-XM_015322101.1;Dbxref=GeneID:107066994%2CGenbank:XM_015322101.1;Parent=gene-LOC107066994
NW_015149004.1	Gnomon	exon	79367	79725	.	+	.	ID=exon-XM_015322063.1-5;Dbxref=GeneID:107066980%2CGenbank:XM_015322063.1;Note=The sequence of the model RefSeq transcript was modified relative to this genomic sequence to represent the inferred CDS: added 1400 bases not found in genome assembly;Parent=rna-XM_015322063.1
NW_015149004.1	Gnomon	exon	78346	78511	.	+	.	ID=exon-XM_015322063.1-4;Dbxref=GeneID:107066980%2CGenbank:XM_015322063.1;Note=The sequence of the model RefSeq transcript was modified relative to this genomic sequence to represent the inferred CDS: added 1400 bases not found in genome assembly;Parent=rna-XM_015322063.1
NW_015149004.1	Gnomon	exon	77444	78268	.	+	.	ID=exon-XM_015322063.1-3;Dbxref=GeneID:107066980%2CGenbank:XM_015322063.1;Note=The sequence of the model RefSeq transcript was modified relative to this genomic sequence to represent the inferred CDS: added 1400 bases not found in genome assembly;Parent=rna-XM_015322063.1
NW_015149004.1	Gnomon	exon	77179	77324	.	+	.	ID=exon-XM_015322063.1-2;Dbxref=GeneID:107066980%2CGenbank:XM_015322063.1;Note=The sequence of the model RefSeq transcript was modified relative to this genomic sequence to represent the inferred CDS: added 1400 bases not found in genome assembly;Parent=rna-XM_015322063.1
NW_015149004.1	Gnomon	exon	76354	76531	.	+	.	ID=exon-XM_015322063.1-1;Dbxref=GeneID:107066980%2CGenbank:XM_015322063.1;Note=The sequence of the model RefSeq transcript was modified relative to this genomic sequence to represent the inferred CDS: added 1400 bases not found in genome assembly;Parent=rna-XM_015322063.1
NW_015149004.1	Gnomon	CDS	160994	161044	.	-	0	Name=XP_015177627.1;ID=cds-XP_015177627.1;Dbxref=GeneID:107067009%2CGenbank:XP_015177627.1;Parent=rna-XM_015322141.1
NW_015149004.1	Gnomon	CDS	153424	153544	.	-	0	Name=XP_015177627.1;ID=cds-XP_015177627.1;Dbxref=GeneID:107067009%2CGenbank:XP_015177627.1;Parent=rna-XM_015322141.1
NW_015149004.1	Gnomon	CDS	152938	153309	.	-	0	Name=XP_015177627.1;ID=cds-XP_015177627.1;Dbxref=GeneID:107067009%2CGenbank:XP_015177627.1;Parent=rna-XM_015322141.1
NW_015149004.1	Gnomon	CDS	152553	152852	.	-	0	Name=XP_015177627.1;ID=cds-XP_015177627.1;Dbxref=GeneID:107067009%2CGenbank:XP_015177627.1;Parent=rna-XM_015322141.1
NW_015149004.1	Gnomon	CDS	151392	152168	.	-	0	Name=XP_015177627.1;ID=cds-XP_015177627.1;Dbxref=GeneID:107067009%2CGenbank:XP_015177627.1;Parent=rna-XM_015322141.1
NW_015149004.1	Gnomon	CDS	150265	150629	.	-	0	Name=XP_015177627.1;ID=cds-XP_015177627.1;Dbxref=GeneID:107067009%2CGenbank:XP_015177627.1;Parent=rna-XM_015322141.1
NW_015149004.1	Gnomon	CDS	149201	149885	.	-	0	Name=XP_015177627.1;ID=cds-XP_015177627.1;Dbxref=GeneID:107067009%2CGenbank:XP_015177627.1;Parent=rna-XM_015322141.1
NW_015149004.1	Gnomon	CDS	148058	148998	.	-	0	Name=XP_015177627.1;ID=cds-XP_015177627.1;Dbxref=GeneID:107067009%2CGenbank:XP_015177627.1;Parent=rna-XM_015322141.1
NW_015149004.1	Gnomon	CDS	147583	147627	.	-	0	Name=XP_015177627.1;ID=cds-XP_015177627.1;Dbxref=GeneID:107067009%2CGenbank:XP_015177627.1;Parent=rna-XM_015322141.1
NW_015149004.1	Gnomon	exon	865153	865306	.	-	.	ID=exon-XM_015322086.1-9;Dbxref=GeneID:107066989%2CGenbank:XM_015322086.1;Parent=rna-XM_015322086.1
NW_015149004.1	Gnomon	exon	867553	867765	.	-	.	ID=exon-XM_015322086.1-8;Dbxref=GeneID:107066989%2CGenbank:XM_015322086.1;Parent=rna-XM_015322086.1
NW_015149004.1	Gnomon	exon	869435	869710	.	-	.	ID=exon-XM_015322086.1-7;Dbxref=GeneID:107066989%2CGenbank:XM_015322086.1;Parent=rna-XM_015322086.1
NW_015149004.1	Gnomon	exon	924398	924433	.	-	.	ID=exon-XM_015322086.1-6;Dbxref=GeneID:107066989%2CGenbank:XM_015322086.1;Parent=rna-XM_015322086.1
NW_015149004.1	Gnomon	exon	962815	962850	.	-	.	ID=exon-XM_015322086.1-5;Dbxref=GeneID:107066989%2CGenbank:XM_015322086.1;Parent=rna-XM_015322086.1
NW_015149004.1	Gnomon	exon	1024264	1024440	.	-	.	ID=exon-XM_015322086.1-4;Dbxref=GeneID:107066989%2CGenbank:XM_015322086.1;Parent=rna-XM_015322086.1
NW_015149004.1	Gnomon	exon	1029735	1029836	.	-	.	ID=exon-XM_015322086.1-3;Dbxref=GeneID:107066989%2CGenbank:XM_015322086.1;Parent=rna-XM_015322086.1
NW_015149004.1	Gnomon	exon	1078351	1078487	.	-	.	ID=exon-XM_015322086.1-2;Dbxref=GeneID:107066989%2CGenbank:XM_015322086.1;Parent=rna-XM_015322086.1
NW_015149004.1	Gnomon	exon	1103937	1104524	.	-	.	ID=exon-XM_015322086.1-1;Dbxref=GeneID:107066989%2CGenbank:XM_015322086.1;Parent=rna-XM_015322086.1
NW_015149004.1	Gnomon	mRNA	113056	138391	.	-	.	Name=XM_015322146.1;ID=rna-XM_015322146.1;Dbxref=GeneID:107067011%2CGenbank:XM_015322146.1;Parent=gene-LOC107067011
NW_015149004.1	Gnomon	exon	461133	461267	.	+	.	ID=exon-XM_015322155.1-11;Dbxref=GeneID:107067015%2CGenbank:XM_015322155.1;Parent=rna-XM_015322155.1
NW_015149004.1	Gnomon	exon	460559	460884	.	+	.	ID=exon-XM_015322155.1-10;Dbxref=GeneID:107067015%2CGenbank:XM_015322155.1;Parent=rna-XM_015322155.1
NW_015149004.1	Gnomon	exon	462705	463695	.	+	.	ID=exon-XM_015322155.1-14;Dbxref=GeneID:107067015%2CGenbank:XM_015322155.1;Parent=rna-XM_015322155.1
NW_015149004.1	Gnomon	exon	461702	461856	.	+	.	ID=exon-XM_015322155.1-13;Dbxref=GeneID:107067015%2CGenbank:XM_015322155.1;Parent=rna-XM_015322155.1
NW_015149004.1	Gnomon	exon	461391	461572	.	+	.	ID=exon-XM_015322155.1-12;Dbxref=GeneID:107067015%2CGenbank:XM_015322155.1;Parent=rna-XM_015322155.1
NW_015149004.1	Gnomon	gene	352963	363636	.	+	.	Name=LOC107067000;ID=gene-LOC107067000;Dbxref=GeneID:107067000
NW_015149004.1	Gnomon	gene	344704	347796	.	+	.	Name=LOC107067002;ID=gene-LOC107067002;Dbxref=GeneID:107067002
NW_015149004.1	Gnomon	gene	341829	346525	.	-	.	Name=LOC107067001;ID=gene-LOC107067001;Dbxref=GeneID:107067001
NW_015149004.1	Gnomon	gene	347896	350049	.	-	.	Name=LOC107067003;ID=gene-LOC107067003;Dbxref=GeneID:107067003
NW_015149004.1	Gnomon	gene	381622	387094	.	+	.	Name=LOC107067006;ID=gene-LOC107067006;Dbxref=GeneID:107067006
NW_015149004.1	Gnomon	gene	368350	370138	.	+	.	Name=LOC107067005;ID=gene-LOC107067005;Dbxref=GeneID:107067005
NW_015149004.1	Gnomon	gene	378111	380013	.	-	.	Name=LOC107067008;ID=gene-LOC107067008;Dbxref=GeneID:107067008
NW_015149004.1	Gnomon	gene	371184	381359	.	-	.	Name=LOC107067007;ID=gene-LOC107067007;Dbxref=GeneID:107067007
NW_015149004.1	Gnomon	gene	146893	161227	.	-	.	Name=LOC107067009;ID=gene-LOC107067009;Dbxref=GeneID:107067009
NW_015149004.1	Gnomon	gene	113056	138391	.	-	.	Name=LOC107067011;ID=gene-LOC107067011;Dbxref=GeneID:107067011
NW_015149004.1	Gnomon	gene	107580	112939	.	+	.	Name=LOC107067013;ID=gene-LOC107067013;Dbxref=GeneID:107067013
NW_015149004.1	Gnomon	gene	141851	146907	.	+	.	Name=LOC107067012;ID=gene-LOC107067012;Dbxref=GeneID:107067012
NW_015149004.1	Gnomon	gene	456458	463695	.	+	.	Name=LOC107067015;ID=gene-LOC107067015;Dbxref=GeneID:107067015
NW_015149004.1	Gnomon	gene	184215	192873	.	+	.	Name=LOC107067014;ID=gene-LOC107067014;Dbxref=GeneID:107067014
NW_015149004.1	Gnomon	gene	502371	789079	.	+	.	Name=LOC107067017;ID=gene-LOC107067017;Dbxref=GeneID:107067017
NW_015149004.1	Gnomon	gene	448060	456251	.	-	.	Name=LOC107067016;ID=gene-LOC107067016;Dbxref=GeneID:107067016
NW_015149004.1	Gnomon	gene	387387	390794	.	-	.	Name=LOC107067019;ID=gene-LOC107067019;Dbxref=GeneID:107067019
NW_015149004.1	Gnomon	gene	393176	414148	.	-	.	Name=LOC107067020;ID=gene-LOC107067020;Dbxref=GeneID:107067020
NW_015149004.1	Gnomon	gene	411644	413433	.	+	.	Name=LOC107067022;ID=gene-LOC107067022;Dbxref=GeneID:107067022
NW_015149004.1	Gnomon	gene	1660616	1664292	.	-	.	Name=LOC107067024;ID=gene-LOC107067024;Dbxref=GeneID:107067024
NW_015149004.1	Gnomon	gene	326825	337788	.	+	.	Name=LOC107067023;ID=gene-LOC107067023;Dbxref=GeneID:107067023
NW_015149004.1	Gnomon	pseudogene	1658151	1667233	.	-	.	Name=LOC107067026;ID=gene-LOC107067026;Dbxref=GeneID:107067026
NW_015149004.1	Gnomon	gene	1667259	1672276	.	-	.	Name=LOC107067025;ID=gene-LOC107067025;Dbxref=GeneID:107067025
NW_015149004.1	Gnomon	gene	1659428	1659736	.	-	.	Name=LOC107067028;ID=gene-LOC107067028;Dbxref=GeneID:107067028
NW_015149004.1	Gnomon	gene	1671740	1672260	.	-	.	Name=LOC107067027;ID=gene-LOC107067027;Dbxref=GeneID:107067027
NW_015149004.1	Gnomon	gene	315313	322764	.	+	.	Name=LOC107067029;ID=gene-LOC107067029;Dbxref=GeneID:107067029
NW_015149004.1	Gnomon	gene	1685783	1702829	.	+	.	Name=LOC107067031;ID=gene-LOC107067031;Dbxref=GeneID:107067031
NW_015149004.1	Gnomon	gene	323066	325593	.	-	.	Name=LOC107067030;ID=gene-LOC107067030;Dbxref=GeneID:107067030
NW_015149004.1	Gnomon	gene	259327	277363	.	+	.	Name=LOC107067033;ID=gene-LOC107067033;Dbxref=GeneID:107067033
NW_015149004.1	Gnomon	gene	1703953	1706721	.	+	.	Name=LOC107067032;ID=gene-LOC107067032;Dbxref=GeneID:107067032
NW_015149004.1	Gnomon	gene	1451541	1454323	.	-	.	Name=LOC107067035;ID=gene-LOC107067035;Dbxref=GeneID:107067035
NW_015149004.1	Gnomon	gene	33879	37205	.	+	.	Name=LOC107067034;ID=gene-LOC107067034;Dbxref=GeneID:107067034
NW_015149004.1	Gnomon	gene	104400	105970	.	+	.	Name=LOC107067037;ID=gene-LOC107067037;Dbxref=GeneID:107067037
NW_015149004.1	Gnomon	gene	1680853	1681373	.	+	.	Name=LOC107067036;ID=gene-LOC107067036;Dbxref=GeneID:107067036
NW_015149004.1	Gnomon	gene	105960	107102	.	-	.	Name=LOC107067038;ID=gene-LOC107067038;Dbxref=GeneID:107067038
NW_015149004.1	Gnomon	CDS	160994	161044	.	-	0	Name=XP_015177626.1;ID=cds-XP_015177626.1;Dbxref=GeneID:107067009%2CGenbank:XP_015177626.1;Parent=rna-XM_015322140.1
NW_015149004.1	Gnomon	CDS	153424	153544	.	-	0	Name=XP_015177626.1;ID=cds-XP_015177626.1;Dbxref=GeneID:107067009%2CGenbank:XP_015177626.1;Parent=rna-XM_015322140.1
NW_015149004.1	Gnomon	CDS	152938	153309	.	-	0	Name=XP_015177626.1;ID=cds-XP_015177626.1;Dbxref=GeneID:107067009%2CGenbank:XP_015177626.1;Parent=rna-XM_015322140.1
NW_015149004.1	Gnomon	CDS	152553	152852	.	-	0	Name=XP_015177626.1;ID=cds-XP_015177626.1;Dbxref=GeneID:107067009%2CGenbank:XP_015177626.1;Parent=rna-XM_015322140.1
NW_015149004.1	Gnomon	CDS	151392	152168	.	-	0	Name=XP_015177626.1;ID=cds-XP_015177626.1;Dbxref=GeneID:107067009%2CGenbank:XP_015177626.1;Parent=rna-XM_015322140.1
NW_015149004.1	Gnomon	CDS	150265	150629	.	-	0	Name=XP_015177626.1;ID=cds-XP_015177626.1;Dbxref=GeneID:107067009%2CGenbank:XP_015177626.1;Parent=rna-XM_015322140.1
NW_015149004.1	Gnomon	CDS	149201	149885	.	-	0	Name=XP_015177626.1;ID=cds-XP_015177626.1;Dbxref=GeneID:107067009%2CGenbank:XP_015177626.1;Parent=rna-XM_015322140.1
NW_015149004.1	Gnomon	CDS	148601	148998	.	-	0	Name=XP_015177626.1;ID=cds-XP_015177626.1;Dbxref=GeneID:107067009%2CGenbank:XP_015177626.1;Parent=rna-XM_015322140.1
NW_015149004.1	Gnomon	CDS	147578	148423	.	-	0	Name=XP_015177626.1;ID=cds-XP_015177626.1;Dbxref=GeneID:107067009%2CGenbank:XP_015177626.1;Parent=rna-XM_015322140.1
NW_015149004.1	Gnomon	exon	1655299	1655822	.	+	.	ID=exon-XM_015322038.1-1;Dbxref=GeneID:107066966%2CGenbank:XM_015322038.1;Parent=rna-XM_015322038.1
NW_015149004.1	Gnomon	exon	1466168	1466275	.	-	.	ID=exon-XM_015322104.1-2;Dbxref=GeneID:107066995%2CGenbank:XM_015322104.1;Parent=rna-XM_015322104.1
NW_015149004.1	Gnomon	exon	1466602	1466977	.	-	.	ID=exon-XM_015322104.1-1;Dbxref=GeneID:107066995%2CGenbank:XM_015322104.1;Parent=rna-XM_015322104.1
NW_015149004.1	Gnomon	exon	1463436	1463650	.	-	.	ID=exon-XM_015322104.1-6;Dbxref=GeneID:107066995%2CGenbank:XM_015322104.1;Parent=rna-XM_015322104.1
NW_015149004.1	Gnomon	exon	1464274	1464397	.	-	.	ID=exon-XM_015322104.1-5;Dbxref=GeneID:107066995%2CGenbank:XM_015322104.1;Parent=rna-XM_015322104.1
NW_015149004.1	Gnomon	exon	1464516	1464672	.	-	.	ID=exon-XM_015322104.1-4;Dbxref=GeneID:107066995%2CGenbank:XM_015322104.1;Parent=rna-XM_015322104.1
NW_015149004.1	Gnomon	exon	1465478	1465746	.	-	.	ID=exon-XM_015322104.1-3;Dbxref=GeneID:107066995%2CGenbank:XM_015322104.1;Parent=rna-XM_015322104.1
NW_015149004.1	Gnomon	exon	1461644	1462023	.	-	.	ID=exon-XM_015322104.1-7;Dbxref=GeneID:107066995%2CGenbank:XM_015322104.1;Parent=rna-XM_015322104.1
NW_015149004.1	Gnomon	exon	1671740	1672260	.	-	.	ID=exon-XM_015322175.1-1;Dbxref=GeneID:107067027%2CGenbank:XM_015322175.1;Parent=rna-XM_015322175.1
NW_015149004.1	Gnomon	mRNA	141851	146907	.	+	.	Name=XM_015322147.1;ID=rna-XM_015322147.1;Dbxref=GeneID:107067012%2CGenbank:XM_015322147.1;Parent=gene-LOC107067012
NW_015149004.1	Gnomon	CDS	160994	161044	.	-	0	Name=XP_015177625.1;ID=cds-XP_015177625.1;Dbxref=GeneID:107067009%2CGenbank:XP_015177625.1;Parent=rna-XM_015322139.1
NW_015149004.1	Gnomon	CDS	153424	153544	.	-	0	Name=XP_015177625.1;ID=cds-XP_015177625.1;Dbxref=GeneID:107067009%2CGenbank:XP_015177625.1;Parent=rna-XM_015322139.1
NW_015149004.1	Gnomon	CDS	152938	153309	.	-	0	Name=XP_015177625.1;ID=cds-XP_015177625.1;Dbxref=GeneID:107067009%2CGenbank:XP_015177625.1;Parent=rna-XM_015322139.1
NW_015149004.1	Gnomon	CDS	152553	152852	.	-	0	Name=XP_015177625.1;ID=cds-XP_015177625.1;Dbxref=GeneID:107067009%2CGenbank:XP_015177625.1;Parent=rna-XM_015322139.1
NW_015149004.1	Gnomon	CDS	151392	152168	.	-	0	Name=XP_015177625.1;ID=cds-XP_015177625.1;Dbxref=GeneID:107067009%2CGenbank:XP_015177625.1;Parent=rna-XM_015322139.1
NW_015149004.1	Gnomon	CDS	150265	150629	.	-	0	Name=XP_015177625.1;ID=cds-XP_015177625.1;Dbxref=GeneID:107067009%2CGenbank:XP_015177625.1;Parent=rna-XM_015322139.1
NW_015149004.1	Gnomon	CDS	149375	149885	.	-	0	Name=XP_015177625.1;ID=cds-XP_015177625.1;Dbxref=GeneID:107067009%2CGenbank:XP_015177625.1;Parent=rna-XM_015322139.1
NW_015149004.1	Gnomon	CDS	147578	148998	.	-	0	Name=XP_015177625.1;ID=cds-XP_015177625.1;Dbxref=GeneID:107067009%2CGenbank:XP_015177625.1;Parent=rna-XM_015322139.1
NW_015149004.1	Gnomon	mRNA	107580	112644	.	+	.	Name=XM_015322148.1;ID=rna-XM_015322148.1;Dbxref=GeneID:107067013%2CGenbank:XM_015322148.1;Parent=gene-LOC107067013
NW_015149004.1	Gnomon	exon	113056	113761	.	-	.	ID=exon-XM_015322145.1-10;Dbxref=GeneID:107067011%2CGenbank:XM_015322145.1;Parent=rna-XM_015322145.1
NW_015149004.1	Gnomon	CDS	160994	161044	.	-	0	Name=XP_015177624.1;ID=cds-XP_015177624.1;Dbxref=GeneID:107067009%2CGenbank:XP_015177624.1;Parent=rna-XM_015322138.1
NW_015149004.1	Gnomon	CDS	153424	153544	.	-	0	Name=XP_015177624.1;ID=cds-XP_015177624.1;Dbxref=GeneID:107067009%2CGenbank:XP_015177624.1;Parent=rna-XM_015322138.1
NW_015149004.1	Gnomon	CDS	152938	153309	.	-	0	Name=XP_015177624.1;ID=cds-XP_015177624.1;Dbxref=GeneID:107067009%2CGenbank:XP_015177624.1;Parent=rna-XM_015322138.1
NW_015149004.1	Gnomon	CDS	152553	152852	.	-	0	Name=XP_015177624.1;ID=cds-XP_015177624.1;Dbxref=GeneID:107067009%2CGenbank:XP_015177624.1;Parent=rna-XM_015322138.1
NW_015149004.1	Gnomon	CDS	151392	152168	.	-	0	Name=XP_015177624.1;ID=cds-XP_015177624.1;Dbxref=GeneID:107067009%2CGenbank:XP_015177624.1;Parent=rna-XM_015322138.1
NW_015149004.1	Gnomon	CDS	150265	150629	.	-	0	Name=XP_015177624.1;ID=cds-XP_015177624.1;Dbxref=GeneID:107067009%2CGenbank:XP_015177624.1;Parent=rna-XM_015322138.1
NW_015149004.1	Gnomon	CDS	149201	149885	.	-	0	Name=XP_015177624.1;ID=cds-XP_015177624.1;Dbxref=GeneID:107067009%2CGenbank:XP_015177624.1;Parent=rna-XM_015322138.1
NW_015149004.1	Gnomon	CDS	147578	148998	.	-	0	Name=XP_015177624.1;ID=cds-XP_015177624.1;Dbxref=GeneID:107067009%2CGenbank:XP_015177624.1;Parent=rna-XM_015322138.1
NW_015149004.1	Gnomon	mRNA	107580	112939	.	+	.	Name=XM_015322149.1;ID=rna-XM_015322149.1;Dbxref=GeneID:107067013%2CGenbank:XM_015322149.1;Parent=gene-LOC107067013
NW_015149004.1	Gnomon	mRNA	146893	161227	.	-	.	Name=XM_015322141.1;ID=rna-XM_015322141.1;Dbxref=GeneID:107067009%2CGenbank:XM_015322141.1;Parent=gene-LOC107067009
NW_015149004.1	Gnomon	CDS	315884	316221	.	+	0	Name=XP_015177667.1;ID=cds-XP_015177667.1;Dbxref=GeneID:107067029%2CGenbank:XP_015177667.1;Parent=rna-XM_015322181.1
NW_015149004.1	Gnomon	CDS	318904	319073	.	+	0	Name=XP_015177667.1;ID=cds-XP_015177667.1;Dbxref=GeneID:107067029%2CGenbank:XP_015177667.1;Parent=rna-XM_015322181.1
NW_015149004.1	Gnomon	CDS	319221	319486	.	+	0	Name=XP_015177667.1;ID=cds-XP_015177667.1;Dbxref=GeneID:107067029%2CGenbank:XP_015177667.1;Parent=rna-XM_015322181.1
NW_015149004.1	Gnomon	CDS	319578	319872	.	+	0	Name=XP_015177667.1;ID=cds-XP_015177667.1;Dbxref=GeneID:107067029%2CGenbank:XP_015177667.1;Parent=rna-XM_015322181.1
NW_015149004.1	Gnomon	CDS	319967	320058	.	+	0	Name=XP_015177667.1;ID=cds-XP_015177667.1;Dbxref=GeneID:107067029%2CGenbank:XP_015177667.1;Parent=rna-XM_015322181.1
NW_015149004.1	Gnomon	CDS	320619	320744	.	+	0	Name=XP_015177667.1;ID=cds-XP_015177667.1;Dbxref=GeneID:107067029%2CGenbank:XP_015177667.1;Parent=rna-XM_015322181.1
NW_015149004.1	Gnomon	CDS	320821	320894	.	+	0	Name=XP_015177667.1;ID=cds-XP_015177667.1;Dbxref=GeneID:107067029%2CGenbank:XP_015177667.1;Parent=rna-XM_015322181.1
NW_015149004.1	Gnomon	CDS	321703	321814	.	+	0	Name=XP_015177667.1;ID=cds-XP_015177667.1;Dbxref=GeneID:107067029%2CGenbank:XP_015177667.1;Parent=rna-XM_015322181.1
NW_015149004.1	Gnomon	CDS	1237514	1237684	.	-	0	Name=XP_015177520.1;ID=cds-XP_015177520.1;Dbxref=GeneID:107066960%2CGenbank:XP_015177520.1;Parent=rna-XM_015322034.1
NW_015149004.1	Gnomon	CDS	1236920	1237222	.	-	0	Name=XP_015177520.1;ID=cds-XP_015177520.1;Dbxref=GeneID:107066960%2CGenbank:XP_015177520.1;Parent=rna-XM_015322034.1
NW_015149004.1	Gnomon	CDS	1235208	1235375	.	-	0	Name=XP_015177520.1;ID=cds-XP_015177520.1;Dbxref=GeneID:107066960%2CGenbank:XP_015177520.1;Parent=rna-XM_015322034.1
NW_015149004.1	Gnomon	mRNA	45456	48530	.	-	.	Name=XM_015322048.1;ID=rna-XM_015322048.1;Dbxref=GeneID:107066973%2CGenbank:XM_015322048.1;Parent=gene-LOC107066973
NW_015149004.1	Gnomon	mRNA	148077	161227	.	-	.	Name=XM_015322142.1;ID=rna-XM_015322142.1;Dbxref=GeneID:107067009%2CGenbank:XM_015322142.1;Parent=gene-LOC107067009
NW_015149004.1	Gnomon	exon	1541567	1541970	.	+	.	ID=exon-XM_015322102.1-4;Dbxref=GeneID:107066994%2CGenbank:XM_015322102.1;Parent=rna-XM_015322102.1
NW_015149004.1	Gnomon	exon	1539375	1539651	.	+	.	ID=exon-XM_015322102.1-3;Dbxref=GeneID:107066994%2CGenbank:XM_015322102.1;Parent=rna-XM_015322102.1
NW_015149004.1	Gnomon	exon	1537243	1537417	.	+	.	ID=exon-XM_015322102.1-2;Dbxref=GeneID:107066994%2CGenbank:XM_015322102.1;Parent=rna-XM_015322102.1
NW_015149004.1	Gnomon	exon	1455342	1455801	.	+	.	ID=exon-XM_015322102.1-1;Dbxref=GeneID:107066994%2CGenbank:XM_015322102.1;Parent=rna-XM_015322102.1
NW_015149004.1	Gnomon	exon	1621538	1621664	.	+	.	ID=exon-XM_015322102.1-9;Dbxref=GeneID:107066994%2CGenbank:XM_015322102.1;Parent=rna-XM_015322102.1
NW_015149004.1	Gnomon	exon	1548341	1548871	.	+	.	ID=exon-XM_015322102.1-8;Dbxref=GeneID:107066994%2CGenbank:XM_015322102.1;Parent=rna-XM_015322102.1
NW_015149004.1	Gnomon	exon	1547202	1547922	.	+	.	ID=exon-XM_015322102.1-7;Dbxref=GeneID:107066994%2CGenbank:XM_015322102.1;Parent=rna-XM_015322102.1
NW_015149004.1	Gnomon	exon	1545652	1547110	.	+	.	ID=exon-XM_015322102.1-6;Dbxref=GeneID:107066994%2CGenbank:XM_015322102.1;Parent=rna-XM_015322102.1
NW_015149004.1	Gnomon	exon	1545202	1545472	.	+	.	ID=exon-XM_015322102.1-5;Dbxref=GeneID:107066994%2CGenbank:XM_015322102.1;Parent=rna-XM_015322102.1
NW_015149004.1	Gnomon	mRNA	45456	47724	.	-	.	Name=XM_015322049.1;ID=rna-XM_015322049.1;Dbxref=GeneID:107066973%2CGenbank:XM_015322049.1;Parent=gene-LOC107066973
NW_015149004.1	Gnomon	CDS	315884	316221	.	+	0	Name=XP_015177665.1;ID=cds-XP_015177665.1;Dbxref=GeneID:107067029%2CGenbank:XP_015177665.1;Parent=rna-XM_015322179.1
NW_015149004.1	Gnomon	CDS	318904	319073	.	+	0	Name=XP_015177665.1;ID=cds-XP_015177665.1;Dbxref=GeneID:107067029%2CGenbank:XP_015177665.1;Parent=rna-XM_015322179.1
NW_015149004.1	Gnomon	CDS	319221	319486	.	+	0	Name=XP_015177665.1;ID=cds-XP_015177665.1;Dbxref=GeneID:107067029%2CGenbank:XP_015177665.1;Parent=rna-XM_015322179.1
NW_015149004.1	Gnomon	CDS	319578	319872	.	+	0	Name=XP_015177665.1;ID=cds-XP_015177665.1;Dbxref=GeneID:107067029%2CGenbank:XP_015177665.1;Parent=rna-XM_015322179.1
NW_015149004.1	Gnomon	CDS	319967	320058	.	+	0	Name=XP_015177665.1;ID=cds-XP_015177665.1;Dbxref=GeneID:107067029%2CGenbank:XP_015177665.1;Parent=rna-XM_015322179.1
NW_015149004.1	Gnomon	CDS	320619	320744	.	+	0	Name=XP_015177665.1;ID=cds-XP_015177665.1;Dbxref=GeneID:107067029%2CGenbank:XP_015177665.1;Parent=rna-XM_015322179.1
NW_015149004.1	Gnomon	CDS	320821	320894	.	+	0	Name=XP_015177665.1;ID=cds-XP_015177665.1;Dbxref=GeneID:107067029%2CGenbank:XP_015177665.1;Parent=rna-XM_015322179.1
NW_015149004.1	Gnomon	CDS	321703	321814	.	+	0	Name=XP_015177665.1;ID=cds-XP_015177665.1;Dbxref=GeneID:107067029%2CGenbank:XP_015177665.1;Parent=rna-XM_015322179.1
NW_015149004.1	Gnomon	exon	79367	79725	.	+	.	ID=exon-XM_015322062.1-5;Dbxref=GeneID:107066980%2CGenbank:XM_015322062.1;Note=The sequence of the model RefSeq transcript was modified relative to this genomic sequence to represent the inferred CDS: added 1400 bases not found in genome assembly;Parent=rna-XM_015322062.1
NW_015149004.1	Gnomon	exon	78346	78511	.	+	.	ID=exon-XM_015322062.1-4;Dbxref=GeneID:107066980%2CGenbank:XM_015322062.1;Note=The sequence of the model RefSeq transcript was modified relative to this genomic sequence to represent the inferred CDS: added 1400 bases not found in genome assembly;Parent=rna-XM_015322062.1
NW_015149004.1	Gnomon	exon	76354	77098	.	+	.	ID=exon-XM_015322062.1-1;Dbxref=GeneID:107066980%2CGenbank:XM_015322062.1;Note=The sequence of the model RefSeq transcript was modified relative to this genomic sequence to represent the inferred CDS: added 1400 bases not found in genome assembly;Parent=rna-XM_015322062.1
NW_015149004.1	Gnomon	exon	77444	78268	.	+	.	ID=exon-XM_015322062.1-3;Dbxref=GeneID:107066980%2CGenbank:XM_015322062.1;Note=The sequence of the model RefSeq transcript was modified relative to this genomic sequence to represent the inferred CDS: added 1400 bases not found in genome assembly;Parent=rna-XM_015322062.1
NW_015149004.1	Gnomon	exon	77179	77324	.	+	.	ID=exon-XM_015322062.1-2;Dbxref=GeneID:107066980%2CGenbank:XM_015322062.1;Note=The sequence of the model RefSeq transcript was modified relative to this genomic sequence to represent the inferred CDS: added 1400 bases not found in genome assembly;Parent=rna-XM_015322062.1
NW_015149004.1	Gnomon	exon	112394	112575	.	+	.	ID=exon-XM_015322149.1-3;Dbxref=GeneID:107067013%2CGenbank:XM_015322149.1;Parent=rna-XM_015322149.1
NW_015149004.1	Gnomon	exon	108123	108236	.	+	.	ID=exon-XM_015322149.1-2;Dbxref=GeneID:107067013%2CGenbank:XM_015322149.1;Parent=rna-XM_015322149.1
NW_015149004.1	Gnomon	exon	112671	112939	.	+	.	ID=exon-XM_015322149.1-4;Dbxref=GeneID:107067013%2CGenbank:XM_015322149.1;Parent=rna-XM_015322149.1
NW_015149004.1	Gnomon	exon	107580	108033	.	+	.	ID=exon-XM_015322149.1-1;Dbxref=GeneID:107067013%2CGenbank:XM_015322149.1;Parent=rna-XM_015322149.1
NW_015149004.1	Gnomon	exon	371184	371676	.	-	.	ID=exon-XM_015322136.1-14;Dbxref=GeneID:107067007%2CGenbank:XM_015322136.1;Parent=rna-XM_015322136.1
NW_015149004.1	Gnomon	exon	371846	371934	.	-	.	ID=exon-XM_015322136.1-13;Dbxref=GeneID:107067007%2CGenbank:XM_015322136.1;Parent=rna-XM_015322136.1
NW_015149004.1	Gnomon	exon	372001	372101	.	-	.	ID=exon-XM_015322136.1-12;Dbxref=GeneID:107067007%2CGenbank:XM_015322136.1;Parent=rna-XM_015322136.1
NW_015149004.1	Gnomon	exon	372180	372341	.	-	.	ID=exon-XM_015322136.1-11;Dbxref=GeneID:107067007%2CGenbank:XM_015322136.1;Parent=rna-XM_015322136.1
NW_015149004.1	Gnomon	exon	372415	372565	.	-	.	ID=exon-XM_015322136.1-10;Dbxref=GeneID:107067007%2CGenbank:XM_015322136.1;Parent=rna-XM_015322136.1
NW_015149004.1	Gnomon	CDS	315884	316221	.	+	0	Name=XP_015177664.1;ID=cds-XP_015177664.1;Dbxref=GeneID:107067029%2CGenbank:XP_015177664.1;Parent=rna-XM_015322178.1
NW_015149004.1	Gnomon	CDS	318904	319073	.	+	0	Name=XP_015177664.1;ID=cds-XP_015177664.1;Dbxref=GeneID:107067029%2CGenbank:XP_015177664.1;Parent=rna-XM_015322178.1
NW_015149004.1	Gnomon	CDS	319221	319486	.	+	0	Name=XP_015177664.1;ID=cds-XP_015177664.1;Dbxref=GeneID:107067029%2CGenbank:XP_015177664.1;Parent=rna-XM_015322178.1
NW_015149004.1	Gnomon	CDS	319578	319872	.	+	0	Name=XP_015177664.1;ID=cds-XP_015177664.1;Dbxref=GeneID:107067029%2CGenbank:XP_015177664.1;Parent=rna-XM_015322178.1
NW_015149004.1	Gnomon	CDS	319967	320058	.	+	0	Name=XP_015177664.1;ID=cds-XP_015177664.1;Dbxref=GeneID:107067029%2CGenbank:XP_015177664.1;Parent=rna-XM_015322178.1
NW_015149004.1	Gnomon	CDS	320619	320744	.	+	0	Name=XP_015177664.1;ID=cds-XP_015177664.1;Dbxref=GeneID:107067029%2CGenbank:XP_015177664.1;Parent=rna-XM_015322178.1
NW_015149004.1	Gnomon	CDS	320821	320894	.	+	0	Name=XP_015177664.1;ID=cds-XP_015177664.1;Dbxref=GeneID:107067029%2CGenbank:XP_015177664.1;Parent=rna-XM_015322178.1
NW_015149004.1	Gnomon	CDS	321703	321814	.	+	0	Name=XP_015177664.1;ID=cds-XP_015177664.1;Dbxref=GeneID:107067029%2CGenbank:XP_015177664.1;Parent=rna-XM_015322178.1
NW_015149004.1	Gnomon	exon	1453041	1453151	.	-	.	ID=exon-XM_015322197.1-2;Dbxref=GeneID:107067035%2CGenbank:XM_015322197.1;Parent=rna-XM_015322197.1
NW_015149004.1	Gnomon	exon	1454012	1454323	.	-	.	ID=exon-XM_015322197.1-1;Dbxref=GeneID:107067035%2CGenbank:XM_015322197.1;Parent=rna-XM_015322197.1
NW_015149004.1	Gnomon	exon	1451541	1452274	.	-	.	ID=exon-XM_015322197.1-4;Dbxref=GeneID:107067035%2CGenbank:XM_015322197.1;Parent=rna-XM_015322197.1
NW_015149004.1	Gnomon	exon	1452757	1452962	.	-	.	ID=exon-XM_015322197.1-3;Dbxref=GeneID:107067035%2CGenbank:XM_015322197.1;Parent=rna-XM_015322197.1
NW_015149004.1	Gnomon	exon	1078351	1078487	.	-	.	ID=exon-XM_015322085.1-2;Dbxref=GeneID:107066989%2CGenbank:XM_015322085.1;Parent=rna-XM_015322085.1
NW_015149004.1	Gnomon	exon	1103937	1104524	.	-	.	ID=exon-XM_015322085.1-1;Dbxref=GeneID:107066989%2CGenbank:XM_015322085.1;Parent=rna-XM_015322085.1
NW_015149004.1	Gnomon	exon	1024264	1024440	.	-	.	ID=exon-XM_015322085.1-4;Dbxref=GeneID:107066989%2CGenbank:XM_015322085.1;Parent=rna-XM_015322085.1
NW_015149004.1	Gnomon	exon	1029735	1029836	.	-	.	ID=exon-XM_015322085.1-3;Dbxref=GeneID:107066989%2CGenbank:XM_015322085.1;Parent=rna-XM_015322085.1
NW_015149004.1	Gnomon	exon	869435	869710	.	-	.	ID=exon-XM_015322085.1-6;Dbxref=GeneID:107066989%2CGenbank:XM_015322085.1;Parent=rna-XM_015322085.1
NW_015149004.1	Gnomon	exon	962815	962850	.	-	.	ID=exon-XM_015322085.1-5;Dbxref=GeneID:107066989%2CGenbank:XM_015322085.1;Parent=rna-XM_015322085.1
NW_015149004.1	Gnomon	exon	865153	865306	.	-	.	ID=exon-XM_015322085.1-8;Dbxref=GeneID:107066989%2CGenbank:XM_015322085.1;Parent=rna-XM_015322085.1
NW_015149004.1	Gnomon	exon	867553	867765	.	-	.	ID=exon-XM_015322085.1-7;Dbxref=GeneID:107066989%2CGenbank:XM_015322085.1;Parent=rna-XM_015322085.1
NW_015149004.1	Gnomon	exon	862790	862925	.	-	.	ID=exon-XM_015322085.1-9;Dbxref=GeneID:107066989%2CGenbank:XM_015322085.1;Parent=rna-XM_015322085.1
NW_015149004.1	Gnomon	mRNA	148338	161227	.	-	.	Name=XM_015322144.1;ID=rna-XM_015322144.1;Dbxref=GeneID:107067009%2CGenbank:XM_015322144.1;Parent=gene-LOC107067009
NW_015149004.1	Gnomon	CDS	315884	316221	.	+	0	Name=XP_015177663.1;ID=cds-XP_015177663.1;Dbxref=GeneID:107067029%2CGenbank:XP_015177663.1;Parent=rna-XM_015322177.1
NW_015149004.1	Gnomon	CDS	318904	319073	.	+	0	Name=XP_015177663.1;ID=cds-XP_015177663.1;Dbxref=GeneID:107067029%2CGenbank:XP_015177663.1;Parent=rna-XM_015322177.1
NW_015149004.1	Gnomon	CDS	319221	319486	.	+	0	Name=XP_015177663.1;ID=cds-XP_015177663.1;Dbxref=GeneID:107067029%2CGenbank:XP_015177663.1;Parent=rna-XM_015322177.1
NW_015149004.1	Gnomon	CDS	319578	319872	.	+	0	Name=XP_015177663.1;ID=cds-XP_015177663.1;Dbxref=GeneID:107067029%2CGenbank:XP_015177663.1;Parent=rna-XM_015322177.1
NW_015149004.1	Gnomon	CDS	319967	320058	.	+	0	Name=XP_015177663.1;ID=cds-XP_015177663.1;Dbxref=GeneID:107067029%2CGenbank:XP_015177663.1;Parent=rna-XM_015322177.1
NW_015149004.1	Gnomon	CDS	320619	320744	.	+	0	Name=XP_015177663.1;ID=cds-XP_015177663.1;Dbxref=GeneID:107067029%2CGenbank:XP_015177663.1;Parent=rna-XM_015322177.1
NW_015149004.1	Gnomon	CDS	320821	320894	.	+	0	Name=XP_015177663.1;ID=cds-XP_015177663.1;Dbxref=GeneID:107067029%2CGenbank:XP_015177663.1;Parent=rna-XM_015322177.1
NW_015149004.1	Gnomon	CDS	321703	321814	.	+	0	Name=XP_015177663.1;ID=cds-XP_015177663.1;Dbxref=GeneID:107067029%2CGenbank:XP_015177663.1;Parent=rna-XM_015322177.1
NW_015149004.1	Gnomon	mRNA	113056	138391	.	-	.	Name=XM_015322145.1;ID=rna-XM_015322145.1;Dbxref=GeneID:107067011%2CGenbank:XM_015322145.1;Parent=gene-LOC107067011
NW_015149004.1	Gnomon	mRNA	38036	40455	.	+	.	Name=XM_015322043.1;ID=rna-XM_015322043.1;Dbxref=GeneID:107066971%2CGenbank:XM_015322043.1;Parent=gene-LOC107066971
NW_015149004.1	Gnomon	exon	368683	368758	.	+	.	ID=exon-XM_015322126.1-2;Dbxref=GeneID:107067005%2CGenbank:XM_015322126.1;Parent=rna-XM_015322126.1
NW_015149004.1	Gnomon	exon	368354	368610	.	+	.	ID=exon-XM_015322126.1-1;Dbxref=GeneID:107067005%2CGenbank:XM_015322126.1;Parent=rna-XM_015322126.1
NW_015149004.1	Gnomon	exon	369120	369338	.	+	.	ID=exon-XM_015322126.1-4;Dbxref=GeneID:107067005%2CGenbank:XM_015322126.1;Parent=rna-XM_015322126.1
NW_015149004.1	Gnomon	exon	368914	369052	.	+	.	ID=exon-XM_015322126.1-3;Dbxref=GeneID:107067005%2CGenbank:XM_015322126.1;Parent=rna-XM_015322126.1
NW_015149004.1	Gnomon	exon	369741	369952	.	+	.	ID=exon-XM_015322126.1-6;Dbxref=GeneID:107067005%2CGenbank:XM_015322126.1;Parent=rna-XM_015322126.1
NW_015149004.1	Gnomon	exon	369411	369597	.	+	.	ID=exon-XM_015322126.1-5;Dbxref=GeneID:107067005%2CGenbank:XM_015322126.1;Parent=rna-XM_015322126.1
NW_015149004.1	Gnomon	exon	36185	36298	.	+	.	ID=exon-XM_015322196.1-5;Dbxref=GeneID:107067034%2CGenbank:XM_015322196.1;Parent=rna-XM_015322196.1
NW_015149004.1	Gnomon	exon	35841	35989	.	+	.	ID=exon-XM_015322196.1-4;Dbxref=GeneID:107067034%2CGenbank:XM_015322196.1;Parent=rna-XM_015322196.1
NW_015149004.1	Gnomon	exon	35616	35682	.	+	.	ID=exon-XM_015322196.1-3;Dbxref=GeneID:107067034%2CGenbank:XM_015322196.1;Parent=rna-XM_015322196.1
NW_015149004.1	Gnomon	exon	34258	34318	.	+	.	ID=exon-XM_015322196.1-2;Dbxref=GeneID:107067034%2CGenbank:XM_015322196.1;Parent=rna-XM_015322196.1
NW_015149004.1	Gnomon	exon	36970	37205	.	+	.	ID=exon-XM_015322196.1-8;Dbxref=GeneID:107067034%2CGenbank:XM_015322196.1;Parent=rna-XM_015322196.1
NW_015149004.1	Gnomon	exon	36824	36891	.	+	.	ID=exon-XM_015322196.1-7;Dbxref=GeneID:107067034%2CGenbank:XM_015322196.1;Parent=rna-XM_015322196.1
NW_015149004.1	Gnomon	exon	36509	36753	.	+	.	ID=exon-XM_015322196.1-6;Dbxref=GeneID:107067034%2CGenbank:XM_015322196.1;Parent=rna-XM_015322196.1
NW_015149004.1	Gnomon	exon	33879	34113	.	+	.	ID=exon-XM_015322196.1-1;Dbxref=GeneID:107067034%2CGenbank:XM_015322196.1;Parent=rna-XM_015322196.1
NW_015149004.1	Gnomon	mRNA	38851	40455	.	+	.	Name=XM_015322044.1;ID=rna-XM_015322044.1;Dbxref=GeneID:107066971%2CGenbank:XM_015322044.1;Parent=gene-LOC107066971
NW_015149004.1	Gnomon	CDS	1655341	1655712	.	+	0	Name=XP_015177524.1;ID=cds-XP_015177524.1;Dbxref=GeneID:107066966%2CGenbank:XP_015177524.1;Parent=rna-XM_015322038.1
NW_015149004.1	Gnomon	mRNA	53879	55298	.	+	.	Name=XM_015322045.1;ID=rna-XM_015322045.1;Dbxref=GeneID:107066972%2CGenbank:XM_015322045.1;Parent=gene-LOC107066972
NW_015149004.1	Gnomon	CDS	1675433	1676170	.	-	0	Name=XP_015177523.1;ID=cds-XP_015177523.1;Dbxref=GeneID:107066965%2CGenbank:XP_015177523.1;Parent=rna-XM_015322037.1
NW_015149004.1	Gnomon	CDS	315884	316221	.	+	0	Name=XP_015177669.1;ID=cds-XP_015177669.1;Dbxref=GeneID:107067029%2CGenbank:XP_015177669.1;Parent=rna-XM_015322183.1
NW_015149004.1	Gnomon	CDS	318904	319073	.	+	0	Name=XP_015177669.1;ID=cds-XP_015177669.1;Dbxref=GeneID:107067029%2CGenbank:XP_015177669.1;Parent=rna-XM_015322183.1
NW_015149004.1	Gnomon	CDS	319221	319486	.	+	0	Name=XP_015177669.1;ID=cds-XP_015177669.1;Dbxref=GeneID:107067029%2CGenbank:XP_015177669.1;Parent=rna-XM_015322183.1
NW_015149004.1	Gnomon	CDS	319578	319872	.	+	0	Name=XP_015177669.1;ID=cds-XP_015177669.1;Dbxref=GeneID:107067029%2CGenbank:XP_015177669.1;Parent=rna-XM_015322183.1
NW_015149004.1	Gnomon	CDS	319967	320058	.	+	0	Name=XP_015177669.1;ID=cds-XP_015177669.1;Dbxref=GeneID:107067029%2CGenbank:XP_015177669.1;Parent=rna-XM_015322183.1
NW_015149004.1	Gnomon	CDS	320619	320744	.	+	0	Name=XP_015177669.1;ID=cds-XP_015177669.1;Dbxref=GeneID:107067029%2CGenbank:XP_015177669.1;Parent=rna-XM_015322183.1
NW_015149004.1	Gnomon	CDS	320821	320887	.	+	0	Name=XP_015177669.1;ID=cds-XP_015177669.1;Dbxref=GeneID:107067029%2CGenbank:XP_015177669.1;Parent=rna-XM_015322183.1
NW_015149004.1	Gnomon	CDS	321565	321587	.	+	0	Name=XP_015177669.1;ID=cds-XP_015177669.1;Dbxref=GeneID:107067029%2CGenbank:XP_015177669.1;Parent=rna-XM_015322183.1
NW_015149004.1	Gnomon	CDS	1364360	1364396	.	+	0	Name=XP_015177522.1;ID=cds-XP_015177522.1;Dbxref=GeneID:107066962%2CGenbank:XP_015177522.1;Parent=rna-XM_015322036.1
NW_015149004.1	Gnomon	CDS	1364923	1366253	.	+	0	Name=XP_015177522.1;ID=cds-XP_015177522.1;Dbxref=GeneID:107066962%2CGenbank:XP_015177522.1;Parent=rna-XM_015322036.1
NW_015149004.1	Gnomon	CDS	1367865	1367895	.	+	0	Name=XP_015177522.1;ID=cds-XP_015177522.1;Dbxref=GeneID:107066962%2CGenbank:XP_015177522.1;Parent=rna-XM_015322036.1
NW_015149004.1	Gnomon	CDS	1369508	1369599	.	+	0	Name=XP_015177522.1;ID=cds-XP_015177522.1;Dbxref=GeneID:107066962%2CGenbank:XP_015177522.1;Parent=rna-XM_015322036.1
NW_015149004.1	Gnomon	mRNA	45456	48190	.	-	.	Name=XM_015322046.1;ID=rna-XM_015322046.1;Dbxref=GeneID:107066973%2CGenbank:XM_015322046.1;Parent=gene-LOC107066973
NW_015149004.1	Gnomon	mRNA	146994	161227	.	-	.	Name=XM_015322140.1;ID=rna-XM_015322140.1;Dbxref=GeneID:107067009%2CGenbank:XM_015322140.1;Parent=gene-LOC107067009
NW_015149004.1	Gnomon	CDS	315884	316221	.	+	0	Name=XP_015177668.1;ID=cds-XP_015177668.1;Dbxref=GeneID:107067029%2CGenbank:XP_015177668.1;Parent=rna-XM_015322182.1
NW_015149004.1	Gnomon	CDS	318904	319073	.	+	0	Name=XP_015177668.1;ID=cds-XP_015177668.1;Dbxref=GeneID:107067029%2CGenbank:XP_015177668.1;Parent=rna-XM_015322182.1
NW_015149004.1	Gnomon	CDS	319221	319486	.	+	0	Name=XP_015177668.1;ID=cds-XP_015177668.1;Dbxref=GeneID:107067029%2CGenbank:XP_015177668.1;Parent=rna-XM_015322182.1
NW_015149004.1	Gnomon	CDS	319578	319872	.	+	0	Name=XP_015177668.1;ID=cds-XP_015177668.1;Dbxref=GeneID:107067029%2CGenbank:XP_015177668.1;Parent=rna-XM_015322182.1
NW_015149004.1	Gnomon	CDS	319967	320058	.	+	0	Name=XP_015177668.1;ID=cds-XP_015177668.1;Dbxref=GeneID:107067029%2CGenbank:XP_015177668.1;Parent=rna-XM_015322182.1
NW_015149004.1	Gnomon	CDS	320619	320744	.	+	0	Name=XP_015177668.1;ID=cds-XP_015177668.1;Dbxref=GeneID:107067029%2CGenbank:XP_015177668.1;Parent=rna-XM_015322182.1
NW_015149004.1	Gnomon	CDS	320821	320894	.	+	0	Name=XP_015177668.1;ID=cds-XP_015177668.1;Dbxref=GeneID:107067029%2CGenbank:XP_015177668.1;Parent=rna-XM_015322182.1
NW_015149004.1	Gnomon	CDS	321565	321615	.	+	0	Name=XP_015177668.1;ID=cds-XP_015177668.1;Dbxref=GeneID:107067029%2CGenbank:XP_015177668.1;Parent=rna-XM_015322182.1
NW_015149004.1	Gnomon	CDS	321703	321703	.	+	0	Name=XP_015177668.1;ID=cds-XP_015177668.1;Dbxref=GeneID:107067029%2CGenbank:XP_015177668.1;Parent=rna-XM_015322182.1
NW_015149004.1	Gnomon	exon	1675115	1676293	.	-	.	ID=exon-XM_015322037.1-1;Dbxref=GeneID:107066965%2CGenbank:XM_015322037.1;Parent=rna-XM_015322037.1
NW_015149004.1	Gnomon	exon	79367	79725	.	+	.	ID=exon-XM_015322061.1-5;Dbxref=GeneID:107066980%2CGenbank:XM_015322061.1;Note=The sequence of the model RefSeq transcript was modified relative to this genomic sequence to represent the inferred CDS: added 1400 bases not found in genome assembly;Parent=rna-XM_015322061.1
NW_015149004.1	Gnomon	exon	78346	78511	.	+	.	ID=exon-XM_015322061.1-4;Dbxref=GeneID:107066980%2CGenbank:XM_015322061.1;Note=The sequence of the model RefSeq transcript was modified relative to this genomic sequence to represent the inferred CDS: added 1400 bases not found in genome assembly;Parent=rna-XM_015322061.1
NW_015149004.1	Gnomon	exon	77444	78268	.	+	.	ID=exon-XM_015322061.1-3;Dbxref=GeneID:107066980%2CGenbank:XM_015322061.1;Note=The sequence of the model RefSeq transcript was modified relative to this genomic sequence to represent the inferred CDS: added 1400 bases not found in genome assembly;Parent=rna-XM_015322061.1
NW_015149004.1	Gnomon	exon	77179	77324	.	+	.	ID=exon-XM_015322061.1-2;Dbxref=GeneID:107066980%2CGenbank:XM_015322061.1;Note=The sequence of the model RefSeq transcript was modified relative to this genomic sequence to represent the inferred CDS: added 1400 bases not found in genome assembly;Parent=rna-XM_015322061.1
NW_015149004.1	Gnomon	exon	76354	77107	.	+	.	ID=exon-XM_015322061.1-1;Dbxref=GeneID:107066980%2CGenbank:XM_015322061.1;Note=The sequence of the model RefSeq transcript was modified relative to this genomic sequence to represent the inferred CDS: added 1400 bases not found in genome assembly;Parent=rna-XM_015322061.1
NW_015149004.1	Gnomon	exon	1547202	1547922	.	+	.	ID=exon-XM_015322103.1-9;Dbxref=GeneID:107066994%2CGenbank:XM_015322103.1;Parent=rna-XM_015322103.1
NW_015149004.1	Gnomon	exon	1545652	1547110	.	+	.	ID=exon-XM_015322103.1-8;Dbxref=GeneID:107066994%2CGenbank:XM_015322103.1;Parent=rna-XM_015322103.1
NW_015149004.1	Gnomon	exon	1539375	1539651	.	+	.	ID=exon-XM_015322103.1-5;Dbxref=GeneID:107066994%2CGenbank:XM_015322103.1;Parent=rna-XM_015322103.1
NW_015149004.1	Gnomon	exon	1537243	1537417	.	+	.	ID=exon-XM_015322103.1-4;Dbxref=GeneID:107066994%2CGenbank:XM_015322103.1;Parent=rna-XM_015322103.1
NW_015149004.1	Gnomon	exon	1545202	1545472	.	+	.	ID=exon-XM_015322103.1-7;Dbxref=GeneID:107066994%2CGenbank:XM_015322103.1;Parent=rna-XM_015322103.1
NW_015149004.1	Gnomon	exon	1541567	1541970	.	+	.	ID=exon-XM_015322103.1-6;Dbxref=GeneID:107066994%2CGenbank:XM_015322103.1;Parent=rna-XM_015322103.1
NW_015149004.1	Gnomon	exon	112394	112575	.	+	.	ID=exon-XM_015322150.1-3;Dbxref=GeneID:107067013%2CGenbank:XM_015322150.1;Parent=rna-XM_015322150.1
NW_015149004.1	Gnomon	exon	108123	108236	.	+	.	ID=exon-XM_015322150.1-2;Dbxref=GeneID:107067013%2CGenbank:XM_015322150.1;Parent=rna-XM_015322150.1
NW_015149004.1	Gnomon	exon	107580	108033	.	+	.	ID=exon-XM_015322150.1-1;Dbxref=GeneID:107067013%2CGenbank:XM_015322150.1;Parent=rna-XM_015322150.1
NW_015149004.1	Gnomon	exon	1501574	1501645	.	+	.	ID=exon-XM_015322103.1-1;Dbxref=GeneID:107066994%2CGenbank:XM_015322103.1;Parent=rna-XM_015322103.1
NW_015149004.1	Gnomon	exon	1511820	1512364	.	+	.	ID=exon-XM_015322103.1-3;Dbxref=GeneID:107066994%2CGenbank:XM_015322103.1;Parent=rna-XM_015322103.1
NW_015149004.1	Gnomon	exon	112653	112680	.	+	.	ID=exon-XM_015322150.1-4;Dbxref=GeneID:107067013%2CGenbank:XM_015322150.1;Parent=rna-XM_015322150.1
NW_015149004.1	Gnomon	exon	1511154	1511669	.	+	.	ID=exon-XM_015322103.1-2;Dbxref=GeneID:107066994%2CGenbank:XM_015322103.1;Parent=rna-XM_015322103.1
NW_015149004.1	Gnomon	CDS	1269433	1269552	.	-	0	Name=XP_015177521.1;ID=cds-XP_015177521.1;Dbxref=GeneID:107066961%2CGenbank:XP_015177521.1;Parent=rna-XM_015322035.1
NW_015149004.1	Gnomon	CDS	1268377	1268661	.	-	0	Name=XP_015177521.1;ID=cds-XP_015177521.1;Dbxref=GeneID:107066961%2CGenbank:XP_015177521.1;Parent=rna-XM_015322035.1
NW_015149004.1	Gnomon	mRNA	45456	48679	.	-	.	Name=XM_015322047.1;ID=rna-XM_015322047.1;Dbxref=GeneID:107066973%2CGenbank:XM_015322047.1;Parent=gene-LOC107066973
NW_015149004.1	Gnomon	mRNA	323066	325593	.	-	.	Name=XM_015322185.1;ID=rna-XM_015322185.1;Dbxref=GeneID:107067030%2CGenbank:XM_015322185.1;Parent=gene-LOC107067030
NW_015149004.1	Gnomon	lnc_RNA	411644	413433	.	+	.	Name=XR_001475806.1;ID=rna-XR_001475806.1;Dbxref=GeneID:107067022%2CGenbank:XR_001475806.1;Parent=gene-LOC107067022
NW_015149004.1	Gnomon	CDS	1103937	1104399	.	-	0	Name=XP_015177577.1;ID=cds-XP_015177577.1;Dbxref=GeneID:107066989%2CGenbank:XP_015177577.1;Parent=rna-XM_015322091.1
NW_015149004.1	Gnomon	CDS	1078351	1078487	.	-	0	Name=XP_015177577.1;ID=cds-XP_015177577.1;Dbxref=GeneID:107066989%2CGenbank:XP_015177577.1;Parent=rna-XM_015322091.1
NW_015149004.1	Gnomon	CDS	1029735	1029836	.	-	0	Name=XP_015177577.1;ID=cds-XP_015177577.1;Dbxref=GeneID:107066989%2CGenbank:XP_015177577.1;Parent=rna-XM_015322091.1
NW_015149004.1	Gnomon	CDS	1024264	1024440	.	-	0	Name=XP_015177577.1;ID=cds-XP_015177577.1;Dbxref=GeneID:107066989%2CGenbank:XP_015177577.1;Parent=rna-XM_015322091.1
NW_015149004.1	Gnomon	CDS	962815	962850	.	-	0	Name=XP_015177577.1;ID=cds-XP_015177577.1;Dbxref=GeneID:107066989%2CGenbank:XP_015177577.1;Parent=rna-XM_015322091.1
NW_015149004.1	Gnomon	CDS	924398	924433	.	-	0	Name=XP_015177577.1;ID=cds-XP_015177577.1;Dbxref=GeneID:107066989%2CGenbank:XP_015177577.1;Parent=rna-XM_015322091.1
NW_015149004.1	Gnomon	CDS	869435	869710	.	-	0	Name=XP_015177577.1;ID=cds-XP_015177577.1;Dbxref=GeneID:107066989%2CGenbank:XP_015177577.1;Parent=rna-XM_015322091.1
NW_015149004.1	Gnomon	CDS	867553	867765	.	-	0	Name=XP_015177577.1;ID=cds-XP_015177577.1;Dbxref=GeneID:107066989%2CGenbank:XP_015177577.1;Parent=rna-XM_015322091.1
NW_015149004.1	Gnomon	CDS	865153	865306	.	-	0	Name=XP_015177577.1;ID=cds-XP_015177577.1;Dbxref=GeneID:107066989%2CGenbank:XP_015177577.1;Parent=rna-XM_015322091.1
NW_015149004.1	Gnomon	CDS	862790	862925	.	-	0	Name=XP_015177577.1;ID=cds-XP_015177577.1;Dbxref=GeneID:107066989%2CGenbank:XP_015177577.1;Parent=rna-XM_015322091.1
NW_015149004.1	Gnomon	CDS	805019	805232	.	-	0	Name=XP_015177577.1;ID=cds-XP_015177577.1;Dbxref=GeneID:107066989%2CGenbank:XP_015177577.1;Parent=rna-XM_015322091.1
NW_015149004.1	Gnomon	CDS	804743	804900	.	-	0	Name=XP_015177577.1;ID=cds-XP_015177577.1;Dbxref=GeneID:107066989%2CGenbank:XP_015177577.1;Parent=rna-XM_015322091.1
NW_015149004.1	Gnomon	CDS	804155	804404	.	-	0	Name=XP_015177577.1;ID=cds-XP_015177577.1;Dbxref=GeneID:107066989%2CGenbank:XP_015177577.1;Parent=rna-XM_015322091.1
NW_015149004.1	Gnomon	CDS	803525	803627	.	-	0	Name=XP_015177577.1;ID=cds-XP_015177577.1;Dbxref=GeneID:107066989%2CGenbank:XP_015177577.1;Parent=rna-XM_015322091.1
NW_015149004.1	Gnomon	CDS	801860	801901	.	-	0	Name=XP_015177577.1;ID=cds-XP_015177577.1;Dbxref=GeneID:107066989%2CGenbank:XP_015177577.1;Parent=rna-XM_015322091.1
NW_015149004.1	Gnomon	CDS	799581	799730	.	-	0	Name=XP_015177577.1;ID=cds-XP_015177577.1;Dbxref=GeneID:107066989%2CGenbank:XP_015177577.1;Parent=rna-XM_015322091.1
NW_015149004.1	Gnomon	CDS	798698	798870	.	-	0	Name=XP_015177577.1;ID=cds-XP_015177577.1;Dbxref=GeneID:107066989%2CGenbank:XP_015177577.1;Parent=rna-XM_015322091.1
NW_015149004.1	Gnomon	CDS	798447	798556	.	-	0	Name=XP_015177577.1;ID=cds-XP_015177577.1;Dbxref=GeneID:107066989%2CGenbank:XP_015177577.1;Parent=rna-XM_015322091.1
NW_015149004.1	Gnomon	CDS	798255	798346	.	-	0	Name=XP_015177577.1;ID=cds-XP_015177577.1;Dbxref=GeneID:107066989%2CGenbank:XP_015177577.1;Parent=rna-XM_015322091.1
NW_015149004.1	Gnomon	CDS	797877	797986	.	-	0	Name=XP_015177577.1;ID=cds-XP_015177577.1;Dbxref=GeneID:107066989%2CGenbank:XP_015177577.1;Parent=rna-XM_015322091.1
NW_015149004.1	Gnomon	exon	1029735	1029836	.	-	.	ID=exon-XM_015322084.1-3;Dbxref=GeneID:107066989%2CGenbank:XM_015322084.1;Parent=rna-XM_015322084.1
NW_015149004.1	Gnomon	exon	1078351	1078487	.	-	.	ID=exon-XM_015322084.1-2;Dbxref=GeneID:107066989%2CGenbank:XM_015322084.1;Parent=rna-XM_015322084.1
NW_015149004.1	Gnomon	exon	1103937	1104524	.	-	.	ID=exon-XM_015322084.1-1;Dbxref=GeneID:107066989%2CGenbank:XM_015322084.1;Parent=rna-XM_015322084.1
NW_015149004.1	Gnomon	exon	869435	869710	.	-	.	ID=exon-XM_015322084.1-7;Dbxref=GeneID:107066989%2CGenbank:XM_015322084.1;Parent=rna-XM_015322084.1
NW_015149004.1	Gnomon	exon	924398	924433	.	-	.	ID=exon-XM_015322084.1-6;Dbxref=GeneID:107066989%2CGenbank:XM_015322084.1;Parent=rna-XM_015322084.1
NW_015149004.1	Gnomon	exon	962815	962850	.	-	.	ID=exon-XM_015322084.1-5;Dbxref=GeneID:107066989%2CGenbank:XM_015322084.1;Parent=rna-XM_015322084.1
NW_015149004.1	Gnomon	exon	1024264	1024440	.	-	.	ID=exon-XM_015322084.1-4;Dbxref=GeneID:107066989%2CGenbank:XM_015322084.1;Parent=rna-XM_015322084.1
NW_015149004.1	Gnomon	exon	865153	865303	.	-	.	ID=exon-XM_015322084.1-9;Dbxref=GeneID:107066989%2CGenbank:XM_015322084.1;Parent=rna-XM_015322084.1
NW_015149004.1	Gnomon	exon	867553	867765	.	-	.	ID=exon-XM_015322084.1-8;Dbxref=GeneID:107066989%2CGenbank:XM_015322084.1;Parent=rna-XM_015322084.1
NW_015149004.1	Gnomon	CDS	325431	325449	.	-	0	Name=XP_015177671.1;ID=cds-XP_015177671.1;Dbxref=GeneID:107067030%2CGenbank:XP_015177671.1;Parent=rna-XM_015322185.1
NW_015149004.1	Gnomon	CDS	324409	324907	.	-	0	Name=XP_015177671.1;ID=cds-XP_015177671.1;Dbxref=GeneID:107067030%2CGenbank:XP_015177671.1;Parent=rna-XM_015322185.1
NW_015149004.1	Gnomon	CDS	324072	324329	.	-	0	Name=XP_015177671.1;ID=cds-XP_015177671.1;Dbxref=GeneID:107067030%2CGenbank:XP_015177671.1;Parent=rna-XM_015322185.1
NW_015149004.1	Gnomon	CDS	323661	323988	.	-	0	Name=XP_015177671.1;ID=cds-XP_015177671.1;Dbxref=GeneID:107067030%2CGenbank:XP_015177671.1;Parent=rna-XM_015322185.1
NW_015149004.1	Gnomon	CDS	323403	323582	.	-	0	Name=XP_015177671.1;ID=cds-XP_015177671.1;Dbxref=GeneID:107067030%2CGenbank:XP_015177671.1;Parent=rna-XM_015322185.1
NW_015149004.1	RefSeq	cDNA_match	1671262	1672276	.	-	.	ID=a0e55315-c21d-4d71-bbe7-dbdb35ffdd15;Target=XM_015322174.1 1 1015
NW_015149004.1	RefSeq	cDNA_match	1669713	1670014	.	-	.	ID=a0e55315-c21d-4d71-bbe7-dbdb35ffdd15;Target=XM_015322174.1 1 1015
NW_015149004.1	RefSeq	cDNA_match	1667828	1669188	.	-	.	ID=a0e55315-c21d-4d71-bbe7-dbdb35ffdd15;Target=XM_015322174.1 1 1015
NW_015149004.1	RefSeq	cDNA_match	1667259	1667342	.	-	.	ID=a0e55315-c21d-4d71-bbe7-dbdb35ffdd15;Target=XM_015322174.1 1 1015
NW_015149004.1	Gnomon	mRNA	1687466	1702829	.	+	.	Name=XM_015322186.1;ID=rna-XM_015322186.1;Dbxref=GeneID:107067031%2CGenbank:XM_015322186.1;Parent=gene-LOC107067031
NW_015149004.1	Gnomon	mRNA	313014	314400	.	+	.	Name=XM_015322040.1;ID=rna-XM_015322040.1;Dbxref=GeneID:107066967%2CGenbank:XM_015322040.1;Parent=gene-LOC107066967
NW_015149004.1	Gnomon	exon	461391	461524	.	+	.	ID=exon-XM_015322157.1-11;Dbxref=GeneID:107067015%2CGenbank:XM_015322157.1;Parent=rna-XM_015322157.1
NW_015149004.1	Gnomon	exon	461133	461267	.	+	.	ID=exon-XM_015322157.1-10;Dbxref=GeneID:107067015%2CGenbank:XM_015322157.1;Parent=rna-XM_015322157.1
NW_015149004.1	Gnomon	exon	462705	463695	.	+	.	ID=exon-XM_015322157.1-13;Dbxref=GeneID:107067015%2CGenbank:XM_015322157.1;Parent=rna-XM_015322157.1
NW_015149004.1	Gnomon	exon	461702	461856	.	+	.	ID=exon-XM_015322157.1-12;Dbxref=GeneID:107067015%2CGenbank:XM_015322157.1;Parent=rna-XM_015322157.1
NW_015149004.1	Gnomon	transcript	326825	337788	.	+	.	Name=XR_001475807.1;ID=rna-XR_001475807.1;Dbxref=GeneID:107067023%2CGenbank:XR_001475807.1;Parent=gene-LOC107067023
NW_015149004.1	Gnomon	CDS	1103937	1104399	.	-	0	Name=XP_015177576.1;ID=cds-XP_015177576.1;Dbxref=GeneID:107066989%2CGenbank:XP_015177576.1;Parent=rna-XM_015322090.1
NW_015149004.1	Gnomon	CDS	1078351	1078487	.	-	0	Name=XP_015177576.1;ID=cds-XP_015177576.1;Dbxref=GeneID:107066989%2CGenbank:XP_015177576.1;Parent=rna-XM_015322090.1
NW_015149004.1	Gnomon	CDS	1029735	1029836	.	-	0	Name=XP_015177576.1;ID=cds-XP_015177576.1;Dbxref=GeneID:107066989%2CGenbank:XP_015177576.1;Parent=rna-XM_015322090.1
NW_015149004.1	Gnomon	CDS	1024264	1024440	.	-	0	Name=XP_015177576.1;ID=cds-XP_015177576.1;Dbxref=GeneID:107066989%2CGenbank:XP_015177576.1;Parent=rna-XM_015322090.1
NW_015149004.1	Gnomon	CDS	962815	962850	.	-	0	Name=XP_015177576.1;ID=cds-XP_015177576.1;Dbxref=GeneID:107066989%2CGenbank:XP_015177576.1;Parent=rna-XM_015322090.1
NW_015149004.1	Gnomon	CDS	924398	924433	.	-	0	Name=XP_015177576.1;ID=cds-XP_015177576.1;Dbxref=GeneID:107066989%2CGenbank:XP_015177576.1;Parent=rna-XM_015322090.1
NW_015149004.1	Gnomon	CDS	869435	869710	.	-	0	Name=XP_015177576.1;ID=cds-XP_015177576.1;Dbxref=GeneID:107066989%2CGenbank:XP_015177576.1;Parent=rna-XM_015322090.1
NW_015149004.1	Gnomon	CDS	867553	867765	.	-	0	Name=XP_015177576.1;ID=cds-XP_015177576.1;Dbxref=GeneID:107066989%2CGenbank:XP_015177576.1;Parent=rna-XM_015322090.1
NW_015149004.1	Gnomon	CDS	865153	865306	.	-	0	Name=XP_015177576.1;ID=cds-XP_015177576.1;Dbxref=GeneID:107066989%2CGenbank:XP_015177576.1;Parent=rna-XM_015322090.1
NW_015149004.1	Gnomon	CDS	862790	862925	.	-	0	Name=XP_015177576.1;ID=cds-XP_015177576.1;Dbxref=GeneID:107066989%2CGenbank:XP_015177576.1;Parent=rna-XM_015322090.1
NW_015149004.1	Gnomon	CDS	805019	805232	.	-	0	Name=XP_015177576.1;ID=cds-XP_015177576.1;Dbxref=GeneID:107066989%2CGenbank:XP_015177576.1;Parent=rna-XM_015322090.1
NW_015149004.1	Gnomon	CDS	804743	804900	.	-	0	Name=XP_015177576.1;ID=cds-XP_015177576.1;Dbxref=GeneID:107066989%2CGenbank:XP_015177576.1;Parent=rna-XM_015322090.1
NW_015149004.1	Gnomon	CDS	804155	804404	.	-	0	Name=XP_015177576.1;ID=cds-XP_015177576.1;Dbxref=GeneID:107066989%2CGenbank:XP_015177576.1;Parent=rna-XM_015322090.1
NW_015149004.1	Gnomon	CDS	803525	803627	.	-	0	Name=XP_015177576.1;ID=cds-XP_015177576.1;Dbxref=GeneID:107066989%2CGenbank:XP_015177576.1;Parent=rna-XM_015322090.1
NW_015149004.1	Gnomon	CDS	802882	802920	.	-	0	Name=XP_015177576.1;ID=cds-XP_015177576.1;Dbxref=GeneID:107066989%2CGenbank:XP_015177576.1;Parent=rna-XM_015322090.1
NW_015149004.1	Gnomon	CDS	801860	801901	.	-	0	Name=XP_015177576.1;ID=cds-XP_015177576.1;Dbxref=GeneID:107066989%2CGenbank:XP_015177576.1;Parent=rna-XM_015322090.1
NW_015149004.1	Gnomon	CDS	799581	799730	.	-	0	Name=XP_015177576.1;ID=cds-XP_015177576.1;Dbxref=GeneID:107066989%2CGenbank:XP_015177576.1;Parent=rna-XM_015322090.1
NW_015149004.1	Gnomon	CDS	798698	798870	.	-	0	Name=XP_015177576.1;ID=cds-XP_015177576.1;Dbxref=GeneID:107066989%2CGenbank:XP_015177576.1;Parent=rna-XM_015322090.1
NW_015149004.1	Gnomon	CDS	798447	798556	.	-	0	Name=XP_015177576.1;ID=cds-XP_015177576.1;Dbxref=GeneID:107066989%2CGenbank:XP_015177576.1;Parent=rna-XM_015322090.1
NW_015149004.1	Gnomon	CDS	798255	798346	.	-	0	Name=XP_015177576.1;ID=cds-XP_015177576.1;Dbxref=GeneID:107066989%2CGenbank:XP_015177576.1;Parent=rna-XM_015322090.1
NW_015149004.1	Gnomon	CDS	797877	797986	.	-	0	Name=XP_015177576.1;ID=cds-XP_015177576.1;Dbxref=GeneID:107066989%2CGenbank:XP_015177576.1;Parent=rna-XM_015322090.1
NW_015149004.1	Gnomon	exon	1369508	1369599	.	+	.	ID=exon-XM_015322036.1-4;Dbxref=GeneID:107066962%2CGenbank:XM_015322036.1;Parent=rna-XM_015322036.1
NW_015149004.1	Gnomon	exon	1367865	1367895	.	+	.	ID=exon-XM_015322036.1-3;Dbxref=GeneID:107066962%2CGenbank:XM_015322036.1;Parent=rna-XM_015322036.1
NW_015149004.1	Gnomon	exon	1364923	1366253	.	+	.	ID=exon-XM_015322036.1-2;Dbxref=GeneID:107066962%2CGenbank:XM_015322036.1;Parent=rna-XM_015322036.1
NW_015149004.1	Gnomon	exon	1364360	1364396	.	+	.	ID=exon-XM_015322036.1-1;Dbxref=GeneID:107066962%2CGenbank:XM_015322036.1;Parent=rna-XM_015322036.1
NW_015149004.1	Gnomon	CDS	315884	316221	.	+	0	Name=XP_015177670.1;ID=cds-XP_015177670.1;Dbxref=GeneID:107067029%2CGenbank:XP_015177670.1;Parent=rna-XM_015322184.1
NW_015149004.1	Gnomon	CDS	318904	319073	.	+	0	Name=XP_015177670.1;ID=cds-XP_015177670.1;Dbxref=GeneID:107067029%2CGenbank:XP_015177670.1;Parent=rna-XM_015322184.1
NW_015149004.1	Gnomon	CDS	319221	319486	.	+	0	Name=XP_015177670.1;ID=cds-XP_015177670.1;Dbxref=GeneID:107067029%2CGenbank:XP_015177670.1;Parent=rna-XM_015322184.1
NW_015149004.1	Gnomon	CDS	319578	319872	.	+	0	Name=XP_015177670.1;ID=cds-XP_015177670.1;Dbxref=GeneID:107067029%2CGenbank:XP_015177670.1;Parent=rna-XM_015322184.1
NW_015149004.1	Gnomon	CDS	319967	320058	.	+	0	Name=XP_015177670.1;ID=cds-XP_015177670.1;Dbxref=GeneID:107067029%2CGenbank:XP_015177670.1;Parent=rna-XM_015322184.1
NW_015149004.1	Gnomon	CDS	320619	320744	.	+	0	Name=XP_015177670.1;ID=cds-XP_015177670.1;Dbxref=GeneID:107067029%2CGenbank:XP_015177670.1;Parent=rna-XM_015322184.1
NW_015149004.1	Gnomon	CDS	320821	320894	.	+	0	Name=XP_015177670.1;ID=cds-XP_015177670.1;Dbxref=GeneID:107067029%2CGenbank:XP_015177670.1;Parent=rna-XM_015322184.1
NW_015149004.1	Gnomon	CDS	321703	321814	.	+	0	Name=XP_015177670.1;ID=cds-XP_015177670.1;Dbxref=GeneID:107067029%2CGenbank:XP_015177670.1;Parent=rna-XM_015322184.1
NW_015149004.1	Gnomon	exon	321703	322764	.	+	.	ID=exon-XM_015322177.1-8;Dbxref=GeneID:107067029%2CGenbank:XM_015322177.1;Parent=rna-XM_015322177.1
NW_015149004.1	Gnomon	exon	320821	320894	.	+	.	ID=exon-XM_015322177.1-7;Dbxref=GeneID:107067029%2CGenbank:XM_015322177.1;Parent=rna-XM_015322177.1
NW_015149004.1	Gnomon	exon	320619	320744	.	+	.	ID=exon-XM_015322177.1-6;Dbxref=GeneID:107067029%2CGenbank:XM_015322177.1;Parent=rna-XM_015322177.1
NW_015149004.1	Gnomon	exon	319967	320058	.	+	.	ID=exon-XM_015322177.1-5;Dbxref=GeneID:107067029%2CGenbank:XM_015322177.1;Parent=rna-XM_015322177.1
NW_015149004.1	Gnomon	exon	319578	319872	.	+	.	ID=exon-XM_015322177.1-4;Dbxref=GeneID:107067029%2CGenbank:XM_015322177.1;Parent=rna-XM_015322177.1
NW_015149004.1	Gnomon	exon	319221	319486	.	+	.	ID=exon-XM_015322177.1-3;Dbxref=GeneID:107067029%2CGenbank:XM_015322177.1;Parent=rna-XM_015322177.1
NW_015149004.1	Gnomon	exon	318904	319073	.	+	.	ID=exon-XM_015322177.1-2;Dbxref=GeneID:107067029%2CGenbank:XM_015322177.1;Parent=rna-XM_015322177.1
NW_015149004.1	Gnomon	exon	315732	316221	.	+	.	ID=exon-XM_015322177.1-1;Dbxref=GeneID:107067029%2CGenbank:XM_015322177.1;Parent=rna-XM_015322177.1
NW_015149004.1	Gnomon	mRNA	1685783	1702829	.	+	.	Name=XM_015322187.1;ID=rna-XM_015322187.1;Dbxref=GeneID:107067031%2CGenbank:XM_015322187.1;Parent=gene-LOC107067031
NW_015149004.1	Gnomon	mRNA	1709562	1711376	.	+	.	Name=XM_015322041.1;ID=rna-XM_015322041.1;Dbxref=GeneID:107066968%2CGenbank:XM_015322041.1;Parent=gene-LOC107066968
NW_015149004.1	Gnomon	transcript	90259	96737	.	+	.	Name=XR_001475804.1;ID=rna-XR_001475804.1;Dbxref=GeneID:107066985%2CGenbank:XR_001475804.1;Parent=gene-LOC107066985
NW_015149004.1	Gnomon	exon	368914	369052	.	+	.	ID=exon-XM_015322130.1-3;Dbxref=GeneID:107067005%2CGenbank:XM_015322130.1;Parent=rna-XM_015322130.1
NW_015149004.1	Gnomon	exon	368683	368758	.	+	.	ID=exon-XM_015322130.1-2;Dbxref=GeneID:107067005%2CGenbank:XM_015322130.1;Parent=rna-XM_015322130.1
NW_015149004.1	Gnomon	exon	369411	369597	.	+	.	ID=exon-XM_015322130.1-5;Dbxref=GeneID:107067005%2CGenbank:XM_015322130.1;Parent=rna-XM_015322130.1
NW_015149004.1	Gnomon	exon	369135	369338	.	+	.	ID=exon-XM_015322130.1-4;Dbxref=GeneID:107067005%2CGenbank:XM_015322130.1;Parent=rna-XM_015322130.1
NW_015149004.1	Gnomon	exon	369959	370138	.	+	.	ID=exon-XM_015322130.1-7;Dbxref=GeneID:107067005%2CGenbank:XM_015322130.1;Parent=rna-XM_015322130.1
NW_015149004.1	Gnomon	exon	369741	369889	.	+	.	ID=exon-XM_015322130.1-6;Dbxref=GeneID:107067005%2CGenbank:XM_015322130.1;Parent=rna-XM_015322130.1
NW_015149004.1	Gnomon	exon	368352	368610	.	+	.	ID=exon-XM_015322130.1-1;Dbxref=GeneID:107067005%2CGenbank:XM_015322130.1;Parent=rna-XM_015322130.1
NW_015149004.1	Gnomon	exon	104400	104527	.	+	.	ID=exon-XM_015322200.1-1;Dbxref=GeneID:107067037%2CGenbank:XM_015322200.1;Parent=rna-XM_015322200.1
NW_015149004.1	Gnomon	exon	105356	105970	.	+	.	ID=exon-XM_015322200.1-3;Dbxref=GeneID:107067037%2CGenbank:XM_015322200.1;Parent=rna-XM_015322200.1
NW_015149004.1	Gnomon	exon	105089	105294	.	+	.	ID=exon-XM_015322200.1-2;Dbxref=GeneID:107067037%2CGenbank:XM_015322200.1;Parent=rna-XM_015322200.1
NW_015149004.1	Gnomon	exon	862790	862925	.	-	.	ID=exon-XM_015322093.1-10;Dbxref=GeneID:107066989%2CGenbank:XM_015322093.1;Parent=rna-XM_015322093.1
NW_015149004.1	Gnomon	exon	804743	804900	.	-	.	ID=exon-XM_015322093.1-12;Dbxref=GeneID:107066989%2CGenbank:XM_015322093.1;Parent=rna-XM_015322093.1
NW_015149004.1	Gnomon	exon	805019	805232	.	-	.	ID=exon-XM_015322093.1-11;Dbxref=GeneID:107066989%2CGenbank:XM_015322093.1;Parent=rna-XM_015322093.1
NW_015149004.1	Gnomon	exon	798255	798346	.	-	.	ID=exon-XM_015322093.1-18;Dbxref=GeneID:107066989%2CGenbank:XM_015322093.1;Parent=rna-XM_015322093.1
NW_015149004.1	Gnomon	exon	798447	798556	.	-	.	ID=exon-XM_015322093.1-17;Dbxref=GeneID:107066989%2CGenbank:XM_015322093.1;Parent=rna-XM_015322093.1
NW_015149004.1	Gnomon	exon	796673	797986	.	-	.	ID=exon-XM_015322093.1-19;Dbxref=GeneID:107066989%2CGenbank:XM_015322093.1;Parent=rna-XM_015322093.1
NW_015149004.1	Gnomon	exon	803525	803627	.	-	.	ID=exon-XM_015322093.1-14;Dbxref=GeneID:107066989%2CGenbank:XM_015322093.1;Parent=rna-XM_015322093.1
NW_015149004.1	Gnomon	exon	804155	804404	.	-	.	ID=exon-XM_015322093.1-13;Dbxref=GeneID:107066989%2CGenbank:XM_015322093.1;Parent=rna-XM_015322093.1
NW_015149004.1	Gnomon	exon	798698	798870	.	-	.	ID=exon-XM_015322093.1-16;Dbxref=GeneID:107066989%2CGenbank:XM_015322093.1;Parent=rna-XM_015322093.1
NW_015149004.1	Gnomon	exon	799581	799730	.	-	.	ID=exon-XM_015322093.1-15;Dbxref=GeneID:107066989%2CGenbank:XM_015322093.1;Parent=rna-XM_015322093.1
NW_015149004.1	Gnomon	CDS	1103937	1104399	.	-	0	Name=XP_015177575.1;ID=cds-XP_015177575.1;Dbxref=GeneID:107066989%2CGenbank:XP_015177575.1;Parent=rna-XM_015322089.1
NW_015149004.1	Gnomon	CDS	1078351	1078487	.	-	0	Name=XP_015177575.1;ID=cds-XP_015177575.1;Dbxref=GeneID:107066989%2CGenbank:XP_015177575.1;Parent=rna-XM_015322089.1
NW_015149004.1	Gnomon	CDS	1024264	1024440	.	-	0	Name=XP_015177575.1;ID=cds-XP_015177575.1;Dbxref=GeneID:107066989%2CGenbank:XP_015177575.1;Parent=rna-XM_015322089.1
NW_015149004.1	Gnomon	CDS	962815	962850	.	-	0	Name=XP_015177575.1;ID=cds-XP_015177575.1;Dbxref=GeneID:107066989%2CGenbank:XP_015177575.1;Parent=rna-XM_015322089.1
NW_015149004.1	Gnomon	CDS	924398	924433	.	-	0	Name=XP_015177575.1;ID=cds-XP_015177575.1;Dbxref=GeneID:107066989%2CGenbank:XP_015177575.1;Parent=rna-XM_015322089.1
NW_015149004.1	Gnomon	CDS	869435	869710	.	-	0	Name=XP_015177575.1;ID=cds-XP_015177575.1;Dbxref=GeneID:107066989%2CGenbank:XP_015177575.1;Parent=rna-XM_015322089.1
NW_015149004.1	Gnomon	CDS	867553	867765	.	-	0	Name=XP_015177575.1;ID=cds-XP_015177575.1;Dbxref=GeneID:107066989%2CGenbank:XP_015177575.1;Parent=rna-XM_015322089.1
NW_015149004.1	Gnomon	CDS	865153	865306	.	-	0	Name=XP_015177575.1;ID=cds-XP_015177575.1;Dbxref=GeneID:107066989%2CGenbank:XP_015177575.1;Parent=rna-XM_015322089.1
NW_015149004.1	Gnomon	CDS	862790	862925	.	-	0	Name=XP_015177575.1;ID=cds-XP_015177575.1;Dbxref=GeneID:107066989%2CGenbank:XP_015177575.1;Parent=rna-XM_015322089.1
NW_015149004.1	Gnomon	CDS	805019	805232	.	-	0	Name=XP_015177575.1;ID=cds-XP_015177575.1;Dbxref=GeneID:107066989%2CGenbank:XP_015177575.1;Parent=rna-XM_015322089.1
NW_015149004.1	Gnomon	CDS	804743	804900	.	-	0	Name=XP_015177575.1;ID=cds-XP_015177575.1;Dbxref=GeneID:107066989%2CGenbank:XP_015177575.1;Parent=rna-XM_015322089.1
NW_015149004.1	Gnomon	CDS	804155	804404	.	-	0	Name=XP_015177575.1;ID=cds-XP_015177575.1;Dbxref=GeneID:107066989%2CGenbank:XP_015177575.1;Parent=rna-XM_015322089.1
NW_015149004.1	Gnomon	CDS	803525	803627	.	-	0	Name=XP_015177575.1;ID=cds-XP_015177575.1;Dbxref=GeneID:107066989%2CGenbank:XP_015177575.1;Parent=rna-XM_015322089.1
NW_015149004.1	Gnomon	CDS	802882	802920	.	-	0	Name=XP_015177575.1;ID=cds-XP_015177575.1;Dbxref=GeneID:107066989%2CGenbank:XP_015177575.1;Parent=rna-XM_015322089.1
NW_015149004.1	Gnomon	CDS	801860	801901	.	-	0	Name=XP_015177575.1;ID=cds-XP_015177575.1;Dbxref=GeneID:107066989%2CGenbank:XP_015177575.1;Parent=rna-XM_015322089.1
NW_015149004.1	Gnomon	CDS	801149	801271	.	-	0	Name=XP_015177575.1;ID=cds-XP_015177575.1;Dbxref=GeneID:107066989%2CGenbank:XP_015177575.1;Parent=rna-XM_015322089.1
NW_015149004.1	Gnomon	CDS	799581	799730	.	-	0	Name=XP_015177575.1;ID=cds-XP_015177575.1;Dbxref=GeneID:107066989%2CGenbank:XP_015177575.1;Parent=rna-XM_015322089.1
NW_015149004.1	Gnomon	CDS	798698	798870	.	-	0	Name=XP_015177575.1;ID=cds-XP_015177575.1;Dbxref=GeneID:107066989%2CGenbank:XP_015177575.1;Parent=rna-XM_015322089.1
NW_015149004.1	Gnomon	CDS	798447	798556	.	-	0	Name=XP_015177575.1;ID=cds-XP_015177575.1;Dbxref=GeneID:107066989%2CGenbank:XP_015177575.1;Parent=rna-XM_015322089.1
NW_015149004.1	Gnomon	CDS	798255	798346	.	-	0	Name=XP_015177575.1;ID=cds-XP_015177575.1;Dbxref=GeneID:107066989%2CGenbank:XP_015177575.1;Parent=rna-XM_015322089.1
NW_015149004.1	Gnomon	CDS	797877	797986	.	-	0	Name=XP_015177575.1;ID=cds-XP_015177575.1;Dbxref=GeneID:107066989%2CGenbank:XP_015177575.1;Parent=rna-XM_015322089.1
NW_015149004.1	Gnomon	mRNA	1687466	1702829	.	+	.	Name=XM_015322188.1;ID=rna-XM_015322188.1;Dbxref=GeneID:107067031%2CGenbank:XM_015322188.1;Parent=gene-LOC107067031
NW_015149004.1	Gnomon	mRNA	40440	43533	.	-	.	Name=XM_015322042.1;ID=rna-XM_015322042.1;Dbxref=GeneID:107066970%2CGenbank:XM_015322042.1;Parent=gene-LOC107066970
NW_015149004.1	Gnomon	exon	710755	710842	.	-	.	ID=id-LOC107066958-5;Dbxref=GeneID:107066958;Parent=gene-LOC107066958
NW_015149004.1	Gnomon	exon	704660	704988	.	-	.	ID=id-LOC107066958-4;Dbxref=GeneID:107066958;Parent=gene-LOC107066958
NW_015149004.1	Gnomon	exon	674082	674853	.	-	.	ID=id-LOC107066958-3;Dbxref=GeneID:107066958;Parent=gene-LOC107066958
NW_015149004.1	Gnomon	exon	673823	673960	.	-	.	ID=id-LOC107066958-2;Dbxref=GeneID:107066958;Parent=gene-LOC107066958
NW_015149004.1	Gnomon	transcript	1644163	1648195	.	-	.	Name=XR_001475805.1;ID=rna-XR_001475805.1;Dbxref=GeneID:107066997%2CGenbank:XR_001475805.1;Parent=gene-LOC107066997
NW_015149004.1	Gnomon	exon	318904	319073	.	+	.	ID=exon-XM_015322178.1-3;Dbxref=GeneID:107067029%2CGenbank:XM_015322178.1;Parent=rna-XM_015322178.1
NW_015149004.1	Gnomon	exon	315823	316221	.	+	.	ID=exon-XM_015322178.1-2;Dbxref=GeneID:107067029%2CGenbank:XM_015322178.1;Parent=rna-XM_015322178.1
NW_015149004.1	Gnomon	exon	319578	319872	.	+	.	ID=exon-XM_015322178.1-5;Dbxref=GeneID:107067029%2CGenbank:XM_015322178.1;Parent=rna-XM_015322178.1
NW_015149004.1	Gnomon	exon	319221	319486	.	+	.	ID=exon-XM_015322178.1-4;Dbxref=GeneID:107067029%2CGenbank:XM_015322178.1;Parent=rna-XM_015322178.1
NW_015149004.1	Gnomon	exon	315313	315694	.	+	.	ID=exon-XM_015322178.1-1;Dbxref=GeneID:107067029%2CGenbank:XM_015322178.1;Parent=rna-XM_015322178.1
NW_015149004.1	Gnomon	exon	320619	320744	.	+	.	ID=exon-XM_015322178.1-7;Dbxref=GeneID:107067029%2CGenbank:XM_015322178.1;Parent=rna-XM_015322178.1
NW_015149004.1	Gnomon	exon	319967	320058	.	+	.	ID=exon-XM_015322178.1-6;Dbxref=GeneID:107067029%2CGenbank:XM_015322178.1;Parent=rna-XM_015322178.1
NW_015149004.1	Gnomon	exon	321703	322764	.	+	.	ID=exon-XM_015322178.1-9;Dbxref=GeneID:107067029%2CGenbank:XM_015322178.1;Parent=rna-XM_015322178.1
NW_015149004.1	Gnomon	exon	320821	320894	.	+	.	ID=exon-XM_015322178.1-8;Dbxref=GeneID:107067029%2CGenbank:XM_015322178.1;Parent=rna-XM_015322178.1
NW_015149004.1	Gnomon	mRNA	1687708	1702829	.	+	.	Name=XM_015322189.1;ID=rna-XM_015322189.1;Dbxref=GeneID:107067031%2CGenbank:XM_015322189.1;Parent=gene-LOC107067031
NW_015149004.1	Gnomon	exon	384990	385113	.	+	.	ID=exon-XM_015322131.1-9;Dbxref=GeneID:107067006%2CGenbank:XM_015322131.1;Parent=rna-XM_015322131.1
NW_015149004.1	Gnomon	exon	384769	384908	.	+	.	ID=exon-XM_015322131.1-8;Dbxref=GeneID:107067006%2CGenbank:XM_015322131.1;Parent=rna-XM_015322131.1
NW_015149004.1	Gnomon	exon	384424	384690	.	+	.	ID=exon-XM_015322131.1-7;Dbxref=GeneID:107067006%2CGenbank:XM_015322131.1;Parent=rna-XM_015322131.1
NW_015149004.1	Gnomon	exon	384151	384332	.	+	.	ID=exon-XM_015322131.1-6;Dbxref=GeneID:107067006%2CGenbank:XM_015322131.1;Parent=rna-XM_015322131.1
NW_015149004.1	Gnomon	exon	383911	384064	.	+	.	ID=exon-XM_015322131.1-5;Dbxref=GeneID:107067006%2CGenbank:XM_015322131.1;Parent=rna-XM_015322131.1
NW_015149004.1	Gnomon	exon	383575	383838	.	+	.	ID=exon-XM_015322131.1-4;Dbxref=GeneID:107067006%2CGenbank:XM_015322131.1;Parent=rna-XM_015322131.1
NW_015149004.1	Gnomon	exon	383157	383304	.	+	.	ID=exon-XM_015322131.1-3;Dbxref=GeneID:107067006%2CGenbank:XM_015322131.1;Parent=rna-XM_015322131.1
NW_015149004.1	Gnomon	exon	382833	382973	.	+	.	ID=exon-XM_015322131.1-2;Dbxref=GeneID:107067006%2CGenbank:XM_015322131.1;Parent=rna-XM_015322131.1
NW_015149004.1	Gnomon	exon	381622	382421	.	+	.	ID=exon-XM_015322131.1-1;Dbxref=GeneID:107067006%2CGenbank:XM_015322131.1;Parent=rna-XM_015322131.1
NW_015149004.1	Gnomon	mRNA	796673	1104524	.	-	.	Name=XM_015322087.1;ID=rna-XM_015322087.1;Dbxref=GeneID:107066989%2CGenbank:XM_015322087.1;Parent=gene-LOC107066989
NW_015149004.1	Gnomon	mRNA	315313	322764	.	+	.	Name=XM_015322181.1;ID=rna-XM_015322181.1;Dbxref=GeneID:107067029%2CGenbank:XM_015322181.1;Parent=gene-LOC107067029
NW_015149004.1	Gnomon	CDS	1689361	1689520	.	+	0	Name=XP_015177675.1;ID=cds-XP_015177675.1;Dbxref=GeneID:107067031%2CGenbank:XP_015177675.1;Parent=rna-XM_015322189.1
NW_015149004.1	Gnomon	CDS	1695528	1695662	.	+	0	Name=XP_015177675.1;ID=cds-XP_015177675.1;Dbxref=GeneID:107067031%2CGenbank:XP_015177675.1;Parent=rna-XM_015322189.1
NW_015149004.1	Gnomon	CDS	1697670	1697997	.	+	0	Name=XP_015177675.1;ID=cds-XP_015177675.1;Dbxref=GeneID:107067031%2CGenbank:XP_015177675.1;Parent=rna-XM_015322189.1
NW_015149004.1	Gnomon	CDS	1698261	1698399	.	+	0	Name=XP_015177675.1;ID=cds-XP_015177675.1;Dbxref=GeneID:107067031%2CGenbank:XP_015177675.1;Parent=rna-XM_015322189.1
NW_015149004.1	Gnomon	CDS	1698482	1698616	.	+	0	Name=XP_015177675.1;ID=cds-XP_015177675.1;Dbxref=GeneID:107067031%2CGenbank:XP_015177675.1;Parent=rna-XM_015322189.1
NW_015149004.1	Gnomon	CDS	1699646	1699749	.	+	0	Name=XP_015177675.1;ID=cds-XP_015177675.1;Dbxref=GeneID:107067031%2CGenbank:XP_015177675.1;Parent=rna-XM_015322189.1
NW_015149004.1	Gnomon	CDS	1699894	1700131	.	+	0	Name=XP_015177675.1;ID=cds-XP_015177675.1;Dbxref=GeneID:107067031%2CGenbank:XP_015177675.1;Parent=rna-XM_015322189.1
NW_015149004.1	Gnomon	CDS	1700234	1700362	.	+	0	Name=XP_015177675.1;ID=cds-XP_015177675.1;Dbxref=GeneID:107067031%2CGenbank:XP_015177675.1;Parent=rna-XM_015322189.1
NW_015149004.1	Gnomon	CDS	1700461	1700661	.	+	0	Name=XP_015177675.1;ID=cds-XP_015177675.1;Dbxref=GeneID:107067031%2CGenbank:XP_015177675.1;Parent=rna-XM_015322189.1
NW_015149004.1	Gnomon	CDS	1700784	1700951	.	+	0	Name=XP_015177675.1;ID=cds-XP_015177675.1;Dbxref=GeneID:107067031%2CGenbank:XP_015177675.1;Parent=rna-XM_015322189.1
NW_015149004.1	Gnomon	CDS	1701290	1701505	.	+	0	Name=XP_015177675.1;ID=cds-XP_015177675.1;Dbxref=GeneID:107067031%2CGenbank:XP_015177675.1;Parent=rna-XM_015322189.1
NW_015149004.1	Gnomon	exon	798698	798870	.	-	.	ID=exon-XM_015322086.1-18;Dbxref=GeneID:107066989%2CGenbank:XM_015322086.1;Parent=rna-XM_015322086.1
NW_015149004.1	Gnomon	exon	799581	799730	.	-	.	ID=exon-XM_015322086.1-17;Dbxref=GeneID:107066989%2CGenbank:XM_015322086.1;Parent=rna-XM_015322086.1
NW_015149004.1	Gnomon	exon	798447	798556	.	-	.	ID=exon-XM_015322086.1-19;Dbxref=GeneID:107066989%2CGenbank:XM_015322086.1;Parent=rna-XM_015322086.1
NW_015149004.1	Gnomon	exon	803525	803627	.	-	.	ID=exon-XM_015322086.1-14;Dbxref=GeneID:107066989%2CGenbank:XM_015322086.1;Parent=rna-XM_015322086.1
NW_015149004.1	Gnomon	exon	804155	804404	.	-	.	ID=exon-XM_015322086.1-13;Dbxref=GeneID:107066989%2CGenbank:XM_015322086.1;Parent=rna-XM_015322086.1
NW_015149004.1	Gnomon	exon	801149	801271	.	-	.	ID=exon-XM_015322086.1-16;Dbxref=GeneID:107066989%2CGenbank:XM_015322086.1;Parent=rna-XM_015322086.1
NW_015149004.1	Gnomon	exon	801860	801901	.	-	.	ID=exon-XM_015322086.1-15;Dbxref=GeneID:107066989%2CGenbank:XM_015322086.1;Parent=rna-XM_015322086.1
NW_015149004.1	Gnomon	exon	862790	862925	.	-	.	ID=exon-XM_015322086.1-10;Dbxref=GeneID:107066989%2CGenbank:XM_015322086.1;Parent=rna-XM_015322086.1
NW_015149004.1	Gnomon	exon	804743	804900	.	-	.	ID=exon-XM_015322086.1-12;Dbxref=GeneID:107066989%2CGenbank:XM_015322086.1;Parent=rna-XM_015322086.1
NW_015149004.1	Gnomon	exon	805019	805232	.	-	.	ID=exon-XM_015322086.1-11;Dbxref=GeneID:107066989%2CGenbank:XM_015322086.1;Parent=rna-XM_015322086.1
NW_015149004.1	Gnomon	exon	796673	797986	.	-	.	ID=exon-XM_015322086.1-21;Dbxref=GeneID:107066989%2CGenbank:XM_015322086.1;Parent=rna-XM_015322086.1
NW_015149004.1	Gnomon	exon	798255	798346	.	-	.	ID=exon-XM_015322086.1-20;Dbxref=GeneID:107066989%2CGenbank:XM_015322086.1;Parent=rna-XM_015322086.1
NW_015149004.1	Gnomon	mRNA	315732	321784	.	+	.	Name=XM_015322182.1;ID=rna-XM_015322182.1;Dbxref=GeneID:107067029%2CGenbank:XM_015322182.1;Parent=gene-LOC107067029
NW_015149004.1	Gnomon	CDS	1689361	1689520	.	+	0	Name=XP_015177674.1;ID=cds-XP_015177674.1;Dbxref=GeneID:107067031%2CGenbank:XP_015177674.1;Parent=rna-XM_015322188.1
NW_015149004.1	Gnomon	CDS	1695528	1695662	.	+	0	Name=XP_015177674.1;ID=cds-XP_015177674.1;Dbxref=GeneID:107067031%2CGenbank:XP_015177674.1;Parent=rna-XM_015322188.1
NW_015149004.1	Gnomon	CDS	1697670	1697997	.	+	0	Name=XP_015177674.1;ID=cds-XP_015177674.1;Dbxref=GeneID:107067031%2CGenbank:XP_015177674.1;Parent=rna-XM_015322188.1
NW_015149004.1	Gnomon	CDS	1698261	1698399	.	+	0	Name=XP_015177674.1;ID=cds-XP_015177674.1;Dbxref=GeneID:107067031%2CGenbank:XP_015177674.1;Parent=rna-XM_015322188.1
NW_015149004.1	Gnomon	CDS	1698482	1698616	.	+	0	Name=XP_015177674.1;ID=cds-XP_015177674.1;Dbxref=GeneID:107067031%2CGenbank:XP_015177674.1;Parent=rna-XM_015322188.1
NW_015149004.1	Gnomon	CDS	1699646	1699749	.	+	0	Name=XP_015177674.1;ID=cds-XP_015177674.1;Dbxref=GeneID:107067031%2CGenbank:XP_015177674.1;Parent=rna-XM_015322188.1
NW_015149004.1	Gnomon	CDS	1699894	1700131	.	+	0	Name=XP_015177674.1;ID=cds-XP_015177674.1;Dbxref=GeneID:107067031%2CGenbank:XP_015177674.1;Parent=rna-XM_015322188.1
NW_015149004.1	Gnomon	CDS	1700234	1700362	.	+	0	Name=XP_015177674.1;ID=cds-XP_015177674.1;Dbxref=GeneID:107067031%2CGenbank:XP_015177674.1;Parent=rna-XM_015322188.1
NW_015149004.1	Gnomon	CDS	1700461	1700661	.	+	0	Name=XP_015177674.1;ID=cds-XP_015177674.1;Dbxref=GeneID:107067031%2CGenbank:XP_015177674.1;Parent=rna-XM_015322188.1
NW_015149004.1	Gnomon	CDS	1700784	1700951	.	+	0	Name=XP_015177674.1;ID=cds-XP_015177674.1;Dbxref=GeneID:107067031%2CGenbank:XP_015177674.1;Parent=rna-XM_015322188.1
NW_015149004.1	Gnomon	CDS	1701290	1701505	.	+	0	Name=XP_015177674.1;ID=cds-XP_015177674.1;Dbxref=GeneID:107067031%2CGenbank:XP_015177674.1;Parent=rna-XM_015322188.1
NW_015149004.1	Gnomon	exon	76354	77324	.	+	.	ID=exon-XM_015322060.1-1;Dbxref=GeneID:107066980%2CGenbank:XM_015322060.1;Note=The sequence of the model RefSeq transcript was modified relative to this genomic sequence to represent the inferred CDS: added 1400 bases not found in genome assembly;Parent=rna-XM_015322060.1
NW_015149004.1	Gnomon	exon	78346	78511	.	+	.	ID=exon-XM_015322060.1-3;Dbxref=GeneID:107066980%2CGenbank:XM_015322060.1;Note=The sequence of the model RefSeq transcript was modified relative to this genomic sequence to represent the inferred CDS: added 1400 bases not found in genome assembly;Parent=rna-XM_015322060.1
NW_015149004.1	Gnomon	exon	77444	78268	.	+	.	ID=exon-XM_015322060.1-2;Dbxref=GeneID:107066980%2CGenbank:XM_015322060.1;Note=The sequence of the model RefSeq transcript was modified relative to this genomic sequence to represent the inferred CDS: added 1400 bases not found in genome assembly;Parent=rna-XM_015322060.1
NW_015149004.1	Gnomon	exon	79367	79725	.	+	.	ID=exon-XM_015322060.1-4;Dbxref=GeneID:107066980%2CGenbank:XM_015322060.1;Note=The sequence of the model RefSeq transcript was modified relative to this genomic sequence to represent the inferred CDS: added 1400 bases not found in genome assembly;Parent=rna-XM_015322060.1
NW_015149004.1	Gnomon	mRNA	796673	1104522	.	-	.	Name=XM_015322089.1;ID=rna-XM_015322089.1;Dbxref=GeneID:107066989%2CGenbank:XM_015322089.1;Parent=gene-LOC107066989
NW_015149004.1	Gnomon	mRNA	315732	321784	.	+	.	Name=XM_015322183.1;ID=rna-XM_015322183.1;Dbxref=GeneID:107067029%2CGenbank:XM_015322183.1;Parent=gene-LOC107067029
NW_015149004.1	Gnomon	CDS	1103937	1104399	.	-	0	Name=XP_015177579.1;ID=cds-XP_015177579.1;Dbxref=GeneID:107066989%2CGenbank:XP_015177579.1;Parent=rna-XM_015322093.1
NW_015149004.1	Gnomon	CDS	1078351	1078487	.	-	0	Name=XP_015177579.1;ID=cds-XP_015177579.1;Dbxref=GeneID:107066989%2CGenbank:XP_015177579.1;Parent=rna-XM_015322093.1
NW_015149004.1	Gnomon	CDS	1029735	1029836	.	-	0	Name=XP_015177579.1;ID=cds-XP_015177579.1;Dbxref=GeneID:107066989%2CGenbank:XP_015177579.1;Parent=rna-XM_015322093.1
NW_015149004.1	Gnomon	CDS	1024264	1024440	.	-	0	Name=XP_015177579.1;ID=cds-XP_015177579.1;Dbxref=GeneID:107066989%2CGenbank:XP_015177579.1;Parent=rna-XM_015322093.1
NW_015149004.1	Gnomon	CDS	962815	962850	.	-	0	Name=XP_015177579.1;ID=cds-XP_015177579.1;Dbxref=GeneID:107066989%2CGenbank:XP_015177579.1;Parent=rna-XM_015322093.1
NW_015149004.1	Gnomon	CDS	924398	924433	.	-	0	Name=XP_015177579.1;ID=cds-XP_015177579.1;Dbxref=GeneID:107066989%2CGenbank:XP_015177579.1;Parent=rna-XM_015322093.1
NW_015149004.1	Gnomon	CDS	869435	869710	.	-	0	Name=XP_015177579.1;ID=cds-XP_015177579.1;Dbxref=GeneID:107066989%2CGenbank:XP_015177579.1;Parent=rna-XM_015322093.1
NW_015149004.1	Gnomon	CDS	867553	867765	.	-	0	Name=XP_015177579.1;ID=cds-XP_015177579.1;Dbxref=GeneID:107066989%2CGenbank:XP_015177579.1;Parent=rna-XM_015322093.1
NW_015149004.1	Gnomon	CDS	865153	865306	.	-	0	Name=XP_015177579.1;ID=cds-XP_015177579.1;Dbxref=GeneID:107066989%2CGenbank:XP_015177579.1;Parent=rna-XM_015322093.1
NW_015149004.1	Gnomon	CDS	862790	862925	.	-	0	Name=XP_015177579.1;ID=cds-XP_015177579.1;Dbxref=GeneID:107066989%2CGenbank:XP_015177579.1;Parent=rna-XM_015322093.1
NW_015149004.1	Gnomon	CDS	805019	805232	.	-	0	Name=XP_015177579.1;ID=cds-XP_015177579.1;Dbxref=GeneID:107066989%2CGenbank:XP_015177579.1;Parent=rna-XM_015322093.1
NW_015149004.1	Gnomon	CDS	804743	804900	.	-	0	Name=XP_015177579.1;ID=cds-XP_015177579.1;Dbxref=GeneID:107066989%2CGenbank:XP_015177579.1;Parent=rna-XM_015322093.1
NW_015149004.1	Gnomon	CDS	804155	804404	.	-	0	Name=XP_015177579.1;ID=cds-XP_015177579.1;Dbxref=GeneID:107066989%2CGenbank:XP_015177579.1;Parent=rna-XM_015322093.1
NW_015149004.1	Gnomon	CDS	803525	803627	.	-	0	Name=XP_015177579.1;ID=cds-XP_015177579.1;Dbxref=GeneID:107066989%2CGenbank:XP_015177579.1;Parent=rna-XM_015322093.1
NW_015149004.1	Gnomon	CDS	799581	799730	.	-	0	Name=XP_015177579.1;ID=cds-XP_015177579.1;Dbxref=GeneID:107066989%2CGenbank:XP_015177579.1;Parent=rna-XM_015322093.1
NW_015149004.1	Gnomon	CDS	798698	798870	.	-	0	Name=XP_015177579.1;ID=cds-XP_015177579.1;Dbxref=GeneID:107066989%2CGenbank:XP_015177579.1;Parent=rna-XM_015322093.1
NW_015149004.1	Gnomon	CDS	798447	798556	.	-	0	Name=XP_015177579.1;ID=cds-XP_015177579.1;Dbxref=GeneID:107066989%2CGenbank:XP_015177579.1;Parent=rna-XM_015322093.1
NW_015149004.1	Gnomon	CDS	798255	798346	.	-	0	Name=XP_015177579.1;ID=cds-XP_015177579.1;Dbxref=GeneID:107066989%2CGenbank:XP_015177579.1;Parent=rna-XM_015322093.1
NW_015149004.1	Gnomon	CDS	797877	797986	.	-	0	Name=XP_015177579.1;ID=cds-XP_015177579.1;Dbxref=GeneID:107066989%2CGenbank:XP_015177579.1;Parent=rna-XM_015322093.1
NW_015149004.1	Gnomon	CDS	1689361	1689520	.	+	0	Name=XP_015177673.1;ID=cds-XP_015177673.1;Dbxref=GeneID:107067031%2CGenbank:XP_015177673.1;Parent=rna-XM_015322187.1
NW_015149004.1	Gnomon	CDS	1695528	1695662	.	+	0	Name=XP_015177673.1;ID=cds-XP_015177673.1;Dbxref=GeneID:107067031%2CGenbank:XP_015177673.1;Parent=rna-XM_015322187.1
NW_015149004.1	Gnomon	CDS	1697670	1697997	.	+	0	Name=XP_015177673.1;ID=cds-XP_015177673.1;Dbxref=GeneID:107067031%2CGenbank:XP_015177673.1;Parent=rna-XM_015322187.1
NW_015149004.1	Gnomon	CDS	1698261	1698399	.	+	0	Name=XP_015177673.1;ID=cds-XP_015177673.1;Dbxref=GeneID:107067031%2CGenbank:XP_015177673.1;Parent=rna-XM_015322187.1
NW_015149004.1	Gnomon	CDS	1698482	1698616	.	+	0	Name=XP_015177673.1;ID=cds-XP_015177673.1;Dbxref=GeneID:107067031%2CGenbank:XP_015177673.1;Parent=rna-XM_015322187.1
NW_015149004.1	Gnomon	CDS	1699646	1699749	.	+	0	Name=XP_015177673.1;ID=cds-XP_015177673.1;Dbxref=GeneID:107067031%2CGenbank:XP_015177673.1;Parent=rna-XM_015322187.1
NW_015149004.1	Gnomon	CDS	1699894	1700131	.	+	0	Name=XP_015177673.1;ID=cds-XP_015177673.1;Dbxref=GeneID:107067031%2CGenbank:XP_015177673.1;Parent=rna-XM_015322187.1
NW_015149004.1	Gnomon	CDS	1700234	1700362	.	+	0	Name=XP_015177673.1;ID=cds-XP_015177673.1;Dbxref=GeneID:107067031%2CGenbank:XP_015177673.1;Parent=rna-XM_015322187.1
NW_015149004.1	Gnomon	CDS	1700461	1700661	.	+	0	Name=XP_015177673.1;ID=cds-XP_015177673.1;Dbxref=GeneID:107067031%2CGenbank:XP_015177673.1;Parent=rna-XM_015322187.1
NW_015149004.1	Gnomon	CDS	1700784	1700951	.	+	0	Name=XP_015177673.1;ID=cds-XP_015177673.1;Dbxref=GeneID:107067031%2CGenbank:XP_015177673.1;Parent=rna-XM_015322187.1
NW_015149004.1	Gnomon	CDS	1701290	1701505	.	+	0	Name=XP_015177673.1;ID=cds-XP_015177673.1;Dbxref=GeneID:107067031%2CGenbank:XP_015177673.1;Parent=rna-XM_015322187.1
NW_015149004.1	Gnomon	exon	1078351	1078487	.	-	.	ID=exon-XM_015322083.1-2;Dbxref=GeneID:107066989%2CGenbank:XM_015322083.1;Parent=rna-XM_015322083.1
NW_015149004.1	Gnomon	exon	1103937	1104523	.	-	.	ID=exon-XM_015322083.1-1;Dbxref=GeneID:107066989%2CGenbank:XM_015322083.1;Parent=rna-XM_015322083.1
NW_015149004.1	Gnomon	exon	1024264	1024440	.	-	.	ID=exon-XM_015322083.1-4;Dbxref=GeneID:107066989%2CGenbank:XM_015322083.1;Parent=rna-XM_015322083.1
NW_015149004.1	Gnomon	exon	1029735	1029836	.	-	.	ID=exon-XM_015322083.1-3;Dbxref=GeneID:107066989%2CGenbank:XM_015322083.1;Parent=rna-XM_015322083.1
NW_015149004.1	Gnomon	exon	865153	865306	.	-	.	ID=exon-XM_015322083.1-9;Dbxref=GeneID:107066989%2CGenbank:XM_015322083.1;Parent=rna-XM_015322083.1
NW_015149004.1	Gnomon	exon	924398	924433	.	-	.	ID=exon-XM_015322083.1-6;Dbxref=GeneID:107066989%2CGenbank:XM_015322083.1;Parent=rna-XM_015322083.1
NW_015149004.1	Gnomon	exon	962815	962850	.	-	.	ID=exon-XM_015322083.1-5;Dbxref=GeneID:107066989%2CGenbank:XM_015322083.1;Parent=rna-XM_015322083.1
NW_015149004.1	Gnomon	exon	867553	867765	.	-	.	ID=exon-XM_015322083.1-8;Dbxref=GeneID:107066989%2CGenbank:XM_015322083.1;Parent=rna-XM_015322083.1
NW_015149004.1	Gnomon	exon	869435	869710	.	-	.	ID=exon-XM_015322083.1-7;Dbxref=GeneID:107066989%2CGenbank:XM_015322083.1;Parent=rna-XM_015322083.1
NW_015149004.1	Gnomon	exon	457941	458056	.	+	.	ID=exon-XM_015322154.1-3;Dbxref=GeneID:107067015%2CGenbank:XM_015322154.1;Parent=rna-XM_015322154.1
NW_015149004.1	Gnomon	exon	457494	457763	.	+	.	ID=exon-XM_015322154.1-2;Dbxref=GeneID:107067015%2CGenbank:XM_015322154.1;Parent=rna-XM_015322154.1
NW_015149004.1	Gnomon	exon	456560	456722	.	+	.	ID=exon-XM_015322154.1-1;Dbxref=GeneID:107067015%2CGenbank:XM_015322154.1;Parent=rna-XM_015322154.1
NW_015149004.1	Gnomon	exon	459287	459582	.	+	.	ID=exon-XM_015322154.1-7;Dbxref=GeneID:107067015%2CGenbank:XM_015322154.1;Parent=rna-XM_015322154.1
NW_015149004.1	Gnomon	exon	458983	459178	.	+	.	ID=exon-XM_015322154.1-6;Dbxref=GeneID:107067015%2CGenbank:XM_015322154.1;Parent=rna-XM_015322154.1
NW_015149004.1	Gnomon	exon	458592	458854	.	+	.	ID=exon-XM_015322154.1-5;Dbxref=GeneID:107067015%2CGenbank:XM_015322154.1;Parent=rna-XM_015322154.1
NW_015149004.1	Gnomon	exon	458146	458327	.	+	.	ID=exon-XM_015322154.1-4;Dbxref=GeneID:107067015%2CGenbank:XM_015322154.1;Parent=rna-XM_015322154.1
NW_015149004.1	Gnomon	exon	460325	460470	.	+	.	ID=exon-XM_015322154.1-9;Dbxref=GeneID:107067015%2CGenbank:XM_015322154.1;Parent=rna-XM_015322154.1
NW_015149004.1	Gnomon	exon	459839	460239	.	+	.	ID=exon-XM_015322154.1-8;Dbxref=GeneID:107067015%2CGenbank:XM_015322154.1;Parent=rna-XM_015322154.1
NW_015149004.1	Gnomon	mRNA	315637	322764	.	+	.	Name=XM_015322184.1;ID=rna-XM_015322184.1;Dbxref=GeneID:107067029%2CGenbank:XM_015322184.1;Parent=gene-LOC107067029
NW_015149004.1	Gnomon	exon	69343	69455	.	-	.	ID=exon-XM_015322059.1-3;Dbxref=GeneID:107066978%2CGenbank:XM_015322059.1;Parent=rna-XM_015322059.1
NW_015149004.1	Gnomon	exon	69650	69819	.	-	.	ID=exon-XM_015322059.1-2;Dbxref=GeneID:107066978%2CGenbank:XM_015322059.1;Parent=rna-XM_015322059.1
NW_015149004.1	Gnomon	exon	70097	70185	.	-	.	ID=exon-XM_015322059.1-1;Dbxref=GeneID:107066978%2CGenbank:XM_015322059.1;Parent=rna-XM_015322059.1
NW_015149004.1	Gnomon	exon	68427	68700	.	-	.	ID=exon-XM_015322059.1-7;Dbxref=GeneID:107066978%2CGenbank:XM_015322059.1;Parent=rna-XM_015322059.1
NW_015149004.1	Gnomon	exon	68773	68841	.	-	.	ID=exon-XM_015322059.1-6;Dbxref=GeneID:107066978%2CGenbank:XM_015322059.1;Parent=rna-XM_015322059.1
NW_015149004.1	Gnomon	exon	68927	69038	.	-	.	ID=exon-XM_015322059.1-5;Dbxref=GeneID:107066978%2CGenbank:XM_015322059.1;Parent=rna-XM_015322059.1
NW_015149004.1	Gnomon	exon	69097	69251	.	-	.	ID=exon-XM_015322059.1-4;Dbxref=GeneID:107066978%2CGenbank:XM_015322059.1;Parent=rna-XM_015322059.1
NW_015149004.1	Gnomon	exon	67664	67918	.	-	.	ID=exon-XM_015322059.1-9;Dbxref=GeneID:107066978%2CGenbank:XM_015322059.1;Parent=rna-XM_015322059.1
NW_015149004.1	Gnomon	exon	68018	68313	.	-	.	ID=exon-XM_015322059.1-8;Dbxref=GeneID:107066978%2CGenbank:XM_015322059.1;Parent=rna-XM_015322059.1
NW_015149004.1	Gnomon	CDS	1103937	1104399	.	-	0	Name=XP_015177578.1;ID=cds-XP_015177578.1;Dbxref=GeneID:107066989%2CGenbank:XP_015177578.1;Parent=rna-XM_015322092.1
NW_015149004.1	Gnomon	CDS	1078351	1078487	.	-	0	Name=XP_015177578.1;ID=cds-XP_015177578.1;Dbxref=GeneID:107066989%2CGenbank:XP_015177578.1;Parent=rna-XM_015322092.1
NW_015149004.1	Gnomon	CDS	1029735	1029836	.	-	0	Name=XP_015177578.1;ID=cds-XP_015177578.1;Dbxref=GeneID:107066989%2CGenbank:XP_015177578.1;Parent=rna-XM_015322092.1
NW_015149004.1	Gnomon	CDS	1024264	1024440	.	-	0	Name=XP_015177578.1;ID=cds-XP_015177578.1;Dbxref=GeneID:107066989%2CGenbank:XP_015177578.1;Parent=rna-XM_015322092.1
NW_015149004.1	Gnomon	CDS	962815	962850	.	-	0	Name=XP_015177578.1;ID=cds-XP_015177578.1;Dbxref=GeneID:107066989%2CGenbank:XP_015177578.1;Parent=rna-XM_015322092.1
NW_015149004.1	Gnomon	CDS	924398	924433	.	-	0	Name=XP_015177578.1;ID=cds-XP_015177578.1;Dbxref=GeneID:107066989%2CGenbank:XP_015177578.1;Parent=rna-XM_015322092.1
NW_015149004.1	Gnomon	CDS	869435	869710	.	-	0	Name=XP_015177578.1;ID=cds-XP_015177578.1;Dbxref=GeneID:107066989%2CGenbank:XP_015177578.1;Parent=rna-XM_015322092.1
NW_015149004.1	Gnomon	CDS	867553	867765	.	-	0	Name=XP_015177578.1;ID=cds-XP_015177578.1;Dbxref=GeneID:107066989%2CGenbank:XP_015177578.1;Parent=rna-XM_015322092.1
NW_015149004.1	Gnomon	CDS	865153	865306	.	-	0	Name=XP_015177578.1;ID=cds-XP_015177578.1;Dbxref=GeneID:107066989%2CGenbank:XP_015177578.1;Parent=rna-XM_015322092.1
NW_015149004.1	Gnomon	CDS	862790	862925	.	-	0	Name=XP_015177578.1;ID=cds-XP_015177578.1;Dbxref=GeneID:107066989%2CGenbank:XP_015177578.1;Parent=rna-XM_015322092.1
NW_015149004.1	Gnomon	CDS	805019	805232	.	-	0	Name=XP_015177578.1;ID=cds-XP_015177578.1;Dbxref=GeneID:107066989%2CGenbank:XP_015177578.1;Parent=rna-XM_015322092.1
NW_015149004.1	Gnomon	CDS	804743	804900	.	-	0	Name=XP_015177578.1;ID=cds-XP_015177578.1;Dbxref=GeneID:107066989%2CGenbank:XP_015177578.1;Parent=rna-XM_015322092.1
NW_015149004.1	Gnomon	CDS	804155	804404	.	-	0	Name=XP_015177578.1;ID=cds-XP_015177578.1;Dbxref=GeneID:107066989%2CGenbank:XP_015177578.1;Parent=rna-XM_015322092.1
NW_015149004.1	Gnomon	CDS	803525	803627	.	-	0	Name=XP_015177578.1;ID=cds-XP_015177578.1;Dbxref=GeneID:107066989%2CGenbank:XP_015177578.1;Parent=rna-XM_015322092.1
NW_015149004.1	Gnomon	CDS	802882	802920	.	-	0	Name=XP_015177578.1;ID=cds-XP_015177578.1;Dbxref=GeneID:107066989%2CGenbank:XP_015177578.1;Parent=rna-XM_015322092.1
NW_015149004.1	Gnomon	CDS	799581	799730	.	-	0	Name=XP_015177578.1;ID=cds-XP_015177578.1;Dbxref=GeneID:107066989%2CGenbank:XP_015177578.1;Parent=rna-XM_015322092.1
NW_015149004.1	Gnomon	CDS	798698	798870	.	-	0	Name=XP_015177578.1;ID=cds-XP_015177578.1;Dbxref=GeneID:107066989%2CGenbank:XP_015177578.1;Parent=rna-XM_015322092.1
NW_015149004.1	Gnomon	CDS	798447	798556	.	-	0	Name=XP_015177578.1;ID=cds-XP_015177578.1;Dbxref=GeneID:107066989%2CGenbank:XP_015177578.1;Parent=rna-XM_015322092.1
NW_015149004.1	Gnomon	CDS	798255	798346	.	-	0	Name=XP_015177578.1;ID=cds-XP_015177578.1;Dbxref=GeneID:107066989%2CGenbank:XP_015177578.1;Parent=rna-XM_015322092.1
NW_015149004.1	Gnomon	CDS	797877	797986	.	-	0	Name=XP_015177578.1;ID=cds-XP_015177578.1;Dbxref=GeneID:107066989%2CGenbank:XP_015177578.1;Parent=rna-XM_015322092.1
NW_015149004.1	Gnomon	exon	1645206	1645893	.	-	.	ID=exon-XM_015322107.1-5;Dbxref=GeneID:107066997%2CGenbank:XM_015322107.1;Parent=rna-XM_015322107.1
NW_015149004.1	Gnomon	exon	1645974	1646129	.	-	.	ID=exon-XM_015322107.1-4;Dbxref=GeneID:107066997%2CGenbank:XM_015322107.1;Parent=rna-XM_015322107.1
NW_015149004.1	Gnomon	exon	1647910	1648179	.	-	.	ID=exon-XM_015322107.1-1;Dbxref=GeneID:107066997%2CGenbank:XM_015322107.1;Parent=rna-XM_015322107.1
NW_015149004.1	Gnomon	exon	1646225	1646606	.	-	.	ID=exon-XM_015322107.1-3;Dbxref=GeneID:107066997%2CGenbank:XM_015322107.1;Parent=rna-XM_015322107.1
NW_015149004.1	Gnomon	exon	1646885	1647072	.	-	.	ID=exon-XM_015322107.1-2;Dbxref=GeneID:107066997%2CGenbank:XM_015322107.1;Parent=rna-XM_015322107.1
NW_015149004.1	Gnomon	CDS	1689361	1689520	.	+	0	Name=XP_015177672.1;ID=cds-XP_015177672.1;Dbxref=GeneID:107067031%2CGenbank:XP_015177672.1;Parent=rna-XM_015322186.1
NW_015149004.1	Gnomon	CDS	1695528	1695662	.	+	0	Name=XP_015177672.1;ID=cds-XP_015177672.1;Dbxref=GeneID:107067031%2CGenbank:XP_015177672.1;Parent=rna-XM_015322186.1
NW_015149004.1	Gnomon	CDS	1697670	1697997	.	+	0	Name=XP_015177672.1;ID=cds-XP_015177672.1;Dbxref=GeneID:107067031%2CGenbank:XP_015177672.1;Parent=rna-XM_015322186.1
NW_015149004.1	Gnomon	CDS	1698261	1698399	.	+	0	Name=XP_015177672.1;ID=cds-XP_015177672.1;Dbxref=GeneID:107067031%2CGenbank:XP_015177672.1;Parent=rna-XM_015322186.1
NW_015149004.1	Gnomon	CDS	1698482	1698616	.	+	0	Name=XP_015177672.1;ID=cds-XP_015177672.1;Dbxref=GeneID:107067031%2CGenbank:XP_015177672.1;Parent=rna-XM_015322186.1
NW_015149004.1	Gnomon	CDS	1699646	1699749	.	+	0	Name=XP_015177672.1;ID=cds-XP_015177672.1;Dbxref=GeneID:107067031%2CGenbank:XP_015177672.1;Parent=rna-XM_015322186.1
NW_015149004.1	Gnomon	CDS	1699894	1700131	.	+	0	Name=XP_015177672.1;ID=cds-XP_015177672.1;Dbxref=GeneID:107067031%2CGenbank:XP_015177672.1;Parent=rna-XM_015322186.1
NW_015149004.1	Gnomon	CDS	1700234	1700362	.	+	0	Name=XP_015177672.1;ID=cds-XP_015177672.1;Dbxref=GeneID:107067031%2CGenbank:XP_015177672.1;Parent=rna-XM_015322186.1
NW_015149004.1	Gnomon	CDS	1700461	1700661	.	+	0	Name=XP_015177672.1;ID=cds-XP_015177672.1;Dbxref=GeneID:107067031%2CGenbank:XP_015177672.1;Parent=rna-XM_015322186.1
NW_015149004.1	Gnomon	CDS	1700784	1700951	.	+	0	Name=XP_015177672.1;ID=cds-XP_015177672.1;Dbxref=GeneID:107067031%2CGenbank:XP_015177672.1;Parent=rna-XM_015322186.1
NW_015149004.1	Gnomon	CDS	1701290	1701505	.	+	0	Name=XP_015177672.1;ID=cds-XP_015177672.1;Dbxref=GeneID:107067031%2CGenbank:XP_015177672.1;Parent=rna-XM_015322186.1
NW_015149004.1	Gnomon	mRNA	796673	1104523	.	-	.	Name=XM_015322083.1;ID=rna-XM_015322083.1;Dbxref=GeneID:107066989%2CGenbank:XM_015322083.1;Parent=gene-LOC107066989
NW_015149004.1	Gnomon	exon	369741	369952	.	+	.	ID=exon-XM_015322128.1-6;Dbxref=GeneID:107067005%2CGenbank:XM_015322128.1;Parent=rna-XM_015322128.1
NW_015149004.1	Gnomon	exon	369411	369597	.	+	.	ID=exon-XM_015322128.1-5;Dbxref=GeneID:107067005%2CGenbank:XM_015322128.1;Parent=rna-XM_015322128.1
NW_015149004.1	Gnomon	exon	368683	368758	.	+	.	ID=exon-XM_015322128.1-2;Dbxref=GeneID:107067005%2CGenbank:XM_015322128.1;Parent=rna-XM_015322128.1
NW_015149004.1	Gnomon	exon	368350	368610	.	+	.	ID=exon-XM_015322128.1-1;Dbxref=GeneID:107067005%2CGenbank:XM_015322128.1;Parent=rna-XM_015322128.1
NW_015149004.1	Gnomon	exon	369135	369338	.	+	.	ID=exon-XM_015322128.1-4;Dbxref=GeneID:107067005%2CGenbank:XM_015322128.1;Parent=rna-XM_015322128.1
NW_015149004.1	Gnomon	exon	368914	369052	.	+	.	ID=exon-XM_015322128.1-3;Dbxref=GeneID:107067005%2CGenbank:XM_015322128.1;Parent=rna-XM_015322128.1
NW_015149004.1	Gnomon	exon	67664	67918	.	-	.	ID=exon-XM_015322058.1-9;Dbxref=GeneID:107066978%2CGenbank:XM_015322058.1;Parent=rna-XM_015322058.1
NW_015149004.1	Gnomon	exon	68773	68841	.	-	.	ID=exon-XM_015322058.1-6;Dbxref=GeneID:107066978%2CGenbank:XM_015322058.1;Parent=rna-XM_015322058.1
NW_015149004.1	Gnomon	exon	68927	69038	.	-	.	ID=exon-XM_015322058.1-5;Dbxref=GeneID:107066978%2CGenbank:XM_015322058.1;Parent=rna-XM_015322058.1
NW_015149004.1	Gnomon	exon	68018	68313	.	-	.	ID=exon-XM_015322058.1-8;Dbxref=GeneID:107066978%2CGenbank:XM_015322058.1;Parent=rna-XM_015322058.1
NW_015149004.1	Gnomon	exon	68427	68700	.	-	.	ID=exon-XM_015322058.1-7;Dbxref=GeneID:107066978%2CGenbank:XM_015322058.1;Parent=rna-XM_015322058.1
NW_015149004.1	Gnomon	exon	69650	69819	.	-	.	ID=exon-XM_015322058.1-2;Dbxref=GeneID:107066978%2CGenbank:XM_015322058.1;Parent=rna-XM_015322058.1
NW_015149004.1	Gnomon	exon	70032	70159	.	-	.	ID=exon-XM_015322058.1-1;Dbxref=GeneID:107066978%2CGenbank:XM_015322058.1;Parent=rna-XM_015322058.1
NW_015149004.1	Gnomon	exon	69097	69251	.	-	.	ID=exon-XM_015322058.1-4;Dbxref=GeneID:107066978%2CGenbank:XM_015322058.1;Parent=rna-XM_015322058.1
NW_015149004.1	Gnomon	exon	69343	69455	.	-	.	ID=exon-XM_015322058.1-3;Dbxref=GeneID:107066978%2CGenbank:XM_015322058.1;Parent=rna-XM_015322058.1
NW_015149004.1	Gnomon	mRNA	796673	1104524	.	-	.	Name=XM_015322084.1;ID=rna-XM_015322084.1;Dbxref=GeneID:107066989%2CGenbank:XM_015322084.1;Parent=gene-LOC107066989
NW_015149004.1	Gnomon	mRNA	796673	1104524	.	-	.	Name=XM_015322085.1;ID=rna-XM_015322085.1;Dbxref=GeneID:107066989%2CGenbank:XM_015322085.1;Parent=gene-LOC107066989
NW_015149004.1	Gnomon	exon	386753	387094	.	+	.	ID=exon-XM_015322131.1-16;Dbxref=GeneID:107067006%2CGenbank:XM_015322131.1;Parent=rna-XM_015322131.1
[truncated: 871 more rows]
