# Supplementary material for: Prevalent bee venom genes evolved before the aculeate stinger and eusociality
Source: BMC Biol. 2023 Oct 23;21:229. doi: 10.1186/s12915-023-01656-5 (PMC10591384; doi:10.1186/s12915-023-01656-5)
Supplement: Supplementary file 42 — Additional file 42. Gff files of all toxin gene annotations. [file 12915_2023_1656_MOESM42_ESM.zip › AdditionalFile9_ToxinGeneAnnotations/NW_006263567.1._SP.gff_modified_Koludarov_et_al_2021.gff3]

##gff-version 3
##source-version geneious 2020.2.2
##sequence-region	NW_006263567.1	1	1312205
NW_006263567.1	Koludarov_et_al_2021	gene	90202	92224	.	-	.	Name=SP
NW_006263567.1	Gnomon	exon	654731	656901	.	+	.	ID=exon-XM_031511102.1-1;Dbxref=GeneID:102678507%2CGenbank:XM_031511102.1;Parent=rna-XM_031511102.1
NW_006263567.1	Gnomon	exon	773095	773297	.	-	.	ID=exon-XM_031511149.1-2;Dbxref=GeneID:102679112%2CGenbank:XM_031511149.1;Parent=rna-XM_031511149.1
NW_006263567.1	Gnomon	exon	773380	773734	.	-	.	ID=exon-XM_031511149.1-1;Dbxref=GeneID:102679112%2CGenbank:XM_031511149.1;Parent=rna-XM_031511149.1
NW_006263567.1	Gnomon	transcript	159751	161437	.	+	.	Name=XR_421986.2;ID=rna-XR_421986.2;Dbxref=GeneID:102673521%2CGenbank:XR_421986.2;Parent=gene-LOC102673521
NW_006263567.1	Gnomon	CDS	908150	908186	.	+	0	Name=XP_006617155.1;ID=cds-XP_006617155.1;Dbxref=GeneID:102671856%2CGenbank:XP_006617155.1;Parent=rna-XM_006617092.2
NW_006263567.1	Gnomon	CDS	908263	908480	.	+	0	Name=XP_006617155.1;ID=cds-XP_006617155.1;Dbxref=GeneID:102671856%2CGenbank:XP_006617155.1;Parent=rna-XM_006617092.2
NW_006263567.1	Gnomon	CDS	908550	908744	.	+	0	Name=XP_006617155.1;ID=cds-XP_006617155.1;Dbxref=GeneID:102671856%2CGenbank:XP_006617155.1;Parent=rna-XM_006617092.2
NW_006263567.1	Gnomon	CDS	908833	909002	.	+	0	Name=XP_006617155.1;ID=cds-XP_006617155.1;Dbxref=GeneID:102671856%2CGenbank:XP_006617155.1;Parent=rna-XM_006617092.2
NW_006263567.1	Gnomon	CDS	909348	909516	.	+	0	Name=XP_006617155.1;ID=cds-XP_006617155.1;Dbxref=GeneID:102671856%2CGenbank:XP_006617155.1;Parent=rna-XM_006617092.2
NW_006263567.1	Gnomon	CDS	909580	909879	.	+	0	Name=XP_006617155.1;ID=cds-XP_006617155.1;Dbxref=GeneID:102671856%2CGenbank:XP_006617155.1;Parent=rna-XM_006617092.2
NW_006263567.1	Gnomon	CDS	909962	910215	.	+	0	Name=XP_006617155.1;ID=cds-XP_006617155.1;Dbxref=GeneID:102671856%2CGenbank:XP_006617155.1;Parent=rna-XM_006617092.2
NW_006263567.1	Gnomon	CDS	910305	910464	.	+	0	Name=XP_006617155.1;ID=cds-XP_006617155.1;Dbxref=GeneID:102671856%2CGenbank:XP_006617155.1;Parent=rna-XM_006617092.2
NW_006263567.1	Gnomon	CDS	910696	911049	.	+	0	Name=XP_006617155.1;ID=cds-XP_006617155.1;Dbxref=GeneID:102671856%2CGenbank:XP_006617155.1;Parent=rna-XM_006617092.2
NW_006263567.1	Gnomon	CDS	911142	911403	.	+	0	Name=XP_006617155.1;ID=cds-XP_006617155.1;Dbxref=GeneID:102671856%2CGenbank:XP_006617155.1;Parent=rna-XM_006617092.2
NW_006263567.1	Gnomon	CDS	911466	911603	.	+	0	Name=XP_006617155.1;ID=cds-XP_006617155.1;Dbxref=GeneID:102671856%2CGenbank:XP_006617155.1;Parent=rna-XM_006617092.2
NW_006263567.1	Gnomon	CDS	911674	911840	.	+	0	Name=XP_006617155.1;ID=cds-XP_006617155.1;Dbxref=GeneID:102671856%2CGenbank:XP_006617155.1;Parent=rna-XM_006617092.2
NW_006263567.1	Gnomon	CDS	911917	912012	.	+	0	Name=XP_006617155.1;ID=cds-XP_006617155.1;Dbxref=GeneID:102671856%2CGenbank:XP_006617155.1;Parent=rna-XM_006617092.2
NW_006263567.1	Gnomon	CDS	912101	912240	.	+	0	Name=XP_006617155.1;ID=cds-XP_006617155.1;Dbxref=GeneID:102671856%2CGenbank:XP_006617155.1;Parent=rna-XM_006617092.2
NW_006263567.1	Gnomon	CDS	912327	912482	.	+	0	Name=XP_006617155.1;ID=cds-XP_006617155.1;Dbxref=GeneID:102671856%2CGenbank:XP_006617155.1;Parent=rna-XM_006617092.2
NW_006263567.1	Gnomon	CDS	912815	912910	.	+	0	Name=XP_006617155.1;ID=cds-XP_006617155.1;Dbxref=GeneID:102671856%2CGenbank:XP_006617155.1;Parent=rna-XM_006617092.2
NW_006263567.1	Gnomon	CDS	913757	913869	.	+	0	Name=XP_006617155.1;ID=cds-XP_006617155.1;Dbxref=GeneID:102671856%2CGenbank:XP_006617155.1;Parent=rna-XM_006617092.2
NW_006263567.1	Gnomon	CDS	913940	914115	.	+	0	Name=XP_006617155.1;ID=cds-XP_006617155.1;Dbxref=GeneID:102671856%2CGenbank:XP_006617155.1;Parent=rna-XM_006617092.2
NW_006263567.1	Gnomon	CDS	914186	914450	.	+	0	Name=XP_006617155.1;ID=cds-XP_006617155.1;Dbxref=GeneID:102671856%2CGenbank:XP_006617155.1;Parent=rna-XM_006617092.2
NW_006263567.1	Gnomon	CDS	914734	915061	.	+	0	Name=XP_006617155.1;ID=cds-XP_006617155.1;Dbxref=GeneID:102671856%2CGenbank:XP_006617155.1;Parent=rna-XM_006617092.2
NW_006263567.1	Gnomon	CDS	915138	915282	.	+	0	Name=XP_006617155.1;ID=cds-XP_006617155.1;Dbxref=GeneID:102671856%2CGenbank:XP_006617155.1;Parent=rna-XM_006617092.2
NW_006263567.1	Gnomon	CDS	915362	915438	.	+	0	Name=XP_006617155.1;ID=cds-XP_006617155.1;Dbxref=GeneID:102671856%2CGenbank:XP_006617155.1;Parent=rna-XM_006617092.2
NW_006263567.1	Gnomon	CDS	915498	915558	.	+	0	Name=XP_006617155.1;ID=cds-XP_006617155.1;Dbxref=GeneID:102671856%2CGenbank:XP_006617155.1;Parent=rna-XM_006617092.2
NW_006263567.1	Gnomon	mRNA	88669	90502	.	+	.	Name=XM_006616999.2;ID=rna-XM_006616999.2;Dbxref=GeneID:102670990%2CGenbank:XM_006616999.2;Parent=gene-LOC102670990
NW_006263567.1	Gnomon	gene	824552	832488	.	-	.	Name=LOC102680987;ID=gene-LOC102680987;Dbxref=GeneID:102680987
NW_006263567.1	Gnomon	exon	865698	866285	.	-	.	ID=exon-XM_006617087.2-3;Dbxref=GeneID:102671317%2CGenbank:XM_006617087.2;Parent=rna-XM_006617087.2
NW_006263567.1	Gnomon	exon	869714	869953	.	-	.	ID=exon-XM_006617087.2-1;Dbxref=GeneID:102671317%2CGenbank:XM_006617087.2;Parent=rna-XM_006617087.2
NW_006263567.1	Gnomon	exon	866353	869303	.	-	.	ID=exon-XM_006617087.2-2;Dbxref=GeneID:102671317%2CGenbank:XM_006617087.2;Parent=rna-XM_006617087.2
NW_006263567.1	Gnomon	mRNA	1230253	1232374	.	+	.	Name=XM_006617107.2;ID=rna-XM_006617107.2;Dbxref=GeneID:102674351%2CGenbank:XM_006617107.2;Parent=gene-LOC102674351
NW_006263567.1	Gnomon	exon	622711	623168	.	-	.	ID=exon-XM_031511097.1-1;Dbxref=GeneID:102675236%2CGenbank:XM_031511097.1;Parent=rna-XM_031511097.1
NW_006263567.1	Gnomon	exon	614047	614281	.	-	.	ID=exon-XM_031511097.1-2;Dbxref=GeneID:102675236%2CGenbank:XM_031511097.1;Parent=rna-XM_031511097.1
NW_006263567.1	Gnomon	exon	486908	487221	.	-	.	ID=exon-XM_031511097.1-3;Dbxref=GeneID:102675236%2CGenbank:XM_031511097.1;Parent=rna-XM_031511097.1
NW_006263567.1	Gnomon	exon	486196	486375	.	-	.	ID=exon-XM_031511097.1-4;Dbxref=GeneID:102675236%2CGenbank:XM_031511097.1;Parent=rna-XM_031511097.1
NW_006263567.1	Gnomon	exon	457993	458165	.	-	.	ID=exon-XM_031511097.1-5;Dbxref=GeneID:102675236%2CGenbank:XM_031511097.1;Parent=rna-XM_031511097.1
NW_006263567.1	Gnomon	exon	448421	448788	.	-	.	ID=exon-XM_031511097.1-6;Dbxref=GeneID:102675236%2CGenbank:XM_031511097.1;Parent=rna-XM_031511097.1
NW_006263567.1	Gnomon	exon	447333	447438	.	-	.	ID=exon-XM_031511097.1-7;Dbxref=GeneID:102675236%2CGenbank:XM_031511097.1;Parent=rna-XM_031511097.1
NW_006263567.1	Gnomon	exon	441886	441937	.	-	.	ID=exon-XM_031511097.1-8;Dbxref=GeneID:102675236%2CGenbank:XM_031511097.1;Parent=rna-XM_031511097.1
NW_006263567.1	Gnomon	CDS	908150	908186	.	+	0	Name=XP_006617156.1;ID=cds-XP_006617156.1;Dbxref=GeneID:102671856%2CGenbank:XP_006617156.1;Parent=rna-XM_006617093.2
NW_006263567.1	Gnomon	CDS	908263	908480	.	+	0	Name=XP_006617156.1;ID=cds-XP_006617156.1;Dbxref=GeneID:102671856%2CGenbank:XP_006617156.1;Parent=rna-XM_006617093.2
NW_006263567.1	Gnomon	CDS	908550	908744	.	+	0	Name=XP_006617156.1;ID=cds-XP_006617156.1;Dbxref=GeneID:102671856%2CGenbank:XP_006617156.1;Parent=rna-XM_006617093.2
NW_006263567.1	Gnomon	CDS	908833	909002	.	+	0	Name=XP_006617156.1;ID=cds-XP_006617156.1;Dbxref=GeneID:102671856%2CGenbank:XP_006617156.1;Parent=rna-XM_006617093.2
NW_006263567.1	Gnomon	CDS	909348	909516	.	+	0	Name=XP_006617156.1;ID=cds-XP_006617156.1;Dbxref=GeneID:102671856%2CGenbank:XP_006617156.1;Parent=rna-XM_006617093.2
NW_006263567.1	Gnomon	CDS	909580	909879	.	+	0	Name=XP_006617156.1;ID=cds-XP_006617156.1;Dbxref=GeneID:102671856%2CGenbank:XP_006617156.1;Parent=rna-XM_006617093.2
NW_006263567.1	Gnomon	CDS	909962	910215	.	+	0	Name=XP_006617156.1;ID=cds-XP_006617156.1;Dbxref=GeneID:102671856%2CGenbank:XP_006617156.1;Parent=rna-XM_006617093.2
NW_006263567.1	Gnomon	CDS	910305	910464	.	+	0	Name=XP_006617156.1;ID=cds-XP_006617156.1;Dbxref=GeneID:102671856%2CGenbank:XP_006617156.1;Parent=rna-XM_006617093.2
NW_006263567.1	Gnomon	CDS	910696	911049	.	+	0	Name=XP_006617156.1;ID=cds-XP_006617156.1;Dbxref=GeneID:102671856%2CGenbank:XP_006617156.1;Parent=rna-XM_006617093.2
NW_006263567.1	Gnomon	CDS	911142	911403	.	+	0	Name=XP_006617156.1;ID=cds-XP_006617156.1;Dbxref=GeneID:102671856%2CGenbank:XP_006617156.1;Parent=rna-XM_006617093.2
NW_006263567.1	Gnomon	CDS	911466	911603	.	+	0	Name=XP_006617156.1;ID=cds-XP_006617156.1;Dbxref=GeneID:102671856%2CGenbank:XP_006617156.1;Parent=rna-XM_006617093.2
NW_006263567.1	Gnomon	CDS	911674	911840	.	+	0	Name=XP_006617156.1;ID=cds-XP_006617156.1;Dbxref=GeneID:102671856%2CGenbank:XP_006617156.1;Parent=rna-XM_006617093.2
NW_006263567.1	Gnomon	CDS	911917	912012	.	+	0	Name=XP_006617156.1;ID=cds-XP_006617156.1;Dbxref=GeneID:102671856%2CGenbank:XP_006617156.1;Parent=rna-XM_006617093.2
NW_006263567.1	Gnomon	CDS	912101	912240	.	+	0	Name=XP_006617156.1;ID=cds-XP_006617156.1;Dbxref=GeneID:102671856%2CGenbank:XP_006617156.1;Parent=rna-XM_006617093.2
NW_006263567.1	Gnomon	CDS	912327	912482	.	+	0	Name=XP_006617156.1;ID=cds-XP_006617156.1;Dbxref=GeneID:102671856%2CGenbank:XP_006617156.1;Parent=rna-XM_006617093.2
NW_006263567.1	Gnomon	CDS	913757	913869	.	+	0	Name=XP_006617156.1;ID=cds-XP_006617156.1;Dbxref=GeneID:102671856%2CGenbank:XP_006617156.1;Parent=rna-XM_006617093.2
NW_006263567.1	Gnomon	CDS	913940	914115	.	+	0	Name=XP_006617156.1;ID=cds-XP_006617156.1;Dbxref=GeneID:102671856%2CGenbank:XP_006617156.1;Parent=rna-XM_006617093.2
NW_006263567.1	Gnomon	CDS	914186	914450	.	+	0	Name=XP_006617156.1;ID=cds-XP_006617156.1;Dbxref=GeneID:102671856%2CGenbank:XP_006617156.1;Parent=rna-XM_006617093.2
NW_006263567.1	Gnomon	CDS	914734	915061	.	+	0	Name=XP_006617156.1;ID=cds-XP_006617156.1;Dbxref=GeneID:102671856%2CGenbank:XP_006617156.1;Parent=rna-XM_006617093.2
NW_006263567.1	Gnomon	CDS	915138	915282	.	+	0	Name=XP_006617156.1;ID=cds-XP_006617156.1;Dbxref=GeneID:102671856%2CGenbank:XP_006617156.1;Parent=rna-XM_006617093.2
NW_006263567.1	Gnomon	CDS	915362	915438	.	+	0	Name=XP_006617156.1;ID=cds-XP_006617156.1;Dbxref=GeneID:102671856%2CGenbank:XP_006617156.1;Parent=rna-XM_006617093.2
NW_006263567.1	Gnomon	CDS	915498	915558	.	+	0	Name=XP_006617156.1;ID=cds-XP_006617156.1;Dbxref=GeneID:102671856%2CGenbank:XP_006617156.1;Parent=rna-XM_006617093.2
NW_006263567.1	Gnomon	exon	401625	401737	.	+	.	ID=exon-XM_006617040.2-2;Dbxref=GeneID:102676920%2CGenbank:XM_006617040.2;Parent=rna-XM_006617040.2
NW_006263567.1	Gnomon	exon	401819	402589	.	+	.	ID=exon-XM_006617040.2-3;Dbxref=GeneID:102676920%2CGenbank:XM_006617040.2;Parent=rna-XM_006617040.2
NW_006263567.1	Gnomon	mRNA	1149906	1167611	.	+	.	Name=XM_006617098.2;ID=rna-XM_006617098.2;Dbxref=GeneID:102672661%2CGenbank:XM_006617098.2;Parent=gene-LOC102672661
NW_006263567.1	Gnomon	mRNA	1281673	1301565	.	-	.	Name=XM_006617108.2;ID=rna-XM_006617108.2;Dbxref=GeneID:102674489%2CGenbank:XM_006617108.2;Parent=gene-LOC102674489
NW_006263567.1	Gnomon	exon	401324	401521	.	+	.	ID=exon-XM_006617040.2-1;Dbxref=GeneID:102676920%2CGenbank:XM_006617040.2;Parent=rna-XM_006617040.2
NW_006263567.1	Gnomon	exon	199620	200474	.	-	.	ID=exon-XR_004150717.1-1;Dbxref=GeneID:102673111%2CGenbank:XR_004150717.1;Parent=rna-XR_004150717.1
NW_006263567.1	Gnomon	exon	186264	186493	.	-	.	ID=exon-XR_004150717.1-2;Dbxref=GeneID:102673111%2CGenbank:XR_004150717.1;Parent=rna-XR_004150717.1
NW_006263567.1	Gnomon	exon	166063	166241	.	-	.	ID=exon-XR_004150717.1-5;Dbxref=GeneID:102673111%2CGenbank:XR_004150717.1;Parent=rna-XR_004150717.1
NW_006263567.1	Gnomon	exon	165609	165757	.	-	.	ID=exon-XR_004150717.1-6;Dbxref=GeneID:102673111%2CGenbank:XR_004150717.1;Parent=rna-XR_004150717.1
NW_006263567.1	Gnomon	exon	185952	186088	.	-	.	ID=exon-XR_004150717.1-3;Dbxref=GeneID:102673111%2CGenbank:XR_004150717.1;Parent=rna-XR_004150717.1
NW_006263567.1	Gnomon	exon	166496	166578	.	-	.	ID=exon-XR_004150717.1-4;Dbxref=GeneID:102673111%2CGenbank:XR_004150717.1;Parent=rna-XR_004150717.1
NW_006263567.1	Gnomon	exon	164401	164591	.	-	.	ID=exon-XR_004150717.1-9;Dbxref=GeneID:102673111%2CGenbank:XR_004150717.1;Parent=rna-XR_004150717.1
NW_006263567.1	Gnomon	exon	165273	165495	.	-	.	ID=exon-XR_004150717.1-7;Dbxref=GeneID:102673111%2CGenbank:XR_004150717.1;Parent=rna-XR_004150717.1
NW_006263567.1	Gnomon	exon	164760	164950	.	-	.	ID=exon-XR_004150717.1-8;Dbxref=GeneID:102673111%2CGenbank:XR_004150717.1;Parent=rna-XR_004150717.1
NW_006263567.1	Gnomon	CDS	92116	92224	.	-	0	Name=XP_006617059.2;ID=cds-XP_006617059.2;Dbxref=GeneID:102670849%2CGenbank:XP_006617059.2;Note=The sequence of the model RefSeq protein was modified relative to this genomic sequence to represent the inferred CDS: deleted 1 base in 1 codon;Parent=rna-XM_006616996.2
NW_006263567.1	Gnomon	CDS	91878	91957	.	-	0	Name=XP_006617059.2;ID=cds-XP_006617059.2;Dbxref=GeneID:102670849%2CGenbank:XP_006617059.2;Note=The sequence of the model RefSeq protein was modified relative to this genomic sequence to represent the inferred CDS: deleted 1 base in 1 codon;Parent=rna-XM_006616996.2
NW_006263567.1	Gnomon	CDS	91558	91876	.	-	0	Name=XP_006617059.2;ID=cds-XP_006617059.2;Dbxref=GeneID:102670849%2CGenbank:XP_006617059.2;Note=The sequence of the model RefSeq protein was modified relative to this genomic sequence to represent the inferred CDS: deleted 1 base in 1 codon;Parent=rna-XM_006616996.2
NW_006263567.1	Gnomon	CDS	91221	91488	.	-	0	Name=XP_006617059.2;ID=cds-XP_006617059.2;Dbxref=GeneID:102670849%2CGenbank:XP_006617059.2;Note=The sequence of the model RefSeq protein was modified relative to this genomic sequence to represent the inferred CDS: deleted 1 base in 1 codon;Parent=rna-XM_006616996.2
NW_006263567.1	Gnomon	CDS	90899	91146	.	-	0	Name=XP_006617059.2;ID=cds-XP_006617059.2;Dbxref=GeneID:102670849%2CGenbank:XP_006617059.2;Note=The sequence of the model RefSeq protein was modified relative to this genomic sequence to represent the inferred CDS: deleted 1 base in 1 codon;Parent=rna-XM_006616996.2
NW_006263567.1	Gnomon	CDS	90472	90803	.	-	0	Name=XP_006617059.2;ID=cds-XP_006617059.2;Dbxref=GeneID:102670849%2CGenbank:XP_006617059.2;Note=The sequence of the model RefSeq protein was modified relative to this genomic sequence to represent the inferred CDS: deleted 1 base in 1 codon;Parent=rna-XM_006616996.2
NW_006263567.1	Gnomon	lnc_RNA	509481	527350	.	-	.	Name=XR_421988.1;ID=rna-XR_421988.1;Dbxref=GeneID:102678166%2CGenbank:XR_421988.1;Parent=gene-LOC102678166
NW_006263567.1	Gnomon	CDS	882161	882404	.	+	0	Name=XP_006617153.1;ID=cds-XP_006617153.1;Dbxref=GeneID:102671714%2CGenbank:XP_006617153.1;Parent=rna-XM_006617090.2
NW_006263567.1	Gnomon	CDS	882467	882732	.	+	0	Name=XP_006617153.1;ID=cds-XP_006617153.1;Dbxref=GeneID:102671714%2CGenbank:XP_006617153.1;Parent=rna-XM_006617090.2
NW_006263567.1	Gnomon	CDS	882841	882975	.	+	0	Name=XP_006617153.1;ID=cds-XP_006617153.1;Dbxref=GeneID:102671714%2CGenbank:XP_006617153.1;Parent=rna-XM_006617090.2
NW_006263567.1	Gnomon	mRNA	90202	92224	.	-	.	Name=XM_006616996.2;ID=rna-XM_006616996.2;Dbxref=GeneID:102670849%2CGenbank:XM_006616996.2;Note=The sequence of the model RefSeq transcript was modified relative to this genomic sequence to represent the inferred CDS: deleted 1 base in 1 codon;Parent=gene-LOC102670849
NW_006263567.1	Gnomon	mRNA	891843	894542	.	-	.	Name=XM_006617095.2;ID=rna-XM_006617095.2;Dbxref=GeneID:102672260%2CGenbank:XM_006617095.2;Parent=gene-LOC102672260
NW_006263567.1	Gnomon	exon	99786	100019	.	-	.	ID=exon-XM_031511125.1-4;Dbxref=GeneID:102671754%2CGenbank:XM_031511125.1;Parent=rna-XM_031511125.1
NW_006263567.1	Gnomon	exon	99560	99691	.	-	.	ID=exon-XM_031511125.1-5;Dbxref=GeneID:102671754%2CGenbank:XM_031511125.1;Parent=rna-XM_031511125.1
NW_006263567.1	Gnomon	exon	99285	99484	.	-	.	ID=exon-XM_031511125.1-6;Dbxref=GeneID:102671754%2CGenbank:XM_031511125.1;Parent=rna-XM_031511125.1
NW_006263567.1	Gnomon	exon	99091	99214	.	-	.	ID=exon-XM_031511125.1-7;Dbxref=GeneID:102671754%2CGenbank:XM_031511125.1;Parent=rna-XM_031511125.1
NW_006263567.1	Gnomon	exon	98916	99022	.	-	.	ID=exon-XM_031511125.1-8;Dbxref=GeneID:102671754%2CGenbank:XM_031511125.1;Parent=rna-XM_031511125.1
NW_006263567.1	Gnomon	exon	97533	97699	.	-	.	ID=exon-XM_031511125.1-9;Dbxref=GeneID:102671754%2CGenbank:XM_031511125.1;Parent=rna-XM_031511125.1
NW_006263567.1	Gnomon	exon	102612	102942	.	-	.	ID=exon-XM_031511125.1-1;Dbxref=GeneID:102671754%2CGenbank:XM_031511125.1;Parent=rna-XM_031511125.1
NW_006263567.1	Gnomon	exon	102241	102502	.	-	.	ID=exon-XM_031511125.1-2;Dbxref=GeneID:102671754%2CGenbank:XM_031511125.1;Parent=rna-XM_031511125.1
NW_006263567.1	Gnomon	exon	100092	100206	.	-	.	ID=exon-XM_031511125.1-3;Dbxref=GeneID:102671754%2CGenbank:XM_031511125.1;Parent=rna-XM_031511125.1
NW_006263567.1	Gnomon	CDS	908150	908186	.	+	0	Name=XP_006617154.1;ID=cds-XP_006617154.1;Dbxref=GeneID:102671856%2CGenbank:XP_006617154.1;Parent=rna-XM_006617091.2
NW_006263567.1	Gnomon	CDS	908263	908480	.	+	0	Name=XP_006617154.1;ID=cds-XP_006617154.1;Dbxref=GeneID:102671856%2CGenbank:XP_006617154.1;Parent=rna-XM_006617091.2
NW_006263567.1	Gnomon	CDS	908550	908744	.	+	0	Name=XP_006617154.1;ID=cds-XP_006617154.1;Dbxref=GeneID:102671856%2CGenbank:XP_006617154.1;Parent=rna-XM_006617091.2
NW_006263567.1	Gnomon	CDS	908833	909002	.	+	0	Name=XP_006617154.1;ID=cds-XP_006617154.1;Dbxref=GeneID:102671856%2CGenbank:XP_006617154.1;Parent=rna-XM_006617091.2
NW_006263567.1	Gnomon	CDS	909348	909516	.	+	0	Name=XP_006617154.1;ID=cds-XP_006617154.1;Dbxref=GeneID:102671856%2CGenbank:XP_006617154.1;Parent=rna-XM_006617091.2
NW_006263567.1	Gnomon	CDS	909580	909879	.	+	0	Name=XP_006617154.1;ID=cds-XP_006617154.1;Dbxref=GeneID:102671856%2CGenbank:XP_006617154.1;Parent=rna-XM_006617091.2
NW_006263567.1	Gnomon	CDS	909962	910215	.	+	0	Name=XP_006617154.1;ID=cds-XP_006617154.1;Dbxref=GeneID:102671856%2CGenbank:XP_006617154.1;Parent=rna-XM_006617091.2
NW_006263567.1	Gnomon	CDS	910305	910464	.	+	0	Name=XP_006617154.1;ID=cds-XP_006617154.1;Dbxref=GeneID:102671856%2CGenbank:XP_006617154.1;Parent=rna-XM_006617091.2
NW_006263567.1	Gnomon	CDS	910696	911049	.	+	0	Name=XP_006617154.1;ID=cds-XP_006617154.1;Dbxref=GeneID:102671856%2CGenbank:XP_006617154.1;Parent=rna-XM_006617091.2
NW_006263567.1	Gnomon	CDS	911142	911403	.	+	0	Name=XP_006617154.1;ID=cds-XP_006617154.1;Dbxref=GeneID:102671856%2CGenbank:XP_006617154.1;Parent=rna-XM_006617091.2
NW_006263567.1	Gnomon	CDS	911466	911603	.	+	0	Name=XP_006617154.1;ID=cds-XP_006617154.1;Dbxref=GeneID:102671856%2CGenbank:XP_006617154.1;Parent=rna-XM_006617091.2
NW_006263567.1	Gnomon	CDS	911674	911840	.	+	0	Name=XP_006617154.1;ID=cds-XP_006617154.1;Dbxref=GeneID:102671856%2CGenbank:XP_006617154.1;Parent=rna-XM_006617091.2
NW_006263567.1	Gnomon	CDS	911917	912012	.	+	0	Name=XP_006617154.1;ID=cds-XP_006617154.1;Dbxref=GeneID:102671856%2CGenbank:XP_006617154.1;Parent=rna-XM_006617091.2
NW_006263567.1	Gnomon	CDS	912101	912240	.	+	0	Name=XP_006617154.1;ID=cds-XP_006617154.1;Dbxref=GeneID:102671856%2CGenbank:XP_006617154.1;Parent=rna-XM_006617091.2
NW_006263567.1	Gnomon	CDS	912327	912482	.	+	0	Name=XP_006617154.1;ID=cds-XP_006617154.1;Dbxref=GeneID:102671856%2CGenbank:XP_006617154.1;Parent=rna-XM_006617091.2
NW_006263567.1	Gnomon	CDS	912815	912910	.	+	0	Name=XP_006617154.1;ID=cds-XP_006617154.1;Dbxref=GeneID:102671856%2CGenbank:XP_006617154.1;Parent=rna-XM_006617091.2
NW_006263567.1	Gnomon	CDS	913757	913869	.	+	0	Name=XP_006617154.1;ID=cds-XP_006617154.1;Dbxref=GeneID:102671856%2CGenbank:XP_006617154.1;Parent=rna-XM_006617091.2
NW_006263567.1	Gnomon	CDS	913940	914115	.	+	0	Name=XP_006617154.1;ID=cds-XP_006617154.1;Dbxref=GeneID:102671856%2CGenbank:XP_006617154.1;Parent=rna-XM_006617091.2
NW_006263567.1	Gnomon	CDS	914186	914450	.	+	0	Name=XP_006617154.1;ID=cds-XP_006617154.1;Dbxref=GeneID:102671856%2CGenbank:XP_006617154.1;Parent=rna-XM_006617091.2
NW_006263567.1	Gnomon	CDS	914734	915061	.	+	0	Name=XP_006617154.1;ID=cds-XP_006617154.1;Dbxref=GeneID:102671856%2CGenbank:XP_006617154.1;Parent=rna-XM_006617091.2
NW_006263567.1	Gnomon	CDS	915138	915282	.	+	0	Name=XP_006617154.1;ID=cds-XP_006617154.1;Dbxref=GeneID:102671856%2CGenbank:XP_006617154.1;Parent=rna-XM_006617091.2
NW_006263567.1	Gnomon	CDS	915362	915438	.	+	0	Name=XP_006617154.1;ID=cds-XP_006617154.1;Dbxref=GeneID:102671856%2CGenbank:XP_006617154.1;Parent=rna-XM_006617091.2
NW_006263567.1	Gnomon	CDS	915498	915558	.	+	0	Name=XP_006617154.1;ID=cds-XP_006617154.1;Dbxref=GeneID:102671856%2CGenbank:XP_006617154.1;Parent=rna-XM_006617091.2
NW_006263567.1	Gnomon	mRNA	88188	90502	.	+	.	Name=XM_006616998.2;ID=rna-XM_006616998.2;Dbxref=GeneID:102670990%2CGenbank:XM_006616998.2;Parent=gene-LOC102670990
NW_006263567.1	Gnomon	mRNA	1020744	1167611	.	+	.	Name=XM_006617096.1;ID=rna-XM_006617096.1;Dbxref=GeneID:102672661%2CGenbank:XM_006617096.1;Parent=gene-LOC102672661
NW_006263567.1	Gnomon	gene	318784	323251	.	-	.	Name=LOC102675013;ID=gene-LOC102675013;Dbxref=GeneID:102675013
NW_006263567.1	Gnomon	mRNA	88547	90502	.	+	.	Name=XM_006616997.2;ID=rna-XM_006616997.2;Dbxref=GeneID:102670990%2CGenbank:XM_006616997.2;Parent=gene-LOC102670990
NW_006263567.1	Gnomon	exon	1176165	1179182	.	+	.	ID=exon-XR_421990.2-1;Dbxref=GeneID:102672398%2CGenbank:XR_421990.2;Parent=rna-XR_421990.2
NW_006263567.1	Gnomon	exon	1180634	1180640	.	+	.	ID=exon-XR_421990.2-2;Dbxref=GeneID:102672398%2CGenbank:XR_421990.2;Parent=rna-XR_421990.2
NW_006263567.1	Gnomon	exon	1197206	1197220	.	+	.	ID=exon-XR_421990.2-3;Dbxref=GeneID:102672398%2CGenbank:XR_421990.2;Parent=rna-XR_421990.2
NW_006263567.1	Gnomon	exon	880889	881618	.	+	.	ID=exon-XM_006617082.2-11;Dbxref=GeneID:102681994%2CGenbank:XM_006617082.2;Parent=rna-XM_006617082.2
NW_006263567.1	Gnomon	exon	880667	880830	.	+	.	ID=exon-XM_006617082.2-10;Dbxref=GeneID:102681994%2CGenbank:XM_006617082.2;Parent=rna-XM_006617082.2
NW_006263567.1	Gnomon	mRNA	907497	916438	.	+	.	Name=XM_006617093.2;ID=rna-XM_006617093.2;Dbxref=GeneID:102671856%2CGenbank:XM_006617093.2;Parent=gene-LOC102671856
NW_006263567.1	Gnomon	mRNA	972458	973099	.	+	.	Name=XM_006617103.2;ID=rna-XM_006617103.2;Dbxref=GeneID:102673908%2CGenbank:XM_006617103.2;Parent=gene-LOC102673908
NW_006263567.1	Gnomon	exon	815902	816040	.	-	.	ID=exon-XM_006617068.2-11;Dbxref=GeneID:102680439%2CGenbank:XM_006617068.2;Parent=rna-XM_006617068.2
NW_006263567.1	Gnomon	exon	813719	813796	.	-	.	ID=exon-XM_006617068.2-12;Dbxref=GeneID:102680439%2CGenbank:XM_006617068.2;Parent=rna-XM_006617068.2
NW_006263567.1	Gnomon	exon	813434	813624	.	-	.	ID=exon-XM_006617068.2-13;Dbxref=GeneID:102680439%2CGenbank:XM_006617068.2;Parent=rna-XM_006617068.2
NW_006263567.1	Gnomon	exon	813196	813323	.	-	.	ID=exon-XM_006617068.2-14;Dbxref=GeneID:102680439%2CGenbank:XM_006617068.2;Parent=rna-XM_006617068.2
NW_006263567.1	Gnomon	exon	816119	816521	.	-	.	ID=exon-XM_006617068.2-10;Dbxref=GeneID:102680439%2CGenbank:XM_006617068.2;Parent=rna-XM_006617068.2
NW_006263567.1	Gnomon	exon	812073	813119	.	-	.	ID=exon-XM_006617068.2-15;Dbxref=GeneID:102680439%2CGenbank:XM_006617068.2;Parent=rna-XM_006617068.2
NW_006263567.1	Gnomon	exon	74557	74993	.	+	.	ID=exon-XM_031511126.1-1;Dbxref=GeneID:102681159%2CGenbank:XM_031511126.1;Parent=rna-XM_031511126.1
NW_006263567.1	Gnomon	exon	83399	83626	.	+	.	ID=exon-XM_031511126.1-2;Dbxref=GeneID:102681159%2CGenbank:XM_031511126.1;Parent=rna-XM_031511126.1
NW_006263567.1	Gnomon	exon	84199	84217	.	+	.	ID=exon-XM_031511126.1-5;Dbxref=GeneID:102681159%2CGenbank:XM_031511126.1;Parent=rna-XM_031511126.1
NW_006263567.1	Gnomon	exon	84342	86378	.	+	.	ID=exon-XM_031511126.1-6;Dbxref=GeneID:102681159%2CGenbank:XM_031511126.1;Parent=rna-XM_031511126.1
NW_006263567.1	Gnomon	exon	83699	83769	.	+	.	ID=exon-XM_031511126.1-3;Dbxref=GeneID:102681159%2CGenbank:XM_031511126.1;Parent=rna-XM_031511126.1
NW_006263567.1	Gnomon	exon	83843	84042	.	+	.	ID=exon-XM_031511126.1-4;Dbxref=GeneID:102681159%2CGenbank:XM_031511126.1;Parent=rna-XM_031511126.1
NW_006263567.1	Gnomon	CDS	864221	864287	.	-	0	Name=XP_006617152.1;ID=cds-XP_006617152.1;Dbxref=GeneID:102671581%2CGenbank:XP_006617152.1;Parent=rna-XM_006617089.2
NW_006263567.1	Gnomon	CDS	863601	863917	.	-	0	Name=XP_006617152.1;ID=cds-XP_006617152.1;Dbxref=GeneID:102671581%2CGenbank:XP_006617152.1;Parent=rna-XM_006617089.2
NW_006263567.1	Gnomon	CDS	862778	863024	.	-	0	Name=XP_006617152.1;ID=cds-XP_006617152.1;Dbxref=GeneID:102671581%2CGenbank:XP_006617152.1;Parent=rna-XM_006617089.2
NW_006263567.1	Gnomon	CDS	862340	862699	.	-	0	Name=XP_006617152.1;ID=cds-XP_006617152.1;Dbxref=GeneID:102671581%2CGenbank:XP_006617152.1;Parent=rna-XM_006617089.2
NW_006263567.1	Gnomon	CDS	861809	862247	.	-	0	Name=XP_006617152.1;ID=cds-XP_006617152.1;Dbxref=GeneID:102671581%2CGenbank:XP_006617152.1;Parent=rna-XM_006617089.2
NW_006263567.1	Gnomon	CDS	861577	861739	.	-	0	Name=XP_006617152.1;ID=cds-XP_006617152.1;Dbxref=GeneID:102671581%2CGenbank:XP_006617152.1;Parent=rna-XM_006617089.2
NW_006263567.1	Gnomon	gene	47620	48062	.	+	.	Name=LOC102680623;ID=gene-LOC102680623;Dbxref=GeneID:102680623
NW_006263567.1	Gnomon	exon	162486	162860	.	+	.	ID=exon-XR_004150718.1-1;Dbxref=GeneID:116185810%2CGenbank:XR_004150718.1;Parent=rna-XR_004150718.1
NW_006263567.1	Gnomon	exon	162938	163026	.	+	.	ID=exon-XR_004150718.1-2;Dbxref=GeneID:116185810%2CGenbank:XR_004150718.1;Parent=rna-XR_004150718.1
NW_006263567.1	Gnomon	mRNA	907497	916438	.	+	.	Name=XM_006617091.2;ID=rna-XM_006617091.2;Dbxref=GeneID:102671856%2CGenbank:XM_006617091.2;Parent=gene-LOC102671856
NW_006263567.1	Gnomon	CDS	78351	78434	.	-	0	Name=XP_006617055.1;ID=cds-XP_006617055.1;Dbxref=GeneID:102681817%2CGenbank:XP_006617055.1;Parent=rna-XM_006616992.2
NW_006263567.1	Gnomon	CDS	78030	78242	.	-	0	Name=XP_006617055.1;ID=cds-XP_006617055.1;Dbxref=GeneID:102681817%2CGenbank:XP_006617055.1;Parent=rna-XM_006616992.2
NW_006263567.1	Gnomon	CDS	76455	77724	.	-	0	Name=XP_006617055.1;ID=cds-XP_006617055.1;Dbxref=GeneID:102681817%2CGenbank:XP_006617055.1;Parent=rna-XM_006616992.2
NW_006263567.1	Gnomon	CDS	75818	76374	.	-	0	Name=XP_006617055.1;ID=cds-XP_006617055.1;Dbxref=GeneID:102681817%2CGenbank:XP_006617055.1;Parent=rna-XM_006616992.2
NW_006263567.1	Gnomon	gene	832612	834261	.	-	.	Name=LOC102680759;ID=gene-LOC102680759;Dbxref=GeneID:102680759
NW_006263567.1	Gnomon	gene	45982	47416	.	+	.	Name=LOC102680758;ID=gene-LOC102680758;Dbxref=GeneID:102680758
NW_006263567.1	Gnomon	exon	869922	870249	.	+	.	ID=exon-XM_006617086.2-1;Dbxref=GeneID:102671173%2CGenbank:XM_006617086.2;Parent=rna-XM_006617086.2
NW_006263567.1	Gnomon	exon	870436	870639	.	+	.	ID=exon-XM_006617086.2-2;Dbxref=GeneID:102671173%2CGenbank:XM_006617086.2;Parent=rna-XM_006617086.2
NW_006263567.1	Gnomon	exon	870716	870889	.	+	.	ID=exon-XM_006617086.2-3;Dbxref=GeneID:102671173%2CGenbank:XM_006617086.2;Parent=rna-XM_006617086.2
NW_006263567.1	Gnomon	exon	870979	871110	.	+	.	ID=exon-XM_006617086.2-4;Dbxref=GeneID:102671173%2CGenbank:XM_006617086.2;Parent=rna-XM_006617086.2
NW_006263567.1	Gnomon	exon	871168	871609	.	+	.	ID=exon-XM_006617086.2-5;Dbxref=GeneID:102671173%2CGenbank:XM_006617086.2;Parent=rna-XM_006617086.2
NW_006263567.1	Gnomon	exon	807590	808935	.	+	.	ID=exon-XM_006617063.2-1;Dbxref=GeneID:102680001%2CGenbank:XM_006617063.2;Parent=rna-XM_006617063.2
NW_006263567.1	Gnomon	exon	809003	809056	.	+	.	ID=exon-XM_006617063.2-2;Dbxref=GeneID:102680001%2CGenbank:XM_006617063.2;Parent=rna-XM_006617063.2
NW_006263567.1	Gnomon	exon	809222	809383	.	+	.	ID=exon-XM_006617063.2-3;Dbxref=GeneID:102680001%2CGenbank:XM_006617063.2;Parent=rna-XM_006617063.2
NW_006263567.1	Gnomon	mRNA	143498	144745	.	+	.	Name=XM_006617007.2;ID=rna-XM_006617007.2;Dbxref=GeneID:102672660%2CGenbank:XM_006617007.2;Parent=gene-LOC102672660
NW_006263567.1	Gnomon	mRNA	75775	78599	.	-	.	Name=XM_006616992.2;ID=rna-XM_006616992.2;Dbxref=GeneID:102681817%2CGenbank:XM_006616992.2;Parent=gene-LOC102681817
NW_006263567.1	Gnomon	gene	51160	54450	.	+	.	Name=LOC102680903;ID=gene-LOC102680903;Dbxref=GeneID:102680903
NW_006263567.1	Gnomon	mRNA	973383	974760	.	-	.	Name=XM_006617102.2;ID=rna-XM_006617102.2;Dbxref=GeneID:102673770%2CGenbank:XM_006617102.2;Parent=gene-LOC102673770
NW_006263567.1	Gnomon	mRNA	907497	916438	.	+	.	Name=XM_006617092.2;ID=rna-XM_006617092.2;Dbxref=GeneID:102671856%2CGenbank:XM_006617092.2;Parent=gene-LOC102671856
NW_006263567.1	Gnomon	CDS	73494	73738	.	-	0	Name=XP_006617056.1;ID=cds-XP_006617056.1;Dbxref=GeneID:102681947%2CGenbank:XP_006617056.1;Parent=rna-XM_006616993.2
NW_006263567.1	Gnomon	CDS	73004	73415	.	-	0	Name=XP_006617056.1;ID=cds-XP_006617056.1;Dbxref=GeneID:102681947%2CGenbank:XP_006617056.1;Parent=rna-XM_006616993.2
NW_006263567.1	Gnomon	exon	706671	706769	.	+	.	ID=exon-XM_031511098.1-9;Dbxref=GeneID:102675372%2CGenbank:XM_031511098.1;Note=The sequence of the model RefSeq transcript was modified relative to this genomic sequence to represent the inferred CDS: deleted 2 bases in 1 codon;Parent=rna-XM_031511098.1
NW_006263567.1	Gnomon	exon	705319	705408	.	+	.	ID=exon-XM_031511098.1-7;Dbxref=GeneID:102675372%2CGenbank:XM_031511098.1;Note=The sequence of the model RefSeq transcript was modified relative to this genomic sequence to represent the inferred CDS: deleted 2 bases in 1 codon;Parent=rna-XM_031511098.1
NW_006263567.1	Gnomon	exon	705662	705748	.	+	.	ID=exon-XM_031511098.1-8;Dbxref=GeneID:102675372%2CGenbank:XM_031511098.1;Note=The sequence of the model RefSeq transcript was modified relative to this genomic sequence to represent the inferred CDS: deleted 2 bases in 1 codon;Parent=rna-XM_031511098.1
NW_006263567.1	Gnomon	exon	702669	702863	.	+	.	ID=exon-XM_031511098.1-5;Dbxref=GeneID:102675372%2CGenbank:XM_031511098.1;Note=The sequence of the model RefSeq transcript was modified relative to this genomic sequence to represent the inferred CDS: deleted 2 bases in 1 codon;Parent=rna-XM_031511098.1
NW_006263567.1	Gnomon	exon	704252	704362	.	+	.	ID=exon-XM_031511098.1-6;Dbxref=GeneID:102675372%2CGenbank:XM_031511098.1;Note=The sequence of the model RefSeq transcript was modified relative to this genomic sequence to represent the inferred CDS: deleted 2 bases in 1 codon;Parent=rna-XM_031511098.1
NW_006263567.1	Gnomon	exon	693079	694090	.	+	.	ID=exon-XM_031511098.1-3;Dbxref=GeneID:102675372%2CGenbank:XM_031511098.1;Note=The sequence of the model RefSeq transcript was modified relative to this genomic sequence to represent the inferred CDS: deleted 2 bases in 1 codon;Parent=rna-XM_031511098.1
NW_006263567.1	Gnomon	exon	694422	694651	.	+	.	ID=exon-XM_031511098.1-4;Dbxref=GeneID:102675372%2CGenbank:XM_031511098.1;Note=The sequence of the model RefSeq transcript was modified relative to this genomic sequence to represent the inferred CDS: deleted 2 bases in 1 codon;Parent=rna-XM_031511098.1
NW_006263567.1	Gnomon	exon	679188	679237	.	+	.	ID=exon-XM_031511098.1-1;Dbxref=GeneID:102675372%2CGenbank:XM_031511098.1;Note=The sequence of the model RefSeq transcript was modified relative to this genomic sequence to represent the inferred CDS: deleted 2 bases in 1 codon;Parent=rna-XM_031511098.1
NW_006263567.1	Gnomon	exon	693064	693076	.	+	.	ID=exon-XM_031511098.1-2;Dbxref=GeneID:102675372%2CGenbank:XM_031511098.1;Note=The sequence of the model RefSeq transcript was modified relative to this genomic sequence to represent the inferred CDS: deleted 2 bases in 1 codon;Parent=rna-XM_031511098.1
NW_006263567.1	Gnomon	CDS	869714	869732	.	-	0	Name=XP_006617150.1;ID=cds-XP_006617150.1;Dbxref=GeneID:102671317%2CGenbank:XP_006617150.1;Parent=rna-XM_006617087.2
NW_006263567.1	Gnomon	CDS	866353	869303	.	-	0	Name=XP_006617150.1;ID=cds-XP_006617150.1;Dbxref=GeneID:102671317%2CGenbank:XP_006617150.1;Parent=rna-XM_006617087.2
NW_006263567.1	Gnomon	CDS	866109	866285	.	-	0	Name=XP_006617150.1;ID=cds-XP_006617150.1;Dbxref=GeneID:102671317%2CGenbank:XP_006617150.1;Parent=rna-XM_006617087.2
NW_006263567.1	Gnomon	gene	774731	793620	.	-	.	Name=LOC102679867;ID=gene-LOC102679867;Dbxref=GeneID:102679867
NW_006263567.1	Gnomon	exon	401598	401737	.	+	.	ID=exon-XM_006617039.2-2;Dbxref=GeneID:102676920%2CGenbank:XM_006617039.2;Parent=rna-XM_006617039.2
NW_006263567.1	Gnomon	exon	401819	402589	.	+	.	ID=exon-XM_006617039.2-3;Dbxref=GeneID:102676920%2CGenbank:XM_006617039.2;Parent=rna-XM_006617039.2
NW_006263567.1	Gnomon	exon	401316	401521	.	+	.	ID=exon-XM_006617039.2-1;Dbxref=GeneID:102676920%2CGenbank:XM_006617039.2;Parent=rna-XM_006617039.2
NW_006263567.1	Gnomon	exon	914186	914450	.	+	.	ID=exon-XM_006617092.2-20;Dbxref=GeneID:102671856%2CGenbank:XM_006617092.2;Parent=rna-XM_006617092.2
NW_006263567.1	Gnomon	exon	915362	915438	.	+	.	ID=exon-XM_006617092.2-23;Dbxref=GeneID:102671856%2CGenbank:XM_006617092.2;Parent=rna-XM_006617092.2
NW_006263567.1	Gnomon	exon	915498	916438	.	+	.	ID=exon-XM_006617092.2-24;Dbxref=GeneID:102671856%2CGenbank:XM_006617092.2;Parent=rna-XM_006617092.2
NW_006263567.1	Gnomon	exon	914734	915061	.	+	.	ID=exon-XM_006617092.2-21;Dbxref=GeneID:102671856%2CGenbank:XM_006617092.2;Parent=rna-XM_006617092.2
NW_006263567.1	Gnomon	exon	915138	915282	.	+	.	ID=exon-XM_006617092.2-22;Dbxref=GeneID:102671856%2CGenbank:XM_006617092.2;Parent=rna-XM_006617092.2
NW_006263567.1	Gnomon	mRNA	72921	73988	.	-	.	Name=XM_006616993.2;ID=rna-XM_006616993.2;Dbxref=GeneID:102681947%2CGenbank:XM_006616993.2;Parent=gene-LOC102681947
NW_006263567.1	Gnomon	exon	912327	912482	.	+	.	ID=exon-XM_006617092.2-16;Dbxref=GeneID:102671856%2CGenbank:XM_006617092.2;Parent=rna-XM_006617092.2
NW_006263567.1	Gnomon	exon	912815	912910	.	+	.	ID=exon-XM_006617092.2-17;Dbxref=GeneID:102671856%2CGenbank:XM_006617092.2;Parent=rna-XM_006617092.2
NW_006263567.1	Gnomon	exon	911917	912012	.	+	.	ID=exon-XM_006617092.2-14;Dbxref=GeneID:102671856%2CGenbank:XM_006617092.2;Parent=rna-XM_006617092.2
NW_006263567.1	Gnomon	exon	912101	912240	.	+	.	ID=exon-XM_006617092.2-15;Dbxref=GeneID:102671856%2CGenbank:XM_006617092.2;Parent=rna-XM_006617092.2
NW_006263567.1	Gnomon	exon	913757	913869	.	+	.	ID=exon-XM_006617092.2-18;Dbxref=GeneID:102671856%2CGenbank:XM_006617092.2;Parent=rna-XM_006617092.2
NW_006263567.1	Gnomon	exon	913940	914115	.	+	.	ID=exon-XM_006617092.2-19;Dbxref=GeneID:102671856%2CGenbank:XM_006617092.2;Parent=rna-XM_006617092.2
NW_006263567.1	Gnomon	exon	911466	911603	.	+	.	ID=exon-XM_006617092.2-12;Dbxref=GeneID:102671856%2CGenbank:XM_006617092.2;Parent=rna-XM_006617092.2
NW_006263567.1	Gnomon	exon	911674	911840	.	+	.	ID=exon-XM_006617092.2-13;Dbxref=GeneID:102671856%2CGenbank:XM_006617092.2;Parent=rna-XM_006617092.2
NW_006263567.1	Gnomon	exon	910696	911049	.	+	.	ID=exon-XM_006617092.2-10;Dbxref=GeneID:102671856%2CGenbank:XM_006617092.2;Parent=rna-XM_006617092.2
NW_006263567.1	Gnomon	exon	911142	911403	.	+	.	ID=exon-XM_006617092.2-11;Dbxref=GeneID:102671856%2CGenbank:XM_006617092.2;Parent=rna-XM_006617092.2
NW_006263567.1	tRNAscan-SE	exon	883244	883317	.	-	.	ID=exon-Trnat-agu-3-1;Dbxref=GeneID:116185817;Note=transfer RNA threonine (anticodon AGU);Parent=rna-Trnat-agu-3
NW_006263567.1	RefSeq	cDNA_match	142055	142573	.	-	.	ID=c15ddb01-d1dd-456f-82a2-5a67ff48c349;Target=XM_031511121.1 1 519
NW_006263567.1	RefSeq	cDNA_match	136993	137594	.	-	.	ID=c15ddb01-d1dd-456f-82a2-5a67ff48c349;Target=XM_031511121.1 1 519
NW_006263567.1	RefSeq	cDNA_match	135201	135351	.	-	.	ID=c15ddb01-d1dd-456f-82a2-5a67ff48c349;Target=XM_031511121.1 1 519
NW_006263567.1	RefSeq	cDNA_match	129064	129182	.	-	.	ID=c15ddb01-d1dd-456f-82a2-5a67ff48c349;Target=XM_031511121.1 1 519
NW_006263567.1	RefSeq	cDNA_match	117655	117898	.	-	.	ID=c15ddb01-d1dd-456f-82a2-5a67ff48c349;Target=XM_031511121.1 1 519
NW_006263567.1	RefSeq	cDNA_match	116853	116993	.	-	.	ID=c15ddb01-d1dd-456f-82a2-5a67ff48c349;Target=XM_031511121.1 1 519
NW_006263567.1	RefSeq	cDNA_match	116523	116710	.	-	.	ID=c15ddb01-d1dd-456f-82a2-5a67ff48c349;Target=XM_031511121.1 1 519
NW_006263567.1	RefSeq	cDNA_match	116269	116409	.	-	.	ID=c15ddb01-d1dd-456f-82a2-5a67ff48c349;Target=XM_031511121.1 1 519
NW_006263567.1	RefSeq	cDNA_match	116028	116152	.	-	.	ID=c15ddb01-d1dd-456f-82a2-5a67ff48c349;Target=XM_031511121.1 1 519
NW_006263567.1	RefSeq	cDNA_match	115736	115864	.	-	.	ID=c15ddb01-d1dd-456f-82a2-5a67ff48c349;Target=XM_031511121.1 1 519
NW_006263567.1	RefSeq	cDNA_match	115386	115554	.	-	.	ID=c15ddb01-d1dd-456f-82a2-5a67ff48c349;Target=XM_031511121.1 1 519
NW_006263567.1	RefSeq	cDNA_match	115003	115172	.	-	.	ID=c15ddb01-d1dd-456f-82a2-5a67ff48c349;Target=XM_031511121.1 1 519
NW_006263567.1	RefSeq	cDNA_match	114745	114912	.	-	.	ID=c15ddb01-d1dd-456f-82a2-5a67ff48c349;Target=XM_031511121.1 1 519
NW_006263567.1	RefSeq	cDNA_match	114537	114664	.	-	.	ID=c15ddb01-d1dd-456f-82a2-5a67ff48c349;Target=XM_031511121.1 1 519
NW_006263567.1	RefSeq	cDNA_match	114356	114438	.	-	.	ID=c15ddb01-d1dd-456f-82a2-5a67ff48c349;Target=XM_031511121.1 1 519
NW_006263567.1	RefSeq	cDNA_match	113942	114117	.	-	.	ID=c15ddb01-d1dd-456f-82a2-5a67ff48c349;Target=XM_031511121.1 1 519
NW_006263567.1	RefSeq	cDNA_match	111199	113505	.	-	.	ID=c15ddb01-d1dd-456f-82a2-5a67ff48c349;Target=XM_031511121.1 1 519
NW_006263567.1	Gnomon	transcript	161657	200474	.	-	.	Name=XR_004150717.1;ID=rna-XR_004150717.1;Dbxref=GeneID:102673111%2CGenbank:XR_004150717.1;Parent=gene-LOC102673111
NW_006263567.1	Gnomon	CDS	726961	727683	.	+	0	Name=XP_006617112.1;ID=cds-XP_006617112.1;Dbxref=GeneID:102678357%2CGenbank:XP_006617112.1;Parent=rna-XM_006617049.2
NW_006263567.1	RefSeq	region	1	1312205	.	+	.	Name=Unknown;ID=NW_006263567.1:1..1312205;Dbxref=taxon:7462
NW_006263567.1	tRNAscan-SE	gene	883244	883317	.	-	.	Name=Trnat-agu;ID=gene-Trnat-agu-3;Dbxref=GeneID:116185817
NW_006263567.1	Gnomon	gene	304927	306573	.	-	.	Name=LOC102675771;ID=gene-LOC102675771;Dbxref=GeneID:102675771
NW_006263567.1	Gnomon	lnc_RNA	1057958	1078507	.	+	.	Name=XR_004150716.1;ID=rna-XR_004150716.1;Dbxref=GeneID:116185808%2CGenbank:XR_004150716.1;Parent=gene-LOC116185808
NW_006263567.1	Gnomon	mRNA	733856	766985	.	+	.	Name=XM_006617054.2;ID=rna-XM_006617054.2;Dbxref=GeneID:102678903%2CGenbank:XM_006617054.2;Parent=gene-LOC102678903
NW_006263567.1	Gnomon	exon	385444	386606	.	+	.	ID=exon-XM_031511096.1-1;Dbxref=GeneID:116185803%2CGenbank:XM_031511096.1;Parent=rna-XM_031511096.1
NW_006263567.1	Gnomon	exon	390772	390787	.	+	.	ID=exon-XM_031511096.1-2;Dbxref=GeneID:116185803%2CGenbank:XM_031511096.1;Parent=rna-XM_031511096.1
NW_006263567.1	Gnomon	lnc_RNA	940362	1020454	.	-	.	Name=XR_004150715.1;ID=rna-XR_004150715.1;Dbxref=GeneID:116185807%2CGenbank:XR_004150715.1;Parent=gene-LOC116185807
NW_006263567.1	Gnomon	CDS	427755	428233	.	-	0	Name=XP_006617110.1;ID=cds-XP_006617110.1;Dbxref=GeneID:102677933%2CGenbank:XP_006617110.1;Parent=rna-XM_006617047.2
NW_006263567.1	Gnomon	CDS	427152	427692	.	-	0	Name=XP_006617110.1;ID=cds-XP_006617110.1;Dbxref=GeneID:102677933%2CGenbank:XP_006617110.1;Parent=rna-XM_006617047.2
NW_006263567.1	Gnomon	exon	801204	801206	.	-	.	ID=exon-XM_006617065.2-7;Dbxref=GeneID:102680128%2CGenbank:XM_006617065.2;Parent=rna-XM_006617065.2
NW_006263567.1	Gnomon	exon	800885	801088	.	-	.	ID=exon-XM_006617065.2-8;Dbxref=GeneID:102680128%2CGenbank:XM_006617065.2;Parent=rna-XM_006617065.2
NW_006263567.1	Gnomon	exon	805762	805931	.	-	.	ID=exon-XM_006617065.2-1;Dbxref=GeneID:102680128%2CGenbank:XM_006617065.2;Parent=rna-XM_006617065.2
NW_006263567.1	Gnomon	exon	804931	805272	.	-	.	ID=exon-XM_006617065.2-2;Dbxref=GeneID:102680128%2CGenbank:XM_006617065.2;Parent=rna-XM_006617065.2
NW_006263567.1	Gnomon	exon	804115	804847	.	-	.	ID=exon-XM_006617065.2-3;Dbxref=GeneID:102680128%2CGenbank:XM_006617065.2;Parent=rna-XM_006617065.2
NW_006263567.1	Gnomon	exon	802803	803036	.	-	.	ID=exon-XM_006617065.2-4;Dbxref=GeneID:102680128%2CGenbank:XM_006617065.2;Parent=rna-XM_006617065.2
NW_006263567.1	Gnomon	exon	802086	802688	.	-	.	ID=exon-XM_006617065.2-5;Dbxref=GeneID:102680128%2CGenbank:XM_006617065.2;Parent=rna-XM_006617065.2
NW_006263567.1	Gnomon	exon	801337	802014	.	-	.	ID=exon-XM_006617065.2-6;Dbxref=GeneID:102680128%2CGenbank:XM_006617065.2;Parent=rna-XM_006617065.2
NW_006263567.1	Gnomon	lnc_RNA	231524	232446	.	+	.	Name=XR_004150714.1;ID=rna-XR_004150714.1;Dbxref=GeneID:116185804%2CGenbank:XR_004150714.1;Parent=gene-LOC116185804
NW_006263567.1	Gnomon	mRNA	766434	769099	.	-	.	Name=XM_006617052.2;ID=rna-XM_006617052.2;Dbxref=GeneID:102678772%2CGenbank:XM_006617052.2;Parent=gene-LOC102678772
NW_006263567.1	Gnomon	exon	764690	764867	.	+	.	ID=exon-XM_031511148.1-10;Dbxref=GeneID:102678903%2CGenbank:XM_031511148.1;Parent=rna-XM_031511148.1
NW_006263567.1	Gnomon	exon	764954	765140	.	+	.	ID=exon-XM_031511148.1-11;Dbxref=GeneID:102678903%2CGenbank:XM_031511148.1;Parent=rna-XM_031511148.1
NW_006263567.1	Gnomon	exon	765906	766985	.	+	.	ID=exon-XM_031511148.1-14;Dbxref=GeneID:102678903%2CGenbank:XM_031511148.1;Parent=rna-XM_031511148.1
NW_006263567.1	Gnomon	exon	765227	765492	.	+	.	ID=exon-XM_031511148.1-12;Dbxref=GeneID:102678903%2CGenbank:XM_031511148.1;Parent=rna-XM_031511148.1
NW_006263567.1	Gnomon	exon	765644	765730	.	+	.	ID=exon-XM_031511148.1-13;Dbxref=GeneID:102678903%2CGenbank:XM_031511148.1;Parent=rna-XM_031511148.1
NW_006263567.1	Gnomon	exon	844567	844819	.	-	.	ID=exon-XM_031511103.1-2;Dbxref=GeneID:102675509%2CGenbank:XM_031511103.1;Parent=rna-XM_031511103.1
NW_006263567.1	Gnomon	exon	844188	844479	.	-	.	ID=exon-XM_031511103.1-3;Dbxref=GeneID:102675509%2CGenbank:XM_031511103.1;Parent=rna-XM_031511103.1
NW_006263567.1	Gnomon	exon	844916	845181	.	-	.	ID=exon-XM_031511103.1-1;Dbxref=GeneID:102675509%2CGenbank:XM_031511103.1;Parent=rna-XM_031511103.1
NW_006263567.1	Gnomon	exon	843103	843267	.	-	.	ID=exon-XM_031511103.1-6;Dbxref=GeneID:102675509%2CGenbank:XM_031511103.1;Parent=rna-XM_031511103.1
NW_006263567.1	Gnomon	exon	842654	843011	.	-	.	ID=exon-XM_031511103.1-7;Dbxref=GeneID:102675509%2CGenbank:XM_031511103.1;Parent=rna-XM_031511103.1
NW_006263567.1	Gnomon	exon	843790	844124	.	-	.	ID=exon-XM_031511103.1-4;Dbxref=GeneID:102675509%2CGenbank:XM_031511103.1;Parent=rna-XM_031511103.1
NW_006263567.1	Gnomon	exon	843340	843710	.	-	.	ID=exon-XM_031511103.1-5;Dbxref=GeneID:102675509%2CGenbank:XM_031511103.1;Parent=rna-XM_031511103.1
NW_006263567.1	Gnomon	exon	842479	842576	.	-	.	ID=exon-XM_031511103.1-8;Dbxref=GeneID:102675509%2CGenbank:XM_031511103.1;Parent=rna-XM_031511103.1
NW_006263567.1	Gnomon	exon	841993	842373	.	-	.	ID=exon-XM_031511103.1-9;Dbxref=GeneID:102675509%2CGenbank:XM_031511103.1;Parent=rna-XM_031511103.1
NW_006263567.1	Gnomon	CDS	1021728	1022488	.	+	0	Name=XP_006617159.1;ID=cds-XP_006617159.1;Dbxref=GeneID:102672661%2CGenbank:XP_006617159.1;Parent=rna-XM_006617096.1
NW_006263567.1	Gnomon	CDS	1048998	1049094	.	+	0	Name=XP_006617159.1;ID=cds-XP_006617159.1;Dbxref=GeneID:102672661%2CGenbank:XP_006617159.1;Parent=rna-XM_006617096.1
NW_006263567.1	Gnomon	CDS	1166476	1166664	.	+	0	Name=XP_006617159.1;ID=cds-XP_006617159.1;Dbxref=GeneID:102672661%2CGenbank:XP_006617159.1;Parent=rna-XM_006617096.1
NW_006263567.1	Gnomon	CDS	1166777	1166962	.	+	0	Name=XP_006617159.1;ID=cds-XP_006617159.1;Dbxref=GeneID:102672661%2CGenbank:XP_006617159.1;Parent=rna-XM_006617096.1
NW_006263567.1	Gnomon	CDS	1167220	1167393	.	+	0	Name=XP_006617159.1;ID=cds-XP_006617159.1;Dbxref=GeneID:102672661%2CGenbank:XP_006617159.1;Parent=rna-XM_006617096.1
NW_006263567.1	Gnomon	gene	232660	279041	.	-	.	Name=LOC102675102;ID=gene-LOC102675102;Dbxref=GeneID:102675102
NW_006263567.1	Gnomon	exon	310914	311208	.	+	.	ID=exon-XR_004150720.1-7;Dbxref=GeneID:102675408%2CGenbank:XR_004150720.1;Parent=rna-XR_004150720.1
NW_006263567.1	Gnomon	exon	311333	311523	.	+	.	ID=exon-XR_004150720.1-8;Dbxref=GeneID:102675408%2CGenbank:XR_004150720.1;Parent=rna-XR_004150720.1
NW_006263567.1	Gnomon	exon	311600	311708	.	+	.	ID=exon-XR_004150720.1-9;Dbxref=GeneID:102675408%2CGenbank:XR_004150720.1;Parent=rna-XR_004150720.1
NW_006263567.1	Gnomon	exon	309092	309168	.	+	.	ID=exon-XR_004150720.1-3;Dbxref=GeneID:102675408%2CGenbank:XR_004150720.1;Parent=rna-XR_004150720.1
NW_006263567.1	Gnomon	exon	309251	309311	.	+	.	ID=exon-XR_004150720.1-4;Dbxref=GeneID:102675408%2CGenbank:XR_004150720.1;Parent=rna-XR_004150720.1
NW_006263567.1	Gnomon	exon	309493	310323	.	+	.	ID=exon-XR_004150720.1-5;Dbxref=GeneID:102675408%2CGenbank:XR_004150720.1;Parent=rna-XR_004150720.1
NW_006263567.1	Gnomon	exon	310413	310798	.	+	.	ID=exon-XR_004150720.1-6;Dbxref=GeneID:102675408%2CGenbank:XR_004150720.1;Parent=rna-XR_004150720.1
NW_006263567.1	Gnomon	exon	307010	307762	.	+	.	ID=exon-XR_004150720.1-1;Dbxref=GeneID:102675408%2CGenbank:XR_004150720.1;Parent=rna-XR_004150720.1
NW_006263567.1	Gnomon	exon	307846	308009	.	+	.	ID=exon-XR_004150720.1-2;Dbxref=GeneID:102675408%2CGenbank:XR_004150720.1;Parent=rna-XR_004150720.1
NW_006263567.1	Gnomon	gene	441886	623168	.	-	.	Name=LOC102675236;ID=gene-LOC102675236;Dbxref=GeneID:102675236
NW_006263567.1	Gnomon	exon	855090	855276	.	+	.	ID=exon-XM_006617079.2-10;Dbxref=GeneID:102681683%2CGenbank:XM_006617079.2;Parent=rna-XM_006617079.2
NW_006263567.1	Gnomon	exon	855338	855561	.	+	.	ID=exon-XM_006617079.2-11;Dbxref=GeneID:102681683%2CGenbank:XM_006617079.2;Parent=rna-XM_006617079.2
NW_006263567.1	Gnomon	exon	855633	855743	.	+	.	ID=exon-XM_006617079.2-12;Dbxref=GeneID:102681683%2CGenbank:XM_006617079.2;Parent=rna-XM_006617079.2
NW_006263567.1	Gnomon	exon	855816	856008	.	+	.	ID=exon-XM_006617079.2-13;Dbxref=GeneID:102681683%2CGenbank:XM_006617079.2;Parent=rna-XM_006617079.2
NW_006263567.1	Gnomon	exon	856090	856743	.	+	.	ID=exon-XM_006617079.2-14;Dbxref=GeneID:102681683%2CGenbank:XM_006617079.2;Parent=rna-XM_006617079.2
NW_006263567.1	Gnomon	exon	422986	423084	.	+	.	ID=exon-XM_031511104.1-1;Dbxref=GeneID:102677802%2CGenbank:XM_031511104.1;Parent=rna-XM_031511104.1
NW_006263567.1	Gnomon	exon	423164	423372	.	+	.	ID=exon-XM_031511104.1-2;Dbxref=GeneID:102677802%2CGenbank:XM_031511104.1;Parent=rna-XM_031511104.1
NW_006263567.1	Gnomon	exon	423446	423707	.	+	.	ID=exon-XM_031511104.1-3;Dbxref=GeneID:102677802%2CGenbank:XM_031511104.1;Parent=rna-XM_031511104.1
NW_006263567.1	Gnomon	exon	423793	424053	.	+	.	ID=exon-XM_031511104.1-4;Dbxref=GeneID:102677802%2CGenbank:XM_031511104.1;Parent=rna-XM_031511104.1
NW_006263567.1	Gnomon	exon	424111	424278	.	+	.	ID=exon-XM_031511104.1-5;Dbxref=GeneID:102677802%2CGenbank:XM_031511104.1;Parent=rna-XM_031511104.1
NW_006263567.1	Gnomon	exon	424340	424426	.	+	.	ID=exon-XM_031511104.1-6;Dbxref=GeneID:102677802%2CGenbank:XM_031511104.1;Parent=rna-XM_031511104.1
NW_006263567.1	Gnomon	exon	424506	424715	.	+	.	ID=exon-XM_031511104.1-7;Dbxref=GeneID:102677802%2CGenbank:XM_031511104.1;Parent=rna-XM_031511104.1
NW_006263567.1	Gnomon	exon	424780	425301	.	+	.	ID=exon-XM_031511104.1-8;Dbxref=GeneID:102677802%2CGenbank:XM_031511104.1;Parent=rna-XM_031511104.1
NW_006263567.1	Gnomon	exon	415534	415791	.	+	.	ID=exon-XM_006617041.2-7;Dbxref=GeneID:102677160%2CGenbank:XM_006617041.2;Parent=rna-XM_006617041.2
NW_006263567.1	Gnomon	exon	415863	416027	.	+	.	ID=exon-XM_006617041.2-8;Dbxref=GeneID:102677160%2CGenbank:XM_006617041.2;Parent=rna-XM_006617041.2
NW_006263567.1	Gnomon	exon	414371	414649	.	+	.	ID=exon-XM_006617041.2-5;Dbxref=GeneID:102677160%2CGenbank:XM_006617041.2;Parent=rna-XM_006617041.2
NW_006263567.1	Gnomon	exon	414735	415456	.	+	.	ID=exon-XM_006617041.2-6;Dbxref=GeneID:102677160%2CGenbank:XM_006617041.2;Parent=rna-XM_006617041.2
NW_006263567.1	Gnomon	exon	413283	413615	.	+	.	ID=exon-XM_006617041.2-3;Dbxref=GeneID:102677160%2CGenbank:XM_006617041.2;Parent=rna-XM_006617041.2
NW_006263567.1	Gnomon	exon	413695	414289	.	+	.	ID=exon-XM_006617041.2-4;Dbxref=GeneID:102677160%2CGenbank:XM_006617041.2;Parent=rna-XM_006617041.2
NW_006263567.1	Gnomon	exon	412364	412730	.	+	.	ID=exon-XM_006617041.2-1;Dbxref=GeneID:102677160%2CGenbank:XM_006617041.2;Parent=rna-XM_006617041.2
NW_006263567.1	Gnomon	exon	412975	413213	.	+	.	ID=exon-XM_006617041.2-2;Dbxref=GeneID:102677160%2CGenbank:XM_006617041.2;Parent=rna-XM_006617041.2
NW_006263567.1	Gnomon	exon	416155	416455	.	+	.	ID=exon-XM_006617041.2-9;Dbxref=GeneID:102677160%2CGenbank:XM_006617041.2;Parent=rna-XM_006617041.2
NW_006263567.1	Gnomon	gene	307010	319339	.	+	.	Name=LOC102675408;ID=gene-LOC102675408;Dbxref=GeneID:102675408
NW_006263567.1	Gnomon	gene	679188	725908	.	+	.	Name=LOC102675372;ID=gene-LOC102675372;Dbxref=GeneID:102675372
NW_006263567.1	Gnomon	mRNA	1281670	1302375	.	-	.	Name=XM_006617109.2;ID=rna-XM_006617109.2;Dbxref=GeneID:102674489%2CGenbank:XM_006617109.2;Parent=gene-LOC102674489
NW_006263567.1	Gnomon	CDS	894385	894390	.	-	0	Name=XP_006617158.1;ID=cds-XP_006617158.1;Dbxref=GeneID:102672260%2CGenbank:XP_006617158.1;Parent=rna-XM_006617095.2
NW_006263567.1	Gnomon	CDS	892367	892566	.	-	0	Name=XP_006617158.1;ID=cds-XP_006617158.1;Dbxref=GeneID:102672260%2CGenbank:XP_006617158.1;Parent=rna-XM_006617095.2
NW_006263567.1	Gnomon	CDS	892147	892267	.	-	0	Name=XP_006617158.1;ID=cds-XP_006617158.1;Dbxref=GeneID:102672260%2CGenbank:XP_006617158.1;Parent=rna-XM_006617095.2
NW_006263567.1	Gnomon	CDS	891888	892070	.	-	0	Name=XP_006617158.1;ID=cds-XP_006617158.1;Dbxref=GeneID:102672260%2CGenbank:XP_006617158.1;Parent=rna-XM_006617095.2
NW_006263567.1	Gnomon	exon	64620	64862	.	+	.	ID=exon-XM_031511127.1-1;Dbxref=GeneID:102670710%2CGenbank:XM_031511127.1;Parent=rna-XM_031511127.1
NW_006263567.1	Gnomon	exon	66615	66755	.	+	.	ID=exon-XM_031511127.1-6;Dbxref=GeneID:102670710%2CGenbank:XM_031511127.1;Parent=rna-XM_031511127.1
NW_006263567.1	Gnomon	exon	66964	67152	.	+	.	ID=exon-XM_031511127.1-7;Dbxref=GeneID:102670710%2CGenbank:XM_031511127.1;Parent=rna-XM_031511127.1
NW_006263567.1	Gnomon	exon	67216	67389	.	+	.	ID=exon-XM_031511127.1-8;Dbxref=GeneID:102670710%2CGenbank:XM_031511127.1;Parent=rna-XM_031511127.1
NW_006263567.1	Gnomon	exon	67458	67712	.	+	.	ID=exon-XM_031511127.1-9;Dbxref=GeneID:102670710%2CGenbank:XM_031511127.1;Parent=rna-XM_031511127.1
NW_006263567.1	Gnomon	exon	64930	65135	.	+	.	ID=exon-XM_031511127.1-2;Dbxref=GeneID:102670710%2CGenbank:XM_031511127.1;Parent=rna-XM_031511127.1
NW_006263567.1	Gnomon	exon	65257	65405	.	+	.	ID=exon-XM_031511127.1-3;Dbxref=GeneID:102670710%2CGenbank:XM_031511127.1;Parent=rna-XM_031511127.1
NW_006263567.1	Gnomon	exon	65476	65755	.	+	.	ID=exon-XM_031511127.1-4;Dbxref=GeneID:102670710%2CGenbank:XM_031511127.1;Parent=rna-XM_031511127.1
NW_006263567.1	Gnomon	exon	65940	66197	.	+	.	ID=exon-XM_031511127.1-5;Dbxref=GeneID:102670710%2CGenbank:XM_031511127.1;Parent=rna-XM_031511127.1
NW_006263567.1	Gnomon	gene	841993	845181	.	-	.	Name=LOC102675509;ID=gene-LOC102675509;Dbxref=GeneID:102675509
NW_006263567.1	Gnomon	exon	311600	311708	.	+	.	ID=exon-XR_004150719.1-9;Dbxref=GeneID:102675408%2CGenbank:XR_004150719.1;Parent=rna-XR_004150719.1
NW_006263567.1	Gnomon	exon	310914	311208	.	+	.	ID=exon-XR_004150719.1-7;Dbxref=GeneID:102675408%2CGenbank:XR_004150719.1;Parent=rna-XR_004150719.1
NW_006263567.1	Gnomon	exon	311333	311523	.	+	.	ID=exon-XR_004150719.1-8;Dbxref=GeneID:102675408%2CGenbank:XR_004150719.1;Parent=rna-XR_004150719.1
NW_006263567.1	Gnomon	exon	309493	310323	.	+	.	ID=exon-XR_004150719.1-5;Dbxref=GeneID:102675408%2CGenbank:XR_004150719.1;Parent=rna-XR_004150719.1
NW_006263567.1	Gnomon	exon	310413	310798	.	+	.	ID=exon-XR_004150719.1-6;Dbxref=GeneID:102675408%2CGenbank:XR_004150719.1;Parent=rna-XR_004150719.1
NW_006263567.1	Gnomon	exon	309092	309168	.	+	.	ID=exon-XR_004150719.1-3;Dbxref=GeneID:102675408%2CGenbank:XR_004150719.1;Parent=rna-XR_004150719.1
NW_006263567.1	Gnomon	exon	309251	309311	.	+	.	ID=exon-XR_004150719.1-4;Dbxref=GeneID:102675408%2CGenbank:XR_004150719.1;Parent=rna-XR_004150719.1
NW_006263567.1	Gnomon	exon	307010	307762	.	+	.	ID=exon-XR_004150719.1-1;Dbxref=GeneID:102675408%2CGenbank:XR_004150719.1;Parent=rna-XR_004150719.1
NW_006263567.1	Gnomon	exon	307846	308009	.	+	.	ID=exon-XR_004150719.1-2;Dbxref=GeneID:102675408%2CGenbank:XR_004150719.1;Parent=rna-XR_004150719.1
NW_006263567.1	Gnomon	exon	159751	159910	.	+	.	ID=exon-XR_421986.2-1;Dbxref=GeneID:102673521%2CGenbank:XR_421986.2;Parent=rna-XR_421986.2
NW_006263567.1	Gnomon	exon	160014	160279	.	+	.	ID=exon-XR_421986.2-2;Dbxref=GeneID:102673521%2CGenbank:XR_421986.2;Parent=rna-XR_421986.2
NW_006263567.1	Gnomon	exon	160388	160826	.	+	.	ID=exon-XR_421986.2-3;Dbxref=GeneID:102673521%2CGenbank:XR_421986.2;Parent=rna-XR_421986.2
NW_006263567.1	Gnomon	exon	160964	161168	.	+	.	ID=exon-XR_421986.2-4;Dbxref=GeneID:102673521%2CGenbank:XR_421986.2;Parent=rna-XR_421986.2
NW_006263567.1	Gnomon	exon	161267	161437	.	+	.	ID=exon-XR_421986.2-5;Dbxref=GeneID:102673521%2CGenbank:XR_421986.2;Parent=rna-XR_421986.2
NW_006263567.1	Gnomon	exon	311333	311523	.	+	.	ID=exon-XR_004150721.1-8;Dbxref=GeneID:102675408%2CGenbank:XR_004150721.1;Parent=rna-XR_004150721.1
NW_006263567.1	Gnomon	exon	311600	311708	.	+	.	ID=exon-XR_004150721.1-9;Dbxref=GeneID:102675408%2CGenbank:XR_004150721.1;Parent=rna-XR_004150721.1
NW_006263567.1	Gnomon	exon	310413	310798	.	+	.	ID=exon-XR_004150721.1-6;Dbxref=GeneID:102675408%2CGenbank:XR_004150721.1;Parent=rna-XR_004150721.1
NW_006263567.1	Gnomon	exon	310914	311208	.	+	.	ID=exon-XR_004150721.1-7;Dbxref=GeneID:102675408%2CGenbank:XR_004150721.1;Parent=rna-XR_004150721.1
NW_006263567.1	Gnomon	exon	307010	307762	.	+	.	ID=exon-XR_004150721.1-1;Dbxref=GeneID:102675408%2CGenbank:XR_004150721.1;Parent=rna-XR_004150721.1
NW_006263567.1	Gnomon	exon	309251	309311	.	+	.	ID=exon-XR_004150721.1-4;Dbxref=GeneID:102675408%2CGenbank:XR_004150721.1;Parent=rna-XR_004150721.1
NW_006263567.1	Gnomon	exon	309493	310323	.	+	.	ID=exon-XR_004150721.1-5;Dbxref=GeneID:102675408%2CGenbank:XR_004150721.1;Parent=rna-XR_004150721.1
NW_006263567.1	Gnomon	exon	307846	308009	.	+	.	ID=exon-XR_004150721.1-2;Dbxref=GeneID:102675408%2CGenbank:XR_004150721.1;Parent=rna-XR_004150721.1
NW_006263567.1	Gnomon	exon	309092	309168	.	+	.	ID=exon-XR_004150721.1-3;Dbxref=GeneID:102675408%2CGenbank:XR_004150721.1;Parent=rna-XR_004150721.1
NW_006263567.1	Gnomon	mRNA	96832	102942	.	-	.	Name=XM_031511125.1;ID=rna-XM_031511125.1;Dbxref=GeneID:102671754%2CGenbank:XM_031511125.1;Parent=gene-LOC102671754
NW_006263567.1	Gnomon	CDS	1301898	1302017	.	-	0	Name=XP_031366970.1;ID=cds-XP_031366970.1;Dbxref=GeneID:102674489%2CGenbank:XP_031366970.1;Parent=rna-XM_031511110.1
NW_006263567.1	Gnomon	CDS	1289583	1289712	.	-	0	Name=XP_031366970.1;ID=cds-XP_031366970.1;Dbxref=GeneID:102674489%2CGenbank:XP_031366970.1;Parent=rna-XM_031511110.1
NW_006263567.1	Gnomon	CDS	1286424	1286522	.	-	0	Name=XP_031366970.1;ID=cds-XP_031366970.1;Dbxref=GeneID:102674489%2CGenbank:XP_031366970.1;Parent=rna-XM_031511110.1
NW_006263567.1	Gnomon	CDS	1281927	1281952	.	-	0	Name=XP_031366970.1;ID=cds-XP_031366970.1;Dbxref=GeneID:102674489%2CGenbank:XP_031366970.1;Parent=rna-XM_031511110.1
NW_006263567.1	Gnomon	exon	115736	115864	.	-	.	ID=exon-XM_031511121.1-10;Dbxref=GeneID:102672303%2CGenbank:XM_031511121.1;Note=The sequence of the model RefSeq transcript was modified relative to this genomic sequence to represent the inferred CDS: deleted 2 bases in 1 codon;Parent=rna-XM_031511121.1
NW_006263567.1	Gnomon	exon	114356	114438	.	-	.	ID=exon-XM_031511121.1-15;Dbxref=GeneID:102672303%2CGenbank:XM_031511121.1;Note=The sequence of the model RefSeq transcript was modified relative to this genomic sequence to represent the inferred CDS: deleted 2 bases in 1 codon;Parent=rna-XM_031511121.1
NW_006263567.1	Gnomon	exon	113942	114117	.	-	.	ID=exon-XM_031511121.1-16;Dbxref=GeneID:102672303%2CGenbank:XM_031511121.1;Note=The sequence of the model RefSeq transcript was modified relative to this genomic sequence to represent the inferred CDS: deleted 2 bases in 1 codon;Parent=rna-XM_031511121.1
NW_006263567.1	Gnomon	exon	112579	113505	.	-	.	ID=exon-XM_031511121.1-17;Dbxref=GeneID:102672303%2CGenbank:XM_031511121.1;Note=The sequence of the model RefSeq transcript was modified relative to this genomic sequence to represent the inferred CDS: deleted 2 bases in 1 codon;Parent=rna-XM_031511121.1
NW_006263567.1	Gnomon	exon	111199	112576	.	-	.	ID=exon-XM_031511121.1-18;Dbxref=GeneID:102672303%2CGenbank:XM_031511121.1;Note=The sequence of the model RefSeq transcript was modified relative to this genomic sequence to represent the inferred CDS: deleted 2 bases in 1 codon;Parent=rna-XM_031511121.1
NW_006263567.1	Gnomon	exon	115386	115554	.	-	.	ID=exon-XM_031511121.1-11;Dbxref=GeneID:102672303%2CGenbank:XM_031511121.1;Note=The sequence of the model RefSeq transcript was modified relative to this genomic sequence to represent the inferred CDS: deleted 2 bases in 1 codon;Parent=rna-XM_031511121.1
NW_006263567.1	Gnomon	exon	115003	115172	.	-	.	ID=exon-XM_031511121.1-12;Dbxref=GeneID:102672303%2CGenbank:XM_031511121.1;Note=The sequence of the model RefSeq transcript was modified relative to this genomic sequence to represent the inferred CDS: deleted 2 bases in 1 codon;Parent=rna-XM_031511121.1
NW_006263567.1	Gnomon	exon	114745	114912	.	-	.	ID=exon-XM_031511121.1-13;Dbxref=GeneID:102672303%2CGenbank:XM_031511121.1;Note=The sequence of the model RefSeq transcript was modified relative to this genomic sequence to represent the inferred CDS: deleted 2 bases in 1 codon;Parent=rna-XM_031511121.1
NW_006263567.1	Gnomon	exon	114537	114664	.	-	.	ID=exon-XM_031511121.1-14;Dbxref=GeneID:102672303%2CGenbank:XM_031511121.1;Note=The sequence of the model RefSeq transcript was modified relative to this genomic sequence to represent the inferred CDS: deleted 2 bases in 1 codon;Parent=rna-XM_031511121.1
NW_006263567.1	Gnomon	mRNA	74557	86378	.	+	.	Name=XM_031511126.1;ID=rna-XM_031511126.1;Dbxref=GeneID:102681159%2CGenbank:XM_031511126.1;Parent=gene-LOC102681159
NW_006263567.1	Gnomon	mRNA	64620	69892	.	+	.	Name=XM_031511127.1;ID=rna-XM_031511127.1;Dbxref=GeneID:102670710%2CGenbank:XM_031511127.1;Parent=gene-LOC102670710
NW_006263567.1	Gnomon	exon	794275	794419	.	+	.	ID=exon-XM_006617061.2-1;Dbxref=GeneID:102679496%2CGenbank:XM_006617061.2;Parent=rna-XM_006617061.2
NW_006263567.1	Gnomon	exon	794917	795117	.	+	.	ID=exon-XM_006617061.2-2;Dbxref=GeneID:102679496%2CGenbank:XM_006617061.2;Parent=rna-XM_006617061.2
NW_006263567.1	Gnomon	exon	795249	795437	.	+	.	ID=exon-XM_006617061.2-3;Dbxref=GeneID:102679496%2CGenbank:XM_006617061.2;Parent=rna-XM_006617061.2
NW_006263567.1	Gnomon	exon	795550	795865	.	+	.	ID=exon-XM_006617061.2-4;Dbxref=GeneID:102679496%2CGenbank:XM_006617061.2;Parent=rna-XM_006617061.2
NW_006263567.1	Gnomon	mRNA	318784	323251	.	-	.	Name=XM_031511128.1;ID=rna-XM_031511128.1;Dbxref=GeneID:102675013%2CGenbank:XM_031511128.1;Parent=gene-LOC102675013
NW_006263567.1	Gnomon	mRNA	794573	795865	.	+	.	Name=XM_006617058.2;ID=rna-XM_006617058.2;Dbxref=GeneID:102679496%2CGenbank:XM_006617058.2;Parent=gene-LOC102679496
NW_006263567.1	Gnomon	mRNA	318784	323251	.	-	.	Name=XM_031511129.1;ID=rna-XM_031511129.1;Dbxref=GeneID:102675013%2CGenbank:XM_031511129.1;Parent=gene-LOC102675013
NW_006263567.1	Gnomon	exon	1232307	1232374	.	+	.	ID=exon-XM_006617107.2-8;Dbxref=GeneID:102674351%2CGenbank:XM_006617107.2;Parent=rna-XM_006617107.2
NW_006263567.1	Gnomon	exon	1231542	1231691	.	+	.	ID=exon-XM_006617107.2-6;Dbxref=GeneID:102674351%2CGenbank:XM_006617107.2;Parent=rna-XM_006617107.2
NW_006263567.1	Gnomon	exon	1231911	1232111	.	+	.	ID=exon-XM_006617107.2-7;Dbxref=GeneID:102674351%2CGenbank:XM_006617107.2;Parent=rna-XM_006617107.2
NW_006263567.1	Gnomon	exon	1231105	1231261	.	+	.	ID=exon-XM_006617107.2-4;Dbxref=GeneID:102674351%2CGenbank:XM_006617107.2;Parent=rna-XM_006617107.2
NW_006263567.1	Gnomon	exon	1231331	1231441	.	+	.	ID=exon-XM_006617107.2-5;Dbxref=GeneID:102674351%2CGenbank:XM_006617107.2;Parent=rna-XM_006617107.2
NW_006263567.1	Gnomon	exon	1230585	1230715	.	+	.	ID=exon-XM_006617107.2-2;Dbxref=GeneID:102674351%2CGenbank:XM_006617107.2;Parent=rna-XM_006617107.2
NW_006263567.1	Gnomon	exon	1230885	1230982	.	+	.	ID=exon-XM_006617107.2-3;Dbxref=GeneID:102674351%2CGenbank:XM_006617107.2;Parent=rna-XM_006617107.2
NW_006263567.1	Gnomon	exon	1230253	1230433	.	+	.	ID=exon-XM_006617107.2-1;Dbxref=GeneID:102674351%2CGenbank:XM_006617107.2;Parent=rna-XM_006617107.2
NW_006263567.1	tRNAscan-SE	tRNA	883244	883317	.	-	.	ID=rna-Trnat-agu-3;Dbxref=GeneID:116185817;Note=transfer RNA threonine (anticodon AGU);Parent=gene-Trnat-agu-3
NW_006263567.1	RefSeq	cDNA_match	679188	679237	.	+	.	ID=faa0abbb-e39a-4bc1-a791-01b7f48622f5;Target=XM_031511098.1 1 50
NW_006263567.1	RefSeq	cDNA_match	693064	694090	.	+	.	ID=faa0abbb-e39a-4bc1-a791-01b7f48622f5;Target=XM_031511098.1 1 50
NW_006263567.1	RefSeq	cDNA_match	694422	694651	.	+	.	ID=faa0abbb-e39a-4bc1-a791-01b7f48622f5;Target=XM_031511098.1 1 50
NW_006263567.1	RefSeq	cDNA_match	702669	702863	.	+	.	ID=faa0abbb-e39a-4bc1-a791-01b7f48622f5;Target=XM_031511098.1 1 50
NW_006263567.1	RefSeq	cDNA_match	704252	704362	.	+	.	ID=faa0abbb-e39a-4bc1-a791-01b7f48622f5;Target=XM_031511098.1 1 50
NW_006263567.1	RefSeq	cDNA_match	705319	705408	.	+	.	ID=faa0abbb-e39a-4bc1-a791-01b7f48622f5;Target=XM_031511098.1 1 50
NW_006263567.1	RefSeq	cDNA_match	705662	705748	.	+	.	ID=faa0abbb-e39a-4bc1-a791-01b7f48622f5;Target=XM_031511098.1 1 50
NW_006263567.1	RefSeq	cDNA_match	706671	706769	.	+	.	ID=faa0abbb-e39a-4bc1-a791-01b7f48622f5;Target=XM_031511098.1 1 50
NW_006263567.1	RefSeq	cDNA_match	708645	708716	.	+	.	ID=faa0abbb-e39a-4bc1-a791-01b7f48622f5;Target=XM_031511098.1 1 50
NW_006263567.1	RefSeq	cDNA_match	709474	709569	.	+	.	ID=faa0abbb-e39a-4bc1-a791-01b7f48622f5;Target=XM_031511098.1 1 50
NW_006263567.1	RefSeq	cDNA_match	710081	710315	.	+	.	ID=faa0abbb-e39a-4bc1-a791-01b7f48622f5;Target=XM_031511098.1 1 50
NW_006263567.1	RefSeq	cDNA_match	710983	711054	.	+	.	ID=faa0abbb-e39a-4bc1-a791-01b7f48622f5;Target=XM_031511098.1 1 50
NW_006263567.1	RefSeq	cDNA_match	712001	712163	.	+	.	ID=faa0abbb-e39a-4bc1-a791-01b7f48622f5;Target=XM_031511098.1 1 50
NW_006263567.1	RefSeq	cDNA_match	713166	713275	.	+	.	ID=faa0abbb-e39a-4bc1-a791-01b7f48622f5;Target=XM_031511098.1 1 50
NW_006263567.1	RefSeq	cDNA_match	713873	714048	.	+	.	ID=faa0abbb-e39a-4bc1-a791-01b7f48622f5;Target=XM_031511098.1 1 50
NW_006263567.1	RefSeq	cDNA_match	715182	715401	.	+	.	ID=faa0abbb-e39a-4bc1-a791-01b7f48622f5;Target=XM_031511098.1 1 50
NW_006263567.1	RefSeq	cDNA_match	715770	715871	.	+	.	ID=faa0abbb-e39a-4bc1-a791-01b7f48622f5;Target=XM_031511098.1 1 50
NW_006263567.1	RefSeq	cDNA_match	715946	715959	.	+	.	ID=faa0abbb-e39a-4bc1-a791-01b7f48622f5;Target=XM_031511098.1 1 50
NW_006263567.1	RefSeq	cDNA_match	716344	716520	.	+	.	ID=faa0abbb-e39a-4bc1-a791-01b7f48622f5;Target=XM_031511098.1 1 50
NW_006263567.1	RefSeq	cDNA_match	719167	719481	.	+	.	ID=faa0abbb-e39a-4bc1-a791-01b7f48622f5;Target=XM_031511098.1 1 50
NW_006263567.1	RefSeq	cDNA_match	720066	720326	.	+	.	ID=faa0abbb-e39a-4bc1-a791-01b7f48622f5;Target=XM_031511098.1 1 50
NW_006263567.1	RefSeq	cDNA_match	724882	725015	.	+	.	ID=faa0abbb-e39a-4bc1-a791-01b7f48622f5;Target=XM_031511098.1 1 50
NW_006263567.1	RefSeq	cDNA_match	725192	725908	.	+	.	ID=faa0abbb-e39a-4bc1-a791-01b7f48622f5;Target=XM_031511098.1 1 50
NW_006263567.1	Gnomon	exon	794917	795117	.	+	.	ID=exon-XM_006617060.2-2;Dbxref=GeneID:102679496%2CGenbank:XM_006617060.2;Parent=rna-XM_006617060.2
NW_006263567.1	Gnomon	exon	795249	795437	.	+	.	ID=exon-XM_006617060.2-3;Dbxref=GeneID:102679496%2CGenbank:XM_006617060.2;Parent=rna-XM_006617060.2
NW_006263567.1	Gnomon	exon	794563	794774	.	+	.	ID=exon-XM_006617060.2-1;Dbxref=GeneID:102679496%2CGenbank:XM_006617060.2;Parent=rna-XM_006617060.2
NW_006263567.1	Gnomon	exon	795550	795609	.	+	.	ID=exon-XM_006617060.2-4;Dbxref=GeneID:102679496%2CGenbank:XM_006617060.2;Parent=rna-XM_006617060.2
NW_006263567.1	Gnomon	exon	796343	798498	.	+	.	ID=exon-XM_006617060.2-5;Dbxref=GeneID:102679496%2CGenbank:XM_006617060.2;Parent=rna-XM_006617060.2
NW_006263567.1	Gnomon	gene	106828	108426	.	+	.	Name=LOC102674831;ID=gene-LOC102674831;Dbxref=GeneID:102674831
NW_006263567.1	Gnomon	gene	326134	326387	.	-	.	Name=LOC102674885;ID=gene-LOC102674885;Dbxref=GeneID:102674885
NW_006263567.1	Gnomon	exon	771546	771550	.	-	.	ID=exon-XM_031511100.1-7;Dbxref=GeneID:102679252%2CGenbank:XM_031511100.1;Parent=rna-XM_031511100.1
NW_006263567.1	Gnomon	exon	772874	772939	.	-	.	ID=exon-XM_031511100.1-1;Dbxref=GeneID:102679252%2CGenbank:XM_031511100.1;Parent=rna-XM_031511100.1
NW_006263567.1	Gnomon	exon	772619	772798	.	-	.	ID=exon-XM_031511100.1-2;Dbxref=GeneID:102679252%2CGenbank:XM_031511100.1;Parent=rna-XM_031511100.1
NW_006263567.1	Gnomon	exon	772346	772531	.	-	.	ID=exon-XM_031511100.1-3;Dbxref=GeneID:102679252%2CGenbank:XM_031511100.1;Parent=rna-XM_031511100.1
NW_006263567.1	Gnomon	exon	772015	772223	.	-	.	ID=exon-XM_031511100.1-4;Dbxref=GeneID:102679252%2CGenbank:XM_031511100.1;Parent=rna-XM_031511100.1
NW_006263567.1	Gnomon	exon	771854	771929	.	-	.	ID=exon-XM_031511100.1-5;Dbxref=GeneID:102679252%2CGenbank:XM_031511100.1;Parent=rna-XM_031511100.1
NW_006263567.1	Gnomon	exon	771628	771781	.	-	.	ID=exon-XM_031511100.1-6;Dbxref=GeneID:102679252%2CGenbank:XM_031511100.1;Parent=rna-XM_031511100.1
NW_006263567.1	Gnomon	CDS	758815	758996	.	+	0	Name=XP_006617117.1;ID=cds-XP_006617117.1;Dbxref=GeneID:102678903%2CGenbank:XP_006617117.1;Parent=rna-XM_006617054.2
NW_006263567.1	Gnomon	CDS	760361	760675	.	+	0	Name=XP_006617117.1;ID=cds-XP_006617117.1;Dbxref=GeneID:102678903%2CGenbank:XP_006617117.1;Parent=rna-XM_006617054.2
NW_006263567.1	Gnomon	CDS	760798	760905	.	+	0	Name=XP_006617117.1;ID=cds-XP_006617117.1;Dbxref=GeneID:102678903%2CGenbank:XP_006617117.1;Parent=rna-XM_006617054.2
NW_006263567.1	Gnomon	CDS	762964	763057	.	+	0	Name=XP_006617117.1;ID=cds-XP_006617117.1;Dbxref=GeneID:102678903%2CGenbank:XP_006617117.1;Parent=rna-XM_006617054.2
NW_006263567.1	Gnomon	CDS	763393	763560	.	+	0	Name=XP_006617117.1;ID=cds-XP_006617117.1;Dbxref=GeneID:102678903%2CGenbank:XP_006617117.1;Parent=rna-XM_006617054.2
NW_006263567.1	Gnomon	CDS	763901	764035	.	+	0	Name=XP_006617117.1;ID=cds-XP_006617117.1;Dbxref=GeneID:102678903%2CGenbank:XP_006617117.1;Parent=rna-XM_006617054.2
NW_006263567.1	Gnomon	CDS	764180	764325	.	+	0	Name=XP_006617117.1;ID=cds-XP_006617117.1;Dbxref=GeneID:102678903%2CGenbank:XP_006617117.1;Parent=rna-XM_006617054.2
NW_006263567.1	Gnomon	CDS	764410	764617	.	+	0	Name=XP_006617117.1;ID=cds-XP_006617117.1;Dbxref=GeneID:102678903%2CGenbank:XP_006617117.1;Parent=rna-XM_006617054.2
NW_006263567.1	Gnomon	CDS	764690	764867	.	+	0	Name=XP_006617117.1;ID=cds-XP_006617117.1;Dbxref=GeneID:102678903%2CGenbank:XP_006617117.1;Parent=rna-XM_006617054.2
NW_006263567.1	Gnomon	CDS	764954	765140	.	+	0	Name=XP_006617117.1;ID=cds-XP_006617117.1;Dbxref=GeneID:102678903%2CGenbank:XP_006617117.1;Parent=rna-XM_006617054.2
NW_006263567.1	Gnomon	CDS	765227	765492	.	+	0	Name=XP_006617117.1;ID=cds-XP_006617117.1;Dbxref=GeneID:102678903%2CGenbank:XP_006617117.1;Parent=rna-XM_006617054.2
NW_006263567.1	Gnomon	CDS	765644	765730	.	+	0	Name=XP_006617117.1;ID=cds-XP_006617117.1;Dbxref=GeneID:102678903%2CGenbank:XP_006617117.1;Parent=rna-XM_006617054.2
NW_006263567.1	Gnomon	CDS	765906	766120	.	+	0	Name=XP_006617117.1;ID=cds-XP_006617117.1;Dbxref=GeneID:102678903%2CGenbank:XP_006617117.1;Parent=rna-XM_006617054.2
NW_006263567.1	Gnomon	exon	164054	164320	.	-	.	ID=exon-XM_006617012.2-10;Dbxref=GeneID:102673111%2CGenbank:XM_006617012.2;Parent=rna-XM_006617012.2
NW_006263567.1	Gnomon	exon	163785	163980	.	-	.	ID=exon-XM_006617012.2-11;Dbxref=GeneID:102673111%2CGenbank:XM_006617012.2;Parent=rna-XM_006617012.2
NW_006263567.1	Gnomon	exon	163524	163715	.	-	.	ID=exon-XM_006617012.2-12;Dbxref=GeneID:102673111%2CGenbank:XM_006617012.2;Parent=rna-XM_006617012.2
NW_006263567.1	Gnomon	exon	163260	163447	.	-	.	ID=exon-XM_006617012.2-13;Dbxref=GeneID:102673111%2CGenbank:XM_006617012.2;Parent=rna-XM_006617012.2
NW_006263567.1	Gnomon	exon	163089	163191	.	-	.	ID=exon-XM_006617012.2-14;Dbxref=GeneID:102673111%2CGenbank:XM_006617012.2;Parent=rna-XM_006617012.2
NW_006263567.1	Gnomon	exon	161920	162200	.	-	.	ID=exon-XM_006617012.2-15;Dbxref=GeneID:102673111%2CGenbank:XM_006617012.2;Parent=rna-XM_006617012.2
NW_006263567.1	Gnomon	exon	403104	403430	.	-	.	ID=exon-XM_006617036.2-3;Dbxref=GeneID:102676604%2CGenbank:XM_006617036.2;Parent=rna-XM_006617036.2
NW_006263567.1	Gnomon	exon	402905	403035	.	-	.	ID=exon-XM_006617036.2-4;Dbxref=GeneID:102676604%2CGenbank:XM_006617036.2;Parent=rna-XM_006617036.2
NW_006263567.1	Gnomon	exon	402643	402818	.	-	.	ID=exon-XM_006617036.2-5;Dbxref=GeneID:102676604%2CGenbank:XM_006617036.2;Parent=rna-XM_006617036.2
NW_006263567.1	Gnomon	exon	401584	402575	.	-	.	ID=exon-XM_006617036.2-6;Dbxref=GeneID:102676604%2CGenbank:XM_006617036.2;Parent=rna-XM_006617036.2
NW_006263567.1	Gnomon	exon	404759	405300	.	-	.	ID=exon-XM_006617036.2-1;Dbxref=GeneID:102676604%2CGenbank:XM_006617036.2;Parent=rna-XM_006617036.2
NW_006263567.1	Gnomon	exon	403507	404653	.	-	.	ID=exon-XM_006617036.2-2;Dbxref=GeneID:102676604%2CGenbank:XM_006617036.2;Parent=rna-XM_006617036.2
NW_006263567.1	Gnomon	exon	76455	77724	.	-	.	ID=exon-XM_031511123.1-2;Dbxref=GeneID:102681817%2CGenbank:XM_031511123.1;Parent=rna-XM_031511123.1
NW_006263567.1	Gnomon	exon	75775	76374	.	-	.	ID=exon-XM_031511123.1-3;Dbxref=GeneID:102681817%2CGenbank:XM_031511123.1;Parent=rna-XM_031511123.1
NW_006263567.1	Gnomon	exon	78351	78619	.	-	.	ID=exon-XM_031511123.1-1;Dbxref=GeneID:102681817%2CGenbank:XM_031511123.1;Parent=rna-XM_031511123.1
NW_006263567.1	Gnomon	exon	804931	805247	.	-	.	ID=exon-XM_031511146.1-1;Dbxref=GeneID:102680128%2CGenbank:XM_031511146.1;Parent=rna-XM_031511146.1
NW_006263567.1	Gnomon	exon	804115	804847	.	-	.	ID=exon-XM_031511146.1-2;Dbxref=GeneID:102680128%2CGenbank:XM_031511146.1;Parent=rna-XM_031511146.1
NW_006263567.1	Gnomon	exon	802803	803036	.	-	.	ID=exon-XM_031511146.1-3;Dbxref=GeneID:102680128%2CGenbank:XM_031511146.1;Parent=rna-XM_031511146.1
NW_006263567.1	Gnomon	exon	802086	802688	.	-	.	ID=exon-XM_031511146.1-4;Dbxref=GeneID:102680128%2CGenbank:XM_031511146.1;Parent=rna-XM_031511146.1
NW_006263567.1	Gnomon	exon	801337	802014	.	-	.	ID=exon-XM_031511146.1-5;Dbxref=GeneID:102680128%2CGenbank:XM_031511146.1;Parent=rna-XM_031511146.1
NW_006263567.1	Gnomon	exon	800924	801088	.	-	.	ID=exon-XM_031511146.1-6;Dbxref=GeneID:102680128%2CGenbank:XM_031511146.1;Parent=rna-XM_031511146.1
NW_006263567.1	Gnomon	CDS	768643	768796	.	-	0	Name=XP_006617115.1;ID=cds-XP_006617115.1;Dbxref=GeneID:102678772%2CGenbank:XP_006617115.1;Parent=rna-XM_006617052.2
NW_006263567.1	Gnomon	CDS	768384	768543	.	-	0	Name=XP_006617115.1;ID=cds-XP_006617115.1;Dbxref=GeneID:102678772%2CGenbank:XP_006617115.1;Parent=rna-XM_006617052.2
NW_006263567.1	Gnomon	CDS	767885	767990	.	-	0	Name=XP_006617115.1;ID=cds-XP_006617115.1;Dbxref=GeneID:102678772%2CGenbank:XP_006617115.1;Parent=rna-XM_006617052.2
NW_006263567.1	Gnomon	CDS	767306	767675	.	-	0	Name=XP_006617115.1;ID=cds-XP_006617115.1;Dbxref=GeneID:102678772%2CGenbank:XP_006617115.1;Parent=rna-XM_006617052.2
NW_006263567.1	Gnomon	CDS	767151	767230	.	-	0	Name=XP_006617115.1;ID=cds-XP_006617115.1;Dbxref=GeneID:102678772%2CGenbank:XP_006617115.1;Parent=rna-XM_006617052.2
NW_006263567.1	Gnomon	gene	799730	805934	.	-	.	Name=LOC102680128;ID=gene-LOC102680128;Dbxref=GeneID:102680128
NW_006263567.1	Gnomon	CDS	159836	159910	.	+	0	Name=XP_031366979.1;ID=cds-XP_031366979.1;Dbxref=GeneID:102673521%2CGenbank:XP_031366979.1;Parent=rna-XM_031511119.1
NW_006263567.1	Gnomon	CDS	160014	160279	.	+	0	Name=XP_031366979.1;ID=cds-XP_031366979.1;Dbxref=GeneID:102673521%2CGenbank:XP_031366979.1;Parent=rna-XM_031511119.1
NW_006263567.1	Gnomon	CDS	160388	160802	.	+	0	Name=XP_031366979.1;ID=cds-XP_031366979.1;Dbxref=GeneID:102673521%2CGenbank:XP_031366979.1;Parent=rna-XM_031511119.1
NW_006263567.1	Gnomon	exon	37644	38717	.	+	.	ID=exon-XM_006617110.2-10;Dbxref=GeneID:102674692%2CGenbank:XM_006617110.2;Parent=rna-XM_006617110.2
NW_006263567.1	Gnomon	exon	38799	39374	.	+	.	ID=exon-XM_006617110.2-11;Dbxref=GeneID:102674692%2CGenbank:XM_006617110.2;Parent=rna-XM_006617110.2
NW_006263567.1	Gnomon	CDS	102612	102759	.	-	0	Name=XP_006617066.1;ID=cds-XP_006617066.1;Dbxref=GeneID:102671754%2CGenbank:XP_006617066.1;Parent=rna-XM_006617003.2
NW_006263567.1	Gnomon	CDS	102241	102502	.	-	0	Name=XP_006617066.1;ID=cds-XP_006617066.1;Dbxref=GeneID:102671754%2CGenbank:XP_006617066.1;Parent=rna-XM_006617003.2
NW_006263567.1	Gnomon	CDS	100092	100305	.	-	0	Name=XP_006617066.1;ID=cds-XP_006617066.1;Dbxref=GeneID:102671754%2CGenbank:XP_006617066.1;Parent=rna-XM_006617003.2
NW_006263567.1	Gnomon	CDS	99786	100019	.	-	0	Name=XP_006617066.1;ID=cds-XP_006617066.1;Dbxref=GeneID:102671754%2CGenbank:XP_006617066.1;Parent=rna-XM_006617003.2
NW_006263567.1	Gnomon	CDS	99560	99691	.	-	0	Name=XP_006617066.1;ID=cds-XP_006617066.1;Dbxref=GeneID:102671754%2CGenbank:XP_006617066.1;Parent=rna-XM_006617003.2
NW_006263567.1	Gnomon	CDS	99285	99484	.	-	0	Name=XP_006617066.1;ID=cds-XP_006617066.1;Dbxref=GeneID:102671754%2CGenbank:XP_006617066.1;Parent=rna-XM_006617003.2
NW_006263567.1	Gnomon	CDS	99091	99214	.	-	0	Name=XP_006617066.1;ID=cds-XP_006617066.1;Dbxref=GeneID:102671754%2CGenbank:XP_006617066.1;Parent=rna-XM_006617003.2
NW_006263567.1	Gnomon	CDS	98916	99022	.	-	0	Name=XP_006617066.1;ID=cds-XP_006617066.1;Dbxref=GeneID:102671754%2CGenbank:XP_006617066.1;Parent=rna-XM_006617003.2
NW_006263567.1	Gnomon	CDS	97533	97699	.	-	0	Name=XP_006617066.1;ID=cds-XP_006617066.1;Dbxref=GeneID:102671754%2CGenbank:XP_006617066.1;Parent=rna-XM_006617003.2
NW_006263567.1	Gnomon	CDS	97004	97464	.	-	0	Name=XP_006617066.1;ID=cds-XP_006617066.1;Dbxref=GeneID:102671754%2CGenbank:XP_006617066.1;Parent=rna-XM_006617003.2
NW_006263567.1	Gnomon	CDS	96868	96906	.	-	0	Name=XP_006617066.1;ID=cds-XP_006617066.1;Dbxref=GeneID:102671754%2CGenbank:XP_006617066.1;Parent=rna-XM_006617003.2
NW_006263567.1	Gnomon	exon	793353	793620	.	-	.	ID=exon-XM_006617062.2-1;Dbxref=GeneID:102679867%2CGenbank:XM_006617062.2;Parent=rna-XM_006617062.2
NW_006263567.1	Gnomon	gene	64620	69892	.	+	.	Name=LOC102670710;ID=gene-LOC102670710;Dbxref=GeneID:102670710
NW_006263567.1	Gnomon	exon	774731	775749	.	-	.	ID=exon-XM_006617062.2-6;Dbxref=GeneID:102679867%2CGenbank:XM_006617062.2;Parent=rna-XM_006617062.2
NW_006263567.1	Gnomon	exon	776101	776174	.	-	.	ID=exon-XM_006617062.2-4;Dbxref=GeneID:102679867%2CGenbank:XM_006617062.2;Parent=rna-XM_006617062.2
NW_006263567.1	Gnomon	exon	775844	775999	.	-	.	ID=exon-XM_006617062.2-5;Dbxref=GeneID:102679867%2CGenbank:XM_006617062.2;Parent=rna-XM_006617062.2
NW_006263567.1	Gnomon	exon	785066	785231	.	-	.	ID=exon-XM_006617062.2-2;Dbxref=GeneID:102679867%2CGenbank:XM_006617062.2;Parent=rna-XM_006617062.2
NW_006263567.1	Gnomon	exon	783180	783267	.	-	.	ID=exon-XM_006617062.2-3;Dbxref=GeneID:102679867%2CGenbank:XM_006617062.2;Parent=rna-XM_006617062.2
NW_006263567.1	Gnomon	gene	773095	773734	.	-	.	Name=LOC102679112;ID=gene-LOC102679112;Dbxref=GeneID:102679112
NW_006263567.1	Gnomon	exon	76455	77724	.	-	.	ID=exon-XM_031511124.1-3;Dbxref=GeneID:102681817%2CGenbank:XM_031511124.1;Parent=rna-XM_031511124.1
NW_006263567.1	Gnomon	exon	75775	76374	.	-	.	ID=exon-XM_031511124.1-4;Dbxref=GeneID:102681817%2CGenbank:XM_031511124.1;Parent=rna-XM_031511124.1
NW_006263567.1	Gnomon	exon	78362	78610	.	-	.	ID=exon-XM_031511124.1-1;Dbxref=GeneID:102681817%2CGenbank:XM_031511124.1;Parent=rna-XM_031511124.1
NW_006263567.1	Gnomon	exon	78030	78242	.	-	.	ID=exon-XM_031511124.1-2;Dbxref=GeneID:102681817%2CGenbank:XM_031511124.1;Parent=rna-XM_031511124.1
NW_006263567.1	Gnomon	gene	874718	876853	.	-	.	Name=LOC102670761;ID=gene-LOC102670761;Dbxref=GeneID:102670761
NW_006263567.1	Gnomon	lnc_RNA	1176165	1197220	.	+	.	Name=XR_421990.2;ID=rna-XR_421990.2;Dbxref=GeneID:102672398%2CGenbank:XR_421990.2;Parent=gene-LOC102672398
NW_006263567.1	Gnomon	gene	771546	772939	.	-	.	Name=LOC102679252;ID=gene-LOC102679252;Dbxref=GeneID:102679252
NW_006263567.1	Gnomon	exon	159762	159910	.	+	.	ID=exon-XM_006617014.2-1;Dbxref=GeneID:102673521%2CGenbank:XM_006617014.2;Parent=rna-XM_006617014.2
NW_006263567.1	Gnomon	exon	160014	160279	.	+	.	ID=exon-XM_006617014.2-2;Dbxref=GeneID:102673521%2CGenbank:XM_006617014.2;Parent=rna-XM_006617014.2
NW_006263567.1	Gnomon	exon	160388	160812	.	+	.	ID=exon-XM_006617014.2-3;Dbxref=GeneID:102673521%2CGenbank:XM_006617014.2;Parent=rna-XM_006617014.2
NW_006263567.1	Gnomon	exon	160964	161057	.	+	.	ID=exon-XM_006617014.2-4;Dbxref=GeneID:102673521%2CGenbank:XM_006617014.2;Parent=rna-XM_006617014.2
NW_006263567.1	Gnomon	CDS	199620	199729	.	-	0	Name=XP_031366978.1;ID=cds-XP_031366978.1;Dbxref=GeneID:102673111%2CGenbank:XP_031366978.1;Parent=rna-XM_031511118.1
NW_006263567.1	Gnomon	CDS	186264	186493	.	-	0	Name=XP_031366978.1;ID=cds-XP_031366978.1;Dbxref=GeneID:102673111%2CGenbank:XP_031366978.1;Parent=rna-XM_031511118.1
NW_006263567.1	Gnomon	CDS	185952	186088	.	-	0	Name=XP_031366978.1;ID=cds-XP_031366978.1;Dbxref=GeneID:102673111%2CGenbank:XP_031366978.1;Parent=rna-XM_031511118.1
NW_006263567.1	Gnomon	CDS	166496	166578	.	-	0	Name=XP_031366978.1;ID=cds-XP_031366978.1;Dbxref=GeneID:102673111%2CGenbank:XP_031366978.1;Parent=rna-XM_031511118.1
NW_006263567.1	Gnomon	CDS	166063	166241	.	-	0	Name=XP_031366978.1;ID=cds-XP_031366978.1;Dbxref=GeneID:102673111%2CGenbank:XP_031366978.1;Parent=rna-XM_031511118.1
NW_006263567.1	Gnomon	CDS	165609	165757	.	-	0	Name=XP_031366978.1;ID=cds-XP_031366978.1;Dbxref=GeneID:102673111%2CGenbank:XP_031366978.1;Parent=rna-XM_031511118.1
NW_006263567.1	Gnomon	CDS	165274	165495	.	-	0	Name=XP_031366978.1;ID=cds-XP_031366978.1;Dbxref=GeneID:102673111%2CGenbank:XP_031366978.1;Parent=rna-XM_031511118.1
NW_006263567.1	Gnomon	CDS	164760	164948	.	-	0	Name=XP_031366978.1;ID=cds-XP_031366978.1;Dbxref=GeneID:102673111%2CGenbank:XP_031366978.1;Parent=rna-XM_031511118.1
NW_006263567.1	Gnomon	CDS	164401	164591	.	-	0	Name=XP_031366978.1;ID=cds-XP_031366978.1;Dbxref=GeneID:102673111%2CGenbank:XP_031366978.1;Parent=rna-XM_031511118.1
NW_006263567.1	Gnomon	CDS	164054	164320	.	-	0	Name=XP_031366978.1;ID=cds-XP_031366978.1;Dbxref=GeneID:102673111%2CGenbank:XP_031366978.1;Parent=rna-XM_031511118.1
NW_006263567.1	Gnomon	CDS	163785	163980	.	-	0	Name=XP_031366978.1;ID=cds-XP_031366978.1;Dbxref=GeneID:102673111%2CGenbank:XP_031366978.1;Parent=rna-XM_031511118.1
NW_006263567.1	Gnomon	CDS	163524	163715	.	-	0	Name=XP_031366978.1;ID=cds-XP_031366978.1;Dbxref=GeneID:102673111%2CGenbank:XP_031366978.1;Parent=rna-XM_031511118.1
NW_006263567.1	Gnomon	CDS	163260	163447	.	-	0	Name=XP_031366978.1;ID=cds-XP_031366978.1;Dbxref=GeneID:102673111%2CGenbank:XP_031366978.1;Parent=rna-XM_031511118.1
NW_006263567.1	Gnomon	CDS	163089	163191	.	-	0	Name=XP_031366978.1;ID=cds-XP_031366978.1;Dbxref=GeneID:102673111%2CGenbank:XP_031366978.1;Parent=rna-XM_031511118.1
NW_006263567.1	Gnomon	CDS	162090	162200	.	-	0	Name=XP_031366978.1;ID=cds-XP_031366978.1;Dbxref=GeneID:102673111%2CGenbank:XP_031366978.1;Parent=rna-XM_031511118.1
NW_006263567.1	Gnomon	exon	402905	403035	.	-	.	ID=exon-XM_006617038.2-5;Dbxref=GeneID:102676604%2CGenbank:XM_006617038.2;Parent=rna-XM_006617038.2
NW_006263567.1	Gnomon	exon	402643	402818	.	-	.	ID=exon-XM_006617038.2-6;Dbxref=GeneID:102676604%2CGenbank:XM_006617038.2;Parent=rna-XM_006617038.2
NW_006263567.1	Gnomon	exon	401584	402575	.	-	.	ID=exon-XM_006617038.2-7;Dbxref=GeneID:102676604%2CGenbank:XM_006617038.2;Parent=rna-XM_006617038.2
NW_006263567.1	Gnomon	exon	404759	404997	.	-	.	ID=exon-XM_006617038.2-1;Dbxref=GeneID:102676604%2CGenbank:XM_006617038.2;Parent=rna-XM_006617038.2
NW_006263567.1	Gnomon	exon	404537	404653	.	-	.	ID=exon-XM_006617038.2-2;Dbxref=GeneID:102676604%2CGenbank:XM_006617038.2;Parent=rna-XM_006617038.2
NW_006263567.1	Gnomon	exon	403507	404451	.	-	.	ID=exon-XM_006617038.2-3;Dbxref=GeneID:102676604%2CGenbank:XM_006617038.2;Parent=rna-XM_006617038.2
NW_006263567.1	Gnomon	exon	403104	403430	.	-	.	ID=exon-XM_006617038.2-4;Dbxref=GeneID:102676604%2CGenbank:XM_006617038.2;Parent=rna-XM_006617038.2
NW_006263567.1	Gnomon	CDS	1166476	1166664	.	+	0	Name=XP_006617161.1;ID=cds-XP_006617161.1;Dbxref=GeneID:102672661%2CGenbank:XP_006617161.1;Parent=rna-XM_006617098.2
NW_006263567.1	Gnomon	CDS	1166777	1166962	.	+	0	Name=XP_006617161.1;ID=cds-XP_006617161.1;Dbxref=GeneID:102672661%2CGenbank:XP_006617161.1;Parent=rna-XM_006617098.2
NW_006263567.1	Gnomon	CDS	1167220	1167393	.	+	0	Name=XP_006617161.1;ID=cds-XP_006617161.1;Dbxref=GeneID:102672661%2CGenbank:XP_006617161.1;Parent=rna-XM_006617098.2
NW_006263567.1	Gnomon	mRNA	228038	230131	.	+	.	Name=XM_006617019.2;ID=rna-XM_006617019.2;Dbxref=GeneID:102674171%2CGenbank:XM_006617019.2;Parent=gene-LOC102674171
NW_006263567.1	Gnomon	gene	873803	874205	.	-	.	Name=LOC102670899;ID=gene-LOC102670899;Dbxref=GeneID:102670899
NW_006263567.1	Gnomon	gene	90202	92224	.	-	.	Name=LOC102670849;ID=gene-LOC102670849;Dbxref=GeneID:102670849
NW_006263567.1	Gnomon	mRNA	31057	39374	.	+	.	Name=XM_006617110.2;ID=rna-XM_006617110.2;Dbxref=GeneID:102674692%2CGenbank:XM_006617110.2;Parent=gene-LOC102674692
NW_006263567.1	Gnomon	exon	1301300	1301565	.	-	.	ID=exon-XM_006617108.2-1;Dbxref=GeneID:102674489%2CGenbank:XM_006617108.2;Parent=rna-XM_006617108.2
NW_006263567.1	Gnomon	exon	1289583	1289712	.	-	.	ID=exon-XM_006617108.2-2;Dbxref=GeneID:102674489%2CGenbank:XM_006617108.2;Parent=rna-XM_006617108.2
NW_006263567.1	Gnomon	exon	1286424	1286522	.	-	.	ID=exon-XM_006617108.2-3;Dbxref=GeneID:102674489%2CGenbank:XM_006617108.2;Parent=rna-XM_006617108.2
NW_006263567.1	Gnomon	exon	1281673	1281952	.	-	.	ID=exon-XM_006617108.2-4;Dbxref=GeneID:102674489%2CGenbank:XM_006617108.2;Parent=rna-XM_006617108.2
NW_006263567.1	Gnomon	gene	770146	773279	.	-	.	Name=LOC102679377;ID=gene-LOC102679377;Dbxref=GeneID:102679377
NW_006263567.1	Gnomon	exon	763901	764035	.	+	.	ID=exon-XM_031511148.1-7;Dbxref=GeneID:102678903%2CGenbank:XM_031511148.1;Parent=rna-XM_031511148.1
NW_006263567.1	Gnomon	exon	764180	764325	.	+	.	ID=exon-XM_031511148.1-8;Dbxref=GeneID:102678903%2CGenbank:XM_031511148.1;Parent=rna-XM_031511148.1
NW_006263567.1	Gnomon	exon	764410	764617	.	+	.	ID=exon-XM_031511148.1-9;Dbxref=GeneID:102678903%2CGenbank:XM_031511148.1;Parent=rna-XM_031511148.1
NW_006263567.1	Gnomon	exon	760361	760675	.	+	.	ID=exon-XM_031511148.1-3;Dbxref=GeneID:102678903%2CGenbank:XM_031511148.1;Parent=rna-XM_031511148.1
NW_006263567.1	Gnomon	exon	760798	760905	.	+	.	ID=exon-XM_031511148.1-4;Dbxref=GeneID:102678903%2CGenbank:XM_031511148.1;Parent=rna-XM_031511148.1
NW_006263567.1	Gnomon	exon	762964	763057	.	+	.	ID=exon-XM_031511148.1-5;Dbxref=GeneID:102678903%2CGenbank:XM_031511148.1;Parent=rna-XM_031511148.1
NW_006263567.1	Gnomon	exon	763393	763560	.	+	.	ID=exon-XM_031511148.1-6;Dbxref=GeneID:102678903%2CGenbank:XM_031511148.1;Parent=rna-XM_031511148.1
NW_006263567.1	Gnomon	exon	745719	745836	.	+	.	ID=exon-XM_031511148.1-1;Dbxref=GeneID:102678903%2CGenbank:XM_031511148.1;Parent=rna-XM_031511148.1
NW_006263567.1	Gnomon	exon	758769	758996	.	+	.	ID=exon-XM_031511148.1-2;Dbxref=GeneID:102678903%2CGenbank:XM_031511148.1;Parent=rna-XM_031511148.1
NW_006263567.1	Gnomon	exon	78351	78599	.	-	.	ID=exon-XM_006616992.2-1;Dbxref=GeneID:102681817%2CGenbank:XM_006616992.2;Parent=rna-XM_006616992.2
NW_006263567.1	Gnomon	exon	78030	78242	.	-	.	ID=exon-XM_006616992.2-2;Dbxref=GeneID:102681817%2CGenbank:XM_006616992.2;Parent=rna-XM_006616992.2
NW_006263567.1	Gnomon	exon	76455	77724	.	-	.	ID=exon-XM_006616992.2-3;Dbxref=GeneID:102681817%2CGenbank:XM_006616992.2;Parent=rna-XM_006616992.2
NW_006263567.1	Gnomon	exon	75775	76374	.	-	.	ID=exon-XM_006616992.2-4;Dbxref=GeneID:102681817%2CGenbank:XM_006616992.2;Parent=rna-XM_006616992.2
NW_006263567.1	Gnomon	CDS	933616	933853	.	+	0	Name=XP_031366977.1;ID=cds-XP_031366977.1;Dbxref=GeneID:102674036%2CGenbank:XP_031366977.1;Parent=rna-XM_031511117.1
NW_006263567.1	Gnomon	CDS	933920	934152	.	+	0	Name=XP_031366977.1;ID=cds-XP_031366977.1;Dbxref=GeneID:102674036%2CGenbank:XP_031366977.1;Parent=rna-XM_031511117.1
NW_006263567.1	Gnomon	CDS	934346	934611	.	+	0	Name=XP_031366977.1;ID=cds-XP_031366977.1;Dbxref=GeneID:102674036%2CGenbank:XP_031366977.1;Parent=rna-XM_031511117.1
NW_006263567.1	Gnomon	CDS	934780	935180	.	+	0	Name=XP_031366977.1;ID=cds-XP_031366977.1;Dbxref=GeneID:102674036%2CGenbank:XP_031366977.1;Parent=rna-XM_031511117.1
NW_006263567.1	Gnomon	CDS	935252	935679	.	+	0	Name=XP_031366977.1;ID=cds-XP_031366977.1;Dbxref=GeneID:102674036%2CGenbank:XP_031366977.1;Parent=rna-XM_031511117.1
NW_006263567.1	Gnomon	CDS	935752	935942	.	+	0	Name=XP_031366977.1;ID=cds-XP_031366977.1;Dbxref=GeneID:102674036%2CGenbank:XP_031366977.1;Parent=rna-XM_031511117.1
NW_006263567.1	Gnomon	CDS	936258	936308	.	+	0	Name=XP_031366977.1;ID=cds-XP_031366977.1;Dbxref=GeneID:102674036%2CGenbank:XP_031366977.1;Parent=rna-XM_031511117.1
NW_006263567.1	Gnomon	CDS	936365	936638	.	+	0	Name=XP_031366977.1;ID=cds-XP_031366977.1;Dbxref=GeneID:102674036%2CGenbank:XP_031366977.1;Parent=rna-XM_031511117.1
NW_006263567.1	Gnomon	CDS	936742	937285	.	+	0	Name=XP_031366977.1;ID=cds-XP_031366977.1;Dbxref=GeneID:102674036%2CGenbank:XP_031366977.1;Parent=rna-XM_031511117.1
NW_006263567.1	Gnomon	CDS	937928	938245	.	+	0	Name=XP_031366977.1;ID=cds-XP_031366977.1;Dbxref=GeneID:102674036%2CGenbank:XP_031366977.1;Parent=rna-XM_031511117.1
NW_006263567.1	Gnomon	CDS	938320	938674	.	+	0	Name=XP_031366977.1;ID=cds-XP_031366977.1;Dbxref=GeneID:102674036%2CGenbank:XP_031366977.1;Parent=rna-XM_031511117.1
NW_006263567.1	Gnomon	CDS	938763	939034	.	+	0	Name=XP_031366977.1;ID=cds-XP_031366977.1;Dbxref=GeneID:102674036%2CGenbank:XP_031366977.1;Parent=rna-XM_031511117.1
NW_006263567.1	Gnomon	CDS	939110	939490	.	+	0	Name=XP_031366977.1;ID=cds-XP_031366977.1;Dbxref=GeneID:102674036%2CGenbank:XP_031366977.1;Parent=rna-XM_031511117.1
NW_006263567.1	Gnomon	CDS	939549	939697	.	+	0	Name=XP_031366977.1;ID=cds-XP_031366977.1;Dbxref=GeneID:102674036%2CGenbank:XP_031366977.1;Parent=rna-XM_031511117.1
NW_006263567.1	Gnomon	CDS	940444	941287	.	+	0	Name=XP_031366977.1;ID=cds-XP_031366977.1;Dbxref=GeneID:102674036%2CGenbank:XP_031366977.1;Parent=rna-XM_031511117.1
NW_006263567.1	Gnomon	CDS	941525	942089	.	+	0	Name=XP_031366977.1;ID=cds-XP_031366977.1;Dbxref=GeneID:102674036%2CGenbank:XP_031366977.1;Parent=rna-XM_031511117.1
NW_006263567.1	Gnomon	CDS	942370	943230	.	+	0	Name=XP_031366977.1;ID=cds-XP_031366977.1;Dbxref=GeneID:102674036%2CGenbank:XP_031366977.1;Parent=rna-XM_031511117.1
NW_006263567.1	Gnomon	CDS	943422	944954	.	+	0	Name=XP_031366977.1;ID=cds-XP_031366977.1;Dbxref=GeneID:102674036%2CGenbank:XP_031366977.1;Parent=rna-XM_031511117.1
NW_006263567.1	Gnomon	CDS	945049	945410	.	+	0	Name=XP_031366977.1;ID=cds-XP_031366977.1;Dbxref=GeneID:102674036%2CGenbank:XP_031366977.1;Parent=rna-XM_031511117.1
NW_006263567.1	Gnomon	CDS	945546	946022	.	+	0	Name=XP_031366977.1;ID=cds-XP_031366977.1;Dbxref=GeneID:102674036%2CGenbank:XP_031366977.1;Parent=rna-XM_031511117.1
NW_006263567.1	Gnomon	CDS	946246	946510	.	+	0	Name=XP_031366977.1;ID=cds-XP_031366977.1;Dbxref=GeneID:102674036%2CGenbank:XP_031366977.1;Parent=rna-XM_031511117.1
NW_006263567.1	Gnomon	CDS	946634	946983	.	+	0	Name=XP_031366977.1;ID=cds-XP_031366977.1;Dbxref=GeneID:102674036%2CGenbank:XP_031366977.1;Parent=rna-XM_031511117.1
NW_006263567.1	Gnomon	CDS	947081	947343	.	+	0	Name=XP_031366977.1;ID=cds-XP_031366977.1;Dbxref=GeneID:102674036%2CGenbank:XP_031366977.1;Parent=rna-XM_031511117.1
NW_006263567.1	Gnomon	CDS	947413	947709	.	+	0	Name=XP_031366977.1;ID=cds-XP_031366977.1;Dbxref=GeneID:102674036%2CGenbank:XP_031366977.1;Parent=rna-XM_031511117.1
NW_006263567.1	Gnomon	CDS	947779	947948	.	+	0	Name=XP_031366977.1;ID=cds-XP_031366977.1;Dbxref=GeneID:102674036%2CGenbank:XP_031366977.1;Parent=rna-XM_031511117.1
NW_006263567.1	Gnomon	CDS	948044	948347	.	+	0	Name=XP_031366977.1;ID=cds-XP_031366977.1;Dbxref=GeneID:102674036%2CGenbank:XP_031366977.1;Parent=rna-XM_031511117.1
NW_006263567.1	Gnomon	CDS	948409	948878	.	+	0	Name=XP_031366977.1;ID=cds-XP_031366977.1;Dbxref=GeneID:102674036%2CGenbank:XP_031366977.1;Parent=rna-XM_031511117.1
NW_006263567.1	Gnomon	CDS	948945	949499	.	+	0	Name=XP_031366977.1;ID=cds-XP_031366977.1;Dbxref=GeneID:102674036%2CGenbank:XP_031366977.1;Parent=rna-XM_031511117.1
NW_006263567.1	Gnomon	CDS	949621	949921	.	+	0	Name=XP_031366977.1;ID=cds-XP_031366977.1;Dbxref=GeneID:102674036%2CGenbank:XP_031366977.1;Parent=rna-XM_031511117.1
NW_006263567.1	Gnomon	CDS	949989	950270	.	+	0	Name=XP_031366977.1;ID=cds-XP_031366977.1;Dbxref=GeneID:102674036%2CGenbank:XP_031366977.1;Parent=rna-XM_031511117.1
NW_006263567.1	Gnomon	CDS	950351	950652	.	+	0	Name=XP_031366977.1;ID=cds-XP_031366977.1;Dbxref=GeneID:102674036%2CGenbank:XP_031366977.1;Parent=rna-XM_031511117.1
NW_006263567.1	Gnomon	CDS	950732	950859	.	+	0	Name=XP_031366977.1;ID=cds-XP_031366977.1;Dbxref=GeneID:102674036%2CGenbank:XP_031366977.1;Parent=rna-XM_031511117.1
NW_006263567.1	Gnomon	CDS	950927	951141	.	+	0	Name=XP_031366977.1;ID=cds-XP_031366977.1;Dbxref=GeneID:102674036%2CGenbank:XP_031366977.1;Parent=rna-XM_031511117.1
NW_006263567.1	Gnomon	CDS	951205	951561	.	+	0	Name=XP_031366977.1;ID=cds-XP_031366977.1;Dbxref=GeneID:102674036%2CGenbank:XP_031366977.1;Parent=rna-XM_031511117.1
NW_006263567.1	Gnomon	CDS	951896	952044	.	+	0	Name=XP_031366977.1;ID=cds-XP_031366977.1;Dbxref=GeneID:102674036%2CGenbank:XP_031366977.1;Parent=rna-XM_031511117.1
NW_006263567.1	Gnomon	CDS	952131	952425	.	+	0	Name=XP_031366977.1;ID=cds-XP_031366977.1;Dbxref=GeneID:102674036%2CGenbank:XP_031366977.1;Parent=rna-XM_031511117.1
NW_006263567.1	Gnomon	exon	34668	34678	.	-	.	ID=exon-XR_004150722.1-1;Dbxref=GeneID:116185812%2CGenbank:XR_004150722.1;Parent=rna-XR_004150722.1
NW_006263567.1	Gnomon	exon	31791	31794	.	-	.	ID=exon-XR_004150722.1-2;Dbxref=GeneID:116185812%2CGenbank:XR_004150722.1;Parent=rna-XR_004150722.1
NW_006263567.1	Gnomon	exon	19100	19681	.	-	.	ID=exon-XR_004150722.1-3;Dbxref=GeneID:116185812%2CGenbank:XR_004150722.1;Parent=rna-XR_004150722.1
NW_006263567.1	Gnomon	exon	527337	527350	.	-	.	ID=exon-XR_421988.1-1;Dbxref=GeneID:102678166%2CGenbank:XR_421988.1;Parent=rna-XR_421988.1
NW_006263567.1	Gnomon	exon	519128	519134	.	-	.	ID=exon-XR_421988.1-2;Dbxref=GeneID:102678166%2CGenbank:XR_421988.1;Parent=rna-XR_421988.1
NW_006263567.1	Gnomon	exon	509481	509553	.	-	.	ID=exon-XR_421988.1-3;Dbxref=GeneID:102678166%2CGenbank:XR_421988.1;Parent=rna-XR_421988.1
NW_006263567.1	Gnomon	gene	88188	90502	.	+	.	Name=LOC102670990;ID=gene-LOC102670990;Dbxref=GeneID:102670990
NW_006263567.1	Gnomon	CDS	1073006	1073051	.	-	0	Name=XP_031366976.1;ID=cds-XP_031366976.1;Dbxref=GeneID:116185806%2CGenbank:XP_031366976.1;Parent=rna-XM_031511116.1
NW_006263567.1	Gnomon	CDS	1072766	1072851	.	-	0	Name=XP_031366976.1;ID=cds-XP_031366976.1;Dbxref=GeneID:116185806%2CGenbank:XP_031366976.1;Parent=rna-XM_031511116.1
NW_006263567.1	Gnomon	CDS	1072544	1072651	.	-	0	Name=XP_031366976.1;ID=cds-XP_031366976.1;Dbxref=GeneID:116185806%2CGenbank:XP_031366976.1;Parent=rna-XM_031511116.1
NW_006263567.1	Gnomon	gene	794275	798498	.	+	.	Name=LOC102679496;ID=gene-LOC102679496;Dbxref=GeneID:102679496
NW_006263567.1	Gnomon	exon	317715	318004	.	+	.	ID=exon-XR_004150720.1-10;Dbxref=GeneID:102675408%2CGenbank:XR_004150720.1;Parent=rna-XR_004150720.1
NW_006263567.1	Gnomon	exon	318188	318299	.	+	.	ID=exon-XR_004150720.1-11;Dbxref=GeneID:102675408%2CGenbank:XR_004150720.1;Parent=rna-XR_004150720.1
NW_006263567.1	Gnomon	exon	318975	319339	.	+	.	ID=exon-XR_004150720.1-12;Dbxref=GeneID:102675408%2CGenbank:XR_004150720.1;Parent=rna-XR_004150720.1
NW_006263567.1	Gnomon	exon	319473	319579	.	-	.	ID=exon-XM_031511128.1-10;Dbxref=GeneID:102675013%2CGenbank:XM_031511128.1;Parent=rna-XM_031511128.1
NW_006263567.1	Gnomon	exon	318784	319202	.	-	.	ID=exon-XM_031511128.1-11;Dbxref=GeneID:102675013%2CGenbank:XM_031511128.1;Parent=rna-XM_031511128.1
NW_006263567.1	Gnomon	CDS	100630	100643	.	+	0	Name=XP_006617065.2;ID=cds-XP_006617065.2;Dbxref=GeneID:102671445%2CGenbank:XP_006617065.2;Note=The sequence of the model RefSeq protein was modified relative to this genomic sequence to represent the inferred CDS: deleted 2 bases in 1 codon%3B substituted 1 base at 1 genomic stop codon;Parent=rna-XM_006617002.2
NW_006263567.1	Gnomon	CDS	100725	100968	.	+	0	Name=XP_006617065.2;ID=cds-XP_006617065.2;Dbxref=GeneID:102671445%2CGenbank:XP_006617065.2;Note=The sequence of the model RefSeq protein was modified relative to this genomic sequence to represent the inferred CDS: deleted 2 bases in 1 codon%3B substituted 1 base at 1 genomic stop codon;Parent=rna-XM_006617002.2
NW_006263567.1	Gnomon	CDS	101041	101118	.	+	0	Name=XP_006617065.2;ID=cds-XP_006617065.2;Dbxref=GeneID:102671445%2CGenbank:XP_006617065.2;Note=The sequence of the model RefSeq protein was modified relative to this genomic sequence to represent the inferred CDS: deleted 2 bases in 1 codon%3B substituted 1 base at 1 genomic stop codon;Parent=rna-XM_006617002.2
NW_006263567.1	Gnomon	CDS	101121	101254	.	+	0	Name=XP_006617065.2;ID=cds-XP_006617065.2;Dbxref=GeneID:102671445%2CGenbank:XP_006617065.2;Note=The sequence of the model RefSeq protein was modified relative to this genomic sequence to represent the inferred CDS: deleted 2 bases in 1 codon%3B substituted 1 base at 1 genomic stop codon;Parent=rna-XM_006617002.2
NW_006263567.1	Gnomon	CDS	101343	101463	.	+	0	Name=XP_006617065.2;ID=cds-XP_006617065.2;Dbxref=GeneID:102671445%2CGenbank:XP_006617065.2;Note=The sequence of the model RefSeq protein was modified relative to this genomic sequence to represent the inferred CDS: deleted 2 bases in 1 codon%3B substituted 1 base at 1 genomic stop codon;Parent=rna-XM_006617002.2
NW_006263567.1	Gnomon	CDS	101539	101719	.	+	0	Name=XP_006617065.2;ID=cds-XP_006617065.2;Dbxref=GeneID:102671445%2CGenbank:XP_006617065.2;Note=The sequence of the model RefSeq protein was modified relative to this genomic sequence to represent the inferred CDS: deleted 2 bases in 1 codon%3B substituted 1 base at 1 genomic stop codon;Parent=rna-XM_006617002.2
NW_006263567.1	Gnomon	CDS	101785	101959	.	+	0	Name=XP_006617065.2;ID=cds-XP_006617065.2;Dbxref=GeneID:102671445%2CGenbank:XP_006617065.2;Note=The sequence of the model RefSeq protein was modified relative to this genomic sequence to represent the inferred CDS: deleted 2 bases in 1 codon%3B substituted 1 base at 1 genomic stop codon;Parent=rna-XM_006617002.2
NW_006263567.1	Gnomon	CDS	102020	102152	.	+	0	Name=XP_006617065.2;ID=cds-XP_006617065.2;Dbxref=GeneID:102671445%2CGenbank:XP_006617065.2;Note=The sequence of the model RefSeq protein was modified relative to this genomic sequence to represent the inferred CDS: deleted 2 bases in 1 codon%3B substituted 1 base at 1 genomic stop codon;Parent=rna-XM_006617002.2
NW_006263567.1	Gnomon	mRNA	160621	161581	.	+	.	Name=XM_031511120.1;ID=rna-XM_031511120.1;Dbxref=GeneID:116185809%2CGenbank:XM_031511120.1;Parent=gene-LOC116185809
NW_006263567.1	Gnomon	gene	1017	19215	.	+	.	Name=LOC102680479;ID=gene-LOC102680479;Dbxref=GeneID:102680479
NW_006263567.1	Gnomon	gene	812073	821127	.	-	.	Name=LOC102680439;ID=gene-LOC102680439;Dbxref=GeneID:102680439
NW_006263567.1	Gnomon	CDS	1073006	1073051	.	-	0	Name=XP_031366975.1;ID=cds-XP_031366975.1;Dbxref=GeneID:116185806%2CGenbank:XP_031366975.1;Parent=rna-XM_031511115.1
NW_006263567.1	Gnomon	CDS	1072718	1072851	.	-	0	Name=XP_031366975.1;ID=cds-XP_031366975.1;Dbxref=GeneID:116185806%2CGenbank:XP_031366975.1;Parent=rna-XM_031511115.1
NW_006263567.1	Gnomon	CDS	1072544	1072651	.	-	0	Name=XP_031366975.1;ID=cds-XP_031366975.1;Dbxref=GeneID:116185806%2CGenbank:XP_031366975.1;Parent=rna-XM_031511115.1
NW_006263567.1	Gnomon	mRNA	159762	161057	.	+	.	Name=XM_006617014.2;ID=rna-XM_006617014.2;Dbxref=GeneID:102673521%2CGenbank:XM_006617014.2;Parent=gene-LOC102673521
NW_006263567.1	Gnomon	exon	404759	404792	.	-	.	ID=exon-XM_006617037.2-1;Dbxref=GeneID:102676604%2CGenbank:XM_006617037.2;Parent=rna-XM_006617037.2
NW_006263567.1	Gnomon	exon	402643	402818	.	-	.	ID=exon-XM_006617037.2-6;Dbxref=GeneID:102676604%2CGenbank:XM_006617037.2;Parent=rna-XM_006617037.2
NW_006263567.1	Gnomon	exon	401584	402575	.	-	.	ID=exon-XM_006617037.2-7;Dbxref=GeneID:102676604%2CGenbank:XM_006617037.2;Parent=rna-XM_006617037.2
NW_006263567.1	Gnomon	exon	403104	403430	.	-	.	ID=exon-XM_006617037.2-4;Dbxref=GeneID:102676604%2CGenbank:XM_006617037.2;Parent=rna-XM_006617037.2
NW_006263567.1	Gnomon	exon	402905	403035	.	-	.	ID=exon-XM_006617037.2-5;Dbxref=GeneID:102676604%2CGenbank:XM_006617037.2;Parent=rna-XM_006617037.2
NW_006263567.1	Gnomon	exon	404520	404653	.	-	.	ID=exon-XM_006617037.2-2;Dbxref=GeneID:102676604%2CGenbank:XM_006617037.2;Parent=rna-XM_006617037.2
NW_006263567.1	Gnomon	exon	403507	404451	.	-	.	ID=exon-XM_006617037.2-3;Dbxref=GeneID:102676604%2CGenbank:XM_006617037.2;Parent=rna-XM_006617037.2
NW_006263567.1	Gnomon	exon	73870	73988	.	-	.	ID=exon-XM_006616993.2-1;Dbxref=GeneID:102681947%2CGenbank:XM_006616993.2;Parent=rna-XM_006616993.2
NW_006263567.1	Gnomon	exon	73494	73806	.	-	.	ID=exon-XM_006616993.2-2;Dbxref=GeneID:102681947%2CGenbank:XM_006616993.2;Parent=rna-XM_006616993.2
NW_006263567.1	Gnomon	exon	72921	73415	.	-	.	ID=exon-XM_006616993.2-3;Dbxref=GeneID:102681947%2CGenbank:XM_006616993.2;Parent=rna-XM_006616993.2
NW_006263567.1	Gnomon	exon	159351	159608	.	-	.	ID=exon-XM_006617015.2-1;Dbxref=GeneID:102673685%2CGenbank:XM_006617015.2;Parent=rna-XM_006617015.2
NW_006263567.1	Gnomon	exon	158706	158883	.	-	.	ID=exon-XM_006617015.2-2;Dbxref=GeneID:102673685%2CGenbank:XM_006617015.2;Parent=rna-XM_006617015.2
NW_006263567.1	Gnomon	exon	158370	158615	.	-	.	ID=exon-XM_006617015.2-3;Dbxref=GeneID:102673685%2CGenbank:XM_006617015.2;Parent=rna-XM_006617015.2
NW_006263567.1	Gnomon	exon	158041	158165	.	-	.	ID=exon-XM_006617015.2-4;Dbxref=GeneID:102673685%2CGenbank:XM_006617015.2;Parent=rna-XM_006617015.2
NW_006263567.1	Gnomon	exon	157723	157821	.	-	.	ID=exon-XM_006617015.2-5;Dbxref=GeneID:102673685%2CGenbank:XM_006617015.2;Parent=rna-XM_006617015.2
NW_006263567.1	Gnomon	exon	157371	157642	.	-	.	ID=exon-XM_006617015.2-6;Dbxref=GeneID:102673685%2CGenbank:XM_006617015.2;Parent=rna-XM_006617015.2
NW_006263567.1	Gnomon	exon	157023	157182	.	-	.	ID=exon-XM_006617015.2-7;Dbxref=GeneID:102673685%2CGenbank:XM_006617015.2;Parent=rna-XM_006617015.2
NW_006263567.1	Gnomon	exon	156657	156947	.	-	.	ID=exon-XM_006617015.2-8;Dbxref=GeneID:102673685%2CGenbank:XM_006617015.2;Parent=rna-XM_006617015.2
NW_006263567.1	Gnomon	mRNA	111199	142573	.	-	.	Name=XM_031511121.1;ID=rna-XM_031511121.1;Dbxref=GeneID:102672303%2CGenbank:XM_031511121.1;Note=The sequence of the model RefSeq transcript was modified relative to this genomic sequence to represent the inferred CDS: deleted 2 bases in 1 codon;Parent=gene-LOC102672303
NW_006263567.1	Gnomon	CDS	88953	89250	.	+	0	Name=XP_006617062.1;ID=cds-XP_006617062.1;Dbxref=GeneID:102670990%2CGenbank:XP_006617062.1;Parent=rna-XM_006616999.2
NW_006263567.1	Gnomon	CDS	89326	89516	.	+	0	Name=XP_006617062.1;ID=cds-XP_006617062.1;Dbxref=GeneID:102670990%2CGenbank:XP_006617062.1;Parent=rna-XM_006616999.2
NW_006263567.1	Gnomon	CDS	89614	89924	.	+	0	Name=XP_006617062.1;ID=cds-XP_006617062.1;Dbxref=GeneID:102670990%2CGenbank:XP_006617062.1;Parent=rna-XM_006616999.2
NW_006263567.1	Gnomon	CDS	90004	90094	.	+	0	Name=XP_006617062.1;ID=cds-XP_006617062.1;Dbxref=GeneID:102670990%2CGenbank:XP_006617062.1;Parent=rna-XM_006616999.2
NW_006263567.1	Gnomon	exon	354599	355575	.	+	.	ID=exon-XR_004150723.1-2;Dbxref=GeneID:116185813%2CGenbank:XR_004150723.1;Parent=rna-XR_004150723.1
NW_006263567.1	Gnomon	exon	353593	354487	.	+	.	ID=exon-XR_004150723.1-1;Dbxref=GeneID:116185813%2CGenbank:XR_004150723.1;Parent=rna-XR_004150723.1
NW_006263567.1	Gnomon	CDS	1083695	1083746	.	-	0	Name=XP_031366974.1;ID=cds-XP_031366974.1;Dbxref=GeneID:102673112%2CGenbank:XP_031366974.1;Parent=rna-XM_031511114.1
NW_006263567.1	Gnomon	CDS	1073811	1073935	.	-	0	Name=XP_031366974.1;ID=cds-XP_031366974.1;Dbxref=GeneID:102673112%2CGenbank:XP_031366974.1;Parent=rna-XM_031511114.1
NW_006263567.1	Gnomon	CDS	1073611	1073730	.	-	0	Name=XP_031366974.1;ID=cds-XP_031366974.1;Dbxref=GeneID:102673112%2CGenbank:XP_031366974.1;Parent=rna-XM_031511114.1
NW_006263567.1	Gnomon	mRNA	156657	159608	.	-	.	Name=XM_006617015.2;ID=rna-XM_006617015.2;Dbxref=GeneID:102673685%2CGenbank:XM_006617015.2;Parent=gene-LOC102673685
NW_006263567.1	Gnomon	exon	872759	873153	.	-	.	ID=exon-XM_006617085.2-3;Dbxref=GeneID:102671032%2CGenbank:XM_006617085.2;Parent=rna-XM_006617085.2
NW_006263567.1	Gnomon	exon	873807	874171	.	-	.	ID=exon-XM_006617085.2-1;Dbxref=GeneID:102671032%2CGenbank:XM_006617085.2;Parent=rna-XM_006617085.2
NW_006263567.1	Gnomon	exon	873255	873688	.	-	.	ID=exon-XM_006617085.2-2;Dbxref=GeneID:102671032%2CGenbank:XM_006617085.2;Parent=rna-XM_006617085.2
NW_006263567.1	Gnomon	exon	770146	770208	.	-	.	ID=exon-XM_031511099.1-8;Dbxref=GeneID:102679377%2CGenbank:XM_031511099.1;Note=The sequence of the model RefSeq transcript was modified relative to this genomic sequence to represent the inferred CDS: inserted 2 bases in 1 codon;Parent=rna-XM_031511099.1
NW_006263567.1	Gnomon	exon	771002	771126	.	-	.	ID=exon-XM_031511099.1-4;Dbxref=GeneID:102679377%2CGenbank:XM_031511099.1;Note=The sequence of the model RefSeq transcript was modified relative to this genomic sequence to represent the inferred CDS: inserted 2 bases in 1 codon;Parent=rna-XM_031511099.1
NW_006263567.1	Gnomon	exon	770793	770927	.	-	.	ID=exon-XM_031511099.1-5;Dbxref=GeneID:102679377%2CGenbank:XM_031511099.1;Note=The sequence of the model RefSeq transcript was modified relative to this genomic sequence to represent the inferred CDS: inserted 2 bases in 1 codon;Parent=rna-XM_031511099.1
NW_006263567.1	Gnomon	exon	770269	770678	.	-	.	ID=exon-XM_031511099.1-6;Dbxref=GeneID:102679377%2CGenbank:XM_031511099.1;Note=The sequence of the model RefSeq transcript was modified relative to this genomic sequence to represent the inferred CDS: inserted 2 bases in 1 codon;Parent=rna-XM_031511099.1
NW_006263567.1	Gnomon	exon	770261	770267	.	-	.	ID=exon-XM_031511099.1-7;Dbxref=GeneID:102679377%2CGenbank:XM_031511099.1;Note=The sequence of the model RefSeq transcript was modified relative to this genomic sequence to represent the inferred CDS: inserted 2 bases in 1 codon;Parent=rna-XM_031511099.1
NW_006263567.1	Gnomon	exon	773146	773279	.	-	.	ID=exon-XM_031511099.1-1;Dbxref=GeneID:102679377%2CGenbank:XM_031511099.1;Note=The sequence of the model RefSeq transcript was modified relative to this genomic sequence to represent the inferred CDS: inserted 2 bases in 1 codon;Parent=rna-XM_031511099.1
NW_006263567.1	Gnomon	exon	771414	772967	.	-	.	ID=exon-XM_031511099.1-2;Dbxref=GeneID:102679377%2CGenbank:XM_031511099.1;Note=The sequence of the model RefSeq transcript was modified relative to this genomic sequence to represent the inferred CDS: inserted 2 bases in 1 codon;Parent=rna-XM_031511099.1
NW_006263567.1	Gnomon	exon	771202	771331	.	-	.	ID=exon-XM_031511099.1-3;Dbxref=GeneID:102679377%2CGenbank:XM_031511099.1;Note=The sequence of the model RefSeq transcript was modified relative to this genomic sequence to represent the inferred CDS: inserted 2 bases in 1 codon;Parent=rna-XM_031511099.1
NW_006263567.1	Gnomon	mRNA	200697	208703	.	-	.	Name=XM_031511122.1;ID=rna-XM_031511122.1;Dbxref=GeneID:102674035%2CGenbank:XM_031511122.1;Parent=gene-LOC102674035
NW_006263567.1	Gnomon	CDS	93360	93561	.	+	0	Name=XP_006617063.1;ID=cds-XP_006617063.1;Dbxref=GeneID:102671316%2CGenbank:XP_006617063.1;Parent=rna-XM_006617000.2
NW_006263567.1	Gnomon	CDS	93636	93891	.	+	0	Name=XP_006617063.1;ID=cds-XP_006617063.1;Dbxref=GeneID:102671316%2CGenbank:XP_006617063.1;Parent=rna-XM_006617000.2
NW_006263567.1	Gnomon	CDS	94266	94479	.	+	0	Name=XP_006617063.1;ID=cds-XP_006617063.1;Dbxref=GeneID:102671316%2CGenbank:XP_006617063.1;Parent=rna-XM_006617000.2
NW_006263567.1	Gnomon	CDS	94555	94791	.	+	0	Name=XP_006617063.1;ID=cds-XP_006617063.1;Dbxref=GeneID:102671316%2CGenbank:XP_006617063.1;Parent=rna-XM_006617000.2
NW_006263567.1	Gnomon	CDS	94857	94988	.	+	0	Name=XP_006617063.1;ID=cds-XP_006617063.1;Dbxref=GeneID:102671316%2CGenbank:XP_006617063.1;Parent=rna-XM_006617000.2
NW_006263567.1	Gnomon	CDS	95055	95257	.	+	0	Name=XP_006617063.1;ID=cds-XP_006617063.1;Dbxref=GeneID:102671316%2CGenbank:XP_006617063.1;Parent=rna-XM_006617000.2
NW_006263567.1	Gnomon	CDS	95330	95450	.	+	0	Name=XP_006617063.1;ID=cds-XP_006617063.1;Dbxref=GeneID:102671316%2CGenbank:XP_006617063.1;Parent=rna-XM_006617000.2
NW_006263567.1	Gnomon	CDS	95522	95659	.	+	0	Name=XP_006617063.1;ID=cds-XP_006617063.1;Dbxref=GeneID:102671316%2CGenbank:XP_006617063.1;Parent=rna-XM_006617000.2
NW_006263567.1	Gnomon	exon	763901	764035	.	+	.	ID=exon-XM_031511147.1-8;Dbxref=GeneID:102678903%2CGenbank:XM_031511147.1;Parent=rna-XM_031511147.1
NW_006263567.1	Gnomon	exon	764180	764325	.	+	.	ID=exon-XM_031511147.1-9;Dbxref=GeneID:102678903%2CGenbank:XM_031511147.1;Parent=rna-XM_031511147.1
NW_006263567.1	Gnomon	exon	762964	763057	.	+	.	ID=exon-XM_031511147.1-6;Dbxref=GeneID:102678903%2CGenbank:XM_031511147.1;Parent=rna-XM_031511147.1
NW_006263567.1	Gnomon	exon	763393	763560	.	+	.	ID=exon-XM_031511147.1-7;Dbxref=GeneID:102678903%2CGenbank:XM_031511147.1;Parent=rna-XM_031511147.1
NW_006263567.1	Gnomon	exon	760361	760675	.	+	.	ID=exon-XM_031511147.1-4;Dbxref=GeneID:102678903%2CGenbank:XM_031511147.1;Parent=rna-XM_031511147.1
NW_006263567.1	Gnomon	exon	760798	760905	.	+	.	ID=exon-XM_031511147.1-5;Dbxref=GeneID:102678903%2CGenbank:XM_031511147.1;Parent=rna-XM_031511147.1
NW_006263567.1	Gnomon	exon	733812	734060	.	+	.	ID=exon-XM_031511147.1-2;Dbxref=GeneID:102678903%2CGenbank:XM_031511147.1;Parent=rna-XM_031511147.1
NW_006263567.1	Gnomon	exon	758769	758996	.	+	.	ID=exon-XM_031511147.1-3;Dbxref=GeneID:102678903%2CGenbank:XM_031511147.1;Parent=rna-XM_031511147.1
NW_006263567.1	Gnomon	exon	729757	730242	.	+	.	ID=exon-XM_031511147.1-1;Dbxref=GeneID:102678903%2CGenbank:XM_031511147.1;Parent=rna-XM_031511147.1
NW_006263567.1	Gnomon	mRNA	161920	189611	.	-	.	Name=XM_006617012.2;ID=rna-XM_006617012.2;Dbxref=GeneID:102673111%2CGenbank:XM_006617012.2;Parent=gene-LOC102673111
NW_006263567.1	Gnomon	CDS	1301898	1302017	.	-	0	Name=XP_031366973.1;ID=cds-XP_031366973.1;Dbxref=GeneID:102674489%2CGenbank:XP_031366973.1;Parent=rna-XM_031511113.1
NW_006263567.1	Gnomon	CDS	1289583	1289712	.	-	0	Name=XP_031366973.1;ID=cds-XP_031366973.1;Dbxref=GeneID:102674489%2CGenbank:XP_031366973.1;Parent=rna-XM_031511113.1
NW_006263567.1	Gnomon	CDS	1281927	1281952	.	-	0	Name=XP_031366973.1;ID=cds-XP_031366973.1;Dbxref=GeneID:102674489%2CGenbank:XP_031366973.1;Parent=rna-XM_031511113.1
NW_006263567.1	Gnomon	CDS	88547	88593	.	+	0	Name=XP_006617060.1;ID=cds-XP_006617060.1;Dbxref=GeneID:102670990%2CGenbank:XP_006617060.1;Parent=rna-XM_006616997.2
NW_006263567.1	Gnomon	CDS	88669	88816	.	+	0	Name=XP_006617060.1;ID=cds-XP_006617060.1;Dbxref=GeneID:102670990%2CGenbank:XP_006617060.1;Parent=rna-XM_006616997.2
NW_006263567.1	Gnomon	CDS	88941	89250	.	+	0	Name=XP_006617060.1;ID=cds-XP_006617060.1;Dbxref=GeneID:102670990%2CGenbank:XP_006617060.1;Parent=rna-XM_006616997.2
NW_006263567.1	Gnomon	CDS	89326	89516	.	+	0	Name=XP_006617060.1;ID=cds-XP_006617060.1;Dbxref=GeneID:102670990%2CGenbank:XP_006617060.1;Parent=rna-XM_006616997.2
NW_006263567.1	Gnomon	CDS	89614	89924	.	+	0	Name=XP_006617060.1;ID=cds-XP_006617060.1;Dbxref=GeneID:102670990%2CGenbank:XP_006617060.1;Parent=rna-XM_006616997.2
NW_006263567.1	Gnomon	CDS	90004	90094	.	+	0	Name=XP_006617060.1;ID=cds-XP_006617060.1;Dbxref=GeneID:102670990%2CGenbank:XP_006617060.1;Parent=rna-XM_006616997.2
NW_006263567.1	Gnomon	CDS	1302009	1302017	.	-	0	Name=XP_031366972.1;ID=cds-XP_031366972.1;Dbxref=GeneID:102674489%2CGenbank:XP_031366972.1;Parent=rna-XM_031511112.1
NW_006263567.1	Gnomon	CDS	1289583	1289712	.	-	0	Name=XP_031366972.1;ID=cds-XP_031366972.1;Dbxref=GeneID:102674489%2CGenbank:XP_031366972.1;Parent=rna-XM_031511112.1
NW_006263567.1	Gnomon	CDS	1286424	1286522	.	-	0	Name=XP_031366972.1;ID=cds-XP_031366972.1;Dbxref=GeneID:102674489%2CGenbank:XP_031366972.1;Parent=rna-XM_031511112.1
NW_006263567.1	Gnomon	CDS	1210847	1210902	.	-	0	Name=XP_031366972.1;ID=cds-XP_031366972.1;Dbxref=GeneID:102674489%2CGenbank:XP_031366972.1;Parent=rna-XM_031511112.1
NW_006263567.1	Gnomon	mRNA	75775	78619	.	-	.	Name=XM_031511123.1;ID=rna-XM_031511123.1;Dbxref=GeneID:102681817%2CGenbank:XM_031511123.1;Parent=gene-LOC102681817
NW_006263567.1	Gnomon	gene	807590	809383	.	+	.	Name=LOC102680001;ID=gene-LOC102680001;Dbxref=GeneID:102680001
NW_006263567.1	Gnomon	CDS	88547	88593	.	+	0	Name=XP_006617061.1;ID=cds-XP_006617061.1;Dbxref=GeneID:102670990%2CGenbank:XP_006617061.1;Parent=rna-XM_006616998.2
NW_006263567.1	Gnomon	CDS	88669	88816	.	+	0	Name=XP_006617061.1;ID=cds-XP_006617061.1;Dbxref=GeneID:102670990%2CGenbank:XP_006617061.1;Parent=rna-XM_006616998.2
NW_006263567.1	Gnomon	CDS	88934	88955	.	+	0	Name=XP_006617061.1;ID=cds-XP_006617061.1;Dbxref=GeneID:102670990%2CGenbank:XP_006617061.1;Parent=rna-XM_006616998.2
NW_006263567.1	Gnomon	CDS	89116	89250	.	+	0	Name=XP_006617061.1;ID=cds-XP_006617061.1;Dbxref=GeneID:102670990%2CGenbank:XP_006617061.1;Parent=rna-XM_006616998.2
NW_006263567.1	Gnomon	CDS	89326	89516	.	+	0	Name=XP_006617061.1;ID=cds-XP_006617061.1;Dbxref=GeneID:102670990%2CGenbank:XP_006617061.1;Parent=rna-XM_006616998.2
NW_006263567.1	Gnomon	CDS	89614	89924	.	+	0	Name=XP_006617061.1;ID=cds-XP_006617061.1;Dbxref=GeneID:102670990%2CGenbank:XP_006617061.1;Parent=rna-XM_006616998.2
NW_006263567.1	Gnomon	CDS	90004	90094	.	+	0	Name=XP_006617061.1;ID=cds-XP_006617061.1;Dbxref=GeneID:102670990%2CGenbank:XP_006617061.1;Parent=rna-XM_006616998.2
NW_006263567.1	Gnomon	CDS	1301300	1301314	.	-	0	Name=XP_031366971.1;ID=cds-XP_031366971.1;Dbxref=GeneID:102674489%2CGenbank:XP_031366971.1;Parent=rna-XM_031511111.1
NW_006263567.1	Gnomon	CDS	1289583	1289712	.	-	0	Name=XP_031366971.1;ID=cds-XP_031366971.1;Dbxref=GeneID:102674489%2CGenbank:XP_031366971.1;Parent=rna-XM_031511111.1
NW_006263567.1	Gnomon	CDS	1286424	1286522	.	-	0	Name=XP_031366971.1;ID=cds-XP_031366971.1;Dbxref=GeneID:102674489%2CGenbank:XP_031366971.1;Parent=rna-XM_031511111.1
NW_006263567.1	Gnomon	CDS	1210847	1210902	.	-	0	Name=XP_031366971.1;ID=cds-XP_031366971.1;Dbxref=GeneID:102674489%2CGenbank:XP_031366971.1;Parent=rna-XM_031511111.1
NW_006263567.1	Gnomon	exon	650211	650390	.	-	.	ID=exon-XM_031511101.1-4;Dbxref=GeneID:102678639%2CGenbank:XM_031511101.1;Parent=rna-XM_031511101.1
NW_006263567.1	Gnomon	exon	649758	650134	.	-	.	ID=exon-XM_031511101.1-5;Dbxref=GeneID:102678639%2CGenbank:XM_031511101.1;Parent=rna-XM_031511101.1
NW_006263567.1	Gnomon	exon	651698	653147	.	-	.	ID=exon-XM_031511101.1-2;Dbxref=GeneID:102678639%2CGenbank:XM_031511101.1;Parent=rna-XM_031511101.1
NW_006263567.1	Gnomon	exon	650470	651282	.	-	.	ID=exon-XM_031511101.1-3;Dbxref=GeneID:102678639%2CGenbank:XM_031511101.1;Parent=rna-XM_031511101.1
NW_006263567.1	Gnomon	exon	653379	653767	.	-	.	ID=exon-XM_031511101.1-1;Dbxref=GeneID:102678639%2CGenbank:XM_031511101.1;Parent=rna-XM_031511101.1
NW_006263567.1	Gnomon	exon	648452	648919	.	-	.	ID=exon-XM_031511101.1-8;Dbxref=GeneID:102678639%2CGenbank:XM_031511101.1;Parent=rna-XM_031511101.1
NW_006263567.1	Gnomon	exon	649371	649689	.	-	.	ID=exon-XM_031511101.1-6;Dbxref=GeneID:102678639%2CGenbank:XM_031511101.1;Parent=rna-XM_031511101.1
NW_006263567.1	Gnomon	exon	648998	649301	.	-	.	ID=exon-XM_031511101.1-7;Dbxref=GeneID:102678639%2CGenbank:XM_031511101.1;Parent=rna-XM_031511101.1
NW_006263567.1	Gnomon	mRNA	75775	78610	.	-	.	Name=XM_031511124.1;ID=rna-XM_031511124.1;Dbxref=GeneID:102681817%2CGenbank:XM_031511124.1;Parent=gene-LOC102681817
NW_006263567.1	Gnomon	exon	1281670	1281952	.	-	.	ID=exon-XM_006617109.2-4;Dbxref=GeneID:102674489%2CGenbank:XM_006617109.2;Parent=rna-XM_006617109.2
NW_006263567.1	Gnomon	exon	161267	161581	.	+	.	ID=exon-XM_031511120.1-3;Dbxref=GeneID:116185809%2CGenbank:XM_031511120.1;Parent=rna-XM_031511120.1
NW_006263567.1	Gnomon	exon	160621	160826	.	+	.	ID=exon-XM_031511120.1-1;Dbxref=GeneID:116185809%2CGenbank:XM_031511120.1;Parent=rna-XM_031511120.1
NW_006263567.1	Gnomon	exon	160964	161168	.	+	.	ID=exon-XM_031511120.1-2;Dbxref=GeneID:116185809%2CGenbank:XM_031511120.1;Parent=rna-XM_031511120.1
NW_006263567.1	Gnomon	exon	1289583	1289712	.	-	.	ID=exon-XM_006617109.2-2;Dbxref=GeneID:102674489%2CGenbank:XM_006617109.2;Parent=rna-XM_006617109.2
NW_006263567.1	Gnomon	exon	1286424	1286522	.	-	.	ID=exon-XM_006617109.2-3;Dbxref=GeneID:102674489%2CGenbank:XM_006617109.2;Parent=rna-XM_006617109.2
NW_006263567.1	Gnomon	exon	1302009	1302375	.	-	.	ID=exon-XM_006617109.2-1;Dbxref=GeneID:102674489%2CGenbank:XM_006617109.2;Parent=rna-XM_006617109.2
NW_006263567.1	Gnomon	gene	648452	653767	.	-	.	Name=LOC102678639;ID=gene-LOC102678639;Dbxref=GeneID:102678639
NW_006263567.1	Gnomon	lnc_RNA	19100	34678	.	-	.	Name=XR_004150722.1;ID=rna-XR_004150722.1;Dbxref=GeneID:116185812%2CGenbank:XR_004150722.1;Parent=gene-LOC116185812
NW_006263567.1	tRNAscan-SE	tRNA	883571	883652	.	-	.	ID=rna-Trnas-aga-4;Dbxref=GeneID:116185818;Note=transfer RNA serine (anticodon AGA);Parent=gene-Trnas-aga-4
NW_006263567.1	Gnomon	gene	766434	769099	.	-	.	Name=LOC102678772;ID=gene-LOC102678772;Dbxref=GeneID:102678772
NW_006263567.1	Gnomon	exon	31057	31391	.	+	.	ID=exon-XM_006617110.2-1;Dbxref=GeneID:102674692%2CGenbank:XM_006617110.2;Parent=rna-XM_006617110.2
NW_006263567.1	Gnomon	exon	31858	32000	.	+	.	ID=exon-XM_006617110.2-2;Dbxref=GeneID:102674692%2CGenbank:XM_006617110.2;Parent=rna-XM_006617110.2
NW_006263567.1	Gnomon	exon	32979	33152	.	+	.	ID=exon-XM_006617110.2-3;Dbxref=GeneID:102674692%2CGenbank:XM_006617110.2;Parent=rna-XM_006617110.2
NW_006263567.1	Gnomon	exon	33215	33422	.	+	.	ID=exon-XM_006617110.2-4;Dbxref=GeneID:102674692%2CGenbank:XM_006617110.2;Parent=rna-XM_006617110.2
NW_006263567.1	Gnomon	exon	33565	33689	.	+	.	ID=exon-XM_006617110.2-5;Dbxref=GeneID:102674692%2CGenbank:XM_006617110.2;Parent=rna-XM_006617110.2
NW_006263567.1	Gnomon	exon	33764	33897	.	+	.	ID=exon-XM_006617110.2-6;Dbxref=GeneID:102674692%2CGenbank:XM_006617110.2;Parent=rna-XM_006617110.2
NW_006263567.1	Gnomon	exon	33980	34239	.	+	.	ID=exon-XM_006617110.2-7;Dbxref=GeneID:102674692%2CGenbank:XM_006617110.2;Parent=rna-XM_006617110.2
NW_006263567.1	Gnomon	exon	34305	34452	.	+	.	ID=exon-XM_006617110.2-8;Dbxref=GeneID:102674692%2CGenbank:XM_006617110.2;Parent=rna-XM_006617110.2
NW_006263567.1	Gnomon	exon	34530	37550	.	+	.	ID=exon-XM_006617110.2-9;Dbxref=GeneID:102674692%2CGenbank:XM_006617110.2;Parent=rna-XM_006617110.2
NW_006263567.1	Gnomon	exon	160388	160907	.	+	.	ID=exon-XM_031511119.1-3;Dbxref=GeneID:102673521%2CGenbank:XM_031511119.1;Parent=rna-XM_031511119.1
NW_006263567.1	Gnomon	exon	159762	159910	.	+	.	ID=exon-XM_031511119.1-1;Dbxref=GeneID:102673521%2CGenbank:XM_031511119.1;Parent=rna-XM_031511119.1
NW_006263567.1	Gnomon	exon	160014	160279	.	+	.	ID=exon-XM_031511119.1-2;Dbxref=GeneID:102673521%2CGenbank:XM_031511119.1;Parent=rna-XM_031511119.1
NW_006263567.1	Gnomon	transcript	307010	319211	.	+	.	Name=XR_004150721.1;ID=rna-XR_004150721.1;Dbxref=GeneID:102675408%2CGenbank:XR_004150721.1;Parent=gene-LOC102675408
NW_006263567.1	Gnomon	exon	96373	96657	.	-	.	ID=exon-XM_031511092.1-1;Dbxref=GeneID:102671893%2CGenbank:XM_031511092.1;Parent=rna-XM_031511092.1
NW_006263567.1	Gnomon	exon	96163	96297	.	-	.	ID=exon-XM_031511092.1-2;Dbxref=GeneID:102671893%2CGenbank:XM_031511092.1;Parent=rna-XM_031511092.1
NW_006263567.1	Gnomon	exon	406314	406938	.	+	.	ID=exon-XM_006617034.2-5;Dbxref=GeneID:102676379%2CGenbank:XM_006617034.2;Parent=rna-XM_006617034.2
NW_006263567.1	Gnomon	exon	407025	407300	.	+	.	ID=exon-XM_006617034.2-6;Dbxref=GeneID:102676379%2CGenbank:XM_006617034.2;Parent=rna-XM_006617034.2
NW_006263567.1	Gnomon	exon	95979	96107	.	-	.	ID=exon-XM_031511092.1-3;Dbxref=GeneID:102671893%2CGenbank:XM_031511092.1;Parent=rna-XM_031511092.1
NW_006263567.1	Gnomon	exon	405005	405367	.	+	.	ID=exon-XM_006617034.2-1;Dbxref=GeneID:102676379%2CGenbank:XM_006617034.2;Parent=rna-XM_006617034.2
NW_006263567.1	Gnomon	exon	405460	405610	.	+	.	ID=exon-XM_006617034.2-2;Dbxref=GeneID:102676379%2CGenbank:XM_006617034.2;Parent=rna-XM_006617034.2
NW_006263567.1	Gnomon	exon	405714	405840	.	+	.	ID=exon-XM_006617034.2-3;Dbxref=GeneID:102676379%2CGenbank:XM_006617034.2;Parent=rna-XM_006617034.2
NW_006263567.1	Gnomon	exon	406110	406242	.	+	.	ID=exon-XM_006617034.2-4;Dbxref=GeneID:102676379%2CGenbank:XM_006617034.2;Parent=rna-XM_006617034.2
NW_006263567.1	Gnomon	CDS	972555	972603	.	+	0	Name=XP_006617166.1;ID=cds-XP_006617166.1;Dbxref=GeneID:102673908%2CGenbank:XP_006617166.1;Parent=rna-XM_006617103.2
NW_006263567.1	Gnomon	CDS	972741	972835	.	+	0	Name=XP_006617166.1;ID=cds-XP_006617166.1;Dbxref=GeneID:102673908%2CGenbank:XP_006617166.1;Parent=rna-XM_006617103.2
NW_006263567.1	Gnomon	CDS	972930	973010	.	+	0	Name=XP_006617166.1;ID=cds-XP_006617166.1;Dbxref=GeneID:102673908%2CGenbank:XP_006617166.1;Parent=rna-XM_006617103.2
NW_006263567.1	Gnomon	gene	729757	766985	.	+	.	Name=LOC102678903;ID=gene-LOC102678903;Dbxref=GeneID:102678903
NW_006263567.1	Gnomon	transcript	307010	319339	.	+	.	Name=XR_004150720.1;ID=rna-XR_004150720.1;Dbxref=GeneID:102675408%2CGenbank:XR_004150720.1;Parent=gene-LOC102675408
NW_006263567.1	Gnomon	exon	715770	715871	.	+	.	ID=exon-XM_031511098.1-18;Dbxref=GeneID:102675372%2CGenbank:XM_031511098.1;Note=The sequence of the model RefSeq transcript was modified relative to this genomic sequence to represent the inferred CDS: deleted 2 bases in 1 codon;Parent=rna-XM_031511098.1
NW_006263567.1	Gnomon	exon	715946	715959	.	+	.	ID=exon-XM_031511098.1-19;Dbxref=GeneID:102675372%2CGenbank:XM_031511098.1;Note=The sequence of the model RefSeq transcript was modified relative to this genomic sequence to represent the inferred CDS: deleted 2 bases in 1 codon;Parent=rna-XM_031511098.1
NW_006263567.1	Gnomon	exon	708645	708716	.	+	.	ID=exon-XM_031511098.1-10;Dbxref=GeneID:102675372%2CGenbank:XM_031511098.1;Note=The sequence of the model RefSeq transcript was modified relative to this genomic sequence to represent the inferred CDS: deleted 2 bases in 1 codon;Parent=rna-XM_031511098.1
NW_006263567.1	Gnomon	exon	709474	709569	.	+	.	ID=exon-XM_031511098.1-11;Dbxref=GeneID:102675372%2CGenbank:XM_031511098.1;Note=The sequence of the model RefSeq transcript was modified relative to this genomic sequence to represent the inferred CDS: deleted 2 bases in 1 codon;Parent=rna-XM_031511098.1
NW_006263567.1	Gnomon	exon	710081	710315	.	+	.	ID=exon-XM_031511098.1-12;Dbxref=GeneID:102675372%2CGenbank:XM_031511098.1;Note=The sequence of the model RefSeq transcript was modified relative to this genomic sequence to represent the inferred CDS: deleted 2 bases in 1 codon;Parent=rna-XM_031511098.1
NW_006263567.1	Gnomon	exon	710983	711054	.	+	.	ID=exon-XM_031511098.1-13;Dbxref=GeneID:102675372%2CGenbank:XM_031511098.1;Note=The sequence of the model RefSeq transcript was modified relative to this genomic sequence to represent the inferred CDS: deleted 2 bases in 1 codon;Parent=rna-XM_031511098.1
NW_006263567.1	Gnomon	exon	712001	712163	.	+	.	ID=exon-XM_031511098.1-14;Dbxref=GeneID:102675372%2CGenbank:XM_031511098.1;Note=The sequence of the model RefSeq transcript was modified relative to this genomic sequence to represent the inferred CDS: deleted 2 bases in 1 codon;Parent=rna-XM_031511098.1
NW_006263567.1	Gnomon	exon	713166	713275	.	+	.	ID=exon-XM_031511098.1-15;Dbxref=GeneID:102675372%2CGenbank:XM_031511098.1;Note=The sequence of the model RefSeq transcript was modified relative to this genomic sequence to represent the inferred CDS: deleted 2 bases in 1 codon;Parent=rna-XM_031511098.1
NW_006263567.1	Gnomon	exon	713873	714048	.	+	.	ID=exon-XM_031511098.1-16;Dbxref=GeneID:102675372%2CGenbank:XM_031511098.1;Note=The sequence of the model RefSeq transcript was modified relative to this genomic sequence to represent the inferred CDS: deleted 2 bases in 1 codon;Parent=rna-XM_031511098.1
NW_006263567.1	Gnomon	exon	715182	715401	.	+	.	ID=exon-XM_031511098.1-17;Dbxref=GeneID:102675372%2CGenbank:XM_031511098.1;Note=The sequence of the model RefSeq transcript was modified relative to this genomic sequence to represent the inferred CDS: deleted 2 bases in 1 codon;Parent=rna-XM_031511098.1
NW_006263567.1	Gnomon	exon	716344	716520	.	+	.	ID=exon-XM_031511098.1-20;Dbxref=GeneID:102675372%2CGenbank:XM_031511098.1;Note=The sequence of the model RefSeq transcript was modified relative to this genomic sequence to represent the inferred CDS: deleted 2 bases in 1 codon;Parent=rna-XM_031511098.1
NW_006263567.1	Gnomon	exon	719167	719481	.	+	.	ID=exon-XM_031511098.1-21;Dbxref=GeneID:102675372%2CGenbank:XM_031511098.1;Note=The sequence of the model RefSeq transcript was modified relative to this genomic sequence to represent the inferred CDS: deleted 2 bases in 1 codon;Parent=rna-XM_031511098.1
NW_006263567.1	Gnomon	exon	720066	720326	.	+	.	ID=exon-XM_031511098.1-22;Dbxref=GeneID:102675372%2CGenbank:XM_031511098.1;Note=The sequence of the model RefSeq transcript was modified relative to this genomic sequence to represent the inferred CDS: deleted 2 bases in 1 codon;Parent=rna-XM_031511098.1
NW_006263567.1	Gnomon	exon	724882	725015	.	+	.	ID=exon-XM_031511098.1-23;Dbxref=GeneID:102675372%2CGenbank:XM_031511098.1;Note=The sequence of the model RefSeq transcript was modified relative to this genomic sequence to represent the inferred CDS: deleted 2 bases in 1 codon;Parent=rna-XM_031511098.1
NW_006263567.1	Gnomon	exon	725192	725908	.	+	.	ID=exon-XM_031511098.1-24;Dbxref=GeneID:102675372%2CGenbank:XM_031511098.1;Note=The sequence of the model RefSeq transcript was modified relative to this genomic sequence to represent the inferred CDS: deleted 2 bases in 1 codon;Parent=rna-XM_031511098.1
NW_006263567.1	tRNAscan-SE	gene	883571	883652	.	-	.	Name=Trnas-aga;ID=gene-Trnas-aga-4;Dbxref=GeneID:116185818
NW_006263567.1	Gnomon	exon	804115	804847	.	-	.	ID=exon-XM_031511144.1-3;Dbxref=GeneID:102680128%2CGenbank:XM_031511144.1;Parent=rna-XM_031511144.1
NW_006263567.1	Gnomon	exon	803728	803754	.	-	.	ID=exon-XM_031511144.1-4;Dbxref=GeneID:102680128%2CGenbank:XM_031511144.1;Parent=rna-XM_031511144.1
NW_006263567.1	Gnomon	exon	802803	803036	.	-	.	ID=exon-XM_031511144.1-5;Dbxref=GeneID:102680128%2CGenbank:XM_031511144.1;Parent=rna-XM_031511144.1
NW_006263567.1	Gnomon	exon	802086	802688	.	-	.	ID=exon-XM_031511144.1-6;Dbxref=GeneID:102680128%2CGenbank:XM_031511144.1;Parent=rna-XM_031511144.1
NW_006263567.1	Gnomon	exon	805762	805934	.	-	.	ID=exon-XM_031511144.1-1;Dbxref=GeneID:102680128%2CGenbank:XM_031511144.1;Parent=rna-XM_031511144.1
NW_006263567.1	Gnomon	exon	804931	805272	.	-	.	ID=exon-XM_031511144.1-2;Dbxref=GeneID:102680128%2CGenbank:XM_031511144.1;Parent=rna-XM_031511144.1
NW_006263567.1	Gnomon	exon	801337	802014	.	-	.	ID=exon-XM_031511144.1-7;Dbxref=GeneID:102680128%2CGenbank:XM_031511144.1;Parent=rna-XM_031511144.1
NW_006263567.1	Gnomon	exon	801204	801206	.	-	.	ID=exon-XM_031511144.1-8;Dbxref=GeneID:102680128%2CGenbank:XM_031511144.1;Parent=rna-XM_031511144.1
NW_006263567.1	Gnomon	exon	800914	801088	.	-	.	ID=exon-XM_031511144.1-9;Dbxref=GeneID:102680128%2CGenbank:XM_031511144.1;Parent=rna-XM_031511144.1
NW_006263567.1	Gnomon	exon	802086	802688	.	-	.	ID=exon-XM_031511143.1-6;Dbxref=GeneID:102680128%2CGenbank:XM_031511143.1;Parent=rna-XM_031511143.1
NW_006263567.1	Gnomon	exon	801337	802014	.	-	.	ID=exon-XM_031511143.1-7;Dbxref=GeneID:102680128%2CGenbank:XM_031511143.1;Parent=rna-XM_031511143.1
NW_006263567.1	Gnomon	exon	803728	803754	.	-	.	ID=exon-XM_031511143.1-4;Dbxref=GeneID:102680128%2CGenbank:XM_031511143.1;Parent=rna-XM_031511143.1
NW_006263567.1	Gnomon	exon	802803	803036	.	-	.	ID=exon-XM_031511143.1-5;Dbxref=GeneID:102680128%2CGenbank:XM_031511143.1;Parent=rna-XM_031511143.1
NW_006263567.1	Gnomon	exon	804931	805272	.	-	.	ID=exon-XM_031511143.1-2;Dbxref=GeneID:102680128%2CGenbank:XM_031511143.1;Parent=rna-XM_031511143.1
NW_006263567.1	Gnomon	exon	804115	804847	.	-	.	ID=exon-XM_031511143.1-3;Dbxref=GeneID:102680128%2CGenbank:XM_031511143.1;Parent=rna-XM_031511143.1
NW_006263567.1	Gnomon	exon	805762	805934	.	-	.	ID=exon-XM_031511143.1-1;Dbxref=GeneID:102680128%2CGenbank:XM_031511143.1;Parent=rna-XM_031511143.1
NW_006263567.1	Gnomon	exon	801204	801206	.	-	.	ID=exon-XM_031511143.1-8;Dbxref=GeneID:102680128%2CGenbank:XM_031511143.1;Parent=rna-XM_031511143.1
NW_006263567.1	Gnomon	exon	800885	801088	.	-	.	ID=exon-XM_031511143.1-9;Dbxref=GeneID:102680128%2CGenbank:XM_031511143.1;Parent=rna-XM_031511143.1
NW_006263567.1	Gnomon	CDS	974475	974523	.	-	0	Name=XP_006617165.1;ID=cds-XP_006617165.1;Dbxref=GeneID:102673770%2CGenbank:XP_006617165.1;Parent=rna-XM_006617102.2
NW_006263567.1	Gnomon	CDS	973742	973842	.	-	0	Name=XP_006617165.1;ID=cds-XP_006617165.1;Dbxref=GeneID:102673770%2CGenbank:XP_006617165.1;Parent=rna-XM_006617102.2
NW_006263567.1	Gnomon	CDS	973551	973631	.	-	0	Name=XP_006617165.1;ID=cds-XP_006617165.1;Dbxref=GeneID:102673770%2CGenbank:XP_006617165.1;Parent=rna-XM_006617102.2
NW_006263567.1	Gnomon	CDS	1301898	1302017	.	-	0	Name=XP_031366969.1;ID=cds-XP_031366969.1;Dbxref=GeneID:102674489%2CGenbank:XP_031366969.1;Parent=rna-XM_031511109.1
NW_006263567.1	Gnomon	CDS	1289583	1289712	.	-	0	Name=XP_031366969.1;ID=cds-XP_031366969.1;Dbxref=GeneID:102674489%2CGenbank:XP_031366969.1;Parent=rna-XM_031511109.1
NW_006263567.1	Gnomon	CDS	1286424	1286522	.	-	0	Name=XP_031366969.1;ID=cds-XP_031366969.1;Dbxref=GeneID:102674489%2CGenbank:XP_031366969.1;Parent=rna-XM_031511109.1
NW_006263567.1	Gnomon	CDS	1210847	1210902	.	-	0	Name=XP_031366969.1;ID=cds-XP_031366969.1;Dbxref=GeneID:102674489%2CGenbank:XP_031366969.1;Parent=rna-XM_031511109.1
NW_006263567.1	Gnomon	exon	878937	879192	.	+	.	ID=exon-XM_006617081.2-3;Dbxref=GeneID:102681994%2CGenbank:XM_006617081.2;Parent=rna-XM_006617081.2
NW_006263567.1	Gnomon	exon	879299	879378	.	+	.	ID=exon-XM_006617081.2-4;Dbxref=GeneID:102681994%2CGenbank:XM_006617081.2;Parent=rna-XM_006617081.2
NW_006263567.1	Gnomon	exon	878353	878660	.	+	.	ID=exon-XM_006617081.2-1;Dbxref=GeneID:102681994%2CGenbank:XM_006617081.2;Parent=rna-XM_006617081.2
NW_006263567.1	Gnomon	exon	878757	878860	.	+	.	ID=exon-XM_006617081.2-2;Dbxref=GeneID:102681994%2CGenbank:XM_006617081.2;Parent=rna-XM_006617081.2
NW_006263567.1	Gnomon	gene	726300	727779	.	+	.	Name=LOC102678357;ID=gene-LOC102678357;Dbxref=GeneID:102678357
NW_006263567.1	Gnomon	exon	880020	880160	.	+	.	ID=exon-XM_006617081.2-7;Dbxref=GeneID:102681994%2CGenbank:XM_006617081.2;Parent=rna-XM_006617081.2
NW_006263567.1	Gnomon	exon	880232	880406	.	+	.	ID=exon-XM_006617081.2-8;Dbxref=GeneID:102681994%2CGenbank:XM_006617081.2;Parent=rna-XM_006617081.2
NW_006263567.1	Gnomon	exon	879457	879672	.	+	.	ID=exon-XM_006617081.2-5;Dbxref=GeneID:102681994%2CGenbank:XM_006617081.2;Parent=rna-XM_006617081.2
NW_006263567.1	Gnomon	exon	879843	879959	.	+	.	ID=exon-XM_006617081.2-6;Dbxref=GeneID:102681994%2CGenbank:XM_006617081.2;Parent=rna-XM_006617081.2
NW_006263567.1	Gnomon	exon	880501	880597	.	+	.	ID=exon-XM_006617081.2-9;Dbxref=GeneID:102681994%2CGenbank:XM_006617081.2;Parent=rna-XM_006617081.2
NW_006263567.1	Gnomon	CDS	902628	902646	.	+	0	Name=XP_031366968.1;ID=cds-XP_031366968.1;Dbxref=GeneID:116185805%2CGenbank:XP_031366968.1;Parent=rna-XM_031511108.1
NW_006263567.1	Gnomon	CDS	902909	903038	.	+	0	Name=XP_031366968.1;ID=cds-XP_031366968.1;Dbxref=GeneID:116185805%2CGenbank:XP_031366968.1;Parent=rna-XM_031511108.1
NW_006263567.1	Gnomon	CDS	904668	904788	.	+	0	Name=XP_031366968.1;ID=cds-XP_031366968.1;Dbxref=GeneID:116185805%2CGenbank:XP_031366968.1;Parent=rna-XM_031511108.1
NW_006263567.1	Gnomon	CDS	904867	905058	.	+	0	Name=XP_031366968.1;ID=cds-XP_031366968.1;Dbxref=GeneID:116185805%2CGenbank:XP_031366968.1;Parent=rna-XM_031511108.1
NW_006263567.1	Gnomon	CDS	103474	103506	.	+	0	Name=XP_006617068.1;ID=cds-XP_006617068.1;Dbxref=GeneID:102672017%2CGenbank:XP_006617068.1;Parent=rna-XM_006617005.2
NW_006263567.1	Gnomon	CDS	103638	103911	.	+	0	Name=XP_006617068.1;ID=cds-XP_006617068.1;Dbxref=GeneID:102672017%2CGenbank:XP_006617068.1;Parent=rna-XM_006617005.2
NW_006263567.1	Gnomon	CDS	104412	104757	.	+	0	Name=XP_006617068.1;ID=cds-XP_006617068.1;Dbxref=GeneID:102672017%2CGenbank:XP_006617068.1;Parent=rna-XM_006617005.2
NW_006263567.1	Gnomon	CDS	104836	104969	.	+	0	Name=XP_006617068.1;ID=cds-XP_006617068.1;Dbxref=GeneID:102672017%2CGenbank:XP_006617068.1;Parent=rna-XM_006617005.2
NW_006263567.1	Gnomon	CDS	105048	105204	.	+	0	Name=XP_006617068.1;ID=cds-XP_006617068.1;Dbxref=GeneID:102672017%2CGenbank:XP_006617068.1;Parent=rna-XM_006617005.2
NW_006263567.1	Gnomon	CDS	105269	105431	.	+	0	Name=XP_006617068.1;ID=cds-XP_006617068.1;Dbxref=GeneID:102672017%2CGenbank:XP_006617068.1;Parent=rna-XM_006617005.2
NW_006263567.1	Gnomon	CDS	105503	105803	.	+	0	Name=XP_006617068.1;ID=cds-XP_006617068.1;Dbxref=GeneID:102672017%2CGenbank:XP_006617068.1;Parent=rna-XM_006617005.2
NW_006263567.1	Gnomon	CDS	105895	106044	.	+	0	Name=XP_006617068.1;ID=cds-XP_006617068.1;Dbxref=GeneID:102672017%2CGenbank:XP_006617068.1;Parent=rna-XM_006617005.2
NW_006263567.1	Gnomon	CDS	106114	106296	.	+	0	Name=XP_006617068.1;ID=cds-XP_006617068.1;Dbxref=GeneID:102672017%2CGenbank:XP_006617068.1;Parent=rna-XM_006617005.2
NW_006263567.1	Gnomon	CDS	106390	106526	.	+	0	Name=XP_006617068.1;ID=cds-XP_006617068.1;Dbxref=GeneID:102672017%2CGenbank:XP_006617068.1;Parent=rna-XM_006617005.2
NW_006263567.1	Gnomon	exon	88934	89250	.	+	.	ID=exon-XM_006616999.2-2;Dbxref=GeneID:102670990%2CGenbank:XM_006616999.2;Parent=rna-XM_006616999.2
NW_006263567.1	Gnomon	exon	89326	89516	.	+	.	ID=exon-XM_006616999.2-3;Dbxref=GeneID:102670990%2CGenbank:XM_006616999.2;Parent=rna-XM_006616999.2
NW_006263567.1	Gnomon	exon	88669	88816	.	+	.	ID=exon-XM_006616999.2-1;Dbxref=GeneID:102670990%2CGenbank:XM_006616999.2;Parent=rna-XM_006616999.2
NW_006263567.1	Gnomon	exon	89614	89924	.	+	.	ID=exon-XM_006616999.2-4;Dbxref=GeneID:102670990%2CGenbank:XM_006616999.2;Parent=rna-XM_006616999.2
NW_006263567.1	Gnomon	exon	90004	90502	.	+	.	ID=exon-XM_006616999.2-5;Dbxref=GeneID:102670990%2CGenbank:XM_006616999.2;Parent=rna-XM_006616999.2
NW_006263567.1	Gnomon	CDS	889586	889609	.	+	0	Name=XP_031366967.1;ID=cds-XP_031366967.1;Dbxref=GeneID:116185805%2CGenbank:XP_031366967.1;Parent=rna-XM_031511107.1
NW_006263567.1	Gnomon	CDS	896747	896828	.	+	0	Name=XP_031366967.1;ID=cds-XP_031366967.1;Dbxref=GeneID:116185805%2CGenbank:XP_031366967.1;Parent=rna-XM_031511107.1
NW_006263567.1	Gnomon	CDS	902909	903038	.	+	0	Name=XP_031366967.1;ID=cds-XP_031366967.1;Dbxref=GeneID:116185805%2CGenbank:XP_031366967.1;Parent=rna-XM_031511107.1
NW_006263567.1	Gnomon	CDS	904668	904788	.	+	0	Name=XP_031366967.1;ID=cds-XP_031366967.1;Dbxref=GeneID:116185805%2CGenbank:XP_031366967.1;Parent=rna-XM_031511107.1
NW_006263567.1	Gnomon	CDS	904867	905058	.	+	0	Name=XP_031366967.1;ID=cds-XP_031366967.1;Dbxref=GeneID:116185805%2CGenbank:XP_031366967.1;Parent=rna-XM_031511107.1
NW_006263567.1	Gnomon	CDS	154614	154825	.	-	0	Name=XP_006617069.2;ID=cds-XP_006617069.2;Dbxref=GeneID:102672537%2CGenbank:XP_006617069.2;Note=The sequence of the model RefSeq protein was modified relative to this genomic sequence to represent the inferred CDS: inserted 2 bases in 1 codon;Parent=rna-XM_006617006.2
NW_006263567.1	Gnomon	CDS	154452	154612	.	-	0	Name=XP_006617069.2;ID=cds-XP_006617069.2;Dbxref=GeneID:102672537%2CGenbank:XP_006617069.2;Note=The sequence of the model RefSeq protein was modified relative to this genomic sequence to represent the inferred CDS: inserted 2 bases in 1 codon;Parent=rna-XM_006617006.2
NW_006263567.1	Gnomon	CDS	150411	150547	.	-	0	Name=XP_006617069.2;ID=cds-XP_006617069.2;Dbxref=GeneID:102672537%2CGenbank:XP_006617069.2;Note=The sequence of the model RefSeq protein was modified relative to this genomic sequence to represent the inferred CDS: inserted 2 bases in 1 codon;Parent=rna-XM_006617006.2
NW_006263567.1	Gnomon	CDS	149479	149633	.	-	0	Name=XP_006617069.2;ID=cds-XP_006617069.2;Dbxref=GeneID:102672537%2CGenbank:XP_006617069.2;Note=The sequence of the model RefSeq protein was modified relative to this genomic sequence to represent the inferred CDS: inserted 2 bases in 1 codon;Parent=rna-XM_006617006.2
NW_006263567.1	Gnomon	CDS	149100	149283	.	-	0	Name=XP_006617069.2;ID=cds-XP_006617069.2;Dbxref=GeneID:102672537%2CGenbank:XP_006617069.2;Note=The sequence of the model RefSeq protein was modified relative to this genomic sequence to represent the inferred CDS: inserted 2 bases in 1 codon;Parent=rna-XM_006617006.2
NW_006263567.1	Gnomon	CDS	146747	146963	.	-	0	Name=XP_006617069.2;ID=cds-XP_006617069.2;Dbxref=GeneID:102672537%2CGenbank:XP_006617069.2;Note=The sequence of the model RefSeq protein was modified relative to this genomic sequence to represent the inferred CDS: inserted 2 bases in 1 codon;Parent=rna-XM_006617006.2
NW_006263567.1	Gnomon	CDS	146063	146197	.	-	0	Name=XP_006617069.2;ID=cds-XP_006617069.2;Dbxref=GeneID:102672537%2CGenbank:XP_006617069.2;Note=The sequence of the model RefSeq protein was modified relative to this genomic sequence to represent the inferred CDS: inserted 2 bases in 1 codon;Parent=rna-XM_006617006.2
NW_006263567.1	Gnomon	CDS	145204	145382	.	-	0	Name=XP_006617069.2;ID=cds-XP_006617069.2;Dbxref=GeneID:102672537%2CGenbank:XP_006617069.2;Note=The sequence of the model RefSeq protein was modified relative to this genomic sequence to represent the inferred CDS: inserted 2 bases in 1 codon;Parent=rna-XM_006617006.2
NW_006263567.1	Gnomon	CDS	144993	145122	.	-	0	Name=XP_006617069.2;ID=cds-XP_006617069.2;Dbxref=GeneID:102672537%2CGenbank:XP_006617069.2;Note=The sequence of the model RefSeq protein was modified relative to this genomic sequence to represent the inferred CDS: inserted 2 bases in 1 codon;Parent=rna-XM_006617006.2
NW_006263567.1	Gnomon	CDS	144674	144924	.	-	0	Name=XP_006617069.2;ID=cds-XP_006617069.2;Dbxref=GeneID:102672537%2CGenbank:XP_006617069.2;Note=The sequence of the model RefSeq protein was modified relative to this genomic sequence to represent the inferred CDS: inserted 2 bases in 1 codon;Parent=rna-XM_006617006.2
NW_006263567.1	Gnomon	CDS	1074185	1074233	.	-	0	Name=XP_006617163.1;ID=cds-XP_006617163.1;Dbxref=GeneID:102673112%2CGenbank:XP_006617163.1;Parent=rna-XM_006617100.2
NW_006263567.1	Gnomon	CDS	1073811	1073935	.	-	0	Name=XP_006617163.1;ID=cds-XP_006617163.1;Dbxref=GeneID:102673112%2CGenbank:XP_006617163.1;Parent=rna-XM_006617100.2
NW_006263567.1	Gnomon	CDS	1073611	1073730	.	-	0	Name=XP_006617163.1;ID=cds-XP_006617163.1;Dbxref=GeneID:102673112%2CGenbank:XP_006617163.1;Parent=rna-XM_006617100.2
NW_006263567.1	Gnomon	gene	654731	656901	.	+	.	Name=LOC102678507;ID=gene-LOC102678507;Dbxref=GeneID:102678507
NW_006263567.1	Gnomon	CDS	794947	795117	.	+	0	Name=XP_006617124.1;ID=cds-XP_006617124.1;Dbxref=GeneID:102679496%2CGenbank:XP_006617124.1;Parent=rna-XM_006617061.2
NW_006263567.1	Gnomon	CDS	795249	795437	.	+	0	Name=XP_006617124.1;ID=cds-XP_006617124.1;Dbxref=GeneID:102679496%2CGenbank:XP_006617124.1;Parent=rna-XM_006617061.2
NW_006263567.1	Gnomon	CDS	795550	795648	.	+	0	Name=XP_006617124.1;ID=cds-XP_006617124.1;Dbxref=GeneID:102679496%2CGenbank:XP_006617124.1;Parent=rna-XM_006617061.2
NW_006263567.1	Gnomon	mRNA	441886	623168	.	-	.	Name=XM_031511097.1;ID=rna-XM_031511097.1;Dbxref=GeneID:102675236%2CGenbank:XM_031511097.1;Parent=gene-LOC102675236
NW_006263567.1	Gnomon	mRNA	889465	905340	.	+	.	Name=XM_031511107.1;ID=rna-XM_031511107.1;Dbxref=GeneID:116185805%2CGenbank:XM_031511107.1;Parent=gene-LOC116185805
NW_006263567.1	Gnomon	exon	406314	406938	.	+	.	ID=exon-XM_006617035.2-4;Dbxref=GeneID:102676379%2CGenbank:XM_006617035.2;Parent=rna-XM_006617035.2
NW_006263567.1	Gnomon	exon	407025	407305	.	+	.	ID=exon-XM_006617035.2-5;Dbxref=GeneID:102676379%2CGenbank:XM_006617035.2;Parent=rna-XM_006617035.2
NW_006263567.1	Gnomon	exon	405714	405840	.	+	.	ID=exon-XM_006617035.2-2;Dbxref=GeneID:102676379%2CGenbank:XM_006617035.2;Parent=rna-XM_006617035.2
NW_006263567.1	Gnomon	exon	406110	406242	.	+	.	ID=exon-XM_006617035.2-3;Dbxref=GeneID:102676379%2CGenbank:XM_006617035.2;Parent=rna-XM_006617035.2
NW_006263567.1	Gnomon	exon	405349	405367	.	+	.	ID=exon-XM_006617035.2-1;Dbxref=GeneID:102676379%2CGenbank:XM_006617035.2;Parent=rna-XM_006617035.2
NW_006263567.1	Gnomon	gene	1230253	1232374	.	+	.	Name=LOC102674351;ID=gene-LOC102674351;Dbxref=GeneID:102674351
NW_006263567.1	Gnomon	CDS	793353	793398	.	-	0	Name=XP_006617125.1;ID=cds-XP_006617125.1;Dbxref=GeneID:102679867%2CGenbank:XP_006617125.1;Parent=rna-XM_006617062.2
NW_006263567.1	Gnomon	CDS	785066	785231	.	-	0	Name=XP_006617125.1;ID=cds-XP_006617125.1;Dbxref=GeneID:102679867%2CGenbank:XP_006617125.1;Parent=rna-XM_006617062.2
NW_006263567.1	Gnomon	CDS	783180	783267	.	-	0	Name=XP_006617125.1;ID=cds-XP_006617125.1;Dbxref=GeneID:102679867%2CGenbank:XP_006617125.1;Parent=rna-XM_006617062.2
NW_006263567.1	Gnomon	CDS	776101	776174	.	-	0	Name=XP_006617125.1;ID=cds-XP_006617125.1;Dbxref=GeneID:102679867%2CGenbank:XP_006617125.1;Parent=rna-XM_006617062.2
NW_006263567.1	Gnomon	CDS	775844	775999	.	-	0	Name=XP_006617125.1;ID=cds-XP_006617125.1;Dbxref=GeneID:102679867%2CGenbank:XP_006617125.1;Parent=rna-XM_006617062.2
NW_006263567.1	Gnomon	CDS	775698	775749	.	-	0	Name=XP_006617125.1;ID=cds-XP_006617125.1;Dbxref=GeneID:102679867%2CGenbank:XP_006617125.1;Parent=rna-XM_006617062.2
NW_006263567.1	Gnomon	mRNA	812073	821127	.	-	.	Name=XM_006617068.2;ID=rna-XM_006617068.2;Dbxref=GeneID:102680439%2CGenbank:XM_006617068.2;Parent=gene-LOC102680439
NW_006263567.1	Gnomon	exon	874718	874992	.	-	.	ID=exon-XM_006617083.2-3;Dbxref=GeneID:102670761%2CGenbank:XM_006617083.2;Parent=rna-XM_006617083.2
NW_006263567.1	Gnomon	exon	876701	876853	.	-	.	ID=exon-XM_006617083.2-1;Dbxref=GeneID:102670761%2CGenbank:XM_006617083.2;Parent=rna-XM_006617083.2
NW_006263567.1	Gnomon	exon	875108	875256	.	-	.	ID=exon-XM_006617083.2-2;Dbxref=GeneID:102670761%2CGenbank:XM_006617083.2;Parent=rna-XM_006617083.2
NW_006263567.1	Gnomon	mRNA	679188	725908	.	+	.	Name=XM_031511098.1;ID=rna-XM_031511098.1;Dbxref=GeneID:102675372%2CGenbank:XM_031511098.1;Note=The sequence of the model RefSeq transcript was modified relative to this genomic sequence to represent the inferred CDS: deleted 2 bases in 1 codon;Parent=gene-LOC102675372
NW_006263567.1	Gnomon	mRNA	902152	905340	.	+	.	Name=XM_031511108.1;ID=rna-XM_031511108.1;Dbxref=GeneID:116185805%2CGenbank:XM_031511108.1;Parent=gene-LOC116185805
NW_006263567.1	Gnomon	exon	805762	805930	.	-	.	ID=exon-XM_031511145.1-1;Dbxref=GeneID:102680128%2CGenbank:XM_031511145.1;Parent=rna-XM_031511145.1
NW_006263567.1	Gnomon	exon	803728	803754	.	-	.	ID=exon-XM_031511145.1-4;Dbxref=GeneID:102680128%2CGenbank:XM_031511145.1;Parent=rna-XM_031511145.1
NW_006263567.1	Gnomon	exon	802803	803036	.	-	.	ID=exon-XM_031511145.1-5;Dbxref=GeneID:102680128%2CGenbank:XM_031511145.1;Parent=rna-XM_031511145.1
NW_006263567.1	Gnomon	exon	804931	805272	.	-	.	ID=exon-XM_031511145.1-2;Dbxref=GeneID:102680128%2CGenbank:XM_031511145.1;Parent=rna-XM_031511145.1
NW_006263567.1	Gnomon	exon	804115	804847	.	-	.	ID=exon-XM_031511145.1-3;Dbxref=GeneID:102680128%2CGenbank:XM_031511145.1;Parent=rna-XM_031511145.1
NW_006263567.1	Gnomon	exon	800885	801088	.	-	.	ID=exon-XM_031511145.1-8;Dbxref=GeneID:102680128%2CGenbank:XM_031511145.1;Parent=rna-XM_031511145.1
NW_006263567.1	Gnomon	exon	802086	802688	.	-	.	ID=exon-XM_031511145.1-6;Dbxref=GeneID:102680128%2CGenbank:XM_031511145.1;Parent=rna-XM_031511145.1
NW_006263567.1	Gnomon	exon	801337	802014	.	-	.	ID=exon-XM_031511145.1-7;Dbxref=GeneID:102680128%2CGenbank:XM_031511145.1;Parent=rna-XM_031511145.1
NW_006263567.1	Gnomon	gene	293690	296025	.	-	.	Name=LOC102674395;ID=gene-LOC102674395;Dbxref=GeneID:102674395
NW_006263567.1	Gnomon	CDS	807655	808935	.	+	0	Name=XP_006617126.1;ID=cds-XP_006617126.1;Dbxref=GeneID:102680001%2CGenbank:XP_006617126.1;Parent=rna-XM_006617063.2
NW_006263567.1	Gnomon	CDS	809003	809056	.	+	0	Name=XP_006617126.1;ID=cds-XP_006617126.1;Dbxref=GeneID:102680001%2CGenbank:XP_006617126.1;Parent=rna-XM_006617063.2
NW_006263567.1	Gnomon	CDS	809222	809332	.	+	0	Name=XP_006617126.1;ID=cds-XP_006617126.1;Dbxref=GeneID:102680001%2CGenbank:XP_006617126.1;Parent=rna-XM_006617063.2
NW_006263567.1	Gnomon	mRNA	812073	821127	.	-	.	Name=XM_006617067.2;ID=rna-XM_006617067.2;Dbxref=GeneID:102680439%2CGenbank:XM_006617067.2;Parent=gene-LOC102680439
NW_006263567.1	Gnomon	exon	142055	142573	.	-	.	ID=exon-XM_031511121.1-1;Dbxref=GeneID:102672303%2CGenbank:XM_031511121.1;Note=The sequence of the model RefSeq transcript was modified relative to this genomic sequence to represent the inferred CDS: deleted 2 bases in 1 codon;Parent=rna-XM_031511121.1
NW_006263567.1	Gnomon	exon	136993	137594	.	-	.	ID=exon-XM_031511121.1-2;Dbxref=GeneID:102672303%2CGenbank:XM_031511121.1;Note=The sequence of the model RefSeq transcript was modified relative to this genomic sequence to represent the inferred CDS: deleted 2 bases in 1 codon;Parent=rna-XM_031511121.1
NW_006263567.1	Gnomon	exon	135201	135351	.	-	.	ID=exon-XM_031511121.1-3;Dbxref=GeneID:102672303%2CGenbank:XM_031511121.1;Note=The sequence of the model RefSeq transcript was modified relative to this genomic sequence to represent the inferred CDS: deleted 2 bases in 1 codon;Parent=rna-XM_031511121.1
NW_006263567.1	Gnomon	exon	129064	129182	.	-	.	ID=exon-XM_031511121.1-4;Dbxref=GeneID:102672303%2CGenbank:XM_031511121.1;Note=The sequence of the model RefSeq transcript was modified relative to this genomic sequence to represent the inferred CDS: deleted 2 bases in 1 codon;Parent=rna-XM_031511121.1
NW_006263567.1	Gnomon	exon	117655	117898	.	-	.	ID=exon-XM_031511121.1-5;Dbxref=GeneID:102672303%2CGenbank:XM_031511121.1;Note=The sequence of the model RefSeq transcript was modified relative to this genomic sequence to represent the inferred CDS: deleted 2 bases in 1 codon;Parent=rna-XM_031511121.1
NW_006263567.1	Gnomon	exon	116853	116993	.	-	.	ID=exon-XM_031511121.1-6;Dbxref=GeneID:102672303%2CGenbank:XM_031511121.1;Note=The sequence of the model RefSeq transcript was modified relative to this genomic sequence to represent the inferred CDS: deleted 2 bases in 1 codon;Parent=rna-XM_031511121.1
NW_006263567.1	Gnomon	exon	116523	116710	.	-	.	ID=exon-XM_031511121.1-7;Dbxref=GeneID:102672303%2CGenbank:XM_031511121.1;Note=The sequence of the model RefSeq transcript was modified relative to this genomic sequence to represent the inferred CDS: deleted 2 bases in 1 codon;Parent=rna-XM_031511121.1
NW_006263567.1	Gnomon	exon	116269	116409	.	-	.	ID=exon-XM_031511121.1-8;Dbxref=GeneID:102672303%2CGenbank:XM_031511121.1;Note=The sequence of the model RefSeq transcript was modified relative to this genomic sequence to represent the inferred CDS: deleted 2 bases in 1 codon;Parent=rna-XM_031511121.1
NW_006263567.1	Gnomon	exon	116028	116152	.	-	.	ID=exon-XM_031511121.1-9;Dbxref=GeneID:102672303%2CGenbank:XM_031511121.1;Note=The sequence of the model RefSeq transcript was modified relative to this genomic sequence to represent the inferred CDS: deleted 2 bases in 1 codon;Parent=rna-XM_031511121.1
NW_006263567.1	Gnomon	exon	152116	152152	.	+	.	ID=exon-XR_421985.2-2;Dbxref=GeneID:102672448%2CGenbank:XR_421985.2;Parent=rna-XR_421985.2
NW_006263567.1	Gnomon	exon	151957	152065	.	+	.	ID=exon-XR_421985.2-1;Dbxref=GeneID:102672448%2CGenbank:XR_421985.2;Parent=rna-XR_421985.2
NW_006263567.1	Gnomon	mRNA	770146	773279	.	-	.	Name=XM_031511099.1;ID=rna-XM_031511099.1;Dbxref=GeneID:102679377%2CGenbank:XM_031511099.1;Note=The sequence of the model RefSeq transcript was modified relative to this genomic sequence to represent the inferred CDS: inserted 2 bases in 1 codon;Parent=gene-LOC102679377
NW_006263567.1	Gnomon	mRNA	1210549	1302362	.	-	.	Name=XM_031511109.1;ID=rna-XM_031511109.1;Dbxref=GeneID:102674489%2CGenbank:XM_031511109.1;Parent=gene-LOC102674489
NW_006263567.1	Gnomon	gene	333294	334835	.	-	.	Name=LOC102674525;ID=gene-LOC102674525;Dbxref=GeneID:102674525
NW_006263567.1	Gnomon	gene	1210549	1302496	.	-	.	Name=LOC102674489;ID=gene-LOC102674489;Dbxref=GeneID:102674489
NW_006263567.1	Gnomon	CDS	794724	794774	.	+	0	Name=XP_006617123.1;ID=cds-XP_006617123.1;Dbxref=GeneID:102679496%2CGenbank:XP_006617123.1;Parent=rna-XM_006617060.2
NW_006263567.1	Gnomon	CDS	794917	795117	.	+	0	Name=XP_006617123.1;ID=cds-XP_006617123.1;Dbxref=GeneID:102679496%2CGenbank:XP_006617123.1;Parent=rna-XM_006617060.2
NW_006263567.1	Gnomon	CDS	795249	795437	.	+	0	Name=XP_006617123.1;ID=cds-XP_006617123.1;Dbxref=GeneID:102679496%2CGenbank:XP_006617123.1;Parent=rna-XM_006617060.2
NW_006263567.1	Gnomon	CDS	795550	795609	.	+	0	Name=XP_006617123.1;ID=cds-XP_006617123.1;Dbxref=GeneID:102679496%2CGenbank:XP_006617123.1;Parent=rna-XM_006617060.2
NW_006263567.1	Gnomon	CDS	796343	796348	.	+	0	Name=XP_006617123.1;ID=cds-XP_006617123.1;Dbxref=GeneID:102679496%2CGenbank:XP_006617123.1;Parent=rna-XM_006617060.2
NW_006263567.1	Gnomon	gene	31057	39374	.	+	.	Name=LOC102674692;ID=gene-LOC102674692;Dbxref=GeneID:102674692
NW_006263567.1	RefSeq	cDNA_match	100595	100643	.	+	.	ID=c2eaf512-0783-40fe-b04c-df6b26619b4a;Target=XM_006617002.2 1 49
NW_006263567.1	RefSeq	cDNA_match	100725	100968	.	+	.	ID=c2eaf512-0783-40fe-b04c-df6b26619b4a;Target=XM_006617002.2 1 49
NW_006263567.1	RefSeq	cDNA_match	101041	101254	.	+	.	ID=c2eaf512-0783-40fe-b04c-df6b26619b4a;Target=XM_006617002.2 1 49
NW_006263567.1	RefSeq	cDNA_match	101343	101463	.	+	.	ID=c2eaf512-0783-40fe-b04c-df6b26619b4a;Target=XM_006617002.2 1 49
NW_006263567.1	RefSeq	cDNA_match	101539	101719	.	+	.	ID=c2eaf512-0783-40fe-b04c-df6b26619b4a;Target=XM_006617002.2 1 49
NW_006263567.1	RefSeq	cDNA_match	101785	101959	.	+	.	ID=c2eaf512-0783-40fe-b04c-df6b26619b4a;Target=XM_006617002.2 1 49
NW_006263567.1	RefSeq	cDNA_match	102020	102202	.	+	.	ID=c2eaf512-0783-40fe-b04c-df6b26619b4a;Target=XM_006617002.2 1 49
NW_006263567.1	Gnomon	gene	329855	332979	.	-	.	Name=LOC102674652;ID=gene-LOC102674652;Dbxref=GeneID:102674652
NW_006263567.1	Gnomon	mRNA	800885	805931	.	-	.	Name=XM_006617065.2;ID=rna-XM_006617065.2;Dbxref=GeneID:102680128%2CGenbank:XM_006617065.2;Parent=gene-LOC102680128
NW_006263567.1	Gnomon	exon	231524	231946	.	+	.	ID=exon-XR_004150714.1-1;Dbxref=GeneID:116185804%2CGenbank:XR_004150714.1;Parent=rna-XR_004150714.1
NW_006263567.1	Gnomon	exon	232034	232446	.	+	.	ID=exon-XR_004150714.1-2;Dbxref=GeneID:116185804%2CGenbank:XR_004150714.1;Parent=rna-XR_004150714.1
NW_006263567.1	Gnomon	exon	201168	201899	.	-	.	ID=exon-XM_031511122.1-7;Dbxref=GeneID:102674035%2CGenbank:XM_031511122.1;Parent=rna-XM_031511122.1
NW_006263567.1	Gnomon	exon	200697	201086	.	-	.	ID=exon-XM_031511122.1-8;Dbxref=GeneID:102674035%2CGenbank:XM_031511122.1;Parent=rna-XM_031511122.1
NW_006263567.1	Gnomon	exon	203974	204384	.	-	.	ID=exon-XM_031511122.1-5;Dbxref=GeneID:102674035%2CGenbank:XM_031511122.1;Parent=rna-XM_031511122.1
NW_006263567.1	Gnomon	exon	201981	202326	.	-	.	ID=exon-XM_031511122.1-6;Dbxref=GeneID:102674035%2CGenbank:XM_031511122.1;Parent=rna-XM_031511122.1
NW_006263567.1	Gnomon	exon	204906	205396	.	-	.	ID=exon-XM_031511122.1-3;Dbxref=GeneID:102674035%2CGenbank:XM_031511122.1;Parent=rna-XM_031511122.1
NW_006263567.1	Gnomon	exon	204476	204809	.	-	.	ID=exon-XM_031511122.1-4;Dbxref=GeneID:102674035%2CGenbank:XM_031511122.1;Parent=rna-XM_031511122.1
NW_006263567.1	Gnomon	exon	208594	208703	.	-	.	ID=exon-XM_031511122.1-1;Dbxref=GeneID:102674035%2CGenbank:XM_031511122.1;Parent=rna-XM_031511122.1
NW_006263567.1	Gnomon	exon	208365	208501	.	-	.	ID=exon-XM_031511122.1-2;Dbxref=GeneID:102674035%2CGenbank:XM_031511122.1;Parent=rna-XM_031511122.1
NW_006263567.1	Gnomon	mRNA	774731	793620	.	-	.	Name=XM_006617062.2;ID=rna-XM_006617062.2;Dbxref=GeneID:102679867%2CGenbank:XM_006617062.2;Parent=gene-LOC102679867
NW_006263567.1	Gnomon	exon	185952	186088	.	-	.	ID=exon-XM_006617012.2-3;Dbxref=GeneID:102673111%2CGenbank:XM_006617012.2;Parent=rna-XM_006617012.2
NW_006263567.1	Gnomon	exon	166496	166578	.	-	.	ID=exon-XM_006617012.2-4;Dbxref=GeneID:102673111%2CGenbank:XM_006617012.2;Parent=rna-XM_006617012.2
NW_006263567.1	Gnomon	exon	189513	189611	.	-	.	ID=exon-XM_006617012.2-1;Dbxref=GeneID:102673111%2CGenbank:XM_006617012.2;Parent=rna-XM_006617012.2
NW_006263567.1	Gnomon	exon	186264	186493	.	-	.	ID=exon-XM_006617012.2-2;Dbxref=GeneID:102673111%2CGenbank:XM_006617012.2;Parent=rna-XM_006617012.2
NW_006263567.1	Gnomon	exon	164401	164591	.	-	.	ID=exon-XM_006617012.2-9;Dbxref=GeneID:102673111%2CGenbank:XM_006617012.2;Parent=rna-XM_006617012.2
NW_006263567.1	Gnomon	exon	165273	165495	.	-	.	ID=exon-XM_006617012.2-7;Dbxref=GeneID:102673111%2CGenbank:XM_006617012.2;Parent=rna-XM_006617012.2
NW_006263567.1	Gnomon	exon	164760	164950	.	-	.	ID=exon-XM_006617012.2-8;Dbxref=GeneID:102673111%2CGenbank:XM_006617012.2;Parent=rna-XM_006617012.2
NW_006263567.1	Gnomon	exon	166063	166241	.	-	.	ID=exon-XM_006617012.2-5;Dbxref=GeneID:102673111%2CGenbank:XM_006617012.2;Parent=rna-XM_006617012.2
NW_006263567.1	Gnomon	exon	165609	165757	.	-	.	ID=exon-XM_006617012.2-6;Dbxref=GeneID:102673111%2CGenbank:XM_006617012.2;Parent=rna-XM_006617012.2
NW_006263567.1	Gnomon	CDS	794724	794774	.	+	0	Name=XP_006617121.1;ID=cds-XP_006617121.1;Dbxref=GeneID:102679496%2CGenbank:XP_006617121.1;Parent=rna-XM_006617058.2
NW_006263567.1	Gnomon	CDS	794917	795117	.	+	0	Name=XP_006617121.1;ID=cds-XP_006617121.1;Dbxref=GeneID:102679496%2CGenbank:XP_006617121.1;Parent=rna-XM_006617058.2
NW_006263567.1	Gnomon	CDS	795249	795437	.	+	0	Name=XP_006617121.1;ID=cds-XP_006617121.1;Dbxref=GeneID:102679496%2CGenbank:XP_006617121.1;Parent=rna-XM_006617058.2
NW_006263567.1	Gnomon	CDS	795550	795648	.	+	0	Name=XP_006617121.1;ID=cds-XP_006617121.1;Dbxref=GeneID:102679496%2CGenbank:XP_006617121.1;Parent=rna-XM_006617058.2
NW_006263567.1	Gnomon	mRNA	807590	809383	.	+	.	Name=XM_006617063.2;ID=rna-XM_006617063.2;Dbxref=GeneID:102680001%2CGenbank:XM_006617063.2;Parent=gene-LOC102680001
NW_006263567.1	cmsearch	snRNA	896338	896478	.	+	.	Name=XR_004150725.1;ID=rna-XR_004150725.1;Dbxref=GeneID:116185815%2CRFAM:RF00015%2CGenbank:XR_004150725.1;Parent=gene-LOC116185815
NW_006263567.1	Gnomon	mRNA	794563	798498	.	+	.	Name=XM_006617060.2;ID=rna-XM_006617060.2;Dbxref=GeneID:102679496%2CGenbank:XM_006617060.2;Parent=gene-LOC102679496
NW_006263567.1	Gnomon	gene	200697	208703	.	-	.	Name=LOC102674035;ID=gene-LOC102674035;Dbxref=GeneID:102674035
NW_006263567.1	Gnomon	gene	933616	952426	.	+	.	Name=LOC102674036;ID=gene-LOC102674036;Dbxref=GeneID:102674036
NW_006263567.1	Gnomon	exon	878352	878660	.	+	.	ID=exon-XM_006617082.2-1;Dbxref=GeneID:102681994%2CGenbank:XM_006617082.2;Parent=rna-XM_006617082.2
NW_006263567.1	Gnomon	exon	795249	795437	.	+	.	ID=exon-XM_006617058.2-3;Dbxref=GeneID:102679496%2CGenbank:XM_006617058.2;Parent=rna-XM_006617058.2
NW_006263567.1	Gnomon	exon	878757	878860	.	+	.	ID=exon-XM_006617082.2-2;Dbxref=GeneID:102681994%2CGenbank:XM_006617082.2;Parent=rna-XM_006617082.2
NW_006263567.1	Gnomon	exon	795550	795865	.	+	.	ID=exon-XM_006617058.2-4;Dbxref=GeneID:102679496%2CGenbank:XM_006617058.2;Parent=rna-XM_006617058.2
NW_006263567.1	Gnomon	exon	878937	879192	.	+	.	ID=exon-XM_006617082.2-3;Dbxref=GeneID:102681994%2CGenbank:XM_006617082.2;Parent=rna-XM_006617082.2
NW_006263567.1	Gnomon	exon	794573	794774	.	+	.	ID=exon-XM_006617058.2-1;Dbxref=GeneID:102679496%2CGenbank:XM_006617058.2;Parent=rna-XM_006617058.2
NW_006263567.1	Gnomon	exon	794917	795117	.	+	.	ID=exon-XM_006617058.2-2;Dbxref=GeneID:102679496%2CGenbank:XM_006617058.2;Parent=rna-XM_006617058.2
NW_006263567.1	Gnomon	exon	879299	879378	.	+	.	ID=exon-XM_006617082.2-4;Dbxref=GeneID:102681994%2CGenbank:XM_006617082.2;Parent=rna-XM_006617082.2
NW_006263567.1	Gnomon	exon	879457	879672	.	+	.	ID=exon-XM_006617082.2-5;Dbxref=GeneID:102681994%2CGenbank:XM_006617082.2;Parent=rna-XM_006617082.2
NW_006263567.1	Gnomon	exon	879843	879959	.	+	.	ID=exon-XM_006617082.2-6;Dbxref=GeneID:102681994%2CGenbank:XM_006617082.2;Parent=rna-XM_006617082.2
NW_006263567.1	Gnomon	exon	880020	880160	.	+	.	ID=exon-XM_006617082.2-7;Dbxref=GeneID:102681994%2CGenbank:XM_006617082.2;Parent=rna-XM_006617082.2
NW_006263567.1	Gnomon	exon	880232	880406	.	+	.	ID=exon-XM_006617082.2-8;Dbxref=GeneID:102681994%2CGenbank:XM_006617082.2;Parent=rna-XM_006617082.2
NW_006263567.1	Gnomon	exon	880501	880597	.	+	.	ID=exon-XM_006617082.2-9;Dbxref=GeneID:102681994%2CGenbank:XM_006617082.2;Parent=rna-XM_006617082.2
NW_006263567.1	Gnomon	mRNA	794275	795865	.	+	.	Name=XM_006617061.2;ID=rna-XM_006617061.2;Dbxref=GeneID:102679496%2CGenbank:XM_006617061.2;Parent=gene-LOC102679496
NW_006263567.1	Gnomon	gene	228038	230131	.	+	.	Name=LOC102674171;ID=gene-LOC102674171;Dbxref=GeneID:102674171
NW_006263567.1	Gnomon	lnc_RNA	353593	355575	.	+	.	Name=XR_004150723.1;ID=rna-XR_004150723.1;Dbxref=GeneID:116185813%2CGenbank:XR_004150723.1;Parent=gene-LOC116185813
NW_006263567.1	Gnomon	mRNA	329855	332979	.	-	.	Name=XM_006617023.2;ID=rna-XM_006617023.2;Dbxref=GeneID:102674652%2CGenbank:XM_006617023.2;Parent=gene-LOC102674652
NW_006263567.1	tRNAscan-SE	tRNA	63691	63761	.	-	.	ID=rna-Trnaa-cgc-2;Dbxref=GeneID:116185816;Note=transfer RNA alanine (anticodon CGC);Parent=gene-Trnaa-cgc-2
NW_006263567.1	Gnomon	exon	853323	853478	.	+	.	ID=exon-XM_006617078.2-5;Dbxref=GeneID:102681683%2CGenbank:XM_006617078.2;Parent=rna-XM_006617078.2
NW_006263567.1	Gnomon	exon	853577	853971	.	+	.	ID=exon-XM_006617078.2-6;Dbxref=GeneID:102681683%2CGenbank:XM_006617078.2;Parent=rna-XM_006617078.2
NW_006263567.1	Gnomon	exon	854067	854490	.	+	.	ID=exon-XM_006617078.2-7;Dbxref=GeneID:102681683%2CGenbank:XM_006617078.2;Parent=rna-XM_006617078.2
NW_006263567.1	Gnomon	exon	854581	854749	.	+	.	ID=exon-XM_006617078.2-8;Dbxref=GeneID:102681683%2CGenbank:XM_006617078.2;Parent=rna-XM_006617078.2
NW_006263567.1	Gnomon	exon	854825	855009	.	+	.	ID=exon-XM_006617078.2-9;Dbxref=GeneID:102681683%2CGenbank:XM_006617078.2;Parent=rna-XM_006617078.2
NW_006263567.1	Gnomon	exon	847235	847786	.	+	.	ID=exon-XM_006617078.2-1;Dbxref=GeneID:102681683%2CGenbank:XM_006617078.2;Parent=rna-XM_006617078.2
NW_006263567.1	Gnomon	exon	848527	848897	.	+	.	ID=exon-XM_006617078.2-2;Dbxref=GeneID:102681683%2CGenbank:XM_006617078.2;Parent=rna-XM_006617078.2
NW_006263567.1	Gnomon	exon	851581	851699	.	+	.	ID=exon-XM_006617078.2-3;Dbxref=GeneID:102681683%2CGenbank:XM_006617078.2;Parent=rna-XM_006617078.2
NW_006263567.1	Gnomon	exon	851769	851947	.	+	.	ID=exon-XM_006617078.2-4;Dbxref=GeneID:102681683%2CGenbank:XM_006617078.2;Parent=rna-XM_006617078.2
NW_006263567.1	Gnomon	mRNA	1210552	1302376	.	-	.	Name=XM_031511112.1;ID=rna-XM_031511112.1;Dbxref=GeneID:102674489%2CGenbank:XM_031511112.1;Parent=gene-LOC102674489
NW_006263567.1	Gnomon	mRNA	1281596	1302496	.	-	.	Name=XM_031511113.1;ID=rna-XM_031511113.1;Dbxref=GeneID:102674489%2CGenbank:XM_031511113.1;Parent=gene-LOC102674489
NW_006263567.1	Gnomon	gene	972458	973099	.	+	.	Name=LOC102673908;ID=gene-LOC102673908;Dbxref=GeneID:102673908
NW_006263567.1	Gnomon	exon	91558	91876	.	-	.	ID=exon-XM_006616996.2-3;Dbxref=GeneID:102670849%2CGenbank:XM_006616996.2;Note=The sequence of the model RefSeq transcript was modified relative to this genomic sequence to represent the inferred CDS: deleted 1 base in 1 codon;Parent=rna-XM_006616996.2
NW_006263567.1	Gnomon	exon	91221	91488	.	-	.	ID=exon-XM_006616996.2-4;Dbxref=GeneID:102670849%2CGenbank:XM_006616996.2;Note=The sequence of the model RefSeq transcript was modified relative to this genomic sequence to represent the inferred CDS: deleted 1 base in 1 codon;Parent=rna-XM_006616996.2
NW_006263567.1	Gnomon	exon	90899	91146	.	-	.	ID=exon-XM_006616996.2-5;Dbxref=GeneID:102670849%2CGenbank:XM_006616996.2;Note=The sequence of the model RefSeq transcript was modified relative to this genomic sequence to represent the inferred CDS: deleted 1 base in 1 codon;Parent=rna-XM_006616996.2
NW_006263567.1	Gnomon	exon	90202	90803	.	-	.	ID=exon-XM_006616996.2-6;Dbxref=GeneID:102670849%2CGenbank:XM_006616996.2;Note=The sequence of the model RefSeq transcript was modified relative to this genomic sequence to represent the inferred CDS: deleted 1 base in 1 codon;Parent=rna-XM_006616996.2
NW_006263567.1	Gnomon	exon	92116	92224	.	-	.	ID=exon-XM_006616996.2-1;Dbxref=GeneID:102670849%2CGenbank:XM_006616996.2;Note=The sequence of the model RefSeq transcript was modified relative to this genomic sequence to represent the inferred CDS: deleted 1 base in 1 codon;Parent=rna-XM_006616996.2
NW_006263567.1	Gnomon	exon	91878	91957	.	-	.	ID=exon-XM_006616996.2-2;Dbxref=GeneID:102670849%2CGenbank:XM_006616996.2;Note=The sequence of the model RefSeq transcript was modified relative to this genomic sequence to represent the inferred CDS: deleted 1 base in 1 codon;Parent=rna-XM_006616996.2
NW_006263567.1	Gnomon	mRNA	1073488	1083945	.	-	.	Name=XM_031511114.1;ID=rna-XM_031511114.1;Dbxref=GeneID:102673112%2CGenbank:XM_031511114.1;Parent=gene-LOC102673112
NW_006263567.1	Gnomon	mRNA	228348	230131	.	+	.	Name=XM_006617020.2;ID=rna-XM_006617020.2;Dbxref=GeneID:102674171%2CGenbank:XM_006617020.2;Parent=gene-LOC102674171
NW_006263567.1	Gnomon	mRNA	333294	334835	.	-	.	Name=XM_006617022.2;ID=rna-XM_006617022.2;Dbxref=GeneID:102674525%2CGenbank:XM_006617022.2;Parent=gene-LOC102674525
NW_006263567.1	Gnomon	exon	1073006	1073202	.	-	.	ID=exon-XM_031511116.1-1;Dbxref=GeneID:116185806%2CGenbank:XM_031511116.1;Parent=rna-XM_031511116.1
NW_006263567.1	Gnomon	exon	1072766	1072851	.	-	.	ID=exon-XM_031511116.1-2;Dbxref=GeneID:116185806%2CGenbank:XM_031511116.1;Parent=rna-XM_031511116.1
NW_006263567.1	Gnomon	exon	1072468	1072651	.	-	.	ID=exon-XM_031511116.1-3;Dbxref=GeneID:116185806%2CGenbank:XM_031511116.1;Parent=rna-XM_031511116.1
NW_006263567.1	Gnomon	mRNA	1072468	1073207	.	-	.	Name=XM_031511115.1;ID=rna-XM_031511115.1;Dbxref=GeneID:116185806%2CGenbank:XM_031511115.1;Parent=gene-LOC116185806
NW_006263567.1	Gnomon	CDS	143683	143685	.	+	0	Name=XP_006617070.1;ID=cds-XP_006617070.1;Dbxref=GeneID:102672660%2CGenbank:XP_006617070.1;Parent=rna-XM_006617007.2
NW_006263567.1	Gnomon	CDS	143758	143788	.	+	0	Name=XP_006617070.1;ID=cds-XP_006617070.1;Dbxref=GeneID:102672660%2CGenbank:XP_006617070.1;Parent=rna-XM_006617007.2
NW_006263567.1	Gnomon	CDS	143853	143984	.	+	0	Name=XP_006617070.1;ID=cds-XP_006617070.1;Dbxref=GeneID:102672660%2CGenbank:XP_006617070.1;Parent=rna-XM_006617007.2
NW_006263567.1	Gnomon	CDS	144041	144223	.	+	0	Name=XP_006617070.1;ID=cds-XP_006617070.1;Dbxref=GeneID:102672660%2CGenbank:XP_006617070.1;Parent=rna-XM_006617007.2
NW_006263567.1	Gnomon	CDS	144293	144393	.	+	0	Name=XP_006617070.1;ID=cds-XP_006617070.1;Dbxref=GeneID:102672660%2CGenbank:XP_006617070.1;Parent=rna-XM_006617007.2
NW_006263567.1	Gnomon	mRNA	293690	296025	.	-	.	Name=XM_006617021.2;ID=rna-XM_006617021.2;Dbxref=GeneID:102674395%2CGenbank:XM_006617021.2;Parent=gene-LOC102674395
NW_006263567.1	Gnomon	mRNA	1072468	1073202	.	-	.	Name=XM_031511116.1;ID=rna-XM_031511116.1;Dbxref=GeneID:116185806%2CGenbank:XM_031511116.1;Parent=gene-LOC116185806
NW_006263567.1	tRNAscan-SE	gene	63691	63761	.	-	.	Name=Trnaa-cgc;ID=gene-Trnaa-cgc-2;Dbxref=GeneID:116185816
NW_006263567.1	Gnomon	exon	268362	269421	.	-	.	ID=exon-XM_031511095.1-4;Dbxref=GeneID:102675102%2CGenbank:XM_031511095.1;Parent=rna-XM_031511095.1
NW_006263567.1	Gnomon	exon	243167	243251	.	-	.	ID=exon-XM_031511095.1-5;Dbxref=GeneID:102675102%2CGenbank:XM_031511095.1;Parent=rna-XM_031511095.1
NW_006263567.1	Gnomon	exon	232660	233715	.	-	.	ID=exon-XM_031511095.1-6;Dbxref=GeneID:102675102%2CGenbank:XM_031511095.1;Parent=rna-XM_031511095.1
NW_006263567.1	Gnomon	exon	88547	88593	.	+	.	ID=exon-XM_006616997.2-1;Dbxref=GeneID:102670990%2CGenbank:XM_006616997.2;Parent=rna-XM_006616997.2
NW_006263567.1	Gnomon	exon	89326	89516	.	+	.	ID=exon-XM_006616997.2-4;Dbxref=GeneID:102670990%2CGenbank:XM_006616997.2;Parent=rna-XM_006616997.2
NW_006263567.1	Gnomon	exon	89614	89924	.	+	.	ID=exon-XM_006616997.2-5;Dbxref=GeneID:102670990%2CGenbank:XM_006616997.2;Parent=rna-XM_006616997.2
NW_006263567.1	Gnomon	exon	88669	88816	.	+	.	ID=exon-XM_006616997.2-2;Dbxref=GeneID:102670990%2CGenbank:XM_006616997.2;Parent=rna-XM_006616997.2
NW_006263567.1	Gnomon	exon	88941	89250	.	+	.	ID=exon-XM_006616997.2-3;Dbxref=GeneID:102670990%2CGenbank:XM_006616997.2;Parent=rna-XM_006616997.2
NW_006263567.1	Gnomon	exon	278972	279041	.	-	.	ID=exon-XM_031511095.1-1;Dbxref=GeneID:102675102%2CGenbank:XM_031511095.1;Parent=rna-XM_031511095.1
NW_006263567.1	Gnomon	exon	90004	90502	.	+	.	ID=exon-XM_006616997.2-6;Dbxref=GeneID:102670990%2CGenbank:XM_006616997.2;Parent=rna-XM_006616997.2
NW_006263567.1	Gnomon	exon	277552	277570	.	-	.	ID=exon-XM_031511095.1-2;Dbxref=GeneID:102675102%2CGenbank:XM_031511095.1;Parent=rna-XM_031511095.1
NW_006263567.1	Gnomon	exon	275282	275286	.	-	.	ID=exon-XM_031511095.1-3;Dbxref=GeneID:102675102%2CGenbank:XM_031511095.1;Parent=rna-XM_031511095.1
NW_006263567.1	Gnomon	gene	159751	161437	.	+	.	Name=LOC102673521;ID=gene-LOC102673521;Dbxref=GeneID:102673521
NW_006263567.1	Gnomon	exon	933616	933853	.	+	.	ID=exon-XM_031511117.1-1;Dbxref=GeneID:102674036%2CGenbank:XM_031511117.1;Parent=rna-XM_031511117.1
NW_006263567.1	Gnomon	exon	933920	934152	.	+	.	ID=exon-XM_031511117.1-2;Dbxref=GeneID:102674036%2CGenbank:XM_031511117.1;Parent=rna-XM_031511117.1
NW_006263567.1	Gnomon	exon	934346	934611	.	+	.	ID=exon-XM_031511117.1-3;Dbxref=GeneID:102674036%2CGenbank:XM_031511117.1;Parent=rna-XM_031511117.1
NW_006263567.1	Gnomon	exon	934780	935180	.	+	.	ID=exon-XM_031511117.1-4;Dbxref=GeneID:102674036%2CGenbank:XM_031511117.1;Parent=rna-XM_031511117.1
NW_006263567.1	Gnomon	exon	935252	935679	.	+	.	ID=exon-XM_031511117.1-5;Dbxref=GeneID:102674036%2CGenbank:XM_031511117.1;Parent=rna-XM_031511117.1
NW_006263567.1	Gnomon	exon	935752	935942	.	+	.	ID=exon-XM_031511117.1-6;Dbxref=GeneID:102674036%2CGenbank:XM_031511117.1;Parent=rna-XM_031511117.1
NW_006263567.1	Gnomon	exon	936258	936308	.	+	.	ID=exon-XM_031511117.1-7;Dbxref=GeneID:102674036%2CGenbank:XM_031511117.1;Parent=rna-XM_031511117.1
NW_006263567.1	Gnomon	exon	936365	936638	.	+	.	ID=exon-XM_031511117.1-8;Dbxref=GeneID:102674036%2CGenbank:XM_031511117.1;Parent=rna-XM_031511117.1
NW_006263567.1	Gnomon	exon	936742	937285	.	+	.	ID=exon-XM_031511117.1-9;Dbxref=GeneID:102674036%2CGenbank:XM_031511117.1;Parent=rna-XM_031511117.1
NW_006263567.1	Gnomon	mRNA	933616	952426	.	+	.	Name=XM_031511117.1;ID=rna-XM_031511117.1;Dbxref=GeneID:102674036%2CGenbank:XM_031511117.1;Parent=gene-LOC102674036
NW_006263567.1	tRNAscan-SE	exon	883571	883652	.	-	.	ID=exon-Trnas-aga-4-1;Dbxref=GeneID:116185818;Note=transfer RNA serine (anticodon AGA);Parent=rna-Trnas-aga-4
NW_006263567.1	Gnomon	mRNA	812073	820921	.	-	.	Name=XM_006617069.2;ID=rna-XM_006617069.2;Dbxref=GeneID:102680439%2CGenbank:XM_006617069.2;Parent=gene-LOC102680439
NW_006263567.1	Gnomon	mRNA	161920	200475	.	-	.	Name=XM_031511118.1;ID=rna-XM_031511118.1;Dbxref=GeneID:102673111%2CGenbank:XM_031511118.1;Parent=gene-LOC102673111
NW_006263567.1	Gnomon	exon	940779	941306	.	-	.	ID=exon-XR_004150715.1-3;Dbxref=GeneID:116185807%2CGenbank:XR_004150715.1;Parent=rna-XR_004150715.1
NW_006263567.1	Gnomon	exon	940362	940674	.	-	.	ID=exon-XR_004150715.1-4;Dbxref=GeneID:116185807%2CGenbank:XR_004150715.1;Parent=rna-XR_004150715.1
NW_006263567.1	Gnomon	exon	1019728	1020454	.	-	.	ID=exon-XR_004150715.1-1;Dbxref=GeneID:116185807%2CGenbank:XR_004150715.1;Parent=rna-XR_004150715.1
NW_006263567.1	Gnomon	exon	1018890	1019565	.	-	.	ID=exon-XR_004150715.1-2;Dbxref=GeneID:116185807%2CGenbank:XR_004150715.1;Parent=rna-XR_004150715.1
NW_006263567.1	Gnomon	transcript	307010	319210	.	+	.	Name=XR_004150719.1;ID=rna-XR_004150719.1;Dbxref=GeneID:102675408%2CGenbank:XR_004150719.1;Parent=gene-LOC102675408
NW_006263567.1	Gnomon	gene	156657	159608	.	-	.	Name=LOC102673685;ID=gene-LOC102673685;Dbxref=GeneID:102673685
NW_006263567.1	Gnomon	exon	143498	143685	.	+	.	ID=exon-XM_006617007.2-1;Dbxref=GeneID:102672660%2CGenbank:XM_006617007.2;Parent=rna-XM_006617007.2
NW_006263567.1	Gnomon	exon	143758	143788	.	+	.	ID=exon-XM_006617007.2-2;Dbxref=GeneID:102672660%2CGenbank:XM_006617007.2;Parent=rna-XM_006617007.2
NW_006263567.1	Gnomon	exon	143853	143984	.	+	.	ID=exon-XM_006617007.2-3;Dbxref=GeneID:102672660%2CGenbank:XM_006617007.2;Parent=rna-XM_006617007.2
NW_006263567.1	Gnomon	exon	144041	144223	.	+	.	ID=exon-XM_006617007.2-4;Dbxref=GeneID:102672660%2CGenbank:XM_006617007.2;Parent=rna-XM_006617007.2
NW_006263567.1	Gnomon	exon	144293	144745	.	+	.	ID=exon-XM_006617007.2-5;Dbxref=GeneID:102672660%2CGenbank:XM_006617007.2;Parent=rna-XM_006617007.2
NW_006263567.1	Gnomon	exon	857164	857318	.	-	.	ID=exon-XM_006617077.2-8;Dbxref=GeneID:102681559%2CGenbank:XM_006617077.2;Parent=rna-XM_006617077.2
NW_006263567.1	Gnomon	exon	856867	857095	.	-	.	ID=exon-XM_006617077.2-9;Dbxref=GeneID:102681559%2CGenbank:XM_006617077.2;Parent=rna-XM_006617077.2
NW_006263567.1	Gnomon	exon	857657	857805	.	-	.	ID=exon-XM_006617077.2-6;Dbxref=GeneID:102681559%2CGenbank:XM_006617077.2;Parent=rna-XM_006617077.2
NW_006263567.1	Gnomon	exon	857378	857600	.	-	.	ID=exon-XM_006617077.2-7;Dbxref=GeneID:102681559%2CGenbank:XM_006617077.2;Parent=rna-XM_006617077.2
NW_006263567.1	Gnomon	exon	858984	859180	.	-	.	ID=exon-XM_006617077.2-1;Dbxref=GeneID:102681559%2CGenbank:XM_006617077.2;Parent=rna-XM_006617077.2
NW_006263567.1	Gnomon	exon	858049	858281	.	-	.	ID=exon-XM_006617077.2-4;Dbxref=GeneID:102681559%2CGenbank:XM_006617077.2;Parent=rna-XM_006617077.2
NW_006263567.1	Gnomon	exon	857865	857974	.	-	.	ID=exon-XM_006617077.2-5;Dbxref=GeneID:102681559%2CGenbank:XM_006617077.2;Parent=rna-XM_006617077.2
NW_006263567.1	Gnomon	exon	858741	858895	.	-	.	ID=exon-XM_006617077.2-2;Dbxref=GeneID:102681559%2CGenbank:XM_006617077.2;Parent=rna-XM_006617077.2
NW_006263567.1	Gnomon	exon	858388	858639	.	-	.	ID=exon-XM_006617077.2-3;Dbxref=GeneID:102681559%2CGenbank:XM_006617077.2;Parent=rna-XM_006617077.2
NW_006263567.1	Gnomon	mRNA	159762	160907	.	+	.	Name=XM_031511119.1;ID=rna-XM_031511119.1;Dbxref=GeneID:102673521%2CGenbank:XM_031511119.1;Parent=gene-LOC102673521
NW_006263567.1	Gnomon	gene	973383	974760	.	-	.	Name=LOC102673770;ID=gene-LOC102673770;Dbxref=GeneID:102673770
NW_006263567.1	Gnomon	lnc_RNA	162486	163026	.	+	.	Name=XR_004150718.1;ID=rna-XR_004150718.1;Dbxref=GeneID:116185810%2CGenbank:XR_004150718.1;Parent=gene-LOC116185810
NW_006263567.1	Gnomon	exon	760798	760905	.	+	.	ID=exon-XM_006617054.2-5;Dbxref=GeneID:102678903%2CGenbank:XM_006617054.2;Parent=rna-XM_006617054.2
NW_006263567.1	Gnomon	exon	762964	763057	.	+	.	ID=exon-XM_006617054.2-6;Dbxref=GeneID:102678903%2CGenbank:XM_006617054.2;Parent=rna-XM_006617054.2
NW_006263567.1	Gnomon	exon	758769	758996	.	+	.	ID=exon-XM_006617054.2-3;Dbxref=GeneID:102678903%2CGenbank:XM_006617054.2;Parent=rna-XM_006617054.2
NW_006263567.1	Gnomon	exon	760361	760675	.	+	.	ID=exon-XM_006617054.2-4;Dbxref=GeneID:102678903%2CGenbank:XM_006617054.2;Parent=rna-XM_006617054.2
NW_006263567.1	Gnomon	exon	733856	734060	.	+	.	ID=exon-XM_006617054.2-1;Dbxref=GeneID:102678903%2CGenbank:XM_006617054.2;Parent=rna-XM_006617054.2
NW_006263567.1	Gnomon	exon	745742	745836	.	+	.	ID=exon-XM_006617054.2-2;Dbxref=GeneID:102678903%2CGenbank:XM_006617054.2;Parent=rna-XM_006617054.2
NW_006263567.1	Gnomon	exon	764180	764325	.	+	.	ID=exon-XM_006617054.2-9;Dbxref=GeneID:102678903%2CGenbank:XM_006617054.2;Parent=rna-XM_006617054.2
NW_006263567.1	Gnomon	exon	763393	763560	.	+	.	ID=exon-XM_006617054.2-7;Dbxref=GeneID:102678903%2CGenbank:XM_006617054.2;Parent=rna-XM_006617054.2
NW_006263567.1	Gnomon	exon	763901	764035	.	+	.	ID=exon-XM_006617054.2-8;Dbxref=GeneID:102678903%2CGenbank:XM_006617054.2;Parent=rna-XM_006617054.2
NW_006263567.1	Gnomon	CDS	804931	805247	.	-	0	Name=XP_006617128.1;ID=cds-XP_006617128.1;Dbxref=GeneID:102680128%2CGenbank:XP_006617128.1;Parent=rna-XM_006617065.2
NW_006263567.1	Gnomon	CDS	804115	804847	.	-	0	Name=XP_006617128.1;ID=cds-XP_006617128.1;Dbxref=GeneID:102680128%2CGenbank:XP_006617128.1;Parent=rna-XM_006617065.2
NW_006263567.1	Gnomon	CDS	802803	803036	.	-	0	Name=XP_006617128.1;ID=cds-XP_006617128.1;Dbxref=GeneID:102680128%2CGenbank:XP_006617128.1;Parent=rna-XM_006617065.2
NW_006263567.1	Gnomon	CDS	802086	802688	.	-	0	Name=XP_006617128.1;ID=cds-XP_006617128.1;Dbxref=GeneID:102680128%2CGenbank:XP_006617128.1;Parent=rna-XM_006617065.2
NW_006263567.1	Gnomon	CDS	801337	802014	.	-	0	Name=XP_006617128.1;ID=cds-XP_006617128.1;Dbxref=GeneID:102680128%2CGenbank:XP_006617128.1;Parent=rna-XM_006617065.2
NW_006263567.1	Gnomon	CDS	801204	801206	.	-	0	Name=XP_006617128.1;ID=cds-XP_006617128.1;Dbxref=GeneID:102680128%2CGenbank:XP_006617128.1;Parent=rna-XM_006617065.2
NW_006263567.1	Gnomon	CDS	800924	801088	.	-	0	Name=XP_006617128.1;ID=cds-XP_006617128.1;Dbxref=GeneID:102680128%2CGenbank:XP_006617128.1;Parent=rna-XM_006617065.2
NW_006263567.1	Gnomon	exon	106828	107074	.	+	.	ID=exon-XM_031511093.1-1;Dbxref=GeneID:102674831%2CGenbank:XM_031511093.1;Parent=rna-XM_031511093.1
NW_006263567.1	Gnomon	exon	107140	107406	.	+	.	ID=exon-XM_031511093.1-2;Dbxref=GeneID:102674831%2CGenbank:XM_031511093.1;Parent=rna-XM_031511093.1
NW_006263567.1	Gnomon	exon	107527	107639	.	+	.	ID=exon-XM_031511093.1-3;Dbxref=GeneID:102674831%2CGenbank:XM_031511093.1;Parent=rna-XM_031511093.1
NW_006263567.1	Gnomon	exon	107703	107900	.	+	.	ID=exon-XM_031511093.1-4;Dbxref=GeneID:102674831%2CGenbank:XM_031511093.1;Parent=rna-XM_031511093.1
NW_006263567.1	Gnomon	exon	107990	108128	.	+	.	ID=exon-XM_031511093.1-5;Dbxref=GeneID:102674831%2CGenbank:XM_031511093.1;Parent=rna-XM_031511093.1
NW_006263567.1	Gnomon	exon	108227	108426	.	+	.	ID=exon-XM_031511093.1-6;Dbxref=GeneID:102674831%2CGenbank:XM_031511093.1;Parent=rna-XM_031511093.1
NW_006263567.1	Gnomon	exon	1057958	1057969	.	+	.	ID=exon-XR_004150716.1-1;Dbxref=GeneID:116185808%2CGenbank:XR_004150716.1;Parent=rna-XR_004150716.1
NW_006263567.1	Gnomon	exon	1065805	1065809	.	+	.	ID=exon-XR_004150716.1-2;Dbxref=GeneID:116185808%2CGenbank:XR_004150716.1;Parent=rna-XR_004150716.1
NW_006263567.1	Gnomon	exon	1077933	1078507	.	+	.	ID=exon-XR_004150716.1-3;Dbxref=GeneID:116185808%2CGenbank:XR_004150716.1;Parent=rna-XR_004150716.1
NW_006263567.1	Gnomon	CDS	1100726	1100795	.	+	0	Name=XP_031366966.1;ID=cds-XP_031366966.1;Dbxref=GeneID:102672984%2CGenbank:XP_031366966.1;Parent=rna-XM_031511106.1
NW_006263567.1	Gnomon	CDS	1101480	1101836	.	+	0	Name=XP_031366966.1;ID=cds-XP_031366966.1;Dbxref=GeneID:102672984%2CGenbank:XP_031366966.1;Parent=rna-XM_031511106.1
NW_006263567.1	Gnomon	CDS	1102045	1102304	.	+	0	Name=XP_031366966.1;ID=cds-XP_031366966.1;Dbxref=GeneID:102672984%2CGenbank:XP_031366966.1;Parent=rna-XM_031511106.1
NW_006263567.1	Gnomon	CDS	1102656	1102907	.	+	0	Name=XP_031366966.1;ID=cds-XP_031366966.1;Dbxref=GeneID:102672984%2CGenbank:XP_031366966.1;Parent=rna-XM_031511106.1
NW_006263567.1	Gnomon	CDS	1103114	1103285	.	+	0	Name=XP_031366966.1;ID=cds-XP_031366966.1;Dbxref=GeneID:102672984%2CGenbank:XP_031366966.1;Parent=rna-XM_031511106.1
NW_006263567.1	Gnomon	CDS	1103867	1104144	.	+	0	Name=XP_031366966.1;ID=cds-XP_031366966.1;Dbxref=GeneID:102672984%2CGenbank:XP_031366966.1;Parent=rna-XM_031511106.1
NW_006263567.1	Gnomon	CDS	31225	31391	.	+	0	Name=XP_006617173.1;ID=cds-XP_006617173.1;Dbxref=GeneID:102674692%2CGenbank:XP_006617173.1;Parent=rna-XM_006617110.2
NW_006263567.1	Gnomon	CDS	31858	32000	.	+	0	Name=XP_006617173.1;ID=cds-XP_006617173.1;Dbxref=GeneID:102674692%2CGenbank:XP_006617173.1;Parent=rna-XM_006617110.2
NW_006263567.1	Gnomon	CDS	32979	33152	.	+	0	Name=XP_006617173.1;ID=cds-XP_006617173.1;Dbxref=GeneID:102674692%2CGenbank:XP_006617173.1;Parent=rna-XM_006617110.2
NW_006263567.1	Gnomon	CDS	33215	33422	.	+	0	Name=XP_006617173.1;ID=cds-XP_006617173.1;Dbxref=GeneID:102674692%2CGenbank:XP_006617173.1;Parent=rna-XM_006617110.2
NW_006263567.1	Gnomon	CDS	33565	33689	.	+	0	Name=XP_006617173.1;ID=cds-XP_006617173.1;Dbxref=GeneID:102674692%2CGenbank:XP_006617173.1;Parent=rna-XM_006617110.2
NW_006263567.1	Gnomon	CDS	33764	33897	.	+	0	Name=XP_006617173.1;ID=cds-XP_006617173.1;Dbxref=GeneID:102674692%2CGenbank:XP_006617173.1;Parent=rna-XM_006617110.2
NW_006263567.1	Gnomon	CDS	33980	34239	.	+	0	Name=XP_006617173.1;ID=cds-XP_006617173.1;Dbxref=GeneID:102674692%2CGenbank:XP_006617173.1;Parent=rna-XM_006617110.2
NW_006263567.1	Gnomon	CDS	34305	34452	.	+	0	Name=XP_006617173.1;ID=cds-XP_006617173.1;Dbxref=GeneID:102674692%2CGenbank:XP_006617173.1;Parent=rna-XM_006617110.2
NW_006263567.1	Gnomon	CDS	34530	37550	.	+	0	Name=XP_006617173.1;ID=cds-XP_006617173.1;Dbxref=GeneID:102674692%2CGenbank:XP_006617173.1;Parent=rna-XM_006617110.2
NW_006263567.1	Gnomon	CDS	37644	38717	.	+	0	Name=XP_006617173.1;ID=cds-XP_006617173.1;Dbxref=GeneID:102674692%2CGenbank:XP_006617173.1;Parent=rna-XM_006617110.2
NW_006263567.1	Gnomon	CDS	38799	39257	.	+	0	Name=XP_006617173.1;ID=cds-XP_006617173.1;Dbxref=GeneID:102674692%2CGenbank:XP_006617173.1;Parent=rna-XM_006617110.2
NW_006263567.1	RefSeq	cDNA_match	92116	92224	.	-	.	ID=3b9f064b-00d3-4162-beb4-97af74cd047e;Target=XM_006616996.2 1 109
NW_006263567.1	RefSeq	cDNA_match	91558	91957	.	-	.	ID=3b9f064b-00d3-4162-beb4-97af74cd047e;Target=XM_006616996.2 1 109
NW_006263567.1	RefSeq	cDNA_match	91221	91488	.	-	.	ID=3b9f064b-00d3-4162-beb4-97af74cd047e;Target=XM_006616996.2 1 109
NW_006263567.1	RefSeq	cDNA_match	90899	91146	.	-	.	ID=3b9f064b-00d3-4162-beb4-97af74cd047e;Target=XM_006616996.2 1 109
NW_006263567.1	RefSeq	cDNA_match	90202	90803	.	-	.	ID=3b9f064b-00d3-4162-beb4-97af74cd047e;Target=XM_006616996.2 1 109
NW_006263567.1	Gnomon	CDS	423082	423084	.	+	0	Name=XP_031366964.1;ID=cds-XP_031366964.1;Dbxref=GeneID:102677802%2CGenbank:XP_031366964.1;Parent=rna-XM_031511104.1
NW_006263567.1	Gnomon	CDS	423164	423372	.	+	0	Name=XP_031366964.1;ID=cds-XP_031366964.1;Dbxref=GeneID:102677802%2CGenbank:XP_031366964.1;Parent=rna-XM_031511104.1
NW_006263567.1	Gnomon	CDS	423446	423707	.	+	0	Name=XP_031366964.1;ID=cds-XP_031366964.1;Dbxref=GeneID:102677802%2CGenbank:XP_031366964.1;Parent=rna-XM_031511104.1
NW_006263567.1	Gnomon	CDS	423793	424053	.	+	0	Name=XP_031366964.1;ID=cds-XP_031366964.1;Dbxref=GeneID:102677802%2CGenbank:XP_031366964.1;Parent=rna-XM_031511104.1
NW_006263567.1	Gnomon	CDS	424111	424278	.	+	0	Name=XP_031366964.1;ID=cds-XP_031366964.1;Dbxref=GeneID:102677802%2CGenbank:XP_031366964.1;Parent=rna-XM_031511104.1
NW_006263567.1	Gnomon	CDS	424340	424426	.	+	0	Name=XP_031366964.1;ID=cds-XP_031366964.1;Dbxref=GeneID:102677802%2CGenbank:XP_031366964.1;Parent=rna-XM_031511104.1
NW_006263567.1	Gnomon	CDS	424506	424715	.	+	0	Name=XP_031366964.1;ID=cds-XP_031366964.1;Dbxref=GeneID:102677802%2CGenbank:XP_031366964.1;Parent=rna-XM_031511104.1
NW_006263567.1	Gnomon	CDS	424780	424995	.	+	0	Name=XP_031366964.1;ID=cds-XP_031366964.1;Dbxref=GeneID:102677802%2CGenbank:XP_031366964.1;Parent=rna-XM_031511104.1
NW_006263567.1	Gnomon	exon	848527	848897	.	+	.	ID=exon-XM_006617079.2-2;Dbxref=GeneID:102681683%2CGenbank:XM_006617079.2;Parent=rna-XM_006617079.2
NW_006263567.1	Gnomon	exon	851581	851699	.	+	.	ID=exon-XM_006617079.2-3;Dbxref=GeneID:102681683%2CGenbank:XM_006617079.2;Parent=rna-XM_006617079.2
NW_006263567.1	Gnomon	exon	845942	845960	.	+	.	ID=exon-XM_006617079.2-1;Dbxref=GeneID:102681683%2CGenbank:XM_006617079.2;Parent=rna-XM_006617079.2
NW_006263567.1	Gnomon	exon	854581	854749	.	+	.	ID=exon-XM_006617079.2-8;Dbxref=GeneID:102681683%2CGenbank:XM_006617079.2;Parent=rna-XM_006617079.2
NW_006263567.1	Gnomon	exon	854825	855009	.	+	.	ID=exon-XM_006617079.2-9;Dbxref=GeneID:102681683%2CGenbank:XM_006617079.2;Parent=rna-XM_006617079.2
NW_006263567.1	Gnomon	exon	853577	853971	.	+	.	ID=exon-XM_006617079.2-6;Dbxref=GeneID:102681683%2CGenbank:XM_006617079.2;Parent=rna-XM_006617079.2
NW_006263567.1	Gnomon	exon	854067	854490	.	+	.	ID=exon-XM_006617079.2-7;Dbxref=GeneID:102681683%2CGenbank:XM_006617079.2;Parent=rna-XM_006617079.2
NW_006263567.1	Gnomon	exon	851769	851947	.	+	.	ID=exon-XM_006617079.2-4;Dbxref=GeneID:102681683%2CGenbank:XM_006617079.2;Parent=rna-XM_006617079.2
NW_006263567.1	Gnomon	exon	853323	853478	.	+	.	ID=exon-XM_006617079.2-5;Dbxref=GeneID:102681683%2CGenbank:XM_006617079.2;Parent=rna-XM_006617079.2
NW_006263567.1	Gnomon	CDS	159836	159910	.	+	0	Name=XP_006617077.1;ID=cds-XP_006617077.1;Dbxref=GeneID:102673521%2CGenbank:XP_006617077.1;Parent=rna-XM_006617014.2
NW_006263567.1	Gnomon	CDS	160014	160279	.	+	0	Name=XP_006617077.1;ID=cds-XP_006617077.1;Dbxref=GeneID:102673521%2CGenbank:XP_006617077.1;Parent=rna-XM_006617014.2
NW_006263567.1	Gnomon	CDS	160388	160802	.	+	0	Name=XP_006617077.1;ID=cds-XP_006617077.1;Dbxref=GeneID:102673521%2CGenbank:XP_006617077.1;Parent=rna-XM_006617014.2
NW_006263567.1	Gnomon	CDS	1301300	1301314	.	-	0	Name=XP_006617171.1;ID=cds-XP_006617171.1;Dbxref=GeneID:102674489%2CGenbank:XP_006617171.1;Parent=rna-XM_006617108.2
NW_006263567.1	Gnomon	CDS	1289583	1289712	.	-	0	Name=XP_006617171.1;ID=cds-XP_006617171.1;Dbxref=GeneID:102674489%2CGenbank:XP_006617171.1;Parent=rna-XM_006617108.2
NW_006263567.1	Gnomon	CDS	1286424	1286522	.	-	0	Name=XP_006617171.1;ID=cds-XP_006617171.1;Dbxref=GeneID:102674489%2CGenbank:XP_006617171.1;Parent=rna-XM_006617108.2
NW_006263567.1	Gnomon	CDS	1281927	1281952	.	-	0	Name=XP_006617171.1;ID=cds-XP_006617171.1;Dbxref=GeneID:102674489%2CGenbank:XP_006617171.1;Parent=rna-XM_006617108.2
NW_006263567.1	Gnomon	exon	813196	813323	.	-	.	ID=exon-XM_006617067.2-14;Dbxref=GeneID:102680439%2CGenbank:XM_006617067.2;Parent=rna-XM_006617067.2
NW_006263567.1	Gnomon	exon	812073	813119	.	-	.	ID=exon-XM_006617067.2-15;Dbxref=GeneID:102680439%2CGenbank:XM_006617067.2;Parent=rna-XM_006617067.2
NW_006263567.1	Gnomon	exon	816119	816521	.	-	.	ID=exon-XM_006617067.2-10;Dbxref=GeneID:102680439%2CGenbank:XM_006617067.2;Parent=rna-XM_006617067.2
NW_006263567.1	Gnomon	exon	815878	816040	.	-	.	ID=exon-XM_006617067.2-11;Dbxref=GeneID:102680439%2CGenbank:XM_006617067.2;Parent=rna-XM_006617067.2
NW_006263567.1	Gnomon	exon	813719	813796	.	-	.	ID=exon-XM_006617067.2-12;Dbxref=GeneID:102680439%2CGenbank:XM_006617067.2;Parent=rna-XM_006617067.2
NW_006263567.1	Gnomon	exon	813434	813624	.	-	.	ID=exon-XM_006617067.2-13;Dbxref=GeneID:102680439%2CGenbank:XM_006617067.2;Parent=rna-XM_006617067.2
NW_006263567.1	Gnomon	CDS	844916	845181	.	-	0	Name=XP_031366963.1;ID=cds-XP_031366963.1;Dbxref=GeneID:102675509%2CGenbank:XP_031366963.1;Parent=rna-XM_031511103.1
NW_006263567.1	Gnomon	CDS	844567	844819	.	-	0	Name=XP_031366963.1;ID=cds-XP_031366963.1;Dbxref=GeneID:102675509%2CGenbank:XP_031366963.1;Parent=rna-XM_031511103.1
NW_006263567.1	Gnomon	CDS	844188	844479	.	-	0	Name=XP_031366963.1;ID=cds-XP_031366963.1;Dbxref=GeneID:102675509%2CGenbank:XP_031366963.1;Parent=rna-XM_031511103.1
NW_006263567.1	Gnomon	CDS	843790	844124	.	-	0	Name=XP_031366963.1;ID=cds-XP_031366963.1;Dbxref=GeneID:102675509%2CGenbank:XP_031366963.1;Parent=rna-XM_031511103.1
NW_006263567.1	Gnomon	CDS	843340	843710	.	-	0	Name=XP_031366963.1;ID=cds-XP_031366963.1;Dbxref=GeneID:102675509%2CGenbank:XP_031366963.1;Parent=rna-XM_031511103.1
NW_006263567.1	Gnomon	CDS	843103	843267	.	-	0	Name=XP_031366963.1;ID=cds-XP_031366963.1;Dbxref=GeneID:102675509%2CGenbank:XP_031366963.1;Parent=rna-XM_031511103.1
NW_006263567.1	Gnomon	CDS	842654	843011	.	-	0	Name=XP_031366963.1;ID=cds-XP_031366963.1;Dbxref=GeneID:102675509%2CGenbank:XP_031366963.1;Parent=rna-XM_031511103.1
NW_006263567.1	Gnomon	CDS	842479	842576	.	-	0	Name=XP_031366963.1;ID=cds-XP_031366963.1;Dbxref=GeneID:102675509%2CGenbank:XP_031366963.1;Parent=rna-XM_031511103.1
NW_006263567.1	Gnomon	CDS	842166	842373	.	-	0	Name=XP_031366963.1;ID=cds-XP_031366963.1;Dbxref=GeneID:102675509%2CGenbank:XP_031366963.1;Parent=rna-XM_031511103.1
NW_006263567.1	Gnomon	gene	509481	527350	.	-	.	Name=LOC102678166;ID=gene-LOC102678166;Dbxref=GeneID:102678166
NW_006263567.1	Gnomon	CDS	159351	159353	.	-	0	Name=XP_006617078.1;ID=cds-XP_006617078.1;Dbxref=GeneID:102673685%2CGenbank:XP_006617078.1;Parent=rna-XM_006617015.2
NW_006263567.1	Gnomon	CDS	158706	158883	.	-	0	Name=XP_006617078.1;ID=cds-XP_006617078.1;Dbxref=GeneID:102673685%2CGenbank:XP_006617078.1;Parent=rna-XM_006617015.2
NW_006263567.1	Gnomon	CDS	158370	158615	.	-	0	Name=XP_006617078.1;ID=cds-XP_006617078.1;Dbxref=GeneID:102673685%2CGenbank:XP_006617078.1;Parent=rna-XM_006617015.2
NW_006263567.1	Gnomon	CDS	158041	158165	.	-	0	Name=XP_006617078.1;ID=cds-XP_006617078.1;Dbxref=GeneID:102673685%2CGenbank:XP_006617078.1;Parent=rna-XM_006617015.2
NW_006263567.1	Gnomon	CDS	157723	157821	.	-	0	Name=XP_006617078.1;ID=cds-XP_006617078.1;Dbxref=GeneID:102673685%2CGenbank:XP_006617078.1;Parent=rna-XM_006617015.2
NW_006263567.1	Gnomon	CDS	157371	157642	.	-	0	Name=XP_006617078.1;ID=cds-XP_006617078.1;Dbxref=GeneID:102673685%2CGenbank:XP_006617078.1;Parent=rna-XM_006617015.2
NW_006263567.1	Gnomon	CDS	157023	157182	.	-	0	Name=XP_006617078.1;ID=cds-XP_006617078.1;Dbxref=GeneID:102673685%2CGenbank:XP_006617078.1;Parent=rna-XM_006617015.2
NW_006263567.1	Gnomon	CDS	156735	156947	.	-	0	Name=XP_006617078.1;ID=cds-XP_006617078.1;Dbxref=GeneID:102673685%2CGenbank:XP_006617078.1;Parent=rna-XM_006617015.2
NW_006263567.1	Gnomon	CDS	1302009	1302017	.	-	0	Name=XP_006617172.1;ID=cds-XP_006617172.1;Dbxref=GeneID:102674489%2CGenbank:XP_006617172.1;Parent=rna-XM_006617109.2
NW_006263567.1	Gnomon	CDS	1289583	1289712	.	-	0	Name=XP_006617172.1;ID=cds-XP_006617172.1;Dbxref=GeneID:102674489%2CGenbank:XP_006617172.1;Parent=rna-XM_006617109.2
NW_006263567.1	Gnomon	CDS	1286424	1286522	.	-	0	Name=XP_006617172.1;ID=cds-XP_006617172.1;Dbxref=GeneID:102674489%2CGenbank:XP_006617172.1;Parent=rna-XM_006617109.2
NW_006263567.1	Gnomon	CDS	1281927	1281952	.	-	0	Name=XP_006617172.1;ID=cds-XP_006617172.1;Dbxref=GeneID:102674489%2CGenbank:XP_006617172.1;Parent=rna-XM_006617109.2
NW_006263567.1	Gnomon	exon	851581	851699	.	+	.	ID=exon-XM_006617080.2-2;Dbxref=GeneID:102681683%2CGenbank:XM_006617080.2;Parent=rna-XM_006617080.2
NW_006263567.1	Gnomon	exon	851769	851947	.	+	.	ID=exon-XM_006617080.2-3;Dbxref=GeneID:102681683%2CGenbank:XM_006617080.2;Parent=rna-XM_006617080.2
NW_006263567.1	Gnomon	exon	853323	853478	.	+	.	ID=exon-XM_006617080.2-4;Dbxref=GeneID:102681683%2CGenbank:XM_006617080.2;Parent=rna-XM_006617080.2
NW_006263567.1	Gnomon	exon	853577	853971	.	+	.	ID=exon-XM_006617080.2-5;Dbxref=GeneID:102681683%2CGenbank:XM_006617080.2;Parent=rna-XM_006617080.2
NW_006263567.1	Gnomon	exon	845681	845960	.	+	.	ID=exon-XM_006617080.2-1;Dbxref=GeneID:102681683%2CGenbank:XM_006617080.2;Parent=rna-XM_006617080.2
NW_006263567.1	Gnomon	exon	854067	854490	.	+	.	ID=exon-XM_006617080.2-6;Dbxref=GeneID:102681683%2CGenbank:XM_006617080.2;Parent=rna-XM_006617080.2
NW_006263567.1	Gnomon	exon	854581	854749	.	+	.	ID=exon-XM_006617080.2-7;Dbxref=GeneID:102681683%2CGenbank:XM_006617080.2;Parent=rna-XM_006617080.2
NW_006263567.1	Gnomon	exon	854825	855009	.	+	.	ID=exon-XM_006617080.2-8;Dbxref=GeneID:102681683%2CGenbank:XM_006617080.2;Parent=rna-XM_006617080.2
NW_006263567.1	Gnomon	exon	855090	855276	.	+	.	ID=exon-XM_006617080.2-9;Dbxref=GeneID:102681683%2CGenbank:XM_006617080.2;Parent=rna-XM_006617080.2
NW_006263567.1	Gnomon	CDS	655134	656342	.	+	0	Name=XP_031366962.1;ID=cds-XP_031366962.1;Dbxref=GeneID:102678507%2CGenbank:XP_031366962.1;Parent=rna-XM_031511102.1
NW_006263567.1	Gnomon	CDS	189513	189595	.	-	0	Name=XP_006617075.1;ID=cds-XP_006617075.1;Dbxref=GeneID:102673111%2CGenbank:XP_006617075.1;Parent=rna-XM_006617012.2
NW_006263567.1	Gnomon	CDS	186264	186493	.	-	0	Name=XP_006617075.1;ID=cds-XP_006617075.1;Dbxref=GeneID:102673111%2CGenbank:XP_006617075.1;Parent=rna-XM_006617012.2
NW_006263567.1	Gnomon	CDS	185952	186088	.	-	0	Name=XP_006617075.1;ID=cds-XP_006617075.1;Dbxref=GeneID:102673111%2CGenbank:XP_006617075.1;Parent=rna-XM_006617012.2
NW_006263567.1	Gnomon	CDS	166496	166578	.	-	0	Name=XP_006617075.1;ID=cds-XP_006617075.1;Dbxref=GeneID:102673111%2CGenbank:XP_006617075.1;Parent=rna-XM_006617012.2
NW_006263567.1	Gnomon	CDS	166063	166241	.	-	0	Name=XP_006617075.1;ID=cds-XP_006617075.1;Dbxref=GeneID:102673111%2CGenbank:XP_006617075.1;Parent=rna-XM_006617012.2
NW_006263567.1	Gnomon	CDS	165609	165757	.	-	0	Name=XP_006617075.1;ID=cds-XP_006617075.1;Dbxref=GeneID:102673111%2CGenbank:XP_006617075.1;Parent=rna-XM_006617012.2
NW_006263567.1	Gnomon	CDS	165273	165495	.	-	0	Name=XP_006617075.1;ID=cds-XP_006617075.1;Dbxref=GeneID:102673111%2CGenbank:XP_006617075.1;Parent=rna-XM_006617012.2
NW_006263567.1	Gnomon	CDS	164760	164950	.	-	0	Name=XP_006617075.1;ID=cds-XP_006617075.1;Dbxref=GeneID:102673111%2CGenbank:XP_006617075.1;Parent=rna-XM_006617012.2
NW_006263567.1	Gnomon	CDS	164401	164591	.	-	0	Name=XP_006617075.1;ID=cds-XP_006617075.1;Dbxref=GeneID:102673111%2CGenbank:XP_006617075.1;Parent=rna-XM_006617012.2
NW_006263567.1	Gnomon	CDS	164054	164320	.	-	0	Name=XP_006617075.1;ID=cds-XP_006617075.1;Dbxref=GeneID:102673111%2CGenbank:XP_006617075.1;Parent=rna-XM_006617012.2
NW_006263567.1	Gnomon	CDS	163785	163980	.	-	0	Name=XP_006617075.1;ID=cds-XP_006617075.1;Dbxref=GeneID:102673111%2CGenbank:XP_006617075.1;Parent=rna-XM_006617012.2
NW_006263567.1	Gnomon	CDS	163524	163715	.	-	0	Name=XP_006617075.1;ID=cds-XP_006617075.1;Dbxref=GeneID:102673111%2CGenbank:XP_006617075.1;Parent=rna-XM_006617012.2
NW_006263567.1	Gnomon	CDS	163260	163447	.	-	0	Name=XP_006617075.1;ID=cds-XP_006617075.1;Dbxref=GeneID:102673111%2CGenbank:XP_006617075.1;Parent=rna-XM_006617012.2
NW_006263567.1	Gnomon	CDS	163089	163191	.	-	0	Name=XP_006617075.1;ID=cds-XP_006617075.1;Dbxref=GeneID:102673111%2CGenbank:XP_006617075.1;Parent=rna-XM_006617012.2
NW_006263567.1	Gnomon	CDS	162090	162200	.	-	0	Name=XP_006617075.1;ID=cds-XP_006617075.1;Dbxref=GeneID:102673111%2CGenbank:XP_006617075.1;Parent=rna-XM_006617012.2
NW_006263567.1	Gnomon	CDS	653379	653411	.	-	0	Name=XP_031366961.1;ID=cds-XP_031366961.1;Dbxref=GeneID:102678639%2CGenbank:XP_031366961.1;Parent=rna-XM_031511101.1
NW_006263567.1	Gnomon	CDS	651698	653147	.	-	0	Name=XP_031366961.1;ID=cds-XP_031366961.1;Dbxref=GeneID:102678639%2CGenbank:XP_031366961.1;Parent=rna-XM_031511101.1
NW_006263567.1	Gnomon	CDS	650470	651282	.	-	0	Name=XP_031366961.1;ID=cds-XP_031366961.1;Dbxref=GeneID:102678639%2CGenbank:XP_031366961.1;Parent=rna-XM_031511101.1
NW_006263567.1	Gnomon	CDS	650211	650390	.	-	0	Name=XP_031366961.1;ID=cds-XP_031366961.1;Dbxref=GeneID:102678639%2CGenbank:XP_031366961.1;Parent=rna-XM_031511101.1
NW_006263567.1	Gnomon	CDS	649758	650134	.	-	0	Name=XP_031366961.1;ID=cds-XP_031366961.1;Dbxref=GeneID:102678639%2CGenbank:XP_031366961.1;Parent=rna-XM_031511101.1
NW_006263567.1	Gnomon	CDS	649371	649689	.	-	0	Name=XP_031366961.1;ID=cds-XP_031366961.1;Dbxref=GeneID:102678639%2CGenbank:XP_031366961.1;Parent=rna-XM_031511101.1
NW_006263567.1	Gnomon	CDS	648998	649301	.	-	0	Name=XP_031366961.1;ID=cds-XP_031366961.1;Dbxref=GeneID:102678639%2CGenbank:XP_031366961.1;Parent=rna-XM_031511101.1
NW_006263567.1	Gnomon	CDS	648778	648919	.	-	0	Name=XP_031366961.1;ID=cds-XP_031366961.1;Dbxref=GeneID:102678639%2CGenbank:XP_031366961.1;Parent=rna-XM_031511101.1
NW_006263567.1	Gnomon	gene	1057958	1078507	.	+	.	Name=LOC116185808;ID=gene-LOC116185808;Dbxref=GeneID:116185808
NW_006263567.1	Gnomon	gene	160621	161581	.	+	.	Name=LOC116185809;ID=gene-LOC116185809;Dbxref=GeneID:116185809
NW_006263567.1	cmsearch	gene	896338	896478	.	+	.	Name=LOC116185815;ID=gene-LOC116185815;Dbxref=GeneID:116185815
NW_006263567.1	Gnomon	gene	39565	45824	.	+	.	Name=LOC116185811;ID=gene-LOC116185811;Dbxref=GeneID:116185811
NW_006263567.1	Gnomon	gene	19100	34678	.	-	.	Name=LOC116185812;ID=gene-LOC116185812;Dbxref=GeneID:116185812
NW_006263567.1	Gnomon	gene	353593	355575	.	+	.	Name=LOC116185813;ID=gene-LOC116185813;Dbxref=GeneID:116185813
NW_006263567.1	Gnomon	gene	162486	163026	.	+	.	Name=LOC116185810;ID=gene-LOC116185810;Dbxref=GeneID:116185810
NW_006263567.1	Gnomon	gene	231524	232446	.	+	.	Name=LOC116185804;ID=gene-LOC116185804;Dbxref=GeneID:116185804
NW_006263567.1	Gnomon	gene	889465	905340	.	+	.	Name=LOC116185805;ID=gene-LOC116185805;Dbxref=GeneID:116185805
NW_006263567.1	Gnomon	gene	1072468	1073207	.	-	.	Name=LOC116185806;ID=gene-LOC116185806;Dbxref=GeneID:116185806
NW_006263567.1	Gnomon	gene	940362	1020454	.	-	.	Name=LOC116185807;ID=gene-LOC116185807;Dbxref=GeneID:116185807
NW_006263567.1	Gnomon	gene	210592	218263	.	-	.	Name=LOC116185802;ID=gene-LOC116185802;Dbxref=GeneID:116185802
NW_006263567.1	Gnomon	gene	385444	390787	.	+	.	Name=LOC116185803;ID=gene-LOC116185803;Dbxref=GeneID:116185803
NW_006263567.1	Gnomon	CDS	772874	772939	.	-	0	Name=XP_031366960.1;ID=cds-XP_031366960.1;Dbxref=GeneID:102679252%2CGenbank:XP_031366960.1;Parent=rna-XM_031511100.1
NW_006263567.1	Gnomon	CDS	772619	772798	.	-	0	Name=XP_031366960.1;ID=cds-XP_031366960.1;Dbxref=GeneID:102679252%2CGenbank:XP_031366960.1;Parent=rna-XM_031511100.1
NW_006263567.1	Gnomon	CDS	772346	772531	.	-	0	Name=XP_031366960.1;ID=cds-XP_031366960.1;Dbxref=GeneID:102679252%2CGenbank:XP_031366960.1;Parent=rna-XM_031511100.1
NW_006263567.1	Gnomon	CDS	772015	772223	.	-	0	Name=XP_031366960.1;ID=cds-XP_031366960.1;Dbxref=GeneID:102679252%2CGenbank:XP_031366960.1;Parent=rna-XM_031511100.1
NW_006263567.1	Gnomon	CDS	771854	771929	.	-	0	Name=XP_031366960.1;ID=cds-XP_031366960.1;Dbxref=GeneID:102679252%2CGenbank:XP_031366960.1;Parent=rna-XM_031511100.1
NW_006263567.1	Gnomon	CDS	771628	771781	.	-	0	Name=XP_031366960.1;ID=cds-XP_031366960.1;Dbxref=GeneID:102679252%2CGenbank:XP_031366960.1;Parent=rna-XM_031511100.1
NW_006263567.1	Gnomon	CDS	771546	771550	.	-	0	Name=XP_031366960.1;ID=cds-XP_031366960.1;Dbxref=GeneID:102679252%2CGenbank:XP_031366960.1;Parent=rna-XM_031511100.1
NW_006263567.1	Gnomon	CDS	1230316	1230433	.	+	0	Name=XP_006617170.1;ID=cds-XP_006617170.1;Dbxref=GeneID:102674351%2CGenbank:XP_006617170.1;Parent=rna-XM_006617107.2
NW_006263567.1	Gnomon	CDS	1230585	1230715	.	+	0	Name=XP_006617170.1;ID=cds-XP_006617170.1;Dbxref=GeneID:102674351%2CGenbank:XP_006617170.1;Parent=rna-XM_006617107.2
NW_006263567.1	Gnomon	CDS	1230885	1230982	.	+	0	Name=XP_006617170.1;ID=cds-XP_006617170.1;Dbxref=GeneID:102674351%2CGenbank:XP_006617170.1;Parent=rna-XM_006617107.2
NW_006263567.1	Gnomon	CDS	1231105	1231261	.	+	0	Name=XP_006617170.1;ID=cds-XP_006617170.1;Dbxref=GeneID:102674351%2CGenbank:XP_006617170.1;Parent=rna-XM_006617107.2
NW_006263567.1	Gnomon	CDS	1231331	1231441	.	+	0	Name=XP_006617170.1;ID=cds-XP_006617170.1;Dbxref=GeneID:102674351%2CGenbank:XP_006617170.1;Parent=rna-XM_006617107.2
NW_006263567.1	Gnomon	CDS	1231542	1231691	.	+	0	Name=XP_006617170.1;ID=cds-XP_006617170.1;Dbxref=GeneID:102674351%2CGenbank:XP_006617170.1;Parent=rna-XM_006617107.2
NW_006263567.1	Gnomon	CDS	1231911	1232111	.	+	0	Name=XP_006617170.1;ID=cds-XP_006617170.1;Dbxref=GeneID:102674351%2CGenbank:XP_006617170.1;Parent=rna-XM_006617107.2
NW_006263567.1	Gnomon	CDS	1232307	1232318	.	+	0	Name=XP_006617170.1;ID=cds-XP_006617170.1;Dbxref=GeneID:102674351%2CGenbank:XP_006617170.1;Parent=rna-XM_006617107.2
NW_006263567.1	Gnomon	mRNA	326134	326387	.	-	.	Name=XM_006617025.2;ID=rna-XM_006617025.2;Dbxref=GeneID:102674885%2CGenbank:XM_006617025.2;Parent=gene-LOC102674885
NW_006263567.1	Gnomon	exon	163785	163980	.	-	.	ID=exon-XM_031511118.1-11;Dbxref=GeneID:102673111%2CGenbank:XM_031511118.1;Parent=rna-XM_031511118.1
NW_006263567.1	Gnomon	exon	163524	163715	.	-	.	ID=exon-XM_031511118.1-12;Dbxref=GeneID:102673111%2CGenbank:XM_031511118.1;Parent=rna-XM_031511118.1
NW_006263567.1	Gnomon	exon	163260	163447	.	-	.	ID=exon-XM_031511118.1-13;Dbxref=GeneID:102673111%2CGenbank:XM_031511118.1;Parent=rna-XM_031511118.1
NW_006263567.1	Gnomon	exon	163089	163191	.	-	.	ID=exon-XM_031511118.1-14;Dbxref=GeneID:102673111%2CGenbank:XM_031511118.1;Parent=rna-XM_031511118.1
NW_006263567.1	Gnomon	exon	161920	162200	.	-	.	ID=exon-XM_031511118.1-15;Dbxref=GeneID:102673111%2CGenbank:XM_031511118.1;Parent=rna-XM_031511118.1
NW_006263567.1	Gnomon	exon	164054	164320	.	-	.	ID=exon-XM_031511118.1-10;Dbxref=GeneID:102673111%2CGenbank:XM_031511118.1;Parent=rna-XM_031511118.1
NW_006263567.1	Gnomon	exon	856090	856743	.	+	.	ID=exon-XM_006617080.2-13;Dbxref=GeneID:102681683%2CGenbank:XM_006617080.2;Parent=rna-XM_006617080.2
NW_006263567.1	Gnomon	exon	855633	855743	.	+	.	ID=exon-XM_006617080.2-11;Dbxref=GeneID:102681683%2CGenbank:XM_006617080.2;Parent=rna-XM_006617080.2
NW_006263567.1	Gnomon	exon	855816	856008	.	+	.	ID=exon-XM_006617080.2-12;Dbxref=GeneID:102681683%2CGenbank:XM_006617080.2;Parent=rna-XM_006617080.2
NW_006263567.1	Gnomon	exon	855338	855561	.	+	.	ID=exon-XM_006617080.2-10;Dbxref=GeneID:102681683%2CGenbank:XM_006617080.2;Parent=rna-XM_006617080.2
NW_006263567.1	Gnomon	mRNA	1281673	1302361	.	-	.	Name=XM_031511110.1;ID=rna-XM_031511110.1;Dbxref=GeneID:102674489%2CGenbank:XM_031511110.1;Parent=gene-LOC102674489
NW_006263567.1	Gnomon	exon	214776	214887	.	-	.	ID=exon-XM_031511094.1-3;Dbxref=GeneID:116185802%2CGenbank:XM_031511094.1;Parent=rna-XM_031511094.1
NW_006263567.1	Gnomon	exon	212319	212372	.	-	.	ID=exon-XM_031511094.1-4;Dbxref=GeneID:116185802%2CGenbank:XM_031511094.1;Parent=rna-XM_031511094.1
NW_006263567.1	Gnomon	exon	218213	218263	.	-	.	ID=exon-XM_031511094.1-1;Dbxref=GeneID:116185802%2CGenbank:XM_031511094.1;Parent=rna-XM_031511094.1
NW_006263567.1	Gnomon	exon	215573	215656	.	-	.	ID=exon-XM_031511094.1-2;Dbxref=GeneID:116185802%2CGenbank:XM_031511094.1;Parent=rna-XM_031511094.1
NW_006263567.1	Gnomon	exon	210592	211142	.	-	.	ID=exon-XM_031511094.1-5;Dbxref=GeneID:116185802%2CGenbank:XM_031511094.1;Parent=rna-XM_031511094.1
NW_006263567.1	Gnomon	exon	306093	306573	.	-	.	ID=exon-XM_006617032.2-1;Dbxref=GeneID:102675771%2CGenbank:XM_006617032.2;Parent=rna-XM_006617032.2
NW_006263567.1	Gnomon	exon	305760	306009	.	-	.	ID=exon-XM_006617032.2-2;Dbxref=GeneID:102675771%2CGenbank:XM_006617032.2;Parent=rna-XM_006617032.2
NW_006263567.1	Gnomon	exon	305627	305684	.	-	.	ID=exon-XM_006617032.2-3;Dbxref=GeneID:102675771%2CGenbank:XM_006617032.2;Parent=rna-XM_006617032.2
NW_006263567.1	Gnomon	exon	305329	305523	.	-	.	ID=exon-XM_006617032.2-4;Dbxref=GeneID:102675771%2CGenbank:XM_006617032.2;Parent=rna-XM_006617032.2
NW_006263567.1	Gnomon	exon	305167	305231	.	-	.	ID=exon-XM_006617032.2-5;Dbxref=GeneID:102675771%2CGenbank:XM_006617032.2;Parent=rna-XM_006617032.2
NW_006263567.1	Gnomon	exon	304927	305099	.	-	.	ID=exon-XM_006617032.2-6;Dbxref=GeneID:102675771%2CGenbank:XM_006617032.2;Parent=rna-XM_006617032.2
NW_006263567.1	Gnomon	exon	873803	874205	.	-	.	ID=exon-XM_031511142.1-1;Dbxref=GeneID:102670899%2CGenbank:XM_031511142.1;Parent=rna-XM_031511142.1
NW_006263567.1	Gnomon	exon	89326	89516	.	+	.	ID=exon-XM_006616998.2-5;Dbxref=GeneID:102670990%2CGenbank:XM_006616998.2;Parent=rna-XM_006616998.2
NW_006263567.1	Gnomon	exon	89614	89924	.	+	.	ID=exon-XM_006616998.2-6;Dbxref=GeneID:102670990%2CGenbank:XM_006616998.2;Parent=rna-XM_006616998.2
NW_006263567.1	Gnomon	exon	90004	90502	.	+	.	ID=exon-XM_006616998.2-7;Dbxref=GeneID:102670990%2CGenbank:XM_006616998.2;Parent=rna-XM_006616998.2
NW_006263567.1	Gnomon	exon	88188	88593	.	+	.	ID=exon-XM_006616998.2-1;Dbxref=GeneID:102670990%2CGenbank:XM_006616998.2;Parent=rna-XM_006616998.2
NW_006263567.1	Gnomon	exon	88669	88816	.	+	.	ID=exon-XM_006616998.2-2;Dbxref=GeneID:102670990%2CGenbank:XM_006616998.2;Parent=rna-XM_006616998.2
NW_006263567.1	Gnomon	exon	88934	88955	.	+	.	ID=exon-XM_006616998.2-3;Dbxref=GeneID:102670990%2CGenbank:XM_006616998.2;Parent=rna-XM_006616998.2
NW_006263567.1	Gnomon	exon	89116	89250	.	+	.	ID=exon-XM_006616998.2-4;Dbxref=GeneID:102670990%2CGenbank:XM_006616998.2;Parent=rna-XM_006616998.2
NW_006263567.1	Gnomon	mRNA	1210553	1301566	.	-	.	Name=XM_031511111.1;ID=rna-XM_031511111.1;Dbxref=GeneID:102674489%2CGenbank:XM_031511111.1;Parent=gene-LOC102674489
NW_006263567.1	Gnomon	exon	165609	165757	.	-	.	ID=exon-XM_031511118.1-6;Dbxref=GeneID:102673111%2CGenbank:XM_031511118.1;Parent=rna-XM_031511118.1
NW_006263567.1	Gnomon	exon	165274	165495	.	-	.	ID=exon-XM_031511118.1-7;Dbxref=GeneID:102673111%2CGenbank:XM_031511118.1;Parent=rna-XM_031511118.1
NW_006263567.1	Gnomon	exon	166496	166578	.	-	.	ID=exon-XM_031511118.1-4;Dbxref=GeneID:102673111%2CGenbank:XM_031511118.1;Parent=rna-XM_031511118.1
NW_006263567.1	Gnomon	exon	166063	166241	.	-	.	ID=exon-XM_031511118.1-5;Dbxref=GeneID:102673111%2CGenbank:XM_031511118.1;Parent=rna-XM_031511118.1
NW_006263567.1	Gnomon	exon	186264	186493	.	-	.	ID=exon-XM_031511118.1-2;Dbxref=GeneID:102673111%2CGenbank:XM_031511118.1;Parent=rna-XM_031511118.1
NW_006263567.1	Gnomon	exon	185952	186088	.	-	.	ID=exon-XM_031511118.1-3;Dbxref=GeneID:102673111%2CGenbank:XM_031511118.1;Parent=rna-XM_031511118.1
NW_006263567.1	Gnomon	exon	199620	200475	.	-	.	ID=exon-XM_031511118.1-1;Dbxref=GeneID:102673111%2CGenbank:XM_031511118.1;Parent=rna-XM_031511118.1
NW_006263567.1	Gnomon	exon	164760	164948	.	-	.	ID=exon-XM_031511118.1-8;Dbxref=GeneID:102673111%2CGenbank:XM_031511118.1;Parent=rna-XM_031511118.1
NW_006263567.1	Gnomon	exon	164401	164591	.	-	.	ID=exon-XM_031511118.1-9;Dbxref=GeneID:102673111%2CGenbank:XM_031511118.1;Parent=rna-XM_031511118.1
NW_006263567.1	Gnomon	exon	163260	163447	.	-	.	ID=exon-XR_004150717.1-13;Dbxref=GeneID:102673111%2CGenbank:XR_004150717.1;Parent=rna-XR_004150717.1
NW_006263567.1	Gnomon	exon	163524	163715	.	-	.	ID=exon-XR_004150717.1-12;Dbxref=GeneID:102673111%2CGenbank:XR_004150717.1;Parent=rna-XR_004150717.1
NW_006263567.1	Gnomon	exon	161657	162200	.	-	.	ID=exon-XR_004150717.1-15;Dbxref=GeneID:102673111%2CGenbank:XR_004150717.1;Parent=rna-XR_004150717.1
NW_006263567.1	Gnomon	exon	162930	163191	.	-	.	ID=exon-XR_004150717.1-14;Dbxref=GeneID:102673111%2CGenbank:XR_004150717.1;Parent=rna-XR_004150717.1
NW_006263567.1	Gnomon	exon	163785	163980	.	-	.	ID=exon-XR_004150717.1-11;Dbxref=GeneID:102673111%2CGenbank:XR_004150717.1;Parent=rna-XR_004150717.1
NW_006263567.1	Gnomon	exon	164054	164320	.	-	.	ID=exon-XR_004150717.1-10;Dbxref=GeneID:102673111%2CGenbank:XR_004150717.1;Parent=rna-XR_004150717.1
NW_006263567.1	Gnomon	mRNA	832768	834261	.	-	.	Name=XM_006617071.2;ID=rna-XM_006617071.2;Dbxref=GeneID:102680759%2CGenbank:XM_006617071.2;Parent=gene-LOC102680759
NW_006263567.1	tRNAscan-SE	gene	884134	884205	.	-	.	Name=Trnaw-cca;ID=gene-Trnaw-cca-2;Dbxref=GeneID:116185819
NW_006263567.1	tRNAscan-SE	gene	887472	887543	.	-	.	Name=Trnaw-cca;ID=gene-Trnaw-cca-3;Dbxref=GeneID:116185820
NW_006263567.1	Gnomon	exon	46863	47416	.	+	.	ID=exon-XM_006616982.2-4;Dbxref=GeneID:102680758%2CGenbank:XM_006616982.2;Parent=rna-XM_006616982.2
NW_006263567.1	Gnomon	exon	46396	46790	.	+	.	ID=exon-XM_006616982.2-3;Dbxref=GeneID:102680758%2CGenbank:XM_006616982.2;Parent=rna-XM_006616982.2
NW_006263567.1	Gnomon	exon	46273	46333	.	+	.	ID=exon-XM_006616982.2-2;Dbxref=GeneID:102680758%2CGenbank:XM_006616982.2;Parent=rna-XM_006616982.2
NW_006263567.1	Gnomon	exon	45982	46214	.	+	.	ID=exon-XM_006616982.2-1;Dbxref=GeneID:102680758%2CGenbank:XM_006616982.2;Parent=rna-XM_006616982.2
NW_006263567.1	Gnomon	CDS	820978	820992	.	-	0	Name=XP_006617130.1;ID=cds-XP_006617130.1;Dbxref=GeneID:102680439%2CGenbank:XP_006617130.1;Parent=rna-XM_006617067.2
NW_006263567.1	Gnomon	CDS	819326	819563	.	-	0	Name=XP_006617130.1;ID=cds-XP_006617130.1;Dbxref=GeneID:102680439%2CGenbank:XP_006617130.1;Parent=rna-XM_006617067.2
NW_006263567.1	Gnomon	CDS	819096	819262	.	-	0	Name=XP_006617130.1;ID=cds-XP_006617130.1;Dbxref=GeneID:102680439%2CGenbank:XP_006617130.1;Parent=rna-XM_006617067.2
NW_006263567.1	Gnomon	CDS	818779	819003	.	-	0	Name=XP_006617130.1;ID=cds-XP_006617130.1;Dbxref=GeneID:102680439%2CGenbank:XP_006617130.1;Parent=rna-XM_006617067.2
NW_006263567.1	Gnomon	CDS	817801	818671	.	-	0	Name=XP_006617130.1;ID=cds-XP_006617130.1;Dbxref=GeneID:102680439%2CGenbank:XP_006617130.1;Parent=rna-XM_006617067.2
NW_006263567.1	Gnomon	CDS	817383	817668	.	-	0	Name=XP_006617130.1;ID=cds-XP_006617130.1;Dbxref=GeneID:102680439%2CGenbank:XP_006617130.1;Parent=rna-XM_006617067.2
NW_006263567.1	Gnomon	CDS	817121	817265	.	-	0	Name=XP_006617130.1;ID=cds-XP_006617130.1;Dbxref=GeneID:102680439%2CGenbank:XP_006617130.1;Parent=rna-XM_006617067.2
NW_006263567.1	Gnomon	CDS	816848	816995	.	-	0	Name=XP_006617130.1;ID=cds-XP_006617130.1;Dbxref=GeneID:102680439%2CGenbank:XP_006617130.1;Parent=rna-XM_006617067.2
NW_006263567.1	Gnomon	CDS	816615	816774	.	-	0	Name=XP_006617130.1;ID=cds-XP_006617130.1;Dbxref=GeneID:102680439%2CGenbank:XP_006617130.1;Parent=rna-XM_006617067.2
NW_006263567.1	Gnomon	CDS	816119	816521	.	-	0	Name=XP_006617130.1;ID=cds-XP_006617130.1;Dbxref=GeneID:102680439%2CGenbank:XP_006617130.1;Parent=rna-XM_006617067.2
NW_006263567.1	Gnomon	CDS	815878	816040	.	-	0	Name=XP_006617130.1;ID=cds-XP_006617130.1;Dbxref=GeneID:102680439%2CGenbank:XP_006617130.1;Parent=rna-XM_006617067.2
NW_006263567.1	Gnomon	CDS	813719	813796	.	-	0	Name=XP_006617130.1;ID=cds-XP_006617130.1;Dbxref=GeneID:102680439%2CGenbank:XP_006617130.1;Parent=rna-XM_006617067.2
NW_006263567.1	Gnomon	CDS	813434	813624	.	-	0	Name=XP_006617130.1;ID=cds-XP_006617130.1;Dbxref=GeneID:102680439%2CGenbank:XP_006617130.1;Parent=rna-XM_006617067.2
NW_006263567.1	Gnomon	CDS	813196	813323	.	-	0	Name=XP_006617130.1;ID=cds-XP_006617130.1;Dbxref=GeneID:102680439%2CGenbank:XP_006617130.1;Parent=rna-XM_006617067.2
NW_006263567.1	Gnomon	CDS	813011	813119	.	-	0	Name=XP_006617130.1;ID=cds-XP_006617130.1;Dbxref=GeneID:102680439%2CGenbank:XP_006617130.1;Parent=rna-XM_006617067.2
NW_006263567.1	Gnomon	gene	416560	417460	.	+	.	Name=LOC102677437;ID=gene-LOC102677437;Dbxref=GeneID:102677437
NW_006263567.1	Gnomon	mRNA	824552	832488	.	-	.	Name=XM_006617072.2;ID=rna-XM_006617072.2;Dbxref=GeneID:102680987%2CGenbank:XM_006617072.2;Parent=gene-LOC102680987
NW_006263567.1	tRNAscan-SE	exon	63691	63761	.	-	.	ID=exon-Trnaa-cgc-2-1;Dbxref=GeneID:116185816;Note=transfer RNA alanine (anticodon CGC);Parent=rna-Trnaa-cgc-2
NW_006263567.1	Gnomon	gene	418536	421946	.	+	.	Name=LOC102677571;ID=gene-LOC102677571;Dbxref=GeneID:102677571
NW_006263567.1	Gnomon	CDS	771202	771256	.	-	0	Name=XP_031366959.1;ID=cds-XP_031366959.1;Dbxref=GeneID:102679377%2CGenbank:XP_031366959.1;Note=The sequence of the model RefSeq protein was modified relative to this genomic sequence to represent the inferred CDS: inserted 2 bases in 1 codon;Parent=rna-XM_031511099.1
NW_006263567.1	Gnomon	CDS	771002	771126	.	-	0	Name=XP_031366959.1;ID=cds-XP_031366959.1;Dbxref=GeneID:102679377%2CGenbank:XP_031366959.1;Note=The sequence of the model RefSeq protein was modified relative to this genomic sequence to represent the inferred CDS: inserted 2 bases in 1 codon;Parent=rna-XM_031511099.1
NW_006263567.1	Gnomon	CDS	770793	770927	.	-	0	Name=XP_031366959.1;ID=cds-XP_031366959.1;Dbxref=GeneID:102679377%2CGenbank:XP_031366959.1;Note=The sequence of the model RefSeq protein was modified relative to this genomic sequence to represent the inferred CDS: inserted 2 bases in 1 codon;Parent=rna-XM_031511099.1
NW_006263567.1	Gnomon	CDS	770269	770678	.	-	0	Name=XP_031366959.1;ID=cds-XP_031366959.1;Dbxref=GeneID:102679377%2CGenbank:XP_031366959.1;Note=The sequence of the model RefSeq protein was modified relative to this genomic sequence to represent the inferred CDS: inserted 2 bases in 1 codon;Parent=rna-XM_031511099.1
NW_006263567.1	Gnomon	CDS	770261	770267	.	-	0	Name=XP_031366959.1;ID=cds-XP_031366959.1;Dbxref=GeneID:102679377%2CGenbank:XP_031366959.1;Note=The sequence of the model RefSeq protein was modified relative to this genomic sequence to represent the inferred CDS: inserted 2 bases in 1 codon;Parent=rna-XM_031511099.1
NW_006263567.1	Gnomon	CDS	770146	770208	.	-	0	Name=XP_031366959.1;ID=cds-XP_031366959.1;Dbxref=GeneID:102679377%2CGenbank:XP_031366959.1;Note=The sequence of the model RefSeq protein was modified relative to this genomic sequence to represent the inferred CDS: inserted 2 bases in 1 codon;Parent=rna-XM_031511099.1
NW_006263567.1	Gnomon	exon	318975	319211	.	+	.	ID=exon-XR_004150721.1-11;Dbxref=GeneID:102675408%2CGenbank:XR_004150721.1;Parent=rna-XR_004150721.1
NW_006263567.1	Gnomon	exon	317715	318004	.	+	.	ID=exon-XR_004150721.1-10;Dbxref=GeneID:102675408%2CGenbank:XR_004150721.1;Parent=rna-XR_004150721.1
NW_006263567.1	Gnomon	exon	840739	842109	.	+	.	ID=exon-XM_006617075.2-8;Dbxref=GeneID:102681208%2CGenbank:XM_006617075.2;Parent=rna-XM_006617075.2
NW_006263567.1	Gnomon	exon	837575	838267	.	+	.	ID=exon-XM_006617075.2-5;Dbxref=GeneID:102681208%2CGenbank:XM_006617075.2;Parent=rna-XM_006617075.2
NW_006263567.1	Gnomon	exon	837222	837503	.	+	.	ID=exon-XM_006617075.2-4;Dbxref=GeneID:102681208%2CGenbank:XM_006617075.2;Parent=rna-XM_006617075.2
NW_006263567.1	Gnomon	exon	838805	838996	.	+	.	ID=exon-XM_006617075.2-7;Dbxref=GeneID:102681208%2CGenbank:XM_006617075.2;Parent=rna-XM_006617075.2
NW_006263567.1	Gnomon	exon	838343	838706	.	+	.	ID=exon-XM_006617075.2-6;Dbxref=GeneID:102681208%2CGenbank:XM_006617075.2;Parent=rna-XM_006617075.2
NW_006263567.1	Gnomon	exon	835448	835751	.	+	.	ID=exon-XM_006617075.2-1;Dbxref=GeneID:102681208%2CGenbank:XM_006617075.2;Parent=rna-XM_006617075.2
NW_006263567.1	Gnomon	exon	836553	837138	.	+	.	ID=exon-XM_006617075.2-3;Dbxref=GeneID:102681208%2CGenbank:XM_006617075.2;Parent=rna-XM_006617075.2
NW_006263567.1	Gnomon	exon	836108	836469	.	+	.	ID=exon-XM_006617075.2-2;Dbxref=GeneID:102681208%2CGenbank:XM_006617075.2;Parent=rna-XM_006617075.2
NW_006263567.1	Gnomon	mRNA	832612	834258	.	-	.	Name=XM_006617070.2;ID=rna-XM_006617070.2;Dbxref=GeneID:102680759%2CGenbank:XM_006617070.2;Parent=gene-LOC102680759
NW_006263567.1	Gnomon	CDS	679188	679237	.	+	0	Name=XP_031366958.1;ID=cds-XP_031366958.1;Dbxref=GeneID:102675372%2CGenbank:XP_031366958.1;Note=The sequence of the model RefSeq protein was modified relative to this genomic sequence to represent the inferred CDS: deleted 2 bases in 1 codon;Parent=rna-XM_031511098.1
NW_006263567.1	Gnomon	CDS	693064	693076	.	+	0	Name=XP_031366958.1;ID=cds-XP_031366958.1;Dbxref=GeneID:102675372%2CGenbank:XP_031366958.1;Note=The sequence of the model RefSeq protein was modified relative to this genomic sequence to represent the inferred CDS: deleted 2 bases in 1 codon;Parent=rna-XM_031511098.1
NW_006263567.1	Gnomon	CDS	693079	694090	.	+	0	Name=XP_031366958.1;ID=cds-XP_031366958.1;Dbxref=GeneID:102675372%2CGenbank:XP_031366958.1;Note=The sequence of the model RefSeq protein was modified relative to this genomic sequence to represent the inferred CDS: deleted 2 bases in 1 codon;Parent=rna-XM_031511098.1
NW_006263567.1	Gnomon	CDS	694422	694651	.	+	0	Name=XP_031366958.1;ID=cds-XP_031366958.1;Dbxref=GeneID:102675372%2CGenbank:XP_031366958.1;Note=The sequence of the model RefSeq protein was modified relative to this genomic sequence to represent the inferred CDS: deleted 2 bases in 1 codon;Parent=rna-XM_031511098.1
NW_006263567.1	Gnomon	CDS	702669	702863	.	+	0	Name=XP_031366958.1;ID=cds-XP_031366958.1;Dbxref=GeneID:102675372%2CGenbank:XP_031366958.1;Note=The sequence of the model RefSeq protein was modified relative to this genomic sequence to represent the inferred CDS: deleted 2 bases in 1 codon;Parent=rna-XM_031511098.1
NW_006263567.1	Gnomon	CDS	704252	704362	.	+	0	Name=XP_031366958.1;ID=cds-XP_031366958.1;Dbxref=GeneID:102675372%2CGenbank:XP_031366958.1;Note=The sequence of the model RefSeq protein was modified relative to this genomic sequence to represent the inferred CDS: deleted 2 bases in 1 codon;Parent=rna-XM_031511098.1
NW_006263567.1	Gnomon	CDS	705319	705408	.	+	0	Name=XP_031366958.1;ID=cds-XP_031366958.1;Dbxref=GeneID:102675372%2CGenbank:XP_031366958.1;Note=The sequence of the model RefSeq protein was modified relative to this genomic sequence to represent the inferred CDS: deleted 2 bases in 1 codon;Parent=rna-XM_031511098.1
NW_006263567.1	Gnomon	CDS	705662	705748	.	+	0	Name=XP_031366958.1;ID=cds-XP_031366958.1;Dbxref=GeneID:102675372%2CGenbank:XP_031366958.1;Note=The sequence of the model RefSeq protein was modified relative to this genomic sequence to represent the inferred CDS: deleted 2 bases in 1 codon;Parent=rna-XM_031511098.1
NW_006263567.1	Gnomon	CDS	706671	706769	.	+	0	Name=XP_031366958.1;ID=cds-XP_031366958.1;Dbxref=GeneID:102675372%2CGenbank:XP_031366958.1;Note=The sequence of the model RefSeq protein was modified relative to this genomic sequence to represent the inferred CDS: deleted 2 bases in 1 codon;Parent=rna-XM_031511098.1
NW_006263567.1	Gnomon	CDS	708645	708716	.	+	0	Name=XP_031366958.1;ID=cds-XP_031366958.1;Dbxref=GeneID:102675372%2CGenbank:XP_031366958.1;Note=The sequence of the model RefSeq protein was modified relative to this genomic sequence to represent the inferred CDS: deleted 2 bases in 1 codon;Parent=rna-XM_031511098.1
NW_006263567.1	Gnomon	CDS	709474	709569	.	+	0	Name=XP_031366958.1;ID=cds-XP_031366958.1;Dbxref=GeneID:102675372%2CGenbank:XP_031366958.1;Note=The sequence of the model RefSeq protein was modified relative to this genomic sequence to represent the inferred CDS: deleted 2 bases in 1 codon;Parent=rna-XM_031511098.1
NW_006263567.1	Gnomon	CDS	710081	710315	.	+	0	Name=XP_031366958.1;ID=cds-XP_031366958.1;Dbxref=GeneID:102675372%2CGenbank:XP_031366958.1;Note=The sequence of the model RefSeq protein was modified relative to this genomic sequence to represent the inferred CDS: deleted 2 bases in 1 codon;Parent=rna-XM_031511098.1
NW_006263567.1	Gnomon	CDS	710983	711054	.	+	0	Name=XP_031366958.1;ID=cds-XP_031366958.1;Dbxref=GeneID:102675372%2CGenbank:XP_031366958.1;Note=The sequence of the model RefSeq protein was modified relative to this genomic sequence to represent the inferred CDS: deleted 2 bases in 1 codon;Parent=rna-XM_031511098.1
NW_006263567.1	Gnomon	CDS	712001	712163	.	+	0	Name=XP_031366958.1;ID=cds-XP_031366958.1;Dbxref=GeneID:102675372%2CGenbank:XP_031366958.1;Note=The sequence of the model RefSeq protein was modified relative to this genomic sequence to represent the inferred CDS: deleted 2 bases in 1 codon;Parent=rna-XM_031511098.1
NW_006263567.1	Gnomon	CDS	713166	713275	.	+	0	Name=XP_031366958.1;ID=cds-XP_031366958.1;Dbxref=GeneID:102675372%2CGenbank:XP_031366958.1;Note=The sequence of the model RefSeq protein was modified relative to this genomic sequence to represent the inferred CDS: deleted 2 bases in 1 codon;Parent=rna-XM_031511098.1
NW_006263567.1	Gnomon	CDS	713873	714048	.	+	0	Name=XP_031366958.1;ID=cds-XP_031366958.1;Dbxref=GeneID:102675372%2CGenbank:XP_031366958.1;Note=The sequence of the model RefSeq protein was modified relative to this genomic sequence to represent the inferred CDS: deleted 2 bases in 1 codon;Parent=rna-XM_031511098.1
NW_006263567.1	Gnomon	CDS	715182	715401	.	+	0	Name=XP_031366958.1;ID=cds-XP_031366958.1;Dbxref=GeneID:102675372%2CGenbank:XP_031366958.1;Note=The sequence of the model RefSeq protein was modified relative to this genomic sequence to represent the inferred CDS: deleted 2 bases in 1 codon;Parent=rna-XM_031511098.1
NW_006263567.1	Gnomon	CDS	715770	715871	.	+	0	Name=XP_031366958.1;ID=cds-XP_031366958.1;Dbxref=GeneID:102675372%2CGenbank:XP_031366958.1;Note=The sequence of the model RefSeq protein was modified relative to this genomic sequence to represent the inferred CDS: deleted 2 bases in 1 codon;Parent=rna-XM_031511098.1
NW_006263567.1	Gnomon	CDS	715946	715959	.	+	0	Name=XP_031366958.1;ID=cds-XP_031366958.1;Dbxref=GeneID:102675372%2CGenbank:XP_031366958.1;Note=The sequence of the model RefSeq protein was modified relative to this genomic sequence to represent the inferred CDS: deleted 2 bases in 1 codon;Parent=rna-XM_031511098.1
NW_006263567.1	Gnomon	CDS	716344	716520	.	+	0	Name=XP_031366958.1;ID=cds-XP_031366958.1;Dbxref=GeneID:102675372%2CGenbank:XP_031366958.1;Note=The sequence of the model RefSeq protein was modified relative to this genomic sequence to represent the inferred CDS: deleted 2 bases in 1 codon;Parent=rna-XM_031511098.1
NW_006263567.1	Gnomon	CDS	719167	719481	.	+	0	Name=XP_031366958.1;ID=cds-XP_031366958.1;Dbxref=GeneID:102675372%2CGenbank:XP_031366958.1;Note=The sequence of the model RefSeq protein was modified relative to this genomic sequence to represent the inferred CDS: deleted 2 bases in 1 codon;Parent=rna-XM_031511098.1
NW_006263567.1	Gnomon	CDS	720066	720326	.	+	0	Name=XP_031366958.1;ID=cds-XP_031366958.1;Dbxref=GeneID:102675372%2CGenbank:XP_031366958.1;Note=The sequence of the model RefSeq protein was modified relative to this genomic sequence to represent the inferred CDS: deleted 2 bases in 1 codon;Parent=rna-XM_031511098.1
NW_006263567.1	Gnomon	CDS	724882	725015	.	+	0	Name=XP_031366958.1;ID=cds-XP_031366958.1;Dbxref=GeneID:102675372%2CGenbank:XP_031366958.1;Note=The sequence of the model RefSeq protein was modified relative to this genomic sequence to represent the inferred CDS: deleted 2 bases in 1 codon;Parent=rna-XM_031511098.1
NW_006263567.1	Gnomon	CDS	725192	725375	.	+	0	Name=XP_031366958.1;ID=cds-XP_031366958.1;Dbxref=GeneID:102675372%2CGenbank:XP_031366958.1;Note=The sequence of the model RefSeq protein was modified relative to this genomic sequence to represent the inferred CDS: deleted 2 bases in 1 codon;Parent=rna-XM_031511098.1
NW_006263567.1	Gnomon	exon	768384	768543	.	-	.	ID=exon-XM_006617052.2-2;Dbxref=GeneID:102678772%2CGenbank:XM_006617052.2;Parent=rna-XM_006617052.2
NW_006263567.1	Gnomon	exon	768643	769099	.	-	.	ID=exon-XM_006617052.2-1;Dbxref=GeneID:102678772%2CGenbank:XM_006617052.2;Parent=rna-XM_006617052.2
NW_006263567.1	Gnomon	exon	767306	767675	.	-	.	ID=exon-XM_006617052.2-4;Dbxref=GeneID:102678772%2CGenbank:XM_006617052.2;Parent=rna-XM_006617052.2
NW_006263567.1	Gnomon	exon	767885	767990	.	-	.	ID=exon-XM_006617052.2-3;Dbxref=GeneID:102678772%2CGenbank:XM_006617052.2;Parent=rna-XM_006617052.2
NW_006263567.1	Gnomon	exon	766434	767230	.	-	.	ID=exon-XM_006617052.2-5;Dbxref=GeneID:102678772%2CGenbank:XM_006617052.2;Parent=rna-XM_006617052.2
NW_006263567.1	Gnomon	exon	1156109	1156113	.	+	.	ID=exon-XM_006617098.2-2;Dbxref=GeneID:102672661%2CGenbank:XM_006617098.2;Parent=rna-XM_006617098.2
NW_006263567.1	Gnomon	exon	1149906	1149910	.	+	.	ID=exon-XM_006617098.2-1;Dbxref=GeneID:102672661%2CGenbank:XM_006617098.2;Parent=rna-XM_006617098.2
NW_006263567.1	Gnomon	exon	1166777	1166962	.	+	.	ID=exon-XM_006617098.2-4;Dbxref=GeneID:102672661%2CGenbank:XM_006617098.2;Parent=rna-XM_006617098.2
NW_006263567.1	Gnomon	exon	1166476	1166664	.	+	.	ID=exon-XM_006617098.2-3;Dbxref=GeneID:102672661%2CGenbank:XM_006617098.2;Parent=rna-XM_006617098.2
NW_006263567.1	Gnomon	exon	1167220	1167611	.	+	.	ID=exon-XM_006617098.2-5;Dbxref=GeneID:102672661%2CGenbank:XM_006617098.2;Parent=rna-XM_006617098.2
NW_006263567.1	Gnomon	CDS	614047	614281	.	-	0	Name=XP_031366957.1;ID=cds-XP_031366957.1;Dbxref=GeneID:102675236%2CGenbank:XP_031366957.1;Parent=rna-XM_031511097.1
NW_006263567.1	Gnomon	CDS	486908	487221	.	-	0	Name=XP_031366957.1;ID=cds-XP_031366957.1;Dbxref=GeneID:102675236%2CGenbank:XP_031366957.1;Parent=rna-XM_031511097.1
NW_006263567.1	Gnomon	CDS	486196	486375	.	-	0	Name=XP_031366957.1;ID=cds-XP_031366957.1;Dbxref=GeneID:102675236%2CGenbank:XP_031366957.1;Parent=rna-XM_031511097.1
NW_006263567.1	Gnomon	CDS	457993	458165	.	-	0	Name=XP_031366957.1;ID=cds-XP_031366957.1;Dbxref=GeneID:102675236%2CGenbank:XP_031366957.1;Parent=rna-XM_031511097.1
NW_006263567.1	Gnomon	CDS	448421	448788	.	-	0	Name=XP_031366957.1;ID=cds-XP_031366957.1;Dbxref=GeneID:102675236%2CGenbank:XP_031366957.1;Parent=rna-XM_031511097.1
NW_006263567.1	Gnomon	CDS	447333	447438	.	-	0	Name=XP_031366957.1;ID=cds-XP_031366957.1;Dbxref=GeneID:102675236%2CGenbank:XP_031366957.1;Parent=rna-XM_031511097.1
NW_006263567.1	Gnomon	CDS	441886	441937	.	-	0	Name=XP_031366957.1;ID=cds-XP_031366957.1;Dbxref=GeneID:102675236%2CGenbank:XP_031366957.1;Parent=rna-XM_031511097.1
NW_006263567.1	RefSeq	cDNA_match	773146	773279	.	-	.	ID=c996626a-3de2-4330-899f-bc470fc0a365;Target=XM_031511099.1 1 134
NW_006263567.1	RefSeq	cDNA_match	771414	772967	.	-	.	ID=c996626a-3de2-4330-899f-bc470fc0a365;Target=XM_031511099.1 1 134
NW_006263567.1	RefSeq	cDNA_match	771202	771331	.	-	.	ID=c996626a-3de2-4330-899f-bc470fc0a365;Target=XM_031511099.1 1 134
NW_006263567.1	RefSeq	cDNA_match	771002	771126	.	-	.	ID=c996626a-3de2-4330-899f-bc470fc0a365;Target=XM_031511099.1 1 134
NW_006263567.1	RefSeq	cDNA_match	770793	770927	.	-	.	ID=c996626a-3de2-4330-899f-bc470fc0a365;Target=XM_031511099.1 1 134
NW_006263567.1	RefSeq	cDNA_match	770261	770678	.	-	.	ID=c996626a-3de2-4330-899f-bc470fc0a365;Target=XM_031511099.1 1 134
NW_006263567.1	RefSeq	cDNA_match	770146	770208	.	-	.	ID=c996626a-3de2-4330-899f-bc470fc0a365;Target=XM_031511099.1 1 134
NW_006263567.1	Gnomon	CDS	385927	386606	.	+	0	Name=XP_031366956.1;ID=cds-XP_031366956.1;Dbxref=GeneID:116185803%2CGenbank:XP_031366956.1;Parent=rna-XM_031511096.1
NW_006263567.1	Gnomon	CDS	390772	390787	.	+	0	Name=XP_031366956.1;ID=cds-XP_031366956.1;Dbxref=GeneID:116185803%2CGenbank:XP_031366956.1;Parent=rna-XM_031511096.1
NW_006263567.1	Gnomon	exon	855816	856008	.	+	.	ID=exon-XM_006617078.2-13;Dbxref=GeneID:102681683%2CGenbank:XM_006617078.2;Parent=rna-XM_006617078.2
NW_006263567.1	Gnomon	exon	855633	855743	.	+	.	ID=exon-XM_006617078.2-12;Dbxref=GeneID:102681683%2CGenbank:XM_006617078.2;Parent=rna-XM_006617078.2
NW_006263567.1	Gnomon	exon	855338	855561	.	+	.	ID=exon-XM_006617078.2-11;Dbxref=GeneID:102681683%2CGenbank:XM_006617078.2;Parent=rna-XM_006617078.2
NW_006263567.1	Gnomon	exon	855090	855276	.	+	.	ID=exon-XM_006617078.2-10;Dbxref=GeneID:102681683%2CGenbank:XM_006617078.2;Parent=rna-XM_006617078.2
NW_006263567.1	Gnomon	exon	856090	856743	.	+	.	ID=exon-XM_006617078.2-14;Dbxref=GeneID:102681683%2CGenbank:XM_006617078.2;Parent=rna-XM_006617078.2
NW_006263567.1	Gnomon	mRNA	861541	865162	.	-	.	Name=XM_031511140.1;ID=rna-XM_031511140.1;Dbxref=GeneID:102671581%2CGenbank:XM_031511140.1;Parent=gene-LOC102671581
NW_006263567.1	Gnomon	CDS	278972	279041	.	-	0	Name=XP_031366955.1;ID=cds-XP_031366955.1;Dbxref=GeneID:102675102%2CGenbank:XP_031366955.1;Parent=rna-XM_031511095.1
NW_006263567.1	Gnomon	CDS	277552	277570	.	-	0	Name=XP_031366955.1;ID=cds-XP_031366955.1;Dbxref=GeneID:102675102%2CGenbank:XP_031366955.1;Parent=rna-XM_031511095.1
NW_006263567.1	Gnomon	CDS	275282	275286	.	-	0	Name=XP_031366955.1;ID=cds-XP_031366955.1;Dbxref=GeneID:102675102%2CGenbank:XP_031366955.1;Parent=rna-XM_031511095.1
NW_006263567.1	Gnomon	CDS	268362	269421	.	-	0	Name=XP_031366955.1;ID=cds-XP_031366955.1;Dbxref=GeneID:102675102%2CGenbank:XP_031366955.1;Parent=rna-XM_031511095.1
NW_006263567.1	Gnomon	CDS	243167	243251	.	-	0	Name=XP_031366955.1;ID=cds-XP_031366955.1;Dbxref=GeneID:102675102%2CGenbank:XP_031366955.1;Parent=rna-XM_031511095.1
NW_006263567.1	Gnomon	CDS	233608	233715	.	-	0	Name=XP_031366955.1;ID=cds-XP_031366955.1;Dbxref=GeneID:102675102%2CGenbank:XP_031366955.1;Parent=rna-XM_031511095.1
NW_006263567.1	Gnomon	gene	412364	416455	.	+	.	Name=LOC102677160;ID=gene-LOC102677160;Dbxref=GeneID:102677160
NW_006263567.1	Gnomon	CDS	218213	218263	.	-	0	Name=XP_031366954.1;ID=cds-XP_031366954.1;Dbxref=GeneID:116185802%2CGenbank:XP_031366954.1;Parent=rna-XM_031511094.1
NW_006263567.1	Gnomon	CDS	215573	215656	.	-	0	Name=XP_031366954.1;ID=cds-XP_031366954.1;Dbxref=GeneID:116185802%2CGenbank:XP_031366954.1;Parent=rna-XM_031511094.1
NW_006263567.1	Gnomon	CDS	214776	214887	.	-	0	Name=XP_031366954.1;ID=cds-XP_031366954.1;Dbxref=GeneID:116185802%2CGenbank:XP_031366954.1;Parent=rna-XM_031511094.1
NW_006263567.1	Gnomon	CDS	212319	212372	.	-	0	Name=XP_031366954.1;ID=cds-XP_031366954.1;Dbxref=GeneID:116185802%2CGenbank:XP_031366954.1;Parent=rna-XM_031511094.1
NW_006263567.1	Gnomon	CDS	211078	211142	.	-	0	Name=XP_031366954.1;ID=cds-XP_031366954.1;Dbxref=GeneID:116185802%2CGenbank:XP_031366954.1;Parent=rna-XM_031511094.1
NW_006263567.1	Gnomon	exon	1083695	1083945	.	-	.	ID=exon-XM_031511114.1-1;Dbxref=GeneID:102673112%2CGenbank:XM_031511114.1;Parent=rna-XM_031511114.1
NW_006263567.1	Gnomon	exon	1073488	1073730	.	-	.	ID=exon-XM_031511114.1-3;Dbxref=GeneID:102673112%2CGenbank:XM_031511114.1;Parent=rna-XM_031511114.1
NW_006263567.1	Gnomon	exon	1073811	1073935	.	-	.	ID=exon-XM_031511114.1-2;Dbxref=GeneID:102673112%2CGenbank:XM_031511114.1;Parent=rna-XM_031511114.1
NW_006263567.1	Gnomon	mRNA	873803	874205	.	-	.	Name=XM_031511142.1;ID=rna-XM_031511142.1;Dbxref=GeneID:102670899%2CGenbank:XM_031511142.1;Parent=gene-LOC102670899
NW_006263567.1	Gnomon	gene	409964	412353	.	-	.	Name=LOC102677299;ID=gene-LOC102677299;Dbxref=GeneID:102677299
NW_006263567.1	Gnomon	exon	880912	881618	.	+	.	ID=exon-XM_006617081.2-11;Dbxref=GeneID:102681994%2CGenbank:XM_006617081.2;Parent=rna-XM_006617081.2
NW_006263567.1	Gnomon	exon	880667	880830	.	+	.	ID=exon-XM_006617081.2-10;Dbxref=GeneID:102681994%2CGenbank:XM_006617081.2;Parent=rna-XM_006617081.2
NW_006263567.1	Gnomon	mRNA	845942	856743	.	+	.	Name=XM_006617079.2;ID=rna-XM_006617079.2;Dbxref=GeneID:102681683%2CGenbank:XM_006617079.2;Parent=gene-LOC102681683
NW_006263567.1	Gnomon	CDS	836216	836469	.	+	0	Name=XP_006617138.1;ID=cds-XP_006617138.1;Dbxref=GeneID:102681208%2CGenbank:XP_006617138.1;Parent=rna-XM_006617075.2
NW_006263567.1	Gnomon	CDS	836553	837138	.	+	0	Name=XP_006617138.1;ID=cds-XP_006617138.1;Dbxref=GeneID:102681208%2CGenbank:XP_006617138.1;Parent=rna-XM_006617075.2
NW_006263567.1	Gnomon	CDS	837222	837503	.	+	0	Name=XP_006617138.1;ID=cds-XP_006617138.1;Dbxref=GeneID:102681208%2CGenbank:XP_006617138.1;Parent=rna-XM_006617075.2
NW_006263567.1	Gnomon	CDS	837575	838267	.	+	0	Name=XP_006617138.1;ID=cds-XP_006617138.1;Dbxref=GeneID:102681208%2CGenbank:XP_006617138.1;Parent=rna-XM_006617075.2
NW_006263567.1	Gnomon	CDS	838343	838706	.	+	0	Name=XP_006617138.1;ID=cds-XP_006617138.1;Dbxref=GeneID:102681208%2CGenbank:XP_006617138.1;Parent=rna-XM_006617075.2
NW_006263567.1	Gnomon	CDS	838805	838996	.	+	0	Name=XP_006617138.1;ID=cds-XP_006617138.1;Dbxref=GeneID:102681208%2CGenbank:XP_006617138.1;Parent=rna-XM_006617075.2
NW_006263567.1	Gnomon	CDS	840739	841847	.	+	0	Name=XP_006617138.1;ID=cds-XP_006617138.1;Dbxref=GeneID:102681208%2CGenbank:XP_006617138.1;Parent=rna-XM_006617075.2
NW_006263567.1	Gnomon	exon	910696	911049	.	+	.	ID=exon-XM_006617091.2-10;Dbxref=GeneID:102671856%2CGenbank:XM_006617091.2;Parent=rna-XM_006617091.2
NW_006263567.1	Gnomon	exon	911466	911603	.	+	.	ID=exon-XM_006617091.2-12;Dbxref=GeneID:102671856%2CGenbank:XM_006617091.2;Parent=rna-XM_006617091.2
NW_006263567.1	Gnomon	exon	911142	911403	.	+	.	ID=exon-XM_006617091.2-11;Dbxref=GeneID:102671856%2CGenbank:XM_006617091.2;Parent=rna-XM_006617091.2
NW_006263567.1	Gnomon	exon	913757	913869	.	+	.	ID=exon-XM_006617091.2-18;Dbxref=GeneID:102671856%2CGenbank:XM_006617091.2;Parent=rna-XM_006617091.2
NW_006263567.1	Gnomon	exon	912815	912910	.	+	.	ID=exon-XM_006617091.2-17;Dbxref=GeneID:102671856%2CGenbank:XM_006617091.2;Parent=rna-XM_006617091.2
NW_006263567.1	Gnomon	exon	913940	914115	.	+	.	ID=exon-XM_006617091.2-19;Dbxref=GeneID:102671856%2CGenbank:XM_006617091.2;Parent=rna-XM_006617091.2
NW_006263567.1	Gnomon	exon	911917	912012	.	+	.	ID=exon-XM_006617091.2-14;Dbxref=GeneID:102671856%2CGenbank:XM_006617091.2;Parent=rna-XM_006617091.2
NW_006263567.1	Gnomon	exon	911674	911840	.	+	.	ID=exon-XM_006617091.2-13;Dbxref=GeneID:102671856%2CGenbank:XM_006617091.2;Parent=rna-XM_006617091.2
NW_006263567.1	Gnomon	exon	912327	912482	.	+	.	ID=exon-XM_006617091.2-16;Dbxref=GeneID:102671856%2CGenbank:XM_006617091.2;Parent=rna-XM_006617091.2
NW_006263567.1	Gnomon	exon	912101	912240	.	+	.	ID=exon-XM_006617091.2-15;Dbxref=GeneID:102671856%2CGenbank:XM_006617091.2;Parent=rna-XM_006617091.2
NW_006263567.1	Gnomon	exon	914734	915061	.	+	.	ID=exon-XM_006617091.2-21;Dbxref=GeneID:102671856%2CGenbank:XM_006617091.2;Parent=rna-XM_006617091.2
NW_006263567.1	Gnomon	exon	914186	914450	.	+	.	ID=exon-XM_006617091.2-20;Dbxref=GeneID:102671856%2CGenbank:XM_006617091.2;Parent=rna-XM_006617091.2
NW_006263567.1	Gnomon	exon	915362	915438	.	+	.	ID=exon-XM_006617091.2-23;Dbxref=GeneID:102671856%2CGenbank:XM_006617091.2;Parent=rna-XM_006617091.2
NW_006263567.1	Gnomon	exon	915138	915282	.	+	.	ID=exon-XM_006617091.2-22;Dbxref=GeneID:102671856%2CGenbank:XM_006617091.2;Parent=rna-XM_006617091.2
NW_006263567.1	Gnomon	exon	915498	916438	.	+	.	ID=exon-XM_006617091.2-24;Dbxref=GeneID:102671856%2CGenbank:XM_006617091.2;Parent=rna-XM_006617091.2
NW_006263567.1	Gnomon	gene	1073488	1083945	.	-	.	Name=LOC102673112;ID=gene-LOC102673112;Dbxref=GeneID:102673112
NW_006263567.1	Gnomon	gene	161657	200475	.	-	.	Name=LOC102673111;ID=gene-LOC102673111;Dbxref=GeneID:102673111
NW_006263567.1	Gnomon	exon	1072718	1072851	.	-	.	ID=exon-XM_031511115.1-2;Dbxref=GeneID:116185806%2CGenbank:XM_031511115.1;Parent=rna-XM_031511115.1
NW_006263567.1	Gnomon	exon	1073006	1073207	.	-	.	ID=exon-XM_031511115.1-1;Dbxref=GeneID:116185806%2CGenbank:XM_031511115.1;Parent=rna-XM_031511115.1
NW_006263567.1	Gnomon	exon	1072468	1072651	.	-	.	ID=exon-XM_031511115.1-3;Dbxref=GeneID:116185806%2CGenbank:XM_031511115.1;Parent=rna-XM_031511115.1
NW_006263567.1	Gnomon	CDS	859299	859571	.	+	0	Name=XP_006617139.1;ID=cds-XP_006617139.1;Dbxref=GeneID:102681424%2CGenbank:XP_006617139.1;Parent=rna-XM_006617076.2
NW_006263567.1	Gnomon	CDS	859673	860023	.	+	0	Name=XP_006617139.1;ID=cds-XP_006617139.1;Dbxref=GeneID:102681424%2CGenbank:XP_006617139.1;Parent=rna-XM_006617076.2
NW_006263567.1	Gnomon	CDS	860104	860652	.	+	0	Name=XP_006617139.1;ID=cds-XP_006617139.1;Dbxref=GeneID:102681424%2CGenbank:XP_006617139.1;Parent=rna-XM_006617076.2
NW_006263567.1	Gnomon	CDS	831993	832046	.	-	0	Name=XP_006617135.1;ID=cds-XP_006617135.1;Dbxref=GeneID:102680987%2CGenbank:XP_006617135.1;Parent=rna-XM_006617072.2
NW_006263567.1	Gnomon	CDS	827615	827849	.	-	0	Name=XP_006617135.1;ID=cds-XP_006617135.1;Dbxref=GeneID:102680987%2CGenbank:XP_006617135.1;Parent=rna-XM_006617072.2
NW_006263567.1	Gnomon	CDS	827344	827530	.	-	0	Name=XP_006617135.1;ID=cds-XP_006617135.1;Dbxref=GeneID:102680987%2CGenbank:XP_006617135.1;Parent=rna-XM_006617072.2
NW_006263567.1	Gnomon	CDS	826830	827286	.	-	0	Name=XP_006617135.1;ID=cds-XP_006617135.1;Dbxref=GeneID:102680987%2CGenbank:XP_006617135.1;Parent=rna-XM_006617072.2
NW_006263567.1	Gnomon	CDS	826379	826752	.	-	0	Name=XP_006617135.1;ID=cds-XP_006617135.1;Dbxref=GeneID:102680987%2CGenbank:XP_006617135.1;Parent=rna-XM_006617072.2
NW_006263567.1	Gnomon	CDS	825601	825679	.	-	0	Name=XP_006617135.1;ID=cds-XP_006617135.1;Dbxref=GeneID:102680987%2CGenbank:XP_006617135.1;Parent=rna-XM_006617072.2
NW_006263567.1	Gnomon	CDS	825341	825524	.	-	0	Name=XP_006617135.1;ID=cds-XP_006617135.1;Dbxref=GeneID:102680987%2CGenbank:XP_006617135.1;Parent=rna-XM_006617072.2
NW_006263567.1	Gnomon	CDS	825260	825270	.	-	0	Name=XP_006617135.1;ID=cds-XP_006617135.1;Dbxref=GeneID:102680987%2CGenbank:XP_006617135.1;Parent=rna-XM_006617072.2
NW_006263567.1	Gnomon	exon	54005	54117	.	+	.	ID=exon-XM_006616983.2-9;Dbxref=GeneID:102680903%2CGenbank:XM_006616983.2;Parent=rna-XM_006616983.2
NW_006263567.1	Gnomon	exon	52919	53143	.	+	.	ID=exon-XM_006616983.2-6;Dbxref=GeneID:102680903%2CGenbank:XM_006616983.2;Parent=rna-XM_006616983.2
NW_006263567.1	Gnomon	exon	52640	52853	.	+	.	ID=exon-XM_006616983.2-5;Dbxref=GeneID:102680903%2CGenbank:XM_006616983.2;Parent=rna-XM_006616983.2
NW_006263567.1	Gnomon	exon	53610	53787	.	+	.	ID=exon-XM_006616983.2-8;Dbxref=GeneID:102680903%2CGenbank:XM_006616983.2;Parent=rna-XM_006616983.2
NW_006263567.1	Gnomon	exon	53218	53552	.	+	.	ID=exon-XM_006616983.2-7;Dbxref=GeneID:102680903%2CGenbank:XM_006616983.2;Parent=rna-XM_006616983.2
NW_006263567.1	Gnomon	exon	51403	51537	.	+	.	ID=exon-XM_006616983.2-2;Dbxref=GeneID:102680903%2CGenbank:XM_006616983.2;Parent=rna-XM_006616983.2
NW_006263567.1	Gnomon	exon	51160	51324	.	+	.	ID=exon-XM_006616983.2-1;Dbxref=GeneID:102680903%2CGenbank:XM_006616983.2;Parent=rna-XM_006616983.2
NW_006263567.1	Gnomon	exon	51970	52565	.	+	.	ID=exon-XM_006616983.2-4;Dbxref=GeneID:102680903%2CGenbank:XM_006616983.2;Parent=rna-XM_006616983.2
NW_006263567.1	Gnomon	exon	51657	51878	.	+	.	ID=exon-XM_006616983.2-3;Dbxref=GeneID:102680903%2CGenbank:XM_006616983.2;Parent=rna-XM_006616983.2
NW_006263567.1	Gnomon	exon	309493	310323	.	+	.	ID=exon-XM_006617030.2-4;Dbxref=GeneID:102675408%2CGenbank:XM_006617030.2;Parent=rna-XM_006617030.2
NW_006263567.1	Gnomon	exon	309251	309311	.	+	.	ID=exon-XM_006617030.2-3;Dbxref=GeneID:102675408%2CGenbank:XM_006617030.2;Parent=rna-XM_006617030.2
NW_006263567.1	Gnomon	exon	309092	309168	.	+	.	ID=exon-XM_006617030.2-2;Dbxref=GeneID:102675408%2CGenbank:XM_006617030.2;Parent=rna-XM_006617030.2
NW_006263567.1	Gnomon	exon	308271	309008	.	+	.	ID=exon-XM_006617030.2-1;Dbxref=GeneID:102675408%2CGenbank:XM_006617030.2;Parent=rna-XM_006617030.2
NW_006263567.1	Gnomon	exon	311600	312272	.	+	.	ID=exon-XM_006617030.2-8;Dbxref=GeneID:102675408%2CGenbank:XM_006617030.2;Parent=rna-XM_006617030.2
NW_006263567.1	Gnomon	exon	311333	311523	.	+	.	ID=exon-XM_006617030.2-7;Dbxref=GeneID:102675408%2CGenbank:XM_006617030.2;Parent=rna-XM_006617030.2
NW_006263567.1	Gnomon	exon	310914	311208	.	+	.	ID=exon-XM_006617030.2-6;Dbxref=GeneID:102675408%2CGenbank:XM_006617030.2;Parent=rna-XM_006617030.2
NW_006263567.1	Gnomon	exon	310413	310798	.	+	.	ID=exon-XM_006617030.2-5;Dbxref=GeneID:102675408%2CGenbank:XM_006617030.2;Parent=rna-XM_006617030.2
NW_006263567.1	Gnomon	mRNA	856867	859180	.	-	.	Name=XM_006617077.2;ID=rna-XM_006617077.2;Dbxref=GeneID:102681559%2CGenbank:XM_006617077.2;Parent=gene-LOC102681559
NW_006263567.1	Gnomon	exon	862340	862699	.	-	.	ID=exon-XM_031511139.1-6;Dbxref=GeneID:102671581%2CGenbank:XM_031511139.1;Parent=rna-XM_031511139.1
NW_006263567.1	Gnomon	exon	862778	863024	.	-	.	ID=exon-XM_031511139.1-5;Dbxref=GeneID:102671581%2CGenbank:XM_031511139.1;Parent=rna-XM_031511139.1
NW_006263567.1	Gnomon	exon	861541	861739	.	-	.	ID=exon-XM_031511139.1-8;Dbxref=GeneID:102671581%2CGenbank:XM_031511139.1;Parent=rna-XM_031511139.1
NW_006263567.1	Gnomon	exon	861809	862247	.	-	.	ID=exon-XM_031511139.1-7;Dbxref=GeneID:102671581%2CGenbank:XM_031511139.1;Parent=rna-XM_031511139.1
NW_006263567.1	Gnomon	exon	864652	864759	.	-	.	ID=exon-XM_031511139.1-2;Dbxref=GeneID:102671581%2CGenbank:XM_031511139.1;Parent=rna-XM_031511139.1
NW_006263567.1	Gnomon	exon	864936	865162	.	-	.	ID=exon-XM_031511139.1-1;Dbxref=GeneID:102671581%2CGenbank:XM_031511139.1;Parent=rna-XM_031511139.1
NW_006263567.1	Gnomon	exon	863601	863917	.	-	.	ID=exon-XM_031511139.1-4;Dbxref=GeneID:102671581%2CGenbank:XM_031511139.1;Parent=rna-XM_031511139.1
NW_006263567.1	Gnomon	exon	864221	864306	.	-	.	ID=exon-XM_031511139.1-3;Dbxref=GeneID:102671581%2CGenbank:XM_031511139.1;Parent=rna-XM_031511139.1
NW_006263567.1	Gnomon	exon	106114	106296	.	+	.	ID=exon-XM_006617005.2-9;Dbxref=GeneID:102672017%2CGenbank:XM_006617005.2;Parent=rna-XM_006617005.2
NW_006263567.1	Gnomon	exon	104836	104969	.	+	.	ID=exon-XM_006617005.2-4;Dbxref=GeneID:102672017%2CGenbank:XM_006617005.2;Parent=rna-XM_006617005.2
NW_006263567.1	Gnomon	exon	104412	104757	.	+	.	ID=exon-XM_006617005.2-3;Dbxref=GeneID:102672017%2CGenbank:XM_006617005.2;Parent=rna-XM_006617005.2
NW_006263567.1	Gnomon	exon	103638	103911	.	+	.	ID=exon-XM_006617005.2-2;Dbxref=GeneID:102672017%2CGenbank:XM_006617005.2;Parent=rna-XM_006617005.2
NW_006263567.1	Gnomon	exon	103274	103506	.	+	.	ID=exon-XM_006617005.2-1;Dbxref=GeneID:102672017%2CGenbank:XM_006617005.2;Parent=rna-XM_006617005.2
NW_006263567.1	Gnomon	exon	105895	106044	.	+	.	ID=exon-XM_006617005.2-8;Dbxref=GeneID:102672017%2CGenbank:XM_006617005.2;Parent=rna-XM_006617005.2
NW_006263567.1	Gnomon	exon	105503	105803	.	+	.	ID=exon-XM_006617005.2-7;Dbxref=GeneID:102672017%2CGenbank:XM_006617005.2;Parent=rna-XM_006617005.2
NW_006263567.1	Gnomon	exon	105269	105431	.	+	.	ID=exon-XM_006617005.2-6;Dbxref=GeneID:102672017%2CGenbank:XM_006617005.2;Parent=rna-XM_006617005.2
NW_006263567.1	Gnomon	exon	105048	105204	.	+	.	ID=exon-XM_006617005.2-5;Dbxref=GeneID:102672017%2CGenbank:XM_006617005.2;Parent=rna-XM_006617005.2
NW_006263567.1	Gnomon	CDS	831993	832046	.	-	0	Name=XP_006617136.1;ID=cds-XP_006617136.1;Dbxref=GeneID:102680987%2CGenbank:XP_006617136.1;Parent=rna-XM_006617073.2
NW_006263567.1	Gnomon	CDS	827615	827849	.	-	0	Name=XP_006617136.1;ID=cds-XP_006617136.1;Dbxref=GeneID:102680987%2CGenbank:XP_006617136.1;Parent=rna-XM_006617073.2
NW_006263567.1	Gnomon	CDS	827344	827530	.	-	0	Name=XP_006617136.1;ID=cds-XP_006617136.1;Dbxref=GeneID:102680987%2CGenbank:XP_006617136.1;Parent=rna-XM_006617073.2
NW_006263567.1	Gnomon	CDS	826830	827286	.	-	0	Name=XP_006617136.1;ID=cds-XP_006617136.1;Dbxref=GeneID:102680987%2CGenbank:XP_006617136.1;Parent=rna-XM_006617073.2
NW_006263567.1	Gnomon	CDS	826379	826752	.	-	0	Name=XP_006617136.1;ID=cds-XP_006617136.1;Dbxref=GeneID:102680987%2CGenbank:XP_006617136.1;Parent=rna-XM_006617073.2
NW_006263567.1	Gnomon	CDS	825601	825679	.	-	0	Name=XP_006617136.1;ID=cds-XP_006617136.1;Dbxref=GeneID:102680987%2CGenbank:XP_006617136.1;Parent=rna-XM_006617073.2
NW_006263567.1	Gnomon	CDS	825374	825524	.	-	0	Name=XP_006617136.1;ID=cds-XP_006617136.1;Dbxref=GeneID:102680987%2CGenbank:XP_006617136.1;Parent=rna-XM_006617073.2
NW_006263567.1	Gnomon	CDS	825260	825270	.	-	0	Name=XP_006617136.1;ID=cds-XP_006617136.1;Dbxref=GeneID:102680987%2CGenbank:XP_006617136.1;Parent=rna-XM_006617073.2
NW_006263567.1	Gnomon	exon	864600	864759	.	-	.	ID=exon-XM_031511140.1-2;Dbxref=GeneID:102671581%2CGenbank:XM_031511140.1;Parent=rna-XM_031511140.1
NW_006263567.1	Gnomon	exon	864936	865162	.	-	.	ID=exon-XM_031511140.1-1;Dbxref=GeneID:102671581%2CGenbank:XM_031511140.1;Parent=rna-XM_031511140.1
NW_006263567.1	Gnomon	exon	862340	862603	.	-	.	ID=exon-XM_031511140.1-6;Dbxref=GeneID:102671581%2CGenbank:XM_031511140.1;Parent=rna-XM_031511140.1
NW_006263567.1	Gnomon	exon	862778	863024	.	-	.	ID=exon-XM_031511140.1-5;Dbxref=GeneID:102671581%2CGenbank:XM_031511140.1;Parent=rna-XM_031511140.1
NW_006263567.1	Gnomon	exon	863601	863917	.	-	.	ID=exon-XM_031511140.1-4;Dbxref=GeneID:102671581%2CGenbank:XM_031511140.1;Parent=rna-XM_031511140.1
NW_006263567.1	Gnomon	exon	864221	864306	.	-	.	ID=exon-XM_031511140.1-3;Dbxref=GeneID:102671581%2CGenbank:XM_031511140.1;Parent=rna-XM_031511140.1
NW_006263567.1	Gnomon	exon	861541	861739	.	-	.	ID=exon-XM_031511140.1-8;Dbxref=GeneID:102671581%2CGenbank:XM_031511140.1;Parent=rna-XM_031511140.1
NW_006263567.1	Gnomon	exon	861809	862247	.	-	.	ID=exon-XM_031511140.1-7;Dbxref=GeneID:102671581%2CGenbank:XM_031511140.1;Parent=rna-XM_031511140.1
NW_006263567.1	Gnomon	mRNA	847235	856743	.	+	.	Name=XM_006617078.2;ID=rna-XM_006617078.2;Dbxref=GeneID:102681683%2CGenbank:XM_006617078.2;Parent=gene-LOC102681683
NW_006263567.1	Gnomon	CDS	833866	833948	.	-	0	Name=XP_006617133.1;ID=cds-XP_006617133.1;Dbxref=GeneID:102680759%2CGenbank:XP_006617133.1;Parent=rna-XM_006617070.2
NW_006263567.1	Gnomon	CDS	833674	833779	.	-	0	Name=XP_006617133.1;ID=cds-XP_006617133.1;Dbxref=GeneID:102680759%2CGenbank:XP_006617133.1;Parent=rna-XM_006617070.2
NW_006263567.1	Gnomon	CDS	833463	833610	.	-	0	Name=XP_006617133.1;ID=cds-XP_006617133.1;Dbxref=GeneID:102680759%2CGenbank:XP_006617133.1;Parent=rna-XM_006617070.2
NW_006263567.1	Gnomon	CDS	833257	833385	.	-	0	Name=XP_006617133.1;ID=cds-XP_006617133.1;Dbxref=GeneID:102680759%2CGenbank:XP_006617133.1;Parent=rna-XM_006617070.2
NW_006263567.1	Gnomon	CDS	833012	833179	.	-	0	Name=XP_006617133.1;ID=cds-XP_006617133.1;Dbxref=GeneID:102680759%2CGenbank:XP_006617133.1;Parent=rna-XM_006617070.2
NW_006263567.1	Gnomon	CDS	832775	832938	.	-	0	Name=XP_006617133.1;ID=cds-XP_006617133.1;Dbxref=GeneID:102680759%2CGenbank:XP_006617133.1;Parent=rna-XM_006617070.2
NW_006263567.1	Gnomon	gene	422986	425301	.	+	.	Name=LOC102677802;ID=gene-LOC102677802;Dbxref=GeneID:102677802
NW_006263567.1	Gnomon	exon	412175	412353	.	-	.	ID=exon-XM_031511138.1-1;Dbxref=GeneID:102677299%2CGenbank:XM_031511138.1;Parent=rna-XM_031511138.1
NW_006263567.1	Gnomon	exon	409964	410734	.	-	.	ID=exon-XM_031511138.1-4;Dbxref=GeneID:102677299%2CGenbank:XM_031511138.1;Parent=rna-XM_031511138.1
NW_006263567.1	Gnomon	exon	410809	410927	.	-	.	ID=exon-XM_031511138.1-3;Dbxref=GeneID:102677299%2CGenbank:XM_031511138.1;Parent=rna-XM_031511138.1
NW_006263567.1	Gnomon	exon	411015	411374	.	-	.	ID=exon-XM_031511138.1-2;Dbxref=GeneID:102677299%2CGenbank:XM_031511138.1;Parent=rna-XM_031511138.1
NW_006263567.1	Gnomon	exon	154614	154907	.	-	.	ID=exon-XM_006617006.2-1;Dbxref=GeneID:102672537%2CGenbank:XM_006617006.2;Note=The sequence of the model RefSeq transcript was modified relative to this genomic sequence to represent the inferred CDS: inserted 2 bases in 1 codon;Parent=rna-XM_006617006.2
NW_006263567.1	Gnomon	exon	150411	150547	.	-	.	ID=exon-XM_006617006.2-3;Dbxref=GeneID:102672537%2CGenbank:XM_006617006.2;Note=The sequence of the model RefSeq transcript was modified relative to this genomic sequence to represent the inferred CDS: inserted 2 bases in 1 codon;Parent=rna-XM_006617006.2
NW_006263567.1	Gnomon	exon	154452	154612	.	-	.	ID=exon-XM_006617006.2-2;Dbxref=GeneID:102672537%2CGenbank:XM_006617006.2;Note=The sequence of the model RefSeq transcript was modified relative to this genomic sequence to represent the inferred CDS: inserted 2 bases in 1 codon;Parent=rna-XM_006617006.2
NW_006263567.1	Gnomon	exon	149100	149283	.	-	.	ID=exon-XM_006617006.2-5;Dbxref=GeneID:102672537%2CGenbank:XM_006617006.2;Note=The sequence of the model RefSeq transcript was modified relative to this genomic sequence to represent the inferred CDS: inserted 2 bases in 1 codon;Parent=rna-XM_006617006.2
NW_006263567.1	Gnomon	exon	149479	149633	.	-	.	ID=exon-XM_006617006.2-4;Dbxref=GeneID:102672537%2CGenbank:XM_006617006.2;Note=The sequence of the model RefSeq transcript was modified relative to this genomic sequence to represent the inferred CDS: inserted 2 bases in 1 codon;Parent=rna-XM_006617006.2
NW_006263567.1	Gnomon	exon	146063	146197	.	-	.	ID=exon-XM_006617006.2-7;Dbxref=GeneID:102672537%2CGenbank:XM_006617006.2;Note=The sequence of the model RefSeq transcript was modified relative to this genomic sequence to represent the inferred CDS: inserted 2 bases in 1 codon;Parent=rna-XM_006617006.2
NW_006263567.1	Gnomon	exon	146747	146963	.	-	.	ID=exon-XM_006617006.2-6;Dbxref=GeneID:102672537%2CGenbank:XM_006617006.2;Note=The sequence of the model RefSeq transcript was modified relative to this genomic sequence to represent the inferred CDS: inserted 2 bases in 1 codon;Parent=rna-XM_006617006.2
NW_006263567.1	Gnomon	mRNA	835448	842109	.	+	.	Name=XM_006617075.2;ID=rna-XM_006617075.2;Dbxref=GeneID:102681208%2CGenbank:XM_006617075.2;Parent=gene-LOC102681208
NW_006263567.1	Gnomon	exon	144993	145122	.	-	.	ID=exon-XM_006617006.2-9;Dbxref=GeneID:102672537%2CGenbank:XM_006617006.2;Note=The sequence of the model RefSeq transcript was modified relative to this genomic sequence to represent the inferred CDS: inserted 2 bases in 1 codon;Parent=rna-XM_006617006.2
NW_006263567.1	Gnomon	exon	145204	145382	.	-	.	ID=exon-XM_006617006.2-8;Dbxref=GeneID:102672537%2CGenbank:XM_006617006.2;Note=The sequence of the model RefSeq transcript was modified relative to this genomic sequence to represent the inferred CDS: inserted 2 bases in 1 codon;Parent=rna-XM_006617006.2
NW_006263567.1	Gnomon	exon	859673	860023	.	+	.	ID=exon-XM_006617076.2-2;Dbxref=GeneID:102681424%2CGenbank:XM_006617076.2;Parent=rna-XM_006617076.2
NW_006263567.1	Gnomon	exon	859207	859571	.	+	.	ID=exon-XM_006617076.2-1;Dbxref=GeneID:102681424%2CGenbank:XM_006617076.2;Parent=rna-XM_006617076.2
NW_006263567.1	Gnomon	exon	860104	860829	.	+	.	ID=exon-XM_006617076.2-3;Dbxref=GeneID:102681424%2CGenbank:XM_006617076.2;Parent=rna-XM_006617076.2
NW_006263567.1	Gnomon	exon	48737	50982	.	-	.	ID=exon-XM_006616984.2-1;Dbxref=GeneID:102681029%2CGenbank:XM_006616984.2;Parent=rna-XM_006616984.2
NW_006263567.1	Gnomon	CDS	833866	833948	.	-	0	Name=XP_006617134.1;ID=cds-XP_006617134.1;Dbxref=GeneID:102680759%2CGenbank:XP_006617134.1;Parent=rna-XM_006617071.2
NW_006263567.1	Gnomon	CDS	833674	833779	.	-	0	Name=XP_006617134.1;ID=cds-XP_006617134.1;Dbxref=GeneID:102680759%2CGenbank:XP_006617134.1;Parent=rna-XM_006617071.2
NW_006263567.1	Gnomon	CDS	833463	833610	.	-	0	Name=XP_006617134.1;ID=cds-XP_006617134.1;Dbxref=GeneID:102680759%2CGenbank:XP_006617134.1;Parent=rna-XM_006617071.2
NW_006263567.1	Gnomon	CDS	833257	833385	.	-	0	Name=XP_006617134.1;ID=cds-XP_006617134.1;Dbxref=GeneID:102680759%2CGenbank:XP_006617134.1;Parent=rna-XM_006617071.2
NW_006263567.1	Gnomon	CDS	833012	833179	.	-	0	Name=XP_006617134.1;ID=cds-XP_006617134.1;Dbxref=GeneID:102680759%2CGenbank:XP_006617134.1;Parent=rna-XM_006617071.2
NW_006263567.1	Gnomon	CDS	832775	832926	.	-	0	Name=XP_006617134.1;ID=cds-XP_006617134.1;Dbxref=GeneID:102680759%2CGenbank:XP_006617134.1;Parent=rna-XM_006617071.2
NW_006263567.1	Gnomon	exon	319520	319579	.	-	.	ID=exon-XM_031511129.1-10;Dbxref=GeneID:102675013%2CGenbank:XM_031511129.1;Parent=rna-XM_031511129.1
NW_006263567.1	Gnomon	exon	318784	319202	.	-	.	ID=exon-XM_031511129.1-11;Dbxref=GeneID:102675013%2CGenbank:XM_031511129.1;Parent=rna-XM_031511129.1
NW_006263567.1	Gnomon	gene	426217	429372	.	-	.	Name=LOC102677933;ID=gene-LOC102677933;Dbxref=GeneID:102677933
NW_006263567.1	Gnomon	mRNA	859207	860829	.	+	.	Name=XM_006617076.2;ID=rna-XM_006617076.2;Dbxref=GeneID:102681424%2CGenbank:XM_006617076.2;Parent=gene-LOC102681424
NW_006263567.1	tRNAscan-SE	tRNA	887472	887543	.	-	.	ID=rna-Trnaw-cca-3;Dbxref=GeneID:116185820;Note=transfer RNA tryptophan (anticodon CCA);Parent=gene-Trnaw-cca-3
NW_006263567.1	tRNAscan-SE	tRNA	884134	884205	.	-	.	ID=rna-Trnaw-cca-2;Dbxref=GeneID:116185819;Note=transfer RNA tryptophan (anticodon CCA);Parent=gene-Trnaw-cca-2
NW_006263567.1	Gnomon	exon	815878	816040	.	-	.	ID=exon-XM_006617069.2-11;Dbxref=GeneID:102680439%2CGenbank:XM_006617069.2;Parent=rna-XM_006617069.2
NW_006263567.1	Gnomon	exon	816119	816521	.	-	.	ID=exon-XM_006617069.2-10;Dbxref=GeneID:102680439%2CGenbank:XM_006617069.2;Parent=rna-XM_006617069.2
NW_006263567.1	Gnomon	exon	813434	813624	.	-	.	ID=exon-XM_006617069.2-13;Dbxref=GeneID:102680439%2CGenbank:XM_006617069.2;Parent=rna-XM_006617069.2
NW_006263567.1	Gnomon	exon	813719	813796	.	-	.	ID=exon-XM_006617069.2-12;Dbxref=GeneID:102680439%2CGenbank:XM_006617069.2;Parent=rna-XM_006617069.2
NW_006263567.1	Gnomon	exon	812073	813119	.	-	.	ID=exon-XM_006617069.2-15;Dbxref=GeneID:102680439%2CGenbank:XM_006617069.2;Parent=rna-XM_006617069.2
NW_006263567.1	Gnomon	exon	813196	813323	.	-	.	ID=exon-XM_006617069.2-14;Dbxref=GeneID:102680439%2CGenbank:XM_006617069.2;Parent=rna-XM_006617069.2
NW_006263567.1	Gnomon	CDS	820978	820992	.	-	0	Name=XP_006617131.2;ID=cds-XP_006617131.2;Dbxref=GeneID:102680439%2CGenbank:XP_006617131.2;Parent=rna-XM_006617068.2
NW_006263567.1	Gnomon	CDS	819326	819563	.	-	0	Name=XP_006617131.2;ID=cds-XP_006617131.2;Dbxref=GeneID:102680439%2CGenbank:XP_006617131.2;Parent=rna-XM_006617068.2
NW_006263567.1	Gnomon	CDS	819096	819262	.	-	0	Name=XP_006617131.2;ID=cds-XP_006617131.2;Dbxref=GeneID:102680439%2CGenbank:XP_006617131.2;Parent=rna-XM_006617068.2
NW_006263567.1	Gnomon	CDS	818779	819003	.	-	0	Name=XP_006617131.2;ID=cds-XP_006617131.2;Dbxref=GeneID:102680439%2CGenbank:XP_006617131.2;Parent=rna-XM_006617068.2
NW_006263567.1	Gnomon	CDS	817801	818671	.	-	0	Name=XP_006617131.2;ID=cds-XP_006617131.2;Dbxref=GeneID:102680439%2CGenbank:XP_006617131.2;Parent=rna-XM_006617068.2
NW_006263567.1	Gnomon	CDS	817383	817668	.	-	0	Name=XP_006617131.2;ID=cds-XP_006617131.2;Dbxref=GeneID:102680439%2CGenbank:XP_006617131.2;Parent=rna-XM_006617068.2
NW_006263567.1	Gnomon	CDS	817121	817265	.	-	0	Name=XP_006617131.2;ID=cds-XP_006617131.2;Dbxref=GeneID:102680439%2CGenbank:XP_006617131.2;Parent=rna-XM_006617068.2
NW_006263567.1	Gnomon	CDS	816848	816995	.	-	0	Name=XP_006617131.2;ID=cds-XP_006617131.2;Dbxref=GeneID:102680439%2CGenbank:XP_006617131.2;Parent=rna-XM_006617068.2
NW_006263567.1	Gnomon	CDS	816615	816774	.	-	0	Name=XP_006617131.2;ID=cds-XP_006617131.2;Dbxref=GeneID:102680439%2CGenbank:XP_006617131.2;Parent=rna-XM_006617068.2
NW_006263567.1	Gnomon	CDS	816119	816521	.	-	0	Name=XP_006617131.2;ID=cds-XP_006617131.2;Dbxref=GeneID:102680439%2CGenbank:XP_006617131.2;Parent=rna-XM_006617068.2
NW_006263567.1	Gnomon	CDS	815902	816040	.	-	0	Name=XP_006617131.2;ID=cds-XP_006617131.2;Dbxref=GeneID:102680439%2CGenbank:XP_006617131.2;Parent=rna-XM_006617068.2
NW_006263567.1	Gnomon	CDS	813719	813796	.	-	0	Name=XP_006617131.2;ID=cds-XP_006617131.2;Dbxref=GeneID:102680439%2CGenbank:XP_006617131.2;Parent=rna-XM_006617068.2
NW_006263567.1	Gnomon	CDS	813434	813624	.	-	0	Name=XP_006617131.2;ID=cds-XP_006617131.2;Dbxref=GeneID:102680439%2CGenbank:XP_006617131.2;Parent=rna-XM_006617068.2
NW_006263567.1	Gnomon	CDS	813196	813323	.	-	0	Name=XP_006617131.2;ID=cds-XP_006617131.2;Dbxref=GeneID:102680439%2CGenbank:XP_006617131.2;Parent=rna-XM_006617068.2
NW_006263567.1	Gnomon	CDS	813011	813119	.	-	0	Name=XP_006617131.2;ID=cds-XP_006617131.2;Dbxref=GeneID:102680439%2CGenbank:XP_006617131.2;Parent=rna-XM_006617068.2
NW_006263567.1	Gnomon	mRNA	824552	832488	.	-	.	Name=XM_006617073.2;ID=rna-XM_006617073.2;Dbxref=GeneID:102680987%2CGenbank:XM_006617073.2;Parent=gene-LOC102680987
NW_006263567.1	Gnomon	CDS	818779	818985	.	-	0	Name=XP_006617132.1;ID=cds-XP_006617132.1;Dbxref=GeneID:102680439%2CGenbank:XP_006617132.1;Parent=rna-XM_006617069.2
NW_006263567.1	Gnomon	CDS	817801	818671	.	-	0	Name=XP_006617132.1;ID=cds-XP_006617132.1;Dbxref=GeneID:102680439%2CGenbank:XP_006617132.1;Parent=rna-XM_006617069.2
NW_006263567.1	Gnomon	CDS	817383	817668	.	-	0	Name=XP_006617132.1;ID=cds-XP_006617132.1;Dbxref=GeneID:102680439%2CGenbank:XP_006617132.1;Parent=rna-XM_006617069.2
NW_006263567.1	Gnomon	CDS	817121	817265	.	-	0	Name=XP_006617132.1;ID=cds-XP_006617132.1;Dbxref=GeneID:102680439%2CGenbank:XP_006617132.1;Parent=rna-XM_006617069.2
NW_006263567.1	Gnomon	CDS	816848	816995	.	-	0	Name=XP_006617132.1;ID=cds-XP_006617132.1;Dbxref=GeneID:102680439%2CGenbank:XP_006617132.1;Parent=rna-XM_006617069.2
NW_006263567.1	Gnomon	CDS	816615	816774	.	-	0	Name=XP_006617132.1;ID=cds-XP_006617132.1;Dbxref=GeneID:102680439%2CGenbank:XP_006617132.1;Parent=rna-XM_006617069.2
NW_006263567.1	Gnomon	CDS	816119	816521	.	-	0	Name=XP_006617132.1;ID=cds-XP_006617132.1;Dbxref=GeneID:102680439%2CGenbank:XP_006617132.1;Parent=rna-XM_006617069.2
NW_006263567.1	Gnomon	CDS	815878	816040	.	-	0	Name=XP_006617132.1;ID=cds-XP_006617132.1;Dbxref=GeneID:102680439%2CGenbank:XP_006617132.1;Parent=rna-XM_006617069.2
NW_006263567.1	Gnomon	CDS	813719	813796	.	-	0	Name=XP_006617132.1;ID=cds-XP_006617132.1;Dbxref=GeneID:102680439%2CGenbank:XP_006617132.1;Parent=rna-XM_006617069.2
NW_006263567.1	Gnomon	CDS	813434	813624	.	-	0	Name=XP_006617132.1;ID=cds-XP_006617132.1;Dbxref=GeneID:102680439%2CGenbank:XP_006617132.1;Parent=rna-XM_006617069.2
NW_006263567.1	Gnomon	CDS	813196	813323	.	-	0	Name=XP_006617132.1;ID=cds-XP_006617132.1;Dbxref=GeneID:102680439%2CGenbank:XP_006617132.1;Parent=rna-XM_006617069.2
NW_006263567.1	Gnomon	CDS	813011	813119	.	-	0	Name=XP_006617132.1;ID=cds-XP_006617132.1;Dbxref=GeneID:102680439%2CGenbank:XP_006617132.1;Parent=rna-XM_006617069.2
NW_006263567.1	Gnomon	exon	311600	312272	.	+	.	ID=exon-XM_031511132.1-10;Dbxref=GeneID:102675408%2CGenbank:XM_031511132.1;Parent=rna-XM_031511132.1
NW_006263567.1	Gnomon	exon	54176	54450	.	+	.	ID=exon-XM_006616983.2-10;Dbxref=GeneID:102680903%2CGenbank:XM_006616983.2;Parent=rna-XM_006616983.2
NW_006263567.1	Gnomon	gene	144482	154907	.	-	.	Name=LOC102672537;ID=gene-LOC102672537;Dbxref=GeneID:102672537
NW_006263567.1	Gnomon	exon	1289583	1289712	.	-	.	ID=exon-XM_031511111.1-2;Dbxref=GeneID:102674489%2CGenbank:XM_031511111.1;Parent=rna-XM_031511111.1
NW_006263567.1	Gnomon	exon	1301300	1301566	.	-	.	ID=exon-XM_031511111.1-1;Dbxref=GeneID:102674489%2CGenbank:XM_031511111.1;Parent=rna-XM_031511111.1
NW_006263567.1	Gnomon	exon	1210553	1210902	.	-	.	ID=exon-XM_031511111.1-4;Dbxref=GeneID:102674489%2CGenbank:XM_031511111.1;Parent=rna-XM_031511111.1
NW_006263567.1	Gnomon	exon	1286424	1286522	.	-	.	ID=exon-XM_031511111.1-3;Dbxref=GeneID:102674489%2CGenbank:XM_031511111.1;Parent=rna-XM_031511111.1
NW_006263567.1	Gnomon	mRNA	401584	405300	.	-	.	Name=XM_006617036.2;ID=rna-XM_006617036.2;Dbxref=GeneID:102676604%2CGenbank:XM_006617036.2;Parent=gene-LOC102676604
NW_006263567.1	Gnomon	CDS	295790	295806	.	-	0	Name=XP_006617084.1;ID=cds-XP_006617084.1;Dbxref=GeneID:102674395%2CGenbank:XP_006617084.1;Parent=rna-XM_006617021.2
NW_006263567.1	Gnomon	CDS	295549	295707	.	-	0	Name=XP_006617084.1;ID=cds-XP_006617084.1;Dbxref=GeneID:102674395%2CGenbank:XP_006617084.1;Parent=rna-XM_006617021.2
NW_006263567.1	Gnomon	CDS	295194	295426	.	-	0	Name=XP_006617084.1;ID=cds-XP_006617084.1;Dbxref=GeneID:102674395%2CGenbank:XP_006617084.1;Parent=rna-XM_006617021.2
NW_006263567.1	Gnomon	CDS	294004	294143	.	-	0	Name=XP_006617084.1;ID=cds-XP_006617084.1;Dbxref=GeneID:102674395%2CGenbank:XP_006617084.1;Parent=rna-XM_006617021.2
NW_006263567.1	Gnomon	exon	1166476	1166664	.	+	.	ID=exon-XM_006617096.1-3;Dbxref=GeneID:102672661%2CGenbank:XM_006617096.1;Parent=rna-XM_006617096.1
NW_006263567.1	Gnomon	exon	1048998	1049094	.	+	.	ID=exon-XM_006617096.1-2;Dbxref=GeneID:102672661%2CGenbank:XM_006617096.1;Parent=rna-XM_006617096.1
NW_006263567.1	Gnomon	exon	1167220	1167611	.	+	.	ID=exon-XM_006617096.1-5;Dbxref=GeneID:102672661%2CGenbank:XM_006617096.1;Parent=rna-XM_006617096.1
NW_006263567.1	Gnomon	exon	1166777	1166962	.	+	.	ID=exon-XM_006617096.1-4;Dbxref=GeneID:102672661%2CGenbank:XM_006617096.1;Parent=rna-XM_006617096.1
NW_006263567.1	Gnomon	exon	1020744	1022488	.	+	.	ID=exon-XM_006617096.1-1;Dbxref=GeneID:102672661%2CGenbank:XM_006617096.1;Parent=rna-XM_006617096.1
NW_006263567.1	Gnomon	gene	1020744	1167611	.	+	.	Name=LOC102672661;ID=gene-LOC102672661;Dbxref=GeneID:102672661
NW_006263567.1	Gnomon	gene	143498	144745	.	+	.	Name=LOC102672660;ID=gene-LOC102672660;Dbxref=GeneID:102672660
NW_006263567.1	Gnomon	mRNA	401584	404792	.	-	.	Name=XM_006617037.2;ID=rna-XM_006617037.2;Dbxref=GeneID:102676604%2CGenbank:XM_006617037.2;Parent=gene-LOC102676604
NW_006263567.1	Gnomon	CDS	404941	404976	.	+	0	Name=XP_031366996.1;ID=cds-XP_031366996.1;Dbxref=GeneID:102676379%2CGenbank:XP_031366996.1;Parent=rna-XM_031511136.1
NW_006263567.1	Gnomon	CDS	405714	405840	.	+	0	Name=XP_031366996.1;ID=cds-XP_031366996.1;Dbxref=GeneID:102676379%2CGenbank:XP_031366996.1;Parent=rna-XM_031511136.1
NW_006263567.1	Gnomon	CDS	406110	406242	.	+	0	Name=XP_031366996.1;ID=cds-XP_031366996.1;Dbxref=GeneID:102676379%2CGenbank:XP_031366996.1;Parent=rna-XM_031511136.1
NW_006263567.1	Gnomon	CDS	406314	406938	.	+	0	Name=XP_031366996.1;ID=cds-XP_031366996.1;Dbxref=GeneID:102676379%2CGenbank:XP_031366996.1;Parent=rna-XM_031511136.1
NW_006263567.1	Gnomon	CDS	407025	407279	.	+	0	Name=XP_031366996.1;ID=cds-XP_031366996.1;Dbxref=GeneID:102676379%2CGenbank:XP_031366996.1;Parent=rna-XM_031511136.1
NW_006263567.1	Gnomon	CDS	334690	334713	.	-	0	Name=XP_006617085.1;ID=cds-XP_006617085.1;Dbxref=GeneID:102674525%2CGenbank:XP_006617085.1;Parent=rna-XM_006617022.2
NW_006263567.1	Gnomon	CDS	334120	334397	.	-	0	Name=XP_006617085.1;ID=cds-XP_006617085.1;Dbxref=GeneID:102674525%2CGenbank:XP_006617085.1;Parent=rna-XM_006617022.2
NW_006263567.1	Gnomon	CDS	333582	334047	.	-	0	Name=XP_006617085.1;ID=cds-XP_006617085.1;Dbxref=GeneID:102674525%2CGenbank:XP_006617085.1;Parent=rna-XM_006617022.2
NW_006263567.1	Gnomon	CDS	1138	1182	.	+	0	Name=XP_031366995.1;ID=cds-XP_031366995.1;Dbxref=GeneID:102680479%2CGenbank:XP_031366995.1;Parent=rna-XM_031511135.1
NW_006263567.1	Gnomon	CDS	18115	18244	.	+	0	Name=XP_031366995.1;ID=cds-XP_031366995.1;Dbxref=GeneID:102680479%2CGenbank:XP_031366995.1;Parent=rna-XM_031511135.1
NW_006263567.1	Gnomon	CDS	18988	19064	.	+	0	Name=XP_031366995.1;ID=cds-XP_031366995.1;Dbxref=GeneID:102680479%2CGenbank:XP_031366995.1;Parent=rna-XM_031511135.1
NW_006263567.1	Gnomon	mRNA	771546	772939	.	-	.	Name=XM_031511100.1;ID=rna-XM_031511100.1;Dbxref=GeneID:102679252%2CGenbank:XM_031511100.1;Parent=gene-LOC102679252
NW_006263567.1	Gnomon	mRNA	405005	407300	.	+	.	Name=XM_006617034.2;ID=rna-XM_006617034.2;Dbxref=GeneID:102676379%2CGenbank:XM_006617034.2;Parent=gene-LOC102676379
NW_006263567.1	tRNAscan-SE	exon	884134	884205	.	-	.	ID=exon-Trnaw-cca-2-1;Dbxref=GeneID:116185819;Note=transfer RNA tryptophan (anticodon CCA);Parent=rna-Trnaw-cca-2
NW_006263567.1	Gnomon	exon	67782	68044	.	+	.	ID=exon-XM_031511127.1-10;Dbxref=GeneID:102670710%2CGenbank:XM_031511127.1;Parent=rna-XM_031511127.1
NW_006263567.1	Gnomon	exon	68387	68517	.	+	.	ID=exon-XM_031511127.1-12;Dbxref=GeneID:102670710%2CGenbank:XM_031511127.1;Parent=rna-XM_031511127.1
NW_006263567.1	Gnomon	exon	68257	68275	.	+	.	ID=exon-XM_031511127.1-11;Dbxref=GeneID:102670710%2CGenbank:XM_031511127.1;Parent=rna-XM_031511127.1
NW_006263567.1	Gnomon	exon	68593	69892	.	+	.	ID=exon-XM_031511127.1-13;Dbxref=GeneID:102670710%2CGenbank:XM_031511127.1;Parent=rna-XM_031511127.1
NW_006263567.1	Gnomon	CDS	39791	39903	.	+	0	Name=XP_031366994.1;ID=cds-XP_031366994.1;Dbxref=GeneID:116185811%2CGenbank:XP_031366994.1;Parent=rna-XM_031511134.1
NW_006263567.1	Gnomon	CDS	41904	45747	.	+	0	Name=XP_031366994.1;ID=cds-XP_031366994.1;Dbxref=GeneID:116185811%2CGenbank:XP_031366994.1;Parent=rna-XM_031511134.1
NW_006263567.1	Gnomon	CDS	228706	228880	.	+	0	Name=XP_006617082.1;ID=cds-XP_006617082.1;Dbxref=GeneID:102674171%2CGenbank:XP_006617082.1;Parent=rna-XM_006617019.2
NW_006263567.1	Gnomon	CDS	228946	229247	.	+	0	Name=XP_006617082.1;ID=cds-XP_006617082.1;Dbxref=GeneID:102674171%2CGenbank:XP_006617082.1;Parent=rna-XM_006617019.2
NW_006263567.1	Gnomon	CDS	229306	229492	.	+	0	Name=XP_006617082.1;ID=cds-XP_006617082.1;Dbxref=GeneID:102674171%2CGenbank:XP_006617082.1;Parent=rna-XM_006617019.2
NW_006263567.1	Gnomon	CDS	229559	229878	.	+	0	Name=XP_006617082.1;ID=cds-XP_006617082.1;Dbxref=GeneID:102674171%2CGenbank:XP_006617082.1;Parent=rna-XM_006617019.2
NW_006263567.1	Gnomon	mRNA	648452	653767	.	-	.	Name=XM_031511101.1;ID=rna-XM_031511101.1;Dbxref=GeneID:102678639%2CGenbank:XM_031511101.1;Parent=gene-LOC102678639
NW_006263567.1	Gnomon	mRNA	405349	407305	.	+	.	Name=XM_006617035.2;ID=rna-XM_006617035.2;Dbxref=GeneID:102676379%2CGenbank:XM_006617035.2;Parent=gene-LOC102676379
NW_006263567.1	Gnomon	exon	18115	18244	.	+	.	ID=exon-XM_031511135.1-2;Dbxref=GeneID:102680479%2CGenbank:XM_031511135.1;Parent=rna-XM_031511135.1
NW_006263567.1	Gnomon	exon	1017	1182	.	+	.	ID=exon-XM_031511135.1-1;Dbxref=GeneID:102680479%2CGenbank:XM_031511135.1;Parent=rna-XM_031511135.1
NW_006263567.1	Gnomon	exon	18988	19215	.	+	.	ID=exon-XM_031511135.1-3;Dbxref=GeneID:102680479%2CGenbank:XM_031511135.1;Parent=rna-XM_031511135.1
NW_006263567.1	Gnomon	CDS	228706	228880	.	+	0	Name=XP_006617083.1;ID=cds-XP_006617083.1;Dbxref=GeneID:102674171%2CGenbank:XP_006617083.1;Parent=rna-XM_006617020.2
NW_006263567.1	Gnomon	CDS	228946	229247	.	+	0	Name=XP_006617083.1;ID=cds-XP_006617083.1;Dbxref=GeneID:102674171%2CGenbank:XP_006617083.1;Parent=rna-XM_006617020.2
NW_006263567.1	Gnomon	CDS	229306	229492	.	+	0	Name=XP_006617083.1;ID=cds-XP_006617083.1;Dbxref=GeneID:102674171%2CGenbank:XP_006617083.1;Parent=rna-XM_006617020.2
NW_006263567.1	Gnomon	CDS	229559	229878	.	+	0	Name=XP_006617083.1;ID=cds-XP_006617083.1;Dbxref=GeneID:102674171%2CGenbank:XP_006617083.1;Parent=rna-XM_006617020.2
NW_006263567.1	Gnomon	mRNA	95979	96657	.	-	.	Name=XM_031511092.1;ID=rna-XM_031511092.1;Dbxref=GeneID:102671893%2CGenbank:XM_031511092.1;Parent=gene-LOC102671893
NW_006263567.1	Gnomon	mRNA	654731	656901	.	+	.	Name=XM_031511102.1;ID=rna-XM_031511102.1;Dbxref=GeneID:102678507%2CGenbank:XM_031511102.1;Parent=gene-LOC102678507
NW_006263567.1	Gnomon	mRNA	106828	108426	.	+	.	Name=XM_031511093.1;ID=rna-XM_031511093.1;Dbxref=GeneID:102674831%2CGenbank:XM_031511093.1;Parent=gene-LOC102674831
NW_006263567.1	Gnomon	mRNA	841993	845181	.	-	.	Name=XM_031511103.1;ID=rna-XM_031511103.1;Dbxref=GeneID:102675509%2CGenbank:XM_031511103.1;Parent=gene-LOC102675509
NW_006263567.1	Gnomon	CDS	308957	309008	.	+	0	Name=XP_031366992.1;ID=cds-XP_031366992.1;Dbxref=GeneID:102675408%2CGenbank:XP_031366992.1;Parent=rna-XM_031511132.1
NW_006263567.1	Gnomon	CDS	309092	309168	.	+	0	Name=XP_031366992.1;ID=cds-XP_031366992.1;Dbxref=GeneID:102675408%2CGenbank:XP_031366992.1;Parent=rna-XM_031511132.1
NW_006263567.1	Gnomon	CDS	309251	309311	.	+	0	Name=XP_031366992.1;ID=cds-XP_031366992.1;Dbxref=GeneID:102675408%2CGenbank:XP_031366992.1;Parent=rna-XM_031511132.1
NW_006263567.1	Gnomon	CDS	309493	310323	.	+	0	Name=XP_031366992.1;ID=cds-XP_031366992.1;Dbxref=GeneID:102675408%2CGenbank:XP_031366992.1;Parent=rna-XM_031511132.1
NW_006263567.1	Gnomon	CDS	310413	310798	.	+	0	Name=XP_031366992.1;ID=cds-XP_031366992.1;Dbxref=GeneID:102675408%2CGenbank:XP_031366992.1;Parent=rna-XM_031511132.1
NW_006263567.1	Gnomon	CDS	310914	311208	.	+	0	Name=XP_031366992.1;ID=cds-XP_031366992.1;Dbxref=GeneID:102675408%2CGenbank:XP_031366992.1;Parent=rna-XM_031511132.1
NW_006263567.1	Gnomon	CDS	311333	311523	.	+	0	Name=XP_031366992.1;ID=cds-XP_031366992.1;Dbxref=GeneID:102675408%2CGenbank:XP_031366992.1;Parent=rna-XM_031511132.1
NW_006263567.1	Gnomon	CDS	311600	311698	.	+	0	Name=XP_031366992.1;ID=cds-XP_031366992.1;Dbxref=GeneID:102675408%2CGenbank:XP_031366992.1;Parent=rna-XM_031511132.1
NW_006263567.1	Gnomon	exon	41904	45824	.	+	.	ID=exon-XM_031511134.1-2;Dbxref=GeneID:116185811%2CGenbank:XM_031511134.1;Parent=rna-XM_031511134.1
NW_006263567.1	Gnomon	exon	39565	39903	.	+	.	ID=exon-XM_031511134.1-1;Dbxref=GeneID:116185811%2CGenbank:XM_031511134.1;Parent=rna-XM_031511134.1
NW_006263567.1	tRNAscan-SE	exon	887472	887543	.	-	.	ID=exon-Trnaw-cca-3-1;Dbxref=GeneID:116185820;Note=transfer RNA tryptophan (anticodon CCA);Parent=rna-Trnaw-cca-3
NW_006263567.1	Gnomon	mRNA	210592	218263	.	-	.	Name=XM_031511094.1;ID=rna-XM_031511094.1;Dbxref=GeneID:116185802%2CGenbank:XM_031511094.1;Parent=gene-LOC116185802
NW_006263567.1	Gnomon	mRNA	422986	425301	.	+	.	Name=XM_031511104.1;ID=rna-XM_031511104.1;Dbxref=GeneID:102677802%2CGenbank:XM_031511104.1;Parent=gene-LOC102677802
NW_006263567.1	Gnomon	exon	827615	827849	.	-	.	ID=exon-XM_006617072.2-2;Dbxref=GeneID:102680987%2CGenbank:XM_006617072.2;Parent=rna-XM_006617072.2
NW_006263567.1	Gnomon	exon	831993	832488	.	-	.	ID=exon-XM_006617072.2-1;Dbxref=GeneID:102680987%2CGenbank:XM_006617072.2;Parent=rna-XM_006617072.2
NW_006263567.1	Gnomon	exon	825601	825679	.	-	.	ID=exon-XM_006617072.2-6;Dbxref=GeneID:102680987%2CGenbank:XM_006617072.2;Parent=rna-XM_006617072.2
NW_006263567.1	Gnomon	exon	826379	826752	.	-	.	ID=exon-XM_006617072.2-5;Dbxref=GeneID:102680987%2CGenbank:XM_006617072.2;Parent=rna-XM_006617072.2
NW_006263567.1	Gnomon	exon	826830	827286	.	-	.	ID=exon-XM_006617072.2-4;Dbxref=GeneID:102680987%2CGenbank:XM_006617072.2;Parent=rna-XM_006617072.2
NW_006263567.1	Gnomon	exon	827344	827530	.	-	.	ID=exon-XM_006617072.2-3;Dbxref=GeneID:102680987%2CGenbank:XM_006617072.2;Parent=rna-XM_006617072.2
NW_006263567.1	Gnomon	exon	824552	825058	.	-	.	ID=exon-XM_006617072.2-9;Dbxref=GeneID:102680987%2CGenbank:XM_006617072.2;Parent=rna-XM_006617072.2
NW_006263567.1	Gnomon	exon	825223	825270	.	-	.	ID=exon-XM_006617072.2-8;Dbxref=GeneID:102680987%2CGenbank:XM_006617072.2;Parent=rna-XM_006617072.2
NW_006263567.1	Gnomon	exon	825341	825524	.	-	.	ID=exon-XM_006617072.2-7;Dbxref=GeneID:102680987%2CGenbank:XM_006617072.2;Parent=rna-XM_006617072.2
NW_006263567.1	Gnomon	gene	891843	894542	.	-	.	Name=LOC102672260;ID=gene-LOC102672260;Dbxref=GeneID:102672260
NW_006263567.1	Gnomon	CDS	307482	307762	.	+	0	Name=XP_031366991.1;ID=cds-XP_031366991.1;Dbxref=GeneID:102675408%2CGenbank:XP_031366991.1;Parent=rna-XM_031511131.1
NW_006263567.1	Gnomon	CDS	307846	308009	.	+	0	Name=XP_031366991.1;ID=cds-XP_031366991.1;Dbxref=GeneID:102675408%2CGenbank:XP_031366991.1;Parent=rna-XM_031511131.1
NW_006263567.1	Gnomon	CDS	309493	310323	.	+	0	Name=XP_031366991.1;ID=cds-XP_031366991.1;Dbxref=GeneID:102675408%2CGenbank:XP_031366991.1;Parent=rna-XM_031511131.1
NW_006263567.1	Gnomon	CDS	310413	310798	.	+	0	Name=XP_031366991.1;ID=cds-XP_031366991.1;Dbxref=GeneID:102675408%2CGenbank:XP_031366991.1;Parent=rna-XM_031511131.1
NW_006263567.1	Gnomon	CDS	310914	311208	.	+	0	Name=XP_031366991.1;ID=cds-XP_031366991.1;Dbxref=GeneID:102675408%2CGenbank:XP_031366991.1;Parent=rna-XM_031511131.1
NW_006263567.1	Gnomon	CDS	311333	311523	.	+	0	Name=XP_031366991.1;ID=cds-XP_031366991.1;Dbxref=GeneID:102675408%2CGenbank:XP_031366991.1;Parent=rna-XM_031511131.1
NW_006263567.1	Gnomon	CDS	311600	311698	.	+	0	Name=XP_031366991.1;ID=cds-XP_031366991.1;Dbxref=GeneID:102675408%2CGenbank:XP_031366991.1;Parent=rna-XM_031511131.1
NW_006263567.1	Gnomon	exon	326134	326387	.	-	.	ID=exon-XM_006617025.2-1;Dbxref=GeneID:102674885%2CGenbank:XM_006617025.2;Parent=rna-XM_006617025.2
NW_006263567.1	Gnomon	mRNA	304927	306573	.	-	.	Name=XM_006617032.2;ID=rna-XM_006617032.2;Dbxref=GeneID:102675771%2CGenbank:XM_006617032.2;Parent=gene-LOC102675771
NW_006263567.1	Gnomon	gene	111199	142573	.	-	.	Name=LOC102672303;ID=gene-LOC102672303;Dbxref=GeneID:102672303
NW_006263567.1	Gnomon	mRNA	232660	279041	.	-	.	Name=XM_031511095.1;ID=rna-XM_031511095.1;Dbxref=GeneID:102675102%2CGenbank:XM_031511095.1;Parent=gene-LOC102675102
NW_006263567.1	Gnomon	gene	1176165	1197220	.	+	.	Name=LOC102672398;ID=gene-LOC102672398;Dbxref=GeneID:102672398
NW_006263567.1	Gnomon	CDS	307482	307762	.	+	0	Name=XP_031366990.1;ID=cds-XP_031366990.1;Dbxref=GeneID:102675408%2CGenbank:XP_031366990.1;Parent=rna-XM_031511130.1
NW_006263567.1	Gnomon	CDS	307846	308009	.	+	0	Name=XP_031366990.1;ID=cds-XP_031366990.1;Dbxref=GeneID:102675408%2CGenbank:XP_031366990.1;Parent=rna-XM_031511130.1
NW_006263567.1	Gnomon	CDS	309092	309168	.	+	0	Name=XP_031366990.1;ID=cds-XP_031366990.1;Dbxref=GeneID:102675408%2CGenbank:XP_031366990.1;Parent=rna-XM_031511130.1
NW_006263567.1	Gnomon	CDS	309251	309311	.	+	0	Name=XP_031366990.1;ID=cds-XP_031366990.1;Dbxref=GeneID:102675408%2CGenbank:XP_031366990.1;Parent=rna-XM_031511130.1
NW_006263567.1	Gnomon	CDS	309493	310323	.	+	0	Name=XP_031366990.1;ID=cds-XP_031366990.1;Dbxref=GeneID:102675408%2CGenbank:XP_031366990.1;Parent=rna-XM_031511130.1
NW_006263567.1	Gnomon	CDS	310413	310798	.	+	0	Name=XP_031366990.1;ID=cds-XP_031366990.1;Dbxref=GeneID:102675408%2CGenbank:XP_031366990.1;Parent=rna-XM_031511130.1
NW_006263567.1	Gnomon	CDS	310914	311208	.	+	0	Name=XP_031366990.1;ID=cds-XP_031366990.1;Dbxref=GeneID:102675408%2CGenbank:XP_031366990.1;Parent=rna-XM_031511130.1
NW_006263567.1	Gnomon	CDS	311333	311523	.	+	0	Name=XP_031366990.1;ID=cds-XP_031366990.1;Dbxref=GeneID:102675408%2CGenbank:XP_031366990.1;Parent=rna-XM_031511130.1
NW_006263567.1	Gnomon	CDS	311600	311698	.	+	0	Name=XP_031366990.1;ID=cds-XP_031366990.1;Dbxref=GeneID:102675408%2CGenbank:XP_031366990.1;Parent=rna-XM_031511130.1
NW_006263567.1	Gnomon	gene	151957	152152	.	+	.	Name=LOC102672448;ID=gene-LOC102672448;Dbxref=GeneID:102672448
NW_006263567.1	Gnomon	mRNA	385444	390787	.	+	.	Name=XM_031511096.1;ID=rna-XM_031511096.1;Dbxref=GeneID:116185803%2CGenbank:XM_031511096.1;Parent=gene-LOC116185803
NW_006263567.1	Gnomon	mRNA	1100349	1104357	.	+	.	Name=XM_031511106.1;ID=rna-XM_031511106.1;Dbxref=GeneID:102672984%2CGenbank:XM_031511106.1;Parent=gene-LOC102672984
NW_006263567.1	Gnomon	exon	894385	894542	.	-	.	ID=exon-XM_006617095.2-1;Dbxref=GeneID:102672260%2CGenbank:XM_006617095.2;Parent=rna-XM_006617095.2
NW_006263567.1	Gnomon	mRNA	308271	312272	.	+	.	Name=XM_006617030.2;ID=rna-XM_006617030.2;Dbxref=GeneID:102675408%2CGenbank:XM_006617030.2;Parent=gene-LOC102675408
NW_006263567.1	Gnomon	exon	891843	892070	.	-	.	ID=exon-XM_006617095.2-4;Dbxref=GeneID:102672260%2CGenbank:XM_006617095.2;Parent=rna-XM_006617095.2
NW_006263567.1	Gnomon	exon	892147	892267	.	-	.	ID=exon-XM_006617095.2-3;Dbxref=GeneID:102672260%2CGenbank:XM_006617095.2;Parent=rna-XM_006617095.2
NW_006263567.1	Gnomon	exon	892367	892566	.	-	.	ID=exon-XM_006617095.2-2;Dbxref=GeneID:102672260%2CGenbank:XM_006617095.2;Parent=rna-XM_006617095.2
NW_006263567.1	Gnomon	exon	421515	421946	.	+	.	ID=exon-XM_006617045.2-10;Dbxref=GeneID:102677571%2CGenbank:XM_006617045.2;Parent=rna-XM_006617045.2
NW_006263567.1	Gnomon	CDS	106828	107074	.	+	0	Name=XP_031366953.1;ID=cds-XP_031366953.1;Dbxref=GeneID:102674831%2CGenbank:XP_031366953.1;Parent=rna-XM_031511093.1
NW_006263567.1	Gnomon	CDS	107140	107406	.	+	0	Name=XP_031366953.1;ID=cds-XP_031366953.1;Dbxref=GeneID:102674831%2CGenbank:XP_031366953.1;Parent=rna-XM_031511093.1
NW_006263567.1	Gnomon	CDS	107527	107639	.	+	0	Name=XP_031366953.1;ID=cds-XP_031366953.1;Dbxref=GeneID:102674831%2CGenbank:XP_031366953.1;Parent=rna-XM_031511093.1
NW_006263567.1	Gnomon	CDS	107703	107900	.	+	0	Name=XP_031366953.1;ID=cds-XP_031366953.1;Dbxref=GeneID:102674831%2CGenbank:XP_031366953.1;Parent=rna-XM_031511093.1
NW_006263567.1	Gnomon	CDS	107990	108128	.	+	0	Name=XP_031366953.1;ID=cds-XP_031366953.1;Dbxref=GeneID:102674831%2CGenbank:XP_031366953.1;Parent=rna-XM_031511093.1
NW_006263567.1	Gnomon	CDS	108227	108426	.	+	0	Name=XP_031366953.1;ID=cds-XP_031366953.1;Dbxref=GeneID:102674831%2CGenbank:XP_031366953.1;Parent=rna-XM_031511093.1
NW_006263567.1	Gnomon	CDS	804931	805247	.	-	0	Name=XP_031367004.1;ID=cds-XP_031367004.1;Dbxref=GeneID:102680128%2CGenbank:XP_031367004.1;Parent=rna-XM_031511144.1
NW_006263567.1	Gnomon	CDS	804115	804847	.	-	0	Name=XP_031367004.1;ID=cds-XP_031367004.1;Dbxref=GeneID:102680128%2CGenbank:XP_031367004.1;Parent=rna-XM_031511144.1
NW_006263567.1	Gnomon	CDS	803728	803754	.	-	0	Name=XP_031367004.1;ID=cds-XP_031367004.1;Dbxref=GeneID:102680128%2CGenbank:XP_031367004.1;Parent=rna-XM_031511144.1
NW_006263567.1	Gnomon	CDS	802803	803036	.	-	0	Name=XP_031367004.1;ID=cds-XP_031367004.1;Dbxref=GeneID:102680128%2CGenbank:XP_031367004.1;Parent=rna-XM_031511144.1
NW_006263567.1	Gnomon	CDS	802086	802688	.	-	0	Name=XP_031367004.1;ID=cds-XP_031367004.1;Dbxref=GeneID:102680128%2CGenbank:XP_031367004.1;Parent=rna-XM_031511144.1
NW_006263567.1	Gnomon	CDS	801337	802014	.	-	0	Name=XP_031367004.1;ID=cds-XP_031367004.1;Dbxref=GeneID:102680128%2CGenbank:XP_031367004.1;Parent=rna-XM_031511144.1
NW_006263567.1	Gnomon	CDS	801204	801206	.	-	0	Name=XP_031367004.1;ID=cds-XP_031367004.1;Dbxref=GeneID:102680128%2CGenbank:XP_031367004.1;Parent=rna-XM_031511144.1
NW_006263567.1	Gnomon	CDS	800924	801088	.	-	0	Name=XP_031367004.1;ID=cds-XP_031367004.1;Dbxref=GeneID:102680128%2CGenbank:XP_031367004.1;Parent=rna-XM_031511144.1
NW_006263567.1	Gnomon	mRNA	800885	805934	.	-	.	Name=XM_031511143.1;ID=rna-XM_031511143.1;Dbxref=GeneID:102680128%2CGenbank:XM_031511143.1;Parent=gene-LOC102680128
NW_006263567.1	Gnomon	CDS	96373	96657	.	-	0	Name=XP_031366952.1;ID=cds-XP_031366952.1;Dbxref=GeneID:102671893%2CGenbank:XP_031366952.1;Parent=rna-XM_031511092.1
NW_006263567.1	Gnomon	CDS	96163	96297	.	-	0	Name=XP_031366952.1;ID=cds-XP_031366952.1;Dbxref=GeneID:102671893%2CGenbank:XP_031366952.1;Parent=rna-XM_031511092.1
NW_006263567.1	Gnomon	CDS	95979	96107	.	-	0	Name=XP_031366952.1;ID=cds-XP_031366952.1;Dbxref=GeneID:102671893%2CGenbank:XP_031366952.1;Parent=rna-XM_031511092.1
NW_006263567.1	Gnomon	CDS	804931	805247	.	-	0	Name=XP_031367005.1;ID=cds-XP_031367005.1;Dbxref=GeneID:102680128%2CGenbank:XP_031367005.1;Parent=rna-XM_031511145.1
NW_006263567.1	Gnomon	CDS	804115	804847	.	-	0	Name=XP_031367005.1;ID=cds-XP_031367005.1;Dbxref=GeneID:102680128%2CGenbank:XP_031367005.1;Parent=rna-XM_031511145.1
NW_006263567.1	Gnomon	CDS	803728	803754	.	-	0	Name=XP_031367005.1;ID=cds-XP_031367005.1;Dbxref=GeneID:102680128%2CGenbank:XP_031367005.1;Parent=rna-XM_031511145.1
NW_006263567.1	Gnomon	CDS	802803	803036	.	-	0	Name=XP_031367005.1;ID=cds-XP_031367005.1;Dbxref=GeneID:102680128%2CGenbank:XP_031367005.1;Parent=rna-XM_031511145.1
NW_006263567.1	Gnomon	CDS	802086	802688	.	-	0	Name=XP_031367005.1;ID=cds-XP_031367005.1;Dbxref=GeneID:102680128%2CGenbank:XP_031367005.1;Parent=rna-XM_031511145.1
NW_006263567.1	Gnomon	CDS	801337	802014	.	-	0	Name=XP_031367005.1;ID=cds-XP_031367005.1;Dbxref=GeneID:102680128%2CGenbank:XP_031367005.1;Parent=rna-XM_031511145.1
NW_006263567.1	Gnomon	CDS	800924	801088	.	-	0	Name=XP_031367005.1;ID=cds-XP_031367005.1;Dbxref=GeneID:102680128%2CGenbank:XP_031367005.1;Parent=rna-XM_031511145.1
NW_006263567.1	Gnomon	exon	407025	407300	.	+	.	ID=exon-XM_031511136.1-5;Dbxref=GeneID:102676379%2CGenbank:XM_031511136.1;Parent=rna-XM_031511136.1
NW_006263567.1	Gnomon	exon	406314	406938	.	+	.	ID=exon-XM_031511136.1-4;Dbxref=GeneID:102676379%2CGenbank:XM_031511136.1;Parent=rna-XM_031511136.1
NW_006263567.1	Gnomon	exon	406110	406242	.	+	.	ID=exon-XM_031511136.1-3;Dbxref=GeneID:102676379%2CGenbank:XM_031511136.1;Parent=rna-XM_031511136.1
NW_006263567.1	Gnomon	exon	405714	405840	.	+	.	ID=exon-XM_031511136.1-2;Dbxref=GeneID:102676379%2CGenbank:XM_031511136.1;Parent=rna-XM_031511136.1
NW_006263567.1	Gnomon	exon	404824	404976	.	+	.	ID=exon-XM_031511136.1-1;Dbxref=GeneID:102676379%2CGenbank:XM_031511136.1;Parent=rna-XM_031511136.1
NW_006263567.1	Gnomon	exon	144482	144924	.	-	.	ID=exon-XM_006617006.2-10;Dbxref=GeneID:102672537%2CGenbank:XM_006617006.2;Note=The sequence of the model RefSeq transcript was modified relative to this genomic sequence to represent the inferred CDS: inserted 2 bases in 1 codon;Parent=rna-XM_006617006.2
NW_006263567.1	Gnomon	mRNA	799730	805934	.	-	.	Name=XM_031511144.1;ID=rna-XM_031511144.1;Dbxref=GeneID:102680128%2CGenbank:XM_031511144.1;Parent=gene-LOC102680128
NW_006263567.1	Gnomon	CDS	804931	805247	.	-	0	Name=XP_031367006.1;ID=cds-XP_031367006.1;Dbxref=GeneID:102680128%2CGenbank:XP_031367006.1;Parent=rna-XM_031511146.1
NW_006263567.1	Gnomon	CDS	804115	804847	.	-	0	Name=XP_031367006.1;ID=cds-XP_031367006.1;Dbxref=GeneID:102680128%2CGenbank:XP_031367006.1;Parent=rna-XM_031511146.1
NW_006263567.1	Gnomon	CDS	802803	803036	.	-	0	Name=XP_031367006.1;ID=cds-XP_031367006.1;Dbxref=GeneID:102680128%2CGenbank:XP_031367006.1;Parent=rna-XM_031511146.1
NW_006263567.1	Gnomon	CDS	802086	802688	.	-	0	Name=XP_031367006.1;ID=cds-XP_031367006.1;Dbxref=GeneID:102680128%2CGenbank:XP_031367006.1;Parent=rna-XM_031511146.1
NW_006263567.1	Gnomon	CDS	801337	802014	.	-	0	Name=XP_031367006.1;ID=cds-XP_031367006.1;Dbxref=GeneID:102680128%2CGenbank:XP_031367006.1;Parent=rna-XM_031511146.1
NW_006263567.1	Gnomon	CDS	800924	801088	.	-	0	Name=XP_031367006.1;ID=cds-XP_031367006.1;Dbxref=GeneID:102680128%2CGenbank:XP_031367006.1;Parent=rna-XM_031511146.1
NW_006263567.1	Gnomon	exon	1302009	1302376	.	-	.	ID=exon-XM_031511112.1-1;Dbxref=GeneID:102674489%2CGenbank:XM_031511112.1;Parent=rna-XM_031511112.1
NW_006263567.1	Gnomon	exon	1286424	1286522	.	-	.	ID=exon-XM_031511112.1-3;Dbxref=GeneID:102674489%2CGenbank:XM_031511112.1;Parent=rna-XM_031511112.1
NW_006263567.1	Gnomon	exon	1289583	1289712	.	-	.	ID=exon-XM_031511112.1-2;Dbxref=GeneID:102674489%2CGenbank:XM_031511112.1;Parent=rna-XM_031511112.1
NW_006263567.1	Gnomon	exon	1210552	1210902	.	-	.	ID=exon-XM_031511112.1-4;Dbxref=GeneID:102674489%2CGenbank:XM_031511112.1;Parent=rna-XM_031511112.1
NW_006263567.1	Gnomon	mRNA	800885	805930	.	-	.	Name=XM_031511145.1;ID=rna-XM_031511145.1;Dbxref=GeneID:102680128%2CGenbank:XM_031511145.1;Parent=gene-LOC102680128
NW_006263567.1	Gnomon	exon	100595	100643	.	+	.	ID=exon-XM_006617002.2-1;Dbxref=GeneID:102671445%2CGenbank:XM_006617002.2;Note=The sequence of the model RefSeq transcript was modified relative to this genomic sequence to represent the inferred CDS: deleted 2 bases in 1 codon;Parent=rna-XM_006617002.2
NW_006263567.1	Gnomon	exon	101041	101118	.	+	.	ID=exon-XM_006617002.2-3;Dbxref=GeneID:102671445%2CGenbank:XM_006617002.2;Note=The sequence of the model RefSeq transcript was modified relative to this genomic sequence to represent the inferred CDS: deleted 2 bases in 1 codon;Parent=rna-XM_006617002.2
NW_006263567.1	Gnomon	exon	100725	100968	.	+	.	ID=exon-XM_006617002.2-2;Dbxref=GeneID:102671445%2CGenbank:XM_006617002.2;Note=The sequence of the model RefSeq transcript was modified relative to this genomic sequence to represent the inferred CDS: deleted 2 bases in 1 codon;Parent=rna-XM_006617002.2
NW_006263567.1	Gnomon	exon	101343	101463	.	+	.	ID=exon-XM_006617002.2-5;Dbxref=GeneID:102671445%2CGenbank:XM_006617002.2;Note=The sequence of the model RefSeq transcript was modified relative to this genomic sequence to represent the inferred CDS: deleted 2 bases in 1 codon;Parent=rna-XM_006617002.2
NW_006263567.1	Gnomon	exon	101121	101254	.	+	.	ID=exon-XM_006617002.2-4;Dbxref=GeneID:102671445%2CGenbank:XM_006617002.2;Note=The sequence of the model RefSeq transcript was modified relative to this genomic sequence to represent the inferred CDS: deleted 2 bases in 1 codon;Parent=rna-XM_006617002.2
NW_006263567.1	Gnomon	exon	101785	101959	.	+	.	ID=exon-XM_006617002.2-7;Dbxref=GeneID:102671445%2CGenbank:XM_006617002.2;Note=The sequence of the model RefSeq transcript was modified relative to this genomic sequence to represent the inferred CDS: deleted 2 bases in 1 codon;Parent=rna-XM_006617002.2
NW_006263567.1	Gnomon	exon	101539	101719	.	+	.	ID=exon-XM_006617002.2-6;Dbxref=GeneID:102671445%2CGenbank:XM_006617002.2;Note=The sequence of the model RefSeq transcript was modified relative to this genomic sequence to represent the inferred CDS: deleted 2 bases in 1 codon;Parent=rna-XM_006617002.2
NW_006263567.1	Gnomon	exon	102020	102202	.	+	.	ID=exon-XM_006617002.2-8;Dbxref=GeneID:102671445%2CGenbank:XM_006617002.2;Note=The sequence of the model RefSeq transcript was modified relative to this genomic sequence to represent the inferred CDS: deleted 2 bases in 1 codon;Parent=rna-XM_006617002.2
NW_006263567.1	Gnomon	CDS	733996	734060	.	+	0	Name=XP_031367007.1;ID=cds-XP_031367007.1;Dbxref=GeneID:102678903%2CGenbank:XP_031367007.1;Parent=rna-XM_031511147.1
NW_006263567.1	Gnomon	CDS	758769	758996	.	+	0	Name=XP_031367007.1;ID=cds-XP_031367007.1;Dbxref=GeneID:102678903%2CGenbank:XP_031367007.1;Parent=rna-XM_031511147.1
NW_006263567.1	Gnomon	CDS	760361	760675	.	+	0	Name=XP_031367007.1;ID=cds-XP_031367007.1;Dbxref=GeneID:102678903%2CGenbank:XP_031367007.1;Parent=rna-XM_031511147.1
NW_006263567.1	Gnomon	CDS	760798	760905	.	+	0	Name=XP_031367007.1;ID=cds-XP_031367007.1;Dbxref=GeneID:102678903%2CGenbank:XP_031367007.1;Parent=rna-XM_031511147.1
NW_006263567.1	Gnomon	CDS	762964	763057	.	+	0	Name=XP_031367007.1;ID=cds-XP_031367007.1;Dbxref=GeneID:102678903%2CGenbank:XP_031367007.1;Parent=rna-XM_031511147.1
NW_006263567.1	Gnomon	CDS	763393	763560	.	+	0	Name=XP_031367007.1;ID=cds-XP_031367007.1;Dbxref=GeneID:102678903%2CGenbank:XP_031367007.1;Parent=rna-XM_031511147.1
NW_006263567.1	Gnomon	CDS	763901	764035	.	+	0	Name=XP_031367007.1;ID=cds-XP_031367007.1;Dbxref=GeneID:102678903%2CGenbank:XP_031367007.1;Parent=rna-XM_031511147.1
NW_006263567.1	Gnomon	CDS	764180	764325	.	+	0	Name=XP_031367007.1;ID=cds-XP_031367007.1;Dbxref=GeneID:102678903%2CGenbank:XP_031367007.1;Parent=rna-XM_031511147.1
NW_006263567.1	Gnomon	CDS	764410	764617	.	+	0	Name=XP_031367007.1;ID=cds-XP_031367007.1;Dbxref=GeneID:102678903%2CGenbank:XP_031367007.1;Parent=rna-XM_031511147.1
NW_006263567.1	Gnomon	CDS	764690	764867	.	+	0	Name=XP_031367007.1;ID=cds-XP_031367007.1;Dbxref=GeneID:102678903%2CGenbank:XP_031367007.1;Parent=rna-XM_031511147.1
NW_006263567.1	Gnomon	CDS	764954	765140	.	+	0	Name=XP_031367007.1;ID=cds-XP_031367007.1;Dbxref=GeneID:102678903%2CGenbank:XP_031367007.1;Parent=rna-XM_031511147.1
NW_006263567.1	Gnomon	CDS	765227	765492	.	+	0	Name=XP_031367007.1;ID=cds-XP_031367007.1;Dbxref=GeneID:102678903%2CGenbank:XP_031367007.1;Parent=rna-XM_031511147.1
NW_006263567.1	Gnomon	CDS	765644	765730	.	+	0	Name=XP_031367007.1;ID=cds-XP_031367007.1;Dbxref=GeneID:102678903%2CGenbank:XP_031367007.1;Parent=rna-XM_031511147.1
NW_006263567.1	Gnomon	CDS	765906	766120	.	+	0	Name=XP_031367007.1;ID=cds-XP_031367007.1;Dbxref=GeneID:102678903%2CGenbank:XP_031367007.1;Parent=rna-XM_031511147.1
NW_006263567.1	Gnomon	mRNA	800924	805247	.	-	.	Name=XM_031511146.1;ID=rna-XM_031511146.1;Dbxref=GeneID:102680128%2CGenbank:XM_031511146.1;Parent=gene-LOC102680128
NW_006263567.1	Gnomon	gene	1100349	1104357	.	+	.	Name=LOC102672984;ID=gene-LOC102672984;Dbxref=GeneID:102672984
NW_006263567.1	Gnomon	CDS	758815	758996	.	+	0	Name=XP_031367008.1;ID=cds-XP_031367008.1;Dbxref=GeneID:102678903%2CGenbank:XP_031367008.1;Parent=rna-XM_031511148.1
NW_006263567.1	Gnomon	CDS	760361	760675	.	+	0	Name=XP_031367008.1;ID=cds-XP_031367008.1;Dbxref=GeneID:102678903%2CGenbank:XP_031367008.1;Parent=rna-XM_031511148.1
NW_006263567.1	Gnomon	CDS	760798	760905	.	+	0	Name=XP_031367008.1;ID=cds-XP_031367008.1;Dbxref=GeneID:102678903%2CGenbank:XP_031367008.1;Parent=rna-XM_031511148.1
NW_006263567.1	Gnomon	CDS	762964	763057	.	+	0	Name=XP_031367008.1;ID=cds-XP_031367008.1;Dbxref=GeneID:102678903%2CGenbank:XP_031367008.1;Parent=rna-XM_031511148.1
NW_006263567.1	Gnomon	CDS	763393	763560	.	+	0	Name=XP_031367008.1;ID=cds-XP_031367008.1;Dbxref=GeneID:102678903%2CGenbank:XP_031367008.1;Parent=rna-XM_031511148.1
NW_006263567.1	Gnomon	CDS	763901	764035	.	+	0	Name=XP_031367008.1;ID=cds-XP_031367008.1;Dbxref=GeneID:102678903%2CGenbank:XP_031367008.1;Parent=rna-XM_031511148.1
NW_006263567.1	Gnomon	CDS	764180	764325	.	+	0	Name=XP_031367008.1;ID=cds-XP_031367008.1;Dbxref=GeneID:102678903%2CGenbank:XP_031367008.1;Parent=rna-XM_031511148.1
NW_006263567.1	Gnomon	CDS	764410	764617	.	+	0	Name=XP_031367008.1;ID=cds-XP_031367008.1;Dbxref=GeneID:102678903%2CGenbank:XP_031367008.1;Parent=rna-XM_031511148.1
NW_006263567.1	Gnomon	CDS	764690	764867	.	+	0	Name=XP_031367008.1;ID=cds-XP_031367008.1;Dbxref=GeneID:102678903%2CGenbank:XP_031367008.1;Parent=rna-XM_031511148.1
NW_006263567.1	Gnomon	CDS	764954	765140	.	+	0	Name=XP_031367008.1;ID=cds-XP_031367008.1;Dbxref=GeneID:102678903%2CGenbank:XP_031367008.1;Parent=rna-XM_031511148.1
NW_006263567.1	Gnomon	CDS	765227	765492	.	+	0	Name=XP_031367008.1;ID=cds-XP_031367008.1;Dbxref=GeneID:102678903%2CGenbank:XP_031367008.1;Parent=rna-XM_031511148.1
NW_006263567.1	Gnomon	CDS	765644	765730	.	+	0	Name=XP_031367008.1;ID=cds-XP_031367008.1;Dbxref=GeneID:102678903%2CGenbank:XP_031367008.1;Parent=rna-XM_031511148.1
NW_006263567.1	Gnomon	CDS	765906	766120	.	+	0	Name=XP_031367008.1;ID=cds-XP_031367008.1;Dbxref=GeneID:102678903%2CGenbank:XP_031367008.1;Parent=rna-XM_031511148.1
NW_006263567.1	Gnomon	exon	1281596	1281952	.	-	.	ID=exon-XM_031511113.1-3;Dbxref=GeneID:102674489%2CGenbank:XM_031511113.1;Parent=rna-XM_031511113.1
NW_006263567.1	Gnomon	exon	1289583	1289712	.	-	.	ID=exon-XM_031511113.1-2;Dbxref=GeneID:102674489%2CGenbank:XM_031511113.1;Parent=rna-XM_031511113.1
NW_006263567.1	Gnomon	exon	1301898	1302496	.	-	.	ID=exon-XM_031511113.1-1;Dbxref=GeneID:102674489%2CGenbank:XM_031511113.1;Parent=rna-XM_031511113.1
NW_006263567.1	Gnomon	CDS	326175	326387	.	-	0	Name=XP_006617088.1;ID=cds-XP_006617088.1;Dbxref=GeneID:102674885%2CGenbank:XP_006617088.1;Parent=rna-XM_006617025.2
NW_006263567.1	Gnomon	mRNA	729757	766985	.	+	.	Name=XM_031511147.1;ID=rna-XM_031511147.1;Dbxref=GeneID:102678903%2CGenbank:XM_031511147.1;Parent=gene-LOC102678903
NW_006263567.1	Gnomon	exon	765906	766985	.	+	.	ID=exon-XM_031511147.1-15;Dbxref=GeneID:102678903%2CGenbank:XM_031511147.1;Parent=rna-XM_031511147.1
NW_006263567.1	Gnomon	exon	764954	765140	.	+	.	ID=exon-XM_031511147.1-12;Dbxref=GeneID:102678903%2CGenbank:XM_031511147.1;Parent=rna-XM_031511147.1
NW_006263567.1	Gnomon	exon	764690	764867	.	+	.	ID=exon-XM_031511147.1-11;Dbxref=GeneID:102678903%2CGenbank:XM_031511147.1;Parent=rna-XM_031511147.1
NW_006263567.1	Gnomon	exon	765644	765730	.	+	.	ID=exon-XM_031511147.1-14;Dbxref=GeneID:102678903%2CGenbank:XM_031511147.1;Parent=rna-XM_031511147.1
NW_006263567.1	Gnomon	exon	765227	765492	.	+	.	ID=exon-XM_031511147.1-13;Dbxref=GeneID:102678903%2CGenbank:XM_031511147.1;Parent=rna-XM_031511147.1
NW_006263567.1	Gnomon	exon	764410	764617	.	+	.	ID=exon-XM_031511147.1-10;Dbxref=GeneID:102678903%2CGenbank:XM_031511147.1;Parent=rna-XM_031511147.1
NW_006263567.1	Gnomon	exon	97533	97699	.	-	.	ID=exon-XM_006617003.2-9;Dbxref=GeneID:102671754%2CGenbank:XM_006617003.2;Parent=rna-XM_006617003.2
NW_006263567.1	Gnomon	exon	98916	99022	.	-	.	ID=exon-XM_006617003.2-8;Dbxref=GeneID:102671754%2CGenbank:XM_006617003.2;Parent=rna-XM_006617003.2
NW_006263567.1	Gnomon	exon	99091	99214	.	-	.	ID=exon-XM_006617003.2-7;Dbxref=GeneID:102671754%2CGenbank:XM_006617003.2;Parent=rna-XM_006617003.2
NW_006263567.1	Gnomon	exon	99285	99484	.	-	.	ID=exon-XM_006617003.2-6;Dbxref=GeneID:102671754%2CGenbank:XM_006617003.2;Parent=rna-XM_006617003.2
NW_006263567.1	Gnomon	exon	99560	99691	.	-	.	ID=exon-XM_006617003.2-5;Dbxref=GeneID:102671754%2CGenbank:XM_006617003.2;Parent=rna-XM_006617003.2
NW_006263567.1	Gnomon	exon	99786	100019	.	-	.	ID=exon-XM_006617003.2-4;Dbxref=GeneID:102671754%2CGenbank:XM_006617003.2;Parent=rna-XM_006617003.2
NW_006263567.1	Gnomon	exon	100092	100305	.	-	.	ID=exon-XM_006617003.2-3;Dbxref=GeneID:102671754%2CGenbank:XM_006617003.2;Parent=rna-XM_006617003.2
NW_006263567.1	Gnomon	exon	102241	102502	.	-	.	ID=exon-XM_006617003.2-2;Dbxref=GeneID:102671754%2CGenbank:XM_006617003.2;Parent=rna-XM_006617003.2
NW_006263567.1	Gnomon	exon	102612	102942	.	-	.	ID=exon-XM_006617003.2-1;Dbxref=GeneID:102671754%2CGenbank:XM_006617003.2;Parent=rna-XM_006617003.2
NW_006263567.1	Gnomon	CDS	773380	773607	.	-	0	Name=XP_031367009.1;ID=cds-XP_031367009.1;Dbxref=GeneID:102679112%2CGenbank:XP_031367009.1;Parent=rna-XM_031511149.1
NW_006263567.1	Gnomon	CDS	773142	773297	.	-	0	Name=XP_031367009.1;ID=cds-XP_031367009.1;Dbxref=GeneID:102679112%2CGenbank:XP_031367009.1;Parent=rna-XM_031511149.1
NW_006263567.1	Gnomon	exon	726961	727779	.	+	.	ID=exon-XM_006617049.2-2;Dbxref=GeneID:102678357%2CGenbank:XM_006617049.2;Parent=rna-XM_006617049.2
NW_006263567.1	Gnomon	exon	726300	726891	.	+	.	ID=exon-XM_006617049.2-1;Dbxref=GeneID:102678357%2CGenbank:XM_006617049.2;Parent=rna-XM_006617049.2
NW_006263567.1	Gnomon	mRNA	745719	766985	.	+	.	Name=XM_031511148.1;ID=rna-XM_031511148.1;Dbxref=GeneID:102678903%2CGenbank:XM_031511148.1;Parent=gene-LOC102678903
NW_006263567.1	Gnomon	CDS	864221	864287	.	-	0	Name=XP_031366999.1;ID=cds-XP_031366999.1;Dbxref=GeneID:102671581%2CGenbank:XP_031366999.1;Parent=rna-XM_031511139.1
NW_006263567.1	Gnomon	CDS	863601	863917	.	-	0	Name=XP_031366999.1;ID=cds-XP_031366999.1;Dbxref=GeneID:102671581%2CGenbank:XP_031366999.1;Parent=rna-XM_031511139.1
NW_006263567.1	Gnomon	CDS	862778	863024	.	-	0	Name=XP_031366999.1;ID=cds-XP_031366999.1;Dbxref=GeneID:102671581%2CGenbank:XP_031366999.1;Parent=rna-XM_031511139.1
NW_006263567.1	Gnomon	CDS	862340	862699	.	-	0	Name=XP_031366999.1;ID=cds-XP_031366999.1;Dbxref=GeneID:102671581%2CGenbank:XP_031366999.1;Parent=rna-XM_031511139.1
NW_006263567.1	Gnomon	CDS	861809	862247	.	-	0	Name=XP_031366999.1;ID=cds-XP_031366999.1;Dbxref=GeneID:102671581%2CGenbank:XP_031366999.1;Parent=rna-XM_031511139.1
NW_006263567.1	Gnomon	CDS	861577	861739	.	-	0	Name=XP_031366999.1;ID=cds-XP_031366999.1;Dbxref=GeneID:102671581%2CGenbank:XP_031366999.1;Parent=rna-XM_031511139.1
NW_006263567.1	Gnomon	mRNA	401584	404997	.	-	.	Name=XM_006617038.2;ID=rna-XM_006617038.2;Dbxref=GeneID:102676604%2CGenbank:XM_006617038.2;Parent=gene-LOC102676604
NW_006263567.1	Gnomon	CDS	332101	332274	.	-	0	Name=XP_006617086.1;ID=cds-XP_006617086.1;Dbxref=GeneID:102674652%2CGenbank:XP_006617086.1;Parent=rna-XM_006617023.2
NW_006263567.1	Gnomon	CDS	331783	332027	.	-	0	Name=XP_006617086.1;ID=cds-XP_006617086.1;Dbxref=GeneID:102674652%2CGenbank:XP_006617086.1;Parent=rna-XM_006617023.2
NW_006263567.1	Gnomon	CDS	331473	331700	.	-	0	Name=XP_006617086.1;ID=cds-XP_006617086.1;Dbxref=GeneID:102674652%2CGenbank:XP_006617086.1;Parent=rna-XM_006617023.2
NW_006263567.1	Gnomon	CDS	331149	331407	.	-	0	Name=XP_006617086.1;ID=cds-XP_006617086.1;Dbxref=GeneID:102674652%2CGenbank:XP_006617086.1;Parent=rna-XM_006617023.2
NW_006263567.1	Gnomon	CDS	330914	331066	.	-	0	Name=XP_006617086.1;ID=cds-XP_006617086.1;Dbxref=GeneID:102674652%2CGenbank:XP_006617086.1;Parent=rna-XM_006617023.2
NW_006263567.1	Gnomon	CDS	330289	330546	.	-	0	Name=XP_006617086.1;ID=cds-XP_006617086.1;Dbxref=GeneID:102674652%2CGenbank:XP_006617086.1;Parent=rna-XM_006617023.2
NW_006263567.1	Gnomon	mRNA	773095	773734	.	-	.	Name=XM_031511149.1;ID=rna-XM_031511149.1;Dbxref=GeneID:102679112%2CGenbank:XM_031511149.1;Parent=gene-LOC102679112
NW_006263567.1	Gnomon	exon	47870	48062	.	+	.	ID=exon-XM_006616981.2-2;Dbxref=GeneID:102680623%2CGenbank:XM_006616981.2;Parent=rna-XM_006616981.2
NW_006263567.1	Gnomon	exon	47620	47797	.	+	.	ID=exon-XM_006616981.2-1;Dbxref=GeneID:102680623%2CGenbank:XM_006616981.2;Parent=rna-XM_006616981.2
NW_006263567.1	Gnomon	CDS	412175	412256	.	-	0	Name=XP_031366998.1;ID=cds-XP_031366998.1;Dbxref=GeneID:102677299%2CGenbank:XP_031366998.1;Parent=rna-XM_031511138.1
NW_006263567.1	Gnomon	CDS	411015	411374	.	-	0	Name=XP_031366998.1;ID=cds-XP_031366998.1;Dbxref=GeneID:102677299%2CGenbank:XP_031366998.1;Parent=rna-XM_031511138.1
NW_006263567.1	Gnomon	CDS	410809	410927	.	-	0	Name=XP_031366998.1;ID=cds-XP_031366998.1;Dbxref=GeneID:102677299%2CGenbank:XP_031366998.1;Parent=rna-XM_031511138.1
NW_006263567.1	Gnomon	CDS	410573	410734	.	-	0	Name=XP_031366998.1;ID=cds-XP_031366998.1;Dbxref=GeneID:102677299%2CGenbank:XP_031366998.1;Parent=rna-XM_031511138.1
NW_006263567.1	Gnomon	exon	831993	832488	.	-	.	ID=exon-XM_006617073.2-1;Dbxref=GeneID:102680987%2CGenbank:XM_006617073.2;Parent=rna-XM_006617073.2
NW_006263567.1	Gnomon	exon	827344	827530	.	-	.	ID=exon-XM_006617073.2-3;Dbxref=GeneID:102680987%2CGenbank:XM_006617073.2;Parent=rna-XM_006617073.2
NW_006263567.1	Gnomon	exon	827615	827849	.	-	.	ID=exon-XM_006617073.2-2;Dbxref=GeneID:102680987%2CGenbank:XM_006617073.2;Parent=rna-XM_006617073.2
NW_006263567.1	Gnomon	exon	826379	826752	.	-	.	ID=exon-XM_006617073.2-5;Dbxref=GeneID:102680987%2CGenbank:XM_006617073.2;Parent=rna-XM_006617073.2
NW_006263567.1	Gnomon	exon	826830	827286	.	-	.	ID=exon-XM_006617073.2-4;Dbxref=GeneID:102680987%2CGenbank:XM_006617073.2;Parent=rna-XM_006617073.2
NW_006263567.1	Gnomon	exon	825374	825524	.	-	.	ID=exon-XM_006617073.2-7;Dbxref=GeneID:102680987%2CGenbank:XM_006617073.2;Parent=rna-XM_006617073.2
NW_006263567.1	Gnomon	exon	825601	825679	.	-	.	ID=exon-XM_006617073.2-6;Dbxref=GeneID:102680987%2CGenbank:XM_006617073.2;Parent=rna-XM_006617073.2
NW_006263567.1	Gnomon	exon	824552	825058	.	-	.	ID=exon-XM_006617073.2-9;Dbxref=GeneID:102680987%2CGenbank:XM_006617073.2;Parent=rna-XM_006617073.2
NW_006263567.1	Gnomon	exon	825223	825270	.	-	.	ID=exon-XM_006617073.2-8;Dbxref=GeneID:102680987%2CGenbank:XM_006617073.2;Parent=rna-XM_006617073.2
NW_006263567.1	Gnomon	mRNA	401316	402589	.	+	.	Name=XM_006617039.2;ID=rna-XM_006617039.2;Dbxref=GeneID:102676920%2CGenbank:XM_006617039.2;Parent=gene-LOC102676920
NW_006263567.1	Gnomon	CDS	74831	74993	.	+	0	Name=XP_006617048.1;ID=cds-XP_006617048.1;Dbxref=GeneID:102681159%2CGenbank:XP_006617048.1;Parent=rna-XM_006616985.2
NW_006263567.1	Gnomon	CDS	83432	83626	.	+	0	Name=XP_006617048.1;ID=cds-XP_006617048.1;Dbxref=GeneID:102681159%2CGenbank:XP_006617048.1;Parent=rna-XM_006616985.2
NW_006263567.1	Gnomon	CDS	83699	83769	.	+	0	Name=XP_006617048.1;ID=cds-XP_006617048.1;Dbxref=GeneID:102681159%2CGenbank:XP_006617048.1;Parent=rna-XM_006616985.2
NW_006263567.1	Gnomon	CDS	83843	84042	.	+	0	Name=XP_006617048.1;ID=cds-XP_006617048.1;Dbxref=GeneID:102681159%2CGenbank:XP_006617048.1;Parent=rna-XM_006616985.2
NW_006263567.1	Gnomon	CDS	84199	84217	.	+	0	Name=XP_006617048.1;ID=cds-XP_006617048.1;Dbxref=GeneID:102681159%2CGenbank:XP_006617048.1;Parent=rna-XM_006616985.2
NW_006263567.1	Gnomon	CDS	84342	84452	.	+	0	Name=XP_006617048.1;ID=cds-XP_006617048.1;Dbxref=GeneID:102681159%2CGenbank:XP_006617048.1;Parent=rna-XM_006616985.2
NW_006263567.1	Gnomon	CDS	848800	848897	.	+	0	Name=XP_006617142.1;ID=cds-XP_006617142.1;Dbxref=GeneID:102681683%2CGenbank:XP_006617142.1;Parent=rna-XM_006617079.2
NW_006263567.1	Gnomon	CDS	851581	851699	.	+	0	Name=XP_006617142.1;ID=cds-XP_006617142.1;Dbxref=GeneID:102681683%2CGenbank:XP_006617142.1;Parent=rna-XM_006617079.2
NW_006263567.1	Gnomon	CDS	851769	851947	.	+	0	Name=XP_006617142.1;ID=cds-XP_006617142.1;Dbxref=GeneID:102681683%2CGenbank:XP_006617142.1;Parent=rna-XM_006617079.2
NW_006263567.1	Gnomon	CDS	853323	853478	.	+	0	Name=XP_006617142.1;ID=cds-XP_006617142.1;Dbxref=GeneID:102681683%2CGenbank:XP_006617142.1;Parent=rna-XM_006617079.2
NW_006263567.1	Gnomon	CDS	853577	853971	.	+	0	Name=XP_006617142.1;ID=cds-XP_006617142.1;Dbxref=GeneID:102681683%2CGenbank:XP_006617142.1;Parent=rna-XM_006617079.2
NW_006263567.1	Gnomon	CDS	854067	854490	.	+	0	Name=XP_006617142.1;ID=cds-XP_006617142.1;Dbxref=GeneID:102681683%2CGenbank:XP_006617142.1;Parent=rna-XM_006617079.2
NW_006263567.1	Gnomon	CDS	854581	854749	.	+	0	Name=XP_006617142.1;ID=cds-XP_006617142.1;Dbxref=GeneID:102681683%2CGenbank:XP_006617142.1;Parent=rna-XM_006617079.2
NW_006263567.1	Gnomon	CDS	854825	855009	.	+	0	Name=XP_006617142.1;ID=cds-XP_006617142.1;Dbxref=GeneID:102681683%2CGenbank:XP_006617142.1;Parent=rna-XM_006617079.2
NW_006263567.1	Gnomon	CDS	855090	855276	.	+	0	Name=XP_006617142.1;ID=cds-XP_006617142.1;Dbxref=GeneID:102681683%2CGenbank:XP_006617142.1;Parent=rna-XM_006617079.2
NW_006263567.1	Gnomon	CDS	855338	855561	.	+	0	Name=XP_006617142.1;ID=cds-XP_006617142.1;Dbxref=GeneID:102681683%2CGenbank:XP_006617142.1;Parent=rna-XM_006617079.2
NW_006263567.1	Gnomon	CDS	855633	855743	.	+	0	Name=XP_006617142.1;ID=cds-XP_006617142.1;Dbxref=GeneID:102681683%2CGenbank:XP_006617142.1;Parent=rna-XM_006617079.2
NW_006263567.1	Gnomon	CDS	855816	856008	.	+	0	Name=XP_006617142.1;ID=cds-XP_006617142.1;Dbxref=GeneID:102681683%2CGenbank:XP_006617142.1;Parent=rna-XM_006617079.2
NW_006263567.1	Gnomon	CDS	856090	856277	.	+	0	Name=XP_006617142.1;ID=cds-XP_006617142.1;Dbxref=GeneID:102681683%2CGenbank:XP_006617142.1;Parent=rna-XM_006617079.2
NW_006263567.1	Gnomon	mRNA	74818	86378	.	+	.	Name=XM_006616985.2;ID=rna-XM_006616985.2;Dbxref=GeneID:102681159%2CGenbank:XM_006616985.2;Parent=gene-LOC102681159
NW_006263567.1	Gnomon	CDS	80432	80459	.	+	0	Name=XP_006617049.1;ID=cds-XP_006617049.1;Dbxref=GeneID:102681159%2CGenbank:XP_006617049.1;Parent=rna-XM_006616986.2
NW_006263567.1	Gnomon	CDS	83399	83626	.	+	0	Name=XP_006617049.1;ID=cds-XP_006617049.1;Dbxref=GeneID:102681159%2CGenbank:XP_006617049.1;Parent=rna-XM_006616986.2
NW_006263567.1	Gnomon	CDS	83699	83769	.	+	0	Name=XP_006617049.1;ID=cds-XP_006617049.1;Dbxref=GeneID:102681159%2CGenbank:XP_006617049.1;Parent=rna-XM_006616986.2
NW_006263567.1	Gnomon	CDS	83843	84042	.	+	0	Name=XP_006617049.1;ID=cds-XP_006617049.1;Dbxref=GeneID:102681159%2CGenbank:XP_006617049.1;Parent=rna-XM_006616986.2
NW_006263567.1	Gnomon	CDS	84199	84217	.	+	0	Name=XP_006617049.1;ID=cds-XP_006617049.1;Dbxref=GeneID:102681159%2CGenbank:XP_006617049.1;Parent=rna-XM_006616986.2
NW_006263567.1	Gnomon	CDS	84342	84452	.	+	0	Name=XP_006617049.1;ID=cds-XP_006617049.1;Dbxref=GeneID:102681159%2CGenbank:XP_006617049.1;Parent=rna-XM_006616986.2
NW_006263567.1	Gnomon	CDS	851591	851699	.	+	0	Name=XP_006617143.1;ID=cds-XP_006617143.1;Dbxref=GeneID:102681683%2CGenbank:XP_006617143.1;Parent=rna-XM_006617080.2
NW_006263567.1	Gnomon	CDS	851769	851947	.	+	0	Name=XP_006617143.1;ID=cds-XP_006617143.1;Dbxref=GeneID:102681683%2CGenbank:XP_006617143.1;Parent=rna-XM_006617080.2
NW_006263567.1	Gnomon	CDS	853323	853478	.	+	0	Name=XP_006617143.1;ID=cds-XP_006617143.1;Dbxref=GeneID:102681683%2CGenbank:XP_006617143.1;Parent=rna-XM_006617080.2
NW_006263567.1	Gnomon	CDS	853577	853971	.	+	0	Name=XP_006617143.1;ID=cds-XP_006617143.1;Dbxref=GeneID:102681683%2CGenbank:XP_006617143.1;Parent=rna-XM_006617080.2
NW_006263567.1	Gnomon	CDS	854067	854490	.	+	0	Name=XP_006617143.1;ID=cds-XP_006617143.1;Dbxref=GeneID:102681683%2CGenbank:XP_006617143.1;Parent=rna-XM_006617080.2
NW_006263567.1	Gnomon	CDS	854581	854749	.	+	0	Name=XP_006617143.1;ID=cds-XP_006617143.1;Dbxref=GeneID:102681683%2CGenbank:XP_006617143.1;Parent=rna-XM_006617080.2
NW_006263567.1	Gnomon	CDS	854825	855009	.	+	0	Name=XP_006617143.1;ID=cds-XP_006617143.1;Dbxref=GeneID:102681683%2CGenbank:XP_006617143.1;Parent=rna-XM_006617080.2
NW_006263567.1	Gnomon	CDS	855090	855276	.	+	0	Name=XP_006617143.1;ID=cds-XP_006617143.1;Dbxref=GeneID:102681683%2CGenbank:XP_006617143.1;Parent=rna-XM_006617080.2
NW_006263567.1	Gnomon	CDS	855338	855561	.	+	0	Name=XP_006617143.1;ID=cds-XP_006617143.1;Dbxref=GeneID:102681683%2CGenbank:XP_006617143.1;Parent=rna-XM_006617080.2
NW_006263567.1	Gnomon	CDS	855633	855743	.	+	0	Name=XP_006617143.1;ID=cds-XP_006617143.1;Dbxref=GeneID:102681683%2CGenbank:XP_006617143.1;Parent=rna-XM_006617080.2
NW_006263567.1	Gnomon	CDS	855816	856008	.	+	0	Name=XP_006617143.1;ID=cds-XP_006617143.1;Dbxref=GeneID:102681683%2CGenbank:XP_006617143.1;Parent=rna-XM_006617080.2
NW_006263567.1	Gnomon	CDS	856090	856277	.	+	0	Name=XP_006617143.1;ID=cds-XP_006617143.1;Dbxref=GeneID:102681683%2CGenbank:XP_006617143.1;Parent=rna-XM_006617080.2
NW_006263567.1	Gnomon	mRNA	79728	86378	.	+	.	Name=XM_006616987.2;ID=rna-XM_006616987.2;Dbxref=GeneID:102681159%2CGenbank:XM_006616987.2;Parent=gene-LOC102681159
NW_006263567.1	Gnomon	mRNA	79723	86378	.	+	.	Name=XM_006616986.2;ID=rna-XM_006616986.2;Dbxref=GeneID:102681159%2CGenbank:XM_006616986.2;Parent=gene-LOC102681159
NW_006263567.1	Gnomon	mRNA	872759	874171	.	-	.	Name=XM_006617085.2;ID=rna-XM_006617085.2;Dbxref=GeneID:102671032%2CGenbank:XM_006617085.2;Parent=gene-LOC102671032
NW_006263567.1	Gnomon	exon	308839	309008	.	+	.	ID=exon-XM_031511132.1-3;Dbxref=GeneID:102675408%2CGenbank:XM_031511132.1;Parent=rna-XM_031511132.1
NW_006263567.1	Gnomon	exon	307846	308009	.	+	.	ID=exon-XM_031511132.1-2;Dbxref=GeneID:102675408%2CGenbank:XM_031511132.1;Parent=rna-XM_031511132.1
NW_006263567.1	Gnomon	exon	307717	307762	.	+	.	ID=exon-XM_031511132.1-1;Dbxref=GeneID:102675408%2CGenbank:XM_031511132.1;Parent=rna-XM_031511132.1
NW_006263567.1	Gnomon	exon	310413	310798	.	+	.	ID=exon-XM_031511132.1-7;Dbxref=GeneID:102675408%2CGenbank:XM_031511132.1;Parent=rna-XM_031511132.1
NW_006263567.1	Gnomon	exon	309493	310323	.	+	.	ID=exon-XM_031511132.1-6;Dbxref=GeneID:102675408%2CGenbank:XM_031511132.1;Parent=rna-XM_031511132.1
NW_006263567.1	Gnomon	exon	309251	309311	.	+	.	ID=exon-XM_031511132.1-5;Dbxref=GeneID:102675408%2CGenbank:XM_031511132.1;Parent=rna-XM_031511132.1
NW_006263567.1	Gnomon	exon	309092	309168	.	+	.	ID=exon-XM_031511132.1-4;Dbxref=GeneID:102675408%2CGenbank:XM_031511132.1;Parent=rna-XM_031511132.1
NW_006263567.1	Gnomon	exon	311333	311523	.	+	.	ID=exon-XM_031511132.1-9;Dbxref=GeneID:102675408%2CGenbank:XM_031511132.1;Parent=rna-XM_031511132.1
NW_006263567.1	Gnomon	exon	310914	311208	.	+	.	ID=exon-XM_031511132.1-8;Dbxref=GeneID:102675408%2CGenbank:XM_031511132.1;Parent=rna-XM_031511132.1
NW_006263567.1	Gnomon	CDS	51244	51324	.	+	0	Name=XP_006617046.1;ID=cds-XP_006617046.1;Dbxref=GeneID:102680903%2CGenbank:XP_006617046.1;Parent=rna-XM_006616983.2
NW_006263567.1	Gnomon	CDS	51403	51537	.	+	0	Name=XP_006617046.1;ID=cds-XP_006617046.1;Dbxref=GeneID:102680903%2CGenbank:XP_006617046.1;Parent=rna-XM_006616983.2
NW_006263567.1	Gnomon	CDS	51657	51878	.	+	0	Name=XP_006617046.1;ID=cds-XP_006617046.1;Dbxref=GeneID:102680903%2CGenbank:XP_006617046.1;Parent=rna-XM_006616983.2
NW_006263567.1	Gnomon	CDS	51970	52565	.	+	0	Name=XP_006617046.1;ID=cds-XP_006617046.1;Dbxref=GeneID:102680903%2CGenbank:XP_006617046.1;Parent=rna-XM_006616983.2
NW_006263567.1	Gnomon	CDS	52640	52853	.	+	0	Name=XP_006617046.1;ID=cds-XP_006617046.1;Dbxref=GeneID:102680903%2CGenbank:XP_006617046.1;Parent=rna-XM_006616983.2
NW_006263567.1	Gnomon	CDS	52919	53143	.	+	0	Name=XP_006617046.1;ID=cds-XP_006617046.1;Dbxref=GeneID:102680903%2CGenbank:XP_006617046.1;Parent=rna-XM_006616983.2
NW_006263567.1	Gnomon	CDS	53218	53552	.	+	0	Name=XP_006617046.1;ID=cds-XP_006617046.1;Dbxref=GeneID:102680903%2CGenbank:XP_006617046.1;Parent=rna-XM_006616983.2
NW_006263567.1	Gnomon	CDS	53610	53787	.	+	0	Name=XP_006617046.1;ID=cds-XP_006617046.1;Dbxref=GeneID:102680903%2CGenbank:XP_006617046.1;Parent=rna-XM_006616983.2
NW_006263567.1	Gnomon	CDS	54005	54117	.	+	0	Name=XP_006617046.1;ID=cds-XP_006617046.1;Dbxref=GeneID:102680903%2CGenbank:XP_006617046.1;Parent=rna-XM_006616983.2
NW_006263567.1	Gnomon	CDS	54176	54284	.	+	0	Name=XP_006617046.1;ID=cds-XP_006617046.1;Dbxref=GeneID:102680903%2CGenbank:XP_006617046.1;Parent=rna-XM_006616983.2
NW_006263567.1	Gnomon	CDS	858984	859031	.	-	0	Name=XP_006617140.1;ID=cds-XP_006617140.1;Dbxref=GeneID:102681559%2CGenbank:XP_006617140.1;Parent=rna-XM_006617077.2
NW_006263567.1	Gnomon	CDS	858741	858895	.	-	0	Name=XP_006617140.1;ID=cds-XP_006617140.1;Dbxref=GeneID:102681559%2CGenbank:XP_006617140.1;Parent=rna-XM_006617077.2
NW_006263567.1	Gnomon	CDS	858388	858639	.	-	0	Name=XP_006617140.1;ID=cds-XP_006617140.1;Dbxref=GeneID:102681559%2CGenbank:XP_006617140.1;Parent=rna-XM_006617077.2
NW_006263567.1	Gnomon	CDS	858049	858281	.	-	0	Name=XP_006617140.1;ID=cds-XP_006617140.1;Dbxref=GeneID:102681559%2CGenbank:XP_006617140.1;Parent=rna-XM_006617077.2
NW_006263567.1	Gnomon	CDS	857865	857974	.	-	0	Name=XP_006617140.1;ID=cds-XP_006617140.1;Dbxref=GeneID:102681559%2CGenbank:XP_006617140.1;Parent=rna-XM_006617077.2
NW_006263567.1	Gnomon	CDS	857657	857805	.	-	0	Name=XP_006617140.1;ID=cds-XP_006617140.1;Dbxref=GeneID:102681559%2CGenbank:XP_006617140.1;Parent=rna-XM_006617077.2
NW_006263567.1	Gnomon	CDS	857378	857600	.	-	0	Name=XP_006617140.1;ID=cds-XP_006617140.1;Dbxref=GeneID:102681559%2CGenbank:XP_006617140.1;Parent=rna-XM_006617077.2
NW_006263567.1	Gnomon	CDS	857164	857318	.	-	0	Name=XP_006617140.1;ID=cds-XP_006617140.1;Dbxref=GeneID:102681559%2CGenbank:XP_006617140.1;Parent=rna-XM_006617077.2
NW_006263567.1	Gnomon	CDS	856885	857095	.	-	0	Name=XP_006617140.1;ID=cds-XP_006617140.1;Dbxref=GeneID:102681559%2CGenbank:XP_006617140.1;Parent=rna-XM_006617077.2
NW_006263567.1	Gnomon	mRNA	878352	881618	.	+	.	Name=XM_006617082.2;ID=rna-XM_006617082.2;Dbxref=GeneID:102681994%2CGenbank:XM_006617082.2;Parent=gene-LOC102681994
NW_006263567.1	Gnomon	exon	832612	832938	.	-	.	ID=exon-XM_006617070.2-6;Dbxref=GeneID:102680759%2CGenbank:XM_006617070.2;Parent=rna-XM_006617070.2
NW_006263567.1	Gnomon	exon	833012	833179	.	-	.	ID=exon-XM_006617070.2-5;Dbxref=GeneID:102680759%2CGenbank:XM_006617070.2;Parent=rna-XM_006617070.2
NW_006263567.1	Gnomon	exon	833257	833385	.	-	.	ID=exon-XM_006617070.2-4;Dbxref=GeneID:102680759%2CGenbank:XM_006617070.2;Parent=rna-XM_006617070.2
NW_006263567.1	Gnomon	exon	833463	833610	.	-	.	ID=exon-XM_006617070.2-3;Dbxref=GeneID:102680759%2CGenbank:XM_006617070.2;Parent=rna-XM_006617070.2
NW_006263567.1	Gnomon	exon	833674	833779	.	-	.	ID=exon-XM_006617070.2-2;Dbxref=GeneID:102680759%2CGenbank:XM_006617070.2;Parent=rna-XM_006617070.2
NW_006263567.1	Gnomon	exon	833866	834258	.	-	.	ID=exon-XM_006617070.2-1;Dbxref=GeneID:102680759%2CGenbank:XM_006617070.2;Parent=rna-XM_006617070.2
NW_006263567.1	Gnomon	mRNA	51160	54450	.	+	.	Name=XM_006616983.2;ID=rna-XM_006616983.2;Dbxref=GeneID:102680903%2CGenbank:XM_006616983.2;Parent=gene-LOC102680903
NW_006263567.1	Gnomon	CDS	48778	50709	.	-	0	Name=XP_006617047.1;ID=cds-XP_006617047.1;Dbxref=GeneID:102681029%2CGenbank:XP_006617047.1;Parent=rna-XM_006616984.2
NW_006263567.1	Gnomon	exon	902909	903038	.	+	.	ID=exon-XM_031511107.1-3;Dbxref=GeneID:116185805%2CGenbank:XM_031511107.1;Parent=rna-XM_031511107.1
NW_006263567.1	Gnomon	exon	896747	896828	.	+	.	ID=exon-XM_031511107.1-2;Dbxref=GeneID:116185805%2CGenbank:XM_031511107.1;Parent=rna-XM_031511107.1
NW_006263567.1	Gnomon	exon	889465	889609	.	+	.	ID=exon-XM_031511107.1-1;Dbxref=GeneID:116185805%2CGenbank:XM_031511107.1;Parent=rna-XM_031511107.1
NW_006263567.1	Gnomon	exon	84342	86378	.	+	.	ID=exon-XM_006616987.2-6;Dbxref=GeneID:102681159%2CGenbank:XM_006616987.2;Parent=rna-XM_006616987.2
NW_006263567.1	Gnomon	exon	84199	84217	.	+	.	ID=exon-XM_006616987.2-5;Dbxref=GeneID:102681159%2CGenbank:XM_006616987.2;Parent=rna-XM_006616987.2
NW_006263567.1	Gnomon	exon	904867	905340	.	+	.	ID=exon-XM_031511107.1-5;Dbxref=GeneID:116185805%2CGenbank:XM_031511107.1;Parent=rna-XM_031511107.1
NW_006263567.1	Gnomon	exon	904668	904788	.	+	.	ID=exon-XM_031511107.1-4;Dbxref=GeneID:116185805%2CGenbank:XM_031511107.1;Parent=rna-XM_031511107.1
NW_006263567.1	Gnomon	exon	83399	83626	.	+	.	ID=exon-XM_006616987.2-2;Dbxref=GeneID:102681159%2CGenbank:XM_006616987.2;Parent=rna-XM_006616987.2
NW_006263567.1	Gnomon	exon	79728	80677	.	+	.	ID=exon-XM_006616987.2-1;Dbxref=GeneID:102681159%2CGenbank:XM_006616987.2;Parent=rna-XM_006616987.2
NW_006263567.1	Gnomon	exon	83843	84042	.	+	.	ID=exon-XM_006616987.2-4;Dbxref=GeneID:102681159%2CGenbank:XM_006616987.2;Parent=rna-XM_006616987.2
NW_006263567.1	Gnomon	exon	83699	83769	.	+	.	ID=exon-XM_006616987.2-3;Dbxref=GeneID:102681159%2CGenbank:XM_006616987.2;Parent=rna-XM_006616987.2
NW_006263567.1	Gnomon	CDS	848800	848897	.	+	0	Name=XP_006617141.1;ID=cds-XP_006617141.1;Dbxref=GeneID:102681683%2CGenbank:XP_006617141.1;Parent=rna-XM_006617078.2
NW_006263567.1	Gnomon	CDS	851581	851699	.	+	0	Name=XP_006617141.1;ID=cds-XP_006617141.1;Dbxref=GeneID:102681683%2CGenbank:XP_006617141.1;Parent=rna-XM_006617078.2
NW_006263567.1	Gnomon	CDS	851769	851947	.	+	0	Name=XP_006617141.1;ID=cds-XP_006617141.1;Dbxref=GeneID:102681683%2CGenbank:XP_006617141.1;Parent=rna-XM_006617078.2
NW_006263567.1	Gnomon	CDS	853323	853478	.	+	0	Name=XP_006617141.1;ID=cds-XP_006617141.1;Dbxref=GeneID:102681683%2CGenbank:XP_006617141.1;Parent=rna-XM_006617078.2
NW_006263567.1	Gnomon	CDS	853577	853971	.	+	0	Name=XP_006617141.1;ID=cds-XP_006617141.1;Dbxref=GeneID:102681683%2CGenbank:XP_006617141.1;Parent=rna-XM_006617078.2
NW_006263567.1	Gnomon	CDS	854067	854490	.	+	0	Name=XP_006617141.1;ID=cds-XP_006617141.1;Dbxref=GeneID:102681683%2CGenbank:XP_006617141.1;Parent=rna-XM_006617078.2
NW_006263567.1	Gnomon	CDS	854581	854749	.	+	0	Name=XP_006617141.1;ID=cds-XP_006617141.1;Dbxref=GeneID:102681683%2CGenbank:XP_006617141.1;Parent=rna-XM_006617078.2
NW_006263567.1	Gnomon	CDS	854825	855009	.	+	0	Name=XP_006617141.1;ID=cds-XP_006617141.1;Dbxref=GeneID:102681683%2CGenbank:XP_006617141.1;Parent=rna-XM_006617078.2
NW_006263567.1	Gnomon	CDS	855090	855276	.	+	0	Name=XP_006617141.1;ID=cds-XP_006617141.1;Dbxref=GeneID:102681683%2CGenbank:XP_006617141.1;Parent=rna-XM_006617078.2
NW_006263567.1	Gnomon	CDS	855338	855561	.	+	0	Name=XP_006617141.1;ID=cds-XP_006617141.1;Dbxref=GeneID:102681683%2CGenbank:XP_006617141.1;Parent=rna-XM_006617078.2
NW_006263567.1	Gnomon	CDS	855633	855743	.	+	0	Name=XP_006617141.1;ID=cds-XP_006617141.1;Dbxref=GeneID:102681683%2CGenbank:XP_006617141.1;Parent=rna-XM_006617078.2
NW_006263567.1	Gnomon	CDS	855816	856008	.	+	0	Name=XP_006617141.1;ID=cds-XP_006617141.1;Dbxref=GeneID:102681683%2CGenbank:XP_006617141.1;Parent=rna-XM_006617078.2
NW_006263567.1	Gnomon	CDS	856090	856277	.	+	0	Name=XP_006617141.1;ID=cds-XP_006617141.1;Dbxref=GeneID:102681683%2CGenbank:XP_006617141.1;Parent=rna-XM_006617078.2
NW_006263567.1	Gnomon	gene	404824	407305	.	+	.	Name=LOC102676379;ID=gene-LOC102676379;Dbxref=GeneID:102676379
NW_006263567.1	Gnomon	mRNA	874718	876853	.	-	.	Name=XM_006617083.2;ID=rna-XM_006617083.2;Dbxref=GeneID:102670761%2CGenbank:XM_006617083.2;Parent=gene-LOC102670761
NW_006263567.1	Gnomon	exon	909580	909879	.	+	.	ID=exon-XM_006617093.2-7;Dbxref=GeneID:102671856%2CGenbank:XM_006617093.2;Parent=rna-XM_006617093.2
NW_006263567.1	Gnomon	exon	909348	909516	.	+	.	ID=exon-XM_006617093.2-6;Dbxref=GeneID:102671856%2CGenbank:XM_006617093.2;Parent=rna-XM_006617093.2
NW_006263567.1	Gnomon	exon	908833	909002	.	+	.	ID=exon-XM_006617093.2-5;Dbxref=GeneID:102671856%2CGenbank:XM_006617093.2;Parent=rna-XM_006617093.2
NW_006263567.1	Gnomon	exon	908550	908744	.	+	.	ID=exon-XM_006617093.2-4;Dbxref=GeneID:102671856%2CGenbank:XM_006617093.2;Parent=rna-XM_006617093.2
NW_006263567.1	Gnomon	exon	910305	910464	.	+	.	ID=exon-XM_006617093.2-9;Dbxref=GeneID:102671856%2CGenbank:XM_006617093.2;Parent=rna-XM_006617093.2
NW_006263567.1	Gnomon	exon	909962	910215	.	+	.	ID=exon-XM_006617093.2-8;Dbxref=GeneID:102671856%2CGenbank:XM_006617093.2;Parent=rna-XM_006617093.2
NW_006263567.1	Gnomon	exon	908263	908480	.	+	.	ID=exon-XM_006617093.2-3;Dbxref=GeneID:102671856%2CGenbank:XM_006617093.2;Parent=rna-XM_006617093.2
NW_006263567.1	Gnomon	exon	908060	908186	.	+	.	ID=exon-XM_006617093.2-2;Dbxref=GeneID:102671856%2CGenbank:XM_006617093.2;Parent=rna-XM_006617093.2
NW_006263567.1	Gnomon	exon	907497	907672	.	+	.	ID=exon-XM_006617093.2-1;Dbxref=GeneID:102671856%2CGenbank:XM_006617093.2;Parent=rna-XM_006617093.2
NW_006263567.1	Gnomon	mRNA	48737	50982	.	-	.	Name=XM_006616984.2;ID=rna-XM_006616984.2;Dbxref=GeneID:102681029%2CGenbank:XM_006616984.2;Parent=gene-LOC102681029
NW_006263567.1	Gnomon	exon	819326	819563	.	-	.	ID=exon-XM_006617069.2-2;Dbxref=GeneID:102680439%2CGenbank:XM_006617069.2;Parent=rna-XM_006617069.2
NW_006263567.1	Gnomon	exon	820897	820921	.	-	.	ID=exon-XM_006617069.2-1;Dbxref=GeneID:102680439%2CGenbank:XM_006617069.2;Parent=rna-XM_006617069.2
NW_006263567.1	Gnomon	exon	818779	819003	.	-	.	ID=exon-XM_006617069.2-4;Dbxref=GeneID:102680439%2CGenbank:XM_006617069.2;Parent=rna-XM_006617069.2
NW_006263567.1	Gnomon	exon	819096	819262	.	-	.	ID=exon-XM_006617069.2-3;Dbxref=GeneID:102680439%2CGenbank:XM_006617069.2;Parent=rna-XM_006617069.2
NW_006263567.1	Gnomon	exon	817383	817668	.	-	.	ID=exon-XM_006617069.2-6;Dbxref=GeneID:102680439%2CGenbank:XM_006617069.2;Parent=rna-XM_006617069.2
NW_006263567.1	Gnomon	exon	817801	818671	.	-	.	ID=exon-XM_006617069.2-5;Dbxref=GeneID:102680439%2CGenbank:XM_006617069.2;Parent=rna-XM_006617069.2
NW_006263567.1	Gnomon	exon	816848	816995	.	-	.	ID=exon-XM_006617069.2-8;Dbxref=GeneID:102680439%2CGenbank:XM_006617069.2;Parent=rna-XM_006617069.2
NW_006263567.1	Gnomon	exon	817121	817265	.	-	.	ID=exon-XM_006617069.2-7;Dbxref=GeneID:102680439%2CGenbank:XM_006617069.2;Parent=rna-XM_006617069.2
NW_006263567.1	Gnomon	exon	816615	816774	.	-	.	ID=exon-XM_006617069.2-9;Dbxref=GeneID:102680439%2CGenbank:XM_006617069.2;Parent=rna-XM_006617069.2
NW_006263567.1	Gnomon	mRNA	845681	856743	.	+	.	Name=XM_006617080.2;ID=rna-XM_006617080.2;Dbxref=GeneID:102681683%2CGenbank:XM_006617080.2;Parent=gene-LOC102681683
NW_006263567.1	Gnomon	CDS	47659	47797	.	+	0	Name=XP_006617044.1;ID=cds-XP_006617044.1;Dbxref=GeneID:102680623%2CGenbank:XP_006617044.1;Parent=rna-XM_006616981.2
NW_006263567.1	Gnomon	CDS	47870	48051	.	+	0	Name=XP_006617044.1;ID=cds-XP_006617044.1;Dbxref=GeneID:102680623%2CGenbank:XP_006617044.1;Parent=rna-XM_006616981.2
NW_006263567.1	Gnomon	gene	75775	78619	.	-	.	Name=LOC102681817;ID=gene-LOC102681817;Dbxref=GeneID:102681817
NW_006263567.1	Gnomon	mRNA	47620	48062	.	+	.	Name=XM_006616981.2;ID=rna-XM_006616981.2;Dbxref=GeneID:102680623%2CGenbank:XM_006616981.2;Parent=gene-LOC102680623
NW_006263567.1	Gnomon	exon	764690	764867	.	+	.	ID=exon-XM_006617054.2-11;Dbxref=GeneID:102678903%2CGenbank:XM_006617054.2;Parent=rna-XM_006617054.2
NW_006263567.1	Gnomon	exon	764410	764617	.	+	.	ID=exon-XM_006617054.2-10;Dbxref=GeneID:102678903%2CGenbank:XM_006617054.2;Parent=rna-XM_006617054.2
NW_006263567.1	Gnomon	CDS	864221	864287	.	-	0	Name=XP_031367000.1;ID=cds-XP_031367000.1;Dbxref=GeneID:102671581%2CGenbank:XP_031367000.1;Parent=rna-XM_031511140.1
NW_006263567.1	Gnomon	CDS	863601	863917	.	-	0	Name=XP_031367000.1;ID=cds-XP_031367000.1;Dbxref=GeneID:102671581%2CGenbank:XP_031367000.1;Parent=rna-XM_031511140.1
NW_006263567.1	Gnomon	CDS	862778	863024	.	-	0	Name=XP_031367000.1;ID=cds-XP_031367000.1;Dbxref=GeneID:102671581%2CGenbank:XP_031367000.1;Parent=rna-XM_031511140.1
NW_006263567.1	Gnomon	CDS	862340	862603	.	-	0	Name=XP_031367000.1;ID=cds-XP_031367000.1;Dbxref=GeneID:102671581%2CGenbank:XP_031367000.1;Parent=rna-XM_031511140.1
NW_006263567.1	Gnomon	CDS	861809	862247	.	-	0	Name=XP_031367000.1;ID=cds-XP_031367000.1;Dbxref=GeneID:102671581%2CGenbank:XP_031367000.1;Parent=rna-XM_031511140.1
NW_006263567.1	Gnomon	CDS	861577	861739	.	-	0	Name=XP_031367000.1;ID=cds-XP_031367000.1;Dbxref=GeneID:102671581%2CGenbank:XP_031367000.1;Parent=rna-XM_031511140.1
NW_006263567.1	Gnomon	exon	765906	766985	.	+	.	ID=exon-XM_006617054.2-15;Dbxref=GeneID:102678903%2CGenbank:XM_006617054.2;Parent=rna-XM_006617054.2
NW_006263567.1	Gnomon	exon	765644	765730	.	+	.	ID=exon-XM_006617054.2-14;Dbxref=GeneID:102678903%2CGenbank:XM_006617054.2;Parent=rna-XM_006617054.2
NW_006263567.1	Gnomon	exon	765227	765492	.	+	.	ID=exon-XM_006617054.2-13;Dbxref=GeneID:102678903%2CGenbank:XM_006617054.2;Parent=rna-XM_006617054.2
NW_006263567.1	Gnomon	exon	764954	765140	.	+	.	ID=exon-XM_006617054.2-12;Dbxref=GeneID:102678903%2CGenbank:XM_006617054.2;Parent=rna-XM_006617054.2
NW_006263567.1	Gnomon	exon	902909	903038	.	+	.	ID=exon-XM_031511108.1-2;Dbxref=GeneID:116185805%2CGenbank:XM_031511108.1;Parent=rna-XM_031511108.1
NW_006263567.1	Gnomon	exon	902152	902646	.	+	.	ID=exon-XM_031511108.1-1;Dbxref=GeneID:116185805%2CGenbank:XM_031511108.1;Parent=rna-XM_031511108.1
NW_006263567.1	Gnomon	exon	904867	905340	.	+	.	ID=exon-XM_031511108.1-4;Dbxref=GeneID:116185805%2CGenbank:XM_031511108.1;Parent=rna-XM_031511108.1
NW_006263567.1	Gnomon	exon	904668	904788	.	+	.	ID=exon-XM_031511108.1-3;Dbxref=GeneID:116185805%2CGenbank:XM_031511108.1;Parent=rna-XM_031511108.1
NW_006263567.1	Gnomon	exon	83399	83626	.	+	.	ID=exon-XM_006616988.2-3;Dbxref=GeneID:102681159%2CGenbank:XM_006616988.2;Parent=rna-XM_006616988.2
NW_006263567.1	Gnomon	exon	80527	80677	.	+	.	ID=exon-XM_006616988.2-2;Dbxref=GeneID:102681159%2CGenbank:XM_006616988.2;Parent=rna-XM_006616988.2
NW_006263567.1	Gnomon	exon	79729	80459	.	+	.	ID=exon-XM_006616988.2-1;Dbxref=GeneID:102681159%2CGenbank:XM_006616988.2;Parent=rna-XM_006616988.2
NW_006263567.1	Gnomon	exon	84342	86378	.	+	.	ID=exon-XM_006616988.2-7;Dbxref=GeneID:102681159%2CGenbank:XM_006616988.2;Parent=rna-XM_006616988.2
NW_006263567.1	Gnomon	exon	84199	84217	.	+	.	ID=exon-XM_006616988.2-6;Dbxref=GeneID:102681159%2CGenbank:XM_006616988.2;Parent=rna-XM_006616988.2
NW_006263567.1	Gnomon	exon	83843	84042	.	+	.	ID=exon-XM_006616988.2-5;Dbxref=GeneID:102681159%2CGenbank:XM_006616988.2;Parent=rna-XM_006616988.2
NW_006263567.1	Gnomon	exon	83699	83769	.	+	.	ID=exon-XM_006616988.2-4;Dbxref=GeneID:102681159%2CGenbank:XM_006616988.2;Parent=rna-XM_006616988.2
NW_006263567.1	Gnomon	CDS	46170	46214	.	+	0	Name=XP_006617045.1;ID=cds-XP_006617045.1;Dbxref=GeneID:102680758%2CGenbank:XP_006617045.1;Parent=rna-XM_006616982.2
NW_006263567.1	Gnomon	CDS	46273	46333	.	+	0	Name=XP_006617045.1;ID=cds-XP_006617045.1;Dbxref=GeneID:102680758%2CGenbank:XP_006617045.1;Parent=rna-XM_006616982.2
NW_006263567.1	Gnomon	CDS	46396	46790	.	+	0	Name=XP_006617045.1;ID=cds-XP_006617045.1;Dbxref=GeneID:102680758%2CGenbank:XP_006617045.1;Parent=rna-XM_006616982.2
NW_006263567.1	Gnomon	CDS	46863	47027	.	+	0	Name=XP_006617045.1;ID=cds-XP_006617045.1;Dbxref=GeneID:102680758%2CGenbank:XP_006617045.1;Parent=rna-XM_006616982.2
NW_006263567.1	Gnomon	mRNA	878353	881618	.	+	.	Name=XM_006617081.2;ID=rna-XM_006617081.2;Dbxref=GeneID:102681994%2CGenbank:XM_006617081.2;Parent=gene-LOC102681994
NW_006263567.1	Gnomon	gene	72921	73988	.	-	.	Name=LOC102681947;ID=gene-LOC102681947;Dbxref=GeneID:102681947
NW_006263567.1	Gnomon	exon	819096	819262	.	-	.	ID=exon-XM_006617068.2-3;Dbxref=GeneID:102680439%2CGenbank:XM_006617068.2;Parent=rna-XM_006617068.2
NW_006263567.1	Gnomon	exon	819326	819563	.	-	.	ID=exon-XM_006617068.2-2;Dbxref=GeneID:102680439%2CGenbank:XM_006617068.2;Parent=rna-XM_006617068.2
NW_006263567.1	Gnomon	exon	820978	821127	.	-	.	ID=exon-XM_006617068.2-1;Dbxref=GeneID:102680439%2CGenbank:XM_006617068.2;Parent=rna-XM_006617068.2
NW_006263567.1	Gnomon	exon	817121	817265	.	-	.	ID=exon-XM_006617068.2-7;Dbxref=GeneID:102680439%2CGenbank:XM_006617068.2;Parent=rna-XM_006617068.2
NW_006263567.1	Gnomon	exon	817383	817668	.	-	.	ID=exon-XM_006617068.2-6;Dbxref=GeneID:102680439%2CGenbank:XM_006617068.2;Parent=rna-XM_006617068.2
NW_006263567.1	Gnomon	exon	817801	818671	.	-	.	ID=exon-XM_006617068.2-5;Dbxref=GeneID:102680439%2CGenbank:XM_006617068.2;Parent=rna-XM_006617068.2
NW_006263567.1	Gnomon	exon	818779	819003	.	-	.	ID=exon-XM_006617068.2-4;Dbxref=GeneID:102680439%2CGenbank:XM_006617068.2;Parent=rna-XM_006617068.2
NW_006263567.1	Gnomon	exon	816615	816774	.	-	.	ID=exon-XM_006617068.2-9;Dbxref=GeneID:102680439%2CGenbank:XM_006617068.2;Parent=rna-XM_006617068.2
NW_006263567.1	Gnomon	exon	816848	816995	.	-	.	ID=exon-XM_006617068.2-8;Dbxref=GeneID:102680439%2CGenbank:XM_006617068.2;Parent=rna-XM_006617068.2
NW_006263567.1	Gnomon	mRNA	45982	47416	.	+	.	Name=XM_006616982.2;ID=rna-XM_006616982.2;Dbxref=GeneID:102680758%2CGenbank:XM_006616982.2;Parent=gene-LOC102680758
NW_006263567.1	Gnomon	gene	878352	881618	.	+	.	Name=LOC102681994;ID=gene-LOC102681994;Dbxref=GeneID:102681994
NW_006263567.1	Gnomon	CDS	873817	874053	.	-	0	Name=XP_031367002.1;ID=cds-XP_031367002.1;Dbxref=GeneID:102670899%2CGenbank:XP_031367002.1;Parent=rna-XM_031511142.1
NW_006263567.1	Gnomon	exon	421338	421451	.	+	.	ID=exon-XM_006617045.2-9;Dbxref=GeneID:102677571%2CGenbank:XM_006617045.2;Parent=rna-XM_006617045.2
NW_006263567.1	Gnomon	exon	421117	421252	.	+	.	ID=exon-XM_006617045.2-8;Dbxref=GeneID:102677571%2CGenbank:XM_006617045.2;Parent=rna-XM_006617045.2
NW_006263567.1	Gnomon	exon	420851	421027	.	+	.	ID=exon-XM_006617045.2-7;Dbxref=GeneID:102677571%2CGenbank:XM_006617045.2;Parent=rna-XM_006617045.2
NW_006263567.1	Gnomon	exon	420690	420766	.	+	.	ID=exon-XM_006617045.2-6;Dbxref=GeneID:102677571%2CGenbank:XM_006617045.2;Parent=rna-XM_006617045.2
NW_006263567.1	Gnomon	exon	420458	420625	.	+	.	ID=exon-XM_006617045.2-5;Dbxref=GeneID:102677571%2CGenbank:XM_006617045.2;Parent=rna-XM_006617045.2
NW_006263567.1	Gnomon	exon	420204	420377	.	+	.	ID=exon-XM_006617045.2-4;Dbxref=GeneID:102677571%2CGenbank:XM_006617045.2;Parent=rna-XM_006617045.2
NW_006263567.1	Gnomon	exon	419933	420111	.	+	.	ID=exon-XM_006617045.2-3;Dbxref=GeneID:102677571%2CGenbank:XM_006617045.2;Parent=rna-XM_006617045.2
NW_006263567.1	Gnomon	exon	419406	419565	.	+	.	ID=exon-XM_006617045.2-2;Dbxref=GeneID:102677571%2CGenbank:XM_006617045.2;Parent=rna-XM_006617045.2
NW_006263567.1	Gnomon	exon	418536	419019	.	+	.	ID=exon-XM_006617045.2-1;Dbxref=GeneID:102677571%2CGenbank:XM_006617045.2;Parent=rna-XM_006617045.2
NW_006263567.1	Gnomon	exon	421515	421946	.	+	.	ID=exon-XM_006617044.2-10;Dbxref=GeneID:102677571%2CGenbank:XM_006617044.2;Parent=rna-XM_006617044.2
NW_006263567.1	Gnomon	exon	334690	334835	.	-	.	ID=exon-XM_006617022.2-1;Dbxref=GeneID:102674525%2CGenbank:XM_006617022.2;Parent=rna-XM_006617022.2
NW_006263567.1	Gnomon	exon	333294	334047	.	-	.	ID=exon-XM_006617022.2-3;Dbxref=GeneID:102674525%2CGenbank:XM_006617022.2;Parent=rna-XM_006617022.2
NW_006263567.1	Gnomon	exon	334120	334397	.	-	.	ID=exon-XM_006617022.2-2;Dbxref=GeneID:102674525%2CGenbank:XM_006617022.2;Parent=rna-XM_006617022.2
NW_006263567.1	Gnomon	CDS	804931	805247	.	-	0	Name=XP_031367003.1;ID=cds-XP_031367003.1;Dbxref=GeneID:102680128%2CGenbank:XP_031367003.1;Parent=rna-XM_031511143.1
NW_006263567.1	Gnomon	CDS	804115	804847	.	-	0	Name=XP_031367003.1;ID=cds-XP_031367003.1;Dbxref=GeneID:102680128%2CGenbank:XP_031367003.1;Parent=rna-XM_031511143.1
NW_006263567.1	Gnomon	CDS	803728	803754	.	-	0	Name=XP_031367003.1;ID=cds-XP_031367003.1;Dbxref=GeneID:102680128%2CGenbank:XP_031367003.1;Parent=rna-XM_031511143.1
NW_006263567.1	Gnomon	CDS	802803	803036	.	-	0	Name=XP_031367003.1;ID=cds-XP_031367003.1;Dbxref=GeneID:102680128%2CGenbank:XP_031367003.1;Parent=rna-XM_031511143.1
NW_006263567.1	Gnomon	CDS	802086	802688	.	-	0	Name=XP_031367003.1;ID=cds-XP_031367003.1;Dbxref=GeneID:102680128%2CGenbank:XP_031367003.1;Parent=rna-XM_031511143.1
NW_006263567.1	Gnomon	CDS	801337	802014	.	-	0	Name=XP_031367003.1;ID=cds-XP_031367003.1;Dbxref=GeneID:102680128%2CGenbank:XP_031367003.1;Parent=rna-XM_031511143.1
NW_006263567.1	Gnomon	CDS	801204	801206	.	-	0	Name=XP_031367003.1;ID=cds-XP_031367003.1;Dbxref=GeneID:102680128%2CGenbank:XP_031367003.1;Parent=rna-XM_031511143.1
NW_006263567.1	Gnomon	CDS	800924	801088	.	-	0	Name=XP_031367003.1;ID=cds-XP_031367003.1;Dbxref=GeneID:102680128%2CGenbank:XP_031367003.1;Parent=rna-XM_031511143.1
NW_006263567.1	Gnomon	exon	96832	96906	.	-	.	ID=exon-XM_031511125.1-11;Dbxref=GeneID:102671754%2CGenbank:XM_031511125.1;Parent=rna-XM_031511125.1
NW_006263567.1	Gnomon	exon	97004	97464	.	-	.	ID=exon-XM_031511125.1-10;Dbxref=GeneID:102671754%2CGenbank:XM_031511125.1;Parent=rna-XM_031511125.1
NW_006263567.1	Gnomon	gene	401316	402589	.	+	.	Name=LOC102676920;ID=gene-LOC102676920;Dbxref=GeneID:102676920
NW_006263567.1	cmsearch	exon	896338	896478	.	+	.	ID=exon-XR_004150725.1-1;Dbxref=GeneID:116185815%2CRFAM:RF00015%2CGenbank:XR_004150725.1;Parent=rna-XR_004150725.1
NW_006263567.1	Gnomon	exon	833012	833179	.	-	.	ID=exon-XM_006617071.2-5;Dbxref=GeneID:102680759%2CGenbank:XM_006617071.2;Parent=rna-XM_006617071.2
NW_006263567.1	Gnomon	exon	833257	833385	.	-	.	ID=exon-XM_006617071.2-4;Dbxref=GeneID:102680759%2CGenbank:XM_006617071.2;Parent=rna-XM_006617071.2
NW_006263567.1	Gnomon	exon	832768	832926	.	-	.	ID=exon-XM_006617071.2-6;Dbxref=GeneID:102680759%2CGenbank:XM_006617071.2;Parent=rna-XM_006617071.2
NW_006263567.1	Gnomon	exon	833866	834261	.	-	.	ID=exon-XM_006617071.2-1;Dbxref=GeneID:102680759%2CGenbank:XM_006617071.2;Parent=rna-XM_006617071.2
NW_006263567.1	Gnomon	exon	833463	833610	.	-	.	ID=exon-XM_006617071.2-3;Dbxref=GeneID:102680759%2CGenbank:XM_006617071.2;Parent=rna-XM_006617071.2
NW_006263567.1	Gnomon	exon	833674	833779	.	-	.	ID=exon-XM_006617071.2-2;Dbxref=GeneID:102680759%2CGenbank:XM_006617071.2;Parent=rna-XM_006617071.2
NW_006263567.1	Gnomon	mRNA	401324	402589	.	+	.	Name=XM_006617040.2;ID=rna-XM_006617040.2;Dbxref=GeneID:102676920%2CGenbank:XM_006617040.2;Parent=gene-LOC102676920
NW_006263567.1	Gnomon	exon	330190	330546	.	-	.	ID=exon-XM_006617023.2-6;Dbxref=GeneID:102674652%2CGenbank:XM_006617023.2;Parent=rna-XM_006617023.2
NW_006263567.1	Gnomon	exon	330914	331066	.	-	.	ID=exon-XM_006617023.2-5;Dbxref=GeneID:102674652%2CGenbank:XM_006617023.2;Parent=rna-XM_006617023.2
NW_006263567.1	Gnomon	exon	329855	330087	.	-	.	ID=exon-XM_006617023.2-7;Dbxref=GeneID:102674652%2CGenbank:XM_006617023.2;Parent=rna-XM_006617023.2
NW_006263567.1	Gnomon	exon	331783	332027	.	-	.	ID=exon-XM_006617023.2-2;Dbxref=GeneID:102674652%2CGenbank:XM_006617023.2;Parent=rna-XM_006617023.2
NW_006263567.1	Gnomon	exon	332101	332979	.	-	.	ID=exon-XM_006617023.2-1;Dbxref=GeneID:102674652%2CGenbank:XM_006617023.2;Parent=rna-XM_006617023.2
NW_006263567.1	Gnomon	exon	331149	331407	.	-	.	ID=exon-XM_006617023.2-4;Dbxref=GeneID:102674652%2CGenbank:XM_006617023.2;Parent=rna-XM_006617023.2
NW_006263567.1	Gnomon	exon	331473	331700	.	-	.	ID=exon-XM_006617023.2-3;Dbxref=GeneID:102674652%2CGenbank:XM_006617023.2;Parent=rna-XM_006617023.2
NW_006263567.1	Gnomon	mRNA	412364	416455	.	+	.	Name=XM_006617041.2;ID=rna-XM_006617041.2;Dbxref=GeneID:102677160%2CGenbank:XM_006617041.2;Parent=gene-LOC102677160
NW_006263567.1	Gnomon	CDS	873255	873680	.	-	0	Name=XP_006617148.1;ID=cds-XP_006617148.1;Dbxref=GeneID:102671032%2CGenbank:XP_006617148.1;Parent=rna-XM_006617085.2
NW_006263567.1	Gnomon	CDS	872773	873153	.	-	0	Name=XP_006617148.1;ID=cds-XP_006617148.1;Dbxref=GeneID:102671032%2CGenbank:XP_006617148.1;Parent=rna-XM_006617085.2
NW_006263567.1	Gnomon	CDS	870160	870249	.	+	0	Name=XP_006617149.1;ID=cds-XP_006617149.1;Dbxref=GeneID:102671173%2CGenbank:XP_006617149.1;Parent=rna-XM_006617086.2
NW_006263567.1	Gnomon	CDS	870436	870639	.	+	0	Name=XP_006617149.1;ID=cds-XP_006617149.1;Dbxref=GeneID:102671173%2CGenbank:XP_006617149.1;Parent=rna-XM_006617086.2
NW_006263567.1	Gnomon	CDS	870716	870889	.	+	0	Name=XP_006617149.1;ID=cds-XP_006617149.1;Dbxref=GeneID:102671173%2CGenbank:XP_006617149.1;Parent=rna-XM_006617086.2
NW_006263567.1	Gnomon	CDS	870979	871110	.	+	0	Name=XP_006617149.1;ID=cds-XP_006617149.1;Dbxref=GeneID:102671173%2CGenbank:XP_006617149.1;Parent=rna-XM_006617086.2
NW_006263567.1	Gnomon	CDS	871168	871404	.	+	0	Name=XP_006617149.1;ID=cds-XP_006617149.1;Dbxref=GeneID:102671173%2CGenbank:XP_006617149.1;Parent=rna-XM_006617086.2
NW_006263567.1	Gnomon	exon	426217	427692	.	-	.	ID=exon-XM_006617047.2-3;Dbxref=GeneID:102677933%2CGenbank:XM_006617047.2;Parent=rna-XM_006617047.2
NW_006263567.1	Gnomon	exon	427755	428370	.	-	.	ID=exon-XM_006617047.2-2;Dbxref=GeneID:102677933%2CGenbank:XM_006617047.2;Parent=rna-XM_006617047.2
NW_006263567.1	Gnomon	exon	429024	429372	.	-	.	ID=exon-XM_006617047.2-1;Dbxref=GeneID:102677933%2CGenbank:XM_006617047.2;Parent=rna-XM_006617047.2
NW_006263567.1	Gnomon	exon	318975	319210	.	+	.	ID=exon-XR_004150719.1-11;Dbxref=GeneID:102675408%2CGenbank:XR_004150719.1;Parent=rna-XR_004150719.1
NW_006263567.1	Gnomon	exon	317715	318299	.	+	.	ID=exon-XR_004150719.1-10;Dbxref=GeneID:102675408%2CGenbank:XR_004150719.1;Parent=rna-XR_004150719.1
NW_006263567.1	Gnomon	gene	103274	106662	.	+	.	Name=LOC102672017;ID=gene-LOC102672017;Dbxref=GeneID:102672017
NW_006263567.1	Gnomon	exon	1073488	1073730	.	-	.	ID=exon-XM_006617100.2-3;Dbxref=GeneID:102673112%2CGenbank:XM_006617100.2;Parent=rna-XM_006617100.2
NW_006263567.1	Gnomon	exon	1073811	1073935	.	-	.	ID=exon-XM_006617100.2-2;Dbxref=GeneID:102673112%2CGenbank:XM_006617100.2;Parent=rna-XM_006617100.2
NW_006263567.1	Gnomon	exon	1074185	1074477	.	-	.	ID=exon-XM_006617100.2-1;Dbxref=GeneID:102673112%2CGenbank:XM_006617100.2;Parent=rna-XM_006617100.2
NW_006263567.1	Gnomon	CDS	875108	875234	.	-	0	Name=XP_006617146.1;ID=cds-XP_006617146.1;Dbxref=GeneID:102670761%2CGenbank:XP_006617146.1;Parent=rna-XM_006617083.2
NW_006263567.1	Gnomon	CDS	874793	874992	.	-	0	Name=XP_006617146.1;ID=cds-XP_006617146.1;Dbxref=GeneID:102670761%2CGenbank:XP_006617146.1;Parent=rna-XM_006617083.2
NW_006263567.1	Gnomon	gene	401584	405300	.	-	.	Name=LOC102676604;ID=gene-LOC102676604;Dbxref=GeneID:102676604
NW_006263567.1	Gnomon	mRNA	861541	865162	.	-	.	Name=XM_006617089.2;ID=rna-XM_006617089.2;Dbxref=GeneID:102671581%2CGenbank:XM_006617089.2;Parent=gene-LOC102671581
NW_006263567.1	Gnomon	exon	1281673	1281952	.	-	.	ID=exon-XM_031511110.1-4;Dbxref=GeneID:102674489%2CGenbank:XM_031511110.1;Parent=rna-XM_031511110.1
NW_006263567.1	Gnomon	exon	1301898	1302361	.	-	.	ID=exon-XM_031511110.1-1;Dbxref=GeneID:102674489%2CGenbank:XM_031511110.1;Parent=rna-XM_031511110.1
NW_006263567.1	Gnomon	exon	1286424	1286522	.	-	.	ID=exon-XM_031511110.1-3;Dbxref=GeneID:102674489%2CGenbank:XM_031511110.1;Parent=rna-XM_031511110.1
NW_006263567.1	Gnomon	exon	1289583	1289712	.	-	.	ID=exon-XM_031511110.1-2;Dbxref=GeneID:102674489%2CGenbank:XM_031511110.1;Parent=rna-XM_031511110.1
NW_006263567.1	Gnomon	CDS	878658	878660	.	+	0	Name=XP_006617144.1;ID=cds-XP_006617144.1;Dbxref=GeneID:102681994%2CGenbank:XP_006617144.1;Parent=rna-XM_006617081.2
NW_006263567.1	Gnomon	CDS	878757	878860	.	+	0	Name=XP_006617144.1;ID=cds-XP_006617144.1;Dbxref=GeneID:102681994%2CGenbank:XP_006617144.1;Parent=rna-XM_006617081.2
NW_006263567.1	Gnomon	CDS	878937	879192	.	+	0	Name=XP_006617144.1;ID=cds-XP_006617144.1;Dbxref=GeneID:102681994%2CGenbank:XP_006617144.1;Parent=rna-XM_006617081.2
NW_006263567.1	Gnomon	CDS	879299	879378	.	+	0	Name=XP_006617144.1;ID=cds-XP_006617144.1;Dbxref=GeneID:102681994%2CGenbank:XP_006617144.1;Parent=rna-XM_006617081.2
NW_006263567.1	Gnomon	CDS	879457	879672	.	+	0	Name=XP_006617144.1;ID=cds-XP_006617144.1;Dbxref=GeneID:102681994%2CGenbank:XP_006617144.1;Parent=rna-XM_006617081.2
NW_006263567.1	Gnomon	CDS	879843	879959	.	+	0	Name=XP_006617144.1;ID=cds-XP_006617144.1;Dbxref=GeneID:102681994%2CGenbank:XP_006617144.1;Parent=rna-XM_006617081.2
NW_006263567.1	Gnomon	CDS	880020	880160	.	+	0	Name=XP_006617144.1;ID=cds-XP_006617144.1;Dbxref=GeneID:102681994%2CGenbank:XP_006617144.1;Parent=rna-XM_006617081.2
NW_006263567.1	Gnomon	CDS	880232	880406	.	+	0	Name=XP_006617144.1;ID=cds-XP_006617144.1;Dbxref=GeneID:102681994%2CGenbank:XP_006617144.1;Parent=rna-XM_006617081.2
NW_006263567.1	Gnomon	CDS	880501	880597	.	+	0	Name=XP_006617144.1;ID=cds-XP_006617144.1;Dbxref=GeneID:102681994%2CGenbank:XP_006617144.1;Parent=rna-XM_006617081.2
NW_006263567.1	Gnomon	CDS	880667	880830	.	+	0	Name=XP_006617144.1;ID=cds-XP_006617144.1;Dbxref=GeneID:102681994%2CGenbank:XP_006617144.1;Parent=rna-XM_006617081.2
NW_006263567.1	Gnomon	CDS	880912	881031	.	+	0	Name=XP_006617144.1;ID=cds-XP_006617144.1;Dbxref=GeneID:102681994%2CGenbank:XP_006617144.1;Parent=rna-XM_006617081.2
NW_006263567.1	Gnomon	mRNA	79729	86378	.	+	.	Name=XM_006616988.2;ID=rna-XM_006616988.2;Dbxref=GeneID:102681159%2CGenbank:XM_006616988.2;Parent=gene-LOC102681159
NW_006263567.1	Gnomon	exon	94266	94479	.	+	.	ID=exon-XM_006617000.2-3;Dbxref=GeneID:102671316%2CGenbank:XM_006617000.2;Parent=rna-XM_006617000.2
NW_006263567.1	Gnomon	exon	93636	93891	.	+	.	ID=exon-XM_006617000.2-2;Dbxref=GeneID:102671316%2CGenbank:XM_006617000.2;Parent=rna-XM_006617000.2
NW_006263567.1	Gnomon	exon	94857	94988	.	+	.	ID=exon-XM_006617000.2-5;Dbxref=GeneID:102671316%2CGenbank:XM_006617000.2;Parent=rna-XM_006617000.2
NW_006263567.1	Gnomon	exon	94555	94791	.	+	.	ID=exon-XM_006617000.2-4;Dbxref=GeneID:102671316%2CGenbank:XM_006617000.2;Parent=rna-XM_006617000.2
NW_006263567.1	Gnomon	exon	93223	93561	.	+	.	ID=exon-XM_006617000.2-1;Dbxref=GeneID:102671316%2CGenbank:XM_006617000.2;Parent=rna-XM_006617000.2
NW_006263567.1	Gnomon	exon	95330	95450	.	+	.	ID=exon-XM_006617000.2-7;Dbxref=GeneID:102671316%2CGenbank:XM_006617000.2;Parent=rna-XM_006617000.2
[truncated: 401 more rows]
