# Supplementary material for: Prevalent bee venom genes evolved before the aculeate stinger and eusociality
Source: BMC Biol. 2023 Oct 23;21:229. doi: 10.1186/s12915-023-01656-5 (PMC10591384; doi:10.1186/s12915-023-01656-5)
Supplement: Supplementary file 42 — Additional file 42. Gff files of all toxin gene annotations. [file 12915_2023_1656_MOESM42_ESM.zip › AdditionalFile9_ToxinGeneAnnotations/NW_022883057.1._APH.gff_modified_Koludarov_et_al_2021.gff3]

##gff-version 3
##source-version geneious 2020.2.2
##sequence-region	NW_022883057.1	1	88715
NW_022883057.1	Koludarov_et_al_2021	CDS	59989	60090	.	+	.	Name=Bovo057AHb;ID=EWKMg4ru1zPvdBw+uzMEhS+PpGo.1624892123097.39042
NW_022883057.1	Koludarov_et_al_2021	CDS	63946	64047	.	+	.	Name=Bovo057AHb;ID=EWKMg4ru1zPvdBw+uzMEhS+PpGo.1624892123097.39042
NW_022883057.1	Koludarov_et_al_2021	CDS	65689	65948	.	+	.	Name=Bovo057AHb;ID=EWKMg4ru1zPvdBw+uzMEhS+PpGo.1624892123097.39042
NW_022883057.1	Koludarov_et_al_2021	CDS	67068	67230	.	+	.	Name=Bovo057AHb;ID=EWKMg4ru1zPvdBw+uzMEhS+PpGo.1624892123097.39042
NW_022883057.1	Koludarov_et_al_2021	CDS	68605	68931	.	+	.	Name=Bovo057AHb;ID=EWKMg4ru1zPvdBw+uzMEhS+PpGo.1624892123097.39042
NW_022883057.1	Koludarov_et_al_2021	CDS	69066	69269	.	+	.	Name=Bovo057AHb;ID=EWKMg4ru1zPvdBw+uzMEhS+PpGo.1624892123097.39042
NW_022883057.1	Koludarov_et_al_2021	CDS	50990	51103	.	+	.	Name=Bovo057AHa;ID=EWKMg4ru1zPvdBw+uzMEhS+PpGo.1624892123097.39043
NW_022883057.1	Koludarov_et_al_2021	CDS	52486	52587	.	+	.	Name=Bovo057AHa;ID=EWKMg4ru1zPvdBw+uzMEhS+PpGo.1624892123097.39043
NW_022883057.1	Koludarov_et_al_2021	CDS	53111	53370	.	+	.	Name=Bovo057AHa;ID=EWKMg4ru1zPvdBw+uzMEhS+PpGo.1624892123097.39043
NW_022883057.1	Koludarov_et_al_2021	CDS	54350	54512	.	+	.	Name=Bovo057AHa;ID=EWKMg4ru1zPvdBw+uzMEhS+PpGo.1624892123097.39043
NW_022883057.1	Koludarov_et_al_2021	CDS	55202	55528	.	+	.	Name=Bovo057AHa;ID=EWKMg4ru1zPvdBw+uzMEhS+PpGo.1624892123097.39043
NW_022883057.1	Koludarov_et_al_2021	CDS	57179	57409	.	+	.	Name=Bovo057AHa;ID=EWKMg4ru1zPvdBw+uzMEhS+PpGo.1624892123097.39043
NW_022883057.1	Koludarov_et_al_2021	gene	51872	58577	.	+	.	Name=APH a
NW_022883057.1	Koludarov_et_al_2021	gene	64601	71025	.	+	.	Name=APH b
NW_022883057.1	Koludarov_et_al_2021	exon	55202	55528	.	+	.	Name=
NW_022883057.1	Koludarov_et_al_2021	exon	68605	68931	.	+	.	Name=
NW_022883057.1	Koludarov_et_al_2021	exon	53111	53370	.	+	.	Name=
NW_022883057.1	Koludarov_et_al_2021	exon	65689	65948	.	+	.	Name=
NW_022883057.1	Koludarov_et_al_2021	exon	57179	57409	.	+	.	Name=
NW_022883057.1	Koludarov_et_al_2021	exon	69066	69269	.	+	.	Name=
NW_022883057.1	Koludarov_et_al_2021	exon	54350	54512	.	+	.	Name=
NW_022883057.1	Koludarov_et_al_2021	exon	67068	67230	.	+	.	Name=
NW_022883057.1	Koludarov_et_al_2021	exon	52486	52587	.	+	.	Name=
NW_022883057.1	Koludarov_et_al_2021	exon	59989	60090	.	+	.	Name=
NW_022883057.1	Koludarov_et_al_2021	exon	63946	64047	.	+	.	Name=
NW_022883057.1	Koludarov_et_al_2021	exon	51008	51103	.	+	.	Name=
NW_022883057.1	Gnomon	exon	44452	44539	.	-	.	ID=exon-XR_004494168.1-2;Dbxref=GeneID:117238304%2CGenbank:XR_004494168.1;Parent=rna-XR_004494168.1
NW_022883057.1	Gnomon	exon	40588	40724	.	-	.	ID=exon-XR_004494168.1-3;Dbxref=GeneID:117238304%2CGenbank:XR_004494168.1;Parent=rna-XR_004494168.1
NW_022883057.1	Gnomon	exon	45377	45418	.	-	.	ID=exon-XR_004494168.1-1;Dbxref=GeneID:117238304%2CGenbank:XR_004494168.1;Parent=rna-XR_004494168.1
NW_022883057.1	Gnomon	mRNA	27079	39125	.	+	.	Name=XM_033503114.1;ID=rna-XM_033503114.1;Dbxref=GeneID:117238303%2CGenbank:XM_033503114.1;Parent=gene-LOC117238303
NW_022883057.1	Gnomon	mRNA	6	8613	.	+	.	Name=XM_033503112.1;ID=rna-XM_033503112.1;Dbxref=GeneID:117238301%2CGenbank:XM_033503112.1;Parent=gene-LOC117238301
NW_022883057.1	RefSeq	region	1	88715	.	+	.	Name=Unknown;ID=NW_022883057.1:1..88715;Dbxref=taxon:207650
NW_022883057.1	Gnomon	exon	16428	17041	.	+	.	ID=exon-XR_004494167.1-1;Dbxref=GeneID:117238302%2CGenbank:XR_004494167.1;Parent=rna-XR_004494167.1
NW_022883057.1	Gnomon	exon	18772	18922	.	+	.	ID=exon-XR_004494167.1-2;Dbxref=GeneID:117238302%2CGenbank:XR_004494167.1;Parent=rna-XR_004494167.1
NW_022883057.1	Gnomon	exon	19085	19250	.	+	.	ID=exon-XR_004494167.1-3;Dbxref=GeneID:117238302%2CGenbank:XR_004494167.1;Parent=rna-XR_004494167.1
NW_022883057.1	Gnomon	mRNA	50990	69498	.	+	.	Name=XM_033503117.1;ID=rna-XM_033503117.1;Dbxref=GeneID:117238305%2CGenbank:XM_033503117.1;Parent=gene-LOC117238305
NW_022883057.1	Gnomon	mRNA	27079	33019	.	+	.	Name=XM_033503115.1;ID=rna-XM_033503115.1;Dbxref=GeneID:117238303%2CGenbank:XM_033503115.1;Parent=gene-LOC117238303
NW_022883057.1	Gnomon	mRNA	40345	46794	.	-	.	Name=XM_033503116.1;ID=rna-XM_033503116.1;Dbxref=GeneID:117238304%2CGenbank:XM_033503116.1;Parent=gene-LOC117238304
NW_022883057.1	Gnomon	lnc_RNA	16428	19250	.	+	.	Name=XR_004494167.1;ID=rna-XR_004494167.1;Dbxref=GeneID:117238302%2CGenbank:XR_004494167.1;Parent=gene-LOC117238302
NW_022883057.1	Gnomon	exon	44452	44530	.	-	.	ID=exon-XR_004494169.1-1;Dbxref=GeneID:117238304%2CGenbank:XR_004494169.1;Parent=rna-XR_004494169.1
NW_022883057.1	Gnomon	exon	41810	42135	.	-	.	ID=exon-XR_004494169.1-2;Dbxref=GeneID:117238304%2CGenbank:XR_004494169.1;Parent=rna-XR_004494169.1
NW_022883057.1	Gnomon	exon	41707	41745	.	-	.	ID=exon-XR_004494169.1-3;Dbxref=GeneID:117238304%2CGenbank:XR_004494169.1;Parent=rna-XR_004494169.1
NW_022883057.1	Gnomon	transcript	41707	44530	.	-	.	Name=XR_004494169.1;ID=rna-XR_004494169.1;Dbxref=GeneID:117238304%2CGenbank:XR_004494169.1;Parent=gene-LOC117238304
NW_022883057.1	Gnomon	transcript	40588	45418	.	-	.	Name=XR_004494168.1;ID=rna-XR_004494168.1;Dbxref=GeneID:117238304%2CGenbank:XR_004494168.1;Parent=gene-LOC117238304
NW_022883057.1	Gnomon	exon	6	48	.	+	.	ID=exon-XM_033503112.1-1;Dbxref=GeneID:117238301%2CGenbank:XM_033503112.1;Parent=rna-XM_033503112.1
NW_022883057.1	Gnomon	exon	787	1120	.	+	.	ID=exon-XM_033503112.1-2;Dbxref=GeneID:117238301%2CGenbank:XM_033503112.1;Parent=rna-XM_033503112.1
NW_022883057.1	Gnomon	exon	1306	1600	.	+	.	ID=exon-XM_033503112.1-3;Dbxref=GeneID:117238301%2CGenbank:XM_033503112.1;Parent=rna-XM_033503112.1
NW_022883057.1	Gnomon	exon	2393	2933	.	+	.	ID=exon-XM_033503112.1-4;Dbxref=GeneID:117238301%2CGenbank:XM_033503112.1;Parent=rna-XM_033503112.1
NW_022883057.1	Gnomon	exon	8480	8613	.	+	.	ID=exon-XM_033503112.1-5;Dbxref=GeneID:117238301%2CGenbank:XM_033503112.1;Parent=rna-XM_033503112.1
NW_022883057.1	Gnomon	gene	27079	39125	.	+	.	Name=LOC117238303;ID=gene-LOC117238303;Dbxref=GeneID:117238303
NW_022883057.1	Gnomon	gene	40345	46794	.	-	.	Name=LOC117238304;ID=gene-LOC117238304;Dbxref=GeneID:117238304
NW_022883057.1	Gnomon	gene	6	8613	.	+	.	Name=LOC117238301;ID=gene-LOC117238301;Dbxref=GeneID:117238301
NW_022883057.1	Gnomon	gene	16428	19250	.	+	.	Name=LOC117238302;ID=gene-LOC117238302;Dbxref=GeneID:117238302
NW_022883057.1	Gnomon	gene	50990	69498	.	+	.	Name=LOC117238305;ID=gene-LOC117238305;Dbxref=GeneID:117238305
NW_022883057.1	Gnomon	CDS	6	48	.	+	0	Name=XP_033359003.1;ID=cds-XP_033359003.1;Dbxref=GeneID:117238301%2CGenbank:XP_033359003.1;Parent=rna-XM_033503112.1
NW_022883057.1	Gnomon	CDS	787	1120	.	+	0	Name=XP_033359003.1;ID=cds-XP_033359003.1;Dbxref=GeneID:117238301%2CGenbank:XP_033359003.1;Parent=rna-XM_033503112.1
NW_022883057.1	Gnomon	CDS	1306	1600	.	+	0	Name=XP_033359003.1;ID=cds-XP_033359003.1;Dbxref=GeneID:117238301%2CGenbank:XP_033359003.1;Parent=rna-XM_033503112.1
NW_022883057.1	Gnomon	CDS	2393	2933	.	+	0	Name=XP_033359003.1;ID=cds-XP_033359003.1;Dbxref=GeneID:117238301%2CGenbank:XP_033359003.1;Parent=rna-XM_033503112.1
NW_022883057.1	Gnomon	CDS	8480	8598	.	+	0	Name=XP_033359003.1;ID=cds-XP_033359003.1;Dbxref=GeneID:117238301%2CGenbank:XP_033359003.1;Parent=rna-XM_033503112.1
NW_022883057.1	Gnomon	exon	32711	33019	.	+	.	ID=exon-XM_033503115.1-5;Dbxref=GeneID:117238303%2CGenbank:XM_033503115.1;Parent=rna-XM_033503115.1
NW_022883057.1	Gnomon	exon	31147	31271	.	+	.	ID=exon-XM_033503115.1-4;Dbxref=GeneID:117238303%2CGenbank:XM_033503115.1;Parent=rna-XM_033503115.1
NW_022883057.1	Gnomon	exon	28352	28499	.	+	.	ID=exon-XM_033503115.1-3;Dbxref=GeneID:117238303%2CGenbank:XM_033503115.1;Parent=rna-XM_033503115.1
NW_022883057.1	Gnomon	exon	27623	27725	.	+	.	ID=exon-XM_033503115.1-2;Dbxref=GeneID:117238303%2CGenbank:XM_033503115.1;Parent=rna-XM_033503115.1
NW_022883057.1	Gnomon	exon	27079	27201	.	+	.	ID=exon-XM_033503115.1-1;Dbxref=GeneID:117238303%2CGenbank:XM_033503115.1;Parent=rna-XM_033503115.1
NW_022883057.1	Gnomon	CDS	27107	27201	.	+	0	Name=XP_033359006.1;ID=cds-XP_033359006.1;Dbxref=GeneID:117238303%2CGenbank:XP_033359006.1;Parent=rna-XM_033503115.1
NW_022883057.1	Gnomon	CDS	27623	27725	.	+	0	Name=XP_033359006.1;ID=cds-XP_033359006.1;Dbxref=GeneID:117238303%2CGenbank:XP_033359006.1;Parent=rna-XM_033503115.1
NW_022883057.1	Gnomon	CDS	28352	28499	.	+	0	Name=XP_033359006.1;ID=cds-XP_033359006.1;Dbxref=GeneID:117238303%2CGenbank:XP_033359006.1;Parent=rna-XM_033503115.1
NW_022883057.1	Gnomon	CDS	31147	31271	.	+	0	Name=XP_033359006.1;ID=cds-XP_033359006.1;Dbxref=GeneID:117238303%2CGenbank:XP_033359006.1;Parent=rna-XM_033503115.1
NW_022883057.1	Gnomon	CDS	32711	32728	.	+	0	Name=XP_033359006.1;ID=cds-XP_033359006.1;Dbxref=GeneID:117238303%2CGenbank:XP_033359006.1;Parent=rna-XM_033503115.1
NW_022883057.1	Gnomon	CDS	27107	27201	.	+	0	Name=XP_033359005.1;ID=cds-XP_033359005.1;Dbxref=GeneID:117238303%2CGenbank:XP_033359005.1;Parent=rna-XM_033503114.1
NW_022883057.1	Gnomon	CDS	27623	27725	.	+	0	Name=XP_033359005.1;ID=cds-XP_033359005.1;Dbxref=GeneID:117238303%2CGenbank:XP_033359005.1;Parent=rna-XM_033503114.1
NW_022883057.1	Gnomon	CDS	28352	28499	.	+	0	Name=XP_033359005.1;ID=cds-XP_033359005.1;Dbxref=GeneID:117238303%2CGenbank:XP_033359005.1;Parent=rna-XM_033503114.1
NW_022883057.1	Gnomon	CDS	31147	31271	.	+	0	Name=XP_033359005.1;ID=cds-XP_033359005.1;Dbxref=GeneID:117238303%2CGenbank:XP_033359005.1;Parent=rna-XM_033503114.1
NW_022883057.1	Gnomon	CDS	38428	38544	.	+	0	Name=XP_033359005.1;ID=cds-XP_033359005.1;Dbxref=GeneID:117238303%2CGenbank:XP_033359005.1;Parent=rna-XM_033503114.1
NW_022883057.1	Gnomon	exon	38428	39125	.	+	.	ID=exon-XM_033503114.1-5;Dbxref=GeneID:117238303%2CGenbank:XM_033503114.1;Parent=rna-XM_033503114.1
NW_022883057.1	Gnomon	exon	27623	27725	.	+	.	ID=exon-XM_033503114.1-2;Dbxref=GeneID:117238303%2CGenbank:XM_033503114.1;Parent=rna-XM_033503114.1
NW_022883057.1	Gnomon	exon	27079	27201	.	+	.	ID=exon-XM_033503114.1-1;Dbxref=GeneID:117238303%2CGenbank:XM_033503114.1;Parent=rna-XM_033503114.1
NW_022883057.1	Gnomon	exon	31147	31271	.	+	.	ID=exon-XM_033503114.1-4;Dbxref=GeneID:117238303%2CGenbank:XM_033503114.1;Parent=rna-XM_033503114.1
NW_022883057.1	Gnomon	exon	28352	28499	.	+	.	ID=exon-XM_033503114.1-3;Dbxref=GeneID:117238303%2CGenbank:XM_033503114.1;Parent=rna-XM_033503114.1
NW_022883057.1	Gnomon	CDS	51008	51103	.	+	0	Name=XP_033359008.1;ID=cds-XP_033359008.1;Dbxref=GeneID:117238305%2CGenbank:XP_033359008.1;Parent=rna-XM_033503117.1
NW_022883057.1	Gnomon	CDS	52486	52587	.	+	0	Name=XP_033359008.1;ID=cds-XP_033359008.1;Dbxref=GeneID:117238305%2CGenbank:XP_033359008.1;Parent=rna-XM_033503117.1
NW_022883057.1	Gnomon	CDS	53111	53370	.	+	0	Name=XP_033359008.1;ID=cds-XP_033359008.1;Dbxref=GeneID:117238305%2CGenbank:XP_033359008.1;Parent=rna-XM_033503117.1
NW_022883057.1	Gnomon	CDS	54350	54512	.	+	0	Name=XP_033359008.1;ID=cds-XP_033359008.1;Dbxref=GeneID:117238305%2CGenbank:XP_033359008.1;Parent=rna-XM_033503117.1
NW_022883057.1	Gnomon	CDS	55202	55528	.	+	0	Name=XP_033359008.1;ID=cds-XP_033359008.1;Dbxref=GeneID:117238305%2CGenbank:XP_033359008.1;Parent=rna-XM_033503117.1
NW_022883057.1	Gnomon	CDS	57179	57409	.	+	0	Name=XP_033359008.1;ID=cds-XP_033359008.1;Dbxref=GeneID:117238305%2CGenbank:XP_033359008.1;Parent=rna-XM_033503117.1
NW_022883057.1	Gnomon	CDS	59869	60090	.	+	0	Name=XP_033359008.1;ID=cds-XP_033359008.1;Dbxref=GeneID:117238305%2CGenbank:XP_033359008.1;Parent=rna-XM_033503117.1
NW_022883057.1	Gnomon	CDS	63946	64047	.	+	0	Name=XP_033359008.1;ID=cds-XP_033359008.1;Dbxref=GeneID:117238305%2CGenbank:XP_033359008.1;Parent=rna-XM_033503117.1
NW_022883057.1	Gnomon	CDS	65689	65948	.	+	0	Name=XP_033359008.1;ID=cds-XP_033359008.1;Dbxref=GeneID:117238305%2CGenbank:XP_033359008.1;Parent=rna-XM_033503117.1
NW_022883057.1	Gnomon	CDS	67068	67230	.	+	0	Name=XP_033359008.1;ID=cds-XP_033359008.1;Dbxref=GeneID:117238305%2CGenbank:XP_033359008.1;Parent=rna-XM_033503117.1
NW_022883057.1	Gnomon	CDS	68605	68931	.	+	0	Name=XP_033359008.1;ID=cds-XP_033359008.1;Dbxref=GeneID:117238305%2CGenbank:XP_033359008.1;Parent=rna-XM_033503117.1
NW_022883057.1	Gnomon	CDS	69066	69269	.	+	0	Name=XP_033359008.1;ID=cds-XP_033359008.1;Dbxref=GeneID:117238305%2CGenbank:XP_033359008.1;Parent=rna-XM_033503117.1
NW_022883057.1	Gnomon	CDS	46554	46727	.	-	0	Name=XP_033359007.1;ID=cds-XP_033359007.1;Dbxref=GeneID:117238304%2CGenbank:XP_033359007.1;Parent=rna-XM_033503116.1
NW_022883057.1	Gnomon	CDS	44375	44539	.	-	0	Name=XP_033359007.1;ID=cds-XP_033359007.1;Dbxref=GeneID:117238304%2CGenbank:XP_033359007.1;Parent=rna-XM_033503116.1
NW_022883057.1	Gnomon	CDS	40458	40724	.	-	0	Name=XP_033359007.1;ID=cds-XP_033359007.1;Dbxref=GeneID:117238304%2CGenbank:XP_033359007.1;Parent=rna-XM_033503116.1
NW_022883057.1	Gnomon	exon	50990	51103	.	+	.	ID=exon-XM_033503117.1-1;Dbxref=GeneID:117238305%2CGenbank:XM_033503117.1;Parent=rna-XM_033503117.1
NW_022883057.1	Gnomon	exon	65689	65948	.	+	.	ID=exon-XM_033503117.1-9;Dbxref=GeneID:117238305%2CGenbank:XM_033503117.1;Parent=rna-XM_033503117.1
NW_022883057.1	Gnomon	exon	63946	64047	.	+	.	ID=exon-XM_033503117.1-8;Dbxref=GeneID:117238305%2CGenbank:XM_033503117.1;Parent=rna-XM_033503117.1
NW_022883057.1	Gnomon	exon	59869	60090	.	+	.	ID=exon-XM_033503117.1-7;Dbxref=GeneID:117238305%2CGenbank:XM_033503117.1;Parent=rna-XM_033503117.1
NW_022883057.1	Gnomon	exon	57179	57409	.	+	.	ID=exon-XM_033503117.1-6;Dbxref=GeneID:117238305%2CGenbank:XM_033503117.1;Parent=rna-XM_033503117.1
NW_022883057.1	Gnomon	exon	55202	55528	.	+	.	ID=exon-XM_033503117.1-5;Dbxref=GeneID:117238305%2CGenbank:XM_033503117.1;Parent=rna-XM_033503117.1
NW_022883057.1	Gnomon	exon	54350	54512	.	+	.	ID=exon-XM_033503117.1-4;Dbxref=GeneID:117238305%2CGenbank:XM_033503117.1;Parent=rna-XM_033503117.1
NW_022883057.1	Gnomon	exon	53111	53370	.	+	.	ID=exon-XM_033503117.1-3;Dbxref=GeneID:117238305%2CGenbank:XM_033503117.1;Parent=rna-XM_033503117.1
NW_022883057.1	Gnomon	exon	52486	52587	.	+	.	ID=exon-XM_033503117.1-2;Dbxref=GeneID:117238305%2CGenbank:XM_033503117.1;Parent=rna-XM_033503117.1
NW_022883057.1	Gnomon	exon	40345	40724	.	-	.	ID=exon-XM_033503116.1-3;Dbxref=GeneID:117238304%2CGenbank:XM_033503116.1;Parent=rna-XM_033503116.1
NW_022883057.1	Gnomon	exon	44375	44539	.	-	.	ID=exon-XM_033503116.1-2;Dbxref=GeneID:117238304%2CGenbank:XM_033503116.1;Parent=rna-XM_033503116.1
NW_022883057.1	Gnomon	exon	46554	46794	.	-	.	ID=exon-XM_033503116.1-1;Dbxref=GeneID:117238304%2CGenbank:XM_033503116.1;Parent=rna-XM_033503116.1
NW_022883057.1	Gnomon	exon	67068	67230	.	+	.	ID=exon-XM_033503117.1-10;Dbxref=GeneID:117238305%2CGenbank:XM_033503117.1;Parent=rna-XM_033503117.1
NW_022883057.1	Gnomon	exon	69066	69498	.	+	.	ID=exon-XM_033503117.1-12;Dbxref=GeneID:117238305%2CGenbank:XM_033503117.1;Parent=rna-XM_033503117.1
NW_022883057.1	Gnomon	exon	68605	68931	.	+	.	ID=exon-XM_033503117.1-11;Dbxref=GeneID:117238305%2CGenbank:XM_033503117.1;Parent=rna-XM_033503117.1
