# Supplementary material for: Prevalent bee venom genes evolved before the aculeate stinger and eusociality
Source: BMC Biol. 2023 Oct 23;21:229. doi: 10.1186/s12915-023-01656-5 (PMC10591384; doi:10.1186/s12915-023-01656-5)
Supplement: Supplementary file 42 — Additional file 42. Gff files of all toxin gene annotations. [file 12915_2023_1656_MOESM42_ESM.zip › AdditionalFile9_ToxinGeneAnnotations/NW_017143660.1._PLA2.gff_modified_Koludarov_et_al_2021.gff3]

##gff-version 3
##source-version geneious 2020.2.2
##sequence-region	NW_017143660.1	1	326504
NW_017143660.1	Koludarov_et_al_2021	gene	98426	99745	.	-	.	Name=PLA2
NW_017143660.1	Gnomon	exon	45713	47086	.	-	.	ID=exon-XM_018020246.2-1;Dbxref=GeneID:108622388%2CGenbank:XM_018020246.2;Parent=rna-XM_018020246.2
NW_017143660.1	Gnomon	exon	45184	45604	.	-	.	ID=exon-XM_018020246.2-2;Dbxref=GeneID:108622388%2CGenbank:XM_018020246.2;Parent=rna-XM_018020246.2
NW_017143660.1	Gnomon	exon	198463	198634	.	-	.	ID=exon-XM_018020225.2-10;Dbxref=GeneID:108622376%2CGenbank:XM_018020225.2;Parent=rna-XM_018020225.2
NW_017143660.1	Gnomon	exon	197634	198226	.	-	.	ID=exon-XM_018020225.2-11;Dbxref=GeneID:108622376%2CGenbank:XM_018020225.2;Parent=rna-XM_018020225.2
NW_017143660.1	Gnomon	mRNA	155808	158153	.	-	.	Name=XM_026811456.1;ID=rna-XM_026811456.1;Dbxref=GeneID:108622379%2CGenbank:XM_026811456.1;Parent=gene-LOC108622379
NW_017143660.1	Gnomon	exon	257531	257709	.	-	.	ID=exon-XM_018020194.2-1;Dbxref=GeneID:108622360%2CGenbank:XM_018020194.2;Parent=rna-XM_018020194.2
NW_017143660.1	Gnomon	exon	257314	257439	.	-	.	ID=exon-XM_018020194.2-2;Dbxref=GeneID:108622360%2CGenbank:XM_018020194.2;Parent=rna-XM_018020194.2
NW_017143660.1	Gnomon	exon	255639	255860	.	-	.	ID=exon-XM_018020194.2-7;Dbxref=GeneID:108622360%2CGenbank:XM_018020194.2;Parent=rna-XM_018020194.2
NW_017143660.1	Gnomon	exon	255287	255552	.	-	.	ID=exon-XM_018020194.2-8;Dbxref=GeneID:108622360%2CGenbank:XM_018020194.2;Parent=rna-XM_018020194.2
NW_017143660.1	Gnomon	exon	256340	256473	.	-	.	ID=exon-XM_018020194.2-5;Dbxref=GeneID:108622360%2CGenbank:XM_018020194.2;Parent=rna-XM_018020194.2
NW_017143660.1	Gnomon	exon	255931	256257	.	-	.	ID=exon-XM_018020194.2-6;Dbxref=GeneID:108622360%2CGenbank:XM_018020194.2;Parent=rna-XM_018020194.2
NW_017143660.1	Gnomon	exon	256943	257244	.	-	.	ID=exon-XM_018020194.2-3;Dbxref=GeneID:108622360%2CGenbank:XM_018020194.2;Parent=rna-XM_018020194.2
NW_017143660.1	Gnomon	exon	256546	256866	.	-	.	ID=exon-XM_018020194.2-4;Dbxref=GeneID:108622360%2CGenbank:XM_018020194.2;Parent=rna-XM_018020194.2
NW_017143660.1	Gnomon	mRNA	155629	164964	.	+	.	Name=XM_026811457.1;ID=rna-XM_026811457.1;Dbxref=GeneID:108622382%2CGenbank:XM_026811457.1;Parent=gene-LOC108622382
NW_017143660.1	Gnomon	exon	185149	185293	.	-	.	ID=exon-XM_018020171.2-2;Dbxref=GeneID:108622348%2CGenbank:XM_018020171.2;Parent=rna-XM_018020171.2
NW_017143660.1	Gnomon	exon	184678	185064	.	-	.	ID=exon-XM_018020171.2-3;Dbxref=GeneID:108622348%2CGenbank:XM_018020171.2;Parent=rna-XM_018020171.2
NW_017143660.1	Gnomon	exon	185676	185779	.	-	.	ID=exon-XM_018020171.2-1;Dbxref=GeneID:108622348%2CGenbank:XM_018020171.2;Parent=rna-XM_018020171.2
NW_017143660.1	Gnomon	CDS	64341	64467	.	+	0	Name=XP_026667208.1;ID=cds-XP_026667208.1;Dbxref=GeneID:108622389%2CGenbank:XP_026667208.1;Parent=rna-XM_026811407.1
NW_017143660.1	Gnomon	CDS	64586	65890	.	+	0	Name=XP_026667208.1;ID=cds-XP_026667208.1;Dbxref=GeneID:108622389%2CGenbank:XP_026667208.1;Parent=rna-XM_026811407.1
NW_017143660.1	Gnomon	CDS	65952	66129	.	+	0	Name=XP_026667208.1;ID=cds-XP_026667208.1;Dbxref=GeneID:108622389%2CGenbank:XP_026667208.1;Parent=rna-XM_026811407.1
NW_017143660.1	Gnomon	CDS	66223	66994	.	+	0	Name=XP_026667208.1;ID=cds-XP_026667208.1;Dbxref=GeneID:108622389%2CGenbank:XP_026667208.1;Parent=rna-XM_026811407.1
NW_017143660.1	Gnomon	mRNA	56204	63635	.	-	.	Name=XM_026811454.1;ID=rna-XM_026811454.1;Dbxref=GeneID:108622392%2CGenbank:XM_026811454.1;Parent=gene-LOC108622392
NW_017143660.1	Gnomon	CDS	106467	106574	.	+	0	Name=XP_026667209.1;ID=cds-XP_026667209.1;Dbxref=GeneID:108622399%2CGenbank:XP_026667209.1;Parent=rna-XM_026811408.1
NW_017143660.1	Gnomon	CDS	106999	107150	.	+	0	Name=XP_026667209.1;ID=cds-XP_026667209.1;Dbxref=GeneID:108622399%2CGenbank:XP_026667209.1;Parent=rna-XM_026811408.1
NW_017143660.1	Gnomon	CDS	107821	107887	.	+	0	Name=XP_026667209.1;ID=cds-XP_026667209.1;Dbxref=GeneID:108622399%2CGenbank:XP_026667209.1;Parent=rna-XM_026811408.1
NW_017143660.1	Gnomon	CDS	107967	108214	.	+	0	Name=XP_026667209.1;ID=cds-XP_026667209.1;Dbxref=GeneID:108622399%2CGenbank:XP_026667209.1;Parent=rna-XM_026811408.1
NW_017143660.1	Gnomon	CDS	108282	110145	.	+	0	Name=XP_026667209.1;ID=cds-XP_026667209.1;Dbxref=GeneID:108622399%2CGenbank:XP_026667209.1;Parent=rna-XM_026811408.1
NW_017143660.1	Gnomon	exon	143572	146501	.	+	.	ID=exon-XM_026811410.1-17;Dbxref=GeneID:108622378%2CGenbank:XM_026811410.1;Parent=rna-XM_026811410.1
NW_017143660.1	Gnomon	exon	134722	134775	.	+	.	ID=exon-XM_026811410.1-10;Dbxref=GeneID:108622378%2CGenbank:XM_026811410.1;Parent=rna-XM_026811410.1
NW_017143660.1	Gnomon	exon	135481	135607	.	+	.	ID=exon-XM_026811410.1-11;Dbxref=GeneID:108622378%2CGenbank:XM_026811410.1;Parent=rna-XM_026811410.1
NW_017143660.1	Gnomon	exon	136100	136153	.	+	.	ID=exon-XM_026811410.1-12;Dbxref=GeneID:108622378%2CGenbank:XM_026811410.1;Parent=rna-XM_026811410.1
NW_017143660.1	Gnomon	exon	142101	142242	.	+	.	ID=exon-XM_026811410.1-13;Dbxref=GeneID:108622378%2CGenbank:XM_026811410.1;Parent=rna-XM_026811410.1
NW_017143660.1	Gnomon	exon	142865	143051	.	+	.	ID=exon-XM_026811410.1-14;Dbxref=GeneID:108622378%2CGenbank:XM_026811410.1;Parent=rna-XM_026811410.1
NW_017143660.1	Gnomon	exon	143124	143244	.	+	.	ID=exon-XM_026811410.1-15;Dbxref=GeneID:108622378%2CGenbank:XM_026811410.1;Parent=rna-XM_026811410.1
NW_017143660.1	Gnomon	exon	143313	143428	.	+	.	ID=exon-XM_026811410.1-16;Dbxref=GeneID:108622378%2CGenbank:XM_026811410.1;Parent=rna-XM_026811410.1
NW_017143660.1	Gnomon	mRNA	56204	63635	.	-	.	Name=XM_026811455.1;ID=rna-XM_026811455.1;Dbxref=GeneID:108622392%2CGenbank:XM_026811455.1;Parent=gene-LOC108622392
NW_017143660.1	Gnomon	exon	211899	212153	.	-	.	ID=exon-XM_018020222.2-3;Dbxref=GeneID:108622374%2CGenbank:XM_018020222.2;Parent=rna-XM_018020222.2
NW_017143660.1	Gnomon	exon	211558	211814	.	-	.	ID=exon-XM_018020222.2-4;Dbxref=GeneID:108622374%2CGenbank:XM_018020222.2;Parent=rna-XM_018020222.2
NW_017143660.1	Gnomon	exon	212930	213189	.	-	.	ID=exon-XM_018020222.2-1;Dbxref=GeneID:108622374%2CGenbank:XM_018020222.2;Parent=rna-XM_018020222.2
NW_017143660.1	Gnomon	exon	212233	212369	.	-	.	ID=exon-XM_018020222.2-2;Dbxref=GeneID:108622374%2CGenbank:XM_018020222.2;Parent=rna-XM_018020222.2
NW_017143660.1	Gnomon	exon	207921	208060	.	-	.	ID=exon-XM_018020222.2-9;Dbxref=GeneID:108622374%2CGenbank:XM_018020222.2;Parent=rna-XM_018020222.2
NW_017143660.1	Gnomon	exon	208718	210874	.	-	.	ID=exon-XM_018020222.2-7;Dbxref=GeneID:108622374%2CGenbank:XM_018020222.2;Parent=rna-XM_018020222.2
NW_017143660.1	Gnomon	exon	208190	208648	.	-	.	ID=exon-XM_018020222.2-8;Dbxref=GeneID:108622374%2CGenbank:XM_018020222.2;Parent=rna-XM_018020222.2
NW_017143660.1	Gnomon	exon	211329	211488	.	-	.	ID=exon-XM_018020222.2-5;Dbxref=GeneID:108622374%2CGenbank:XM_018020222.2;Parent=rna-XM_018020222.2
NW_017143660.1	Gnomon	exon	210960	211250	.	-	.	ID=exon-XM_018020222.2-6;Dbxref=GeneID:108622374%2CGenbank:XM_018020222.2;Parent=rna-XM_018020222.2
NW_017143660.1	Gnomon	CDS	212233	212359	.	-	0	Name=XP_017875713.1;ID=cds-XP_017875713.1;Dbxref=GeneID:108622374%2CGenbank:XP_017875713.1;Parent=rna-XM_018020224.2
NW_017143660.1	Gnomon	CDS	211899	212153	.	-	0	Name=XP_017875713.1;ID=cds-XP_017875713.1;Dbxref=GeneID:108622374%2CGenbank:XP_017875713.1;Parent=rna-XM_018020224.2
NW_017143660.1	Gnomon	CDS	211558	211814	.	-	0	Name=XP_017875713.1;ID=cds-XP_017875713.1;Dbxref=GeneID:108622374%2CGenbank:XP_017875713.1;Parent=rna-XM_018020224.2
NW_017143660.1	Gnomon	CDS	211329	211488	.	-	0	Name=XP_017875713.1;ID=cds-XP_017875713.1;Dbxref=GeneID:108622374%2CGenbank:XP_017875713.1;Parent=rna-XM_018020224.2
NW_017143660.1	Gnomon	CDS	210960	211250	.	-	0	Name=XP_017875713.1;ID=cds-XP_017875713.1;Dbxref=GeneID:108622374%2CGenbank:XP_017875713.1;Parent=rna-XM_018020224.2
NW_017143660.1	Gnomon	CDS	208718	210874	.	-	0	Name=XP_017875713.1;ID=cds-XP_017875713.1;Dbxref=GeneID:108622374%2CGenbank:XP_017875713.1;Parent=rna-XM_018020224.2
NW_017143660.1	Gnomon	CDS	208418	208648	.	-	0	Name=XP_017875713.1;ID=cds-XP_017875713.1;Dbxref=GeneID:108622374%2CGenbank:XP_017875713.1;Parent=rna-XM_018020224.2
NW_017143660.1	Gnomon	CDS	208190	208294	.	-	0	Name=XP_017875713.1;ID=cds-XP_017875713.1;Dbxref=GeneID:108622374%2CGenbank:XP_017875713.1;Parent=rna-XM_018020224.2
NW_017143660.1	Gnomon	CDS	207921	208060	.	-	0	Name=XP_017875713.1;ID=cds-XP_017875713.1;Dbxref=GeneID:108622374%2CGenbank:XP_017875713.1;Parent=rna-XM_018020224.2
NW_017143660.1	Gnomon	CDS	205063	207813	.	-	0	Name=XP_017875713.1;ID=cds-XP_017875713.1;Dbxref=GeneID:108622374%2CGenbank:XP_017875713.1;Parent=rna-XM_018020224.2
NW_017143660.1	Gnomon	CDS	203707	204612	.	-	0	Name=XP_017875713.1;ID=cds-XP_017875713.1;Dbxref=GeneID:108622374%2CGenbank:XP_017875713.1;Parent=rna-XM_018020224.2
NW_017143660.1	Gnomon	exon	212233	213189	.	-	.	ID=exon-XM_018020223.2-1;Dbxref=GeneID:108622374%2CGenbank:XM_018020223.2;Parent=rna-XM_018020223.2
NW_017143660.1	Gnomon	exon	211899	212153	.	-	.	ID=exon-XM_018020223.2-2;Dbxref=GeneID:108622374%2CGenbank:XM_018020223.2;Parent=rna-XM_018020223.2
NW_017143660.1	Gnomon	exon	211558	211814	.	-	.	ID=exon-XM_018020223.2-3;Dbxref=GeneID:108622374%2CGenbank:XM_018020223.2;Parent=rna-XM_018020223.2
NW_017143660.1	Gnomon	exon	207921	208060	.	-	.	ID=exon-XM_018020223.2-8;Dbxref=GeneID:108622374%2CGenbank:XM_018020223.2;Parent=rna-XM_018020223.2
NW_017143660.1	Gnomon	exon	205063	207813	.	-	.	ID=exon-XM_018020223.2-9;Dbxref=GeneID:108622374%2CGenbank:XM_018020223.2;Parent=rna-XM_018020223.2
NW_017143660.1	Gnomon	exon	211341	211488	.	-	.	ID=exon-XM_018020223.2-4;Dbxref=GeneID:108622374%2CGenbank:XM_018020223.2;Parent=rna-XM_018020223.2
NW_017143660.1	Gnomon	exon	210960	211250	.	-	.	ID=exon-XM_018020223.2-5;Dbxref=GeneID:108622374%2CGenbank:XM_018020223.2;Parent=rna-XM_018020223.2
NW_017143660.1	Gnomon	exon	208718	210874	.	-	.	ID=exon-XM_018020223.2-6;Dbxref=GeneID:108622374%2CGenbank:XM_018020223.2;Parent=rna-XM_018020223.2
NW_017143660.1	Gnomon	exon	208190	208648	.	-	.	ID=exon-XM_018020223.2-7;Dbxref=GeneID:108622374%2CGenbank:XM_018020223.2;Parent=rna-XM_018020223.2
NW_017143660.1	Gnomon	CDS	201729	201796	.	-	0	Name=XP_017875714.1;ID=cds-XP_017875714.1;Dbxref=GeneID:108622376%2CGenbank:XP_017875714.1;Parent=rna-XM_018020225.2
NW_017143660.1	Gnomon	CDS	201253	201457	.	-	0	Name=XP_017875714.1;ID=cds-XP_017875714.1;Dbxref=GeneID:108622376%2CGenbank:XP_017875714.1;Parent=rna-XM_018020225.2
NW_017143660.1	Gnomon	CDS	200937	201068	.	-	0	Name=XP_017875714.1;ID=cds-XP_017875714.1;Dbxref=GeneID:108622376%2CGenbank:XP_017875714.1;Parent=rna-XM_018020225.2
NW_017143660.1	Gnomon	CDS	200585	200745	.	-	0	Name=XP_017875714.1;ID=cds-XP_017875714.1;Dbxref=GeneID:108622376%2CGenbank:XP_017875714.1;Parent=rna-XM_018020225.2
NW_017143660.1	Gnomon	CDS	200337	200476	.	-	0	Name=XP_017875714.1;ID=cds-XP_017875714.1;Dbxref=GeneID:108622376%2CGenbank:XP_017875714.1;Parent=rna-XM_018020225.2
NW_017143660.1	Gnomon	CDS	199870	200245	.	-	0	Name=XP_017875714.1;ID=cds-XP_017875714.1;Dbxref=GeneID:108622376%2CGenbank:XP_017875714.1;Parent=rna-XM_018020225.2
NW_017143660.1	Gnomon	CDS	199484	199663	.	-	0	Name=XP_017875714.1;ID=cds-XP_017875714.1;Dbxref=GeneID:108622376%2CGenbank:XP_017875714.1;Parent=rna-XM_018020225.2
NW_017143660.1	Gnomon	CDS	199186	199408	.	-	0	Name=XP_017875714.1;ID=cds-XP_017875714.1;Dbxref=GeneID:108622376%2CGenbank:XP_017875714.1;Parent=rna-XM_018020225.2
NW_017143660.1	Gnomon	CDS	198896	199102	.	-	0	Name=XP_017875714.1;ID=cds-XP_017875714.1;Dbxref=GeneID:108622376%2CGenbank:XP_017875714.1;Parent=rna-XM_018020225.2
NW_017143660.1	Gnomon	CDS	198463	198634	.	-	0	Name=XP_017875714.1;ID=cds-XP_017875714.1;Dbxref=GeneID:108622376%2CGenbank:XP_017875714.1;Parent=rna-XM_018020225.2
NW_017143660.1	Gnomon	CDS	198084	198226	.	-	0	Name=XP_017875714.1;ID=cds-XP_017875714.1;Dbxref=GeneID:108622376%2CGenbank:XP_017875714.1;Parent=rna-XM_018020225.2
NW_017143660.1	Gnomon	exon	59534	59921	.	-	.	ID=exon-XM_026811455.1-5;Dbxref=GeneID:108622392%2CGenbank:XM_026811455.1;Parent=rna-XM_026811455.1
NW_017143660.1	Gnomon	exon	59232	59463	.	-	.	ID=exon-XM_026811455.1-6;Dbxref=GeneID:108622392%2CGenbank:XM_026811455.1;Parent=rna-XM_026811455.1
NW_017143660.1	Gnomon	exon	58636	58946	.	-	.	ID=exon-XM_026811455.1-7;Dbxref=GeneID:108622392%2CGenbank:XM_026811455.1;Parent=rna-XM_026811455.1
NW_017143660.1	Gnomon	exon	58164	58406	.	-	.	ID=exon-XM_026811455.1-8;Dbxref=GeneID:108622392%2CGenbank:XM_026811455.1;Parent=rna-XM_026811455.1
NW_017143660.1	Gnomon	exon	62932	63635	.	-	.	ID=exon-XM_026811455.1-1;Dbxref=GeneID:108622392%2CGenbank:XM_026811455.1;Parent=rna-XM_026811455.1
NW_017143660.1	Gnomon	exon	60976	61422	.	-	.	ID=exon-XM_026811455.1-2;Dbxref=GeneID:108622392%2CGenbank:XM_026811455.1;Parent=rna-XM_026811455.1
NW_017143660.1	Gnomon	exon	60376	60867	.	-	.	ID=exon-XM_026811455.1-3;Dbxref=GeneID:108622392%2CGenbank:XM_026811455.1;Parent=rna-XM_026811455.1
NW_017143660.1	Gnomon	exon	59998	60261	.	-	.	ID=exon-XM_026811455.1-4;Dbxref=GeneID:108622392%2CGenbank:XM_026811455.1;Parent=rna-XM_026811455.1
NW_017143660.1	Gnomon	exon	57764	57923	.	-	.	ID=exon-XM_026811455.1-9;Dbxref=GeneID:108622392%2CGenbank:XM_026811455.1;Parent=rna-XM_026811455.1
NW_017143660.1	Gnomon	CDS	212233	212359	.	-	0	Name=XP_017875711.1;ID=cds-XP_017875711.1;Dbxref=GeneID:108622374%2CGenbank:XP_017875711.1;Parent=rna-XM_018020222.2
NW_017143660.1	Gnomon	CDS	211899	212153	.	-	0	Name=XP_017875711.1;ID=cds-XP_017875711.1;Dbxref=GeneID:108622374%2CGenbank:XP_017875711.1;Parent=rna-XM_018020222.2
NW_017143660.1	Gnomon	CDS	211558	211814	.	-	0	Name=XP_017875711.1;ID=cds-XP_017875711.1;Dbxref=GeneID:108622374%2CGenbank:XP_017875711.1;Parent=rna-XM_018020222.2
NW_017143660.1	Gnomon	CDS	211329	211488	.	-	0	Name=XP_017875711.1;ID=cds-XP_017875711.1;Dbxref=GeneID:108622374%2CGenbank:XP_017875711.1;Parent=rna-XM_018020222.2
NW_017143660.1	Gnomon	CDS	210960	211250	.	-	0	Name=XP_017875711.1;ID=cds-XP_017875711.1;Dbxref=GeneID:108622374%2CGenbank:XP_017875711.1;Parent=rna-XM_018020222.2
NW_017143660.1	Gnomon	CDS	208718	210874	.	-	0	Name=XP_017875711.1;ID=cds-XP_017875711.1;Dbxref=GeneID:108622374%2CGenbank:XP_017875711.1;Parent=rna-XM_018020222.2
NW_017143660.1	Gnomon	CDS	208190	208648	.	-	0	Name=XP_017875711.1;ID=cds-XP_017875711.1;Dbxref=GeneID:108622374%2CGenbank:XP_017875711.1;Parent=rna-XM_018020222.2
NW_017143660.1	Gnomon	CDS	207921	208060	.	-	0	Name=XP_017875711.1;ID=cds-XP_017875711.1;Dbxref=GeneID:108622374%2CGenbank:XP_017875711.1;Parent=rna-XM_018020222.2
NW_017143660.1	Gnomon	CDS	205063	207813	.	-	0	Name=XP_017875711.1;ID=cds-XP_017875711.1;Dbxref=GeneID:108622374%2CGenbank:XP_017875711.1;Parent=rna-XM_018020222.2
NW_017143660.1	Gnomon	CDS	203707	204612	.	-	0	Name=XP_017875711.1;ID=cds-XP_017875711.1;Dbxref=GeneID:108622374%2CGenbank:XP_017875711.1;Parent=rna-XM_018020222.2
NW_017143660.1	Gnomon	exon	255931	256257	.	-	.	ID=exon-XM_018020195.2-6;Dbxref=GeneID:108622360%2CGenbank:XM_018020195.2;Parent=rna-XM_018020195.2
NW_017143660.1	Gnomon	exon	255726	255856	.	-	.	ID=exon-XM_018020195.2-7;Dbxref=GeneID:108622360%2CGenbank:XM_018020195.2;Parent=rna-XM_018020195.2
NW_017143660.1	Gnomon	exon	257314	257439	.	-	.	ID=exon-XM_018020195.2-2;Dbxref=GeneID:108622360%2CGenbank:XM_018020195.2;Parent=rna-XM_018020195.2
NW_017143660.1	Gnomon	exon	256943	257244	.	-	.	ID=exon-XM_018020195.2-3;Dbxref=GeneID:108622360%2CGenbank:XM_018020195.2;Parent=rna-XM_018020195.2
NW_017143660.1	Gnomon	exon	256546	256866	.	-	.	ID=exon-XM_018020195.2-4;Dbxref=GeneID:108622360%2CGenbank:XM_018020195.2;Parent=rna-XM_018020195.2
NW_017143660.1	Gnomon	exon	256340	256473	.	-	.	ID=exon-XM_018020195.2-5;Dbxref=GeneID:108622360%2CGenbank:XM_018020195.2;Parent=rna-XM_018020195.2
NW_017143660.1	Gnomon	exon	257531	257709	.	-	.	ID=exon-XM_018020195.2-1;Dbxref=GeneID:108622360%2CGenbank:XM_018020195.2;Parent=rna-XM_018020195.2
NW_017143660.1	Gnomon	exon	107967	108214	.	+	.	ID=exon-XM_026811408.1-5;Dbxref=GeneID:108622399%2CGenbank:XM_026811408.1;Parent=rna-XM_026811408.1
NW_017143660.1	Gnomon	exon	108282	110338	.	+	.	ID=exon-XM_026811408.1-6;Dbxref=GeneID:108622399%2CGenbank:XM_026811408.1;Parent=rna-XM_026811408.1
NW_017143660.1	Gnomon	exon	106999	107150	.	+	.	ID=exon-XM_026811408.1-3;Dbxref=GeneID:108622399%2CGenbank:XM_026811408.1;Parent=rna-XM_026811408.1
NW_017143660.1	Gnomon	exon	107821	107887	.	+	.	ID=exon-XM_026811408.1-4;Dbxref=GeneID:108622399%2CGenbank:XM_026811408.1;Parent=rna-XM_026811408.1
NW_017143660.1	Gnomon	exon	105633	105799	.	+	.	ID=exon-XM_026811408.1-1;Dbxref=GeneID:108622399%2CGenbank:XM_026811408.1;Parent=rna-XM_026811408.1
NW_017143660.1	Gnomon	exon	106455	106574	.	+	.	ID=exon-XM_026811408.1-2;Dbxref=GeneID:108622399%2CGenbank:XM_026811408.1;Parent=rna-XM_026811408.1
NW_017143660.1	Gnomon	exon	307966	308444	.	+	.	ID=exon-XM_026811432.1-2;Dbxref=GeneID:108622342%2CGenbank:XM_026811432.1;Parent=rna-XM_026811432.1
NW_017143660.1	Gnomon	exon	308932	310132	.	+	.	ID=exon-XM_026811432.1-3;Dbxref=GeneID:108622342%2CGenbank:XM_026811432.1;Parent=rna-XM_026811432.1
NW_017143660.1	Gnomon	exon	310493	310618	.	+	.	ID=exon-XM_026811432.1-4;Dbxref=GeneID:108622342%2CGenbank:XM_026811432.1;Parent=rna-XM_026811432.1
NW_017143660.1	Gnomon	exon	314212	314347	.	+	.	ID=exon-XM_026811432.1-5;Dbxref=GeneID:108622342%2CGenbank:XM_026811432.1;Parent=rna-XM_026811432.1
NW_017143660.1	Gnomon	exon	314815	315067	.	+	.	ID=exon-XM_026811432.1-6;Dbxref=GeneID:108622342%2CGenbank:XM_026811432.1;Parent=rna-XM_026811432.1
NW_017143660.1	Gnomon	exon	315140	316343	.	+	.	ID=exon-XM_026811432.1-7;Dbxref=GeneID:108622342%2CGenbank:XM_026811432.1;Parent=rna-XM_026811432.1
NW_017143660.1	Gnomon	exon	306033	307179	.	+	.	ID=exon-XM_026811432.1-1;Dbxref=GeneID:108622342%2CGenbank:XM_026811432.1;Parent=rna-XM_026811432.1
NW_017143660.1	Gnomon	CDS	212233	212359	.	-	0	Name=XP_017875712.1;ID=cds-XP_017875712.1;Dbxref=GeneID:108622374%2CGenbank:XP_017875712.1;Parent=rna-XM_018020223.2
NW_017143660.1	Gnomon	CDS	211899	212153	.	-	0	Name=XP_017875712.1;ID=cds-XP_017875712.1;Dbxref=GeneID:108622374%2CGenbank:XP_017875712.1;Parent=rna-XM_018020223.2
NW_017143660.1	Gnomon	CDS	211558	211814	.	-	0	Name=XP_017875712.1;ID=cds-XP_017875712.1;Dbxref=GeneID:108622374%2CGenbank:XP_017875712.1;Parent=rna-XM_018020223.2
NW_017143660.1	Gnomon	CDS	211341	211488	.	-	0	Name=XP_017875712.1;ID=cds-XP_017875712.1;Dbxref=GeneID:108622374%2CGenbank:XP_017875712.1;Parent=rna-XM_018020223.2
NW_017143660.1	Gnomon	CDS	210960	211250	.	-	0	Name=XP_017875712.1;ID=cds-XP_017875712.1;Dbxref=GeneID:108622374%2CGenbank:XP_017875712.1;Parent=rna-XM_018020223.2
NW_017143660.1	Gnomon	CDS	208718	210874	.	-	0	Name=XP_017875712.1;ID=cds-XP_017875712.1;Dbxref=GeneID:108622374%2CGenbank:XP_017875712.1;Parent=rna-XM_018020223.2
NW_017143660.1	Gnomon	CDS	208190	208648	.	-	0	Name=XP_017875712.1;ID=cds-XP_017875712.1;Dbxref=GeneID:108622374%2CGenbank:XP_017875712.1;Parent=rna-XM_018020223.2
NW_017143660.1	Gnomon	CDS	207921	208060	.	-	0	Name=XP_017875712.1;ID=cds-XP_017875712.1;Dbxref=GeneID:108622374%2CGenbank:XP_017875712.1;Parent=rna-XM_018020223.2
NW_017143660.1	Gnomon	CDS	205063	207813	.	-	0	Name=XP_017875712.1;ID=cds-XP_017875712.1;Dbxref=GeneID:108622374%2CGenbank:XP_017875712.1;Parent=rna-XM_018020223.2
NW_017143660.1	Gnomon	CDS	203707	204612	.	-	0	Name=XP_017875712.1;ID=cds-XP_017875712.1;Dbxref=GeneID:108622374%2CGenbank:XP_017875712.1;Parent=rna-XM_018020223.2
NW_017143660.1	Gnomon	mRNA	117923	146501	.	+	.	Name=XM_026811412.1;ID=rna-XM_026811412.1;Dbxref=GeneID:108622378%2CGenbank:XM_026811412.1;Parent=gene-LOC108622378
NW_017143660.1	Gnomon	exon	182085	182285	.	+	.	ID=exon-XM_018020172.2-1;Dbxref=GeneID:108622349%2CGenbank:XM_018020172.2;Parent=rna-XM_018020172.2
NW_017143660.1	Gnomon	exon	182378	183076	.	+	.	ID=exon-XM_018020172.2-2;Dbxref=GeneID:108622349%2CGenbank:XM_018020172.2;Parent=rna-XM_018020172.2
NW_017143660.1	Gnomon	CDS	194803	195092	.	-	0	Name=XP_026667250.1;ID=cds-XP_026667250.1;Dbxref=GeneID:108622352%2CGenbank:XP_026667250.1;Parent=rna-XM_026811449.1
NW_017143660.1	Gnomon	CDS	194541	194652	.	-	0	Name=XP_026667250.1;ID=cds-XP_026667250.1;Dbxref=GeneID:108622352%2CGenbank:XP_026667250.1;Parent=rna-XM_026811449.1
NW_017143660.1	Gnomon	CDS	185149	185292	.	-	0	Name=XP_017875659.1;ID=cds-XP_017875659.1;Dbxref=GeneID:108622348%2CGenbank:XP_017875659.1;Parent=rna-XM_018020170.2
NW_017143660.1	Gnomon	CDS	184729	185064	.	-	0	Name=XP_017875659.1;ID=cds-XP_017875659.1;Dbxref=GeneID:108622348%2CGenbank:XP_017875659.1;Parent=rna-XM_018020170.2
NW_017143660.1	Gnomon	exon	58164	58406	.	-	.	ID=exon-XM_026811454.1-8;Dbxref=GeneID:108622392%2CGenbank:XM_026811454.1;Parent=rna-XM_026811454.1
NW_017143660.1	Gnomon	exon	57764	57923	.	-	.	ID=exon-XM_026811454.1-9;Dbxref=GeneID:108622392%2CGenbank:XM_026811454.1;Parent=rna-XM_026811454.1
NW_017143660.1	Gnomon	exon	59232	59463	.	-	.	ID=exon-XM_026811454.1-6;Dbxref=GeneID:108622392%2CGenbank:XM_026811454.1;Parent=rna-XM_026811454.1
NW_017143660.1	Gnomon	exon	58636	58946	.	-	.	ID=exon-XM_026811454.1-7;Dbxref=GeneID:108622392%2CGenbank:XM_026811454.1;Parent=rna-XM_026811454.1
NW_017143660.1	Gnomon	exon	59998	60294	.	-	.	ID=exon-XM_026811454.1-4;Dbxref=GeneID:108622392%2CGenbank:XM_026811454.1;Parent=rna-XM_026811454.1
NW_017143660.1	Gnomon	exon	59534	59921	.	-	.	ID=exon-XM_026811454.1-5;Dbxref=GeneID:108622392%2CGenbank:XM_026811454.1;Parent=rna-XM_026811454.1
NW_017143660.1	Gnomon	exon	60976	61422	.	-	.	ID=exon-XM_026811454.1-2;Dbxref=GeneID:108622392%2CGenbank:XM_026811454.1;Parent=rna-XM_026811454.1
NW_017143660.1	Gnomon	exon	60376	60867	.	-	.	ID=exon-XM_026811454.1-3;Dbxref=GeneID:108622392%2CGenbank:XM_026811454.1;Parent=rna-XM_026811454.1
NW_017143660.1	Gnomon	exon	62932	63635	.	-	.	ID=exon-XM_026811454.1-1;Dbxref=GeneID:108622392%2CGenbank:XM_026811454.1;Parent=rna-XM_026811454.1
NW_017143660.1	Gnomon	mRNA	194291	195926	.	-	.	Name=XM_018020175.2;ID=rna-XM_018020175.2;Dbxref=GeneID:108622352%2CGenbank:XM_018020175.2;Parent=gene-LOC108622352
NW_017143660.1	Gnomon	mRNA	117927	146501	.	+	.	Name=XM_026811413.1;ID=rna-XM_026811413.1;Dbxref=GeneID:108622378%2CGenbank:XM_026811413.1;Parent=gene-LOC108622378
NW_017143660.1	Gnomon	CDS	190387	190572	.	+	0	Name=XP_026667251.1;ID=cds-XP_026667251.1;Dbxref=GeneID:113463999%2CGenbank:XP_026667251.1;Parent=rna-XM_026811450.1
NW_017143660.1	Gnomon	CDS	190753	190941	.	+	0	Name=XP_026667251.1;ID=cds-XP_026667251.1;Dbxref=GeneID:113463999%2CGenbank:XP_026667251.1;Parent=rna-XM_026811450.1
NW_017143660.1	Gnomon	CDS	30450	30580	.	+	0	Name=XP_026667252.1;ID=cds-XP_026667252.1;Dbxref=GeneID:108622385%2CGenbank:XP_026667252.1;Parent=rna-XM_026811451.1
NW_017143660.1	Gnomon	CDS	40918	41044	.	+	0	Name=XP_026667252.1;ID=cds-XP_026667252.1;Dbxref=GeneID:108622385%2CGenbank:XP_026667252.1;Parent=rna-XM_026811451.1
NW_017143660.1	Gnomon	CDS	41580	41682	.	+	0	Name=XP_026667252.1;ID=cds-XP_026667252.1;Dbxref=GeneID:108622385%2CGenbank:XP_026667252.1;Parent=rna-XM_026811451.1
NW_017143660.1	Gnomon	CDS	41764	42047	.	+	0	Name=XP_026667252.1;ID=cds-XP_026667252.1;Dbxref=GeneID:108622385%2CGenbank:XP_026667252.1;Parent=rna-XM_026811451.1
NW_017143660.1	Gnomon	CDS	42137	42439	.	+	0	Name=XP_026667252.1;ID=cds-XP_026667252.1;Dbxref=GeneID:108622385%2CGenbank:XP_026667252.1;Parent=rna-XM_026811451.1
NW_017143660.1	Gnomon	mRNA	246043	254030	.	+	.	Name=XM_018020176.2;ID=rna-XM_018020176.2;Dbxref=GeneID:108622353%2CGenbank:XM_018020176.2;Parent=gene-LOC108622353
NW_017143660.1	Gnomon	exon	47407	47608	.	-	.	ID=exon-XM_018020245.2-6;Dbxref=GeneID:108622387%2CGenbank:XM_018020245.2;Parent=rna-XM_018020245.2
NW_017143660.1	Gnomon	exon	47180	47275	.	-	.	ID=exon-XM_018020245.2-7;Dbxref=GeneID:108622387%2CGenbank:XM_018020245.2;Parent=rna-XM_018020245.2
NW_017143660.1	Gnomon	exon	48279	48480	.	-	.	ID=exon-XM_018020245.2-4;Dbxref=GeneID:108622387%2CGenbank:XM_018020245.2;Parent=rna-XM_018020245.2
NW_017143660.1	Gnomon	exon	47838	48058	.	-	.	ID=exon-XM_018020245.2-5;Dbxref=GeneID:108622387%2CGenbank:XM_018020245.2;Parent=rna-XM_018020245.2
NW_017143660.1	Gnomon	exon	48832	48925	.	-	.	ID=exon-XM_018020245.2-2;Dbxref=GeneID:108622387%2CGenbank:XM_018020245.2;Parent=rna-XM_018020245.2
NW_017143660.1	Gnomon	exon	48599	48698	.	-	.	ID=exon-XM_018020245.2-3;Dbxref=GeneID:108622387%2CGenbank:XM_018020245.2;Parent=rna-XM_018020245.2
NW_017143660.1	Gnomon	exon	50060	50444	.	-	.	ID=exon-XM_018020245.2-1;Dbxref=GeneID:108622387%2CGenbank:XM_018020245.2;Parent=rna-XM_018020245.2
NW_017143660.1	Gnomon	exon	298671	298756	.	+	.	ID=exon-XM_026811430.1-8;Dbxref=GeneID:108622355%2CGenbank:XM_026811430.1;Parent=rna-XM_026811430.1
NW_017143660.1	Gnomon	exon	299708	299852	.	+	.	ID=exon-XM_026811430.1-9;Dbxref=GeneID:108622355%2CGenbank:XM_026811430.1;Parent=rna-XM_026811430.1
NW_017143660.1	Gnomon	exon	287580	287639	.	+	.	ID=exon-XM_026811430.1-4;Dbxref=GeneID:108622355%2CGenbank:XM_026811430.1;Parent=rna-XM_026811430.1
NW_017143660.1	Gnomon	exon	291626	291768	.	+	.	ID=exon-XM_026811430.1-5;Dbxref=GeneID:108622355%2CGenbank:XM_026811430.1;Parent=rna-XM_026811430.1
NW_017143660.1	Gnomon	exon	292009	292344	.	+	.	ID=exon-XM_026811430.1-6;Dbxref=GeneID:108622355%2CGenbank:XM_026811430.1;Parent=rna-XM_026811430.1
NW_017143660.1	Gnomon	exon	298155	298330	.	+	.	ID=exon-XM_026811430.1-7;Dbxref=GeneID:108622355%2CGenbank:XM_026811430.1;Parent=rna-XM_026811430.1
NW_017143660.1	Gnomon	exon	273568	273894	.	+	.	ID=exon-XM_026811430.1-1;Dbxref=GeneID:108622355%2CGenbank:XM_026811430.1;Parent=rna-XM_026811430.1
NW_017143660.1	Gnomon	exon	283561	283939	.	+	.	ID=exon-XM_026811430.1-2;Dbxref=GeneID:108622355%2CGenbank:XM_026811430.1;Parent=rna-XM_026811430.1
NW_017143660.1	Gnomon	exon	284481	285551	.	+	.	ID=exon-XM_026811430.1-3;Dbxref=GeneID:108622355%2CGenbank:XM_026811430.1;Parent=rna-XM_026811430.1
NW_017143660.1	Gnomon	mRNA	117923	146501	.	+	.	Name=XM_026811410.1;ID=rna-XM_026811410.1;Dbxref=GeneID:108622378%2CGenbank:XM_026811410.1;Parent=gene-LOC108622378
NW_017143660.1	Gnomon	exon	64586	65890	.	+	.	ID=exon-XM_026811406.1-3;Dbxref=GeneID:108622389%2CGenbank:XM_026811406.1;Parent=rna-XM_026811406.1
NW_017143660.1	Gnomon	exon	65952	67132	.	+	.	ID=exon-XM_026811406.1-4;Dbxref=GeneID:108622389%2CGenbank:XM_026811406.1;Parent=rna-XM_026811406.1
NW_017143660.1	Gnomon	exon	63973	63987	.	+	.	ID=exon-XM_026811406.1-1;Dbxref=GeneID:108622389%2CGenbank:XM_026811406.1;Parent=rna-XM_026811406.1
NW_017143660.1	Gnomon	exon	64075	64467	.	+	.	ID=exon-XM_026811406.1-2;Dbxref=GeneID:108622389%2CGenbank:XM_026811406.1;Parent=rna-XM_026811406.1
NW_017143660.1	Gnomon	mRNA	117925	146501	.	+	.	Name=XM_026811411.1;ID=rna-XM_026811411.1;Dbxref=GeneID:108622378%2CGenbank:XM_026811411.1;Parent=gene-LOC108622378
NW_017143660.1	Gnomon	exon	47838	48058	.	-	.	ID=exon-XM_018020244.2-5;Dbxref=GeneID:108622387%2CGenbank:XM_018020244.2;Parent=rna-XM_018020244.2
NW_017143660.1	Gnomon	exon	47407	47608	.	-	.	ID=exon-XM_018020244.2-6;Dbxref=GeneID:108622387%2CGenbank:XM_018020244.2;Parent=rna-XM_018020244.2
NW_017143660.1	Gnomon	exon	47180	47275	.	-	.	ID=exon-XM_018020244.2-7;Dbxref=GeneID:108622387%2CGenbank:XM_018020244.2;Parent=rna-XM_018020244.2
NW_017143660.1	Gnomon	exon	49342	49726	.	-	.	ID=exon-XM_018020244.2-1;Dbxref=GeneID:108622387%2CGenbank:XM_018020244.2;Parent=rna-XM_018020244.2
NW_017143660.1	Gnomon	exon	48832	48925	.	-	.	ID=exon-XM_018020244.2-2;Dbxref=GeneID:108622387%2CGenbank:XM_018020244.2;Parent=rna-XM_018020244.2
NW_017143660.1	Gnomon	exon	48599	48698	.	-	.	ID=exon-XM_018020244.2-3;Dbxref=GeneID:108622387%2CGenbank:XM_018020244.2;Parent=rna-XM_018020244.2
NW_017143660.1	Gnomon	exon	48279	48480	.	-	.	ID=exon-XM_018020244.2-4;Dbxref=GeneID:108622387%2CGenbank:XM_018020244.2;Parent=rna-XM_018020244.2
NW_017143660.1	Gnomon	mRNA	184678	185779	.	-	.	Name=XM_018020171.2;ID=rna-XM_018020171.2;Dbxref=GeneID:108622348%2CGenbank:XM_018020171.2;Parent=gene-LOC108622348
NW_017143660.1	Gnomon	exon	216273	216464	.	+	.	ID=exon-XM_026811431.1-5;Dbxref=GeneID:108622356%2CGenbank:XM_026811431.1;Parent=rna-XM_026811431.1
NW_017143660.1	Gnomon	exon	217873	218054	.	+	.	ID=exon-XM_026811431.1-6;Dbxref=GeneID:108622356%2CGenbank:XM_026811431.1;Parent=rna-XM_026811431.1
NW_017143660.1	Gnomon	exon	215718	215854	.	+	.	ID=exon-XM_026811431.1-3;Dbxref=GeneID:108622356%2CGenbank:XM_026811431.1;Parent=rna-XM_026811431.1
NW_017143660.1	Gnomon	exon	215950	216206	.	+	.	ID=exon-XM_026811431.1-4;Dbxref=GeneID:108622356%2CGenbank:XM_026811431.1;Parent=rna-XM_026811431.1
NW_017143660.1	Gnomon	exon	218658	218944	.	+	.	ID=exon-XM_026811431.1-9;Dbxref=GeneID:108622356%2CGenbank:XM_026811431.1;Parent=rna-XM_026811431.1
NW_017143660.1	Gnomon	exon	218136	218382	.	+	.	ID=exon-XM_026811431.1-7;Dbxref=GeneID:108622356%2CGenbank:XM_026811431.1;Parent=rna-XM_026811431.1
NW_017143660.1	Gnomon	exon	218448	218579	.	+	.	ID=exon-XM_026811431.1-8;Dbxref=GeneID:108622356%2CGenbank:XM_026811431.1;Parent=rna-XM_026811431.1
NW_017143660.1	Gnomon	exon	215046	215372	.	+	.	ID=exon-XM_026811431.1-1;Dbxref=GeneID:108622356%2CGenbank:XM_026811431.1;Parent=rna-XM_026811431.1
NW_017143660.1	Gnomon	exon	215465	215652	.	+	.	ID=exon-XM_026811431.1-2;Dbxref=GeneID:108622356%2CGenbank:XM_026811431.1;Parent=rna-XM_026811431.1
NW_017143660.1	Gnomon	CDS	62932	62989	.	-	0	Name=XP_026667255.1;ID=cds-XP_026667255.1;Dbxref=GeneID:108622392%2CGenbank:XP_026667255.1;Parent=rna-XM_026811454.1
NW_017143660.1	Gnomon	CDS	60976	61422	.	-	0	Name=XP_026667255.1;ID=cds-XP_026667255.1;Dbxref=GeneID:108622392%2CGenbank:XP_026667255.1;Parent=rna-XM_026811454.1
NW_017143660.1	Gnomon	CDS	60376	60867	.	-	0	Name=XP_026667255.1;ID=cds-XP_026667255.1;Dbxref=GeneID:108622392%2CGenbank:XP_026667255.1;Parent=rna-XM_026811454.1
NW_017143660.1	Gnomon	CDS	59998	60294	.	-	0	Name=XP_026667255.1;ID=cds-XP_026667255.1;Dbxref=GeneID:108622392%2CGenbank:XP_026667255.1;Parent=rna-XM_026811454.1
NW_017143660.1	Gnomon	CDS	59534	59921	.	-	0	Name=XP_026667255.1;ID=cds-XP_026667255.1;Dbxref=GeneID:108622392%2CGenbank:XP_026667255.1;Parent=rna-XM_026811454.1
NW_017143660.1	Gnomon	CDS	59232	59463	.	-	0	Name=XP_026667255.1;ID=cds-XP_026667255.1;Dbxref=GeneID:108622392%2CGenbank:XP_026667255.1;Parent=rna-XM_026811454.1
NW_017143660.1	Gnomon	CDS	58636	58946	.	-	0	Name=XP_026667255.1;ID=cds-XP_026667255.1;Dbxref=GeneID:108622392%2CGenbank:XP_026667255.1;Parent=rna-XM_026811454.1
NW_017143660.1	Gnomon	CDS	58164	58406	.	-	0	Name=XP_026667255.1;ID=cds-XP_026667255.1;Dbxref=GeneID:108622392%2CGenbank:XP_026667255.1;Parent=rna-XM_026811454.1
NW_017143660.1	Gnomon	CDS	57764	57923	.	-	0	Name=XP_026667255.1;ID=cds-XP_026667255.1;Dbxref=GeneID:108622392%2CGenbank:XP_026667255.1;Parent=rna-XM_026811454.1
NW_017143660.1	Gnomon	CDS	57398	57672	.	-	0	Name=XP_026667255.1;ID=cds-XP_026667255.1;Dbxref=GeneID:108622392%2CGenbank:XP_026667255.1;Parent=rna-XM_026811454.1
NW_017143660.1	Gnomon	CDS	57096	57321	.	-	0	Name=XP_026667255.1;ID=cds-XP_026667255.1;Dbxref=GeneID:108622392%2CGenbank:XP_026667255.1;Parent=rna-XM_026811454.1
NW_017143660.1	Gnomon	CDS	56924	57020	.	-	0	Name=XP_026667255.1;ID=cds-XP_026667255.1;Dbxref=GeneID:108622392%2CGenbank:XP_026667255.1;Parent=rna-XM_026811454.1
NW_017143660.1	Gnomon	CDS	56683	56855	.	-	0	Name=XP_026667255.1;ID=cds-XP_026667255.1;Dbxref=GeneID:108622392%2CGenbank:XP_026667255.1;Parent=rna-XM_026811454.1
NW_017143660.1	Gnomon	mRNA	182085	183076	.	+	.	Name=XM_018020172.2;ID=rna-XM_018020172.2;Dbxref=GeneID:108622349%2CGenbank:XM_018020172.2;Parent=gene-LOC108622349
NW_017143660.1	Gnomon	mRNA	68757	71075	.	+	.	Name=XM_026811417.1;ID=rna-XM_026811417.1;Dbxref=GeneID:108622390%2CGenbank:XM_026811417.1;Parent=gene-LOC108622390
NW_017143660.1	Gnomon	CDS	62932	62989	.	-	0	Name=XP_026667256.1;ID=cds-XP_026667256.1;Dbxref=GeneID:108622392%2CGenbank:XP_026667256.1;Parent=rna-XM_026811455.1
NW_017143660.1	Gnomon	CDS	60976	61422	.	-	0	Name=XP_026667256.1;ID=cds-XP_026667256.1;Dbxref=GeneID:108622392%2CGenbank:XP_026667256.1;Parent=rna-XM_026811455.1
NW_017143660.1	Gnomon	CDS	60376	60867	.	-	0	Name=XP_026667256.1;ID=cds-XP_026667256.1;Dbxref=GeneID:108622392%2CGenbank:XP_026667256.1;Parent=rna-XM_026811455.1
NW_017143660.1	Gnomon	CDS	59998	60261	.	-	0	Name=XP_026667256.1;ID=cds-XP_026667256.1;Dbxref=GeneID:108622392%2CGenbank:XP_026667256.1;Parent=rna-XM_026811455.1
NW_017143660.1	Gnomon	CDS	59534	59921	.	-	0	Name=XP_026667256.1;ID=cds-XP_026667256.1;Dbxref=GeneID:108622392%2CGenbank:XP_026667256.1;Parent=rna-XM_026811455.1
NW_017143660.1	Gnomon	CDS	59232	59463	.	-	0	Name=XP_026667256.1;ID=cds-XP_026667256.1;Dbxref=GeneID:108622392%2CGenbank:XP_026667256.1;Parent=rna-XM_026811455.1
NW_017143660.1	Gnomon	CDS	58636	58946	.	-	0	Name=XP_026667256.1;ID=cds-XP_026667256.1;Dbxref=GeneID:108622392%2CGenbank:XP_026667256.1;Parent=rna-XM_026811455.1
NW_017143660.1	Gnomon	CDS	58164	58406	.	-	0	Name=XP_026667256.1;ID=cds-XP_026667256.1;Dbxref=GeneID:108622392%2CGenbank:XP_026667256.1;Parent=rna-XM_026811455.1
NW_017143660.1	Gnomon	CDS	57764	57923	.	-	0	Name=XP_026667256.1;ID=cds-XP_026667256.1;Dbxref=GeneID:108622392%2CGenbank:XP_026667256.1;Parent=rna-XM_026811455.1
NW_017143660.1	Gnomon	CDS	57398	57672	.	-	0	Name=XP_026667256.1;ID=cds-XP_026667256.1;Dbxref=GeneID:108622392%2CGenbank:XP_026667256.1;Parent=rna-XM_026811455.1
NW_017143660.1	Gnomon	CDS	57096	57321	.	-	0	Name=XP_026667256.1;ID=cds-XP_026667256.1;Dbxref=GeneID:108622392%2CGenbank:XP_026667256.1;Parent=rna-XM_026811455.1
NW_017143660.1	Gnomon	CDS	56924	57020	.	-	0	Name=XP_026667256.1;ID=cds-XP_026667256.1;Dbxref=GeneID:108622392%2CGenbank:XP_026667256.1;Parent=rna-XM_026811455.1
NW_017143660.1	Gnomon	CDS	56683	56855	.	-	0	Name=XP_026667256.1;ID=cds-XP_026667256.1;Dbxref=GeneID:108622392%2CGenbank:XP_026667256.1;Parent=rna-XM_026811455.1
NW_017143660.1	Gnomon	exon	64033	64467	.	+	.	ID=exon-XM_026811407.1-1;Dbxref=GeneID:108622389%2CGenbank:XM_026811407.1;Parent=rna-XM_026811407.1
NW_017143660.1	Gnomon	exon	64586	65890	.	+	.	ID=exon-XM_026811407.1-2;Dbxref=GeneID:108622389%2CGenbank:XM_026811407.1;Parent=rna-XM_026811407.1
NW_017143660.1	Gnomon	exon	65952	66129	.	+	.	ID=exon-XM_026811407.1-3;Dbxref=GeneID:108622389%2CGenbank:XM_026811407.1;Parent=rna-XM_026811407.1
NW_017143660.1	Gnomon	exon	66223	67132	.	+	.	ID=exon-XM_026811407.1-4;Dbxref=GeneID:108622389%2CGenbank:XM_026811407.1;Parent=rna-XM_026811407.1
NW_017143660.1	Gnomon	mRNA	117925	146501	.	+	.	Name=XM_026811414.1;ID=rna-XM_026811414.1;Dbxref=GeneID:108622378%2CGenbank:XM_026811414.1;Parent=gene-LOC108622378
NW_017143660.1	Gnomon	exon	173138	173302	.	+	.	ID=exon-XM_018020173.2-6;Dbxref=GeneID:108622350%2CGenbank:XM_018020173.2;Parent=rna-XM_018020173.2
NW_017143660.1	Gnomon	exon	173413	173496	.	+	.	ID=exon-XM_018020173.2-7;Dbxref=GeneID:108622350%2CGenbank:XM_018020173.2;Parent=rna-XM_018020173.2
NW_017143660.1	Gnomon	exon	172646	172693	.	+	.	ID=exon-XM_018020173.2-4;Dbxref=GeneID:108622350%2CGenbank:XM_018020173.2;Parent=rna-XM_018020173.2
NW_017143660.1	Gnomon	exon	172815	173061	.	+	.	ID=exon-XM_018020173.2-5;Dbxref=GeneID:108622350%2CGenbank:XM_018020173.2;Parent=rna-XM_018020173.2
NW_017143660.1	Gnomon	exon	172411	172442	.	+	.	ID=exon-XM_018020173.2-2;Dbxref=GeneID:108622350%2CGenbank:XM_018020173.2;Parent=rna-XM_018020173.2
NW_017143660.1	Gnomon	exon	172508	172573	.	+	.	ID=exon-XM_018020173.2-3;Dbxref=GeneID:108622350%2CGenbank:XM_018020173.2;Parent=rna-XM_018020173.2
NW_017143660.1	Gnomon	exon	172032	172231	.	+	.	ID=exon-XM_018020173.2-1;Dbxref=GeneID:108622350%2CGenbank:XM_018020173.2;Parent=rna-XM_018020173.2
NW_017143660.1	Gnomon	CDS	34885	34955	.	+	0	Name=XP_026667253.1;ID=cds-XP_026667253.1;Dbxref=GeneID:108622385%2CGenbank:XP_026667253.1;Parent=rna-XM_026811452.1
NW_017143660.1	Gnomon	CDS	40918	41044	.	+	0	Name=XP_026667253.1;ID=cds-XP_026667253.1;Dbxref=GeneID:108622385%2CGenbank:XP_026667253.1;Parent=rna-XM_026811452.1
NW_017143660.1	Gnomon	CDS	41580	41682	.	+	0	Name=XP_026667253.1;ID=cds-XP_026667253.1;Dbxref=GeneID:108622385%2CGenbank:XP_026667253.1;Parent=rna-XM_026811452.1
NW_017143660.1	Gnomon	CDS	41764	42047	.	+	0	Name=XP_026667253.1;ID=cds-XP_026667253.1;Dbxref=GeneID:108622385%2CGenbank:XP_026667253.1;Parent=rna-XM_026811452.1
NW_017143660.1	Gnomon	CDS	42137	42439	.	+	0	Name=XP_026667253.1;ID=cds-XP_026667253.1;Dbxref=GeneID:108622385%2CGenbank:XP_026667253.1;Parent=rna-XM_026811452.1
NW_017143660.1	Gnomon	mRNA	172032	173496	.	+	.	Name=XM_018020173.2;ID=rna-XM_018020173.2;Dbxref=GeneID:108622350%2CGenbank:XM_018020173.2;Parent=gene-LOC108622350
NW_017143660.1	Gnomon	mRNA	117899	146501	.	+	.	Name=XM_026811415.1;ID=rna-XM_026811415.1;Dbxref=GeneID:108622378%2CGenbank:XM_026811415.1;Parent=gene-LOC108622378
NW_017143660.1	Gnomon	CDS	62932	62989	.	-	0	Name=XP_026667254.1;ID=cds-XP_026667254.1;Dbxref=GeneID:108622392%2CGenbank:XP_026667254.1;Parent=rna-XM_026811453.1
NW_017143660.1	Gnomon	CDS	60976	61422	.	-	0	Name=XP_026667254.1;ID=cds-XP_026667254.1;Dbxref=GeneID:108622392%2CGenbank:XP_026667254.1;Parent=rna-XM_026811453.1
NW_017143660.1	Gnomon	CDS	59998	60867	.	-	0	Name=XP_026667254.1;ID=cds-XP_026667254.1;Dbxref=GeneID:108622392%2CGenbank:XP_026667254.1;Parent=rna-XM_026811453.1
NW_017143660.1	Gnomon	CDS	59534	59921	.	-	0	Name=XP_026667254.1;ID=cds-XP_026667254.1;Dbxref=GeneID:108622392%2CGenbank:XP_026667254.1;Parent=rna-XM_026811453.1
NW_017143660.1	Gnomon	CDS	59232	59463	.	-	0	Name=XP_026667254.1;ID=cds-XP_026667254.1;Dbxref=GeneID:108622392%2CGenbank:XP_026667254.1;Parent=rna-XM_026811453.1
NW_017143660.1	Gnomon	CDS	58636	58946	.	-	0	Name=XP_026667254.1;ID=cds-XP_026667254.1;Dbxref=GeneID:108622392%2CGenbank:XP_026667254.1;Parent=rna-XM_026811453.1
NW_017143660.1	Gnomon	CDS	58164	58406	.	-	0	Name=XP_026667254.1;ID=cds-XP_026667254.1;Dbxref=GeneID:108622392%2CGenbank:XP_026667254.1;Parent=rna-XM_026811453.1
NW_017143660.1	Gnomon	CDS	57764	57923	.	-	0	Name=XP_026667254.1;ID=cds-XP_026667254.1;Dbxref=GeneID:108622392%2CGenbank:XP_026667254.1;Parent=rna-XM_026811453.1
NW_017143660.1	Gnomon	CDS	57398	57672	.	-	0	Name=XP_026667254.1;ID=cds-XP_026667254.1;Dbxref=GeneID:108622392%2CGenbank:XP_026667254.1;Parent=rna-XM_026811453.1
NW_017143660.1	Gnomon	CDS	57096	57321	.	-	0	Name=XP_026667254.1;ID=cds-XP_026667254.1;Dbxref=GeneID:108622392%2CGenbank:XP_026667254.1;Parent=rna-XM_026811453.1
NW_017143660.1	Gnomon	CDS	56924	57020	.	-	0	Name=XP_026667254.1;ID=cds-XP_026667254.1;Dbxref=GeneID:108622392%2CGenbank:XP_026667254.1;Parent=rna-XM_026811453.1
NW_017143660.1	Gnomon	CDS	56683	56855	.	-	0	Name=XP_026667254.1;ID=cds-XP_026667254.1;Dbxref=GeneID:108622392%2CGenbank:XP_026667254.1;Parent=rna-XM_026811453.1
NW_017143660.1	Gnomon	mRNA	153696	155433	.	-	.	Name=XM_018020174.2;ID=rna-XM_018020174.2;Dbxref=GeneID:108622351%2CGenbank:XM_018020174.2;Parent=gene-LOC108622351
NW_017143660.1	Gnomon	mRNA	117927	146501	.	+	.	Name=XM_018020229.2;ID=rna-XM_018020229.2;Dbxref=GeneID:108622378%2CGenbank:XM_018020229.2;Parent=gene-LOC108622378
NW_017143660.1	Gnomon	exon	117925	118327	.	+	.	ID=exon-XM_026811411.1-1;Dbxref=GeneID:108622378%2CGenbank:XM_026811411.1;Parent=rna-XM_026811411.1
NW_017143660.1	Gnomon	exon	129733	129884	.	+	.	ID=exon-XM_026811411.1-2;Dbxref=GeneID:108622378%2CGenbank:XM_026811411.1;Parent=rna-XM_026811411.1
NW_017143660.1	Gnomon	exon	129980	130151	.	+	.	ID=exon-XM_026811411.1-3;Dbxref=GeneID:108622378%2CGenbank:XM_026811411.1;Parent=rna-XM_026811411.1
NW_017143660.1	Gnomon	exon	130244	130380	.	+	.	ID=exon-XM_026811411.1-4;Dbxref=GeneID:108622378%2CGenbank:XM_026811411.1;Parent=rna-XM_026811411.1
NW_017143660.1	Gnomon	exon	130830	130930	.	+	.	ID=exon-XM_026811411.1-5;Dbxref=GeneID:108622378%2CGenbank:XM_026811411.1;Parent=rna-XM_026811411.1
NW_017143660.1	Gnomon	exon	132008	132230	.	+	.	ID=exon-XM_026811411.1-6;Dbxref=GeneID:108622378%2CGenbank:XM_026811411.1;Parent=rna-XM_026811411.1
NW_017143660.1	Gnomon	exon	133366	133551	.	+	.	ID=exon-XM_026811411.1-7;Dbxref=GeneID:108622378%2CGenbank:XM_026811411.1;Parent=rna-XM_026811411.1
NW_017143660.1	Gnomon	exon	133828	133927	.	+	.	ID=exon-XM_026811411.1-8;Dbxref=GeneID:108622378%2CGenbank:XM_026811411.1;Parent=rna-XM_026811411.1
NW_017143660.1	Gnomon	exon	134113	134259	.	+	.	ID=exon-XM_026811411.1-9;Dbxref=GeneID:108622378%2CGenbank:XM_026811411.1;Parent=rna-XM_026811411.1
NW_017143660.1	Gnomon	CDS	194803	195092	.	-	0	Name=XP_017875664.1;ID=cds-XP_017875664.1;Dbxref=GeneID:108622352%2CGenbank:XP_017875664.1;Parent=rna-XM_018020175.2
NW_017143660.1	Gnomon	CDS	194541	194652	.	-	0	Name=XP_017875664.1;ID=cds-XP_017875664.1;Dbxref=GeneID:108622352%2CGenbank:XP_017875664.1;Parent=rna-XM_018020175.2
NW_017143660.1	Gnomon	mRNA	64033	67132	.	+	.	Name=XM_026811407.1;ID=rna-XM_026811407.1;Dbxref=GeneID:108622389%2CGenbank:XM_026811407.1;Parent=gene-LOC108622389
NW_017143660.1	Gnomon	mRNA	105633	110338	.	+	.	Name=XM_026811408.1;ID=rna-XM_026811408.1;Dbxref=GeneID:108622399%2CGenbank:XM_026811408.1;Parent=gene-LOC108622399
NW_017143660.1	Gnomon	CDS	246043	246082	.	+	0	Name=XP_017875665.2;ID=cds-XP_017875665.2;Dbxref=GeneID:108622353%2CGenbank:XP_017875665.2;Note=The sequence of the model RefSeq protein was modified relative to this genomic sequence to represent the inferred CDS: substituted 1 base at 1 genomic stop codon;Parent=rna-XM_018020176.2
NW_017143660.1	Gnomon	CDS	246184	246244	.	+	0	Name=XP_017875665.2;ID=cds-XP_017875665.2;Dbxref=GeneID:108622353%2CGenbank:XP_017875665.2;Note=The sequence of the model RefSeq protein was modified relative to this genomic sequence to represent the inferred CDS: substituted 1 base at 1 genomic stop codon;Parent=rna-XM_018020176.2
NW_017143660.1	Gnomon	CDS	247637	247694	.	+	0	Name=XP_017875665.2;ID=cds-XP_017875665.2;Dbxref=GeneID:108622353%2CGenbank:XP_017875665.2;Note=The sequence of the model RefSeq protein was modified relative to this genomic sequence to represent the inferred CDS: substituted 1 base at 1 genomic stop codon;Parent=rna-XM_018020176.2
NW_017143660.1	Gnomon	CDS	249451	249708	.	+	0	Name=XP_017875665.2;ID=cds-XP_017875665.2;Dbxref=GeneID:108622353%2CGenbank:XP_017875665.2;Note=The sequence of the model RefSeq protein was modified relative to this genomic sequence to represent the inferred CDS: substituted 1 base at 1 genomic stop codon;Parent=rna-XM_018020176.2
NW_017143660.1	Gnomon	CDS	249972	250311	.	+	0	Name=XP_017875665.2;ID=cds-XP_017875665.2;Dbxref=GeneID:108622353%2CGenbank:XP_017875665.2;Note=The sequence of the model RefSeq protein was modified relative to this genomic sequence to represent the inferred CDS: substituted 1 base at 1 genomic stop codon;Parent=rna-XM_018020176.2
NW_017143660.1	Gnomon	CDS	250381	253826	.	+	0	Name=XP_017875665.2;ID=cds-XP_017875665.2;Dbxref=GeneID:108622353%2CGenbank:XP_017875665.2;Note=The sequence of the model RefSeq protein was modified relative to this genomic sequence to represent the inferred CDS: substituted 1 base at 1 genomic stop codon;Parent=rna-XM_018020176.2
NW_017143660.1	Gnomon	mRNA	105590	113130	.	+	.	Name=XM_026811409.1;ID=rna-XM_026811409.1;Dbxref=GeneID:108622399%2CGenbank:XM_026811409.1;Parent=gene-LOC108622399
NW_017143660.1	Gnomon	exon	135481	135607	.	+	.	ID=exon-XM_026811415.1-10;Dbxref=GeneID:108622378%2CGenbank:XM_026811415.1;Parent=rna-XM_026811415.1
NW_017143660.1	Gnomon	exon	138450	141482	.	+	.	ID=exon-XM_026811415.1-11;Dbxref=GeneID:108622378%2CGenbank:XM_026811415.1;Parent=rna-XM_026811415.1
NW_017143660.1	Gnomon	exon	142101	142242	.	+	.	ID=exon-XM_026811415.1-12;Dbxref=GeneID:108622378%2CGenbank:XM_026811415.1;Parent=rna-XM_026811415.1
NW_017143660.1	Gnomon	exon	142865	143051	.	+	.	ID=exon-XM_026811415.1-13;Dbxref=GeneID:108622378%2CGenbank:XM_026811415.1;Parent=rna-XM_026811415.1
NW_017143660.1	Gnomon	exon	143124	143244	.	+	.	ID=exon-XM_026811415.1-14;Dbxref=GeneID:108622378%2CGenbank:XM_026811415.1;Parent=rna-XM_026811415.1
NW_017143660.1	Gnomon	exon	143313	143428	.	+	.	ID=exon-XM_026811415.1-15;Dbxref=GeneID:108622378%2CGenbank:XM_026811415.1;Parent=rna-XM_026811415.1
NW_017143660.1	Gnomon	exon	143572	146501	.	+	.	ID=exon-XM_026811415.1-16;Dbxref=GeneID:108622378%2CGenbank:XM_026811415.1;Parent=rna-XM_026811415.1
NW_017143660.1	Gnomon	CDS	172178	172231	.	+	0	Name=XP_017875662.1;ID=cds-XP_017875662.1;Dbxref=GeneID:108622350%2CGenbank:XP_017875662.1;Parent=rna-XM_018020173.2
NW_017143660.1	Gnomon	CDS	172411	172442	.	+	0	Name=XP_017875662.1;ID=cds-XP_017875662.1;Dbxref=GeneID:108622350%2CGenbank:XP_017875662.1;Parent=rna-XM_018020173.2
NW_017143660.1	Gnomon	CDS	172508	172573	.	+	0	Name=XP_017875662.1;ID=cds-XP_017875662.1;Dbxref=GeneID:108622350%2CGenbank:XP_017875662.1;Parent=rna-XM_018020173.2
NW_017143660.1	Gnomon	CDS	172646	172693	.	+	0	Name=XP_017875662.1;ID=cds-XP_017875662.1;Dbxref=GeneID:108622350%2CGenbank:XP_017875662.1;Parent=rna-XM_018020173.2
NW_017143660.1	Gnomon	CDS	172815	173061	.	+	0	Name=XP_017875662.1;ID=cds-XP_017875662.1;Dbxref=GeneID:108622350%2CGenbank:XP_017875662.1;Parent=rna-XM_018020173.2
NW_017143660.1	Gnomon	CDS	173138	173302	.	+	0	Name=XP_017875662.1;ID=cds-XP_017875662.1;Dbxref=GeneID:108622350%2CGenbank:XP_017875662.1;Parent=rna-XM_018020173.2
NW_017143660.1	Gnomon	CDS	173413	173460	.	+	0	Name=XP_017875662.1;ID=cds-XP_017875662.1;Dbxref=GeneID:108622350%2CGenbank:XP_017875662.1;Parent=rna-XM_018020173.2
NW_017143660.1	Gnomon	mRNA	77716	87546	.	+	.	Name=XM_026811405.1;ID=rna-XM_026811405.1;Dbxref=GeneID:108622366%2CGenbank:XM_026811405.1;Parent=gene-LOC108622366
NW_017143660.1	Gnomon	CDS	182451	182693	.	+	0	Name=XP_017875661.1;ID=cds-XP_017875661.1;Dbxref=GeneID:108622349%2CGenbank:XP_017875661.1;Parent=rna-XM_018020172.2
NW_017143660.1	Gnomon	CDS	157646	158020	.	-	0	Name=XP_026667257.1;ID=cds-XP_026667257.1;Dbxref=GeneID:108622379%2CGenbank:XP_026667257.1;Parent=rna-XM_026811456.1
NW_017143660.1	Gnomon	CDS	157211	157396	.	-	0	Name=XP_026667257.1;ID=cds-XP_026667257.1;Dbxref=GeneID:108622379%2CGenbank:XP_026667257.1;Parent=rna-XM_026811456.1
NW_017143660.1	Gnomon	CDS	156892	157133	.	-	0	Name=XP_026667257.1;ID=cds-XP_026667257.1;Dbxref=GeneID:108622379%2CGenbank:XP_026667257.1;Parent=rna-XM_026811456.1
NW_017143660.1	Gnomon	CDS	156653	156821	.	-	0	Name=XP_026667257.1;ID=cds-XP_026667257.1;Dbxref=GeneID:108622379%2CGenbank:XP_026667257.1;Parent=rna-XM_026811456.1
NW_017143660.1	Gnomon	CDS	156436	156576	.	-	0	Name=XP_026667257.1;ID=cds-XP_026667257.1;Dbxref=GeneID:108622379%2CGenbank:XP_026667257.1;Parent=rna-XM_026811456.1
NW_017143660.1	Gnomon	CDS	156247	156366	.	-	0	Name=XP_026667257.1;ID=cds-XP_026667257.1;Dbxref=GeneID:108622379%2CGenbank:XP_026667257.1;Parent=rna-XM_026811456.1
NW_017143660.1	Gnomon	CDS	156052	156174	.	-	0	Name=XP_026667257.1;ID=cds-XP_026667257.1;Dbxref=GeneID:108622379%2CGenbank:XP_026667257.1;Parent=rna-XM_026811456.1
NW_017143660.1	Gnomon	mRNA	184678	185845	.	-	.	Name=XM_018020170.2;ID=rna-XM_018020170.2;Dbxref=GeneID:108622348%2CGenbank:XM_018020170.2;Parent=gene-LOC108622348
NW_017143660.1	Gnomon	exon	202197	204612	.	-	.	ID=exon-XM_018020220.2-10;Dbxref=GeneID:108622374%2CGenbank:XM_018020220.2;Parent=rna-XM_018020220.2
NW_017143660.1	Gnomon	CDS	154961	154985	.	-	0	Name=XP_017875663.1;ID=cds-XP_017875663.1;Dbxref=GeneID:108622351%2CGenbank:XP_017875663.1;Parent=rna-XM_018020174.2
NW_017143660.1	Gnomon	CDS	154713	154891	.	-	0	Name=XP_017875663.1;ID=cds-XP_017875663.1;Dbxref=GeneID:108622351%2CGenbank:XP_017875663.1;Parent=rna-XM_018020174.2
NW_017143660.1	Gnomon	CDS	154507	154642	.	-	0	Name=XP_017875663.1;ID=cds-XP_017875663.1;Dbxref=GeneID:108622351%2CGenbank:XP_017875663.1;Parent=rna-XM_018020174.2
NW_017143660.1	Gnomon	CDS	154063	154442	.	-	0	Name=XP_017875663.1;ID=cds-XP_017875663.1;Dbxref=GeneID:108622351%2CGenbank:XP_017875663.1;Parent=rna-XM_018020174.2
NW_017143660.1	Gnomon	CDS	153817	153981	.	-	0	Name=XP_017875663.1;ID=cds-XP_017875663.1;Dbxref=GeneID:108622351%2CGenbank:XP_017875663.1;Parent=rna-XM_018020174.2
NW_017143660.1	Gnomon	mRNA	63973	67132	.	+	.	Name=XM_026811406.1;ID=rna-XM_026811406.1;Dbxref=GeneID:108622389%2CGenbank:XM_026811406.1;Parent=gene-LOC108622389
NW_017143660.1	Gnomon	CDS	163131	163257	.	+	0	Name=XP_026667258.1;ID=cds-XP_026667258.1;Dbxref=GeneID:108622382%2CGenbank:XP_026667258.1;Parent=rna-XM_026811457.1
NW_017143660.1	Gnomon	CDS	163327	163493	.	+	0	Name=XP_026667258.1;ID=cds-XP_026667258.1;Dbxref=GeneID:108622382%2CGenbank:XP_026667258.1;Parent=rna-XM_026811457.1
NW_017143660.1	Gnomon	CDS	163566	163694	.	+	0	Name=XP_026667258.1;ID=cds-XP_026667258.1;Dbxref=GeneID:108622382%2CGenbank:XP_026667258.1;Parent=rna-XM_026811457.1
NW_017143660.1	Gnomon	CDS	163920	164146	.	+	0	Name=XP_026667258.1;ID=cds-XP_026667258.1;Dbxref=GeneID:108622382%2CGenbank:XP_026667258.1;Parent=rna-XM_026811457.1
NW_017143660.1	Gnomon	CDS	164223	164427	.	+	0	Name=XP_026667258.1;ID=cds-XP_026667258.1;Dbxref=GeneID:108622382%2CGenbank:XP_026667258.1;Parent=rna-XM_026811457.1
NW_017143660.1	Gnomon	CDS	164497	164722	.	+	0	Name=XP_026667258.1;ID=cds-XP_026667258.1;Dbxref=GeneID:108622382%2CGenbank:XP_026667258.1;Parent=rna-XM_026811457.1
NW_017143660.1	Gnomon	CDS	164789	164964	.	+	0	Name=XP_026667258.1;ID=cds-XP_026667258.1;Dbxref=GeneID:108622382%2CGenbank:XP_026667258.1;Parent=rna-XM_026811457.1
NW_017143660.1	Gnomon	exon	310493	310618	.	+	.	ID=exon-XM_026811434.1-4;Dbxref=GeneID:108622342%2CGenbank:XM_026811434.1;Parent=rna-XM_026811434.1
NW_017143660.1	Gnomon	exon	314212	314358	.	+	.	ID=exon-XM_026811434.1-5;Dbxref=GeneID:108622342%2CGenbank:XM_026811434.1;Parent=rna-XM_026811434.1
NW_017143660.1	Gnomon	exon	315140	316343	.	+	.	ID=exon-XM_026811434.1-6;Dbxref=GeneID:108622342%2CGenbank:XM_026811434.1;Parent=rna-XM_026811434.1
NW_017143660.1	Gnomon	exon	306033	307179	.	+	.	ID=exon-XM_026811434.1-1;Dbxref=GeneID:108622342%2CGenbank:XM_026811434.1;Parent=rna-XM_026811434.1
NW_017143660.1	Gnomon	exon	307966	308444	.	+	.	ID=exon-XM_026811434.1-2;Dbxref=GeneID:108622342%2CGenbank:XM_026811434.1;Parent=rna-XM_026811434.1
NW_017143660.1	Gnomon	exon	308932	310132	.	+	.	ID=exon-XM_026811434.1-3;Dbxref=GeneID:108622342%2CGenbank:XM_026811434.1;Parent=rna-XM_026811434.1
NW_017143660.1	Gnomon	mRNA	197634	201855	.	-	.	Name=XM_018020225.2;ID=rna-XM_018020225.2;Dbxref=GeneID:108622376%2CGenbank:XM_018020225.2;Parent=gene-LOC108622376
NW_017143660.1	Gnomon	CDS	118226	118327	.	+	0	Name=XP_026667211.1;ID=cds-XP_026667211.1;Dbxref=GeneID:108622378%2CGenbank:XP_026667211.1;Parent=rna-XM_026811410.1
NW_017143660.1	Gnomon	CDS	129733	129884	.	+	0	Name=XP_026667211.1;ID=cds-XP_026667211.1;Dbxref=GeneID:108622378%2CGenbank:XP_026667211.1;Parent=rna-XM_026811410.1
NW_017143660.1	Gnomon	CDS	129980	130151	.	+	0	Name=XP_026667211.1;ID=cds-XP_026667211.1;Dbxref=GeneID:108622378%2CGenbank:XP_026667211.1;Parent=rna-XM_026811410.1
NW_017143660.1	Gnomon	CDS	130244	130380	.	+	0	Name=XP_026667211.1;ID=cds-XP_026667211.1;Dbxref=GeneID:108622378%2CGenbank:XP_026667211.1;Parent=rna-XM_026811410.1
NW_017143660.1	Gnomon	CDS	130830	130930	.	+	0	Name=XP_026667211.1;ID=cds-XP_026667211.1;Dbxref=GeneID:108622378%2CGenbank:XP_026667211.1;Parent=rna-XM_026811410.1
NW_017143660.1	Gnomon	CDS	132008	132230	.	+	0	Name=XP_026667211.1;ID=cds-XP_026667211.1;Dbxref=GeneID:108622378%2CGenbank:XP_026667211.1;Parent=rna-XM_026811410.1
NW_017143660.1	Gnomon	CDS	133366	133551	.	+	0	Name=XP_026667211.1;ID=cds-XP_026667211.1;Dbxref=GeneID:108622378%2CGenbank:XP_026667211.1;Parent=rna-XM_026811410.1
NW_017143660.1	Gnomon	CDS	133828	133927	.	+	0	Name=XP_026667211.1;ID=cds-XP_026667211.1;Dbxref=GeneID:108622378%2CGenbank:XP_026667211.1;Parent=rna-XM_026811410.1
NW_017143660.1	Gnomon	CDS	134113	134259	.	+	0	Name=XP_026667211.1;ID=cds-XP_026667211.1;Dbxref=GeneID:108622378%2CGenbank:XP_026667211.1;Parent=rna-XM_026811410.1
NW_017143660.1	Gnomon	CDS	134722	134775	.	+	0	Name=XP_026667211.1;ID=cds-XP_026667211.1;Dbxref=GeneID:108622378%2CGenbank:XP_026667211.1;Parent=rna-XM_026811410.1
NW_017143660.1	Gnomon	CDS	135481	135607	.	+	0	Name=XP_026667211.1;ID=cds-XP_026667211.1;Dbxref=GeneID:108622378%2CGenbank:XP_026667211.1;Parent=rna-XM_026811410.1
NW_017143660.1	Gnomon	CDS	136100	136153	.	+	0	Name=XP_026667211.1;ID=cds-XP_026667211.1;Dbxref=GeneID:108622378%2CGenbank:XP_026667211.1;Parent=rna-XM_026811410.1
NW_017143660.1	Gnomon	CDS	142101	142242	.	+	0	Name=XP_026667211.1;ID=cds-XP_026667211.1;Dbxref=GeneID:108622378%2CGenbank:XP_026667211.1;Parent=rna-XM_026811410.1
NW_017143660.1	Gnomon	CDS	142865	143051	.	+	0	Name=XP_026667211.1;ID=cds-XP_026667211.1;Dbxref=GeneID:108622378%2CGenbank:XP_026667211.1;Parent=rna-XM_026811410.1
NW_017143660.1	Gnomon	CDS	143124	143244	.	+	0	Name=XP_026667211.1;ID=cds-XP_026667211.1;Dbxref=GeneID:108622378%2CGenbank:XP_026667211.1;Parent=rna-XM_026811410.1
NW_017143660.1	Gnomon	CDS	143313	143428	.	+	0	Name=XP_026667211.1;ID=cds-XP_026667211.1;Dbxref=GeneID:108622378%2CGenbank:XP_026667211.1;Parent=rna-XM_026811410.1
NW_017143660.1	Gnomon	CDS	143572	143649	.	+	0	Name=XP_026667211.1;ID=cds-XP_026667211.1;Dbxref=GeneID:108622378%2CGenbank:XP_026667211.1;Parent=rna-XM_026811410.1
NW_017143660.1	Gnomon	CDS	118226	118327	.	+	0	Name=XP_026667212.1;ID=cds-XP_026667212.1;Dbxref=GeneID:108622378%2CGenbank:XP_026667212.1;Parent=rna-XM_026811411.1
NW_017143660.1	Gnomon	CDS	129733	129884	.	+	0	Name=XP_026667212.1;ID=cds-XP_026667212.1;Dbxref=GeneID:108622378%2CGenbank:XP_026667212.1;Parent=rna-XM_026811411.1
NW_017143660.1	Gnomon	CDS	129980	130151	.	+	0	Name=XP_026667212.1;ID=cds-XP_026667212.1;Dbxref=GeneID:108622378%2CGenbank:XP_026667212.1;Parent=rna-XM_026811411.1
NW_017143660.1	Gnomon	CDS	130244	130380	.	+	0	Name=XP_026667212.1;ID=cds-XP_026667212.1;Dbxref=GeneID:108622378%2CGenbank:XP_026667212.1;Parent=rna-XM_026811411.1
NW_017143660.1	Gnomon	CDS	130830	130930	.	+	0	Name=XP_026667212.1;ID=cds-XP_026667212.1;Dbxref=GeneID:108622378%2CGenbank:XP_026667212.1;Parent=rna-XM_026811411.1
NW_017143660.1	Gnomon	CDS	132008	132230	.	+	0	Name=XP_026667212.1;ID=cds-XP_026667212.1;Dbxref=GeneID:108622378%2CGenbank:XP_026667212.1;Parent=rna-XM_026811411.1
NW_017143660.1	Gnomon	CDS	133366	133551	.	+	0	Name=XP_026667212.1;ID=cds-XP_026667212.1;Dbxref=GeneID:108622378%2CGenbank:XP_026667212.1;Parent=rna-XM_026811411.1
NW_017143660.1	Gnomon	CDS	133828	133927	.	+	0	Name=XP_026667212.1;ID=cds-XP_026667212.1;Dbxref=GeneID:108622378%2CGenbank:XP_026667212.1;Parent=rna-XM_026811411.1
NW_017143660.1	Gnomon	CDS	134113	134259	.	+	0	Name=XP_026667212.1;ID=cds-XP_026667212.1;Dbxref=GeneID:108622378%2CGenbank:XP_026667212.1;Parent=rna-XM_026811411.1
NW_017143660.1	Gnomon	CDS	134722	134775	.	+	0	Name=XP_026667212.1;ID=cds-XP_026667212.1;Dbxref=GeneID:108622378%2CGenbank:XP_026667212.1;Parent=rna-XM_026811411.1
NW_017143660.1	Gnomon	CDS	135481	135607	.	+	0	Name=XP_026667212.1;ID=cds-XP_026667212.1;Dbxref=GeneID:108622378%2CGenbank:XP_026667212.1;Parent=rna-XM_026811411.1
NW_017143660.1	Gnomon	CDS	142101	142242	.	+	0	Name=XP_026667212.1;ID=cds-XP_026667212.1;Dbxref=GeneID:108622378%2CGenbank:XP_026667212.1;Parent=rna-XM_026811411.1
NW_017143660.1	Gnomon	CDS	142865	143051	.	+	0	Name=XP_026667212.1;ID=cds-XP_026667212.1;Dbxref=GeneID:108622378%2CGenbank:XP_026667212.1;Parent=rna-XM_026811411.1
NW_017143660.1	Gnomon	CDS	143124	143244	.	+	0	Name=XP_026667212.1;ID=cds-XP_026667212.1;Dbxref=GeneID:108622378%2CGenbank:XP_026667212.1;Parent=rna-XM_026811411.1
NW_017143660.1	Gnomon	CDS	143313	143428	.	+	0	Name=XP_026667212.1;ID=cds-XP_026667212.1;Dbxref=GeneID:108622378%2CGenbank:XP_026667212.1;Parent=rna-XM_026811411.1
NW_017143660.1	Gnomon	CDS	143572	143649	.	+	0	Name=XP_026667212.1;ID=cds-XP_026667212.1;Dbxref=GeneID:108622378%2CGenbank:XP_026667212.1;Parent=rna-XM_026811411.1
NW_017143660.1	Gnomon	exon	42422	44560	.	+	.	ID=exon-XM_018020243.2-1;Dbxref=GeneID:108622386%2CGenbank:XM_018020243.2;Parent=rna-XM_018020243.2
NW_017143660.1	Gnomon	exon	205063	207813	.	-	.	ID=exon-XM_018020220.2-9;Dbxref=GeneID:108622374%2CGenbank:XM_018020220.2;Parent=rna-XM_018020220.2
NW_017143660.1	Gnomon	exon	208190	208648	.	-	.	ID=exon-XM_018020220.2-7;Dbxref=GeneID:108622374%2CGenbank:XM_018020220.2;Parent=rna-XM_018020220.2
NW_017143660.1	Gnomon	exon	207921	208060	.	-	.	ID=exon-XM_018020220.2-8;Dbxref=GeneID:108622374%2CGenbank:XM_018020220.2;Parent=rna-XM_018020220.2
NW_017143660.1	Gnomon	exon	212233	213189	.	-	.	ID=exon-XM_018020220.2-1;Dbxref=GeneID:108622374%2CGenbank:XM_018020220.2;Parent=rna-XM_018020220.2
NW_017143660.1	Gnomon	exon	211899	212153	.	-	.	ID=exon-XM_018020220.2-2;Dbxref=GeneID:108622374%2CGenbank:XM_018020220.2;Parent=rna-XM_018020220.2
NW_017143660.1	Gnomon	exon	210960	211250	.	-	.	ID=exon-XM_018020220.2-5;Dbxref=GeneID:108622374%2CGenbank:XM_018020220.2;Parent=rna-XM_018020220.2
NW_017143660.1	Gnomon	exon	208718	210874	.	-	.	ID=exon-XM_018020220.2-6;Dbxref=GeneID:108622374%2CGenbank:XM_018020220.2;Parent=rna-XM_018020220.2
NW_017143660.1	Gnomon	exon	211558	211814	.	-	.	ID=exon-XM_018020220.2-3;Dbxref=GeneID:108622374%2CGenbank:XM_018020220.2;Parent=rna-XM_018020220.2
NW_017143660.1	Gnomon	exon	211329	211488	.	-	.	ID=exon-XM_018020220.2-4;Dbxref=GeneID:108622374%2CGenbank:XM_018020220.2;Parent=rna-XM_018020220.2
NW_017143660.1	Gnomon	CDS	106467	106574	.	+	0	Name=XP_026667210.1;ID=cds-XP_026667210.1;Dbxref=GeneID:108622399%2CGenbank:XP_026667210.1;Parent=rna-XM_026811409.1
NW_017143660.1	Gnomon	CDS	106999	107150	.	+	0	Name=XP_026667210.1;ID=cds-XP_026667210.1;Dbxref=GeneID:108622399%2CGenbank:XP_026667210.1;Parent=rna-XM_026811409.1
NW_017143660.1	Gnomon	CDS	107821	107887	.	+	0	Name=XP_026667210.1;ID=cds-XP_026667210.1;Dbxref=GeneID:108622399%2CGenbank:XP_026667210.1;Parent=rna-XM_026811409.1
NW_017143660.1	Gnomon	CDS	107967	108214	.	+	0	Name=XP_026667210.1;ID=cds-XP_026667210.1;Dbxref=GeneID:108622399%2CGenbank:XP_026667210.1;Parent=rna-XM_026811409.1
NW_017143660.1	Gnomon	CDS	108282	108594	.	+	0	Name=XP_026667210.1;ID=cds-XP_026667210.1;Dbxref=GeneID:108622399%2CGenbank:XP_026667210.1;Parent=rna-XM_026811409.1
NW_017143660.1	Gnomon	CDS	111236	111713	.	+	0	Name=XP_026667210.1;ID=cds-XP_026667210.1;Dbxref=GeneID:108622399%2CGenbank:XP_026667210.1;Parent=rna-XM_026811409.1
NW_017143660.1	Gnomon	CDS	112038	112349	.	+	0	Name=XP_026667210.1;ID=cds-XP_026667210.1;Dbxref=GeneID:108622399%2CGenbank:XP_026667210.1;Parent=rna-XM_026811409.1
NW_017143660.1	Gnomon	CDS	113002	113057	.	+	0	Name=XP_026667210.1;ID=cds-XP_026667210.1;Dbxref=GeneID:108622399%2CGenbank:XP_026667210.1;Parent=rna-XM_026811409.1
NW_017143660.1	Gnomon	CDS	118226	118327	.	+	0	Name=XP_026667215.1;ID=cds-XP_026667215.1;Dbxref=GeneID:108622378%2CGenbank:XP_026667215.1;Parent=rna-XM_026811414.1
NW_017143660.1	Gnomon	CDS	129733	129884	.	+	0	Name=XP_026667215.1;ID=cds-XP_026667215.1;Dbxref=GeneID:108622378%2CGenbank:XP_026667215.1;Parent=rna-XM_026811414.1
NW_017143660.1	Gnomon	CDS	129980	130151	.	+	0	Name=XP_026667215.1;ID=cds-XP_026667215.1;Dbxref=GeneID:108622378%2CGenbank:XP_026667215.1;Parent=rna-XM_026811414.1
NW_017143660.1	Gnomon	CDS	130244	130380	.	+	0	Name=XP_026667215.1;ID=cds-XP_026667215.1;Dbxref=GeneID:108622378%2CGenbank:XP_026667215.1;Parent=rna-XM_026811414.1
NW_017143660.1	Gnomon	CDS	130830	130930	.	+	0	Name=XP_026667215.1;ID=cds-XP_026667215.1;Dbxref=GeneID:108622378%2CGenbank:XP_026667215.1;Parent=rna-XM_026811414.1
NW_017143660.1	Gnomon	CDS	132008	132230	.	+	0	Name=XP_026667215.1;ID=cds-XP_026667215.1;Dbxref=GeneID:108622378%2CGenbank:XP_026667215.1;Parent=rna-XM_026811414.1
NW_017143660.1	Gnomon	CDS	133366	133551	.	+	0	Name=XP_026667215.1;ID=cds-XP_026667215.1;Dbxref=GeneID:108622378%2CGenbank:XP_026667215.1;Parent=rna-XM_026811414.1
NW_017143660.1	Gnomon	CDS	133828	133927	.	+	0	Name=XP_026667215.1;ID=cds-XP_026667215.1;Dbxref=GeneID:108622378%2CGenbank:XP_026667215.1;Parent=rna-XM_026811414.1
NW_017143660.1	Gnomon	CDS	135481	135607	.	+	0	Name=XP_026667215.1;ID=cds-XP_026667215.1;Dbxref=GeneID:108622378%2CGenbank:XP_026667215.1;Parent=rna-XM_026811414.1
NW_017143660.1	Gnomon	CDS	136100	136153	.	+	0	Name=XP_026667215.1;ID=cds-XP_026667215.1;Dbxref=GeneID:108622378%2CGenbank:XP_026667215.1;Parent=rna-XM_026811414.1
NW_017143660.1	Gnomon	CDS	142101	142242	.	+	0	Name=XP_026667215.1;ID=cds-XP_026667215.1;Dbxref=GeneID:108622378%2CGenbank:XP_026667215.1;Parent=rna-XM_026811414.1
NW_017143660.1	Gnomon	CDS	142865	143051	.	+	0	Name=XP_026667215.1;ID=cds-XP_026667215.1;Dbxref=GeneID:108622378%2CGenbank:XP_026667215.1;Parent=rna-XM_026811414.1
NW_017143660.1	Gnomon	CDS	143124	143244	.	+	0	Name=XP_026667215.1;ID=cds-XP_026667215.1;Dbxref=GeneID:108622378%2CGenbank:XP_026667215.1;Parent=rna-XM_026811414.1
NW_017143660.1	Gnomon	CDS	143313	143428	.	+	0	Name=XP_026667215.1;ID=cds-XP_026667215.1;Dbxref=GeneID:108622378%2CGenbank:XP_026667215.1;Parent=rna-XM_026811414.1
NW_017143660.1	Gnomon	CDS	143572	143649	.	+	0	Name=XP_026667215.1;ID=cds-XP_026667215.1;Dbxref=GeneID:108622378%2CGenbank:XP_026667215.1;Parent=rna-XM_026811414.1
NW_017143660.1	Gnomon	mRNA	202197	213189	.	-	.	Name=XM_018020220.2;ID=rna-XM_018020220.2;Dbxref=GeneID:108622374%2CGenbank:XM_018020220.2;Parent=gene-LOC108622374
NW_017143660.1	Gnomon	exon	30098	30580	.	+	.	ID=exon-XM_018020242.2-1;Dbxref=GeneID:108622385%2CGenbank:XM_018020242.2;Parent=rna-XM_018020242.2
NW_017143660.1	Gnomon	exon	34515	34601	.	+	.	ID=exon-XM_018020242.2-2;Dbxref=GeneID:108622385%2CGenbank:XM_018020242.2;Parent=rna-XM_018020242.2
NW_017143660.1	Gnomon	exon	40918	41044	.	+	.	ID=exon-XM_018020242.2-3;Dbxref=GeneID:108622385%2CGenbank:XM_018020242.2;Parent=rna-XM_018020242.2
NW_017143660.1	Gnomon	exon	41580	41682	.	+	.	ID=exon-XM_018020242.2-4;Dbxref=GeneID:108622385%2CGenbank:XM_018020242.2;Parent=rna-XM_018020242.2
NW_017143660.1	Gnomon	exon	41764	42047	.	+	.	ID=exon-XM_018020242.2-5;Dbxref=GeneID:108622385%2CGenbank:XM_018020242.2;Parent=rna-XM_018020242.2
NW_017143660.1	Gnomon	exon	42137	42453	.	+	.	ID=exon-XM_018020242.2-6;Dbxref=GeneID:108622385%2CGenbank:XM_018020242.2;Parent=rna-XM_018020242.2
NW_017143660.1	Gnomon	CDS	118226	118327	.	+	0	Name=XP_026667216.1;ID=cds-XP_026667216.1;Dbxref=GeneID:108622378%2CGenbank:XP_026667216.1;Parent=rna-XM_026811415.1
NW_017143660.1	Gnomon	CDS	129733	129884	.	+	0	Name=XP_026667216.1;ID=cds-XP_026667216.1;Dbxref=GeneID:108622378%2CGenbank:XP_026667216.1;Parent=rna-XM_026811415.1
NW_017143660.1	Gnomon	CDS	129980	130151	.	+	0	Name=XP_026667216.1;ID=cds-XP_026667216.1;Dbxref=GeneID:108622378%2CGenbank:XP_026667216.1;Parent=rna-XM_026811415.1
NW_017143660.1	Gnomon	CDS	130244	130380	.	+	0	Name=XP_026667216.1;ID=cds-XP_026667216.1;Dbxref=GeneID:108622378%2CGenbank:XP_026667216.1;Parent=rna-XM_026811415.1
NW_017143660.1	Gnomon	CDS	130830	130930	.	+	0	Name=XP_026667216.1;ID=cds-XP_026667216.1;Dbxref=GeneID:108622378%2CGenbank:XP_026667216.1;Parent=rna-XM_026811415.1
NW_017143660.1	Gnomon	CDS	131431	131593	.	+	0	Name=XP_026667216.1;ID=cds-XP_026667216.1;Dbxref=GeneID:108622378%2CGenbank:XP_026667216.1;Parent=rna-XM_026811415.1
NW_017143660.1	Gnomon	CDS	132018	132230	.	+	0	Name=XP_026667216.1;ID=cds-XP_026667216.1;Dbxref=GeneID:108622378%2CGenbank:XP_026667216.1;Parent=rna-XM_026811415.1
NW_017143660.1	Gnomon	CDS	133366	133551	.	+	0	Name=XP_026667216.1;ID=cds-XP_026667216.1;Dbxref=GeneID:108622378%2CGenbank:XP_026667216.1;Parent=rna-XM_026811415.1
NW_017143660.1	Gnomon	CDS	133828	133927	.	+	0	Name=XP_026667216.1;ID=cds-XP_026667216.1;Dbxref=GeneID:108622378%2CGenbank:XP_026667216.1;Parent=rna-XM_026811415.1
NW_017143660.1	Gnomon	CDS	135481	135607	.	+	0	Name=XP_026667216.1;ID=cds-XP_026667216.1;Dbxref=GeneID:108622378%2CGenbank:XP_026667216.1;Parent=rna-XM_026811415.1
NW_017143660.1	Gnomon	CDS	138450	141482	.	+	0	Name=XP_026667216.1;ID=cds-XP_026667216.1;Dbxref=GeneID:108622378%2CGenbank:XP_026667216.1;Parent=rna-XM_026811415.1
NW_017143660.1	Gnomon	CDS	142101	142242	.	+	0	Name=XP_026667216.1;ID=cds-XP_026667216.1;Dbxref=GeneID:108622378%2CGenbank:XP_026667216.1;Parent=rna-XM_026811415.1
NW_017143660.1	Gnomon	CDS	142865	143051	.	+	0	Name=XP_026667216.1;ID=cds-XP_026667216.1;Dbxref=GeneID:108622378%2CGenbank:XP_026667216.1;Parent=rna-XM_026811415.1
NW_017143660.1	Gnomon	CDS	143124	143244	.	+	0	Name=XP_026667216.1;ID=cds-XP_026667216.1;Dbxref=GeneID:108622378%2CGenbank:XP_026667216.1;Parent=rna-XM_026811415.1
NW_017143660.1	Gnomon	CDS	143313	143428	.	+	0	Name=XP_026667216.1;ID=cds-XP_026667216.1;Dbxref=GeneID:108622378%2CGenbank:XP_026667216.1;Parent=rna-XM_026811415.1
NW_017143660.1	Gnomon	CDS	143572	143649	.	+	0	Name=XP_026667216.1;ID=cds-XP_026667216.1;Dbxref=GeneID:108622378%2CGenbank:XP_026667216.1;Parent=rna-XM_026811415.1
NW_017143660.1	Gnomon	mRNA	202197	213189	.	-	.	Name=XM_018020222.2;ID=rna-XM_018020222.2;Dbxref=GeneID:108622374%2CGenbank:XM_018020222.2;Parent=gene-LOC108622374
NW_017143660.1	Gnomon	exon	315140	316343	.	+	.	ID=exon-XM_026811433.1-7;Dbxref=GeneID:108622342%2CGenbank:XM_026811433.1;Parent=rna-XM_026811433.1
NW_017143660.1	Gnomon	exon	314212	314347	.	+	.	ID=exon-XM_026811433.1-5;Dbxref=GeneID:108622342%2CGenbank:XM_026811433.1;Parent=rna-XM_026811433.1
NW_017143660.1	Gnomon	exon	314815	315067	.	+	.	ID=exon-XM_026811433.1-6;Dbxref=GeneID:108622342%2CGenbank:XM_026811433.1;Parent=rna-XM_026811433.1
NW_017143660.1	Gnomon	exon	308932	310132	.	+	.	ID=exon-XM_026811433.1-3;Dbxref=GeneID:108622342%2CGenbank:XM_026811433.1;Parent=rna-XM_026811433.1
NW_017143660.1	Gnomon	exon	310493	310618	.	+	.	ID=exon-XM_026811433.1-4;Dbxref=GeneID:108622342%2CGenbank:XM_026811433.1;Parent=rna-XM_026811433.1
NW_017143660.1	Gnomon	exon	302705	303209	.	+	.	ID=exon-XM_026811433.1-1;Dbxref=GeneID:108622342%2CGenbank:XM_026811433.1;Parent=rna-XM_026811433.1
NW_017143660.1	Gnomon	exon	307966	308444	.	+	.	ID=exon-XM_026811433.1-2;Dbxref=GeneID:108622342%2CGenbank:XM_026811433.1;Parent=rna-XM_026811433.1
NW_017143660.1	Gnomon	exon	112038	112349	.	+	.	ID=exon-XM_026811409.1-8;Dbxref=GeneID:108622399%2CGenbank:XM_026811409.1;Parent=rna-XM_026811409.1
NW_017143660.1	Gnomon	exon	113002	113130	.	+	.	ID=exon-XM_026811409.1-9;Dbxref=GeneID:108622399%2CGenbank:XM_026811409.1;Parent=rna-XM_026811409.1
NW_017143660.1	Gnomon	exon	107821	107887	.	+	.	ID=exon-XM_026811409.1-4;Dbxref=GeneID:108622399%2CGenbank:XM_026811409.1;Parent=rna-XM_026811409.1
NW_017143660.1	Gnomon	exon	107967	108214	.	+	.	ID=exon-XM_026811409.1-5;Dbxref=GeneID:108622399%2CGenbank:XM_026811409.1;Parent=rna-XM_026811409.1
NW_017143660.1	Gnomon	exon	108282	108594	.	+	.	ID=exon-XM_026811409.1-6;Dbxref=GeneID:108622399%2CGenbank:XM_026811409.1;Parent=rna-XM_026811409.1
NW_017143660.1	Gnomon	exon	111236	111713	.	+	.	ID=exon-XM_026811409.1-7;Dbxref=GeneID:108622399%2CGenbank:XM_026811409.1;Parent=rna-XM_026811409.1
NW_017143660.1	Gnomon	exon	105590	105799	.	+	.	ID=exon-XM_026811409.1-1;Dbxref=GeneID:108622399%2CGenbank:XM_026811409.1;Parent=rna-XM_026811409.1
NW_017143660.1	Gnomon	exon	106455	106574	.	+	.	ID=exon-XM_026811409.1-2;Dbxref=GeneID:108622399%2CGenbank:XM_026811409.1;Parent=rna-XM_026811409.1
NW_017143660.1	Gnomon	exon	106999	107150	.	+	.	ID=exon-XM_026811409.1-3;Dbxref=GeneID:108622399%2CGenbank:XM_026811409.1;Parent=rna-XM_026811409.1
NW_017143660.1	Gnomon	CDS	118226	118327	.	+	0	Name=XP_017875718.1;ID=cds-XP_017875718.1;Dbxref=GeneID:108622378%2CGenbank:XP_017875718.1;Parent=rna-XM_018020229.2
NW_017143660.1	Gnomon	CDS	129733	129884	.	+	0	Name=XP_017875718.1;ID=cds-XP_017875718.1;Dbxref=GeneID:108622378%2CGenbank:XP_017875718.1;Parent=rna-XM_018020229.2
NW_017143660.1	Gnomon	CDS	129980	130151	.	+	0	Name=XP_017875718.1;ID=cds-XP_017875718.1;Dbxref=GeneID:108622378%2CGenbank:XP_017875718.1;Parent=rna-XM_018020229.2
NW_017143660.1	Gnomon	CDS	130244	130380	.	+	0	Name=XP_017875718.1;ID=cds-XP_017875718.1;Dbxref=GeneID:108622378%2CGenbank:XP_017875718.1;Parent=rna-XM_018020229.2
NW_017143660.1	Gnomon	CDS	130830	130930	.	+	0	Name=XP_017875718.1;ID=cds-XP_017875718.1;Dbxref=GeneID:108622378%2CGenbank:XP_017875718.1;Parent=rna-XM_018020229.2
NW_017143660.1	Gnomon	CDS	132008	132230	.	+	0	Name=XP_017875718.1;ID=cds-XP_017875718.1;Dbxref=GeneID:108622378%2CGenbank:XP_017875718.1;Parent=rna-XM_018020229.2
NW_017143660.1	Gnomon	CDS	133366	133551	.	+	0	Name=XP_017875718.1;ID=cds-XP_017875718.1;Dbxref=GeneID:108622378%2CGenbank:XP_017875718.1;Parent=rna-XM_018020229.2
NW_017143660.1	Gnomon	CDS	133828	133927	.	+	0	Name=XP_017875718.1;ID=cds-XP_017875718.1;Dbxref=GeneID:108622378%2CGenbank:XP_017875718.1;Parent=rna-XM_018020229.2
NW_017143660.1	Gnomon	CDS	134722	134775	.	+	0	Name=XP_017875718.1;ID=cds-XP_017875718.1;Dbxref=GeneID:108622378%2CGenbank:XP_017875718.1;Parent=rna-XM_018020229.2
NW_017143660.1	Gnomon	CDS	135481	135607	.	+	0	Name=XP_017875718.1;ID=cds-XP_017875718.1;Dbxref=GeneID:108622378%2CGenbank:XP_017875718.1;Parent=rna-XM_018020229.2
NW_017143660.1	Gnomon	CDS	136100	136153	.	+	0	Name=XP_017875718.1;ID=cds-XP_017875718.1;Dbxref=GeneID:108622378%2CGenbank:XP_017875718.1;Parent=rna-XM_018020229.2
NW_017143660.1	Gnomon	CDS	142101	142242	.	+	0	Name=XP_017875718.1;ID=cds-XP_017875718.1;Dbxref=GeneID:108622378%2CGenbank:XP_017875718.1;Parent=rna-XM_018020229.2
NW_017143660.1	Gnomon	CDS	142865	143051	.	+	0	Name=XP_017875718.1;ID=cds-XP_017875718.1;Dbxref=GeneID:108622378%2CGenbank:XP_017875718.1;Parent=rna-XM_018020229.2
NW_017143660.1	Gnomon	CDS	143124	143244	.	+	0	Name=XP_017875718.1;ID=cds-XP_017875718.1;Dbxref=GeneID:108622378%2CGenbank:XP_017875718.1;Parent=rna-XM_018020229.2
NW_017143660.1	Gnomon	CDS	143313	143428	.	+	0	Name=XP_017875718.1;ID=cds-XP_017875718.1;Dbxref=GeneID:108622378%2CGenbank:XP_017875718.1;Parent=rna-XM_018020229.2
NW_017143660.1	Gnomon	CDS	143572	143649	.	+	0	Name=XP_017875718.1;ID=cds-XP_017875718.1;Dbxref=GeneID:108622378%2CGenbank:XP_017875718.1;Parent=rna-XM_018020229.2
NW_017143660.1	Gnomon	mRNA	202197	213189	.	-	.	Name=XM_018020223.2;ID=rna-XM_018020223.2;Dbxref=GeneID:108622374%2CGenbank:XM_018020223.2;Parent=gene-LOC108622374
NW_017143660.1	Gnomon	exon	155629	155756	.	+	.	ID=exon-XM_026811457.1-1;Dbxref=GeneID:108622382%2CGenbank:XM_026811457.1;Parent=rna-XM_026811457.1
NW_017143660.1	Gnomon	exon	163123	163257	.	+	.	ID=exon-XM_026811457.1-2;Dbxref=GeneID:108622382%2CGenbank:XM_026811457.1;Parent=rna-XM_026811457.1
NW_017143660.1	Gnomon	exon	163327	163493	.	+	.	ID=exon-XM_026811457.1-3;Dbxref=GeneID:108622382%2CGenbank:XM_026811457.1;Parent=rna-XM_026811457.1
NW_017143660.1	Gnomon	exon	163566	163694	.	+	.	ID=exon-XM_026811457.1-4;Dbxref=GeneID:108622382%2CGenbank:XM_026811457.1;Parent=rna-XM_026811457.1
NW_017143660.1	Gnomon	exon	163920	164146	.	+	.	ID=exon-XM_026811457.1-5;Dbxref=GeneID:108622382%2CGenbank:XM_026811457.1;Parent=rna-XM_026811457.1
NW_017143660.1	Gnomon	exon	164223	164427	.	+	.	ID=exon-XM_026811457.1-6;Dbxref=GeneID:108622382%2CGenbank:XM_026811457.1;Parent=rna-XM_026811457.1
NW_017143660.1	Gnomon	CDS	118226	118327	.	+	0	Name=XP_026667213.1;ID=cds-XP_026667213.1;Dbxref=GeneID:108622378%2CGenbank:XP_026667213.1;Parent=rna-XM_026811412.1
NW_017143660.1	Gnomon	CDS	129733	129884	.	+	0	Name=XP_026667213.1;ID=cds-XP_026667213.1;Dbxref=GeneID:108622378%2CGenbank:XP_026667213.1;Parent=rna-XM_026811412.1
NW_017143660.1	Gnomon	CDS	129980	130151	.	+	0	Name=XP_026667213.1;ID=cds-XP_026667213.1;Dbxref=GeneID:108622378%2CGenbank:XP_026667213.1;Parent=rna-XM_026811412.1
NW_017143660.1	Gnomon	CDS	130244	130380	.	+	0	Name=XP_026667213.1;ID=cds-XP_026667213.1;Dbxref=GeneID:108622378%2CGenbank:XP_026667213.1;Parent=rna-XM_026811412.1
NW_017143660.1	Gnomon	CDS	130830	130930	.	+	0	Name=XP_026667213.1;ID=cds-XP_026667213.1;Dbxref=GeneID:108622378%2CGenbank:XP_026667213.1;Parent=rna-XM_026811412.1
NW_017143660.1	Gnomon	CDS	132008	132230	.	+	0	Name=XP_026667213.1;ID=cds-XP_026667213.1;Dbxref=GeneID:108622378%2CGenbank:XP_026667213.1;Parent=rna-XM_026811412.1
NW_017143660.1	Gnomon	CDS	133366	133551	.	+	0	Name=XP_026667213.1;ID=cds-XP_026667213.1;Dbxref=GeneID:108622378%2CGenbank:XP_026667213.1;Parent=rna-XM_026811412.1
NW_017143660.1	Gnomon	CDS	133828	133927	.	+	0	Name=XP_026667213.1;ID=cds-XP_026667213.1;Dbxref=GeneID:108622378%2CGenbank:XP_026667213.1;Parent=rna-XM_026811412.1
NW_017143660.1	Gnomon	CDS	134113	134259	.	+	0	Name=XP_026667213.1;ID=cds-XP_026667213.1;Dbxref=GeneID:108622378%2CGenbank:XP_026667213.1;Parent=rna-XM_026811412.1
NW_017143660.1	Gnomon	CDS	135481	135607	.	+	0	Name=XP_026667213.1;ID=cds-XP_026667213.1;Dbxref=GeneID:108622378%2CGenbank:XP_026667213.1;Parent=rna-XM_026811412.1
NW_017143660.1	Gnomon	CDS	136100	136153	.	+	0	Name=XP_026667213.1;ID=cds-XP_026667213.1;Dbxref=GeneID:108622378%2CGenbank:XP_026667213.1;Parent=rna-XM_026811412.1
NW_017143660.1	Gnomon	CDS	142101	142242	.	+	0	Name=XP_026667213.1;ID=cds-XP_026667213.1;Dbxref=GeneID:108622378%2CGenbank:XP_026667213.1;Parent=rna-XM_026811412.1
NW_017143660.1	Gnomon	CDS	142865	143051	.	+	0	Name=XP_026667213.1;ID=cds-XP_026667213.1;Dbxref=GeneID:108622378%2CGenbank:XP_026667213.1;Parent=rna-XM_026811412.1
NW_017143660.1	Gnomon	CDS	143124	143244	.	+	0	Name=XP_026667213.1;ID=cds-XP_026667213.1;Dbxref=GeneID:108622378%2CGenbank:XP_026667213.1;Parent=rna-XM_026811412.1
NW_017143660.1	Gnomon	CDS	143313	143428	.	+	0	Name=XP_026667213.1;ID=cds-XP_026667213.1;Dbxref=GeneID:108622378%2CGenbank:XP_026667213.1;Parent=rna-XM_026811412.1
NW_017143660.1	Gnomon	CDS	143572	143649	.	+	0	Name=XP_026667213.1;ID=cds-XP_026667213.1;Dbxref=GeneID:108622378%2CGenbank:XP_026667213.1;Parent=rna-XM_026811412.1
NW_017143660.1	Gnomon	exon	164497	164722	.	+	.	ID=exon-XM_026811457.1-7;Dbxref=GeneID:108622382%2CGenbank:XM_026811457.1;Parent=rna-XM_026811457.1
NW_017143660.1	Gnomon	exon	164789	164964	.	+	.	ID=exon-XM_026811457.1-8;Dbxref=GeneID:108622382%2CGenbank:XM_026811457.1;Parent=rna-XM_026811457.1
NW_017143660.1	Gnomon	CDS	118226	118327	.	+	0	Name=XP_026667214.1;ID=cds-XP_026667214.1;Dbxref=GeneID:108622378%2CGenbank:XP_026667214.1;Parent=rna-XM_026811413.1
NW_017143660.1	Gnomon	CDS	129733	129884	.	+	0	Name=XP_026667214.1;ID=cds-XP_026667214.1;Dbxref=GeneID:108622378%2CGenbank:XP_026667214.1;Parent=rna-XM_026811413.1
NW_017143660.1	Gnomon	CDS	129980	130151	.	+	0	Name=XP_026667214.1;ID=cds-XP_026667214.1;Dbxref=GeneID:108622378%2CGenbank:XP_026667214.1;Parent=rna-XM_026811413.1
NW_017143660.1	Gnomon	CDS	130244	130380	.	+	0	Name=XP_026667214.1;ID=cds-XP_026667214.1;Dbxref=GeneID:108622378%2CGenbank:XP_026667214.1;Parent=rna-XM_026811413.1
NW_017143660.1	Gnomon	CDS	130830	130930	.	+	0	Name=XP_026667214.1;ID=cds-XP_026667214.1;Dbxref=GeneID:108622378%2CGenbank:XP_026667214.1;Parent=rna-XM_026811413.1
NW_017143660.1	Gnomon	CDS	131431	131593	.	+	0	Name=XP_026667214.1;ID=cds-XP_026667214.1;Dbxref=GeneID:108622378%2CGenbank:XP_026667214.1;Parent=rna-XM_026811413.1
NW_017143660.1	Gnomon	CDS	133366	133551	.	+	0	Name=XP_026667214.1;ID=cds-XP_026667214.1;Dbxref=GeneID:108622378%2CGenbank:XP_026667214.1;Parent=rna-XM_026811413.1
NW_017143660.1	Gnomon	CDS	133828	133927	.	+	0	Name=XP_026667214.1;ID=cds-XP_026667214.1;Dbxref=GeneID:108622378%2CGenbank:XP_026667214.1;Parent=rna-XM_026811413.1
NW_017143660.1	Gnomon	CDS	134113	134259	.	+	0	Name=XP_026667214.1;ID=cds-XP_026667214.1;Dbxref=GeneID:108622378%2CGenbank:XP_026667214.1;Parent=rna-XM_026811413.1
NW_017143660.1	Gnomon	CDS	134722	134775	.	+	0	Name=XP_026667214.1;ID=cds-XP_026667214.1;Dbxref=GeneID:108622378%2CGenbank:XP_026667214.1;Parent=rna-XM_026811413.1
NW_017143660.1	Gnomon	CDS	135481	135607	.	+	0	Name=XP_026667214.1;ID=cds-XP_026667214.1;Dbxref=GeneID:108622378%2CGenbank:XP_026667214.1;Parent=rna-XM_026811413.1
NW_017143660.1	Gnomon	CDS	136100	136153	.	+	0	Name=XP_026667214.1;ID=cds-XP_026667214.1;Dbxref=GeneID:108622378%2CGenbank:XP_026667214.1;Parent=rna-XM_026811413.1
NW_017143660.1	Gnomon	CDS	142101	142242	.	+	0	Name=XP_026667214.1;ID=cds-XP_026667214.1;Dbxref=GeneID:108622378%2CGenbank:XP_026667214.1;Parent=rna-XM_026811413.1
NW_017143660.1	Gnomon	CDS	142865	143051	.	+	0	Name=XP_026667214.1;ID=cds-XP_026667214.1;Dbxref=GeneID:108622378%2CGenbank:XP_026667214.1;Parent=rna-XM_026811413.1
NW_017143660.1	Gnomon	CDS	143124	143244	.	+	0	Name=XP_026667214.1;ID=cds-XP_026667214.1;Dbxref=GeneID:108622378%2CGenbank:XP_026667214.1;Parent=rna-XM_026811413.1
NW_017143660.1	Gnomon	CDS	143313	143428	.	+	0	Name=XP_026667214.1;ID=cds-XP_026667214.1;Dbxref=GeneID:108622378%2CGenbank:XP_026667214.1;Parent=rna-XM_026811413.1
NW_017143660.1	Gnomon	CDS	143572	143649	.	+	0	Name=XP_026667214.1;ID=cds-XP_026667214.1;Dbxref=GeneID:108622378%2CGenbank:XP_026667214.1;Parent=rna-XM_026811413.1
NW_017143660.1	Gnomon	mRNA	202197	213189	.	-	.	Name=XM_018020224.2;ID=rna-XM_018020224.2;Dbxref=GeneID:108622374%2CGenbank:XM_018020224.2;Parent=gene-LOC108622374
NW_017143660.1	Gnomon	CDS	75267	75357	.	+	0	Name=XP_026667219.1;ID=cds-XP_026667219.1;Dbxref=GeneID:108622372%2CGenbank:XP_026667219.1;Parent=rna-XM_026811418.1
NW_017143660.1	Gnomon	CDS	75430	75549	.	+	0	Name=XP_026667219.1;ID=cds-XP_026667219.1;Dbxref=GeneID:108622372%2CGenbank:XP_026667219.1;Parent=rna-XM_026811418.1
NW_017143660.1	Gnomon	CDS	75721	75851	.	+	0	Name=XP_026667219.1;ID=cds-XP_026667219.1;Dbxref=GeneID:108622372%2CGenbank:XP_026667219.1;Parent=rna-XM_026811418.1
NW_017143660.1	Gnomon	CDS	75931	76143	.	+	0	Name=XP_026667219.1;ID=cds-XP_026667219.1;Dbxref=GeneID:108622372%2CGenbank:XP_026667219.1;Parent=rna-XM_026811418.1
NW_017143660.1	Gnomon	CDS	76209	76418	.	+	0	Name=XP_026667219.1;ID=cds-XP_026667219.1;Dbxref=GeneID:108622372%2CGenbank:XP_026667219.1;Parent=rna-XM_026811418.1
NW_017143660.1	Gnomon	mRNA	34681	42453	.	+	.	Name=XM_026811452.1;ID=rna-XM_026811452.1;Dbxref=GeneID:108622385%2CGenbank:XM_026811452.1;Parent=gene-LOC108622385
NW_017143660.1	Gnomon	exon	185744	185845	.	-	.	ID=exon-XM_018020170.2-1;Dbxref=GeneID:108622348%2CGenbank:XM_018020170.2;Parent=rna-XM_018020170.2
NW_017143660.1	Gnomon	exon	185149	185293	.	-	.	ID=exon-XM_018020170.2-2;Dbxref=GeneID:108622348%2CGenbank:XM_018020170.2;Parent=rna-XM_018020170.2
NW_017143660.1	Gnomon	exon	184678	185064	.	-	.	ID=exon-XM_018020170.2-3;Dbxref=GeneID:108622348%2CGenbank:XM_018020170.2;Parent=rna-XM_018020170.2
NW_017143660.1	Gnomon	exon	155808	156174	.	-	.	ID=exon-XM_026811456.1-8;Dbxref=GeneID:108622379%2CGenbank:XM_026811456.1;Parent=rna-XM_026811456.1
NW_017143660.1	Gnomon	exon	157646	158039	.	-	.	ID=exon-XM_026811456.1-2;Dbxref=GeneID:108622379%2CGenbank:XM_026811456.1;Parent=rna-XM_026811456.1
NW_017143660.1	Gnomon	exon	157211	157396	.	-	.	ID=exon-XM_026811456.1-3;Dbxref=GeneID:108622379%2CGenbank:XM_026811456.1;Parent=rna-XM_026811456.1
NW_017143660.1	Gnomon	exon	158114	158153	.	-	.	ID=exon-XM_026811456.1-1;Dbxref=GeneID:108622379%2CGenbank:XM_026811456.1;Parent=rna-XM_026811456.1
NW_017143660.1	Gnomon	exon	156436	156576	.	-	.	ID=exon-XM_026811456.1-6;Dbxref=GeneID:108622379%2CGenbank:XM_026811456.1;Parent=rna-XM_026811456.1
NW_017143660.1	Gnomon	exon	156247	156366	.	-	.	ID=exon-XM_026811456.1-7;Dbxref=GeneID:108622379%2CGenbank:XM_026811456.1;Parent=rna-XM_026811456.1
NW_017143660.1	Gnomon	exon	156892	157133	.	-	.	ID=exon-XM_026811456.1-4;Dbxref=GeneID:108622379%2CGenbank:XM_026811456.1;Parent=rna-XM_026811456.1
NW_017143660.1	Gnomon	exon	156653	156821	.	-	.	ID=exon-XM_026811456.1-5;Dbxref=GeneID:108622379%2CGenbank:XM_026811456.1;Parent=rna-XM_026811456.1
NW_017143660.1	Gnomon	gene	51887	52905	.	-	.	Name=LOC108622395;ID=gene-LOC108622395;Dbxref=GeneID:108622395
NW_017143660.1	Gnomon	gene	50750	51901	.	+	.	Name=LOC108622396;ID=gene-LOC108622396;Dbxref=GeneID:108622396
NW_017143660.1	Gnomon	gene	52920	54500	.	+	.	Name=LOC108622393;ID=gene-LOC108622393;Dbxref=GeneID:108622393
NW_017143660.1	Gnomon	gene	105586	113899	.	+	.	Name=LOC108622399;ID=gene-LOC108622399;Dbxref=GeneID:108622399
NW_017143660.1	Gnomon	gene	186097	188066	.	+	.	Name=LOC108622397;ID=gene-LOC108622397;Dbxref=GeneID:108622397
NW_017143660.1	Gnomon	gene	71221	72774	.	-	.	Name=LOC108622398;ID=gene-LOC108622398;Dbxref=GeneID:108622398
NW_017143660.1	Gnomon	gene	67115	68346	.	-	.	Name=LOC108622391;ID=gene-LOC108622391;Dbxref=GeneID:108622391
NW_017143660.1	Gnomon	gene	56204	63635	.	-	.	Name=LOC108622392;ID=gene-LOC108622392;Dbxref=GeneID:108622392
NW_017143660.1	Gnomon	gene	68361	71075	.	+	.	Name=LOC108622390;ID=gene-LOC108622390;Dbxref=GeneID:108622390
NW_017143660.1	Gnomon	gene	167744	171412	.	-	.	Name=LOC108622384;ID=gene-LOC108622384;Dbxref=GeneID:108622384
NW_017143660.1	Gnomon	gene	30098	42453	.	+	.	Name=LOC108622385;ID=gene-LOC108622385;Dbxref=GeneID:108622385
NW_017143660.1	Gnomon	gene	155629	165115	.	+	.	Name=LOC108622382;ID=gene-LOC108622382;Dbxref=GeneID:108622382
NW_017143660.1	Gnomon	gene	158988	160201	.	-	.	Name=LOC108622383;ID=gene-LOC108622383;Dbxref=GeneID:108622383
NW_017143660.1	Gnomon	gene	45184	47086	.	-	.	Name=LOC108622388;ID=gene-LOC108622388;Dbxref=GeneID:108622388
NW_017143660.1	Gnomon	gene	63973	67132	.	+	.	Name=LOC108622389;ID=gene-LOC108622389;Dbxref=GeneID:108622389
NW_017143660.1	Gnomon	gene	42422	44560	.	+	.	Name=LOC108622386;ID=gene-LOC108622386;Dbxref=GeneID:108622386
NW_017143660.1	Gnomon	gene	47180	50444	.	-	.	Name=LOC108622387;ID=gene-LOC108622387;Dbxref=GeneID:108622387
NW_017143660.1	Gnomon	gene	165150	167475	.	-	.	Name=LOC108622380;ID=gene-LOC108622380;Dbxref=GeneID:108622380
NW_017143660.1	Gnomon	gene	98426	99745	.	-	.	Name=LOC108622373;ID=gene-LOC108622373;Dbxref=GeneID:108622373
NW_017143660.1	Gnomon	gene	202197	213189	.	-	.	Name=LOC108622374;ID=gene-LOC108622374;Dbxref=GeneID:108622374
NW_017143660.1	Gnomon	gene	76430	77709	.	-	.	Name=LOC108622371;ID=gene-LOC108622371;Dbxref=GeneID:108622371
NW_017143660.1	Gnomon	gene	75092	76500	.	+	.	Name=LOC108622372;ID=gene-LOC108622372;Dbxref=GeneID:108622372
NW_017143660.1	Gnomon	gene	195932	196670	.	+	.	Name=LOC108622377;ID=gene-LOC108622377;Dbxref=GeneID:108622377
NW_017143660.1	Gnomon	gene	117899	146501	.	+	.	Name=LOC108622378;ID=gene-LOC108622378;Dbxref=GeneID:108622378
NW_017143660.1	Gnomon	gene	197634	201855	.	-	.	Name=LOC108622376;ID=gene-LOC108622376;Dbxref=GeneID:108622376
NW_017143660.1	Gnomon	gene	88557	92999	.	+	.	Name=LOC108622370;ID=gene-LOC108622370;Dbxref=GeneID:108622370
NW_017143660.1	Gnomon	gene	155807	158832	.	-	.	Name=LOC108622379;ID=gene-LOC108622379;Dbxref=GeneID:108622379
NW_017143660.1	Gnomon	gene	220841	244037	.	-	.	Name=LOC108622362;ID=gene-LOC108622362;Dbxref=GeneID:108622362
NW_017143660.1	Gnomon	gene	247450	248549	.	-	.	Name=LOC108622363;ID=gene-LOC108622363;Dbxref=GeneID:108622363
NW_017143660.1	Gnomon	gene	255287	257709	.	-	.	Name=LOC108622360;ID=gene-LOC108622360;Dbxref=GeneID:108622360
NW_017143660.1	Gnomon	gene	263783	266044	.	+	.	Name=LOC108622361;ID=gene-LOC108622361;Dbxref=GeneID:108622361
NW_017143660.1	Gnomon	gene	77716	87546	.	+	.	Name=LOC108622366;ID=gene-LOC108622366;Dbxref=GeneID:108622366
NW_017143660.1	Gnomon	gene	94189	98613	.	+	.	Name=LOC108622367;ID=gene-LOC108622367;Dbxref=GeneID:108622367
NW_017143660.1	Gnomon	gene	261315	262463	.	-	.	Name=LOC108622364;ID=gene-LOC108622364;Dbxref=GeneID:108622364
NW_017143660.1	Gnomon	gene	262513	263369	.	+	.	Name=LOC108622365;ID=gene-LOC108622365;Dbxref=GeneID:108622365
NW_017143660.1	Gnomon	gene	102603	105022	.	+	.	Name=LOC108622368;ID=gene-LOC108622368;Dbxref=GeneID:108622368
NW_017143660.1	Gnomon	gene	100055	102554	.	-	.	Name=LOC108622369;ID=gene-LOC108622369;Dbxref=GeneID:108622369
NW_017143660.1	Gnomon	CDS	185149	185292	.	-	0	Name=XP_017875660.1;ID=cds-XP_017875660.1;Dbxref=GeneID:108622348%2CGenbank:XP_017875660.1;Parent=rna-XM_018020171.2
NW_017143660.1	Gnomon	CDS	184729	185064	.	-	0	Name=XP_017875660.1;ID=cds-XP_017875660.1;Dbxref=GeneID:108622348%2CGenbank:XP_017875660.1;Parent=rna-XM_018020171.2
NW_017143660.1	Gnomon	gene	153696	155433	.	-	.	Name=LOC108622351;ID=gene-LOC108622351;Dbxref=GeneID:108622351
NW_017143660.1	Gnomon	gene	194291	195928	.	-	.	Name=LOC108622352;ID=gene-LOC108622352;Dbxref=GeneID:108622352
NW_017143660.1	Gnomon	gene	172032	173496	.	+	.	Name=LOC108622350;ID=gene-LOC108622350;Dbxref=GeneID:108622350
NW_017143660.1	Gnomon	gene	268621	302215	.	+	.	Name=LOC108622355;ID=gene-LOC108622355;Dbxref=GeneID:108622355
NW_017143660.1	Gnomon	gene	213770	220063	.	+	.	Name=LOC108622356;ID=gene-LOC108622356;Dbxref=GeneID:108622356
NW_017143660.1	Gnomon	gene	246043	254030	.	+	.	Name=LOC108622353;ID=gene-LOC108622353;Dbxref=GeneID:108622353
NW_017143660.1	Gnomon	gene	257890	261217	.	-	.	Name=LOC108622357;ID=gene-LOC108622357;Dbxref=GeneID:108622357
NW_017143660.1	Gnomon	gene	230180	245977	.	+	.	Name=LOC108622358;ID=gene-LOC108622358;Dbxref=GeneID:108622358
NW_017143660.1	Gnomon	gene	28240	29772	.	+	.	Name=LOC108622340;ID=gene-LOC108622340;Dbxref=GeneID:108622340
NW_017143660.1	Gnomon	gene	72867	75208	.	+	.	Name=LOC108622341;ID=gene-LOC108622341;Dbxref=GeneID:108622341
NW_017143660.1	Gnomon	mRNA	56204	63635	.	-	.	Name=XM_026811453.1;ID=rna-XM_026811453.1;Dbxref=GeneID:108622392%2CGenbank:XM_026811453.1;Parent=gene-LOC108622392
NW_017143660.1	Gnomon	gene	151385	153410	.	-	.	Name=LOC108622344;ID=gene-LOC108622344;Dbxref=GeneID:108622344
NW_017143660.1	Gnomon	gene	177491	180832	.	-	.	Name=LOC108622345;ID=gene-LOC108622345;Dbxref=GeneID:108622345
NW_017143660.1	Gnomon	gene	302705	316343	.	+	.	Name=LOC108622342;ID=gene-LOC108622342;Dbxref=GeneID:108622342
NW_017143660.1	Gnomon	gene	146846	151104	.	+	.	Name=LOC108622343;ID=gene-LOC108622343;Dbxref=GeneID:108622343
NW_017143660.1	Gnomon	gene	184678	185845	.	-	.	Name=LOC108622348;ID=gene-LOC108622348;Dbxref=GeneID:108622348
NW_017143660.1	Gnomon	gene	182085	183076	.	+	.	Name=LOC108622349;ID=gene-LOC108622349;Dbxref=GeneID:108622349
NW_017143660.1	Gnomon	gene	175558	177514	.	+	.	Name=LOC108622346;ID=gene-LOC108622346;Dbxref=GeneID:108622346
NW_017143660.1	Gnomon	gene	191638	194192	.	-	.	Name=LOC108622347;ID=gene-LOC108622347;Dbxref=GeneID:108622347
NW_017143660.1	Gnomon	exon	57398	57672	.	-	.	ID=exon-XM_018020252.2-10;Dbxref=GeneID:108622392%2CGenbank:XM_018020252.2;Parent=rna-XM_018020252.2
NW_017143660.1	Gnomon	exon	57096	57321	.	-	.	ID=exon-XM_018020252.2-11;Dbxref=GeneID:108622392%2CGenbank:XM_018020252.2;Parent=rna-XM_018020252.2
NW_017143660.1	Gnomon	exon	56924	57020	.	-	.	ID=exon-XM_018020252.2-12;Dbxref=GeneID:108622392%2CGenbank:XM_018020252.2;Parent=rna-XM_018020252.2
NW_017143660.1	Gnomon	exon	56204	56855	.	-	.	ID=exon-XM_018020252.2-13;Dbxref=GeneID:108622392%2CGenbank:XM_018020252.2;Parent=rna-XM_018020252.2
NW_017143660.1	Gnomon	exon	75931	76143	.	+	.	ID=exon-XM_018020218.2-4;Dbxref=GeneID:108622372%2CGenbank:XM_018020218.2;Parent=rna-XM_018020218.2
NW_017143660.1	Gnomon	exon	76209	76500	.	+	.	ID=exon-XM_018020218.2-5;Dbxref=GeneID:108622372%2CGenbank:XM_018020218.2;Parent=rna-XM_018020218.2
NW_017143660.1	Gnomon	exon	75430	75627	.	+	.	ID=exon-XM_018020218.2-2;Dbxref=GeneID:108622372%2CGenbank:XM_018020218.2;Parent=rna-XM_018020218.2
NW_017143660.1	Gnomon	exon	75721	75851	.	+	.	ID=exon-XM_018020218.2-3;Dbxref=GeneID:108622372%2CGenbank:XM_018020218.2;Parent=rna-XM_018020218.2
NW_017143660.1	Gnomon	exon	75092	75357	.	+	.	ID=exon-XM_018020218.2-1;Dbxref=GeneID:108622372%2CGenbank:XM_018020218.2;Parent=rna-XM_018020218.2
NW_017143660.1	Gnomon	mRNA	190113	191139	.	+	.	Name=XM_026811450.1;ID=rna-XM_026811450.1;Dbxref=GeneID:113463999%2CGenbank:XM_026811450.1;Parent=gene-LOC113463999
NW_017143660.1	Gnomon	exon	117923	118327	.	+	.	ID=exon-XM_026811410.1-1;Dbxref=GeneID:108622378%2CGenbank:XM_026811410.1;Parent=rna-XM_026811410.1
NW_017143660.1	Gnomon	exon	130244	130380	.	+	.	ID=exon-XM_026811410.1-4;Dbxref=GeneID:108622378%2CGenbank:XM_026811410.1;Parent=rna-XM_026811410.1
NW_017143660.1	Gnomon	exon	130830	130930	.	+	.	ID=exon-XM_026811410.1-5;Dbxref=GeneID:108622378%2CGenbank:XM_026811410.1;Parent=rna-XM_026811410.1
NW_017143660.1	Gnomon	exon	129733	129884	.	+	.	ID=exon-XM_026811410.1-2;Dbxref=GeneID:108622378%2CGenbank:XM_026811410.1;Parent=rna-XM_026811410.1
NW_017143660.1	Gnomon	exon	129980	130151	.	+	.	ID=exon-XM_026811410.1-3;Dbxref=GeneID:108622378%2CGenbank:XM_026811410.1;Parent=rna-XM_026811410.1
NW_017143660.1	Gnomon	exon	133828	133927	.	+	.	ID=exon-XM_026811410.1-8;Dbxref=GeneID:108622378%2CGenbank:XM_026811410.1;Parent=rna-XM_026811410.1
NW_017143660.1	Gnomon	exon	134113	134259	.	+	.	ID=exon-XM_026811410.1-9;Dbxref=GeneID:108622378%2CGenbank:XM_026811410.1;Parent=rna-XM_026811410.1
NW_017143660.1	Gnomon	exon	132008	132230	.	+	.	ID=exon-XM_026811410.1-6;Dbxref=GeneID:108622378%2CGenbank:XM_026811410.1;Parent=rna-XM_026811410.1
NW_017143660.1	Gnomon	exon	133366	133551	.	+	.	ID=exon-XM_026811410.1-7;Dbxref=GeneID:108622378%2CGenbank:XM_026811410.1;Parent=rna-XM_026811410.1
NW_017143660.1	Gnomon	CDS	69017	69112	.	+	0	Name=XP_026667218.1;ID=cds-XP_026667218.1;Dbxref=GeneID:108622390%2CGenbank:XP_026667218.1;Parent=rna-XM_026811417.1
NW_017143660.1	Gnomon	CDS	69184	69416	.	+	0	Name=XP_026667218.1;ID=cds-XP_026667218.1;Dbxref=GeneID:108622390%2CGenbank:XP_026667218.1;Parent=rna-XM_026811417.1
NW_017143660.1	Gnomon	CDS	69490	69667	.	+	0	Name=XP_026667218.1;ID=cds-XP_026667218.1;Dbxref=GeneID:108622390%2CGenbank:XP_026667218.1;Parent=rna-XM_026811417.1
NW_017143660.1	Gnomon	CDS	69733	70494	.	+	0	Name=XP_026667218.1;ID=cds-XP_026667218.1;Dbxref=GeneID:108622390%2CGenbank:XP_026667218.1;Parent=rna-XM_026811417.1
NW_017143660.1	Gnomon	mRNA	30100	42453	.	+	.	Name=XM_026811451.1;ID=rna-XM_026811451.1;Dbxref=GeneID:108622385%2CGenbank:XM_026811451.1;Parent=gene-LOC108622385
NW_017143660.1	Gnomon	mRNA	261315	262463	.	-	.	Name=XM_026811443.1;ID=rna-XM_026811443.1;Dbxref=GeneID:108622364%2CGenbank:XM_026811443.1;Parent=gene-LOC108622364
NW_017143660.1	Gnomon	CDS	72498	72684	.	-	0	Name=XP_017875748.1;ID=cds-XP_017875748.1;Dbxref=GeneID:108622398%2CGenbank:XP_017875748.1;Parent=rna-XM_018020259.2
NW_017143660.1	Gnomon	CDS	72099	72302	.	-	0	Name=XP_017875748.1;ID=cds-XP_017875748.1;Dbxref=GeneID:108622398%2CGenbank:XP_017875748.1;Parent=rna-XM_018020259.2
NW_017143660.1	Gnomon	CDS	71767	71956	.	-	0	Name=XP_017875748.1;ID=cds-XP_017875748.1;Dbxref=GeneID:108622398%2CGenbank:XP_017875748.1;Parent=rna-XM_018020259.2
NW_017143660.1	Gnomon	CDS	71321	71684	.	-	0	Name=XP_017875748.1;ID=cds-XP_017875748.1;Dbxref=GeneID:108622398%2CGenbank:XP_017875748.1;Parent=rna-XM_018020259.2
NW_017143660.1	Gnomon	exon	314212	314347	.	+	.	ID=exon-XM_026811437.1-5;Dbxref=GeneID:108622342%2CGenbank:XM_026811437.1;Parent=rna-XM_026811437.1
NW_017143660.1	Gnomon	exon	315140	315245	.	+	.	ID=exon-XM_026811437.1-6;Dbxref=GeneID:108622342%2CGenbank:XM_026811437.1;Parent=rna-XM_026811437.1
NW_017143660.1	Gnomon	exon	308932	310132	.	+	.	ID=exon-XM_026811437.1-3;Dbxref=GeneID:108622342%2CGenbank:XM_026811437.1;Parent=rna-XM_026811437.1
NW_017143660.1	Gnomon	exon	310493	310618	.	+	.	ID=exon-XM_026811437.1-4;Dbxref=GeneID:108622342%2CGenbank:XM_026811437.1;Parent=rna-XM_026811437.1
NW_017143660.1	Gnomon	exon	306033	307179	.	+	.	ID=exon-XM_026811437.1-1;Dbxref=GeneID:108622342%2CGenbank:XM_026811437.1;Parent=rna-XM_026811437.1
NW_017143660.1	Gnomon	exon	307966	308444	.	+	.	ID=exon-XM_026811437.1-2;Dbxref=GeneID:108622342%2CGenbank:XM_026811437.1;Parent=rna-XM_026811437.1
NW_017143660.1	Gnomon	CDS	106467	106574	.	+	0	Name=XP_017875749.1;ID=cds-XP_017875749.1;Dbxref=GeneID:108622399%2CGenbank:XP_017875749.1;Parent=rna-XM_018020260.2
NW_017143660.1	Gnomon	CDS	106999	107150	.	+	0	Name=XP_017875749.1;ID=cds-XP_017875749.1;Dbxref=GeneID:108622399%2CGenbank:XP_017875749.1;Parent=rna-XM_018020260.2
NW_017143660.1	Gnomon	CDS	107821	107887	.	+	0	Name=XP_017875749.1;ID=cds-XP_017875749.1;Dbxref=GeneID:108622399%2CGenbank:XP_017875749.1;Parent=rna-XM_018020260.2
NW_017143660.1	Gnomon	CDS	107967	108214	.	+	0	Name=XP_017875749.1;ID=cds-XP_017875749.1;Dbxref=GeneID:108622399%2CGenbank:XP_017875749.1;Parent=rna-XM_018020260.2
NW_017143660.1	Gnomon	CDS	108282	108594	.	+	0	Name=XP_017875749.1;ID=cds-XP_017875749.1;Dbxref=GeneID:108622399%2CGenbank:XP_017875749.1;Parent=rna-XM_018020260.2
NW_017143660.1	Gnomon	CDS	111236	111713	.	+	0	Name=XP_017875749.1;ID=cds-XP_017875749.1;Dbxref=GeneID:108622399%2CGenbank:XP_017875749.1;Parent=rna-XM_018020260.2
NW_017143660.1	Gnomon	CDS	112038	112349	.	+	0	Name=XP_017875749.1;ID=cds-XP_017875749.1;Dbxref=GeneID:108622399%2CGenbank:XP_017875749.1;Parent=rna-XM_018020260.2
NW_017143660.1	Gnomon	CDS	112535	112593	.	+	0	Name=XP_017875749.1;ID=cds-XP_017875749.1;Dbxref=GeneID:108622399%2CGenbank:XP_017875749.1;Parent=rna-XM_018020260.2
NW_017143660.1	Gnomon	CDS	113002	113174	.	+	0	Name=XP_017875749.1;ID=cds-XP_017875749.1;Dbxref=GeneID:108622399%2CGenbank:XP_017875749.1;Parent=rna-XM_018020260.2
NW_017143660.1	Gnomon	CDS	113343	113505	.	+	0	Name=XP_017875749.1;ID=cds-XP_017875749.1;Dbxref=GeneID:108622399%2CGenbank:XP_017875749.1;Parent=rna-XM_018020260.2
NW_017143660.1	Gnomon	CDS	113595	113651	.	+	0	Name=XP_017875749.1;ID=cds-XP_017875749.1;Dbxref=GeneID:108622399%2CGenbank:XP_017875749.1;Parent=rna-XM_018020260.2
NW_017143660.1	Gnomon	mRNA	202197	213189	.	-	.	Name=XM_026811444.1;ID=rna-XM_026811444.1;Dbxref=GeneID:108622374%2CGenbank:XM_026811444.1;Parent=gene-LOC108622374
NW_017143660.1	Gnomon	exon	56204	56855	.	-	.	ID=exon-XM_026811454.1-13;Dbxref=GeneID:108622392%2CGenbank:XM_026811454.1;Parent=rna-XM_026811454.1
NW_017143660.1	Gnomon	exon	57398	57672	.	-	.	ID=exon-XM_026811454.1-10;Dbxref=GeneID:108622392%2CGenbank:XM_026811454.1;Parent=rna-XM_026811454.1
NW_017143660.1	Gnomon	exon	57096	57321	.	-	.	ID=exon-XM_026811454.1-11;Dbxref=GeneID:108622392%2CGenbank:XM_026811454.1;Parent=rna-XM_026811454.1
NW_017143660.1	Gnomon	exon	56924	57020	.	-	.	ID=exon-XM_026811454.1-12;Dbxref=GeneID:108622392%2CGenbank:XM_026811454.1;Parent=rna-XM_026811454.1
NW_017143660.1	Gnomon	lnc_RNA	87571	88385	.	+	.	Name=XR_003388832.1;ID=rna-XR_003388832.1;Dbxref=GeneID:113463996%2CGenbank:XR_003388832.1;Parent=gene-LOC113463996
NW_017143660.1	Gnomon	mRNA	223681	244037	.	-	.	Name=XM_026811441.1;ID=rna-XM_026811441.1;Dbxref=GeneID:108622362%2CGenbank:XM_026811441.1;Parent=gene-LOC108622362
NW_017143660.1	Gnomon	CDS	50832	50975	.	+	0	Name=XP_017875746.1;ID=cds-XP_017875746.1;Dbxref=GeneID:108622396%2CGenbank:XP_017875746.1;Parent=rna-XM_018020257.2
NW_017143660.1	Gnomon	CDS	51052	51228	.	+	0	Name=XP_017875746.1;ID=cds-XP_017875746.1;Dbxref=GeneID:108622396%2CGenbank:XP_017875746.1;Parent=rna-XM_018020257.2
NW_017143660.1	Gnomon	CDS	51719	51784	.	+	0	Name=XP_017875746.1;ID=cds-XP_017875746.1;Dbxref=GeneID:108622396%2CGenbank:XP_017875746.1;Parent=rna-XM_018020257.2
NW_017143660.1	Gnomon	mRNA	223681	242358	.	-	.	Name=XM_026811442.1;ID=rna-XM_026811442.1;Dbxref=GeneID:108622362%2CGenbank:XM_026811442.1;Parent=gene-LOC108622362
NW_017143660.1	Gnomon	CDS	186417	186757	.	+	0	Name=XP_017875747.1;ID=cds-XP_017875747.1;Dbxref=GeneID:108622397%2CGenbank:XP_017875747.1;Parent=rna-XM_018020258.2
NW_017143660.1	Gnomon	CDS	186819	186947	.	+	0	Name=XP_017875747.1;ID=cds-XP_017875747.1;Dbxref=GeneID:108622397%2CGenbank:XP_017875747.1;Parent=rna-XM_018020258.2
NW_017143660.1	Gnomon	CDS	187032	187233	.	+	0	Name=XP_017875747.1;ID=cds-XP_017875747.1;Dbxref=GeneID:108622397%2CGenbank:XP_017875747.1;Parent=rna-XM_018020258.2
NW_017143660.1	Gnomon	CDS	187306	187728	.	+	0	Name=XP_017875747.1;ID=cds-XP_017875747.1;Dbxref=GeneID:108622397%2CGenbank:XP_017875747.1;Parent=rna-XM_018020258.2
NW_017143660.1	Gnomon	CDS	187808	187963	.	+	0	Name=XP_017875747.1;ID=cds-XP_017875747.1;Dbxref=GeneID:108622397%2CGenbank:XP_017875747.1;Parent=rna-XM_018020258.2
NW_017143660.1	Gnomon	mRNA	175561	177514	.	+	.	Name=XM_026811447.1;ID=rna-XM_026811447.1;Dbxref=GeneID:108622346%2CGenbank:XM_026811447.1;Parent=gene-LOC108622346
NW_017143660.1	Gnomon	CDS	101891	102112	.	-	0	Name=XP_017875700.1;ID=cds-XP_017875700.1;Dbxref=GeneID:108622369%2CGenbank:XP_017875700.1;Parent=rna-XM_018020211.2
NW_017143660.1	Gnomon	CDS	101517	101808	.	-	0	Name=XP_017875700.1;ID=cds-XP_017875700.1;Dbxref=GeneID:108622369%2CGenbank:XP_017875700.1;Parent=rna-XM_018020211.2
NW_017143660.1	Gnomon	CDS	101274	101444	.	-	0	Name=XP_017875700.1;ID=cds-XP_017875700.1;Dbxref=GeneID:108622369%2CGenbank:XP_017875700.1;Parent=rna-XM_018020211.2
NW_017143660.1	Gnomon	CDS	101104	101157	.	-	0	Name=XP_017875700.1;ID=cds-XP_017875700.1;Dbxref=GeneID:108622369%2CGenbank:XP_017875700.1;Parent=rna-XM_018020211.2
NW_017143660.1	Gnomon	CDS	100769	101010	.	-	0	Name=XP_017875700.1;ID=cds-XP_017875700.1;Dbxref=GeneID:108622369%2CGenbank:XP_017875700.1;Parent=rna-XM_018020211.2
NW_017143660.1	Gnomon	CDS	100463	100698	.	-	0	Name=XP_017875700.1;ID=cds-XP_017875700.1;Dbxref=GeneID:108622369%2CGenbank:XP_017875700.1;Parent=rna-XM_018020211.2
NW_017143660.1	Gnomon	CDS	100143	100389	.	-	0	Name=XP_017875700.1;ID=cds-XP_017875700.1;Dbxref=GeneID:108622369%2CGenbank:XP_017875700.1;Parent=rna-XM_018020211.2
NW_017143660.1	Gnomon	CDS	248249	248411	.	-	0	Name=XP_017875690.1;ID=cds-XP_017875690.1;Dbxref=GeneID:108622363%2CGenbank:XP_017875690.1;Parent=rna-XM_018020201.2
NW_017143660.1	Gnomon	CDS	247894	248080	.	-	0	Name=XP_017875690.1;ID=cds-XP_017875690.1;Dbxref=GeneID:108622363%2CGenbank:XP_017875690.1;Parent=rna-XM_018020201.2
NW_017143660.1	Gnomon	CDS	247536	247806	.	-	0	Name=XP_017875690.1;ID=cds-XP_017875690.1;Dbxref=GeneID:108622363%2CGenbank:XP_017875690.1;Parent=rna-XM_018020201.2
NW_017143660.1	Gnomon	mRNA	105586	113899	.	+	.	Name=XM_018020260.2;ID=rna-XM_018020260.2;Dbxref=GeneID:108622399%2CGenbank:XM_018020260.2;Parent=gene-LOC108622399
NW_017143660.1	tRNAscan-SE	exon	261123	261196	.	-	.	ID=exon-Trnai-aau-2-1;Dbxref=GeneID:108622400;Note=transfer RNA isoleucine (anticodon AAU);Parent=rna-Trnai-aau-2
NW_017143660.1	Gnomon	exon	205063	207483	.	-	.	ID=exon-XM_026811444.1-10;Dbxref=GeneID:108622374%2CGenbank:XM_026811444.1;Parent=rna-XM_026811444.1
NW_017143660.1	Gnomon	exon	202197	204612	.	-	.	ID=exon-XM_026811444.1-11;Dbxref=GeneID:108622374%2CGenbank:XM_026811444.1;Parent=rna-XM_026811444.1
NW_017143660.1	Gnomon	lnc_RNA	266932	268398	.	-	.	Name=XR_003388833.1;ID=rna-XR_003388833.1;Dbxref=GeneID:113463997%2CGenbank:XR_003388833.1;Parent=gene-LOC113463997
NW_017143660.1	Gnomon	mRNA	175558	177514	.	+	.	Name=XM_026811448.1;ID=rna-XM_026811448.1;Dbxref=GeneID:108622346%2CGenbank:XM_026811448.1;Parent=gene-LOC108622346
NW_017143660.1	Gnomon	mRNA	191638	194192	.	-	.	Name=XM_018020167.2;ID=rna-XM_018020167.2;Dbxref=GeneID:108622347%2CGenbank:XM_018020167.2;Parent=gene-LOC108622347
NW_017143660.1	Gnomon	CDS	101891	102112	.	-	0	Name=XP_017875701.1;ID=cds-XP_017875701.1;Dbxref=GeneID:108622369%2CGenbank:XP_017875701.1;Parent=rna-XM_018020212.2
NW_017143660.1	Gnomon	CDS	101517	101808	.	-	0	Name=XP_017875701.1;ID=cds-XP_017875701.1;Dbxref=GeneID:108622369%2CGenbank:XP_017875701.1;Parent=rna-XM_018020212.2
NW_017143660.1	Gnomon	CDS	101274	101444	.	-	0	Name=XP_017875701.1;ID=cds-XP_017875701.1;Dbxref=GeneID:108622369%2CGenbank:XP_017875701.1;Parent=rna-XM_018020212.2
NW_017143660.1	Gnomon	CDS	100769	101010	.	-	0	Name=XP_017875701.1;ID=cds-XP_017875701.1;Dbxref=GeneID:108622369%2CGenbank:XP_017875701.1;Parent=rna-XM_018020212.2
NW_017143660.1	Gnomon	CDS	100463	100698	.	-	0	Name=XP_017875701.1;ID=cds-XP_017875701.1;Dbxref=GeneID:108622369%2CGenbank:XP_017875701.1;Parent=rna-XM_018020212.2
NW_017143660.1	Gnomon	CDS	100143	100389	.	-	0	Name=XP_017875701.1;ID=cds-XP_017875701.1;Dbxref=GeneID:108622369%2CGenbank:XP_017875701.1;Parent=rna-XM_018020212.2
NW_017143660.1	Gnomon	exon	59998	60867	.	-	.	ID=exon-XM_018020252.2-4;Dbxref=GeneID:108622392%2CGenbank:XM_018020252.2;Parent=rna-XM_018020252.2
NW_017143660.1	Gnomon	exon	59534	59921	.	-	.	ID=exon-XM_018020252.2-5;Dbxref=GeneID:108622392%2CGenbank:XM_018020252.2;Parent=rna-XM_018020252.2
NW_017143660.1	Gnomon	exon	59232	59463	.	-	.	ID=exon-XM_018020252.2-6;Dbxref=GeneID:108622392%2CGenbank:XM_018020252.2;Parent=rna-XM_018020252.2
NW_017143660.1	Gnomon	exon	58636	58946	.	-	.	ID=exon-XM_018020252.2-7;Dbxref=GeneID:108622392%2CGenbank:XM_018020252.2;Parent=rna-XM_018020252.2
NW_017143660.1	Gnomon	exon	63465	63635	.	-	.	ID=exon-XM_018020252.2-1;Dbxref=GeneID:108622392%2CGenbank:XM_018020252.2;Parent=rna-XM_018020252.2
NW_017143660.1	Gnomon	exon	62932	63067	.	-	.	ID=exon-XM_018020252.2-2;Dbxref=GeneID:108622392%2CGenbank:XM_018020252.2;Parent=rna-XM_018020252.2
NW_017143660.1	Gnomon	exon	60976	61422	.	-	.	ID=exon-XM_018020252.2-3;Dbxref=GeneID:108622392%2CGenbank:XM_018020252.2;Parent=rna-XM_018020252.2
NW_017143660.1	Gnomon	exon	58164	58406	.	-	.	ID=exon-XM_018020252.2-8;Dbxref=GeneID:108622392%2CGenbank:XM_018020252.2;Parent=rna-XM_018020252.2
NW_017143660.1	Gnomon	exon	57764	57923	.	-	.	ID=exon-XM_018020252.2-9;Dbxref=GeneID:108622392%2CGenbank:XM_018020252.2;Parent=rna-XM_018020252.2
NW_017143660.1	Gnomon	exon	117925	118327	.	+	.	ID=exon-XM_026811414.1-1;Dbxref=GeneID:108622378%2CGenbank:XM_026811414.1;Parent=rna-XM_026811414.1
NW_017143660.1	Gnomon	exon	130244	130380	.	+	.	ID=exon-XM_026811414.1-4;Dbxref=GeneID:108622378%2CGenbank:XM_026811414.1;Parent=rna-XM_026811414.1
NW_017143660.1	Gnomon	exon	130830	130930	.	+	.	ID=exon-XM_026811414.1-5;Dbxref=GeneID:108622378%2CGenbank:XM_026811414.1;Parent=rna-XM_026811414.1
NW_017143660.1	Gnomon	exon	129733	129884	.	+	.	ID=exon-XM_026811414.1-2;Dbxref=GeneID:108622378%2CGenbank:XM_026811414.1;Parent=rna-XM_026811414.1
NW_017143660.1	Gnomon	exon	129980	130151	.	+	.	ID=exon-XM_026811414.1-3;Dbxref=GeneID:108622378%2CGenbank:XM_026811414.1;Parent=rna-XM_026811414.1
NW_017143660.1	Gnomon	exon	133828	133927	.	+	.	ID=exon-XM_026811414.1-8;Dbxref=GeneID:108622378%2CGenbank:XM_026811414.1;Parent=rna-XM_026811414.1
NW_017143660.1	Gnomon	exon	135481	135607	.	+	.	ID=exon-XM_026811414.1-9;Dbxref=GeneID:108622378%2CGenbank:XM_026811414.1;Parent=rna-XM_026811414.1
NW_017143660.1	Gnomon	exon	132008	132230	.	+	.	ID=exon-XM_026811414.1-6;Dbxref=GeneID:108622378%2CGenbank:XM_026811414.1;Parent=rna-XM_026811414.1
NW_017143660.1	Gnomon	exon	133366	133551	.	+	.	ID=exon-XM_026811414.1-7;Dbxref=GeneID:108622378%2CGenbank:XM_026811414.1;Parent=rna-XM_026811414.1
NW_017143660.1	Gnomon	mRNA	177672	180832	.	-	.	Name=XM_026811445.1;ID=rna-XM_026811445.1;Dbxref=GeneID:108622345%2CGenbank:XM_026811445.1;Parent=gene-LOC108622345
NW_017143660.1	Gnomon	mRNA	195932	196670	.	+	.	Name=XM_026811446.1;ID=rna-XM_026811446.1;Dbxref=GeneID:108622377%2CGenbank:XM_026811446.1;Parent=gene-LOC108622377
NW_017143660.1	Gnomon	exon	67453	67543	.	-	.	ID=exon-XM_018020251.2-5;Dbxref=GeneID:108622391%2CGenbank:XM_018020251.2;Parent=rna-XM_018020251.2
NW_017143660.1	Gnomon	exon	67115	67378	.	-	.	ID=exon-XM_018020251.2-6;Dbxref=GeneID:108622391%2CGenbank:XM_018020251.2;Parent=rna-XM_018020251.2
NW_017143660.1	Gnomon	exon	67757	67996	.	-	.	ID=exon-XM_018020251.2-3;Dbxref=GeneID:108622391%2CGenbank:XM_018020251.2;Parent=rna-XM_018020251.2
NW_017143660.1	Gnomon	exon	67605	67672	.	-	.	ID=exon-XM_018020251.2-4;Dbxref=GeneID:108622391%2CGenbank:XM_018020251.2;Parent=rna-XM_018020251.2
NW_017143660.1	Gnomon	exon	68260	68346	.	-	.	ID=exon-XM_018020251.2-1;Dbxref=GeneID:108622391%2CGenbank:XM_018020251.2;Parent=rna-XM_018020251.2
NW_017143660.1	Gnomon	exon	68114	68179	.	-	.	ID=exon-XM_018020251.2-2;Dbxref=GeneID:108622391%2CGenbank:XM_018020251.2;Parent=rna-XM_018020251.2
NW_017143660.1	Gnomon	exon	218448	218579	.	+	.	ID=exon-XM_018020185.2-10;Dbxref=GeneID:108622356%2CGenbank:XM_018020185.2;Parent=rna-XM_018020185.2
NW_017143660.1	Gnomon	exon	218658	218944	.	+	.	ID=exon-XM_018020185.2-11;Dbxref=GeneID:108622356%2CGenbank:XM_018020185.2;Parent=rna-XM_018020185.2
NW_017143660.1	Gnomon	exon	219020	219112	.	+	.	ID=exon-XM_018020185.2-12;Dbxref=GeneID:108622356%2CGenbank:XM_018020185.2;Parent=rna-XM_018020185.2
NW_017143660.1	Gnomon	exon	219184	220063	.	+	.	ID=exon-XM_018020185.2-13;Dbxref=GeneID:108622356%2CGenbank:XM_018020185.2;Parent=rna-XM_018020185.2
NW_017143660.1	Gnomon	CDS	67757	67759	.	-	0	Name=XP_017875740.1;ID=cds-XP_017875740.1;Dbxref=GeneID:108622391%2CGenbank:XP_017875740.1;Parent=rna-XM_018020251.2
NW_017143660.1	Gnomon	CDS	67605	67672	.	-	0	Name=XP_017875740.1;ID=cds-XP_017875740.1;Dbxref=GeneID:108622391%2CGenbank:XP_017875740.1;Parent=rna-XM_018020251.2
NW_017143660.1	Gnomon	CDS	67453	67543	.	-	0	Name=XP_017875740.1;ID=cds-XP_017875740.1;Dbxref=GeneID:108622391%2CGenbank:XP_017875740.1;Parent=rna-XM_018020251.2
NW_017143660.1	Gnomon	CDS	67253	67378	.	-	0	Name=XP_017875740.1;ID=cds-XP_017875740.1;Dbxref=GeneID:108622391%2CGenbank:XP_017875740.1;Parent=rna-XM_018020251.2
NW_017143660.1	Gnomon	mRNA	146846	151104	.	+	.	Name=XM_018020162.2;ID=rna-XM_018020162.2;Dbxref=GeneID:108622343%2CGenbank:XM_018020162.2;Parent=gene-LOC108622343
NW_017143660.1	Gnomon	CDS	62932	62989	.	-	0	Name=XP_017875741.1;ID=cds-XP_017875741.1;Dbxref=GeneID:108622392%2CGenbank:XP_017875741.1;Parent=rna-XM_018020252.2
NW_017143660.1	Gnomon	CDS	60976	61422	.	-	0	Name=XP_017875741.1;ID=cds-XP_017875741.1;Dbxref=GeneID:108622392%2CGenbank:XP_017875741.1;Parent=rna-XM_018020252.2
NW_017143660.1	Gnomon	CDS	59998	60867	.	-	0	Name=XP_017875741.1;ID=cds-XP_017875741.1;Dbxref=GeneID:108622392%2CGenbank:XP_017875741.1;Parent=rna-XM_018020252.2
NW_017143660.1	Gnomon	CDS	59534	59921	.	-	0	Name=XP_017875741.1;ID=cds-XP_017875741.1;Dbxref=GeneID:108622392%2CGenbank:XP_017875741.1;Parent=rna-XM_018020252.2
NW_017143660.1	Gnomon	CDS	59232	59463	.	-	0	Name=XP_017875741.1;ID=cds-XP_017875741.1;Dbxref=GeneID:108622392%2CGenbank:XP_017875741.1;Parent=rna-XM_018020252.2
NW_017143660.1	Gnomon	CDS	58636	58946	.	-	0	Name=XP_017875741.1;ID=cds-XP_017875741.1;Dbxref=GeneID:108622392%2CGenbank:XP_017875741.1;Parent=rna-XM_018020252.2
NW_017143660.1	Gnomon	CDS	58164	58406	.	-	0	Name=XP_017875741.1;ID=cds-XP_017875741.1;Dbxref=GeneID:108622392%2CGenbank:XP_017875741.1;Parent=rna-XM_018020252.2
NW_017143660.1	Gnomon	CDS	57764	57923	.	-	0	Name=XP_017875741.1;ID=cds-XP_017875741.1;Dbxref=GeneID:108622392%2CGenbank:XP_017875741.1;Parent=rna-XM_018020252.2
NW_017143660.1	Gnomon	CDS	57398	57672	.	-	0	Name=XP_017875741.1;ID=cds-XP_017875741.1;Dbxref=GeneID:108622392%2CGenbank:XP_017875741.1;Parent=rna-XM_018020252.2
NW_017143660.1	Gnomon	CDS	57096	57321	.	-	0	Name=XP_017875741.1;ID=cds-XP_017875741.1;Dbxref=GeneID:108622392%2CGenbank:XP_017875741.1;Parent=rna-XM_018020252.2
NW_017143660.1	Gnomon	CDS	56924	57020	.	-	0	Name=XP_017875741.1;ID=cds-XP_017875741.1;Dbxref=GeneID:108622392%2CGenbank:XP_017875741.1;Parent=rna-XM_018020252.2
NW_017143660.1	Gnomon	CDS	56683	56855	.	-	0	Name=XP_017875741.1;ID=cds-XP_017875741.1;Dbxref=GeneID:108622392%2CGenbank:XP_017875741.1;Parent=rna-XM_018020252.2
NW_017143660.1	Gnomon	CDS	28240	28467	.	+	0	Name=XP_017875647.2;ID=cds-XP_017875647.2;Dbxref=GeneID:108622340%2CGenbank:XP_017875647.2;Note=The sequence of the model RefSeq protein was modified relative to this genomic sequence to represent the inferred CDS: deleted 2 bases in 1 codon;Parent=rna-XM_018020158.2
NW_017143660.1	Gnomon	CDS	28585	28626	.	+	0	Name=XP_017875647.2;ID=cds-XP_017875647.2;Dbxref=GeneID:108622340%2CGenbank:XP_017875647.2;Note=The sequence of the model RefSeq protein was modified relative to this genomic sequence to represent the inferred CDS: deleted 2 bases in 1 codon;Parent=rna-XM_018020158.2
NW_017143660.1	Gnomon	CDS	28629	28883	.	+	0	Name=XP_017875647.2;ID=cds-XP_017875647.2;Dbxref=GeneID:108622340%2CGenbank:XP_017875647.2;Note=The sequence of the model RefSeq protein was modified relative to this genomic sequence to represent the inferred CDS: deleted 2 bases in 1 codon;Parent=rna-XM_018020158.2
NW_017143660.1	Gnomon	CDS	28945	29196	.	+	0	Name=XP_017875647.2;ID=cds-XP_017875647.2;Dbxref=GeneID:108622340%2CGenbank:XP_017875647.2;Note=The sequence of the model RefSeq protein was modified relative to this genomic sequence to represent the inferred CDS: deleted 2 bases in 1 codon;Parent=rna-XM_018020158.2
NW_017143660.1	Gnomon	CDS	29332	29772	.	+	0	Name=XP_017875647.2;ID=cds-XP_017875647.2;Dbxref=GeneID:108622340%2CGenbank:XP_017875647.2;Note=The sequence of the model RefSeq protein was modified relative to this genomic sequence to represent the inferred CDS: deleted 2 bases in 1 codon;Parent=rna-XM_018020158.2
NW_017143660.1	Gnomon	mRNA	151385	153410	.	-	.	Name=XM_018020163.2;ID=rna-XM_018020163.2;Dbxref=GeneID:108622344%2CGenbank:XM_018020163.2;Parent=gene-LOC108622344
NW_017143660.1	Gnomon	exon	132008	132230	.	+	.	ID=exon-XM_026811412.1-6;Dbxref=GeneID:108622378%2CGenbank:XM_026811412.1;Parent=rna-XM_026811412.1
NW_017143660.1	Gnomon	exon	133366	133551	.	+	.	ID=exon-XM_026811412.1-7;Dbxref=GeneID:108622378%2CGenbank:XM_026811412.1;Parent=rna-XM_026811412.1
NW_017143660.1	Gnomon	exon	130244	130380	.	+	.	ID=exon-XM_026811412.1-4;Dbxref=GeneID:108622378%2CGenbank:XM_026811412.1;Parent=rna-XM_026811412.1
NW_017143660.1	Gnomon	exon	130830	130930	.	+	.	ID=exon-XM_026811412.1-5;Dbxref=GeneID:108622378%2CGenbank:XM_026811412.1;Parent=rna-XM_026811412.1
NW_017143660.1	Gnomon	exon	129733	129884	.	+	.	ID=exon-XM_026811412.1-2;Dbxref=GeneID:108622378%2CGenbank:XM_026811412.1;Parent=rna-XM_026811412.1
NW_017143660.1	Gnomon	exon	129980	130151	.	+	.	ID=exon-XM_026811412.1-3;Dbxref=GeneID:108622378%2CGenbank:XM_026811412.1;Parent=rna-XM_026811412.1
NW_017143660.1	Gnomon	exon	117923	118327	.	+	.	ID=exon-XM_026811412.1-1;Dbxref=GeneID:108622378%2CGenbank:XM_026811412.1;Parent=rna-XM_026811412.1
NW_017143660.1	Gnomon	exon	133828	133927	.	+	.	ID=exon-XM_026811412.1-8;Dbxref=GeneID:108622378%2CGenbank:XM_026811412.1;Parent=rna-XM_026811412.1
NW_017143660.1	Gnomon	exon	134113	134259	.	+	.	ID=exon-XM_026811412.1-9;Dbxref=GeneID:108622378%2CGenbank:XM_026811412.1;Parent=rna-XM_026811412.1
NW_017143660.1	Gnomon	mRNA	194291	195928	.	-	.	Name=XM_026811449.1;ID=rna-XM_026811449.1;Dbxref=GeneID:108622352%2CGenbank:XM_026811449.1;Parent=gene-LOC108622352
NW_017143660.1	Gnomon	mRNA	151385	153019	.	-	.	Name=XM_018020164.2;ID=rna-XM_018020164.2;Dbxref=GeneID:108622344%2CGenbank:XM_018020164.2;Parent=gene-LOC108622344
NW_017143660.1	Gnomon	exon	262790	262993	.	+	.	ID=exon-XM_018020203.2-2;Dbxref=GeneID:108622365%2CGenbank:XM_018020203.2;Parent=rna-XM_018020203.2
NW_017143660.1	Gnomon	exon	263055	263369	.	+	.	ID=exon-XM_018020203.2-3;Dbxref=GeneID:108622365%2CGenbank:XM_018020203.2;Parent=rna-XM_018020203.2
NW_017143660.1	Gnomon	exon	262513	262601	.	+	.	ID=exon-XM_018020203.2-1;Dbxref=GeneID:108622365%2CGenbank:XM_018020203.2;Parent=rna-XM_018020203.2
NW_017143660.1	Gnomon	mRNA	177491	180832	.	-	.	Name=XM_018020165.2;ID=rna-XM_018020165.2;Dbxref=GeneID:108622345%2CGenbank:XM_018020165.2;Parent=gene-LOC108622345
NW_017143660.1	Gnomon	CDS	53156	53274	.	+	0	Name=XP_017875744.1;ID=cds-XP_017875744.1;Dbxref=GeneID:108622393%2CGenbank:XP_017875744.1;Parent=rna-XM_018020255.2
NW_017143660.1	Gnomon	CDS	53372	53487	.	+	0	Name=XP_017875744.1;ID=cds-XP_017875744.1;Dbxref=GeneID:108622393%2CGenbank:XP_017875744.1;Parent=rna-XM_018020255.2
NW_017143660.1	Gnomon	CDS	53725	53860	.	+	0	Name=XP_017875744.1;ID=cds-XP_017875744.1;Dbxref=GeneID:108622393%2CGenbank:XP_017875744.1;Parent=rna-XM_018020255.2
NW_017143660.1	Gnomon	CDS	53945	54231	.	+	0	Name=XP_017875744.1;ID=cds-XP_017875744.1;Dbxref=GeneID:108622393%2CGenbank:XP_017875744.1;Parent=rna-XM_018020255.2
NW_017143660.1	Gnomon	CDS	54314	54432	.	+	0	Name=XP_017875744.1;ID=cds-XP_017875744.1;Dbxref=GeneID:108622393%2CGenbank:XP_017875744.1;Parent=rna-XM_018020255.2
NW_017143660.1	Gnomon	exon	133366	133551	.	+	.	ID=exon-XM_026811413.1-7;Dbxref=GeneID:108622378%2CGenbank:XM_026811413.1;Parent=rna-XM_026811413.1
NW_017143660.1	Gnomon	exon	133828	133927	.	+	.	ID=exon-XM_026811413.1-8;Dbxref=GeneID:108622378%2CGenbank:XM_026811413.1;Parent=rna-XM_026811413.1
NW_017143660.1	Gnomon	exon	134113	134259	.	+	.	ID=exon-XM_026811413.1-9;Dbxref=GeneID:108622378%2CGenbank:XM_026811413.1;Parent=rna-XM_026811413.1
NW_017143660.1	Gnomon	exon	129980	130151	.	+	.	ID=exon-XM_026811413.1-3;Dbxref=GeneID:108622378%2CGenbank:XM_026811413.1;Parent=rna-XM_026811413.1
NW_017143660.1	Gnomon	exon	130244	130380	.	+	.	ID=exon-XM_026811413.1-4;Dbxref=GeneID:108622378%2CGenbank:XM_026811413.1;Parent=rna-XM_026811413.1
NW_017143660.1	Gnomon	exon	130830	130930	.	+	.	ID=exon-XM_026811413.1-5;Dbxref=GeneID:108622378%2CGenbank:XM_026811413.1;Parent=rna-XM_026811413.1
NW_017143660.1	Gnomon	exon	131431	131593	.	+	.	ID=exon-XM_026811413.1-6;Dbxref=GeneID:108622378%2CGenbank:XM_026811413.1;Parent=rna-XM_026811413.1
NW_017143660.1	Gnomon	exon	117927	118327	.	+	.	ID=exon-XM_026811413.1-1;Dbxref=GeneID:108622378%2CGenbank:XM_026811413.1;Parent=rna-XM_026811413.1
NW_017143660.1	Gnomon	exon	129733	129884	.	+	.	ID=exon-XM_026811413.1-2;Dbxref=GeneID:108622378%2CGenbank:XM_026811413.1;Parent=rna-XM_026811413.1
NW_017143660.1	Gnomon	CDS	51930	52466	.	-	0	Name=XP_017875745.1;ID=cds-XP_017875745.1;Dbxref=GeneID:108622395%2CGenbank:XP_017875745.1;Parent=rna-XM_018020256.2
NW_017143660.1	Gnomon	exon	134722	134775	.	+	.	ID=exon-XM_026811413.1-10;Dbxref=GeneID:108622378%2CGenbank:XM_026811413.1;Parent=rna-XM_026811413.1
NW_017143660.1	Gnomon	exon	135481	135607	.	+	.	ID=exon-XM_026811413.1-11;Dbxref=GeneID:108622378%2CGenbank:XM_026811413.1;Parent=rna-XM_026811413.1
NW_017143660.1	Gnomon	exon	143313	143428	.	+	.	ID=exon-XM_026811413.1-16;Dbxref=GeneID:108622378%2CGenbank:XM_026811413.1;Parent=rna-XM_026811413.1
NW_017143660.1	Gnomon	exon	143572	146501	.	+	.	ID=exon-XM_026811413.1-17;Dbxref=GeneID:108622378%2CGenbank:XM_026811413.1;Parent=rna-XM_026811413.1
NW_017143660.1	Gnomon	exon	142865	143051	.	+	.	ID=exon-XM_026811413.1-14;Dbxref=GeneID:108622378%2CGenbank:XM_026811413.1;Parent=rna-XM_026811413.1
NW_017143660.1	Gnomon	exon	143124	143244	.	+	.	ID=exon-XM_026811413.1-15;Dbxref=GeneID:108622378%2CGenbank:XM_026811413.1;Parent=rna-XM_026811413.1
NW_017143660.1	Gnomon	exon	136100	136153	.	+	.	ID=exon-XM_026811413.1-12;Dbxref=GeneID:108622378%2CGenbank:XM_026811413.1;Parent=rna-XM_026811413.1
NW_017143660.1	Gnomon	exon	142101	142242	.	+	.	ID=exon-XM_026811413.1-13;Dbxref=GeneID:108622378%2CGenbank:XM_026811413.1;Parent=rna-XM_026811413.1
NW_017143660.1	Gnomon	CDS	73026	73078	.	+	0	Name=XP_017875648.1;ID=cds-XP_017875648.1;Dbxref=GeneID:108622341%2CGenbank:XP_017875648.1;Parent=rna-XM_018020159.2
NW_017143660.1	Gnomon	CDS	73150	74177	.	+	0	Name=XP_017875648.1;ID=cds-XP_017875648.1;Dbxref=GeneID:108622341%2CGenbank:XP_017875648.1;Parent=rna-XM_018020159.2
NW_017143660.1	Gnomon	CDS	74236	74441	.	+	0	Name=XP_017875648.1;ID=cds-XP_017875648.1;Dbxref=GeneID:108622341%2CGenbank:XP_017875648.1;Parent=rna-XM_018020159.2
NW_017143660.1	Gnomon	CDS	74537	74821	.	+	0	Name=XP_017875648.1;ID=cds-XP_017875648.1;Dbxref=GeneID:108622341%2CGenbank:XP_017875648.1;Parent=rna-XM_018020159.2
NW_017143660.1	Gnomon	CDS	74888	74965	.	+	0	Name=XP_017875648.1;ID=cds-XP_017875648.1;Dbxref=GeneID:108622341%2CGenbank:XP_017875648.1;Parent=rna-XM_018020159.2
NW_017143660.1	Gnomon	CDS	75101	75208	.	+	0	Name=XP_017875648.1;ID=cds-XP_017875648.1;Dbxref=GeneID:108622341%2CGenbank:XP_017875648.1;Parent=rna-XM_018020159.2
NW_017143660.1	Gnomon	exon	314815	314892	.	+	.	ID=exon-XM_026811436.1-6;Dbxref=GeneID:108622342%2CGenbank:XM_026811436.1;Parent=rna-XM_026811436.1
NW_017143660.1	Gnomon	exon	306033	307179	.	+	.	ID=exon-XM_026811436.1-1;Dbxref=GeneID:108622342%2CGenbank:XM_026811436.1;Parent=rna-XM_026811436.1
NW_017143660.1	Gnomon	exon	307966	308444	.	+	.	ID=exon-XM_026811436.1-2;Dbxref=GeneID:108622342%2CGenbank:XM_026811436.1;Parent=rna-XM_026811436.1
NW_017143660.1	Gnomon	exon	308932	310132	.	+	.	ID=exon-XM_026811436.1-3;Dbxref=GeneID:108622342%2CGenbank:XM_026811436.1;Parent=rna-XM_026811436.1
NW_017143660.1	Gnomon	exon	310493	310618	.	+	.	ID=exon-XM_026811436.1-4;Dbxref=GeneID:108622342%2CGenbank:XM_026811436.1;Parent=rna-XM_026811436.1
NW_017143660.1	Gnomon	exon	314212	314358	.	+	.	ID=exon-XM_026811436.1-5;Dbxref=GeneID:108622342%2CGenbank:XM_026811436.1;Parent=rna-XM_026811436.1
NW_017143660.1	Gnomon	CDS	147962	148039	.	+	0	Name=XP_017875651.1;ID=cds-XP_017875651.1;Dbxref=GeneID:108622343%2CGenbank:XP_017875651.1;Parent=rna-XM_018020162.2
NW_017143660.1	Gnomon	CDS	149036	149161	.	+	0	Name=XP_017875651.1;ID=cds-XP_017875651.1;Dbxref=GeneID:108622343%2CGenbank:XP_017875651.1;Parent=rna-XM_018020162.2
NW_017143660.1	Gnomon	CDS	149234	149337	.	+	0	Name=XP_017875651.1;ID=cds-XP_017875651.1;Dbxref=GeneID:108622343%2CGenbank:XP_017875651.1;Parent=rna-XM_018020162.2
NW_017143660.1	Gnomon	CDS	149438	149567	.	+	0	Name=XP_017875651.1;ID=cds-XP_017875651.1;Dbxref=GeneID:108622343%2CGenbank:XP_017875651.1;Parent=rna-XM_018020162.2
NW_017143660.1	Gnomon	CDS	149635	149911	.	+	0	Name=XP_017875651.1;ID=cds-XP_017875651.1;Dbxref=GeneID:108622343%2CGenbank:XP_017875651.1;Parent=rna-XM_018020162.2
NW_017143660.1	Gnomon	CDS	149983	150185	.	+	0	Name=XP_017875651.1;ID=cds-XP_017875651.1;Dbxref=GeneID:108622343%2CGenbank:XP_017875651.1;Parent=rna-XM_018020162.2
NW_017143660.1	Gnomon	CDS	150261	150524	.	+	0	Name=XP_017875651.1;ID=cds-XP_017875651.1;Dbxref=GeneID:108622343%2CGenbank:XP_017875651.1;Parent=rna-XM_018020162.2
NW_017143660.1	Gnomon	CDS	150616	150905	.	+	0	Name=XP_017875651.1;ID=cds-XP_017875651.1;Dbxref=GeneID:108622343%2CGenbank:XP_017875651.1;Parent=rna-XM_018020162.2
NW_017143660.1	Gnomon	CDS	150984	151104	.	+	0	Name=XP_017875651.1;ID=cds-XP_017875651.1;Dbxref=GeneID:108622343%2CGenbank:XP_017875651.1;Parent=rna-XM_018020162.2
NW_017143660.1	Gnomon	CDS	99241	99571	.	-	0	Name=XP_026667220.1;ID=cds-XP_026667220.1;Dbxref=GeneID:108622373%2CGenbank:XP_026667220.1;Parent=rna-XM_026811419.1
NW_017143660.1	Gnomon	CDS	99027	99186	.	-	0	Name=XP_026667220.1;ID=cds-XP_026667220.1;Dbxref=GeneID:108622373%2CGenbank:XP_026667220.1;Parent=rna-XM_026811419.1
NW_017143660.1	Gnomon	CDS	98812	98964	.	-	0	Name=XP_026667220.1;ID=cds-XP_026667220.1;Dbxref=GeneID:108622373%2CGenbank:XP_026667220.1;Parent=rna-XM_026811419.1
NW_017143660.1	Gnomon	CDS	98628	98730	.	-	0	Name=XP_026667220.1;ID=cds-XP_026667220.1;Dbxref=GeneID:108622373%2CGenbank:XP_026667220.1;Parent=rna-XM_026811419.1
NW_017143660.1	Gnomon	mRNA	76430	77709	.	-	.	Name=XM_018020217.2;ID=rna-XM_018020217.2;Dbxref=GeneID:108622371%2CGenbank:XM_018020217.2;Parent=gene-LOC108622371
NW_017143660.1	Gnomon	CDS	153321	153323	.	-	0	Name=XP_017875652.1;ID=cds-XP_017875652.1;Dbxref=GeneID:108622344%2CGenbank:XP_017875652.1;Parent=rna-XM_018020163.2
NW_017143660.1	Gnomon	CDS	152647	152905	.	-	0	Name=XP_017875652.1;ID=cds-XP_017875652.1;Dbxref=GeneID:108622344%2CGenbank:XP_017875652.1;Parent=rna-XM_018020163.2
NW_017143660.1	Gnomon	CDS	152313	152410	.	-	0	Name=XP_017875652.1;ID=cds-XP_017875652.1;Dbxref=GeneID:108622344%2CGenbank:XP_017875652.1;Parent=rna-XM_018020163.2
NW_017143660.1	Gnomon	CDS	152061	152232	.	-	0	Name=XP_017875652.1;ID=cds-XP_017875652.1;Dbxref=GeneID:108622344%2CGenbank:XP_017875652.1;Parent=rna-XM_018020163.2
NW_017143660.1	Gnomon	CDS	151854	151983	.	-	0	Name=XP_017875652.1;ID=cds-XP_017875652.1;Dbxref=GeneID:108622344%2CGenbank:XP_017875652.1;Parent=rna-XM_018020163.2
NW_017143660.1	Gnomon	CDS	151444	151570	.	-	0	Name=XP_017875652.1;ID=cds-XP_017875652.1;Dbxref=GeneID:108622344%2CGenbank:XP_017875652.1;Parent=rna-XM_018020163.2
NW_017143660.1	Gnomon	exon	201729	201855	.	-	.	ID=exon-XM_018020225.2-1;Dbxref=GeneID:108622376%2CGenbank:XM_018020225.2;Parent=rna-XM_018020225.2
NW_017143660.1	Gnomon	exon	201253	201457	.	-	.	ID=exon-XM_018020225.2-2;Dbxref=GeneID:108622376%2CGenbank:XM_018020225.2;Parent=rna-XM_018020225.2
NW_017143660.1	Gnomon	exon	200937	201068	.	-	.	ID=exon-XM_018020225.2-3;Dbxref=GeneID:108622376%2CGenbank:XM_018020225.2;Parent=rna-XM_018020225.2
NW_017143660.1	Gnomon	exon	200585	200745	.	-	.	ID=exon-XM_018020225.2-4;Dbxref=GeneID:108622376%2CGenbank:XM_018020225.2;Parent=rna-XM_018020225.2
NW_017143660.1	Gnomon	exon	200337	200476	.	-	.	ID=exon-XM_018020225.2-5;Dbxref=GeneID:108622376%2CGenbank:XM_018020225.2;Parent=rna-XM_018020225.2
NW_017143660.1	Gnomon	exon	199870	200245	.	-	.	ID=exon-XM_018020225.2-6;Dbxref=GeneID:108622376%2CGenbank:XM_018020225.2;Parent=rna-XM_018020225.2
NW_017143660.1	Gnomon	exon	199484	199663	.	-	.	ID=exon-XM_018020225.2-7;Dbxref=GeneID:108622376%2CGenbank:XM_018020225.2;Parent=rna-XM_018020225.2
NW_017143660.1	Gnomon	exon	199186	199408	.	-	.	ID=exon-XM_018020225.2-8;Dbxref=GeneID:108622376%2CGenbank:XM_018020225.2;Parent=rna-XM_018020225.2
NW_017143660.1	Gnomon	exon	198896	199102	.	-	.	ID=exon-XM_018020225.2-9;Dbxref=GeneID:108622376%2CGenbank:XM_018020225.2;Parent=rna-XM_018020225.2
NW_017143660.1	Gnomon	CDS	99241	99556	.	-	0	Name=XP_026667221.1;ID=cds-XP_026667221.1;Dbxref=GeneID:108622373%2CGenbank:XP_026667221.1;Parent=rna-XM_026811420.1
NW_017143660.1	Gnomon	CDS	99027	99186	.	-	0	Name=XP_026667221.1;ID=cds-XP_026667221.1;Dbxref=GeneID:108622373%2CGenbank:XP_026667221.1;Parent=rna-XM_026811420.1
NW_017143660.1	Gnomon	CDS	98812	98964	.	-	0	Name=XP_026667221.1;ID=cds-XP_026667221.1;Dbxref=GeneID:108622373%2CGenbank:XP_026667221.1;Parent=rna-XM_026811420.1
NW_017143660.1	Gnomon	CDS	98628	98730	.	-	0	Name=XP_026667221.1;ID=cds-XP_026667221.1;Dbxref=GeneID:108622373%2CGenbank:XP_026667221.1;Parent=rna-XM_026811420.1
NW_017143660.1	Gnomon	exon	64586	65890	.	+	.	ID=exon-XM_018020249.2-2;Dbxref=GeneID:108622389%2CGenbank:XM_018020249.2;Parent=rna-XM_018020249.2
NW_017143660.1	Gnomon	exon	65952	67132	.	+	.	ID=exon-XM_018020249.2-3;Dbxref=GeneID:108622389%2CGenbank:XM_018020249.2;Parent=rna-XM_018020249.2
NW_017143660.1	Gnomon	exon	64034	64467	.	+	.	ID=exon-XM_018020249.2-1;Dbxref=GeneID:108622389%2CGenbank:XM_018020249.2;Parent=rna-XM_018020249.2
NW_017143660.1	Gnomon	mRNA	75092	76500	.	+	.	Name=XM_018020218.2;ID=rna-XM_018020218.2;Dbxref=GeneID:108622372%2CGenbank:XM_018020218.2;Parent=gene-LOC108622372
NW_017143660.1	Gnomon	exon	87571	87966	.	+	.	ID=exon-XR_003388832.1-1;Dbxref=GeneID:113463996%2CGenbank:XR_003388832.1;Parent=rna-XR_003388832.1
NW_017143660.1	Gnomon	exon	88042	88385	.	+	.	ID=exon-XR_003388832.1-2;Dbxref=GeneID:113463996%2CGenbank:XR_003388832.1;Parent=rna-XR_003388832.1
NW_017143660.1	Gnomon	exon	68361	68606	.	+	.	ID=exon-XM_018020250.2-1;Dbxref=GeneID:108622390%2CGenbank:XM_018020250.2;Parent=rna-XM_018020250.2
NW_017143660.1	Gnomon	exon	68944	69112	.	+	.	ID=exon-XM_018020250.2-2;Dbxref=GeneID:108622390%2CGenbank:XM_018020250.2;Parent=rna-XM_018020250.2
NW_017143660.1	Gnomon	exon	69184	69416	.	+	.	ID=exon-XM_018020250.2-3;Dbxref=GeneID:108622390%2CGenbank:XM_018020250.2;Parent=rna-XM_018020250.2
NW_017143660.1	Gnomon	exon	69490	69667	.	+	.	ID=exon-XM_018020250.2-4;Dbxref=GeneID:108622390%2CGenbank:XM_018020250.2;Parent=rna-XM_018020250.2
NW_017143660.1	Gnomon	exon	69733	71075	.	+	.	ID=exon-XM_018020250.2-5;Dbxref=GeneID:108622390%2CGenbank:XM_018020250.2;Parent=rna-XM_018020250.2
NW_017143660.1	Gnomon	mRNA	100055	102552	.	-	.	Name=XM_018020212.2;ID=rna-XM_018020212.2;Dbxref=GeneID:108622369%2CGenbank:XM_018020212.2;Parent=gene-LOC108622369
NW_017143660.1	Gnomon	exon	153696	153981	.	-	.	ID=exon-XM_018020174.2-5;Dbxref=GeneID:108622351%2CGenbank:XM_018020174.2;Parent=rna-XM_018020174.2
NW_017143660.1	Gnomon	exon	154961	155433	.	-	.	ID=exon-XM_018020174.2-1;Dbxref=GeneID:108622351%2CGenbank:XM_018020174.2;Parent=rna-XM_018020174.2
NW_017143660.1	Gnomon	exon	154713	154891	.	-	.	ID=exon-XM_018020174.2-2;Dbxref=GeneID:108622351%2CGenbank:XM_018020174.2;Parent=rna-XM_018020174.2
NW_017143660.1	Gnomon	exon	154507	154642	.	-	.	ID=exon-XM_018020174.2-3;Dbxref=GeneID:108622351%2CGenbank:XM_018020174.2;Parent=rna-XM_018020174.2
NW_017143660.1	Gnomon	exon	154063	154442	.	-	.	ID=exon-XM_018020174.2-4;Dbxref=GeneID:108622351%2CGenbank:XM_018020174.2;Parent=rna-XM_018020174.2
NW_017143660.1	Gnomon	CDS	93068	93217	.	-	0	Name=XP_026667224.1;ID=cds-XP_026667224.1;Dbxref=GeneID:113463995%2CGenbank:XP_026667224.1;Note=The sequence of the model RefSeq protein was modified relative to this genomic sequence to represent the inferred CDS: substituted 1 base at 1 genomic stop codon;Parent=rna-XM_026811423.1
NW_017143660.1	Gnomon	CDS	92946	92999	.	-	0	Name=XP_026667224.1;ID=cds-XP_026667224.1;Dbxref=GeneID:113463995%2CGenbank:XP_026667224.1;Note=The sequence of the model RefSeq protein was modified relative to this genomic sequence to represent the inferred CDS: substituted 1 base at 1 genomic stop codon;Parent=rna-XM_026811423.1
NW_017143660.1	Gnomon	CDS	193389	193565	.	-	0	Name=XP_017875656.1;ID=cds-XP_017875656.1;Dbxref=GeneID:108622347%2CGenbank:XP_017875656.1;Parent=rna-XM_018020167.2
NW_017143660.1	Gnomon	CDS	193158	193298	.	-	0	Name=XP_017875656.1;ID=cds-XP_017875656.1;Dbxref=GeneID:108622347%2CGenbank:XP_017875656.1;Parent=rna-XM_018020167.2
NW_017143660.1	Gnomon	CDS	192953	193080	.	-	0	Name=XP_017875656.1;ID=cds-XP_017875656.1;Dbxref=GeneID:108622347%2CGenbank:XP_017875656.1;Parent=rna-XM_018020167.2
NW_017143660.1	Gnomon	CDS	192629	192866	.	-	0	Name=XP_017875656.1;ID=cds-XP_017875656.1;Dbxref=GeneID:108622347%2CGenbank:XP_017875656.1;Parent=rna-XM_018020167.2
NW_017143660.1	Gnomon	CDS	273579	273894	.	+	0	Name=XP_026667225.1;ID=cds-XP_026667225.1;Dbxref=GeneID:108622355%2CGenbank:XP_026667225.1;Parent=rna-XM_026811424.1
NW_017143660.1	Gnomon	CDS	283561	283939	.	+	0	Name=XP_026667225.1;ID=cds-XP_026667225.1;Dbxref=GeneID:108622355%2CGenbank:XP_026667225.1;Parent=rna-XM_026811424.1
NW_017143660.1	Gnomon	CDS	284481	285551	.	+	0	Name=XP_026667225.1;ID=cds-XP_026667225.1;Dbxref=GeneID:108622355%2CGenbank:XP_026667225.1;Parent=rna-XM_026811424.1
NW_017143660.1	Gnomon	CDS	287580	287639	.	+	0	Name=XP_026667225.1;ID=cds-XP_026667225.1;Dbxref=GeneID:108622355%2CGenbank:XP_026667225.1;Parent=rna-XM_026811424.1
NW_017143660.1	Gnomon	CDS	291626	291768	.	+	0	Name=XP_026667225.1;ID=cds-XP_026667225.1;Dbxref=GeneID:108622355%2CGenbank:XP_026667225.1;Parent=rna-XM_026811424.1
NW_017143660.1	Gnomon	CDS	292009	292344	.	+	0	Name=XP_026667225.1;ID=cds-XP_026667225.1;Dbxref=GeneID:108622355%2CGenbank:XP_026667225.1;Parent=rna-XM_026811424.1
NW_017143660.1	Gnomon	CDS	298155	298330	.	+	0	Name=XP_026667225.1;ID=cds-XP_026667225.1;Dbxref=GeneID:108622355%2CGenbank:XP_026667225.1;Parent=rna-XM_026811424.1
NW_017143660.1	Gnomon	CDS	299708	300017	.	+	0	Name=XP_026667225.1;ID=cds-XP_026667225.1;Dbxref=GeneID:108622355%2CGenbank:XP_026667225.1;Parent=rna-XM_026811424.1
NW_017143660.1	Gnomon	CDS	300241	300644	.	+	0	Name=XP_026667225.1;ID=cds-XP_026667225.1;Dbxref=GeneID:108622355%2CGenbank:XP_026667225.1;Parent=rna-XM_026811424.1
NW_017143660.1	Gnomon	mRNA	88557	92999	.	+	.	Name=XM_018020214.2;ID=rna-XM_018020214.2;Dbxref=GeneID:108622370%2CGenbank:XM_018020214.2;Parent=gene-LOC108622370
NW_017143660.1	Gnomon	CDS	152999	153001	.	-	0	Name=XP_017875653.1;ID=cds-XP_017875653.1;Dbxref=GeneID:108622344%2CGenbank:XP_017875653.1;Parent=rna-XM_018020164.2
NW_017143660.1	Gnomon	CDS	152647	152905	.	-	0	Name=XP_017875653.1;ID=cds-XP_017875653.1;Dbxref=GeneID:108622344%2CGenbank:XP_017875653.1;Parent=rna-XM_018020164.2
NW_017143660.1	Gnomon	CDS	152313	152410	.	-	0	Name=XP_017875653.1;ID=cds-XP_017875653.1;Dbxref=GeneID:108622344%2CGenbank:XP_017875653.1;Parent=rna-XM_018020164.2
NW_017143660.1	Gnomon	CDS	152061	152232	.	-	0	Name=XP_017875653.1;ID=cds-XP_017875653.1;Dbxref=GeneID:108622344%2CGenbank:XP_017875653.1;Parent=rna-XM_018020164.2
NW_017143660.1	Gnomon	CDS	151854	151983	.	-	0	Name=XP_017875653.1;ID=cds-XP_017875653.1;Dbxref=GeneID:108622344%2CGenbank:XP_017875653.1;Parent=rna-XM_018020164.2
NW_017143660.1	Gnomon	CDS	151444	151570	.	-	0	Name=XP_017875653.1;ID=cds-XP_017875653.1;Dbxref=GeneID:108622344%2CGenbank:XP_017875653.1;Parent=rna-XM_018020164.2
NW_017143660.1	Gnomon	CDS	67757	67759	.	-	0	Name=XP_026667222.1;ID=cds-XP_026667222.1;Dbxref=GeneID:108622391%2CGenbank:XP_026667222.1;Parent=rna-XM_026811421.1
NW_017143660.1	Gnomon	CDS	67605	67672	.	-	0	Name=XP_026667222.1;ID=cds-XP_026667222.1;Dbxref=GeneID:108622391%2CGenbank:XP_026667222.1;Parent=rna-XM_026811421.1
NW_017143660.1	Gnomon	CDS	67453	67543	.	-	0	Name=XP_026667222.1;ID=cds-XP_026667222.1;Dbxref=GeneID:108622391%2CGenbank:XP_026667222.1;Parent=rna-XM_026811421.1
NW_017143660.1	Gnomon	CDS	67253	67378	.	-	0	Name=XP_026667222.1;ID=cds-XP_026667222.1;Dbxref=GeneID:108622391%2CGenbank:XP_026667222.1;Parent=rna-XM_026811421.1
NW_017143660.1	Gnomon	exon	223681	223740	.	-	.	ID=exon-XM_026811441.1-4;Dbxref=GeneID:108622362%2CGenbank:XM_026811441.1;Parent=rna-XM_026811441.1
NW_017143660.1	Gnomon	exon	229380	229948	.	-	.	ID=exon-XM_026811441.1-2;Dbxref=GeneID:108622362%2CGenbank:XM_026811441.1;Parent=rna-XM_026811441.1
NW_017143660.1	Gnomon	exon	228943	229063	.	-	.	ID=exon-XM_026811441.1-3;Dbxref=GeneID:108622362%2CGenbank:XM_026811441.1;Parent=rna-XM_026811441.1
NW_017143660.1	Gnomon	exon	243650	244037	.	-	.	ID=exon-XM_026811441.1-1;Dbxref=GeneID:108622362%2CGenbank:XM_026811441.1;Parent=rna-XM_026811441.1
NW_017143660.1	Gnomon	exon	177491	177585	.	-	.	ID=exon-XM_018020165.2-10;Dbxref=GeneID:108622345%2CGenbank:XM_018020165.2;Parent=rna-XM_018020165.2
NW_017143660.1	Gnomon	exon	69184	69416	.	+	.	ID=exon-XM_026811417.1-3;Dbxref=GeneID:108622390%2CGenbank:XM_026811417.1;Parent=rna-XM_026811417.1
NW_017143660.1	Gnomon	exon	69490	69667	.	+	.	ID=exon-XM_026811417.1-4;Dbxref=GeneID:108622390%2CGenbank:XM_026811417.1;Parent=rna-XM_026811417.1
NW_017143660.1	Gnomon	exon	69733	71075	.	+	.	ID=exon-XM_026811417.1-5;Dbxref=GeneID:108622390%2CGenbank:XM_026811417.1;Parent=rna-XM_026811417.1
NW_017143660.1	Gnomon	exon	68757	68856	.	+	.	ID=exon-XM_026811417.1-1;Dbxref=GeneID:108622390%2CGenbank:XM_026811417.1;Parent=rna-XM_026811417.1
NW_017143660.1	Gnomon	exon	68944	69112	.	+	.	ID=exon-XM_026811417.1-2;Dbxref=GeneID:108622390%2CGenbank:XM_026811417.1;Parent=rna-XM_026811417.1
NW_017143660.1	Gnomon	CDS	180382	180590	.	-	0	Name=XP_017875654.1;ID=cds-XP_017875654.1;Dbxref=GeneID:108622345%2CGenbank:XP_017875654.1;Parent=rna-XM_018020165.2
NW_017143660.1	Gnomon	CDS	180206	180305	.	-	0	Name=XP_017875654.1;ID=cds-XP_017875654.1;Dbxref=GeneID:108622345%2CGenbank:XP_017875654.1;Parent=rna-XM_018020165.2
NW_017143660.1	Gnomon	CDS	180054	180146	.	-	0	Name=XP_017875654.1;ID=cds-XP_017875654.1;Dbxref=GeneID:108622345%2CGenbank:XP_017875654.1;Parent=rna-XM_018020165.2
NW_017143660.1	Gnomon	CDS	179836	179965	.	-	0	Name=XP_017875654.1;ID=cds-XP_017875654.1;Dbxref=GeneID:108622345%2CGenbank:XP_017875654.1;Parent=rna-XM_018020165.2
NW_017143660.1	Gnomon	CDS	179194	179762	.	-	0	Name=XP_017875654.1;ID=cds-XP_017875654.1;Dbxref=GeneID:108622345%2CGenbank:XP_017875654.1;Parent=rna-XM_018020165.2
NW_017143660.1	Gnomon	CDS	178389	179133	.	-	0	Name=XP_017875654.1;ID=cds-XP_017875654.1;Dbxref=GeneID:108622345%2CGenbank:XP_017875654.1;Parent=rna-XM_018020165.2
NW_017143660.1	Gnomon	CDS	178136	178295	.	-	0	Name=XP_017875654.1;ID=cds-XP_017875654.1;Dbxref=GeneID:108622345%2CGenbank:XP_017875654.1;Parent=rna-XM_018020165.2
NW_017143660.1	Gnomon	CDS	177951	178077	.	-	0	Name=XP_017875654.1;ID=cds-XP_017875654.1;Dbxref=GeneID:108622345%2CGenbank:XP_017875654.1;Parent=rna-XM_018020165.2
NW_017143660.1	Gnomon	CDS	177666	177893	.	-	0	Name=XP_017875654.1;ID=cds-XP_017875654.1;Dbxref=GeneID:108622345%2CGenbank:XP_017875654.1;Parent=rna-XM_018020165.2
NW_017143660.1	Gnomon	CDS	177511	177585	.	-	0	Name=XP_017875654.1;ID=cds-XP_017875654.1;Dbxref=GeneID:108622345%2CGenbank:XP_017875654.1;Parent=rna-XM_018020165.2
NW_017143660.1	Gnomon	exon	265308	265447	.	+	.	ID=exon-XM_018020198.1-6;Dbxref=GeneID:108622361%2CGenbank:XM_018020198.1;Parent=rna-XM_018020198.1
NW_017143660.1	Gnomon	exon	264865	265026	.	+	.	ID=exon-XM_018020198.1-4;Dbxref=GeneID:108622361%2CGenbank:XM_018020198.1;Parent=rna-XM_018020198.1
NW_017143660.1	Gnomon	exon	265098	265247	.	+	.	ID=exon-XM_018020198.1-5;Dbxref=GeneID:108622361%2CGenbank:XM_018020198.1;Parent=rna-XM_018020198.1
NW_017143660.1	Gnomon	exon	264337	264451	.	+	.	ID=exon-XM_018020198.1-2;Dbxref=GeneID:108622361%2CGenbank:XM_018020198.1;Parent=rna-XM_018020198.1
NW_017143660.1	Gnomon	exon	264538	264791	.	+	.	ID=exon-XM_018020198.1-3;Dbxref=GeneID:108622361%2CGenbank:XM_018020198.1;Parent=rna-XM_018020198.1
NW_017143660.1	Gnomon	exon	264001	264175	.	+	.	ID=exon-XM_018020198.1-1;Dbxref=GeneID:108622361%2CGenbank:XM_018020198.1;Parent=rna-XM_018020198.1
NW_017143660.1	Gnomon	CDS	67757	67759	.	-	0	Name=XP_026667223.1;ID=cds-XP_026667223.1;Dbxref=GeneID:108622391%2CGenbank:XP_026667223.1;Parent=rna-XM_026811422.1
NW_017143660.1	Gnomon	CDS	67605	67672	.	-	0	Name=XP_026667223.1;ID=cds-XP_026667223.1;Dbxref=GeneID:108622391%2CGenbank:XP_026667223.1;Parent=rna-XM_026811422.1
NW_017143660.1	Gnomon	CDS	67453	67543	.	-	0	Name=XP_026667223.1;ID=cds-XP_026667223.1;Dbxref=GeneID:108622391%2CGenbank:XP_026667223.1;Parent=rna-XM_026811422.1
NW_017143660.1	Gnomon	CDS	67253	67378	.	-	0	Name=XP_026667223.1;ID=cds-XP_026667223.1;Dbxref=GeneID:108622391%2CGenbank:XP_026667223.1;Parent=rna-XM_026811422.1
NW_017143660.1	Gnomon	CDS	273579	273894	.	+	0	Name=XP_026667228.1;ID=cds-XP_026667228.1;Dbxref=GeneID:108622355%2CGenbank:XP_026667228.1;Parent=rna-XM_026811427.1
NW_017143660.1	Gnomon	CDS	283561	283939	.	+	0	Name=XP_026667228.1;ID=cds-XP_026667228.1;Dbxref=GeneID:108622355%2CGenbank:XP_026667228.1;Parent=rna-XM_026811427.1
NW_017143660.1	Gnomon	CDS	284481	285551	.	+	0	Name=XP_026667228.1;ID=cds-XP_026667228.1;Dbxref=GeneID:108622355%2CGenbank:XP_026667228.1;Parent=rna-XM_026811427.1
NW_017143660.1	Gnomon	CDS	287580	287639	.	+	0	Name=XP_026667228.1;ID=cds-XP_026667228.1;Dbxref=GeneID:108622355%2CGenbank:XP_026667228.1;Parent=rna-XM_026811427.1
NW_017143660.1	Gnomon	CDS	291626	291768	.	+	0	Name=XP_026667228.1;ID=cds-XP_026667228.1;Dbxref=GeneID:108622355%2CGenbank:XP_026667228.1;Parent=rna-XM_026811427.1
NW_017143660.1	Gnomon	CDS	292009	292344	.	+	0	Name=XP_026667228.1;ID=cds-XP_026667228.1;Dbxref=GeneID:108622355%2CGenbank:XP_026667228.1;Parent=rna-XM_026811427.1
NW_017143660.1	Gnomon	CDS	298671	298756	.	+	0	Name=XP_026667228.1;ID=cds-XP_026667228.1;Dbxref=GeneID:108622355%2CGenbank:XP_026667228.1;Parent=rna-XM_026811427.1
NW_017143660.1	Gnomon	CDS	299708	300017	.	+	0	Name=XP_026667228.1;ID=cds-XP_026667228.1;Dbxref=GeneID:108622355%2CGenbank:XP_026667228.1;Parent=rna-XM_026811427.1
NW_017143660.1	Gnomon	CDS	300241	300644	.	+	0	Name=XP_026667228.1;ID=cds-XP_026667228.1;Dbxref=GeneID:108622355%2CGenbank:XP_026667228.1;Parent=rna-XM_026811427.1
NW_017143660.1	Gnomon	exon	130830	130930	.	+	.	ID=exon-XM_026811415.1-5;Dbxref=GeneID:108622378%2CGenbank:XM_026811415.1;Parent=rna-XM_026811415.1
NW_017143660.1	Gnomon	exon	131431	131593	.	+	.	ID=exon-XM_026811415.1-6;Dbxref=GeneID:108622378%2CGenbank:XM_026811415.1;Parent=rna-XM_026811415.1
NW_017143660.1	Gnomon	exon	132018	132230	.	+	.	ID=exon-XM_026811415.1-7;Dbxref=GeneID:108622378%2CGenbank:XM_026811415.1;Parent=rna-XM_026811415.1
NW_017143660.1	Gnomon	exon	133366	133551	.	+	.	ID=exon-XM_026811415.1-8;Dbxref=GeneID:108622378%2CGenbank:XM_026811415.1;Parent=rna-XM_026811415.1
NW_017143660.1	Gnomon	exon	133828	133927	.	+	.	ID=exon-XM_026811415.1-9;Dbxref=GeneID:108622378%2CGenbank:XM_026811415.1;Parent=rna-XM_026811415.1
NW_017143660.1	Gnomon	exon	117899	118327	.	+	.	ID=exon-XM_026811415.1-1;Dbxref=GeneID:108622378%2CGenbank:XM_026811415.1;Parent=rna-XM_026811415.1
NW_017143660.1	Gnomon	exon	129733	129884	.	+	.	ID=exon-XM_026811415.1-2;Dbxref=GeneID:108622378%2CGenbank:XM_026811415.1;Parent=rna-XM_026811415.1
NW_017143660.1	Gnomon	exon	129980	130151	.	+	.	ID=exon-XM_026811415.1-3;Dbxref=GeneID:108622378%2CGenbank:XM_026811415.1;Parent=rna-XM_026811415.1
NW_017143660.1	Gnomon	exon	130244	130380	.	+	.	ID=exon-XM_026811415.1-4;Dbxref=GeneID:108622378%2CGenbank:XM_026811415.1;Parent=rna-XM_026811415.1
NW_017143660.1	Gnomon	exon	143124	143244	.	+	.	ID=exon-XM_026811411.1-14;Dbxref=GeneID:108622378%2CGenbank:XM_026811411.1;Parent=rna-XM_026811411.1
NW_017143660.1	Gnomon	exon	143313	143428	.	+	.	ID=exon-XM_026811411.1-15;Dbxref=GeneID:108622378%2CGenbank:XM_026811411.1;Parent=rna-XM_026811411.1
NW_017143660.1	Gnomon	exon	143572	146501	.	+	.	ID=exon-XM_026811411.1-16;Dbxref=GeneID:108622378%2CGenbank:XM_026811411.1;Parent=rna-XM_026811411.1
NW_017143660.1	Gnomon	exon	134722	134775	.	+	.	ID=exon-XM_026811411.1-10;Dbxref=GeneID:108622378%2CGenbank:XM_026811411.1;Parent=rna-XM_026811411.1
NW_017143660.1	Gnomon	exon	135481	135607	.	+	.	ID=exon-XM_026811411.1-11;Dbxref=GeneID:108622378%2CGenbank:XM_026811411.1;Parent=rna-XM_026811411.1
NW_017143660.1	Gnomon	exon	142101	142242	.	+	.	ID=exon-XM_026811411.1-12;Dbxref=GeneID:108622378%2CGenbank:XM_026811411.1;Parent=rna-XM_026811411.1
NW_017143660.1	Gnomon	exon	142865	143051	.	+	.	ID=exon-XM_026811411.1-13;Dbxref=GeneID:108622378%2CGenbank:XM_026811411.1;Parent=rna-XM_026811411.1
NW_017143660.1	Gnomon	CDS	268641	268707	.	+	0	Name=XP_026667229.1;ID=cds-XP_026667229.1;Dbxref=GeneID:108622355%2CGenbank:XP_026667229.1;Parent=rna-XM_026811428.1
NW_017143660.1	Gnomon	CDS	283561	283939	.	+	0	Name=XP_026667229.1;ID=cds-XP_026667229.1;Dbxref=GeneID:108622355%2CGenbank:XP_026667229.1;Parent=rna-XM_026811428.1
NW_017143660.1	Gnomon	CDS	284481	285551	.	+	0	Name=XP_026667229.1;ID=cds-XP_026667229.1;Dbxref=GeneID:108622355%2CGenbank:XP_026667229.1;Parent=rna-XM_026811428.1
NW_017143660.1	Gnomon	CDS	287580	287639	.	+	0	Name=XP_026667229.1;ID=cds-XP_026667229.1;Dbxref=GeneID:108622355%2CGenbank:XP_026667229.1;Parent=rna-XM_026811428.1
NW_017143660.1	Gnomon	CDS	291626	291768	.	+	0	Name=XP_026667229.1;ID=cds-XP_026667229.1;Dbxref=GeneID:108622355%2CGenbank:XP_026667229.1;Parent=rna-XM_026811428.1
NW_017143660.1	Gnomon	CDS	292009	292344	.	+	0	Name=XP_026667229.1;ID=cds-XP_026667229.1;Dbxref=GeneID:108622355%2CGenbank:XP_026667229.1;Parent=rna-XM_026811428.1
NW_017143660.1	Gnomon	CDS	298155	298330	.	+	0	Name=XP_026667229.1;ID=cds-XP_026667229.1;Dbxref=GeneID:108622355%2CGenbank:XP_026667229.1;Parent=rna-XM_026811428.1
NW_017143660.1	Gnomon	CDS	299708	300017	.	+	0	Name=XP_026667229.1;ID=cds-XP_026667229.1;Dbxref=GeneID:108622355%2CGenbank:XP_026667229.1;Parent=rna-XM_026811428.1
NW_017143660.1	Gnomon	CDS	300241	300644	.	+	0	Name=XP_026667229.1;ID=cds-XP_026667229.1;Dbxref=GeneID:108622355%2CGenbank:XP_026667229.1;Parent=rna-XM_026811428.1
NW_017143660.1	Gnomon	exon	194803	195092	.	-	.	ID=exon-XM_018020175.2-2;Dbxref=GeneID:108622352%2CGenbank:XM_018020175.2;Parent=rna-XM_018020175.2
NW_017143660.1	Gnomon	exon	194291	194652	.	-	.	ID=exon-XM_018020175.2-3;Dbxref=GeneID:108622352%2CGenbank:XM_018020175.2;Parent=rna-XM_018020175.2
NW_017143660.1	Gnomon	exon	195242	195926	.	-	.	ID=exon-XM_018020175.2-1;Dbxref=GeneID:108622352%2CGenbank:XM_018020175.2;Parent=rna-XM_018020175.2
NW_017143660.1	Gnomon	exon	266932	267244	.	-	.	ID=exon-XR_003388833.1-2;Dbxref=GeneID:113463997%2CGenbank:XR_003388833.1;Parent=rna-XR_003388833.1
NW_017143660.1	Gnomon	exon	268046	268398	.	-	.	ID=exon-XR_003388833.1-1;Dbxref=GeneID:113463997%2CGenbank:XR_003388833.1;Parent=rna-XR_003388833.1
NW_017143660.1	Gnomon	CDS	78118	78189	.	+	0	Name=XP_017875695.1;ID=cds-XP_017875695.1;Dbxref=GeneID:108622366%2CGenbank:XP_017875695.1;Parent=rna-XM_018020206.2
NW_017143660.1	Gnomon	CDS	78512	78737	.	+	0	Name=XP_017875695.1;ID=cds-XP_017875695.1;Dbxref=GeneID:108622366%2CGenbank:XP_017875695.1;Parent=rna-XM_018020206.2
NW_017143660.1	Gnomon	CDS	78801	78977	.	+	0	Name=XP_017875695.1;ID=cds-XP_017875695.1;Dbxref=GeneID:108622366%2CGenbank:XP_017875695.1;Parent=rna-XM_018020206.2
NW_017143660.1	Gnomon	CDS	79052	79364	.	+	0	Name=XP_017875695.1;ID=cds-XP_017875695.1;Dbxref=GeneID:108622366%2CGenbank:XP_017875695.1;Parent=rna-XM_018020206.2
NW_017143660.1	Gnomon	CDS	79437	85075	.	+	0	Name=XP_017875695.1;ID=cds-XP_017875695.1;Dbxref=GeneID:108622366%2CGenbank:XP_017875695.1;Parent=rna-XM_018020206.2
NW_017143660.1	Gnomon	CDS	85162	85289	.	+	0	Name=XP_017875695.1;ID=cds-XP_017875695.1;Dbxref=GeneID:108622366%2CGenbank:XP_017875695.1;Parent=rna-XM_018020206.2
NW_017143660.1	Gnomon	CDS	85370	85916	.	+	0	Name=XP_017875695.1;ID=cds-XP_017875695.1;Dbxref=GeneID:108622366%2CGenbank:XP_017875695.1;Parent=rna-XM_018020206.2
NW_017143660.1	Gnomon	CDS	85995	86237	.	+	0	Name=XP_017875695.1;ID=cds-XP_017875695.1;Dbxref=GeneID:108622366%2CGenbank:XP_017875695.1;Parent=rna-XM_018020206.2
NW_017143660.1	Gnomon	CDS	86316	86671	.	+	0	Name=XP_017875695.1;ID=cds-XP_017875695.1;Dbxref=GeneID:108622366%2CGenbank:XP_017875695.1;Parent=rna-XM_018020206.2
NW_017143660.1	Gnomon	CDS	273579	273894	.	+	0	Name=XP_026667226.1;ID=cds-XP_026667226.1;Dbxref=GeneID:108622355%2CGenbank:XP_026667226.1;Parent=rna-XM_026811425.1
NW_017143660.1	Gnomon	CDS	283561	283939	.	+	0	Name=XP_026667226.1;ID=cds-XP_026667226.1;Dbxref=GeneID:108622355%2CGenbank:XP_026667226.1;Parent=rna-XM_026811425.1
NW_017143660.1	Gnomon	CDS	284481	285551	.	+	0	Name=XP_026667226.1;ID=cds-XP_026667226.1;Dbxref=GeneID:108622355%2CGenbank:XP_026667226.1;Parent=rna-XM_026811425.1
NW_017143660.1	Gnomon	CDS	287580	287639	.	+	0	Name=XP_026667226.1;ID=cds-XP_026667226.1;Dbxref=GeneID:108622355%2CGenbank:XP_026667226.1;Parent=rna-XM_026811425.1
NW_017143660.1	Gnomon	CDS	291626	291768	.	+	0	Name=XP_026667226.1;ID=cds-XP_026667226.1;Dbxref=GeneID:108622355%2CGenbank:XP_026667226.1;Parent=rna-XM_026811425.1
NW_017143660.1	Gnomon	CDS	292021	292344	.	+	0	Name=XP_026667226.1;ID=cds-XP_026667226.1;Dbxref=GeneID:108622355%2CGenbank:XP_026667226.1;Parent=rna-XM_026811425.1
NW_017143660.1	Gnomon	CDS	298155	298330	.	+	0	Name=XP_026667226.1;ID=cds-XP_026667226.1;Dbxref=GeneID:108622355%2CGenbank:XP_026667226.1;Parent=rna-XM_026811425.1
NW_017143660.1	Gnomon	CDS	299708	300017	.	+	0	Name=XP_026667226.1;ID=cds-XP_026667226.1;Dbxref=GeneID:108622355%2CGenbank:XP_026667226.1;Parent=rna-XM_026811425.1
NW_017143660.1	Gnomon	CDS	300241	300644	.	+	0	Name=XP_026667226.1;ID=cds-XP_026667226.1;Dbxref=GeneID:108622355%2CGenbank:XP_026667226.1;Parent=rna-XM_026811425.1
NW_017143660.1	Gnomon	CDS	262801	262993	.	+	0	Name=XP_017875692.1;ID=cds-XP_017875692.1;Dbxref=GeneID:108622365%2CGenbank:XP_017875692.1;Parent=rna-XM_018020203.2
NW_017143660.1	Gnomon	CDS	263055	263308	.	+	0	Name=XP_017875692.1;ID=cds-XP_017875692.1;Dbxref=GeneID:108622365%2CGenbank:XP_017875692.1;Parent=rna-XM_018020203.2
NW_017143660.1	Gnomon	exon	240075	241402	.	-	.	ID=exon-XM_018020200.2-1;Dbxref=GeneID:108622362%2CGenbank:XM_018020200.2;Parent=rna-XM_018020200.2
NW_017143660.1	Gnomon	exon	229380	229948	.	-	.	ID=exon-XM_018020200.2-2;Dbxref=GeneID:108622362%2CGenbank:XM_018020200.2;Parent=rna-XM_018020200.2
NW_017143660.1	Gnomon	exon	220841	223740	.	-	.	ID=exon-XM_018020200.2-3;Dbxref=GeneID:108622362%2CGenbank:XM_018020200.2;Parent=rna-XM_018020200.2
NW_017143660.1	Gnomon	CDS	273579	273894	.	+	0	Name=XP_026667227.1;ID=cds-XP_026667227.1;Dbxref=GeneID:108622355%2CGenbank:XP_026667227.1;Parent=rna-XM_026811426.1
NW_017143660.1	Gnomon	CDS	283561	283939	.	+	0	Name=XP_026667227.1;ID=cds-XP_026667227.1;Dbxref=GeneID:108622355%2CGenbank:XP_026667227.1;Parent=rna-XM_026811426.1
NW_017143660.1	Gnomon	CDS	284481	285551	.	+	0	Name=XP_026667227.1;ID=cds-XP_026667227.1;Dbxref=GeneID:108622355%2CGenbank:XP_026667227.1;Parent=rna-XM_026811426.1
NW_017143660.1	Gnomon	CDS	291626	291768	.	+	0	Name=XP_026667227.1;ID=cds-XP_026667227.1;Dbxref=GeneID:108622355%2CGenbank:XP_026667227.1;Parent=rna-XM_026811426.1
NW_017143660.1	Gnomon	CDS	292009	292344	.	+	0	Name=XP_026667227.1;ID=cds-XP_026667227.1;Dbxref=GeneID:108622355%2CGenbank:XP_026667227.1;Parent=rna-XM_026811426.1
NW_017143660.1	Gnomon	CDS	298155	298330	.	+	0	Name=XP_026667227.1;ID=cds-XP_026667227.1;Dbxref=GeneID:108622355%2CGenbank:XP_026667227.1;Parent=rna-XM_026811426.1
NW_017143660.1	Gnomon	CDS	299708	300017	.	+	0	Name=XP_026667227.1;ID=cds-XP_026667227.1;Dbxref=GeneID:108622355%2CGenbank:XP_026667227.1;Parent=rna-XM_026811426.1
NW_017143660.1	Gnomon	CDS	300241	300644	.	+	0	Name=XP_026667227.1;ID=cds-XP_026667227.1;Dbxref=GeneID:108622355%2CGenbank:XP_026667227.1;Parent=rna-XM_026811426.1
NW_017143660.1	Gnomon	exon	230180	230453	.	+	.	ID=exon-XM_026811438.1-1;Dbxref=GeneID:108622358%2CGenbank:XM_026811438.1;Parent=rna-XM_026811438.1
NW_017143660.1	Gnomon	exon	244662	245358	.	+	.	ID=exon-XM_026811438.1-2;Dbxref=GeneID:108622358%2CGenbank:XM_026811438.1;Parent=rna-XM_026811438.1
NW_017143660.1	Gnomon	exon	245436	245629	.	+	.	ID=exon-XM_026811438.1-3;Dbxref=GeneID:108622358%2CGenbank:XM_026811438.1;Parent=rna-XM_026811438.1
NW_017143660.1	Gnomon	exon	245713	245977	.	+	.	ID=exon-XM_026811438.1-4;Dbxref=GeneID:108622358%2CGenbank:XM_026811438.1;Parent=rna-XM_026811438.1
NW_017143660.1	Gnomon	mRNA	100055	102554	.	-	.	Name=XM_018020211.2;ID=rna-XM_018020211.2;Dbxref=GeneID:108622369%2CGenbank:XM_018020211.2;Parent=gene-LOC108622369
NW_017143660.1	Gnomon	CDS	88805	88823	.	+	0	Name=XP_017875703.1;ID=cds-XP_017875703.1;Dbxref=GeneID:108622370%2CGenbank:XP_017875703.1;Parent=rna-XM_018020214.2
NW_017143660.1	Gnomon	CDS	91137	91303	.	+	0	Name=XP_017875703.1;ID=cds-XP_017875703.1;Dbxref=GeneID:108622370%2CGenbank:XP_017875703.1;Parent=rna-XM_018020214.2
NW_017143660.1	Gnomon	CDS	91385	91516	.	+	0	Name=XP_017875703.1;ID=cds-XP_017875703.1;Dbxref=GeneID:108622370%2CGenbank:XP_017875703.1;Parent=rna-XM_018020214.2
NW_017143660.1	Gnomon	CDS	91596	91860	.	+	0	Name=XP_017875703.1;ID=cds-XP_017875703.1;Dbxref=GeneID:108622370%2CGenbank:XP_017875703.1;Parent=rna-XM_018020214.2
NW_017143660.1	Gnomon	CDS	91933	92108	.	+	0	Name=XP_017875703.1;ID=cds-XP_017875703.1;Dbxref=GeneID:108622370%2CGenbank:XP_017875703.1;Parent=rna-XM_018020214.2
NW_017143660.1	Gnomon	CDS	92175	92375	.	+	0	Name=XP_017875703.1;ID=cds-XP_017875703.1;Dbxref=GeneID:108622370%2CGenbank:XP_017875703.1;Parent=rna-XM_018020214.2
NW_017143660.1	Gnomon	CDS	92445	92599	.	+	0	Name=XP_017875703.1;ID=cds-XP_017875703.1;Dbxref=GeneID:108622370%2CGenbank:XP_017875703.1;Parent=rna-XM_018020214.2
NW_017143660.1	Gnomon	CDS	92673	92757	.	+	0	Name=XP_017875703.1;ID=cds-XP_017875703.1;Dbxref=GeneID:108622370%2CGenbank:XP_017875703.1;Parent=rna-XM_018020214.2
NW_017143660.1	Gnomon	CDS	212233	212359	.	-	0	Name=XP_017875709.1;ID=cds-XP_017875709.1;Dbxref=GeneID:108622374%2CGenbank:XP_017875709.1;Parent=rna-XM_018020220.2
NW_017143660.1	Gnomon	CDS	211899	212153	.	-	0	Name=XP_017875709.1;ID=cds-XP_017875709.1;Dbxref=GeneID:108622374%2CGenbank:XP_017875709.1;Parent=rna-XM_018020220.2
NW_017143660.1	Gnomon	CDS	211558	211814	.	-	0	Name=XP_017875709.1;ID=cds-XP_017875709.1;Dbxref=GeneID:108622374%2CGenbank:XP_017875709.1;Parent=rna-XM_018020220.2
NW_017143660.1	Gnomon	CDS	211329	211488	.	-	0	Name=XP_017875709.1;ID=cds-XP_017875709.1;Dbxref=GeneID:108622374%2CGenbank:XP_017875709.1;Parent=rna-XM_018020220.2
NW_017143660.1	Gnomon	CDS	210960	211250	.	-	0	Name=XP_017875709.1;ID=cds-XP_017875709.1;Dbxref=GeneID:108622374%2CGenbank:XP_017875709.1;Parent=rna-XM_018020220.2
NW_017143660.1	Gnomon	CDS	208718	210874	.	-	0	Name=XP_017875709.1;ID=cds-XP_017875709.1;Dbxref=GeneID:108622374%2CGenbank:XP_017875709.1;Parent=rna-XM_018020220.2
NW_017143660.1	Gnomon	CDS	208190	208648	.	-	0	Name=XP_017875709.1;ID=cds-XP_017875709.1;Dbxref=GeneID:108622374%2CGenbank:XP_017875709.1;Parent=rna-XM_018020220.2
NW_017143660.1	Gnomon	CDS	207921	208060	.	-	0	Name=XP_017875709.1;ID=cds-XP_017875709.1;Dbxref=GeneID:108622374%2CGenbank:XP_017875709.1;Parent=rna-XM_018020220.2
NW_017143660.1	Gnomon	CDS	205063	207813	.	-	0	Name=XP_017875709.1;ID=cds-XP_017875709.1;Dbxref=GeneID:108622374%2CGenbank:XP_017875709.1;Parent=rna-XM_018020220.2
NW_017143660.1	Gnomon	CDS	203707	204612	.	-	0	Name=XP_017875709.1;ID=cds-XP_017875709.1;Dbxref=GeneID:108622374%2CGenbank:XP_017875709.1;Parent=rna-XM_018020220.2
NW_017143660.1	Gnomon	exon	202197	204612	.	-	.	ID=exon-XM_018020223.2-10;Dbxref=GeneID:108622374%2CGenbank:XM_018020223.2;Parent=rna-XM_018020223.2
NW_017143660.1	Gnomon	mRNA	51887	52905	.	-	.	Name=XM_018020256.2;ID=rna-XM_018020256.2;Dbxref=GeneID:108622395%2CGenbank:XM_018020256.2;Parent=gene-LOC108622395
NW_017143660.1	Gnomon	mRNA	52920	54500	.	+	.	Name=XM_018020255.2;ID=rna-XM_018020255.2;Dbxref=GeneID:108622393%2CGenbank:XM_018020255.2;Parent=gene-LOC108622393
NW_017143660.1	Gnomon	exon	238329	240061	.	-	.	ID=exon-XM_026811440.1-1;Dbxref=GeneID:108622362%2CGenbank:XM_026811440.1;Parent=rna-XM_026811440.1
NW_017143660.1	Gnomon	exon	229380	229948	.	-	.	ID=exon-XM_026811440.1-2;Dbxref=GeneID:108622362%2CGenbank:XM_026811440.1;Parent=rna-XM_026811440.1
NW_017143660.1	Gnomon	exon	228943	229063	.	-	.	ID=exon-XM_026811440.1-3;Dbxref=GeneID:108622362%2CGenbank:XM_026811440.1;Parent=rna-XM_026811440.1
NW_017143660.1	Gnomon	exon	223681	223740	.	-	.	ID=exon-XM_026811440.1-4;Dbxref=GeneID:108622362%2CGenbank:XM_026811440.1;Parent=rna-XM_026811440.1
NW_017143660.1	Gnomon	exon	247894	248080	.	-	.	ID=exon-XM_018020201.2-2;Dbxref=GeneID:108622363%2CGenbank:XM_018020201.2;Parent=rna-XM_018020201.2
NW_017143660.1	Gnomon	exon	247450	247806	.	-	.	ID=exon-XM_018020201.2-3;Dbxref=GeneID:108622363%2CGenbank:XM_018020201.2;Parent=rna-XM_018020201.2
NW_017143660.1	Gnomon	exon	248249	248549	.	-	.	ID=exon-XM_018020201.2-1;Dbxref=GeneID:108622363%2CGenbank:XM_018020201.2;Parent=rna-XM_018020201.2
NW_017143660.1	Gnomon	exon	229380	229948	.	-	.	ID=exon-XM_018020199.2-2;Dbxref=GeneID:108622362%2CGenbank:XM_018020199.2;Parent=rna-XM_018020199.2
NW_017143660.1	Gnomon	exon	228943	229063	.	-	.	ID=exon-XM_018020199.2-3;Dbxref=GeneID:108622362%2CGenbank:XM_018020199.2;Parent=rna-XM_018020199.2
NW_017143660.1	Gnomon	exon	223681	223740	.	-	.	ID=exon-XM_018020199.2-4;Dbxref=GeneID:108622362%2CGenbank:XM_018020199.2;Parent=rna-XM_018020199.2
NW_017143660.1	Gnomon	exon	240075	241402	.	-	.	ID=exon-XM_018020199.2-1;Dbxref=GeneID:108622362%2CGenbank:XM_018020199.2;Parent=rna-XM_018020199.2
NW_017143660.1	Gnomon	mRNA	50750	51901	.	+	.	Name=XM_018020257.2;ID=rna-XM_018020257.2;Dbxref=GeneID:108622396%2CGenbank:XM_018020257.2;Parent=gene-LOC108622396
NW_017143660.1	Gnomon	exon	264865	265026	.	+	.	ID=exon-XM_026811439.1-5;Dbxref=GeneID:108622361%2CGenbank:XM_026811439.1;Parent=rna-XM_026811439.1
NW_017143660.1	Gnomon	exon	265083	265247	.	+	.	ID=exon-XM_026811439.1-6;Dbxref=GeneID:108622361%2CGenbank:XM_026811439.1;Parent=rna-XM_026811439.1
NW_017143660.1	Gnomon	exon	264337	264451	.	+	.	ID=exon-XM_026811439.1-3;Dbxref=GeneID:108622361%2CGenbank:XM_026811439.1;Parent=rna-XM_026811439.1
NW_017143660.1	Gnomon	exon	264538	264791	.	+	.	ID=exon-XM_026811439.1-4;Dbxref=GeneID:108622361%2CGenbank:XM_026811439.1;Parent=rna-XM_026811439.1
NW_017143660.1	Gnomon	exon	265308	266044	.	+	.	ID=exon-XM_026811439.1-7;Dbxref=GeneID:108622361%2CGenbank:XM_026811439.1;Parent=rna-XM_026811439.1
NW_017143660.1	Gnomon	exon	263783	263879	.	+	.	ID=exon-XM_026811439.1-1;Dbxref=GeneID:108622361%2CGenbank:XM_026811439.1;Parent=rna-XM_026811439.1
NW_017143660.1	Gnomon	exon	263952	264175	.	+	.	ID=exon-XM_026811439.1-2;Dbxref=GeneID:108622361%2CGenbank:XM_026811439.1;Parent=rna-XM_026811439.1
NW_017143660.1	Gnomon	mRNA	223681	240061	.	-	.	Name=XM_026811440.1;ID=rna-XM_026811440.1;Dbxref=GeneID:108622362%2CGenbank:XM_026811440.1;Parent=gene-LOC108622362
NW_017143660.1	Gnomon	CDS	75267	75357	.	+	0	Name=XP_017875707.1;ID=cds-XP_017875707.1;Dbxref=GeneID:108622372%2CGenbank:XP_017875707.1;Parent=rna-XM_018020218.2
NW_017143660.1	Gnomon	CDS	75430	75627	.	+	0	Name=XP_017875707.1;ID=cds-XP_017875707.1;Dbxref=GeneID:108622372%2CGenbank:XP_017875707.1;Parent=rna-XM_018020218.2
NW_017143660.1	Gnomon	CDS	75721	75851	.	+	0	Name=XP_017875707.1;ID=cds-XP_017875707.1;Dbxref=GeneID:108622372%2CGenbank:XP_017875707.1;Parent=rna-XM_018020218.2
NW_017143660.1	Gnomon	CDS	75931	76143	.	+	0	Name=XP_017875707.1;ID=cds-XP_017875707.1;Dbxref=GeneID:108622372%2CGenbank:XP_017875707.1;Parent=rna-XM_018020218.2
NW_017143660.1	Gnomon	CDS	76209	76418	.	+	0	Name=XP_017875707.1;ID=cds-XP_017875707.1;Dbxref=GeneID:108622372%2CGenbank:XP_017875707.1;Parent=rna-XM_018020218.2
NW_017143660.1	Gnomon	mRNA	186097	188066	.	+	.	Name=XM_018020258.2;ID=rna-XM_018020258.2;Dbxref=GeneID:108622397%2CGenbank:XM_018020258.2;Parent=gene-LOC108622397
NW_017143660.1	Gnomon	exon	46280	47086	.	-	.	ID=exon-XM_018020247.2-1;Dbxref=GeneID:108622388%2CGenbank:XM_018020247.2;Parent=rna-XM_018020247.2
NW_017143660.1	Gnomon	exon	45713	46082	.	-	.	ID=exon-XM_018020247.2-2;Dbxref=GeneID:108622388%2CGenbank:XM_018020247.2;Parent=rna-XM_018020247.2
NW_017143660.1	Gnomon	exon	45184	45604	.	-	.	ID=exon-XM_018020247.2-3;Dbxref=GeneID:108622388%2CGenbank:XM_018020247.2;Parent=rna-XM_018020247.2
NW_017143660.1	Gnomon	CDS	77328	77531	.	-	0	Name=XP_017875706.1;ID=cds-XP_017875706.1;Dbxref=GeneID:108622371%2CGenbank:XP_017875706.1;Parent=rna-XM_018020217.2
NW_017143660.1	Gnomon	CDS	77016	77259	.	-	0	Name=XP_017875706.1;ID=cds-XP_017875706.1;Dbxref=GeneID:108622371%2CGenbank:XP_017875706.1;Parent=rna-XM_018020217.2
NW_017143660.1	Gnomon	CDS	76671	76947	.	-	0	Name=XP_017875706.1;ID=cds-XP_017875706.1;Dbxref=GeneID:108622371%2CGenbank:XP_017875706.1;Parent=rna-XM_018020217.2
NW_017143660.1	Gnomon	CDS	76444	76606	.	-	0	Name=XP_017875706.1;ID=cds-XP_017875706.1;Dbxref=GeneID:108622371%2CGenbank:XP_017875706.1;Parent=rna-XM_018020217.2
NW_017143660.1	Gnomon	CDS	94259	94369	.	+	0	Name=XP_017875696.1;ID=cds-XP_017875696.1;Dbxref=GeneID:108622367%2CGenbank:XP_017875696.1;Parent=rna-XM_018020207.2
NW_017143660.1	Gnomon	CDS	94456	94566	.	+	0	Name=XP_017875696.1;ID=cds-XP_017875696.1;Dbxref=GeneID:108622367%2CGenbank:XP_017875696.1;Parent=rna-XM_018020207.2
NW_017143660.1	Gnomon	CDS	94625	94954	.	+	0	Name=XP_017875696.1;ID=cds-XP_017875696.1;Dbxref=GeneID:108622367%2CGenbank:XP_017875696.1;Parent=rna-XM_018020207.2
NW_017143660.1	Gnomon	CDS	95011	95319	.	+	0	Name=XP_017875696.1;ID=cds-XP_017875696.1;Dbxref=GeneID:108622367%2CGenbank:XP_017875696.1;Parent=rna-XM_018020207.2
NW_017143660.1	Gnomon	CDS	95393	95716	.	+	0	Name=XP_017875696.1;ID=cds-XP_017875696.1;Dbxref=GeneID:108622367%2CGenbank:XP_017875696.1;Parent=rna-XM_018020207.2
NW_017143660.1	Gnomon	CDS	95789	95999	.	+	0	Name=XP_017875696.1;ID=cds-XP_017875696.1;Dbxref=GeneID:108622367%2CGenbank:XP_017875696.1;Parent=rna-XM_018020207.2
NW_017143660.1	Gnomon	CDS	96084	96268	.	+	0	Name=XP_017875696.1;ID=cds-XP_017875696.1;Dbxref=GeneID:108622367%2CGenbank:XP_017875696.1;Parent=rna-XM_018020207.2
NW_017143660.1	Gnomon	CDS	96348	96563	.	+	0	Name=XP_017875696.1;ID=cds-XP_017875696.1;Dbxref=GeneID:108622367%2CGenbank:XP_017875696.1;Parent=rna-XM_018020207.2
NW_017143660.1	Gnomon	CDS	96638	96802	.	+	0	Name=XP_017875696.1;ID=cds-XP_017875696.1;Dbxref=GeneID:108622367%2CGenbank:XP_017875696.1;Parent=rna-XM_018020207.2
NW_017143660.1	Gnomon	CDS	96869	97021	.	+	0	Name=XP_017875696.1;ID=cds-XP_017875696.1;Dbxref=GeneID:108622367%2CGenbank:XP_017875696.1;Parent=rna-XM_018020207.2
NW_017143660.1	Gnomon	CDS	97095	97215	.	+	0	Name=XP_017875696.1;ID=cds-XP_017875696.1;Dbxref=GeneID:108622367%2CGenbank:XP_017875696.1;Parent=rna-XM_018020207.2
NW_017143660.1	Gnomon	CDS	97276	97538	.	+	0	Name=XP_017875696.1;ID=cds-XP_017875696.1;Dbxref=GeneID:108622367%2CGenbank:XP_017875696.1;Parent=rna-XM_018020207.2
NW_017143660.1	Gnomon	CDS	97628	97804	.	+	0	Name=XP_017875696.1;ID=cds-XP_017875696.1;Dbxref=GeneID:108622367%2CGenbank:XP_017875696.1;Parent=rna-XM_018020207.2
NW_017143660.1	Gnomon	CDS	97871	98095	.	+	0	Name=XP_017875696.1;ID=cds-XP_017875696.1;Dbxref=GeneID:108622367%2CGenbank:XP_017875696.1;Parent=rna-XM_018020207.2
NW_017143660.1	Gnomon	CDS	98183	98340	.	+	0	Name=XP_017875696.1;ID=cds-XP_017875696.1;Dbxref=GeneID:108622367%2CGenbank:XP_017875696.1;Parent=rna-XM_018020207.2
NW_017143660.1	Gnomon	CDS	98412	98496	.	+	0	Name=XP_017875696.1;ID=cds-XP_017875696.1;Dbxref=GeneID:108622367%2CGenbank:XP_017875696.1;Parent=rna-XM_018020207.2
NW_017143660.1	Gnomon	mRNA	71221	72774	.	-	.	Name=XM_018020259.2;ID=rna-XM_018020259.2;Dbxref=GeneID:108622398%2CGenbank:XM_018020259.2;Parent=gene-LOC108622398
NW_017143660.1	Gnomon	CDS	102936	104927	.	+	0	Name=XP_017875698.1;ID=cds-XP_017875698.1;Dbxref=GeneID:108622368%2CGenbank:XP_017875698.1;Parent=rna-XM_018020209.2
NW_017143660.1	Gnomon	exon	246043	246082	.	+	.	ID=exon-XM_018020176.2-1;Dbxref=GeneID:108622353%2CGenbank:XM_018020176.2;Parent=rna-XM_018020176.2
NW_017143660.1	Gnomon	exon	246184	246244	.	+	.	ID=exon-XM_018020176.2-2;Dbxref=GeneID:108622353%2CGenbank:XM_018020176.2;Parent=rna-XM_018020176.2
NW_017143660.1	Gnomon	exon	247637	247694	.	+	.	ID=exon-XM_018020176.2-3;Dbxref=GeneID:108622353%2CGenbank:XM_018020176.2;Parent=rna-XM_018020176.2
NW_017143660.1	Gnomon	exon	249451	249708	.	+	.	ID=exon-XM_018020176.2-4;Dbxref=GeneID:108622353%2CGenbank:XM_018020176.2;Parent=rna-XM_018020176.2
NW_017143660.1	Gnomon	exon	249972	250311	.	+	.	ID=exon-XM_018020176.2-5;Dbxref=GeneID:108622353%2CGenbank:XM_018020176.2;Parent=rna-XM_018020176.2
NW_017143660.1	Gnomon	exon	250381	254030	.	+	.	ID=exon-XM_018020176.2-6;Dbxref=GeneID:108622353%2CGenbank:XM_018020176.2;Parent=rna-XM_018020176.2
NW_017143660.1	Gnomon	exon	86316	86660	.	+	.	ID=exon-XM_026811405.1-10;Dbxref=GeneID:108622366%2CGenbank:XM_026811405.1;Parent=rna-XM_026811405.1
NW_017143660.1	Gnomon	exon	87430	87546	.	+	.	ID=exon-XM_026811405.1-11;Dbxref=GeneID:108622366%2CGenbank:XM_026811405.1;Parent=rna-XM_026811405.1
NW_017143660.1	Gnomon	exon	212233	213189	.	-	.	ID=exon-XM_018020224.2-1;Dbxref=GeneID:108622374%2CGenbank:XM_018020224.2;Parent=rna-XM_018020224.2
NW_017143660.1	Gnomon	exon	211899	212153	.	-	.	ID=exon-XM_018020224.2-2;Dbxref=GeneID:108622374%2CGenbank:XM_018020224.2;Parent=rna-XM_018020224.2
NW_017143660.1	Gnomon	exon	210960	211250	.	-	.	ID=exon-XM_018020224.2-5;Dbxref=GeneID:108622374%2CGenbank:XM_018020224.2;Parent=rna-XM_018020224.2
NW_017143660.1	Gnomon	exon	208718	210874	.	-	.	ID=exon-XM_018020224.2-6;Dbxref=GeneID:108622374%2CGenbank:XM_018020224.2;Parent=rna-XM_018020224.2
NW_017143660.1	Gnomon	exon	211558	211814	.	-	.	ID=exon-XM_018020224.2-3;Dbxref=GeneID:108622374%2CGenbank:XM_018020224.2;Parent=rna-XM_018020224.2
NW_017143660.1	Gnomon	exon	211329	211488	.	-	.	ID=exon-XM_018020224.2-4;Dbxref=GeneID:108622374%2CGenbank:XM_018020224.2;Parent=rna-XM_018020224.2
NW_017143660.1	Gnomon	exon	207921	208060	.	-	.	ID=exon-XM_018020224.2-9;Dbxref=GeneID:108622374%2CGenbank:XM_018020224.2;Parent=rna-XM_018020224.2
NW_017143660.1	Gnomon	exon	208418	208648	.	-	.	ID=exon-XM_018020224.2-7;Dbxref=GeneID:108622374%2CGenbank:XM_018020224.2;Parent=rna-XM_018020224.2
NW_017143660.1	Gnomon	exon	208190	208294	.	-	.	ID=exon-XM_018020224.2-8;Dbxref=GeneID:108622374%2CGenbank:XM_018020224.2;Parent=rna-XM_018020224.2
NW_017143660.1	Gnomon	mRNA	28240	29772	.	+	.	Name=XM_018020158.2;ID=rna-XM_018020158.2;Dbxref=GeneID:108622340%2CGenbank:XM_018020158.2;Note=The sequence of the model RefSeq transcript was modified relative to this genomic sequence to represent the inferred CDS: deleted 2 bases in 1 codon;Parent=gene-LOC108622340
NW_017143660.1	Gnomon	mRNA	273568	299852	.	+	.	Name=XM_026811430.1;ID=rna-XM_026811430.1;Dbxref=GeneID:108622355%2CGenbank:XM_026811430.1;Parent=gene-LOC108622355
NW_017143660.1	Gnomon	mRNA	67115	68346	.	-	.	Name=XM_018020251.2;ID=rna-XM_018020251.2;Dbxref=GeneID:108622391%2CGenbank:XM_018020251.2;Parent=gene-LOC108622391
NW_017143660.1	Gnomon	CDS	45713	46052	.	-	0	Name=XP_017875735.1;ID=cds-XP_017875735.1;Dbxref=GeneID:108622388%2CGenbank:XP_017875735.1;Parent=rna-XM_018020246.2
NW_017143660.1	Gnomon	CDS	45432	45604	.	-	0	Name=XP_017875735.1;ID=cds-XP_017875735.1;Dbxref=GeneID:108622388%2CGenbank:XP_017875735.1;Parent=rna-XM_018020246.2
NW_017143660.1	Gnomon	exon	28585	28626	.	+	.	ID=exon-XM_018020158.2-2;Dbxref=GeneID:108622340%2CGenbank:XM_018020158.2;Note=The sequence of the model RefSeq transcript was modified relative to this genomic sequence to represent the inferred CDS: deleted 2 bases in 1 codon;Parent=rna-XM_018020158.2
NW_017143660.1	Gnomon	exon	28240	28467	.	+	.	ID=exon-XM_018020158.2-1;Dbxref=GeneID:108622340%2CGenbank:XM_018020158.2;Note=The sequence of the model RefSeq transcript was modified relative to this genomic sequence to represent the inferred CDS: deleted 2 bases in 1 codon;Parent=rna-XM_018020158.2
NW_017143660.1	Gnomon	exon	29332	29772	.	+	.	ID=exon-XM_018020158.2-5;Dbxref=GeneID:108622340%2CGenbank:XM_018020158.2;Note=The sequence of the model RefSeq transcript was modified relative to this genomic sequence to represent the inferred CDS: deleted 2 bases in 1 codon;Parent=rna-XM_018020158.2
NW_017143660.1	Gnomon	exon	28945	29196	.	+	.	ID=exon-XM_018020158.2-4;Dbxref=GeneID:108622340%2CGenbank:XM_018020158.2;Note=The sequence of the model RefSeq transcript was modified relative to this genomic sequence to represent the inferred CDS: deleted 2 bases in 1 codon;Parent=rna-XM_018020158.2
NW_017143660.1	Gnomon	exon	28629	28883	.	+	.	ID=exon-XM_018020158.2-3;Dbxref=GeneID:108622340%2CGenbank:XM_018020158.2;Note=The sequence of the model RefSeq transcript was modified relative to this genomic sequence to represent the inferred CDS: deleted 2 bases in 1 codon;Parent=rna-XM_018020158.2
NW_017143660.1	Gnomon	mRNA	72867	75208	.	+	.	Name=XM_018020159.2;ID=rna-XM_018020159.2;Dbxref=GeneID:108622341%2CGenbank:XM_018020159.2;Parent=gene-LOC108622341
NW_017143660.1	Gnomon	exon	166749	167048	.	-	.	ID=exon-XM_018020234.2-3;Dbxref=GeneID:108622380%2CGenbank:XM_018020234.2;Parent=rna-XM_018020234.2
NW_017143660.1	Gnomon	exon	167117	167238	.	-	.	ID=exon-XM_018020234.2-2;Dbxref=GeneID:108622380%2CGenbank:XM_018020234.2;Parent=rna-XM_018020234.2
NW_017143660.1	Gnomon	exon	167331	167475	.	-	.	ID=exon-XM_018020234.2-1;Dbxref=GeneID:108622380%2CGenbank:XM_018020234.2;Parent=rna-XM_018020234.2
NW_017143660.1	Gnomon	exon	165150	165854	.	-	.	ID=exon-XM_018020234.2-7;Dbxref=GeneID:108622380%2CGenbank:XM_018020234.2;Parent=rna-XM_018020234.2
NW_017143660.1	Gnomon	exon	165940	166108	.	-	.	ID=exon-XM_018020234.2-6;Dbxref=GeneID:108622380%2CGenbank:XM_018020234.2;Parent=rna-XM_018020234.2
NW_017143660.1	Gnomon	exon	166197	166385	.	-	.	ID=exon-XM_018020234.2-5;Dbxref=GeneID:108622380%2CGenbank:XM_018020234.2;Parent=rna-XM_018020234.2
NW_017143660.1	Gnomon	exon	166452	166679	.	-	.	ID=exon-XM_018020234.2-4;Dbxref=GeneID:108622380%2CGenbank:XM_018020234.2;Parent=rna-XM_018020234.2
NW_017143660.1	Gnomon	mRNA	56204	63635	.	-	.	Name=XM_018020252.2;ID=rna-XM_018020252.2;Dbxref=GeneID:108622392%2CGenbank:XM_018020252.2;Parent=gene-LOC108622392
NW_017143660.1	Gnomon	mRNA	215046	220063	.	+	.	Name=XM_026811431.1;ID=rna-XM_026811431.1;Dbxref=GeneID:108622356%2CGenbank:XM_026811431.1;Parent=gene-LOC108622356
NW_017143660.1	Gnomon	exon	99241	99563	.	-	.	ID=exon-XM_026811420.1-2;Dbxref=GeneID:108622373%2CGenbank:XM_026811420.1;Parent=rna-XM_026811420.1
NW_017143660.1	Gnomon	exon	99631	99743	.	-	.	ID=exon-XM_026811420.1-1;Dbxref=GeneID:108622373%2CGenbank:XM_026811420.1;Parent=rna-XM_026811420.1
NW_017143660.1	Gnomon	exon	98426	98518	.	-	.	ID=exon-XM_026811420.1-6;Dbxref=GeneID:108622373%2CGenbank:XM_026811420.1;Parent=rna-XM_026811420.1
NW_017143660.1	Gnomon	exon	98605	98730	.	-	.	ID=exon-XM_026811420.1-5;Dbxref=GeneID:108622373%2CGenbank:XM_026811420.1;Parent=rna-XM_026811420.1
NW_017143660.1	Gnomon	exon	98812	98964	.	-	.	ID=exon-XM_026811420.1-4;Dbxref=GeneID:108622373%2CGenbank:XM_026811420.1;Parent=rna-XM_026811420.1
NW_017143660.1	Gnomon	exon	99027	99186	.	-	.	ID=exon-XM_026811420.1-3;Dbxref=GeneID:108622373%2CGenbank:XM_026811420.1;Parent=rna-XM_026811420.1
NW_017143660.1	Gnomon	CDS	45713	46052	.	-	0	Name=XP_017875736.1;ID=cds-XP_017875736.1;Dbxref=GeneID:108622388%2CGenbank:XP_017875736.1;Parent=rna-XM_018020247.2
NW_017143660.1	Gnomon	CDS	45432	45604	.	-	0	Name=XP_017875736.1;ID=cds-XP_017875736.1;Dbxref=GeneID:108622388%2CGenbank:XP_017875736.1;Parent=rna-XM_018020247.2
NW_017143660.1	Gnomon	CDS	49342	49415	.	-	0	Name=XP_017875733.1;ID=cds-XP_017875733.1;Dbxref=GeneID:108622387%2CGenbank:XP_017875733.1;Parent=rna-XM_018020244.2
NW_017143660.1	Gnomon	CDS	48832	48925	.	-	0	Name=XP_017875733.1;ID=cds-XP_017875733.1;Dbxref=GeneID:108622387%2CGenbank:XP_017875733.1;Parent=rna-XM_018020244.2
NW_017143660.1	Gnomon	CDS	48599	48698	.	-	0	Name=XP_017875733.1;ID=cds-XP_017875733.1;Dbxref=GeneID:108622387%2CGenbank:XP_017875733.1;Parent=rna-XM_018020244.2
NW_017143660.1	Gnomon	CDS	48279	48480	.	-	0	Name=XP_017875733.1;ID=cds-XP_017875733.1;Dbxref=GeneID:108622387%2CGenbank:XP_017875733.1;Parent=rna-XM_018020244.2
NW_017143660.1	Gnomon	CDS	47838	48058	.	-	0	Name=XP_017875733.1;ID=cds-XP_017875733.1;Dbxref=GeneID:108622387%2CGenbank:XP_017875733.1;Parent=rna-XM_018020244.2
NW_017143660.1	Gnomon	CDS	47407	47608	.	-	0	Name=XP_017875733.1;ID=cds-XP_017875733.1;Dbxref=GeneID:108622387%2CGenbank:XP_017875733.1;Parent=rna-XM_018020244.2
NW_017143660.1	Gnomon	CDS	47248	47275	.	-	0	Name=XP_017875733.1;ID=cds-XP_017875733.1;Dbxref=GeneID:108622387%2CGenbank:XP_017875733.1;Parent=rna-XM_018020244.2
NW_017143660.1	Gnomon	exon	187032	187233	.	+	.	ID=exon-XM_018020258.2-3;Dbxref=GeneID:108622397%2CGenbank:XM_018020258.2;Parent=rna-XM_018020258.2
NW_017143660.1	Gnomon	exon	186819	186947	.	+	.	ID=exon-XM_018020258.2-2;Dbxref=GeneID:108622397%2CGenbank:XM_018020258.2;Parent=rna-XM_018020258.2
NW_017143660.1	Gnomon	exon	187808	188066	.	+	.	ID=exon-XM_018020258.2-5;Dbxref=GeneID:108622397%2CGenbank:XM_018020258.2;Parent=rna-XM_018020258.2
NW_017143660.1	Gnomon	exon	187306	187728	.	+	.	ID=exon-XM_018020258.2-4;Dbxref=GeneID:108622397%2CGenbank:XM_018020258.2;Parent=rna-XM_018020258.2
NW_017143660.1	Gnomon	exon	186097	186757	.	+	.	ID=exon-XM_018020258.2-1;Dbxref=GeneID:108622397%2CGenbank:XM_018020258.2;Parent=rna-XM_018020258.2
NW_017143660.1	Gnomon	exon	99027	99186	.	-	.	ID=exon-XM_026811419.1-2;Dbxref=GeneID:108622373%2CGenbank:XM_026811419.1;Parent=rna-XM_026811419.1
NW_017143660.1	Gnomon	exon	99241	99745	.	-	.	ID=exon-XM_026811419.1-1;Dbxref=GeneID:108622373%2CGenbank:XM_026811419.1;Parent=rna-XM_026811419.1
NW_017143660.1	Gnomon	exon	98605	98730	.	-	.	ID=exon-XM_026811419.1-4;Dbxref=GeneID:108622373%2CGenbank:XM_026811419.1;Parent=rna-XM_026811419.1
NW_017143660.1	Gnomon	exon	98812	98964	.	-	.	ID=exon-XM_026811419.1-3;Dbxref=GeneID:108622373%2CGenbank:XM_026811419.1;Parent=rna-XM_026811419.1
NW_017143660.1	Gnomon	exon	98426	98518	.	-	.	ID=exon-XM_026811419.1-5;Dbxref=GeneID:108622373%2CGenbank:XM_026811419.1;Parent=rna-XM_026811419.1
NW_017143660.1	Gnomon	exon	261315	261510	.	-	.	ID=exon-XM_026811443.1-4;Dbxref=GeneID:108622364%2CGenbank:XM_026811443.1;Parent=rna-XM_026811443.1
NW_017143660.1	Gnomon	exon	261569	261690	.	-	.	ID=exon-XM_026811443.1-3;Dbxref=GeneID:108622364%2CGenbank:XM_026811443.1;Parent=rna-XM_026811443.1
NW_017143660.1	Gnomon	exon	261775	261835	.	-	.	ID=exon-XM_026811443.1-2;Dbxref=GeneID:108622364%2CGenbank:XM_026811443.1;Parent=rna-XM_026811443.1
NW_017143660.1	Gnomon	exon	262243	262463	.	-	.	ID=exon-XM_026811443.1-1;Dbxref=GeneID:108622364%2CGenbank:XM_026811443.1;Parent=rna-XM_026811443.1
NW_017143660.1	Gnomon	CDS	50060	50133	.	-	0	Name=XP_017875734.1;ID=cds-XP_017875734.1;Dbxref=GeneID:108622387%2CGenbank:XP_017875734.1;Parent=rna-XM_018020245.2
NW_017143660.1	Gnomon	CDS	48832	48925	.	-	0	Name=XP_017875734.1;ID=cds-XP_017875734.1;Dbxref=GeneID:108622387%2CGenbank:XP_017875734.1;Parent=rna-XM_018020245.2
NW_017143660.1	Gnomon	CDS	48599	48698	.	-	0	Name=XP_017875734.1;ID=cds-XP_017875734.1;Dbxref=GeneID:108622387%2CGenbank:XP_017875734.1;Parent=rna-XM_018020245.2
NW_017143660.1	Gnomon	CDS	48279	48480	.	-	0	Name=XP_017875734.1;ID=cds-XP_017875734.1;Dbxref=GeneID:108622387%2CGenbank:XP_017875734.1;Parent=rna-XM_018020245.2
NW_017143660.1	Gnomon	CDS	47838	48058	.	-	0	Name=XP_017875734.1;ID=cds-XP_017875734.1;Dbxref=GeneID:108622387%2CGenbank:XP_017875734.1;Parent=rna-XM_018020245.2
NW_017143660.1	Gnomon	CDS	47407	47608	.	-	0	Name=XP_017875734.1;ID=cds-XP_017875734.1;Dbxref=GeneID:108622387%2CGenbank:XP_017875734.1;Parent=rna-XM_018020245.2
NW_017143660.1	Gnomon	CDS	47248	47275	.	-	0	Name=XP_017875734.1;ID=cds-XP_017875734.1;Dbxref=GeneID:108622387%2CGenbank:XP_017875734.1;Parent=rna-XM_018020245.2
NW_017143660.1	Gnomon	CDS	68524	68606	.	+	0	Name=XP_017875739.1;ID=cds-XP_017875739.1;Dbxref=GeneID:108622390%2CGenbank:XP_017875739.1;Parent=rna-XM_018020250.2
NW_017143660.1	Gnomon	CDS	68944	69112	.	+	0	Name=XP_017875739.1;ID=cds-XP_017875739.1;Dbxref=GeneID:108622390%2CGenbank:XP_017875739.1;Parent=rna-XM_018020250.2
NW_017143660.1	Gnomon	CDS	69184	69416	.	+	0	Name=XP_017875739.1;ID=cds-XP_017875739.1;Dbxref=GeneID:108622390%2CGenbank:XP_017875739.1;Parent=rna-XM_018020250.2
NW_017143660.1	Gnomon	CDS	69490	69667	.	+	0	Name=XP_017875739.1;ID=cds-XP_017875739.1;Dbxref=GeneID:108622390%2CGenbank:XP_017875739.1;Parent=rna-XM_018020250.2
NW_017143660.1	Gnomon	CDS	69733	70494	.	+	0	Name=XP_017875739.1;ID=cds-XP_017875739.1;Dbxref=GeneID:108622390%2CGenbank:XP_017875739.1;Parent=rna-XM_018020250.2
NW_017143660.1	Gnomon	exon	51719	51901	.	+	.	ID=exon-XM_018020257.2-3;Dbxref=GeneID:108622396%2CGenbank:XM_018020257.2;Parent=rna-XM_018020257.2
NW_017143660.1	Gnomon	exon	51052	51228	.	+	.	ID=exon-XM_018020257.2-2;Dbxref=GeneID:108622396%2CGenbank:XM_018020257.2;Parent=rna-XM_018020257.2
NW_017143660.1	Gnomon	exon	50750	50975	.	+	.	ID=exon-XM_018020257.2-1;Dbxref=GeneID:108622396%2CGenbank:XM_018020257.2;Parent=rna-XM_018020257.2
NW_017143660.1	Gnomon	mRNA	306033	316343	.	+	.	Name=XM_026811434.1;ID=rna-XM_026811434.1;Dbxref=GeneID:108622342%2CGenbank:XM_026811434.1;Parent=gene-LOC108622342
NW_017143660.1	Gnomon	exon	211899	212153	.	-	.	ID=exon-XM_026811444.1-2;Dbxref=GeneID:108622374%2CGenbank:XM_026811444.1;Parent=rna-XM_026811444.1
NW_017143660.1	Gnomon	exon	212233	213189	.	-	.	ID=exon-XM_026811444.1-1;Dbxref=GeneID:108622374%2CGenbank:XM_026811444.1;Parent=rna-XM_026811444.1
NW_017143660.1	Gnomon	exon	211329	211488	.	-	.	ID=exon-XM_026811444.1-4;Dbxref=GeneID:108622374%2CGenbank:XM_026811444.1;Parent=rna-XM_026811444.1
NW_017143660.1	Gnomon	exon	211558	211814	.	-	.	ID=exon-XM_026811444.1-3;Dbxref=GeneID:108622374%2CGenbank:XM_026811444.1;Parent=rna-XM_026811444.1
NW_017143660.1	Gnomon	exon	208718	210874	.	-	.	ID=exon-XM_026811444.1-6;Dbxref=GeneID:108622374%2CGenbank:XM_026811444.1;Parent=rna-XM_026811444.1
NW_017143660.1	Gnomon	exon	210960	211250	.	-	.	ID=exon-XM_026811444.1-5;Dbxref=GeneID:108622374%2CGenbank:XM_026811444.1;Parent=rna-XM_026811444.1
NW_017143660.1	Gnomon	exon	207921	208060	.	-	.	ID=exon-XM_026811444.1-8;Dbxref=GeneID:108622374%2CGenbank:XM_026811444.1;Parent=rna-XM_026811444.1
NW_017143660.1	Gnomon	exon	208190	208648	.	-	.	ID=exon-XM_026811444.1-7;Dbxref=GeneID:108622374%2CGenbank:XM_026811444.1;Parent=rna-XM_026811444.1
NW_017143660.1	Gnomon	exon	207562	207813	.	-	.	ID=exon-XM_026811444.1-9;Dbxref=GeneID:108622374%2CGenbank:XM_026811444.1;Parent=rna-XM_026811444.1
NW_017143660.1	Gnomon	exon	219184	220063	.	+	.	ID=exon-XM_026811431.1-11;Dbxref=GeneID:108622356%2CGenbank:XM_026811431.1;Parent=rna-XM_026811431.1
NW_017143660.1	Gnomon	exon	219020	219112	.	+	.	ID=exon-XM_026811431.1-10;Dbxref=GeneID:108622356%2CGenbank:XM_026811431.1;Parent=rna-XM_026811431.1
NW_017143660.1	Gnomon	mRNA	306033	316343	.	+	.	Name=XM_026811432.1;ID=rna-XM_026811432.1;Dbxref=GeneID:108622342%2CGenbank:XM_026811432.1;Parent=gene-LOC108622342
NW_017143660.1	Gnomon	exon	101274	101444	.	-	.	ID=exon-XM_018020211.2-4;Dbxref=GeneID:108622369%2CGenbank:XM_018020211.2;Parent=rna-XM_018020211.2
NW_017143660.1	Gnomon	exon	101517	101808	.	-	.	ID=exon-XM_018020211.2-3;Dbxref=GeneID:108622369%2CGenbank:XM_018020211.2;Parent=rna-XM_018020211.2
NW_017143660.1	Gnomon	exon	101891	102292	.	-	.	ID=exon-XM_018020211.2-2;Dbxref=GeneID:108622369%2CGenbank:XM_018020211.2;Parent=rna-XM_018020211.2
NW_017143660.1	Gnomon	exon	102363	102554	.	-	.	ID=exon-XM_018020211.2-1;Dbxref=GeneID:108622369%2CGenbank:XM_018020211.2;Parent=rna-XM_018020211.2
NW_017143660.1	Gnomon	exon	100055	100389	.	-	.	ID=exon-XM_018020211.2-8;Dbxref=GeneID:108622369%2CGenbank:XM_018020211.2;Parent=rna-XM_018020211.2
NW_017143660.1	Gnomon	exon	100463	100698	.	-	.	ID=exon-XM_018020211.2-7;Dbxref=GeneID:108622369%2CGenbank:XM_018020211.2;Parent=rna-XM_018020211.2
NW_017143660.1	Gnomon	exon	100769	101010	.	-	.	ID=exon-XM_018020211.2-6;Dbxref=GeneID:108622369%2CGenbank:XM_018020211.2;Parent=rna-XM_018020211.2
NW_017143660.1	Gnomon	exon	101104	101157	.	-	.	ID=exon-XM_018020211.2-5;Dbxref=GeneID:108622369%2CGenbank:XM_018020211.2;Parent=rna-XM_018020211.2
NW_017143660.1	Gnomon	CDS	64341	64467	.	+	0	Name=XP_017875738.1;ID=cds-XP_017875738.1;Dbxref=GeneID:108622389%2CGenbank:XP_017875738.1;Parent=rna-XM_018020249.2
NW_017143660.1	Gnomon	CDS	64586	65890	.	+	0	Name=XP_017875738.1;ID=cds-XP_017875738.1;Dbxref=GeneID:108622389%2CGenbank:XP_017875738.1;Parent=rna-XM_018020249.2
NW_017143660.1	Gnomon	CDS	65952	66994	.	+	0	Name=XP_017875738.1;ID=cds-XP_017875738.1;Dbxref=GeneID:108622389%2CGenbank:XP_017875738.1;Parent=rna-XM_018020249.2
NW_017143660.1	Gnomon	mRNA	68361	71075	.	+	.	Name=XM_018020250.2;ID=rna-XM_018020250.2;Dbxref=GeneID:108622390%2CGenbank:XM_018020250.2;Parent=gene-LOC108622390
NW_017143660.1	Gnomon	mRNA	302705	316343	.	+	.	Name=XM_026811433.1;ID=rna-XM_026811433.1;Dbxref=GeneID:108622342%2CGenbank:XM_026811433.1;Parent=gene-LOC108622342
NW_017143660.1	Gnomon	mRNA	230180	245977	.	+	.	Name=XM_026811438.1;ID=rna-XM_026811438.1;Dbxref=GeneID:108622358%2CGenbank:XM_026811438.1;Parent=gene-LOC108622358
NW_017143660.1	Gnomon	exon	223681	223740	.	-	.	ID=exon-XM_026811442.1-4;Dbxref=GeneID:108622362%2CGenbank:XM_026811442.1;Parent=rna-XM_026811442.1
NW_017143660.1	Gnomon	exon	228943	229063	.	-	.	ID=exon-XM_026811442.1-3;Dbxref=GeneID:108622362%2CGenbank:XM_026811442.1;Parent=rna-XM_026811442.1
NW_017143660.1	Gnomon	exon	229380	229948	.	-	.	ID=exon-XM_026811442.1-2;Dbxref=GeneID:108622362%2CGenbank:XM_026811442.1;Parent=rna-XM_026811442.1
NW_017143660.1	Gnomon	exon	241409	242358	.	-	.	ID=exon-XM_026811442.1-1;Dbxref=GeneID:108622362%2CGenbank:XM_026811442.1;Parent=rna-XM_026811442.1
NW_017143660.1	Gnomon	exon	75092	75357	.	+	.	ID=exon-XM_026811418.1-1;Dbxref=GeneID:108622372%2CGenbank:XM_026811418.1;Parent=rna-XM_026811418.1
NW_017143660.1	Gnomon	exon	76209	76500	.	+	.	ID=exon-XM_026811418.1-5;Dbxref=GeneID:108622372%2CGenbank:XM_026811418.1;Parent=rna-XM_026811418.1
NW_017143660.1	Gnomon	exon	75931	76143	.	+	.	ID=exon-XM_026811418.1-4;Dbxref=GeneID:108622372%2CGenbank:XM_026811418.1;Parent=rna-XM_026811418.1
NW_017143660.1	Gnomon	exon	75721	75851	.	+	.	ID=exon-XM_026811418.1-3;Dbxref=GeneID:108622372%2CGenbank:XM_026811418.1;Parent=rna-XM_026811418.1
NW_017143660.1	Gnomon	exon	75430	75549	.	+	.	ID=exon-XM_026811418.1-2;Dbxref=GeneID:108622372%2CGenbank:XM_026811418.1;Parent=rna-XM_026811418.1
NW_017143660.1	Gnomon	mRNA	263783	266044	.	+	.	Name=XM_026811439.1;ID=rna-XM_026811439.1;Dbxref=GeneID:108622361%2CGenbank:XM_026811439.1;Parent=gene-LOC108622361
NW_017143660.1	Gnomon	mRNA	306033	314892	.	+	.	Name=XM_026811436.1;ID=rna-XM_026811436.1;Dbxref=GeneID:108622342%2CGenbank:XM_026811436.1;Parent=gene-LOC108622342
NW_017143660.1	Gnomon	exon	113595	113899	.	+	.	ID=exon-XM_018020260.2-12;Dbxref=GeneID:108622399%2CGenbank:XM_018020260.2;Parent=rna-XM_018020260.2
NW_017143660.1	Gnomon	exon	113343	113505	.	+	.	ID=exon-XM_018020260.2-11;Dbxref=GeneID:108622399%2CGenbank:XM_018020260.2;Parent=rna-XM_018020260.2
NW_017143660.1	Gnomon	exon	113002	113174	.	+	.	ID=exon-XM_018020260.2-10;Dbxref=GeneID:108622399%2CGenbank:XM_018020260.2;Parent=rna-XM_018020260.2
NW_017143660.1	Gnomon	mRNA	306033	315245	.	+	.	Name=XM_026811437.1;ID=rna-XM_026811437.1;Dbxref=GeneID:108622342%2CGenbank:XM_026811437.1;Parent=gene-LOC108622342
NW_017143660.1	Gnomon	CDS	30450	30580	.	+	0	Name=XP_017875731.1;ID=cds-XP_017875731.1;Dbxref=GeneID:108622385%2CGenbank:XP_017875731.1;Parent=rna-XM_018020242.2
NW_017143660.1	Gnomon	CDS	34515	34601	.	+	0	Name=XP_017875731.1;ID=cds-XP_017875731.1;Dbxref=GeneID:108622385%2CGenbank:XP_017875731.1;Parent=rna-XM_018020242.2
NW_017143660.1	Gnomon	CDS	40918	41044	.	+	0	Name=XP_017875731.1;ID=cds-XP_017875731.1;Dbxref=GeneID:108622385%2CGenbank:XP_017875731.1;Parent=rna-XM_018020242.2
NW_017143660.1	Gnomon	CDS	41580	41682	.	+	0	Name=XP_017875731.1;ID=cds-XP_017875731.1;Dbxref=GeneID:108622385%2CGenbank:XP_017875731.1;Parent=rna-XM_018020242.2
NW_017143660.1	Gnomon	CDS	41764	42047	.	+	0	Name=XP_017875731.1;ID=cds-XP_017875731.1;Dbxref=GeneID:108622385%2CGenbank:XP_017875731.1;Parent=rna-XM_018020242.2
NW_017143660.1	Gnomon	CDS	42137	42439	.	+	0	Name=XP_017875731.1;ID=cds-XP_017875731.1;Dbxref=GeneID:108622385%2CGenbank:XP_017875731.1;Parent=rna-XM_018020242.2
NW_017143660.1	Gnomon	mRNA	94189	98613	.	+	.	Name=XM_018020207.2;ID=rna-XM_018020207.2;Dbxref=GeneID:108622367%2CGenbank:XM_018020207.2;Parent=gene-LOC108622367
NW_017143660.1	Gnomon	CDS	42446	43375	.	+	0	Name=XP_017875732.1;ID=cds-XP_017875732.1;Dbxref=GeneID:108622386%2CGenbank:XP_017875732.1;Parent=rna-XM_018020243.2
NW_017143660.1	Gnomon	CDS	283369	283375	.	+	0	Name=XP_026667230.1;ID=cds-XP_026667230.1;Dbxref=GeneID:108622355%2CGenbank:XP_026667230.1;Parent=rna-XM_026811429.1
NW_017143660.1	Gnomon	CDS	283561	283939	.	+	0	Name=XP_026667230.1;ID=cds-XP_026667230.1;Dbxref=GeneID:108622355%2CGenbank:XP_026667230.1;Parent=rna-XM_026811429.1
NW_017143660.1	Gnomon	CDS	284481	285551	.	+	0	Name=XP_026667230.1;ID=cds-XP_026667230.1;Dbxref=GeneID:108622355%2CGenbank:XP_026667230.1;Parent=rna-XM_026811429.1
NW_017143660.1	Gnomon	CDS	287580	287639	.	+	0	Name=XP_026667230.1;ID=cds-XP_026667230.1;Dbxref=GeneID:108622355%2CGenbank:XP_026667230.1;Parent=rna-XM_026811429.1
NW_017143660.1	Gnomon	CDS	291626	291768	.	+	0	Name=XP_026667230.1;ID=cds-XP_026667230.1;Dbxref=GeneID:108622355%2CGenbank:XP_026667230.1;Parent=rna-XM_026811429.1
NW_017143660.1	Gnomon	CDS	292009	292344	.	+	0	Name=XP_026667230.1;ID=cds-XP_026667230.1;Dbxref=GeneID:108622355%2CGenbank:XP_026667230.1;Parent=rna-XM_026811429.1
NW_017143660.1	Gnomon	CDS	298155	298330	.	+	0	Name=XP_026667230.1;ID=cds-XP_026667230.1;Dbxref=GeneID:108622355%2CGenbank:XP_026667230.1;Parent=rna-XM_026811429.1
NW_017143660.1	Gnomon	CDS	299708	300017	.	+	0	Name=XP_026667230.1;ID=cds-XP_026667230.1;Dbxref=GeneID:108622355%2CGenbank:XP_026667230.1;Parent=rna-XM_026811429.1
NW_017143660.1	Gnomon	CDS	300241	300644	.	+	0	Name=XP_026667230.1;ID=cds-XP_026667230.1;Dbxref=GeneID:108622355%2CGenbank:XP_026667230.1;Parent=rna-XM_026811429.1
NW_017143660.1	Gnomon	mRNA	264001	265447	.	+	.	Name=XM_018020198.1;ID=rna-XM_018020198.1;Dbxref=GeneID:108622361%2CGenbank:XM_018020198.1;Parent=gene-LOC108622361
NW_017143660.1	Gnomon	exon	52796	52905	.	-	.	ID=exon-XM_018020256.2-1;Dbxref=GeneID:108622395%2CGenbank:XM_018020256.2;Parent=rna-XM_018020256.2
NW_017143660.1	Gnomon	exon	51887	52486	.	-	.	ID=exon-XM_018020256.2-3;Dbxref=GeneID:108622395%2CGenbank:XM_018020256.2;Parent=rna-XM_018020256.2
NW_017143660.1	Gnomon	exon	52568	52655	.	-	.	ID=exon-XM_018020256.2-2;Dbxref=GeneID:108622395%2CGenbank:XM_018020256.2;Parent=rna-XM_018020256.2
NW_017143660.1	Gnomon	mRNA	223681	241402	.	-	.	Name=XM_018020199.2;ID=rna-XM_018020199.2;Dbxref=GeneID:108622362%2CGenbank:XM_018020199.2;Parent=gene-LOC108622362
NW_017143660.1	Gnomon	mRNA	102603	105022	.	+	.	Name=XM_018020209.2;ID=rna-XM_018020209.2;Dbxref=GeneID:108622368%2CGenbank:XM_018020209.2;Parent=gene-LOC108622368
NW_017143660.1	Gnomon	CDS	170846	171023	.	-	0	Name=XP_017875730.1;ID=cds-XP_017875730.1;Dbxref=GeneID:108622384%2CGenbank:XP_017875730.1;Parent=rna-XM_018020241.2
NW_017143660.1	Gnomon	CDS	170070	170263	.	-	0	Name=XP_017875730.1;ID=cds-XP_017875730.1;Dbxref=GeneID:108622384%2CGenbank:XP_017875730.1;Parent=rna-XM_018020241.2
NW_017143660.1	Gnomon	CDS	169838	170000	.	-	0	Name=XP_017875730.1;ID=cds-XP_017875730.1;Dbxref=GeneID:108622384%2CGenbank:XP_017875730.1;Parent=rna-XM_018020241.2
NW_017143660.1	Gnomon	CDS	169760	169770	.	-	0	Name=XP_017875730.1;ID=cds-XP_017875730.1;Dbxref=GeneID:108622384%2CGenbank:XP_017875730.1;Parent=rna-XM_018020241.2
NW_017143660.1	tRNAscan-SE	gene	261123	261196	.	-	.	Name=Trnai-aau;ID=gene-Trnai-aau-2;Dbxref=GeneID:108622400
NW_017143660.1	Gnomon	exon	156247	156366	.	-	.	ID=exon-XM_018020233.2-6;Dbxref=GeneID:108622379%2CGenbank:XM_018020233.2;Parent=rna-XM_018020233.2
NW_017143660.1	Gnomon	exon	156436	156576	.	-	.	ID=exon-XM_018020233.2-5;Dbxref=GeneID:108622379%2CGenbank:XM_018020233.2;Parent=rna-XM_018020233.2
NW_017143660.1	Gnomon	exon	155807	156174	.	-	.	ID=exon-XM_018020233.2-7;Dbxref=GeneID:108622379%2CGenbank:XM_018020233.2;Parent=rna-XM_018020233.2
NW_017143660.1	Gnomon	exon	157211	157396	.	-	.	ID=exon-XM_018020233.2-2;Dbxref=GeneID:108622379%2CGenbank:XM_018020233.2;Parent=rna-XM_018020233.2
NW_017143660.1	Gnomon	exon	157646	158832	.	-	.	ID=exon-XM_018020233.2-1;Dbxref=GeneID:108622379%2CGenbank:XM_018020233.2;Parent=rna-XM_018020233.2
NW_017143660.1	Gnomon	exon	156653	156821	.	-	.	ID=exon-XM_018020233.2-4;Dbxref=GeneID:108622379%2CGenbank:XM_018020233.2;Parent=rna-XM_018020233.2
NW_017143660.1	Gnomon	exon	156892	157133	.	-	.	ID=exon-XM_018020233.2-3;Dbxref=GeneID:108622379%2CGenbank:XM_018020233.2;Parent=rna-XM_018020233.2
NW_017143660.1	Gnomon	exon	102603	105022	.	+	.	ID=exon-XM_018020209.2-1;Dbxref=GeneID:108622368%2CGenbank:XM_018020209.2;Parent=rna-XM_018020209.2
NW_017143660.1	Gnomon	mRNA	262513	263369	.	+	.	Name=XM_018020203.2;ID=rna-XM_018020203.2;Dbxref=GeneID:108622365%2CGenbank:XM_018020203.2;Parent=gene-LOC108622365
NW_017143660.1	Gnomon	exon	54314	54500	.	+	.	ID=exon-XM_018020255.2-5;Dbxref=GeneID:108622393%2CGenbank:XM_018020255.2;Parent=rna-XM_018020255.2
NW_017143660.1	Gnomon	exon	53945	54231	.	+	.	ID=exon-XM_018020255.2-4;Dbxref=GeneID:108622393%2CGenbank:XM_018020255.2;Parent=rna-XM_018020255.2
NW_017143660.1	Gnomon	exon	53725	53860	.	+	.	ID=exon-XM_018020255.2-3;Dbxref=GeneID:108622393%2CGenbank:XM_018020255.2;Parent=rna-XM_018020255.2
NW_017143660.1	Gnomon	exon	53372	53487	.	+	.	ID=exon-XM_018020255.2-2;Dbxref=GeneID:108622393%2CGenbank:XM_018020255.2;Parent=rna-XM_018020255.2
NW_017143660.1	Gnomon	exon	52920	53274	.	+	.	ID=exon-XM_018020255.2-1;Dbxref=GeneID:108622393%2CGenbank:XM_018020255.2;Parent=rna-XM_018020255.2
NW_017143660.1	Gnomon	CDS	307117	307179	.	+	0	Name=XP_026667233.1;ID=cds-XP_026667233.1;Dbxref=GeneID:108622342%2CGenbank:XP_026667233.1;Parent=rna-XM_026811432.1
NW_017143660.1	Gnomon	CDS	307966	308444	.	+	0	Name=XP_026667233.1;ID=cds-XP_026667233.1;Dbxref=GeneID:108622342%2CGenbank:XP_026667233.1;Parent=rna-XM_026811432.1
NW_017143660.1	Gnomon	CDS	308932	310132	.	+	0	Name=XP_026667233.1;ID=cds-XP_026667233.1;Dbxref=GeneID:108622342%2CGenbank:XP_026667233.1;Parent=rna-XM_026811432.1
NW_017143660.1	Gnomon	CDS	310493	310618	.	+	0	Name=XP_026667233.1;ID=cds-XP_026667233.1;Dbxref=GeneID:108622342%2CGenbank:XP_026667233.1;Parent=rna-XM_026811432.1
NW_017143660.1	Gnomon	CDS	314212	314347	.	+	0	Name=XP_026667233.1;ID=cds-XP_026667233.1;Dbxref=GeneID:108622342%2CGenbank:XP_026667233.1;Parent=rna-XM_026811432.1
NW_017143660.1	Gnomon	CDS	314815	315067	.	+	0	Name=XP_026667233.1;ID=cds-XP_026667233.1;Dbxref=GeneID:108622342%2CGenbank:XP_026667233.1;Parent=rna-XM_026811432.1
NW_017143660.1	Gnomon	CDS	315140	315233	.	+	0	Name=XP_026667233.1;ID=cds-XP_026667233.1;Dbxref=GeneID:108622342%2CGenbank:XP_026667233.1;Parent=rna-XM_026811432.1
NW_017143660.1	Gnomon	mRNA	255287	257709	.	-	.	Name=XM_018020194.2;ID=rna-XM_018020194.2;Dbxref=GeneID:108622360%2CGenbank:XM_018020194.2;Parent=gene-LOC108622360
NW_017143660.1	Gnomon	exon	196265	196670	.	+	.	ID=exon-XM_026811446.1-2;Dbxref=GeneID:108622377%2CGenbank:XM_026811446.1;Parent=rna-XM_026811446.1
NW_017143660.1	Gnomon	exon	195932	196187	.	+	.	ID=exon-XM_026811446.1-1;Dbxref=GeneID:108622377%2CGenbank:XM_026811446.1;Parent=rna-XM_026811446.1
NW_017143660.1	Gnomon	CDS	307972	308444	.	+	0	Name=XP_026667234.1;ID=cds-XP_026667234.1;Dbxref=GeneID:108622342%2CGenbank:XP_026667234.1;Parent=rna-XM_026811433.1
NW_017143660.1	Gnomon	CDS	308932	310132	.	+	0	Name=XP_026667234.1;ID=cds-XP_026667234.1;Dbxref=GeneID:108622342%2CGenbank:XP_026667234.1;Parent=rna-XM_026811433.1
NW_017143660.1	Gnomon	CDS	310493	310618	.	+	0	Name=XP_026667234.1;ID=cds-XP_026667234.1;Dbxref=GeneID:108622342%2CGenbank:XP_026667234.1;Parent=rna-XM_026811433.1
NW_017143660.1	Gnomon	CDS	314212	314347	.	+	0	Name=XP_026667234.1;ID=cds-XP_026667234.1;Dbxref=GeneID:108622342%2CGenbank:XP_026667234.1;Parent=rna-XM_026811433.1
NW_017143660.1	Gnomon	CDS	314815	315067	.	+	0	Name=XP_026667234.1;ID=cds-XP_026667234.1;Dbxref=GeneID:108622342%2CGenbank:XP_026667234.1;Parent=rna-XM_026811433.1
NW_017143660.1	Gnomon	CDS	315140	315233	.	+	0	Name=XP_026667234.1;ID=cds-XP_026667234.1;Dbxref=GeneID:108622342%2CGenbank:XP_026667234.1;Parent=rna-XM_026811433.1
NW_017143660.1	Gnomon	mRNA	255726	257709	.	-	.	Name=XM_018020195.2;ID=rna-XM_018020195.2;Dbxref=GeneID:108622360%2CGenbank:XM_018020195.2;Parent=gene-LOC108622360
NW_017143660.1	Gnomon	CDS	240075	240134	.	-	0	Name=XP_017875688.1;ID=cds-XP_017875688.1;Dbxref=GeneID:108622362%2CGenbank:XP_017875688.1;Parent=rna-XM_018020199.2
NW_017143660.1	Gnomon	CDS	229380	229948	.	-	0	Name=XP_017875688.1;ID=cds-XP_017875688.1;Dbxref=GeneID:108622362%2CGenbank:XP_017875688.1;Parent=rna-XM_018020199.2
NW_017143660.1	Gnomon	CDS	228943	229063	.	-	0	Name=XP_017875688.1;ID=cds-XP_017875688.1;Dbxref=GeneID:108622362%2CGenbank:XP_017875688.1;Parent=rna-XM_018020199.2
NW_017143660.1	Gnomon	CDS	273579	273894	.	+	0	Name=XP_026667231.1;ID=cds-XP_026667231.1;Dbxref=GeneID:108622355%2CGenbank:XP_026667231.1;Parent=rna-XM_026811430.1
NW_017143660.1	Gnomon	CDS	283561	283939	.	+	0	Name=XP_026667231.1;ID=cds-XP_026667231.1;Dbxref=GeneID:108622355%2CGenbank:XP_026667231.1;Parent=rna-XM_026811430.1
NW_017143660.1	Gnomon	CDS	284481	285551	.	+	0	Name=XP_026667231.1;ID=cds-XP_026667231.1;Dbxref=GeneID:108622355%2CGenbank:XP_026667231.1;Parent=rna-XM_026811430.1
NW_017143660.1	Gnomon	CDS	287580	287639	.	+	0	Name=XP_026667231.1;ID=cds-XP_026667231.1;Dbxref=GeneID:108622355%2CGenbank:XP_026667231.1;Parent=rna-XM_026811430.1
NW_017143660.1	Gnomon	CDS	291626	291768	.	+	0	Name=XP_026667231.1;ID=cds-XP_026667231.1;Dbxref=GeneID:108622355%2CGenbank:XP_026667231.1;Parent=rna-XM_026811430.1
NW_017143660.1	Gnomon	CDS	292009	292344	.	+	0	Name=XP_026667231.1;ID=cds-XP_026667231.1;Dbxref=GeneID:108622355%2CGenbank:XP_026667231.1;Parent=rna-XM_026811430.1
NW_017143660.1	Gnomon	CDS	298155	298330	.	+	0	Name=XP_026667231.1;ID=cds-XP_026667231.1;Dbxref=GeneID:108622355%2CGenbank:XP_026667231.1;Parent=rna-XM_026811430.1
NW_017143660.1	Gnomon	CDS	298671	298756	.	+	0	Name=XP_026667231.1;ID=cds-XP_026667231.1;Dbxref=GeneID:108622355%2CGenbank:XP_026667231.1;Parent=rna-XM_026811430.1
NW_017143660.1	Gnomon	CDS	299708	299756	.	+	0	Name=XP_026667231.1;ID=cds-XP_026667231.1;Dbxref=GeneID:108622355%2CGenbank:XP_026667231.1;Parent=rna-XM_026811430.1
NW_017143660.1	Gnomon	mRNA	77716	87233	.	+	.	Name=XM_018020206.2;ID=rna-XM_018020206.2;Dbxref=GeneID:108622366%2CGenbank:XM_018020206.2;Parent=gene-LOC108622366
NW_017143660.1	Gnomon	CDS	240075	240134	.	-	0	Name=XP_017875689.1;ID=cds-XP_017875689.1;Dbxref=GeneID:108622362%2CGenbank:XP_017875689.1;Parent=rna-XM_018020200.2
NW_017143660.1	Gnomon	CDS	229380	229948	.	-	0	Name=XP_017875689.1;ID=cds-XP_017875689.1;Dbxref=GeneID:108622362%2CGenbank:XP_017875689.1;Parent=rna-XM_018020200.2
NW_017143660.1	Gnomon	CDS	223629	223740	.	-	0	Name=XP_017875689.1;ID=cds-XP_017875689.1;Dbxref=GeneID:108622362%2CGenbank:XP_017875689.1;Parent=rna-XM_018020200.2
NW_017143660.1	Gnomon	CDS	215147	215372	.	+	0	Name=XP_026667232.1;ID=cds-XP_026667232.1;Dbxref=GeneID:108622356%2CGenbank:XP_026667232.1;Parent=rna-XM_026811431.1
NW_017143660.1	Gnomon	CDS	215465	215652	.	+	0	Name=XP_026667232.1;ID=cds-XP_026667232.1;Dbxref=GeneID:108622356%2CGenbank:XP_026667232.1;Parent=rna-XM_026811431.1
NW_017143660.1	Gnomon	CDS	215718	215854	.	+	0	Name=XP_026667232.1;ID=cds-XP_026667232.1;Dbxref=GeneID:108622356%2CGenbank:XP_026667232.1;Parent=rna-XM_026811431.1
NW_017143660.1	Gnomon	CDS	215950	216206	.	+	0	Name=XP_026667232.1;ID=cds-XP_026667232.1;Dbxref=GeneID:108622356%2CGenbank:XP_026667232.1;Parent=rna-XM_026811431.1
NW_017143660.1	Gnomon	CDS	216273	216464	.	+	0	Name=XP_026667232.1;ID=cds-XP_026667232.1;Dbxref=GeneID:108622356%2CGenbank:XP_026667232.1;Parent=rna-XM_026811431.1
NW_017143660.1	Gnomon	CDS	217873	218054	.	+	0	Name=XP_026667232.1;ID=cds-XP_026667232.1;Dbxref=GeneID:108622356%2CGenbank:XP_026667232.1;Parent=rna-XM_026811431.1
NW_017143660.1	Gnomon	CDS	218136	218382	.	+	0	Name=XP_026667232.1;ID=cds-XP_026667232.1;Dbxref=GeneID:108622356%2CGenbank:XP_026667232.1;Parent=rna-XM_026811431.1
NW_017143660.1	Gnomon	CDS	218448	218579	.	+	0	Name=XP_026667232.1;ID=cds-XP_026667232.1;Dbxref=GeneID:108622356%2CGenbank:XP_026667232.1;Parent=rna-XM_026811431.1
NW_017143660.1	Gnomon	CDS	218658	218944	.	+	0	Name=XP_026667232.1;ID=cds-XP_026667232.1;Dbxref=GeneID:108622356%2CGenbank:XP_026667232.1;Parent=rna-XM_026811431.1
NW_017143660.1	Gnomon	CDS	219020	219112	.	+	0	Name=XP_026667232.1;ID=cds-XP_026667232.1;Dbxref=GeneID:108622356%2CGenbank:XP_026667232.1;Parent=rna-XM_026811431.1
NW_017143660.1	Gnomon	CDS	219184	219297	.	+	0	Name=XP_026667232.1;ID=cds-XP_026667232.1;Dbxref=GeneID:108622356%2CGenbank:XP_026667232.1;Parent=rna-XM_026811431.1
NW_017143660.1	Gnomon	exon	94189	94369	.	+	.	ID=exon-XM_018020207.2-1;Dbxref=GeneID:108622367%2CGenbank:XM_018020207.2;Parent=rna-XM_018020207.2
NW_017143660.1	Gnomon	exon	95393	95716	.	+	.	ID=exon-XM_018020207.2-5;Dbxref=GeneID:108622367%2CGenbank:XM_018020207.2;Parent=rna-XM_018020207.2
NW_017143660.1	Gnomon	exon	95011	95319	.	+	.	ID=exon-XM_018020207.2-4;Dbxref=GeneID:108622367%2CGenbank:XM_018020207.2;Parent=rna-XM_018020207.2
NW_017143660.1	Gnomon	exon	94625	94954	.	+	.	ID=exon-XM_018020207.2-3;Dbxref=GeneID:108622367%2CGenbank:XM_018020207.2;Parent=rna-XM_018020207.2
NW_017143660.1	Gnomon	exon	94456	94566	.	+	.	ID=exon-XM_018020207.2-2;Dbxref=GeneID:108622367%2CGenbank:XM_018020207.2;Parent=rna-XM_018020207.2
NW_017143660.1	Gnomon	exon	96638	96802	.	+	.	ID=exon-XM_018020207.2-9;Dbxref=GeneID:108622367%2CGenbank:XM_018020207.2;Parent=rna-XM_018020207.2
NW_017143660.1	Gnomon	exon	96348	96563	.	+	.	ID=exon-XM_018020207.2-8;Dbxref=GeneID:108622367%2CGenbank:XM_018020207.2;Parent=rna-XM_018020207.2
NW_017143660.1	Gnomon	exon	96084	96268	.	+	.	ID=exon-XM_018020207.2-7;Dbxref=GeneID:108622367%2CGenbank:XM_018020207.2;Parent=rna-XM_018020207.2
NW_017143660.1	Gnomon	exon	95789	95999	.	+	.	ID=exon-XM_018020207.2-6;Dbxref=GeneID:108622367%2CGenbank:XM_018020207.2;Parent=rna-XM_018020207.2
NW_017143660.1	Gnomon	CDS	307117	307179	.	+	0	Name=XP_026667237.1;ID=cds-XP_026667237.1;Dbxref=GeneID:108622342%2CGenbank:XP_026667237.1;Parent=rna-XM_026811436.1
NW_017143660.1	Gnomon	CDS	307966	308444	.	+	0	Name=XP_026667237.1;ID=cds-XP_026667237.1;Dbxref=GeneID:108622342%2CGenbank:XP_026667237.1;Parent=rna-XM_026811436.1
NW_017143660.1	Gnomon	CDS	308932	310132	.	+	0	Name=XP_026667237.1;ID=cds-XP_026667237.1;Dbxref=GeneID:108622342%2CGenbank:XP_026667237.1;Parent=rna-XM_026811436.1
NW_017143660.1	Gnomon	CDS	310493	310618	.	+	0	Name=XP_026667237.1;ID=cds-XP_026667237.1;Dbxref=GeneID:108622342%2CGenbank:XP_026667237.1;Parent=rna-XM_026811436.1
NW_017143660.1	Gnomon	CDS	314212	314358	.	+	0	Name=XP_026667237.1;ID=cds-XP_026667237.1;Dbxref=GeneID:108622342%2CGenbank:XP_026667237.1;Parent=rna-XM_026811436.1
NW_017143660.1	Gnomon	CDS	314815	314832	.	+	0	Name=XP_026667237.1;ID=cds-XP_026667237.1;Dbxref=GeneID:108622342%2CGenbank:XP_026667237.1;Parent=rna-XM_026811436.1
NW_017143660.1	Gnomon	exon	150984	151104	.	+	.	ID=exon-XM_018020162.2-10;Dbxref=GeneID:108622343%2CGenbank:XM_018020162.2;Parent=rna-XM_018020162.2
NW_017143660.1	Gnomon	CDS	307117	307179	.	+	0	Name=XP_026667238.1;ID=cds-XP_026667238.1;Dbxref=GeneID:108622342%2CGenbank:XP_026667238.1;Parent=rna-XM_026811437.1
NW_017143660.1	Gnomon	CDS	307966	308444	.	+	0	Name=XP_026667238.1;ID=cds-XP_026667238.1;Dbxref=GeneID:108622342%2CGenbank:XP_026667238.1;Parent=rna-XM_026811437.1
NW_017143660.1	Gnomon	CDS	308932	310132	.	+	0	Name=XP_026667238.1;ID=cds-XP_026667238.1;Dbxref=GeneID:108622342%2CGenbank:XP_026667238.1;Parent=rna-XM_026811437.1
NW_017143660.1	Gnomon	CDS	310493	310618	.	+	0	Name=XP_026667238.1;ID=cds-XP_026667238.1;Dbxref=GeneID:108622342%2CGenbank:XP_026667238.1;Parent=rna-XM_026811437.1
NW_017143660.1	Gnomon	CDS	314212	314347	.	+	0	Name=XP_026667238.1;ID=cds-XP_026667238.1;Dbxref=GeneID:108622342%2CGenbank:XP_026667238.1;Parent=rna-XM_026811437.1
NW_017143660.1	Gnomon	CDS	315140	315153	.	+	0	Name=XP_026667238.1;ID=cds-XP_026667238.1;Dbxref=GeneID:108622342%2CGenbank:XP_026667238.1;Parent=rna-XM_026811437.1
NW_017143660.1	Gnomon	mRNA	220841	241402	.	-	.	Name=XM_018020200.2;ID=rna-XM_018020200.2;Dbxref=GeneID:108622362%2CGenbank:XM_018020200.2;Parent=gene-LOC108622362
NW_017143660.1	Gnomon	mRNA	247450	248549	.	-	.	Name=XM_018020201.2;ID=rna-XM_018020201.2;Dbxref=GeneID:108622363%2CGenbank:XM_018020201.2;Parent=gene-LOC108622363
NW_017143660.1	Gnomon	exon	93068	93217	.	-	.	ID=exon-XM_026811423.1-1;Dbxref=GeneID:113463995%2CGenbank:XM_026811423.1;Parent=rna-XM_026811423.1
NW_017143660.1	Gnomon	exon	92946	92999	.	-	.	ID=exon-XM_026811423.1-2;Dbxref=GeneID:113463995%2CGenbank:XM_026811423.1;Parent=rna-XM_026811423.1
NW_017143660.1	Gnomon	exon	189528	190045	.	+	.	ID=id-LOC113463998-2;Dbxref=GeneID:113463998;Parent=gene-LOC113463998
NW_017143660.1	Gnomon	CDS	307117	307179	.	+	0	Name=XP_026667235.1;ID=cds-XP_026667235.1;Dbxref=GeneID:108622342%2CGenbank:XP_026667235.1;Parent=rna-XM_026811434.1
NW_017143660.1	Gnomon	CDS	307966	308444	.	+	0	Name=XP_026667235.1;ID=cds-XP_026667235.1;Dbxref=GeneID:108622342%2CGenbank:XP_026667235.1;Parent=rna-XM_026811434.1
NW_017143660.1	Gnomon	CDS	308932	310132	.	+	0	Name=XP_026667235.1;ID=cds-XP_026667235.1;Dbxref=GeneID:108622342%2CGenbank:XP_026667235.1;Parent=rna-XM_026811434.1
NW_017143660.1	Gnomon	CDS	310493	310618	.	+	0	Name=XP_026667235.1;ID=cds-XP_026667235.1;Dbxref=GeneID:108622342%2CGenbank:XP_026667235.1;Parent=rna-XM_026811434.1
NW_017143660.1	Gnomon	CDS	314212	314358	.	+	0	Name=XP_026667235.1;ID=cds-XP_026667235.1;Dbxref=GeneID:108622342%2CGenbank:XP_026667235.1;Parent=rna-XM_026811434.1
NW_017143660.1	Gnomon	CDS	315140	315166	.	+	0	Name=XP_026667235.1;ID=cds-XP_026667235.1;Dbxref=GeneID:108622342%2CGenbank:XP_026667235.1;Parent=rna-XM_026811434.1
NW_017143660.1	Gnomon	exon	96869	97021	.	+	.	ID=exon-XM_018020207.2-10;Dbxref=GeneID:108622367%2CGenbank:XM_018020207.2;Parent=rna-XM_018020207.2
NW_017143660.1	Gnomon	exon	97276	97538	.	+	.	ID=exon-XM_018020207.2-12;Dbxref=GeneID:108622367%2CGenbank:XM_018020207.2;Parent=rna-XM_018020207.2
NW_017143660.1	Gnomon	exon	97095	97215	.	+	.	ID=exon-XM_018020207.2-11;Dbxref=GeneID:108622367%2CGenbank:XM_018020207.2;Parent=rna-XM_018020207.2
NW_017143660.1	Gnomon	exon	97871	98095	.	+	.	ID=exon-XM_018020207.2-14;Dbxref=GeneID:108622367%2CGenbank:XM_018020207.2;Parent=rna-XM_018020207.2
NW_017143660.1	Gnomon	exon	97628	97804	.	+	.	ID=exon-XM_018020207.2-13;Dbxref=GeneID:108622367%2CGenbank:XM_018020207.2;Parent=rna-XM_018020207.2
NW_017143660.1	Gnomon	exon	98412	98613	.	+	.	ID=exon-XM_018020207.2-16;Dbxref=GeneID:108622367%2CGenbank:XM_018020207.2;Parent=rna-XM_018020207.2
NW_017143660.1	Gnomon	exon	98183	98340	.	+	.	ID=exon-XM_018020207.2-15;Dbxref=GeneID:108622367%2CGenbank:XM_018020207.2;Parent=rna-XM_018020207.2
NW_017143660.1	Gnomon	mRNA	45184	47086	.	-	.	Name=XM_018020247.2;ID=rna-XM_018020247.2;Dbxref=GeneID:108622388%2CGenbank:XM_018020247.2;Parent=gene-LOC108622388
NW_017143660.1	Gnomon	exon	85995	86237	.	+	.	ID=exon-XM_018020206.2-8;Dbxref=GeneID:108622366%2CGenbank:XM_018020206.2;Parent=rna-XM_018020206.2
NW_017143660.1	Gnomon	exon	85370	85916	.	+	.	ID=exon-XM_018020206.2-7;Dbxref=GeneID:108622366%2CGenbank:XM_018020206.2;Parent=rna-XM_018020206.2
NW_017143660.1	Gnomon	exon	86316	87233	.	+	.	ID=exon-XM_018020206.2-9;Dbxref=GeneID:108622366%2CGenbank:XM_018020206.2;Parent=rna-XM_018020206.2
NW_017143660.1	Gnomon	exon	79052	79364	.	+	.	ID=exon-XM_018020206.2-4;Dbxref=GeneID:108622366%2CGenbank:XM_018020206.2;Parent=rna-XM_018020206.2
NW_017143660.1	Gnomon	exon	78801	78977	.	+	.	ID=exon-XM_018020206.2-3;Dbxref=GeneID:108622366%2CGenbank:XM_018020206.2;Parent=rna-XM_018020206.2
NW_017143660.1	Gnomon	exon	85162	85289	.	+	.	ID=exon-XM_018020206.2-6;Dbxref=GeneID:108622366%2CGenbank:XM_018020206.2;Parent=rna-XM_018020206.2
NW_017143660.1	Gnomon	exon	79437	85075	.	+	.	ID=exon-XM_018020206.2-5;Dbxref=GeneID:108622366%2CGenbank:XM_018020206.2;Parent=rna-XM_018020206.2
NW_017143660.1	Gnomon	exon	78512	78737	.	+	.	ID=exon-XM_018020206.2-2;Dbxref=GeneID:108622366%2CGenbank:XM_018020206.2;Parent=rna-XM_018020206.2
NW_017143660.1	Gnomon	exon	77716	78189	.	+	.	ID=exon-XM_018020206.2-1;Dbxref=GeneID:108622366%2CGenbank:XM_018020206.2;Parent=rna-XM_018020206.2
NW_017143660.1	Gnomon	exon	143572	146501	.	+	.	ID=exon-XM_026811414.1-15;Dbxref=GeneID:108622378%2CGenbank:XM_026811414.1;Parent=rna-XM_026811414.1
NW_017143660.1	Gnomon	exon	143313	143428	.	+	.	ID=exon-XM_026811414.1-14;Dbxref=GeneID:108622378%2CGenbank:XM_026811414.1;Parent=rna-XM_026811414.1
NW_017143660.1	Gnomon	exon	143124	143244	.	+	.	ID=exon-XM_026811414.1-13;Dbxref=GeneID:108622378%2CGenbank:XM_026811414.1;Parent=rna-XM_026811414.1
NW_017143660.1	Gnomon	exon	142865	143051	.	+	.	ID=exon-XM_026811414.1-12;Dbxref=GeneID:108622378%2CGenbank:XM_026811414.1;Parent=rna-XM_026811414.1
NW_017143660.1	Gnomon	exon	142101	142242	.	+	.	ID=exon-XM_026811414.1-11;Dbxref=GeneID:108622378%2CGenbank:XM_026811414.1;Parent=rna-XM_026811414.1
NW_017143660.1	Gnomon	exon	136100	136153	.	+	.	ID=exon-XM_026811414.1-10;Dbxref=GeneID:108622378%2CGenbank:XM_026811414.1;Parent=rna-XM_026811414.1
NW_017143660.1	Gnomon	CDS	230354	230453	.	+	0	Name=XP_026667239.1;ID=cds-XP_026667239.1;Dbxref=GeneID:108622358%2CGenbank:XP_026667239.1;Parent=rna-XM_026811438.1
NW_017143660.1	Gnomon	CDS	244662	245358	.	+	0	Name=XP_026667239.1;ID=cds-XP_026667239.1;Dbxref=GeneID:108622358%2CGenbank:XP_026667239.1;Parent=rna-XM_026811438.1
NW_017143660.1	Gnomon	CDS	245436	245629	.	+	0	Name=XP_026667239.1;ID=cds-XP_026667239.1;Dbxref=GeneID:108622358%2CGenbank:XP_026667239.1;Parent=rna-XM_026811438.1
NW_017143660.1	Gnomon	CDS	245713	245852	.	+	0	Name=XP_026667239.1;ID=cds-XP_026667239.1;Dbxref=GeneID:108622358%2CGenbank:XP_026667239.1;Parent=rna-XM_026811438.1
NW_017143660.1	Gnomon	exon	67757	68129	.	-	.	ID=exon-XM_026811421.1-1;Dbxref=GeneID:108622391%2CGenbank:XM_026811421.1;Parent=rna-XM_026811421.1
NW_017143660.1	Gnomon	exon	67453	67543	.	-	.	ID=exon-XM_026811421.1-3;Dbxref=GeneID:108622391%2CGenbank:XM_026811421.1;Parent=rna-XM_026811421.1
NW_017143660.1	Gnomon	exon	67605	67672	.	-	.	ID=exon-XM_026811421.1-2;Dbxref=GeneID:108622391%2CGenbank:XM_026811421.1;Parent=rna-XM_026811421.1
NW_017143660.1	Gnomon	exon	67115	67378	.	-	.	ID=exon-XM_026811421.1-4;Dbxref=GeneID:108622391%2CGenbank:XM_026811421.1;Parent=rna-XM_026811421.1
NW_017143660.1	Gnomon	exon	117927	118327	.	+	.	ID=exon-XM_018020229.2-1;Dbxref=GeneID:108622378%2CGenbank:XM_018020229.2;Parent=rna-XM_018020229.2
NW_017143660.1	Gnomon	exon	129980	130151	.	+	.	ID=exon-XM_018020229.2-3;Dbxref=GeneID:108622378%2CGenbank:XM_018020229.2;Parent=rna-XM_018020229.2
NW_017143660.1	Gnomon	exon	129733	129884	.	+	.	ID=exon-XM_018020229.2-2;Dbxref=GeneID:108622378%2CGenbank:XM_018020229.2;Parent=rna-XM_018020229.2
NW_017143660.1	Gnomon	exon	130830	130930	.	+	.	ID=exon-XM_018020229.2-5;Dbxref=GeneID:108622378%2CGenbank:XM_018020229.2;Parent=rna-XM_018020229.2
NW_017143660.1	Gnomon	exon	130244	130380	.	+	.	ID=exon-XM_018020229.2-4;Dbxref=GeneID:108622378%2CGenbank:XM_018020229.2;Parent=rna-XM_018020229.2
NW_017143660.1	Gnomon	exon	133366	133551	.	+	.	ID=exon-XM_018020229.2-7;Dbxref=GeneID:108622378%2CGenbank:XM_018020229.2;Parent=rna-XM_018020229.2
NW_017143660.1	Gnomon	exon	132008	132230	.	+	.	ID=exon-XM_018020229.2-6;Dbxref=GeneID:108622378%2CGenbank:XM_018020229.2;Parent=rna-XM_018020229.2
NW_017143660.1	Gnomon	exon	134722	134775	.	+	.	ID=exon-XM_018020229.2-9;Dbxref=GeneID:108622378%2CGenbank:XM_018020229.2;Parent=rna-XM_018020229.2
NW_017143660.1	Gnomon	exon	133828	133927	.	+	.	ID=exon-XM_018020229.2-8;Dbxref=GeneID:108622378%2CGenbank:XM_018020229.2;Parent=rna-XM_018020229.2
NW_017143660.1	Gnomon	mRNA	64034	67132	.	+	.	Name=XM_018020249.2;ID=rna-XM_018020249.2;Dbxref=GeneID:108622389%2CGenbank:XM_018020249.2;Parent=gene-LOC108622389
NW_017143660.1	Gnomon	exon	72867	73078	.	+	.	ID=exon-XM_018020159.2-1;Dbxref=GeneID:108622341%2CGenbank:XM_018020159.2;Parent=rna-XM_018020159.2
NW_017143660.1	Gnomon	exon	74236	74441	.	+	.	ID=exon-XM_018020159.2-3;Dbxref=GeneID:108622341%2CGenbank:XM_018020159.2;Parent=rna-XM_018020159.2
NW_017143660.1	Gnomon	exon	73150	74177	.	+	.	ID=exon-XM_018020159.2-2;Dbxref=GeneID:108622341%2CGenbank:XM_018020159.2;Parent=rna-XM_018020159.2
NW_017143660.1	Gnomon	exon	74888	74965	.	+	.	ID=exon-XM_018020159.2-5;Dbxref=GeneID:108622341%2CGenbank:XM_018020159.2;Parent=rna-XM_018020159.2
NW_017143660.1	Gnomon	exon	74537	74821	.	+	.	ID=exon-XM_018020159.2-4;Dbxref=GeneID:108622341%2CGenbank:XM_018020159.2;Parent=rna-XM_018020159.2
NW_017143660.1	Gnomon	exon	75101	75208	.	+	.	ID=exon-XM_018020159.2-6;Dbxref=GeneID:108622341%2CGenbank:XM_018020159.2;Parent=rna-XM_018020159.2
NW_017143660.1	Gnomon	exon	67605	67672	.	-	.	ID=exon-XM_026811422.1-4;Dbxref=GeneID:108622391%2CGenbank:XM_026811422.1;Parent=rna-XM_026811422.1
NW_017143660.1	Gnomon	exon	67757	68008	.	-	.	ID=exon-XM_026811422.1-3;Dbxref=GeneID:108622391%2CGenbank:XM_026811422.1;Parent=rna-XM_026811422.1
NW_017143660.1	Gnomon	exon	68114	68179	.	-	.	ID=exon-XM_026811422.1-2;Dbxref=GeneID:108622391%2CGenbank:XM_026811422.1;Parent=rna-XM_026811422.1
NW_017143660.1	Gnomon	exon	68260	68346	.	-	.	ID=exon-XM_026811422.1-1;Dbxref=GeneID:108622391%2CGenbank:XM_026811422.1;Parent=rna-XM_026811422.1
NW_017143660.1	Gnomon	exon	67115	67378	.	-	.	ID=exon-XM_026811422.1-6;Dbxref=GeneID:108622391%2CGenbank:XM_026811422.1;Parent=rna-XM_026811422.1
NW_017143660.1	Gnomon	exon	67453	67543	.	-	.	ID=exon-XM_026811422.1-5;Dbxref=GeneID:108622391%2CGenbank:XM_026811422.1;Parent=rna-XM_026811422.1
NW_017143660.1	Gnomon	mRNA	30098	42453	.	+	.	Name=XM_018020242.2;ID=rna-XM_018020242.2;Dbxref=GeneID:108622385%2CGenbank:XM_018020242.2;Parent=gene-LOC108622385
NW_017143660.1	Gnomon	CDS	264001	264175	.	+	0	Name=XP_017875687.1;ID=cds-XP_017875687.1;Dbxref=GeneID:108622361%2CGenbank:XP_017875687.1;Parent=rna-XM_018020198.1
NW_017143660.1	Gnomon	CDS	264337	264451	.	+	0	Name=XP_017875687.1;ID=cds-XP_017875687.1;Dbxref=GeneID:108622361%2CGenbank:XP_017875687.1;Parent=rna-XM_018020198.1
NW_017143660.1	Gnomon	CDS	264538	264791	.	+	0	Name=XP_017875687.1;ID=cds-XP_017875687.1;Dbxref=GeneID:108622361%2CGenbank:XP_017875687.1;Parent=rna-XM_018020198.1
NW_017143660.1	Gnomon	CDS	264865	265026	.	+	0	Name=XP_017875687.1;ID=cds-XP_017875687.1;Dbxref=GeneID:108622361%2CGenbank:XP_017875687.1;Parent=rna-XM_018020198.1
NW_017143660.1	Gnomon	CDS	265098	265247	.	+	0	Name=XP_017875687.1;ID=cds-XP_017875687.1;Dbxref=GeneID:108622361%2CGenbank:XP_017875687.1;Parent=rna-XM_018020198.1
NW_017143660.1	Gnomon	CDS	265308	265447	.	+	0	Name=XP_017875687.1;ID=cds-XP_017875687.1;Dbxref=GeneID:108622361%2CGenbank:XP_017875687.1;Parent=rna-XM_018020198.1
NW_017143660.1	RefSeq	region	1	326504	.	+	.	Name=Unknown;ID=NW_017143660.1:1..326504;Dbxref=taxon:156304
NW_017143660.1	Gnomon	mRNA	47180	49726	.	-	.	Name=XM_018020244.2;ID=rna-XM_018020244.2;Dbxref=GeneID:108622387%2CGenbank:XM_018020244.2;Parent=gene-LOC108622387
NW_017143660.1	Gnomon	mRNA	42422	44560	.	+	.	Name=XM_018020243.2;ID=rna-XM_018020243.2;Dbxref=GeneID:108622386%2CGenbank:XM_018020243.2;Parent=gene-LOC108622386
NW_017143660.1	Gnomon	mRNA	47180	50444	.	-	.	Name=XM_018020245.2;ID=rna-XM_018020245.2;Dbxref=GeneID:108622387%2CGenbank:XM_018020245.2;Parent=gene-LOC108622387
NW_017143660.1	Gnomon	CDS	257531	257577	.	-	0	Name=XP_017875683.1;ID=cds-XP_017875683.1;Dbxref=GeneID:108622360%2CGenbank:XP_017875683.1;Parent=rna-XM_018020194.2
NW_017143660.1	Gnomon	CDS	257314	257439	.	-	0	Name=XP_017875683.1;ID=cds-XP_017875683.1;Dbxref=GeneID:108622360%2CGenbank:XP_017875683.1;Parent=rna-XM_018020194.2
NW_017143660.1	Gnomon	CDS	256943	257244	.	-	0	Name=XP_017875683.1;ID=cds-XP_017875683.1;Dbxref=GeneID:108622360%2CGenbank:XP_017875683.1;Parent=rna-XM_018020194.2
NW_017143660.1	Gnomon	CDS	256546	256866	.	-	0	Name=XP_017875683.1;ID=cds-XP_017875683.1;Dbxref=GeneID:108622360%2CGenbank:XP_017875683.1;Parent=rna-XM_018020194.2
NW_017143660.1	Gnomon	CDS	256340	256473	.	-	0	Name=XP_017875683.1;ID=cds-XP_017875683.1;Dbxref=GeneID:108622360%2CGenbank:XP_017875683.1;Parent=rna-XM_018020194.2
NW_017143660.1	Gnomon	CDS	255931	256257	.	-	0	Name=XP_017875683.1;ID=cds-XP_017875683.1;Dbxref=GeneID:108622360%2CGenbank:XP_017875683.1;Parent=rna-XM_018020194.2
NW_017143660.1	Gnomon	CDS	255639	255860	.	-	0	Name=XP_017875683.1;ID=cds-XP_017875683.1;Dbxref=GeneID:108622360%2CGenbank:XP_017875683.1;Parent=rna-XM_018020194.2
NW_017143660.1	Gnomon	CDS	255424	255552	.	-	0	Name=XP_017875683.1;ID=cds-XP_017875683.1;Dbxref=GeneID:108622360%2CGenbank:XP_017875683.1;Parent=rna-XM_018020194.2
NW_017143660.1	Gnomon	mRNA	45184	47086	.	-	.	Name=XM_018020246.2;ID=rna-XM_018020246.2;Dbxref=GeneID:108622388%2CGenbank:XM_018020246.2;Parent=gene-LOC108622388
NW_017143660.1	Gnomon	exon	56204	56855	.	-	.	ID=exon-XM_026811453.1-12;Dbxref=GeneID:108622392%2CGenbank:XM_026811453.1;Parent=rna-XM_026811453.1
NW_017143660.1	Gnomon	exon	56924	57020	.	-	.	ID=exon-XM_026811453.1-11;Dbxref=GeneID:108622392%2CGenbank:XM_026811453.1;Parent=rna-XM_026811453.1
NW_017143660.1	Gnomon	exon	57096	57321	.	-	.	ID=exon-XM_026811453.1-10;Dbxref=GeneID:108622392%2CGenbank:XM_026811453.1;Parent=rna-XM_026811453.1
NW_017143660.1	Gnomon	exon	177672	177817	.	-	.	ID=exon-XM_026811445.1-9;Dbxref=GeneID:108622345%2CGenbank:XM_026811445.1;Parent=rna-XM_026811445.1
NW_017143660.1	Gnomon	exon	177951	178077	.	-	.	ID=exon-XM_026811445.1-8;Dbxref=GeneID:108622345%2CGenbank:XM_026811445.1;Parent=rna-XM_026811445.1
NW_017143660.1	Gnomon	exon	178136	178295	.	-	.	ID=exon-XM_026811445.1-7;Dbxref=GeneID:108622345%2CGenbank:XM_026811445.1;Parent=rna-XM_026811445.1
NW_017143660.1	Gnomon	exon	178389	179133	.	-	.	ID=exon-XM_026811445.1-6;Dbxref=GeneID:108622345%2CGenbank:XM_026811445.1;Parent=rna-XM_026811445.1
NW_017143660.1	Gnomon	exon	179194	179762	.	-	.	ID=exon-XM_026811445.1-5;Dbxref=GeneID:108622345%2CGenbank:XM_026811445.1;Parent=rna-XM_026811445.1
NW_017143660.1	Gnomon	exon	179836	179965	.	-	.	ID=exon-XM_026811445.1-4;Dbxref=GeneID:108622345%2CGenbank:XM_026811445.1;Parent=rna-XM_026811445.1
NW_017143660.1	Gnomon	exon	180054	180146	.	-	.	ID=exon-XM_026811445.1-3;Dbxref=GeneID:108622345%2CGenbank:XM_026811445.1;Parent=rna-XM_026811445.1
NW_017143660.1	Gnomon	exon	180206	180305	.	-	.	ID=exon-XM_026811445.1-2;Dbxref=GeneID:108622345%2CGenbank:XM_026811445.1;Parent=rna-XM_026811445.1
NW_017143660.1	Gnomon	exon	180382	180832	.	-	.	ID=exon-XM_026811445.1-1;Dbxref=GeneID:108622345%2CGenbank:XM_026811445.1;Parent=rna-XM_026811445.1
NW_017143660.1	Gnomon	CDS	257531	257577	.	-	0	Name=XP_017875684.1;ID=cds-XP_017875684.1;Dbxref=GeneID:108622360%2CGenbank:XP_017875684.1;Parent=rna-XM_018020195.2
NW_017143660.1	Gnomon	CDS	257314	257439	.	-	0	Name=XP_017875684.1;ID=cds-XP_017875684.1;Dbxref=GeneID:108622360%2CGenbank:XP_017875684.1;Parent=rna-XM_018020195.2
NW_017143660.1	Gnomon	CDS	256943	257244	.	-	0	Name=XP_017875684.1;ID=cds-XP_017875684.1;Dbxref=GeneID:108622360%2CGenbank:XP_017875684.1;Parent=rna-XM_018020195.2
NW_017143660.1	Gnomon	CDS	256546	256866	.	-	0	Name=XP_017875684.1;ID=cds-XP_017875684.1;Dbxref=GeneID:108622360%2CGenbank:XP_017875684.1;Parent=rna-XM_018020195.2
NW_017143660.1	Gnomon	CDS	256340	256473	.	-	0	Name=XP_017875684.1;ID=cds-XP_017875684.1;Dbxref=GeneID:108622360%2CGenbank:XP_017875684.1;Parent=rna-XM_018020195.2
NW_017143660.1	Gnomon	CDS	255931	256257	.	-	0	Name=XP_017875684.1;ID=cds-XP_017875684.1;Dbxref=GeneID:108622360%2CGenbank:XP_017875684.1;Parent=rna-XM_018020195.2
NW_017143660.1	Gnomon	CDS	255818	255856	.	-	0	Name=XP_017875684.1;ID=cds-XP_017875684.1;Dbxref=GeneID:108622360%2CGenbank:XP_017875684.1;Parent=rna-XM_018020195.2
NW_017143660.1	Gnomon	CDS	157646	158062	.	-	0	Name=XP_017875722.1;ID=cds-XP_017875722.1;Dbxref=GeneID:108622379%2CGenbank:XP_017875722.1;Parent=rna-XM_018020233.2
NW_017143660.1	Gnomon	CDS	157211	157396	.	-	0	Name=XP_017875722.1;ID=cds-XP_017875722.1;Dbxref=GeneID:108622379%2CGenbank:XP_017875722.1;Parent=rna-XM_018020233.2
NW_017143660.1	Gnomon	CDS	156892	157133	.	-	0	Name=XP_017875722.1;ID=cds-XP_017875722.1;Dbxref=GeneID:108622379%2CGenbank:XP_017875722.1;Parent=rna-XM_018020233.2
NW_017143660.1	Gnomon	CDS	156653	156821	.	-	0	Name=XP_017875722.1;ID=cds-XP_017875722.1;Dbxref=GeneID:108622379%2CGenbank:XP_017875722.1;Parent=rna-XM_018020233.2
NW_017143660.1	Gnomon	CDS	156436	156576	.	-	0	Name=XP_017875722.1;ID=cds-XP_017875722.1;Dbxref=GeneID:108622379%2CGenbank:XP_017875722.1;Parent=rna-XM_018020233.2
NW_017143660.1	Gnomon	CDS	156247	156366	.	-	0	Name=XP_017875722.1;ID=cds-XP_017875722.1;Dbxref=GeneID:108622379%2CGenbank:XP_017875722.1;Parent=rna-XM_018020233.2
NW_017143660.1	Gnomon	CDS	156052	156174	.	-	0	Name=XP_017875722.1;ID=cds-XP_017875722.1;Dbxref=GeneID:108622379%2CGenbank:XP_017875722.1;Parent=rna-XM_018020233.2
NW_017143660.1	Gnomon	exon	190753	191139	.	+	.	ID=exon-XM_026811450.1-3;Dbxref=GeneID:113463999%2CGenbank:XM_026811450.1;Parent=rna-XM_026811450.1
NW_017143660.1	Gnomon	exon	190384	190572	.	+	.	ID=exon-XM_026811450.1-2;Dbxref=GeneID:113463999%2CGenbank:XM_026811450.1;Parent=rna-XM_026811450.1
NW_017143660.1	Gnomon	exon	190113	190201	.	+	.	ID=exon-XM_026811450.1-1;Dbxref=GeneID:113463999%2CGenbank:XM_026811450.1;Parent=rna-XM_026811450.1
NW_017143660.1	Gnomon	CDS	167331	167397	.	-	0	Name=XP_017875723.1;ID=cds-XP_017875723.1;Dbxref=GeneID:108622380%2CGenbank:XP_017875723.1;Parent=rna-XM_018020234.2
NW_017143660.1	Gnomon	CDS	167117	167238	.	-	0	Name=XP_017875723.1;ID=cds-XP_017875723.1;Dbxref=GeneID:108622380%2CGenbank:XP_017875723.1;Parent=rna-XM_018020234.2
NW_017143660.1	Gnomon	CDS	166749	167048	.	-	0	Name=XP_017875723.1;ID=cds-XP_017875723.1;Dbxref=GeneID:108622380%2CGenbank:XP_017875723.1;Parent=rna-XM_018020234.2
NW_017143660.1	Gnomon	CDS	166452	166679	.	-	0	Name=XP_017875723.1;ID=cds-XP_017875723.1;Dbxref=GeneID:108622380%2CGenbank:XP_017875723.1;Parent=rna-XM_018020234.2
NW_017143660.1	Gnomon	CDS	166197	166385	.	-	0	Name=XP_017875723.1;ID=cds-XP_017875723.1;Dbxref=GeneID:108622380%2CGenbank:XP_017875723.1;Parent=rna-XM_018020234.2
NW_017143660.1	Gnomon	CDS	165940	166108	.	-	0	Name=XP_017875723.1;ID=cds-XP_017875723.1;Dbxref=GeneID:108622380%2CGenbank:XP_017875723.1;Parent=rna-XM_018020234.2
NW_017143660.1	Gnomon	CDS	165712	165854	.	-	0	Name=XP_017875723.1;ID=cds-XP_017875723.1;Dbxref=GeneID:108622380%2CGenbank:XP_017875723.1;Parent=rna-XM_018020234.2
NW_017143660.1	Gnomon	exon	202197	204612	.	-	.	ID=exon-XM_018020222.2-11;Dbxref=GeneID:108622374%2CGenbank:XM_018020222.2;Parent=rna-XM_018020222.2
NW_017143660.1	Gnomon	exon	205063	207813	.	-	.	ID=exon-XM_018020222.2-10;Dbxref=GeneID:108622374%2CGenbank:XM_018020222.2;Parent=rna-XM_018020222.2
NW_017143660.1	Gnomon	exon	284481	285551	.	+	.	ID=exon-XM_026811425.1-3;Dbxref=GeneID:108622355%2CGenbank:XM_026811425.1;Parent=rna-XM_026811425.1
NW_017143660.1	Gnomon	exon	283561	283939	.	+	.	ID=exon-XM_026811425.1-2;Dbxref=GeneID:108622355%2CGenbank:XM_026811425.1;Parent=rna-XM_026811425.1
NW_017143660.1	Gnomon	exon	291626	291768	.	+	.	ID=exon-XM_026811425.1-5;Dbxref=GeneID:108622355%2CGenbank:XM_026811425.1;Parent=rna-XM_026811425.1
NW_017143660.1	Gnomon	exon	287580	287639	.	+	.	ID=exon-XM_026811425.1-4;Dbxref=GeneID:108622355%2CGenbank:XM_026811425.1;Parent=rna-XM_026811425.1
NW_017143660.1	Gnomon	exon	273568	273894	.	+	.	ID=exon-XM_026811425.1-1;Dbxref=GeneID:108622355%2CGenbank:XM_026811425.1;Parent=rna-XM_026811425.1
NW_017143660.1	Gnomon	exon	298155	298330	.	+	.	ID=exon-XM_026811425.1-7;Dbxref=GeneID:108622355%2CGenbank:XM_026811425.1;Parent=rna-XM_026811425.1
NW_017143660.1	Gnomon	exon	292021	292344	.	+	.	ID=exon-XM_026811425.1-6;Dbxref=GeneID:108622355%2CGenbank:XM_026811425.1;Parent=rna-XM_026811425.1
NW_017143660.1	Gnomon	exon	300241	302215	.	+	.	ID=exon-XM_026811425.1-9;Dbxref=GeneID:108622355%2CGenbank:XM_026811425.1;Parent=rna-XM_026811425.1
NW_017143660.1	Gnomon	exon	299708	300017	.	+	.	ID=exon-XM_026811425.1-8;Dbxref=GeneID:108622355%2CGenbank:XM_026811425.1;Parent=rna-XM_026811425.1
NW_017143660.1	Gnomon	mRNA	158988	160201	.	-	.	Name=XM_018020240.2;ID=rna-XM_018020240.2;Dbxref=GeneID:108622383%2CGenbank:XM_018020240.2;Parent=gene-LOC108622383
NW_017143660.1	Gnomon	exon	170846	171412	.	-	.	ID=exon-XM_018020241.2-1;Dbxref=GeneID:108622384%2CGenbank:XM_018020241.2;Parent=rna-XM_018020241.2
NW_017143660.1	Gnomon	exon	169838	170000	.	-	.	ID=exon-XM_018020241.2-3;Dbxref=GeneID:108622384%2CGenbank:XM_018020241.2;Parent=rna-XM_018020241.2
NW_017143660.1	Gnomon	exon	170070	170263	.	-	.	ID=exon-XM_018020241.2-2;Dbxref=GeneID:108622384%2CGenbank:XM_018020241.2;Parent=rna-XM_018020241.2
NW_017143660.1	Gnomon	exon	167744	169624	.	-	.	ID=exon-XM_018020241.2-5;Dbxref=GeneID:108622384%2CGenbank:XM_018020241.2;Parent=rna-XM_018020241.2
NW_017143660.1	Gnomon	exon	169715	169770	.	-	.	ID=exon-XM_018020241.2-4;Dbxref=GeneID:108622384%2CGenbank:XM_018020241.2;Parent=rna-XM_018020241.2
NW_017143660.1	Gnomon	mRNA	167744	171412	.	-	.	Name=XM_018020241.2;ID=rna-XM_018020241.2;Dbxref=GeneID:108622384%2CGenbank:XM_018020241.2;Parent=gene-LOC108622384
NW_017143660.1	Gnomon	exon	177951	178077	.	-	.	ID=exon-XM_018020165.2-8;Dbxref=GeneID:108622345%2CGenbank:XM_018020165.2;Parent=rna-XM_018020165.2
NW_017143660.1	Gnomon	exon	178136	178295	.	-	.	ID=exon-XM_018020165.2-7;Dbxref=GeneID:108622345%2CGenbank:XM_018020165.2;Parent=rna-XM_018020165.2
NW_017143660.1	Gnomon	exon	177666	177893	.	-	.	ID=exon-XM_018020165.2-9;Dbxref=GeneID:108622345%2CGenbank:XM_018020165.2;Parent=rna-XM_018020165.2
NW_017143660.1	Gnomon	exon	179836	179965	.	-	.	ID=exon-XM_018020165.2-4;Dbxref=GeneID:108622345%2CGenbank:XM_018020165.2;Parent=rna-XM_018020165.2
NW_017143660.1	Gnomon	exon	180054	180146	.	-	.	ID=exon-XM_018020165.2-3;Dbxref=GeneID:108622345%2CGenbank:XM_018020165.2;Parent=rna-XM_018020165.2
NW_017143660.1	Gnomon	exon	178389	179133	.	-	.	ID=exon-XM_018020165.2-6;Dbxref=GeneID:108622345%2CGenbank:XM_018020165.2;Parent=rna-XM_018020165.2
NW_017143660.1	Gnomon	exon	179194	179762	.	-	.	ID=exon-XM_018020165.2-5;Dbxref=GeneID:108622345%2CGenbank:XM_018020165.2;Parent=rna-XM_018020165.2
NW_017143660.1	Gnomon	exon	180206	180305	.	-	.	ID=exon-XM_018020165.2-2;Dbxref=GeneID:108622345%2CGenbank:XM_018020165.2;Parent=rna-XM_018020165.2
NW_017143660.1	Gnomon	exon	180382	180832	.	-	.	ID=exon-XM_018020165.2-1;Dbxref=GeneID:108622345%2CGenbank:XM_018020165.2;Parent=rna-XM_018020165.2
NW_017143660.1	Gnomon	CDS	163131	163257	.	+	0	Name=XP_017875726.1;ID=cds-XP_017875726.1;Dbxref=GeneID:108622382%2CGenbank:XP_017875726.1;Parent=rna-XM_018020237.2
NW_017143660.1	Gnomon	CDS	163327	163493	.	+	0	Name=XP_017875726.1;ID=cds-XP_017875726.1;Dbxref=GeneID:108622382%2CGenbank:XP_017875726.1;Parent=rna-XM_018020237.2
NW_017143660.1	Gnomon	CDS	163566	163694	.	+	0	Name=XP_017875726.1;ID=cds-XP_017875726.1;Dbxref=GeneID:108622382%2CGenbank:XP_017875726.1;Parent=rna-XM_018020237.2
NW_017143660.1	Gnomon	CDS	163920	164146	.	+	0	Name=XP_017875726.1;ID=cds-XP_017875726.1;Dbxref=GeneID:108622382%2CGenbank:XP_017875726.1;Parent=rna-XM_018020237.2
NW_017143660.1	Gnomon	CDS	164223	164427	.	+	0	Name=XP_017875726.1;ID=cds-XP_017875726.1;Dbxref=GeneID:108622382%2CGenbank:XP_017875726.1;Parent=rna-XM_018020237.2
NW_017143660.1	Gnomon	CDS	164497	164722	.	+	0	Name=XP_017875726.1;ID=cds-XP_017875726.1;Dbxref=GeneID:108622382%2CGenbank:XP_017875726.1;Parent=rna-XM_018020237.2
NW_017143660.1	Gnomon	CDS	164789	164964	.	+	0	Name=XP_017875726.1;ID=cds-XP_017875726.1;Dbxref=GeneID:108622382%2CGenbank:XP_017875726.1;Parent=rna-XM_018020237.2
NW_017143660.1	Gnomon	exon	159231	159344	.	-	.	ID=exon-XM_018020240.2-4;Dbxref=GeneID:108622383%2CGenbank:XM_018020240.2;Parent=rna-XM_018020240.2
NW_017143660.1	Gnomon	exon	159406	159554	.	-	.	ID=exon-XM_018020240.2-3;Dbxref=GeneID:108622383%2CGenbank:XM_018020240.2;Parent=rna-XM_018020240.2
NW_017143660.1	Gnomon	exon	159633	159842	.	-	.	ID=exon-XM_018020240.2-2;Dbxref=GeneID:108622383%2CGenbank:XM_018020240.2;Parent=rna-XM_018020240.2
NW_017143660.1	Gnomon	exon	160110	160201	.	-	.	ID=exon-XM_018020240.2-1;Dbxref=GeneID:108622383%2CGenbank:XM_018020240.2;Parent=rna-XM_018020240.2
NW_017143660.1	Gnomon	exon	158988	159170	.	-	.	ID=exon-XM_018020240.2-5;Dbxref=GeneID:108622383%2CGenbank:XM_018020240.2;Parent=rna-XM_018020240.2
NW_017143660.1	Gnomon	exon	76430	76606	.	-	.	ID=exon-XM_018020217.2-4;Dbxref=GeneID:108622371%2CGenbank:XM_018020217.2;Parent=rna-XM_018020217.2
NW_017143660.1	Gnomon	exon	76671	76947	.	-	.	ID=exon-XM_018020217.2-3;Dbxref=GeneID:108622371%2CGenbank:XM_018020217.2;Parent=rna-XM_018020217.2
NW_017143660.1	Gnomon	exon	77016	77259	.	-	.	ID=exon-XM_018020217.2-2;Dbxref=GeneID:108622371%2CGenbank:XM_018020217.2;Parent=rna-XM_018020217.2
NW_017143660.1	Gnomon	exon	77328	77709	.	-	.	ID=exon-XM_018020217.2-1;Dbxref=GeneID:108622371%2CGenbank:XM_018020217.2;Parent=rna-XM_018020217.2
NW_017143660.1	Gnomon	exon	300241	302215	.	+	.	ID=exon-XM_026811426.1-8;Dbxref=GeneID:108622355%2CGenbank:XM_026811426.1;Parent=rna-XM_026811426.1
NW_017143660.1	Gnomon	exon	299708	300017	.	+	.	ID=exon-XM_026811426.1-7;Dbxref=GeneID:108622355%2CGenbank:XM_026811426.1;Parent=rna-XM_026811426.1
NW_017143660.1	Gnomon	exon	298155	298330	.	+	.	ID=exon-XM_026811426.1-6;Dbxref=GeneID:108622355%2CGenbank:XM_026811426.1;Parent=rna-XM_026811426.1
NW_017143660.1	Gnomon	exon	292009	292344	.	+	.	ID=exon-XM_026811426.1-5;Dbxref=GeneID:108622355%2CGenbank:XM_026811426.1;Parent=rna-XM_026811426.1
NW_017143660.1	Gnomon	exon	291626	291768	.	+	.	ID=exon-XM_026811426.1-4;Dbxref=GeneID:108622355%2CGenbank:XM_026811426.1;Parent=rna-XM_026811426.1
NW_017143660.1	Gnomon	exon	284481	285551	.	+	.	ID=exon-XM_026811426.1-3;Dbxref=GeneID:108622355%2CGenbank:XM_026811426.1;Parent=rna-XM_026811426.1
NW_017143660.1	Gnomon	exon	283561	283939	.	+	.	ID=exon-XM_026811426.1-2;Dbxref=GeneID:108622355%2CGenbank:XM_026811426.1;Parent=rna-XM_026811426.1
NW_017143660.1	Gnomon	exon	273568	273894	.	+	.	ID=exon-XM_026811426.1-1;Dbxref=GeneID:108622355%2CGenbank:XM_026811426.1;Parent=rna-XM_026811426.1
NW_017143660.1	Gnomon	mRNA	67115	68129	.	-	.	Name=XM_026811421.1;ID=rna-XM_026811421.1;Dbxref=GeneID:108622391%2CGenbank:XM_026811421.1;Parent=gene-LOC108622391
NW_017143660.1	Gnomon	CDS	163329	163493	.	+	0	Name=XP_017875727.1;ID=cds-XP_017875727.1;Dbxref=GeneID:108622382%2CGenbank:XP_017875727.1;Parent=rna-XM_018020238.2
NW_017143660.1	Gnomon	CDS	163566	163694	.	+	0	Name=XP_017875727.1;ID=cds-XP_017875727.1;Dbxref=GeneID:108622382%2CGenbank:XP_017875727.1;Parent=rna-XM_018020238.2
NW_017143660.1	Gnomon	CDS	163920	164146	.	+	0	Name=XP_017875727.1;ID=cds-XP_017875727.1;Dbxref=GeneID:108622382%2CGenbank:XP_017875727.1;Parent=rna-XM_018020238.2
NW_017143660.1	Gnomon	CDS	164223	164427	.	+	0	Name=XP_017875727.1;ID=cds-XP_017875727.1;Dbxref=GeneID:108622382%2CGenbank:XP_017875727.1;Parent=rna-XM_018020238.2
NW_017143660.1	Gnomon	CDS	164497	164722	.	+	0	Name=XP_017875727.1;ID=cds-XP_017875727.1;Dbxref=GeneID:108622382%2CGenbank:XP_017875727.1;Parent=rna-XM_018020238.2
NW_017143660.1	Gnomon	CDS	164789	164964	.	+	0	Name=XP_017875727.1;ID=cds-XP_017875727.1;Dbxref=GeneID:108622382%2CGenbank:XP_017875727.1;Parent=rna-XM_018020238.2
NW_017143660.1	Gnomon	mRNA	67115	68346	.	-	.	Name=XM_026811422.1;ID=rna-XM_026811422.1;Dbxref=GeneID:108622391%2CGenbank:XM_026811422.1;Parent=gene-LOC108622391
NW_017143660.1	Gnomon	CDS	160444	160468	.	+	0	Name=XP_017875724.1;ID=cds-XP_017875724.1;Dbxref=GeneID:108622382%2CGenbank:XP_017875724.1;Parent=rna-XM_018020235.2
NW_017143660.1	Gnomon	CDS	163123	163257	.	+	0	Name=XP_017875724.1;ID=cds-XP_017875724.1;Dbxref=GeneID:108622382%2CGenbank:XP_017875724.1;Parent=rna-XM_018020235.2
NW_017143660.1	Gnomon	CDS	163327	163493	.	+	0	Name=XP_017875724.1;ID=cds-XP_017875724.1;Dbxref=GeneID:108622382%2CGenbank:XP_017875724.1;Parent=rna-XM_018020235.2
NW_017143660.1	Gnomon	CDS	163566	163694	.	+	0	Name=XP_017875724.1;ID=cds-XP_017875724.1;Dbxref=GeneID:108622382%2CGenbank:XP_017875724.1;Parent=rna-XM_018020235.2
NW_017143660.1	Gnomon	CDS	163920	164146	.	+	0	Name=XP_017875724.1;ID=cds-XP_017875724.1;Dbxref=GeneID:108622382%2CGenbank:XP_017875724.1;Parent=rna-XM_018020235.2
NW_017143660.1	Gnomon	CDS	164223	164427	.	+	0	Name=XP_017875724.1;ID=cds-XP_017875724.1;Dbxref=GeneID:108622382%2CGenbank:XP_017875724.1;Parent=rna-XM_018020235.2
NW_017143660.1	Gnomon	CDS	164497	164722	.	+	0	Name=XP_017875724.1;ID=cds-XP_017875724.1;Dbxref=GeneID:108622382%2CGenbank:XP_017875724.1;Parent=rna-XM_018020235.2
NW_017143660.1	Gnomon	CDS	164789	164964	.	+	0	Name=XP_017875724.1;ID=cds-XP_017875724.1;Dbxref=GeneID:108622382%2CGenbank:XP_017875724.1;Parent=rna-XM_018020235.2
NW_017143660.1	Gnomon	exon	194291	194652	.	-	.	ID=exon-XM_026811449.1-3;Dbxref=GeneID:108622352%2CGenbank:XM_026811449.1;Parent=rna-XM_026811449.1
NW_017143660.1	Gnomon	exon	194803	195092	.	-	.	ID=exon-XM_026811449.1-2;Dbxref=GeneID:108622352%2CGenbank:XM_026811449.1;Parent=rna-XM_026811449.1
NW_017143660.1	Gnomon	exon	195350	195928	.	-	.	ID=exon-XM_026811449.1-1;Dbxref=GeneID:108622352%2CGenbank:XM_026811449.1;Parent=rna-XM_026811449.1
NW_017143660.1	Gnomon	mRNA	98426	99743	.	-	.	Name=XM_026811420.1;ID=rna-XM_026811420.1;Dbxref=GeneID:108622373%2CGenbank:XM_026811420.1;Parent=gene-LOC108622373
NW_017143660.1	Gnomon	CDS	163131	163257	.	+	0	Name=XP_017875725.1;ID=cds-XP_017875725.1;Dbxref=GeneID:108622382%2CGenbank:XP_017875725.1;Parent=rna-XM_018020236.2
NW_017143660.1	Gnomon	CDS	163327	163493	.	+	0	Name=XP_017875725.1;ID=cds-XP_017875725.1;Dbxref=GeneID:108622382%2CGenbank:XP_017875725.1;Parent=rna-XM_018020236.2
NW_017143660.1	Gnomon	CDS	163566	163694	.	+	0	Name=XP_017875725.1;ID=cds-XP_017875725.1;Dbxref=GeneID:108622382%2CGenbank:XP_017875725.1;Parent=rna-XM_018020236.2
NW_017143660.1	Gnomon	CDS	163920	164146	.	+	0	Name=XP_017875725.1;ID=cds-XP_017875725.1;Dbxref=GeneID:108622382%2CGenbank:XP_017875725.1;Parent=rna-XM_018020236.2
NW_017143660.1	Gnomon	CDS	164223	164427	.	+	0	Name=XP_017875725.1;ID=cds-XP_017875725.1;Dbxref=GeneID:108622382%2CGenbank:XP_017875725.1;Parent=rna-XM_018020236.2
NW_017143660.1	Gnomon	CDS	164497	164722	.	+	0	Name=XP_017875725.1;ID=cds-XP_017875725.1;Dbxref=GeneID:108622382%2CGenbank:XP_017875725.1;Parent=rna-XM_018020236.2
NW_017143660.1	Gnomon	CDS	164789	164964	.	+	0	Name=XP_017875725.1;ID=cds-XP_017875725.1;Dbxref=GeneID:108622382%2CGenbank:XP_017875725.1;Parent=rna-XM_018020236.2
NW_017143660.1	Gnomon	mRNA	273568	302215	.	+	.	Name=XM_026811425.1;ID=rna-XM_026811425.1;Dbxref=GeneID:108622355%2CGenbank:XM_026811425.1;Parent=gene-LOC108622355
NW_017143660.1	Gnomon	exon	300241	302215	.	+	.	ID=exon-XM_026811424.1-9;Dbxref=GeneID:108622355%2CGenbank:XM_026811424.1;Parent=rna-XM_026811424.1
NW_017143660.1	Gnomon	exon	299708	300017	.	+	.	ID=exon-XM_026811424.1-8;Dbxref=GeneID:108622355%2CGenbank:XM_026811424.1;Parent=rna-XM_026811424.1
NW_017143660.1	Gnomon	exon	298155	298330	.	+	.	ID=exon-XM_026811424.1-7;Dbxref=GeneID:108622355%2CGenbank:XM_026811424.1;Parent=rna-XM_026811424.1
NW_017143660.1	Gnomon	exon	292009	292344	.	+	.	ID=exon-XM_026811424.1-6;Dbxref=GeneID:108622355%2CGenbank:XM_026811424.1;Parent=rna-XM_026811424.1
NW_017143660.1	Gnomon	exon	291626	291768	.	+	.	ID=exon-XM_026811424.1-5;Dbxref=GeneID:108622355%2CGenbank:XM_026811424.1;Parent=rna-XM_026811424.1
NW_017143660.1	Gnomon	exon	287580	287639	.	+	.	ID=exon-XM_026811424.1-4;Dbxref=GeneID:108622355%2CGenbank:XM_026811424.1;Parent=rna-XM_026811424.1
NW_017143660.1	Gnomon	exon	284481	285551	.	+	.	ID=exon-XM_026811424.1-3;Dbxref=GeneID:108622355%2CGenbank:XM_026811424.1;Parent=rna-XM_026811424.1
NW_017143660.1	Gnomon	exon	283561	283939	.	+	.	ID=exon-XM_026811424.1-2;Dbxref=GeneID:108622355%2CGenbank:XM_026811424.1;Parent=rna-XM_026811424.1
NW_017143660.1	Gnomon	exon	273568	273894	.	+	.	ID=exon-XM_026811424.1-1;Dbxref=GeneID:108622355%2CGenbank:XM_026811424.1;Parent=rna-XM_026811424.1
NW_017143660.1	Gnomon	mRNA	273568	302215	.	+	.	Name=XM_026811426.1;ID=rna-XM_026811426.1;Dbxref=GeneID:108622355%2CGenbank:XM_026811426.1;Parent=gene-LOC108622355
NW_017143660.1	Gnomon	mRNA	92946	93217	.	-	.	Name=XM_026811423.1;ID=rna-XM_026811423.1;Dbxref=GeneID:113463995%2CGenbank:XM_026811423.1;Parent=gene-LOC113463995
NW_017143660.1	Gnomon	exon	300241	302215	.	+	.	ID=exon-XM_026811429.1-10;Dbxref=GeneID:108622355%2CGenbank:XM_026811429.1;Parent=rna-XM_026811429.1
NW_017143660.1	Gnomon	exon	189448	189466	.	+	.	ID=id-LOC113463998;Dbxref=GeneID:113463998;Parent=gene-LOC113463998
NW_017143660.1	Gnomon	mRNA	273568	302215	.	+	.	Name=XM_026811424.1;ID=rna-XM_026811424.1;Dbxref=GeneID:108622355%2CGenbank:XM_026811424.1;Parent=gene-LOC108622355
NW_017143660.1	Gnomon	exon	177296	177514	.	+	.	ID=exon-XM_026811447.1-6;Dbxref=GeneID:108622346%2CGenbank:XM_026811447.1;Parent=rna-XM_026811447.1
NW_017143660.1	Gnomon	exon	175561	175812	.	+	.	ID=exon-XM_026811447.1-1;Dbxref=GeneID:108622346%2CGenbank:XM_026811447.1;Parent=rna-XM_026811447.1
NW_017143660.1	Gnomon	exon	177085	177225	.	+	.	ID=exon-XM_026811447.1-5;Dbxref=GeneID:108622346%2CGenbank:XM_026811447.1;Parent=rna-XM_026811447.1
NW_017143660.1	Gnomon	exon	176927	177016	.	+	.	ID=exon-XM_026811447.1-4;Dbxref=GeneID:108622346%2CGenbank:XM_026811447.1;Parent=rna-XM_026811447.1
NW_017143660.1	Gnomon	exon	176739	176859	.	+	.	ID=exon-XM_026811447.1-3;Dbxref=GeneID:108622346%2CGenbank:XM_026811447.1;Parent=rna-XM_026811447.1
NW_017143660.1	Gnomon	exon	176641	176680	.	+	.	ID=exon-XM_026811447.1-2;Dbxref=GeneID:108622346%2CGenbank:XM_026811447.1;Parent=rna-XM_026811447.1
NW_017143660.1	Gnomon	mRNA	268649	302215	.	+	.	Name=XM_026811429.1;ID=rna-XM_026811429.1;Dbxref=GeneID:108622355%2CGenbank:XM_026811429.1;Parent=gene-LOC108622355
NW_017143660.1	Gnomon	exon	57096	57321	.	-	.	ID=exon-XM_026811455.1-11;Dbxref=GeneID:108622392%2CGenbank:XM_026811455.1;Parent=rna-XM_026811455.1
NW_017143660.1	Gnomon	exon	57398	57672	.	-	.	ID=exon-XM_026811455.1-10;Dbxref=GeneID:108622392%2CGenbank:XM_026811455.1;Parent=rna-XM_026811455.1
NW_017143660.1	Gnomon	exon	56204	56855	.	-	.	ID=exon-XM_026811455.1-13;Dbxref=GeneID:108622392%2CGenbank:XM_026811455.1;Parent=rna-XM_026811455.1
NW_017143660.1	Gnomon	exon	56924	57020	.	-	.	ID=exon-XM_026811455.1-12;Dbxref=GeneID:108622392%2CGenbank:XM_026811455.1;Parent=rna-XM_026811455.1
NW_017143660.1	Gnomon	CDS	229380	229945	.	-	0	Name=XP_026667242.1;ID=cds-XP_026667242.1;Dbxref=GeneID:108622362%2CGenbank:XP_026667242.1;Parent=rna-XM_026811441.1
NW_017143660.1	Gnomon	CDS	228943	229063	.	-	0	Name=XP_026667242.1;ID=cds-XP_026667242.1;Dbxref=GeneID:108622362%2CGenbank:XP_026667242.1;Parent=rna-XM_026811441.1
NW_017143660.1	Gnomon	CDS	229380	229945	.	-	0	Name=XP_026667243.1;ID=cds-XP_026667243.1;Dbxref=GeneID:108622362%2CGenbank:XP_026667243.1;Parent=rna-XM_026811442.1
NW_017143660.1	Gnomon	CDS	228943	229063	.	-	0	Name=XP_026667243.1;ID=cds-XP_026667243.1;Dbxref=GeneID:108622362%2CGenbank:XP_026667243.1;Parent=rna-XM_026811442.1
NW_017143660.1	Gnomon	exon	176534	176680	.	+	.	ID=exon-XM_026811448.1-2;Dbxref=GeneID:108622346%2CGenbank:XM_026811448.1;Parent=rna-XM_026811448.1
NW_017143660.1	Gnomon	exon	175558	175832	.	+	.	ID=exon-XM_026811448.1-1;Dbxref=GeneID:108622346%2CGenbank:XM_026811448.1;Parent=rna-XM_026811448.1
NW_017143660.1	Gnomon	exon	176927	177016	.	+	.	ID=exon-XM_026811448.1-4;Dbxref=GeneID:108622346%2CGenbank:XM_026811448.1;Parent=rna-XM_026811448.1
NW_017143660.1	Gnomon	exon	176739	176859	.	+	.	ID=exon-XM_026811448.1-3;Dbxref=GeneID:108622346%2CGenbank:XM_026811448.1;Parent=rna-XM_026811448.1
NW_017143660.1	Gnomon	exon	177296	177514	.	+	.	ID=exon-XM_026811448.1-6;Dbxref=GeneID:108622346%2CGenbank:XM_026811448.1;Parent=rna-XM_026811448.1
NW_017143660.1	Gnomon	exon	177085	177225	.	+	.	ID=exon-XM_026811448.1-5;Dbxref=GeneID:108622346%2CGenbank:XM_026811448.1;Parent=rna-XM_026811448.1
NW_017143660.1	Gnomon	exon	164789	165115	.	+	.	ID=exon-XM_018020238.2-7;Dbxref=GeneID:108622382%2CGenbank:XM_018020238.2;Parent=rna-XM_018020238.2
NW_017143660.1	Gnomon	exon	164497	164722	.	+	.	ID=exon-XM_018020238.2-6;Dbxref=GeneID:108622382%2CGenbank:XM_018020238.2;Parent=rna-XM_018020238.2
NW_017143660.1	Gnomon	exon	164223	164427	.	+	.	ID=exon-XM_018020238.2-5;Dbxref=GeneID:108622382%2CGenbank:XM_018020238.2;Parent=rna-XM_018020238.2
NW_017143660.1	Gnomon	exon	163920	164146	.	+	.	ID=exon-XM_018020238.2-4;Dbxref=GeneID:108622382%2CGenbank:XM_018020238.2;Parent=rna-XM_018020238.2
NW_017143660.1	Gnomon	exon	163566	163694	.	+	.	ID=exon-XM_018020238.2-3;Dbxref=GeneID:108622382%2CGenbank:XM_018020238.2;Parent=rna-XM_018020238.2
NW_017143660.1	Gnomon	exon	163327	163493	.	+	.	ID=exon-XM_018020238.2-2;Dbxref=GeneID:108622382%2CGenbank:XM_018020238.2;Parent=rna-XM_018020238.2
NW_017143660.1	Gnomon	exon	163106	163196	.	+	.	ID=exon-XM_018020238.2-1;Dbxref=GeneID:108622382%2CGenbank:XM_018020238.2;Parent=rna-XM_018020238.2
NW_017143660.1	Gnomon	mRNA	213770	220063	.	+	.	Name=XM_018020185.2;ID=rna-XM_018020185.2;Dbxref=GeneID:108622356%2CGenbank:XM_018020185.2;Parent=gene-LOC108622356
NW_017143660.1	Gnomon	mRNA	273568	302215	.	+	.	Name=XM_026811427.1;ID=rna-XM_026811427.1;Dbxref=GeneID:108622355%2CGenbank:XM_026811427.1;Parent=gene-LOC108622355
NW_017143660.1	Gnomon	mRNA	257890	261217	.	-	.	Name=XM_018020186.2;ID=rna-XM_018020186.2;Dbxref=GeneID:108622357%2CGenbank:XM_018020186.2;Parent=gene-LOC108622357
NW_017143660.1	Gnomon	mRNA	268621	302215	.	+	.	Name=XM_026811428.1;ID=rna-XM_026811428.1;Dbxref=GeneID:108622355%2CGenbank:XM_026811428.1;Parent=gene-LOC108622355
NW_017143660.1	Gnomon	CDS	264001	264175	.	+	0	Name=XP_026667240.1;ID=cds-XP_026667240.1;Dbxref=GeneID:108622361%2CGenbank:XP_026667240.1;Parent=rna-XM_026811439.1
NW_017143660.1	Gnomon	CDS	264337	264451	.	+	0	Name=XP_026667240.1;ID=cds-XP_026667240.1;Dbxref=GeneID:108622361%2CGenbank:XP_026667240.1;Parent=rna-XM_026811439.1
NW_017143660.1	Gnomon	CDS	264538	264791	.	+	0	Name=XP_026667240.1;ID=cds-XP_026667240.1;Dbxref=GeneID:108622361%2CGenbank:XP_026667240.1;Parent=rna-XM_026811439.1
NW_017143660.1	Gnomon	CDS	264865	265026	.	+	0	Name=XP_026667240.1;ID=cds-XP_026667240.1;Dbxref=GeneID:108622361%2CGenbank:XP_026667240.1;Parent=rna-XM_026811439.1
NW_017143660.1	Gnomon	CDS	265083	265247	.	+	0	Name=XP_026667240.1;ID=cds-XP_026667240.1;Dbxref=GeneID:108622361%2CGenbank:XP_026667240.1;Parent=rna-XM_026811439.1
NW_017143660.1	Gnomon	CDS	265308	265447	.	+	0	Name=XP_026667240.1;ID=cds-XP_026667240.1;Dbxref=GeneID:108622361%2CGenbank:XP_026667240.1;Parent=rna-XM_026811439.1
NW_017143660.1	Gnomon	exon	191638	192866	.	-	.	ID=exon-XM_018020167.2-5;Dbxref=GeneID:108622347%2CGenbank:XM_018020167.2;Parent=rna-XM_018020167.2
NW_017143660.1	Gnomon	exon	193389	193675	.	-	.	ID=exon-XM_018020167.2-2;Dbxref=GeneID:108622347%2CGenbank:XM_018020167.2;Parent=rna-XM_018020167.2
NW_017143660.1	Gnomon	exon	193780	194192	.	-	.	ID=exon-XM_018020167.2-1;Dbxref=GeneID:108622347%2CGenbank:XM_018020167.2;Parent=rna-XM_018020167.2
NW_017143660.1	Gnomon	exon	192953	193080	.	-	.	ID=exon-XM_018020167.2-4;Dbxref=GeneID:108622347%2CGenbank:XM_018020167.2;Parent=rna-XM_018020167.2
NW_017143660.1	Gnomon	exon	193158	193298	.	-	.	ID=exon-XM_018020167.2-3;Dbxref=GeneID:108622347%2CGenbank:XM_018020167.2;Parent=rna-XM_018020167.2
NW_017143660.1	Gnomon	CDS	229380	229945	.	-	0	Name=XP_026667241.1;ID=cds-XP_026667241.1;Dbxref=GeneID:108622362%2CGenbank:XP_026667241.1;Parent=rna-XM_026811440.1
NW_017143660.1	Gnomon	CDS	228943	229063	.	-	0	Name=XP_026667241.1;ID=cds-XP_026667241.1;Dbxref=GeneID:108622362%2CGenbank:XP_026667241.1;Parent=rna-XM_026811440.1
NW_017143660.1	Gnomon	exon	217873	218054	.	+	.	ID=exon-XM_018020185.2-8;Dbxref=GeneID:108622356%2CGenbank:XM_018020185.2;Parent=rna-XM_018020185.2
NW_017143660.1	Gnomon	exon	216273	216464	.	+	.	ID=exon-XM_018020185.2-7;Dbxref=GeneID:108622356%2CGenbank:XM_018020185.2;Parent=rna-XM_018020185.2
NW_017143660.1	Gnomon	exon	215950	216206	.	+	.	ID=exon-XM_018020185.2-6;Dbxref=GeneID:108622356%2CGenbank:XM_018020185.2;Parent=rna-XM_018020185.2
NW_017143660.1	Gnomon	exon	215718	215854	.	+	.	ID=exon-XM_018020185.2-5;Dbxref=GeneID:108622356%2CGenbank:XM_018020185.2;Parent=rna-XM_018020185.2
NW_017143660.1	Gnomon	exon	215448	215652	.	+	.	ID=exon-XM_018020185.2-4;Dbxref=GeneID:108622356%2CGenbank:XM_018020185.2;Parent=rna-XM_018020185.2
NW_017143660.1	Gnomon	exon	215037	215372	.	+	.	ID=exon-XM_018020185.2-3;Dbxref=GeneID:108622356%2CGenbank:XM_018020185.2;Parent=rna-XM_018020185.2
NW_017143660.1	Gnomon	exon	214757	214954	.	+	.	ID=exon-XM_018020185.2-2;Dbxref=GeneID:108622356%2CGenbank:XM_018020185.2;Parent=rna-XM_018020185.2
NW_017143660.1	Gnomon	exon	213770	214015	.	+	.	ID=exon-XM_018020185.2-1;Dbxref=GeneID:108622356%2CGenbank:XM_018020185.2;Parent=rna-XM_018020185.2
NW_017143660.1	Gnomon	exon	218136	218382	.	+	.	ID=exon-XM_018020185.2-9;Dbxref=GeneID:108622356%2CGenbank:XM_018020185.2;Parent=rna-XM_018020185.2
NW_017143660.1	Gnomon	CDS	180382	180590	.	-	0	Name=XP_026667246.1;ID=cds-XP_026667246.1;Dbxref=GeneID:108622345%2CGenbank:XP_026667246.1;Parent=rna-XM_026811445.1
NW_017143660.1	Gnomon	CDS	180206	180305	.	-	0	Name=XP_026667246.1;ID=cds-XP_026667246.1;Dbxref=GeneID:108622345%2CGenbank:XP_026667246.1;Parent=rna-XM_026811445.1
NW_017143660.1	Gnomon	CDS	180054	180146	.	-	0	Name=XP_026667246.1;ID=cds-XP_026667246.1;Dbxref=GeneID:108622345%2CGenbank:XP_026667246.1;Parent=rna-XM_026811445.1
NW_017143660.1	Gnomon	CDS	179836	179965	.	-	0	Name=XP_026667246.1;ID=cds-XP_026667246.1;Dbxref=GeneID:108622345%2CGenbank:XP_026667246.1;Parent=rna-XM_026811445.1
NW_017143660.1	Gnomon	CDS	179194	179762	.	-	0	Name=XP_026667246.1;ID=cds-XP_026667246.1;Dbxref=GeneID:108622345%2CGenbank:XP_026667246.1;Parent=rna-XM_026811445.1
NW_017143660.1	Gnomon	CDS	178389	179133	.	-	0	Name=XP_026667246.1;ID=cds-XP_026667246.1;Dbxref=GeneID:108622345%2CGenbank:XP_026667246.1;Parent=rna-XM_026811445.1
NW_017143660.1	Gnomon	CDS	178136	178295	.	-	0	Name=XP_026667246.1;ID=cds-XP_026667246.1;Dbxref=GeneID:108622345%2CGenbank:XP_026667246.1;Parent=rna-XM_026811445.1
NW_017143660.1	Gnomon	CDS	177951	178077	.	-	0	Name=XP_026667246.1;ID=cds-XP_026667246.1;Dbxref=GeneID:108622345%2CGenbank:XP_026667246.1;Parent=rna-XM_026811445.1
NW_017143660.1	Gnomon	CDS	177755	177817	.	-	0	Name=XP_026667246.1;ID=cds-XP_026667246.1;Dbxref=GeneID:108622345%2CGenbank:XP_026667246.1;Parent=rna-XM_026811445.1
NW_017143660.1	Gnomon	exon	300241	302215	.	+	.	ID=exon-XM_026811428.1-9;Dbxref=GeneID:108622355%2CGenbank:XM_026811428.1;Parent=rna-XM_026811428.1
NW_017143660.1	Gnomon	exon	299708	300017	.	+	.	ID=exon-XM_026811428.1-8;Dbxref=GeneID:108622355%2CGenbank:XM_026811428.1;Parent=rna-XM_026811428.1
NW_017143660.1	Gnomon	exon	298155	298330	.	+	.	ID=exon-XM_026811428.1-7;Dbxref=GeneID:108622355%2CGenbank:XM_026811428.1;Parent=rna-XM_026811428.1
NW_017143660.1	Gnomon	exon	292009	292344	.	+	.	ID=exon-XM_026811428.1-6;Dbxref=GeneID:108622355%2CGenbank:XM_026811428.1;Parent=rna-XM_026811428.1
NW_017143660.1	Gnomon	exon	291626	291768	.	+	.	ID=exon-XM_026811428.1-5;Dbxref=GeneID:108622355%2CGenbank:XM_026811428.1;Parent=rna-XM_026811428.1
NW_017143660.1	Gnomon	exon	287580	287639	.	+	.	ID=exon-XM_026811428.1-4;Dbxref=GeneID:108622355%2CGenbank:XM_026811428.1;Parent=rna-XM_026811428.1
NW_017143660.1	Gnomon	exon	284481	285551	.	+	.	ID=exon-XM_026811428.1-3;Dbxref=GeneID:108622355%2CGenbank:XM_026811428.1;Parent=rna-XM_026811428.1
NW_017143660.1	Gnomon	exon	283561	283939	.	+	.	ID=exon-XM_026811428.1-2;Dbxref=GeneID:108622355%2CGenbank:XM_026811428.1;Parent=rna-XM_026811428.1
NW_017143660.1	Gnomon	exon	268621	268707	.	+	.	ID=exon-XM_026811428.1-1;Dbxref=GeneID:108622355%2CGenbank:XM_026811428.1;Parent=rna-XM_026811428.1
NW_017143660.1	Gnomon	CDS	195952	196187	.	+	0	Name=XP_026667247.1;ID=cds-XP_026667247.1;Dbxref=GeneID:108622377%2CGenbank:XP_026667247.1;Parent=rna-XM_026811446.1
NW_017143660.1	Gnomon	CDS	196265	196652	.	+	0	Name=XP_026667247.1;ID=cds-XP_026667247.1;Dbxref=GeneID:108622377%2CGenbank:XP_026667247.1;Parent=rna-XM_026811446.1
NW_017143660.1	Gnomon	exon	149438	149567	.	+	.	ID=exon-XM_018020162.2-5;Dbxref=GeneID:108622343%2CGenbank:XM_018020162.2;Parent=rna-XM_018020162.2
NW_017143660.1	Gnomon	exon	149234	149337	.	+	.	ID=exon-XM_018020162.2-4;Dbxref=GeneID:108622343%2CGenbank:XM_018020162.2;Parent=rna-XM_018020162.2
NW_017143660.1	Gnomon	exon	149036	149161	.	+	.	ID=exon-XM_018020162.2-3;Dbxref=GeneID:108622343%2CGenbank:XM_018020162.2;Parent=rna-XM_018020162.2
NW_017143660.1	Gnomon	exon	147889	148039	.	+	.	ID=exon-XM_018020162.2-2;Dbxref=GeneID:108622343%2CGenbank:XM_018020162.2;Parent=rna-XM_018020162.2
NW_017143660.1	Gnomon	exon	150616	150905	.	+	.	ID=exon-XM_018020162.2-9;Dbxref=GeneID:108622343%2CGenbank:XM_018020162.2;Parent=rna-XM_018020162.2
NW_017143660.1	Gnomon	exon	150261	150524	.	+	.	ID=exon-XM_018020162.2-8;Dbxref=GeneID:108622343%2CGenbank:XM_018020162.2;Parent=rna-XM_018020162.2
NW_017143660.1	Gnomon	exon	149983	150185	.	+	.	ID=exon-XM_018020162.2-7;Dbxref=GeneID:108622343%2CGenbank:XM_018020162.2;Parent=rna-XM_018020162.2
NW_017143660.1	Gnomon	exon	149635	149911	.	+	.	ID=exon-XM_018020162.2-6;Dbxref=GeneID:108622343%2CGenbank:XM_018020162.2;Parent=rna-XM_018020162.2
NW_017143660.1	Gnomon	exon	146846	147774	.	+	.	ID=exon-XM_018020162.2-1;Dbxref=GeneID:108622343%2CGenbank:XM_018020162.2;Parent=rna-XM_018020162.2
NW_017143660.1	Gnomon	CDS	260737	260765	.	-	0	Name=XP_017875675.1;ID=cds-XP_017875675.1;Dbxref=GeneID:108622357%2CGenbank:XP_017875675.1;Parent=rna-XM_018020186.2
NW_017143660.1	Gnomon	CDS	260576	260651	.	-	0	Name=XP_017875675.1;ID=cds-XP_017875675.1;Dbxref=GeneID:108622357%2CGenbank:XP_017875675.1;Parent=rna-XM_018020186.2
NW_017143660.1	Gnomon	CDS	260113	260497	.	-	0	Name=XP_017875675.1;ID=cds-XP_017875675.1;Dbxref=GeneID:108622357%2CGenbank:XP_017875675.1;Parent=rna-XM_018020186.2
NW_017143660.1	Gnomon	CDS	259685	260019	.	-	0	Name=XP_017875675.1;ID=cds-XP_017875675.1;Dbxref=GeneID:108622357%2CGenbank:XP_017875675.1;Parent=rna-XM_018020186.2
NW_017143660.1	Gnomon	CDS	259308	259604	.	-	0	Name=XP_017875675.1;ID=cds-XP_017875675.1;Dbxref=GeneID:108622357%2CGenbank:XP_017875675.1;Parent=rna-XM_018020186.2
NW_017143660.1	Gnomon	CDS	259023	259235	.	-	0	Name=XP_017875675.1;ID=cds-XP_017875675.1;Dbxref=GeneID:108622357%2CGenbank:XP_017875675.1;Parent=rna-XM_018020186.2
NW_017143660.1	Gnomon	CDS	258456	258950	.	-	0	Name=XP_017875675.1;ID=cds-XP_017875675.1;Dbxref=GeneID:108622357%2CGenbank:XP_017875675.1;Parent=rna-XM_018020186.2
NW_017143660.1	Gnomon	CDS	258198	258383	.	-	0	Name=XP_017875675.1;ID=cds-XP_017875675.1;Dbxref=GeneID:108622357%2CGenbank:XP_017875675.1;Parent=rna-XM_018020186.2
NW_017143660.1	Gnomon	CDS	257971	258120	.	-	0	Name=XP_017875675.1;ID=cds-XP_017875675.1;Dbxref=GeneID:108622357%2CGenbank:XP_017875675.1;Parent=rna-XM_018020186.2
NW_017143660.1	Gnomon	mRNA	75092	76500	.	+	.	Name=XM_026811418.1;ID=rna-XM_026811418.1;Dbxref=GeneID:108622372%2CGenbank:XM_026811418.1;Parent=gene-LOC108622372
NW_017143660.1	Gnomon	CDS	262243	262442	.	-	0	Name=XP_026667244.1;ID=cds-XP_026667244.1;Dbxref=GeneID:108622364%2CGenbank:XP_026667244.1;Parent=rna-XM_026811443.1
NW_017143660.1	Gnomon	CDS	261775	261835	.	-	0	Name=XP_026667244.1;ID=cds-XP_026667244.1;Dbxref=GeneID:108622364%2CGenbank:XP_026667244.1;Parent=rna-XM_026811443.1
NW_017143660.1	Gnomon	CDS	261569	261690	.	-	0	Name=XP_026667244.1;ID=cds-XP_026667244.1;Dbxref=GeneID:108622364%2CGenbank:XP_026667244.1;Parent=rna-XM_026811443.1
NW_017143660.1	Gnomon	CDS	261363	261510	.	-	0	Name=XP_026667244.1;ID=cds-XP_026667244.1;Dbxref=GeneID:108622364%2CGenbank:XP_026667244.1;Parent=rna-XM_026811443.1
NW_017143660.1	Gnomon	exon	57398	57672	.	-	.	ID=exon-XM_026811453.1-9;Dbxref=GeneID:108622392%2CGenbank:XM_026811453.1;Parent=rna-XM_026811453.1
NW_017143660.1	Gnomon	exon	57764	57923	.	-	.	ID=exon-XM_026811453.1-8;Dbxref=GeneID:108622392%2CGenbank:XM_026811453.1;Parent=rna-XM_026811453.1
NW_017143660.1	Gnomon	exon	58164	58406	.	-	.	ID=exon-XM_026811453.1-7;Dbxref=GeneID:108622392%2CGenbank:XM_026811453.1;Parent=rna-XM_026811453.1
NW_017143660.1	Gnomon	exon	58636	58946	.	-	.	ID=exon-XM_026811453.1-6;Dbxref=GeneID:108622392%2CGenbank:XM_026811453.1;Parent=rna-XM_026811453.1
NW_017143660.1	Gnomon	exon	59232	59463	.	-	.	ID=exon-XM_026811453.1-5;Dbxref=GeneID:108622392%2CGenbank:XM_026811453.1;Parent=rna-XM_026811453.1
NW_017143660.1	Gnomon	exon	59534	59921	.	-	.	ID=exon-XM_026811453.1-4;Dbxref=GeneID:108622392%2CGenbank:XM_026811453.1;Parent=rna-XM_026811453.1
NW_017143660.1	Gnomon	exon	59998	60867	.	-	.	ID=exon-XM_026811453.1-3;Dbxref=GeneID:108622392%2CGenbank:XM_026811453.1;Parent=rna-XM_026811453.1
NW_017143660.1	Gnomon	exon	60976	61422	.	-	.	ID=exon-XM_026811453.1-2;Dbxref=GeneID:108622392%2CGenbank:XM_026811453.1;Parent=rna-XM_026811453.1
NW_017143660.1	Gnomon	exon	62932	63635	.	-	.	ID=exon-XM_026811453.1-1;Dbxref=GeneID:108622392%2CGenbank:XM_026811453.1;Parent=rna-XM_026811453.1
NW_017143660.1	Gnomon	mRNA	98426	99745	.	-	.	Name=XM_026811419.1;ID=rna-XM_026811419.1;Dbxref=GeneID:108622373%2CGenbank:XM_026811419.1;Parent=gene-LOC108622373
NW_017143660.1	Gnomon	CDS	212233	212359	.	-	0	Name=XP_026667245.1;ID=cds-XP_026667245.1;Dbxref=GeneID:108622374%2CGenbank:XP_026667245.1;Parent=rna-XM_026811444.1
NW_017143660.1	Gnomon	CDS	211899	212153	.	-	0	Name=XP_026667245.1;ID=cds-XP_026667245.1;Dbxref=GeneID:108622374%2CGenbank:XP_026667245.1;Parent=rna-XM_026811444.1
NW_017143660.1	Gnomon	CDS	211558	211814	.	-	0	Name=XP_026667245.1;ID=cds-XP_026667245.1;Dbxref=GeneID:108622374%2CGenbank:XP_026667245.1;Parent=rna-XM_026811444.1
NW_017143660.1	Gnomon	CDS	211329	211488	.	-	0	Name=XP_026667245.1;ID=cds-XP_026667245.1;Dbxref=GeneID:108622374%2CGenbank:XP_026667245.1;Parent=rna-XM_026811444.1
NW_017143660.1	Gnomon	CDS	210960	211250	.	-	0	Name=XP_026667245.1;ID=cds-XP_026667245.1;Dbxref=GeneID:108622374%2CGenbank:XP_026667245.1;Parent=rna-XM_026811444.1
NW_017143660.1	Gnomon	CDS	208718	210874	.	-	0	Name=XP_026667245.1;ID=cds-XP_026667245.1;Dbxref=GeneID:108622374%2CGenbank:XP_026667245.1;Parent=rna-XM_026811444.1
NW_017143660.1	Gnomon	CDS	208190	208648	.	-	0	Name=XP_026667245.1;ID=cds-XP_026667245.1;Dbxref=GeneID:108622374%2CGenbank:XP_026667245.1;Parent=rna-XM_026811444.1
NW_017143660.1	Gnomon	CDS	207921	208060	.	-	0	Name=XP_026667245.1;ID=cds-XP_026667245.1;Dbxref=GeneID:108622374%2CGenbank:XP_026667245.1;Parent=rna-XM_026811444.1
NW_017143660.1	Gnomon	CDS	207562	207813	.	-	0	Name=XP_026667245.1;ID=cds-XP_026667245.1;Dbxref=GeneID:108622374%2CGenbank:XP_026667245.1;Parent=rna-XM_026811444.1
NW_017143660.1	Gnomon	CDS	205063	207483	.	-	0	Name=XP_026667245.1;ID=cds-XP_026667245.1;Dbxref=GeneID:108622374%2CGenbank:XP_026667245.1;Parent=rna-XM_026811444.1
NW_017143660.1	Gnomon	CDS	203707	204612	.	-	0	Name=XP_026667245.1;ID=cds-XP_026667245.1;Dbxref=GeneID:108622374%2CGenbank:XP_026667245.1;Parent=rna-XM_026811444.1
NW_017143660.1	Gnomon	mRNA	163106	165115	.	+	.	Name=XM_018020238.2;ID=rna-XM_018020238.2;Dbxref=GeneID:108622382%2CGenbank:XM_018020238.2;Parent=gene-LOC108622382
NW_017143660.1	tRNAscan-SE	tRNA	261123	261196	.	-	.	ID=rna-Trnai-aau-2;Dbxref=GeneID:108622400;Note=transfer RNA isoleucine (anticodon AAU);Parent=gene-Trnai-aau-2
NW_017143660.1	Gnomon	exon	268649	268707	.	+	.	ID=exon-XM_026811429.1-1;Dbxref=GeneID:108622355%2CGenbank:XM_026811429.1;Parent=rna-XM_026811429.1
NW_017143660.1	Gnomon	exon	292009	292344	.	+	.	ID=exon-XM_026811429.1-7;Dbxref=GeneID:108622355%2CGenbank:XM_026811429.1;Parent=rna-XM_026811429.1
NW_017143660.1	Gnomon	exon	291626	291768	.	+	.	ID=exon-XM_026811429.1-6;Dbxref=GeneID:108622355%2CGenbank:XM_026811429.1;Parent=rna-XM_026811429.1
NW_017143660.1	Gnomon	exon	299708	300017	.	+	.	ID=exon-XM_026811429.1-9;Dbxref=GeneID:108622355%2CGenbank:XM_026811429.1;Parent=rna-XM_026811429.1
NW_017143660.1	Gnomon	exon	298155	298330	.	+	.	ID=exon-XM_026811429.1-8;Dbxref=GeneID:108622355%2CGenbank:XM_026811429.1;Parent=rna-XM_026811429.1
NW_017143660.1	Gnomon	exon	283561	283939	.	+	.	ID=exon-XM_026811429.1-3;Dbxref=GeneID:108622355%2CGenbank:XM_026811429.1;Parent=rna-XM_026811429.1
NW_017143660.1	Gnomon	exon	282283	283375	.	+	.	ID=exon-XM_026811429.1-2;Dbxref=GeneID:108622355%2CGenbank:XM_026811429.1;Parent=rna-XM_026811429.1
NW_017143660.1	Gnomon	exon	287580	287639	.	+	.	ID=exon-XM_026811429.1-5;Dbxref=GeneID:108622355%2CGenbank:XM_026811429.1;Parent=rna-XM_026811429.1
NW_017143660.1	Gnomon	exon	284481	285551	.	+	.	ID=exon-XM_026811429.1-4;Dbxref=GeneID:108622355%2CGenbank:XM_026811429.1;Parent=rna-XM_026811429.1
NW_017143660.1	Gnomon	exon	34681	34955	.	+	.	ID=exon-XM_026811452.1-1;Dbxref=GeneID:108622385%2CGenbank:XM_026811452.1;Parent=rna-XM_026811452.1
NW_017143660.1	Gnomon	exon	41580	41682	.	+	.	ID=exon-XM_026811452.1-3;Dbxref=GeneID:108622385%2CGenbank:XM_026811452.1;Parent=rna-XM_026811452.1
NW_017143660.1	Gnomon	exon	40918	41044	.	+	.	ID=exon-XM_026811452.1-2;Dbxref=GeneID:108622385%2CGenbank:XM_026811452.1;Parent=rna-XM_026811452.1
NW_017143660.1	Gnomon	exon	42137	42453	.	+	.	ID=exon-XM_026811452.1-5;Dbxref=GeneID:108622385%2CGenbank:XM_026811452.1;Parent=rna-XM_026811452.1
NW_017143660.1	Gnomon	exon	41764	42047	.	+	.	ID=exon-XM_026811452.1-4;Dbxref=GeneID:108622385%2CGenbank:XM_026811452.1;Parent=rna-XM_026811452.1
NW_017143660.1	Gnomon	exon	202197	204612	.	-	.	ID=exon-XM_018020224.2-11;Dbxref=GeneID:108622374%2CGenbank:XM_018020224.2;Parent=rna-XM_018020224.2
NW_017143660.1	Gnomon	exon	205063	207813	.	-	.	ID=exon-XM_018020224.2-10;Dbxref=GeneID:108622374%2CGenbank:XM_018020224.2;Parent=rna-XM_018020224.2
NW_017143660.1	Gnomon	exon	78512	78737	.	+	.	ID=exon-XM_026811405.1-3;Dbxref=GeneID:108622366%2CGenbank:XM_026811405.1;Parent=rna-XM_026811405.1
NW_017143660.1	Gnomon	exon	78087	78189	.	+	.	ID=exon-XM_026811405.1-2;Dbxref=GeneID:108622366%2CGenbank:XM_026811405.1;Parent=rna-XM_026811405.1
NW_017143660.1	Gnomon	exon	77716	77997	.	+	.	ID=exon-XM_026811405.1-1;Dbxref=GeneID:108622366%2CGenbank:XM_026811405.1;Parent=rna-XM_026811405.1
NW_017143660.1	Gnomon	exon	85162	85289	.	+	.	ID=exon-XM_026811405.1-7;Dbxref=GeneID:108622366%2CGenbank:XM_026811405.1;Parent=rna-XM_026811405.1
NW_017143660.1	Gnomon	exon	79437	85075	.	+	.	ID=exon-XM_026811405.1-6;Dbxref=GeneID:108622366%2CGenbank:XM_026811405.1;Parent=rna-XM_026811405.1
NW_017143660.1	Gnomon	exon	79052	79364	.	+	.	ID=exon-XM_026811405.1-5;Dbxref=GeneID:108622366%2CGenbank:XM_026811405.1;Parent=rna-XM_026811405.1
NW_017143660.1	Gnomon	exon	78801	78977	.	+	.	ID=exon-XM_026811405.1-4;Dbxref=GeneID:108622366%2CGenbank:XM_026811405.1;Parent=rna-XM_026811405.1
NW_017143660.1	Gnomon	exon	85995	86237	.	+	.	ID=exon-XM_026811405.1-9;Dbxref=GeneID:108622366%2CGenbank:XM_026811405.1;Parent=rna-XM_026811405.1
NW_017143660.1	Gnomon	exon	85370	85916	.	+	.	ID=exon-XM_026811405.1-8;Dbxref=GeneID:108622366%2CGenbank:XM_026811405.1;Parent=rna-XM_026811405.1
NW_017143660.1	Gnomon	gene	190113	191139	.	+	.	Name=LOC113463999;ID=gene-LOC113463999;Dbxref=GeneID:113463999
NW_017143660.1	Gnomon	pseudogene	189448	190045	.	+	.	Name=LOC113463998;ID=gene-LOC113463998;Dbxref=GeneID:113463998
NW_017143660.1	Gnomon	gene	266932	268398	.	-	.	Name=LOC113463997;ID=gene-LOC113463997;Dbxref=GeneID:113463997
NW_017143660.1	Gnomon	gene	87571	88385	.	+	.	Name=LOC113463996;ID=gene-LOC113463996;Dbxref=GeneID:113463996
NW_017143660.1	Gnomon	gene	92946	93217	.	-	.	Name=LOC113463995;ID=gene-LOC113463995;Dbxref=GeneID:113463995
NW_017143660.1	Gnomon	CDS	175740	175812	.	+	0	Name=XP_026667248.1;ID=cds-XP_026667248.1;Dbxref=GeneID:108622346%2CGenbank:XP_026667248.1;Parent=rna-XM_026811447.1
NW_017143660.1	Gnomon	CDS	176641	176680	.	+	0	Name=XP_026667248.1;ID=cds-XP_026667248.1;Dbxref=GeneID:108622346%2CGenbank:XP_026667248.1;Parent=rna-XM_026811447.1
NW_017143660.1	Gnomon	CDS	176739	176859	.	+	0	Name=XP_026667248.1;ID=cds-XP_026667248.1;Dbxref=GeneID:108622346%2CGenbank:XP_026667248.1;Parent=rna-XM_026811447.1
NW_017143660.1	Gnomon	CDS	176927	177016	.	+	0	Name=XP_026667248.1;ID=cds-XP_026667248.1;Dbxref=GeneID:108622346%2CGenbank:XP_026667248.1;Parent=rna-XM_026811447.1
NW_017143660.1	Gnomon	CDS	177085	177225	.	+	0	Name=XP_026667248.1;ID=cds-XP_026667248.1;Dbxref=GeneID:108622346%2CGenbank:XP_026667248.1;Parent=rna-XM_026811447.1
NW_017143660.1	Gnomon	CDS	177296	177451	.	+	0	Name=XP_026667248.1;ID=cds-XP_026667248.1;Dbxref=GeneID:108622346%2CGenbank:XP_026667248.1;Parent=rna-XM_026811447.1
NW_017143660.1	Gnomon	exon	92445	92599	.	+	.	ID=exon-XM_018020214.2-7;Dbxref=GeneID:108622370%2CGenbank:XM_018020214.2;Parent=rna-XM_018020214.2
NW_017143660.1	Gnomon	exon	92175	92375	.	+	.	ID=exon-XM_018020214.2-6;Dbxref=GeneID:108622370%2CGenbank:XM_018020214.2;Parent=rna-XM_018020214.2
NW_017143660.1	Gnomon	exon	92673	92999	.	+	.	ID=exon-XM_018020214.2-8;Dbxref=GeneID:108622370%2CGenbank:XM_018020214.2;Parent=rna-XM_018020214.2
NW_017143660.1	Gnomon	exon	91385	91516	.	+	.	ID=exon-XM_018020214.2-3;Dbxref=GeneID:108622370%2CGenbank:XM_018020214.2;Parent=rna-XM_018020214.2
NW_017143660.1	Gnomon	exon	91137	91303	.	+	.	ID=exon-XM_018020214.2-2;Dbxref=GeneID:108622370%2CGenbank:XM_018020214.2;Parent=rna-XM_018020214.2
NW_017143660.1	Gnomon	exon	91933	92108	.	+	.	ID=exon-XM_018020214.2-5;Dbxref=GeneID:108622370%2CGenbank:XM_018020214.2;Parent=rna-XM_018020214.2
NW_017143660.1	Gnomon	exon	91596	91860	.	+	.	ID=exon-XM_018020214.2-4;Dbxref=GeneID:108622370%2CGenbank:XM_018020214.2;Parent=rna-XM_018020214.2
NW_017143660.1	Gnomon	exon	88557	88823	.	+	.	ID=exon-XM_018020214.2-1;Dbxref=GeneID:108622370%2CGenbank:XM_018020214.2;Parent=rna-XM_018020214.2
NW_017143660.1	Gnomon	exon	259308	259604	.	-	.	ID=exon-XM_018020186.2-5;Dbxref=GeneID:108622357%2CGenbank:XM_018020186.2;Parent=rna-XM_018020186.2
NW_017143660.1	Gnomon	exon	259685	260019	.	-	.	ID=exon-XM_018020186.2-4;Dbxref=GeneID:108622357%2CGenbank:XM_018020186.2;Parent=rna-XM_018020186.2
NW_017143660.1	Gnomon	exon	258456	258950	.	-	.	ID=exon-XM_018020186.2-7;Dbxref=GeneID:108622357%2CGenbank:XM_018020186.2;Parent=rna-XM_018020186.2
NW_017143660.1	Gnomon	exon	259023	259235	.	-	.	ID=exon-XM_018020186.2-6;Dbxref=GeneID:108622357%2CGenbank:XM_018020186.2;Parent=rna-XM_018020186.2
NW_017143660.1	Gnomon	exon	260737	261217	.	-	.	ID=exon-XM_018020186.2-1;Dbxref=GeneID:108622357%2CGenbank:XM_018020186.2;Parent=rna-XM_018020186.2
NW_017143660.1	Gnomon	exon	260113	260497	.	-	.	ID=exon-XM_018020186.2-3;Dbxref=GeneID:108622357%2CGenbank:XM_018020186.2;Parent=rna-XM_018020186.2
NW_017143660.1	Gnomon	exon	260576	260651	.	-	.	ID=exon-XM_018020186.2-2;Dbxref=GeneID:108622357%2CGenbank:XM_018020186.2;Parent=rna-XM_018020186.2
NW_017143660.1	Gnomon	exon	257890	258120	.	-	.	ID=exon-XM_018020186.2-9;Dbxref=GeneID:108622357%2CGenbank:XM_018020186.2;Parent=rna-XM_018020186.2
NW_017143660.1	Gnomon	exon	258198	258383	.	-	.	ID=exon-XM_018020186.2-8;Dbxref=GeneID:108622357%2CGenbank:XM_018020186.2;Parent=rna-XM_018020186.2
NW_017143660.1	Gnomon	CDS	175702	175832	.	+	0	Name=XP_026667249.1;ID=cds-XP_026667249.1;Dbxref=GeneID:108622346%2CGenbank:XP_026667249.1;Parent=rna-XM_026811448.1
NW_017143660.1	Gnomon	CDS	176534	176680	.	+	0	Name=XP_026667249.1;ID=cds-XP_026667249.1;Dbxref=GeneID:108622346%2CGenbank:XP_026667249.1;Parent=rna-XM_026811448.1
NW_017143660.1	Gnomon	CDS	176739	176859	.	+	0	Name=XP_026667249.1;ID=cds-XP_026667249.1;Dbxref=GeneID:108622346%2CGenbank:XP_026667249.1;Parent=rna-XM_026811448.1
NW_017143660.1	Gnomon	CDS	176927	177016	.	+	0	Name=XP_026667249.1;ID=cds-XP_026667249.1;Dbxref=GeneID:108622346%2CGenbank:XP_026667249.1;Parent=rna-XM_026811448.1
NW_017143660.1	Gnomon	CDS	177085	177225	.	+	0	Name=XP_026667249.1;ID=cds-XP_026667249.1;Dbxref=GeneID:108622346%2CGenbank:XP_026667249.1;Parent=rna-XM_026811448.1
NW_017143660.1	Gnomon	CDS	177296	177451	.	+	0	Name=XP_026667249.1;ID=cds-XP_026667249.1;Dbxref=GeneID:108622346%2CGenbank:XP_026667249.1;Parent=rna-XM_026811448.1
NW_017143660.1	Gnomon	exon	135481	135607	.	+	.	ID=exon-XM_026811412.1-10;Dbxref=GeneID:108622378%2CGenbank:XM_026811412.1;Parent=rna-XM_026811412.1
NW_017143660.1	Gnomon	exon	142101	142242	.	+	.	ID=exon-XM_026811412.1-12;Dbxref=GeneID:108622378%2CGenbank:XM_026811412.1;Parent=rna-XM_026811412.1
NW_017143660.1	Gnomon	exon	136100	136153	.	+	.	ID=exon-XM_026811412.1-11;Dbxref=GeneID:108622378%2CGenbank:XM_026811412.1;Parent=rna-XM_026811412.1
NW_017143660.1	Gnomon	exon	143124	143244	.	+	.	ID=exon-XM_026811412.1-14;Dbxref=GeneID:108622378%2CGenbank:XM_026811412.1;Parent=rna-XM_026811412.1
NW_017143660.1	Gnomon	exon	142865	143051	.	+	.	ID=exon-XM_026811412.1-13;Dbxref=GeneID:108622378%2CGenbank:XM_026811412.1;Parent=rna-XM_026811412.1
NW_017143660.1	Gnomon	exon	143572	146501	.	+	.	ID=exon-XM_026811412.1-16;Dbxref=GeneID:108622378%2CGenbank:XM_026811412.1;Parent=rna-XM_026811412.1
NW_017143660.1	Gnomon	exon	143313	143428	.	+	.	ID=exon-XM_026811412.1-15;Dbxref=GeneID:108622378%2CGenbank:XM_026811412.1;Parent=rna-XM_026811412.1
NW_017143660.1	Gnomon	exon	163123	163257	.	+	.	ID=exon-XM_018020237.2-2;Dbxref=GeneID:108622382%2CGenbank:XM_018020237.2;Parent=rna-XM_018020237.2
NW_017143660.1	Gnomon	exon	160155	160172	.	+	.	ID=exon-XM_018020237.2-1;Dbxref=GeneID:108622382%2CGenbank:XM_018020237.2;Parent=rna-XM_018020237.2
NW_017143660.1	Gnomon	exon	163566	163694	.	+	.	ID=exon-XM_018020237.2-4;Dbxref=GeneID:108622382%2CGenbank:XM_018020237.2;Parent=rna-XM_018020237.2
NW_017143660.1	Gnomon	exon	163327	163493	.	+	.	ID=exon-XM_018020237.2-3;Dbxref=GeneID:108622382%2CGenbank:XM_018020237.2;Parent=rna-XM_018020237.2
NW_017143660.1	Gnomon	exon	164223	164427	.	+	.	ID=exon-XM_018020237.2-6;Dbxref=GeneID:108622382%2CGenbank:XM_018020237.2;Parent=rna-XM_018020237.2
NW_017143660.1	Gnomon	exon	163920	164146	.	+	.	ID=exon-XM_018020237.2-5;Dbxref=GeneID:108622382%2CGenbank:XM_018020237.2;Parent=rna-XM_018020237.2
NW_017143660.1	Gnomon	exon	164789	164964	.	+	.	ID=exon-XM_018020237.2-8;Dbxref=GeneID:108622382%2CGenbank:XM_018020237.2;Parent=rna-XM_018020237.2
NW_017143660.1	Gnomon	exon	164497	164722	.	+	.	ID=exon-XM_018020237.2-7;Dbxref=GeneID:108622382%2CGenbank:XM_018020237.2;Parent=rna-XM_018020237.2
NW_017143660.1	Gnomon	exon	142101	142242	.	+	.	ID=exon-XM_018020229.2-12;Dbxref=GeneID:108622378%2CGenbank:XM_018020229.2;Parent=rna-XM_018020229.2
NW_017143660.1	Gnomon	exon	136100	136153	.	+	.	ID=exon-XM_018020229.2-11;Dbxref=GeneID:108622378%2CGenbank:XM_018020229.2;Parent=rna-XM_018020229.2
NW_017143660.1	Gnomon	exon	135481	135607	.	+	.	ID=exon-XM_018020229.2-10;Dbxref=GeneID:108622378%2CGenbank:XM_018020229.2;Parent=rna-XM_018020229.2
NW_017143660.1	Gnomon	exon	143572	146501	.	+	.	ID=exon-XM_018020229.2-16;Dbxref=GeneID:108622378%2CGenbank:XM_018020229.2;Parent=rna-XM_018020229.2
NW_017143660.1	Gnomon	exon	143313	143428	.	+	.	ID=exon-XM_018020229.2-15;Dbxref=GeneID:108622378%2CGenbank:XM_018020229.2;Parent=rna-XM_018020229.2
NW_017143660.1	Gnomon	exon	143124	143244	.	+	.	ID=exon-XM_018020229.2-14;Dbxref=GeneID:108622378%2CGenbank:XM_018020229.2;Parent=rna-XM_018020229.2
NW_017143660.1	Gnomon	exon	142865	143051	.	+	.	ID=exon-XM_018020229.2-13;Dbxref=GeneID:108622378%2CGenbank:XM_018020229.2;Parent=rna-XM_018020229.2
NW_017143660.1	Gnomon	exon	152647	152905	.	-	.	ID=exon-XM_018020163.2-2;Dbxref=GeneID:108622344%2CGenbank:XM_018020163.2;Parent=rna-XM_018020163.2
NW_017143660.1	Gnomon	exon	153321	153410	.	-	.	ID=exon-XM_018020163.2-1;Dbxref=GeneID:108622344%2CGenbank:XM_018020163.2;Parent=rna-XM_018020163.2
NW_017143660.1	Gnomon	exon	152061	152232	.	-	.	ID=exon-XM_018020163.2-4;Dbxref=GeneID:108622344%2CGenbank:XM_018020163.2;Parent=rna-XM_018020163.2
NW_017143660.1	Gnomon	exon	152313	152410	.	-	.	ID=exon-XM_018020163.2-3;Dbxref=GeneID:108622344%2CGenbank:XM_018020163.2;Parent=rna-XM_018020163.2
NW_017143660.1	Gnomon	exon	151385	151570	.	-	.	ID=exon-XM_018020163.2-6;Dbxref=GeneID:108622344%2CGenbank:XM_018020163.2;Parent=rna-XM_018020163.2
NW_017143660.1	Gnomon	exon	151854	151983	.	-	.	ID=exon-XM_018020163.2-5;Dbxref=GeneID:108622344%2CGenbank:XM_018020163.2;Parent=rna-XM_018020163.2
NW_017143660.1	RefSeq	cDNA_match	28240	28467	.	+	.	ID=0e5a76f6-1f1a-44b3-b9b1-dffe115bbc28;Target=XM_018020158.2 1 228
NW_017143660.1	RefSeq	cDNA_match	28585	28883	.	+	.	ID=0e5a76f6-1f1a-44b3-b9b1-dffe115bbc28;Target=XM_018020158.2 1 228
NW_017143660.1	RefSeq	cDNA_match	28945	29196	.	+	.	ID=0e5a76f6-1f1a-44b3-b9b1-dffe115bbc28;Target=XM_018020158.2 1 228
NW_017143660.1	RefSeq	cDNA_match	29332	29772	.	+	.	ID=0e5a76f6-1f1a-44b3-b9b1-dffe115bbc28;Target=XM_018020158.2 1 228
NW_017143660.1	Gnomon	mRNA	165150	167475	.	-	.	Name=XM_018020234.2;ID=rna-XM_018020234.2;Dbxref=GeneID:108622380%2CGenbank:XM_018020234.2;Parent=gene-LOC108622380
NW_017143660.1	Gnomon	exon	112038	112349	.	+	.	ID=exon-XM_018020260.2-8;Dbxref=GeneID:108622399%2CGenbank:XM_018020260.2;Parent=rna-XM_018020260.2
NW_017143660.1	Gnomon	exon	111236	111713	.	+	.	ID=exon-XM_018020260.2-7;Dbxref=GeneID:108622399%2CGenbank:XM_018020260.2;Parent=rna-XM_018020260.2
NW_017143660.1	Gnomon	exon	112535	112593	.	+	.	ID=exon-XM_018020260.2-9;Dbxref=GeneID:108622399%2CGenbank:XM_018020260.2;Parent=rna-XM_018020260.2
NW_017143660.1	Gnomon	exon	107821	107887	.	+	.	ID=exon-XM_018020260.2-4;Dbxref=GeneID:108622399%2CGenbank:XM_018020260.2;Parent=rna-XM_018020260.2
NW_017143660.1	Gnomon	exon	106999	107150	.	+	.	ID=exon-XM_018020260.2-3;Dbxref=GeneID:108622399%2CGenbank:XM_018020260.2;Parent=rna-XM_018020260.2
NW_017143660.1	Gnomon	exon	108282	108594	.	+	.	ID=exon-XM_018020260.2-6;Dbxref=GeneID:108622399%2CGenbank:XM_018020260.2;Parent=rna-XM_018020260.2
NW_017143660.1	Gnomon	exon	107967	108214	.	+	.	ID=exon-XM_018020260.2-5;Dbxref=GeneID:108622399%2CGenbank:XM_018020260.2;Parent=rna-XM_018020260.2
NW_017143660.1	Gnomon	exon	106455	106574	.	+	.	ID=exon-XM_018020260.2-2;Dbxref=GeneID:108622399%2CGenbank:XM_018020260.2;Parent=rna-XM_018020260.2
NW_017143660.1	Gnomon	exon	105586	105799	.	+	.	ID=exon-XM_018020260.2-1;Dbxref=GeneID:108622399%2CGenbank:XM_018020260.2;Parent=rna-XM_018020260.2
NW_017143660.1	Gnomon	exon	102363	102552	.	-	.	ID=exon-XM_018020212.2-1;Dbxref=GeneID:108622369%2CGenbank:XM_018020212.2;Parent=rna-XM_018020212.2
NW_017143660.1	Gnomon	exon	101517	101808	.	-	.	ID=exon-XM_018020212.2-3;Dbxref=GeneID:108622369%2CGenbank:XM_018020212.2;Parent=rna-XM_018020212.2
NW_017143660.1	Gnomon	exon	101891	102292	.	-	.	ID=exon-XM_018020212.2-2;Dbxref=GeneID:108622369%2CGenbank:XM_018020212.2;Parent=rna-XM_018020212.2
NW_017143660.1	Gnomon	exon	100769	101010	.	-	.	ID=exon-XM_018020212.2-5;Dbxref=GeneID:108622369%2CGenbank:XM_018020212.2;Parent=rna-XM_018020212.2
NW_017143660.1	Gnomon	exon	101274	101444	.	-	.	ID=exon-XM_018020212.2-4;Dbxref=GeneID:108622369%2CGenbank:XM_018020212.2;Parent=rna-XM_018020212.2
NW_017143660.1	Gnomon	exon	100055	100389	.	-	.	ID=exon-XM_018020212.2-7;Dbxref=GeneID:108622369%2CGenbank:XM_018020212.2;Parent=rna-XM_018020212.2
NW_017143660.1	Gnomon	exon	100463	100698	.	-	.	ID=exon-XM_018020212.2-6;Dbxref=GeneID:108622369%2CGenbank:XM_018020212.2;Parent=rna-XM_018020212.2
NW_017143660.1	Gnomon	mRNA	160331	165115	.	+	.	Name=XM_018020235.2;ID=rna-XM_018020235.2;Dbxref=GeneID:108622382%2CGenbank:XM_018020235.2;Parent=gene-LOC108622382
NW_017143660.1	Gnomon	exon	160331	160468	.	+	.	ID=exon-XM_018020236.2-1;Dbxref=GeneID:108622382%2CGenbank:XM_018020236.2;Parent=rna-XM_018020236.2
NW_017143660.1	Gnomon	exon	163920	164146	.	+	.	ID=exon-XM_018020236.2-5;Dbxref=GeneID:108622382%2CGenbank:XM_018020236.2;Parent=rna-XM_018020236.2
NW_017143660.1	Gnomon	exon	163566	163694	.	+	.	ID=exon-XM_018020236.2-4;Dbxref=GeneID:108622382%2CGenbank:XM_018020236.2;Parent=rna-XM_018020236.2
NW_017143660.1	Gnomon	exon	163327	163493	.	+	.	ID=exon-XM_018020236.2-3;Dbxref=GeneID:108622382%2CGenbank:XM_018020236.2;Parent=rna-XM_018020236.2
NW_017143660.1	Gnomon	exon	163089	163257	.	+	.	ID=exon-XM_018020236.2-2;Dbxref=GeneID:108622382%2CGenbank:XM_018020236.2;Parent=rna-XM_018020236.2
NW_017143660.1	Gnomon	exon	164789	164964	.	+	.	ID=exon-XM_018020236.2-8;Dbxref=GeneID:108622382%2CGenbank:XM_018020236.2;Parent=rna-XM_018020236.2
NW_017143660.1	Gnomon	exon	164497	164722	.	+	.	ID=exon-XM_018020236.2-7;Dbxref=GeneID:108622382%2CGenbank:XM_018020236.2;Parent=rna-XM_018020236.2
NW_017143660.1	Gnomon	exon	164223	164427	.	+	.	ID=exon-XM_018020236.2-6;Dbxref=GeneID:108622382%2CGenbank:XM_018020236.2;Parent=rna-XM_018020236.2
NW_017143660.1	Gnomon	mRNA	160331	164964	.	+	.	Name=XM_018020236.2;ID=rna-XM_018020236.2;Dbxref=GeneID:108622382%2CGenbank:XM_018020236.2;Parent=gene-LOC108622382
NW_017143660.1	Gnomon	mRNA	160155	164964	.	+	.	Name=XM_018020237.2;ID=rna-XM_018020237.2;Dbxref=GeneID:108622382%2CGenbank:XM_018020237.2;Parent=gene-LOC108622382
NW_017143660.1	Gnomon	CDS	160110	160164	.	-	0	Name=XP_017875729.1;ID=cds-XP_017875729.1;Dbxref=GeneID:108622383%2CGenbank:XP_017875729.1;Parent=rna-XM_018020240.2
NW_017143660.1	Gnomon	CDS	159633	159842	.	-	0	Name=XP_017875729.1;ID=cds-XP_017875729.1;Dbxref=GeneID:108622383%2CGenbank:XP_017875729.1;Parent=rna-XM_018020240.2
NW_017143660.1	Gnomon	CDS	159406	159554	.	-	0	Name=XP_017875729.1;ID=cds-XP_017875729.1;Dbxref=GeneID:108622383%2CGenbank:XP_017875729.1;Parent=rna-XM_018020240.2
NW_017143660.1	Gnomon	CDS	159231	159344	.	-	0	Name=XP_017875729.1;ID=cds-XP_017875729.1;Dbxref=GeneID:108622383%2CGenbank:XP_017875729.1;Parent=rna-XM_018020240.2
NW_017143660.1	Gnomon	CDS	159003	159170	.	-	0	Name=XP_017875729.1;ID=cds-XP_017875729.1;Dbxref=GeneID:108622383%2CGenbank:XP_017875729.1;Parent=rna-XM_018020240.2
NW_017143660.1	Gnomon	CDS	78118	78189	.	+	0	Name=XP_026667206.1;ID=cds-XP_026667206.1;Dbxref=GeneID:108622366%2CGenbank:XP_026667206.1;Parent=rna-XM_026811405.1
NW_017143660.1	Gnomon	CDS	78512	78737	.	+	0	Name=XP_026667206.1;ID=cds-XP_026667206.1;Dbxref=GeneID:108622366%2CGenbank:XP_026667206.1;Parent=rna-XM_026811405.1
NW_017143660.1	Gnomon	CDS	78801	78977	.	+	0	Name=XP_026667206.1;ID=cds-XP_026667206.1;Dbxref=GeneID:108622366%2CGenbank:XP_026667206.1;Parent=rna-XM_026811405.1
NW_017143660.1	Gnomon	CDS	79052	79364	.	+	0	Name=XP_026667206.1;ID=cds-XP_026667206.1;Dbxref=GeneID:108622366%2CGenbank:XP_026667206.1;Parent=rna-XM_026811405.1
NW_017143660.1	Gnomon	CDS	79437	85075	.	+	0	Name=XP_026667206.1;ID=cds-XP_026667206.1;Dbxref=GeneID:108622366%2CGenbank:XP_026667206.1;Parent=rna-XM_026811405.1
NW_017143660.1	Gnomon	CDS	85162	85289	.	+	0	Name=XP_026667206.1;ID=cds-XP_026667206.1;Dbxref=GeneID:108622366%2CGenbank:XP_026667206.1;Parent=rna-XM_026811405.1
NW_017143660.1	Gnomon	CDS	85370	85916	.	+	0	Name=XP_026667206.1;ID=cds-XP_026667206.1;Dbxref=GeneID:108622366%2CGenbank:XP_026667206.1;Parent=rna-XM_026811405.1
NW_017143660.1	Gnomon	CDS	85995	86237	.	+	0	Name=XP_026667206.1;ID=cds-XP_026667206.1;Dbxref=GeneID:108622366%2CGenbank:XP_026667206.1;Parent=rna-XM_026811405.1
NW_017143660.1	Gnomon	CDS	86316	86660	.	+	0	Name=XP_026667206.1;ID=cds-XP_026667206.1;Dbxref=GeneID:108622366%2CGenbank:XP_026667206.1;Parent=rna-XM_026811405.1
NW_017143660.1	Gnomon	CDS	87430	87461	.	+	0	Name=XP_026667206.1;ID=cds-XP_026667206.1;Dbxref=GeneID:108622366%2CGenbank:XP_026667206.1;Parent=rna-XM_026811405.1
NW_017143660.1	Gnomon	exon	163123	163257	.	+	.	ID=exon-XM_018020235.2-2;Dbxref=GeneID:108622382%2CGenbank:XM_018020235.2;Parent=rna-XM_018020235.2
NW_017143660.1	Gnomon	exon	160331	160468	.	+	.	ID=exon-XM_018020235.2-1;Dbxref=GeneID:108622382%2CGenbank:XM_018020235.2;Parent=rna-XM_018020235.2
NW_017143660.1	Gnomon	exon	164789	165115	.	+	.	ID=exon-XM_018020235.2-8;Dbxref=GeneID:108622382%2CGenbank:XM_018020235.2;Parent=rna-XM_018020235.2
NW_017143660.1	Gnomon	exon	164497	164722	.	+	.	ID=exon-XM_018020235.2-7;Dbxref=GeneID:108622382%2CGenbank:XM_018020235.2;Parent=rna-XM_018020235.2
NW_017143660.1	Gnomon	exon	163566	163694	.	+	.	ID=exon-XM_018020235.2-4;Dbxref=GeneID:108622382%2CGenbank:XM_018020235.2;Parent=rna-XM_018020235.2
NW_017143660.1	Gnomon	exon	163327	163493	.	+	.	ID=exon-XM_018020235.2-3;Dbxref=GeneID:108622382%2CGenbank:XM_018020235.2;Parent=rna-XM_018020235.2
NW_017143660.1	Gnomon	exon	164223	164427	.	+	.	ID=exon-XM_018020235.2-6;Dbxref=GeneID:108622382%2CGenbank:XM_018020235.2;Parent=rna-XM_018020235.2
NW_017143660.1	Gnomon	exon	163920	164146	.	+	.	ID=exon-XM_018020235.2-5;Dbxref=GeneID:108622382%2CGenbank:XM_018020235.2;Parent=rna-XM_018020235.2
NW_017143660.1	Gnomon	CDS	214764	214954	.	+	0	Name=XP_017875674.1;ID=cds-XP_017875674.1;Dbxref=GeneID:108622356%2CGenbank:XP_017875674.1;Parent=rna-XM_018020185.2
NW_017143660.1	Gnomon	CDS	215037	215372	.	+	0	Name=XP_017875674.1;ID=cds-XP_017875674.1;Dbxref=GeneID:108622356%2CGenbank:XP_017875674.1;Parent=rna-XM_018020185.2
NW_017143660.1	Gnomon	CDS	215448	215652	.	+	0	Name=XP_017875674.1;ID=cds-XP_017875674.1;Dbxref=GeneID:108622356%2CGenbank:XP_017875674.1;Parent=rna-XM_018020185.2
NW_017143660.1	Gnomon	CDS	215718	215854	.	+	0	Name=XP_017875674.1;ID=cds-XP_017875674.1;Dbxref=GeneID:108622356%2CGenbank:XP_017875674.1;Parent=rna-XM_018020185.2
NW_017143660.1	Gnomon	CDS	215950	216206	.	+	0	Name=XP_017875674.1;ID=cds-XP_017875674.1;Dbxref=GeneID:108622356%2CGenbank:XP_017875674.1;Parent=rna-XM_018020185.2
NW_017143660.1	Gnomon	CDS	216273	216464	.	+	0	Name=XP_017875674.1;ID=cds-XP_017875674.1;Dbxref=GeneID:108622356%2CGenbank:XP_017875674.1;Parent=rna-XM_018020185.2
NW_017143660.1	Gnomon	CDS	217873	218054	.	+	0	Name=XP_017875674.1;ID=cds-XP_017875674.1;Dbxref=GeneID:108622356%2CGenbank:XP_017875674.1;Parent=rna-XM_018020185.2
NW_017143660.1	Gnomon	CDS	218136	218382	.	+	0	Name=XP_017875674.1;ID=cds-XP_017875674.1;Dbxref=GeneID:108622356%2CGenbank:XP_017875674.1;Parent=rna-XM_018020185.2
NW_017143660.1	Gnomon	CDS	218448	218579	.	+	0	Name=XP_017875674.1;ID=cds-XP_017875674.1;Dbxref=GeneID:108622356%2CGenbank:XP_017875674.1;Parent=rna-XM_018020185.2
NW_017143660.1	Gnomon	CDS	218658	218944	.	+	0	Name=XP_017875674.1;ID=cds-XP_017875674.1;Dbxref=GeneID:108622356%2CGenbank:XP_017875674.1;Parent=rna-XM_018020185.2
NW_017143660.1	Gnomon	CDS	219020	219112	.	+	0	Name=XP_017875674.1;ID=cds-XP_017875674.1;Dbxref=GeneID:108622356%2CGenbank:XP_017875674.1;Parent=rna-XM_018020185.2
NW_017143660.1	Gnomon	CDS	219184	219297	.	+	0	Name=XP_017875674.1;ID=cds-XP_017875674.1;Dbxref=GeneID:108622356%2CGenbank:XP_017875674.1;Parent=rna-XM_018020185.2
NW_017143660.1	Gnomon	CDS	64341	64467	.	+	0	Name=XP_026667207.1;ID=cds-XP_026667207.1;Dbxref=GeneID:108622389%2CGenbank:XP_026667207.1;Parent=rna-XM_026811406.1
NW_017143660.1	Gnomon	CDS	64586	65890	.	+	0	Name=XP_026667207.1;ID=cds-XP_026667207.1;Dbxref=GeneID:108622389%2CGenbank:XP_026667207.1;Parent=rna-XM_026811406.1
NW_017143660.1	Gnomon	CDS	65952	66994	.	+	0	Name=XP_026667207.1;ID=cds-XP_026667207.1;Dbxref=GeneID:108622389%2CGenbank:XP_026667207.1;Parent=rna-XM_026811406.1
NW_017143660.1	Gnomon	exon	151385	151570	.	-	.	ID=exon-XM_018020164.2-6;Dbxref=GeneID:108622344%2CGenbank:XM_018020164.2;Parent=rna-XM_018020164.2
NW_017143660.1	Gnomon	exon	151854	151983	.	-	.	ID=exon-XM_018020164.2-5;Dbxref=GeneID:108622344%2CGenbank:XM_018020164.2;Parent=rna-XM_018020164.2
NW_017143660.1	Gnomon	exon	152061	152232	.	-	.	ID=exon-XM_018020164.2-4;Dbxref=GeneID:108622344%2CGenbank:XM_018020164.2;Parent=rna-XM_018020164.2
NW_017143660.1	Gnomon	exon	152313	152410	.	-	.	ID=exon-XM_018020164.2-3;Dbxref=GeneID:108622344%2CGenbank:XM_018020164.2;Parent=rna-XM_018020164.2
NW_017143660.1	Gnomon	exon	152647	152905	.	-	.	ID=exon-XM_018020164.2-2;Dbxref=GeneID:108622344%2CGenbank:XM_018020164.2;Parent=rna-XM_018020164.2
NW_017143660.1	Gnomon	exon	152999	153019	.	-	.	ID=exon-XM_018020164.2-1;Dbxref=GeneID:108622344%2CGenbank:XM_018020164.2;Parent=rna-XM_018020164.2
NW_017143660.1	Gnomon	exon	71221	71684	.	-	.	ID=exon-XM_018020259.2-4;Dbxref=GeneID:108622398%2CGenbank:XM_018020259.2;Parent=rna-XM_018020259.2
NW_017143660.1	Gnomon	exon	71767	71956	.	-	.	ID=exon-XM_018020259.2-3;Dbxref=GeneID:108622398%2CGenbank:XM_018020259.2;Parent=rna-XM_018020259.2
NW_017143660.1	Gnomon	exon	72099	72302	.	-	.	ID=exon-XM_018020259.2-2;Dbxref=GeneID:108622398%2CGenbank:XM_018020259.2;Parent=rna-XM_018020259.2
NW_017143660.1	Gnomon	exon	72498	72774	.	-	.	ID=exon-XM_018020259.2-1;Dbxref=GeneID:108622398%2CGenbank:XM_018020259.2;Parent=rna-XM_018020259.2
NW_017143660.1	Gnomon	exon	273568	273894	.	+	.	ID=exon-XM_026811427.1-1;Dbxref=GeneID:108622355%2CGenbank:XM_026811427.1;Parent=rna-XM_026811427.1
NW_017143660.1	Gnomon	exon	284481	285551	.	+	.	ID=exon-XM_026811427.1-3;Dbxref=GeneID:108622355%2CGenbank:XM_026811427.1;Parent=rna-XM_026811427.1
NW_017143660.1	Gnomon	exon	283561	283939	.	+	.	ID=exon-XM_026811427.1-2;Dbxref=GeneID:108622355%2CGenbank:XM_026811427.1;Parent=rna-XM_026811427.1
NW_017143660.1	Gnomon	exon	291626	291768	.	+	.	ID=exon-XM_026811427.1-5;Dbxref=GeneID:108622355%2CGenbank:XM_026811427.1;Parent=rna-XM_026811427.1
NW_017143660.1	Gnomon	exon	287580	287639	.	+	.	ID=exon-XM_026811427.1-4;Dbxref=GeneID:108622355%2CGenbank:XM_026811427.1;Parent=rna-XM_026811427.1
NW_017143660.1	Gnomon	exon	298671	298756	.	+	.	ID=exon-XM_026811427.1-7;Dbxref=GeneID:108622355%2CGenbank:XM_026811427.1;Parent=rna-XM_026811427.1
NW_017143660.1	Gnomon	exon	292009	292344	.	+	.	ID=exon-XM_026811427.1-6;Dbxref=GeneID:108622355%2CGenbank:XM_026811427.1;Parent=rna-XM_026811427.1
NW_017143660.1	Gnomon	exon	300241	302215	.	+	.	ID=exon-XM_026811427.1-9;Dbxref=GeneID:108622355%2CGenbank:XM_026811427.1;Parent=rna-XM_026811427.1
NW_017143660.1	Gnomon	exon	299708	300017	.	+	.	ID=exon-XM_026811427.1-8;Dbxref=GeneID:108622355%2CGenbank:XM_026811427.1;Parent=rna-XM_026811427.1
NW_017143660.1	Gnomon	exon	41764	42047	.	+	.	ID=exon-XM_026811451.1-4;Dbxref=GeneID:108622385%2CGenbank:XM_026811451.1;Parent=rna-XM_026811451.1
NW_017143660.1	Gnomon	exon	41580	41682	.	+	.	ID=exon-XM_026811451.1-3;Dbxref=GeneID:108622385%2CGenbank:XM_026811451.1;Parent=rna-XM_026811451.1
NW_017143660.1	Gnomon	exon	40918	41044	.	+	.	ID=exon-XM_026811451.1-2;Dbxref=GeneID:108622385%2CGenbank:XM_026811451.1;Parent=rna-XM_026811451.1
NW_017143660.1	Gnomon	exon	30100	30580	.	+	.	ID=exon-XM_026811451.1-1;Dbxref=GeneID:108622385%2CGenbank:XM_026811451.1;Parent=rna-XM_026811451.1
NW_017143660.1	Gnomon	exon	42137	42453	.	+	.	ID=exon-XM_026811451.1-5;Dbxref=GeneID:108622385%2CGenbank:XM_026811451.1;Parent=rna-XM_026811451.1
NW_017143660.1	Gnomon	mRNA	155807	158832	.	-	.	Name=XM_018020233.2;ID=rna-XM_018020233.2;Dbxref=GeneID:108622379%2CGenbank:XM_018020233.2;Parent=gene-LOC108622379
