# Supplementary material for: Prevalent bee venom genes evolved before the aculeate stinger and eusociality
Source: BMC Biol. 2023 Oct 23;21:229. doi: 10.1186/s12915-023-01656-5 (PMC10591384; doi:10.1186/s12915-023-01656-5)
Supplement: Supplementary file 42 — Additional file 42. Gff files of all toxin gene annotations. [file 12915_2023_1656_MOESM42_ESM.zip › AdditionalFile9_ToxinGeneAnnotations/NW_021683695.1._APH.gff_modified_Koludarov_et_al_2021.gff3]

##gff-version 3
##source-version geneious 2020.2.2
##sequence-region	NW_021683695.1	1	1014287
NW_021683695.1	Koludarov_et_al_2021	gene	46795	58442	.	-	.	Name=APH
NW_021683695.1	Koludarov_et_al_2021	CDS	48492	48593	.	-	.	Name=Osbi695AH;ID=EWKMg4ru1zPvdBw+uzMEhS+PpGo.1624892163594.39057
NW_021683695.1	Koludarov_et_al_2021	CDS	47928	48187	.	-	.	Name=Osbi695AH;ID=EWKMg4ru1zPvdBw+uzMEhS+PpGo.1624892163594.39057
NW_021683695.1	Koludarov_et_al_2021	CDS	47682	47841	.	-	.	Name=Osbi695AH;ID=EWKMg4ru1zPvdBw+uzMEhS+PpGo.1624892163594.39057
NW_021683695.1	Koludarov_et_al_2021	CDS	47223	47549	.	-	.	Name=Osbi695AH;ID=EWKMg4ru1zPvdBw+uzMEhS+PpGo.1624892163594.39057
NW_021683695.1	Koludarov_et_al_2021	CDS	46870	47064	.	-	.	Name=Osbi695AH;ID=EWKMg4ru1zPvdBw+uzMEhS+PpGo.1624892163594.39057
NW_021683695.1	Gnomon	mRNA	260711	281438	.	+	.	Name=XM_029180442.1;ID=rna-XM_029180442.1;Dbxref=GeneID:114872813%2CGenbank:XM_029180442.1;Parent=gene-LOC114872813
NW_021683695.1	Gnomon	CDS	337489	337730	.	-	0	Name=XP_029036292.1;ID=cds-XP_029036292.1;Dbxref=GeneID:114872815%2CGenbank:XP_029036292.1;Parent=rna-XM_029180459.1
NW_021683695.1	Gnomon	CDS	336998	337425	.	-	0	Name=XP_029036292.1;ID=cds-XP_029036292.1;Dbxref=GeneID:114872815%2CGenbank:XP_029036292.1;Parent=rna-XM_029180459.1
NW_021683695.1	Gnomon	CDS	336301	336806	.	-	0	Name=XP_029036292.1;ID=cds-XP_029036292.1;Dbxref=GeneID:114872815%2CGenbank:XP_029036292.1;Parent=rna-XM_029180459.1
NW_021683695.1	Gnomon	CDS	58188	58282	.	-	0	Name=XP_029036302.1;ID=cds-XP_029036302.1;Dbxref=GeneID:114872821%2CGenbank:XP_029036302.1;Parent=rna-XM_029180469.1
NW_021683695.1	Gnomon	CDS	57506	57608	.	-	0	Name=XP_029036302.1;ID=cds-XP_029036302.1;Dbxref=GeneID:114872821%2CGenbank:XP_029036302.1;Parent=rna-XM_029180469.1
NW_021683695.1	Gnomon	CDS	57224	57371	.	-	0	Name=XP_029036302.1;ID=cds-XP_029036302.1;Dbxref=GeneID:114872821%2CGenbank:XP_029036302.1;Parent=rna-XM_029180469.1
NW_021683695.1	Gnomon	CDS	55523	55647	.	-	0	Name=XP_029036302.1;ID=cds-XP_029036302.1;Dbxref=GeneID:114872821%2CGenbank:XP_029036302.1;Parent=rna-XM_029180469.1
NW_021683695.1	Gnomon	CDS	53494	53523	.	-	0	Name=XP_029036302.1;ID=cds-XP_029036302.1;Dbxref=GeneID:114872821%2CGenbank:XP_029036302.1;Parent=rna-XM_029180469.1
NW_021683695.1	Gnomon	CDS	48492	48593	.	-	0	Name=XP_029036302.1;ID=cds-XP_029036302.1;Dbxref=GeneID:114872821%2CGenbank:XP_029036302.1;Parent=rna-XM_029180469.1
NW_021683695.1	Gnomon	CDS	47928	48187	.	-	0	Name=XP_029036302.1;ID=cds-XP_029036302.1;Dbxref=GeneID:114872821%2CGenbank:XP_029036302.1;Parent=rna-XM_029180469.1
NW_021683695.1	Gnomon	CDS	47682	47841	.	-	0	Name=XP_029036302.1;ID=cds-XP_029036302.1;Dbxref=GeneID:114872821%2CGenbank:XP_029036302.1;Parent=rna-XM_029180469.1
NW_021683695.1	Gnomon	CDS	47223	47549	.	-	0	Name=XP_029036302.1;ID=cds-XP_029036302.1;Dbxref=GeneID:114872821%2CGenbank:XP_029036302.1;Parent=rna-XM_029180469.1
NW_021683695.1	Gnomon	CDS	46870	47064	.	-	0	Name=XP_029036302.1;ID=cds-XP_029036302.1;Dbxref=GeneID:114872821%2CGenbank:XP_029036302.1;Parent=rna-XM_029180469.1
NW_021683695.1	Gnomon	exon	249626	252276	.	+	.	ID=exon-XM_029180390.1-9;Dbxref=GeneID:114872791%2CGenbank:XM_029180390.1;Parent=rna-XM_029180390.1
NW_021683695.1	Gnomon	exon	247188	247390	.	+	.	ID=exon-XM_029180390.1-5;Dbxref=GeneID:114872791%2CGenbank:XM_029180390.1;Parent=rna-XM_029180390.1
NW_021683695.1	Gnomon	exon	248068	248381	.	+	.	ID=exon-XM_029180390.1-6;Dbxref=GeneID:114872791%2CGenbank:XM_029180390.1;Parent=rna-XM_029180390.1
NW_021683695.1	Gnomon	exon	249020	249185	.	+	.	ID=exon-XM_029180390.1-7;Dbxref=GeneID:114872791%2CGenbank:XM_029180390.1;Parent=rna-XM_029180390.1
NW_021683695.1	Gnomon	exon	249251	249536	.	+	.	ID=exon-XM_029180390.1-8;Dbxref=GeneID:114872791%2CGenbank:XM_029180390.1;Parent=rna-XM_029180390.1
NW_021683695.1	Gnomon	exon	237254	237834	.	+	.	ID=exon-XM_029180390.1-1;Dbxref=GeneID:114872791%2CGenbank:XM_029180390.1;Parent=rna-XM_029180390.1
NW_021683695.1	Gnomon	exon	240034	240287	.	+	.	ID=exon-XM_029180390.1-2;Dbxref=GeneID:114872791%2CGenbank:XM_029180390.1;Parent=rna-XM_029180390.1
NW_021683695.1	Gnomon	exon	240468	240742	.	+	.	ID=exon-XM_029180390.1-3;Dbxref=GeneID:114872791%2CGenbank:XM_029180390.1;Parent=rna-XM_029180390.1
NW_021683695.1	Gnomon	exon	246060	246287	.	+	.	ID=exon-XM_029180390.1-4;Dbxref=GeneID:114872791%2CGenbank:XM_029180390.1;Parent=rna-XM_029180390.1
NW_021683695.1	Gnomon	exon	146118	146423	.	+	.	ID=exon-XM_029180489.1-2;Dbxref=GeneID:114872830%2CGenbank:XM_029180489.1;Parent=rna-XM_029180489.1
NW_021683695.1	Gnomon	exon	146497	146779	.	+	.	ID=exon-XM_029180489.1-3;Dbxref=GeneID:114872830%2CGenbank:XM_029180489.1;Parent=rna-XM_029180489.1
NW_021683695.1	Gnomon	exon	146855	146969	.	+	.	ID=exon-XM_029180489.1-4;Dbxref=GeneID:114872830%2CGenbank:XM_029180489.1;Parent=rna-XM_029180489.1
NW_021683695.1	Gnomon	exon	147218	147586	.	+	.	ID=exon-XM_029180489.1-5;Dbxref=GeneID:114872830%2CGenbank:XM_029180489.1;Parent=rna-XM_029180489.1
NW_021683695.1	Gnomon	exon	144843	145229	.	+	.	ID=exon-XM_029180489.1-1;Dbxref=GeneID:114872830%2CGenbank:XM_029180489.1;Parent=rna-XM_029180489.1
NW_021683695.1	Gnomon	exon	147646	147899	.	+	.	ID=exon-XM_029180489.1-6;Dbxref=GeneID:114872830%2CGenbank:XM_029180489.1;Parent=rna-XM_029180489.1
NW_021683695.1	Gnomon	exon	147962	148234	.	+	.	ID=exon-XM_029180489.1-7;Dbxref=GeneID:114872830%2CGenbank:XM_029180489.1;Parent=rna-XM_029180489.1
NW_021683695.1	Gnomon	CDS	831014	832750	.	-	0	Name=XP_029036208.1;ID=cds-XP_029036208.1;Dbxref=GeneID:114872783%2CGenbank:XP_029036208.1;Parent=rna-XM_029180375.1
NW_021683695.1	Gnomon	CDS	587	623	.	+	0	Name=XP_029036198.1;ID=cds-XP_029036198.1;Dbxref=GeneID:114872775%2CGenbank:XP_029036198.1;Parent=rna-XM_029180365.1
NW_021683695.1	Gnomon	CDS	782	823	.	+	0	Name=XP_029036198.1;ID=cds-XP_029036198.1;Dbxref=GeneID:114872775%2CGenbank:XP_029036198.1;Parent=rna-XM_029180365.1
NW_021683695.1	Gnomon	CDS	1051	1163	.	+	0	Name=XP_029036198.1;ID=cds-XP_029036198.1;Dbxref=GeneID:114872775%2CGenbank:XP_029036198.1;Parent=rna-XM_029180365.1
NW_021683695.1	Gnomon	CDS	1245	1490	.	+	0	Name=XP_029036198.1;ID=cds-XP_029036198.1;Dbxref=GeneID:114872775%2CGenbank:XP_029036198.1;Parent=rna-XM_029180365.1
NW_021683695.1	Gnomon	CDS	1566	1724	.	+	0	Name=XP_029036198.1;ID=cds-XP_029036198.1;Dbxref=GeneID:114872775%2CGenbank:XP_029036198.1;Parent=rna-XM_029180365.1
NW_021683695.1	Gnomon	mRNA	260710	281438	.	+	.	Name=XM_029180443.1;ID=rna-XM_029180443.1;Dbxref=GeneID:114872813%2CGenbank:XM_029180443.1;Parent=gene-LOC114872813
NW_021683695.1	Gnomon	CDS	235083	235286	.	+	0	Name=XP_029036197.1;ID=cds-XP_029036197.1;Dbxref=GeneID:114872774%2CGenbank:XP_029036197.1;Parent=rna-XM_029180364.1
NW_021683695.1	Gnomon	CDS	235357	235494	.	+	0	Name=XP_029036197.1;ID=cds-XP_029036197.1;Dbxref=GeneID:114872774%2CGenbank:XP_029036197.1;Parent=rna-XM_029180364.1
NW_021683695.1	Gnomon	CDS	235575	235736	.	+	0	Name=XP_029036197.1;ID=cds-XP_029036197.1;Dbxref=GeneID:114872774%2CGenbank:XP_029036197.1;Parent=rna-XM_029180364.1
NW_021683695.1	Gnomon	CDS	235811	235903	.	+	0	Name=XP_029036197.1;ID=cds-XP_029036197.1;Dbxref=GeneID:114872774%2CGenbank:XP_029036197.1;Parent=rna-XM_029180364.1
NW_021683695.1	Gnomon	CDS	235970	236038	.	+	0	Name=XP_029036197.1;ID=cds-XP_029036197.1;Dbxref=GeneID:114872774%2CGenbank:XP_029036197.1;Parent=rna-XM_029180364.1
NW_021683695.1	Gnomon	CDS	587131	587751	.	-	0	Name=XP_029036207.1;ID=cds-XP_029036207.1;Dbxref=GeneID:114872782%2CGenbank:XP_029036207.1;Parent=rna-XM_029180374.1
NW_021683695.1	Gnomon	CDS	337489	337730	.	-	0	Name=XP_029036291.1;ID=cds-XP_029036291.1;Dbxref=GeneID:114872815%2CGenbank:XP_029036291.1;Parent=rna-XM_029180458.1
NW_021683695.1	Gnomon	CDS	336998	337425	.	-	0	Name=XP_029036291.1;ID=cds-XP_029036291.1;Dbxref=GeneID:114872815%2CGenbank:XP_029036291.1;Parent=rna-XM_029180458.1
NW_021683695.1	Gnomon	CDS	336301	336806	.	-	0	Name=XP_029036291.1;ID=cds-XP_029036291.1;Dbxref=GeneID:114872815%2CGenbank:XP_029036291.1;Parent=rna-XM_029180458.1
NW_021683695.1	Gnomon	CDS	65591	65704	.	-	0	Name=XP_029036301.1;ID=cds-XP_029036301.1;Dbxref=GeneID:114872820%2CGenbank:XP_029036301.1;Parent=rna-XM_029180468.1
NW_021683695.1	Gnomon	CDS	65091	65298	.	-	0	Name=XP_029036301.1;ID=cds-XP_029036301.1;Dbxref=GeneID:114872820%2CGenbank:XP_029036301.1;Parent=rna-XM_029180468.1
NW_021683695.1	Gnomon	CDS	64680	65013	.	-	0	Name=XP_029036301.1;ID=cds-XP_029036301.1;Dbxref=GeneID:114872820%2CGenbank:XP_029036301.1;Parent=rna-XM_029180468.1
NW_021683695.1	Gnomon	CDS	63657	63951	.	-	0	Name=XP_029036301.1;ID=cds-XP_029036301.1;Dbxref=GeneID:114872820%2CGenbank:XP_029036301.1;Parent=rna-XM_029180468.1
NW_021683695.1	Gnomon	CDS	62467	63010	.	-	0	Name=XP_029036301.1;ID=cds-XP_029036301.1;Dbxref=GeneID:114872820%2CGenbank:XP_029036301.1;Parent=rna-XM_029180468.1
NW_021683695.1	Gnomon	CDS	62096	62214	.	-	0	Name=XP_029036301.1;ID=cds-XP_029036301.1;Dbxref=GeneID:114872820%2CGenbank:XP_029036301.1;Parent=rna-XM_029180468.1
NW_021683695.1	Gnomon	mRNA	263183	281438	.	+	.	Name=XM_029180444.1;ID=rna-XM_029180444.1;Dbxref=GeneID:114872813%2CGenbank:XM_029180444.1;Parent=gene-LOC114872813
NW_021683695.1	Gnomon	exon	585	623	.	+	.	ID=exon-XM_029180366.1-2;Dbxref=GeneID:114872775%2CGenbank:XM_029180366.1;Parent=rna-XM_029180366.1
NW_021683695.1	Gnomon	exon	782	823	.	+	.	ID=exon-XM_029180366.1-3;Dbxref=GeneID:114872775%2CGenbank:XM_029180366.1;Parent=rna-XM_029180366.1
NW_021683695.1	Gnomon	exon	336	487	.	+	.	ID=exon-XM_029180366.1-1;Dbxref=GeneID:114872775%2CGenbank:XM_029180366.1;Parent=rna-XM_029180366.1
NW_021683695.1	Gnomon	exon	1566	1984	.	+	.	ID=exon-XM_029180366.1-6;Dbxref=GeneID:114872775%2CGenbank:XM_029180366.1;Parent=rna-XM_029180366.1
NW_021683695.1	Gnomon	exon	1051	1163	.	+	.	ID=exon-XM_029180366.1-4;Dbxref=GeneID:114872775%2CGenbank:XM_029180366.1;Parent=rna-XM_029180366.1
NW_021683695.1	Gnomon	exon	1245	1490	.	+	.	ID=exon-XM_029180366.1-5;Dbxref=GeneID:114872775%2CGenbank:XM_029180366.1;Parent=rna-XM_029180366.1
NW_021683695.1	Gnomon	CDS	337489	337730	.	-	0	Name=XP_029036294.1;ID=cds-XP_029036294.1;Dbxref=GeneID:114872815%2CGenbank:XP_029036294.1;Parent=rna-XM_029180461.1
NW_021683695.1	Gnomon	CDS	336998	337425	.	-	0	Name=XP_029036294.1;ID=cds-XP_029036294.1;Dbxref=GeneID:114872815%2CGenbank:XP_029036294.1;Parent=rna-XM_029180461.1
NW_021683695.1	Gnomon	CDS	336301	336806	.	-	0	Name=XP_029036294.1;ID=cds-XP_029036294.1;Dbxref=GeneID:114872815%2CGenbank:XP_029036294.1;Parent=rna-XM_029180461.1
NW_021683695.1	Gnomon	CDS	43020	43172	.	-	0	Name=XP_029036304.1;ID=cds-XP_029036304.1;Dbxref=GeneID:114872822%2CGenbank:XP_029036304.1;Parent=rna-XM_029180471.1
NW_021683695.1	Gnomon	CDS	42713	42946	.	-	0	Name=XP_029036304.1;ID=cds-XP_029036304.1;Dbxref=GeneID:114872822%2CGenbank:XP_029036304.1;Parent=rna-XM_029180471.1
NW_021683695.1	Gnomon	CDS	42503	42637	.	-	0	Name=XP_029036304.1;ID=cds-XP_029036304.1;Dbxref=GeneID:114872822%2CGenbank:XP_029036304.1;Parent=rna-XM_029180471.1
NW_021683695.1	Gnomon	mRNA	256601	281438	.	+	.	Name=XM_029180445.1;ID=rna-XM_029180445.1;Dbxref=GeneID:114872813%2CGenbank:XM_029180445.1;Parent=gene-LOC114872813
NW_021683695.1	Gnomon	exon	905855	910626	.	-	.	ID=exon-XM_029180356.1-18;Dbxref=GeneID:114872770%2CGenbank:XM_029180356.1;Parent=rna-XM_029180356.1
NW_021683695.1	Gnomon	exon	912855	913256	.	-	.	ID=exon-XM_029180356.1-16;Dbxref=GeneID:114872770%2CGenbank:XM_029180356.1;Parent=rna-XM_029180356.1
NW_021683695.1	Gnomon	exon	912622	912768	.	-	.	ID=exon-XM_029180356.1-17;Dbxref=GeneID:114872770%2CGenbank:XM_029180356.1;Parent=rna-XM_029180356.1
NW_021683695.1	Gnomon	exon	915148	915378	.	-	.	ID=exon-XM_029180356.1-14;Dbxref=GeneID:114872770%2CGenbank:XM_029180356.1;Parent=rna-XM_029180356.1
NW_021683695.1	Gnomon	exon	913857	914806	.	-	.	ID=exon-XM_029180356.1-15;Dbxref=GeneID:114872770%2CGenbank:XM_029180356.1;Parent=rna-XM_029180356.1
NW_021683695.1	Gnomon	exon	917532	917735	.	-	.	ID=exon-XM_029180356.1-12;Dbxref=GeneID:114872770%2CGenbank:XM_029180356.1;Parent=rna-XM_029180356.1
NW_021683695.1	Gnomon	exon	915456	915807	.	-	.	ID=exon-XM_029180356.1-13;Dbxref=GeneID:114872770%2CGenbank:XM_029180356.1;Parent=rna-XM_029180356.1
NW_021683695.1	Gnomon	exon	921179	921592	.	-	.	ID=exon-XM_029180356.1-10;Dbxref=GeneID:114872770%2CGenbank:XM_029180356.1;Parent=rna-XM_029180356.1
NW_021683695.1	Gnomon	exon	919797	920220	.	-	.	ID=exon-XM_029180356.1-11;Dbxref=GeneID:114872770%2CGenbank:XM_029180356.1;Parent=rna-XM_029180356.1
NW_021683695.1	Gnomon	CDS	337489	337730	.	-	0	Name=XP_029036293.1;ID=cds-XP_029036293.1;Dbxref=GeneID:114872815%2CGenbank:XP_029036293.1;Parent=rna-XM_029180460.1
NW_021683695.1	Gnomon	CDS	336998	337425	.	-	0	Name=XP_029036293.1;ID=cds-XP_029036293.1;Dbxref=GeneID:114872815%2CGenbank:XP_029036293.1;Parent=rna-XM_029180460.1
NW_021683695.1	Gnomon	CDS	336301	336806	.	-	0	Name=XP_029036293.1;ID=cds-XP_029036293.1;Dbxref=GeneID:114872815%2CGenbank:XP_029036293.1;Parent=rna-XM_029180460.1
NW_021683695.1	Gnomon	CDS	58188	58282	.	-	0	Name=XP_029036303.1;ID=cds-XP_029036303.1;Dbxref=GeneID:114872821%2CGenbank:XP_029036303.1;Parent=rna-XM_029180470.1
NW_021683695.1	Gnomon	CDS	57506	57608	.	-	0	Name=XP_029036303.1;ID=cds-XP_029036303.1;Dbxref=GeneID:114872821%2CGenbank:XP_029036303.1;Parent=rna-XM_029180470.1
NW_021683695.1	Gnomon	CDS	57224	57371	.	-	0	Name=XP_029036303.1;ID=cds-XP_029036303.1;Dbxref=GeneID:114872821%2CGenbank:XP_029036303.1;Parent=rna-XM_029180470.1
NW_021683695.1	Gnomon	CDS	55523	55647	.	-	0	Name=XP_029036303.1;ID=cds-XP_029036303.1;Dbxref=GeneID:114872821%2CGenbank:XP_029036303.1;Parent=rna-XM_029180470.1
NW_021683695.1	Gnomon	CDS	48492	48593	.	-	0	Name=XP_029036303.1;ID=cds-XP_029036303.1;Dbxref=GeneID:114872821%2CGenbank:XP_029036303.1;Parent=rna-XM_029180470.1
NW_021683695.1	Gnomon	CDS	47928	48187	.	-	0	Name=XP_029036303.1;ID=cds-XP_029036303.1;Dbxref=GeneID:114872821%2CGenbank:XP_029036303.1;Parent=rna-XM_029180470.1
NW_021683695.1	Gnomon	CDS	47682	47841	.	-	0	Name=XP_029036303.1;ID=cds-XP_029036303.1;Dbxref=GeneID:114872821%2CGenbank:XP_029036303.1;Parent=rna-XM_029180470.1
NW_021683695.1	Gnomon	CDS	47223	47549	.	-	0	Name=XP_029036303.1;ID=cds-XP_029036303.1;Dbxref=GeneID:114872821%2CGenbank:XP_029036303.1;Parent=rna-XM_029180470.1
NW_021683695.1	Gnomon	CDS	46870	47064	.	-	0	Name=XP_029036303.1;ID=cds-XP_029036303.1;Dbxref=GeneID:114872821%2CGenbank:XP_029036303.1;Parent=rna-XM_029180470.1
NW_021683695.1	Gnomon	exon	249626	252276	.	+	.	ID=exon-XM_029180389.1-9;Dbxref=GeneID:114872791%2CGenbank:XM_029180389.1;Parent=rna-XM_029180389.1
NW_021683695.1	Gnomon	exon	249017	249185	.	+	.	ID=exon-XM_029180389.1-7;Dbxref=GeneID:114872791%2CGenbank:XM_029180389.1;Parent=rna-XM_029180389.1
NW_021683695.1	Gnomon	exon	249251	249536	.	+	.	ID=exon-XM_029180389.1-8;Dbxref=GeneID:114872791%2CGenbank:XM_029180389.1;Parent=rna-XM_029180389.1
NW_021683695.1	Gnomon	exon	247188	247390	.	+	.	ID=exon-XM_029180389.1-5;Dbxref=GeneID:114872791%2CGenbank:XM_029180389.1;Parent=rna-XM_029180389.1
NW_021683695.1	Gnomon	exon	248068	248381	.	+	.	ID=exon-XM_029180389.1-6;Dbxref=GeneID:114872791%2CGenbank:XM_029180389.1;Parent=rna-XM_029180389.1
NW_021683695.1	Gnomon	exon	240468	240742	.	+	.	ID=exon-XM_029180389.1-3;Dbxref=GeneID:114872791%2CGenbank:XM_029180389.1;Parent=rna-XM_029180389.1
NW_021683695.1	Gnomon	exon	246060	246287	.	+	.	ID=exon-XM_029180389.1-4;Dbxref=GeneID:114872791%2CGenbank:XM_029180389.1;Parent=rna-XM_029180389.1
NW_021683695.1	Gnomon	exon	237254	237834	.	+	.	ID=exon-XM_029180389.1-1;Dbxref=GeneID:114872791%2CGenbank:XM_029180389.1;Parent=rna-XM_029180389.1
NW_021683695.1	Gnomon	exon	240034	240287	.	+	.	ID=exon-XM_029180389.1-2;Dbxref=GeneID:114872791%2CGenbank:XM_029180389.1;Parent=rna-XM_029180389.1
NW_021683695.1	Gnomon	exon	598808	598896	.	-	.	ID=exon-XM_029180418.1-8;Dbxref=GeneID:114872807%2CGenbank:XM_029180418.1;Parent=rna-XM_029180418.1
NW_021683695.1	Gnomon	exon	598590	598731	.	-	.	ID=exon-XM_029180418.1-9;Dbxref=GeneID:114872807%2CGenbank:XM_029180418.1;Parent=rna-XM_029180418.1
NW_021683695.1	Gnomon	exon	276520	276676	.	+	.	ID=exon-XM_029180442.1-7;Dbxref=GeneID:114872813%2CGenbank:XM_029180442.1;Parent=rna-XM_029180442.1
NW_021683695.1	Gnomon	exon	657023	657074	.	-	.	ID=exon-XM_029180418.1-4;Dbxref=GeneID:114872807%2CGenbank:XM_029180418.1;Parent=rna-XM_029180418.1
NW_021683695.1	Gnomon	exon	276735	277228	.	+	.	ID=exon-XM_029180442.1-8;Dbxref=GeneID:114872813%2CGenbank:XM_029180442.1;Parent=rna-XM_029180442.1
NW_021683695.1	Gnomon	exon	640950	641120	.	-	.	ID=exon-XM_029180418.1-5;Dbxref=GeneID:114872807%2CGenbank:XM_029180418.1;Parent=rna-XM_029180418.1
NW_021683695.1	Gnomon	exon	276121	276229	.	+	.	ID=exon-XM_029180442.1-5;Dbxref=GeneID:114872813%2CGenbank:XM_029180442.1;Parent=rna-XM_029180442.1
NW_021683695.1	Gnomon	exon	608295	608382	.	-	.	ID=exon-XM_029180418.1-6;Dbxref=GeneID:114872807%2CGenbank:XM_029180418.1;Parent=rna-XM_029180418.1
NW_021683695.1	Gnomon	exon	276295	276455	.	+	.	ID=exon-XM_029180442.1-6;Dbxref=GeneID:114872813%2CGenbank:XM_029180442.1;Parent=rna-XM_029180442.1
NW_021683695.1	Gnomon	exon	600412	600516	.	-	.	ID=exon-XM_029180418.1-7;Dbxref=GeneID:114872807%2CGenbank:XM_029180418.1;Parent=rna-XM_029180418.1
NW_021683695.1	Gnomon	exon	264929	265074	.	+	.	ID=exon-XM_029180442.1-3;Dbxref=GeneID:114872813%2CGenbank:XM_029180442.1;Parent=rna-XM_029180442.1
NW_021683695.1	Gnomon	exon	275333	275663	.	+	.	ID=exon-XM_029180442.1-4;Dbxref=GeneID:114872813%2CGenbank:XM_029180442.1;Parent=rna-XM_029180442.1
NW_021683695.1	Gnomon	exon	712482	712764	.	-	.	ID=exon-XM_029180418.1-1;Dbxref=GeneID:114872807%2CGenbank:XM_029180418.1;Parent=rna-XM_029180418.1
NW_021683695.1	Gnomon	exon	260711	261032	.	+	.	ID=exon-XM_029180442.1-1;Dbxref=GeneID:114872813%2CGenbank:XM_029180442.1;Parent=rna-XM_029180442.1
NW_021683695.1	Gnomon	exon	693775	693957	.	-	.	ID=exon-XM_029180418.1-2;Dbxref=GeneID:114872807%2CGenbank:XM_029180418.1;Parent=rna-XM_029180418.1
NW_021683695.1	Gnomon	exon	264233	264468	.	+	.	ID=exon-XM_029180442.1-2;Dbxref=GeneID:114872813%2CGenbank:XM_029180442.1;Parent=rna-XM_029180442.1
NW_021683695.1	Gnomon	exon	658253	658349	.	-	.	ID=exon-XM_029180418.1-3;Dbxref=GeneID:114872807%2CGenbank:XM_029180418.1;Parent=rna-XM_029180418.1
NW_021683695.1	Gnomon	exon	277382	277709	.	+	.	ID=exon-XM_029180442.1-9;Dbxref=GeneID:114872813%2CGenbank:XM_029180442.1;Parent=rna-XM_029180442.1
NW_021683695.1	Gnomon	mRNA	263183	281438	.	+	.	Name=XM_029180446.1;ID=rna-XM_029180446.1;Dbxref=GeneID:114872813%2CGenbank:XM_029180446.1;Parent=gene-LOC114872813
NW_021683695.1	Gnomon	CDS	3280	3343	.	+	0	Name=XP_029036209.1;ID=cds-XP_029036209.1;Dbxref=GeneID:114872784%2CGenbank:XP_029036209.1;Parent=rna-XM_029180376.1
NW_021683695.1	Gnomon	CDS	3417	3554	.	+	0	Name=XP_029036209.1;ID=cds-XP_029036209.1;Dbxref=GeneID:114872784%2CGenbank:XP_029036209.1;Parent=rna-XM_029180376.1
NW_021683695.1	Gnomon	CDS	3990	4142	.	+	0	Name=XP_029036209.1;ID=cds-XP_029036209.1;Dbxref=GeneID:114872784%2CGenbank:XP_029036209.1;Parent=rna-XM_029180376.1
NW_021683695.1	Gnomon	CDS	4218	4490	.	+	0	Name=XP_029036209.1;ID=cds-XP_029036209.1;Dbxref=GeneID:114872784%2CGenbank:XP_029036209.1;Parent=rna-XM_029180376.1
NW_021683695.1	Gnomon	CDS	4578	4694	.	+	0	Name=XP_029036209.1;ID=cds-XP_029036209.1;Dbxref=GeneID:114872784%2CGenbank:XP_029036209.1;Parent=rna-XM_029180376.1
NW_021683695.1	Gnomon	CDS	4754	4884	.	+	0	Name=XP_029036209.1;ID=cds-XP_029036209.1;Dbxref=GeneID:114872784%2CGenbank:XP_029036209.1;Parent=rna-XM_029180376.1
NW_021683695.1	Gnomon	CDS	4957	5019	.	+	0	Name=XP_029036209.1;ID=cds-XP_029036209.1;Dbxref=GeneID:114872784%2CGenbank:XP_029036209.1;Parent=rna-XM_029180376.1
NW_021683695.1	Gnomon	CDS	5093	5153	.	+	0	Name=XP_029036209.1;ID=cds-XP_029036209.1;Dbxref=GeneID:114872784%2CGenbank:XP_029036209.1;Parent=rna-XM_029180376.1
NW_021683695.1	Gnomon	CDS	5221	5384	.	+	0	Name=XP_029036209.1;ID=cds-XP_029036209.1;Dbxref=GeneID:114872784%2CGenbank:XP_029036209.1;Parent=rna-XM_029180376.1
NW_021683695.1	Gnomon	CDS	5451	5574	.	+	0	Name=XP_029036209.1;ID=cds-XP_029036209.1;Dbxref=GeneID:114872784%2CGenbank:XP_029036209.1;Parent=rna-XM_029180376.1
NW_021683695.1	Gnomon	CDS	5643	5818	.	+	0	Name=XP_029036209.1;ID=cds-XP_029036209.1;Dbxref=GeneID:114872784%2CGenbank:XP_029036209.1;Parent=rna-XM_029180376.1
NW_021683695.1	Gnomon	CDS	5914	6090	.	+	0	Name=XP_029036209.1;ID=cds-XP_029036209.1;Dbxref=GeneID:114872784%2CGenbank:XP_029036209.1;Parent=rna-XM_029180376.1
NW_021683695.1	Gnomon	CDS	6326	6443	.	+	0	Name=XP_029036209.1;ID=cds-XP_029036209.1;Dbxref=GeneID:114872784%2CGenbank:XP_029036209.1;Parent=rna-XM_029180376.1
NW_021683695.1	Gnomon	CDS	6505	6711	.	+	0	Name=XP_029036209.1;ID=cds-XP_029036209.1;Dbxref=GeneID:114872784%2CGenbank:XP_029036209.1;Parent=rna-XM_029180376.1
NW_021683695.1	Gnomon	CDS	6969	7066	.	+	0	Name=XP_029036209.1;ID=cds-XP_029036209.1;Dbxref=GeneID:114872784%2CGenbank:XP_029036209.1;Parent=rna-XM_029180376.1
NW_021683695.1	Gnomon	CDS	7144	7263	.	+	0	Name=XP_029036209.1;ID=cds-XP_029036209.1;Dbxref=GeneID:114872784%2CGenbank:XP_029036209.1;Parent=rna-XM_029180376.1
NW_021683695.1	Gnomon	CDS	587	623	.	+	0	Name=XP_029036199.1;ID=cds-XP_029036199.1;Dbxref=GeneID:114872775%2CGenbank:XP_029036199.1;Parent=rna-XM_029180366.1
NW_021683695.1	Gnomon	CDS	782	823	.	+	0	Name=XP_029036199.1;ID=cds-XP_029036199.1;Dbxref=GeneID:114872775%2CGenbank:XP_029036199.1;Parent=rna-XM_029180366.1
NW_021683695.1	Gnomon	CDS	1051	1163	.	+	0	Name=XP_029036199.1;ID=cds-XP_029036199.1;Dbxref=GeneID:114872775%2CGenbank:XP_029036199.1;Parent=rna-XM_029180366.1
NW_021683695.1	Gnomon	CDS	1245	1490	.	+	0	Name=XP_029036199.1;ID=cds-XP_029036199.1;Dbxref=GeneID:114872775%2CGenbank:XP_029036199.1;Parent=rna-XM_029180366.1
NW_021683695.1	Gnomon	CDS	1566	1724	.	+	0	Name=XP_029036199.1;ID=cds-XP_029036199.1;Dbxref=GeneID:114872775%2CGenbank:XP_029036199.1;Parent=rna-XM_029180366.1
NW_021683695.1	Gnomon	CDS	27230	27356	.	-	0	Name=XP_029036204.1;ID=cds-XP_029036204.1;Dbxref=GeneID:114872779%2CGenbank:XP_029036204.1;Parent=rna-XM_029180371.1
NW_021683695.1	Gnomon	CDS	26908	27154	.	-	0	Name=XP_029036204.1;ID=cds-XP_029036204.1;Dbxref=GeneID:114872779%2CGenbank:XP_029036204.1;Parent=rna-XM_029180371.1
NW_021683695.1	Gnomon	CDS	26191	26839	.	-	0	Name=XP_029036204.1;ID=cds-XP_029036204.1;Dbxref=GeneID:114872779%2CGenbank:XP_029036204.1;Parent=rna-XM_029180371.1
NW_021683695.1	Gnomon	CDS	233936	234031	.	-	0	Name=XP_029036194.1;ID=cds-XP_029036194.1;Dbxref=GeneID:114872773%2CGenbank:XP_029036194.1;Parent=rna-XM_029180361.1
NW_021683695.1	Gnomon	CDS	233670	233858	.	-	0	Name=XP_029036194.1;ID=cds-XP_029036194.1;Dbxref=GeneID:114872773%2CGenbank:XP_029036194.1;Parent=rna-XM_029180361.1
NW_021683695.1	Gnomon	CDS	233407	233609	.	-	0	Name=XP_029036194.1;ID=cds-XP_029036194.1;Dbxref=GeneID:114872773%2CGenbank:XP_029036194.1;Parent=rna-XM_029180361.1
NW_021683695.1	Gnomon	CDS	233150	233336	.	-	0	Name=XP_029036194.1;ID=cds-XP_029036194.1;Dbxref=GeneID:114872773%2CGenbank:XP_029036194.1;Parent=rna-XM_029180361.1
NW_021683695.1	Gnomon	CDS	232981	233067	.	-	0	Name=XP_029036194.1;ID=cds-XP_029036194.1;Dbxref=GeneID:114872773%2CGenbank:XP_029036194.1;Parent=rna-XM_029180361.1
NW_021683695.1	Gnomon	exon	43867	44006	.	+	.	ID=exon-XM_029180466.1-1;Dbxref=GeneID:114872819%2CGenbank:XM_029180466.1;Parent=rna-XM_029180466.1
NW_021683695.1	Gnomon	exon	44169	44884	.	+	.	ID=exon-XM_029180466.1-2;Dbxref=GeneID:114872819%2CGenbank:XM_029180466.1;Parent=rna-XM_029180466.1
NW_021683695.1	Gnomon	exon	45104	45316	.	+	.	ID=exon-XM_029180466.1-3;Dbxref=GeneID:114872819%2CGenbank:XM_029180466.1;Parent=rna-XM_029180466.1
NW_021683695.1	Gnomon	exon	45571	45781	.	+	.	ID=exon-XM_029180466.1-4;Dbxref=GeneID:114872819%2CGenbank:XM_029180466.1;Parent=rna-XM_029180466.1
NW_021683695.1	Gnomon	exon	45870	46304	.	+	.	ID=exon-XM_029180466.1-5;Dbxref=GeneID:114872819%2CGenbank:XM_029180466.1;Parent=rna-XM_029180466.1
NW_021683695.1	Gnomon	exon	46387	46809	.	+	.	ID=exon-XM_029180466.1-6;Dbxref=GeneID:114872819%2CGenbank:XM_029180466.1;Parent=rna-XM_029180466.1
NW_021683695.1	Gnomon	exon	1245	1490	.	+	.	ID=exon-XM_029180365.1-5;Dbxref=GeneID:114872775%2CGenbank:XM_029180365.1;Parent=rna-XM_029180365.1
NW_021683695.1	Gnomon	exon	1566	1984	.	+	.	ID=exon-XM_029180365.1-6;Dbxref=GeneID:114872775%2CGenbank:XM_029180365.1;Parent=rna-XM_029180365.1
NW_021683695.1	Gnomon	exon	337	510	.	+	.	ID=exon-XM_029180365.1-1;Dbxref=GeneID:114872775%2CGenbank:XM_029180365.1;Parent=rna-XM_029180365.1
NW_021683695.1	Gnomon	exon	585	623	.	+	.	ID=exon-XM_029180365.1-2;Dbxref=GeneID:114872775%2CGenbank:XM_029180365.1;Parent=rna-XM_029180365.1
NW_021683695.1	Gnomon	exon	782	823	.	+	.	ID=exon-XM_029180365.1-3;Dbxref=GeneID:114872775%2CGenbank:XM_029180365.1;Parent=rna-XM_029180365.1
NW_021683695.1	Gnomon	exon	1051	1163	.	+	.	ID=exon-XM_029180365.1-4;Dbxref=GeneID:114872775%2CGenbank:XM_029180365.1;Parent=rna-XM_029180365.1
NW_021683695.1	Gnomon	mRNA	269006	281438	.	+	.	Name=XM_029180447.1;ID=rna-XM_029180447.1;Dbxref=GeneID:114872813%2CGenbank:XM_029180447.1;Parent=gene-LOC114872813
NW_021683695.1	Gnomon	CDS	205016	205366	.	+	0	Name=XP_029036193.1;ID=cds-XP_029036193.1;Dbxref=GeneID:114872772%2CGenbank:XP_029036193.1;Parent=rna-XM_029180360.1
NW_021683695.1	Gnomon	CDS	205565	206020	.	+	0	Name=XP_029036193.1;ID=cds-XP_029036193.1;Dbxref=GeneID:114872772%2CGenbank:XP_029036193.1;Parent=rna-XM_029180360.1
NW_021683695.1	Gnomon	CDS	206095	207743	.	+	0	Name=XP_029036193.1;ID=cds-XP_029036193.1;Dbxref=GeneID:114872772%2CGenbank:XP_029036193.1;Parent=rna-XM_029180360.1
NW_021683695.1	Gnomon	CDS	208190	208281	.	+	0	Name=XP_029036193.1;ID=cds-XP_029036193.1;Dbxref=GeneID:114872772%2CGenbank:XP_029036193.1;Parent=rna-XM_029180360.1
NW_021683695.1	Gnomon	CDS	219956	220033	.	+	0	Name=XP_029036193.1;ID=cds-XP_029036193.1;Dbxref=GeneID:114872772%2CGenbank:XP_029036193.1;Parent=rna-XM_029180360.1
NW_021683695.1	Gnomon	CDS	227324	227935	.	+	0	Name=XP_029036193.1;ID=cds-XP_029036193.1;Dbxref=GeneID:114872772%2CGenbank:XP_029036193.1;Parent=rna-XM_029180360.1
NW_021683695.1	Gnomon	CDS	228017	228921	.	+	0	Name=XP_029036193.1;ID=cds-XP_029036193.1;Dbxref=GeneID:114872772%2CGenbank:XP_029036193.1;Parent=rna-XM_029180360.1
NW_021683695.1	Gnomon	CDS	228992	231452	.	+	0	Name=XP_029036193.1;ID=cds-XP_029036193.1;Dbxref=GeneID:114872772%2CGenbank:XP_029036193.1;Parent=rna-XM_029180360.1
NW_021683695.1	Gnomon	CDS	231549	231704	.	+	0	Name=XP_029036193.1;ID=cds-XP_029036193.1;Dbxref=GeneID:114872772%2CGenbank:XP_029036193.1;Parent=rna-XM_029180360.1
NW_021683695.1	Gnomon	CDS	231833	232002	.	+	0	Name=XP_029036193.1;ID=cds-XP_029036193.1;Dbxref=GeneID:114872772%2CGenbank:XP_029036193.1;Parent=rna-XM_029180360.1
NW_021683695.1	Gnomon	mRNA	264993	281438	.	+	.	Name=XM_029180448.1;ID=rna-XM_029180448.1;Dbxref=GeneID:114872813%2CGenbank:XM_029180448.1;Parent=gene-LOC114872813
NW_021683695.1	Gnomon	exon	32266	33663	.	-	.	ID=exon-XM_029180464.1-14;Dbxref=GeneID:114872818%2CGenbank:XM_029180464.1;Parent=rna-XM_029180464.1
NW_021683695.1	Gnomon	exon	36030	36225	.	-	.	ID=exon-XM_029180464.1-10;Dbxref=GeneID:114872818%2CGenbank:XM_029180464.1;Parent=rna-XM_029180464.1
NW_021683695.1	Gnomon	exon	35476	35922	.	-	.	ID=exon-XM_029180464.1-11;Dbxref=GeneID:114872818%2CGenbank:XM_029180464.1;Parent=rna-XM_029180464.1
NW_021683695.1	Gnomon	exon	34901	35408	.	-	.	ID=exon-XM_029180464.1-12;Dbxref=GeneID:114872818%2CGenbank:XM_029180464.1;Parent=rna-XM_029180464.1
NW_021683695.1	Gnomon	exon	33749	34832	.	-	.	ID=exon-XM_029180464.1-13;Dbxref=GeneID:114872818%2CGenbank:XM_029180464.1;Parent=rna-XM_029180464.1
NW_021683695.1	Gnomon	CDS	235083	235286	.	+	0	Name=XP_029036196.1;ID=cds-XP_029036196.1;Dbxref=GeneID:114872774%2CGenbank:XP_029036196.1;Parent=rna-XM_029180363.1
NW_021683695.1	Gnomon	CDS	235357	235494	.	+	0	Name=XP_029036196.1;ID=cds-XP_029036196.1;Dbxref=GeneID:114872774%2CGenbank:XP_029036196.1;Parent=rna-XM_029180363.1
NW_021683695.1	Gnomon	CDS	235575	235736	.	+	0	Name=XP_029036196.1;ID=cds-XP_029036196.1;Dbxref=GeneID:114872774%2CGenbank:XP_029036196.1;Parent=rna-XM_029180363.1
NW_021683695.1	Gnomon	CDS	235811	235903	.	+	0	Name=XP_029036196.1;ID=cds-XP_029036196.1;Dbxref=GeneID:114872774%2CGenbank:XP_029036196.1;Parent=rna-XM_029180363.1
NW_021683695.1	Gnomon	CDS	235970	236038	.	+	0	Name=XP_029036196.1;ID=cds-XP_029036196.1;Dbxref=GeneID:114872774%2CGenbank:XP_029036196.1;Parent=rna-XM_029180363.1
NW_021683695.1	Gnomon	CDS	387661	387946	.	-	0	Name=XP_029036206.1;ID=cds-XP_029036206.1;Dbxref=GeneID:114872781%2CGenbank:XP_029036206.1;Parent=rna-XM_029180373.1
NW_021683695.1	Gnomon	CDS	384838	384980	.	-	0	Name=XP_029036206.1;ID=cds-XP_029036206.1;Dbxref=GeneID:114872781%2CGenbank:XP_029036206.1;Parent=rna-XM_029180373.1
NW_021683695.1	Gnomon	CDS	337489	337730	.	-	0	Name=XP_029036290.1;ID=cds-XP_029036290.1;Dbxref=GeneID:114872815%2CGenbank:XP_029036290.1;Parent=rna-XM_029180457.1
NW_021683695.1	Gnomon	CDS	336998	337425	.	-	0	Name=XP_029036290.1;ID=cds-XP_029036290.1;Dbxref=GeneID:114872815%2CGenbank:XP_029036290.1;Parent=rna-XM_029180457.1
NW_021683695.1	Gnomon	CDS	336301	336806	.	-	0	Name=XP_029036290.1;ID=cds-XP_029036290.1;Dbxref=GeneID:114872815%2CGenbank:XP_029036290.1;Parent=rna-XM_029180457.1
NW_021683695.1	Gnomon	CDS	65591	65704	.	-	0	Name=XP_029036300.1;ID=cds-XP_029036300.1;Dbxref=GeneID:114872820%2CGenbank:XP_029036300.1;Parent=rna-XM_029180467.1
NW_021683695.1	Gnomon	CDS	65091	65298	.	-	0	Name=XP_029036300.1;ID=cds-XP_029036300.1;Dbxref=GeneID:114872820%2CGenbank:XP_029036300.1;Parent=rna-XM_029180467.1
NW_021683695.1	Gnomon	CDS	64680	65013	.	-	0	Name=XP_029036300.1;ID=cds-XP_029036300.1;Dbxref=GeneID:114872820%2CGenbank:XP_029036300.1;Parent=rna-XM_029180467.1
NW_021683695.1	Gnomon	CDS	63657	63951	.	-	0	Name=XP_029036300.1;ID=cds-XP_029036300.1;Dbxref=GeneID:114872820%2CGenbank:XP_029036300.1;Parent=rna-XM_029180467.1
NW_021683695.1	Gnomon	CDS	62467	63010	.	-	0	Name=XP_029036300.1;ID=cds-XP_029036300.1;Dbxref=GeneID:114872820%2CGenbank:XP_029036300.1;Parent=rna-XM_029180467.1
NW_021683695.1	Gnomon	CDS	62096	62214	.	-	0	Name=XP_029036300.1;ID=cds-XP_029036300.1;Dbxref=GeneID:114872820%2CGenbank:XP_029036300.1;Parent=rna-XM_029180467.1
NW_021683695.1	Gnomon	mRNA	272447	281438	.	+	.	Name=XM_029180449.1;ID=rna-XM_029180449.1;Dbxref=GeneID:114872813%2CGenbank:XM_029180449.1;Parent=gene-LOC114872813
NW_021683695.1	Gnomon	exon	146118	146423	.	+	.	ID=exon-XM_029180490.1-2;Dbxref=GeneID:114872830%2CGenbank:XM_029180490.1;Parent=rna-XM_029180490.1
NW_021683695.1	Gnomon	exon	146497	146779	.	+	.	ID=exon-XM_029180490.1-3;Dbxref=GeneID:114872830%2CGenbank:XM_029180490.1;Parent=rna-XM_029180490.1
NW_021683695.1	Gnomon	exon	144415	144765	.	+	.	ID=exon-XM_029180490.1-1;Dbxref=GeneID:114872830%2CGenbank:XM_029180490.1;Parent=rna-XM_029180490.1
NW_021683695.1	Gnomon	exon	147646	147899	.	+	.	ID=exon-XM_029180490.1-6;Dbxref=GeneID:114872830%2CGenbank:XM_029180490.1;Parent=rna-XM_029180490.1
NW_021683695.1	Gnomon	exon	147962	148234	.	+	.	ID=exon-XM_029180490.1-7;Dbxref=GeneID:114872830%2CGenbank:XM_029180490.1;Parent=rna-XM_029180490.1
NW_021683695.1	Gnomon	exon	146855	146969	.	+	.	ID=exon-XM_029180490.1-4;Dbxref=GeneID:114872830%2CGenbank:XM_029180490.1;Parent=rna-XM_029180490.1
NW_021683695.1	Gnomon	exon	147218	147586	.	+	.	ID=exon-XM_029180490.1-5;Dbxref=GeneID:114872830%2CGenbank:XM_029180490.1;Parent=rna-XM_029180490.1
NW_021683695.1	Gnomon	CDS	27230	27356	.	-	0	Name=XP_029036205.1;ID=cds-XP_029036205.1;Dbxref=GeneID:114872779%2CGenbank:XP_029036205.1;Parent=rna-XM_029180372.1
NW_021683695.1	Gnomon	CDS	26908	27154	.	-	0	Name=XP_029036205.1;ID=cds-XP_029036205.1;Dbxref=GeneID:114872779%2CGenbank:XP_029036205.1;Parent=rna-XM_029180372.1
NW_021683695.1	Gnomon	CDS	26191	26839	.	-	0	Name=XP_029036205.1;ID=cds-XP_029036205.1;Dbxref=GeneID:114872779%2CGenbank:XP_029036205.1;Parent=rna-XM_029180372.1
NW_021683695.1	Gnomon	CDS	235083	235286	.	+	0	Name=XP_029036195.1;ID=cds-XP_029036195.1;Dbxref=GeneID:114872774%2CGenbank:XP_029036195.1;Parent=rna-XM_029180362.1
NW_021683695.1	Gnomon	CDS	235357	235494	.	+	0	Name=XP_029036195.1;ID=cds-XP_029036195.1;Dbxref=GeneID:114872774%2CGenbank:XP_029036195.1;Parent=rna-XM_029180362.1
NW_021683695.1	Gnomon	CDS	235575	235736	.	+	0	Name=XP_029036195.1;ID=cds-XP_029036195.1;Dbxref=GeneID:114872774%2CGenbank:XP_029036195.1;Parent=rna-XM_029180362.1
NW_021683695.1	Gnomon	CDS	235811	235903	.	+	0	Name=XP_029036195.1;ID=cds-XP_029036195.1;Dbxref=GeneID:114872774%2CGenbank:XP_029036195.1;Parent=rna-XM_029180362.1
NW_021683695.1	Gnomon	CDS	235970	236038	.	+	0	Name=XP_029036195.1;ID=cds-XP_029036195.1;Dbxref=GeneID:114872774%2CGenbank:XP_029036195.1;Parent=rna-XM_029180362.1
NW_021683695.1	Gnomon	exon	38113	38412	.	-	.	ID=exon-XM_029180464.1-5;Dbxref=GeneID:114872818%2CGenbank:XM_029180464.1;Parent=rna-XM_029180464.1
NW_021683695.1	Gnomon	exon	37444	38006	.	-	.	ID=exon-XM_029180464.1-6;Dbxref=GeneID:114872818%2CGenbank:XM_029180464.1;Parent=rna-XM_029180464.1
NW_021683695.1	Gnomon	exon	37181	37360	.	-	.	ID=exon-XM_029180464.1-7;Dbxref=GeneID:114872818%2CGenbank:XM_029180464.1;Parent=rna-XM_029180464.1
NW_021683695.1	Gnomon	exon	36791	37116	.	-	.	ID=exon-XM_029180464.1-8;Dbxref=GeneID:114872818%2CGenbank:XM_029180464.1;Parent=rna-XM_029180464.1
NW_021683695.1	Gnomon	exon	41605	42383	.	-	.	ID=exon-XM_029180464.1-1;Dbxref=GeneID:114872818%2CGenbank:XM_029180464.1;Parent=rna-XM_029180464.1
NW_021683695.1	Gnomon	exon	40287	40414	.	-	.	ID=exon-XM_029180464.1-2;Dbxref=GeneID:114872818%2CGenbank:XM_029180464.1;Parent=rna-XM_029180464.1
NW_021683695.1	Gnomon	exon	39526	39570	.	-	.	ID=exon-XM_029180464.1-3;Dbxref=GeneID:114872818%2CGenbank:XM_029180464.1;Parent=rna-XM_029180464.1
NW_021683695.1	Gnomon	exon	38491	38713	.	-	.	ID=exon-XM_029180464.1-4;Dbxref=GeneID:114872818%2CGenbank:XM_029180464.1;Parent=rna-XM_029180464.1
NW_021683695.1	Gnomon	exon	36303	36713	.	-	.	ID=exon-XM_029180464.1-9;Dbxref=GeneID:114872818%2CGenbank:XM_029180464.1;Parent=rna-XM_029180464.1
NW_021683695.1	Gnomon	mRNA	144843	148234	.	+	.	Name=XM_029180486.1;ID=rna-XM_029180486.1;Dbxref=GeneID:114872830%2CGenbank:XM_029180486.1;Parent=gene-LOC114872830
NW_021683695.1	Gnomon	CDS	587	623	.	+	0	Name=XP_029036200.1;ID=cds-XP_029036200.1;Dbxref=GeneID:114872775%2CGenbank:XP_029036200.1;Parent=rna-XM_029180367.1
NW_021683695.1	Gnomon	CDS	782	823	.	+	0	Name=XP_029036200.1;ID=cds-XP_029036200.1;Dbxref=GeneID:114872775%2CGenbank:XP_029036200.1;Parent=rna-XM_029180367.1
NW_021683695.1	Gnomon	CDS	1051	1163	.	+	0	Name=XP_029036200.1;ID=cds-XP_029036200.1;Dbxref=GeneID:114872775%2CGenbank:XP_029036200.1;Parent=rna-XM_029180367.1
NW_021683695.1	Gnomon	CDS	1245	1490	.	+	0	Name=XP_029036200.1;ID=cds-XP_029036200.1;Dbxref=GeneID:114872775%2CGenbank:XP_029036200.1;Parent=rna-XM_029180367.1
NW_021683695.1	Gnomon	CDS	1566	1724	.	+	0	Name=XP_029036200.1;ID=cds-XP_029036200.1;Dbxref=GeneID:114872775%2CGenbank:XP_029036200.1;Parent=rna-XM_029180367.1
NW_021683695.1	Gnomon	CDS	926794	926915	.	-	0	Name=XP_029036190.1;ID=cds-XP_029036190.1;Dbxref=GeneID:114872770%2CGenbank:XP_029036190.1;Parent=rna-XM_029180357.1
NW_021683695.1	Gnomon	CDS	924365	924449	.	-	0	Name=XP_029036190.1;ID=cds-XP_029036190.1;Dbxref=GeneID:114872770%2CGenbank:XP_029036190.1;Parent=rna-XM_029180357.1
NW_021683695.1	Gnomon	CDS	923615	923808	.	-	0	Name=XP_029036190.1;ID=cds-XP_029036190.1;Dbxref=GeneID:114872770%2CGenbank:XP_029036190.1;Parent=rna-XM_029180357.1
NW_021683695.1	Gnomon	CDS	922685	922933	.	-	0	Name=XP_029036190.1;ID=cds-XP_029036190.1;Dbxref=GeneID:114872770%2CGenbank:XP_029036190.1;Parent=rna-XM_029180357.1
NW_021683695.1	Gnomon	CDS	921179	921592	.	-	0	Name=XP_029036190.1;ID=cds-XP_029036190.1;Dbxref=GeneID:114872770%2CGenbank:XP_029036190.1;Parent=rna-XM_029180357.1
NW_021683695.1	Gnomon	CDS	919797	920220	.	-	0	Name=XP_029036190.1;ID=cds-XP_029036190.1;Dbxref=GeneID:114872770%2CGenbank:XP_029036190.1;Parent=rna-XM_029180357.1
NW_021683695.1	Gnomon	CDS	917532	917735	.	-	0	Name=XP_029036190.1;ID=cds-XP_029036190.1;Dbxref=GeneID:114872770%2CGenbank:XP_029036190.1;Parent=rna-XM_029180357.1
NW_021683695.1	Gnomon	CDS	915456	915807	.	-	0	Name=XP_029036190.1;ID=cds-XP_029036190.1;Dbxref=GeneID:114872770%2CGenbank:XP_029036190.1;Parent=rna-XM_029180357.1
NW_021683695.1	Gnomon	CDS	915148	915378	.	-	0	Name=XP_029036190.1;ID=cds-XP_029036190.1;Dbxref=GeneID:114872770%2CGenbank:XP_029036190.1;Parent=rna-XM_029180357.1
NW_021683695.1	Gnomon	CDS	913857	914806	.	-	0	Name=XP_029036190.1;ID=cds-XP_029036190.1;Dbxref=GeneID:114872770%2CGenbank:XP_029036190.1;Parent=rna-XM_029180357.1
NW_021683695.1	Gnomon	CDS	912855	913256	.	-	0	Name=XP_029036190.1;ID=cds-XP_029036190.1;Dbxref=GeneID:114872770%2CGenbank:XP_029036190.1;Parent=rna-XM_029180357.1
NW_021683695.1	Gnomon	CDS	912622	912768	.	-	0	Name=XP_029036190.1;ID=cds-XP_029036190.1;Dbxref=GeneID:114872770%2CGenbank:XP_029036190.1;Parent=rna-XM_029180357.1
NW_021683695.1	Gnomon	CDS	910423	910626	.	-	0	Name=XP_029036190.1;ID=cds-XP_029036190.1;Dbxref=GeneID:114872770%2CGenbank:XP_029036190.1;Parent=rna-XM_029180357.1
NW_021683695.1	Gnomon	exon	237253	237834	.	+	.	ID=exon-XM_029180388.1-1;Dbxref=GeneID:114872791%2CGenbank:XM_029180388.1;Parent=rna-XM_029180388.1
NW_021683695.1	Gnomon	exon	240034	240287	.	+	.	ID=exon-XM_029180388.1-2;Dbxref=GeneID:114872791%2CGenbank:XM_029180388.1;Parent=rna-XM_029180388.1
NW_021683695.1	Gnomon	exon	240468	240742	.	+	.	ID=exon-XM_029180388.1-3;Dbxref=GeneID:114872791%2CGenbank:XM_029180388.1;Parent=rna-XM_029180388.1
NW_021683695.1	Gnomon	exon	246060	246287	.	+	.	ID=exon-XM_029180388.1-4;Dbxref=GeneID:114872791%2CGenbank:XM_029180388.1;Parent=rna-XM_029180388.1
NW_021683695.1	Gnomon	exon	247188	247390	.	+	.	ID=exon-XM_029180388.1-5;Dbxref=GeneID:114872791%2CGenbank:XM_029180388.1;Parent=rna-XM_029180388.1
NW_021683695.1	Gnomon	exon	247516	247542	.	+	.	ID=exon-XM_029180388.1-6;Dbxref=GeneID:114872791%2CGenbank:XM_029180388.1;Parent=rna-XM_029180388.1
NW_021683695.1	Gnomon	exon	248068	248381	.	+	.	ID=exon-XM_029180388.1-7;Dbxref=GeneID:114872791%2CGenbank:XM_029180388.1;Parent=rna-XM_029180388.1
NW_021683695.1	Gnomon	exon	249020	249185	.	+	.	ID=exon-XM_029180388.1-8;Dbxref=GeneID:114872791%2CGenbank:XM_029180388.1;Parent=rna-XM_029180388.1
NW_021683695.1	Gnomon	exon	249251	249536	.	+	.	ID=exon-XM_029180388.1-9;Dbxref=GeneID:114872791%2CGenbank:XM_029180388.1;Parent=rna-XM_029180388.1
NW_021683695.1	Gnomon	exon	428191	428613	.	+	.	ID=exon-XM_029180435.1-18;Dbxref=GeneID:114872810%2CGenbank:XM_029180435.1;Parent=rna-XM_029180435.1
NW_021683695.1	Gnomon	exon	426632	426855	.	+	.	ID=exon-XM_029180435.1-16;Dbxref=GeneID:114872810%2CGenbank:XM_029180435.1;Parent=rna-XM_029180435.1
NW_021683695.1	Gnomon	exon	427436	427723	.	+	.	ID=exon-XM_029180435.1-17;Dbxref=GeneID:114872810%2CGenbank:XM_029180435.1;Parent=rna-XM_029180435.1
NW_021683695.1	Gnomon	exon	425760	426032	.	+	.	ID=exon-XM_029180435.1-14;Dbxref=GeneID:114872810%2CGenbank:XM_029180435.1;Parent=rna-XM_029180435.1
NW_021683695.1	Gnomon	exon	426205	426370	.	+	.	ID=exon-XM_029180435.1-15;Dbxref=GeneID:114872810%2CGenbank:XM_029180435.1;Parent=rna-XM_029180435.1
NW_021683695.1	Gnomon	exon	424519	424943	.	+	.	ID=exon-XM_029180435.1-12;Dbxref=GeneID:114872810%2CGenbank:XM_029180435.1;Parent=rna-XM_029180435.1
NW_021683695.1	Gnomon	exon	425272	425361	.	+	.	ID=exon-XM_029180435.1-13;Dbxref=GeneID:114872810%2CGenbank:XM_029180435.1;Parent=rna-XM_029180435.1
NW_021683695.1	Gnomon	exon	424015	424161	.	+	.	ID=exon-XM_029180435.1-10;Dbxref=GeneID:114872810%2CGenbank:XM_029180435.1;Parent=rna-XM_029180435.1
NW_021683695.1	Gnomon	exon	424229	424393	.	+	.	ID=exon-XM_029180435.1-11;Dbxref=GeneID:114872810%2CGenbank:XM_029180435.1;Parent=rna-XM_029180435.1
NW_021683695.1	Gnomon	mRNA	145264	148234	.	+	.	Name=XM_029180488.1;ID=rna-XM_029180488.1;Dbxref=GeneID:114872830%2CGenbank:XM_029180488.1;Parent=gene-LOC114872830
NW_021683695.1	Gnomon	CDS	926794	926915	.	-	0	Name=XP_029036192.1;ID=cds-XP_029036192.1;Dbxref=GeneID:114872770%2CGenbank:XP_029036192.1;Parent=rna-XM_029180359.1
NW_021683695.1	Gnomon	CDS	924365	924449	.	-	0	Name=XP_029036192.1;ID=cds-XP_029036192.1;Dbxref=GeneID:114872770%2CGenbank:XP_029036192.1;Parent=rna-XM_029180359.1
NW_021683695.1	Gnomon	CDS	923615	923808	.	-	0	Name=XP_029036192.1;ID=cds-XP_029036192.1;Dbxref=GeneID:114872770%2CGenbank:XP_029036192.1;Parent=rna-XM_029180359.1
NW_021683695.1	Gnomon	CDS	922685	922933	.	-	0	Name=XP_029036192.1;ID=cds-XP_029036192.1;Dbxref=GeneID:114872770%2CGenbank:XP_029036192.1;Parent=rna-XM_029180359.1
NW_021683695.1	Gnomon	CDS	921179	921592	.	-	0	Name=XP_029036192.1;ID=cds-XP_029036192.1;Dbxref=GeneID:114872770%2CGenbank:XP_029036192.1;Parent=rna-XM_029180359.1
NW_021683695.1	Gnomon	CDS	919797	920220	.	-	0	Name=XP_029036192.1;ID=cds-XP_029036192.1;Dbxref=GeneID:114872770%2CGenbank:XP_029036192.1;Parent=rna-XM_029180359.1
NW_021683695.1	Gnomon	CDS	917532	917735	.	-	0	Name=XP_029036192.1;ID=cds-XP_029036192.1;Dbxref=GeneID:114872770%2CGenbank:XP_029036192.1;Parent=rna-XM_029180359.1
NW_021683695.1	Gnomon	CDS	915456	915807	.	-	0	Name=XP_029036192.1;ID=cds-XP_029036192.1;Dbxref=GeneID:114872770%2CGenbank:XP_029036192.1;Parent=rna-XM_029180359.1
NW_021683695.1	Gnomon	CDS	915148	915378	.	-	0	Name=XP_029036192.1;ID=cds-XP_029036192.1;Dbxref=GeneID:114872770%2CGenbank:XP_029036192.1;Parent=rna-XM_029180359.1
NW_021683695.1	Gnomon	CDS	913857	914806	.	-	0	Name=XP_029036192.1;ID=cds-XP_029036192.1;Dbxref=GeneID:114872770%2CGenbank:XP_029036192.1;Parent=rna-XM_029180359.1
NW_021683695.1	Gnomon	CDS	912855	913256	.	-	0	Name=XP_029036192.1;ID=cds-XP_029036192.1;Dbxref=GeneID:114872770%2CGenbank:XP_029036192.1;Parent=rna-XM_029180359.1
NW_021683695.1	Gnomon	CDS	912622	912768	.	-	0	Name=XP_029036192.1;ID=cds-XP_029036192.1;Dbxref=GeneID:114872770%2CGenbank:XP_029036192.1;Parent=rna-XM_029180359.1
NW_021683695.1	Gnomon	CDS	910423	910626	.	-	0	Name=XP_029036192.1;ID=cds-XP_029036192.1;Dbxref=GeneID:114872770%2CGenbank:XP_029036192.1;Parent=rna-XM_029180359.1
NW_021683695.1	Gnomon	CDS	562509	562509	.	-	0	Name=XP_029036202.1;ID=cds-XP_029036202.1;Dbxref=GeneID:114872778%2CGenbank:XP_029036202.1;Parent=rna-XM_029180369.1
NW_021683695.1	Gnomon	CDS	562201	562441	.	-	0	Name=XP_029036202.1;ID=cds-XP_029036202.1;Dbxref=GeneID:114872778%2CGenbank:XP_029036202.1;Parent=rna-XM_029180369.1
NW_021683695.1	Gnomon	CDS	561932	562142	.	-	0	Name=XP_029036202.1;ID=cds-XP_029036202.1;Dbxref=GeneID:114872778%2CGenbank:XP_029036202.1;Parent=rna-XM_029180369.1
NW_021683695.1	Gnomon	CDS	561749	561874	.	-	0	Name=XP_029036202.1;ID=cds-XP_029036202.1;Dbxref=GeneID:114872778%2CGenbank:XP_029036202.1;Parent=rna-XM_029180369.1
NW_021683695.1	Gnomon	mRNA	144843	148234	.	+	.	Name=XM_029180489.1;ID=rna-XM_029180489.1;Dbxref=GeneID:114872830%2CGenbank:XM_029180489.1;Parent=gene-LOC114872830
NW_021683695.1	Gnomon	CDS	560227	560275	.	+	0	Name=XP_029036201.1;ID=cds-XP_029036201.1;Dbxref=GeneID:114872777%2CGenbank:XP_029036201.1;Parent=rna-XM_029180368.1
NW_021683695.1	Gnomon	CDS	560365	560515	.	+	0	Name=XP_029036201.1;ID=cds-XP_029036201.1;Dbxref=GeneID:114872777%2CGenbank:XP_029036201.1;Parent=rna-XM_029180368.1
NW_021683695.1	Gnomon	CDS	560581	560669	.	+	0	Name=XP_029036201.1;ID=cds-XP_029036201.1;Dbxref=GeneID:114872777%2CGenbank:XP_029036201.1;Parent=rna-XM_029180368.1
NW_021683695.1	Gnomon	CDS	560729	560856	.	+	0	Name=XP_029036201.1;ID=cds-XP_029036201.1;Dbxref=GeneID:114872777%2CGenbank:XP_029036201.1;Parent=rna-XM_029180368.1
NW_021683695.1	Gnomon	CDS	560915	561195	.	+	0	Name=XP_029036201.1;ID=cds-XP_029036201.1;Dbxref=GeneID:114872777%2CGenbank:XP_029036201.1;Parent=rna-XM_029180368.1
NW_021683695.1	Gnomon	CDS	561264	561390	.	+	0	Name=XP_029036201.1;ID=cds-XP_029036201.1;Dbxref=GeneID:114872777%2CGenbank:XP_029036201.1;Parent=rna-XM_029180368.1
NW_021683695.1	Gnomon	CDS	561460	561558	.	+	0	Name=XP_029036201.1;ID=cds-XP_029036201.1;Dbxref=GeneID:114872777%2CGenbank:XP_029036201.1;Parent=rna-XM_029180368.1
NW_021683695.1	Gnomon	CDS	573757	573776	.	+	0	Name=XP_029036248.1;ID=cds-XP_029036248.1;Dbxref=GeneID:114872805%2CGenbank:XP_029036248.1;Parent=rna-XM_029180415.1
NW_021683695.1	Gnomon	CDS	574119	574422	.	+	0	Name=XP_029036248.1;ID=cds-XP_029036248.1;Dbxref=GeneID:114872805%2CGenbank:XP_029036248.1;Parent=rna-XM_029180415.1
NW_021683695.1	Gnomon	CDS	574496	574664	.	+	0	Name=XP_029036248.1;ID=cds-XP_029036248.1;Dbxref=GeneID:114872805%2CGenbank:XP_029036248.1;Parent=rna-XM_029180415.1
NW_021683695.1	Gnomon	CDS	574862	574872	.	+	0	Name=XP_029036248.1;ID=cds-XP_029036248.1;Dbxref=GeneID:114872805%2CGenbank:XP_029036248.1;Parent=rna-XM_029180415.1
NW_021683695.1	Gnomon	CDS	574935	575485	.	+	0	Name=XP_029036248.1;ID=cds-XP_029036248.1;Dbxref=GeneID:114872805%2CGenbank:XP_029036248.1;Parent=rna-XM_029180415.1
NW_021683695.1	Gnomon	CDS	575555	575711	.	+	0	Name=XP_029036248.1;ID=cds-XP_029036248.1;Dbxref=GeneID:114872805%2CGenbank:XP_029036248.1;Parent=rna-XM_029180415.1
NW_021683695.1	Gnomon	exon	598590	598731	.	-	.	ID=exon-XM_029180417.1-9;Dbxref=GeneID:114872807%2CGenbank:XM_029180417.1;Parent=rna-XM_029180417.1
NW_021683695.1	Gnomon	exon	600412	600516	.	-	.	ID=exon-XM_029180417.1-7;Dbxref=GeneID:114872807%2CGenbank:XM_029180417.1;Parent=rna-XM_029180417.1
NW_021683695.1	Gnomon	exon	598808	598896	.	-	.	ID=exon-XM_029180417.1-8;Dbxref=GeneID:114872807%2CGenbank:XM_029180417.1;Parent=rna-XM_029180417.1
NW_021683695.1	Gnomon	exon	640950	641120	.	-	.	ID=exon-XM_029180417.1-5;Dbxref=GeneID:114872807%2CGenbank:XM_029180417.1;Parent=rna-XM_029180417.1
NW_021683695.1	Gnomon	exon	608295	608382	.	-	.	ID=exon-XM_029180417.1-6;Dbxref=GeneID:114872807%2CGenbank:XM_029180417.1;Parent=rna-XM_029180417.1
NW_021683695.1	Gnomon	exon	658253	658349	.	-	.	ID=exon-XM_029180417.1-3;Dbxref=GeneID:114872807%2CGenbank:XM_029180417.1;Parent=rna-XM_029180417.1
NW_021683695.1	Gnomon	exon	657023	657074	.	-	.	ID=exon-XM_029180417.1-4;Dbxref=GeneID:114872807%2CGenbank:XM_029180417.1;Parent=rna-XM_029180417.1
NW_021683695.1	Gnomon	exon	712482	712764	.	-	.	ID=exon-XM_029180417.1-1;Dbxref=GeneID:114872807%2CGenbank:XM_029180417.1;Parent=rna-XM_029180417.1
NW_021683695.1	Gnomon	exon	693775	693957	.	-	.	ID=exon-XM_029180417.1-2;Dbxref=GeneID:114872807%2CGenbank:XM_029180417.1;Parent=rna-XM_029180417.1
NW_021683695.1	Gnomon	exon	147962	148234	.	+	.	ID=exon-XM_029180488.1-7;Dbxref=GeneID:114872830%2CGenbank:XM_029180488.1;Parent=rna-XM_029180488.1
NW_021683695.1	Gnomon	exon	147218	147586	.	+	.	ID=exon-XM_029180488.1-5;Dbxref=GeneID:114872830%2CGenbank:XM_029180488.1;Parent=rna-XM_029180488.1
NW_021683695.1	Gnomon	exon	147646	147899	.	+	.	ID=exon-XM_029180488.1-6;Dbxref=GeneID:114872830%2CGenbank:XM_029180488.1;Parent=rna-XM_029180488.1
NW_021683695.1	Gnomon	exon	146497	146779	.	+	.	ID=exon-XM_029180488.1-3;Dbxref=GeneID:114872830%2CGenbank:XM_029180488.1;Parent=rna-XM_029180488.1
NW_021683695.1	Gnomon	exon	146855	146969	.	+	.	ID=exon-XM_029180488.1-4;Dbxref=GeneID:114872830%2CGenbank:XM_029180488.1;Parent=rna-XM_029180488.1
NW_021683695.1	Gnomon	exon	145264	146031	.	+	.	ID=exon-XM_029180488.1-1;Dbxref=GeneID:114872830%2CGenbank:XM_029180488.1;Parent=rna-XM_029180488.1
NW_021683695.1	Gnomon	exon	146118	146423	.	+	.	ID=exon-XM_029180488.1-2;Dbxref=GeneID:114872830%2CGenbank:XM_029180488.1;Parent=rna-XM_029180488.1
NW_021683695.1	Gnomon	CDS	573757	573776	.	+	0	Name=XP_029036247.1;ID=cds-XP_029036247.1;Dbxref=GeneID:114872805%2CGenbank:XP_029036247.1;Parent=rna-XM_029180414.1
NW_021683695.1	Gnomon	CDS	574119	574422	.	+	0	Name=XP_029036247.1;ID=cds-XP_029036247.1;Dbxref=GeneID:114872805%2CGenbank:XP_029036247.1;Parent=rna-XM_029180414.1
NW_021683695.1	Gnomon	CDS	574496	574664	.	+	0	Name=XP_029036247.1;ID=cds-XP_029036247.1;Dbxref=GeneID:114872805%2CGenbank:XP_029036247.1;Parent=rna-XM_029180414.1
NW_021683695.1	Gnomon	CDS	574847	574872	.	+	0	Name=XP_029036247.1;ID=cds-XP_029036247.1;Dbxref=GeneID:114872805%2CGenbank:XP_029036247.1;Parent=rna-XM_029180414.1
NW_021683695.1	Gnomon	CDS	574935	575485	.	+	0	Name=XP_029036247.1;ID=cds-XP_029036247.1;Dbxref=GeneID:114872805%2CGenbank:XP_029036247.1;Parent=rna-XM_029180414.1
NW_021683695.1	Gnomon	CDS	575555	575711	.	+	0	Name=XP_029036247.1;ID=cds-XP_029036247.1;Dbxref=GeneID:114872805%2CGenbank:XP_029036247.1;Parent=rna-XM_029180414.1
NW_021683695.1	Gnomon	exon	426205	426370	.	+	.	ID=exon-XM_029180425.1-15;Dbxref=GeneID:114872810%2CGenbank:XM_029180425.1;Parent=rna-XM_029180425.1
NW_021683695.1	Gnomon	exon	426632	426855	.	+	.	ID=exon-XM_029180425.1-16;Dbxref=GeneID:114872810%2CGenbank:XM_029180425.1;Parent=rna-XM_029180425.1
NW_021683695.1	Gnomon	exon	427436	427756	.	+	.	ID=exon-XM_029180425.1-17;Dbxref=GeneID:114872810%2CGenbank:XM_029180425.1;Parent=rna-XM_029180425.1
NW_021683695.1	Gnomon	exon	428726	438715	.	+	.	ID=exon-XM_029180425.1-18;Dbxref=GeneID:114872810%2CGenbank:XM_029180425.1;Parent=rna-XM_029180425.1
NW_021683695.1	Gnomon	exon	424015	424161	.	+	.	ID=exon-XM_029180425.1-10;Dbxref=GeneID:114872810%2CGenbank:XM_029180425.1;Parent=rna-XM_029180425.1
NW_021683695.1	Gnomon	exon	424229	424393	.	+	.	ID=exon-XM_029180425.1-11;Dbxref=GeneID:114872810%2CGenbank:XM_029180425.1;Parent=rna-XM_029180425.1
NW_021683695.1	Gnomon	exon	424525	424943	.	+	.	ID=exon-XM_029180425.1-12;Dbxref=GeneID:114872810%2CGenbank:XM_029180425.1;Parent=rna-XM_029180425.1
NW_021683695.1	Gnomon	exon	425272	425361	.	+	.	ID=exon-XM_029180425.1-13;Dbxref=GeneID:114872810%2CGenbank:XM_029180425.1;Parent=rna-XM_029180425.1
NW_021683695.1	Gnomon	exon	425760	426032	.	+	.	ID=exon-XM_029180425.1-14;Dbxref=GeneID:114872810%2CGenbank:XM_029180425.1;Parent=rna-XM_029180425.1
NW_021683695.1	Gnomon	mRNA	18050	24188	.	-	.	Name=XM_029180440.1;ID=rna-XM_029180440.1;Dbxref=GeneID:114872812%2CGenbank:XM_029180440.1;Parent=gene-LOC114872812
NW_021683695.1	Gnomon	exon	234377	234658	.	+	.	ID=exon-XM_029180364.1-1;Dbxref=GeneID:114872774%2CGenbank:XM_029180364.1;Parent=rna-XM_029180364.1
NW_021683695.1	Gnomon	exon	235811	235903	.	+	.	ID=exon-XM_029180364.1-6;Dbxref=GeneID:114872774%2CGenbank:XM_029180364.1;Parent=rna-XM_029180364.1
NW_021683695.1	Gnomon	exon	235970	236398	.	+	.	ID=exon-XM_029180364.1-7;Dbxref=GeneID:114872774%2CGenbank:XM_029180364.1;Parent=rna-XM_029180364.1
NW_021683695.1	Gnomon	exon	235357	235494	.	+	.	ID=exon-XM_029180364.1-4;Dbxref=GeneID:114872774%2CGenbank:XM_029180364.1;Parent=rna-XM_029180364.1
NW_021683695.1	Gnomon	exon	235575	235736	.	+	.	ID=exon-XM_029180364.1-5;Dbxref=GeneID:114872774%2CGenbank:XM_029180364.1;Parent=rna-XM_029180364.1
NW_021683695.1	Gnomon	exon	234761	234791	.	+	.	ID=exon-XM_029180364.1-2;Dbxref=GeneID:114872774%2CGenbank:XM_029180364.1;Parent=rna-XM_029180364.1
NW_021683695.1	Gnomon	exon	235075	235286	.	+	.	ID=exon-XM_029180364.1-3;Dbxref=GeneID:114872774%2CGenbank:XM_029180364.1;Parent=rna-XM_029180364.1
NW_021683695.1	Gnomon	exon	741757	741936	.	+	.	ID=exon-XM_029180476.1-11;Dbxref=GeneID:114872825%2CGenbank:XM_029180476.1;Parent=rna-XM_029180476.1
NW_021683695.1	Gnomon	exon	742008	744775	.	+	.	ID=exon-XM_029180476.1-12;Dbxref=GeneID:114872825%2CGenbank:XM_029180476.1;Parent=rna-XM_029180476.1
NW_021683695.1	Gnomon	exon	741555	741668	.	+	.	ID=exon-XM_029180476.1-10;Dbxref=GeneID:114872825%2CGenbank:XM_029180476.1;Parent=rna-XM_029180476.1
NW_021683695.1	Gnomon	exon	246060	246287	.	+	.	ID=exon-XM_029180387.1-3;Dbxref=GeneID:114872791%2CGenbank:XM_029180387.1;Parent=rna-XM_029180387.1
NW_021683695.1	Gnomon	exon	247188	247390	.	+	.	ID=exon-XM_029180387.1-4;Dbxref=GeneID:114872791%2CGenbank:XM_029180387.1;Parent=rna-XM_029180387.1
NW_021683695.1	Gnomon	exon	239980	240287	.	+	.	ID=exon-XM_029180387.1-1;Dbxref=GeneID:114872791%2CGenbank:XM_029180387.1;Parent=rna-XM_029180387.1
NW_021683695.1	Gnomon	exon	240468	240742	.	+	.	ID=exon-XM_029180387.1-2;Dbxref=GeneID:114872791%2CGenbank:XM_029180387.1;Parent=rna-XM_029180387.1
NW_021683695.1	Gnomon	exon	249017	249185	.	+	.	ID=exon-XM_029180387.1-7;Dbxref=GeneID:114872791%2CGenbank:XM_029180387.1;Parent=rna-XM_029180387.1
NW_021683695.1	Gnomon	exon	249251	249536	.	+	.	ID=exon-XM_029180387.1-8;Dbxref=GeneID:114872791%2CGenbank:XM_029180387.1;Parent=rna-XM_029180387.1
NW_021683695.1	Gnomon	exon	247516	247542	.	+	.	ID=exon-XM_029180387.1-5;Dbxref=GeneID:114872791%2CGenbank:XM_029180387.1;Parent=rna-XM_029180387.1
NW_021683695.1	Gnomon	exon	248068	248381	.	+	.	ID=exon-XM_029180387.1-6;Dbxref=GeneID:114872791%2CGenbank:XM_029180387.1;Parent=rna-XM_029180387.1
NW_021683695.1	Gnomon	exon	249626	252276	.	+	.	ID=exon-XM_029180387.1-9;Dbxref=GeneID:114872791%2CGenbank:XM_029180387.1;Parent=rna-XM_029180387.1
NW_021683695.1	Gnomon	CDS	572331	572362	.	-	0	Name=XP_029036249.1;ID=cds-XP_029036249.1;Dbxref=GeneID:114872806%2CGenbank:XP_029036249.1;Parent=rna-XM_029180416.1
NW_021683695.1	Gnomon	CDS	572152	572258	.	-	0	Name=XP_029036249.1;ID=cds-XP_029036249.1;Dbxref=GeneID:114872806%2CGenbank:XP_029036249.1;Parent=rna-XM_029180416.1
NW_021683695.1	Gnomon	CDS	571874	572080	.	-	0	Name=XP_029036249.1;ID=cds-XP_029036249.1;Dbxref=GeneID:114872806%2CGenbank:XP_029036249.1;Parent=rna-XM_029180416.1
NW_021683695.1	Gnomon	CDS	571559	571810	.	-	0	Name=XP_029036249.1;ID=cds-XP_029036249.1;Dbxref=GeneID:114872806%2CGenbank:XP_029036249.1;Parent=rna-XM_029180416.1
NW_021683695.1	Gnomon	CDS	571289	571491	.	-	0	Name=XP_029036249.1;ID=cds-XP_029036249.1;Dbxref=GeneID:114872806%2CGenbank:XP_029036249.1;Parent=rna-XM_029180416.1
NW_021683695.1	Gnomon	mRNA	714492	720673	.	-	.	Name=XM_029180397.1;ID=rna-XM_029180397.1;Dbxref=GeneID:114872796%2CGenbank:XM_029180397.1;Parent=gene-LOC114872796
NW_021683695.1	Gnomon	mRNA	372729	376343	.	-	.	Name=XM_029180407.1;ID=rna-XM_029180407.1;Dbxref=GeneID:114872802%2CGenbank:XM_029180407.1;Parent=gene-LOC114872802
NW_021683695.1	Gnomon	mRNA	145264	148234	.	+	.	Name=XM_029180491.1;ID=rna-XM_029180491.1;Dbxref=GeneID:114872830%2CGenbank:XM_029180491.1;Parent=gene-LOC114872830
NW_021683695.1	Gnomon	CDS	419576	419920	.	+	0	Name=XP_029036256.1;ID=cds-XP_029036256.1;Dbxref=GeneID:114872810%2CGenbank:XP_029036256.1;Parent=rna-XM_029180423.1
NW_021683695.1	Gnomon	CDS	421605	421952	.	+	0	Name=XP_029036256.1;ID=cds-XP_029036256.1;Dbxref=GeneID:114872810%2CGenbank:XP_029036256.1;Parent=rna-XM_029180423.1
NW_021683695.1	Gnomon	CDS	422047	422139	.	+	0	Name=XP_029036256.1;ID=cds-XP_029036256.1;Dbxref=GeneID:114872810%2CGenbank:XP_029036256.1;Parent=rna-XM_029180423.1
NW_021683695.1	Gnomon	CDS	422212	422430	.	+	0	Name=XP_029036256.1;ID=cds-XP_029036256.1;Dbxref=GeneID:114872810%2CGenbank:XP_029036256.1;Parent=rna-XM_029180423.1
NW_021683695.1	Gnomon	CDS	422519	422891	.	+	0	Name=XP_029036256.1;ID=cds-XP_029036256.1;Dbxref=GeneID:114872810%2CGenbank:XP_029036256.1;Parent=rna-XM_029180423.1
NW_021683695.1	Gnomon	CDS	422976	423193	.	+	0	Name=XP_029036256.1;ID=cds-XP_029036256.1;Dbxref=GeneID:114872810%2CGenbank:XP_029036256.1;Parent=rna-XM_029180423.1
NW_021683695.1	Gnomon	CDS	423312	423635	.	+	0	Name=XP_029036256.1;ID=cds-XP_029036256.1;Dbxref=GeneID:114872810%2CGenbank:XP_029036256.1;Parent=rna-XM_029180423.1
NW_021683695.1	Gnomon	CDS	423755	423934	.	+	0	Name=XP_029036256.1;ID=cds-XP_029036256.1;Dbxref=GeneID:114872810%2CGenbank:XP_029036256.1;Parent=rna-XM_029180423.1
NW_021683695.1	Gnomon	CDS	424015	424161	.	+	0	Name=XP_029036256.1;ID=cds-XP_029036256.1;Dbxref=GeneID:114872810%2CGenbank:XP_029036256.1;Parent=rna-XM_029180423.1
NW_021683695.1	Gnomon	CDS	424229	424393	.	+	0	Name=XP_029036256.1;ID=cds-XP_029036256.1;Dbxref=GeneID:114872810%2CGenbank:XP_029036256.1;Parent=rna-XM_029180423.1
NW_021683695.1	Gnomon	CDS	424519	424943	.	+	0	Name=XP_029036256.1;ID=cds-XP_029036256.1;Dbxref=GeneID:114872810%2CGenbank:XP_029036256.1;Parent=rna-XM_029180423.1
NW_021683695.1	Gnomon	CDS	425272	425361	.	+	0	Name=XP_029036256.1;ID=cds-XP_029036256.1;Dbxref=GeneID:114872810%2CGenbank:XP_029036256.1;Parent=rna-XM_029180423.1
NW_021683695.1	Gnomon	CDS	425760	426032	.	+	0	Name=XP_029036256.1;ID=cds-XP_029036256.1;Dbxref=GeneID:114872810%2CGenbank:XP_029036256.1;Parent=rna-XM_029180423.1
NW_021683695.1	Gnomon	CDS	426205	426370	.	+	0	Name=XP_029036256.1;ID=cds-XP_029036256.1;Dbxref=GeneID:114872810%2CGenbank:XP_029036256.1;Parent=rna-XM_029180423.1
NW_021683695.1	Gnomon	CDS	426632	426855	.	+	0	Name=XP_029036256.1;ID=cds-XP_029036256.1;Dbxref=GeneID:114872810%2CGenbank:XP_029036256.1;Parent=rna-XM_029180423.1
NW_021683695.1	Gnomon	CDS	427436	427756	.	+	0	Name=XP_029036256.1;ID=cds-XP_029036256.1;Dbxref=GeneID:114872810%2CGenbank:XP_029036256.1;Parent=rna-XM_029180423.1
NW_021683695.1	Gnomon	CDS	428726	428924	.	+	0	Name=XP_029036256.1;ID=cds-XP_029036256.1;Dbxref=GeneID:114872810%2CGenbank:XP_029036256.1;Parent=rna-XM_029180423.1
NW_021683695.1	Gnomon	mRNA	444755	555854	.	-	.	Name=XM_029180398.1;ID=rna-XM_029180398.1;Dbxref=GeneID:114872797%2CGenbank:XM_029180398.1;Parent=gene-LOC114872797
NW_021683695.1	Gnomon	mRNA	562858	568610	.	-	.	Name=XM_029180408.1;ID=rna-XM_029180408.1;Dbxref=GeneID:114872803%2CGenbank:XM_029180408.1;Parent=gene-LOC114872803
NW_021683695.1	Gnomon	exon	574935	575485	.	+	.	ID=exon-XM_029180415.1-5;Dbxref=GeneID:114872805%2CGenbank:XM_029180415.1;Parent=rna-XM_029180415.1
NW_021683695.1	Gnomon	exon	575555	576672	.	+	.	ID=exon-XM_029180415.1-6;Dbxref=GeneID:114872805%2CGenbank:XM_029180415.1;Parent=rna-XM_029180415.1
NW_021683695.1	Gnomon	exon	574496	574664	.	+	.	ID=exon-XM_029180415.1-3;Dbxref=GeneID:114872805%2CGenbank:XM_029180415.1;Parent=rna-XM_029180415.1
NW_021683695.1	Gnomon	exon	574862	574872	.	+	.	ID=exon-XM_029180415.1-4;Dbxref=GeneID:114872805%2CGenbank:XM_029180415.1;Parent=rna-XM_029180415.1
NW_021683695.1	Gnomon	exon	572970	573776	.	+	.	ID=exon-XM_029180415.1-1;Dbxref=GeneID:114872805%2CGenbank:XM_029180415.1;Parent=rna-XM_029180415.1
NW_021683695.1	Gnomon	exon	574119	574422	.	+	.	ID=exon-XM_029180415.1-2;Dbxref=GeneID:114872805%2CGenbank:XM_029180415.1;Parent=rna-XM_029180415.1
NW_021683695.1	Gnomon	exon	146497	146779	.	+	.	ID=exon-XM_029180486.1-3;Dbxref=GeneID:114872830%2CGenbank:XM_029180486.1;Parent=rna-XM_029180486.1
NW_021683695.1	Gnomon	exon	146855	146969	.	+	.	ID=exon-XM_029180486.1-4;Dbxref=GeneID:114872830%2CGenbank:XM_029180486.1;Parent=rna-XM_029180486.1
NW_021683695.1	Gnomon	exon	144843	145184	.	+	.	ID=exon-XM_029180486.1-1;Dbxref=GeneID:114872830%2CGenbank:XM_029180486.1;Parent=rna-XM_029180486.1
NW_021683695.1	Gnomon	exon	146118	146423	.	+	.	ID=exon-XM_029180486.1-2;Dbxref=GeneID:114872830%2CGenbank:XM_029180486.1;Parent=rna-XM_029180486.1
NW_021683695.1	Gnomon	exon	147962	148234	.	+	.	ID=exon-XM_029180486.1-7;Dbxref=GeneID:114872830%2CGenbank:XM_029180486.1;Parent=rna-XM_029180486.1
NW_021683695.1	Gnomon	exon	147218	147586	.	+	.	ID=exon-XM_029180486.1-5;Dbxref=GeneID:114872830%2CGenbank:XM_029180486.1;Parent=rna-XM_029180486.1
NW_021683695.1	Gnomon	exon	147646	147899	.	+	.	ID=exon-XM_029180486.1-6;Dbxref=GeneID:114872830%2CGenbank:XM_029180486.1;Parent=rna-XM_029180486.1
NW_021683695.1	Gnomon	mRNA	139694	141465	.	+	.	Name=XM_029180492.1;ID=rna-XM_029180492.1;Dbxref=GeneID:114872831%2CGenbank:XM_029180492.1;Parent=gene-LOC114872831
NW_021683695.1	Gnomon	CDS	579072	579165	.	-	0	Name=XP_029036255.1;ID=cds-XP_029036255.1;Dbxref=GeneID:114872809%2CGenbank:XP_029036255.1;Parent=rna-XM_029180422.1
NW_021683695.1	Gnomon	CDS	578958	579009	.	-	0	Name=XP_029036255.1;ID=cds-XP_029036255.1;Dbxref=GeneID:114872809%2CGenbank:XP_029036255.1;Parent=rna-XM_029180422.1
NW_021683695.1	Gnomon	CDS	578649	578896	.	-	0	Name=XP_029036255.1;ID=cds-XP_029036255.1;Dbxref=GeneID:114872809%2CGenbank:XP_029036255.1;Parent=rna-XM_029180422.1
NW_021683695.1	Gnomon	CDS	578481	578560	.	-	0	Name=XP_029036255.1;ID=cds-XP_029036255.1;Dbxref=GeneID:114872809%2CGenbank:XP_029036255.1;Parent=rna-XM_029180422.1
NW_021683695.1	Gnomon	gene	15475	17727	.	-	.	Name=LOC114872790;ID=gene-LOC114872790;Dbxref=GeneID:114872790
NW_021683695.1	Gnomon	gene	360417	369537	.	-	.	Name=LOC114872793;ID=gene-LOC114872793;Dbxref=GeneID:114872793
NW_021683695.1	Gnomon	gene	1005356	1009273	.	+	.	Name=LOC114872794;ID=gene-LOC114872794;Dbxref=GeneID:114872794
NW_021683695.1	Gnomon	gene	237252	252276	.	+	.	Name=LOC114872791;ID=gene-LOC114872791;Dbxref=GeneID:114872791
NW_021683695.1	Gnomon	gene	444755	555854	.	-	.	Name=LOC114872797;ID=gene-LOC114872797;Dbxref=GeneID:114872797
NW_021683695.1	Gnomon	gene	94289	134480	.	+	.	Name=LOC114872798;ID=gene-LOC114872798;Dbxref=GeneID:114872798
NW_021683695.1	Gnomon	gene	1009128	1011418	.	-	.	Name=LOC114872795;ID=gene-LOC114872795;Dbxref=GeneID:114872795
NW_021683695.1	Gnomon	gene	714492	720673	.	-	.	Name=LOC114872796;ID=gene-LOC114872796;Dbxref=GeneID:114872796
NW_021683695.1	Gnomon	gene	746266	760089	.	+	.	Name=LOC114872799;ID=gene-LOC114872799;Dbxref=GeneID:114872799
NW_021683695.1	Gnomon	mRNA	94289	134480	.	+	.	Name=XM_029180399.1;ID=rna-XM_029180399.1;Dbxref=GeneID:114872798%2CGenbank:XM_029180399.1;Parent=gene-LOC114872798
NW_021683695.1	Gnomon	gene	584322	587751	.	-	.	Name=LOC114872782;ID=gene-LOC114872782;Dbxref=GeneID:114872782
NW_021683695.1	Gnomon	gene	831014	832750	.	-	.	Name=LOC114872783;ID=gene-LOC114872783;Dbxref=GeneID:114872783
NW_021683695.1	Gnomon	gene	29423	30739	.	+	.	Name=LOC114872780;ID=gene-LOC114872780;Dbxref=GeneID:114872780
NW_021683695.1	Gnomon	gene	384268	388313	.	-	.	Name=LOC114872781;ID=gene-LOC114872781;Dbxref=GeneID:114872781
NW_021683695.1	Gnomon	gene	7409	8910	.	-	.	Name=LOC114872787;ID=gene-LOC114872787;Dbxref=GeneID:114872787
NW_021683695.1	Gnomon	gene	2959	7412	.	+	.	Name=LOC114872784;ID=gene-LOC114872784;Dbxref=GeneID:114872784
NW_021683695.1	Gnomon	gene	9912	12848	.	-	.	Name=LOC114872785;ID=gene-LOC114872785;Dbxref=GeneID:114872785
NW_021683695.1	Gnomon	gene	764779	822258	.	-	.	Name=LOC114872788;ID=gene-LOC114872788;Dbxref=GeneID:114872788
NW_021683695.1	Gnomon	gene	13111	15369	.	+	.	Name=LOC114872789;ID=gene-LOC114872789;Dbxref=GeneID:114872789
NW_021683695.1	Gnomon	gene	996804	999155	.	-	.	Name=LOC114872771;ID=gene-LOC114872771;Dbxref=GeneID:114872771
NW_021683695.1	Gnomon	gene	200262	232266	.	+	.	Name=LOC114872772;ID=gene-LOC114872772;Dbxref=GeneID:114872772
NW_021683695.1	Gnomon	mRNA	568722	571112	.	+	.	Name=XM_029180409.1;ID=rna-XM_029180409.1;Dbxref=GeneID:114872804%2CGenbank:XM_029180409.1;Parent=gene-LOC114872804
NW_021683695.1	Gnomon	gene	905855	961627	.	-	.	Name=LOC114872770;ID=gene-LOC114872770;Dbxref=GeneID:114872770
NW_021683695.1	Gnomon	gene	336	1984	.	+	.	Name=LOC114872775;ID=gene-LOC114872775;Dbxref=GeneID:114872775
NW_021683695.1	Gnomon	gene	232692	234179	.	-	.	Name=LOC114872773;ID=gene-LOC114872773;Dbxref=GeneID:114872773
NW_021683695.1	Gnomon	gene	234377	236398	.	+	.	Name=LOC114872774;ID=gene-LOC114872774;Dbxref=GeneID:114872774
NW_021683695.1	Gnomon	gene	25960	29352	.	-	.	Name=LOC114872779;ID=gene-LOC114872779;Dbxref=GeneID:114872779
NW_021683695.1	Gnomon	gene	559935	561612	.	+	.	Name=LOC114872777;ID=gene-LOC114872777;Dbxref=GeneID:114872777
NW_021683695.1	Gnomon	gene	561692	562583	.	-	.	Name=LOC114872778;ID=gene-LOC114872778;Dbxref=GeneID:114872778
NW_021683695.1	Gnomon	gene	972073	995194	.	-	.	Name=LOC114872769;ID=gene-LOC114872769;Dbxref=GeneID:114872769
NW_021683695.1	Gnomon	CDS	419576	419920	.	+	0	Name=XP_029036259.1;ID=cds-XP_029036259.1;Dbxref=GeneID:114872810%2CGenbank:XP_029036259.1;Parent=rna-XM_029180426.1
NW_021683695.1	Gnomon	CDS	421605	421952	.	+	0	Name=XP_029036259.1;ID=cds-XP_029036259.1;Dbxref=GeneID:114872810%2CGenbank:XP_029036259.1;Parent=rna-XM_029180426.1
NW_021683695.1	Gnomon	CDS	422047	422139	.	+	0	Name=XP_029036259.1;ID=cds-XP_029036259.1;Dbxref=GeneID:114872810%2CGenbank:XP_029036259.1;Parent=rna-XM_029180426.1
NW_021683695.1	Gnomon	CDS	422212	422430	.	+	0	Name=XP_029036259.1;ID=cds-XP_029036259.1;Dbxref=GeneID:114872810%2CGenbank:XP_029036259.1;Parent=rna-XM_029180426.1
NW_021683695.1	Gnomon	CDS	422519	422891	.	+	0	Name=XP_029036259.1;ID=cds-XP_029036259.1;Dbxref=GeneID:114872810%2CGenbank:XP_029036259.1;Parent=rna-XM_029180426.1
NW_021683695.1	Gnomon	CDS	422976	423193	.	+	0	Name=XP_029036259.1;ID=cds-XP_029036259.1;Dbxref=GeneID:114872810%2CGenbank:XP_029036259.1;Parent=rna-XM_029180426.1
NW_021683695.1	Gnomon	CDS	423312	423635	.	+	0	Name=XP_029036259.1;ID=cds-XP_029036259.1;Dbxref=GeneID:114872810%2CGenbank:XP_029036259.1;Parent=rna-XM_029180426.1
NW_021683695.1	Gnomon	CDS	423755	423934	.	+	0	Name=XP_029036259.1;ID=cds-XP_029036259.1;Dbxref=GeneID:114872810%2CGenbank:XP_029036259.1;Parent=rna-XM_029180426.1
NW_021683695.1	Gnomon	CDS	424015	424161	.	+	0	Name=XP_029036259.1;ID=cds-XP_029036259.1;Dbxref=GeneID:114872810%2CGenbank:XP_029036259.1;Parent=rna-XM_029180426.1
NW_021683695.1	Gnomon	CDS	424229	424393	.	+	0	Name=XP_029036259.1;ID=cds-XP_029036259.1;Dbxref=GeneID:114872810%2CGenbank:XP_029036259.1;Parent=rna-XM_029180426.1
NW_021683695.1	Gnomon	CDS	424519	424943	.	+	0	Name=XP_029036259.1;ID=cds-XP_029036259.1;Dbxref=GeneID:114872810%2CGenbank:XP_029036259.1;Parent=rna-XM_029180426.1
NW_021683695.1	Gnomon	CDS	425272	425361	.	+	0	Name=XP_029036259.1;ID=cds-XP_029036259.1;Dbxref=GeneID:114872810%2CGenbank:XP_029036259.1;Parent=rna-XM_029180426.1
NW_021683695.1	Gnomon	CDS	425760	426032	.	+	0	Name=XP_029036259.1;ID=cds-XP_029036259.1;Dbxref=GeneID:114872810%2CGenbank:XP_029036259.1;Parent=rna-XM_029180426.1
NW_021683695.1	Gnomon	CDS	426205	426370	.	+	0	Name=XP_029036259.1;ID=cds-XP_029036259.1;Dbxref=GeneID:114872810%2CGenbank:XP_029036259.1;Parent=rna-XM_029180426.1
NW_021683695.1	Gnomon	CDS	426632	426855	.	+	0	Name=XP_029036259.1;ID=cds-XP_029036259.1;Dbxref=GeneID:114872810%2CGenbank:XP_029036259.1;Parent=rna-XM_029180426.1
NW_021683695.1	Gnomon	CDS	427436	427756	.	+	0	Name=XP_029036259.1;ID=cds-XP_029036259.1;Dbxref=GeneID:114872810%2CGenbank:XP_029036259.1;Parent=rna-XM_029180426.1
NW_021683695.1	Gnomon	CDS	428756	428924	.	+	0	Name=XP_029036259.1;ID=cds-XP_029036259.1;Dbxref=GeneID:114872810%2CGenbank:XP_029036259.1;Parent=rna-XM_029180426.1
NW_021683695.1	Gnomon	lnc_RNA	996804	999155	.	-	.	Name=XR_003788817.1;ID=rna-XR_003788817.1;Dbxref=GeneID:114872771%2CGenbank:XR_003788817.1;Parent=gene-LOC114872771
NW_021683695.1	Gnomon	mRNA	141684	144330	.	+	.	Name=XM_029180493.1;ID=rna-XM_029180493.1;Dbxref=GeneID:114872832%2CGenbank:XM_029180493.1;Parent=gene-LOC114872832
NW_021683695.1	Gnomon	CDS	419576	419920	.	+	0	Name=XP_029036258.1;ID=cds-XP_029036258.1;Dbxref=GeneID:114872810%2CGenbank:XP_029036258.1;Parent=rna-XM_029180425.1
NW_021683695.1	Gnomon	CDS	421605	421952	.	+	0	Name=XP_029036258.1;ID=cds-XP_029036258.1;Dbxref=GeneID:114872810%2CGenbank:XP_029036258.1;Parent=rna-XM_029180425.1
NW_021683695.1	Gnomon	CDS	422047	422139	.	+	0	Name=XP_029036258.1;ID=cds-XP_029036258.1;Dbxref=GeneID:114872810%2CGenbank:XP_029036258.1;Parent=rna-XM_029180425.1
NW_021683695.1	Gnomon	CDS	422212	422430	.	+	0	Name=XP_029036258.1;ID=cds-XP_029036258.1;Dbxref=GeneID:114872810%2CGenbank:XP_029036258.1;Parent=rna-XM_029180425.1
NW_021683695.1	Gnomon	CDS	422519	422891	.	+	0	Name=XP_029036258.1;ID=cds-XP_029036258.1;Dbxref=GeneID:114872810%2CGenbank:XP_029036258.1;Parent=rna-XM_029180425.1
NW_021683695.1	Gnomon	CDS	422976	423193	.	+	0	Name=XP_029036258.1;ID=cds-XP_029036258.1;Dbxref=GeneID:114872810%2CGenbank:XP_029036258.1;Parent=rna-XM_029180425.1
NW_021683695.1	Gnomon	CDS	423312	423635	.	+	0	Name=XP_029036258.1;ID=cds-XP_029036258.1;Dbxref=GeneID:114872810%2CGenbank:XP_029036258.1;Parent=rna-XM_029180425.1
NW_021683695.1	Gnomon	CDS	423755	423934	.	+	0	Name=XP_029036258.1;ID=cds-XP_029036258.1;Dbxref=GeneID:114872810%2CGenbank:XP_029036258.1;Parent=rna-XM_029180425.1
NW_021683695.1	Gnomon	CDS	424015	424161	.	+	0	Name=XP_029036258.1;ID=cds-XP_029036258.1;Dbxref=GeneID:114872810%2CGenbank:XP_029036258.1;Parent=rna-XM_029180425.1
NW_021683695.1	Gnomon	CDS	424229	424393	.	+	0	Name=XP_029036258.1;ID=cds-XP_029036258.1;Dbxref=GeneID:114872810%2CGenbank:XP_029036258.1;Parent=rna-XM_029180425.1
NW_021683695.1	Gnomon	CDS	424525	424943	.	+	0	Name=XP_029036258.1;ID=cds-XP_029036258.1;Dbxref=GeneID:114872810%2CGenbank:XP_029036258.1;Parent=rna-XM_029180425.1
NW_021683695.1	Gnomon	CDS	425272	425361	.	+	0	Name=XP_029036258.1;ID=cds-XP_029036258.1;Dbxref=GeneID:114872810%2CGenbank:XP_029036258.1;Parent=rna-XM_029180425.1
NW_021683695.1	Gnomon	CDS	425760	426032	.	+	0	Name=XP_029036258.1;ID=cds-XP_029036258.1;Dbxref=GeneID:114872810%2CGenbank:XP_029036258.1;Parent=rna-XM_029180425.1
NW_021683695.1	Gnomon	CDS	426205	426370	.	+	0	Name=XP_029036258.1;ID=cds-XP_029036258.1;Dbxref=GeneID:114872810%2CGenbank:XP_029036258.1;Parent=rna-XM_029180425.1
NW_021683695.1	Gnomon	CDS	426632	426855	.	+	0	Name=XP_029036258.1;ID=cds-XP_029036258.1;Dbxref=GeneID:114872810%2CGenbank:XP_029036258.1;Parent=rna-XM_029180425.1
NW_021683695.1	Gnomon	CDS	427436	427756	.	+	0	Name=XP_029036258.1;ID=cds-XP_029036258.1;Dbxref=GeneID:114872810%2CGenbank:XP_029036258.1;Parent=rna-XM_029180425.1
NW_021683695.1	Gnomon	CDS	428726	428924	.	+	0	Name=XP_029036258.1;ID=cds-XP_029036258.1;Dbxref=GeneID:114872810%2CGenbank:XP_029036258.1;Parent=rna-XM_029180425.1
NW_021683695.1	Gnomon	lnc_RNA	29423	30739	.	+	.	Name=XR_003788818.1;ID=rna-XR_003788818.1;Dbxref=GeneID:114872780%2CGenbank:XR_003788818.1;Parent=gene-LOC114872780
NW_021683695.1	Gnomon	CDS	419576	419920	.	+	0	Name=XP_029036257.1;ID=cds-XP_029036257.1;Dbxref=GeneID:114872810%2CGenbank:XP_029036257.1;Parent=rna-XM_029180424.1
NW_021683695.1	Gnomon	CDS	421605	421952	.	+	0	Name=XP_029036257.1;ID=cds-XP_029036257.1;Dbxref=GeneID:114872810%2CGenbank:XP_029036257.1;Parent=rna-XM_029180424.1
NW_021683695.1	Gnomon	CDS	422047	422139	.	+	0	Name=XP_029036257.1;ID=cds-XP_029036257.1;Dbxref=GeneID:114872810%2CGenbank:XP_029036257.1;Parent=rna-XM_029180424.1
NW_021683695.1	Gnomon	CDS	422212	422430	.	+	0	Name=XP_029036257.1;ID=cds-XP_029036257.1;Dbxref=GeneID:114872810%2CGenbank:XP_029036257.1;Parent=rna-XM_029180424.1
NW_021683695.1	Gnomon	CDS	422519	422891	.	+	0	Name=XP_029036257.1;ID=cds-XP_029036257.1;Dbxref=GeneID:114872810%2CGenbank:XP_029036257.1;Parent=rna-XM_029180424.1
NW_021683695.1	Gnomon	CDS	422976	423190	.	+	0	Name=XP_029036257.1;ID=cds-XP_029036257.1;Dbxref=GeneID:114872810%2CGenbank:XP_029036257.1;Parent=rna-XM_029180424.1
NW_021683695.1	Gnomon	CDS	423312	423635	.	+	0	Name=XP_029036257.1;ID=cds-XP_029036257.1;Dbxref=GeneID:114872810%2CGenbank:XP_029036257.1;Parent=rna-XM_029180424.1
NW_021683695.1	Gnomon	CDS	423755	423934	.	+	0	Name=XP_029036257.1;ID=cds-XP_029036257.1;Dbxref=GeneID:114872810%2CGenbank:XP_029036257.1;Parent=rna-XM_029180424.1
NW_021683695.1	Gnomon	CDS	424015	424161	.	+	0	Name=XP_029036257.1;ID=cds-XP_029036257.1;Dbxref=GeneID:114872810%2CGenbank:XP_029036257.1;Parent=rna-XM_029180424.1
NW_021683695.1	Gnomon	CDS	424229	424393	.	+	0	Name=XP_029036257.1;ID=cds-XP_029036257.1;Dbxref=GeneID:114872810%2CGenbank:XP_029036257.1;Parent=rna-XM_029180424.1
NW_021683695.1	Gnomon	CDS	424519	424943	.	+	0	Name=XP_029036257.1;ID=cds-XP_029036257.1;Dbxref=GeneID:114872810%2CGenbank:XP_029036257.1;Parent=rna-XM_029180424.1
NW_021683695.1	Gnomon	CDS	425272	425361	.	+	0	Name=XP_029036257.1;ID=cds-XP_029036257.1;Dbxref=GeneID:114872810%2CGenbank:XP_029036257.1;Parent=rna-XM_029180424.1
NW_021683695.1	Gnomon	CDS	425760	426032	.	+	0	Name=XP_029036257.1;ID=cds-XP_029036257.1;Dbxref=GeneID:114872810%2CGenbank:XP_029036257.1;Parent=rna-XM_029180424.1
NW_021683695.1	Gnomon	CDS	426205	426370	.	+	0	Name=XP_029036257.1;ID=cds-XP_029036257.1;Dbxref=GeneID:114872810%2CGenbank:XP_029036257.1;Parent=rna-XM_029180424.1
NW_021683695.1	Gnomon	CDS	426632	426855	.	+	0	Name=XP_029036257.1;ID=cds-XP_029036257.1;Dbxref=GeneID:114872810%2CGenbank:XP_029036257.1;Parent=rna-XM_029180424.1
NW_021683695.1	Gnomon	CDS	427436	427756	.	+	0	Name=XP_029036257.1;ID=cds-XP_029036257.1;Dbxref=GeneID:114872810%2CGenbank:XP_029036257.1;Parent=rna-XM_029180424.1
NW_021683695.1	Gnomon	CDS	428726	428924	.	+	0	Name=XP_029036257.1;ID=cds-XP_029036257.1;Dbxref=GeneID:114872810%2CGenbank:XP_029036257.1;Parent=rna-XM_029180424.1
NW_021683695.1	Gnomon	exon	443651	443991	.	-	.	ID=exon-XM_029180439.1-1;Dbxref=GeneID:114872811%2CGenbank:XM_029180439.1;Parent=rna-XM_029180439.1
NW_021683695.1	Gnomon	exon	443153	443538	.	-	.	ID=exon-XM_029180439.1-2;Dbxref=GeneID:114872811%2CGenbank:XM_029180439.1;Parent=rna-XM_029180439.1
NW_021683695.1	Gnomon	exon	442906	443086	.	-	.	ID=exon-XM_029180439.1-3;Dbxref=GeneID:114872811%2CGenbank:XM_029180439.1;Parent=rna-XM_029180439.1
NW_021683695.1	Gnomon	exon	438780	442830	.	-	.	ID=exon-XM_029180439.1-4;Dbxref=GeneID:114872811%2CGenbank:XM_029180439.1;Parent=rna-XM_029180439.1
NW_021683695.1	Gnomon	exon	18234	18485	.	-	.	ID=exon-XM_029180440.1-12;Dbxref=GeneID:114872812%2CGenbank:XM_029180440.1;Parent=rna-XM_029180440.1
NW_021683695.1	Gnomon	exon	18050	18171	.	-	.	ID=exon-XM_029180440.1-13;Dbxref=GeneID:114872812%2CGenbank:XM_029180440.1;Parent=rna-XM_029180440.1
NW_021683695.1	Gnomon	exon	19013	19175	.	-	.	ID=exon-XM_029180440.1-10;Dbxref=GeneID:114872812%2CGenbank:XM_029180440.1;Parent=rna-XM_029180440.1
NW_021683695.1	Gnomon	exon	18630	18838	.	-	.	ID=exon-XM_029180440.1-11;Dbxref=GeneID:114872812%2CGenbank:XM_029180440.1;Parent=rna-XM_029180440.1
NW_021683695.1	Gnomon	exon	367690	369537	.	-	.	ID=exon-XM_029180392.1-1;Dbxref=GeneID:114872793%2CGenbank:XM_029180392.1;Parent=rna-XM_029180392.1
NW_021683695.1	Gnomon	exon	360417	363798	.	-	.	ID=exon-XM_029180392.1-2;Dbxref=GeneID:114872793%2CGenbank:XM_029180392.1;Parent=rna-XM_029180392.1
NW_021683695.1	Gnomon	transcript	332022	339544	.	+	.	Name=XR_003788819.1;ID=rna-XR_003788819.1;Dbxref=GeneID:114872817%2CGenbank:XR_003788819.1;Parent=gene-LOC114872817
NW_021683695.1	Gnomon	exon	562858	563107	.	-	.	ID=exon-XM_029180408.1-20;Dbxref=GeneID:114872803%2CGenbank:XM_029180408.1;Parent=rna-XM_029180408.1
NW_021683695.1	Gnomon	exon	565816	565977	.	-	.	ID=exon-XM_029180408.1-10;Dbxref=GeneID:114872803%2CGenbank:XM_029180408.1;Parent=rna-XM_029180408.1
NW_021683695.1	Gnomon	exon	565523	565758	.	-	.	ID=exon-XM_029180408.1-11;Dbxref=GeneID:114872803%2CGenbank:XM_029180408.1;Parent=rna-XM_029180408.1
NW_021683695.1	Gnomon	exon	564669	564912	.	-	.	ID=exon-XM_029180408.1-14;Dbxref=GeneID:114872803%2CGenbank:XM_029180408.1;Parent=rna-XM_029180408.1
NW_021683695.1	Gnomon	exon	564411	564596	.	-	.	ID=exon-XM_029180408.1-15;Dbxref=GeneID:114872803%2CGenbank:XM_029180408.1;Parent=rna-XM_029180408.1
NW_021683695.1	Gnomon	exon	565225	565435	.	-	.	ID=exon-XM_029180408.1-12;Dbxref=GeneID:114872803%2CGenbank:XM_029180408.1;Parent=rna-XM_029180408.1
NW_021683695.1	Gnomon	exon	564974	565140	.	-	.	ID=exon-XM_029180408.1-13;Dbxref=GeneID:114872803%2CGenbank:XM_029180408.1;Parent=rna-XM_029180408.1
NW_021683695.1	Gnomon	exon	563356	563629	.	-	.	ID=exon-XM_029180408.1-18;Dbxref=GeneID:114872803%2CGenbank:XM_029180408.1;Parent=rna-XM_029180408.1
NW_021683695.1	Gnomon	exon	563167	563296	.	-	.	ID=exon-XM_029180408.1-19;Dbxref=GeneID:114872803%2CGenbank:XM_029180408.1;Parent=rna-XM_029180408.1
NW_021683695.1	Gnomon	exon	564094	564342	.	-	.	ID=exon-XM_029180408.1-16;Dbxref=GeneID:114872803%2CGenbank:XM_029180408.1;Parent=rna-XM_029180408.1
NW_021683695.1	Gnomon	exon	563693	564022	.	-	.	ID=exon-XM_029180408.1-17;Dbxref=GeneID:114872803%2CGenbank:XM_029180408.1;Parent=rna-XM_029180408.1
NW_021683695.1	Gnomon	CDS	579656	579808	.	+	0	Name=XP_029036252.1;ID=cds-XP_029036252.1;Dbxref=GeneID:114872808%2CGenbank:XP_029036252.1;Parent=rna-XM_029180419.1
NW_021683695.1	Gnomon	CDS	580724	580917	.	+	0	Name=XP_029036252.1;ID=cds-XP_029036252.1;Dbxref=GeneID:114872808%2CGenbank:XP_029036252.1;Parent=rna-XM_029180419.1
NW_021683695.1	Gnomon	CDS	581205	581370	.	+	0	Name=XP_029036252.1;ID=cds-XP_029036252.1;Dbxref=GeneID:114872808%2CGenbank:XP_029036252.1;Parent=rna-XM_029180419.1
NW_021683695.1	Gnomon	exon	912622	912768	.	-	.	ID=exon-XM_029180354.1-14;Dbxref=GeneID:114872770%2CGenbank:XM_029180354.1;Parent=rna-XM_029180354.1
NW_021683695.1	Gnomon	exon	910423	910626	.	-	.	ID=exon-XM_029180354.1-15;Dbxref=GeneID:114872770%2CGenbank:XM_029180354.1;Parent=rna-XM_029180354.1
NW_021683695.1	Gnomon	exon	915456	915807	.	-	.	ID=exon-XM_029180354.1-10;Dbxref=GeneID:114872770%2CGenbank:XM_029180354.1;Parent=rna-XM_029180354.1
NW_021683695.1	Gnomon	exon	915148	915378	.	-	.	ID=exon-XM_029180354.1-11;Dbxref=GeneID:114872770%2CGenbank:XM_029180354.1;Parent=rna-XM_029180354.1
NW_021683695.1	Gnomon	exon	913857	914806	.	-	.	ID=exon-XM_029180354.1-12;Dbxref=GeneID:114872770%2CGenbank:XM_029180354.1;Parent=rna-XM_029180354.1
NW_021683695.1	Gnomon	exon	912855	913256	.	-	.	ID=exon-XM_029180354.1-13;Dbxref=GeneID:114872770%2CGenbank:XM_029180354.1;Parent=rna-XM_029180354.1
NW_021683695.1	Gnomon	mRNA	972073	995194	.	-	.	Name=XM_029180350.1;ID=rna-XM_029180350.1;Dbxref=GeneID:114872769%2CGenbank:XM_029180350.1;Parent=gene-LOC114872769
NW_021683695.1	Gnomon	gene	144415	148234	.	+	.	Name=LOC114872830;ID=gene-LOC114872830;Dbxref=GeneID:114872830
NW_021683695.1	Gnomon	gene	139694	141465	.	+	.	Name=LOC114872831;ID=gene-LOC114872831;Dbxref=GeneID:114872831
NW_021683695.1	Gnomon	gene	141684	144330	.	+	.	Name=LOC114872832;ID=gene-LOC114872832;Dbxref=GeneID:114872832
NW_021683695.1	Gnomon	gene	138294	139114	.	-	.	Name=LOC114872833;ID=gene-LOC114872833;Dbxref=GeneID:114872833
NW_021683695.1	Gnomon	gene	61266	71906	.	-	.	Name=LOC114872820;ID=gene-LOC114872820;Dbxref=GeneID:114872820
NW_021683695.1	Gnomon	gene	727234	736530	.	-	.	Name=LOC114872823;ID=gene-LOC114872823;Dbxref=GeneID:114872823
NW_021683695.1	Gnomon	gene	46795	58442	.	-	.	Name=LOC114872821;ID=gene-LOC114872821;Dbxref=GeneID:114872821
NW_021683695.1	Gnomon	gene	42476	43679	.	-	.	Name=LOC114872822;ID=gene-LOC114872822;Dbxref=GeneID:114872822
NW_021683695.1	Gnomon	gene	721209	724912	.	+	.	Name=LOC114872827;ID=gene-LOC114872827;Dbxref=GeneID:114872827
NW_021683695.1	Gnomon	gene	725102	727123	.	+	.	Name=LOC114872828;ID=gene-LOC114872828;Dbxref=GeneID:114872828
NW_021683695.1	Gnomon	gene	736687	744775	.	+	.	Name=LOC114872825;ID=gene-LOC114872825;Dbxref=GeneID:114872825
NW_021683695.1	Gnomon	gene	732212	736375	.	+	.	Name=LOC114872826;ID=gene-LOC114872826;Dbxref=GeneID:114872826
NW_021683695.1	Gnomon	gene	148977	194218	.	+	.	Name=LOC114872829;ID=gene-LOC114872829;Dbxref=GeneID:114872829
NW_021683695.1	Gnomon	gene	18050	24188	.	-	.	Name=LOC114872812;ID=gene-LOC114872812;Dbxref=GeneID:114872812
NW_021683695.1	Gnomon	gene	256601	281438	.	+	.	Name=LOC114872813;ID=gene-LOC114872813;Dbxref=GeneID:114872813
NW_021683695.1	Gnomon	gene	410946	438715	.	+	.	Name=LOC114872810;ID=gene-LOC114872810;Dbxref=GeneID:114872810
NW_021683695.1	Gnomon	gene	438780	443991	.	-	.	Name=LOC114872811;ID=gene-LOC114872811;Dbxref=GeneID:114872811
NW_021683695.1	Gnomon	gene	332020	340029	.	+	.	Name=LOC114872817;ID=gene-LOC114872817;Dbxref=GeneID:114872817
NW_021683695.1	Gnomon	gene	300016	316472	.	+	.	Name=LOC114872814;ID=gene-LOC114872814;Dbxref=GeneID:114872814
NW_021683695.1	Gnomon	gene	335768	340991	.	-	.	Name=LOC114872815;ID=gene-LOC114872815;Dbxref=GeneID:114872815
NW_021683695.1	Gnomon	gene	32266	42383	.	-	.	Name=LOC114872818;ID=gene-LOC114872818;Dbxref=GeneID:114872818
NW_021683695.1	Gnomon	gene	43867	46809	.	+	.	Name=LOC114872819;ID=gene-LOC114872819;Dbxref=GeneID:114872819
NW_021683695.1	Gnomon	gene	395571	399641	.	-	.	Name=LOC114872801;ID=gene-LOC114872801;Dbxref=GeneID:114872801
NW_021683695.1	Gnomon	gene	372729	376343	.	-	.	Name=LOC114872802;ID=gene-LOC114872802;Dbxref=GeneID:114872802
NW_021683695.1	Gnomon	gene	1001249	1004153	.	-	.	Name=LOC114872800;ID=gene-LOC114872800;Dbxref=GeneID:114872800
NW_021683695.1	Gnomon	gene	572970	576672	.	+	.	Name=LOC114872805;ID=gene-LOC114872805;Dbxref=GeneID:114872805
NW_021683695.1	Gnomon	gene	571137	572581	.	-	.	Name=LOC114872806;ID=gene-LOC114872806;Dbxref=GeneID:114872806
NW_021683695.1	Gnomon	gene	562858	568610	.	-	.	Name=LOC114872803;ID=gene-LOC114872803;Dbxref=GeneID:114872803
NW_021683695.1	Gnomon	gene	568720	571112	.	+	.	Name=LOC114872804;ID=gene-LOC114872804;Dbxref=GeneID:114872804
NW_021683695.1	Gnomon	gene	577867	579282	.	-	.	Name=LOC114872809;ID=gene-LOC114872809;Dbxref=GeneID:114872809
NW_021683695.1	Gnomon	gene	587661	712764	.	-	.	Name=LOC114872807;ID=gene-LOC114872807;Dbxref=GeneID:114872807
NW_021683695.1	Gnomon	gene	579539	582035	.	+	.	Name=LOC114872808;ID=gene-LOC114872808;Dbxref=GeneID:114872808
NW_021683695.1	Gnomon	CDS	693775	693871	.	-	0	Name=XP_029036251.1;ID=cds-XP_029036251.1;Dbxref=GeneID:114872807%2CGenbank:XP_029036251.1;Parent=rna-XM_029180418.1
NW_021683695.1	Gnomon	CDS	658253	658349	.	-	0	Name=XP_029036251.1;ID=cds-XP_029036251.1;Dbxref=GeneID:114872807%2CGenbank:XP_029036251.1;Parent=rna-XM_029180418.1
NW_021683695.1	Gnomon	CDS	657023	657074	.	-	0	Name=XP_029036251.1;ID=cds-XP_029036251.1;Dbxref=GeneID:114872807%2CGenbank:XP_029036251.1;Parent=rna-XM_029180418.1
NW_021683695.1	Gnomon	CDS	640950	641120	.	-	0	Name=XP_029036251.1;ID=cds-XP_029036251.1;Dbxref=GeneID:114872807%2CGenbank:XP_029036251.1;Parent=rna-XM_029180418.1
NW_021683695.1	Gnomon	CDS	608295	608382	.	-	0	Name=XP_029036251.1;ID=cds-XP_029036251.1;Dbxref=GeneID:114872807%2CGenbank:XP_029036251.1;Parent=rna-XM_029180418.1
NW_021683695.1	Gnomon	CDS	600412	600516	.	-	0	Name=XP_029036251.1;ID=cds-XP_029036251.1;Dbxref=GeneID:114872807%2CGenbank:XP_029036251.1;Parent=rna-XM_029180418.1
NW_021683695.1	Gnomon	CDS	598808	598896	.	-	0	Name=XP_029036251.1;ID=cds-XP_029036251.1;Dbxref=GeneID:114872807%2CGenbank:XP_029036251.1;Parent=rna-XM_029180418.1
NW_021683695.1	Gnomon	CDS	598590	598731	.	-	0	Name=XP_029036251.1;ID=cds-XP_029036251.1;Dbxref=GeneID:114872807%2CGenbank:XP_029036251.1;Parent=rna-XM_029180418.1
NW_021683695.1	Gnomon	CDS	593177	593525	.	-	0	Name=XP_029036251.1;ID=cds-XP_029036251.1;Dbxref=GeneID:114872807%2CGenbank:XP_029036251.1;Parent=rna-XM_029180418.1
NW_021683695.1	Gnomon	CDS	593025	593107	.	-	0	Name=XP_029036251.1;ID=cds-XP_029036251.1;Dbxref=GeneID:114872807%2CGenbank:XP_029036251.1;Parent=rna-XM_029180418.1
NW_021683695.1	Gnomon	CDS	592854	592952	.	-	0	Name=XP_029036251.1;ID=cds-XP_029036251.1;Dbxref=GeneID:114872807%2CGenbank:XP_029036251.1;Parent=rna-XM_029180418.1
NW_021683695.1	Gnomon	CDS	591904	592188	.	-	0	Name=XP_029036251.1;ID=cds-XP_029036251.1;Dbxref=GeneID:114872807%2CGenbank:XP_029036251.1;Parent=rna-XM_029180418.1
NW_021683695.1	Gnomon	CDS	587779	588095	.	-	0	Name=XP_029036251.1;ID=cds-XP_029036251.1;Dbxref=GeneID:114872807%2CGenbank:XP_029036251.1;Parent=rna-XM_029180418.1
NW_021683695.1	Gnomon	exon	36791	37116	.	-	.	ID=exon-XM_029180463.1-8;Dbxref=GeneID:114872818%2CGenbank:XM_029180463.1;Parent=rna-XM_029180463.1
NW_021683695.1	Gnomon	exon	36303	36713	.	-	.	ID=exon-XM_029180463.1-9;Dbxref=GeneID:114872818%2CGenbank:XM_029180463.1;Parent=rna-XM_029180463.1
NW_021683695.1	Gnomon	exon	37444	38006	.	-	.	ID=exon-XM_029180463.1-6;Dbxref=GeneID:114872818%2CGenbank:XM_029180463.1;Parent=rna-XM_029180463.1
NW_021683695.1	Gnomon	exon	37181	37360	.	-	.	ID=exon-XM_029180463.1-7;Dbxref=GeneID:114872818%2CGenbank:XM_029180463.1;Parent=rna-XM_029180463.1
NW_021683695.1	Gnomon	exon	38491	38713	.	-	.	ID=exon-XM_029180463.1-4;Dbxref=GeneID:114872818%2CGenbank:XM_029180463.1;Parent=rna-XM_029180463.1
NW_021683695.1	Gnomon	exon	38113	38412	.	-	.	ID=exon-XM_029180463.1-5;Dbxref=GeneID:114872818%2CGenbank:XM_029180463.1;Parent=rna-XM_029180463.1
NW_021683695.1	Gnomon	exon	40287	40414	.	-	.	ID=exon-XM_029180463.1-2;Dbxref=GeneID:114872818%2CGenbank:XM_029180463.1;Parent=rna-XM_029180463.1
NW_021683695.1	Gnomon	exon	39526	39570	.	-	.	ID=exon-XM_029180463.1-3;Dbxref=GeneID:114872818%2CGenbank:XM_029180463.1;Parent=rna-XM_029180463.1
NW_021683695.1	Gnomon	exon	41203	41498	.	-	.	ID=exon-XM_029180463.1-1;Dbxref=GeneID:114872818%2CGenbank:XM_029180463.1;Parent=rna-XM_029180463.1
NW_021683695.1	Gnomon	mRNA	910423	961627	.	-	.	Name=XM_029180351.1;ID=rna-XM_029180351.1;Dbxref=GeneID:114872770%2CGenbank:XM_029180351.1;Parent=gene-LOC114872770
NW_021683695.1	Gnomon	exon	572331	572581	.	-	.	ID=exon-XM_029180416.1-1;Dbxref=GeneID:114872806%2CGenbank:XM_029180416.1;Parent=rna-XM_029180416.1
NW_021683695.1	Gnomon	exon	21370	21575	.	-	.	ID=exon-XM_029180440.1-5;Dbxref=GeneID:114872812%2CGenbank:XM_029180440.1;Parent=rna-XM_029180440.1
NW_021683695.1	Gnomon	exon	21210	21267	.	-	.	ID=exon-XM_029180440.1-6;Dbxref=GeneID:114872812%2CGenbank:XM_029180440.1;Parent=rna-XM_029180440.1
NW_021683695.1	Gnomon	exon	23414	23573	.	-	.	ID=exon-XM_029180440.1-3;Dbxref=GeneID:114872812%2CGenbank:XM_029180440.1;Parent=rna-XM_029180440.1
NW_021683695.1	Gnomon	exon	21916	22121	.	-	.	ID=exon-XM_029180440.1-4;Dbxref=GeneID:114872812%2CGenbank:XM_029180440.1;Parent=rna-XM_029180440.1
NW_021683695.1	Gnomon	exon	19251	19362	.	-	.	ID=exon-XM_029180440.1-9;Dbxref=GeneID:114872812%2CGenbank:XM_029180440.1;Parent=rna-XM_029180440.1
NW_021683695.1	Gnomon	exon	21020	21145	.	-	.	ID=exon-XM_029180440.1-7;Dbxref=GeneID:114872812%2CGenbank:XM_029180440.1;Parent=rna-XM_029180440.1
NW_021683695.1	Gnomon	exon	19564	19619	.	-	.	ID=exon-XM_029180440.1-8;Dbxref=GeneID:114872812%2CGenbank:XM_029180440.1;Parent=rna-XM_029180440.1
NW_021683695.1	Gnomon	exon	24041	24188	.	-	.	ID=exon-XM_029180440.1-1;Dbxref=GeneID:114872812%2CGenbank:XM_029180440.1;Parent=rna-XM_029180440.1
NW_021683695.1	Gnomon	exon	23663	23831	.	-	.	ID=exon-XM_029180440.1-2;Dbxref=GeneID:114872812%2CGenbank:XM_029180440.1;Parent=rna-XM_029180440.1
NW_021683695.1	Gnomon	mRNA	910423	940784	.	-	.	Name=XM_029180352.1;ID=rna-XM_029180352.1;Dbxref=GeneID:114872770%2CGenbank:XM_029180352.1;Parent=gene-LOC114872770
NW_021683695.1	Gnomon	exon	572152	572258	.	-	.	ID=exon-XM_029180416.1-2;Dbxref=GeneID:114872806%2CGenbank:XM_029180416.1;Parent=rna-XM_029180416.1
NW_021683695.1	Gnomon	exon	571874	572080	.	-	.	ID=exon-XM_029180416.1-3;Dbxref=GeneID:114872806%2CGenbank:XM_029180416.1;Parent=rna-XM_029180416.1
NW_021683695.1	Gnomon	exon	571559	571810	.	-	.	ID=exon-XM_029180416.1-4;Dbxref=GeneID:114872806%2CGenbank:XM_029180416.1;Parent=rna-XM_029180416.1
NW_021683695.1	Gnomon	exon	571137	571491	.	-	.	ID=exon-XM_029180416.1-5;Dbxref=GeneID:114872806%2CGenbank:XM_029180416.1;Parent=rna-XM_029180416.1
NW_021683695.1	Gnomon	exon	561264	561390	.	+	.	ID=exon-XM_029180368.1-6;Dbxref=GeneID:114872777%2CGenbank:XM_029180368.1;Parent=rna-XM_029180368.1
NW_021683695.1	Gnomon	exon	561460	561612	.	+	.	ID=exon-XM_029180368.1-7;Dbxref=GeneID:114872777%2CGenbank:XM_029180368.1;Parent=rna-XM_029180368.1
NW_021683695.1	Gnomon	exon	560729	560856	.	+	.	ID=exon-XM_029180368.1-4;Dbxref=GeneID:114872777%2CGenbank:XM_029180368.1;Parent=rna-XM_029180368.1
NW_021683695.1	Gnomon	exon	560915	561195	.	+	.	ID=exon-XM_029180368.1-5;Dbxref=GeneID:114872777%2CGenbank:XM_029180368.1;Parent=rna-XM_029180368.1
NW_021683695.1	Gnomon	exon	560365	560515	.	+	.	ID=exon-XM_029180368.1-2;Dbxref=GeneID:114872777%2CGenbank:XM_029180368.1;Parent=rna-XM_029180368.1
NW_021683695.1	Gnomon	exon	560581	560669	.	+	.	ID=exon-XM_029180368.1-3;Dbxref=GeneID:114872777%2CGenbank:XM_029180368.1;Parent=rna-XM_029180368.1
NW_021683695.1	Gnomon	exon	559935	560275	.	+	.	ID=exon-XM_029180368.1-1;Dbxref=GeneID:114872777%2CGenbank:XM_029180368.1;Parent=rna-XM_029180368.1
NW_021683695.1	Gnomon	CDS	579072	579165	.	-	0	Name=XP_029036253.1;ID=cds-XP_029036253.1;Dbxref=GeneID:114872809%2CGenbank:XP_029036253.1;Parent=rna-XM_029180420.1
NW_021683695.1	Gnomon	CDS	578958	579009	.	-	0	Name=XP_029036253.1;ID=cds-XP_029036253.1;Dbxref=GeneID:114872809%2CGenbank:XP_029036253.1;Parent=rna-XM_029180420.1
NW_021683695.1	Gnomon	CDS	578649	578896	.	-	0	Name=XP_029036253.1;ID=cds-XP_029036253.1;Dbxref=GeneID:114872809%2CGenbank:XP_029036253.1;Parent=rna-XM_029180420.1
NW_021683695.1	Gnomon	CDS	578481	578584	.	-	0	Name=XP_029036253.1;ID=cds-XP_029036253.1;Dbxref=GeneID:114872809%2CGenbank:XP_029036253.1;Parent=rna-XM_029180420.1
NW_021683695.1	Gnomon	exon	336	491	.	+	.	ID=exon-XM_029180367.1-1;Dbxref=GeneID:114872775%2CGenbank:XM_029180367.1;Parent=rna-XM_029180367.1
NW_021683695.1	Gnomon	exon	585	623	.	+	.	ID=exon-XM_029180367.1-2;Dbxref=GeneID:114872775%2CGenbank:XM_029180367.1;Parent=rna-XM_029180367.1
NW_021683695.1	Gnomon	exon	782	823	.	+	.	ID=exon-XM_029180367.1-3;Dbxref=GeneID:114872775%2CGenbank:XM_029180367.1;Parent=rna-XM_029180367.1
NW_021683695.1	Gnomon	exon	1051	1163	.	+	.	ID=exon-XM_029180367.1-4;Dbxref=GeneID:114872775%2CGenbank:XM_029180367.1;Parent=rna-XM_029180367.1
NW_021683695.1	Gnomon	exon	1245	1490	.	+	.	ID=exon-XM_029180367.1-5;Dbxref=GeneID:114872775%2CGenbank:XM_029180367.1;Parent=rna-XM_029180367.1
NW_021683695.1	Gnomon	exon	1566	1984	.	+	.	ID=exon-XM_029180367.1-6;Dbxref=GeneID:114872775%2CGenbank:XM_029180367.1;Parent=rna-XM_029180367.1
NW_021683695.1	Gnomon	exon	421605	421952	.	+	.	ID=exon-XM_029180437.1-3;Dbxref=GeneID:114872810%2CGenbank:XM_029180437.1;Parent=rna-XM_029180437.1
NW_021683695.1	Gnomon	exon	422047	422139	.	+	.	ID=exon-XM_029180437.1-4;Dbxref=GeneID:114872810%2CGenbank:XM_029180437.1;Parent=rna-XM_029180437.1
NW_021683695.1	Gnomon	exon	422212	422430	.	+	.	ID=exon-XM_029180437.1-5;Dbxref=GeneID:114872810%2CGenbank:XM_029180437.1;Parent=rna-XM_029180437.1
NW_021683695.1	Gnomon	exon	422519	422891	.	+	.	ID=exon-XM_029180437.1-6;Dbxref=GeneID:114872810%2CGenbank:XM_029180437.1;Parent=rna-XM_029180437.1
NW_021683695.1	Gnomon	exon	422976	423190	.	+	.	ID=exon-XM_029180437.1-7;Dbxref=GeneID:114872810%2CGenbank:XM_029180437.1;Parent=rna-XM_029180437.1
NW_021683695.1	Gnomon	exon	423312	423635	.	+	.	ID=exon-XM_029180437.1-8;Dbxref=GeneID:114872810%2CGenbank:XM_029180437.1;Parent=rna-XM_029180437.1
NW_021683695.1	Gnomon	exon	423755	423934	.	+	.	ID=exon-XM_029180437.1-9;Dbxref=GeneID:114872810%2CGenbank:XM_029180437.1;Parent=rna-XM_029180437.1
NW_021683695.1	Gnomon	exon	410949	413062	.	+	.	ID=exon-XM_029180437.1-1;Dbxref=GeneID:114872810%2CGenbank:XM_029180437.1;Parent=rna-XM_029180437.1
NW_021683695.1	Gnomon	exon	419573	419920	.	+	.	ID=exon-XM_029180437.1-2;Dbxref=GeneID:114872810%2CGenbank:XM_029180437.1;Parent=rna-XM_029180437.1
NW_021683695.1	Gnomon	exon	277965	281438	.	+	.	ID=exon-XM_029180445.1-10;Dbxref=GeneID:114872813%2CGenbank:XM_029180445.1;Parent=rna-XM_029180445.1
NW_021683695.1	Gnomon	mRNA	237254	252276	.	+	.	Name=XM_029180390.1;ID=rna-XM_029180390.1;Dbxref=GeneID:114872791%2CGenbank:XM_029180390.1;Parent=gene-LOC114872791
NW_021683695.1	Gnomon	mRNA	118283	134480	.	+	.	Name=XM_029180400.1;ID=rna-XM_029180400.1;Dbxref=GeneID:114872798%2CGenbank:XM_029180400.1;Parent=gene-LOC114872798
NW_021683695.1	Gnomon	CDS	43984	44006	.	+	0	Name=XP_029036299.1;ID=cds-XP_029036299.1;Dbxref=GeneID:114872819%2CGenbank:XP_029036299.1;Parent=rna-XM_029180466.1
NW_021683695.1	Gnomon	CDS	44169	44884	.	+	0	Name=XP_029036299.1;ID=cds-XP_029036299.1;Dbxref=GeneID:114872819%2CGenbank:XP_029036299.1;Parent=rna-XM_029180466.1
NW_021683695.1	Gnomon	CDS	45104	45316	.	+	0	Name=XP_029036299.1;ID=cds-XP_029036299.1;Dbxref=GeneID:114872819%2CGenbank:XP_029036299.1;Parent=rna-XM_029180466.1
NW_021683695.1	Gnomon	CDS	45571	45781	.	+	0	Name=XP_029036299.1;ID=cds-XP_029036299.1;Dbxref=GeneID:114872819%2CGenbank:XP_029036299.1;Parent=rna-XM_029180466.1
NW_021683695.1	Gnomon	CDS	45870	46304	.	+	0	Name=XP_029036299.1;ID=cds-XP_029036299.1;Dbxref=GeneID:114872819%2CGenbank:XP_029036299.1;Parent=rna-XM_029180466.1
NW_021683695.1	Gnomon	CDS	46387	46753	.	+	0	Name=XP_029036299.1;ID=cds-XP_029036299.1;Dbxref=GeneID:114872819%2CGenbank:XP_029036299.1;Parent=rna-XM_029180466.1
NW_021683695.1	Gnomon	CDS	739132	739158	.	+	0	Name=XP_029036309.1;ID=cds-XP_029036309.1;Dbxref=GeneID:114872825%2CGenbank:XP_029036309.1;Parent=rna-XM_029180476.1
NW_021683695.1	Gnomon	CDS	739238	739339	.	+	0	Name=XP_029036309.1;ID=cds-XP_029036309.1;Dbxref=GeneID:114872825%2CGenbank:XP_029036309.1;Parent=rna-XM_029180476.1
NW_021683695.1	Gnomon	CDS	739412	739681	.	+	0	Name=XP_029036309.1;ID=cds-XP_029036309.1;Dbxref=GeneID:114872825%2CGenbank:XP_029036309.1;Parent=rna-XM_029180476.1
NW_021683695.1	Gnomon	CDS	739753	739912	.	+	0	Name=XP_029036309.1;ID=cds-XP_029036309.1;Dbxref=GeneID:114872825%2CGenbank:XP_029036309.1;Parent=rna-XM_029180476.1
NW_021683695.1	Gnomon	CDS	740024	740456	.	+	0	Name=XP_029036309.1;ID=cds-XP_029036309.1;Dbxref=GeneID:114872825%2CGenbank:XP_029036309.1;Parent=rna-XM_029180476.1
NW_021683695.1	Gnomon	CDS	740520	740681	.	+	0	Name=XP_029036309.1;ID=cds-XP_029036309.1;Dbxref=GeneID:114872825%2CGenbank:XP_029036309.1;Parent=rna-XM_029180476.1
NW_021683695.1	Gnomon	CDS	740757	740837	.	+	0	Name=XP_029036309.1;ID=cds-XP_029036309.1;Dbxref=GeneID:114872825%2CGenbank:XP_029036309.1;Parent=rna-XM_029180476.1
NW_021683695.1	Gnomon	CDS	741000	741035	.	+	0	Name=XP_029036309.1;ID=cds-XP_029036309.1;Dbxref=GeneID:114872825%2CGenbank:XP_029036309.1;Parent=rna-XM_029180476.1
NW_021683695.1	Gnomon	CDS	741555	741668	.	+	0	Name=XP_029036309.1;ID=cds-XP_029036309.1;Dbxref=GeneID:114872825%2CGenbank:XP_029036309.1;Parent=rna-XM_029180476.1
NW_021683695.1	Gnomon	CDS	741757	741936	.	+	0	Name=XP_029036309.1;ID=cds-XP_029036309.1;Dbxref=GeneID:114872825%2CGenbank:XP_029036309.1;Parent=rna-XM_029180476.1
NW_021683695.1	Gnomon	CDS	742008	743289	.	+	0	Name=XP_029036309.1;ID=cds-XP_029036309.1;Dbxref=GeneID:114872825%2CGenbank:XP_029036309.1;Parent=rna-XM_029180476.1
NW_021683695.1	Gnomon	exon	249626	252276	.	+	.	ID=exon-XM_029180391.1-8;Dbxref=GeneID:114872791%2CGenbank:XM_029180391.1;Parent=rna-XM_029180391.1
NW_021683695.1	Gnomon	exon	246060	246287	.	+	.	ID=exon-XM_029180391.1-2;Dbxref=GeneID:114872791%2CGenbank:XM_029180391.1;Parent=rna-XM_029180391.1
NW_021683695.1	Gnomon	exon	247188	247390	.	+	.	ID=exon-XM_029180391.1-3;Dbxref=GeneID:114872791%2CGenbank:XM_029180391.1;Parent=rna-XM_029180391.1
NW_021683695.1	Gnomon	exon	242731	243171	.	+	.	ID=exon-XM_029180391.1-1;Dbxref=GeneID:114872791%2CGenbank:XM_029180391.1;Parent=rna-XM_029180391.1
NW_021683695.1	Gnomon	exon	249017	249185	.	+	.	ID=exon-XM_029180391.1-6;Dbxref=GeneID:114872791%2CGenbank:XM_029180391.1;Parent=rna-XM_029180391.1
NW_021683695.1	Gnomon	exon	249251	249536	.	+	.	ID=exon-XM_029180391.1-7;Dbxref=GeneID:114872791%2CGenbank:XM_029180391.1;Parent=rna-XM_029180391.1
NW_021683695.1	Gnomon	exon	247516	247542	.	+	.	ID=exon-XM_029180391.1-4;Dbxref=GeneID:114872791%2CGenbank:XM_029180391.1;Parent=rna-XM_029180391.1
NW_021683695.1	Gnomon	exon	248068	248381	.	+	.	ID=exon-XM_029180391.1-5;Dbxref=GeneID:114872791%2CGenbank:XM_029180391.1;Parent=rna-XM_029180391.1
NW_021683695.1	Gnomon	mRNA	242731	252276	.	+	.	Name=XM_029180391.1;ID=rna-XM_029180391.1;Dbxref=GeneID:114872791%2CGenbank:XM_029180391.1;Parent=gene-LOC114872791
NW_021683695.1	Gnomon	mRNA	746266	760089	.	+	.	Name=XM_029180401.1;ID=rna-XM_029180401.1;Dbxref=GeneID:114872799%2CGenbank:XM_029180401.1;Parent=gene-LOC114872799
NW_021683695.1	Gnomon	CDS	693775	693871	.	-	0	Name=XP_029036250.1;ID=cds-XP_029036250.1;Dbxref=GeneID:114872807%2CGenbank:XP_029036250.1;Parent=rna-XM_029180417.1
NW_021683695.1	Gnomon	CDS	658253	658349	.	-	0	Name=XP_029036250.1;ID=cds-XP_029036250.1;Dbxref=GeneID:114872807%2CGenbank:XP_029036250.1;Parent=rna-XM_029180417.1
NW_021683695.1	Gnomon	CDS	657023	657074	.	-	0	Name=XP_029036250.1;ID=cds-XP_029036250.1;Dbxref=GeneID:114872807%2CGenbank:XP_029036250.1;Parent=rna-XM_029180417.1
NW_021683695.1	Gnomon	CDS	640950	641120	.	-	0	Name=XP_029036250.1;ID=cds-XP_029036250.1;Dbxref=GeneID:114872807%2CGenbank:XP_029036250.1;Parent=rna-XM_029180417.1
NW_021683695.1	Gnomon	CDS	608295	608382	.	-	0	Name=XP_029036250.1;ID=cds-XP_029036250.1;Dbxref=GeneID:114872807%2CGenbank:XP_029036250.1;Parent=rna-XM_029180417.1
NW_021683695.1	Gnomon	CDS	600412	600516	.	-	0	Name=XP_029036250.1;ID=cds-XP_029036250.1;Dbxref=GeneID:114872807%2CGenbank:XP_029036250.1;Parent=rna-XM_029180417.1
NW_021683695.1	Gnomon	CDS	598808	598896	.	-	0	Name=XP_029036250.1;ID=cds-XP_029036250.1;Dbxref=GeneID:114872807%2CGenbank:XP_029036250.1;Parent=rna-XM_029180417.1
NW_021683695.1	Gnomon	CDS	598590	598731	.	-	0	Name=XP_029036250.1;ID=cds-XP_029036250.1;Dbxref=GeneID:114872807%2CGenbank:XP_029036250.1;Parent=rna-XM_029180417.1
NW_021683695.1	Gnomon	CDS	593177	593525	.	-	0	Name=XP_029036250.1;ID=cds-XP_029036250.1;Dbxref=GeneID:114872807%2CGenbank:XP_029036250.1;Parent=rna-XM_029180417.1
NW_021683695.1	Gnomon	CDS	593025	593107	.	-	0	Name=XP_029036250.1;ID=cds-XP_029036250.1;Dbxref=GeneID:114872807%2CGenbank:XP_029036250.1;Parent=rna-XM_029180417.1
NW_021683695.1	Gnomon	CDS	592854	592952	.	-	0	Name=XP_029036250.1;ID=cds-XP_029036250.1;Dbxref=GeneID:114872807%2CGenbank:XP_029036250.1;Parent=rna-XM_029180417.1
NW_021683695.1	Gnomon	CDS	591904	592188	.	-	0	Name=XP_029036250.1;ID=cds-XP_029036250.1;Dbxref=GeneID:114872807%2CGenbank:XP_029036250.1;Parent=rna-XM_029180417.1
NW_021683695.1	Gnomon	CDS	588276	588416	.	-	0	Name=XP_029036250.1;ID=cds-XP_029036250.1;Dbxref=GeneID:114872807%2CGenbank:XP_029036250.1;Parent=rna-XM_029180417.1
NW_021683695.1	Gnomon	CDS	587779	588095	.	-	0	Name=XP_029036250.1;ID=cds-XP_029036250.1;Dbxref=GeneID:114872807%2CGenbank:XP_029036250.1;Parent=rna-XM_029180417.1
NW_021683695.1	Gnomon	exon	337489	337741	.	-	.	ID=exon-XM_029180461.1-2;Dbxref=GeneID:114872815%2CGenbank:XM_029180461.1;Parent=rna-XM_029180461.1
NW_021683695.1	Gnomon	exon	336998	337425	.	-	.	ID=exon-XM_029180461.1-3;Dbxref=GeneID:114872815%2CGenbank:XM_029180461.1;Parent=rna-XM_029180461.1
NW_021683695.1	Gnomon	exon	340301	340319	.	-	.	ID=exon-XM_029180461.1-1;Dbxref=GeneID:114872815%2CGenbank:XM_029180461.1;Parent=rna-XM_029180461.1
NW_021683695.1	Gnomon	exon	335768	336806	.	-	.	ID=exon-XM_029180461.1-4;Dbxref=GeneID:114872815%2CGenbank:XM_029180461.1;Parent=rna-XM_029180461.1
NW_021683695.1	Gnomon	exon	572970	573776	.	+	.	ID=exon-XM_029180414.1-1;Dbxref=GeneID:114872805%2CGenbank:XM_029180414.1;Parent=rna-XM_029180414.1
NW_021683695.1	Gnomon	exon	574119	574422	.	+	.	ID=exon-XM_029180414.1-2;Dbxref=GeneID:114872805%2CGenbank:XM_029180414.1;Parent=rna-XM_029180414.1
NW_021683695.1	Gnomon	exon	574496	574664	.	+	.	ID=exon-XM_029180414.1-3;Dbxref=GeneID:114872805%2CGenbank:XM_029180414.1;Parent=rna-XM_029180414.1
NW_021683695.1	Gnomon	mRNA	360417	369537	.	-	.	Name=XM_029180392.1;ID=rna-XM_029180392.1;Dbxref=GeneID:114872793%2CGenbank:XM_029180392.1;Parent=gene-LOC114872793
NW_021683695.1	Gnomon	exon	424015	424161	.	+	.	ID=exon-XM_029180433.1-10;Dbxref=GeneID:114872810%2CGenbank:XM_029180433.1;Parent=rna-XM_029180433.1
NW_021683695.1	Gnomon	exon	424229	424393	.	+	.	ID=exon-XM_029180433.1-11;Dbxref=GeneID:114872810%2CGenbank:XM_029180433.1;Parent=rna-XM_029180433.1
NW_021683695.1	Gnomon	exon	426632	426855	.	+	.	ID=exon-XM_029180433.1-16;Dbxref=GeneID:114872810%2CGenbank:XM_029180433.1;Parent=rna-XM_029180433.1
NW_021683695.1	Gnomon	exon	427436	427756	.	+	.	ID=exon-XM_029180433.1-17;Dbxref=GeneID:114872810%2CGenbank:XM_029180433.1;Parent=rna-XM_029180433.1
NW_021683695.1	Gnomon	exon	428191	428613	.	+	.	ID=exon-XM_029180433.1-18;Dbxref=GeneID:114872810%2CGenbank:XM_029180433.1;Parent=rna-XM_029180433.1
NW_021683695.1	Gnomon	exon	424519	424943	.	+	.	ID=exon-XM_029180433.1-12;Dbxref=GeneID:114872810%2CGenbank:XM_029180433.1;Parent=rna-XM_029180433.1
NW_021683695.1	Gnomon	exon	425272	425361	.	+	.	ID=exon-XM_029180433.1-13;Dbxref=GeneID:114872810%2CGenbank:XM_029180433.1;Parent=rna-XM_029180433.1
NW_021683695.1	Gnomon	exon	425760	426032	.	+	.	ID=exon-XM_029180433.1-14;Dbxref=GeneID:114872810%2CGenbank:XM_029180433.1;Parent=rna-XM_029180433.1
NW_021683695.1	Gnomon	exon	426205	426370	.	+	.	ID=exon-XM_029180433.1-15;Dbxref=GeneID:114872810%2CGenbank:XM_029180433.1;Parent=rna-XM_029180433.1
NW_021683695.1	Gnomon	mRNA	746268	760089	.	+	.	Name=XM_029180402.1;ID=rna-XM_029180402.1;Dbxref=GeneID:114872799%2CGenbank:XM_029180402.1;Parent=gene-LOC114872799
NW_021683695.1	Gnomon	exon	574847	574872	.	+	.	ID=exon-XM_029180414.1-4;Dbxref=GeneID:114872805%2CGenbank:XM_029180414.1;Parent=rna-XM_029180414.1
NW_021683695.1	Gnomon	exon	574935	575485	.	+	.	ID=exon-XM_029180414.1-5;Dbxref=GeneID:114872805%2CGenbank:XM_029180414.1;Parent=rna-XM_029180414.1
NW_021683695.1	Gnomon	exon	575555	576672	.	+	.	ID=exon-XM_029180414.1-6;Dbxref=GeneID:114872805%2CGenbank:XM_029180414.1;Parent=rna-XM_029180414.1
NW_021683695.1	Gnomon	mRNA	1005719	1009273	.	+	.	Name=XM_029180393.1;ID=rna-XM_029180393.1;Dbxref=GeneID:114872794%2CGenbank:XM_029180393.1;Parent=gene-LOC114872794
NW_021683695.1	Gnomon	CDS	40287	40353	.	-	0	Name=XP_029036296.1;ID=cds-XP_029036296.1;Dbxref=GeneID:114872818%2CGenbank:XP_029036296.1;Parent=rna-XM_029180463.1
NW_021683695.1	Gnomon	CDS	39526	39570	.	-	0	Name=XP_029036296.1;ID=cds-XP_029036296.1;Dbxref=GeneID:114872818%2CGenbank:XP_029036296.1;Parent=rna-XM_029180463.1
NW_021683695.1	Gnomon	CDS	38491	38713	.	-	0	Name=XP_029036296.1;ID=cds-XP_029036296.1;Dbxref=GeneID:114872818%2CGenbank:XP_029036296.1;Parent=rna-XM_029180463.1
NW_021683695.1	Gnomon	CDS	38113	38412	.	-	0	Name=XP_029036296.1;ID=cds-XP_029036296.1;Dbxref=GeneID:114872818%2CGenbank:XP_029036296.1;Parent=rna-XM_029180463.1
NW_021683695.1	Gnomon	CDS	37444	38006	.	-	0	Name=XP_029036296.1;ID=cds-XP_029036296.1;Dbxref=GeneID:114872818%2CGenbank:XP_029036296.1;Parent=rna-XM_029180463.1
NW_021683695.1	Gnomon	CDS	37181	37360	.	-	0	Name=XP_029036296.1;ID=cds-XP_029036296.1;Dbxref=GeneID:114872818%2CGenbank:XP_029036296.1;Parent=rna-XM_029180463.1
NW_021683695.1	Gnomon	CDS	36791	37116	.	-	0	Name=XP_029036296.1;ID=cds-XP_029036296.1;Dbxref=GeneID:114872818%2CGenbank:XP_029036296.1;Parent=rna-XM_029180463.1
NW_021683695.1	Gnomon	CDS	36303	36713	.	-	0	Name=XP_029036296.1;ID=cds-XP_029036296.1;Dbxref=GeneID:114872818%2CGenbank:XP_029036296.1;Parent=rna-XM_029180463.1
NW_021683695.1	Gnomon	CDS	36030	36225	.	-	0	Name=XP_029036296.1;ID=cds-XP_029036296.1;Dbxref=GeneID:114872818%2CGenbank:XP_029036296.1;Parent=rna-XM_029180463.1
NW_021683695.1	Gnomon	CDS	35476	35922	.	-	0	Name=XP_029036296.1;ID=cds-XP_029036296.1;Dbxref=GeneID:114872818%2CGenbank:XP_029036296.1;Parent=rna-XM_029180463.1
NW_021683695.1	Gnomon	CDS	34901	35408	.	-	0	Name=XP_029036296.1;ID=cds-XP_029036296.1;Dbxref=GeneID:114872818%2CGenbank:XP_029036296.1;Parent=rna-XM_029180463.1
NW_021683695.1	Gnomon	CDS	33749	34832	.	-	0	Name=XP_029036296.1;ID=cds-XP_029036296.1;Dbxref=GeneID:114872818%2CGenbank:XP_029036296.1;Parent=rna-XM_029180463.1
NW_021683695.1	Gnomon	CDS	32692	33663	.	-	0	Name=XP_029036296.1;ID=cds-XP_029036296.1;Dbxref=GeneID:114872818%2CGenbank:XP_029036296.1;Parent=rna-XM_029180463.1
NW_021683695.1	Gnomon	exon	332020	332882	.	+	.	ID=exon-XM_029180462.1-1;Dbxref=GeneID:114872817%2CGenbank:XM_029180462.1;Parent=rna-XM_029180462.1
NW_021683695.1	Gnomon	exon	332953	333167	.	+	.	ID=exon-XM_029180462.1-2;Dbxref=GeneID:114872817%2CGenbank:XM_029180462.1;Parent=rna-XM_029180462.1
NW_021683695.1	Gnomon	exon	335550	335652	.	+	.	ID=exon-XM_029180462.1-3;Dbxref=GeneID:114872817%2CGenbank:XM_029180462.1;Parent=rna-XM_029180462.1
NW_021683695.1	Gnomon	exon	337969	338180	.	+	.	ID=exon-XM_029180462.1-4;Dbxref=GeneID:114872817%2CGenbank:XM_029180462.1;Parent=rna-XM_029180462.1
NW_021683695.1	Gnomon	exon	338290	338400	.	+	.	ID=exon-XM_029180462.1-5;Dbxref=GeneID:114872817%2CGenbank:XM_029180462.1;Parent=rna-XM_029180462.1
NW_021683695.1	Gnomon	exon	338820	339004	.	+	.	ID=exon-XM_029180462.1-6;Dbxref=GeneID:114872817%2CGenbank:XM_029180462.1;Parent=rna-XM_029180462.1
NW_021683695.1	Gnomon	exon	339452	340029	.	+	.	ID=exon-XM_029180462.1-7;Dbxref=GeneID:114872817%2CGenbank:XM_029180462.1;Parent=rna-XM_029180462.1
NW_021683695.1	Gnomon	CDS	727447	730881	.	-	0	Name=XP_029036306.1;ID=cds-XP_029036306.1;Dbxref=GeneID:114872823%2CGenbank:XP_029036306.1;Parent=rna-XM_029180473.1
NW_021683695.1	Gnomon	CDS	332976	333167	.	+	0	Name=XP_029036295.1;ID=cds-XP_029036295.1;Dbxref=GeneID:114872817%2CGenbank:XP_029036295.1;Parent=rna-XM_029180462.1
NW_021683695.1	Gnomon	CDS	335550	335652	.	+	0	Name=XP_029036295.1;ID=cds-XP_029036295.1;Dbxref=GeneID:114872817%2CGenbank:XP_029036295.1;Parent=rna-XM_029180462.1
NW_021683695.1	Gnomon	CDS	337969	338180	.	+	0	Name=XP_029036295.1;ID=cds-XP_029036295.1;Dbxref=GeneID:114872817%2CGenbank:XP_029036295.1;Parent=rna-XM_029180462.1
NW_021683695.1	Gnomon	CDS	338290	338400	.	+	0	Name=XP_029036295.1;ID=cds-XP_029036295.1;Dbxref=GeneID:114872817%2CGenbank:XP_029036295.1;Parent=rna-XM_029180462.1
NW_021683695.1	Gnomon	CDS	338820	339004	.	+	0	Name=XP_029036295.1;ID=cds-XP_029036295.1;Dbxref=GeneID:114872817%2CGenbank:XP_029036295.1;Parent=rna-XM_029180462.1
NW_021683695.1	Gnomon	CDS	339452	339611	.	+	0	Name=XP_029036295.1;ID=cds-XP_029036295.1;Dbxref=GeneID:114872817%2CGenbank:XP_029036295.1;Parent=rna-XM_029180462.1
NW_021683695.1	Gnomon	CDS	727447	730881	.	-	0	Name=XP_029036305.1;ID=cds-XP_029036305.1;Dbxref=GeneID:114872823%2CGenbank:XP_029036305.1;Parent=rna-XM_029180472.1
NW_021683695.1	Gnomon	mRNA	1005356	1008748	.	+	.	Name=XM_029180394.1;ID=rna-XM_029180394.1;Dbxref=GeneID:114872794%2CGenbank:XM_029180394.1;Parent=gene-LOC114872794
NW_021683695.1	Gnomon	mRNA	1001249	1003485	.	-	.	Name=XM_029180404.1;ID=rna-XM_029180404.1;Dbxref=GeneID:114872800%2CGenbank:XM_029180404.1;Parent=gene-LOC114872800
NW_021683695.1	Gnomon	exon	423312	423635	.	+	.	ID=exon-XM_029180438.1-8;Dbxref=GeneID:114872810%2CGenbank:XM_029180438.1;Parent=rna-XM_029180438.1
NW_021683695.1	Gnomon	exon	423755	423934	.	+	.	ID=exon-XM_029180438.1-9;Dbxref=GeneID:114872810%2CGenbank:XM_029180438.1;Parent=rna-XM_029180438.1
NW_021683695.1	Gnomon	exon	422519	422891	.	+	.	ID=exon-XM_029180438.1-6;Dbxref=GeneID:114872810%2CGenbank:XM_029180438.1;Parent=rna-XM_029180438.1
NW_021683695.1	Gnomon	exon	422976	423190	.	+	.	ID=exon-XM_029180438.1-7;Dbxref=GeneID:114872810%2CGenbank:XM_029180438.1;Parent=rna-XM_029180438.1
NW_021683695.1	Gnomon	exon	422047	422139	.	+	.	ID=exon-XM_029180438.1-4;Dbxref=GeneID:114872810%2CGenbank:XM_029180438.1;Parent=rna-XM_029180438.1
NW_021683695.1	Gnomon	exon	422212	422430	.	+	.	ID=exon-XM_029180438.1-5;Dbxref=GeneID:114872810%2CGenbank:XM_029180438.1;Parent=rna-XM_029180438.1
NW_021683695.1	Gnomon	exon	419573	419920	.	+	.	ID=exon-XM_029180438.1-2;Dbxref=GeneID:114872810%2CGenbank:XM_029180438.1;Parent=rna-XM_029180438.1
NW_021683695.1	Gnomon	exon	421605	421952	.	+	.	ID=exon-XM_029180438.1-3;Dbxref=GeneID:114872810%2CGenbank:XM_029180438.1;Parent=rna-XM_029180438.1
NW_021683695.1	Gnomon	exon	410949	413062	.	+	.	ID=exon-XM_029180438.1-1;Dbxref=GeneID:114872810%2CGenbank:XM_029180438.1;Parent=rna-XM_029180438.1
NW_021683695.1	Gnomon	mRNA	1001249	1004153	.	-	.	Name=XM_029180405.1;ID=rna-XM_029180405.1;Dbxref=GeneID:114872800%2CGenbank:XM_029180405.1;Parent=gene-LOC114872800
NW_021683695.1	Gnomon	CDS	736808	737002	.	+	0	Name=XP_029036308.1;ID=cds-XP_029036308.1;Dbxref=GeneID:114872825%2CGenbank:XP_029036308.1;Parent=rna-XM_029180475.1
NW_021683695.1	Gnomon	CDS	739039	739158	.	+	0	Name=XP_029036308.1;ID=cds-XP_029036308.1;Dbxref=GeneID:114872825%2CGenbank:XP_029036308.1;Parent=rna-XM_029180475.1
NW_021683695.1	Gnomon	CDS	739238	739339	.	+	0	Name=XP_029036308.1;ID=cds-XP_029036308.1;Dbxref=GeneID:114872825%2CGenbank:XP_029036308.1;Parent=rna-XM_029180475.1
NW_021683695.1	Gnomon	CDS	739412	739681	.	+	0	Name=XP_029036308.1;ID=cds-XP_029036308.1;Dbxref=GeneID:114872825%2CGenbank:XP_029036308.1;Parent=rna-XM_029180475.1
NW_021683695.1	Gnomon	CDS	739753	739912	.	+	0	Name=XP_029036308.1;ID=cds-XP_029036308.1;Dbxref=GeneID:114872825%2CGenbank:XP_029036308.1;Parent=rna-XM_029180475.1
NW_021683695.1	Gnomon	CDS	740024	740456	.	+	0	Name=XP_029036308.1;ID=cds-XP_029036308.1;Dbxref=GeneID:114872825%2CGenbank:XP_029036308.1;Parent=rna-XM_029180475.1
NW_021683695.1	Gnomon	CDS	740520	740681	.	+	0	Name=XP_029036308.1;ID=cds-XP_029036308.1;Dbxref=GeneID:114872825%2CGenbank:XP_029036308.1;Parent=rna-XM_029180475.1
NW_021683695.1	Gnomon	CDS	740757	740837	.	+	0	Name=XP_029036308.1;ID=cds-XP_029036308.1;Dbxref=GeneID:114872825%2CGenbank:XP_029036308.1;Parent=rna-XM_029180475.1
NW_021683695.1	Gnomon	CDS	741555	741668	.	+	0	Name=XP_029036308.1;ID=cds-XP_029036308.1;Dbxref=GeneID:114872825%2CGenbank:XP_029036308.1;Parent=rna-XM_029180475.1
NW_021683695.1	Gnomon	CDS	741757	741936	.	+	0	Name=XP_029036308.1;ID=cds-XP_029036308.1;Dbxref=GeneID:114872825%2CGenbank:XP_029036308.1;Parent=rna-XM_029180475.1
NW_021683695.1	Gnomon	CDS	742008	743289	.	+	0	Name=XP_029036308.1;ID=cds-XP_029036308.1;Dbxref=GeneID:114872825%2CGenbank:XP_029036308.1;Parent=rna-XM_029180475.1
NW_021683695.1	Gnomon	exon	769866	770001	.	-	.	ID=exon-XM_029180380.1-11;Dbxref=GeneID:114872788%2CGenbank:XM_029180380.1;Parent=rna-XM_029180380.1
NW_021683695.1	Gnomon	exon	764779	766313	.	-	.	ID=exon-XM_029180380.1-12;Dbxref=GeneID:114872788%2CGenbank:XM_029180380.1;Parent=rna-XM_029180380.1
NW_021683695.1	Gnomon	exon	776112	776187	.	-	.	ID=exon-XM_029180380.1-10;Dbxref=GeneID:114872788%2CGenbank:XM_029180380.1;Parent=rna-XM_029180380.1
NW_021683695.1	Gnomon	exon	188175	188667	.	+	.	ID=exon-XM_029180484.1-10;Dbxref=GeneID:114872829%2CGenbank:XM_029180484.1;Parent=rna-XM_029180484.1
NW_021683695.1	Gnomon	exon	188750	188994	.	+	.	ID=exon-XM_029180484.1-11;Dbxref=GeneID:114872829%2CGenbank:XM_029180484.1;Parent=rna-XM_029180484.1
NW_021683695.1	Gnomon	exon	189074	194218	.	+	.	ID=exon-XM_029180484.1-12;Dbxref=GeneID:114872829%2CGenbank:XM_029180484.1;Parent=rna-XM_029180484.1
NW_021683695.1	Gnomon	exon	153780	153808	.	+	.	ID=exon-XM_029180485.1-1;Dbxref=GeneID:114872829%2CGenbank:XM_029180485.1;Parent=rna-XM_029180485.1
NW_021683695.1	Gnomon	exon	184304	184409	.	+	.	ID=exon-XM_029180485.1-6;Dbxref=GeneID:114872829%2CGenbank:XM_029180485.1;Parent=rna-XM_029180485.1
NW_021683695.1	Gnomon	exon	184999	186402	.	+	.	ID=exon-XM_029180485.1-7;Dbxref=GeneID:114872829%2CGenbank:XM_029180485.1;Parent=rna-XM_029180485.1
NW_021683695.1	Gnomon	exon	186642	186928	.	+	.	ID=exon-XM_029180485.1-8;Dbxref=GeneID:114872829%2CGenbank:XM_029180485.1;Parent=rna-XM_029180485.1
NW_021683695.1	Gnomon	exon	187014	187376	.	+	.	ID=exon-XM_029180485.1-9;Dbxref=GeneID:114872829%2CGenbank:XM_029180485.1;Parent=rna-XM_029180485.1
NW_021683695.1	Gnomon	exon	154044	154449	.	+	.	ID=exon-XM_029180485.1-2;Dbxref=GeneID:114872829%2CGenbank:XM_029180485.1;Parent=rna-XM_029180485.1
NW_021683695.1	Gnomon	exon	166485	167835	.	+	.	ID=exon-XM_029180485.1-3;Dbxref=GeneID:114872829%2CGenbank:XM_029180485.1;Parent=rna-XM_029180485.1
NW_021683695.1	Gnomon	exon	181000	181168	.	+	.	ID=exon-XM_029180485.1-4;Dbxref=GeneID:114872829%2CGenbank:XM_029180485.1;Parent=rna-XM_029180485.1
NW_021683695.1	Gnomon	exon	181545	181791	.	+	.	ID=exon-XM_029180485.1-5;Dbxref=GeneID:114872829%2CGenbank:XM_029180485.1;Parent=rna-XM_029180485.1
NW_021683695.1	Gnomon	mRNA	1009128	1011418	.	-	.	Name=XM_029180396.1;ID=rna-XM_029180396.1;Dbxref=GeneID:114872795%2CGenbank:XM_029180396.1;Parent=gene-LOC114872795
NW_021683695.1	Gnomon	mRNA	395571	399641	.	-	.	Name=XM_029180406.1;ID=rna-XM_029180406.1;Dbxref=GeneID:114872801%2CGenbank:XM_029180406.1;Parent=gene-LOC114872801
NW_021683695.1	Gnomon	mRNA	144415	148234	.	+	.	Name=XM_029180490.1;ID=rna-XM_029180490.1;Dbxref=GeneID:114872830%2CGenbank:XM_029180490.1;Parent=gene-LOC114872830
NW_021683695.1	Gnomon	CDS	40287	40353	.	-	0	Name=XP_029036297.1;ID=cds-XP_029036297.1;Dbxref=GeneID:114872818%2CGenbank:XP_029036297.1;Parent=rna-XM_029180464.1
NW_021683695.1	Gnomon	CDS	39526	39570	.	-	0	Name=XP_029036297.1;ID=cds-XP_029036297.1;Dbxref=GeneID:114872818%2CGenbank:XP_029036297.1;Parent=rna-XM_029180464.1
NW_021683695.1	Gnomon	CDS	38491	38713	.	-	0	Name=XP_029036297.1;ID=cds-XP_029036297.1;Dbxref=GeneID:114872818%2CGenbank:XP_029036297.1;Parent=rna-XM_029180464.1
NW_021683695.1	Gnomon	CDS	38113	38412	.	-	0	Name=XP_029036297.1;ID=cds-XP_029036297.1;Dbxref=GeneID:114872818%2CGenbank:XP_029036297.1;Parent=rna-XM_029180464.1
NW_021683695.1	Gnomon	CDS	37444	38006	.	-	0	Name=XP_029036297.1;ID=cds-XP_029036297.1;Dbxref=GeneID:114872818%2CGenbank:XP_029036297.1;Parent=rna-XM_029180464.1
NW_021683695.1	Gnomon	CDS	37181	37360	.	-	0	Name=XP_029036297.1;ID=cds-XP_029036297.1;Dbxref=GeneID:114872818%2CGenbank:XP_029036297.1;Parent=rna-XM_029180464.1
NW_021683695.1	Gnomon	CDS	36791	37116	.	-	0	Name=XP_029036297.1;ID=cds-XP_029036297.1;Dbxref=GeneID:114872818%2CGenbank:XP_029036297.1;Parent=rna-XM_029180464.1
NW_021683695.1	Gnomon	CDS	36303	36713	.	-	0	Name=XP_029036297.1;ID=cds-XP_029036297.1;Dbxref=GeneID:114872818%2CGenbank:XP_029036297.1;Parent=rna-XM_029180464.1
NW_021683695.1	Gnomon	CDS	36030	36225	.	-	0	Name=XP_029036297.1;ID=cds-XP_029036297.1;Dbxref=GeneID:114872818%2CGenbank:XP_029036297.1;Parent=rna-XM_029180464.1
NW_021683695.1	Gnomon	CDS	35476	35922	.	-	0	Name=XP_029036297.1;ID=cds-XP_029036297.1;Dbxref=GeneID:114872818%2CGenbank:XP_029036297.1;Parent=rna-XM_029180464.1
NW_021683695.1	Gnomon	CDS	34901	35408	.	-	0	Name=XP_029036297.1;ID=cds-XP_029036297.1;Dbxref=GeneID:114872818%2CGenbank:XP_029036297.1;Parent=rna-XM_029180464.1
NW_021683695.1	Gnomon	CDS	33749	34832	.	-	0	Name=XP_029036297.1;ID=cds-XP_029036297.1;Dbxref=GeneID:114872818%2CGenbank:XP_029036297.1;Parent=rna-XM_029180464.1
NW_021683695.1	Gnomon	CDS	32692	33663	.	-	0	Name=XP_029036297.1;ID=cds-XP_029036297.1;Dbxref=GeneID:114872818%2CGenbank:XP_029036297.1;Parent=rna-XM_029180464.1
NW_021683695.1	Gnomon	CDS	736808	737002	.	+	0	Name=XP_029036307.1;ID=cds-XP_029036307.1;Dbxref=GeneID:114872825%2CGenbank:XP_029036307.1;Parent=rna-XM_029180474.1
NW_021683695.1	Gnomon	CDS	739039	739158	.	+	0	Name=XP_029036307.1;ID=cds-XP_029036307.1;Dbxref=GeneID:114872825%2CGenbank:XP_029036307.1;Parent=rna-XM_029180474.1
NW_021683695.1	Gnomon	CDS	739238	739339	.	+	0	Name=XP_029036307.1;ID=cds-XP_029036307.1;Dbxref=GeneID:114872825%2CGenbank:XP_029036307.1;Parent=rna-XM_029180474.1
NW_021683695.1	Gnomon	CDS	739412	739681	.	+	0	Name=XP_029036307.1;ID=cds-XP_029036307.1;Dbxref=GeneID:114872825%2CGenbank:XP_029036307.1;Parent=rna-XM_029180474.1
NW_021683695.1	Gnomon	CDS	739753	739912	.	+	0	Name=XP_029036307.1;ID=cds-XP_029036307.1;Dbxref=GeneID:114872825%2CGenbank:XP_029036307.1;Parent=rna-XM_029180474.1
NW_021683695.1	Gnomon	CDS	740024	740456	.	+	0	Name=XP_029036307.1;ID=cds-XP_029036307.1;Dbxref=GeneID:114872825%2CGenbank:XP_029036307.1;Parent=rna-XM_029180474.1
NW_021683695.1	Gnomon	CDS	740520	740681	.	+	0	Name=XP_029036307.1;ID=cds-XP_029036307.1;Dbxref=GeneID:114872825%2CGenbank:XP_029036307.1;Parent=rna-XM_029180474.1
NW_021683695.1	Gnomon	CDS	740757	740837	.	+	0	Name=XP_029036307.1;ID=cds-XP_029036307.1;Dbxref=GeneID:114872825%2CGenbank:XP_029036307.1;Parent=rna-XM_029180474.1
NW_021683695.1	Gnomon	CDS	741000	741035	.	+	0	Name=XP_029036307.1;ID=cds-XP_029036307.1;Dbxref=GeneID:114872825%2CGenbank:XP_029036307.1;Parent=rna-XM_029180474.1
NW_021683695.1	Gnomon	CDS	741555	741668	.	+	0	Name=XP_029036307.1;ID=cds-XP_029036307.1;Dbxref=GeneID:114872825%2CGenbank:XP_029036307.1;Parent=rna-XM_029180474.1
NW_021683695.1	Gnomon	CDS	741757	741936	.	+	0	Name=XP_029036307.1;ID=cds-XP_029036307.1;Dbxref=GeneID:114872825%2CGenbank:XP_029036307.1;Parent=rna-XM_029180474.1
NW_021683695.1	Gnomon	CDS	742008	743289	.	+	0	Name=XP_029036307.1;ID=cds-XP_029036307.1;Dbxref=GeneID:114872825%2CGenbank:XP_029036307.1;Parent=rna-XM_029180474.1
NW_021683695.1	Gnomon	CDS	926794	926908	.	-	0	Name=XP_029036185.1;ID=cds-XP_029036185.1;Dbxref=GeneID:114872770%2CGenbank:XP_029036185.1;Parent=rna-XM_029180352.1
NW_021683695.1	Gnomon	CDS	924899	924968	.	-	0	Name=XP_029036185.1;ID=cds-XP_029036185.1;Dbxref=GeneID:114872770%2CGenbank:XP_029036185.1;Parent=rna-XM_029180352.1
NW_021683695.1	Gnomon	CDS	924365	924449	.	-	0	Name=XP_029036185.1;ID=cds-XP_029036185.1;Dbxref=GeneID:114872770%2CGenbank:XP_029036185.1;Parent=rna-XM_029180352.1
NW_021683695.1	Gnomon	CDS	923615	923808	.	-	0	Name=XP_029036185.1;ID=cds-XP_029036185.1;Dbxref=GeneID:114872770%2CGenbank:XP_029036185.1;Parent=rna-XM_029180352.1
NW_021683695.1	Gnomon	CDS	922685	922933	.	-	0	Name=XP_029036185.1;ID=cds-XP_029036185.1;Dbxref=GeneID:114872770%2CGenbank:XP_029036185.1;Parent=rna-XM_029180352.1
NW_021683695.1	Gnomon	CDS	921179	921592	.	-	0	Name=XP_029036185.1;ID=cds-XP_029036185.1;Dbxref=GeneID:114872770%2CGenbank:XP_029036185.1;Parent=rna-XM_029180352.1
NW_021683695.1	Gnomon	CDS	919797	920220	.	-	0	Name=XP_029036185.1;ID=cds-XP_029036185.1;Dbxref=GeneID:114872770%2CGenbank:XP_029036185.1;Parent=rna-XM_029180352.1
NW_021683695.1	Gnomon	CDS	917532	917735	.	-	0	Name=XP_029036185.1;ID=cds-XP_029036185.1;Dbxref=GeneID:114872770%2CGenbank:XP_029036185.1;Parent=rna-XM_029180352.1
NW_021683695.1	Gnomon	CDS	915456	915807	.	-	0	Name=XP_029036185.1;ID=cds-XP_029036185.1;Dbxref=GeneID:114872770%2CGenbank:XP_029036185.1;Parent=rna-XM_029180352.1
NW_021683695.1	Gnomon	CDS	915148	915378	.	-	0	Name=XP_029036185.1;ID=cds-XP_029036185.1;Dbxref=GeneID:114872770%2CGenbank:XP_029036185.1;Parent=rna-XM_029180352.1
NW_021683695.1	Gnomon	CDS	913857	914806	.	-	0	Name=XP_029036185.1;ID=cds-XP_029036185.1;Dbxref=GeneID:114872770%2CGenbank:XP_029036185.1;Parent=rna-XM_029180352.1
NW_021683695.1	Gnomon	CDS	912855	913256	.	-	0	Name=XP_029036185.1;ID=cds-XP_029036185.1;Dbxref=GeneID:114872770%2CGenbank:XP_029036185.1;Parent=rna-XM_029180352.1
NW_021683695.1	Gnomon	CDS	912622	912768	.	-	0	Name=XP_029036185.1;ID=cds-XP_029036185.1;Dbxref=GeneID:114872770%2CGenbank:XP_029036185.1;Parent=rna-XM_029180352.1
NW_021683695.1	Gnomon	CDS	910423	910626	.	-	0	Name=XP_029036185.1;ID=cds-XP_029036185.1;Dbxref=GeneID:114872770%2CGenbank:XP_029036185.1;Parent=rna-XM_029180352.1
NW_021683695.1	Gnomon	exon	336998	337425	.	-	.	ID=exon-XM_029180459.1-3;Dbxref=GeneID:114872815%2CGenbank:XM_029180459.1;Parent=rna-XM_029180459.1
NW_021683695.1	Gnomon	exon	335768	336806	.	-	.	ID=exon-XM_029180459.1-4;Dbxref=GeneID:114872815%2CGenbank:XM_029180459.1;Parent=rna-XM_029180459.1
NW_021683695.1	Gnomon	exon	340686	340989	.	-	.	ID=exon-XM_029180459.1-1;Dbxref=GeneID:114872815%2CGenbank:XM_029180459.1;Parent=rna-XM_029180459.1
NW_021683695.1	Gnomon	exon	337489	337741	.	-	.	ID=exon-XM_029180459.1-2;Dbxref=GeneID:114872815%2CGenbank:XM_029180459.1;Parent=rna-XM_029180459.1
NW_021683695.1	Gnomon	exon	340301	340629	.	-	.	ID=exon-XM_029180460.1-1;Dbxref=GeneID:114872815%2CGenbank:XM_029180460.1;Parent=rna-XM_029180460.1
NW_021683695.1	Gnomon	exon	339984	340039	.	-	.	ID=exon-XM_029180460.1-2;Dbxref=GeneID:114872815%2CGenbank:XM_029180460.1;Parent=rna-XM_029180460.1
NW_021683695.1	Gnomon	exon	337489	337741	.	-	.	ID=exon-XM_029180460.1-3;Dbxref=GeneID:114872815%2CGenbank:XM_029180460.1;Parent=rna-XM_029180460.1
NW_021683695.1	Gnomon	exon	336998	337425	.	-	.	ID=exon-XM_029180460.1-4;Dbxref=GeneID:114872815%2CGenbank:XM_029180460.1;Parent=rna-XM_029180460.1
NW_021683695.1	Gnomon	exon	335768	336806	.	-	.	ID=exon-XM_029180460.1-5;Dbxref=GeneID:114872815%2CGenbank:XM_029180460.1;Parent=rna-XM_029180460.1
NW_021683695.1	Gnomon	mRNA	335768	340991	.	-	.	Name=XM_029180456.1;ID=rna-XM_029180456.1;Dbxref=GeneID:114872815%2CGenbank:XM_029180456.1;Parent=gene-LOC114872815
NW_021683695.1	Gnomon	CDS	926794	926908	.	-	0	Name=XP_029036184.1;ID=cds-XP_029036184.1;Dbxref=GeneID:114872770%2CGenbank:XP_029036184.1;Parent=rna-XM_029180351.1
NW_021683695.1	Gnomon	CDS	924899	924968	.	-	0	Name=XP_029036184.1;ID=cds-XP_029036184.1;Dbxref=GeneID:114872770%2CGenbank:XP_029036184.1;Parent=rna-XM_029180351.1
NW_021683695.1	Gnomon	CDS	924365	924449	.	-	0	Name=XP_029036184.1;ID=cds-XP_029036184.1;Dbxref=GeneID:114872770%2CGenbank:XP_029036184.1;Parent=rna-XM_029180351.1
NW_021683695.1	Gnomon	CDS	923615	923808	.	-	0	Name=XP_029036184.1;ID=cds-XP_029036184.1;Dbxref=GeneID:114872770%2CGenbank:XP_029036184.1;Parent=rna-XM_029180351.1
NW_021683695.1	Gnomon	CDS	922685	922933	.	-	0	Name=XP_029036184.1;ID=cds-XP_029036184.1;Dbxref=GeneID:114872770%2CGenbank:XP_029036184.1;Parent=rna-XM_029180351.1
NW_021683695.1	Gnomon	CDS	921179	921592	.	-	0	Name=XP_029036184.1;ID=cds-XP_029036184.1;Dbxref=GeneID:114872770%2CGenbank:XP_029036184.1;Parent=rna-XM_029180351.1
NW_021683695.1	Gnomon	CDS	919797	920220	.	-	0	Name=XP_029036184.1;ID=cds-XP_029036184.1;Dbxref=GeneID:114872770%2CGenbank:XP_029036184.1;Parent=rna-XM_029180351.1
NW_021683695.1	Gnomon	CDS	917532	917735	.	-	0	Name=XP_029036184.1;ID=cds-XP_029036184.1;Dbxref=GeneID:114872770%2CGenbank:XP_029036184.1;Parent=rna-XM_029180351.1
NW_021683695.1	Gnomon	CDS	915456	915807	.	-	0	Name=XP_029036184.1;ID=cds-XP_029036184.1;Dbxref=GeneID:114872770%2CGenbank:XP_029036184.1;Parent=rna-XM_029180351.1
NW_021683695.1	Gnomon	CDS	915148	915378	.	-	0	Name=XP_029036184.1;ID=cds-XP_029036184.1;Dbxref=GeneID:114872770%2CGenbank:XP_029036184.1;Parent=rna-XM_029180351.1
NW_021683695.1	Gnomon	CDS	913857	914806	.	-	0	Name=XP_029036184.1;ID=cds-XP_029036184.1;Dbxref=GeneID:114872770%2CGenbank:XP_029036184.1;Parent=rna-XM_029180351.1
NW_021683695.1	Gnomon	CDS	912855	913256	.	-	0	Name=XP_029036184.1;ID=cds-XP_029036184.1;Dbxref=GeneID:114872770%2CGenbank:XP_029036184.1;Parent=rna-XM_029180351.1
NW_021683695.1	Gnomon	CDS	912622	912768	.	-	0	Name=XP_029036184.1;ID=cds-XP_029036184.1;Dbxref=GeneID:114872770%2CGenbank:XP_029036184.1;Parent=rna-XM_029180351.1
NW_021683695.1	Gnomon	CDS	910423	910626	.	-	0	Name=XP_029036184.1;ID=cds-XP_029036184.1;Dbxref=GeneID:114872770%2CGenbank:XP_029036184.1;Parent=rna-XM_029180351.1
NW_021683695.1	Gnomon	mRNA	335768	340629	.	-	.	Name=XM_029180457.1;ID=rna-XM_029180457.1;Dbxref=GeneID:114872815%2CGenbank:XM_029180457.1;Parent=gene-LOC114872815
NW_021683695.1	Gnomon	CDS	270585	270781	.	+	0	Name=XP_029036281.1;ID=cds-XP_029036281.1;Dbxref=GeneID:114872813%2CGenbank:XP_029036281.1;Parent=rna-XM_029180448.1
NW_021683695.1	Gnomon	CDS	275333	275663	.	+	0	Name=XP_029036281.1;ID=cds-XP_029036281.1;Dbxref=GeneID:114872813%2CGenbank:XP_029036281.1;Parent=rna-XM_029180448.1
NW_021683695.1	Gnomon	CDS	276121	276229	.	+	0	Name=XP_029036281.1;ID=cds-XP_029036281.1;Dbxref=GeneID:114872813%2CGenbank:XP_029036281.1;Parent=rna-XM_029180448.1
NW_021683695.1	Gnomon	CDS	276295	276455	.	+	0	Name=XP_029036281.1;ID=cds-XP_029036281.1;Dbxref=GeneID:114872813%2CGenbank:XP_029036281.1;Parent=rna-XM_029180448.1
NW_021683695.1	Gnomon	CDS	276520	276676	.	+	0	Name=XP_029036281.1;ID=cds-XP_029036281.1;Dbxref=GeneID:114872813%2CGenbank:XP_029036281.1;Parent=rna-XM_029180448.1
NW_021683695.1	Gnomon	CDS	276735	277228	.	+	0	Name=XP_029036281.1;ID=cds-XP_029036281.1;Dbxref=GeneID:114872813%2CGenbank:XP_029036281.1;Parent=rna-XM_029180448.1
NW_021683695.1	Gnomon	CDS	277382	277709	.	+	0	Name=XP_029036281.1;ID=cds-XP_029036281.1;Dbxref=GeneID:114872813%2CGenbank:XP_029036281.1;Parent=rna-XM_029180448.1
NW_021683695.1	Gnomon	CDS	277965	278659	.	+	0	Name=XP_029036281.1;ID=cds-XP_029036281.1;Dbxref=GeneID:114872813%2CGenbank:XP_029036281.1;Parent=rna-XM_029180448.1
NW_021683695.1	Gnomon	exon	17283	17727	.	-	.	ID=exon-XM_029180384.1-1;Dbxref=GeneID:114872790%2CGenbank:XM_029180384.1;Parent=rna-XM_029180384.1
NW_021683695.1	Gnomon	exon	16907	17000	.	-	.	ID=exon-XM_029180384.1-2;Dbxref=GeneID:114872790%2CGenbank:XM_029180384.1;Parent=rna-XM_029180384.1
NW_021683695.1	Gnomon	exon	16619	16781	.	-	.	ID=exon-XM_029180384.1-3;Dbxref=GeneID:114872790%2CGenbank:XM_029180384.1;Parent=rna-XM_029180384.1
NW_021683695.1	Gnomon	exon	16263	16477	.	-	.	ID=exon-XM_029180384.1-4;Dbxref=GeneID:114872790%2CGenbank:XM_029180384.1;Parent=rna-XM_029180384.1
NW_021683695.1	Gnomon	exon	15996	16198	.	-	.	ID=exon-XM_029180384.1-5;Dbxref=GeneID:114872790%2CGenbank:XM_029180384.1;Parent=rna-XM_029180384.1
NW_021683695.1	Gnomon	exon	15475	15931	.	-	.	ID=exon-XM_029180384.1-6;Dbxref=GeneID:114872790%2CGenbank:XM_029180384.1;Parent=rna-XM_029180384.1
NW_021683695.1	Gnomon	exon	422519	422891	.	+	.	ID=exon-XM_029180436.1-6;Dbxref=GeneID:114872810%2CGenbank:XM_029180436.1;Parent=rna-XM_029180436.1
NW_021683695.1	Gnomon	exon	422976	423193	.	+	.	ID=exon-XM_029180436.1-7;Dbxref=GeneID:114872810%2CGenbank:XM_029180436.1;Parent=rna-XM_029180436.1
NW_021683695.1	Gnomon	exon	422047	422139	.	+	.	ID=exon-XM_029180436.1-4;Dbxref=GeneID:114872810%2CGenbank:XM_029180436.1;Parent=rna-XM_029180436.1
NW_021683695.1	Gnomon	exon	422212	422430	.	+	.	ID=exon-XM_029180436.1-5;Dbxref=GeneID:114872810%2CGenbank:XM_029180436.1;Parent=rna-XM_029180436.1
NW_021683695.1	Gnomon	exon	423312	423635	.	+	.	ID=exon-XM_029180436.1-8;Dbxref=GeneID:114872810%2CGenbank:XM_029180436.1;Parent=rna-XM_029180436.1
NW_021683695.1	Gnomon	exon	423755	423934	.	+	.	ID=exon-XM_029180436.1-9;Dbxref=GeneID:114872810%2CGenbank:XM_029180436.1;Parent=rna-XM_029180436.1
NW_021683695.1	Gnomon	exon	419573	419920	.	+	.	ID=exon-XM_029180436.1-2;Dbxref=GeneID:114872810%2CGenbank:XM_029180436.1;Parent=rna-XM_029180436.1
NW_021683695.1	Gnomon	exon	421605	421952	.	+	.	ID=exon-XM_029180436.1-3;Dbxref=GeneID:114872810%2CGenbank:XM_029180436.1;Parent=rna-XM_029180436.1
NW_021683695.1	Gnomon	exon	410949	413062	.	+	.	ID=exon-XM_029180436.1-1;Dbxref=GeneID:114872810%2CGenbank:XM_029180436.1;Parent=rna-XM_029180436.1
NW_021683695.1	Gnomon	mRNA	335768	340988	.	-	.	Name=XM_029180458.1;ID=rna-XM_029180458.1;Dbxref=GeneID:114872815%2CGenbank:XM_029180458.1;Parent=gene-LOC114872815
NW_021683695.1	Gnomon	CDS	926794	926908	.	-	0	Name=XP_029036187.1;ID=cds-XP_029036187.1;Dbxref=GeneID:114872770%2CGenbank:XP_029036187.1;Parent=rna-XM_029180354.1
NW_021683695.1	Gnomon	CDS	924899	924968	.	-	0	Name=XP_029036187.1;ID=cds-XP_029036187.1;Dbxref=GeneID:114872770%2CGenbank:XP_029036187.1;Parent=rna-XM_029180354.1
NW_021683695.1	Gnomon	CDS	924365	924449	.	-	0	Name=XP_029036187.1;ID=cds-XP_029036187.1;Dbxref=GeneID:114872770%2CGenbank:XP_029036187.1;Parent=rna-XM_029180354.1
NW_021683695.1	Gnomon	CDS	923615	923808	.	-	0	Name=XP_029036187.1;ID=cds-XP_029036187.1;Dbxref=GeneID:114872770%2CGenbank:XP_029036187.1;Parent=rna-XM_029180354.1
NW_021683695.1	Gnomon	CDS	922685	922933	.	-	0	Name=XP_029036187.1;ID=cds-XP_029036187.1;Dbxref=GeneID:114872770%2CGenbank:XP_029036187.1;Parent=rna-XM_029180354.1
NW_021683695.1	Gnomon	CDS	921179	921592	.	-	0	Name=XP_029036187.1;ID=cds-XP_029036187.1;Dbxref=GeneID:114872770%2CGenbank:XP_029036187.1;Parent=rna-XM_029180354.1
NW_021683695.1	Gnomon	CDS	919797	920220	.	-	0	Name=XP_029036187.1;ID=cds-XP_029036187.1;Dbxref=GeneID:114872770%2CGenbank:XP_029036187.1;Parent=rna-XM_029180354.1
NW_021683695.1	Gnomon	CDS	917532	917735	.	-	0	Name=XP_029036187.1;ID=cds-XP_029036187.1;Dbxref=GeneID:114872770%2CGenbank:XP_029036187.1;Parent=rna-XM_029180354.1
NW_021683695.1	Gnomon	CDS	915456	915807	.	-	0	Name=XP_029036187.1;ID=cds-XP_029036187.1;Dbxref=GeneID:114872770%2CGenbank:XP_029036187.1;Parent=rna-XM_029180354.1
NW_021683695.1	Gnomon	CDS	915148	915378	.	-	0	Name=XP_029036187.1;ID=cds-XP_029036187.1;Dbxref=GeneID:114872770%2CGenbank:XP_029036187.1;Parent=rna-XM_029180354.1
NW_021683695.1	Gnomon	CDS	913857	914806	.	-	0	Name=XP_029036187.1;ID=cds-XP_029036187.1;Dbxref=GeneID:114872770%2CGenbank:XP_029036187.1;Parent=rna-XM_029180354.1
NW_021683695.1	Gnomon	CDS	912855	913256	.	-	0	Name=XP_029036187.1;ID=cds-XP_029036187.1;Dbxref=GeneID:114872770%2CGenbank:XP_029036187.1;Parent=rna-XM_029180354.1
NW_021683695.1	Gnomon	CDS	912622	912768	.	-	0	Name=XP_029036187.1;ID=cds-XP_029036187.1;Dbxref=GeneID:114872770%2CGenbank:XP_029036187.1;Parent=rna-XM_029180354.1
NW_021683695.1	Gnomon	CDS	910423	910626	.	-	0	Name=XP_029036187.1;ID=cds-XP_029036187.1;Dbxref=GeneID:114872770%2CGenbank:XP_029036187.1;Parent=rna-XM_029180354.1
NW_021683695.1	Gnomon	CDS	270585	270781	.	+	0	Name=XP_029036280.1;ID=cds-XP_029036280.1;Dbxref=GeneID:114872813%2CGenbank:XP_029036280.1;Parent=rna-XM_029180447.1
NW_021683695.1	Gnomon	CDS	275333	275663	.	+	0	Name=XP_029036280.1;ID=cds-XP_029036280.1;Dbxref=GeneID:114872813%2CGenbank:XP_029036280.1;Parent=rna-XM_029180447.1
NW_021683695.1	Gnomon	CDS	276121	276229	.	+	0	Name=XP_029036280.1;ID=cds-XP_029036280.1;Dbxref=GeneID:114872813%2CGenbank:XP_029036280.1;Parent=rna-XM_029180447.1
NW_021683695.1	Gnomon	CDS	276295	276455	.	+	0	Name=XP_029036280.1;ID=cds-XP_029036280.1;Dbxref=GeneID:114872813%2CGenbank:XP_029036280.1;Parent=rna-XM_029180447.1
NW_021683695.1	Gnomon	CDS	276520	276676	.	+	0	Name=XP_029036280.1;ID=cds-XP_029036280.1;Dbxref=GeneID:114872813%2CGenbank:XP_029036280.1;Parent=rna-XM_029180447.1
NW_021683695.1	Gnomon	CDS	276735	277228	.	+	0	Name=XP_029036280.1;ID=cds-XP_029036280.1;Dbxref=GeneID:114872813%2CGenbank:XP_029036280.1;Parent=rna-XM_029180447.1
NW_021683695.1	Gnomon	CDS	277382	277709	.	+	0	Name=XP_029036280.1;ID=cds-XP_029036280.1;Dbxref=GeneID:114872813%2CGenbank:XP_029036280.1;Parent=rna-XM_029180447.1
NW_021683695.1	Gnomon	CDS	277965	278659	.	+	0	Name=XP_029036280.1;ID=cds-XP_029036280.1;Dbxref=GeneID:114872813%2CGenbank:XP_029036280.1;Parent=rna-XM_029180447.1
NW_021683695.1	Gnomon	exon	181545	181791	.	+	.	ID=exon-XM_029180483.1-4;Dbxref=GeneID:114872829%2CGenbank:XM_029180483.1;Parent=rna-XM_029180483.1
NW_021683695.1	Gnomon	exon	184304	184409	.	+	.	ID=exon-XM_029180483.1-5;Dbxref=GeneID:114872829%2CGenbank:XM_029180483.1;Parent=rna-XM_029180483.1
NW_021683695.1	Gnomon	exon	184999	186402	.	+	.	ID=exon-XM_029180483.1-6;Dbxref=GeneID:114872829%2CGenbank:XM_029180483.1;Parent=rna-XM_029180483.1
NW_021683695.1	Gnomon	exon	186642	186928	.	+	.	ID=exon-XM_029180483.1-7;Dbxref=GeneID:114872829%2CGenbank:XM_029180483.1;Parent=rna-XM_029180483.1
NW_021683695.1	Gnomon	exon	187014	187376	.	+	.	ID=exon-XM_029180483.1-8;Dbxref=GeneID:114872829%2CGenbank:XM_029180483.1;Parent=rna-XM_029180483.1
NW_021683695.1	Gnomon	exon	187575	188110	.	+	.	ID=exon-XM_029180483.1-9;Dbxref=GeneID:114872829%2CGenbank:XM_029180483.1;Parent=rna-XM_029180483.1
NW_021683695.1	Gnomon	exon	148977	149484	.	+	.	ID=exon-XM_029180483.1-1;Dbxref=GeneID:114872829%2CGenbank:XM_029180483.1;Parent=rna-XM_029180483.1
NW_021683695.1	Gnomon	exon	166485	167835	.	+	.	ID=exon-XM_029180483.1-2;Dbxref=GeneID:114872829%2CGenbank:XM_029180483.1;Parent=rna-XM_029180483.1
NW_021683695.1	Gnomon	exon	181000	181168	.	+	.	ID=exon-XM_029180483.1-3;Dbxref=GeneID:114872829%2CGenbank:XM_029180483.1;Parent=rna-XM_029180483.1
NW_021683695.1	Gnomon	mRNA	335768	340989	.	-	.	Name=XM_029180459.1;ID=rna-XM_029180459.1;Dbxref=GeneID:114872815%2CGenbank:XM_029180459.1;Parent=gene-LOC114872815
NW_021683695.1	Gnomon	CDS	926794	926908	.	-	0	Name=XP_029036186.1;ID=cds-XP_029036186.1;Dbxref=GeneID:114872770%2CGenbank:XP_029036186.1;Parent=rna-XM_029180353.1
NW_021683695.1	Gnomon	CDS	924899	924968	.	-	0	Name=XP_029036186.1;ID=cds-XP_029036186.1;Dbxref=GeneID:114872770%2CGenbank:XP_029036186.1;Parent=rna-XM_029180353.1
NW_021683695.1	Gnomon	CDS	924365	924449	.	-	0	Name=XP_029036186.1;ID=cds-XP_029036186.1;Dbxref=GeneID:114872770%2CGenbank:XP_029036186.1;Parent=rna-XM_029180353.1
NW_021683695.1	Gnomon	CDS	923615	923808	.	-	0	Name=XP_029036186.1;ID=cds-XP_029036186.1;Dbxref=GeneID:114872770%2CGenbank:XP_029036186.1;Parent=rna-XM_029180353.1
NW_021683695.1	Gnomon	CDS	922685	922933	.	-	0	Name=XP_029036186.1;ID=cds-XP_029036186.1;Dbxref=GeneID:114872770%2CGenbank:XP_029036186.1;Parent=rna-XM_029180353.1
NW_021683695.1	Gnomon	CDS	921179	921592	.	-	0	Name=XP_029036186.1;ID=cds-XP_029036186.1;Dbxref=GeneID:114872770%2CGenbank:XP_029036186.1;Parent=rna-XM_029180353.1
NW_021683695.1	Gnomon	CDS	919797	920220	.	-	0	Name=XP_029036186.1;ID=cds-XP_029036186.1;Dbxref=GeneID:114872770%2CGenbank:XP_029036186.1;Parent=rna-XM_029180353.1
NW_021683695.1	Gnomon	CDS	917532	917735	.	-	0	Name=XP_029036186.1;ID=cds-XP_029036186.1;Dbxref=GeneID:114872770%2CGenbank:XP_029036186.1;Parent=rna-XM_029180353.1
NW_021683695.1	Gnomon	CDS	915456	915807	.	-	0	Name=XP_029036186.1;ID=cds-XP_029036186.1;Dbxref=GeneID:114872770%2CGenbank:XP_029036186.1;Parent=rna-XM_029180353.1
NW_021683695.1	Gnomon	CDS	915148	915378	.	-	0	Name=XP_029036186.1;ID=cds-XP_029036186.1;Dbxref=GeneID:114872770%2CGenbank:XP_029036186.1;Parent=rna-XM_029180353.1
NW_021683695.1	Gnomon	CDS	913857	914806	.	-	0	Name=XP_029036186.1;ID=cds-XP_029036186.1;Dbxref=GeneID:114872770%2CGenbank:XP_029036186.1;Parent=rna-XM_029180353.1
NW_021683695.1	Gnomon	CDS	912855	913256	.	-	0	Name=XP_029036186.1;ID=cds-XP_029036186.1;Dbxref=GeneID:114872770%2CGenbank:XP_029036186.1;Parent=rna-XM_029180353.1
NW_021683695.1	Gnomon	CDS	912622	912768	.	-	0	Name=XP_029036186.1;ID=cds-XP_029036186.1;Dbxref=GeneID:114872770%2CGenbank:XP_029036186.1;Parent=rna-XM_029180353.1
NW_021683695.1	Gnomon	CDS	910423	910626	.	-	0	Name=XP_029036186.1;ID=cds-XP_029036186.1;Dbxref=GeneID:114872770%2CGenbank:XP_029036186.1;Parent=rna-XM_029180353.1
NW_021683695.1	Gnomon	exon	14885	15045	.	+	.	ID=exon-XM_029180383.1-3;Dbxref=GeneID:114872789%2CGenbank:XM_029180383.1;Parent=rna-XM_029180383.1
NW_021683695.1	Gnomon	exon	15131	15369	.	+	.	ID=exon-XM_029180383.1-4;Dbxref=GeneID:114872789%2CGenbank:XM_029180383.1;Parent=rna-XM_029180383.1
NW_021683695.1	Gnomon	exon	13111	14705	.	+	.	ID=exon-XM_029180383.1-1;Dbxref=GeneID:114872789%2CGenbank:XM_029180383.1;Parent=rna-XM_029180383.1
NW_021683695.1	Gnomon	exon	14775	14810	.	+	.	ID=exon-XM_029180383.1-2;Dbxref=GeneID:114872789%2CGenbank:XM_029180383.1;Parent=rna-XM_029180383.1
NW_021683695.1	Gnomon	exon	574935	575485	.	+	.	ID=exon-XM_029180413.1-5;Dbxref=GeneID:114872805%2CGenbank:XM_029180413.1;Parent=rna-XM_029180413.1
NW_021683695.1	Gnomon	exon	575555	576672	.	+	.	ID=exon-XM_029180413.1-6;Dbxref=GeneID:114872805%2CGenbank:XM_029180413.1;Parent=rna-XM_029180413.1
NW_021683695.1	Gnomon	exon	154036	154449	.	+	.	ID=exon-XM_029180484.1-1;Dbxref=GeneID:114872829%2CGenbank:XM_029180484.1;Parent=rna-XM_029180484.1
NW_021683695.1	Gnomon	exon	166485	167835	.	+	.	ID=exon-XM_029180484.1-2;Dbxref=GeneID:114872829%2CGenbank:XM_029180484.1;Parent=rna-XM_029180484.1
NW_021683695.1	Gnomon	exon	187575	188110	.	+	.	ID=exon-XM_029180484.1-9;Dbxref=GeneID:114872829%2CGenbank:XM_029180484.1;Parent=rna-XM_029180484.1
NW_021683695.1	Gnomon	exon	186642	186928	.	+	.	ID=exon-XM_029180484.1-7;Dbxref=GeneID:114872829%2CGenbank:XM_029180484.1;Parent=rna-XM_029180484.1
NW_021683695.1	Gnomon	exon	187014	187376	.	+	.	ID=exon-XM_029180484.1-8;Dbxref=GeneID:114872829%2CGenbank:XM_029180484.1;Parent=rna-XM_029180484.1
NW_021683695.1	Gnomon	exon	184304	184409	.	+	.	ID=exon-XM_029180484.1-5;Dbxref=GeneID:114872829%2CGenbank:XM_029180484.1;Parent=rna-XM_029180484.1
NW_021683695.1	Gnomon	exon	184999	186402	.	+	.	ID=exon-XM_029180484.1-6;Dbxref=GeneID:114872829%2CGenbank:XM_029180484.1;Parent=rna-XM_029180484.1
NW_021683695.1	Gnomon	exon	181000	181168	.	+	.	ID=exon-XM_029180484.1-3;Dbxref=GeneID:114872829%2CGenbank:XM_029180484.1;Parent=rna-XM_029180484.1
NW_021683695.1	Gnomon	exon	181545	181791	.	+	.	ID=exon-XM_029180484.1-4;Dbxref=GeneID:114872829%2CGenbank:XM_029180484.1;Parent=rna-XM_029180484.1
NW_021683695.1	Gnomon	exon	574496	574664	.	+	.	ID=exon-XM_029180413.1-3;Dbxref=GeneID:114872805%2CGenbank:XM_029180413.1;Parent=rna-XM_029180413.1
NW_021683695.1	Gnomon	exon	574814	574872	.	+	.	ID=exon-XM_029180413.1-4;Dbxref=GeneID:114872805%2CGenbank:XM_029180413.1;Parent=rna-XM_029180413.1
NW_021683695.1	Gnomon	exon	572970	573776	.	+	.	ID=exon-XM_029180413.1-1;Dbxref=GeneID:114872805%2CGenbank:XM_029180413.1;Parent=rna-XM_029180413.1
NW_021683695.1	Gnomon	exon	574119	574422	.	+	.	ID=exon-XM_029180413.1-2;Dbxref=GeneID:114872805%2CGenbank:XM_029180413.1;Parent=rna-XM_029180413.1
NW_021683695.1	Gnomon	CDS	995132	995194	.	-	0	Name=XP_029036183.1;ID=cds-XP_029036183.1;Dbxref=GeneID:114872769%2CGenbank:XP_029036183.1;Parent=rna-XM_029180350.1
NW_021683695.1	Gnomon	CDS	994827	995050	.	-	0	Name=XP_029036183.1;ID=cds-XP_029036183.1;Dbxref=GeneID:114872769%2CGenbank:XP_029036183.1;Parent=rna-XM_029180350.1
NW_021683695.1	Gnomon	CDS	994378	994520	.	-	0	Name=XP_029036183.1;ID=cds-XP_029036183.1;Dbxref=GeneID:114872769%2CGenbank:XP_029036183.1;Parent=rna-XM_029180350.1
NW_021683695.1	Gnomon	CDS	994170	994300	.	-	0	Name=XP_029036183.1;ID=cds-XP_029036183.1;Dbxref=GeneID:114872769%2CGenbank:XP_029036183.1;Parent=rna-XM_029180350.1
NW_021683695.1	Gnomon	CDS	993695	994080	.	-	0	Name=XP_029036183.1;ID=cds-XP_029036183.1;Dbxref=GeneID:114872769%2CGenbank:XP_029036183.1;Parent=rna-XM_029180350.1
NW_021683695.1	Gnomon	CDS	993102	993419	.	-	0	Name=XP_029036183.1;ID=cds-XP_029036183.1;Dbxref=GeneID:114872769%2CGenbank:XP_029036183.1;Parent=rna-XM_029180350.1
NW_021683695.1	Gnomon	CDS	992783	993038	.	-	0	Name=XP_029036183.1;ID=cds-XP_029036183.1;Dbxref=GeneID:114872769%2CGenbank:XP_029036183.1;Parent=rna-XM_029180350.1
NW_021683695.1	Gnomon	CDS	992507	992704	.	-	0	Name=XP_029036183.1;ID=cds-XP_029036183.1;Dbxref=GeneID:114872769%2CGenbank:XP_029036183.1;Parent=rna-XM_029180350.1
NW_021683695.1	Gnomon	CDS	992226	992440	.	-	0	Name=XP_029036183.1;ID=cds-XP_029036183.1;Dbxref=GeneID:114872769%2CGenbank:XP_029036183.1;Parent=rna-XM_029180350.1
NW_021683695.1	Gnomon	CDS	991953	992163	.	-	0	Name=XP_029036183.1;ID=cds-XP_029036183.1;Dbxref=GeneID:114872769%2CGenbank:XP_029036183.1;Parent=rna-XM_029180350.1
NW_021683695.1	Gnomon	CDS	991437	991816	.	-	0	Name=XP_029036183.1;ID=cds-XP_029036183.1;Dbxref=GeneID:114872769%2CGenbank:XP_029036183.1;Parent=rna-XM_029180350.1
NW_021683695.1	Gnomon	CDS	991067	991349	.	-	0	Name=XP_029036183.1;ID=cds-XP_029036183.1;Dbxref=GeneID:114872769%2CGenbank:XP_029036183.1;Parent=rna-XM_029180350.1
NW_021683695.1	Gnomon	CDS	990725	990919	.	-	0	Name=XP_029036183.1;ID=cds-XP_029036183.1;Dbxref=GeneID:114872769%2CGenbank:XP_029036183.1;Parent=rna-XM_029180350.1
NW_021683695.1	Gnomon	CDS	990436	990653	.	-	0	Name=XP_029036183.1;ID=cds-XP_029036183.1;Dbxref=GeneID:114872769%2CGenbank:XP_029036183.1;Parent=rna-XM_029180350.1
NW_021683695.1	Gnomon	CDS	990174	990358	.	-	0	Name=XP_029036183.1;ID=cds-XP_029036183.1;Dbxref=GeneID:114872769%2CGenbank:XP_029036183.1;Parent=rna-XM_029180350.1
NW_021683695.1	Gnomon	CDS	989552	990096	.	-	0	Name=XP_029036183.1;ID=cds-XP_029036183.1;Dbxref=GeneID:114872769%2CGenbank:XP_029036183.1;Parent=rna-XM_029180350.1
NW_021683695.1	Gnomon	CDS	989097	989489	.	-	0	Name=XP_029036183.1;ID=cds-XP_029036183.1;Dbxref=GeneID:114872769%2CGenbank:XP_029036183.1;Parent=rna-XM_029180350.1
NW_021683695.1	Gnomon	CDS	988371	989027	.	-	0	Name=XP_029036183.1;ID=cds-XP_029036183.1;Dbxref=GeneID:114872769%2CGenbank:XP_029036183.1;Parent=rna-XM_029180350.1
NW_021683695.1	Gnomon	CDS	988113	988298	.	-	0	Name=XP_029036183.1;ID=cds-XP_029036183.1;Dbxref=GeneID:114872769%2CGenbank:XP_029036183.1;Parent=rna-XM_029180350.1
NW_021683695.1	Gnomon	CDS	987955	988037	.	-	0	Name=XP_029036183.1;ID=cds-XP_029036183.1;Dbxref=GeneID:114872769%2CGenbank:XP_029036183.1;Parent=rna-XM_029180350.1
NW_021683695.1	Gnomon	CDS	987706	987868	.	-	0	Name=XP_029036183.1;ID=cds-XP_029036183.1;Dbxref=GeneID:114872769%2CGenbank:XP_029036183.1;Parent=rna-XM_029180350.1
NW_021683695.1	Gnomon	CDS	987455	987636	.	-	0	Name=XP_029036183.1;ID=cds-XP_029036183.1;Dbxref=GeneID:114872769%2CGenbank:XP_029036183.1;Parent=rna-XM_029180350.1
NW_021683695.1	Gnomon	CDS	986758	987381	.	-	0	Name=XP_029036183.1;ID=cds-XP_029036183.1;Dbxref=GeneID:114872769%2CGenbank:XP_029036183.1;Parent=rna-XM_029180350.1
NW_021683695.1	Gnomon	CDS	986505	986635	.	-	0	Name=XP_029036183.1;ID=cds-XP_029036183.1;Dbxref=GeneID:114872769%2CGenbank:XP_029036183.1;Parent=rna-XM_029180350.1
NW_021683695.1	Gnomon	CDS	986097	986419	.	-	0	Name=XP_029036183.1;ID=cds-XP_029036183.1;Dbxref=GeneID:114872769%2CGenbank:XP_029036183.1;Parent=rna-XM_029180350.1
NW_021683695.1	Gnomon	CDS	985833	986025	.	-	0	Name=XP_029036183.1;ID=cds-XP_029036183.1;Dbxref=GeneID:114872769%2CGenbank:XP_029036183.1;Parent=rna-XM_029180350.1
NW_021683695.1	Gnomon	CDS	985619	985759	.	-	0	Name=XP_029036183.1;ID=cds-XP_029036183.1;Dbxref=GeneID:114872769%2CGenbank:XP_029036183.1;Parent=rna-XM_029180350.1
NW_021683695.1	Gnomon	CDS	985219	985542	.	-	0	Name=XP_029036183.1;ID=cds-XP_029036183.1;Dbxref=GeneID:114872769%2CGenbank:XP_029036183.1;Parent=rna-XM_029180350.1
NW_021683695.1	Gnomon	CDS	984636	985131	.	-	0	Name=XP_029036183.1;ID=cds-XP_029036183.1;Dbxref=GeneID:114872769%2CGenbank:XP_029036183.1;Parent=rna-XM_029180350.1
NW_021683695.1	Gnomon	CDS	984453	984573	.	-	0	Name=XP_029036183.1;ID=cds-XP_029036183.1;Dbxref=GeneID:114872769%2CGenbank:XP_029036183.1;Parent=rna-XM_029180350.1
NW_021683695.1	Gnomon	CDS	984185	984375	.	-	0	Name=XP_029036183.1;ID=cds-XP_029036183.1;Dbxref=GeneID:114872769%2CGenbank:XP_029036183.1;Parent=rna-XM_029180350.1
NW_021683695.1	Gnomon	CDS	983970	984108	.	-	0	Name=XP_029036183.1;ID=cds-XP_029036183.1;Dbxref=GeneID:114872769%2CGenbank:XP_029036183.1;Parent=rna-XM_029180350.1
NW_021683695.1	Gnomon	CDS	983683	983890	.	-	0	Name=XP_029036183.1;ID=cds-XP_029036183.1;Dbxref=GeneID:114872769%2CGenbank:XP_029036183.1;Parent=rna-XM_029180350.1
NW_021683695.1	Gnomon	CDS	983013	983153	.	-	0	Name=XP_029036183.1;ID=cds-XP_029036183.1;Dbxref=GeneID:114872769%2CGenbank:XP_029036183.1;Parent=rna-XM_029180350.1
NW_021683695.1	Gnomon	CDS	981899	982088	.	-	0	Name=XP_029036183.1;ID=cds-XP_029036183.1;Dbxref=GeneID:114872769%2CGenbank:XP_029036183.1;Parent=rna-XM_029180350.1
NW_021683695.1	Gnomon	CDS	981489	981686	.	-	0	Name=XP_029036183.1;ID=cds-XP_029036183.1;Dbxref=GeneID:114872769%2CGenbank:XP_029036183.1;Parent=rna-XM_029180350.1
NW_021683695.1	Gnomon	CDS	980880	981395	.	-	0	Name=XP_029036183.1;ID=cds-XP_029036183.1;Dbxref=GeneID:114872769%2CGenbank:XP_029036183.1;Parent=rna-XM_029180350.1
NW_021683695.1	Gnomon	CDS	980398	980573	.	-	0	Name=XP_029036183.1;ID=cds-XP_029036183.1;Dbxref=GeneID:114872769%2CGenbank:XP_029036183.1;Parent=rna-XM_029180350.1
NW_021683695.1	Gnomon	CDS	980043	980310	.	-	0	Name=XP_029036183.1;ID=cds-XP_029036183.1;Dbxref=GeneID:114872769%2CGenbank:XP_029036183.1;Parent=rna-XM_029180350.1
NW_021683695.1	Gnomon	CDS	979886	979985	.	-	0	Name=XP_029036183.1;ID=cds-XP_029036183.1;Dbxref=GeneID:114872769%2CGenbank:XP_029036183.1;Parent=rna-XM_029180350.1
NW_021683695.1	Gnomon	CDS	979665	979807	.	-	0	Name=XP_029036183.1;ID=cds-XP_029036183.1;Dbxref=GeneID:114872769%2CGenbank:XP_029036183.1;Parent=rna-XM_029180350.1
NW_021683695.1	Gnomon	CDS	979292	979492	.	-	0	Name=XP_029036183.1;ID=cds-XP_029036183.1;Dbxref=GeneID:114872769%2CGenbank:XP_029036183.1;Parent=rna-XM_029180350.1
NW_021683695.1	Gnomon	CDS	978787	978967	.	-	0	Name=XP_029036183.1;ID=cds-XP_029036183.1;Dbxref=GeneID:114872769%2CGenbank:XP_029036183.1;Parent=rna-XM_029180350.1
NW_021683695.1	Gnomon	CDS	978612	978724	.	-	0	Name=XP_029036183.1;ID=cds-XP_029036183.1;Dbxref=GeneID:114872769%2CGenbank:XP_029036183.1;Parent=rna-XM_029180350.1
NW_021683695.1	Gnomon	CDS	977703	978528	.	-	0	Name=XP_029036183.1;ID=cds-XP_029036183.1;Dbxref=GeneID:114872769%2CGenbank:XP_029036183.1;Parent=rna-XM_029180350.1
NW_021683695.1	Gnomon	CDS	977481	977629	.	-	0	Name=XP_029036183.1;ID=cds-XP_029036183.1;Dbxref=GeneID:114872769%2CGenbank:XP_029036183.1;Parent=rna-XM_029180350.1
NW_021683695.1	Gnomon	CDS	977220	977402	.	-	0	Name=XP_029036183.1;ID=cds-XP_029036183.1;Dbxref=GeneID:114872769%2CGenbank:XP_029036183.1;Parent=rna-XM_029180350.1
NW_021683695.1	Gnomon	CDS	975392	975635	.	-	0	Name=XP_029036183.1;ID=cds-XP_029036183.1;Dbxref=GeneID:114872769%2CGenbank:XP_029036183.1;Parent=rna-XM_029180350.1
NW_021683695.1	Gnomon	CDS	972073	972198	.	-	0	Name=XP_029036183.1;ID=cds-XP_029036183.1;Dbxref=GeneID:114872769%2CGenbank:XP_029036183.1;Parent=rna-XM_029180350.1
NW_021683695.1	Gnomon	exon	940581	940783	.	-	.	ID=exon-XM_029180359.1-1;Dbxref=GeneID:114872770%2CGenbank:XM_029180359.1;Parent=rna-XM_029180359.1
NW_021683695.1	Gnomon	exon	926794	926930	.	-	.	ID=exon-XM_029180359.1-2;Dbxref=GeneID:114872770%2CGenbank:XM_029180359.1;Parent=rna-XM_029180359.1
NW_021683695.1	Gnomon	exon	924365	924449	.	-	.	ID=exon-XM_029180359.1-3;Dbxref=GeneID:114872770%2CGenbank:XM_029180359.1;Parent=rna-XM_029180359.1
NW_021683695.1	Gnomon	exon	923615	923808	.	-	.	ID=exon-XM_029180359.1-4;Dbxref=GeneID:114872770%2CGenbank:XM_029180359.1;Parent=rna-XM_029180359.1
NW_021683695.1	Gnomon	exon	922685	922933	.	-	.	ID=exon-XM_029180359.1-5;Dbxref=GeneID:114872770%2CGenbank:XM_029180359.1;Parent=rna-XM_029180359.1
NW_021683695.1	Gnomon	exon	921179	921592	.	-	.	ID=exon-XM_029180359.1-6;Dbxref=GeneID:114872770%2CGenbank:XM_029180359.1;Parent=rna-XM_029180359.1
NW_021683695.1	Gnomon	exon	919797	920220	.	-	.	ID=exon-XM_029180359.1-7;Dbxref=GeneID:114872770%2CGenbank:XM_029180359.1;Parent=rna-XM_029180359.1
NW_021683695.1	Gnomon	exon	917532	917735	.	-	.	ID=exon-XM_029180359.1-8;Dbxref=GeneID:114872770%2CGenbank:XM_029180359.1;Parent=rna-XM_029180359.1
NW_021683695.1	Gnomon	exon	915456	915807	.	-	.	ID=exon-XM_029180359.1-9;Dbxref=GeneID:114872770%2CGenbank:XM_029180359.1;Parent=rna-XM_029180359.1
NW_021683695.1	Gnomon	exon	426632	426855	.	+	.	ID=exon-XM_029180437.1-16;Dbxref=GeneID:114872810%2CGenbank:XM_029180437.1;Parent=rna-XM_029180437.1
NW_021683695.1	Gnomon	exon	427436	427723	.	+	.	ID=exon-XM_029180437.1-17;Dbxref=GeneID:114872810%2CGenbank:XM_029180437.1;Parent=rna-XM_029180437.1
NW_021683695.1	Gnomon	exon	428726	438715	.	+	.	ID=exon-XM_029180437.1-18;Dbxref=GeneID:114872810%2CGenbank:XM_029180437.1;Parent=rna-XM_029180437.1
NW_021683695.1	Gnomon	exon	424015	424161	.	+	.	ID=exon-XM_029180437.1-10;Dbxref=GeneID:114872810%2CGenbank:XM_029180437.1;Parent=rna-XM_029180437.1
NW_021683695.1	Gnomon	exon	424229	424393	.	+	.	ID=exon-XM_029180437.1-11;Dbxref=GeneID:114872810%2CGenbank:XM_029180437.1;Parent=rna-XM_029180437.1
NW_021683695.1	Gnomon	exon	424519	424943	.	+	.	ID=exon-XM_029180437.1-12;Dbxref=GeneID:114872810%2CGenbank:XM_029180437.1;Parent=rna-XM_029180437.1
NW_021683695.1	Gnomon	exon	425272	425361	.	+	.	ID=exon-XM_029180437.1-13;Dbxref=GeneID:114872810%2CGenbank:XM_029180437.1;Parent=rna-XM_029180437.1
NW_021683695.1	Gnomon	exon	425760	426032	.	+	.	ID=exon-XM_029180437.1-14;Dbxref=GeneID:114872810%2CGenbank:XM_029180437.1;Parent=rna-XM_029180437.1
NW_021683695.1	Gnomon	exon	426205	426370	.	+	.	ID=exon-XM_029180437.1-15;Dbxref=GeneID:114872810%2CGenbank:XM_029180437.1;Parent=rna-XM_029180437.1
NW_021683695.1	Gnomon	mRNA	568720	570794	.	+	.	Name=XM_029180410.1;ID=rna-XM_029180410.1;Dbxref=GeneID:114872804%2CGenbank:XM_029180410.1;Parent=gene-LOC114872804
NW_021683695.1	Gnomon	exon	132631	134480	.	+	.	ID=exon-XM_029180399.1-10;Dbxref=GeneID:114872798%2CGenbank:XM_029180399.1;Parent=rna-XM_029180399.1
NW_021683695.1	Gnomon	exon	228017	228921	.	+	.	ID=exon-XM_029180360.1-8;Dbxref=GeneID:114872772%2CGenbank:XM_029180360.1;Parent=rna-XM_029180360.1
NW_021683695.1	Gnomon	exon	228992	231452	.	+	.	ID=exon-XM_029180360.1-9;Dbxref=GeneID:114872772%2CGenbank:XM_029180360.1;Parent=rna-XM_029180360.1
NW_021683695.1	Gnomon	exon	219956	220033	.	+	.	ID=exon-XM_029180360.1-6;Dbxref=GeneID:114872772%2CGenbank:XM_029180360.1;Parent=rna-XM_029180360.1
NW_021683695.1	Gnomon	exon	227324	227935	.	+	.	ID=exon-XM_029180360.1-7;Dbxref=GeneID:114872772%2CGenbank:XM_029180360.1;Parent=rna-XM_029180360.1
NW_021683695.1	Gnomon	exon	206095	207743	.	+	.	ID=exon-XM_029180360.1-4;Dbxref=GeneID:114872772%2CGenbank:XM_029180360.1;Parent=rna-XM_029180360.1
NW_021683695.1	Gnomon	exon	208190	208281	.	+	.	ID=exon-XM_029180360.1-5;Dbxref=GeneID:114872772%2CGenbank:XM_029180360.1;Parent=rna-XM_029180360.1
NW_021683695.1	Gnomon	exon	204937	205366	.	+	.	ID=exon-XM_029180360.1-2;Dbxref=GeneID:114872772%2CGenbank:XM_029180360.1;Parent=rna-XM_029180360.1
NW_021683695.1	Gnomon	exon	205565	206020	.	+	.	ID=exon-XM_029180360.1-3;Dbxref=GeneID:114872772%2CGenbank:XM_029180360.1;Parent=rna-XM_029180360.1
NW_021683695.1	Gnomon	exon	200262	200639	.	+	.	ID=exon-XM_029180360.1-1;Dbxref=GeneID:114872772%2CGenbank:XM_029180360.1;Parent=rna-XM_029180360.1
NW_021683695.1	Gnomon	CDS	399449	399500	.	-	0	Name=XP_029036239.1;ID=cds-XP_029036239.1;Dbxref=GeneID:114872801%2CGenbank:XP_029036239.1;Parent=rna-XM_029180406.1
NW_021683695.1	Gnomon	CDS	399142	399341	.	-	0	Name=XP_029036239.1;ID=cds-XP_029036239.1;Dbxref=GeneID:114872801%2CGenbank:XP_029036239.1;Parent=rna-XM_029180406.1
NW_021683695.1	Gnomon	CDS	398838	399066	.	-	0	Name=XP_029036239.1;ID=cds-XP_029036239.1;Dbxref=GeneID:114872801%2CGenbank:XP_029036239.1;Parent=rna-XM_029180406.1
NW_021683695.1	Gnomon	CDS	398565	398747	.	-	0	Name=XP_029036239.1;ID=cds-XP_029036239.1;Dbxref=GeneID:114872801%2CGenbank:XP_029036239.1;Parent=rna-XM_029180406.1
NW_021683695.1	Gnomon	CDS	398327	398457	.	-	0	Name=XP_029036239.1;ID=cds-XP_029036239.1;Dbxref=GeneID:114872801%2CGenbank:XP_029036239.1;Parent=rna-XM_029180406.1
NW_021683695.1	Gnomon	CDS	397968	398205	.	-	0	Name=XP_029036239.1;ID=cds-XP_029036239.1;Dbxref=GeneID:114872801%2CGenbank:XP_029036239.1;Parent=rna-XM_029180406.1
NW_021683695.1	Gnomon	CDS	397699	397878	.	-	0	Name=XP_029036239.1;ID=cds-XP_029036239.1;Dbxref=GeneID:114872801%2CGenbank:XP_029036239.1;Parent=rna-XM_029180406.1
NW_021683695.1	Gnomon	CDS	397453	397592	.	-	0	Name=XP_029036239.1;ID=cds-XP_029036239.1;Dbxref=GeneID:114872801%2CGenbank:XP_029036239.1;Parent=rna-XM_029180406.1
NW_021683695.1	Gnomon	CDS	397148	397361	.	-	0	Name=XP_029036239.1;ID=cds-XP_029036239.1;Dbxref=GeneID:114872801%2CGenbank:XP_029036239.1;Parent=rna-XM_029180406.1
NW_021683695.1	Gnomon	CDS	396896	397075	.	-	0	Name=XP_029036239.1;ID=cds-XP_029036239.1;Dbxref=GeneID:114872801%2CGenbank:XP_029036239.1;Parent=rna-XM_029180406.1
NW_021683695.1	Gnomon	CDS	396495	396772	.	-	0	Name=XP_029036239.1;ID=cds-XP_029036239.1;Dbxref=GeneID:114872801%2CGenbank:XP_029036239.1;Parent=rna-XM_029180406.1
NW_021683695.1	Gnomon	CDS	396177	396408	.	-	0	Name=XP_029036239.1;ID=cds-XP_029036239.1;Dbxref=GeneID:114872801%2CGenbank:XP_029036239.1;Parent=rna-XM_029180406.1
NW_021683695.1	Gnomon	CDS	395934	396107	.	-	0	Name=XP_029036239.1;ID=cds-XP_029036239.1;Dbxref=GeneID:114872801%2CGenbank:XP_029036239.1;Parent=rna-XM_029180406.1
NW_021683695.1	Gnomon	CDS	395725	395858	.	-	0	Name=XP_029036239.1;ID=cds-XP_029036239.1;Dbxref=GeneID:114872801%2CGenbank:XP_029036239.1;Parent=rna-XM_029180406.1
NW_021683695.1	Gnomon	mRNA	910423	940520	.	-	.	Name=XM_029180353.1;ID=rna-XM_029180353.1;Dbxref=GeneID:114872770%2CGenbank:XM_029180353.1;Parent=gene-LOC114872770
NW_021683695.1	Gnomon	mRNA	910423	940785	.	-	.	Name=XM_029180354.1;ID=rna-XM_029180354.1;Dbxref=GeneID:114872770%2CGenbank:XM_029180354.1;Parent=gene-LOC114872770
NW_021683695.1	Gnomon	CDS	1002741	1002884	.	-	0	Name=XP_029036238.1;ID=cds-XP_029036238.1;Dbxref=GeneID:114872800%2CGenbank:XP_029036238.1;Parent=rna-XM_029180405.1
NW_021683695.1	Gnomon	CDS	1002603	1002661	.	-	0	Name=XP_029036238.1;ID=cds-XP_029036238.1;Dbxref=GeneID:114872800%2CGenbank:XP_029036238.1;Parent=rna-XM_029180405.1
NW_021683695.1	Gnomon	CDS	1002390	1002531	.	-	0	Name=XP_029036238.1;ID=cds-XP_029036238.1;Dbxref=GeneID:114872800%2CGenbank:XP_029036238.1;Parent=rna-XM_029180405.1
NW_021683695.1	Gnomon	CDS	1001594	1001761	.	-	0	Name=XP_029036238.1;ID=cds-XP_029036238.1;Dbxref=GeneID:114872800%2CGenbank:XP_029036238.1;Parent=rna-XM_029180405.1
NW_021683695.1	Gnomon	CDS	1001379	1001522	.	-	0	Name=XP_029036238.1;ID=cds-XP_029036238.1;Dbxref=GeneID:114872800%2CGenbank:XP_029036238.1;Parent=rna-XM_029180405.1
NW_021683695.1	Gnomon	exon	14775	14810	.	+	.	ID=exon-XM_029180382.1-2;Dbxref=GeneID:114872789%2CGenbank:XM_029180382.1;Parent=rna-XM_029180382.1
NW_021683695.1	Gnomon	exon	14882	15045	.	+	.	ID=exon-XM_029180382.1-3;Dbxref=GeneID:114872789%2CGenbank:XM_029180382.1;Parent=rna-XM_029180382.1
NW_021683695.1	Gnomon	exon	15131	15369	.	+	.	ID=exon-XM_029180382.1-4;Dbxref=GeneID:114872789%2CGenbank:XM_029180382.1;Parent=rna-XM_029180382.1
NW_021683695.1	Gnomon	exon	13112	14705	.	+	.	ID=exon-XM_029180382.1-1;Dbxref=GeneID:114872789%2CGenbank:XM_029180382.1;Parent=rna-XM_029180382.1
NW_021683695.1	Gnomon	exon	726612	726701	.	+	.	ID=exon-XM_029180482.1-5;Dbxref=GeneID:114872828%2CGenbank:XM_029180482.1;Parent=rna-XM_029180482.1
NW_021683695.1	Gnomon	exon	726762	727123	.	+	.	ID=exon-XM_029180482.1-6;Dbxref=GeneID:114872828%2CGenbank:XM_029180482.1;Parent=rna-XM_029180482.1
NW_021683695.1	Gnomon	exon	726088	726227	.	+	.	ID=exon-XM_029180482.1-3;Dbxref=GeneID:114872828%2CGenbank:XM_029180482.1;Parent=rna-XM_029180482.1
NW_021683695.1	Gnomon	exon	726350	726529	.	+	.	ID=exon-XM_029180482.1-4;Dbxref=GeneID:114872828%2CGenbank:XM_029180482.1;Parent=rna-XM_029180482.1
NW_021683695.1	Gnomon	exon	725102	725399	.	+	.	ID=exon-XM_029180482.1-1;Dbxref=GeneID:114872828%2CGenbank:XM_029180482.1;Parent=rna-XM_029180482.1
NW_021683695.1	Gnomon	exon	725888	726013	.	+	.	ID=exon-XM_029180482.1-2;Dbxref=GeneID:114872828%2CGenbank:XM_029180482.1;Parent=rna-XM_029180482.1
NW_021683695.1	Gnomon	mRNA	905855	926908	.	-	.	Name=XM_029180355.1;ID=rna-XM_029180355.1;Dbxref=GeneID:114872770%2CGenbank:XM_029180355.1;Parent=gene-LOC114872770
NW_021683695.1	Gnomon	exon	335768	336806	.	-	.	ID=exon-XM_029180458.1-4;Dbxref=GeneID:114872815%2CGenbank:XM_029180458.1;Parent=rna-XM_029180458.1
NW_021683695.1	Gnomon	exon	340696	340988	.	-	.	ID=exon-XM_029180458.1-1;Dbxref=GeneID:114872815%2CGenbank:XM_029180458.1;Parent=rna-XM_029180458.1
NW_021683695.1	Gnomon	exon	337489	337741	.	-	.	ID=exon-XM_029180458.1-2;Dbxref=GeneID:114872815%2CGenbank:XM_029180458.1;Parent=rna-XM_029180458.1
NW_021683695.1	Gnomon	exon	336998	337425	.	-	.	ID=exon-XM_029180458.1-3;Dbxref=GeneID:114872815%2CGenbank:XM_029180458.1;Parent=rna-XM_029180458.1
NW_021683695.1	Gnomon	mRNA	905855	961627	.	-	.	Name=XM_029180356.1;ID=rna-XM_029180356.1;Dbxref=GeneID:114872770%2CGenbank:XM_029180356.1;Parent=gene-LOC114872770
NW_021683695.1	Gnomon	mRNA	272447	281438	.	+	.	Name=XM_029180450.1;ID=rna-XM_029180450.1;Dbxref=GeneID:114872813%2CGenbank:XM_029180450.1;Parent=gene-LOC114872813
NW_021683695.1	Gnomon	exon	396896	397075	.	-	.	ID=exon-XM_029180406.1-10;Dbxref=GeneID:114872801%2CGenbank:XM_029180406.1;Parent=rna-XM_029180406.1
NW_021683695.1	Gnomon	exon	396495	396772	.	-	.	ID=exon-XM_029180406.1-11;Dbxref=GeneID:114872801%2CGenbank:XM_029180406.1;Parent=rna-XM_029180406.1
NW_021683695.1	Gnomon	exon	396177	396408	.	-	.	ID=exon-XM_029180406.1-12;Dbxref=GeneID:114872801%2CGenbank:XM_029180406.1;Parent=rna-XM_029180406.1
NW_021683695.1	Gnomon	exon	395934	396107	.	-	.	ID=exon-XM_029180406.1-13;Dbxref=GeneID:114872801%2CGenbank:XM_029180406.1;Parent=rna-XM_029180406.1
NW_021683695.1	Gnomon	exon	395571	395858	.	-	.	ID=exon-XM_029180406.1-14;Dbxref=GeneID:114872801%2CGenbank:XM_029180406.1;Parent=rna-XM_029180406.1
NW_021683695.1	Gnomon	mRNA	905855	940782	.	-	.	Name=XM_029180357.1;ID=rna-XM_029180357.1;Dbxref=GeneID:114872770%2CGenbank:XM_029180357.1;Parent=gene-LOC114872770
NW_021683695.1	Gnomon	exon	735786	736006	.	+	.	ID=exon-XM_029180479.1-10;Dbxref=GeneID:114872826%2CGenbank:XM_029180479.1;Parent=rna-XM_029180479.1
NW_021683695.1	Gnomon	exon	736237	736375	.	+	.	ID=exon-XM_029180479.1-11;Dbxref=GeneID:114872826%2CGenbank:XM_029180479.1;Parent=rna-XM_029180479.1
NW_021683695.1	Gnomon	mRNA	272447	281438	.	+	.	Name=XM_029180451.1;ID=rna-XM_029180451.1;Dbxref=GeneID:114872813%2CGenbank:XM_029180451.1;Parent=gene-LOC114872813
NW_021683695.1	Gnomon	CDS	746443	746481	.	+	0	Name=XP_029036235.1;ID=cds-XP_029036235.1;Dbxref=GeneID:114872799%2CGenbank:XP_029036235.1;Parent=rna-XM_029180402.1
NW_021683695.1	Gnomon	CDS	755460	755553	.	+	0	Name=XP_029036235.1;ID=cds-XP_029036235.1;Dbxref=GeneID:114872799%2CGenbank:XP_029036235.1;Parent=rna-XM_029180402.1
NW_021683695.1	Gnomon	CDS	757363	757484	.	+	0	Name=XP_029036235.1;ID=cds-XP_029036235.1;Dbxref=GeneID:114872799%2CGenbank:XP_029036235.1;Parent=rna-XM_029180402.1
NW_021683695.1	Gnomon	CDS	758945	759049	.	+	0	Name=XP_029036235.1;ID=cds-XP_029036235.1;Dbxref=GeneID:114872799%2CGenbank:XP_029036235.1;Parent=rna-XM_029180402.1
NW_021683695.1	Gnomon	exon	423755	423934	.	+	.	ID=exon-XM_029180435.1-9;Dbxref=GeneID:114872810%2CGenbank:XM_029180435.1;Parent=rna-XM_029180435.1
NW_021683695.1	Gnomon	CDS	746443	746481	.	+	0	Name=XP_029036234.1;ID=cds-XP_029036234.1;Dbxref=GeneID:114872799%2CGenbank:XP_029036234.1;Parent=rna-XM_029180401.1
NW_021683695.1	Gnomon	CDS	755460	755553	.	+	0	Name=XP_029036234.1;ID=cds-XP_029036234.1;Dbxref=GeneID:114872799%2CGenbank:XP_029036234.1;Parent=rna-XM_029180401.1
NW_021683695.1	Gnomon	CDS	757345	757484	.	+	0	Name=XP_029036234.1;ID=cds-XP_029036234.1;Dbxref=GeneID:114872799%2CGenbank:XP_029036234.1;Parent=rna-XM_029180401.1
NW_021683695.1	Gnomon	CDS	758945	759049	.	+	0	Name=XP_029036234.1;ID=cds-XP_029036234.1;Dbxref=GeneID:114872799%2CGenbank:XP_029036234.1;Parent=rna-XM_029180401.1
NW_021683695.1	Gnomon	exon	422212	422430	.	+	.	ID=exon-XM_029180435.1-5;Dbxref=GeneID:114872810%2CGenbank:XM_029180435.1;Parent=rna-XM_029180435.1
NW_021683695.1	Gnomon	exon	422519	422891	.	+	.	ID=exon-XM_029180435.1-6;Dbxref=GeneID:114872810%2CGenbank:XM_029180435.1;Parent=rna-XM_029180435.1
NW_021683695.1	Gnomon	exon	422976	423193	.	+	.	ID=exon-XM_029180435.1-7;Dbxref=GeneID:114872810%2CGenbank:XM_029180435.1;Parent=rna-XM_029180435.1
NW_021683695.1	Gnomon	exon	423312	423635	.	+	.	ID=exon-XM_029180435.1-8;Dbxref=GeneID:114872810%2CGenbank:XM_029180435.1;Parent=rna-XM_029180435.1
NW_021683695.1	Gnomon	exon	410949	413062	.	+	.	ID=exon-XM_029180435.1-1;Dbxref=GeneID:114872810%2CGenbank:XM_029180435.1;Parent=rna-XM_029180435.1
NW_021683695.1	Gnomon	exon	419573	419920	.	+	.	ID=exon-XM_029180435.1-2;Dbxref=GeneID:114872810%2CGenbank:XM_029180435.1;Parent=rna-XM_029180435.1
NW_021683695.1	Gnomon	exon	421605	421952	.	+	.	ID=exon-XM_029180435.1-3;Dbxref=GeneID:114872810%2CGenbank:XM_029180435.1;Parent=rna-XM_029180435.1
NW_021683695.1	Gnomon	exon	422047	422139	.	+	.	ID=exon-XM_029180435.1-4;Dbxref=GeneID:114872810%2CGenbank:XM_029180435.1;Parent=rna-XM_029180435.1
NW_021683695.1	Gnomon	CDS	128752	128806	.	+	0	Name=XP_029036233.1;ID=cds-XP_029036233.1;Dbxref=GeneID:114872798%2CGenbank:XP_029036233.1;Parent=rna-XM_029180400.1
NW_021683695.1	Gnomon	CDS	130365	130480	.	+	0	Name=XP_029036233.1;ID=cds-XP_029036233.1;Dbxref=GeneID:114872798%2CGenbank:XP_029036233.1;Parent=rna-XM_029180400.1
NW_021683695.1	Gnomon	CDS	130598	130783	.	+	0	Name=XP_029036233.1;ID=cds-XP_029036233.1;Dbxref=GeneID:114872798%2CGenbank:XP_029036233.1;Parent=rna-XM_029180400.1
NW_021683695.1	Gnomon	CDS	131293	131479	.	+	0	Name=XP_029036233.1;ID=cds-XP_029036233.1;Dbxref=GeneID:114872798%2CGenbank:XP_029036233.1;Parent=rna-XM_029180400.1
NW_021683695.1	Gnomon	CDS	131580	131711	.	+	0	Name=XP_029036233.1;ID=cds-XP_029036233.1;Dbxref=GeneID:114872798%2CGenbank:XP_029036233.1;Parent=rna-XM_029180400.1
NW_021683695.1	Gnomon	CDS	131925	132044	.	+	0	Name=XP_029036233.1;ID=cds-XP_029036233.1;Dbxref=GeneID:114872798%2CGenbank:XP_029036233.1;Parent=rna-XM_029180400.1
NW_021683695.1	Gnomon	CDS	132134	132304	.	+	0	Name=XP_029036233.1;ID=cds-XP_029036233.1;Dbxref=GeneID:114872798%2CGenbank:XP_029036233.1;Parent=rna-XM_029180400.1
NW_021683695.1	Gnomon	CDS	132631	132980	.	+	0	Name=XP_029036233.1;ID=cds-XP_029036233.1;Dbxref=GeneID:114872798%2CGenbank:XP_029036233.1;Parent=rna-XM_029180400.1
NW_021683695.1	Gnomon	mRNA	905855	940783	.	-	.	Name=XM_029180359.1;ID=rna-XM_029180359.1;Dbxref=GeneID:114872770%2CGenbank:XM_029180359.1;Parent=gene-LOC114872770
NW_021683695.1	Gnomon	mRNA	272447	281438	.	+	.	Name=XM_029180453.1;ID=rna-XM_029180453.1;Dbxref=GeneID:114872813%2CGenbank:XM_029180453.1;Parent=gene-LOC114872813
NW_021683695.1	Gnomon	CDS	1002974	1003012	.	-	0	Name=XP_029036237.1;ID=cds-XP_029036237.1;Dbxref=GeneID:114872800%2CGenbank:XP_029036237.1;Parent=rna-XM_029180404.1
NW_021683695.1	Gnomon	CDS	1002741	1002902	.	-	0	Name=XP_029036237.1;ID=cds-XP_029036237.1;Dbxref=GeneID:114872800%2CGenbank:XP_029036237.1;Parent=rna-XM_029180404.1
NW_021683695.1	Gnomon	CDS	1002603	1002661	.	-	0	Name=XP_029036237.1;ID=cds-XP_029036237.1;Dbxref=GeneID:114872800%2CGenbank:XP_029036237.1;Parent=rna-XM_029180404.1
NW_021683695.1	Gnomon	CDS	1002390	1002531	.	-	0	Name=XP_029036237.1;ID=cds-XP_029036237.1;Dbxref=GeneID:114872800%2CGenbank:XP_029036237.1;Parent=rna-XM_029180404.1
NW_021683695.1	Gnomon	CDS	1001594	1001761	.	-	0	Name=XP_029036237.1;ID=cds-XP_029036237.1;Dbxref=GeneID:114872800%2CGenbank:XP_029036237.1;Parent=rna-XM_029180404.1
NW_021683695.1	Gnomon	CDS	1001379	1001522	.	-	0	Name=XP_029036237.1;ID=cds-XP_029036237.1;Dbxref=GeneID:114872800%2CGenbank:XP_029036237.1;Parent=rna-XM_029180404.1
NW_021683695.1	Gnomon	exon	917532	917735	.	-	.	ID=exon-XM_029180353.1-10;Dbxref=GeneID:114872770%2CGenbank:XM_029180353.1;Parent=rna-XM_029180353.1
NW_021683695.1	Gnomon	exon	915456	915807	.	-	.	ID=exon-XM_029180353.1-11;Dbxref=GeneID:114872770%2CGenbank:XM_029180353.1;Parent=rna-XM_029180353.1
NW_021683695.1	Gnomon	exon	915148	915378	.	-	.	ID=exon-XM_029180353.1-12;Dbxref=GeneID:114872770%2CGenbank:XM_029180353.1;Parent=rna-XM_029180353.1
NW_021683695.1	Gnomon	exon	913857	914806	.	-	.	ID=exon-XM_029180353.1-13;Dbxref=GeneID:114872770%2CGenbank:XM_029180353.1;Parent=rna-XM_029180353.1
NW_021683695.1	Gnomon	exon	912855	913256	.	-	.	ID=exon-XM_029180353.1-14;Dbxref=GeneID:114872770%2CGenbank:XM_029180353.1;Parent=rna-XM_029180353.1
NW_021683695.1	Gnomon	exon	912622	912768	.	-	.	ID=exon-XM_029180353.1-15;Dbxref=GeneID:114872770%2CGenbank:XM_029180353.1;Parent=rna-XM_029180353.1
NW_021683695.1	Gnomon	exon	910423	910626	.	-	.	ID=exon-XM_029180353.1-16;Dbxref=GeneID:114872770%2CGenbank:XM_029180353.1;Parent=rna-XM_029180353.1
NW_021683695.1	Gnomon	exon	426668	426855	.	+	.	ID=exon-XM_029180428.1-16;Dbxref=GeneID:114872810%2CGenbank:XM_029180428.1;Parent=rna-XM_029180428.1
NW_021683695.1	Gnomon	exon	427436	427756	.	+	.	ID=exon-XM_029180428.1-17;Dbxref=GeneID:114872810%2CGenbank:XM_029180428.1;Parent=rna-XM_029180428.1
NW_021683695.1	Gnomon	exon	425760	426032	.	+	.	ID=exon-XM_029180428.1-14;Dbxref=GeneID:114872810%2CGenbank:XM_029180428.1;Parent=rna-XM_029180428.1
NW_021683695.1	Gnomon	exon	426205	426370	.	+	.	ID=exon-XM_029180428.1-15;Dbxref=GeneID:114872810%2CGenbank:XM_029180428.1;Parent=rna-XM_029180428.1
NW_021683695.1	Gnomon	exon	424519	424943	.	+	.	ID=exon-XM_029180428.1-12;Dbxref=GeneID:114872810%2CGenbank:XM_029180428.1;Parent=rna-XM_029180428.1
NW_021683695.1	Gnomon	exon	425272	425361	.	+	.	ID=exon-XM_029180428.1-13;Dbxref=GeneID:114872810%2CGenbank:XM_029180428.1;Parent=rna-XM_029180428.1
NW_021683695.1	Gnomon	exon	424015	424161	.	+	.	ID=exon-XM_029180428.1-10;Dbxref=GeneID:114872810%2CGenbank:XM_029180428.1;Parent=rna-XM_029180428.1
NW_021683695.1	Gnomon	exon	424229	424393	.	+	.	ID=exon-XM_029180428.1-11;Dbxref=GeneID:114872810%2CGenbank:XM_029180428.1;Parent=rna-XM_029180428.1
NW_021683695.1	Gnomon	exon	428726	438715	.	+	.	ID=exon-XM_029180428.1-18;Dbxref=GeneID:114872810%2CGenbank:XM_029180428.1;Parent=rna-XM_029180428.1
NW_021683695.1	Gnomon	mRNA	300016	316472	.	+	.	Name=XM_029180454.1;ID=rna-XM_029180454.1;Dbxref=GeneID:114872814%2CGenbank:XM_029180454.1;Parent=gene-LOC114872814
NW_021683695.1	Gnomon	mRNA	335768	340991	.	-	.	Name=XM_029180455.1;ID=rna-XM_029180455.1;Dbxref=GeneID:114872815%2CGenbank:XM_029180455.1;Parent=gene-LOC114872815
NW_021683695.1	Gnomon	CDS	568894	569407	.	+	0	Name=XP_029036243.1;ID=cds-XP_029036243.1;Dbxref=GeneID:114872804%2CGenbank:XP_029036243.1;Parent=rna-XM_029180410.1
NW_021683695.1	Gnomon	CDS	569466	569590	.	+	0	Name=XP_029036243.1;ID=cds-XP_029036243.1;Dbxref=GeneID:114872804%2CGenbank:XP_029036243.1;Parent=rna-XM_029180410.1
NW_021683695.1	Gnomon	CDS	569654	569859	.	+	0	Name=XP_029036243.1;ID=cds-XP_029036243.1;Dbxref=GeneID:114872804%2CGenbank:XP_029036243.1;Parent=rna-XM_029180410.1
NW_021683695.1	Gnomon	CDS	569922	570095	.	+	0	Name=XP_029036243.1;ID=cds-XP_029036243.1;Dbxref=GeneID:114872804%2CGenbank:XP_029036243.1;Parent=rna-XM_029180410.1
NW_021683695.1	Gnomon	CDS	570159	570245	.	+	0	Name=XP_029036243.1;ID=cds-XP_029036243.1;Dbxref=GeneID:114872804%2CGenbank:XP_029036243.1;Parent=rna-XM_029180410.1
NW_021683695.1	Gnomon	CDS	570672	570693	.	+	0	Name=XP_029036243.1;ID=cds-XP_029036243.1;Dbxref=GeneID:114872804%2CGenbank:XP_029036243.1;Parent=rna-XM_029180410.1
NW_021683695.1	Gnomon	exon	235357	235494	.	+	.	ID=exon-XM_029180363.1-3;Dbxref=GeneID:114872774%2CGenbank:XM_029180363.1;Parent=rna-XM_029180363.1
NW_021683695.1	Gnomon	exon	235575	235736	.	+	.	ID=exon-XM_029180363.1-4;Dbxref=GeneID:114872774%2CGenbank:XM_029180363.1;Parent=rna-XM_029180363.1
NW_021683695.1	Gnomon	exon	235811	235903	.	+	.	ID=exon-XM_029180363.1-5;Dbxref=GeneID:114872774%2CGenbank:XM_029180363.1;Parent=rna-XM_029180363.1
NW_021683695.1	Gnomon	exon	235970	236398	.	+	.	ID=exon-XM_029180363.1-6;Dbxref=GeneID:114872774%2CGenbank:XM_029180363.1;Parent=rna-XM_029180363.1
NW_021683695.1	Gnomon	exon	234665	234791	.	+	.	ID=exon-XM_029180363.1-1;Dbxref=GeneID:114872774%2CGenbank:XM_029180363.1;Parent=rna-XM_029180363.1
NW_021683695.1	Gnomon	exon	235075	235286	.	+	.	ID=exon-XM_029180363.1-2;Dbxref=GeneID:114872774%2CGenbank:XM_029180363.1;Parent=rna-XM_029180363.1
NW_021683695.1	Gnomon	exon	410949	413062	.	+	.	ID=exon-XM_029180433.1-1;Dbxref=GeneID:114872810%2CGenbank:XM_029180433.1;Parent=rna-XM_029180433.1
NW_021683695.1	Gnomon	exon	419573	419920	.	+	.	ID=exon-XM_029180433.1-2;Dbxref=GeneID:114872810%2CGenbank:XM_029180433.1;Parent=rna-XM_029180433.1
NW_021683695.1	Gnomon	exon	421605	421952	.	+	.	ID=exon-XM_029180433.1-3;Dbxref=GeneID:114872810%2CGenbank:XM_029180433.1;Parent=rna-XM_029180433.1
NW_021683695.1	Gnomon	exon	422047	422139	.	+	.	ID=exon-XM_029180433.1-4;Dbxref=GeneID:114872810%2CGenbank:XM_029180433.1;Parent=rna-XM_029180433.1
NW_021683695.1	Gnomon	exon	422212	422430	.	+	.	ID=exon-XM_029180433.1-5;Dbxref=GeneID:114872810%2CGenbank:XM_029180433.1;Parent=rna-XM_029180433.1
NW_021683695.1	Gnomon	exon	422519	422891	.	+	.	ID=exon-XM_029180433.1-6;Dbxref=GeneID:114872810%2CGenbank:XM_029180433.1;Parent=rna-XM_029180433.1
NW_021683695.1	Gnomon	exon	422976	423193	.	+	.	ID=exon-XM_029180433.1-7;Dbxref=GeneID:114872810%2CGenbank:XM_029180433.1;Parent=rna-XM_029180433.1
NW_021683695.1	Gnomon	exon	423312	423635	.	+	.	ID=exon-XM_029180433.1-8;Dbxref=GeneID:114872810%2CGenbank:XM_029180433.1;Parent=rna-XM_029180433.1
NW_021683695.1	Gnomon	exon	423755	423934	.	+	.	ID=exon-XM_029180433.1-9;Dbxref=GeneID:114872810%2CGenbank:XM_029180433.1;Parent=rna-XM_029180433.1
NW_021683695.1	Gnomon	CDS	568894	569407	.	+	0	Name=XP_029036242.1;ID=cds-XP_029036242.1;Dbxref=GeneID:114872804%2CGenbank:XP_029036242.1;Parent=rna-XM_029180409.1
NW_021683695.1	Gnomon	CDS	569466	569590	.	+	0	Name=XP_029036242.1;ID=cds-XP_029036242.1;Dbxref=GeneID:114872804%2CGenbank:XP_029036242.1;Parent=rna-XM_029180409.1
NW_021683695.1	Gnomon	CDS	569654	569859	.	+	0	Name=XP_029036242.1;ID=cds-XP_029036242.1;Dbxref=GeneID:114872804%2CGenbank:XP_029036242.1;Parent=rna-XM_029180409.1
NW_021683695.1	Gnomon	CDS	569922	570095	.	+	0	Name=XP_029036242.1;ID=cds-XP_029036242.1;Dbxref=GeneID:114872804%2CGenbank:XP_029036242.1;Parent=rna-XM_029180409.1
NW_021683695.1	Gnomon	CDS	570159	570245	.	+	0	Name=XP_029036242.1;ID=cds-XP_029036242.1;Dbxref=GeneID:114872804%2CGenbank:XP_029036242.1;Parent=rna-XM_029180409.1
NW_021683695.1	Gnomon	CDS	570662	570877	.	+	0	Name=XP_029036242.1;ID=cds-XP_029036242.1;Dbxref=GeneID:114872804%2CGenbank:XP_029036242.1;Parent=rna-XM_029180409.1
NW_021683695.1	Gnomon	CDS	570937	571018	.	+	0	Name=XP_029036242.1;ID=cds-XP_029036242.1;Dbxref=GeneID:114872804%2CGenbank:XP_029036242.1;Parent=rna-XM_029180409.1
NW_021683695.1	Gnomon	exon	917532	917735	.	-	.	ID=exon-XM_029180351.1-13;Dbxref=GeneID:114872770%2CGenbank:XM_029180351.1;Parent=rna-XM_029180351.1
NW_021683695.1	Gnomon	exon	915456	915807	.	-	.	ID=exon-XM_029180351.1-14;Dbxref=GeneID:114872770%2CGenbank:XM_029180351.1;Parent=rna-XM_029180351.1
NW_021683695.1	Gnomon	exon	921179	921592	.	-	.	ID=exon-XM_029180351.1-11;Dbxref=GeneID:114872770%2CGenbank:XM_029180351.1;Parent=rna-XM_029180351.1
NW_021683695.1	Gnomon	exon	919797	920220	.	-	.	ID=exon-XM_029180351.1-12;Dbxref=GeneID:114872770%2CGenbank:XM_029180351.1;Parent=rna-XM_029180351.1
NW_021683695.1	Gnomon	exon	922685	922933	.	-	.	ID=exon-XM_029180351.1-10;Dbxref=GeneID:114872770%2CGenbank:XM_029180351.1;Parent=rna-XM_029180351.1
NW_021683695.1	Gnomon	exon	910423	910626	.	-	.	ID=exon-XM_029180351.1-19;Dbxref=GeneID:114872770%2CGenbank:XM_029180351.1;Parent=rna-XM_029180351.1
NW_021683695.1	Gnomon	exon	912855	913256	.	-	.	ID=exon-XM_029180351.1-17;Dbxref=GeneID:114872770%2CGenbank:XM_029180351.1;Parent=rna-XM_029180351.1
NW_021683695.1	Gnomon	exon	912622	912768	.	-	.	ID=exon-XM_029180351.1-18;Dbxref=GeneID:114872770%2CGenbank:XM_029180351.1;Parent=rna-XM_029180351.1
NW_021683695.1	Gnomon	exon	915148	915378	.	-	.	ID=exon-XM_029180351.1-15;Dbxref=GeneID:114872770%2CGenbank:XM_029180351.1;Parent=rna-XM_029180351.1
NW_021683695.1	Gnomon	exon	913857	914806	.	-	.	ID=exon-XM_029180351.1-16;Dbxref=GeneID:114872770%2CGenbank:XM_029180351.1;Parent=rna-XM_029180351.1
NW_021683695.1	Gnomon	CDS	573757	573776	.	+	0	Name=XP_029036246.1;ID=cds-XP_029036246.1;Dbxref=GeneID:114872805%2CGenbank:XP_029036246.1;Parent=rna-XM_029180413.1
NW_021683695.1	Gnomon	CDS	574119	574422	.	+	0	Name=XP_029036246.1;ID=cds-XP_029036246.1;Dbxref=GeneID:114872805%2CGenbank:XP_029036246.1;Parent=rna-XM_029180413.1
NW_021683695.1	Gnomon	CDS	574496	574664	.	+	0	Name=XP_029036246.1;ID=cds-XP_029036246.1;Dbxref=GeneID:114872805%2CGenbank:XP_029036246.1;Parent=rna-XM_029180413.1
NW_021683695.1	Gnomon	CDS	574814	574872	.	+	0	Name=XP_029036246.1;ID=cds-XP_029036246.1;Dbxref=GeneID:114872805%2CGenbank:XP_029036246.1;Parent=rna-XM_029180413.1
NW_021683695.1	Gnomon	CDS	574935	575485	.	+	0	Name=XP_029036246.1;ID=cds-XP_029036246.1;Dbxref=GeneID:114872805%2CGenbank:XP_029036246.1;Parent=rna-XM_029180413.1
NW_021683695.1	Gnomon	CDS	575555	575711	.	+	0	Name=XP_029036246.1;ID=cds-XP_029036246.1;Dbxref=GeneID:114872805%2CGenbank:XP_029036246.1;Parent=rna-XM_029180413.1
NW_021683695.1	Gnomon	mRNA	200262	232266	.	+	.	Name=XM_029180360.1;ID=rna-XM_029180360.1;Dbxref=GeneID:114872772%2CGenbank:XM_029180360.1;Parent=gene-LOC114872772
NW_021683695.1	Gnomon	exon	566473	566646	.	-	.	ID=exon-XM_029180408.1-7;Dbxref=GeneID:114872803%2CGenbank:XM_029180408.1;Parent=rna-XM_029180408.1
NW_021683695.1	Gnomon	exon	566261	566398	.	-	.	ID=exon-XM_029180408.1-8;Dbxref=GeneID:114872803%2CGenbank:XM_029180408.1;Parent=rna-XM_029180408.1
NW_021683695.1	Gnomon	exon	566051	566200	.	-	.	ID=exon-XM_029180408.1-9;Dbxref=GeneID:114872803%2CGenbank:XM_029180408.1;Parent=rna-XM_029180408.1
NW_021683695.1	Gnomon	exon	568276	568610	.	-	.	ID=exon-XM_029180408.1-1;Dbxref=GeneID:114872803%2CGenbank:XM_029180408.1;Parent=rna-XM_029180408.1
NW_021683695.1	Gnomon	exon	567995	568209	.	-	.	ID=exon-XM_029180408.1-2;Dbxref=GeneID:114872803%2CGenbank:XM_029180408.1;Parent=rna-XM_029180408.1
NW_021683695.1	Gnomon	exon	567629	567936	.	-	.	ID=exon-XM_029180408.1-3;Dbxref=GeneID:114872803%2CGenbank:XM_029180408.1;Parent=rna-XM_029180408.1
NW_021683695.1	Gnomon	exon	567308	567558	.	-	.	ID=exon-XM_029180408.1-4;Dbxref=GeneID:114872803%2CGenbank:XM_029180408.1;Parent=rna-XM_029180408.1
NW_021683695.1	Gnomon	exon	567060	567241	.	-	.	ID=exon-XM_029180408.1-5;Dbxref=GeneID:114872803%2CGenbank:XM_029180408.1;Parent=rna-XM_029180408.1
NW_021683695.1	Gnomon	exon	566705	566989	.	-	.	ID=exon-XM_029180408.1-6;Dbxref=GeneID:114872803%2CGenbank:XM_029180408.1;Parent=rna-XM_029180408.1
NW_021683695.1	Gnomon	mRNA	232692	234179	.	-	.	Name=XM_029180361.1;ID=rna-XM_029180361.1;Dbxref=GeneID:114872773%2CGenbank:XM_029180361.1;Parent=gene-LOC114872773
NW_021683695.1	Gnomon	exon	569922	570095	.	+	.	ID=exon-XM_029180410.1-4;Dbxref=GeneID:114872804%2CGenbank:XM_029180410.1;Parent=rna-XM_029180410.1
NW_021683695.1	Gnomon	exon	570159	570245	.	+	.	ID=exon-XM_029180410.1-5;Dbxref=GeneID:114872804%2CGenbank:XM_029180410.1;Parent=rna-XM_029180410.1
NW_021683695.1	Gnomon	exon	570672	570794	.	+	.	ID=exon-XM_029180410.1-6;Dbxref=GeneID:114872804%2CGenbank:XM_029180410.1;Parent=rna-XM_029180410.1
NW_021683695.1	Gnomon	exon	568720	569407	.	+	.	ID=exon-XM_029180410.1-1;Dbxref=GeneID:114872804%2CGenbank:XM_029180410.1;Parent=rna-XM_029180410.1
NW_021683695.1	Gnomon	exon	569466	569590	.	+	.	ID=exon-XM_029180410.1-2;Dbxref=GeneID:114872804%2CGenbank:XM_029180410.1;Parent=rna-XM_029180410.1
NW_021683695.1	Gnomon	exon	569654	569859	.	+	.	ID=exon-XM_029180410.1-3;Dbxref=GeneID:114872804%2CGenbank:XM_029180410.1;Parent=rna-XM_029180410.1
NW_021683695.1	Gnomon	exon	335768	336806	.	-	.	ID=exon-XM_029180457.1-5;Dbxref=GeneID:114872815%2CGenbank:XM_029180457.1;Parent=rna-XM_029180457.1
NW_021683695.1	Gnomon	mRNA	234378	236397	.	+	.	Name=XM_029180362.1;ID=rna-XM_029180362.1;Dbxref=GeneID:114872774%2CGenbank:XM_029180362.1;Parent=gene-LOC114872774
NW_021683695.1	Gnomon	exon	337489	337741	.	-	.	ID=exon-XM_029180457.1-3;Dbxref=GeneID:114872815%2CGenbank:XM_029180457.1;Parent=rna-XM_029180457.1
NW_021683695.1	Gnomon	exon	336998	337425	.	-	.	ID=exon-XM_029180457.1-4;Dbxref=GeneID:114872815%2CGenbank:XM_029180457.1;Parent=rna-XM_029180457.1
NW_021683695.1	Gnomon	exon	340297	340629	.	-	.	ID=exon-XM_029180457.1-1;Dbxref=GeneID:114872815%2CGenbank:XM_029180457.1;Parent=rna-XM_029180457.1
NW_021683695.1	Gnomon	exon	339984	340039	.	-	.	ID=exon-XM_029180457.1-2;Dbxref=GeneID:114872815%2CGenbank:XM_029180457.1;Parent=rna-XM_029180457.1
NW_021683695.1	Gnomon	exon	593025	593107	.	-	.	ID=exon-XM_029180418.1-11;Dbxref=GeneID:114872807%2CGenbank:XM_029180418.1;Parent=rna-XM_029180418.1
NW_021683695.1	Gnomon	exon	592854	592952	.	-	.	ID=exon-XM_029180418.1-12;Dbxref=GeneID:114872807%2CGenbank:XM_029180418.1;Parent=rna-XM_029180418.1
NW_021683695.1	Gnomon	exon	591904	592188	.	-	.	ID=exon-XM_029180418.1-13;Dbxref=GeneID:114872807%2CGenbank:XM_029180418.1;Parent=rna-XM_029180418.1
NW_021683695.1	Gnomon	exon	587661	588095	.	-	.	ID=exon-XM_029180418.1-14;Dbxref=GeneID:114872807%2CGenbank:XM_029180418.1;Parent=rna-XM_029180418.1
NW_021683695.1	Gnomon	exon	593177	593525	.	-	.	ID=exon-XM_029180418.1-10;Dbxref=GeneID:114872807%2CGenbank:XM_029180418.1;Parent=rna-XM_029180418.1
NW_021683695.1	Gnomon	mRNA	234665	236398	.	+	.	Name=XM_029180363.1;ID=rna-XM_029180363.1;Dbxref=GeneID:114872774%2CGenbank:XM_029180363.1;Parent=gene-LOC114872774
NW_021683695.1	Gnomon	mRNA	234377	236398	.	+	.	Name=XM_029180364.1;ID=rna-XM_029180364.1;Dbxref=GeneID:114872774%2CGenbank:XM_029180364.1;Parent=gene-LOC114872774
NW_021683695.1	Gnomon	exon	428726	438715	.	+	.	ID=exon-XM_029180430.1-17;Dbxref=GeneID:114872810%2CGenbank:XM_029180430.1;Parent=rna-XM_029180430.1
NW_021683695.1	Gnomon	exon	426632	426855	.	+	.	ID=exon-XM_029180430.1-15;Dbxref=GeneID:114872810%2CGenbank:XM_029180430.1;Parent=rna-XM_029180430.1
NW_021683695.1	Gnomon	exon	427436	427756	.	+	.	ID=exon-XM_029180430.1-16;Dbxref=GeneID:114872810%2CGenbank:XM_029180430.1;Parent=rna-XM_029180430.1
NW_021683695.1	Gnomon	exon	425760	426032	.	+	.	ID=exon-XM_029180430.1-13;Dbxref=GeneID:114872810%2CGenbank:XM_029180430.1;Parent=rna-XM_029180430.1
NW_021683695.1	Gnomon	exon	426205	426370	.	+	.	ID=exon-XM_029180430.1-14;Dbxref=GeneID:114872810%2CGenbank:XM_029180430.1;Parent=rna-XM_029180430.1
NW_021683695.1	Gnomon	exon	424229	424393	.	+	.	ID=exon-XM_029180430.1-11;Dbxref=GeneID:114872810%2CGenbank:XM_029180430.1;Parent=rna-XM_029180430.1
NW_021683695.1	Gnomon	exon	424519	424943	.	+	.	ID=exon-XM_029180430.1-12;Dbxref=GeneID:114872810%2CGenbank:XM_029180430.1;Parent=rna-XM_029180430.1
NW_021683695.1	Gnomon	exon	424015	424161	.	+	.	ID=exon-XM_029180430.1-10;Dbxref=GeneID:114872810%2CGenbank:XM_029180430.1;Parent=rna-XM_029180430.1
NW_021683695.1	Gnomon	exon	247516	247542	.	+	.	ID=exon-XM_029180386.1-6;Dbxref=GeneID:114872791%2CGenbank:XM_029180386.1;Parent=rna-XM_029180386.1
NW_021683695.1	Gnomon	exon	248068	248381	.	+	.	ID=exon-XM_029180386.1-7;Dbxref=GeneID:114872791%2CGenbank:XM_029180386.1;Parent=rna-XM_029180386.1
NW_021683695.1	Gnomon	exon	249017	249185	.	+	.	ID=exon-XM_029180386.1-8;Dbxref=GeneID:114872791%2CGenbank:XM_029180386.1;Parent=rna-XM_029180386.1
NW_021683695.1	Gnomon	exon	249251	249536	.	+	.	ID=exon-XM_029180386.1-9;Dbxref=GeneID:114872791%2CGenbank:XM_029180386.1;Parent=rna-XM_029180386.1
NW_021683695.1	Gnomon	exon	240034	240287	.	+	.	ID=exon-XM_029180386.1-2;Dbxref=GeneID:114872791%2CGenbank:XM_029180386.1;Parent=rna-XM_029180386.1
NW_021683695.1	Gnomon	exon	240468	240742	.	+	.	ID=exon-XM_029180386.1-3;Dbxref=GeneID:114872791%2CGenbank:XM_029180386.1;Parent=rna-XM_029180386.1
NW_021683695.1	Gnomon	exon	246060	246287	.	+	.	ID=exon-XM_029180386.1-4;Dbxref=GeneID:114872791%2CGenbank:XM_029180386.1;Parent=rna-XM_029180386.1
NW_021683695.1	Gnomon	exon	247188	247390	.	+	.	ID=exon-XM_029180386.1-5;Dbxref=GeneID:114872791%2CGenbank:XM_029180386.1;Parent=rna-XM_029180386.1
NW_021683695.1	Gnomon	exon	237252	237834	.	+	.	ID=exon-XM_029180386.1-1;Dbxref=GeneID:114872791%2CGenbank:XM_029180386.1;Parent=rna-XM_029180386.1
NW_021683695.1	Gnomon	exon	422047	422139	.	+	.	ID=exon-XM_029180434.1-4;Dbxref=GeneID:114872810%2CGenbank:XM_029180434.1;Parent=rna-XM_029180434.1
NW_021683695.1	Gnomon	exon	422212	422430	.	+	.	ID=exon-XM_029180434.1-5;Dbxref=GeneID:114872810%2CGenbank:XM_029180434.1;Parent=rna-XM_029180434.1
NW_021683695.1	Gnomon	exon	419573	419920	.	+	.	ID=exon-XM_029180434.1-2;Dbxref=GeneID:114872810%2CGenbank:XM_029180434.1;Parent=rna-XM_029180434.1
NW_021683695.1	Gnomon	exon	421605	421952	.	+	.	ID=exon-XM_029180434.1-3;Dbxref=GeneID:114872810%2CGenbank:XM_029180434.1;Parent=rna-XM_029180434.1
NW_021683695.1	Gnomon	exon	410949	413062	.	+	.	ID=exon-XM_029180434.1-1;Dbxref=GeneID:114872810%2CGenbank:XM_029180434.1;Parent=rna-XM_029180434.1
NW_021683695.1	Gnomon	exon	423312	423635	.	+	.	ID=exon-XM_029180434.1-8;Dbxref=GeneID:114872810%2CGenbank:XM_029180434.1;Parent=rna-XM_029180434.1
NW_021683695.1	Gnomon	exon	423755	423934	.	+	.	ID=exon-XM_029180434.1-9;Dbxref=GeneID:114872810%2CGenbank:XM_029180434.1;Parent=rna-XM_029180434.1
NW_021683695.1	Gnomon	exon	422519	422891	.	+	.	ID=exon-XM_029180434.1-6;Dbxref=GeneID:114872810%2CGenbank:XM_029180434.1;Parent=rna-XM_029180434.1
NW_021683695.1	Gnomon	exon	422976	423193	.	+	.	ID=exon-XM_029180434.1-7;Dbxref=GeneID:114872810%2CGenbank:XM_029180434.1;Parent=rna-XM_029180434.1
NW_021683695.1	Gnomon	CDS	568276	568444	.	-	0	Name=XP_029036241.1;ID=cds-XP_029036241.1;Dbxref=GeneID:114872803%2CGenbank:XP_029036241.1;Parent=rna-XM_029180408.1
NW_021683695.1	Gnomon	CDS	567995	568209	.	-	0	Name=XP_029036241.1;ID=cds-XP_029036241.1;Dbxref=GeneID:114872803%2CGenbank:XP_029036241.1;Parent=rna-XM_029180408.1
NW_021683695.1	Gnomon	CDS	567629	567936	.	-	0	Name=XP_029036241.1;ID=cds-XP_029036241.1;Dbxref=GeneID:114872803%2CGenbank:XP_029036241.1;Parent=rna-XM_029180408.1
NW_021683695.1	Gnomon	CDS	567308	567558	.	-	0	Name=XP_029036241.1;ID=cds-XP_029036241.1;Dbxref=GeneID:114872803%2CGenbank:XP_029036241.1;Parent=rna-XM_029180408.1
NW_021683695.1	Gnomon	CDS	567060	567241	.	-	0	Name=XP_029036241.1;ID=cds-XP_029036241.1;Dbxref=GeneID:114872803%2CGenbank:XP_029036241.1;Parent=rna-XM_029180408.1
NW_021683695.1	Gnomon	CDS	566705	566989	.	-	0	Name=XP_029036241.1;ID=cds-XP_029036241.1;Dbxref=GeneID:114872803%2CGenbank:XP_029036241.1;Parent=rna-XM_029180408.1
NW_021683695.1	Gnomon	CDS	566473	566646	.	-	0	Name=XP_029036241.1;ID=cds-XP_029036241.1;Dbxref=GeneID:114872803%2CGenbank:XP_029036241.1;Parent=rna-XM_029180408.1
NW_021683695.1	Gnomon	CDS	566261	566398	.	-	0	Name=XP_029036241.1;ID=cds-XP_029036241.1;Dbxref=GeneID:114872803%2CGenbank:XP_029036241.1;Parent=rna-XM_029180408.1
NW_021683695.1	Gnomon	CDS	566051	566200	.	-	0	Name=XP_029036241.1;ID=cds-XP_029036241.1;Dbxref=GeneID:114872803%2CGenbank:XP_029036241.1;Parent=rna-XM_029180408.1
NW_021683695.1	Gnomon	CDS	565816	565977	.	-	0	Name=XP_029036241.1;ID=cds-XP_029036241.1;Dbxref=GeneID:114872803%2CGenbank:XP_029036241.1;Parent=rna-XM_029180408.1
NW_021683695.1	Gnomon	CDS	565523	565758	.	-	0	Name=XP_029036241.1;ID=cds-XP_029036241.1;Dbxref=GeneID:114872803%2CGenbank:XP_029036241.1;Parent=rna-XM_029180408.1
NW_021683695.1	Gnomon	CDS	565225	565435	.	-	0	Name=XP_029036241.1;ID=cds-XP_029036241.1;Dbxref=GeneID:114872803%2CGenbank:XP_029036241.1;Parent=rna-XM_029180408.1
NW_021683695.1	Gnomon	CDS	564974	565140	.	-	0	Name=XP_029036241.1;ID=cds-XP_029036241.1;Dbxref=GeneID:114872803%2CGenbank:XP_029036241.1;Parent=rna-XM_029180408.1
NW_021683695.1	Gnomon	CDS	564669	564912	.	-	0	Name=XP_029036241.1;ID=cds-XP_029036241.1;Dbxref=GeneID:114872803%2CGenbank:XP_029036241.1;Parent=rna-XM_029180408.1
NW_021683695.1	Gnomon	CDS	564411	564596	.	-	0	Name=XP_029036241.1;ID=cds-XP_029036241.1;Dbxref=GeneID:114872803%2CGenbank:XP_029036241.1;Parent=rna-XM_029180408.1
NW_021683695.1	Gnomon	CDS	564094	564342	.	-	0	Name=XP_029036241.1;ID=cds-XP_029036241.1;Dbxref=GeneID:114872803%2CGenbank:XP_029036241.1;Parent=rna-XM_029180408.1
NW_021683695.1	Gnomon	CDS	563693	564022	.	-	0	Name=XP_029036241.1;ID=cds-XP_029036241.1;Dbxref=GeneID:114872803%2CGenbank:XP_029036241.1;Parent=rna-XM_029180408.1
NW_021683695.1	Gnomon	CDS	563356	563629	.	-	0	Name=XP_029036241.1;ID=cds-XP_029036241.1;Dbxref=GeneID:114872803%2CGenbank:XP_029036241.1;Parent=rna-XM_029180408.1
NW_021683695.1	Gnomon	CDS	563167	563296	.	-	0	Name=XP_029036241.1;ID=cds-XP_029036241.1;Dbxref=GeneID:114872803%2CGenbank:XP_029036241.1;Parent=rna-XM_029180408.1
NW_021683695.1	Gnomon	CDS	562921	563107	.	-	0	Name=XP_029036241.1;ID=cds-XP_029036241.1;Dbxref=GeneID:114872803%2CGenbank:XP_029036241.1;Parent=rna-XM_029180408.1
NW_021683695.1	Gnomon	mRNA	337	1984	.	+	.	Name=XM_029180365.1;ID=rna-XM_029180365.1;Dbxref=GeneID:114872775%2CGenbank:XM_029180365.1;Parent=gene-LOC114872775
NW_021683695.1	Gnomon	exon	723045	723320	.	+	.	ID=exon-XM_029180481.1-6;Dbxref=GeneID:114872827%2CGenbank:XM_029180481.1;Parent=rna-XM_029180481.1
NW_021683695.1	Gnomon	exon	723378	724912	.	+	.	ID=exon-XM_029180481.1-7;Dbxref=GeneID:114872827%2CGenbank:XM_029180481.1;Parent=rna-XM_029180481.1
NW_021683695.1	Gnomon	exon	722074	722230	.	+	.	ID=exon-XM_029180481.1-2;Dbxref=GeneID:114872827%2CGenbank:XM_029180481.1;Parent=rna-XM_029180481.1
NW_021683695.1	Gnomon	exon	722297	722428	.	+	.	ID=exon-XM_029180481.1-3;Dbxref=GeneID:114872827%2CGenbank:XM_029180481.1;Parent=rna-XM_029180481.1
NW_021683695.1	Gnomon	exon	722492	722743	.	+	.	ID=exon-XM_029180481.1-4;Dbxref=GeneID:114872827%2CGenbank:XM_029180481.1;Parent=rna-XM_029180481.1
NW_021683695.1	Gnomon	exon	722840	722986	.	+	.	ID=exon-XM_029180481.1-5;Dbxref=GeneID:114872827%2CGenbank:XM_029180481.1;Parent=rna-XM_029180481.1
NW_021683695.1	Gnomon	exon	721209	721425	.	+	.	ID=exon-XM_029180481.1-1;Dbxref=GeneID:114872827%2CGenbank:XM_029180481.1;Parent=rna-XM_029180481.1
NW_021683695.1	Gnomon	CDS	375757	375776	.	-	0	Name=XP_029036240.1;ID=cds-XP_029036240.1;Dbxref=GeneID:114872802%2CGenbank:XP_029036240.1;Parent=rna-XM_029180407.1
NW_021683695.1	Gnomon	CDS	373526	373706	.	-	0	Name=XP_029036240.1;ID=cds-XP_029036240.1;Dbxref=GeneID:114872802%2CGenbank:XP_029036240.1;Parent=rna-XM_029180407.1
NW_021683695.1	Gnomon	CDS	373222	373449	.	-	0	Name=XP_029036240.1;ID=cds-XP_029036240.1;Dbxref=GeneID:114872802%2CGenbank:XP_029036240.1;Parent=rna-XM_029180407.1
NW_021683695.1	Gnomon	exon	46795	47064	.	-	.	ID=exon-XM_029180469.1-10;Dbxref=GeneID:114872821%2CGenbank:XM_029180469.1;Parent=rna-XM_029180469.1
NW_021683695.1	Gnomon	exon	335768	336806	.	-	.	ID=exon-XM_029180455.1-5;Dbxref=GeneID:114872815%2CGenbank:XM_029180455.1;Parent=rna-XM_029180455.1
NW_021683695.1	Gnomon	exon	337489	337741	.	-	.	ID=exon-XM_029180455.1-3;Dbxref=GeneID:114872815%2CGenbank:XM_029180455.1;Parent=rna-XM_029180455.1
NW_021683695.1	Gnomon	exon	336998	337425	.	-	.	ID=exon-XM_029180455.1-4;Dbxref=GeneID:114872815%2CGenbank:XM_029180455.1;Parent=rna-XM_029180455.1
NW_021683695.1	Gnomon	exon	340696	340991	.	-	.	ID=exon-XM_029180455.1-1;Dbxref=GeneID:114872815%2CGenbank:XM_029180455.1;Parent=rna-XM_029180455.1
NW_021683695.1	Gnomon	exon	340297	340493	.	-	.	ID=exon-XM_029180455.1-2;Dbxref=GeneID:114872815%2CGenbank:XM_029180455.1;Parent=rna-XM_029180455.1
NW_021683695.1	Gnomon	exon	15996	16198	.	-	.	ID=exon-XM_029180385.1-5;Dbxref=GeneID:114872790%2CGenbank:XM_029180385.1;Parent=rna-XM_029180385.1
NW_021683695.1	Gnomon	exon	15749	15931	.	-	.	ID=exon-XM_029180385.1-6;Dbxref=GeneID:114872790%2CGenbank:XM_029180385.1;Parent=rna-XM_029180385.1
NW_021683695.1	Gnomon	exon	16619	16781	.	-	.	ID=exon-XM_029180385.1-3;Dbxref=GeneID:114872790%2CGenbank:XM_029180385.1;Parent=rna-XM_029180385.1
NW_021683695.1	Gnomon	exon	16263	16465	.	-	.	ID=exon-XM_029180385.1-4;Dbxref=GeneID:114872790%2CGenbank:XM_029180385.1;Parent=rna-XM_029180385.1
NW_021683695.1	Gnomon	exon	17283	17727	.	-	.	ID=exon-XM_029180385.1-1;Dbxref=GeneID:114872790%2CGenbank:XM_029180385.1;Parent=rna-XM_029180385.1
NW_021683695.1	Gnomon	exon	16907	17000	.	-	.	ID=exon-XM_029180385.1-2;Dbxref=GeneID:114872790%2CGenbank:XM_029180385.1;Parent=rna-XM_029180385.1
NW_021683695.1	Gnomon	exon	741757	741936	.	+	.	ID=exon-XM_029180474.1-11;Dbxref=GeneID:114872825%2CGenbank:XM_029180474.1;Parent=rna-XM_029180474.1
NW_021683695.1	Gnomon	exon	742008	744775	.	+	.	ID=exon-XM_029180474.1-12;Dbxref=GeneID:114872825%2CGenbank:XM_029180474.1;Parent=rna-XM_029180474.1
NW_021683695.1	Gnomon	exon	741555	741668	.	+	.	ID=exon-XM_029180474.1-10;Dbxref=GeneID:114872825%2CGenbank:XM_029180474.1;Parent=rna-XM_029180474.1
NW_021683695.1	Gnomon	CDS	301383	301869	.	+	0	Name=XP_029036287.1;ID=cds-XP_029036287.1;Dbxref=GeneID:114872814%2CGenbank:XP_029036287.1;Parent=rna-XM_029180454.1
NW_021683695.1	Gnomon	CDS	307284	307460	.	+	0	Name=XP_029036287.1;ID=cds-XP_029036287.1;Dbxref=GeneID:114872814%2CGenbank:XP_029036287.1;Parent=rna-XM_029180454.1
NW_021683695.1	Gnomon	CDS	312038	312178	.	+	0	Name=XP_029036287.1;ID=cds-XP_029036287.1;Dbxref=GeneID:114872814%2CGenbank:XP_029036287.1;Parent=rna-XM_029180454.1
NW_021683695.1	Gnomon	CDS	313073	313465	.	+	0	Name=XP_029036287.1;ID=cds-XP_029036287.1;Dbxref=GeneID:114872814%2CGenbank:XP_029036287.1;Parent=rna-XM_029180454.1
NW_021683695.1	Gnomon	CDS	313612	313796	.	+	0	Name=XP_029036287.1;ID=cds-XP_029036287.1;Dbxref=GeneID:114872814%2CGenbank:XP_029036287.1;Parent=rna-XM_029180454.1
NW_021683695.1	Gnomon	CDS	314053	314691	.	+	0	Name=XP_029036287.1;ID=cds-XP_029036287.1;Dbxref=GeneID:114872814%2CGenbank:XP_029036287.1;Parent=rna-XM_029180454.1
NW_021683695.1	Gnomon	mRNA	572970	576672	.	+	.	Name=XM_029180413.1;ID=rna-XM_029180413.1;Dbxref=GeneID:114872805%2CGenbank:XM_029180413.1;Parent=gene-LOC114872805
NW_021683695.1	Gnomon	exon	277965	281438	.	+	.	ID=exon-XM_029180442.1-10;Dbxref=GeneID:114872813%2CGenbank:XM_029180442.1;Parent=rna-XM_029180442.1
NW_021683695.1	Gnomon	CDS	274865	274965	.	+	0	Name=XP_029036286.1;ID=cds-XP_029036286.1;Dbxref=GeneID:114872813%2CGenbank:XP_029036286.1;Parent=rna-XM_029180453.1
NW_021683695.1	Gnomon	CDS	275333	275663	.	+	0	Name=XP_029036286.1;ID=cds-XP_029036286.1;Dbxref=GeneID:114872813%2CGenbank:XP_029036286.1;Parent=rna-XM_029180453.1
NW_021683695.1	Gnomon	CDS	276121	276229	.	+	0	Name=XP_029036286.1;ID=cds-XP_029036286.1;Dbxref=GeneID:114872813%2CGenbank:XP_029036286.1;Parent=rna-XM_029180453.1
NW_021683695.1	Gnomon	CDS	276295	276455	.	+	0	Name=XP_029036286.1;ID=cds-XP_029036286.1;Dbxref=GeneID:114872813%2CGenbank:XP_029036286.1;Parent=rna-XM_029180453.1
NW_021683695.1	Gnomon	CDS	276520	276676	.	+	0	Name=XP_029036286.1;ID=cds-XP_029036286.1;Dbxref=GeneID:114872813%2CGenbank:XP_029036286.1;Parent=rna-XM_029180453.1
NW_021683695.1	Gnomon	CDS	276735	277228	.	+	0	Name=XP_029036286.1;ID=cds-XP_029036286.1;Dbxref=GeneID:114872813%2CGenbank:XP_029036286.1;Parent=rna-XM_029180453.1
NW_021683695.1	Gnomon	CDS	277382	277709	.	+	0	Name=XP_029036286.1;ID=cds-XP_029036286.1;Dbxref=GeneID:114872813%2CGenbank:XP_029036286.1;Parent=rna-XM_029180453.1
NW_021683695.1	Gnomon	CDS	277965	278659	.	+	0	Name=XP_029036286.1;ID=cds-XP_029036286.1;Dbxref=GeneID:114872813%2CGenbank:XP_029036286.1;Parent=rna-XM_029180453.1
NW_021683695.1	Gnomon	CDS	340297	340366	.	-	0	Name=XP_029036289.1;ID=cds-XP_029036289.1;Dbxref=GeneID:114872815%2CGenbank:XP_029036289.1;Parent=rna-XM_029180456.1
NW_021683695.1	Gnomon	CDS	337489	337741	.	-	0	Name=XP_029036289.1;ID=cds-XP_029036289.1;Dbxref=GeneID:114872815%2CGenbank:XP_029036289.1;Parent=rna-XM_029180456.1
NW_021683695.1	Gnomon	CDS	336998	337425	.	-	0	Name=XP_029036289.1;ID=cds-XP_029036289.1;Dbxref=GeneID:114872815%2CGenbank:XP_029036289.1;Parent=rna-XM_029180456.1
NW_021683695.1	Gnomon	CDS	336301	336806	.	-	0	Name=XP_029036289.1;ID=cds-XP_029036289.1;Dbxref=GeneID:114872815%2CGenbank:XP_029036289.1;Parent=rna-XM_029180456.1
NW_021683695.1	Gnomon	mRNA	572970	576672	.	+	.	Name=XM_029180414.1;ID=rna-XM_029180414.1;Dbxref=GeneID:114872805%2CGenbank:XM_029180414.1;Parent=gene-LOC114872805
NW_021683695.1	Gnomon	exon	235970	236397	.	+	.	ID=exon-XM_029180362.1-6;Dbxref=GeneID:114872774%2CGenbank:XM_029180362.1;Parent=rna-XM_029180362.1
NW_021683695.1	Gnomon	exon	235575	235736	.	+	.	ID=exon-XM_029180362.1-4;Dbxref=GeneID:114872774%2CGenbank:XM_029180362.1;Parent=rna-XM_029180362.1
NW_021683695.1	Gnomon	exon	235811	235903	.	+	.	ID=exon-XM_029180362.1-5;Dbxref=GeneID:114872774%2CGenbank:XM_029180362.1;Parent=rna-XM_029180362.1
NW_021683695.1	Gnomon	exon	235075	235286	.	+	.	ID=exon-XM_029180362.1-2;Dbxref=GeneID:114872774%2CGenbank:XM_029180362.1;Parent=rna-XM_029180362.1
NW_021683695.1	Gnomon	exon	235357	235494	.	+	.	ID=exon-XM_029180362.1-3;Dbxref=GeneID:114872774%2CGenbank:XM_029180362.1;Parent=rna-XM_029180362.1
NW_021683695.1	Gnomon	exon	234378	234658	.	+	.	ID=exon-XM_029180362.1-1;Dbxref=GeneID:114872774%2CGenbank:XM_029180362.1;Parent=rna-XM_029180362.1
NW_021683695.1	Gnomon	mRNA	572970	576672	.	+	.	Name=XM_029180415.1;ID=rna-XM_029180415.1;Dbxref=GeneID:114872805%2CGenbank:XM_029180415.1;Parent=gene-LOC114872805
NW_021683695.1	Gnomon	CDS	340297	340366	.	-	0	Name=XP_029036288.1;ID=cds-XP_029036288.1;Dbxref=GeneID:114872815%2CGenbank:XP_029036288.1;Parent=rna-XM_029180455.1
NW_021683695.1	Gnomon	CDS	337489	337741	.	-	0	Name=XP_029036288.1;ID=cds-XP_029036288.1;Dbxref=GeneID:114872815%2CGenbank:XP_029036288.1;Parent=rna-XM_029180455.1
NW_021683695.1	Gnomon	CDS	336998	337425	.	-	0	Name=XP_029036288.1;ID=cds-XP_029036288.1;Dbxref=GeneID:114872815%2CGenbank:XP_029036288.1;Parent=rna-XM_029180455.1
NW_021683695.1	Gnomon	CDS	336301	336806	.	-	0	Name=XP_029036288.1;ID=cds-XP_029036288.1;Dbxref=GeneID:114872815%2CGenbank:XP_029036288.1;Parent=rna-XM_029180455.1
NW_021683695.1	Gnomon	CDS	274865	274965	.	+	0	Name=XP_029036283.1;ID=cds-XP_029036283.1;Dbxref=GeneID:114872813%2CGenbank:XP_029036283.1;Parent=rna-XM_029180450.1
NW_021683695.1	Gnomon	CDS	275333	275663	.	+	0	Name=XP_029036283.1;ID=cds-XP_029036283.1;Dbxref=GeneID:114872813%2CGenbank:XP_029036283.1;Parent=rna-XM_029180450.1
NW_021683695.1	Gnomon	CDS	276121	276229	.	+	0	Name=XP_029036283.1;ID=cds-XP_029036283.1;Dbxref=GeneID:114872813%2CGenbank:XP_029036283.1;Parent=rna-XM_029180450.1
NW_021683695.1	Gnomon	CDS	276295	276455	.	+	0	Name=XP_029036283.1;ID=cds-XP_029036283.1;Dbxref=GeneID:114872813%2CGenbank:XP_029036283.1;Parent=rna-XM_029180450.1
NW_021683695.1	Gnomon	CDS	276520	276676	.	+	0	Name=XP_029036283.1;ID=cds-XP_029036283.1;Dbxref=GeneID:114872813%2CGenbank:XP_029036283.1;Parent=rna-XM_029180450.1
NW_021683695.1	Gnomon	CDS	276735	277228	.	+	0	Name=XP_029036283.1;ID=cds-XP_029036283.1;Dbxref=GeneID:114872813%2CGenbank:XP_029036283.1;Parent=rna-XM_029180450.1
NW_021683695.1	Gnomon	CDS	277382	277709	.	+	0	Name=XP_029036283.1;ID=cds-XP_029036283.1;Dbxref=GeneID:114872813%2CGenbank:XP_029036283.1;Parent=rna-XM_029180450.1
NW_021683695.1	Gnomon	CDS	277965	278659	.	+	0	Name=XP_029036283.1;ID=cds-XP_029036283.1;Dbxref=GeneID:114872813%2CGenbank:XP_029036283.1;Parent=rna-XM_029180450.1
NW_021683695.1	Gnomon	exon	723045	723320	.	+	.	ID=exon-XM_029180480.1-5;Dbxref=GeneID:114872827%2CGenbank:XM_029180480.1;Parent=rna-XM_029180480.1
NW_021683695.1	Gnomon	exon	723378	724912	.	+	.	ID=exon-XM_029180480.1-6;Dbxref=GeneID:114872827%2CGenbank:XM_029180480.1;Parent=rna-XM_029180480.1
NW_021683695.1	Gnomon	exon	722297	722428	.	+	.	ID=exon-XM_029180480.1-3;Dbxref=GeneID:114872827%2CGenbank:XM_029180480.1;Parent=rna-XM_029180480.1
NW_021683695.1	Gnomon	exon	722492	722986	.	+	.	ID=exon-XM_029180480.1-4;Dbxref=GeneID:114872827%2CGenbank:XM_029180480.1;Parent=rna-XM_029180480.1
NW_021683695.1	Gnomon	exon	721209	721425	.	+	.	ID=exon-XM_029180480.1-1;Dbxref=GeneID:114872827%2CGenbank:XM_029180480.1;Parent=rna-XM_029180480.1
NW_021683695.1	Gnomon	exon	722074	722230	.	+	.	ID=exon-XM_029180480.1-2;Dbxref=GeneID:114872827%2CGenbank:XM_029180480.1;Parent=rna-XM_029180480.1
NW_021683695.1	Gnomon	mRNA	571137	572581	.	-	.	Name=XM_029180416.1;ID=rna-XM_029180416.1;Dbxref=GeneID:114872806%2CGenbank:XM_029180416.1;Parent=gene-LOC114872806
NW_021683695.1	Gnomon	exon	232692	233067	.	-	.	ID=exon-XM_029180361.1-5;Dbxref=GeneID:114872773%2CGenbank:XM_029180361.1;Parent=rna-XM_029180361.1
NW_021683695.1	Gnomon	exon	233936	234179	.	-	.	ID=exon-XM_029180361.1-1;Dbxref=GeneID:114872773%2CGenbank:XM_029180361.1;Parent=rna-XM_029180361.1
NW_021683695.1	Gnomon	exon	233670	233858	.	-	.	ID=exon-XM_029180361.1-2;Dbxref=GeneID:114872773%2CGenbank:XM_029180361.1;Parent=rna-XM_029180361.1
NW_021683695.1	Gnomon	exon	233407	233609	.	-	.	ID=exon-XM_029180361.1-3;Dbxref=GeneID:114872773%2CGenbank:XM_029180361.1;Parent=rna-XM_029180361.1
NW_021683695.1	Gnomon	exon	233150	233336	.	-	.	ID=exon-XM_029180361.1-4;Dbxref=GeneID:114872773%2CGenbank:XM_029180361.1;Parent=rna-XM_029180361.1
NW_021683695.1	Gnomon	CDS	926794	926915	.	-	0	Name=XP_029036189.1;ID=cds-XP_029036189.1;Dbxref=GeneID:114872770%2CGenbank:XP_029036189.1;Parent=rna-XM_029180356.1
NW_021683695.1	Gnomon	CDS	924365	924449	.	-	0	Name=XP_029036189.1;ID=cds-XP_029036189.1;Dbxref=GeneID:114872770%2CGenbank:XP_029036189.1;Parent=rna-XM_029180356.1
NW_021683695.1	Gnomon	CDS	923615	923808	.	-	0	Name=XP_029036189.1;ID=cds-XP_029036189.1;Dbxref=GeneID:114872770%2CGenbank:XP_029036189.1;Parent=rna-XM_029180356.1
NW_021683695.1	Gnomon	CDS	922685	922933	.	-	0	Name=XP_029036189.1;ID=cds-XP_029036189.1;Dbxref=GeneID:114872770%2CGenbank:XP_029036189.1;Parent=rna-XM_029180356.1
NW_021683695.1	Gnomon	CDS	921179	921592	.	-	0	Name=XP_029036189.1;ID=cds-XP_029036189.1;Dbxref=GeneID:114872770%2CGenbank:XP_029036189.1;Parent=rna-XM_029180356.1
NW_021683695.1	Gnomon	CDS	919797	920220	.	-	0	Name=XP_029036189.1;ID=cds-XP_029036189.1;Dbxref=GeneID:114872770%2CGenbank:XP_029036189.1;Parent=rna-XM_029180356.1
NW_021683695.1	Gnomon	CDS	917532	917735	.	-	0	Name=XP_029036189.1;ID=cds-XP_029036189.1;Dbxref=GeneID:114872770%2CGenbank:XP_029036189.1;Parent=rna-XM_029180356.1
NW_021683695.1	Gnomon	CDS	915456	915807	.	-	0	Name=XP_029036189.1;ID=cds-XP_029036189.1;Dbxref=GeneID:114872770%2CGenbank:XP_029036189.1;Parent=rna-XM_029180356.1
NW_021683695.1	Gnomon	CDS	915148	915378	.	-	0	Name=XP_029036189.1;ID=cds-XP_029036189.1;Dbxref=GeneID:114872770%2CGenbank:XP_029036189.1;Parent=rna-XM_029180356.1
NW_021683695.1	Gnomon	CDS	913857	914806	.	-	0	Name=XP_029036189.1;ID=cds-XP_029036189.1;Dbxref=GeneID:114872770%2CGenbank:XP_029036189.1;Parent=rna-XM_029180356.1
NW_021683695.1	Gnomon	CDS	912855	913256	.	-	0	Name=XP_029036189.1;ID=cds-XP_029036189.1;Dbxref=GeneID:114872770%2CGenbank:XP_029036189.1;Parent=rna-XM_029180356.1
NW_021683695.1	Gnomon	CDS	912622	912768	.	-	0	Name=XP_029036189.1;ID=cds-XP_029036189.1;Dbxref=GeneID:114872770%2CGenbank:XP_029036189.1;Parent=rna-XM_029180356.1
NW_021683695.1	Gnomon	CDS	910423	910626	.	-	0	Name=XP_029036189.1;ID=cds-XP_029036189.1;Dbxref=GeneID:114872770%2CGenbank:XP_029036189.1;Parent=rna-XM_029180356.1
NW_021683695.1	Gnomon	CDS	274865	274965	.	+	0	Name=XP_029036282.1;ID=cds-XP_029036282.1;Dbxref=GeneID:114872813%2CGenbank:XP_029036282.1;Parent=rna-XM_029180449.1
NW_021683695.1	Gnomon	CDS	275333	275663	.	+	0	Name=XP_029036282.1;ID=cds-XP_029036282.1;Dbxref=GeneID:114872813%2CGenbank:XP_029036282.1;Parent=rna-XM_029180449.1
NW_021683695.1	Gnomon	CDS	276121	276229	.	+	0	Name=XP_029036282.1;ID=cds-XP_029036282.1;Dbxref=GeneID:114872813%2CGenbank:XP_029036282.1;Parent=rna-XM_029180449.1
NW_021683695.1	Gnomon	CDS	276295	276455	.	+	0	Name=XP_029036282.1;ID=cds-XP_029036282.1;Dbxref=GeneID:114872813%2CGenbank:XP_029036282.1;Parent=rna-XM_029180449.1
NW_021683695.1	Gnomon	CDS	276520	276676	.	+	0	Name=XP_029036282.1;ID=cds-XP_029036282.1;Dbxref=GeneID:114872813%2CGenbank:XP_029036282.1;Parent=rna-XM_029180449.1
NW_021683695.1	Gnomon	CDS	276735	277228	.	+	0	Name=XP_029036282.1;ID=cds-XP_029036282.1;Dbxref=GeneID:114872813%2CGenbank:XP_029036282.1;Parent=rna-XM_029180449.1
NW_021683695.1	Gnomon	CDS	277382	277709	.	+	0	Name=XP_029036282.1;ID=cds-XP_029036282.1;Dbxref=GeneID:114872813%2CGenbank:XP_029036282.1;Parent=rna-XM_029180449.1
NW_021683695.1	Gnomon	CDS	277965	278659	.	+	0	Name=XP_029036282.1;ID=cds-XP_029036282.1;Dbxref=GeneID:114872813%2CGenbank:XP_029036282.1;Parent=rna-XM_029180449.1
NW_021683695.1	Gnomon	exon	569922	570095	.	+	.	ID=exon-XM_029180409.1-4;Dbxref=GeneID:114872804%2CGenbank:XM_029180409.1;Parent=rna-XM_029180409.1
NW_021683695.1	Gnomon	exon	570159	570245	.	+	.	ID=exon-XM_029180409.1-5;Dbxref=GeneID:114872804%2CGenbank:XM_029180409.1;Parent=rna-XM_029180409.1
NW_021683695.1	Gnomon	exon	569466	569590	.	+	.	ID=exon-XM_029180409.1-2;Dbxref=GeneID:114872804%2CGenbank:XM_029180409.1;Parent=rna-XM_029180409.1
NW_021683695.1	Gnomon	exon	569654	569859	.	+	.	ID=exon-XM_029180409.1-3;Dbxref=GeneID:114872804%2CGenbank:XM_029180409.1;Parent=rna-XM_029180409.1
NW_021683695.1	Gnomon	exon	568722	569407	.	+	.	ID=exon-XM_029180409.1-1;Dbxref=GeneID:114872804%2CGenbank:XM_029180409.1;Parent=rna-XM_029180409.1
NW_021683695.1	Gnomon	exon	570662	570877	.	+	.	ID=exon-XM_029180409.1-6;Dbxref=GeneID:114872804%2CGenbank:XM_029180409.1;Parent=rna-XM_029180409.1
NW_021683695.1	Gnomon	exon	570937	571112	.	+	.	ID=exon-XM_029180409.1-7;Dbxref=GeneID:114872804%2CGenbank:XM_029180409.1;Parent=rna-XM_029180409.1
NW_021683695.1	Gnomon	mRNA	587661	712764	.	-	.	Name=XM_029180417.1;ID=rna-XM_029180417.1;Dbxref=GeneID:114872807%2CGenbank:XM_029180417.1;Parent=gene-LOC114872807
NW_021683695.1	Gnomon	CDS	926794	926908	.	-	0	Name=XP_029036188.1;ID=cds-XP_029036188.1;Dbxref=GeneID:114872770%2CGenbank:XP_029036188.1;Parent=rna-XM_029180355.1
NW_021683695.1	Gnomon	CDS	924899	924968	.	-	0	Name=XP_029036188.1;ID=cds-XP_029036188.1;Dbxref=GeneID:114872770%2CGenbank:XP_029036188.1;Parent=rna-XM_029180355.1
NW_021683695.1	Gnomon	CDS	924365	924449	.	-	0	Name=XP_029036188.1;ID=cds-XP_029036188.1;Dbxref=GeneID:114872770%2CGenbank:XP_029036188.1;Parent=rna-XM_029180355.1
NW_021683695.1	Gnomon	CDS	923615	923808	.	-	0	Name=XP_029036188.1;ID=cds-XP_029036188.1;Dbxref=GeneID:114872770%2CGenbank:XP_029036188.1;Parent=rna-XM_029180355.1
NW_021683695.1	Gnomon	CDS	922685	922933	.	-	0	Name=XP_029036188.1;ID=cds-XP_029036188.1;Dbxref=GeneID:114872770%2CGenbank:XP_029036188.1;Parent=rna-XM_029180355.1
NW_021683695.1	Gnomon	CDS	921179	921592	.	-	0	Name=XP_029036188.1;ID=cds-XP_029036188.1;Dbxref=GeneID:114872770%2CGenbank:XP_029036188.1;Parent=rna-XM_029180355.1
NW_021683695.1	Gnomon	CDS	919797	920220	.	-	0	Name=XP_029036188.1;ID=cds-XP_029036188.1;Dbxref=GeneID:114872770%2CGenbank:XP_029036188.1;Parent=rna-XM_029180355.1
NW_021683695.1	Gnomon	CDS	917532	917735	.	-	0	Name=XP_029036188.1;ID=cds-XP_029036188.1;Dbxref=GeneID:114872770%2CGenbank:XP_029036188.1;Parent=rna-XM_029180355.1
NW_021683695.1	Gnomon	CDS	915456	915807	.	-	0	Name=XP_029036188.1;ID=cds-XP_029036188.1;Dbxref=GeneID:114872770%2CGenbank:XP_029036188.1;Parent=rna-XM_029180355.1
NW_021683695.1	Gnomon	CDS	915148	915378	.	-	0	Name=XP_029036188.1;ID=cds-XP_029036188.1;Dbxref=GeneID:114872770%2CGenbank:XP_029036188.1;Parent=rna-XM_029180355.1
NW_021683695.1	Gnomon	CDS	913857	914806	.	-	0	Name=XP_029036188.1;ID=cds-XP_029036188.1;Dbxref=GeneID:114872770%2CGenbank:XP_029036188.1;Parent=rna-XM_029180355.1
NW_021683695.1	Gnomon	CDS	912855	913256	.	-	0	Name=XP_029036188.1;ID=cds-XP_029036188.1;Dbxref=GeneID:114872770%2CGenbank:XP_029036188.1;Parent=rna-XM_029180355.1
NW_021683695.1	Gnomon	CDS	912622	912768	.	-	0	Name=XP_029036188.1;ID=cds-XP_029036188.1;Dbxref=GeneID:114872770%2CGenbank:XP_029036188.1;Parent=rna-XM_029180355.1
NW_021683695.1	Gnomon	CDS	910423	910626	.	-	0	Name=XP_029036188.1;ID=cds-XP_029036188.1;Dbxref=GeneID:114872770%2CGenbank:XP_029036188.1;Parent=rna-XM_029180355.1
NW_021683695.1	Gnomon	exon	427436	427756	.	+	.	ID=exon-XM_029180423.1-17;Dbxref=GeneID:114872810%2CGenbank:XM_029180423.1;Parent=rna-XM_029180423.1
NW_021683695.1	Gnomon	exon	428726	438715	.	+	.	ID=exon-XM_029180423.1-18;Dbxref=GeneID:114872810%2CGenbank:XM_029180423.1;Parent=rna-XM_029180423.1
NW_021683695.1	Gnomon	exon	426205	426370	.	+	.	ID=exon-XM_029180423.1-15;Dbxref=GeneID:114872810%2CGenbank:XM_029180423.1;Parent=rna-XM_029180423.1
NW_021683695.1	Gnomon	exon	426632	426855	.	+	.	ID=exon-XM_029180423.1-16;Dbxref=GeneID:114872810%2CGenbank:XM_029180423.1;Parent=rna-XM_029180423.1
NW_021683695.1	Gnomon	exon	425272	425361	.	+	.	ID=exon-XM_029180423.1-13;Dbxref=GeneID:114872810%2CGenbank:XM_029180423.1;Parent=rna-XM_029180423.1
NW_021683695.1	Gnomon	exon	425760	426032	.	+	.	ID=exon-XM_029180423.1-14;Dbxref=GeneID:114872810%2CGenbank:XM_029180423.1;Parent=rna-XM_029180423.1
NW_021683695.1	Gnomon	exon	424229	424393	.	+	.	ID=exon-XM_029180423.1-11;Dbxref=GeneID:114872810%2CGenbank:XM_029180423.1;Parent=rna-XM_029180423.1
NW_021683695.1	Gnomon	exon	424519	424943	.	+	.	ID=exon-XM_029180423.1-12;Dbxref=GeneID:114872810%2CGenbank:XM_029180423.1;Parent=rna-XM_029180423.1
NW_021683695.1	Gnomon	exon	424015	424161	.	+	.	ID=exon-XM_029180423.1-10;Dbxref=GeneID:114872810%2CGenbank:XM_029180423.1;Parent=rna-XM_029180423.1
NW_021683695.1	Gnomon	exon	340297	340493	.	-	.	ID=exon-XM_029180456.1-2;Dbxref=GeneID:114872815%2CGenbank:XM_029180456.1;Parent=rna-XM_029180456.1
NW_021683695.1	Gnomon	exon	337489	337741	.	-	.	ID=exon-XM_029180456.1-3;Dbxref=GeneID:114872815%2CGenbank:XM_029180456.1;Parent=rna-XM_029180456.1
NW_021683695.1	Gnomon	exon	336998	337425	.	-	.	ID=exon-XM_029180456.1-4;Dbxref=GeneID:114872815%2CGenbank:XM_029180456.1;Parent=rna-XM_029180456.1
NW_021683695.1	Gnomon	exon	335768	336806	.	-	.	ID=exon-XM_029180456.1-5;Dbxref=GeneID:114872815%2CGenbank:XM_029180456.1;Parent=rna-XM_029180456.1
NW_021683695.1	Gnomon	exon	340686	340991	.	-	.	ID=exon-XM_029180456.1-1;Dbxref=GeneID:114872815%2CGenbank:XM_029180456.1;Parent=rna-XM_029180456.1
NW_021683695.1	Gnomon	mRNA	587661	712764	.	-	.	Name=XM_029180418.1;ID=rna-XM_029180418.1;Dbxref=GeneID:114872807%2CGenbank:XM_029180418.1;Parent=gene-LOC114872807
NW_021683695.1	Gnomon	exon	734461	734659	.	+	.	ID=exon-XM_029180479.1-5;Dbxref=GeneID:114872826%2CGenbank:XM_029180479.1;Parent=rna-XM_029180479.1
NW_021683695.1	Gnomon	exon	734730	734905	.	+	.	ID=exon-XM_029180479.1-6;Dbxref=GeneID:114872826%2CGenbank:XM_029180479.1;Parent=rna-XM_029180479.1
NW_021683695.1	Gnomon	exon	734973	735334	.	+	.	ID=exon-XM_029180479.1-7;Dbxref=GeneID:114872826%2CGenbank:XM_029180479.1;Parent=rna-XM_029180479.1
NW_021683695.1	Gnomon	exon	735403	735515	.	+	.	ID=exon-XM_029180479.1-8;Dbxref=GeneID:114872826%2CGenbank:XM_029180479.1;Parent=rna-XM_029180479.1
NW_021683695.1	Gnomon	exon	735582	735689	.	+	.	ID=exon-XM_029180479.1-9;Dbxref=GeneID:114872826%2CGenbank:XM_029180479.1;Parent=rna-XM_029180479.1
NW_021683695.1	Gnomon	exon	732212	732366	.	+	.	ID=exon-XM_029180479.1-1;Dbxref=GeneID:114872826%2CGenbank:XM_029180479.1;Parent=rna-XM_029180479.1
NW_021683695.1	Gnomon	exon	732466	732642	.	+	.	ID=exon-XM_029180479.1-2;Dbxref=GeneID:114872826%2CGenbank:XM_029180479.1;Parent=rna-XM_029180479.1
NW_021683695.1	Gnomon	exon	732726	734256	.	+	.	ID=exon-XM_029180479.1-3;Dbxref=GeneID:114872826%2CGenbank:XM_029180479.1;Parent=rna-XM_029180479.1
NW_021683695.1	Gnomon	exon	734330	734388	.	+	.	ID=exon-XM_029180479.1-4;Dbxref=GeneID:114872826%2CGenbank:XM_029180479.1;Parent=rna-XM_029180479.1
NW_021683695.1	Gnomon	mRNA	579539	582035	.	+	.	Name=XM_029180419.1;ID=rna-XM_029180419.1;Dbxref=GeneID:114872808%2CGenbank:XM_029180419.1;Parent=gene-LOC114872808
NW_021683695.1	Gnomon	CDS	274865	274965	.	+	0	Name=XP_029036284.1;ID=cds-XP_029036284.1;Dbxref=GeneID:114872813%2CGenbank:XP_029036284.1;Parent=rna-XM_029180451.1
NW_021683695.1	Gnomon	CDS	275333	275663	.	+	0	Name=XP_029036284.1;ID=cds-XP_029036284.1;Dbxref=GeneID:114872813%2CGenbank:XP_029036284.1;Parent=rna-XM_029180451.1
NW_021683695.1	Gnomon	CDS	276121	276229	.	+	0	Name=XP_029036284.1;ID=cds-XP_029036284.1;Dbxref=GeneID:114872813%2CGenbank:XP_029036284.1;Parent=rna-XM_029180451.1
NW_021683695.1	Gnomon	CDS	276295	276455	.	+	0	Name=XP_029036284.1;ID=cds-XP_029036284.1;Dbxref=GeneID:114872813%2CGenbank:XP_029036284.1;Parent=rna-XM_029180451.1
NW_021683695.1	Gnomon	CDS	276520	276676	.	+	0	Name=XP_029036284.1;ID=cds-XP_029036284.1;Dbxref=GeneID:114872813%2CGenbank:XP_029036284.1;Parent=rna-XM_029180451.1
NW_021683695.1	Gnomon	CDS	276735	277228	.	+	0	Name=XP_029036284.1;ID=cds-XP_029036284.1;Dbxref=GeneID:114872813%2CGenbank:XP_029036284.1;Parent=rna-XM_029180451.1
NW_021683695.1	Gnomon	CDS	277382	277709	.	+	0	Name=XP_029036284.1;ID=cds-XP_029036284.1;Dbxref=GeneID:114872813%2CGenbank:XP_029036284.1;Parent=rna-XM_029180451.1
NW_021683695.1	Gnomon	CDS	277965	278659	.	+	0	Name=XP_029036284.1;ID=cds-XP_029036284.1;Dbxref=GeneID:114872813%2CGenbank:XP_029036284.1;Parent=rna-XM_029180451.1
NW_021683695.1	Gnomon	exon	732466	732642	.	+	.	ID=exon-XM_029180477.1-2;Dbxref=GeneID:114872826%2CGenbank:XM_029180477.1;Parent=rna-XM_029180477.1
NW_021683695.1	Gnomon	exon	732213	732366	.	+	.	ID=exon-XM_029180477.1-1;Dbxref=GeneID:114872826%2CGenbank:XM_029180477.1;Parent=rna-XM_029180477.1
NW_021683695.1	Gnomon	exon	734730	734905	.	+	.	ID=exon-XM_029180477.1-6;Dbxref=GeneID:114872826%2CGenbank:XM_029180477.1;Parent=rna-XM_029180477.1
NW_021683695.1	Gnomon	exon	734461	734659	.	+	.	ID=exon-XM_029180477.1-5;Dbxref=GeneID:114872826%2CGenbank:XM_029180477.1;Parent=rna-XM_029180477.1
NW_021683695.1	Gnomon	exon	734330	734388	.	+	.	ID=exon-XM_029180477.1-4;Dbxref=GeneID:114872826%2CGenbank:XM_029180477.1;Parent=rna-XM_029180477.1
NW_021683695.1	Gnomon	exon	732726	734256	.	+	.	ID=exon-XM_029180477.1-3;Dbxref=GeneID:114872826%2CGenbank:XM_029180477.1;Parent=rna-XM_029180477.1
NW_021683695.1	Gnomon	mRNA	46795	58442	.	-	.	Name=XM_029180469.1;ID=rna-XM_029180469.1;Dbxref=GeneID:114872821%2CGenbank:XM_029180469.1;Parent=gene-LOC114872821
NW_021683695.1	Gnomon	exon	735582	735689	.	+	.	ID=exon-XM_029180477.1-9;Dbxref=GeneID:114872826%2CGenbank:XM_029180477.1;Parent=rna-XM_029180477.1
NW_021683695.1	Gnomon	exon	735403	735515	.	+	.	ID=exon-XM_029180477.1-8;Dbxref=GeneID:114872826%2CGenbank:XM_029180477.1;Parent=rna-XM_029180477.1
NW_021683695.1	Gnomon	exon	734973	735334	.	+	.	ID=exon-XM_029180477.1-7;Dbxref=GeneID:114872826%2CGenbank:XM_029180477.1;Parent=rna-XM_029180477.1
NW_021683695.1	Gnomon	exon	425272	425361	.	+	.	ID=exon-XM_029180424.1-13;Dbxref=GeneID:114872810%2CGenbank:XM_029180424.1;Parent=rna-XM_029180424.1
NW_021683695.1	Gnomon	exon	424519	424943	.	+	.	ID=exon-XM_029180424.1-12;Dbxref=GeneID:114872810%2CGenbank:XM_029180424.1;Parent=rna-XM_029180424.1
NW_021683695.1	Gnomon	exon	424229	424393	.	+	.	ID=exon-XM_029180424.1-11;Dbxref=GeneID:114872810%2CGenbank:XM_029180424.1;Parent=rna-XM_029180424.1
NW_021683695.1	Gnomon	exon	424015	424161	.	+	.	ID=exon-XM_029180424.1-10;Dbxref=GeneID:114872810%2CGenbank:XM_029180424.1;Parent=rna-XM_029180424.1
NW_021683695.1	Gnomon	exon	427436	427756	.	+	.	ID=exon-XM_029180424.1-17;Dbxref=GeneID:114872810%2CGenbank:XM_029180424.1;Parent=rna-XM_029180424.1
NW_021683695.1	Gnomon	exon	426632	426855	.	+	.	ID=exon-XM_029180424.1-16;Dbxref=GeneID:114872810%2CGenbank:XM_029180424.1;Parent=rna-XM_029180424.1
NW_021683695.1	Gnomon	exon	426205	426370	.	+	.	ID=exon-XM_029180424.1-15;Dbxref=GeneID:114872810%2CGenbank:XM_029180424.1;Parent=rna-XM_029180424.1
NW_021683695.1	Gnomon	exon	425760	426032	.	+	.	ID=exon-XM_029180424.1-14;Dbxref=GeneID:114872810%2CGenbank:XM_029180424.1;Parent=rna-XM_029180424.1
NW_021683695.1	Gnomon	exon	428726	438715	.	+	.	ID=exon-XM_029180424.1-18;Dbxref=GeneID:114872810%2CGenbank:XM_029180424.1;Parent=rna-XM_029180424.1
NW_021683695.1	Gnomon	exon	189074	194218	.	+	.	ID=exon-XM_029180485.1-13;Dbxref=GeneID:114872829%2CGenbank:XM_029180485.1;Parent=rna-XM_029180485.1
NW_021683695.1	Gnomon	exon	187575	188110	.	+	.	ID=exon-XM_029180485.1-10;Dbxref=GeneID:114872829%2CGenbank:XM_029180485.1;Parent=rna-XM_029180485.1
NW_021683695.1	Gnomon	exon	188750	188994	.	+	.	ID=exon-XM_029180485.1-12;Dbxref=GeneID:114872829%2CGenbank:XM_029180485.1;Parent=rna-XM_029180485.1
NW_021683695.1	Gnomon	exon	188175	188667	.	+	.	ID=exon-XM_029180485.1-11;Dbxref=GeneID:114872829%2CGenbank:XM_029180485.1;Parent=rna-XM_029180485.1
NW_021683695.1	Gnomon	exon	410947	413062	.	+	.	ID=exon-XM_029180430.1-1;Dbxref=GeneID:114872810%2CGenbank:XM_029180430.1;Parent=rna-XM_029180430.1
NW_021683695.1	Gnomon	exon	422976	423193	.	+	.	ID=exon-XM_029180430.1-7;Dbxref=GeneID:114872810%2CGenbank:XM_029180430.1;Parent=rna-XM_029180430.1
NW_021683695.1	Gnomon	exon	422519	422891	.	+	.	ID=exon-XM_029180430.1-6;Dbxref=GeneID:114872810%2CGenbank:XM_029180430.1;Parent=rna-XM_029180430.1
NW_021683695.1	Gnomon	exon	423755	423934	.	+	.	ID=exon-XM_029180430.1-9;Dbxref=GeneID:114872810%2CGenbank:XM_029180430.1;Parent=rna-XM_029180430.1
NW_021683695.1	Gnomon	exon	423312	423635	.	+	.	ID=exon-XM_029180430.1-8;Dbxref=GeneID:114872810%2CGenbank:XM_029180430.1;Parent=rna-XM_029180430.1
NW_021683695.1	Gnomon	exon	421605	421952	.	+	.	ID=exon-XM_029180430.1-3;Dbxref=GeneID:114872810%2CGenbank:XM_029180430.1;Parent=rna-XM_029180430.1
NW_021683695.1	Gnomon	exon	419573	419920	.	+	.	ID=exon-XM_029180430.1-2;Dbxref=GeneID:114872810%2CGenbank:XM_029180430.1;Parent=rna-XM_029180430.1
NW_021683695.1	Gnomon	exon	422212	422430	.	+	.	ID=exon-XM_029180430.1-5;Dbxref=GeneID:114872810%2CGenbank:XM_029180430.1;Parent=rna-XM_029180430.1
NW_021683695.1	Gnomon	exon	422047	422139	.	+	.	ID=exon-XM_029180430.1-4;Dbxref=GeneID:114872810%2CGenbank:XM_029180430.1;Parent=rna-XM_029180430.1
NW_021683695.1	Gnomon	exon	917532	917735	.	-	.	ID=exon-XM_029180354.1-9;Dbxref=GeneID:114872770%2CGenbank:XM_029180354.1;Parent=rna-XM_029180354.1
NW_021683695.1	Gnomon	exon	926794	926930	.	-	.	ID=exon-XM_029180354.1-2;Dbxref=GeneID:114872770%2CGenbank:XM_029180354.1;Parent=rna-XM_029180354.1
NW_021683695.1	Gnomon	exon	940581	940785	.	-	.	ID=exon-XM_029180354.1-1;Dbxref=GeneID:114872770%2CGenbank:XM_029180354.1;Parent=rna-XM_029180354.1
NW_021683695.1	Gnomon	exon	924365	924449	.	-	.	ID=exon-XM_029180354.1-4;Dbxref=GeneID:114872770%2CGenbank:XM_029180354.1;Parent=rna-XM_029180354.1
NW_021683695.1	Gnomon	exon	924899	924968	.	-	.	ID=exon-XM_029180354.1-3;Dbxref=GeneID:114872770%2CGenbank:XM_029180354.1;Parent=rna-XM_029180354.1
NW_021683695.1	Gnomon	exon	922685	922933	.	-	.	ID=exon-XM_029180354.1-6;Dbxref=GeneID:114872770%2CGenbank:XM_029180354.1;Parent=rna-XM_029180354.1
NW_021683695.1	Gnomon	exon	923615	923808	.	-	.	ID=exon-XM_029180354.1-5;Dbxref=GeneID:114872770%2CGenbank:XM_029180354.1;Parent=rna-XM_029180354.1
NW_021683695.1	Gnomon	exon	919797	920220	.	-	.	ID=exon-XM_029180354.1-8;Dbxref=GeneID:114872770%2CGenbank:XM_029180354.1;Parent=rna-XM_029180354.1
NW_021683695.1	Gnomon	exon	921179	921592	.	-	.	ID=exon-XM_029180354.1-7;Dbxref=GeneID:114872770%2CGenbank:XM_029180354.1;Parent=rna-XM_029180354.1
NW_021683695.1	Gnomon	exon	6326	6443	.	+	.	ID=exon-XM_029180376.1-13;Dbxref=GeneID:114872784%2CGenbank:XM_029180376.1;Parent=rna-XM_029180376.1
NW_021683695.1	Gnomon	exon	5914	6090	.	+	.	ID=exon-XM_029180376.1-12;Dbxref=GeneID:114872784%2CGenbank:XM_029180376.1;Parent=rna-XM_029180376.1
NW_021683695.1	Gnomon	exon	5643	5818	.	+	.	ID=exon-XM_029180376.1-11;Dbxref=GeneID:114872784%2CGenbank:XM_029180376.1;Parent=rna-XM_029180376.1
NW_021683695.1	Gnomon	exon	5451	5574	.	+	.	ID=exon-XM_029180376.1-10;Dbxref=GeneID:114872784%2CGenbank:XM_029180376.1;Parent=rna-XM_029180376.1
NW_021683695.1	Gnomon	exon	7144	7412	.	+	.	ID=exon-XM_029180376.1-16;Dbxref=GeneID:114872784%2CGenbank:XM_029180376.1;Parent=rna-XM_029180376.1
NW_021683695.1	Gnomon	exon	6969	7066	.	+	.	ID=exon-XM_029180376.1-15;Dbxref=GeneID:114872784%2CGenbank:XM_029180376.1;Parent=rna-XM_029180376.1
NW_021683695.1	Gnomon	exon	6505	6711	.	+	.	ID=exon-XM_029180376.1-14;Dbxref=GeneID:114872784%2CGenbank:XM_029180376.1;Parent=rna-XM_029180376.1
NW_021683695.1	Gnomon	exon	425760	426032	.	+	.	ID=exon-XM_029180434.1-14;Dbxref=GeneID:114872810%2CGenbank:XM_029180434.1;Parent=rna-XM_029180434.1
NW_021683695.1	Gnomon	exon	425272	425361	.	+	.	ID=exon-XM_029180434.1-13;Dbxref=GeneID:114872810%2CGenbank:XM_029180434.1;Parent=rna-XM_029180434.1
NW_021683695.1	Gnomon	exon	426632	426855	.	+	.	ID=exon-XM_029180434.1-16;Dbxref=GeneID:114872810%2CGenbank:XM_029180434.1;Parent=rna-XM_029180434.1
NW_021683695.1	Gnomon	exon	426205	426370	.	+	.	ID=exon-XM_029180434.1-15;Dbxref=GeneID:114872810%2CGenbank:XM_029180434.1;Parent=rna-XM_029180434.1
NW_021683695.1	Gnomon	exon	428191	428278	.	+	.	ID=exon-XM_029180434.1-18;Dbxref=GeneID:114872810%2CGenbank:XM_029180434.1;Parent=rna-XM_029180434.1
NW_021683695.1	Gnomon	exon	427436	427756	.	+	.	ID=exon-XM_029180434.1-17;Dbxref=GeneID:114872810%2CGenbank:XM_029180434.1;Parent=rna-XM_029180434.1
NW_021683695.1	Gnomon	exon	428756	428844	.	+	.	ID=exon-XM_029180434.1-19;Dbxref=GeneID:114872810%2CGenbank:XM_029180434.1;Parent=rna-XM_029180434.1
NW_021683695.1	Gnomon	exon	424015	424161	.	+	.	ID=exon-XM_029180434.1-10;Dbxref=GeneID:114872810%2CGenbank:XM_029180434.1;Parent=rna-XM_029180434.1
NW_021683695.1	Gnomon	exon	424519	424943	.	+	.	ID=exon-XM_029180434.1-12;Dbxref=GeneID:114872810%2CGenbank:XM_029180434.1;Parent=rna-XM_029180434.1
NW_021683695.1	Gnomon	exon	424229	424393	.	+	.	ID=exon-XM_029180434.1-11;Dbxref=GeneID:114872810%2CGenbank:XM_029180434.1;Parent=rna-XM_029180434.1
NW_021683695.1	Gnomon	mRNA	577867	579271	.	-	.	Name=XM_029180420.1;ID=rna-XM_029180420.1;Dbxref=GeneID:114872809%2CGenbank:XM_029180420.1;Parent=gene-LOC114872809
NW_021683695.1	Gnomon	exon	985833	986025	.	-	.	ID=exon-XM_029180350.1-26;Dbxref=GeneID:114872769%2CGenbank:XM_029180350.1;Parent=rna-XM_029180350.1
NW_021683695.1	Gnomon	exon	986097	986419	.	-	.	ID=exon-XM_029180350.1-25;Dbxref=GeneID:114872769%2CGenbank:XM_029180350.1;Parent=rna-XM_029180350.1
NW_021683695.1	Gnomon	exon	985219	985542	.	-	.	ID=exon-XM_029180350.1-28;Dbxref=GeneID:114872769%2CGenbank:XM_029180350.1;Parent=rna-XM_029180350.1
NW_021683695.1	Gnomon	exon	985619	985759	.	-	.	ID=exon-XM_029180350.1-27;Dbxref=GeneID:114872769%2CGenbank:XM_029180350.1;Parent=rna-XM_029180350.1
NW_021683695.1	Gnomon	exon	984636	985131	.	-	.	ID=exon-XM_029180350.1-29;Dbxref=GeneID:114872769%2CGenbank:XM_029180350.1;Parent=rna-XM_029180350.1
NW_021683695.1	Gnomon	exon	984185	984375	.	-	.	ID=exon-XM_029180350.1-31;Dbxref=GeneID:114872769%2CGenbank:XM_029180350.1;Parent=rna-XM_029180350.1
NW_021683695.1	Gnomon	exon	984453	984573	.	-	.	ID=exon-XM_029180350.1-30;Dbxref=GeneID:114872769%2CGenbank:XM_029180350.1;Parent=rna-XM_029180350.1
NW_021683695.1	Gnomon	exon	983683	983890	.	-	.	ID=exon-XM_029180350.1-33;Dbxref=GeneID:114872769%2CGenbank:XM_029180350.1;Parent=rna-XM_029180350.1
NW_021683695.1	Gnomon	exon	983970	984108	.	-	.	ID=exon-XM_029180350.1-32;Dbxref=GeneID:114872769%2CGenbank:XM_029180350.1;Parent=rna-XM_029180350.1
NW_021683695.1	Gnomon	exon	981899	982088	.	-	.	ID=exon-XM_029180350.1-35;Dbxref=GeneID:114872769%2CGenbank:XM_029180350.1;Parent=rna-XM_029180350.1
NW_021683695.1	Gnomon	exon	983013	983153	.	-	.	ID=exon-XM_029180350.1-34;Dbxref=GeneID:114872769%2CGenbank:XM_029180350.1;Parent=rna-XM_029180350.1
NW_021683695.1	Gnomon	exon	990174	990358	.	-	.	ID=exon-XM_029180350.1-15;Dbxref=GeneID:114872769%2CGenbank:XM_029180350.1;Parent=rna-XM_029180350.1
NW_021683695.1	Gnomon	exon	990436	990653	.	-	.	ID=exon-XM_029180350.1-14;Dbxref=GeneID:114872769%2CGenbank:XM_029180350.1;Parent=rna-XM_029180350.1
NW_021683695.1	Gnomon	exon	989097	989489	.	-	.	ID=exon-XM_029180350.1-17;Dbxref=GeneID:114872769%2CGenbank:XM_029180350.1;Parent=rna-XM_029180350.1
NW_021683695.1	Gnomon	exon	989552	990096	.	-	.	ID=exon-XM_029180350.1-16;Dbxref=GeneID:114872769%2CGenbank:XM_029180350.1;Parent=rna-XM_029180350.1
NW_021683695.1	Gnomon	exon	988113	988298	.	-	.	ID=exon-XM_029180350.1-19;Dbxref=GeneID:114872769%2CGenbank:XM_029180350.1;Parent=rna-XM_029180350.1
NW_021683695.1	Gnomon	exon	988371	989027	.	-	.	ID=exon-XM_029180350.1-18;Dbxref=GeneID:114872769%2CGenbank:XM_029180350.1;Parent=rna-XM_029180350.1
NW_021683695.1	Gnomon	exon	987955	988037	.	-	.	ID=exon-XM_029180350.1-20;Dbxref=GeneID:114872769%2CGenbank:XM_029180350.1;Parent=rna-XM_029180350.1
NW_021683695.1	Gnomon	exon	987455	987636	.	-	.	ID=exon-XM_029180350.1-22;Dbxref=GeneID:114872769%2CGenbank:XM_029180350.1;Parent=rna-XM_029180350.1
NW_021683695.1	Gnomon	exon	987706	987868	.	-	.	ID=exon-XM_029180350.1-21;Dbxref=GeneID:114872769%2CGenbank:XM_029180350.1;Parent=rna-XM_029180350.1
NW_021683695.1	Gnomon	exon	986505	986635	.	-	.	ID=exon-XM_029180350.1-24;Dbxref=GeneID:114872769%2CGenbank:XM_029180350.1;Parent=rna-XM_029180350.1
NW_021683695.1	Gnomon	exon	986758	987381	.	-	.	ID=exon-XM_029180350.1-23;Dbxref=GeneID:114872769%2CGenbank:XM_029180350.1;Parent=rna-XM_029180350.1
NW_021683695.1	Gnomon	exon	975392	975635	.	-	.	ID=exon-XM_029180350.1-48;Dbxref=GeneID:114872769%2CGenbank:XM_029180350.1;Parent=rna-XM_029180350.1
NW_021683695.1	Gnomon	exon	977220	977402	.	-	.	ID=exon-XM_029180350.1-47;Dbxref=GeneID:114872769%2CGenbank:XM_029180350.1;Parent=rna-XM_029180350.1
NW_021683695.1	Gnomon	exon	972073	972198	.	-	.	ID=exon-XM_029180350.1-49;Dbxref=GeneID:114872769%2CGenbank:XM_029180350.1;Parent=rna-XM_029180350.1
NW_021683695.1	Gnomon	exon	980880	981395	.	-	.	ID=exon-XM_029180350.1-37;Dbxref=GeneID:114872769%2CGenbank:XM_029180350.1;Parent=rna-XM_029180350.1
NW_021683695.1	Gnomon	exon	981489	981686	.	-	.	ID=exon-XM_029180350.1-36;Dbxref=GeneID:114872769%2CGenbank:XM_029180350.1;Parent=rna-XM_029180350.1
NW_021683695.1	Gnomon	exon	980043	980310	.	-	.	ID=exon-XM_029180350.1-39;Dbxref=GeneID:114872769%2CGenbank:XM_029180350.1;Parent=rna-XM_029180350.1
NW_021683695.1	Gnomon	exon	980398	980573	.	-	.	ID=exon-XM_029180350.1-38;Dbxref=GeneID:114872769%2CGenbank:XM_029180350.1;Parent=rna-XM_029180350.1
NW_021683695.1	Gnomon	exon	979886	979985	.	-	.	ID=exon-XM_029180350.1-40;Dbxref=GeneID:114872769%2CGenbank:XM_029180350.1;Parent=rna-XM_029180350.1
NW_021683695.1	Gnomon	exon	979292	979492	.	-	.	ID=exon-XM_029180350.1-42;Dbxref=GeneID:114872769%2CGenbank:XM_029180350.1;Parent=rna-XM_029180350.1
NW_021683695.1	Gnomon	exon	979665	979807	.	-	.	ID=exon-XM_029180350.1-41;Dbxref=GeneID:114872769%2CGenbank:XM_029180350.1;Parent=rna-XM_029180350.1
NW_021683695.1	Gnomon	exon	978612	978724	.	-	.	ID=exon-XM_029180350.1-44;Dbxref=GeneID:114872769%2CGenbank:XM_029180350.1;Parent=rna-XM_029180350.1
NW_021683695.1	Gnomon	exon	978787	978967	.	-	.	ID=exon-XM_029180350.1-43;Dbxref=GeneID:114872769%2CGenbank:XM_029180350.1;Parent=rna-XM_029180350.1
NW_021683695.1	Gnomon	exon	977481	977629	.	-	.	ID=exon-XM_029180350.1-46;Dbxref=GeneID:114872769%2CGenbank:XM_029180350.1;Parent=rna-XM_029180350.1
NW_021683695.1	Gnomon	exon	977703	978528	.	-	.	ID=exon-XM_029180350.1-45;Dbxref=GeneID:114872769%2CGenbank:XM_029180350.1;Parent=rna-XM_029180350.1
NW_021683695.1	Gnomon	CDS	146237	146423	.	+	0	Name=XP_029036324.1;ID=cds-XP_029036324.1;Dbxref=GeneID:114872830%2CGenbank:XP_029036324.1;Parent=rna-XM_029180491.1
NW_021683695.1	Gnomon	CDS	146497	146779	.	+	0	Name=XP_029036324.1;ID=cds-XP_029036324.1;Dbxref=GeneID:114872830%2CGenbank:XP_029036324.1;Parent=rna-XM_029180491.1
NW_021683695.1	Gnomon	CDS	146855	146969	.	+	0	Name=XP_029036324.1;ID=cds-XP_029036324.1;Dbxref=GeneID:114872830%2CGenbank:XP_029036324.1;Parent=rna-XM_029180491.1
NW_021683695.1	Gnomon	CDS	147218	147586	.	+	0	Name=XP_029036324.1;ID=cds-XP_029036324.1;Dbxref=GeneID:114872830%2CGenbank:XP_029036324.1;Parent=rna-XM_029180491.1
NW_021683695.1	Gnomon	CDS	147646	147899	.	+	0	Name=XP_029036324.1;ID=cds-XP_029036324.1;Dbxref=GeneID:114872830%2CGenbank:XP_029036324.1;Parent=rna-XM_029180491.1
NW_021683695.1	Gnomon	CDS	147962	148082	.	+	0	Name=XP_029036324.1;ID=cds-XP_029036324.1;Dbxref=GeneID:114872830%2CGenbank:XP_029036324.1;Parent=rna-XM_029180491.1
NW_021683695.1	Gnomon	exon	991437	991816	.	-	.	ID=exon-XM_029180350.1-11;Dbxref=GeneID:114872769%2CGenbank:XM_029180350.1;Parent=rna-XM_029180350.1
NW_021683695.1	Gnomon	exon	991953	992163	.	-	.	ID=exon-XM_029180350.1-10;Dbxref=GeneID:114872769%2CGenbank:XM_029180350.1;Parent=rna-XM_029180350.1
NW_021683695.1	Gnomon	exon	990725	990919	.	-	.	ID=exon-XM_029180350.1-13;Dbxref=GeneID:114872769%2CGenbank:XM_029180350.1;Parent=rna-XM_029180350.1
NW_021683695.1	Gnomon	exon	991067	991349	.	-	.	ID=exon-XM_029180350.1-12;Dbxref=GeneID:114872769%2CGenbank:XM_029180350.1;Parent=rna-XM_029180350.1
NW_021683695.1	Gnomon	exon	249626	252276	.	+	.	ID=exon-XM_029180386.1-10;Dbxref=GeneID:114872791%2CGenbank:XM_029180386.1;Parent=rna-XM_029180386.1
NW_021683695.1	Gnomon	exon	1001249	1001522	.	-	.	ID=exon-XM_029180405.1-6;Dbxref=GeneID:114872800%2CGenbank:XM_029180405.1;Parent=rna-XM_029180405.1
NW_021683695.1	Gnomon	exon	1002603	1002661	.	-	.	ID=exon-XM_029180405.1-3;Dbxref=GeneID:114872800%2CGenbank:XM_029180405.1;Parent=rna-XM_029180405.1
NW_021683695.1	Gnomon	exon	1002741	1002902	.	-	.	ID=exon-XM_029180405.1-2;Dbxref=GeneID:114872800%2CGenbank:XM_029180405.1;Parent=rna-XM_029180405.1
NW_021683695.1	Gnomon	exon	1001594	1001761	.	-	.	ID=exon-XM_029180405.1-5;Dbxref=GeneID:114872800%2CGenbank:XM_029180405.1;Parent=rna-XM_029180405.1
NW_021683695.1	Gnomon	exon	1002390	1002531	.	-	.	ID=exon-XM_029180405.1-4;Dbxref=GeneID:114872800%2CGenbank:XM_029180405.1;Parent=rna-XM_029180405.1
NW_021683695.1	Gnomon	exon	1003953	1004153	.	-	.	ID=exon-XM_029180405.1-1;Dbxref=GeneID:114872800%2CGenbank:XM_029180405.1;Parent=rna-XM_029180405.1
NW_021683695.1	Gnomon	CDS	1011167	1011352	.	-	0	Name=XP_029036229.1;ID=cds-XP_029036229.1;Dbxref=GeneID:114872795%2CGenbank:XP_029036229.1;Parent=rna-XM_029180396.1
NW_021683695.1	Gnomon	CDS	1010673	1010811	.	-	0	Name=XP_029036229.1;ID=cds-XP_029036229.1;Dbxref=GeneID:114872795%2CGenbank:XP_029036229.1;Parent=rna-XM_029180396.1
NW_021683695.1	Gnomon	CDS	1010369	1010604	.	-	0	Name=XP_029036229.1;ID=cds-XP_029036229.1;Dbxref=GeneID:114872795%2CGenbank:XP_029036229.1;Parent=rna-XM_029180396.1
NW_021683695.1	Gnomon	CDS	1010158	1010306	.	-	0	Name=XP_029036229.1;ID=cds-XP_029036229.1;Dbxref=GeneID:114872795%2CGenbank:XP_029036229.1;Parent=rna-XM_029180396.1
NW_021683695.1	Gnomon	CDS	1010045	1010092	.	-	0	Name=XP_029036229.1;ID=cds-XP_029036229.1;Dbxref=GeneID:114872795%2CGenbank:XP_029036229.1;Parent=rna-XM_029180396.1
NW_021683695.1	Gnomon	CDS	1009445	1009713	.	-	0	Name=XP_029036229.1;ID=cds-XP_029036229.1;Dbxref=GeneID:114872795%2CGenbank:XP_029036229.1;Parent=rna-XM_029180396.1
NW_021683695.1	Gnomon	CDS	1009340	1009377	.	-	0	Name=XP_029036229.1;ID=cds-XP_029036229.1;Dbxref=GeneID:114872795%2CGenbank:XP_029036229.1;Parent=rna-XM_029180396.1
NW_021683695.1	Gnomon	exon	742008	744775	.	+	.	ID=exon-XM_029180475.1-11;Dbxref=GeneID:114872825%2CGenbank:XM_029180475.1;Parent=rna-XM_029180475.1
NW_021683695.1	Gnomon	exon	741757	741936	.	+	.	ID=exon-XM_029180475.1-10;Dbxref=GeneID:114872825%2CGenbank:XM_029180475.1;Parent=rna-XM_029180475.1
NW_021683695.1	Gnomon	CDS	146237	146423	.	+	0	Name=XP_029036323.1;ID=cds-XP_029036323.1;Dbxref=GeneID:114872830%2CGenbank:XP_029036323.1;Parent=rna-XM_029180490.1
NW_021683695.1	Gnomon	CDS	146497	146779	.	+	0	Name=XP_029036323.1;ID=cds-XP_029036323.1;Dbxref=GeneID:114872830%2CGenbank:XP_029036323.1;Parent=rna-XM_029180490.1
NW_021683695.1	Gnomon	CDS	146855	146969	.	+	0	Name=XP_029036323.1;ID=cds-XP_029036323.1;Dbxref=GeneID:114872830%2CGenbank:XP_029036323.1;Parent=rna-XM_029180490.1
NW_021683695.1	Gnomon	CDS	147218	147586	.	+	0	Name=XP_029036323.1;ID=cds-XP_029036323.1;Dbxref=GeneID:114872830%2CGenbank:XP_029036323.1;Parent=rna-XM_029180490.1
NW_021683695.1	Gnomon	CDS	147646	147899	.	+	0	Name=XP_029036323.1;ID=cds-XP_029036323.1;Dbxref=GeneID:114872830%2CGenbank:XP_029036323.1;Parent=rna-XM_029180490.1
NW_021683695.1	Gnomon	CDS	147962	148082	.	+	0	Name=XP_029036323.1;ID=cds-XP_029036323.1;Dbxref=GeneID:114872830%2CGenbank:XP_029036323.1;Parent=rna-XM_029180490.1
NW_021683695.1	Gnomon	mRNA	577867	579282	.	-	.	Name=XM_029180422.1;ID=rna-XM_029180422.1;Dbxref=GeneID:114872809%2CGenbank:XM_029180422.1;Parent=gene-LOC114872809
NW_021683695.1	Gnomon	exon	314053	316472	.	+	.	ID=exon-XM_029180454.1-6;Dbxref=GeneID:114872814%2CGenbank:XM_029180454.1;Parent=rna-XM_029180454.1
NW_021683695.1	Gnomon	exon	313612	313796	.	+	.	ID=exon-XM_029180454.1-5;Dbxref=GeneID:114872814%2CGenbank:XM_029180454.1;Parent=rna-XM_029180454.1
NW_021683695.1	Gnomon	exon	313073	313465	.	+	.	ID=exon-XM_029180454.1-4;Dbxref=GeneID:114872814%2CGenbank:XM_029180454.1;Parent=rna-XM_029180454.1
NW_021683695.1	Gnomon	exon	312038	312178	.	+	.	ID=exon-XM_029180454.1-3;Dbxref=GeneID:114872814%2CGenbank:XM_029180454.1;Parent=rna-XM_029180454.1
NW_021683695.1	Gnomon	exon	307284	307460	.	+	.	ID=exon-XM_029180454.1-2;Dbxref=GeneID:114872814%2CGenbank:XM_029180454.1;Parent=rna-XM_029180454.1
NW_021683695.1	Gnomon	exon	300016	301869	.	+	.	ID=exon-XM_029180454.1-1;Dbxref=GeneID:114872814%2CGenbank:XM_029180454.1;Parent=rna-XM_029180454.1
NW_021683695.1	Gnomon	CDS	142251	142349	.	+	0	Name=XP_029036326.1;ID=cds-XP_029036326.1;Dbxref=GeneID:114872832%2CGenbank:XP_029036326.1;Parent=rna-XM_029180493.1
NW_021683695.1	Gnomon	CDS	142710	142844	.	+	0	Name=XP_029036326.1;ID=cds-XP_029036326.1;Dbxref=GeneID:114872832%2CGenbank:XP_029036326.1;Parent=rna-XM_029180493.1
NW_021683695.1	Gnomon	CDS	142906	143011	.	+	0	Name=XP_029036326.1;ID=cds-XP_029036326.1;Dbxref=GeneID:114872832%2CGenbank:XP_029036326.1;Parent=rna-XM_029180493.1
NW_021683695.1	Gnomon	CDS	143099	143219	.	+	0	Name=XP_029036326.1;ID=cds-XP_029036326.1;Dbxref=GeneID:114872832%2CGenbank:XP_029036326.1;Parent=rna-XM_029180493.1
NW_021683695.1	Gnomon	CDS	143384	143492	.	+	0	Name=XP_029036326.1;ID=cds-XP_029036326.1;Dbxref=GeneID:114872832%2CGenbank:XP_029036326.1;Parent=rna-XM_029180493.1
NW_021683695.1	Gnomon	CDS	143568	143816	.	+	0	Name=XP_029036326.1;ID=cds-XP_029036326.1;Dbxref=GeneID:114872832%2CGenbank:XP_029036326.1;Parent=rna-XM_029180493.1
NW_021683695.1	Gnomon	CDS	143896	143955	.	+	0	Name=XP_029036326.1;ID=cds-XP_029036326.1;Dbxref=GeneID:114872832%2CGenbank:XP_029036326.1;Parent=rna-XM_029180493.1
NW_021683695.1	Gnomon	exon	231833	232266	.	+	.	ID=exon-XM_029180360.1-11;Dbxref=GeneID:114872772%2CGenbank:XM_029180360.1;Parent=rna-XM_029180360.1
NW_021683695.1	Gnomon	exon	231549	231704	.	+	.	ID=exon-XM_029180360.1-10;Dbxref=GeneID:114872772%2CGenbank:XM_029180360.1;Parent=rna-XM_029180360.1
NW_021683695.1	Gnomon	exon	11343	11480	.	-	.	ID=exon-XM_029180377.1-5;Dbxref=GeneID:114872785%2CGenbank:XM_029180377.1;Parent=rna-XM_029180377.1
NW_021683695.1	Gnomon	exon	11591	11653	.	-	.	ID=exon-XM_029180377.1-4;Dbxref=GeneID:114872785%2CGenbank:XM_029180377.1;Parent=rna-XM_029180377.1
NW_021683695.1	Gnomon	exon	10177	11015	.	-	.	ID=exon-XM_029180377.1-7;Dbxref=GeneID:114872785%2CGenbank:XM_029180377.1;Parent=rna-XM_029180377.1
NW_021683695.1	Gnomon	exon	11107	11283	.	-	.	ID=exon-XM_029180377.1-6;Dbxref=GeneID:114872785%2CGenbank:XM_029180377.1;Parent=rna-XM_029180377.1
NW_021683695.1	Gnomon	exon	12492	12848	.	-	.	ID=exon-XM_029180377.1-1;Dbxref=GeneID:114872785%2CGenbank:XM_029180377.1;Parent=rna-XM_029180377.1
NW_021683695.1	Gnomon	exon	11773	11893	.	-	.	ID=exon-XM_029180377.1-3;Dbxref=GeneID:114872785%2CGenbank:XM_029180377.1;Parent=rna-XM_029180377.1
NW_021683695.1	Gnomon	exon	12017	12174	.	-	.	ID=exon-XM_029180377.1-2;Dbxref=GeneID:114872785%2CGenbank:XM_029180377.1;Parent=rna-XM_029180377.1
NW_021683695.1	Gnomon	mRNA	410947	438715	.	+	.	Name=XM_029180423.1;ID=rna-XM_029180423.1;Dbxref=GeneID:114872810%2CGenbank:XM_029180423.1;Parent=gene-LOC114872810
NW_021683695.1	Gnomon	exon	9912	10084	.	-	.	ID=exon-XM_029180377.1-8;Dbxref=GeneID:114872785%2CGenbank:XM_029180377.1;Parent=rna-XM_029180377.1
NW_021683695.1	Gnomon	CDS	139694	139789	.	+	0	Name=XP_029036325.1;ID=cds-XP_029036325.1;Dbxref=GeneID:114872831%2CGenbank:XP_029036325.1;Parent=rna-XM_029180492.1
NW_021683695.1	Gnomon	CDS	139852	140047	.	+	0	Name=XP_029036325.1;ID=cds-XP_029036325.1;Dbxref=GeneID:114872831%2CGenbank:XP_029036325.1;Parent=rna-XM_029180492.1
NW_021683695.1	Gnomon	CDS	140121	140482	.	+	0	Name=XP_029036325.1;ID=cds-XP_029036325.1;Dbxref=GeneID:114872831%2CGenbank:XP_029036325.1;Parent=rna-XM_029180492.1
NW_021683695.1	Gnomon	CDS	140541	140705	.	+	0	Name=XP_029036325.1;ID=cds-XP_029036325.1;Dbxref=GeneID:114872831%2CGenbank:XP_029036325.1;Parent=rna-XM_029180492.1
NW_021683695.1	Gnomon	CDS	140774	140989	.	+	0	Name=XP_029036325.1;ID=cds-XP_029036325.1;Dbxref=GeneID:114872831%2CGenbank:XP_029036325.1;Parent=rna-XM_029180492.1
NW_021683695.1	Gnomon	CDS	141046	141219	.	+	0	Name=XP_029036325.1;ID=cds-XP_029036325.1;Dbxref=GeneID:114872831%2CGenbank:XP_029036325.1;Parent=rna-XM_029180492.1
NW_021683695.1	Gnomon	exon	422047	422139	.	+	.	ID=exon-XM_029180431.1-4;Dbxref=GeneID:114872810%2CGenbank:XM_029180431.1;Parent=rna-XM_029180431.1
NW_021683695.1	Gnomon	exon	421605	421952	.	+	.	ID=exon-XM_029180431.1-3;Dbxref=GeneID:114872810%2CGenbank:XM_029180431.1;Parent=rna-XM_029180431.1
NW_021683695.1	Gnomon	exon	419573	419920	.	+	.	ID=exon-XM_029180431.1-2;Dbxref=GeneID:114872810%2CGenbank:XM_029180431.1;Parent=rna-XM_029180431.1
NW_021683695.1	Gnomon	exon	410949	413062	.	+	.	ID=exon-XM_029180431.1-1;Dbxref=GeneID:114872810%2CGenbank:XM_029180431.1;Parent=rna-XM_029180431.1
NW_021683695.1	Gnomon	exon	423312	423635	.	+	.	ID=exon-XM_029180431.1-8;Dbxref=GeneID:114872810%2CGenbank:XM_029180431.1;Parent=rna-XM_029180431.1
NW_021683695.1	Gnomon	exon	422976	423190	.	+	.	ID=exon-XM_029180431.1-7;Dbxref=GeneID:114872810%2CGenbank:XM_029180431.1;Parent=rna-XM_029180431.1
NW_021683695.1	Gnomon	exon	422519	422891	.	+	.	ID=exon-XM_029180431.1-6;Dbxref=GeneID:114872810%2CGenbank:XM_029180431.1;Parent=rna-XM_029180431.1
NW_021683695.1	Gnomon	exon	422212	422430	.	+	.	ID=exon-XM_029180431.1-5;Dbxref=GeneID:114872810%2CGenbank:XM_029180431.1;Parent=rna-XM_029180431.1
NW_021683695.1	Gnomon	exon	423755	423934	.	+	.	ID=exon-XM_029180431.1-9;Dbxref=GeneID:114872810%2CGenbank:XM_029180431.1;Parent=rna-XM_029180431.1
NW_021683695.1	Gnomon	mRNA	410949	438715	.	+	.	Name=XM_029180424.1;ID=rna-XM_029180424.1;Dbxref=GeneID:114872810%2CGenbank:XM_029180424.1;Parent=gene-LOC114872810
NW_021683695.1	Gnomon	mRNA	336	1984	.	+	.	Name=XM_029180366.1;ID=rna-XM_029180366.1;Dbxref=GeneID:114872775%2CGenbank:XM_029180366.1;Parent=gene-LOC114872775
NW_021683695.1	Gnomon	mRNA	335768	340629	.	-	.	Name=XM_029180460.1;ID=rna-XM_029180460.1;Dbxref=GeneID:114872815%2CGenbank:XM_029180460.1;Parent=gene-LOC114872815
NW_021683695.1	Gnomon	CDS	1005719	1005747	.	+	0	Name=XP_029036226.1;ID=cds-XP_029036226.1;Dbxref=GeneID:114872794%2CGenbank:XP_029036226.1;Parent=rna-XM_029180393.1
NW_021683695.1	Gnomon	CDS	1005938	1006098	.	+	0	Name=XP_029036226.1;ID=cds-XP_029036226.1;Dbxref=GeneID:114872794%2CGenbank:XP_029036226.1;Parent=rna-XM_029180393.1
NW_021683695.1	Gnomon	CDS	1006480	1006685	.	+	0	Name=XP_029036226.1;ID=cds-XP_029036226.1;Dbxref=GeneID:114872794%2CGenbank:XP_029036226.1;Parent=rna-XM_029180393.1
NW_021683695.1	Gnomon	CDS	1007801	1008160	.	+	0	Name=XP_029036226.1;ID=cds-XP_029036226.1;Dbxref=GeneID:114872794%2CGenbank:XP_029036226.1;Parent=rna-XM_029180393.1
NW_021683695.1	Gnomon	CDS	1008324	1008573	.	+	0	Name=XP_029036226.1;ID=cds-XP_029036226.1;Dbxref=GeneID:114872794%2CGenbank:XP_029036226.1;Parent=rna-XM_029180393.1
NW_021683695.1	Gnomon	CDS	1008656	1008749	.	+	0	Name=XP_029036226.1;ID=cds-XP_029036226.1;Dbxref=GeneID:114872794%2CGenbank:XP_029036226.1;Parent=rna-XM_029180393.1
NW_021683695.1	Gnomon	CDS	1008826	1008997	.	+	0	Name=XP_029036226.1;ID=cds-XP_029036226.1;Dbxref=GeneID:114872794%2CGenbank:XP_029036226.1;Parent=rna-XM_029180393.1
NW_021683695.1	Gnomon	exon	5093	5153	.	+	.	ID=exon-XM_029180376.1-8;Dbxref=GeneID:114872784%2CGenbank:XM_029180376.1;Parent=rna-XM_029180376.1
NW_021683695.1	Gnomon	exon	4957	5019	.	+	.	ID=exon-XM_029180376.1-7;Dbxref=GeneID:114872784%2CGenbank:XM_029180376.1;Parent=rna-XM_029180376.1
NW_021683695.1	Gnomon	exon	4754	4884	.	+	.	ID=exon-XM_029180376.1-6;Dbxref=GeneID:114872784%2CGenbank:XM_029180376.1;Parent=rna-XM_029180376.1
NW_021683695.1	Gnomon	exon	4578	4694	.	+	.	ID=exon-XM_029180376.1-5;Dbxref=GeneID:114872784%2CGenbank:XM_029180376.1;Parent=rna-XM_029180376.1
NW_021683695.1	Gnomon	exon	4218	4490	.	+	.	ID=exon-XM_029180376.1-4;Dbxref=GeneID:114872784%2CGenbank:XM_029180376.1;Parent=rna-XM_029180376.1
NW_021683695.1	Gnomon	exon	3990	4142	.	+	.	ID=exon-XM_029180376.1-3;Dbxref=GeneID:114872784%2CGenbank:XM_029180376.1;Parent=rna-XM_029180376.1
NW_021683695.1	Gnomon	exon	3417	3554	.	+	.	ID=exon-XM_029180376.1-2;Dbxref=GeneID:114872784%2CGenbank:XM_029180376.1;Parent=rna-XM_029180376.1
NW_021683695.1	Gnomon	exon	2959	3343	.	+	.	ID=exon-XM_029180376.1-1;Dbxref=GeneID:114872784%2CGenbank:XM_029180376.1;Parent=rna-XM_029180376.1
NW_021683695.1	Gnomon	exon	5221	5384	.	+	.	ID=exon-XM_029180376.1-9;Dbxref=GeneID:114872784%2CGenbank:XM_029180376.1;Parent=rna-XM_029180376.1
NW_021683695.1	Gnomon	mRNA	336	1984	.	+	.	Name=XM_029180367.1;ID=rna-XM_029180367.1;Dbxref=GeneID:114872775%2CGenbank:XM_029180367.1;Parent=gene-LOC114872775
NW_021683695.1	Gnomon	exon	375757	376343	.	-	.	ID=exon-XM_029180407.1-1;Dbxref=GeneID:114872802%2CGenbank:XM_029180407.1;Parent=rna-XM_029180407.1
NW_021683695.1	Gnomon	exon	372729	373449	.	-	.	ID=exon-XM_029180407.1-3;Dbxref=GeneID:114872802%2CGenbank:XM_029180407.1;Parent=rna-XM_029180407.1
NW_021683695.1	Gnomon	exon	373526	373706	.	-	.	ID=exon-XM_029180407.1-2;Dbxref=GeneID:114872802%2CGenbank:XM_029180407.1;Parent=rna-XM_029180407.1
NW_021683695.1	Gnomon	mRNA	335768	340319	.	-	.	Name=XM_029180461.1;ID=rna-XM_029180461.1;Dbxref=GeneID:114872815%2CGenbank:XM_029180461.1;Parent=gene-LOC114872815
NW_021683695.1	Gnomon	CDS	367690	368248	.	-	0	Name=XP_029036225.1;ID=cds-XP_029036225.1;Dbxref=GeneID:114872793%2CGenbank:XP_029036225.1;Parent=rna-XM_029180392.1
NW_021683695.1	Gnomon	CDS	363698	363798	.	-	0	Name=XP_029036225.1;ID=cds-XP_029036225.1;Dbxref=GeneID:114872793%2CGenbank:XP_029036225.1;Parent=rna-XM_029180392.1
NW_021683695.1	Gnomon	exon	419573	419920	.	+	.	ID=exon-XM_029180428.1-2;Dbxref=GeneID:114872810%2CGenbank:XM_029180428.1;Parent=rna-XM_029180428.1
NW_021683695.1	Gnomon	exon	410946	413062	.	+	.	ID=exon-XM_029180428.1-1;Dbxref=GeneID:114872810%2CGenbank:XM_029180428.1;Parent=rna-XM_029180428.1
NW_021683695.1	Gnomon	exon	422047	422139	.	+	.	ID=exon-XM_029180428.1-4;Dbxref=GeneID:114872810%2CGenbank:XM_029180428.1;Parent=rna-XM_029180428.1
NW_021683695.1	Gnomon	exon	421605	421952	.	+	.	ID=exon-XM_029180428.1-3;Dbxref=GeneID:114872810%2CGenbank:XM_029180428.1;Parent=rna-XM_029180428.1
NW_021683695.1	Gnomon	exon	422519	422891	.	+	.	ID=exon-XM_029180428.1-6;Dbxref=GeneID:114872810%2CGenbank:XM_029180428.1;Parent=rna-XM_029180428.1
NW_021683695.1	Gnomon	exon	422212	422430	.	+	.	ID=exon-XM_029180428.1-5;Dbxref=GeneID:114872810%2CGenbank:XM_029180428.1;Parent=rna-XM_029180428.1
NW_021683695.1	Gnomon	exon	423312	423635	.	+	.	ID=exon-XM_029180428.1-8;Dbxref=GeneID:114872810%2CGenbank:XM_029180428.1;Parent=rna-XM_029180428.1
NW_021683695.1	Gnomon	exon	422976	423193	.	+	.	ID=exon-XM_029180428.1-7;Dbxref=GeneID:114872810%2CGenbank:XM_029180428.1;Parent=rna-XM_029180428.1
NW_021683695.1	Gnomon	exon	423755	423934	.	+	.	ID=exon-XM_029180428.1-9;Dbxref=GeneID:114872810%2CGenbank:XM_029180428.1;Parent=rna-XM_029180428.1
NW_021683695.1	Gnomon	mRNA	559935	561612	.	+	.	Name=XM_029180368.1;ID=rna-XM_029180368.1;Dbxref=GeneID:114872777%2CGenbank:XM_029180368.1;Parent=gene-LOC114872777
NW_021683695.1	Gnomon	mRNA	332020	340029	.	+	.	Name=XM_029180462.1;ID=rna-XM_029180462.1;Dbxref=GeneID:114872817%2CGenbank:XM_029180462.1;Parent=gene-LOC114872817
NW_021683695.1	Gnomon	CDS	146237	146423	.	+	0	Name=XP_029036322.1;ID=cds-XP_029036322.1;Dbxref=GeneID:114872830%2CGenbank:XP_029036322.1;Parent=rna-XM_029180489.1
NW_021683695.1	Gnomon	CDS	146497	146779	.	+	0	Name=XP_029036322.1;ID=cds-XP_029036322.1;Dbxref=GeneID:114872830%2CGenbank:XP_029036322.1;Parent=rna-XM_029180489.1
NW_021683695.1	Gnomon	CDS	146855	146969	.	+	0	Name=XP_029036322.1;ID=cds-XP_029036322.1;Dbxref=GeneID:114872830%2CGenbank:XP_029036322.1;Parent=rna-XM_029180489.1
NW_021683695.1	Gnomon	CDS	147218	147586	.	+	0	Name=XP_029036322.1;ID=cds-XP_029036322.1;Dbxref=GeneID:114872830%2CGenbank:XP_029036322.1;Parent=rna-XM_029180489.1
NW_021683695.1	Gnomon	CDS	147646	147899	.	+	0	Name=XP_029036322.1;ID=cds-XP_029036322.1;Dbxref=GeneID:114872830%2CGenbank:XP_029036322.1;Parent=rna-XM_029180489.1
NW_021683695.1	Gnomon	CDS	147962	148082	.	+	0	Name=XP_029036322.1;ID=cds-XP_029036322.1;Dbxref=GeneID:114872830%2CGenbank:XP_029036322.1;Parent=rna-XM_029180489.1
NW_021683695.1	Gnomon	mRNA	561692	562583	.	-	.	Name=XM_029180369.1;ID=rna-XM_029180369.1;Dbxref=GeneID:114872778%2CGenbank:XM_029180369.1;Parent=gene-LOC114872778
NW_021683695.1	Gnomon	CDS	1005719	1005747	.	+	0	Name=XP_029036227.1;ID=cds-XP_029036227.1;Dbxref=GeneID:114872794%2CGenbank:XP_029036227.1;Parent=rna-XM_029180394.1
NW_021683695.1	Gnomon	CDS	1005938	1006098	.	+	0	Name=XP_029036227.1;ID=cds-XP_029036227.1;Dbxref=GeneID:114872794%2CGenbank:XP_029036227.1;Parent=rna-XM_029180394.1
NW_021683695.1	Gnomon	CDS	1006480	1006685	.	+	0	Name=XP_029036227.1;ID=cds-XP_029036227.1;Dbxref=GeneID:114872794%2CGenbank:XP_029036227.1;Parent=rna-XM_029180394.1
NW_021683695.1	Gnomon	CDS	1007801	1008160	.	+	0	Name=XP_029036227.1;ID=cds-XP_029036227.1;Dbxref=GeneID:114872794%2CGenbank:XP_029036227.1;Parent=rna-XM_029180394.1
NW_021683695.1	Gnomon	CDS	1008324	1008571	.	+	0	Name=XP_029036227.1;ID=cds-XP_029036227.1;Dbxref=GeneID:114872794%2CGenbank:XP_029036227.1;Parent=rna-XM_029180394.1
NW_021683695.1	Gnomon	CDS	1008656	1008659	.	+	0	Name=XP_029036227.1;ID=cds-XP_029036227.1;Dbxref=GeneID:114872794%2CGenbank:XP_029036227.1;Parent=rna-XM_029180394.1
NW_021683695.1	Gnomon	mRNA	32266	41498	.	-	.	Name=XM_029180463.1;ID=rna-XM_029180463.1;Dbxref=GeneID:114872818%2CGenbank:XM_029180463.1;Parent=gene-LOC114872818
NW_021683695.1	Gnomon	CDS	146237	146423	.	+	0	Name=XP_029036321.1;ID=cds-XP_029036321.1;Dbxref=GeneID:114872830%2CGenbank:XP_029036321.1;Parent=rna-XM_029180488.1
NW_021683695.1	Gnomon	CDS	146497	146779	.	+	0	Name=XP_029036321.1;ID=cds-XP_029036321.1;Dbxref=GeneID:114872830%2CGenbank:XP_029036321.1;Parent=rna-XM_029180488.1
NW_021683695.1	Gnomon	CDS	146855	146969	.	+	0	Name=XP_029036321.1;ID=cds-XP_029036321.1;Dbxref=GeneID:114872830%2CGenbank:XP_029036321.1;Parent=rna-XM_029180488.1
NW_021683695.1	Gnomon	CDS	147218	147586	.	+	0	Name=XP_029036321.1;ID=cds-XP_029036321.1;Dbxref=GeneID:114872830%2CGenbank:XP_029036321.1;Parent=rna-XM_029180488.1
NW_021683695.1	Gnomon	CDS	147646	147899	.	+	0	Name=XP_029036321.1;ID=cds-XP_029036321.1;Dbxref=GeneID:114872830%2CGenbank:XP_029036321.1;Parent=rna-XM_029180488.1
NW_021683695.1	Gnomon	CDS	147962	148082	.	+	0	Name=XP_029036321.1;ID=cds-XP_029036321.1;Dbxref=GeneID:114872830%2CGenbank:XP_029036321.1;Parent=rna-XM_029180488.1
NW_021683695.1	Gnomon	exon	940261	940520	.	-	.	ID=exon-XM_029180353.1-1;Dbxref=GeneID:114872770%2CGenbank:XM_029180353.1;Parent=rna-XM_029180353.1
NW_021683695.1	Gnomon	exon	924365	924449	.	-	.	ID=exon-XM_029180353.1-5;Dbxref=GeneID:114872770%2CGenbank:XM_029180353.1;Parent=rna-XM_029180353.1
NW_021683695.1	Gnomon	exon	924899	924968	.	-	.	ID=exon-XM_029180353.1-4;Dbxref=GeneID:114872770%2CGenbank:XM_029180353.1;Parent=rna-XM_029180353.1
NW_021683695.1	Gnomon	exon	926794	926930	.	-	.	ID=exon-XM_029180353.1-3;Dbxref=GeneID:114872770%2CGenbank:XM_029180353.1;Parent=rna-XM_029180353.1
NW_021683695.1	Gnomon	exon	938339	938740	.	-	.	ID=exon-XM_029180353.1-2;Dbxref=GeneID:114872770%2CGenbank:XM_029180353.1;Parent=rna-XM_029180353.1
NW_021683695.1	Gnomon	exon	919797	920220	.	-	.	ID=exon-XM_029180353.1-9;Dbxref=GeneID:114872770%2CGenbank:XM_029180353.1;Parent=rna-XM_029180353.1
NW_021683695.1	Gnomon	exon	921179	921592	.	-	.	ID=exon-XM_029180353.1-8;Dbxref=GeneID:114872770%2CGenbank:XM_029180353.1;Parent=rna-XM_029180353.1
NW_021683695.1	Gnomon	exon	922685	922933	.	-	.	ID=exon-XM_029180353.1-7;Dbxref=GeneID:114872770%2CGenbank:XM_029180353.1;Parent=rna-XM_029180353.1
NW_021683695.1	Gnomon	exon	923615	923808	.	-	.	ID=exon-XM_029180353.1-6;Dbxref=GeneID:114872770%2CGenbank:XM_029180353.1;Parent=rna-XM_029180353.1
NW_021683695.1	Gnomon	mRNA	32266	42383	.	-	.	Name=XM_029180464.1;ID=rna-XM_029180464.1;Dbxref=GeneID:114872818%2CGenbank:XM_029180464.1;Parent=gene-LOC114872818
NW_021683695.1	Gnomon	CDS	240201	240287	.	+	0	Name=XP_029036221.1;ID=cds-XP_029036221.1;Dbxref=GeneID:114872791%2CGenbank:XP_029036221.1;Parent=rna-XM_029180388.1
NW_021683695.1	Gnomon	CDS	240468	240742	.	+	0	Name=XP_029036221.1;ID=cds-XP_029036221.1;Dbxref=GeneID:114872791%2CGenbank:XP_029036221.1;Parent=rna-XM_029180388.1
NW_021683695.1	Gnomon	CDS	246060	246287	.	+	0	Name=XP_029036221.1;ID=cds-XP_029036221.1;Dbxref=GeneID:114872791%2CGenbank:XP_029036221.1;Parent=rna-XM_029180388.1
NW_021683695.1	Gnomon	CDS	247188	247390	.	+	0	Name=XP_029036221.1;ID=cds-XP_029036221.1;Dbxref=GeneID:114872791%2CGenbank:XP_029036221.1;Parent=rna-XM_029180388.1
NW_021683695.1	Gnomon	CDS	247516	247542	.	+	0	Name=XP_029036221.1;ID=cds-XP_029036221.1;Dbxref=GeneID:114872791%2CGenbank:XP_029036221.1;Parent=rna-XM_029180388.1
NW_021683695.1	Gnomon	CDS	248068	248381	.	+	0	Name=XP_029036221.1;ID=cds-XP_029036221.1;Dbxref=GeneID:114872791%2CGenbank:XP_029036221.1;Parent=rna-XM_029180388.1
NW_021683695.1	Gnomon	CDS	249020	249185	.	+	0	Name=XP_029036221.1;ID=cds-XP_029036221.1;Dbxref=GeneID:114872791%2CGenbank:XP_029036221.1;Parent=rna-XM_029180388.1
NW_021683695.1	Gnomon	CDS	249251	249536	.	+	0	Name=XP_029036221.1;ID=cds-XP_029036221.1;Dbxref=GeneID:114872791%2CGenbank:XP_029036221.1;Parent=rna-XM_029180388.1
NW_021683695.1	Gnomon	CDS	249626	250331	.	+	0	Name=XP_029036221.1;ID=cds-XP_029036221.1;Dbxref=GeneID:114872791%2CGenbank:XP_029036221.1;Parent=rna-XM_029180388.1
NW_021683695.1	Gnomon	exon	938339	938740	.	-	.	ID=exon-XM_029180352.1-2;Dbxref=GeneID:114872770%2CGenbank:XM_029180352.1;Parent=rna-XM_029180352.1
NW_021683695.1	Gnomon	exon	940581	940784	.	-	.	ID=exon-XM_029180352.1-1;Dbxref=GeneID:114872770%2CGenbank:XM_029180352.1;Parent=rna-XM_029180352.1
NW_021683695.1	Gnomon	exon	921179	921592	.	-	.	ID=exon-XM_029180352.1-8;Dbxref=GeneID:114872770%2CGenbank:XM_029180352.1;Parent=rna-XM_029180352.1
NW_021683695.1	Gnomon	exon	922685	922933	.	-	.	ID=exon-XM_029180352.1-7;Dbxref=GeneID:114872770%2CGenbank:XM_029180352.1;Parent=rna-XM_029180352.1
NW_021683695.1	Gnomon	exon	132134	132304	.	+	.	ID=exon-XM_029180399.1-9;Dbxref=GeneID:114872798%2CGenbank:XM_029180399.1;Parent=rna-XM_029180399.1
NW_021683695.1	Gnomon	exon	131925	132044	.	+	.	ID=exon-XM_029180399.1-8;Dbxref=GeneID:114872798%2CGenbank:XM_029180399.1;Parent=rna-XM_029180399.1
NW_021683695.1	Gnomon	exon	919797	920220	.	-	.	ID=exon-XM_029180352.1-9;Dbxref=GeneID:114872770%2CGenbank:XM_029180352.1;Parent=rna-XM_029180352.1
NW_021683695.1	Gnomon	exon	924899	924968	.	-	.	ID=exon-XM_029180352.1-4;Dbxref=GeneID:114872770%2CGenbank:XM_029180352.1;Parent=rna-XM_029180352.1
NW_021683695.1	Gnomon	exon	926794	926930	.	-	.	ID=exon-XM_029180352.1-3;Dbxref=GeneID:114872770%2CGenbank:XM_029180352.1;Parent=rna-XM_029180352.1
NW_021683695.1	Gnomon	exon	923615	923808	.	-	.	ID=exon-XM_029180352.1-6;Dbxref=GeneID:114872770%2CGenbank:XM_029180352.1;Parent=rna-XM_029180352.1
NW_021683695.1	Gnomon	exon	924365	924449	.	-	.	ID=exon-XM_029180352.1-5;Dbxref=GeneID:114872770%2CGenbank:XM_029180352.1;Parent=rna-XM_029180352.1
NW_021683695.1	Gnomon	exon	128704	128806	.	+	.	ID=exon-XM_029180399.1-3;Dbxref=GeneID:114872798%2CGenbank:XM_029180399.1;Parent=rna-XM_029180399.1
NW_021683695.1	Gnomon	exon	118810	118871	.	+	.	ID=exon-XM_029180399.1-2;Dbxref=GeneID:114872798%2CGenbank:XM_029180399.1;Parent=rna-XM_029180399.1
NW_021683695.1	Gnomon	exon	94289	95077	.	+	.	ID=exon-XM_029180399.1-1;Dbxref=GeneID:114872798%2CGenbank:XM_029180399.1;Parent=rna-XM_029180399.1
NW_021683695.1	Gnomon	exon	131580	131711	.	+	.	ID=exon-XM_029180399.1-7;Dbxref=GeneID:114872798%2CGenbank:XM_029180399.1;Parent=rna-XM_029180399.1
NW_021683695.1	Gnomon	exon	131293	131479	.	+	.	ID=exon-XM_029180399.1-6;Dbxref=GeneID:114872798%2CGenbank:XM_029180399.1;Parent=rna-XM_029180399.1
NW_021683695.1	Gnomon	exon	130598	130783	.	+	.	ID=exon-XM_029180399.1-5;Dbxref=GeneID:114872798%2CGenbank:XM_029180399.1;Parent=rna-XM_029180399.1
NW_021683695.1	Gnomon	exon	130365	130480	.	+	.	ID=exon-XM_029180399.1-4;Dbxref=GeneID:114872798%2CGenbank:XM_029180399.1;Parent=rna-XM_029180399.1
NW_021683695.1	Gnomon	CDS	240201	240287	.	+	0	Name=XP_029036220.1;ID=cds-XP_029036220.1;Dbxref=GeneID:114872791%2CGenbank:XP_029036220.1;Parent=rna-XM_029180387.1
NW_021683695.1	Gnomon	CDS	240468	240742	.	+	0	Name=XP_029036220.1;ID=cds-XP_029036220.1;Dbxref=GeneID:114872791%2CGenbank:XP_029036220.1;Parent=rna-XM_029180387.1
NW_021683695.1	Gnomon	CDS	246060	246287	.	+	0	Name=XP_029036220.1;ID=cds-XP_029036220.1;Dbxref=GeneID:114872791%2CGenbank:XP_029036220.1;Parent=rna-XM_029180387.1
NW_021683695.1	Gnomon	CDS	247188	247390	.	+	0	Name=XP_029036220.1;ID=cds-XP_029036220.1;Dbxref=GeneID:114872791%2CGenbank:XP_029036220.1;Parent=rna-XM_029180387.1
NW_021683695.1	Gnomon	CDS	247516	247542	.	+	0	Name=XP_029036220.1;ID=cds-XP_029036220.1;Dbxref=GeneID:114872791%2CGenbank:XP_029036220.1;Parent=rna-XM_029180387.1
NW_021683695.1	Gnomon	CDS	248068	248381	.	+	0	Name=XP_029036220.1;ID=cds-XP_029036220.1;Dbxref=GeneID:114872791%2CGenbank:XP_029036220.1;Parent=rna-XM_029180387.1
NW_021683695.1	Gnomon	CDS	249017	249185	.	+	0	Name=XP_029036220.1;ID=cds-XP_029036220.1;Dbxref=GeneID:114872791%2CGenbank:XP_029036220.1;Parent=rna-XM_029180387.1
NW_021683695.1	Gnomon	CDS	249251	249536	.	+	0	Name=XP_029036220.1;ID=cds-XP_029036220.1;Dbxref=GeneID:114872791%2CGenbank:XP_029036220.1;Parent=rna-XM_029180387.1
NW_021683695.1	Gnomon	CDS	249626	250331	.	+	0	Name=XP_029036220.1;ID=cds-XP_029036220.1;Dbxref=GeneID:114872791%2CGenbank:XP_029036220.1;Parent=rna-XM_029180387.1
NW_021683695.1	Gnomon	mRNA	43867	46809	.	+	.	Name=XM_029180466.1;ID=rna-XM_029180466.1;Dbxref=GeneID:114872819%2CGenbank:XM_029180466.1;Parent=gene-LOC114872819
NW_021683695.1	Gnomon	CDS	243146	243171	.	+	0	Name=XP_029036224.1;ID=cds-XP_029036224.1;Dbxref=GeneID:114872791%2CGenbank:XP_029036224.1;Parent=rna-XM_029180391.1
NW_021683695.1	Gnomon	CDS	246060	246287	.	+	0	Name=XP_029036224.1;ID=cds-XP_029036224.1;Dbxref=GeneID:114872791%2CGenbank:XP_029036224.1;Parent=rna-XM_029180391.1
NW_021683695.1	Gnomon	CDS	247188	247390	.	+	0	Name=XP_029036224.1;ID=cds-XP_029036224.1;Dbxref=GeneID:114872791%2CGenbank:XP_029036224.1;Parent=rna-XM_029180391.1
NW_021683695.1	Gnomon	CDS	247516	247542	.	+	0	Name=XP_029036224.1;ID=cds-XP_029036224.1;Dbxref=GeneID:114872791%2CGenbank:XP_029036224.1;Parent=rna-XM_029180391.1
NW_021683695.1	Gnomon	CDS	248068	248381	.	+	0	Name=XP_029036224.1;ID=cds-XP_029036224.1;Dbxref=GeneID:114872791%2CGenbank:XP_029036224.1;Parent=rna-XM_029180391.1
NW_021683695.1	Gnomon	CDS	249017	249185	.	+	0	Name=XP_029036224.1;ID=cds-XP_029036224.1;Dbxref=GeneID:114872791%2CGenbank:XP_029036224.1;Parent=rna-XM_029180391.1
NW_021683695.1	Gnomon	CDS	249251	249536	.	+	0	Name=XP_029036224.1;ID=cds-XP_029036224.1;Dbxref=GeneID:114872791%2CGenbank:XP_029036224.1;Parent=rna-XM_029180391.1
NW_021683695.1	Gnomon	CDS	249626	250331	.	+	0	Name=XP_029036224.1;ID=cds-XP_029036224.1;Dbxref=GeneID:114872791%2CGenbank:XP_029036224.1;Parent=rna-XM_029180391.1
NW_021683695.1	Gnomon	exon	397148	397361	.	-	.	ID=exon-XM_029180406.1-9;Dbxref=GeneID:114872801%2CGenbank:XM_029180406.1;Parent=rna-XM_029180406.1
NW_021683695.1	Gnomon	exon	398565	398747	.	-	.	ID=exon-XM_029180406.1-4;Dbxref=GeneID:114872801%2CGenbank:XM_029180406.1;Parent=rna-XM_029180406.1
NW_021683695.1	Gnomon	exon	398838	399066	.	-	.	ID=exon-XM_029180406.1-3;Dbxref=GeneID:114872801%2CGenbank:XM_029180406.1;Parent=rna-XM_029180406.1
NW_021683695.1	Gnomon	exon	399142	399341	.	-	.	ID=exon-XM_029180406.1-2;Dbxref=GeneID:114872801%2CGenbank:XM_029180406.1;Parent=rna-XM_029180406.1
NW_021683695.1	Gnomon	exon	399449	399641	.	-	.	ID=exon-XM_029180406.1-1;Dbxref=GeneID:114872801%2CGenbank:XM_029180406.1;Parent=rna-XM_029180406.1
NW_021683695.1	Gnomon	exon	397453	397592	.	-	.	ID=exon-XM_029180406.1-8;Dbxref=GeneID:114872801%2CGenbank:XM_029180406.1;Parent=rna-XM_029180406.1
NW_021683695.1	Gnomon	exon	397699	397878	.	-	.	ID=exon-XM_029180406.1-7;Dbxref=GeneID:114872801%2CGenbank:XM_029180406.1;Parent=rna-XM_029180406.1
NW_021683695.1	Gnomon	exon	397968	398205	.	-	.	ID=exon-XM_029180406.1-6;Dbxref=GeneID:114872801%2CGenbank:XM_029180406.1;Parent=rna-XM_029180406.1
NW_021683695.1	Gnomon	exon	398327	398457	.	-	.	ID=exon-XM_029180406.1-5;Dbxref=GeneID:114872801%2CGenbank:XM_029180406.1;Parent=rna-XM_029180406.1
NW_021683695.1	Gnomon	exon	739753	739912	.	+	.	ID=exon-XM_029180476.1-5;Dbxref=GeneID:114872825%2CGenbank:XM_029180476.1;Parent=rna-XM_029180476.1
NW_021683695.1	Gnomon	exon	739412	739681	.	+	.	ID=exon-XM_029180476.1-4;Dbxref=GeneID:114872825%2CGenbank:XM_029180476.1;Parent=rna-XM_029180476.1
NW_021683695.1	Gnomon	exon	740520	740681	.	+	.	ID=exon-XM_029180476.1-7;Dbxref=GeneID:114872825%2CGenbank:XM_029180476.1;Parent=rna-XM_029180476.1
NW_021683695.1	Gnomon	exon	740024	740456	.	+	.	ID=exon-XM_029180476.1-6;Dbxref=GeneID:114872825%2CGenbank:XM_029180476.1;Parent=rna-XM_029180476.1
NW_021683695.1	Gnomon	exon	738624	738641	.	+	.	ID=exon-XM_029180476.1-1;Dbxref=GeneID:114872825%2CGenbank:XM_029180476.1;Parent=rna-XM_029180476.1
NW_021683695.1	Gnomon	exon	739238	739339	.	+	.	ID=exon-XM_029180476.1-3;Dbxref=GeneID:114872825%2CGenbank:XM_029180476.1;Parent=rna-XM_029180476.1
NW_021683695.1	Gnomon	exon	739039	739158	.	+	.	ID=exon-XM_029180476.1-2;Dbxref=GeneID:114872825%2CGenbank:XM_029180476.1;Parent=rna-XM_029180476.1
NW_021683695.1	Gnomon	mRNA	61266	71906	.	-	.	Name=XM_029180467.1;ID=rna-XM_029180467.1;Dbxref=GeneID:114872820%2CGenbank:XM_029180467.1;Parent=gene-LOC114872820
NW_021683695.1	Gnomon	exon	741000	741035	.	+	.	ID=exon-XM_029180476.1-9;Dbxref=GeneID:114872825%2CGenbank:XM_029180476.1;Parent=rna-XM_029180476.1
NW_021683695.1	Gnomon	exon	740757	740837	.	+	.	ID=exon-XM_029180476.1-8;Dbxref=GeneID:114872825%2CGenbank:XM_029180476.1;Parent=rna-XM_029180476.1
NW_021683695.1	Gnomon	exon	277965	281438	.	+	.	ID=exon-XM_029180444.1-11;Dbxref=GeneID:114872813%2CGenbank:XM_029180444.1;Parent=rna-XM_029180444.1
NW_021683695.1	Gnomon	exon	277382	277709	.	+	.	ID=exon-XM_029180444.1-10;Dbxref=GeneID:114872813%2CGenbank:XM_029180444.1;Parent=rna-XM_029180444.1
NW_021683695.1	Gnomon	CDS	240201	240287	.	+	0	Name=XP_029036223.1;ID=cds-XP_029036223.1;Dbxref=GeneID:114872791%2CGenbank:XP_029036223.1;Parent=rna-XM_029180390.1
NW_021683695.1	Gnomon	CDS	240468	240742	.	+	0	Name=XP_029036223.1;ID=cds-XP_029036223.1;Dbxref=GeneID:114872791%2CGenbank:XP_029036223.1;Parent=rna-XM_029180390.1
NW_021683695.1	Gnomon	CDS	246060	246287	.	+	0	Name=XP_029036223.1;ID=cds-XP_029036223.1;Dbxref=GeneID:114872791%2CGenbank:XP_029036223.1;Parent=rna-XM_029180390.1
NW_021683695.1	Gnomon	CDS	247188	247390	.	+	0	Name=XP_029036223.1;ID=cds-XP_029036223.1;Dbxref=GeneID:114872791%2CGenbank:XP_029036223.1;Parent=rna-XM_029180390.1
NW_021683695.1	Gnomon	CDS	248068	248381	.	+	0	Name=XP_029036223.1;ID=cds-XP_029036223.1;Dbxref=GeneID:114872791%2CGenbank:XP_029036223.1;Parent=rna-XM_029180390.1
NW_021683695.1	Gnomon	CDS	249020	249185	.	+	0	Name=XP_029036223.1;ID=cds-XP_029036223.1;Dbxref=GeneID:114872791%2CGenbank:XP_029036223.1;Parent=rna-XM_029180390.1
NW_021683695.1	Gnomon	CDS	249251	249536	.	+	0	Name=XP_029036223.1;ID=cds-XP_029036223.1;Dbxref=GeneID:114872791%2CGenbank:XP_029036223.1;Parent=rna-XM_029180390.1
NW_021683695.1	Gnomon	CDS	249626	250331	.	+	0	Name=XP_029036223.1;ID=cds-XP_029036223.1;Dbxref=GeneID:114872791%2CGenbank:XP_029036223.1;Parent=rna-XM_029180390.1
NW_021683695.1	Gnomon	exon	444755	445275	.	-	.	ID=exon-XM_029180398.1-29;Dbxref=GeneID:114872797%2CGenbank:XM_029180398.1;Parent=rna-XM_029180398.1
NW_021683695.1	Gnomon	exon	455834	456015	.	-	.	ID=exon-XM_029180398.1-19;Dbxref=GeneID:114872797%2CGenbank:XM_029180398.1;Parent=rna-XM_029180398.1
NW_021683695.1	Gnomon	exon	456711	456865	.	-	.	ID=exon-XM_029180398.1-18;Dbxref=GeneID:114872797%2CGenbank:XM_029180398.1;Parent=rna-XM_029180398.1
NW_021683695.1	Gnomon	exon	453944	454249	.	-	.	ID=exon-XM_029180398.1-20;Dbxref=GeneID:114872797%2CGenbank:XM_029180398.1;Parent=rna-XM_029180398.1
NW_021683695.1	Gnomon	exon	451144	451279	.	-	.	ID=exon-XM_029180398.1-22;Dbxref=GeneID:114872797%2CGenbank:XM_029180398.1;Parent=rna-XM_029180398.1
NW_021683695.1	Gnomon	exon	452216	452512	.	-	.	ID=exon-XM_029180398.1-21;Dbxref=GeneID:114872797%2CGenbank:XM_029180398.1;Parent=rna-XM_029180398.1
NW_021683695.1	Gnomon	exon	449563	449991	.	-	.	ID=exon-XM_029180398.1-24;Dbxref=GeneID:114872797%2CGenbank:XM_029180398.1;Parent=rna-XM_029180398.1
NW_021683695.1	Gnomon	exon	450918	451045	.	-	.	ID=exon-XM_029180398.1-23;Dbxref=GeneID:114872797%2CGenbank:XM_029180398.1;Parent=rna-XM_029180398.1
NW_021683695.1	Gnomon	exon	446957	447243	.	-	.	ID=exon-XM_029180398.1-26;Dbxref=GeneID:114872797%2CGenbank:XM_029180398.1;Parent=rna-XM_029180398.1
NW_021683695.1	Gnomon	exon	448930	449214	.	-	.	ID=exon-XM_029180398.1-25;Dbxref=GeneID:114872797%2CGenbank:XM_029180398.1;Parent=rna-XM_029180398.1
NW_021683695.1	Gnomon	exon	445682	445772	.	-	.	ID=exon-XM_029180398.1-28;Dbxref=GeneID:114872797%2CGenbank:XM_029180398.1;Parent=rna-XM_029180398.1
NW_021683695.1	Gnomon	exon	445884	446136	.	-	.	ID=exon-XM_029180398.1-27;Dbxref=GeneID:114872797%2CGenbank:XM_029180398.1;Parent=rna-XM_029180398.1
NW_021683695.1	Gnomon	exon	481654	481812	.	-	.	ID=exon-XM_029180398.1-11;Dbxref=GeneID:114872797%2CGenbank:XM_029180398.1;Parent=rna-XM_029180398.1
NW_021683695.1	Gnomon	exon	277965	281438	.	+	.	ID=exon-XM_029180453.1-9;Dbxref=GeneID:114872813%2CGenbank:XM_029180453.1;Parent=rna-XM_029180453.1
NW_021683695.1	Gnomon	exon	482268	482378	.	-	.	ID=exon-XM_029180398.1-10;Dbxref=GeneID:114872797%2CGenbank:XM_029180398.1;Parent=rna-XM_029180398.1
NW_021683695.1	Gnomon	exon	464285	464404	.	-	.	ID=exon-XM_029180398.1-13;Dbxref=GeneID:114872797%2CGenbank:XM_029180398.1;Parent=rna-XM_029180398.1
NW_021683695.1	Gnomon	exon	476379	476789	.	-	.	ID=exon-XM_029180398.1-12;Dbxref=GeneID:114872797%2CGenbank:XM_029180398.1;Parent=rna-XM_029180398.1
NW_021683695.1	Gnomon	exon	462327	462474	.	-	.	ID=exon-XM_029180398.1-15;Dbxref=GeneID:114872797%2CGenbank:XM_029180398.1;Parent=rna-XM_029180398.1
NW_021683695.1	Gnomon	exon	462993	463172	.	-	.	ID=exon-XM_029180398.1-14;Dbxref=GeneID:114872797%2CGenbank:XM_029180398.1;Parent=rna-XM_029180398.1
NW_021683695.1	Gnomon	exon	457008	457156	.	-	.	ID=exon-XM_029180398.1-17;Dbxref=GeneID:114872797%2CGenbank:XM_029180398.1;Parent=rna-XM_029180398.1
NW_021683695.1	Gnomon	exon	461365	461663	.	-	.	ID=exon-XM_029180398.1-16;Dbxref=GeneID:114872797%2CGenbank:XM_029180398.1;Parent=rna-XM_029180398.1
NW_021683695.1	Gnomon	CDS	240201	240287	.	+	0	Name=XP_029036222.1;ID=cds-XP_029036222.1;Dbxref=GeneID:114872791%2CGenbank:XP_029036222.1;Parent=rna-XM_029180389.1
NW_021683695.1	Gnomon	CDS	240468	240742	.	+	0	Name=XP_029036222.1;ID=cds-XP_029036222.1;Dbxref=GeneID:114872791%2CGenbank:XP_029036222.1;Parent=rna-XM_029180389.1
NW_021683695.1	Gnomon	CDS	246060	246287	.	+	0	Name=XP_029036222.1;ID=cds-XP_029036222.1;Dbxref=GeneID:114872791%2CGenbank:XP_029036222.1;Parent=rna-XM_029180389.1
NW_021683695.1	Gnomon	CDS	247188	247390	.	+	0	Name=XP_029036222.1;ID=cds-XP_029036222.1;Dbxref=GeneID:114872791%2CGenbank:XP_029036222.1;Parent=rna-XM_029180389.1
NW_021683695.1	Gnomon	CDS	248068	248381	.	+	0	Name=XP_029036222.1;ID=cds-XP_029036222.1;Dbxref=GeneID:114872791%2CGenbank:XP_029036222.1;Parent=rna-XM_029180389.1
NW_021683695.1	Gnomon	CDS	249017	249185	.	+	0	Name=XP_029036222.1;ID=cds-XP_029036222.1;Dbxref=GeneID:114872791%2CGenbank:XP_029036222.1;Parent=rna-XM_029180389.1
NW_021683695.1	Gnomon	CDS	249251	249536	.	+	0	Name=XP_029036222.1;ID=cds-XP_029036222.1;Dbxref=GeneID:114872791%2CGenbank:XP_029036222.1;Parent=rna-XM_029180389.1
NW_021683695.1	Gnomon	CDS	249626	250331	.	+	0	Name=XP_029036222.1;ID=cds-XP_029036222.1;Dbxref=GeneID:114872791%2CGenbank:XP_029036222.1;Parent=rna-XM_029180389.1
NW_021683695.1	Gnomon	exon	423755	423934	.	+	.	ID=exon-XM_029180429.1-9;Dbxref=GeneID:114872810%2CGenbank:XM_029180429.1;Parent=rna-XM_029180429.1
NW_021683695.1	Gnomon	exon	423312	423635	.	+	.	ID=exon-XM_029180429.1-8;Dbxref=GeneID:114872810%2CGenbank:XM_029180429.1;Parent=rna-XM_029180429.1
NW_021683695.1	Gnomon	exon	422976	423193	.	+	.	ID=exon-XM_029180429.1-7;Dbxref=GeneID:114872810%2CGenbank:XM_029180429.1;Parent=rna-XM_029180429.1
NW_021683695.1	Gnomon	exon	422519	422891	.	+	.	ID=exon-XM_029180429.1-6;Dbxref=GeneID:114872810%2CGenbank:XM_029180429.1;Parent=rna-XM_029180429.1
NW_021683695.1	Gnomon	exon	422212	422430	.	+	.	ID=exon-XM_029180429.1-5;Dbxref=GeneID:114872810%2CGenbank:XM_029180429.1;Parent=rna-XM_029180429.1
NW_021683695.1	Gnomon	exon	422047	422139	.	+	.	ID=exon-XM_029180429.1-4;Dbxref=GeneID:114872810%2CGenbank:XM_029180429.1;Parent=rna-XM_029180429.1
NW_021683695.1	Gnomon	exon	421605	421952	.	+	.	ID=exon-XM_029180429.1-3;Dbxref=GeneID:114872810%2CGenbank:XM_029180429.1;Parent=rna-XM_029180429.1
NW_021683695.1	Gnomon	exon	419573	419920	.	+	.	ID=exon-XM_029180429.1-2;Dbxref=GeneID:114872810%2CGenbank:XM_029180429.1;Parent=rna-XM_029180429.1
NW_021683695.1	Gnomon	exon	410949	413062	.	+	.	ID=exon-XM_029180429.1-1;Dbxref=GeneID:114872810%2CGenbank:XM_029180429.1;Parent=rna-XM_029180429.1
NW_021683695.1	Gnomon	exon	274591	274965	.	+	.	ID=exon-XM_029180453.1-2;Dbxref=GeneID:114872813%2CGenbank:XM_029180453.1;Parent=rna-XM_029180453.1
NW_021683695.1	Gnomon	exon	272447	273203	.	+	.	ID=exon-XM_029180453.1-1;Dbxref=GeneID:114872813%2CGenbank:XM_029180453.1;Parent=rna-XM_029180453.1
NW_021683695.1	Gnomon	exon	276121	276229	.	+	.	ID=exon-XM_029180453.1-4;Dbxref=GeneID:114872813%2CGenbank:XM_029180453.1;Parent=rna-XM_029180453.1
NW_021683695.1	Gnomon	exon	275333	275663	.	+	.	ID=exon-XM_029180453.1-3;Dbxref=GeneID:114872813%2CGenbank:XM_029180453.1;Parent=rna-XM_029180453.1
NW_021683695.1	Gnomon	exon	276520	276676	.	+	.	ID=exon-XM_029180453.1-6;Dbxref=GeneID:114872813%2CGenbank:XM_029180453.1;Parent=rna-XM_029180453.1
NW_021683695.1	Gnomon	exon	276295	276455	.	+	.	ID=exon-XM_029180453.1-5;Dbxref=GeneID:114872813%2CGenbank:XM_029180453.1;Parent=rna-XM_029180453.1
NW_021683695.1	Gnomon	exon	277382	277709	.	+	.	ID=exon-XM_029180453.1-8;Dbxref=GeneID:114872813%2CGenbank:XM_029180453.1;Parent=rna-XM_029180453.1
NW_021683695.1	Gnomon	exon	276735	277228	.	+	.	ID=exon-XM_029180453.1-7;Dbxref=GeneID:114872813%2CGenbank:XM_029180453.1;Parent=rna-XM_029180453.1
NW_021683695.1	Gnomon	mRNA	62096	71906	.	-	.	Name=XM_029180468.1;ID=rna-XM_029180468.1;Dbxref=GeneID:114872820%2CGenbank:XM_029180468.1;Parent=gene-LOC114872820
NW_021683695.1	Gnomon	mRNA	25960	28573	.	-	.	Name=XM_029180371.1;ID=rna-XM_029180371.1;Dbxref=GeneID:114872779%2CGenbank:XM_029180371.1;Parent=gene-LOC114872779
NW_021683695.1	Gnomon	CDS	719677	720320	.	-	0	Name=XP_029036230.1;ID=cds-XP_029036230.1;Dbxref=GeneID:114872796%2CGenbank:XP_029036230.1;Parent=rna-XM_029180397.1
NW_021683695.1	Gnomon	CDS	719161	719293	.	-	0	Name=XP_029036230.1;ID=cds-XP_029036230.1;Dbxref=GeneID:114872796%2CGenbank:XP_029036230.1;Parent=rna-XM_029180397.1
NW_021683695.1	Gnomon	CDS	719013	719096	.	-	0	Name=XP_029036230.1;ID=cds-XP_029036230.1;Dbxref=GeneID:114872796%2CGenbank:XP_029036230.1;Parent=rna-XM_029180397.1
NW_021683695.1	Gnomon	mRNA	25960	29352	.	-	.	Name=XM_029180372.1;ID=rna-XM_029180372.1;Dbxref=GeneID:114872779%2CGenbank:XM_029180372.1;Parent=gene-LOC114872779
NW_021683695.1	Gnomon	exon	917532	917735	.	-	.	ID=exon-XM_029180357.1-9;Dbxref=GeneID:114872770%2CGenbank:XM_029180357.1;Parent=rna-XM_029180357.1
NW_021683695.1	Gnomon	exon	919797	920220	.	-	.	ID=exon-XM_029180357.1-8;Dbxref=GeneID:114872770%2CGenbank:XM_029180357.1;Parent=rna-XM_029180357.1
NW_021683695.1	Gnomon	exon	921179	921592	.	-	.	ID=exon-XM_029180357.1-7;Dbxref=GeneID:114872770%2CGenbank:XM_029180357.1;Parent=rna-XM_029180357.1
NW_021683695.1	Gnomon	exon	922685	922933	.	-	.	ID=exon-XM_029180357.1-6;Dbxref=GeneID:114872770%2CGenbank:XM_029180357.1;Parent=rna-XM_029180357.1
NW_021683695.1	Gnomon	mRNA	384268	388313	.	-	.	Name=XM_029180373.1;ID=rna-XM_029180373.1;Dbxref=GeneID:114872781%2CGenbank:XM_029180373.1;Parent=gene-LOC114872781
NW_021683695.1	Gnomon	exon	940581	940782	.	-	.	ID=exon-XM_029180357.1-1;Dbxref=GeneID:114872770%2CGenbank:XM_029180357.1;Parent=rna-XM_029180357.1
NW_021683695.1	Gnomon	exon	923615	923808	.	-	.	ID=exon-XM_029180357.1-5;Dbxref=GeneID:114872770%2CGenbank:XM_029180357.1;Parent=rna-XM_029180357.1
NW_021683695.1	Gnomon	exon	924365	924449	.	-	.	ID=exon-XM_029180357.1-4;Dbxref=GeneID:114872770%2CGenbank:XM_029180357.1;Parent=rna-XM_029180357.1
NW_021683695.1	Gnomon	exon	926794	926930	.	-	.	ID=exon-XM_029180357.1-3;Dbxref=GeneID:114872770%2CGenbank:XM_029180357.1;Parent=rna-XM_029180357.1
NW_021683695.1	Gnomon	exon	938339	938740	.	-	.	ID=exon-XM_029180357.1-2;Dbxref=GeneID:114872770%2CGenbank:XM_029180357.1;Parent=rna-XM_029180357.1
NW_021683695.1	Gnomon	CDS	128752	128806	.	+	0	Name=XP_029036232.1;ID=cds-XP_029036232.1;Dbxref=GeneID:114872798%2CGenbank:XP_029036232.1;Parent=rna-XM_029180399.1
NW_021683695.1	Gnomon	CDS	130365	130480	.	+	0	Name=XP_029036232.1;ID=cds-XP_029036232.1;Dbxref=GeneID:114872798%2CGenbank:XP_029036232.1;Parent=rna-XM_029180399.1
NW_021683695.1	Gnomon	CDS	130598	130783	.	+	0	Name=XP_029036232.1;ID=cds-XP_029036232.1;Dbxref=GeneID:114872798%2CGenbank:XP_029036232.1;Parent=rna-XM_029180399.1
NW_021683695.1	Gnomon	CDS	131293	131479	.	+	0	Name=XP_029036232.1;ID=cds-XP_029036232.1;Dbxref=GeneID:114872798%2CGenbank:XP_029036232.1;Parent=rna-XM_029180399.1
NW_021683695.1	Gnomon	CDS	131580	131711	.	+	0	Name=XP_029036232.1;ID=cds-XP_029036232.1;Dbxref=GeneID:114872798%2CGenbank:XP_029036232.1;Parent=rna-XM_029180399.1
NW_021683695.1	Gnomon	CDS	131925	132044	.	+	0	Name=XP_029036232.1;ID=cds-XP_029036232.1;Dbxref=GeneID:114872798%2CGenbank:XP_029036232.1;Parent=rna-XM_029180399.1
NW_021683695.1	Gnomon	CDS	132134	132304	.	+	0	Name=XP_029036232.1;ID=cds-XP_029036232.1;Dbxref=GeneID:114872798%2CGenbank:XP_029036232.1;Parent=rna-XM_029180399.1
NW_021683695.1	Gnomon	CDS	132631	132980	.	+	0	Name=XP_029036232.1;ID=cds-XP_029036232.1;Dbxref=GeneID:114872798%2CGenbank:XP_029036232.1;Parent=rna-XM_029180399.1
NW_021683695.1	Gnomon	exon	736687	737002	.	+	.	ID=exon-XM_029180474.1-1;Dbxref=GeneID:114872825%2CGenbank:XM_029180474.1;Parent=rna-XM_029180474.1
NW_021683695.1	Gnomon	exon	739238	739339	.	+	.	ID=exon-XM_029180474.1-3;Dbxref=GeneID:114872825%2CGenbank:XM_029180474.1;Parent=rna-XM_029180474.1
NW_021683695.1	Gnomon	exon	739039	739158	.	+	.	ID=exon-XM_029180474.1-2;Dbxref=GeneID:114872825%2CGenbank:XM_029180474.1;Parent=rna-XM_029180474.1
NW_021683695.1	Gnomon	exon	739753	739912	.	+	.	ID=exon-XM_029180474.1-5;Dbxref=GeneID:114872825%2CGenbank:XM_029180474.1;Parent=rna-XM_029180474.1
NW_021683695.1	Gnomon	exon	739412	739681	.	+	.	ID=exon-XM_029180474.1-4;Dbxref=GeneID:114872825%2CGenbank:XM_029180474.1;Parent=rna-XM_029180474.1
NW_021683695.1	Gnomon	exon	740520	740681	.	+	.	ID=exon-XM_029180474.1-7;Dbxref=GeneID:114872825%2CGenbank:XM_029180474.1;Parent=rna-XM_029180474.1
NW_021683695.1	Gnomon	exon	740024	740456	.	+	.	ID=exon-XM_029180474.1-6;Dbxref=GeneID:114872825%2CGenbank:XM_029180474.1;Parent=rna-XM_029180474.1
NW_021683695.1	Gnomon	exon	741000	741035	.	+	.	ID=exon-XM_029180474.1-9;Dbxref=GeneID:114872825%2CGenbank:XM_029180474.1;Parent=rna-XM_029180474.1
NW_021683695.1	Gnomon	exon	740757	740837	.	+	.	ID=exon-XM_029180474.1-8;Dbxref=GeneID:114872825%2CGenbank:XM_029180474.1;Parent=rna-XM_029180474.1
NW_021683695.1	Gnomon	exon	249626	252276	.	+	.	ID=exon-XM_029180388.1-10;Dbxref=GeneID:114872791%2CGenbank:XM_029180388.1;Parent=rna-XM_029180388.1
NW_021683695.1	Gnomon	mRNA	584322	587751	.	-	.	Name=XM_029180374.1;ID=rna-XM_029180374.1;Dbxref=GeneID:114872782%2CGenbank:XM_029180374.1;Parent=gene-LOC114872782
NW_021683695.1	Gnomon	CDS	555474	555603	.	-	0	Name=XP_029036231.1;ID=cds-XP_029036231.1;Dbxref=GeneID:114872797%2CGenbank:XP_029036231.1;Parent=rna-XM_029180398.1
NW_021683695.1	Gnomon	CDS	510758	511078	.	-	0	Name=XP_029036231.1;ID=cds-XP_029036231.1;Dbxref=GeneID:114872797%2CGenbank:XP_029036231.1;Parent=rna-XM_029180398.1
NW_021683695.1	Gnomon	CDS	503921	504082	.	-	0	Name=XP_029036231.1;ID=cds-XP_029036231.1;Dbxref=GeneID:114872797%2CGenbank:XP_029036231.1;Parent=rna-XM_029180398.1
NW_021683695.1	Gnomon	CDS	502197	502346	.	-	0	Name=XP_029036231.1;ID=cds-XP_029036231.1;Dbxref=GeneID:114872797%2CGenbank:XP_029036231.1;Parent=rna-XM_029180398.1
NW_021683695.1	Gnomon	CDS	496000	496117	.	-	0	Name=XP_029036231.1;ID=cds-XP_029036231.1;Dbxref=GeneID:114872797%2CGenbank:XP_029036231.1;Parent=rna-XM_029180398.1
NW_021683695.1	Gnomon	CDS	490535	490778	.	-	0	Name=XP_029036231.1;ID=cds-XP_029036231.1;Dbxref=GeneID:114872797%2CGenbank:XP_029036231.1;Parent=rna-XM_029180398.1
NW_021683695.1	Gnomon	CDS	489176	489380	.	-	0	Name=XP_029036231.1;ID=cds-XP_029036231.1;Dbxref=GeneID:114872797%2CGenbank:XP_029036231.1;Parent=rna-XM_029180398.1
NW_021683695.1	Gnomon	CDS	482802	483098	.	-	0	Name=XP_029036231.1;ID=cds-XP_029036231.1;Dbxref=GeneID:114872797%2CGenbank:XP_029036231.1;Parent=rna-XM_029180398.1
NW_021683695.1	Gnomon	CDS	482268	482378	.	-	0	Name=XP_029036231.1;ID=cds-XP_029036231.1;Dbxref=GeneID:114872797%2CGenbank:XP_029036231.1;Parent=rna-XM_029180398.1
NW_021683695.1	Gnomon	CDS	481654	481812	.	-	0	Name=XP_029036231.1;ID=cds-XP_029036231.1;Dbxref=GeneID:114872797%2CGenbank:XP_029036231.1;Parent=rna-XM_029180398.1
NW_021683695.1	Gnomon	CDS	476379	476789	.	-	0	Name=XP_029036231.1;ID=cds-XP_029036231.1;Dbxref=GeneID:114872797%2CGenbank:XP_029036231.1;Parent=rna-XM_029180398.1
NW_021683695.1	Gnomon	CDS	464285	464404	.	-	0	Name=XP_029036231.1;ID=cds-XP_029036231.1;Dbxref=GeneID:114872797%2CGenbank:XP_029036231.1;Parent=rna-XM_029180398.1
NW_021683695.1	Gnomon	CDS	462993	463172	.	-	0	Name=XP_029036231.1;ID=cds-XP_029036231.1;Dbxref=GeneID:114872797%2CGenbank:XP_029036231.1;Parent=rna-XM_029180398.1
NW_021683695.1	Gnomon	CDS	462327	462474	.	-	0	Name=XP_029036231.1;ID=cds-XP_029036231.1;Dbxref=GeneID:114872797%2CGenbank:XP_029036231.1;Parent=rna-XM_029180398.1
NW_021683695.1	Gnomon	CDS	461365	461663	.	-	0	Name=XP_029036231.1;ID=cds-XP_029036231.1;Dbxref=GeneID:114872797%2CGenbank:XP_029036231.1;Parent=rna-XM_029180398.1
NW_021683695.1	Gnomon	CDS	457008	457156	.	-	0	Name=XP_029036231.1;ID=cds-XP_029036231.1;Dbxref=GeneID:114872797%2CGenbank:XP_029036231.1;Parent=rna-XM_029180398.1
NW_021683695.1	Gnomon	CDS	456711	456865	.	-	0	Name=XP_029036231.1;ID=cds-XP_029036231.1;Dbxref=GeneID:114872797%2CGenbank:XP_029036231.1;Parent=rna-XM_029180398.1
NW_021683695.1	Gnomon	CDS	455834	456015	.	-	0	Name=XP_029036231.1;ID=cds-XP_029036231.1;Dbxref=GeneID:114872797%2CGenbank:XP_029036231.1;Parent=rna-XM_029180398.1
NW_021683695.1	Gnomon	CDS	453944	454249	.	-	0	Name=XP_029036231.1;ID=cds-XP_029036231.1;Dbxref=GeneID:114872797%2CGenbank:XP_029036231.1;Parent=rna-XM_029180398.1
NW_021683695.1	Gnomon	CDS	452216	452512	.	-	0	Name=XP_029036231.1;ID=cds-XP_029036231.1;Dbxref=GeneID:114872797%2CGenbank:XP_029036231.1;Parent=rna-XM_029180398.1
NW_021683695.1	Gnomon	CDS	451144	451279	.	-	0	Name=XP_029036231.1;ID=cds-XP_029036231.1;Dbxref=GeneID:114872797%2CGenbank:XP_029036231.1;Parent=rna-XM_029180398.1
NW_021683695.1	Gnomon	CDS	450918	451045	.	-	0	Name=XP_029036231.1;ID=cds-XP_029036231.1;Dbxref=GeneID:114872797%2CGenbank:XP_029036231.1;Parent=rna-XM_029180398.1
NW_021683695.1	Gnomon	CDS	449563	449991	.	-	0	Name=XP_029036231.1;ID=cds-XP_029036231.1;Dbxref=GeneID:114872797%2CGenbank:XP_029036231.1;Parent=rna-XM_029180398.1
NW_021683695.1	Gnomon	CDS	448930	449214	.	-	0	Name=XP_029036231.1;ID=cds-XP_029036231.1;Dbxref=GeneID:114872797%2CGenbank:XP_029036231.1;Parent=rna-XM_029180398.1
NW_021683695.1	Gnomon	CDS	446957	447243	.	-	0	Name=XP_029036231.1;ID=cds-XP_029036231.1;Dbxref=GeneID:114872797%2CGenbank:XP_029036231.1;Parent=rna-XM_029180398.1
NW_021683695.1	Gnomon	CDS	445884	446136	.	-	0	Name=XP_029036231.1;ID=cds-XP_029036231.1;Dbxref=GeneID:114872797%2CGenbank:XP_029036231.1;Parent=rna-XM_029180398.1
NW_021683695.1	Gnomon	CDS	445682	445772	.	-	0	Name=XP_029036231.1;ID=cds-XP_029036231.1;Dbxref=GeneID:114872797%2CGenbank:XP_029036231.1;Parent=rna-XM_029180398.1
NW_021683695.1	Gnomon	CDS	444858	445275	.	-	0	Name=XP_029036231.1;ID=cds-XP_029036231.1;Dbxref=GeneID:114872797%2CGenbank:XP_029036231.1;Parent=rna-XM_029180398.1
NW_021683695.1	Gnomon	exon	277382	277709	.	+	.	ID=exon-XM_029180451.1-8;Dbxref=GeneID:114872813%2CGenbank:XM_029180451.1;Parent=rna-XM_029180451.1
NW_021683695.1	Gnomon	exon	276735	277228	.	+	.	ID=exon-XM_029180451.1-7;Dbxref=GeneID:114872813%2CGenbank:XM_029180451.1;Parent=rna-XM_029180451.1
NW_021683695.1	Gnomon	exon	277965	281438	.	+	.	ID=exon-XM_029180451.1-9;Dbxref=GeneID:114872813%2CGenbank:XM_029180451.1;Parent=rna-XM_029180451.1
NW_021683695.1	Gnomon	exon	276121	276229	.	+	.	ID=exon-XM_029180451.1-4;Dbxref=GeneID:114872813%2CGenbank:XM_029180451.1;Parent=rna-XM_029180451.1
NW_021683695.1	Gnomon	exon	275333	275663	.	+	.	ID=exon-XM_029180451.1-3;Dbxref=GeneID:114872813%2CGenbank:XM_029180451.1;Parent=rna-XM_029180451.1
NW_021683695.1	Gnomon	exon	276520	276676	.	+	.	ID=exon-XM_029180451.1-6;Dbxref=GeneID:114872813%2CGenbank:XM_029180451.1;Parent=rna-XM_029180451.1
NW_021683695.1	Gnomon	exon	276295	276455	.	+	.	ID=exon-XM_029180451.1-5;Dbxref=GeneID:114872813%2CGenbank:XM_029180451.1;Parent=rna-XM_029180451.1
NW_021683695.1	Gnomon	exon	274347	274965	.	+	.	ID=exon-XM_029180451.1-2;Dbxref=GeneID:114872813%2CGenbank:XM_029180451.1;Parent=rna-XM_029180451.1
NW_021683695.1	Gnomon	exon	272447	272846	.	+	.	ID=exon-XM_029180451.1-1;Dbxref=GeneID:114872813%2CGenbank:XM_029180451.1;Parent=rna-XM_029180451.1
NW_021683695.1	Gnomon	exon	277965	281438	.	+	.	ID=exon-XM_029180446.1-10;Dbxref=GeneID:114872813%2CGenbank:XM_029180446.1;Parent=rna-XM_029180446.1
NW_021683695.1	Gnomon	exon	422212	422430	.	+	.	ID=exon-XM_029180427.1-5;Dbxref=GeneID:114872810%2CGenbank:XM_029180427.1;Parent=rna-XM_029180427.1
NW_021683695.1	Gnomon	exon	422047	422139	.	+	.	ID=exon-XM_029180427.1-4;Dbxref=GeneID:114872810%2CGenbank:XM_029180427.1;Parent=rna-XM_029180427.1
NW_021683695.1	Gnomon	exon	421605	421952	.	+	.	ID=exon-XM_029180427.1-3;Dbxref=GeneID:114872810%2CGenbank:XM_029180427.1;Parent=rna-XM_029180427.1
NW_021683695.1	Gnomon	exon	419573	419920	.	+	.	ID=exon-XM_029180427.1-2;Dbxref=GeneID:114872810%2CGenbank:XM_029180427.1;Parent=rna-XM_029180427.1
NW_021683695.1	Gnomon	exon	423755	423934	.	+	.	ID=exon-XM_029180427.1-9;Dbxref=GeneID:114872810%2CGenbank:XM_029180427.1;Parent=rna-XM_029180427.1
NW_021683695.1	Gnomon	exon	423312	423635	.	+	.	ID=exon-XM_029180427.1-8;Dbxref=GeneID:114872810%2CGenbank:XM_029180427.1;Parent=rna-XM_029180427.1
NW_021683695.1	Gnomon	exon	422976	423193	.	+	.	ID=exon-XM_029180427.1-7;Dbxref=GeneID:114872810%2CGenbank:XM_029180427.1;Parent=rna-XM_029180427.1
NW_021683695.1	Gnomon	exon	422519	422891	.	+	.	ID=exon-XM_029180427.1-6;Dbxref=GeneID:114872810%2CGenbank:XM_029180427.1;Parent=rna-XM_029180427.1
NW_021683695.1	Gnomon	exon	410948	413062	.	+	.	ID=exon-XM_029180427.1-1;Dbxref=GeneID:114872810%2CGenbank:XM_029180427.1;Parent=rna-XM_029180427.1
NW_021683695.1	Gnomon	mRNA	831014	832750	.	-	.	Name=XM_029180375.1;ID=rna-XM_029180375.1;Dbxref=GeneID:114872783%2CGenbank:XM_029180375.1;Parent=gene-LOC114872783
NW_021683695.1	Gnomon	CDS	256644	256668	.	+	0	Name=XP_029036278.1;ID=cds-XP_029036278.1;Dbxref=GeneID:114872813%2CGenbank:XP_029036278.1;Parent=rna-XM_029180445.1
NW_021683695.1	Gnomon	CDS	264233	264468	.	+	0	Name=XP_029036278.1;ID=cds-XP_029036278.1;Dbxref=GeneID:114872813%2CGenbank:XP_029036278.1;Parent=rna-XM_029180445.1
NW_021683695.1	Gnomon	CDS	264929	265074	.	+	0	Name=XP_029036278.1;ID=cds-XP_029036278.1;Dbxref=GeneID:114872813%2CGenbank:XP_029036278.1;Parent=rna-XM_029180445.1
NW_021683695.1	Gnomon	CDS	275333	275663	.	+	0	Name=XP_029036278.1;ID=cds-XP_029036278.1;Dbxref=GeneID:114872813%2CGenbank:XP_029036278.1;Parent=rna-XM_029180445.1
NW_021683695.1	Gnomon	CDS	276121	276229	.	+	0	Name=XP_029036278.1;ID=cds-XP_029036278.1;Dbxref=GeneID:114872813%2CGenbank:XP_029036278.1;Parent=rna-XM_029180445.1
NW_021683695.1	Gnomon	CDS	276295	276455	.	+	0	Name=XP_029036278.1;ID=cds-XP_029036278.1;Dbxref=GeneID:114872813%2CGenbank:XP_029036278.1;Parent=rna-XM_029180445.1
NW_021683695.1	Gnomon	CDS	276520	276676	.	+	0	Name=XP_029036278.1;ID=cds-XP_029036278.1;Dbxref=GeneID:114872813%2CGenbank:XP_029036278.1;Parent=rna-XM_029180445.1
NW_021683695.1	Gnomon	CDS	276735	277228	.	+	0	Name=XP_029036278.1;ID=cds-XP_029036278.1;Dbxref=GeneID:114872813%2CGenbank:XP_029036278.1;Parent=rna-XM_029180445.1
NW_021683695.1	Gnomon	CDS	277382	277709	.	+	0	Name=XP_029036278.1;ID=cds-XP_029036278.1;Dbxref=GeneID:114872813%2CGenbank:XP_029036278.1;Parent=rna-XM_029180445.1
NW_021683695.1	Gnomon	CDS	277965	278659	.	+	0	Name=XP_029036278.1;ID=cds-XP_029036278.1;Dbxref=GeneID:114872813%2CGenbank:XP_029036278.1;Parent=rna-XM_029180445.1
NW_021683695.1	Gnomon	exon	740757	740837	.	+	.	ID=exon-XM_029180475.1-8;Dbxref=GeneID:114872825%2CGenbank:XM_029180475.1;Parent=rna-XM_029180475.1
NW_021683695.1	Gnomon	exon	740520	740681	.	+	.	ID=exon-XM_029180475.1-7;Dbxref=GeneID:114872825%2CGenbank:XM_029180475.1;Parent=rna-XM_029180475.1
NW_021683695.1	Gnomon	exon	740024	740456	.	+	.	ID=exon-XM_029180475.1-6;Dbxref=GeneID:114872825%2CGenbank:XM_029180475.1;Parent=rna-XM_029180475.1
NW_021683695.1	Gnomon	exon	739753	739912	.	+	.	ID=exon-XM_029180475.1-5;Dbxref=GeneID:114872825%2CGenbank:XM_029180475.1;Parent=rna-XM_029180475.1
NW_021683695.1	Gnomon	exon	739412	739681	.	+	.	ID=exon-XM_029180475.1-4;Dbxref=GeneID:114872825%2CGenbank:XM_029180475.1;Parent=rna-XM_029180475.1
NW_021683695.1	Gnomon	exon	739238	739339	.	+	.	ID=exon-XM_029180475.1-3;Dbxref=GeneID:114872825%2CGenbank:XM_029180475.1;Parent=rna-XM_029180475.1
NW_021683695.1	Gnomon	exon	739039	739158	.	+	.	ID=exon-XM_029180475.1-2;Dbxref=GeneID:114872825%2CGenbank:XM_029180475.1;Parent=rna-XM_029180475.1
NW_021683695.1	Gnomon	exon	736688	737002	.	+	.	ID=exon-XM_029180475.1-1;Dbxref=GeneID:114872825%2CGenbank:XM_029180475.1;Parent=rna-XM_029180475.1
NW_021683695.1	Gnomon	exon	741555	741668	.	+	.	ID=exon-XM_029180475.1-9;Dbxref=GeneID:114872825%2CGenbank:XM_029180475.1;Parent=rna-XM_029180475.1
NW_021683695.1	Gnomon	mRNA	2959	7412	.	+	.	Name=XM_029180376.1;ID=rna-XM_029180376.1;Dbxref=GeneID:114872784%2CGenbank:XM_029180376.1;Parent=gene-LOC114872784
NW_021683695.1	Gnomon	mRNA	46795	58442	.	-	.	Name=XM_029180470.1;ID=rna-XM_029180470.1;Dbxref=GeneID:114872821%2CGenbank:XM_029180470.1;Parent=gene-LOC114872821
NW_021683695.1	Gnomon	CDS	264128	264152	.	+	0	Name=XP_029036277.1;ID=cds-XP_029036277.1;Dbxref=GeneID:114872813%2CGenbank:XP_029036277.1;Parent=rna-XM_029180444.1
NW_021683695.1	Gnomon	CDS	264233	264468	.	+	0	Name=XP_029036277.1;ID=cds-XP_029036277.1;Dbxref=GeneID:114872813%2CGenbank:XP_029036277.1;Parent=rna-XM_029180444.1
NW_021683695.1	Gnomon	CDS	264929	265074	.	+	0	Name=XP_029036277.1;ID=cds-XP_029036277.1;Dbxref=GeneID:114872813%2CGenbank:XP_029036277.1;Parent=rna-XM_029180444.1
NW_021683695.1	Gnomon	CDS	275333	275663	.	+	0	Name=XP_029036277.1;ID=cds-XP_029036277.1;Dbxref=GeneID:114872813%2CGenbank:XP_029036277.1;Parent=rna-XM_029180444.1
NW_021683695.1	Gnomon	CDS	276121	276229	.	+	0	Name=XP_029036277.1;ID=cds-XP_029036277.1;Dbxref=GeneID:114872813%2CGenbank:XP_029036277.1;Parent=rna-XM_029180444.1
NW_021683695.1	Gnomon	CDS	276295	276455	.	+	0	Name=XP_029036277.1;ID=cds-XP_029036277.1;Dbxref=GeneID:114872813%2CGenbank:XP_029036277.1;Parent=rna-XM_029180444.1
NW_021683695.1	Gnomon	CDS	276520	276676	.	+	0	Name=XP_029036277.1;ID=cds-XP_029036277.1;Dbxref=GeneID:114872813%2CGenbank:XP_029036277.1;Parent=rna-XM_029180444.1
NW_021683695.1	Gnomon	CDS	276735	277228	.	+	0	Name=XP_029036277.1;ID=cds-XP_029036277.1;Dbxref=GeneID:114872813%2CGenbank:XP_029036277.1;Parent=rna-XM_029180444.1
NW_021683695.1	Gnomon	CDS	277382	277709	.	+	0	Name=XP_029036277.1;ID=cds-XP_029036277.1;Dbxref=GeneID:114872813%2CGenbank:XP_029036277.1;Parent=rna-XM_029180444.1
NW_021683695.1	Gnomon	CDS	277965	278659	.	+	0	Name=XP_029036277.1;ID=cds-XP_029036277.1;Dbxref=GeneID:114872813%2CGenbank:XP_029036277.1;Parent=rna-XM_029180444.1
NW_021683695.1	Gnomon	exon	923615	923808	.	-	.	ID=exon-XM_029180356.1-8;Dbxref=GeneID:114872770%2CGenbank:XM_029180356.1;Parent=rna-XM_029180356.1
NW_021683695.1	Gnomon	exon	924365	924449	.	-	.	ID=exon-XM_029180356.1-7;Dbxref=GeneID:114872770%2CGenbank:XM_029180356.1;Parent=rna-XM_029180356.1
NW_021683695.1	Gnomon	exon	922685	922933	.	-	.	ID=exon-XM_029180356.1-9;Dbxref=GeneID:114872770%2CGenbank:XM_029180356.1;Parent=rna-XM_029180356.1
NW_021683695.1	Gnomon	exon	789360	789429	.	-	.	ID=exon-XM_029180380.1-7;Dbxref=GeneID:114872788%2CGenbank:XM_029180380.1;Parent=rna-XM_029180380.1
NW_021683695.1	Gnomon	exon	791746	791896	.	-	.	ID=exon-XM_029180380.1-6;Dbxref=GeneID:114872788%2CGenbank:XM_029180380.1;Parent=rna-XM_029180380.1
NW_021683695.1	Gnomon	exon	796479	796611	.	-	.	ID=exon-XM_029180380.1-5;Dbxref=GeneID:114872788%2CGenbank:XM_029180380.1;Parent=rna-XM_029180380.1
NW_021683695.1	Gnomon	exon	805316	805469	.	-	.	ID=exon-XM_029180380.1-4;Dbxref=GeneID:114872788%2CGenbank:XM_029180380.1;Parent=rna-XM_029180380.1
NW_021683695.1	Gnomon	exon	819178	820796	.	-	.	ID=exon-XM_029180380.1-3;Dbxref=GeneID:114872788%2CGenbank:XM_029180380.1;Parent=rna-XM_029180380.1
NW_021683695.1	Gnomon	exon	820869	820969	.	-	.	ID=exon-XM_029180380.1-2;Dbxref=GeneID:114872788%2CGenbank:XM_029180380.1;Parent=rna-XM_029180380.1
NW_021683695.1	Gnomon	exon	822008	822258	.	-	.	ID=exon-XM_029180380.1-1;Dbxref=GeneID:114872788%2CGenbank:XM_029180380.1;Parent=rna-XM_029180380.1
NW_021683695.1	Gnomon	exon	778749	778833	.	-	.	ID=exon-XM_029180380.1-9;Dbxref=GeneID:114872788%2CGenbank:XM_029180380.1;Parent=rna-XM_029180380.1
NW_021683695.1	Gnomon	exon	778934	779110	.	-	.	ID=exon-XM_029180380.1-8;Dbxref=GeneID:114872788%2CGenbank:XM_029180380.1;Parent=rna-XM_029180380.1
NW_021683695.1	Gnomon	exon	951020	951236	.	-	.	ID=exon-XM_029180356.1-4;Dbxref=GeneID:114872770%2CGenbank:XM_029180356.1;Parent=rna-XM_029180356.1
NW_021683695.1	Gnomon	exon	951488	951914	.	-	.	ID=exon-XM_029180356.1-3;Dbxref=GeneID:114872770%2CGenbank:XM_029180356.1;Parent=rna-XM_029180356.1
NW_021683695.1	Gnomon	exon	926794	926930	.	-	.	ID=exon-XM_029180356.1-6;Dbxref=GeneID:114872770%2CGenbank:XM_029180356.1;Parent=rna-XM_029180356.1
NW_021683695.1	Gnomon	exon	949866	950090	.	-	.	ID=exon-XM_029180356.1-5;Dbxref=GeneID:114872770%2CGenbank:XM_029180356.1;Parent=rna-XM_029180356.1
NW_021683695.1	Gnomon	exon	952749	952847	.	-	.	ID=exon-XM_029180356.1-2;Dbxref=GeneID:114872770%2CGenbank:XM_029180356.1;Parent=rna-XM_029180356.1
NW_021683695.1	Gnomon	exon	961429	961627	.	-	.	ID=exon-XM_029180356.1-1;Dbxref=GeneID:114872770%2CGenbank:XM_029180356.1;Parent=rna-XM_029180356.1
NW_021683695.1	Gnomon	mRNA	9912	12848	.	-	.	Name=XM_029180377.1;ID=rna-XM_029180377.1;Dbxref=GeneID:114872785%2CGenbank:XM_029180377.1;Parent=gene-LOC114872785
NW_021683695.1	Gnomon	exon	758945	760089	.	+	.	ID=exon-XM_029180402.1-4;Dbxref=GeneID:114872799%2CGenbank:XM_029180402.1;Parent=rna-XM_029180402.1
NW_021683695.1	Gnomon	exon	757363	757484	.	+	.	ID=exon-XM_029180402.1-3;Dbxref=GeneID:114872799%2CGenbank:XM_029180402.1;Parent=rna-XM_029180402.1
NW_021683695.1	Gnomon	exon	755460	755553	.	+	.	ID=exon-XM_029180402.1-2;Dbxref=GeneID:114872799%2CGenbank:XM_029180402.1;Parent=rna-XM_029180402.1
NW_021683695.1	Gnomon	exon	746268	746481	.	+	.	ID=exon-XM_029180402.1-1;Dbxref=GeneID:114872799%2CGenbank:XM_029180402.1;Parent=rna-XM_029180402.1
NW_021683695.1	Gnomon	mRNA	42476	43679	.	-	.	Name=XM_029180471.1;ID=rna-XM_029180471.1;Dbxref=GeneID:114872822%2CGenbank:XM_029180471.1;Parent=gene-LOC114872822
NW_021683695.1	Gnomon	mRNA	7409	8910	.	-	.	Name=XM_029180378.1;ID=rna-XM_029180378.1;Dbxref=GeneID:114872787%2CGenbank:XM_029180378.1;Parent=gene-LOC114872787
NW_021683695.1	Gnomon	mRNA	727234	731889	.	-	.	Name=XM_029180472.1;ID=rna-XM_029180472.1;Dbxref=GeneID:114872823%2CGenbank:XM_029180472.1;Parent=gene-LOC114872823
NW_021683695.1	Gnomon	exon	188175	188667	.	+	.	ID=exon-XM_029180483.1-10;Dbxref=GeneID:114872829%2CGenbank:XM_029180483.1;Parent=rna-XM_029180483.1
NW_021683695.1	Gnomon	exon	189074	194218	.	+	.	ID=exon-XM_029180483.1-12;Dbxref=GeneID:114872829%2CGenbank:XM_029180483.1;Parent=rna-XM_029180483.1
NW_021683695.1	Gnomon	exon	188750	188994	.	+	.	ID=exon-XM_029180483.1-11;Dbxref=GeneID:114872829%2CGenbank:XM_029180483.1;Parent=rna-XM_029180483.1
NW_021683695.1	Gnomon	CDS	263613	263631	.	+	0	Name=XP_029036279.1;ID=cds-XP_029036279.1;Dbxref=GeneID:114872813%2CGenbank:XP_029036279.1;Parent=rna-XM_029180446.1
NW_021683695.1	Gnomon	CDS	264233	264468	.	+	0	Name=XP_029036279.1;ID=cds-XP_029036279.1;Dbxref=GeneID:114872813%2CGenbank:XP_029036279.1;Parent=rna-XM_029180446.1
NW_021683695.1	Gnomon	CDS	264929	265074	.	+	0	Name=XP_029036279.1;ID=cds-XP_029036279.1;Dbxref=GeneID:114872813%2CGenbank:XP_029036279.1;Parent=rna-XM_029180446.1
NW_021683695.1	Gnomon	CDS	275333	275663	.	+	0	Name=XP_029036279.1;ID=cds-XP_029036279.1;Dbxref=GeneID:114872813%2CGenbank:XP_029036279.1;Parent=rna-XM_029180446.1
NW_021683695.1	Gnomon	CDS	276121	276229	.	+	0	Name=XP_029036279.1;ID=cds-XP_029036279.1;Dbxref=GeneID:114872813%2CGenbank:XP_029036279.1;Parent=rna-XM_029180446.1
NW_021683695.1	Gnomon	CDS	276295	276455	.	+	0	Name=XP_029036279.1;ID=cds-XP_029036279.1;Dbxref=GeneID:114872813%2CGenbank:XP_029036279.1;Parent=rna-XM_029180446.1
NW_021683695.1	Gnomon	CDS	276520	276676	.	+	0	Name=XP_029036279.1;ID=cds-XP_029036279.1;Dbxref=GeneID:114872813%2CGenbank:XP_029036279.1;Parent=rna-XM_029180446.1
NW_021683695.1	Gnomon	CDS	276735	277228	.	+	0	Name=XP_029036279.1;ID=cds-XP_029036279.1;Dbxref=GeneID:114872813%2CGenbank:XP_029036279.1;Parent=rna-XM_029180446.1
NW_021683695.1	Gnomon	CDS	277382	277709	.	+	0	Name=XP_029036279.1;ID=cds-XP_029036279.1;Dbxref=GeneID:114872813%2CGenbank:XP_029036279.1;Parent=rna-XM_029180446.1
NW_021683695.1	Gnomon	CDS	277965	278659	.	+	0	Name=XP_029036279.1;ID=cds-XP_029036279.1;Dbxref=GeneID:114872813%2CGenbank:XP_029036279.1;Parent=rna-XM_029180446.1
NW_021683695.1	Gnomon	mRNA	764779	822258	.	-	.	Name=XM_029180379.1;ID=rna-XM_029180379.1;Dbxref=GeneID:114872788%2CGenbank:XM_029180379.1;Parent=gene-LOC114872788
NW_021683695.1	Gnomon	exon	731898	732144	.	-	.	ID=exon-XM_029180473.1-2;Dbxref=GeneID:114872823%2CGenbank:XM_029180473.1;Parent=rna-XM_029180473.1
NW_021683695.1	Gnomon	exon	736439	736530	.	-	.	ID=exon-XM_029180473.1-1;Dbxref=GeneID:114872823%2CGenbank:XM_029180473.1;Parent=rna-XM_029180473.1
NW_021683695.1	Gnomon	exon	727234	730890	.	-	.	ID=exon-XM_029180473.1-3;Dbxref=GeneID:114872823%2CGenbank:XM_029180473.1;Parent=rna-XM_029180473.1
NW_021683695.1	Gnomon	mRNA	410950	438715	.	+	.	Name=XM_029180425.1;ID=rna-XM_029180425.1;Dbxref=GeneID:114872810%2CGenbank:XM_029180425.1;Parent=gene-LOC114872810
NW_021683695.1	Gnomon	exon	735786	736375	.	+	.	ID=exon-XM_029180477.1-10;Dbxref=GeneID:114872826%2CGenbank:XM_029180477.1;Parent=rna-XM_029180477.1
NW_021683695.1	Gnomon	mRNA	410948	438715	.	+	.	Name=XM_029180426.1;ID=rna-XM_029180426.1;Dbxref=GeneID:114872810%2CGenbank:XM_029180426.1;Parent=gene-LOC114872810
NW_021683695.1	Gnomon	CDS	24041	24103	.	-	0	Name=XP_029036273.1;ID=cds-XP_029036273.1;Dbxref=GeneID:114872812%2CGenbank:XP_029036273.1;Parent=rna-XM_029180440.1
NW_021683695.1	Gnomon	CDS	23663	23831	.	-	0	Name=XP_029036273.1;ID=cds-XP_029036273.1;Dbxref=GeneID:114872812%2CGenbank:XP_029036273.1;Parent=rna-XM_029180440.1
NW_021683695.1	Gnomon	CDS	23414	23573	.	-	0	Name=XP_029036273.1;ID=cds-XP_029036273.1;Dbxref=GeneID:114872812%2CGenbank:XP_029036273.1;Parent=rna-XM_029180440.1
NW_021683695.1	Gnomon	CDS	21916	22121	.	-	0	Name=XP_029036273.1;ID=cds-XP_029036273.1;Dbxref=GeneID:114872812%2CGenbank:XP_029036273.1;Parent=rna-XM_029180440.1
NW_021683695.1	Gnomon	CDS	21370	21575	.	-	0	Name=XP_029036273.1;ID=cds-XP_029036273.1;Dbxref=GeneID:114872812%2CGenbank:XP_029036273.1;Parent=rna-XM_029180440.1
NW_021683695.1	Gnomon	CDS	21210	21267	.	-	0	Name=XP_029036273.1;ID=cds-XP_029036273.1;Dbxref=GeneID:114872812%2CGenbank:XP_029036273.1;Parent=rna-XM_029180440.1
NW_021683695.1	Gnomon	CDS	21020	21145	.	-	0	Name=XP_029036273.1;ID=cds-XP_029036273.1;Dbxref=GeneID:114872812%2CGenbank:XP_029036273.1;Parent=rna-XM_029180440.1
NW_021683695.1	Gnomon	CDS	19564	19619	.	-	0	Name=XP_029036273.1;ID=cds-XP_029036273.1;Dbxref=GeneID:114872812%2CGenbank:XP_029036273.1;Parent=rna-XM_029180440.1
NW_021683695.1	Gnomon	CDS	19251	19362	.	-	0	Name=XP_029036273.1;ID=cds-XP_029036273.1;Dbxref=GeneID:114872812%2CGenbank:XP_029036273.1;Parent=rna-XM_029180440.1
NW_021683695.1	Gnomon	CDS	19013	19175	.	-	0	Name=XP_029036273.1;ID=cds-XP_029036273.1;Dbxref=GeneID:114872812%2CGenbank:XP_029036273.1;Parent=rna-XM_029180440.1
NW_021683695.1	Gnomon	CDS	18630	18838	.	-	0	Name=XP_029036273.1;ID=cds-XP_029036273.1;Dbxref=GeneID:114872812%2CGenbank:XP_029036273.1;Parent=rna-XM_029180440.1
NW_021683695.1	Gnomon	CDS	18234	18485	.	-	0	Name=XP_029036273.1;ID=cds-XP_029036273.1;Dbxref=GeneID:114872812%2CGenbank:XP_029036273.1;Parent=rna-XM_029180440.1
NW_021683695.1	Gnomon	CDS	18050	18171	.	-	0	Name=XP_029036273.1;ID=cds-XP_029036273.1;Dbxref=GeneID:114872812%2CGenbank:XP_029036273.1;Parent=rna-XM_029180440.1
NW_021683695.1	Gnomon	exon	132631	134480	.	+	.	ID=exon-XM_029180400.1-10;Dbxref=GeneID:114872798%2CGenbank:XM_029180400.1;Parent=rna-XM_029180400.1
NW_021683695.1	Gnomon	mRNA	410948	438715	.	+	.	Name=XM_029180427.1;ID=rna-XM_029180427.1;Dbxref=GeneID:114872810%2CGenbank:XM_029180427.1;Parent=gene-LOC114872810
NW_021683695.1	Gnomon	exon	1002741	1002902	.	-	.	ID=exon-XM_029180404.1-2;Dbxref=GeneID:114872800%2CGenbank:XM_029180404.1;Parent=rna-XM_029180404.1
NW_021683695.1	Gnomon	exon	1002974	1003485	.	-	.	ID=exon-XM_029180404.1-1;Dbxref=GeneID:114872800%2CGenbank:XM_029180404.1;Parent=rna-XM_029180404.1
NW_021683695.1	Gnomon	exon	789360	789429	.	-	.	ID=exon-XM_029180379.1-7;Dbxref=GeneID:114872788%2CGenbank:XM_029180379.1;Parent=rna-XM_029180379.1
NW_021683695.1	Gnomon	exon	791746	791896	.	-	.	ID=exon-XM_029180379.1-6;Dbxref=GeneID:114872788%2CGenbank:XM_029180379.1;Parent=rna-XM_029180379.1
NW_021683695.1	Gnomon	exon	778749	778833	.	-	.	ID=exon-XM_029180379.1-9;Dbxref=GeneID:114872788%2CGenbank:XM_029180379.1;Parent=rna-XM_029180379.1
NW_021683695.1	Gnomon	exon	778934	779110	.	-	.	ID=exon-XM_029180379.1-8;Dbxref=GeneID:114872788%2CGenbank:XM_029180379.1;Parent=rna-XM_029180379.1
NW_021683695.1	Gnomon	exon	1001249	1001522	.	-	.	ID=exon-XM_029180404.1-6;Dbxref=GeneID:114872800%2CGenbank:XM_029180404.1;Parent=rna-XM_029180404.1
NW_021683695.1	Gnomon	exon	1001594	1001761	.	-	.	ID=exon-XM_029180404.1-5;Dbxref=GeneID:114872800%2CGenbank:XM_029180404.1;Parent=rna-XM_029180404.1
NW_021683695.1	Gnomon	exon	1002390	1002531	.	-	.	ID=exon-XM_029180404.1-4;Dbxref=GeneID:114872800%2CGenbank:XM_029180404.1;Parent=rna-XM_029180404.1
NW_021683695.1	Gnomon	exon	1002603	1002661	.	-	.	ID=exon-XM_029180404.1-3;Dbxref=GeneID:114872800%2CGenbank:XM_029180404.1;Parent=rna-XM_029180404.1
NW_021683695.1	Gnomon	exon	276121	276229	.	+	.	ID=exon-XM_029180449.1-3;Dbxref=GeneID:114872813%2CGenbank:XM_029180449.1;Parent=rna-XM_029180449.1
NW_021683695.1	Gnomon	exon	275333	275663	.	+	.	ID=exon-XM_029180449.1-2;Dbxref=GeneID:114872813%2CGenbank:XM_029180449.1;Parent=rna-XM_029180449.1
NW_021683695.1	Gnomon	exon	276520	276676	.	+	.	ID=exon-XM_029180449.1-5;Dbxref=GeneID:114872813%2CGenbank:XM_029180449.1;Parent=rna-XM_029180449.1
NW_021683695.1	Gnomon	exon	276295	276455	.	+	.	ID=exon-XM_029180449.1-4;Dbxref=GeneID:114872813%2CGenbank:XM_029180449.1;Parent=rna-XM_029180449.1
NW_021683695.1	Gnomon	exon	277382	277709	.	+	.	ID=exon-XM_029180449.1-7;Dbxref=GeneID:114872813%2CGenbank:XM_029180449.1;Parent=rna-XM_029180449.1
NW_021683695.1	Gnomon	exon	276735	277228	.	+	.	ID=exon-XM_029180449.1-6;Dbxref=GeneID:114872813%2CGenbank:XM_029180449.1;Parent=rna-XM_029180449.1
NW_021683695.1	Gnomon	exon	277965	281438	.	+	.	ID=exon-XM_029180449.1-8;Dbxref=GeneID:114872813%2CGenbank:XM_029180449.1;Parent=rna-XM_029180449.1
NW_021683695.1	Gnomon	exon	272447	274965	.	+	.	ID=exon-XM_029180449.1-1;Dbxref=GeneID:114872813%2CGenbank:XM_029180449.1;Parent=rna-XM_029180449.1
NW_021683695.1	Gnomon	CDS	260894	261032	.	+	0	Name=XP_029036276.1;ID=cds-XP_029036276.1;Dbxref=GeneID:114872813%2CGenbank:XP_029036276.1;Parent=rna-XM_029180443.1
NW_021683695.1	Gnomon	CDS	264233	264468	.	+	0	Name=XP_029036276.1;ID=cds-XP_029036276.1;Dbxref=GeneID:114872813%2CGenbank:XP_029036276.1;Parent=rna-XM_029180443.1
NW_021683695.1	Gnomon	CDS	264929	265074	.	+	0	Name=XP_029036276.1;ID=cds-XP_029036276.1;Dbxref=GeneID:114872813%2CGenbank:XP_029036276.1;Parent=rna-XM_029180443.1
NW_021683695.1	Gnomon	CDS	275333	275663	.	+	0	Name=XP_029036276.1;ID=cds-XP_029036276.1;Dbxref=GeneID:114872813%2CGenbank:XP_029036276.1;Parent=rna-XM_029180443.1
NW_021683695.1	Gnomon	CDS	276121	276229	.	+	0	Name=XP_029036276.1;ID=cds-XP_029036276.1;Dbxref=GeneID:114872813%2CGenbank:XP_029036276.1;Parent=rna-XM_029180443.1
NW_021683695.1	Gnomon	CDS	276295	276455	.	+	0	Name=XP_029036276.1;ID=cds-XP_029036276.1;Dbxref=GeneID:114872813%2CGenbank:XP_029036276.1;Parent=rna-XM_029180443.1
NW_021683695.1	Gnomon	CDS	276520	276676	.	+	0	Name=XP_029036276.1;ID=cds-XP_029036276.1;Dbxref=GeneID:114872813%2CGenbank:XP_029036276.1;Parent=rna-XM_029180443.1
NW_021683695.1	Gnomon	CDS	276735	277228	.	+	0	Name=XP_029036276.1;ID=cds-XP_029036276.1;Dbxref=GeneID:114872813%2CGenbank:XP_029036276.1;Parent=rna-XM_029180443.1
NW_021683695.1	Gnomon	CDS	277382	277709	.	+	0	Name=XP_029036276.1;ID=cds-XP_029036276.1;Dbxref=GeneID:114872813%2CGenbank:XP_029036276.1;Parent=rna-XM_029180443.1
NW_021683695.1	Gnomon	CDS	277989	278659	.	+	0	Name=XP_029036276.1;ID=cds-XP_029036276.1;Dbxref=GeneID:114872813%2CGenbank:XP_029036276.1;Parent=rna-XM_029180443.1
NW_021683695.1	Gnomon	exon	427436	427756	.	+	.	ID=exon-XM_029180426.1-17;Dbxref=GeneID:114872810%2CGenbank:XM_029180426.1;Parent=rna-XM_029180426.1
NW_021683695.1	Gnomon	exon	426632	426855	.	+	.	ID=exon-XM_029180426.1-16;Dbxref=GeneID:114872810%2CGenbank:XM_029180426.1;Parent=rna-XM_029180426.1
NW_021683695.1	Gnomon	exon	428756	438715	.	+	.	ID=exon-XM_029180426.1-18;Dbxref=GeneID:114872810%2CGenbank:XM_029180426.1;Parent=rna-XM_029180426.1
NW_021683695.1	Gnomon	exon	425272	425361	.	+	.	ID=exon-XM_029180426.1-13;Dbxref=GeneID:114872810%2CGenbank:XM_029180426.1;Parent=rna-XM_029180426.1
NW_021683695.1	Gnomon	exon	424519	424943	.	+	.	ID=exon-XM_029180426.1-12;Dbxref=GeneID:114872810%2CGenbank:XM_029180426.1;Parent=rna-XM_029180426.1
NW_021683695.1	Gnomon	exon	426205	426370	.	+	.	ID=exon-XM_029180426.1-15;Dbxref=GeneID:114872810%2CGenbank:XM_029180426.1;Parent=rna-XM_029180426.1
NW_021683695.1	Gnomon	exon	425760	426032	.	+	.	ID=exon-XM_029180426.1-14;Dbxref=GeneID:114872810%2CGenbank:XM_029180426.1;Parent=rna-XM_029180426.1
NW_021683695.1	Gnomon	exon	424229	424393	.	+	.	ID=exon-XM_029180426.1-11;Dbxref=GeneID:114872810%2CGenbank:XM_029180426.1;Parent=rna-XM_029180426.1
NW_021683695.1	Gnomon	exon	424015	424161	.	+	.	ID=exon-XM_029180426.1-10;Dbxref=GeneID:114872810%2CGenbank:XM_029180426.1;Parent=rna-XM_029180426.1
NW_021683695.1	Gnomon	exon	822008	822258	.	-	.	ID=exon-XM_029180379.1-1;Dbxref=GeneID:114872788%2CGenbank:XM_029180379.1;Parent=rna-XM_029180379.1
NW_021683695.1	Gnomon	exon	819178	820796	.	-	.	ID=exon-XM_029180379.1-3;Dbxref=GeneID:114872788%2CGenbank:XM_029180379.1;Parent=rna-XM_029180379.1
NW_021683695.1	Gnomon	exon	820880	820969	.	-	.	ID=exon-XM_029180379.1-2;Dbxref=GeneID:114872788%2CGenbank:XM_029180379.1;Parent=rna-XM_029180379.1
NW_021683695.1	Gnomon	exon	796479	796611	.	-	.	ID=exon-XM_029180379.1-5;Dbxref=GeneID:114872788%2CGenbank:XM_029180379.1;Parent=rna-XM_029180379.1
NW_021683695.1	Gnomon	exon	805316	805469	.	-	.	ID=exon-XM_029180379.1-4;Dbxref=GeneID:114872788%2CGenbank:XM_029180379.1;Parent=rna-XM_029180379.1
NW_021683695.1	Gnomon	exon	912855	913256	.	-	.	ID=exon-XM_029180355.1-12;Dbxref=GeneID:114872770%2CGenbank:XM_029180355.1;Parent=rna-XM_029180355.1
NW_021683695.1	Gnomon	exon	913857	914806	.	-	.	ID=exon-XM_029180355.1-11;Dbxref=GeneID:114872770%2CGenbank:XM_029180355.1;Parent=rna-XM_029180355.1
NW_021683695.1	Gnomon	exon	905855	910626	.	-	.	ID=exon-XM_029180355.1-14;Dbxref=GeneID:114872770%2CGenbank:XM_029180355.1;Parent=rna-XM_029180355.1
NW_021683695.1	Gnomon	exon	912622	912768	.	-	.	ID=exon-XM_029180355.1-13;Dbxref=GeneID:114872770%2CGenbank:XM_029180355.1;Parent=rna-XM_029180355.1
NW_021683695.1	Gnomon	exon	915148	915378	.	-	.	ID=exon-XM_029180355.1-10;Dbxref=GeneID:114872770%2CGenbank:XM_029180355.1;Parent=rna-XM_029180355.1
NW_021683695.1	Gnomon	mRNA	410946	438715	.	+	.	Name=XM_029180428.1;ID=rna-XM_029180428.1;Dbxref=GeneID:114872810%2CGenbank:XM_029180428.1;Parent=gene-LOC114872810
NW_021683695.1	Gnomon	CDS	260894	261032	.	+	0	Name=XP_029036275.1;ID=cds-XP_029036275.1;Dbxref=GeneID:114872813%2CGenbank:XP_029036275.1;Parent=rna-XM_029180442.1
NW_021683695.1	Gnomon	CDS	264233	264468	.	+	0	Name=XP_029036275.1;ID=cds-XP_029036275.1;Dbxref=GeneID:114872813%2CGenbank:XP_029036275.1;Parent=rna-XM_029180442.1
NW_021683695.1	Gnomon	CDS	264929	265074	.	+	0	Name=XP_029036275.1;ID=cds-XP_029036275.1;Dbxref=GeneID:114872813%2CGenbank:XP_029036275.1;Parent=rna-XM_029180442.1
NW_021683695.1	Gnomon	CDS	275333	275663	.	+	0	Name=XP_029036275.1;ID=cds-XP_029036275.1;Dbxref=GeneID:114872813%2CGenbank:XP_029036275.1;Parent=rna-XM_029180442.1
NW_021683695.1	Gnomon	CDS	276121	276229	.	+	0	Name=XP_029036275.1;ID=cds-XP_029036275.1;Dbxref=GeneID:114872813%2CGenbank:XP_029036275.1;Parent=rna-XM_029180442.1
NW_021683695.1	Gnomon	CDS	276295	276455	.	+	0	Name=XP_029036275.1;ID=cds-XP_029036275.1;Dbxref=GeneID:114872813%2CGenbank:XP_029036275.1;Parent=rna-XM_029180442.1
NW_021683695.1	Gnomon	CDS	276520	276676	.	+	0	Name=XP_029036275.1;ID=cds-XP_029036275.1;Dbxref=GeneID:114872813%2CGenbank:XP_029036275.1;Parent=rna-XM_029180442.1
NW_021683695.1	Gnomon	CDS	276735	277228	.	+	0	Name=XP_029036275.1;ID=cds-XP_029036275.1;Dbxref=GeneID:114872813%2CGenbank:XP_029036275.1;Parent=rna-XM_029180442.1
NW_021683695.1	Gnomon	CDS	277382	277709	.	+	0	Name=XP_029036275.1;ID=cds-XP_029036275.1;Dbxref=GeneID:114872813%2CGenbank:XP_029036275.1;Parent=rna-XM_029180442.1
NW_021683695.1	Gnomon	CDS	277965	278659	.	+	0	Name=XP_029036275.1;ID=cds-XP_029036275.1;Dbxref=GeneID:114872813%2CGenbank:XP_029036275.1;Parent=rna-XM_029180442.1
NW_021683695.1	Gnomon	CDS	419576	419920	.	+	0	Name=XP_029036270.1;ID=cds-XP_029036270.1;Dbxref=GeneID:114872810%2CGenbank:XP_029036270.1;Parent=rna-XM_029180437.1
NW_021683695.1	Gnomon	CDS	421605	421952	.	+	0	Name=XP_029036270.1;ID=cds-XP_029036270.1;Dbxref=GeneID:114872810%2CGenbank:XP_029036270.1;Parent=rna-XM_029180437.1
NW_021683695.1	Gnomon	CDS	422047	422139	.	+	0	Name=XP_029036270.1;ID=cds-XP_029036270.1;Dbxref=GeneID:114872810%2CGenbank:XP_029036270.1;Parent=rna-XM_029180437.1
NW_021683695.1	Gnomon	CDS	422212	422430	.	+	0	Name=XP_029036270.1;ID=cds-XP_029036270.1;Dbxref=GeneID:114872810%2CGenbank:XP_029036270.1;Parent=rna-XM_029180437.1
NW_021683695.1	Gnomon	CDS	422519	422891	.	+	0	Name=XP_029036270.1;ID=cds-XP_029036270.1;Dbxref=GeneID:114872810%2CGenbank:XP_029036270.1;Parent=rna-XM_029180437.1
NW_021683695.1	Gnomon	CDS	422976	423190	.	+	0	Name=XP_029036270.1;ID=cds-XP_029036270.1;Dbxref=GeneID:114872810%2CGenbank:XP_029036270.1;Parent=rna-XM_029180437.1
NW_021683695.1	Gnomon	CDS	423312	423635	.	+	0	Name=XP_029036270.1;ID=cds-XP_029036270.1;Dbxref=GeneID:114872810%2CGenbank:XP_029036270.1;Parent=rna-XM_029180437.1
NW_021683695.1	Gnomon	CDS	423755	423934	.	+	0	Name=XP_029036270.1;ID=cds-XP_029036270.1;Dbxref=GeneID:114872810%2CGenbank:XP_029036270.1;Parent=rna-XM_029180437.1
NW_021683695.1	Gnomon	CDS	424015	424161	.	+	0	Name=XP_029036270.1;ID=cds-XP_029036270.1;Dbxref=GeneID:114872810%2CGenbank:XP_029036270.1;Parent=rna-XM_029180437.1
NW_021683695.1	Gnomon	CDS	424229	424393	.	+	0	Name=XP_029036270.1;ID=cds-XP_029036270.1;Dbxref=GeneID:114872810%2CGenbank:XP_029036270.1;Parent=rna-XM_029180437.1
NW_021683695.1	Gnomon	CDS	424519	424943	.	+	0	Name=XP_029036270.1;ID=cds-XP_029036270.1;Dbxref=GeneID:114872810%2CGenbank:XP_029036270.1;Parent=rna-XM_029180437.1
NW_021683695.1	Gnomon	CDS	425272	425361	.	+	0	Name=XP_029036270.1;ID=cds-XP_029036270.1;Dbxref=GeneID:114872810%2CGenbank:XP_029036270.1;Parent=rna-XM_029180437.1
NW_021683695.1	Gnomon	CDS	425760	426032	.	+	0	Name=XP_029036270.1;ID=cds-XP_029036270.1;Dbxref=GeneID:114872810%2CGenbank:XP_029036270.1;Parent=rna-XM_029180437.1
NW_021683695.1	Gnomon	CDS	426205	426370	.	+	0	Name=XP_029036270.1;ID=cds-XP_029036270.1;Dbxref=GeneID:114872810%2CGenbank:XP_029036270.1;Parent=rna-XM_029180437.1
NW_021683695.1	Gnomon	CDS	426632	426855	.	+	0	Name=XP_029036270.1;ID=cds-XP_029036270.1;Dbxref=GeneID:114872810%2CGenbank:XP_029036270.1;Parent=rna-XM_029180437.1
NW_021683695.1	Gnomon	CDS	427436	427723	.	+	0	Name=XP_029036270.1;ID=cds-XP_029036270.1;Dbxref=GeneID:114872810%2CGenbank:XP_029036270.1;Parent=rna-XM_029180437.1
NW_021683695.1	Gnomon	CDS	428726	428924	.	+	0	Name=XP_029036270.1;ID=cds-XP_029036270.1;Dbxref=GeneID:114872810%2CGenbank:XP_029036270.1;Parent=rna-XM_029180437.1
NW_021683695.1	Gnomon	mRNA	410949	438715	.	+	.	Name=XM_029180429.1;ID=rna-XM_029180429.1;Dbxref=GeneID:114872810%2CGenbank:XM_029180429.1;Parent=gene-LOC114872810
NW_021683695.1	Gnomon	exon	7409	8910	.	-	.	ID=exon-XM_029180378.1-1;Dbxref=GeneID:114872787%2CGenbank:XM_029180378.1;Parent=rna-XM_029180378.1
NW_021683695.1	Gnomon	exon	277965	281438	.	+	.	ID=exon-XM_029180450.1-9;Dbxref=GeneID:114872813%2CGenbank:XM_029180450.1;Parent=rna-XM_029180450.1
NW_021683695.1	Gnomon	exon	277382	277709	.	+	.	ID=exon-XM_029180450.1-8;Dbxref=GeneID:114872813%2CGenbank:XM_029180450.1;Parent=rna-XM_029180450.1
NW_021683695.1	Gnomon	exon	276735	277228	.	+	.	ID=exon-XM_029180450.1-7;Dbxref=GeneID:114872813%2CGenbank:XM_029180450.1;Parent=rna-XM_029180450.1
NW_021683695.1	Gnomon	exon	276520	276676	.	+	.	ID=exon-XM_029180450.1-6;Dbxref=GeneID:114872813%2CGenbank:XM_029180450.1;Parent=rna-XM_029180450.1
NW_021683695.1	Gnomon	exon	276295	276455	.	+	.	ID=exon-XM_029180450.1-5;Dbxref=GeneID:114872813%2CGenbank:XM_029180450.1;Parent=rna-XM_029180450.1
NW_021683695.1	Gnomon	exon	276121	276229	.	+	.	ID=exon-XM_029180450.1-4;Dbxref=GeneID:114872813%2CGenbank:XM_029180450.1;Parent=rna-XM_029180450.1
NW_021683695.1	Gnomon	exon	275333	275663	.	+	.	ID=exon-XM_029180450.1-3;Dbxref=GeneID:114872813%2CGenbank:XM_029180450.1;Parent=rna-XM_029180450.1
NW_021683695.1	Gnomon	exon	274347	274965	.	+	.	ID=exon-XM_029180450.1-2;Dbxref=GeneID:114872813%2CGenbank:XM_029180450.1;Parent=rna-XM_029180450.1
NW_021683695.1	Gnomon	exon	272447	273203	.	+	.	ID=exon-XM_029180450.1-1;Dbxref=GeneID:114872813%2CGenbank:XM_029180450.1;Parent=rna-XM_029180450.1
NW_021683695.1	Gnomon	exon	423312	423635	.	+	.	ID=exon-XM_029180426.1-8;Dbxref=GeneID:114872810%2CGenbank:XM_029180426.1;Parent=rna-XM_029180426.1
NW_021683695.1	Gnomon	exon	422976	423193	.	+	.	ID=exon-XM_029180426.1-7;Dbxref=GeneID:114872810%2CGenbank:XM_029180426.1;Parent=rna-XM_029180426.1
NW_021683695.1	Gnomon	exon	423755	423934	.	+	.	ID=exon-XM_029180426.1-9;Dbxref=GeneID:114872810%2CGenbank:XM_029180426.1;Parent=rna-XM_029180426.1
NW_021683695.1	Gnomon	exon	422047	422139	.	+	.	ID=exon-XM_029180426.1-4;Dbxref=GeneID:114872810%2CGenbank:XM_029180426.1;Parent=rna-XM_029180426.1
NW_021683695.1	Gnomon	exon	421605	421952	.	+	.	ID=exon-XM_029180426.1-3;Dbxref=GeneID:114872810%2CGenbank:XM_029180426.1;Parent=rna-XM_029180426.1
NW_021683695.1	Gnomon	exon	422519	422891	.	+	.	ID=exon-XM_029180426.1-6;Dbxref=GeneID:114872810%2CGenbank:XM_029180426.1;Parent=rna-XM_029180426.1
NW_021683695.1	Gnomon	exon	422212	422430	.	+	.	ID=exon-XM_029180426.1-5;Dbxref=GeneID:114872810%2CGenbank:XM_029180426.1;Parent=rna-XM_029180426.1
NW_021683695.1	Gnomon	exon	419573	419920	.	+	.	ID=exon-XM_029180426.1-2;Dbxref=GeneID:114872810%2CGenbank:XM_029180426.1;Parent=rna-XM_029180426.1
NW_021683695.1	Gnomon	exon	410948	413062	.	+	.	ID=exon-XM_029180426.1-1;Dbxref=GeneID:114872810%2CGenbank:XM_029180426.1;Parent=rna-XM_029180426.1
NW_021683695.1	Gnomon	exon	339452	339544	.	+	.	ID=exon-XR_003788819.1-7;Dbxref=GeneID:114872817%2CGenbank:XR_003788819.1;Parent=rna-XR_003788819.1
NW_021683695.1	Gnomon	exon	338820	339087	.	+	.	ID=exon-XR_003788819.1-6;Dbxref=GeneID:114872817%2CGenbank:XR_003788819.1;Parent=rna-XR_003788819.1
NW_021683695.1	Gnomon	exon	338290	338400	.	+	.	ID=exon-XR_003788819.1-5;Dbxref=GeneID:114872817%2CGenbank:XR_003788819.1;Parent=rna-XR_003788819.1
NW_021683695.1	Gnomon	exon	337969	338180	.	+	.	ID=exon-XR_003788819.1-4;Dbxref=GeneID:114872817%2CGenbank:XR_003788819.1;Parent=rna-XR_003788819.1
NW_021683695.1	Gnomon	exon	335550	335652	.	+	.	ID=exon-XR_003788819.1-3;Dbxref=GeneID:114872817%2CGenbank:XR_003788819.1;Parent=rna-XR_003788819.1
NW_021683695.1	Gnomon	exon	332953	333167	.	+	.	ID=exon-XR_003788819.1-2;Dbxref=GeneID:114872817%2CGenbank:XR_003788819.1;Parent=rna-XR_003788819.1
NW_021683695.1	Gnomon	exon	332022	332882	.	+	.	ID=exon-XR_003788819.1-1;Dbxref=GeneID:114872817%2CGenbank:XR_003788819.1;Parent=rna-XR_003788819.1
NW_021683695.1	Gnomon	exon	138294	138419	.	-	.	ID=exon-XR_003788820.1-3;Dbxref=GeneID:114872833%2CGenbank:XR_003788820.1;Parent=rna-XR_003788820.1
NW_021683695.1	Gnomon	exon	138554	138708	.	-	.	ID=exon-XR_003788820.1-2;Dbxref=GeneID:114872833%2CGenbank:XR_003788820.1;Parent=rna-XR_003788820.1
NW_021683695.1	Gnomon	exon	139001	139114	.	-	.	ID=exon-XR_003788820.1-1;Dbxref=GeneID:114872833%2CGenbank:XR_003788820.1;Parent=rna-XR_003788820.1
NW_021683695.1	Gnomon	CDS	443651	443852	.	-	0	Name=XP_029036272.1;ID=cds-XP_029036272.1;Dbxref=GeneID:114872811%2CGenbank:XP_029036272.1;Parent=rna-XM_029180439.1
NW_021683695.1	Gnomon	CDS	443153	443538	.	-	0	Name=XP_029036272.1;ID=cds-XP_029036272.1;Dbxref=GeneID:114872811%2CGenbank:XP_029036272.1;Parent=rna-XM_029180439.1
NW_021683695.1	Gnomon	CDS	442906	443086	.	-	0	Name=XP_029036272.1;ID=cds-XP_029036272.1;Dbxref=GeneID:114872811%2CGenbank:XP_029036272.1;Parent=rna-XM_029180439.1
NW_021683695.1	Gnomon	CDS	442646	442830	.	-	0	Name=XP_029036272.1;ID=cds-XP_029036272.1;Dbxref=GeneID:114872811%2CGenbank:XP_029036272.1;Parent=rna-XM_029180439.1
NW_021683695.1	Gnomon	CDS	419576	419920	.	+	0	Name=XP_029036271.1;ID=cds-XP_029036271.1;Dbxref=GeneID:114872810%2CGenbank:XP_029036271.1;Parent=rna-XM_029180438.1
NW_021683695.1	Gnomon	CDS	421605	421952	.	+	0	Name=XP_029036271.1;ID=cds-XP_029036271.1;Dbxref=GeneID:114872810%2CGenbank:XP_029036271.1;Parent=rna-XM_029180438.1
NW_021683695.1	Gnomon	CDS	422047	422139	.	+	0	Name=XP_029036271.1;ID=cds-XP_029036271.1;Dbxref=GeneID:114872810%2CGenbank:XP_029036271.1;Parent=rna-XM_029180438.1
NW_021683695.1	Gnomon	CDS	422212	422430	.	+	0	Name=XP_029036271.1;ID=cds-XP_029036271.1;Dbxref=GeneID:114872810%2CGenbank:XP_029036271.1;Parent=rna-XM_029180438.1
NW_021683695.1	Gnomon	CDS	422519	422891	.	+	0	Name=XP_029036271.1;ID=cds-XP_029036271.1;Dbxref=GeneID:114872810%2CGenbank:XP_029036271.1;Parent=rna-XM_029180438.1
NW_021683695.1	Gnomon	CDS	422976	423190	.	+	0	Name=XP_029036271.1;ID=cds-XP_029036271.1;Dbxref=GeneID:114872810%2CGenbank:XP_029036271.1;Parent=rna-XM_029180438.1
NW_021683695.1	Gnomon	CDS	423312	423635	.	+	0	Name=XP_029036271.1;ID=cds-XP_029036271.1;Dbxref=GeneID:114872810%2CGenbank:XP_029036271.1;Parent=rna-XM_029180438.1
NW_021683695.1	Gnomon	CDS	423755	423934	.	+	0	Name=XP_029036271.1;ID=cds-XP_029036271.1;Dbxref=GeneID:114872810%2CGenbank:XP_029036271.1;Parent=rna-XM_029180438.1
NW_021683695.1	Gnomon	CDS	424015	424161	.	+	0	Name=XP_029036271.1;ID=cds-XP_029036271.1;Dbxref=GeneID:114872810%2CGenbank:XP_029036271.1;Parent=rna-XM_029180438.1
NW_021683695.1	Gnomon	CDS	424229	424393	.	+	0	Name=XP_029036271.1;ID=cds-XP_029036271.1;Dbxref=GeneID:114872810%2CGenbank:XP_029036271.1;Parent=rna-XM_029180438.1
NW_021683695.1	Gnomon	CDS	424519	424943	.	+	0	Name=XP_029036271.1;ID=cds-XP_029036271.1;Dbxref=GeneID:114872810%2CGenbank:XP_029036271.1;Parent=rna-XM_029180438.1
NW_021683695.1	Gnomon	CDS	425760	426032	.	+	0	Name=XP_029036271.1;ID=cds-XP_029036271.1;Dbxref=GeneID:114872810%2CGenbank:XP_029036271.1;Parent=rna-XM_029180438.1
NW_021683695.1	Gnomon	CDS	426205	426370	.	+	0	Name=XP_029036271.1;ID=cds-XP_029036271.1;Dbxref=GeneID:114872810%2CGenbank:XP_029036271.1;Parent=rna-XM_029180438.1
NW_021683695.1	Gnomon	CDS	426632	426855	.	+	0	Name=XP_029036271.1;ID=cds-XP_029036271.1;Dbxref=GeneID:114872810%2CGenbank:XP_029036271.1;Parent=rna-XM_029180438.1
NW_021683695.1	Gnomon	CDS	427436	427723	.	+	0	Name=XP_029036271.1;ID=cds-XP_029036271.1;Dbxref=GeneID:114872810%2CGenbank:XP_029036271.1;Parent=rna-XM_029180438.1
NW_021683695.1	Gnomon	CDS	428726	428924	.	+	0	Name=XP_029036271.1;ID=cds-XP_029036271.1;Dbxref=GeneID:114872810%2CGenbank:XP_029036271.1;Parent=rna-XM_029180438.1
NW_021683695.1	Gnomon	exon	915456	915807	.	-	.	ID=exon-XM_029180355.1-9;Dbxref=GeneID:114872770%2CGenbank:XM_029180355.1;Parent=rna-XM_029180355.1
NW_021683695.1	Gnomon	exon	917532	917735	.	-	.	ID=exon-XM_029180355.1-8;Dbxref=GeneID:114872770%2CGenbank:XM_029180355.1;Parent=rna-XM_029180355.1
NW_021683695.1	Gnomon	exon	919797	920220	.	-	.	ID=exon-XM_029180355.1-7;Dbxref=GeneID:114872770%2CGenbank:XM_029180355.1;Parent=rna-XM_029180355.1
NW_021683695.1	Gnomon	exon	921179	921592	.	-	.	ID=exon-XM_029180355.1-6;Dbxref=GeneID:114872770%2CGenbank:XM_029180355.1;Parent=rna-XM_029180355.1
NW_021683695.1	Gnomon	exon	922685	922933	.	-	.	ID=exon-XM_029180355.1-5;Dbxref=GeneID:114872770%2CGenbank:XM_029180355.1;Parent=rna-XM_029180355.1
NW_021683695.1	Gnomon	exon	923615	923808	.	-	.	ID=exon-XM_029180355.1-4;Dbxref=GeneID:114872770%2CGenbank:XM_029180355.1;Parent=rna-XM_029180355.1
NW_021683695.1	Gnomon	exon	924365	924449	.	-	.	ID=exon-XM_029180355.1-3;Dbxref=GeneID:114872770%2CGenbank:XM_029180355.1;Parent=rna-XM_029180355.1
NW_021683695.1	Gnomon	exon	924899	924968	.	-	.	ID=exon-XM_029180355.1-2;Dbxref=GeneID:114872770%2CGenbank:XM_029180355.1;Parent=rna-XM_029180355.1
[truncated: 627 more rows]
