# Supplementary material for: Prevalent bee venom genes evolved before the aculeate stinger and eusociality
Source: BMC Biol. 2023 Oct 23;21:229. doi: 10.1186/s12915-023-01656-5 (PMC10591384; doi:10.1186/s12915-023-01656-5)
Supplement: Supplementary file 42 — Additional file 42. Gff files of all toxin gene annotations. [file 12915_2023_1656_MOESM42_ESM.zip › AdditionalFile9_ToxinGeneAnnotations/NIJG01000123.1._DPP4.gff_modified_Koludarov_et_al_2021.gff3]

##gff-version 3
##source-version geneious 2020.2.2
##sequence-region	NIJG01000123.1	1	10108120
NIJG01000123.1	funannotate	CDS	4188069	4188668	.	-	0	ID=EuglossaDilemma_009409-T1.cds;Parent=EuglossaDilemma_009409-T1
NIJG01000123.1	funannotate	five_prime_UTR	1980319	1980544	.	-	.	ID=EuglossaDilemma_009225-T1.utr5p1;Parent=EuglossaDilemma_009225-T1
NIJG01000123.1	funannotate	mRNA	6179665	6181115	.	-	.	ID=EuglossaDilemma_009539-T1;Ontology_term=GO:0003676;Dbxref=InterPro:IPR012677%2CInterPro:IPR000504%2CInterPro:IPR035979%2CPFAM:PF00076;Parent=EuglossaDilemma_009539
NIJG01000123.1	funannotate	CDS	3710048	3710132	.	-	0	ID=EuglossaDilemma_009384-T1.cds;Parent=EuglossaDilemma_009384-T1
NIJG01000123.1	funannotate	CDS	3709465	3709623	.	-	0	ID=EuglossaDilemma_009384-T1.cds;Parent=EuglossaDilemma_009384-T1
NIJG01000123.1	funannotate	CDS	3709262	3709378	.	-	0	ID=EuglossaDilemma_009384-T1.cds;Parent=EuglossaDilemma_009384-T1
NIJG01000123.1	funannotate	CDS	3709138	3709178	.	-	0	ID=EuglossaDilemma_009384-T1.cds;Parent=EuglossaDilemma_009384-T1
NIJG01000123.1	funannotate	CDS	3708978	3709042	.	-	0	ID=EuglossaDilemma_009384-T1.cds;Parent=EuglossaDilemma_009384-T1
NIJG01000123.1	funannotate	CDS	3708686	3708909	.	-	0	ID=EuglossaDilemma_009384-T1.cds;Parent=EuglossaDilemma_009384-T1
NIJG01000123.1	funannotate	CDS	3708480	3708608	.	-	0	ID=EuglossaDilemma_009384-T1.cds;Parent=EuglossaDilemma_009384-T1
NIJG01000123.1	funannotate	CDS	3707065	3707402	.	-	0	ID=EuglossaDilemma_009384-T1.cds;Parent=EuglossaDilemma_009384-T1
NIJG01000123.1	funannotate	exon	4716159	4716308	.	+	.	ID=EuglossaDilemma_009458-T1.exon2;Parent=EuglossaDilemma_009458-T1
NIJG01000123.1	funannotate	exon	4714027	4714212	.	+	.	ID=EuglossaDilemma_009458-T1.exon1;Parent=EuglossaDilemma_009458-T1
NIJG01000123.1	funannotate	CDS	738219	738260	.	-	0	ID=EuglossaDilemma_009060-T1.cds;Parent=EuglossaDilemma_009060-T1
NIJG01000123.1	funannotate	CDS	737144	737741	.	-	0	ID=EuglossaDilemma_009060-T1.cds;Parent=EuglossaDilemma_009060-T1
NIJG01000123.1	funannotate	CDS	736426	736744	.	-	0	ID=EuglossaDilemma_009060-T1.cds;Parent=EuglossaDilemma_009060-T1
NIJG01000123.1	funannotate	CDS	736105	736348	.	-	0	ID=EuglossaDilemma_009060-T1.cds;Parent=EuglossaDilemma_009060-T1
NIJG01000123.1	funannotate	CDS	734512	734541	.	-	0	ID=EuglossaDilemma_009060-T1.cds;Parent=EuglossaDilemma_009060-T1
NIJG01000123.1	funannotate	CDS	9038799	9039035	.	+	0	ID=EuglossaDilemma_009637-T1.cds;Parent=EuglossaDilemma_009637-T1
NIJG01000123.1	funannotate	CDS	9039144	9039251	.	+	0	ID=EuglossaDilemma_009637-T1.cds;Parent=EuglossaDilemma_009637-T1
NIJG01000123.1	funannotate	CDS	9039325	9039546	.	+	0	ID=EuglossaDilemma_009637-T1.cds;Parent=EuglossaDilemma_009637-T1
NIJG01000123.1	funannotate	CDS	9039610	9039720	.	+	0	ID=EuglossaDilemma_009637-T1.cds;Parent=EuglossaDilemma_009637-T1
NIJG01000123.1	funannotate	mRNA	4225275	4227390	.	+	.	ID=EuglossaDilemma_009413-T1;Ontology_term=GO:0006659;Dbxref=InterPro:IPR004277%2CPFAM:PF03034;Parent=EuglossaDilemma_009413
NIJG01000123.1	funannotate	mRNA	9489534	9494091	.	+	.	ID=EuglossaDilemma_009666-T1;Ontology_term=GO:0019991;Dbxref=InterPro:IPR038976;Parent=EuglossaDilemma_009666
NIJG01000123.1	funannotate	mRNA	6123277	6124126	.	-	.	ID=EuglossaDilemma_009527-T1;Ontology_term=GO:0006897%2CGO:0016020;Dbxref=PFAM:PF07933%2CInterPro:IPR011993%2CInterPro:IPR012466;Parent=EuglossaDilemma_009527
NIJG01000123.1	funannotate	mRNA	6390089	6390292	.	+	.	ID=EuglossaDilemma_009552-T1;Parent=EuglossaDilemma_009552
NIJG01000123.1	funannotate	CDS	184267	184311	.	+	0	ID=EuglossaDilemma_008981-T1.cds;Parent=EuglossaDilemma_008981-T1
NIJG01000123.1	funannotate	CDS	184652	185347	.	+	0	ID=EuglossaDilemma_008981-T1.cds;Parent=EuglossaDilemma_008981-T1
NIJG01000123.1	funannotate	exon	2088371	2088376	.	+	.	ID=EuglossaDilemma_009240-T1.exon4;Parent=EuglossaDilemma_009240-T1
NIJG01000123.1	funannotate	exon	2088123	2088293	.	+	.	ID=EuglossaDilemma_009240-T1.exon3;Parent=EuglossaDilemma_009240-T1
NIJG01000123.1	funannotate	exon	9039897	9041030	.	-	.	ID=EuglossaDilemma_009638-T1.exon1;Parent=EuglossaDilemma_009638-T1
NIJG01000123.1	funannotate	exon	2087928	2088041	.	+	.	ID=EuglossaDilemma_009240-T1.exon2;Parent=EuglossaDilemma_009240-T1
NIJG01000123.1	funannotate	exon	2087668	2087670	.	+	.	ID=EuglossaDilemma_009240-T1.exon1;Parent=EuglossaDilemma_009240-T1
NIJG01000123.1	funannotate	CDS	6244546	6244863	.	+	0	ID=EuglossaDilemma_009541-T1.cds;Parent=EuglossaDilemma_009541-T1
NIJG01000123.1	funannotate	five_prime_UTR	1931663	1932246	.	-	.	ID=EuglossaDilemma_009216-T1.utr5p1;Parent=EuglossaDilemma_009216-T1
NIJG01000123.1	funannotate	exon	4260419	4260772	.	+	.	ID=EuglossaDilemma_009420-T1.exon1;Parent=EuglossaDilemma_009420-T1
NIJG01000123.1	funannotate	exon	515066	515503	.	-	.	ID=EuglossaDilemma_009023-T1.exon1;Parent=EuglossaDilemma_009023-T1
NIJG01000123.1	funannotate	exon	999631	999743	.	+	.	ID=EuglossaDilemma_009095-T1.exon10;Parent=EuglossaDilemma_009095-T1
NIJG01000123.1	funannotate	exon	1000904	1001105	.	+	.	ID=EuglossaDilemma_009095-T1.exon14;Parent=EuglossaDilemma_009095-T1
NIJG01000123.1	funannotate	exon	1000668	1000811	.	+	.	ID=EuglossaDilemma_009095-T1.exon13;Parent=EuglossaDilemma_009095-T1
NIJG01000123.1	funannotate	exon	1000370	1000586	.	+	.	ID=EuglossaDilemma_009095-T1.exon12;Parent=EuglossaDilemma_009095-T1
NIJG01000123.1	funannotate	exon	999834	999940	.	+	.	ID=EuglossaDilemma_009095-T1.exon11;Parent=EuglossaDilemma_009095-T1
NIJG01000123.1	funannotate	CDS	2899651	2899849	.	-	0	ID=EuglossaDilemma_009313-T1.cds;Parent=EuglossaDilemma_009313-T1
NIJG01000123.1	funannotate	CDS	2899349	2899563	.	-	0	ID=EuglossaDilemma_009313-T1.cds;Parent=EuglossaDilemma_009313-T1
NIJG01000123.1	funannotate	mRNA	9281656	9284776	.	+	.	ID=EuglossaDilemma_009654-T1;Ontology_term=GO:0047464%2CGO:0015012;Dbxref=InterPro:IPR039721%2CPFAM:PF06662%2CInterPro:IPR010598;Parent=EuglossaDilemma_009654
NIJG01000123.1	funannotate	exon	51643	51720	.	+	.	ID=EuglossaDilemma_008957-T1.exon4;Parent=EuglossaDilemma_008957-T1
NIJG01000123.1	funannotate	exon	53351	53379	.	+	.	ID=EuglossaDilemma_008957-T1.exon5;Parent=EuglossaDilemma_008957-T1
NIJG01000123.1	funannotate	exon	50922	51096	.	+	.	ID=EuglossaDilemma_008957-T1.exon2;Parent=EuglossaDilemma_008957-T1
NIJG01000123.1	funannotate	exon	1001950	1002172	.	+	.	ID=EuglossaDilemma_009095-T1.exon18;Parent=EuglossaDilemma_009095-T1
NIJG01000123.1	funannotate	exon	51184	51535	.	+	.	ID=EuglossaDilemma_008957-T1.exon3;Parent=EuglossaDilemma_008957-T1
NIJG01000123.1	funannotate	exon	1001672	1001866	.	+	.	ID=EuglossaDilemma_009095-T1.exon17;Parent=EuglossaDilemma_009095-T1
NIJG01000123.1	funannotate	mRNA	4419206	4421101	.	+	.	ID=EuglossaDilemma_009425-T1;Dbxref=PFAM:PF00096%2CInterPro:IPR036236%2CInterPro:IPR013087%2CPFAM:PF13894;Parent=EuglossaDilemma_009425
NIJG01000123.1	funannotate	exon	1001404	1001599	.	+	.	ID=EuglossaDilemma_009095-T1.exon16;Parent=EuglossaDilemma_009095-T1
NIJG01000123.1	funannotate	exon	49505	49599	.	+	.	ID=EuglossaDilemma_008957-T1.exon1;Parent=EuglossaDilemma_008957-T1
NIJG01000123.1	funannotate	exon	1001175	1001334	.	+	.	ID=EuglossaDilemma_009095-T1.exon15;Parent=EuglossaDilemma_009095-T1
NIJG01000123.1	funannotate	exon	1002269	1002402	.	+	.	ID=EuglossaDilemma_009095-T1.exon19;Parent=EuglossaDilemma_009095-T1
NIJG01000123.1	funannotate	mRNA	4572624	4572989	.	+	.	ID=EuglossaDilemma_009449-T1;Parent=EuglossaDilemma_009449
NIJG01000123.1	funannotate	mRNA	8961231	8968318	.	+	.	ID=EuglossaDilemma_009630-T1;Ontology_term=GO:0055085%2CGO:0022857;Dbxref=PFAM:PF07690%2CInterPro:IPR020846%2CInterPro:IPR011701%2CInterPro:IPR036259;Parent=EuglossaDilemma_009630
NIJG01000123.1	funannotate	CDS	7072266	7072547	.	-	0	ID=EuglossaDilemma_009590-T1.cds;Parent=EuglossaDilemma_009590-T1
NIJG01000123.1	funannotate	CDS	7071904	7072080	.	-	0	ID=EuglossaDilemma_009590-T1.cds;Parent=EuglossaDilemma_009590-T1
NIJG01000123.1	funannotate	mRNA	6843393	6846154	.	-	.	ID=EuglossaDilemma_009564-T1;Parent=EuglossaDilemma_009564
NIJG01000123.1	funannotate	mRNA	2965484	2968244	.	+	.	ID=EuglossaDilemma_009323-T1;Ontology_term=GO:0005515;Dbxref=PFAM:PF13855%2CInterPro:IPR032675%2CInterPro:IPR001611;Parent=EuglossaDilemma_009323
NIJG01000123.1	funannotate	CDS	1069269	1069342	.	-	0	ID=EuglossaDilemma_009107-T1.cds;Parent=EuglossaDilemma_009107-T1
NIJG01000123.1	funannotate	CDS	1068364	1068474	.	-	0	ID=EuglossaDilemma_009107-T1.cds;Parent=EuglossaDilemma_009107-T1
NIJG01000123.1	funannotate	CDS	1068142	1068276	.	-	0	ID=EuglossaDilemma_009107-T1.cds;Parent=EuglossaDilemma_009107-T1
NIJG01000123.1	funannotate	CDS	1067621	1067825	.	-	0	ID=EuglossaDilemma_009107-T1.cds;Parent=EuglossaDilemma_009107-T1
NIJG01000123.1	funannotate	CDS	1067151	1067373	.	-	0	ID=EuglossaDilemma_009107-T1.cds;Parent=EuglossaDilemma_009107-T1
NIJG01000123.1	funannotate	CDS	1066402	1067058	.	-	0	ID=EuglossaDilemma_009107-T1.cds;Parent=EuglossaDilemma_009107-T1
NIJG01000123.1	funannotate	CDS	1065829	1066334	.	-	0	ID=EuglossaDilemma_009107-T1.cds;Parent=EuglossaDilemma_009107-T1
NIJG01000123.1	funannotate	CDS	1065445	1065726	.	-	0	ID=EuglossaDilemma_009107-T1.cds;Parent=EuglossaDilemma_009107-T1
NIJG01000123.1	funannotate	CDS	1065141	1065370	.	-	0	ID=EuglossaDilemma_009107-T1.cds;Parent=EuglossaDilemma_009107-T1
NIJG01000123.1	funannotate	CDS	1064572	1065071	.	-	0	ID=EuglossaDilemma_009107-T1.cds;Parent=EuglossaDilemma_009107-T1
NIJG01000123.1	funannotate	CDS	1064175	1064405	.	-	0	ID=EuglossaDilemma_009107-T1.cds;Parent=EuglossaDilemma_009107-T1
NIJG01000123.1	funannotate	CDS	1063760	1064094	.	-	0	ID=EuglossaDilemma_009107-T1.cds;Parent=EuglossaDilemma_009107-T1
NIJG01000123.1	funannotate	CDS	1063442	1063687	.	-	0	ID=EuglossaDilemma_009107-T1.cds;Parent=EuglossaDilemma_009107-T1
NIJG01000123.1	funannotate	CDS	1063063	1063365	.	-	0	ID=EuglossaDilemma_009107-T1.cds;Parent=EuglossaDilemma_009107-T1
NIJG01000123.1	funannotate	CDS	1062811	1062951	.	-	0	ID=EuglossaDilemma_009107-T1.cds;Parent=EuglossaDilemma_009107-T1
NIJG01000123.1	funannotate	mRNA	8932623	8935217	.	-	.	ID=EuglossaDilemma_009629-T1;Parent=EuglossaDilemma_009629
NIJG01000123.1	funannotate	mRNA	4597155	4597460	.	-	.	ID=EuglossaDilemma_009450-T1;Parent=EuglossaDilemma_009450
NIJG01000123.1	funannotate	CDS	4714027	4714212	.	+	0	ID=EuglossaDilemma_009458-T1.cds;Parent=EuglossaDilemma_009458-T1
NIJG01000123.1	funannotate	CDS	4716159	4716308	.	+	0	ID=EuglossaDilemma_009458-T1.cds;Parent=EuglossaDilemma_009458-T1
NIJG01000123.1	funannotate	CDS	447671	447724	.	-	0	ID=EuglossaDilemma_009011-T1.cds;Parent=EuglossaDilemma_009011-T1
NIJG01000123.1	funannotate	CDS	447235	447431	.	-	0	ID=EuglossaDilemma_009011-T1.cds;Parent=EuglossaDilemma_009011-T1
NIJG01000123.1	funannotate	CDS	446917	447150	.	-	0	ID=EuglossaDilemma_009011-T1.cds;Parent=EuglossaDilemma_009011-T1
NIJG01000123.1	funannotate	CDS	446540	446826	.	-	0	ID=EuglossaDilemma_009011-T1.cds;Parent=EuglossaDilemma_009011-T1
NIJG01000123.1	funannotate	CDS	446242	446471	.	-	0	ID=EuglossaDilemma_009011-T1.cds;Parent=EuglossaDilemma_009011-T1
NIJG01000123.1	funannotate	CDS	445985	446170	.	-	0	ID=EuglossaDilemma_009011-T1.cds;Parent=EuglossaDilemma_009011-T1
NIJG01000123.1	funannotate	CDS	445408	445850	.	-	0	ID=EuglossaDilemma_009011-T1.cds;Parent=EuglossaDilemma_009011-T1
NIJG01000123.1	funannotate	CDS	445057	445329	.	-	0	ID=EuglossaDilemma_009011-T1.cds;Parent=EuglossaDilemma_009011-T1
NIJG01000123.1	funannotate	CDS	444813	444996	.	-	0	ID=EuglossaDilemma_009011-T1.cds;Parent=EuglossaDilemma_009011-T1
NIJG01000123.1	funannotate	CDS	444302	444543	.	-	0	ID=EuglossaDilemma_009011-T1.cds;Parent=EuglossaDilemma_009011-T1
NIJG01000123.1	funannotate	CDS	444059	444237	.	-	0	ID=EuglossaDilemma_009011-T1.cds;Parent=EuglossaDilemma_009011-T1
NIJG01000123.1	funannotate	CDS	443811	443971	.	-	0	ID=EuglossaDilemma_009011-T1.cds;Parent=EuglossaDilemma_009011-T1
NIJG01000123.1	funannotate	CDS	443606	443741	.	-	0	ID=EuglossaDilemma_009011-T1.cds;Parent=EuglossaDilemma_009011-T1
NIJG01000123.1	funannotate	CDS	443144	443508	.	-	0	ID=EuglossaDilemma_009011-T1.cds;Parent=EuglossaDilemma_009011-T1
NIJG01000123.1	funannotate	CDS	442944	443045	.	-	0	ID=EuglossaDilemma_009011-T1.cds;Parent=EuglossaDilemma_009011-T1
NIJG01000123.1	funannotate	mRNA	5998721	5998922	.	+	.	ID=EuglossaDilemma_009515-T1;Parent=EuglossaDilemma_009515
NIJG01000123.1	funannotate	exon	738219	738260	.	-	.	ID=EuglossaDilemma_009060-T1.exon1;Parent=EuglossaDilemma_009060-T1
NIJG01000123.1	funannotate	mRNA	4481554	4482793	.	+	.	ID=EuglossaDilemma_009437-T1;Ontology_term=GO:0005839%2CGO:0051603%2CGO:0004298;Dbxref=PFAM:PF00227%2CInterPro:IPR016050%2CPFAM:PF12465%2CInterPro:IPR023333%2CInterPro:IPR024689%2CInterPro:IPR035216%2CInterPro:IPR000243%2CInterPro:IPR029055%2CInterPro:IPR001353;Parent=EuglossaDilemma_009437
NIJG01000123.1	funannotate	exon	7597711	7598076	.	+	.	ID=EuglossaDilemma_009600-T1.exon1;Parent=EuglossaDilemma_009600-T1
NIJG01000123.1	funannotate	exon	736426	736744	.	-	.	ID=EuglossaDilemma_009060-T1.exon3;Parent=EuglossaDilemma_009060-T1
NIJG01000123.1	funannotate	exon	737144	737741	.	-	.	ID=EuglossaDilemma_009060-T1.exon2;Parent=EuglossaDilemma_009060-T1
NIJG01000123.1	funannotate	exon	734512	734541	.	-	.	ID=EuglossaDilemma_009060-T1.exon5;Parent=EuglossaDilemma_009060-T1
NIJG01000123.1	funannotate	exon	736105	736348	.	-	.	ID=EuglossaDilemma_009060-T1.exon4;Parent=EuglossaDilemma_009060-T1
NIJG01000123.1	funannotate	mRNA	2894618	2895311	.	+	.	ID=EuglossaDilemma_009311-T1;Parent=EuglossaDilemma_009311
NIJG01000123.1	funannotate	exon	1844276	1844383	.	-	.	ID=EuglossaDilemma_009203-T1.exon2;Parent=EuglossaDilemma_009203-T1
NIJG01000123.1	funannotate	exon	1846817	1846870	.	-	.	ID=EuglossaDilemma_009203-T1.exon1;Parent=EuglossaDilemma_009203-T1
NIJG01000123.1	funannotate	exon	1842537	1843371	.	-	.	ID=EuglossaDilemma_009203-T1.exon4;Parent=EuglossaDilemma_009203-T1
NIJG01000123.1	funannotate	exon	1843462	1843536	.	-	.	ID=EuglossaDilemma_009203-T1.exon3;Parent=EuglossaDilemma_009203-T1
NIJG01000123.1	funannotate	exon	3563677	3563769	.	+	.	ID=EuglossaDilemma_009368-T1.exon1;Parent=EuglossaDilemma_009368-T1
NIJG01000123.1	funannotate	CDS	1189244	1190083	.	+	0	ID=EuglossaDilemma_009134-T1.cds;Parent=EuglossaDilemma_009134-T1
NIJG01000123.1	funannotate	CDS	1190285	1190407	.	+	0	ID=EuglossaDilemma_009134-T1.cds;Parent=EuglossaDilemma_009134-T1
NIJG01000123.1	funannotate	CDS	1190483	1190689	.	+	0	ID=EuglossaDilemma_009134-T1.cds;Parent=EuglossaDilemma_009134-T1
NIJG01000123.1	funannotate	CDS	1191003	1191062	.	+	0	ID=EuglossaDilemma_009134-T1.cds;Parent=EuglossaDilemma_009134-T1
NIJG01000123.1	funannotate	CDS	1194399	1194531	.	+	0	ID=EuglossaDilemma_009134-T1.cds;Parent=EuglossaDilemma_009134-T1
NIJG01000123.1	funannotate	CDS	1194620	1194715	.	+	0	ID=EuglossaDilemma_009134-T1.cds;Parent=EuglossaDilemma_009134-T1
NIJG01000123.1	funannotate	CDS	1194776	1195101	.	+	0	ID=EuglossaDilemma_009134-T1.cds;Parent=EuglossaDilemma_009134-T1
NIJG01000123.1	funannotate	CDS	1195179	1195572	.	+	0	ID=EuglossaDilemma_009134-T1.cds;Parent=EuglossaDilemma_009134-T1
NIJG01000123.1	funannotate	CDS	1195645	1195770	.	+	0	ID=EuglossaDilemma_009134-T1.cds;Parent=EuglossaDilemma_009134-T1
NIJG01000123.1	funannotate	CDS	1195851	1196032	.	+	0	ID=EuglossaDilemma_009134-T1.cds;Parent=EuglossaDilemma_009134-T1
NIJG01000123.1	funannotate	CDS	1196228	1196269	.	+	0	ID=EuglossaDilemma_009134-T1.cds;Parent=EuglossaDilemma_009134-T1
NIJG01000123.1	funannotate	CDS	1196976	1197164	.	+	0	ID=EuglossaDilemma_009134-T1.cds;Parent=EuglossaDilemma_009134-T1
NIJG01000123.1	funannotate	CDS	1197941	1198160	.	+	0	ID=EuglossaDilemma_009134-T1.cds;Parent=EuglossaDilemma_009134-T1
NIJG01000123.1	funannotate	CDS	1198243	1198419	.	+	0	ID=EuglossaDilemma_009134-T1.cds;Parent=EuglossaDilemma_009134-T1
NIJG01000123.1	funannotate	CDS	1198863	1199022	.	+	0	ID=EuglossaDilemma_009134-T1.cds;Parent=EuglossaDilemma_009134-T1
NIJG01000123.1	funannotate	CDS	1199095	1199353	.	+	0	ID=EuglossaDilemma_009134-T1.cds;Parent=EuglossaDilemma_009134-T1
NIJG01000123.1	funannotate	CDS	1199472	1199637	.	+	0	ID=EuglossaDilemma_009134-T1.cds;Parent=EuglossaDilemma_009134-T1
NIJG01000123.1	funannotate	CDS	1199723	1200024	.	+	0	ID=EuglossaDilemma_009134-T1.cds;Parent=EuglossaDilemma_009134-T1
NIJG01000123.1	funannotate	CDS	1200200	1200439	.	+	0	ID=EuglossaDilemma_009134-T1.cds;Parent=EuglossaDilemma_009134-T1
NIJG01000123.1	funannotate	CDS	1200525	1202483	.	+	0	ID=EuglossaDilemma_009134-T1.cds;Parent=EuglossaDilemma_009134-T1
NIJG01000123.1	funannotate	exon	3731498	3731520	.	-	.	ID=EuglossaDilemma_009387-T1.exon2;Parent=EuglossaDilemma_009387-T1
NIJG01000123.1	funannotate	exon	3730301	3730438	.	-	.	ID=EuglossaDilemma_009387-T1.exon3;Parent=EuglossaDilemma_009387-T1
NIJG01000123.1	funannotate	exon	8874248	8874486	.	+	.	ID=EuglossaDilemma_009625-T1.exon11;Parent=EuglossaDilemma_009625-T1
NIJG01000123.1	funannotate	exon	8873303	8873443	.	+	.	ID=EuglossaDilemma_009625-T1.exon10;Parent=EuglossaDilemma_009625-T1
NIJG01000123.1	funannotate	mRNA	9050066	9051480	.	-	.	ID=EuglossaDilemma_009642-T1;Ontology_term=GO:0016021;Dbxref=InterPro:IPR017452;Parent=EuglossaDilemma_009642
NIJG01000123.1	funannotate	mRNA	5584463	5586926	.	-	.	ID=EuglossaDilemma_009503-T1;Ontology_term=GO:0004518%2CGO:0003677;Dbxref=InterPro:IPR027421%2CPFAM:PF02732%2CInterPro:IPR011335%2CInterPro:IPR006166%2CInterPro:IPR036388;Parent=EuglossaDilemma_009503
NIJG01000123.1	funannotate	mRNA	6915744	6926246	.	+	.	ID=EuglossaDilemma_009576-T1;Parent=EuglossaDilemma_009576
NIJG01000123.1	funannotate	CDS	1718920	1718953	.	+	0	ID=EuglossaDilemma_009178-T1.cds;Parent=EuglossaDilemma_009178-T1
NIJG01000123.1	funannotate	CDS	1719139	1719350	.	+	0	ID=EuglossaDilemma_009178-T1.cds;Parent=EuglossaDilemma_009178-T1
NIJG01000123.1	funannotate	CDS	1719432	1719542	.	+	0	ID=EuglossaDilemma_009178-T1.cds;Parent=EuglossaDilemma_009178-T1
NIJG01000123.1	funannotate	CDS	1719617	1719937	.	+	0	ID=EuglossaDilemma_009178-T1.cds;Parent=EuglossaDilemma_009178-T1
NIJG01000123.1	funannotate	CDS	1720006	1720197	.	+	0	ID=EuglossaDilemma_009178-T1.cds;Parent=EuglossaDilemma_009178-T1
NIJG01000123.1	funannotate	CDS	1720275	1720372	.	+	0	ID=EuglossaDilemma_009178-T1.cds;Parent=EuglossaDilemma_009178-T1
NIJG01000123.1	funannotate	CDS	1720453	1720856	.	+	0	ID=EuglossaDilemma_009178-T1.cds;Parent=EuglossaDilemma_009178-T1
NIJG01000123.1	funannotate	CDS	1720920	1721188	.	+	0	ID=EuglossaDilemma_009178-T1.cds;Parent=EuglossaDilemma_009178-T1
NIJG01000123.1	funannotate	CDS	1721261	1721425	.	+	0	ID=EuglossaDilemma_009178-T1.cds;Parent=EuglossaDilemma_009178-T1
NIJG01000123.1	funannotate	CDS	1721493	1721679	.	+	0	ID=EuglossaDilemma_009178-T1.cds;Parent=EuglossaDilemma_009178-T1
NIJG01000123.1	funannotate	CDS	1721747	1721895	.	+	0	ID=EuglossaDilemma_009178-T1.cds;Parent=EuglossaDilemma_009178-T1
NIJG01000123.1	funannotate	CDS	1721985	1722101	.	+	0	ID=EuglossaDilemma_009178-T1.cds;Parent=EuglossaDilemma_009178-T1
NIJG01000123.1	funannotate	CDS	1722178	1722306	.	+	0	ID=EuglossaDilemma_009178-T1.cds;Parent=EuglossaDilemma_009178-T1
NIJG01000123.1	funannotate	exon	1010757	1010834	.	-	.	ID=EuglossaDilemma_009098-T1.exon8;Parent=EuglossaDilemma_009098-T1
NIJG01000123.1	funannotate	exon	1010900	1011031	.	-	.	ID=EuglossaDilemma_009098-T1.exon7;Parent=EuglossaDilemma_009098-T1
NIJG01000123.1	funannotate	exon	1011118	1011245	.	-	.	ID=EuglossaDilemma_009098-T1.exon6;Parent=EuglossaDilemma_009098-T1
NIJG01000123.1	funannotate	exon	1011312	1011473	.	-	.	ID=EuglossaDilemma_009098-T1.exon5;Parent=EuglossaDilemma_009098-T1
NIJG01000123.1	funannotate	exon	3731646	3731781	.	-	.	ID=EuglossaDilemma_009387-T1.exon1;Parent=EuglossaDilemma_009387-T1
NIJG01000123.1	funannotate	exon	1011583	1011755	.	-	.	ID=EuglossaDilemma_009098-T1.exon4;Parent=EuglossaDilemma_009098-T1
NIJG01000123.1	funannotate	exon	1011829	1012114	.	-	.	ID=EuglossaDilemma_009098-T1.exon3;Parent=EuglossaDilemma_009098-T1
NIJG01000123.1	funannotate	exon	1012242	1012502	.	-	.	ID=EuglossaDilemma_009098-T1.exon2;Parent=EuglossaDilemma_009098-T1
NIJG01000123.1	funannotate	exon	1012586	1012694	.	-	.	ID=EuglossaDilemma_009098-T1.exon1;Parent=EuglossaDilemma_009098-T1
NIJG01000123.1	funannotate	CDS	1318017	1318069	.	-	0	ID=EuglossaDilemma_009156-T1.cds;Parent=EuglossaDilemma_009156-T1
NIJG01000123.1	funannotate	CDS	1317367	1317697	.	-	0	ID=EuglossaDilemma_009156-T1.cds;Parent=EuglossaDilemma_009156-T1
NIJG01000123.1	funannotate	exon	3028421	3028496	.	-	.	ID=EuglossaDilemma_009330-T1.exon4;Parent=EuglossaDilemma_009330-T1
NIJG01000123.1	funannotate	three_prime_UTR	7686031	7688214	.	+	.	ID=EuglossaDilemma_009613-T1.utr3p1;Parent=EuglossaDilemma_009613-T1
NIJG01000123.1	funannotate	exon	3029886	3029952	.	-	.	ID=EuglossaDilemma_009330-T1.exon1;Parent=EuglossaDilemma_009330-T1
NIJG01000123.1	funannotate	exon	3029159	3029256	.	-	.	ID=EuglossaDilemma_009330-T1.exon2;Parent=EuglossaDilemma_009330-T1
NIJG01000123.1	funannotate	exon	3028586	3028614	.	-	.	ID=EuglossaDilemma_009330-T1.exon3;Parent=EuglossaDilemma_009330-T1
NIJG01000123.1	funannotate	mRNA	3456442	3458855	.	+	.	ID=EuglossaDilemma_009359-T1;Parent=EuglossaDilemma_009359
NIJG01000123.1	funannotate	CDS	40300	40533	.	-	0	ID=EuglossaDilemma_008954-T1.cds;Parent=EuglossaDilemma_008954-T1
NIJG01000123.1	funannotate	CDS	38596	39757	.	-	0	ID=EuglossaDilemma_008954-T1.cds;Parent=EuglossaDilemma_008954-T1
NIJG01000123.1	funannotate	CDS	38173	38495	.	-	0	ID=EuglossaDilemma_008954-T1.cds;Parent=EuglossaDilemma_008954-T1
NIJG01000123.1	funannotate	CDS	37543	37982	.	-	0	ID=EuglossaDilemma_008954-T1.cds;Parent=EuglossaDilemma_008954-T1
NIJG01000123.1	funannotate	CDS	37315	37454	.	-	0	ID=EuglossaDilemma_008954-T1.cds;Parent=EuglossaDilemma_008954-T1
NIJG01000123.1	funannotate	CDS	34321	34854	.	-	0	ID=EuglossaDilemma_008954-T1.cds;Parent=EuglossaDilemma_008954-T1
NIJG01000123.1	funannotate	CDS	34132	34232	.	-	0	ID=EuglossaDilemma_008954-T1.cds;Parent=EuglossaDilemma_008954-T1
NIJG01000123.1	funannotate	CDS	33947	34049	.	-	0	ID=EuglossaDilemma_008954-T1.cds;Parent=EuglossaDilemma_008954-T1
NIJG01000123.1	funannotate	CDS	33520	33868	.	-	0	ID=EuglossaDilemma_008954-T1.cds;Parent=EuglossaDilemma_008954-T1
NIJG01000123.1	funannotate	CDS	33342	33455	.	-	0	ID=EuglossaDilemma_008954-T1.cds;Parent=EuglossaDilemma_008954-T1
NIJG01000123.1	funannotate	CDS	33115	33276	.	-	0	ID=EuglossaDilemma_008954-T1.cds;Parent=EuglossaDilemma_008954-T1
NIJG01000123.1	funannotate	CDS	32857	33051	.	-	0	ID=EuglossaDilemma_008954-T1.cds;Parent=EuglossaDilemma_008954-T1
NIJG01000123.1	funannotate	CDS	32448	32764	.	-	0	ID=EuglossaDilemma_008954-T1.cds;Parent=EuglossaDilemma_008954-T1
NIJG01000123.1	funannotate	CDS	32131	32345	.	-	0	ID=EuglossaDilemma_008954-T1.cds;Parent=EuglossaDilemma_008954-T1
NIJG01000123.1	funannotate	gene	4724745	4725053	.	-	.	ID=EuglossaDilemma_009461
NIJG01000123.1	funannotate	gene	4718861	4719539	.	+	.	ID=EuglossaDilemma_009460
NIJG01000123.1	funannotate	gene	4736754	4747443	.	+	.	ID=EuglossaDilemma_009463
NIJG01000123.1	funannotate	gene	4732780	4733312	.	+	.	ID=EuglossaDilemma_009462
NIJG01000123.1	funannotate	gene	4763301	4770000	.	-	.	Name=BAP28;ID=EuglossaDilemma_009465
NIJG01000123.1	funannotate	gene	4749791	4761373	.	+	.	ID=EuglossaDilemma_009464
NIJG01000123.1	funannotate	gene	4771809	4773691	.	-	.	Name=OXA1L;ID=EuglossaDilemma_009467
NIJG01000123.1	funannotate	gene	4770988	4771594	.	+	.	ID=EuglossaDilemma_009466
NIJG01000123.1	funannotate	gene	4714027	4716308	.	+	.	ID=EuglossaDilemma_009458
NIJG01000123.1	funannotate	gene	4698745	4705655	.	-	.	ID=EuglossaDilemma_009457
NIJG01000123.1	funannotate	gene	4717465	4717920	.	-	.	ID=EuglossaDilemma_009459
NIJG01000123.1	funannotate	mRNA	4980631	4985021	.	+	.	ID=EuglossaDilemma_009474-T1;Dbxref=InterPro:IPR012968%2CPFAM:PF08151%2CInterPro:IPR037721;Parent=EuglossaDilemma_009474
NIJG01000123.1	funannotate	mRNA	2055070	2055796	.	+	.	ID=EuglossaDilemma_009233-T1;Parent=EuglossaDilemma_009233
NIJG01000123.1	funannotate	three_prime_UTR	4960498	4961639	.	+	.	ID=EuglossaDilemma_009473-T1.utr3p1;Parent=EuglossaDilemma_009473-T1
NIJG01000123.1	funannotate	gene	4825857	4826491	.	-	.	ID=EuglossaDilemma_009470
NIJG01000123.1	funannotate	gene	4873974	4882553	.	+	.	ID=EuglossaDilemma_009472
NIJG01000123.1	funannotate	gene	4845309	4848813	.	+	.	ID=EuglossaDilemma_009471
NIJG01000123.1	funannotate	five_prime_UTR	6584346	6584560	.	+	.	ID=EuglossaDilemma_009556-T1.utr5p1;Parent=EuglossaDilemma_009556-T1
NIJG01000123.1	funannotate	gene	4980631	4985021	.	+	.	ID=EuglossaDilemma_009474
NIJG01000123.1	funannotate	gene	4944954	4961639	.	+	.	ID=EuglossaDilemma_009473
NIJG01000123.1	funannotate	mRNA	5270405	5283431	.	+	.	ID=EuglossaDilemma_009486-T1;Ontology_term=GO:0005509;Dbxref=InterPro:IPR024731%2CInterPro:IPR026823%2CInterPro:IPR017878%2CPFAM:PF00008%2CPFAM:PF07645%2CInterPro:IPR018097%2CInterPro:IPR013032%2CPFAM:PF12662%2CPFAM:PF00683%2CPFAM:PF12947%2CPFAM:PF14670%2CPFAM:PF12661%2CInterPro:IPR000742%2CInterPro:IPR000152%2CInterPro:IPR009030%2CInterPro:IPR001881%2CInterPro:IPR036773;Parent=EuglossaDilemma_00…
NIJG01000123.1	funannotate	gene	4992947	4997825	.	+	.	ID=EuglossaDilemma_009476
NIJG01000123.1	funannotate	gene	4987188	4991675	.	+	.	ID=EuglossaDilemma_009475
NIJG01000123.1	funannotate	gene	5110701	5111299	.	+	.	ID=EuglossaDilemma_009478
NIJG01000123.1	funannotate	gene	5069782	5079323	.	+	.	ID=EuglossaDilemma_009477
NIJG01000123.1	funannotate	gene	4813593	4814276	.	-	.	ID=EuglossaDilemma_009469
NIJG01000123.1	funannotate	mRNA	7033827	7037777	.	+	.	ID=EuglossaDilemma_009588-T1;Ontology_term=GO:0005506%2CGO:0016705%2CGO:0020037%2CGO:0055114;Dbxref=PFAM:PF00067%2CInterPro:IPR002401%2CInterPro:IPR001128%2CInterPro:IPR017972%2CInterPro:IPR036396;Parent=EuglossaDilemma_009588
NIJG01000123.1	funannotate	gene	4805105	4805434	.	-	.	ID=EuglossaDilemma_009468
NIJG01000123.1	funannotate	exon	4489206	4489265	.	+	.	ID=EuglossaDilemma_009439-T1.exon1;Parent=EuglossaDilemma_009439-T1
NIJG01000123.1	funannotate	three_prime_UTR	1941000	1941313	.	-	.	ID=EuglossaDilemma_009221-T1.utr3p1;Parent=EuglossaDilemma_009221-T1
NIJG01000123.1	funannotate	exon	4489658	4489810	.	+	.	ID=EuglossaDilemma_009439-T1.exon3;Parent=EuglossaDilemma_009439-T1
NIJG01000123.1	funannotate	exon	4489363	4489590	.	+	.	ID=EuglossaDilemma_009439-T1.exon2;Parent=EuglossaDilemma_009439-T1
NIJG01000123.1	funannotate	mRNA	1054952	1061454	.	-	.	ID=EuglossaDilemma_009106-T1;Ontology_term=GO:0042626%2CGO:0016887%2CGO:0005524%2CGO:0055085%2CGO:0016021;Dbxref=InterPro:IPR017871%2CPFAM:PF00664%2CInterPro:IPR027417%2CInterPro:IPR003439%2CInterPro:IPR003593%2CPFAM:PF00005%2CInterPro:IPR011527%2CInterPro:IPR036640;Parent=EuglossaDilemma_009106
NIJG01000123.1	funannotate	CDS	7022781	7023059	.	+	0	ID=EuglossaDilemma_009585-T1.cds;Parent=EuglossaDilemma_009585-T1
NIJG01000123.1	funannotate	CDS	7023134	7023326	.	+	0	ID=EuglossaDilemma_009585-T1.cds;Parent=EuglossaDilemma_009585-T1
NIJG01000123.1	funannotate	CDS	7023412	7023539	.	+	0	ID=EuglossaDilemma_009585-T1.cds;Parent=EuglossaDilemma_009585-T1
NIJG01000123.1	funannotate	mRNA	8121785	8124671	.	-	.	ID=EuglossaDilemma_009617-T1;Parent=EuglossaDilemma_009617
NIJG01000123.1	funannotate	mRNA	1941000	1944992	.	-	.	ID=EuglossaDilemma_009221-T1;Ontology_term=GO:0005525%2CGO:0003924%2CGO:0005741%2CGO:0016021%2CGO:0008053;Dbxref=InterPro:IPR027094%2CPFAM:PF01926%2CPFAM:PF00350%2CInterPro:IPR006884%2CPFAM:PF04799%2CInterPro:IPR027417%2CInterPro:IPR030381%2CInterPro:IPR027088%2CInterPro:IPR022812;Parent=EuglossaDilemma_009221
NIJG01000123.1	funannotate	gene	4491695	4507998	.	+	.	ID=EuglossaDilemma_009441
NIJG01000123.1	funannotate	gene	4490001	4491458	.	-	.	ID=EuglossaDilemma_009440
NIJG01000123.1	funannotate	gene	4527762	4527962	.	+	.	ID=EuglossaDilemma_009443
NIJG01000123.1	funannotate	gene	4515303	4516924	.	+	.	ID=EuglossaDilemma_009442
NIJG01000123.1	funannotate	gene	4559630	4560070	.	+	.	ID=EuglossaDilemma_009445
NIJG01000123.1	funannotate	gene	4535921	4537115	.	+	.	ID=EuglossaDilemma_009444
NIJG01000123.1	funannotate	gene	4479234	4481095	.	+	.	Name=CDC6;ID=EuglossaDilemma_009436
NIJG01000123.1	funannotate	gene	4477024	4477994	.	-	.	ID=EuglossaDilemma_009435
NIJG01000123.1	funannotate	gene	4482951	4486647	.	-	.	ID=EuglossaDilemma_009438
NIJG01000123.1	funannotate	gene	4481554	4482793	.	+	.	ID=EuglossaDilemma_009437
NIJG01000123.1	funannotate	gene	4489206	4489810	.	+	.	ID=EuglossaDilemma_009439
NIJG01000123.1	funannotate	mRNA	4732780	4733312	.	+	.	ID=EuglossaDilemma_009462-T1;Parent=EuglossaDilemma_009462
NIJG01000123.1	funannotate	CDS	6840912	6840927	.	-	0	ID=EuglossaDilemma_009563-T1.cds;Parent=EuglossaDilemma_009563-T1
NIJG01000123.1	funannotate	CDS	6840772	6840813	.	-	0	ID=EuglossaDilemma_009563-T1.cds;Parent=EuglossaDilemma_009563-T1
NIJG01000123.1	funannotate	CDS	6840465	6840600	.	-	0	ID=EuglossaDilemma_009563-T1.cds;Parent=EuglossaDilemma_009563-T1
NIJG01000123.1	funannotate	CDS	6840321	6840389	.	-	0	ID=EuglossaDilemma_009563-T1.cds;Parent=EuglossaDilemma_009563-T1
NIJG01000123.1	funannotate	CDS	6840187	6840241	.	-	0	ID=EuglossaDilemma_009563-T1.cds;Parent=EuglossaDilemma_009563-T1
NIJG01000123.1	funannotate	CDS	1978879	1980174	.	-	0	ID=EuglossaDilemma_009225-T2.cds;Parent=EuglossaDilemma_009225-T2
NIJG01000123.1	funannotate	CDS	1978586	1978804	.	-	0	ID=EuglossaDilemma_009225-T2.cds;Parent=EuglossaDilemma_009225-T2
NIJG01000123.1	funannotate	CDS	1977560	1978501	.	-	0	ID=EuglossaDilemma_009225-T2.cds;Parent=EuglossaDilemma_009225-T2
NIJG01000123.1	funannotate	mRNA	3492938	3493772	.	+	.	ID=EuglossaDilemma_009360-T1;Parent=EuglossaDilemma_009360
NIJG01000123.1	funannotate	CDS	3083104	3083263	.	+	0	ID=EuglossaDilemma_009335-T1.cds;Parent=EuglossaDilemma_009335-T1
NIJG01000123.1	funannotate	CDS	3092300	3092360	.	+	0	ID=EuglossaDilemma_009335-T1.cds;Parent=EuglossaDilemma_009335-T1
NIJG01000123.1	funannotate	CDS	3098484	3099832	.	+	0	ID=EuglossaDilemma_009335-T1.cds;Parent=EuglossaDilemma_009335-T1
NIJG01000123.1	funannotate	CDS	3104527	3104663	.	+	0	ID=EuglossaDilemma_009335-T1.cds;Parent=EuglossaDilemma_009335-T1
NIJG01000123.1	funannotate	gene	4597155	4597460	.	-	.	ID=EuglossaDilemma_009450
NIJG01000123.1	funannotate	exon	8336151	8336382	.	-	.	ID=EuglossaDilemma_009619-T1.exon2;Parent=EuglossaDilemma_009619-T1
NIJG01000123.1	funannotate	gene	4635189	4640265	.	-	.	ID=EuglossaDilemma_009452
NIJG01000123.1	funannotate	gene	4598777	4616024	.	+	.	ID=EuglossaDilemma_009451
NIJG01000123.1	funannotate	gene	4658600	4658926	.	+	.	ID=EuglossaDilemma_009454
NIJG01000123.1	funannotate	gene	4651542	4654353	.	+	.	ID=EuglossaDilemma_009453
NIJG01000123.1	funannotate	gene	4690296	4695113	.	+	.	ID=EuglossaDilemma_009456
NIJG01000123.1	funannotate	exon	8336551	8336669	.	-	.	ID=EuglossaDilemma_009619-T1.exon1;Parent=EuglossaDilemma_009619-T1
NIJG01000123.1	funannotate	gene	4684202	4686210	.	+	.	ID=EuglossaDilemma_009455
NIJG01000123.1	funannotate	CDS	1880714	1880763	.	+	0	ID=EuglossaDilemma_009208-T1.cds;Parent=EuglossaDilemma_009208-T1
NIJG01000123.1	funannotate	CDS	1882044	1882231	.	+	0	ID=EuglossaDilemma_009208-T1.cds;Parent=EuglossaDilemma_009208-T1
NIJG01000123.1	funannotate	CDS	1882304	1882530	.	+	0	ID=EuglossaDilemma_009208-T1.cds;Parent=EuglossaDilemma_009208-T1
NIJG01000123.1	funannotate	CDS	1882615	1882893	.	+	0	ID=EuglossaDilemma_009208-T1.cds;Parent=EuglossaDilemma_009208-T1
NIJG01000123.1	funannotate	CDS	1883056	1883340	.	+	0	ID=EuglossaDilemma_009208-T1.cds;Parent=EuglossaDilemma_009208-T1
NIJG01000123.1	funannotate	CDS	1883406	1883643	.	+	0	ID=EuglossaDilemma_009208-T1.cds;Parent=EuglossaDilemma_009208-T1
NIJG01000123.1	funannotate	CDS	1883730	1883988	.	+	0	ID=EuglossaDilemma_009208-T1.cds;Parent=EuglossaDilemma_009208-T1
NIJG01000123.1	funannotate	CDS	1884055	1884298	.	+	0	ID=EuglossaDilemma_009208-T1.cds;Parent=EuglossaDilemma_009208-T1
NIJG01000123.1	funannotate	CDS	1884379	1884599	.	+	0	ID=EuglossaDilemma_009208-T1.cds;Parent=EuglossaDilemma_009208-T1
NIJG01000123.1	funannotate	CDS	1884667	1884835	.	+	0	ID=EuglossaDilemma_009208-T1.cds;Parent=EuglossaDilemma_009208-T1
NIJG01000123.1	funannotate	CDS	1884913	1885188	.	+	0	ID=EuglossaDilemma_009208-T1.cds;Parent=EuglossaDilemma_009208-T1
NIJG01000123.1	funannotate	CDS	1885272	1885442	.	+	0	ID=EuglossaDilemma_009208-T1.cds;Parent=EuglossaDilemma_009208-T1
NIJG01000123.1	funannotate	gene	4565571	4569656	.	+	.	ID=EuglossaDilemma_009447
NIJG01000123.1	funannotate	gene	4561200	4562442	.	-	.	ID=EuglossaDilemma_009446
NIJG01000123.1	funannotate	gene	4572624	4572989	.	+	.	ID=EuglossaDilemma_009449
NIJG01000123.1	funannotate	gene	4569773	4571671	.	+	.	ID=EuglossaDilemma_009448
NIJG01000123.1	funannotate	CDS	1749976	1750135	.	+	0	ID=EuglossaDilemma_009183-T1.cds;Parent=EuglossaDilemma_009183-T1
NIJG01000123.1	funannotate	CDS	1751135	1751766	.	+	0	ID=EuglossaDilemma_009183-T1.cds;Parent=EuglossaDilemma_009183-T1
NIJG01000123.1	funannotate	CDS	3241155	3242062	.	+	0	ID=EuglossaDilemma_009357-T1.cds;Parent=EuglossaDilemma_009357-T1
NIJG01000123.1	funannotate	CDS	3242123	3242327	.	+	0	ID=EuglossaDilemma_009357-T1.cds;Parent=EuglossaDilemma_009357-T1
NIJG01000123.1	funannotate	CDS	3242411	3242674	.	+	0	ID=EuglossaDilemma_009357-T1.cds;Parent=EuglossaDilemma_009357-T1
NIJG01000123.1	funannotate	CDS	3242764	3243003	.	+	0	ID=EuglossaDilemma_009357-T1.cds;Parent=EuglossaDilemma_009357-T1
NIJG01000123.1	funannotate	mRNA	5537903	5539733	.	+	.	ID=EuglossaDilemma_009498-T1;Ontology_term=GO:0010389%2CGO:0000079%2CGO:0019901;Dbxref=InterPro:IPR004367%2CInterPro:IPR006671%2CInterPro:IPR036915%2CPFAM:PF00134%2CInterPro:IPR015452%2CInterPro:IPR013763%2CPFAM:PF02984%2CInterPro:IPR039361;Parent=EuglossaDilemma_009498
NIJG01000123.1	funannotate	exon	5079249	5079323	.	+	.	ID=EuglossaDilemma_009477-T1.exon3;Parent=EuglossaDilemma_009477-T1
NIJG01000123.1	funannotate	exon	5078595	5078865	.	+	.	ID=EuglossaDilemma_009477-T1.exon2;Parent=EuglossaDilemma_009477-T1
NIJG01000123.1	funannotate	exon	5069782	5070245	.	+	.	ID=EuglossaDilemma_009477-T1.exon1;Parent=EuglossaDilemma_009477-T1
NIJG01000123.1	funannotate	mRNA	1880714	1885442	.	+	.	ID=EuglossaDilemma_009208-T1;Ontology_term=GO:0004540%2CGO:0003723;Dbxref=InterPro:IPR022966%2CPFAM:PF17215%2CInterPro:IPR001900%2CInterPro:IPR012340%2CInterPro:IPR033770%2CInterPro:IPR041505%2CInterPro:IPR033771%2CPFAM:PF00773%2CPFAM:PF17216%2CPFAM:PF17849;Parent=EuglossaDilemma_009208
NIJG01000123.1	funannotate	five_prime_UTR	6899631	6899774	.	+	.	ID=EuglossaDilemma_009574-T1.utr5p1;Parent=EuglossaDilemma_009574-T1
NIJG01000123.1	funannotate	gene	4281757	4282842	.	+	.	ID=EuglossaDilemma_009421
NIJG01000123.1	funannotate	gene	4260419	4260772	.	+	.	ID=EuglossaDilemma_009420
NIJG01000123.1	funannotate	gene	4294322	4297710	.	+	.	ID=EuglossaDilemma_009423
NIJG01000123.1	funannotate	gene	4289818	4290186	.	+	.	ID=EuglossaDilemma_009422
NIJG01000123.1	funannotate	gene	4227670	4232193	.	-	.	ID=EuglossaDilemma_009414
NIJG01000123.1	funannotate	gene	4225275	4227390	.	+	.	ID=EuglossaDilemma_009413
NIJG01000123.1	funannotate	gene	4235923	4236901	.	+	.	ID=EuglossaDilemma_009416
NIJG01000123.1	funannotate	gene	4232766	4235587	.	-	.	ID=EuglossaDilemma_009415
NIJG01000123.1	funannotate	gene	4243345	4244414	.	-	.	ID=EuglossaDilemma_009418
NIJG01000123.1	funannotate	gene	4238387	4242770	.	-	.	ID=EuglossaDilemma_009417
NIJG01000123.1	funannotate	gene	4255540	4255848	.	+	.	ID=EuglossaDilemma_009419
NIJG01000123.1	funannotate	exon	283138	284208	.	+	.	ID=EuglossaDilemma_008994-T1.exon2;Parent=EuglossaDilemma_008994-T1
NIJG01000123.1	funannotate	exon	282706	283049	.	+	.	ID=EuglossaDilemma_008994-T1.exon1;Parent=EuglossaDilemma_008994-T1
NIJG01000123.1	funannotate	exon	284298	284806	.	+	.	ID=EuglossaDilemma_008994-T1.exon3;Parent=EuglossaDilemma_008994-T1
NIJG01000123.1	funannotate	mRNA	3083104	3104663	.	+	.	ID=EuglossaDilemma_009335-T1;Ontology_term=GO:0005509%2CGO:0007154%2CGO:0016020;Dbxref=InterPro:IPR001774%2CPFAM:PF00008%2CPFAM:PF07645%2CInterPro:IPR018097%2CInterPro:IPR013032%2CPFAM:PF12661%2CInterPro:IPR000742%2CPFAM:PF01414%2CInterPro:IPR000152%2CInterPro:IPR009030%2CInterPro:IPR001881;Parent=EuglossaDilemma_009335
NIJG01000123.1	funannotate	exon	1185372	1185517	.	+	.	ID=EuglossaDilemma_009132-T1.exon8;Parent=EuglossaDilemma_009132-T1
NIJG01000123.1	funannotate	exon	1287402	1287678	.	+	.	ID=EuglossaDilemma_009150-T1.exon2;Parent=EuglossaDilemma_009150-T1
NIJG01000123.1	funannotate	exon	1185632	1185780	.	+	.	ID=EuglossaDilemma_009132-T1.exon9;Parent=EuglossaDilemma_009132-T1
NIJG01000123.1	funannotate	exon	1287745	1287880	.	+	.	ID=EuglossaDilemma_009150-T1.exon3;Parent=EuglossaDilemma_009150-T1
NIJG01000123.1	funannotate	exon	1287129	1287326	.	+	.	ID=EuglossaDilemma_009150-T1.exon1;Parent=EuglossaDilemma_009150-T1
NIJG01000123.1	funannotate	exon	1941875	1942042	.	-	.	ID=EuglossaDilemma_009221-T1.exon9;Parent=EuglossaDilemma_009221-T1
NIJG01000123.1	funannotate	exon	1184274	1184410	.	+	.	ID=EuglossaDilemma_009132-T1.exon4;Parent=EuglossaDilemma_009132-T1
NIJG01000123.1	funannotate	exon	1942115	1942410	.	-	.	ID=EuglossaDilemma_009221-T1.exon8;Parent=EuglossaDilemma_009221-T1
NIJG01000123.1	funannotate	exon	1184487	1184703	.	+	.	ID=EuglossaDilemma_009132-T1.exon5;Parent=EuglossaDilemma_009132-T1
NIJG01000123.1	funannotate	exon	1942482	1942795	.	-	.	ID=EuglossaDilemma_009221-T1.exon7;Parent=EuglossaDilemma_009221-T1
NIJG01000123.1	funannotate	exon	1184778	1185088	.	+	.	ID=EuglossaDilemma_009132-T1.exon6;Parent=EuglossaDilemma_009132-T1
NIJG01000123.1	funannotate	exon	1288896	1288991	.	+	.	ID=EuglossaDilemma_009150-T1.exon4;Parent=EuglossaDilemma_009150-T1
NIJG01000123.1	funannotate	exon	1942873	1943011	.	-	.	ID=EuglossaDilemma_009221-T1.exon6;Parent=EuglossaDilemma_009221-T1
NIJG01000123.1	funannotate	gene	4451796	4457019	.	+	.	ID=EuglossaDilemma_009430
NIJG01000123.1	funannotate	exon	1185149	1185316	.	+	.	ID=EuglossaDilemma_009132-T1.exon7;Parent=EuglossaDilemma_009132-T1
NIJG01000123.1	funannotate	exon	1290338	1290356	.	+	.	ID=EuglossaDilemma_009150-T1.exon5;Parent=EuglossaDilemma_009150-T1
NIJG01000123.1	funannotate	exon	1943100	1943253	.	-	.	ID=EuglossaDilemma_009221-T1.exon5;Parent=EuglossaDilemma_009221-T1
NIJG01000123.1	funannotate	exon	1943922	1944029	.	-	.	ID=EuglossaDilemma_009221-T1.exon4;Parent=EuglossaDilemma_009221-T1
NIJG01000123.1	funannotate	gene	4466993	4471905	.	-	.	ID=EuglossaDilemma_009432
NIJG01000123.1	funannotate	exon	1182756	1183512	.	+	.	ID=EuglossaDilemma_009132-T1.exon1;Parent=EuglossaDilemma_009132-T1
NIJG01000123.1	funannotate	exon	1944131	1944524	.	-	.	ID=EuglossaDilemma_009221-T1.exon3;Parent=EuglossaDilemma_009221-T1
NIJG01000123.1	funannotate	gene	4460918	4466040	.	-	.	ID=EuglossaDilemma_009431
NIJG01000123.1	funannotate	exon	1183606	1183822	.	+	.	ID=EuglossaDilemma_009132-T1.exon2;Parent=EuglossaDilemma_009132-T1
NIJG01000123.1	funannotate	exon	1944613	1944739	.	-	.	ID=EuglossaDilemma_009221-T1.exon2;Parent=EuglossaDilemma_009221-T1
NIJG01000123.1	funannotate	gene	4474257	4476102	.	-	.	ID=EuglossaDilemma_009434
NIJG01000123.1	funannotate	exon	9917823	9918143	.	-	.	ID=EuglossaDilemma_009675-T1.exon1;Parent=EuglossaDilemma_009675-T1
NIJG01000123.1	funannotate	exon	1183908	1184197	.	+	.	ID=EuglossaDilemma_009132-T1.exon3;Parent=EuglossaDilemma_009132-T1
NIJG01000123.1	funannotate	exon	1944815	1944992	.	-	.	ID=EuglossaDilemma_009221-T1.exon1;Parent=EuglossaDilemma_009221-T1
NIJG01000123.1	funannotate	gene	4472347	4473450	.	+	.	ID=EuglossaDilemma_009433
NIJG01000123.1	funannotate	gene	4419206	4421101	.	+	.	ID=EuglossaDilemma_009425
NIJG01000123.1	funannotate	gene	4348952	4349677	.	+	.	ID=EuglossaDilemma_009424
NIJG01000123.1	funannotate	gene	4435695	4437542	.	+	.	ID=EuglossaDilemma_009427
NIJG01000123.1	funannotate	gene	4426437	4434763	.	-	.	ID=EuglossaDilemma_009426
NIJG01000123.1	funannotate	gene	4446434	4448145	.	+	.	ID=EuglossaDilemma_009429
NIJG01000123.1	funannotate	gene	4442643	4445530	.	-	.	ID=EuglossaDilemma_009428
NIJG01000123.1	funannotate	exon	2542352	2542720	.	-	.	ID=EuglossaDilemma_009278-T1.exon1;Parent=EuglossaDilemma_009278-T1
NIJG01000123.1	funannotate	mRNA	32131	40533	.	-	.	ID=EuglossaDilemma_008954-T1;Ontology_term=GO:0005515%2CGO:0005085;Dbxref=PFAM:PF00621%2CInterPro:IPR000219%2CInterPro:IPR035899%2CPFAM:PF00018%2CPFAM:PF14604%2CInterPro:IPR036028%2CPFAM:PF07653%2CInterPro:IPR011993%2CInterPro:IPR001849%2CInterPro:IPR001452;Parent=EuglossaDilemma_008954
NIJG01000123.1	funannotate	gene	4051103	4051465	.	-	.	ID=EuglossaDilemma_009401
NIJG01000123.1	funannotate	gene	4022747	4047594	.	-	.	ID=EuglossaDilemma_009400
NIJG01000123.1	funannotate	CDS	3510373	3510421	.	-	0	ID=EuglossaDilemma_009362-T1.cds;Parent=EuglossaDilemma_009362-T1
NIJG01000123.1	funannotate	CDS	3510122	3510189	.	-	0	ID=EuglossaDilemma_009362-T1.cds;Parent=EuglossaDilemma_009362-T1
NIJG01000123.1	funannotate	CDS	3509352	3510020	.	-	0	ID=EuglossaDilemma_009362-T1.cds;Parent=EuglossaDilemma_009362-T1
NIJG01000123.1	funannotate	CDS	3509023	3509255	.	-	0	ID=EuglossaDilemma_009362-T1.cds;Parent=EuglossaDilemma_009362-T1
NIJG01000123.1	funannotate	CDS	3508761	3508964	.	-	0	ID=EuglossaDilemma_009362-T1.cds;Parent=EuglossaDilemma_009362-T1
NIJG01000123.1	funannotate	CDS	3508482	3508668	.	-	0	ID=EuglossaDilemma_009362-T1.cds;Parent=EuglossaDilemma_009362-T1
NIJG01000123.1	funannotate	exon	1239784	1239922	.	+	.	ID=EuglossaDilemma_009138-T1.exon11;Parent=EuglossaDilemma_009138-T1
NIJG01000123.1	funannotate	exon	1240015	1240142	.	+	.	ID=EuglossaDilemma_009138-T1.exon12;Parent=EuglossaDilemma_009138-T1
NIJG01000123.1	funannotate	exon	1239511	1239680	.	+	.	ID=EuglossaDilemma_009138-T1.exon10;Parent=EuglossaDilemma_009138-T1
NIJG01000123.1	funannotate	exon	6328805	6328955	.	-	.	ID=EuglossaDilemma_009548-T1.exon1;Parent=EuglossaDilemma_009548-T1
NIJG01000123.1	funannotate	exon	6328615	6328725	.	-	.	ID=EuglossaDilemma_009548-T1.exon2;Parent=EuglossaDilemma_009548-T1
NIJG01000123.1	funannotate	exon	1240234	1240258	.	+	.	ID=EuglossaDilemma_009138-T1.exon13;Parent=EuglossaDilemma_009138-T1
NIJG01000123.1	funannotate	exon	6328049	6328336	.	-	.	ID=EuglossaDilemma_009548-T1.exon3;Parent=EuglossaDilemma_009548-T1
NIJG01000123.1	funannotate	exon	6327832	6327936	.	-	.	ID=EuglossaDilemma_009548-T1.exon4;Parent=EuglossaDilemma_009548-T1
NIJG01000123.1	funannotate	gene	4206278	4212160	.	-	.	ID=EuglossaDilemma_009410
NIJG01000123.1	funannotate	exon	6327469	6327684	.	-	.	ID=EuglossaDilemma_009548-T1.exon5;Parent=EuglossaDilemma_009548-T1
NIJG01000123.1	funannotate	exon	6327241	6327395	.	-	.	ID=EuglossaDilemma_009548-T1.exon6;Parent=EuglossaDilemma_009548-T1
NIJG01000123.1	funannotate	gene	4218724	4224883	.	-	.	ID=EuglossaDilemma_009412
NIJG01000123.1	funannotate	gene	4212453	4214509	.	-	.	ID=EuglossaDilemma_009411
NIJG01000123.1	funannotate	gene	4067482	4073455	.	-	.	ID=EuglossaDilemma_009403
NIJG01000123.1	funannotate	gene	4053888	4057303	.	+	.	ID=EuglossaDilemma_009402
NIJG01000123.1	funannotate	gene	4132376	4133570	.	+	.	ID=EuglossaDilemma_009405
NIJG01000123.1	funannotate	mRNA	3212312	3212590	.	+	.	ID=EuglossaDilemma_009347-T1;Ontology_term=GO:0033179%2CGO:1902600%2CGO:0015078;Dbxref=InterPro:IPR002490;Parent=EuglossaDilemma_009347
NIJG01000123.1	funannotate	gene	4121638	4122961	.	-	.	ID=EuglossaDilemma_009404
NIJG01000123.1	funannotate	gene	4156599	4158354	.	+	.	ID=EuglossaDilemma_009407
NIJG01000123.1	funannotate	gene	4146812	4153990	.	+	.	ID=EuglossaDilemma_009406
NIJG01000123.1	funannotate	gene	4188069	4188668	.	-	.	ID=EuglossaDilemma_009409
NIJG01000123.1	funannotate	gene	4159477	4179230	.	-	.	ID=EuglossaDilemma_009408
NIJG01000123.1	funannotate	CDS	3137468	3137501	.	+	0	ID=EuglossaDilemma_009340-T1.cds;Parent=EuglossaDilemma_009340-T1
NIJG01000123.1	funannotate	CDS	3137785	3137915	.	+	0	ID=EuglossaDilemma_009340-T1.cds;Parent=EuglossaDilemma_009340-T1
NIJG01000123.1	funannotate	CDS	3138041	3138385	.	+	0	ID=EuglossaDilemma_009340-T1.cds;Parent=EuglossaDilemma_009340-T1
NIJG01000123.1	funannotate	CDS	3138461	3138651	.	+	0	ID=EuglossaDilemma_009340-T1.cds;Parent=EuglossaDilemma_009340-T1
NIJG01000123.1	funannotate	CDS	3138736	3138886	.	+	0	ID=EuglossaDilemma_009340-T1.cds;Parent=EuglossaDilemma_009340-T1
NIJG01000123.1	funannotate	CDS	3138962	3139125	.	+	0	ID=EuglossaDilemma_009340-T1.cds;Parent=EuglossaDilemma_009340-T1
NIJG01000123.1	funannotate	CDS	3139194	3139315	.	+	0	ID=EuglossaDilemma_009340-T1.cds;Parent=EuglossaDilemma_009340-T1
NIJG01000123.1	funannotate	CDS	3139530	3139583	.	+	0	ID=EuglossaDilemma_009340-T1.cds;Parent=EuglossaDilemma_009340-T1
NIJG01000123.1	funannotate	CDS	3139717	3140260	.	+	0	ID=EuglossaDilemma_009340-T1.cds;Parent=EuglossaDilemma_009340-T1
NIJG01000123.1	funannotate	CDS	3140340	3140640	.	+	0	ID=EuglossaDilemma_009340-T1.cds;Parent=EuglossaDilemma_009340-T1
NIJG01000123.1	funannotate	CDS	3140824	3141003	.	+	0	ID=EuglossaDilemma_009340-T1.cds;Parent=EuglossaDilemma_009340-T1
NIJG01000123.1	funannotate	CDS	3141075	3141151	.	+	0	ID=EuglossaDilemma_009340-T1.cds;Parent=EuglossaDilemma_009340-T1
NIJG01000123.1	funannotate	CDS	3141239	3141317	.	+	0	ID=EuglossaDilemma_009340-T1.cds;Parent=EuglossaDilemma_009340-T1
NIJG01000123.1	funannotate	CDS	5788574	5788582	.	-	0	ID=EuglossaDilemma_009514-T1.cds;Parent=EuglossaDilemma_009514-T1
NIJG01000123.1	funannotate	CDS	5781285	5781351	.	-	0	ID=EuglossaDilemma_009514-T1.cds;Parent=EuglossaDilemma_009514-T1
NIJG01000123.1	funannotate	CDS	5764471	5764625	.	-	0	ID=EuglossaDilemma_009514-T1.cds;Parent=EuglossaDilemma_009514-T1
NIJG01000123.1	funannotate	CDS	5763761	5763886	.	-	0	ID=EuglossaDilemma_009514-T1.cds;Parent=EuglossaDilemma_009514-T1
NIJG01000123.1	funannotate	CDS	5763068	5763169	.	-	0	ID=EuglossaDilemma_009514-T1.cds;Parent=EuglossaDilemma_009514-T1
NIJG01000123.1	funannotate	mRNA	7633401	7633763	.	-	.	ID=EuglossaDilemma_009605-T1;Parent=EuglossaDilemma_009605
NIJG01000123.1	funannotate	exon	2897339	2897535	.	-	.	ID=EuglossaDilemma_009312-T1.exon9;Parent=EuglossaDilemma_009312-T1
NIJG01000123.1	funannotate	exon	2897624	2897836	.	-	.	ID=EuglossaDilemma_009312-T1.exon8;Parent=EuglossaDilemma_009312-T1
NIJG01000123.1	funannotate	CDS	4490917	4491072	.	-	0	ID=EuglossaDilemma_009440-T1.cds;Parent=EuglossaDilemma_009440-T1
NIJG01000123.1	funannotate	CDS	4490327	4490855	.	-	0	ID=EuglossaDilemma_009440-T1.cds;Parent=EuglossaDilemma_009440-T1
NIJG01000123.1	funannotate	CDS	4490001	4490224	.	-	0	ID=EuglossaDilemma_009440-T1.cds;Parent=EuglossaDilemma_009440-T1
NIJG01000123.1	funannotate	exon	2898535	2898655	.	-	.	ID=EuglossaDilemma_009312-T1.exon5;Parent=EuglossaDilemma_009312-T1
NIJG01000123.1	funannotate	exon	2898716	2898881	.	-	.	ID=EuglossaDilemma_009312-T1.exon4;Parent=EuglossaDilemma_009312-T1
NIJG01000123.1	funannotate	exon	2897923	2898189	.	-	.	ID=EuglossaDilemma_009312-T1.exon7;Parent=EuglossaDilemma_009312-T1
NIJG01000123.1	funannotate	exon	6853273	6853548	.	-	.	ID=EuglossaDilemma_009566-T1.exon5;Parent=EuglossaDilemma_009566-T1
NIJG01000123.1	funannotate	exon	2898264	2898456	.	-	.	ID=EuglossaDilemma_009312-T1.exon6;Parent=EuglossaDilemma_009312-T1
NIJG01000123.1	funannotate	exon	6853053	6853193	.	-	.	ID=EuglossaDilemma_009566-T1.exon6;Parent=EuglossaDilemma_009566-T1
NIJG01000123.1	funannotate	CDS	6171195	6171874	.	-	0	ID=EuglossaDilemma_009536-T1.cds;Parent=EuglossaDilemma_009536-T1
NIJG01000123.1	funannotate	CDS	6170633	6171109	.	-	0	ID=EuglossaDilemma_009536-T1.cds;Parent=EuglossaDilemma_009536-T1
NIJG01000123.1	funannotate	CDS	6170019	6170545	.	-	0	ID=EuglossaDilemma_009536-T1.cds;Parent=EuglossaDilemma_009536-T1
NIJG01000123.1	funannotate	CDS	6169650	6169897	.	-	0	ID=EuglossaDilemma_009536-T1.cds;Parent=EuglossaDilemma_009536-T1
NIJG01000123.1	funannotate	five_prime_UTR	954738	954745	.	+	.	ID=EuglossaDilemma_009085-T1.utr5p1;Parent=EuglossaDilemma_009085-T1
NIJG01000123.1	funannotate	CDS	2241379	2241415	.	-	0	ID=EuglossaDilemma_009257-T1.cds;Parent=EuglossaDilemma_009257-T1
NIJG01000123.1	funannotate	CDS	2240929	2241108	.	-	0	ID=EuglossaDilemma_009257-T1.cds;Parent=EuglossaDilemma_009257-T1
NIJG01000123.1	funannotate	CDS	2240501	2240848	.	-	0	ID=EuglossaDilemma_009257-T1.cds;Parent=EuglossaDilemma_009257-T1
NIJG01000123.1	funannotate	CDS	2240060	2240341	.	-	0	ID=EuglossaDilemma_009257-T1.cds;Parent=EuglossaDilemma_009257-T1
NIJG01000123.1	funannotate	CDS	2239558	2239958	.	-	0	ID=EuglossaDilemma_009257-T1.cds;Parent=EuglossaDilemma_009257-T1
NIJG01000123.1	funannotate	CDS	2239295	2239480	.	-	0	ID=EuglossaDilemma_009257-T1.cds;Parent=EuglossaDilemma_009257-T1
NIJG01000123.1	funannotate	CDS	298178	300499	.	-	0	ID=EuglossaDilemma_008998-T1.cds;Parent=EuglossaDilemma_008998-T1
NIJG01000123.1	funannotate	mRNA	1724496	1725692	.	+	.	ID=EuglossaDilemma_009179-T1;Ontology_term=GO:0016757;Dbxref=InterPro:IPR025993%2CInterPro:IPR029044%2CPFAM:PF13632%2CPFAM:PF13641%2CPFAM:PF13506;Parent=EuglossaDilemma_009179
NIJG01000123.1	funannotate	CDS	4231993	4232193	.	-	0	ID=EuglossaDilemma_009414-T1.cds;Parent=EuglossaDilemma_009414-T1
NIJG01000123.1	funannotate	CDS	4231123	4231924	.	-	0	ID=EuglossaDilemma_009414-T1.cds;Parent=EuglossaDilemma_009414-T1
NIJG01000123.1	funannotate	CDS	4230861	4230968	.	-	0	ID=EuglossaDilemma_009414-T1.cds;Parent=EuglossaDilemma_009414-T1
NIJG01000123.1	funannotate	CDS	4230669	4230774	.	-	0	ID=EuglossaDilemma_009414-T1.cds;Parent=EuglossaDilemma_009414-T1
NIJG01000123.1	funannotate	CDS	4230382	4230580	.	-	0	ID=EuglossaDilemma_009414-T1.cds;Parent=EuglossaDilemma_009414-T1
NIJG01000123.1	funannotate	CDS	4230093	4230242	.	-	0	ID=EuglossaDilemma_009414-T1.cds;Parent=EuglossaDilemma_009414-T1
NIJG01000123.1	funannotate	CDS	4229928	4230020	.	-	0	ID=EuglossaDilemma_009414-T1.cds;Parent=EuglossaDilemma_009414-T1
NIJG01000123.1	funannotate	CDS	4229650	4229838	.	-	0	ID=EuglossaDilemma_009414-T1.cds;Parent=EuglossaDilemma_009414-T1
NIJG01000123.1	funannotate	CDS	4229432	4229563	.	-	0	ID=EuglossaDilemma_009414-T1.cds;Parent=EuglossaDilemma_009414-T1
NIJG01000123.1	funannotate	CDS	4229169	4229351	.	-	0	ID=EuglossaDilemma_009414-T1.cds;Parent=EuglossaDilemma_009414-T1
NIJG01000123.1	funannotate	CDS	4228918	4229024	.	-	0	ID=EuglossaDilemma_009414-T1.cds;Parent=EuglossaDilemma_009414-T1
NIJG01000123.1	funannotate	CDS	4228658	4228845	.	-	0	ID=EuglossaDilemma_009414-T1.cds;Parent=EuglossaDilemma_009414-T1
NIJG01000123.1	funannotate	CDS	4228356	4228522	.	-	0	ID=EuglossaDilemma_009414-T1.cds;Parent=EuglossaDilemma_009414-T1
NIJG01000123.1	funannotate	CDS	4227980	4228129	.	-	0	ID=EuglossaDilemma_009414-T1.cds;Parent=EuglossaDilemma_009414-T1
NIJG01000123.1	funannotate	CDS	4227670	4227876	.	-	0	ID=EuglossaDilemma_009414-T1.cds;Parent=EuglossaDilemma_009414-T1
NIJG01000123.1	funannotate	CDS	3689452	3689638	.	-	0	ID=EuglossaDilemma_009379-T1.cds;Parent=EuglossaDilemma_009379-T1
NIJG01000123.1	funannotate	CDS	3687329	3687420	.	-	0	ID=EuglossaDilemma_009379-T1.cds;Parent=EuglossaDilemma_009379-T1
NIJG01000123.1	funannotate	CDS	3687007	3687252	.	-	0	ID=EuglossaDilemma_009379-T1.cds;Parent=EuglossaDilemma_009379-T1
NIJG01000123.1	funannotate	CDS	3685732	3685926	.	-	0	ID=EuglossaDilemma_009379-T1.cds;Parent=EuglossaDilemma_009379-T1
NIJG01000123.1	funannotate	CDS	3685147	3685398	.	-	0	ID=EuglossaDilemma_009379-T1.cds;Parent=EuglossaDilemma_009379-T1
NIJG01000123.1	funannotate	mRNA	4000145	4000507	.	+	.	ID=EuglossaDilemma_009396-T1;Parent=EuglossaDilemma_009396
NIJG01000123.1	funannotate	exon	5528097	5528169	.	-	.	ID=EuglossaDilemma_009496-T1.exon3;Parent=EuglossaDilemma_009496-T1
NIJG01000123.1	funannotate	exon	5529874	5530056	.	-	.	ID=EuglossaDilemma_009496-T1.exon1;Parent=EuglossaDilemma_009496-T1
NIJG01000123.1	funannotate	exon	5528232	5528344	.	-	.	ID=EuglossaDilemma_009496-T1.exon2;Parent=EuglossaDilemma_009496-T1
NIJG01000123.1	funannotate	mRNA	1609938	1613415	.	-	.	ID=EuglossaDilemma_009167-T1;Parent=EuglossaDilemma_009167
NIJG01000123.1	funannotate	exon	2899261	2899296	.	-	.	ID=EuglossaDilemma_009312-T1.exon1;Parent=EuglossaDilemma_009312-T1
NIJG01000123.1	funannotate	exon	6853988	6854398	.	-	.	ID=EuglossaDilemma_009566-T1.exon3;Parent=EuglossaDilemma_009566-T1
NIJG01000123.1	funannotate	exon	6853623	6853849	.	-	.	ID=EuglossaDilemma_009566-T1.exon4;Parent=EuglossaDilemma_009566-T1
NIJG01000123.1	funannotate	exon	2898969	2899010	.	-	.	ID=EuglossaDilemma_009312-T1.exon3;Parent=EuglossaDilemma_009312-T1
NIJG01000123.1	funannotate	exon	6854701	6854718	.	-	.	ID=EuglossaDilemma_009566-T1.exon1;Parent=EuglossaDilemma_009566-T1
NIJG01000123.1	funannotate	exon	2899083	2899184	.	-	.	ID=EuglossaDilemma_009312-T1.exon2;Parent=EuglossaDilemma_009312-T1
NIJG01000123.1	funannotate	exon	6854490	6854634	.	-	.	ID=EuglossaDilemma_009566-T1.exon2;Parent=EuglossaDilemma_009566-T1
NIJG01000123.1	funannotate	mRNA	3707065	3710132	.	-	.	ID=EuglossaDilemma_009384-T1;Dbxref=PFAM:PF07970%2CInterPro:IPR039542%2CPFAM:PF13850%2CInterPro:IPR012936;Parent=EuglossaDilemma_009384
NIJG01000123.1	funannotate	mRNA	602530	606565	.	+	.	ID=EuglossaDilemma_017623-T1;Ontology_term=GO:0003676%2CGO:0015074;Dbxref=InterPro:IPR036236%2CPFAM:PF00096%2CPFAM:PF12874%2CInterPro:IPR001584%2CInterPro:IPR013087%2CInterPro:IPR012337%2CInterPro:IPR036397%2CPFAM:PF13912;Parent=EuglossaDilemma_017623
NIJG01000123.1	funannotate	exon	1779098	1779234	.	-	.	ID=EuglossaDilemma_009192-T1.exon10;Parent=EuglossaDilemma_009192-T1
NIJG01000123.1	funannotate	exon	1778893	1779025	.	-	.	ID=EuglossaDilemma_009192-T1.exon11;Parent=EuglossaDilemma_009192-T1
NIJG01000123.1	funannotate	CDS	2578226	2578454	.	-	0	ID=EuglossaDilemma_009279-T1.cds;Parent=EuglossaDilemma_009279-T1
NIJG01000123.1	funannotate	CDS	2576051	2576310	.	-	0	ID=EuglossaDilemma_009279-T1.cds;Parent=EuglossaDilemma_009279-T1
NIJG01000123.1	funannotate	exon	1778766	1778816	.	-	.	ID=EuglossaDilemma_009192-T1.exon12;Parent=EuglossaDilemma_009192-T1
NIJG01000123.1	funannotate	mRNA	94181	96247	.	-	.	ID=EuglossaDilemma_008966-T1;Ontology_term=GO:0055085%2CGO:0022857%2CGO:0016020%2CGO:0016021;Dbxref=PFAM:PF07690%2CInterPro:IPR005828%2CInterPro:IPR020846%2CInterPro:IPR005829%2CInterPro:IPR003663%2CInterPro:IPR036259;Parent=EuglossaDilemma_008966
NIJG01000123.1	funannotate	CDS	2068427	2068671	.	-	0	ID=EuglossaDilemma_009235-T1.cds;Parent=EuglossaDilemma_009235-T1
NIJG01000123.1	funannotate	CDS	2068321	2068363	.	-	0	ID=EuglossaDilemma_009235-T1.cds;Parent=EuglossaDilemma_009235-T1
NIJG01000123.1	funannotate	CDS	163346	163351	.	+	0	ID=EuglossaDilemma_008976-T1.cds;Parent=EuglossaDilemma_008976-T1
NIJG01000123.1	funannotate	CDS	163440	163451	.	+	0	ID=EuglossaDilemma_008976-T1.cds;Parent=EuglossaDilemma_008976-T1
NIJG01000123.1	funannotate	CDS	163517	163700	.	+	0	ID=EuglossaDilemma_008976-T1.cds;Parent=EuglossaDilemma_008976-T1
NIJG01000123.1	funannotate	CDS	163774	163913	.	+	0	ID=EuglossaDilemma_008976-T1.cds;Parent=EuglossaDilemma_008976-T1
NIJG01000123.1	funannotate	exon	9311532	9311675	.	-	.	ID=EuglossaDilemma_009657-T1.exon4;Parent=EuglossaDilemma_009657-T1
NIJG01000123.1	funannotate	exon	9311248	9311468	.	-	.	ID=EuglossaDilemma_009657-T1.exon5;Parent=EuglossaDilemma_009657-T1
NIJG01000123.1	funannotate	exon	173308	173492	.	-	.	ID=EuglossaDilemma_008980-T1.exon19;Parent=EuglossaDilemma_008980-T1
NIJG01000123.1	funannotate	mRNA	1778766	1783103	.	-	.	ID=EuglossaDilemma_009192-T1;Ontology_term=GO:0004984%2CGO:0005549%2CGO:0007608%2CGO:0016020;Dbxref=InterPro:IPR004117%2CPFAM:PF02949;Parent=EuglossaDilemma_009192
NIJG01000123.1	funannotate	exon	9312654	9312750	.	-	.	ID=EuglossaDilemma_009657-T1.exon1;Parent=EuglossaDilemma_009657-T1
NIJG01000123.1	funannotate	exon	174758	174845	.	-	.	ID=EuglossaDilemma_008980-T1.exon18;Parent=EuglossaDilemma_008980-T1
NIJG01000123.1	funannotate	exon	9312106	9312233	.	-	.	ID=EuglossaDilemma_009657-T1.exon2;Parent=EuglossaDilemma_009657-T1
NIJG01000123.1	funannotate	exon	174936	175124	.	-	.	ID=EuglossaDilemma_008980-T1.exon17;Parent=EuglossaDilemma_008980-T1
NIJG01000123.1	funannotate	exon	9311951	9312047	.	-	.	ID=EuglossaDilemma_009657-T1.exon3;Parent=EuglossaDilemma_009657-T1
NIJG01000123.1	funannotate	exon	175190	175779	.	-	.	ID=EuglossaDilemma_008980-T1.exon16;Parent=EuglossaDilemma_008980-T1
NIJG01000123.1	funannotate	exon	175857	175969	.	-	.	ID=EuglossaDilemma_008980-T1.exon15;Parent=EuglossaDilemma_008980-T1
NIJG01000123.1	funannotate	exon	176040	176203	.	-	.	ID=EuglossaDilemma_008980-T1.exon14;Parent=EuglossaDilemma_008980-T1
NIJG01000123.1	funannotate	exon	176337	176594	.	-	.	ID=EuglossaDilemma_008980-T1.exon13;Parent=EuglossaDilemma_008980-T1
NIJG01000123.1	funannotate	CDS	340265	340334	.	+	0	ID=EuglossaDilemma_009006-T1.cds;Parent=EuglossaDilemma_009006-T1
NIJG01000123.1	funannotate	CDS	340403	340571	.	+	0	ID=EuglossaDilemma_009006-T1.cds;Parent=EuglossaDilemma_009006-T1
NIJG01000123.1	funannotate	CDS	340633	340824	.	+	0	ID=EuglossaDilemma_009006-T1.cds;Parent=EuglossaDilemma_009006-T1
NIJG01000123.1	funannotate	CDS	341146	341254	.	+	0	ID=EuglossaDilemma_009006-T1.cds;Parent=EuglossaDilemma_009006-T1
NIJG01000123.1	funannotate	CDS	341318	341515	.	+	0	ID=EuglossaDilemma_009006-T1.cds;Parent=EuglossaDilemma_009006-T1
NIJG01000123.1	funannotate	exon	176671	176798	.	-	.	ID=EuglossaDilemma_008980-T1.exon12;Parent=EuglossaDilemma_008980-T1
NIJG01000123.1	funannotate	exon	176888	177185	.	-	.	ID=EuglossaDilemma_008980-T1.exon11;Parent=EuglossaDilemma_008980-T1
NIJG01000123.1	funannotate	exon	177283	177484	.	-	.	ID=EuglossaDilemma_008980-T1.exon10;Parent=EuglossaDilemma_008980-T1
NIJG01000123.1	funannotate	exon	286553	287004	.	-	.	ID=EuglossaDilemma_008995-T1.exon2;Parent=EuglossaDilemma_008995-T1
NIJG01000123.1	funannotate	exon	287089	287710	.	-	.	ID=EuglossaDilemma_008995-T1.exon1;Parent=EuglossaDilemma_008995-T1
NIJG01000123.1	funannotate	gene	5214313	5226264	.	+	.	ID=EuglossaDilemma_009481
NIJG01000123.1	funannotate	gene	5209022	5209806	.	+	.	ID=EuglossaDilemma_009480
NIJG01000123.1	funannotate	gene	5243186	5246085	.	+	.	ID=EuglossaDilemma_009483
NIJG01000123.1	funannotate	gene	5239195	5242373	.	-	.	ID=EuglossaDilemma_009482
NIJG01000123.1	funannotate	gene	5252788	5253414	.	+	.	ID=EuglossaDilemma_009485
NIJG01000123.1	funannotate	gene	5248299	5252725	.	+	.	ID=EuglossaDilemma_009484
NIJG01000123.1	funannotate	exon	2576051	2576310	.	-	.	ID=EuglossaDilemma_009279-T1.exon2;Parent=EuglossaDilemma_009279-T1
NIJG01000123.1	funannotate	gene	5284498	5286440	.	-	.	ID=EuglossaDilemma_009487
NIJG01000123.1	funannotate	gene	5270405	5283431	.	+	.	ID=EuglossaDilemma_009486
NIJG01000123.1	funannotate	gene	5295654	5295977	.	+	.	ID=EuglossaDilemma_009489
NIJG01000123.1	funannotate	exon	2578226	2578454	.	-	.	ID=EuglossaDilemma_009279-T1.exon1;Parent=EuglossaDilemma_009279-T1
NIJG01000123.1	funannotate	gene	5294037	5294986	.	+	.	ID=EuglossaDilemma_009488
NIJG01000123.1	funannotate	gene	5146171	5146728	.	-	.	ID=EuglossaDilemma_009479
NIJG01000123.1	funannotate	mRNA	3597266	3597607	.	-	.	ID=EuglossaDilemma_009372-T1;Parent=EuglossaDilemma_009372
NIJG01000123.1	funannotate	exon	4994216	4994588	.	+	.	ID=EuglossaDilemma_009476-T1.exon4;Parent=EuglossaDilemma_009476-T1
NIJG01000123.1	funannotate	exon	4993776	4993905	.	+	.	ID=EuglossaDilemma_009476-T1.exon3;Parent=EuglossaDilemma_009476-T1
NIJG01000123.1	funannotate	exon	4995797	4995971	.	+	.	ID=EuglossaDilemma_009476-T1.exon6;Parent=EuglossaDilemma_009476-T1
NIJG01000123.1	funannotate	exon	4995129	4995316	.	+	.	ID=EuglossaDilemma_009476-T1.exon5;Parent=EuglossaDilemma_009476-T1
NIJG01000123.1	funannotate	CDS	1099430	1099450	.	-	0	ID=EuglossaDilemma_009112-T1.cds;Parent=EuglossaDilemma_009112-T1
NIJG01000123.1	funannotate	CDS	1099087	1099349	.	-	0	ID=EuglossaDilemma_009112-T1.cds;Parent=EuglossaDilemma_009112-T1
NIJG01000123.1	funannotate	CDS	1098625	1098946	.	-	0	ID=EuglossaDilemma_009112-T1.cds;Parent=EuglossaDilemma_009112-T1
NIJG01000123.1	funannotate	CDS	1098372	1098539	.	-	0	ID=EuglossaDilemma_009112-T1.cds;Parent=EuglossaDilemma_009112-T1
NIJG01000123.1	funannotate	CDS	1098090	1098293	.	-	0	ID=EuglossaDilemma_009112-T1.cds;Parent=EuglossaDilemma_009112-T1
NIJG01000123.1	funannotate	CDS	1097712	1097874	.	-	0	ID=EuglossaDilemma_009112-T1.cds;Parent=EuglossaDilemma_009112-T1
NIJG01000123.1	funannotate	CDS	1097533	1097651	.	-	0	ID=EuglossaDilemma_009112-T1.cds;Parent=EuglossaDilemma_009112-T1
NIJG01000123.1	funannotate	CDS	1097316	1097477	.	-	0	ID=EuglossaDilemma_009112-T1.cds;Parent=EuglossaDilemma_009112-T1
NIJG01000123.1	funannotate	CDS	1097006	1097244	.	-	0	ID=EuglossaDilemma_009112-T1.cds;Parent=EuglossaDilemma_009112-T1
NIJG01000123.1	funannotate	CDS	1096769	1096933	.	-	0	ID=EuglossaDilemma_009112-T1.cds;Parent=EuglossaDilemma_009112-T1
NIJG01000123.1	funannotate	CDS	1096587	1096693	.	-	0	ID=EuglossaDilemma_009112-T1.cds;Parent=EuglossaDilemma_009112-T1
NIJG01000123.1	funannotate	CDS	1096341	1096512	.	-	0	ID=EuglossaDilemma_009112-T1.cds;Parent=EuglossaDilemma_009112-T1
NIJG01000123.1	funannotate	CDS	1095959	1096274	.	-	0	ID=EuglossaDilemma_009112-T1.cds;Parent=EuglossaDilemma_009112-T1
NIJG01000123.1	funannotate	CDS	1095557	1095841	.	-	0	ID=EuglossaDilemma_009112-T1.cds;Parent=EuglossaDilemma_009112-T1
NIJG01000123.1	funannotate	three_prime_UTR	4561200	4561435	.	-	.	ID=EuglossaDilemma_009446-T1.utr3p1;Parent=EuglossaDilemma_009446-T1
NIJG01000123.1	funannotate	exon	4997645	4997825	.	+	.	ID=EuglossaDilemma_009476-T1.exon8;Parent=EuglossaDilemma_009476-T1
NIJG01000123.1	funannotate	exon	4996298	4996398	.	+	.	ID=EuglossaDilemma_009476-T1.exon7;Parent=EuglossaDilemma_009476-T1
NIJG01000123.1	funannotate	mRNA	167114	167655	.	-	.	ID=EuglossaDilemma_008978-T1;Parent=EuglossaDilemma_008978
NIJG01000123.1	funannotate	gene	5352907	5353819	.	-	.	ID=EuglossaDilemma_009490
NIJG01000123.1	funannotate	exon	4993569	4993713	.	+	.	ID=EuglossaDilemma_009476-T1.exon2;Parent=EuglossaDilemma_009476-T1
NIJG01000123.1	funannotate	gene	5419227	5421171	.	+	.	ID=EuglossaDilemma_009492
NIJG01000123.1	funannotate	exon	4992947	4993060	.	+	.	ID=EuglossaDilemma_009476-T1.exon1;Parent=EuglossaDilemma_009476-T1
NIJG01000123.1	funannotate	gene	5388282	5416467	.	+	.	ID=EuglossaDilemma_009491
NIJG01000123.1	funannotate	gene	5474346	5475390	.	+	.	ID=EuglossaDilemma_009494
NIJG01000123.1	funannotate	gene	5461612	5462052	.	+	.	ID=EuglossaDilemma_009493
NIJG01000123.1	funannotate	gene	5528097	5530056	.	-	.	ID=EuglossaDilemma_009496
NIJG01000123.1	funannotate	gene	5506438	5513104	.	+	.	ID=EuglossaDilemma_009495
NIJG01000123.1	funannotate	gene	5537903	5539733	.	+	.	Name=CYCB3;ID=EuglossaDilemma_009498
NIJG01000123.1	funannotate	gene	5530140	5535687	.	-	.	ID=EuglossaDilemma_009497
NIJG01000123.1	funannotate	gene	5542024	5545769	.	-	.	ID=EuglossaDilemma_009499
NIJG01000123.1	funannotate	exon	502234	502375	.	+	.	ID=EuglossaDilemma_009022-T1.exon5;Parent=EuglossaDilemma_009022-T1
NIJG01000123.1	funannotate	exon	501776	501861	.	+	.	ID=EuglossaDilemma_009022-T1.exon4;Parent=EuglossaDilemma_009022-T1
NIJG01000123.1	funannotate	exon	503199	503460	.	+	.	ID=EuglossaDilemma_009022-T1.exon7;Parent=EuglossaDilemma_009022-T1
NIJG01000123.1	funannotate	exon	502863	503053	.	+	.	ID=EuglossaDilemma_009022-T1.exon6;Parent=EuglossaDilemma_009022-T1
NIJG01000123.1	funannotate	mRNA	1734899	1735306	.	-	.	ID=EuglossaDilemma_009180-T1;Parent=EuglossaDilemma_009180
NIJG01000123.1	funannotate	exon	499162	499393	.	+	.	ID=EuglossaDilemma_009022-T1.exon1;Parent=EuglossaDilemma_009022-T1
NIJG01000123.1	funannotate	exon	499921	500002	.	+	.	ID=EuglossaDilemma_009022-T1.exon3;Parent=EuglossaDilemma_009022-T1
NIJG01000123.1	funannotate	exon	499551	499611	.	+	.	ID=EuglossaDilemma_009022-T1.exon2;Parent=EuglossaDilemma_009022-T1
NIJG01000123.1	funannotate	exon	6134763	6138164	.	-	.	ID=EuglossaDilemma_009529-T1.exon1;Parent=EuglossaDilemma_009529-T1
NIJG01000123.1	funannotate	exon	6134395	6134693	.	-	.	ID=EuglossaDilemma_009529-T1.exon2;Parent=EuglossaDilemma_009529-T1
NIJG01000123.1	funannotate	exon	6134138	6134307	.	-	.	ID=EuglossaDilemma_009529-T1.exon3;Parent=EuglossaDilemma_009529-T1
NIJG01000123.1	funannotate	exon	6133904	6134058	.	-	.	ID=EuglossaDilemma_009529-T1.exon4;Parent=EuglossaDilemma_009529-T1
NIJG01000123.1	funannotate	exon	6133644	6133733	.	-	.	ID=EuglossaDilemma_009529-T1.exon5;Parent=EuglossaDilemma_009529-T1
NIJG01000123.1	funannotate	exon	6133403	6133465	.	-	.	ID=EuglossaDilemma_009529-T1.exon6;Parent=EuglossaDilemma_009529-T1
NIJG01000123.1	funannotate	exon	6133209	6133322	.	-	.	ID=EuglossaDilemma_009529-T1.exon7;Parent=EuglossaDilemma_009529-T1
NIJG01000123.1	funannotate	exon	6133011	6133085	.	-	.	ID=EuglossaDilemma_009529-T1.exon8;Parent=EuglossaDilemma_009529-T1
NIJG01000123.1	funannotate	mRNA	1133918	1135104	.	-	.	ID=EuglossaDilemma_009118-T1;Ontology_term=GO:0005198%2CGO:0005515%2CGO:0006890;Dbxref=InterPro:IPR011990%2CInterPro:IPR006822%2CPFAM:PF04733;Parent=EuglossaDilemma_009118
NIJG01000123.1	funannotate	exon	6132886	6132936	.	-	.	ID=EuglossaDilemma_009529-T1.exon9;Parent=EuglossaDilemma_009529-T1
NIJG01000123.1	funannotate	five_prime_UTR	2406352	2409079	.	+	.	ID=EuglossaDilemma_009270-T1.utr5p1;Parent=EuglossaDilemma_009270-T1
NIJG01000123.1	funannotate	mRNA	248735	264767	.	+	.	ID=EuglossaDilemma_008991-T1;Ontology_term=GO:0004553%2CGO:0008061%2CGO:0005576%2CGO:0005975;Dbxref=InterPro:IPR001223%2CInterPro:IPR036508%2CPFAM:PF01607%2CInterPro:IPR002557%2CInterPro:IPR017853%2CInterPro:IPR011583%2CPFAM:PF00704%2CInterPro:IPR001579%2CInterPro:IPR029070;Parent=EuglossaDilemma_008991
NIJG01000123.1	funannotate	exon	6887375	6887731	.	-	.	ID=EuglossaDilemma_009573-T1.exon10;Parent=EuglossaDilemma_009573-T1
NIJG01000123.1	funannotate	CDS	2851749	2852644	.	-	0	ID=EuglossaDilemma_009309-T1.cds;Parent=EuglossaDilemma_009309-T1
NIJG01000123.1	funannotate	CDS	2851556	2851685	.	-	0	ID=EuglossaDilemma_009309-T1.cds;Parent=EuglossaDilemma_009309-T1
NIJG01000123.1	funannotate	CDS	2850768	2851485	.	-	0	ID=EuglossaDilemma_009309-T1.cds;Parent=EuglossaDilemma_009309-T1
NIJG01000123.1	funannotate	CDS	2850233	2850456	.	-	0	ID=EuglossaDilemma_009309-T1.cds;Parent=EuglossaDilemma_009309-T1
NIJG01000123.1	funannotate	CDS	2849969	2850155	.	-	0	ID=EuglossaDilemma_009309-T1.cds;Parent=EuglossaDilemma_009309-T1
NIJG01000123.1	funannotate	CDS	2849727	2849912	.	-	0	ID=EuglossaDilemma_009309-T1.cds;Parent=EuglossaDilemma_009309-T1
NIJG01000123.1	funannotate	CDS	2849464	2849646	.	-	0	ID=EuglossaDilemma_009309-T1.cds;Parent=EuglossaDilemma_009309-T1
NIJG01000123.1	funannotate	CDS	2849170	2849393	.	-	0	ID=EuglossaDilemma_009309-T1.cds;Parent=EuglossaDilemma_009309-T1
NIJG01000123.1	funannotate	exon	6332149	6332364	.	-	.	ID=EuglossaDilemma_009549-T1.exon3;Parent=EuglossaDilemma_009549-T1
NIJG01000123.1	funannotate	exon	6332449	6332961	.	-	.	ID=EuglossaDilemma_009549-T1.exon2;Parent=EuglossaDilemma_009549-T1
NIJG01000123.1	funannotate	exon	6331725	6331820	.	-	.	ID=EuglossaDilemma_009549-T1.exon5;Parent=EuglossaDilemma_009549-T1
NIJG01000123.1	funannotate	exon	6331931	6332061	.	-	.	ID=EuglossaDilemma_009549-T1.exon4;Parent=EuglossaDilemma_009549-T1
NIJG01000123.1	funannotate	exon	1292837	1293026	.	-	.	ID=EuglossaDilemma_009151-T1.exon5;Parent=EuglossaDilemma_009151-T1
NIJG01000123.1	funannotate	exon	1292208	1292762	.	-	.	ID=EuglossaDilemma_009151-T1.exon6;Parent=EuglossaDilemma_009151-T1
NIJG01000123.1	funannotate	exon	1291809	1291988	.	-	.	ID=EuglossaDilemma_009151-T1.exon7;Parent=EuglossaDilemma_009151-T1
NIJG01000123.1	funannotate	exon	1294651	1294668	.	-	.	ID=EuglossaDilemma_009151-T1.exon1;Parent=EuglossaDilemma_009151-T1
NIJG01000123.1	funannotate	exon	1294481	1294583	.	-	.	ID=EuglossaDilemma_009151-T1.exon2;Parent=EuglossaDilemma_009151-T1
NIJG01000123.1	funannotate	exon	1293357	1293439	.	-	.	ID=EuglossaDilemma_009151-T1.exon3;Parent=EuglossaDilemma_009151-T1
NIJG01000123.1	funannotate	exon	1293106	1293290	.	-	.	ID=EuglossaDilemma_009151-T1.exon4;Parent=EuglossaDilemma_009151-T1
NIJG01000123.1	funannotate	exon	6333031	6333820	.	-	.	ID=EuglossaDilemma_009549-T1.exon1;Parent=EuglossaDilemma_009549-T1
NIJG01000123.1	funannotate	CDS	4479234	4479501	.	+	0	ID=EuglossaDilemma_009436-T1.cds;Parent=EuglossaDilemma_009436-T1
NIJG01000123.1	funannotate	CDS	4479581	4480507	.	+	0	ID=EuglossaDilemma_009436-T1.cds;Parent=EuglossaDilemma_009436-T1
NIJG01000123.1	funannotate	CDS	4480589	4480794	.	+	0	ID=EuglossaDilemma_009436-T1.cds;Parent=EuglossaDilemma_009436-T1
NIJG01000123.1	funannotate	CDS	4480862	4481095	.	+	0	ID=EuglossaDilemma_009436-T1.cds;Parent=EuglossaDilemma_009436-T1
NIJG01000123.1	funannotate	exon	7022781	7023059	.	+	.	ID=EuglossaDilemma_009585-T1.exon1;Parent=EuglossaDilemma_009585-T1
NIJG01000123.1	funannotate	three_prime_UTR	4571518	4571671	.	+	.	ID=EuglossaDilemma_009448-T1.utr3p1;Parent=EuglossaDilemma_009448-T1
NIJG01000123.1	funannotate	exon	7023134	7023326	.	+	.	ID=EuglossaDilemma_009585-T1.exon2;Parent=EuglossaDilemma_009585-T1
NIJG01000123.1	funannotate	exon	7023412	7023539	.	+	.	ID=EuglossaDilemma_009585-T1.exon3;Parent=EuglossaDilemma_009585-T1
NIJG01000123.1	funannotate	mRNA	1180966	1182546	.	+	.	ID=EuglossaDilemma_009131-T1;Ontology_term=GO:0070569;Dbxref=PFAM:PF01704%2CInterPro:IPR039741%2CInterPro:IPR002618%2CInterPro:IPR029044;Parent=EuglossaDilemma_009131
NIJG01000123.1	funannotate	mRNA	1002573	1005519	.	-	.	ID=EuglossaDilemma_009096-T1;Dbxref=InterPro:IPR015510;Parent=EuglossaDilemma_009096
NIJG01000123.1	funannotate	exon	4051103	4051465	.	-	.	ID=EuglossaDilemma_009401-T1.exon1;Parent=EuglossaDilemma_009401-T1
NIJG01000123.1	funannotate	CDS	4732791	4733096	.	+	0	ID=EuglossaDilemma_009462-T1.cds;Parent=EuglossaDilemma_009462-T1
NIJG01000123.1	funannotate	CDS	5248299	5248422	.	+	0	ID=EuglossaDilemma_009484-T1.cds;Parent=EuglossaDilemma_009484-T1
NIJG01000123.1	funannotate	CDS	5249137	5249376	.	+	0	ID=EuglossaDilemma_009484-T1.cds;Parent=EuglossaDilemma_009484-T1
NIJG01000123.1	funannotate	CDS	5249494	5249613	.	+	0	ID=EuglossaDilemma_009484-T1.cds;Parent=EuglossaDilemma_009484-T1
NIJG01000123.1	funannotate	CDS	5249682	5249992	.	+	0	ID=EuglossaDilemma_009484-T1.cds;Parent=EuglossaDilemma_009484-T1
NIJG01000123.1	funannotate	CDS	5250065	5252725	.	+	0	ID=EuglossaDilemma_009484-T1.cds;Parent=EuglossaDilemma_009484-T1
NIJG01000123.1	funannotate	exon	1180966	1181444	.	+	.	ID=EuglossaDilemma_009131-T1.exon1;Parent=EuglossaDilemma_009131-T1
NIJG01000123.1	funannotate	exon	1181541	1181937	.	+	.	ID=EuglossaDilemma_009131-T1.exon2;Parent=EuglossaDilemma_009131-T1
NIJG01000123.1	funannotate	exon	1182010	1182546	.	+	.	ID=EuglossaDilemma_009131-T1.exon3;Parent=EuglossaDilemma_009131-T1
NIJG01000123.1	funannotate	exon	2268447	2268994	.	+	.	ID=EuglossaDilemma_009259-T1.exon1;Parent=EuglossaDilemma_009259-T1
NIJG01000123.1	funannotate	exon	2277086	2277198	.	+	.	ID=EuglossaDilemma_009259-T1.exon3;Parent=EuglossaDilemma_009259-T1
NIJG01000123.1	funannotate	exon	2269065	2269858	.	+	.	ID=EuglossaDilemma_009259-T1.exon2;Parent=EuglossaDilemma_009259-T1
NIJG01000123.1	funannotate	exon	2280697	2281168	.	+	.	ID=EuglossaDilemma_009259-T1.exon5;Parent=EuglossaDilemma_009259-T1
NIJG01000123.1	funannotate	mRNA	791508	793331	.	+	.	ID=EuglossaDilemma_009072-T1;Ontology_term=GO:0017174;Dbxref=PFAM:PF13489%2CInterPro:IPR014369%2CPFAM:PF01209%2CInterPro:IPR029063%2CPFAM:PF08242%2CPFAM:PF13847%2CPFAM:PF08241%2CInterPro:IPR025714%2CPFAM:PF13649;Parent=EuglossaDilemma_009072
NIJG01000123.1	funannotate	exon	2279417	2280073	.	+	.	ID=EuglossaDilemma_009259-T1.exon4;Parent=EuglossaDilemma_009259-T1
NIJG01000123.1	funannotate	mRNA	1251787	1253112	.	-	.	ID=EuglossaDilemma_009143-T1;Ontology_term=GO:0004672%2CGO:0005524%2CGO:0006468;Dbxref=InterPro:IPR000719%2CInterPro:IPR008271%2CInterPro:IPR030616%2CInterPro:IPR011009%2CPFAM:PF07714%2CInterPro:IPR017441%2CPFAM:PF14531%2CPFAM:PF00069;Parent=EuglossaDilemma_009143
NIJG01000123.1	funannotate	CDS	873941	874255	.	-	0	ID=EuglossaDilemma_009082-T1.cds;Parent=EuglossaDilemma_009082-T1
NIJG01000123.1	funannotate	exon	5651254	5651482	.	+	.	ID=EuglossaDilemma_009510-T1.exon2;Parent=EuglossaDilemma_009510-T1
NIJG01000123.1	funannotate	exon	5651559	5651952	.	+	.	ID=EuglossaDilemma_009510-T1.exon3;Parent=EuglossaDilemma_009510-T1
NIJG01000123.1	funannotate	three_prime_UTR	989568	989693	.	+	.	ID=EuglossaDilemma_009092-T1.utr3p1;Parent=EuglossaDilemma_009092-T1
NIJG01000123.1	funannotate	exon	5650926	5650928	.	+	.	ID=EuglossaDilemma_009510-T1.exon1;Parent=EuglossaDilemma_009510-T1
NIJG01000123.1	funannotate	CDS	7931861	7932118	.	-	0	ID=EuglossaDilemma_009615-T1.cds;Parent=EuglossaDilemma_009615-T1
NIJG01000123.1	funannotate	CDS	7930894	7931142	.	-	0	ID=EuglossaDilemma_009615-T1.cds;Parent=EuglossaDilemma_009615-T1
NIJG01000123.1	funannotate	exon	4281757	4281846	.	+	.	ID=EuglossaDilemma_009421-T1.exon1;Parent=EuglossaDilemma_009421-T1
NIJG01000123.1	funannotate	exon	4282714	4282842	.	+	.	ID=EuglossaDilemma_009421-T1.exon2;Parent=EuglossaDilemma_009421-T1
NIJG01000123.1	funannotate	CDS	5353252	5353819	.	-	0	ID=EuglossaDilemma_009490-T1.cds;Parent=EuglossaDilemma_009490-T1
NIJG01000123.1	funannotate	CDS	5352907	5353058	.	-	0	ID=EuglossaDilemma_009490-T1.cds;Parent=EuglossaDilemma_009490-T1
NIJG01000123.1	funannotate	exon	633758	633909	.	+	.	ID=EuglossaDilemma_009042-T1.exon2;Parent=EuglossaDilemma_009042-T1
NIJG01000123.1	funannotate	exon	633549	633582	.	+	.	ID=EuglossaDilemma_009042-T1.exon1;Parent=EuglossaDilemma_009042-T1
NIJG01000123.1	funannotate	CDS	9320314	9320380	.	-	0	ID=EuglossaDilemma_009659-T1.cds;Parent=EuglossaDilemma_009659-T1
NIJG01000123.1	funannotate	CDS	9319404	9319577	.	-	0	ID=EuglossaDilemma_009659-T1.cds;Parent=EuglossaDilemma_009659-T1
NIJG01000123.1	funannotate	CDS	9319066	9319323	.	-	0	ID=EuglossaDilemma_009659-T1.cds;Parent=EuglossaDilemma_009659-T1
NIJG01000123.1	funannotate	CDS	9318789	9318990	.	-	0	ID=EuglossaDilemma_009659-T1.cds;Parent=EuglossaDilemma_009659-T1
NIJG01000123.1	funannotate	CDS	9318497	9318720	.	-	0	ID=EuglossaDilemma_009659-T1.cds;Parent=EuglossaDilemma_009659-T1
NIJG01000123.1	funannotate	CDS	9318309	9318415	.	-	0	ID=EuglossaDilemma_009659-T1.cds;Parent=EuglossaDilemma_009659-T1
NIJG01000123.1	funannotate	mRNA	901722	903318	.	+	.	ID=EuglossaDilemma_009084-T1;Parent=EuglossaDilemma_009084
NIJG01000123.1	funannotate	mRNA	10059915	10060275	.	-	.	ID=EuglossaDilemma_009678-T1;Parent=EuglossaDilemma_009678
NIJG01000123.1	funannotate	CDS	2731954	2732265	.	+	0	ID=EuglossaDilemma_009283-T1.cds;Parent=EuglossaDilemma_009283-T1
NIJG01000123.1	funannotate	exon	5654071	5654268	.	+	.	ID=EuglossaDilemma_009510-T1.exon8;Parent=EuglossaDilemma_009510-T1
NIJG01000123.1	funannotate	mRNA	1312162	1316702	.	-	.	ID=EuglossaDilemma_009155-T1;Ontology_term=GO:0004930%2CGO:0016020;Dbxref=PFAM:PF00047%2CPFAM:PF13927%2CInterPro:IPR007110%2CInterPro:IPR036445%2CInterPro:IPR001879%2CInterPro:IPR036179%2CPFAM:PF07679%2CInterPro:IPR003599%2CInterPro:IPR000203%2CInterPro:IPR013783%2CInterPro:IPR003598;Parent=EuglossaDilemma_009155
NIJG01000123.1	funannotate	exon	5653099	5653734	.	+	.	ID=EuglossaDilemma_009510-T1.exon6;Parent=EuglossaDilemma_009510-T1
NIJG01000123.1	funannotate	exon	5653799	5653945	.	+	.	ID=EuglossaDilemma_009510-T1.exon7;Parent=EuglossaDilemma_009510-T1
NIJG01000123.1	funannotate	three_prime_UTR	8986616	8986774	.	+	.	ID=EuglossaDilemma_009631-T1.utr3p1;Parent=EuglossaDilemma_009631-T1
NIJG01000123.1	funannotate	exon	5652042	5652479	.	+	.	ID=EuglossaDilemma_009510-T1.exon4;Parent=EuglossaDilemma_009510-T1
NIJG01000123.1	funannotate	exon	5652555	5653023	.	+	.	ID=EuglossaDilemma_009510-T1.exon5;Parent=EuglossaDilemma_009510-T1
NIJG01000123.1	funannotate	mRNA	4051103	4051465	.	-	.	ID=EuglossaDilemma_009401-T1;Parent=EuglossaDilemma_009401
NIJG01000123.1	funannotate	CDS	2301370	2301525	.	-	0	ID=EuglossaDilemma_009261-T1.cds;Parent=EuglossaDilemma_009261-T1
NIJG01000123.1	funannotate	CDS	2301148	2301283	.	-	0	ID=EuglossaDilemma_009261-T1.cds;Parent=EuglossaDilemma_009261-T1
NIJG01000123.1	funannotate	CDS	2300781	2301070	.	-	0	ID=EuglossaDilemma_009261-T1.cds;Parent=EuglossaDilemma_009261-T1
NIJG01000123.1	funannotate	CDS	2300000	2300711	.	-	0	ID=EuglossaDilemma_009261-T1.cds;Parent=EuglossaDilemma_009261-T1
NIJG01000123.1	funannotate	CDS	2299565	2299755	.	-	0	ID=EuglossaDilemma_009261-T1.cds;Parent=EuglossaDilemma_009261-T1
NIJG01000123.1	funannotate	CDS	2299324	2299431	.	-	0	ID=EuglossaDilemma_009261-T1.cds;Parent=EuglossaDilemma_009261-T1
NIJG01000123.1	funannotate	CDS	2298707	2299160	.	-	0	ID=EuglossaDilemma_009261-T1.cds;Parent=EuglossaDilemma_009261-T1
NIJG01000123.1	funannotate	CDS	2297808	2298637	.	-	0	ID=EuglossaDilemma_009261-T1.cds;Parent=EuglossaDilemma_009261-T1
NIJG01000123.1	funannotate	CDS	2297634	2297705	.	-	0	ID=EuglossaDilemma_009261-T1.cds;Parent=EuglossaDilemma_009261-T1
NIJG01000123.1	funannotate	CDS	2297382	2297558	.	-	0	ID=EuglossaDilemma_009261-T1.cds;Parent=EuglossaDilemma_009261-T1
NIJG01000123.1	funannotate	exon	2286061	2286206	.	+	.	ID=EuglossaDilemma_009259-T1.exon6;Parent=EuglossaDilemma_009259-T1
NIJG01000123.1	funannotate	exon	2897014	2897052	.	-	.	ID=EuglossaDilemma_009312-T1.exon10;Parent=EuglossaDilemma_009312-T1
NIJG01000123.1	funannotate	exon	2896287	2896413	.	-	.	ID=EuglossaDilemma_009312-T1.exon12;Parent=EuglossaDilemma_009312-T1
NIJG01000123.1	funannotate	exon	2896755	2896826	.	-	.	ID=EuglossaDilemma_009312-T1.exon11;Parent=EuglossaDilemma_009312-T1
NIJG01000123.1	funannotate	exon	161052	161408	.	+	.	ID=EuglossaDilemma_008975-T1.exon5;Parent=EuglossaDilemma_008975-T1
NIJG01000123.1	funannotate	exon	160774	160984	.	+	.	ID=EuglossaDilemma_008975-T1.exon4;Parent=EuglossaDilemma_008975-T1
NIJG01000123.1	funannotate	exon	161504	161947	.	+	.	ID=EuglossaDilemma_008975-T1.exon6;Parent=EuglossaDilemma_008975-T1
NIJG01000123.1	funannotate	exon	159776	159847	.	+	.	ID=EuglossaDilemma_008975-T1.exon1;Parent=EuglossaDilemma_008975-T1
NIJG01000123.1	funannotate	exon	160590	160700	.	+	.	ID=EuglossaDilemma_008975-T1.exon3;Parent=EuglossaDilemma_008975-T1
NIJG01000123.1	funannotate	exon	160474	160505	.	+	.	ID=EuglossaDilemma_008975-T1.exon2;Parent=EuglossaDilemma_008975-T1
NIJG01000123.1	funannotate	CDS	42621	42635	.	+	0	ID=EuglossaDilemma_008955-T1.cds;Parent=EuglossaDilemma_008955-T1
NIJG01000123.1	funannotate	CDS	43332	43446	.	+	0	ID=EuglossaDilemma_008955-T1.cds;Parent=EuglossaDilemma_008955-T1
NIJG01000123.1	funannotate	CDS	43558	43691	.	+	0	ID=EuglossaDilemma_008955-T1.cds;Parent=EuglossaDilemma_008955-T1
NIJG01000123.1	funannotate	exon	1007010	1007175	.	+	.	ID=EuglossaDilemma_009097-T1.exon3;Parent=EuglossaDilemma_009097-T1
NIJG01000123.1	funannotate	exon	3738689	3738752	.	+	.	ID=EuglossaDilemma_009388-T1.exon2;Parent=EuglossaDilemma_009388-T1
NIJG01000123.1	funannotate	exon	1006721	1006916	.	+	.	ID=EuglossaDilemma_009097-T1.exon2;Parent=EuglossaDilemma_009097-T1
NIJG01000123.1	funannotate	exon	3736367	3736381	.	+	.	ID=EuglossaDilemma_009388-T1.exon1;Parent=EuglossaDilemma_009388-T1
NIJG01000123.1	funannotate	exon	1007481	1007639	.	+	.	ID=EuglossaDilemma_009097-T1.exon5;Parent=EuglossaDilemma_009097-T1
NIJG01000123.1	funannotate	exon	3743965	3744247	.	+	.	ID=EuglossaDilemma_009388-T1.exon10;Parent=EuglossaDilemma_009388-T1
NIJG01000123.1	funannotate	exon	1007246	1007418	.	+	.	ID=EuglossaDilemma_009097-T1.exon4;Parent=EuglossaDilemma_009097-T1
NIJG01000123.1	funannotate	exon	3744881	3745075	.	+	.	ID=EuglossaDilemma_009388-T1.exon11;Parent=EuglossaDilemma_009388-T1
NIJG01000123.1	funannotate	exon	3745263	3745423	.	+	.	ID=EuglossaDilemma_009388-T1.exon12;Parent=EuglossaDilemma_009388-T1
NIJG01000123.1	funannotate	exon	3746403	3746719	.	+	.	ID=EuglossaDilemma_009388-T1.exon13;Parent=EuglossaDilemma_009388-T1
NIJG01000123.1	funannotate	exon	1005581	1005596	.	+	.	ID=EuglossaDilemma_009097-T1.exon1;Parent=EuglossaDilemma_009097-T1
NIJG01000123.1	funannotate	five_prime_UTR	1784185	1784203	.	+	.	ID=EuglossaDilemma_009193-T1.utr5p1;Parent=EuglossaDilemma_009193-T1
NIJG01000123.1	funannotate	five_prime_UTR	1785645	1785788	.	+	.	ID=EuglossaDilemma_009193-T1.utr5p2;Parent=EuglossaDilemma_009193-T1
NIJG01000123.1	funannotate	five_prime_UTR	5648717	5648744	.	-	.	ID=EuglossaDilemma_009509-T1.utr5p1;Parent=EuglossaDilemma_009509-T1
NIJG01000123.1	funannotate	exon	1007957	1008294	.	+	.	ID=EuglossaDilemma_009097-T1.exon7;Parent=EuglossaDilemma_009097-T1
NIJG01000123.1	funannotate	exon	1007718	1007878	.	+	.	ID=EuglossaDilemma_009097-T1.exon6;Parent=EuglossaDilemma_009097-T1
NIJG01000123.1	funannotate	exon	1008565	1008828	.	+	.	ID=EuglossaDilemma_009097-T1.exon9;Parent=EuglossaDilemma_009097-T1
NIJG01000123.1	funannotate	gene	5546905	5547983	.	-	.	ID=EuglossaDilemma_009500
NIJG01000123.1	funannotate	exon	1008378	1008489	.	+	.	ID=EuglossaDilemma_009097-T1.exon8;Parent=EuglossaDilemma_009097-T1
NIJG01000123.1	funannotate	exon	1849911	1851271	.	+	.	ID=EuglossaDilemma_009204-T1.exon1;Parent=EuglossaDilemma_009204-T1
NIJG01000123.1	funannotate	mRNA	1413768	1438525	.	+	.	ID=EuglossaDilemma_009162-T1;Ontology_term=GO:0016757%2CGO:0016020;Dbxref=InterPro:IPR003378;Parent=EuglossaDilemma_009162
NIJG01000123.1	funannotate	exon	1852399	1852489	.	+	.	ID=EuglossaDilemma_009204-T1.exon4;Parent=EuglossaDilemma_009204-T1
NIJG01000123.1	funannotate	exon	1851366	1851606	.	+	.	ID=EuglossaDilemma_009204-T1.exon2;Parent=EuglossaDilemma_009204-T1
NIJG01000123.1	funannotate	exon	1852152	1852320	.	+	.	ID=EuglossaDilemma_009204-T1.exon3;Parent=EuglossaDilemma_009204-T1
NIJG01000123.1	funannotate	exon	1009783	1009996	.	+	.	ID=EuglossaDilemma_009097-T1.exon13;Parent=EuglossaDilemma_009097-T1
NIJG01000123.1	funannotate	exon	1010075	1010211	.	+	.	ID=EuglossaDilemma_009097-T1.exon14;Parent=EuglossaDilemma_009097-T1
NIJG01000123.1	funannotate	mRNA	1287129	1290356	.	+	.	ID=EuglossaDilemma_009150-T1;Dbxref=PFAM:PF10248%2CInterPro:IPR019376;Parent=EuglossaDilemma_009150
NIJG01000123.1	funannotate	gene	5655332	5659309	.	+	.	ID=EuglossaDilemma_009511
NIJG01000123.1	funannotate	gene	5650926	5654268	.	+	.	ID=EuglossaDilemma_009510
NIJG01000123.1	funannotate	gene	5561681	5582874	.	+	.	ID=EuglossaDilemma_009502
NIJG01000123.1	funannotate	exon	6125022	6125200	.	+	.	ID=EuglossaDilemma_009528-T1.exon1;Parent=EuglossaDilemma_009528-T1
NIJG01000123.1	funannotate	gene	5546819	5561459	.	+	.	ID=EuglossaDilemma_009501
NIJG01000123.1	funannotate	exon	6125372	6125535	.	+	.	ID=EuglossaDilemma_009528-T1.exon2;Parent=EuglossaDilemma_009528-T1
NIJG01000123.1	funannotate	gene	5591922	5598843	.	+	.	ID=EuglossaDilemma_009504
NIJG01000123.1	funannotate	mRNA	2768463	2778831	.	+	.	ID=EuglossaDilemma_009288-T1;Ontology_term=GO:0055114%2CGO:0016491;Dbxref=InterPro:IPR020904%2CInterPro:IPR002347%2CInterPro:IPR036291%2CPFAM:PF08659%2CPFAM:PF13561%2CPFAM:PF00106;Parent=EuglossaDilemma_009288
NIJG01000123.1	funannotate	gene	5584463	5586926	.	-	.	Name=MUS81;ID=EuglossaDilemma_009503
NIJG01000123.1	funannotate	gene	5630634	5632236	.	-	.	Name=SOD2;ID=EuglossaDilemma_009506
NIJG01000123.1	funannotate	three_prime_UTR	2188767	2189508	.	+	.	ID=EuglossaDilemma_009250-T1.utr3p1;Parent=EuglossaDilemma_009250-T1
NIJG01000123.1	funannotate	gene	5602150	5617874	.	-	.	ID=EuglossaDilemma_009505
NIJG01000123.1	funannotate	gene	5639803	5641844	.	-	.	ID=EuglossaDilemma_009508
NIJG01000123.1	funannotate	gene	5633661	5634606	.	-	.	ID=EuglossaDilemma_009507
NIJG01000123.1	funannotate	exon	6127945	6128160	.	+	.	ID=EuglossaDilemma_009528-T1.exon9;Parent=EuglossaDilemma_009528-T1
NIJG01000123.1	funannotate	exon	1008902	1009099	.	+	.	ID=EuglossaDilemma_009097-T1.exon10;Parent=EuglossaDilemma_009097-T1
NIJG01000123.1	funannotate	gene	5644359	5648744	.	-	.	ID=EuglossaDilemma_009509
NIJG01000123.1	funannotate	exon	1009180	1009329	.	+	.	ID=EuglossaDilemma_009097-T1.exon11;Parent=EuglossaDilemma_009097-T1
NIJG01000123.1	funannotate	exon	1221064	1223063	.	-	.	ID=EuglossaDilemma_009136-T1.exon10;Parent=EuglossaDilemma_009136-T1
NIJG01000123.1	funannotate	exon	6126853	6127458	.	+	.	ID=EuglossaDilemma_009528-T1.exon7;Parent=EuglossaDilemma_009528-T1
NIJG01000123.1	funannotate	exon	1009550	1009704	.	+	.	ID=EuglossaDilemma_009097-T1.exon12;Parent=EuglossaDilemma_009097-T1
NIJG01000123.1	funannotate	exon	6127531	6127873	.	+	.	ID=EuglossaDilemma_009528-T1.exon8;Parent=EuglossaDilemma_009528-T1
NIJG01000123.1	funannotate	exon	6126146	6126350	.	+	.	ID=EuglossaDilemma_009528-T1.exon5;Parent=EuglossaDilemma_009528-T1
NIJG01000123.1	funannotate	exon	6126433	6126762	.	+	.	ID=EuglossaDilemma_009528-T1.exon6;Parent=EuglossaDilemma_009528-T1
NIJG01000123.1	funannotate	exon	6125590	6125768	.	+	.	ID=EuglossaDilemma_009528-T1.exon3;Parent=EuglossaDilemma_009528-T1
NIJG01000123.1	funannotate	exon	6125905	6126078	.	+	.	ID=EuglossaDilemma_009528-T1.exon4;Parent=EuglossaDilemma_009528-T1
NIJG01000123.1	funannotate	exon	3216818	3217402	.	+	.	ID=EuglossaDilemma_009350-T1.exon2;Parent=EuglossaDilemma_009350-T1
NIJG01000123.1	funannotate	exon	3216249	3216611	.	+	.	ID=EuglossaDilemma_009350-T1.exon1;Parent=EuglossaDilemma_009350-T1
NIJG01000123.1	funannotate	CDS	7024728	7025141	.	+	0	ID=EuglossaDilemma_009586-T1.cds;Parent=EuglossaDilemma_009586-T1
NIJG01000123.1	funannotate	CDS	7026359	7028602	.	+	0	ID=EuglossaDilemma_009586-T1.cds;Parent=EuglossaDilemma_009586-T1
NIJG01000123.1	funannotate	exon	2858610	2858921	.	-	.	ID=EuglossaDilemma_009310-T1.exon1;Parent=EuglossaDilemma_009310-T1
NIJG01000123.1	funannotate	mRNA	2312658	2314384	.	+	.	ID=EuglossaDilemma_009264-T1;Ontology_term=GO:0003677%2CGO:0016887%2CGO:0005524%2CGO:0006260;Dbxref=PFAM:PF08542%2CInterPro:IPR013748%2CInterPro:IPR027417%2CPFAM:PF13177%2CInterPro:IPR003593%2CPFAM:PF00004%2CInterPro:IPR008921%2CInterPro:IPR003959;Parent=EuglossaDilemma_009264
NIJG01000123.1	funannotate	exon	5474346	5474404	.	+	.	ID=EuglossaDilemma_009494-T1.exon1;Parent=EuglossaDilemma_009494-T1
NIJG01000123.1	funannotate	exon	5474511	5475390	.	+	.	ID=EuglossaDilemma_009494-T1.exon2;Parent=EuglossaDilemma_009494-T1
NIJG01000123.1	funannotate	exon	9899144	9899262	.	-	.	ID=EuglossaDilemma_009674-T1.exon2;Parent=EuglossaDilemma_009674-T1
NIJG01000123.1	funannotate	exon	9902280	9902424	.	-	.	ID=EuglossaDilemma_009674-T1.exon1;Parent=EuglossaDilemma_009674-T1
NIJG01000123.1	funannotate	CDS	6846128	6846154	.	-	0	ID=EuglossaDilemma_009564-T1.cds;Parent=EuglossaDilemma_009564-T1
NIJG01000123.1	funannotate	CDS	6845929	6845948	.	-	0	ID=EuglossaDilemma_009564-T1.cds;Parent=EuglossaDilemma_009564-T1
NIJG01000123.1	funannotate	CDS	6845604	6845693	.	-	0	ID=EuglossaDilemma_009564-T1.cds;Parent=EuglossaDilemma_009564-T1
NIJG01000123.1	funannotate	CDS	6845277	6845373	.	-	0	ID=EuglossaDilemma_009564-T1.cds;Parent=EuglossaDilemma_009564-T1
NIJG01000123.1	funannotate	CDS	6844836	6844943	.	-	0	ID=EuglossaDilemma_009564-T1.cds;Parent=EuglossaDilemma_009564-T1
NIJG01000123.1	funannotate	CDS	6844711	6844755	.	-	0	ID=EuglossaDilemma_009564-T1.cds;Parent=EuglossaDilemma_009564-T1
NIJG01000123.1	funannotate	CDS	6843545	6843677	.	-	0	ID=EuglossaDilemma_009564-T1.cds;Parent=EuglossaDilemma_009564-T1
NIJG01000123.1	funannotate	CDS	6843393	6843490	.	-	0	ID=EuglossaDilemma_009564-T1.cds;Parent=EuglossaDilemma_009564-T1
NIJG01000123.1	funannotate	CDS	597617	597707	.	+	0	ID=EuglossaDilemma_009034-T1.cds;Parent=EuglossaDilemma_009034-T1
NIJG01000123.1	funannotate	CDS	597923	598279	.	+	0	ID=EuglossaDilemma_009034-T1.cds;Parent=EuglossaDilemma_009034-T1
NIJG01000123.1	funannotate	CDS	598386	598561	.	+	0	ID=EuglossaDilemma_009034-T1.cds;Parent=EuglossaDilemma_009034-T1
NIJG01000123.1	funannotate	CDS	448633	448775	.	+	0	ID=EuglossaDilemma_009012-T1.cds;Parent=EuglossaDilemma_009012-T1
NIJG01000123.1	funannotate	CDS	449045	449641	.	+	0	ID=EuglossaDilemma_009012-T1.cds;Parent=EuglossaDilemma_009012-T1
NIJG01000123.1	funannotate	CDS	449724	450135	.	+	0	ID=EuglossaDilemma_009012-T1.cds;Parent=EuglossaDilemma_009012-T1
NIJG01000123.1	funannotate	exon	3743303	3743766	.	+	.	ID=EuglossaDilemma_009388-T1.exon9;Parent=EuglossaDilemma_009388-T1
NIJG01000123.1	funannotate	exon	3742896	3742996	.	+	.	ID=EuglossaDilemma_009388-T1.exon8;Parent=EuglossaDilemma_009388-T1
NIJG01000123.1	funannotate	exon	3742322	3742491	.	+	.	ID=EuglossaDilemma_009388-T1.exon7;Parent=EuglossaDilemma_009388-T1
NIJG01000123.1	funannotate	exon	3741948	3742141	.	+	.	ID=EuglossaDilemma_009388-T1.exon6;Parent=EuglossaDilemma_009388-T1
NIJG01000123.1	funannotate	exon	3741579	3741631	.	+	.	ID=EuglossaDilemma_009388-T1.exon5;Parent=EuglossaDilemma_009388-T1
NIJG01000123.1	funannotate	exon	3741402	3741476	.	+	.	ID=EuglossaDilemma_009388-T1.exon4;Parent=EuglossaDilemma_009388-T1
NIJG01000123.1	funannotate	exon	3740085	3740326	.	+	.	ID=EuglossaDilemma_009388-T1.exon3;Parent=EuglossaDilemma_009388-T1
NIJG01000123.1	funannotate	exon	5658077	5658487	.	+	.	ID=EuglossaDilemma_009511-T1.exon4;Parent=EuglossaDilemma_009511-T1
NIJG01000123.1	funannotate	mRNA	2197054	2197356	.	-	.	ID=EuglossaDilemma_009252-T1;Parent=EuglossaDilemma_009252
NIJG01000123.1	funannotate	exon	5657535	5657969	.	+	.	ID=EuglossaDilemma_009511-T1.exon3;Parent=EuglossaDilemma_009511-T1
NIJG01000123.1	funannotate	exon	5657233	5657446	.	+	.	ID=EuglossaDilemma_009511-T1.exon2;Parent=EuglossaDilemma_009511-T1
NIJG01000123.1	funannotate	five_prime_UTR	6171875	6172278	.	-	.	ID=EuglossaDilemma_009536-T1.utr5p1;Parent=EuglossaDilemma_009536-T1
NIJG01000123.1	funannotate	exon	5655332	5655378	.	+	.	ID=EuglossaDilemma_009511-T1.exon1;Parent=EuglossaDilemma_009511-T1
NIJG01000123.1	funannotate	exon	166299	166433	.	-	.	ID=EuglossaDilemma_008977-T1.exon2;Parent=EuglossaDilemma_008977-T1
NIJG01000123.1	funannotate	exon	166119	166223	.	-	.	ID=EuglossaDilemma_008977-T1.exon3;Parent=EuglossaDilemma_008977-T1
NIJG01000123.1	funannotate	exon	165813	165956	.	-	.	ID=EuglossaDilemma_008977-T1.exon4;Parent=EuglossaDilemma_008977-T1
NIJG01000123.1	funannotate	exon	6860153	6860283	.	-	.	ID=EuglossaDilemma_009568-T1.exon2;Parent=EuglossaDilemma_009568-T1
NIJG01000123.1	funannotate	exon	165549	165731	.	-	.	ID=EuglossaDilemma_008977-T1.exon5;Parent=EuglossaDilemma_008977-T1
NIJG01000123.1	funannotate	exon	6860379	6860681	.	-	.	ID=EuglossaDilemma_009568-T1.exon1;Parent=EuglossaDilemma_009568-T1
NIJG01000123.1	funannotate	exon	165330	165468	.	-	.	ID=EuglossaDilemma_008977-T1.exon6;Parent=EuglossaDilemma_008977-T1
NIJG01000123.1	funannotate	exon	6859673	6859784	.	-	.	ID=EuglossaDilemma_009568-T1.exon4;Parent=EuglossaDilemma_009568-T1
NIJG01000123.1	funannotate	exon	165137	165258	.	-	.	ID=EuglossaDilemma_008977-T1.exon7;Parent=EuglossaDilemma_008977-T1
NIJG01000123.1	funannotate	exon	6859861	6860052	.	-	.	ID=EuglossaDilemma_009568-T1.exon3;Parent=EuglossaDilemma_009568-T1
NIJG01000123.1	funannotate	exon	164800	165029	.	-	.	ID=EuglossaDilemma_008977-T1.exon8;Parent=EuglossaDilemma_008977-T1
NIJG01000123.1	funannotate	exon	164524	164694	.	-	.	ID=EuglossaDilemma_008977-T1.exon9;Parent=EuglossaDilemma_008977-T1
NIJG01000123.1	funannotate	exon	166930	167101	.	-	.	ID=EuglossaDilemma_008977-T1.exon1;Parent=EuglossaDilemma_008977-T1
NIJG01000123.1	funannotate	CDS	1880305	1880362	.	-	0	ID=EuglossaDilemma_009207-T1.cds;Parent=EuglossaDilemma_009207-T1
NIJG01000123.1	funannotate	CDS	1877752	1880013	.	-	0	ID=EuglossaDilemma_009207-T1.cds;Parent=EuglossaDilemma_009207-T1
NIJG01000123.1	funannotate	CDS	1877588	1877667	.	-	0	ID=EuglossaDilemma_009207-T1.cds;Parent=EuglossaDilemma_009207-T1
NIJG01000123.1	funannotate	CDS	1875919	1876096	.	-	0	ID=EuglossaDilemma_009207-T1.cds;Parent=EuglossaDilemma_009207-T1
NIJG01000123.1	funannotate	CDS	1875253	1875471	.	-	0	ID=EuglossaDilemma_009207-T1.cds;Parent=EuglossaDilemma_009207-T1
NIJG01000123.1	funannotate	CDS	1875053	1875175	.	-	0	ID=EuglossaDilemma_009207-T1.cds;Parent=EuglossaDilemma_009207-T1
NIJG01000123.1	funannotate	CDS	1874827	1874991	.	-	0	ID=EuglossaDilemma_009207-T1.cds;Parent=EuglossaDilemma_009207-T1
NIJG01000123.1	funannotate	CDS	1874601	1874760	.	-	0	ID=EuglossaDilemma_009207-T1.cds;Parent=EuglossaDilemma_009207-T1
NIJG01000123.1	funannotate	CDS	1874080	1874495	.	-	0	ID=EuglossaDilemma_009207-T1.cds;Parent=EuglossaDilemma_009207-T1
NIJG01000123.1	funannotate	CDS	1873764	1874007	.	-	0	ID=EuglossaDilemma_009207-T1.cds;Parent=EuglossaDilemma_009207-T1
NIJG01000123.1	funannotate	CDS	1873583	1873703	.	-	0	ID=EuglossaDilemma_009207-T1.cds;Parent=EuglossaDilemma_009207-T1
NIJG01000123.1	funannotate	CDS	1873338	1873499	.	-	0	ID=EuglossaDilemma_009207-T1.cds;Parent=EuglossaDilemma_009207-T1
NIJG01000123.1	funannotate	CDS	1873230	1873253	.	-	0	ID=EuglossaDilemma_009207-T1.cds;Parent=EuglossaDilemma_009207-T1
NIJG01000123.1	funannotate	mRNA	1758568	1759826	.	+	.	ID=EuglossaDilemma_009186-T1;Dbxref=PFAM:PF06239%2CInterPro:IPR010418%2CPFAM:PF14784%2CInterPro:IPR029342;Parent=EuglossaDilemma_009186
NIJG01000123.1	funannotate	exon	9316400	9316590	.	+	.	ID=EuglossaDilemma_009658-T1.exon5;Parent=EuglossaDilemma_009658-T1
NIJG01000123.1	funannotate	exon	9315306	9315391	.	+	.	ID=EuglossaDilemma_009658-T1.exon3;Parent=EuglossaDilemma_009658-T1
NIJG01000123.1	funannotate	exon	5659075	5659309	.	+	.	ID=EuglossaDilemma_009511-T1.exon7;Parent=EuglossaDilemma_009511-T1
NIJG01000123.1	funannotate	exon	9315460	9315595	.	+	.	ID=EuglossaDilemma_009658-T1.exon4;Parent=EuglossaDilemma_009658-T1
NIJG01000123.1	funannotate	exon	5658821	5659009	.	+	.	ID=EuglossaDilemma_009511-T1.exon6;Parent=EuglossaDilemma_009511-T1
NIJG01000123.1	funannotate	exon	9314584	9314664	.	+	.	ID=EuglossaDilemma_009658-T1.exon1;Parent=EuglossaDilemma_009658-T1
NIJG01000123.1	funannotate	exon	5658568	5658746	.	+	.	ID=EuglossaDilemma_009511-T1.exon5;Parent=EuglossaDilemma_009511-T1
NIJG01000123.1	funannotate	exon	9314756	9314930	.	+	.	ID=EuglossaDilemma_009658-T1.exon2;Parent=EuglossaDilemma_009658-T1
NIJG01000123.1	funannotate	exon	4705427	4705655	.	-	.	ID=EuglossaDilemma_009457-T1.exon1;Parent=EuglossaDilemma_009457-T1
NIJG01000123.1	funannotate	exon	4698745	4699238	.	-	.	ID=EuglossaDilemma_009457-T1.exon3;Parent=EuglossaDilemma_009457-T1
NIJG01000123.1	funannotate	exon	4705087	4705107	.	-	.	ID=EuglossaDilemma_009457-T1.exon2;Parent=EuglossaDilemma_009457-T1
NIJG01000123.1	funannotate	exon	1106168	1106171	.	-	.	ID=EuglossaDilemma_009114-T1.exon1;Parent=EuglossaDilemma_009114-T1
NIJG01000123.1	funannotate	exon	1105103	1105266	.	-	.	ID=EuglossaDilemma_009114-T1.exon3;Parent=EuglossaDilemma_009114-T1
NIJG01000123.1	funannotate	mRNA	1705250	1705765	.	+	.	ID=EuglossaDilemma_009174-T1;Parent=EuglossaDilemma_009174
NIJG01000123.1	funannotate	exon	1105658	1105750	.	-	.	ID=EuglossaDilemma_009114-T1.exon2;Parent=EuglossaDilemma_009114-T1
NIJG01000123.1	funannotate	CDS	2013651	2013678	.	+	0	ID=EuglossaDilemma_009229-T1.cds;Parent=EuglossaDilemma_009229-T1
NIJG01000123.1	funannotate	CDS	2014453	2014539	.	+	0	ID=EuglossaDilemma_009229-T1.cds;Parent=EuglossaDilemma_009229-T1
NIJG01000123.1	funannotate	CDS	2014589	2014824	.	+	0	ID=EuglossaDilemma_009229-T1.cds;Parent=EuglossaDilemma_009229-T1
NIJG01000123.1	funannotate	exon	2803824	2803908	.	-	.	ID=EuglossaDilemma_009298-T1.exon3;Parent=EuglossaDilemma_009298-T1
NIJG01000123.1	funannotate	exon	2803226	2803407	.	-	.	ID=EuglossaDilemma_009298-T1.exon4;Parent=EuglossaDilemma_009298-T1
NIJG01000123.1	funannotate	exon	2805524	2805568	.	-	.	ID=EuglossaDilemma_009298-T1.exon1;Parent=EuglossaDilemma_009298-T1
NIJG01000123.1	funannotate	mRNA	2087668	2088376	.	+	.	ID=EuglossaDilemma_009240-T1;Ontology_term=GO:0015629%2CGO:0005885%2CGO:0030041%2CGO:0034314%2CGO:0030833;Dbxref=InterPro:IPR008384%2CInterPro:IPR034666;Parent=EuglossaDilemma_009240
NIJG01000123.1	funannotate	exon	2804080	2804221	.	-	.	ID=EuglossaDilemma_009298-T1.exon2;Parent=EuglossaDilemma_009298-T1
NIJG01000123.1	funannotate	exon	2802391	2802576	.	-	.	ID=EuglossaDilemma_009298-T1.exon7;Parent=EuglossaDilemma_009298-T1
NIJG01000123.1	funannotate	exon	2802253	2802328	.	-	.	ID=EuglossaDilemma_009298-T1.exon8;Parent=EuglossaDilemma_009298-T1
NIJG01000123.1	funannotate	exon	2802977	2803153	.	-	.	ID=EuglossaDilemma_009298-T1.exon5;Parent=EuglossaDilemma_009298-T1
NIJG01000123.1	funannotate	exon	2802634	2802875	.	-	.	ID=EuglossaDilemma_009298-T1.exon6;Parent=EuglossaDilemma_009298-T1
NIJG01000123.1	funannotate	exon	2801923	2802160	.	-	.	ID=EuglossaDilemma_009298-T1.exon9;Parent=EuglossaDilemma_009298-T1
NIJG01000123.1	funannotate	mRNA	2084662	2086797	.	-	.	ID=EuglossaDilemma_009239-T1;Ontology_term=GO:0046872;Dbxref=InterPro:IPR000571;Parent=EuglossaDilemma_009239
NIJG01000123.1	funannotate	CDS	9039897	9041030	.	-	0	ID=EuglossaDilemma_009638-T1.cds;Parent=EuglossaDilemma_009638-T1
NIJG01000123.1	funannotate	CDS	9359403	9359501	.	+	0	ID=EuglossaDilemma_009663-T1.cds;Parent=EuglossaDilemma_009663-T1
NIJG01000123.1	funannotate	CDS	9362498	9362842	.	+	0	ID=EuglossaDilemma_009663-T1.cds;Parent=EuglossaDilemma_009663-T1
NIJG01000123.1	funannotate	CDS	1916781	1917150	.	-	0	ID=EuglossaDilemma_009213-T1.cds;Parent=EuglossaDilemma_009213-T1
NIJG01000123.1	funannotate	CDS	1916661	1916719	.	-	0	ID=EuglossaDilemma_009213-T1.cds;Parent=EuglossaDilemma_009213-T1
NIJG01000123.1	funannotate	CDS	1916322	1916554	.	-	0	ID=EuglossaDilemma_009213-T1.cds;Parent=EuglossaDilemma_009213-T1
NIJG01000123.1	funannotate	CDS	1916133	1916252	.	-	0	ID=EuglossaDilemma_009213-T1.cds;Parent=EuglossaDilemma_009213-T1
NIJG01000123.1	funannotate	CDS	1915335	1915350	.	-	0	ID=EuglossaDilemma_009213-T1.cds;Parent=EuglossaDilemma_009213-T1
NIJG01000123.1	funannotate	exon	324157	325145	.	-	.	ID=EuglossaDilemma_009003-T1.exon1;Parent=EuglossaDilemma_009003-T1
NIJG01000123.1	funannotate	exon	1760813	1760997	.	+	.	ID=EuglossaDilemma_009187-T1.exon2;Parent=EuglossaDilemma_009187-T1
NIJG01000123.1	funannotate	exon	1761079	1761394	.	+	.	ID=EuglossaDilemma_009187-T1.exon3;Parent=EuglossaDilemma_009187-T1
NIJG01000123.1	funannotate	exon	1760705	1760740	.	+	.	ID=EuglossaDilemma_009187-T1.exon1;Parent=EuglossaDilemma_009187-T1
NIJG01000123.1	funannotate	exon	1762189	1762440	.	+	.	ID=EuglossaDilemma_009187-T1.exon6;Parent=EuglossaDilemma_009187-T1
NIJG01000123.1	funannotate	exon	1762522	1762629	.	+	.	ID=EuglossaDilemma_009187-T1.exon7;Parent=EuglossaDilemma_009187-T1
NIJG01000123.1	funannotate	exon	1761500	1761703	.	+	.	ID=EuglossaDilemma_009187-T1.exon4;Parent=EuglossaDilemma_009187-T1
NIJG01000123.1	funannotate	exon	1761773	1762087	.	+	.	ID=EuglossaDilemma_009187-T1.exon5;Parent=EuglossaDilemma_009187-T1
NIJG01000123.1	funannotate	CDS	9045684	9045896	.	+	0	ID=EuglossaDilemma_009641-T1.cds;Parent=EuglossaDilemma_009641-T1
NIJG01000123.1	funannotate	CDS	9046108	9046378	.	+	0	ID=EuglossaDilemma_009641-T1.cds;Parent=EuglossaDilemma_009641-T1
NIJG01000123.1	funannotate	CDS	9046795	9046963	.	+	0	ID=EuglossaDilemma_009641-T1.cds;Parent=EuglossaDilemma_009641-T1
NIJG01000123.1	funannotate	CDS	9047047	9047434	.	+	0	ID=EuglossaDilemma_009641-T1.cds;Parent=EuglossaDilemma_009641-T1
NIJG01000123.1	funannotate	CDS	9048719	9048811	.	+	0	ID=EuglossaDilemma_009641-T1.cds;Parent=EuglossaDilemma_009641-T1
NIJG01000123.1	funannotate	gene	6997381	7004160	.	+	.	ID=EuglossaDilemma_009580
NIJG01000123.1	funannotate	gene	7007009	7009540	.	+	.	Name=RANBP21_1;ID=EuglossaDilemma_009582
NIJG01000123.1	funannotate	exon	9288836	9289024	.	+	.	ID=EuglossaDilemma_009655-T1.exon8;Parent=EuglossaDilemma_009655-T1
NIJG01000123.1	funannotate	five_prime_UTR	1980746	1981684	.	-	.	ID=EuglossaDilemma_009225-T2.utr5p1;Parent=EuglossaDilemma_009225-T2
NIJG01000123.1	funannotate	gene	7004223	7005685	.	-	.	ID=EuglossaDilemma_009581
NIJG01000123.1	funannotate	five_prime_UTR	1980175	1980186	.	-	.	ID=EuglossaDilemma_009225-T2.utr5p2;Parent=EuglossaDilemma_009225-T2
NIJG01000123.1	funannotate	gene	7016643	7021611	.	-	.	ID=EuglossaDilemma_009584
NIJG01000123.1	funannotate	exon	9288193	9288335	.	+	.	ID=EuglossaDilemma_009655-T1.exon6;Parent=EuglossaDilemma_009655-T1
NIJG01000123.1	funannotate	gene	7009648	7013850	.	+	.	Name=RANBP21_2;ID=EuglossaDilemma_009583
NIJG01000123.1	funannotate	exon	9288414	9288751	.	+	.	ID=EuglossaDilemma_009655-T1.exon7;Parent=EuglossaDilemma_009655-T1
NIJG01000123.1	funannotate	gene	7024041	7031145	.	+	.	ID=EuglossaDilemma_009586
NIJG01000123.1	funannotate	gene	7022781	7023539	.	+	.	Name=TAF12;ID=EuglossaDilemma_009585
NIJG01000123.1	funannotate	gene	7033827	7037777	.	+	.	ID=EuglossaDilemma_009588
NIJG01000123.1	funannotate	gene	7030099	7030641	.	-	.	ID=EuglossaDilemma_009587
NIJG01000123.1	funannotate	CDS	3716132	3716200	.	-	0	ID=EuglossaDilemma_009385-T1.cds;Parent=EuglossaDilemma_009385-T1
NIJG01000123.1	funannotate	CDS	3715056	3715292	.	-	0	ID=EuglossaDilemma_009385-T1.cds;Parent=EuglossaDilemma_009385-T1
NIJG01000123.1	funannotate	CDS	3713888	3714362	.	-	0	ID=EuglossaDilemma_009385-T1.cds;Parent=EuglossaDilemma_009385-T1
NIJG01000123.1	funannotate	CDS	3713342	3713676	.	-	0	ID=EuglossaDilemma_009385-T1.cds;Parent=EuglossaDilemma_009385-T1
NIJG01000123.1	funannotate	CDS	3712513	3712587	.	-	0	ID=EuglossaDilemma_009385-T1.cds;Parent=EuglossaDilemma_009385-T1
NIJG01000123.1	funannotate	CDS	3711977	3712153	.	-	0	ID=EuglossaDilemma_009385-T1.cds;Parent=EuglossaDilemma_009385-T1
NIJG01000123.1	funannotate	gene	6993076	6995660	.	-	.	ID=EuglossaDilemma_009579
NIJG01000123.1	funannotate	gene	6939398	6979368	.	-	.	ID=EuglossaDilemma_009578
NIJG01000123.1	funannotate	five_prime_UTR	4600720	4600798	.	+	.	ID=EuglossaDilemma_017624-T1.utr5p1;Parent=EuglossaDilemma_017624-T1
NIJG01000123.1	funannotate	CDS	5223020	5223322	.	+	0	ID=EuglossaDilemma_017625-T1.cds;Parent=EuglossaDilemma_017625-T1
NIJG01000123.1	funannotate	gene	7104248	7105630	.	-	.	ID=EuglossaDilemma_009591
NIJG01000123.1	funannotate	gene	7071904	7072547	.	-	.	ID=EuglossaDilemma_009590
NIJG01000123.1	funannotate	gene	7146203	7159898	.	-	.	ID=EuglossaDilemma_009593
NIJG01000123.1	funannotate	gene	7116032	7116991	.	-	.	ID=EuglossaDilemma_009592
NIJG01000123.1	funannotate	gene	7186089	7186786	.	-	.	ID=EuglossaDilemma_009595
NIJG01000123.1	funannotate	gene	7162735	7163360	.	-	.	ID=EuglossaDilemma_009594
NIJG01000123.1	funannotate	gene	7234784	7235038	.	+	.	ID=EuglossaDilemma_009597
NIJG01000123.1	funannotate	gene	7190519	7192016	.	+	.	ID=EuglossaDilemma_009596
NIJG01000123.1	funannotate	mRNA	1100551	1104024	.	-	.	ID=EuglossaDilemma_009113-T1;Dbxref=InterPro:IPR019819%2CInterPro:IPR029058%2CInterPro:IPR002018%2CPFAM:PF00135;Parent=EuglossaDilemma_009113
NIJG01000123.1	funannotate	gene	7557627	7558340	.	+	.	ID=EuglossaDilemma_009599
NIJG01000123.1	funannotate	gene	7346688	7346879	.	-	.	ID=EuglossaDilemma_009598
NIJG01000123.1	funannotate	CDS	1316674	1316702	.	-	0	ID=EuglossaDilemma_009155-T1.cds;Parent=EuglossaDilemma_009155-T1
NIJG01000123.1	funannotate	CDS	1316337	1316496	.	-	0	ID=EuglossaDilemma_009155-T1.cds;Parent=EuglossaDilemma_009155-T1
NIJG01000123.1	funannotate	CDS	1316126	1316268	.	-	0	ID=EuglossaDilemma_009155-T1.cds;Parent=EuglossaDilemma_009155-T1
NIJG01000123.1	funannotate	CDS	1315811	1316000	.	-	0	ID=EuglossaDilemma_009155-T1.cds;Parent=EuglossaDilemma_009155-T1
NIJG01000123.1	funannotate	CDS	1315576	1315737	.	-	0	ID=EuglossaDilemma_009155-T1.cds;Parent=EuglossaDilemma_009155-T1
NIJG01000123.1	funannotate	CDS	1314967	1315497	.	-	0	ID=EuglossaDilemma_009155-T1.cds;Parent=EuglossaDilemma_009155-T1
NIJG01000123.1	funannotate	CDS	1314726	1314901	.	-	0	ID=EuglossaDilemma_009155-T1.cds;Parent=EuglossaDilemma_009155-T1
NIJG01000123.1	funannotate	CDS	1314507	1314656	.	-	0	ID=EuglossaDilemma_009155-T1.cds;Parent=EuglossaDilemma_009155-T1
NIJG01000123.1	funannotate	CDS	1314155	1314434	.	-	0	ID=EuglossaDilemma_009155-T1.cds;Parent=EuglossaDilemma_009155-T1
NIJG01000123.1	funannotate	CDS	1313868	1314077	.	-	0	ID=EuglossaDilemma_009155-T1.cds;Parent=EuglossaDilemma_009155-T1
NIJG01000123.1	funannotate	CDS	1313658	1313808	.	-	0	ID=EuglossaDilemma_009155-T1.cds;Parent=EuglossaDilemma_009155-T1
NIJG01000123.1	funannotate	CDS	1313366	1313588	.	-	0	ID=EuglossaDilemma_009155-T1.cds;Parent=EuglossaDilemma_009155-T1
NIJG01000123.1	funannotate	CDS	1313157	1313286	.	-	0	ID=EuglossaDilemma_009155-T1.cds;Parent=EuglossaDilemma_009155-T1
NIJG01000123.1	funannotate	CDS	1312968	1313088	.	-	0	ID=EuglossaDilemma_009155-T1.cds;Parent=EuglossaDilemma_009155-T1
NIJG01000123.1	funannotate	CDS	1312162	1312874	.	-	0	ID=EuglossaDilemma_009155-T1.cds;Parent=EuglossaDilemma_009155-T1
NIJG01000123.1	funannotate	CDS	2899261	2899296	.	-	0	ID=EuglossaDilemma_009312-T1.cds;Parent=EuglossaDilemma_009312-T1
NIJG01000123.1	funannotate	CDS	2899083	2899184	.	-	0	ID=EuglossaDilemma_009312-T1.cds;Parent=EuglossaDilemma_009312-T1
NIJG01000123.1	funannotate	CDS	2898969	2899010	.	-	0	ID=EuglossaDilemma_009312-T1.cds;Parent=EuglossaDilemma_009312-T1
NIJG01000123.1	funannotate	CDS	2898716	2898881	.	-	0	ID=EuglossaDilemma_009312-T1.cds;Parent=EuglossaDilemma_009312-T1
NIJG01000123.1	funannotate	CDS	2898535	2898655	.	-	0	ID=EuglossaDilemma_009312-T1.cds;Parent=EuglossaDilemma_009312-T1
NIJG01000123.1	funannotate	CDS	2898264	2898456	.	-	0	ID=EuglossaDilemma_009312-T1.cds;Parent=EuglossaDilemma_009312-T1
NIJG01000123.1	funannotate	CDS	2897923	2898189	.	-	0	ID=EuglossaDilemma_009312-T1.cds;Parent=EuglossaDilemma_009312-T1
NIJG01000123.1	funannotate	CDS	2897624	2897836	.	-	0	ID=EuglossaDilemma_009312-T1.cds;Parent=EuglossaDilemma_009312-T1
NIJG01000123.1	funannotate	CDS	2897339	2897535	.	-	0	ID=EuglossaDilemma_009312-T1.cds;Parent=EuglossaDilemma_009312-T1
NIJG01000123.1	funannotate	CDS	2897014	2897052	.	-	0	ID=EuglossaDilemma_009312-T1.cds;Parent=EuglossaDilemma_009312-T1
NIJG01000123.1	funannotate	CDS	2896755	2896826	.	-	0	ID=EuglossaDilemma_009312-T1.cds;Parent=EuglossaDilemma_009312-T1
NIJG01000123.1	funannotate	CDS	2896287	2896413	.	-	0	ID=EuglossaDilemma_009312-T1.cds;Parent=EuglossaDilemma_009312-T1
NIJG01000123.1	funannotate	gene	7046275	7059122	.	-	.	ID=EuglossaDilemma_009589
NIJG01000123.1	funannotate	CDS	559736	560737	.	+	0	ID=EuglossaDilemma_009028-T1.cds;Parent=EuglossaDilemma_009028-T1
NIJG01000123.1	funannotate	CDS	561153	561322	.	+	0	ID=EuglossaDilemma_009028-T1.cds;Parent=EuglossaDilemma_009028-T1
NIJG01000123.1	funannotate	CDS	561629	561737	.	+	0	ID=EuglossaDilemma_009028-T1.cds;Parent=EuglossaDilemma_009028-T1
NIJG01000123.1	funannotate	CDS	561952	562056	.	+	0	ID=EuglossaDilemma_009028-T1.cds;Parent=EuglossaDilemma_009028-T1
NIJG01000123.1	funannotate	CDS	562309	562461	.	+	0	ID=EuglossaDilemma_009028-T1.cds;Parent=EuglossaDilemma_009028-T1
NIJG01000123.1	funannotate	five_prime_UTR	6885748	6885985	.	+	.	ID=EuglossaDilemma_009572-T1.utr5p1;Parent=EuglossaDilemma_009572-T1
NIJG01000123.1	funannotate	exon	2253026	2253111	.	-	.	ID=EuglossaDilemma_009258-T1.exon2;Parent=EuglossaDilemma_009258-T1
NIJG01000123.1	funannotate	exon	2253194	2253323	.	-	.	ID=EuglossaDilemma_009258-T1.exon1;Parent=EuglossaDilemma_009258-T1
NIJG01000123.1	funannotate	CDS	185644	185713	.	+	0	ID=EuglossaDilemma_008982-T1.cds;Parent=EuglossaDilemma_008982-T1
NIJG01000123.1	funannotate	CDS	185824	186314	.	+	0	ID=EuglossaDilemma_008982-T1.cds;Parent=EuglossaDilemma_008982-T1
NIJG01000123.1	funannotate	CDS	186391	186632	.	+	0	ID=EuglossaDilemma_008982-T1.cds;Parent=EuglossaDilemma_008982-T1
NIJG01000123.1	funannotate	CDS	186717	187479	.	+	0	ID=EuglossaDilemma_008982-T1.cds;Parent=EuglossaDilemma_008982-T1
NIJG01000123.1	funannotate	gene	6756235	6756307	.	+	.	ID=EuglossaDilemma_009560
NIJG01000123.1	funannotate	gene	6757093	6757165	.	+	.	ID=EuglossaDilemma_009562
NIJG01000123.1	funannotate	gene	6756653	6756725	.	+	.	ID=EuglossaDilemma_009561
NIJG01000123.1	funannotate	gene	6843393	6846154	.	-	.	ID=EuglossaDilemma_009564
NIJG01000123.1	funannotate	gene	6840187	6840927	.	-	.	ID=EuglossaDilemma_009563
NIJG01000123.1	funannotate	CDS	15109	15117	.	-	0	ID=EuglossaDilemma_008949-T1.cds;Parent=EuglossaDilemma_008949-T1
NIJG01000123.1	funannotate	CDS	14441	15036	.	-	0	ID=EuglossaDilemma_008949-T1.cds;Parent=EuglossaDilemma_008949-T1
NIJG01000123.1	funannotate	CDS	14269	14381	.	-	0	ID=EuglossaDilemma_008949-T1.cds;Parent=EuglossaDilemma_008949-T1
NIJG01000123.1	funannotate	CDS	12986	14194	.	-	0	ID=EuglossaDilemma_008949-T1.cds;Parent=EuglossaDilemma_008949-T1
NIJG01000123.1	funannotate	CDS	12310	12892	.	-	0	ID=EuglossaDilemma_008949-T1.cds;Parent=EuglossaDilemma_008949-T1
NIJG01000123.1	funannotate	CDS	12113	12243	.	-	0	ID=EuglossaDilemma_008949-T1.cds;Parent=EuglossaDilemma_008949-T1
NIJG01000123.1	funannotate	CDS	11938	12027	.	-	0	ID=EuglossaDilemma_008949-T1.cds;Parent=EuglossaDilemma_008949-T1
NIJG01000123.1	funannotate	CDS	11759	11857	.	-	0	ID=EuglossaDilemma_008949-T1.cds;Parent=EuglossaDilemma_008949-T1
NIJG01000123.1	funannotate	CDS	11506	11669	.	-	0	ID=EuglossaDilemma_008949-T1.cds;Parent=EuglossaDilemma_008949-T1
NIJG01000123.1	funannotate	CDS	11287	11433	.	-	0	ID=EuglossaDilemma_008949-T1.cds;Parent=EuglossaDilemma_008949-T1
NIJG01000123.1	funannotate	CDS	10973	11070	.	-	0	ID=EuglossaDilemma_008949-T1.cds;Parent=EuglossaDilemma_008949-T1
NIJG01000123.1	funannotate	CDS	10789	10897	.	-	0	ID=EuglossaDilemma_008949-T1.cds;Parent=EuglossaDilemma_008949-T1
NIJG01000123.1	funannotate	gene	6853053	6854718	.	-	.	ID=EuglossaDilemma_009566
NIJG01000123.1	funannotate	gene	6849523	6852595	.	-	.	ID=EuglossaDilemma_009565
NIJG01000123.1	funannotate	CDS	6251954	6252352	.	-	0	ID=EuglossaDilemma_009542-T1.cds;Parent=EuglossaDilemma_009542-T1
NIJG01000123.1	funannotate	CDS	6249019	6249435	.	-	0	ID=EuglossaDilemma_009542-T1.cds;Parent=EuglossaDilemma_009542-T1
NIJG01000123.1	funannotate	CDS	6247629	6247860	.	-	0	ID=EuglossaDilemma_009542-T1.cds;Parent=EuglossaDilemma_009542-T1
NIJG01000123.1	funannotate	CDS	6247198	6247426	.	-	0	ID=EuglossaDilemma_009542-T1.cds;Parent=EuglossaDilemma_009542-T1
NIJG01000123.1	funannotate	CDS	6245834	6246131	.	-	0	ID=EuglossaDilemma_009542-T1.cds;Parent=EuglossaDilemma_009542-T1
NIJG01000123.1	funannotate	gene	6596917	6601780	.	+	.	Name=E75_3;ID=EuglossaDilemma_009557
NIJG01000123.1	funannotate	gene	6584346	6594870	.	+	.	Name=E75_2;ID=EuglossaDilemma_009556
NIJG01000123.1	funannotate	gene	6681281	6682520	.	-	.	ID=EuglossaDilemma_009559
NIJG01000123.1	funannotate	gene	6602097	6603315	.	+	.	ID=EuglossaDilemma_009558
NIJG01000123.1	funannotate	CDS	833171	833542	.	-	0	ID=EuglossaDilemma_009078-T1.cds;Parent=EuglossaDilemma_009078-T1
NIJG01000123.1	funannotate	exon	1098372	1098539	.	-	.	ID=EuglossaDilemma_009112-T1.exon4;Parent=EuglossaDilemma_009112-T1
NIJG01000123.1	funannotate	exon	155213	155284	.	+	.	ID=EuglossaDilemma_008974-T1.exon1;Parent=EuglossaDilemma_008974-T1
NIJG01000123.1	funannotate	exon	1098090	1098293	.	-	.	ID=EuglossaDilemma_009112-T1.exon5;Parent=EuglossaDilemma_009112-T1
NIJG01000123.1	funannotate	exon	1099087	1099349	.	-	.	ID=EuglossaDilemma_009112-T1.exon2;Parent=EuglossaDilemma_009112-T1
NIJG01000123.1	funannotate	exon	1098625	1098946	.	-	.	ID=EuglossaDilemma_009112-T1.exon3;Parent=EuglossaDilemma_009112-T1
NIJG01000123.1	funannotate	exon	625839	625955	.	-	.	ID=EuglossaDilemma_009040-T1.exon4;Parent=EuglossaDilemma_009040-T1
NIJG01000123.1	funannotate	exon	1097316	1097477	.	-	.	ID=EuglossaDilemma_009112-T1.exon8;Parent=EuglossaDilemma_009112-T1
NIJG01000123.1	funannotate	exon	1097006	1097244	.	-	.	ID=EuglossaDilemma_009112-T1.exon9;Parent=EuglossaDilemma_009112-T1
NIJG01000123.1	funannotate	exon	1097712	1097874	.	-	.	ID=EuglossaDilemma_009112-T1.exon6;Parent=EuglossaDilemma_009112-T1
NIJG01000123.1	funannotate	exon	1097533	1097651	.	-	.	ID=EuglossaDilemma_009112-T1.exon7;Parent=EuglossaDilemma_009112-T1
NIJG01000123.1	funannotate	CDS	704928	705057	.	+	0	ID=EuglossaDilemma_009056-T1.cds;Parent=EuglossaDilemma_009056-T1
NIJG01000123.1	funannotate	CDS	705223	705336	.	+	0	ID=EuglossaDilemma_009056-T1.cds;Parent=EuglossaDilemma_009056-T1
NIJG01000123.1	funannotate	CDS	705878	705991	.	+	0	ID=EuglossaDilemma_009056-T1.cds;Parent=EuglossaDilemma_009056-T1
NIJG01000123.1	funannotate	CDS	706127	706240	.	+	0	ID=EuglossaDilemma_009056-T1.cds;Parent=EuglossaDilemma_009056-T1
NIJG01000123.1	funannotate	CDS	706434	706462	.	+	0	ID=EuglossaDilemma_009056-T1.cds;Parent=EuglossaDilemma_009056-T1
NIJG01000123.1	funannotate	gene	6879975	6884575	.	-	.	ID=EuglossaDilemma_009571
NIJG01000123.1	funannotate	exon	626938	627940	.	-	.	ID=EuglossaDilemma_009040-T1.exon1;Parent=EuglossaDilemma_009040-T1
NIJG01000123.1	funannotate	gene	6878702	6879876	.	-	.	ID=EuglossaDilemma_009570
NIJG01000123.1	funannotate	exon	626636	626844	.	-	.	ID=EuglossaDilemma_009040-T1.exon2;Parent=EuglossaDilemma_009040-T1
NIJG01000123.1	funannotate	gene	6887375	6890931	.	-	.	ID=EuglossaDilemma_009573
NIJG01000123.1	funannotate	exon	626385	626559	.	-	.	ID=EuglossaDilemma_009040-T1.exon3;Parent=EuglossaDilemma_009040-T1
NIJG01000123.1	funannotate	gene	6885748	6886600	.	+	.	Name=RPL32;ID=EuglossaDilemma_009572
NIJG01000123.1	funannotate	gene	6902944	6916661	.	-	.	ID=EuglossaDilemma_009575
NIJG01000123.1	funannotate	gene	6899631	6900940	.	+	.	ID=EuglossaDilemma_009574
NIJG01000123.1	funannotate	gene	6932785	6934221	.	+	.	Name=HS3STB;ID=EuglossaDilemma_009577
NIJG01000123.1	funannotate	gene	6915744	6926246	.	+	.	ID=EuglossaDilemma_009576
NIJG01000123.1	funannotate	gene	6859673	6860681	.	-	.	ID=EuglossaDilemma_009568
NIJG01000123.1	funannotate	gene	6855874	6858247	.	+	.	ID=EuglossaDilemma_009567
NIJG01000123.1	funannotate	exon	9285873	9285985	.	+	.	ID=EuglossaDilemma_009655-T1.exon1;Parent=EuglossaDilemma_009655-T1
NIJG01000123.1	funannotate	gene	6863985	6874607	.	-	.	ID=EuglossaDilemma_009569
NIJG01000123.1	funannotate	exon	9286922	9286982	.	+	.	ID=EuglossaDilemma_009655-T1.exon4;Parent=EuglossaDilemma_009655-T1
NIJG01000123.1	funannotate	exon	9288112	9288118	.	+	.	ID=EuglossaDilemma_009655-T1.exon5;Parent=EuglossaDilemma_009655-T1
NIJG01000123.1	funannotate	exon	9286321	9286432	.	+	.	ID=EuglossaDilemma_009655-T1.exon2;Parent=EuglossaDilemma_009655-T1
NIJG01000123.1	funannotate	exon	9286502	9286807	.	+	.	ID=EuglossaDilemma_009655-T1.exon3;Parent=EuglossaDilemma_009655-T1
NIJG01000123.1	funannotate	mRNA	1155457	1156934	.	+	.	ID=EuglossaDilemma_009125-T1;Ontology_term=GO:0055114%2CGO:0016491;Dbxref=InterPro:IPR020904%2CInterPro:IPR002347%2CInterPro:IPR036291%2CPFAM:PF08659%2CPFAM:PF13561%2CPFAM:PF00106;Parent=EuglossaDilemma_009125
NIJG01000123.1	funannotate	exon	1768854	1769890	.	+	.	ID=EuglossaDilemma_009189-T1.exon7;Parent=EuglossaDilemma_009189-T1
NIJG01000123.1	funannotate	exon	3713888	3714362	.	-	.	ID=EuglossaDilemma_009385-T1.exon3;Parent=EuglossaDilemma_009385-T1
NIJG01000123.1	funannotate	exon	1768538	1768784	.	+	.	ID=EuglossaDilemma_009189-T1.exon6;Parent=EuglossaDilemma_009189-T1
NIJG01000123.1	funannotate	exon	3715056	3715292	.	-	.	ID=EuglossaDilemma_009385-T1.exon2;Parent=EuglossaDilemma_009385-T1
NIJG01000123.1	funannotate	CDS	6602153	6602689	.	+	0	ID=EuglossaDilemma_009558-T1.cds;Parent=EuglossaDilemma_009558-T1
NIJG01000123.1	funannotate	CDS	7105562	7105630	.	-	0	ID=EuglossaDilemma_009591-T1.cds;Parent=EuglossaDilemma_009591-T1
NIJG01000123.1	funannotate	CDS	7104896	7105080	.	-	0	ID=EuglossaDilemma_009591-T1.cds;Parent=EuglossaDilemma_009591-T1
NIJG01000123.1	funannotate	CDS	7104248	7104485	.	-	0	ID=EuglossaDilemma_009591-T1.cds;Parent=EuglossaDilemma_009591-T1
NIJG01000123.1	funannotate	exon	3716132	3716200	.	-	.	ID=EuglossaDilemma_009385-T1.exon1;Parent=EuglossaDilemma_009385-T1
NIJG01000123.1	funannotate	exon	1769957	1770489	.	+	.	ID=EuglossaDilemma_009189-T1.exon8;Parent=EuglossaDilemma_009189-T1
NIJG01000123.1	funannotate	exon	1767424	1767600	.	+	.	ID=EuglossaDilemma_009189-T1.exon3;Parent=EuglossaDilemma_009189-T1
NIJG01000123.1	funannotate	exon	1766979	1767344	.	+	.	ID=EuglossaDilemma_009189-T1.exon2;Parent=EuglossaDilemma_009189-T1
NIJG01000123.1	funannotate	exon	3711977	3712153	.	-	.	ID=EuglossaDilemma_009385-T1.exon6;Parent=EuglossaDilemma_009385-T1
NIJG01000123.1	funannotate	exon	1768252	1768453	.	+	.	ID=EuglossaDilemma_009189-T1.exon5;Parent=EuglossaDilemma_009189-T1
NIJG01000123.1	funannotate	exon	3712513	3712587	.	-	.	ID=EuglossaDilemma_009385-T1.exon5;Parent=EuglossaDilemma_009385-T1
NIJG01000123.1	funannotate	exon	1767723	1768192	.	+	.	ID=EuglossaDilemma_009189-T1.exon4;Parent=EuglossaDilemma_009189-T1
NIJG01000123.1	funannotate	exon	3713342	3713676	.	-	.	ID=EuglossaDilemma_009385-T1.exon4;Parent=EuglossaDilemma_009385-T1
NIJG01000123.1	funannotate	mRNA	1231937	1233426	.	-	.	ID=EuglossaDilemma_009137-T1;Ontology_term=GO:0006102%2CGO:0055114%2CGO:0000287%2CGO:0051287%2CGO:0004450%2CGO:0016616;Dbxref=InterPro:IPR004790%2CInterPro:IPR024084%2CInterPro:IPR019818%2CPFAM:PF00180;Parent=EuglossaDilemma_009137
NIJG01000123.1	funannotate	gene	6181901	6188366	.	+	.	ID=EuglossaDilemma_009540
NIJG01000123.1	funannotate	exon	1308580	1308699	.	+	.	ID=EuglossaDilemma_009154-T1.exon10;Parent=EuglossaDilemma_009154-T1
NIJG01000123.1	funannotate	gene	6245834	6252352	.	-	.	ID=EuglossaDilemma_009542
NIJG01000123.1	funannotate	gene	6244546	6244863	.	+	.	ID=EuglossaDilemma_009541
NIJG01000123.1	funannotate	gene	6271146	6273846	.	-	.	ID=EuglossaDilemma_009544
NIJG01000123.1	funannotate	gene	6258427	6265446	.	-	.	ID=EuglossaDilemma_009543
NIJG01000123.1	funannotate	gene	6166751	6168408	.	+	.	ID=EuglossaDilemma_009535
NIJG01000123.1	funannotate	gene	6159238	6162300	.	+	.	ID=EuglossaDilemma_009534
NIJG01000123.1	funannotate	gene	6172395	6173252	.	+	.	ID=EuglossaDilemma_009537
NIJG01000123.1	funannotate	exon	1308766	1309068	.	+	.	ID=EuglossaDilemma_009154-T1.exon11;Parent=EuglossaDilemma_009154-T1
NIJG01000123.1	funannotate	gene	6169650	6172278	.	-	.	ID=EuglossaDilemma_009536
NIJG01000123.1	funannotate	exon	337385	337741	.	-	.	ID=EuglossaDilemma_009005-T1.exon1;Parent=EuglossaDilemma_009005-T1
NIJG01000123.1	funannotate	gene	6179665	6181115	.	-	.	Name=TRA2;ID=EuglossaDilemma_009539
NIJG01000123.1	funannotate	gene	6174749	6176761	.	-	.	ID=EuglossaDilemma_009538
NIJG01000123.1	funannotate	exon	1827211	1827665	.	-	.	ID=EuglossaDilemma_009201-T1.exon1;Parent=EuglossaDilemma_009201-T1
NIJG01000123.1	funannotate	exon	1825332	1825524	.	-	.	ID=EuglossaDilemma_009201-T1.exon2;Parent=EuglossaDilemma_009201-T1
NIJG01000123.1	funannotate	exon	1099430	1099450	.	-	.	ID=EuglossaDilemma_009112-T1.exon1;Parent=EuglossaDilemma_009112-T1
NIJG01000123.1	funannotate	CDS	166930	167101	.	-	0	ID=EuglossaDilemma_008977-T1.cds;Parent=EuglossaDilemma_008977-T1
NIJG01000123.1	funannotate	CDS	166299	166433	.	-	0	ID=EuglossaDilemma_008977-T1.cds;Parent=EuglossaDilemma_008977-T1
NIJG01000123.1	funannotate	CDS	166119	166223	.	-	0	ID=EuglossaDilemma_008977-T1.cds;Parent=EuglossaDilemma_008977-T1
NIJG01000123.1	funannotate	CDS	165813	165956	.	-	0	ID=EuglossaDilemma_008977-T1.cds;Parent=EuglossaDilemma_008977-T1
NIJG01000123.1	funannotate	CDS	165549	165731	.	-	0	ID=EuglossaDilemma_008977-T1.cds;Parent=EuglossaDilemma_008977-T1
NIJG01000123.1	funannotate	CDS	165330	165468	.	-	0	ID=EuglossaDilemma_008977-T1.cds;Parent=EuglossaDilemma_008977-T1
NIJG01000123.1	funannotate	CDS	165137	165258	.	-	0	ID=EuglossaDilemma_008977-T1.cds;Parent=EuglossaDilemma_008977-T1
NIJG01000123.1	funannotate	CDS	164800	165029	.	-	0	ID=EuglossaDilemma_008977-T1.cds;Parent=EuglossaDilemma_008977-T1
NIJG01000123.1	funannotate	CDS	164524	164694	.	-	0	ID=EuglossaDilemma_008977-T1.cds;Parent=EuglossaDilemma_008977-T1
NIJG01000123.1	funannotate	CDS	164182	164460	.	-	0	ID=EuglossaDilemma_008977-T1.cds;Parent=EuglossaDilemma_008977-T1
NIJG01000123.1	funannotate	CDS	6090856	6090975	.	-	0	ID=EuglossaDilemma_009520-T1.cds;Parent=EuglossaDilemma_009520-T1
NIJG01000123.1	funannotate	CDS	6090621	6090773	.	-	0	ID=EuglossaDilemma_009520-T1.cds;Parent=EuglossaDilemma_009520-T1
NIJG01000123.1	funannotate	CDS	6090015	6090217	.	-	0	ID=EuglossaDilemma_009520-T1.cds;Parent=EuglossaDilemma_009520-T1
NIJG01000123.1	funannotate	CDS	6089481	6089946	.	-	0	ID=EuglossaDilemma_009520-T1.cds;Parent=EuglossaDilemma_009520-T1
NIJG01000123.1	funannotate	exon	635932	635982	.	+	.	ID=EuglossaDilemma_009043-T1.exon1;Parent=EuglossaDilemma_009043-T1
NIJG01000123.1	funannotate	gene	6358878	6361808	.	+	.	ID=EuglossaDilemma_009551
NIJG01000123.1	funannotate	exon	636159	636293	.	+	.	ID=EuglossaDilemma_009043-T1.exon2;Parent=EuglossaDilemma_009043-T1
NIJG01000123.1	funannotate	gene	6344367	6345303	.	+	.	ID=EuglossaDilemma_009550
NIJG01000123.1	funannotate	gene	6429061	6432201	.	-	.	ID=EuglossaDilemma_009553
NIJG01000123.1	funannotate	gene	6390089	6390292	.	+	.	ID=EuglossaDilemma_009552
NIJG01000123.1	funannotate	gene	6524452	6525057	.	+	.	ID=EuglossaDilemma_009555
NIJG01000123.1	funannotate	mRNA	9825794	9827544	.	-	.	ID=EuglossaDilemma_009673-T1;Parent=EuglossaDilemma_009673
NIJG01000123.1	funannotate	gene	6502100	6504588	.	+	.	Name=E75_1;ID=EuglossaDilemma_009554
NIJG01000123.1	funannotate	gene	6291119	6299443	.	-	.	ID=EuglossaDilemma_009546
NIJG01000123.1	funannotate	exon	7024565	7025141	.	+	.	ID=EuglossaDilemma_009586-T1.exon2;Parent=EuglossaDilemma_009586-T1
NIJG01000123.1	funannotate	exon	3563363	3563463	.	+	.	ID=EuglossaDilemma_009367-T1.exon1;Parent=EuglossaDilemma_009367-T1
NIJG01000123.1	funannotate	gene	6284245	6287838	.	-	.	ID=EuglossaDilemma_009545
NIJG01000123.1	funannotate	exon	7024041	7024208	.	+	.	ID=EuglossaDilemma_009586-T1.exon1;Parent=EuglossaDilemma_009586-T1
NIJG01000123.1	funannotate	gene	6327241	6328955	.	-	.	ID=EuglossaDilemma_009548
NIJG01000123.1	funannotate	three_prime_UTR	237543	237934	.	-	.	ID=EuglossaDilemma_008988-T1.utr3p1;Parent=EuglossaDilemma_008988-T1
NIJG01000123.1	funannotate	mRNA	4146812	4153990	.	+	.	ID=EuglossaDilemma_009406-T1;Ontology_term=GO:0007264%2CGO:0005085;Dbxref=InterPro:IPR001895%2CPFAM:PF00017%2CInterPro:IPR036860%2CInterPro:IPR000980%2CInterPro:IPR023578%2CInterPro:IPR036964%2CPFAM:PF00617;Parent=EuglossaDilemma_009406
NIJG01000123.1	funannotate	exon	5535595	5535687	.	-	.	ID=EuglossaDilemma_009497-T1.exon1;Parent=EuglossaDilemma_009497-T1
NIJG01000123.1	funannotate	gene	6312688	6323131	.	+	.	ID=EuglossaDilemma_009547
NIJG01000123.1	funannotate	mRNA	810857	816568	.	-	.	ID=EuglossaDilemma_009077-T1;Ontology_term=GO:0005216%2CGO:0005249%2CGO:0055085%2CGO:0006811%2CGO:0006813%2CGO:0016020;Dbxref=InterPro:IPR000595%2CInterPro:IPR005821%2CInterPro:IPR027359%2CInterPro:IPR018490%2CPFAM:PF07885%2CInterPro:IPR003949%2CInterPro:IPR003938%2CPFAM:PF00027%2CInterPro:IPR030171%2CInterPro:IPR014710%2CPFAM:PF00520;Parent=EuglossaDilemma_009077
NIJG01000123.1	funannotate	gene	6331725	6333820	.	-	.	ID=EuglossaDilemma_009549
NIJG01000123.1	funannotate	exon	2797890	2798054	.	-	.	ID=EuglossaDilemma_009296-T1.exon8;Parent=EuglossaDilemma_009296-T1
NIJG01000123.1	funannotate	exon	2798127	2798439	.	-	.	ID=EuglossaDilemma_009296-T1.exon7;Parent=EuglossaDilemma_009296-T1
NIJG01000123.1	funannotate	exon	2798514	2798609	.	-	.	ID=EuglossaDilemma_009296-T1.exon6;Parent=EuglossaDilemma_009296-T1
NIJG01000123.1	funannotate	exon	2798710	2798883	.	-	.	ID=EuglossaDilemma_009296-T1.exon5;Parent=EuglossaDilemma_009296-T1
NIJG01000123.1	funannotate	exon	1766440	1766914	.	+	.	ID=EuglossaDilemma_009189-T1.exon1;Parent=EuglossaDilemma_009189-T1
NIJG01000123.1	funannotate	exon	2798957	2799143	.	-	.	ID=EuglossaDilemma_009296-T1.exon4;Parent=EuglossaDilemma_009296-T1
NIJG01000123.1	funannotate	exon	2799220	2799445	.	-	.	ID=EuglossaDilemma_009296-T1.exon3;Parent=EuglossaDilemma_009296-T1
NIJG01000123.1	funannotate	CDS	1716750	1716915	.	+	0	ID=EuglossaDilemma_009177-T1.cds;Parent=EuglossaDilemma_009177-T1
NIJG01000123.1	funannotate	CDS	1717002	1717515	.	+	0	ID=EuglossaDilemma_009177-T1.cds;Parent=EuglossaDilemma_009177-T1
NIJG01000123.1	funannotate	CDS	1717600	1717845	.	+	0	ID=EuglossaDilemma_009177-T1.cds;Parent=EuglossaDilemma_009177-T1
NIJG01000123.1	funannotate	CDS	1717921	1718265	.	+	0	ID=EuglossaDilemma_009177-T1.cds;Parent=EuglossaDilemma_009177-T1
NIJG01000123.1	funannotate	CDS	1718340	1718448	.	+	0	ID=EuglossaDilemma_009177-T1.cds;Parent=EuglossaDilemma_009177-T1
NIJG01000123.1	funannotate	exon	2799768	2799848	.	-	.	ID=EuglossaDilemma_009296-T1.exon2;Parent=EuglossaDilemma_009296-T1
NIJG01000123.1	funannotate	CDS	3056446	3056505	.	+	0	ID=EuglossaDilemma_009334-T1.cds;Parent=EuglossaDilemma_009334-T1
NIJG01000123.1	funannotate	CDS	3060127	3060429	.	+	0	ID=EuglossaDilemma_009334-T1.cds;Parent=EuglossaDilemma_009334-T1
NIJG01000123.1	funannotate	CDS	3072545	3072608	.	+	0	ID=EuglossaDilemma_009334-T1.cds;Parent=EuglossaDilemma_009334-T1
NIJG01000123.1	funannotate	CDS	3083012	3083085	.	+	0	ID=EuglossaDilemma_009334-T1.cds;Parent=EuglossaDilemma_009334-T1
NIJG01000123.1	funannotate	exon	2799940	2800002	.	-	.	ID=EuglossaDilemma_009296-T1.exon1;Parent=EuglossaDilemma_009296-T1
NIJG01000123.1	funannotate	mRNA	4243345	4244414	.	-	.	ID=EuglossaDilemma_009418-T1;Parent=EuglossaDilemma_009418
NIJG01000123.1	funannotate	mRNA	981852	983281	.	+	.	ID=EuglossaDilemma_009090-T1;Dbxref=InterPro:IPR004000%2CInterPro:IPR043129%2CInterPro:IPR027127;Parent=EuglossaDilemma_009090
NIJG01000123.1	funannotate	exon	5532335	5532491	.	-	.	ID=EuglossaDilemma_009497-T1.exon6;Parent=EuglossaDilemma_009497-T1
NIJG01000123.1	funannotate	exon	4053888	4054174	.	+	.	ID=EuglossaDilemma_009402-T1.exon1;Parent=EuglossaDilemma_009402-T1
NIJG01000123.1	funannotate	exon	5532093	5532255	.	-	.	ID=EuglossaDilemma_009497-T1.exon7;Parent=EuglossaDilemma_009497-T1
NIJG01000123.1	funannotate	exon	5531397	5531556	.	-	.	ID=EuglossaDilemma_009497-T1.exon8;Parent=EuglossaDilemma_009497-T1
NIJG01000123.1	funannotate	CDS	1187113	1187265	.	-	0	ID=EuglossaDilemma_009133-T1.cds;Parent=EuglossaDilemma_009133-T1
NIJG01000123.1	funannotate	CDS	1186656	1187049	.	-	0	ID=EuglossaDilemma_009133-T1.cds;Parent=EuglossaDilemma_009133-T1
NIJG01000123.1	funannotate	CDS	1186183	1186576	.	-	0	ID=EuglossaDilemma_009133-T1.cds;Parent=EuglossaDilemma_009133-T1
NIJG01000123.1	funannotate	CDS	1185927	1186095	.	-	0	ID=EuglossaDilemma_009133-T1.cds;Parent=EuglossaDilemma_009133-T1
NIJG01000123.1	funannotate	exon	5530853	5531169	.	-	.	ID=EuglossaDilemma_009497-T1.exon9;Parent=EuglossaDilemma_009497-T1
NIJG01000123.1	funannotate	exon	5534904	5535119	.	-	.	ID=EuglossaDilemma_009497-T1.exon2;Parent=EuglossaDilemma_009497-T1
NIJG01000123.1	funannotate	gene	6089481	6090975	.	-	.	ID=EuglossaDilemma_009520
NIJG01000123.1	funannotate	exon	5534696	5534810	.	-	.	ID=EuglossaDilemma_009497-T1.exon3;Parent=EuglossaDilemma_009497-T1
NIJG01000123.1	funannotate	exon	4056671	4056737	.	+	.	ID=EuglossaDilemma_009402-T1.exon2;Parent=EuglossaDilemma_009402-T1
NIJG01000123.1	funannotate	exon	5533078	5534074	.	-	.	ID=EuglossaDilemma_009497-T1.exon4;Parent=EuglossaDilemma_009497-T1
NIJG01000123.1	funannotate	gene	6096006	6101380	.	-	.	ID=EuglossaDilemma_009522
NIJG01000123.1	funannotate	exon	4056826	4057303	.	+	.	ID=EuglossaDilemma_009402-T1.exon3;Parent=EuglossaDilemma_009402-T1
NIJG01000123.1	funannotate	exon	5532691	5532812	.	-	.	ID=EuglossaDilemma_009497-T1.exon5;Parent=EuglossaDilemma_009497-T1
NIJG01000123.1	funannotate	gene	6091052	6092265	.	-	.	ID=EuglossaDilemma_009521
NIJG01000123.1	funannotate	exon	7026359	7031145	.	+	.	ID=EuglossaDilemma_009586-T1.exon3;Parent=EuglossaDilemma_009586-T1
NIJG01000123.1	funannotate	gene	5727056	5729014	.	-	.	ID=EuglossaDilemma_009513
NIJG01000123.1	funannotate	gene	5665088	5667938	.	+	.	ID=EuglossaDilemma_009512
NIJG01000123.1	funannotate	exon	2899349	2899563	.	-	.	ID=EuglossaDilemma_009313-T1.exon2;Parent=EuglossaDilemma_009313-T1
NIJG01000123.1	funannotate	gene	5998721	5998922	.	+	.	ID=EuglossaDilemma_009515
NIJG01000123.1	funannotate	exon	2899651	2899849	.	-	.	ID=EuglossaDilemma_009313-T1.exon1;Parent=EuglossaDilemma_009313-T1
NIJG01000123.1	funannotate	gene	5763068	5788582	.	-	.	Name=CA10_1;ID=EuglossaDilemma_009514
NIJG01000123.1	funannotate	gene	6080523	6082017	.	+	.	ID=EuglossaDilemma_009517
NIJG01000123.1	funannotate	gene	6031109	6041172	.	-	.	Name=CA10_2;ID=EuglossaDilemma_009516
NIJG01000123.1	funannotate	gene	6087863	6089249	.	+	.	ID=EuglossaDilemma_009519
NIJG01000123.1	funannotate	gene	6085302	6087258	.	+	.	ID=EuglossaDilemma_009518
NIJG01000123.1	funannotate	mRNA	1284364	1285362	.	-	.	ID=EuglossaDilemma_009149-T1;Ontology_term=GO:0016765%2CGO:0004659%2CGO:0016021;Dbxref=InterPro:IPR000537%2CInterPro:IPR026046%2CPFAM:PF01040;Parent=EuglossaDilemma_009149
NIJG01000123.1	funannotate	CDS	1092049	1092414	.	+	0	ID=EuglossaDilemma_009111-T1.cds;Parent=EuglossaDilemma_009111-T1
NIJG01000123.1	funannotate	CDS	1093550	1094118	.	+	0	ID=EuglossaDilemma_009111-T1.cds;Parent=EuglossaDilemma_009111-T1
NIJG01000123.1	funannotate	CDS	1094316	1094784	.	+	0	ID=EuglossaDilemma_009111-T1.cds;Parent=EuglossaDilemma_009111-T1
NIJG01000123.1	funannotate	CDS	1094968	1095153	.	+	0	ID=EuglossaDilemma_009111-T1.cds;Parent=EuglossaDilemma_009111-T1
NIJG01000123.1	funannotate	mRNA	9325308	9326306	.	-	.	ID=EuglossaDilemma_009661-T1;Dbxref=InterPro:IPR031761%2CPFAM:PF15888;Parent=EuglossaDilemma_009661
NIJG01000123.1	funannotate	mRNA	2495206	2499121	.	-	.	ID=EuglossaDilemma_009276-T1;Ontology_term=GO:0055114%2CGO:0003995%2CGO:0050660%2CGO:0016627;Dbxref=PFAM:PF08028%2CPFAM:PF02770%2CInterPro:IPR006091%2CInterPro:IPR006089%2CInterPro:IPR009075%2CInterPro:IPR013786%2CInterPro:IPR009100%2CInterPro:IPR037069%2CPFAM:PF00441%2CInterPro:IPR036250%2CPFAM:PF02771;Parent=EuglossaDilemma_009276
NIJG01000123.1	funannotate	exon	9038799	9039035	.	+	.	ID=EuglossaDilemma_009637-T1.exon1;Parent=EuglossaDilemma_009637-T1
NIJG01000123.1	funannotate	exon	9039610	9039720	.	+	.	ID=EuglossaDilemma_009637-T1.exon4;Parent=EuglossaDilemma_009637-T1
NIJG01000123.1	funannotate	exon	9039325	9039546	.	+	.	ID=EuglossaDilemma_009637-T1.exon3;Parent=EuglossaDilemma_009637-T1
NIJG01000123.1	funannotate	CDS	304803	304982	.	-	0	ID=EuglossaDilemma_008999-T1.cds;Parent=EuglossaDilemma_008999-T1
NIJG01000123.1	funannotate	CDS	304387	304705	.	-	0	ID=EuglossaDilemma_008999-T1.cds;Parent=EuglossaDilemma_008999-T1
NIJG01000123.1	funannotate	CDS	303909	304312	.	-	0	ID=EuglossaDilemma_008999-T1.cds;Parent=EuglossaDilemma_008999-T1
NIJG01000123.1	funannotate	CDS	303626	303829	.	-	0	ID=EuglossaDilemma_008999-T1.cds;Parent=EuglossaDilemma_008999-T1
NIJG01000123.1	funannotate	CDS	303299	303481	.	-	0	ID=EuglossaDilemma_008999-T1.cds;Parent=EuglossaDilemma_008999-T1
NIJG01000123.1	funannotate	CDS	303003	303216	.	-	0	ID=EuglossaDilemma_008999-T1.cds;Parent=EuglossaDilemma_008999-T1
NIJG01000123.1	funannotate	CDS	302589	302917	.	-	0	ID=EuglossaDilemma_008999-T1.cds;Parent=EuglossaDilemma_008999-T1
NIJG01000123.1	funannotate	CDS	302420	302512	.	-	0	ID=EuglossaDilemma_008999-T1.cds;Parent=EuglossaDilemma_008999-T1
NIJG01000123.1	funannotate	CDS	345976	346193	.	+	0	ID=EuglossaDilemma_009007-T1.cds;Parent=EuglossaDilemma_009007-T1
NIJG01000123.1	funannotate	CDS	379690	379871	.	+	0	ID=EuglossaDilemma_009007-T1.cds;Parent=EuglossaDilemma_009007-T1
NIJG01000123.1	funannotate	CDS	382717	382930	.	+	0	ID=EuglossaDilemma_009007-T1.cds;Parent=EuglossaDilemma_009007-T1
NIJG01000123.1	funannotate	CDS	391304	391437	.	+	0	ID=EuglossaDilemma_009007-T1.cds;Parent=EuglossaDilemma_009007-T1
NIJG01000123.1	funannotate	CDS	391757	391921	.	+	0	ID=EuglossaDilemma_009007-T1.cds;Parent=EuglossaDilemma_009007-T1
NIJG01000123.1	funannotate	CDS	393900	394037	.	+	0	ID=EuglossaDilemma_009007-T1.cds;Parent=EuglossaDilemma_009007-T1
NIJG01000123.1	funannotate	CDS	396213	396649	.	+	0	ID=EuglossaDilemma_009007-T1.cds;Parent=EuglossaDilemma_009007-T1
NIJG01000123.1	funannotate	exon	9039144	9039251	.	+	.	ID=EuglossaDilemma_009637-T1.exon2;Parent=EuglossaDilemma_009637-T1
NIJG01000123.1	funannotate	gene	6140764	6141153	.	+	.	ID=EuglossaDilemma_009531
NIJG01000123.1	funannotate	gene	6139804	6140499	.	+	.	ID=EuglossaDilemma_009530
NIJG01000123.1	funannotate	gene	6153221	6158136	.	+	.	ID=EuglossaDilemma_009533
NIJG01000123.1	funannotate	gene	6143640	6151920	.	-	.	ID=EuglossaDilemma_009532
NIJG01000123.1	funannotate	gene	6110318	6112684	.	+	.	ID=EuglossaDilemma_009524
NIJG01000123.1	funannotate	gene	6102377	6106275	.	+	.	ID=EuglossaDilemma_009523
NIJG01000123.1	funannotate	gene	6116442	6118825	.	+	.	ID=EuglossaDilemma_009526
NIJG01000123.1	funannotate	gene	6114537	6116486	.	-	.	ID=EuglossaDilemma_009525
NIJG01000123.1	funannotate	gene	6125022	6129897	.	+	.	ID=EuglossaDilemma_009528
NIJG01000123.1	funannotate	exon	4717465	4717920	.	-	.	ID=EuglossaDilemma_009459-T1.exon1;Parent=EuglossaDilemma_009459-T1
NIJG01000123.1	funannotate	gene	6123277	6124126	.	-	.	ID=EuglossaDilemma_009527
NIJG01000123.1	funannotate	gene	6132886	6138164	.	-	.	ID=EuglossaDilemma_009529
NIJG01000123.1	funannotate	CDS	563714	564064	.	-	0	ID=EuglossaDilemma_009029-T1.cds;Parent=EuglossaDilemma_009029-T1
NIJG01000123.1	funannotate	mRNA	980484	981523	.	+	.	ID=EuglossaDilemma_009089-T1;Ontology_term=GO:0005838%2CGO:0006508;Dbxref=InterPro:IPR006746%2CInterPro:IPR033464;Parent=EuglossaDilemma_009089
NIJG01000123.1	funannotate	exon	1284364	1285362	.	-	.	ID=EuglossaDilemma_009149-T1.exon1;Parent=EuglossaDilemma_009149-T1
NIJG01000123.1	funannotate	mRNA	687950	688771	.	-	.	ID=EuglossaDilemma_009053-T1;Ontology_term=GO:0006506%2CGO:0017176%2CGO:0016021;Dbxref=PFAM:PF06432%2CInterPro:IPR009450;Parent=EuglossaDilemma_009053
NIJG01000123.1	funannotate	mRNA	2833523	2834495	.	+	.	ID=EuglossaDilemma_009304-T1;Ontology_term=GO:0006357%2CGO:0016592%2CGO:0003712;Dbxref=PFAM:PF10278%2CInterPro:IPR019403;Parent=EuglossaDilemma_009304
NIJG01000123.1	funannotate	mRNA	629447	632767	.	+	.	ID=EuglossaDilemma_009041-T1;Ontology_term=GO:0006003%2CGO:0006000%2CGO:0003824%2CGO:0003873%2CGO:0005524;Dbxref=PFAM:PF01591%2CInterPro:IPR003094%2CInterPro:IPR027417%2CInterPro:IPR013079%2CInterPro:IPR001345%2CInterPro:IPR013078%2CInterPro:IPR029033;Parent=EuglossaDilemma_009041
NIJG01000123.1	funannotate	CDS	1809463	1809480	.	-	0	ID=EuglossaDilemma_009199-T1.cds;Parent=EuglossaDilemma_009199-T1
NIJG01000123.1	funannotate	CDS	1808701	1809300	.	-	0	ID=EuglossaDilemma_009199-T1.cds;Parent=EuglossaDilemma_009199-T1
NIJG01000123.1	funannotate	CDS	1808413	1808589	.	-	0	ID=EuglossaDilemma_009199-T1.cds;Parent=EuglossaDilemma_009199-T1
NIJG01000123.1	funannotate	CDS	1808136	1808340	.	-	0	ID=EuglossaDilemma_009199-T1.cds;Parent=EuglossaDilemma_009199-T1
NIJG01000123.1	funannotate	CDS	1807900	1808052	.	-	0	ID=EuglossaDilemma_009199-T1.cds;Parent=EuglossaDilemma_009199-T1
NIJG01000123.1	funannotate	CDS	1807643	1807816	.	-	0	ID=EuglossaDilemma_009199-T1.cds;Parent=EuglossaDilemma_009199-T1
NIJG01000123.1	funannotate	CDS	1807442	1807551	.	-	0	ID=EuglossaDilemma_009199-T1.cds;Parent=EuglossaDilemma_009199-T1
NIJG01000123.1	funannotate	CDS	1807321	1807371	.	-	0	ID=EuglossaDilemma_009199-T1.cds;Parent=EuglossaDilemma_009199-T1
NIJG01000123.1	funannotate	exon	1640056	1640078	.	+	.	ID=EuglossaDilemma_009169-T1.exon1;Parent=EuglossaDilemma_009169-T1
NIJG01000123.1	funannotate	exon	1642997	1643176	.	+	.	ID=EuglossaDilemma_009169-T1.exon2;Parent=EuglossaDilemma_009169-T1
NIJG01000123.1	funannotate	exon	1645891	1646056	.	+	.	ID=EuglossaDilemma_009169-T1.exon3;Parent=EuglossaDilemma_009169-T1
NIJG01000123.1	funannotate	mRNA	763870	766598	.	+	.	ID=EuglossaDilemma_009065-T1;Ontology_term=GO:0008083%2CGO:0046872%2CGO:0005096%2CGO:0006897;Dbxref=InterPro:IPR017907%2CPFAM:PF01363%2CInterPro:IPR013083%2CInterPro:IPR001841%2CInterPro:IPR015390%2CInterPro:IPR017455%2CInterPro:IPR011011%2CPFAM:PF09311%2CInterPro:IPR000306%2CInterPro:IPR003914%2CInterPro:IPR018514;Parent=EuglossaDilemma_009065
NIJG01000123.1	funannotate	CDS	4481554	4481615	.	+	0	ID=EuglossaDilemma_009437-T1.cds;Parent=EuglossaDilemma_009437-T1
NIJG01000123.1	funannotate	CDS	4481832	4482011	.	+	0	ID=EuglossaDilemma_009437-T1.cds;Parent=EuglossaDilemma_009437-T1
NIJG01000123.1	funannotate	CDS	4482125	4482440	.	+	0	ID=EuglossaDilemma_009437-T1.cds;Parent=EuglossaDilemma_009437-T1
NIJG01000123.1	funannotate	CDS	4482518	4482793	.	+	0	ID=EuglossaDilemma_009437-T1.cds;Parent=EuglossaDilemma_009437-T1
NIJG01000123.1	funannotate	CDS	4717465	4717920	.	-	0	ID=EuglossaDilemma_009459-T1.cds;Parent=EuglossaDilemma_009459-T1
NIJG01000123.1	funannotate	CDS	1341707	1342009	.	+	0	ID=EuglossaDilemma_009161-T1.cds;Parent=EuglossaDilemma_009161-T1
NIJG01000123.1	funannotate	CDS	1342428	1342667	.	+	0	ID=EuglossaDilemma_009161-T1.cds;Parent=EuglossaDilemma_009161-T1
NIJG01000123.1	funannotate	CDS	1347152	1347200	.	+	0	ID=EuglossaDilemma_009161-T1.cds;Parent=EuglossaDilemma_009161-T1
NIJG01000123.1	funannotate	CDS	1351399	1351501	.	+	0	ID=EuglossaDilemma_009161-T1.cds;Parent=EuglossaDilemma_009161-T1
NIJG01000123.1	funannotate	CDS	1351987	1352149	.	+	0	ID=EuglossaDilemma_009161-T1.cds;Parent=EuglossaDilemma_009161-T1
NIJG01000123.1	funannotate	exon	1647279	1647548	.	+	.	ID=EuglossaDilemma_009169-T1.exon4;Parent=EuglossaDilemma_009169-T1
NIJG01000123.1	funannotate	exon	1647956	1648290	.	+	.	ID=EuglossaDilemma_009169-T1.exon5;Parent=EuglossaDilemma_009169-T1
NIJG01000123.1	funannotate	exon	1649120	1649459	.	+	.	ID=EuglossaDilemma_009169-T1.exon6;Parent=EuglossaDilemma_009169-T1
NIJG01000123.1	funannotate	exon	4289818	4290186	.	+	.	ID=EuglossaDilemma_009422-T1.exon1;Parent=EuglossaDilemma_009422-T1
NIJG01000123.1	funannotate	exon	4255540	4255848	.	+	.	ID=EuglossaDilemma_009419-T1.exon1;Parent=EuglossaDilemma_009419-T1
NIJG01000123.1	funannotate	mRNA	3016126	3017124	.	+	.	ID=EuglossaDilemma_009328-T1;Parent=EuglossaDilemma_009328
NIJG01000123.1	funannotate	CDS	2722345	2722422	.	+	0	ID=EuglossaDilemma_009282-T1.cds;Parent=EuglossaDilemma_009282-T1
NIJG01000123.1	funannotate	CDS	2723025	2723261	.	+	0	ID=EuglossaDilemma_009282-T1.cds;Parent=EuglossaDilemma_009282-T1
NIJG01000123.1	funannotate	CDS	2290247	2290285	.	+	0	ID=EuglossaDilemma_009260-T1.cds;Parent=EuglossaDilemma_009260-T1
NIJG01000123.1	funannotate	CDS	2291641	2291765	.	+	0	ID=EuglossaDilemma_009260-T1.cds;Parent=EuglossaDilemma_009260-T1
NIJG01000123.1	funannotate	CDS	2292021	2292561	.	+	0	ID=EuglossaDilemma_009260-T1.cds;Parent=EuglossaDilemma_009260-T1
NIJG01000123.1	funannotate	CDS	2293327	2293722	.	+	0	ID=EuglossaDilemma_009260-T1.cds;Parent=EuglossaDilemma_009260-T1
NIJG01000123.1	funannotate	CDS	2293901	2294023	.	+	0	ID=EuglossaDilemma_009260-T1.cds;Parent=EuglossaDilemma_009260-T1
NIJG01000123.1	funannotate	five_prime_UTR	6915744	6915750	.	+	.	ID=EuglossaDilemma_009576-T1.utr5p1;Parent=EuglossaDilemma_009576-T1
NIJG01000123.1	funannotate	mRNA	2911191	2915776	.	+	.	ID=EuglossaDilemma_009316-T1;Ontology_term=GO:0016409;Dbxref=PFAM:PF01529%2CInterPro:IPR001594;Parent=EuglossaDilemma_009316
NIJG01000123.1	funannotate	CDS	8121398	8121778	.	-	0	ID=EuglossaDilemma_009616-T1.cds;Parent=EuglossaDilemma_009616-T1
NIJG01000123.1	funannotate	exon	1298176	1298987	.	+	.	ID=EuglossaDilemma_009152-T1.exon3;Parent=EuglossaDilemma_009152-T1
NIJG01000123.1	funannotate	exon	1297757	1298046	.	+	.	ID=EuglossaDilemma_009152-T1.exon2;Parent=EuglossaDilemma_009152-T1
NIJG01000123.1	funannotate	exon	1299209	1299355	.	+	.	ID=EuglossaDilemma_009152-T1.exon5;Parent=EuglossaDilemma_009152-T1
NIJG01000123.1	funannotate	exon	1299068	1299135	.	+	.	ID=EuglossaDilemma_009152-T1.exon4;Parent=EuglossaDilemma_009152-T1
NIJG01000123.1	funannotate	exon	1297617	1297684	.	+	.	ID=EuglossaDilemma_009152-T1.exon1;Parent=EuglossaDilemma_009152-T1
NIJG01000123.1	funannotate	exon	2092091	2092403	.	+	.	ID=EuglossaDilemma_009241-T1.exon1;Parent=EuglossaDilemma_009241-T1
NIJG01000123.1	funannotate	exon	2092504	2092749	.	+	.	ID=EuglossaDilemma_009241-T1.exon2;Parent=EuglossaDilemma_009241-T1
NIJG01000123.1	funannotate	exon	1299642	1299804	.	+	.	ID=EuglossaDilemma_009152-T1.exon7;Parent=EuglossaDilemma_009152-T1
NIJG01000123.1	funannotate	exon	2093547	2093707	.	+	.	ID=EuglossaDilemma_009241-T1.exon3;Parent=EuglossaDilemma_009241-T1
NIJG01000123.1	funannotate	exon	1299423	1299562	.	+	.	ID=EuglossaDilemma_009152-T1.exon6;Parent=EuglossaDilemma_009152-T1
NIJG01000123.1	funannotate	exon	1300103	1300289	.	+	.	ID=EuglossaDilemma_009152-T1.exon9;Parent=EuglossaDilemma_009152-T1
NIJG01000123.1	funannotate	exon	1299873	1300038	.	+	.	ID=EuglossaDilemma_009152-T1.exon8;Parent=EuglossaDilemma_009152-T1
NIJG01000123.1	funannotate	mRNA	1987814	1988913	.	+	.	ID=EuglossaDilemma_009227-T1;Parent=EuglossaDilemma_009227
NIJG01000123.1	funannotate	tRNA	3562981	3563082	.	+	.	ID=EuglossaDilemma_009365-T1;Parent=EuglossaDilemma_009365
NIJG01000123.1	funannotate	mRNA	325381	326541	.	-	.	ID=EuglossaDilemma_009004-T1;Dbxref=InterPro:IPR029058%2CInterPro:IPR002018;Parent=EuglossaDilemma_009004
NIJG01000123.1	funannotate	mRNA	3657264	3657674	.	+	.	ID=EuglossaDilemma_009377-T1;Parent=EuglossaDilemma_009377
NIJG01000123.1	funannotate	three_prime_UTR	1119144	1120247	.	+	.	ID=EuglossaDilemma_009115-T1.utr3p1;Parent=EuglossaDilemma_009115-T1
NIJG01000123.1	funannotate	mRNA	1922765	1927762	.	-	.	ID=EuglossaDilemma_009215-T1;Ontology_term=GO:0005509;Dbxref=PFAM:PF13833%2CPFAM:PF00036%2CInterPro:IPR018247%2CPFAM:PF13405%2CInterPro:IPR002048%2CInterPro:IPR011992%2CPFAM:PF13202%2CPFAM:PF13499;Parent=EuglossaDilemma_009215
NIJG01000123.1	funannotate	exon	2300781	2301070	.	-	.	ID=EuglossaDilemma_009261-T1.exon3;Parent=EuglossaDilemma_009261-T1
NIJG01000123.1	funannotate	exon	2300000	2300711	.	-	.	ID=EuglossaDilemma_009261-T1.exon4;Parent=EuglossaDilemma_009261-T1
NIJG01000123.1	funannotate	exon	2301370	2301525	.	-	.	ID=EuglossaDilemma_009261-T1.exon1;Parent=EuglossaDilemma_009261-T1
NIJG01000123.1	funannotate	exon	2301148	2301283	.	-	.	ID=EuglossaDilemma_009261-T1.exon2;Parent=EuglossaDilemma_009261-T1
NIJG01000123.1	funannotate	exon	2298707	2299160	.	-	.	ID=EuglossaDilemma_009261-T1.exon7;Parent=EuglossaDilemma_009261-T1
NIJG01000123.1	funannotate	exon	2297808	2298637	.	-	.	ID=EuglossaDilemma_009261-T1.exon8;Parent=EuglossaDilemma_009261-T1
NIJG01000123.1	funannotate	exon	2299565	2299755	.	-	.	ID=EuglossaDilemma_009261-T1.exon5;Parent=EuglossaDilemma_009261-T1
NIJG01000123.1	funannotate	exon	2299324	2299431	.	-	.	ID=EuglossaDilemma_009261-T1.exon6;Parent=EuglossaDilemma_009261-T1
NIJG01000123.1	funannotate	exon	8512249	8512928	.	-	.	ID=EuglossaDilemma_009620-T1.exon4;Parent=EuglossaDilemma_009620-T1
NIJG01000123.1	funannotate	exon	8511835	8512034	.	-	.	ID=EuglossaDilemma_009620-T1.exon5;Parent=EuglossaDilemma_009620-T1
NIJG01000123.1	funannotate	exon	2297634	2297705	.	-	.	ID=EuglossaDilemma_009261-T1.exon9;Parent=EuglossaDilemma_009261-T1
NIJG01000123.1	funannotate	mRNA	1805224	1807187	.	+	.	ID=EuglossaDilemma_009198-T1;Ontology_term=GO:0106073%2CGO:0006488;Dbxref=InterPro:IPR016900%2CPFAM:PF04922;Parent=EuglossaDilemma_009198
NIJG01000123.1	funannotate	exon	8514716	8514802	.	-	.	ID=EuglossaDilemma_009620-T1.exon1;Parent=EuglossaDilemma_009620-T1
NIJG01000123.1	funannotate	exon	8513976	8514132	.	-	.	ID=EuglossaDilemma_009620-T1.exon2;Parent=EuglossaDilemma_009620-T1
NIJG01000123.1	funannotate	exon	8513547	8513700	.	-	.	ID=EuglossaDilemma_009620-T1.exon3;Parent=EuglossaDilemma_009620-T1
NIJG01000123.1	funannotate	five_prime_UTR	7684573	7685652	.	+	.	ID=EuglossaDilemma_009613-T1.utr5p1;Parent=EuglossaDilemma_009613-T1
NIJG01000123.1	funannotate	exon	710810	711369	.	+	.	ID=EuglossaDilemma_009057-T1.exon13;Parent=EuglossaDilemma_009057-T1
NIJG01000123.1	funannotate	exon	710276	710348	.	+	.	ID=EuglossaDilemma_009057-T1.exon11;Parent=EuglossaDilemma_009057-T1
NIJG01000123.1	funannotate	exon	710419	710739	.	+	.	ID=EuglossaDilemma_009057-T1.exon12;Parent=EuglossaDilemma_009057-T1
NIJG01000123.1	funannotate	exon	710157	710197	.	+	.	ID=EuglossaDilemma_009057-T1.exon10;Parent=EuglossaDilemma_009057-T1
NIJG01000123.1	funannotate	CDS	869211	869252	.	+	0	ID=EuglossaDilemma_009081-T1.cds;Parent=EuglossaDilemma_009081-T1
NIJG01000123.1	funannotate	CDS	870065	870424	.	+	0	ID=EuglossaDilemma_009081-T1.cds;Parent=EuglossaDilemma_009081-T1
NIJG01000123.1	funannotate	exon	1884667	1884835	.	+	.	ID=EuglossaDilemma_009208-T1.exon10;Parent=EuglossaDilemma_009208-T1
NIJG01000123.1	funannotate	exon	1884913	1885188	.	+	.	ID=EuglossaDilemma_009208-T1.exon11;Parent=EuglossaDilemma_009208-T1
NIJG01000123.1	funannotate	exon	1885272	1885442	.	+	.	ID=EuglossaDilemma_009208-T1.exon12;Parent=EuglossaDilemma_009208-T1
NIJG01000123.1	funannotate	mRNA	3151214	3151516	.	+	.	ID=EuglossaDilemma_009341-T1;Parent=EuglossaDilemma_009341
NIJG01000123.1	funannotate	exon	311854	312642	.	+	.	ID=EuglossaDilemma_009001-T1.exon10;Parent=EuglossaDilemma_009001-T1
NIJG01000123.1	funannotate	mRNA	559736	562461	.	+	.	ID=EuglossaDilemma_009028-T1;Dbxref=InterPro:IPR029071%2CInterPro:IPR032675;Parent=EuglossaDilemma_009028
NIJG01000123.1	funannotate	exon	582243	582399	.	+	.	ID=EuglossaDilemma_009030-T1.exon10;Parent=EuglossaDilemma_009030-T1
NIJG01000123.1	funannotate	mRNA	3228810	3229992	.	+	.	ID=EuglossaDilemma_009353-T1;Ontology_term=GO:0016480;Dbxref=PFAM:PF09174%2CInterPro:IPR038564%2CInterPro:IPR015257;Parent=EuglossaDilemma_009353
NIJG01000123.1	funannotate	mRNA	1842537	1846870	.	-	.	ID=EuglossaDilemma_009203-T1;Parent=EuglossaDilemma_009203
NIJG01000123.1	funannotate	mRNA	469863	472082	.	+	.	ID=EuglossaDilemma_009016-T1;Ontology_term=GO:0016020%2CGO:0016021;Dbxref=PFAM:PF05602%2CInterPro:IPR030434%2CInterPro:IPR008429;Parent=EuglossaDilemma_009016
NIJG01000123.1	funannotate	mRNA	6181901	6188366	.	+	.	ID=EuglossaDilemma_009540-T1;Dbxref=PFAM:PF16482%2CPFAM:PF00035%2CInterPro:IPR032478%2CInterPro:IPR014720;Parent=EuglossaDilemma_009540
NIJG01000123.1	funannotate	exon	864907	864947	.	-	.	ID=EuglossaDilemma_009080-T1.exon4;Parent=EuglossaDilemma_009080-T1
NIJG01000123.1	funannotate	exon	865042	865304	.	-	.	ID=EuglossaDilemma_009080-T1.exon3;Parent=EuglossaDilemma_009080-T1
NIJG01000123.1	funannotate	exon	865461	865547	.	-	.	ID=EuglossaDilemma_009080-T1.exon2;Parent=EuglossaDilemma_009080-T1
NIJG01000123.1	funannotate	exon	865696	865901	.	-	.	ID=EuglossaDilemma_009080-T1.exon1;Parent=EuglossaDilemma_009080-T1
NIJG01000123.1	funannotate	exon	1189244	1190083	.	+	.	ID=EuglossaDilemma_009134-T1.exon1;Parent=EuglossaDilemma_009134-T1
NIJG01000123.1	funannotate	exon	1019609	1019734	.	-	.	ID=EuglossaDilemma_009100-T1.exon32;Parent=EuglossaDilemma_009100-T1
NIJG01000123.1	funannotate	exon	1019315	1019524	.	-	.	ID=EuglossaDilemma_009100-T1.exon33;Parent=EuglossaDilemma_009100-T1
NIJG01000123.1	funannotate	exon	1018896	1019254	.	-	.	ID=EuglossaDilemma_009100-T1.exon34;Parent=EuglossaDilemma_009100-T1
NIJG01000123.1	funannotate	exon	1018586	1018792	.	-	.	ID=EuglossaDilemma_009100-T1.exon35;Parent=EuglossaDilemma_009100-T1
NIJG01000123.1	funannotate	exon	1018104	1018482	.	-	.	ID=EuglossaDilemma_009100-T1.exon36;Parent=EuglossaDilemma_009100-T1
NIJG01000123.1	funannotate	exon	1017800	1018009	.	-	.	ID=EuglossaDilemma_009100-T1.exon37;Parent=EuglossaDilemma_009100-T1
NIJG01000123.1	funannotate	exon	3222475	3222614	.	-	.	ID=EuglossaDilemma_009352-T1.exon20;Parent=EuglossaDilemma_009352-T1
NIJG01000123.1	funannotate	exon	1020059	1020415	.	-	.	ID=EuglossaDilemma_009100-T1.exon30;Parent=EuglossaDilemma_009100-T1
NIJG01000123.1	funannotate	exon	1019799	1019984	.	-	.	ID=EuglossaDilemma_009100-T1.exon31;Parent=EuglossaDilemma_009100-T1
NIJG01000123.1	funannotate	exon	1020655	1020825	.	-	.	ID=EuglossaDilemma_009100-T1.exon29;Parent=EuglossaDilemma_009100-T1
NIJG01000123.1	funannotate	exon	3222668	3222921	.	-	.	ID=EuglossaDilemma_009352-T1.exon19;Parent=EuglossaDilemma_009352-T1
NIJG01000123.1	funannotate	exon	1023996	1024162	.	-	.	ID=EuglossaDilemma_009100-T1.exon21;Parent=EuglossaDilemma_009100-T1
NIJG01000123.1	funannotate	exon	3223009	3223169	.	-	.	ID=EuglossaDilemma_009352-T1.exon18;Parent=EuglossaDilemma_009352-T1
NIJG01000123.1	funannotate	exon	1023587	1023918	.	-	.	ID=EuglossaDilemma_009100-T1.exon22;Parent=EuglossaDilemma_009100-T1
NIJG01000123.1	funannotate	exon	3223614	3223643	.	-	.	ID=EuglossaDilemma_009352-T1.exon17;Parent=EuglossaDilemma_009352-T1
NIJG01000123.1	funannotate	exon	1022931	1023339	.	-	.	ID=EuglossaDilemma_009100-T1.exon23;Parent=EuglossaDilemma_009100-T1
NIJG01000123.1	funannotate	exon	3224126	3224252	.	-	.	ID=EuglossaDilemma_009352-T1.exon16;Parent=EuglossaDilemma_009352-T1
NIJG01000123.1	funannotate	exon	1022393	1022741	.	-	.	ID=EuglossaDilemma_009100-T1.exon24;Parent=EuglossaDilemma_009100-T1
NIJG01000123.1	funannotate	exon	3224317	3224526	.	-	.	ID=EuglossaDilemma_009352-T1.exon15;Parent=EuglossaDilemma_009352-T1
NIJG01000123.1	funannotate	exon	1022102	1022318	.	-	.	ID=EuglossaDilemma_009100-T1.exon25;Parent=EuglossaDilemma_009100-T1
NIJG01000123.1	funannotate	exon	3224601	3224734	.	-	.	ID=EuglossaDilemma_009352-T1.exon14;Parent=EuglossaDilemma_009352-T1
NIJG01000123.1	funannotate	exon	1021979	1022017	.	-	.	ID=EuglossaDilemma_009100-T1.exon26;Parent=EuglossaDilemma_009100-T1
NIJG01000123.1	funannotate	exon	3224816	3225009	.	-	.	ID=EuglossaDilemma_009352-T1.exon13;Parent=EuglossaDilemma_009352-T1
NIJG01000123.1	funannotate	exon	1021636	1021868	.	-	.	ID=EuglossaDilemma_009100-T1.exon27;Parent=EuglossaDilemma_009100-T1
NIJG01000123.1	funannotate	exon	3225071	3225221	.	-	.	ID=EuglossaDilemma_009352-T1.exon12;Parent=EuglossaDilemma_009352-T1
NIJG01000123.1	funannotate	exon	1021069	1021572	.	-	.	ID=EuglossaDilemma_009100-T1.exon28;Parent=EuglossaDilemma_009100-T1
NIJG01000123.1	funannotate	exon	3225295	3225558	.	-	.	ID=EuglossaDilemma_009352-T1.exon11;Parent=EuglossaDilemma_009352-T1
NIJG01000123.1	funannotate	exon	3225617	3225825	.	-	.	ID=EuglossaDilemma_009352-T1.exon10;Parent=EuglossaDilemma_009352-T1
NIJG01000123.1	funannotate	exon	1024236	1024474	.	-	.	ID=EuglossaDilemma_009100-T1.exon20;Parent=EuglossaDilemma_009100-T1
NIJG01000123.1	funannotate	exon	1771614	1771915	.	-	.	ID=EuglossaDilemma_009190-T1.exon4;Parent=EuglossaDilemma_009190-T1
NIJG01000123.1	funannotate	exon	1774537	1774614	.	-	.	ID=EuglossaDilemma_009190-T1.exon1;Parent=EuglossaDilemma_009190-T1
NIJG01000123.1	funannotate	exon	1771986	1773556	.	-	.	ID=EuglossaDilemma_009190-T1.exon3;Parent=EuglossaDilemma_009190-T1
NIJG01000123.1	funannotate	exon	1773627	1774354	.	-	.	ID=EuglossaDilemma_009190-T1.exon2;Parent=EuglossaDilemma_009190-T1
NIJG01000123.1	funannotate	exon	1024765	1025226	.	-	.	ID=EuglossaDilemma_009100-T1.exon18;Parent=EuglossaDilemma_009100-T1
NIJG01000123.1	funannotate	exon	1024557	1024681	.	-	.	ID=EuglossaDilemma_009100-T1.exon19;Parent=EuglossaDilemma_009100-T1
NIJG01000123.1	funannotate	exon	1027047	1027160	.	-	.	ID=EuglossaDilemma_009100-T1.exon10;Parent=EuglossaDilemma_009100-T1
NIJG01000123.1	funannotate	exon	1026791	1026966	.	-	.	ID=EuglossaDilemma_009100-T1.exon11;Parent=EuglossaDilemma_009100-T1
NIJG01000123.1	funannotate	exon	1026600	1026717	.	-	.	ID=EuglossaDilemma_009100-T1.exon12;Parent=EuglossaDilemma_009100-T1
NIJG01000123.1	funannotate	exon	1026361	1026515	.	-	.	ID=EuglossaDilemma_009100-T1.exon13;Parent=EuglossaDilemma_009100-T1
NIJG01000123.1	funannotate	exon	1025991	1026276	.	-	.	ID=EuglossaDilemma_009100-T1.exon14;Parent=EuglossaDilemma_009100-T1
NIJG01000123.1	funannotate	exon	1025790	1025906	.	-	.	ID=EuglossaDilemma_009100-T1.exon15;Parent=EuglossaDilemma_009100-T1
NIJG01000123.1	funannotate	exon	1025546	1025713	.	-	.	ID=EuglossaDilemma_009100-T1.exon16;Parent=EuglossaDilemma_009100-T1
NIJG01000123.1	funannotate	exon	1025297	1025429	.	-	.	ID=EuglossaDilemma_009100-T1.exon17;Parent=EuglossaDilemma_009100-T1
NIJG01000123.1	funannotate	CDS	856846	857010	.	-	0	ID=EuglossaDilemma_009079-T1.cds;Parent=EuglossaDilemma_009079-T1
NIJG01000123.1	funannotate	CDS	558255	558557	.	-	0	ID=EuglossaDilemma_009027-T1.cds;Parent=EuglossaDilemma_009027-T1
NIJG01000123.1	funannotate	CDS	4600799	4601167	.	+	0	ID=EuglossaDilemma_017624-T1.cds;Parent=EuglossaDilemma_017624-T1
NIJG01000123.1	funannotate	exon	1195179	1195572	.	+	.	ID=EuglossaDilemma_009134-T1.exon8;Parent=EuglossaDilemma_009134-T1
NIJG01000123.1	funannotate	exon	1195645	1195770	.	+	.	ID=EuglossaDilemma_009134-T1.exon9;Parent=EuglossaDilemma_009134-T1
NIJG01000123.1	funannotate	exon	1194620	1194715	.	+	.	ID=EuglossaDilemma_009134-T1.exon6;Parent=EuglossaDilemma_009134-T1
NIJG01000123.1	funannotate	exon	1194776	1195101	.	+	.	ID=EuglossaDilemma_009134-T1.exon7;Parent=EuglossaDilemma_009134-T1
NIJG01000123.1	funannotate	exon	1191003	1191062	.	+	.	ID=EuglossaDilemma_009134-T1.exon4;Parent=EuglossaDilemma_009134-T1
NIJG01000123.1	funannotate	exon	1194399	1194531	.	+	.	ID=EuglossaDilemma_009134-T1.exon5;Parent=EuglossaDilemma_009134-T1
NIJG01000123.1	funannotate	exon	1190285	1190407	.	+	.	ID=EuglossaDilemma_009134-T1.exon2;Parent=EuglossaDilemma_009134-T1
NIJG01000123.1	funannotate	exon	1190483	1190689	.	+	.	ID=EuglossaDilemma_009134-T1.exon3;Parent=EuglossaDilemma_009134-T1
NIJG01000123.1	funannotate	CDS	6596917	6596980	.	+	0	ID=EuglossaDilemma_009557-T1.cds;Parent=EuglossaDilemma_009557-T1
NIJG01000123.1	funannotate	CDS	6597693	6597934	.	+	0	ID=EuglossaDilemma_009557-T1.cds;Parent=EuglossaDilemma_009557-T1
NIJG01000123.1	funannotate	CDS	6598308	6600287	.	+	0	ID=EuglossaDilemma_009557-T1.cds;Parent=EuglossaDilemma_009557-T1
NIJG01000123.1	funannotate	three_prime_UTR	544088	544111	.	+	.	ID=EuglossaDilemma_009025-T1.utr3p1;Parent=EuglossaDilemma_009025-T1
NIJG01000123.1	funannotate	mRNA	3831583	3832141	.	-	.	ID=EuglossaDilemma_009390-T1;Parent=EuglossaDilemma_009390
NIJG01000123.1	funannotate	CDS	4724745	4725053	.	-	0	ID=EuglossaDilemma_009461-T1.cds;Parent=EuglossaDilemma_009461-T1
NIJG01000123.1	funannotate	CDS	1244458	1244547	.	+	0	ID=EuglossaDilemma_009140-T1.cds;Parent=EuglossaDilemma_009140-T1
NIJG01000123.1	funannotate	CDS	1244631	1244858	.	+	0	ID=EuglossaDilemma_009140-T1.cds;Parent=EuglossaDilemma_009140-T1
NIJG01000123.1	funannotate	CDS	1244938	1245204	.	+	0	ID=EuglossaDilemma_009140-T1.cds;Parent=EuglossaDilemma_009140-T1
NIJG01000123.1	funannotate	CDS	1245294	1245595	.	+	0	ID=EuglossaDilemma_009140-T1.cds;Parent=EuglossaDilemma_009140-T1
NIJG01000123.1	funannotate	CDS	1245671	1245788	.	+	0	ID=EuglossaDilemma_009140-T1.cds;Parent=EuglossaDilemma_009140-T1
NIJG01000123.1	funannotate	CDS	1245858	1246180	.	+	0	ID=EuglossaDilemma_009140-T1.cds;Parent=EuglossaDilemma_009140-T1
NIJG01000123.1	funannotate	CDS	1246279	1246345	.	+	0	ID=EuglossaDilemma_009140-T1.cds;Parent=EuglossaDilemma_009140-T1
NIJG01000123.1	funannotate	CDS	1246440	1246620	.	+	0	ID=EuglossaDilemma_009140-T1.cds;Parent=EuglossaDilemma_009140-T1
NIJG01000123.1	funannotate	CDS	1246692	1246971	.	+	0	ID=EuglossaDilemma_009140-T1.cds;Parent=EuglossaDilemma_009140-T1
NIJG01000123.1	funannotate	CDS	1247056	1247236	.	+	0	ID=EuglossaDilemma_009140-T1.cds;Parent=EuglossaDilemma_009140-T1
NIJG01000123.1	funannotate	CDS	1247312	1247395	.	+	0	ID=EuglossaDilemma_009140-T1.cds;Parent=EuglossaDilemma_009140-T1
NIJG01000123.1	funannotate	exon	4493902	4494206	.	+	.	ID=EuglossaDilemma_009441-T1.exon9;Parent=EuglossaDilemma_009441-T1
NIJG01000123.1	funannotate	exon	4492898	4493047	.	+	.	ID=EuglossaDilemma_009441-T1.exon5;Parent=EuglossaDilemma_009441-T1
NIJG01000123.1	funannotate	exon	1660731	1662628	.	+	.	ID=EuglossaDilemma_009170-T1.exon11;Parent=EuglossaDilemma_009170-T1
NIJG01000123.1	funannotate	exon	4493108	4493296	.	+	.	ID=EuglossaDilemma_009441-T1.exon6;Parent=EuglossaDilemma_009441-T1
NIJG01000123.1	funannotate	exon	1660363	1660654	.	+	.	ID=EuglossaDilemma_009170-T1.exon10;Parent=EuglossaDilemma_009170-T1
NIJG01000123.1	funannotate	exon	4493373	4493476	.	+	.	ID=EuglossaDilemma_009441-T1.exon7;Parent=EuglossaDilemma_009441-T1
NIJG01000123.1	funannotate	exon	4493560	4493829	.	+	.	ID=EuglossaDilemma_009441-T1.exon8;Parent=EuglossaDilemma_009441-T1
NIJG01000123.1	funannotate	exon	4491695	4491939	.	+	.	ID=EuglossaDilemma_009441-T1.exon1;Parent=EuglossaDilemma_009441-T1
NIJG01000123.1	funannotate	exon	4492043	4492346	.	+	.	ID=EuglossaDilemma_009441-T1.exon2;Parent=EuglossaDilemma_009441-T1
NIJG01000123.1	funannotate	exon	4492439	4492593	.	+	.	ID=EuglossaDilemma_009441-T1.exon3;Parent=EuglossaDilemma_009441-T1
NIJG01000123.1	funannotate	CDS	4260419	4260772	.	+	0	ID=EuglossaDilemma_009420-T1.cds;Parent=EuglossaDilemma_009420-T1
NIJG01000123.1	funannotate	exon	4492660	4492813	.	+	.	ID=EuglossaDilemma_009441-T1.exon4;Parent=EuglossaDilemma_009441-T1
NIJG01000123.1	funannotate	exon	6123277	6123421	.	-	.	ID=EuglossaDilemma_009527-T1.exon3;Parent=EuglossaDilemma_009527-T1
NIJG01000123.1	funannotate	exon	6123509	6123718	.	-	.	ID=EuglossaDilemma_009527-T1.exon2;Parent=EuglossaDilemma_009527-T1
NIJG01000123.1	funannotate	exon	6124041	6124126	.	-	.	ID=EuglossaDilemma_009527-T1.exon1;Parent=EuglossaDilemma_009527-T1
NIJG01000123.1	funannotate	exon	5146171	5146728	.	-	.	ID=EuglossaDilemma_009479-T1.exon1;Parent=EuglossaDilemma_009479-T1
NIJG01000123.1	funannotate	exon	1064175	1064405	.	-	.	ID=EuglossaDilemma_009107-T1.exon11;Parent=EuglossaDilemma_009107-T1
NIJG01000123.1	funannotate	exon	1063760	1064094	.	-	.	ID=EuglossaDilemma_009107-T1.exon12;Parent=EuglossaDilemma_009107-T1
NIJG01000123.1	funannotate	exon	1063442	1063687	.	-	.	ID=EuglossaDilemma_009107-T1.exon13;Parent=EuglossaDilemma_009107-T1
NIJG01000123.1	funannotate	exon	1063063	1063365	.	-	.	ID=EuglossaDilemma_009107-T1.exon14;Parent=EuglossaDilemma_009107-T1
NIJG01000123.1	funannotate	exon	1815303	1815348	.	-	.	ID=EuglossaDilemma_009200-T1.exon1;Parent=EuglossaDilemma_009200-T1
NIJG01000123.1	funannotate	exon	1062811	1062951	.	-	.	ID=EuglossaDilemma_009107-T1.exon15;Parent=EuglossaDilemma_009107-T1
NIJG01000123.1	funannotate	CDS	4585	6392	.	+	0	ID=EuglossaDilemma_008948-T1.cds;Parent=EuglossaDilemma_008948-T1
NIJG01000123.1	funannotate	CDS	6481	6964	.	+	0	ID=EuglossaDilemma_008948-T1.cds;Parent=EuglossaDilemma_008948-T1
NIJG01000123.1	funannotate	CDS	7082	7322	.	+	0	ID=EuglossaDilemma_008948-T1.cds;Parent=EuglossaDilemma_008948-T1
NIJG01000123.1	funannotate	CDS	7395	7849	.	+	0	ID=EuglossaDilemma_008948-T1.cds;Parent=EuglossaDilemma_008948-T1
NIJG01000123.1	funannotate	exon	1064572	1065071	.	-	.	ID=EuglossaDilemma_009107-T1.exon10;Parent=EuglossaDilemma_009107-T1
NIJG01000123.1	funannotate	exon	636513	636693	.	+	.	ID=EuglossaDilemma_009044-T1.exon2;Parent=EuglossaDilemma_009044-T1
NIJG01000123.1	funannotate	exon	3707065	3707402	.	-	.	ID=EuglossaDilemma_009384-T1.exon8;Parent=EuglossaDilemma_009384-T1
NIJG01000123.1	funannotate	exon	636800	636972	.	+	.	ID=EuglossaDilemma_009044-T1.exon3;Parent=EuglossaDilemma_009044-T1
NIJG01000123.1	funannotate	exon	3708480	3708608	.	-	.	ID=EuglossaDilemma_009384-T1.exon7;Parent=EuglossaDilemma_009384-T1
NIJG01000123.1	funannotate	exon	636348	636440	.	+	.	ID=EuglossaDilemma_009044-T1.exon1;Parent=EuglossaDilemma_009044-T1
NIJG01000123.1	funannotate	CDS	4475738	4476102	.	-	0	ID=EuglossaDilemma_009434-T1.cds;Parent=EuglossaDilemma_009434-T1
NIJG01000123.1	funannotate	CDS	4475459	4475661	.	-	0	ID=EuglossaDilemma_009434-T1.cds;Parent=EuglossaDilemma_009434-T1
NIJG01000123.1	funannotate	CDS	4475237	4475376	.	-	0	ID=EuglossaDilemma_009434-T1.cds;Parent=EuglossaDilemma_009434-T1
NIJG01000123.1	funannotate	CDS	4474257	4475141	.	-	0	ID=EuglossaDilemma_009434-T1.cds;Parent=EuglossaDilemma_009434-T1
NIJG01000123.1	funannotate	exon	3709465	3709623	.	-	.	ID=EuglossaDilemma_009384-T1.exon2;Parent=EuglossaDilemma_009384-T1
NIJG01000123.1	funannotate	exon	3710048	3710132	.	-	.	ID=EuglossaDilemma_009384-T1.exon1;Parent=EuglossaDilemma_009384-T1
NIJG01000123.1	funannotate	exon	3709138	3709178	.	-	.	ID=EuglossaDilemma_009384-T1.exon4;Parent=EuglossaDilemma_009384-T1
NIJG01000123.1	funannotate	exon	3709262	3709378	.	-	.	ID=EuglossaDilemma_009384-T1.exon3;Parent=EuglossaDilemma_009384-T1
NIJG01000123.1	funannotate	exon	3708686	3708909	.	-	.	ID=EuglossaDilemma_009384-T1.exon6;Parent=EuglossaDilemma_009384-T1
NIJG01000123.1	funannotate	exon	3708978	3709042	.	-	.	ID=EuglossaDilemma_009384-T1.exon5;Parent=EuglossaDilemma_009384-T1
NIJG01000123.1	funannotate	CDS	4749791	4749830	.	+	0	ID=EuglossaDilemma_009464-T1.cds;Parent=EuglossaDilemma_009464-T1
NIJG01000123.1	funannotate	CDS	4758781	4758963	.	+	0	ID=EuglossaDilemma_009464-T1.cds;Parent=EuglossaDilemma_009464-T1
NIJG01000123.1	funannotate	CDS	4760872	4760956	.	+	0	ID=EuglossaDilemma_009464-T1.cds;Parent=EuglossaDilemma_009464-T1
NIJG01000123.1	funannotate	CDS	4761304	4761373	.	+	0	ID=EuglossaDilemma_009464-T1.cds;Parent=EuglossaDilemma_009464-T1
NIJG01000123.1	funannotate	CDS	1736010	1736079	.	-	0	ID=EuglossaDilemma_009181-T1.cds;Parent=EuglossaDilemma_009181-T1
NIJG01000123.1	funannotate	CDS	1735720	1735939	.	-	0	ID=EuglossaDilemma_009181-T1.cds;Parent=EuglossaDilemma_009181-T1
NIJG01000123.1	funannotate	CDS	1735366	1735618	.	-	0	ID=EuglossaDilemma_009181-T1.cds;Parent=EuglossaDilemma_009181-T1
NIJG01000123.1	funannotate	exon	1814774	1814982	.	-	.	ID=EuglossaDilemma_009200-T1.exon2;Parent=EuglossaDilemma_009200-T1
NIJG01000123.1	funannotate	exon	1813803	1814208	.	-	.	ID=EuglossaDilemma_009200-T1.exon3;Parent=EuglossaDilemma_009200-T1
NIJG01000123.1	funannotate	exon	1812899	1813056	.	-	.	ID=EuglossaDilemma_009200-T1.exon4;Parent=EuglossaDilemma_009200-T1
NIJG01000123.1	funannotate	mRNA	3829837	3830996	.	-	.	ID=EuglossaDilemma_009389-T1;Parent=EuglossaDilemma_009389
NIJG01000123.1	funannotate	exon	1812440	1812838	.	-	.	ID=EuglossaDilemma_009200-T1.exon5;Parent=EuglossaDilemma_009200-T1
NIJG01000123.1	funannotate	CDS	44085	44222	.	+	0	ID=EuglossaDilemma_008956-T1.cds;Parent=EuglossaDilemma_008956-T1
NIJG01000123.1	funannotate	CDS	44298	44418	.	+	0	ID=EuglossaDilemma_008956-T1.cds;Parent=EuglossaDilemma_008956-T1
NIJG01000123.1	funannotate	CDS	44488	44652	.	+	0	ID=EuglossaDilemma_008956-T1.cds;Parent=EuglossaDilemma_008956-T1
NIJG01000123.1	funannotate	CDS	44711	44985	.	+	0	ID=EuglossaDilemma_008956-T1.cds;Parent=EuglossaDilemma_008956-T1
NIJG01000123.1	funannotate	CDS	45059	45178	.	+	0	ID=EuglossaDilemma_008956-T1.cds;Parent=EuglossaDilemma_008956-T1
NIJG01000123.1	funannotate	CDS	45248	45394	.	+	0	ID=EuglossaDilemma_008956-T1.cds;Parent=EuglossaDilemma_008956-T1
NIJG01000123.1	funannotate	CDS	45467	45945	.	+	0	ID=EuglossaDilemma_008956-T1.cds;Parent=EuglossaDilemma_008956-T1
NIJG01000123.1	funannotate	CDS	46021	46279	.	+	0	ID=EuglossaDilemma_008956-T1.cds;Parent=EuglossaDilemma_008956-T1
NIJG01000123.1	funannotate	CDS	46358	46472	.	+	0	ID=EuglossaDilemma_008956-T1.cds;Parent=EuglossaDilemma_008956-T1
NIJG01000123.1	funannotate	CDS	46559	46871	.	+	0	ID=EuglossaDilemma_008956-T1.cds;Parent=EuglossaDilemma_008956-T1
NIJG01000123.1	funannotate	CDS	46940	47081	.	+	0	ID=EuglossaDilemma_008956-T1.cds;Parent=EuglossaDilemma_008956-T1
NIJG01000123.1	funannotate	CDS	47166	47276	.	+	0	ID=EuglossaDilemma_008956-T1.cds;Parent=EuglossaDilemma_008956-T1
NIJG01000123.1	funannotate	exon	2810923	2811010	.	+	.	ID=EuglossaDilemma_009299-T1.exon1;Parent=EuglossaDilemma_009299-T1
NIJG01000123.1	funannotate	three_prime_UTR	6899931	6900940	.	+	.	ID=EuglossaDilemma_009574-T1.utr3p1;Parent=EuglossaDilemma_009574-T1
NIJG01000123.1	funannotate	gene	1941000	1944992	.	-	.	ID=EuglossaDilemma_009221
NIJG01000123.1	funannotate	gene	1939567	1940151	.	-	.	ID=EuglossaDilemma_009220
NIJG01000123.1	funannotate	gene	1953912	1972137	.	+	.	ID=EuglossaDilemma_009223
NIJG01000123.1	funannotate	gene	1946565	1949549	.	+	.	ID=EuglossaDilemma_009222
NIJG01000123.1	funannotate	gene	1975350	1981684	.	-	.	ID=EuglossaDilemma_009225
NIJG01000123.1	funannotate	gene	1973300	1974057	.	+	.	ID=EuglossaDilemma_009224
NIJG01000123.1	funannotate	gene	1929780	1932246	.	-	.	ID=EuglossaDilemma_009216
NIJG01000123.1	funannotate	gene	1922765	1927762	.	-	.	ID=EuglossaDilemma_009215
NIJG01000123.1	funannotate	gene	1936974	1937303	.	+	.	ID=EuglossaDilemma_009218
NIJG01000123.1	funannotate	gene	1932719	1934954	.	+	.	Name=KINESIN14;ID=EuglossaDilemma_009217
NIJG01000123.1	funannotate	gene	1937391	1939320	.	+	.	ID=EuglossaDilemma_009219
NIJG01000123.1	funannotate	three_prime_UTR	1143916	1144435	.	+	.	ID=EuglossaDilemma_009122-T1.utr3p1;Parent=EuglossaDilemma_009122-T1
NIJG01000123.1	funannotate	exon	488586	488688	.	-	.	ID=EuglossaDilemma_009020-T1.exon1;Parent=EuglossaDilemma_009020-T1
NIJG01000123.1	funannotate	CDS	602082	602273	.	-	0	ID=EuglossaDilemma_009035-T1.cds;Parent=EuglossaDilemma_009035-T1
NIJG01000123.1	funannotate	CDS	601721	601831	.	-	0	ID=EuglossaDilemma_009035-T1.cds;Parent=EuglossaDilemma_009035-T1
NIJG01000123.1	funannotate	CDS	601561	601643	.	-	0	ID=EuglossaDilemma_009035-T1.cds;Parent=EuglossaDilemma_009035-T1
NIJG01000123.1	funannotate	CDS	601310	601484	.	-	0	ID=EuglossaDilemma_009035-T1.cds;Parent=EuglossaDilemma_009035-T1
NIJG01000123.1	funannotate	CDS	600738	601231	.	-	0	ID=EuglossaDilemma_009035-T1.cds;Parent=EuglossaDilemma_009035-T1
NIJG01000123.1	funannotate	CDS	600572	600650	.	-	0	ID=EuglossaDilemma_009035-T1.cds;Parent=EuglossaDilemma_009035-T1
NIJG01000123.1	funannotate	exon	487620	487802	.	-	.	ID=EuglossaDilemma_009020-T1.exon4;Parent=EuglossaDilemma_009020-T1
NIJG01000123.1	funannotate	exon	487342	487561	.	-	.	ID=EuglossaDilemma_009020-T1.exon5;Parent=EuglossaDilemma_009020-T1
NIJG01000123.1	funannotate	exon	488284	488478	.	-	.	ID=EuglossaDilemma_009020-T1.exon2;Parent=EuglossaDilemma_009020-T1
NIJG01000123.1	funannotate	CDS	9351220	9351376	.	+	0	ID=EuglossaDilemma_009662-T1.cds;Parent=EuglossaDilemma_009662-T1
NIJG01000123.1	funannotate	CDS	9352094	9352305	.	+	0	ID=EuglossaDilemma_009662-T1.cds;Parent=EuglossaDilemma_009662-T1
NIJG01000123.1	funannotate	exon	487883	488210	.	-	.	ID=EuglossaDilemma_009020-T1.exon3;Parent=EuglossaDilemma_009020-T1
NIJG01000123.1	funannotate	gene	2022141	2025136	.	+	.	ID=EuglossaDilemma_009230
NIJG01000123.1	funannotate	exon	487077	487271	.	-	.	ID=EuglossaDilemma_009020-T1.exon6;Parent=EuglossaDilemma_009020-T1
NIJG01000123.1	funannotate	gene	2053809	2054583	.	+	.	ID=EuglossaDilemma_009232
NIJG01000123.1	funannotate	exon	486898	487002	.	-	.	ID=EuglossaDilemma_009020-T1.exon7;Parent=EuglossaDilemma_009020-T1
NIJG01000123.1	funannotate	gene	2038187	2038990	.	+	.	ID=EuglossaDilemma_009231
NIJG01000123.1	funannotate	gene	2064096	2066418	.	-	.	ID=EuglossaDilemma_009234
NIJG01000123.1	funannotate	gene	2055070	2055796	.	+	.	ID=EuglossaDilemma_009233
NIJG01000123.1	funannotate	gene	2070875	2072812	.	+	.	ID=EuglossaDilemma_009236
NIJG01000123.1	funannotate	gene	2068321	2068671	.	-	.	ID=EuglossaDilemma_009235
NIJG01000123.1	funannotate	gene	1987814	1988913	.	+	.	ID=EuglossaDilemma_009227
NIJG01000123.1	funannotate	gene	1982103	1984375	.	+	.	ID=EuglossaDilemma_009226
NIJG01000123.1	funannotate	gene	2013651	2014824	.	+	.	ID=EuglossaDilemma_009229
NIJG01000123.1	funannotate	gene	2004413	2005737	.	-	.	ID=EuglossaDilemma_009228
NIJG01000123.1	funannotate	exon	1281815	1281941	.	-	.	ID=EuglossaDilemma_009148-T1.exon2;Parent=EuglossaDilemma_009148-T1
NIJG01000123.1	funannotate	exon	1282066	1282173	.	-	.	ID=EuglossaDilemma_009148-T1.exon1;Parent=EuglossaDilemma_009148-T1
NIJG01000123.1	funannotate	exon	1281283	1281487	.	-	.	ID=EuglossaDilemma_009148-T1.exon4;Parent=EuglossaDilemma_009148-T1
NIJG01000123.1	funannotate	exon	1281575	1281734	.	-	.	ID=EuglossaDilemma_009148-T1.exon3;Parent=EuglossaDilemma_009148-T1
NIJG01000123.1	funannotate	exon	8121937	8122037	.	-	.	ID=EuglossaDilemma_009617-T1.exon2;Parent=EuglossaDilemma_009617-T1
NIJG01000123.1	funannotate	exon	8121785	8121853	.	-	.	ID=EuglossaDilemma_009617-T1.exon3;Parent=EuglossaDilemma_009617-T1
NIJG01000123.1	funannotate	exon	8124593	8124671	.	-	.	ID=EuglossaDilemma_009617-T1.exon1;Parent=EuglossaDilemma_009617-T1
NIJG01000123.1	funannotate	mRNA	1784185	1788295	.	+	.	ID=EuglossaDilemma_009193-T1;Ontology_term=GO:0000209%2CGO:0008592%2CGO:0061630;Dbxref=PFAM:PF04710%2CInterPro:IPR006800;Parent=EuglossaDilemma_009193
NIJG01000123.1	funannotate	CDS	1183315	1183512	.	+	0	ID=EuglossaDilemma_009132-T1.cds;Parent=EuglossaDilemma_009132-T1
NIJG01000123.1	funannotate	CDS	1183606	1183822	.	+	0	ID=EuglossaDilemma_009132-T1.cds;Parent=EuglossaDilemma_009132-T1
NIJG01000123.1	funannotate	CDS	1183908	1184197	.	+	0	ID=EuglossaDilemma_009132-T1.cds;Parent=EuglossaDilemma_009132-T1
NIJG01000123.1	funannotate	CDS	1184274	1184410	.	+	0	ID=EuglossaDilemma_009132-T1.cds;Parent=EuglossaDilemma_009132-T1
NIJG01000123.1	funannotate	CDS	1184487	1184703	.	+	0	ID=EuglossaDilemma_009132-T1.cds;Parent=EuglossaDilemma_009132-T1
NIJG01000123.1	funannotate	CDS	1184778	1185088	.	+	0	ID=EuglossaDilemma_009132-T1.cds;Parent=EuglossaDilemma_009132-T1
NIJG01000123.1	funannotate	CDS	1185149	1185316	.	+	0	ID=EuglossaDilemma_009132-T1.cds;Parent=EuglossaDilemma_009132-T1
NIJG01000123.1	funannotate	CDS	1185372	1185517	.	+	0	ID=EuglossaDilemma_009132-T1.cds;Parent=EuglossaDilemma_009132-T1
NIJG01000123.1	funannotate	CDS	1185632	1185780	.	+	0	ID=EuglossaDilemma_009132-T1.cds;Parent=EuglossaDilemma_009132-T1
NIJG01000123.1	funannotate	gene	1823817	1827665	.	-	.	Name=SPZ6;ID=EuglossaDilemma_009201
NIJG01000123.1	funannotate	gene	1812440	1815348	.	-	.	ID=EuglossaDilemma_009200
NIJG01000123.1	funannotate	gene	1842537	1846870	.	-	.	Name=SSBP2_2;ID=EuglossaDilemma_009203
NIJG01000123.1	funannotate	gene	1839694	1842501	.	-	.	Name=SSBP2_1;ID=EuglossaDilemma_009202
NIJG01000123.1	funannotate	exon	7010770	7012173	.	+	.	ID=EuglossaDilemma_009583-T1.exon3;Parent=EuglossaDilemma_009583-T1
NIJG01000123.1	funannotate	exon	7010402	7010710	.	+	.	ID=EuglossaDilemma_009583-T1.exon2;Parent=EuglossaDilemma_009583-T1
NIJG01000123.1	funannotate	exon	60099	60172	.	-	.	ID=EuglossaDilemma_008959-T1.exon1;Parent=EuglossaDilemma_008959-T1
NIJG01000123.1	funannotate	exon	5665088	5665165	.	+	.	ID=EuglossaDilemma_009512-T1.exon1;Parent=EuglossaDilemma_009512-T1
NIJG01000123.1	funannotate	exon	7009648	7010334	.	+	.	ID=EuglossaDilemma_009583-T1.exon1;Parent=EuglossaDilemma_009583-T1
NIJG01000123.1	funannotate	exon	58854	58983	.	-	.	ID=EuglossaDilemma_008959-T1.exon3;Parent=EuglossaDilemma_008959-T1
NIJG01000123.1	funannotate	exon	7013234	7013603	.	+	.	ID=EuglossaDilemma_009583-T1.exon7;Parent=EuglossaDilemma_009583-T1
NIJG01000123.1	funannotate	exon	59062	60033	.	-	.	ID=EuglossaDilemma_008959-T1.exon2;Parent=EuglossaDilemma_008959-T1
NIJG01000123.1	funannotate	exon	5667159	5667938	.	+	.	ID=EuglossaDilemma_009512-T1.exon2;Parent=EuglossaDilemma_009512-T1
NIJG01000123.1	funannotate	exon	7012817	7013153	.	+	.	ID=EuglossaDilemma_009583-T1.exon6;Parent=EuglossaDilemma_009583-T1
NIJG01000123.1	funannotate	exon	7012618	7012741	.	+	.	ID=EuglossaDilemma_009583-T1.exon5;Parent=EuglossaDilemma_009583-T1
NIJG01000123.1	funannotate	exon	7012259	7012519	.	+	.	ID=EuglossaDilemma_009583-T1.exon4;Parent=EuglossaDilemma_009583-T1
NIJG01000123.1	funannotate	CDS	2311756	2311816	.	-	0	ID=EuglossaDilemma_009263-T1.cds;Parent=EuglossaDilemma_009263-T1
NIJG01000123.1	funannotate	CDS	2311492	2311682	.	-	0	ID=EuglossaDilemma_009263-T1.cds;Parent=EuglossaDilemma_009263-T1
NIJG01000123.1	funannotate	CDS	2311164	2311425	.	-	0	ID=EuglossaDilemma_009263-T1.cds;Parent=EuglossaDilemma_009263-T1
NIJG01000123.1	funannotate	CDS	2310845	2311087	.	-	0	ID=EuglossaDilemma_009263-T1.cds;Parent=EuglossaDilemma_009263-T1
NIJG01000123.1	funannotate	CDS	2310587	2310774	.	-	0	ID=EuglossaDilemma_009263-T1.cds;Parent=EuglossaDilemma_009263-T1
NIJG01000123.1	funannotate	CDS	2309404	2310405	.	-	0	ID=EuglossaDilemma_009263-T1.cds;Parent=EuglossaDilemma_009263-T1
NIJG01000123.1	funannotate	exon	7013689	7013850	.	+	.	ID=EuglossaDilemma_009583-T1.exon8;Parent=EuglossaDilemma_009583-T1
NIJG01000123.1	funannotate	exon	1117968	1120247	.	+	.	ID=EuglossaDilemma_009115-T1.exon4;Parent=EuglossaDilemma_009115-T1
NIJG01000123.1	funannotate	exon	1117192	1117399	.	+	.	ID=EuglossaDilemma_009115-T1.exon3;Parent=EuglossaDilemma_009115-T1
NIJG01000123.1	funannotate	exon	1108537	1108663	.	+	.	ID=EuglossaDilemma_009115-T1.exon2;Parent=EuglossaDilemma_009115-T1
NIJG01000123.1	funannotate	exon	1107504	1107813	.	+	.	ID=EuglossaDilemma_009115-T1.exon1;Parent=EuglossaDilemma_009115-T1
NIJG01000123.1	funannotate	mRNA	983540	984752	.	-	.	ID=EuglossaDilemma_009091-T1;Ontology_term=GO:0070122%2CGO:0005515%2CGO:0003743%2CGO:0008237%2CGO:0031369%2CGO:0006413%2CGO:0005852;Dbxref=InterPro:IPR027531%2CInterPro:IPR037518%2CPFAM:PF01398%2CInterPro:IPR000555%2CInterPro:IPR024969%2CPFAM:PF13012;Parent=EuglossaDilemma_009091
NIJG01000123.1	funannotate	gene	1891428	1897767	.	-	.	ID=EuglossaDilemma_009210
NIJG01000123.1	funannotate	gene	1909199	1915274	.	-	.	ID=EuglossaDilemma_009212
NIJG01000123.1	funannotate	gene	1900087	1907494	.	+	.	ID=EuglossaDilemma_009211
NIJG01000123.1	funannotate	gene	1918609	1921176	.	+	.	ID=EuglossaDilemma_009214
NIJG01000123.1	funannotate	gene	1915335	1917150	.	-	.	ID=EuglossaDilemma_009213
NIJG01000123.1	funannotate	gene	1859324	1865428	.	+	.	ID=EuglossaDilemma_009205
NIJG01000123.1	funannotate	gene	1849911	1852489	.	+	.	ID=EuglossaDilemma_009204
NIJG01000123.1	funannotate	gene	1872844	1880362	.	-	.	ID=EuglossaDilemma_009207
NIJG01000123.1	funannotate	gene	1868888	1870954	.	-	.	ID=EuglossaDilemma_009206
NIJG01000123.1	funannotate	gene	1886292	1889725	.	+	.	ID=EuglossaDilemma_009209
NIJG01000123.1	funannotate	gene	1880714	1885442	.	+	.	ID=EuglossaDilemma_009208
NIJG01000123.1	funannotate	three_prime_UTR	1872844	1873229	.	-	.	ID=EuglossaDilemma_009207-T1.utr3p1;Parent=EuglossaDilemma_009207-T1
NIJG01000123.1	funannotate	exon	2811190	2812036	.	+	.	ID=EuglossaDilemma_009299-T1.exon2;Parent=EuglossaDilemma_009299-T1
NIJG01000123.1	funannotate	exon	2812173	2812492	.	+	.	ID=EuglossaDilemma_009299-T1.exon3;Parent=EuglossaDilemma_009299-T1
NIJG01000123.1	funannotate	exon	2812554	2812798	.	+	.	ID=EuglossaDilemma_009299-T1.exon4;Parent=EuglossaDilemma_009299-T1
NIJG01000123.1	funannotate	exon	2813743	2813892	.	+	.	ID=EuglossaDilemma_009299-T1.exon5;Parent=EuglossaDilemma_009299-T1
NIJG01000123.1	funannotate	CDS	2070875	2071118	.	+	0	ID=EuglossaDilemma_009236-T1.cds;Parent=EuglossaDilemma_009236-T1
NIJG01000123.1	funannotate	CDS	2072682	2072812	.	+	0	ID=EuglossaDilemma_009236-T1.cds;Parent=EuglossaDilemma_009236-T1
NIJG01000123.1	funannotate	CDS	3018447	3018461	.	+	0	ID=EuglossaDilemma_009329-T1.cds;Parent=EuglossaDilemma_009329-T1
NIJG01000123.1	funannotate	CDS	3018551	3018673	.	+	0	ID=EuglossaDilemma_009329-T1.cds;Parent=EuglossaDilemma_009329-T1
NIJG01000123.1	funannotate	CDS	3021027	3021425	.	+	0	ID=EuglossaDilemma_009329-T1.cds;Parent=EuglossaDilemma_009329-T1
NIJG01000123.1	funannotate	CDS	3021494	3021637	.	+	0	ID=EuglossaDilemma_009329-T1.cds;Parent=EuglossaDilemma_009329-T1
NIJG01000123.1	funannotate	CDS	3021711	3021728	.	+	0	ID=EuglossaDilemma_009329-T1.cds;Parent=EuglossaDilemma_009329-T1
NIJG01000123.1	funannotate	CDS	3021872	3021981	.	+	0	ID=EuglossaDilemma_009329-T1.cds;Parent=EuglossaDilemma_009329-T1
NIJG01000123.1	funannotate	CDS	3022173	3022179	.	+	0	ID=EuglossaDilemma_009329-T1.cds;Parent=EuglossaDilemma_009329-T1
NIJG01000123.1	funannotate	exon	2595892	2595942	.	+	.	ID=EuglossaDilemma_009280-T1.exon1;Parent=EuglossaDilemma_009280-T1
NIJG01000123.1	funannotate	mRNA	768073	771545	.	-	.	ID=EuglossaDilemma_009066-T1;Ontology_term=GO:0005515%2CGO:0006886;Dbxref=InterPro:IPR019734%2CInterPro:IPR042476%2CInterPro:IPR011990%2CPFAM:PF13424%2CPFAM:PF13374;Parent=EuglossaDilemma_009066
NIJG01000123.1	funannotate	exon	1721493	1721679	.	+	.	ID=EuglossaDilemma_009178-T1.exon10;Parent=EuglossaDilemma_009178-T1
NIJG01000123.1	funannotate	exon	3221405	3221702	.	+	.	ID=EuglossaDilemma_009351-T1.exon6;Parent=EuglossaDilemma_009351-T1
NIJG01000123.1	funannotate	five_prime_UTR	4452372	4452381	.	+	.	ID=EuglossaDilemma_009430-T1.utr5p2;Parent=EuglossaDilemma_009430-T1
NIJG01000123.1	funannotate	exon	6284245	6287838	.	-	.	ID=EuglossaDilemma_009545-T1.exon1;Parent=EuglossaDilemma_009545-T1
NIJG01000123.1	funannotate	exon	3220978	3221204	.	+	.	ID=EuglossaDilemma_009351-T1.exon5;Parent=EuglossaDilemma_009351-T1
NIJG01000123.1	funannotate	five_prime_UTR	4451796	4452192	.	+	.	ID=EuglossaDilemma_009430-T1.utr5p1;Parent=EuglossaDilemma_009430-T1
NIJG01000123.1	funannotate	exon	1721985	1722101	.	+	.	ID=EuglossaDilemma_009178-T1.exon12;Parent=EuglossaDilemma_009178-T1
NIJG01000123.1	funannotate	exon	2596681	2596830	.	+	.	ID=EuglossaDilemma_009280-T1.exon2;Parent=EuglossaDilemma_009280-T1
NIJG01000123.1	funannotate	exon	3220654	3220869	.	+	.	ID=EuglossaDilemma_009351-T1.exon4;Parent=EuglossaDilemma_009351-T1
NIJG01000123.1	funannotate	exon	1721747	1721895	.	+	.	ID=EuglossaDilemma_009178-T1.exon11;Parent=EuglossaDilemma_009178-T1
NIJG01000123.1	funannotate	exon	3219960	3220301	.	+	.	ID=EuglossaDilemma_009351-T1.exon3;Parent=EuglossaDilemma_009351-T1
NIJG01000123.1	funannotate	exon	3218534	3218724	.	+	.	ID=EuglossaDilemma_009351-T1.exon2;Parent=EuglossaDilemma_009351-T1
NIJG01000123.1	funannotate	exon	4690296	4690489	.	+	.	ID=EuglossaDilemma_009456-T1.exon1;Parent=EuglossaDilemma_009456-T1
NIJG01000123.1	funannotate	exon	1722178	1722306	.	+	.	ID=EuglossaDilemma_009178-T1.exon13;Parent=EuglossaDilemma_009178-T1
NIJG01000123.1	funannotate	exon	3218108	3218135	.	+	.	ID=EuglossaDilemma_009351-T1.exon1;Parent=EuglossaDilemma_009351-T1
NIJG01000123.1	funannotate	exon	4694783	4695113	.	+	.	ID=EuglossaDilemma_009456-T1.exon2;Parent=EuglossaDilemma_009456-T1
NIJG01000123.1	funannotate	exon	812114	812379	.	-	.	ID=EuglossaDilemma_009077-T1.exon4;Parent=EuglossaDilemma_009077-T1
NIJG01000123.1	funannotate	exon	811759	812044	.	-	.	ID=EuglossaDilemma_009077-T1.exon5;Parent=EuglossaDilemma_009077-T1
NIJG01000123.1	funannotate	exon	811285	811648	.	-	.	ID=EuglossaDilemma_009077-T1.exon6;Parent=EuglossaDilemma_009077-T1
NIJG01000123.1	funannotate	exon	810857	810877	.	-	.	ID=EuglossaDilemma_009077-T1.exon7;Parent=EuglossaDilemma_009077-T1
NIJG01000123.1	funannotate	exon	815589	816568	.	-	.	ID=EuglossaDilemma_009077-T1.exon1;Parent=EuglossaDilemma_009077-T1
NIJG01000123.1	funannotate	exon	814527	814826	.	-	.	ID=EuglossaDilemma_009077-T1.exon2;Parent=EuglossaDilemma_009077-T1
NIJG01000123.1	funannotate	exon	813746	813999	.	-	.	ID=EuglossaDilemma_009077-T1.exon3;Parent=EuglossaDilemma_009077-T1
NIJG01000123.1	funannotate	exon	719326	719658	.	-	.	ID=EuglossaDilemma_009059-T1.exon5;Parent=EuglossaDilemma_009059-T1
NIJG01000123.1	funannotate	exon	719729	719941	.	-	.	ID=EuglossaDilemma_009059-T1.exon4;Parent=EuglossaDilemma_009059-T1
NIJG01000123.1	funannotate	mRNA	830829	833787	.	-	.	ID=EuglossaDilemma_009078-T1;Parent=EuglossaDilemma_009078
NIJG01000123.1	funannotate	exon	10059915	10060275	.	-	.	ID=EuglossaDilemma_009678-T1.exon1;Parent=EuglossaDilemma_009678-T1
NIJG01000123.1	funannotate	five_prime_UTR	627043	627940	.	-	.	ID=EuglossaDilemma_009040-T1.utr5p1;Parent=EuglossaDilemma_009040-T1
NIJG01000123.1	funannotate	three_prime_UTR	4615189	4616024	.	+	.	ID=EuglossaDilemma_009451-T1.utr3p1;Parent=EuglossaDilemma_009451-T1
NIJG01000123.1	funannotate	mRNA	30475	31874	.	+	.	ID=EuglossaDilemma_008953-T1;Dbxref=InterPro:IPR036598%2CInterPro:IPR009038%2CPFAM:PF01105%2CInterPro:IPR015720;Parent=EuglossaDilemma_008953
NIJG01000123.1	funannotate	mRNA	563714	564064	.	-	.	ID=EuglossaDilemma_009029-T1;Parent=EuglossaDilemma_009029
NIJG01000123.1	funannotate	CDS	1167993	1168122	.	-	0	ID=EuglossaDilemma_009128-T1.cds;Parent=EuglossaDilemma_009128-T1
NIJG01000123.1	funannotate	CDS	1166687	1166818	.	-	0	ID=EuglossaDilemma_009128-T1.cds;Parent=EuglossaDilemma_009128-T1
NIJG01000123.1	funannotate	CDS	1166134	1166286	.	-	0	ID=EuglossaDilemma_009128-T1.cds;Parent=EuglossaDilemma_009128-T1
NIJG01000123.1	funannotate	CDS	1165800	1165993	.	-	0	ID=EuglossaDilemma_009128-T1.cds;Parent=EuglossaDilemma_009128-T1
NIJG01000123.1	funannotate	CDS	3702420	3702473	.	+	0	ID=EuglossaDilemma_009382-T1.cds;Parent=EuglossaDilemma_009382-T1
NIJG01000123.1	funannotate	CDS	3703174	3703291	.	+	0	ID=EuglossaDilemma_009382-T1.cds;Parent=EuglossaDilemma_009382-T1
NIJG01000123.1	funannotate	CDS	3703364	3703418	.	+	0	ID=EuglossaDilemma_009382-T1.cds;Parent=EuglossaDilemma_009382-T1
NIJG01000123.1	funannotate	CDS	3703516	3703609	.	+	0	ID=EuglossaDilemma_009382-T1.cds;Parent=EuglossaDilemma_009382-T1
NIJG01000123.1	funannotate	CDS	3703688	3703825	.	+	0	ID=EuglossaDilemma_009382-T1.cds;Parent=EuglossaDilemma_009382-T1
NIJG01000123.1	funannotate	mRNA	576311	582399	.	+	.	ID=EuglossaDilemma_009030-T1;Parent=EuglossaDilemma_009030
NIJG01000123.1	funannotate	mRNA	2425990	2426358	.	+	.	ID=EuglossaDilemma_009271-T1;Parent=EuglossaDilemma_009271
NIJG01000123.1	funannotate	exon	1937391	1937395	.	+	.	ID=EuglossaDilemma_009219-T1.exon1;Parent=EuglossaDilemma_009219-T1
NIJG01000123.1	funannotate	CDS	747383	747452	.	-	0	ID=EuglossaDilemma_009062-T1.cds;Parent=EuglossaDilemma_009062-T1
NIJG01000123.1	funannotate	CDS	747043	747297	.	-	0	ID=EuglossaDilemma_009062-T1.cds;Parent=EuglossaDilemma_009062-T1
NIJG01000123.1	funannotate	CDS	745960	746961	.	-	0	ID=EuglossaDilemma_009062-T1.cds;Parent=EuglossaDilemma_009062-T1
NIJG01000123.1	funannotate	CDS	745041	745889	.	-	0	ID=EuglossaDilemma_009062-T1.cds;Parent=EuglossaDilemma_009062-T1
NIJG01000123.1	funannotate	CDS	744843	744958	.	-	0	ID=EuglossaDilemma_009062-T1.cds;Parent=EuglossaDilemma_009062-T1
NIJG01000123.1	funannotate	CDS	743595	743696	.	-	0	ID=EuglossaDilemma_009062-T1.cds;Parent=EuglossaDilemma_009062-T1
NIJG01000123.1	funannotate	CDS	5110701	5110883	.	+	0	ID=EuglossaDilemma_009478-T1.cds;Parent=EuglossaDilemma_009478-T1
NIJG01000123.1	funannotate	CDS	5111099	5111299	.	+	0	ID=EuglossaDilemma_009478-T1.cds;Parent=EuglossaDilemma_009478-T1
NIJG01000123.1	funannotate	CDS	9029490	9029588	.	+	0	ID=EuglossaDilemma_009635-T1.cds;Parent=EuglossaDilemma_009635-T1
NIJG01000123.1	funannotate	CDS	9029780	9029923	.	+	0	ID=EuglossaDilemma_009635-T1.cds;Parent=EuglossaDilemma_009635-T1
NIJG01000123.1	funannotate	CDS	3240055	3240130	.	-	0	ID=EuglossaDilemma_009356-T1.cds;Parent=EuglossaDilemma_009356-T1
NIJG01000123.1	funannotate	CDS	3239889	3239995	.	-	0	ID=EuglossaDilemma_009356-T1.cds;Parent=EuglossaDilemma_009356-T1
NIJG01000123.1	funannotate	CDS	3239740	3239825	.	-	0	ID=EuglossaDilemma_009356-T1.cds;Parent=EuglossaDilemma_009356-T1
NIJG01000123.1	funannotate	CDS	3239556	3239652	.	-	0	ID=EuglossaDilemma_009356-T1.cds;Parent=EuglossaDilemma_009356-T1
NIJG01000123.1	funannotate	CDS	3239395	3239487	.	-	0	ID=EuglossaDilemma_009356-T1.cds;Parent=EuglossaDilemma_009356-T1
NIJG01000123.1	funannotate	exon	1938485	1938703	.	+	.	ID=EuglossaDilemma_009219-T1.exon6;Parent=EuglossaDilemma_009219-T1
NIJG01000123.1	funannotate	exon	1938928	1939320	.	+	.	ID=EuglossaDilemma_009219-T1.exon7;Parent=EuglossaDilemma_009219-T1
NIJG01000123.1	funannotate	exon	1937988	1938088	.	+	.	ID=EuglossaDilemma_009219-T1.exon4;Parent=EuglossaDilemma_009219-T1
NIJG01000123.1	funannotate	exon	1938195	1938408	.	+	.	ID=EuglossaDilemma_009219-T1.exon5;Parent=EuglossaDilemma_009219-T1
NIJG01000123.1	funannotate	exon	1937439	1937634	.	+	.	ID=EuglossaDilemma_009219-T1.exon2;Parent=EuglossaDilemma_009219-T1
NIJG01000123.1	funannotate	exon	1937694	1937933	.	+	.	ID=EuglossaDilemma_009219-T1.exon3;Parent=EuglossaDilemma_009219-T1
NIJG01000123.1	funannotate	exon	2850768	2851485	.	-	.	ID=EuglossaDilemma_009309-T1.exon3;Parent=EuglossaDilemma_009309-T1
NIJG01000123.1	funannotate	exon	2851556	2851685	.	-	.	ID=EuglossaDilemma_009309-T1.exon2;Parent=EuglossaDilemma_009309-T1
NIJG01000123.1	funannotate	exon	2851749	2852644	.	-	.	ID=EuglossaDilemma_009309-T1.exon1;Parent=EuglossaDilemma_009309-T1
NIJG01000123.1	funannotate	exon	2849464	2849646	.	-	.	ID=EuglossaDilemma_009309-T1.exon7;Parent=EuglossaDilemma_009309-T1
NIJG01000123.1	funannotate	exon	2849727	2849912	.	-	.	ID=EuglossaDilemma_009309-T1.exon6;Parent=EuglossaDilemma_009309-T1
NIJG01000123.1	funannotate	CDS	3151214	3151516	.	+	0	ID=EuglossaDilemma_009341-T1.cds;Parent=EuglossaDilemma_009341-T1
NIJG01000123.1	funannotate	exon	2849969	2850155	.	-	.	ID=EuglossaDilemma_009309-T1.exon5;Parent=EuglossaDilemma_009309-T1
NIJG01000123.1	funannotate	exon	2850233	2850456	.	-	.	ID=EuglossaDilemma_009309-T1.exon4;Parent=EuglossaDilemma_009309-T1
NIJG01000123.1	funannotate	exon	2849170	2849393	.	-	.	ID=EuglossaDilemma_009309-T1.exon8;Parent=EuglossaDilemma_009309-T1
NIJG01000123.1	funannotate	exon	745041	745889	.	-	.	ID=EuglossaDilemma_009062-T1.exon4;Parent=EuglossaDilemma_009062-T1
NIJG01000123.1	funannotate	exon	744843	744958	.	-	.	ID=EuglossaDilemma_009062-T1.exon5;Parent=EuglossaDilemma_009062-T1
NIJG01000123.1	funannotate	exon	743595	743696	.	-	.	ID=EuglossaDilemma_009062-T1.exon6;Parent=EuglossaDilemma_009062-T1
NIJG01000123.1	funannotate	gene	2648742	2650998	.	+	.	ID=EuglossaDilemma_009281
NIJG01000123.1	funannotate	gene	2595892	2596830	.	+	.	ID=EuglossaDilemma_009280
NIJG01000123.1	funannotate	gene	2731954	2732265	.	+	.	ID=EuglossaDilemma_009283
NIJG01000123.1	funannotate	gene	2722345	2723261	.	+	.	ID=EuglossaDilemma_009282
NIJG01000123.1	funannotate	gene	2754526	2758800	.	-	.	ID=EuglossaDilemma_009285
NIJG01000123.1	funannotate	mRNA	2731954	2732265	.	+	.	ID=EuglossaDilemma_009283-T1;Parent=EuglossaDilemma_009283
NIJG01000123.1	funannotate	gene	2748376	2749677	.	+	.	ID=EuglossaDilemma_009284
NIJG01000123.1	funannotate	gene	2761311	2762741	.	-	.	ID=EuglossaDilemma_009287
NIJG01000123.1	funannotate	gene	2759372	2761084	.	+	.	ID=EuglossaDilemma_009286
NIJG01000123.1	funannotate	exon	1870771	1870954	.	-	.	ID=EuglossaDilemma_009206-T1.exon1;Parent=EuglossaDilemma_009206-T1
NIJG01000123.1	funannotate	gene	2781347	2784604	.	+	.	ID=EuglossaDilemma_009289
NIJG01000123.1	funannotate	exon	747383	747452	.	-	.	ID=EuglossaDilemma_009062-T1.exon1;Parent=EuglossaDilemma_009062-T1
NIJG01000123.1	funannotate	gene	2768463	2778831	.	+	.	ID=EuglossaDilemma_009288
NIJG01000123.1	funannotate	exon	747043	747297	.	-	.	ID=EuglossaDilemma_009062-T1.exon2;Parent=EuglossaDilemma_009062-T1
NIJG01000123.1	funannotate	exon	1868888	1869722	.	-	.	ID=EuglossaDilemma_009206-T1.exon3;Parent=EuglossaDilemma_009206-T1
NIJG01000123.1	funannotate	exon	745960	746961	.	-	.	ID=EuglossaDilemma_009062-T1.exon3;Parent=EuglossaDilemma_009062-T1
NIJG01000123.1	funannotate	exon	1869801	1870341	.	-	.	ID=EuglossaDilemma_009206-T1.exon2;Parent=EuglossaDilemma_009206-T1
NIJG01000123.1	funannotate	exon	547264	547432	.	+	.	ID=EuglossaDilemma_009026-T1.exon7;Parent=EuglossaDilemma_009026-T1
NIJG01000123.1	funannotate	CDS	74888	75001	.	-	0	ID=EuglossaDilemma_008960-T1.cds;Parent=EuglossaDilemma_008960-T1
NIJG01000123.1	funannotate	CDS	74613	74798	.	-	0	ID=EuglossaDilemma_008960-T1.cds;Parent=EuglossaDilemma_008960-T1
NIJG01000123.1	funannotate	CDS	74154	74530	.	-	0	ID=EuglossaDilemma_008960-T1.cds;Parent=EuglossaDilemma_008960-T1
NIJG01000123.1	funannotate	CDS	73658	73904	.	-	0	ID=EuglossaDilemma_008960-T1.cds;Parent=EuglossaDilemma_008960-T1
NIJG01000123.1	funannotate	CDS	73112	73510	.	-	0	ID=EuglossaDilemma_008960-T1.cds;Parent=EuglossaDilemma_008960-T1
NIJG01000123.1	funannotate	CDS	72822	73032	.	-	0	ID=EuglossaDilemma_008960-T1.cds;Parent=EuglossaDilemma_008960-T1
NIJG01000123.1	funannotate	CDS	72475	72748	.	-	0	ID=EuglossaDilemma_008960-T1.cds;Parent=EuglossaDilemma_008960-T1
NIJG01000123.1	funannotate	CDS	72016	72396	.	-	0	ID=EuglossaDilemma_008960-T1.cds;Parent=EuglossaDilemma_008960-T1
NIJG01000123.1	funannotate	CDS	71866	71959	.	-	0	ID=EuglossaDilemma_008960-T1.cds;Parent=EuglossaDilemma_008960-T1
NIJG01000123.1	funannotate	CDS	71649	71803	.	-	0	ID=EuglossaDilemma_008960-T1.cds;Parent=EuglossaDilemma_008960-T1
NIJG01000123.1	funannotate	CDS	71253	71538	.	-	0	ID=EuglossaDilemma_008960-T1.cds;Parent=EuglossaDilemma_008960-T1
NIJG01000123.1	funannotate	CDS	71021	71182	.	-	0	ID=EuglossaDilemma_008960-T1.cds;Parent=EuglossaDilemma_008960-T1
NIJG01000123.1	funannotate	CDS	70734	70945	.	-	0	ID=EuglossaDilemma_008960-T1.cds;Parent=EuglossaDilemma_008960-T1
NIJG01000123.1	funannotate	CDS	70534	70651	.	-	0	ID=EuglossaDilemma_008960-T1.cds;Parent=EuglossaDilemma_008960-T1
NIJG01000123.1	funannotate	CDS	70231	70471	.	-	0	ID=EuglossaDilemma_008960-T1.cds;Parent=EuglossaDilemma_008960-T1
NIJG01000123.1	funannotate	CDS	69925	70171	.	-	0	ID=EuglossaDilemma_008960-T1.cds;Parent=EuglossaDilemma_008960-T1
NIJG01000123.1	funannotate	CDS	66652	69832	.	-	0	ID=EuglossaDilemma_008960-T1.cds;Parent=EuglossaDilemma_008960-T1
NIJG01000123.1	funannotate	CDS	65953	66554	.	-	0	ID=EuglossaDilemma_008960-T1.cds;Parent=EuglossaDilemma_008960-T1
NIJG01000123.1	funannotate	CDS	65603	65889	.	-	0	ID=EuglossaDilemma_008960-T1.cds;Parent=EuglossaDilemma_008960-T1
NIJG01000123.1	funannotate	CDS	65288	65541	.	-	0	ID=EuglossaDilemma_008960-T1.cds;Parent=EuglossaDilemma_008960-T1
NIJG01000123.1	funannotate	CDS	64888	65184	.	-	0	ID=EuglossaDilemma_008960-T1.cds;Parent=EuglossaDilemma_008960-T1
NIJG01000123.1	funannotate	CDS	64325	64820	.	-	0	ID=EuglossaDilemma_008960-T1.cds;Parent=EuglossaDilemma_008960-T1
NIJG01000123.1	funannotate	CDS	63502	64247	.	-	0	ID=EuglossaDilemma_008960-T1.cds;Parent=EuglossaDilemma_008960-T1
NIJG01000123.1	funannotate	CDS	63039	63395	.	-	0	ID=EuglossaDilemma_008960-T1.cds;Parent=EuglossaDilemma_008960-T1
NIJG01000123.1	funannotate	CDS	62480	62946	.	-	0	ID=EuglossaDilemma_008960-T1.cds;Parent=EuglossaDilemma_008960-T1
NIJG01000123.1	funannotate	CDS	62256	62413	.	-	0	ID=EuglossaDilemma_008960-T1.cds;Parent=EuglossaDilemma_008960-T1
NIJG01000123.1	funannotate	CDS	61879	62125	.	-	0	ID=EuglossaDilemma_008960-T1.cds;Parent=EuglossaDilemma_008960-T1
NIJG01000123.1	funannotate	CDS	61374	61779	.	-	0	ID=EuglossaDilemma_008960-T1.cds;Parent=EuglossaDilemma_008960-T1
NIJG01000123.1	funannotate	CDS	61005	61268	.	-	0	ID=EuglossaDilemma_008960-T1.cds;Parent=EuglossaDilemma_008960-T1
NIJG01000123.1	funannotate	CDS	60566	60916	.	-	0	ID=EuglossaDilemma_008960-T1.cds;Parent=EuglossaDilemma_008960-T1
NIJG01000123.1	funannotate	exon	546944	547178	.	+	.	ID=EuglossaDilemma_009026-T1.exon6;Parent=EuglossaDilemma_009026-T1
NIJG01000123.1	funannotate	mRNA	2253026	2253323	.	-	.	ID=EuglossaDilemma_009258-T1;Parent=EuglossaDilemma_009258
NIJG01000123.1	funannotate	mRNA	6153221	6158136	.	+	.	ID=EuglossaDilemma_009533-T1;Ontology_term=GO:0005515%2CGO:0004672%2CGO:0004709%2CGO:0005524%2CGO:0006468;Dbxref=PFAM:PF00018%2CInterPro:IPR000719%2CInterPro:IPR008271%2CPFAM:PF14604%2CInterPro:IPR001245%2CInterPro:IPR036028%2CInterPro:IPR011009%2CPFAM:PF00069%2CPFAM:PF07714%2CPFAM:PF07653%2CInterPro:IPR017441%2CInterPro:IPR001452%2CInterPro:IPR015785;Parent=EuglossaDilemma_009533
NIJG01000123.1	funannotate	mRNA	473077	478281	.	+	.	ID=EuglossaDilemma_009017-T1;Ontology_term=GO:0016310%2CGO:0016301%2CGO:0016772%2CGO:0005524;Dbxref=PFAM:PF00391%2CInterPro:IPR036637%2CPFAM:PF01326%2CInterPro:IPR008279%2CInterPro:IPR013815%2CInterPro:IPR002192;Parent=EuglossaDilemma_009017
NIJG01000123.1	funannotate	exon	546354	546848	.	+	.	ID=EuglossaDilemma_009026-T1.exon5;Parent=EuglossaDilemma_009026-T1
NIJG01000123.1	funannotate	exon	546077	546278	.	+	.	ID=EuglossaDilemma_009026-T1.exon4;Parent=EuglossaDilemma_009026-T1
NIJG01000123.1	funannotate	exon	547867	548185	.	+	.	ID=EuglossaDilemma_009026-T1.exon9;Parent=EuglossaDilemma_009026-T1
NIJG01000123.1	funannotate	exon	547576	547690	.	+	.	ID=EuglossaDilemma_009026-T1.exon8;Parent=EuglossaDilemma_009026-T1
NIJG01000123.1	funannotate	gene	2784636	2785411	.	-	.	ID=EuglossaDilemma_009290
NIJG01000123.1	funannotate	exon	545840	546008	.	+	.	ID=EuglossaDilemma_009026-T1.exon3;Parent=EuglossaDilemma_009026-T1
NIJG01000123.1	funannotate	gene	2788842	2790294	.	+	.	ID=EuglossaDilemma_009292
NIJG01000123.1	funannotate	exon	544899	545766	.	+	.	ID=EuglossaDilemma_009026-T1.exon2;Parent=EuglossaDilemma_009026-T1
NIJG01000123.1	funannotate	gene	2785894	2787997	.	+	.	ID=EuglossaDilemma_009291
NIJG01000123.1	funannotate	exon	544113	544825	.	+	.	ID=EuglossaDilemma_009026-T1.exon1;Parent=EuglossaDilemma_009026-T1
NIJG01000123.1	funannotate	gene	2793526	2793744	.	+	.	ID=EuglossaDilemma_009294
NIJG01000123.1	funannotate	gene	2793104	2793521	.	+	.	ID=EuglossaDilemma_009293
NIJG01000123.1	funannotate	gene	2797890	2800002	.	-	.	ID=EuglossaDilemma_009296
NIJG01000123.1	funannotate	gene	2794348	2795297	.	-	.	ID=EuglossaDilemma_009295
NIJG01000123.1	funannotate	gene	2801387	2805568	.	-	.	ID=EuglossaDilemma_009298
NIJG01000123.1	funannotate	gene	2800786	2801236	.	+	.	ID=EuglossaDilemma_009297
NIJG01000123.1	funannotate	gene	2810923	2813892	.	+	.	ID=EuglossaDilemma_009299
NIJG01000123.1	funannotate	mRNA	4460918	4466040	.	-	.	ID=EuglossaDilemma_009431-T1;Ontology_term=GO:0003917%2CGO:0003677%2CGO:0006265%2CGO:0005694;Dbxref=PFAM:PF01028%2CPFAM:PF02919%2CInterPro:IPR018521%2CInterPro:IPR001631%2CInterPro:IPR025834%2CInterPro:IPR013499%2CInterPro:IPR013034%2CInterPro:IPR008336%2CInterPro:IPR014711%2CInterPro:IPR036202%2CInterPro:IPR013500%2CInterPro:IPR014727%2CInterPro:IPR013030%2CInterPro:IPR011010%2CPFAM:PF14370;Pare…
NIJG01000123.1	funannotate	mRNA	689904	692628	.	+	.	ID=EuglossaDilemma_009054-T1;Ontology_term=GO:0003700%2CGO:0008270%2CGO:0006355%2CGO:0005634;Dbxref=InterPro:IPR019786%2CInterPro:IPR000967%2CPFAM:PF01422%2CInterPro:IPR034078;Parent=EuglossaDilemma_009054
NIJG01000123.1	funannotate	CDS	1325306	1325847	.	-	0	ID=EuglossaDilemma_009158-T1.cds;Parent=EuglossaDilemma_009158-T1
NIJG01000123.1	funannotate	CDS	1324676	1324786	.	-	0	ID=EuglossaDilemma_009158-T1.cds;Parent=EuglossaDilemma_009158-T1
NIJG01000123.1	funannotate	CDS	1324235	1324326	.	-	0	ID=EuglossaDilemma_009158-T1.cds;Parent=EuglossaDilemma_009158-T1
NIJG01000123.1	funannotate	CDS	1323875	1323967	.	-	0	ID=EuglossaDilemma_009158-T1.cds;Parent=EuglossaDilemma_009158-T1
NIJG01000123.1	funannotate	CDS	1323653	1323786	.	-	0	ID=EuglossaDilemma_009158-T1.cds;Parent=EuglossaDilemma_009158-T1
NIJG01000123.1	funannotate	CDS	9480514	9480564	.	+	0	ID=EuglossaDilemma_009665-T1.cds;Parent=EuglossaDilemma_009665-T1
NIJG01000123.1	funannotate	CDS	9480683	9480868	.	+	0	ID=EuglossaDilemma_009665-T1.cds;Parent=EuglossaDilemma_009665-T1
NIJG01000123.1	funannotate	CDS	9484687	9484708	.	+	0	ID=EuglossaDilemma_009665-T1.cds;Parent=EuglossaDilemma_009665-T1
NIJG01000123.1	funannotate	CDS	9485793	9485848	.	+	0	ID=EuglossaDilemma_009665-T1.cds;Parent=EuglossaDilemma_009665-T1
NIJG01000123.1	funannotate	exon	619515	619628	.	-	.	ID=EuglossaDilemma_009039-T1.exon10;Parent=EuglossaDilemma_009039-T1
NIJG01000123.1	funannotate	exon	619077	619440	.	-	.	ID=EuglossaDilemma_009039-T1.exon11;Parent=EuglossaDilemma_009039-T1
NIJG01000123.1	funannotate	exon	618852	618990	.	-	.	ID=EuglossaDilemma_009039-T1.exon12;Parent=EuglossaDilemma_009039-T1
NIJG01000123.1	funannotate	gene	2297382	2301525	.	-	.	ID=EuglossaDilemma_009261
NIJG01000123.1	funannotate	gene	2290247	2294023	.	+	.	ID=EuglossaDilemma_009260
NIJG01000123.1	funannotate	gene	2309404	2311816	.	-	.	ID=EuglossaDilemma_009263
NIJG01000123.1	funannotate	gene	2302724	2305430	.	+	.	ID=EuglossaDilemma_009262
NIJG01000123.1	funannotate	gene	2350576	2363526	.	+	.	ID=EuglossaDilemma_009265
NIJG01000123.1	funannotate	gene	2312658	2314384	.	+	.	ID=EuglossaDilemma_009264
NIJG01000123.1	funannotate	exon	618650	618788	.	-	.	ID=EuglossaDilemma_009039-T1.exon13;Parent=EuglossaDilemma_009039-T1
NIJG01000123.1	funannotate	gene	2381356	2381930	.	-	.	ID=EuglossaDilemma_009267
NIJG01000123.1	funannotate	exon	618382	618589	.	-	.	ID=EuglossaDilemma_009039-T1.exon14;Parent=EuglossaDilemma_009039-T1
NIJG01000123.1	funannotate	gene	2372772	2376076	.	+	.	ID=EuglossaDilemma_009266
NIJG01000123.1	funannotate	exon	618092	618303	.	-	.	ID=EuglossaDilemma_009039-T1.exon15;Parent=EuglossaDilemma_009039-T1
NIJG01000123.1	funannotate	gene	2390665	2393287	.	+	.	ID=EuglossaDilemma_009269
NIJG01000123.1	funannotate	exon	617930	618017	.	-	.	ID=EuglossaDilemma_009039-T1.exon16;Parent=EuglossaDilemma_009039-T1
NIJG01000123.1	funannotate	mRNA	2142864	2145104	.	+	.	ID=EuglossaDilemma_009246-T1;Ontology_term=GO:0006355%2CGO:0003700%2CGO:0005634;Dbxref=InterPro:IPR003619%2CInterPro:IPR000647%2CInterPro:IPR020604%2CPFAM:PF03165;Parent=EuglossaDilemma_009246
NIJG01000123.1	funannotate	gene	2389638	2390174	.	+	.	ID=EuglossaDilemma_009268
NIJG01000123.1	funannotate	mRNA	6091052	6092265	.	-	.	ID=EuglossaDilemma_009521-T1;Parent=EuglossaDilemma_009521
NIJG01000123.1	funannotate	exon	3226032	3226111	.	-	.	ID=EuglossaDilemma_009352-T1.exon8;Parent=EuglossaDilemma_009352-T1
NIJG01000123.1	funannotate	gene	2268447	2286206	.	+	.	ID=EuglossaDilemma_009259
NIJG01000123.1	funannotate	exon	3225899	3225965	.	-	.	ID=EuglossaDilemma_009352-T1.exon9;Parent=EuglossaDilemma_009352-T1
NIJG01000123.1	funannotate	mRNA	4684202	4686210	.	+	.	ID=EuglossaDilemma_009455-T1;Ontology_term=GO:0005515;Dbxref=PFAM:PF17820%2CPFAM:PF00595%2CInterPro:IPR036034%2CInterPro:IPR001478;Parent=EuglossaDilemma_009455
NIJG01000123.1	funannotate	exon	3227548	3227601	.	-	.	ID=EuglossaDilemma_009352-T1.exon1;Parent=EuglossaDilemma_009352-T1
NIJG01000123.1	funannotate	exon	3227369	3227418	.	-	.	ID=EuglossaDilemma_009352-T1.exon2;Parent=EuglossaDilemma_009352-T1
NIJG01000123.1	funannotate	exon	3227132	3227267	.	-	.	ID=EuglossaDilemma_009352-T1.exon3;Parent=EuglossaDilemma_009352-T1
NIJG01000123.1	funannotate	exon	3226852	3227065	.	-	.	ID=EuglossaDilemma_009352-T1.exon4;Parent=EuglossaDilemma_009352-T1
NIJG01000123.1	funannotate	CDS	865696	865901	.	-	0	ID=EuglossaDilemma_009080-T1.cds;Parent=EuglossaDilemma_009080-T1
NIJG01000123.1	funannotate	CDS	865461	865547	.	-	0	ID=EuglossaDilemma_009080-T1.cds;Parent=EuglossaDilemma_009080-T1
NIJG01000123.1	funannotate	CDS	865042	865304	.	-	0	ID=EuglossaDilemma_009080-T1.cds;Parent=EuglossaDilemma_009080-T1
NIJG01000123.1	funannotate	CDS	864907	864947	.	-	0	ID=EuglossaDilemma_009080-T1.cds;Parent=EuglossaDilemma_009080-T1
NIJG01000123.1	funannotate	exon	3226641	3226774	.	-	.	ID=EuglossaDilemma_009352-T1.exon5;Parent=EuglossaDilemma_009352-T1
NIJG01000123.1	funannotate	exon	3226408	3226557	.	-	.	ID=EuglossaDilemma_009352-T1.exon6;Parent=EuglossaDilemma_009352-T1
NIJG01000123.1	funannotate	exon	3226183	3226342	.	-	.	ID=EuglossaDilemma_009352-T1.exon7;Parent=EuglossaDilemma_009352-T1
NIJG01000123.1	funannotate	gene	2406352	2409907	.	+	.	ID=EuglossaDilemma_009270
NIJG01000123.1	funannotate	gene	2444877	2445209	.	-	.	ID=EuglossaDilemma_009272
NIJG01000123.1	funannotate	CDS	1752703	1752853	.	+	0	ID=EuglossaDilemma_009184-T1.cds;Parent=EuglossaDilemma_009184-T1
NIJG01000123.1	funannotate	CDS	1752943	1753174	.	+	0	ID=EuglossaDilemma_009184-T1.cds;Parent=EuglossaDilemma_009184-T1
NIJG01000123.1	funannotate	CDS	1753237	1753470	.	+	0	ID=EuglossaDilemma_009184-T1.cds;Parent=EuglossaDilemma_009184-T1
NIJG01000123.1	funannotate	CDS	1753679	1753968	.	+	0	ID=EuglossaDilemma_009184-T1.cds;Parent=EuglossaDilemma_009184-T1
NIJG01000123.1	funannotate	CDS	1754118	1754218	.	+	0	ID=EuglossaDilemma_009184-T1.cds;Parent=EuglossaDilemma_009184-T1
NIJG01000123.1	funannotate	gene	2425990	2426358	.	+	.	ID=EuglossaDilemma_009271
NIJG01000123.1	funannotate	gene	2472038	2472367	.	-	.	ID=EuglossaDilemma_009274
NIJG01000123.1	funannotate	gene	2450644	2451844	.	-	.	ID=EuglossaDilemma_009273
NIJG01000123.1	funannotate	gene	2495206	2499121	.	-	.	ID=EuglossaDilemma_009276
NIJG01000123.1	funannotate	gene	2487621	2487923	.	+	.	ID=EuglossaDilemma_009275
NIJG01000123.1	funannotate	gene	2542352	2542720	.	-	.	ID=EuglossaDilemma_009278
NIJG01000123.1	funannotate	gene	2513946	2516508	.	+	.	ID=EuglossaDilemma_009277
NIJG01000123.1	funannotate	gene	2576051	2578454	.	-	.	ID=EuglossaDilemma_009279
NIJG01000123.1	funannotate	CDS	5728929	5729014	.	-	0	ID=EuglossaDilemma_009513-T1.cds;Parent=EuglossaDilemma_009513-T1
NIJG01000123.1	funannotate	CDS	5728690	5728832	.	-	0	ID=EuglossaDilemma_009513-T1.cds;Parent=EuglossaDilemma_009513-T1
NIJG01000123.1	funannotate	CDS	5728342	5728447	.	-	0	ID=EuglossaDilemma_009513-T1.cds;Parent=EuglossaDilemma_009513-T1
NIJG01000123.1	funannotate	CDS	5727226	5727918	.	-	0	ID=EuglossaDilemma_009513-T1.cds;Parent=EuglossaDilemma_009513-T1
NIJG01000123.1	funannotate	CDS	5727056	5727080	.	-	0	ID=EuglossaDilemma_009513-T1.cds;Parent=EuglossaDilemma_009513-T1
NIJG01000123.1	funannotate	mRNA	2794348	2795297	.	-	.	ID=EuglossaDilemma_009295-T1;Parent=EuglossaDilemma_009295
NIJG01000123.1	funannotate	mRNA	4527762	4527962	.	+	.	ID=EuglossaDilemma_009443-T1;Parent=EuglossaDilemma_009443
NIJG01000123.1	funannotate	exon	3562981	3563082	.	+	.	ID=EuglossaDilemma_009365-T1.exon1;Parent=EuglossaDilemma_009365-T1
NIJG01000123.1	funannotate	gene	2092091	2093707	.	+	.	ID=EuglossaDilemma_009241
NIJG01000123.1	funannotate	gene	2087668	2088376	.	+	.	Name=ARPC4;ID=EuglossaDilemma_009240
NIJG01000123.1	funannotate	mRNA	5639803	5641844	.	-	.	ID=EuglossaDilemma_009508-T1;Parent=EuglossaDilemma_009508
NIJG01000123.1	funannotate	mRNA	633549	633909	.	+	.	ID=EuglossaDilemma_009042-T1;Ontology_term=GO:0006003%2CGO:0003824%2CGO:0005524;Dbxref=InterPro:IPR029033%2CInterPro:IPR003094;Parent=EuglossaDilemma_009042
NIJG01000123.1	funannotate	gene	2101456	2101782	.	+	.	ID=EuglossaDilemma_009243
NIJG01000123.1	funannotate	gene	2096182	2097356	.	-	.	ID=EuglossaDilemma_009242
NIJG01000123.1	funannotate	gene	2138623	2139526	.	+	.	ID=EuglossaDilemma_009245
NIJG01000123.1	funannotate	gene	2104486	2108416	.	+	.	ID=EuglossaDilemma_009244
NIJG01000123.1	funannotate	gene	2151622	2151957	.	-	.	ID=EuglossaDilemma_009247
NIJG01000123.1	funannotate	gene	2142864	2145104	.	+	.	ID=EuglossaDilemma_009246
NIJG01000123.1	funannotate	gene	2076569	2084245	.	+	.	ID=EuglossaDilemma_009238
NIJG01000123.1	funannotate	exon	2794348	2794408	.	-	.	ID=EuglossaDilemma_009295-T1.exon4;Parent=EuglossaDilemma_009295-T1
NIJG01000123.1	funannotate	exon	5644643	5644945	.	-	.	ID=EuglossaDilemma_009509-T1.exon4;Parent=EuglossaDilemma_009509-T1
NIJG01000123.1	funannotate	gene	2075316	2075633	.	-	.	ID=EuglossaDilemma_009237
NIJG01000123.1	funannotate	exon	5644359	5644382	.	-	.	ID=EuglossaDilemma_009509-T1.exon5;Parent=EuglossaDilemma_009509-T1
NIJG01000123.1	funannotate	exon	2794848	2795155	.	-	.	ID=EuglossaDilemma_009295-T1.exon2;Parent=EuglossaDilemma_009295-T1
NIJG01000123.1	funannotate	exon	5645258	5645574	.	-	.	ID=EuglossaDilemma_009509-T1.exon2;Parent=EuglossaDilemma_009509-T1
NIJG01000123.1	funannotate	gene	2084662	2086797	.	-	.	ID=EuglossaDilemma_009239
NIJG01000123.1	funannotate	exon	2794500	2794722	.	-	.	ID=EuglossaDilemma_009295-T1.exon3;Parent=EuglossaDilemma_009295-T1
NIJG01000123.1	funannotate	exon	5645057	5645086	.	-	.	ID=EuglossaDilemma_009509-T1.exon3;Parent=EuglossaDilemma_009509-T1
NIJG01000123.1	funannotate	exon	2795227	2795297	.	-	.	ID=EuglossaDilemma_009295-T1.exon1;Parent=EuglossaDilemma_009295-T1
NIJG01000123.1	funannotate	exon	5645653	5648744	.	-	.	ID=EuglossaDilemma_009509-T1.exon1;Parent=EuglossaDilemma_009509-T1
NIJG01000123.1	funannotate	gene	2185236	2189508	.	+	.	ID=EuglossaDilemma_009250
NIJG01000123.1	funannotate	gene	2197054	2197356	.	-	.	ID=EuglossaDilemma_009252
NIJG01000123.1	funannotate	gene	2190301	2192570	.	-	.	ID=EuglossaDilemma_009251
NIJG01000123.1	funannotate	gene	2228811	2229741	.	+	.	ID=EuglossaDilemma_009254
NIJG01000123.1	funannotate	gene	2201977	2215031	.	-	.	ID=EuglossaDilemma_009253
NIJG01000123.1	funannotate	exon	265690	266128	.	+	.	ID=EuglossaDilemma_008992-T1.exon1;Parent=EuglossaDilemma_008992-T1
NIJG01000123.1	funannotate	gene	2235965	2237523	.	+	.	Name=ADK3_2;ID=EuglossaDilemma_009256
NIJG01000123.1	funannotate	exon	266357	266476	.	+	.	ID=EuglossaDilemma_008992-T1.exon2;Parent=EuglossaDilemma_008992-T1
NIJG01000123.1	funannotate	gene	2231647	2234327	.	+	.	Name=ADK3_1;ID=EuglossaDilemma_009255
NIJG01000123.1	funannotate	gene	2253026	2253323	.	-	.	ID=EuglossaDilemma_009258
NIJG01000123.1	funannotate	gene	2239295	2241415	.	-	.	ID=EuglossaDilemma_009257
NIJG01000123.1	funannotate	gene	2183517	2183840	.	-	.	ID=EuglossaDilemma_009249
NIJG01000123.1	funannotate	exon	2495353	2495513	.	-	.	ID=EuglossaDilemma_009276-T1.exon7;Parent=EuglossaDilemma_009276-T1
NIJG01000123.1	funannotate	gene	2154566	2167705	.	+	.	ID=EuglossaDilemma_009248
NIJG01000123.1	funannotate	exon	2495206	2495273	.	-	.	ID=EuglossaDilemma_009276-T1.exon8;Parent=EuglossaDilemma_009276-T1
NIJG01000123.1	funannotate	three_prime_UTR	4426437	4427263	.	-	.	ID=EuglossaDilemma_009426-T1.utr3p1;Parent=EuglossaDilemma_009426-T1
NIJG01000123.1	funannotate	exon	2496046	2496268	.	-	.	ID=EuglossaDilemma_009276-T1.exon5;Parent=EuglossaDilemma_009276-T1
NIJG01000123.1	funannotate	exon	2495757	2495986	.	-	.	ID=EuglossaDilemma_009276-T1.exon6;Parent=EuglossaDilemma_009276-T1
NIJG01000123.1	funannotate	five_prime_UTR	265690	265875	.	+	.	ID=EuglossaDilemma_008992-T1.utr5p1;Parent=EuglossaDilemma_008992-T1
NIJG01000123.1	funannotate	exon	2497557	2497925	.	-	.	ID=EuglossaDilemma_009276-T1.exon3;Parent=EuglossaDilemma_009276-T1
NIJG01000123.1	funannotate	exon	2497258	2497387	.	-	.	ID=EuglossaDilemma_009276-T1.exon4;Parent=EuglossaDilemma_009276-T1
NIJG01000123.1	funannotate	exon	2499055	2499121	.	-	.	ID=EuglossaDilemma_009276-T1.exon1;Parent=EuglossaDilemma_009276-T1
NIJG01000123.1	funannotate	exon	2498870	2498902	.	-	.	ID=EuglossaDilemma_009276-T1.exon2;Parent=EuglossaDilemma_009276-T1
NIJG01000123.1	funannotate	five_prime_UTR	325738	326541	.	-	.	ID=EuglossaDilemma_009004-T1.utr5p1;Parent=EuglossaDilemma_009004-T1
NIJG01000123.1	funannotate	exon	1093550	1094118	.	+	.	ID=EuglossaDilemma_009111-T1.exon2;Parent=EuglossaDilemma_009111-T1
NIJG01000123.1	funannotate	exon	1092049	1092414	.	+	.	ID=EuglossaDilemma_009111-T1.exon1;Parent=EuglossaDilemma_009111-T1
NIJG01000123.1	funannotate	mRNA	2064096	2066418	.	-	.	ID=EuglossaDilemma_009234-T1;Parent=EuglossaDilemma_009234
NIJG01000123.1	funannotate	exon	1094968	1095153	.	+	.	ID=EuglossaDilemma_009111-T1.exon4;Parent=EuglossaDilemma_009111-T1
NIJG01000123.1	funannotate	exon	1094316	1094784	.	+	.	ID=EuglossaDilemma_009111-T1.exon3;Parent=EuglossaDilemma_009111-T1
NIJG01000123.1	funannotate	exon	1956773	1956950	.	+	.	ID=EuglossaDilemma_009223-T1.exon5;Parent=EuglossaDilemma_009223-T1
NIJG01000123.1	funannotate	exon	1967379	1967612	.	+	.	ID=EuglossaDilemma_009223-T1.exon6;Parent=EuglossaDilemma_009223-T1
NIJG01000123.1	funannotate	exon	1955037	1955262	.	+	.	ID=EuglossaDilemma_009223-T1.exon3;Parent=EuglossaDilemma_009223-T1
NIJG01000123.1	funannotate	exon	1955909	1956452	.	+	.	ID=EuglossaDilemma_009223-T1.exon4;Parent=EuglossaDilemma_009223-T1
NIJG01000123.1	funannotate	exon	1969218	1969513	.	+	.	ID=EuglossaDilemma_009223-T1.exon9;Parent=EuglossaDilemma_009223-T1
NIJG01000123.1	funannotate	CDS	4177592	4177730	.	-	0	ID=EuglossaDilemma_009408-T1.cds;Parent=EuglossaDilemma_009408-T1
NIJG01000123.1	funannotate	CDS	4166659	4166948	.	-	0	ID=EuglossaDilemma_009408-T1.cds;Parent=EuglossaDilemma_009408-T1
NIJG01000123.1	funannotate	CDS	4164267	4164567	.	-	0	ID=EuglossaDilemma_009408-T1.cds;Parent=EuglossaDilemma_009408-T1
NIJG01000123.1	funannotate	CDS	4162479	4162997	.	-	0	ID=EuglossaDilemma_009408-T1.cds;Parent=EuglossaDilemma_009408-T1
NIJG01000123.1	funannotate	CDS	4161937	4162401	.	-	0	ID=EuglossaDilemma_009408-T1.cds;Parent=EuglossaDilemma_009408-T1
NIJG01000123.1	funannotate	CDS	4161222	4161788	.	-	0	ID=EuglossaDilemma_009408-T1.cds;Parent=EuglossaDilemma_009408-T1
NIJG01000123.1	funannotate	CDS	4159477	4161143	.	-	0	ID=EuglossaDilemma_009408-T1.cds;Parent=EuglossaDilemma_009408-T1
NIJG01000123.1	funannotate	exon	1967711	1967827	.	+	.	ID=EuglossaDilemma_009223-T1.exon7;Parent=EuglossaDilemma_009223-T1
NIJG01000123.1	funannotate	exon	1968886	1969117	.	+	.	ID=EuglossaDilemma_009223-T1.exon8;Parent=EuglossaDilemma_009223-T1
NIJG01000123.1	funannotate	exon	267193	267548	.	+	.	ID=EuglossaDilemma_008992-T1.exon3;Parent=EuglossaDilemma_008992-T1
NIJG01000123.1	funannotate	exon	268375	269757	.	+	.	ID=EuglossaDilemma_008992-T1.exon4;Parent=EuglossaDilemma_008992-T1
NIJG01000123.1	funannotate	mRNA	1033103	1035337	.	-	.	ID=EuglossaDilemma_009101-T1;Ontology_term=GO:0030150%2CGO:0051087;Dbxref=InterPro:IPR007379%2CInterPro:IPR032710%2CInterPro:IPR017303%2CPFAM:PF04280%2CInterPro:IPR039544;Parent=EuglossaDilemma_009101
NIJG01000123.1	funannotate	three_prime_UTR	120370	120489	.	+	.	ID=EuglossaDilemma_008968-T1.utr3p1;Parent=EuglossaDilemma_008968-T1
NIJG01000123.1	funannotate	mRNA	5419227	5421171	.	+	.	ID=EuglossaDilemma_009492-T1;Parent=EuglossaDilemma_009492
NIJG01000123.1	funannotate	mRNA	5146171	5146728	.	-	.	ID=EuglossaDilemma_009479-T1;Parent=EuglossaDilemma_009479
NIJG01000123.1	funannotate	CDS	1106168	1106171	.	-	0	ID=EuglossaDilemma_009114-T1.cds;Parent=EuglossaDilemma_009114-T1
NIJG01000123.1	funannotate	CDS	1105658	1105750	.	-	0	ID=EuglossaDilemma_009114-T1.cds;Parent=EuglossaDilemma_009114-T1
NIJG01000123.1	funannotate	CDS	1105103	1105266	.	-	0	ID=EuglossaDilemma_009114-T1.cds;Parent=EuglossaDilemma_009114-T1
NIJG01000123.1	funannotate	five_prime_UTR	4561751	4562442	.	-	.	ID=EuglossaDilemma_009446-T1.utr5p1;Parent=EuglossaDilemma_009446-T1
NIJG01000123.1	funannotate	mRNA	4771809	4773691	.	-	.	ID=EuglossaDilemma_009467-T1;Ontology_term=GO:0032977%2CGO:0016021;Dbxref=InterPro:IPR001708%2CPFAM:PF02096;Parent=EuglossaDilemma_009467
NIJG01000123.1	funannotate	CDS	8619182	8619490	.	+	0	ID=EuglossaDilemma_009621-T1.cds;Parent=EuglossaDilemma_009621-T1
NIJG01000123.1	funannotate	CDS	6041139	6041172	.	-	0	ID=EuglossaDilemma_009516-T1.cds;Parent=EuglossaDilemma_009516-T1
NIJG01000123.1	funannotate	CDS	6038124	6038187	.	-	0	ID=EuglossaDilemma_009516-T1.cds;Parent=EuglossaDilemma_009516-T1
NIJG01000123.1	funannotate	CDS	6037682	6037787	.	-	0	ID=EuglossaDilemma_009516-T1.cds;Parent=EuglossaDilemma_009516-T1
NIJG01000123.1	funannotate	CDS	6037448	6037546	.	-	0	ID=EuglossaDilemma_009516-T1.cds;Parent=EuglossaDilemma_009516-T1
NIJG01000123.1	funannotate	CDS	6037186	6037369	.	-	0	ID=EuglossaDilemma_009516-T1.cds;Parent=EuglossaDilemma_009516-T1
NIJG01000123.1	funannotate	CDS	6036568	6036754	.	-	0	ID=EuglossaDilemma_009516-T1.cds;Parent=EuglossaDilemma_009516-T1
NIJG01000123.1	funannotate	CDS	6035776	6035864	.	-	0	ID=EuglossaDilemma_009516-T1.cds;Parent=EuglossaDilemma_009516-T1
NIJG01000123.1	funannotate	CDS	6035175	6035448	.	-	0	ID=EuglossaDilemma_009516-T1.cds;Parent=EuglossaDilemma_009516-T1
NIJG01000123.1	funannotate	CDS	6034578	6034659	.	-	0	ID=EuglossaDilemma_009516-T1.cds;Parent=EuglossaDilemma_009516-T1
NIJG01000123.1	funannotate	CDS	6034341	6034493	.	-	0	ID=EuglossaDilemma_009516-T1.cds;Parent=EuglossaDilemma_009516-T1
NIJG01000123.1	funannotate	CDS	6034008	6034203	.	-	0	ID=EuglossaDilemma_009516-T1.cds;Parent=EuglossaDilemma_009516-T1
NIJG01000123.1	funannotate	CDS	6033522	6033700	.	-	0	ID=EuglossaDilemma_009516-T1.cds;Parent=EuglossaDilemma_009516-T1
NIJG01000123.1	funannotate	CDS	6032713	6033079	.	-	0	ID=EuglossaDilemma_009516-T1.cds;Parent=EuglossaDilemma_009516-T1
NIJG01000123.1	funannotate	CDS	6032285	6032628	.	-	0	ID=EuglossaDilemma_009516-T1.cds;Parent=EuglossaDilemma_009516-T1
NIJG01000123.1	funannotate	CDS	6031807	6032124	.	-	0	ID=EuglossaDilemma_009516-T1.cds;Parent=EuglossaDilemma_009516-T1
NIJG01000123.1	funannotate	CDS	6031320	6031430	.	-	0	ID=EuglossaDilemma_009516-T1.cds;Parent=EuglossaDilemma_009516-T1
NIJG01000123.1	funannotate	CDS	6031109	6031249	.	-	0	ID=EuglossaDilemma_009516-T1.cds;Parent=EuglossaDilemma_009516-T1
NIJG01000123.1	funannotate	exon	639794	639908	.	+	.	ID=EuglossaDilemma_009045-T1.exon4;Parent=EuglossaDilemma_009045-T1
NIJG01000123.1	funannotate	exon	639509	639727	.	+	.	ID=EuglossaDilemma_009045-T1.exon3;Parent=EuglossaDilemma_009045-T1
NIJG01000123.1	funannotate	exon	638970	639351	.	+	.	ID=EuglossaDilemma_009045-T1.exon2;Parent=EuglossaDilemma_009045-T1
NIJG01000123.1	funannotate	exon	638036	638070	.	+	.	ID=EuglossaDilemma_009045-T1.exon1;Parent=EuglossaDilemma_009045-T1
NIJG01000123.1	funannotate	exon	1953912	1954056	.	+	.	ID=EuglossaDilemma_009223-T1.exon1;Parent=EuglossaDilemma_009223-T1
NIJG01000123.1	funannotate	exon	1954639	1954700	.	+	.	ID=EuglossaDilemma_009223-T1.exon2;Parent=EuglossaDilemma_009223-T1
NIJG01000123.1	funannotate	exon	639976	640169	.	+	.	ID=EuglossaDilemma_009045-T1.exon5;Parent=EuglossaDilemma_009045-T1
NIJG01000123.1	funannotate	three_prime_UTR	5209572	5209806	.	+	.	ID=EuglossaDilemma_009480-T1.utr3p1;Parent=EuglossaDilemma_009480-T1
NIJG01000123.1	funannotate	exon	6118404	6118556	.	+	.	ID=EuglossaDilemma_009526-T1.exon4;Parent=EuglossaDilemma_009526-T1
NIJG01000123.1	funannotate	exon	4481554	4481615	.	+	.	ID=EuglossaDilemma_009437-T1.exon1;Parent=EuglossaDilemma_009437-T1
NIJG01000123.1	funannotate	exon	6117959	6118219	.	+	.	ID=EuglossaDilemma_009526-T1.exon3;Parent=EuglossaDilemma_009526-T1
NIJG01000123.1	funannotate	mRNA	337385	337741	.	-	.	ID=EuglossaDilemma_009005-T1;Parent=EuglossaDilemma_009005
NIJG01000123.1	funannotate	CDS	2513946	2513950	.	+	0	ID=EuglossaDilemma_009277-T1.cds;Parent=EuglossaDilemma_009277-T1
NIJG01000123.1	funannotate	CDS	2514563	2514840	.	+	0	ID=EuglossaDilemma_009277-T1.cds;Parent=EuglossaDilemma_009277-T1
NIJG01000123.1	funannotate	CDS	2516396	2516508	.	+	0	ID=EuglossaDilemma_009277-T1.cds;Parent=EuglossaDilemma_009277-T1
NIJG01000123.1	funannotate	exon	4481832	4482011	.	+	.	ID=EuglossaDilemma_009437-T1.exon2;Parent=EuglossaDilemma_009437-T1
NIJG01000123.1	funannotate	exon	6117557	6117863	.	+	.	ID=EuglossaDilemma_009526-T1.exon2;Parent=EuglossaDilemma_009526-T1
NIJG01000123.1	funannotate	exon	4482125	4482440	.	+	.	ID=EuglossaDilemma_009437-T1.exon3;Parent=EuglossaDilemma_009437-T1
NIJG01000123.1	funannotate	exon	6116442	6116734	.	+	.	ID=EuglossaDilemma_009526-T1.exon1;Parent=EuglossaDilemma_009526-T1
NIJG01000123.1	funannotate	exon	4482518	4482793	.	+	.	ID=EuglossaDilemma_009437-T1.exon4;Parent=EuglossaDilemma_009437-T1
NIJG01000123.1	funannotate	exon	6118667	6118825	.	+	.	ID=EuglossaDilemma_009526-T1.exon5;Parent=EuglossaDilemma_009526-T1
NIJG01000123.1	funannotate	CDS	2055070	2055185	.	+	0	ID=EuglossaDilemma_009233-T1.cds;Parent=EuglossaDilemma_009233-T1
NIJG01000123.1	funannotate	CDS	2055709	2055796	.	+	0	ID=EuglossaDilemma_009233-T1.cds;Parent=EuglossaDilemma_009233-T1
NIJG01000123.1	funannotate	exon	3213064	3213096	.	-	.	ID=EuglossaDilemma_009348-T1.exon3;Parent=EuglossaDilemma_009348-T1
NIJG01000123.1	funannotate	three_prime_UTR	2409464	2409907	.	+	.	ID=EuglossaDilemma_009270-T1.utr3p1;Parent=EuglossaDilemma_009270-T1
NIJG01000123.1	funannotate	exon	3213658	3213699	.	-	.	ID=EuglossaDilemma_009348-T1.exon1;Parent=EuglossaDilemma_009348-T1
NIJG01000123.1	funannotate	exon	3213407	3213547	.	-	.	ID=EuglossaDilemma_009348-T1.exon2;Parent=EuglossaDilemma_009348-T1
NIJG01000123.1	funannotate	exon	716136	716456	.	+	.	ID=EuglossaDilemma_009058-T1.exon7;Parent=EuglossaDilemma_009058-T1
NIJG01000123.1	funannotate	exon	716533	716725	.	+	.	ID=EuglossaDilemma_009058-T1.exon8;Parent=EuglossaDilemma_009058-T1
NIJG01000123.1	funannotate	exon	716821	717616	.	+	.	ID=EuglossaDilemma_009058-T1.exon9;Parent=EuglossaDilemma_009058-T1
NIJG01000123.1	funannotate	exon	713438	713670	.	+	.	ID=EuglossaDilemma_009058-T1.exon3;Parent=EuglossaDilemma_009058-T1
NIJG01000123.1	funannotate	exon	713755	714020	.	+	.	ID=EuglossaDilemma_009058-T1.exon4;Parent=EuglossaDilemma_009058-T1
NIJG01000123.1	funannotate	exon	714155	714507	.	+	.	ID=EuglossaDilemma_009058-T1.exon5;Parent=EuglossaDilemma_009058-T1
NIJG01000123.1	funannotate	exon	714597	716016	.	+	.	ID=EuglossaDilemma_009058-T1.exon6;Parent=EuglossaDilemma_009058-T1
NIJG01000123.1	funannotate	exon	713049	713084	.	+	.	ID=EuglossaDilemma_009058-T1.exon1;Parent=EuglossaDilemma_009058-T1
NIJG01000123.1	funannotate	exon	713118	713366	.	+	.	ID=EuglossaDilemma_009058-T1.exon2;Parent=EuglossaDilemma_009058-T1
NIJG01000123.1	funannotate	CDS	7009648	7010334	.	+	0	ID=EuglossaDilemma_009583-T1.cds;Parent=EuglossaDilemma_009583-T1
NIJG01000123.1	funannotate	CDS	7010402	7010710	.	+	0	ID=EuglossaDilemma_009583-T1.cds;Parent=EuglossaDilemma_009583-T1
NIJG01000123.1	funannotate	CDS	7010770	7012173	.	+	0	ID=EuglossaDilemma_009583-T1.cds;Parent=EuglossaDilemma_009583-T1
NIJG01000123.1	funannotate	CDS	7012259	7012519	.	+	0	ID=EuglossaDilemma_009583-T1.cds;Parent=EuglossaDilemma_009583-T1
NIJG01000123.1	funannotate	CDS	7012618	7012741	.	+	0	ID=EuglossaDilemma_009583-T1.cds;Parent=EuglossaDilemma_009583-T1
NIJG01000123.1	funannotate	CDS	7012817	7013153	.	+	0	ID=EuglossaDilemma_009583-T1.cds;Parent=EuglossaDilemma_009583-T1
NIJG01000123.1	funannotate	CDS	7013234	7013603	.	+	0	ID=EuglossaDilemma_009583-T1.cds;Parent=EuglossaDilemma_009583-T1
NIJG01000123.1	funannotate	CDS	7013689	7013850	.	+	0	ID=EuglossaDilemma_009583-T1.cds;Parent=EuglossaDilemma_009583-T1
NIJG01000123.1	funannotate	CDS	809038	810375	.	+	0	ID=EuglossaDilemma_009076-T1.cds;Parent=EuglossaDilemma_009076-T1
NIJG01000123.1	funannotate	three_prime_UTR	1929780	1930757	.	-	.	ID=EuglossaDilemma_009216-T1.utr3p1;Parent=EuglossaDilemma_009216-T1
NIJG01000123.1	funannotate	mRNA	6358878	6361808	.	+	.	ID=EuglossaDilemma_009551-T1;Parent=EuglossaDilemma_009551
NIJG01000123.1	funannotate	CDS	7671401	7671877	.	-	0	ID=EuglossaDilemma_009609-T1.cds;Parent=EuglossaDilemma_009609-T1
NIJG01000123.1	funannotate	CDS	7668266	7668517	.	-	0	ID=EuglossaDilemma_009609-T1.cds;Parent=EuglossaDilemma_009609-T1
NIJG01000123.1	funannotate	CDS	7658622	7658727	.	-	0	ID=EuglossaDilemma_009609-T1.cds;Parent=EuglossaDilemma_009609-T1
NIJG01000123.1	funannotate	CDS	7656535	7656639	.	-	0	ID=EuglossaDilemma_009609-T1.cds;Parent=EuglossaDilemma_009609-T1
NIJG01000123.1	funannotate	CDS	7656111	7656316	.	-	0	ID=EuglossaDilemma_009609-T1.cds;Parent=EuglossaDilemma_009609-T1
NIJG01000123.1	funannotate	CDS	2907673	2907675	.	-	0	ID=EuglossaDilemma_009315-T1.cds;Parent=EuglossaDilemma_009315-T1
NIJG01000123.1	funannotate	CDS	2907025	2907445	.	-	0	ID=EuglossaDilemma_009315-T1.cds;Parent=EuglossaDilemma_009315-T1
NIJG01000123.1	funannotate	CDS	2906887	2906915	.	-	0	ID=EuglossaDilemma_009315-T1.cds;Parent=EuglossaDilemma_009315-T1
NIJG01000123.1	funannotate	exon	5728929	5729014	.	-	.	ID=EuglossaDilemma_009513-T1.exon1;Parent=EuglossaDilemma_009513-T1
NIJG01000123.1	funannotate	exon	5728690	5728832	.	-	.	ID=EuglossaDilemma_009513-T1.exon2;Parent=EuglossaDilemma_009513-T1
NIJG01000123.1	funannotate	exon	5727056	5727080	.	-	.	ID=EuglossaDilemma_009513-T1.exon5;Parent=EuglossaDilemma_009513-T1
NIJG01000123.1	funannotate	exon	7613238	7613400	.	+	.	ID=EuglossaDilemma_009602-T1.exon2;Parent=EuglossaDilemma_009602-T1
NIJG01000123.1	funannotate	exon	7613459	7613513	.	+	.	ID=EuglossaDilemma_009602-T1.exon3;Parent=EuglossaDilemma_009602-T1
NIJG01000123.1	funannotate	exon	5728342	5728447	.	-	.	ID=EuglossaDilemma_009513-T1.exon3;Parent=EuglossaDilemma_009513-T1
NIJG01000123.1	funannotate	exon	5727226	5727918	.	-	.	ID=EuglossaDilemma_009513-T1.exon4;Parent=EuglossaDilemma_009513-T1
NIJG01000123.1	funannotate	exon	7611882	7613171	.	+	.	ID=EuglossaDilemma_009602-T1.exon1;Parent=EuglossaDilemma_009602-T1
NIJG01000123.1	funannotate	CDS	3456442	3456635	.	+	0	ID=EuglossaDilemma_009359-T1.cds;Parent=EuglossaDilemma_009359-T1
NIJG01000123.1	funannotate	CDS	3458633	3458855	.	+	0	ID=EuglossaDilemma_009359-T1.cds;Parent=EuglossaDilemma_009359-T1
NIJG01000123.1	funannotate	mRNA	5209022	5209806	.	+	.	ID=EuglossaDilemma_009480-T1;Parent=EuglossaDilemma_009480
NIJG01000123.1	funannotate	CDS	592683	592880	.	-	0	ID=EuglossaDilemma_009032-T1.cds;Parent=EuglossaDilemma_009032-T1
NIJG01000123.1	funannotate	CDS	592248	592487	.	-	0	ID=EuglossaDilemma_009032-T1.cds;Parent=EuglossaDilemma_009032-T1
NIJG01000123.1	funannotate	CDS	591140	591226	.	-	0	ID=EuglossaDilemma_009032-T1.cds;Parent=EuglossaDilemma_009032-T1
NIJG01000123.1	funannotate	CDS	590761	590892	.	-	0	ID=EuglossaDilemma_009032-T1.cds;Parent=EuglossaDilemma_009032-T1
NIJG01000123.1	funannotate	CDS	590533	590684	.	-	0	ID=EuglossaDilemma_009032-T1.cds;Parent=EuglossaDilemma_009032-T1
NIJG01000123.1	funannotate	CDS	590326	590452	.	-	0	ID=EuglossaDilemma_009032-T1.cds;Parent=EuglossaDilemma_009032-T1
NIJG01000123.1	funannotate	exon	7037611	7037777	.	+	.	ID=EuglossaDilemma_009588-T1.exon12;Parent=EuglossaDilemma_009588-T1
NIJG01000123.1	funannotate	exon	7036817	7036985	.	+	.	ID=EuglossaDilemma_009588-T1.exon10;Parent=EuglossaDilemma_009588-T1
NIJG01000123.1	funannotate	exon	7037125	7037304	.	+	.	ID=EuglossaDilemma_009588-T1.exon11;Parent=EuglossaDilemma_009588-T1
NIJG01000123.1	funannotate	mRNA	4303	4470	.	+	.	ID=EuglossaDilemma_008947-T1;Ontology_term=GO:0032968;Dbxref=InterPro:IPR023323%2CInterPro:IPR017072;Parent=EuglossaDilemma_008947
NIJG01000123.1	funannotate	mRNA	4479234	4481095	.	+	.	ID=EuglossaDilemma_009436-T1;Ontology_term=GO:0051301%2CGO:0006270;Dbxref=InterPro:IPR016314%2CInterPro:IPR036390%2CInterPro:IPR015163%2CInterPro:IPR027417%2CPFAM:PF13401%2CPFAM:PF09079%2CPFAM:PF05621%2CInterPro:IPR003593%2CInterPro:IPR036388%2CPFAM:PF00004%2CInterPro:IPR041083;Parent=EuglossaDilemma_009436
NIJG01000123.1	funannotate	CDS	2268447	2268994	.	+	0	ID=EuglossaDilemma_009259-T1.cds;Parent=EuglossaDilemma_009259-T1
NIJG01000123.1	funannotate	CDS	2269065	2269858	.	+	0	ID=EuglossaDilemma_009259-T1.cds;Parent=EuglossaDilemma_009259-T1
NIJG01000123.1	funannotate	CDS	2277086	2277198	.	+	0	ID=EuglossaDilemma_009259-T1.cds;Parent=EuglossaDilemma_009259-T1
NIJG01000123.1	funannotate	CDS	2279417	2280073	.	+	0	ID=EuglossaDilemma_009259-T1.cds;Parent=EuglossaDilemma_009259-T1
NIJG01000123.1	funannotate	CDS	2280697	2281168	.	+	0	ID=EuglossaDilemma_009259-T1.cds;Parent=EuglossaDilemma_009259-T1
NIJG01000123.1	funannotate	CDS	2286061	2286206	.	+	0	ID=EuglossaDilemma_009259-T1.cds;Parent=EuglossaDilemma_009259-T1
NIJG01000123.1	funannotate	exon	4047284	4047594	.	-	.	ID=EuglossaDilemma_009400-T1.exon1;Parent=EuglossaDilemma_009400-T1
NIJG01000123.1	funannotate	exon	4042184	4042395	.	-	.	ID=EuglossaDilemma_009400-T1.exon2;Parent=EuglossaDilemma_009400-T1
NIJG01000123.1	funannotate	exon	4025962	4026257	.	-	.	ID=EuglossaDilemma_009400-T1.exon3;Parent=EuglossaDilemma_009400-T1
NIJG01000123.1	funannotate	exon	4025676	4025843	.	-	.	ID=EuglossaDilemma_009400-T1.exon4;Parent=EuglossaDilemma_009400-T1
NIJG01000123.1	funannotate	exon	4024460	4025545	.	-	.	ID=EuglossaDilemma_009400-T1.exon5;Parent=EuglossaDilemma_009400-T1
NIJG01000123.1	funannotate	exon	4024099	4024337	.	-	.	ID=EuglossaDilemma_009400-T1.exon6;Parent=EuglossaDilemma_009400-T1
NIJG01000123.1	funannotate	exon	4023833	4023970	.	-	.	ID=EuglossaDilemma_009400-T1.exon7;Parent=EuglossaDilemma_009400-T1
NIJG01000123.1	funannotate	exon	4023266	4023454	.	-	.	ID=EuglossaDilemma_009400-T1.exon8;Parent=EuglossaDilemma_009400-T1
NIJG01000123.1	funannotate	mRNA	600572	602273	.	-	.	ID=EuglossaDilemma_009035-T1;Ontology_term=GO:0004190%2CGO:0016021;Dbxref=InterPro:IPR006639%2CPFAM:PF04258%2CInterPro:IPR007369%2CPFAM:PF06550;Parent=EuglossaDilemma_009035
NIJG01000123.1	funannotate	mRNA	2858610	2858921	.	-	.	ID=EuglossaDilemma_009310-T1;Parent=EuglossaDilemma_009310
NIJG01000123.1	funannotate	exon	4022747	4022861	.	-	.	ID=EuglossaDilemma_009400-T1.exon9;Parent=EuglossaDilemma_009400-T1
NIJG01000123.1	funannotate	mRNA	4569773	4571671	.	+	.	ID=EuglossaDilemma_009448-T1;Dbxref=PFAM:PF16019%2CInterPro:IPR031972%2CInterPro:IPR023260;Parent=EuglossaDilemma_009448
NIJG01000123.1	funannotate	exon	2075316	2075633	.	-	.	ID=EuglossaDilemma_009237-T1.exon1;Parent=EuglossaDilemma_009237-T1
NIJG01000123.1	funannotate	exon	9048719	9048811	.	+	.	ID=EuglossaDilemma_009641-T1.exon5;Parent=EuglossaDilemma_009641-T1
NIJG01000123.1	funannotate	exon	9047047	9047434	.	+	.	ID=EuglossaDilemma_009641-T1.exon4;Parent=EuglossaDilemma_009641-T1
NIJG01000123.1	funannotate	exon	9046795	9046963	.	+	.	ID=EuglossaDilemma_009641-T1.exon3;Parent=EuglossaDilemma_009641-T1
NIJG01000123.1	funannotate	mRNA	60566	75001	.	-	.	ID=EuglossaDilemma_008960-T1;Ontology_term=GO:0008569%2CGO:0005524%2CGO:0030286%2CGO:0007018;Dbxref=InterPro:IPR041658%2CInterPro:IPR025662%2CPFAM:PF12780%2CInterPro:IPR024743%2CInterPro:IPR041589%2CPFAM:PF12774%2CPFAM:PF03028%2CInterPro:IPR004273%2CInterPro:IPR035699%2CInterPro:IPR024317%2CInterPro:IPR042219%2CPFAM:PF07728%2CPFAM:PF08393%2CInterPro:IPR042228%2CInterPro:IPR041466%2CPFAM:PF17852%2…
NIJG01000123.1	funannotate	exon	272299	272575	.	-	.	ID=EuglossaDilemma_008993-T1.exon3;Parent=EuglossaDilemma_008993-T1
NIJG01000123.1	funannotate	exon	272664	273009	.	-	.	ID=EuglossaDilemma_008993-T1.exon2;Parent=EuglossaDilemma_008993-T1
NIJG01000123.1	funannotate	mRNA	719326	721619	.	-	.	ID=EuglossaDilemma_009059-T1;Ontology_term=GO:0016301%2CGO:0032958;Dbxref=InterPro:IPR005522%2CPFAM:PF03770;Parent=EuglossaDilemma_009059
NIJG01000123.1	funannotate	mRNA	2849170	2852644	.	-	.	ID=EuglossaDilemma_009309-T1;Ontology_term=GO:0005515%2CGO:0016791%2CGO:0004725%2CGO:0004484%2CGO:0008138%2CGO:0006370%2CGO:0016311;Dbxref=InterPro:IPR013846%2CPFAM:PF03919%2CInterPro:IPR000387%2CInterPro:IPR012340%2CPFAM:PF01331%2CInterPro:IPR029021%2CInterPro:IPR017986%2CInterPro:IPR015943%2CPFAM:PF00400%2CInterPro:IPR001339%2CPFAM:PF00782%2CInterPro:IPR001680%2CInterPro:IPR000340%2CInterPro:IP…
NIJG01000123.1	funannotate	mRNA	3056446	3083085	.	+	.	ID=EuglossaDilemma_009334-T1;Ontology_term=GO:0007219%2CGO:0007275%2CGO:0016021;Dbxref=PFAM:PF07657%2CInterPro:IPR011651;Parent=EuglossaDilemma_009334
NIJG01000123.1	funannotate	exon	273233	274079	.	-	.	ID=EuglossaDilemma_008993-T1.exon1;Parent=EuglossaDilemma_008993-T1
NIJG01000123.1	funannotate	CDS	2648742	2648898	.	+	0	ID=EuglossaDilemma_009281-T1.cds;Parent=EuglossaDilemma_009281-T1
NIJG01000123.1	funannotate	CDS	2650547	2650998	.	+	0	ID=EuglossaDilemma_009281-T1.cds;Parent=EuglossaDilemma_009281-T1
NIJG01000123.1	funannotate	exon	7610024	7610286	.	-	.	ID=EuglossaDilemma_009601-T1.exon3;Parent=EuglossaDilemma_009601-T1
NIJG01000123.1	funannotate	exon	7609728	7609923	.	-	.	ID=EuglossaDilemma_009601-T1.exon4;Parent=EuglossaDilemma_009601-T1
NIJG01000123.1	funannotate	exon	7609303	7609592	.	-	.	ID=EuglossaDilemma_009601-T1.exon5;Parent=EuglossaDilemma_009601-T1
NIJG01000123.1	funannotate	mRNA	515066	515503	.	-	.	ID=EuglossaDilemma_009023-T1;Parent=EuglossaDilemma_009023
NIJG01000123.1	funannotate	exon	7608809	7609209	.	-	.	ID=EuglossaDilemma_009601-T1.exon6;Parent=EuglossaDilemma_009601-T1
NIJG01000123.1	funannotate	CDS	2087668	2087670	.	+	0	ID=EuglossaDilemma_009240-T1.cds;Parent=EuglossaDilemma_009240-T1
NIJG01000123.1	funannotate	CDS	2087928	2088041	.	+	0	ID=EuglossaDilemma_009240-T1.cds;Parent=EuglossaDilemma_009240-T1
NIJG01000123.1	funannotate	CDS	2088123	2088293	.	+	0	ID=EuglossaDilemma_009240-T1.cds;Parent=EuglossaDilemma_009240-T1
NIJG01000123.1	funannotate	CDS	2088371	2088376	.	+	0	ID=EuglossaDilemma_009240-T1.cds;Parent=EuglossaDilemma_009240-T1
NIJG01000123.1	funannotate	exon	7610896	7610974	.	-	.	ID=EuglossaDilemma_009601-T1.exon1;Parent=EuglossaDilemma_009601-T1
NIJG01000123.1	funannotate	exon	7610556	7610737	.	-	.	ID=EuglossaDilemma_009601-T1.exon2;Parent=EuglossaDilemma_009601-T1
NIJG01000123.1	funannotate	exon	2516396	2516508	.	+	.	ID=EuglossaDilemma_009277-T1.exon3;Parent=EuglossaDilemma_009277-T1
NIJG01000123.1	funannotate	exon	2514563	2514840	.	+	.	ID=EuglossaDilemma_009277-T1.exon2;Parent=EuglossaDilemma_009277-T1
NIJG01000123.1	funannotate	mRNA	734512	738260	.	-	.	ID=EuglossaDilemma_009060-T1;Parent=EuglossaDilemma_009060
NIJG01000123.1	funannotate	CDS	2951916	2951976	.	+	0	ID=EuglossaDilemma_009320-T1.cds;Parent=EuglossaDilemma_009320-T1
NIJG01000123.1	funannotate	CDS	2952359	2952528	.	+	0	ID=EuglossaDilemma_009320-T1.cds;Parent=EuglossaDilemma_009320-T1
NIJG01000123.1	funannotate	CDS	2952610	2952789	.	+	0	ID=EuglossaDilemma_009320-T1.cds;Parent=EuglossaDilemma_009320-T1
NIJG01000123.1	funannotate	CDS	2956427	2956642	.	+	0	ID=EuglossaDilemma_009320-T1.cds;Parent=EuglossaDilemma_009320-T1
NIJG01000123.1	funannotate	CDS	2956710	2956956	.	+	0	ID=EuglossaDilemma_009320-T1.cds;Parent=EuglossaDilemma_009320-T1
NIJG01000123.1	funannotate	CDS	2957036	2957389	.	+	0	ID=EuglossaDilemma_009320-T1.cds;Parent=EuglossaDilemma_009320-T1
NIJG01000123.1	funannotate	CDS	2957449	2957654	.	+	0	ID=EuglossaDilemma_009320-T1.cds;Parent=EuglossaDilemma_009320-T1
NIJG01000123.1	funannotate	CDS	2957732	2957984	.	+	0	ID=EuglossaDilemma_009320-T1.cds;Parent=EuglossaDilemma_009320-T1
NIJG01000123.1	funannotate	CDS	2958069	2958537	.	+	0	ID=EuglossaDilemma_009320-T1.cds;Parent=EuglossaDilemma_009320-T1
NIJG01000123.1	funannotate	CDS	2958989	2959523	.	+	0	ID=EuglossaDilemma_009320-T1.cds;Parent=EuglossaDilemma_009320-T1
NIJG01000123.1	funannotate	CDS	6159238	6159244	.	+	0	ID=EuglossaDilemma_009534-T1.cds;Parent=EuglossaDilemma_009534-T1
NIJG01000123.1	funannotate	CDS	6160658	6161069	.	+	0	ID=EuglossaDilemma_009534-T1.cds;Parent=EuglossaDilemma_009534-T1
NIJG01000123.1	funannotate	CDS	6161166	6161501	.	+	0	ID=EuglossaDilemma_009534-T1.cds;Parent=EuglossaDilemma_009534-T1
NIJG01000123.1	funannotate	CDS	6161574	6162300	.	+	0	ID=EuglossaDilemma_009534-T1.cds;Parent=EuglossaDilemma_009534-T1
NIJG01000123.1	funannotate	exon	3705489	3706320	.	+	.	ID=EuglossaDilemma_009383-T1.exon1;Parent=EuglossaDilemma_009383-T1
NIJG01000123.1	funannotate	mRNA	6174749	6176761	.	-	.	ID=EuglossaDilemma_009538-T1;Ontology_term=GO:0055114%2CGO:0016971%2CGO:0016972;Dbxref=InterPro:IPR040986%2CPFAM:PF04777%2CPFAM:PF00085%2CInterPro:IPR039798%2CInterPro:IPR042568%2CPFAM:PF18108%2CInterPro:IPR013766%2CInterPro:IPR041269%2CInterPro:IPR036774%2CInterPro:IPR017905%2CInterPro:IPR017937%2CPFAM:PF18371%2CInterPro:IPR036249;Parent=EuglossaDilemma_009538
NIJG01000123.1	funannotate	exon	3706417	3706694	.	+	.	ID=EuglossaDilemma_009383-T1.exon2;Parent=EuglossaDilemma_009383-T1
NIJG01000123.1	funannotate	exon	270442	270795	.	-	.	ID=EuglossaDilemma_008993-T1.exon7;Parent=EuglossaDilemma_008993-T1
NIJG01000123.1	funannotate	exon	270905	271201	.	-	.	ID=EuglossaDilemma_008993-T1.exon6;Parent=EuglossaDilemma_008993-T1
NIJG01000123.1	funannotate	exon	271283	271948	.	-	.	ID=EuglossaDilemma_008993-T1.exon5;Parent=EuglossaDilemma_008993-T1
NIJG01000123.1	funannotate	exon	272035	272206	.	-	.	ID=EuglossaDilemma_008993-T1.exon4;Parent=EuglossaDilemma_008993-T1
NIJG01000123.1	funannotate	exon	58109	58211	.	+	.	ID=EuglossaDilemma_008958-T1.exon5;Parent=EuglossaDilemma_008958-T1
NIJG01000123.1	funannotate	exon	58275	58445	.	+	.	ID=EuglossaDilemma_008958-T1.exon6;Parent=EuglossaDilemma_008958-T1
NIJG01000123.1	funannotate	exon	58519	58694	.	+	.	ID=EuglossaDilemma_008958-T1.exon7;Parent=EuglossaDilemma_008958-T1
NIJG01000123.1	funannotate	five_prime_UTR	9489534	9489722	.	+	.	ID=EuglossaDilemma_009666-T1.utr5p1;Parent=EuglossaDilemma_009666-T1
NIJG01000123.1	funannotate	exon	57114	57253	.	+	.	ID=EuglossaDilemma_008958-T1.exon1;Parent=EuglossaDilemma_008958-T1
NIJG01000123.1	funannotate	exon	57369	57504	.	+	.	ID=EuglossaDilemma_008958-T1.exon2;Parent=EuglossaDilemma_008958-T1
NIJG01000123.1	funannotate	exon	57578	57774	.	+	.	ID=EuglossaDilemma_008958-T1.exon3;Parent=EuglossaDilemma_008958-T1
NIJG01000123.1	funannotate	exon	57844	58030	.	+	.	ID=EuglossaDilemma_008958-T1.exon4;Parent=EuglossaDilemma_008958-T1
NIJG01000123.1	funannotate	exon	809038	810375	.	+	.	ID=EuglossaDilemma_009076-T1.exon1;Parent=EuglossaDilemma_009076-T1
NIJG01000123.1	funannotate	exon	9041458	9041710	.	+	.	ID=EuglossaDilemma_009639-T1.exon2;Parent=EuglossaDilemma_009639-T1
NIJG01000123.1	funannotate	exon	9041846	9041964	.	+	.	ID=EuglossaDilemma_009639-T1.exon3;Parent=EuglossaDilemma_009639-T1
NIJG01000123.1	funannotate	exon	9041233	9041259	.	+	.	ID=EuglossaDilemma_009639-T1.exon1;Parent=EuglossaDilemma_009639-T1
NIJG01000123.1	funannotate	three_prime_UTR	4601168	4601211	.	+	.	ID=EuglossaDilemma_017624-T1.utr3p1;Parent=EuglossaDilemma_017624-T1
NIJG01000123.1	funannotate	exon	4482951	4483300	.	-	.	ID=EuglossaDilemma_009438-T1.exon9;Parent=EuglossaDilemma_009438-T1
NIJG01000123.1	funannotate	mRNA	138769	145077	.	+	.	ID=EuglossaDilemma_008972-T1;Ontology_term=GO:0006397%2CGO:0003676;Dbxref=InterPro:IPR021933%2CPFAM:PF12066%2CInterPro:IPR039727%2CInterPro:IPR035979%2CPFAM:PF04959%2CInterPro:IPR007042;Parent=EuglossaDilemma_008972
NIJG01000123.1	funannotate	CDS	880878	880952	.	-	0	ID=EuglossaDilemma_009083-T1.cds;Parent=EuglossaDilemma_009083-T1
NIJG01000123.1	funannotate	CDS	880509	880650	.	-	0	ID=EuglossaDilemma_009083-T1.cds;Parent=EuglossaDilemma_009083-T1
NIJG01000123.1	funannotate	CDS	880234	880421	.	-	0	ID=EuglossaDilemma_009083-T1.cds;Parent=EuglossaDilemma_009083-T1
NIJG01000123.1	funannotate	exon	6140359	6140499	.	+	.	ID=EuglossaDilemma_009530-T1.exon2;Parent=EuglossaDilemma_009530-T1
NIJG01000123.1	funannotate	CDS	3494048	3494092	.	+	0	ID=EuglossaDilemma_009361-T1.cds;Parent=EuglossaDilemma_009361-T1
NIJG01000123.1	funannotate	CDS	3502833	3503009	.	+	0	ID=EuglossaDilemma_009361-T1.cds;Parent=EuglossaDilemma_009361-T1
NIJG01000123.1	funannotate	CDS	3503281	3504033	.	+	0	ID=EuglossaDilemma_009361-T1.cds;Parent=EuglossaDilemma_009361-T1
NIJG01000123.1	funannotate	exon	4486026	4486118	.	-	.	ID=EuglossaDilemma_009438-T1.exon2;Parent=EuglossaDilemma_009438-T1
NIJG01000123.1	funannotate	CDS	3112022	3112045	.	+	0	ID=EuglossaDilemma_009336-T1.cds;Parent=EuglossaDilemma_009336-T1
NIJG01000123.1	funannotate	CDS	3112216	3112303	.	+	0	ID=EuglossaDilemma_009336-T1.cds;Parent=EuglossaDilemma_009336-T1
NIJG01000123.1	funannotate	CDS	3112675	3112740	.	+	0	ID=EuglossaDilemma_009336-T1.cds;Parent=EuglossaDilemma_009336-T1
NIJG01000123.1	funannotate	CDS	3112796	3112872	.	+	0	ID=EuglossaDilemma_009336-T1.cds;Parent=EuglossaDilemma_009336-T1
NIJG01000123.1	funannotate	exon	4486615	4486647	.	-	.	ID=EuglossaDilemma_009438-T1.exon1;Parent=EuglossaDilemma_009438-T1
NIJG01000123.1	funannotate	mRNA	6116442	6118825	.	+	.	ID=EuglossaDilemma_009526-T1;Ontology_term=GO:0005515;Dbxref=InterPro:IPR019734%2CInterPro:IPR011990%2CPFAM:PF13181%2CPFAM:PF14559%2CInterPro:IPR013026;Parent=EuglossaDilemma_009526
NIJG01000123.1	funannotate	exon	3083012	3083085	.	+	.	ID=EuglossaDilemma_009334-T1.exon4;Parent=EuglossaDilemma_009334-T1
NIJG01000123.1	funannotate	exon	4485257	4485597	.	-	.	ID=EuglossaDilemma_009438-T1.exon4;Parent=EuglossaDilemma_009438-T1
NIJG01000123.1	funannotate	exon	4485737	4485853	.	-	.	ID=EuglossaDilemma_009438-T1.exon3;Parent=EuglossaDilemma_009438-T1
NIJG01000123.1	funannotate	exon	4484095	4484281	.	-	.	ID=EuglossaDilemma_009438-T1.exon6;Parent=EuglossaDilemma_009438-T1
NIJG01000123.1	funannotate	exon	4484352	4485114	.	-	.	ID=EuglossaDilemma_009438-T1.exon5;Parent=EuglossaDilemma_009438-T1
NIJG01000123.1	funannotate	exon	4483372	4483668	.	-	.	ID=EuglossaDilemma_009438-T1.exon8;Parent=EuglossaDilemma_009438-T1
NIJG01000123.1	funannotate	exon	4483768	4484016	.	-	.	ID=EuglossaDilemma_009438-T1.exon7;Parent=EuglossaDilemma_009438-T1
NIJG01000123.1	funannotate	exon	7608574	7608719	.	-	.	ID=EuglossaDilemma_009601-T1.exon7;Parent=EuglossaDilemma_009601-T1
NIJG01000123.1	funannotate	exon	7608171	7608505	.	-	.	ID=EuglossaDilemma_009601-T1.exon8;Parent=EuglossaDilemma_009601-T1
NIJG01000123.1	funannotate	exon	7607966	7608100	.	-	.	ID=EuglossaDilemma_009601-T1.exon9;Parent=EuglossaDilemma_009601-T1
NIJG01000123.1	funannotate	three_prime_UTR	3512313	3514163	.	+	.	ID=EuglossaDilemma_009363-T1.utr3p1;Parent=EuglossaDilemma_009363-T1
NIJG01000123.1	funannotate	mRNA	4724745	4725053	.	-	.	ID=EuglossaDilemma_009461-T1;Parent=EuglossaDilemma_009461
NIJG01000123.1	funannotate	exon	2968059	2968244	.	+	.	ID=EuglossaDilemma_009323-T1.exon10;Parent=EuglossaDilemma_009323-T1
NIJG01000123.1	funannotate	exon	9046108	9046378	.	+	.	ID=EuglossaDilemma_009641-T1.exon2;Parent=EuglossaDilemma_009641-T1
NIJG01000123.1	funannotate	exon	9045684	9045896	.	+	.	ID=EuglossaDilemma_009641-T1.exon1;Parent=EuglossaDilemma_009641-T1
NIJG01000123.1	funannotate	CDS	3657264	3657674	.	+	0	ID=EuglossaDilemma_009377-T1.cds;Parent=EuglossaDilemma_009377-T1
NIJG01000123.1	funannotate	exon	1186656	1187049	.	-	.	ID=EuglossaDilemma_009133-T1.exon2;Parent=EuglossaDilemma_009133-T1
NIJG01000123.1	funannotate	exon	1187113	1187265	.	-	.	ID=EuglossaDilemma_009133-T1.exon1;Parent=EuglossaDilemma_009133-T1
NIJG01000123.1	funannotate	three_prime_UTR	270442	270636	.	-	.	ID=EuglossaDilemma_008993-T1.utr3p1;Parent=EuglossaDilemma_008993-T1
NIJG01000123.1	funannotate	exon	1185927	1186095	.	-	.	ID=EuglossaDilemma_009133-T1.exon4;Parent=EuglossaDilemma_009133-T1
NIJG01000123.1	funannotate	exon	1186183	1186576	.	-	.	ID=EuglossaDilemma_009133-T1.exon3;Parent=EuglossaDilemma_009133-T1
NIJG01000123.1	funannotate	mRNA	5763068	5788582	.	-	.	ID=EuglossaDilemma_009514-T1;Ontology_term=GO:0008270%2CGO:0004089;Dbxref=InterPro:IPR001148%2CInterPro:IPR023561%2CInterPro:IPR036398;Parent=EuglossaDilemma_009514
NIJG01000123.1	funannotate	exon	6139804	6140261	.	+	.	ID=EuglossaDilemma_009530-T1.exon1;Parent=EuglossaDilemma_009530-T1
NIJG01000123.1	funannotate	mRNA	197387	211819	.	+	.	ID=EuglossaDilemma_008984-T1;Ontology_term=GO:0003677%2CGO:0008270%2CGO:0003910%2CGO:0003909%2CGO:0005524%2CGO:0071897%2CGO:0006281%2CGO:0051103%2CGO:0006310;Dbxref=InterPro:IPR012310%2CInterPro:IPR012340%2CInterPro:IPR012309%2CInterPro:IPR001510%2CInterPro:IPR016059%2CInterPro:IPR036957%2CPFAM:PF01068%2CInterPro:IPR012308%2CPFAM:PF04675%2CInterPro:IPR036420%2CPFAM:PF00645%2CInterPro:IPR036599%2C…
NIJG01000123.1	funannotate	mRNA	647179	653289	.	-	.	ID=EuglossaDilemma_009047-T1;Ontology_term=GO:0004553%2CGO:0008061%2CGO:0005576%2CGO:0005975;Dbxref=InterPro:IPR001223%2CInterPro:IPR036508%2CPFAM:PF01607%2CInterPro:IPR002557%2CInterPro:IPR017853%2CInterPro:IPR011583%2CPFAM:PF00704%2CInterPro:IPR001579%2CInterPro:IPR029070;Parent=EuglossaDilemma_009047
NIJG01000123.1	funannotate	mRNA	2962291	2963250	.	-	.	ID=EuglossaDilemma_009322-T1;Dbxref=InterPro:IPR000608%2CInterPro:IPR016135%2CInterPro:IPR023313%2CPFAM:PF00179;Parent=EuglossaDilemma_009322
NIJG01000123.1	funannotate	exon	7018695	7018850	.	-	.	ID=EuglossaDilemma_009584-T1.exon6;Parent=EuglossaDilemma_009584-T1
NIJG01000123.1	funannotate	five_prime_UTR	5209022	5209232	.	+	.	ID=EuglossaDilemma_009480-T1.utr5p1;Parent=EuglossaDilemma_009480-T1
NIJG01000123.1	funannotate	exon	7018933	7019384	.	-	.	ID=EuglossaDilemma_009584-T1.exon5;Parent=EuglossaDilemma_009584-T1
NIJG01000123.1	funannotate	exon	7016643	7018308	.	-	.	ID=EuglossaDilemma_009584-T1.exon8;Parent=EuglossaDilemma_009584-T1
NIJG01000123.1	funannotate	exon	7018381	7018580	.	-	.	ID=EuglossaDilemma_009584-T1.exon7;Parent=EuglossaDilemma_009584-T1
NIJG01000123.1	funannotate	exon	7020472	7021259	.	-	.	ID=EuglossaDilemma_009584-T1.exon2;Parent=EuglossaDilemma_009584-T1
NIJG01000123.1	funannotate	exon	7021331	7021611	.	-	.	ID=EuglossaDilemma_009584-T1.exon1;Parent=EuglossaDilemma_009584-T1
NIJG01000123.1	funannotate	exon	7019469	7019723	.	-	.	ID=EuglossaDilemma_009584-T1.exon4;Parent=EuglossaDilemma_009584-T1
NIJG01000123.1	funannotate	exon	7019800	7020300	.	-	.	ID=EuglossaDilemma_009584-T1.exon3;Parent=EuglossaDilemma_009584-T1
NIJG01000123.1	funannotate	five_prime_UTR	1897566	1897767	.	-	.	ID=EuglossaDilemma_009210-T1.utr5p1;Parent=EuglossaDilemma_009210-T1
NIJG01000123.1	funannotate	mRNA	5561681	5582874	.	+	.	ID=EuglossaDilemma_009502-T1;Ontology_term=GO:0004984%2CGO:0005549%2CGO:0007608%2CGO:0016020;Dbxref=InterPro:IPR004117;Parent=EuglossaDilemma_009502
NIJG01000123.1	funannotate	gene	3137468	3141317	.	+	.	Name=KAT80;ID=EuglossaDilemma_009340
NIJG01000123.1	funannotate	CDS	6172395	6173252	.	+	0	ID=EuglossaDilemma_009537-T1.cds;Parent=EuglossaDilemma_009537-T1
NIJG01000123.1	funannotate	gene	3158065	3159604	.	-	.	ID=EuglossaDilemma_009342
NIJG01000123.1	funannotate	five_prime_UTR	138769	139050	.	+	.	ID=EuglossaDilemma_008972-T1.utr5p1;Parent=EuglossaDilemma_008972-T1
NIJG01000123.1	funannotate	gene	3151214	3151516	.	+	.	ID=EuglossaDilemma_009341
NIJG01000123.1	funannotate	gene	3175540	3175770	.	+	.	ID=EuglossaDilemma_009344
NIJG01000123.1	funannotate	gene	3171630	3174000	.	-	.	ID=EuglossaDilemma_009343
NIJG01000123.1	funannotate	gene	3212036	3212221	.	+	.	ID=EuglossaDilemma_009346
NIJG01000123.1	funannotate	gene	3197634	3209916	.	-	.	ID=EuglossaDilemma_009345
NIJG01000123.1	funannotate	gene	3126409	3132069	.	-	.	ID=EuglossaDilemma_009337
NIJG01000123.1	funannotate	gene	3112022	3112872	.	+	.	ID=EuglossaDilemma_009336
NIJG01000123.1	funannotate	gene	3135936	3136688	.	-	.	ID=EuglossaDilemma_009339
NIJG01000123.1	funannotate	gene	3133960	3135581	.	+	.	ID=EuglossaDilemma_009338
NIJG01000123.1	funannotate	mRNA	1891428	1897767	.	-	.	ID=EuglossaDilemma_009210-T1;Dbxref=InterPro:IPR042099%2CPFAM:PF00501%2CInterPro:IPR000873%2CPFAM:PF16177%2CInterPro:IPR032387%2CInterPro:IPR025110%2CPFAM:PF13193%2CInterPro:IPR020845;Parent=EuglossaDilemma_009210
NIJG01000123.1	funannotate	mRNA	5530140	5535687	.	-	.	ID=EuglossaDilemma_009497-T1;Ontology_term=GO:0007031%2CGO:0006625%2CGO:0016887%2CGO:0005524%2CGO:0005778%2CGO:0005777;Dbxref=InterPro:IPR029067%2CPFAM:PF09262%2CInterPro:IPR015342%2CInterPro:IPR025653%2CInterPro:IPR027417%2CInterPro:IPR003593%2CInterPro:IPR009010%2CPFAM:PF00004%2CInterPro:IPR003960%2CInterPro:IPR003959;Parent=EuglossaDilemma_009497
NIJG01000123.1	funannotate	exon	2848083	2848412	.	-	.	ID=EuglossaDilemma_009308-T1.exon4;Parent=EuglossaDilemma_009308-T1
NIJG01000123.1	funannotate	exon	2848482	2848717	.	-	.	ID=EuglossaDilemma_009308-T1.exon3;Parent=EuglossaDilemma_009308-T1
NIJG01000123.1	funannotate	exon	2847416	2847679	.	-	.	ID=EuglossaDilemma_009308-T1.exon6;Parent=EuglossaDilemma_009308-T1
NIJG01000123.1	funannotate	exon	2847748	2848012	.	-	.	ID=EuglossaDilemma_009308-T1.exon5;Parent=EuglossaDilemma_009308-T1
NIJG01000123.1	funannotate	exon	2846843	2847019	.	-	.	ID=EuglossaDilemma_009308-T1.exon8;Parent=EuglossaDilemma_009308-T1
NIJG01000123.1	funannotate	exon	2847094	2847329	.	-	.	ID=EuglossaDilemma_009308-T1.exon7;Parent=EuglossaDilemma_009308-T1
NIJG01000123.1	funannotate	exon	2846569	2846777	.	-	.	ID=EuglossaDilemma_009308-T1.exon9;Parent=EuglossaDilemma_009308-T1
NIJG01000123.1	funannotate	gene	3218108	3221702	.	+	.	ID=EuglossaDilemma_009351
NIJG01000123.1	funannotate	mRNA	1886292	1889725	.	+	.	ID=EuglossaDilemma_009209-T1;Ontology_term=GO:0005525%2CGO:0003924;Dbxref=InterPro:IPR009818%2CPFAM:PF07145%2CInterPro:IPR031157%2CInterPro:IPR004160%2CInterPro:IPR000795%2CPFAM:PF00009%2CInterPro:IPR009000%2CInterPro:IPR009001%2CInterPro:IPR027417%2CInterPro:IPR004161%2CPFAM:PF03144%2CPFAM:PF03143;Parent=EuglossaDilemma_009209
NIJG01000123.1	funannotate	gene	3216249	3217402	.	+	.	ID=EuglossaDilemma_009350
[truncated: 7,758 more rows]
