# Supplementary material for: Prevalent bee venom genes evolved before the aculeate stinger and eusociality
Source: BMC Biol. 2023 Oct 23;21:229. doi: 10.1186/s12915-023-01656-5 (PMC10591384; doi:10.1186/s12915-023-01656-5)
Supplement: Supplementary file 42 — Additional file 42. Gff files of all toxin gene annotations. [file 12915_2023_1656_MOESM42_ESM.zip › AdditionalFile9_ToxinGeneAnnotations/NW_014332865.1._VA.gff_modified_Koludarov_et_al_2021.gff3]

##gff-version 3
##source-version geneious 2020.2.2
##sequence-region	NW_014332865.1	1	2249845
NW_014332865.1	Koludarov_et_al_2021	gene	1281383	1284353	.	+	.	Name=VA b
NW_014332865.1	Koludarov_et_al_2021	gene	1275594	1278487	.	-	.	Name=VA a
NW_014332865.1	Gnomon	mRNA	1249213	1254833	.	+	.	Name=XM_015729830.2;ID=rna-XM_015729830.2;Dbxref=GeneID:107263038%2CGenbank:XM_015729830.2;Parent=gene-LOC107263038
NW_014332865.1	Gnomon	exon	1845383	1845542	.	-	.	ID=exon-XM_025080505.1-9;Dbxref=GeneID:107263163%2CGenbank:XM_025080505.1;Parent=rna-XM_025080505.1
NW_014332865.1	Gnomon	exon	1845773	1845847	.	-	.	ID=exon-XM_025080505.1-8;Dbxref=GeneID:107263163%2CGenbank:XM_025080505.1;Parent=rna-XM_025080505.1
NW_014332865.1	Gnomon	exon	1845939	1846139	.	-	.	ID=exon-XM_025080505.1-7;Dbxref=GeneID:107263163%2CGenbank:XM_025080505.1;Parent=rna-XM_025080505.1
NW_014332865.1	Gnomon	exon	1846289	1846412	.	-	.	ID=exon-XM_025080505.1-6;Dbxref=GeneID:107263163%2CGenbank:XM_025080505.1;Parent=rna-XM_025080505.1
NW_014332865.1	Gnomon	exon	1846677	1846815	.	-	.	ID=exon-XM_025080505.1-5;Dbxref=GeneID:107263163%2CGenbank:XM_025080505.1;Parent=rna-XM_025080505.1
NW_014332865.1	Gnomon	exon	1848322	1848447	.	-	.	ID=exon-XM_025080505.1-4;Dbxref=GeneID:107263163%2CGenbank:XM_025080505.1;Parent=rna-XM_025080505.1
NW_014332865.1	Gnomon	CDS	452750	452779	.	+	0	Name=XP_024936237.1;ID=cds-XP_024936237.1;Dbxref=GeneID:107263084%2CGenbank:XP_024936237.1;Parent=rna-XM_025080469.1
NW_014332865.1	Gnomon	CDS	456196	456358	.	+	0	Name=XP_024936237.1;ID=cds-XP_024936237.1;Dbxref=GeneID:107263084%2CGenbank:XP_024936237.1;Parent=rna-XM_025080469.1
NW_014332865.1	Gnomon	CDS	456470	456825	.	+	0	Name=XP_024936237.1;ID=cds-XP_024936237.1;Dbxref=GeneID:107263084%2CGenbank:XP_024936237.1;Parent=rna-XM_025080469.1
NW_014332865.1	Gnomon	CDS	456907	457006	.	+	0	Name=XP_024936237.1;ID=cds-XP_024936237.1;Dbxref=GeneID:107263084%2CGenbank:XP_024936237.1;Parent=rna-XM_025080469.1
NW_014332865.1	Gnomon	CDS	457099	457453	.	+	0	Name=XP_024936237.1;ID=cds-XP_024936237.1;Dbxref=GeneID:107263084%2CGenbank:XP_024936237.1;Parent=rna-XM_025080469.1
NW_014332865.1	Gnomon	CDS	457650	457920	.	+	0	Name=XP_024936237.1;ID=cds-XP_024936237.1;Dbxref=GeneID:107263084%2CGenbank:XP_024936237.1;Parent=rna-XM_025080469.1
NW_014332865.1	Gnomon	CDS	458015	458092	.	+	0	Name=XP_024936237.1;ID=cds-XP_024936237.1;Dbxref=GeneID:107263084%2CGenbank:XP_024936237.1;Parent=rna-XM_025080469.1
NW_014332865.1	Gnomon	CDS	1820237	1820307	.	-	0	Name=XP_015585498.1;ID=cds-XP_015585498.1;Dbxref=GeneID:107263130%2CGenbank:XP_015585498.1;Parent=rna-XM_015730012.2
NW_014332865.1	Gnomon	CDS	1804911	1805159	.	-	0	Name=XP_015585498.1;ID=cds-XP_015585498.1;Dbxref=GeneID:107263130%2CGenbank:XP_015585498.1;Parent=rna-XM_015730012.2
NW_014332865.1	Gnomon	CDS	1801505	1801819	.	-	0	Name=XP_015585498.1;ID=cds-XP_015585498.1;Dbxref=GeneID:107263130%2CGenbank:XP_015585498.1;Parent=rna-XM_015730012.2
NW_014332865.1	Gnomon	CDS	1801135	1801242	.	-	0	Name=XP_015585498.1;ID=cds-XP_015585498.1;Dbxref=GeneID:107263130%2CGenbank:XP_015585498.1;Parent=rna-XM_015730012.2
NW_014332865.1	Gnomon	CDS	1799333	1799426	.	-	0	Name=XP_015585498.1;ID=cds-XP_015585498.1;Dbxref=GeneID:107263130%2CGenbank:XP_015585498.1;Parent=rna-XM_015730012.2
NW_014332865.1	Gnomon	CDS	1798547	1798714	.	-	0	Name=XP_015585498.1;ID=cds-XP_015585498.1;Dbxref=GeneID:107263130%2CGenbank:XP_015585498.1;Parent=rna-XM_015730012.2
NW_014332865.1	Gnomon	CDS	1798181	1798315	.	-	0	Name=XP_015585498.1;ID=cds-XP_015585498.1;Dbxref=GeneID:107263130%2CGenbank:XP_015585498.1;Parent=rna-XM_015730012.2
NW_014332865.1	Gnomon	CDS	1797908	1798062	.	-	0	Name=XP_015585498.1;ID=cds-XP_015585498.1;Dbxref=GeneID:107263130%2CGenbank:XP_015585498.1;Parent=rna-XM_015730012.2
NW_014332865.1	Gnomon	CDS	1797406	1797613	.	-	0	Name=XP_015585498.1;ID=cds-XP_015585498.1;Dbxref=GeneID:107263130%2CGenbank:XP_015585498.1;Parent=rna-XM_015730012.2
NW_014332865.1	Gnomon	CDS	1797149	1797326	.	-	0	Name=XP_015585498.1;ID=cds-XP_015585498.1;Dbxref=GeneID:107263130%2CGenbank:XP_015585498.1;Parent=rna-XM_015730012.2
NW_014332865.1	Gnomon	CDS	1796863	1797049	.	-	0	Name=XP_015585498.1;ID=cds-XP_015585498.1;Dbxref=GeneID:107263130%2CGenbank:XP_015585498.1;Parent=rna-XM_015730012.2
NW_014332865.1	Gnomon	CDS	1796509	1796774	.	-	0	Name=XP_015585498.1;ID=cds-XP_015585498.1;Dbxref=GeneID:107263130%2CGenbank:XP_015585498.1;Parent=rna-XM_015730012.2
NW_014332865.1	Gnomon	CDS	1796012	1796098	.	-	0	Name=XP_015585498.1;ID=cds-XP_015585498.1;Dbxref=GeneID:107263130%2CGenbank:XP_015585498.1;Parent=rna-XM_015730012.2
NW_014332865.1	Gnomon	CDS	1795290	1795504	.	-	0	Name=XP_015585498.1;ID=cds-XP_015585498.1;Dbxref=GeneID:107263130%2CGenbank:XP_015585498.1;Parent=rna-XM_015730012.2
NW_014332865.1	Gnomon	CDS	1744392	1744479	.	+	0	Name=XP_015585615.1;ID=cds-XP_015585615.1;Dbxref=GeneID:107263196%2CGenbank:XP_015585615.1;Parent=rna-XM_015730129.2
NW_014332865.1	Gnomon	CDS	1745209	1745355	.	+	0	Name=XP_015585615.1;ID=cds-XP_015585615.1;Dbxref=GeneID:107263196%2CGenbank:XP_015585615.1;Parent=rna-XM_015730129.2
NW_014332865.1	Gnomon	CDS	1745420	1745692	.	+	0	Name=XP_015585615.1;ID=cds-XP_015585615.1;Dbxref=GeneID:107263196%2CGenbank:XP_015585615.1;Parent=rna-XM_015730129.2
NW_014332865.1	Gnomon	CDS	1745781	1745987	.	+	0	Name=XP_015585615.1;ID=cds-XP_015585615.1;Dbxref=GeneID:107263196%2CGenbank:XP_015585615.1;Parent=rna-XM_015730129.2
NW_014332865.1	Gnomon	CDS	1746197	1746494	.	+	0	Name=XP_015585615.1;ID=cds-XP_015585615.1;Dbxref=GeneID:107263196%2CGenbank:XP_015585615.1;Parent=rna-XM_015730129.2
NW_014332865.1	Gnomon	CDS	1746574	1746702	.	+	0	Name=XP_015585615.1;ID=cds-XP_015585615.1;Dbxref=GeneID:107263196%2CGenbank:XP_015585615.1;Parent=rna-XM_015730129.2
NW_014332865.1	Gnomon	CDS	1746768	1746891	.	+	0	Name=XP_015585615.1;ID=cds-XP_015585615.1;Dbxref=GeneID:107263196%2CGenbank:XP_015585615.1;Parent=rna-XM_015730129.2
NW_014332865.1	Gnomon	CDS	1748525	1748647	.	+	0	Name=XP_015585615.1;ID=cds-XP_015585615.1;Dbxref=GeneID:107263196%2CGenbank:XP_015585615.1;Parent=rna-XM_015730129.2
NW_014332865.1	Gnomon	mRNA	428851	430423	.	+	.	Name=XM_015729963.2;ID=rna-XM_015729963.2;Dbxref=GeneID:107263107%2CGenbank:XM_015729963.2;Parent=gene-LOC107263107
NW_014332865.1	Gnomon	CDS	1412435	1413639	.	-	0	Name=XP_024936224.1;ID=cds-XP_024936224.1;Dbxref=GeneID:107263155%2CGenbank:XP_024936224.1;Parent=rna-XM_025080456.1
NW_014332865.1	Gnomon	CDS	1412024	1412114	.	-	0	Name=XP_024936224.1;ID=cds-XP_024936224.1;Dbxref=GeneID:107263155%2CGenbank:XP_024936224.1;Parent=rna-XM_025080456.1
NW_014332865.1	Gnomon	exon	917763	917987	.	-	.	ID=exon-XM_015729821.2-7;Dbxref=GeneID:107263030%2CGenbank:XM_015729821.2;Parent=rna-XM_015729821.2
NW_014332865.1	Gnomon	exon	898764	899052	.	-	.	ID=exon-XM_015729821.2-8;Dbxref=GeneID:107263030%2CGenbank:XM_015729821.2;Parent=rna-XM_015729821.2
NW_014332865.1	Gnomon	exon	898529	898677	.	-	.	ID=exon-XM_015729821.2-9;Dbxref=GeneID:107263030%2CGenbank:XM_015729821.2;Parent=rna-XM_015729821.2
NW_014332865.1	Gnomon	exon	949548	949623	.	-	.	ID=exon-XM_015729821.2-3;Dbxref=GeneID:107263030%2CGenbank:XM_015729821.2;Parent=rna-XM_015729821.2
NW_014332865.1	Gnomon	exon	931726	932021	.	-	.	ID=exon-XM_015729821.2-4;Dbxref=GeneID:107263030%2CGenbank:XM_015729821.2;Parent=rna-XM_015729821.2
NW_014332865.1	Gnomon	exon	931447	931656	.	-	.	ID=exon-XM_015729821.2-5;Dbxref=GeneID:107263030%2CGenbank:XM_015729821.2;Parent=rna-XM_015729821.2
NW_014332865.1	Gnomon	exon	918104	918338	.	-	.	ID=exon-XM_015729821.2-6;Dbxref=GeneID:107263030%2CGenbank:XM_015729821.2;Parent=rna-XM_015729821.2
NW_014332865.1	Gnomon	exon	977447	977585	.	-	.	ID=exon-XM_015729821.2-1;Dbxref=GeneID:107263030%2CGenbank:XM_015729821.2;Parent=rna-XM_015729821.2
NW_014332865.1	Gnomon	exon	954754	954927	.	-	.	ID=exon-XM_015729821.2-2;Dbxref=GeneID:107263030%2CGenbank:XM_015729821.2;Parent=rna-XM_015729821.2
NW_014332865.1	Gnomon	CDS	663095	663141	.	-	0	Name=XP_024936211.1;ID=cds-XP_024936211.1;Dbxref=GeneID:107263063%2CGenbank:XP_024936211.1;Parent=rna-XM_025080443.1
NW_014332865.1	Gnomon	CDS	662231	662384	.	-	0	Name=XP_024936211.1;ID=cds-XP_024936211.1;Dbxref=GeneID:107263063%2CGenbank:XP_024936211.1;Parent=rna-XM_025080443.1
NW_014332865.1	Gnomon	CDS	662037	662162	.	-	0	Name=XP_024936211.1;ID=cds-XP_024936211.1;Dbxref=GeneID:107263063%2CGenbank:XP_024936211.1;Parent=rna-XM_025080443.1
NW_014332865.1	Gnomon	CDS	661695	661958	.	-	0	Name=XP_024936211.1;ID=cds-XP_024936211.1;Dbxref=GeneID:107263063%2CGenbank:XP_024936211.1;Parent=rna-XM_025080443.1
NW_014332865.1	Gnomon	exon	1216699	1216818	.	+	.	ID=exon-XM_025080396.1-13;Dbxref=GeneID:107263034%2CGenbank:XM_025080396.1;Parent=rna-XM_025080396.1
NW_014332865.1	Gnomon	exon	1216947	1219841	.	+	.	ID=exon-XM_025080396.1-14;Dbxref=GeneID:107263034%2CGenbank:XM_025080396.1;Parent=rna-XM_025080396.1
NW_014332865.1	Gnomon	mRNA	414845	420744	.	+	.	Name=XM_015729950.2;ID=rna-XM_015729950.2;Dbxref=GeneID:107263101%2CGenbank:XM_015729950.2;Parent=gene-LOC107263101
NW_014332865.1	Gnomon	exon	619877	619924	.	+	.	ID=exon-XM_015729868.2-8;Dbxref=GeneID:107263055%2CGenbank:XM_015729868.2;Parent=rna-XM_015729868.2
NW_014332865.1	Gnomon	exon	620228	621234	.	+	.	ID=exon-XM_015729868.2-9;Dbxref=GeneID:107263055%2CGenbank:XM_015729868.2;Parent=rna-XM_015729868.2
NW_014332865.1	Gnomon	CDS	2021862	2022116	.	+	0	Name=XP_024936344.1;ID=cds-XP_024936344.1;Dbxref=GeneID:107263021%2CGenbank:XP_024936344.1;Parent=rna-XM_025080576.1
NW_014332865.1	Gnomon	CDS	2022230	2022340	.	+	0	Name=XP_024936344.1;ID=cds-XP_024936344.1;Dbxref=GeneID:107263021%2CGenbank:XP_024936344.1;Parent=rna-XM_025080576.1
NW_014332865.1	Gnomon	exon	67972	68860	.	+	.	ID=exon-XM_015730130.2-1;Dbxref=GeneID:107263198%2CGenbank:XM_015730130.2;Parent=rna-XM_015730130.2
NW_014332865.1	Gnomon	exon	617300	617485	.	+	.	ID=exon-XM_015729868.2-2;Dbxref=GeneID:107263055%2CGenbank:XM_015729868.2;Parent=rna-XM_015729868.2
NW_014332865.1	Gnomon	exon	68987	70295	.	+	.	ID=exon-XM_015730130.2-2;Dbxref=GeneID:107263198%2CGenbank:XM_015730130.2;Parent=rna-XM_015730130.2
NW_014332865.1	Gnomon	exon	618738	618908	.	+	.	ID=exon-XM_015729868.2-3;Dbxref=GeneID:107263055%2CGenbank:XM_015729868.2;Parent=rna-XM_015729868.2
NW_014332865.1	Gnomon	exon	616282	616305	.	+	.	ID=exon-XM_015729868.2-1;Dbxref=GeneID:107263055%2CGenbank:XM_015729868.2;Parent=rna-XM_015729868.2
NW_014332865.1	Gnomon	exon	619515	619581	.	+	.	ID=exon-XM_015729868.2-6;Dbxref=GeneID:107263055%2CGenbank:XM_015729868.2;Parent=rna-XM_015729868.2
NW_014332865.1	Gnomon	exon	619705	619804	.	+	.	ID=exon-XM_015729868.2-7;Dbxref=GeneID:107263055%2CGenbank:XM_015729868.2;Parent=rna-XM_015729868.2
NW_014332865.1	Gnomon	CDS	1352947	1353606	.	-	0	Name=XP_015585485.1;ID=cds-XP_015585485.1;Dbxref=GeneID:107263126%2CGenbank:XP_015585485.1;Parent=rna-XM_015729999.2
NW_014332865.1	Gnomon	CDS	1351935	1352232	.	-	0	Name=XP_015585485.1;ID=cds-XP_015585485.1;Dbxref=GeneID:107263126%2CGenbank:XP_015585485.1;Parent=rna-XM_015729999.2
NW_014332865.1	Gnomon	CDS	1343165	1343276	.	-	0	Name=XP_015585485.1;ID=cds-XP_015585485.1;Dbxref=GeneID:107263126%2CGenbank:XP_015585485.1;Parent=rna-XM_015729999.2
NW_014332865.1	Gnomon	CDS	1341316	1341526	.	-	0	Name=XP_015585485.1;ID=cds-XP_015585485.1;Dbxref=GeneID:107263126%2CGenbank:XP_015585485.1;Parent=rna-XM_015729999.2
NW_014332865.1	Gnomon	exon	618985	619183	.	+	.	ID=exon-XM_015729868.2-4;Dbxref=GeneID:107263055%2CGenbank:XM_015729868.2;Parent=rna-XM_015729868.2
NW_014332865.1	Gnomon	exon	619287	619412	.	+	.	ID=exon-XM_015729868.2-5;Dbxref=GeneID:107263055%2CGenbank:XM_015729868.2;Parent=rna-XM_015729868.2
NW_014332865.1	Gnomon	CDS	1788290	1788355	.	+	0	Name=XP_024936331.1;ID=cds-XP_024936331.1;Dbxref=GeneID:107263131%2CGenbank:XP_024936331.1;Parent=rna-XM_025080563.1
NW_014332865.1	Gnomon	CDS	1788444	1788623	.	+	0	Name=XP_024936331.1;ID=cds-XP_024936331.1;Dbxref=GeneID:107263131%2CGenbank:XP_024936331.1;Parent=rna-XM_025080563.1
NW_014332865.1	Gnomon	CDS	1788685	1788870	.	+	0	Name=XP_024936331.1;ID=cds-XP_024936331.1;Dbxref=GeneID:107263131%2CGenbank:XP_024936331.1;Parent=rna-XM_025080563.1
NW_014332865.1	Gnomon	CDS	1788945	1789162	.	+	0	Name=XP_024936331.1;ID=cds-XP_024936331.1;Dbxref=GeneID:107263131%2CGenbank:XP_024936331.1;Parent=rna-XM_025080563.1
NW_014332865.1	Gnomon	CDS	1789234	1789587	.	+	0	Name=XP_024936331.1;ID=cds-XP_024936331.1;Dbxref=GeneID:107263131%2CGenbank:XP_024936331.1;Parent=rna-XM_025080563.1
NW_014332865.1	Gnomon	CDS	1789681	1789789	.	+	0	Name=XP_024936331.1;ID=cds-XP_024936331.1;Dbxref=GeneID:107263131%2CGenbank:XP_024936331.1;Parent=rna-XM_025080563.1
NW_014332865.1	Gnomon	CDS	1789847	1789979	.	+	0	Name=XP_024936331.1;ID=cds-XP_024936331.1;Dbxref=GeneID:107263131%2CGenbank:XP_024936331.1;Parent=rna-XM_025080563.1
NW_014332865.1	Gnomon	CDS	1790056	1790246	.	+	0	Name=XP_024936331.1;ID=cds-XP_024936331.1;Dbxref=GeneID:107263131%2CGenbank:XP_024936331.1;Parent=rna-XM_025080563.1
NW_014332865.1	Gnomon	CDS	1790313	1790456	.	+	0	Name=XP_024936331.1;ID=cds-XP_024936331.1;Dbxref=GeneID:107263131%2CGenbank:XP_024936331.1;Parent=rna-XM_025080563.1
NW_014332865.1	Gnomon	CDS	1790546	1791022	.	+	0	Name=XP_024936331.1;ID=cds-XP_024936331.1;Dbxref=GeneID:107263131%2CGenbank:XP_024936331.1;Parent=rna-XM_025080563.1
NW_014332865.1	Gnomon	exon	1331657	1331720	.	+	.	ID=exon-XR_003058390.1-2;Dbxref=GeneID:107263129%2CGenbank:XR_003058390.1;Parent=rna-XR_003058390.1
NW_014332865.1	Gnomon	exon	1335161	1335345	.	+	.	ID=exon-XR_003058390.1-3;Dbxref=GeneID:107263129%2CGenbank:XR_003058390.1;Parent=rna-XR_003058390.1
NW_014332865.1	Gnomon	exon	1336597	1336851	.	+	.	ID=exon-XR_003058390.1-4;Dbxref=GeneID:107263129%2CGenbank:XR_003058390.1;Parent=rna-XR_003058390.1
NW_014332865.1	Gnomon	exon	1336944	1337799	.	+	.	ID=exon-XR_003058390.1-5;Dbxref=GeneID:107263129%2CGenbank:XR_003058390.1;Parent=rna-XR_003058390.1
NW_014332865.1	Gnomon	exon	1337906	1338223	.	+	.	ID=exon-XR_003058390.1-6;Dbxref=GeneID:107263129%2CGenbank:XR_003058390.1;Parent=rna-XR_003058390.1
NW_014332865.1	Gnomon	exon	1331338	1331517	.	+	.	ID=exon-XR_003058390.1-1;Dbxref=GeneID:107263129%2CGenbank:XR_003058390.1;Parent=rna-XR_003058390.1
NW_014332865.1	Gnomon	CDS	346915	347173	.	+	0	Name=XP_015585378.1;ID=cds-XP_015585378.1;Dbxref=GeneID:107263068%2CGenbank:XP_015585378.1;Parent=rna-XM_015729892.2
NW_014332865.1	Gnomon	CDS	348170	348411	.	+	0	Name=XP_015585378.1;ID=cds-XP_015585378.1;Dbxref=GeneID:107263068%2CGenbank:XP_015585378.1;Parent=rna-XM_015729892.2
NW_014332865.1	Gnomon	CDS	348496	349241	.	+	0	Name=XP_015585378.1;ID=cds-XP_015585378.1;Dbxref=GeneID:107263068%2CGenbank:XP_015585378.1;Parent=rna-XM_015729892.2
NW_014332865.1	Gnomon	CDS	349350	349506	.	+	0	Name=XP_015585378.1;ID=cds-XP_015585378.1;Dbxref=GeneID:107263068%2CGenbank:XP_015585378.1;Parent=rna-XM_015729892.2
NW_014332865.1	Gnomon	CDS	349576	349746	.	+	0	Name=XP_015585378.1;ID=cds-XP_015585378.1;Dbxref=GeneID:107263068%2CGenbank:XP_015585378.1;Parent=rna-XM_015729892.2
NW_014332865.1	Gnomon	CDS	349838	350218	.	+	0	Name=XP_015585378.1;ID=cds-XP_015585378.1;Dbxref=GeneID:107263068%2CGenbank:XP_015585378.1;Parent=rna-XM_015729892.2
NW_014332865.1	Gnomon	CDS	350298	350513	.	+	0	Name=XP_015585378.1;ID=cds-XP_015585378.1;Dbxref=GeneID:107263068%2CGenbank:XP_015585378.1;Parent=rna-XM_015729892.2
NW_014332865.1	Gnomon	CDS	350597	350919	.	+	0	Name=XP_015585378.1;ID=cds-XP_015585378.1;Dbxref=GeneID:107263068%2CGenbank:XP_015585378.1;Parent=rna-XM_015729892.2
NW_014332865.1	Gnomon	CDS	351001	351349	.	+	0	Name=XP_015585378.1;ID=cds-XP_015585378.1;Dbxref=GeneID:107263068%2CGenbank:XP_015585378.1;Parent=rna-XM_015729892.2
NW_014332865.1	Gnomon	CDS	352226	352324	.	+	0	Name=XP_015585378.1;ID=cds-XP_015585378.1;Dbxref=GeneID:107263068%2CGenbank:XP_015585378.1;Parent=rna-XM_015729892.2
NW_014332865.1	Gnomon	CDS	352585	352775	.	+	0	Name=XP_015585378.1;ID=cds-XP_015585378.1;Dbxref=GeneID:107263068%2CGenbank:XP_015585378.1;Parent=rna-XM_015729892.2
NW_014332865.1	Gnomon	CDS	352857	353207	.	+	0	Name=XP_015585378.1;ID=cds-XP_015585378.1;Dbxref=GeneID:107263068%2CGenbank:XP_015585378.1;Parent=rna-XM_015729892.2
NW_014332865.1	Gnomon	CDS	353305	353581	.	+	0	Name=XP_015585378.1;ID=cds-XP_015585378.1;Dbxref=GeneID:107263068%2CGenbank:XP_015585378.1;Parent=rna-XM_015729892.2
NW_014332865.1	Gnomon	CDS	353661	353908	.	+	0	Name=XP_015585378.1;ID=cds-XP_015585378.1;Dbxref=GeneID:107263068%2CGenbank:XP_015585378.1;Parent=rna-XM_015729892.2
NW_014332865.1	Gnomon	CDS	353986	354117	.	+	0	Name=XP_015585378.1;ID=cds-XP_015585378.1;Dbxref=GeneID:107263068%2CGenbank:XP_015585378.1;Parent=rna-XM_015729892.2
NW_014332865.1	Gnomon	CDS	354187	354466	.	+	0	Name=XP_015585378.1;ID=cds-XP_015585378.1;Dbxref=GeneID:107263068%2CGenbank:XP_015585378.1;Parent=rna-XM_015729892.2
NW_014332865.1	Gnomon	CDS	354546	354769	.	+	0	Name=XP_015585378.1;ID=cds-XP_015585378.1;Dbxref=GeneID:107263068%2CGenbank:XP_015585378.1;Parent=rna-XM_015729892.2
NW_014332865.1	Gnomon	CDS	354862	355170	.	+	0	Name=XP_015585378.1;ID=cds-XP_015585378.1;Dbxref=GeneID:107263068%2CGenbank:XP_015585378.1;Parent=rna-XM_015729892.2
NW_014332865.1	Gnomon	CDS	355252	355561	.	+	0	Name=XP_015585378.1;ID=cds-XP_015585378.1;Dbxref=GeneID:107263068%2CGenbank:XP_015585378.1;Parent=rna-XM_015729892.2
NW_014332865.1	Gnomon	CDS	355640	355749	.	+	0	Name=XP_015585378.1;ID=cds-XP_015585378.1;Dbxref=GeneID:107263068%2CGenbank:XP_015585378.1;Parent=rna-XM_015729892.2
NW_014332865.1	Gnomon	CDS	357616	357871	.	+	0	Name=XP_015585378.1;ID=cds-XP_015585378.1;Dbxref=GeneID:107263068%2CGenbank:XP_015585378.1;Parent=rna-XM_015729892.2
NW_014332865.1	Gnomon	CDS	357942	358409	.	+	0	Name=XP_015585378.1;ID=cds-XP_015585378.1;Dbxref=GeneID:107263068%2CGenbank:XP_015585378.1;Parent=rna-XM_015729892.2
NW_014332865.1	Gnomon	lnc_RNA	449665	452400	.	-	.	Name=XR_003058384.1;ID=rna-XR_003058384.1;Dbxref=GeneID:112493715%2CGenbank:XR_003058384.1;Parent=gene-LOC112493715
NW_014332865.1	Gnomon	exon	1347884	1348066	.	-	.	ID=exon-XM_025080523.1-4;Dbxref=GeneID:107263126%2CGenbank:XM_025080523.1;Parent=rna-XM_025080523.1
NW_014332865.1	Gnomon	exon	1398808	1399034	.	-	.	ID=exon-XM_025080523.1-1;Dbxref=GeneID:107263126%2CGenbank:XM_025080523.1;Parent=rna-XM_025080523.1
NW_014332865.1	Gnomon	exon	1394305	1394602	.	-	.	ID=exon-XM_025080523.1-3;Dbxref=GeneID:107263126%2CGenbank:XM_025080523.1;Parent=rna-XM_025080523.1
NW_014332865.1	Gnomon	exon	1394692	1395977	.	-	.	ID=exon-XM_025080523.1-2;Dbxref=GeneID:107263126%2CGenbank:XM_025080523.1;Parent=rna-XM_025080523.1
NW_014332865.1	Gnomon	exon	1538886	1541026	.	+	.	ID=exon-XM_015729938.2-5;Dbxref=GeneID:107263096%2CGenbank:XM_015729938.2;Parent=rna-XM_015729938.2
NW_014332865.1	Gnomon	exon	1538359	1538569	.	+	.	ID=exon-XM_015729938.2-4;Dbxref=GeneID:107263096%2CGenbank:XM_015729938.2;Parent=rna-XM_015729938.2
NW_014332865.1	Gnomon	exon	1534047	1534640	.	+	.	ID=exon-XM_015729938.2-1;Dbxref=GeneID:107263096%2CGenbank:XM_015729938.2;Parent=rna-XM_015729938.2
NW_014332865.1	Gnomon	exon	1538022	1538246	.	+	.	ID=exon-XM_015729938.2-3;Dbxref=GeneID:107263096%2CGenbank:XM_015729938.2;Parent=rna-XM_015729938.2
NW_014332865.1	Gnomon	exon	1537517	1537799	.	+	.	ID=exon-XM_015729938.2-2;Dbxref=GeneID:107263096%2CGenbank:XM_015729938.2;Parent=rna-XM_015729938.2
NW_014332865.1	Gnomon	exon	628971	630419	.	-	.	ID=exon-XM_015729854.2-12;Dbxref=GeneID:107263049%2CGenbank:XM_015729854.2;Parent=rna-XM_015729854.2
NW_014332865.1	Gnomon	exon	630550	631054	.	-	.	ID=exon-XM_015729854.2-11;Dbxref=GeneID:107263049%2CGenbank:XM_015729854.2;Parent=rna-XM_015729854.2
NW_014332865.1	Gnomon	exon	631137	631329	.	-	.	ID=exon-XM_015729854.2-10;Dbxref=GeneID:107263049%2CGenbank:XM_015729854.2;Parent=rna-XM_015729854.2
NW_014332865.1	Gnomon	lnc_RNA	444723	445446	.	+	.	Name=XR_003058385.1;ID=rna-XR_003058385.1;Dbxref=GeneID:112493716%2CGenbank:XR_003058385.1;Parent=gene-LOC112493716
NW_014332865.1	Gnomon	mRNA	894577	984302	.	-	.	Name=XM_025080392.1;ID=rna-XM_025080392.1;Dbxref=GeneID:107263030%2CGenbank:XM_025080392.1;Parent=gene-LOC107263030
NW_014332865.1	Gnomon	mRNA	1258112	1262820	.	+	.	Name=XM_015730116.2;ID=rna-XM_015730116.2;Dbxref=GeneID:107263187%2CGenbank:XM_015730116.2;Parent=gene-LOC107263187
NW_014332865.1	Gnomon	mRNA	825757	832933	.	-	.	Name=XM_025080548.1;ID=rna-XM_025080548.1;Dbxref=GeneID:107263146%2CGenbank:XM_025080548.1;Parent=gene-LOC107263146
NW_014332865.1	Gnomon	exon	171757	172322	.	+	.	ID=exon-XM_025080483.1-3;Dbxref=GeneID:107263140%2CGenbank:XM_025080483.1;Parent=rna-XM_025080483.1
NW_014332865.1	Gnomon	exon	172420	172549	.	+	.	ID=exon-XM_025080483.1-4;Dbxref=GeneID:107263140%2CGenbank:XM_025080483.1;Parent=rna-XM_025080483.1
NW_014332865.1	Gnomon	exon	172632	174817	.	+	.	ID=exon-XM_025080483.1-5;Dbxref=GeneID:107263140%2CGenbank:XM_025080483.1;Parent=rna-XM_025080483.1
NW_014332865.1	Gnomon	exon	169081	169126	.	+	.	ID=exon-XM_025080483.1-1;Dbxref=GeneID:107263140%2CGenbank:XM_025080483.1;Parent=rna-XM_025080483.1
NW_014332865.1	Gnomon	exon	171357	171625	.	+	.	ID=exon-XM_025080483.1-2;Dbxref=GeneID:107263140%2CGenbank:XM_025080483.1;Parent=rna-XM_025080483.1
NW_014332865.1	Gnomon	exon	320151	320294	.	-	.	ID=exon-XM_015729905.2-10;Dbxref=GeneID:107263078%2CGenbank:XM_015729905.2;Parent=rna-XM_015729905.2
NW_014332865.1	Gnomon	exon	319242	319575	.	-	.	ID=exon-XM_015729905.2-12;Dbxref=GeneID:107263078%2CGenbank:XM_015729905.2;Parent=rna-XM_015729905.2
NW_014332865.1	Gnomon	exon	319657	319725	.	-	.	ID=exon-XM_015729905.2-11;Dbxref=GeneID:107263078%2CGenbank:XM_015729905.2;Parent=rna-XM_015729905.2
NW_014332865.1	Gnomon	mRNA	628971	640266	.	-	.	Name=XM_025080415.1;ID=rna-XM_025080415.1;Dbxref=GeneID:107263049%2CGenbank:XM_025080415.1;Parent=gene-LOC107263049
NW_014332865.1	Gnomon	exon	1311138	1311435	.	+	.	ID=exon-XM_015729992.2-2;Dbxref=GeneID:107263125%2CGenbank:XM_015729992.2;Parent=rna-XM_015729992.2
NW_014332865.1	Gnomon	exon	1313769	1313872	.	+	.	ID=exon-XM_015729992.2-3;Dbxref=GeneID:107263125%2CGenbank:XM_015729992.2;Parent=rna-XM_015729992.2
NW_014332865.1	Gnomon	exon	1303193	1306127	.	+	.	ID=exon-XM_015729992.2-1;Dbxref=GeneID:107263125%2CGenbank:XM_015729992.2;Parent=rna-XM_015729992.2
NW_014332865.1	Gnomon	exon	1315087	1315329	.	+	.	ID=exon-XM_015729992.2-6;Dbxref=GeneID:107263125%2CGenbank:XM_015729992.2;Parent=rna-XM_015729992.2
NW_014332865.1	Gnomon	exon	1315397	1315482	.	+	.	ID=exon-XM_015729992.2-7;Dbxref=GeneID:107263125%2CGenbank:XM_015729992.2;Parent=rna-XM_015729992.2
NW_014332865.1	Gnomon	exon	1314053	1314250	.	+	.	ID=exon-XM_015729992.2-4;Dbxref=GeneID:107263125%2CGenbank:XM_015729992.2;Parent=rna-XM_015729992.2
NW_014332865.1	Gnomon	exon	1314807	1315014	.	+	.	ID=exon-XM_015729992.2-5;Dbxref=GeneID:107263125%2CGenbank:XM_015729992.2;Parent=rna-XM_015729992.2
NW_014332865.1	Gnomon	exon	1315566	1315692	.	+	.	ID=exon-XM_015729992.2-8;Dbxref=GeneID:107263125%2CGenbank:XM_015729992.2;Parent=rna-XM_015729992.2
NW_014332865.1	Gnomon	exon	1315783	1315917	.	+	.	ID=exon-XM_015729992.2-9;Dbxref=GeneID:107263125%2CGenbank:XM_015729992.2;Parent=rna-XM_015729992.2
NW_014332865.1	Gnomon	mRNA	1232486	1236026	.	+	.	Name=XM_025080402.1;ID=rna-XM_025080402.1;Dbxref=GeneID:107263042%2CGenbank:XM_025080402.1;Parent=gene-LOC107263042
NW_014332865.1	Gnomon	mRNA	2218884	2226585	.	+	.	Name=XM_015730080.2;ID=rna-XM_015730080.2;Dbxref=GeneID:107263159%2CGenbank:XM_015730080.2;Parent=gene-LOC107263159
NW_014332865.1	Gnomon	mRNA	1338769	1398983	.	-	.	Name=XM_025080522.1;ID=rna-XM_025080522.1;Dbxref=GeneID:107263126%2CGenbank:XM_025080522.1;Parent=gene-LOC107263126
NW_014332865.1	Gnomon	exon	361883	362083	.	+	.	ID=exon-XM_025080541.1-2;Dbxref=GeneID:107263079%2CGenbank:XM_025080541.1;Parent=rna-XM_025080541.1
NW_014332865.1	Gnomon	exon	362276	362511	.	+	.	ID=exon-XM_025080541.1-3;Dbxref=GeneID:107263079%2CGenbank:XM_025080541.1;Parent=rna-XM_025080541.1
NW_014332865.1	Gnomon	exon	360522	360733	.	+	.	ID=exon-XM_025080541.1-1;Dbxref=GeneID:107263079%2CGenbank:XM_025080541.1;Parent=rna-XM_025080541.1
NW_014332865.1	Gnomon	exon	362586	362881	.	+	.	ID=exon-XM_025080541.1-4;Dbxref=GeneID:107263079%2CGenbank:XM_025080541.1;Parent=rna-XM_025080541.1
NW_014332865.1	Gnomon	exon	363008	363180	.	+	.	ID=exon-XM_025080541.1-5;Dbxref=GeneID:107263079%2CGenbank:XM_025080541.1;Parent=rna-XM_025080541.1
NW_014332865.1	Gnomon	exon	1398829	1399034	.	-	.	ID=exon-XM_015730006.2-1;Dbxref=GeneID:107263126%2CGenbank:XM_015730006.2;Parent=rna-XM_015730006.2
NW_014332865.1	Gnomon	exon	1394305	1394602	.	-	.	ID=exon-XM_015730006.2-3;Dbxref=GeneID:107263126%2CGenbank:XM_015730006.2;Parent=rna-XM_015730006.2
NW_014332865.1	Gnomon	exon	1394692	1395726	.	-	.	ID=exon-XM_015730006.2-2;Dbxref=GeneID:107263126%2CGenbank:XM_015730006.2;Parent=rna-XM_015730006.2
NW_014332865.1	Gnomon	exon	1897462	1897810	.	+	.	ID=exon-XM_015729974.2-1;Dbxref=GeneID:107263115%2CGenbank:XM_015729974.2;Parent=rna-XM_015729974.2
NW_014332865.1	Gnomon	exon	1338769	1341526	.	-	.	ID=exon-XM_015730006.2-5;Dbxref=GeneID:107263126%2CGenbank:XM_015730006.2;Parent=rna-XM_015730006.2
NW_014332865.1	Gnomon	exon	1898216	1898607	.	+	.	ID=exon-XM_015729974.2-2;Dbxref=GeneID:107263115%2CGenbank:XM_015729974.2;Parent=rna-XM_015729974.2
NW_014332865.1	Gnomon	exon	1343165	1343276	.	-	.	ID=exon-XM_015730006.2-4;Dbxref=GeneID:107263126%2CGenbank:XM_015730006.2;Parent=rna-XM_015730006.2
NW_014332865.1	Gnomon	exon	1898720	1899043	.	+	.	ID=exon-XM_015729974.2-3;Dbxref=GeneID:107263115%2CGenbank:XM_015729974.2;Parent=rna-XM_015729974.2
NW_014332865.1	Gnomon	exon	1899131	1899350	.	+	.	ID=exon-XM_015729974.2-4;Dbxref=GeneID:107263115%2CGenbank:XM_015729974.2;Parent=rna-XM_015729974.2
NW_014332865.1	Gnomon	exon	1899433	1899638	.	+	.	ID=exon-XM_015729974.2-5;Dbxref=GeneID:107263115%2CGenbank:XM_015729974.2;Parent=rna-XM_015729974.2
NW_014332865.1	Gnomon	exon	1899716	1900640	.	+	.	ID=exon-XM_015729974.2-6;Dbxref=GeneID:107263115%2CGenbank:XM_015729974.2;Parent=rna-XM_015729974.2
NW_014332865.1	Gnomon	exon	1900710	1901816	.	+	.	ID=exon-XM_015729974.2-7;Dbxref=GeneID:107263115%2CGenbank:XM_015729974.2;Parent=rna-XM_015729974.2
NW_014332865.1	RefSeq	region	1	2249845	.	+	.	Name=Unknown;ID=NW_014332865.1:1..2249845;Dbxref=taxon:211228
NW_014332865.1	Gnomon	mRNA	349059	359981	.	+	.	Name=XM_025080535.1;ID=rna-XM_025080535.1;Dbxref=GeneID:107263068%2CGenbank:XM_025080535.1;Parent=gene-LOC107263068
NW_014332865.1	Gnomon	exon	1209812	1209923	.	+	.	ID=exon-XM_025080395.1-5;Dbxref=GeneID:107263034%2CGenbank:XM_025080395.1;Parent=rna-XM_025080395.1
NW_014332865.1	Gnomon	exon	1211444	1211625	.	+	.	ID=exon-XM_025080395.1-6;Dbxref=GeneID:107263034%2CGenbank:XM_025080395.1;Parent=rna-XM_025080395.1
NW_014332865.1	Gnomon	exon	1179736	1179766	.	+	.	ID=exon-XM_025080395.1-3;Dbxref=GeneID:107263034%2CGenbank:XM_025080395.1;Parent=rna-XM_025080395.1
NW_014332865.1	Gnomon	exon	1188596	1188678	.	+	.	ID=exon-XM_025080395.1-4;Dbxref=GeneID:107263034%2CGenbank:XM_025080395.1;Parent=rna-XM_025080395.1
NW_014332865.1	Gnomon	exon	1078399	1078419	.	+	.	ID=exon-XM_025080395.1-1;Dbxref=GeneID:107263034%2CGenbank:XM_025080395.1;Parent=rna-XM_025080395.1
NW_014332865.1	Gnomon	exon	1133948	1134048	.	+	.	ID=exon-XM_025080395.1-2;Dbxref=GeneID:107263034%2CGenbank:XM_025080395.1;Parent=rna-XM_025080395.1
NW_014332865.1	Gnomon	exon	1215339	1215532	.	+	.	ID=exon-XM_025080395.1-9;Dbxref=GeneID:107263034%2CGenbank:XM_025080395.1;Parent=rna-XM_025080395.1
NW_014332865.1	Gnomon	exon	1214153	1214356	.	+	.	ID=exon-XM_025080395.1-7;Dbxref=GeneID:107263034%2CGenbank:XM_025080395.1;Parent=rna-XM_025080395.1
NW_014332865.1	Gnomon	exon	1214991	1215216	.	+	.	ID=exon-XM_025080395.1-8;Dbxref=GeneID:107263034%2CGenbank:XM_025080395.1;Parent=rna-XM_025080395.1
NW_014332865.1	Gnomon	lnc_RNA	1330693	1338223	.	+	.	Name=XR_003058398.1;ID=rna-XR_003058398.1;Dbxref=GeneID:107263129%2CGenbank:XR_003058398.1;Parent=gene-LOC107263129
NW_014332865.1	Gnomon	mRNA	1714590	1717654	.	-	.	Name=XM_015730103.2;ID=rna-XM_015730103.2;Dbxref=GeneID:107263179%2CGenbank:XM_015730103.2;Parent=gene-LOC107263179
NW_014332865.1	Gnomon	CDS	1258558	1258860	.	+	0	Name=XP_015585601.1;ID=cds-XP_015585601.1;Dbxref=GeneID:107263187%2CGenbank:XP_015585601.1;Parent=rna-XM_015730115.2
NW_014332865.1	Gnomon	CDS	1259766	1259881	.	+	0	Name=XP_015585601.1;ID=cds-XP_015585601.1;Dbxref=GeneID:107263187%2CGenbank:XP_015585601.1;Parent=rna-XM_015730115.2
NW_014332865.1	Gnomon	CDS	1260204	1260352	.	+	0	Name=XP_015585601.1;ID=cds-XP_015585601.1;Dbxref=GeneID:107263187%2CGenbank:XP_015585601.1;Parent=rna-XM_015730115.2
NW_014332865.1	Gnomon	CDS	1260472	1260635	.	+	0	Name=XP_015585601.1;ID=cds-XP_015585601.1;Dbxref=GeneID:107263187%2CGenbank:XP_015585601.1;Parent=rna-XM_015730115.2
NW_014332865.1	Gnomon	CDS	1260732	1261803	.	+	0	Name=XP_015585601.1;ID=cds-XP_015585601.1;Dbxref=GeneID:107263187%2CGenbank:XP_015585601.1;Parent=rna-XM_015730115.2
NW_014332865.1	Gnomon	CDS	1261937	1262136	.	+	0	Name=XP_015585601.1;ID=cds-XP_015585601.1;Dbxref=GeneID:107263187%2CGenbank:XP_015585601.1;Parent=rna-XM_015730115.2
NW_014332865.1	Gnomon	CDS	1873018	1873365	.	+	0	Name=XP_015585471.1;ID=cds-XP_015585471.1;Dbxref=GeneID:107263120%2CGenbank:XP_015585471.1;Parent=rna-XM_015729985.2
NW_014332865.1	Gnomon	CDS	1873608	1873961	.	+	0	Name=XP_015585471.1;ID=cds-XP_015585471.1;Dbxref=GeneID:107263120%2CGenbank:XP_015585471.1;Parent=rna-XM_015729985.2
NW_014332865.1	Gnomon	CDS	1874065	1874592	.	+	0	Name=XP_015585471.1;ID=cds-XP_015585471.1;Dbxref=GeneID:107263120%2CGenbank:XP_015585471.1;Parent=rna-XM_015729985.2
NW_014332865.1	Gnomon	exon	1446725	1447013	.	+	.	ID=exon-XM_025080453.1-5;Dbxref=GeneID:107263154%2CGenbank:XM_025080453.1;Parent=rna-XM_025080453.1
NW_014332865.1	Gnomon	exon	1446240	1446644	.	+	.	ID=exon-XM_025080453.1-4;Dbxref=GeneID:107263154%2CGenbank:XM_025080453.1;Parent=rna-XM_025080453.1
NW_014332865.1	Gnomon	exon	1447106	1447768	.	+	.	ID=exon-XM_025080453.1-6;Dbxref=GeneID:107263154%2CGenbank:XM_025080453.1;Parent=rna-XM_025080453.1
NW_014332865.1	Gnomon	exon	1426239	1426601	.	+	.	ID=exon-XM_025080453.1-1;Dbxref=GeneID:107263154%2CGenbank:XM_025080453.1;Parent=rna-XM_025080453.1
NW_014332865.1	Gnomon	exon	1445903	1446153	.	+	.	ID=exon-XM_025080453.1-3;Dbxref=GeneID:107263154%2CGenbank:XM_025080453.1;Parent=rna-XM_025080453.1
NW_014332865.1	Gnomon	exon	1445654	1445777	.	+	.	ID=exon-XM_025080453.1-2;Dbxref=GeneID:107263154%2CGenbank:XM_025080453.1;Parent=rna-XM_025080453.1
NW_014332865.1	Gnomon	exon	887697	887888	.	-	.	ID=exon-XM_015730089.2-1;Dbxref=GeneID:107263165%2CGenbank:XM_015730089.2;Parent=rna-XM_015730089.2
NW_014332865.1	Gnomon	exon	887564	887586	.	-	.	ID=exon-XM_015730089.2-2;Dbxref=GeneID:107263165%2CGenbank:XM_015730089.2;Parent=rna-XM_015730089.2
NW_014332865.1	Gnomon	exon	887354	887478	.	-	.	ID=exon-XM_015730089.2-3;Dbxref=GeneID:107263165%2CGenbank:XM_015730089.2;Parent=rna-XM_015730089.2
NW_014332865.1	Gnomon	exon	886586	887279	.	-	.	ID=exon-XM_015730089.2-4;Dbxref=GeneID:107263165%2CGenbank:XM_015730089.2;Parent=rna-XM_015730089.2
NW_014332865.1	Gnomon	CDS	1744278	1744479	.	+	0	Name=XP_015585614.1;ID=cds-XP_015585614.1;Dbxref=GeneID:107263196%2CGenbank:XP_015585614.1;Parent=rna-XM_015730128.2
NW_014332865.1	Gnomon	CDS	1745209	1745355	.	+	0	Name=XP_015585614.1;ID=cds-XP_015585614.1;Dbxref=GeneID:107263196%2CGenbank:XP_015585614.1;Parent=rna-XM_015730128.2
NW_014332865.1	Gnomon	CDS	1745420	1745692	.	+	0	Name=XP_015585614.1;ID=cds-XP_015585614.1;Dbxref=GeneID:107263196%2CGenbank:XP_015585614.1;Parent=rna-XM_015730128.2
NW_014332865.1	Gnomon	CDS	1745781	1745987	.	+	0	Name=XP_015585614.1;ID=cds-XP_015585614.1;Dbxref=GeneID:107263196%2CGenbank:XP_015585614.1;Parent=rna-XM_015730128.2
NW_014332865.1	Gnomon	CDS	1746197	1746494	.	+	0	Name=XP_015585614.1;ID=cds-XP_015585614.1;Dbxref=GeneID:107263196%2CGenbank:XP_015585614.1;Parent=rna-XM_015730128.2
NW_014332865.1	Gnomon	CDS	1746574	1746702	.	+	0	Name=XP_015585614.1;ID=cds-XP_015585614.1;Dbxref=GeneID:107263196%2CGenbank:XP_015585614.1;Parent=rna-XM_015730128.2
NW_014332865.1	Gnomon	CDS	1746768	1746891	.	+	0	Name=XP_015585614.1;ID=cds-XP_015585614.1;Dbxref=GeneID:107263196%2CGenbank:XP_015585614.1;Parent=rna-XM_015730128.2
NW_014332865.1	Gnomon	CDS	1748525	1748647	.	+	0	Name=XP_015585614.1;ID=cds-XP_015585614.1;Dbxref=GeneID:107263196%2CGenbank:XP_015585614.1;Parent=rna-XM_015730128.2
NW_014332865.1	Gnomon	mRNA	1743816	1748700	.	+	.	Name=XM_015730129.2;ID=rna-XM_015730129.2;Dbxref=GeneID:107263196%2CGenbank:XM_015730129.2;Parent=gene-LOC107263196
NW_014332865.1	Gnomon	mRNA	1870474	1872406	.	+	.	Name=XM_015729977.2;ID=rna-XM_015729977.2;Dbxref=GeneID:107263117%2CGenbank:XM_015729977.2;Parent=gene-LOC107263117
NW_014332865.1	Gnomon	mRNA	614387	621234	.	+	.	Name=XM_025080428.1;ID=rna-XM_025080428.1;Dbxref=GeneID:107263055%2CGenbank:XM_025080428.1;Parent=gene-LOC107263055
NW_014332865.1	Gnomon	CDS	1718250	1719422	.	-	0	Name=XP_015585591.1;ID=cds-XP_015585591.1;Dbxref=GeneID:107263180%2CGenbank:XP_015585591.1;Parent=rna-XM_015730105.2
NW_014332865.1	Gnomon	mRNA	1236581	1238272	.	-	.	Name=XM_015729844.2;ID=rna-XM_015729844.2;Dbxref=GeneID:107263047%2CGenbank:XM_015729844.2;Parent=gene-LOC107263047
NW_014332865.1	Gnomon	CDS	446589	446615	.	+	0	Name=XP_024936238.1;ID=cds-XP_024936238.1;Dbxref=GeneID:107263084%2CGenbank:XP_024936238.1;Parent=rna-XM_025080470.1
NW_014332865.1	Gnomon	CDS	456196	456358	.	+	0	Name=XP_024936238.1;ID=cds-XP_024936238.1;Dbxref=GeneID:107263084%2CGenbank:XP_024936238.1;Parent=rna-XM_025080470.1
NW_014332865.1	Gnomon	CDS	456470	456825	.	+	0	Name=XP_024936238.1;ID=cds-XP_024936238.1;Dbxref=GeneID:107263084%2CGenbank:XP_024936238.1;Parent=rna-XM_025080470.1
NW_014332865.1	Gnomon	CDS	456907	457006	.	+	0	Name=XP_024936238.1;ID=cds-XP_024936238.1;Dbxref=GeneID:107263084%2CGenbank:XP_024936238.1;Parent=rna-XM_025080470.1
NW_014332865.1	Gnomon	CDS	457099	457453	.	+	0	Name=XP_024936238.1;ID=cds-XP_024936238.1;Dbxref=GeneID:107263084%2CGenbank:XP_024936238.1;Parent=rna-XM_025080470.1
NW_014332865.1	Gnomon	CDS	457650	457920	.	+	0	Name=XP_024936238.1;ID=cds-XP_024936238.1;Dbxref=GeneID:107263084%2CGenbank:XP_024936238.1;Parent=rna-XM_025080470.1
NW_014332865.1	Gnomon	CDS	458015	458092	.	+	0	Name=XP_024936238.1;ID=cds-XP_024936238.1;Dbxref=GeneID:107263084%2CGenbank:XP_024936238.1;Parent=rna-XM_025080470.1
NW_014332865.1	Gnomon	CDS	1787855	1787876	.	+	0	Name=XP_015585507.1;ID=cds-XP_015585507.1;Dbxref=GeneID:107263131%2CGenbank:XP_015585507.1;Parent=rna-XM_015730021.2
NW_014332865.1	Gnomon	CDS	1788270	1788355	.	+	0	Name=XP_015585507.1;ID=cds-XP_015585507.1;Dbxref=GeneID:107263131%2CGenbank:XP_015585507.1;Parent=rna-XM_015730021.2
NW_014332865.1	Gnomon	CDS	1788444	1788623	.	+	0	Name=XP_015585507.1;ID=cds-XP_015585507.1;Dbxref=GeneID:107263131%2CGenbank:XP_015585507.1;Parent=rna-XM_015730021.2
NW_014332865.1	Gnomon	CDS	1788685	1788870	.	+	0	Name=XP_015585507.1;ID=cds-XP_015585507.1;Dbxref=GeneID:107263131%2CGenbank:XP_015585507.1;Parent=rna-XM_015730021.2
NW_014332865.1	Gnomon	CDS	1788945	1789162	.	+	0	Name=XP_015585507.1;ID=cds-XP_015585507.1;Dbxref=GeneID:107263131%2CGenbank:XP_015585507.1;Parent=rna-XM_015730021.2
NW_014332865.1	Gnomon	CDS	1789234	1789587	.	+	0	Name=XP_015585507.1;ID=cds-XP_015585507.1;Dbxref=GeneID:107263131%2CGenbank:XP_015585507.1;Parent=rna-XM_015730021.2
NW_014332865.1	Gnomon	CDS	1789681	1789789	.	+	0	Name=XP_015585507.1;ID=cds-XP_015585507.1;Dbxref=GeneID:107263131%2CGenbank:XP_015585507.1;Parent=rna-XM_015730021.2
NW_014332865.1	Gnomon	CDS	1789847	1789979	.	+	0	Name=XP_015585507.1;ID=cds-XP_015585507.1;Dbxref=GeneID:107263131%2CGenbank:XP_015585507.1;Parent=rna-XM_015730021.2
NW_014332865.1	Gnomon	CDS	1790056	1790246	.	+	0	Name=XP_015585507.1;ID=cds-XP_015585507.1;Dbxref=GeneID:107263131%2CGenbank:XP_015585507.1;Parent=rna-XM_015730021.2
NW_014332865.1	Gnomon	CDS	1790313	1790456	.	+	0	Name=XP_015585507.1;ID=cds-XP_015585507.1;Dbxref=GeneID:107263131%2CGenbank:XP_015585507.1;Parent=rna-XM_015730021.2
NW_014332865.1	Gnomon	CDS	1790546	1791022	.	+	0	Name=XP_015585507.1;ID=cds-XP_015585507.1;Dbxref=GeneID:107263131%2CGenbank:XP_015585507.1;Parent=rna-XM_015730021.2
NW_014332865.1	Gnomon	mRNA	429329	430572	.	+	.	Name=XM_015729962.2;ID=rna-XM_015729962.2;Dbxref=GeneID:107263107%2CGenbank:XM_015729962.2;Parent=gene-LOC107263107
NW_014332865.1	Gnomon	exon	1748525	1748700	.	+	.	ID=exon-XM_015730129.2-9;Dbxref=GeneID:107263196%2CGenbank:XM_015730129.2;Parent=rna-XM_015730129.2
NW_014332865.1	Gnomon	exon	1746768	1746891	.	+	.	ID=exon-XM_015730129.2-8;Dbxref=GeneID:107263196%2CGenbank:XM_015730129.2;Parent=rna-XM_015730129.2
NW_014332865.1	Gnomon	exon	326411	326546	.	-	.	ID=exon-XR_001536600.2-2;Dbxref=GeneID:107263078%2CGenbank:XR_001536600.2;Parent=rna-XR_001536600.2
NW_014332865.1	Gnomon	CDS	346915	347173	.	+	0	Name=XP_015585377.1;ID=cds-XP_015585377.1;Dbxref=GeneID:107263068%2CGenbank:XP_015585377.1;Parent=rna-XM_015729891.2
NW_014332865.1	Gnomon	CDS	348170	348411	.	+	0	Name=XP_015585377.1;ID=cds-XP_015585377.1;Dbxref=GeneID:107263068%2CGenbank:XP_015585377.1;Parent=rna-XM_015729891.2
NW_014332865.1	Gnomon	CDS	348496	349241	.	+	0	Name=XP_015585377.1;ID=cds-XP_015585377.1;Dbxref=GeneID:107263068%2CGenbank:XP_015585377.1;Parent=rna-XM_015729891.2
NW_014332865.1	Gnomon	CDS	349350	349506	.	+	0	Name=XP_015585377.1;ID=cds-XP_015585377.1;Dbxref=GeneID:107263068%2CGenbank:XP_015585377.1;Parent=rna-XM_015729891.2
NW_014332865.1	Gnomon	CDS	349576	349746	.	+	0	Name=XP_015585377.1;ID=cds-XP_015585377.1;Dbxref=GeneID:107263068%2CGenbank:XP_015585377.1;Parent=rna-XM_015729891.2
NW_014332865.1	Gnomon	CDS	349838	350218	.	+	0	Name=XP_015585377.1;ID=cds-XP_015585377.1;Dbxref=GeneID:107263068%2CGenbank:XP_015585377.1;Parent=rna-XM_015729891.2
NW_014332865.1	Gnomon	CDS	350298	350513	.	+	0	Name=XP_015585377.1;ID=cds-XP_015585377.1;Dbxref=GeneID:107263068%2CGenbank:XP_015585377.1;Parent=rna-XM_015729891.2
NW_014332865.1	Gnomon	CDS	350597	350919	.	+	0	Name=XP_015585377.1;ID=cds-XP_015585377.1;Dbxref=GeneID:107263068%2CGenbank:XP_015585377.1;Parent=rna-XM_015729891.2
NW_014332865.1	Gnomon	CDS	351001	351349	.	+	0	Name=XP_015585377.1;ID=cds-XP_015585377.1;Dbxref=GeneID:107263068%2CGenbank:XP_015585377.1;Parent=rna-XM_015729891.2
NW_014332865.1	Gnomon	CDS	352585	352775	.	+	0	Name=XP_015585377.1;ID=cds-XP_015585377.1;Dbxref=GeneID:107263068%2CGenbank:XP_015585377.1;Parent=rna-XM_015729891.2
NW_014332865.1	Gnomon	CDS	352857	353207	.	+	0	Name=XP_015585377.1;ID=cds-XP_015585377.1;Dbxref=GeneID:107263068%2CGenbank:XP_015585377.1;Parent=rna-XM_015729891.2
NW_014332865.1	Gnomon	CDS	353305	353581	.	+	0	Name=XP_015585377.1;ID=cds-XP_015585377.1;Dbxref=GeneID:107263068%2CGenbank:XP_015585377.1;Parent=rna-XM_015729891.2
NW_014332865.1	Gnomon	CDS	353661	353908	.	+	0	Name=XP_015585377.1;ID=cds-XP_015585377.1;Dbxref=GeneID:107263068%2CGenbank:XP_015585377.1;Parent=rna-XM_015729891.2
NW_014332865.1	Gnomon	CDS	353986	354117	.	+	0	Name=XP_015585377.1;ID=cds-XP_015585377.1;Dbxref=GeneID:107263068%2CGenbank:XP_015585377.1;Parent=rna-XM_015729891.2
NW_014332865.1	Gnomon	CDS	354187	354466	.	+	0	Name=XP_015585377.1;ID=cds-XP_015585377.1;Dbxref=GeneID:107263068%2CGenbank:XP_015585377.1;Parent=rna-XM_015729891.2
NW_014332865.1	Gnomon	CDS	354546	354769	.	+	0	Name=XP_015585377.1;ID=cds-XP_015585377.1;Dbxref=GeneID:107263068%2CGenbank:XP_015585377.1;Parent=rna-XM_015729891.2
NW_014332865.1	Gnomon	CDS	354862	355170	.	+	0	Name=XP_015585377.1;ID=cds-XP_015585377.1;Dbxref=GeneID:107263068%2CGenbank:XP_015585377.1;Parent=rna-XM_015729891.2
NW_014332865.1	Gnomon	CDS	355252	355561	.	+	0	Name=XP_015585377.1;ID=cds-XP_015585377.1;Dbxref=GeneID:107263068%2CGenbank:XP_015585377.1;Parent=rna-XM_015729891.2
NW_014332865.1	Gnomon	CDS	355640	355749	.	+	0	Name=XP_015585377.1;ID=cds-XP_015585377.1;Dbxref=GeneID:107263068%2CGenbank:XP_015585377.1;Parent=rna-XM_015729891.2
NW_014332865.1	Gnomon	CDS	356275	356400	.	+	0	Name=XP_015585377.1;ID=cds-XP_015585377.1;Dbxref=GeneID:107263068%2CGenbank:XP_015585377.1;Parent=rna-XM_015729891.2
NW_014332865.1	Gnomon	CDS	357616	357871	.	+	0	Name=XP_015585377.1;ID=cds-XP_015585377.1;Dbxref=GeneID:107263068%2CGenbank:XP_015585377.1;Parent=rna-XM_015729891.2
NW_014332865.1	Gnomon	CDS	357942	358409	.	+	0	Name=XP_015585377.1;ID=cds-XP_015585377.1;Dbxref=GeneID:107263068%2CGenbank:XP_015585377.1;Parent=rna-XM_015729891.2
NW_014332865.1	Gnomon	exon	326086	326225	.	-	.	ID=exon-XR_001536600.2-3;Dbxref=GeneID:107263078%2CGenbank:XR_001536600.2;Parent=rna-XR_001536600.2
NW_014332865.1	Gnomon	exon	326961	327444	.	-	.	ID=exon-XR_001536600.2-1;Dbxref=GeneID:107263078%2CGenbank:XR_001536600.2;Parent=rna-XR_001536600.2
NW_014332865.1	Gnomon	exon	1745209	1745355	.	+	.	ID=exon-XM_015730129.2-3;Dbxref=GeneID:107263196%2CGenbank:XM_015730129.2;Parent=rna-XM_015730129.2
NW_014332865.1	Gnomon	exon	1744345	1744479	.	+	.	ID=exon-XM_015730129.2-2;Dbxref=GeneID:107263196%2CGenbank:XM_015730129.2;Parent=rna-XM_015730129.2
NW_014332865.1	Gnomon	exon	1743816	1744120	.	+	.	ID=exon-XM_015730129.2-1;Dbxref=GeneID:107263196%2CGenbank:XM_015730129.2;Parent=rna-XM_015730129.2
NW_014332865.1	Gnomon	exon	1746574	1746702	.	+	.	ID=exon-XM_015730129.2-7;Dbxref=GeneID:107263196%2CGenbank:XM_015730129.2;Parent=rna-XM_015730129.2
NW_014332865.1	Gnomon	exon	1746197	1746494	.	+	.	ID=exon-XM_015730129.2-6;Dbxref=GeneID:107263196%2CGenbank:XM_015730129.2;Parent=rna-XM_015730129.2
NW_014332865.1	Gnomon	exon	1745781	1745987	.	+	.	ID=exon-XM_015730129.2-5;Dbxref=GeneID:107263196%2CGenbank:XM_015730129.2;Parent=rna-XM_015730129.2
NW_014332865.1	Gnomon	exon	1745420	1745692	.	+	.	ID=exon-XM_015730129.2-4;Dbxref=GeneID:107263196%2CGenbank:XM_015730129.2;Parent=rna-XM_015730129.2
NW_014332865.1	Gnomon	CDS	1412435	1413639	.	-	0	Name=XP_024936225.1;ID=cds-XP_024936225.1;Dbxref=GeneID:107263155%2CGenbank:XP_024936225.1;Parent=rna-XM_025080457.1
NW_014332865.1	Gnomon	CDS	1412024	1412114	.	-	0	Name=XP_024936225.1;ID=cds-XP_024936225.1;Dbxref=GeneID:107263155%2CGenbank:XP_024936225.1;Parent=rna-XM_025080457.1
NW_014332865.1	Gnomon	exon	322881	323055	.	-	.	ID=exon-XR_001536600.2-6;Dbxref=GeneID:107263078%2CGenbank:XR_001536600.2;Parent=rna-XR_001536600.2
NW_014332865.1	Gnomon	exon	322553	322797	.	-	.	ID=exon-XR_001536600.2-7;Dbxref=GeneID:107263078%2CGenbank:XR_001536600.2;Parent=rna-XR_001536600.2
NW_014332865.1	Gnomon	exon	325841	326016	.	-	.	ID=exon-XR_001536600.2-4;Dbxref=GeneID:107263078%2CGenbank:XR_001536600.2;Parent=rna-XR_001536600.2
NW_014332865.1	Gnomon	exon	325659	325760	.	-	.	ID=exon-XR_001536600.2-5;Dbxref=GeneID:107263078%2CGenbank:XR_001536600.2;Parent=rna-XR_001536600.2
NW_014332865.1	Gnomon	mRNA	1875604	1877967	.	-	.	Name=XM_015729975.2;ID=rna-XM_015729975.2;Dbxref=GeneID:107263116%2CGenbank:XM_015729975.2;Parent=gene-LOC107263116
NW_014332865.1	Gnomon	exon	321077	321148	.	-	.	ID=exon-XR_001536600.2-8;Dbxref=GeneID:107263078%2CGenbank:XR_001536600.2;Parent=rna-XR_001536600.2
NW_014332865.1	Gnomon	exon	320799	320942	.	-	.	ID=exon-XR_001536600.2-9;Dbxref=GeneID:107263078%2CGenbank:XR_001536600.2;Parent=rna-XR_001536600.2
NW_014332865.1	Gnomon	transcript	320168	327444	.	-	.	Name=XR_001536600.2;ID=rna-XR_001536600.2;Dbxref=GeneID:107263078%2CGenbank:XR_001536600.2;Parent=gene-LOC107263078
NW_014332865.1	Gnomon	exon	70270	70752	.	-	.	ID=exon-XR_003058406.1-2;Dbxref=GeneID:112493731%2CGenbank:XR_003058406.1;Parent=rna-XR_003058406.1
NW_014332865.1	Gnomon	exon	350298	350513	.	+	.	ID=exon-XM_025080535.1-5;Dbxref=GeneID:107263068%2CGenbank:XM_025080535.1;Parent=rna-XM_025080535.1
NW_014332865.1	Gnomon	exon	350597	350919	.	+	.	ID=exon-XM_025080535.1-6;Dbxref=GeneID:107263068%2CGenbank:XM_025080535.1;Parent=rna-XM_025080535.1
NW_014332865.1	Gnomon	exon	349576	349746	.	+	.	ID=exon-XM_025080535.1-3;Dbxref=GeneID:107263068%2CGenbank:XM_025080535.1;Parent=rna-XM_025080535.1
NW_014332865.1	Gnomon	exon	349838	350218	.	+	.	ID=exon-XM_025080535.1-4;Dbxref=GeneID:107263068%2CGenbank:XM_025080535.1;Parent=rna-XM_025080535.1
NW_014332865.1	Gnomon	exon	349059	349241	.	+	.	ID=exon-XM_025080535.1-1;Dbxref=GeneID:107263068%2CGenbank:XM_025080535.1;Parent=rna-XM_025080535.1
NW_014332865.1	Gnomon	exon	349343	349506	.	+	.	ID=exon-XM_025080535.1-2;Dbxref=GeneID:107263068%2CGenbank:XM_025080535.1;Parent=rna-XM_025080535.1
NW_014332865.1	Gnomon	exon	71216	71350	.	-	.	ID=exon-XR_003058406.1-1;Dbxref=GeneID:112493731%2CGenbank:XR_003058406.1;Parent=rna-XR_003058406.1
NW_014332865.1	Gnomon	CDS	617331	617485	.	+	0	Name=XP_015585351.1;ID=cds-XP_015585351.1;Dbxref=GeneID:107263055%2CGenbank:XP_015585351.1;Parent=rna-XM_015729865.2
NW_014332865.1	Gnomon	CDS	618738	618908	.	+	0	Name=XP_015585351.1;ID=cds-XP_015585351.1;Dbxref=GeneID:107263055%2CGenbank:XP_015585351.1;Parent=rna-XM_015729865.2
NW_014332865.1	Gnomon	CDS	618985	619183	.	+	0	Name=XP_015585351.1;ID=cds-XP_015585351.1;Dbxref=GeneID:107263055%2CGenbank:XP_015585351.1;Parent=rna-XM_015729865.2
NW_014332865.1	Gnomon	CDS	619287	619412	.	+	0	Name=XP_015585351.1;ID=cds-XP_015585351.1;Dbxref=GeneID:107263055%2CGenbank:XP_015585351.1;Parent=rna-XM_015729865.2
NW_014332865.1	Gnomon	CDS	619515	619581	.	+	0	Name=XP_015585351.1;ID=cds-XP_015585351.1;Dbxref=GeneID:107263055%2CGenbank:XP_015585351.1;Parent=rna-XM_015729865.2
NW_014332865.1	Gnomon	CDS	619705	619804	.	+	0	Name=XP_015585351.1;ID=cds-XP_015585351.1;Dbxref=GeneID:107263055%2CGenbank:XP_015585351.1;Parent=rna-XM_015729865.2
NW_014332865.1	Gnomon	CDS	619877	619924	.	+	0	Name=XP_015585351.1;ID=cds-XP_015585351.1;Dbxref=GeneID:107263055%2CGenbank:XP_015585351.1;Parent=rna-XM_015729865.2
NW_014332865.1	Gnomon	CDS	620228	620342	.	+	0	Name=XP_015585351.1;ID=cds-XP_015585351.1;Dbxref=GeneID:107263055%2CGenbank:XP_015585351.1;Parent=rna-XM_015729865.2
NW_014332865.1	Gnomon	exon	2006022	2006320	.	-	.	ID=exon-XM_015730072.2-5;Dbxref=GeneID:107263156%2CGenbank:XM_015730072.2;Parent=rna-XM_015730072.2
NW_014332865.1	Gnomon	exon	2002341	2005948	.	-	.	ID=exon-XM_015730072.2-6;Dbxref=GeneID:107263156%2CGenbank:XM_015730072.2;Parent=rna-XM_015730072.2
NW_014332865.1	Gnomon	exon	352585	352775	.	+	.	ID=exon-XM_025080535.1-9;Dbxref=GeneID:107263068%2CGenbank:XM_025080535.1;Parent=rna-XM_025080535.1
NW_014332865.1	Gnomon	exon	351001	351349	.	+	.	ID=exon-XM_025080535.1-7;Dbxref=GeneID:107263068%2CGenbank:XM_025080535.1;Parent=rna-XM_025080535.1
NW_014332865.1	Gnomon	exon	352226	352324	.	+	.	ID=exon-XM_025080535.1-8;Dbxref=GeneID:107263068%2CGenbank:XM_025080535.1;Parent=rna-XM_025080535.1
NW_014332865.1	Gnomon	CDS	1608449	1608692	.	+	0	Name=XP_024936212.1;ID=cds-XP_024936212.1;Dbxref=GeneID:112493713%2CGenbank:XP_024936212.1;Parent=rna-XM_025080444.1
NW_014332865.1	Gnomon	CDS	1608798	1609354	.	+	0	Name=XP_024936212.1;ID=cds-XP_024936212.1;Dbxref=GeneID:112493713%2CGenbank:XP_024936212.1;Parent=rna-XM_025080444.1
NW_014332865.1	Gnomon	CDS	1609440	1609776	.	+	0	Name=XP_024936212.1;ID=cds-XP_024936212.1;Dbxref=GeneID:112493713%2CGenbank:XP_024936212.1;Parent=rna-XM_025080444.1
NW_014332865.1	Gnomon	CDS	1609837	1610084	.	+	0	Name=XP_024936212.1;ID=cds-XP_024936212.1;Dbxref=GeneID:112493713%2CGenbank:XP_024936212.1;Parent=rna-XM_025080444.1
NW_014332865.1	Gnomon	exon	2008879	2009223	.	-	.	ID=exon-XM_015730072.2-3;Dbxref=GeneID:107263156%2CGenbank:XM_015730072.2;Parent=rna-XM_015730072.2
NW_014332865.1	Gnomon	exon	2006403	2008795	.	-	.	ID=exon-XM_015730072.2-4;Dbxref=GeneID:107263156%2CGenbank:XM_015730072.2;Parent=rna-XM_015730072.2
NW_014332865.1	Gnomon	CDS	1352947	1353606	.	-	0	Name=XP_015585484.1;ID=cds-XP_015585484.1;Dbxref=GeneID:107263126%2CGenbank:XP_015585484.1;Parent=rna-XM_015729998.2
NW_014332865.1	Gnomon	CDS	1351935	1352232	.	-	0	Name=XP_015585484.1;ID=cds-XP_015585484.1;Dbxref=GeneID:107263126%2CGenbank:XP_015585484.1;Parent=rna-XM_015729998.2
NW_014332865.1	Gnomon	CDS	1343165	1343276	.	-	0	Name=XP_015585484.1;ID=cds-XP_015585484.1;Dbxref=GeneID:107263126%2CGenbank:XP_015585484.1;Parent=rna-XM_015729998.2
NW_014332865.1	Gnomon	CDS	1341316	1341526	.	-	0	Name=XP_015585484.1;ID=cds-XP_015585484.1;Dbxref=GeneID:107263126%2CGenbank:XP_015585484.1;Parent=rna-XM_015729998.2
NW_014332865.1	Gnomon	exon	2016140	2016409	.	-	.	ID=exon-XM_015730072.2-1;Dbxref=GeneID:107263156%2CGenbank:XM_015730072.2;Parent=rna-XM_015730072.2
NW_014332865.1	Gnomon	exon	2009314	2009736	.	-	.	ID=exon-XM_015730072.2-2;Dbxref=GeneID:107263156%2CGenbank:XM_015730072.2;Parent=rna-XM_015730072.2
NW_014332865.1	Gnomon	exon	1647603	1647727	.	-	.	ID=exon-XM_015730090.2-9;Dbxref=GeneID:107263166%2CGenbank:XM_015730090.2;Parent=rna-XM_015730090.2
NW_014332865.1	Gnomon	exon	1712095	1713178	.	-	.	ID=exon-XM_015730090.2-1;Dbxref=GeneID:107263166%2CGenbank:XM_015730090.2;Parent=rna-XM_015730090.2
NW_014332865.1	Gnomon	exon	1710015	1710534	.	-	.	ID=exon-XM_015730090.2-2;Dbxref=GeneID:107263166%2CGenbank:XM_015730090.2;Parent=rna-XM_015730090.2
NW_014332865.1	Gnomon	exon	1700560	1700707	.	-	.	ID=exon-XM_015730090.2-3;Dbxref=GeneID:107263166%2CGenbank:XM_015730090.2;Parent=rna-XM_015730090.2
NW_014332865.1	Gnomon	exon	1680706	1680824	.	-	.	ID=exon-XM_015730090.2-4;Dbxref=GeneID:107263166%2CGenbank:XM_015730090.2;Parent=rna-XM_015730090.2
NW_014332865.1	Gnomon	exon	1661663	1661906	.	-	.	ID=exon-XM_015730090.2-5;Dbxref=GeneID:107263166%2CGenbank:XM_015730090.2;Parent=rna-XM_015730090.2
NW_014332865.1	Gnomon	exon	1661378	1661536	.	-	.	ID=exon-XM_015730090.2-6;Dbxref=GeneID:107263166%2CGenbank:XM_015730090.2;Parent=rna-XM_015730090.2
NW_014332865.1	Gnomon	exon	1660859	1661043	.	-	.	ID=exon-XM_015730090.2-7;Dbxref=GeneID:107263166%2CGenbank:XM_015730090.2;Parent=rna-XM_015730090.2
NW_014332865.1	Gnomon	exon	1657407	1657547	.	-	.	ID=exon-XM_015730090.2-8;Dbxref=GeneID:107263166%2CGenbank:XM_015730090.2;Parent=rna-XM_015730090.2
NW_014332865.1	Gnomon	CDS	668333	668515	.	+	0	Name=XP_015585364.1;ID=cds-XP_015585364.1;Dbxref=GeneID:107263061%2CGenbank:XP_015585364.1;Parent=rna-XM_015729878.2
NW_014332865.1	Gnomon	CDS	668602	668966	.	+	0	Name=XP_015585364.1;ID=cds-XP_015585364.1;Dbxref=GeneID:107263061%2CGenbank:XP_015585364.1;Parent=rna-XM_015729878.2
NW_014332865.1	Gnomon	CDS	669049	669360	.	+	0	Name=XP_015585364.1;ID=cds-XP_015585364.1;Dbxref=GeneID:107263061%2CGenbank:XP_015585364.1;Parent=rna-XM_015729878.2
NW_014332865.1	Gnomon	CDS	669441	669642	.	+	0	Name=XP_015585364.1;ID=cds-XP_015585364.1;Dbxref=GeneID:107263061%2CGenbank:XP_015585364.1;Parent=rna-XM_015729878.2
NW_014332865.1	Gnomon	CDS	669728	669946	.	+	0	Name=XP_015585364.1;ID=cds-XP_015585364.1;Dbxref=GeneID:107263061%2CGenbank:XP_015585364.1;Parent=rna-XM_015729878.2
NW_014332865.1	Gnomon	CDS	670082	670162	.	+	0	Name=XP_015585364.1;ID=cds-XP_015585364.1;Dbxref=GeneID:107263061%2CGenbank:XP_015585364.1;Parent=rna-XM_015729878.2
NW_014332865.1	Gnomon	CDS	1788290	1788355	.	+	0	Name=XP_024936332.1;ID=cds-XP_024936332.1;Dbxref=GeneID:107263131%2CGenbank:XP_024936332.1;Parent=rna-XM_025080564.1
NW_014332865.1	Gnomon	CDS	1788444	1788623	.	+	0	Name=XP_024936332.1;ID=cds-XP_024936332.1;Dbxref=GeneID:107263131%2CGenbank:XP_024936332.1;Parent=rna-XM_025080564.1
NW_014332865.1	Gnomon	CDS	1788685	1788870	.	+	0	Name=XP_024936332.1;ID=cds-XP_024936332.1;Dbxref=GeneID:107263131%2CGenbank:XP_024936332.1;Parent=rna-XM_025080564.1
NW_014332865.1	Gnomon	CDS	1788945	1789162	.	+	0	Name=XP_024936332.1;ID=cds-XP_024936332.1;Dbxref=GeneID:107263131%2CGenbank:XP_024936332.1;Parent=rna-XM_025080564.1
NW_014332865.1	Gnomon	CDS	1789234	1789587	.	+	0	Name=XP_024936332.1;ID=cds-XP_024936332.1;Dbxref=GeneID:107263131%2CGenbank:XP_024936332.1;Parent=rna-XM_025080564.1
NW_014332865.1	Gnomon	CDS	1789681	1789789	.	+	0	Name=XP_024936332.1;ID=cds-XP_024936332.1;Dbxref=GeneID:107263131%2CGenbank:XP_024936332.1;Parent=rna-XM_025080564.1
NW_014332865.1	Gnomon	CDS	1789847	1789979	.	+	0	Name=XP_024936332.1;ID=cds-XP_024936332.1;Dbxref=GeneID:107263131%2CGenbank:XP_024936332.1;Parent=rna-XM_025080564.1
NW_014332865.1	Gnomon	CDS	1790056	1790246	.	+	0	Name=XP_024936332.1;ID=cds-XP_024936332.1;Dbxref=GeneID:107263131%2CGenbank:XP_024936332.1;Parent=rna-XM_025080564.1
NW_014332865.1	Gnomon	CDS	1790313	1790456	.	+	0	Name=XP_024936332.1;ID=cds-XP_024936332.1;Dbxref=GeneID:107263131%2CGenbank:XP_024936332.1;Parent=rna-XM_025080564.1
NW_014332865.1	Gnomon	CDS	1790546	1791022	.	+	0	Name=XP_024936332.1;ID=cds-XP_024936332.1;Dbxref=GeneID:107263131%2CGenbank:XP_024936332.1;Parent=rna-XM_025080564.1
NW_014332865.1	Gnomon	mRNA	1338769	1356220	.	-	.	Name=XM_025080521.1;ID=rna-XM_025080521.1;Dbxref=GeneID:107263126%2CGenbank:XM_025080521.1;Parent=gene-LOC107263126
NW_014332865.1	Gnomon	lnc_RNA	1934285	1948180	.	+	.	Name=XR_001536613.2;ID=rna-XR_001536613.2;Dbxref=GeneID:107263177%2CGenbank:XR_001536613.2;Parent=gene-LOC107263177
NW_014332865.1	Gnomon	exon	451042	452400	.	-	.	ID=exon-XR_003058384.1-1;Dbxref=GeneID:112493715%2CGenbank:XR_003058384.1;Parent=rna-XR_003058384.1
NW_014332865.1	Gnomon	exon	450747	450923	.	-	.	ID=exon-XR_003058384.1-2;Dbxref=GeneID:112493715%2CGenbank:XR_003058384.1;Parent=rna-XR_003058384.1
NW_014332865.1	Gnomon	exon	449665	450664	.	-	.	ID=exon-XR_003058384.1-3;Dbxref=GeneID:112493715%2CGenbank:XR_003058384.1;Parent=rna-XR_003058384.1
NW_014332865.1	Gnomon	lnc_RNA	70270	71350	.	-	.	Name=XR_003058406.1;ID=rna-XR_003058406.1;Dbxref=GeneID:112493731%2CGenbank:XR_003058406.1;Parent=gene-LOC112493731
NW_014332865.1	Gnomon	transcript	2045379	2066862	.	-	.	Name=XR_003058383.1;ID=rna-XR_003058383.1;Dbxref=GeneID:107263183%2CGenbank:XR_003058383.1;Parent=gene-LOC107263183
NW_014332865.1	Gnomon	exon	628971	630419	.	-	.	ID=exon-XM_015729851.2-15;Dbxref=GeneID:107263049%2CGenbank:XM_015729851.2;Parent=rna-XM_015729851.2
NW_014332865.1	Gnomon	exon	631137	631329	.	-	.	ID=exon-XM_015729851.2-13;Dbxref=GeneID:107263049%2CGenbank:XM_015729851.2;Parent=rna-XM_015729851.2
NW_014332865.1	Gnomon	exon	630550	631054	.	-	.	ID=exon-XM_015729851.2-14;Dbxref=GeneID:107263049%2CGenbank:XM_015729851.2;Parent=rna-XM_015729851.2
NW_014332865.1	Gnomon	exon	631619	631842	.	-	.	ID=exon-XM_015729851.2-11;Dbxref=GeneID:107263049%2CGenbank:XM_015729851.2;Parent=rna-XM_015729851.2
NW_014332865.1	Gnomon	exon	631441	631551	.	-	.	ID=exon-XM_015729851.2-12;Dbxref=GeneID:107263049%2CGenbank:XM_015729851.2;Parent=rna-XM_015729851.2
NW_014332865.1	Gnomon	exon	631900	632086	.	-	.	ID=exon-XM_015729851.2-10;Dbxref=GeneID:107263049%2CGenbank:XM_015729851.2;Parent=rna-XM_015729851.2
NW_014332865.1	Gnomon	exon	1523577	1523792	.	+	.	ID=exon-XM_025080465.1-3;Dbxref=GeneID:107263099%2CGenbank:XM_025080465.1;Parent=rna-XM_025080465.1
NW_014332865.1	Gnomon	exon	1523936	1524285	.	+	.	ID=exon-XM_025080465.1-4;Dbxref=GeneID:107263099%2CGenbank:XM_025080465.1;Parent=rna-XM_025080465.1
NW_014332865.1	Gnomon	exon	1523032	1523218	.	+	.	ID=exon-XM_025080465.1-1;Dbxref=GeneID:107263099%2CGenbank:XM_025080465.1;Parent=rna-XM_025080465.1
NW_014332865.1	Gnomon	exon	1523342	1523490	.	+	.	ID=exon-XM_025080465.1-2;Dbxref=GeneID:107263099%2CGenbank:XM_025080465.1;Parent=rna-XM_025080465.1
NW_014332865.1	Gnomon	mRNA	668333	670585	.	+	.	Name=XM_025080427.1;ID=rna-XM_025080427.1;Dbxref=GeneID:107263061%2CGenbank:XM_025080427.1;Parent=gene-LOC107263061
NW_014332865.1	Gnomon	mRNA	868391	878671	.	+	.	Name=XM_025080547.1;ID=rna-XM_025080547.1;Dbxref=GeneID:107263145%2CGenbank:XM_025080547.1;Parent=gene-LOC107263145
NW_014332865.1	Gnomon	lnc_RNA	1331326	1338223	.	+	.	Name=XR_003058397.1;ID=rna-XR_003058397.1;Dbxref=GeneID:107263129%2CGenbank:XR_003058397.1;Parent=gene-LOC107263129
NW_014332865.1	Gnomon	exon	996723	997285	.	-	.	ID=exon-XM_015729815.2-9;Dbxref=GeneID:107263029%2CGenbank:XM_015729815.2;Parent=rna-XM_015729815.2
NW_014332865.1	Gnomon	exon	997386	997611	.	-	.	ID=exon-XM_015729815.2-8;Dbxref=GeneID:107263029%2CGenbank:XM_015729815.2;Parent=rna-XM_015729815.2
NW_014332865.1	Gnomon	exon	997862	998042	.	-	.	ID=exon-XM_015729815.2-7;Dbxref=GeneID:107263029%2CGenbank:XM_015729815.2;Parent=rna-XM_015729815.2
NW_014332865.1	Gnomon	exon	998129	998334	.	-	.	ID=exon-XM_015729815.2-6;Dbxref=GeneID:107263029%2CGenbank:XM_015729815.2;Parent=rna-XM_015729815.2
NW_014332865.1	Gnomon	exon	998407	998489	.	-	.	ID=exon-XM_015729815.2-5;Dbxref=GeneID:107263029%2CGenbank:XM_015729815.2;Parent=rna-XM_015729815.2
NW_014332865.1	Gnomon	exon	998587	998683	.	-	.	ID=exon-XM_015729815.2-4;Dbxref=GeneID:107263029%2CGenbank:XM_015729815.2;Parent=rna-XM_015729815.2
NW_014332865.1	Gnomon	exon	999476	999561	.	-	.	ID=exon-XM_015729815.2-3;Dbxref=GeneID:107263029%2CGenbank:XM_015729815.2;Parent=rna-XM_015729815.2
NW_014332865.1	Gnomon	exon	999649	999801	.	-	.	ID=exon-XM_015729815.2-2;Dbxref=GeneID:107263029%2CGenbank:XM_015729815.2;Parent=rna-XM_015729815.2
NW_014332865.1	Gnomon	exon	1000703	1001432	.	-	.	ID=exon-XM_015729815.2-1;Dbxref=GeneID:107263029%2CGenbank:XM_015729815.2;Parent=rna-XM_015729815.2
NW_014332865.1	Gnomon	mRNA	1295082	1297033	.	+	.	Name=XM_015730094.2;ID=rna-XM_015730094.2;Dbxref=GeneID:107263171%2CGenbank:XM_015730094.2;Parent=gene-LOC107263171
NW_014332865.1	Gnomon	mRNA	346898	357715	.	+	.	Name=XM_025080534.1;ID=rna-XM_025080534.1;Dbxref=GeneID:107263068%2CGenbank:XM_025080534.1;Parent=gene-LOC107263068
NW_014332865.1	Gnomon	mRNA	991965	999498	.	-	.	Name=XM_025080391.1;ID=rna-XM_025080391.1;Dbxref=GeneID:107263029%2CGenbank:XM_025080391.1;Parent=gene-LOC107263029
NW_014332865.1	Gnomon	mRNA	628971	640266	.	-	.	Name=XM_025080414.1;ID=rna-XM_025080414.1;Dbxref=GeneID:107263049%2CGenbank:XM_025080414.1;Parent=gene-LOC107263049
NW_014332865.1	Gnomon	mRNA	1226566	1229954	.	-	.	Name=XM_025080401.1;ID=rna-XM_025080401.1;Dbxref=GeneID:107263040%2CGenbank:XM_025080401.1;Parent=gene-LOC107263040
NW_014332865.1	Gnomon	mRNA	2186165	2191400	.	-	.	Name=XM_015730081.2;ID=rna-XM_015730081.2;Dbxref=GeneID:107263160%2CGenbank:XM_015730081.2;Parent=gene-LOC107263160
NW_014332865.1	Gnomon	exon	606863	607208	.	-	.	ID=exon-XM_025080435.1-1;Dbxref=GeneID:107263056%2CGenbank:XM_025080435.1;Parent=rna-XM_025080435.1
NW_014332865.1	Gnomon	exon	603219	603272	.	-	.	ID=exon-XM_025080435.1-2;Dbxref=GeneID:107263056%2CGenbank:XM_025080435.1;Parent=rna-XM_025080435.1
NW_014332865.1	Gnomon	exon	602918	603132	.	-	.	ID=exon-XM_025080435.1-3;Dbxref=GeneID:107263056%2CGenbank:XM_025080435.1;Parent=rna-XM_025080435.1
NW_014332865.1	Gnomon	exon	602754	602828	.	-	.	ID=exon-XM_025080435.1-4;Dbxref=GeneID:107263056%2CGenbank:XM_025080435.1;Parent=rna-XM_025080435.1
NW_014332865.1	Gnomon	exon	602430	602667	.	-	.	ID=exon-XM_025080435.1-5;Dbxref=GeneID:107263056%2CGenbank:XM_025080435.1;Parent=rna-XM_025080435.1
NW_014332865.1	Gnomon	exon	598874	601818	.	-	.	ID=exon-XM_025080435.1-6;Dbxref=GeneID:107263056%2CGenbank:XM_025080435.1;Parent=rna-XM_025080435.1
NW_014332865.1	Gnomon	CDS	1892060	1892243	.	+	0	Name=XP_015585470.1;ID=cds-XP_015585470.1;Dbxref=GeneID:107263119%2CGenbank:XP_015585470.1;Parent=rna-XM_015729984.2
NW_014332865.1	Gnomon	CDS	1892364	1892505	.	+	0	Name=XP_015585470.1;ID=cds-XP_015585470.1;Dbxref=GeneID:107263119%2CGenbank:XP_015585470.1;Parent=rna-XM_015729984.2
NW_014332865.1	Gnomon	CDS	1892571	1892779	.	+	0	Name=XP_015585470.1;ID=cds-XP_015585470.1;Dbxref=GeneID:107263119%2CGenbank:XP_015585470.1;Parent=rna-XM_015729984.2
NW_014332865.1	Gnomon	CDS	1893057	1893375	.	+	0	Name=XP_015585470.1;ID=cds-XP_015585470.1;Dbxref=GeneID:107263119%2CGenbank:XP_015585470.1;Parent=rna-XM_015729984.2
NW_014332865.1	Gnomon	CDS	1893458	1893623	.	+	0	Name=XP_015585470.1;ID=cds-XP_015585470.1;Dbxref=GeneID:107263119%2CGenbank:XP_015585470.1;Parent=rna-XM_015729984.2
NW_014332865.1	Gnomon	CDS	1893749	1893907	.	+	0	Name=XP_015585470.1;ID=cds-XP_015585470.1;Dbxref=GeneID:107263119%2CGenbank:XP_015585470.1;Parent=rna-XM_015729984.2
NW_014332865.1	Gnomon	exon	1550002	1550318	.	+	.	ID=exon-XM_015729926.2-1;Dbxref=GeneID:107263089%2CGenbank:XM_015729926.2;Parent=rna-XM_015729926.2
NW_014332865.1	Gnomon	exon	1550730	1551006	.	+	.	ID=exon-XM_015729926.2-2;Dbxref=GeneID:107263089%2CGenbank:XM_015729926.2;Parent=rna-XM_015729926.2
NW_014332865.1	Gnomon	exon	1551101	1551183	.	+	.	ID=exon-XM_015729926.2-3;Dbxref=GeneID:107263089%2CGenbank:XM_015729926.2;Parent=rna-XM_015729926.2
NW_014332865.1	Gnomon	exon	1551267	1551519	.	+	.	ID=exon-XM_015729926.2-4;Dbxref=GeneID:107263089%2CGenbank:XM_015729926.2;Parent=rna-XM_015729926.2
NW_014332865.1	Gnomon	exon	1798181	1798315	.	-	.	ID=exon-XM_015730012.2-8;Dbxref=GeneID:107263130%2CGenbank:XM_015730012.2;Parent=rna-XM_015730012.2
NW_014332865.1	Gnomon	exon	1798547	1798714	.	-	.	ID=exon-XM_015730012.2-7;Dbxref=GeneID:107263130%2CGenbank:XM_015730012.2;Parent=rna-XM_015730012.2
NW_014332865.1	Gnomon	exon	1797908	1798062	.	-	.	ID=exon-XM_015730012.2-9;Dbxref=GeneID:107263130%2CGenbank:XM_015730012.2;Parent=rna-XM_015730012.2
NW_014332865.1	Gnomon	exon	1801505	1801819	.	-	.	ID=exon-XM_015730012.2-4;Dbxref=GeneID:107263130%2CGenbank:XM_015730012.2;Parent=rna-XM_015730012.2
NW_014332865.1	Gnomon	exon	1804911	1805159	.	-	.	ID=exon-XM_015730012.2-3;Dbxref=GeneID:107263130%2CGenbank:XM_015730012.2;Parent=rna-XM_015730012.2
NW_014332865.1	Gnomon	exon	1799333	1799426	.	-	.	ID=exon-XM_015730012.2-6;Dbxref=GeneID:107263130%2CGenbank:XM_015730012.2;Parent=rna-XM_015730012.2
NW_014332865.1	Gnomon	exon	1801135	1801242	.	-	.	ID=exon-XM_015730012.2-5;Dbxref=GeneID:107263130%2CGenbank:XM_015730012.2;Parent=rna-XM_015730012.2
NW_014332865.1	Gnomon	exon	1820237	1820484	.	-	.	ID=exon-XM_015730012.2-2;Dbxref=GeneID:107263130%2CGenbank:XM_015730012.2;Parent=rna-XM_015730012.2
NW_014332865.1	Gnomon	exon	1821799	1821983	.	-	.	ID=exon-XM_015730012.2-1;Dbxref=GeneID:107263130%2CGenbank:XM_015730012.2;Parent=rna-XM_015730012.2
NW_014332865.1	Gnomon	exon	1551635	1551867	.	+	.	ID=exon-XM_015729926.2-5;Dbxref=GeneID:107263089%2CGenbank:XM_015729926.2;Parent=rna-XM_015729926.2
NW_014332865.1	Gnomon	exon	1551970	1552468	.	+	.	ID=exon-XM_015729926.2-6;Dbxref=GeneID:107263089%2CGenbank:XM_015729926.2;Parent=rna-XM_015729926.2
NW_014332865.1	Gnomon	exon	1552555	1552906	.	+	.	ID=exon-XM_015729926.2-7;Dbxref=GeneID:107263089%2CGenbank:XM_015729926.2;Parent=rna-XM_015729926.2
NW_014332865.1	Gnomon	exon	1553002	1553591	.	+	.	ID=exon-XM_015729926.2-8;Dbxref=GeneID:107263089%2CGenbank:XM_015729926.2;Parent=rna-XM_015729926.2
NW_014332865.1	Gnomon	exon	1553663	1554018	.	+	.	ID=exon-XM_015729926.2-9;Dbxref=GeneID:107263089%2CGenbank:XM_015729926.2;Parent=rna-XM_015729926.2
NW_014332865.1	Gnomon	CDS	617331	617485	.	+	0	Name=XP_015585350.1;ID=cds-XP_015585350.1;Dbxref=GeneID:107263055%2CGenbank:XP_015585350.1;Parent=rna-XM_015729864.2
NW_014332865.1	Gnomon	CDS	618738	618908	.	+	0	Name=XP_015585350.1;ID=cds-XP_015585350.1;Dbxref=GeneID:107263055%2CGenbank:XP_015585350.1;Parent=rna-XM_015729864.2
NW_014332865.1	Gnomon	CDS	618985	619183	.	+	0	Name=XP_015585350.1;ID=cds-XP_015585350.1;Dbxref=GeneID:107263055%2CGenbank:XP_015585350.1;Parent=rna-XM_015729864.2
NW_014332865.1	Gnomon	CDS	619287	619412	.	+	0	Name=XP_015585350.1;ID=cds-XP_015585350.1;Dbxref=GeneID:107263055%2CGenbank:XP_015585350.1;Parent=rna-XM_015729864.2
NW_014332865.1	Gnomon	CDS	619515	619581	.	+	0	Name=XP_015585350.1;ID=cds-XP_015585350.1;Dbxref=GeneID:107263055%2CGenbank:XP_015585350.1;Parent=rna-XM_015729864.2
NW_014332865.1	Gnomon	CDS	619705	619804	.	+	0	Name=XP_015585350.1;ID=cds-XP_015585350.1;Dbxref=GeneID:107263055%2CGenbank:XP_015585350.1;Parent=rna-XM_015729864.2
NW_014332865.1	Gnomon	CDS	619877	619924	.	+	0	Name=XP_015585350.1;ID=cds-XP_015585350.1;Dbxref=GeneID:107263055%2CGenbank:XP_015585350.1;Parent=rna-XM_015729864.2
NW_014332865.1	Gnomon	CDS	620228	620342	.	+	0	Name=XP_015585350.1;ID=cds-XP_015585350.1;Dbxref=GeneID:107263055%2CGenbank:XP_015585350.1;Parent=rna-XM_015729864.2
NW_014332865.1	Gnomon	exon	53930	54679	.	-	.	ID=exon-XM_015730112.2-1;Dbxref=GeneID:107263185%2CGenbank:XM_015730112.2;Parent=rna-XM_015730112.2
NW_014332865.1	Gnomon	exon	52127	52429	.	-	.	ID=exon-XM_015730112.2-4;Dbxref=GeneID:107263185%2CGenbank:XM_015730112.2;Parent=rna-XM_015730112.2
NW_014332865.1	Gnomon	exon	52876	53264	.	-	.	ID=exon-XM_015730112.2-3;Dbxref=GeneID:107263185%2CGenbank:XM_015730112.2;Parent=rna-XM_015730112.2
NW_014332865.1	Gnomon	exon	53484	53660	.	-	.	ID=exon-XM_015730112.2-2;Dbxref=GeneID:107263185%2CGenbank:XM_015730112.2;Parent=rna-XM_015730112.2
NW_014332865.1	Gnomon	mRNA	598874	604548	.	-	.	Name=XM_015729869.2;ID=rna-XM_015729869.2;Dbxref=GeneID:107263056%2CGenbank:XM_015729869.2;Parent=gene-LOC107263056
NW_014332865.1	Gnomon	CDS	1352947	1353606	.	-	0	Name=XP_015585483.1;ID=cds-XP_015585483.1;Dbxref=GeneID:107263126%2CGenbank:XP_015585483.1;Parent=rna-XM_015729997.2
NW_014332865.1	Gnomon	CDS	1351935	1352232	.	-	0	Name=XP_015585483.1;ID=cds-XP_015585483.1;Dbxref=GeneID:107263126%2CGenbank:XP_015585483.1;Parent=rna-XM_015729997.2
NW_014332865.1	Gnomon	CDS	1343165	1343276	.	-	0	Name=XP_015585483.1;ID=cds-XP_015585483.1;Dbxref=GeneID:107263126%2CGenbank:XP_015585483.1;Parent=rna-XM_015729997.2
NW_014332865.1	Gnomon	CDS	1341316	1341526	.	-	0	Name=XP_015585483.1;ID=cds-XP_015585483.1;Dbxref=GeneID:107263126%2CGenbank:XP_015585483.1;Parent=rna-XM_015729997.2
NW_014332865.1	Gnomon	exon	1236581	1236973	.	-	.	ID=exon-XM_025080405.1-5;Dbxref=GeneID:107263047%2CGenbank:XM_025080405.1;Parent=rna-XM_025080405.1
NW_014332865.1	Gnomon	mRNA	1258653	1262820	.	+	.	Name=XM_015730117.1;ID=rna-XM_015730117.1;Dbxref=GeneID:107263187%2CGenbank:XM_015730117.1;Parent=gene-LOC107263187
NW_014332865.1	Gnomon	exon	402640	405262	.	-	.	ID=exon-XM_015729956.2-2;Dbxref=GeneID:107263106%2CGenbank:XM_015729956.2;Parent=rna-XM_015729956.2
NW_014332865.1	Gnomon	exon	405342	408677	.	-	.	ID=exon-XM_015729956.2-1;Dbxref=GeneID:107263106%2CGenbank:XM_015729956.2;Parent=rna-XM_015729956.2
NW_014332865.1	Gnomon	CDS	456250	456358	.	+	0	Name=XP_024936239.1;ID=cds-XP_024936239.1;Dbxref=GeneID:107263084%2CGenbank:XP_024936239.1;Parent=rna-XM_025080471.1
NW_014332865.1	Gnomon	CDS	456470	456825	.	+	0	Name=XP_024936239.1;ID=cds-XP_024936239.1;Dbxref=GeneID:107263084%2CGenbank:XP_024936239.1;Parent=rna-XM_025080471.1
NW_014332865.1	Gnomon	CDS	456907	457006	.	+	0	Name=XP_024936239.1;ID=cds-XP_024936239.1;Dbxref=GeneID:107263084%2CGenbank:XP_024936239.1;Parent=rna-XM_025080471.1
NW_014332865.1	Gnomon	CDS	457099	457453	.	+	0	Name=XP_024936239.1;ID=cds-XP_024936239.1;Dbxref=GeneID:107263084%2CGenbank:XP_024936239.1;Parent=rna-XM_025080471.1
NW_014332865.1	Gnomon	CDS	457650	457920	.	+	0	Name=XP_024936239.1;ID=cds-XP_024936239.1;Dbxref=GeneID:107263084%2CGenbank:XP_024936239.1;Parent=rna-XM_025080471.1
NW_014332865.1	Gnomon	CDS	458015	458092	.	+	0	Name=XP_024936239.1;ID=cds-XP_024936239.1;Dbxref=GeneID:107263084%2CGenbank:XP_024936239.1;Parent=rna-XM_025080471.1
NW_014332865.1	Gnomon	exon	1852505	1852751	.	-	.	ID=exon-XM_025080505.1-3;Dbxref=GeneID:107263163%2CGenbank:XM_025080505.1;Parent=rna-XM_025080505.1
NW_014332865.1	Gnomon	exon	1852925	1853175	.	-	.	ID=exon-XM_025080505.1-2;Dbxref=GeneID:107263163%2CGenbank:XM_025080505.1;Parent=rna-XM_025080505.1
NW_014332865.1	Gnomon	exon	1774961	1775720	.	+	.	ID=exon-XM_015730060.1-2;Dbxref=GeneID:107263151%2CGenbank:XM_015730060.1;Parent=rna-XM_015730060.1
NW_014332865.1	Gnomon	exon	1860211	1860772	.	-	.	ID=exon-XM_025080505.1-1;Dbxref=GeneID:107263163%2CGenbank:XM_025080505.1;Parent=rna-XM_025080505.1
NW_014332865.1	Gnomon	exon	1774132	1774627	.	+	.	ID=exon-XM_015730060.1-1;Dbxref=GeneID:107263151%2CGenbank:XM_015730060.1;Parent=rna-XM_015730060.1
NW_014332865.1	Gnomon	exon	1775833	1776288	.	+	.	ID=exon-XM_015730060.1-3;Dbxref=GeneID:107263151%2CGenbank:XM_015730060.1;Parent=rna-XM_015730060.1
NW_014332865.1	Gnomon	CDS	99748	100024	.	-	0	Name=XP_015585613.1;ID=cds-XP_015585613.1;Dbxref=GeneID:107263195%2CGenbank:XP_015585613.1;Parent=rna-XM_015730127.2
NW_014332865.1	Gnomon	CDS	99455	99645	.	-	0	Name=XP_015585613.1;ID=cds-XP_015585613.1;Dbxref=GeneID:107263195%2CGenbank:XP_015585613.1;Parent=rna-XM_015730127.2
NW_014332865.1	Gnomon	exon	1237541	1237635	.	-	.	ID=exon-XM_025080405.1-2;Dbxref=GeneID:107263047%2CGenbank:XM_025080405.1;Parent=rna-XM_025080405.1
NW_014332865.1	Gnomon	exon	1238017	1238272	.	-	.	ID=exon-XM_025080405.1-1;Dbxref=GeneID:107263047%2CGenbank:XM_025080405.1;Parent=rna-XM_025080405.1
NW_014332865.1	Gnomon	exon	1237054	1237144	.	-	.	ID=exon-XM_025080405.1-4;Dbxref=GeneID:107263047%2CGenbank:XM_025080405.1;Parent=rna-XM_025080405.1
NW_014332865.1	Gnomon	exon	1237262	1237360	.	-	.	ID=exon-XM_025080405.1-3;Dbxref=GeneID:107263047%2CGenbank:XM_025080405.1;Parent=rna-XM_025080405.1
NW_014332865.1	Gnomon	CDS	346915	347173	.	+	0	Name=XP_015585376.1;ID=cds-XP_015585376.1;Dbxref=GeneID:107263068%2CGenbank:XP_015585376.1;Parent=rna-XM_015729890.2
NW_014332865.1	Gnomon	CDS	348170	348411	.	+	0	Name=XP_015585376.1;ID=cds-XP_015585376.1;Dbxref=GeneID:107263068%2CGenbank:XP_015585376.1;Parent=rna-XM_015729890.2
NW_014332865.1	Gnomon	CDS	348496	349241	.	+	0	Name=XP_015585376.1;ID=cds-XP_015585376.1;Dbxref=GeneID:107263068%2CGenbank:XP_015585376.1;Parent=rna-XM_015729890.2
NW_014332865.1	Gnomon	CDS	349353	349506	.	+	0	Name=XP_015585376.1;ID=cds-XP_015585376.1;Dbxref=GeneID:107263068%2CGenbank:XP_015585376.1;Parent=rna-XM_015729890.2
NW_014332865.1	Gnomon	CDS	349576	349746	.	+	0	Name=XP_015585376.1;ID=cds-XP_015585376.1;Dbxref=GeneID:107263068%2CGenbank:XP_015585376.1;Parent=rna-XM_015729890.2
NW_014332865.1	Gnomon	CDS	349838	350218	.	+	0	Name=XP_015585376.1;ID=cds-XP_015585376.1;Dbxref=GeneID:107263068%2CGenbank:XP_015585376.1;Parent=rna-XM_015729890.2
NW_014332865.1	Gnomon	CDS	350298	350513	.	+	0	Name=XP_015585376.1;ID=cds-XP_015585376.1;Dbxref=GeneID:107263068%2CGenbank:XP_015585376.1;Parent=rna-XM_015729890.2
NW_014332865.1	Gnomon	CDS	350597	350919	.	+	0	Name=XP_015585376.1;ID=cds-XP_015585376.1;Dbxref=GeneID:107263068%2CGenbank:XP_015585376.1;Parent=rna-XM_015729890.2
NW_014332865.1	Gnomon	CDS	351001	351349	.	+	0	Name=XP_015585376.1;ID=cds-XP_015585376.1;Dbxref=GeneID:107263068%2CGenbank:XP_015585376.1;Parent=rna-XM_015729890.2
NW_014332865.1	Gnomon	CDS	352226	352324	.	+	0	Name=XP_015585376.1;ID=cds-XP_015585376.1;Dbxref=GeneID:107263068%2CGenbank:XP_015585376.1;Parent=rna-XM_015729890.2
NW_014332865.1	Gnomon	CDS	352585	352775	.	+	0	Name=XP_015585376.1;ID=cds-XP_015585376.1;Dbxref=GeneID:107263068%2CGenbank:XP_015585376.1;Parent=rna-XM_015729890.2
NW_014332865.1	Gnomon	CDS	352857	353207	.	+	0	Name=XP_015585376.1;ID=cds-XP_015585376.1;Dbxref=GeneID:107263068%2CGenbank:XP_015585376.1;Parent=rna-XM_015729890.2
NW_014332865.1	Gnomon	CDS	353305	353581	.	+	0	Name=XP_015585376.1;ID=cds-XP_015585376.1;Dbxref=GeneID:107263068%2CGenbank:XP_015585376.1;Parent=rna-XM_015729890.2
NW_014332865.1	Gnomon	CDS	353661	353908	.	+	0	Name=XP_015585376.1;ID=cds-XP_015585376.1;Dbxref=GeneID:107263068%2CGenbank:XP_015585376.1;Parent=rna-XM_015729890.2
NW_014332865.1	Gnomon	CDS	353986	354117	.	+	0	Name=XP_015585376.1;ID=cds-XP_015585376.1;Dbxref=GeneID:107263068%2CGenbank:XP_015585376.1;Parent=rna-XM_015729890.2
NW_014332865.1	Gnomon	CDS	354187	354466	.	+	0	Name=XP_015585376.1;ID=cds-XP_015585376.1;Dbxref=GeneID:107263068%2CGenbank:XP_015585376.1;Parent=rna-XM_015729890.2
NW_014332865.1	Gnomon	CDS	354546	354769	.	+	0	Name=XP_015585376.1;ID=cds-XP_015585376.1;Dbxref=GeneID:107263068%2CGenbank:XP_015585376.1;Parent=rna-XM_015729890.2
NW_014332865.1	Gnomon	CDS	354862	355170	.	+	0	Name=XP_015585376.1;ID=cds-XP_015585376.1;Dbxref=GeneID:107263068%2CGenbank:XP_015585376.1;Parent=rna-XM_015729890.2
NW_014332865.1	Gnomon	CDS	355252	355561	.	+	0	Name=XP_015585376.1;ID=cds-XP_015585376.1;Dbxref=GeneID:107263068%2CGenbank:XP_015585376.1;Parent=rna-XM_015729890.2
NW_014332865.1	Gnomon	CDS	355640	355749	.	+	0	Name=XP_015585376.1;ID=cds-XP_015585376.1;Dbxref=GeneID:107263068%2CGenbank:XP_015585376.1;Parent=rna-XM_015729890.2
NW_014332865.1	Gnomon	CDS	356275	356400	.	+	0	Name=XP_015585376.1;ID=cds-XP_015585376.1;Dbxref=GeneID:107263068%2CGenbank:XP_015585376.1;Parent=rna-XM_015729890.2
NW_014332865.1	Gnomon	CDS	357616	357871	.	+	0	Name=XP_015585376.1;ID=cds-XP_015585376.1;Dbxref=GeneID:107263068%2CGenbank:XP_015585376.1;Parent=rna-XM_015729890.2
NW_014332865.1	Gnomon	CDS	357942	358409	.	+	0	Name=XP_015585376.1;ID=cds-XP_015585376.1;Dbxref=GeneID:107263068%2CGenbank:XP_015585376.1;Parent=rna-XM_015729890.2
NW_014332865.1	Gnomon	mRNA	1897462	1901816	.	+	.	Name=XM_015729974.2;ID=rna-XM_015729974.2;Dbxref=GeneID:107263115%2CGenbank:XM_015729974.2;Parent=gene-LOC107263115
NW_014332865.1	Gnomon	mRNA	1009326	1010764	.	+	.	Name=XM_015729841.2;ID=rna-XM_015729841.2;Dbxref=GeneID:107263046%2CGenbank:XM_015729841.2;Parent=gene-LOC107263046
NW_014332865.1	Gnomon	exon	998587	998683	.	-	.	ID=exon-XM_025080389.1-4;Dbxref=GeneID:107263029%2CGenbank:XM_025080389.1;Parent=rna-XM_025080389.1
NW_014332865.1	Gnomon	exon	998407	998489	.	-	.	ID=exon-XM_025080389.1-5;Dbxref=GeneID:107263029%2CGenbank:XM_025080389.1;Parent=rna-XM_025080389.1
NW_014332865.1	Gnomon	exon	999649	999801	.	-	.	ID=exon-XM_025080389.1-2;Dbxref=GeneID:107263029%2CGenbank:XM_025080389.1;Parent=rna-XM_025080389.1
NW_014332865.1	Gnomon	exon	999476	999561	.	-	.	ID=exon-XM_025080389.1-3;Dbxref=GeneID:107263029%2CGenbank:XM_025080389.1;Parent=rna-XM_025080389.1
NW_014332865.1	Gnomon	exon	997386	997611	.	-	.	ID=exon-XM_025080389.1-8;Dbxref=GeneID:107263029%2CGenbank:XM_025080389.1;Parent=rna-XM_025080389.1
NW_014332865.1	Gnomon	exon	996723	997285	.	-	.	ID=exon-XM_025080389.1-9;Dbxref=GeneID:107263029%2CGenbank:XM_025080389.1;Parent=rna-XM_025080389.1
NW_014332865.1	Gnomon	exon	998129	998334	.	-	.	ID=exon-XM_025080389.1-6;Dbxref=GeneID:107263029%2CGenbank:XM_025080389.1;Parent=rna-XM_025080389.1
NW_014332865.1	Gnomon	exon	997862	998042	.	-	.	ID=exon-XM_025080389.1-7;Dbxref=GeneID:107263029%2CGenbank:XM_025080389.1;Parent=rna-XM_025080389.1
NW_014332865.1	Gnomon	exon	1003351	1003779	.	-	.	ID=exon-XM_025080389.1-1;Dbxref=GeneID:107263029%2CGenbank:XM_025080389.1;Parent=rna-XM_025080389.1
NW_014332865.1	Gnomon	mRNA	628971	634245	.	-	.	Name=XM_015729854.2;ID=rna-XM_015729854.2;Dbxref=GeneID:107263049%2CGenbank:XM_015729854.2;Parent=gene-LOC107263049
NW_014332865.1	Gnomon	CDS	1787865	1787876	.	+	0	Name=XP_015585506.1;ID=cds-XP_015585506.1;Dbxref=GeneID:107263131%2CGenbank:XP_015585506.1;Parent=rna-XM_015730020.2
NW_014332865.1	Gnomon	CDS	1788057	1788208	.	+	0	Name=XP_015585506.1;ID=cds-XP_015585506.1;Dbxref=GeneID:107263131%2CGenbank:XP_015585506.1;Parent=rna-XM_015730020.2
NW_014332865.1	Gnomon	CDS	1788262	1788355	.	+	0	Name=XP_015585506.1;ID=cds-XP_015585506.1;Dbxref=GeneID:107263131%2CGenbank:XP_015585506.1;Parent=rna-XM_015730020.2
NW_014332865.1	Gnomon	CDS	1788444	1788623	.	+	0	Name=XP_015585506.1;ID=cds-XP_015585506.1;Dbxref=GeneID:107263131%2CGenbank:XP_015585506.1;Parent=rna-XM_015730020.2
NW_014332865.1	Gnomon	CDS	1788685	1788870	.	+	0	Name=XP_015585506.1;ID=cds-XP_015585506.1;Dbxref=GeneID:107263131%2CGenbank:XP_015585506.1;Parent=rna-XM_015730020.2
NW_014332865.1	Gnomon	CDS	1788945	1789162	.	+	0	Name=XP_015585506.1;ID=cds-XP_015585506.1;Dbxref=GeneID:107263131%2CGenbank:XP_015585506.1;Parent=rna-XM_015730020.2
NW_014332865.1	Gnomon	CDS	1789234	1789587	.	+	0	Name=XP_015585506.1;ID=cds-XP_015585506.1;Dbxref=GeneID:107263131%2CGenbank:XP_015585506.1;Parent=rna-XM_015730020.2
NW_014332865.1	Gnomon	CDS	1789681	1789789	.	+	0	Name=XP_015585506.1;ID=cds-XP_015585506.1;Dbxref=GeneID:107263131%2CGenbank:XP_015585506.1;Parent=rna-XM_015730020.2
NW_014332865.1	Gnomon	CDS	1789847	1789979	.	+	0	Name=XP_015585506.1;ID=cds-XP_015585506.1;Dbxref=GeneID:107263131%2CGenbank:XP_015585506.1;Parent=rna-XM_015730020.2
NW_014332865.1	Gnomon	CDS	1790056	1790246	.	+	0	Name=XP_015585506.1;ID=cds-XP_015585506.1;Dbxref=GeneID:107263131%2CGenbank:XP_015585506.1;Parent=rna-XM_015730020.2
NW_014332865.1	Gnomon	CDS	1790313	1790456	.	+	0	Name=XP_015585506.1;ID=cds-XP_015585506.1;Dbxref=GeneID:107263131%2CGenbank:XP_015585506.1;Parent=rna-XM_015730020.2
NW_014332865.1	Gnomon	CDS	1790546	1791022	.	+	0	Name=XP_015585506.1;ID=cds-XP_015585506.1;Dbxref=GeneID:107263131%2CGenbank:XP_015585506.1;Parent=rna-XM_015730020.2
NW_014332865.1	Gnomon	CDS	186373	186507	.	-	0	Name=XP_024936248.1;ID=cds-XP_024936248.1;Dbxref=GeneID:107263139%2CGenbank:XP_024936248.1;Parent=rna-XM_025080480.1
NW_014332865.1	Gnomon	CDS	185812	185895	.	-	0	Name=XP_024936248.1;ID=cds-XP_024936248.1;Dbxref=GeneID:107263139%2CGenbank:XP_024936248.1;Parent=rna-XM_025080480.1
NW_014332865.1	Gnomon	CDS	185648	185722	.	-	0	Name=XP_024936248.1;ID=cds-XP_024936248.1;Dbxref=GeneID:107263139%2CGenbank:XP_024936248.1;Parent=rna-XM_025080480.1
NW_014332865.1	Gnomon	CDS	185504	185564	.	-	0	Name=XP_024936248.1;ID=cds-XP_024936248.1;Dbxref=GeneID:107263139%2CGenbank:XP_024936248.1;Parent=rna-XM_025080480.1
NW_014332865.1	Gnomon	CDS	185331	185415	.	-	0	Name=XP_024936248.1;ID=cds-XP_024936248.1;Dbxref=GeneID:107263139%2CGenbank:XP_024936248.1;Parent=rna-XM_025080480.1
NW_014332865.1	Gnomon	CDS	184584	184793	.	-	0	Name=XP_024936248.1;ID=cds-XP_024936248.1;Dbxref=GeneID:107263139%2CGenbank:XP_024936248.1;Parent=rna-XM_025080480.1
NW_014332865.1	Gnomon	CDS	184288	184508	.	-	0	Name=XP_024936248.1;ID=cds-XP_024936248.1;Dbxref=GeneID:107263139%2CGenbank:XP_024936248.1;Parent=rna-XM_025080480.1
NW_014332865.1	Gnomon	CDS	181459	184211	.	-	0	Name=XP_024936248.1;ID=cds-XP_024936248.1;Dbxref=GeneID:107263139%2CGenbank:XP_024936248.1;Parent=rna-XM_025080480.1
NW_014332865.1	Gnomon	CDS	181328	181372	.	-	0	Name=XP_024936248.1;ID=cds-XP_024936248.1;Dbxref=GeneID:107263139%2CGenbank:XP_024936248.1;Parent=rna-XM_025080480.1
NW_014332865.1	Gnomon	CDS	181174	181239	.	-	0	Name=XP_024936248.1;ID=cds-XP_024936248.1;Dbxref=GeneID:107263139%2CGenbank:XP_024936248.1;Parent=rna-XM_025080480.1
NW_014332865.1	Gnomon	CDS	326411	326531	.	-	0	Name=XP_015585389.1;ID=cds-XP_015585389.1;Dbxref=GeneID:107263078%2CGenbank:XP_015585389.1;Parent=rna-XM_015729903.2
NW_014332865.1	Gnomon	CDS	326086	326225	.	-	0	Name=XP_015585389.1;ID=cds-XP_015585389.1;Dbxref=GeneID:107263078%2CGenbank:XP_015585389.1;Parent=rna-XM_015729903.2
NW_014332865.1	Gnomon	CDS	325841	326016	.	-	0	Name=XP_015585389.1;ID=cds-XP_015585389.1;Dbxref=GeneID:107263078%2CGenbank:XP_015585389.1;Parent=rna-XM_015729903.2
NW_014332865.1	Gnomon	CDS	325659	325760	.	-	0	Name=XP_015585389.1;ID=cds-XP_015585389.1;Dbxref=GeneID:107263078%2CGenbank:XP_015585389.1;Parent=rna-XM_015729903.2
NW_014332865.1	Gnomon	CDS	322881	323055	.	-	0	Name=XP_015585389.1;ID=cds-XP_015585389.1;Dbxref=GeneID:107263078%2CGenbank:XP_015585389.1;Parent=rna-XM_015729903.2
NW_014332865.1	Gnomon	CDS	322553	322797	.	-	0	Name=XP_015585389.1;ID=cds-XP_015585389.1;Dbxref=GeneID:107263078%2CGenbank:XP_015585389.1;Parent=rna-XM_015729903.2
NW_014332865.1	Gnomon	CDS	321077	321148	.	-	0	Name=XP_015585389.1;ID=cds-XP_015585389.1;Dbxref=GeneID:107263078%2CGenbank:XP_015585389.1;Parent=rna-XM_015729903.2
NW_014332865.1	Gnomon	CDS	320151	320294	.	-	0	Name=XP_015585389.1;ID=cds-XP_015585389.1;Dbxref=GeneID:107263078%2CGenbank:XP_015585389.1;Parent=rna-XM_015729903.2
NW_014332865.1	Gnomon	CDS	319657	319725	.	-	0	Name=XP_015585389.1;ID=cds-XP_015585389.1;Dbxref=GeneID:107263078%2CGenbank:XP_015585389.1;Parent=rna-XM_015729903.2
NW_014332865.1	Gnomon	CDS	319551	319575	.	-	0	Name=XP_015585389.1;ID=cds-XP_015585389.1;Dbxref=GeneID:107263078%2CGenbank:XP_015585389.1;Parent=rna-XM_015729903.2
NW_014332865.1	Gnomon	exon	1788262	1788355	.	+	.	ID=exon-XM_015730018.2-3;Dbxref=GeneID:107263131%2CGenbank:XM_015730018.2;Parent=rna-XM_015730018.2
NW_014332865.1	Gnomon	exon	1788444	1788623	.	+	.	ID=exon-XM_015730018.2-4;Dbxref=GeneID:107263131%2CGenbank:XM_015730018.2;Parent=rna-XM_015730018.2
NW_014332865.1	Gnomon	exon	1787680	1787971	.	+	.	ID=exon-XM_015730018.2-1;Dbxref=GeneID:107263131%2CGenbank:XM_015730018.2;Parent=rna-XM_015730018.2
NW_014332865.1	Gnomon	exon	1788057	1788208	.	+	.	ID=exon-XM_015730018.2-2;Dbxref=GeneID:107263131%2CGenbank:XM_015730018.2;Parent=rna-XM_015730018.2
NW_014332865.1	Gnomon	exon	1789234	1789587	.	+	.	ID=exon-XM_015730018.2-7;Dbxref=GeneID:107263131%2CGenbank:XM_015730018.2;Parent=rna-XM_015730018.2
NW_014332865.1	Gnomon	exon	1789681	1789789	.	+	.	ID=exon-XM_015730018.2-8;Dbxref=GeneID:107263131%2CGenbank:XM_015730018.2;Parent=rna-XM_015730018.2
NW_014332865.1	Gnomon	exon	1788685	1788870	.	+	.	ID=exon-XM_015730018.2-5;Dbxref=GeneID:107263131%2CGenbank:XM_015730018.2;Parent=rna-XM_015730018.2
NW_014332865.1	Gnomon	exon	1788945	1789162	.	+	.	ID=exon-XM_015730018.2-6;Dbxref=GeneID:107263131%2CGenbank:XM_015730018.2;Parent=rna-XM_015730018.2
NW_014332865.1	Gnomon	exon	1789880	1789979	.	+	.	ID=exon-XM_015730018.2-9;Dbxref=GeneID:107263131%2CGenbank:XM_015730018.2;Parent=rna-XM_015730018.2
NW_014332865.1	Gnomon	CDS	668333	668515	.	+	0	Name=XP_015585363.1;ID=cds-XP_015585363.1;Dbxref=GeneID:107263061%2CGenbank:XP_015585363.1;Parent=rna-XM_015729877.2
NW_014332865.1	Gnomon	CDS	668602	668966	.	+	0	Name=XP_015585363.1;ID=cds-XP_015585363.1;Dbxref=GeneID:107263061%2CGenbank:XP_015585363.1;Parent=rna-XM_015729877.2
NW_014332865.1	Gnomon	CDS	669049	669360	.	+	0	Name=XP_015585363.1;ID=cds-XP_015585363.1;Dbxref=GeneID:107263061%2CGenbank:XP_015585363.1;Parent=rna-XM_015729877.2
NW_014332865.1	Gnomon	CDS	669441	669642	.	+	0	Name=XP_015585363.1;ID=cds-XP_015585363.1;Dbxref=GeneID:107263061%2CGenbank:XP_015585363.1;Parent=rna-XM_015729877.2
NW_014332865.1	Gnomon	CDS	669728	669946	.	+	0	Name=XP_015585363.1;ID=cds-XP_015585363.1;Dbxref=GeneID:107263061%2CGenbank:XP_015585363.1;Parent=rna-XM_015729877.2
NW_014332865.1	Gnomon	CDS	670082	670162	.	+	0	Name=XP_015585363.1;ID=cds-XP_015585363.1;Dbxref=GeneID:107263061%2CGenbank:XP_015585363.1;Parent=rna-XM_015729877.2
NW_014332865.1	Gnomon	CDS	438761	438847	.	-	0	Name=XP_024936235.1;ID=cds-XP_024936235.1;Dbxref=GeneID:107263083%2CGenbank:XP_024936235.1;Parent=rna-XM_025080467.1
NW_014332865.1	Gnomon	CDS	438515	438605	.	-	0	Name=XP_024936235.1;ID=cds-XP_024936235.1;Dbxref=GeneID:107263083%2CGenbank:XP_024936235.1;Parent=rna-XM_025080467.1
NW_014332865.1	Gnomon	CDS	438125	438437	.	-	0	Name=XP_024936235.1;ID=cds-XP_024936235.1;Dbxref=GeneID:107263083%2CGenbank:XP_024936235.1;Parent=rna-XM_025080467.1
NW_014332865.1	Gnomon	CDS	437470	437818	.	-	0	Name=XP_024936235.1;ID=cds-XP_024936235.1;Dbxref=GeneID:107263083%2CGenbank:XP_024936235.1;Parent=rna-XM_025080467.1
NW_014332865.1	Gnomon	CDS	436882	437379	.	-	0	Name=XP_024936235.1;ID=cds-XP_024936235.1;Dbxref=GeneID:107263083%2CGenbank:XP_024936235.1;Parent=rna-XM_025080467.1
NW_014332865.1	Gnomon	CDS	1820237	1820307	.	-	0	Name=XP_015585496.1;ID=cds-XP_015585496.1;Dbxref=GeneID:107263130%2CGenbank:XP_015585496.1;Parent=rna-XM_015730010.2
NW_014332865.1	Gnomon	CDS	1804911	1805159	.	-	0	Name=XP_015585496.1;ID=cds-XP_015585496.1;Dbxref=GeneID:107263130%2CGenbank:XP_015585496.1;Parent=rna-XM_015730010.2
NW_014332865.1	Gnomon	CDS	1801505	1801819	.	-	0	Name=XP_015585496.1;ID=cds-XP_015585496.1;Dbxref=GeneID:107263130%2CGenbank:XP_015585496.1;Parent=rna-XM_015730010.2
NW_014332865.1	Gnomon	CDS	1801135	1801242	.	-	0	Name=XP_015585496.1;ID=cds-XP_015585496.1;Dbxref=GeneID:107263130%2CGenbank:XP_015585496.1;Parent=rna-XM_015730010.2
NW_014332865.1	Gnomon	CDS	1799333	1799426	.	-	0	Name=XP_015585496.1;ID=cds-XP_015585496.1;Dbxref=GeneID:107263130%2CGenbank:XP_015585496.1;Parent=rna-XM_015730010.2
NW_014332865.1	Gnomon	CDS	1798547	1798714	.	-	0	Name=XP_015585496.1;ID=cds-XP_015585496.1;Dbxref=GeneID:107263130%2CGenbank:XP_015585496.1;Parent=rna-XM_015730010.2
NW_014332865.1	Gnomon	CDS	1798181	1798315	.	-	0	Name=XP_015585496.1;ID=cds-XP_015585496.1;Dbxref=GeneID:107263130%2CGenbank:XP_015585496.1;Parent=rna-XM_015730010.2
NW_014332865.1	Gnomon	CDS	1797908	1798062	.	-	0	Name=XP_015585496.1;ID=cds-XP_015585496.1;Dbxref=GeneID:107263130%2CGenbank:XP_015585496.1;Parent=rna-XM_015730010.2
NW_014332865.1	Gnomon	CDS	1797406	1797613	.	-	0	Name=XP_015585496.1;ID=cds-XP_015585496.1;Dbxref=GeneID:107263130%2CGenbank:XP_015585496.1;Parent=rna-XM_015730010.2
NW_014332865.1	Gnomon	CDS	1797149	1797326	.	-	0	Name=XP_015585496.1;ID=cds-XP_015585496.1;Dbxref=GeneID:107263130%2CGenbank:XP_015585496.1;Parent=rna-XM_015730010.2
NW_014332865.1	Gnomon	CDS	1796863	1797049	.	-	0	Name=XP_015585496.1;ID=cds-XP_015585496.1;Dbxref=GeneID:107263130%2CGenbank:XP_015585496.1;Parent=rna-XM_015730010.2
NW_014332865.1	Gnomon	CDS	1796509	1796774	.	-	0	Name=XP_015585496.1;ID=cds-XP_015585496.1;Dbxref=GeneID:107263130%2CGenbank:XP_015585496.1;Parent=rna-XM_015730010.2
NW_014332865.1	Gnomon	CDS	1796012	1796098	.	-	0	Name=XP_015585496.1;ID=cds-XP_015585496.1;Dbxref=GeneID:107263130%2CGenbank:XP_015585496.1;Parent=rna-XM_015730010.2
NW_014332865.1	Gnomon	CDS	1795290	1795504	.	-	0	Name=XP_015585496.1;ID=cds-XP_015585496.1;Dbxref=GeneID:107263130%2CGenbank:XP_015585496.1;Parent=rna-XM_015730010.2
NW_014332865.1	Gnomon	CDS	1412435	1413639	.	-	0	Name=XP_024936222.1;ID=cds-XP_024936222.1;Dbxref=GeneID:107263155%2CGenbank:XP_024936222.1;Parent=rna-XM_025080454.1
NW_014332865.1	Gnomon	CDS	1412024	1412114	.	-	0	Name=XP_024936222.1;ID=cds-XP_024936222.1;Dbxref=GeneID:107263155%2CGenbank:XP_024936222.1;Parent=rna-XM_025080454.1
NW_014332865.1	Gnomon	exon	1722639	1728830	.	-	.	ID=exon-XM_025080495.1-7;Dbxref=GeneID:107263158%2CGenbank:XM_025080495.1;Parent=rna-XM_025080495.1
NW_014332865.1	Gnomon	exon	1728935	1729063	.	-	.	ID=exon-XM_025080495.1-6;Dbxref=GeneID:107263158%2CGenbank:XM_025080495.1;Parent=rna-XM_025080495.1
NW_014332865.1	Gnomon	exon	1731037	1731394	.	-	.	ID=exon-XM_025080495.1-3;Dbxref=GeneID:107263158%2CGenbank:XM_025080495.1;Parent=rna-XM_025080495.1
NW_014332865.1	Gnomon	exon	1733855	1733950	.	-	.	ID=exon-XM_025080495.1-2;Dbxref=GeneID:107263158%2CGenbank:XM_025080495.1;Parent=rna-XM_025080495.1
NW_014332865.1	Gnomon	exon	1729494	1729631	.	-	.	ID=exon-XM_025080495.1-5;Dbxref=GeneID:107263158%2CGenbank:XM_025080495.1;Parent=rna-XM_025080495.1
NW_014332865.1	Gnomon	exon	1729904	1730810	.	-	.	ID=exon-XM_025080495.1-4;Dbxref=GeneID:107263158%2CGenbank:XM_025080495.1;Parent=rna-XM_025080495.1
NW_014332865.1	Gnomon	exon	1738441	1740021	.	-	.	ID=exon-XM_025080495.1-1;Dbxref=GeneID:107263158%2CGenbank:XM_025080495.1;Parent=rna-XM_025080495.1
NW_014332865.1	Gnomon	transcript	2045379	2068175	.	-	.	Name=XR_003058382.1;ID=rna-XR_003058382.1;Dbxref=GeneID:107263183%2CGenbank:XR_003058382.1;Parent=gene-LOC107263183
NW_014332865.1	Gnomon	exon	1845212	1845304	.	-	.	ID=exon-XM_025080505.1-10;Dbxref=GeneID:107263163%2CGenbank:XM_025080505.1;Parent=rna-XM_025080505.1
NW_014332865.1	Gnomon	exon	1844144	1844360	.	-	.	ID=exon-XM_025080505.1-11;Dbxref=GeneID:107263163%2CGenbank:XM_025080505.1;Parent=rna-XM_025080505.1
NW_014332865.1	Gnomon	CDS	70970	71123	.	+	0	Name=XP_024936342.1;ID=cds-XP_024936342.1;Dbxref=GeneID:112493730%2CGenbank:XP_024936342.1;Parent=rna-XM_025080574.1
NW_014332865.1	Gnomon	CDS	71223	71731	.	+	0	Name=XP_024936342.1;ID=cds-XP_024936342.1;Dbxref=GeneID:112493730%2CGenbank:XP_024936342.1;Parent=rna-XM_025080574.1
NW_014332865.1	Gnomon	exon	1779091	1781617	.	-	.	ID=exon-XM_015730059.1-5;Dbxref=GeneID:107263150%2CGenbank:XM_015730059.1;Parent=rna-XM_015730059.1
NW_014332865.1	Gnomon	exon	1781728	1781859	.	-	.	ID=exon-XM_015730059.1-4;Dbxref=GeneID:107263150%2CGenbank:XM_015730059.1;Parent=rna-XM_015730059.1
NW_014332865.1	Gnomon	exon	1781958	1782131	.	-	.	ID=exon-XM_015730059.1-3;Dbxref=GeneID:107263150%2CGenbank:XM_015730059.1;Parent=rna-XM_015730059.1
NW_014332865.1	Gnomon	exon	1782208	1782411	.	-	.	ID=exon-XM_015730059.1-2;Dbxref=GeneID:107263150%2CGenbank:XM_015730059.1;Parent=rna-XM_015730059.1
NW_014332865.1	Gnomon	exon	1782707	1783165	.	-	.	ID=exon-XM_015730059.1-1;Dbxref=GeneID:107263150%2CGenbank:XM_015730059.1;Parent=rna-XM_015730059.1
NW_014332865.1	Gnomon	exon	322881	323055	.	-	.	ID=exon-XM_015729903.2-6;Dbxref=GeneID:107263078%2CGenbank:XM_015729903.2;Parent=rna-XM_015729903.2
NW_014332865.1	Gnomon	exon	322553	322797	.	-	.	ID=exon-XM_015729903.2-7;Dbxref=GeneID:107263078%2CGenbank:XM_015729903.2;Parent=rna-XM_015729903.2
NW_014332865.1	Gnomon	exon	321077	321148	.	-	.	ID=exon-XM_015729903.2-8;Dbxref=GeneID:107263078%2CGenbank:XM_015729903.2;Parent=rna-XM_015729903.2
NW_014332865.1	Gnomon	exon	320151	320294	.	-	.	ID=exon-XM_015729903.2-9;Dbxref=GeneID:107263078%2CGenbank:XM_015729903.2;Parent=rna-XM_015729903.2
NW_014332865.1	Gnomon	exon	351001	351349	.	+	.	ID=exon-XM_015729892.2-9;Dbxref=GeneID:107263068%2CGenbank:XM_015729892.2;Parent=rna-XM_015729892.2
NW_014332865.1	Gnomon	exon	326411	326546	.	-	.	ID=exon-XM_015729903.2-2;Dbxref=GeneID:107263078%2CGenbank:XM_015729903.2;Parent=rna-XM_015729903.2
NW_014332865.1	Gnomon	exon	349576	349746	.	+	.	ID=exon-XM_015729892.2-5;Dbxref=GeneID:107263068%2CGenbank:XM_015729892.2;Parent=rna-XM_015729892.2
NW_014332865.1	Gnomon	exon	326086	326225	.	-	.	ID=exon-XM_015729903.2-3;Dbxref=GeneID:107263078%2CGenbank:XM_015729903.2;Parent=rna-XM_015729903.2
NW_014332865.1	Gnomon	exon	349838	350218	.	+	.	ID=exon-XM_015729892.2-6;Dbxref=GeneID:107263068%2CGenbank:XM_015729892.2;Parent=rna-XM_015729892.2
NW_014332865.1	Gnomon	exon	325841	326016	.	-	.	ID=exon-XM_015729903.2-4;Dbxref=GeneID:107263078%2CGenbank:XM_015729903.2;Parent=rna-XM_015729903.2
NW_014332865.1	Gnomon	exon	350298	350513	.	+	.	ID=exon-XM_015729892.2-7;Dbxref=GeneID:107263068%2CGenbank:XM_015729892.2;Parent=rna-XM_015729892.2
NW_014332865.1	Gnomon	exon	325659	325760	.	-	.	ID=exon-XM_015729903.2-5;Dbxref=GeneID:107263078%2CGenbank:XM_015729903.2;Parent=rna-XM_015729903.2
NW_014332865.1	Gnomon	exon	350597	350919	.	+	.	ID=exon-XM_015729892.2-8;Dbxref=GeneID:107263068%2CGenbank:XM_015729892.2;Parent=rna-XM_015729892.2
NW_014332865.1	Gnomon	exon	346902	347173	.	+	.	ID=exon-XM_015729892.2-1;Dbxref=GeneID:107263068%2CGenbank:XM_015729892.2;Parent=rna-XM_015729892.2
NW_014332865.1	Gnomon	exon	348170	348411	.	+	.	ID=exon-XM_015729892.2-2;Dbxref=GeneID:107263068%2CGenbank:XM_015729892.2;Parent=rna-XM_015729892.2
NW_014332865.1	Gnomon	exon	348496	349241	.	+	.	ID=exon-XM_015729892.2-3;Dbxref=GeneID:107263068%2CGenbank:XM_015729892.2;Parent=rna-XM_015729892.2
NW_014332865.1	Gnomon	exon	326961	327442	.	-	.	ID=exon-XM_015729903.2-1;Dbxref=GeneID:107263078%2CGenbank:XM_015729903.2;Parent=rna-XM_015729903.2
NW_014332865.1	Gnomon	exon	349350	349506	.	+	.	ID=exon-XM_015729892.2-4;Dbxref=GeneID:107263068%2CGenbank:XM_015729892.2;Parent=rna-XM_015729892.2
NW_014332865.1	Gnomon	lnc_RNA	1331338	1338223	.	+	.	Name=XR_003058395.1;ID=rna-XR_003058395.1;Dbxref=GeneID:107263129%2CGenbank:XR_003058395.1;Parent=gene-LOC107263129
NW_014332865.1	Gnomon	exon	1787679	1787971	.	+	.	ID=exon-XM_025080565.1-1;Dbxref=GeneID:107263131%2CGenbank:XM_025080565.1;Parent=rna-XM_025080565.1
NW_014332865.1	Gnomon	transcript	400873	408677	.	-	.	Name=XR_003058405.1;ID=rna-XR_003058405.1;Dbxref=GeneID:107263106%2CGenbank:XR_003058405.1;Parent=gene-LOC107263106
NW_014332865.1	Gnomon	exon	1788945	1789162	.	+	.	ID=exon-XM_025080565.1-6;Dbxref=GeneID:107263131%2CGenbank:XM_025080565.1;Parent=rna-XM_025080565.1
NW_014332865.1	Gnomon	exon	1525670	1525808	.	-	.	ID=exon-XM_025080459.1-1;Dbxref=GeneID:107263095%2CGenbank:XM_025080459.1;Parent=rna-XM_025080459.1
NW_014332865.1	Gnomon	exon	1789234	1789587	.	+	.	ID=exon-XM_025080565.1-7;Dbxref=GeneID:107263131%2CGenbank:XM_025080565.1;Parent=rna-XM_025080565.1
NW_014332865.1	Gnomon	exon	1789681	1789789	.	+	.	ID=exon-XM_025080565.1-8;Dbxref=GeneID:107263131%2CGenbank:XM_025080565.1;Parent=rna-XM_025080565.1
NW_014332865.1	Gnomon	exon	1789847	1789979	.	+	.	ID=exon-XM_025080565.1-9;Dbxref=GeneID:107263131%2CGenbank:XM_025080565.1;Parent=rna-XM_025080565.1
NW_014332865.1	Gnomon	exon	1524556	1524732	.	-	.	ID=exon-XM_025080459.1-4;Dbxref=GeneID:107263095%2CGenbank:XM_025080459.1;Parent=rna-XM_025080459.1
NW_014332865.1	Gnomon	exon	1788057	1788208	.	+	.	ID=exon-XM_025080565.1-2;Dbxref=GeneID:107263131%2CGenbank:XM_025080565.1;Parent=rna-XM_025080565.1
NW_014332865.1	Gnomon	exon	1524305	1524465	.	-	.	ID=exon-XM_025080459.1-5;Dbxref=GeneID:107263095%2CGenbank:XM_025080459.1;Parent=rna-XM_025080459.1
NW_014332865.1	Gnomon	exon	1788262	1788355	.	+	.	ID=exon-XM_025080565.1-3;Dbxref=GeneID:107263131%2CGenbank:XM_025080565.1;Parent=rna-XM_025080565.1
NW_014332865.1	Gnomon	exon	1525460	1525556	.	-	.	ID=exon-XM_025080459.1-2;Dbxref=GeneID:107263095%2CGenbank:XM_025080459.1;Parent=rna-XM_025080459.1
NW_014332865.1	Gnomon	exon	1788444	1788623	.	+	.	ID=exon-XM_025080565.1-4;Dbxref=GeneID:107263131%2CGenbank:XM_025080565.1;Parent=rna-XM_025080565.1
NW_014332865.1	Gnomon	exon	1524874	1524995	.	-	.	ID=exon-XM_025080459.1-3;Dbxref=GeneID:107263095%2CGenbank:XM_025080459.1;Parent=rna-XM_025080459.1
NW_014332865.1	Gnomon	exon	1788685	1788870	.	+	.	ID=exon-XM_025080565.1-5;Dbxref=GeneID:107263131%2CGenbank:XM_025080565.1;Parent=rna-XM_025080565.1
NW_014332865.1	Gnomon	exon	1518429	1519781	.	-	.	ID=exon-XM_025080459.1-8;Dbxref=GeneID:107263095%2CGenbank:XM_025080459.1;Parent=rna-XM_025080459.1
NW_014332865.1	Gnomon	exon	1522795	1523021	.	-	.	ID=exon-XM_025080459.1-6;Dbxref=GeneID:107263095%2CGenbank:XM_025080459.1;Parent=rna-XM_025080459.1
NW_014332865.1	Gnomon	exon	1519858	1520187	.	-	.	ID=exon-XM_025080459.1-7;Dbxref=GeneID:107263095%2CGenbank:XM_025080459.1;Parent=rna-XM_025080459.1
NW_014332865.1	Gnomon	mRNA	2143911	2146750	.	-	.	Name=XM_015730082.2;ID=rna-XM_015730082.2;Dbxref=GeneID:107263161%2CGenbank:XM_015730082.2;Parent=gene-LOC107263161
NW_014332865.1	Gnomon	mRNA	1236581	1238274	.	-	.	Name=XM_025080404.1;ID=rna-XM_025080404.1;Dbxref=GeneID:107263047%2CGenbank:XM_025080404.1;Parent=gene-LOC107263047
NW_014332865.1	Gnomon	mRNA	1287018	1288821	.	-	.	Name=XM_025080524.1;ID=rna-XM_025080524.1;Dbxref=GeneID:107263010%2CGenbank:XM_025080524.1;Parent=gene-LOC107263010
NW_014332865.1	Gnomon	mRNA	380823	385229	.	+	.	Name=XM_025080537.1;ID=rna-XM_025080537.1;Dbxref=GeneID:107263071%2CGenbank:XM_025080537.1;Parent=gene-LOC107263071
NW_014332865.1	Gnomon	lnc_RNA	1330693	1338223	.	+	.	Name=XR_003058396.1;ID=rna-XR_003058396.1;Dbxref=GeneID:107263129%2CGenbank:XR_003058396.1;Parent=gene-LOC107263129
NW_014332865.1	Gnomon	mRNA	1717990	1719981	.	-	.	Name=XM_015730105.2;ID=rna-XM_015730105.2;Dbxref=GeneID:107263180%2CGenbank:XM_015730105.2;Parent=gene-LOC107263180
NW_014332865.1	Gnomon	mRNA	1877970	1879329	.	-	.	Name=XM_025080511.1;ID=rna-XM_025080511.1;Dbxref=GeneID:107263123%2CGenbank:XM_025080511.1;Parent=gene-LOC107263123
NW_014332865.1	Gnomon	exon	995038	995193	.	-	.	ID=exon-XM_025080390.1-16;Dbxref=GeneID:107263029%2CGenbank:XM_025080390.1;Parent=rna-XM_025080390.1
NW_014332865.1	Gnomon	exon	995274	995626	.	-	.	ID=exon-XM_025080390.1-15;Dbxref=GeneID:107263029%2CGenbank:XM_025080390.1;Parent=rna-XM_025080390.1
NW_014332865.1	Gnomon	exon	995722	995864	.	-	.	ID=exon-XM_025080390.1-14;Dbxref=GeneID:107263029%2CGenbank:XM_025080390.1;Parent=rna-XM_025080390.1
NW_014332865.1	Gnomon	exon	995952	996357	.	-	.	ID=exon-XM_025080390.1-13;Dbxref=GeneID:107263029%2CGenbank:XM_025080390.1;Parent=rna-XM_025080390.1
NW_014332865.1	Gnomon	exon	996418	996649	.	-	.	ID=exon-XM_025080390.1-12;Dbxref=GeneID:107263029%2CGenbank:XM_025080390.1;Parent=rna-XM_025080390.1
NW_014332865.1	Gnomon	exon	996723	997285	.	-	.	ID=exon-XM_025080390.1-11;Dbxref=GeneID:107263029%2CGenbank:XM_025080390.1;Parent=rna-XM_025080390.1
NW_014332865.1	Gnomon	exon	997386	997611	.	-	.	ID=exon-XM_025080390.1-10;Dbxref=GeneID:107263029%2CGenbank:XM_025080390.1;Parent=rna-XM_025080390.1
NW_014332865.1	Gnomon	exon	1828281	1830358	.	-	.	ID=exon-XM_015730030.2-2;Dbxref=GeneID:107263135%2CGenbank:XM_015730030.2;Parent=rna-XM_015730030.2
NW_014332865.1	Gnomon	exon	1830904	1831036	.	-	.	ID=exon-XM_015730030.2-1;Dbxref=GeneID:107263135%2CGenbank:XM_015730030.2;Parent=rna-XM_015730030.2
NW_014332865.1	Gnomon	exon	106016	106543	.	+	.	ID=exon-XM_015729808.2-3;Dbxref=GeneID:107263024%2CGenbank:XM_015729808.2;Parent=rna-XM_015729808.2
NW_014332865.1	Gnomon	exon	105549	105749	.	+	.	ID=exon-XM_015729808.2-2;Dbxref=GeneID:107263024%2CGenbank:XM_015729808.2;Parent=rna-XM_015729808.2
NW_014332865.1	Gnomon	exon	444391	444716	.	+	.	ID=exon-XM_015729921.2-1;Dbxref=GeneID:107263084%2CGenbank:XM_015729921.2;Parent=rna-XM_015729921.2
NW_014332865.1	Gnomon	exon	456907	457006	.	+	.	ID=exon-XM_015729921.2-4;Dbxref=GeneID:107263084%2CGenbank:XM_015729921.2;Parent=rna-XM_015729921.2
NW_014332865.1	Gnomon	exon	457099	457453	.	+	.	ID=exon-XM_015729921.2-5;Dbxref=GeneID:107263084%2CGenbank:XM_015729921.2;Parent=rna-XM_015729921.2
NW_014332865.1	Gnomon	exon	456196	456358	.	+	.	ID=exon-XM_015729921.2-2;Dbxref=GeneID:107263084%2CGenbank:XM_015729921.2;Parent=rna-XM_015729921.2
NW_014332865.1	Gnomon	exon	456470	456825	.	+	.	ID=exon-XM_015729921.2-3;Dbxref=GeneID:107263084%2CGenbank:XM_015729921.2;Parent=rna-XM_015729921.2
NW_014332865.1	Gnomon	exon	457650	457920	.	+	.	ID=exon-XM_015729921.2-6;Dbxref=GeneID:107263084%2CGenbank:XM_015729921.2;Parent=rna-XM_015729921.2
NW_014332865.1	Gnomon	exon	458015	459753	.	+	.	ID=exon-XM_015729921.2-7;Dbxref=GeneID:107263084%2CGenbank:XM_015729921.2;Parent=rna-XM_015729921.2
NW_014332865.1	Gnomon	exon	105166	105460	.	+	.	ID=exon-XM_015729808.2-1;Dbxref=GeneID:107263024%2CGenbank:XM_015729808.2;Parent=rna-XM_015729808.2
NW_014332865.1	Gnomon	CDS	94786	95170	.	+	0	Name=XP_015585612.1;ID=cds-XP_015585612.1;Dbxref=GeneID:107263194%2CGenbank:XP_015585612.1;Parent=rna-XM_015730126.2
NW_014332865.1	Gnomon	CDS	95445	95504	.	+	0	Name=XP_015585612.1;ID=cds-XP_015585612.1;Dbxref=GeneID:107263194%2CGenbank:XP_015585612.1;Parent=rna-XM_015730126.2
NW_014332865.1	Gnomon	CDS	95573	95832	.	+	0	Name=XP_015585612.1;ID=cds-XP_015585612.1;Dbxref=GeneID:107263194%2CGenbank:XP_015585612.1;Parent=rna-XM_015730126.2
NW_014332865.1	Gnomon	exon	1234197	1234454	.	+	.	ID=exon-XM_015729833.2-7;Dbxref=GeneID:107263042%2CGenbank:XM_015729833.2;Parent=rna-XM_015729833.2
NW_014332865.1	Gnomon	exon	1234012	1234118	.	+	.	ID=exon-XM_015729833.2-6;Dbxref=GeneID:107263042%2CGenbank:XM_015729833.2;Parent=rna-XM_015729833.2
NW_014332865.1	Gnomon	exon	1234627	1236026	.	+	.	ID=exon-XM_015729833.2-8;Dbxref=GeneID:107263042%2CGenbank:XM_015729833.2;Parent=rna-XM_015729833.2
NW_014332865.1	Gnomon	exon	1233154	1233291	.	+	.	ID=exon-XM_015729833.2-3;Dbxref=GeneID:107263042%2CGenbank:XM_015729833.2;Parent=rna-XM_015729833.2
NW_014332865.1	Gnomon	exon	1232648	1232712	.	+	.	ID=exon-XM_015729833.2-2;Dbxref=GeneID:107263042%2CGenbank:XM_015729833.2;Parent=rna-XM_015729833.2
NW_014332865.1	Gnomon	exon	1233796	1233921	.	+	.	ID=exon-XM_015729833.2-5;Dbxref=GeneID:107263042%2CGenbank:XM_015729833.2;Parent=rna-XM_015729833.2
NW_014332865.1	Gnomon	exon	1233461	1233524	.	+	.	ID=exon-XM_015729833.2-4;Dbxref=GeneID:107263042%2CGenbank:XM_015729833.2;Parent=rna-XM_015729833.2
NW_014332865.1	Gnomon	exon	1232046	1232323	.	+	.	ID=exon-XM_015729833.2-1;Dbxref=GeneID:107263042%2CGenbank:XM_015729833.2;Parent=rna-XM_015729833.2
NW_014332865.1	Gnomon	exon	1878945	1879329	.	-	.	ID=exon-XM_025080511.1-1;Dbxref=GeneID:107263123%2CGenbank:XM_025080511.1;Parent=rna-XM_025080511.1
NW_014332865.1	Gnomon	exon	1878652	1878874	.	-	.	ID=exon-XM_025080511.1-2;Dbxref=GeneID:107263123%2CGenbank:XM_025080511.1;Parent=rna-XM_025080511.1
NW_014332865.1	Gnomon	exon	1878368	1878573	.	-	.	ID=exon-XM_025080511.1-3;Dbxref=GeneID:107263123%2CGenbank:XM_025080511.1;Parent=rna-XM_025080511.1
NW_014332865.1	Gnomon	exon	1877970	1878097	.	-	.	ID=exon-XM_025080511.1-4;Dbxref=GeneID:107263123%2CGenbank:XM_025080511.1;Parent=rna-XM_025080511.1
NW_014332865.1	Gnomon	CDS	1352947	1353606	.	-	0	Name=XP_015585482.1;ID=cds-XP_015585482.1;Dbxref=GeneID:107263126%2CGenbank:XP_015585482.1;Parent=rna-XM_015729996.2
NW_014332865.1	Gnomon	CDS	1351935	1352232	.	-	0	Name=XP_015585482.1;ID=cds-XP_015585482.1;Dbxref=GeneID:107263126%2CGenbank:XP_015585482.1;Parent=rna-XM_015729996.2
NW_014332865.1	Gnomon	CDS	1343165	1343276	.	-	0	Name=XP_015585482.1;ID=cds-XP_015585482.1;Dbxref=GeneID:107263126%2CGenbank:XP_015585482.1;Parent=rna-XM_015729996.2
NW_014332865.1	Gnomon	CDS	1341316	1341526	.	-	0	Name=XP_015585482.1;ID=cds-XP_015585482.1;Dbxref=GeneID:107263126%2CGenbank:XP_015585482.1;Parent=rna-XM_015729996.2
NW_014332865.1	Gnomon	mRNA	616282	621234	.	+	.	Name=XM_015729868.2;ID=rna-XM_015729868.2;Dbxref=GeneID:107263055%2CGenbank:XM_015729868.2;Parent=gene-LOC107263055
NW_014332865.1	Gnomon	CDS	654385	654538	.	+	0	Name=XP_015585362.1;ID=cds-XP_015585362.1;Dbxref=GeneID:107263060%2CGenbank:XP_015585362.1;Parent=rna-XM_015729876.2
NW_014332865.1	Gnomon	CDS	654596	654748	.	+	0	Name=XP_015585362.1;ID=cds-XP_015585362.1;Dbxref=GeneID:107263060%2CGenbank:XP_015585362.1;Parent=rna-XM_015729876.2
NW_014332865.1	Gnomon	CDS	654819	655058	.	+	0	Name=XP_015585362.1;ID=cds-XP_015585362.1;Dbxref=GeneID:107263060%2CGenbank:XP_015585362.1;Parent=rna-XM_015729876.2
NW_014332865.1	Gnomon	CDS	655132	655536	.	+	0	Name=XP_015585362.1;ID=cds-XP_015585362.1;Dbxref=GeneID:107263060%2CGenbank:XP_015585362.1;Parent=rna-XM_015729876.2
NW_014332865.1	Gnomon	CDS	655634	655900	.	+	0	Name=XP_015585362.1;ID=cds-XP_015585362.1;Dbxref=GeneID:107263060%2CGenbank:XP_015585362.1;Parent=rna-XM_015729876.2
NW_014332865.1	Gnomon	CDS	655965	656155	.	+	0	Name=XP_015585362.1;ID=cds-XP_015585362.1;Dbxref=GeneID:107263060%2CGenbank:XP_015585362.1;Parent=rna-XM_015729876.2
NW_014332865.1	Gnomon	CDS	1787855	1787971	.	+	0	Name=XP_015585505.1;ID=cds-XP_015585505.1;Dbxref=GeneID:107263131%2CGenbank:XP_015585505.1;Parent=rna-XM_015730019.2
NW_014332865.1	Gnomon	CDS	1788057	1788208	.	+	0	Name=XP_015585505.1;ID=cds-XP_015585505.1;Dbxref=GeneID:107263131%2CGenbank:XP_015585505.1;Parent=rna-XM_015730019.2
NW_014332865.1	Gnomon	CDS	1788262	1788355	.	+	0	Name=XP_015585505.1;ID=cds-XP_015585505.1;Dbxref=GeneID:107263131%2CGenbank:XP_015585505.1;Parent=rna-XM_015730019.2
NW_014332865.1	Gnomon	CDS	1788444	1788623	.	+	0	Name=XP_015585505.1;ID=cds-XP_015585505.1;Dbxref=GeneID:107263131%2CGenbank:XP_015585505.1;Parent=rna-XM_015730019.2
NW_014332865.1	Gnomon	CDS	1788685	1788870	.	+	0	Name=XP_015585505.1;ID=cds-XP_015585505.1;Dbxref=GeneID:107263131%2CGenbank:XP_015585505.1;Parent=rna-XM_015730019.2
NW_014332865.1	Gnomon	CDS	1788945	1789162	.	+	0	Name=XP_015585505.1;ID=cds-XP_015585505.1;Dbxref=GeneID:107263131%2CGenbank:XP_015585505.1;Parent=rna-XM_015730019.2
NW_014332865.1	Gnomon	CDS	1789234	1789587	.	+	0	Name=XP_015585505.1;ID=cds-XP_015585505.1;Dbxref=GeneID:107263131%2CGenbank:XP_015585505.1;Parent=rna-XM_015730019.2
NW_014332865.1	Gnomon	CDS	1789681	1789789	.	+	0	Name=XP_015585505.1;ID=cds-XP_015585505.1;Dbxref=GeneID:107263131%2CGenbank:XP_015585505.1;Parent=rna-XM_015730019.2
NW_014332865.1	Gnomon	CDS	1789847	1789979	.	+	0	Name=XP_015585505.1;ID=cds-XP_015585505.1;Dbxref=GeneID:107263131%2CGenbank:XP_015585505.1;Parent=rna-XM_015730019.2
NW_014332865.1	Gnomon	CDS	1790056	1790201	.	+	0	Name=XP_015585505.1;ID=cds-XP_015585505.1;Dbxref=GeneID:107263131%2CGenbank:XP_015585505.1;Parent=rna-XM_015730019.2
NW_014332865.1	Gnomon	CDS	1790313	1790456	.	+	0	Name=XP_015585505.1;ID=cds-XP_015585505.1;Dbxref=GeneID:107263131%2CGenbank:XP_015585505.1;Parent=rna-XM_015730019.2
NW_014332865.1	Gnomon	CDS	1790546	1791022	.	+	0	Name=XP_015585505.1;ID=cds-XP_015585505.1;Dbxref=GeneID:107263131%2CGenbank:XP_015585505.1;Parent=rna-XM_015730019.2
NW_014332865.1	Gnomon	mRNA	604761	617300	.	-	.	Name=XM_015729855.2;ID=rna-XM_015729855.2;Dbxref=GeneID:107263050%2CGenbank:XM_015729855.2;Parent=gene-LOC107263050
NW_014332865.1	Gnomon	exon	430073	430572	.	+	.	ID=exon-XM_015729962.2-2;Dbxref=GeneID:107263107%2CGenbank:XM_015729962.2;Parent=rna-XM_015729962.2
NW_014332865.1	Gnomon	exon	429329	430013	.	+	.	ID=exon-XM_015729962.2-1;Dbxref=GeneID:107263107%2CGenbank:XM_015729962.2;Parent=rna-XM_015729962.2
NW_014332865.1	Gnomon	exon	133755	133796	.	+	.	ID=exon-XM_015730047.2-3;Dbxref=GeneID:107263144%2CGenbank:XM_015730047.2;Parent=rna-XM_015730047.2
NW_014332865.1	Gnomon	exon	1266355	1266651	.	-	.	ID=exon-XM_015729798.1-3;Dbxref=GeneID:107263015%2CGenbank:XM_015729798.1;Parent=rna-XM_015729798.1
NW_014332865.1	Gnomon	exon	133868	133972	.	+	.	ID=exon-XM_015730047.2-4;Dbxref=GeneID:107263144%2CGenbank:XM_015730047.2;Parent=rna-XM_015730047.2
NW_014332865.1	Gnomon	exon	132597	132746	.	+	.	ID=exon-XM_015730047.2-1;Dbxref=GeneID:107263144%2CGenbank:XM_015730047.2;Parent=rna-XM_015730047.2
NW_014332865.1	Gnomon	exon	1267804	1268022	.	-	.	ID=exon-XM_015729798.1-1;Dbxref=GeneID:107263015%2CGenbank:XM_015729798.1;Parent=rna-XM_015729798.1
NW_014332865.1	Gnomon	exon	133393	133631	.	+	.	ID=exon-XM_015730047.2-2;Dbxref=GeneID:107263144%2CGenbank:XM_015730047.2;Parent=rna-XM_015730047.2
NW_014332865.1	Gnomon	exon	1267207	1267316	.	-	.	ID=exon-XM_015729798.1-2;Dbxref=GeneID:107263015%2CGenbank:XM_015729798.1;Parent=rna-XM_015729798.1
NW_014332865.1	Gnomon	exon	134644	134775	.	+	.	ID=exon-XM_015730047.2-7;Dbxref=GeneID:107263144%2CGenbank:XM_015730047.2;Parent=rna-XM_015730047.2
NW_014332865.1	Gnomon	exon	134856	135017	.	+	.	ID=exon-XM_015730047.2-8;Dbxref=GeneID:107263144%2CGenbank:XM_015730047.2;Parent=rna-XM_015730047.2
NW_014332865.1	Gnomon	exon	134060	134191	.	+	.	ID=exon-XM_015730047.2-5;Dbxref=GeneID:107263144%2CGenbank:XM_015730047.2;Parent=rna-XM_015730047.2
NW_014332865.1	Gnomon	exon	134293	134504	.	+	.	ID=exon-XM_015730047.2-6;Dbxref=GeneID:107263144%2CGenbank:XM_015730047.2;Parent=rna-XM_015730047.2
NW_014332865.1	Gnomon	mRNA	1106175	1219841	.	+	.	Name=XM_025080394.1;ID=rna-XM_025080394.1;Dbxref=GeneID:107263034%2CGenbank:XM_025080394.1;Parent=gene-LOC107263034
NW_014332865.1	Gnomon	mRNA	1258114	1262820	.	+	.	Name=XM_015730118.2;ID=rna-XM_015730118.2;Dbxref=GeneID:107263187%2CGenbank:XM_015730118.2;Parent=gene-LOC107263187
NW_014332865.1	Gnomon	exon	135094	135497	.	+	.	ID=exon-XM_015730047.2-9;Dbxref=GeneID:107263144%2CGenbank:XM_015730047.2;Parent=rna-XM_015730047.2
NW_014332865.1	Gnomon	mRNA	1902222	1904963	.	+	.	Name=XM_015729988.2;ID=rna-XM_015729988.2;Dbxref=GeneID:107263122%2CGenbank:XM_015729988.2;Parent=gene-LOC107263122
NW_014332865.1	Gnomon	exon	1020328	1020489	.	-	.	ID=exon-XM_015729827.2-5;Dbxref=GeneID:107263036%2CGenbank:XM_015729827.2;Parent=rna-XM_015729827.2
NW_014332865.1	Gnomon	exon	1019950	1020075	.	-	.	ID=exon-XM_015729827.2-6;Dbxref=GeneID:107263036%2CGenbank:XM_015729827.2;Parent=rna-XM_015729827.2
NW_014332865.1	Gnomon	exon	1019735	1019869	.	-	.	ID=exon-XM_015729827.2-7;Dbxref=GeneID:107263036%2CGenbank:XM_015729827.2;Parent=rna-XM_015729827.2
NW_014332865.1	Gnomon	exon	1019539	1019661	.	-	.	ID=exon-XM_015729827.2-8;Dbxref=GeneID:107263036%2CGenbank:XM_015729827.2;Parent=rna-XM_015729827.2
NW_014332865.1	Gnomon	exon	1019183	1019470	.	-	.	ID=exon-XM_015729827.2-9;Dbxref=GeneID:107263036%2CGenbank:XM_015729827.2;Parent=rna-XM_015729827.2
NW_014332865.1	Gnomon	mRNA	628971	642914	.	-	.	Name=XM_015729853.2;ID=rna-XM_015729853.2;Dbxref=GeneID:107263049%2CGenbank:XM_015729853.2;Parent=gene-LOC107263049
NW_014332865.1	Gnomon	exon	1008223	1008491	.	-	.	ID=exon-XM_025080390.1-1;Dbxref=GeneID:107263029%2CGenbank:XM_025080390.1;Parent=rna-XM_025080390.1
NW_014332865.1	Gnomon	exon	1004655	1004725	.	-	.	ID=exon-XM_025080390.1-2;Dbxref=GeneID:107263029%2CGenbank:XM_025080390.1;Parent=rna-XM_025080390.1
NW_014332865.1	Gnomon	exon	1337906	1338223	.	+	.	ID=exon-XR_003058395.1-6;Dbxref=GeneID:107263129%2CGenbank:XR_003058395.1;Parent=rna-XR_003058395.1
NW_014332865.1	Gnomon	exon	1003351	1003507	.	-	.	ID=exon-XM_025080390.1-3;Dbxref=GeneID:107263029%2CGenbank:XM_025080390.1;Parent=rna-XM_025080390.1
NW_014332865.1	Gnomon	exon	1336944	1337799	.	+	.	ID=exon-XR_003058395.1-5;Dbxref=GeneID:107263129%2CGenbank:XR_003058395.1;Parent=rna-XR_003058395.1
NW_014332865.1	Gnomon	exon	999649	999801	.	-	.	ID=exon-XM_025080390.1-4;Dbxref=GeneID:107263029%2CGenbank:XM_025080390.1;Parent=rna-XM_025080390.1
NW_014332865.1	Gnomon	exon	1336597	1336851	.	+	.	ID=exon-XR_003058395.1-4;Dbxref=GeneID:107263129%2CGenbank:XR_003058395.1;Parent=rna-XR_003058395.1
NW_014332865.1	Gnomon	exon	999476	999561	.	-	.	ID=exon-XM_025080390.1-5;Dbxref=GeneID:107263029%2CGenbank:XM_025080390.1;Parent=rna-XM_025080390.1
NW_014332865.1	Gnomon	exon	1335170	1335345	.	+	.	ID=exon-XR_003058395.1-3;Dbxref=GeneID:107263129%2CGenbank:XR_003058395.1;Parent=rna-XR_003058395.1
NW_014332865.1	Gnomon	exon	998587	998683	.	-	.	ID=exon-XM_025080390.1-6;Dbxref=GeneID:107263029%2CGenbank:XM_025080390.1;Parent=rna-XM_025080390.1
NW_014332865.1	Gnomon	exon	1331657	1331720	.	+	.	ID=exon-XR_003058395.1-2;Dbxref=GeneID:107263129%2CGenbank:XR_003058395.1;Parent=rna-XR_003058395.1
NW_014332865.1	Gnomon	exon	998407	998489	.	-	.	ID=exon-XM_025080390.1-7;Dbxref=GeneID:107263029%2CGenbank:XM_025080390.1;Parent=rna-XM_025080390.1
NW_014332865.1	Gnomon	exon	1331338	1331517	.	+	.	ID=exon-XR_003058395.1-1;Dbxref=GeneID:107263129%2CGenbank:XR_003058395.1;Parent=rna-XR_003058395.1
NW_014332865.1	Gnomon	exon	998129	998334	.	-	.	ID=exon-XM_025080390.1-8;Dbxref=GeneID:107263029%2CGenbank:XM_025080390.1;Parent=rna-XM_025080390.1
NW_014332865.1	Gnomon	exon	997862	998042	.	-	.	ID=exon-XM_025080390.1-9;Dbxref=GeneID:107263029%2CGenbank:XM_025080390.1;Parent=rna-XM_025080390.1
NW_014332865.1	Gnomon	CDS	331045	331125	.	+	0	Name=XP_024936249.1;ID=cds-XP_024936249.1;Dbxref=GeneID:107263069%2CGenbank:XP_024936249.1;Parent=rna-XM_025080481.1
NW_014332865.1	Gnomon	CDS	331255	331318	.	+	0	Name=XP_024936249.1;ID=cds-XP_024936249.1;Dbxref=GeneID:107263069%2CGenbank:XP_024936249.1;Parent=rna-XM_025080481.1
NW_014332865.1	Gnomon	CDS	331396	331616	.	+	0	Name=XP_024936249.1;ID=cds-XP_024936249.1;Dbxref=GeneID:107263069%2CGenbank:XP_024936249.1;Parent=rna-XM_025080481.1
NW_014332865.1	Gnomon	CDS	331689	331829	.	+	0	Name=XP_024936249.1;ID=cds-XP_024936249.1;Dbxref=GeneID:107263069%2CGenbank:XP_024936249.1;Parent=rna-XM_025080481.1
NW_014332865.1	Gnomon	CDS	331913	332074	.	+	0	Name=XP_024936249.1;ID=cds-XP_024936249.1;Dbxref=GeneID:107263069%2CGenbank:XP_024936249.1;Parent=rna-XM_025080481.1
NW_014332865.1	Gnomon	CDS	332217	332402	.	+	0	Name=XP_024936249.1;ID=cds-XP_024936249.1;Dbxref=GeneID:107263069%2CGenbank:XP_024936249.1;Parent=rna-XM_025080481.1
NW_014332865.1	Gnomon	CDS	332501	332566	.	+	0	Name=XP_024936249.1;ID=cds-XP_024936249.1;Dbxref=GeneID:107263069%2CGenbank:XP_024936249.1;Parent=rna-XM_025080481.1
NW_014332865.1	Gnomon	CDS	333542	335176	.	+	0	Name=XP_024936249.1;ID=cds-XP_024936249.1;Dbxref=GeneID:107263069%2CGenbank:XP_024936249.1;Parent=rna-XM_025080481.1
NW_014332865.1	Gnomon	exon	1022504	1023177	.	-	.	ID=exon-XM_015729827.2-1;Dbxref=GeneID:107263036%2CGenbank:XM_015729827.2;Parent=rna-XM_015729827.2
NW_014332865.1	Gnomon	exon	1021213	1021395	.	-	.	ID=exon-XM_015729827.2-2;Dbxref=GeneID:107263036%2CGenbank:XM_015729827.2;Parent=rna-XM_015729827.2
NW_014332865.1	Gnomon	exon	1020990	1021130	.	-	.	ID=exon-XM_015729827.2-3;Dbxref=GeneID:107263036%2CGenbank:XM_015729827.2;Parent=rna-XM_015729827.2
NW_014332865.1	Gnomon	exon	1020565	1020705	.	-	.	ID=exon-XM_015729827.2-4;Dbxref=GeneID:107263036%2CGenbank:XM_015729827.2;Parent=rna-XM_015729827.2
NW_014332865.1	Gnomon	CDS	339675	341120	.	+	0	Name=XP_015585388.1;ID=cds-XP_015585388.1;Dbxref=GeneID:107263076%2CGenbank:XP_015585388.1;Parent=rna-XM_015729902.2
NW_014332865.1	Gnomon	exon	632452	632617	.	-	.	ID=exon-XM_015729851.2-8;Dbxref=GeneID:107263049%2CGenbank:XM_015729851.2;Parent=rna-XM_015729851.2
NW_014332865.1	Gnomon	exon	1317938	1318148	.	+	.	ID=exon-XM_025080518.1-15;Dbxref=GeneID:107263125%2CGenbank:XM_025080518.1;Parent=rna-XM_025080518.1
NW_014332865.1	Gnomon	exon	632177	632361	.	-	.	ID=exon-XM_015729851.2-9;Dbxref=GeneID:107263049%2CGenbank:XM_015729851.2;Parent=rna-XM_015729851.2
NW_014332865.1	Gnomon	exon	1254240	1254833	.	+	.	ID=exon-XM_025080400.1-4;Dbxref=GeneID:107263038%2CGenbank:XM_025080400.1;Parent=rna-XM_025080400.1
NW_014332865.1	Gnomon	exon	633196	633590	.	-	.	ID=exon-XM_015729851.2-6;Dbxref=GeneID:107263049%2CGenbank:XM_015729851.2;Parent=rna-XM_015729851.2
NW_014332865.1	Gnomon	exon	1252875	1253916	.	+	.	ID=exon-XM_025080400.1-3;Dbxref=GeneID:107263038%2CGenbank:XM_025080400.1;Parent=rna-XM_025080400.1
NW_014332865.1	Gnomon	exon	1317390	1317632	.	+	.	ID=exon-XM_025080518.1-13;Dbxref=GeneID:107263125%2CGenbank:XM_025080518.1;Parent=rna-XM_025080518.1
NW_014332865.1	Gnomon	exon	632700	633123	.	-	.	ID=exon-XM_015729851.2-7;Dbxref=GeneID:107263049%2CGenbank:XM_015729851.2;Parent=rna-XM_015729851.2
NW_014332865.1	Gnomon	exon	1252296	1252747	.	+	.	ID=exon-XM_025080400.1-2;Dbxref=GeneID:107263038%2CGenbank:XM_025080400.1;Parent=rna-XM_025080400.1
NW_014332865.1	Gnomon	exon	1317703	1317851	.	+	.	ID=exon-XM_025080518.1-14;Dbxref=GeneID:107263125%2CGenbank:XM_025080518.1;Parent=rna-XM_025080518.1
NW_014332865.1	Gnomon	exon	1316948	1317101	.	+	.	ID=exon-XM_025080518.1-11;Dbxref=GeneID:107263125%2CGenbank:XM_025080518.1;Parent=rna-XM_025080518.1
NW_014332865.1	Gnomon	exon	1317178	1317308	.	+	.	ID=exon-XM_025080518.1-12;Dbxref=GeneID:107263125%2CGenbank:XM_025080518.1;Parent=rna-XM_025080518.1
NW_014332865.1	Gnomon	exon	1316265	1316288	.	+	.	ID=exon-XM_025080518.1-10;Dbxref=GeneID:107263125%2CGenbank:XM_025080518.1;Parent=rna-XM_025080518.1
NW_014332865.1	Gnomon	CDS	1833140	1833184	.	-	0	Name=XP_015585518.1;ID=cds-XP_015585518.1;Dbxref=GeneID:107263137%2CGenbank:XP_015585518.1;Parent=rna-XM_015730032.2
NW_014332865.1	Gnomon	CDS	1832788	1832938	.	-	0	Name=XP_015585518.1;ID=cds-XP_015585518.1;Dbxref=GeneID:107263137%2CGenbank:XP_015585518.1;Parent=rna-XM_015730032.2
NW_014332865.1	Gnomon	CDS	1832475	1832702	.	-	0	Name=XP_015585518.1;ID=cds-XP_015585518.1;Dbxref=GeneID:107263137%2CGenbank:XP_015585518.1;Parent=rna-XM_015730032.2
NW_014332865.1	Gnomon	CDS	1832275	1832390	.	-	0	Name=XP_015585518.1;ID=cds-XP_015585518.1;Dbxref=GeneID:107263137%2CGenbank:XP_015585518.1;Parent=rna-XM_015730032.2
NW_014332865.1	Gnomon	CDS	1832042	1832209	.	-	0	Name=XP_015585518.1;ID=cds-XP_015585518.1;Dbxref=GeneID:107263137%2CGenbank:XP_015585518.1;Parent=rna-XM_015730032.2
NW_014332865.1	Gnomon	exon	639760	640161	.	-	.	ID=exon-XM_015729851.2-1;Dbxref=GeneID:107263049%2CGenbank:XM_015729851.2;Parent=rna-XM_015729851.2
NW_014332865.1	Gnomon	exon	636169	636353	.	-	.	ID=exon-XM_015729851.2-4;Dbxref=GeneID:107263049%2CGenbank:XM_015729851.2;Parent=rna-XM_015729851.2
NW_014332865.1	Gnomon	exon	1248626	1248704	.	+	.	ID=exon-XM_025080400.1-1;Dbxref=GeneID:107263038%2CGenbank:XM_025080400.1;Parent=rna-XM_025080400.1
NW_014332865.1	Gnomon	exon	633676	633831	.	-	.	ID=exon-XM_015729851.2-5;Dbxref=GeneID:107263049%2CGenbank:XM_015729851.2;Parent=rna-XM_015729851.2
NW_014332865.1	Gnomon	exon	639036	639484	.	-	.	ID=exon-XM_015729851.2-2;Dbxref=GeneID:107263049%2CGenbank:XM_015729851.2;Parent=rna-XM_015729851.2
NW_014332865.1	Gnomon	exon	636754	636872	.	-	.	ID=exon-XM_015729851.2-3;Dbxref=GeneID:107263049%2CGenbank:XM_015729851.2;Parent=rna-XM_015729851.2
NW_014332865.1	Gnomon	exon	1439831	1441400	.	-	.	ID=exon-XM_015730065.2-1;Dbxref=GeneID:107263155%2CGenbank:XM_015730065.2;Parent=rna-XM_015730065.2
NW_014332865.1	Gnomon	exon	1412435	1413933	.	-	.	ID=exon-XM_015730065.2-2;Dbxref=GeneID:107263155%2CGenbank:XM_015730065.2;Parent=rna-XM_015730065.2
NW_014332865.1	Gnomon	exon	1404300	1412114	.	-	.	ID=exon-XM_015730065.2-3;Dbxref=GeneID:107263155%2CGenbank:XM_015730065.2;Parent=rna-XM_015730065.2
NW_014332865.1	Gnomon	exon	1291115	1291949	.	-	.	ID=exon-XM_025080528.1-2;Dbxref=GeneID:112493719%2CGenbank:XM_025080528.1;Parent=rna-XM_025080528.1
NW_014332865.1	Gnomon	exon	1292039	1292241	.	-	.	ID=exon-XM_025080528.1-1;Dbxref=GeneID:112493719%2CGenbank:XM_025080528.1;Parent=rna-XM_025080528.1
NW_014332865.1	Gnomon	CDS	441335	441391	.	+	0	Name=XP_024936236.1;ID=cds-XP_024936236.1;Dbxref=GeneID:107263084%2CGenbank:XP_024936236.1;Parent=rna-XM_025080468.1
NW_014332865.1	Gnomon	CDS	456196	456358	.	+	0	Name=XP_024936236.1;ID=cds-XP_024936236.1;Dbxref=GeneID:107263084%2CGenbank:XP_024936236.1;Parent=rna-XM_025080468.1
NW_014332865.1	Gnomon	CDS	456470	456825	.	+	0	Name=XP_024936236.1;ID=cds-XP_024936236.1;Dbxref=GeneID:107263084%2CGenbank:XP_024936236.1;Parent=rna-XM_025080468.1
NW_014332865.1	Gnomon	CDS	456907	457006	.	+	0	Name=XP_024936236.1;ID=cds-XP_024936236.1;Dbxref=GeneID:107263084%2CGenbank:XP_024936236.1;Parent=rna-XM_025080468.1
NW_014332865.1	Gnomon	CDS	457099	457453	.	+	0	Name=XP_024936236.1;ID=cds-XP_024936236.1;Dbxref=GeneID:107263084%2CGenbank:XP_024936236.1;Parent=rna-XM_025080468.1
NW_014332865.1	Gnomon	CDS	457650	457920	.	+	0	Name=XP_024936236.1;ID=cds-XP_024936236.1;Dbxref=GeneID:107263084%2CGenbank:XP_024936236.1;Parent=rna-XM_025080468.1
NW_014332865.1	Gnomon	CDS	458015	458092	.	+	0	Name=XP_024936236.1;ID=cds-XP_024936236.1;Dbxref=GeneID:107263084%2CGenbank:XP_024936236.1;Parent=rna-XM_025080468.1
NW_014332865.1	Gnomon	exon	148027	148053	.	+	.	ID=exon-XM_025080553.1-2;Dbxref=GeneID:107263142%2CGenbank:XM_025080553.1;Parent=rna-XM_025080553.1
NW_014332865.1	Gnomon	exon	144996	145149	.	+	.	ID=exon-XM_025080553.1-1;Dbxref=GeneID:107263142%2CGenbank:XM_025080553.1;Parent=rna-XM_025080553.1
NW_014332865.1	Gnomon	exon	152780	152859	.	+	.	ID=exon-XM_025080553.1-6;Dbxref=GeneID:107263142%2CGenbank:XM_025080553.1;Parent=rna-XM_025080553.1
NW_014332865.1	Gnomon	exon	148814	152687	.	+	.	ID=exon-XM_025080553.1-5;Dbxref=GeneID:107263142%2CGenbank:XM_025080553.1;Parent=rna-XM_025080553.1
NW_014332865.1	Gnomon	exon	148542	148724	.	+	.	ID=exon-XM_025080553.1-4;Dbxref=GeneID:107263142%2CGenbank:XM_025080553.1;Parent=rna-XM_025080553.1
NW_014332865.1	Gnomon	exon	148264	148448	.	+	.	ID=exon-XM_025080553.1-3;Dbxref=GeneID:107263142%2CGenbank:XM_025080553.1;Parent=rna-XM_025080553.1
NW_014332865.1	Gnomon	exon	153511	153699	.	+	.	ID=exon-XM_025080553.1-9;Dbxref=GeneID:107263142%2CGenbank:XM_025080553.1;Parent=rna-XM_025080553.1
NW_014332865.1	Gnomon	exon	153233	153424	.	+	.	ID=exon-XM_025080553.1-8;Dbxref=GeneID:107263142%2CGenbank:XM_025080553.1;Parent=rna-XM_025080553.1
NW_014332865.1	Gnomon	exon	152956	153144	.	+	.	ID=exon-XM_025080553.1-7;Dbxref=GeneID:107263142%2CGenbank:XM_025080553.1;Parent=rna-XM_025080553.1
NW_014332865.1	Gnomon	CDS	346915	347173	.	+	0	Name=XP_015585375.1;ID=cds-XP_015585375.1;Dbxref=GeneID:107263068%2CGenbank:XP_015585375.1;Parent=rna-XM_015729889.2
NW_014332865.1	Gnomon	CDS	348170	348411	.	+	0	Name=XP_015585375.1;ID=cds-XP_015585375.1;Dbxref=GeneID:107263068%2CGenbank:XP_015585375.1;Parent=rna-XM_015729889.2
NW_014332865.1	Gnomon	CDS	348496	349241	.	+	0	Name=XP_015585375.1;ID=cds-XP_015585375.1;Dbxref=GeneID:107263068%2CGenbank:XP_015585375.1;Parent=rna-XM_015729889.2
NW_014332865.1	Gnomon	CDS	349350	349506	.	+	0	Name=XP_015585375.1;ID=cds-XP_015585375.1;Dbxref=GeneID:107263068%2CGenbank:XP_015585375.1;Parent=rna-XM_015729889.2
NW_014332865.1	Gnomon	CDS	349576	349746	.	+	0	Name=XP_015585375.1;ID=cds-XP_015585375.1;Dbxref=GeneID:107263068%2CGenbank:XP_015585375.1;Parent=rna-XM_015729889.2
NW_014332865.1	Gnomon	CDS	349838	350218	.	+	0	Name=XP_015585375.1;ID=cds-XP_015585375.1;Dbxref=GeneID:107263068%2CGenbank:XP_015585375.1;Parent=rna-XM_015729889.2
NW_014332865.1	Gnomon	CDS	350298	350513	.	+	0	Name=XP_015585375.1;ID=cds-XP_015585375.1;Dbxref=GeneID:107263068%2CGenbank:XP_015585375.1;Parent=rna-XM_015729889.2
NW_014332865.1	Gnomon	CDS	350597	350919	.	+	0	Name=XP_015585375.1;ID=cds-XP_015585375.1;Dbxref=GeneID:107263068%2CGenbank:XP_015585375.1;Parent=rna-XM_015729889.2
NW_014332865.1	Gnomon	CDS	351001	351349	.	+	0	Name=XP_015585375.1;ID=cds-XP_015585375.1;Dbxref=GeneID:107263068%2CGenbank:XP_015585375.1;Parent=rna-XM_015729889.2
NW_014332865.1	Gnomon	CDS	352226	352324	.	+	0	Name=XP_015585375.1;ID=cds-XP_015585375.1;Dbxref=GeneID:107263068%2CGenbank:XP_015585375.1;Parent=rna-XM_015729889.2
NW_014332865.1	Gnomon	CDS	352585	352775	.	+	0	Name=XP_015585375.1;ID=cds-XP_015585375.1;Dbxref=GeneID:107263068%2CGenbank:XP_015585375.1;Parent=rna-XM_015729889.2
NW_014332865.1	Gnomon	CDS	352857	353207	.	+	0	Name=XP_015585375.1;ID=cds-XP_015585375.1;Dbxref=GeneID:107263068%2CGenbank:XP_015585375.1;Parent=rna-XM_015729889.2
NW_014332865.1	Gnomon	CDS	353305	353581	.	+	0	Name=XP_015585375.1;ID=cds-XP_015585375.1;Dbxref=GeneID:107263068%2CGenbank:XP_015585375.1;Parent=rna-XM_015729889.2
NW_014332865.1	Gnomon	CDS	353661	353908	.	+	0	Name=XP_015585375.1;ID=cds-XP_015585375.1;Dbxref=GeneID:107263068%2CGenbank:XP_015585375.1;Parent=rna-XM_015729889.2
NW_014332865.1	Gnomon	CDS	353986	354117	.	+	0	Name=XP_015585375.1;ID=cds-XP_015585375.1;Dbxref=GeneID:107263068%2CGenbank:XP_015585375.1;Parent=rna-XM_015729889.2
NW_014332865.1	Gnomon	CDS	354187	354466	.	+	0	Name=XP_015585375.1;ID=cds-XP_015585375.1;Dbxref=GeneID:107263068%2CGenbank:XP_015585375.1;Parent=rna-XM_015729889.2
NW_014332865.1	Gnomon	CDS	354546	354769	.	+	0	Name=XP_015585375.1;ID=cds-XP_015585375.1;Dbxref=GeneID:107263068%2CGenbank:XP_015585375.1;Parent=rna-XM_015729889.2
NW_014332865.1	Gnomon	CDS	354862	355170	.	+	0	Name=XP_015585375.1;ID=cds-XP_015585375.1;Dbxref=GeneID:107263068%2CGenbank:XP_015585375.1;Parent=rna-XM_015729889.2
NW_014332865.1	Gnomon	CDS	355252	355561	.	+	0	Name=XP_015585375.1;ID=cds-XP_015585375.1;Dbxref=GeneID:107263068%2CGenbank:XP_015585375.1;Parent=rna-XM_015729889.2
NW_014332865.1	Gnomon	CDS	355640	355749	.	+	0	Name=XP_015585375.1;ID=cds-XP_015585375.1;Dbxref=GeneID:107263068%2CGenbank:XP_015585375.1;Parent=rna-XM_015729889.2
NW_014332865.1	Gnomon	CDS	356275	356400	.	+	0	Name=XP_015585375.1;ID=cds-XP_015585375.1;Dbxref=GeneID:107263068%2CGenbank:XP_015585375.1;Parent=rna-XM_015729889.2
NW_014332865.1	Gnomon	CDS	357616	357871	.	+	0	Name=XP_015585375.1;ID=cds-XP_015585375.1;Dbxref=GeneID:107263068%2CGenbank:XP_015585375.1;Parent=rna-XM_015729889.2
NW_014332865.1	Gnomon	CDS	357942	358409	.	+	0	Name=XP_015585375.1;ID=cds-XP_015585375.1;Dbxref=GeneID:107263068%2CGenbank:XP_015585375.1;Parent=rna-XM_015729889.2
NW_014332865.1	Gnomon	CDS	2021862	2022116	.	+	0	Name=XP_024936343.1;ID=cds-XP_024936343.1;Dbxref=GeneID:107263021%2CGenbank:XP_024936343.1;Parent=rna-XM_025080575.1
NW_014332865.1	Gnomon	CDS	2022230	2022340	.	+	0	Name=XP_024936343.1;ID=cds-XP_024936343.1;Dbxref=GeneID:107263021%2CGenbank:XP_024936343.1;Parent=rna-XM_025080575.1
NW_014332865.1	Gnomon	mRNA	976075	1011053	.	+	.	Name=XM_015729840.2;ID=rna-XM_015729840.2;Dbxref=GeneID:107263046%2CGenbank:XM_015729840.2;Parent=gene-LOC107263046
NW_014332865.1	Gnomon	exon	1888042	1889457	.	-	.	ID=exon-XM_015729979.2-2;Dbxref=GeneID:107263118%2CGenbank:XM_015729979.2;Parent=rna-XM_015729979.2
NW_014332865.1	Gnomon	exon	1890323	1890455	.	-	.	ID=exon-XM_015729979.2-1;Dbxref=GeneID:107263118%2CGenbank:XM_015729979.2;Parent=rna-XM_015729979.2
NW_014332865.1	Gnomon	lnc_RNA	1805236	1809510	.	+	.	Name=XR_003058404.1;ID=rna-XR_003058404.1;Dbxref=GeneID:112493727%2CGenbank:XR_003058404.1;Parent=gene-LOC112493727
NW_014332865.1	Gnomon	CDS	662231	662458	.	-	0	Name=XP_024936210.1;ID=cds-XP_024936210.1;Dbxref=GeneID:107263063%2CGenbank:XP_024936210.1;Parent=rna-XM_025080442.1
NW_014332865.1	Gnomon	CDS	662037	662162	.	-	0	Name=XP_024936210.1;ID=cds-XP_024936210.1;Dbxref=GeneID:107263063%2CGenbank:XP_024936210.1;Parent=rna-XM_025080442.1
NW_014332865.1	Gnomon	CDS	661695	661958	.	-	0	Name=XP_024936210.1;ID=cds-XP_024936210.1;Dbxref=GeneID:107263063%2CGenbank:XP_024936210.1;Parent=rna-XM_025080442.1
NW_014332865.1	Gnomon	mRNA	1878168	1879329	.	-	.	Name=XM_025080510.1;ID=rna-XM_025080510.1;Dbxref=GeneID:107263123%2CGenbank:XM_025080510.1;Parent=gene-LOC107263123
NW_014332865.1	Gnomon	transcript	2045379	2068170	.	-	.	Name=XR_003058381.1;ID=rna-XR_003058381.1;Dbxref=GeneID:107263183%2CGenbank:XR_003058381.1;Parent=gene-LOC107263183
NW_014332865.1	Gnomon	exon	1767944	1768380	.	+	.	ID=exon-XM_015730055.2-13;Dbxref=GeneID:107263148%2CGenbank:XM_015730055.2;Parent=rna-XM_015730055.2
NW_014332865.1	Gnomon	exon	1768447	1770143	.	+	.	ID=exon-XM_015730055.2-14;Dbxref=GeneID:107263148%2CGenbank:XM_015730055.2;Parent=rna-XM_015730055.2
NW_014332865.1	Gnomon	exon	1767113	1767391	.	+	.	ID=exon-XM_015730055.2-11;Dbxref=GeneID:107263148%2CGenbank:XM_015730055.2;Parent=rna-XM_015730055.2
NW_014332865.1	Gnomon	exon	1767472	1767848	.	+	.	ID=exon-XM_015730055.2-12;Dbxref=GeneID:107263148%2CGenbank:XM_015730055.2;Parent=rna-XM_015730055.2
NW_014332865.1	Gnomon	exon	1766956	1766994	.	+	.	ID=exon-XM_015730055.2-10;Dbxref=GeneID:107263148%2CGenbank:XM_015730055.2;Parent=rna-XM_015730055.2
NW_014332865.1	Gnomon	exon	320418	320574	.	-	.	ID=exon-XR_001536600.2-10;Dbxref=GeneID:107263078%2CGenbank:XR_001536600.2;Parent=rna-XR_001536600.2
NW_014332865.1	Gnomon	exon	320168	320294	.	-	.	ID=exon-XR_001536600.2-11;Dbxref=GeneID:107263078%2CGenbank:XR_001536600.2;Parent=rna-XR_001536600.2
NW_014332865.1	Gnomon	exon	1836927	1837118	.	-	.	ID=exon-XM_015730100.2-7;Dbxref=GeneID:107263175%2CGenbank:XM_015730100.2;Parent=rna-XM_015730100.2
NW_014332865.1	Gnomon	exon	1833498	1835311	.	-	.	ID=exon-XM_015730100.2-8;Dbxref=GeneID:107263175%2CGenbank:XM_015730100.2;Parent=rna-XM_015730100.2
NW_014332865.1	Gnomon	lnc_RNA	1330693	1338223	.	+	.	Name=XR_003058394.1;ID=rna-XR_003058394.1;Dbxref=GeneID:107263129%2CGenbank:XR_003058394.1;Parent=gene-LOC107263129
NW_014332865.1	Gnomon	exon	1839955	1840647	.	-	.	ID=exon-XM_015730100.2-1;Dbxref=GeneID:107263175%2CGenbank:XM_015730100.2;Parent=rna-XM_015730100.2
NW_014332865.1	Gnomon	exon	1839533	1839880	.	-	.	ID=exon-XM_015730100.2-2;Dbxref=GeneID:107263175%2CGenbank:XM_015730100.2;Parent=rna-XM_015730100.2
NW_014332865.1	Gnomon	exon	1837662	1838354	.	-	.	ID=exon-XM_015730100.2-5;Dbxref=GeneID:107263175%2CGenbank:XM_015730100.2;Parent=rna-XM_015730100.2
NW_014332865.1	Gnomon	exon	1837206	1837575	.	-	.	ID=exon-XM_015730100.2-6;Dbxref=GeneID:107263175%2CGenbank:XM_015730100.2;Parent=rna-XM_015730100.2
NW_014332865.1	Gnomon	exon	1838798	1839383	.	-	.	ID=exon-XM_015730100.2-3;Dbxref=GeneID:107263175%2CGenbank:XM_015730100.2;Parent=rna-XM_015730100.2
NW_014332865.1	Gnomon	exon	1838443	1838724	.	-	.	ID=exon-XM_015730100.2-4;Dbxref=GeneID:107263175%2CGenbank:XM_015730100.2;Parent=rna-XM_015730100.2
NW_014332865.1	Gnomon	mRNA	368257	380874	.	-	.	Name=XM_025080536.1;ID=rna-XM_025080536.1;Dbxref=GeneID:107263074%2CGenbank:XM_025080536.1;Parent=gene-LOC107263074
NW_014332865.1	Gnomon	exon	2134586	2135462	.	-	.	ID=exon-XM_015730084.2-4;Dbxref=GeneID:107263162%2CGenbank:XM_015730084.2;Parent=rna-XM_015730084.2
NW_014332865.1	Gnomon	exon	2135553	2135769	.	-	.	ID=exon-XM_015730084.2-3;Dbxref=GeneID:107263162%2CGenbank:XM_015730084.2;Parent=rna-XM_015730084.2
NW_014332865.1	Gnomon	exon	2138041	2138578	.	-	.	ID=exon-XM_015730084.2-2;Dbxref=GeneID:107263162%2CGenbank:XM_015730084.2;Parent=rna-XM_015730084.2
NW_014332865.1	Gnomon	exon	2138735	2139365	.	-	.	ID=exon-XM_015730084.2-1;Dbxref=GeneID:107263162%2CGenbank:XM_015730084.2;Parent=rna-XM_015730084.2
NW_014332865.1	Gnomon	mRNA	628971	640161	.	-	.	Name=XM_025080416.1;ID=rna-XM_025080416.1;Dbxref=GeneID:107263049%2CGenbank:XM_025080416.1;Parent=gene-LOC107263049
NW_014332865.1	Gnomon	mRNA	1404300	1441400	.	-	.	Name=XM_015730070.2;ID=rna-XM_015730070.2;Dbxref=GeneID:107263155%2CGenbank:XM_015730070.2;Parent=gene-LOC107263155
NW_014332865.1	Gnomon	exon	1561981	1562087	.	+	.	ID=exon-XM_015729944.2-5;Dbxref=GeneID:107263097%2CGenbank:XM_015729944.2;Parent=rna-XM_015729944.2
NW_014332865.1	Gnomon	exon	1562186	1562381	.	+	.	ID=exon-XM_015729944.2-6;Dbxref=GeneID:107263097%2CGenbank:XM_015729944.2;Parent=rna-XM_015729944.2
NW_014332865.1	Gnomon	exon	1561087	1561453	.	+	.	ID=exon-XM_015729944.2-3;Dbxref=GeneID:107263097%2CGenbank:XM_015729944.2;Parent=rna-XM_015729944.2
NW_014332865.1	Gnomon	exon	1561562	1561907	.	+	.	ID=exon-XM_015729944.2-4;Dbxref=GeneID:107263097%2CGenbank:XM_015729944.2;Parent=rna-XM_015729944.2
NW_014332865.1	Gnomon	exon	1560115	1560236	.	+	.	ID=exon-XM_015729944.2-1;Dbxref=GeneID:107263097%2CGenbank:XM_015729944.2;Parent=rna-XM_015729944.2
NW_014332865.1	Gnomon	exon	1560834	1560973	.	+	.	ID=exon-XM_015729944.2-2;Dbxref=GeneID:107263097%2CGenbank:XM_015729944.2;Parent=rna-XM_015729944.2
NW_014332865.1	Gnomon	exon	1996963	1997301	.	-	.	ID=exon-XM_015730075.2-10;Dbxref=GeneID:107263157%2CGenbank:XM_015730075.2;Parent=rna-XM_015730075.2
NW_014332865.1	Gnomon	mRNA	1028809	1033502	.	+	.	Name=XM_025080403.1;ID=rna-XM_025080403.1;Dbxref=GeneID:107263045%2CGenbank:XM_025080403.1;Parent=gene-LOC107263045
NW_014332865.1	Gnomon	exon	869461	870249	.	+	.	ID=exon-XM_025080547.1-5;Dbxref=GeneID:107263145%2CGenbank:XM_025080547.1;Parent=rna-XM_025080547.1
NW_014332865.1	Gnomon	exon	869203	869372	.	+	.	ID=exon-XM_025080547.1-4;Dbxref=GeneID:107263145%2CGenbank:XM_025080547.1;Parent=rna-XM_025080547.1
NW_014332865.1	Gnomon	exon	868952	869116	.	+	.	ID=exon-XM_025080547.1-3;Dbxref=GeneID:107263145%2CGenbank:XM_025080547.1;Parent=rna-XM_025080547.1
NW_014332865.1	Gnomon	exon	868602	868660	.	+	.	ID=exon-XM_025080547.1-2;Dbxref=GeneID:107263145%2CGenbank:XM_025080547.1;Parent=rna-XM_025080547.1
NW_014332865.1	Gnomon	exon	868391	868505	.	+	.	ID=exon-XM_025080547.1-1;Dbxref=GeneID:107263145%2CGenbank:XM_025080547.1;Parent=rna-XM_025080547.1
NW_014332865.1	Gnomon	exon	873634	878671	.	+	.	ID=exon-XM_025080547.1-9;Dbxref=GeneID:107263145%2CGenbank:XM_025080547.1;Parent=rna-XM_025080547.1
NW_014332865.1	Gnomon	exon	870896	871028	.	+	.	ID=exon-XM_025080547.1-8;Dbxref=GeneID:107263145%2CGenbank:XM_025080547.1;Parent=rna-XM_025080547.1
NW_014332865.1	Gnomon	exon	870600	870804	.	+	.	ID=exon-XM_025080547.1-7;Dbxref=GeneID:107263145%2CGenbank:XM_025080547.1;Parent=rna-XM_025080547.1
NW_014332865.1	Gnomon	exon	870323	870524	.	+	.	ID=exon-XM_025080547.1-6;Dbxref=GeneID:107263145%2CGenbank:XM_025080547.1;Parent=rna-XM_025080547.1
NW_014332865.1	Gnomon	mRNA	1347884	1399034	.	-	.	Name=XM_025080523.1;ID=rna-XM_025080523.1;Dbxref=GeneID:107263126%2CGenbank:XM_025080523.1;Parent=gene-LOC107263126
NW_014332865.1	Gnomon	mRNA	1568930	1571532	.	+	.	Name=XM_015730119.2;ID=rna-XM_015730119.2;Dbxref=GeneID:107263188%2CGenbank:XM_015730119.2;Parent=gene-LOC107263188
NW_014332865.1	Gnomon	exon	897582	897946	.	-	.	ID=exon-XM_015729817.1-12;Dbxref=GeneID:107263030%2CGenbank:XM_015729817.1;Parent=rna-XM_015729817.1
NW_014332865.1	Gnomon	exon	894577	897454	.	-	.	ID=exon-XM_015729817.1-13;Dbxref=GeneID:107263030%2CGenbank:XM_015729817.1;Parent=rna-XM_015729817.1
NW_014332865.1	Gnomon	exon	898243	898419	.	-	.	ID=exon-XM_015729817.1-10;Dbxref=GeneID:107263030%2CGenbank:XM_015729817.1;Parent=rna-XM_015729817.1
NW_014332865.1	Gnomon	exon	898064	898162	.	-	.	ID=exon-XM_015729817.1-11;Dbxref=GeneID:107263030%2CGenbank:XM_015729817.1;Parent=rna-XM_015729817.1
NW_014332865.1	Gnomon	CDS	659120	659210	.	-	0	Name=XP_015585361.1;ID=cds-XP_015585361.1;Dbxref=GeneID:107263059%2CGenbank:XP_015585361.1;Parent=rna-XM_015729875.2
NW_014332865.1	Gnomon	CDS	658540	658777	.	-	0	Name=XP_015585361.1;ID=cds-XP_015585361.1;Dbxref=GeneID:107263059%2CGenbank:XP_015585361.1;Parent=rna-XM_015729875.2
NW_014332865.1	Gnomon	CDS	658321	658453	.	-	0	Name=XP_015585361.1;ID=cds-XP_015585361.1;Dbxref=GeneID:107263059%2CGenbank:XP_015585361.1;Parent=rna-XM_015729875.2
NW_014332865.1	Gnomon	CDS	658005	658245	.	-	0	Name=XP_015585361.1;ID=cds-XP_015585361.1;Dbxref=GeneID:107263059%2CGenbank:XP_015585361.1;Parent=rna-XM_015729875.2
NW_014332865.1	Gnomon	CDS	657671	657927	.	-	0	Name=XP_015585361.1;ID=cds-XP_015585361.1;Dbxref=GeneID:107263059%2CGenbank:XP_015585361.1;Parent=rna-XM_015729875.2
NW_014332865.1	Gnomon	CDS	657137	657592	.	-	0	Name=XP_015585361.1;ID=cds-XP_015585361.1;Dbxref=GeneID:107263059%2CGenbank:XP_015585361.1;Parent=rna-XM_015729875.2
NW_014332865.1	Gnomon	exon	1215775	1215907	.	+	.	ID=exon-XM_025080396.1-10;Dbxref=GeneID:107263034%2CGenbank:XM_025080396.1;Parent=rna-XM_025080396.1
NW_014332865.1	Gnomon	exon	1215989	1216148	.	+	.	ID=exon-XM_025080396.1-11;Dbxref=GeneID:107263034%2CGenbank:XM_025080396.1;Parent=rna-XM_025080396.1
NW_014332865.1	Gnomon	exon	1216359	1216525	.	+	.	ID=exon-XM_025080396.1-12;Dbxref=GeneID:107263034%2CGenbank:XM_025080396.1;Parent=rna-XM_025080396.1
NW_014332865.1	Gnomon	exon	587804	590347	.	+	.	ID=exon-XM_025080477.1-9;Dbxref=GeneID:107263087%2CGenbank:XM_025080477.1;Parent=rna-XM_025080477.1
NW_014332865.1	Gnomon	exon	583478	583671	.	+	.	ID=exon-XM_025080477.1-8;Dbxref=GeneID:107263087%2CGenbank:XM_025080477.1;Parent=rna-XM_025080477.1
NW_014332865.1	Gnomon	exon	581700	581836	.	+	.	ID=exon-XM_025080477.1-7;Dbxref=GeneID:107263087%2CGenbank:XM_025080477.1;Parent=rna-XM_025080477.1
NW_014332865.1	Gnomon	exon	547591	547927	.	+	.	ID=exon-XM_025080477.1-6;Dbxref=GeneID:107263087%2CGenbank:XM_025080477.1;Parent=rna-XM_025080477.1
NW_014332865.1	Gnomon	exon	539235	539349	.	+	.	ID=exon-XM_025080477.1-5;Dbxref=GeneID:107263087%2CGenbank:XM_025080477.1;Parent=rna-XM_025080477.1
NW_014332865.1	Gnomon	exon	475244	475273	.	+	.	ID=exon-XM_025080477.1-4;Dbxref=GeneID:107263087%2CGenbank:XM_025080477.1;Parent=rna-XM_025080477.1
NW_014332865.1	Gnomon	exon	474253	474346	.	+	.	ID=exon-XM_025080477.1-3;Dbxref=GeneID:107263087%2CGenbank:XM_025080477.1;Parent=rna-XM_025080477.1
NW_014332865.1	Gnomon	exon	471656	472465	.	+	.	ID=exon-XM_025080477.1-2;Dbxref=GeneID:107263087%2CGenbank:XM_025080477.1;Parent=rna-XM_025080477.1
NW_014332865.1	Gnomon	exon	469944	470097	.	+	.	ID=exon-XM_025080477.1-1;Dbxref=GeneID:107263087%2CGenbank:XM_025080477.1;Parent=rna-XM_025080477.1
NW_014332865.1	Gnomon	CDS	92535	93060	.	+	0	Name=XP_015585611.1;ID=cds-XP_015585611.1;Dbxref=GeneID:107263193%2CGenbank:XP_015585611.1;Parent=rna-XM_015730125.2
NW_014332865.1	Gnomon	CDS	93275	93735	.	+	0	Name=XP_015585611.1;ID=cds-XP_015585611.1;Dbxref=GeneID:107263193%2CGenbank:XP_015585611.1;Parent=rna-XM_015730125.2
NW_014332865.1	Gnomon	gene	59907	63111	.	+	.	Name=LOC112493729;ID=gene-LOC112493729;Dbxref=GeneID:112493729
NW_014332865.1	Gnomon	gene	1805236	1809510	.	+	.	Name=LOC112493727;ID=gene-LOC112493727;Dbxref=GeneID:112493727
NW_014332865.1	Gnomon	gene	1924895	1929701	.	+	.	Name=LOC112493726;ID=gene-LOC112493726;Dbxref=GeneID:112493726
NW_014332865.1	Gnomon	gene	825629	828417	.	+	.	Name=LOC112493724;ID=gene-LOC112493724;Dbxref=GeneID:112493724
NW_014332865.1	Gnomon	gene	799534	819578	.	+	.	Name=LOC112493723;ID=gene-LOC112493723;Dbxref=GeneID:112493723
NW_014332865.1	Gnomon	gene	1908433	1918801	.	+	.	Name=LOC112493722;ID=gene-LOC112493722;Dbxref=GeneID:112493722
NW_014332865.1	Gnomon	gene	1288851	1289326	.	-	.	Name=LOC112493721;ID=gene-LOC112493721;Dbxref=GeneID:112493721
NW_014332865.1	Gnomon	gene	1293423	1294907	.	-	.	Name=LOC112493720;ID=gene-LOC112493720;Dbxref=GeneID:112493720
NW_014332865.1	Gnomon	exon	995274	995626	.	-	.	ID=exon-XM_025080389.1-13;Dbxref=GeneID:107263029%2CGenbank:XM_025080389.1;Parent=rna-XM_025080389.1
NW_014332865.1	Gnomon	exon	991965	995193	.	-	.	ID=exon-XM_025080389.1-14;Dbxref=GeneID:107263029%2CGenbank:XM_025080389.1;Parent=rna-XM_025080389.1
NW_014332865.1	Gnomon	exon	996418	996649	.	-	.	ID=exon-XM_025080389.1-10;Dbxref=GeneID:107263029%2CGenbank:XM_025080389.1;Parent=rna-XM_025080389.1
NW_014332865.1	Gnomon	exon	995952	996357	.	-	.	ID=exon-XM_025080389.1-11;Dbxref=GeneID:107263029%2CGenbank:XM_025080389.1;Parent=rna-XM_025080389.1
NW_014332865.1	Gnomon	exon	995722	995864	.	-	.	ID=exon-XM_025080389.1-12;Dbxref=GeneID:107263029%2CGenbank:XM_025080389.1;Parent=rna-XM_025080389.1
NW_014332865.1	Gnomon	mRNA	1894904	1897176	.	-	.	Name=XM_015729987.2;ID=rna-XM_015729987.2;Dbxref=GeneID:107263121%2CGenbank:XM_015729987.2;Parent=gene-LOC107263121
NW_014332865.1	Gnomon	mRNA	799534	807949	.	+	.	Name=XM_025080549.1;ID=rna-XM_025080549.1;Dbxref=GeneID:112493723%2CGenbank:XM_025080549.1;Parent=gene-LOC112493723
NW_014332865.1	Gnomon	exon	1316948	1317101	.	+	.	ID=exon-XM_015729993.2-10;Dbxref=GeneID:107263125%2CGenbank:XM_015729993.2;Parent=rna-XM_015729993.2
NW_014332865.1	Gnomon	exon	1317178	1317308	.	+	.	ID=exon-XM_015729993.2-11;Dbxref=GeneID:107263125%2CGenbank:XM_015729993.2;Parent=rna-XM_015729993.2
NW_014332865.1	Gnomon	gene	70270	71350	.	-	.	Name=LOC112493731;ID=gene-LOC112493731;Dbxref=GeneID:112493731
NW_014332865.1	Gnomon	gene	70759	71753	.	+	.	Name=LOC112493730;ID=gene-LOC112493730;Dbxref=GeneID:112493730
NW_014332865.1	Gnomon	exon	1317938	1322076	.	+	.	ID=exon-XM_015729993.2-14;Dbxref=GeneID:107263125%2CGenbank:XM_015729993.2;Parent=rna-XM_015729993.2
NW_014332865.1	Gnomon	mRNA	1717990	1719650	.	-	.	Name=XM_015730106.2;ID=rna-XM_015730106.2;Dbxref=GeneID:107263180%2CGenbank:XM_015730106.2;Parent=gene-LOC107263180
NW_014332865.1	Gnomon	exon	1317390	1317632	.	+	.	ID=exon-XM_015729993.2-12;Dbxref=GeneID:107263125%2CGenbank:XM_015729993.2;Parent=rna-XM_015729993.2
NW_014332865.1	Gnomon	exon	1317703	1317851	.	+	.	ID=exon-XM_015729993.2-13;Dbxref=GeneID:107263125%2CGenbank:XM_015729993.2;Parent=rna-XM_015729993.2
NW_014332865.1	Gnomon	exon	1525460	1525814	.	-	.	ID=exon-XM_025080460.1-1;Dbxref=GeneID:107263095%2CGenbank:XM_025080460.1;Parent=rna-XM_025080460.1
NW_014332865.1	Gnomon	exon	1524874	1524995	.	-	.	ID=exon-XM_025080460.1-2;Dbxref=GeneID:107263095%2CGenbank:XM_025080460.1;Parent=rna-XM_025080460.1
NW_014332865.1	Gnomon	exon	1524556	1524732	.	-	.	ID=exon-XM_025080460.1-3;Dbxref=GeneID:107263095%2CGenbank:XM_025080460.1;Parent=rna-XM_025080460.1
NW_014332865.1	Gnomon	exon	1524300	1524465	.	-	.	ID=exon-XM_025080460.1-4;Dbxref=GeneID:107263095%2CGenbank:XM_025080460.1;Parent=rna-XM_025080460.1
NW_014332865.1	Gnomon	exon	1519858	1520187	.	-	.	ID=exon-XM_025080460.1-5;Dbxref=GeneID:107263095%2CGenbank:XM_025080460.1;Parent=rna-XM_025080460.1
NW_014332865.1	Gnomon	exon	1518429	1519781	.	-	.	ID=exon-XM_025080460.1-6;Dbxref=GeneID:107263095%2CGenbank:XM_025080460.1;Parent=rna-XM_025080460.1
NW_014332865.1	Gnomon	exon	1331657	1331720	.	+	.	ID=exon-XR_003058389.1-2;Dbxref=GeneID:107263129%2CGenbank:XR_003058389.1;Parent=rna-XR_003058389.1
NW_014332865.1	Gnomon	exon	1355848	1356220	.	-	.	ID=exon-XM_015729998.2-1;Dbxref=GeneID:107263126%2CGenbank:XM_015729998.2;Parent=rna-XM_015729998.2
NW_014332865.1	Gnomon	exon	1335161	1335345	.	+	.	ID=exon-XR_003058389.1-3;Dbxref=GeneID:107263129%2CGenbank:XR_003058389.1;Parent=rna-XR_003058389.1
NW_014332865.1	Gnomon	exon	1331338	1331495	.	+	.	ID=exon-XR_003058389.1-1;Dbxref=GeneID:107263129%2CGenbank:XR_003058389.1;Parent=rna-XR_003058389.1
NW_014332865.1	Gnomon	CDS	1787855	1787971	.	+	0	Name=XP_015585504.1;ID=cds-XP_015585504.1;Dbxref=GeneID:107263131%2CGenbank:XP_015585504.1;Parent=rna-XM_015730018.2
NW_014332865.1	Gnomon	CDS	1788057	1788208	.	+	0	Name=XP_015585504.1;ID=cds-XP_015585504.1;Dbxref=GeneID:107263131%2CGenbank:XP_015585504.1;Parent=rna-XM_015730018.2
NW_014332865.1	Gnomon	CDS	1788262	1788355	.	+	0	Name=XP_015585504.1;ID=cds-XP_015585504.1;Dbxref=GeneID:107263131%2CGenbank:XP_015585504.1;Parent=rna-XM_015730018.2
NW_014332865.1	Gnomon	CDS	1788444	1788623	.	+	0	Name=XP_015585504.1;ID=cds-XP_015585504.1;Dbxref=GeneID:107263131%2CGenbank:XP_015585504.1;Parent=rna-XM_015730018.2
NW_014332865.1	Gnomon	CDS	1788685	1788870	.	+	0	Name=XP_015585504.1;ID=cds-XP_015585504.1;Dbxref=GeneID:107263131%2CGenbank:XP_015585504.1;Parent=rna-XM_015730018.2
NW_014332865.1	Gnomon	CDS	1788945	1789162	.	+	0	Name=XP_015585504.1;ID=cds-XP_015585504.1;Dbxref=GeneID:107263131%2CGenbank:XP_015585504.1;Parent=rna-XM_015730018.2
NW_014332865.1	Gnomon	CDS	1789234	1789587	.	+	0	Name=XP_015585504.1;ID=cds-XP_015585504.1;Dbxref=GeneID:107263131%2CGenbank:XP_015585504.1;Parent=rna-XM_015730018.2
NW_014332865.1	Gnomon	CDS	1789681	1789789	.	+	0	Name=XP_015585504.1;ID=cds-XP_015585504.1;Dbxref=GeneID:107263131%2CGenbank:XP_015585504.1;Parent=rna-XM_015730018.2
NW_014332865.1	Gnomon	CDS	1789880	1789979	.	+	0	Name=XP_015585504.1;ID=cds-XP_015585504.1;Dbxref=GeneID:107263131%2CGenbank:XP_015585504.1;Parent=rna-XM_015730018.2
NW_014332865.1	Gnomon	CDS	1790056	1790246	.	+	0	Name=XP_015585504.1;ID=cds-XP_015585504.1;Dbxref=GeneID:107263131%2CGenbank:XP_015585504.1;Parent=rna-XM_015730018.2
NW_014332865.1	Gnomon	CDS	1790313	1790456	.	+	0	Name=XP_015585504.1;ID=cds-XP_015585504.1;Dbxref=GeneID:107263131%2CGenbank:XP_015585504.1;Parent=rna-XM_015730018.2
NW_014332865.1	Gnomon	CDS	1790546	1791022	.	+	0	Name=XP_015585504.1;ID=cds-XP_015585504.1;Dbxref=GeneID:107263131%2CGenbank:XP_015585504.1;Parent=rna-XM_015730018.2
NW_014332865.1	Gnomon	exon	1337906	1338223	.	+	.	ID=exon-XR_003058389.1-6;Dbxref=GeneID:107263129%2CGenbank:XR_003058389.1;Parent=rna-XR_003058389.1
NW_014332865.1	Gnomon	exon	1336597	1336851	.	+	.	ID=exon-XR_003058389.1-4;Dbxref=GeneID:107263129%2CGenbank:XR_003058389.1;Parent=rna-XR_003058389.1
NW_014332865.1	Gnomon	exon	1336944	1337799	.	+	.	ID=exon-XR_003058389.1-5;Dbxref=GeneID:107263129%2CGenbank:XR_003058389.1;Parent=rna-XR_003058389.1
NW_014332865.1	Gnomon	exon	1338769	1341526	.	-	.	ID=exon-XM_015729998.2-5;Dbxref=GeneID:107263126%2CGenbank:XM_015729998.2;Parent=rna-XM_015729998.2
NW_014332865.1	Gnomon	exon	1343165	1343276	.	-	.	ID=exon-XM_015729998.2-4;Dbxref=GeneID:107263126%2CGenbank:XM_015729998.2;Parent=rna-XM_015729998.2
NW_014332865.1	Gnomon	exon	1351935	1352232	.	-	.	ID=exon-XM_015729998.2-3;Dbxref=GeneID:107263126%2CGenbank:XM_015729998.2;Parent=rna-XM_015729998.2
NW_014332865.1	Gnomon	exon	1352947	1354517	.	-	.	ID=exon-XM_015729998.2-2;Dbxref=GeneID:107263126%2CGenbank:XM_015729998.2;Parent=rna-XM_015729998.2
NW_014332865.1	Gnomon	gene	1291115	1292241	.	-	.	Name=LOC112493719;ID=gene-LOC112493719;Dbxref=GeneID:112493719
NW_014332865.1	Gnomon	gene	1279571	1282198	.	-	.	Name=LOC112493718;ID=gene-LOC112493718;Dbxref=GeneID:112493718
NW_014332865.1	Gnomon	gene	1262972	1266236	.	+	.	Name=LOC112493717;ID=gene-LOC112493717;Dbxref=GeneID:112493717
NW_014332865.1	Gnomon	gene	444723	445446	.	+	.	Name=LOC112493716;ID=gene-LOC112493716;Dbxref=GeneID:112493716
NW_014332865.1	Gnomon	gene	449665	452400	.	-	.	Name=LOC112493715;ID=gene-LOC112493715;Dbxref=GeneID:112493715
NW_014332865.1	Gnomon	gene	114237	118244	.	+	.	Name=LOC112493714;ID=gene-LOC112493714;Dbxref=GeneID:112493714
NW_014332865.1	Gnomon	gene	1607356	1610689	.	+	.	Name=LOC112493713;ID=gene-LOC112493713;Dbxref=GeneID:112493713
NW_014332865.1	Gnomon	gene	764328	783447	.	+	.	Name=LOC112493712;ID=gene-LOC112493712;Dbxref=GeneID:112493712
NW_014332865.1	Gnomon	gene	906517	910733	.	-	.	Name=LOC112493711;ID=gene-LOC112493711;Dbxref=GeneID:112493711
NW_014332865.1	Gnomon	gene	1195626	1202459	.	-	.	Name=LOC112493710;ID=gene-LOC112493710;Dbxref=GeneID:112493710
NW_014332865.1	Gnomon	mRNA	1297983	1300720	.	+	.	Name=XM_015730096.2;ID=rna-XM_015730096.2;Dbxref=GeneID:107263172%2CGenbank:XM_015730096.2;Parent=gene-LOC107263172
NW_014332865.1	Gnomon	mRNA	616287	621234	.	+	.	Name=XM_015729867.2;ID=rna-XM_015729867.2;Dbxref=GeneID:107263055%2CGenbank:XM_015729867.2;Parent=gene-LOC107263055
NW_014332865.1	Gnomon	mRNA	1873003	1875353	.	+	.	Name=XM_015729985.2;ID=rna-XM_015729985.2;Dbxref=GeneID:107263120%2CGenbank:XM_015729985.2;Parent=gene-LOC107263120
NW_014332865.1	Gnomon	mRNA	1338769	1356220	.	-	.	Name=XM_015729998.2;ID=rna-XM_015729998.2;Dbxref=GeneID:107263126%2CGenbank:XM_015729998.2;Parent=gene-LOC107263126
NW_014332865.1	Gnomon	exon	658321	658453	.	-	.	ID=exon-XM_015729875.2-4;Dbxref=GeneID:107263059%2CGenbank:XM_015729875.2;Parent=rna-XM_015729875.2
NW_014332865.1	Gnomon	exon	658005	658245	.	-	.	ID=exon-XM_015729875.2-5;Dbxref=GeneID:107263059%2CGenbank:XM_015729875.2;Parent=rna-XM_015729875.2
NW_014332865.1	Gnomon	exon	657671	657927	.	-	.	ID=exon-XM_015729875.2-6;Dbxref=GeneID:107263059%2CGenbank:XM_015729875.2;Parent=rna-XM_015729875.2
NW_014332865.1	Gnomon	exon	656597	657592	.	-	.	ID=exon-XM_015729875.2-7;Dbxref=GeneID:107263059%2CGenbank:XM_015729875.2;Parent=rna-XM_015729875.2
NW_014332865.1	Gnomon	exon	659340	659358	.	-	.	ID=exon-XM_015729875.2-1;Dbxref=GeneID:107263059%2CGenbank:XM_015729875.2;Parent=rna-XM_015729875.2
NW_014332865.1	Gnomon	exon	659120	659258	.	-	.	ID=exon-XM_015729875.2-2;Dbxref=GeneID:107263059%2CGenbank:XM_015729875.2;Parent=rna-XM_015729875.2
NW_014332865.1	Gnomon	exon	658540	658777	.	-	.	ID=exon-XM_015729875.2-3;Dbxref=GeneID:107263059%2CGenbank:XM_015729875.2;Parent=rna-XM_015729875.2
NW_014332865.1	Gnomon	mRNA	614141	621234	.	+	.	Name=XM_015729865.2;ID=rna-XM_015729865.2;Dbxref=GeneID:107263055%2CGenbank:XM_015729865.2;Parent=gene-LOC107263055
NW_014332865.1	Gnomon	CDS	1829636	1830358	.	-	0	Name=XP_015585517.1;ID=cds-XP_015585517.1;Dbxref=GeneID:107263135%2CGenbank:XP_015585517.1;Parent=rna-XM_015730031.2
NW_014332865.1	Gnomon	CDS	1764483	1764536	.	+	0	Name=XP_024936259.1;ID=cds-XP_024936259.1;Dbxref=GeneID:107263148%2CGenbank:XP_024936259.1;Parent=rna-XM_025080491.1
NW_014332865.1	Gnomon	CDS	1764756	1765090	.	+	0	Name=XP_024936259.1;ID=cds-XP_024936259.1;Dbxref=GeneID:107263148%2CGenbank:XP_024936259.1;Parent=rna-XM_025080491.1
NW_014332865.1	Gnomon	CDS	1765214	1765444	.	+	0	Name=XP_024936259.1;ID=cds-XP_024936259.1;Dbxref=GeneID:107263148%2CGenbank:XP_024936259.1;Parent=rna-XM_025080491.1
NW_014332865.1	Gnomon	CDS	1765525	1765882	.	+	0	Name=XP_024936259.1;ID=cds-XP_024936259.1;Dbxref=GeneID:107263148%2CGenbank:XP_024936259.1;Parent=rna-XM_025080491.1
NW_014332865.1	Gnomon	CDS	1765976	1766145	.	+	0	Name=XP_024936259.1;ID=cds-XP_024936259.1;Dbxref=GeneID:107263148%2CGenbank:XP_024936259.1;Parent=rna-XM_025080491.1
NW_014332865.1	Gnomon	CDS	1766217	1766439	.	+	0	Name=XP_024936259.1;ID=cds-XP_024936259.1;Dbxref=GeneID:107263148%2CGenbank:XP_024936259.1;Parent=rna-XM_025080491.1
NW_014332865.1	Gnomon	CDS	1766819	1766893	.	+	0	Name=XP_024936259.1;ID=cds-XP_024936259.1;Dbxref=GeneID:107263148%2CGenbank:XP_024936259.1;Parent=rna-XM_025080491.1
NW_014332865.1	Gnomon	CDS	1766989	1766994	.	+	0	Name=XP_024936259.1;ID=cds-XP_024936259.1;Dbxref=GeneID:107263148%2CGenbank:XP_024936259.1;Parent=rna-XM_025080491.1
NW_014332865.1	Gnomon	CDS	1767113	1767391	.	+	0	Name=XP_024936259.1;ID=cds-XP_024936259.1;Dbxref=GeneID:107263148%2CGenbank:XP_024936259.1;Parent=rna-XM_025080491.1
NW_014332865.1	Gnomon	CDS	1767472	1767848	.	+	0	Name=XP_024936259.1;ID=cds-XP_024936259.1;Dbxref=GeneID:107263148%2CGenbank:XP_024936259.1;Parent=rna-XM_025080491.1
NW_014332865.1	Gnomon	CDS	1767944	1768380	.	+	0	Name=XP_024936259.1;ID=cds-XP_024936259.1;Dbxref=GeneID:107263148%2CGenbank:XP_024936259.1;Parent=rna-XM_025080491.1
NW_014332865.1	Gnomon	CDS	1768447	1769111	.	+	0	Name=XP_024936259.1;ID=cds-XP_024936259.1;Dbxref=GeneID:107263148%2CGenbank:XP_024936259.1;Parent=rna-XM_025080491.1
NW_014332865.1	Gnomon	CDS	707161	707577	.	-	0	Name=XP_015585374.1;ID=cds-XP_015585374.1;Dbxref=GeneID:107263067%2CGenbank:XP_015585374.1;Parent=rna-XM_015729888.2
NW_014332865.1	Gnomon	CDS	706782	707078	.	-	0	Name=XP_015585374.1;ID=cds-XP_015585374.1;Dbxref=GeneID:107263067%2CGenbank:XP_015585374.1;Parent=rna-XM_015729888.2
NW_014332865.1	Gnomon	CDS	706205	706444	.	-	0	Name=XP_015585374.1;ID=cds-XP_015585374.1;Dbxref=GeneID:107263067%2CGenbank:XP_015585374.1;Parent=rna-XM_015729888.2
NW_014332865.1	Gnomon	CDS	706024	706103	.	-	0	Name=XP_015585374.1;ID=cds-XP_015585374.1;Dbxref=GeneID:107263067%2CGenbank:XP_015585374.1;Parent=rna-XM_015729888.2
NW_014332865.1	Gnomon	CDS	703489	703828	.	-	0	Name=XP_015585374.1;ID=cds-XP_015585374.1;Dbxref=GeneID:107263067%2CGenbank:XP_015585374.1;Parent=rna-XM_015729888.2
NW_014332865.1	Gnomon	CDS	701021	701261	.	-	0	Name=XP_015585374.1;ID=cds-XP_015585374.1;Dbxref=GeneID:107263067%2CGenbank:XP_015585374.1;Parent=rna-XM_015729888.2
NW_014332865.1	Gnomon	CDS	699913	700756	.	-	0	Name=XP_015585374.1;ID=cds-XP_015585374.1;Dbxref=GeneID:107263067%2CGenbank:XP_015585374.1;Parent=rna-XM_015729888.2
NW_014332865.1	Gnomon	CDS	698521	699814	.	-	0	Name=XP_015585374.1;ID=cds-XP_015585374.1;Dbxref=GeneID:107263067%2CGenbank:XP_015585374.1;Parent=rna-XM_015729888.2
NW_014332865.1	Gnomon	exon	1756655	1756695	.	+	.	ID=exon-XM_015730123.2-4;Dbxref=GeneID:107263191%2CGenbank:XM_015730123.2;Parent=rna-XM_015730123.2
NW_014332865.1	Gnomon	exon	1756774	1756920	.	+	.	ID=exon-XM_015730123.2-5;Dbxref=GeneID:107263191%2CGenbank:XM_015730123.2;Parent=rna-XM_015730123.2
NW_014332865.1	Gnomon	exon	1755673	1755882	.	+	.	ID=exon-XM_015730123.2-2;Dbxref=GeneID:107263191%2CGenbank:XM_015730123.2;Parent=rna-XM_015730123.2
NW_014332865.1	Gnomon	exon	1756118	1756384	.	+	.	ID=exon-XM_015730123.2-3;Dbxref=GeneID:107263191%2CGenbank:XM_015730123.2;Parent=rna-XM_015730123.2
NW_014332865.1	Gnomon	exon	1754264	1755524	.	+	.	ID=exon-XM_015730123.2-1;Dbxref=GeneID:107263191%2CGenbank:XM_015730123.2;Parent=rna-XM_015730123.2
NW_014332865.1	Gnomon	exon	1757006	1757327	.	+	.	ID=exon-XM_015730123.2-6;Dbxref=GeneID:107263191%2CGenbank:XM_015730123.2;Parent=rna-XM_015730123.2
NW_014332865.1	Gnomon	exon	1757626	1758008	.	+	.	ID=exon-XM_015730123.2-7;Dbxref=GeneID:107263191%2CGenbank:XM_015730123.2;Parent=rna-XM_015730123.2
NW_014332865.1	Gnomon	mRNA	1897462	1901816	.	+	.	Name=XM_015729972.2;ID=rna-XM_015729972.2;Dbxref=GeneID:107263115%2CGenbank:XM_015729972.2;Parent=gene-LOC107263115
NW_014332865.1	Gnomon	exon	1554869	1555593	.	+	.	ID=exon-XM_015729928.2-12;Dbxref=GeneID:107263089%2CGenbank:XM_015729928.2;Parent=rna-XM_015729928.2
NW_014332865.1	Gnomon	exon	1554135	1554536	.	+	.	ID=exon-XM_015729928.2-10;Dbxref=GeneID:107263089%2CGenbank:XM_015729928.2;Parent=rna-XM_015729928.2
NW_014332865.1	Gnomon	exon	1554609	1554784	.	+	.	ID=exon-XM_015729928.2-11;Dbxref=GeneID:107263089%2CGenbank:XM_015729928.2;Parent=rna-XM_015729928.2
NW_014332865.1	Gnomon	mRNA	628971	640204	.	-	.	Name=XM_015729852.2;ID=rna-XM_015729852.2;Dbxref=GeneID:107263049%2CGenbank:XM_015729852.2;Parent=gene-LOC107263049
NW_014332865.1	Gnomon	CDS	269998	270369	.	-	0	Name=XP_024936246.1;ID=cds-XP_024936246.1;Dbxref=GeneID:107263138%2CGenbank:XP_024936246.1;Parent=rna-XM_025080478.1
NW_014332865.1	Gnomon	CDS	216268	216405	.	-	0	Name=XP_024936246.1;ID=cds-XP_024936246.1;Dbxref=GeneID:107263138%2CGenbank:XP_024936246.1;Parent=rna-XM_025080478.1
NW_014332865.1	Gnomon	CDS	206865	207032	.	-	0	Name=XP_024936246.1;ID=cds-XP_024936246.1;Dbxref=GeneID:107263138%2CGenbank:XP_024936246.1;Parent=rna-XM_025080478.1
NW_014332865.1	Gnomon	CDS	202906	203081	.	-	0	Name=XP_024936246.1;ID=cds-XP_024936246.1;Dbxref=GeneID:107263138%2CGenbank:XP_024936246.1;Parent=rna-XM_025080478.1
NW_014332865.1	Gnomon	CDS	202553	202730	.	-	0	Name=XP_024936246.1;ID=cds-XP_024936246.1;Dbxref=GeneID:107263138%2CGenbank:XP_024936246.1;Parent=rna-XM_025080478.1
NW_014332865.1	Gnomon	CDS	200355	200588	.	-	0	Name=XP_024936246.1;ID=cds-XP_024936246.1;Dbxref=GeneID:107263138%2CGenbank:XP_024936246.1;Parent=rna-XM_025080478.1
NW_014332865.1	Gnomon	CDS	200023	200083	.	-	0	Name=XP_024936246.1;ID=cds-XP_024936246.1;Dbxref=GeneID:107263138%2CGenbank:XP_024936246.1;Parent=rna-XM_025080478.1
NW_014332865.1	Gnomon	CDS	197379	197613	.	-	0	Name=XP_024936246.1;ID=cds-XP_024936246.1;Dbxref=GeneID:107263138%2CGenbank:XP_024936246.1;Parent=rna-XM_025080478.1
NW_014332865.1	Gnomon	CDS	197029	197269	.	-	0	Name=XP_024936246.1;ID=cds-XP_024936246.1;Dbxref=GeneID:107263138%2CGenbank:XP_024936246.1;Parent=rna-XM_025080478.1
NW_014332865.1	Gnomon	CDS	196794	196916	.	-	0	Name=XP_024936246.1;ID=cds-XP_024936246.1;Dbxref=GeneID:107263138%2CGenbank:XP_024936246.1;Parent=rna-XM_025080478.1
NW_014332865.1	Gnomon	CDS	196559	196669	.	-	0	Name=XP_024936246.1;ID=cds-XP_024936246.1;Dbxref=GeneID:107263138%2CGenbank:XP_024936246.1;Parent=rna-XM_025080478.1
NW_014332865.1	Gnomon	CDS	196258	196482	.	-	0	Name=XP_024936246.1;ID=cds-XP_024936246.1;Dbxref=GeneID:107263138%2CGenbank:XP_024936246.1;Parent=rna-XM_025080478.1
NW_014332865.1	Gnomon	CDS	195891	196073	.	-	0	Name=XP_024936246.1;ID=cds-XP_024936246.1;Dbxref=GeneID:107263138%2CGenbank:XP_024936246.1;Parent=rna-XM_025080478.1
NW_014332865.1	Gnomon	CDS	195606	195705	.	-	0	Name=XP_024936246.1;ID=cds-XP_024936246.1;Dbxref=GeneID:107263138%2CGenbank:XP_024936246.1;Parent=rna-XM_025080478.1
NW_014332865.1	Gnomon	CDS	195289	195327	.	-	0	Name=XP_024936246.1;ID=cds-XP_024936246.1;Dbxref=GeneID:107263138%2CGenbank:XP_024936246.1;Parent=rna-XM_025080478.1
NW_014332865.1	Gnomon	CDS	194233	194356	.	-	0	Name=XP_024936246.1;ID=cds-XP_024936246.1;Dbxref=GeneID:107263138%2CGenbank:XP_024936246.1;Parent=rna-XM_025080478.1
NW_014332865.1	Gnomon	CDS	193527	193990	.	-	0	Name=XP_024936246.1;ID=cds-XP_024936246.1;Dbxref=GeneID:107263138%2CGenbank:XP_024936246.1;Parent=rna-XM_025080478.1
NW_014332865.1	Gnomon	CDS	192892	193308	.	-	0	Name=XP_024936246.1;ID=cds-XP_024936246.1;Dbxref=GeneID:107263138%2CGenbank:XP_024936246.1;Parent=rna-XM_025080478.1
NW_014332865.1	Gnomon	CDS	192216	192766	.	-	0	Name=XP_024936246.1;ID=cds-XP_024936246.1;Dbxref=GeneID:107263138%2CGenbank:XP_024936246.1;Parent=rna-XM_025080478.1
NW_014332865.1	Gnomon	exon	1889256	1889457	.	-	.	ID=exon-XM_015729981.2-3;Dbxref=GeneID:107263118%2CGenbank:XM_015729981.2;Parent=rna-XM_015729981.2
NW_014332865.1	Gnomon	exon	1890323	1890649	.	-	.	ID=exon-XM_015729981.2-2;Dbxref=GeneID:107263118%2CGenbank:XM_015729981.2;Parent=rna-XM_015729981.2
NW_014332865.1	Gnomon	exon	1890708	1890812	.	-	.	ID=exon-XM_015729981.2-1;Dbxref=GeneID:107263118%2CGenbank:XM_015729981.2;Parent=rna-XM_015729981.2
NW_014332865.1	Gnomon	CDS	371434	371611	.	+	0	Name=XP_015585387.1;ID=cds-XP_015585387.1;Dbxref=GeneID:107263075%2CGenbank:XP_015585387.1;Parent=rna-XM_015729901.2
NW_014332865.1	Gnomon	CDS	371833	372373	.	+	0	Name=XP_015585387.1;ID=cds-XP_015585387.1;Dbxref=GeneID:107263075%2CGenbank:XP_015585387.1;Parent=rna-XM_015729901.2
NW_014332865.1	Gnomon	CDS	372453	373305	.	+	0	Name=XP_015585387.1;ID=cds-XP_015585387.1;Dbxref=GeneID:107263075%2CGenbank:XP_015585387.1;Parent=rna-XM_015729901.2
NW_014332865.1	Gnomon	CDS	1523425	1523490	.	+	0	Name=XP_024936233.1;ID=cds-XP_024936233.1;Dbxref=GeneID:107263099%2CGenbank:XP_024936233.1;Parent=rna-XM_025080465.1
NW_014332865.1	Gnomon	CDS	1523577	1523792	.	+	0	Name=XP_024936233.1;ID=cds-XP_024936233.1;Dbxref=GeneID:107263099%2CGenbank:XP_024936233.1;Parent=rna-XM_025080465.1
NW_014332865.1	Gnomon	CDS	1523936	1524169	.	+	0	Name=XP_024936233.1;ID=cds-XP_024936233.1;Dbxref=GeneID:107263099%2CGenbank:XP_024936233.1;Parent=rna-XM_025080465.1
NW_014332865.1	Gnomon	exon	1288470	1288810	.	-	.	ID=exon-XM_015729792.2-1;Dbxref=GeneID:107263010%2CGenbank:XM_015729792.2;Parent=rna-XM_015729792.2
NW_014332865.1	Gnomon	CDS	1445693	1445777	.	+	0	Name=XP_024936220.1;ID=cds-XP_024936220.1;Dbxref=GeneID:107263154%2CGenbank:XP_024936220.1;Parent=rna-XM_025080452.1
NW_014332865.1	Gnomon	CDS	1445903	1446153	.	+	0	Name=XP_024936220.1;ID=cds-XP_024936220.1;Dbxref=GeneID:107263154%2CGenbank:XP_024936220.1;Parent=rna-XM_025080452.1
NW_014332865.1	Gnomon	CDS	1446240	1446644	.	+	0	Name=XP_024936220.1;ID=cds-XP_024936220.1;Dbxref=GeneID:107263154%2CGenbank:XP_024936220.1;Parent=rna-XM_025080452.1
NW_014332865.1	Gnomon	CDS	1446725	1447013	.	+	0	Name=XP_024936220.1;ID=cds-XP_024936220.1;Dbxref=GeneID:107263154%2CGenbank:XP_024936220.1;Parent=rna-XM_025080452.1
NW_014332865.1	Gnomon	CDS	1447106	1447533	.	+	0	Name=XP_024936220.1;ID=cds-XP_024936220.1;Dbxref=GeneID:107263154%2CGenbank:XP_024936220.1;Parent=rna-XM_025080452.1
NW_014332865.1	Gnomon	exon	1286937	1288401	.	-	.	ID=exon-XM_015729792.2-2;Dbxref=GeneID:107263010%2CGenbank:XM_015729792.2;Parent=rna-XM_015729792.2
NW_014332865.1	Gnomon	exon	1285147	1286864	.	-	.	ID=exon-XM_015729792.2-3;Dbxref=GeneID:107263010%2CGenbank:XM_015729792.2;Parent=rna-XM_015729792.2
NW_014332865.1	Gnomon	CDS	53980	53987	.	-	0	Name=XP_024936340.1;ID=cds-XP_024936340.1;Dbxref=GeneID:107263185%2CGenbank:XP_024936340.1;Parent=rna-XM_025080572.1
NW_014332865.1	Gnomon	CDS	53484	53660	.	-	0	Name=XP_024936340.1;ID=cds-XP_024936340.1;Dbxref=GeneID:107263185%2CGenbank:XP_024936340.1;Parent=rna-XM_025080572.1
NW_014332865.1	Gnomon	CDS	52876	53264	.	-	0	Name=XP_024936340.1;ID=cds-XP_024936340.1;Dbxref=GeneID:107263185%2CGenbank:XP_024936340.1;Parent=rna-XM_025080572.1
NW_014332865.1	Gnomon	CDS	52185	52429	.	-	0	Name=XP_024936340.1;ID=cds-XP_024936340.1;Dbxref=GeneID:107263185%2CGenbank:XP_024936340.1;Parent=rna-XM_025080572.1
NW_014332865.1	Gnomon	exon	350597	350919	.	+	.	ID=exon-XM_015729893.2-8;Dbxref=GeneID:107263068%2CGenbank:XM_015729893.2;Parent=rna-XM_015729893.2
NW_014332865.1	Gnomon	exon	995038	995193	.	-	.	ID=exon-XM_015729813.2-16;Dbxref=GeneID:107263029%2CGenbank:XM_015729813.2;Parent=rna-XM_015729813.2
NW_014332865.1	Gnomon	exon	351001	351349	.	+	.	ID=exon-XM_015729893.2-9;Dbxref=GeneID:107263068%2CGenbank:XM_015729893.2;Parent=rna-XM_015729893.2
NW_014332865.1	Gnomon	exon	995274	995626	.	-	.	ID=exon-XM_015729813.2-15;Dbxref=GeneID:107263029%2CGenbank:XM_015729813.2;Parent=rna-XM_015729813.2
NW_014332865.1	Gnomon	exon	995722	995864	.	-	.	ID=exon-XM_015729813.2-14;Dbxref=GeneID:107263029%2CGenbank:XM_015729813.2;Parent=rna-XM_015729813.2
NW_014332865.1	Gnomon	exon	995952	996357	.	-	.	ID=exon-XM_015729813.2-13;Dbxref=GeneID:107263029%2CGenbank:XM_015729813.2;Parent=rna-XM_015729813.2
NW_014332865.1	Gnomon	exon	996418	996649	.	-	.	ID=exon-XM_015729813.2-12;Dbxref=GeneID:107263029%2CGenbank:XM_015729813.2;Parent=rna-XM_015729813.2
NW_014332865.1	Gnomon	exon	996723	997285	.	-	.	ID=exon-XM_015729813.2-11;Dbxref=GeneID:107263029%2CGenbank:XM_015729813.2;Parent=rna-XM_015729813.2
NW_014332865.1	Gnomon	exon	348170	348411	.	+	.	ID=exon-XM_015729893.2-2;Dbxref=GeneID:107263068%2CGenbank:XM_015729893.2;Parent=rna-XM_015729893.2
NW_014332865.1	Gnomon	exon	997386	997611	.	-	.	ID=exon-XM_015729813.2-10;Dbxref=GeneID:107263029%2CGenbank:XM_015729813.2;Parent=rna-XM_015729813.2
NW_014332865.1	Gnomon	exon	348496	349241	.	+	.	ID=exon-XM_015729893.2-3;Dbxref=GeneID:107263068%2CGenbank:XM_015729893.2;Parent=rna-XM_015729893.2
NW_014332865.1	Gnomon	exon	346898	347173	.	+	.	ID=exon-XM_015729893.2-1;Dbxref=GeneID:107263068%2CGenbank:XM_015729893.2;Parent=rna-XM_015729893.2
NW_014332865.1	Gnomon	exon	349838	350218	.	+	.	ID=exon-XM_015729893.2-6;Dbxref=GeneID:107263068%2CGenbank:XM_015729893.2;Parent=rna-XM_015729893.2
NW_014332865.1	Gnomon	exon	350298	350513	.	+	.	ID=exon-XM_015729893.2-7;Dbxref=GeneID:107263068%2CGenbank:XM_015729893.2;Parent=rna-XM_015729893.2
NW_014332865.1	Gnomon	exon	349350	349506	.	+	.	ID=exon-XM_015729893.2-4;Dbxref=GeneID:107263068%2CGenbank:XM_015729893.2;Parent=rna-XM_015729893.2
NW_014332865.1	Gnomon	exon	349576	349746	.	+	.	ID=exon-XM_015729893.2-5;Dbxref=GeneID:107263068%2CGenbank:XM_015729893.2;Parent=rna-XM_015729893.2
NW_014332865.1	Gnomon	exon	337176	339470	.	+	.	ID=exon-XM_015729902.2-1;Dbxref=GeneID:107263076%2CGenbank:XM_015729902.2;Parent=rna-XM_015729902.2
NW_014332865.1	Gnomon	exon	339542	341129	.	+	.	ID=exon-XM_015729902.2-2;Dbxref=GeneID:107263076%2CGenbank:XM_015729902.2;Parent=rna-XM_015729902.2
NW_014332865.1	Gnomon	exon	1768447	1770143	.	+	.	ID=exon-XM_025080491.1-14;Dbxref=GeneID:107263148%2CGenbank:XM_025080491.1;Parent=rna-XM_025080491.1
NW_014332865.1	Gnomon	exon	1767944	1768380	.	+	.	ID=exon-XM_025080491.1-13;Dbxref=GeneID:107263148%2CGenbank:XM_025080491.1;Parent=rna-XM_025080491.1
NW_014332865.1	Gnomon	exon	1766989	1766994	.	+	.	ID=exon-XM_025080491.1-10;Dbxref=GeneID:107263148%2CGenbank:XM_025080491.1;Parent=rna-XM_025080491.1
NW_014332865.1	Gnomon	exon	1767472	1767848	.	+	.	ID=exon-XM_025080491.1-12;Dbxref=GeneID:107263148%2CGenbank:XM_025080491.1;Parent=rna-XM_025080491.1
NW_014332865.1	Gnomon	exon	1767113	1767391	.	+	.	ID=exon-XM_025080491.1-11;Dbxref=GeneID:107263148%2CGenbank:XM_025080491.1;Parent=rna-XM_025080491.1
NW_014332865.1	Gnomon	mRNA	1279571	1282143	.	-	.	Name=XM_025080513.1;ID=rna-XM_025080513.1;Dbxref=GeneID:112493718%2CGenbank:XM_025080513.1;Parent=gene-LOC112493718
NW_014332865.1	Gnomon	exon	2061458	2061577	.	-	.	ID=exon-XR_003058383.1-4;Dbxref=GeneID:107263183%2CGenbank:XR_003058383.1;Parent=rna-XR_003058383.1
NW_014332865.1	Gnomon	exon	2061326	2061364	.	-	.	ID=exon-XR_003058383.1-5;Dbxref=GeneID:107263183%2CGenbank:XR_003058383.1;Parent=rna-XR_003058383.1
NW_014332865.1	Gnomon	exon	2065876	2066171	.	-	.	ID=exon-XR_003058383.1-2;Dbxref=GeneID:107263183%2CGenbank:XR_003058383.1;Parent=rna-XR_003058383.1
NW_014332865.1	Gnomon	exon	2064989	2065793	.	-	.	ID=exon-XR_003058383.1-3;Dbxref=GeneID:107263183%2CGenbank:XR_003058383.1;Parent=rna-XR_003058383.1
NW_014332865.1	Gnomon	exon	2066238	2066862	.	-	.	ID=exon-XR_003058383.1-1;Dbxref=GeneID:107263183%2CGenbank:XR_003058383.1;Parent=rna-XR_003058383.1
NW_014332865.1	Gnomon	exon	2045379	2045489	.	-	.	ID=exon-XR_003058383.1-6;Dbxref=GeneID:107263183%2CGenbank:XR_003058383.1;Parent=rna-XR_003058383.1
NW_014332865.1	Gnomon	mRNA	1759939	1770143	.	+	.	Name=XM_025080490.1;ID=rna-XM_025080490.1;Dbxref=GeneID:107263148%2CGenbank:XM_025080490.1;Parent=gene-LOC107263148
NW_014332865.1	Gnomon	exon	620228	621234	.	+	.	ID=exon-XM_025080428.1-9;Dbxref=GeneID:107263055%2CGenbank:XM_025080428.1;Parent=rna-XM_025080428.1
NW_014332865.1	Gnomon	exon	619877	619924	.	+	.	ID=exon-XM_025080428.1-8;Dbxref=GeneID:107263055%2CGenbank:XM_025080428.1;Parent=rna-XM_025080428.1
NW_014332865.1	Gnomon	exon	619287	619412	.	+	.	ID=exon-XM_025080428.1-5;Dbxref=GeneID:107263055%2CGenbank:XM_025080428.1;Parent=rna-XM_025080428.1
NW_014332865.1	Gnomon	exon	618985	619183	.	+	.	ID=exon-XM_025080428.1-4;Dbxref=GeneID:107263055%2CGenbank:XM_025080428.1;Parent=rna-XM_025080428.1
NW_014332865.1	Gnomon	exon	619705	619804	.	+	.	ID=exon-XM_025080428.1-7;Dbxref=GeneID:107263055%2CGenbank:XM_025080428.1;Parent=rna-XM_025080428.1
NW_014332865.1	Gnomon	exon	619515	619581	.	+	.	ID=exon-XM_025080428.1-6;Dbxref=GeneID:107263055%2CGenbank:XM_025080428.1;Parent=rna-XM_025080428.1
NW_014332865.1	Gnomon	mRNA	2002341	2016409	.	-	.	Name=XM_015730071.2;ID=rna-XM_015730071.2;Dbxref=GeneID:107263156%2CGenbank:XM_015730071.2;Parent=gene-LOC107263156
NW_014332865.1	Gnomon	exon	614387	614418	.	+	.	ID=exon-XM_025080428.1-1;Dbxref=GeneID:107263055%2CGenbank:XM_025080428.1;Parent=rna-XM_025080428.1
NW_014332865.1	Gnomon	exon	618738	618908	.	+	.	ID=exon-XM_025080428.1-3;Dbxref=GeneID:107263055%2CGenbank:XM_025080428.1;Parent=rna-XM_025080428.1
NW_014332865.1	Gnomon	exon	617300	617485	.	+	.	ID=exon-XM_025080428.1-2;Dbxref=GeneID:107263055%2CGenbank:XM_025080428.1;Parent=rna-XM_025080428.1
NW_014332865.1	Gnomon	exon	1790546	1791169	.	+	.	ID=exon-XM_025080563.1-12;Dbxref=GeneID:107263131%2CGenbank:XM_025080563.1;Parent=rna-XM_025080563.1
NW_014332865.1	Gnomon	exon	1790313	1790456	.	+	.	ID=exon-XM_025080563.1-11;Dbxref=GeneID:107263131%2CGenbank:XM_025080563.1;Parent=rna-XM_025080563.1
NW_014332865.1	Gnomon	exon	1790056	1790246	.	+	.	ID=exon-XM_025080563.1-10;Dbxref=GeneID:107263131%2CGenbank:XM_025080563.1;Parent=rna-XM_025080563.1
NW_014332865.1	Gnomon	lnc_RNA	906517	910733	.	-	.	Name=XR_003058376.1;ID=rna-XR_003058376.1;Dbxref=GeneID:112493711%2CGenbank:XR_003058376.1;Parent=gene-LOC112493711
NW_014332865.1	Gnomon	CDS	64822	64978	.	+	0	Name=XP_015585610.1;ID=cds-XP_015585610.1;Dbxref=GeneID:107263192%2CGenbank:XP_015585610.1;Parent=rna-XM_015730124.2
NW_014332865.1	Gnomon	CDS	65184	65511	.	+	0	Name=XP_015585610.1;ID=cds-XP_015585610.1;Dbxref=GeneID:107263192%2CGenbank:XP_015585610.1;Parent=rna-XM_015730124.2
NW_014332865.1	Gnomon	CDS	65619	65812	.	+	0	Name=XP_015585610.1;ID=cds-XP_015585610.1;Dbxref=GeneID:107263192%2CGenbank:XP_015585610.1;Parent=rna-XM_015730124.2
NW_014332865.1	Gnomon	CDS	65919	66292	.	+	0	Name=XP_015585610.1;ID=cds-XP_015585610.1;Dbxref=GeneID:107263192%2CGenbank:XP_015585610.1;Parent=rna-XM_015730124.2
NW_014332865.1	Gnomon	mRNA	1720189	1721918	.	-	.	Name=XM_025080500.1;ID=rna-XM_025080500.1;Dbxref=GeneID:107263181%2CGenbank:XM_025080500.1;Parent=gene-LOC107263181
NW_014332865.1	Gnomon	CDS	1330223	1330302	.	-	0	Name=XP_015585493.1;ID=cds-XP_015585493.1;Dbxref=GeneID:107263128%2CGenbank:XP_015585493.1;Parent=rna-XM_015730007.2
NW_014332865.1	Gnomon	CDS	1327543	1327707	.	-	0	Name=XP_015585493.1;ID=cds-XP_015585493.1;Dbxref=GeneID:107263128%2CGenbank:XP_015585493.1;Parent=rna-XM_015730007.2
NW_014332865.1	Gnomon	CDS	1327379	1327455	.	-	0	Name=XP_015585493.1;ID=cds-XP_015585493.1;Dbxref=GeneID:107263128%2CGenbank:XP_015585493.1;Parent=rna-XM_015730007.2
NW_014332865.1	Gnomon	CDS	1327028	1327272	.	-	0	Name=XP_015585493.1;ID=cds-XP_015585493.1;Dbxref=GeneID:107263128%2CGenbank:XP_015585493.1;Parent=rna-XM_015730007.2
NW_014332865.1	Gnomon	exon	1216359	1216525	.	+	.	ID=exon-XM_015729824.2-13;Dbxref=GeneID:107263034%2CGenbank:XM_015729824.2;Parent=rna-XM_015729824.2
NW_014332865.1	Gnomon	exon	1216699	1216818	.	+	.	ID=exon-XM_015729824.2-14;Dbxref=GeneID:107263034%2CGenbank:XM_015729824.2;Parent=rna-XM_015729824.2
NW_014332865.1	Gnomon	exon	1215775	1215907	.	+	.	ID=exon-XM_015729824.2-11;Dbxref=GeneID:107263034%2CGenbank:XM_015729824.2;Parent=rna-XM_015729824.2
NW_014332865.1	Gnomon	exon	1215989	1216148	.	+	.	ID=exon-XM_015729824.2-12;Dbxref=GeneID:107263034%2CGenbank:XM_015729824.2;Parent=rna-XM_015729824.2
NW_014332865.1	Gnomon	exon	1216947	1219841	.	+	.	ID=exon-XM_015729824.2-15;Dbxref=GeneID:107263034%2CGenbank:XM_015729824.2;Parent=rna-XM_015729824.2
NW_014332865.1	Gnomon	exon	1215669	1215677	.	+	.	ID=exon-XM_015729824.2-10;Dbxref=GeneID:107263034%2CGenbank:XM_015729824.2;Parent=rna-XM_015729824.2
NW_014332865.1	Gnomon	mRNA	1299241	1300803	.	+	.	Name=XM_015730097.2;ID=rna-XM_015730097.2;Dbxref=GeneID:107263172%2CGenbank:XM_015730097.2;Parent=gene-LOC107263172
NW_014332865.1	Gnomon	CDS	720714	720807	.	-	0	Name=XP_015585373.1;ID=cds-XP_015585373.1;Dbxref=GeneID:107263067%2CGenbank:XP_015585373.1;Parent=rna-XM_015729887.2
NW_014332865.1	Gnomon	CDS	707161	707603	.	-	0	Name=XP_015585373.1;ID=cds-XP_015585373.1;Dbxref=GeneID:107263067%2CGenbank:XP_015585373.1;Parent=rna-XM_015729887.2
NW_014332865.1	Gnomon	CDS	706782	707078	.	-	0	Name=XP_015585373.1;ID=cds-XP_015585373.1;Dbxref=GeneID:107263067%2CGenbank:XP_015585373.1;Parent=rna-XM_015729887.2
NW_014332865.1	Gnomon	CDS	706205	706444	.	-	0	Name=XP_015585373.1;ID=cds-XP_015585373.1;Dbxref=GeneID:107263067%2CGenbank:XP_015585373.1;Parent=rna-XM_015729887.2
NW_014332865.1	Gnomon	CDS	706024	706103	.	-	0	Name=XP_015585373.1;ID=cds-XP_015585373.1;Dbxref=GeneID:107263067%2CGenbank:XP_015585373.1;Parent=rna-XM_015729887.2
NW_014332865.1	Gnomon	CDS	703489	703828	.	-	0	Name=XP_015585373.1;ID=cds-XP_015585373.1;Dbxref=GeneID:107263067%2CGenbank:XP_015585373.1;Parent=rna-XM_015729887.2
NW_014332865.1	Gnomon	CDS	701021	701261	.	-	0	Name=XP_015585373.1;ID=cds-XP_015585373.1;Dbxref=GeneID:107263067%2CGenbank:XP_015585373.1;Parent=rna-XM_015729887.2
NW_014332865.1	Gnomon	CDS	699913	700756	.	-	0	Name=XP_015585373.1;ID=cds-XP_015585373.1;Dbxref=GeneID:107263067%2CGenbank:XP_015585373.1;Parent=rna-XM_015729887.2
NW_014332865.1	Gnomon	CDS	698521	699814	.	-	0	Name=XP_015585373.1;ID=cds-XP_015585373.1;Dbxref=GeneID:107263067%2CGenbank:XP_015585373.1;Parent=rna-XM_015729887.2
NW_014332865.1	Gnomon	lnc_RNA	1331338	1338223	.	+	.	Name=XR_003058389.1;ID=rna-XR_003058389.1;Dbxref=GeneID:107263129%2CGenbank:XR_003058389.1;Parent=gene-LOC107263129
NW_014332865.1	Gnomon	exon	1828281	1830358	.	-	.	ID=exon-XM_015730031.2-2;Dbxref=GeneID:107263135%2CGenbank:XM_015730031.2;Parent=rna-XM_015730031.2
NW_014332865.1	Gnomon	mRNA	1038381	1219841	.	+	.	Name=XM_025080396.1;ID=rna-XM_025080396.1;Dbxref=GeneID:107263034%2CGenbank:XM_025080396.1;Parent=gene-LOC107263034
NW_014332865.1	Gnomon	exon	1830453	1830872	.	-	.	ID=exon-XM_015730031.2-1;Dbxref=GeneID:107263135%2CGenbank:XM_015730031.2;Parent=rna-XM_015730031.2
NW_014332865.1	Gnomon	mRNA	628971	640161	.	-	.	Name=XM_025080419.1;ID=rna-XM_025080419.1;Dbxref=GeneID:107263049%2CGenbank:XM_025080419.1;Parent=gene-LOC107263049
NW_014332865.1	Gnomon	mRNA	1338769	1356295	.	-	.	Name=XM_015729999.2;ID=rna-XM_015729999.2;Dbxref=GeneID:107263126%2CGenbank:XM_015729999.2;Parent=gene-LOC107263126
NW_014332865.1	Gnomon	exon	699913	700756	.	-	.	ID=exon-XM_025080411.1-8;Dbxref=GeneID:107263067%2CGenbank:XM_025080411.1;Parent=rna-XM_025080411.1
NW_014332865.1	Gnomon	mRNA	2134586	2139365	.	-	.	Name=XM_015730084.2;ID=rna-XM_015730084.2;Dbxref=GeneID:107263162%2CGenbank:XM_015730084.2;Parent=gene-LOC107263162
NW_014332865.1	Gnomon	exon	697597	699814	.	-	.	ID=exon-XM_025080411.1-9;Dbxref=GeneID:107263067%2CGenbank:XM_025080411.1;Parent=rna-XM_025080411.1
NW_014332865.1	Gnomon	exon	703489	703828	.	-	.	ID=exon-XM_025080411.1-6;Dbxref=GeneID:107263067%2CGenbank:XM_025080411.1;Parent=rna-XM_025080411.1
NW_014332865.1	Gnomon	exon	701021	701261	.	-	.	ID=exon-XM_025080411.1-7;Dbxref=GeneID:107263067%2CGenbank:XM_025080411.1;Parent=rna-XM_025080411.1
NW_014332865.1	Gnomon	exon	706205	706444	.	-	.	ID=exon-XM_025080411.1-4;Dbxref=GeneID:107263067%2CGenbank:XM_025080411.1;Parent=rna-XM_025080411.1
NW_014332865.1	Gnomon	exon	706024	706103	.	-	.	ID=exon-XM_025080411.1-5;Dbxref=GeneID:107263067%2CGenbank:XM_025080411.1;Parent=rna-XM_025080411.1
NW_014332865.1	Gnomon	mRNA	1236581	1238274	.	-	.	Name=XM_025080406.1;ID=rna-XM_025080406.1;Dbxref=GeneID:107263047%2CGenbank:XM_025080406.1;Parent=gene-LOC107263047
NW_014332865.1	Gnomon	exon	707161	707603	.	-	.	ID=exon-XM_025080411.1-2;Dbxref=GeneID:107263067%2CGenbank:XM_025080411.1;Parent=rna-XM_025080411.1
NW_014332865.1	Gnomon	exon	706782	707078	.	-	.	ID=exon-XM_025080411.1-3;Dbxref=GeneID:107263067%2CGenbank:XM_025080411.1;Parent=rna-XM_025080411.1
NW_014332865.1	Gnomon	exon	709120	709428	.	-	.	ID=exon-XM_025080411.1-1;Dbxref=GeneID:107263067%2CGenbank:XM_025080411.1;Parent=rna-XM_025080411.1
NW_014332865.1	Gnomon	exon	628971	630419	.	-	.	ID=exon-XM_025080416.1-15;Dbxref=GeneID:107263049%2CGenbank:XM_025080416.1;Parent=rna-XM_025080416.1
NW_014332865.1	Gnomon	exon	630550	631054	.	-	.	ID=exon-XM_025080416.1-14;Dbxref=GeneID:107263049%2CGenbank:XM_025080416.1;Parent=rna-XM_025080416.1
NW_014332865.1	Gnomon	mRNA	1285147	1288810	.	-	.	Name=XM_025080526.1;ID=rna-XM_025080526.1;Dbxref=GeneID:107263010%2CGenbank:XM_025080526.1;Parent=gene-LOC107263010
NW_014332865.1	Gnomon	exon	1717990	1719435	.	-	.	ID=exon-XM_015730105.2-2;Dbxref=GeneID:107263180%2CGenbank:XM_015730105.2;Parent=rna-XM_015730105.2
NW_014332865.1	Gnomon	exon	631137	631329	.	-	.	ID=exon-XM_025080416.1-13;Dbxref=GeneID:107263049%2CGenbank:XM_025080416.1;Parent=rna-XM_025080416.1
NW_014332865.1	Gnomon	exon	631441	631551	.	-	.	ID=exon-XM_025080416.1-12;Dbxref=GeneID:107263049%2CGenbank:XM_025080416.1;Parent=rna-XM_025080416.1
NW_014332865.1	Gnomon	exon	631619	631842	.	-	.	ID=exon-XM_025080416.1-11;Dbxref=GeneID:107263049%2CGenbank:XM_025080416.1;Parent=rna-XM_025080416.1
NW_014332865.1	Gnomon	exon	631900	632086	.	-	.	ID=exon-XM_025080416.1-10;Dbxref=GeneID:107263049%2CGenbank:XM_025080416.1;Parent=rna-XM_025080416.1
NW_014332865.1	Gnomon	CDS	1829636	1830358	.	-	0	Name=XP_015585516.1;ID=cds-XP_015585516.1;Dbxref=GeneID:107263135%2CGenbank:XP_015585516.1;Parent=rna-XM_015730030.2
NW_014332865.1	Gnomon	exon	1719634	1719981	.	-	.	ID=exon-XM_015730105.2-1;Dbxref=GeneID:107263180%2CGenbank:XM_015730105.2;Parent=rna-XM_015730105.2
NW_014332865.1	Gnomon	mRNA	360371	363945	.	+	.	Name=XM_025080539.1;ID=rna-XM_025080539.1;Dbxref=GeneID:107263079%2CGenbank:XM_025080539.1;Parent=gene-LOC107263079
NW_014332865.1	Gnomon	exon	1264100	1264413	.	+	.	ID=exon-XM_025080512.1-2;Dbxref=GeneID:112493717%2CGenbank:XM_025080512.1;Parent=rna-XM_025080512.1
NW_014332865.1	Gnomon	exon	1264490	1264814	.	+	.	ID=exon-XM_025080512.1-3;Dbxref=GeneID:112493717%2CGenbank:XM_025080512.1;Parent=rna-XM_025080512.1
NW_014332865.1	Gnomon	exon	1262972	1264010	.	+	.	ID=exon-XM_025080512.1-1;Dbxref=GeneID:112493717%2CGenbank:XM_025080512.1;Parent=rna-XM_025080512.1
NW_014332865.1	Gnomon	exon	1264885	1266236	.	+	.	ID=exon-XM_025080512.1-4;Dbxref=GeneID:112493717%2CGenbank:XM_025080512.1;Parent=rna-XM_025080512.1
NW_014332865.1	Gnomon	exon	392785	393117	.	-	.	ID=exon-XM_015729949.2-4;Dbxref=GeneID:107263100%2CGenbank:XM_015729949.2;Parent=rna-XM_015729949.2
NW_014332865.1	Gnomon	exon	391705	392704	.	-	.	ID=exon-XM_015729949.2-5;Dbxref=GeneID:107263100%2CGenbank:XM_015729949.2;Parent=rna-XM_015729949.2
NW_014332865.1	Gnomon	exon	398363	398995	.	-	.	ID=exon-XM_015729949.2-1;Dbxref=GeneID:107263100%2CGenbank:XM_015729949.2;Parent=rna-XM_015729949.2
NW_014332865.1	Gnomon	exon	396373	397526	.	-	.	ID=exon-XM_015729949.2-2;Dbxref=GeneID:107263100%2CGenbank:XM_015729949.2;Parent=rna-XM_015729949.2
NW_014332865.1	Gnomon	exon	395202	396043	.	-	.	ID=exon-XM_015729949.2-3;Dbxref=GeneID:107263100%2CGenbank:XM_015729949.2;Parent=rna-XM_015729949.2
NW_014332865.1	Gnomon	exon	144996	145149	.	+	.	ID=exon-XM_025080552.1-1;Dbxref=GeneID:107263142%2CGenbank:XM_025080552.1;Parent=rna-XM_025080552.1
NW_014332865.1	Gnomon	exon	148264	148448	.	+	.	ID=exon-XM_025080552.1-3;Dbxref=GeneID:107263142%2CGenbank:XM_025080552.1;Parent=rna-XM_025080552.1
NW_014332865.1	Gnomon	exon	1545437	1545736	.	-	.	ID=exon-XM_015729932.2-1;Dbxref=GeneID:107263092%2CGenbank:XM_015729932.2;Parent=rna-XM_015729932.2
NW_014332865.1	Gnomon	exon	148027	148053	.	+	.	ID=exon-XM_025080552.1-2;Dbxref=GeneID:107263142%2CGenbank:XM_025080552.1;Parent=rna-XM_025080552.1
NW_014332865.1	Gnomon	CDS	459814	459846	.	+	0	Name=XP_015585399.1;ID=cds-XP_015585399.1;Dbxref=GeneID:107263081%2CGenbank:XP_015585399.1;Parent=rna-XM_015729913.1
NW_014332865.1	Gnomon	CDS	463227	464336	.	+	0	Name=XP_015585399.1;ID=cds-XP_015585399.1;Dbxref=GeneID:107263081%2CGenbank:XP_015585399.1;Parent=rna-XM_015729913.1
NW_014332865.1	Gnomon	CDS	464425	464875	.	+	0	Name=XP_015585399.1;ID=cds-XP_015585399.1;Dbxref=GeneID:107263081%2CGenbank:XP_015585399.1;Parent=rna-XM_015729913.1
NW_014332865.1	Gnomon	CDS	464940	465303	.	+	0	Name=XP_015585399.1;ID=cds-XP_015585399.1;Dbxref=GeneID:107263081%2CGenbank:XP_015585399.1;Parent=rna-XM_015729913.1
NW_014332865.1	Gnomon	CDS	465384	465884	.	+	0	Name=XP_015585399.1;ID=cds-XP_015585399.1;Dbxref=GeneID:107263081%2CGenbank:XP_015585399.1;Parent=rna-XM_015729913.1
NW_014332865.1	Gnomon	CDS	465973	466072	.	+	0	Name=XP_015585399.1;ID=cds-XP_015585399.1;Dbxref=GeneID:107263081%2CGenbank:XP_015585399.1;Parent=rna-XM_015729913.1
NW_014332865.1	Gnomon	exon	153511	153699	.	+	.	ID=exon-XM_025080552.1-9;Dbxref=GeneID:107263142%2CGenbank:XM_025080552.1;Parent=rna-XM_025080552.1
NW_014332865.1	Gnomon	exon	1543286	1543579	.	-	.	ID=exon-XM_015729932.2-7;Dbxref=GeneID:107263092%2CGenbank:XM_015729932.2;Parent=rna-XM_015729932.2
NW_014332865.1	Gnomon	exon	153236	153424	.	+	.	ID=exon-XM_025080552.1-8;Dbxref=GeneID:107263142%2CGenbank:XM_025080552.1;Parent=rna-XM_025080552.1
NW_014332865.1	Gnomon	exon	1543693	1543974	.	-	.	ID=exon-XM_015729932.2-6;Dbxref=GeneID:107263092%2CGenbank:XM_015729932.2;Parent=rna-XM_015729932.2
NW_014332865.1	Gnomon	exon	1542679	1542820	.	-	.	ID=exon-XM_015729932.2-9;Dbxref=GeneID:107263092%2CGenbank:XM_015729932.2;Parent=rna-XM_015729932.2
NW_014332865.1	Gnomon	exon	1542939	1543180	.	-	.	ID=exon-XM_015729932.2-8;Dbxref=GeneID:107263092%2CGenbank:XM_015729932.2;Parent=rna-XM_015729932.2
NW_014332865.1	Gnomon	exon	148814	152687	.	+	.	ID=exon-XM_025080552.1-5;Dbxref=GeneID:107263142%2CGenbank:XM_025080552.1;Parent=rna-XM_025080552.1
NW_014332865.1	Gnomon	exon	1544714	1544916	.	-	.	ID=exon-XM_015729932.2-3;Dbxref=GeneID:107263092%2CGenbank:XM_015729932.2;Parent=rna-XM_015729932.2
NW_014332865.1	Gnomon	exon	148542	148724	.	+	.	ID=exon-XM_025080552.1-4;Dbxref=GeneID:107263142%2CGenbank:XM_025080552.1;Parent=rna-XM_025080552.1
NW_014332865.1	Gnomon	exon	1545168	1545370	.	-	.	ID=exon-XM_015729932.2-2;Dbxref=GeneID:107263092%2CGenbank:XM_015729932.2;Parent=rna-XM_015729932.2
NW_014332865.1	Gnomon	exon	152956	153144	.	+	.	ID=exon-XM_025080552.1-7;Dbxref=GeneID:107263142%2CGenbank:XM_025080552.1;Parent=rna-XM_025080552.1
NW_014332865.1	Gnomon	exon	1544044	1544409	.	-	.	ID=exon-XM_015729932.2-5;Dbxref=GeneID:107263092%2CGenbank:XM_015729932.2;Parent=rna-XM_015729932.2
NW_014332865.1	Gnomon	exon	152780	152859	.	+	.	ID=exon-XM_025080552.1-6;Dbxref=GeneID:107263142%2CGenbank:XM_025080552.1;Parent=rna-XM_025080552.1
NW_014332865.1	Gnomon	exon	1544468	1544645	.	-	.	ID=exon-XM_015729932.2-4;Dbxref=GeneID:107263092%2CGenbank:XM_015729932.2;Parent=rna-XM_015729932.2
NW_014332865.1	Gnomon	mRNA	1338769	1356220	.	-	.	Name=XM_015729997.2;ID=rna-XM_015729997.2;Dbxref=GeneID:107263126%2CGenbank:XM_015729997.2;Parent=gene-LOC107263126
NW_014332865.1	Gnomon	mRNA	615983	621234	.	+	.	Name=XM_015729864.2;ID=rna-XM_015729864.2;Dbxref=GeneID:107263055%2CGenbank:XM_015729864.2;Parent=gene-LOC107263055
NW_014332865.1	Gnomon	mRNA	667368	670331	.	+	.	Name=XM_015729877.2;ID=rna-XM_015729877.2;Dbxref=GeneID:107263061%2CGenbank:XM_015729877.2;Parent=gene-LOC107263061
NW_014332865.1	Gnomon	CDS	17142	17761	.	-	0	Name=XP_015585279.1;ID=cds-XP_015585279.1;Dbxref=GeneID:107263011%2CGenbank:XP_015585279.1;Parent=rna-XM_015729793.2
NW_014332865.1	Gnomon	CDS	14222	14610	.	-	0	Name=XP_015585279.1;ID=cds-XP_015585279.1;Dbxref=GeneID:107263011%2CGenbank:XP_015585279.1;Parent=rna-XM_015729793.2
NW_014332865.1	Gnomon	CDS	11168	12138	.	-	0	Name=XP_015585279.1;ID=cds-XP_015585279.1;Dbxref=GeneID:107263011%2CGenbank:XP_015585279.1;Parent=rna-XM_015729793.2
NW_014332865.1	Gnomon	exon	1608311	1608692	.	+	.	ID=exon-XM_025080446.1-3;Dbxref=GeneID:112493713%2CGenbank:XM_025080446.1;Parent=rna-XM_025080446.1
NW_014332865.1	Gnomon	exon	1607545	1607595	.	+	.	ID=exon-XM_025080446.1-2;Dbxref=GeneID:112493713%2CGenbank:XM_025080446.1;Parent=rna-XM_025080446.1
NW_014332865.1	Gnomon	exon	1607381	1607486	.	+	.	ID=exon-XM_025080446.1-1;Dbxref=GeneID:112493713%2CGenbank:XM_025080446.1;Parent=rna-XM_025080446.1
NW_014332865.1	Gnomon	exon	1609837	1610689	.	+	.	ID=exon-XM_025080446.1-6;Dbxref=GeneID:112493713%2CGenbank:XM_025080446.1;Parent=rna-XM_025080446.1
NW_014332865.1	Gnomon	exon	1609440	1609776	.	+	.	ID=exon-XM_025080446.1-5;Dbxref=GeneID:112493713%2CGenbank:XM_025080446.1;Parent=rna-XM_025080446.1
NW_014332865.1	Gnomon	mRNA	628971	640161	.	-	.	Name=XM_015729851.2;ID=rna-XM_015729851.2;Dbxref=GeneID:107263049%2CGenbank:XM_015729851.2;Parent=gene-LOC107263049
NW_014332865.1	Gnomon	exon	1608798	1609354	.	+	.	ID=exon-XM_025080446.1-4;Dbxref=GeneID:112493713%2CGenbank:XM_025080446.1;Parent=rna-XM_025080446.1
NW_014332865.1	Gnomon	exon	1398829	1399034	.	-	.	ID=exon-XM_015730001.2-1;Dbxref=GeneID:107263126%2CGenbank:XM_015730001.2;Parent=rna-XM_015730001.2
NW_014332865.1	Gnomon	exon	1394692	1395863	.	-	.	ID=exon-XM_015730001.2-2;Dbxref=GeneID:107263126%2CGenbank:XM_015730001.2;Parent=rna-XM_015730001.2
NW_014332865.1	Gnomon	exon	1338769	1341526	.	-	.	ID=exon-XM_015730001.2-5;Dbxref=GeneID:107263126%2CGenbank:XM_015730001.2;Parent=rna-XM_015730001.2
NW_014332865.1	Gnomon	exon	1394305	1394602	.	-	.	ID=exon-XM_015730001.2-3;Dbxref=GeneID:107263126%2CGenbank:XM_015730001.2;Parent=rna-XM_015730001.2
NW_014332865.1	Gnomon	exon	1343165	1343276	.	-	.	ID=exon-XM_015730001.2-4;Dbxref=GeneID:107263126%2CGenbank:XM_015730001.2;Parent=rna-XM_015730001.2
NW_014332865.1	Gnomon	exon	1290725	1291121	.	+	.	ID=exon-XM_025080529.1-3;Dbxref=GeneID:107263170%2CGenbank:XM_025080529.1;Parent=rna-XM_025080529.1
NW_014332865.1	Gnomon	exon	1290407	1290670	.	+	.	ID=exon-XM_025080529.1-2;Dbxref=GeneID:107263170%2CGenbank:XM_025080529.1;Parent=rna-XM_025080529.1
NW_014332865.1	Gnomon	CDS	269998	270369	.	-	0	Name=XP_024936247.1;ID=cds-XP_024936247.1;Dbxref=GeneID:107263138%2CGenbank:XP_024936247.1;Parent=rna-XM_025080479.1
NW_014332865.1	Gnomon	CDS	216268	216405	.	-	0	Name=XP_024936247.1;ID=cds-XP_024936247.1;Dbxref=GeneID:107263138%2CGenbank:XP_024936247.1;Parent=rna-XM_025080479.1
NW_014332865.1	Gnomon	CDS	206865	207032	.	-	0	Name=XP_024936247.1;ID=cds-XP_024936247.1;Dbxref=GeneID:107263138%2CGenbank:XP_024936247.1;Parent=rna-XM_025080479.1
NW_014332865.1	Gnomon	CDS	202906	203081	.	-	0	Name=XP_024936247.1;ID=cds-XP_024936247.1;Dbxref=GeneID:107263138%2CGenbank:XP_024936247.1;Parent=rna-XM_025080479.1
NW_014332865.1	Gnomon	CDS	202553	202730	.	-	0	Name=XP_024936247.1;ID=cds-XP_024936247.1;Dbxref=GeneID:107263138%2CGenbank:XP_024936247.1;Parent=rna-XM_025080479.1
NW_014332865.1	Gnomon	CDS	200355	200588	.	-	0	Name=XP_024936247.1;ID=cds-XP_024936247.1;Dbxref=GeneID:107263138%2CGenbank:XP_024936247.1;Parent=rna-XM_025080479.1
NW_014332865.1	Gnomon	CDS	200023	200083	.	-	0	Name=XP_024936247.1;ID=cds-XP_024936247.1;Dbxref=GeneID:107263138%2CGenbank:XP_024936247.1;Parent=rna-XM_025080479.1
NW_014332865.1	Gnomon	CDS	197379	197613	.	-	0	Name=XP_024936247.1;ID=cds-XP_024936247.1;Dbxref=GeneID:107263138%2CGenbank:XP_024936247.1;Parent=rna-XM_025080479.1
NW_014332865.1	Gnomon	CDS	197029	197269	.	-	0	Name=XP_024936247.1;ID=cds-XP_024936247.1;Dbxref=GeneID:107263138%2CGenbank:XP_024936247.1;Parent=rna-XM_025080479.1
NW_014332865.1	Gnomon	CDS	196794	196916	.	-	0	Name=XP_024936247.1;ID=cds-XP_024936247.1;Dbxref=GeneID:107263138%2CGenbank:XP_024936247.1;Parent=rna-XM_025080479.1
NW_014332865.1	Gnomon	CDS	196559	196669	.	-	0	Name=XP_024936247.1;ID=cds-XP_024936247.1;Dbxref=GeneID:107263138%2CGenbank:XP_024936247.1;Parent=rna-XM_025080479.1
NW_014332865.1	Gnomon	CDS	196258	196482	.	-	0	Name=XP_024936247.1;ID=cds-XP_024936247.1;Dbxref=GeneID:107263138%2CGenbank:XP_024936247.1;Parent=rna-XM_025080479.1
NW_014332865.1	Gnomon	CDS	195891	196073	.	-	0	Name=XP_024936247.1;ID=cds-XP_024936247.1;Dbxref=GeneID:107263138%2CGenbank:XP_024936247.1;Parent=rna-XM_025080479.1
NW_014332865.1	Gnomon	CDS	195606	195705	.	-	0	Name=XP_024936247.1;ID=cds-XP_024936247.1;Dbxref=GeneID:107263138%2CGenbank:XP_024936247.1;Parent=rna-XM_025080479.1
NW_014332865.1	Gnomon	CDS	194233	194356	.	-	0	Name=XP_024936247.1;ID=cds-XP_024936247.1;Dbxref=GeneID:107263138%2CGenbank:XP_024936247.1;Parent=rna-XM_025080479.1
NW_014332865.1	Gnomon	CDS	193527	193990	.	-	0	Name=XP_024936247.1;ID=cds-XP_024936247.1;Dbxref=GeneID:107263138%2CGenbank:XP_024936247.1;Parent=rna-XM_025080479.1
NW_014332865.1	Gnomon	CDS	192892	193308	.	-	0	Name=XP_024936247.1;ID=cds-XP_024936247.1;Dbxref=GeneID:107263138%2CGenbank:XP_024936247.1;Parent=rna-XM_025080479.1
NW_014332865.1	Gnomon	CDS	192216	192766	.	-	0	Name=XP_024936247.1;ID=cds-XP_024936247.1;Dbxref=GeneID:107263138%2CGenbank:XP_024936247.1;Parent=rna-XM_025080479.1
NW_014332865.1	Gnomon	exon	631137	631329	.	-	.	ID=exon-XM_025080413.1-12;Dbxref=GeneID:107263049%2CGenbank:XM_025080413.1;Parent=rna-XM_025080413.1
NW_014332865.1	Gnomon	exon	631441	631551	.	-	.	ID=exon-XM_025080413.1-11;Dbxref=GeneID:107263049%2CGenbank:XM_025080413.1;Parent=rna-XM_025080413.1
NW_014332865.1	Gnomon	exon	630426	631054	.	-	.	ID=exon-XM_025080413.1-13;Dbxref=GeneID:107263049%2CGenbank:XM_025080413.1;Parent=rna-XM_025080413.1
NW_014332865.1	Gnomon	exon	631619	631842	.	-	.	ID=exon-XM_025080413.1-10;Dbxref=GeneID:107263049%2CGenbank:XM_025080413.1;Parent=rna-XM_025080413.1
NW_014332865.1	Gnomon	exon	1404300	1412114	.	-	.	ID=exon-XM_015730066.2-4;Dbxref=GeneID:107263155%2CGenbank:XM_015730066.2;Parent=rna-XM_015730066.2
NW_014332865.1	Gnomon	exon	1439831	1440692	.	-	.	ID=exon-XM_015730066.2-2;Dbxref=GeneID:107263155%2CGenbank:XM_015730066.2;Parent=rna-XM_015730066.2
NW_014332865.1	Gnomon	exon	163403	163642	.	+	.	ID=exon-XM_025080553.1-29;Dbxref=GeneID:107263142%2CGenbank:XM_025080553.1;Parent=rna-XM_025080553.1
NW_014332865.1	Gnomon	exon	1412435	1413933	.	-	.	ID=exon-XM_015730066.2-3;Dbxref=GeneID:107263155%2CGenbank:XM_015730066.2;Parent=rna-XM_015730066.2
NW_014332865.1	Gnomon	exon	160336	160542	.	+	.	ID=exon-XM_025080553.1-28;Dbxref=GeneID:107263142%2CGenbank:XM_025080553.1;Parent=rna-XM_025080553.1
NW_014332865.1	Gnomon	exon	159985	160230	.	+	.	ID=exon-XM_025080553.1-27;Dbxref=GeneID:107263142%2CGenbank:XM_025080553.1;Parent=rna-XM_025080553.1
NW_014332865.1	Gnomon	exon	1440897	1441400	.	-	.	ID=exon-XM_015730066.2-1;Dbxref=GeneID:107263155%2CGenbank:XM_015730066.2;Parent=rna-XM_015730066.2
NW_014332865.1	Gnomon	CDS	472339	472465	.	+	0	Name=XP_015585409.1;ID=cds-XP_015585409.1;Dbxref=GeneID:107263087%2CGenbank:XP_015585409.1;Parent=rna-XM_015729923.2
NW_014332865.1	Gnomon	CDS	474253	474346	.	+	0	Name=XP_015585409.1;ID=cds-XP_015585409.1;Dbxref=GeneID:107263087%2CGenbank:XP_015585409.1;Parent=rna-XM_015729923.2
NW_014332865.1	Gnomon	CDS	475244	475273	.	+	0	Name=XP_015585409.1;ID=cds-XP_015585409.1;Dbxref=GeneID:107263087%2CGenbank:XP_015585409.1;Parent=rna-XM_015729923.2
NW_014332865.1	Gnomon	CDS	539235	539349	.	+	0	Name=XP_015585409.1;ID=cds-XP_015585409.1;Dbxref=GeneID:107263087%2CGenbank:XP_015585409.1;Parent=rna-XM_015729923.2
NW_014332865.1	Gnomon	CDS	547591	547927	.	+	0	Name=XP_015585409.1;ID=cds-XP_015585409.1;Dbxref=GeneID:107263087%2CGenbank:XP_015585409.1;Parent=rna-XM_015729923.2
NW_014332865.1	Gnomon	CDS	581700	581836	.	+	0	Name=XP_015585409.1;ID=cds-XP_015585409.1;Dbxref=GeneID:107263087%2CGenbank:XP_015585409.1;Parent=rna-XM_015729923.2
NW_014332865.1	Gnomon	exon	1290225	1290353	.	+	.	ID=exon-XM_025080529.1-1;Dbxref=GeneID:107263170%2CGenbank:XM_025080529.1;Parent=rna-XM_025080529.1
NW_014332865.1	Gnomon	CDS	433029	433148	.	+	0	Name=XP_024936234.1;ID=cds-XP_024936234.1;Dbxref=GeneID:107263082%2CGenbank:XP_024936234.1;Parent=rna-XM_025080466.1
NW_014332865.1	Gnomon	CDS	433239	433504	.	+	0	Name=XP_024936234.1;ID=cds-XP_024936234.1;Dbxref=GeneID:107263082%2CGenbank:XP_024936234.1;Parent=rna-XM_025080466.1
NW_014332865.1	Gnomon	CDS	433804	434042	.	+	0	Name=XP_024936234.1;ID=cds-XP_024936234.1;Dbxref=GeneID:107263082%2CGenbank:XP_024936234.1;Parent=rna-XM_025080466.1
NW_014332865.1	Gnomon	CDS	434110	434737	.	+	0	Name=XP_024936234.1;ID=cds-XP_024936234.1;Dbxref=GeneID:107263082%2CGenbank:XP_024936234.1;Parent=rna-XM_025080466.1
NW_014332865.1	Gnomon	CDS	434954	435098	.	+	0	Name=XP_024936234.1;ID=cds-XP_024936234.1;Dbxref=GeneID:107263082%2CGenbank:XP_024936234.1;Parent=rna-XM_025080466.1
NW_014332865.1	Gnomon	CDS	435159	435272	.	+	0	Name=XP_024936234.1;ID=cds-XP_024936234.1;Dbxref=GeneID:107263082%2CGenbank:XP_024936234.1;Parent=rna-XM_025080466.1
NW_014332865.1	Gnomon	CDS	435350	435435	.	+	0	Name=XP_024936234.1;ID=cds-XP_024936234.1;Dbxref=GeneID:107263082%2CGenbank:XP_024936234.1;Parent=rna-XM_025080466.1
NW_014332865.1	Gnomon	CDS	435532	435709	.	+	0	Name=XP_024936234.1;ID=cds-XP_024936234.1;Dbxref=GeneID:107263082%2CGenbank:XP_024936234.1;Parent=rna-XM_025080466.1
NW_014332865.1	Gnomon	mRNA	1890816	1894318	.	+	.	Name=XM_015729984.2;ID=rna-XM_015729984.2;Dbxref=GeneID:107263119%2CGenbank:XM_015729984.2;Parent=gene-LOC107263119
NW_014332865.1	Gnomon	exon	908221	909402	.	-	.	ID=exon-XR_003058377.1-2;Dbxref=GeneID:112493711%2CGenbank:XR_003058377.1;Parent=rna-XR_003058377.1
NW_014332865.1	Gnomon	exon	909873	910733	.	-	.	ID=exon-XR_003058377.1-1;Dbxref=GeneID:112493711%2CGenbank:XR_003058377.1;Parent=rna-XR_003058377.1
NW_014332865.1	Gnomon	exon	906517	907318	.	-	.	ID=exon-XR_003058377.1-3;Dbxref=GeneID:112493711%2CGenbank:XR_003058377.1;Parent=rna-XR_003058377.1
NW_014332865.1	Gnomon	exon	155243	155437	.	+	.	ID=exon-XM_025080553.1-15;Dbxref=GeneID:107263142%2CGenbank:XM_025080553.1;Parent=rna-XM_025080553.1
NW_014332865.1	Gnomon	exon	154872	155164	.	+	.	ID=exon-XM_025080553.1-14;Dbxref=GeneID:107263142%2CGenbank:XM_025080553.1;Parent=rna-XM_025080553.1
NW_014332865.1	Gnomon	exon	154567	154783	.	+	.	ID=exon-XM_025080553.1-13;Dbxref=GeneID:107263142%2CGenbank:XM_025080553.1;Parent=rna-XM_025080553.1
NW_014332865.1	Gnomon	exon	154372	154474	.	+	.	ID=exon-XM_025080553.1-12;Dbxref=GeneID:107263142%2CGenbank:XM_025080553.1;Parent=rna-XM_025080553.1
NW_014332865.1	Gnomon	exon	154084	154272	.	+	.	ID=exon-XM_025080553.1-11;Dbxref=GeneID:107263142%2CGenbank:XM_025080553.1;Parent=rna-XM_025080553.1
NW_014332865.1	Gnomon	exon	153788	153976	.	+	.	ID=exon-XM_025080553.1-10;Dbxref=GeneID:107263142%2CGenbank:XM_025080553.1;Parent=rna-XM_025080553.1
NW_014332865.1	Gnomon	exon	414845	415075	.	+	.	ID=exon-XM_015729950.2-1;Dbxref=GeneID:107263101%2CGenbank:XM_015729950.2;Parent=rna-XM_015729950.2
NW_014332865.1	Gnomon	exon	1236581	1236973	.	-	.	ID=exon-XM_015729845.2-5;Dbxref=GeneID:107263047%2CGenbank:XM_015729845.2;Parent=rna-XM_015729845.2
NW_014332865.1	Gnomon	exon	1303196	1305816	.	+	.	ID=exon-XM_015729993.2-1;Dbxref=GeneID:107263125%2CGenbank:XM_015729993.2;Parent=rna-XM_015729993.2
NW_014332865.1	Gnomon	exon	1311138	1311435	.	+	.	ID=exon-XM_015729993.2-2;Dbxref=GeneID:107263125%2CGenbank:XM_015729993.2;Parent=rna-XM_015729993.2
NW_014332865.1	Gnomon	exon	417170	417987	.	+	.	ID=exon-XM_015729950.2-4;Dbxref=GeneID:107263101%2CGenbank:XM_015729950.2;Parent=rna-XM_015729950.2
NW_014332865.1	Gnomon	exon	1237262	1237360	.	-	.	ID=exon-XM_015729845.2-3;Dbxref=GeneID:107263047%2CGenbank:XM_015729845.2;Parent=rna-XM_015729845.2
NW_014332865.1	Gnomon	exon	1313769	1313872	.	+	.	ID=exon-XM_015729993.2-3;Dbxref=GeneID:107263125%2CGenbank:XM_015729993.2;Parent=rna-XM_015729993.2
NW_014332865.1	Gnomon	exon	418147	418437	.	+	.	ID=exon-XM_015729950.2-5;Dbxref=GeneID:107263101%2CGenbank:XM_015729950.2;Parent=rna-XM_015729950.2
NW_014332865.1	Gnomon	exon	1237054	1237144	.	-	.	ID=exon-XM_015729845.2-4;Dbxref=GeneID:107263047%2CGenbank:XM_015729845.2;Parent=rna-XM_015729845.2
NW_014332865.1	Gnomon	exon	1314053	1314250	.	+	.	ID=exon-XM_015729993.2-4;Dbxref=GeneID:107263125%2CGenbank:XM_015729993.2;Parent=rna-XM_015729993.2
NW_014332865.1	Gnomon	exon	415207	415540	.	+	.	ID=exon-XM_015729950.2-2;Dbxref=GeneID:107263101%2CGenbank:XM_015729950.2;Parent=rna-XM_015729950.2
NW_014332865.1	Gnomon	exon	1237749	1238273	.	-	.	ID=exon-XM_015729845.2-1;Dbxref=GeneID:107263047%2CGenbank:XM_015729845.2;Parent=rna-XM_015729845.2
NW_014332865.1	Gnomon	exon	1314807	1315014	.	+	.	ID=exon-XM_015729993.2-5;Dbxref=GeneID:107263125%2CGenbank:XM_015729993.2;Parent=rna-XM_015729993.2
NW_014332865.1	Gnomon	exon	416429	417076	.	+	.	ID=exon-XM_015729950.2-3;Dbxref=GeneID:107263101%2CGenbank:XM_015729950.2;Parent=rna-XM_015729950.2
NW_014332865.1	Gnomon	exon	1237541	1237567	.	-	.	ID=exon-XM_015729845.2-2;Dbxref=GeneID:107263047%2CGenbank:XM_015729845.2;Parent=rna-XM_015729845.2
NW_014332865.1	Gnomon	exon	1315087	1315329	.	+	.	ID=exon-XM_015729993.2-6;Dbxref=GeneID:107263125%2CGenbank:XM_015729993.2;Parent=rna-XM_015729993.2
NW_014332865.1	Gnomon	exon	870896	871028	.	+	.	ID=exon-XM_025080546.1-8;Dbxref=GeneID:107263145%2CGenbank:XM_025080546.1;Parent=rna-XM_025080546.1
NW_014332865.1	Gnomon	exon	1315397	1315482	.	+	.	ID=exon-XM_015729993.2-7;Dbxref=GeneID:107263125%2CGenbank:XM_015729993.2;Parent=rna-XM_015729993.2
NW_014332865.1	Gnomon	exon	870600	870804	.	+	.	ID=exon-XM_025080546.1-7;Dbxref=GeneID:107263145%2CGenbank:XM_025080546.1;Parent=rna-XM_025080546.1
NW_014332865.1	Gnomon	exon	1315566	1315692	.	+	.	ID=exon-XM_015729993.2-8;Dbxref=GeneID:107263125%2CGenbank:XM_015729993.2;Parent=rna-XM_015729993.2
NW_014332865.1	Gnomon	exon	418700	420744	.	+	.	ID=exon-XM_015729950.2-6;Dbxref=GeneID:107263101%2CGenbank:XM_015729950.2;Parent=rna-XM_015729950.2
NW_014332865.1	Gnomon	exon	1315783	1315917	.	+	.	ID=exon-XM_015729993.2-9;Dbxref=GeneID:107263125%2CGenbank:XM_015729993.2;Parent=rna-XM_015729993.2
NW_014332865.1	Gnomon	exon	873634	878671	.	+	.	ID=exon-XM_025080546.1-9;Dbxref=GeneID:107263145%2CGenbank:XM_025080546.1;Parent=rna-XM_025080546.1
NW_014332865.1	Gnomon	exon	159702	159890	.	+	.	ID=exon-XM_025080553.1-26;Dbxref=GeneID:107263142%2CGenbank:XM_025080553.1;Parent=rna-XM_025080553.1
NW_014332865.1	Gnomon	exon	159443	159584	.	+	.	ID=exon-XM_025080553.1-25;Dbxref=GeneID:107263142%2CGenbank:XM_025080553.1;Parent=rna-XM_025080553.1
NW_014332865.1	Gnomon	CDS	1445693	1445777	.	+	0	Name=XP_024936221.1;ID=cds-XP_024936221.1;Dbxref=GeneID:107263154%2CGenbank:XP_024936221.1;Parent=rna-XM_025080453.1
NW_014332865.1	Gnomon	CDS	1445903	1446153	.	+	0	Name=XP_024936221.1;ID=cds-XP_024936221.1;Dbxref=GeneID:107263154%2CGenbank:XP_024936221.1;Parent=rna-XM_025080453.1
NW_014332865.1	Gnomon	CDS	1446240	1446644	.	+	0	Name=XP_024936221.1;ID=cds-XP_024936221.1;Dbxref=GeneID:107263154%2CGenbank:XP_024936221.1;Parent=rna-XM_025080453.1
NW_014332865.1	Gnomon	CDS	1446725	1447013	.	+	0	Name=XP_024936221.1;ID=cds-XP_024936221.1;Dbxref=GeneID:107263154%2CGenbank:XP_024936221.1;Parent=rna-XM_025080453.1
NW_014332865.1	Gnomon	CDS	1447106	1447533	.	+	0	Name=XP_024936221.1;ID=cds-XP_024936221.1;Dbxref=GeneID:107263154%2CGenbank:XP_024936221.1;Parent=rna-XM_025080453.1
NW_014332865.1	Gnomon	exon	159162	159348	.	+	.	ID=exon-XM_025080553.1-24;Dbxref=GeneID:107263142%2CGenbank:XM_025080553.1;Parent=rna-XM_025080553.1
NW_014332865.1	Gnomon	exon	158914	159071	.	+	.	ID=exon-XM_025080553.1-23;Dbxref=GeneID:107263142%2CGenbank:XM_025080553.1;Parent=rna-XM_025080553.1
NW_014332865.1	Gnomon	exon	158649	158782	.	+	.	ID=exon-XM_025080553.1-22;Dbxref=GeneID:107263142%2CGenbank:XM_025080553.1;Parent=rna-XM_025080553.1
NW_014332865.1	Gnomon	exon	158312	158548	.	+	.	ID=exon-XM_025080553.1-21;Dbxref=GeneID:107263142%2CGenbank:XM_025080553.1;Parent=rna-XM_025080553.1
NW_014332865.1	Gnomon	exon	157920	158163	.	+	.	ID=exon-XM_025080553.1-20;Dbxref=GeneID:107263142%2CGenbank:XM_025080553.1;Parent=rna-XM_025080553.1
NW_014332865.1	Gnomon	exon	61555	61674	.	+	.	ID=exon-XM_025080570.1-3;Dbxref=GeneID:112493729%2CGenbank:XM_025080570.1;Parent=rna-XM_025080570.1
NW_014332865.1	Gnomon	exon	60261	61170	.	+	.	ID=exon-XM_025080570.1-2;Dbxref=GeneID:112493729%2CGenbank:XM_025080570.1;Parent=rna-XM_025080570.1
NW_014332865.1	Gnomon	exon	59909	60187	.	+	.	ID=exon-XM_025080570.1-1;Dbxref=GeneID:112493729%2CGenbank:XM_025080570.1;Parent=rna-XM_025080570.1
NW_014332865.1	Gnomon	exon	156920	157845	.	+	.	ID=exon-XM_025080553.1-19;Dbxref=GeneID:107263142%2CGenbank:XM_025080553.1;Parent=rna-XM_025080553.1
NW_014332865.1	Gnomon	exon	156737	156813	.	+	.	ID=exon-XM_025080553.1-18;Dbxref=GeneID:107263142%2CGenbank:XM_025080553.1;Parent=rna-XM_025080553.1
NW_014332865.1	Gnomon	exon	62309	63111	.	+	.	ID=exon-XM_025080570.1-5;Dbxref=GeneID:112493729%2CGenbank:XM_025080570.1;Parent=rna-XM_025080570.1
NW_014332865.1	Gnomon	exon	156159	156651	.	+	.	ID=exon-XM_025080553.1-17;Dbxref=GeneID:107263142%2CGenbank:XM_025080553.1;Parent=rna-XM_025080553.1
NW_014332865.1	Gnomon	exon	61745	62055	.	+	.	ID=exon-XM_025080570.1-4;Dbxref=GeneID:112493729%2CGenbank:XM_025080570.1;Parent=rna-XM_025080570.1
NW_014332865.1	Gnomon	exon	155840	156066	.	+	.	ID=exon-XM_025080553.1-16;Dbxref=GeneID:107263142%2CGenbank:XM_025080553.1;Parent=rna-XM_025080553.1
NW_014332865.1	Gnomon	mRNA	1877995	1888035	.	+	.	Name=XM_015729971.2;ID=rna-XM_015729971.2;Dbxref=GeneID:107263114%2CGenbank:XM_015729971.2;Parent=gene-LOC107263114
NW_014332865.1	Gnomon	CDS	50652	50892	.	+	0	Name=XP_024936341.1;ID=cds-XP_024936341.1;Dbxref=GeneID:107263186%2CGenbank:XP_024936341.1;Parent=rna-XM_025080573.1
NW_014332865.1	Gnomon	CDS	51311	51993	.	+	0	Name=XP_024936341.1;ID=cds-XP_024936341.1;Dbxref=GeneID:107263186%2CGenbank:XP_024936341.1;Parent=rna-XM_025080573.1
NW_014332865.1	Gnomon	exon	1258653	1259664	.	+	.	ID=exon-XM_015730117.1-1;Dbxref=GeneID:107263187%2CGenbank:XM_015730117.1;Parent=rna-XM_015730117.1
NW_014332865.1	Gnomon	exon	1792847	1795504	.	-	.	ID=exon-XM_015730014.2-14;Dbxref=GeneID:107263130%2CGenbank:XM_015730014.2;Parent=rna-XM_015730014.2
NW_014332865.1	Gnomon	exon	1260472	1260635	.	+	.	ID=exon-XM_015730117.1-4;Dbxref=GeneID:107263187%2CGenbank:XM_015730117.1;Parent=rna-XM_015730117.1
NW_014332865.1	Gnomon	exon	1797149	1797326	.	-	.	ID=exon-XM_015730014.2-10;Dbxref=GeneID:107263130%2CGenbank:XM_015730014.2;Parent=rna-XM_015730014.2
NW_014332865.1	Gnomon	exon	1260732	1261803	.	+	.	ID=exon-XM_015730117.1-5;Dbxref=GeneID:107263187%2CGenbank:XM_015730117.1;Parent=rna-XM_015730117.1
NW_014332865.1	Gnomon	exon	1796863	1797049	.	-	.	ID=exon-XM_015730014.2-11;Dbxref=GeneID:107263130%2CGenbank:XM_015730014.2;Parent=rna-XM_015730014.2
NW_014332865.1	Gnomon	exon	1259766	1259881	.	+	.	ID=exon-XM_015730117.1-2;Dbxref=GeneID:107263187%2CGenbank:XM_015730117.1;Parent=rna-XM_015730117.1
NW_014332865.1	Gnomon	exon	1796509	1796774	.	-	.	ID=exon-XM_015730014.2-12;Dbxref=GeneID:107263130%2CGenbank:XM_015730014.2;Parent=rna-XM_015730014.2
NW_014332865.1	Gnomon	exon	1260204	1260352	.	+	.	ID=exon-XM_015730117.1-3;Dbxref=GeneID:107263187%2CGenbank:XM_015730117.1;Parent=rna-XM_015730117.1
NW_014332865.1	Gnomon	exon	1796012	1796098	.	-	.	ID=exon-XM_015730014.2-13;Dbxref=GeneID:107263130%2CGenbank:XM_015730014.2;Parent=rna-XM_015730014.2
NW_014332865.1	Gnomon	exon	1261937	1262820	.	+	.	ID=exon-XM_015730117.1-6;Dbxref=GeneID:107263187%2CGenbank:XM_015730117.1;Parent=rna-XM_015730117.1
NW_014332865.1	Gnomon	exon	458015	459753	.	+	.	ID=exon-XM_025080472.1-8;Dbxref=GeneID:107263084%2CGenbank:XM_025080472.1;Parent=rna-XM_025080472.1
NW_014332865.1	Gnomon	exon	457650	457920	.	+	.	ID=exon-XM_025080472.1-7;Dbxref=GeneID:107263084%2CGenbank:XM_025080472.1;Parent=rna-XM_025080472.1
NW_014332865.1	Gnomon	exon	455909	456027	.	+	.	ID=exon-XM_025080472.1-2;Dbxref=GeneID:107263084%2CGenbank:XM_025080472.1;Parent=rna-XM_025080472.1
NW_014332865.1	Gnomon	exon	452583	452779	.	+	.	ID=exon-XM_025080472.1-1;Dbxref=GeneID:107263084%2CGenbank:XM_025080472.1;Parent=rna-XM_025080472.1
NW_014332865.1	Gnomon	exon	456470	456825	.	+	.	ID=exon-XM_025080472.1-4;Dbxref=GeneID:107263084%2CGenbank:XM_025080472.1;Parent=rna-XM_025080472.1
NW_014332865.1	Gnomon	exon	456196	456358	.	+	.	ID=exon-XM_025080472.1-3;Dbxref=GeneID:107263084%2CGenbank:XM_025080472.1;Parent=rna-XM_025080472.1
NW_014332865.1	Gnomon	exon	457099	457453	.	+	.	ID=exon-XM_025080472.1-6;Dbxref=GeneID:107263084%2CGenbank:XM_025080472.1;Parent=rna-XM_025080472.1
NW_014332865.1	Gnomon	exon	456907	457006	.	+	.	ID=exon-XM_025080472.1-5;Dbxref=GeneID:107263084%2CGenbank:XM_025080472.1;Parent=rna-XM_025080472.1
NW_014332865.1	Gnomon	exon	1639075	1639329	.	-	.	ID=exon-XM_025080488.1-17;Dbxref=GeneID:107263166%2CGenbank:XM_025080488.1;Parent=rna-XM_025080488.1
NW_014332865.1	Gnomon	exon	1636222	1638555	.	-	.	ID=exon-XM_025080488.1-18;Dbxref=GeneID:107263166%2CGenbank:XM_025080488.1;Parent=rna-XM_025080488.1
NW_014332865.1	Gnomon	exon	1645935	1646063	.	-	.	ID=exon-XM_025080488.1-10;Dbxref=GeneID:107263166%2CGenbank:XM_025080488.1;Parent=rna-XM_025080488.1
NW_014332865.1	Gnomon	exon	1645613	1645781	.	-	.	ID=exon-XM_025080488.1-11;Dbxref=GeneID:107263166%2CGenbank:XM_025080488.1;Parent=rna-XM_025080488.1
NW_014332865.1	Gnomon	exon	1643858	1644027	.	-	.	ID=exon-XM_025080488.1-12;Dbxref=GeneID:107263166%2CGenbank:XM_025080488.1;Parent=rna-XM_025080488.1
NW_014332865.1	Gnomon	exon	1643270	1643437	.	-	.	ID=exon-XM_025080488.1-13;Dbxref=GeneID:107263166%2CGenbank:XM_025080488.1;Parent=rna-XM_025080488.1
NW_014332865.1	Gnomon	exon	1642548	1642675	.	-	.	ID=exon-XM_025080488.1-14;Dbxref=GeneID:107263166%2CGenbank:XM_025080488.1;Parent=rna-XM_025080488.1
NW_014332865.1	Gnomon	exon	1641830	1641944	.	-	.	ID=exon-XM_025080488.1-15;Dbxref=GeneID:107263166%2CGenbank:XM_025080488.1;Parent=rna-XM_025080488.1
NW_014332865.1	Gnomon	exon	1641582	1641716	.	-	.	ID=exon-XM_025080488.1-16;Dbxref=GeneID:107263166%2CGenbank:XM_025080488.1;Parent=rna-XM_025080488.1
NW_014332865.1	Gnomon	exon	427366	428740	.	-	.	ID=exon-XM_015729967.2-1;Dbxref=GeneID:107263111%2CGenbank:XM_015729967.2;Parent=rna-XM_015729967.2
NW_014332865.1	Gnomon	exon	976089	976184	.	+	.	ID=exon-XM_015729839.2-1;Dbxref=GeneID:107263046%2CGenbank:XM_015729839.2;Parent=rna-XM_015729839.2
NW_014332865.1	Gnomon	exon	1010149	1010282	.	+	.	ID=exon-XM_015729839.2-3;Dbxref=GeneID:107263046%2CGenbank:XM_015729839.2;Parent=rna-XM_015729839.2
NW_014332865.1	Gnomon	exon	976297	976420	.	+	.	ID=exon-XM_015729839.2-2;Dbxref=GeneID:107263046%2CGenbank:XM_015729839.2;Parent=rna-XM_015729839.2
NW_014332865.1	Gnomon	exon	1010532	1010764	.	+	.	ID=exon-XM_015729839.2-5;Dbxref=GeneID:107263046%2CGenbank:XM_015729839.2;Parent=rna-XM_015729839.2
NW_014332865.1	Gnomon	exon	1010357	1010410	.	+	.	ID=exon-XM_015729839.2-4;Dbxref=GeneID:107263046%2CGenbank:XM_015729839.2;Parent=rna-XM_015729839.2
NW_014332865.1	Gnomon	mRNA	1287018	1288821	.	-	.	Name=XM_025080525.1;ID=rna-XM_025080525.1;Dbxref=GeneID:107263010%2CGenbank:XM_025080525.1;Parent=gene-LOC107263010
NW_014332865.1	Gnomon	exon	1760331	1760492	.	+	.	ID=exon-XM_025080489.1-1;Dbxref=GeneID:107263148%2CGenbank:XM_025080489.1;Parent=rna-XM_025080489.1
NW_014332865.1	Gnomon	transcript	1322352	1330539	.	-	.	Name=XR_003058388.1;ID=rna-XR_003058388.1;Dbxref=GeneID:107263128%2CGenbank:XR_003058388.1;Parent=gene-LOC107263128
NW_014332865.1	Gnomon	exon	1760833	1760965	.	+	.	ID=exon-XM_025080489.1-2;Dbxref=GeneID:107263148%2CGenbank:XM_025080489.1;Parent=rna-XM_025080489.1
NW_014332865.1	Gnomon	exon	604306	604548	.	-	.	ID=exon-XM_015729869.2-1;Dbxref=GeneID:107263056%2CGenbank:XM_015729869.2;Parent=rna-XM_015729869.2
NW_014332865.1	Gnomon	exon	1764227	1764536	.	+	.	ID=exon-XM_025080489.1-3;Dbxref=GeneID:107263148%2CGenbank:XM_025080489.1;Parent=rna-XM_025080489.1
NW_014332865.1	Gnomon	exon	603219	603381	.	-	.	ID=exon-XM_015729869.2-2;Dbxref=GeneID:107263056%2CGenbank:XM_015729869.2;Parent=rna-XM_015729869.2
NW_014332865.1	Gnomon	exon	1764756	1765090	.	+	.	ID=exon-XM_025080489.1-4;Dbxref=GeneID:107263148%2CGenbank:XM_025080489.1;Parent=rna-XM_025080489.1
NW_014332865.1	Gnomon	exon	602918	603132	.	-	.	ID=exon-XM_015729869.2-3;Dbxref=GeneID:107263056%2CGenbank:XM_015729869.2;Parent=rna-XM_015729869.2
NW_014332865.1	Gnomon	exon	1765214	1765444	.	+	.	ID=exon-XM_025080489.1-5;Dbxref=GeneID:107263148%2CGenbank:XM_025080489.1;Parent=rna-XM_025080489.1
NW_014332865.1	Gnomon	exon	602754	602828	.	-	.	ID=exon-XM_015729869.2-4;Dbxref=GeneID:107263056%2CGenbank:XM_015729869.2;Parent=rna-XM_015729869.2
NW_014332865.1	Gnomon	exon	1765525	1765882	.	+	.	ID=exon-XM_025080489.1-6;Dbxref=GeneID:107263148%2CGenbank:XM_025080489.1;Parent=rna-XM_025080489.1
NW_014332865.1	Gnomon	exon	602430	602667	.	-	.	ID=exon-XM_015729869.2-5;Dbxref=GeneID:107263056%2CGenbank:XM_015729869.2;Parent=rna-XM_015729869.2
NW_014332865.1	Gnomon	exon	1765976	1766145	.	+	.	ID=exon-XM_025080489.1-7;Dbxref=GeneID:107263148%2CGenbank:XM_025080489.1;Parent=rna-XM_025080489.1
NW_014332865.1	Gnomon	exon	598874	601818	.	-	.	ID=exon-XM_015729869.2-6;Dbxref=GeneID:107263056%2CGenbank:XM_015729869.2;Parent=rna-XM_015729869.2
NW_014332865.1	Gnomon	exon	1766217	1766439	.	+	.	ID=exon-XM_025080489.1-8;Dbxref=GeneID:107263148%2CGenbank:XM_025080489.1;Parent=rna-XM_025080489.1
NW_014332865.1	Gnomon	exon	354546	354769	.	+	.	ID=exon-XM_015729891.2-16;Dbxref=GeneID:107263068%2CGenbank:XM_015729891.2;Parent=rna-XM_015729891.2
NW_014332865.1	Gnomon	exon	354187	354466	.	+	.	ID=exon-XM_015729891.2-15;Dbxref=GeneID:107263068%2CGenbank:XM_015729891.2;Parent=rna-XM_015729891.2
NW_014332865.1	Gnomon	exon	353986	354117	.	+	.	ID=exon-XM_015729891.2-14;Dbxref=GeneID:107263068%2CGenbank:XM_015729891.2;Parent=rna-XM_015729891.2
NW_014332865.1	Gnomon	exon	353661	353908	.	+	.	ID=exon-XM_015729891.2-13;Dbxref=GeneID:107263068%2CGenbank:XM_015729891.2;Parent=rna-XM_015729891.2
NW_014332865.1	Gnomon	exon	353305	353581	.	+	.	ID=exon-XM_015729891.2-12;Dbxref=GeneID:107263068%2CGenbank:XM_015729891.2;Parent=rna-XM_015729891.2
NW_014332865.1	Gnomon	exon	352857	353207	.	+	.	ID=exon-XM_015729891.2-11;Dbxref=GeneID:107263068%2CGenbank:XM_015729891.2;Parent=rna-XM_015729891.2
NW_014332865.1	Gnomon	exon	352585	352775	.	+	.	ID=exon-XM_015729891.2-10;Dbxref=GeneID:107263068%2CGenbank:XM_015729891.2;Parent=rna-XM_015729891.2
NW_014332865.1	Gnomon	exon	898064	898162	.	-	.	ID=exon-XM_015729816.2-11;Dbxref=GeneID:107263030%2CGenbank:XM_015729816.2;Parent=rna-XM_015729816.2
NW_014332865.1	Gnomon	exon	898243	898419	.	-	.	ID=exon-XM_015729816.2-10;Dbxref=GeneID:107263030%2CGenbank:XM_015729816.2;Parent=rna-XM_015729816.2
NW_014332865.1	Gnomon	exon	894577	897454	.	-	.	ID=exon-XM_015729816.2-13;Dbxref=GeneID:107263030%2CGenbank:XM_015729816.2;Parent=rna-XM_015729816.2
NW_014332865.1	Gnomon	exon	897582	897946	.	-	.	ID=exon-XM_015729816.2-12;Dbxref=GeneID:107263030%2CGenbank:XM_015729816.2;Parent=rna-XM_015729816.2
NW_014332865.1	Gnomon	exon	355640	355749	.	+	.	ID=exon-XM_015729891.2-19;Dbxref=GeneID:107263068%2CGenbank:XM_015729891.2;Parent=rna-XM_015729891.2
NW_014332865.1	Gnomon	exon	355252	355561	.	+	.	ID=exon-XM_015729891.2-18;Dbxref=GeneID:107263068%2CGenbank:XM_015729891.2;Parent=rna-XM_015729891.2
NW_014332865.1	Gnomon	exon	354862	355170	.	+	.	ID=exon-XM_015729891.2-17;Dbxref=GeneID:107263068%2CGenbank:XM_015729891.2;Parent=rna-XM_015729891.2
NW_014332865.1	Gnomon	mRNA	1262972	1266236	.	+	.	Name=XM_025080512.1;ID=rna-XM_025080512.1;Dbxref=GeneID:112493717%2CGenbank:XM_025080512.1;Parent=gene-LOC112493717
NW_014332865.1	Gnomon	exon	357942	359981	.	+	.	ID=exon-XM_015729891.2-22;Dbxref=GeneID:107263068%2CGenbank:XM_015729891.2;Parent=rna-XM_015729891.2
NW_014332865.1	Gnomon	exon	357616	357871	.	+	.	ID=exon-XM_015729891.2-21;Dbxref=GeneID:107263068%2CGenbank:XM_015729891.2;Parent=rna-XM_015729891.2
NW_014332865.1	Gnomon	exon	356275	356400	.	+	.	ID=exon-XM_015729891.2-20;Dbxref=GeneID:107263068%2CGenbank:XM_015729891.2;Parent=rna-XM_015729891.2
NW_014332865.1	Gnomon	exon	868602	868660	.	+	.	ID=exon-XM_025080546.1-2;Dbxref=GeneID:107263145%2CGenbank:XM_025080546.1;Parent=rna-XM_025080546.1
NW_014332865.1	Gnomon	exon	868322	868403	.	+	.	ID=exon-XM_025080546.1-1;Dbxref=GeneID:107263145%2CGenbank:XM_025080546.1;Parent=rna-XM_025080546.1
NW_014332865.1	Gnomon	exon	869203	869372	.	+	.	ID=exon-XM_025080546.1-4;Dbxref=GeneID:107263145%2CGenbank:XM_025080546.1;Parent=rna-XM_025080546.1
NW_014332865.1	Gnomon	exon	868952	869116	.	+	.	ID=exon-XM_025080546.1-3;Dbxref=GeneID:107263145%2CGenbank:XM_025080546.1;Parent=rna-XM_025080546.1
NW_014332865.1	Gnomon	exon	870323	870524	.	+	.	ID=exon-XM_025080546.1-6;Dbxref=GeneID:107263145%2CGenbank:XM_025080546.1;Parent=rna-XM_025080546.1
NW_014332865.1	Gnomon	exon	869461	870249	.	+	.	ID=exon-XM_025080546.1-5;Dbxref=GeneID:107263145%2CGenbank:XM_025080546.1;Parent=rna-XM_025080546.1
NW_014332865.1	Gnomon	exon	1766819	1766893	.	+	.	ID=exon-XM_025080489.1-9;Dbxref=GeneID:107263148%2CGenbank:XM_025080489.1;Parent=rna-XM_025080489.1
NW_014332865.1	Gnomon	mRNA	1720189	1721909	.	-	.	Name=XM_015730108.2;ID=rna-XM_015730108.2;Dbxref=GeneID:107263181%2CGenbank:XM_015730108.2;Parent=gene-LOC107263181
NW_014332865.1	Gnomon	CDS	1787855	1787971	.	+	0	Name=XP_015585502.1;ID=cds-XP_015585502.1;Dbxref=GeneID:107263131%2CGenbank:XP_015585502.1;Parent=rna-XM_015730016.2
NW_014332865.1	Gnomon	CDS	1788057	1788208	.	+	0	Name=XP_015585502.1;ID=cds-XP_015585502.1;Dbxref=GeneID:107263131%2CGenbank:XP_015585502.1;Parent=rna-XM_015730016.2
NW_014332865.1	Gnomon	CDS	1788262	1788355	.	+	0	Name=XP_015585502.1;ID=cds-XP_015585502.1;Dbxref=GeneID:107263131%2CGenbank:XP_015585502.1;Parent=rna-XM_015730016.2
NW_014332865.1	Gnomon	CDS	1788444	1788623	.	+	0	Name=XP_015585502.1;ID=cds-XP_015585502.1;Dbxref=GeneID:107263131%2CGenbank:XP_015585502.1;Parent=rna-XM_015730016.2
NW_014332865.1	Gnomon	CDS	1788685	1788870	.	+	0	Name=XP_015585502.1;ID=cds-XP_015585502.1;Dbxref=GeneID:107263131%2CGenbank:XP_015585502.1;Parent=rna-XM_015730016.2
NW_014332865.1	Gnomon	CDS	1788945	1789162	.	+	0	Name=XP_015585502.1;ID=cds-XP_015585502.1;Dbxref=GeneID:107263131%2CGenbank:XP_015585502.1;Parent=rna-XM_015730016.2
NW_014332865.1	Gnomon	CDS	1789234	1789587	.	+	0	Name=XP_015585502.1;ID=cds-XP_015585502.1;Dbxref=GeneID:107263131%2CGenbank:XP_015585502.1;Parent=rna-XM_015730016.2
NW_014332865.1	Gnomon	CDS	1789681	1789789	.	+	0	Name=XP_015585502.1;ID=cds-XP_015585502.1;Dbxref=GeneID:107263131%2CGenbank:XP_015585502.1;Parent=rna-XM_015730016.2
NW_014332865.1	Gnomon	CDS	1789847	1789979	.	+	0	Name=XP_015585502.1;ID=cds-XP_015585502.1;Dbxref=GeneID:107263131%2CGenbank:XP_015585502.1;Parent=rna-XM_015730016.2
NW_014332865.1	Gnomon	CDS	1790056	1790246	.	+	0	Name=XP_015585502.1;ID=cds-XP_015585502.1;Dbxref=GeneID:107263131%2CGenbank:XP_015585502.1;Parent=rna-XM_015730016.2
NW_014332865.1	Gnomon	CDS	1790313	1790456	.	+	0	Name=XP_015585502.1;ID=cds-XP_015585502.1;Dbxref=GeneID:107263131%2CGenbank:XP_015585502.1;Parent=rna-XM_015730016.2
NW_014332865.1	Gnomon	CDS	1790546	1790953	.	+	0	Name=XP_015585502.1;ID=cds-XP_015585502.1;Dbxref=GeneID:107263131%2CGenbank:XP_015585502.1;Parent=rna-XM_015730016.2
NW_014332865.1	Gnomon	CDS	1791029	1791073	.	+	0	Name=XP_015585502.1;ID=cds-XP_015585502.1;Dbxref=GeneID:107263131%2CGenbank:XP_015585502.1;Parent=rna-XM_015730016.2
NW_014332865.1	Gnomon	mRNA	1300934	1302619	.	-	.	Name=XM_015730098.2;ID=rna-XM_015730098.2;Dbxref=GeneID:107263173%2CGenbank:XM_015730098.2;Parent=gene-LOC107263173
NW_014332865.1	Gnomon	mRNA	381389	384441	.	+	.	Name=XM_025080538.1;ID=rna-XM_025080538.1;Dbxref=GeneID:107263071%2CGenbank:XM_025080538.1;Parent=gene-LOC107263071
NW_014332865.1	Gnomon	mRNA	1078399	1219841	.	+	.	Name=XM_025080395.1;ID=rna-XM_025080395.1;Dbxref=GeneID:107263034%2CGenbank:XM_025080395.1;Parent=gene-LOC107263034
NW_014332865.1	Gnomon	mRNA	666248	670331	.	+	.	Name=XM_015729878.2;ID=rna-XM_015729878.2;Dbxref=GeneID:107263061%2CGenbank:XM_015729878.2;Parent=gene-LOC107263061
NW_014332865.1	Gnomon	mRNA	2002341	2016409	.	-	.	Name=XM_015730072.2;ID=rna-XM_015730072.2;Dbxref=GeneID:107263156%2CGenbank:XM_015730072.2;Parent=gene-LOC107263156
NW_014332865.1	Gnomon	mRNA	628971	642913	.	-	.	Name=XM_025080418.1;ID=rna-XM_025080418.1;Dbxref=GeneID:107263049%2CGenbank:XM_025080418.1;Parent=gene-LOC107263049
NW_014332865.1	Gnomon	CDS	1394692	1395312	.	-	0	Name=XP_015585492.1;ID=cds-XP_015585492.1;Dbxref=GeneID:107263126%2CGenbank:XP_015585492.1;Parent=rna-XM_015730006.2
NW_014332865.1	Gnomon	CDS	1394305	1394602	.	-	0	Name=XP_015585492.1;ID=cds-XP_015585492.1;Dbxref=GeneID:107263126%2CGenbank:XP_015585492.1;Parent=rna-XM_015730006.2
NW_014332865.1	Gnomon	CDS	1343165	1343276	.	-	0	Name=XP_015585492.1;ID=cds-XP_015585492.1;Dbxref=GeneID:107263126%2CGenbank:XP_015585492.1;Parent=rna-XM_015730006.2
NW_014332865.1	Gnomon	CDS	1341316	1341526	.	-	0	Name=XP_015585492.1;ID=cds-XP_015585492.1;Dbxref=GeneID:107263126%2CGenbank:XP_015585492.1;Parent=rna-XM_015730006.2
NW_014332865.1	Gnomon	mRNA	1844144	1857813	.	-	.	Name=XM_015730085.2;ID=rna-XM_015730085.2;Dbxref=GeneID:107263163%2CGenbank:XM_015730085.2;Parent=gene-LOC107263163
NW_014332865.1	Gnomon	mRNA	1236581	1238272	.	-	.	Name=XM_025080405.1;ID=rna-XM_025080405.1;Dbxref=GeneID:107263047%2CGenbank:XM_025080405.1;Parent=gene-LOC107263047
NW_014332865.1	Gnomon	exon	2019221	2019346	.	+	.	ID=exon-XM_025080576.1-1;Dbxref=GeneID:107263021%2CGenbank:XM_025080576.1;Parent=rna-XM_025080576.1
NW_014332865.1	Gnomon	exon	2022230	2022369	.	+	.	ID=exon-XM_025080576.1-3;Dbxref=GeneID:107263021%2CGenbank:XM_025080576.1;Parent=rna-XM_025080576.1
NW_014332865.1	Gnomon	exon	2021858	2022116	.	+	.	ID=exon-XM_025080576.1-2;Dbxref=GeneID:107263021%2CGenbank:XM_025080576.1;Parent=rna-XM_025080576.1
NW_014332865.1	Gnomon	CDS	1830478	1830480	.	-	0	Name=XP_015585515.1;ID=cds-XP_015585515.1;Dbxref=GeneID:107263135%2CGenbank:XP_015585515.1;Parent=rna-XM_015730029.2
NW_014332865.1	Gnomon	CDS	1829636	1830358	.	-	0	Name=XP_015585515.1;ID=cds-XP_015585515.1;Dbxref=GeneID:107263135%2CGenbank:XP_015585515.1;Parent=rna-XM_015730029.2
NW_014332865.1	Gnomon	mRNA	654142	656932	.	+	.	Name=XM_015729876.2;ID=rna-XM_015729876.2;Dbxref=GeneID:107263060%2CGenbank:XM_015729876.2;Parent=gene-LOC107263060
NW_014332865.1	Gnomon	CDS	1286937	1287011	.	-	0	Name=XP_015585278.1;ID=cds-XP_015585278.1;Dbxref=GeneID:107263010%2CGenbank:XP_015585278.1;Parent=rna-XM_015729792.2
NW_014332865.1	Gnomon	CDS	1285845	1286864	.	-	0	Name=XP_015585278.1;ID=cds-XP_015585278.1;Dbxref=GeneID:107263010%2CGenbank:XP_015585278.1;Parent=rna-XM_015729792.2
NW_014332865.1	Gnomon	mRNA	1249927	1254833	.	+	.	Name=XM_025080399.1;ID=rna-XM_025080399.1;Dbxref=GeneID:107263038%2CGenbank:XM_025080399.1;Parent=gene-LOC107263038
NW_014332865.1	Gnomon	mRNA	4203	6557	.	+	.	Name=XM_015730099.2;ID=rna-XM_015730099.2;Dbxref=GeneID:107263174%2CGenbank:XM_015730099.2;Parent=gene-LOC107263174
NW_014332865.1	Gnomon	CDS	462705	462749	.	+	0	Name=XP_015585398.1;ID=cds-XP_015585398.1;Dbxref=GeneID:107263081%2CGenbank:XP_015585398.1;Parent=rna-XM_015729912.2
NW_014332865.1	Gnomon	CDS	463227	464336	.	+	0	Name=XP_015585398.1;ID=cds-XP_015585398.1;Dbxref=GeneID:107263081%2CGenbank:XP_015585398.1;Parent=rna-XM_015729912.2
NW_014332865.1	Gnomon	CDS	464425	464875	.	+	0	Name=XP_015585398.1;ID=cds-XP_015585398.1;Dbxref=GeneID:107263081%2CGenbank:XP_015585398.1;Parent=rna-XM_015729912.2
NW_014332865.1	Gnomon	CDS	464940	465303	.	+	0	Name=XP_015585398.1;ID=cds-XP_015585398.1;Dbxref=GeneID:107263081%2CGenbank:XP_015585398.1;Parent=rna-XM_015729912.2
NW_014332865.1	Gnomon	CDS	465384	465884	.	+	0	Name=XP_015585398.1;ID=cds-XP_015585398.1;Dbxref=GeneID:107263081%2CGenbank:XP_015585398.1;Parent=rna-XM_015729912.2
NW_014332865.1	Gnomon	CDS	465973	466072	.	+	0	Name=XP_015585398.1;ID=cds-XP_015585398.1;Dbxref=GeneID:107263081%2CGenbank:XP_015585398.1;Parent=rna-XM_015729912.2
NW_014332865.1	Gnomon	mRNA	1338769	1356220	.	-	.	Name=XM_015729996.2;ID=rna-XM_015729996.2;Dbxref=GeneID:107263126%2CGenbank:XM_015729996.2;Parent=gene-LOC107263126
NW_014332865.1	Gnomon	mRNA	621551	624806	.	+	.	Name=XM_015729863.2;ID=rna-XM_015729863.2;Dbxref=GeneID:107263054%2CGenbank:XM_015729863.2;Parent=gene-LOC107263054
NW_014332865.1	Gnomon	CDS	1764483	1764536	.	+	0	Name=XP_024936257.1;ID=cds-XP_024936257.1;Dbxref=GeneID:107263148%2CGenbank:XP_024936257.1;Parent=rna-XM_025080489.1
NW_014332865.1	Gnomon	CDS	1764756	1765090	.	+	0	Name=XP_024936257.1;ID=cds-XP_024936257.1;Dbxref=GeneID:107263148%2CGenbank:XP_024936257.1;Parent=rna-XM_025080489.1
NW_014332865.1	Gnomon	CDS	1765214	1765444	.	+	0	Name=XP_024936257.1;ID=cds-XP_024936257.1;Dbxref=GeneID:107263148%2CGenbank:XP_024936257.1;Parent=rna-XM_025080489.1
NW_014332865.1	Gnomon	CDS	1765525	1765882	.	+	0	Name=XP_024936257.1;ID=cds-XP_024936257.1;Dbxref=GeneID:107263148%2CGenbank:XP_024936257.1;Parent=rna-XM_025080489.1
NW_014332865.1	Gnomon	CDS	1765976	1766145	.	+	0	Name=XP_024936257.1;ID=cds-XP_024936257.1;Dbxref=GeneID:107263148%2CGenbank:XP_024936257.1;Parent=rna-XM_025080489.1
NW_014332865.1	Gnomon	CDS	1766217	1766439	.	+	0	Name=XP_024936257.1;ID=cds-XP_024936257.1;Dbxref=GeneID:107263148%2CGenbank:XP_024936257.1;Parent=rna-XM_025080489.1
NW_014332865.1	Gnomon	CDS	1766819	1766893	.	+	0	Name=XP_024936257.1;ID=cds-XP_024936257.1;Dbxref=GeneID:107263148%2CGenbank:XP_024936257.1;Parent=rna-XM_025080489.1
NW_014332865.1	Gnomon	CDS	1766956	1766994	.	+	0	Name=XP_024936257.1;ID=cds-XP_024936257.1;Dbxref=GeneID:107263148%2CGenbank:XP_024936257.1;Parent=rna-XM_025080489.1
NW_014332865.1	Gnomon	CDS	1767113	1767391	.	+	0	Name=XP_024936257.1;ID=cds-XP_024936257.1;Dbxref=GeneID:107263148%2CGenbank:XP_024936257.1;Parent=rna-XM_025080489.1
NW_014332865.1	Gnomon	CDS	1767472	1767848	.	+	0	Name=XP_024936257.1;ID=cds-XP_024936257.1;Dbxref=GeneID:107263148%2CGenbank:XP_024936257.1;Parent=rna-XM_025080489.1
NW_014332865.1	Gnomon	CDS	1767944	1768380	.	+	0	Name=XP_024936257.1;ID=cds-XP_024936257.1;Dbxref=GeneID:107263148%2CGenbank:XP_024936257.1;Parent=rna-XM_025080489.1
NW_014332865.1	Gnomon	CDS	1768447	1769111	.	+	0	Name=XP_024936257.1;ID=cds-XP_024936257.1;Dbxref=GeneID:107263148%2CGenbank:XP_024936257.1;Parent=rna-XM_025080489.1
NW_014332865.1	Gnomon	exon	1337906	1338223	.	+	.	ID=exon-XR_001536606.2-6;Dbxref=GeneID:107263129%2CGenbank:XR_001536606.2;Parent=rna-XR_001536606.2
NW_014332865.1	Gnomon	exon	1336944	1337799	.	+	.	ID=exon-XR_001536606.2-5;Dbxref=GeneID:107263129%2CGenbank:XR_001536606.2;Parent=rna-XR_001536606.2
NW_014332865.1	Gnomon	exon	1336597	1336851	.	+	.	ID=exon-XR_001536606.2-4;Dbxref=GeneID:107263129%2CGenbank:XR_001536606.2;Parent=rna-XR_001536606.2
NW_014332865.1	Gnomon	exon	1335161	1335345	.	+	.	ID=exon-XR_001536606.2-3;Dbxref=GeneID:107263129%2CGenbank:XR_001536606.2;Parent=rna-XR_001536606.2
NW_014332865.1	Gnomon	exon	1331657	1331720	.	+	.	ID=exon-XR_001536606.2-2;Dbxref=GeneID:107263129%2CGenbank:XR_001536606.2;Parent=rna-XR_001536606.2
NW_014332865.1	Gnomon	exon	1330693	1331119	.	+	.	ID=exon-XR_001536606.2-1;Dbxref=GeneID:107263129%2CGenbank:XR_001536606.2;Parent=rna-XR_001536606.2
NW_014332865.1	Gnomon	mRNA	1879605	1883849	.	-	.	Name=XM_015729970.2;ID=rna-XM_015729970.2;Dbxref=GeneID:107263113%2CGenbank:XM_015729970.2;Parent=gene-LOC107263113
NW_014332865.1	Gnomon	CDS	472339	472465	.	+	0	Name=XP_024936244.1;ID=cds-XP_024936244.1;Dbxref=GeneID:107263087%2CGenbank:XP_024936244.1;Parent=rna-XM_025080476.1
NW_014332865.1	Gnomon	CDS	474253	474346	.	+	0	Name=XP_024936244.1;ID=cds-XP_024936244.1;Dbxref=GeneID:107263087%2CGenbank:XP_024936244.1;Parent=rna-XM_025080476.1
NW_014332865.1	Gnomon	CDS	475244	475273	.	+	0	Name=XP_024936244.1;ID=cds-XP_024936244.1;Dbxref=GeneID:107263087%2CGenbank:XP_024936244.1;Parent=rna-XM_025080476.1
NW_014332865.1	Gnomon	CDS	539235	539349	.	+	0	Name=XP_024936244.1;ID=cds-XP_024936244.1;Dbxref=GeneID:107263087%2CGenbank:XP_024936244.1;Parent=rna-XM_025080476.1
NW_014332865.1	Gnomon	CDS	547591	547927	.	+	0	Name=XP_024936244.1;ID=cds-XP_024936244.1;Dbxref=GeneID:107263087%2CGenbank:XP_024936244.1;Parent=rna-XM_025080476.1
NW_014332865.1	Gnomon	CDS	581700	581836	.	+	0	Name=XP_024936244.1;ID=cds-XP_024936244.1;Dbxref=GeneID:107263087%2CGenbank:XP_024936244.1;Parent=rna-XM_025080476.1
NW_014332865.1	tRNAscan-SE	exon	440642	440725	.	-	.	ID=exon-Trnal-cag-1;Dbxref=GeneID:112493733;Note=transfer RNA leucine (anticodon CAG);Parent=rna-Trnal-cag
NW_014332865.1	Gnomon	exon	1322354	1327272	.	-	.	ID=exon-XM_015730007.2-4;Dbxref=GeneID:107263128%2CGenbank:XM_015730007.2;Parent=rna-XM_015730007.2
NW_014332865.1	Gnomon	exon	1327379	1327455	.	-	.	ID=exon-XM_015730007.2-3;Dbxref=GeneID:107263128%2CGenbank:XM_015730007.2;Parent=rna-XM_015730007.2
NW_014332865.1	Gnomon	exon	1327543	1327707	.	-	.	ID=exon-XM_015730007.2-2;Dbxref=GeneID:107263128%2CGenbank:XM_015730007.2;Parent=rna-XM_015730007.2
NW_014332865.1	Gnomon	exon	1330223	1330539	.	-	.	ID=exon-XM_015730007.2-1;Dbxref=GeneID:107263128%2CGenbank:XM_015730007.2;Parent=rna-XM_015730007.2
NW_014332865.1	Gnomon	exon	1224031	1224814	.	-	.	ID=exon-XM_015729822.2-4;Dbxref=GeneID:107263031%2CGenbank:XM_015729822.2;Parent=rna-XM_015729822.2
NW_014332865.1	Gnomon	exon	1223700	1223938	.	-	.	ID=exon-XM_015729822.2-5;Dbxref=GeneID:107263031%2CGenbank:XM_015729822.2;Parent=rna-XM_015729822.2
NW_014332865.1	Gnomon	exon	1225346	1225480	.	-	.	ID=exon-XM_015729822.2-2;Dbxref=GeneID:107263031%2CGenbank:XM_015729822.2;Parent=rna-XM_015729822.2
NW_014332865.1	Gnomon	exon	1224916	1225255	.	-	.	ID=exon-XM_015729822.2-3;Dbxref=GeneID:107263031%2CGenbank:XM_015729822.2;Parent=rna-XM_015729822.2
NW_014332865.1	Gnomon	exon	1222480	1222556	.	-	.	ID=exon-XM_015729822.2-8;Dbxref=GeneID:107263031%2CGenbank:XM_015729822.2;Parent=rna-XM_015729822.2
NW_014332865.1	Gnomon	exon	1221276	1222400	.	-	.	ID=exon-XM_015729822.2-9;Dbxref=GeneID:107263031%2CGenbank:XM_015729822.2;Parent=rna-XM_015729822.2
NW_014332865.1	Gnomon	exon	1223517	1223634	.	-	.	ID=exon-XM_015729822.2-6;Dbxref=GeneID:107263031%2CGenbank:XM_015729822.2;Parent=rna-XM_015729822.2
NW_014332865.1	Gnomon	exon	1223164	1223281	.	-	.	ID=exon-XM_015729822.2-7;Dbxref=GeneID:107263031%2CGenbank:XM_015729822.2;Parent=rna-XM_015729822.2
NW_014332865.1	Gnomon	exon	1997366	1997590	.	-	.	ID=exon-XM_025080558.1-8;Dbxref=GeneID:107263157%2CGenbank:XM_025080558.1;Parent=rna-XM_025080558.1
NW_014332865.1	Gnomon	exon	1996963	1997301	.	-	.	ID=exon-XM_025080558.1-9;Dbxref=GeneID:107263157%2CGenbank:XM_025080558.1;Parent=rna-XM_025080558.1
NW_014332865.1	Gnomon	exon	1998275	1998545	.	-	.	ID=exon-XM_025080558.1-6;Dbxref=GeneID:107263157%2CGenbank:XM_025080558.1;Parent=rna-XM_025080558.1
NW_014332865.1	Gnomon	exon	1997674	1998188	.	-	.	ID=exon-XM_025080558.1-7;Dbxref=GeneID:107263157%2CGenbank:XM_025080558.1;Parent=rna-XM_025080558.1
NW_014332865.1	Gnomon	exon	1225628	1226453	.	-	.	ID=exon-XM_015729822.2-1;Dbxref=GeneID:107263031%2CGenbank:XM_015729822.2;Parent=rna-XM_015729822.2
NW_014332865.1	Gnomon	exon	2000590	2000604	.	-	.	ID=exon-XM_025080558.1-1;Dbxref=GeneID:107263157%2CGenbank:XM_025080558.1;Parent=rna-XM_025080558.1
NW_014332865.1	Gnomon	exon	1999223	1999455	.	-	.	ID=exon-XM_025080558.1-4;Dbxref=GeneID:107263157%2CGenbank:XM_025080558.1;Parent=rna-XM_025080558.1
NW_014332865.1	Gnomon	exon	1998740	1999151	.	-	.	ID=exon-XM_025080558.1-5;Dbxref=GeneID:107263157%2CGenbank:XM_025080558.1;Parent=rna-XM_025080558.1
NW_014332865.1	Gnomon	exon	2000306	2000420	.	-	.	ID=exon-XM_025080558.1-2;Dbxref=GeneID:107263157%2CGenbank:XM_025080558.1;Parent=rna-XM_025080558.1
NW_014332865.1	Gnomon	exon	1999535	1999811	.	-	.	ID=exon-XM_025080558.1-3;Dbxref=GeneID:107263157%2CGenbank:XM_025080558.1;Parent=rna-XM_025080558.1
NW_014332865.1	Gnomon	exon	181459	184211	.	-	.	ID=exon-XM_015730036.2-9;Dbxref=GeneID:107263139%2CGenbank:XM_015730036.2;Parent=rna-XM_015730036.2
NW_014332865.1	Gnomon	exon	184288	184508	.	-	.	ID=exon-XM_015730036.2-8;Dbxref=GeneID:107263139%2CGenbank:XM_015730036.2;Parent=rna-XM_015730036.2
NW_014332865.1	Gnomon	exon	184584	184793	.	-	.	ID=exon-XM_015730036.2-7;Dbxref=GeneID:107263139%2CGenbank:XM_015730036.2;Parent=rna-XM_015730036.2
NW_014332865.1	Gnomon	exon	184887	184961	.	-	.	ID=exon-XM_015730036.2-6;Dbxref=GeneID:107263139%2CGenbank:XM_015730036.2;Parent=rna-XM_015730036.2
NW_014332865.1	Gnomon	exon	185331	185415	.	-	.	ID=exon-XM_015730036.2-5;Dbxref=GeneID:107263139%2CGenbank:XM_015730036.2;Parent=rna-XM_015730036.2
NW_014332865.1	Gnomon	exon	185504	185564	.	-	.	ID=exon-XM_015730036.2-4;Dbxref=GeneID:107263139%2CGenbank:XM_015730036.2;Parent=rna-XM_015730036.2
NW_014332865.1	Gnomon	exon	185648	185722	.	-	.	ID=exon-XM_015730036.2-3;Dbxref=GeneID:107263139%2CGenbank:XM_015730036.2;Parent=rna-XM_015730036.2
NW_014332865.1	Gnomon	exon	185812	185895	.	-	.	ID=exon-XM_015730036.2-2;Dbxref=GeneID:107263139%2CGenbank:XM_015730036.2;Parent=rna-XM_015730036.2
NW_014332865.1	Gnomon	exon	186373	186657	.	-	.	ID=exon-XM_015730036.2-1;Dbxref=GeneID:107263139%2CGenbank:XM_015730036.2;Parent=rna-XM_015730036.2
NW_014332865.1	Gnomon	exon	639755	640161	.	-	.	ID=exon-XM_025080416.1-1;Dbxref=GeneID:107263049%2CGenbank:XM_025080416.1;Parent=rna-XM_025080416.1
NW_014332865.1	Gnomon	exon	639036	639484	.	-	.	ID=exon-XM_025080416.1-2;Dbxref=GeneID:107263049%2CGenbank:XM_025080416.1;Parent=rna-XM_025080416.1
NW_014332865.1	Gnomon	exon	636754	636872	.	-	.	ID=exon-XM_025080416.1-3;Dbxref=GeneID:107263049%2CGenbank:XM_025080416.1;Parent=rna-XM_025080416.1
NW_014332865.1	Gnomon	exon	636169	636353	.	-	.	ID=exon-XM_025080416.1-4;Dbxref=GeneID:107263049%2CGenbank:XM_025080416.1;Parent=rna-XM_025080416.1
NW_014332865.1	Gnomon	exon	632177	632361	.	-	.	ID=exon-XM_025080416.1-9;Dbxref=GeneID:107263049%2CGenbank:XM_025080416.1;Parent=rna-XM_025080416.1
NW_014332865.1	Gnomon	exon	633676	633831	.	-	.	ID=exon-XM_025080416.1-5;Dbxref=GeneID:107263049%2CGenbank:XM_025080416.1;Parent=rna-XM_025080416.1
NW_014332865.1	Gnomon	exon	633196	633590	.	-	.	ID=exon-XM_025080416.1-6;Dbxref=GeneID:107263049%2CGenbank:XM_025080416.1;Parent=rna-XM_025080416.1
NW_014332865.1	Gnomon	exon	632700	633123	.	-	.	ID=exon-XM_025080416.1-7;Dbxref=GeneID:107263049%2CGenbank:XM_025080416.1;Parent=rna-XM_025080416.1
NW_014332865.1	Gnomon	exon	632452	632617	.	-	.	ID=exon-XM_025080416.1-8;Dbxref=GeneID:107263049%2CGenbank:XM_025080416.1;Parent=rna-XM_025080416.1
NW_014332865.1	Gnomon	exon	623897	624806	.	+	.	ID=exon-XM_015729863.2-6;Dbxref=GeneID:107263054%2CGenbank:XM_015729863.2;Parent=rna-XM_015729863.2
NW_014332865.1	Gnomon	exon	623604	623802	.	+	.	ID=exon-XM_015729863.2-5;Dbxref=GeneID:107263054%2CGenbank:XM_015729863.2;Parent=rna-XM_015729863.2
NW_014332865.1	Gnomon	exon	623109	623526	.	+	.	ID=exon-XM_015729863.2-4;Dbxref=GeneID:107263054%2CGenbank:XM_015729863.2;Parent=rna-XM_015729863.2
NW_014332865.1	Gnomon	exon	622665	623024	.	+	.	ID=exon-XM_015729863.2-3;Dbxref=GeneID:107263054%2CGenbank:XM_015729863.2;Parent=rna-XM_015729863.2
NW_014332865.1	Gnomon	exon	622522	622593	.	+	.	ID=exon-XM_015729863.2-2;Dbxref=GeneID:107263054%2CGenbank:XM_015729863.2;Parent=rna-XM_015729863.2
NW_014332865.1	Gnomon	exon	621551	622074	.	+	.	ID=exon-XM_015729863.2-1;Dbxref=GeneID:107263054%2CGenbank:XM_015729863.2;Parent=rna-XM_015729863.2
NW_014332865.1	Gnomon	mRNA	1774132	1776288	.	+	.	Name=XM_015730060.1;ID=rna-XM_015730060.1;Dbxref=GeneID:107263151%2CGenbank:XM_015730060.1;Parent=gene-LOC107263151
NW_014332865.1	Gnomon	exon	435159	435272	.	+	.	ID=exon-XM_025080466.1-6;Dbxref=GeneID:107263082%2CGenbank:XM_025080466.1;Parent=rna-XM_025080466.1
NW_014332865.1	Gnomon	exon	435350	435435	.	+	.	ID=exon-XM_025080466.1-7;Dbxref=GeneID:107263082%2CGenbank:XM_025080466.1;Parent=rna-XM_025080466.1
NW_014332865.1	Gnomon	exon	435532	435902	.	+	.	ID=exon-XM_025080466.1-8;Dbxref=GeneID:107263082%2CGenbank:XM_025080466.1;Parent=rna-XM_025080466.1
NW_014332865.1	Gnomon	mRNA	1884527	1888035	.	+	.	Name=XM_025080502.1;ID=rna-XM_025080502.1;Dbxref=GeneID:107263114%2CGenbank:XM_025080502.1;Parent=gene-LOC107263114
NW_014332865.1	Gnomon	exon	433239	433504	.	+	.	ID=exon-XM_025080466.1-2;Dbxref=GeneID:107263082%2CGenbank:XM_025080466.1;Parent=rna-XM_025080466.1
NW_014332865.1	Gnomon	exon	433804	434042	.	+	.	ID=exon-XM_025080466.1-3;Dbxref=GeneID:107263082%2CGenbank:XM_025080466.1;Parent=rna-XM_025080466.1
NW_014332865.1	Gnomon	exon	434110	434737	.	+	.	ID=exon-XM_025080466.1-4;Dbxref=GeneID:107263082%2CGenbank:XM_025080466.1;Parent=rna-XM_025080466.1
NW_014332865.1	Gnomon	exon	434954	435098	.	+	.	ID=exon-XM_025080466.1-5;Dbxref=GeneID:107263082%2CGenbank:XM_025080466.1;Parent=rna-XM_025080466.1
NW_014332865.1	Gnomon	exon	432678	433148	.	+	.	ID=exon-XM_025080466.1-1;Dbxref=GeneID:107263082%2CGenbank:XM_025080466.1;Parent=rna-XM_025080466.1
NW_014332865.1	Gnomon	exon	1739138	1740021	.	-	.	ID=exon-XM_015730077.2-1;Dbxref=GeneID:107263158%2CGenbank:XM_015730077.2;Parent=rna-XM_015730077.2
NW_014332865.1	Gnomon	exon	1733855	1733950	.	-	.	ID=exon-XM_015730077.2-3;Dbxref=GeneID:107263158%2CGenbank:XM_015730077.2;Parent=rna-XM_015730077.2
NW_014332865.1	Gnomon	exon	1738441	1739063	.	-	.	ID=exon-XM_015730077.2-2;Dbxref=GeneID:107263158%2CGenbank:XM_015730077.2;Parent=rna-XM_015730077.2
NW_014332865.1	Gnomon	exon	1729904	1730810	.	-	.	ID=exon-XM_015730077.2-5;Dbxref=GeneID:107263158%2CGenbank:XM_015730077.2;Parent=rna-XM_015730077.2
NW_014332865.1	Gnomon	exon	1731037	1731394	.	-	.	ID=exon-XM_015730077.2-4;Dbxref=GeneID:107263158%2CGenbank:XM_015730077.2;Parent=rna-XM_015730077.2
NW_014332865.1	Gnomon	exon	1728935	1729063	.	-	.	ID=exon-XM_015730077.2-7;Dbxref=GeneID:107263158%2CGenbank:XM_015730077.2;Parent=rna-XM_015730077.2
NW_014332865.1	Gnomon	CDS	1787855	1787971	.	+	0	Name=XP_015585501.1;ID=cds-XP_015585501.1;Dbxref=GeneID:107263131%2CGenbank:XP_015585501.1;Parent=rna-XM_015730015.2
NW_014332865.1	Gnomon	CDS	1788057	1788208	.	+	0	Name=XP_015585501.1;ID=cds-XP_015585501.1;Dbxref=GeneID:107263131%2CGenbank:XP_015585501.1;Parent=rna-XM_015730015.2
NW_014332865.1	Gnomon	CDS	1788262	1788355	.	+	0	Name=XP_015585501.1;ID=cds-XP_015585501.1;Dbxref=GeneID:107263131%2CGenbank:XP_015585501.1;Parent=rna-XM_015730015.2
NW_014332865.1	Gnomon	CDS	1788444	1788623	.	+	0	Name=XP_015585501.1;ID=cds-XP_015585501.1;Dbxref=GeneID:107263131%2CGenbank:XP_015585501.1;Parent=rna-XM_015730015.2
NW_014332865.1	Gnomon	CDS	1788685	1788870	.	+	0	Name=XP_015585501.1;ID=cds-XP_015585501.1;Dbxref=GeneID:107263131%2CGenbank:XP_015585501.1;Parent=rna-XM_015730015.2
NW_014332865.1	Gnomon	CDS	1788945	1789162	.	+	0	Name=XP_015585501.1;ID=cds-XP_015585501.1;Dbxref=GeneID:107263131%2CGenbank:XP_015585501.1;Parent=rna-XM_015730015.2
NW_014332865.1	Gnomon	CDS	1789234	1789587	.	+	0	Name=XP_015585501.1;ID=cds-XP_015585501.1;Dbxref=GeneID:107263131%2CGenbank:XP_015585501.1;Parent=rna-XM_015730015.2
NW_014332865.1	Gnomon	CDS	1789681	1789789	.	+	0	Name=XP_015585501.1;ID=cds-XP_015585501.1;Dbxref=GeneID:107263131%2CGenbank:XP_015585501.1;Parent=rna-XM_015730015.2
NW_014332865.1	Gnomon	CDS	1789847	1789979	.	+	0	Name=XP_015585501.1;ID=cds-XP_015585501.1;Dbxref=GeneID:107263131%2CGenbank:XP_015585501.1;Parent=rna-XM_015730015.2
NW_014332865.1	Gnomon	CDS	1790056	1790246	.	+	0	Name=XP_015585501.1;ID=cds-XP_015585501.1;Dbxref=GeneID:107263131%2CGenbank:XP_015585501.1;Parent=rna-XM_015730015.2
NW_014332865.1	Gnomon	CDS	1790313	1790456	.	+	0	Name=XP_015585501.1;ID=cds-XP_015585501.1;Dbxref=GeneID:107263131%2CGenbank:XP_015585501.1;Parent=rna-XM_015730015.2
NW_014332865.1	Gnomon	CDS	1790546	1791022	.	+	0	Name=XP_015585501.1;ID=cds-XP_015585501.1;Dbxref=GeneID:107263131%2CGenbank:XP_015585501.1;Parent=rna-XM_015730015.2
NW_014332865.1	Gnomon	exon	1729494	1729631	.	-	.	ID=exon-XM_015730077.2-6;Dbxref=GeneID:107263158%2CGenbank:XM_015730077.2;Parent=rna-XM_015730077.2
NW_014332865.1	Gnomon	exon	1722639	1728830	.	-	.	ID=exon-XM_015730077.2-8;Dbxref=GeneID:107263158%2CGenbank:XM_015730077.2;Parent=rna-XM_015730077.2
NW_014332865.1	Gnomon	transcript	1343178	1399034	.	-	.	Name=XR_003058387.1;ID=rna-XR_003058387.1;Dbxref=GeneID:107263126%2CGenbank:XR_003058387.1;Parent=gene-LOC107263126
NW_014332865.1	Gnomon	exon	321077	321148	.	-	.	ID=exon-XM_025080484.1-8;Dbxref=GeneID:107263078%2CGenbank:XM_025080484.1;Parent=rna-XM_025080484.1
NW_014332865.1	Gnomon	exon	320151	320294	.	-	.	ID=exon-XM_025080484.1-9;Dbxref=GeneID:107263078%2CGenbank:XM_025080484.1;Parent=rna-XM_025080484.1
NW_014332865.1	Gnomon	exon	322881	323055	.	-	.	ID=exon-XM_025080484.1-6;Dbxref=GeneID:107263078%2CGenbank:XM_025080484.1;Parent=rna-XM_025080484.1
NW_014332865.1	Gnomon	exon	322553	322797	.	-	.	ID=exon-XM_025080484.1-7;Dbxref=GeneID:107263078%2CGenbank:XM_025080484.1;Parent=rna-XM_025080484.1
NW_014332865.1	Gnomon	exon	327077	327443	.	-	.	ID=exon-XM_025080484.1-1;Dbxref=GeneID:107263078%2CGenbank:XM_025080484.1;Parent=rna-XM_025080484.1
NW_014332865.1	Gnomon	exon	325841	326016	.	-	.	ID=exon-XM_025080484.1-4;Dbxref=GeneID:107263078%2CGenbank:XM_025080484.1;Parent=rna-XM_025080484.1
NW_014332865.1	Gnomon	exon	325659	325760	.	-	.	ID=exon-XM_025080484.1-5;Dbxref=GeneID:107263078%2CGenbank:XM_025080484.1;Parent=rna-XM_025080484.1
NW_014332865.1	Gnomon	exon	326961	326980	.	-	.	ID=exon-XM_025080484.1-2;Dbxref=GeneID:107263078%2CGenbank:XM_025080484.1;Parent=rna-XM_025080484.1
NW_014332865.1	Gnomon	exon	326086	326225	.	-	.	ID=exon-XM_025080484.1-3;Dbxref=GeneID:107263078%2CGenbank:XM_025080484.1;Parent=rna-XM_025080484.1
NW_014332865.1	Gnomon	exon	1447106	1447768	.	+	.	ID=exon-XM_025080452.1-5;Dbxref=GeneID:107263154%2CGenbank:XM_025080452.1;Parent=rna-XM_025080452.1
NW_014332865.1	Gnomon	exon	1446725	1447013	.	+	.	ID=exon-XM_025080452.1-4;Dbxref=GeneID:107263154%2CGenbank:XM_025080452.1;Parent=rna-XM_025080452.1
NW_014332865.1	Gnomon	exon	1446240	1446644	.	+	.	ID=exon-XM_025080452.1-3;Dbxref=GeneID:107263154%2CGenbank:XM_025080452.1;Parent=rna-XM_025080452.1
NW_014332865.1	Gnomon	exon	1445903	1446153	.	+	.	ID=exon-XM_025080452.1-2;Dbxref=GeneID:107263154%2CGenbank:XM_025080452.1;Parent=rna-XM_025080452.1
NW_014332865.1	Gnomon	exon	1444297	1445777	.	+	.	ID=exon-XM_025080452.1-1;Dbxref=GeneID:107263154%2CGenbank:XM_025080452.1;Parent=rna-XM_025080452.1
NW_014332865.1	Gnomon	mRNA	1844144	1857813	.	-	.	Name=XM_015730086.2;ID=rna-XM_015730086.2;Dbxref=GeneID:107263163%2CGenbank:XM_015730086.2;Parent=gene-LOC107263163
NW_014332865.1	Gnomon	mRNA	697597	741493	.	-	.	Name=XM_025080408.1;ID=rna-XM_025080408.1;Dbxref=GeneID:107263067%2CGenbank:XM_025080408.1;Parent=gene-LOC107263067
NW_014332865.1	Gnomon	CDS	366523	366820	.	-	0	Name=XP_015585384.1;ID=cds-XP_015585384.1;Dbxref=GeneID:107263072%2CGenbank:XP_015585384.1;Parent=rna-XM_015729898.2
NW_014332865.1	Gnomon	CDS	366128	366424	.	-	0	Name=XP_015585384.1;ID=cds-XP_015585384.1;Dbxref=GeneID:107263072%2CGenbank:XP_015585384.1;Parent=rna-XM_015729898.2
NW_014332865.1	Gnomon	CDS	365717	365977	.	-	0	Name=XP_015585384.1;ID=cds-XP_015585384.1;Dbxref=GeneID:107263072%2CGenbank:XP_015585384.1;Parent=rna-XM_015729898.2
NW_014332865.1	Gnomon	CDS	365236	365629	.	-	0	Name=XP_015585384.1;ID=cds-XP_015585384.1;Dbxref=GeneID:107263072%2CGenbank:XP_015585384.1;Parent=rna-XM_015729898.2
NW_014332865.1	Gnomon	CDS	364736	365021	.	-	0	Name=XP_015585384.1;ID=cds-XP_015585384.1;Dbxref=GeneID:107263072%2CGenbank:XP_015585384.1;Parent=rna-XM_015729898.2
NW_014332865.1	Gnomon	CDS	364357	364641	.	-	0	Name=XP_015585384.1;ID=cds-XP_015585384.1;Dbxref=GeneID:107263072%2CGenbank:XP_015585384.1;Parent=rna-XM_015729898.2
NW_014332865.1	Gnomon	mRNA	1291115	1292241	.	-	.	Name=XM_025080528.1;ID=rna-XM_025080528.1;Dbxref=GeneID:112493719%2CGenbank:XM_025080528.1;Parent=gene-LOC112493719
NW_014332865.1	Gnomon	CDS	1791467	1791620	.	+	0	Name=XP_015585514.1;ID=cds-XP_015585514.1;Dbxref=GeneID:107263134%2CGenbank:XP_015585514.1;Parent=rna-XM_015730028.2
NW_014332865.1	Gnomon	CDS	1791829	1791988	.	+	0	Name=XP_015585514.1;ID=cds-XP_015585514.1;Dbxref=GeneID:107263134%2CGenbank:XP_015585514.1;Parent=rna-XM_015730028.2
NW_014332865.1	Gnomon	CDS	1792059	1792164	.	+	0	Name=XP_015585514.1;ID=cds-XP_015585514.1;Dbxref=GeneID:107263134%2CGenbank:XP_015585514.1;Parent=rna-XM_015730028.2
NW_014332865.1	Gnomon	CDS	1792230	1792599	.	+	0	Name=XP_015585514.1;ID=cds-XP_015585514.1;Dbxref=GeneID:107263134%2CGenbank:XP_015585514.1;Parent=rna-XM_015730028.2
NW_014332865.1	Gnomon	CDS	1792691	1792764	.	+	0	Name=XP_015585514.1;ID=cds-XP_015585514.1;Dbxref=GeneID:107263134%2CGenbank:XP_015585514.1;Parent=rna-XM_015730028.2
NW_014332865.1	Gnomon	exon	1845212	1845304	.	-	.	ID=exon-XM_015730086.2-10;Dbxref=GeneID:107263163%2CGenbank:XM_015730086.2;Parent=rna-XM_015730086.2
NW_014332865.1	Gnomon	exon	1844144	1844360	.	-	.	ID=exon-XM_015730086.2-12;Dbxref=GeneID:107263163%2CGenbank:XM_015730086.2;Parent=rna-XM_015730086.2
NW_014332865.1	Gnomon	exon	1844922	1844977	.	-	.	ID=exon-XM_015730086.2-11;Dbxref=GeneID:107263163%2CGenbank:XM_015730086.2;Parent=rna-XM_015730086.2
NW_014332865.1	Gnomon	CDS	444600	444716	.	+	0	Name=XP_015585407.2;ID=cds-XP_015585407.2;Dbxref=GeneID:107263084%2CGenbank:XP_015585407.2;Parent=rna-XM_015729921.2
NW_014332865.1	Gnomon	CDS	456196	456358	.	+	0	Name=XP_015585407.2;ID=cds-XP_015585407.2;Dbxref=GeneID:107263084%2CGenbank:XP_015585407.2;Parent=rna-XM_015729921.2
NW_014332865.1	Gnomon	CDS	456470	456825	.	+	0	Name=XP_015585407.2;ID=cds-XP_015585407.2;Dbxref=GeneID:107263084%2CGenbank:XP_015585407.2;Parent=rna-XM_015729921.2
NW_014332865.1	Gnomon	CDS	456907	457006	.	+	0	Name=XP_015585407.2;ID=cds-XP_015585407.2;Dbxref=GeneID:107263084%2CGenbank:XP_015585407.2;Parent=rna-XM_015729921.2
NW_014332865.1	Gnomon	CDS	457099	457453	.	+	0	Name=XP_015585407.2;ID=cds-XP_015585407.2;Dbxref=GeneID:107263084%2CGenbank:XP_015585407.2;Parent=rna-XM_015729921.2
NW_014332865.1	Gnomon	CDS	457650	457920	.	+	0	Name=XP_015585407.2;ID=cds-XP_015585407.2;Dbxref=GeneID:107263084%2CGenbank:XP_015585407.2;Parent=rna-XM_015729921.2
NW_014332865.1	Gnomon	CDS	458015	458092	.	+	0	Name=XP_015585407.2;ID=cds-XP_015585407.2;Dbxref=GeneID:107263084%2CGenbank:XP_015585407.2;Parent=rna-XM_015729921.2
NW_014332865.1	Gnomon	mRNA	2086984	2112204	.	+	.	Name=XM_015730109.2;ID=rna-XM_015730109.2;Dbxref=GeneID:107263182%2CGenbank:XM_015730109.2;Parent=gene-LOC107263182
NW_014332865.1	Gnomon	mRNA	1282224	1285016	.	+	.	Name=XM_025080515.1;ID=rna-XM_025080515.1;Dbxref=GeneID:107263169%2CGenbank:XM_025080515.1;Parent=gene-LOC107263169
NW_014332865.1	Gnomon	CDS	1394692	1395312	.	-	0	Name=XP_015585491.1;ID=cds-XP_015585491.1;Dbxref=GeneID:107263126%2CGenbank:XP_015585491.1;Parent=rna-XM_015730005.2
NW_014332865.1	Gnomon	CDS	1394305	1394602	.	-	0	Name=XP_015585491.1;ID=cds-XP_015585491.1;Dbxref=GeneID:107263126%2CGenbank:XP_015585491.1;Parent=rna-XM_015730005.2
NW_014332865.1	Gnomon	CDS	1343165	1343276	.	-	0	Name=XP_015585491.1;ID=cds-XP_015585491.1;Dbxref=GeneID:107263126%2CGenbank:XP_015585491.1;Parent=rna-XM_015730005.2
NW_014332865.1	Gnomon	CDS	1341316	1341526	.	-	0	Name=XP_015585491.1;ID=cds-XP_015585491.1;Dbxref=GeneID:107263126%2CGenbank:XP_015585491.1;Parent=rna-XM_015730005.2
NW_014332865.1	Gnomon	CDS	720714	720807	.	-	0	Name=XP_015585371.1;ID=cds-XP_015585371.1;Dbxref=GeneID:107263067%2CGenbank:XP_015585371.1;Parent=rna-XM_015729885.2
NW_014332865.1	Gnomon	CDS	707161	707603	.	-	0	Name=XP_015585371.1;ID=cds-XP_015585371.1;Dbxref=GeneID:107263067%2CGenbank:XP_015585371.1;Parent=rna-XM_015729885.2
NW_014332865.1	Gnomon	CDS	706782	707078	.	-	0	Name=XP_015585371.1;ID=cds-XP_015585371.1;Dbxref=GeneID:107263067%2CGenbank:XP_015585371.1;Parent=rna-XM_015729885.2
NW_014332865.1	Gnomon	CDS	706205	706444	.	-	0	Name=XP_015585371.1;ID=cds-XP_015585371.1;Dbxref=GeneID:107263067%2CGenbank:XP_015585371.1;Parent=rna-XM_015729885.2
NW_014332865.1	Gnomon	CDS	706024	706103	.	-	0	Name=XP_015585371.1;ID=cds-XP_015585371.1;Dbxref=GeneID:107263067%2CGenbank:XP_015585371.1;Parent=rna-XM_015729885.2
NW_014332865.1	Gnomon	CDS	703489	703828	.	-	0	Name=XP_015585371.1;ID=cds-XP_015585371.1;Dbxref=GeneID:107263067%2CGenbank:XP_015585371.1;Parent=rna-XM_015729885.2
NW_014332865.1	Gnomon	CDS	701021	701261	.	-	0	Name=XP_015585371.1;ID=cds-XP_015585371.1;Dbxref=GeneID:107263067%2CGenbank:XP_015585371.1;Parent=rna-XM_015729885.2
NW_014332865.1	Gnomon	CDS	699913	700756	.	-	0	Name=XP_015585371.1;ID=cds-XP_015585371.1;Dbxref=GeneID:107263067%2CGenbank:XP_015585371.1;Parent=rna-XM_015729885.2
NW_014332865.1	Gnomon	CDS	698521	699814	.	-	0	Name=XP_015585371.1;ID=cds-XP_015585371.1;Dbxref=GeneID:107263067%2CGenbank:XP_015585371.1;Parent=rna-XM_015729885.2
NW_014332865.1	Gnomon	mRNA	1714691	1717670	.	-	.	Name=XM_025080492.1;ID=rna-XM_025080492.1;Dbxref=GeneID:107263179%2CGenbank:XM_025080492.1;Parent=gene-LOC107263179
NW_014332865.1	Gnomon	mRNA	1996963	2000384	.	-	.	Name=XM_015730073.2;ID=rna-XM_015730073.2;Dbxref=GeneID:107263157%2CGenbank:XM_015730073.2;Parent=gene-LOC107263157
NW_014332865.1	Gnomon	exon	1896774	1897176	.	-	.	ID=exon-XM_015729987.2-1;Dbxref=GeneID:107263121%2CGenbank:XM_015729987.2;Parent=rna-XM_015729987.2
NW_014332865.1	Gnomon	exon	1894904	1896357	.	-	.	ID=exon-XM_015729987.2-2;Dbxref=GeneID:107263121%2CGenbank:XM_015729987.2;Parent=rna-XM_015729987.2
NW_014332865.1	Gnomon	exon	134060	134191	.	+	.	ID=exon-XM_015730048.2-4;Dbxref=GeneID:107263144%2CGenbank:XM_015730048.2;Parent=rna-XM_015730048.2
NW_014332865.1	Gnomon	exon	134293	134504	.	+	.	ID=exon-XM_015730048.2-5;Dbxref=GeneID:107263144%2CGenbank:XM_015730048.2;Parent=rna-XM_015730048.2
NW_014332865.1	Gnomon	exon	134644	134775	.	+	.	ID=exon-XM_015730048.2-6;Dbxref=GeneID:107263144%2CGenbank:XM_015730048.2;Parent=rna-XM_015730048.2
NW_014332865.1	Gnomon	exon	134856	135017	.	+	.	ID=exon-XM_015730048.2-7;Dbxref=GeneID:107263144%2CGenbank:XM_015730048.2;Parent=rna-XM_015730048.2
NW_014332865.1	Gnomon	exon	135097	135497	.	+	.	ID=exon-XM_015730048.2-8;Dbxref=GeneID:107263144%2CGenbank:XM_015730048.2;Parent=rna-XM_015730048.2
NW_014332865.1	Gnomon	exon	135788	136036	.	+	.	ID=exon-XM_015730048.2-9;Dbxref=GeneID:107263144%2CGenbank:XM_015730048.2;Parent=rna-XM_015730048.2
NW_014332865.1	Gnomon	exon	132626	133631	.	+	.	ID=exon-XM_015730048.2-1;Dbxref=GeneID:107263144%2CGenbank:XM_015730048.2;Parent=rna-XM_015730048.2
NW_014332865.1	Gnomon	exon	133755	133796	.	+	.	ID=exon-XM_015730048.2-2;Dbxref=GeneID:107263144%2CGenbank:XM_015730048.2;Parent=rna-XM_015730048.2
NW_014332865.1	Gnomon	exon	133868	133972	.	+	.	ID=exon-XM_015730048.2-3;Dbxref=GeneID:107263144%2CGenbank:XM_015730048.2;Parent=rna-XM_015730048.2
NW_014332865.1	Gnomon	mRNA	697597	741493	.	-	.	Name=XM_015729888.2;ID=rna-XM_015729888.2;Dbxref=GeneID:107263067%2CGenbank:XM_015729888.2;Parent=gene-LOC107263067
NW_014332865.1	Gnomon	exon	1714938	1715120	.	-	.	ID=exon-XM_015730103.2-10;Dbxref=GeneID:107263179%2CGenbank:XM_015730103.2;Parent=rna-XM_015730103.2
NW_014332865.1	Gnomon	CDS	308406	308568	.	+	0	Name=XP_015585397.1;ID=cds-XP_015585397.1;Dbxref=GeneID:107263080%2CGenbank:XP_015585397.1;Parent=rna-XM_015729911.2
NW_014332865.1	Gnomon	CDS	309190	309305	.	+	0	Name=XP_015585397.1;ID=cds-XP_015585397.1;Dbxref=GeneID:107263080%2CGenbank:XP_015585397.1;Parent=rna-XM_015729911.2
NW_014332865.1	Gnomon	CDS	309419	309616	.	+	0	Name=XP_015585397.1;ID=cds-XP_015585397.1;Dbxref=GeneID:107263080%2CGenbank:XP_015585397.1;Parent=rna-XM_015729911.2
NW_014332865.1	Gnomon	CDS	310233	310395	.	+	0	Name=XP_015585397.1;ID=cds-XP_015585397.1;Dbxref=GeneID:107263080%2CGenbank:XP_015585397.1;Parent=rna-XM_015729911.2
NW_014332865.1	Gnomon	CDS	310898	311064	.	+	0	Name=XP_015585397.1;ID=cds-XP_015585397.1;Dbxref=GeneID:107263080%2CGenbank:XP_015585397.1;Parent=rna-XM_015729911.2
NW_014332865.1	Gnomon	CDS	311155	311218	.	+	0	Name=XP_015585397.1;ID=cds-XP_015585397.1;Dbxref=GeneID:107263080%2CGenbank:XP_015585397.1;Parent=rna-XM_015729911.2
NW_014332865.1	Gnomon	CDS	311321	311472	.	+	0	Name=XP_015585397.1;ID=cds-XP_015585397.1;Dbxref=GeneID:107263080%2CGenbank:XP_015585397.1;Parent=rna-XM_015729911.2
NW_014332865.1	Gnomon	exon	1714590	1714827	.	-	.	ID=exon-XM_015730103.2-11;Dbxref=GeneID:107263179%2CGenbank:XM_015730103.2;Parent=rna-XM_015730103.2
NW_014332865.1	Gnomon	mRNA	621554	624806	.	+	.	Name=XM_015729862.2;ID=rna-XM_015729862.2;Dbxref=GeneID:107263054%2CGenbank:XM_015729862.2;Parent=gene-LOC107263054
NW_014332865.1	Gnomon	CDS	1764483	1764536	.	+	0	Name=XP_024936258.1;ID=cds-XP_024936258.1;Dbxref=GeneID:107263148%2CGenbank:XP_024936258.1;Parent=rna-XM_025080490.1
NW_014332865.1	Gnomon	CDS	1764756	1765090	.	+	0	Name=XP_024936258.1;ID=cds-XP_024936258.1;Dbxref=GeneID:107263148%2CGenbank:XP_024936258.1;Parent=rna-XM_025080490.1
NW_014332865.1	Gnomon	CDS	1765214	1765444	.	+	0	Name=XP_024936258.1;ID=cds-XP_024936258.1;Dbxref=GeneID:107263148%2CGenbank:XP_024936258.1;Parent=rna-XM_025080490.1
NW_014332865.1	Gnomon	CDS	1765525	1765882	.	+	0	Name=XP_024936258.1;ID=cds-XP_024936258.1;Dbxref=GeneID:107263148%2CGenbank:XP_024936258.1;Parent=rna-XM_025080490.1
NW_014332865.1	Gnomon	CDS	1765976	1766145	.	+	0	Name=XP_024936258.1;ID=cds-XP_024936258.1;Dbxref=GeneID:107263148%2CGenbank:XP_024936258.1;Parent=rna-XM_025080490.1
NW_014332865.1	Gnomon	CDS	1766217	1766439	.	+	0	Name=XP_024936258.1;ID=cds-XP_024936258.1;Dbxref=GeneID:107263148%2CGenbank:XP_024936258.1;Parent=rna-XM_025080490.1
NW_014332865.1	Gnomon	CDS	1766819	1766893	.	+	0	Name=XP_024936258.1;ID=cds-XP_024936258.1;Dbxref=GeneID:107263148%2CGenbank:XP_024936258.1;Parent=rna-XM_025080490.1
NW_014332865.1	Gnomon	CDS	1766956	1766994	.	+	0	Name=XP_024936258.1;ID=cds-XP_024936258.1;Dbxref=GeneID:107263148%2CGenbank:XP_024936258.1;Parent=rna-XM_025080490.1
NW_014332865.1	Gnomon	CDS	1767113	1767391	.	+	0	Name=XP_024936258.1;ID=cds-XP_024936258.1;Dbxref=GeneID:107263148%2CGenbank:XP_024936258.1;Parent=rna-XM_025080490.1
NW_014332865.1	Gnomon	CDS	1767472	1767848	.	+	0	Name=XP_024936258.1;ID=cds-XP_024936258.1;Dbxref=GeneID:107263148%2CGenbank:XP_024936258.1;Parent=rna-XM_025080490.1
NW_014332865.1	Gnomon	CDS	1767944	1768380	.	+	0	Name=XP_024936258.1;ID=cds-XP_024936258.1;Dbxref=GeneID:107263148%2CGenbank:XP_024936258.1;Parent=rna-XM_025080490.1
NW_014332865.1	Gnomon	CDS	1768447	1769111	.	+	0	Name=XP_024936258.1;ID=cds-XP_024936258.1;Dbxref=GeneID:107263148%2CGenbank:XP_024936258.1;Parent=rna-XM_025080490.1
NW_014332865.1	Gnomon	mRNA	656597	659358	.	-	.	Name=XM_015729875.2;ID=rna-XM_015729875.2;Dbxref=GeneID:107263059%2CGenbank:XM_015729875.2;Parent=gene-LOC107263059
NW_014332865.1	Gnomon	mRNA	1251416	1254833	.	+	.	Name=XM_025080398.1;ID=rna-XM_025080398.1;Dbxref=GeneID:107263038%2CGenbank:XM_025080398.1;Parent=gene-LOC107263038
NW_014332865.1	Gnomon	exon	1746574	1746702	.	+	.	ID=exon-XM_015730128.2-6;Dbxref=GeneID:107263196%2CGenbank:XM_015730128.2;Parent=rna-XM_015730128.2
NW_014332865.1	Gnomon	exon	1746197	1746494	.	+	.	ID=exon-XM_015730128.2-5;Dbxref=GeneID:107263196%2CGenbank:XM_015730128.2;Parent=rna-XM_015730128.2
NW_014332865.1	Gnomon	exon	1748525	1748700	.	+	.	ID=exon-XM_015730128.2-8;Dbxref=GeneID:107263196%2CGenbank:XM_015730128.2;Parent=rna-XM_015730128.2
NW_014332865.1	Gnomon	exon	1746768	1746891	.	+	.	ID=exon-XM_015730128.2-7;Dbxref=GeneID:107263196%2CGenbank:XM_015730128.2;Parent=rna-XM_015730128.2
NW_014332865.1	Gnomon	exon	1745209	1745355	.	+	.	ID=exon-XM_015730128.2-2;Dbxref=GeneID:107263196%2CGenbank:XM_015730128.2;Parent=rna-XM_015730128.2
NW_014332865.1	Gnomon	exon	1743815	1744479	.	+	.	ID=exon-XM_015730128.2-1;Dbxref=GeneID:107263196%2CGenbank:XM_015730128.2;Parent=rna-XM_015730128.2
NW_014332865.1	Gnomon	exon	1745781	1745987	.	+	.	ID=exon-XM_015730128.2-4;Dbxref=GeneID:107263196%2CGenbank:XM_015730128.2;Parent=rna-XM_015730128.2
NW_014332865.1	Gnomon	exon	1745420	1745692	.	+	.	ID=exon-XM_015730128.2-3;Dbxref=GeneID:107263196%2CGenbank:XM_015730128.2;Parent=rna-XM_015730128.2
NW_014332865.1	Gnomon	CDS	1272081	1272900	.	+	0	Name=XP_015585277.1;ID=cds-XP_015585277.1;Dbxref=GeneID:107263008%2CGenbank:XP_015585277.1;Parent=rna-XM_015729791.2
NW_014332865.1	Gnomon	CDS	1273199	1273479	.	+	0	Name=XP_015585277.1;ID=cds-XP_015585277.1;Dbxref=GeneID:107263008%2CGenbank:XP_015585277.1;Parent=rna-XM_015729791.2
NW_014332865.1	Gnomon	CDS	472339	472465	.	+	0	Name=XP_024936245.1;ID=cds-XP_024936245.1;Dbxref=GeneID:107263087%2CGenbank:XP_024936245.1;Parent=rna-XM_025080477.1
NW_014332865.1	Gnomon	CDS	474253	474346	.	+	0	Name=XP_024936245.1;ID=cds-XP_024936245.1;Dbxref=GeneID:107263087%2CGenbank:XP_024936245.1;Parent=rna-XM_025080477.1
NW_014332865.1	Gnomon	CDS	475244	475273	.	+	0	Name=XP_024936245.1;ID=cds-XP_024936245.1;Dbxref=GeneID:107263087%2CGenbank:XP_024936245.1;Parent=rna-XM_025080477.1
NW_014332865.1	Gnomon	CDS	539235	539349	.	+	0	Name=XP_024936245.1;ID=cds-XP_024936245.1;Dbxref=GeneID:107263087%2CGenbank:XP_024936245.1;Parent=rna-XM_025080477.1
NW_014332865.1	Gnomon	CDS	547591	547927	.	+	0	Name=XP_024936245.1;ID=cds-XP_024936245.1;Dbxref=GeneID:107263087%2CGenbank:XP_024936245.1;Parent=rna-XM_025080477.1
NW_014332865.1	Gnomon	CDS	581700	581836	.	+	0	Name=XP_024936245.1;ID=cds-XP_024936245.1;Dbxref=GeneID:107263087%2CGenbank:XP_024936245.1;Parent=rna-XM_025080477.1
NW_014332865.1	Gnomon	CDS	1523278	1523490	.	+	0	Name=XP_024936232.1;ID=cds-XP_024936232.1;Dbxref=GeneID:107263099%2CGenbank:XP_024936232.1;Parent=rna-XM_025080464.1
NW_014332865.1	Gnomon	CDS	1523577	1523792	.	+	0	Name=XP_024936232.1;ID=cds-XP_024936232.1;Dbxref=GeneID:107263099%2CGenbank:XP_024936232.1;Parent=rna-XM_025080464.1
NW_014332865.1	Gnomon	CDS	1523936	1524169	.	+	0	Name=XP_024936232.1;ID=cds-XP_024936232.1;Dbxref=GeneID:107263099%2CGenbank:XP_024936232.1;Parent=rna-XM_025080464.1
NW_014332865.1	Gnomon	exon	1721325	1721430	.	-	.	ID=exon-XM_025080500.1-2;Dbxref=GeneID:107263181%2CGenbank:XM_025080500.1;Parent=rna-XM_025080500.1
NW_014332865.1	Gnomon	exon	1721640	1721918	.	-	.	ID=exon-XM_025080500.1-1;Dbxref=GeneID:107263181%2CGenbank:XM_025080500.1;Parent=rna-XM_025080500.1
NW_014332865.1	Gnomon	exon	1720872	1721000	.	-	.	ID=exon-XM_025080500.1-4;Dbxref=GeneID:107263181%2CGenbank:XM_025080500.1;Parent=rna-XM_025080500.1
NW_014332865.1	Gnomon	exon	1721090	1721159	.	-	.	ID=exon-XM_025080500.1-3;Dbxref=GeneID:107263181%2CGenbank:XM_025080500.1;Parent=rna-XM_025080500.1
NW_014332865.1	Gnomon	exon	1720189	1720581	.	-	.	ID=exon-XM_025080500.1-6;Dbxref=GeneID:107263181%2CGenbank:XM_025080500.1;Parent=rna-XM_025080500.1
NW_014332865.1	Gnomon	exon	1720635	1720805	.	-	.	ID=exon-XM_025080500.1-5;Dbxref=GeneID:107263181%2CGenbank:XM_025080500.1;Parent=rna-XM_025080500.1
NW_014332865.1	Gnomon	exon	1267941	1268080	.	-	.	ID=exon-XM_025080517.1-1;Dbxref=GeneID:107263015%2CGenbank:XM_025080517.1;Parent=rna-XM_025080517.1
NW_014332865.1	Gnomon	exon	1267804	1267874	.	-	.	ID=exon-XM_025080517.1-2;Dbxref=GeneID:107263015%2CGenbank:XM_025080517.1;Parent=rna-XM_025080517.1
NW_014332865.1	Gnomon	exon	954754	954927	.	-	.	ID=exon-XM_015729816.2-2;Dbxref=GeneID:107263030%2CGenbank:XM_015729816.2;Parent=rna-XM_015729816.2
NW_014332865.1	Gnomon	exon	987520	989081	.	-	.	ID=exon-XM_015729816.2-1;Dbxref=GeneID:107263030%2CGenbank:XM_015729816.2;Parent=rna-XM_015729816.2
NW_014332865.1	Gnomon	exon	931726	932021	.	-	.	ID=exon-XM_015729816.2-4;Dbxref=GeneID:107263030%2CGenbank:XM_015729816.2;Parent=rna-XM_015729816.2
NW_014332865.1	Gnomon	exon	949548	949623	.	-	.	ID=exon-XM_015729816.2-3;Dbxref=GeneID:107263030%2CGenbank:XM_015729816.2;Parent=rna-XM_015729816.2
NW_014332865.1	Gnomon	exon	1267207	1267316	.	-	.	ID=exon-XM_025080517.1-3;Dbxref=GeneID:107263015%2CGenbank:XM_025080517.1;Parent=rna-XM_025080517.1
NW_014332865.1	Gnomon	exon	1266355	1266651	.	-	.	ID=exon-XM_025080517.1-4;Dbxref=GeneID:107263015%2CGenbank:XM_025080517.1;Parent=rna-XM_025080517.1
NW_014332865.1	Gnomon	exon	898529	898677	.	-	.	ID=exon-XM_015729816.2-9;Dbxref=GeneID:107263030%2CGenbank:XM_015729816.2;Parent=rna-XM_015729816.2
NW_014332865.1	Gnomon	exon	918104	918338	.	-	.	ID=exon-XM_015729816.2-6;Dbxref=GeneID:107263030%2CGenbank:XM_015729816.2;Parent=rna-XM_015729816.2
NW_014332865.1	Gnomon	exon	931447	931656	.	-	.	ID=exon-XM_015729816.2-5;Dbxref=GeneID:107263030%2CGenbank:XM_015729816.2;Parent=rna-XM_015729816.2
NW_014332865.1	Gnomon	exon	898764	899052	.	-	.	ID=exon-XM_015729816.2-8;Dbxref=GeneID:107263030%2CGenbank:XM_015729816.2;Parent=rna-XM_015729816.2
NW_014332865.1	Gnomon	exon	917763	917987	.	-	.	ID=exon-XM_015729816.2-7;Dbxref=GeneID:107263030%2CGenbank:XM_015729816.2;Parent=rna-XM_015729816.2
NW_014332865.1	Gnomon	transcript	190055	289366	.	-	.	Name=XR_003058386.1;ID=rna-XR_003058386.1;Dbxref=GeneID:107263138%2CGenbank:XR_003058386.1;Parent=gene-LOC107263138
NW_014332865.1	Gnomon	mRNA	1759939	1770143	.	+	.	Name=XM_025080491.1;ID=rna-XM_025080491.1;Dbxref=GeneID:107263148%2CGenbank:XM_025080491.1;Parent=gene-LOC107263148
NW_014332865.1	Gnomon	mRNA	1863020	1869198	.	+	.	Name=XM_025080501.1;ID=rna-XM_025080501.1;Dbxref=GeneID:107263112%2CGenbank:XM_025080501.1;Parent=gene-LOC107263112
NW_014332865.1	Gnomon	mRNA	1279571	1282198	.	-	.	Name=XM_025080514.1;ID=rna-XM_025080514.1;Dbxref=GeneID:112493718%2CGenbank:XM_025080514.1;Parent=gene-LOC112493718
NW_014332865.1	Gnomon	exon	1787694	1787816	.	+	.	ID=exon-XM_025080564.1-1;Dbxref=GeneID:107263131%2CGenbank:XM_025080564.1;Parent=rna-XM_025080564.1
NW_014332865.1	Gnomon	exon	1788262	1788355	.	+	.	ID=exon-XM_025080564.1-2;Dbxref=GeneID:107263131%2CGenbank:XM_025080564.1;Parent=rna-XM_025080564.1
NW_014332865.1	Gnomon	CDS	1394692	1395312	.	-	0	Name=XP_015585490.1;ID=cds-XP_015585490.1;Dbxref=GeneID:107263126%2CGenbank:XP_015585490.1;Parent=rna-XM_015730004.2
NW_014332865.1	Gnomon	CDS	1394305	1394602	.	-	0	Name=XP_015585490.1;ID=cds-XP_015585490.1;Dbxref=GeneID:107263126%2CGenbank:XP_015585490.1;Parent=rna-XM_015730004.2
NW_014332865.1	Gnomon	CDS	1343165	1343276	.	-	0	Name=XP_015585490.1;ID=cds-XP_015585490.1;Dbxref=GeneID:107263126%2CGenbank:XP_015585490.1;Parent=rna-XM_015730004.2
NW_014332865.1	Gnomon	CDS	1341316	1341526	.	-	0	Name=XP_015585490.1;ID=cds-XP_015585490.1;Dbxref=GeneID:107263126%2CGenbank:XP_015585490.1;Parent=rna-XM_015730004.2
NW_014332865.1	Gnomon	exon	1790056	1790246	.	+	.	ID=exon-XM_025080564.1-9;Dbxref=GeneID:107263131%2CGenbank:XM_025080564.1;Parent=rna-XM_025080564.1
NW_014332865.1	Gnomon	exon	1789681	1789789	.	+	.	ID=exon-XM_025080564.1-7;Dbxref=GeneID:107263131%2CGenbank:XM_025080564.1;Parent=rna-XM_025080564.1
NW_014332865.1	Gnomon	exon	1789847	1789979	.	+	.	ID=exon-XM_025080564.1-8;Dbxref=GeneID:107263131%2CGenbank:XM_025080564.1;Parent=rna-XM_025080564.1
NW_014332865.1	Gnomon	exon	1788945	1789162	.	+	.	ID=exon-XM_025080564.1-5;Dbxref=GeneID:107263131%2CGenbank:XM_025080564.1;Parent=rna-XM_025080564.1
NW_014332865.1	Gnomon	exon	1789234	1789587	.	+	.	ID=exon-XM_025080564.1-6;Dbxref=GeneID:107263131%2CGenbank:XM_025080564.1;Parent=rna-XM_025080564.1
NW_014332865.1	Gnomon	exon	1788444	1788623	.	+	.	ID=exon-XM_025080564.1-3;Dbxref=GeneID:107263131%2CGenbank:XM_025080564.1;Parent=rna-XM_025080564.1
NW_014332865.1	Gnomon	exon	1788685	1788870	.	+	.	ID=exon-XM_025080564.1-4;Dbxref=GeneID:107263131%2CGenbank:XM_025080564.1;Parent=rna-XM_025080564.1
NW_014332865.1	Gnomon	exon	1759939	1760167	.	+	.	ID=exon-XM_025080490.1-1;Dbxref=GeneID:107263148%2CGenbank:XM_025080490.1;Parent=rna-XM_025080490.1
NW_014332865.1	Gnomon	lnc_RNA	1330693	1338223	.	+	.	Name=XR_003058399.1;ID=rna-XR_003058399.1;Dbxref=GeneID:107263129%2CGenbank:XR_003058399.1;Parent=gene-LOC107263129
NW_014332865.1	Gnomon	exon	1764227	1764536	.	+	.	ID=exon-XM_025080490.1-2;Dbxref=GeneID:107263148%2CGenbank:XM_025080490.1;Parent=rna-XM_025080490.1
NW_014332865.1	Gnomon	exon	1766956	1766994	.	+	.	ID=exon-XM_025080490.1-9;Dbxref=GeneID:107263148%2CGenbank:XM_025080490.1;Parent=rna-XM_025080490.1
NW_014332865.1	Gnomon	exon	1766217	1766439	.	+	.	ID=exon-XM_025080490.1-7;Dbxref=GeneID:107263148%2CGenbank:XM_025080490.1;Parent=rna-XM_025080490.1
NW_014332865.1	Gnomon	exon	1766819	1766893	.	+	.	ID=exon-XM_025080490.1-8;Dbxref=GeneID:107263148%2CGenbank:XM_025080490.1;Parent=rna-XM_025080490.1
NW_014332865.1	Gnomon	exon	1765525	1765882	.	+	.	ID=exon-XM_025080490.1-5;Dbxref=GeneID:107263148%2CGenbank:XM_025080490.1;Parent=rna-XM_025080490.1
NW_014332865.1	Gnomon	exon	1765976	1766145	.	+	.	ID=exon-XM_025080490.1-6;Dbxref=GeneID:107263148%2CGenbank:XM_025080490.1;Parent=rna-XM_025080490.1
NW_014332865.1	Gnomon	exon	1764756	1765090	.	+	.	ID=exon-XM_025080490.1-3;Dbxref=GeneID:107263148%2CGenbank:XM_025080490.1;Parent=rna-XM_025080490.1
NW_014332865.1	Gnomon	exon	1765214	1765444	.	+	.	ID=exon-XM_025080490.1-4;Dbxref=GeneID:107263148%2CGenbank:XM_025080490.1;Parent=rna-XM_025080490.1
NW_014332865.1	Gnomon	exon	1811611	1812007	.	-	.	ID=exon-XM_015730013.2-1;Dbxref=GeneID:107263130%2CGenbank:XM_015730013.2;Parent=rna-XM_015730013.2
NW_014332865.1	Gnomon	exon	1799333	1799426	.	-	.	ID=exon-XM_015730013.2-5;Dbxref=GeneID:107263130%2CGenbank:XM_015730013.2;Parent=rna-XM_015730013.2
NW_014332865.1	Gnomon	exon	1801135	1801242	.	-	.	ID=exon-XM_015730013.2-4;Dbxref=GeneID:107263130%2CGenbank:XM_015730013.2;Parent=rna-XM_015730013.2
NW_014332865.1	Gnomon	exon	1801505	1801819	.	-	.	ID=exon-XM_015730013.2-3;Dbxref=GeneID:107263130%2CGenbank:XM_015730013.2;Parent=rna-XM_015730013.2
NW_014332865.1	Gnomon	exon	1804911	1805159	.	-	.	ID=exon-XM_015730013.2-2;Dbxref=GeneID:107263130%2CGenbank:XM_015730013.2;Parent=rna-XM_015730013.2
NW_014332865.1	Gnomon	CDS	1804911	1805104	.	-	0	Name=XP_015585500.1;ID=cds-XP_015585500.1;Dbxref=GeneID:107263130%2CGenbank:XP_015585500.1;Parent=rna-XM_015730014.2
NW_014332865.1	Gnomon	CDS	1801505	1801819	.	-	0	Name=XP_015585500.1;ID=cds-XP_015585500.1;Dbxref=GeneID:107263130%2CGenbank:XP_015585500.1;Parent=rna-XM_015730014.2
NW_014332865.1	Gnomon	CDS	1801135	1801242	.	-	0	Name=XP_015585500.1;ID=cds-XP_015585500.1;Dbxref=GeneID:107263130%2CGenbank:XP_015585500.1;Parent=rna-XM_015730014.2
NW_014332865.1	Gnomon	CDS	1799333	1799426	.	-	0	Name=XP_015585500.1;ID=cds-XP_015585500.1;Dbxref=GeneID:107263130%2CGenbank:XP_015585500.1;Parent=rna-XM_015730014.2
NW_014332865.1	Gnomon	CDS	1798547	1798714	.	-	0	Name=XP_015585500.1;ID=cds-XP_015585500.1;Dbxref=GeneID:107263130%2CGenbank:XP_015585500.1;Parent=rna-XM_015730014.2
NW_014332865.1	Gnomon	CDS	1798181	1798315	.	-	0	Name=XP_015585500.1;ID=cds-XP_015585500.1;Dbxref=GeneID:107263130%2CGenbank:XP_015585500.1;Parent=rna-XM_015730014.2
NW_014332865.1	Gnomon	CDS	1797908	1798062	.	-	0	Name=XP_015585500.1;ID=cds-XP_015585500.1;Dbxref=GeneID:107263130%2CGenbank:XP_015585500.1;Parent=rna-XM_015730014.2
NW_014332865.1	Gnomon	CDS	1797406	1797613	.	-	0	Name=XP_015585500.1;ID=cds-XP_015585500.1;Dbxref=GeneID:107263130%2CGenbank:XP_015585500.1;Parent=rna-XM_015730014.2
NW_014332865.1	Gnomon	CDS	1797149	1797326	.	-	0	Name=XP_015585500.1;ID=cds-XP_015585500.1;Dbxref=GeneID:107263130%2CGenbank:XP_015585500.1;Parent=rna-XM_015730014.2
NW_014332865.1	Gnomon	CDS	1796863	1797049	.	-	0	Name=XP_015585500.1;ID=cds-XP_015585500.1;Dbxref=GeneID:107263130%2CGenbank:XP_015585500.1;Parent=rna-XM_015730014.2
NW_014332865.1	Gnomon	CDS	1796509	1796774	.	-	0	Name=XP_015585500.1;ID=cds-XP_015585500.1;Dbxref=GeneID:107263130%2CGenbank:XP_015585500.1;Parent=rna-XM_015730014.2
NW_014332865.1	Gnomon	CDS	1796012	1796098	.	-	0	Name=XP_015585500.1;ID=cds-XP_015585500.1;Dbxref=GeneID:107263130%2CGenbank:XP_015585500.1;Parent=rna-XM_015730014.2
NW_014332865.1	Gnomon	CDS	1795290	1795504	.	-	0	Name=XP_015585500.1;ID=cds-XP_015585500.1;Dbxref=GeneID:107263130%2CGenbank:XP_015585500.1;Parent=rna-XM_015730014.2
NW_014332865.1	Gnomon	exon	1797406	1797613	.	-	.	ID=exon-XM_015730013.2-9;Dbxref=GeneID:107263130%2CGenbank:XM_015730013.2;Parent=rna-XM_015730013.2
NW_014332865.1	Gnomon	exon	1797908	1798062	.	-	.	ID=exon-XM_015730013.2-8;Dbxref=GeneID:107263130%2CGenbank:XM_015730013.2;Parent=rna-XM_015730013.2
NW_014332865.1	Gnomon	exon	1798181	1798315	.	-	.	ID=exon-XM_015730013.2-7;Dbxref=GeneID:107263130%2CGenbank:XM_015730013.2;Parent=rna-XM_015730013.2
NW_014332865.1	Gnomon	exon	1798547	1798714	.	-	.	ID=exon-XM_015730013.2-6;Dbxref=GeneID:107263130%2CGenbank:XM_015730013.2;Parent=rna-XM_015730013.2
NW_014332865.1	Gnomon	exon	1790546	1791170	.	+	.	ID=exon-XM_015730025.2-11;Dbxref=GeneID:107263131%2CGenbank:XM_015730025.2;Parent=rna-XM_015730025.2
NW_014332865.1	Gnomon	exon	1790313	1790456	.	+	.	ID=exon-XM_015730025.2-10;Dbxref=GeneID:107263131%2CGenbank:XM_015730025.2;Parent=rna-XM_015730025.2
NW_014332865.1	Gnomon	CDS	179340	179409	.	-	0	Name=XP_015585526.1;ID=cds-XP_015585526.1;Dbxref=GeneID:107263141%2CGenbank:XP_015585526.1;Parent=rna-XM_015730040.2
NW_014332865.1	Gnomon	CDS	178265	178423	.	-	0	Name=XP_015585526.1;ID=cds-XP_015585526.1;Dbxref=GeneID:107263141%2CGenbank:XP_015585526.1;Parent=rna-XM_015730040.2
NW_014332865.1	Gnomon	CDS	177709	177873	.	-	0	Name=XP_015585526.1;ID=cds-XP_015585526.1;Dbxref=GeneID:107263141%2CGenbank:XP_015585526.1;Parent=rna-XM_015730040.2
NW_014332865.1	Gnomon	CDS	177463	177633	.	-	0	Name=XP_015585526.1;ID=cds-XP_015585526.1;Dbxref=GeneID:107263141%2CGenbank:XP_015585526.1;Parent=rna-XM_015730040.2
NW_014332865.1	Gnomon	CDS	177274	177382	.	-	0	Name=XP_015585526.1;ID=cds-XP_015585526.1;Dbxref=GeneID:107263141%2CGenbank:XP_015585526.1;Parent=rna-XM_015730040.2
NW_014332865.1	Gnomon	CDS	177004	177160	.	-	0	Name=XP_015585526.1;ID=cds-XP_015585526.1;Dbxref=GeneID:107263141%2CGenbank:XP_015585526.1;Parent=rna-XM_015730040.2
NW_014332865.1	Gnomon	CDS	176718	176853	.	-	0	Name=XP_015585526.1;ID=cds-XP_015585526.1;Dbxref=GeneID:107263141%2CGenbank:XP_015585526.1;Parent=rna-XM_015730040.2
NW_014332865.1	Gnomon	CDS	176221	176385	.	-	0	Name=XP_015585526.1;ID=cds-XP_015585526.1;Dbxref=GeneID:107263141%2CGenbank:XP_015585526.1;Parent=rna-XM_015730040.2
NW_014332865.1	Gnomon	CDS	175731	176084	.	-	0	Name=XP_015585526.1;ID=cds-XP_015585526.1;Dbxref=GeneID:107263141%2CGenbank:XP_015585526.1;Parent=rna-XM_015730040.2
NW_014332865.1	Gnomon	CDS	175354	175622	.	-	0	Name=XP_015585526.1;ID=cds-XP_015585526.1;Dbxref=GeneID:107263141%2CGenbank:XP_015585526.1;Parent=rna-XM_015730040.2
NW_014332865.1	Gnomon	mRNA	1239070	1242836	.	+	.	Name=XM_025080397.1;ID=rna-XM_025080397.1;Dbxref=GeneID:107263035%2CGenbank:XM_025080397.1;Parent=gene-LOC107263035
NW_014332865.1	Gnomon	mRNA	1195626	1202459	.	-	.	Name=XM_025080407.1;ID=rna-XM_025080407.1;Dbxref=GeneID:112493710%2CGenbank:XM_025080407.1;Parent=gene-LOC112493710
NW_014332865.1	Gnomon	CDS	1825769	1825834	.	-	0	Name=XP_015585513.1;ID=cds-XP_015585513.1;Dbxref=GeneID:107263133%2CGenbank:XP_015585513.1;Parent=rna-XM_015730027.2
NW_014332865.1	Gnomon	CDS	1825050	1825112	.	-	0	Name=XP_015585513.1;ID=cds-XP_015585513.1;Dbxref=GeneID:107263133%2CGenbank:XP_015585513.1;Parent=rna-XM_015730027.2
NW_014332865.1	Gnomon	CDS	1824290	1824506	.	-	0	Name=XP_015585513.1;ID=cds-XP_015585513.1;Dbxref=GeneID:107263133%2CGenbank:XP_015585513.1;Parent=rna-XM_015730027.2
NW_014332865.1	Gnomon	CDS	1824131	1824219	.	-	0	Name=XP_015585513.1;ID=cds-XP_015585513.1;Dbxref=GeneID:107263133%2CGenbank:XP_015585513.1;Parent=rna-XM_015730027.2
NW_014332865.1	Gnomon	CDS	1823675	1824049	.	-	0	Name=XP_015585513.1;ID=cds-XP_015585513.1;Dbxref=GeneID:107263133%2CGenbank:XP_015585513.1;Parent=rna-XM_015730027.2
NW_014332865.1	Gnomon	CDS	1823415	1823597	.	-	0	Name=XP_015585513.1;ID=cds-XP_015585513.1;Dbxref=GeneID:107263133%2CGenbank:XP_015585513.1;Parent=rna-XM_015730027.2
NW_014332865.1	Gnomon	CDS	1823112	1823249	.	-	0	Name=XP_015585513.1;ID=cds-XP_015585513.1;Dbxref=GeneID:107263133%2CGenbank:XP_015585513.1;Parent=rna-XM_015730027.2
NW_014332865.1	Gnomon	CDS	720714	720807	.	-	0	Name=XP_015585370.1;ID=cds-XP_015585370.1;Dbxref=GeneID:107263067%2CGenbank:XP_015585370.1;Parent=rna-XM_015729884.2
NW_014332865.1	Gnomon	CDS	707161	707603	.	-	0	Name=XP_015585370.1;ID=cds-XP_015585370.1;Dbxref=GeneID:107263067%2CGenbank:XP_015585370.1;Parent=rna-XM_015729884.2
NW_014332865.1	Gnomon	CDS	706782	707078	.	-	0	Name=XP_015585370.1;ID=cds-XP_015585370.1;Dbxref=GeneID:107263067%2CGenbank:XP_015585370.1;Parent=rna-XM_015729884.2
NW_014332865.1	Gnomon	CDS	706205	706444	.	-	0	Name=XP_015585370.1;ID=cds-XP_015585370.1;Dbxref=GeneID:107263067%2CGenbank:XP_015585370.1;Parent=rna-XM_015729884.2
NW_014332865.1	Gnomon	CDS	706024	706103	.	-	0	Name=XP_015585370.1;ID=cds-XP_015585370.1;Dbxref=GeneID:107263067%2CGenbank:XP_015585370.1;Parent=rna-XM_015729884.2
NW_014332865.1	Gnomon	CDS	703489	703828	.	-	0	Name=XP_015585370.1;ID=cds-XP_015585370.1;Dbxref=GeneID:107263067%2CGenbank:XP_015585370.1;Parent=rna-XM_015729884.2
NW_014332865.1	Gnomon	CDS	701021	701261	.	-	0	Name=XP_015585370.1;ID=cds-XP_015585370.1;Dbxref=GeneID:107263067%2CGenbank:XP_015585370.1;Parent=rna-XM_015729884.2
NW_014332865.1	Gnomon	CDS	699913	700756	.	-	0	Name=XP_015585370.1;ID=cds-XP_015585370.1;Dbxref=GeneID:107263067%2CGenbank:XP_015585370.1;Parent=rna-XM_015729884.2
NW_014332865.1	Gnomon	CDS	698521	699814	.	-	0	Name=XP_015585370.1;ID=cds-XP_015585370.1;Dbxref=GeneID:107263067%2CGenbank:XP_015585370.1;Parent=rna-XM_015729884.2
NW_014332865.1	Gnomon	mRNA	1774479	1776288	.	+	.	Name=XM_015730061.2;ID=rna-XM_015730061.2;Dbxref=GeneID:107263151%2CGenbank:XM_015730061.2;Parent=gene-LOC107263151
NW_014332865.1	Gnomon	exon	823155	823389	.	+	.	ID=exon-XM_015730054.2-5;Dbxref=GeneID:107263147%2CGenbank:XM_015730054.2;Parent=rna-XM_015730054.2
NW_014332865.1	Gnomon	exon	821160	821250	.	+	.	ID=exon-XM_015730054.2-2;Dbxref=GeneID:107263147%2CGenbank:XM_015730054.2;Parent=rna-XM_015730054.2
NW_014332865.1	Gnomon	exon	819557	819707	.	+	.	ID=exon-XM_015730054.2-1;Dbxref=GeneID:107263147%2CGenbank:XM_015730054.2;Parent=rna-XM_015730054.2
NW_014332865.1	Gnomon	exon	822660	822898	.	+	.	ID=exon-XM_015730054.2-4;Dbxref=GeneID:107263147%2CGenbank:XM_015730054.2;Parent=rna-XM_015730054.2
NW_014332865.1	Gnomon	exon	822260	822555	.	+	.	ID=exon-XM_015730054.2-3;Dbxref=GeneID:107263147%2CGenbank:XM_015730054.2;Parent=rna-XM_015730054.2
NW_014332865.1	Gnomon	mRNA	346902	359981	.	+	.	Name=XM_015729889.2;ID=rna-XM_015729889.2;Dbxref=GeneID:107263068%2CGenbank:XM_015729889.2;Parent=gene-LOC107263068
NW_014332865.1	Gnomon	exon	422334	422874	.	-	.	ID=exon-XM_015729955.2-2;Dbxref=GeneID:107263103%2CGenbank:XM_015729955.2;Parent=rna-XM_015729955.2
NW_014332865.1	Gnomon	exon	1010532	1011053	.	+	.	ID=exon-XM_015729840.2-5;Dbxref=GeneID:107263046%2CGenbank:XM_015729840.2;Parent=rna-XM_015729840.2
NW_014332865.1	Gnomon	exon	422962	423373	.	-	.	ID=exon-XM_015729955.2-1;Dbxref=GeneID:107263103%2CGenbank:XM_015729955.2;Parent=rna-XM_015729955.2
NW_014332865.1	Gnomon	exon	1010357	1010410	.	+	.	ID=exon-XM_015729840.2-4;Dbxref=GeneID:107263046%2CGenbank:XM_015729840.2;Parent=rna-XM_015729840.2
NW_014332865.1	Gnomon	exon	421553	421766	.	-	.	ID=exon-XM_015729955.2-4;Dbxref=GeneID:107263103%2CGenbank:XM_015729955.2;Parent=rna-XM_015729955.2
NW_014332865.1	Gnomon	exon	1010149	1010282	.	+	.	ID=exon-XM_015729840.2-3;Dbxref=GeneID:107263046%2CGenbank:XM_015729840.2;Parent=rna-XM_015729840.2
NW_014332865.1	Gnomon	exon	421860	422237	.	-	.	ID=exon-XM_015729955.2-3;Dbxref=GeneID:107263103%2CGenbank:XM_015729955.2;Parent=rna-XM_015729955.2
NW_014332865.1	Gnomon	exon	976249	976420	.	+	.	ID=exon-XM_015729840.2-2;Dbxref=GeneID:107263046%2CGenbank:XM_015729840.2;Parent=rna-XM_015729840.2
NW_014332865.1	Gnomon	exon	976075	976184	.	+	.	ID=exon-XM_015729840.2-1;Dbxref=GeneID:107263046%2CGenbank:XM_015729840.2;Parent=rna-XM_015729840.2
NW_014332865.1	Gnomon	exon	421016	421481	.	-	.	ID=exon-XM_015729955.2-5;Dbxref=GeneID:107263103%2CGenbank:XM_015729955.2;Parent=rna-XM_015729955.2
NW_014332865.1	Gnomon	exon	2033333	2033561	.	-	.	ID=exon-XM_015730111.2-4;Dbxref=GeneID:107263183%2CGenbank:XM_015730111.2;Parent=rna-XM_015730111.2
NW_014332865.1	Gnomon	exon	2044880	2045489	.	-	.	ID=exon-XM_015730111.2-3;Dbxref=GeneID:107263183%2CGenbank:XM_015730111.2;Parent=rna-XM_015730111.2
NW_014332865.1	Gnomon	exon	2027349	2028205	.	-	.	ID=exon-XM_015730111.2-5;Dbxref=GeneID:107263183%2CGenbank:XM_015730111.2;Parent=rna-XM_015730111.2
NW_014332865.1	Gnomon	exon	180802	181239	.	-	.	ID=exon-XM_015730038.2-10;Dbxref=GeneID:107263139%2CGenbank:XM_015730038.2;Parent=rna-XM_015730038.2
NW_014332865.1	Gnomon	exon	2048149	2048298	.	-	.	ID=exon-XM_015730111.2-2;Dbxref=GeneID:107263183%2CGenbank:XM_015730111.2;Parent=rna-XM_015730111.2
NW_014332865.1	Gnomon	exon	2048392	2048664	.	-	.	ID=exon-XM_015730111.2-1;Dbxref=GeneID:107263183%2CGenbank:XM_015730111.2;Parent=rna-XM_015730111.2
NW_014332865.1	Gnomon	mRNA	1295080	1297033	.	+	.	Name=XM_025080527.1;ID=rna-XM_025080527.1;Dbxref=GeneID:107263171%2CGenbank:XM_025080527.1;Parent=gene-LOC107263171
NW_014332865.1	Gnomon	exon	697597	699814	.	-	.	ID=exon-XM_015729885.2-10;Dbxref=GeneID:107263067%2CGenbank:XM_015729885.2;Parent=rna-XM_015729885.2
NW_014332865.1	Gnomon	exon	367915	368068	.	-	.	ID=exon-XM_015729898.2-1;Dbxref=GeneID:107263072%2CGenbank:XM_015729898.2;Parent=rna-XM_015729898.2
NW_014332865.1	Gnomon	exon	366523	366822	.	-	.	ID=exon-XM_015729898.2-2;Dbxref=GeneID:107263072%2CGenbank:XM_015729898.2;Parent=rna-XM_015729898.2
NW_014332865.1	Gnomon	exon	366128	366424	.	-	.	ID=exon-XM_015729898.2-3;Dbxref=GeneID:107263072%2CGenbank:XM_015729898.2;Parent=rna-XM_015729898.2
NW_014332865.1	Gnomon	exon	365717	365977	.	-	.	ID=exon-XM_015729898.2-4;Dbxref=GeneID:107263072%2CGenbank:XM_015729898.2;Parent=rna-XM_015729898.2
NW_014332865.1	Gnomon	exon	365236	365629	.	-	.	ID=exon-XM_015729898.2-5;Dbxref=GeneID:107263072%2CGenbank:XM_015729898.2;Parent=rna-XM_015729898.2
NW_014332865.1	Gnomon	exon	364736	365021	.	-	.	ID=exon-XM_015729898.2-6;Dbxref=GeneID:107263072%2CGenbank:XM_015729898.2;Parent=rna-XM_015729898.2
NW_014332865.1	Gnomon	exon	364009	364641	.	-	.	ID=exon-XM_015729898.2-7;Dbxref=GeneID:107263072%2CGenbank:XM_015729898.2;Parent=rna-XM_015729898.2
NW_014332865.1	Gnomon	exon	661593	661958	.	-	.	ID=exon-XM_015729882.2-5;Dbxref=GeneID:107263063%2CGenbank:XM_015729882.2;Parent=rna-XM_015729882.2
NW_014332865.1	Gnomon	exon	662037	662162	.	-	.	ID=exon-XM_015729882.2-4;Dbxref=GeneID:107263063%2CGenbank:XM_015729882.2;Parent=rna-XM_015729882.2
NW_014332865.1	Gnomon	exon	662231	662941	.	-	.	ID=exon-XM_015729882.2-3;Dbxref=GeneID:107263063%2CGenbank:XM_015729882.2;Parent=rna-XM_015729882.2
NW_014332865.1	Gnomon	exon	663385	663501	.	-	.	ID=exon-XM_015729882.2-2;Dbxref=GeneID:107263063%2CGenbank:XM_015729882.2;Parent=rna-XM_015729882.2
NW_014332865.1	Gnomon	exon	663575	664263	.	-	.	ID=exon-XM_015729882.2-1;Dbxref=GeneID:107263063%2CGenbank:XM_015729882.2;Parent=rna-XM_015729882.2
NW_014332865.1	Gnomon	mRNA	360522	363945	.	+	.	Name=XM_025080540.1;ID=rna-XM_025080540.1;Dbxref=GeneID:107263079%2CGenbank:XM_025080540.1;Parent=gene-LOC107263079
NW_014332865.1	Gnomon	CDS	1559988	1560059	.	-	0	Name=XP_015585419.1;ID=cds-XP_015585419.1;Dbxref=GeneID:107263094%2CGenbank:XP_015585419.1;Parent=rna-XM_015729933.2
NW_014332865.1	Gnomon	CDS	1559651	1559761	.	-	0	Name=XP_015585419.1;ID=cds-XP_015585419.1;Dbxref=GeneID:107263094%2CGenbank:XP_015585419.1;Parent=rna-XM_015729933.2
NW_014332865.1	Gnomon	CDS	1559184	1559483	.	-	0	Name=XP_015585419.1;ID=cds-XP_015585419.1;Dbxref=GeneID:107263094%2CGenbank:XP_015585419.1;Parent=rna-XM_015729933.2
NW_014332865.1	Gnomon	CDS	1558753	1558873	.	-	0	Name=XP_015585419.1;ID=cds-XP_015585419.1;Dbxref=GeneID:107263094%2CGenbank:XP_015585419.1;Parent=rna-XM_015729933.2
NW_014332865.1	Gnomon	CDS	1558431	1558669	.	-	0	Name=XP_015585419.1;ID=cds-XP_015585419.1;Dbxref=GeneID:107263094%2CGenbank:XP_015585419.1;Parent=rna-XM_015729933.2
NW_014332865.1	Gnomon	CDS	1558140	1558301	.	-	0	Name=XP_015585419.1;ID=cds-XP_015585419.1;Dbxref=GeneID:107263094%2CGenbank:XP_015585419.1;Parent=rna-XM_015729933.2
NW_014332865.1	Gnomon	CDS	1557607	1557723	.	-	0	Name=XP_015585419.1;ID=cds-XP_015585419.1;Dbxref=GeneID:107263094%2CGenbank:XP_015585419.1;Parent=rna-XM_015729933.2
NW_014332865.1	Gnomon	CDS	1557113	1557252	.	-	0	Name=XP_015585419.1;ID=cds-XP_015585419.1;Dbxref=GeneID:107263094%2CGenbank:XP_015585419.1;Parent=rna-XM_015729933.2
NW_014332865.1	Gnomon	CDS	1556731	1557038	.	-	0	Name=XP_015585419.1;ID=cds-XP_015585419.1;Dbxref=GeneID:107263094%2CGenbank:XP_015585419.1;Parent=rna-XM_015729933.2
NW_014332865.1	Gnomon	CDS	1556572	1556672	.	-	0	Name=XP_015585419.1;ID=cds-XP_015585419.1;Dbxref=GeneID:107263094%2CGenbank:XP_015585419.1;Parent=rna-XM_015729933.2
NW_014332865.1	Gnomon	mRNA	879882	886043	.	+	.	Name=XM_015730088.2;ID=rna-XM_015730088.2;Dbxref=GeneID:107263164%2CGenbank:XM_015730088.2;Parent=gene-LOC107263164
NW_014332865.1	Gnomon	exon	660552	660880	.	-	.	ID=exon-XM_025080431.1-3;Dbxref=GeneID:107263007%2CGenbank:XM_025080431.1;Parent=rna-XM_025080431.1
NW_014332865.1	Gnomon	exon	660944	661155	.	-	.	ID=exon-XM_025080431.1-2;Dbxref=GeneID:107263007%2CGenbank:XM_025080431.1;Parent=rna-XM_025080431.1
NW_014332865.1	Gnomon	exon	661242	661478	.	-	.	ID=exon-XM_025080431.1-1;Dbxref=GeneID:107263007%2CGenbank:XM_025080431.1;Parent=rna-XM_025080431.1
NW_014332865.1	Gnomon	exon	659780	659877	.	-	.	ID=exon-XM_025080431.1-5;Dbxref=GeneID:107263007%2CGenbank:XM_025080431.1;Parent=rna-XM_025080431.1
NW_014332865.1	Gnomon	exon	659975	660261	.	-	.	ID=exon-XM_025080431.1-4;Dbxref=GeneID:107263007%2CGenbank:XM_025080431.1;Parent=rna-XM_025080431.1
NW_014332865.1	Gnomon	exon	1254240	1254833	.	+	.	ID=exon-XM_025080399.1-4;Dbxref=GeneID:107263038%2CGenbank:XM_025080399.1;Parent=rna-XM_025080399.1
NW_014332865.1	Gnomon	exon	1252875	1253916	.	+	.	ID=exon-XM_025080399.1-3;Dbxref=GeneID:107263038%2CGenbank:XM_025080399.1;Parent=rna-XM_025080399.1
NW_014332865.1	Gnomon	exon	1252296	1252747	.	+	.	ID=exon-XM_025080399.1-2;Dbxref=GeneID:107263038%2CGenbank:XM_025080399.1;Parent=rna-XM_025080399.1
NW_014332865.1	Gnomon	exon	1249927	1251396	.	+	.	ID=exon-XM_025080399.1-1;Dbxref=GeneID:107263038%2CGenbank:XM_025080399.1;Parent=rna-XM_025080399.1
NW_014332865.1	Gnomon	exon	1260732	1261803	.	+	.	ID=exon-XM_015730116.2-6;Dbxref=GeneID:107263187%2CGenbank:XM_015730116.2;Parent=rna-XM_015730116.2
NW_014332865.1	Gnomon	exon	1261937	1262820	.	+	.	ID=exon-XM_015730116.2-7;Dbxref=GeneID:107263187%2CGenbank:XM_015730116.2;Parent=rna-XM_015730116.2
NW_014332865.1	Gnomon	exon	1258545	1258860	.	+	.	ID=exon-XM_015730116.2-2;Dbxref=GeneID:107263187%2CGenbank:XM_015730116.2;Parent=rna-XM_015730116.2
NW_014332865.1	Gnomon	exon	1259766	1259881	.	+	.	ID=exon-XM_015730116.2-3;Dbxref=GeneID:107263187%2CGenbank:XM_015730116.2;Parent=rna-XM_015730116.2
NW_014332865.1	Gnomon	exon	1260204	1260352	.	+	.	ID=exon-XM_015730116.2-4;Dbxref=GeneID:107263187%2CGenbank:XM_015730116.2;Parent=rna-XM_015730116.2
NW_014332865.1	Gnomon	exon	1260472	1260635	.	+	.	ID=exon-XM_015730116.2-5;Dbxref=GeneID:107263187%2CGenbank:XM_015730116.2;Parent=rna-XM_015730116.2
NW_014332865.1	Gnomon	exon	1258112	1258472	.	+	.	ID=exon-XM_015730116.2-1;Dbxref=GeneID:107263187%2CGenbank:XM_015730116.2;Parent=rna-XM_015730116.2
NW_014332865.1	Gnomon	mRNA	1607381	1610689	.	+	.	Name=XM_025080446.1;ID=rna-XM_025080446.1;Dbxref=GeneID:112493713%2CGenbank:XM_025080446.1;Parent=gene-LOC112493713
NW_014332865.1	Gnomon	CDS	1721640	1721722	.	-	0	Name=XP_024936268.1;ID=cds-XP_024936268.1;Dbxref=GeneID:107263181%2CGenbank:XP_024936268.1;Parent=rna-XM_025080500.1
NW_014332865.1	Gnomon	CDS	1721325	1721430	.	-	0	Name=XP_024936268.1;ID=cds-XP_024936268.1;Dbxref=GeneID:107263181%2CGenbank:XP_024936268.1;Parent=rna-XM_025080500.1
NW_014332865.1	Gnomon	CDS	1721090	1721159	.	-	0	Name=XP_024936268.1;ID=cds-XP_024936268.1;Dbxref=GeneID:107263181%2CGenbank:XP_024936268.1;Parent=rna-XM_025080500.1
NW_014332865.1	Gnomon	CDS	1720872	1721000	.	-	0	Name=XP_024936268.1;ID=cds-XP_024936268.1;Dbxref=GeneID:107263181%2CGenbank:XP_024936268.1;Parent=rna-XM_025080500.1
NW_014332865.1	Gnomon	CDS	1720635	1720805	.	-	0	Name=XP_024936268.1;ID=cds-XP_024936268.1;Dbxref=GeneID:107263181%2CGenbank:XP_024936268.1;Parent=rna-XM_025080500.1
NW_014332865.1	Gnomon	CDS	1720412	1720581	.	-	0	Name=XP_024936268.1;ID=cds-XP_024936268.1;Dbxref=GeneID:107263181%2CGenbank:XP_024936268.1;Parent=rna-XM_025080500.1
NW_014332865.1	Gnomon	mRNA	1828281	1830872	.	-	.	Name=XM_025080566.1;ID=rna-XM_025080566.1;Dbxref=GeneID:107263135%2CGenbank:XM_025080566.1;Parent=gene-LOC107263135
NW_014332865.1	Gnomon	CDS	342328	342463	.	-	0	Name=XP_024936255.1;ID=cds-XP_024936255.1;Dbxref=GeneID:107263006%2CGenbank:XP_024936255.1;Parent=rna-XM_025080487.1
NW_014332865.1	Gnomon	CDS	342003	342250	.	-	0	Name=XP_024936255.1;ID=cds-XP_024936255.1;Dbxref=GeneID:107263006%2CGenbank:XP_024936255.1;Parent=rna-XM_025080487.1
NW_014332865.1	Gnomon	CDS	341858	341926	.	-	0	Name=XP_024936255.1;ID=cds-XP_024936255.1;Dbxref=GeneID:107263006%2CGenbank:XP_024936255.1;Parent=rna-XM_025080487.1
NW_014332865.1	Gnomon	CDS	341541	341759	.	-	0	Name=XP_024936255.1;ID=cds-XP_024936255.1;Dbxref=GeneID:107263006%2CGenbank:XP_024936255.1;Parent=rna-XM_025080487.1
NW_014332865.1	Gnomon	exon	342328	342494	.	-	.	ID=exon-XM_025080487.1-1;Dbxref=GeneID:107263006%2CGenbank:XM_025080487.1;Parent=rna-XM_025080487.1
NW_014332865.1	Gnomon	exon	342003	342250	.	-	.	ID=exon-XM_025080487.1-2;Dbxref=GeneID:107263006%2CGenbank:XM_025080487.1;Parent=rna-XM_025080487.1
NW_014332865.1	Gnomon	CDS	472339	472465	.	+	0	Name=XP_024936242.1;ID=cds-XP_024936242.1;Dbxref=GeneID:107263087%2CGenbank:XP_024936242.1;Parent=rna-XM_025080474.1
NW_014332865.1	Gnomon	CDS	474253	474346	.	+	0	Name=XP_024936242.1;ID=cds-XP_024936242.1;Dbxref=GeneID:107263087%2CGenbank:XP_024936242.1;Parent=rna-XM_025080474.1
NW_014332865.1	Gnomon	CDS	475244	475273	.	+	0	Name=XP_024936242.1;ID=cds-XP_024936242.1;Dbxref=GeneID:107263087%2CGenbank:XP_024936242.1;Parent=rna-XM_025080474.1
NW_014332865.1	Gnomon	CDS	539235	539349	.	+	0	Name=XP_024936242.1;ID=cds-XP_024936242.1;Dbxref=GeneID:107263087%2CGenbank:XP_024936242.1;Parent=rna-XM_025080474.1
NW_014332865.1	Gnomon	CDS	547591	547927	.	+	0	Name=XP_024936242.1;ID=cds-XP_024936242.1;Dbxref=GeneID:107263087%2CGenbank:XP_024936242.1;Parent=rna-XM_025080474.1
NW_014332865.1	Gnomon	CDS	581700	581836	.	+	0	Name=XP_024936242.1;ID=cds-XP_024936242.1;Dbxref=GeneID:107263087%2CGenbank:XP_024936242.1;Parent=rna-XM_025080474.1
NW_014332865.1	Gnomon	exon	341858	341926	.	-	.	ID=exon-XM_025080487.1-3;Dbxref=GeneID:107263006%2CGenbank:XM_025080487.1;Parent=rna-XM_025080487.1
NW_014332865.1	Gnomon	exon	341494	341759	.	-	.	ID=exon-XM_025080487.1-4;Dbxref=GeneID:107263006%2CGenbank:XM_025080487.1;Parent=rna-XM_025080487.1
NW_014332865.1	Gnomon	exon	1848322	1848447	.	-	.	ID=exon-XM_015730085.2-4;Dbxref=GeneID:107263163%2CGenbank:XM_015730085.2;Parent=rna-XM_015730085.2
NW_014332865.1	Gnomon	exon	1852505	1852751	.	-	.	ID=exon-XM_015730085.2-3;Dbxref=GeneID:107263163%2CGenbank:XM_015730085.2;Parent=rna-XM_015730085.2
NW_014332865.1	Gnomon	exon	1846289	1846412	.	-	.	ID=exon-XM_015730085.2-6;Dbxref=GeneID:107263163%2CGenbank:XM_015730085.2;Parent=rna-XM_015730085.2
NW_014332865.1	Gnomon	exon	1846677	1846815	.	-	.	ID=exon-XM_015730085.2-5;Dbxref=GeneID:107263163%2CGenbank:XM_015730085.2;Parent=rna-XM_015730085.2
NW_014332865.1	Gnomon	mRNA	672698	674535	.	+	.	Name=XM_025080433.1;ID=rna-XM_025080433.1;Dbxref=GeneID:107263062%2CGenbank:XM_025080433.1;Parent=gene-LOC107263062
NW_014332865.1	Gnomon	exon	1845773	1845847	.	-	.	ID=exon-XM_015730085.2-8;Dbxref=GeneID:107263163%2CGenbank:XM_015730085.2;Parent=rna-XM_015730085.2
NW_014332865.1	Gnomon	exon	1845939	1846139	.	-	.	ID=exon-XM_015730085.2-7;Dbxref=GeneID:107263163%2CGenbank:XM_015730085.2;Parent=rna-XM_015730085.2
NW_014332865.1	Gnomon	exon	1845383	1845542	.	-	.	ID=exon-XM_015730085.2-9;Dbxref=GeneID:107263163%2CGenbank:XM_015730085.2;Parent=rna-XM_015730085.2
NW_014332865.1	Gnomon	exon	1830470	1830872	.	-	.	ID=exon-XM_025080566.1-1;Dbxref=GeneID:107263135%2CGenbank:XM_025080566.1;Parent=rna-XM_025080566.1
NW_014332865.1	Gnomon	exon	1828281	1830358	.	-	.	ID=exon-XM_025080566.1-2;Dbxref=GeneID:107263135%2CGenbank:XM_025080566.1;Parent=rna-XM_025080566.1
NW_014332865.1	Gnomon	exon	1852925	1853175	.	-	.	ID=exon-XM_015730085.2-2;Dbxref=GeneID:107263163%2CGenbank:XM_015730085.2;Parent=rna-XM_015730085.2
NW_014332865.1	Gnomon	exon	1857551	1857813	.	-	.	ID=exon-XM_015730085.2-1;Dbxref=GeneID:107263163%2CGenbank:XM_015730085.2;Parent=rna-XM_015730085.2
NW_014332865.1	Gnomon	exon	1554609	1554784	.	+	.	ID=exon-XM_015729926.2-11;Dbxref=GeneID:107263089%2CGenbank:XM_015729926.2;Parent=rna-XM_015729926.2
NW_014332865.1	Gnomon	exon	1554135	1554536	.	+	.	ID=exon-XM_015729926.2-10;Dbxref=GeneID:107263089%2CGenbank:XM_015729926.2;Parent=rna-XM_015729926.2
NW_014332865.1	Gnomon	exon	1554869	1555593	.	+	.	ID=exon-XM_015729926.2-12;Dbxref=GeneID:107263089%2CGenbank:XM_015729926.2;Parent=rna-XM_015729926.2
NW_014332865.1	Gnomon	mRNA	604761	617300	.	-	.	Name=XM_025080420.1;ID=rna-XM_025080420.1;Dbxref=GeneID:107263050%2CGenbank:XM_025080420.1;Parent=gene-LOC107263050
NW_014332865.1	Gnomon	mRNA	144996	163642	.	+	.	Name=XM_025080553.1;ID=rna-XM_025080553.1;Dbxref=GeneID:107263142%2CGenbank:XM_025080553.1;Parent=gene-LOC107263142
NW_014332865.1	Gnomon	mRNA	1239287	1242679	.	+	.	Name=XM_015729826.2;ID=rna-XM_015729826.2;Dbxref=GeneID:107263035%2CGenbank:XM_015729826.2;Parent=gene-LOC107263035
NW_014332865.1	Gnomon	mRNA	976089	1010764	.	+	.	Name=XM_015729839.2;ID=rna-XM_015729839.2;Dbxref=GeneID:107263046%2CGenbank:XM_015729839.2;Parent=gene-LOC107263046
NW_014332865.1	Gnomon	exon	124388	124746	.	+	.	ID=exon-XM_015729807.2-2;Dbxref=GeneID:107263023%2CGenbank:XM_015729807.2;Parent=rna-XM_015729807.2
NW_014332865.1	Gnomon	exon	124103	124259	.	+	.	ID=exon-XM_015729807.2-1;Dbxref=GeneID:107263023%2CGenbank:XM_015729807.2;Parent=rna-XM_015729807.2
NW_014332865.1	Gnomon	exon	124828	125229	.	+	.	ID=exon-XM_015729807.2-3;Dbxref=GeneID:107263023%2CGenbank:XM_015729807.2;Parent=rna-XM_015729807.2
NW_014332865.1	Gnomon	exon	632177	632361	.	-	.	ID=exon-XM_025080413.1-8;Dbxref=GeneID:107263049%2CGenbank:XM_025080413.1;Parent=rna-XM_025080413.1
NW_014332865.1	Gnomon	exon	631900	632086	.	-	.	ID=exon-XM_025080413.1-9;Dbxref=GeneID:107263049%2CGenbank:XM_025080413.1;Parent=rna-XM_025080413.1
NW_014332865.1	Gnomon	mRNA	995038	1008491	.	-	.	Name=XM_015729813.2;ID=rna-XM_015729813.2;Dbxref=GeneID:107263029%2CGenbank:XM_015729813.2;Parent=gene-LOC107263029
NW_014332865.1	Gnomon	exon	1237054	1237144	.	-	.	ID=exon-XM_015729846.2-4;Dbxref=GeneID:107263047%2CGenbank:XM_015729846.2;Parent=rna-XM_015729846.2
NW_014332865.1	Gnomon	exon	1236581	1236973	.	-	.	ID=exon-XM_015729846.2-5;Dbxref=GeneID:107263047%2CGenbank:XM_015729846.2;Parent=rna-XM_015729846.2
NW_014332865.1	Gnomon	exon	1238017	1238273	.	-	.	ID=exon-XM_015729846.2-1;Dbxref=GeneID:107263047%2CGenbank:XM_015729846.2;Parent=rna-XM_015729846.2
NW_014332865.1	Gnomon	exon	1237541	1237567	.	-	.	ID=exon-XM_015729846.2-2;Dbxref=GeneID:107263047%2CGenbank:XM_015729846.2;Parent=rna-XM_015729846.2
NW_014332865.1	Gnomon	exon	1237262	1237360	.	-	.	ID=exon-XM_015729846.2-3;Dbxref=GeneID:107263047%2CGenbank:XM_015729846.2;Parent=rna-XM_015729846.2
NW_014332865.1	Gnomon	exon	619287	619412	.	+	.	ID=exon-XM_015729864.2-5;Dbxref=GeneID:107263055%2CGenbank:XM_015729864.2;Parent=rna-XM_015729864.2
NW_014332865.1	Gnomon	exon	636754	636872	.	-	.	ID=exon-XM_025080413.1-2;Dbxref=GeneID:107263049%2CGenbank:XM_025080413.1;Parent=rna-XM_025080413.1
NW_014332865.1	Gnomon	exon	618985	619183	.	+	.	ID=exon-XM_015729864.2-4;Dbxref=GeneID:107263055%2CGenbank:XM_015729864.2;Parent=rna-XM_015729864.2
NW_014332865.1	Gnomon	exon	636169	636353	.	-	.	ID=exon-XM_025080413.1-3;Dbxref=GeneID:107263049%2CGenbank:XM_025080413.1;Parent=rna-XM_025080413.1
NW_014332865.1	Gnomon	exon	619705	619804	.	+	.	ID=exon-XM_015729864.2-7;Dbxref=GeneID:107263055%2CGenbank:XM_015729864.2;Parent=rna-XM_015729864.2
NW_014332865.1	Gnomon	exon	619515	619581	.	+	.	ID=exon-XM_015729864.2-6;Dbxref=GeneID:107263055%2CGenbank:XM_015729864.2;Parent=rna-XM_015729864.2
NW_014332865.1	Gnomon	exon	640091	640266	.	-	.	ID=exon-XM_025080413.1-1;Dbxref=GeneID:107263049%2CGenbank:XM_025080413.1;Parent=rna-XM_025080413.1
NW_014332865.1	Gnomon	exon	620228	621234	.	+	.	ID=exon-XM_015729864.2-9;Dbxref=GeneID:107263055%2CGenbank:XM_015729864.2;Parent=rna-XM_015729864.2
NW_014332865.1	Gnomon	exon	632700	633123	.	-	.	ID=exon-XM_025080413.1-6;Dbxref=GeneID:107263049%2CGenbank:XM_025080413.1;Parent=rna-XM_025080413.1
NW_014332865.1	Gnomon	exon	619877	619924	.	+	.	ID=exon-XM_015729864.2-8;Dbxref=GeneID:107263055%2CGenbank:XM_015729864.2;Parent=rna-XM_015729864.2
NW_014332865.1	Gnomon	exon	632452	632617	.	-	.	ID=exon-XM_025080413.1-7;Dbxref=GeneID:107263049%2CGenbank:XM_025080413.1;Parent=rna-XM_025080413.1
NW_014332865.1	Gnomon	exon	633676	633831	.	-	.	ID=exon-XM_025080413.1-4;Dbxref=GeneID:107263049%2CGenbank:XM_025080413.1;Parent=rna-XM_025080413.1
NW_014332865.1	Gnomon	exon	633196	633590	.	-	.	ID=exon-XM_025080413.1-5;Dbxref=GeneID:107263049%2CGenbank:XM_025080413.1;Parent=rna-XM_025080413.1
NW_014332865.1	Gnomon	exon	615983	616224	.	+	.	ID=exon-XM_015729864.2-1;Dbxref=GeneID:107263055%2CGenbank:XM_015729864.2;Parent=rna-XM_015729864.2
NW_014332865.1	Gnomon	exon	618738	618908	.	+	.	ID=exon-XM_015729864.2-3;Dbxref=GeneID:107263055%2CGenbank:XM_015729864.2;Parent=rna-XM_015729864.2
NW_014332865.1	Gnomon	exon	617300	617485	.	+	.	ID=exon-XM_015729864.2-2;Dbxref=GeneID:107263055%2CGenbank:XM_015729864.2;Parent=rna-XM_015729864.2
NW_014332865.1	Gnomon	mRNA	1541563	1542974	.	+	.	Name=XM_015729946.2;ID=rna-XM_015729946.2;Dbxref=GeneID:107263098%2CGenbank:XM_015729946.2;Parent=gene-LOC107263098
NW_014332865.1	Gnomon	mRNA	1518429	1525808	.	-	.	Name=XM_025080459.1;ID=rna-XM_025080459.1;Dbxref=GeneID:107263095%2CGenbank:XM_025080459.1;Parent=gene-LOC107263095
NW_014332865.1	Gnomon	exon	1787681	1787971	.	+	.	ID=exon-XM_015730019.2-1;Dbxref=GeneID:107263131%2CGenbank:XM_015730019.2;Parent=rna-XM_015730019.2
NW_014332865.1	Gnomon	exon	1788057	1788208	.	+	.	ID=exon-XM_015730019.2-2;Dbxref=GeneID:107263131%2CGenbank:XM_015730019.2;Parent=rna-XM_015730019.2
NW_014332865.1	Gnomon	exon	1788262	1788355	.	+	.	ID=exon-XM_015730019.2-3;Dbxref=GeneID:107263131%2CGenbank:XM_015730019.2;Parent=rna-XM_015730019.2
NW_014332865.1	Gnomon	exon	1788444	1788623	.	+	.	ID=exon-XM_015730019.2-4;Dbxref=GeneID:107263131%2CGenbank:XM_015730019.2;Parent=rna-XM_015730019.2
NW_014332865.1	Gnomon	exon	1788685	1788870	.	+	.	ID=exon-XM_015730019.2-5;Dbxref=GeneID:107263131%2CGenbank:XM_015730019.2;Parent=rna-XM_015730019.2
NW_014332865.1	Gnomon	exon	1788945	1789162	.	+	.	ID=exon-XM_015730019.2-6;Dbxref=GeneID:107263131%2CGenbank:XM_015730019.2;Parent=rna-XM_015730019.2
NW_014332865.1	Gnomon	exon	1789234	1789587	.	+	.	ID=exon-XM_015730019.2-7;Dbxref=GeneID:107263131%2CGenbank:XM_015730019.2;Parent=rna-XM_015730019.2
NW_014332865.1	Gnomon	exon	1789681	1789789	.	+	.	ID=exon-XM_015730019.2-8;Dbxref=GeneID:107263131%2CGenbank:XM_015730019.2;Parent=rna-XM_015730019.2
NW_014332865.1	Gnomon	exon	1789847	1789979	.	+	.	ID=exon-XM_015730019.2-9;Dbxref=GeneID:107263131%2CGenbank:XM_015730019.2;Parent=rna-XM_015730019.2
NW_014332865.1	Gnomon	CDS	1545437	1545689	.	-	0	Name=XP_015585418.1;ID=cds-XP_015585418.1;Dbxref=GeneID:107263092%2CGenbank:XP_015585418.1;Parent=rna-XM_015729932.2
NW_014332865.1	Gnomon	CDS	1545168	1545370	.	-	0	Name=XP_015585418.1;ID=cds-XP_015585418.1;Dbxref=GeneID:107263092%2CGenbank:XP_015585418.1;Parent=rna-XM_015729932.2
NW_014332865.1	Gnomon	CDS	1544714	1544916	.	-	0	Name=XP_015585418.1;ID=cds-XP_015585418.1;Dbxref=GeneID:107263092%2CGenbank:XP_015585418.1;Parent=rna-XM_015729932.2
NW_014332865.1	Gnomon	CDS	1544468	1544645	.	-	0	Name=XP_015585418.1;ID=cds-XP_015585418.1;Dbxref=GeneID:107263092%2CGenbank:XP_015585418.1;Parent=rna-XM_015729932.2
NW_014332865.1	Gnomon	CDS	1544044	1544409	.	-	0	Name=XP_015585418.1;ID=cds-XP_015585418.1;Dbxref=GeneID:107263092%2CGenbank:XP_015585418.1;Parent=rna-XM_015729932.2
NW_014332865.1	Gnomon	CDS	1543693	1543974	.	-	0	Name=XP_015585418.1;ID=cds-XP_015585418.1;Dbxref=GeneID:107263092%2CGenbank:XP_015585418.1;Parent=rna-XM_015729932.2
NW_014332865.1	Gnomon	CDS	1543286	1543579	.	-	0	Name=XP_015585418.1;ID=cds-XP_015585418.1;Dbxref=GeneID:107263092%2CGenbank:XP_015585418.1;Parent=rna-XM_015729932.2
NW_014332865.1	Gnomon	CDS	1542947	1543180	.	-	0	Name=XP_015585418.1;ID=cds-XP_015585418.1;Dbxref=GeneID:107263092%2CGenbank:XP_015585418.1;Parent=rna-XM_015729932.2
NW_014332865.1	Gnomon	mRNA	1555870	1560710	.	-	.	Name=XM_015729933.2;ID=rna-XM_015729933.2;Dbxref=GeneID:107263094%2CGenbank:XM_015729933.2;Parent=gene-LOC107263094
NW_014332865.1	Gnomon	exon	458015	459753	.	+	.	ID=exon-XM_025080469.1-7;Dbxref=GeneID:107263084%2CGenbank:XM_025080469.1;Parent=rna-XM_025080469.1
NW_014332865.1	Gnomon	CDS	171359	171625	.	+	0	Name=XP_015585525.1;ID=cds-XP_015585525.1;Dbxref=GeneID:107263140%2CGenbank:XP_015585525.1;Parent=rna-XM_015730039.2
NW_014332865.1	Gnomon	CDS	171757	172322	.	+	0	Name=XP_015585525.1;ID=cds-XP_015585525.1;Dbxref=GeneID:107263140%2CGenbank:XP_015585525.1;Parent=rna-XM_015730039.2
NW_014332865.1	Gnomon	CDS	172420	172549	.	+	0	Name=XP_015585525.1;ID=cds-XP_015585525.1;Dbxref=GeneID:107263140%2CGenbank:XP_015585525.1;Parent=rna-XM_015730039.2
NW_014332865.1	Gnomon	CDS	172632	173720	.	+	0	Name=XP_015585525.1;ID=cds-XP_015585525.1;Dbxref=GeneID:107263140%2CGenbank:XP_015585525.1;Parent=rna-XM_015730039.2
NW_014332865.1	Gnomon	mRNA	1996963	2001786	.	-	.	Name=XM_015730075.2;ID=rna-XM_015730075.2;Dbxref=GeneID:107263157%2CGenbank:XM_015730075.2;Parent=gene-LOC107263157
NW_014332865.1	Gnomon	mRNA	126908	127963	.	+	.	Name=XM_015729800.2;ID=rna-XM_015729800.2;Dbxref=GeneID:107263018%2CGenbank:XM_015729800.2;Parent=gene-LOC107263018
NW_014332865.1	Gnomon	CDS	318842	318899	.	-	0	Name=XP_015585382.1;ID=cds-XP_015585382.1;Dbxref=GeneID:107263070%2CGenbank:XP_015585382.1;Parent=rna-XM_015729896.2
NW_014332865.1	Gnomon	CDS	317833	317937	.	-	0	Name=XP_015585382.1;ID=cds-XP_015585382.1;Dbxref=GeneID:107263070%2CGenbank:XP_015585382.1;Parent=rna-XM_015729896.2
NW_014332865.1	Gnomon	CDS	317123	317339	.	-	0	Name=XP_015585382.1;ID=cds-XP_015585382.1;Dbxref=GeneID:107263070%2CGenbank:XP_015585382.1;Parent=rna-XM_015729896.2
NW_014332865.1	Gnomon	CDS	316792	317021	.	-	0	Name=XP_015585382.1;ID=cds-XP_015585382.1;Dbxref=GeneID:107263070%2CGenbank:XP_015585382.1;Parent=rna-XM_015729896.2
NW_014332865.1	Gnomon	CDS	315491	316695	.	-	0	Name=XP_015585382.1;ID=cds-XP_015585382.1;Dbxref=GeneID:107263070%2CGenbank:XP_015585382.1;Parent=rna-XM_015729896.2
NW_014332865.1	Gnomon	CDS	314623	315414	.	-	0	Name=XP_015585382.1;ID=cds-XP_015585382.1;Dbxref=GeneID:107263070%2CGenbank:XP_015585382.1;Parent=rna-XM_015729896.2
NW_014332865.1	Gnomon	exon	457650	457920	.	+	.	ID=exon-XM_025080469.1-6;Dbxref=GeneID:107263084%2CGenbank:XM_025080469.1;Parent=rna-XM_025080469.1
NW_014332865.1	Gnomon	exon	457099	457453	.	+	.	ID=exon-XM_025080469.1-5;Dbxref=GeneID:107263084%2CGenbank:XM_025080469.1;Parent=rna-XM_025080469.1
NW_014332865.1	Gnomon	exon	456907	457006	.	+	.	ID=exon-XM_025080469.1-4;Dbxref=GeneID:107263084%2CGenbank:XM_025080469.1;Parent=rna-XM_025080469.1
NW_014332865.1	Gnomon	exon	456470	456825	.	+	.	ID=exon-XM_025080469.1-3;Dbxref=GeneID:107263084%2CGenbank:XM_025080469.1;Parent=rna-XM_025080469.1
NW_014332865.1	Gnomon	exon	456196	456358	.	+	.	ID=exon-XM_025080469.1-2;Dbxref=GeneID:107263084%2CGenbank:XM_025080469.1;Parent=rna-XM_025080469.1
NW_014332865.1	Gnomon	exon	452572	452779	.	+	.	ID=exon-XM_025080469.1-1;Dbxref=GeneID:107263084%2CGenbank:XM_025080469.1;Parent=rna-XM_025080469.1
NW_014332865.1	Gnomon	mRNA	1770314	1774462	.	-	.	Name=XM_015730062.2;ID=rna-XM_015730062.2;Dbxref=GeneID:107263153%2CGenbank:XM_015730062.2;Parent=gene-LOC107263153
NW_014332865.1	Gnomon	exon	898243	898419	.	-	.	ID=exon-XM_025080392.1-10;Dbxref=GeneID:107263030%2CGenbank:XM_025080392.1;Parent=rna-XM_025080392.1
NW_014332865.1	Gnomon	exon	898064	898162	.	-	.	ID=exon-XM_025080392.1-11;Dbxref=GeneID:107263030%2CGenbank:XM_025080392.1;Parent=rna-XM_025080392.1
NW_014332865.1	Gnomon	exon	897582	897946	.	-	.	ID=exon-XM_025080392.1-12;Dbxref=GeneID:107263030%2CGenbank:XM_025080392.1;Parent=rna-XM_025080392.1
NW_014332865.1	Gnomon	exon	894577	897454	.	-	.	ID=exon-XM_025080392.1-13;Dbxref=GeneID:107263030%2CGenbank:XM_025080392.1;Parent=rna-XM_025080392.1
NW_014332865.1	Gnomon	exon	633676	633831	.	-	.	ID=exon-XM_015729852.2-5;Dbxref=GeneID:107263049%2CGenbank:XM_015729852.2;Parent=rna-XM_015729852.2
NW_014332865.1	Gnomon	exon	633196	633590	.	-	.	ID=exon-XM_015729852.2-6;Dbxref=GeneID:107263049%2CGenbank:XM_015729852.2;Parent=rna-XM_015729852.2
NW_014332865.1	Gnomon	exon	1337906	1338223	.	+	.	ID=exon-XR_003058394.1-6;Dbxref=GeneID:107263129%2CGenbank:XR_003058394.1;Parent=rna-XR_003058394.1
NW_014332865.1	Gnomon	exon	632700	633123	.	-	.	ID=exon-XM_015729852.2-7;Dbxref=GeneID:107263049%2CGenbank:XM_015729852.2;Parent=rna-XM_015729852.2
NW_014332865.1	Gnomon	exon	632452	632617	.	-	.	ID=exon-XM_015729852.2-8;Dbxref=GeneID:107263049%2CGenbank:XM_015729852.2;Parent=rna-XM_015729852.2
NW_014332865.1	Gnomon	exon	632177	632361	.	-	.	ID=exon-XM_015729852.2-9;Dbxref=GeneID:107263049%2CGenbank:XM_015729852.2;Parent=rna-XM_015729852.2
NW_014332865.1	Gnomon	exon	640091	640204	.	-	.	ID=exon-XM_015729852.2-1;Dbxref=GeneID:107263049%2CGenbank:XM_015729852.2;Parent=rna-XM_015729852.2
NW_014332865.1	Gnomon	exon	639036	639484	.	-	.	ID=exon-XM_015729852.2-2;Dbxref=GeneID:107263049%2CGenbank:XM_015729852.2;Parent=rna-XM_015729852.2
NW_014332865.1	Gnomon	exon	636754	636872	.	-	.	ID=exon-XM_015729852.2-3;Dbxref=GeneID:107263049%2CGenbank:XM_015729852.2;Parent=rna-XM_015729852.2
NW_014332865.1	Gnomon	exon	636169	636353	.	-	.	ID=exon-XM_015729852.2-4;Dbxref=GeneID:107263049%2CGenbank:XM_015729852.2;Parent=rna-XM_015729852.2
NW_014332865.1	Gnomon	exon	1330693	1331119	.	+	.	ID=exon-XR_003058394.1-1;Dbxref=GeneID:107263129%2CGenbank:XR_003058394.1;Parent=rna-XR_003058394.1
NW_014332865.1	Gnomon	exon	1335161	1335345	.	+	.	ID=exon-XR_003058394.1-3;Dbxref=GeneID:107263129%2CGenbank:XR_003058394.1;Parent=rna-XR_003058394.1
NW_014332865.1	Gnomon	exon	1331657	1331720	.	+	.	ID=exon-XR_003058394.1-2;Dbxref=GeneID:107263129%2CGenbank:XR_003058394.1;Parent=rna-XR_003058394.1
NW_014332865.1	Gnomon	exon	1336944	1337790	.	+	.	ID=exon-XR_003058394.1-5;Dbxref=GeneID:107263129%2CGenbank:XR_003058394.1;Parent=rna-XR_003058394.1
NW_014332865.1	Gnomon	exon	1336597	1336851	.	+	.	ID=exon-XR_003058394.1-4;Dbxref=GeneID:107263129%2CGenbank:XR_003058394.1;Parent=rna-XR_003058394.1
NW_014332865.1	Gnomon	exon	1246305	1246406	.	-	.	ID=exon-XM_015729811.1-2;Dbxref=GeneID:107263028%2CGenbank:XM_015729811.1;Parent=rna-XM_015729811.1
NW_014332865.1	Gnomon	exon	1246503	1246618	.	-	.	ID=exon-XM_015729811.1-1;Dbxref=GeneID:107263028%2CGenbank:XM_015729811.1;Parent=rna-XM_015729811.1
NW_014332865.1	Gnomon	exon	1243087	1243624	.	-	.	ID=exon-XM_015729811.1-9;Dbxref=GeneID:107263028%2CGenbank:XM_015729811.1;Parent=rna-XM_015729811.1
NW_014332865.1	Gnomon	exon	1243708	1244139	.	-	.	ID=exon-XM_015729811.1-8;Dbxref=GeneID:107263028%2CGenbank:XM_015729811.1;Parent=rna-XM_015729811.1
NW_014332865.1	Gnomon	exon	1244216	1244388	.	-	.	ID=exon-XM_015729811.1-7;Dbxref=GeneID:107263028%2CGenbank:XM_015729811.1;Parent=rna-XM_015729811.1
NW_014332865.1	Gnomon	exon	1244458	1245286	.	-	.	ID=exon-XM_015729811.1-6;Dbxref=GeneID:107263028%2CGenbank:XM_015729811.1;Parent=rna-XM_015729811.1
NW_014332865.1	Gnomon	mRNA	1722639	1740623	.	-	.	Name=XM_015730076.2;ID=rna-XM_015730076.2;Dbxref=GeneID:107263158%2CGenbank:XM_015730076.2;Parent=gene-LOC107263158
NW_014332865.1	Gnomon	exon	1245367	1245633	.	-	.	ID=exon-XM_015729811.1-5;Dbxref=GeneID:107263028%2CGenbank:XM_015729811.1;Parent=rna-XM_015729811.1
NW_014332865.1	Gnomon	exon	1245704	1245911	.	-	.	ID=exon-XM_015729811.1-4;Dbxref=GeneID:107263028%2CGenbank:XM_015729811.1;Parent=rna-XM_015729811.1
NW_014332865.1	Gnomon	exon	1245988	1246230	.	-	.	ID=exon-XM_015729811.1-3;Dbxref=GeneID:107263028%2CGenbank:XM_015729811.1;Parent=rna-XM_015729811.1
NW_014332865.1	Gnomon	exon	136343	137788	.	+	.	ID=exon-XM_015730049.2-9;Dbxref=GeneID:107263144%2CGenbank:XM_015730049.2;Parent=rna-XM_015730049.2
NW_014332865.1	Gnomon	exon	134856	135017	.	+	.	ID=exon-XM_015730049.2-7;Dbxref=GeneID:107263144%2CGenbank:XM_015730049.2;Parent=rna-XM_015730049.2
NW_014332865.1	Gnomon	exon	135094	135497	.	+	.	ID=exon-XM_015730049.2-8;Dbxref=GeneID:107263144%2CGenbank:XM_015730049.2;Parent=rna-XM_015730049.2
NW_014332865.1	Gnomon	exon	134293	134504	.	+	.	ID=exon-XM_015730049.2-5;Dbxref=GeneID:107263144%2CGenbank:XM_015730049.2;Parent=rna-XM_015730049.2
NW_014332865.1	Gnomon	exon	134644	134775	.	+	.	ID=exon-XM_015730049.2-6;Dbxref=GeneID:107263144%2CGenbank:XM_015730049.2;Parent=rna-XM_015730049.2
NW_014332865.1	Gnomon	mRNA	886586	887888	.	-	.	Name=XM_015730089.2;ID=rna-XM_015730089.2;Dbxref=GeneID:107263165%2CGenbank:XM_015730089.2;Parent=gene-LOC107263165
NW_014332865.1	Gnomon	exon	133868	133972	.	+	.	ID=exon-XM_015730049.2-3;Dbxref=GeneID:107263144%2CGenbank:XM_015730049.2;Parent=rna-XM_015730049.2
NW_014332865.1	Gnomon	exon	134060	134191	.	+	.	ID=exon-XM_015730049.2-4;Dbxref=GeneID:107263144%2CGenbank:XM_015730049.2;Parent=rna-XM_015730049.2
NW_014332865.1	Gnomon	exon	132630	133631	.	+	.	ID=exon-XM_015730049.2-1;Dbxref=GeneID:107263144%2CGenbank:XM_015730049.2;Parent=rna-XM_015730049.2
NW_014332865.1	Gnomon	exon	133755	133796	.	+	.	ID=exon-XM_015730049.2-2;Dbxref=GeneID:107263144%2CGenbank:XM_015730049.2;Parent=rna-XM_015730049.2
NW_014332865.1	Gnomon	CDS	1863204	1863339	.	+	0	Name=XP_024936269.1;ID=cds-XP_024936269.1;Dbxref=GeneID:107263112%2CGenbank:XP_024936269.1;Parent=rna-XM_025080501.1
NW_014332865.1	Gnomon	CDS	1863523	1863694	.	+	0	Name=XP_024936269.1;ID=cds-XP_024936269.1;Dbxref=GeneID:107263112%2CGenbank:XP_024936269.1;Parent=rna-XM_025080501.1
NW_014332865.1	Gnomon	CDS	1863773	1863899	.	+	0	Name=XP_024936269.1;ID=cds-XP_024936269.1;Dbxref=GeneID:107263112%2CGenbank:XP_024936269.1;Parent=rna-XM_025080501.1
NW_014332865.1	Gnomon	CDS	1863985	1864167	.	+	0	Name=XP_024936269.1;ID=cds-XP_024936269.1;Dbxref=GeneID:107263112%2CGenbank:XP_024936269.1;Parent=rna-XM_025080501.1
NW_014332865.1	Gnomon	CDS	1864245	1864404	.	+	0	Name=XP_024936269.1;ID=cds-XP_024936269.1;Dbxref=GeneID:107263112%2CGenbank:XP_024936269.1;Parent=rna-XM_025080501.1
NW_014332865.1	Gnomon	CDS	1864537	1864715	.	+	0	Name=XP_024936269.1;ID=cds-XP_024936269.1;Dbxref=GeneID:107263112%2CGenbank:XP_024936269.1;Parent=rna-XM_025080501.1
NW_014332865.1	Gnomon	CDS	1864778	1865013	.	+	0	Name=XP_024936269.1;ID=cds-XP_024936269.1;Dbxref=GeneID:107263112%2CGenbank:XP_024936269.1;Parent=rna-XM_025080501.1
NW_014332865.1	Gnomon	CDS	1865098	1865265	.	+	0	Name=XP_024936269.1;ID=cds-XP_024936269.1;Dbxref=GeneID:107263112%2CGenbank:XP_024936269.1;Parent=rna-XM_025080501.1
NW_014332865.1	Gnomon	CDS	1865342	1865450	.	+	0	Name=XP_024936269.1;ID=cds-XP_024936269.1;Dbxref=GeneID:107263112%2CGenbank:XP_024936269.1;Parent=rna-XM_025080501.1
NW_014332865.1	Gnomon	CDS	1865516	1865680	.	+	0	Name=XP_024936269.1;ID=cds-XP_024936269.1;Dbxref=GeneID:107263112%2CGenbank:XP_024936269.1;Parent=rna-XM_025080501.1
NW_014332865.1	Gnomon	CDS	1865745	1865866	.	+	0	Name=XP_024936269.1;ID=cds-XP_024936269.1;Dbxref=GeneID:107263112%2CGenbank:XP_024936269.1;Parent=rna-XM_025080501.1
NW_014332865.1	Gnomon	CDS	1865939	1866071	.	+	0	Name=XP_024936269.1;ID=cds-XP_024936269.1;Dbxref=GeneID:107263112%2CGenbank:XP_024936269.1;Parent=rna-XM_025080501.1
NW_014332865.1	Gnomon	CDS	1866147	1866383	.	+	0	Name=XP_024936269.1;ID=cds-XP_024936269.1;Dbxref=GeneID:107263112%2CGenbank:XP_024936269.1;Parent=rna-XM_025080501.1
NW_014332865.1	Gnomon	CDS	1866469	1866695	.	+	0	Name=XP_024936269.1;ID=cds-XP_024936269.1;Dbxref=GeneID:107263112%2CGenbank:XP_024936269.1;Parent=rna-XM_025080501.1
NW_014332865.1	Gnomon	CDS	1866843	1866966	.	+	0	Name=XP_024936269.1;ID=cds-XP_024936269.1;Dbxref=GeneID:107263112%2CGenbank:XP_024936269.1;Parent=rna-XM_025080501.1
NW_014332865.1	Gnomon	CDS	1867057	1867342	.	+	0	Name=XP_024936269.1;ID=cds-XP_024936269.1;Dbxref=GeneID:107263112%2CGenbank:XP_024936269.1;Parent=rna-XM_025080501.1
NW_014332865.1	Gnomon	CDS	1867425	1867582	.	+	0	Name=XP_024936269.1;ID=cds-XP_024936269.1;Dbxref=GeneID:107263112%2CGenbank:XP_024936269.1;Parent=rna-XM_025080501.1
NW_014332865.1	Gnomon	CDS	1867691	1867953	.	+	0	Name=XP_024936269.1;ID=cds-XP_024936269.1;Dbxref=GeneID:107263112%2CGenbank:XP_024936269.1;Parent=rna-XM_025080501.1
NW_014332865.1	Gnomon	CDS	1868047	1868216	.	+	0	Name=XP_024936269.1;ID=cds-XP_024936269.1;Dbxref=GeneID:107263112%2CGenbank:XP_024936269.1;Parent=rna-XM_025080501.1
NW_014332865.1	Gnomon	CDS	1868324	1868506	.	+	0	Name=XP_024936269.1;ID=cds-XP_024936269.1;Dbxref=GeneID:107263112%2CGenbank:XP_024936269.1;Parent=rna-XM_025080501.1
NW_014332865.1	Gnomon	CDS	1868593	1868706	.	+	0	Name=XP_024936269.1;ID=cds-XP_024936269.1;Dbxref=GeneID:107263112%2CGenbank:XP_024936269.1;Parent=rna-XM_025080501.1
NW_014332865.1	Gnomon	CDS	1868786	1868945	.	+	0	Name=XP_024936269.1;ID=cds-XP_024936269.1;Dbxref=GeneID:107263112%2CGenbank:XP_024936269.1;Parent=rna-XM_025080501.1
NW_014332865.1	Gnomon	CDS	1869021	1869117	.	+	0	Name=XP_024936269.1;ID=cds-XP_024936269.1;Dbxref=GeneID:107263112%2CGenbank:XP_024936269.1;Parent=rna-XM_025080501.1
NW_014332865.1	Gnomon	exon	1306154	1307388	.	+	.	ID=exon-XM_025080518.1-1;Dbxref=GeneID:107263125%2CGenbank:XM_025080518.1;Parent=rna-XM_025080518.1
NW_014332865.1	Gnomon	exon	1315566	1315692	.	+	.	ID=exon-XM_025080518.1-8;Dbxref=GeneID:107263125%2CGenbank:XM_025080518.1;Parent=rna-XM_025080518.1
NW_014332865.1	Gnomon	exon	1315783	1315917	.	+	.	ID=exon-XM_025080518.1-9;Dbxref=GeneID:107263125%2CGenbank:XM_025080518.1;Parent=rna-XM_025080518.1
NW_014332865.1	Gnomon	exon	1315087	1315329	.	+	.	ID=exon-XM_025080518.1-6;Dbxref=GeneID:107263125%2CGenbank:XM_025080518.1;Parent=rna-XM_025080518.1
NW_014332865.1	Gnomon	exon	1315397	1315482	.	+	.	ID=exon-XM_025080518.1-7;Dbxref=GeneID:107263125%2CGenbank:XM_025080518.1;Parent=rna-XM_025080518.1
NW_014332865.1	Gnomon	exon	1314053	1314250	.	+	.	ID=exon-XM_025080518.1-4;Dbxref=GeneID:107263125%2CGenbank:XM_025080518.1;Parent=rna-XM_025080518.1
NW_014332865.1	Gnomon	exon	1314807	1315014	.	+	.	ID=exon-XM_025080518.1-5;Dbxref=GeneID:107263125%2CGenbank:XM_025080518.1;Parent=rna-XM_025080518.1
NW_014332865.1	Gnomon	exon	1311138	1311435	.	+	.	ID=exon-XM_025080518.1-2;Dbxref=GeneID:107263125%2CGenbank:XM_025080518.1;Parent=rna-XM_025080518.1
NW_014332865.1	Gnomon	mRNA	1404300	1437803	.	-	.	Name=XM_025080458.1;ID=rna-XM_025080458.1;Dbxref=GeneID:107263155%2CGenbank:XM_025080458.1;Parent=gene-LOC107263155
NW_014332865.1	Gnomon	exon	1313769	1313872	.	+	.	ID=exon-XM_025080518.1-3;Dbxref=GeneID:107263125%2CGenbank:XM_025080518.1;Parent=rna-XM_025080518.1
NW_014332865.1	Gnomon	CDS	1710015	1710153	.	-	0	Name=XP_024936256.1;ID=cds-XP_024936256.1;Dbxref=GeneID:107263166%2CGenbank:XP_024936256.1;Parent=rna-XM_025080488.1
NW_014332865.1	Gnomon	CDS	1700560	1700707	.	-	0	Name=XP_024936256.1;ID=cds-XP_024936256.1;Dbxref=GeneID:107263166%2CGenbank:XP_024936256.1;Parent=rna-XM_025080488.1
NW_014332865.1	Gnomon	CDS	1680706	1680824	.	-	0	Name=XP_024936256.1;ID=cds-XP_024936256.1;Dbxref=GeneID:107263166%2CGenbank:XP_024936256.1;Parent=rna-XM_025080488.1
NW_014332865.1	Gnomon	CDS	1661663	1661906	.	-	0	Name=XP_024936256.1;ID=cds-XP_024936256.1;Dbxref=GeneID:107263166%2CGenbank:XP_024936256.1;Parent=rna-XM_025080488.1
NW_014332865.1	Gnomon	CDS	1661378	1661536	.	-	0	Name=XP_024936256.1;ID=cds-XP_024936256.1;Dbxref=GeneID:107263166%2CGenbank:XP_024936256.1;Parent=rna-XM_025080488.1
NW_014332865.1	Gnomon	CDS	1660859	1661043	.	-	0	Name=XP_024936256.1;ID=cds-XP_024936256.1;Dbxref=GeneID:107263166%2CGenbank:XP_024936256.1;Parent=rna-XM_025080488.1
NW_014332865.1	Gnomon	CDS	1657407	1657547	.	-	0	Name=XP_024936256.1;ID=cds-XP_024936256.1;Dbxref=GeneID:107263166%2CGenbank:XP_024936256.1;Parent=rna-XM_025080488.1
NW_014332865.1	Gnomon	CDS	1647603	1647727	.	-	0	Name=XP_024936256.1;ID=cds-XP_024936256.1;Dbxref=GeneID:107263166%2CGenbank:XP_024936256.1;Parent=rna-XM_025080488.1
NW_014332865.1	Gnomon	CDS	1645935	1646063	.	-	0	Name=XP_024936256.1;ID=cds-XP_024936256.1;Dbxref=GeneID:107263166%2CGenbank:XP_024936256.1;Parent=rna-XM_025080488.1
NW_014332865.1	Gnomon	CDS	1645613	1645781	.	-	0	Name=XP_024936256.1;ID=cds-XP_024936256.1;Dbxref=GeneID:107263166%2CGenbank:XP_024936256.1;Parent=rna-XM_025080488.1
NW_014332865.1	Gnomon	CDS	1643858	1644027	.	-	0	Name=XP_024936256.1;ID=cds-XP_024936256.1;Dbxref=GeneID:107263166%2CGenbank:XP_024936256.1;Parent=rna-XM_025080488.1
NW_014332865.1	Gnomon	CDS	1643270	1643437	.	-	0	Name=XP_024936256.1;ID=cds-XP_024936256.1;Dbxref=GeneID:107263166%2CGenbank:XP_024936256.1;Parent=rna-XM_025080488.1
NW_014332865.1	Gnomon	CDS	1642548	1642675	.	-	0	Name=XP_024936256.1;ID=cds-XP_024936256.1;Dbxref=GeneID:107263166%2CGenbank:XP_024936256.1;Parent=rna-XM_025080488.1
NW_014332865.1	Gnomon	CDS	1641830	1641944	.	-	0	Name=XP_024936256.1;ID=cds-XP_024936256.1;Dbxref=GeneID:107263166%2CGenbank:XP_024936256.1;Parent=rna-XM_025080488.1
NW_014332865.1	Gnomon	CDS	1641582	1641716	.	-	0	Name=XP_024936256.1;ID=cds-XP_024936256.1;Dbxref=GeneID:107263166%2CGenbank:XP_024936256.1;Parent=rna-XM_025080488.1
NW_014332865.1	Gnomon	CDS	1639075	1639329	.	-	0	Name=XP_024936256.1;ID=cds-XP_024936256.1;Dbxref=GeneID:107263166%2CGenbank:XP_024936256.1;Parent=rna-XM_025080488.1
NW_014332865.1	Gnomon	CDS	1637755	1638555	.	-	0	Name=XP_024936256.1;ID=cds-XP_024936256.1;Dbxref=GeneID:107263166%2CGenbank:XP_024936256.1;Parent=rna-XM_025080488.1
NW_014332865.1	Gnomon	mRNA	1607356	1610689	.	+	.	Name=XM_025080445.1;ID=rna-XM_025080445.1;Dbxref=GeneID:112493713%2CGenbank:XM_025080445.1;Parent=gene-LOC112493713
NW_014332865.1	Gnomon	CDS	472339	472465	.	+	0	Name=XP_024936243.1;ID=cds-XP_024936243.1;Dbxref=GeneID:107263087%2CGenbank:XP_024936243.1;Parent=rna-XM_025080475.1
NW_014332865.1	Gnomon	CDS	474253	474346	.	+	0	Name=XP_024936243.1;ID=cds-XP_024936243.1;Dbxref=GeneID:107263087%2CGenbank:XP_024936243.1;Parent=rna-XM_025080475.1
NW_014332865.1	Gnomon	CDS	475244	475273	.	+	0	Name=XP_024936243.1;ID=cds-XP_024936243.1;Dbxref=GeneID:107263087%2CGenbank:XP_024936243.1;Parent=rna-XM_025080475.1
NW_014332865.1	Gnomon	CDS	539235	539349	.	+	0	Name=XP_024936243.1;ID=cds-XP_024936243.1;Dbxref=GeneID:107263087%2CGenbank:XP_024936243.1;Parent=rna-XM_025080475.1
NW_014332865.1	Gnomon	CDS	547591	547927	.	+	0	Name=XP_024936243.1;ID=cds-XP_024936243.1;Dbxref=GeneID:107263087%2CGenbank:XP_024936243.1;Parent=rna-XM_025080475.1
NW_014332865.1	Gnomon	CDS	581700	581836	.	+	0	Name=XP_024936243.1;ID=cds-XP_024936243.1;Dbxref=GeneID:107263087%2CGenbank:XP_024936243.1;Parent=rna-XM_025080475.1
NW_014332865.1	Gnomon	exon	457650	457920	.	+	.	ID=exon-XM_025080470.1-6;Dbxref=GeneID:107263084%2CGenbank:XM_025080470.1;Parent=rna-XM_025080470.1
NW_014332865.1	Gnomon	exon	457099	457453	.	+	.	ID=exon-XM_025080470.1-5;Dbxref=GeneID:107263084%2CGenbank:XM_025080470.1;Parent=rna-XM_025080470.1
NW_014332865.1	Gnomon	exon	458015	459753	.	+	.	ID=exon-XM_025080470.1-7;Dbxref=GeneID:107263084%2CGenbank:XM_025080470.1;Parent=rna-XM_025080470.1
NW_014332865.1	Gnomon	exon	456196	456358	.	+	.	ID=exon-XM_025080470.1-2;Dbxref=GeneID:107263084%2CGenbank:XM_025080470.1;Parent=rna-XM_025080470.1
NW_014332865.1	Gnomon	exon	446459	446615	.	+	.	ID=exon-XM_025080470.1-1;Dbxref=GeneID:107263084%2CGenbank:XM_025080470.1;Parent=rna-XM_025080470.1
NW_014332865.1	Gnomon	exon	456907	457006	.	+	.	ID=exon-XM_025080470.1-4;Dbxref=GeneID:107263084%2CGenbank:XM_025080470.1;Parent=rna-XM_025080470.1
NW_014332865.1	Gnomon	exon	456470	456825	.	+	.	ID=exon-XM_025080470.1-3;Dbxref=GeneID:107263084%2CGenbank:XM_025080470.1;Parent=rna-XM_025080470.1
NW_014332865.1	Gnomon	mRNA	672571	674535	.	+	.	Name=XM_025080432.1;ID=rna-XM_025080432.1;Dbxref=GeneID:107263062%2CGenbank:XM_025080432.1;Parent=gene-LOC107263062
NW_014332865.1	Gnomon	exon	1229043	1229369	.	-	.	ID=exon-XM_025080401.1-2;Dbxref=GeneID:107263040%2CGenbank:XM_025080401.1;Parent=rna-XM_025080401.1
NW_014332865.1	Gnomon	exon	1229529	1229954	.	-	.	ID=exon-XM_025080401.1-1;Dbxref=GeneID:107263040%2CGenbank:XM_025080401.1;Parent=rna-XM_025080401.1
NW_014332865.1	Gnomon	exon	1228464	1228675	.	-	.	ID=exon-XM_025080401.1-4;Dbxref=GeneID:107263040%2CGenbank:XM_025080401.1;Parent=rna-XM_025080401.1
NW_014332865.1	Gnomon	exon	1228737	1228944	.	-	.	ID=exon-XM_025080401.1-3;Dbxref=GeneID:107263040%2CGenbank:XM_025080401.1;Parent=rna-XM_025080401.1
NW_014332865.1	Gnomon	exon	1227638	1227788	.	-	.	ID=exon-XM_025080401.1-6;Dbxref=GeneID:107263040%2CGenbank:XM_025080401.1;Parent=rna-XM_025080401.1
NW_014332865.1	Gnomon	exon	1228031	1228390	.	-	.	ID=exon-XM_025080401.1-5;Dbxref=GeneID:107263040%2CGenbank:XM_025080401.1;Parent=rna-XM_025080401.1
NW_014332865.1	Gnomon	exon	1226566	1227329	.	-	.	ID=exon-XM_025080401.1-8;Dbxref=GeneID:107263040%2CGenbank:XM_025080401.1;Parent=rna-XM_025080401.1
NW_014332865.1	Gnomon	exon	1227439	1227557	.	-	.	ID=exon-XM_025080401.1-7;Dbxref=GeneID:107263040%2CGenbank:XM_025080401.1;Parent=rna-XM_025080401.1
NW_014332865.1	Gnomon	mRNA	144996	163642	.	+	.	Name=XM_025080552.1;ID=rna-XM_025080552.1;Dbxref=GeneID:107263142%2CGenbank:XM_025080552.1;Parent=gene-LOC107263142
NW_014332865.1	Gnomon	CDS	1537233	1537241	.	+	0	Name=XP_024936230.1;ID=cds-XP_024936230.1;Dbxref=GeneID:107263096%2CGenbank:XP_024936230.1;Parent=rna-XM_025080462.1
NW_014332865.1	Gnomon	CDS	1537517	1537799	.	+	0	Name=XP_024936230.1;ID=cds-XP_024936230.1;Dbxref=GeneID:107263096%2CGenbank:XP_024936230.1;Parent=rna-XM_025080462.1
NW_014332865.1	Gnomon	CDS	1538022	1538246	.	+	0	Name=XP_024936230.1;ID=cds-XP_024936230.1;Dbxref=GeneID:107263096%2CGenbank:XP_024936230.1;Parent=rna-XM_025080462.1
NW_014332865.1	Gnomon	CDS	1538359	1538569	.	+	0	Name=XP_024936230.1;ID=cds-XP_024936230.1;Dbxref=GeneID:107263096%2CGenbank:XP_024936230.1;Parent=rna-XM_025080462.1
NW_014332865.1	Gnomon	CDS	1538886	1539120	.	+	0	Name=XP_024936230.1;ID=cds-XP_024936230.1;Dbxref=GeneID:107263096%2CGenbank:XP_024936230.1;Parent=rna-XM_025080462.1
NW_014332865.1	Gnomon	mRNA	1787679	1790455	.	+	.	Name=XM_025080565.1;ID=rna-XM_025080565.1;Dbxref=GeneID:107263131%2CGenbank:XM_025080565.1;Parent=gene-LOC107263131
NW_014332865.1	Gnomon	exon	1865342	1865450	.	+	.	ID=exon-XM_025080501.1-9;Dbxref=GeneID:107263112%2CGenbank:XM_025080501.1;Parent=rna-XM_025080501.1
NW_014332865.1	Gnomon	exon	1865098	1865265	.	+	.	ID=exon-XM_025080501.1-8;Dbxref=GeneID:107263112%2CGenbank:XM_025080501.1;Parent=rna-XM_025080501.1
NW_014332865.1	Gnomon	exon	1864778	1865013	.	+	.	ID=exon-XM_025080501.1-7;Dbxref=GeneID:107263112%2CGenbank:XM_025080501.1;Parent=rna-XM_025080501.1
NW_014332865.1	Gnomon	exon	1864537	1864715	.	+	.	ID=exon-XM_025080501.1-6;Dbxref=GeneID:107263112%2CGenbank:XM_025080501.1;Parent=rna-XM_025080501.1
NW_014332865.1	Gnomon	exon	1864245	1864404	.	+	.	ID=exon-XM_025080501.1-5;Dbxref=GeneID:107263112%2CGenbank:XM_025080501.1;Parent=rna-XM_025080501.1
NW_014332865.1	Gnomon	exon	1863985	1864167	.	+	.	ID=exon-XM_025080501.1-4;Dbxref=GeneID:107263112%2CGenbank:XM_025080501.1;Parent=rna-XM_025080501.1
NW_014332865.1	Gnomon	exon	1863773	1863899	.	+	.	ID=exon-XM_025080501.1-3;Dbxref=GeneID:107263112%2CGenbank:XM_025080501.1;Parent=rna-XM_025080501.1
NW_014332865.1	Gnomon	exon	1863523	1863694	.	+	.	ID=exon-XM_025080501.1-2;Dbxref=GeneID:107263112%2CGenbank:XM_025080501.1;Parent=rna-XM_025080501.1
NW_014332865.1	Gnomon	exon	1863020	1863339	.	+	.	ID=exon-XM_025080501.1-1;Dbxref=GeneID:107263112%2CGenbank:XM_025080501.1;Parent=rna-XM_025080501.1
NW_014332865.1	Gnomon	exon	52127	52429	.	-	.	ID=exon-XM_025080572.1-4;Dbxref=GeneID:107263185%2CGenbank:XM_025080572.1;Parent=rna-XM_025080572.1
NW_014332865.1	Gnomon	exon	52876	53264	.	-	.	ID=exon-XM_025080572.1-3;Dbxref=GeneID:107263185%2CGenbank:XM_025080572.1;Parent=rna-XM_025080572.1
NW_014332865.1	Gnomon	exon	53484	53660	.	-	.	ID=exon-XM_025080572.1-2;Dbxref=GeneID:107263185%2CGenbank:XM_025080572.1;Parent=rna-XM_025080572.1
NW_014332865.1	Gnomon	exon	53980	54113	.	-	.	ID=exon-XM_025080572.1-1;Dbxref=GeneID:107263185%2CGenbank:XM_025080572.1;Parent=rna-XM_025080572.1
NW_014332865.1	Gnomon	exon	826681	826748	.	-	.	ID=exon-XM_025080548.1-9;Dbxref=GeneID:107263146%2CGenbank:XM_025080548.1;Parent=rna-XM_025080548.1
NW_014332865.1	Gnomon	exon	827343	827472	.	-	.	ID=exon-XM_025080548.1-6;Dbxref=GeneID:107263146%2CGenbank:XM_025080548.1;Parent=rna-XM_025080548.1
NW_014332865.1	Gnomon	exon	827960	828206	.	-	.	ID=exon-XM_025080548.1-5;Dbxref=GeneID:107263146%2CGenbank:XM_025080548.1;Parent=rna-XM_025080548.1
NW_014332865.1	Gnomon	exon	826938	827040	.	-	.	ID=exon-XM_025080548.1-8;Dbxref=GeneID:107263146%2CGenbank:XM_025080548.1;Parent=rna-XM_025080548.1
NW_014332865.1	Gnomon	exon	827138	827245	.	-	.	ID=exon-XM_025080548.1-7;Dbxref=GeneID:107263146%2CGenbank:XM_025080548.1;Parent=rna-XM_025080548.1
NW_014332865.1	Gnomon	CDS	186373	186507	.	-	0	Name=XP_015585524.1;ID=cds-XP_015585524.1;Dbxref=GeneID:107263139%2CGenbank:XP_015585524.1;Parent=rna-XM_015730038.2
NW_014332865.1	Gnomon	CDS	185648	185722	.	-	0	Name=XP_015585524.1;ID=cds-XP_015585524.1;Dbxref=GeneID:107263139%2CGenbank:XP_015585524.1;Parent=rna-XM_015730038.2
NW_014332865.1	Gnomon	CDS	185504	185564	.	-	0	Name=XP_015585524.1;ID=cds-XP_015585524.1;Dbxref=GeneID:107263139%2CGenbank:XP_015585524.1;Parent=rna-XM_015730038.2
[truncated: 5,018 more rows]
