# Supplementary material for: Prevalent bee venom genes evolved before the aculeate stinger and eusociality
Source: BMC Biol. 2023 Oct 23;21:229. doi: 10.1186/s12915-023-01656-5 (PMC10591384; doi:10.1186/s12915-023-01656-5)
Supplement: Supplementary file 42 — Additional file 42. Gff files of all toxin gene annotations. [file 12915_2023_1656_MOESM42_ESM.zip › AdditionalFile9_ToxinGeneAnnotations/NW_022279617.1._APH.gff_modified_Koludarov_et_al_2021.gff3]

##gff-version 3
##source-version geneious 2020.2.2
##sequence-region	NW_022279617.1	1	3592512
NW_022279617.1	Koludarov_et_al_2021	gene	2824310	2827645	.	-	.	Name=SP for DB
NW_022279617.1	Koludarov_et_al_2021	gene	3553664	3557511	.	+	.	Name=prostatic APH
NW_022279617.1	Gnomon	CDS	3563673	3563858	.	-	0	Name=XP_008211531.1;ID=cds-XP_008211531.1;Dbxref=GeneID:100116484%2CGenbank:XP_008211531.1%2CNASONIABASE:NV17911;Parent=rna-XM_008213309.3
NW_022279617.1	Gnomon	CDS	3563205	3563327	.	-	0	Name=XP_008211531.1;ID=cds-XP_008211531.1;Dbxref=GeneID:100116484%2CGenbank:XP_008211531.1%2CNASONIABASE:NV17911;Parent=rna-XM_008213309.3
NW_022279617.1	Gnomon	CDS	3562910	3563136	.	-	0	Name=XP_008211531.1;ID=cds-XP_008211531.1;Dbxref=GeneID:100116484%2CGenbank:XP_008211531.1%2CNASONIABASE:NV17911;Parent=rna-XM_008213309.3
NW_022279617.1	Gnomon	CDS	3562289	3562427	.	-	0	Name=XP_008211531.1;ID=cds-XP_008211531.1;Dbxref=GeneID:100116484%2CGenbank:XP_008211531.1%2CNASONIABASE:NV17911;Parent=rna-XM_008213309.3
NW_022279617.1	Gnomon	CDS	3562056	3562211	.	-	0	Name=XP_008211531.1;ID=cds-XP_008211531.1;Dbxref=GeneID:100116484%2CGenbank:XP_008211531.1%2CNASONIABASE:NV17911;Parent=rna-XM_008213309.3
NW_022279617.1	Gnomon	CDS	3561779	3561937	.	-	0	Name=XP_008211531.1;ID=cds-XP_008211531.1;Dbxref=GeneID:100116484%2CGenbank:XP_008211531.1%2CNASONIABASE:NV17911;Parent=rna-XM_008213309.3
NW_022279617.1	Gnomon	CDS	3561645	3561695	.	-	0	Name=XP_008211531.1;ID=cds-XP_008211531.1;Dbxref=GeneID:100116484%2CGenbank:XP_008211531.1%2CNASONIABASE:NV17911;Parent=rna-XM_008213309.3
NW_022279617.1	Gnomon	CDS	3561161	3561543	.	-	0	Name=XP_008211531.1;ID=cds-XP_008211531.1;Dbxref=GeneID:100116484%2CGenbank:XP_008211531.1%2CNASONIABASE:NV17911;Parent=rna-XM_008213309.3
NW_022279617.1	Gnomon	CDS	3560848	3561070	.	-	0	Name=XP_008211531.1;ID=cds-XP_008211531.1;Dbxref=GeneID:100116484%2CGenbank:XP_008211531.1%2CNASONIABASE:NV17911;Parent=rna-XM_008213309.3
NW_022279617.1	Gnomon	CDS	3560701	3560771	.	-	0	Name=XP_008211531.1;ID=cds-XP_008211531.1;Dbxref=GeneID:100116484%2CGenbank:XP_008211531.1%2CNASONIABASE:NV17911;Parent=rna-XM_008213309.3
NW_022279617.1	Gnomon	CDS	3557857	3557956	.	-	0	Name=XP_008211531.1;ID=cds-XP_008211531.1;Dbxref=GeneID:100116484%2CGenbank:XP_008211531.1%2CNASONIABASE:NV17911;Parent=rna-XM_008213309.3
NW_022279617.1	Gnomon	mRNA	1446431	1453331	.	-	.	Name=XM_031925390.1;ID=rna-XM_031925390.1;Dbxref=GeneID:107981268%2CGenbank:XM_031925390.1;Parent=gene-LOC107981268
NW_022279617.1	Gnomon	CDS	1677316	1677667	.	+	0	Name=XP_032457531.1;ID=cds-XP_032457531.1;Dbxref=GeneID:100116235%2CGenbank:XP_032457531.1%2CNASONIABASE:NV18163;Parent=rna-XM_032601640.1
NW_022279617.1	Gnomon	CDS	1677937	1678106	.	+	0	Name=XP_032457531.1;ID=cds-XP_032457531.1;Dbxref=GeneID:100116235%2CGenbank:XP_032457531.1%2CNASONIABASE:NV18163;Parent=rna-XM_032601640.1
NW_022279617.1	Gnomon	CDS	1678187	1678715	.	+	0	Name=XP_032457531.1;ID=cds-XP_032457531.1;Dbxref=GeneID:100116235%2CGenbank:XP_032457531.1%2CNASONIABASE:NV18163;Parent=rna-XM_032601640.1
NW_022279617.1	Gnomon	CDS	1678820	1678929	.	+	0	Name=XP_032457531.1;ID=cds-XP_032457531.1;Dbxref=GeneID:100116235%2CGenbank:XP_032457531.1%2CNASONIABASE:NV18163;Parent=rna-XM_032601640.1
NW_022279617.1	Gnomon	mRNA	1242269	1246400	.	+	.	Name=XM_031925400.2;ID=rna-XM_031925400.2;Dbxref=GeneID:100678210%2CGenbank:XM_031925400.2;Parent=gene-LOC100678210
NW_022279617.1	Gnomon	exon	2439876	2440120	.	+	.	ID=exon-XM_008212867.4-1;Dbxref=GeneID:100120413%2CGenbank:XM_008212867.4%2CNASONIABASE:NV16927;Parent=rna-XM_008212867.4
NW_022279617.1	Gnomon	exon	2447149	2451870	.	+	.	ID=exon-XM_008212867.4-2;Dbxref=GeneID:100120413%2CGenbank:XM_008212867.4%2CNASONIABASE:NV16927;Parent=rna-XM_008212867.4
NW_022279617.1	Gnomon	exon	1864216	1864302	.	-	.	ID=exon-XM_032601615.1-3;Dbxref=GeneID:100115286%2CGenbank:XM_032601615.1%2CNASONIABASE:NV50598;Parent=rna-XM_032601615.1
NW_022279617.1	Gnomon	exon	1863985	1864064	.	-	.	ID=exon-XM_032601615.1-4;Dbxref=GeneID:100115286%2CGenbank:XM_032601615.1%2CNASONIABASE:NV50598;Parent=rna-XM_032601615.1
NW_022279617.1	Gnomon	exon	1863086	1863228	.	-	.	ID=exon-XM_032601615.1-5;Dbxref=GeneID:100115286%2CGenbank:XM_032601615.1%2CNASONIABASE:NV50598;Parent=rna-XM_032601615.1
NW_022279617.1	Gnomon	exon	1862804	1862982	.	-	.	ID=exon-XM_032601615.1-6;Dbxref=GeneID:100115286%2CGenbank:XM_032601615.1%2CNASONIABASE:NV50598;Parent=rna-XM_032601615.1
NW_022279617.1	Gnomon	exon	1895388	1895878	.	-	.	ID=exon-XM_032601615.1-1;Dbxref=GeneID:100115286%2CGenbank:XM_032601615.1%2CNASONIABASE:NV50598;Parent=rna-XM_032601615.1
NW_022279617.1	Gnomon	exon	1865613	1865696	.	-	.	ID=exon-XM_032601615.1-2;Dbxref=GeneID:100115286%2CGenbank:XM_032601615.1%2CNASONIABASE:NV50598;Parent=rna-XM_032601615.1
NW_022279617.1	Gnomon	exon	1862637	1862713	.	-	.	ID=exon-XM_032601615.1-7;Dbxref=GeneID:100115286%2CGenbank:XM_032601615.1%2CNASONIABASE:NV50598;Parent=rna-XM_032601615.1
NW_022279617.1	Gnomon	exon	1862221	1862536	.	-	.	ID=exon-XM_032601615.1-8;Dbxref=GeneID:100115286%2CGenbank:XM_032601615.1%2CNASONIABASE:NV50598;Parent=rna-XM_032601615.1
NW_022279617.1	Gnomon	exon	1862033	1862149	.	-	.	ID=exon-XM_032601615.1-9;Dbxref=GeneID:100115286%2CGenbank:XM_032601615.1%2CNASONIABASE:NV50598;Parent=rna-XM_032601615.1
NW_022279617.1	Gnomon	exon	2116598	2117539	.	+	.	ID=exon-XM_031925502.1-4;Dbxref=GeneID:100679840%2CGenbank:XM_031925502.1;Parent=rna-XM_031925502.1
NW_022279617.1	Gnomon	exon	2114932	2115142	.	+	.	ID=exon-XM_031925502.1-1;Dbxref=GeneID:100679840%2CGenbank:XM_031925502.1;Parent=rna-XM_031925502.1
NW_022279617.1	Gnomon	exon	2115270	2116329	.	+	.	ID=exon-XM_031925502.1-2;Dbxref=GeneID:100679840%2CGenbank:XM_031925502.1;Parent=rna-XM_031925502.1
NW_022279617.1	Gnomon	exon	2116412	2116418	.	+	.	ID=exon-XM_031925502.1-3;Dbxref=GeneID:100679840%2CGenbank:XM_031925502.1;Parent=rna-XM_031925502.1
NW_022279617.1	Gnomon	CDS	2578244	2578325	.	-	0	Name=XP_031781329.1;ID=cds-XP_031781329.1;Dbxref=GeneID:100120439%2CGenbank:XP_031781329.1%2CNASONIABASE:NV16928;Parent=rna-XM_031925469.1
NW_022279617.1	Gnomon	CDS	2560132	2560181	.	-	0	Name=XP_031781329.1;ID=cds-XP_031781329.1;Dbxref=GeneID:100120439%2CGenbank:XP_031781329.1%2CNASONIABASE:NV16928;Parent=rna-XM_031925469.1
NW_022279617.1	Gnomon	CDS	2556504	2556774	.	-	0	Name=XP_031781329.1;ID=cds-XP_031781329.1;Dbxref=GeneID:100120439%2CGenbank:XP_031781329.1%2CNASONIABASE:NV16928;Parent=rna-XM_031925469.1
NW_022279617.1	Gnomon	CDS	2555964	2555995	.	-	0	Name=XP_031781329.1;ID=cds-XP_031781329.1;Dbxref=GeneID:100120439%2CGenbank:XP_031781329.1%2CNASONIABASE:NV16928;Parent=rna-XM_031925469.1
NW_022279617.1	Gnomon	CDS	2555108	2555155	.	-	0	Name=XP_031781329.1;ID=cds-XP_031781329.1;Dbxref=GeneID:100120439%2CGenbank:XP_031781329.1%2CNASONIABASE:NV16928;Parent=rna-XM_031925469.1
NW_022279617.1	Gnomon	CDS	2489933	2489989	.	-	0	Name=XP_031781329.1;ID=cds-XP_031781329.1;Dbxref=GeneID:100120439%2CGenbank:XP_031781329.1%2CNASONIABASE:NV16928;Parent=rna-XM_031925469.1
NW_022279617.1	Gnomon	CDS	2477379	2477420	.	-	0	Name=XP_031781329.1;ID=cds-XP_031781329.1;Dbxref=GeneID:100120439%2CGenbank:XP_031781329.1%2CNASONIABASE:NV16928;Parent=rna-XM_031925469.1
NW_022279617.1	Gnomon	CDS	2464615	2464699	.	-	0	Name=XP_031781329.1;ID=cds-XP_031781329.1;Dbxref=GeneID:100120439%2CGenbank:XP_031781329.1%2CNASONIABASE:NV16928;Parent=rna-XM_031925469.1
NW_022279617.1	Gnomon	CDS	2463266	2463399	.	-	0	Name=XP_031781329.1;ID=cds-XP_031781329.1;Dbxref=GeneID:100120439%2CGenbank:XP_031781329.1%2CNASONIABASE:NV16928;Parent=rna-XM_031925469.1
NW_022279617.1	Gnomon	CDS	2462263	2462619	.	-	0	Name=XP_031781329.1;ID=cds-XP_031781329.1;Dbxref=GeneID:100120439%2CGenbank:XP_031781329.1%2CNASONIABASE:NV16928;Parent=rna-XM_031925469.1
NW_022279617.1	Gnomon	CDS	2461939	2462103	.	-	0	Name=XP_031781329.1;ID=cds-XP_031781329.1;Dbxref=GeneID:100120439%2CGenbank:XP_031781329.1%2CNASONIABASE:NV16928;Parent=rna-XM_031925469.1
NW_022279617.1	Gnomon	CDS	2460612	2460761	.	-	0	Name=XP_031781329.1;ID=cds-XP_031781329.1;Dbxref=GeneID:100120439%2CGenbank:XP_031781329.1%2CNASONIABASE:NV16928;Parent=rna-XM_031925469.1
NW_022279617.1	Gnomon	CDS	2460408	2460525	.	-	0	Name=XP_031781329.1;ID=cds-XP_031781329.1;Dbxref=GeneID:100120439%2CGenbank:XP_031781329.1%2CNASONIABASE:NV16928;Parent=rna-XM_031925469.1
NW_022279617.1	Gnomon	CDS	2459313	2459448	.	-	0	Name=XP_031781329.1;ID=cds-XP_031781329.1;Dbxref=GeneID:100120439%2CGenbank:XP_031781329.1%2CNASONIABASE:NV16928;Parent=rna-XM_031925469.1
NW_022279617.1	Gnomon	CDS	2458879	2458965	.	-	0	Name=XP_031781329.1;ID=cds-XP_031781329.1;Dbxref=GeneID:100120439%2CGenbank:XP_031781329.1%2CNASONIABASE:NV16928;Parent=rna-XM_031925469.1
NW_022279617.1	Gnomon	CDS	2457535	2457621	.	-	0	Name=XP_031781329.1;ID=cds-XP_031781329.1;Dbxref=GeneID:100120439%2CGenbank:XP_031781329.1%2CNASONIABASE:NV16928;Parent=rna-XM_031925469.1
NW_022279617.1	Gnomon	CDS	2457084	2457229	.	-	0	Name=XP_031781329.1;ID=cds-XP_031781329.1;Dbxref=GeneID:100120439%2CGenbank:XP_031781329.1%2CNASONIABASE:NV16928;Parent=rna-XM_031925469.1
NW_022279617.1	Gnomon	CDS	2456778	2456932	.	-	0	Name=XP_031781329.1;ID=cds-XP_031781329.1;Dbxref=GeneID:100120439%2CGenbank:XP_031781329.1%2CNASONIABASE:NV16928;Parent=rna-XM_031925469.1
NW_022279617.1	Gnomon	CDS	2456454	2456495	.	-	0	Name=XP_031781329.1;ID=cds-XP_031781329.1;Dbxref=GeneID:100120439%2CGenbank:XP_031781329.1%2CNASONIABASE:NV16928;Parent=rna-XM_031925469.1
NW_022279617.1	Gnomon	CDS	1677316	1677667	.	+	0	Name=XP_032457532.1;ID=cds-XP_032457532.1;Dbxref=GeneID:100116235%2CGenbank:XP_032457532.1%2CNASONIABASE:NV18163;Parent=rna-XM_032601641.1
NW_022279617.1	Gnomon	CDS	1677937	1678106	.	+	0	Name=XP_032457532.1;ID=cds-XP_032457532.1;Dbxref=GeneID:100116235%2CGenbank:XP_032457532.1%2CNASONIABASE:NV18163;Parent=rna-XM_032601641.1
NW_022279617.1	Gnomon	CDS	1678187	1678715	.	+	0	Name=XP_032457532.1;ID=cds-XP_032457532.1;Dbxref=GeneID:100116235%2CGenbank:XP_032457532.1%2CNASONIABASE:NV18163;Parent=rna-XM_032601641.1
NW_022279617.1	Gnomon	CDS	1678820	1678929	.	+	0	Name=XP_032457532.1;ID=cds-XP_032457532.1;Dbxref=GeneID:100116235%2CGenbank:XP_032457532.1%2CNASONIABASE:NV18163;Parent=rna-XM_032601641.1
NW_022279617.1	Gnomon	exon	1349354	1349695	.	+	.	ID=exon-XM_003427890.5-2;Dbxref=GeneID:100679215%2CGenbank:XM_003427890.5;Parent=rna-XM_003427890.5
NW_022279617.1	Gnomon	exon	1349767	1350116	.	+	.	ID=exon-XM_003427890.5-3;Dbxref=GeneID:100679215%2CGenbank:XM_003427890.5;Parent=rna-XM_003427890.5
NW_022279617.1	Gnomon	exon	1348792	1349284	.	+	.	ID=exon-XM_003427890.5-1;Dbxref=GeneID:100679215%2CGenbank:XM_003427890.5;Parent=rna-XM_003427890.5
NW_022279617.1	Gnomon	exon	1350195	1350945	.	+	.	ID=exon-XM_003427890.5-4;Dbxref=GeneID:100679215%2CGenbank:XM_003427890.5;Parent=rna-XM_003427890.5
NW_022279617.1	Gnomon	exon	2462263	2462619	.	-	.	ID=exon-XM_031925461.1-10;Dbxref=GeneID:100120439%2CGenbank:XM_031925461.1%2CNASONIABASE:NV16928;Parent=rna-XM_031925461.1
NW_022279617.1	Gnomon	exon	2457535	2457621	.	-	.	ID=exon-XM_031925461.1-17;Dbxref=GeneID:100120439%2CGenbank:XM_031925461.1%2CNASONIABASE:NV16928;Parent=rna-XM_031925461.1
NW_022279617.1	Gnomon	exon	2457084	2457229	.	-	.	ID=exon-XM_031925461.1-18;Dbxref=GeneID:100120439%2CGenbank:XM_031925461.1%2CNASONIABASE:NV16928;Parent=rna-XM_031925461.1
NW_022279617.1	Gnomon	exon	2459313	2459463	.	-	.	ID=exon-XM_031925461.1-15;Dbxref=GeneID:100120439%2CGenbank:XM_031925461.1%2CNASONIABASE:NV16928;Parent=rna-XM_031925461.1
NW_022279617.1	Gnomon	exon	2458879	2458965	.	-	.	ID=exon-XM_031925461.1-16;Dbxref=GeneID:100120439%2CGenbank:XM_031925461.1%2CNASONIABASE:NV16928;Parent=rna-XM_031925461.1
NW_022279617.1	Gnomon	exon	2460612	2460761	.	-	.	ID=exon-XM_031925461.1-13;Dbxref=GeneID:100120439%2CGenbank:XM_031925461.1%2CNASONIABASE:NV16928;Parent=rna-XM_031925461.1
NW_022279617.1	Gnomon	exon	2460408	2460525	.	-	.	ID=exon-XM_031925461.1-14;Dbxref=GeneID:100120439%2CGenbank:XM_031925461.1%2CNASONIABASE:NV16928;Parent=rna-XM_031925461.1
NW_022279617.1	Gnomon	exon	2461939	2462103	.	-	.	ID=exon-XM_031925461.1-11;Dbxref=GeneID:100120439%2CGenbank:XM_031925461.1%2CNASONIABASE:NV16928;Parent=rna-XM_031925461.1
NW_022279617.1	Gnomon	exon	2461245	2461304	.	-	.	ID=exon-XM_031925461.1-12;Dbxref=GeneID:100120439%2CGenbank:XM_031925461.1%2CNASONIABASE:NV16928;Parent=rna-XM_031925461.1
NW_022279617.1	Gnomon	exon	2452403	2456495	.	-	.	ID=exon-XM_031925461.1-20;Dbxref=GeneID:100120439%2CGenbank:XM_031925461.1%2CNASONIABASE:NV16928;Parent=rna-XM_031925461.1
NW_022279617.1	Gnomon	exon	2456778	2456932	.	-	.	ID=exon-XM_031925461.1-19;Dbxref=GeneID:100120439%2CGenbank:XM_031925461.1%2CNASONIABASE:NV16928;Parent=rna-XM_031925461.1
NW_022279617.1	Gnomon	exon	3293319	3293462	.	+	.	ID=exon-XM_031925426.1-7;Dbxref=GeneID:116416553%2CGenbank:XM_031925426.1;Parent=rna-XM_031925426.1
NW_022279617.1	Gnomon	exon	3293540	3293650	.	+	.	ID=exon-XM_031925426.1-8;Dbxref=GeneID:116416553%2CGenbank:XM_031925426.1;Parent=rna-XM_031925426.1
NW_022279617.1	Gnomon	exon	3294396	3294788	.	+	.	ID=exon-XM_031925426.1-9;Dbxref=GeneID:116416553%2CGenbank:XM_031925426.1;Parent=rna-XM_031925426.1
NW_022279617.1	Gnomon	exon	3288575	3289381	.	+	.	ID=exon-XM_031925426.1-1;Dbxref=GeneID:116416553%2CGenbank:XM_031925426.1;Parent=rna-XM_031925426.1
NW_022279617.1	Gnomon	exon	3289595	3289714	.	+	.	ID=exon-XM_031925426.1-2;Dbxref=GeneID:116416553%2CGenbank:XM_031925426.1;Parent=rna-XM_031925426.1
NW_022279617.1	Gnomon	exon	3292179	3292280	.	+	.	ID=exon-XM_031925426.1-3;Dbxref=GeneID:116416553%2CGenbank:XM_031925426.1;Parent=rna-XM_031925426.1
NW_022279617.1	Gnomon	exon	3292367	3292618	.	+	.	ID=exon-XM_031925426.1-4;Dbxref=GeneID:116416553%2CGenbank:XM_031925426.1;Parent=rna-XM_031925426.1
NW_022279617.1	Gnomon	exon	3292736	3292855	.	+	.	ID=exon-XM_031925426.1-5;Dbxref=GeneID:116416553%2CGenbank:XM_031925426.1;Parent=rna-XM_031925426.1
NW_022279617.1	Gnomon	exon	3293007	3293243	.	+	.	ID=exon-XM_031925426.1-6;Dbxref=GeneID:116416553%2CGenbank:XM_031925426.1;Parent=rna-XM_031925426.1
NW_022279617.1	Gnomon	exon	1776383	1776575	.	+	.	ID=exon-XM_032601663.1-6;Dbxref=GeneID:100680384%2CGenbank:XM_032601663.1;Parent=rna-XM_032601663.1
NW_022279617.1	Gnomon	exon	1683260	1683375	.	+	.	ID=exon-XM_032601663.1-1;Dbxref=GeneID:100680384%2CGenbank:XM_032601663.1;Parent=rna-XM_032601663.1
NW_022279617.1	Gnomon	exon	1713402	1713675	.	+	.	ID=exon-XM_032601663.1-2;Dbxref=GeneID:100680384%2CGenbank:XM_032601663.1;Parent=rna-XM_032601663.1
NW_022279617.1	Gnomon	exon	1713777	1713910	.	+	.	ID=exon-XM_032601663.1-3;Dbxref=GeneID:100680384%2CGenbank:XM_032601663.1;Parent=rna-XM_032601663.1
NW_022279617.1	Gnomon	exon	1775923	1776079	.	+	.	ID=exon-XM_032601663.1-4;Dbxref=GeneID:100680384%2CGenbank:XM_032601663.1;Parent=rna-XM_032601663.1
NW_022279617.1	Gnomon	exon	1776181	1776297	.	+	.	ID=exon-XM_032601663.1-5;Dbxref=GeneID:100680384%2CGenbank:XM_032601663.1;Parent=rna-XM_032601663.1
NW_022279617.1	Gnomon	exon	1948745	1949157	.	-	.	ID=exon-XM_031925497.1-1;Dbxref=GeneID:103317375%2CGenbank:XM_031925497.1;Parent=rna-XM_031925497.1
NW_022279617.1	Gnomon	exon	1948445	1948616	.	-	.	ID=exon-XM_031925497.1-2;Dbxref=GeneID:103317375%2CGenbank:XM_031925497.1;Parent=rna-XM_031925497.1
NW_022279617.1	Gnomon	CDS	1602766	1603323	.	-	0	Name=XP_008214569.1;ID=cds-XP_008214569.1;Dbxref=GeneID:103317698%2CGenbank:XP_008214569.1;Parent=rna-XM_008216347.1
NW_022279617.1	Gnomon	exon	1948054	1948239	.	-	.	ID=exon-XM_031925497.1-3;Dbxref=GeneID:103317375%2CGenbank:XM_031925497.1;Parent=rna-XM_031925497.1
NW_022279617.1	Gnomon	exon	1947519	1947994	.	-	.	ID=exon-XM_031925497.1-4;Dbxref=GeneID:103317375%2CGenbank:XM_031925497.1;Parent=rna-XM_031925497.1
NW_022279617.1	Gnomon	exon	1335040	1335605	.	+	.	ID=exon-XM_031925402.2-2;Dbxref=GeneID:100116439%2CGenbank:XM_031925402.2%2CNASONIABASE:NV18950;Parent=rna-XM_031925402.2
NW_022279617.1	Gnomon	exon	1335685	1336163	.	+	.	ID=exon-XM_031925402.2-3;Dbxref=GeneID:100116439%2CGenbank:XM_031925402.2%2CNASONIABASE:NV18950;Parent=rna-XM_031925402.2
NW_022279617.1	Gnomon	exon	1334664	1334732	.	+	.	ID=exon-XM_031925402.2-1;Dbxref=GeneID:100116439%2CGenbank:XM_031925402.2%2CNASONIABASE:NV18950;Parent=rna-XM_031925402.2
NW_022279617.1	Gnomon	lnc_RNA	1140223	1141854	.	-	.	Name=XR_004226912.2;ID=rna-XR_004226912.2;Dbxref=GeneID:103316450%2CGenbank:XR_004226912.2;Parent=gene-LOC103316450
NW_022279617.1	Gnomon	exon	998495	998734	.	+	.	ID=exon-XM_031925526.1-2;Dbxref=GeneID:116416589%2CGenbank:XM_031925526.1;Parent=rna-XM_031925526.1
NW_022279617.1	Gnomon	exon	937147	937398	.	+	.	ID=exon-XM_031925526.1-1;Dbxref=GeneID:116416589%2CGenbank:XM_031925526.1;Parent=rna-XM_031925526.1
NW_022279617.1	Gnomon	exon	1677190	1677667	.	+	.	ID=exon-XM_008219715.4-3;Dbxref=GeneID:100116235%2CGenbank:XM_008219715.4%2CNASONIABASE:NV18163;Parent=rna-XM_008219715.4
NW_022279617.1	Gnomon	exon	1677937	1678106	.	+	.	ID=exon-XM_008219715.4-4;Dbxref=GeneID:100116235%2CGenbank:XM_008219715.4%2CNASONIABASE:NV18163;Parent=rna-XM_008219715.4
NW_022279617.1	Gnomon	exon	1674716	1675066	.	+	.	ID=exon-XM_008219715.4-1;Dbxref=GeneID:100116235%2CGenbank:XM_008219715.4%2CNASONIABASE:NV18163;Parent=rna-XM_008219715.4
NW_022279617.1	Gnomon	exon	1675349	1675422	.	+	.	ID=exon-XM_008219715.4-2;Dbxref=GeneID:100116235%2CGenbank:XM_008219715.4%2CNASONIABASE:NV18163;Parent=rna-XM_008219715.4
NW_022279617.1	Gnomon	exon	1678187	1678715	.	+	.	ID=exon-XM_008219715.4-5;Dbxref=GeneID:100116235%2CGenbank:XM_008219715.4%2CNASONIABASE:NV18163;Parent=rna-XM_008219715.4
NW_022279617.1	Gnomon	exon	1678820	1679067	.	+	.	ID=exon-XM_008219715.4-6;Dbxref=GeneID:100116235%2CGenbank:XM_008219715.4%2CNASONIABASE:NV18163;Parent=rna-XM_008219715.4
NW_022279617.1	Gnomon	exon	3557733	3557956	.	-	.	ID=exon-XR_004345212.1-14;Dbxref=GeneID:100116484%2CGenbank:XR_004345212.1%2CNASONIABASE:NV17911;Parent=rna-XR_004345212.1
NW_022279617.1	Gnomon	exon	3558725	3558872	.	-	.	ID=exon-XR_004345212.1-12;Dbxref=GeneID:100116484%2CGenbank:XR_004345212.1%2CNASONIABASE:NV17911;Parent=rna-XR_004345212.1
NW_022279617.1	Gnomon	exon	3558199	3558236	.	-	.	ID=exon-XR_004345212.1-13;Dbxref=GeneID:100116484%2CGenbank:XR_004345212.1%2CNASONIABASE:NV17911;Parent=rna-XR_004345212.1
NW_022279617.1	Gnomon	exon	3560848	3561070	.	-	.	ID=exon-XR_004345212.1-10;Dbxref=GeneID:100116484%2CGenbank:XR_004345212.1%2CNASONIABASE:NV17911;Parent=rna-XR_004345212.1
NW_022279617.1	Gnomon	exon	3560701	3560771	.	-	.	ID=exon-XR_004345212.1-11;Dbxref=GeneID:100116484%2CGenbank:XR_004345212.1%2CNASONIABASE:NV17911;Parent=rna-XR_004345212.1
NW_022279617.1	Gnomon	CDS	2578244	2578325	.	-	0	Name=XP_031781328.1;ID=cds-XP_031781328.1;Dbxref=GeneID:100120439%2CGenbank:XP_031781328.1%2CNASONIABASE:NV16928;Parent=rna-XM_031925468.1
NW_022279617.1	Gnomon	CDS	2560132	2560181	.	-	0	Name=XP_031781328.1;ID=cds-XP_031781328.1;Dbxref=GeneID:100120439%2CGenbank:XP_031781328.1%2CNASONIABASE:NV16928;Parent=rna-XM_031925468.1
NW_022279617.1	Gnomon	CDS	2556504	2556774	.	-	0	Name=XP_031781328.1;ID=cds-XP_031781328.1;Dbxref=GeneID:100120439%2CGenbank:XP_031781328.1%2CNASONIABASE:NV16928;Parent=rna-XM_031925468.1
NW_022279617.1	Gnomon	CDS	2555964	2555995	.	-	0	Name=XP_031781328.1;ID=cds-XP_031781328.1;Dbxref=GeneID:100120439%2CGenbank:XP_031781328.1%2CNASONIABASE:NV16928;Parent=rna-XM_031925468.1
NW_022279617.1	Gnomon	CDS	2555108	2555155	.	-	0	Name=XP_031781328.1;ID=cds-XP_031781328.1;Dbxref=GeneID:100120439%2CGenbank:XP_031781328.1%2CNASONIABASE:NV16928;Parent=rna-XM_031925468.1
NW_022279617.1	Gnomon	CDS	2489933	2489989	.	-	0	Name=XP_031781328.1;ID=cds-XP_031781328.1;Dbxref=GeneID:100120439%2CGenbank:XP_031781328.1%2CNASONIABASE:NV16928;Parent=rna-XM_031925468.1
NW_022279617.1	Gnomon	CDS	2477379	2477420	.	-	0	Name=XP_031781328.1;ID=cds-XP_031781328.1;Dbxref=GeneID:100120439%2CGenbank:XP_031781328.1%2CNASONIABASE:NV16928;Parent=rna-XM_031925468.1
NW_022279617.1	Gnomon	CDS	2464615	2464699	.	-	0	Name=XP_031781328.1;ID=cds-XP_031781328.1;Dbxref=GeneID:100120439%2CGenbank:XP_031781328.1%2CNASONIABASE:NV16928;Parent=rna-XM_031925468.1
NW_022279617.1	Gnomon	CDS	2463266	2463399	.	-	0	Name=XP_031781328.1;ID=cds-XP_031781328.1;Dbxref=GeneID:100120439%2CGenbank:XP_031781328.1%2CNASONIABASE:NV16928;Parent=rna-XM_031925468.1
NW_022279617.1	Gnomon	CDS	2462263	2462619	.	-	0	Name=XP_031781328.1;ID=cds-XP_031781328.1;Dbxref=GeneID:100120439%2CGenbank:XP_031781328.1%2CNASONIABASE:NV16928;Parent=rna-XM_031925468.1
NW_022279617.1	Gnomon	CDS	2461939	2462103	.	-	0	Name=XP_031781328.1;ID=cds-XP_031781328.1;Dbxref=GeneID:100120439%2CGenbank:XP_031781328.1%2CNASONIABASE:NV16928;Parent=rna-XM_031925468.1
NW_022279617.1	Gnomon	CDS	2461245	2461304	.	-	0	Name=XP_031781328.1;ID=cds-XP_031781328.1;Dbxref=GeneID:100120439%2CGenbank:XP_031781328.1%2CNASONIABASE:NV16928;Parent=rna-XM_031925468.1
NW_022279617.1	Gnomon	CDS	2460612	2460770	.	-	0	Name=XP_031781328.1;ID=cds-XP_031781328.1;Dbxref=GeneID:100120439%2CGenbank:XP_031781328.1%2CNASONIABASE:NV16928;Parent=rna-XM_031925468.1
NW_022279617.1	Gnomon	CDS	2460408	2460525	.	-	0	Name=XP_031781328.1;ID=cds-XP_031781328.1;Dbxref=GeneID:100120439%2CGenbank:XP_031781328.1%2CNASONIABASE:NV16928;Parent=rna-XM_031925468.1
NW_022279617.1	Gnomon	CDS	2459313	2459463	.	-	0	Name=XP_031781328.1;ID=cds-XP_031781328.1;Dbxref=GeneID:100120439%2CGenbank:XP_031781328.1%2CNASONIABASE:NV16928;Parent=rna-XM_031925468.1
NW_022279617.1	Gnomon	CDS	2457535	2457624	.	-	0	Name=XP_031781328.1;ID=cds-XP_031781328.1;Dbxref=GeneID:100120439%2CGenbank:XP_031781328.1%2CNASONIABASE:NV16928;Parent=rna-XM_031925468.1
NW_022279617.1	Gnomon	CDS	2457084	2457229	.	-	0	Name=XP_031781328.1;ID=cds-XP_031781328.1;Dbxref=GeneID:100120439%2CGenbank:XP_031781328.1%2CNASONIABASE:NV16928;Parent=rna-XM_031925468.1
NW_022279617.1	Gnomon	CDS	2456778	2456932	.	-	0	Name=XP_031781328.1;ID=cds-XP_031781328.1;Dbxref=GeneID:100120439%2CGenbank:XP_031781328.1%2CNASONIABASE:NV16928;Parent=rna-XM_031925468.1
NW_022279617.1	Gnomon	CDS	2456454	2456495	.	-	0	Name=XP_031781328.1;ID=cds-XP_031781328.1;Dbxref=GeneID:100120439%2CGenbank:XP_031781328.1%2CNASONIABASE:NV16928;Parent=rna-XM_031925468.1
NW_022279617.1	Gnomon	exon	3418713	3419288	.	-	.	ID=exon-XM_008213412.2-1;Dbxref=GeneID:103316968%2CGenbank:XM_008213412.2;Parent=rna-XM_008213412.2
NW_022279617.1	Gnomon	exon	3417950	3418636	.	-	.	ID=exon-XM_008213412.2-2;Dbxref=GeneID:103316968%2CGenbank:XM_008213412.2;Parent=rna-XM_008213412.2
NW_022279617.1	Gnomon	exon	3478285	3483310	.	+	.	ID=exon-XM_016986494.3-4;Dbxref=GeneID:100116797%2CGenbank:XM_016986494.3%2CNASONIABASE:NV17915;Parent=rna-XM_016986494.3
NW_022279617.1	Gnomon	exon	3467441	3467550	.	+	.	ID=exon-XM_016986494.3-2;Dbxref=GeneID:100116797%2CGenbank:XM_016986494.3%2CNASONIABASE:NV17915;Parent=rna-XM_016986494.3
NW_022279617.1	Gnomon	exon	3476773	3477178	.	+	.	ID=exon-XM_016986494.3-3;Dbxref=GeneID:100116797%2CGenbank:XM_016986494.3%2CNASONIABASE:NV17915;Parent=rna-XM_016986494.3
NW_022279617.1	Gnomon	exon	3360265	3360585	.	+	.	ID=exon-XM_016986494.3-1;Dbxref=GeneID:100116797%2CGenbank:XM_016986494.3%2CNASONIABASE:NV17915;Parent=rna-XM_016986494.3
NW_022279617.1	Gnomon	exon	3017748	3017810	.	-	.	ID=exon-XM_031925409.2-10;Dbxref=GeneID:116416547%2CGenbank:XM_031925409.2;Parent=rna-XM_031925409.2
NW_022279617.1	Gnomon	exon	3017326	3017525	.	-	.	ID=exon-XM_031925409.2-11;Dbxref=GeneID:116416547%2CGenbank:XM_031925409.2;Parent=rna-XM_031925409.2
NW_022279617.1	Gnomon	exon	3016912	3017071	.	-	.	ID=exon-XM_031925409.2-12;Dbxref=GeneID:116416547%2CGenbank:XM_031925409.2;Parent=rna-XM_031925409.2
NW_022279617.1	Gnomon	exon	3016743	3016839	.	-	.	ID=exon-XM_031925409.2-13;Dbxref=GeneID:116416547%2CGenbank:XM_031925409.2;Parent=rna-XM_031925409.2
NW_022279617.1	Gnomon	exon	3016537	3016626	.	-	.	ID=exon-XM_031925409.2-14;Dbxref=GeneID:116416547%2CGenbank:XM_031925409.2;Parent=rna-XM_031925409.2
NW_022279617.1	Gnomon	exon	3016243	3016459	.	-	.	ID=exon-XM_031925409.2-15;Dbxref=GeneID:116416547%2CGenbank:XM_031925409.2;Parent=rna-XM_031925409.2
NW_022279617.1	Gnomon	transcript	3439040	3440975	.	-	.	Name=XR_004226911.1;ID=rna-XR_004226911.1;Dbxref=GeneID:107981238%2CGenbank:XR_004226911.1;Parent=gene-LOC107981238
NW_022279617.1	Gnomon	exon	1880781	1883531	.	+	.	ID=exon-XR_004345207.1-1;Dbxref=GeneID:103318142%2CGenbank:XR_004345207.1;Parent=rna-XR_004345207.1
NW_022279617.1	Gnomon	exon	1883955	1884484	.	+	.	ID=exon-XR_004345207.1-2;Dbxref=GeneID:103318142%2CGenbank:XR_004345207.1;Parent=rna-XR_004345207.1
NW_022279617.1	Gnomon	exon	1885230	1885409	.	+	.	ID=exon-XR_004345207.1-5;Dbxref=GeneID:103318142%2CGenbank:XR_004345207.1;Parent=rna-XR_004345207.1
NW_022279617.1	Gnomon	exon	1885489	1885674	.	+	.	ID=exon-XR_004345207.1-6;Dbxref=GeneID:103318142%2CGenbank:XR_004345207.1;Parent=rna-XR_004345207.1
NW_022279617.1	Gnomon	exon	1884583	1884843	.	+	.	ID=exon-XR_004345207.1-3;Dbxref=GeneID:103318142%2CGenbank:XR_004345207.1;Parent=rna-XR_004345207.1
NW_022279617.1	Gnomon	exon	1884920	1885155	.	+	.	ID=exon-XR_004345207.1-4;Dbxref=GeneID:103318142%2CGenbank:XR_004345207.1;Parent=rna-XR_004345207.1
NW_022279617.1	Gnomon	gene	1369213	1375389	.	-	.	Name=LOC107981648;ID=gene-LOC107981648;Dbxref=GeneID:107981648
NW_022279617.1	Gnomon	exon	1675349	1675422	.	+	.	ID=exon-XM_032601640.1-3;Dbxref=GeneID:100116235%2CGenbank:XM_032601640.1%2CNASONIABASE:NV18163;Parent=rna-XM_032601640.1
NW_022279617.1	Gnomon	exon	1676759	1677667	.	+	.	ID=exon-XM_032601640.1-4;Dbxref=GeneID:100116235%2CGenbank:XM_032601640.1%2CNASONIABASE:NV18163;Parent=rna-XM_032601640.1
NW_022279617.1	Gnomon	exon	1677937	1678106	.	+	.	ID=exon-XM_032601640.1-5;Dbxref=GeneID:100116235%2CGenbank:XM_032601640.1%2CNASONIABASE:NV18163;Parent=rna-XM_032601640.1
NW_022279617.1	Gnomon	exon	1678187	1678715	.	+	.	ID=exon-XM_032601640.1-6;Dbxref=GeneID:100116235%2CGenbank:XM_032601640.1%2CNASONIABASE:NV18163;Parent=rna-XM_032601640.1
NW_022279617.1	Gnomon	exon	1672752	1672954	.	+	.	ID=exon-XM_032601640.1-1;Dbxref=GeneID:100116235%2CGenbank:XM_032601640.1%2CNASONIABASE:NV18163;Parent=rna-XM_032601640.1
NW_022279617.1	Gnomon	exon	1674353	1674665	.	+	.	ID=exon-XM_032601640.1-2;Dbxref=GeneID:100116235%2CGenbank:XM_032601640.1%2CNASONIABASE:NV18163;Parent=rna-XM_032601640.1
NW_022279617.1	Gnomon	exon	2394772	2395100	.	-	.	ID=exon-XM_031925450.2-1;Dbxref=GeneID:100678861%2CGenbank:XM_031925450.2;Parent=rna-XM_031925450.2
NW_022279617.1	Gnomon	exon	2394082	2394193	.	-	.	ID=exon-XM_031925450.2-2;Dbxref=GeneID:100678861%2CGenbank:XM_031925450.2;Parent=rna-XM_031925450.2
NW_022279617.1	Gnomon	exon	1678820	1679067	.	+	.	ID=exon-XM_032601640.1-7;Dbxref=GeneID:100116235%2CGenbank:XM_032601640.1%2CNASONIABASE:NV18163;Parent=rna-XM_032601640.1
NW_022279617.1	Gnomon	exon	2393026	2393203	.	-	.	ID=exon-XM_031925450.2-5;Dbxref=GeneID:100678861%2CGenbank:XM_031925450.2;Parent=rna-XM_031925450.2
NW_022279617.1	Gnomon	exon	2392438	2392624	.	-	.	ID=exon-XM_031925450.2-6;Dbxref=GeneID:100678861%2CGenbank:XM_031925450.2;Parent=rna-XM_031925450.2
NW_022279617.1	Gnomon	exon	2393868	2394000	.	-	.	ID=exon-XM_031925450.2-3;Dbxref=GeneID:100678861%2CGenbank:XM_031925450.2;Parent=rna-XM_031925450.2
NW_022279617.1	Gnomon	exon	2393640	2393738	.	-	.	ID=exon-XM_031925450.2-4;Dbxref=GeneID:100678861%2CGenbank:XM_031925450.2;Parent=rna-XM_031925450.2
NW_022279617.1	Gnomon	exon	2391218	2391299	.	-	.	ID=exon-XM_031925450.2-9;Dbxref=GeneID:100678861%2CGenbank:XM_031925450.2;Parent=rna-XM_031925450.2
NW_022279617.1	Gnomon	exon	2392221	2392309	.	-	.	ID=exon-XM_031925450.2-7;Dbxref=GeneID:100678861%2CGenbank:XM_031925450.2;Parent=rna-XM_031925450.2
NW_022279617.1	Gnomon	exon	2391376	2391652	.	-	.	ID=exon-XM_031925450.2-8;Dbxref=GeneID:100678861%2CGenbank:XM_031925450.2;Parent=rna-XM_031925450.2
NW_022279617.1	Gnomon	CDS	2578244	2578325	.	-	0	Name=XP_031781327.1;ID=cds-XP_031781327.1;Dbxref=GeneID:100120439%2CGenbank:XP_031781327.1%2CNASONIABASE:NV16928;Parent=rna-XM_031925467.1
NW_022279617.1	Gnomon	CDS	2560132	2560181	.	-	0	Name=XP_031781327.1;ID=cds-XP_031781327.1;Dbxref=GeneID:100120439%2CGenbank:XP_031781327.1%2CNASONIABASE:NV16928;Parent=rna-XM_031925467.1
NW_022279617.1	Gnomon	CDS	2556504	2556774	.	-	0	Name=XP_031781327.1;ID=cds-XP_031781327.1;Dbxref=GeneID:100120439%2CGenbank:XP_031781327.1%2CNASONIABASE:NV16928;Parent=rna-XM_031925467.1
NW_022279617.1	Gnomon	CDS	2555964	2555995	.	-	0	Name=XP_031781327.1;ID=cds-XP_031781327.1;Dbxref=GeneID:100120439%2CGenbank:XP_031781327.1%2CNASONIABASE:NV16928;Parent=rna-XM_031925467.1
NW_022279617.1	Gnomon	CDS	2555108	2555155	.	-	0	Name=XP_031781327.1;ID=cds-XP_031781327.1;Dbxref=GeneID:100120439%2CGenbank:XP_031781327.1%2CNASONIABASE:NV16928;Parent=rna-XM_031925467.1
NW_022279617.1	Gnomon	CDS	2489933	2489989	.	-	0	Name=XP_031781327.1;ID=cds-XP_031781327.1;Dbxref=GeneID:100120439%2CGenbank:XP_031781327.1%2CNASONIABASE:NV16928;Parent=rna-XM_031925467.1
NW_022279617.1	Gnomon	CDS	2477379	2477420	.	-	0	Name=XP_031781327.1;ID=cds-XP_031781327.1;Dbxref=GeneID:100120439%2CGenbank:XP_031781327.1%2CNASONIABASE:NV16928;Parent=rna-XM_031925467.1
NW_022279617.1	Gnomon	CDS	2464615	2464699	.	-	0	Name=XP_031781327.1;ID=cds-XP_031781327.1;Dbxref=GeneID:100120439%2CGenbank:XP_031781327.1%2CNASONIABASE:NV16928;Parent=rna-XM_031925467.1
NW_022279617.1	Gnomon	CDS	2463266	2463399	.	-	0	Name=XP_031781327.1;ID=cds-XP_031781327.1;Dbxref=GeneID:100120439%2CGenbank:XP_031781327.1%2CNASONIABASE:NV16928;Parent=rna-XM_031925467.1
NW_022279617.1	Gnomon	CDS	2462263	2462619	.	-	0	Name=XP_031781327.1;ID=cds-XP_031781327.1;Dbxref=GeneID:100120439%2CGenbank:XP_031781327.1%2CNASONIABASE:NV16928;Parent=rna-XM_031925467.1
NW_022279617.1	Gnomon	CDS	2461939	2462103	.	-	0	Name=XP_031781327.1;ID=cds-XP_031781327.1;Dbxref=GeneID:100120439%2CGenbank:XP_031781327.1%2CNASONIABASE:NV16928;Parent=rna-XM_031925467.1
NW_022279617.1	Gnomon	CDS	2460612	2460761	.	-	0	Name=XP_031781327.1;ID=cds-XP_031781327.1;Dbxref=GeneID:100120439%2CGenbank:XP_031781327.1%2CNASONIABASE:NV16928;Parent=rna-XM_031925467.1
NW_022279617.1	Gnomon	CDS	2460408	2460525	.	-	0	Name=XP_031781327.1;ID=cds-XP_031781327.1;Dbxref=GeneID:100120439%2CGenbank:XP_031781327.1%2CNASONIABASE:NV16928;Parent=rna-XM_031925467.1
NW_022279617.1	Gnomon	CDS	2459313	2459463	.	-	0	Name=XP_031781327.1;ID=cds-XP_031781327.1;Dbxref=GeneID:100120439%2CGenbank:XP_031781327.1%2CNASONIABASE:NV16928;Parent=rna-XM_031925467.1
NW_022279617.1	Gnomon	CDS	2458879	2458965	.	-	0	Name=XP_031781327.1;ID=cds-XP_031781327.1;Dbxref=GeneID:100120439%2CGenbank:XP_031781327.1%2CNASONIABASE:NV16928;Parent=rna-XM_031925467.1
NW_022279617.1	Gnomon	CDS	2457535	2457621	.	-	0	Name=XP_031781327.1;ID=cds-XP_031781327.1;Dbxref=GeneID:100120439%2CGenbank:XP_031781327.1%2CNASONIABASE:NV16928;Parent=rna-XM_031925467.1
NW_022279617.1	Gnomon	CDS	2457084	2457229	.	-	0	Name=XP_031781327.1;ID=cds-XP_031781327.1;Dbxref=GeneID:100120439%2CGenbank:XP_031781327.1%2CNASONIABASE:NV16928;Parent=rna-XM_031925467.1
NW_022279617.1	Gnomon	CDS	2456778	2456932	.	-	0	Name=XP_031781327.1;ID=cds-XP_031781327.1;Dbxref=GeneID:100120439%2CGenbank:XP_031781327.1%2CNASONIABASE:NV16928;Parent=rna-XM_031925467.1
NW_022279617.1	Gnomon	CDS	2456454	2456495	.	-	0	Name=XP_031781327.1;ID=cds-XP_031781327.1;Dbxref=GeneID:100120439%2CGenbank:XP_031781327.1%2CNASONIABASE:NV16928;Parent=rna-XM_031925467.1
NW_022279617.1	Gnomon	mRNA	2387838	2395100	.	-	.	Name=XM_031925449.2;ID=rna-XM_031925449.2;Dbxref=GeneID:100678861%2CGenbank:XM_031925449.2;Parent=gene-LOC100678861
NW_022279617.1	Gnomon	exon	1619019	1619188	.	-	.	ID=exon-XM_031925374.2-4;Dbxref=GeneID:100114357%2CGenbank:XM_031925374.2%2CNASONIABASE:NV18058;Parent=rna-XM_031925374.2
NW_022279617.1	Gnomon	exon	1617802	1617960	.	-	.	ID=exon-XM_031925374.2-5;Dbxref=GeneID:100114357%2CGenbank:XM_031925374.2%2CNASONIABASE:NV18058;Parent=rna-XM_031925374.2
NW_022279617.1	Gnomon	exon	1620197	1620464	.	-	.	ID=exon-XM_031925374.2-2;Dbxref=GeneID:100114357%2CGenbank:XM_031925374.2%2CNASONIABASE:NV18058;Parent=rna-XM_031925374.2
NW_022279617.1	Gnomon	exon	1619277	1619591	.	-	.	ID=exon-XM_031925374.2-3;Dbxref=GeneID:100114357%2CGenbank:XM_031925374.2%2CNASONIABASE:NV18058;Parent=rna-XM_031925374.2
NW_022279617.1	Gnomon	exon	1673180	1673598	.	-	.	ID=exon-XM_031925374.2-1;Dbxref=GeneID:100114357%2CGenbank:XM_031925374.2%2CNASONIABASE:NV18058;Parent=rna-XM_031925374.2
NW_022279617.1	Gnomon	exon	1617603	1617725	.	-	.	ID=exon-XM_031925374.2-6;Dbxref=GeneID:100114357%2CGenbank:XM_031925374.2%2CNASONIABASE:NV18058;Parent=rna-XM_031925374.2
NW_022279617.1	Gnomon	exon	1617096	1617506	.	-	.	ID=exon-XM_031925374.2-7;Dbxref=GeneID:100114357%2CGenbank:XM_031925374.2%2CNASONIABASE:NV18058;Parent=rna-XM_031925374.2
NW_022279617.1	Gnomon	exon	1673661	1674102	.	+	.	ID=exon-XM_032601638.1-1;Dbxref=GeneID:100116235%2CGenbank:XM_032601638.1%2CNASONIABASE:NV18163;Parent=rna-XM_032601638.1
NW_022279617.1	Gnomon	exon	1674353	1674665	.	+	.	ID=exon-XM_032601638.1-2;Dbxref=GeneID:100116235%2CGenbank:XM_032601638.1%2CNASONIABASE:NV18163;Parent=rna-XM_032601638.1
NW_022279617.1	Gnomon	exon	1675349	1675422	.	+	.	ID=exon-XM_032601638.1-3;Dbxref=GeneID:100116235%2CGenbank:XM_032601638.1%2CNASONIABASE:NV18163;Parent=rna-XM_032601638.1
NW_022279617.1	Gnomon	exon	1676759	1677667	.	+	.	ID=exon-XM_032601638.1-4;Dbxref=GeneID:100116235%2CGenbank:XM_032601638.1%2CNASONIABASE:NV18163;Parent=rna-XM_032601638.1
NW_022279617.1	Gnomon	exon	1677937	1678106	.	+	.	ID=exon-XM_032601638.1-5;Dbxref=GeneID:100116235%2CGenbank:XM_032601638.1%2CNASONIABASE:NV18163;Parent=rna-XM_032601638.1
NW_022279617.1	Gnomon	exon	1678187	1678715	.	+	.	ID=exon-XM_032601638.1-6;Dbxref=GeneID:100116235%2CGenbank:XM_032601638.1%2CNASONIABASE:NV18163;Parent=rna-XM_032601638.1
NW_022279617.1	Gnomon	exon	1678820	1679067	.	+	.	ID=exon-XM_032601638.1-7;Dbxref=GeneID:100116235%2CGenbank:XM_032601638.1%2CNASONIABASE:NV18163;Parent=rna-XM_032601638.1
NW_022279617.1	Gnomon	lnc_RNA	1350932	1353490	.	-	.	Name=XR_004226910.2;ID=rna-XR_004226910.2;Dbxref=GeneID:103317497%2CGenbank:XR_004226910.2;Parent=gene-LOC103317497
NW_022279617.1	Gnomon	exon	2580129	2580201	.	-	.	ID=exon-XM_003427407.5-4;Dbxref=GeneID:100120541%2CGenbank:XM_003427407.5%2CNASONIABASE:NV16930;Parent=rna-XM_003427407.5
NW_022279617.1	Gnomon	exon	2579946	2580041	.	-	.	ID=exon-XM_003427407.5-5;Dbxref=GeneID:100120541%2CGenbank:XM_003427407.5%2CNASONIABASE:NV16930;Parent=rna-XM_003427407.5
NW_022279617.1	Gnomon	exon	2578638	2579835	.	-	.	ID=exon-XM_003427407.5-6;Dbxref=GeneID:100120541%2CGenbank:XM_003427407.5%2CNASONIABASE:NV16930;Parent=rna-XM_003427407.5
NW_022279617.1	Gnomon	exon	2580946	2581166	.	-	.	ID=exon-XM_003427407.5-1;Dbxref=GeneID:100120541%2CGenbank:XM_003427407.5%2CNASONIABASE:NV16930;Parent=rna-XM_003427407.5
NW_022279617.1	Gnomon	exon	2580467	2580501	.	-	.	ID=exon-XM_003427407.5-2;Dbxref=GeneID:100120541%2CGenbank:XM_003427407.5%2CNASONIABASE:NV16930;Parent=rna-XM_003427407.5
NW_022279617.1	Gnomon	exon	2580277	2580385	.	-	.	ID=exon-XM_003427407.5-3;Dbxref=GeneID:100120541%2CGenbank:XM_003427407.5%2CNASONIABASE:NV16930;Parent=rna-XM_003427407.5
NW_022279617.1	Gnomon	exon	1253964	1254111	.	-	.	ID=exon-XM_008215577.4-1;Dbxref=GeneID:100116408%2CGenbank:XM_008215577.4%2CNASONIABASE:NV18949;Parent=rna-XM_008215577.4
NW_022279617.1	Gnomon	exon	1253624	1253849	.	-	.	ID=exon-XM_008215577.4-2;Dbxref=GeneID:100116408%2CGenbank:XM_008215577.4%2CNASONIABASE:NV18949;Parent=rna-XM_008215577.4
NW_022279617.1	Gnomon	exon	1252340	1252755	.	-	.	ID=exon-XM_008215577.4-5;Dbxref=GeneID:100116408%2CGenbank:XM_008215577.4%2CNASONIABASE:NV18949;Parent=rna-XM_008215577.4
NW_022279617.1	Gnomon	exon	1253044	1253417	.	-	.	ID=exon-XM_008215577.4-3;Dbxref=GeneID:100116408%2CGenbank:XM_008215577.4%2CNASONIABASE:NV18949;Parent=rna-XM_008215577.4
NW_022279617.1	Gnomon	exon	1252841	1252975	.	-	.	ID=exon-XM_008215577.4-4;Dbxref=GeneID:100116408%2CGenbank:XM_008215577.4%2CNASONIABASE:NV18949;Parent=rna-XM_008215577.4
NW_022279617.1	Gnomon	lnc_RNA	1541041	1542600	.	+	.	Name=XR_004226918.1;ID=rna-XR_004226918.1;Dbxref=GeneID:116416536%2CGenbank:XR_004226918.1;Parent=gene-LOC116416536
NW_022279617.1	Gnomon	exon	1165337	1165686	.	+	.	ID=exon-XR_004226922.1-1;Dbxref=GeneID:116416539%2CGenbank:XR_004226922.1;Parent=rna-XR_004226922.1
NW_022279617.1	Gnomon	exon	1165788	1165989	.	+	.	ID=exon-XR_004226922.1-2;Dbxref=GeneID:116416539%2CGenbank:XR_004226922.1;Parent=rna-XR_004226922.1
NW_022279617.1	Gnomon	exon	1166058	1166223	.	+	.	ID=exon-XR_004226922.1-3;Dbxref=GeneID:116416539%2CGenbank:XR_004226922.1;Parent=rna-XR_004226922.1
NW_022279617.1	Gnomon	exon	1166332	1166627	.	+	.	ID=exon-XR_004226922.1-4;Dbxref=GeneID:116416539%2CGenbank:XR_004226922.1;Parent=rna-XR_004226922.1
NW_022279617.1	Gnomon	CDS	2578244	2578325	.	-	0	Name=XP_031781326.1;ID=cds-XP_031781326.1;Dbxref=GeneID:100120439%2CGenbank:XP_031781326.1%2CNASONIABASE:NV16928;Parent=rna-XM_031925466.2
NW_022279617.1	Gnomon	CDS	2560132	2560181	.	-	0	Name=XP_031781326.1;ID=cds-XP_031781326.1;Dbxref=GeneID:100120439%2CGenbank:XP_031781326.1%2CNASONIABASE:NV16928;Parent=rna-XM_031925466.2
NW_022279617.1	Gnomon	CDS	2556504	2556774	.	-	0	Name=XP_031781326.1;ID=cds-XP_031781326.1;Dbxref=GeneID:100120439%2CGenbank:XP_031781326.1%2CNASONIABASE:NV16928;Parent=rna-XM_031925466.2
NW_022279617.1	Gnomon	CDS	2555964	2555995	.	-	0	Name=XP_031781326.1;ID=cds-XP_031781326.1;Dbxref=GeneID:100120439%2CGenbank:XP_031781326.1%2CNASONIABASE:NV16928;Parent=rna-XM_031925466.2
NW_022279617.1	Gnomon	CDS	2555108	2555155	.	-	0	Name=XP_031781326.1;ID=cds-XP_031781326.1;Dbxref=GeneID:100120439%2CGenbank:XP_031781326.1%2CNASONIABASE:NV16928;Parent=rna-XM_031925466.2
NW_022279617.1	Gnomon	CDS	2489933	2489989	.	-	0	Name=XP_031781326.1;ID=cds-XP_031781326.1;Dbxref=GeneID:100120439%2CGenbank:XP_031781326.1%2CNASONIABASE:NV16928;Parent=rna-XM_031925466.2
NW_022279617.1	Gnomon	CDS	2477379	2477420	.	-	0	Name=XP_031781326.1;ID=cds-XP_031781326.1;Dbxref=GeneID:100120439%2CGenbank:XP_031781326.1%2CNASONIABASE:NV16928;Parent=rna-XM_031925466.2
NW_022279617.1	Gnomon	CDS	2464615	2464699	.	-	0	Name=XP_031781326.1;ID=cds-XP_031781326.1;Dbxref=GeneID:100120439%2CGenbank:XP_031781326.1%2CNASONIABASE:NV16928;Parent=rna-XM_031925466.2
NW_022279617.1	Gnomon	CDS	2463266	2463399	.	-	0	Name=XP_031781326.1;ID=cds-XP_031781326.1;Dbxref=GeneID:100120439%2CGenbank:XP_031781326.1%2CNASONIABASE:NV16928;Parent=rna-XM_031925466.2
NW_022279617.1	Gnomon	CDS	2462263	2462619	.	-	0	Name=XP_031781326.1;ID=cds-XP_031781326.1;Dbxref=GeneID:100120439%2CGenbank:XP_031781326.1%2CNASONIABASE:NV16928;Parent=rna-XM_031925466.2
NW_022279617.1	Gnomon	CDS	2461939	2462103	.	-	0	Name=XP_031781326.1;ID=cds-XP_031781326.1;Dbxref=GeneID:100120439%2CGenbank:XP_031781326.1%2CNASONIABASE:NV16928;Parent=rna-XM_031925466.2
NW_022279617.1	Gnomon	CDS	2460612	2460770	.	-	0	Name=XP_031781326.1;ID=cds-XP_031781326.1;Dbxref=GeneID:100120439%2CGenbank:XP_031781326.1%2CNASONIABASE:NV16928;Parent=rna-XM_031925466.2
NW_022279617.1	Gnomon	CDS	2460408	2460525	.	-	0	Name=XP_031781326.1;ID=cds-XP_031781326.1;Dbxref=GeneID:100120439%2CGenbank:XP_031781326.1%2CNASONIABASE:NV16928;Parent=rna-XM_031925466.2
NW_022279617.1	Gnomon	CDS	2459313	2459463	.	-	0	Name=XP_031781326.1;ID=cds-XP_031781326.1;Dbxref=GeneID:100120439%2CGenbank:XP_031781326.1%2CNASONIABASE:NV16928;Parent=rna-XM_031925466.2
NW_022279617.1	Gnomon	CDS	2458879	2458965	.	-	0	Name=XP_031781326.1;ID=cds-XP_031781326.1;Dbxref=GeneID:100120439%2CGenbank:XP_031781326.1%2CNASONIABASE:NV16928;Parent=rna-XM_031925466.2
NW_022279617.1	Gnomon	CDS	2457535	2457621	.	-	0	Name=XP_031781326.1;ID=cds-XP_031781326.1;Dbxref=GeneID:100120439%2CGenbank:XP_031781326.1%2CNASONIABASE:NV16928;Parent=rna-XM_031925466.2
NW_022279617.1	Gnomon	CDS	2457084	2457229	.	-	0	Name=XP_031781326.1;ID=cds-XP_031781326.1;Dbxref=GeneID:100120439%2CGenbank:XP_031781326.1%2CNASONIABASE:NV16928;Parent=rna-XM_031925466.2
NW_022279617.1	Gnomon	CDS	2456778	2456932	.	-	0	Name=XP_031781326.1;ID=cds-XP_031781326.1;Dbxref=GeneID:100120439%2CGenbank:XP_031781326.1%2CNASONIABASE:NV16928;Parent=rna-XM_031925466.2
NW_022279617.1	Gnomon	CDS	2456454	2456495	.	-	0	Name=XP_031781326.1;ID=cds-XP_031781326.1;Dbxref=GeneID:100120439%2CGenbank:XP_031781326.1%2CNASONIABASE:NV16928;Parent=rna-XM_031925466.2
NW_022279617.1	Gnomon	CDS	1677316	1677667	.	+	0	Name=XP_032457535.1;ID=cds-XP_032457535.1;Dbxref=GeneID:100116235%2CGenbank:XP_032457535.1%2CNASONIABASE:NV18163;Parent=rna-XM_032601644.1
NW_022279617.1	Gnomon	CDS	1677937	1678106	.	+	0	Name=XP_032457535.1;ID=cds-XP_032457535.1;Dbxref=GeneID:100116235%2CGenbank:XP_032457535.1%2CNASONIABASE:NV18163;Parent=rna-XM_032601644.1
NW_022279617.1	Gnomon	CDS	1678187	1678715	.	+	0	Name=XP_032457535.1;ID=cds-XP_032457535.1;Dbxref=GeneID:100116235%2CGenbank:XP_032457535.1%2CNASONIABASE:NV18163;Parent=rna-XM_032601644.1
NW_022279617.1	Gnomon	CDS	1678820	1678929	.	+	0	Name=XP_032457535.1;ID=cds-XP_032457535.1;Dbxref=GeneID:100116235%2CGenbank:XP_032457535.1%2CNASONIABASE:NV18163;Parent=rna-XM_032601644.1
NW_022279617.1	Gnomon	mRNA	3557733	3574659	.	-	.	Name=XM_008213283.4;ID=rna-XM_008213283.4;Dbxref=GeneID:100116484%2CGenbank:XM_008213283.4%2CNASONIABASE:NV17911;Parent=gene-LOC100116484
NW_022279617.1	Gnomon	lnc_RNA	2117996	2120576	.	+	.	Name=XR_001728818.2;ID=rna-XR_001728818.2;Dbxref=GeneID:107980654%2CGenbank:XR_001728818.2;Parent=gene-LOC107980654
NW_022279617.1	Gnomon	transcript	3557733	3574331	.	-	.	Name=XR_512656.4;ID=rna-XR_512656.4;Dbxref=GeneID:100116484%2CGenbank:XR_512656.4%2CNASONIABASE:NV17911;Parent=gene-LOC100116484
NW_022279617.1	Gnomon	exon	1589811	1590516	.	+	.	ID=exon-XM_031925351.2-9;Dbxref=GeneID:100114184%2CGenbank:XM_031925351.2%2CNASONIABASE:NV18061;Parent=rna-XM_031925351.2
NW_022279617.1	Gnomon	exon	1588538	1588708	.	+	.	ID=exon-XM_031925351.2-7;Dbxref=GeneID:100114184%2CGenbank:XM_031925351.2%2CNASONIABASE:NV18061;Parent=rna-XM_031925351.2
NW_022279617.1	Gnomon	exon	1588779	1589717	.	+	.	ID=exon-XM_031925351.2-8;Dbxref=GeneID:100114184%2CGenbank:XM_031925351.2%2CNASONIABASE:NV18061;Parent=rna-XM_031925351.2
NW_022279617.1	Gnomon	exon	1585313	1586322	.	+	.	ID=exon-XM_031925351.2-1;Dbxref=GeneID:100114184%2CGenbank:XM_031925351.2%2CNASONIABASE:NV18061;Parent=rna-XM_031925351.2
NW_022279617.1	Gnomon	exon	1586448	1586509	.	+	.	ID=exon-XM_031925351.2-2;Dbxref=GeneID:100114184%2CGenbank:XM_031925351.2%2CNASONIABASE:NV18061;Parent=rna-XM_031925351.2
NW_022279617.1	Gnomon	exon	1587984	1588163	.	+	.	ID=exon-XM_031925351.2-5;Dbxref=GeneID:100114184%2CGenbank:XM_031925351.2%2CNASONIABASE:NV18061;Parent=rna-XM_031925351.2
NW_022279617.1	Gnomon	exon	1588241	1588459	.	+	.	ID=exon-XM_031925351.2-6;Dbxref=GeneID:100114184%2CGenbank:XM_031925351.2%2CNASONIABASE:NV18061;Parent=rna-XM_031925351.2
NW_022279617.1	Gnomon	exon	1587146	1587318	.	+	.	ID=exon-XM_031925351.2-3;Dbxref=GeneID:100114184%2CGenbank:XM_031925351.2%2CNASONIABASE:NV18061;Parent=rna-XM_031925351.2
NW_022279617.1	Gnomon	exon	1587395	1587893	.	+	.	ID=exon-XM_031925351.2-4;Dbxref=GeneID:100114184%2CGenbank:XM_031925351.2%2CNASONIABASE:NV18061;Parent=rna-XM_031925351.2
NW_022279617.1	Gnomon	mRNA	2387838	2395100	.	-	.	Name=XM_031925448.2;ID=rna-XM_031925448.2;Dbxref=GeneID:100678861%2CGenbank:XM_031925448.2;Parent=gene-LOC100678861
NW_022279617.1	Gnomon	exon	1535181	1536145	.	-	.	ID=exon-XM_031925398.2-1;Dbxref=GeneID:116416534%2CGenbank:XM_031925398.2;Parent=rna-XM_031925398.2
NW_022279617.1	Gnomon	exon	1534979	1535039	.	-	.	ID=exon-XM_031925398.2-2;Dbxref=GeneID:116416534%2CGenbank:XM_031925398.2;Parent=rna-XM_031925398.2
NW_022279617.1	Gnomon	exon	1533972	1534893	.	-	.	ID=exon-XM_031925398.2-3;Dbxref=GeneID:116416534%2CGenbank:XM_031925398.2;Parent=rna-XM_031925398.2
NW_022279617.1	Gnomon	exon	3007619	3007986	.	+	.	ID=exon-XM_031925403.1-4;Dbxref=GeneID:116416541%2CGenbank:XM_031925403.1;Parent=rna-XM_031925403.1
NW_022279617.1	Gnomon	exon	3008101	3008314	.	+	.	ID=exon-XM_031925403.1-5;Dbxref=GeneID:116416541%2CGenbank:XM_031925403.1;Parent=rna-XM_031925403.1
NW_022279617.1	Gnomon	exon	3008380	3008710	.	+	.	ID=exon-XM_031925403.1-6;Dbxref=GeneID:116416541%2CGenbank:XM_031925403.1;Parent=rna-XM_031925403.1
NW_022279617.1	Gnomon	exon	3006573	3006860	.	+	.	ID=exon-XM_031925403.1-1;Dbxref=GeneID:116416541%2CGenbank:XM_031925403.1;Parent=rna-XM_031925403.1
NW_022279617.1	Gnomon	exon	3006942	3007102	.	+	.	ID=exon-XM_031925403.1-2;Dbxref=GeneID:116416541%2CGenbank:XM_031925403.1;Parent=rna-XM_031925403.1
NW_022279617.1	Gnomon	exon	3007403	3007544	.	+	.	ID=exon-XM_031925403.1-3;Dbxref=GeneID:116416541%2CGenbank:XM_031925403.1;Parent=rna-XM_031925403.1
NW_022279617.1	Gnomon	exon	2461939	2462103	.	-	.	ID=exon-XM_031925473.1-9;Dbxref=GeneID:100120439%2CGenbank:XM_031925473.1%2CNASONIABASE:NV16928;Parent=rna-XM_031925473.1
NW_022279617.1	Gnomon	exon	2463266	2463399	.	-	.	ID=exon-XM_031925473.1-7;Dbxref=GeneID:100120439%2CGenbank:XM_031925473.1%2CNASONIABASE:NV16928;Parent=rna-XM_031925473.1
NW_022279617.1	Gnomon	exon	2462263	2462619	.	-	.	ID=exon-XM_031925473.1-8;Dbxref=GeneID:100120439%2CGenbank:XM_031925473.1%2CNASONIABASE:NV16928;Parent=rna-XM_031925473.1
NW_022279617.1	Gnomon	exon	2205842	2206198	.	+	.	ID=exon-XM_031925503.1-1;Dbxref=GeneID:116416575%2CGenbank:XM_031925503.1;Parent=rna-XM_031925503.1
NW_022279617.1	Gnomon	exon	2555108	2555152	.	-	.	ID=exon-XM_031925473.1-5;Dbxref=GeneID:100120439%2CGenbank:XM_031925473.1%2CNASONIABASE:NV16928;Parent=rna-XM_031925473.1
NW_022279617.1	Gnomon	exon	2464615	2464699	.	-	.	ID=exon-XM_031925473.1-6;Dbxref=GeneID:100120439%2CGenbank:XM_031925473.1%2CNASONIABASE:NV16928;Parent=rna-XM_031925473.1
NW_022279617.1	Gnomon	exon	2556504	2556774	.	-	.	ID=exon-XM_031925473.1-3;Dbxref=GeneID:100120439%2CGenbank:XM_031925473.1%2CNASONIABASE:NV16928;Parent=rna-XM_031925473.1
NW_022279617.1	Gnomon	exon	2555964	2555995	.	-	.	ID=exon-XM_031925473.1-4;Dbxref=GeneID:100120439%2CGenbank:XM_031925473.1%2CNASONIABASE:NV16928;Parent=rna-XM_031925473.1
NW_022279617.1	Gnomon	exon	2578244	2578507	.	-	.	ID=exon-XM_031925473.1-1;Dbxref=GeneID:100120439%2CGenbank:XM_031925473.1%2CNASONIABASE:NV16928;Parent=rna-XM_031925473.1
NW_022279617.1	Gnomon	exon	2560132	2560181	.	-	.	ID=exon-XM_031925473.1-2;Dbxref=GeneID:100120439%2CGenbank:XM_031925473.1%2CNASONIABASE:NV16928;Parent=rna-XM_031925473.1
NW_022279617.1	Gnomon	CDS	2447321	2449135	.	+	0	Name=XP_008211089.1;ID=cds-XP_008211089.1;Dbxref=GeneID:100120413%2CGenbank:XP_008211089.1%2CNASONIABASE:NV16927;Parent=rna-XM_008212867.4
NW_022279617.1	Gnomon	mRNA	1591993	1596053	.	-	.	Name=XM_032601661.1;ID=rna-XM_032601661.1;Dbxref=GeneID:100114143%2CGenbank:XM_032601661.1%2CNASONIABASE:NV18059;Parent=gene-LOC100114143
NW_022279617.1	Gnomon	CDS	1803593	1803675	.	+	0	Name=XP_001600231.2;ID=cds-XP_001600231.2;Dbxref=GeneID:100115530%2CGenbank:XP_001600231.2%2CNASONIABASE:NV18161;Parent=rna-XM_001600181.6
NW_022279617.1	Gnomon	CDS	1804084	1804493	.	+	0	Name=XP_001600231.2;ID=cds-XP_001600231.2;Dbxref=GeneID:100115530%2CGenbank:XP_001600231.2%2CNASONIABASE:NV18161;Parent=rna-XM_001600181.6
NW_022279617.1	Gnomon	CDS	1804903	1804953	.	+	0	Name=XP_001600231.2;ID=cds-XP_001600231.2;Dbxref=GeneID:100115530%2CGenbank:XP_001600231.2%2CNASONIABASE:NV18161;Parent=rna-XM_001600181.6
NW_022279617.1	Gnomon	CDS	1805102	1805331	.	+	0	Name=XP_001600231.2;ID=cds-XP_001600231.2;Dbxref=GeneID:100115530%2CGenbank:XP_001600231.2%2CNASONIABASE:NV18161;Parent=rna-XM_001600181.6
NW_022279617.1	Gnomon	CDS	1805422	1805483	.	+	0	Name=XP_001600231.2;ID=cds-XP_001600231.2;Dbxref=GeneID:100115530%2CGenbank:XP_001600231.2%2CNASONIABASE:NV18161;Parent=rna-XM_001600181.6
NW_022279617.1	Gnomon	CDS	1805573	1805783	.	+	0	Name=XP_001600231.2;ID=cds-XP_001600231.2;Dbxref=GeneID:100115530%2CGenbank:XP_001600231.2%2CNASONIABASE:NV18161;Parent=rna-XM_001600181.6
NW_022279617.1	Gnomon	CDS	1805856	1806067	.	+	0	Name=XP_001600231.2;ID=cds-XP_001600231.2;Dbxref=GeneID:100115530%2CGenbank:XP_001600231.2%2CNASONIABASE:NV18161;Parent=rna-XM_001600181.6
NW_022279617.1	Gnomon	CDS	1806153	1806222	.	+	0	Name=XP_001600231.2;ID=cds-XP_001600231.2;Dbxref=GeneID:100115530%2CGenbank:XP_001600231.2%2CNASONIABASE:NV18161;Parent=rna-XM_001600181.6
NW_022279617.1	Gnomon	CDS	2578244	2578325	.	-	0	Name=XP_031781325.1;ID=cds-XP_031781325.1;Dbxref=GeneID:100120439%2CGenbank:XP_031781325.1%2CNASONIABASE:NV16928;Parent=rna-XM_031925465.2
NW_022279617.1	Gnomon	CDS	2560132	2560181	.	-	0	Name=XP_031781325.1;ID=cds-XP_031781325.1;Dbxref=GeneID:100120439%2CGenbank:XP_031781325.1%2CNASONIABASE:NV16928;Parent=rna-XM_031925465.2
NW_022279617.1	Gnomon	CDS	2556504	2556774	.	-	0	Name=XP_031781325.1;ID=cds-XP_031781325.1;Dbxref=GeneID:100120439%2CGenbank:XP_031781325.1%2CNASONIABASE:NV16928;Parent=rna-XM_031925465.2
NW_022279617.1	Gnomon	CDS	2555964	2555995	.	-	0	Name=XP_031781325.1;ID=cds-XP_031781325.1;Dbxref=GeneID:100120439%2CGenbank:XP_031781325.1%2CNASONIABASE:NV16928;Parent=rna-XM_031925465.2
NW_022279617.1	Gnomon	CDS	2555108	2555155	.	-	0	Name=XP_031781325.1;ID=cds-XP_031781325.1;Dbxref=GeneID:100120439%2CGenbank:XP_031781325.1%2CNASONIABASE:NV16928;Parent=rna-XM_031925465.2
NW_022279617.1	Gnomon	CDS	2489933	2489989	.	-	0	Name=XP_031781325.1;ID=cds-XP_031781325.1;Dbxref=GeneID:100120439%2CGenbank:XP_031781325.1%2CNASONIABASE:NV16928;Parent=rna-XM_031925465.2
NW_022279617.1	Gnomon	CDS	2464615	2464699	.	-	0	Name=XP_031781325.1;ID=cds-XP_031781325.1;Dbxref=GeneID:100120439%2CGenbank:XP_031781325.1%2CNASONIABASE:NV16928;Parent=rna-XM_031925465.2
NW_022279617.1	Gnomon	CDS	2463266	2463399	.	-	0	Name=XP_031781325.1;ID=cds-XP_031781325.1;Dbxref=GeneID:100120439%2CGenbank:XP_031781325.1%2CNASONIABASE:NV16928;Parent=rna-XM_031925465.2
NW_022279617.1	Gnomon	CDS	2462263	2462619	.	-	0	Name=XP_031781325.1;ID=cds-XP_031781325.1;Dbxref=GeneID:100120439%2CGenbank:XP_031781325.1%2CNASONIABASE:NV16928;Parent=rna-XM_031925465.2
NW_022279617.1	Gnomon	CDS	2461939	2462103	.	-	0	Name=XP_031781325.1;ID=cds-XP_031781325.1;Dbxref=GeneID:100120439%2CGenbank:XP_031781325.1%2CNASONIABASE:NV16928;Parent=rna-XM_031925465.2
NW_022279617.1	Gnomon	CDS	2461245	2461304	.	-	0	Name=XP_031781325.1;ID=cds-XP_031781325.1;Dbxref=GeneID:100120439%2CGenbank:XP_031781325.1%2CNASONIABASE:NV16928;Parent=rna-XM_031925465.2
NW_022279617.1	Gnomon	CDS	2460612	2460770	.	-	0	Name=XP_031781325.1;ID=cds-XP_031781325.1;Dbxref=GeneID:100120439%2CGenbank:XP_031781325.1%2CNASONIABASE:NV16928;Parent=rna-XM_031925465.2
NW_022279617.1	Gnomon	CDS	2460408	2460525	.	-	0	Name=XP_031781325.1;ID=cds-XP_031781325.1;Dbxref=GeneID:100120439%2CGenbank:XP_031781325.1%2CNASONIABASE:NV16928;Parent=rna-XM_031925465.2
NW_022279617.1	Gnomon	CDS	2459313	2459463	.	-	0	Name=XP_031781325.1;ID=cds-XP_031781325.1;Dbxref=GeneID:100120439%2CGenbank:XP_031781325.1%2CNASONIABASE:NV16928;Parent=rna-XM_031925465.2
NW_022279617.1	Gnomon	CDS	2458879	2458965	.	-	0	Name=XP_031781325.1;ID=cds-XP_031781325.1;Dbxref=GeneID:100120439%2CGenbank:XP_031781325.1%2CNASONIABASE:NV16928;Parent=rna-XM_031925465.2
NW_022279617.1	Gnomon	CDS	2457535	2457621	.	-	0	Name=XP_031781325.1;ID=cds-XP_031781325.1;Dbxref=GeneID:100120439%2CGenbank:XP_031781325.1%2CNASONIABASE:NV16928;Parent=rna-XM_031925465.2
NW_022279617.1	Gnomon	CDS	2457084	2457229	.	-	0	Name=XP_031781325.1;ID=cds-XP_031781325.1;Dbxref=GeneID:100120439%2CGenbank:XP_031781325.1%2CNASONIABASE:NV16928;Parent=rna-XM_031925465.2
NW_022279617.1	Gnomon	CDS	2456778	2456932	.	-	0	Name=XP_031781325.1;ID=cds-XP_031781325.1;Dbxref=GeneID:100120439%2CGenbank:XP_031781325.1%2CNASONIABASE:NV16928;Parent=rna-XM_031925465.2
NW_022279617.1	Gnomon	CDS	2456454	2456495	.	-	0	Name=XP_031781325.1;ID=cds-XP_031781325.1;Dbxref=GeneID:100120439%2CGenbank:XP_031781325.1%2CNASONIABASE:NV16928;Parent=rna-XM_031925465.2
NW_022279617.1	Gnomon	CDS	2209579	2209744	.	-	0	Name=XP_016837153.1;ID=cds-XP_016837153.1;Dbxref=GeneID:107980655%2CGenbank:XP_016837153.1;Parent=rna-XM_016981664.2
NW_022279617.1	Gnomon	CDS	2209313	2209503	.	-	0	Name=XP_016837153.1;ID=cds-XP_016837153.1;Dbxref=GeneID:107980655%2CGenbank:XP_016837153.1;Parent=rna-XM_016981664.2
NW_022279617.1	Gnomon	lnc_RNA	3548782	3550585	.	-	.	Name=XR_512657.4;ID=rna-XR_512657.4;Dbxref=GeneID:103316956%2CGenbank:XR_512657.4;Parent=gene-LOC103316956
NW_022279617.1	Gnomon	mRNA	2387015	2395553	.	-	.	Name=XM_031925447.1;ID=rna-XM_031925447.1;Dbxref=GeneID:100678861%2CGenbank:XM_031925447.1;Parent=gene-LOC100678861
NW_022279617.1	Gnomon	gene	3038531	3039847	.	-	.	Name=LOC107981907;ID=gene-LOC107981907;Dbxref=GeneID:107981907
NW_022279617.1	Gnomon	gene	3039928	3043037	.	-	.	Name=LOC107981908;ID=gene-LOC107981908;Dbxref=GeneID:107981908
NW_022279617.1	Gnomon	mRNA	1593567	1597203	.	-	.	Name=XM_032601662.1;ID=rna-XM_032601662.1;Dbxref=GeneID:100114143%2CGenbank:XM_032601662.1%2CNASONIABASE:NV18059;Parent=gene-LOC100114143
NW_022279617.1	Gnomon	gene	3083363	3091450	.	+	.	Name=LOC107981979;ID=gene-LOC107981979;Dbxref=GeneID:107981979
NW_022279617.1	Gnomon	exon	1350932	1351949	.	-	.	ID=exon-XR_512885.4-4;Dbxref=GeneID:103317497%2CGenbank:XR_512885.4;Parent=rna-XR_512885.4
NW_022279617.1	Gnomon	exon	1352310	1352470	.	-	.	ID=exon-XR_512885.4-2;Dbxref=GeneID:103317497%2CGenbank:XR_512885.4;Parent=rna-XR_512885.4
NW_022279617.1	Gnomon	exon	1352031	1352170	.	-	.	ID=exon-XR_512885.4-3;Dbxref=GeneID:103317497%2CGenbank:XR_512885.4;Parent=rna-XR_512885.4
NW_022279617.1	Gnomon	exon	1352966	1353469	.	-	.	ID=exon-XR_512885.4-1;Dbxref=GeneID:103317497%2CGenbank:XR_512885.4;Parent=rna-XR_512885.4
NW_022279617.1	Gnomon	CDS	2447321	2449135	.	+	0	Name=XP_008211088.1;ID=cds-XP_008211088.1;Dbxref=GeneID:100120413%2CGenbank:XP_008211088.1%2CNASONIABASE:NV16927;Parent=rna-XM_008212866.4
NW_022279617.1	Gnomon	transcript	2046997	2048676	.	-	.	Name=XR_004226916.2;ID=rna-XR_004226916.2;Dbxref=GeneID:103315889%2CGenbank:XR_004226916.2;Parent=gene-LOC103315889
NW_022279617.1	Gnomon	CDS	2578244	2578325	.	-	0	Name=XP_031781324.1;ID=cds-XP_031781324.1;Dbxref=GeneID:100120439%2CGenbank:XP_031781324.1%2CNASONIABASE:NV16928;Parent=rna-XM_031925464.1
NW_022279617.1	Gnomon	CDS	2560132	2560181	.	-	0	Name=XP_031781324.1;ID=cds-XP_031781324.1;Dbxref=GeneID:100120439%2CGenbank:XP_031781324.1%2CNASONIABASE:NV16928;Parent=rna-XM_031925464.1
NW_022279617.1	Gnomon	CDS	2556504	2556774	.	-	0	Name=XP_031781324.1;ID=cds-XP_031781324.1;Dbxref=GeneID:100120439%2CGenbank:XP_031781324.1%2CNASONIABASE:NV16928;Parent=rna-XM_031925464.1
NW_022279617.1	Gnomon	CDS	2555964	2555995	.	-	0	Name=XP_031781324.1;ID=cds-XP_031781324.1;Dbxref=GeneID:100120439%2CGenbank:XP_031781324.1%2CNASONIABASE:NV16928;Parent=rna-XM_031925464.1
NW_022279617.1	Gnomon	CDS	2555108	2555155	.	-	0	Name=XP_031781324.1;ID=cds-XP_031781324.1;Dbxref=GeneID:100120439%2CGenbank:XP_031781324.1%2CNASONIABASE:NV16928;Parent=rna-XM_031925464.1
NW_022279617.1	Gnomon	CDS	2489933	2489989	.	-	0	Name=XP_031781324.1;ID=cds-XP_031781324.1;Dbxref=GeneID:100120439%2CGenbank:XP_031781324.1%2CNASONIABASE:NV16928;Parent=rna-XM_031925464.1
NW_022279617.1	Gnomon	CDS	2477379	2477420	.	-	0	Name=XP_031781324.1;ID=cds-XP_031781324.1;Dbxref=GeneID:100120439%2CGenbank:XP_031781324.1%2CNASONIABASE:NV16928;Parent=rna-XM_031925464.1
NW_022279617.1	Gnomon	CDS	2464615	2464699	.	-	0	Name=XP_031781324.1;ID=cds-XP_031781324.1;Dbxref=GeneID:100120439%2CGenbank:XP_031781324.1%2CNASONIABASE:NV16928;Parent=rna-XM_031925464.1
NW_022279617.1	Gnomon	CDS	2463266	2463399	.	-	0	Name=XP_031781324.1;ID=cds-XP_031781324.1;Dbxref=GeneID:100120439%2CGenbank:XP_031781324.1%2CNASONIABASE:NV16928;Parent=rna-XM_031925464.1
NW_022279617.1	Gnomon	CDS	2462263	2462619	.	-	0	Name=XP_031781324.1;ID=cds-XP_031781324.1;Dbxref=GeneID:100120439%2CGenbank:XP_031781324.1%2CNASONIABASE:NV16928;Parent=rna-XM_031925464.1
NW_022279617.1	Gnomon	CDS	2461939	2462103	.	-	0	Name=XP_031781324.1;ID=cds-XP_031781324.1;Dbxref=GeneID:100120439%2CGenbank:XP_031781324.1%2CNASONIABASE:NV16928;Parent=rna-XM_031925464.1
NW_022279617.1	Gnomon	CDS	2461245	2461304	.	-	0	Name=XP_031781324.1;ID=cds-XP_031781324.1;Dbxref=GeneID:100120439%2CGenbank:XP_031781324.1%2CNASONIABASE:NV16928;Parent=rna-XM_031925464.1
NW_022279617.1	Gnomon	CDS	2460612	2460770	.	-	0	Name=XP_031781324.1;ID=cds-XP_031781324.1;Dbxref=GeneID:100120439%2CGenbank:XP_031781324.1%2CNASONIABASE:NV16928;Parent=rna-XM_031925464.1
NW_022279617.1	Gnomon	CDS	2460408	2460525	.	-	0	Name=XP_031781324.1;ID=cds-XP_031781324.1;Dbxref=GeneID:100120439%2CGenbank:XP_031781324.1%2CNASONIABASE:NV16928;Parent=rna-XM_031925464.1
NW_022279617.1	Gnomon	CDS	2459313	2459463	.	-	0	Name=XP_031781324.1;ID=cds-XP_031781324.1;Dbxref=GeneID:100120439%2CGenbank:XP_031781324.1%2CNASONIABASE:NV16928;Parent=rna-XM_031925464.1
NW_022279617.1	Gnomon	CDS	2458879	2458965	.	-	0	Name=XP_031781324.1;ID=cds-XP_031781324.1;Dbxref=GeneID:100120439%2CGenbank:XP_031781324.1%2CNASONIABASE:NV16928;Parent=rna-XM_031925464.1
NW_022279617.1	Gnomon	CDS	2457535	2457621	.	-	0	Name=XP_031781324.1;ID=cds-XP_031781324.1;Dbxref=GeneID:100120439%2CGenbank:XP_031781324.1%2CNASONIABASE:NV16928;Parent=rna-XM_031925464.1
NW_022279617.1	Gnomon	CDS	2457084	2457229	.	-	0	Name=XP_031781324.1;ID=cds-XP_031781324.1;Dbxref=GeneID:100120439%2CGenbank:XP_031781324.1%2CNASONIABASE:NV16928;Parent=rna-XM_031925464.1
NW_022279617.1	Gnomon	CDS	2456778	2456932	.	-	0	Name=XP_031781324.1;ID=cds-XP_031781324.1;Dbxref=GeneID:100120439%2CGenbank:XP_031781324.1%2CNASONIABASE:NV16928;Parent=rna-XM_031925464.1
NW_022279617.1	Gnomon	CDS	2456515	2456517	.	-	0	Name=XP_031781324.1;ID=cds-XP_031781324.1;Dbxref=GeneID:100120439%2CGenbank:XP_031781324.1%2CNASONIABASE:NV16928;Parent=rna-XM_031925464.1
NW_022279617.1	Gnomon	CDS	1587200	1587318	.	+	0	Name=XP_008214563.1;ID=cds-XP_008214563.1;Dbxref=GeneID:100114184%2CGenbank:XP_008214563.1%2CNASONIABASE:NV18061;Parent=rna-XM_008216341.3
NW_022279617.1	Gnomon	CDS	1587395	1587893	.	+	0	Name=XP_008214563.1;ID=cds-XP_008214563.1;Dbxref=GeneID:100114184%2CGenbank:XP_008214563.1%2CNASONIABASE:NV18061;Parent=rna-XM_008216341.3
NW_022279617.1	Gnomon	CDS	1587984	1588163	.	+	0	Name=XP_008214563.1;ID=cds-XP_008214563.1;Dbxref=GeneID:100114184%2CGenbank:XP_008214563.1%2CNASONIABASE:NV18061;Parent=rna-XM_008216341.3
NW_022279617.1	Gnomon	CDS	1588241	1588459	.	+	0	Name=XP_008214563.1;ID=cds-XP_008214563.1;Dbxref=GeneID:100114184%2CGenbank:XP_008214563.1%2CNASONIABASE:NV18061;Parent=rna-XM_008216341.3
NW_022279617.1	Gnomon	CDS	1588538	1588708	.	+	0	Name=XP_008214563.1;ID=cds-XP_008214563.1;Dbxref=GeneID:100114184%2CGenbank:XP_008214563.1%2CNASONIABASE:NV18061;Parent=rna-XM_008216341.3
NW_022279617.1	Gnomon	CDS	1588779	1589717	.	+	0	Name=XP_008214563.1;ID=cds-XP_008214563.1;Dbxref=GeneID:100114184%2CGenbank:XP_008214563.1%2CNASONIABASE:NV18061;Parent=rna-XM_008216341.3
NW_022279617.1	Gnomon	CDS	1589811	1589942	.	+	0	Name=XP_008214563.1;ID=cds-XP_008214563.1;Dbxref=GeneID:100114184%2CGenbank:XP_008214563.1%2CNASONIABASE:NV18061;Parent=rna-XM_008216341.3
NW_022279617.1	Gnomon	exon	2391218	2391299	.	-	.	ID=exon-XM_031925449.2-9;Dbxref=GeneID:100678861%2CGenbank:XM_031925449.2;Parent=rna-XM_031925449.2
NW_022279617.1	Gnomon	exon	2393026	2393203	.	-	.	ID=exon-XM_031925449.2-5;Dbxref=GeneID:100678861%2CGenbank:XM_031925449.2;Parent=rna-XM_031925449.2
NW_022279617.1	Gnomon	exon	2392438	2392624	.	-	.	ID=exon-XM_031925449.2-6;Dbxref=GeneID:100678861%2CGenbank:XM_031925449.2;Parent=rna-XM_031925449.2
NW_022279617.1	Gnomon	exon	2392221	2392309	.	-	.	ID=exon-XM_031925449.2-7;Dbxref=GeneID:100678861%2CGenbank:XM_031925449.2;Parent=rna-XM_031925449.2
NW_022279617.1	Gnomon	exon	2391376	2391652	.	-	.	ID=exon-XM_031925449.2-8;Dbxref=GeneID:100678861%2CGenbank:XM_031925449.2;Parent=rna-XM_031925449.2
NW_022279617.1	Gnomon	exon	2394619	2395100	.	-	.	ID=exon-XM_031925449.2-1;Dbxref=GeneID:100678861%2CGenbank:XM_031925449.2;Parent=rna-XM_031925449.2
NW_022279617.1	Gnomon	exon	2394082	2394193	.	-	.	ID=exon-XM_031925449.2-2;Dbxref=GeneID:100678861%2CGenbank:XM_031925449.2;Parent=rna-XM_031925449.2
NW_022279617.1	Gnomon	mRNA	2960691	2971247	.	+	.	Name=XM_016982402.3;ID=rna-XM_016982402.3;Dbxref=GeneID:100121156%2CGenbank:XM_016982402.3%2CNASONIABASE:NV16946;Parent=gene-LOC100121156
NW_022279617.1	Gnomon	exon	2393868	2394000	.	-	.	ID=exon-XM_031925449.2-3;Dbxref=GeneID:100678861%2CGenbank:XM_031925449.2;Parent=rna-XM_031925449.2
NW_022279617.1	Gnomon	exon	2393640	2393738	.	-	.	ID=exon-XM_031925449.2-4;Dbxref=GeneID:100678861%2CGenbank:XM_031925449.2;Parent=rna-XM_031925449.2
NW_022279617.1	Gnomon	CDS	1677316	1677667	.	+	0	Name=XP_032457533.1;ID=cds-XP_032457533.1;Dbxref=GeneID:100116235%2CGenbank:XP_032457533.1%2CNASONIABASE:NV18163;Parent=rna-XM_032601642.1
NW_022279617.1	Gnomon	CDS	1677937	1678106	.	+	0	Name=XP_032457533.1;ID=cds-XP_032457533.1;Dbxref=GeneID:100116235%2CGenbank:XP_032457533.1%2CNASONIABASE:NV18163;Parent=rna-XM_032601642.1
NW_022279617.1	Gnomon	CDS	1678187	1678715	.	+	0	Name=XP_032457533.1;ID=cds-XP_032457533.1;Dbxref=GeneID:100116235%2CGenbank:XP_032457533.1%2CNASONIABASE:NV18163;Parent=rna-XM_032601642.1
NW_022279617.1	Gnomon	CDS	1678820	1678929	.	+	0	Name=XP_032457533.1;ID=cds-XP_032457533.1;Dbxref=GeneID:100116235%2CGenbank:XP_032457533.1%2CNASONIABASE:NV18163;Parent=rna-XM_032601642.1
NW_022279617.1	Gnomon	exon	3295174	3295336	.	+	.	ID=exon-XM_031925427.1-11;Dbxref=GeneID:116416553%2CGenbank:XM_031925427.1;Parent=rna-XM_031925427.1
NW_022279617.1	Gnomon	exon	3295421	3295887	.	+	.	ID=exon-XM_031925427.1-12;Dbxref=GeneID:116416553%2CGenbank:XM_031925427.1;Parent=rna-XM_031925427.1
NW_022279617.1	Gnomon	exon	3294871	3295094	.	+	.	ID=exon-XM_031925427.1-10;Dbxref=GeneID:116416553%2CGenbank:XM_031925427.1;Parent=rna-XM_031925427.1
NW_022279617.1	Gnomon	transcript	1353751	1515192	.	-	.	Name=XR_004226915.2;ID=rna-XR_004226915.2;Dbxref=GeneID:100115042%2CGenbank:XR_004226915.2%2CNASONIABASE:NV18064;Parent=gene-LOC100115042
NW_022279617.1	Gnomon	CDS	2578244	2578325	.	-	0	Name=XP_031781323.1;ID=cds-XP_031781323.1;Dbxref=GeneID:100120439%2CGenbank:XP_031781323.1%2CNASONIABASE:NV16928;Parent=rna-XM_031925463.2
NW_022279617.1	Gnomon	CDS	2560132	2560181	.	-	0	Name=XP_031781323.1;ID=cds-XP_031781323.1;Dbxref=GeneID:100120439%2CGenbank:XP_031781323.1%2CNASONIABASE:NV16928;Parent=rna-XM_031925463.2
NW_022279617.1	Gnomon	CDS	2556504	2556774	.	-	0	Name=XP_031781323.1;ID=cds-XP_031781323.1;Dbxref=GeneID:100120439%2CGenbank:XP_031781323.1%2CNASONIABASE:NV16928;Parent=rna-XM_031925463.2
NW_022279617.1	Gnomon	CDS	2555964	2555995	.	-	0	Name=XP_031781323.1;ID=cds-XP_031781323.1;Dbxref=GeneID:100120439%2CGenbank:XP_031781323.1%2CNASONIABASE:NV16928;Parent=rna-XM_031925463.2
NW_022279617.1	Gnomon	CDS	2555108	2555155	.	-	0	Name=XP_031781323.1;ID=cds-XP_031781323.1;Dbxref=GeneID:100120439%2CGenbank:XP_031781323.1%2CNASONIABASE:NV16928;Parent=rna-XM_031925463.2
NW_022279617.1	Gnomon	CDS	2489933	2489989	.	-	0	Name=XP_031781323.1;ID=cds-XP_031781323.1;Dbxref=GeneID:100120439%2CGenbank:XP_031781323.1%2CNASONIABASE:NV16928;Parent=rna-XM_031925463.2
NW_022279617.1	Gnomon	CDS	2477379	2477420	.	-	0	Name=XP_031781323.1;ID=cds-XP_031781323.1;Dbxref=GeneID:100120439%2CGenbank:XP_031781323.1%2CNASONIABASE:NV16928;Parent=rna-XM_031925463.2
NW_022279617.1	Gnomon	CDS	2464615	2464699	.	-	0	Name=XP_031781323.1;ID=cds-XP_031781323.1;Dbxref=GeneID:100120439%2CGenbank:XP_031781323.1%2CNASONIABASE:NV16928;Parent=rna-XM_031925463.2
NW_022279617.1	Gnomon	CDS	2463266	2463399	.	-	0	Name=XP_031781323.1;ID=cds-XP_031781323.1;Dbxref=GeneID:100120439%2CGenbank:XP_031781323.1%2CNASONIABASE:NV16928;Parent=rna-XM_031925463.2
NW_022279617.1	Gnomon	CDS	2462290	2462619	.	-	0	Name=XP_031781323.1;ID=cds-XP_031781323.1;Dbxref=GeneID:100120439%2CGenbank:XP_031781323.1%2CNASONIABASE:NV16928;Parent=rna-XM_031925463.2
NW_022279617.1	Gnomon	CDS	2461939	2462103	.	-	0	Name=XP_031781323.1;ID=cds-XP_031781323.1;Dbxref=GeneID:100120439%2CGenbank:XP_031781323.1%2CNASONIABASE:NV16928;Parent=rna-XM_031925463.2
NW_022279617.1	Gnomon	CDS	2461245	2461304	.	-	0	Name=XP_031781323.1;ID=cds-XP_031781323.1;Dbxref=GeneID:100120439%2CGenbank:XP_031781323.1%2CNASONIABASE:NV16928;Parent=rna-XM_031925463.2
NW_022279617.1	Gnomon	CDS	2460612	2460770	.	-	0	Name=XP_031781323.1;ID=cds-XP_031781323.1;Dbxref=GeneID:100120439%2CGenbank:XP_031781323.1%2CNASONIABASE:NV16928;Parent=rna-XM_031925463.2
NW_022279617.1	Gnomon	CDS	2460408	2460525	.	-	0	Name=XP_031781323.1;ID=cds-XP_031781323.1;Dbxref=GeneID:100120439%2CGenbank:XP_031781323.1%2CNASONIABASE:NV16928;Parent=rna-XM_031925463.2
NW_022279617.1	Gnomon	CDS	2459313	2459463	.	-	0	Name=XP_031781323.1;ID=cds-XP_031781323.1;Dbxref=GeneID:100120439%2CGenbank:XP_031781323.1%2CNASONIABASE:NV16928;Parent=rna-XM_031925463.2
NW_022279617.1	Gnomon	CDS	2458879	2458965	.	-	0	Name=XP_031781323.1;ID=cds-XP_031781323.1;Dbxref=GeneID:100120439%2CGenbank:XP_031781323.1%2CNASONIABASE:NV16928;Parent=rna-XM_031925463.2
NW_022279617.1	Gnomon	CDS	2457535	2457621	.	-	0	Name=XP_031781323.1;ID=cds-XP_031781323.1;Dbxref=GeneID:100120439%2CGenbank:XP_031781323.1%2CNASONIABASE:NV16928;Parent=rna-XM_031925463.2
NW_022279617.1	Gnomon	CDS	2457084	2457229	.	-	0	Name=XP_031781323.1;ID=cds-XP_031781323.1;Dbxref=GeneID:100120439%2CGenbank:XP_031781323.1%2CNASONIABASE:NV16928;Parent=rna-XM_031925463.2
NW_022279617.1	Gnomon	CDS	2456778	2456932	.	-	0	Name=XP_031781323.1;ID=cds-XP_031781323.1;Dbxref=GeneID:100120439%2CGenbank:XP_031781323.1%2CNASONIABASE:NV16928;Parent=rna-XM_031925463.2
NW_022279617.1	Gnomon	CDS	2456454	2456495	.	-	0	Name=XP_031781323.1;ID=cds-XP_031781323.1;Dbxref=GeneID:100120439%2CGenbank:XP_031781323.1%2CNASONIABASE:NV16928;Parent=rna-XM_031925463.2
NW_022279617.1	Gnomon	CDS	1587200	1587318	.	+	0	Name=XP_008214562.1;ID=cds-XP_008214562.1;Dbxref=GeneID:100114184%2CGenbank:XP_008214562.1%2CNASONIABASE:NV18061;Parent=rna-XM_008216340.3
NW_022279617.1	Gnomon	CDS	1587395	1587893	.	+	0	Name=XP_008214562.1;ID=cds-XP_008214562.1;Dbxref=GeneID:100114184%2CGenbank:XP_008214562.1%2CNASONIABASE:NV18061;Parent=rna-XM_008216340.3
NW_022279617.1	Gnomon	CDS	1587984	1588163	.	+	0	Name=XP_008214562.1;ID=cds-XP_008214562.1;Dbxref=GeneID:100114184%2CGenbank:XP_008214562.1%2CNASONIABASE:NV18061;Parent=rna-XM_008216340.3
NW_022279617.1	Gnomon	CDS	1588241	1588459	.	+	0	Name=XP_008214562.1;ID=cds-XP_008214562.1;Dbxref=GeneID:100114184%2CGenbank:XP_008214562.1%2CNASONIABASE:NV18061;Parent=rna-XM_008216340.3
NW_022279617.1	Gnomon	CDS	1588538	1588708	.	+	0	Name=XP_008214562.1;ID=cds-XP_008214562.1;Dbxref=GeneID:100114184%2CGenbank:XP_008214562.1%2CNASONIABASE:NV18061;Parent=rna-XM_008216340.3
NW_022279617.1	Gnomon	CDS	1588779	1589717	.	+	0	Name=XP_008214562.1;ID=cds-XP_008214562.1;Dbxref=GeneID:100114184%2CGenbank:XP_008214562.1%2CNASONIABASE:NV18061;Parent=rna-XM_008216340.3
NW_022279617.1	Gnomon	CDS	1589811	1589942	.	+	0	Name=XP_008214562.1;ID=cds-XP_008214562.1;Dbxref=GeneID:100114184%2CGenbank:XP_008214562.1%2CNASONIABASE:NV18061;Parent=rna-XM_008216340.3
NW_022279617.1	Gnomon	CDS	1671590	1671613	.	-	0	Name=XP_031781229.1;ID=cds-XP_031781229.1;Dbxref=GeneID:100114357%2CGenbank:XP_031781229.1%2CNASONIABASE:NV18058;Parent=rna-XM_031925369.2
NW_022279617.1	Gnomon	CDS	1620197	1620464	.	-	0	Name=XP_031781229.1;ID=cds-XP_031781229.1;Dbxref=GeneID:100114357%2CGenbank:XP_031781229.1%2CNASONIABASE:NV18058;Parent=rna-XM_031925369.2
NW_022279617.1	Gnomon	CDS	1619277	1619591	.	-	0	Name=XP_031781229.1;ID=cds-XP_031781229.1;Dbxref=GeneID:100114357%2CGenbank:XP_031781229.1%2CNASONIABASE:NV18058;Parent=rna-XM_031925369.2
NW_022279617.1	Gnomon	CDS	1619019	1619188	.	-	0	Name=XP_031781229.1;ID=cds-XP_031781229.1;Dbxref=GeneID:100114357%2CGenbank:XP_031781229.1%2CNASONIABASE:NV18058;Parent=rna-XM_031925369.2
NW_022279617.1	Gnomon	CDS	1618731	1618913	.	-	0	Name=XP_031781229.1;ID=cds-XP_031781229.1;Dbxref=GeneID:100114357%2CGenbank:XP_031781229.1%2CNASONIABASE:NV18058;Parent=rna-XM_031925369.2
NW_022279617.1	Gnomon	CDS	1617802	1617960	.	-	0	Name=XP_031781229.1;ID=cds-XP_031781229.1;Dbxref=GeneID:100114357%2CGenbank:XP_031781229.1%2CNASONIABASE:NV18058;Parent=rna-XM_031925369.2
NW_022279617.1	Gnomon	CDS	1617603	1617725	.	-	0	Name=XP_031781229.1;ID=cds-XP_031781229.1;Dbxref=GeneID:100114357%2CGenbank:XP_031781229.1%2CNASONIABASE:NV18058;Parent=rna-XM_031925369.2
NW_022279617.1	Gnomon	CDS	1617234	1617506	.	-	0	Name=XP_031781229.1;ID=cds-XP_031781229.1;Dbxref=GeneID:100114357%2CGenbank:XP_031781229.1%2CNASONIABASE:NV18058;Parent=rna-XM_031925369.2
NW_022279617.1	Gnomon	CDS	1677316	1677667	.	+	0	Name=XP_032457534.1;ID=cds-XP_032457534.1;Dbxref=GeneID:100116235%2CGenbank:XP_032457534.1%2CNASONIABASE:NV18163;Parent=rna-XM_032601643.1
NW_022279617.1	Gnomon	CDS	1677937	1678106	.	+	0	Name=XP_032457534.1;ID=cds-XP_032457534.1;Dbxref=GeneID:100116235%2CGenbank:XP_032457534.1%2CNASONIABASE:NV18163;Parent=rna-XM_032601643.1
NW_022279617.1	Gnomon	CDS	1678187	1678715	.	+	0	Name=XP_032457534.1;ID=cds-XP_032457534.1;Dbxref=GeneID:100116235%2CGenbank:XP_032457534.1%2CNASONIABASE:NV18163;Parent=rna-XM_032601643.1
NW_022279617.1	Gnomon	CDS	1678820	1678929	.	+	0	Name=XP_032457534.1;ID=cds-XP_032457534.1;Dbxref=GeneID:100116235%2CGenbank:XP_032457534.1%2CNASONIABASE:NV18163;Parent=rna-XM_032601643.1
NW_022279617.1	Gnomon	gene	3579838	3586378	.	+	.	Name=LOC103315888;ID=gene-LOC103315888;Dbxref=GeneID:103315888
NW_022279617.1	Gnomon	gene	2046570	2048741	.	-	.	Name=LOC103315889;ID=gene-LOC103315889;Dbxref=GeneID:103315889
NW_022279617.1	Gnomon	mRNA	2387838	2395552	.	-	.	Name=XM_031925445.2;ID=rna-XM_031925445.2;Dbxref=GeneID:100678861%2CGenbank:XM_031925445.2;Parent=gene-LOC100678861
NW_022279617.1	Gnomon	transcript	1778945	1793327	.	-	.	Name=XR_004226914.2;ID=rna-XR_004226914.2;Dbxref=GeneID:100115608%2CGenbank:XR_004226914.2%2CNASONIABASE:NV50599;Parent=gene-LOC100115608
NW_022279617.1	Gnomon	exon	1498960	1500285	.	-	.	ID=exon-XM_031925496.1-1;Dbxref=GeneID:116416570%2CGenbank:XM_031925496.1;Parent=rna-XM_031925496.1
NW_022279617.1	Gnomon	mRNA	1590761	1596052	.	-	.	Name=XM_032601660.1;ID=rna-XM_032601660.1;Dbxref=GeneID:100114143%2CGenbank:XM_032601660.1%2CNASONIABASE:NV18059;Parent=gene-LOC100114143
NW_022279617.1	Gnomon	CDS	2578244	2578325	.	-	0	Name=XP_031781322.1;ID=cds-XP_031781322.1;Dbxref=GeneID:100120439%2CGenbank:XP_031781322.1%2CNASONIABASE:NV16928;Parent=rna-XM_031925462.1
NW_022279617.1	Gnomon	CDS	2560132	2560181	.	-	0	Name=XP_031781322.1;ID=cds-XP_031781322.1;Dbxref=GeneID:100120439%2CGenbank:XP_031781322.1%2CNASONIABASE:NV16928;Parent=rna-XM_031925462.1
NW_022279617.1	Gnomon	CDS	2556504	2556774	.	-	0	Name=XP_031781322.1;ID=cds-XP_031781322.1;Dbxref=GeneID:100120439%2CGenbank:XP_031781322.1%2CNASONIABASE:NV16928;Parent=rna-XM_031925462.1
NW_022279617.1	Gnomon	CDS	2555964	2555995	.	-	0	Name=XP_031781322.1;ID=cds-XP_031781322.1;Dbxref=GeneID:100120439%2CGenbank:XP_031781322.1%2CNASONIABASE:NV16928;Parent=rna-XM_031925462.1
NW_022279617.1	Gnomon	CDS	2555108	2555155	.	-	0	Name=XP_031781322.1;ID=cds-XP_031781322.1;Dbxref=GeneID:100120439%2CGenbank:XP_031781322.1%2CNASONIABASE:NV16928;Parent=rna-XM_031925462.1
NW_022279617.1	Gnomon	CDS	2489933	2489989	.	-	0	Name=XP_031781322.1;ID=cds-XP_031781322.1;Dbxref=GeneID:100120439%2CGenbank:XP_031781322.1%2CNASONIABASE:NV16928;Parent=rna-XM_031925462.1
NW_022279617.1	Gnomon	CDS	2477379	2477420	.	-	0	Name=XP_031781322.1;ID=cds-XP_031781322.1;Dbxref=GeneID:100120439%2CGenbank:XP_031781322.1%2CNASONIABASE:NV16928;Parent=rna-XM_031925462.1
NW_022279617.1	Gnomon	CDS	2464615	2464699	.	-	0	Name=XP_031781322.1;ID=cds-XP_031781322.1;Dbxref=GeneID:100120439%2CGenbank:XP_031781322.1%2CNASONIABASE:NV16928;Parent=rna-XM_031925462.1
NW_022279617.1	Gnomon	CDS	2463266	2463399	.	-	0	Name=XP_031781322.1;ID=cds-XP_031781322.1;Dbxref=GeneID:100120439%2CGenbank:XP_031781322.1%2CNASONIABASE:NV16928;Parent=rna-XM_031925462.1
NW_022279617.1	Gnomon	CDS	2462263	2462619	.	-	0	Name=XP_031781322.1;ID=cds-XP_031781322.1;Dbxref=GeneID:100120439%2CGenbank:XP_031781322.1%2CNASONIABASE:NV16928;Parent=rna-XM_031925462.1
NW_022279617.1	Gnomon	CDS	2461939	2462103	.	-	0	Name=XP_031781322.1;ID=cds-XP_031781322.1;Dbxref=GeneID:100120439%2CGenbank:XP_031781322.1%2CNASONIABASE:NV16928;Parent=rna-XM_031925462.1
NW_022279617.1	Gnomon	CDS	2461245	2461304	.	-	0	Name=XP_031781322.1;ID=cds-XP_031781322.1;Dbxref=GeneID:100120439%2CGenbank:XP_031781322.1%2CNASONIABASE:NV16928;Parent=rna-XM_031925462.1
NW_022279617.1	Gnomon	CDS	2460612	2460770	.	-	0	Name=XP_031781322.1;ID=cds-XP_031781322.1;Dbxref=GeneID:100120439%2CGenbank:XP_031781322.1%2CNASONIABASE:NV16928;Parent=rna-XM_031925462.1
NW_022279617.1	Gnomon	CDS	2460408	2460525	.	-	0	Name=XP_031781322.1;ID=cds-XP_031781322.1;Dbxref=GeneID:100120439%2CGenbank:XP_031781322.1%2CNASONIABASE:NV16928;Parent=rna-XM_031925462.1
NW_022279617.1	Gnomon	CDS	2459313	2459448	.	-	0	Name=XP_031781322.1;ID=cds-XP_031781322.1;Dbxref=GeneID:100120439%2CGenbank:XP_031781322.1%2CNASONIABASE:NV16928;Parent=rna-XM_031925462.1
NW_022279617.1	Gnomon	CDS	2458879	2458965	.	-	0	Name=XP_031781322.1;ID=cds-XP_031781322.1;Dbxref=GeneID:100120439%2CGenbank:XP_031781322.1%2CNASONIABASE:NV16928;Parent=rna-XM_031925462.1
NW_022279617.1	Gnomon	CDS	2457535	2457621	.	-	0	Name=XP_031781322.1;ID=cds-XP_031781322.1;Dbxref=GeneID:100120439%2CGenbank:XP_031781322.1%2CNASONIABASE:NV16928;Parent=rna-XM_031925462.1
NW_022279617.1	Gnomon	CDS	2457084	2457229	.	-	0	Name=XP_031781322.1;ID=cds-XP_031781322.1;Dbxref=GeneID:100120439%2CGenbank:XP_031781322.1%2CNASONIABASE:NV16928;Parent=rna-XM_031925462.1
NW_022279617.1	Gnomon	CDS	2456778	2456932	.	-	0	Name=XP_031781322.1;ID=cds-XP_031781322.1;Dbxref=GeneID:100120439%2CGenbank:XP_031781322.1%2CNASONIABASE:NV16928;Parent=rna-XM_031925462.1
NW_022279617.1	Gnomon	CDS	2456454	2456495	.	-	0	Name=XP_031781322.1;ID=cds-XP_031781322.1;Dbxref=GeneID:100120439%2CGenbank:XP_031781322.1%2CNASONIABASE:NV16928;Parent=rna-XM_031925462.1
NW_022279617.1	Gnomon	mRNA	1806503	1824587	.	-	.	Name=XM_008219709.4;ID=rna-XM_008219709.4;Dbxref=GeneID:100115491%2CGenbank:XM_008219709.4%2CNASONIABASE:NV18160;Parent=gene-LOC100115491
NW_022279617.1	Gnomon	CDS	3121150	3121359	.	-	0	Name=XP_031781370.1;ID=cds-XP_031781370.1;Dbxref=GeneID:116416580%2CGenbank:XP_031781370.1;Parent=rna-XM_031925510.1
NW_022279617.1	Gnomon	CDS	3120001	3121048	.	-	0	Name=XP_031781370.1;ID=cds-XP_031781370.1;Dbxref=GeneID:116416580%2CGenbank:XP_031781370.1;Parent=rna-XM_031925510.1
NW_022279617.1	Gnomon	CDS	3119726	3119865	.	-	0	Name=XP_031781370.1;ID=cds-XP_031781370.1;Dbxref=GeneID:116416580%2CGenbank:XP_031781370.1;Parent=rna-XM_031925510.1
NW_022279617.1	Gnomon	CDS	3119360	3119626	.	-	0	Name=XP_031781370.1;ID=cds-XP_031781370.1;Dbxref=GeneID:116416580%2CGenbank:XP_031781370.1;Parent=rna-XM_031925510.1
NW_022279617.1	Gnomon	exon	2190333	2190746	.	-	.	ID=exon-XM_031925401.1-2;Dbxref=GeneID:100679694%2CGenbank:XM_031925401.1;Parent=rna-XM_031925401.1
NW_022279617.1	Gnomon	exon	2189961	2190111	.	-	.	ID=exon-XM_031925401.1-3;Dbxref=GeneID:100679694%2CGenbank:XM_031925401.1;Parent=rna-XM_031925401.1
NW_022279617.1	Gnomon	exon	2189549	2189884	.	-	.	ID=exon-XM_031925401.1-4;Dbxref=GeneID:100679694%2CGenbank:XM_031925401.1;Parent=rna-XM_031925401.1
NW_022279617.1	Gnomon	exon	2188259	2189457	.	-	.	ID=exon-XM_031925401.1-5;Dbxref=GeneID:100679694%2CGenbank:XM_031925401.1;Parent=rna-XM_031925401.1
NW_022279617.1	Gnomon	CDS	2984179	2984350	.	+	0	Name=XP_031781276.1;ID=cds-XP_031781276.1;Dbxref=GeneID:100113577%2CGenbank:XP_031781276.1%2CNASONIABASE:NV19023;Parent=rna-XM_031925416.2
NW_022279617.1	Gnomon	CDS	2984435	2984745	.	+	0	Name=XP_031781276.1;ID=cds-XP_031781276.1;Dbxref=GeneID:100113577%2CGenbank:XP_031781276.1%2CNASONIABASE:NV19023;Parent=rna-XM_031925416.2
NW_022279617.1	Gnomon	CDS	2987739	2987883	.	+	0	Name=XP_031781276.1;ID=cds-XP_031781276.1;Dbxref=GeneID:100113577%2CGenbank:XP_031781276.1%2CNASONIABASE:NV19023;Parent=rna-XM_031925416.2
NW_022279617.1	Gnomon	CDS	2987962	2988062	.	+	0	Name=XP_031781276.1;ID=cds-XP_031781276.1;Dbxref=GeneID:100113577%2CGenbank:XP_031781276.1%2CNASONIABASE:NV19023;Parent=rna-XM_031925416.2
NW_022279617.1	Gnomon	CDS	2988147	2988256	.	+	0	Name=XP_031781276.1;ID=cds-XP_031781276.1;Dbxref=GeneID:100113577%2CGenbank:XP_031781276.1%2CNASONIABASE:NV19023;Parent=rna-XM_031925416.2
NW_022279617.1	Gnomon	CDS	2988356	2988547	.	+	0	Name=XP_031781276.1;ID=cds-XP_031781276.1;Dbxref=GeneID:100113577%2CGenbank:XP_031781276.1%2CNASONIABASE:NV19023;Parent=rna-XM_031925416.2
NW_022279617.1	Gnomon	CDS	2988640	2988811	.	+	0	Name=XP_031781276.1;ID=cds-XP_031781276.1;Dbxref=GeneID:100113577%2CGenbank:XP_031781276.1%2CNASONIABASE:NV19023;Parent=rna-XM_031925416.2
NW_022279617.1	Gnomon	exon	2190843	2191003	.	-	.	ID=exon-XM_031925401.1-1;Dbxref=GeneID:100679694%2CGenbank:XM_031925401.1;Parent=rna-XM_031925401.1
NW_022279617.1	Gnomon	mRNA	1858035	1866587	.	-	.	Name=XM_032601617.1;ID=rna-XM_032601617.1;Dbxref=GeneID:100115286%2CGenbank:XM_032601617.1%2CNASONIABASE:NV50598;Parent=gene-LOC100115286
NW_022279617.1	Gnomon	exon	1252340	1252755	.	-	.	ID=exon-XM_008215575.4-5;Dbxref=GeneID:100116408%2CGenbank:XM_008215575.4%2CNASONIABASE:NV18949;Parent=rna-XM_008215575.4
NW_022279617.1	Gnomon	exon	1253044	1253417	.	-	.	ID=exon-XM_008215575.4-3;Dbxref=GeneID:100116408%2CGenbank:XM_008215575.4%2CNASONIABASE:NV18949;Parent=rna-XM_008215575.4
NW_022279617.1	Gnomon	exon	1252841	1252975	.	-	.	ID=exon-XM_008215575.4-4;Dbxref=GeneID:100116408%2CGenbank:XM_008215575.4%2CNASONIABASE:NV18949;Parent=rna-XM_008215575.4
NW_022279617.1	Gnomon	exon	1253964	1254111	.	-	.	ID=exon-XM_008215575.4-1;Dbxref=GeneID:100116408%2CGenbank:XM_008215575.4%2CNASONIABASE:NV18949;Parent=rna-XM_008215575.4
NW_022279617.1	Gnomon	exon	1253624	1253697	.	-	.	ID=exon-XM_008215575.4-2;Dbxref=GeneID:100116408%2CGenbank:XM_008215575.4%2CNASONIABASE:NV18949;Parent=rna-XM_008215575.4
NW_022279617.1	Gnomon	mRNA	2387015	2395552	.	-	.	Name=XM_031925444.1;ID=rna-XM_031925444.1;Dbxref=GeneID:100678861%2CGenbank:XM_031925444.1;Parent=gene-LOC100678861
NW_022279617.1	Gnomon	exon	1277022	1277430	.	-	.	ID=exon-XR_004226924.1-3;Dbxref=GeneID:116416542%2CGenbank:XR_004226924.1;Parent=rna-XR_004226924.1
NW_022279617.1	Gnomon	exon	1276723	1276958	.	-	.	ID=exon-XR_004226924.1-4;Dbxref=GeneID:116416542%2CGenbank:XR_004226924.1;Parent=rna-XR_004226924.1
NW_022279617.1	Gnomon	exon	1275474	1275592	.	-	.	ID=exon-XR_004226924.1-5;Dbxref=GeneID:116416542%2CGenbank:XR_004226924.1;Parent=rna-XR_004226924.1
NW_022279617.1	Gnomon	exon	1278339	1279161	.	-	.	ID=exon-XR_004226924.1-1;Dbxref=GeneID:116416542%2CGenbank:XR_004226924.1;Parent=rna-XR_004226924.1
NW_022279617.1	Gnomon	exon	1277519	1277802	.	-	.	ID=exon-XR_004226924.1-2;Dbxref=GeneID:116416542%2CGenbank:XR_004226924.1;Parent=rna-XR_004226924.1
NW_022279617.1	Gnomon	exon	1672752	1672858	.	+	.	ID=exon-XM_032601641.1-1;Dbxref=GeneID:100116235%2CGenbank:XM_032601641.1%2CNASONIABASE:NV18163;Parent=rna-XM_032601641.1
NW_022279617.1	Gnomon	exon	1676759	1677667	.	+	.	ID=exon-XM_032601641.1-4;Dbxref=GeneID:100116235%2CGenbank:XM_032601641.1%2CNASONIABASE:NV18163;Parent=rna-XM_032601641.1
NW_022279617.1	Gnomon	exon	1677937	1678106	.	+	.	ID=exon-XM_032601641.1-5;Dbxref=GeneID:100116235%2CGenbank:XM_032601641.1%2CNASONIABASE:NV18163;Parent=rna-XM_032601641.1
NW_022279617.1	Gnomon	exon	1674353	1674665	.	+	.	ID=exon-XM_032601641.1-2;Dbxref=GeneID:100116235%2CGenbank:XM_032601641.1%2CNASONIABASE:NV18163;Parent=rna-XM_032601641.1
NW_022279617.1	Gnomon	exon	1675349	1675422	.	+	.	ID=exon-XM_032601641.1-3;Dbxref=GeneID:100116235%2CGenbank:XM_032601641.1%2CNASONIABASE:NV18163;Parent=rna-XM_032601641.1
NW_022279617.1	Gnomon	exon	1678187	1678715	.	+	.	ID=exon-XM_032601641.1-6;Dbxref=GeneID:100116235%2CGenbank:XM_032601641.1%2CNASONIABASE:NV18163;Parent=rna-XM_032601641.1
NW_022279617.1	Gnomon	exon	1678820	1679067	.	+	.	ID=exon-XM_032601641.1-7;Dbxref=GeneID:100116235%2CGenbank:XM_032601641.1%2CNASONIABASE:NV18163;Parent=rna-XM_032601641.1
NW_022279617.1	Gnomon	mRNA	1911012	1925672	.	+	.	Name=XM_031925349.2;ID=rna-XM_031925349.2;Dbxref=GeneID:100115141%2CGenbank:XM_031925349.2%2CNASONIABASE:NV18157;Parent=gene-LOC100115141
NW_022279617.1	Gnomon	gene	2188259	2191003	.	-	.	Name=LOC100679694;ID=gene-LOC100679694;Dbxref=GeneID:100679694
NW_022279617.1	Gnomon	CDS	2984179	2984350	.	+	0	Name=XP_031781275.1;ID=cds-XP_031781275.1;Dbxref=GeneID:100113577%2CGenbank:XP_031781275.1%2CNASONIABASE:NV19023;Parent=rna-XM_031925415.2
NW_022279617.1	Gnomon	CDS	2984435	2984745	.	+	0	Name=XP_031781275.1;ID=cds-XP_031781275.1;Dbxref=GeneID:100113577%2CGenbank:XP_031781275.1%2CNASONIABASE:NV19023;Parent=rna-XM_031925415.2
NW_022279617.1	Gnomon	CDS	2984821	2984946	.	+	0	Name=XP_031781275.1;ID=cds-XP_031781275.1;Dbxref=GeneID:100113577%2CGenbank:XP_031781275.1%2CNASONIABASE:NV19023;Parent=rna-XM_031925415.2
NW_022279617.1	Gnomon	CDS	2987739	2987883	.	+	0	Name=XP_031781275.1;ID=cds-XP_031781275.1;Dbxref=GeneID:100113577%2CGenbank:XP_031781275.1%2CNASONIABASE:NV19023;Parent=rna-XM_031925415.2
NW_022279617.1	Gnomon	CDS	2987962	2988062	.	+	0	Name=XP_031781275.1;ID=cds-XP_031781275.1;Dbxref=GeneID:100113577%2CGenbank:XP_031781275.1%2CNASONIABASE:NV19023;Parent=rna-XM_031925415.2
NW_022279617.1	Gnomon	CDS	2988147	2988256	.	+	0	Name=XP_031781275.1;ID=cds-XP_031781275.1;Dbxref=GeneID:100113577%2CGenbank:XP_031781275.1%2CNASONIABASE:NV19023;Parent=rna-XM_031925415.2
NW_022279617.1	Gnomon	CDS	2988356	2988547	.	+	0	Name=XP_031781275.1;ID=cds-XP_031781275.1;Dbxref=GeneID:100113577%2CGenbank:XP_031781275.1%2CNASONIABASE:NV19023;Parent=rna-XM_031925415.2
NW_022279617.1	Gnomon	CDS	2988626	2988737	.	+	0	Name=XP_031781275.1;ID=cds-XP_031781275.1;Dbxref=GeneID:100113577%2CGenbank:XP_031781275.1%2CNASONIABASE:NV19023;Parent=rna-XM_031925415.2
NW_022279617.1	Gnomon	exon	1672752	1672954	.	+	.	ID=exon-XM_031925375.2-1;Dbxref=GeneID:100116235%2CGenbank:XM_031925375.2%2CNASONIABASE:NV18163;Parent=rna-XM_031925375.2
NW_022279617.1	Gnomon	exon	1675349	1675422	.	+	.	ID=exon-XM_031925375.2-2;Dbxref=GeneID:100116235%2CGenbank:XM_031925375.2%2CNASONIABASE:NV18163;Parent=rna-XM_031925375.2
NW_022279617.1	Gnomon	exon	1677190	1677667	.	+	.	ID=exon-XM_031925375.2-3;Dbxref=GeneID:100116235%2CGenbank:XM_031925375.2%2CNASONIABASE:NV18163;Parent=rna-XM_031925375.2
NW_022279617.1	Gnomon	exon	1677937	1678106	.	+	.	ID=exon-XM_031925375.2-4;Dbxref=GeneID:100116235%2CGenbank:XM_031925375.2%2CNASONIABASE:NV18163;Parent=rna-XM_031925375.2
NW_022279617.1	Gnomon	exon	1678187	1678715	.	+	.	ID=exon-XM_031925375.2-5;Dbxref=GeneID:100116235%2CGenbank:XM_031925375.2%2CNASONIABASE:NV18163;Parent=rna-XM_031925375.2
NW_022279617.1	Gnomon	exon	1678820	1679067	.	+	.	ID=exon-XM_031925375.2-6;Dbxref=GeneID:100116235%2CGenbank:XM_031925375.2%2CNASONIABASE:NV18163;Parent=rna-XM_031925375.2
NW_022279617.1	Gnomon	mRNA	3336479	3342304	.	-	.	Name=XM_031925443.2;ID=rna-XM_031925443.2;Dbxref=GeneID:107981234%2CGenbank:XM_031925443.2;Parent=gene-LOC107981234
NW_022279617.1	Gnomon	mRNA	1855729	1863910	.	-	.	Name=XM_032601618.1;ID=rna-XM_032601618.1;Dbxref=GeneID:100115286%2CGenbank:XM_032601618.1%2CNASONIABASE:NV50598;Parent=gene-LOC100115286
NW_022279617.1	Gnomon	CDS	2447321	2449135	.	+	0	Name=XP_003427452.1;ID=cds-XP_003427452.1;Dbxref=GeneID:100120413%2CGenbank:XP_003427452.1%2CNASONIABASE:NV16927;Parent=rna-XM_003427404.5
NW_022279617.1	Gnomon	mRNA	2439876	2451870	.	+	.	Name=XM_003427405.5;ID=rna-XM_003427405.5;Dbxref=GeneID:100120413%2CGenbank:XM_003427405.5%2CNASONIABASE:NV16927;Parent=gene-LOC100120413
NW_022279617.1	Gnomon	mRNA	1855729	1895878	.	-	.	Name=XM_032601614.1;ID=rna-XM_032601614.1;Dbxref=GeneID:100115286%2CGenbank:XM_032601614.1%2CNASONIABASE:NV50598;Parent=gene-LOC100115286
NW_022279617.1	Gnomon	CDS	2984179	2984350	.	+	0	Name=XP_031781274.1;ID=cds-XP_031781274.1;Dbxref=GeneID:100113577%2CGenbank:XP_031781274.1%2CNASONIABASE:NV19023;Parent=rna-XM_031925414.1
NW_022279617.1	Gnomon	CDS	2984435	2984745	.	+	0	Name=XP_031781274.1;ID=cds-XP_031781274.1;Dbxref=GeneID:100113577%2CGenbank:XP_031781274.1%2CNASONIABASE:NV19023;Parent=rna-XM_031925414.1
NW_022279617.1	Gnomon	CDS	2984821	2984946	.	+	0	Name=XP_031781274.1;ID=cds-XP_031781274.1;Dbxref=GeneID:100113577%2CGenbank:XP_031781274.1%2CNASONIABASE:NV19023;Parent=rna-XM_031925414.1
NW_022279617.1	Gnomon	CDS	2987739	2987883	.	+	0	Name=XP_031781274.1;ID=cds-XP_031781274.1;Dbxref=GeneID:100113577%2CGenbank:XP_031781274.1%2CNASONIABASE:NV19023;Parent=rna-XM_031925414.1
NW_022279617.1	Gnomon	CDS	2987962	2988062	.	+	0	Name=XP_031781274.1;ID=cds-XP_031781274.1;Dbxref=GeneID:100113577%2CGenbank:XP_031781274.1%2CNASONIABASE:NV19023;Parent=rna-XM_031925414.1
NW_022279617.1	Gnomon	CDS	2988147	2988256	.	+	0	Name=XP_031781274.1;ID=cds-XP_031781274.1;Dbxref=GeneID:100113577%2CGenbank:XP_031781274.1%2CNASONIABASE:NV19023;Parent=rna-XM_031925414.1
NW_022279617.1	Gnomon	CDS	2988356	2988547	.	+	0	Name=XP_031781274.1;ID=cds-XP_031781274.1;Dbxref=GeneID:100113577%2CGenbank:XP_031781274.1%2CNASONIABASE:NV19023;Parent=rna-XM_031925414.1
NW_022279617.1	Gnomon	CDS	2988640	2988811	.	+	0	Name=XP_031781274.1;ID=cds-XP_031781274.1;Dbxref=GeneID:100113577%2CGenbank:XP_031781274.1%2CNASONIABASE:NV19023;Parent=rna-XM_031925414.1
NW_022279617.1	Gnomon	gene	2780840	2787925	.	+	.	Name=LOC100679351;ID=gene-LOC100679351;Dbxref=GeneID:100679351
NW_022279617.1	Gnomon	exon	2578244	2578507	.	-	.	ID=exon-XM_031925472.1-1;Dbxref=GeneID:100120439%2CGenbank:XM_031925472.1%2CNASONIABASE:NV16928;Parent=rna-XM_031925472.1
NW_022279617.1	Gnomon	exon	2560132	2560181	.	-	.	ID=exon-XM_031925472.1-2;Dbxref=GeneID:100120439%2CGenbank:XM_031925472.1%2CNASONIABASE:NV16928;Parent=rna-XM_031925472.1
NW_022279617.1	Gnomon	exon	2556504	2556774	.	-	.	ID=exon-XM_031925472.1-3;Dbxref=GeneID:100120439%2CGenbank:XM_031925472.1%2CNASONIABASE:NV16928;Parent=rna-XM_031925472.1
NW_022279617.1	Gnomon	exon	2555964	2555995	.	-	.	ID=exon-XM_031925472.1-4;Dbxref=GeneID:100120439%2CGenbank:XM_031925472.1%2CNASONIABASE:NV16928;Parent=rna-XM_031925472.1
NW_022279617.1	Gnomon	exon	2555108	2555155	.	-	.	ID=exon-XM_031925472.1-5;Dbxref=GeneID:100120439%2CGenbank:XM_031925472.1%2CNASONIABASE:NV16928;Parent=rna-XM_031925472.1
NW_022279617.1	Gnomon	gene	1682256	1776575	.	+	.	Name=LOC100680384;ID=gene-LOC100680384;Dbxref=GeneID:100680384
NW_022279617.1	Gnomon	mRNA	1897302	1925672	.	+	.	Name=XM_031925348.1;ID=rna-XM_031925348.1;Dbxref=GeneID:100115141%2CGenbank:XM_031925348.1%2CNASONIABASE:NV18157;Parent=gene-LOC100115141
NW_022279617.1	Gnomon	exon	2464615	2464699	.	-	.	ID=exon-XM_031925472.1-6;Dbxref=GeneID:100120439%2CGenbank:XM_031925472.1%2CNASONIABASE:NV16928;Parent=rna-XM_031925472.1
NW_022279617.1	Gnomon	exon	2463266	2463399	.	-	.	ID=exon-XM_031925472.1-7;Dbxref=GeneID:100120439%2CGenbank:XM_031925472.1%2CNASONIABASE:NV16928;Parent=rna-XM_031925472.1
NW_022279617.1	Gnomon	exon	2462263	2462619	.	-	.	ID=exon-XM_031925472.1-8;Dbxref=GeneID:100120439%2CGenbank:XM_031925472.1%2CNASONIABASE:NV16928;Parent=rna-XM_031925472.1
NW_022279617.1	Gnomon	exon	2461939	2462103	.	-	.	ID=exon-XM_031925472.1-9;Dbxref=GeneID:100120439%2CGenbank:XM_031925472.1%2CNASONIABASE:NV16928;Parent=rna-XM_031925472.1
NW_022279617.1	Gnomon	exon	1862221	1862536	.	-	.	ID=exon-XM_032601616.1-8;Dbxref=GeneID:100115286%2CGenbank:XM_032601616.1%2CNASONIABASE:NV50598;Parent=rna-XM_032601616.1
NW_022279617.1	Gnomon	exon	1862033	1862149	.	-	.	ID=exon-XM_032601616.1-9;Dbxref=GeneID:100115286%2CGenbank:XM_032601616.1%2CNASONIABASE:NV50598;Parent=rna-XM_032601616.1
NW_022279617.1	Gnomon	exon	1862804	1862982	.	-	.	ID=exon-XM_032601616.1-6;Dbxref=GeneID:100115286%2CGenbank:XM_032601616.1%2CNASONIABASE:NV50598;Parent=rna-XM_032601616.1
NW_022279617.1	Gnomon	exon	1862637	1862713	.	-	.	ID=exon-XM_032601616.1-7;Dbxref=GeneID:100115286%2CGenbank:XM_032601616.1%2CNASONIABASE:NV50598;Parent=rna-XM_032601616.1
NW_022279617.1	Gnomon	exon	1880010	1880459	.	-	.	ID=exon-XM_032601616.1-1;Dbxref=GeneID:100115286%2CGenbank:XM_032601616.1%2CNASONIABASE:NV50598;Parent=rna-XM_032601616.1
NW_022279617.1	Gnomon	exon	1863985	1864091	.	-	.	ID=exon-XM_032601616.1-4;Dbxref=GeneID:100115286%2CGenbank:XM_032601616.1%2CNASONIABASE:NV50598;Parent=rna-XM_032601616.1
NW_022279617.1	Gnomon	exon	1863086	1863228	.	-	.	ID=exon-XM_032601616.1-5;Dbxref=GeneID:100115286%2CGenbank:XM_032601616.1%2CNASONIABASE:NV50598;Parent=rna-XM_032601616.1
NW_022279617.1	Gnomon	exon	1865613	1865696	.	-	.	ID=exon-XM_032601616.1-2;Dbxref=GeneID:100115286%2CGenbank:XM_032601616.1%2CNASONIABASE:NV50598;Parent=rna-XM_032601616.1
NW_022279617.1	Gnomon	exon	1864216	1864302	.	-	.	ID=exon-XM_032601616.1-3;Dbxref=GeneID:100115286%2CGenbank:XM_032601616.1%2CNASONIABASE:NV50598;Parent=rna-XM_032601616.1
NW_022279617.1	Gnomon	exon	2893509	2896610	.	+	.	ID=exon-XM_016983097.3-1;Dbxref=GeneID:100119212%2CGenbank:XM_016983097.3%2CNASONIABASE:NV16942;Parent=rna-XM_016983097.3
NW_022279617.1	Gnomon	exon	2897137	2897462	.	+	.	ID=exon-XM_016983097.3-2;Dbxref=GeneID:100119212%2CGenbank:XM_016983097.3%2CNASONIABASE:NV16942;Parent=rna-XM_016983097.3
NW_022279617.1	Gnomon	exon	2897532	2898155	.	+	.	ID=exon-XM_016983097.3-3;Dbxref=GeneID:100119212%2CGenbank:XM_016983097.3%2CNASONIABASE:NV16942;Parent=rna-XM_016983097.3
NW_022279617.1	Gnomon	exon	1514244	1514634	.	-	.	ID=exon-XM_016986568.3-1;Dbxref=GeneID:100115042%2CGenbank:XM_016986568.3%2CNASONIABASE:NV18064;Parent=rna-XM_016986568.3
NW_022279617.1	Gnomon	exon	1399850	1400221	.	-	.	ID=exon-XM_016986568.3-6;Dbxref=GeneID:100115042%2CGenbank:XM_016986568.3%2CNASONIABASE:NV18064;Parent=rna-XM_016986568.3
NW_022279617.1	Gnomon	exon	1424811	1424969	.	-	.	ID=exon-XM_016986568.3-4;Dbxref=GeneID:100115042%2CGenbank:XM_016986568.3%2CNASONIABASE:NV18064;Parent=rna-XM_016986568.3
NW_022279617.1	Gnomon	exon	1424602	1424742	.	-	.	ID=exon-XM_016986568.3-5;Dbxref=GeneID:100115042%2CGenbank:XM_016986568.3%2CNASONIABASE:NV18064;Parent=rna-XM_016986568.3
NW_022279617.1	Gnomon	exon	1425405	1426552	.	-	.	ID=exon-XM_016986568.3-2;Dbxref=GeneID:100115042%2CGenbank:XM_016986568.3%2CNASONIABASE:NV18064;Parent=rna-XM_016986568.3
NW_022279617.1	Gnomon	exon	1425053	1425330	.	-	.	ID=exon-XM_016986568.3-3;Dbxref=GeneID:100115042%2CGenbank:XM_016986568.3%2CNASONIABASE:NV18064;Parent=rna-XM_016986568.3
NW_022279617.1	Gnomon	mRNA	2208375	2210264	.	-	.	Name=XM_031925442.1;ID=rna-XM_031925442.1;Dbxref=GeneID:107980655%2CGenbank:XM_031925442.1;Parent=gene-LOC107980655
NW_022279617.1	Gnomon	mRNA	3039928	3041356	.	-	.	Name=XM_031925440.1;ID=rna-XM_031925440.1;Dbxref=GeneID:107981908%2CGenbank:XM_031925440.1;Parent=gene-LOC107981908
NW_022279617.1	Gnomon	mRNA	2644129	2647897	.	-	.	Name=XM_001604188.6;ID=rna-XM_001604188.6;Dbxref=GeneID:100120615%2CGenbank:XM_001604188.6%2CNASONIABASE:NV16932;Parent=gene-LOC100120615
NW_022279617.1	Gnomon	CDS	2447321	2449135	.	+	0	Name=XP_003427453.1;ID=cds-XP_003427453.1;Dbxref=GeneID:100120413%2CGenbank:XP_003427453.1%2CNASONIABASE:NV16927;Parent=rna-XM_003427405.5
NW_022279617.1	Gnomon	mRNA	1858035	1895878	.	-	.	Name=XM_032601615.1;ID=rna-XM_032601615.1;Dbxref=GeneID:100115286%2CGenbank:XM_032601615.1%2CNASONIABASE:NV50598;Parent=gene-LOC100115286
NW_022279617.1	Gnomon	exon	2068119	2068593	.	+	.	ID=exon-XM_031925501.1-3;Dbxref=GeneID:116416574%2CGenbank:XM_031925501.1;Parent=rna-XM_031925501.1
NW_022279617.1	Gnomon	exon	2068646	2069302	.	+	.	ID=exon-XM_031925501.1-4;Dbxref=GeneID:116416574%2CGenbank:XM_031925501.1;Parent=rna-XM_031925501.1
NW_022279617.1	Gnomon	exon	2066912	2067454	.	+	.	ID=exon-XM_031925501.1-1;Dbxref=GeneID:116416574%2CGenbank:XM_031925501.1;Parent=rna-XM_031925501.1
NW_022279617.1	Gnomon	exon	2067617	2068044	.	+	.	ID=exon-XM_031925501.1-2;Dbxref=GeneID:116416574%2CGenbank:XM_031925501.1;Parent=rna-XM_031925501.1
NW_022279617.1	Gnomon	CDS	1253624	1253683	.	-	0	Name=XP_016844551.1;ID=cds-XP_016844551.1;Dbxref=GeneID:100116408%2CGenbank:XP_016844551.1%2CNASONIABASE:NV18949;Parent=rna-XM_016989062.3
NW_022279617.1	Gnomon	CDS	1253044	1253417	.	-	0	Name=XP_016844551.1;ID=cds-XP_016844551.1;Dbxref=GeneID:100116408%2CGenbank:XP_016844551.1%2CNASONIABASE:NV18949;Parent=rna-XM_016989062.3
NW_022279617.1	Gnomon	CDS	1252841	1252975	.	-	0	Name=XP_016844551.1;ID=cds-XP_016844551.1;Dbxref=GeneID:100116408%2CGenbank:XP_016844551.1%2CNASONIABASE:NV18949;Parent=rna-XM_016989062.3
NW_022279617.1	Gnomon	CDS	1252659	1252755	.	-	0	Name=XP_016844551.1;ID=cds-XP_016844551.1;Dbxref=GeneID:100116408%2CGenbank:XP_016844551.1%2CNASONIABASE:NV18949;Parent=rna-XM_016989062.3
NW_022279617.1	Gnomon	mRNA	2431566	2451870	.	+	.	Name=XM_003427404.5;ID=rna-XM_003427404.5;Dbxref=GeneID:100120413%2CGenbank:XM_003427404.5%2CNASONIABASE:NV16927;Parent=gene-LOC100120413
NW_022279617.1	Gnomon	exon	1677190	1677667	.	+	.	ID=exon-XM_008219714.3-3;Dbxref=GeneID:100116235%2CGenbank:XM_008219714.3%2CNASONIABASE:NV18163;Parent=rna-XM_008219714.3
NW_022279617.1	Gnomon	exon	1677937	1678106	.	+	.	ID=exon-XM_008219714.3-4;Dbxref=GeneID:100116235%2CGenbank:XM_008219714.3%2CNASONIABASE:NV18163;Parent=rna-XM_008219714.3
NW_022279617.1	Gnomon	exon	1678187	1678715	.	+	.	ID=exon-XM_008219714.3-5;Dbxref=GeneID:100116235%2CGenbank:XM_008219714.3%2CNASONIABASE:NV18163;Parent=rna-XM_008219714.3
NW_022279617.1	Gnomon	exon	1678820	1679067	.	+	.	ID=exon-XM_008219714.3-6;Dbxref=GeneID:100116235%2CGenbank:XM_008219714.3%2CNASONIABASE:NV18163;Parent=rna-XM_008219714.3
NW_022279617.1	Gnomon	exon	1674622	1675022	.	+	.	ID=exon-XM_008219714.3-1;Dbxref=GeneID:100116235%2CGenbank:XM_008219714.3%2CNASONIABASE:NV18163;Parent=rna-XM_008219714.3
NW_022279617.1	Gnomon	exon	1675349	1675422	.	+	.	ID=exon-XM_008219714.3-2;Dbxref=GeneID:100116235%2CGenbank:XM_008219714.3%2CNASONIABASE:NV18163;Parent=rna-XM_008219714.3
NW_022279617.1	Gnomon	CDS	2984179	2984350	.	+	0	Name=XP_031781273.1;ID=cds-XP_031781273.1;Dbxref=GeneID:100113577%2CGenbank:XP_031781273.1%2CNASONIABASE:NV19023;Parent=rna-XM_031925413.2
NW_022279617.1	Gnomon	CDS	2984435	2984745	.	+	0	Name=XP_031781273.1;ID=cds-XP_031781273.1;Dbxref=GeneID:100113577%2CGenbank:XP_031781273.1%2CNASONIABASE:NV19023;Parent=rna-XM_031925413.2
NW_022279617.1	Gnomon	CDS	2984821	2984946	.	+	0	Name=XP_031781273.1;ID=cds-XP_031781273.1;Dbxref=GeneID:100113577%2CGenbank:XP_031781273.1%2CNASONIABASE:NV19023;Parent=rna-XM_031925413.2
NW_022279617.1	Gnomon	CDS	2987739	2987883	.	+	0	Name=XP_031781273.1;ID=cds-XP_031781273.1;Dbxref=GeneID:100113577%2CGenbank:XP_031781273.1%2CNASONIABASE:NV19023;Parent=rna-XM_031925413.2
NW_022279617.1	Gnomon	CDS	2987962	2988062	.	+	0	Name=XP_031781273.1;ID=cds-XP_031781273.1;Dbxref=GeneID:100113577%2CGenbank:XP_031781273.1%2CNASONIABASE:NV19023;Parent=rna-XM_031925413.2
NW_022279617.1	Gnomon	CDS	2988147	2988256	.	+	0	Name=XP_031781273.1;ID=cds-XP_031781273.1;Dbxref=GeneID:100113577%2CGenbank:XP_031781273.1%2CNASONIABASE:NV19023;Parent=rna-XM_031925413.2
NW_022279617.1	Gnomon	CDS	2988356	2988547	.	+	0	Name=XP_031781273.1;ID=cds-XP_031781273.1;Dbxref=GeneID:100113577%2CGenbank:XP_031781273.1%2CNASONIABASE:NV19023;Parent=rna-XM_031925413.2
NW_022279617.1	Gnomon	CDS	2988640	2988811	.	+	0	Name=XP_031781273.1;ID=cds-XP_031781273.1;Dbxref=GeneID:100113577%2CGenbank:XP_031781273.1%2CNASONIABASE:NV19023;Parent=rna-XM_031925413.2
NW_022279617.1	Gnomon	mRNA	1806503	1824001	.	-	.	Name=XM_008219708.4;ID=rna-XM_008219708.4;Dbxref=GeneID:100115491%2CGenbank:XM_008219708.4%2CNASONIABASE:NV18160;Parent=gene-LOC100115491
NW_022279617.1	Gnomon	exon	2391376	2391652	.	-	.	ID=exon-XM_031925448.2-8;Dbxref=GeneID:100678861%2CGenbank:XM_031925448.2;Parent=rna-XM_031925448.2
NW_022279617.1	Gnomon	mRNA	1897304	1925672	.	+	.	Name=XM_031925347.1;ID=rna-XM_031925347.1;Dbxref=GeneID:100115141%2CGenbank:XM_031925347.1%2CNASONIABASE:NV18157;Parent=gene-LOC100115141
NW_022279617.1	Gnomon	exon	2391218	2391299	.	-	.	ID=exon-XM_031925448.2-9;Dbxref=GeneID:100678861%2CGenbank:XM_031925448.2;Parent=rna-XM_031925448.2
NW_022279617.1	Gnomon	exon	2392438	2392624	.	-	.	ID=exon-XM_031925448.2-6;Dbxref=GeneID:100678861%2CGenbank:XM_031925448.2;Parent=rna-XM_031925448.2
NW_022279617.1	Gnomon	exon	2392221	2392309	.	-	.	ID=exon-XM_031925448.2-7;Dbxref=GeneID:100678861%2CGenbank:XM_031925448.2;Parent=rna-XM_031925448.2
NW_022279617.1	Gnomon	exon	2393640	2393738	.	-	.	ID=exon-XM_031925448.2-4;Dbxref=GeneID:100678861%2CGenbank:XM_031925448.2;Parent=rna-XM_031925448.2
NW_022279617.1	Gnomon	exon	2393026	2393203	.	-	.	ID=exon-XM_031925448.2-5;Dbxref=GeneID:100678861%2CGenbank:XM_031925448.2;Parent=rna-XM_031925448.2
NW_022279617.1	Gnomon	exon	2394082	2394193	.	-	.	ID=exon-XM_031925448.2-2;Dbxref=GeneID:100678861%2CGenbank:XM_031925448.2;Parent=rna-XM_031925448.2
NW_022279617.1	Gnomon	exon	2393868	2394000	.	-	.	ID=exon-XM_031925448.2-3;Dbxref=GeneID:100678861%2CGenbank:XM_031925448.2;Parent=rna-XM_031925448.2
NW_022279617.1	Gnomon	exon	2394571	2395100	.	-	.	ID=exon-XM_031925448.2-1;Dbxref=GeneID:100678861%2CGenbank:XM_031925448.2;Parent=rna-XM_031925448.2
NW_022279617.1	Gnomon	mRNA	1858035	1880459	.	-	.	Name=XM_032601616.1;ID=rna-XM_032601616.1;Dbxref=GeneID:100115286%2CGenbank:XM_032601616.1%2CNASONIABASE:NV50598;Parent=gene-LOC100115286
NW_022279617.1	Gnomon	exon	2452403	2456495	.	-	.	ID=exon-XM_031925463.2-20;Dbxref=GeneID:100120439%2CGenbank:XM_031925463.2%2CNASONIABASE:NV16928;Parent=rna-XM_031925463.2
NW_022279617.1	Gnomon	mRNA	3038531	3039847	.	-	.	Name=XM_031925441.1;ID=rna-XM_031925441.1;Dbxref=GeneID:107981907%2CGenbank:XM_031925441.1;Parent=gene-LOC107981907
NW_022279617.1	Gnomon	CDS	3418713	3418959	.	-	0	Name=XP_008211634.1;ID=cds-XP_008211634.1;Dbxref=GeneID:103316968%2CGenbank:XP_008211634.1;Parent=rna-XM_008213412.2
NW_022279617.1	Gnomon	CDS	3418473	3418636	.	-	0	Name=XP_008211634.1;ID=cds-XP_008211634.1;Dbxref=GeneID:103316968%2CGenbank:XP_008211634.1;Parent=rna-XM_008213412.2
NW_022279617.1	Gnomon	exon	2462290	2462619	.	-	.	ID=exon-XM_031925463.2-10;Dbxref=GeneID:100120439%2CGenbank:XM_031925463.2%2CNASONIABASE:NV16928;Parent=rna-XM_031925463.2
NW_022279617.1	Gnomon	exon	2461939	2462103	.	-	.	ID=exon-XM_031925463.2-11;Dbxref=GeneID:100120439%2CGenbank:XM_031925463.2%2CNASONIABASE:NV16928;Parent=rna-XM_031925463.2
NW_022279617.1	Gnomon	exon	2461245	2461304	.	-	.	ID=exon-XM_031925463.2-12;Dbxref=GeneID:100120439%2CGenbank:XM_031925463.2%2CNASONIABASE:NV16928;Parent=rna-XM_031925463.2
NW_022279617.1	Gnomon	exon	2460612	2460770	.	-	.	ID=exon-XM_031925463.2-13;Dbxref=GeneID:100120439%2CGenbank:XM_031925463.2%2CNASONIABASE:NV16928;Parent=rna-XM_031925463.2
NW_022279617.1	Gnomon	exon	1189788	1189940	.	-	.	ID=exon-XM_031925425.1-2;Dbxref=GeneID:116416552%2CGenbank:XM_031925425.1;Parent=rna-XM_031925425.1
NW_022279617.1	Gnomon	exon	2460408	2460525	.	-	.	ID=exon-XM_031925463.2-14;Dbxref=GeneID:100120439%2CGenbank:XM_031925463.2%2CNASONIABASE:NV16928;Parent=rna-XM_031925463.2
NW_022279617.1	Gnomon	exon	1188668	1189362	.	-	.	ID=exon-XM_031925425.1-3;Dbxref=GeneID:116416552%2CGenbank:XM_031925425.1;Parent=rna-XM_031925425.1
NW_022279617.1	Gnomon	exon	2459313	2459463	.	-	.	ID=exon-XM_031925463.2-15;Dbxref=GeneID:100120439%2CGenbank:XM_031925463.2%2CNASONIABASE:NV16928;Parent=rna-XM_031925463.2
NW_022279617.1	Gnomon	exon	2458879	2458965	.	-	.	ID=exon-XM_031925463.2-16;Dbxref=GeneID:100120439%2CGenbank:XM_031925463.2%2CNASONIABASE:NV16928;Parent=rna-XM_031925463.2
NW_022279617.1	Gnomon	exon	1190991	1191224	.	-	.	ID=exon-XM_031925425.1-1;Dbxref=GeneID:116416552%2CGenbank:XM_031925425.1;Parent=rna-XM_031925425.1
NW_022279617.1	Gnomon	exon	2457535	2457621	.	-	.	ID=exon-XM_031925463.2-17;Dbxref=GeneID:100120439%2CGenbank:XM_031925463.2%2CNASONIABASE:NV16928;Parent=rna-XM_031925463.2
NW_022279617.1	Gnomon	exon	2457084	2457229	.	-	.	ID=exon-XM_031925463.2-18;Dbxref=GeneID:100120439%2CGenbank:XM_031925463.2%2CNASONIABASE:NV16928;Parent=rna-XM_031925463.2
NW_022279617.1	Gnomon	exon	2456778	2456932	.	-	.	ID=exon-XM_031925463.2-19;Dbxref=GeneID:100120439%2CGenbank:XM_031925463.2%2CNASONIABASE:NV16928;Parent=rna-XM_031925463.2
NW_022279617.1	Gnomon	exon	1183901	1184187	.	-	.	ID=exon-XM_031925425.1-4;Dbxref=GeneID:116416552%2CGenbank:XM_031925425.1;Parent=rna-XM_031925425.1
NW_022279617.1	Gnomon	exon	1424602	1424742	.	-	.	ID=exon-XM_016986569.3-5;Dbxref=GeneID:100115042%2CGenbank:XM_016986569.3%2CNASONIABASE:NV18064;Parent=rna-XM_016986569.3
NW_022279617.1	Gnomon	exon	1399850	1400221	.	-	.	ID=exon-XM_016986569.3-6;Dbxref=GeneID:100115042%2CGenbank:XM_016986569.3%2CNASONIABASE:NV18064;Parent=rna-XM_016986569.3
NW_022279617.1	Gnomon	exon	1514819	1515192	.	-	.	ID=exon-XM_016986569.3-1;Dbxref=GeneID:100115042%2CGenbank:XM_016986569.3%2CNASONIABASE:NV18064;Parent=rna-XM_016986569.3
NW_022279617.1	Gnomon	exon	1425429	1426552	.	-	.	ID=exon-XM_016986569.3-2;Dbxref=GeneID:100115042%2CGenbank:XM_016986569.3%2CNASONIABASE:NV18064;Parent=rna-XM_016986569.3
NW_022279617.1	Gnomon	exon	1425053	1425330	.	-	.	ID=exon-XM_016986569.3-3;Dbxref=GeneID:100115042%2CGenbank:XM_016986569.3%2CNASONIABASE:NV18064;Parent=rna-XM_016986569.3
NW_022279617.1	Gnomon	exon	1424811	1424969	.	-	.	ID=exon-XM_016986569.3-4;Dbxref=GeneID:100115042%2CGenbank:XM_016986569.3%2CNASONIABASE:NV18064;Parent=rna-XM_016986569.3
NW_022279617.1	Gnomon	mRNA	2578638	2581166	.	-	.	Name=XM_003427407.5;ID=rna-XM_003427407.5;Dbxref=GeneID:100120541%2CGenbank:XM_003427407.5%2CNASONIABASE:NV16930;Parent=gene-LOC100120541
NW_022279617.1	Gnomon	CDS	2447321	2449135	.	+	0	Name=XP_003427454.1;ID=cds-XP_003427454.1;Dbxref=GeneID:100120413%2CGenbank:XP_003427454.1%2CNASONIABASE:NV16927;Parent=rna-XM_003427406.5
NW_022279617.1	Gnomon	exon	1678820	1679067	.	+	.	ID=exon-XM_031925376.2-6;Dbxref=GeneID:100116235%2CGenbank:XM_031925376.2%2CNASONIABASE:NV18163;Parent=rna-XM_031925376.2
NW_022279617.1	Gnomon	exon	1677937	1678106	.	+	.	ID=exon-XM_031925376.2-4;Dbxref=GeneID:100116235%2CGenbank:XM_031925376.2%2CNASONIABASE:NV18163;Parent=rna-XM_031925376.2
NW_022279617.1	Gnomon	exon	1678187	1678715	.	+	.	ID=exon-XM_031925376.2-5;Dbxref=GeneID:100116235%2CGenbank:XM_031925376.2%2CNASONIABASE:NV18163;Parent=rna-XM_031925376.2
NW_022279617.1	Gnomon	exon	1675349	1675422	.	+	.	ID=exon-XM_031925376.2-2;Dbxref=GeneID:100116235%2CGenbank:XM_031925376.2%2CNASONIABASE:NV18163;Parent=rna-XM_031925376.2
NW_022279617.1	Gnomon	exon	1677277	1677667	.	+	.	ID=exon-XM_031925376.2-3;Dbxref=GeneID:100116235%2CGenbank:XM_031925376.2%2CNASONIABASE:NV18163;Parent=rna-XM_031925376.2
NW_022279617.1	Gnomon	exon	1672752	1672954	.	+	.	ID=exon-XM_031925376.2-1;Dbxref=GeneID:100116235%2CGenbank:XM_031925376.2%2CNASONIABASE:NV18163;Parent=rna-XM_031925376.2
NW_022279617.1	Gnomon	CDS	2982488	2982505	.	-	0	Name=XP_031781272.1;ID=cds-XP_031781272.1;Dbxref=GeneID:116416548%2CGenbank:XP_031781272.1;Parent=rna-XM_031925412.2
NW_022279617.1	Gnomon	CDS	2982108	2982405	.	-	0	Name=XP_031781272.1;ID=cds-XP_031781272.1;Dbxref=GeneID:116416548%2CGenbank:XP_031781272.1;Parent=rna-XM_031925412.2
NW_022279617.1	Gnomon	CDS	2981333	2981398	.	-	0	Name=XP_031781272.1;ID=cds-XP_031781272.1;Dbxref=GeneID:116416548%2CGenbank:XP_031781272.1;Parent=rna-XM_031925412.2
NW_022279617.1	Gnomon	CDS	2981204	2981239	.	-	0	Name=XP_031781272.1;ID=cds-XP_031781272.1;Dbxref=GeneID:116416548%2CGenbank:XP_031781272.1;Parent=rna-XM_031925412.2
NW_022279617.1	Gnomon	CDS	2981056	2981136	.	-	0	Name=XP_031781272.1;ID=cds-XP_031781272.1;Dbxref=GeneID:116416548%2CGenbank:XP_031781272.1;Parent=rna-XM_031925412.2
NW_022279617.1	Gnomon	CDS	2980676	2980947	.	-	0	Name=XP_031781272.1;ID=cds-XP_031781272.1;Dbxref=GeneID:116416548%2CGenbank:XP_031781272.1;Parent=rna-XM_031925412.2
NW_022279617.1	Gnomon	CDS	2980468	2980595	.	-	0	Name=XP_031781272.1;ID=cds-XP_031781272.1;Dbxref=GeneID:116416548%2CGenbank:XP_031781272.1;Parent=rna-XM_031925412.2
NW_022279617.1	Gnomon	CDS	2980164	2980371	.	-	0	Name=XP_031781272.1;ID=cds-XP_031781272.1;Dbxref=GeneID:116416548%2CGenbank:XP_031781272.1;Parent=rna-XM_031925412.2
NW_022279617.1	Gnomon	CDS	2979693	2980068	.	-	0	Name=XP_031781272.1;ID=cds-XP_031781272.1;Dbxref=GeneID:116416548%2CGenbank:XP_031781272.1;Parent=rna-XM_031925412.2
NW_022279617.1	Gnomon	CDS	2978338	2978804	.	-	0	Name=XP_031781272.1;ID=cds-XP_031781272.1;Dbxref=GeneID:116416548%2CGenbank:XP_031781272.1;Parent=rna-XM_031925412.2
NW_022279617.1	Gnomon	CDS	2978122	2978274	.	-	0	Name=XP_031781272.1;ID=cds-XP_031781272.1;Dbxref=GeneID:116416548%2CGenbank:XP_031781272.1;Parent=rna-XM_031925412.2
NW_022279617.1	Gnomon	CDS	2977830	2977994	.	-	0	Name=XP_031781272.1;ID=cds-XP_031781272.1;Dbxref=GeneID:116416548%2CGenbank:XP_031781272.1;Parent=rna-XM_031925412.2
NW_022279617.1	Gnomon	CDS	2977342	2977539	.	-	0	Name=XP_031781272.1;ID=cds-XP_031781272.1;Dbxref=GeneID:116416548%2CGenbank:XP_031781272.1;Parent=rna-XM_031925412.2
NW_022279617.1	Gnomon	CDS	2976580	2977116	.	-	0	Name=XP_031781272.1;ID=cds-XP_031781272.1;Dbxref=GeneID:116416548%2CGenbank:XP_031781272.1;Parent=rna-XM_031925412.2
NW_022279617.1	Gnomon	mRNA	112822	249194	.	+	.	Name=XM_016986655.2;ID=rna-XM_016986655.2;Dbxref=GeneID:100118460%2CGenbank:XM_016986655.2%2CNASONIABASE:NV18137;Parent=gene-LOC100118460
NW_022279617.1	Gnomon	mRNA	1897304	1925672	.	+	.	Name=XM_031925346.1;ID=rna-XM_031925346.1;Dbxref=GeneID:100115141%2CGenbank:XM_031925346.1%2CNASONIABASE:NV18157;Parent=gene-LOC100115141
NW_022279617.1	Gnomon	exon	1880781	1883531	.	+	.	ID=exon-XR_004345208.1-1;Dbxref=GeneID:103318142%2CGenbank:XR_004345208.1;Parent=rna-XR_004345208.1
NW_022279617.1	Gnomon	exon	1883955	1884059	.	+	.	ID=exon-XR_004345208.1-2;Dbxref=GeneID:103318142%2CGenbank:XR_004345208.1;Parent=rna-XR_004345208.1
NW_022279617.1	Gnomon	exon	1884172	1884484	.	+	.	ID=exon-XR_004345208.1-3;Dbxref=GeneID:103318142%2CGenbank:XR_004345208.1;Parent=rna-XR_004345208.1
NW_022279617.1	Gnomon	exon	1884583	1884843	.	+	.	ID=exon-XR_004345208.1-4;Dbxref=GeneID:103318142%2CGenbank:XR_004345208.1;Parent=rna-XR_004345208.1
NW_022279617.1	Gnomon	exon	1884920	1885155	.	+	.	ID=exon-XR_004345208.1-5;Dbxref=GeneID:103318142%2CGenbank:XR_004345208.1;Parent=rna-XR_004345208.1
NW_022279617.1	Gnomon	exon	1885230	1885409	.	+	.	ID=exon-XR_004345208.1-6;Dbxref=GeneID:103318142%2CGenbank:XR_004345208.1;Parent=rna-XR_004345208.1
NW_022279617.1	Gnomon	exon	1885489	1885674	.	+	.	ID=exon-XR_004345208.1-7;Dbxref=GeneID:103318142%2CGenbank:XR_004345208.1;Parent=rna-XR_004345208.1
NW_022279617.1	Gnomon	exon	2893509	2896465	.	+	.	ID=exon-XM_001600550.6-1;Dbxref=GeneID:100119212%2CGenbank:XM_001600550.6%2CNASONIABASE:NV16942;Parent=rna-XM_001600550.6
NW_022279617.1	Gnomon	exon	2897137	2897462	.	+	.	ID=exon-XM_001600550.6-2;Dbxref=GeneID:100119212%2CGenbank:XM_001600550.6%2CNASONIABASE:NV16942;Parent=rna-XM_001600550.6
NW_022279617.1	Gnomon	exon	2897532	2898155	.	+	.	ID=exon-XM_001600550.6-3;Dbxref=GeneID:100119212%2CGenbank:XM_001600550.6%2CNASONIABASE:NV16942;Parent=rna-XM_001600550.6
NW_022279617.1	Gnomon	exon	1218131	1218732	.	-	.	ID=exon-XR_004226923.2-1;Dbxref=GeneID:116416540%2CGenbank:XR_004226923.2;Parent=rna-XR_004226923.2
NW_022279617.1	Gnomon	exon	1216122	1216412	.	-	.	ID=exon-XR_004226923.2-2;Dbxref=GeneID:116416540%2CGenbank:XR_004226923.2;Parent=rna-XR_004226923.2
NW_022279617.1	Gnomon	mRNA	2446719	2451870	.	+	.	Name=XM_003427406.5;ID=rna-XM_003427406.5;Dbxref=GeneID:100120413%2CGenbank:XM_003427406.5%2CNASONIABASE:NV16927;Parent=gene-LOC100120413
NW_022279617.1	Gnomon	CDS	2580946	2580984	.	-	0	Name=XP_003427455.1;ID=cds-XP_003427455.1;Dbxref=GeneID:100120541%2CGenbank:XP_003427455.1%2CNASONIABASE:NV16930;Parent=rna-XM_003427407.5
NW_022279617.1	Gnomon	CDS	2580467	2580501	.	-	0	Name=XP_003427455.1;ID=cds-XP_003427455.1;Dbxref=GeneID:100120541%2CGenbank:XP_003427455.1%2CNASONIABASE:NV16930;Parent=rna-XM_003427407.5
NW_022279617.1	Gnomon	CDS	2580277	2580385	.	-	0	Name=XP_003427455.1;ID=cds-XP_003427455.1;Dbxref=GeneID:100120541%2CGenbank:XP_003427455.1%2CNASONIABASE:NV16930;Parent=rna-XM_003427407.5
NW_022279617.1	Gnomon	CDS	2580129	2580201	.	-	0	Name=XP_003427455.1;ID=cds-XP_003427455.1;Dbxref=GeneID:100120541%2CGenbank:XP_003427455.1%2CNASONIABASE:NV16930;Parent=rna-XM_003427407.5
NW_022279617.1	Gnomon	CDS	2579946	2580041	.	-	0	Name=XP_003427455.1;ID=cds-XP_003427455.1;Dbxref=GeneID:100120541%2CGenbank:XP_003427455.1%2CNASONIABASE:NV16930;Parent=rna-XM_003427407.5
NW_022279617.1	Gnomon	CDS	2579765	2579835	.	-	0	Name=XP_003427455.1;ID=cds-XP_003427455.1;Dbxref=GeneID:100120541%2CGenbank:XP_003427455.1%2CNASONIABASE:NV16930;Parent=rna-XM_003427407.5
NW_022279617.1	Gnomon	CDS	2982488	2982505	.	-	0	Name=XP_031781271.1;ID=cds-XP_031781271.1;Dbxref=GeneID:116416548%2CGenbank:XP_031781271.1;Parent=rna-XM_031925411.2
NW_022279617.1	Gnomon	CDS	2982108	2982405	.	-	0	Name=XP_031781271.1;ID=cds-XP_031781271.1;Dbxref=GeneID:116416548%2CGenbank:XP_031781271.1;Parent=rna-XM_031925411.2
NW_022279617.1	Gnomon	CDS	2981204	2981398	.	-	0	Name=XP_031781271.1;ID=cds-XP_031781271.1;Dbxref=GeneID:116416548%2CGenbank:XP_031781271.1;Parent=rna-XM_031925411.2
NW_022279617.1	Gnomon	CDS	2981056	2981136	.	-	0	Name=XP_031781271.1;ID=cds-XP_031781271.1;Dbxref=GeneID:116416548%2CGenbank:XP_031781271.1;Parent=rna-XM_031925411.2
NW_022279617.1	Gnomon	CDS	2980676	2980947	.	-	0	Name=XP_031781271.1;ID=cds-XP_031781271.1;Dbxref=GeneID:116416548%2CGenbank:XP_031781271.1;Parent=rna-XM_031925411.2
NW_022279617.1	Gnomon	CDS	2980468	2980595	.	-	0	Name=XP_031781271.1;ID=cds-XP_031781271.1;Dbxref=GeneID:116416548%2CGenbank:XP_031781271.1;Parent=rna-XM_031925411.2
NW_022279617.1	Gnomon	CDS	2980164	2980371	.	-	0	Name=XP_031781271.1;ID=cds-XP_031781271.1;Dbxref=GeneID:116416548%2CGenbank:XP_031781271.1;Parent=rna-XM_031925411.2
NW_022279617.1	Gnomon	CDS	2979693	2980068	.	-	0	Name=XP_031781271.1;ID=cds-XP_031781271.1;Dbxref=GeneID:116416548%2CGenbank:XP_031781271.1;Parent=rna-XM_031925411.2
NW_022279617.1	Gnomon	CDS	2978338	2978804	.	-	0	Name=XP_031781271.1;ID=cds-XP_031781271.1;Dbxref=GeneID:116416548%2CGenbank:XP_031781271.1;Parent=rna-XM_031925411.2
NW_022279617.1	Gnomon	CDS	2978122	2978274	.	-	0	Name=XP_031781271.1;ID=cds-XP_031781271.1;Dbxref=GeneID:116416548%2CGenbank:XP_031781271.1;Parent=rna-XM_031925411.2
NW_022279617.1	Gnomon	CDS	2977830	2977994	.	-	0	Name=XP_031781271.1;ID=cds-XP_031781271.1;Dbxref=GeneID:116416548%2CGenbank:XP_031781271.1;Parent=rna-XM_031925411.2
NW_022279617.1	Gnomon	CDS	2977342	2977539	.	-	0	Name=XP_031781271.1;ID=cds-XP_031781271.1;Dbxref=GeneID:116416548%2CGenbank:XP_031781271.1;Parent=rna-XM_031925411.2
NW_022279617.1	Gnomon	CDS	2976580	2977116	.	-	0	Name=XP_031781271.1;ID=cds-XP_031781271.1;Dbxref=GeneID:116416548%2CGenbank:XP_031781271.1;Parent=rna-XM_031925411.2
NW_022279617.1	Gnomon	exon	1113527	1113771	.	+	.	ID=exon-XM_031925495.1-3;Dbxref=GeneID:116416569%2CGenbank:XM_031925495.1;Parent=rna-XM_031925495.1
NW_022279617.1	Gnomon	exon	1113839	1114011	.	+	.	ID=exon-XM_031925495.1-4;Dbxref=GeneID:116416569%2CGenbank:XM_031925495.1;Parent=rna-XM_031925495.1
NW_022279617.1	Gnomon	exon	1114093	1114252	.	+	.	ID=exon-XM_031925495.1-5;Dbxref=GeneID:116416569%2CGenbank:XM_031925495.1;Parent=rna-XM_031925495.1
NW_022279617.1	Gnomon	exon	1111220	1111294	.	+	.	ID=exon-XM_031925495.1-1;Dbxref=GeneID:116416569%2CGenbank:XM_031925495.1;Parent=rna-XM_031925495.1
NW_022279617.1	Gnomon	exon	1112569	1112642	.	+	.	ID=exon-XM_031925495.1-2;Dbxref=GeneID:116416569%2CGenbank:XM_031925495.1;Parent=rna-XM_031925495.1
NW_022279617.1	Gnomon	exon	1183901	1184187	.	-	.	ID=exon-XM_031925424.1-5;Dbxref=GeneID:116416552%2CGenbank:XM_031925424.1;Parent=rna-XM_031925424.1
NW_022279617.1	Gnomon	exon	1190991	1191224	.	-	.	ID=exon-XM_031925424.1-1;Dbxref=GeneID:116416552%2CGenbank:XM_031925424.1;Parent=rna-XM_031925424.1
NW_022279617.1	Gnomon	exon	1189788	1189940	.	-	.	ID=exon-XM_031925424.1-2;Dbxref=GeneID:116416552%2CGenbank:XM_031925424.1;Parent=rna-XM_031925424.1
NW_022279617.1	Gnomon	exon	1188668	1189362	.	-	.	ID=exon-XM_031925424.1-3;Dbxref=GeneID:116416552%2CGenbank:XM_031925424.1;Parent=rna-XM_031925424.1
NW_022279617.1	Gnomon	exon	1187653	1188007	.	-	.	ID=exon-XM_031925424.1-4;Dbxref=GeneID:116416552%2CGenbank:XM_031925424.1;Parent=rna-XM_031925424.1
NW_022279617.1	Gnomon	mRNA	2893509	2898155	.	+	.	Name=XM_008212890.4;ID=rna-XM_008212890.4;Dbxref=GeneID:100119212%2CGenbank:XM_008212890.4%2CNASONIABASE:NV16942;Parent=gene-LOC100119212
NW_022279617.1	Gnomon	exon	2770266	2770403	.	-	.	ID=exon-XM_008212917.4-2;Dbxref=GeneID:103316907%2CGenbank:XM_008212917.4;Parent=rna-XM_008212917.4
NW_022279617.1	Gnomon	exon	2767219	2768826	.	-	.	ID=exon-XM_008212917.4-3;Dbxref=GeneID:103316907%2CGenbank:XM_008212917.4;Parent=rna-XM_008212917.4
NW_022279617.1	Gnomon	mRNA	1899057	1925672	.	+	.	Name=XM_031925345.1;ID=rna-XM_031925345.1;Dbxref=GeneID:100115141%2CGenbank:XM_031925345.1%2CNASONIABASE:NV18157;Parent=gene-LOC100115141
NW_022279617.1	Gnomon	exon	2773117	2773303	.	-	.	ID=exon-XM_008212917.4-1;Dbxref=GeneID:103316907%2CGenbank:XM_008212917.4;Parent=rna-XM_008212917.4
NW_022279617.1	Gnomon	CDS	1425405	1426467	.	-	0	Name=XP_016842057.1;ID=cds-XP_016842057.1;Dbxref=GeneID:100115042%2CGenbank:XP_016842057.1%2CNASONIABASE:NV18064;Parent=rna-XM_016986568.3
NW_022279617.1	Gnomon	CDS	1425053	1425330	.	-	0	Name=XP_016842057.1;ID=cds-XP_016842057.1;Dbxref=GeneID:100115042%2CGenbank:XP_016842057.1%2CNASONIABASE:NV18064;Parent=rna-XM_016986568.3
NW_022279617.1	Gnomon	CDS	1424811	1424969	.	-	0	Name=XP_016842057.1;ID=cds-XP_016842057.1;Dbxref=GeneID:100115042%2CGenbank:XP_016842057.1%2CNASONIABASE:NV18064;Parent=rna-XM_016986568.3
NW_022279617.1	Gnomon	CDS	1424602	1424742	.	-	0	Name=XP_016842057.1;ID=cds-XP_016842057.1;Dbxref=GeneID:100115042%2CGenbank:XP_016842057.1%2CNASONIABASE:NV18064;Parent=rna-XM_016986568.3
NW_022279617.1	Gnomon	CDS	1399967	1400221	.	-	0	Name=XP_016842057.1;ID=cds-XP_016842057.1;Dbxref=GeneID:100115042%2CGenbank:XP_016842057.1%2CNASONIABASE:NV18064;Parent=rna-XM_016986568.3
NW_022279617.1	Gnomon	CDS	3020569	3020578	.	-	0	Name=XP_031781270.1;ID=cds-XP_031781270.1;Dbxref=GeneID:116416547%2CGenbank:XP_031781270.1;Parent=rna-XM_031925410.2
NW_022279617.1	Gnomon	CDS	3020229	3020333	.	-	0	Name=XP_031781270.1;ID=cds-XP_031781270.1;Dbxref=GeneID:116416547%2CGenbank:XP_031781270.1;Parent=rna-XM_031925410.2
NW_022279617.1	Gnomon	CDS	3019584	3019838	.	-	0	Name=XP_031781270.1;ID=cds-XP_031781270.1;Dbxref=GeneID:116416547%2CGenbank:XP_031781270.1;Parent=rna-XM_031925410.2
NW_022279617.1	Gnomon	CDS	3019298	3019519	.	-	0	Name=XP_031781270.1;ID=cds-XP_031781270.1;Dbxref=GeneID:116416547%2CGenbank:XP_031781270.1;Parent=rna-XM_031925410.2
NW_022279617.1	Gnomon	CDS	3018421	3018612	.	-	0	Name=XP_031781270.1;ID=cds-XP_031781270.1;Dbxref=GeneID:116416547%2CGenbank:XP_031781270.1;Parent=rna-XM_031925410.2
NW_022279617.1	Gnomon	CDS	3018079	3018195	.	-	0	Name=XP_031781270.1;ID=cds-XP_031781270.1;Dbxref=GeneID:116416547%2CGenbank:XP_031781270.1;Parent=rna-XM_031925410.2
NW_022279617.1	Gnomon	CDS	3017888	3017956	.	-	0	Name=XP_031781270.1;ID=cds-XP_031781270.1;Dbxref=GeneID:116416547%2CGenbank:XP_031781270.1;Parent=rna-XM_031925410.2
NW_022279617.1	Gnomon	CDS	3017748	3017810	.	-	0	Name=XP_031781270.1;ID=cds-XP_031781270.1;Dbxref=GeneID:116416547%2CGenbank:XP_031781270.1;Parent=rna-XM_031925410.2
NW_022279617.1	Gnomon	CDS	3017326	3017525	.	-	0	Name=XP_031781270.1;ID=cds-XP_031781270.1;Dbxref=GeneID:116416547%2CGenbank:XP_031781270.1;Parent=rna-XM_031925410.2
NW_022279617.1	Gnomon	CDS	3016912	3017071	.	-	0	Name=XP_031781270.1;ID=cds-XP_031781270.1;Dbxref=GeneID:116416547%2CGenbank:XP_031781270.1;Parent=rna-XM_031925410.2
NW_022279617.1	Gnomon	CDS	3016743	3016839	.	-	0	Name=XP_031781270.1;ID=cds-XP_031781270.1;Dbxref=GeneID:116416547%2CGenbank:XP_031781270.1;Parent=rna-XM_031925410.2
NW_022279617.1	Gnomon	CDS	3016537	3016626	.	-	0	Name=XP_031781270.1;ID=cds-XP_031781270.1;Dbxref=GeneID:116416547%2CGenbank:XP_031781270.1;Parent=rna-XM_031925410.2
NW_022279617.1	Gnomon	CDS	3016405	3016459	.	-	0	Name=XP_031781270.1;ID=cds-XP_031781270.1;Dbxref=GeneID:116416547%2CGenbank:XP_031781270.1;Parent=rna-XM_031925410.2
NW_022279617.1	Gnomon	exon	2459313	2459463	.	-	.	ID=exon-XM_031925482.1-10;Dbxref=GeneID:100120439%2CGenbank:XM_031925482.1%2CNASONIABASE:NV16928;Parent=rna-XM_031925482.1
NW_022279617.1	Gnomon	exon	2458879	2458965	.	-	.	ID=exon-XM_031925482.1-11;Dbxref=GeneID:100120439%2CGenbank:XM_031925482.1%2CNASONIABASE:NV16928;Parent=rna-XM_031925482.1
NW_022279617.1	Gnomon	exon	2457535	2457621	.	-	.	ID=exon-XM_031925482.1-12;Dbxref=GeneID:100120439%2CGenbank:XM_031925482.1%2CNASONIABASE:NV16928;Parent=rna-XM_031925482.1
NW_022279617.1	Gnomon	exon	2457084	2457229	.	-	.	ID=exon-XM_031925482.1-13;Dbxref=GeneID:100120439%2CGenbank:XM_031925482.1%2CNASONIABASE:NV16928;Parent=rna-XM_031925482.1
NW_022279617.1	Gnomon	exon	2456778	2456932	.	-	.	ID=exon-XM_031925482.1-14;Dbxref=GeneID:100120439%2CGenbank:XM_031925482.1%2CNASONIABASE:NV16928;Parent=rna-XM_031925482.1
NW_022279617.1	Gnomon	exon	2452403	2456495	.	-	.	ID=exon-XM_031925482.1-15;Dbxref=GeneID:100120439%2CGenbank:XM_031925482.1%2CNASONIABASE:NV16928;Parent=rna-XM_031925482.1
NW_022279617.1	Gnomon	exon	2874812	2878012	.	-	.	ID=exon-XM_003427410.5-6;Dbxref=GeneID:100121081%2CGenbank:XM_003427410.5%2CNASONIABASE:NV16941;Parent=rna-XM_003427410.5
NW_022279617.1	Gnomon	exon	2886332	2886383	.	-	.	ID=exon-XM_003427410.5-4;Dbxref=GeneID:100121081%2CGenbank:XM_003427410.5%2CNASONIABASE:NV16941;Parent=rna-XM_003427410.5
NW_022279617.1	Gnomon	exon	2884786	2884841	.	-	.	ID=exon-XM_003427410.5-5;Dbxref=GeneID:100121081%2CGenbank:XM_003427410.5%2CNASONIABASE:NV16941;Parent=rna-XM_003427410.5
NW_022279617.1	Gnomon	exon	2887936	2888162	.	-	.	ID=exon-XM_003427410.5-2;Dbxref=GeneID:100121081%2CGenbank:XM_003427410.5%2CNASONIABASE:NV16941;Parent=rna-XM_003427410.5
NW_022279617.1	Gnomon	exon	2886461	2886540	.	-	.	ID=exon-XM_003427410.5-3;Dbxref=GeneID:100121081%2CGenbank:XM_003427410.5%2CNASONIABASE:NV16941;Parent=rna-XM_003427410.5
NW_022279617.1	Gnomon	exon	2892645	2892819	.	-	.	ID=exon-XM_003427410.5-1;Dbxref=GeneID:100121081%2CGenbank:XM_003427410.5%2CNASONIABASE:NV16941;Parent=rna-XM_003427410.5
NW_022279617.1	Gnomon	exon	2456778	2456932	.	-	.	ID=exon-XM_032601603.1-15;Dbxref=GeneID:100120439%2CGenbank:XM_032601603.1%2CNASONIABASE:NV16928;Parent=rna-XM_032601603.1
NW_022279617.1	Gnomon	exon	2452403	2456495	.	-	.	ID=exon-XM_032601603.1-16;Dbxref=GeneID:100120439%2CGenbank:XM_032601603.1%2CNASONIABASE:NV16928;Parent=rna-XM_032601603.1
NW_022279617.1	Gnomon	exon	2459313	2459463	.	-	.	ID=exon-XM_032601603.1-11;Dbxref=GeneID:100120439%2CGenbank:XM_032601603.1%2CNASONIABASE:NV16928;Parent=rna-XM_032601603.1
NW_022279617.1	Gnomon	exon	2458879	2458965	.	-	.	ID=exon-XM_032601603.1-12;Dbxref=GeneID:100120439%2CGenbank:XM_032601603.1%2CNASONIABASE:NV16928;Parent=rna-XM_032601603.1
NW_022279617.1	Gnomon	exon	2457535	2457621	.	-	.	ID=exon-XM_032601603.1-13;Dbxref=GeneID:100120439%2CGenbank:XM_032601603.1%2CNASONIABASE:NV16928;Parent=rna-XM_032601603.1
NW_022279617.1	Gnomon	exon	2457084	2457229	.	-	.	ID=exon-XM_032601603.1-14;Dbxref=GeneID:100120439%2CGenbank:XM_032601603.1%2CNASONIABASE:NV16928;Parent=rna-XM_032601603.1
NW_022279617.1	Gnomon	exon	2460408	2460525	.	-	.	ID=exon-XM_032601603.1-10;Dbxref=GeneID:100120439%2CGenbank:XM_032601603.1%2CNASONIABASE:NV16928;Parent=rna-XM_032601603.1
NW_022279617.1	Gnomon	CDS	2369065	2369128	.	-	0	Name=XP_001603907.3;ID=cds-XP_001603907.3;Dbxref=GeneID:100120246%2CGenbank:XP_001603907.3%2CNASONIABASE:NV16925;Parent=rna-XM_001603857.6
NW_022279617.1	Gnomon	CDS	2312140	2312187	.	-	0	Name=XP_001603907.3;ID=cds-XP_001603907.3;Dbxref=GeneID:100120246%2CGenbank:XP_001603907.3%2CNASONIABASE:NV16925;Parent=rna-XM_001603857.6
NW_022279617.1	Gnomon	CDS	2299559	2299695	.	-	0	Name=XP_001603907.3;ID=cds-XP_001603907.3;Dbxref=GeneID:100120246%2CGenbank:XP_001603907.3%2CNASONIABASE:NV16925;Parent=rna-XM_001603857.6
NW_022279617.1	Gnomon	CDS	2291053	2291244	.	-	0	Name=XP_001603907.3;ID=cds-XP_001603907.3;Dbxref=GeneID:100120246%2CGenbank:XP_001603907.3%2CNASONIABASE:NV16925;Parent=rna-XM_001603857.6
NW_022279617.1	Gnomon	CDS	2274849	2274944	.	-	0	Name=XP_001603907.3;ID=cds-XP_001603907.3;Dbxref=GeneID:100120246%2CGenbank:XP_001603907.3%2CNASONIABASE:NV16925;Parent=rna-XM_001603857.6
NW_022279617.1	Gnomon	CDS	2265304	2265370	.	-	0	Name=XP_001603907.3;ID=cds-XP_001603907.3;Dbxref=GeneID:100120246%2CGenbank:XP_001603907.3%2CNASONIABASE:NV16925;Parent=rna-XM_001603857.6
NW_022279617.1	Gnomon	CDS	2258576	2258730	.	-	0	Name=XP_001603907.3;ID=cds-XP_001603907.3;Dbxref=GeneID:100120246%2CGenbank:XP_001603907.3%2CNASONIABASE:NV16925;Parent=rna-XM_001603857.6
NW_022279617.1	Gnomon	CDS	2258373	2258498	.	-	0	Name=XP_001603907.3;ID=cds-XP_001603907.3;Dbxref=GeneID:100120246%2CGenbank:XP_001603907.3%2CNASONIABASE:NV16925;Parent=rna-XM_001603857.6
NW_022279617.1	Gnomon	CDS	2258217	2258265	.	-	0	Name=XP_001603907.3;ID=cds-XP_001603907.3;Dbxref=GeneID:100120246%2CGenbank:XP_001603907.3%2CNASONIABASE:NV16925;Parent=rna-XM_001603857.6
NW_022279617.1	Gnomon	CDS	2258084	2258112	.	-	0	Name=XP_001603907.3;ID=cds-XP_001603907.3;Dbxref=GeneID:100120246%2CGenbank:XP_001603907.3%2CNASONIABASE:NV16925;Parent=rna-XM_001603857.6
NW_022279617.1	Gnomon	exon	2458879	2458965	.	-	.	ID=exon-XM_031925479.2-10;Dbxref=GeneID:100120439%2CGenbank:XM_031925479.2%2CNASONIABASE:NV16928;Parent=rna-XM_031925479.2
NW_022279617.1	Gnomon	exon	2457535	2457621	.	-	.	ID=exon-XM_031925479.2-11;Dbxref=GeneID:100120439%2CGenbank:XM_031925479.2%2CNASONIABASE:NV16928;Parent=rna-XM_031925479.2
NW_022279617.1	Gnomon	exon	3444385	3444465	.	+	.	ID=exon-XM_016986492.2-3;Dbxref=GeneID:100116797%2CGenbank:XM_016986492.2%2CNASONIABASE:NV17915;Parent=rna-XM_016986492.2
NW_022279617.1	Gnomon	exon	2457084	2457229	.	-	.	ID=exon-XM_031925479.2-12;Dbxref=GeneID:100120439%2CGenbank:XM_031925479.2%2CNASONIABASE:NV16928;Parent=rna-XM_031925479.2
NW_022279617.1	Gnomon	exon	3444531	3446691	.	+	.	ID=exon-XM_016986492.2-4;Dbxref=GeneID:100116797%2CGenbank:XM_016986492.2%2CNASONIABASE:NV17915;Parent=rna-XM_016986492.2
NW_022279617.1	Gnomon	exon	2456778	2456932	.	-	.	ID=exon-XM_031925479.2-13;Dbxref=GeneID:100120439%2CGenbank:XM_031925479.2%2CNASONIABASE:NV16928;Parent=rna-XM_031925479.2
NW_022279617.1	Gnomon	exon	3440942	3441485	.	+	.	ID=exon-XM_016986492.2-1;Dbxref=GeneID:100116797%2CGenbank:XM_016986492.2%2CNASONIABASE:NV17915;Parent=rna-XM_016986492.2
NW_022279617.1	Gnomon	exon	2452403	2456495	.	-	.	ID=exon-XM_031925479.2-14;Dbxref=GeneID:100120439%2CGenbank:XM_031925479.2%2CNASONIABASE:NV16928;Parent=rna-XM_031925479.2
NW_022279617.1	Gnomon	exon	3441575	3441742	.	+	.	ID=exon-XM_016986492.2-2;Dbxref=GeneID:100116797%2CGenbank:XM_016986492.2%2CNASONIABASE:NV17915;Parent=rna-XM_016986492.2
NW_022279617.1	Gnomon	exon	2151471	2151965	.	-	.	ID=exon-XM_016981622.2-3;Dbxref=GeneID:100119935%2CGenbank:XM_016981622.2%2CNASONIABASE:NV16924;Parent=rna-XM_016981622.2
NW_022279617.1	Gnomon	exon	2153028	2153455	.	-	.	ID=exon-XM_016981622.2-1;Dbxref=GeneID:100119935%2CGenbank:XM_016981622.2%2CNASONIABASE:NV16924;Parent=rna-XM_016981622.2
NW_022279617.1	Gnomon	exon	2152623	2152832	.	-	.	ID=exon-XM_016981622.2-2;Dbxref=GeneID:100119935%2CGenbank:XM_016981622.2%2CNASONIABASE:NV16924;Parent=rna-XM_016981622.2
NW_022279617.1	Gnomon	CDS	2892645	2892646	.	-	0	Name=XP_003427457.1;ID=cds-XP_003427457.1;Dbxref=GeneID:100121081%2CGenbank:XP_003427457.1%2CNASONIABASE:NV16941;Parent=rna-XM_003427409.5
NW_022279617.1	Gnomon	CDS	2887936	2888162	.	-	0	Name=XP_003427457.1;ID=cds-XP_003427457.1;Dbxref=GeneID:100121081%2CGenbank:XP_003427457.1%2CNASONIABASE:NV16941;Parent=rna-XM_003427409.5
NW_022279617.1	Gnomon	CDS	2886461	2886540	.	-	0	Name=XP_003427457.1;ID=cds-XP_003427457.1;Dbxref=GeneID:100121081%2CGenbank:XP_003427457.1%2CNASONIABASE:NV16941;Parent=rna-XM_003427409.5
NW_022279617.1	Gnomon	CDS	2886332	2886383	.	-	0	Name=XP_003427457.1;ID=cds-XP_003427457.1;Dbxref=GeneID:100121081%2CGenbank:XP_003427457.1%2CNASONIABASE:NV16941;Parent=rna-XM_003427409.5
NW_022279617.1	Gnomon	CDS	2884828	2884841	.	-	0	Name=XP_003427457.1;ID=cds-XP_003427457.1;Dbxref=GeneID:100121081%2CGenbank:XP_003427457.1%2CNASONIABASE:NV16941;Parent=rna-XM_003427409.5
NW_022279617.1	Gnomon	gene	2971318	2972476	.	-	.	Name=LOC100679774;ID=gene-LOC100679774;Dbxref=GeneID:100679774
NW_022279617.1	Gnomon	mRNA	1586587	1590516	.	+	.	Name=XM_032601619.1;ID=rna-XM_032601619.1;Dbxref=GeneID:100114184%2CGenbank:XM_032601619.1%2CNASONIABASE:NV18061;Parent=gene-LOC100114184
NW_022279617.1	Gnomon	mRNA	112821	249194	.	+	.	Name=XM_016986653.3;ID=rna-XM_016986653.3;Dbxref=GeneID:100118460%2CGenbank:XM_016986653.3%2CNASONIABASE:NV18137;Parent=gene-LOC100118460
NW_022279617.1	Gnomon	mRNA	1897304	1925672	.	+	.	Name=XM_031925344.1;ID=rna-XM_031925344.1;Dbxref=GeneID:100115141%2CGenbank:XM_031925344.1%2CNASONIABASE:NV18157;Parent=gene-LOC100115141
NW_022279617.1	Gnomon	CDS	2153028	2153130	.	-	0	Name=XP_016837112.1;ID=cds-XP_016837112.1;Dbxref=GeneID:100119935%2CGenbank:XP_016837112.1%2CNASONIABASE:NV16924;Parent=rna-XM_016981623.2
NW_022279617.1	Gnomon	CDS	2152623	2152832	.	-	0	Name=XP_016837112.1;ID=cds-XP_016837112.1;Dbxref=GeneID:100119935%2CGenbank:XP_016837112.1%2CNASONIABASE:NV16924;Parent=rna-XM_016981623.2
NW_022279617.1	Gnomon	CDS	2151655	2151965	.	-	0	Name=XP_016837112.1;ID=cds-XP_016837112.1;Dbxref=GeneID:100119935%2CGenbank:XP_016837112.1%2CNASONIABASE:NV16924;Parent=rna-XM_016981623.2
NW_022279617.1	Gnomon	gene	3439040	3441004	.	-	.	Name=LOC107981238;ID=gene-LOC107981238;Dbxref=GeneID:107981238
NW_022279617.1	Gnomon	gene	3489354	3491075	.	-	.	Name=LOC107981235;ID=gene-LOC107981235;Dbxref=GeneID:107981235
NW_022279617.1	Gnomon	gene	3565694	3570837	.	+	.	Name=LOC107981236;ID=gene-LOC107981236;Dbxref=GeneID:107981236
NW_022279617.1	Gnomon	gene	3460906	3463459	.	+	.	Name=LOC107981233;ID=gene-LOC107981233;Dbxref=GeneID:107981233
NW_022279617.1	Gnomon	CDS	1425429	1426467	.	-	0	Name=XP_016842058.1;ID=cds-XP_016842058.1;Dbxref=GeneID:100115042%2CGenbank:XP_016842058.1%2CNASONIABASE:NV18064;Parent=rna-XM_016986569.3
NW_022279617.1	Gnomon	CDS	1425053	1425330	.	-	0	Name=XP_016842058.1;ID=cds-XP_016842058.1;Dbxref=GeneID:100115042%2CGenbank:XP_016842058.1%2CNASONIABASE:NV18064;Parent=rna-XM_016986569.3
NW_022279617.1	Gnomon	CDS	1424811	1424969	.	-	0	Name=XP_016842058.1;ID=cds-XP_016842058.1;Dbxref=GeneID:100115042%2CGenbank:XP_016842058.1%2CNASONIABASE:NV18064;Parent=rna-XM_016986569.3
NW_022279617.1	Gnomon	CDS	1424602	1424742	.	-	0	Name=XP_016842058.1;ID=cds-XP_016842058.1;Dbxref=GeneID:100115042%2CGenbank:XP_016842058.1%2CNASONIABASE:NV18064;Parent=rna-XM_016986569.3
NW_022279617.1	Gnomon	CDS	1399967	1400221	.	-	0	Name=XP_016842058.1;ID=cds-XP_016842058.1;Dbxref=GeneID:100115042%2CGenbank:XP_016842058.1%2CNASONIABASE:NV18064;Parent=rna-XM_016986569.3
NW_022279617.1	Gnomon	gene	3336479	3342304	.	-	.	Name=LOC107981234;ID=gene-LOC107981234;Dbxref=GeneID:107981234
NW_022279617.1	Gnomon	gene	3545560	3547315	.	+	.	Name=LOC107981231;ID=gene-LOC107981231;Dbxref=GeneID:107981231
NW_022279617.1	Gnomon	CDS	2153028	2153253	.	-	0	Name=XP_016837111.1;ID=cds-XP_016837111.1;Dbxref=GeneID:100119935%2CGenbank:XP_016837111.1%2CNASONIABASE:NV16924;Parent=rna-XM_016981622.2
NW_022279617.1	Gnomon	CDS	2152623	2152832	.	-	0	Name=XP_016837111.1;ID=cds-XP_016837111.1;Dbxref=GeneID:100119935%2CGenbank:XP_016837111.1%2CNASONIABASE:NV16924;Parent=rna-XM_016981622.2
NW_022279617.1	Gnomon	CDS	2151655	2151965	.	-	0	Name=XP_016837111.1;ID=cds-XP_016837111.1;Dbxref=GeneID:100119935%2CGenbank:XP_016837111.1%2CNASONIABASE:NV16924;Parent=rna-XM_016981622.2
NW_022279617.1	Gnomon	mRNA	1776561	1793327	.	-	.	Name=XM_031925342.2;ID=rna-XM_031925342.2;Dbxref=GeneID:100115608%2CGenbank:XM_031925342.2%2CNASONIABASE:NV50599;Parent=gene-LOC100115608
NW_022279617.1	Gnomon	gene	1446431	1453331	.	-	.	Name=LOC107981268;ID=gene-LOC107981268;Dbxref=GeneID:107981268
NW_022279617.1	Gnomon	gene	1623669	1624075	.	-	.	Name=LOC107981267;ID=gene-LOC107981267;Dbxref=GeneID:107981267
NW_022279617.1	Gnomon	exon	1865772	1866587	.	-	.	ID=exon-XM_032601617.1-1;Dbxref=GeneID:100115286%2CGenbank:XM_032601617.1%2CNASONIABASE:NV50598;Parent=rna-XM_032601617.1
NW_022279617.1	Gnomon	exon	1865613	1865696	.	-	.	ID=exon-XM_032601617.1-2;Dbxref=GeneID:100115286%2CGenbank:XM_032601617.1%2CNASONIABASE:NV50598;Parent=rna-XM_032601617.1
NW_022279617.1	Gnomon	exon	1864216	1864302	.	-	.	ID=exon-XM_032601617.1-3;Dbxref=GeneID:100115286%2CGenbank:XM_032601617.1%2CNASONIABASE:NV50598;Parent=rna-XM_032601617.1
NW_022279617.1	Gnomon	exon	1863985	1864091	.	-	.	ID=exon-XM_032601617.1-4;Dbxref=GeneID:100115286%2CGenbank:XM_032601617.1%2CNASONIABASE:NV50598;Parent=rna-XM_032601617.1
NW_022279617.1	Gnomon	gene	2114932	2117539	.	+	.	Name=LOC100679840;ID=gene-LOC100679840;Dbxref=GeneID:100679840
NW_022279617.1	Gnomon	exon	1863086	1863228	.	-	.	ID=exon-XM_032601617.1-5;Dbxref=GeneID:100115286%2CGenbank:XM_032601617.1%2CNASONIABASE:NV50598;Parent=rna-XM_032601617.1
NW_022279617.1	Gnomon	exon	1862804	1862982	.	-	.	ID=exon-XM_032601617.1-6;Dbxref=GeneID:100115286%2CGenbank:XM_032601617.1%2CNASONIABASE:NV50598;Parent=rna-XM_032601617.1
NW_022279617.1	Gnomon	exon	1862637	1862713	.	-	.	ID=exon-XM_032601617.1-7;Dbxref=GeneID:100115286%2CGenbank:XM_032601617.1%2CNASONIABASE:NV50598;Parent=rna-XM_032601617.1
NW_022279617.1	Gnomon	exon	1862221	1862536	.	-	.	ID=exon-XM_032601617.1-8;Dbxref=GeneID:100115286%2CGenbank:XM_032601617.1%2CNASONIABASE:NV50598;Parent=rna-XM_032601617.1
NW_022279617.1	Gnomon	exon	1862033	1862149	.	-	.	ID=exon-XM_032601617.1-9;Dbxref=GeneID:100115286%2CGenbank:XM_032601617.1%2CNASONIABASE:NV50598;Parent=rna-XM_032601617.1
NW_022279617.1	Gnomon	mRNA	3557733	3574395	.	-	.	Name=XM_008213289.4;ID=rna-XM_008213289.4;Dbxref=GeneID:100116484%2CGenbank:XM_008213289.4%2CNASONIABASE:NV17911;Parent=gene-LOC100116484
NW_022279617.1	Gnomon	mRNA	112822	249194	.	+	.	Name=XM_016986654.3;ID=rna-XM_016986654.3;Dbxref=GeneID:100118460%2CGenbank:XM_016986654.3%2CNASONIABASE:NV18137;Parent=gene-LOC100118460
NW_022279617.1	Gnomon	exon	2892645	2893112	.	-	.	ID=exon-XM_003427409.5-1;Dbxref=GeneID:100121081%2CGenbank:XM_003427409.5%2CNASONIABASE:NV16941;Parent=rna-XM_003427409.5
NW_022279617.1	Gnomon	exon	2887936	2888162	.	-	.	ID=exon-XM_003427409.5-2;Dbxref=GeneID:100121081%2CGenbank:XM_003427409.5%2CNASONIABASE:NV16941;Parent=rna-XM_003427409.5
NW_022279617.1	Gnomon	exon	2886461	2886540	.	-	.	ID=exon-XM_003427409.5-3;Dbxref=GeneID:100121081%2CGenbank:XM_003427409.5%2CNASONIABASE:NV16941;Parent=rna-XM_003427409.5
NW_022279617.1	Gnomon	exon	2886332	2886383	.	-	.	ID=exon-XM_003427409.5-4;Dbxref=GeneID:100121081%2CGenbank:XM_003427409.5%2CNASONIABASE:NV16941;Parent=rna-XM_003427409.5
NW_022279617.1	Gnomon	exon	2884786	2884841	.	-	.	ID=exon-XM_003427409.5-5;Dbxref=GeneID:100121081%2CGenbank:XM_003427409.5%2CNASONIABASE:NV16941;Parent=rna-XM_003427409.5
NW_022279617.1	Gnomon	exon	1425053	1425330	.	-	.	ID=exon-XM_031925353.1-4;Dbxref=GeneID:100115042%2CGenbank:XM_031925353.1%2CNASONIABASE:NV18064;Parent=rna-XM_031925353.1
NW_022279617.1	Gnomon	exon	2879872	2882009	.	-	.	ID=exon-XM_003427409.5-6;Dbxref=GeneID:100121081%2CGenbank:XM_003427409.5%2CNASONIABASE:NV16941;Parent=rna-XM_003427409.5
NW_022279617.1	Gnomon	exon	1424811	1424969	.	-	.	ID=exon-XM_031925353.1-5;Dbxref=GeneID:100115042%2CGenbank:XM_031925353.1%2CNASONIABASE:NV18064;Parent=rna-XM_031925353.1
NW_022279617.1	Gnomon	exon	1478692	1478745	.	-	.	ID=exon-XM_031925353.1-2;Dbxref=GeneID:100115042%2CGenbank:XM_031925353.1%2CNASONIABASE:NV18064;Parent=rna-XM_031925353.1
NW_022279617.1	Gnomon	exon	1425405	1426552	.	-	.	ID=exon-XM_031925353.1-3;Dbxref=GeneID:100115042%2CGenbank:XM_031925353.1%2CNASONIABASE:NV18064;Parent=rna-XM_031925353.1
NW_022279617.1	Gnomon	exon	1514819	1515189	.	-	.	ID=exon-XM_031925353.1-1;Dbxref=GeneID:100115042%2CGenbank:XM_031925353.1%2CNASONIABASE:NV18064;Parent=rna-XM_031925353.1
NW_022279617.1	Gnomon	mRNA	2936178	2946049	.	+	.	Name=XM_031925489.2;ID=rna-XM_031925489.2;Dbxref=GeneID:100121106%2CGenbank:XM_031925489.2%2CNASONIABASE:NV16944;Parent=gene-LOC100121106
NW_022279617.1	Gnomon	exon	1424602	1424742	.	-	.	ID=exon-XM_031925353.1-6;Dbxref=GeneID:100115042%2CGenbank:XM_031925353.1%2CNASONIABASE:NV18064;Parent=rna-XM_031925353.1
NW_022279617.1	Gnomon	exon	1399850	1400221	.	-	.	ID=exon-XM_031925353.1-7;Dbxref=GeneID:100115042%2CGenbank:XM_031925353.1%2CNASONIABASE:NV18064;Parent=rna-XM_031925353.1
NW_022279617.1	Gnomon	mRNA	1776899	1793327	.	-	.	Name=XM_031925343.2;ID=rna-XM_031925343.2;Dbxref=GeneID:100115608%2CGenbank:XM_031925343.2%2CNASONIABASE:NV50599;Parent=gene-LOC100115608
NW_022279617.1	Gnomon	CDS	2892645	2892646	.	-	0	Name=XP_003427458.1;ID=cds-XP_003427458.1;Dbxref=GeneID:100121081%2CGenbank:XP_003427458.1%2CNASONIABASE:NV16941;Parent=rna-XM_003427410.5
NW_022279617.1	Gnomon	CDS	2887936	2888162	.	-	0	Name=XP_003427458.1;ID=cds-XP_003427458.1;Dbxref=GeneID:100121081%2CGenbank:XP_003427458.1%2CNASONIABASE:NV16941;Parent=rna-XM_003427410.5
NW_022279617.1	Gnomon	CDS	2886461	2886540	.	-	0	Name=XP_003427458.1;ID=cds-XP_003427458.1;Dbxref=GeneID:100121081%2CGenbank:XP_003427458.1%2CNASONIABASE:NV16941;Parent=rna-XM_003427410.5
NW_022279617.1	Gnomon	CDS	2886332	2886383	.	-	0	Name=XP_003427458.1;ID=cds-XP_003427458.1;Dbxref=GeneID:100121081%2CGenbank:XP_003427458.1%2CNASONIABASE:NV16941;Parent=rna-XM_003427410.5
NW_022279617.1	Gnomon	CDS	2884828	2884841	.	-	0	Name=XP_003427458.1;ID=cds-XP_003427458.1;Dbxref=GeneID:100121081%2CGenbank:XP_003427458.1%2CNASONIABASE:NV16941;Parent=rna-XM_003427410.5
NW_022279617.1	Gnomon	mRNA	2879872	2893112	.	-	.	Name=XM_003427409.5;ID=rna-XM_003427409.5;Dbxref=GeneID:100121081%2CGenbank:XM_003427409.5%2CNASONIABASE:NV16941;Parent=gene-LOC100121081
NW_022279617.1	Gnomon	exon	1623872	1624075	.	-	.	ID=exon-XM_032601664.1-1;Dbxref=GeneID:107981267%2CGenbank:XM_032601664.1;Parent=rna-XM_032601664.1
NW_022279617.1	Gnomon	exon	1623669	1623798	.	-	.	ID=exon-XM_032601664.1-2;Dbxref=GeneID:107981267%2CGenbank:XM_032601664.1;Parent=rna-XM_032601664.1
NW_022279617.1	Gnomon	mRNA	1776561	1793327	.	-	.	Name=XM_031925341.2;ID=rna-XM_031925341.2;Dbxref=GeneID:100115608%2CGenbank:XM_031925341.2%2CNASONIABASE:NV50599;Parent=gene-LOC100115608
NW_022279617.1	Gnomon	exon	1924116	1924295	.	+	.	ID=exon-XM_031925347.1-9;Dbxref=GeneID:100115141%2CGenbank:XM_031925347.1%2CNASONIABASE:NV18157;Parent=rna-XM_031925347.1
NW_022279617.1	Gnomon	exon	1921974	1922247	.	+	.	ID=exon-XM_031925347.1-3;Dbxref=GeneID:100115141%2CGenbank:XM_031925347.1%2CNASONIABASE:NV18157;Parent=rna-XM_031925347.1
NW_022279617.1	Gnomon	exon	1922343	1922672	.	+	.	ID=exon-XM_031925347.1-4;Dbxref=GeneID:100115141%2CGenbank:XM_031925347.1%2CNASONIABASE:NV18157;Parent=rna-XM_031925347.1
NW_022279617.1	Gnomon	exon	1897304	1897722	.	+	.	ID=exon-XM_031925347.1-1;Dbxref=GeneID:100115141%2CGenbank:XM_031925347.1%2CNASONIABASE:NV18157;Parent=rna-XM_031925347.1
NW_022279617.1	Gnomon	exon	1900204	1901717	.	+	.	ID=exon-XM_031925347.1-2;Dbxref=GeneID:100115141%2CGenbank:XM_031925347.1%2CNASONIABASE:NV18157;Parent=rna-XM_031925347.1
NW_022279617.1	Gnomon	exon	1923578	1923885	.	+	.	ID=exon-XM_031925347.1-7;Dbxref=GeneID:100115141%2CGenbank:XM_031925347.1%2CNASONIABASE:NV18157;Parent=rna-XM_031925347.1
NW_022279617.1	Gnomon	exon	1923963	1924037	.	+	.	ID=exon-XM_031925347.1-8;Dbxref=GeneID:100115141%2CGenbank:XM_031925347.1%2CNASONIABASE:NV18157;Parent=rna-XM_031925347.1
NW_022279617.1	Gnomon	exon	1922747	1923231	.	+	.	ID=exon-XM_031925347.1-5;Dbxref=GeneID:100115141%2CGenbank:XM_031925347.1%2CNASONIABASE:NV18157;Parent=rna-XM_031925347.1
NW_022279617.1	Gnomon	exon	1923308	1923504	.	+	.	ID=exon-XM_031925347.1-6;Dbxref=GeneID:100115141%2CGenbank:XM_031925347.1%2CNASONIABASE:NV18157;Parent=rna-XM_031925347.1
NW_022279617.1	Gnomon	exon	3440484	3441004	.	-	.	ID=exon-XM_016986497.3-1;Dbxref=GeneID:107981238%2CGenbank:XM_016986497.3;Parent=rna-XM_016986497.3
NW_022279617.1	Gnomon	exon	3439040	3440383	.	-	.	ID=exon-XM_016986497.3-2;Dbxref=GeneID:107981238%2CGenbank:XM_016986497.3;Parent=rna-XM_016986497.3
NW_022279617.1	Gnomon	exon	2825229	2825497	.	-	.	ID=exon-XM_031925329.1-5;Dbxref=GeneID:100120985%2CGenbank:XM_031925329.1%2CNASONIABASE:NV16938;Parent=rna-XM_031925329.1
NW_022279617.1	Gnomon	exon	2824972	2825135	.	-	.	ID=exon-XM_031925329.1-6;Dbxref=GeneID:100120985%2CGenbank:XM_031925329.1%2CNASONIABASE:NV16938;Parent=rna-XM_031925329.1
NW_022279617.1	Gnomon	exon	2824743	2824856	.	-	.	ID=exon-XM_031925329.1-7;Dbxref=GeneID:100120985%2CGenbank:XM_031925329.1%2CNASONIABASE:NV16938;Parent=rna-XM_031925329.1
NW_022279617.1	Gnomon	exon	2827523	2827645	.	-	.	ID=exon-XM_031925329.1-1;Dbxref=GeneID:100120985%2CGenbank:XM_031925329.1%2CNASONIABASE:NV16938;Parent=rna-XM_031925329.1
NW_022279617.1	Gnomon	exon	2826856	2827150	.	-	.	ID=exon-XM_031925329.1-2;Dbxref=GeneID:100120985%2CGenbank:XM_031925329.1%2CNASONIABASE:NV16938;Parent=rna-XM_031925329.1
NW_022279617.1	Gnomon	exon	2826306	2826542	.	-	.	ID=exon-XM_031925329.1-3;Dbxref=GeneID:100120985%2CGenbank:XM_031925329.1%2CNASONIABASE:NV16938;Parent=rna-XM_031925329.1
NW_022279617.1	Gnomon	gene	1252337	1254111	.	-	.	Name=LOC100116408;ID=gene-LOC100116408;Dbxref=GeneID:100116408%2CNASONIABASE:NV18949
NW_022279617.1	Gnomon	exon	2825916	2826212	.	-	.	ID=exon-XM_031925329.1-4;Dbxref=GeneID:100120985%2CGenbank:XM_031925329.1%2CNASONIABASE:NV16938;Parent=rna-XM_031925329.1
NW_022279617.1	Gnomon	CDS	1927452	1927582	.	-	0	Name=XP_016842207.1;ID=cds-XP_016842207.1;Dbxref=GeneID:100115073%2CGenbank:XP_016842207.1%2CNASONIABASE:NV18156;Parent=rna-XM_016986718.3
NW_022279617.1	Gnomon	CDS	1927073	1927376	.	-	0	Name=XP_016842207.1;ID=cds-XP_016842207.1;Dbxref=GeneID:100115073%2CGenbank:XP_016842207.1%2CNASONIABASE:NV18156;Parent=rna-XM_016986718.3
NW_022279617.1	Gnomon	CDS	1926887	1927014	.	-	0	Name=XP_016842207.1;ID=cds-XP_016842207.1;Dbxref=GeneID:100115073%2CGenbank:XP_016842207.1%2CNASONIABASE:NV18156;Parent=rna-XM_016986718.3
NW_022279617.1	Gnomon	CDS	1926551	1926815	.	-	0	Name=XP_016842207.1;ID=cds-XP_016842207.1;Dbxref=GeneID:100115073%2CGenbank:XP_016842207.1%2CNASONIABASE:NV18156;Parent=rna-XM_016986718.3
NW_022279617.1	Gnomon	CDS	1926389	1926467	.	-	0	Name=XP_016842207.1;ID=cds-XP_016842207.1;Dbxref=GeneID:100115073%2CGenbank:XP_016842207.1%2CNASONIABASE:NV18156;Parent=rna-XM_016986718.3
NW_022279617.1	Gnomon	CDS	1926159	1926238	.	-	0	Name=XP_016842207.1;ID=cds-XP_016842207.1;Dbxref=GeneID:100115073%2CGenbank:XP_016842207.1%2CNASONIABASE:NV18156;Parent=rna-XM_016986718.3
NW_022279617.1	Gnomon	gene	1334525	1336163	.	+	.	Name=LOC100116439;ID=gene-LOC100116439;Dbxref=GeneID:100116439%2CNASONIABASE:NV18950
NW_022279617.1	Gnomon	CDS	1674626	1674665	.	+	0	Name=XP_016842197.1;ID=cds-XP_016842197.1;Dbxref=GeneID:100116235%2CGenbank:XP_016842197.1%2CNASONIABASE:NV18163;Parent=rna-XM_016986708.3
NW_022279617.1	Gnomon	CDS	1675349	1675422	.	+	0	Name=XP_016842197.1;ID=cds-XP_016842197.1;Dbxref=GeneID:100116235%2CGenbank:XP_016842197.1%2CNASONIABASE:NV18163;Parent=rna-XM_016986708.3
NW_022279617.1	Gnomon	CDS	1677190	1677667	.	+	0	Name=XP_016842197.1;ID=cds-XP_016842197.1;Dbxref=GeneID:100116235%2CGenbank:XP_016842197.1%2CNASONIABASE:NV18163;Parent=rna-XM_016986708.3
NW_022279617.1	Gnomon	CDS	1677937	1678106	.	+	0	Name=XP_016842197.1;ID=cds-XP_016842197.1;Dbxref=GeneID:100116235%2CGenbank:XP_016842197.1%2CNASONIABASE:NV18163;Parent=rna-XM_016986708.3
NW_022279617.1	Gnomon	CDS	1678187	1678715	.	+	0	Name=XP_016842197.1;ID=cds-XP_016842197.1;Dbxref=GeneID:100116235%2CGenbank:XP_016842197.1%2CNASONIABASE:NV18163;Parent=rna-XM_016986708.3
NW_022279617.1	Gnomon	CDS	1678820	1678929	.	+	0	Name=XP_016842197.1;ID=cds-XP_016842197.1;Dbxref=GeneID:100116235%2CGenbank:XP_016842197.1%2CNASONIABASE:NV18163;Parent=rna-XM_016986708.3
NW_022279617.1	Gnomon	gene	3557720	3574659	.	-	.	Name=LOC100116484;ID=gene-LOC100116484;Dbxref=GeneID:100116484%2CNASONIABASE:NV17911
NW_022279617.1	Gnomon	CDS	1932637	1932745	.	-	0	Name=XP_016842206.1;ID=cds-XP_016842206.1;Dbxref=GeneID:100115010%2CGenbank:XP_016842206.1%2CNASONIABASE:NV18154;Parent=rna-XM_016986717.3
NW_022279617.1	Gnomon	CDS	1932000	1932554	.	-	0	Name=XP_016842206.1;ID=cds-XP_016842206.1;Dbxref=GeneID:100115010%2CGenbank:XP_016842206.1%2CNASONIABASE:NV18154;Parent=rna-XM_016986717.3
NW_022279617.1	Gnomon	CDS	1931479	1931918	.	-	0	Name=XP_016842206.1;ID=cds-XP_016842206.1;Dbxref=GeneID:100115010%2CGenbank:XP_016842206.1%2CNASONIABASE:NV18154;Parent=rna-XM_016986717.3
NW_022279617.1	Gnomon	CDS	1930892	1931230	.	-	0	Name=XP_016842206.1;ID=cds-XP_016842206.1;Dbxref=GeneID:100115010%2CGenbank:XP_016842206.1%2CNASONIABASE:NV18154;Parent=rna-XM_016986717.3
NW_022279617.1	BestRefSeq	mRNA	1928143	1929951	.	-	.	Name=NM_001167850.1;ID=rna-NM_001167850.1;Dbxref=GeneID:100115043%2CGenbank:NM_001167850.1%2CNASONIABASE:NV18155;Parent=gene-Ndufab1
NW_022279617.1	Gnomon	CDS	2984179	2984350	.	+	0	Name=XP_032457486.1;ID=cds-XP_032457486.1;Dbxref=GeneID:100113577%2CGenbank:XP_032457486.1%2CNASONIABASE:NV19023;Parent=rna-XM_032601595.1
NW_022279617.1	Gnomon	CDS	2984435	2984745	.	+	0	Name=XP_032457486.1;ID=cds-XP_032457486.1;Dbxref=GeneID:100113577%2CGenbank:XP_032457486.1%2CNASONIABASE:NV19023;Parent=rna-XM_032601595.1
NW_022279617.1	Gnomon	CDS	2987739	2987883	.	+	0	Name=XP_032457486.1;ID=cds-XP_032457486.1;Dbxref=GeneID:100113577%2CGenbank:XP_032457486.1%2CNASONIABASE:NV19023;Parent=rna-XM_032601595.1
NW_022279617.1	Gnomon	CDS	2987962	2988062	.	+	0	Name=XP_032457486.1;ID=cds-XP_032457486.1;Dbxref=GeneID:100113577%2CGenbank:XP_032457486.1%2CNASONIABASE:NV19023;Parent=rna-XM_032601595.1
NW_022279617.1	Gnomon	CDS	2988147	2988256	.	+	0	Name=XP_032457486.1;ID=cds-XP_032457486.1;Dbxref=GeneID:100113577%2CGenbank:XP_032457486.1%2CNASONIABASE:NV19023;Parent=rna-XM_032601595.1
NW_022279617.1	Gnomon	CDS	2988356	2988547	.	+	0	Name=XP_032457486.1;ID=cds-XP_032457486.1;Dbxref=GeneID:100113577%2CGenbank:XP_032457486.1%2CNASONIABASE:NV19023;Parent=rna-XM_032601595.1
NW_022279617.1	Gnomon	CDS	2988626	2988737	.	+	0	Name=XP_032457486.1;ID=cds-XP_032457486.1;Dbxref=GeneID:100113577%2CGenbank:XP_032457486.1%2CNASONIABASE:NV19023;Parent=rna-XM_032601595.1
NW_022279617.1	Gnomon	mRNA	1674622	1679067	.	+	.	Name=XM_008219714.3;ID=rna-XM_008219714.3;Dbxref=GeneID:100116235%2CGenbank:XM_008219714.3%2CNASONIABASE:NV18163;Parent=gene-LOC100116235
NW_022279617.1	Gnomon	mRNA	2909491	2946049	.	+	.	Name=XM_031925488.2;ID=rna-XM_031925488.2;Dbxref=GeneID:100121106%2CGenbank:XM_031925488.2%2CNASONIABASE:NV16944;Parent=gene-LOC100121106
NW_022279617.1	Gnomon	mRNA	2151471	2153453	.	-	.	Name=XM_016981623.2;ID=rna-XM_016981623.2;Dbxref=GeneID:100119935%2CGenbank:XM_016981623.2%2CNASONIABASE:NV16924;Parent=gene-LOC100119935
NW_022279617.1	Gnomon	exon	1617096	1617506	.	-	.	ID=exon-XM_031925371.2-9;Dbxref=GeneID:100114357%2CGenbank:XM_031925371.2%2CNASONIABASE:NV18058;Parent=rna-XM_031925371.2
NW_022279617.1	Gnomon	mRNA	1958457	1963115	.	-	.	Name=XM_031925340.1;ID=rna-XM_031925340.1;Dbxref=GeneID:116416529%2CGenbank:XM_031925340.1;Parent=gene-LOC116416529
NW_022279617.1	Gnomon	exon	1619019	1619188	.	-	.	ID=exon-XM_031925371.2-5;Dbxref=GeneID:100114357%2CGenbank:XM_031925371.2%2CNASONIABASE:NV18058;Parent=rna-XM_031925371.2
NW_022279617.1	Gnomon	exon	1618731	1618913	.	-	.	ID=exon-XM_031925371.2-6;Dbxref=GeneID:100114357%2CGenbank:XM_031925371.2%2CNASONIABASE:NV18058;Parent=rna-XM_031925371.2
NW_022279617.1	Gnomon	exon	1617802	1617960	.	-	.	ID=exon-XM_031925371.2-7;Dbxref=GeneID:100114357%2CGenbank:XM_031925371.2%2CNASONIABASE:NV18058;Parent=rna-XM_031925371.2
NW_022279617.1	Gnomon	exon	1617603	1617725	.	-	.	ID=exon-XM_031925371.2-8;Dbxref=GeneID:100114357%2CGenbank:XM_031925371.2%2CNASONIABASE:NV18058;Parent=rna-XM_031925371.2
NW_022279617.1	Gnomon	exon	1671590	1672655	.	-	.	ID=exon-XM_031925371.2-1;Dbxref=GeneID:100114357%2CGenbank:XM_031925371.2%2CNASONIABASE:NV18058;Parent=rna-XM_031925371.2
NW_022279617.1	Gnomon	exon	1625483	1625622	.	-	.	ID=exon-XM_031925371.2-2;Dbxref=GeneID:100114357%2CGenbank:XM_031925371.2%2CNASONIABASE:NV18058;Parent=rna-XM_031925371.2
NW_022279617.1	Gnomon	exon	1620197	1620464	.	-	.	ID=exon-XM_031925371.2-3;Dbxref=GeneID:100114357%2CGenbank:XM_031925371.2%2CNASONIABASE:NV18058;Parent=rna-XM_031925371.2
NW_022279617.1	Gnomon	exon	1619277	1619591	.	-	.	ID=exon-XM_031925371.2-4;Dbxref=GeneID:100114357%2CGenbank:XM_031925371.2%2CNASONIABASE:NV18058;Parent=rna-XM_031925371.2
NW_022279617.1	Gnomon	gene	3553664	3557511	.	+	.	Name=LOC100116521;ID=gene-LOC100116521;Dbxref=GeneID:100116521%2CNASONIABASE:NV17912
NW_022279617.1	Gnomon	CDS	1927452	1927504	.	-	0	Name=XP_016842208.1;ID=cds-XP_016842208.1;Dbxref=GeneID:100115073%2CGenbank:XP_016842208.1%2CNASONIABASE:NV18156;Parent=rna-XM_016986719.3
NW_022279617.1	Gnomon	CDS	1927073	1927376	.	-	0	Name=XP_016842208.1;ID=cds-XP_016842208.1;Dbxref=GeneID:100115073%2CGenbank:XP_016842208.1%2CNASONIABASE:NV18156;Parent=rna-XM_016986719.3
NW_022279617.1	Gnomon	CDS	1926887	1927014	.	-	0	Name=XP_016842208.1;ID=cds-XP_016842208.1;Dbxref=GeneID:100115073%2CGenbank:XP_016842208.1%2CNASONIABASE:NV18156;Parent=rna-XM_016986719.3
NW_022279617.1	Gnomon	CDS	1926551	1926815	.	-	0	Name=XP_016842208.1;ID=cds-XP_016842208.1;Dbxref=GeneID:100115073%2CGenbank:XP_016842208.1%2CNASONIABASE:NV18156;Parent=rna-XM_016986719.3
NW_022279617.1	Gnomon	CDS	1926389	1926467	.	-	0	Name=XP_016842208.1;ID=cds-XP_016842208.1;Dbxref=GeneID:100115073%2CGenbank:XP_016842208.1%2CNASONIABASE:NV18156;Parent=rna-XM_016986719.3
NW_022279617.1	Gnomon	CDS	1926159	1926238	.	-	0	Name=XP_016842208.1;ID=cds-XP_016842208.1;Dbxref=GeneID:100115073%2CGenbank:XP_016842208.1%2CNASONIABASE:NV18156;Parent=rna-XM_016986719.3
NW_022279617.1	Gnomon	CDS	1596652	1596689	.	-	0	Name=XP_016842052.1;ID=cds-XP_016842052.1;Dbxref=GeneID:100114143%2CGenbank:XP_016842052.1%2CNASONIABASE:NV18059;Parent=rna-XM_016986563.3
NW_022279617.1	Gnomon	CDS	1594679	1594741	.	-	0	Name=XP_016842052.1;ID=cds-XP_016842052.1;Dbxref=GeneID:100114143%2CGenbank:XP_016842052.1%2CNASONIABASE:NV18059;Parent=rna-XM_016986563.3
NW_022279617.1	Gnomon	CDS	1594284	1594541	.	-	0	Name=XP_016842052.1;ID=cds-XP_016842052.1;Dbxref=GeneID:100114143%2CGenbank:XP_016842052.1%2CNASONIABASE:NV18059;Parent=rna-XM_016986563.3
NW_022279617.1	Gnomon	CDS	1594120	1594201	.	-	0	Name=XP_016842052.1;ID=cds-XP_016842052.1;Dbxref=GeneID:100114143%2CGenbank:XP_016842052.1%2CNASONIABASE:NV18059;Parent=rna-XM_016986563.3
NW_022279617.1	Gnomon	mRNA	1682276	1776575	.	+	.	Name=XM_003425180.4;ID=rna-XM_003425180.4;Dbxref=GeneID:100680384%2CGenbank:XM_003425180.4;Parent=gene-LOC100680384
NW_022279617.1	Gnomon	exon	2560132	2560181	.	-	.	ID=exon-XM_031925471.2-2;Dbxref=GeneID:100120439%2CGenbank:XM_031925471.2%2CNASONIABASE:NV16928;Parent=rna-XM_031925471.2
NW_022279617.1	Gnomon	exon	2556504	2556774	.	-	.	ID=exon-XM_031925471.2-3;Dbxref=GeneID:100120439%2CGenbank:XM_031925471.2%2CNASONIABASE:NV16928;Parent=rna-XM_031925471.2
NW_022279617.1	Gnomon	exon	2578244	2578512	.	-	.	ID=exon-XM_031925471.2-1;Dbxref=GeneID:100120439%2CGenbank:XM_031925471.2%2CNASONIABASE:NV16928;Parent=rna-XM_031925471.2
NW_022279617.1	Gnomon	exon	2489933	2489989	.	-	.	ID=exon-XM_031925471.2-6;Dbxref=GeneID:100120439%2CGenbank:XM_031925471.2%2CNASONIABASE:NV16928;Parent=rna-XM_031925471.2
NW_022279617.1	Gnomon	exon	2477379	2477420	.	-	.	ID=exon-XM_031925471.2-7;Dbxref=GeneID:100120439%2CGenbank:XM_031925471.2%2CNASONIABASE:NV16928;Parent=rna-XM_031925471.2
NW_022279617.1	Gnomon	exon	2555964	2555995	.	-	.	ID=exon-XM_031925471.2-4;Dbxref=GeneID:100120439%2CGenbank:XM_031925471.2%2CNASONIABASE:NV16928;Parent=rna-XM_031925471.2
NW_022279617.1	Gnomon	exon	2555108	2555155	.	-	.	ID=exon-XM_031925471.2-5;Dbxref=GeneID:100120439%2CGenbank:XM_031925471.2%2CNASONIABASE:NV16928;Parent=rna-XM_031925471.2
NW_022279617.1	Gnomon	exon	2464615	2464699	.	-	.	ID=exon-XM_031925471.2-8;Dbxref=GeneID:100120439%2CGenbank:XM_031925471.2%2CNASONIABASE:NV16928;Parent=rna-XM_031925471.2
NW_022279617.1	Gnomon	exon	2463266	2463399	.	-	.	ID=exon-XM_031925471.2-9;Dbxref=GeneID:100120439%2CGenbank:XM_031925471.2%2CNASONIABASE:NV16928;Parent=rna-XM_031925471.2
NW_022279617.1	Gnomon	exon	3016912	3017071	.	-	.	ID=exon-XM_032601597.1-11;Dbxref=GeneID:116416547%2CGenbank:XM_032601597.1;Parent=rna-XM_032601597.1
NW_022279617.1	Gnomon	exon	3016743	3016839	.	-	.	ID=exon-XM_032601597.1-12;Dbxref=GeneID:116416547%2CGenbank:XM_032601597.1;Parent=rna-XM_032601597.1
NW_022279617.1	Gnomon	exon	3017326	3017525	.	-	.	ID=exon-XM_032601597.1-10;Dbxref=GeneID:116416547%2CGenbank:XM_032601597.1;Parent=rna-XM_032601597.1
NW_022279617.1	Gnomon	CDS	1592791	1593004	.	-	0	Name=XP_016842051.1;ID=cds-XP_016842051.1;Dbxref=GeneID:100114143%2CGenbank:XP_016842051.1%2CNASONIABASE:NV18059;Parent=rna-XM_016986562.3
NW_022279617.1	Gnomon	CDS	1592244	1592452	.	-	0	Name=XP_016842051.1;ID=cds-XP_016842051.1;Dbxref=GeneID:100114143%2CGenbank:XP_016842051.1%2CNASONIABASE:NV18059;Parent=rna-XM_016986562.3
NW_022279617.1	Gnomon	CDS	1591842	1592171	.	-	0	Name=XP_016842051.1;ID=cds-XP_016842051.1;Dbxref=GeneID:100114143%2CGenbank:XP_016842051.1%2CNASONIABASE:NV18059;Parent=rna-XM_016986562.3
NW_022279617.1	Gnomon	exon	3016537	3016626	.	-	.	ID=exon-XM_032601597.1-13;Dbxref=GeneID:116416547%2CGenbank:XM_032601597.1;Parent=rna-XM_032601597.1
NW_022279617.1	Gnomon	exon	3016243	3016459	.	-	.	ID=exon-XM_032601597.1-14;Dbxref=GeneID:116416547%2CGenbank:XM_032601597.1;Parent=rna-XM_032601597.1
NW_022279617.1	Gnomon	exon	2884799	2884841	.	-	.	ID=exon-XM_008212888.4-5;Dbxref=GeneID:100121081%2CGenbank:XM_008212888.4%2CNASONIABASE:NV16941;Parent=rna-XM_008212888.4
NW_022279617.1	Gnomon	exon	2879872	2882009	.	-	.	ID=exon-XM_008212888.4-6;Dbxref=GeneID:100121081%2CGenbank:XM_008212888.4%2CNASONIABASE:NV16941;Parent=rna-XM_008212888.4
NW_022279617.1	Gnomon	exon	2892645	2893038	.	-	.	ID=exon-XM_008212888.4-1;Dbxref=GeneID:100121081%2CGenbank:XM_008212888.4%2CNASONIABASE:NV16941;Parent=rna-XM_008212888.4
NW_022279617.1	Gnomon	exon	2887936	2888162	.	-	.	ID=exon-XM_008212888.4-2;Dbxref=GeneID:100121081%2CGenbank:XM_008212888.4%2CNASONIABASE:NV16941;Parent=rna-XM_008212888.4
NW_022279617.1	Gnomon	exon	2886461	2886540	.	-	.	ID=exon-XM_008212888.4-3;Dbxref=GeneID:100121081%2CGenbank:XM_008212888.4%2CNASONIABASE:NV16941;Parent=rna-XM_008212888.4
NW_022279617.1	Gnomon	exon	2886332	2886383	.	-	.	ID=exon-XM_008212888.4-4;Dbxref=GeneID:100121081%2CGenbank:XM_008212888.4%2CNASONIABASE:NV16941;Parent=rna-XM_008212888.4
NW_022279617.1	cmsearch	exon	3211219	3211329	.	+	.	ID=exon-XR_004226949.1-1;Dbxref=GeneID:116416591%2CRFAM:RF00529%2CGenbank:XR_004226949.1;Parent=rna-XR_004226949.1
NW_022279617.1	Gnomon	CDS	2206198	2206878	.	+	0	Name=XP_031781364.1;ID=cds-XP_031781364.1;Dbxref=GeneID:116416576%2CGenbank:XP_031781364.1;Parent=rna-XM_031925504.1
NW_022279617.1	Gnomon	CDS	3025080	3025091	.	-	0	Name=XP_032457487.1;ID=cds-XP_032457487.1;Dbxref=GeneID:116416547%2CGenbank:XP_032457487.1;Parent=rna-XM_032601596.1
NW_022279617.1	Gnomon	CDS	3022122	3022392	.	-	0	Name=XP_032457487.1;ID=cds-XP_032457487.1;Dbxref=GeneID:116416547%2CGenbank:XP_032457487.1;Parent=rna-XM_032601596.1
NW_022279617.1	Gnomon	CDS	3020569	3020832	.	-	0	Name=XP_032457487.1;ID=cds-XP_032457487.1;Dbxref=GeneID:116416547%2CGenbank:XP_032457487.1;Parent=rna-XM_032601596.1
NW_022279617.1	Gnomon	CDS	3020229	3020333	.	-	0	Name=XP_032457487.1;ID=cds-XP_032457487.1;Dbxref=GeneID:116416547%2CGenbank:XP_032457487.1;Parent=rna-XM_032601596.1
NW_022279617.1	Gnomon	CDS	3019584	3019838	.	-	0	Name=XP_032457487.1;ID=cds-XP_032457487.1;Dbxref=GeneID:116416547%2CGenbank:XP_032457487.1;Parent=rna-XM_032601596.1
NW_022279617.1	Gnomon	CDS	3019298	3019516	.	-	0	Name=XP_032457487.1;ID=cds-XP_032457487.1;Dbxref=GeneID:116416547%2CGenbank:XP_032457487.1;Parent=rna-XM_032601596.1
NW_022279617.1	Gnomon	CDS	3018421	3018612	.	-	0	Name=XP_032457487.1;ID=cds-XP_032457487.1;Dbxref=GeneID:116416547%2CGenbank:XP_032457487.1;Parent=rna-XM_032601596.1
NW_022279617.1	Gnomon	CDS	3018079	3018195	.	-	0	Name=XP_032457487.1;ID=cds-XP_032457487.1;Dbxref=GeneID:116416547%2CGenbank:XP_032457487.1;Parent=rna-XM_032601596.1
NW_022279617.1	Gnomon	CDS	3017888	3017956	.	-	0	Name=XP_032457487.1;ID=cds-XP_032457487.1;Dbxref=GeneID:116416547%2CGenbank:XP_032457487.1;Parent=rna-XM_032601596.1
NW_022279617.1	Gnomon	CDS	3017748	3017810	.	-	0	Name=XP_032457487.1;ID=cds-XP_032457487.1;Dbxref=GeneID:116416547%2CGenbank:XP_032457487.1;Parent=rna-XM_032601596.1
NW_022279617.1	Gnomon	CDS	3017326	3017525	.	-	0	Name=XP_032457487.1;ID=cds-XP_032457487.1;Dbxref=GeneID:116416547%2CGenbank:XP_032457487.1;Parent=rna-XM_032601596.1
NW_022279617.1	Gnomon	CDS	3016912	3017071	.	-	0	Name=XP_032457487.1;ID=cds-XP_032457487.1;Dbxref=GeneID:116416547%2CGenbank:XP_032457487.1;Parent=rna-XM_032601596.1
NW_022279617.1	Gnomon	CDS	3016743	3016839	.	-	0	Name=XP_032457487.1;ID=cds-XP_032457487.1;Dbxref=GeneID:116416547%2CGenbank:XP_032457487.1;Parent=rna-XM_032601596.1
NW_022279617.1	Gnomon	CDS	3016537	3016626	.	-	0	Name=XP_032457487.1;ID=cds-XP_032457487.1;Dbxref=GeneID:116416547%2CGenbank:XP_032457487.1;Parent=rna-XM_032601596.1
NW_022279617.1	Gnomon	CDS	3016405	3016459	.	-	0	Name=XP_032457487.1;ID=cds-XP_032457487.1;Dbxref=GeneID:116416547%2CGenbank:XP_032457487.1;Parent=rna-XM_032601596.1
NW_022279617.1	Gnomon	mRNA	1674716	1679067	.	+	.	Name=XM_008219715.4;ID=rna-XM_008219715.4;Dbxref=GeneID:100116235%2CGenbank:XM_008219715.4%2CNASONIABASE:NV18163;Parent=gene-LOC100116235
NW_022279617.1	Gnomon	mRNA	2930299	2946049	.	+	.	Name=XM_031925487.2;ID=rna-XM_031925487.2;Dbxref=GeneID:100121106%2CGenbank:XM_031925487.2%2CNASONIABASE:NV16944;Parent=gene-LOC100121106
NW_022279617.1	Gnomon	mRNA	2581919	2595216	.	+	.	Name=XM_031925485.2;ID=rna-XM_031925485.2;Dbxref=GeneID:103316906%2CGenbank:XM_031925485.2;Parent=gene-LOC103316906
NW_022279617.1	Gnomon	mRNA	2151471	2153455	.	-	.	Name=XM_016981622.2;ID=rna-XM_016981622.2;Dbxref=GeneID:100119935%2CGenbank:XM_016981622.2%2CNASONIABASE:NV16924;Parent=gene-LOC100119935
NW_022279617.1	Gnomon	mRNA	1590761	1595069	.	-	.	Name=XM_032601658.1;ID=rna-XM_032601658.1;Dbxref=GeneID:100114143%2CGenbank:XM_032601658.1%2CNASONIABASE:NV18059;Parent=gene-LOC100114143
NW_022279617.1	Gnomon	exon	1253964	1254111	.	-	.	ID=exon-XM_032601612.1-1;Dbxref=GeneID:100116408%2CGenbank:XM_032601612.1%2CNASONIABASE:NV18949;Parent=rna-XM_032601612.1
NW_022279617.1	Gnomon	exon	1253044	1253417	.	-	.	ID=exon-XM_032601612.1-4;Dbxref=GeneID:100116408%2CGenbank:XM_032601612.1%2CNASONIABASE:NV18949;Parent=rna-XM_032601612.1
NW_022279617.1	Gnomon	exon	1252841	1252975	.	-	.	ID=exon-XM_032601612.1-5;Dbxref=GeneID:100116408%2CGenbank:XM_032601612.1%2CNASONIABASE:NV18949;Parent=rna-XM_032601612.1
NW_022279617.1	Gnomon	exon	1253781	1253849	.	-	.	ID=exon-XM_032601612.1-2;Dbxref=GeneID:100116408%2CGenbank:XM_032601612.1%2CNASONIABASE:NV18949;Parent=rna-XM_032601612.1
NW_022279617.1	Gnomon	exon	1253624	1253697	.	-	.	ID=exon-XM_032601612.1-3;Dbxref=GeneID:100116408%2CGenbank:XM_032601612.1%2CNASONIABASE:NV18949;Parent=rna-XM_032601612.1
NW_022279617.1	Gnomon	exon	1252340	1252755	.	-	.	ID=exon-XM_032601612.1-6;Dbxref=GeneID:100116408%2CGenbank:XM_032601612.1%2CNASONIABASE:NV18949;Parent=rna-XM_032601612.1
NW_022279617.1	Gnomon	gene	3497051	3498954	.	-	.	Name=LOC100116695;ID=gene-LOC100116695;Dbxref=GeneID:100116695%2CNASONIABASE:NV17914
NW_022279617.1	Gnomon	exon	3557733	3557956	.	-	.	ID=exon-XR_004345210.1-16;Dbxref=GeneID:100116484%2CGenbank:XR_004345210.1%2CNASONIABASE:NV17911;Parent=rna-XR_004345210.1
NW_022279617.1	Gnomon	exon	3560848	3561070	.	-	.	ID=exon-XR_004345210.1-12;Dbxref=GeneID:100116484%2CGenbank:XR_004345210.1%2CNASONIABASE:NV17911;Parent=rna-XR_004345210.1
NW_022279617.1	Gnomon	exon	3560701	3560771	.	-	.	ID=exon-XR_004345210.1-13;Dbxref=GeneID:100116484%2CGenbank:XR_004345210.1%2CNASONIABASE:NV17911;Parent=rna-XR_004345210.1
NW_022279617.1	Gnomon	exon	3558725	3558872	.	-	.	ID=exon-XR_004345210.1-14;Dbxref=GeneID:100116484%2CGenbank:XR_004345210.1%2CNASONIABASE:NV17911;Parent=rna-XR_004345210.1
NW_022279617.1	Gnomon	exon	3558199	3558236	.	-	.	ID=exon-XR_004345210.1-15;Dbxref=GeneID:100116484%2CGenbank:XR_004345210.1%2CNASONIABASE:NV17911;Parent=rna-XR_004345210.1
NW_022279617.1	Gnomon	exon	3561645	3561695	.	-	.	ID=exon-XR_004345210.1-10;Dbxref=GeneID:100116484%2CGenbank:XR_004345210.1%2CNASONIABASE:NV17911;Parent=rna-XR_004345210.1
NW_022279617.1	Gnomon	exon	3561161	3561543	.	-	.	ID=exon-XR_004345210.1-11;Dbxref=GeneID:100116484%2CGenbank:XR_004345210.1%2CNASONIABASE:NV17911;Parent=rna-XR_004345210.1
NW_022279617.1	Gnomon	CDS	2205842	2206198	.	+	0	Name=XP_031781363.1;ID=cds-XP_031781363.1;Dbxref=GeneID:116416575%2CGenbank:XP_031781363.1;Parent=rna-XM_031925503.1
NW_022279617.1	Gnomon	exon	1276294	1276666	.	+	.	ID=exon-XR_004226925.1-2;Dbxref=GeneID:116416543%2CGenbank:XR_004226925.1;Parent=rna-XR_004226925.1
NW_022279617.1	Gnomon	exon	1276742	1276989	.	+	.	ID=exon-XR_004226925.1-3;Dbxref=GeneID:116416543%2CGenbank:XR_004226925.1;Parent=rna-XR_004226925.1
NW_022279617.1	Gnomon	exon	1275591	1276191	.	+	.	ID=exon-XR_004226925.1-1;Dbxref=GeneID:116416543%2CGenbank:XR_004226925.1;Parent=rna-XR_004226925.1
NW_022279617.1	Gnomon	exon	2457084	2457229	.	-	.	ID=exon-XM_031925480.1-14;Dbxref=GeneID:100120439%2CGenbank:XM_031925480.1%2CNASONIABASE:NV16928;Parent=rna-XM_031925480.1
NW_022279617.1	Gnomon	exon	2456778	2456932	.	-	.	ID=exon-XM_031925480.1-15;Dbxref=GeneID:100120439%2CGenbank:XM_031925480.1%2CNASONIABASE:NV16928;Parent=rna-XM_031925480.1
NW_022279617.1	Gnomon	exon	2458879	2458965	.	-	.	ID=exon-XM_031925480.1-12;Dbxref=GeneID:100120439%2CGenbank:XM_031925480.1%2CNASONIABASE:NV16928;Parent=rna-XM_031925480.1
NW_022279617.1	Gnomon	exon	2457535	2457621	.	-	.	ID=exon-XM_031925480.1-13;Dbxref=GeneID:100120439%2CGenbank:XM_031925480.1%2CNASONIABASE:NV16928;Parent=rna-XM_031925480.1
NW_022279617.1	Gnomon	exon	2460408	2460525	.	-	.	ID=exon-XM_031925480.1-10;Dbxref=GeneID:100120439%2CGenbank:XM_031925480.1%2CNASONIABASE:NV16928;Parent=rna-XM_031925480.1
NW_022279617.1	Gnomon	exon	2459313	2459463	.	-	.	ID=exon-XM_031925480.1-11;Dbxref=GeneID:100120439%2CGenbank:XM_031925480.1%2CNASONIABASE:NV16928;Parent=rna-XM_031925480.1
NW_022279617.1	Gnomon	mRNA	1399850	1514634	.	-	.	Name=XM_016986568.3;ID=rna-XM_016986568.3;Dbxref=GeneID:100115042%2CGenbank:XM_016986568.3%2CNASONIABASE:NV18064;Parent=gene-LOC100115042
NW_022279617.1	Gnomon	CDS	3025080	3025091	.	-	0	Name=XP_031781269.1;ID=cds-XP_031781269.1;Dbxref=GeneID:116416547%2CGenbank:XP_031781269.1;Parent=rna-XM_031925409.2
NW_022279617.1	Gnomon	CDS	3022122	3022392	.	-	0	Name=XP_031781269.1;ID=cds-XP_031781269.1;Dbxref=GeneID:116416547%2CGenbank:XP_031781269.1;Parent=rna-XM_031925409.2
NW_022279617.1	Gnomon	CDS	3020569	3020832	.	-	0	Name=XP_031781269.1;ID=cds-XP_031781269.1;Dbxref=GeneID:116416547%2CGenbank:XP_031781269.1;Parent=rna-XM_031925409.2
NW_022279617.1	Gnomon	CDS	3020229	3020333	.	-	0	Name=XP_031781269.1;ID=cds-XP_031781269.1;Dbxref=GeneID:116416547%2CGenbank:XP_031781269.1;Parent=rna-XM_031925409.2
NW_022279617.1	Gnomon	CDS	3019584	3019838	.	-	0	Name=XP_031781269.1;ID=cds-XP_031781269.1;Dbxref=GeneID:116416547%2CGenbank:XP_031781269.1;Parent=rna-XM_031925409.2
NW_022279617.1	Gnomon	CDS	3019298	3019519	.	-	0	Name=XP_031781269.1;ID=cds-XP_031781269.1;Dbxref=GeneID:116416547%2CGenbank:XP_031781269.1;Parent=rna-XM_031925409.2
NW_022279617.1	Gnomon	CDS	3018421	3018612	.	-	0	Name=XP_031781269.1;ID=cds-XP_031781269.1;Dbxref=GeneID:116416547%2CGenbank:XP_031781269.1;Parent=rna-XM_031925409.2
NW_022279617.1	Gnomon	CDS	3018079	3018195	.	-	0	Name=XP_031781269.1;ID=cds-XP_031781269.1;Dbxref=GeneID:116416547%2CGenbank:XP_031781269.1;Parent=rna-XM_031925409.2
NW_022279617.1	Gnomon	CDS	3017888	3017956	.	-	0	Name=XP_031781269.1;ID=cds-XP_031781269.1;Dbxref=GeneID:116416547%2CGenbank:XP_031781269.1;Parent=rna-XM_031925409.2
NW_022279617.1	Gnomon	CDS	3017748	3017810	.	-	0	Name=XP_031781269.1;ID=cds-XP_031781269.1;Dbxref=GeneID:116416547%2CGenbank:XP_031781269.1;Parent=rna-XM_031925409.2
NW_022279617.1	Gnomon	CDS	3017326	3017525	.	-	0	Name=XP_031781269.1;ID=cds-XP_031781269.1;Dbxref=GeneID:116416547%2CGenbank:XP_031781269.1;Parent=rna-XM_031925409.2
NW_022279617.1	Gnomon	CDS	3016912	3017071	.	-	0	Name=XP_031781269.1;ID=cds-XP_031781269.1;Dbxref=GeneID:116416547%2CGenbank:XP_031781269.1;Parent=rna-XM_031925409.2
NW_022279617.1	Gnomon	CDS	3016743	3016839	.	-	0	Name=XP_031781269.1;ID=cds-XP_031781269.1;Dbxref=GeneID:116416547%2CGenbank:XP_031781269.1;Parent=rna-XM_031925409.2
NW_022279617.1	Gnomon	CDS	3016537	3016626	.	-	0	Name=XP_031781269.1;ID=cds-XP_031781269.1;Dbxref=GeneID:116416547%2CGenbank:XP_031781269.1;Parent=rna-XM_031925409.2
NW_022279617.1	Gnomon	CDS	3016405	3016459	.	-	0	Name=XP_031781269.1;ID=cds-XP_031781269.1;Dbxref=GeneID:116416547%2CGenbank:XP_031781269.1;Parent=rna-XM_031925409.2
NW_022279617.1	Gnomon	exon	2461245	2461304	.	-	.	ID=exon-XM_031925473.1-10;Dbxref=GeneID:100120439%2CGenbank:XM_031925473.1%2CNASONIABASE:NV16928;Parent=rna-XM_031925473.1
NW_022279617.1	Gnomon	exon	2460612	2460770	.	-	.	ID=exon-XM_031925473.1-11;Dbxref=GeneID:100120439%2CGenbank:XM_031925473.1%2CNASONIABASE:NV16928;Parent=rna-XM_031925473.1
NW_022279617.1	Gnomon	CDS	2916966	2917217	.	+	0	Name=XP_032457484.1;ID=cds-XP_032457484.1;Dbxref=GeneID:100119252%2CGenbank:XP_032457484.1%2CNASONIABASE:NV16943;Parent=rna-XM_032601593.1
NW_022279617.1	Gnomon	CDS	2918403	2919251	.	+	0	Name=XP_032457484.1;ID=cds-XP_032457484.1;Dbxref=GeneID:100119252%2CGenbank:XP_032457484.1%2CNASONIABASE:NV16943;Parent=rna-XM_032601593.1
NW_022279617.1	Gnomon	exon	2452403	2456495	.	-	.	ID=exon-XM_031925473.1-18;Dbxref=GeneID:100120439%2CGenbank:XM_031925473.1%2CNASONIABASE:NV16928;Parent=rna-XM_031925473.1
NW_022279617.1	Gnomon	exon	2457084	2457229	.	-	.	ID=exon-XM_031925473.1-16;Dbxref=GeneID:100120439%2CGenbank:XM_031925473.1%2CNASONIABASE:NV16928;Parent=rna-XM_031925473.1
NW_022279617.1	Gnomon	exon	2456778	2456932	.	-	.	ID=exon-XM_031925473.1-17;Dbxref=GeneID:100120439%2CGenbank:XM_031925473.1%2CNASONIABASE:NV16928;Parent=rna-XM_031925473.1
NW_022279617.1	Gnomon	exon	2458879	2458965	.	-	.	ID=exon-XM_031925473.1-14;Dbxref=GeneID:100120439%2CGenbank:XM_031925473.1%2CNASONIABASE:NV16928;Parent=rna-XM_031925473.1
NW_022279617.1	Gnomon	exon	2457535	2457621	.	-	.	ID=exon-XM_031925473.1-15;Dbxref=GeneID:100120439%2CGenbank:XM_031925473.1%2CNASONIABASE:NV16928;Parent=rna-XM_031925473.1
NW_022279617.1	Gnomon	exon	2460408	2460525	.	-	.	ID=exon-XM_031925473.1-12;Dbxref=GeneID:100120439%2CGenbank:XM_031925473.1%2CNASONIABASE:NV16928;Parent=rna-XM_031925473.1
NW_022279617.1	Gnomon	exon	2459313	2459463	.	-	.	ID=exon-XM_031925473.1-13;Dbxref=GeneID:100120439%2CGenbank:XM_031925473.1%2CNASONIABASE:NV16928;Parent=rna-XM_031925473.1
NW_022279617.1	Gnomon	exon	2395298	2395553	.	-	.	ID=exon-XM_031925447.1-1;Dbxref=GeneID:100678861%2CGenbank:XM_031925447.1;Parent=rna-XM_031925447.1
NW_022279617.1	Gnomon	exon	2394082	2394193	.	-	.	ID=exon-XM_031925447.1-2;Dbxref=GeneID:100678861%2CGenbank:XM_031925447.1;Parent=rna-XM_031925447.1
NW_022279617.1	Gnomon	exon	2393868	2394000	.	-	.	ID=exon-XM_031925447.1-3;Dbxref=GeneID:100678861%2CGenbank:XM_031925447.1;Parent=rna-XM_031925447.1
NW_022279617.1	Gnomon	exon	2393640	2393738	.	-	.	ID=exon-XM_031925447.1-4;Dbxref=GeneID:100678861%2CGenbank:XM_031925447.1;Parent=rna-XM_031925447.1
NW_022279617.1	Gnomon	exon	2393026	2393203	.	-	.	ID=exon-XM_031925447.1-5;Dbxref=GeneID:100678861%2CGenbank:XM_031925447.1;Parent=rna-XM_031925447.1
NW_022279617.1	Gnomon	exon	2392438	2392624	.	-	.	ID=exon-XM_031925447.1-6;Dbxref=GeneID:100678861%2CGenbank:XM_031925447.1;Parent=rna-XM_031925447.1
NW_022279617.1	Gnomon	exon	2392221	2392309	.	-	.	ID=exon-XM_031925447.1-7;Dbxref=GeneID:100678861%2CGenbank:XM_031925447.1;Parent=rna-XM_031925447.1
NW_022279617.1	Gnomon	exon	2391376	2391652	.	-	.	ID=exon-XM_031925447.1-8;Dbxref=GeneID:100678861%2CGenbank:XM_031925447.1;Parent=rna-XM_031925447.1
NW_022279617.1	Gnomon	exon	2391218	2391299	.	-	.	ID=exon-XM_031925447.1-9;Dbxref=GeneID:100678861%2CGenbank:XM_031925447.1;Parent=rna-XM_031925447.1
NW_022279617.1	Gnomon	mRNA	1252340	1254111	.	-	.	Name=XM_016989062.3;ID=rna-XM_016989062.3;Dbxref=GeneID:100116408%2CGenbank:XM_016989062.3%2CNASONIABASE:NV18949;Parent=gene-LOC100116408
NW_022279617.1	Gnomon	mRNA	1590761	1596053	.	-	.	Name=XM_032601659.1;ID=rna-XM_032601659.1;Dbxref=GeneID:100114143%2CGenbank:XM_032601659.1%2CNASONIABASE:NV18059;Parent=gene-LOC100114143
NW_022279617.1	BestRefSeq	mRNA	1928143	1929951	.	-	.	Name=NM_001167851.1;ID=rna-NM_001167851.1;Dbxref=GeneID:100115043%2CGenbank:NM_001167851.1%2CNASONIABASE:NV18155;Parent=gene-Ndufab1
NW_022279617.1	Gnomon	mRNA	2654213	2666325	.	+	.	Name=XM_031925484.2;ID=rna-XM_031925484.2;Dbxref=GeneID:100120638%2CGenbank:XM_031925484.2%2CNASONIABASE:NV16933;Parent=gene-LOC100120638
NW_022279617.1	Gnomon	exon	2452403	2456495	.	-	.	ID=exon-XM_031925480.1-16;Dbxref=GeneID:100120439%2CGenbank:XM_031925480.1%2CNASONIABASE:NV16928;Parent=rna-XM_031925480.1
NW_022279617.1	Gnomon	CDS	1620197	1620446	.	-	0	Name=XP_016842054.1;ID=cds-XP_016842054.1;Dbxref=GeneID:100114357%2CGenbank:XP_016842054.1%2CNASONIABASE:NV18058;Parent=rna-XM_016986565.3
NW_022279617.1	Gnomon	CDS	1619277	1619591	.	-	0	Name=XP_016842054.1;ID=cds-XP_016842054.1;Dbxref=GeneID:100114357%2CGenbank:XP_016842054.1%2CNASONIABASE:NV18058;Parent=rna-XM_016986565.3
NW_022279617.1	Gnomon	CDS	1619019	1619188	.	-	0	Name=XP_016842054.1;ID=cds-XP_016842054.1;Dbxref=GeneID:100114357%2CGenbank:XP_016842054.1%2CNASONIABASE:NV18058;Parent=rna-XM_016986565.3
NW_022279617.1	Gnomon	CDS	1618731	1618913	.	-	0	Name=XP_016842054.1;ID=cds-XP_016842054.1;Dbxref=GeneID:100114357%2CGenbank:XP_016842054.1%2CNASONIABASE:NV18058;Parent=rna-XM_016986565.3
NW_022279617.1	Gnomon	CDS	1617802	1617960	.	-	0	Name=XP_016842054.1;ID=cds-XP_016842054.1;Dbxref=GeneID:100114357%2CGenbank:XP_016842054.1%2CNASONIABASE:NV18058;Parent=rna-XM_016986565.3
NW_022279617.1	Gnomon	CDS	1617603	1617725	.	-	0	Name=XP_016842054.1;ID=cds-XP_016842054.1;Dbxref=GeneID:100114357%2CGenbank:XP_016842054.1%2CNASONIABASE:NV18058;Parent=rna-XM_016986565.3
NW_022279617.1	Gnomon	CDS	1617234	1617506	.	-	0	Name=XP_016842054.1;ID=cds-XP_016842054.1;Dbxref=GeneID:100114357%2CGenbank:XP_016842054.1%2CNASONIABASE:NV18058;Parent=rna-XM_016986565.3
NW_022279617.1	Gnomon	CDS	1349364	1349695	.	+	0	Name=XP_003427938.2;ID=cds-XP_003427938.2;Dbxref=GeneID:100679215%2CGenbank:XP_003427938.2;Parent=rna-XM_003427890.5
NW_022279617.1	Gnomon	CDS	1349767	1350116	.	+	0	Name=XP_003427938.2;ID=cds-XP_003427938.2;Dbxref=GeneID:100679215%2CGenbank:XP_003427938.2;Parent=rna-XM_003427890.5
NW_022279617.1	Gnomon	CDS	1350195	1350724	.	+	0	Name=XP_003427938.2;ID=cds-XP_003427938.2;Dbxref=GeneID:100679215%2CGenbank:XP_003427938.2;Parent=rna-XM_003427890.5
NW_022279617.1	Gnomon	exon	2940153	2940387	.	+	.	ID=exon-XR_004345204.1-6;Dbxref=GeneID:100121106%2CGenbank:XR_004345204.1%2CNASONIABASE:NV16944;Parent=rna-XR_004345204.1
NW_022279617.1	Gnomon	exon	2940545	2940707	.	+	.	ID=exon-XR_004345204.1-7;Dbxref=GeneID:100121106%2CGenbank:XR_004345204.1%2CNASONIABASE:NV16944;Parent=rna-XR_004345204.1
NW_022279617.1	Gnomon	exon	2940916	2941146	.	+	.	ID=exon-XR_004345204.1-8;Dbxref=GeneID:100121106%2CGenbank:XR_004345204.1%2CNASONIABASE:NV16944;Parent=rna-XR_004345204.1
NW_022279617.1	Gnomon	exon	2941440	2941663	.	+	.	ID=exon-XR_004345204.1-9;Dbxref=GeneID:100121106%2CGenbank:XR_004345204.1%2CNASONIABASE:NV16944;Parent=rna-XR_004345204.1
NW_022279617.1	Gnomon	exon	2930299	2930934	.	+	.	ID=exon-XR_004345204.1-1;Dbxref=GeneID:100121106%2CGenbank:XR_004345204.1%2CNASONIABASE:NV16944;Parent=rna-XR_004345204.1
NW_022279617.1	Gnomon	exon	2931176	2931263	.	+	.	ID=exon-XR_004345204.1-2;Dbxref=GeneID:100121106%2CGenbank:XR_004345204.1%2CNASONIABASE:NV16944;Parent=rna-XR_004345204.1
NW_022279617.1	Gnomon	exon	2938304	2938589	.	+	.	ID=exon-XR_004345204.1-3;Dbxref=GeneID:100121106%2CGenbank:XR_004345204.1%2CNASONIABASE:NV16944;Parent=rna-XR_004345204.1
NW_022279617.1	Gnomon	exon	2938982	2939245	.	+	.	ID=exon-XR_004345204.1-4;Dbxref=GeneID:100121106%2CGenbank:XR_004345204.1%2CNASONIABASE:NV16944;Parent=rna-XR_004345204.1
NW_022279617.1	Gnomon	exon	2939595	2940063	.	+	.	ID=exon-XR_004345204.1-5;Dbxref=GeneID:100121106%2CGenbank:XR_004345204.1%2CNASONIABASE:NV16944;Parent=rna-XR_004345204.1
NW_022279617.1	Gnomon	gene	3360254	3483310	.	+	.	Name=LOC100116797;ID=gene-LOC100116797;Dbxref=GeneID:100116797%2CNASONIABASE:NV17915
NW_022279617.1	Gnomon	exon	2943608	2943835	.	+	.	ID=exon-XM_031925489.2-12;Dbxref=GeneID:100121106%2CGenbank:XM_031925489.2%2CNASONIABASE:NV16944;Parent=rna-XM_031925489.2
NW_022279617.1	Gnomon	exon	2943905	2946049	.	+	.	ID=exon-XM_031925489.2-13;Dbxref=GeneID:100121106%2CGenbank:XM_031925489.2%2CNASONIABASE:NV16944;Parent=rna-XM_031925489.2
NW_022279617.1	Gnomon	exon	2943116	2943258	.	+	.	ID=exon-XM_031925489.2-10;Dbxref=GeneID:100121106%2CGenbank:XM_031925489.2%2CNASONIABASE:NV16944;Parent=rna-XM_031925489.2
NW_022279617.1	Gnomon	exon	2943348	2943522	.	+	.	ID=exon-XM_031925489.2-11;Dbxref=GeneID:100121106%2CGenbank:XM_031925489.2%2CNASONIABASE:NV16944;Parent=rna-XM_031925489.2
NW_022279617.1	Gnomon	CDS	2114932	2115142	.	+	0	Name=XP_031781362.1;ID=cds-XP_031781362.1;Dbxref=GeneID:100679840%2CGenbank:XP_031781362.1;Parent=rna-XM_031925502.1
NW_022279617.1	Gnomon	CDS	2115270	2116329	.	+	0	Name=XP_031781362.1;ID=cds-XP_031781362.1;Dbxref=GeneID:100679840%2CGenbank:XP_031781362.1;Parent=rna-XM_031925502.1
NW_022279617.1	Gnomon	CDS	2116412	2116418	.	+	0	Name=XP_031781362.1;ID=cds-XP_031781362.1;Dbxref=GeneID:100679840%2CGenbank:XP_031781362.1;Parent=rna-XM_031925502.1
NW_022279617.1	Gnomon	CDS	2116598	2117539	.	+	0	Name=XP_031781362.1;ID=cds-XP_031781362.1;Dbxref=GeneID:100679840%2CGenbank:XP_031781362.1;Parent=rna-XM_031925502.1
NW_022279617.1	Gnomon	exon	88875	88944	.	+	.	ID=exon-XM_031925494.1-2;Dbxref=GeneID:116416568%2CGenbank:XM_031925494.1;Parent=rna-XM_031925494.1
NW_022279617.1	Gnomon	exon	89042	89760	.	+	.	ID=exon-XM_031925494.1-3;Dbxref=GeneID:116416568%2CGenbank:XM_031925494.1;Parent=rna-XM_031925494.1
NW_022279617.1	Gnomon	exon	87853	88053	.	+	.	ID=exon-XM_031925494.1-1;Dbxref=GeneID:116416568%2CGenbank:XM_031925494.1;Parent=rna-XM_031925494.1
NW_022279617.1	Gnomon	exon	2392438	2392624	.	-	.	ID=exon-XM_008212864.3-6;Dbxref=GeneID:100678861%2CGenbank:XM_008212864.3;Parent=rna-XM_008212864.3
NW_022279617.1	Gnomon	exon	2392221	2392309	.	-	.	ID=exon-XM_008212864.3-7;Dbxref=GeneID:100678861%2CGenbank:XM_008212864.3;Parent=rna-XM_008212864.3
NW_022279617.1	Gnomon	exon	2393640	2393738	.	-	.	ID=exon-XM_008212864.3-4;Dbxref=GeneID:100678861%2CGenbank:XM_008212864.3;Parent=rna-XM_008212864.3
NW_022279617.1	Gnomon	exon	2393026	2393203	.	-	.	ID=exon-XM_008212864.3-5;Dbxref=GeneID:100678861%2CGenbank:XM_008212864.3;Parent=rna-XM_008212864.3
NW_022279617.1	Gnomon	exon	2391376	2391652	.	-	.	ID=exon-XM_008212864.3-8;Dbxref=GeneID:100678861%2CGenbank:XM_008212864.3;Parent=rna-XM_008212864.3
NW_022279617.1	Gnomon	exon	2391218	2391299	.	-	.	ID=exon-XM_008212864.3-9;Dbxref=GeneID:100678861%2CGenbank:XM_008212864.3;Parent=rna-XM_008212864.3
NW_022279617.1	Gnomon	exon	2394082	2394193	.	-	.	ID=exon-XM_008212864.3-2;Dbxref=GeneID:100678861%2CGenbank:XM_008212864.3;Parent=rna-XM_008212864.3
NW_022279617.1	Gnomon	exon	2393868	2394000	.	-	.	ID=exon-XM_008212864.3-3;Dbxref=GeneID:100678861%2CGenbank:XM_008212864.3;Parent=rna-XM_008212864.3
NW_022279617.1	Gnomon	exon	2395298	2395551	.	-	.	ID=exon-XM_008212864.3-1;Dbxref=GeneID:100678861%2CGenbank:XM_008212864.3;Parent=rna-XM_008212864.3
NW_022279617.1	Gnomon	CDS	3025080	3025091	.	-	0	Name=XP_031781268.1;ID=cds-XP_031781268.1;Dbxref=GeneID:116416547%2CGenbank:XP_031781268.1;Parent=rna-XM_031925408.1
NW_022279617.1	Gnomon	CDS	3022122	3022392	.	-	0	Name=XP_031781268.1;ID=cds-XP_031781268.1;Dbxref=GeneID:116416547%2CGenbank:XP_031781268.1;Parent=rna-XM_031925408.1
NW_022279617.1	Gnomon	CDS	3020569	3020832	.	-	0	Name=XP_031781268.1;ID=cds-XP_031781268.1;Dbxref=GeneID:116416547%2CGenbank:XP_031781268.1;Parent=rna-XM_031925408.1
NW_022279617.1	Gnomon	CDS	3020229	3020333	.	-	0	Name=XP_031781268.1;ID=cds-XP_031781268.1;Dbxref=GeneID:116416547%2CGenbank:XP_031781268.1;Parent=rna-XM_031925408.1
NW_022279617.1	Gnomon	CDS	3019584	3019841	.	-	0	Name=XP_031781268.1;ID=cds-XP_031781268.1;Dbxref=GeneID:116416547%2CGenbank:XP_031781268.1;Parent=rna-XM_031925408.1
NW_022279617.1	Gnomon	CDS	3019298	3019516	.	-	0	Name=XP_031781268.1;ID=cds-XP_031781268.1;Dbxref=GeneID:116416547%2CGenbank:XP_031781268.1;Parent=rna-XM_031925408.1
NW_022279617.1	Gnomon	CDS	3018421	3018612	.	-	0	Name=XP_031781268.1;ID=cds-XP_031781268.1;Dbxref=GeneID:116416547%2CGenbank:XP_031781268.1;Parent=rna-XM_031925408.1
NW_022279617.1	Gnomon	CDS	3018079	3018195	.	-	0	Name=XP_031781268.1;ID=cds-XP_031781268.1;Dbxref=GeneID:116416547%2CGenbank:XP_031781268.1;Parent=rna-XM_031925408.1
NW_022279617.1	Gnomon	CDS	3017888	3017956	.	-	0	Name=XP_031781268.1;ID=cds-XP_031781268.1;Dbxref=GeneID:116416547%2CGenbank:XP_031781268.1;Parent=rna-XM_031925408.1
NW_022279617.1	Gnomon	CDS	3017748	3017810	.	-	0	Name=XP_031781268.1;ID=cds-XP_031781268.1;Dbxref=GeneID:116416547%2CGenbank:XP_031781268.1;Parent=rna-XM_031925408.1
NW_022279617.1	Gnomon	CDS	3017326	3017525	.	-	0	Name=XP_031781268.1;ID=cds-XP_031781268.1;Dbxref=GeneID:116416547%2CGenbank:XP_031781268.1;Parent=rna-XM_031925408.1
NW_022279617.1	Gnomon	CDS	3016912	3017071	.	-	0	Name=XP_031781268.1;ID=cds-XP_031781268.1;Dbxref=GeneID:116416547%2CGenbank:XP_031781268.1;Parent=rna-XM_031925408.1
NW_022279617.1	Gnomon	CDS	3016743	3016839	.	-	0	Name=XP_031781268.1;ID=cds-XP_031781268.1;Dbxref=GeneID:116416547%2CGenbank:XP_031781268.1;Parent=rna-XM_031925408.1
NW_022279617.1	Gnomon	CDS	3016537	3016626	.	-	0	Name=XP_031781268.1;ID=cds-XP_031781268.1;Dbxref=GeneID:116416547%2CGenbank:XP_031781268.1;Parent=rna-XM_031925408.1
NW_022279617.1	Gnomon	CDS	3016405	3016459	.	-	0	Name=XP_031781268.1;ID=cds-XP_031781268.1;Dbxref=GeneID:116416547%2CGenbank:XP_031781268.1;Parent=rna-XM_031925408.1
NW_022279617.1	Gnomon	CDS	2953209	2953213	.	-	0	Name=XP_032457485.1;ID=cds-XP_032457485.1;Dbxref=GeneID:116738647%2CGenbank:XP_032457485.1;Parent=rna-XM_032601594.1
NW_022279617.1	Gnomon	CDS	2952984	2953116	.	-	0	Name=XP_032457485.1;ID=cds-XP_032457485.1;Dbxref=GeneID:116738647%2CGenbank:XP_032457485.1;Parent=rna-XM_032601594.1
NW_022279617.1	Gnomon	CDS	2952572	2952883	.	-	0	Name=XP_032457485.1;ID=cds-XP_032457485.1;Dbxref=GeneID:116738647%2CGenbank:XP_032457485.1;Parent=rna-XM_032601594.1
NW_022279617.1	Gnomon	mRNA	1399850	1515192	.	-	.	Name=XM_016986569.3;ID=rna-XM_016986569.3;Dbxref=GeneID:100115042%2CGenbank:XM_016986569.3%2CNASONIABASE:NV18064;Parent=gene-LOC100115042
NW_022279617.1	Gnomon	mRNA	2945130	2950985	.	-	.	Name=XM_001604670.6;ID=rna-XM_001604670.6;Dbxref=GeneID:100121134%2CGenbank:XM_001604670.6%2CNASONIABASE:NV16945;Parent=gene-LOC100121134
NW_022279617.1	Gnomon	mRNA	1252340	1254111	.	-	.	Name=XM_032601612.1;ID=rna-XM_032601612.1;Dbxref=GeneID:100116408%2CGenbank:XM_032601612.1%2CNASONIABASE:NV18949;Parent=gene-LOC100116408
NW_022279617.1	Gnomon	mRNA	1617096	1621034	.	-	.	Name=XM_016986565.3;ID=rna-XM_016986565.3;Dbxref=GeneID:100114357%2CGenbank:XM_016986565.3%2CNASONIABASE:NV18058;Parent=gene-LOC100114357
NW_022279617.1	Gnomon	mRNA	2654391	2666325	.	+	.	Name=XM_031925483.1;ID=rna-XM_031925483.1;Dbxref=GeneID:100120638%2CGenbank:XM_031925483.1%2CNASONIABASE:NV16933;Parent=gene-LOC100120638
NW_022279617.1	Gnomon	exon	1619277	1619591	.	-	.	ID=exon-XM_031925372.1-3;Dbxref=GeneID:100114357%2CGenbank:XM_031925372.1%2CNASONIABASE:NV18058;Parent=rna-XM_031925372.1
NW_022279617.1	Gnomon	exon	1619019	1619188	.	-	.	ID=exon-XM_031925372.1-4;Dbxref=GeneID:100114357%2CGenbank:XM_031925372.1%2CNASONIABASE:NV18058;Parent=rna-XM_031925372.1
NW_022279617.1	Gnomon	exon	1673974	1674261	.	-	.	ID=exon-XM_031925372.1-1;Dbxref=GeneID:100114357%2CGenbank:XM_031925372.1%2CNASONIABASE:NV18058;Parent=rna-XM_031925372.1
NW_022279617.1	Gnomon	exon	1620197	1620464	.	-	.	ID=exon-XM_031925372.1-2;Dbxref=GeneID:100114357%2CGenbank:XM_031925372.1%2CNASONIABASE:NV18058;Parent=rna-XM_031925372.1
NW_022279617.1	Gnomon	exon	1617603	1617725	.	-	.	ID=exon-XM_031925372.1-7;Dbxref=GeneID:100114357%2CGenbank:XM_031925372.1%2CNASONIABASE:NV18058;Parent=rna-XM_031925372.1
NW_022279617.1	Gnomon	exon	1617096	1617506	.	-	.	ID=exon-XM_031925372.1-8;Dbxref=GeneID:100114357%2CGenbank:XM_031925372.1%2CNASONIABASE:NV18058;Parent=rna-XM_031925372.1
NW_022279617.1	Gnomon	exon	1618731	1618913	.	-	.	ID=exon-XM_031925372.1-5;Dbxref=GeneID:100114357%2CGenbank:XM_031925372.1%2CNASONIABASE:NV18058;Parent=rna-XM_031925372.1
NW_022279617.1	Gnomon	exon	1617802	1617960	.	-	.	ID=exon-XM_031925372.1-6;Dbxref=GeneID:100114357%2CGenbank:XM_031925372.1%2CNASONIABASE:NV18058;Parent=rna-XM_031925372.1
NW_022279617.1	Gnomon	exon	2975985	2977116	.	-	.	ID=exon-XM_031925412.2-14;Dbxref=GeneID:116416548%2CGenbank:XM_031925412.2;Parent=rna-XM_031925412.2
NW_022279617.1	Gnomon	exon	2978338	2978804	.	-	.	ID=exon-XM_031925412.2-10;Dbxref=GeneID:116416548%2CGenbank:XM_031925412.2;Parent=rna-XM_031925412.2
NW_022279617.1	Gnomon	exon	2978122	2978274	.	-	.	ID=exon-XM_031925412.2-11;Dbxref=GeneID:116416548%2CGenbank:XM_031925412.2;Parent=rna-XM_031925412.2
NW_022279617.1	Gnomon	exon	2977830	2977994	.	-	.	ID=exon-XM_031925412.2-12;Dbxref=GeneID:116416548%2CGenbank:XM_031925412.2;Parent=rna-XM_031925412.2
NW_022279617.1	Gnomon	exon	2977342	2977539	.	-	.	ID=exon-XM_031925412.2-13;Dbxref=GeneID:116416548%2CGenbank:XM_031925412.2;Parent=rna-XM_031925412.2
NW_022279617.1	Gnomon	exon	2153028	2153234	.	-	.	ID=exon-XM_016981623.2-2;Dbxref=GeneID:100119935%2CGenbank:XM_016981623.2%2CNASONIABASE:NV16924;Parent=rna-XM_016981623.2
NW_022279617.1	Gnomon	exon	2152623	2152832	.	-	.	ID=exon-XM_016981623.2-3;Dbxref=GeneID:100119935%2CGenbank:XM_016981623.2%2CNASONIABASE:NV16924;Parent=rna-XM_016981623.2
NW_022279617.1	Gnomon	exon	2151471	2151965	.	-	.	ID=exon-XM_016981623.2-4;Dbxref=GeneID:100119935%2CGenbank:XM_016981623.2%2CNASONIABASE:NV16924;Parent=rna-XM_016981623.2
NW_022279617.1	Gnomon	exon	2153303	2153453	.	-	.	ID=exon-XM_016981623.2-1;Dbxref=GeneID:100119935%2CGenbank:XM_016981623.2%2CNASONIABASE:NV16924;Parent=rna-XM_016981623.2
NW_022279617.1	Gnomon	CDS	2066912	2067454	.	+	0	Name=XP_031781361.1;ID=cds-XP_031781361.1;Dbxref=GeneID:116416574%2CGenbank:XP_031781361.1;Parent=rna-XM_031925501.1
NW_022279617.1	Gnomon	CDS	2067617	2068044	.	+	0	Name=XP_031781361.1;ID=cds-XP_031781361.1;Dbxref=GeneID:116416574%2CGenbank:XP_031781361.1;Parent=rna-XM_031925501.1
NW_022279617.1	Gnomon	CDS	2068119	2068593	.	+	0	Name=XP_031781361.1;ID=cds-XP_031781361.1;Dbxref=GeneID:116416574%2CGenbank:XP_031781361.1;Parent=rna-XM_031925501.1
NW_022279617.1	Gnomon	CDS	2068646	2069302	.	+	0	Name=XP_031781361.1;ID=cds-XP_031781361.1;Dbxref=GeneID:116416574%2CGenbank:XP_031781361.1;Parent=rna-XM_031925501.1
NW_022279617.1	Gnomon	exon	1256061	1256590	.	+	.	ID=exon-XM_032601613.1-1;Dbxref=GeneID:116416526%2CGenbank:XM_032601613.1;Parent=rna-XM_032601613.1
NW_022279617.1	Gnomon	exon	1257127	1257410	.	+	.	ID=exon-XM_032601613.1-2;Dbxref=GeneID:116416526%2CGenbank:XM_032601613.1;Parent=rna-XM_032601613.1
NW_022279617.1	Gnomon	exon	1257499	1257907	.	+	.	ID=exon-XM_032601613.1-3;Dbxref=GeneID:116416526%2CGenbank:XM_032601613.1;Parent=rna-XM_032601613.1
NW_022279617.1	Gnomon	exon	1257971	1258207	.	+	.	ID=exon-XM_032601613.1-4;Dbxref=GeneID:116416526%2CGenbank:XM_032601613.1;Parent=rna-XM_032601613.1
NW_022279617.1	Gnomon	exon	1259349	1259530	.	+	.	ID=exon-XM_032601613.1-5;Dbxref=GeneID:116416526%2CGenbank:XM_032601613.1;Parent=rna-XM_032601613.1
NW_022279617.1	Gnomon	exon	1263216	1267190	.	+	.	ID=exon-XM_032601613.1-6;Dbxref=GeneID:116416526%2CGenbank:XM_032601613.1;Parent=rna-XM_032601613.1
NW_022279617.1	Gnomon	CDS	3025080	3025091	.	-	0	Name=XP_031781267.1;ID=cds-XP_031781267.1;Dbxref=GeneID:116416547%2CGenbank:XP_031781267.1;Parent=rna-XM_031925407.1
NW_022279617.1	Gnomon	CDS	3022122	3022392	.	-	0	Name=XP_031781267.1;ID=cds-XP_031781267.1;Dbxref=GeneID:116416547%2CGenbank:XP_031781267.1;Parent=rna-XM_031925407.1
NW_022279617.1	Gnomon	CDS	3020569	3020832	.	-	0	Name=XP_031781267.1;ID=cds-XP_031781267.1;Dbxref=GeneID:116416547%2CGenbank:XP_031781267.1;Parent=rna-XM_031925407.1
NW_022279617.1	Gnomon	CDS	3020229	3020333	.	-	0	Name=XP_031781267.1;ID=cds-XP_031781267.1;Dbxref=GeneID:116416547%2CGenbank:XP_031781267.1;Parent=rna-XM_031925407.1
NW_022279617.1	Gnomon	CDS	3019584	3019841	.	-	0	Name=XP_031781267.1;ID=cds-XP_031781267.1;Dbxref=GeneID:116416547%2CGenbank:XP_031781267.1;Parent=rna-XM_031925407.1
NW_022279617.1	Gnomon	CDS	3019298	3019519	.	-	0	Name=XP_031781267.1;ID=cds-XP_031781267.1;Dbxref=GeneID:116416547%2CGenbank:XP_031781267.1;Parent=rna-XM_031925407.1
NW_022279617.1	Gnomon	CDS	3018421	3018612	.	-	0	Name=XP_031781267.1;ID=cds-XP_031781267.1;Dbxref=GeneID:116416547%2CGenbank:XP_031781267.1;Parent=rna-XM_031925407.1
NW_022279617.1	Gnomon	CDS	3018079	3018195	.	-	0	Name=XP_031781267.1;ID=cds-XP_031781267.1;Dbxref=GeneID:116416547%2CGenbank:XP_031781267.1;Parent=rna-XM_031925407.1
NW_022279617.1	Gnomon	CDS	3017888	3017956	.	-	0	Name=XP_031781267.1;ID=cds-XP_031781267.1;Dbxref=GeneID:116416547%2CGenbank:XP_031781267.1;Parent=rna-XM_031925407.1
NW_022279617.1	Gnomon	CDS	3017748	3017810	.	-	0	Name=XP_031781267.1;ID=cds-XP_031781267.1;Dbxref=GeneID:116416547%2CGenbank:XP_031781267.1;Parent=rna-XM_031925407.1
NW_022279617.1	Gnomon	CDS	3017326	3017525	.	-	0	Name=XP_031781267.1;ID=cds-XP_031781267.1;Dbxref=GeneID:116416547%2CGenbank:XP_031781267.1;Parent=rna-XM_031925407.1
NW_022279617.1	Gnomon	CDS	3016912	3017071	.	-	0	Name=XP_031781267.1;ID=cds-XP_031781267.1;Dbxref=GeneID:116416547%2CGenbank:XP_031781267.1;Parent=rna-XM_031925407.1
NW_022279617.1	Gnomon	CDS	3016743	3016839	.	-	0	Name=XP_031781267.1;ID=cds-XP_031781267.1;Dbxref=GeneID:116416547%2CGenbank:XP_031781267.1;Parent=rna-XM_031925407.1
NW_022279617.1	Gnomon	CDS	3016537	3016626	.	-	0	Name=XP_031781267.1;ID=cds-XP_031781267.1;Dbxref=GeneID:116416547%2CGenbank:XP_031781267.1;Parent=rna-XM_031925407.1
NW_022279617.1	Gnomon	CDS	3016405	3016459	.	-	0	Name=XP_031781267.1;ID=cds-XP_031781267.1;Dbxref=GeneID:116416547%2CGenbank:XP_031781267.1;Parent=rna-XM_031925407.1
NW_022279617.1	Gnomon	mRNA	1256061	1267190	.	+	.	Name=XM_032601613.1;ID=rna-XM_032601613.1;Dbxref=GeneID:116416526%2CGenbank:XM_032601613.1;Parent=gene-LOC116416526
NW_022279617.1	Gnomon	mRNA	2945127	2967500	.	-	.	Name=XM_008212908.4;ID=rna-XM_008212908.4;Dbxref=GeneID:100121134%2CGenbank:XM_008212908.4%2CNASONIABASE:NV16945;Parent=gene-LOC100121134
NW_022279617.1	Gnomon	mRNA	1926043	1927820	.	-	.	Name=XM_031925388.2;ID=rna-XM_031925388.2;Dbxref=GeneID:100115073%2CGenbank:XM_031925388.2%2CNASONIABASE:NV18156;Parent=gene-LOC100115073
NW_022279617.1	Gnomon	mRNA	2452403	2578498	.	-	.	Name=XM_031925482.1;ID=rna-XM_031925482.1;Dbxref=GeneID:100120439%2CGenbank:XM_031925482.1%2CNASONIABASE:NV16928;Parent=gene-LOC100120439
NW_022279617.1	Gnomon	CDS	2060785	2061741	.	+	0	Name=XP_031781360.1;ID=cds-XP_031781360.1;Dbxref=GeneID:116416573%2CGenbank:XP_031781360.1;Parent=rna-XM_031925500.1
NW_022279617.1	Gnomon	gene	1348792	1350945	.	+	.	Name=LOC100679215;ID=gene-LOC100679215;Dbxref=GeneID:100679215
NW_022279617.1	Gnomon	exon	1242269	1243124	.	+	.	ID=exon-XM_031925400.2-1;Dbxref=GeneID:100678210%2CGenbank:XM_031925400.2;Parent=rna-XM_031925400.2
NW_022279617.1	Gnomon	exon	1243484	1243525	.	+	.	ID=exon-XM_031925400.2-4;Dbxref=GeneID:100678210%2CGenbank:XM_031925400.2;Parent=rna-XM_031925400.2
NW_022279617.1	Gnomon	exon	1243596	1243637	.	+	.	ID=exon-XM_031925400.2-5;Dbxref=GeneID:100678210%2CGenbank:XM_031925400.2;Parent=rna-XM_031925400.2
NW_022279617.1	Gnomon	exon	1243213	1243297	.	+	.	ID=exon-XM_031925400.2-2;Dbxref=GeneID:100678210%2CGenbank:XM_031925400.2;Parent=rna-XM_031925400.2
NW_022279617.1	Gnomon	exon	1243377	1243418	.	+	.	ID=exon-XM_031925400.2-3;Dbxref=GeneID:100678210%2CGenbank:XM_031925400.2;Parent=rna-XM_031925400.2
NW_022279617.1	Gnomon	exon	1244187	1246400	.	+	.	ID=exon-XM_031925400.2-8;Dbxref=GeneID:100678210%2CGenbank:XM_031925400.2;Parent=rna-XM_031925400.2
NW_022279617.1	Gnomon	exon	1243718	1243856	.	+	.	ID=exon-XM_031925400.2-6;Dbxref=GeneID:100678210%2CGenbank:XM_031925400.2;Parent=rna-XM_031925400.2
NW_022279617.1	Gnomon	exon	1243936	1244107	.	+	.	ID=exon-XM_031925400.2-7;Dbxref=GeneID:100678210%2CGenbank:XM_031925400.2;Parent=rna-XM_031925400.2
NW_022279617.1	Gnomon	exon	2824972	2825135	.	-	.	ID=exon-XM_031925328.1-6;Dbxref=GeneID:100120985%2CGenbank:XM_031925328.1%2CNASONIABASE:NV16938;Parent=rna-XM_031925328.1
NW_022279617.1	Gnomon	exon	2824310	2824837	.	-	.	ID=exon-XM_031925328.1-7;Dbxref=GeneID:100120985%2CGenbank:XM_031925328.1%2CNASONIABASE:NV16938;Parent=rna-XM_031925328.1
NW_022279617.1	Gnomon	exon	2825916	2826212	.	-	.	ID=exon-XM_031925328.1-4;Dbxref=GeneID:100120985%2CGenbank:XM_031925328.1%2CNASONIABASE:NV16938;Parent=rna-XM_031925328.1
NW_022279617.1	Gnomon	exon	2825229	2825497	.	-	.	ID=exon-XM_031925328.1-5;Dbxref=GeneID:100120985%2CGenbank:XM_031925328.1%2CNASONIABASE:NV16938;Parent=rna-XM_031925328.1
NW_022279617.1	Gnomon	exon	2826856	2827112	.	-	.	ID=exon-XM_031925328.1-2;Dbxref=GeneID:100120985%2CGenbank:XM_031925328.1%2CNASONIABASE:NV16938;Parent=rna-XM_031925328.1
NW_022279617.1	Gnomon	exon	2826306	2826542	.	-	.	ID=exon-XM_031925328.1-3;Dbxref=GeneID:100120985%2CGenbank:XM_031925328.1%2CNASONIABASE:NV16938;Parent=rna-XM_031925328.1
NW_022279617.1	Gnomon	exon	2827523	2827643	.	-	.	ID=exon-XM_031925328.1-1;Dbxref=GeneID:100120985%2CGenbank:XM_031925328.1%2CNASONIABASE:NV16938;Parent=rna-XM_031925328.1
NW_022279617.1	Gnomon	CDS	3027819	3030128	.	+	0	Name=XP_031781266.1;ID=cds-XP_031781266.1;Dbxref=GeneID:116416546%2CGenbank:XP_031781266.1;Parent=rna-XM_031925406.1
NW_022279617.1	Gnomon	CDS	1793047	1793279	.	-	0	Name=XP_016842193.1;ID=cds-XP_016842193.1;Dbxref=GeneID:100115608%2CGenbank:XP_016842193.1%2CNASONIABASE:NV50599;Parent=rna-XM_016986704.3
NW_022279617.1	Gnomon	CDS	1792702	1792756	.	-	0	Name=XP_016842193.1;ID=cds-XP_016842193.1;Dbxref=GeneID:100115608%2CGenbank:XP_016842193.1%2CNASONIABASE:NV50599;Parent=rna-XM_016986704.3
NW_022279617.1	Gnomon	CDS	1788344	1788753	.	-	0	Name=XP_016842193.1;ID=cds-XP_016842193.1;Dbxref=GeneID:100115608%2CGenbank:XP_016842193.1%2CNASONIABASE:NV50599;Parent=rna-XM_016986704.3
NW_022279617.1	Gnomon	CDS	1787775	1788267	.	-	0	Name=XP_016842193.1;ID=cds-XP_016842193.1;Dbxref=GeneID:100115608%2CGenbank:XP_016842193.1%2CNASONIABASE:NV50599;Parent=rna-XM_016986704.3
NW_022279617.1	Gnomon	CDS	1787453	1787677	.	-	0	Name=XP_016842193.1;ID=cds-XP_016842193.1;Dbxref=GeneID:100115608%2CGenbank:XP_016842193.1%2CNASONIABASE:NV50599;Parent=rna-XM_016986704.3
NW_022279617.1	Gnomon	CDS	1786758	1786961	.	-	0	Name=XP_016842193.1;ID=cds-XP_016842193.1;Dbxref=GeneID:100115608%2CGenbank:XP_016842193.1%2CNASONIABASE:NV50599;Parent=rna-XM_016986704.3
NW_022279617.1	Gnomon	CDS	1786508	1786678	.	-	0	Name=XP_016842193.1;ID=cds-XP_016842193.1;Dbxref=GeneID:100115608%2CGenbank:XP_016842193.1%2CNASONIABASE:NV50599;Parent=rna-XM_016986704.3
NW_022279617.1	Gnomon	CDS	1786284	1786445	.	-	0	Name=XP_016842193.1;ID=cds-XP_016842193.1;Dbxref=GeneID:100115608%2CGenbank:XP_016842193.1%2CNASONIABASE:NV50599;Parent=rna-XM_016986704.3
NW_022279617.1	Gnomon	CDS	1785369	1785482	.	-	0	Name=XP_016842193.1;ID=cds-XP_016842193.1;Dbxref=GeneID:100115608%2CGenbank:XP_016842193.1%2CNASONIABASE:NV50599;Parent=rna-XM_016986704.3
NW_022279617.1	Gnomon	CDS	1782597	1782764	.	-	0	Name=XP_016842193.1;ID=cds-XP_016842193.1;Dbxref=GeneID:100115608%2CGenbank:XP_016842193.1%2CNASONIABASE:NV50599;Parent=rna-XM_016986704.3
NW_022279617.1	Gnomon	CDS	1782378	1782482	.	-	0	Name=XP_016842193.1;ID=cds-XP_016842193.1;Dbxref=GeneID:100115608%2CGenbank:XP_016842193.1%2CNASONIABASE:NV50599;Parent=rna-XM_016986704.3
NW_022279617.1	Gnomon	CDS	1780673	1781038	.	-	0	Name=XP_016842193.1;ID=cds-XP_016842193.1;Dbxref=GeneID:100115608%2CGenbank:XP_016842193.1%2CNASONIABASE:NV50599;Parent=rna-XM_016986704.3
NW_022279617.1	Gnomon	CDS	1780321	1780562	.	-	0	Name=XP_016842193.1;ID=cds-XP_016842193.1;Dbxref=GeneID:100115608%2CGenbank:XP_016842193.1%2CNASONIABASE:NV50599;Parent=rna-XM_016986704.3
NW_022279617.1	Gnomon	CDS	1778902	1779061	.	-	0	Name=XP_016842193.1;ID=cds-XP_016842193.1;Dbxref=GeneID:100115608%2CGenbank:XP_016842193.1%2CNASONIABASE:NV50599;Parent=rna-XM_016986704.3
NW_022279617.1	Gnomon	CDS	1778632	1778826	.	-	0	Name=XP_016842193.1;ID=cds-XP_016842193.1;Dbxref=GeneID:100115608%2CGenbank:XP_016842193.1%2CNASONIABASE:NV50599;Parent=rna-XM_016986704.3
NW_022279617.1	Gnomon	CDS	1778134	1778487	.	-	0	Name=XP_016842193.1;ID=cds-XP_016842193.1;Dbxref=GeneID:100115608%2CGenbank:XP_016842193.1%2CNASONIABASE:NV50599;Parent=rna-XM_016986704.3
NW_022279617.1	Gnomon	CDS	1777028	1777219	.	-	0	Name=XP_016842193.1;ID=cds-XP_016842193.1;Dbxref=GeneID:100115608%2CGenbank:XP_016842193.1%2CNASONIABASE:NV50599;Parent=rna-XM_016986704.3
NW_022279617.1	Gnomon	mRNA	1365701	1366990	.	+	.	Name=XM_031925389.1;ID=rna-XM_031925389.1;Dbxref=GeneID:116416531%2CGenbank:XM_031925389.1;Parent=gene-LOC116416531
NW_022279617.1	Gnomon	exon	2916333	2917217	.	+	.	ID=exon-XM_032601591.1-4;Dbxref=GeneID:100119252%2CGenbank:XM_032601591.1%2CNASONIABASE:NV16943;Parent=rna-XM_032601591.1
NW_022279617.1	Gnomon	exon	2918403	2919737	.	+	.	ID=exon-XM_032601591.1-5;Dbxref=GeneID:100119252%2CGenbank:XM_032601591.1%2CNASONIABASE:NV16943;Parent=rna-XM_032601591.1
NW_022279617.1	Gnomon	exon	3562056	3562211	.	-	.	ID=exon-XM_008213292.4-7;Dbxref=GeneID:100116484%2CGenbank:XM_008213292.4%2CNASONIABASE:NV17911;Parent=rna-XM_008213292.4
NW_022279617.1	Gnomon	exon	3561779	3561937	.	-	.	ID=exon-XM_008213292.4-8;Dbxref=GeneID:100116484%2CGenbank:XM_008213292.4%2CNASONIABASE:NV17911;Parent=rna-XM_008213292.4
NW_022279617.1	Gnomon	exon	3561645	3561695	.	-	.	ID=exon-XM_008213292.4-9;Dbxref=GeneID:100116484%2CGenbank:XM_008213292.4%2CNASONIABASE:NV17911;Parent=rna-XM_008213292.4
NW_022279617.1	Gnomon	exon	3574202	3574659	.	-	.	ID=exon-XM_008213292.4-1;Dbxref=GeneID:100116484%2CGenbank:XM_008213292.4%2CNASONIABASE:NV17911;Parent=rna-XM_008213292.4
NW_022279617.1	Gnomon	exon	3573841	3574150	.	-	.	ID=exon-XM_008213292.4-2;Dbxref=GeneID:100116484%2CGenbank:XM_008213292.4%2CNASONIABASE:NV17911;Parent=rna-XM_008213292.4
NW_022279617.1	Gnomon	exon	3563673	3563875	.	-	.	ID=exon-XM_008213292.4-3;Dbxref=GeneID:100116484%2CGenbank:XM_008213292.4%2CNASONIABASE:NV17911;Parent=rna-XM_008213292.4
NW_022279617.1	Gnomon	exon	3563205	3563327	.	-	.	ID=exon-XM_008213292.4-4;Dbxref=GeneID:100116484%2CGenbank:XM_008213292.4%2CNASONIABASE:NV17911;Parent=rna-XM_008213292.4
NW_022279617.1	Gnomon	exon	3562910	3563136	.	-	.	ID=exon-XM_008213292.4-5;Dbxref=GeneID:100116484%2CGenbank:XM_008213292.4%2CNASONIABASE:NV17911;Parent=rna-XM_008213292.4
NW_022279617.1	Gnomon	exon	3562289	3562427	.	-	.	ID=exon-XM_008213292.4-6;Dbxref=GeneID:100116484%2CGenbank:XM_008213292.4%2CNASONIABASE:NV17911;Parent=rna-XM_008213292.4
NW_022279617.1	Gnomon	exon	2909748	2910051	.	+	.	ID=exon-XM_032601591.1-1;Dbxref=GeneID:100119252%2CGenbank:XM_032601591.1%2CNASONIABASE:NV16943;Parent=rna-XM_032601591.1
NW_022279617.1	Gnomon	exon	2915322	2915958	.	+	.	ID=exon-XM_032601591.1-2;Dbxref=GeneID:100119252%2CGenbank:XM_032601591.1%2CNASONIABASE:NV16943;Parent=rna-XM_032601591.1
NW_022279617.1	Gnomon	exon	2916047	2916258	.	+	.	ID=exon-XM_032601591.1-3;Dbxref=GeneID:100119252%2CGenbank:XM_032601591.1%2CNASONIABASE:NV16943;Parent=rna-XM_032601591.1
NW_022279617.1	Gnomon	mRNA	1926043	1927820	.	-	.	Name=XM_031925387.2;ID=rna-XM_031925387.2;Dbxref=GeneID:100115073%2CGenbank:XM_031925387.2%2CNASONIABASE:NV18156;Parent=gene-LOC100115073
NW_022279617.1	Gnomon	exon	1923963	1924037	.	+	.	ID=exon-XM_031925348.1-8;Dbxref=GeneID:100115141%2CGenbank:XM_031925348.1%2CNASONIABASE:NV18157;Parent=rna-XM_031925348.1
NW_022279617.1	Gnomon	exon	1924116	1924295	.	+	.	ID=exon-XM_031925348.1-9;Dbxref=GeneID:100115141%2CGenbank:XM_031925348.1%2CNASONIABASE:NV18157;Parent=rna-XM_031925348.1
NW_022279617.1	Gnomon	exon	1897302	1897997	.	+	.	ID=exon-XM_031925348.1-1;Dbxref=GeneID:100115141%2CGenbank:XM_031925348.1%2CNASONIABASE:NV18157;Parent=rna-XM_031925348.1
NW_022279617.1	Gnomon	exon	1900204	1901717	.	+	.	ID=exon-XM_031925348.1-2;Dbxref=GeneID:100115141%2CGenbank:XM_031925348.1%2CNASONIABASE:NV18157;Parent=rna-XM_031925348.1
NW_022279617.1	Gnomon	exon	1921974	1922247	.	+	.	ID=exon-XM_031925348.1-3;Dbxref=GeneID:100115141%2CGenbank:XM_031925348.1%2CNASONIABASE:NV18157;Parent=rna-XM_031925348.1
NW_022279617.1	Gnomon	exon	1922343	1922672	.	+	.	ID=exon-XM_031925348.1-4;Dbxref=GeneID:100115141%2CGenbank:XM_031925348.1%2CNASONIABASE:NV18157;Parent=rna-XM_031925348.1
NW_022279617.1	Gnomon	exon	1922747	1923231	.	+	.	ID=exon-XM_031925348.1-5;Dbxref=GeneID:100115141%2CGenbank:XM_031925348.1%2CNASONIABASE:NV18157;Parent=rna-XM_031925348.1
NW_022279617.1	Gnomon	exon	1923308	1923504	.	+	.	ID=exon-XM_031925348.1-6;Dbxref=GeneID:100115141%2CGenbank:XM_031925348.1%2CNASONIABASE:NV18157;Parent=rna-XM_031925348.1
NW_022279617.1	Gnomon	exon	1923611	1923885	.	+	.	ID=exon-XM_031925348.1-7;Dbxref=GeneID:100115141%2CGenbank:XM_031925348.1%2CNASONIABASE:NV18157;Parent=rna-XM_031925348.1
NW_022279617.1	Gnomon	mRNA	1926043	1927836	.	-	.	Name=XM_016986719.3;ID=rna-XM_016986719.3;Dbxref=GeneID:100115073%2CGenbank:XM_016986719.3%2CNASONIABASE:NV18156;Parent=gene-LOC100115073
NW_022279617.1	Gnomon	mRNA	1593567	1600509	.	-	.	Name=XM_016986563.3;ID=rna-XM_016986563.3;Dbxref=GeneID:100114143%2CGenbank:XM_016986563.3%2CNASONIABASE:NV18059;Parent=gene-LOC100114143
NW_022279617.1	Gnomon	mRNA	2452403	2578499	.	-	.	Name=XM_031925481.1;ID=rna-XM_031925481.1;Dbxref=GeneID:100120439%2CGenbank:XM_031925481.1%2CNASONIABASE:NV16928;Parent=gene-LOC100120439
NW_022279617.1	Gnomon	exon	2489933	2489989	.	-	.	ID=exon-XM_031925470.1-6;Dbxref=GeneID:100120439%2CGenbank:XM_031925470.1%2CNASONIABASE:NV16928;Parent=rna-XM_031925470.1
NW_022279617.1	Gnomon	exon	2477379	2477420	.	-	.	ID=exon-XM_031925470.1-7;Dbxref=GeneID:100120439%2CGenbank:XM_031925470.1%2CNASONIABASE:NV16928;Parent=rna-XM_031925470.1
NW_022279617.1	Gnomon	exon	2464615	2464699	.	-	.	ID=exon-XM_031925470.1-8;Dbxref=GeneID:100120439%2CGenbank:XM_031925470.1%2CNASONIABASE:NV16928;Parent=rna-XM_031925470.1
NW_022279617.1	Gnomon	exon	2463266	2463399	.	-	.	ID=exon-XM_031925470.1-9;Dbxref=GeneID:100120439%2CGenbank:XM_031925470.1%2CNASONIABASE:NV16928;Parent=rna-XM_031925470.1
NW_022279617.1	Gnomon	exon	2560132	2560181	.	-	.	ID=exon-XM_031925470.1-2;Dbxref=GeneID:100120439%2CGenbank:XM_031925470.1%2CNASONIABASE:NV16928;Parent=rna-XM_031925470.1
NW_022279617.1	Gnomon	exon	2556504	2556774	.	-	.	ID=exon-XM_031925470.1-3;Dbxref=GeneID:100120439%2CGenbank:XM_031925470.1%2CNASONIABASE:NV16928;Parent=rna-XM_031925470.1
NW_022279617.1	Gnomon	exon	2555964	2555995	.	-	.	ID=exon-XM_031925470.1-4;Dbxref=GeneID:100120439%2CGenbank:XM_031925470.1%2CNASONIABASE:NV16928;Parent=rna-XM_031925470.1
NW_022279617.1	Gnomon	exon	2555108	2555155	.	-	.	ID=exon-XM_031925470.1-5;Dbxref=GeneID:100120439%2CGenbank:XM_031925470.1%2CNASONIABASE:NV16928;Parent=rna-XM_031925470.1
NW_022279617.1	Gnomon	exon	2578244	2578504	.	-	.	ID=exon-XM_031925470.1-1;Dbxref=GeneID:100120439%2CGenbank:XM_031925470.1%2CNASONIABASE:NV16928;Parent=rna-XM_031925470.1
NW_022279617.1	Gnomon	mRNA	112292	249194	.	+	.	Name=XM_032601610.1;ID=rna-XM_032601610.1;Dbxref=GeneID:100118460%2CGenbank:XM_032601610.1%2CNASONIABASE:NV18137;Parent=gene-LOC100118460
NW_022279617.1	Gnomon	exon	2677102	2677202	.	-	.	ID=exon-XM_031925506.1-1;Dbxref=GeneID:116416577%2CGenbank:XM_031925506.1;Parent=rna-XM_031925506.1
NW_022279617.1	Gnomon	exon	2676830	2677045	.	-	.	ID=exon-XM_031925506.1-2;Dbxref=GeneID:116416577%2CGenbank:XM_031925506.1;Parent=rna-XM_031925506.1
NW_022279617.1	Gnomon	exon	2667309	2667549	.	-	.	ID=exon-XM_031925506.1-3;Dbxref=GeneID:116416577%2CGenbank:XM_031925506.1;Parent=rna-XM_031925506.1
NW_022279617.1	Gnomon	exon	2666779	2667161	.	-	.	ID=exon-XM_031925506.1-4;Dbxref=GeneID:116416577%2CGenbank:XM_031925506.1;Parent=rna-XM_031925506.1
NW_022279617.1	Gnomon	CDS	3027819	3030128	.	+	0	Name=XP_031781265.1;ID=cds-XP_031781265.1;Dbxref=GeneID:116416546%2CGenbank:XP_031781265.1;Parent=rna-XM_031925405.2
NW_022279617.1	Gnomon	exon	1253904	1254111	.	-	.	ID=exon-XM_008215574.4-1;Dbxref=GeneID:100116408%2CGenbank:XM_008215574.4%2CNASONIABASE:NV18949;Parent=rna-XM_008215574.4
NW_022279617.1	Gnomon	exon	1253624	1253697	.	-	.	ID=exon-XM_008215574.4-2;Dbxref=GeneID:100116408%2CGenbank:XM_008215574.4%2CNASONIABASE:NV18949;Parent=rna-XM_008215574.4
NW_022279617.1	Gnomon	exon	1253044	1253417	.	-	.	ID=exon-XM_008215574.4-3;Dbxref=GeneID:100116408%2CGenbank:XM_008215574.4%2CNASONIABASE:NV18949;Parent=rna-XM_008215574.4
NW_022279617.1	Gnomon	exon	1252841	1252975	.	-	.	ID=exon-XM_008215574.4-4;Dbxref=GeneID:100116408%2CGenbank:XM_008215574.4%2CNASONIABASE:NV18949;Parent=rna-XM_008215574.4
NW_022279617.1	Gnomon	exon	1252340	1252755	.	-	.	ID=exon-XM_008215574.4-5;Dbxref=GeneID:100116408%2CGenbank:XM_008215574.4%2CNASONIABASE:NV18949;Parent=rna-XM_008215574.4
NW_022279617.1	Gnomon	CDS	3020569	3020578	.	-	0	Name=XP_032457488.1;ID=cds-XP_032457488.1;Dbxref=GeneID:116416547%2CGenbank:XP_032457488.1;Parent=rna-XM_032601597.1
NW_022279617.1	Gnomon	CDS	3020229	3020333	.	-	0	Name=XP_032457488.1;ID=cds-XP_032457488.1;Dbxref=GeneID:116416547%2CGenbank:XP_032457488.1;Parent=rna-XM_032601597.1
NW_022279617.1	Gnomon	CDS	3019584	3019841	.	-	0	Name=XP_032457488.1;ID=cds-XP_032457488.1;Dbxref=GeneID:116416547%2CGenbank:XP_032457488.1;Parent=rna-XM_032601597.1
NW_022279617.1	Gnomon	CDS	3019298	3019519	.	-	0	Name=XP_032457488.1;ID=cds-XP_032457488.1;Dbxref=GeneID:116416547%2CGenbank:XP_032457488.1;Parent=rna-XM_032601597.1
NW_022279617.1	Gnomon	CDS	3018421	3018612	.	-	0	Name=XP_032457488.1;ID=cds-XP_032457488.1;Dbxref=GeneID:116416547%2CGenbank:XP_032457488.1;Parent=rna-XM_032601597.1
NW_022279617.1	Gnomon	CDS	3018079	3018195	.	-	0	Name=XP_032457488.1;ID=cds-XP_032457488.1;Dbxref=GeneID:116416547%2CGenbank:XP_032457488.1;Parent=rna-XM_032601597.1
NW_022279617.1	Gnomon	CDS	3017888	3017956	.	-	0	Name=XP_032457488.1;ID=cds-XP_032457488.1;Dbxref=GeneID:116416547%2CGenbank:XP_032457488.1;Parent=rna-XM_032601597.1
NW_022279617.1	Gnomon	CDS	3017748	3017810	.	-	0	Name=XP_032457488.1;ID=cds-XP_032457488.1;Dbxref=GeneID:116416547%2CGenbank:XP_032457488.1;Parent=rna-XM_032601597.1
NW_022279617.1	Gnomon	CDS	3017326	3017525	.	-	0	Name=XP_032457488.1;ID=cds-XP_032457488.1;Dbxref=GeneID:116416547%2CGenbank:XP_032457488.1;Parent=rna-XM_032601597.1
NW_022279617.1	Gnomon	CDS	3016912	3017071	.	-	0	Name=XP_032457488.1;ID=cds-XP_032457488.1;Dbxref=GeneID:116416547%2CGenbank:XP_032457488.1;Parent=rna-XM_032601597.1
NW_022279617.1	Gnomon	CDS	3016743	3016839	.	-	0	Name=XP_032457488.1;ID=cds-XP_032457488.1;Dbxref=GeneID:116416547%2CGenbank:XP_032457488.1;Parent=rna-XM_032601597.1
NW_022279617.1	Gnomon	CDS	3016537	3016626	.	-	0	Name=XP_032457488.1;ID=cds-XP_032457488.1;Dbxref=GeneID:116416547%2CGenbank:XP_032457488.1;Parent=rna-XM_032601597.1
NW_022279617.1	Gnomon	CDS	3016405	3016459	.	-	0	Name=XP_032457488.1;ID=cds-XP_032457488.1;Dbxref=GeneID:116416547%2CGenbank:XP_032457488.1;Parent=rna-XM_032601597.1
NW_022279617.1	Gnomon	exon	1590761	1592171	.	-	.	ID=exon-XM_032601659.1-7;Dbxref=GeneID:100114143%2CGenbank:XM_032601659.1%2CNASONIABASE:NV18059;Parent=rna-XM_032601659.1
NW_022279617.1	Gnomon	exon	2456778	2456932	.	-	.	ID=exon-XM_031925465.2-18;Dbxref=GeneID:100120439%2CGenbank:XM_031925465.2%2CNASONIABASE:NV16928;Parent=rna-XM_031925465.2
NW_022279617.1	Gnomon	exon	2452403	2456495	.	-	.	ID=exon-XM_031925465.2-19;Dbxref=GeneID:100120439%2CGenbank:XM_031925465.2%2CNASONIABASE:NV16928;Parent=rna-XM_031925465.2
NW_022279617.1	Gnomon	exon	1595793	1596053	.	-	.	ID=exon-XM_032601659.1-1;Dbxref=GeneID:100114143%2CGenbank:XM_032601659.1%2CNASONIABASE:NV18059;Parent=rna-XM_032601659.1
NW_022279617.1	Gnomon	exon	2457535	2457621	.	-	.	ID=exon-XM_031925465.2-16;Dbxref=GeneID:100120439%2CGenbank:XM_031925465.2%2CNASONIABASE:NV16928;Parent=rna-XM_031925465.2
NW_022279617.1	Gnomon	exon	1594679	1594812	.	-	.	ID=exon-XM_032601659.1-2;Dbxref=GeneID:100114143%2CGenbank:XM_032601659.1%2CNASONIABASE:NV18059;Parent=rna-XM_032601659.1
NW_022279617.1	Gnomon	exon	2457084	2457229	.	-	.	ID=exon-XM_031925465.2-17;Dbxref=GeneID:100120439%2CGenbank:XM_031925465.2%2CNASONIABASE:NV16928;Parent=rna-XM_031925465.2
NW_022279617.1	Gnomon	exon	1594284	1594541	.	-	.	ID=exon-XM_032601659.1-3;Dbxref=GeneID:100114143%2CGenbank:XM_032601659.1%2CNASONIABASE:NV18059;Parent=rna-XM_032601659.1
NW_022279617.1	Gnomon	exon	1593129	1594201	.	-	.	ID=exon-XM_032601659.1-4;Dbxref=GeneID:100114143%2CGenbank:XM_032601659.1%2CNASONIABASE:NV18059;Parent=rna-XM_032601659.1
NW_022279617.1	Gnomon	exon	1592791	1593019	.	-	.	ID=exon-XM_032601659.1-5;Dbxref=GeneID:100114143%2CGenbank:XM_032601659.1%2CNASONIABASE:NV18059;Parent=rna-XM_032601659.1
NW_022279617.1	Gnomon	exon	1592244	1592452	.	-	.	ID=exon-XM_032601659.1-6;Dbxref=GeneID:100114143%2CGenbank:XM_032601659.1%2CNASONIABASE:NV18059;Parent=rna-XM_032601659.1
NW_022279617.1	Gnomon	exon	2461939	2462103	.	-	.	ID=exon-XM_031925465.2-10;Dbxref=GeneID:100120439%2CGenbank:XM_031925465.2%2CNASONIABASE:NV16928;Parent=rna-XM_031925465.2
NW_022279617.1	Gnomon	exon	2461245	2461304	.	-	.	ID=exon-XM_031925465.2-11;Dbxref=GeneID:100120439%2CGenbank:XM_031925465.2%2CNASONIABASE:NV16928;Parent=rna-XM_031925465.2
NW_022279617.1	Gnomon	exon	2459313	2459463	.	-	.	ID=exon-XM_031925465.2-14;Dbxref=GeneID:100120439%2CGenbank:XM_031925465.2%2CNASONIABASE:NV16928;Parent=rna-XM_031925465.2
NW_022279617.1	Gnomon	exon	2458879	2458965	.	-	.	ID=exon-XM_031925465.2-15;Dbxref=GeneID:100120439%2CGenbank:XM_031925465.2%2CNASONIABASE:NV16928;Parent=rna-XM_031925465.2
NW_022279617.1	Gnomon	exon	2460612	2460770	.	-	.	ID=exon-XM_031925465.2-12;Dbxref=GeneID:100120439%2CGenbank:XM_031925465.2%2CNASONIABASE:NV16928;Parent=rna-XM_031925465.2
NW_022279617.1	Gnomon	exon	2460408	2460525	.	-	.	ID=exon-XM_031925465.2-13;Dbxref=GeneID:100120439%2CGenbank:XM_031925465.2%2CNASONIABASE:NV16928;Parent=rna-XM_031925465.2
NW_022279617.1	Gnomon	exon	1594284	1594541	.	-	.	ID=exon-XM_031925395.2-3;Dbxref=GeneID:100114143%2CGenbank:XM_031925395.2%2CNASONIABASE:NV18059;Parent=rna-XM_031925395.2
NW_022279617.1	Gnomon	exon	1593567	1594201	.	-	.	ID=exon-XM_031925395.2-4;Dbxref=GeneID:100114143%2CGenbank:XM_031925395.2%2CNASONIABASE:NV18059;Parent=rna-XM_031925395.2
NW_022279617.1	Gnomon	exon	1595853	1595999	.	-	.	ID=exon-XM_031925395.2-1;Dbxref=GeneID:100114143%2CGenbank:XM_031925395.2%2CNASONIABASE:NV18059;Parent=rna-XM_031925395.2
NW_022279617.1	Gnomon	exon	1594679	1594741	.	-	.	ID=exon-XM_031925395.2-2;Dbxref=GeneID:100114143%2CGenbank:XM_031925395.2%2CNASONIABASE:NV18059;Parent=rna-XM_031925395.2
NW_022279617.1	Gnomon	mRNA	1926043	1927827	.	-	.	Name=XM_031925386.2;ID=rna-XM_031925386.2;Dbxref=GeneID:100115073%2CGenbank:XM_031925386.2%2CNASONIABASE:NV18156;Parent=gene-LOC100115073
NW_022279617.1	Gnomon	exon	1590761	1592171	.	-	.	ID=exon-XM_032601660.1-7;Dbxref=GeneID:100114143%2CGenbank:XM_032601660.1%2CNASONIABASE:NV18059;Parent=rna-XM_032601660.1
NW_022279617.1	Gnomon	exon	1592791	1593019	.	-	.	ID=exon-XM_032601660.1-5;Dbxref=GeneID:100114143%2CGenbank:XM_032601660.1%2CNASONIABASE:NV18059;Parent=rna-XM_032601660.1
NW_022279617.1	Gnomon	exon	1592244	1592452	.	-	.	ID=exon-XM_032601660.1-6;Dbxref=GeneID:100114143%2CGenbank:XM_032601660.1%2CNASONIABASE:NV18059;Parent=rna-XM_032601660.1
NW_022279617.1	Gnomon	exon	1594284	1594541	.	-	.	ID=exon-XM_032601660.1-3;Dbxref=GeneID:100114143%2CGenbank:XM_032601660.1%2CNASONIABASE:NV18059;Parent=rna-XM_032601660.1
NW_022279617.1	Gnomon	exon	1593129	1594201	.	-	.	ID=exon-XM_032601660.1-4;Dbxref=GeneID:100114143%2CGenbank:XM_032601660.1%2CNASONIABASE:NV18059;Parent=rna-XM_032601660.1
NW_022279617.1	Gnomon	exon	1595853	1596052	.	-	.	ID=exon-XM_032601660.1-1;Dbxref=GeneID:100114143%2CGenbank:XM_032601660.1%2CNASONIABASE:NV18059;Parent=rna-XM_032601660.1
NW_022279617.1	Gnomon	exon	1594679	1594812	.	-	.	ID=exon-XM_032601660.1-2;Dbxref=GeneID:100114143%2CGenbank:XM_032601660.1%2CNASONIABASE:NV18059;Parent=rna-XM_032601660.1
NW_022279617.1	Gnomon	mRNA	1097499	1100549	.	+	.	Name=XM_032601611.1;ID=rna-XM_032601611.1;Dbxref=GeneID:116416558%2CGenbank:XM_032601611.1;Parent=gene-LOC116416558
NW_022279617.1	Gnomon	mRNA	2452403	2578499	.	-	.	Name=XM_031925480.1;ID=rna-XM_031925480.1;Dbxref=GeneID:100120439%2CGenbank:XM_031925480.1%2CNASONIABASE:NV16928;Parent=gene-LOC100120439
NW_022279617.1	Gnomon	CDS	3037069	3037788	.	-	0	Name=XP_008211972.1;ID=cds-XP_008211972.1;Dbxref=GeneID:103317053%2CGenbank:XP_008211972.1;Parent=rna-XM_008213750.1
NW_022279617.1	Gnomon	CDS	3027819	3030128	.	+	0	Name=XP_031781264.1;ID=cds-XP_031781264.1;Dbxref=GeneID:116416546%2CGenbank:XP_031781264.1;Parent=rna-XM_031925404.1
NW_022279617.1	Gnomon	exon	1927614	1927836	.	-	.	ID=exon-XM_016986719.3-1;Dbxref=GeneID:100115073%2CGenbank:XM_016986719.3%2CNASONIABASE:NV18156;Parent=rna-XM_016986719.3
NW_022279617.1	Gnomon	exon	1927452	1927530	.	-	.	ID=exon-XM_016986719.3-2;Dbxref=GeneID:100115073%2CGenbank:XM_016986719.3%2CNASONIABASE:NV18156;Parent=rna-XM_016986719.3
NW_022279617.1	Gnomon	exon	1927073	1927376	.	-	.	ID=exon-XM_016986719.3-3;Dbxref=GeneID:100115073%2CGenbank:XM_016986719.3%2CNASONIABASE:NV18156;Parent=rna-XM_016986719.3
NW_022279617.1	Gnomon	exon	1926887	1927014	.	-	.	ID=exon-XM_016986719.3-4;Dbxref=GeneID:100115073%2CGenbank:XM_016986719.3%2CNASONIABASE:NV18156;Parent=rna-XM_016986719.3
NW_022279617.1	Gnomon	exon	1926551	1926815	.	-	.	ID=exon-XM_016986719.3-5;Dbxref=GeneID:100115073%2CGenbank:XM_016986719.3%2CNASONIABASE:NV18156;Parent=rna-XM_016986719.3
NW_022279617.1	Gnomon	exon	1926389	1926467	.	-	.	ID=exon-XM_016986719.3-6;Dbxref=GeneID:100115073%2CGenbank:XM_016986719.3%2CNASONIABASE:NV18156;Parent=rna-XM_016986719.3
NW_022279617.1	Gnomon	exon	1926043	1926238	.	-	.	ID=exon-XM_016986719.3-7;Dbxref=GeneID:100115073%2CGenbank:XM_016986719.3%2CNASONIABASE:NV18156;Parent=rna-XM_016986719.3
NW_022279617.1	Gnomon	CDS	3020569	3020578	.	-	0	Name=XP_032457489.1;ID=cds-XP_032457489.1;Dbxref=GeneID:116416547%2CGenbank:XP_032457489.1;Parent=rna-XM_032601598.1
NW_022279617.1	Gnomon	CDS	3020229	3020333	.	-	0	Name=XP_032457489.1;ID=cds-XP_032457489.1;Dbxref=GeneID:116416547%2CGenbank:XP_032457489.1;Parent=rna-XM_032601598.1
NW_022279617.1	Gnomon	CDS	3019584	3019841	.	-	0	Name=XP_032457489.1;ID=cds-XP_032457489.1;Dbxref=GeneID:116416547%2CGenbank:XP_032457489.1;Parent=rna-XM_032601598.1
NW_022279617.1	Gnomon	CDS	3019298	3019519	.	-	0	Name=XP_032457489.1;ID=cds-XP_032457489.1;Dbxref=GeneID:116416547%2CGenbank:XP_032457489.1;Parent=rna-XM_032601598.1
NW_022279617.1	Gnomon	CDS	3018421	3018612	.	-	0	Name=XP_032457489.1;ID=cds-XP_032457489.1;Dbxref=GeneID:116416547%2CGenbank:XP_032457489.1;Parent=rna-XM_032601598.1
NW_022279617.1	Gnomon	CDS	3018079	3018195	.	-	0	Name=XP_032457489.1;ID=cds-XP_032457489.1;Dbxref=GeneID:116416547%2CGenbank:XP_032457489.1;Parent=rna-XM_032601598.1
NW_022279617.1	Gnomon	CDS	3017888	3017956	.	-	0	Name=XP_032457489.1;ID=cds-XP_032457489.1;Dbxref=GeneID:116416547%2CGenbank:XP_032457489.1;Parent=rna-XM_032601598.1
NW_022279617.1	Gnomon	CDS	3017748	3017810	.	-	0	Name=XP_032457489.1;ID=cds-XP_032457489.1;Dbxref=GeneID:116416547%2CGenbank:XP_032457489.1;Parent=rna-XM_032601598.1
NW_022279617.1	Gnomon	CDS	3017326	3017525	.	-	0	Name=XP_032457489.1;ID=cds-XP_032457489.1;Dbxref=GeneID:116416547%2CGenbank:XP_032457489.1;Parent=rna-XM_032601598.1
NW_022279617.1	Gnomon	CDS	3016912	3017071	.	-	0	Name=XP_032457489.1;ID=cds-XP_032457489.1;Dbxref=GeneID:116416547%2CGenbank:XP_032457489.1;Parent=rna-XM_032601598.1
NW_022279617.1	Gnomon	CDS	3016743	3016839	.	-	0	Name=XP_032457489.1;ID=cds-XP_032457489.1;Dbxref=GeneID:116416547%2CGenbank:XP_032457489.1;Parent=rna-XM_032601598.1
NW_022279617.1	Gnomon	CDS	3016537	3016626	.	-	0	Name=XP_032457489.1;ID=cds-XP_032457489.1;Dbxref=GeneID:116416547%2CGenbank:XP_032457489.1;Parent=rna-XM_032601598.1
NW_022279617.1	Gnomon	CDS	3016405	3016459	.	-	0	Name=XP_032457489.1;ID=cds-XP_032457489.1;Dbxref=GeneID:116416547%2CGenbank:XP_032457489.1;Parent=rna-XM_032601598.1
NW_022279617.1	Gnomon	exon	1202412	1202610	.	-	.	ID=exon-XM_031925423.1-1;Dbxref=GeneID:103316108%2CGenbank:XM_031925423.1;Parent=rna-XM_031925423.1
NW_022279617.1	Gnomon	exon	1197843	1197981	.	-	.	ID=exon-XM_031925423.1-8;Dbxref=GeneID:103316108%2CGenbank:XM_031925423.1;Parent=rna-XM_031925423.1
NW_022279617.1	Gnomon	exon	1197593	1197767	.	-	.	ID=exon-XM_031925423.1-9;Dbxref=GeneID:103316108%2CGenbank:XM_031925423.1;Parent=rna-XM_031925423.1
NW_022279617.1	Gnomon	exon	1198179	1198220	.	-	.	ID=exon-XM_031925423.1-6;Dbxref=GeneID:103316108%2CGenbank:XM_031925423.1;Parent=rna-XM_031925423.1
NW_022279617.1	Gnomon	exon	1198059	1198100	.	-	.	ID=exon-XM_031925423.1-7;Dbxref=GeneID:103316108%2CGenbank:XM_031925423.1;Parent=rna-XM_031925423.1
NW_022279617.1	Gnomon	exon	1198433	1198892	.	-	.	ID=exon-XM_031925423.1-4;Dbxref=GeneID:103316108%2CGenbank:XM_031925423.1;Parent=rna-XM_031925423.1
NW_022279617.1	Gnomon	exon	1198328	1198369	.	-	.	ID=exon-XM_031925423.1-5;Dbxref=GeneID:103316108%2CGenbank:XM_031925423.1;Parent=rna-XM_031925423.1
NW_022279617.1	Gnomon	exon	1202043	1202147	.	-	.	ID=exon-XM_031925423.1-2;Dbxref=GeneID:103316108%2CGenbank:XM_031925423.1;Parent=rna-XM_031925423.1
NW_022279617.1	Gnomon	exon	1201231	1201273	.	-	.	ID=exon-XM_031925423.1-3;Dbxref=GeneID:103316108%2CGenbank:XM_031925423.1;Parent=rna-XM_031925423.1
NW_022279617.1	Gnomon	exon	3560701	3560771	.	-	.	ID=exon-XM_008213292.4-12;Dbxref=GeneID:100116484%2CGenbank:XM_008213292.4%2CNASONIABASE:NV17911;Parent=rna-XM_008213292.4
NW_022279617.1	Gnomon	exon	3557733	3557956	.	-	.	ID=exon-XM_008213292.4-13;Dbxref=GeneID:100116484%2CGenbank:XM_008213292.4%2CNASONIABASE:NV17911;Parent=rna-XM_008213292.4
NW_022279617.1	Gnomon	exon	3561161	3561543	.	-	.	ID=exon-XM_008213292.4-10;Dbxref=GeneID:100116484%2CGenbank:XM_008213292.4%2CNASONIABASE:NV17911;Parent=rna-XM_008213292.4
NW_022279617.1	Gnomon	exon	3560848	3561070	.	-	.	ID=exon-XM_008213292.4-11;Dbxref=GeneID:100116484%2CGenbank:XM_008213292.4%2CNASONIABASE:NV17911;Parent=rna-XM_008213292.4
NW_022279617.1	Gnomon	exon	1195023	1195175	.	-	.	ID=exon-XM_031925422.1-10;Dbxref=GeneID:103316108%2CGenbank:XM_031925422.1;Parent=rna-XM_031925422.1
NW_022279617.1	Gnomon	exon	1677190	1677667	.	+	.	ID=exon-XM_032601636.1-4;Dbxref=GeneID:100116235%2CGenbank:XM_032601636.1%2CNASONIABASE:NV18163;Parent=rna-XM_032601636.1
NW_022279617.1	Gnomon	exon	1677937	1678106	.	+	.	ID=exon-XM_032601636.1-5;Dbxref=GeneID:100116235%2CGenbank:XM_032601636.1%2CNASONIABASE:NV18163;Parent=rna-XM_032601636.1
NW_022279617.1	Gnomon	exon	1678187	1678715	.	+	.	ID=exon-XM_032601636.1-6;Dbxref=GeneID:100116235%2CGenbank:XM_032601636.1%2CNASONIABASE:NV18163;Parent=rna-XM_032601636.1
NW_022279617.1	Gnomon	exon	1678820	1679067	.	+	.	ID=exon-XM_032601636.1-7;Dbxref=GeneID:100116235%2CGenbank:XM_032601636.1%2CNASONIABASE:NV18163;Parent=rna-XM_032601636.1
NW_022279617.1	Gnomon	exon	1672719	1672858	.	+	.	ID=exon-XM_032601636.1-1;Dbxref=GeneID:100116235%2CGenbank:XM_032601636.1%2CNASONIABASE:NV18163;Parent=rna-XM_032601636.1
NW_022279617.1	Gnomon	exon	1674353	1674665	.	+	.	ID=exon-XM_032601636.1-2;Dbxref=GeneID:100116235%2CGenbank:XM_032601636.1%2CNASONIABASE:NV18163;Parent=rna-XM_032601636.1
NW_022279617.1	Gnomon	exon	1675349	1675422	.	+	.	ID=exon-XM_032601636.1-3;Dbxref=GeneID:100116235%2CGenbank:XM_032601636.1%2CNASONIABASE:NV18163;Parent=rna-XM_032601636.1
NW_022279617.1	Gnomon	CDS	1932637	1932745	.	-	0	Name=XP_032457539.1;ID=cds-XP_032457539.1;Dbxref=GeneID:100115010%2CGenbank:XP_032457539.1%2CNASONIABASE:NV18154;Parent=rna-XM_032601648.1
NW_022279617.1	Gnomon	CDS	1932000	1932554	.	-	0	Name=XP_032457539.1;ID=cds-XP_032457539.1;Dbxref=GeneID:100115010%2CGenbank:XP_032457539.1%2CNASONIABASE:NV18154;Parent=rna-XM_032601648.1
NW_022279617.1	Gnomon	CDS	1931479	1931918	.	-	0	Name=XP_032457539.1;ID=cds-XP_032457539.1;Dbxref=GeneID:100115010%2CGenbank:XP_032457539.1%2CNASONIABASE:NV18154;Parent=rna-XM_032601648.1
NW_022279617.1	Gnomon	CDS	1930892	1931230	.	-	0	Name=XP_032457539.1;ID=cds-XP_032457539.1;Dbxref=GeneID:100115010%2CGenbank:XP_032457539.1%2CNASONIABASE:NV18154;Parent=rna-XM_032601648.1
NW_022279617.1	Gnomon	mRNA	1930270	1933239	.	-	.	Name=XM_016986717.3;ID=rna-XM_016986717.3;Dbxref=GeneID:100115010%2CGenbank:XM_016986717.3%2CNASONIABASE:NV18154;Parent=gene-LOC100115010
NW_022279617.1	Gnomon	mRNA	3557733	3574659	.	-	.	Name=XM_008213292.4;ID=rna-XM_008213292.4;Dbxref=GeneID:100116484%2CGenbank:XM_008213292.4%2CNASONIABASE:NV17911;Parent=gene-LOC100116484
NW_022279617.1	Gnomon	CDS	1660340	1660381	.	-	0	Name=XP_031781228.1;ID=cds-XP_031781228.1;Dbxref=GeneID:100114357%2CGenbank:XP_031781228.1%2CNASONIABASE:NV18058;Parent=rna-XM_031925368.2
NW_022279617.1	Gnomon	CDS	1620197	1620464	.	-	0	Name=XP_031781228.1;ID=cds-XP_031781228.1;Dbxref=GeneID:100114357%2CGenbank:XP_031781228.1%2CNASONIABASE:NV18058;Parent=rna-XM_031925368.2
NW_022279617.1	Gnomon	CDS	1619277	1619591	.	-	0	Name=XP_031781228.1;ID=cds-XP_031781228.1;Dbxref=GeneID:100114357%2CGenbank:XP_031781228.1%2CNASONIABASE:NV18058;Parent=rna-XM_031925368.2
NW_022279617.1	Gnomon	CDS	1619019	1619188	.	-	0	Name=XP_031781228.1;ID=cds-XP_031781228.1;Dbxref=GeneID:100114357%2CGenbank:XP_031781228.1%2CNASONIABASE:NV18058;Parent=rna-XM_031925368.2
NW_022279617.1	Gnomon	CDS	1618731	1618913	.	-	0	Name=XP_031781228.1;ID=cds-XP_031781228.1;Dbxref=GeneID:100114357%2CGenbank:XP_031781228.1%2CNASONIABASE:NV18058;Parent=rna-XM_031925368.2
NW_022279617.1	Gnomon	CDS	1617802	1617960	.	-	0	Name=XP_031781228.1;ID=cds-XP_031781228.1;Dbxref=GeneID:100114357%2CGenbank:XP_031781228.1%2CNASONIABASE:NV18058;Parent=rna-XM_031925368.2
NW_022279617.1	Gnomon	CDS	1617603	1617725	.	-	0	Name=XP_031781228.1;ID=cds-XP_031781228.1;Dbxref=GeneID:100114357%2CGenbank:XP_031781228.1%2CNASONIABASE:NV18058;Parent=rna-XM_031925368.2
NW_022279617.1	Gnomon	CDS	1617234	1617506	.	-	0	Name=XP_031781228.1;ID=cds-XP_031781228.1;Dbxref=GeneID:100114357%2CGenbank:XP_031781228.1%2CNASONIABASE:NV18058;Parent=rna-XM_031925368.2
NW_022279617.1	Gnomon	mRNA	1848827	1855620	.	+	.	Name=XM_001600026.5;ID=rna-XM_001600026.5;Dbxref=GeneID:100115318%2CGenbank:XM_001600026.5%2CNASONIABASE:NV18158;Parent=gene-LOC100115318
NW_022279617.1	Gnomon	exon	2893509	2896478	.	+	.	ID=exon-XM_008212890.4-1;Dbxref=GeneID:100119212%2CGenbank:XM_008212890.4%2CNASONIABASE:NV16942;Parent=rna-XM_008212890.4
NW_022279617.1	Gnomon	exon	2897137	2897462	.	+	.	ID=exon-XM_008212890.4-2;Dbxref=GeneID:100119212%2CGenbank:XM_008212890.4%2CNASONIABASE:NV16942;Parent=rna-XM_008212890.4
NW_022279617.1	Gnomon	exon	2897532	2898155	.	+	.	ID=exon-XM_008212890.4-3;Dbxref=GeneID:100119212%2CGenbank:XM_008212890.4%2CNASONIABASE:NV16942;Parent=rna-XM_008212890.4
NW_022279617.1	Gnomon	CDS	2804043	2804118	.	+	0	Name=XP_008211108.1;ID=cds-XP_008211108.1;Dbxref=GeneID:100121010%2CGenbank:XP_008211108.1%2CNASONIABASE:NV16939;Parent=rna-XM_008212886.4
NW_022279617.1	Gnomon	CDS	2833485	2833586	.	+	0	Name=XP_008211108.1;ID=cds-XP_008211108.1;Dbxref=GeneID:100121010%2CGenbank:XP_008211108.1%2CNASONIABASE:NV16939;Parent=rna-XM_008212886.4
NW_022279617.1	Gnomon	CDS	2836662	2836771	.	+	0	Name=XP_008211108.1;ID=cds-XP_008211108.1;Dbxref=GeneID:100121010%2CGenbank:XP_008211108.1%2CNASONIABASE:NV16939;Parent=rna-XM_008212886.4
NW_022279617.1	Gnomon	CDS	2836929	2837107	.	+	0	Name=XP_008211108.1;ID=cds-XP_008211108.1;Dbxref=GeneID:100121010%2CGenbank:XP_008211108.1%2CNASONIABASE:NV16939;Parent=rna-XM_008212886.4
NW_022279617.1	Gnomon	CDS	2853716	2853946	.	+	0	Name=XP_008211108.1;ID=cds-XP_008211108.1;Dbxref=GeneID:100121010%2CGenbank:XP_008211108.1%2CNASONIABASE:NV16939;Parent=rna-XM_008212886.4
NW_022279617.1	Gnomon	CDS	2854219	2854366	.	+	0	Name=XP_008211108.1;ID=cds-XP_008211108.1;Dbxref=GeneID:100121010%2CGenbank:XP_008211108.1%2CNASONIABASE:NV16939;Parent=rna-XM_008212886.4
NW_022279617.1	Gnomon	CDS	2854684	2854828	.	+	0	Name=XP_008211108.1;ID=cds-XP_008211108.1;Dbxref=GeneID:100121010%2CGenbank:XP_008211108.1%2CNASONIABASE:NV16939;Parent=rna-XM_008212886.4
NW_022279617.1	Gnomon	CDS	2855446	2855591	.	+	0	Name=XP_008211108.1;ID=cds-XP_008211108.1;Dbxref=GeneID:100121010%2CGenbank:XP_008211108.1%2CNASONIABASE:NV16939;Parent=rna-XM_008212886.4
NW_022279617.1	Gnomon	exon	1092413	1093005	.	+	.	ID=exon-XR_004345206.1-1;Dbxref=GeneID:116416558%2CGenbank:XR_004345206.1;Parent=rna-XR_004345206.1
NW_022279617.1	Gnomon	exon	1096288	1096472	.	+	.	ID=exon-XR_004345206.1-2;Dbxref=GeneID:116416558%2CGenbank:XR_004345206.1;Parent=rna-XR_004345206.1
NW_022279617.1	Gnomon	exon	1097162	1097961	.	+	.	ID=exon-XR_004345206.1-3;Dbxref=GeneID:116416558%2CGenbank:XR_004345206.1;Parent=rna-XR_004345206.1
NW_022279617.1	Gnomon	mRNA	1883696	1885674	.	+	.	Name=XM_032601652.1;ID=rna-XM_032601652.1;Dbxref=GeneID:103318142%2CGenbank:XM_032601652.1;Parent=gene-LOC103318142
NW_022279617.1	Gnomon	exon	3550730	3550971	.	+	.	ID=exon-XM_031925527.2-1;Dbxref=GeneID:103316957%2CGenbank:XM_031925527.2;Parent=rna-XM_031925527.2
NW_022279617.1	Gnomon	exon	3551277	3553430	.	+	.	ID=exon-XM_031925527.2-2;Dbxref=GeneID:103316957%2CGenbank:XM_031925527.2;Parent=rna-XM_031925527.2
NW_022279617.1	Gnomon	exon	1098180	1098266	.	+	.	ID=exon-XR_004345206.1-4;Dbxref=GeneID:116416558%2CGenbank:XR_004345206.1;Parent=rna-XR_004345206.1
NW_022279617.1	Gnomon	exon	1098358	1098404	.	+	.	ID=exon-XR_004345206.1-5;Dbxref=GeneID:116416558%2CGenbank:XR_004345206.1;Parent=rna-XR_004345206.1
NW_022279617.1	Gnomon	exon	1098486	1098702	.	+	.	ID=exon-XR_004345206.1-6;Dbxref=GeneID:116416558%2CGenbank:XR_004345206.1;Parent=rna-XR_004345206.1
NW_022279617.1	Gnomon	exon	1098803	1100549	.	+	.	ID=exon-XR_004345206.1-7;Dbxref=GeneID:116416558%2CGenbank:XR_004345206.1;Parent=rna-XR_004345206.1
NW_022279617.1	Gnomon	CDS	2578244	2578325	.	-	0	Name=XP_031781321.1;ID=cds-XP_031781321.1;Dbxref=GeneID:100120439%2CGenbank:XP_031781321.1%2CNASONIABASE:NV16928;Parent=rna-XM_031925461.1
NW_022279617.1	Gnomon	CDS	2560132	2560181	.	-	0	Name=XP_031781321.1;ID=cds-XP_031781321.1;Dbxref=GeneID:100120439%2CGenbank:XP_031781321.1%2CNASONIABASE:NV16928;Parent=rna-XM_031925461.1
NW_022279617.1	Gnomon	CDS	2556504	2556774	.	-	0	Name=XP_031781321.1;ID=cds-XP_031781321.1;Dbxref=GeneID:100120439%2CGenbank:XP_031781321.1%2CNASONIABASE:NV16928;Parent=rna-XM_031925461.1
NW_022279617.1	Gnomon	CDS	2555964	2555995	.	-	0	Name=XP_031781321.1;ID=cds-XP_031781321.1;Dbxref=GeneID:100120439%2CGenbank:XP_031781321.1%2CNASONIABASE:NV16928;Parent=rna-XM_031925461.1
NW_022279617.1	Gnomon	CDS	2555108	2555155	.	-	0	Name=XP_031781321.1;ID=cds-XP_031781321.1;Dbxref=GeneID:100120439%2CGenbank:XP_031781321.1%2CNASONIABASE:NV16928;Parent=rna-XM_031925461.1
NW_022279617.1	Gnomon	CDS	2489933	2489989	.	-	0	Name=XP_031781321.1;ID=cds-XP_031781321.1;Dbxref=GeneID:100120439%2CGenbank:XP_031781321.1%2CNASONIABASE:NV16928;Parent=rna-XM_031925461.1
NW_022279617.1	Gnomon	CDS	2477379	2477420	.	-	0	Name=XP_031781321.1;ID=cds-XP_031781321.1;Dbxref=GeneID:100120439%2CGenbank:XP_031781321.1%2CNASONIABASE:NV16928;Parent=rna-XM_031925461.1
NW_022279617.1	Gnomon	CDS	2464615	2464699	.	-	0	Name=XP_031781321.1;ID=cds-XP_031781321.1;Dbxref=GeneID:100120439%2CGenbank:XP_031781321.1%2CNASONIABASE:NV16928;Parent=rna-XM_031925461.1
NW_022279617.1	Gnomon	CDS	2463266	2463399	.	-	0	Name=XP_031781321.1;ID=cds-XP_031781321.1;Dbxref=GeneID:100120439%2CGenbank:XP_031781321.1%2CNASONIABASE:NV16928;Parent=rna-XM_031925461.1
NW_022279617.1	Gnomon	CDS	2462263	2462619	.	-	0	Name=XP_031781321.1;ID=cds-XP_031781321.1;Dbxref=GeneID:100120439%2CGenbank:XP_031781321.1%2CNASONIABASE:NV16928;Parent=rna-XM_031925461.1
NW_022279617.1	Gnomon	CDS	2461939	2462103	.	-	0	Name=XP_031781321.1;ID=cds-XP_031781321.1;Dbxref=GeneID:100120439%2CGenbank:XP_031781321.1%2CNASONIABASE:NV16928;Parent=rna-XM_031925461.1
NW_022279617.1	Gnomon	CDS	2461245	2461304	.	-	0	Name=XP_031781321.1;ID=cds-XP_031781321.1;Dbxref=GeneID:100120439%2CGenbank:XP_031781321.1%2CNASONIABASE:NV16928;Parent=rna-XM_031925461.1
NW_022279617.1	Gnomon	CDS	2460612	2460761	.	-	0	Name=XP_031781321.1;ID=cds-XP_031781321.1;Dbxref=GeneID:100120439%2CGenbank:XP_031781321.1%2CNASONIABASE:NV16928;Parent=rna-XM_031925461.1
NW_022279617.1	Gnomon	CDS	2460408	2460525	.	-	0	Name=XP_031781321.1;ID=cds-XP_031781321.1;Dbxref=GeneID:100120439%2CGenbank:XP_031781321.1%2CNASONIABASE:NV16928;Parent=rna-XM_031925461.1
NW_022279617.1	Gnomon	CDS	2459313	2459463	.	-	0	Name=XP_031781321.1;ID=cds-XP_031781321.1;Dbxref=GeneID:100120439%2CGenbank:XP_031781321.1%2CNASONIABASE:NV16928;Parent=rna-XM_031925461.1
NW_022279617.1	Gnomon	CDS	2458879	2458965	.	-	0	Name=XP_031781321.1;ID=cds-XP_031781321.1;Dbxref=GeneID:100120439%2CGenbank:XP_031781321.1%2CNASONIABASE:NV16928;Parent=rna-XM_031925461.1
NW_022279617.1	Gnomon	CDS	2457535	2457621	.	-	0	Name=XP_031781321.1;ID=cds-XP_031781321.1;Dbxref=GeneID:100120439%2CGenbank:XP_031781321.1%2CNASONIABASE:NV16928;Parent=rna-XM_031925461.1
NW_022279617.1	Gnomon	CDS	2457084	2457229	.	-	0	Name=XP_031781321.1;ID=cds-XP_031781321.1;Dbxref=GeneID:100120439%2CGenbank:XP_031781321.1%2CNASONIABASE:NV16928;Parent=rna-XM_031925461.1
NW_022279617.1	Gnomon	CDS	2456778	2456932	.	-	0	Name=XP_031781321.1;ID=cds-XP_031781321.1;Dbxref=GeneID:100120439%2CGenbank:XP_031781321.1%2CNASONIABASE:NV16928;Parent=rna-XM_031925461.1
NW_022279617.1	Gnomon	CDS	2456454	2456495	.	-	0	Name=XP_031781321.1;ID=cds-XP_031781321.1;Dbxref=GeneID:100120439%2CGenbank:XP_031781321.1%2CNASONIABASE:NV16928;Parent=rna-XM_031925461.1
NW_022279617.1	Gnomon	CDS	1253624	1253683	.	-	0	Name=XP_001599193.1;ID=cds-XP_001599193.1;Dbxref=GeneID:100116408%2CGenbank:XP_001599193.1%2CNASONIABASE:NV18949;Parent=rna-XM_001599143.6
NW_022279617.1	Gnomon	CDS	1253044	1253417	.	-	0	Name=XP_001599193.1;ID=cds-XP_001599193.1;Dbxref=GeneID:100116408%2CGenbank:XP_001599193.1%2CNASONIABASE:NV18949;Parent=rna-XM_001599143.6
NW_022279617.1	Gnomon	CDS	1252841	1252975	.	-	0	Name=XP_001599193.1;ID=cds-XP_001599193.1;Dbxref=GeneID:100116408%2CGenbank:XP_001599193.1%2CNASONIABASE:NV18949;Parent=rna-XM_001599143.6
NW_022279617.1	Gnomon	CDS	1252659	1252755	.	-	0	Name=XP_001599193.1;ID=cds-XP_001599193.1;Dbxref=GeneID:100116408%2CGenbank:XP_001599193.1%2CNASONIABASE:NV18949;Parent=rna-XM_001599143.6
NW_022279617.1	Gnomon	CDS	1673180	1673248	.	-	0	Name=XP_031781227.1;ID=cds-XP_031781227.1;Dbxref=GeneID:100114357%2CGenbank:XP_031781227.1%2CNASONIABASE:NV18058;Parent=rna-XM_031925367.2
NW_022279617.1	Gnomon	CDS	1620197	1620464	.	-	0	Name=XP_031781227.1;ID=cds-XP_031781227.1;Dbxref=GeneID:100114357%2CGenbank:XP_031781227.1%2CNASONIABASE:NV18058;Parent=rna-XM_031925367.2
NW_022279617.1	Gnomon	CDS	1619277	1619591	.	-	0	Name=XP_031781227.1;ID=cds-XP_031781227.1;Dbxref=GeneID:100114357%2CGenbank:XP_031781227.1%2CNASONIABASE:NV18058;Parent=rna-XM_031925367.2
NW_022279617.1	Gnomon	CDS	1619019	1619188	.	-	0	Name=XP_031781227.1;ID=cds-XP_031781227.1;Dbxref=GeneID:100114357%2CGenbank:XP_031781227.1%2CNASONIABASE:NV18058;Parent=rna-XM_031925367.2
NW_022279617.1	Gnomon	CDS	1618731	1618913	.	-	0	Name=XP_031781227.1;ID=cds-XP_031781227.1;Dbxref=GeneID:100114357%2CGenbank:XP_031781227.1%2CNASONIABASE:NV18058;Parent=rna-XM_031925367.2
NW_022279617.1	Gnomon	CDS	1617802	1617960	.	-	0	Name=XP_031781227.1;ID=cds-XP_031781227.1;Dbxref=GeneID:100114357%2CGenbank:XP_031781227.1%2CNASONIABASE:NV18058;Parent=rna-XM_031925367.2
NW_022279617.1	Gnomon	CDS	1617603	1617725	.	-	0	Name=XP_031781227.1;ID=cds-XP_031781227.1;Dbxref=GeneID:100114357%2CGenbank:XP_031781227.1%2CNASONIABASE:NV18058;Parent=rna-XM_031925367.2
NW_022279617.1	Gnomon	CDS	1617234	1617506	.	-	0	Name=XP_031781227.1;ID=cds-XP_031781227.1;Dbxref=GeneID:100114357%2CGenbank:XP_031781227.1%2CNASONIABASE:NV18058;Parent=rna-XM_031925367.2
NW_022279617.1	Gnomon	mRNA	1590761	1596052	.	-	.	Name=XM_016986562.3;ID=rna-XM_016986562.3;Dbxref=GeneID:100114143%2CGenbank:XM_016986562.3%2CNASONIABASE:NV18059;Parent=gene-LOC100114143
NW_022279617.1	Gnomon	mRNA	1926043	1927863	.	-	.	Name=XM_016986718.3;ID=rna-XM_016986718.3;Dbxref=GeneID:100115073%2CGenbank:XM_016986718.3%2CNASONIABASE:NV18156;Parent=gene-LOC100115073
NW_022279617.1	Gnomon	exon	26772	27041	.	-	.	ID=exon-XM_031925493.1-1;Dbxref=GeneID:116416567%2CGenbank:XM_031925493.1;Parent=rna-XM_031925493.1
NW_022279617.1	Gnomon	exon	26061	26679	.	-	.	ID=exon-XM_031925493.1-2;Dbxref=GeneID:116416567%2CGenbank:XM_031925493.1;Parent=rna-XM_031925493.1
NW_022279617.1	Gnomon	exon	25733	25794	.	-	.	ID=exon-XM_031925493.1-3;Dbxref=GeneID:116416567%2CGenbank:XM_031925493.1;Parent=rna-XM_031925493.1
NW_022279617.1	Gnomon	exon	1201231	1201587	.	-	.	ID=exon-XM_031925422.1-1;Dbxref=GeneID:103316108%2CGenbank:XM_031925422.1;Parent=rna-XM_031925422.1
NW_022279617.1	Gnomon	exon	1198433	1198892	.	-	.	ID=exon-XM_031925422.1-2;Dbxref=GeneID:103316108%2CGenbank:XM_031925422.1;Parent=rna-XM_031925422.1
NW_022279617.1	Gnomon	mRNA	1687829	1691640	.	-	.	Name=XM_031925384.1;ID=rna-XM_031925384.1;Dbxref=GeneID:103316800%2CGenbank:XM_031925384.1;Parent=gene-LOC103316800
NW_022279617.1	Gnomon	exon	1198328	1198369	.	-	.	ID=exon-XM_031925422.1-3;Dbxref=GeneID:103316108%2CGenbank:XM_031925422.1;Parent=rna-XM_031925422.1
NW_022279617.1	Gnomon	exon	1198179	1198220	.	-	.	ID=exon-XM_031925422.1-4;Dbxref=GeneID:103316108%2CGenbank:XM_031925422.1;Parent=rna-XM_031925422.1
NW_022279617.1	Gnomon	exon	1198059	1198100	.	-	.	ID=exon-XM_031925422.1-5;Dbxref=GeneID:103316108%2CGenbank:XM_031925422.1;Parent=rna-XM_031925422.1
NW_022279617.1	Gnomon	exon	1197843	1197981	.	-	.	ID=exon-XM_031925422.1-6;Dbxref=GeneID:103316108%2CGenbank:XM_031925422.1;Parent=rna-XM_031925422.1
NW_022279617.1	Gnomon	exon	1197593	1197767	.	-	.	ID=exon-XM_031925422.1-7;Dbxref=GeneID:103316108%2CGenbank:XM_031925422.1;Parent=rna-XM_031925422.1
NW_022279617.1	Gnomon	exon	1196412	1197526	.	-	.	ID=exon-XM_031925422.1-8;Dbxref=GeneID:103316108%2CGenbank:XM_031925422.1;Parent=rna-XM_031925422.1
NW_022279617.1	Gnomon	exon	1195660	1195764	.	-	.	ID=exon-XM_031925422.1-9;Dbxref=GeneID:103316108%2CGenbank:XM_031925422.1;Parent=rna-XM_031925422.1
NW_022279617.1	Gnomon	exon	1678820	1679067	.	+	.	ID=exon-XM_032601637.1-7;Dbxref=GeneID:100116235%2CGenbank:XM_032601637.1%2CNASONIABASE:NV18163;Parent=rna-XM_032601637.1
NW_022279617.1	Gnomon	exon	1672752	1672892	.	+	.	ID=exon-XM_032601637.1-1;Dbxref=GeneID:100116235%2CGenbank:XM_032601637.1%2CNASONIABASE:NV18163;Parent=rna-XM_032601637.1
NW_022279617.1	Gnomon	exon	1674353	1674665	.	+	.	ID=exon-XM_032601637.1-2;Dbxref=GeneID:100116235%2CGenbank:XM_032601637.1%2CNASONIABASE:NV18163;Parent=rna-XM_032601637.1
NW_022279617.1	Gnomon	exon	1677937	1678106	.	+	.	ID=exon-XM_032601637.1-5;Dbxref=GeneID:100116235%2CGenbank:XM_032601637.1%2CNASONIABASE:NV18163;Parent=rna-XM_032601637.1
NW_022279617.1	Gnomon	exon	1678187	1678715	.	+	.	ID=exon-XM_032601637.1-6;Dbxref=GeneID:100116235%2CGenbank:XM_032601637.1%2CNASONIABASE:NV18163;Parent=rna-XM_032601637.1
NW_022279617.1	Gnomon	exon	1675349	1675422	.	+	.	ID=exon-XM_032601637.1-3;Dbxref=GeneID:100116235%2CGenbank:XM_032601637.1%2CNASONIABASE:NV18163;Parent=rna-XM_032601637.1
NW_022279617.1	Gnomon	exon	1677190	1677667	.	+	.	ID=exon-XM_032601637.1-4;Dbxref=GeneID:100116235%2CGenbank:XM_032601637.1%2CNASONIABASE:NV18163;Parent=rna-XM_032601637.1
NW_022279617.1	Gnomon	CDS	2595560	2595644	.	+	0	Name=XP_008211107.1;ID=cds-XP_008211107.1;Dbxref=GeneID:100120638%2CGenbank:XP_008211107.1%2CNASONIABASE:NV16933;Parent=rna-XM_008212885.3
NW_022279617.1	Gnomon	CDS	2661488	2661840	.	+	0	Name=XP_008211107.1;ID=cds-XP_008211107.1;Dbxref=GeneID:100120638%2CGenbank:XP_008211107.1%2CNASONIABASE:NV16933;Parent=rna-XM_008212885.3
NW_022279617.1	Gnomon	CDS	2663475	2664134	.	+	0	Name=XP_008211107.1;ID=cds-XP_008211107.1;Dbxref=GeneID:100120638%2CGenbank:XP_008211107.1%2CNASONIABASE:NV16933;Parent=rna-XM_008212885.3
NW_022279617.1	Gnomon	mRNA	1881606	1885674	.	+	.	Name=XM_032601653.1;ID=rna-XM_032601653.1;Dbxref=GeneID:103318142%2CGenbank:XM_032601653.1;Parent=gene-LOC103318142
NW_022279617.1	Gnomon	exon	2489933	2489989	.	-	.	ID=exon-XM_031925469.1-6;Dbxref=GeneID:100120439%2CGenbank:XM_031925469.1%2CNASONIABASE:NV16928;Parent=rna-XM_031925469.1
NW_022279617.1	Gnomon	exon	2477379	2477420	.	-	.	ID=exon-XM_031925469.1-7;Dbxref=GeneID:100120439%2CGenbank:XM_031925469.1%2CNASONIABASE:NV16928;Parent=rna-XM_031925469.1
NW_022279617.1	Gnomon	exon	2555964	2555995	.	-	.	ID=exon-XM_031925469.1-4;Dbxref=GeneID:100120439%2CGenbank:XM_031925469.1%2CNASONIABASE:NV16928;Parent=rna-XM_031925469.1
NW_022279617.1	Gnomon	exon	2555108	2555155	.	-	.	ID=exon-XM_031925469.1-5;Dbxref=GeneID:100120439%2CGenbank:XM_031925469.1%2CNASONIABASE:NV16928;Parent=rna-XM_031925469.1
NW_022279617.1	Gnomon	exon	2560132	2560181	.	-	.	ID=exon-XM_031925469.1-2;Dbxref=GeneID:100120439%2CGenbank:XM_031925469.1%2CNASONIABASE:NV16928;Parent=rna-XM_031925469.1
NW_022279617.1	Gnomon	exon	2556504	2556774	.	-	.	ID=exon-XM_031925469.1-3;Dbxref=GeneID:100120439%2CGenbank:XM_031925469.1%2CNASONIABASE:NV16928;Parent=rna-XM_031925469.1
NW_022279617.1	Gnomon	exon	2578244	2578515	.	-	.	ID=exon-XM_031925469.1-1;Dbxref=GeneID:100120439%2CGenbank:XM_031925469.1%2CNASONIABASE:NV16928;Parent=rna-XM_031925469.1
NW_022279617.1	Gnomon	exon	2464615	2464699	.	-	.	ID=exon-XM_031925469.1-8;Dbxref=GeneID:100120439%2CGenbank:XM_031925469.1%2CNASONIABASE:NV16928;Parent=rna-XM_031925469.1
NW_022279617.1	Gnomon	exon	2463266	2463399	.	-	.	ID=exon-XM_031925469.1-9;Dbxref=GeneID:100120439%2CGenbank:XM_031925469.1%2CNASONIABASE:NV16928;Parent=rna-XM_031925469.1
NW_022279617.1	Gnomon	exon	2393026	2393203	.	-	.	ID=exon-XM_031925445.2-5;Dbxref=GeneID:100678861%2CGenbank:XM_031925445.2;Parent=rna-XM_031925445.2
NW_022279617.1	Gnomon	exon	2392438	2392624	.	-	.	ID=exon-XM_031925445.2-6;Dbxref=GeneID:100678861%2CGenbank:XM_031925445.2;Parent=rna-XM_031925445.2
NW_022279617.1	Gnomon	exon	2392221	2392309	.	-	.	ID=exon-XM_031925445.2-7;Dbxref=GeneID:100678861%2CGenbank:XM_031925445.2;Parent=rna-XM_031925445.2
NW_022279617.1	Gnomon	exon	2391376	2391652	.	-	.	ID=exon-XM_031925445.2-8;Dbxref=GeneID:100678861%2CGenbank:XM_031925445.2;Parent=rna-XM_031925445.2
NW_022279617.1	Gnomon	exon	2395298	2395552	.	-	.	ID=exon-XM_031925445.2-1;Dbxref=GeneID:100678861%2CGenbank:XM_031925445.2;Parent=rna-XM_031925445.2
NW_022279617.1	Gnomon	exon	2394082	2394193	.	-	.	ID=exon-XM_031925445.2-2;Dbxref=GeneID:100678861%2CGenbank:XM_031925445.2;Parent=rna-XM_031925445.2
NW_022279617.1	Gnomon	exon	2393868	2394000	.	-	.	ID=exon-XM_031925445.2-3;Dbxref=GeneID:100678861%2CGenbank:XM_031925445.2;Parent=rna-XM_031925445.2
NW_022279617.1	Gnomon	exon	2393640	2393738	.	-	.	ID=exon-XM_031925445.2-4;Dbxref=GeneID:100678861%2CGenbank:XM_031925445.2;Parent=rna-XM_031925445.2
NW_022279617.1	Gnomon	exon	2391218	2391296	.	-	.	ID=exon-XM_031925445.2-9;Dbxref=GeneID:100678861%2CGenbank:XM_031925445.2;Parent=rna-XM_031925445.2
NW_022279617.1	Gnomon	CDS	1932637	1932745	.	-	0	Name=XP_032457537.1;ID=cds-XP_032457537.1;Dbxref=GeneID:100115010%2CGenbank:XP_032457537.1%2CNASONIABASE:NV18154;Parent=rna-XM_032601646.1
NW_022279617.1	Gnomon	CDS	1932000	1932554	.	-	0	Name=XP_032457537.1;ID=cds-XP_032457537.1;Dbxref=GeneID:100115010%2CGenbank:XP_032457537.1%2CNASONIABASE:NV18154;Parent=rna-XM_032601646.1
NW_022279617.1	Gnomon	CDS	1931479	1931918	.	-	0	Name=XP_032457537.1;ID=cds-XP_032457537.1;Dbxref=GeneID:100115010%2CGenbank:XP_032457537.1%2CNASONIABASE:NV18154;Parent=rna-XM_032601646.1
NW_022279617.1	Gnomon	CDS	1930892	1931230	.	-	0	Name=XP_032457537.1;ID=cds-XP_032457537.1;Dbxref=GeneID:100115010%2CGenbank:XP_032457537.1%2CNASONIABASE:NV18154;Parent=rna-XM_032601646.1
NW_022279617.1	Gnomon	mRNA	1682868	1691640	.	-	.	Name=XM_031925383.2;ID=rna-XM_031925383.2;Dbxref=GeneID:103316800%2CGenbank:XM_031925383.2;Parent=gene-LOC103316800
NW_022279617.1	Gnomon	CDS	1850086	1850307	.	+	0	Name=XP_001600076.1;ID=cds-XP_001600076.1;Dbxref=GeneID:100115318%2CGenbank:XP_001600076.1%2CNASONIABASE:NV18158;Parent=rna-XM_001600026.5
NW_022279617.1	Gnomon	CDS	1850935	1851195	.	+	0	Name=XP_001600076.1;ID=cds-XP_001600076.1;Dbxref=GeneID:100115318%2CGenbank:XP_001600076.1%2CNASONIABASE:NV18158;Parent=rna-XM_001600026.5
NW_022279617.1	Gnomon	CDS	1851350	1851400	.	+	0	Name=XP_001600076.1;ID=cds-XP_001600076.1;Dbxref=GeneID:100115318%2CGenbank:XP_001600076.1%2CNASONIABASE:NV18158;Parent=rna-XM_001600026.5
NW_022279617.1	Gnomon	CDS	1851471	1851688	.	+	0	Name=XP_001600076.1;ID=cds-XP_001600076.1;Dbxref=GeneID:100115318%2CGenbank:XP_001600076.1%2CNASONIABASE:NV18158;Parent=rna-XM_001600026.5
NW_022279617.1	Gnomon	CDS	1851772	1852129	.	+	0	Name=XP_001600076.1;ID=cds-XP_001600076.1;Dbxref=GeneID:100115318%2CGenbank:XP_001600076.1%2CNASONIABASE:NV18158;Parent=rna-XM_001600026.5
NW_022279617.1	Gnomon	mRNA	1763833	1765281	.	-	.	Name=XM_032601650.1;ID=rna-XM_032601650.1;Dbxref=GeneID:116738650%2CGenbank:XM_032601650.1;Parent=gene-LOC116738650
NW_022279617.1	Gnomon	exon	2206198	2206878	.	+	.	ID=exon-XM_031925504.1-1;Dbxref=GeneID:116416576%2CGenbank:XM_031925504.1;Parent=rna-XM_031925504.1
NW_022279617.1	Gnomon	CDS	1932637	1932745	.	-	0	Name=XP_032457538.1;ID=cds-XP_032457538.1;Dbxref=GeneID:100115010%2CGenbank:XP_032457538.1%2CNASONIABASE:NV18154;Parent=rna-XM_032601647.1
NW_022279617.1	Gnomon	CDS	1932000	1932554	.	-	0	Name=XP_032457538.1;ID=cds-XP_032457538.1;Dbxref=GeneID:100115010%2CGenbank:XP_032457538.1%2CNASONIABASE:NV18154;Parent=rna-XM_032601647.1
NW_022279617.1	Gnomon	CDS	1931479	1931918	.	-	0	Name=XP_032457538.1;ID=cds-XP_032457538.1;Dbxref=GeneID:100115010%2CGenbank:XP_032457538.1%2CNASONIABASE:NV18154;Parent=rna-XM_032601647.1
NW_022279617.1	Gnomon	CDS	1930892	1931230	.	-	0	Name=XP_032457538.1;ID=cds-XP_032457538.1;Dbxref=GeneID:100115010%2CGenbank:XP_032457538.1%2CNASONIABASE:NV18154;Parent=rna-XM_032601647.1
NW_022279617.1	Gnomon	lnc_RNA	1629542	1631878	.	+	.	Name=XR_004226919.2;ID=rna-XR_004226919.2;Dbxref=GeneID:116416537%2CGenbank:XR_004226919.2;Parent=gene-LOC116416537
NW_022279617.1	Gnomon	mRNA	1369220	1375374	.	-	.	Name=XM_031925382.2;ID=rna-XM_031925382.2;Dbxref=GeneID:107981648%2CGenbank:XM_031925382.2;Parent=gene-LOC107981648
NW_022279617.1	Gnomon	CDS	2892645	2892646	.	-	0	Name=XP_008211109.1;ID=cds-XP_008211109.1;Dbxref=GeneID:100121081%2CGenbank:XP_008211109.1%2CNASONIABASE:NV16941;Parent=rna-XM_008212887.4
NW_022279617.1	Gnomon	CDS	2887936	2888162	.	-	0	Name=XP_008211109.1;ID=cds-XP_008211109.1;Dbxref=GeneID:100121081%2CGenbank:XP_008211109.1%2CNASONIABASE:NV16941;Parent=rna-XM_008212887.4
NW_022279617.1	Gnomon	CDS	2886461	2886540	.	-	0	Name=XP_008211109.1;ID=cds-XP_008211109.1;Dbxref=GeneID:100121081%2CGenbank:XP_008211109.1%2CNASONIABASE:NV16941;Parent=rna-XM_008212887.4
NW_022279617.1	Gnomon	CDS	2886332	2886383	.	-	0	Name=XP_008211109.1;ID=cds-XP_008211109.1;Dbxref=GeneID:100121081%2CGenbank:XP_008211109.1%2CNASONIABASE:NV16941;Parent=rna-XM_008212887.4
NW_022279617.1	Gnomon	CDS	2877855	2878012	.	-	0	Name=XP_008211109.1;ID=cds-XP_008211109.1;Dbxref=GeneID:100121081%2CGenbank:XP_008211109.1%2CNASONIABASE:NV16941;Parent=rna-XM_008212887.4
NW_022279617.1	Gnomon	mRNA	1883168	1885674	.	+	.	Name=XM_032601651.1;ID=rna-XM_032601651.1;Dbxref=GeneID:103318142%2CGenbank:XM_032601651.1;Parent=gene-LOC103318142
NW_022279617.1	Gnomon	exon	1597013	1597203	.	-	.	ID=exon-XM_032601662.1-1;Dbxref=GeneID:100114143%2CGenbank:XM_032601662.1%2CNASONIABASE:NV18059;Parent=rna-XM_032601662.1
NW_022279617.1	Gnomon	exon	1596652	1596917	.	-	.	ID=exon-XM_032601662.1-2;Dbxref=GeneID:100114143%2CGenbank:XM_032601662.1%2CNASONIABASE:NV18059;Parent=rna-XM_032601662.1
NW_022279617.1	Gnomon	exon	1593567	1594201	.	-	.	ID=exon-XM_032601662.1-5;Dbxref=GeneID:100114143%2CGenbank:XM_032601662.1%2CNASONIABASE:NV18059;Parent=rna-XM_032601662.1
NW_022279617.1	Gnomon	exon	1594679	1594741	.	-	.	ID=exon-XM_032601662.1-3;Dbxref=GeneID:100114143%2CGenbank:XM_032601662.1%2CNASONIABASE:NV18059;Parent=rna-XM_032601662.1
NW_022279617.1	Gnomon	exon	1594284	1594541	.	-	.	ID=exon-XM_032601662.1-4;Dbxref=GeneID:100114143%2CGenbank:XM_032601662.1%2CNASONIABASE:NV18059;Parent=rna-XM_032601662.1
NW_022279617.1	Gnomon	mRNA	2208375	2210263	.	-	.	Name=XM_016981664.2;ID=rna-XM_016981664.2;Dbxref=GeneID:107980655%2CGenbank:XM_016981664.2;Parent=gene-LOC107980655
NW_022279617.1	Gnomon	CDS	1577872	1579632	.	+	0	Name=XP_031781224.1;ID=cds-XP_031781224.1;Dbxref=GeneID:116416530%2CGenbank:XP_031781224.1;Parent=rna-XM_031925364.2
NW_022279617.1	Gnomon	CDS	1884976	1885155	.	+	0	Name=XP_016842201.1;ID=cds-XP_016842201.1;Dbxref=GeneID:103318142%2CGenbank:XP_016842201.1;Parent=rna-XM_016986712.3
NW_022279617.1	Gnomon	CDS	1885230	1885409	.	+	0	Name=XP_016842201.1;ID=cds-XP_016842201.1;Dbxref=GeneID:103318142%2CGenbank:XP_016842201.1;Parent=rna-XM_016986712.3
NW_022279617.1	Gnomon	CDS	1885489	1885545	.	+	0	Name=XP_016842201.1;ID=cds-XP_016842201.1;Dbxref=GeneID:103318142%2CGenbank:XP_016842201.1;Parent=rna-XM_016986712.3
NW_022279617.1	Gnomon	CDS	2897144	2897462	.	+	0	Name=XP_032457481.1;ID=cds-XP_032457481.1;Dbxref=GeneID:100119212%2CGenbank:XP_032457481.1%2CNASONIABASE:NV16942;Parent=rna-XM_032601590.1
NW_022279617.1	Gnomon	CDS	2897532	2897593	.	+	0	Name=XP_032457481.1;ID=cds-XP_032457481.1;Dbxref=GeneID:100119212%2CGenbank:XP_032457481.1%2CNASONIABASE:NV16942;Parent=rna-XM_032601590.1
NW_022279617.1	Gnomon	exon	1924397	1925672	.	+	.	ID=exon-XM_031925345.1-10;Dbxref=GeneID:100115141%2CGenbank:XM_031925345.1%2CNASONIABASE:NV18157;Parent=rna-XM_031925345.1
NW_022279617.1	Gnomon	mRNA	1369213	1375389	.	-	.	Name=XM_031925381.2;ID=rna-XM_031925381.2;Dbxref=GeneID:107981648%2CGenbank:XM_031925381.2;Parent=gene-LOC107981648
NW_022279617.1	Gnomon	exon	1860802	1860929	.	-	.	ID=exon-XM_032601618.1-10;Dbxref=GeneID:100115286%2CGenbank:XM_032601618.1%2CNASONIABASE:NV50598;Parent=rna-XM_032601618.1
NW_022279617.1	Gnomon	exon	1859720	1859833	.	-	.	ID=exon-XM_032601618.1-13;Dbxref=GeneID:100115286%2CGenbank:XM_032601618.1%2CNASONIABASE:NV50598;Parent=rna-XM_032601618.1
NW_022279617.1	Gnomon	exon	1855729	1858247	.	-	.	ID=exon-XM_032601618.1-14;Dbxref=GeneID:100115286%2CGenbank:XM_032601618.1%2CNASONIABASE:NV50598;Parent=rna-XM_032601618.1
NW_022279617.1	Gnomon	exon	1860279	1860723	.	-	.	ID=exon-XM_032601618.1-11;Dbxref=GeneID:100115286%2CGenbank:XM_032601618.1%2CNASONIABASE:NV50598;Parent=rna-XM_032601618.1
NW_022279617.1	Gnomon	exon	1859922	1860196	.	-	.	ID=exon-XM_032601618.1-12;Dbxref=GeneID:100115286%2CGenbank:XM_032601618.1%2CNASONIABASE:NV50598;Parent=rna-XM_032601618.1
NW_022279617.1	Gnomon	mRNA	1926043	1927834	.	-	.	Name=XM_032601656.1;ID=rna-XM_032601656.1;Dbxref=GeneID:100115073%2CGenbank:XM_032601656.1%2CNASONIABASE:NV18156;Parent=gene-LOC100115073
NW_022279617.1	Gnomon	exon	1284455	1284849	.	+	.	ID=exon-XR_004226926.1-1;Dbxref=GeneID:116416545%2CGenbank:XR_004226926.1;Parent=rna-XR_004226926.1
NW_022279617.1	Gnomon	exon	1286573	1287768	.	+	.	ID=exon-XR_004226926.1-2;Dbxref=GeneID:116416545%2CGenbank:XR_004226926.1;Parent=rna-XR_004226926.1
NW_022279617.1	Gnomon	exon	3373008	3373266	.	+	.	ID=exon-XM_016986495.3-1;Dbxref=GeneID:100116797%2CGenbank:XM_016986495.3%2CNASONIABASE:NV17915;Parent=rna-XM_016986495.3
NW_022279617.1	Gnomon	exon	3467441	3467550	.	+	.	ID=exon-XM_016986495.3-2;Dbxref=GeneID:100116797%2CGenbank:XM_016986495.3%2CNASONIABASE:NV17915;Parent=rna-XM_016986495.3
NW_022279617.1	Gnomon	exon	3476773	3477178	.	+	.	ID=exon-XM_016986495.3-3;Dbxref=GeneID:100116797%2CGenbank:XM_016986495.3%2CNASONIABASE:NV17915;Parent=rna-XM_016986495.3
NW_022279617.1	Gnomon	exon	3478285	3483310	.	+	.	ID=exon-XM_016986495.3-4;Dbxref=GeneID:100116797%2CGenbank:XM_016986495.3%2CNASONIABASE:NV17915;Parent=rna-XM_016986495.3
NW_022279617.1	Gnomon	CDS	1577872	1579632	.	+	0	Name=XP_031781223.1;ID=cds-XP_031781223.1;Dbxref=GeneID:116416530%2CGenbank:XP_031781223.1;Parent=rna-XM_031925363.2
NW_022279617.1	Gnomon	CDS	2916828	2917217	.	+	0	Name=XP_032457482.1;ID=cds-XP_032457482.1;Dbxref=GeneID:100119252%2CGenbank:XP_032457482.1%2CNASONIABASE:NV16943;Parent=rna-XM_032601591.1
NW_022279617.1	Gnomon	CDS	2918403	2919251	.	+	0	Name=XP_032457482.1;ID=cds-XP_032457482.1;Dbxref=GeneID:100119252%2CGenbank:XP_032457482.1%2CNASONIABASE:NV16943;Parent=rna-XM_032601591.1
NW_022279617.1	Gnomon	CDS	3064486	3065814	.	-	0	Name=XP_031781369.1;ID=cds-XP_031781369.1;Dbxref=GeneID:116416579%2CGenbank:XP_031781369.1;Parent=rna-XM_031925509.1
NW_022279617.1	Gnomon	mRNA	1679065	1682544	.	-	.	Name=XM_008219710.4;ID=rna-XM_008219710.4;Dbxref=GeneID:100116195%2CGenbank:XM_008219710.4%2CNASONIABASE:NV18162;Parent=gene-LOC100116195
NW_022279617.1	Gnomon	exon	2164507	2164881	.	-	.	ID=id-LOC107980634;Dbxref=GeneID:107980634;Parent=gene-LOC107980634
NW_022279617.1	Gnomon	exon	2390985	2391137	.	-	.	ID=exon-XM_031925451.2-10;Dbxref=GeneID:100678861%2CGenbank:XM_031925451.2;Parent=rna-XM_031925451.2
NW_022279617.1	Gnomon	exon	2390697	2390889	.	-	.	ID=exon-XM_031925451.2-11;Dbxref=GeneID:100678861%2CGenbank:XM_031925451.2;Parent=rna-XM_031925451.2
NW_022279617.1	Gnomon	exon	2389642	2390343	.	-	.	ID=exon-XM_031925451.2-12;Dbxref=GeneID:100678861%2CGenbank:XM_031925451.2;Parent=rna-XM_031925451.2
NW_022279617.1	Gnomon	exon	2388363	2389078	.	-	.	ID=exon-XM_031925451.2-13;Dbxref=GeneID:100678861%2CGenbank:XM_031925451.2;Parent=rna-XM_031925451.2
NW_022279617.1	Gnomon	exon	2388081	2388221	.	-	.	ID=exon-XM_031925451.2-14;Dbxref=GeneID:100678861%2CGenbank:XM_031925451.2;Parent=rna-XM_031925451.2
NW_022279617.1	Gnomon	exon	2387838	2388020	.	-	.	ID=exon-XM_031925451.2-15;Dbxref=GeneID:100678861%2CGenbank:XM_031925451.2;Parent=rna-XM_031925451.2
NW_022279617.1	Gnomon	exon	1922747	1923231	.	+	.	ID=exon-XM_031925349.2-4;Dbxref=GeneID:100115141%2CGenbank:XM_031925349.2%2CNASONIABASE:NV18157;Parent=rna-XM_031925349.2
NW_022279617.1	Gnomon	exon	1923308	1923504	.	+	.	ID=exon-XM_031925349.2-5;Dbxref=GeneID:100115141%2CGenbank:XM_031925349.2%2CNASONIABASE:NV18157;Parent=rna-XM_031925349.2
NW_022279617.1	Gnomon	exon	1921974	1922247	.	+	.	ID=exon-XM_031925349.2-2;Dbxref=GeneID:100115141%2CGenbank:XM_031925349.2%2CNASONIABASE:NV18157;Parent=rna-XM_031925349.2
NW_022279617.1	Gnomon	exon	1922343	1922672	.	+	.	ID=exon-XM_031925349.2-3;Dbxref=GeneID:100115141%2CGenbank:XM_031925349.2%2CNASONIABASE:NV18157;Parent=rna-XM_031925349.2
NW_022279617.1	Gnomon	exon	1911012	1916210	.	+	.	ID=exon-XM_031925349.2-1;Dbxref=GeneID:100115141%2CGenbank:XM_031925349.2%2CNASONIABASE:NV18157;Parent=rna-XM_031925349.2
NW_022279617.1	Gnomon	exon	1924116	1924295	.	+	.	ID=exon-XM_031925349.2-8;Dbxref=GeneID:100115141%2CGenbank:XM_031925349.2%2CNASONIABASE:NV18157;Parent=rna-XM_031925349.2
NW_022279617.1	Gnomon	exon	1924397	1925672	.	+	.	ID=exon-XM_031925349.2-9;Dbxref=GeneID:100115141%2CGenbank:XM_031925349.2%2CNASONIABASE:NV18157;Parent=rna-XM_031925349.2
NW_022279617.1	Gnomon	exon	1923578	1923885	.	+	.	ID=exon-XM_031925349.2-6;Dbxref=GeneID:100115141%2CGenbank:XM_031925349.2%2CNASONIABASE:NV18157;Parent=rna-XM_031925349.2
NW_022279617.1	Gnomon	exon	1923963	1924037	.	+	.	ID=exon-XM_031925349.2-7;Dbxref=GeneID:100115141%2CGenbank:XM_031925349.2%2CNASONIABASE:NV18157;Parent=rna-XM_031925349.2
NW_022279617.1	Gnomon	exon	3049931	3050149	.	+	.	ID=exon-XM_003427626.4-2;Dbxref=GeneID:100678769%2CGenbank:XM_003427626.4;Parent=rna-XM_003427626.4
NW_022279617.1	Gnomon	exon	3050227	3050604	.	+	.	ID=exon-XM_003427626.4-3;Dbxref=GeneID:100678769%2CGenbank:XM_003427626.4;Parent=rna-XM_003427626.4
NW_022279617.1	Gnomon	exon	3049234	3049604	.	+	.	ID=exon-XM_003427626.4-1;Dbxref=GeneID:100678769%2CGenbank:XM_003427626.4;Parent=rna-XM_003427626.4
NW_022279617.1	Gnomon	mRNA	1590761	1596058	.	-	.	Name=XM_032601657.1;ID=rna-XM_032601657.1;Dbxref=GeneID:100114143%2CGenbank:XM_032601657.1%2CNASONIABASE:NV18059;Parent=gene-LOC100114143
NW_022279617.1	Gnomon	exon	1593129	1594201	.	-	.	ID=exon-XM_032601661.1-4;Dbxref=GeneID:100114143%2CGenbank:XM_032601661.1%2CNASONIABASE:NV18059;Parent=rna-XM_032601661.1
NW_022279617.1	Gnomon	exon	1592791	1593019	.	-	.	ID=exon-XM_032601661.1-5;Dbxref=GeneID:100114143%2CGenbank:XM_032601661.1%2CNASONIABASE:NV18059;Parent=rna-XM_032601661.1
NW_022279617.1	Gnomon	exon	1592244	1592452	.	-	.	ID=exon-XM_032601661.1-6;Dbxref=GeneID:100114143%2CGenbank:XM_032601661.1%2CNASONIABASE:NV18059;Parent=rna-XM_032601661.1
NW_022279617.1	Gnomon	exon	1591993	1592154	.	-	.	ID=exon-XM_032601661.1-7;Dbxref=GeneID:100114143%2CGenbank:XM_032601661.1%2CNASONIABASE:NV18059;Parent=rna-XM_032601661.1
NW_022279617.1	Gnomon	exon	1595793	1596053	.	-	.	ID=exon-XM_032601661.1-1;Dbxref=GeneID:100114143%2CGenbank:XM_032601661.1%2CNASONIABASE:NV18059;Parent=rna-XM_032601661.1
NW_022279617.1	Gnomon	exon	1594679	1594741	.	-	.	ID=exon-XM_032601661.1-2;Dbxref=GeneID:100114143%2CGenbank:XM_032601661.1%2CNASONIABASE:NV18059;Parent=rna-XM_032601661.1
NW_022279617.1	Gnomon	exon	1594284	1594541	.	-	.	ID=exon-XM_032601661.1-3;Dbxref=GeneID:100114143%2CGenbank:XM_032601661.1%2CNASONIABASE:NV18059;Parent=rna-XM_032601661.1
NW_022279617.1	Gnomon	mRNA	1252337	1254111	.	-	.	Name=XM_001599143.6;ID=rna-XM_001599143.6;Dbxref=GeneID:100116408%2CGenbank:XM_001599143.6%2CNASONIABASE:NV18949;Parent=gene-LOC100116408
NW_022279617.1	Gnomon	mRNA	1842587	1845252	.	-	.	Name=XM_031925380.2;ID=rna-XM_031925380.2;Dbxref=GeneID:100115350%2CGenbank:XM_031925380.2%2CNASONIABASE:NV18159;Parent=gene-LOC100115350
NW_022279617.1	Gnomon	exon	1587146	1587318	.	+	.	ID=exon-XM_008216341.3-2;Dbxref=GeneID:100114184%2CGenbank:XM_008216341.3%2CNASONIABASE:NV18061;Parent=rna-XM_008216341.3
NW_022279617.1	Gnomon	exon	1587395	1587893	.	+	.	ID=exon-XM_008216341.3-3;Dbxref=GeneID:100114184%2CGenbank:XM_008216341.3%2CNASONIABASE:NV18061;Parent=rna-XM_008216341.3
NW_022279617.1	Gnomon	exon	1587984	1588163	.	+	.	ID=exon-XM_008216341.3-4;Dbxref=GeneID:100114184%2CGenbank:XM_008216341.3%2CNASONIABASE:NV18061;Parent=rna-XM_008216341.3
NW_022279617.1	Gnomon	exon	1588241	1588459	.	+	.	ID=exon-XM_008216341.3-5;Dbxref=GeneID:100114184%2CGenbank:XM_008216341.3%2CNASONIABASE:NV18061;Parent=rna-XM_008216341.3
NW_022279617.1	Gnomon	gene	1679065	1682544	.	-	.	Name=LOC100116195;ID=gene-LOC100116195;Dbxref=GeneID:100116195%2CNASONIABASE:NV18162
NW_022279617.1	Gnomon	exon	1585313	1586322	.	+	.	ID=exon-XM_008216341.3-1;Dbxref=GeneID:100114184%2CGenbank:XM_008216341.3%2CNASONIABASE:NV18061;Parent=rna-XM_008216341.3
NW_022279617.1	Gnomon	exon	1588538	1588708	.	+	.	ID=exon-XM_008216341.3-6;Dbxref=GeneID:100114184%2CGenbank:XM_008216341.3%2CNASONIABASE:NV18061;Parent=rna-XM_008216341.3
NW_022279617.1	Gnomon	exon	1588779	1589717	.	+	.	ID=exon-XM_008216341.3-7;Dbxref=GeneID:100114184%2CGenbank:XM_008216341.3%2CNASONIABASE:NV18061;Parent=rna-XM_008216341.3
NW_022279617.1	Gnomon	exon	1589811	1590516	.	+	.	ID=exon-XM_008216341.3-8;Dbxref=GeneID:100114184%2CGenbank:XM_008216341.3%2CNASONIABASE:NV18061;Parent=rna-XM_008216341.3
NW_022279617.1	Gnomon	CDS	1577872	1579632	.	+	0	Name=XP_031781222.1;ID=cds-XP_031781222.1;Dbxref=GeneID:116416530%2CGenbank:XP_031781222.1;Parent=rna-XM_031925362.2
NW_022279617.1	Gnomon	exon	1674391	1674658	.	-	.	ID=exon-XM_031925373.2-1;Dbxref=GeneID:100114357%2CGenbank:XM_031925373.2%2CNASONIABASE:NV18058;Parent=rna-XM_031925373.2
NW_022279617.1	Gnomon	exon	1620197	1620464	.	-	.	ID=exon-XM_031925373.2-2;Dbxref=GeneID:100114357%2CGenbank:XM_031925373.2%2CNASONIABASE:NV18058;Parent=rna-XM_031925373.2
NW_022279617.1	Gnomon	exon	1619277	1619591	.	-	.	ID=exon-XM_031925373.2-3;Dbxref=GeneID:100114357%2CGenbank:XM_031925373.2%2CNASONIABASE:NV18058;Parent=rna-XM_031925373.2
NW_022279617.1	Gnomon	exon	1619019	1619188	.	-	.	ID=exon-XM_031925373.2-4;Dbxref=GeneID:100114357%2CGenbank:XM_031925373.2%2CNASONIABASE:NV18058;Parent=rna-XM_031925373.2
NW_022279617.1	Gnomon	exon	1618731	1618913	.	-	.	ID=exon-XM_031925373.2-5;Dbxref=GeneID:100114357%2CGenbank:XM_031925373.2%2CNASONIABASE:NV18058;Parent=rna-XM_031925373.2
NW_022279617.1	Gnomon	exon	1617802	1617960	.	-	.	ID=exon-XM_031925373.2-6;Dbxref=GeneID:100114357%2CGenbank:XM_031925373.2%2CNASONIABASE:NV18058;Parent=rna-XM_031925373.2
NW_022279617.1	Gnomon	exon	1617603	1617725	.	-	.	ID=exon-XM_031925373.2-7;Dbxref=GeneID:100114357%2CGenbank:XM_031925373.2%2CNASONIABASE:NV18058;Parent=rna-XM_031925373.2
NW_022279617.1	Gnomon	exon	1617096	1617506	.	-	.	ID=exon-XM_031925373.2-8;Dbxref=GeneID:100114357%2CGenbank:XM_031925373.2%2CNASONIABASE:NV18058;Parent=rna-XM_031925373.2
NW_022279617.1	Gnomon	CDS	2916828	2917217	.	+	0	Name=XP_032457483.1;ID=cds-XP_032457483.1;Dbxref=GeneID:100119252%2CGenbank:XP_032457483.1%2CNASONIABASE:NV16943;Parent=rna-XM_032601592.1
NW_022279617.1	Gnomon	CDS	2918403	2919251	.	+	0	Name=XP_032457483.1;ID=cds-XP_032457483.1;Dbxref=GeneID:100119252%2CGenbank:XP_032457483.1%2CNASONIABASE:NV16943;Parent=rna-XM_032601592.1
NW_022279617.1	Gnomon	CDS	3060562	3064449	.	-	0	Name=XP_031781368.1;ID=cds-XP_031781368.1;Dbxref=GeneID:116416578%2CGenbank:XP_031781368.1;Parent=rna-XM_031925508.1
NW_022279617.1	Gnomon	exon	2916333	2917217	.	+	.	ID=exon-XM_031925492.2-3;Dbxref=GeneID:100119252%2CGenbank:XM_031925492.2%2CNASONIABASE:NV16943;Parent=rna-XM_031925492.2
NW_022279617.1	Gnomon	exon	2918403	2919737	.	+	.	ID=exon-XM_031925492.2-4;Dbxref=GeneID:100119252%2CGenbank:XM_031925492.2%2CNASONIABASE:NV16943;Parent=rna-XM_031925492.2
NW_022279617.1	Gnomon	exon	2915422	2915958	.	+	.	ID=exon-XM_031925492.2-1;Dbxref=GeneID:100119252%2CGenbank:XM_031925492.2%2CNASONIABASE:NV16943;Parent=rna-XM_031925492.2
NW_022279617.1	Gnomon	exon	2916140	2916258	.	+	.	ID=exon-XM_031925492.2-2;Dbxref=GeneID:100119252%2CGenbank:XM_031925492.2%2CNASONIABASE:NV16943;Parent=rna-XM_031925492.2
NW_022279617.1	Gnomon	mRNA	1883696	1885674	.	+	.	Name=XM_032601654.1;ID=rna-XM_032601654.1;Dbxref=GeneID:103318142%2CGenbank:XM_032601654.1;Parent=gene-LOC103318142
NW_022279617.1	Gnomon	exon	208943	209117	.	+	.	ID=exon-XR_004345205.1-3;Dbxref=GeneID:100118460%2CGenbank:XR_004345205.1%2CNASONIABASE:NV18137;Parent=rna-XR_004345205.1
NW_022279617.1	Gnomon	exon	209860	210192	.	+	.	ID=exon-XR_004345205.1-4;Dbxref=GeneID:100118460%2CGenbank:XR_004345205.1%2CNASONIABASE:NV18137;Parent=rna-XR_004345205.1
NW_022279617.1	Gnomon	exon	112760	113164	.	+	.	ID=exon-XR_004345205.1-1;Dbxref=GeneID:100118460%2CGenbank:XR_004345205.1%2CNASONIABASE:NV18137;Parent=rna-XR_004345205.1
NW_022279617.1	Gnomon	exon	113533	113739	.	+	.	ID=exon-XR_004345205.1-2;Dbxref=GeneID:100118460%2CGenbank:XR_004345205.1%2CNASONIABASE:NV18137;Parent=rna-XR_004345205.1
NW_022279617.1	Gnomon	exon	598486	598889	.	+	.	ID=exon-XR_004345205.1-5;Dbxref=GeneID:100118460%2CGenbank:XR_004345205.1%2CNASONIABASE:NV18137;Parent=rna-XR_004345205.1
NW_022279617.1	Gnomon	gene	1672719	1679067	.	+	.	Name=LOC100116235;ID=gene-LOC100116235;Dbxref=GeneID:100116235%2CNASONIABASE:NV18163
NW_022279617.1	Gnomon	exon	1862221	1862536	.	-	.	ID=exon-XM_032601614.1-8;Dbxref=GeneID:100115286%2CGenbank:XM_032601614.1%2CNASONIABASE:NV50598;Parent=rna-XM_032601614.1
NW_022279617.1	Gnomon	exon	1862033	1862149	.	-	.	ID=exon-XM_032601614.1-9;Dbxref=GeneID:100115286%2CGenbank:XM_032601614.1%2CNASONIABASE:NV50598;Parent=rna-XM_032601614.1
NW_022279617.1	Gnomon	exon	1862804	1862982	.	-	.	ID=exon-XM_032601614.1-6;Dbxref=GeneID:100115286%2CGenbank:XM_032601614.1%2CNASONIABASE:NV50598;Parent=rna-XM_032601614.1
NW_022279617.1	Gnomon	exon	1862637	1862713	.	-	.	ID=exon-XM_032601614.1-7;Dbxref=GeneID:100115286%2CGenbank:XM_032601614.1%2CNASONIABASE:NV50598;Parent=rna-XM_032601614.1
NW_022279617.1	Gnomon	exon	1863985	1864091	.	-	.	ID=exon-XM_032601614.1-4;Dbxref=GeneID:100115286%2CGenbank:XM_032601614.1%2CNASONIABASE:NV50598;Parent=rna-XM_032601614.1
NW_022279617.1	Gnomon	exon	1863086	1863228	.	-	.	ID=exon-XM_032601614.1-5;Dbxref=GeneID:100115286%2CGenbank:XM_032601614.1%2CNASONIABASE:NV50598;Parent=rna-XM_032601614.1
NW_022279617.1	Gnomon	exon	1865613	1865696	.	-	.	ID=exon-XM_032601614.1-2;Dbxref=GeneID:100115286%2CGenbank:XM_032601614.1%2CNASONIABASE:NV50598;Parent=rna-XM_032601614.1
NW_022279617.1	Gnomon	exon	1864216	1864302	.	-	.	ID=exon-XM_032601614.1-3;Dbxref=GeneID:100115286%2CGenbank:XM_032601614.1%2CNASONIABASE:NV50598;Parent=rna-XM_032601614.1
NW_022279617.1	Gnomon	exon	1895388	1895878	.	-	.	ID=exon-XM_032601614.1-1;Dbxref=GeneID:100115286%2CGenbank:XM_032601614.1%2CNASONIABASE:NV50598;Parent=rna-XM_032601614.1
NW_022279617.1	Gnomon	exon	2431439	2431785	.	+	.	ID=exon-XM_008212866.4-1;Dbxref=GeneID:100120413%2CGenbank:XM_008212866.4%2CNASONIABASE:NV16927;Parent=rna-XM_008212866.4
NW_022279617.1	Gnomon	exon	2447149	2451870	.	+	.	ID=exon-XM_008212866.4-2;Dbxref=GeneID:100120413%2CGenbank:XM_008212866.4%2CNASONIABASE:NV16927;Parent=rna-XM_008212866.4
NW_022279617.1	Gnomon	exon	1589811	1590516	.	+	.	ID=exon-XM_031925350.2-8;Dbxref=GeneID:100114184%2CGenbank:XM_031925350.2%2CNASONIABASE:NV18061;Parent=rna-XM_031925350.2
NW_022279617.1	Gnomon	gene	1195023	1202681	.	-	.	Name=LOC103316108;ID=gene-LOC103316108;Dbxref=GeneID:103316108
NW_022279617.1	Gnomon	exon	1587984	1588163	.	+	.	ID=exon-XM_031925350.2-4;Dbxref=GeneID:100114184%2CGenbank:XM_031925350.2%2CNASONIABASE:NV18061;Parent=rna-XM_031925350.2
NW_022279617.1	Gnomon	exon	1588241	1588459	.	+	.	ID=exon-XM_031925350.2-5;Dbxref=GeneID:100114184%2CGenbank:XM_031925350.2%2CNASONIABASE:NV18061;Parent=rna-XM_031925350.2
NW_022279617.1	Gnomon	exon	1588538	1588708	.	+	.	ID=exon-XM_031925350.2-6;Dbxref=GeneID:100114184%2CGenbank:XM_031925350.2%2CNASONIABASE:NV18061;Parent=rna-XM_031925350.2
NW_022279617.1	Gnomon	exon	1588779	1589717	.	+	.	ID=exon-XM_031925350.2-7;Dbxref=GeneID:100114184%2CGenbank:XM_031925350.2%2CNASONIABASE:NV18061;Parent=rna-XM_031925350.2
NW_022279617.1	Gnomon	exon	1585313	1586579	.	+	.	ID=exon-XM_031925350.2-1;Dbxref=GeneID:100114184%2CGenbank:XM_031925350.2%2CNASONIABASE:NV18061;Parent=rna-XM_031925350.2
NW_022279617.1	Gnomon	exon	1587146	1587318	.	+	.	ID=exon-XM_031925350.2-2;Dbxref=GeneID:100114184%2CGenbank:XM_031925350.2%2CNASONIABASE:NV18061;Parent=rna-XM_031925350.2
NW_022279617.1	Gnomon	exon	1587395	1587893	.	+	.	ID=exon-XM_031925350.2-3;Dbxref=GeneID:100114184%2CGenbank:XM_031925350.2%2CNASONIABASE:NV18061;Parent=rna-XM_031925350.2
NW_022279617.1	Gnomon	CDS	1577872	1579632	.	+	0	Name=XP_031781221.1;ID=cds-XP_031781221.1;Dbxref=GeneID:116416530%2CGenbank:XP_031781221.1;Parent=rna-XM_031925361.2
NW_022279617.1	Gnomon	CDS	2780840	2780843	.	+	0	Name=XP_031781367.1;ID=cds-XP_031781367.1;Dbxref=GeneID:100679351%2CGenbank:XP_031781367.1;Parent=rna-XM_031925507.1
NW_022279617.1	Gnomon	CDS	2780910	2785118	.	+	0	Name=XP_031781367.1;ID=cds-XP_031781367.1;Dbxref=GeneID:100679351%2CGenbank:XP_031781367.1;Parent=rna-XM_031925507.1
NW_022279617.1	Gnomon	CDS	2785387	2787215	.	+	0	Name=XP_031781367.1;ID=cds-XP_031781367.1;Dbxref=GeneID:100679351%2CGenbank:XP_031781367.1;Parent=rna-XM_031925507.1
NW_022279617.1	Gnomon	exon	2388081	2388221	.	-	.	ID=exon-XM_031925445.2-14;Dbxref=GeneID:100678861%2CGenbank:XM_031925445.2;Parent=rna-XM_031925445.2
NW_022279617.1	Gnomon	exon	2387838	2388020	.	-	.	ID=exon-XM_031925445.2-15;Dbxref=GeneID:100678861%2CGenbank:XM_031925445.2;Parent=rna-XM_031925445.2
NW_022279617.1	Gnomon	exon	2389642	2390343	.	-	.	ID=exon-XM_031925445.2-12;Dbxref=GeneID:100678861%2CGenbank:XM_031925445.2;Parent=rna-XM_031925445.2
NW_022279617.1	Gnomon	exon	2388363	2389078	.	-	.	ID=exon-XM_031925445.2-13;Dbxref=GeneID:100678861%2CGenbank:XM_031925445.2;Parent=rna-XM_031925445.2
NW_022279617.1	Gnomon	exon	2390985	2391137	.	-	.	ID=exon-XM_031925445.2-10;Dbxref=GeneID:100678861%2CGenbank:XM_031925445.2;Parent=rna-XM_031925445.2
NW_022279617.1	Gnomon	exon	2390697	2390889	.	-	.	ID=exon-XM_031925445.2-11;Dbxref=GeneID:100678861%2CGenbank:XM_031925445.2;Parent=rna-XM_031925445.2
NW_022279617.1	Gnomon	mRNA	1883696	1885674	.	+	.	Name=XM_032601655.1;ID=rna-XM_032601655.1;Dbxref=GeneID:103318142%2CGenbank:XM_032601655.1;Parent=gene-LOC103318142
NW_022279617.1	Gnomon	mRNA	1881936	1885674	.	+	.	Name=XM_016986712.3;ID=rna-XM_016986712.3;Dbxref=GeneID:103318142%2CGenbank:XM_016986712.3;Parent=gene-LOC103318142
NW_022279617.1	Gnomon	gene	1346071	1348839	.	-	.	Name=LOC100116336;ID=gene-LOC100116336;Dbxref=GeneID:100116336%2CNASONIABASE:NV18964
NW_022279617.1	Gnomon	exon	3557733	3557956	.	-	.	ID=exon-XM_032601669.1-13;Dbxref=GeneID:100116484%2CGenbank:XM_032601669.1%2CNASONIABASE:NV17911;Parent=rna-XM_032601669.1
NW_022279617.1	Gnomon	exon	3560848	3561070	.	-	.	ID=exon-XM_032601669.1-11;Dbxref=GeneID:100116484%2CGenbank:XM_032601669.1%2CNASONIABASE:NV17911;Parent=rna-XM_032601669.1
NW_022279617.1	Gnomon	exon	3560701	3560771	.	-	.	ID=exon-XM_032601669.1-12;Dbxref=GeneID:100116484%2CGenbank:XM_032601669.1%2CNASONIABASE:NV17911;Parent=rna-XM_032601669.1
NW_022279617.1	Gnomon	exon	3561161	3561543	.	-	.	ID=exon-XM_032601669.1-10;Dbxref=GeneID:100116484%2CGenbank:XM_032601669.1%2CNASONIABASE:NV17911;Parent=rna-XM_032601669.1
NW_022279617.1	Gnomon	exon	2456778	2456932	.	-	.	ID=exon-XM_031925468.1-18;Dbxref=GeneID:100120439%2CGenbank:XM_031925468.1%2CNASONIABASE:NV16928;Parent=rna-XM_031925468.1
NW_022279617.1	Gnomon	exon	2452403	2456495	.	-	.	ID=exon-XM_031925468.1-19;Dbxref=GeneID:100120439%2CGenbank:XM_031925468.1%2CNASONIABASE:NV16928;Parent=rna-XM_031925468.1
NW_022279617.1	Gnomon	exon	2462263	2462619	.	-	.	ID=exon-XM_031925468.1-10;Dbxref=GeneID:100120439%2CGenbank:XM_031925468.1%2CNASONIABASE:NV16928;Parent=rna-XM_031925468.1
NW_022279617.1	Gnomon	exon	2461939	2462103	.	-	.	ID=exon-XM_031925468.1-11;Dbxref=GeneID:100120439%2CGenbank:XM_031925468.1%2CNASONIABASE:NV16928;Parent=rna-XM_031925468.1
NW_022279617.1	Gnomon	exon	2461245	2461304	.	-	.	ID=exon-XM_031925468.1-12;Dbxref=GeneID:100120439%2CGenbank:XM_031925468.1%2CNASONIABASE:NV16928;Parent=rna-XM_031925468.1
NW_022279617.1	Gnomon	exon	2460612	2460770	.	-	.	ID=exon-XM_031925468.1-13;Dbxref=GeneID:100120439%2CGenbank:XM_031925468.1%2CNASONIABASE:NV16928;Parent=rna-XM_031925468.1
NW_022279617.1	Gnomon	exon	2460408	2460525	.	-	.	ID=exon-XM_031925468.1-14;Dbxref=GeneID:100120439%2CGenbank:XM_031925468.1%2CNASONIABASE:NV16928;Parent=rna-XM_031925468.1
NW_022279617.1	Gnomon	exon	2459313	2459463	.	-	.	ID=exon-XM_031925468.1-15;Dbxref=GeneID:100120439%2CGenbank:XM_031925468.1%2CNASONIABASE:NV16928;Parent=rna-XM_031925468.1
NW_022279617.1	Gnomon	exon	2457535	2457624	.	-	.	ID=exon-XM_031925468.1-16;Dbxref=GeneID:100120439%2CGenbank:XM_031925468.1%2CNASONIABASE:NV16928;Parent=rna-XM_031925468.1
NW_022279617.1	Gnomon	exon	2457084	2457229	.	-	.	ID=exon-XM_031925468.1-17;Dbxref=GeneID:100120439%2CGenbank:XM_031925468.1%2CNASONIABASE:NV16928;Parent=rna-XM_031925468.1
NW_022279617.1	Gnomon	CDS	1577872	1579632	.	+	0	Name=XP_031781220.1;ID=cds-XP_031781220.1;Dbxref=GeneID:116416530%2CGenbank:XP_031781220.1;Parent=rna-XM_031925360.2
NW_022279617.1	Gnomon	CDS	2677102	2677202	.	-	0	Name=XP_031781366.1;ID=cds-XP_031781366.1;Dbxref=GeneID:116416577%2CGenbank:XP_031781366.1;Parent=rna-XM_031925506.1
NW_022279617.1	Gnomon	CDS	2676830	2677045	.	-	0	Name=XP_031781366.1;ID=cds-XP_031781366.1;Dbxref=GeneID:116416577%2CGenbank:XP_031781366.1;Parent=rna-XM_031925506.1
NW_022279617.1	Gnomon	CDS	2667309	2667549	.	-	0	Name=XP_031781366.1;ID=cds-XP_031781366.1;Dbxref=GeneID:116416577%2CGenbank:XP_031781366.1;Parent=rna-XM_031925506.1
NW_022279617.1	Gnomon	CDS	2666829	2667161	.	-	0	Name=XP_031781366.1;ID=cds-XP_031781366.1;Dbxref=GeneID:116416577%2CGenbank:XP_031781366.1;Parent=rna-XM_031925506.1
NW_022279617.1	Gnomon	exon	2897532	2898155	.	+	.	ID=exon-XM_032601590.1-3;Dbxref=GeneID:100119212%2CGenbank:XM_032601590.1%2CNASONIABASE:NV16942;Parent=rna-XM_032601590.1
NW_022279617.1	Gnomon	exon	2896748	2896899	.	+	.	ID=exon-XM_032601590.1-1;Dbxref=GeneID:100119212%2CGenbank:XM_032601590.1%2CNASONIABASE:NV16942;Parent=rna-XM_032601590.1
NW_022279617.1	Gnomon	exon	2897137	2897462	.	+	.	ID=exon-XM_032601590.1-2;Dbxref=GeneID:100119212%2CGenbank:XM_032601590.1%2CNASONIABASE:NV16942;Parent=rna-XM_032601590.1
NW_022279617.1	Gnomon	exon	2463266	2463399	.	-	.	ID=exon-XM_031925468.1-9;Dbxref=GeneID:100120439%2CGenbank:XM_031925468.1%2CNASONIABASE:NV16928;Parent=rna-XM_031925468.1
NW_022279617.1	Gnomon	exon	2578244	2578512	.	-	.	ID=exon-XM_031925468.1-1;Dbxref=GeneID:100120439%2CGenbank:XM_031925468.1%2CNASONIABASE:NV16928;Parent=rna-XM_031925468.1
NW_022279617.1	Gnomon	exon	2560132	2560181	.	-	.	ID=exon-XM_031925468.1-2;Dbxref=GeneID:100120439%2CGenbank:XM_031925468.1%2CNASONIABASE:NV16928;Parent=rna-XM_031925468.1
NW_022279617.1	Gnomon	exon	2556504	2556774	.	-	.	ID=exon-XM_031925468.1-3;Dbxref=GeneID:100120439%2CGenbank:XM_031925468.1%2CNASONIABASE:NV16928;Parent=rna-XM_031925468.1
NW_022279617.1	Gnomon	exon	2555964	2555995	.	-	.	ID=exon-XM_031925468.1-4;Dbxref=GeneID:100120439%2CGenbank:XM_031925468.1%2CNASONIABASE:NV16928;Parent=rna-XM_031925468.1
NW_022279617.1	Gnomon	exon	2555108	2555155	.	-	.	ID=exon-XM_031925468.1-5;Dbxref=GeneID:100120439%2CGenbank:XM_031925468.1%2CNASONIABASE:NV16928;Parent=rna-XM_031925468.1
NW_022279617.1	Gnomon	exon	2489933	2489989	.	-	.	ID=exon-XM_031925468.1-6;Dbxref=GeneID:100120439%2CGenbank:XM_031925468.1%2CNASONIABASE:NV16928;Parent=rna-XM_031925468.1
NW_022279617.1	Gnomon	exon	2477379	2477420	.	-	.	ID=exon-XM_031925468.1-7;Dbxref=GeneID:100120439%2CGenbank:XM_031925468.1%2CNASONIABASE:NV16928;Parent=rna-XM_031925468.1
NW_022279617.1	Gnomon	exon	2464615	2464699	.	-	.	ID=exon-XM_031925468.1-8;Dbxref=GeneID:100120439%2CGenbank:XM_031925468.1%2CNASONIABASE:NV16928;Parent=rna-XM_031925468.1
NW_022279617.1	Gnomon	CDS	2190333	2190709	.	-	0	Name=XP_016837069.1;ID=cds-XP_016837069.1;Dbxref=GeneID:100679694%2CGenbank:XP_016837069.1;Parent=rna-XM_016981580.2
NW_022279617.1	Gnomon	CDS	2189961	2190111	.	-	0	Name=XP_016837069.1;ID=cds-XP_016837069.1;Dbxref=GeneID:100679694%2CGenbank:XP_016837069.1;Parent=rna-XM_016981580.2
NW_022279617.1	Gnomon	CDS	2189549	2189884	.	-	0	Name=XP_016837069.1;ID=cds-XP_016837069.1;Dbxref=GeneID:100679694%2CGenbank:XP_016837069.1;Parent=rna-XM_016981580.2
NW_022279617.1	Gnomon	CDS	2188627	2189457	.	-	0	Name=XP_016837069.1;ID=cds-XP_016837069.1;Dbxref=GeneID:100679694%2CGenbank:XP_016837069.1;Parent=rna-XM_016981580.2
NW_022279617.1	Gnomon	exon	2884799	2884841	.	-	.	ID=exon-XM_031925520.2-5;Dbxref=GeneID:100121081%2CGenbank:XM_031925520.2%2CNASONIABASE:NV16941;Parent=rna-XM_031925520.2
NW_022279617.1	Gnomon	exon	2874812	2878012	.	-	.	ID=exon-XM_031925520.2-6;Dbxref=GeneID:100121081%2CGenbank:XM_031925520.2%2CNASONIABASE:NV16941;Parent=rna-XM_031925520.2
NW_022279617.1	Gnomon	exon	2886461	2886540	.	-	.	ID=exon-XM_031925520.2-3;Dbxref=GeneID:100121081%2CGenbank:XM_031925520.2%2CNASONIABASE:NV16941;Parent=rna-XM_031925520.2
NW_022279617.1	Gnomon	exon	2886332	2886383	.	-	.	ID=exon-XM_031925520.2-4;Dbxref=GeneID:100121081%2CGenbank:XM_031925520.2%2CNASONIABASE:NV16941;Parent=rna-XM_031925520.2
NW_022279617.1	Gnomon	CDS	2601256	2601315	.	-	0	Name=XP_031781317.1;ID=cds-XP_031781317.1;Dbxref=GeneID:100120592%2CGenbank:XP_031781317.1%2CNASONIABASE:NV16931;Parent=rna-XM_031925457.1
NW_022279617.1	Gnomon	CDS	2600430	2601058	.	-	0	Name=XP_031781317.1;ID=cds-XP_031781317.1;Dbxref=GeneID:100120592%2CGenbank:XP_031781317.1%2CNASONIABASE:NV16931;Parent=rna-XM_031925457.1
NW_022279617.1	Gnomon	CDS	2600021	2600211	.	-	0	Name=XP_031781317.1;ID=cds-XP_031781317.1;Dbxref=GeneID:100120592%2CGenbank:XP_031781317.1%2CNASONIABASE:NV16931;Parent=rna-XM_031925457.1
NW_022279617.1	Gnomon	CDS	2599526	2599949	.	-	0	Name=XP_031781317.1;ID=cds-XP_031781317.1;Dbxref=GeneID:100120592%2CGenbank:XP_031781317.1%2CNASONIABASE:NV16931;Parent=rna-XM_031925457.1
NW_022279617.1	Gnomon	CDS	2597350	2599030	.	-	0	Name=XP_031781317.1;ID=cds-XP_031781317.1;Dbxref=GeneID:100120592%2CGenbank:XP_031781317.1%2CNASONIABASE:NV16931;Parent=rna-XM_031925457.1
NW_022279617.1	Gnomon	exon	2892645	2893035	.	-	.	ID=exon-XM_031925520.2-1;Dbxref=GeneID:100121081%2CGenbank:XM_031925520.2%2CNASONIABASE:NV16941;Parent=rna-XM_031925520.2
NW_022279617.1	Gnomon	exon	2887936	2888162	.	-	.	ID=exon-XM_031925520.2-2;Dbxref=GeneID:100121081%2CGenbank:XM_031925520.2%2CNASONIABASE:NV16941;Parent=rna-XM_031925520.2
NW_022279617.1	Gnomon	mRNA	2983803	2988982	.	+	.	Name=XM_031925413.2;ID=rna-XM_031925413.2;Dbxref=GeneID:100113577%2CGenbank:XM_031925413.2%2CNASONIABASE:NV19023;Parent=gene-LOC100113577
NW_022279617.1	Gnomon	exon	2460408	2460525	.	-	.	ID=exon-XM_031925479.2-8;Dbxref=GeneID:100120439%2CGenbank:XM_031925479.2%2CNASONIABASE:NV16928;Parent=rna-XM_031925479.2
NW_022279617.1	Gnomon	exon	2459313	2459463	.	-	.	ID=exon-XM_031925479.2-9;Dbxref=GeneID:100120439%2CGenbank:XM_031925479.2%2CNASONIABASE:NV16928;Parent=rna-XM_031925479.2
NW_022279617.1	Gnomon	exon	2464615	2464699	.	-	.	ID=exon-XM_031925479.2-2;Dbxref=GeneID:100120439%2CGenbank:XM_031925479.2%2CNASONIABASE:NV16928;Parent=rna-XM_031925479.2
NW_022279617.1	Gnomon	exon	2463266	2463399	.	-	.	ID=exon-XM_031925479.2-3;Dbxref=GeneID:100120439%2CGenbank:XM_031925479.2%2CNASONIABASE:NV16928;Parent=rna-XM_031925479.2
NW_022279617.1	Gnomon	exon	2527984	2528954	.	-	.	ID=exon-XM_031925479.2-1;Dbxref=GeneID:100120439%2CGenbank:XM_031925479.2%2CNASONIABASE:NV16928;Parent=rna-XM_031925479.2
NW_022279617.1	Gnomon	exon	2461245	2461304	.	-	.	ID=exon-XM_031925479.2-6;Dbxref=GeneID:100120439%2CGenbank:XM_031925479.2%2CNASONIABASE:NV16928;Parent=rna-XM_031925479.2
NW_022279617.1	Gnomon	exon	2460612	2460770	.	-	.	ID=exon-XM_031925479.2-7;Dbxref=GeneID:100120439%2CGenbank:XM_031925479.2%2CNASONIABASE:NV16928;Parent=rna-XM_031925479.2
NW_022279617.1	Gnomon	exon	2462263	2462619	.	-	.	ID=exon-XM_031925479.2-4;Dbxref=GeneID:100120439%2CGenbank:XM_031925479.2%2CNASONIABASE:NV16928;Parent=rna-XM_031925479.2
NW_022279617.1	Gnomon	exon	2461939	2462103	.	-	.	ID=exon-XM_031925479.2-5;Dbxref=GeneID:100120439%2CGenbank:XM_031925479.2%2CNASONIABASE:NV16928;Parent=rna-XM_031925479.2
NW_022279617.1	Gnomon	mRNA	3557720	3565507	.	-	.	Name=XM_032601670.1;ID=rna-XM_032601670.1;Dbxref=GeneID:100116484%2CGenbank:XM_032601670.1%2CNASONIABASE:NV17911;Parent=gene-LOC100116484
NW_022279617.1	Gnomon	lnc_RNA	1284455	1287768	.	+	.	Name=XR_004226926.1;ID=rna-XR_004226926.1;Dbxref=GeneID:116416545%2CGenbank:XR_004226926.1;Parent=gene-LOC116416545
NW_022279617.1	Gnomon	exon	113533	113739	.	+	.	ID=exon-XM_032601609.1-2;Dbxref=GeneID:100118460%2CGenbank:XM_032601609.1%2CNASONIABASE:NV18137;Parent=rna-XM_032601609.1
NW_022279617.1	Gnomon	exon	163777	163991	.	+	.	ID=exon-XM_032601609.1-3;Dbxref=GeneID:100118460%2CGenbank:XM_032601609.1%2CNASONIABASE:NV18137;Parent=rna-XM_032601609.1
NW_022279617.1	Gnomon	exon	247361	249194	.	+	.	ID=exon-XM_032601609.1-4;Dbxref=GeneID:100118460%2CGenbank:XM_032601609.1%2CNASONIABASE:NV18137;Parent=rna-XM_032601609.1
NW_022279617.1	Gnomon	exon	3560848	3561070	.	-	.	ID=exon-XR_004345215.1-10;Dbxref=GeneID:100116484%2CGenbank:XR_004345215.1%2CNASONIABASE:NV17911;Parent=rna-XR_004345215.1
NW_022279617.1	Gnomon	exon	3560701	3560771	.	-	.	ID=exon-XR_004345215.1-11;Dbxref=GeneID:100116484%2CGenbank:XR_004345215.1%2CNASONIABASE:NV17911;Parent=rna-XR_004345215.1
NW_022279617.1	Gnomon	exon	3558725	3558872	.	-	.	ID=exon-XR_004345215.1-12;Dbxref=GeneID:100116484%2CGenbank:XR_004345215.1%2CNASONIABASE:NV17911;Parent=rna-XR_004345215.1
NW_022279617.1	Gnomon	exon	112824	113071	.	+	.	ID=exon-XM_032601609.1-1;Dbxref=GeneID:100118460%2CGenbank:XM_032601609.1%2CNASONIABASE:NV18137;Parent=rna-XM_032601609.1
NW_022279617.1	Gnomon	exon	3557733	3557956	.	-	.	ID=exon-XR_004345215.1-13;Dbxref=GeneID:100116484%2CGenbank:XR_004345215.1%2CNASONIABASE:NV17911;Parent=rna-XR_004345215.1
NW_022279617.1	Gnomon	exon	1677937	1678106	.	+	.	ID=exon-XM_032601633.1-5;Dbxref=GeneID:100116235%2CGenbank:XM_032601633.1%2CNASONIABASE:NV18163;Parent=rna-XM_032601633.1
NW_022279617.1	Gnomon	exon	1678187	1678715	.	+	.	ID=exon-XM_032601633.1-6;Dbxref=GeneID:100116235%2CGenbank:XM_032601633.1%2CNASONIABASE:NV18163;Parent=rna-XM_032601633.1
NW_022279617.1	Gnomon	exon	1675349	1675422	.	+	.	ID=exon-XM_032601633.1-3;Dbxref=GeneID:100116235%2CGenbank:XM_032601633.1%2CNASONIABASE:NV18163;Parent=rna-XM_032601633.1
NW_022279617.1	Gnomon	exon	1677190	1677667	.	+	.	ID=exon-XM_032601633.1-4;Dbxref=GeneID:100116235%2CGenbank:XM_032601633.1%2CNASONIABASE:NV18163;Parent=rna-XM_032601633.1
NW_022279617.1	Gnomon	exon	1678820	1679067	.	+	.	ID=exon-XM_032601633.1-7;Dbxref=GeneID:100116235%2CGenbank:XM_032601633.1%2CNASONIABASE:NV18163;Parent=rna-XM_032601633.1
NW_022279617.1	Gnomon	exon	1672752	1672977	.	+	.	ID=exon-XM_032601633.1-1;Dbxref=GeneID:100116235%2CGenbank:XM_032601633.1%2CNASONIABASE:NV18163;Parent=rna-XM_032601633.1
NW_022279617.1	Gnomon	exon	1674353	1674665	.	+	.	ID=exon-XM_032601633.1-2;Dbxref=GeneID:100116235%2CGenbank:XM_032601633.1%2CNASONIABASE:NV18163;Parent=rna-XM_032601633.1
NW_022279617.1	Gnomon	exon	2047612	2047745	.	-	.	ID=exon-XR_004226916.2-3;Dbxref=GeneID:103315889%2CGenbank:XR_004226916.2;Parent=rna-XR_004226916.2
NW_022279617.1	Gnomon	exon	2047369	2047525	.	-	.	ID=exon-XR_004226916.2-4;Dbxref=GeneID:103315889%2CGenbank:XR_004226916.2;Parent=rna-XR_004226916.2
NW_022279617.1	Gnomon	exon	2046997	2047243	.	-	.	ID=exon-XR_004226916.2-5;Dbxref=GeneID:103315889%2CGenbank:XR_004226916.2;Parent=rna-XR_004226916.2
NW_022279617.1	Gnomon	exon	2048427	2048676	.	-	.	ID=exon-XR_004226916.2-1;Dbxref=GeneID:103315889%2CGenbank:XR_004226916.2;Parent=rna-XR_004226916.2
NW_022279617.1	Gnomon	exon	2047850	2048283	.	-	.	ID=exon-XR_004226916.2-2;Dbxref=GeneID:103315889%2CGenbank:XR_004226916.2;Parent=rna-XR_004226916.2
NW_022279617.1	BestRefSeq	exon	1929109	1929231	.	-	.	ID=exon-NM_001167851.1-2;Dbxref=GeneID:100115043%2CGenbank:NM_001167851.1%2CNASONIABASE:NV18155;Parent=rna-NM_001167851.1
NW_022279617.1	BestRefSeq	exon	1928143	1928528	.	-	.	ID=exon-NM_001167851.1-3;Dbxref=GeneID:100115043%2CGenbank:NM_001167851.1%2CNASONIABASE:NV18155;Parent=rna-NM_001167851.1
NW_022279617.1	BestRefSeq	exon	1929721	1929951	.	-	.	ID=exon-NM_001167851.1-1;Dbxref=GeneID:100115043%2CGenbank:NM_001167851.1%2CNASONIABASE:NV18155;Parent=rna-NM_001167851.1
NW_022279617.1	Gnomon	exon	2390985	2391137	.	-	.	ID=exon-XM_031925444.1-10;Dbxref=GeneID:100678861%2CGenbank:XM_031925444.1;Parent=rna-XM_031925444.1
NW_022279617.1	Gnomon	exon	2390697	2390889	.	-	.	ID=exon-XM_031925444.1-11;Dbxref=GeneID:100678861%2CGenbank:XM_031925444.1;Parent=rna-XM_031925444.1
NW_022279617.1	Gnomon	exon	2389642	2390343	.	-	.	ID=exon-XM_031925444.1-12;Dbxref=GeneID:100678861%2CGenbank:XM_031925444.1;Parent=rna-XM_031925444.1
NW_022279617.1	Gnomon	exon	2388363	2389078	.	-	.	ID=exon-XM_031925444.1-13;Dbxref=GeneID:100678861%2CGenbank:XM_031925444.1;Parent=rna-XM_031925444.1
NW_022279617.1	Gnomon	exon	2388081	2388221	.	-	.	ID=exon-XM_031925444.1-14;Dbxref=GeneID:100678861%2CGenbank:XM_031925444.1;Parent=rna-XM_031925444.1
NW_022279617.1	Gnomon	exon	2387015	2388020	.	-	.	ID=exon-XM_031925444.1-15;Dbxref=GeneID:100678861%2CGenbank:XM_031925444.1;Parent=rna-XM_031925444.1
NW_022279617.1	Gnomon	CDS	2612235	2612271	.	-	0	Name=XP_031781316.1;ID=cds-XP_031781316.1;Dbxref=GeneID:100120592%2CGenbank:XP_031781316.1%2CNASONIABASE:NV16931;Parent=rna-XM_031925456.1
NW_022279617.1	Gnomon	CDS	2609071	2609204	.	-	0	Name=XP_031781316.1;ID=cds-XP_031781316.1;Dbxref=GeneID:100120592%2CGenbank:XP_031781316.1%2CNASONIABASE:NV16931;Parent=rna-XM_031925456.1
NW_022279617.1	Gnomon	CDS	2606815	2607033	.	-	0	Name=XP_031781316.1;ID=cds-XP_031781316.1;Dbxref=GeneID:100120592%2CGenbank:XP_031781316.1%2CNASONIABASE:NV16931;Parent=rna-XM_031925456.1
NW_022279617.1	Gnomon	CDS	2600430	2601058	.	-	0	Name=XP_031781316.1;ID=cds-XP_031781316.1;Dbxref=GeneID:100120592%2CGenbank:XP_031781316.1%2CNASONIABASE:NV16931;Parent=rna-XM_031925456.1
NW_022279617.1	Gnomon	CDS	2600021	2600211	.	-	0	Name=XP_031781316.1;ID=cds-XP_031781316.1;Dbxref=GeneID:100120592%2CGenbank:XP_031781316.1%2CNASONIABASE:NV16931;Parent=rna-XM_031925456.1
NW_022279617.1	Gnomon	CDS	2599526	2599949	.	-	0	Name=XP_031781316.1;ID=cds-XP_031781316.1;Dbxref=GeneID:100120592%2CGenbank:XP_031781316.1%2CNASONIABASE:NV16931;Parent=rna-XM_031925456.1
NW_022279617.1	Gnomon	CDS	2597350	2599030	.	-	0	Name=XP_031781316.1;ID=cds-XP_031781316.1;Dbxref=GeneID:100120592%2CGenbank:XP_031781316.1%2CNASONIABASE:NV16931;Parent=rna-XM_031925456.1
NW_022279617.1	Gnomon	exon	2596905	2599030	.	-	.	ID=exon-XM_031925456.1-8;Dbxref=GeneID:100120592%2CGenbank:XM_031925456.1%2CNASONIABASE:NV16931;Parent=rna-XM_031925456.1
NW_022279617.1	Gnomon	exon	2600021	2600211	.	-	.	ID=exon-XM_031925456.1-6;Dbxref=GeneID:100120592%2CGenbank:XM_031925456.1%2CNASONIABASE:NV16931;Parent=rna-XM_031925456.1
NW_022279617.1	Gnomon	exon	2599526	2599949	.	-	.	ID=exon-XM_031925456.1-7;Dbxref=GeneID:100120592%2CGenbank:XM_031925456.1%2CNASONIABASE:NV16931;Parent=rna-XM_031925456.1
NW_022279617.1	Gnomon	exon	2606815	2607033	.	-	.	ID=exon-XM_031925456.1-4;Dbxref=GeneID:100120592%2CGenbank:XM_031925456.1%2CNASONIABASE:NV16931;Parent=rna-XM_031925456.1
NW_022279617.1	Gnomon	exon	2600430	2601058	.	-	.	ID=exon-XM_031925456.1-5;Dbxref=GeneID:100120592%2CGenbank:XM_031925456.1%2CNASONIABASE:NV16931;Parent=rna-XM_031925456.1
NW_022279617.1	Gnomon	exon	2612235	2612281	.	-	.	ID=exon-XM_031925456.1-2;Dbxref=GeneID:100120592%2CGenbank:XM_031925456.1%2CNASONIABASE:NV16931;Parent=rna-XM_031925456.1
NW_022279617.1	Gnomon	exon	2609071	2609204	.	-	.	ID=exon-XM_031925456.1-3;Dbxref=GeneID:100120592%2CGenbank:XM_031925456.1%2CNASONIABASE:NV16931;Parent=rna-XM_031925456.1
NW_022279617.1	Gnomon	exon	1315800	1316427	.	+	.	ID=exon-XM_031925432.2-1;Dbxref=GeneID:116416555%2CGenbank:XM_031925432.2;Parent=rna-XM_031925432.2
NW_022279617.1	Gnomon	exon	1316770	1321220	.	+	.	ID=exon-XM_031925432.2-2;Dbxref=GeneID:116416555%2CGenbank:XM_031925432.2;Parent=rna-XM_031925432.2
NW_022279617.1	Gnomon	exon	2628828	2629419	.	-	.	ID=exon-XM_031925456.1-1;Dbxref=GeneID:100120592%2CGenbank:XM_031925456.1%2CNASONIABASE:NV16931;Parent=rna-XM_031925456.1
NW_022279617.1	Gnomon	gene	1140223	1141854	.	-	.	Name=LOC103316450;ID=gene-LOC103316450;Dbxref=GeneID:103316450
NW_022279617.1	BestRefSeq,Gnomon	gene	2824310	2827645	.	-	.	Name=SPH90;ID=gene-SPH90;Dbxref=GeneID:100120985%2CNASONIABASE:NV16938
NW_022279617.1	Gnomon	mRNA	2975985	2982978	.	-	.	Name=XM_031925412.2;ID=rna-XM_031925412.2;Dbxref=GeneID:116416548%2CGenbank:XM_031925412.2;Parent=gene-LOC116416548
NW_022279617.1	Gnomon	CDS	2960926	2961008	.	+	0	Name=XP_016837891.1;ID=cds-XP_016837891.1;Dbxref=GeneID:100121156%2CGenbank:XP_016837891.1%2CNASONIABASE:NV16946;Parent=rna-XM_016982402.3
NW_022279617.1	Gnomon	CDS	2968871	2969157	.	+	0	Name=XP_016837891.1;ID=cds-XP_016837891.1;Dbxref=GeneID:100121156%2CGenbank:XP_016837891.1%2CNASONIABASE:NV16946;Parent=rna-XM_016982402.3
NW_022279617.1	Gnomon	CDS	2969248	2970524	.	+	0	Name=XP_016837891.1;ID=cds-XP_016837891.1;Dbxref=GeneID:100121156%2CGenbank:XP_016837891.1%2CNASONIABASE:NV16946;Parent=rna-XM_016982402.3
NW_022279617.1	Gnomon	lnc_RNA	1275591	1276989	.	+	.	Name=XR_004226925.1;ID=rna-XR_004226925.1;Dbxref=GeneID:116416543%2CGenbank:XR_004226925.1;Parent=gene-LOC116416543
NW_022279617.1	Gnomon	exon	2578244	2578499	.	-	.	ID=exon-XM_031925480.1-1;Dbxref=GeneID:100120439%2CGenbank:XM_031925480.1%2CNASONIABASE:NV16928;Parent=rna-XM_031925480.1
NW_022279617.1	Gnomon	exon	2560132	2560181	.	-	.	ID=exon-XM_031925480.1-2;Dbxref=GeneID:100120439%2CGenbank:XM_031925480.1%2CNASONIABASE:NV16928;Parent=rna-XM_031925480.1
NW_022279617.1	Gnomon	exon	2555108	2555155	.	-	.	ID=exon-XM_031925480.1-3;Dbxref=GeneID:100120439%2CGenbank:XM_031925480.1%2CNASONIABASE:NV16928;Parent=rna-XM_031925480.1
NW_022279617.1	Gnomon	exon	2464615	2464699	.	-	.	ID=exon-XM_031925480.1-4;Dbxref=GeneID:100120439%2CGenbank:XM_031925480.1%2CNASONIABASE:NV16928;Parent=rna-XM_031925480.1
NW_022279617.1	Gnomon	exon	2463266	2463399	.	-	.	ID=exon-XM_031925480.1-5;Dbxref=GeneID:100120439%2CGenbank:XM_031925480.1%2CNASONIABASE:NV16928;Parent=rna-XM_031925480.1
NW_022279617.1	Gnomon	exon	2462263	2462619	.	-	.	ID=exon-XM_031925480.1-6;Dbxref=GeneID:100120439%2CGenbank:XM_031925480.1%2CNASONIABASE:NV16928;Parent=rna-XM_031925480.1
NW_022279617.1	Gnomon	exon	2461939	2462103	.	-	.	ID=exon-XM_031925480.1-7;Dbxref=GeneID:100120439%2CGenbank:XM_031925480.1%2CNASONIABASE:NV16928;Parent=rna-XM_031925480.1
NW_022279617.1	Gnomon	exon	2461245	2461304	.	-	.	ID=exon-XM_031925480.1-8;Dbxref=GeneID:100120439%2CGenbank:XM_031925480.1%2CNASONIABASE:NV16928;Parent=rna-XM_031925480.1
NW_022279617.1	Gnomon	exon	2460612	2460770	.	-	.	ID=exon-XM_031925480.1-9;Dbxref=GeneID:100120439%2CGenbank:XM_031925480.1%2CNASONIABASE:NV16928;Parent=rna-XM_031925480.1
NW_022279617.1	Gnomon	mRNA	3550680	3553430	.	+	.	Name=XM_032601671.1;ID=rna-XM_032601671.1;Dbxref=GeneID:103316957%2CGenbank:XM_032601671.1;Parent=gene-LOC103316957
NW_022279617.1	Gnomon	exon	1592791	1593019	.	-	.	ID=exon-XM_032601657.1-5;Dbxref=GeneID:100114143%2CGenbank:XM_032601657.1%2CNASONIABASE:NV18059;Parent=rna-XM_032601657.1
NW_022279617.1	Gnomon	exon	1592244	1592452	.	-	.	ID=exon-XM_032601657.1-6;Dbxref=GeneID:100114143%2CGenbank:XM_032601657.1%2CNASONIABASE:NV18059;Parent=rna-XM_032601657.1
NW_022279617.1	Gnomon	exon	1590761	1592171	.	-	.	ID=exon-XM_032601657.1-7;Dbxref=GeneID:100114143%2CGenbank:XM_032601657.1%2CNASONIABASE:NV18059;Parent=rna-XM_032601657.1
NW_022279617.1	Gnomon	exon	1595188	1596058	.	-	.	ID=exon-XM_032601657.1-1;Dbxref=GeneID:100114143%2CGenbank:XM_032601657.1%2CNASONIABASE:NV18059;Parent=rna-XM_032601657.1
NW_022279617.1	Gnomon	exon	1594679	1594812	.	-	.	ID=exon-XM_032601657.1-2;Dbxref=GeneID:100114143%2CGenbank:XM_032601657.1%2CNASONIABASE:NV18059;Parent=rna-XM_032601657.1
NW_022279617.1	Gnomon	exon	1594284	1594541	.	-	.	ID=exon-XM_032601657.1-3;Dbxref=GeneID:100114143%2CGenbank:XM_032601657.1%2CNASONIABASE:NV18059;Parent=rna-XM_032601657.1
NW_022279617.1	Gnomon	exon	1593129	1594201	.	-	.	ID=exon-XM_032601657.1-4;Dbxref=GeneID:100114143%2CGenbank:XM_032601657.1%2CNASONIABASE:NV18059;Parent=rna-XM_032601657.1
NW_022279617.1	Gnomon	mRNA	1930260	1933265	.	-	.	Name=XM_001599797.6;ID=rna-XM_001599797.6;Dbxref=GeneID:100115010%2CGenbank:XM_001599797.6%2CNASONIABASE:NV18154;Parent=gene-LOC100115010
NW_022279617.1	Gnomon	exon	3562910	3563136	.	-	.	ID=exon-XM_008213289.4-5;Dbxref=GeneID:100116484%2CGenbank:XM_008213289.4%2CNASONIABASE:NV17911;Parent=rna-XM_008213289.4
NW_022279617.1	Gnomon	exon	3562289	3562427	.	-	.	ID=exon-XM_008213289.4-6;Dbxref=GeneID:100116484%2CGenbank:XM_008213289.4%2CNASONIABASE:NV17911;Parent=rna-XM_008213289.4
NW_022279617.1	Gnomon	exon	3563673	3563875	.	-	.	ID=exon-XM_008213289.4-3;Dbxref=GeneID:100116484%2CGenbank:XM_008213289.4%2CNASONIABASE:NV17911;Parent=rna-XM_008213289.4
NW_022279617.1	Gnomon	exon	3563205	3563327	.	-	.	ID=exon-XM_008213289.4-4;Dbxref=GeneID:100116484%2CGenbank:XM_008213289.4%2CNASONIABASE:NV17911;Parent=rna-XM_008213289.4
NW_022279617.1	Gnomon	exon	3573986	3574395	.	-	.	ID=exon-XM_008213289.4-1;Dbxref=GeneID:100116484%2CGenbank:XM_008213289.4%2CNASONIABASE:NV17911;Parent=rna-XM_008213289.4
NW_022279617.1	Gnomon	exon	3573841	3573909	.	-	.	ID=exon-XM_008213289.4-2;Dbxref=GeneID:100116484%2CGenbank:XM_008213289.4%2CNASONIABASE:NV17911;Parent=rna-XM_008213289.4
NW_022279617.1	Gnomon	exon	3561645	3561695	.	-	.	ID=exon-XM_008213289.4-9;Dbxref=GeneID:100116484%2CGenbank:XM_008213289.4%2CNASONIABASE:NV17911;Parent=rna-XM_008213289.4
NW_022279617.1	Gnomon	exon	3562056	3562211	.	-	.	ID=exon-XM_008213289.4-7;Dbxref=GeneID:100116484%2CGenbank:XM_008213289.4%2CNASONIABASE:NV17911;Parent=rna-XM_008213289.4
NW_022279617.1	Gnomon	exon	3561779	3561937	.	-	.	ID=exon-XM_008213289.4-8;Dbxref=GeneID:100116484%2CGenbank:XM_008213289.4%2CNASONIABASE:NV17911;Parent=rna-XM_008213289.4
NW_022279617.1	Gnomon	CDS	3486550	3486619	.	+	0	Name=XP_031781315.1;ID=cds-XP_031781315.1;Dbxref=GeneID:116416563%2CGenbank:XP_031781315.1;Parent=rna-XM_031925455.1
NW_022279617.1	Gnomon	CDS	3487653	3488014	.	+	0	Name=XP_031781315.1;ID=cds-XP_031781315.1;Dbxref=GeneID:116416563%2CGenbank:XP_031781315.1;Parent=rna-XM_031925455.1
NW_022279617.1	Gnomon	mRNA	2975985	2982978	.	-	.	Name=XM_031925411.2;ID=rna-XM_031925411.2;Dbxref=GeneID:116416548%2CGenbank:XM_031925411.2;Parent=gene-LOC116416548
NW_022279617.1	Gnomon	exon	2173430	2173534	.	-	.	ID=id-LOC107980634-3;Dbxref=GeneID:107980634;Parent=gene-LOC107980634
NW_022279617.1	Gnomon	exon	2164962	2165050	.	-	.	ID=id-LOC107980634-2;Dbxref=GeneID:107980634;Parent=gene-LOC107980634
NW_022279617.1	Gnomon	exon	1844107	1844276	.	-	.	ID=exon-XM_031925380.2-5;Dbxref=GeneID:100115350%2CGenbank:XM_031925380.2%2CNASONIABASE:NV18159;Parent=rna-XM_031925380.2
NW_022279617.1	Gnomon	exon	1843872	1844029	.	-	.	ID=exon-XM_031925380.2-6;Dbxref=GeneID:100115350%2CGenbank:XM_031925380.2%2CNASONIABASE:NV18159;Parent=rna-XM_031925380.2
NW_022279617.1	Gnomon	exon	1844673	1844870	.	-	.	ID=exon-XM_031925380.2-3;Dbxref=GeneID:100115350%2CGenbank:XM_031925380.2%2CNASONIABASE:NV18159;Parent=rna-XM_031925380.2
NW_022279617.1	Gnomon	exon	1844383	1844587	.	-	.	ID=exon-XM_031925380.2-4;Dbxref=GeneID:100115350%2CGenbank:XM_031925380.2%2CNASONIABASE:NV18159;Parent=rna-XM_031925380.2
NW_022279617.1	Gnomon	exon	1842991	1843091	.	-	.	ID=exon-XM_031925380.2-9;Dbxref=GeneID:100115350%2CGenbank:XM_031925380.2%2CNASONIABASE:NV18159;Parent=rna-XM_031925380.2
NW_022279617.1	Gnomon	exon	1843489	1843779	.	-	.	ID=exon-XM_031925380.2-7;Dbxref=GeneID:100115350%2CGenbank:XM_031925380.2%2CNASONIABASE:NV18159;Parent=rna-XM_031925380.2
NW_022279617.1	Gnomon	exon	1843175	1843399	.	-	.	ID=exon-XM_031925380.2-8;Dbxref=GeneID:100115350%2CGenbank:XM_031925380.2%2CNASONIABASE:NV18159;Parent=rna-XM_031925380.2
NW_022279617.1	Gnomon	exon	1845145	1845252	.	-	.	ID=exon-XM_031925380.2-1;Dbxref=GeneID:100115350%2CGenbank:XM_031925380.2%2CNASONIABASE:NV18159;Parent=rna-XM_031925380.2
NW_022279617.1	Gnomon	exon	1844975	1845073	.	-	.	ID=exon-XM_031925380.2-2;Dbxref=GeneID:100115350%2CGenbank:XM_031925380.2%2CNASONIABASE:NV18159;Parent=rna-XM_031925380.2
NW_022279617.1	Gnomon	lnc_RNA	1275474	1279161	.	-	.	Name=XR_004226924.1;ID=rna-XR_004226924.1;Dbxref=GeneID:116416542%2CGenbank:XR_004226924.1;Parent=gene-LOC116416542
NW_022279617.1	Gnomon	exon	1252841	1252975	.	-	.	ID=exon-XM_016989062.3-4;Dbxref=GeneID:100116408%2CGenbank:XM_016989062.3%2CNASONIABASE:NV18949;Parent=rna-XM_016989062.3
NW_022279617.1	Gnomon	exon	1252340	1252755	.	-	.	ID=exon-XM_016989062.3-5;Dbxref=GeneID:100116408%2CGenbank:XM_016989062.3%2CNASONIABASE:NV18949;Parent=rna-XM_016989062.3
NW_022279617.1	Gnomon	exon	1253624	1253697	.	-	.	ID=exon-XM_016989062.3-2;Dbxref=GeneID:100116408%2CGenbank:XM_016989062.3%2CNASONIABASE:NV18949;Parent=rna-XM_016989062.3
NW_022279617.1	Gnomon	exon	1253044	1253417	.	-	.	ID=exon-XM_016989062.3-3;Dbxref=GeneID:100116408%2CGenbank:XM_016989062.3%2CNASONIABASE:NV18949;Parent=rna-XM_016989062.3
NW_022279617.1	Gnomon	exon	1253781	1254111	.	-	.	ID=exon-XM_016989062.3-1;Dbxref=GeneID:100116408%2CGenbank:XM_016989062.3%2CNASONIABASE:NV18949;Parent=rna-XM_016989062.3
NW_022279617.1	Gnomon	CDS	3490555	3490646	.	-	0	Name=XP_031781314.1;ID=cds-XP_031781314.1;Dbxref=GeneID:107981235%2CGenbank:XP_031781314.1;Parent=rna-XM_031925454.1
NW_022279617.1	Gnomon	CDS	3490134	3490483	.	-	0	Name=XP_031781314.1;ID=cds-XP_031781314.1;Dbxref=GeneID:107981235%2CGenbank:XP_031781314.1;Parent=rna-XM_031925454.1
NW_022279617.1	Gnomon	CDS	3489649	3490022	.	-	0	Name=XP_031781314.1;ID=cds-XP_031781314.1;Dbxref=GeneID:107981235%2CGenbank:XP_031781314.1;Parent=rna-XM_031925454.1
NW_022279617.1	Gnomon	mRNA	3439040	3441004	.	-	.	Name=XM_016986497.3;ID=rna-XM_016986497.3;Dbxref=GeneID:107981238%2CGenbank:XM_016986497.3;Parent=gene-LOC107981238
NW_022279617.1	Gnomon	exon	2886461	2886540	.	-	.	ID=exon-XR_004226941.2-3;Dbxref=GeneID:100121081%2CGenbank:XR_004226941.2%2CNASONIABASE:NV16941;Parent=rna-XR_004226941.2
NW_022279617.1	Gnomon	exon	2886332	2886383	.	-	.	ID=exon-XR_004226941.2-4;Dbxref=GeneID:100121081%2CGenbank:XR_004226941.2%2CNASONIABASE:NV16941;Parent=rna-XR_004226941.2
NW_022279617.1	Gnomon	exon	2884749	2884841	.	-	.	ID=exon-XR_004226941.2-5;Dbxref=GeneID:100121081%2CGenbank:XR_004226941.2%2CNASONIABASE:NV16941;Parent=rna-XR_004226941.2
NW_022279617.1	Gnomon	exon	2879872	2882009	.	-	.	ID=exon-XR_004226941.2-6;Dbxref=GeneID:100121081%2CGenbank:XR_004226941.2%2CNASONIABASE:NV16941;Parent=rna-XR_004226941.2
NW_022279617.1	Gnomon	exon	2892645	2892813	.	-	.	ID=exon-XR_004226941.2-1;Dbxref=GeneID:100121081%2CGenbank:XR_004226941.2%2CNASONIABASE:NV16941;Parent=rna-XR_004226941.2
NW_022279617.1	Gnomon	exon	2887936	2888162	.	-	.	ID=exon-XR_004226941.2-2;Dbxref=GeneID:100121081%2CGenbank:XR_004226941.2%2CNASONIABASE:NV16941;Parent=rna-XR_004226941.2
NW_022279617.1	Gnomon	lnc_RNA	1216122	1218732	.	-	.	Name=XR_004226923.2;ID=rna-XR_004226923.2;Dbxref=GeneID:116416540%2CGenbank:XR_004226923.2;Parent=gene-LOC116416540
NW_022279617.1	Gnomon	mRNA	3016243	3022014	.	-	.	Name=XM_031925410.2;ID=rna-XM_031925410.2;Dbxref=GeneID:116416547%2CGenbank:XM_031925410.2;Parent=gene-LOC116416547
NW_022279617.1	Gnomon	exon	1926043	1926238	.	-	.	ID=exon-XM_032601656.1-8;Dbxref=GeneID:100115073%2CGenbank:XM_032601656.1%2CNASONIABASE:NV18156;Parent=rna-XM_032601656.1
NW_022279617.1	Gnomon	exon	1926551	1926815	.	-	.	ID=exon-XM_032601656.1-6;Dbxref=GeneID:100115073%2CGenbank:XM_032601656.1%2CNASONIABASE:NV18156;Parent=rna-XM_032601656.1
NW_022279617.1	Gnomon	exon	1926389	1926467	.	-	.	ID=exon-XM_032601656.1-7;Dbxref=GeneID:100115073%2CGenbank:XM_032601656.1%2CNASONIABASE:NV18156;Parent=rna-XM_032601656.1
NW_022279617.1	Gnomon	exon	1927073	1927179	.	-	.	ID=exon-XM_032601656.1-4;Dbxref=GeneID:100115073%2CGenbank:XM_032601656.1%2CNASONIABASE:NV18156;Parent=rna-XM_032601656.1
NW_022279617.1	Gnomon	exon	1926887	1927014	.	-	.	ID=exon-XM_032601656.1-5;Dbxref=GeneID:100115073%2CGenbank:XM_032601656.1%2CNASONIABASE:NV18156;Parent=rna-XM_032601656.1
NW_022279617.1	Gnomon	exon	1927452	1927537	.	-	.	ID=exon-XM_032601656.1-2;Dbxref=GeneID:100115073%2CGenbank:XM_032601656.1%2CNASONIABASE:NV18156;Parent=rna-XM_032601656.1
NW_022279617.1	Gnomon	exon	1927279	1927376	.	-	.	ID=exon-XM_032601656.1-3;Dbxref=GeneID:100115073%2CGenbank:XM_032601656.1%2CNASONIABASE:NV18156;Parent=rna-XM_032601656.1
NW_022279617.1	Gnomon	exon	1927614	1927834	.	-	.	ID=exon-XM_032601656.1-1;Dbxref=GeneID:100115073%2CGenbank:XM_032601656.1%2CNASONIABASE:NV18156;Parent=rna-XM_032601656.1
NW_022279617.1	Gnomon	CDS	3176872	3177460	.	+	0	Name=XP_031781313.1;ID=cds-XP_031781313.1;Dbxref=GeneID:116416561%2CGenbank:XP_031781313.1;Parent=rna-XM_031925453.2
NW_022279617.1	Gnomon	CDS	3177552	3177709	.	+	0	Name=XP_031781313.1;ID=cds-XP_031781313.1;Dbxref=GeneID:116416561%2CGenbank:XP_031781313.1;Parent=rna-XM_031925453.2
NW_022279617.1	Gnomon	CDS	3177795	3178154	.	+	0	Name=XP_031781313.1;ID=cds-XP_031781313.1;Dbxref=GeneID:116416561%2CGenbank:XP_031781313.1;Parent=rna-XM_031925453.2
NW_022279617.1	Gnomon	gene	1682868	1691640	.	-	.	Name=LOC103316800;ID=gene-LOC103316800;Dbxref=GeneID:103316800
NW_022279617.1	Gnomon	CDS	1674626	1674665	.	+	0	Name=XP_032457522.1;ID=cds-XP_032457522.1;Dbxref=GeneID:100116235%2CGenbank:XP_032457522.1%2CNASONIABASE:NV18163;Parent=rna-XM_032601631.1
NW_022279617.1	Gnomon	CDS	1675349	1675422	.	+	0	Name=XP_032457522.1;ID=cds-XP_032457522.1;Dbxref=GeneID:100116235%2CGenbank:XP_032457522.1%2CNASONIABASE:NV18163;Parent=rna-XM_032601631.1
NW_022279617.1	Gnomon	CDS	1677190	1677667	.	+	0	Name=XP_032457522.1;ID=cds-XP_032457522.1;Dbxref=GeneID:100116235%2CGenbank:XP_032457522.1%2CNASONIABASE:NV18163;Parent=rna-XM_032601631.1
NW_022279617.1	Gnomon	CDS	1677937	1678106	.	+	0	Name=XP_032457522.1;ID=cds-XP_032457522.1;Dbxref=GeneID:100116235%2CGenbank:XP_032457522.1%2CNASONIABASE:NV18163;Parent=rna-XM_032601631.1
NW_022279617.1	Gnomon	CDS	1678187	1678715	.	+	0	Name=XP_032457522.1;ID=cds-XP_032457522.1;Dbxref=GeneID:100116235%2CGenbank:XP_032457522.1%2CNASONIABASE:NV18163;Parent=rna-XM_032601631.1
NW_022279617.1	Gnomon	CDS	1678820	1678929	.	+	0	Name=XP_032457522.1;ID=cds-XP_032457522.1;Dbxref=GeneID:100116235%2CGenbank:XP_032457522.1%2CNASONIABASE:NV18163;Parent=rna-XM_032601631.1
NW_022279617.1	Gnomon	exon	2421505	2421732	.	-	.	ID=exon-XM_008212913.3-7;Dbxref=GeneID:100120384%2CGenbank:XM_008212913.3%2CNASONIABASE:NV16926;Parent=rna-XM_008212913.3
NW_022279617.1	Gnomon	exon	2421174	2421418	.	-	.	ID=exon-XM_008212913.3-8;Dbxref=GeneID:100120384%2CGenbank:XM_008212913.3%2CNASONIABASE:NV16926;Parent=rna-XM_008212913.3
NW_022279617.1	Gnomon	CDS	1577872	1579632	.	+	0	Name=XP_031781219.1;ID=cds-XP_031781219.1;Dbxref=GeneID:116416530%2CGenbank:XP_031781219.1;Parent=rna-XM_031925359.2
NW_022279617.1	Gnomon	mRNA	3360265	3483310	.	+	.	Name=XM_016986494.3;ID=rna-XM_016986494.3;Dbxref=GeneID:100116797%2CGenbank:XM_016986494.3%2CNASONIABASE:NV17915;Parent=gene-LOC100116797
NW_022279617.1	Gnomon	exon	2423156	2423580	.	-	.	ID=exon-XM_008212913.3-1;Dbxref=GeneID:100120384%2CGenbank:XM_008212913.3%2CNASONIABASE:NV16926;Parent=rna-XM_008212913.3
NW_022279617.1	Gnomon	exon	2422966	2423046	.	-	.	ID=exon-XM_008212913.3-2;Dbxref=GeneID:100120384%2CGenbank:XM_008212913.3%2CNASONIABASE:NV16926;Parent=rna-XM_008212913.3
NW_022279617.1	Gnomon	exon	2422136	2422379	.	-	.	ID=exon-XM_008212913.3-5;Dbxref=GeneID:100120384%2CGenbank:XM_008212913.3%2CNASONIABASE:NV16926;Parent=rna-XM_008212913.3
NW_022279617.1	Gnomon	exon	2421816	2421974	.	-	.	ID=exon-XM_008212913.3-6;Dbxref=GeneID:100120384%2CGenbank:XM_008212913.3%2CNASONIABASE:NV16926;Parent=rna-XM_008212913.3
NW_022279617.1	Gnomon	exon	2422690	2422870	.	-	.	ID=exon-XM_008212913.3-3;Dbxref=GeneID:100120384%2CGenbank:XM_008212913.3%2CNASONIABASE:NV16926;Parent=rna-XM_008212913.3
NW_022279617.1	Gnomon	exon	2422488	2422602	.	-	.	ID=exon-XM_008212913.3-4;Dbxref=GeneID:100120384%2CGenbank:XM_008212913.3%2CNASONIABASE:NV16926;Parent=rna-XM_008212913.3
NW_022279617.1	Gnomon	exon	1374073	1374138	.	-	.	ID=exon-XM_031925381.2-2;Dbxref=GeneID:107981648%2CGenbank:XM_031925381.2;Parent=rna-XM_031925381.2
NW_022279617.1	Gnomon	exon	1373915	1373986	.	-	.	ID=exon-XM_031925381.2-3;Dbxref=GeneID:107981648%2CGenbank:XM_031925381.2;Parent=rna-XM_031925381.2
NW_022279617.1	Gnomon	exon	1369448	1373642	.	-	.	ID=exon-XM_031925381.2-4;Dbxref=GeneID:107981648%2CGenbank:XM_031925381.2;Parent=rna-XM_031925381.2
NW_022279617.1	Gnomon	exon	1369213	1369368	.	-	.	ID=exon-XM_031925381.2-5;Dbxref=GeneID:107981648%2CGenbank:XM_031925381.2;Parent=rna-XM_031925381.2
NW_022279617.1	Gnomon	exon	1374220	1375389	.	-	.	ID=exon-XM_031925381.2-1;Dbxref=GeneID:107981648%2CGenbank:XM_031925381.2;Parent=rna-XM_031925381.2
NW_022279617.1	Gnomon	CDS	2395298	2395328	.	-	0	Name=XP_031781312.1;ID=cds-XP_031781312.1;Dbxref=GeneID:100678861%2CGenbank:XP_031781312.1;Parent=rna-XM_031925452.2
NW_022279617.1	Gnomon	CDS	2394082	2394193	.	-	0	Name=XP_031781312.1;ID=cds-XP_031781312.1;Dbxref=GeneID:100678861%2CGenbank:XP_031781312.1;Parent=rna-XM_031925452.2
NW_022279617.1	Gnomon	CDS	2393868	2394000	.	-	0	Name=XP_031781312.1;ID=cds-XP_031781312.1;Dbxref=GeneID:100678861%2CGenbank:XP_031781312.1;Parent=rna-XM_031925452.2
NW_022279617.1	Gnomon	CDS	2393026	2393203	.	-	0	Name=XP_031781312.1;ID=cds-XP_031781312.1;Dbxref=GeneID:100678861%2CGenbank:XP_031781312.1;Parent=rna-XM_031925452.2
NW_022279617.1	Gnomon	CDS	2392438	2392624	.	-	0	Name=XP_031781312.1;ID=cds-XP_031781312.1;Dbxref=GeneID:100678861%2CGenbank:XP_031781312.1;Parent=rna-XM_031925452.2
NW_022279617.1	Gnomon	CDS	2392221	2392309	.	-	0	Name=XP_031781312.1;ID=cds-XP_031781312.1;Dbxref=GeneID:100678861%2CGenbank:XP_031781312.1;Parent=rna-XM_031925452.2
NW_022279617.1	Gnomon	CDS	2391376	2391652	.	-	0	Name=XP_031781312.1;ID=cds-XP_031781312.1;Dbxref=GeneID:100678861%2CGenbank:XP_031781312.1;Parent=rna-XM_031925452.2
NW_022279617.1	Gnomon	CDS	2391218	2391299	.	-	0	Name=XP_031781312.1;ID=cds-XP_031781312.1;Dbxref=GeneID:100678861%2CGenbank:XP_031781312.1;Parent=rna-XM_031925452.2
NW_022279617.1	Gnomon	CDS	2390985	2391137	.	-	0	Name=XP_031781312.1;ID=cds-XP_031781312.1;Dbxref=GeneID:100678861%2CGenbank:XP_031781312.1;Parent=rna-XM_031925452.2
NW_022279617.1	Gnomon	CDS	2390697	2390889	.	-	0	Name=XP_031781312.1;ID=cds-XP_031781312.1;Dbxref=GeneID:100678861%2CGenbank:XP_031781312.1;Parent=rna-XM_031925452.2
NW_022279617.1	Gnomon	CDS	2389642	2390343	.	-	0	Name=XP_031781312.1;ID=cds-XP_031781312.1;Dbxref=GeneID:100678861%2CGenbank:XP_031781312.1;Parent=rna-XM_031925452.2
NW_022279617.1	Gnomon	CDS	2388363	2389078	.	-	0	Name=XP_031781312.1;ID=cds-XP_031781312.1;Dbxref=GeneID:100678861%2CGenbank:XP_031781312.1;Parent=rna-XM_031925452.2
NW_022279617.1	Gnomon	CDS	2388081	2388221	.	-	0	Name=XP_031781312.1;ID=cds-XP_031781312.1;Dbxref=GeneID:100678861%2CGenbank:XP_031781312.1;Parent=rna-XM_031925452.2
NW_022279617.1	Gnomon	CDS	2387871	2388020	.	-	0	Name=XP_031781312.1;ID=cds-XP_031781312.1;Dbxref=GeneID:100678861%2CGenbank:XP_031781312.1;Parent=rna-XM_031925452.2
NW_022279617.1	Gnomon	gene	2228369	2235393	.	+	.	Name=LOC103316902;ID=gene-LOC103316902;Dbxref=GeneID:103316902
NW_022279617.1	Gnomon	gene	2581919	2595216	.	+	.	Name=LOC103316906;ID=gene-LOC103316906;Dbxref=GeneID:103316906
NW_022279617.1	Gnomon	gene	2767219	2773303	.	-	.	Name=LOC103316907;ID=gene-LOC103316907;Dbxref=GeneID:103316907
NW_022279617.1	Gnomon	CDS	1674626	1674665	.	+	0	Name=XP_032457523.1;ID=cds-XP_032457523.1;Dbxref=GeneID:100116235%2CGenbank:XP_032457523.1%2CNASONIABASE:NV18163;Parent=rna-XM_032601632.1
NW_022279617.1	Gnomon	CDS	1675349	1675422	.	+	0	Name=XP_032457523.1;ID=cds-XP_032457523.1;Dbxref=GeneID:100116235%2CGenbank:XP_032457523.1%2CNASONIABASE:NV18163;Parent=rna-XM_032601632.1
NW_022279617.1	Gnomon	CDS	1677190	1677667	.	+	0	Name=XP_032457523.1;ID=cds-XP_032457523.1;Dbxref=GeneID:100116235%2CGenbank:XP_032457523.1%2CNASONIABASE:NV18163;Parent=rna-XM_032601632.1
NW_022279617.1	Gnomon	CDS	1677937	1678106	.	+	0	Name=XP_032457523.1;ID=cds-XP_032457523.1;Dbxref=GeneID:100116235%2CGenbank:XP_032457523.1%2CNASONIABASE:NV18163;Parent=rna-XM_032601632.1
NW_022279617.1	Gnomon	CDS	1678187	1678715	.	+	0	Name=XP_032457523.1;ID=cds-XP_032457523.1;Dbxref=GeneID:100116235%2CGenbank:XP_032457523.1%2CNASONIABASE:NV18163;Parent=rna-XM_032601632.1
NW_022279617.1	Gnomon	CDS	1678820	1678929	.	+	0	Name=XP_032457523.1;ID=cds-XP_032457523.1;Dbxref=GeneID:100116235%2CGenbank:XP_032457523.1%2CNASONIABASE:NV18163;Parent=rna-XM_032601632.1
NW_022279617.1	Gnomon	gene	3271315	3276108	.	-	.	Name=LOC103316974;ID=gene-LOC103316974;Dbxref=GeneID:103316974
NW_022279617.1	Gnomon	gene	3548782	3550585	.	-	.	Name=LOC103316956;ID=gene-LOC103316956;Dbxref=GeneID:103316956
NW_022279617.1	Gnomon	gene	3550680	3553430	.	+	.	Name=LOC103316957;ID=gene-LOC103316957;Dbxref=GeneID:103316957
NW_022279617.1	Gnomon	mRNA	3373008	3483310	.	+	.	Name=XM_016986495.3;ID=rna-XM_016986495.3;Dbxref=GeneID:100116797%2CGenbank:XM_016986495.3%2CNASONIABASE:NV17915;Parent=gene-LOC100116797
NW_022279617.1	Gnomon	gene	3524733	3526319	.	+	.	Name=LOC103316964;ID=gene-LOC103316964;Dbxref=GeneID:103316964
NW_022279617.1	Gnomon	gene	3417950	3419288	.	-	.	Name=LOC103316968;ID=gene-LOC103316968;Dbxref=GeneID:103316968
NW_022279617.1	Gnomon	gene	3286548	3287990	.	-	.	Name=LOC103316969;ID=gene-LOC103316969;Dbxref=GeneID:103316969
NW_022279617.1	Gnomon	gene	2117996	2120576	.	+	.	Name=LOC107980654;ID=gene-LOC107980654;Dbxref=GeneID:107980654
NW_022279617.1	Gnomon	gene	2208292	2210264	.	-	.	Name=LOC107980655;ID=gene-LOC107980655;Dbxref=GeneID:107980655
NW_022279617.1	Gnomon	pseudogene	2164507	2173534	.	-	.	Name=LOC107980634;ID=gene-LOC107980634;Dbxref=GeneID:107980634
NW_022279617.1	Gnomon	gene	2763185	2766108	.	-	.	Name=LOC107980635;ID=gene-LOC107980635;Dbxref=GeneID:107980635
NW_022279617.1	Gnomon	gene	2545603	2547034	.	+	.	Name=LOC107980696;ID=gene-LOC107980696;Dbxref=GeneID:107980696
NW_022279617.1	Gnomon	exon	113533	113739	.	+	.	ID=exon-XM_032601610.1-2;Dbxref=GeneID:100118460%2CGenbank:XM_032601610.1%2CNASONIABASE:NV18137;Parent=rna-XM_032601610.1
NW_022279617.1	Gnomon	exon	163777	163991	.	+	.	ID=exon-XM_032601610.1-3;Dbxref=GeneID:100118460%2CGenbank:XM_032601610.1%2CNASONIABASE:NV18137;Parent=rna-XM_032601610.1
NW_022279617.1	Gnomon	exon	112292	112617	.	+	.	ID=exon-XM_032601610.1-1;Dbxref=GeneID:100118460%2CGenbank:XM_032601610.1%2CNASONIABASE:NV18137;Parent=rna-XM_032601610.1
NW_022279617.1	Gnomon	exon	247361	249194	.	+	.	ID=exon-XM_032601610.1-4;Dbxref=GeneID:100118460%2CGenbank:XM_032601610.1%2CNASONIABASE:NV18137;Parent=rna-XM_032601610.1
NW_022279617.1	Gnomon	CDS	2394082	2394173	.	-	0	Name=XP_031781311.1;ID=cds-XP_031781311.1;Dbxref=GeneID:100678861%2CGenbank:XP_031781311.1;Parent=rna-XM_031925451.2
NW_022279617.1	Gnomon	CDS	2393868	2394000	.	-	0	Name=XP_031781311.1;ID=cds-XP_031781311.1;Dbxref=GeneID:100678861%2CGenbank:XP_031781311.1;Parent=rna-XM_031925451.2
NW_022279617.1	Gnomon	CDS	2393640	2393738	.	-	0	Name=XP_031781311.1;ID=cds-XP_031781311.1;Dbxref=GeneID:100678861%2CGenbank:XP_031781311.1;Parent=rna-XM_031925451.2
NW_022279617.1	Gnomon	CDS	2393026	2393203	.	-	0	Name=XP_031781311.1;ID=cds-XP_031781311.1;Dbxref=GeneID:100678861%2CGenbank:XP_031781311.1;Parent=rna-XM_031925451.2
NW_022279617.1	Gnomon	CDS	2392438	2392624	.	-	0	Name=XP_031781311.1;ID=cds-XP_031781311.1;Dbxref=GeneID:100678861%2CGenbank:XP_031781311.1;Parent=rna-XM_031925451.2
NW_022279617.1	Gnomon	CDS	2392221	2392309	.	-	0	Name=XP_031781311.1;ID=cds-XP_031781311.1;Dbxref=GeneID:100678861%2CGenbank:XP_031781311.1;Parent=rna-XM_031925451.2
NW_022279617.1	Gnomon	CDS	2391376	2391652	.	-	0	Name=XP_031781311.1;ID=cds-XP_031781311.1;Dbxref=GeneID:100678861%2CGenbank:XP_031781311.1;Parent=rna-XM_031925451.2
NW_022279617.1	Gnomon	CDS	2391218	2391299	.	-	0	Name=XP_031781311.1;ID=cds-XP_031781311.1;Dbxref=GeneID:100678861%2CGenbank:XP_031781311.1;Parent=rna-XM_031925451.2
NW_022279617.1	Gnomon	CDS	2390985	2391137	.	-	0	Name=XP_031781311.1;ID=cds-XP_031781311.1;Dbxref=GeneID:100678861%2CGenbank:XP_031781311.1;Parent=rna-XM_031925451.2
NW_022279617.1	Gnomon	CDS	2390697	2390889	.	-	0	Name=XP_031781311.1;ID=cds-XP_031781311.1;Dbxref=GeneID:100678861%2CGenbank:XP_031781311.1;Parent=rna-XM_031925451.2
NW_022279617.1	Gnomon	CDS	2389642	2390343	.	-	0	Name=XP_031781311.1;ID=cds-XP_031781311.1;Dbxref=GeneID:100678861%2CGenbank:XP_031781311.1;Parent=rna-XM_031925451.2
NW_022279617.1	Gnomon	CDS	2388363	2389078	.	-	0	Name=XP_031781311.1;ID=cds-XP_031781311.1;Dbxref=GeneID:100678861%2CGenbank:XP_031781311.1;Parent=rna-XM_031925451.2
NW_022279617.1	Gnomon	CDS	2388081	2388221	.	-	0	Name=XP_031781311.1;ID=cds-XP_031781311.1;Dbxref=GeneID:100678861%2CGenbank:XP_031781311.1;Parent=rna-XM_031925451.2
NW_022279617.1	Gnomon	CDS	2387871	2388020	.	-	0	Name=XP_031781311.1;ID=cds-XP_031781311.1;Dbxref=GeneID:100678861%2CGenbank:XP_031781311.1;Parent=rna-XM_031925451.2
NW_022279617.1	Gnomon	lnc_RNA	3087044	3092261	.	-	.	Name=XR_004226929.1;ID=rna-XR_004226929.1;Dbxref=GeneID:116416550%2CGenbank:XR_004226929.1;Parent=gene-LOC116416550
NW_022279617.1	Gnomon	exon	2663475	2666325	.	+	.	ID=exon-XM_008212885.3-3;Dbxref=GeneID:100120638%2CGenbank:XM_008212885.3%2CNASONIABASE:NV16933;Parent=rna-XM_008212885.3
NW_022279617.1	Gnomon	exon	2595414	2595644	.	+	.	ID=exon-XM_008212885.3-1;Dbxref=GeneID:100120638%2CGenbank:XM_008212885.3%2CNASONIABASE:NV16933;Parent=rna-XM_008212885.3
NW_022279617.1	Gnomon	exon	2661488	2661840	.	+	.	ID=exon-XM_008212885.3-2;Dbxref=GeneID:100120638%2CGenbank:XM_008212885.3%2CNASONIABASE:NV16933;Parent=rna-XM_008212885.3
NW_022279617.1	Gnomon	CDS	1425405	1426467	.	-	0	Name=XP_031781217.1;ID=cds-XP_031781217.1;Dbxref=GeneID:100115042%2CGenbank:XP_031781217.1%2CNASONIABASE:NV18064;Parent=rna-XM_031925357.1
NW_022279617.1	Gnomon	CDS	1425035	1425330	.	-	0	Name=XP_031781217.1;ID=cds-XP_031781217.1;Dbxref=GeneID:100115042%2CGenbank:XP_031781217.1%2CNASONIABASE:NV18064;Parent=rna-XM_031925357.1
NW_022279617.1	Gnomon	exon	2460408	2460525	.	-	.	ID=exon-XM_031925478.2-9;Dbxref=GeneID:100120439%2CGenbank:XM_031925478.2%2CNASONIABASE:NV16928;Parent=rna-XM_031925478.2
NW_022279617.1	Gnomon	exon	2462263	2462619	.	-	.	ID=exon-XM_031925478.2-5;Dbxref=GeneID:100120439%2CGenbank:XM_031925478.2%2CNASONIABASE:NV16928;Parent=rna-XM_031925478.2
NW_022279617.1	Gnomon	exon	2461939	2462103	.	-	.	ID=exon-XM_031925478.2-6;Dbxref=GeneID:100120439%2CGenbank:XM_031925478.2%2CNASONIABASE:NV16928;Parent=rna-XM_031925478.2
NW_022279617.1	Gnomon	exon	2461245	2461304	.	-	.	ID=exon-XM_031925478.2-7;Dbxref=GeneID:100120439%2CGenbank:XM_031925478.2%2CNASONIABASE:NV16928;Parent=rna-XM_031925478.2
NW_022279617.1	Gnomon	exon	2460612	2460770	.	-	.	ID=exon-XM_031925478.2-8;Dbxref=GeneID:100120439%2CGenbank:XM_031925478.2%2CNASONIABASE:NV16928;Parent=rna-XM_031925478.2
NW_022279617.1	Gnomon	exon	2527984	2528955	.	-	.	ID=exon-XM_031925478.2-1;Dbxref=GeneID:100120439%2CGenbank:XM_031925478.2%2CNASONIABASE:NV16928;Parent=rna-XM_031925478.2
NW_022279617.1	Gnomon	exon	2489933	2489989	.	-	.	ID=exon-XM_031925478.2-2;Dbxref=GeneID:100120439%2CGenbank:XM_031925478.2%2CNASONIABASE:NV16928;Parent=rna-XM_031925478.2
NW_022279617.1	Gnomon	exon	2464615	2464699	.	-	.	ID=exon-XM_031925478.2-3;Dbxref=GeneID:100120439%2CGenbank:XM_031925478.2%2CNASONIABASE:NV16928;Parent=rna-XM_031925478.2
NW_022279617.1	Gnomon	exon	2463266	2463399	.	-	.	ID=exon-XM_031925478.2-4;Dbxref=GeneID:100120439%2CGenbank:XM_031925478.2%2CNASONIABASE:NV16928;Parent=rna-XM_031925478.2
NW_022279617.1	Gnomon	exon	1514819	1515194	.	-	.	ID=exon-XM_031925357.1-1;Dbxref=GeneID:100115042%2CGenbank:XM_031925357.1%2CNASONIABASE:NV18064;Parent=rna-XM_031925357.1
NW_022279617.1	Gnomon	exon	1424858	1424969	.	-	.	ID=exon-XM_031925357.1-4;Dbxref=GeneID:100115042%2CGenbank:XM_031925357.1%2CNASONIABASE:NV18064;Parent=rna-XM_031925357.1
NW_022279617.1	Gnomon	exon	1425405	1426552	.	-	.	ID=exon-XM_031925357.1-2;Dbxref=GeneID:100115042%2CGenbank:XM_031925357.1%2CNASONIABASE:NV18064;Parent=rna-XM_031925357.1
NW_022279617.1	Gnomon	exon	1425034	1425330	.	-	.	ID=exon-XM_031925357.1-3;Dbxref=GeneID:100115042%2CGenbank:XM_031925357.1%2CNASONIABASE:NV18064;Parent=rna-XM_031925357.1
NW_022279617.1	Gnomon	CDS	1671590	1671613	.	-	0	Name=XP_032457520.1;ID=cds-XP_032457520.1;Dbxref=GeneID:100114357%2CGenbank:XP_032457520.1%2CNASONIABASE:NV18058;Parent=rna-XM_032601629.1
NW_022279617.1	Gnomon	CDS	1620197	1620464	.	-	0	Name=XP_032457520.1;ID=cds-XP_032457520.1;Dbxref=GeneID:100114357%2CGenbank:XP_032457520.1%2CNASONIABASE:NV18058;Parent=rna-XM_032601629.1
NW_022279617.1	Gnomon	CDS	1619277	1619591	.	-	0	Name=XP_032457520.1;ID=cds-XP_032457520.1;Dbxref=GeneID:100114357%2CGenbank:XP_032457520.1%2CNASONIABASE:NV18058;Parent=rna-XM_032601629.1
NW_022279617.1	Gnomon	CDS	1619019	1619188	.	-	0	Name=XP_032457520.1;ID=cds-XP_032457520.1;Dbxref=GeneID:100114357%2CGenbank:XP_032457520.1%2CNASONIABASE:NV18058;Parent=rna-XM_032601629.1
NW_022279617.1	Gnomon	CDS	1617802	1617960	.	-	0	Name=XP_032457520.1;ID=cds-XP_032457520.1;Dbxref=GeneID:100114357%2CGenbank:XP_032457520.1%2CNASONIABASE:NV18058;Parent=rna-XM_032601629.1
NW_022279617.1	Gnomon	CDS	1617603	1617725	.	-	0	Name=XP_032457520.1;ID=cds-XP_032457520.1;Dbxref=GeneID:100114357%2CGenbank:XP_032457520.1%2CNASONIABASE:NV18058;Parent=rna-XM_032601629.1
NW_022279617.1	Gnomon	CDS	1617234	1617506	.	-	0	Name=XP_032457520.1;ID=cds-XP_032457520.1;Dbxref=GeneID:100114357%2CGenbank:XP_032457520.1%2CNASONIABASE:NV18058;Parent=rna-XM_032601629.1
NW_022279617.1	Gnomon	mRNA	2452403	2578510	.	-	.	Name=XM_031925459.1;ID=rna-XM_031925459.1;Dbxref=GeneID:100120439%2CGenbank:XM_031925459.1%2CNASONIABASE:NV16928;Parent=gene-LOC100120439
NW_022279617.1	Gnomon	mRNA	3440942	3446691	.	+	.	Name=XM_016986492.2;ID=rna-XM_016986492.2;Dbxref=GeneID:100116797%2CGenbank:XM_016986492.2%2CNASONIABASE:NV17915;Parent=gene-LOC100116797
NW_022279617.1	Gnomon	gene	2838213	2846345	.	-	.	Name=LOC107980730;ID=gene-LOC107980730;Dbxref=GeneID:107980730
NW_022279617.1	Gnomon	mRNA	2421203	2423532	.	-	.	Name=XM_032601672.1;ID=rna-XM_032601672.1;Dbxref=GeneID:100120384%2CGenbank:XM_032601672.1%2CNASONIABASE:NV16926;Parent=gene-LOC100120384
NW_022279617.1	Gnomon	CDS	2394082	2394173	.	-	0	Name=XP_031781310.1;ID=cds-XP_031781310.1;Dbxref=GeneID:100678861%2CGenbank:XP_031781310.1;Parent=rna-XM_031925450.2
NW_022279617.1	Gnomon	CDS	2393868	2394000	.	-	0	Name=XP_031781310.1;ID=cds-XP_031781310.1;Dbxref=GeneID:100678861%2CGenbank:XP_031781310.1;Parent=rna-XM_031925450.2
NW_022279617.1	Gnomon	CDS	2393640	2393738	.	-	0	Name=XP_031781310.1;ID=cds-XP_031781310.1;Dbxref=GeneID:100678861%2CGenbank:XP_031781310.1;Parent=rna-XM_031925450.2
NW_022279617.1	Gnomon	CDS	2393026	2393203	.	-	0	Name=XP_031781310.1;ID=cds-XP_031781310.1;Dbxref=GeneID:100678861%2CGenbank:XP_031781310.1;Parent=rna-XM_031925450.2
NW_022279617.1	Gnomon	CDS	2392438	2392624	.	-	0	Name=XP_031781310.1;ID=cds-XP_031781310.1;Dbxref=GeneID:100678861%2CGenbank:XP_031781310.1;Parent=rna-XM_031925450.2
NW_022279617.1	Gnomon	CDS	2392221	2392309	.	-	0	Name=XP_031781310.1;ID=cds-XP_031781310.1;Dbxref=GeneID:100678861%2CGenbank:XP_031781310.1;Parent=rna-XM_031925450.2
NW_022279617.1	Gnomon	CDS	2391376	2391652	.	-	0	Name=XP_031781310.1;ID=cds-XP_031781310.1;Dbxref=GeneID:100678861%2CGenbank:XP_031781310.1;Parent=rna-XM_031925450.2
NW_022279617.1	Gnomon	CDS	2391218	2391299	.	-	0	Name=XP_031781310.1;ID=cds-XP_031781310.1;Dbxref=GeneID:100678861%2CGenbank:XP_031781310.1;Parent=rna-XM_031925450.2
NW_022279617.1	Gnomon	CDS	2390985	2391137	.	-	0	Name=XP_031781310.1;ID=cds-XP_031781310.1;Dbxref=GeneID:100678861%2CGenbank:XP_031781310.1;Parent=rna-XM_031925450.2
NW_022279617.1	Gnomon	CDS	2390697	2390889	.	-	0	Name=XP_031781310.1;ID=cds-XP_031781310.1;Dbxref=GeneID:100678861%2CGenbank:XP_031781310.1;Parent=rna-XM_031925450.2
NW_022279617.1	Gnomon	CDS	2389642	2390343	.	-	0	Name=XP_031781310.1;ID=cds-XP_031781310.1;Dbxref=GeneID:100678861%2CGenbank:XP_031781310.1;Parent=rna-XM_031925450.2
NW_022279617.1	Gnomon	CDS	2388363	2389078	.	-	0	Name=XP_031781310.1;ID=cds-XP_031781310.1;Dbxref=GeneID:100678861%2CGenbank:XP_031781310.1;Parent=rna-XM_031925450.2
NW_022279617.1	Gnomon	CDS	2388081	2388221	.	-	0	Name=XP_031781310.1;ID=cds-XP_031781310.1;Dbxref=GeneID:100678861%2CGenbank:XP_031781310.1;Parent=rna-XM_031925450.2
NW_022279617.1	Gnomon	CDS	2387871	2388020	.	-	0	Name=XP_031781310.1;ID=cds-XP_031781310.1;Dbxref=GeneID:100678861%2CGenbank:XP_031781310.1;Parent=rna-XM_031925450.2
NW_022279617.1	Gnomon	CDS	2647037	2647108	.	-	0	Name=XP_001604238.2;ID=cds-XP_001604238.2;Dbxref=GeneID:100120615%2CGenbank:XP_001604238.2%2CNASONIABASE:NV16932;Parent=rna-XM_001604188.6
NW_022279617.1	Gnomon	CDS	2644586	2644708	.	-	0	Name=XP_001604238.2;ID=cds-XP_001604238.2;Dbxref=GeneID:100120615%2CGenbank:XP_001604238.2%2CNASONIABASE:NV16932;Parent=rna-XM_001604188.6
NW_022279617.1	Gnomon	CDS	2644346	2644447	.	-	0	Name=XP_001604238.2;ID=cds-XP_001604238.2;Dbxref=GeneID:100120615%2CGenbank:XP_001604238.2%2CNASONIABASE:NV16932;Parent=rna-XM_001604188.6
NW_022279617.1	Gnomon	CDS	2644205	2644282	.	-	0	Name=XP_001604238.2;ID=cds-XP_001604238.2;Dbxref=GeneID:100120615%2CGenbank:XP_001604238.2%2CNASONIABASE:NV16932;Parent=rna-XM_001604188.6
NW_022279617.1	Gnomon	exon	2824972	2825135	.	-	.	ID=exon-XM_008212862.3-6;Dbxref=GeneID:100120985%2CGenbank:XM_008212862.3%2CNASONIABASE:NV16938;Parent=rna-XM_008212862.3
NW_022279617.1	Gnomon	exon	2824310	2824837	.	-	.	ID=exon-XM_008212862.3-7;Dbxref=GeneID:100120985%2CGenbank:XM_008212862.3%2CNASONIABASE:NV16938;Parent=rna-XM_008212862.3
NW_022279617.1	Gnomon	exon	2825916	2826212	.	-	.	ID=exon-XM_008212862.3-4;Dbxref=GeneID:100120985%2CGenbank:XM_008212862.3%2CNASONIABASE:NV16938;Parent=rna-XM_008212862.3
NW_022279617.1	Gnomon	exon	2825229	2825497	.	-	.	ID=exon-XM_008212862.3-5;Dbxref=GeneID:100120985%2CGenbank:XM_008212862.3%2CNASONIABASE:NV16938;Parent=rna-XM_008212862.3
NW_022279617.1	Gnomon	exon	2826871	2827150	.	-	.	ID=exon-XM_008212862.3-2;Dbxref=GeneID:100120985%2CGenbank:XM_008212862.3%2CNASONIABASE:NV16938;Parent=rna-XM_008212862.3
NW_022279617.1	Gnomon	exon	2826306	2826542	.	-	.	ID=exon-XM_008212862.3-3;Dbxref=GeneID:100120985%2CGenbank:XM_008212862.3%2CNASONIABASE:NV16938;Parent=rna-XM_008212862.3
NW_022279617.1	Gnomon	exon	2827523	2827643	.	-	.	ID=exon-XM_008212862.3-1;Dbxref=GeneID:100120985%2CGenbank:XM_008212862.3%2CNASONIABASE:NV16938;Parent=rna-XM_008212862.3
NW_022279617.1	Gnomon	exon	1354290	1354464	.	-	.	ID=exon-XR_004226915.2-6;Dbxref=GeneID:100115042%2CGenbank:XR_004226915.2%2CNASONIABASE:NV18064;Parent=rna-XR_004226915.2
NW_022279617.1	Gnomon	exon	1353751	1354211	.	-	.	ID=exon-XR_004226915.2-7;Dbxref=GeneID:100115042%2CGenbank:XR_004226915.2%2CNASONIABASE:NV18064;Parent=rna-XR_004226915.2
NW_022279617.1	Gnomon	exon	1424811	1424969	.	-	.	ID=exon-XR_004226915.2-4;Dbxref=GeneID:100115042%2CGenbank:XR_004226915.2%2CNASONIABASE:NV18064;Parent=rna-XR_004226915.2
NW_022279617.1	Gnomon	exon	1424602	1424742	.	-	.	ID=exon-XR_004226915.2-5;Dbxref=GeneID:100115042%2CGenbank:XR_004226915.2%2CNASONIABASE:NV18064;Parent=rna-XR_004226915.2
NW_022279617.1	Gnomon	exon	1425405	1426552	.	-	.	ID=exon-XR_004226915.2-2;Dbxref=GeneID:100115042%2CGenbank:XR_004226915.2%2CNASONIABASE:NV18064;Parent=rna-XR_004226915.2
NW_022279617.1	Gnomon	exon	1425053	1425330	.	-	.	ID=exon-XR_004226915.2-3;Dbxref=GeneID:100115042%2CGenbank:XR_004226915.2%2CNASONIABASE:NV18064;Parent=rna-XR_004226915.2
NW_022279617.1	Gnomon	exon	1514819	1515192	.	-	.	ID=exon-XR_004226915.2-1;Dbxref=GeneID:100115042%2CGenbank:XR_004226915.2%2CNASONIABASE:NV18064;Parent=rna-XR_004226915.2
NW_022279617.1	Gnomon	lnc_RNA	2228369	2235393	.	+	.	Name=XR_004226928.1;ID=rna-XR_004226928.1;Dbxref=GeneID:103316902%2CGenbank:XR_004226928.1;Parent=gene-LOC103316902
NW_022279617.1	Gnomon	CDS	1620197	1620446	.	-	0	Name=XP_032457521.1;ID=cds-XP_032457521.1;Dbxref=GeneID:100114357%2CGenbank:XP_032457521.1%2CNASONIABASE:NV18058;Parent=rna-XM_032601630.1
NW_022279617.1	Gnomon	CDS	1619277	1619591	.	-	0	Name=XP_032457521.1;ID=cds-XP_032457521.1;Dbxref=GeneID:100114357%2CGenbank:XP_032457521.1%2CNASONIABASE:NV18058;Parent=rna-XM_032601630.1
NW_022279617.1	Gnomon	CDS	1619019	1619188	.	-	0	Name=XP_032457521.1;ID=cds-XP_032457521.1;Dbxref=GeneID:100114357%2CGenbank:XP_032457521.1%2CNASONIABASE:NV18058;Parent=rna-XM_032601630.1
NW_022279617.1	Gnomon	CDS	1617802	1617960	.	-	0	Name=XP_032457521.1;ID=cds-XP_032457521.1;Dbxref=GeneID:100114357%2CGenbank:XP_032457521.1%2CNASONIABASE:NV18058;Parent=rna-XM_032601630.1
NW_022279617.1	Gnomon	CDS	1617603	1617725	.	-	0	Name=XP_032457521.1;ID=cds-XP_032457521.1;Dbxref=GeneID:100114357%2CGenbank:XP_032457521.1%2CNASONIABASE:NV18058;Parent=rna-XM_032601630.1
NW_022279617.1	Gnomon	CDS	1617234	1617506	.	-	0	Name=XP_032457521.1;ID=cds-XP_032457521.1;Dbxref=GeneID:100114357%2CGenbank:XP_032457521.1%2CNASONIABASE:NV18058;Parent=rna-XM_032601630.1
NW_022279617.1	Gnomon	exon	971762	971813	.	-	.	ID=exon-XM_031925521.1-3;Dbxref=GeneID:100117476%2CGenbank:XM_031925521.1%2CNASONIABASE:NV18486;Parent=rna-XM_031925521.1
NW_022279617.1	Gnomon	exon	936732	936802	.	-	.	ID=exon-XM_031925521.1-4;Dbxref=GeneID:100117476%2CGenbank:XM_031925521.1%2CNASONIABASE:NV18486;Parent=rna-XM_031925521.1
NW_022279617.1	Gnomon	exon	874038	874280	.	-	.	ID=exon-XM_031925521.1-5;Dbxref=GeneID:100117476%2CGenbank:XM_031925521.1%2CNASONIABASE:NV18486;Parent=rna-XM_031925521.1
NW_022279617.1	Gnomon	exon	838656	838781	.	-	.	ID=exon-XM_031925521.1-6;Dbxref=GeneID:100117476%2CGenbank:XM_031925521.1%2CNASONIABASE:NV18486;Parent=rna-XM_031925521.1
NW_022279617.1	Gnomon	exon	794113	794351	.	-	.	ID=exon-XM_031925521.1-7;Dbxref=GeneID:100117476%2CGenbank:XM_031925521.1%2CNASONIABASE:NV18486;Parent=rna-XM_031925521.1
NW_022279617.1	Gnomon	exon	775865	776039	.	-	.	ID=exon-XM_031925521.1-8;Dbxref=GeneID:100117476%2CGenbank:XM_031925521.1%2CNASONIABASE:NV18486;Parent=rna-XM_031925521.1
NW_022279617.1	Gnomon	exon	590639	590804	.	-	.	ID=exon-XM_031925521.1-9;Dbxref=GeneID:100117476%2CGenbank:XM_031925521.1%2CNASONIABASE:NV18486;Parent=rna-XM_031925521.1
NW_022279617.1	Gnomon	exon	3019584	3019841	.	-	.	ID=exon-XM_031925408.1-5;Dbxref=GeneID:116416547%2CGenbank:XM_031925408.1;Parent=rna-XM_031925408.1
NW_022279617.1	Gnomon	exon	3019298	3019516	.	-	.	ID=exon-XM_031925408.1-6;Dbxref=GeneID:116416547%2CGenbank:XM_031925408.1;Parent=rna-XM_031925408.1
NW_022279617.1	Gnomon	exon	3020569	3020832	.	-	.	ID=exon-XM_031925408.1-3;Dbxref=GeneID:116416547%2CGenbank:XM_031925408.1;Parent=rna-XM_031925408.1
NW_022279617.1	Gnomon	exon	3020229	3020333	.	-	.	ID=exon-XM_031925408.1-4;Dbxref=GeneID:116416547%2CGenbank:XM_031925408.1;Parent=rna-XM_031925408.1
NW_022279617.1	Gnomon	exon	3017888	3017956	.	-	.	ID=exon-XM_031925408.1-9;Dbxref=GeneID:116416547%2CGenbank:XM_031925408.1;Parent=rna-XM_031925408.1
NW_022279617.1	Gnomon	exon	3018421	3018612	.	-	.	ID=exon-XM_031925408.1-7;Dbxref=GeneID:116416547%2CGenbank:XM_031925408.1;Parent=rna-XM_031925408.1
NW_022279617.1	Gnomon	exon	3018079	3018195	.	-	.	ID=exon-XM_031925408.1-8;Dbxref=GeneID:116416547%2CGenbank:XM_031925408.1;Parent=rna-XM_031925408.1
NW_022279617.1	Gnomon	exon	3025080	3025445	.	-	.	ID=exon-XM_031925408.1-1;Dbxref=GeneID:116416547%2CGenbank:XM_031925408.1;Parent=rna-XM_031925408.1
NW_022279617.1	Gnomon	exon	3022122	3022392	.	-	.	ID=exon-XM_031925408.1-2;Dbxref=GeneID:116416547%2CGenbank:XM_031925408.1;Parent=rna-XM_031925408.1
NW_022279617.1	Gnomon	exon	1053271	1053744	.	-	.	ID=exon-XM_031925521.1-1;Dbxref=GeneID:100117476%2CGenbank:XM_031925521.1%2CNASONIABASE:NV18486;Parent=rna-XM_031925521.1
NW_022279617.1	Gnomon	exon	1028970	1029083	.	-	.	ID=exon-XM_031925521.1-2;Dbxref=GeneID:100117476%2CGenbank:XM_031925521.1%2CNASONIABASE:NV18486;Parent=rna-XM_031925521.1
NW_022279617.1	Gnomon	mRNA	3497051	3498954	.	-	.	Name=XM_032601673.1;ID=rna-XM_032601673.1;Dbxref=GeneID:100116695%2CGenbank:XM_032601673.1%2CNASONIABASE:NV17914;Parent=gene-LOC100116695
NW_022279617.1	Gnomon	exon	3486326	3486619	.	+	.	ID=exon-XM_031925455.1-1;Dbxref=GeneID:116416563%2CGenbank:XM_031925455.1;Parent=rna-XM_031925455.1
NW_022279617.1	Gnomon	exon	3487653	3488398	.	+	.	ID=exon-XM_031925455.1-2;Dbxref=GeneID:116416563%2CGenbank:XM_031925455.1;Parent=rna-XM_031925455.1
NW_022279617.1	Gnomon	mRNA	2452403	2578510	.	-	.	Name=XM_031925458.1;ID=rna-XM_031925458.1;Dbxref=GeneID:100120439%2CGenbank:XM_031925458.1%2CNASONIABASE:NV16928;Parent=gene-LOC100120439
NW_022279617.1	Gnomon	exon	1812493	1812605	.	-	.	ID=exon-XM_001600154.5-2;Dbxref=GeneID:100115491%2CGenbank:XM_001600154.5%2CNASONIABASE:NV18160;Parent=rna-XM_001600154.5
NW_022279617.1	Gnomon	exon	1812248	1812396	.	-	.	ID=exon-XM_001600154.5-3;Dbxref=GeneID:100115491%2CGenbank:XM_001600154.5%2CNASONIABASE:NV18160;Parent=rna-XM_001600154.5
NW_022279617.1	Gnomon	exon	1811967	1812168	.	-	.	ID=exon-XM_001600154.5-4;Dbxref=GeneID:100115491%2CGenbank:XM_001600154.5%2CNASONIABASE:NV18160;Parent=rna-XM_001600154.5
NW_022279617.1	Gnomon	exon	1811571	1811857	.	-	.	ID=exon-XM_001600154.5-5;Dbxref=GeneID:100115491%2CGenbank:XM_001600154.5%2CNASONIABASE:NV18160;Parent=rna-XM_001600154.5
NW_022279617.1	Gnomon	exon	1811352	1811499	.	-	.	ID=exon-XM_001600154.5-6;Dbxref=GeneID:100115491%2CGenbank:XM_001600154.5%2CNASONIABASE:NV18160;Parent=rna-XM_001600154.5
NW_022279617.1	Gnomon	exon	1806503	1808775	.	-	.	ID=exon-XM_001600154.5-7;Dbxref=GeneID:100115491%2CGenbank:XM_001600154.5%2CNASONIABASE:NV18160;Parent=rna-XM_001600154.5
NW_022279617.1	Gnomon	exon	1840131	1840708	.	-	.	ID=exon-XM_001600154.5-1;Dbxref=GeneID:100115491%2CGenbank:XM_001600154.5%2CNASONIABASE:NV18160;Parent=rna-XM_001600154.5
NW_022279617.1	Gnomon	exon	2461245	2461304	.	-	.	ID=exon-XM_031925475.1-10;Dbxref=GeneID:100120439%2CGenbank:XM_031925475.1%2CNASONIABASE:NV16928;Parent=rna-XM_031925475.1
NW_022279617.1	Gnomon	exon	2460612	2460770	.	-	.	ID=exon-XM_031925475.1-11;Dbxref=GeneID:100120439%2CGenbank:XM_031925475.1%2CNASONIABASE:NV16928;Parent=rna-XM_031925475.1
NW_022279617.1	Gnomon	exon	2460408	2460525	.	-	.	ID=exon-XM_031925475.1-12;Dbxref=GeneID:100120439%2CGenbank:XM_031925475.1%2CNASONIABASE:NV16928;Parent=rna-XM_031925475.1
NW_022279617.1	Gnomon	exon	2459313	2459463	.	-	.	ID=exon-XM_031925475.1-13;Dbxref=GeneID:100120439%2CGenbank:XM_031925475.1%2CNASONIABASE:NV16928;Parent=rna-XM_031925475.1
NW_022279617.1	Gnomon	exon	2458879	2458965	.	-	.	ID=exon-XM_031925475.1-14;Dbxref=GeneID:100120439%2CGenbank:XM_031925475.1%2CNASONIABASE:NV16928;Parent=rna-XM_031925475.1
NW_022279617.1	Gnomon	exon	2457535	2457621	.	-	.	ID=exon-XM_031925475.1-15;Dbxref=GeneID:100120439%2CGenbank:XM_031925475.1%2CNASONIABASE:NV16928;Parent=rna-XM_031925475.1
NW_022279617.1	Gnomon	exon	2457084	2457229	.	-	.	ID=exon-XM_031925475.1-16;Dbxref=GeneID:100120439%2CGenbank:XM_031925475.1%2CNASONIABASE:NV16928;Parent=rna-XM_031925475.1
NW_022279617.1	Gnomon	exon	2456778	2456932	.	-	.	ID=exon-XM_031925475.1-17;Dbxref=GeneID:100120439%2CGenbank:XM_031925475.1%2CNASONIABASE:NV16928;Parent=rna-XM_031925475.1
NW_022279617.1	Gnomon	exon	2452403	2456495	.	-	.	ID=exon-XM_031925475.1-18;Dbxref=GeneID:100120439%2CGenbank:XM_031925475.1%2CNASONIABASE:NV16928;Parent=rna-XM_031925475.1
NW_022279617.1	Gnomon	exon	1778134	1778487	.	-	.	ID=exon-XM_031925342.2-16;Dbxref=GeneID:100115608%2CGenbank:XM_031925342.2%2CNASONIABASE:NV50599;Parent=rna-XM_031925342.2
NW_022279617.1	Gnomon	exon	1776561	1777219	.	-	.	ID=exon-XM_031925342.2-17;Dbxref=GeneID:100115608%2CGenbank:XM_031925342.2%2CNASONIABASE:NV50599;Parent=rna-XM_031925342.2
NW_022279617.1	Gnomon	exon	1778902	1779061	.	-	.	ID=exon-XM_031925342.2-14;Dbxref=GeneID:100115608%2CGenbank:XM_031925342.2%2CNASONIABASE:NV50599;Parent=rna-XM_031925342.2
NW_022279617.1	Gnomon	exon	1778632	1778826	.	-	.	ID=exon-XM_031925342.2-15;Dbxref=GeneID:100115608%2CGenbank:XM_031925342.2%2CNASONIABASE:NV50599;Parent=rna-XM_031925342.2
NW_022279617.1	Gnomon	exon	1780673	1781038	.	-	.	ID=exon-XM_031925342.2-12;Dbxref=GeneID:100115608%2CGenbank:XM_031925342.2%2CNASONIABASE:NV50599;Parent=rna-XM_031925342.2
NW_022279617.1	Gnomon	exon	1780321	1780562	.	-	.	ID=exon-XM_031925342.2-13;Dbxref=GeneID:100115608%2CGenbank:XM_031925342.2%2CNASONIABASE:NV50599;Parent=rna-XM_031925342.2
NW_022279617.1	Gnomon	exon	1782597	1782764	.	-	.	ID=exon-XM_031925342.2-10;Dbxref=GeneID:100115608%2CGenbank:XM_031925342.2%2CNASONIABASE:NV50599;Parent=rna-XM_031925342.2
NW_022279617.1	Gnomon	exon	1782378	1782482	.	-	.	ID=exon-XM_031925342.2-11;Dbxref=GeneID:100115608%2CGenbank:XM_031925342.2%2CNASONIABASE:NV50599;Parent=rna-XM_031925342.2
NW_022279617.1	Gnomon	exon	1348415	1348839	.	-	.	ID=exon-XM_031925331.2-1;Dbxref=GeneID:100116336%2CGenbank:XM_031925331.2%2CNASONIABASE:NV18964;Parent=rna-XM_031925331.2
NW_022279617.1	Gnomon	exon	1347707	1348310	.	-	.	ID=exon-XM_031925331.2-2;Dbxref=GeneID:100116336%2CGenbank:XM_031925331.2%2CNASONIABASE:NV18964;Parent=rna-XM_031925331.2
NW_022279617.1	Gnomon	exon	1347172	1347348	.	-	.	ID=exon-XM_031925331.2-3;Dbxref=GeneID:100116336%2CGenbank:XM_031925331.2%2CNASONIABASE:NV18964;Parent=rna-XM_031925331.2
NW_022279617.1	Gnomon	exon	1346071	1347079	.	-	.	ID=exon-XM_031925331.2-4;Dbxref=GeneID:100116336%2CGenbank:XM_031925331.2%2CNASONIABASE:NV18964;Parent=rna-XM_031925331.2
NW_022279617.1	Gnomon	exon	2258373	2258498	.	-	.	ID=exon-XM_008212863.4-8;Dbxref=GeneID:100120246%2CGenbank:XM_008212863.4%2CNASONIABASE:NV16925;Parent=rna-XM_008212863.4
NW_022279617.1	Gnomon	exon	2258217	2258265	.	-	.	ID=exon-XM_008212863.4-9;Dbxref=GeneID:100120246%2CGenbank:XM_008212863.4%2CNASONIABASE:NV16925;Parent=rna-XM_008212863.4
NW_022279617.1	Gnomon	exon	2291053	2291244	.	-	.	ID=exon-XM_008212863.4-4;Dbxref=GeneID:100120246%2CGenbank:XM_008212863.4%2CNASONIABASE:NV16925;Parent=rna-XM_008212863.4
NW_022279617.1	Gnomon	exon	2274849	2274944	.	-	.	ID=exon-XM_008212863.4-5;Dbxref=GeneID:100120246%2CGenbank:XM_008212863.4%2CNASONIABASE:NV16925;Parent=rna-XM_008212863.4
NW_022279617.1	Gnomon	exon	2265304	2265370	.	-	.	ID=exon-XM_008212863.4-6;Dbxref=GeneID:100120246%2CGenbank:XM_008212863.4%2CNASONIABASE:NV16925;Parent=rna-XM_008212863.4
NW_022279617.1	Gnomon	exon	2258576	2258730	.	-	.	ID=exon-XM_008212863.4-7;Dbxref=GeneID:100120246%2CGenbank:XM_008212863.4%2CNASONIABASE:NV16925;Parent=rna-XM_008212863.4
NW_022279617.1	Gnomon	exon	2369065	2369915	.	-	.	ID=exon-XM_008212863.4-1;Dbxref=GeneID:100120246%2CGenbank:XM_008212863.4%2CNASONIABASE:NV16925;Parent=rna-XM_008212863.4
NW_022279617.1	Gnomon	exon	2312140	2312187	.	-	.	ID=exon-XM_008212863.4-2;Dbxref=GeneID:100120246%2CGenbank:XM_008212863.4%2CNASONIABASE:NV16925;Parent=rna-XM_008212863.4
NW_022279617.1	Gnomon	exon	2299559	2299695	.	-	.	ID=exon-XM_008212863.4-3;Dbxref=GeneID:100120246%2CGenbank:XM_008212863.4%2CNASONIABASE:NV16925;Parent=rna-XM_008212863.4
NW_022279617.1	Gnomon	CDS	2755622	2755769	.	-	0	Name=XP_001604475.1;ID=cds-XP_001604475.1;Dbxref=GeneID:100120883%2CGenbank:XP_001604475.1%2CNASONIABASE:NV16936;Parent=rna-XM_001604425.4
NW_022279617.1	Gnomon	CDS	2754661	2754792	.	-	0	Name=XP_001604475.1;ID=cds-XP_001604475.1;Dbxref=GeneID:100120883%2CGenbank:XP_001604475.1%2CNASONIABASE:NV16936;Parent=rna-XM_001604425.4
NW_022279617.1	Gnomon	CDS	2754335	2754583	.	-	0	Name=XP_001604475.1;ID=cds-XP_001604475.1;Dbxref=GeneID:100120883%2CGenbank:XP_001604475.1%2CNASONIABASE:NV16936;Parent=rna-XM_001604425.4
NW_022279617.1	Gnomon	CDS	2753460	2753953	.	-	0	Name=XP_001604475.1;ID=cds-XP_001604475.1;Dbxref=GeneID:100120883%2CGenbank:XP_001604475.1%2CNASONIABASE:NV16936;Parent=rna-XM_001604425.4
NW_022279617.1	Gnomon	exon	1097499	1097961	.	+	.	ID=exon-XM_032601611.1-1;Dbxref=GeneID:116416558%2CGenbank:XM_032601611.1;Parent=rna-XM_032601611.1
NW_022279617.1	Gnomon	exon	1098180	1098266	.	+	.	ID=exon-XM_032601611.1-2;Dbxref=GeneID:116416558%2CGenbank:XM_032601611.1;Parent=rna-XM_032601611.1
NW_022279617.1	Gnomon	exon	1098358	1098404	.	+	.	ID=exon-XM_032601611.1-3;Dbxref=GeneID:116416558%2CGenbank:XM_032601611.1;Parent=rna-XM_032601611.1
NW_022279617.1	Gnomon	exon	1098486	1098702	.	+	.	ID=exon-XM_032601611.1-4;Dbxref=GeneID:116416558%2CGenbank:XM_032601611.1;Parent=rna-XM_032601611.1
NW_022279617.1	Gnomon	exon	1098803	1100549	.	+	.	ID=exon-XM_032601611.1-5;Dbxref=GeneID:116416558%2CGenbank:XM_032601611.1;Parent=rna-XM_032601611.1
NW_022279617.1	Gnomon	CDS	3006737	3006860	.	+	0	Name=XP_031781263.1;ID=cds-XP_031781263.1;Dbxref=GeneID:116416541%2CGenbank:XP_031781263.1;Parent=rna-XM_031925403.1
NW_022279617.1	Gnomon	CDS	3006942	3007102	.	+	0	Name=XP_031781263.1;ID=cds-XP_031781263.1;Dbxref=GeneID:116416541%2CGenbank:XP_031781263.1;Parent=rna-XM_031925403.1
NW_022279617.1	Gnomon	CDS	3007403	3007544	.	+	0	Name=XP_031781263.1;ID=cds-XP_031781263.1;Dbxref=GeneID:116416541%2CGenbank:XP_031781263.1;Parent=rna-XM_031925403.1
NW_022279617.1	Gnomon	CDS	3007619	3007986	.	+	0	Name=XP_031781263.1;ID=cds-XP_031781263.1;Dbxref=GeneID:116416541%2CGenbank:XP_031781263.1;Parent=rna-XM_031925403.1
NW_022279617.1	Gnomon	CDS	3008101	3008314	.	+	0	Name=XP_031781263.1;ID=cds-XP_031781263.1;Dbxref=GeneID:116416541%2CGenbank:XP_031781263.1;Parent=rna-XM_031925403.1
NW_022279617.1	Gnomon	CDS	3008380	3008471	.	+	0	Name=XP_031781263.1;ID=cds-XP_031781263.1;Dbxref=GeneID:116416541%2CGenbank:XP_031781263.1;Parent=rna-XM_031925403.1
NW_022279617.1	Gnomon	transcript	3172867	3178164	.	+	.	Name=XR_004345216.1;ID=rna-XR_004345216.1;Dbxref=GeneID:116416561%2CGenbank:XR_004345216.1;Parent=gene-LOC116416561
NW_022279617.1	Gnomon	mRNA	2596905	2602232	.	-	.	Name=XM_031925457.1;ID=rna-XM_031925457.1;Dbxref=GeneID:100120592%2CGenbank:XM_031925457.1%2CNASONIABASE:NV16931;Parent=gene-LOC100120592
NW_022279617.1	Gnomon	mRNA	3565694	3570837	.	+	.	Name=XM_016986490.3;ID=rna-XM_016986490.3;Dbxref=GeneID:107981236%2CGenbank:XM_016986490.3;Parent=gene-LOC107981236
NW_022279617.1	Gnomon	CDS	3550869	3550971	.	+	0	Name=XP_032457562.1;ID=cds-XP_032457562.1;Dbxref=GeneID:103316957%2CGenbank:XP_032457562.1;Parent=rna-XM_032601671.1
NW_022279617.1	Gnomon	CDS	3551277	3551440	.	+	0	Name=XP_032457562.1;ID=cds-XP_032457562.1;Dbxref=GeneID:103316957%2CGenbank:XP_032457562.1;Parent=rna-XM_032601671.1
NW_022279617.1	Gnomon	CDS	3554028	3554123	.	+	0	Name=XP_001600994.2;ID=cds-XP_001600994.2;Dbxref=GeneID:100116521%2CGenbank:XP_001600994.2%2CNASONIABASE:NV17912;Parent=rna-XM_001600944.6
NW_022279617.1	Gnomon	CDS	3554807	3554905	.	+	0	Name=XP_001600994.2;ID=cds-XP_001600994.2;Dbxref=GeneID:100116521%2CGenbank:XP_001600994.2%2CNASONIABASE:NV17912;Parent=rna-XM_001600944.6
NW_022279617.1	Gnomon	CDS	3554974	3555396	.	+	0	Name=XP_001600994.2;ID=cds-XP_001600994.2;Dbxref=GeneID:100116521%2CGenbank:XP_001600994.2%2CNASONIABASE:NV17912;Parent=rna-XM_001600944.6
NW_022279617.1	Gnomon	CDS	3555470	3555593	.	+	0	Name=XP_001600994.2;ID=cds-XP_001600994.2;Dbxref=GeneID:100116521%2CGenbank:XP_001600994.2%2CNASONIABASE:NV17912;Parent=rna-XM_001600944.6
NW_022279617.1	Gnomon	CDS	3555675	3555886	.	+	0	Name=XP_001600994.2;ID=cds-XP_001600994.2;Dbxref=GeneID:100116521%2CGenbank:XP_001600994.2%2CNASONIABASE:NV17912;Parent=rna-XM_001600944.6
NW_022279617.1	Gnomon	CDS	3555964	3556144	.	+	0	Name=XP_001600994.2;ID=cds-XP_001600994.2;Dbxref=GeneID:100116521%2CGenbank:XP_001600994.2%2CNASONIABASE:NV17912;Parent=rna-XM_001600944.6
NW_022279617.1	Gnomon	CDS	3556212	3556336	.	+	0	Name=XP_001600994.2;ID=cds-XP_001600994.2;Dbxref=GeneID:100116521%2CGenbank:XP_001600994.2%2CNASONIABASE:NV17912;Parent=rna-XM_001600944.6
NW_022279617.1	Gnomon	CDS	2967308	2967460	.	-	0	Name=XP_008211130.1;ID=cds-XP_008211130.1;Dbxref=GeneID:100121134%2CGenbank:XP_008211130.1%2CNASONIABASE:NV16945;Parent=rna-XM_008212908.4
NW_022279617.1	Gnomon	CDS	2950117	2950382	.	-	0	Name=XP_008211130.1;ID=cds-XP_008211130.1;Dbxref=GeneID:100121134%2CGenbank:XP_008211130.1%2CNASONIABASE:NV16945;Parent=rna-XM_008212908.4
NW_022279617.1	Gnomon	CDS	2948603	2948749	.	-	0	Name=XP_008211130.1;ID=cds-XP_008211130.1;Dbxref=GeneID:100121134%2CGenbank:XP_008211130.1%2CNASONIABASE:NV16945;Parent=rna-XM_008212908.4
NW_022279617.1	Gnomon	CDS	2948355	2948499	.	-	0	Name=XP_008211130.1;ID=cds-XP_008211130.1;Dbxref=GeneID:100121134%2CGenbank:XP_008211130.1%2CNASONIABASE:NV16945;Parent=rna-XM_008212908.4
NW_022279617.1	Gnomon	CDS	2948057	2948207	.	-	0	Name=XP_008211130.1;ID=cds-XP_008211130.1;Dbxref=GeneID:100121134%2CGenbank:XP_008211130.1%2CNASONIABASE:NV16945;Parent=rna-XM_008212908.4
NW_022279617.1	Gnomon	CDS	2947740	2947969	.	-	0	Name=XP_008211130.1;ID=cds-XP_008211130.1;Dbxref=GeneID:100121134%2CGenbank:XP_008211130.1%2CNASONIABASE:NV16945;Parent=rna-XM_008212908.4
NW_022279617.1	Gnomon	CDS	2947481	2947663	.	-	0	Name=XP_008211130.1;ID=cds-XP_008211130.1;Dbxref=GeneID:100121134%2CGenbank:XP_008211130.1%2CNASONIABASE:NV16945;Parent=rna-XM_008212908.4
NW_022279617.1	Gnomon	CDS	2946967	2947386	.	-	0	Name=XP_008211130.1;ID=cds-XP_008211130.1;Dbxref=GeneID:100121134%2CGenbank:XP_008211130.1%2CNASONIABASE:NV16945;Parent=rna-XM_008212908.4
NW_022279617.1	Gnomon	CDS	2946797	2946895	.	-	0	Name=XP_008211130.1;ID=cds-XP_008211130.1;Dbxref=GeneID:100121134%2CGenbank:XP_008211130.1%2CNASONIABASE:NV16945;Parent=rna-XM_008212908.4
NW_022279617.1	Gnomon	CDS	2946499	2946675	.	-	0	Name=XP_008211130.1;ID=cds-XP_008211130.1;Dbxref=GeneID:100121134%2CGenbank:XP_008211130.1%2CNASONIABASE:NV16945;Parent=rna-XM_008212908.4
NW_022279617.1	Gnomon	exon	1594679	1594741	.	-	.	ID=exon-XM_032601658.1-2;Dbxref=GeneID:100114143%2CGenbank:XM_032601658.1%2CNASONIABASE:NV18059;Parent=rna-XM_032601658.1
NW_022279617.1	Gnomon	exon	1594284	1594541	.	-	.	ID=exon-XM_032601658.1-3;Dbxref=GeneID:100114143%2CGenbank:XM_032601658.1%2CNASONIABASE:NV18059;Parent=rna-XM_032601658.1
NW_022279617.1	Gnomon	exon	1595008	1595069	.	-	.	ID=exon-XM_032601658.1-1;Dbxref=GeneID:100114143%2CGenbank:XM_032601658.1%2CNASONIABASE:NV18059;Parent=rna-XM_032601658.1
NW_022279617.1	Gnomon	exon	1592244	1592452	.	-	.	ID=exon-XM_032601658.1-6;Dbxref=GeneID:100114143%2CGenbank:XM_032601658.1%2CNASONIABASE:NV18059;Parent=rna-XM_032601658.1
NW_022279617.1	Gnomon	exon	1590761	1592171	.	-	.	ID=exon-XM_032601658.1-7;Dbxref=GeneID:100114143%2CGenbank:XM_032601658.1%2CNASONIABASE:NV18059;Parent=rna-XM_032601658.1
NW_022279617.1	Gnomon	exon	1593129	1594201	.	-	.	ID=exon-XM_032601658.1-4;Dbxref=GeneID:100114143%2CGenbank:XM_032601658.1%2CNASONIABASE:NV18059;Parent=rna-XM_032601658.1
NW_022279617.1	Gnomon	exon	1592791	1593019	.	-	.	ID=exon-XM_032601658.1-5;Dbxref=GeneID:100114143%2CGenbank:XM_032601658.1%2CNASONIABASE:NV18059;Parent=rna-XM_032601658.1
NW_022279617.1	Gnomon	transcript	3557733	3565514	.	-	.	Name=XR_004345215.1;ID=rna-XR_004345215.1;Dbxref=GeneID:100116484%2CGenbank:XR_004345215.1%2CNASONIABASE:NV17911;Parent=gene-LOC100116484
NW_022279617.1	Gnomon	CDS	1813081	1813189	.	-	0	Name=XP_008217930.1;ID=cds-XP_008217930.1;Dbxref=GeneID:100115491%2CGenbank:XP_008217930.1%2CNASONIABASE:NV18160;Parent=rna-XM_008219708.4
NW_022279617.1	Gnomon	CDS	1812493	1812605	.	-	0	Name=XP_008217930.1;ID=cds-XP_008217930.1;Dbxref=GeneID:100115491%2CGenbank:XP_008217930.1%2CNASONIABASE:NV18160;Parent=rna-XM_008219708.4
NW_022279617.1	Gnomon	CDS	1812248	1812396	.	-	0	Name=XP_008217930.1;ID=cds-XP_008217930.1;Dbxref=GeneID:100115491%2CGenbank:XP_008217930.1%2CNASONIABASE:NV18160;Parent=rna-XM_008219708.4
NW_022279617.1	Gnomon	CDS	1811967	1812168	.	-	0	Name=XP_008217930.1;ID=cds-XP_008217930.1;Dbxref=GeneID:100115491%2CGenbank:XP_008217930.1%2CNASONIABASE:NV18160;Parent=rna-XM_008219708.4
NW_022279617.1	Gnomon	CDS	1811571	1811857	.	-	0	Name=XP_008217930.1;ID=cds-XP_008217930.1;Dbxref=GeneID:100115491%2CGenbank:XP_008217930.1%2CNASONIABASE:NV18160;Parent=rna-XM_008219708.4
NW_022279617.1	Gnomon	CDS	1811352	1811499	.	-	0	Name=XP_008217930.1;ID=cds-XP_008217930.1;Dbxref=GeneID:100115491%2CGenbank:XP_008217930.1%2CNASONIABASE:NV18160;Parent=rna-XM_008219708.4
NW_022279617.1	Gnomon	CDS	1807438	1808775	.	-	0	Name=XP_008217930.1;ID=cds-XP_008217930.1;Dbxref=GeneID:100115491%2CGenbank:XP_008217930.1%2CNASONIABASE:NV18160;Parent=rna-XM_008219708.4
NW_022279617.1	Gnomon	mRNA	2893509	2898155	.	+	.	Name=XM_001600550.6;ID=rna-XM_001600550.6;Dbxref=GeneID:100119212%2CGenbank:XM_001600550.6%2CNASONIABASE:NV16942;Parent=gene-LOC100119212
NW_022279617.1	Gnomon	CDS	1335076	1335605	.	+	0	Name=XP_031781262.1;ID=cds-XP_031781262.1;Dbxref=GeneID:100116439%2CGenbank:XP_031781262.1%2CNASONIABASE:NV18950;Parent=rna-XM_031925402.2
NW_022279617.1	Gnomon	CDS	1335685	1335733	.	+	0	Name=XP_031781262.1;ID=cds-XP_031781262.1;Dbxref=GeneID:100116439%2CGenbank:XP_031781262.1%2CNASONIABASE:NV18950;Parent=rna-XM_031925402.2
NW_022279617.1	Gnomon	CDS	1823890	1823965	.	-	0	Name=XP_008217931.1;ID=cds-XP_008217931.1;Dbxref=GeneID:100115491%2CGenbank:XP_008217931.1%2CNASONIABASE:NV18160;Parent=rna-XM_008219709.4
NW_022279617.1	Gnomon	CDS	1812493	1812605	.	-	0	Name=XP_008217931.1;ID=cds-XP_008217931.1;Dbxref=GeneID:100115491%2CGenbank:XP_008217931.1%2CNASONIABASE:NV18160;Parent=rna-XM_008219709.4
NW_022279617.1	Gnomon	CDS	1812248	1812396	.	-	0	Name=XP_008217931.1;ID=cds-XP_008217931.1;Dbxref=GeneID:100115491%2CGenbank:XP_008217931.1%2CNASONIABASE:NV18160;Parent=rna-XM_008219709.4
NW_022279617.1	Gnomon	CDS	1811967	1812168	.	-	0	Name=XP_008217931.1;ID=cds-XP_008217931.1;Dbxref=GeneID:100115491%2CGenbank:XP_008217931.1%2CNASONIABASE:NV18160;Parent=rna-XM_008219709.4
NW_022279617.1	Gnomon	CDS	1811571	1811857	.	-	0	Name=XP_008217931.1;ID=cds-XP_008217931.1;Dbxref=GeneID:100115491%2CGenbank:XP_008217931.1%2CNASONIABASE:NV18160;Parent=rna-XM_008219709.4
NW_022279617.1	Gnomon	CDS	1811352	1811499	.	-	0	Name=XP_008217931.1;ID=cds-XP_008217931.1;Dbxref=GeneID:100115491%2CGenbank:XP_008217931.1%2CNASONIABASE:NV18160;Parent=rna-XM_008219709.4
NW_022279617.1	Gnomon	CDS	1807438	1808775	.	-	0	Name=XP_008217931.1;ID=cds-XP_008217931.1;Dbxref=GeneID:100115491%2CGenbank:XP_008217931.1%2CNASONIABASE:NV18160;Parent=rna-XM_008219709.4
NW_022279617.1	Gnomon	CDS	2423156	2423170	.	-	0	Name=XP_032457563.1;ID=cds-XP_032457563.1;Dbxref=GeneID:100120384%2CGenbank:XP_032457563.1%2CNASONIABASE:NV16926;Parent=rna-XM_032601672.1
NW_022279617.1	Gnomon	CDS	2422966	2423046	.	-	0	Name=XP_032457563.1;ID=cds-XP_032457563.1;Dbxref=GeneID:100120384%2CGenbank:XP_032457563.1%2CNASONIABASE:NV16926;Parent=rna-XM_032601672.1
NW_022279617.1	Gnomon	CDS	2422690	2422870	.	-	0	Name=XP_032457563.1;ID=cds-XP_032457563.1;Dbxref=GeneID:100120384%2CGenbank:XP_032457563.1%2CNASONIABASE:NV16926;Parent=rna-XM_032601672.1
NW_022279617.1	Gnomon	CDS	2422488	2422602	.	-	0	Name=XP_032457563.1;ID=cds-XP_032457563.1;Dbxref=GeneID:100120384%2CGenbank:XP_032457563.1%2CNASONIABASE:NV16926;Parent=rna-XM_032601672.1
NW_022279617.1	Gnomon	CDS	2422136	2422280	.	-	0	Name=XP_032457563.1;ID=cds-XP_032457563.1;Dbxref=GeneID:100120384%2CGenbank:XP_032457563.1%2CNASONIABASE:NV16926;Parent=rna-XM_032601672.1
NW_022279617.1	Gnomon	CDS	2421816	2421974	.	-	0	Name=XP_032457563.1;ID=cds-XP_032457563.1;Dbxref=GeneID:100120384%2CGenbank:XP_032457563.1%2CNASONIABASE:NV16926;Parent=rna-XM_032601672.1
NW_022279617.1	Gnomon	CDS	2421505	2421732	.	-	0	Name=XP_032457563.1;ID=cds-XP_032457563.1;Dbxref=GeneID:100120384%2CGenbank:XP_032457563.1%2CNASONIABASE:NV16926;Parent=rna-XM_032601672.1
NW_022279617.1	Gnomon	CDS	2421266	2421418	.	-	0	Name=XP_032457563.1;ID=cds-XP_032457563.1;Dbxref=GeneID:100120384%2CGenbank:XP_032457563.1%2CNASONIABASE:NV16926;Parent=rna-XM_032601672.1
NW_022279617.1	Gnomon	mRNA	2596905	2629419	.	-	.	Name=XM_031925456.1;ID=rna-XM_031925456.1;Dbxref=GeneID:100120592%2CGenbank:XM_031925456.1%2CNASONIABASE:NV16931;Parent=gene-LOC100120592
NW_022279617.1	Gnomon	exon	1932637	1933265	.	-	.	ID=exon-XM_001599797.6-1;Dbxref=GeneID:100115010%2CGenbank:XM_001599797.6%2CNASONIABASE:NV18154;Parent=rna-XM_001599797.6
NW_022279617.1	Gnomon	exon	1932000	1932554	.	-	.	ID=exon-XM_001599797.6-2;Dbxref=GeneID:100115010%2CGenbank:XM_001599797.6%2CNASONIABASE:NV18154;Parent=rna-XM_001599797.6
NW_022279617.1	Gnomon	exon	1931479	1931918	.	-	.	ID=exon-XM_001599797.6-3;Dbxref=GeneID:100115010%2CGenbank:XM_001599797.6%2CNASONIABASE:NV18154;Parent=rna-XM_001599797.6
NW_022279617.1	Gnomon	exon	1930260	1931230	.	-	.	ID=exon-XM_001599797.6-4;Dbxref=GeneID:100115010%2CGenbank:XM_001599797.6%2CNASONIABASE:NV18154;Parent=rna-XM_001599797.6
NW_022279617.1	Gnomon	mRNA	1617096	1672655	.	-	.	Name=XM_032601627.1;ID=rna-XM_032601627.1;Dbxref=GeneID:100114357%2CGenbank:XM_032601627.1%2CNASONIABASE:NV18058;Parent=gene-LOC100114357
NW_022279617.1	Gnomon	gene	2975073	2988985	.	+	.	Name=LOC100113577;ID=gene-LOC100113577;Dbxref=GeneID:100113577%2CNASONIABASE:NV19023
NW_022279617.1	BestRefSeq	exon	1929721	1929951	.	-	.	ID=exon-NM_001167849.1-1;Dbxref=GeneID:100115043%2CGenbank:NM_001167849.1%2CNASONIABASE:NV18155;Parent=rna-NM_001167849.1
NW_022279617.1	BestRefSeq	exon	1929145	1929231	.	-	.	ID=exon-NM_001167849.1-2;Dbxref=GeneID:100115043%2CGenbank:NM_001167849.1%2CNASONIABASE:NV18155;Parent=rna-NM_001167849.1
NW_022279617.1	Gnomon	transcript	3557733	3574246	.	-	.	Name=XR_004345214.1;ID=rna-XR_004345214.1;Dbxref=GeneID:100116484%2CGenbank:XR_004345214.1%2CNASONIABASE:NV17911;Parent=gene-LOC100116484
NW_022279617.1	BestRefSeq	exon	1928937	1929062	.	-	.	ID=exon-NM_001167849.1-3;Dbxref=GeneID:100115043%2CGenbank:NM_001167849.1%2CNASONIABASE:NV18155;Parent=rna-NM_001167849.1
NW_022279617.1	BestRefSeq	exon	1928143	1928528	.	-	.	ID=exon-NM_001167849.1-4;Dbxref=GeneID:100115043%2CGenbank:NM_001167849.1%2CNASONIABASE:NV18155;Parent=rna-NM_001167849.1
NW_022279617.1	Gnomon	CDS	2190333	2190709	.	-	0	Name=XP_031781261.1;ID=cds-XP_031781261.1;Dbxref=GeneID:100679694%2CGenbank:XP_031781261.1;Parent=rna-XM_031925401.1
NW_022279617.1	Gnomon	CDS	2189961	2190111	.	-	0	Name=XP_031781261.1;ID=cds-XP_031781261.1;Dbxref=GeneID:100679694%2CGenbank:XP_031781261.1;Parent=rna-XM_031925401.1
NW_022279617.1	Gnomon	CDS	2189549	2189884	.	-	0	Name=XP_031781261.1;ID=cds-XP_031781261.1;Dbxref=GeneID:100679694%2CGenbank:XP_031781261.1;Parent=rna-XM_031925401.1
NW_022279617.1	Gnomon	CDS	2188627	2189457	.	-	0	Name=XP_031781261.1;ID=cds-XP_031781261.1;Dbxref=GeneID:100679694%2CGenbank:XP_031781261.1;Parent=rna-XM_031925401.1
NW_022279617.1	Gnomon	CDS	1681379	1681970	.	-	0	Name=XP_008217932.1;ID=cds-XP_008217932.1;Dbxref=GeneID:100116195%2CGenbank:XP_008217932.1%2CNASONIABASE:NV18162;Parent=rna-XM_008219710.4
NW_022279617.1	Gnomon	CDS	1680961	1681304	.	-	0	Name=XP_008217932.1;ID=cds-XP_008217932.1;Dbxref=GeneID:100116195%2CGenbank:XP_008217932.1%2CNASONIABASE:NV18162;Parent=rna-XM_008219710.4
NW_022279617.1	Gnomon	CDS	1680615	1680869	.	-	0	Name=XP_008217932.1;ID=cds-XP_008217932.1;Dbxref=GeneID:100116195%2CGenbank:XP_008217932.1%2CNASONIABASE:NV18162;Parent=rna-XM_008219710.4
NW_022279617.1	Gnomon	CDS	1680354	1680536	.	-	0	Name=XP_008217932.1;ID=cds-XP_008217932.1;Dbxref=GeneID:100116195%2CGenbank:XP_008217932.1%2CNASONIABASE:NV18162;Parent=rna-XM_008219710.4
NW_022279617.1	Gnomon	CDS	1680073	1680276	.	-	0	Name=XP_008217932.1;ID=cds-XP_008217932.1;Dbxref=GeneID:100116195%2CGenbank:XP_008217932.1%2CNASONIABASE:NV18162;Parent=rna-XM_008219710.4
NW_022279617.1	Gnomon	exon	2978122	2978274	.	-	.	ID=exon-XM_031925411.2-10;Dbxref=GeneID:116416548%2CGenbank:XM_031925411.2;Parent=rna-XM_031925411.2
NW_022279617.1	Gnomon	exon	2977830	2977994	.	-	.	ID=exon-XM_031925411.2-11;Dbxref=GeneID:116416548%2CGenbank:XM_031925411.2;Parent=rna-XM_031925411.2
NW_022279617.1	Gnomon	exon	2977342	2977539	.	-	.	ID=exon-XM_031925411.2-12;Dbxref=GeneID:116416548%2CGenbank:XM_031925411.2;Parent=rna-XM_031925411.2
NW_022279617.1	Gnomon	exon	2975985	2977116	.	-	.	ID=exon-XM_031925411.2-13;Dbxref=GeneID:116416548%2CGenbank:XM_031925411.2;Parent=rna-XM_031925411.2
NW_022279617.1	Gnomon	lnc_RNA	3524733	3526319	.	+	.	Name=XR_512663.3;ID=rna-XR_512663.3;Dbxref=GeneID:103316964%2CGenbank:XR_512663.3;Parent=gene-LOC103316964
NW_022279617.1	Gnomon	mRNA	3486326	3488398	.	+	.	Name=XM_031925455.1;ID=rna-XM_031925455.1;Dbxref=GeneID:116416563%2CGenbank:XM_031925455.1;Parent=gene-LOC116416563
NW_022279617.1	Gnomon	mRNA	1617096	1630716	.	-	.	Name=XM_032601628.1;ID=rna-XM_032601628.1;Dbxref=GeneID:100114357%2CGenbank:XM_032601628.1%2CNASONIABASE:NV18058;Parent=gene-LOC100114357
NW_022279617.1	Gnomon	CDS	3563673	3563858	.	-	0	Name=XP_032457560.1;ID=cds-XP_032457560.1;Dbxref=GeneID:100116484%2CGenbank:XP_032457560.1%2CNASONIABASE:NV17911;Parent=rna-XM_032601669.1
NW_022279617.1	Gnomon	CDS	3563205	3563327	.	-	0	Name=XP_032457560.1;ID=cds-XP_032457560.1;Dbxref=GeneID:100116484%2CGenbank:XP_032457560.1%2CNASONIABASE:NV17911;Parent=rna-XM_032601669.1
NW_022279617.1	Gnomon	CDS	3562910	3563136	.	-	0	Name=XP_032457560.1;ID=cds-XP_032457560.1;Dbxref=GeneID:100116484%2CGenbank:XP_032457560.1%2CNASONIABASE:NV17911;Parent=rna-XM_032601669.1
NW_022279617.1	Gnomon	CDS	3562289	3562427	.	-	0	Name=XP_032457560.1;ID=cds-XP_032457560.1;Dbxref=GeneID:100116484%2CGenbank:XP_032457560.1%2CNASONIABASE:NV17911;Parent=rna-XM_032601669.1
NW_022279617.1	Gnomon	CDS	3562056	3562211	.	-	0	Name=XP_032457560.1;ID=cds-XP_032457560.1;Dbxref=GeneID:100116484%2CGenbank:XP_032457560.1%2CNASONIABASE:NV17911;Parent=rna-XM_032601669.1
NW_022279617.1	Gnomon	CDS	3561779	3561937	.	-	0	Name=XP_032457560.1;ID=cds-XP_032457560.1;Dbxref=GeneID:100116484%2CGenbank:XP_032457560.1%2CNASONIABASE:NV17911;Parent=rna-XM_032601669.1
NW_022279617.1	Gnomon	CDS	3561645	3561695	.	-	0	Name=XP_032457560.1;ID=cds-XP_032457560.1;Dbxref=GeneID:100116484%2CGenbank:XP_032457560.1%2CNASONIABASE:NV17911;Parent=rna-XM_032601669.1
NW_022279617.1	Gnomon	CDS	3561161	3561543	.	-	0	Name=XP_032457560.1;ID=cds-XP_032457560.1;Dbxref=GeneID:100116484%2CGenbank:XP_032457560.1%2CNASONIABASE:NV17911;Parent=rna-XM_032601669.1
NW_022279617.1	Gnomon	CDS	3560848	3561070	.	-	0	Name=XP_032457560.1;ID=cds-XP_032457560.1;Dbxref=GeneID:100116484%2CGenbank:XP_032457560.1%2CNASONIABASE:NV17911;Parent=rna-XM_032601669.1
NW_022279617.1	Gnomon	CDS	3560701	3560771	.	-	0	Name=XP_032457560.1;ID=cds-XP_032457560.1;Dbxref=GeneID:100116484%2CGenbank:XP_032457560.1%2CNASONIABASE:NV17911;Parent=rna-XM_032601669.1
NW_022279617.1	Gnomon	CDS	3557857	3557956	.	-	0	Name=XP_032457560.1;ID=cds-XP_032457560.1;Dbxref=GeneID:100116484%2CGenbank:XP_032457560.1%2CNASONIABASE:NV17911;Parent=rna-XM_032601669.1
NW_022279617.1	Gnomon	exon	2389642	2390343	.	-	.	ID=exon-XM_031925450.2-12;Dbxref=GeneID:100678861%2CGenbank:XM_031925450.2;Parent=rna-XM_031925450.2
NW_022279617.1	Gnomon	exon	2388363	2389078	.	-	.	ID=exon-XM_031925450.2-13;Dbxref=GeneID:100678861%2CGenbank:XM_031925450.2;Parent=rna-XM_031925450.2
NW_022279617.1	Gnomon	exon	2388081	2388221	.	-	.	ID=exon-XM_031925450.2-14;Dbxref=GeneID:100678861%2CGenbank:XM_031925450.2;Parent=rna-XM_031925450.2
NW_022279617.1	Gnomon	exon	2387838	2388020	.	-	.	ID=exon-XM_031925450.2-15;Dbxref=GeneID:100678861%2CGenbank:XM_031925450.2;Parent=rna-XM_031925450.2
NW_022279617.1	Gnomon	exon	2390985	2391137	.	-	.	ID=exon-XM_031925450.2-10;Dbxref=GeneID:100678861%2CGenbank:XM_031925450.2;Parent=rna-XM_031925450.2
NW_022279617.1	Gnomon	exon	2390697	2390889	.	-	.	ID=exon-XM_031925450.2-11;Dbxref=GeneID:100678861%2CGenbank:XM_031925450.2;Parent=rna-XM_031925450.2
NW_022279617.1	Gnomon	exon	1933178	1933239	.	-	.	ID=exon-XM_016986717.3-1;Dbxref=GeneID:100115010%2CGenbank:XM_016986717.3%2CNASONIABASE:NV18154;Parent=rna-XM_016986717.3
[truncated: 3,856 more rows]
