# Supplementary material for: Prevalent bee venom genes evolved before the aculeate stinger and eusociality
Source: BMC Biol. 2023 Oct 23;21:229. doi: 10.1186/s12915-023-01656-5 (PMC10591384; doi:10.1186/s12915-023-01656-5)
Supplement: Supplementary file 42 — Additional file 42. Gff files of all toxin gene annotations. [file 12915_2023_1656_MOESM42_ESM.zip › AdditionalFile9_ToxinGeneAnnotations/NC_037642.1._APH.gff_modified_Koludarov_et_al_2021.gff3]

##gff-version 3
##source-version geneious 2020.2.2
##sequence-region	NC_037642.1	1	13896941
NC_037642.1	Koludarov_et_al_2021	gene	13090287	13099780	.	-	.	Name=APH b
NC_037642.1	Koludarov_et_al_2021	gene	13084874	13089155	.	-	.	Name=APH a
NC_037642.1	Koludarov_et_al_2021	gene	13100336	13102604	.	+	.	Name=APH c
NC_037642.1	Koludarov_et_al_2021	gene	13205797	13207651	.	-	.	Name=APH d
NC_037642.1	Gnomon	exon	7074919	7075197	.	+	.	ID=exon-XM_397131.7-7;Dbxref=GeneID:413690%2CGenbank:XM_397131.7%2CBEEBASE:GB42058;Parent=rna-XM_397131.7
NC_037642.1	Gnomon	exon	7075295	7076199	.	+	.	ID=exon-XM_397131.7-8;Dbxref=GeneID:413690%2CGenbank:XM_397131.7%2CBEEBASE:GB42058;Parent=rna-XM_397131.7
NC_037642.1	Gnomon	exon	7076261	7076619	.	+	.	ID=exon-XM_397131.7-9;Dbxref=GeneID:413690%2CGenbank:XM_397131.7%2CBEEBASE:GB42058;Parent=rna-XM_397131.7
NC_037642.1	Gnomon	exon	11413270	11413518	.	+	.	ID=exon-XM_016912276.2-15;Dbxref=GeneID:552299%2CGenbank:XM_016912276.2%2CBEEBASE:GB44537;Parent=rna-XM_016912276.2
NC_037642.1	Gnomon	exon	11413610	11414039	.	+	.	ID=exon-XM_016912276.2-16;Dbxref=GeneID:552299%2CGenbank:XM_016912276.2%2CBEEBASE:GB44537;Parent=rna-XM_016912276.2
NC_037642.1	Gnomon	exon	11412594	11412926	.	+	.	ID=exon-XM_016912276.2-13;Dbxref=GeneID:552299%2CGenbank:XM_016912276.2%2CBEEBASE:GB44537;Parent=rna-XM_016912276.2
NC_037642.1	Gnomon	exon	11412995	11413185	.	+	.	ID=exon-XM_016912276.2-14;Dbxref=GeneID:552299%2CGenbank:XM_016912276.2%2CBEEBASE:GB44537;Parent=rna-XM_016912276.2
NC_037642.1	Gnomon	exon	11412013	11412257	.	+	.	ID=exon-XM_016912276.2-11;Dbxref=GeneID:552299%2CGenbank:XM_016912276.2%2CBEEBASE:GB44537;Parent=rna-XM_016912276.2
NC_037642.1	Gnomon	exon	11412359	11412521	.	+	.	ID=exon-XM_016912276.2-12;Dbxref=GeneID:552299%2CGenbank:XM_016912276.2%2CBEEBASE:GB44537;Parent=rna-XM_016912276.2
NC_037642.1	Gnomon	exon	11411687	11411947	.	+	.	ID=exon-XM_016912276.2-10;Dbxref=GeneID:552299%2CGenbank:XM_016912276.2%2CBEEBASE:GB44537;Parent=rna-XM_016912276.2
NC_037642.1	Gnomon	mRNA	5898782	5899801	.	+	.	Name=XM_395839.7;ID=rna-XM_395839.7;Dbxref=GeneID:412381%2CGenbank:XM_395839.7%2CBEEBASE:GB46707;Parent=gene-LOC412381
NC_037642.1	Gnomon	exon	7072660	7072818	.	+	.	ID=exon-XM_397131.7-1;Dbxref=GeneID:413690%2CGenbank:XM_397131.7%2CBEEBASE:GB42058;Parent=rna-XM_397131.7
NC_037642.1	Gnomon	exon	7072891	7073200	.	+	.	ID=exon-XM_397131.7-2;Dbxref=GeneID:413690%2CGenbank:XM_397131.7%2CBEEBASE:GB42058;Parent=rna-XM_397131.7
NC_037642.1	Gnomon	exon	7073343	7073991	.	+	.	ID=exon-XM_397131.7-3;Dbxref=GeneID:413690%2CGenbank:XM_397131.7%2CBEEBASE:GB42058;Parent=rna-XM_397131.7
NC_037642.1	Gnomon	exon	7074063	7074294	.	+	.	ID=exon-XM_397131.7-4;Dbxref=GeneID:413690%2CGenbank:XM_397131.7%2CBEEBASE:GB42058;Parent=rna-XM_397131.7
NC_037642.1	Gnomon	exon	7074368	7074621	.	+	.	ID=exon-XM_397131.7-5;Dbxref=GeneID:413690%2CGenbank:XM_397131.7%2CBEEBASE:GB42058;Parent=rna-XM_397131.7
NC_037642.1	Gnomon	exon	7074691	7074838	.	+	.	ID=exon-XM_397131.7-6;Dbxref=GeneID:413690%2CGenbank:XM_397131.7%2CBEEBASE:GB42058;Parent=rna-XM_397131.7
NC_037642.1	Gnomon	CDS	10035591	10035758	.	-	0	Name=XP_006567855.1;ID=cds-XP_006567855.1;Dbxref=GeneID:100576965%2CGenbank:XP_006567855.1%2CBEEBASE:GB44638;Parent=rna-XM_006567792.3
NC_037642.1	Gnomon	CDS	10032414	10033225	.	-	0	Name=XP_006567855.1;ID=cds-XP_006567855.1;Dbxref=GeneID:100576965%2CGenbank:XP_006567855.1%2CBEEBASE:GB44638;Parent=rna-XM_006567792.3
NC_037642.1	Gnomon	CDS	10031672	10032149	.	-	0	Name=XP_006567855.1;ID=cds-XP_006567855.1;Dbxref=GeneID:100576965%2CGenbank:XP_006567855.1%2CBEEBASE:GB44638;Parent=rna-XM_006567792.3
NC_037642.1	Gnomon	mRNA	9932004	9943385	.	-	.	Name=XM_006567798.3;ID=rna-XM_006567798.3;Dbxref=GeneID:408841%2CGenbank:XM_006567798.3%2CBEEBASE:GB44648;Parent=gene-LOC408841
NC_037642.1	Gnomon	mRNA	5425795	5437784	.	+	.	Name=XM_016912234.2;ID=rna-XM_016912234.2;Dbxref=GeneID:411065%2CGenbank:XM_016912234.2%2CBEEBASE:GB46686;Parent=gene-LOC411065
NC_037642.1	Gnomon	exon	9937677	9937781	.	-	.	ID=exon-XM_006567799.3-8;Dbxref=GeneID:408841%2CGenbank:XM_006567799.3%2CBEEBASE:GB44648;Parent=rna-XM_006567799.3
NC_037642.1	Gnomon	exon	9937533	9937604	.	-	.	ID=exon-XM_006567799.3-9;Dbxref=GeneID:408841%2CGenbank:XM_006567799.3%2CBEEBASE:GB44648;Parent=rna-XM_006567799.3
NC_037642.1	Gnomon	exon	9943070	9943386	.	-	.	ID=exon-XM_006567799.3-1;Dbxref=GeneID:408841%2CGenbank:XM_006567799.3%2CBEEBASE:GB44648;Parent=rna-XM_006567799.3
NC_037642.1	Gnomon	exon	9942176	9942362	.	-	.	ID=exon-XM_006567799.3-2;Dbxref=GeneID:408841%2CGenbank:XM_006567799.3%2CBEEBASE:GB44648;Parent=rna-XM_006567799.3
NC_037642.1	Gnomon	exon	9941481	9942020	.	-	.	ID=exon-XM_006567799.3-3;Dbxref=GeneID:408841%2CGenbank:XM_006567799.3%2CBEEBASE:GB44648;Parent=rna-XM_006567799.3
NC_037642.1	Gnomon	exon	9940824	9941231	.	-	.	ID=exon-XM_006567799.3-4;Dbxref=GeneID:408841%2CGenbank:XM_006567799.3%2CBEEBASE:GB44648;Parent=rna-XM_006567799.3
NC_037642.1	Gnomon	exon	9940364	9940678	.	-	.	ID=exon-XM_006567799.3-5;Dbxref=GeneID:408841%2CGenbank:XM_006567799.3%2CBEEBASE:GB44648;Parent=rna-XM_006567799.3
NC_037642.1	Gnomon	exon	9938068	9938148	.	-	.	ID=exon-XM_006567799.3-6;Dbxref=GeneID:408841%2CGenbank:XM_006567799.3%2CBEEBASE:GB44648;Parent=rna-XM_006567799.3
NC_037642.1	Gnomon	exon	9937883	9937957	.	-	.	ID=exon-XM_006567799.3-7;Dbxref=GeneID:408841%2CGenbank:XM_006567799.3%2CBEEBASE:GB44648;Parent=rna-XM_006567799.3
NC_037642.1	Gnomon	CDS	9553482	9553505	.	+	0	Name=XP_003251121.1;ID=cds-XP_003251121.1;Dbxref=GeneID:100576101%2CGenbank:XP_003251121.1%2CBEEBASE:GB44435;Parent=rna-XM_003251073.4
NC_037642.1	Gnomon	CDS	9553562	9553713	.	+	0	Name=XP_003251121.1;ID=cds-XP_003251121.1;Dbxref=GeneID:100576101%2CGenbank:XP_003251121.1%2CBEEBASE:GB44435;Parent=rna-XM_003251073.4
NC_037642.1	Gnomon	CDS	9553781	9553977	.	+	0	Name=XP_003251121.1;ID=cds-XP_003251121.1;Dbxref=GeneID:100576101%2CGenbank:XP_003251121.1%2CBEEBASE:GB44435;Parent=rna-XM_003251073.4
NC_037642.1	Gnomon	CDS	9554038	9554313	.	+	0	Name=XP_003251121.1;ID=cds-XP_003251121.1;Dbxref=GeneID:100576101%2CGenbank:XP_003251121.1%2CBEEBASE:GB44435;Parent=rna-XM_003251073.4
NC_037642.1	Gnomon	CDS	9554418	9554495	.	+	0	Name=XP_003251121.1;ID=cds-XP_003251121.1;Dbxref=GeneID:100576101%2CGenbank:XP_003251121.1%2CBEEBASE:GB44435;Parent=rna-XM_003251073.4
NC_037642.1	Gnomon	CDS	9554587	9554666	.	+	0	Name=XP_003251121.1;ID=cds-XP_003251121.1;Dbxref=GeneID:100576101%2CGenbank:XP_003251121.1%2CBEEBASE:GB44435;Parent=rna-XM_003251073.4
NC_037642.1	Gnomon	exon	13183156	13183341	.	+	.	ID=exon-XM_026440709.1-10;Dbxref=GeneID:100576522%2CGenbank:XM_026440709.1%2CBEEBASE:GB41316;Parent=rna-XM_026440709.1
NC_037642.1	Gnomon	CDS	8470958	8472700	.	-	0	Name=XP_003250532.1;ID=cds-XP_003250532.1;Dbxref=GeneID:100578106%2CGenbank:XP_003250532.1;Parent=rna-XM_003250484.4
NC_037642.1	Gnomon	exon	12918790	12918952	.	-	.	ID=exon-XR_001703160.2-3;Dbxref=GeneID:100578678%2CGenbank:XR_001703160.2;Parent=rna-XR_001703160.2
NC_037642.1	Gnomon	mRNA	8457126	8486687	.	+	.	Name=XM_006564760.3;ID=rna-XM_006564760.3;Dbxref=GeneID:414032%2CGenbank:XM_006564760.3%2CBEEBASE:GB48675;Parent=gene-LOC414032
NC_037642.1	Gnomon	exon	12918380	12918660	.	-	.	ID=exon-XR_001703160.2-4;Dbxref=GeneID:100578678%2CGenbank:XR_001703160.2;Parent=rna-XR_001703160.2
NC_037642.1	Gnomon	exon	12921962	12922084	.	-	.	ID=exon-XR_001703160.2-1;Dbxref=GeneID:100578678%2CGenbank:XR_001703160.2;Parent=rna-XR_001703160.2
NC_037642.1	Gnomon	exon	12919099	12920542	.	-	.	ID=exon-XR_001703160.2-2;Dbxref=GeneID:100578678%2CGenbank:XR_001703160.2;Parent=rna-XR_001703160.2
NC_037642.1	Gnomon	mRNA	10038552	10042782	.	+	.	Name=XM_026441060.1;ID=rna-XM_026441060.1;Dbxref=GeneID:102654740%2CGenbank:XM_026441060.1;Parent=gene-LOC102654740
NC_037642.1	Gnomon	exon	12917508	12917833	.	-	.	ID=exon-XR_001703160.2-5;Dbxref=GeneID:100578678%2CGenbank:XR_001703160.2;Parent=rna-XR_001703160.2
NC_037642.1	Gnomon	exon	12916066	12917366	.	-	.	ID=exon-XR_001703160.2-6;Dbxref=GeneID:100578678%2CGenbank:XR_001703160.2;Parent=rna-XR_001703160.2
NC_037642.1	Gnomon	exon	11251428	11251959	.	-	.	ID=exon-XM_026440581.1-3;Dbxref=GeneID:408853%2CGenbank:XM_026440581.1%2CBEEBASE:GB44585;Parent=rna-XM_026440581.1
NC_037642.1	Gnomon	exon	11252821	11253335	.	-	.	ID=exon-XM_026440581.1-1;Dbxref=GeneID:408853%2CGenbank:XM_026440581.1%2CBEEBASE:GB44585;Parent=rna-XM_026440581.1
NC_037642.1	Gnomon	mRNA	5807076	5825419	.	+	.	Name=XM_026440961.1;ID=rna-XM_026440961.1;Dbxref=GeneID:725732%2CGenbank:XM_026440961.1%2CBEEBASE:GB46700;Parent=gene-LOC725732
NC_037642.1	Gnomon	exon	11252216	11252716	.	-	.	ID=exon-XM_026440581.1-2;Dbxref=GeneID:408853%2CGenbank:XM_026440581.1%2CBEEBASE:GB44585;Parent=rna-XM_026440581.1
NC_037642.1	Gnomon	exon	5005127	5005820	.	+	.	ID=exon-XM_396142.7-10;Dbxref=GeneID:412687%2CGenbank:XM_396142.7%2CBEEBASE:GB40935;Parent=rna-XM_396142.7
NC_037642.1	Gnomon	CDS	129075	129156	.	-	0	Name=XP_026296466.1;ID=cds-XP_026296466.1;Dbxref=GeneID:412401%2CGenbank:XP_026296466.1%2CBEEBASE:GB51642;Parent=rna-XM_026440681.1
NC_037642.1	Gnomon	CDS	124060	124182	.	-	0	Name=XP_026296466.1;ID=cds-XP_026296466.1;Dbxref=GeneID:412401%2CGenbank:XP_026296466.1%2CBEEBASE:GB51642;Parent=rna-XM_026440681.1
NC_037642.1	Gnomon	CDS	67449	67571	.	-	0	Name=XP_026296466.1;ID=cds-XP_026296466.1;Dbxref=GeneID:412401%2CGenbank:XP_026296466.1%2CBEEBASE:GB51642;Parent=rna-XM_026440681.1
NC_037642.1	Gnomon	CDS	59976	60208	.	-	0	Name=XP_026296466.1;ID=cds-XP_026296466.1;Dbxref=GeneID:412401%2CGenbank:XP_026296466.1%2CBEEBASE:GB51642;Parent=rna-XM_026440681.1
NC_037642.1	Gnomon	CDS	53066	53270	.	-	0	Name=XP_026296466.1;ID=cds-XP_026296466.1;Dbxref=GeneID:412401%2CGenbank:XP_026296466.1%2CBEEBASE:GB51642;Parent=rna-XM_026440681.1
NC_037642.1	Gnomon	CDS	50780	51091	.	-	0	Name=XP_026296466.1;ID=cds-XP_026296466.1;Dbxref=GeneID:412401%2CGenbank:XP_026296466.1%2CBEEBASE:GB51642;Parent=rna-XM_026440681.1
NC_037642.1	Gnomon	CDS	50165	50465	.	-	0	Name=XP_026296466.1;ID=cds-XP_026296466.1;Dbxref=GeneID:412401%2CGenbank:XP_026296466.1%2CBEEBASE:GB51642;Parent=rna-XM_026440681.1
NC_037642.1	Gnomon	CDS	49785	50076	.	-	0	Name=XP_026296466.1;ID=cds-XP_026296466.1;Dbxref=GeneID:412401%2CGenbank:XP_026296466.1%2CBEEBASE:GB51642;Parent=rna-XM_026440681.1
NC_037642.1	Gnomon	CDS	48792	49272	.	-	0	Name=XP_026296466.1;ID=cds-XP_026296466.1;Dbxref=GeneID:412401%2CGenbank:XP_026296466.1%2CBEEBASE:GB51642;Parent=rna-XM_026440681.1
NC_037642.1	Gnomon	CDS	48389	48475	.	-	0	Name=XP_026296466.1;ID=cds-XP_026296466.1;Dbxref=GeneID:412401%2CGenbank:XP_026296466.1%2CBEEBASE:GB51642;Parent=rna-XM_026440681.1
NC_037642.1	Gnomon	CDS	47838	48106	.	-	0	Name=XP_026296466.1;ID=cds-XP_026296466.1;Dbxref=GeneID:412401%2CGenbank:XP_026296466.1%2CBEEBASE:GB51642;Parent=rna-XM_026440681.1
NC_037642.1	Gnomon	CDS	47667	47711	.	-	0	Name=XP_026296466.1;ID=cds-XP_026296466.1;Dbxref=GeneID:412401%2CGenbank:XP_026296466.1%2CBEEBASE:GB51642;Parent=rna-XM_026440681.1
NC_037642.1	Gnomon	exon	2969612	2969801	.	+	.	ID=exon-XM_394980.7-2;Dbxref=GeneID:411507%2CGenbank:XM_394980.7%2CBEEBASE:GB48870;Parent=rna-XM_394980.7
NC_037642.1	Gnomon	exon	2971307	2971654	.	+	.	ID=exon-XM_394980.7-3;Dbxref=GeneID:411507%2CGenbank:XM_394980.7%2CBEEBASE:GB48870;Parent=rna-XM_394980.7
NC_037642.1	Gnomon	mRNA	9818116	9820404	.	+	.	Name=XM_003251064.4;ID=rna-XM_003251064.4;Dbxref=GeneID:100578156%2CGenbank:XM_003251064.4;Parent=gene-LOC100578156
NC_037642.1	Gnomon	exon	2971993	2972259	.	+	.	ID=exon-XM_394980.7-4;Dbxref=GeneID:411507%2CGenbank:XM_394980.7%2CBEEBASE:GB48870;Parent=rna-XM_394980.7
NC_037642.1	Gnomon	exon	2972367	2972525	.	+	.	ID=exon-XM_394980.7-5;Dbxref=GeneID:411507%2CGenbank:XM_394980.7%2CBEEBASE:GB48870;Parent=rna-XM_394980.7
NC_037642.1	Gnomon	exon	2972735	2972976	.	+	.	ID=exon-XM_394980.7-6;Dbxref=GeneID:411507%2CGenbank:XM_394980.7%2CBEEBASE:GB48870;Parent=rna-XM_394980.7
NC_037642.1	Gnomon	mRNA	5007583	5017992	.	-	.	Name=XM_026440721.1;ID=rna-XM_026440721.1;Dbxref=GeneID:107964404%2CGenbank:XM_026440721.1;Parent=gene-LOC107964404
NC_037642.1	Gnomon	mRNA	13492268	13501002	.	+	.	Name=XM_006570214.3;ID=rna-XM_006570214.3;Dbxref=GeneID:411126%2CGenbank:XM_006570214.3%2CBEEBASE:GB45709;Parent=gene-LOC411126
NC_037642.1	Gnomon	exon	2963329	2963563	.	+	.	ID=exon-XM_394980.7-1;Dbxref=GeneID:411507%2CGenbank:XM_394980.7%2CBEEBASE:GB48870;Parent=rna-XM_394980.7
NC_037642.1	Gnomon	exon	10734991	10736174	.	-	.	ID=exon-XR_410961.3-9;Dbxref=GeneID:100578799%2CGenbank:XR_410961.3;Parent=rna-XR_410961.3
NC_037642.1	Gnomon	exon	10736695	10737162	.	-	.	ID=exon-XR_410961.3-7;Dbxref=GeneID:100578799%2CGenbank:XR_410961.3;Parent=rna-XR_410961.3
NC_037642.1	Gnomon	exon	10736278	10736602	.	-	.	ID=exon-XR_410961.3-8;Dbxref=GeneID:100578799%2CGenbank:XR_410961.3;Parent=rna-XR_410961.3
NC_037642.1	Gnomon	exon	10738683	10738872	.	-	.	ID=exon-XR_410961.3-5;Dbxref=GeneID:100578799%2CGenbank:XR_410961.3;Parent=rna-XR_410961.3
NC_037642.1	Gnomon	exon	10738401	10738584	.	-	.	ID=exon-XR_410961.3-6;Dbxref=GeneID:100578799%2CGenbank:XR_410961.3;Parent=rna-XR_410961.3
NC_037642.1	Gnomon	exon	10740749	10741038	.	-	.	ID=exon-XR_410961.3-3;Dbxref=GeneID:100578799%2CGenbank:XR_410961.3;Parent=rna-XR_410961.3
NC_037642.1	Gnomon	exon	10739194	10740386	.	-	.	ID=exon-XR_410961.3-4;Dbxref=GeneID:100578799%2CGenbank:XR_410961.3;Parent=rna-XR_410961.3
NC_037642.1	Gnomon	exon	10742714	10743539	.	-	.	ID=exon-XR_410961.3-1;Dbxref=GeneID:100578799%2CGenbank:XR_410961.3;Parent=rna-XR_410961.3
NC_037642.1	Gnomon	exon	10741225	10741755	.	-	.	ID=exon-XR_410961.3-2;Dbxref=GeneID:100578799%2CGenbank:XR_410961.3;Parent=rna-XR_410961.3
NC_037642.1	Gnomon	lnc_RNA	3627885	3631220	.	+	.	Name=XR_003304714.1;ID=rna-XR_003304714.1;Dbxref=GeneID:102656230%2CGenbank:XR_003304714.1;Parent=gene-LOC102656230
NC_037642.1	Gnomon	mRNA	2811351	2859419	.	+	.	Name=XM_006557903.3;ID=rna-XM_006557903.3;Dbxref=GeneID:100576449%2CGenbank:XM_006557903.3%2CBEEBASE:GB52328;Parent=gene-LOC100576449
NC_037642.1	Gnomon	mRNA	9407391	9430006	.	+	.	Name=XM_006567892.3;ID=rna-XM_006567892.3;Dbxref=GeneID:725834%2CGenbank:XM_006567892.3%2CBEEBASE:GB44419;Parent=gene-LOC725834
NC_037642.1	Gnomon	CDS	140320	140322	.	+	0	Name=XP_001120403.2;ID=cds-XP_001120403.2;Dbxref=GeneID:724529%2CGenbank:XP_001120403.2%2CBEEBASE:GB40873;Parent=rna-XM_001120403.5
NC_037642.1	Gnomon	CDS	140627	140875	.	+	0	Name=XP_001120403.2;ID=cds-XP_001120403.2;Dbxref=GeneID:724529%2CGenbank:XP_001120403.2%2CBEEBASE:GB40873;Parent=rna-XM_001120403.5
NC_037642.1	Gnomon	mRNA	5302319	5306166	.	-	.	Name=XM_026440867.1;ID=rna-XM_026440867.1;Dbxref=GeneID:107964516%2CGenbank:XM_026440867.1;Parent=gene-LOC107964516
NC_037642.1	Gnomon	exon	6598314	6598694	.	+	.	ID=exon-XM_001122374.5-3;Dbxref=GeneID:726653%2CGenbank:XM_001122374.5%2CBEEBASE:GB46734;Parent=rna-XM_001122374.5
NC_037642.1	Gnomon	exon	6597502	6597641	.	+	.	ID=exon-XM_001122374.5-1;Dbxref=GeneID:726653%2CGenbank:XM_001122374.5%2CBEEBASE:GB46734;Parent=rna-XM_001122374.5
NC_037642.1	Gnomon	exon	6598097	6598231	.	+	.	ID=exon-XM_001122374.5-2;Dbxref=GeneID:726653%2CGenbank:XM_001122374.5%2CBEEBASE:GB46734;Parent=rna-XM_001122374.5
NC_037642.1	Gnomon	CDS	13407346	13407347	.	+	0	Name=XP_006570261.1;ID=cds-XP_006570261.1;Dbxref=GeneID:411738%2CGenbank:XP_006570261.1%2CBEEBASE:GB45694;Parent=rna-XM_006570198.3
NC_037642.1	Gnomon	CDS	13407833	13407976	.	+	0	Name=XP_006570261.1;ID=cds-XP_006570261.1;Dbxref=GeneID:411738%2CGenbank:XP_006570261.1%2CBEEBASE:GB45694;Parent=rna-XM_006570198.3
NC_037642.1	Gnomon	CDS	13408164	13408304	.	+	0	Name=XP_006570261.1;ID=cds-XP_006570261.1;Dbxref=GeneID:411738%2CGenbank:XP_006570261.1%2CBEEBASE:GB45694;Parent=rna-XM_006570198.3
NC_037642.1	Gnomon	CDS	13408397	13408462	.	+	0	Name=XP_006570261.1;ID=cds-XP_006570261.1;Dbxref=GeneID:411738%2CGenbank:XP_006570261.1%2CBEEBASE:GB45694;Parent=rna-XM_006570198.3
NC_037642.1	Gnomon	CDS	13408544	13408687	.	+	0	Name=XP_006570261.1;ID=cds-XP_006570261.1;Dbxref=GeneID:411738%2CGenbank:XP_006570261.1%2CBEEBASE:GB45694;Parent=rna-XM_006570198.3
NC_037642.1	Gnomon	CDS	13408769	13408840	.	+	0	Name=XP_006570261.1;ID=cds-XP_006570261.1;Dbxref=GeneID:411738%2CGenbank:XP_006570261.1%2CBEEBASE:GB45694;Parent=rna-XM_006570198.3
NC_037642.1	Gnomon	CDS	13408992	13409284	.	+	0	Name=XP_006570261.1;ID=cds-XP_006570261.1;Dbxref=GeneID:411738%2CGenbank:XP_006570261.1%2CBEEBASE:GB45694;Parent=rna-XM_006570198.3
NC_037642.1	Gnomon	CDS	13410235	13410414	.	+	0	Name=XP_006570261.1;ID=cds-XP_006570261.1;Dbxref=GeneID:411738%2CGenbank:XP_006570261.1%2CBEEBASE:GB45694;Parent=rna-XM_006570198.3
NC_037642.1	Gnomon	CDS	13410504	13410698	.	+	0	Name=XP_006570261.1;ID=cds-XP_006570261.1;Dbxref=GeneID:411738%2CGenbank:XP_006570261.1%2CBEEBASE:GB45694;Parent=rna-XM_006570198.3
NC_037642.1	Gnomon	CDS	13410834	13412230	.	+	0	Name=XP_006570261.1;ID=cds-XP_006570261.1;Dbxref=GeneID:411738%2CGenbank:XP_006570261.1%2CBEEBASE:GB45694;Parent=rna-XM_006570198.3
NC_037642.1	Gnomon	exon	13254913	13255051	.	+	.	ID=exon-XM_006570172.3-3;Dbxref=GeneID:100576966%2CGenbank:XM_006570172.3;Parent=rna-XM_006570172.3
NC_037642.1	Gnomon	mRNA	11338201	11341581	.	+	.	Name=XM_006567652.1;ID=rna-XM_006567652.1;Dbxref=GeneID:408851%2CGenbank:XM_006567652.1%2CBEEBASE:GB44533;Parent=gene-LOC408851
NC_037642.1	Gnomon	exon	13252954	13253219	.	+	.	ID=exon-XM_006570172.3-1;Dbxref=GeneID:100576966%2CGenbank:XM_006570172.3;Parent=rna-XM_006570172.3
NC_037642.1	Gnomon	exon	13253541	13254794	.	+	.	ID=exon-XM_006570172.3-2;Dbxref=GeneID:100576966%2CGenbank:XM_006570172.3;Parent=rna-XM_006570172.3
NC_037642.1	Gnomon	mRNA	11956781	11963381	.	+	.	Name=XM_026440627.1;ID=rna-XM_026440627.1;Dbxref=GeneID:725435%2CGenbank:XM_026440627.1%2CBEEBASE:GB44553;Parent=gene-LOC725435
NC_037642.1	Gnomon	CDS	7006147	7006219	.	+	0	Name=XP_006564233.1;ID=cds-XP_006564233.1;Dbxref=GeneID:102655904%2CGenbank:XP_006564233.1;Parent=rna-XM_006564170.2
NC_037642.1	Gnomon	CDS	7029677	7029760	.	+	0	Name=XP_006564233.1;ID=cds-XP_006564233.1;Dbxref=GeneID:102655904%2CGenbank:XP_006564233.1;Parent=rna-XM_006564170.2
NC_037642.1	Gnomon	CDS	7035069	7035249	.	+	0	Name=XP_006564233.1;ID=cds-XP_006564233.1;Dbxref=GeneID:102655904%2CGenbank:XP_006564233.1;Parent=rna-XM_006564170.2
NC_037642.1	Gnomon	CDS	7064500	7064617	.	+	0	Name=XP_006564233.1;ID=cds-XP_006564233.1;Dbxref=GeneID:102655904%2CGenbank:XP_006564233.1;Parent=rna-XM_006564170.2
NC_037642.1	Gnomon	exon	10956029	10956135	.	-	.	ID=exon-XM_624575.5-10;Dbxref=GeneID:552198%2CGenbank:XM_624575.5%2CBEEBASE:GB44597;Parent=rna-XM_624575.5
NC_037642.1	Gnomon	CDS	12727351	12727414	.	-	0	Name=XP_006570022.2;ID=cds-XP_006570022.2;Dbxref=GeneID:552673%2CGenbank:XP_006570022.2%2CBEEBASE:GB41364;Parent=rna-XM_006569959.2
NC_037642.1	Gnomon	CDS	12727045	12727214	.	-	0	Name=XP_006570022.2;ID=cds-XP_006570022.2;Dbxref=GeneID:552673%2CGenbank:XP_006570022.2%2CBEEBASE:GB41364;Parent=rna-XM_006569959.2
NC_037642.1	Gnomon	CDS	12726863	12726977	.	-	0	Name=XP_006570022.2;ID=cds-XP_006570022.2;Dbxref=GeneID:552673%2CGenbank:XP_006570022.2%2CBEEBASE:GB41364;Parent=rna-XM_006569959.2
NC_037642.1	Gnomon	CDS	12726631	12726786	.	-	0	Name=XP_006570022.2;ID=cds-XP_006570022.2;Dbxref=GeneID:552673%2CGenbank:XP_006570022.2%2CBEEBASE:GB41364;Parent=rna-XM_006569959.2
NC_037642.1	Gnomon	CDS	12726388	12726504	.	-	0	Name=XP_006570022.2;ID=cds-XP_006570022.2;Dbxref=GeneID:552673%2CGenbank:XP_006570022.2%2CBEEBASE:GB41364;Parent=rna-XM_006569959.2
NC_037642.1	Gnomon	CDS	12726151	12726323	.	-	0	Name=XP_006570022.2;ID=cds-XP_006570022.2;Dbxref=GeneID:552673%2CGenbank:XP_006570022.2%2CBEEBASE:GB41364;Parent=rna-XM_006569959.2
NC_037642.1	Gnomon	gene	7065922	7067419	.	-	.	Name=LOC551480;ID=gene-LOC551480;Dbxref=BEEBASE:GB42038%2CGeneID:551480
NC_037642.1	Gnomon	exon	5404342	5404480	.	+	.	ID=exon-XM_026440768.1-1;Dbxref=GeneID:725015%2CGenbank:XM_026440768.1%2CBEEBASE:GB46684;Parent=rna-XM_026440768.1
NC_037642.1	Gnomon	exon	5410379	5410679	.	+	.	ID=exon-XM_026440768.1-2;Dbxref=GeneID:725015%2CGenbank:XM_026440768.1%2CBEEBASE:GB46684;Parent=rna-XM_026440768.1
NC_037642.1	Gnomon	exon	5410758	5410901	.	+	.	ID=exon-XM_026440768.1-3;Dbxref=GeneID:725015%2CGenbank:XM_026440768.1%2CBEEBASE:GB46684;Parent=rna-XM_026440768.1
NC_037642.1	Gnomon	exon	5412415	5412590	.	+	.	ID=exon-XM_026440768.1-8;Dbxref=GeneID:725015%2CGenbank:XM_026440768.1%2CBEEBASE:GB46684;Parent=rna-XM_026440768.1
NC_037642.1	Gnomon	exon	5412677	5412899	.	+	.	ID=exon-XM_026440768.1-9;Dbxref=GeneID:725015%2CGenbank:XM_026440768.1%2CBEEBASE:GB46684;Parent=rna-XM_026440768.1
NC_037642.1	Gnomon	exon	5410989	5411194	.	+	.	ID=exon-XM_026440768.1-4;Dbxref=GeneID:725015%2CGenbank:XM_026440768.1%2CBEEBASE:GB46684;Parent=rna-XM_026440768.1
NC_037642.1	Gnomon	exon	5411270	5411498	.	+	.	ID=exon-XM_026440768.1-5;Dbxref=GeneID:725015%2CGenbank:XM_026440768.1%2CBEEBASE:GB46684;Parent=rna-XM_026440768.1
NC_037642.1	Gnomon	exon	5411585	5412033	.	+	.	ID=exon-XM_026440768.1-6;Dbxref=GeneID:725015%2CGenbank:XM_026440768.1%2CBEEBASE:GB46684;Parent=rna-XM_026440768.1
NC_037642.1	Gnomon	exon	5412116	5412344	.	+	.	ID=exon-XM_026440768.1-7;Dbxref=GeneID:725015%2CGenbank:XM_026440768.1%2CBEEBASE:GB46684;Parent=rna-XM_026440768.1
NC_037642.1	Gnomon	gene	616211	619526	.	-	.	Name=LOC551464;ID=gene-LOC551464;Dbxref=BEEBASE:GB53603%2CGeneID:551464
NC_037642.1	Gnomon	gene	180761	190186	.	-	.	Name=LOC551466;ID=gene-LOC551466;Dbxref=BEEBASE:GB40888%2CGeneID:551466
NC_037642.1	Gnomon	CDS	129075	129156	.	-	0	Name=XP_026296465.1;ID=cds-XP_026296465.1;Dbxref=GeneID:412401%2CGenbank:XP_026296465.1%2CBEEBASE:GB51642;Parent=rna-XM_026440680.1
NC_037642.1	Gnomon	CDS	124060	124182	.	-	0	Name=XP_026296465.1;ID=cds-XP_026296465.1;Dbxref=GeneID:412401%2CGenbank:XP_026296465.1%2CBEEBASE:GB51642;Parent=rna-XM_026440680.1
NC_037642.1	Gnomon	CDS	87468	87590	.	-	0	Name=XP_026296465.1;ID=cds-XP_026296465.1;Dbxref=GeneID:412401%2CGenbank:XP_026296465.1%2CBEEBASE:GB51642;Parent=rna-XM_026440680.1
NC_037642.1	Gnomon	CDS	59976	60208	.	-	0	Name=XP_026296465.1;ID=cds-XP_026296465.1;Dbxref=GeneID:412401%2CGenbank:XP_026296465.1%2CBEEBASE:GB51642;Parent=rna-XM_026440680.1
NC_037642.1	Gnomon	CDS	53066	53270	.	-	0	Name=XP_026296465.1;ID=cds-XP_026296465.1;Dbxref=GeneID:412401%2CGenbank:XP_026296465.1%2CBEEBASE:GB51642;Parent=rna-XM_026440680.1
NC_037642.1	Gnomon	CDS	50780	51091	.	-	0	Name=XP_026296465.1;ID=cds-XP_026296465.1;Dbxref=GeneID:412401%2CGenbank:XP_026296465.1%2CBEEBASE:GB51642;Parent=rna-XM_026440680.1
NC_037642.1	Gnomon	CDS	50165	50465	.	-	0	Name=XP_026296465.1;ID=cds-XP_026296465.1;Dbxref=GeneID:412401%2CGenbank:XP_026296465.1%2CBEEBASE:GB51642;Parent=rna-XM_026440680.1
NC_037642.1	Gnomon	CDS	49785	50076	.	-	0	Name=XP_026296465.1;ID=cds-XP_026296465.1;Dbxref=GeneID:412401%2CGenbank:XP_026296465.1%2CBEEBASE:GB51642;Parent=rna-XM_026440680.1
NC_037642.1	Gnomon	CDS	48792	49272	.	-	0	Name=XP_026296465.1;ID=cds-XP_026296465.1;Dbxref=GeneID:412401%2CGenbank:XP_026296465.1%2CBEEBASE:GB51642;Parent=rna-XM_026440680.1
NC_037642.1	Gnomon	CDS	48389	48475	.	-	0	Name=XP_026296465.1;ID=cds-XP_026296465.1;Dbxref=GeneID:412401%2CGenbank:XP_026296465.1%2CBEEBASE:GB51642;Parent=rna-XM_026440680.1
NC_037642.1	Gnomon	CDS	47838	48106	.	-	0	Name=XP_026296465.1;ID=cds-XP_026296465.1;Dbxref=GeneID:412401%2CGenbank:XP_026296465.1%2CBEEBASE:GB51642;Parent=rna-XM_026440680.1
NC_037642.1	Gnomon	CDS	47667	47711	.	-	0	Name=XP_026296465.1;ID=cds-XP_026296465.1;Dbxref=GeneID:412401%2CGenbank:XP_026296465.1%2CBEEBASE:GB51642;Parent=rna-XM_026440680.1
NC_037642.1	Gnomon	gene	2945117	2946833	.	-	.	Name=LOC551459;ID=gene-LOC551459;Dbxref=BEEBASE:GB48886%2CGeneID:551459
NC_037642.1	Gnomon	gene	12006250	12008893	.	+	.	Name=LOC551441;ID=gene-LOC551441;Dbxref=BEEBASE:GB47833%2CGeneID:551441
NC_037642.1	Gnomon	exon	9724314	9724448	.	+	.	ID=exon-XR_001703112.2-8;Dbxref=GeneID:408840%2CGenbank:XR_001703112.2%2CBEEBASE:GB44445;Parent=rna-XR_001703112.2
NC_037642.1	Gnomon	exon	9724531	9724688	.	+	.	ID=exon-XR_001703112.2-9;Dbxref=GeneID:408840%2CGenbank:XR_001703112.2%2CBEEBASE:GB44445;Parent=rna-XR_001703112.2
NC_037642.1	Gnomon	exon	9723356	9723816	.	+	.	ID=exon-XR_001703112.2-6;Dbxref=GeneID:408840%2CGenbank:XR_001703112.2%2CBEEBASE:GB44445;Parent=rna-XR_001703112.2
NC_037642.1	Gnomon	exon	9724040	9724246	.	+	.	ID=exon-XR_001703112.2-7;Dbxref=GeneID:408840%2CGenbank:XR_001703112.2%2CBEEBASE:GB44445;Parent=rna-XR_001703112.2
NC_037642.1	Gnomon	exon	9722868	9723041	.	+	.	ID=exon-XR_001703112.2-4;Dbxref=GeneID:408840%2CGenbank:XR_001703112.2%2CBEEBASE:GB44445;Parent=rna-XR_001703112.2
NC_037642.1	Gnomon	exon	9723110	9723272	.	+	.	ID=exon-XR_001703112.2-5;Dbxref=GeneID:408840%2CGenbank:XR_001703112.2%2CBEEBASE:GB44445;Parent=rna-XR_001703112.2
NC_037642.1	Gnomon	exon	9722477	9722604	.	+	.	ID=exon-XR_001703112.2-2;Dbxref=GeneID:408840%2CGenbank:XR_001703112.2%2CBEEBASE:GB44445;Parent=rna-XR_001703112.2
NC_037642.1	Gnomon	exon	9722678	9722789	.	+	.	ID=exon-XR_001703112.2-3;Dbxref=GeneID:408840%2CGenbank:XR_001703112.2%2CBEEBASE:GB44445;Parent=rna-XR_001703112.2
NC_037642.1	Gnomon	exon	9722200	9722403	.	+	.	ID=exon-XR_001703112.2-1;Dbxref=GeneID:408840%2CGenbank:XR_001703112.2%2CBEEBASE:GB44445;Parent=rna-XR_001703112.2
NC_037642.1	Gnomon	exon	1943163	1943411	.	-	.	ID=exon-XR_001702978.2-1;Dbxref=GeneID:107964460%2CGenbank:XR_001702978.2;Parent=rna-XR_001702978.2
NC_037642.1	Gnomon	exon	1941405	1942301	.	-	.	ID=exon-XR_001702978.2-2;Dbxref=GeneID:107964460%2CGenbank:XR_001702978.2;Parent=rna-XR_001702978.2
NC_037642.1	Gnomon	exon	8537855	8537988	.	-	.	ID=exon-XM_001120110.5-1;Dbxref=GeneID:724306%2CGenbank:XM_001120110.5%2CBEEBASE:GB48617;Parent=rna-XM_001120110.5
NC_037642.1	Gnomon	exon	8537669	8537773	.	-	.	ID=exon-XM_001120110.5-2;Dbxref=GeneID:724306%2CGenbank:XM_001120110.5%2CBEEBASE:GB48617;Parent=rna-XM_001120110.5
NC_037642.1	Gnomon	exon	8537177	8537226	.	-	.	ID=exon-XM_001120110.5-5;Dbxref=GeneID:724306%2CGenbank:XM_001120110.5%2CBEEBASE:GB48617;Parent=rna-XM_001120110.5
NC_037642.1	Gnomon	exon	8536672	8537067	.	-	.	ID=exon-XM_001120110.5-6;Dbxref=GeneID:724306%2CGenbank:XM_001120110.5%2CBEEBASE:GB48617;Parent=rna-XM_001120110.5
NC_037642.1	Gnomon	exon	8537465	8537595	.	-	.	ID=exon-XM_001120110.5-3;Dbxref=GeneID:724306%2CGenbank:XM_001120110.5%2CBEEBASE:GB48617;Parent=rna-XM_001120110.5
NC_037642.1	Gnomon	exon	8537304	8537383	.	-	.	ID=exon-XM_001120110.5-4;Dbxref=GeneID:724306%2CGenbank:XM_001120110.5%2CBEEBASE:GB48617;Parent=rna-XM_001120110.5
NC_037642.1	Gnomon	mRNA	7484352	7485385	.	-	.	Name=XM_001121664.5;ID=rna-XM_001121664.5;Dbxref=GeneID:725866%2CGenbank:XM_001121664.5%2CBEEBASE:GB48641;Parent=gene-LOC725866
NC_037642.1	Gnomon	CDS	8509820	8509915	.	-	0	Name=XP_026296715.1;ID=cds-XP_026296715.1;Dbxref=GeneID:102655168%2CGenbank:XP_026296715.1;Parent=rna-XM_026440930.1
NC_037642.1	Gnomon	CDS	8509634	8509719	.	-	0	Name=XP_026296715.1;ID=cds-XP_026296715.1;Dbxref=GeneID:102655168%2CGenbank:XP_026296715.1;Parent=rna-XM_026440930.1
NC_037642.1	Gnomon	CDS	8509342	8509528	.	-	0	Name=XP_026296715.1;ID=cds-XP_026296715.1;Dbxref=GeneID:102655168%2CGenbank:XP_026296715.1;Parent=rna-XM_026440930.1
NC_037642.1	Gnomon	CDS	8509140	8509281	.	-	0	Name=XP_026296715.1;ID=cds-XP_026296715.1;Dbxref=GeneID:102655168%2CGenbank:XP_026296715.1;Parent=rna-XM_026440930.1
NC_037642.1	Gnomon	CDS	8508636	8509039	.	-	0	Name=XP_026296715.1;ID=cds-XP_026296715.1;Dbxref=GeneID:102655168%2CGenbank:XP_026296715.1;Parent=rna-XM_026440930.1
NC_037642.1	Gnomon	exon	12046561	12046664	.	+	.	ID=exon-XM_006569482.3-1;Dbxref=GeneID:551831%2CGenbank:XM_006569482.3%2CBEEBASE:GB47834;Parent=rna-XM_006569482.3
NC_037642.1	Gnomon	exon	12046975	12047249	.	+	.	ID=exon-XM_006569482.3-2;Dbxref=GeneID:551831%2CGenbank:XM_006569482.3%2CBEEBASE:GB47834;Parent=rna-XM_006569482.3
NC_037642.1	Gnomon	exon	12047774	12048001	.	+	.	ID=exon-XM_006569482.3-3;Dbxref=GeneID:551831%2CGenbank:XM_006569482.3%2CBEEBASE:GB47834;Parent=rna-XM_006569482.3
NC_037642.1	Gnomon	exon	12048139	12048418	.	+	.	ID=exon-XM_006569482.3-4;Dbxref=GeneID:551831%2CGenbank:XM_006569482.3%2CBEEBASE:GB47834;Parent=rna-XM_006569482.3
NC_037642.1	Gnomon	exon	10767622	10767830	.	+	.	ID=exon-XM_624276.5-1;Dbxref=GeneID:551890%2CGenbank:XM_624276.5%2CBEEBASE:GB44496;Parent=rna-XM_624276.5
NC_037642.1	Gnomon	exon	10768953	10769162	.	+	.	ID=exon-XM_624276.5-4;Dbxref=GeneID:551890%2CGenbank:XM_624276.5%2CBEEBASE:GB44496;Parent=rna-XM_624276.5
NC_037642.1	Gnomon	exon	10769242	10769326	.	+	.	ID=exon-XM_624276.5-5;Dbxref=GeneID:551890%2CGenbank:XM_624276.5%2CBEEBASE:GB44496;Parent=rna-XM_624276.5
NC_037642.1	Gnomon	exon	10768464	10768628	.	+	.	ID=exon-XM_624276.5-2;Dbxref=GeneID:551890%2CGenbank:XM_624276.5%2CBEEBASE:GB44496;Parent=rna-XM_624276.5
NC_037642.1	Gnomon	exon	10768699	10768883	.	+	.	ID=exon-XM_624276.5-3;Dbxref=GeneID:551890%2CGenbank:XM_624276.5%2CBEEBASE:GB44496;Parent=rna-XM_624276.5
NC_037642.1	Gnomon	exon	10770351	10770389	.	+	.	ID=exon-XM_624276.5-8;Dbxref=GeneID:551890%2CGenbank:XM_624276.5%2CBEEBASE:GB44496;Parent=rna-XM_624276.5
NC_037642.1	Gnomon	exon	10770934	10771096	.	+	.	ID=exon-XM_624276.5-9;Dbxref=GeneID:551890%2CGenbank:XM_624276.5%2CBEEBASE:GB44496;Parent=rna-XM_624276.5
NC_037642.1	Gnomon	exon	10769402	10769585	.	+	.	ID=exon-XM_624276.5-6;Dbxref=GeneID:551890%2CGenbank:XM_624276.5%2CBEEBASE:GB44496;Parent=rna-XM_624276.5
NC_037642.1	Gnomon	exon	10769690	10769887	.	+	.	ID=exon-XM_624276.5-7;Dbxref=GeneID:551890%2CGenbank:XM_624276.5%2CBEEBASE:GB44496;Parent=rna-XM_624276.5
NC_037642.1	Gnomon	mRNA	7364008	7367633	.	-	.	Name=XM_016912379.2;ID=rna-XM_016912379.2;Dbxref=GeneID:725477%2CGenbank:XM_016912379.2%2CBEEBASE:GB42023;Parent=gene-LOC725477
NC_037642.1	Gnomon	exon	13519964	13520029	.	+	.	ID=exon-XM_026440533.1-2;Dbxref=GeneID:411132%2CGenbank:XM_026440533.1%2CBEEBASE:GB45714;Parent=rna-XM_026440533.1
NC_037642.1	Gnomon	exon	13525823	13526172	.	+	.	ID=exon-XM_026440533.1-3;Dbxref=GeneID:411132%2CGenbank:XM_026440533.1%2CBEEBASE:GB45714;Parent=rna-XM_026440533.1
NC_037642.1	Gnomon	exon	13519267	13519370	.	+	.	ID=exon-XM_026440533.1-1;Dbxref=GeneID:411132%2CGenbank:XM_026440533.1%2CBEEBASE:GB45714;Parent=rna-XM_026440533.1
NC_037642.1	Gnomon	exon	13526769	13527082	.	+	.	ID=exon-XM_026440533.1-6;Dbxref=GeneID:411132%2CGenbank:XM_026440533.1%2CBEEBASE:GB45714;Parent=rna-XM_026440533.1
NC_037642.1	Gnomon	exon	5890851	5891081	.	+	.	ID=exon-XM_016912151.2-30;Dbxref=GeneID:408830%2CGenbank:XM_016912151.2%2CBEEBASE:GB46705;Parent=rna-XM_016912151.2
NC_037642.1	Gnomon	exon	13529799	13530068	.	+	.	ID=exon-XM_026440533.1-7;Dbxref=GeneID:411132%2CGenbank:XM_026440533.1%2CBEEBASE:GB45714;Parent=rna-XM_026440533.1
NC_037642.1	Gnomon	exon	5891191	5891332	.	+	.	ID=exon-XM_016912151.2-31;Dbxref=GeneID:408830%2CGenbank:XM_016912151.2%2CBEEBASE:GB46705;Parent=rna-XM_016912151.2
NC_037642.1	Gnomon	exon	13526237	13526369	.	+	.	ID=exon-XM_026440533.1-4;Dbxref=GeneID:411132%2CGenbank:XM_026440533.1%2CBEEBASE:GB45714;Parent=rna-XM_026440533.1
NC_037642.1	Gnomon	exon	5891401	5891904	.	+	.	ID=exon-XM_016912151.2-32;Dbxref=GeneID:408830%2CGenbank:XM_016912151.2%2CBEEBASE:GB46705;Parent=rna-XM_016912151.2
NC_037642.1	Gnomon	exon	13526451	13526680	.	+	.	ID=exon-XM_026440533.1-5;Dbxref=GeneID:411132%2CGenbank:XM_026440533.1%2CBEEBASE:GB45714;Parent=rna-XM_026440533.1
NC_037642.1	Gnomon	exon	13530154	13530233	.	+	.	ID=exon-XM_026440533.1-8;Dbxref=GeneID:411132%2CGenbank:XM_026440533.1%2CBEEBASE:GB45714;Parent=rna-XM_026440533.1
NC_037642.1	Gnomon	exon	13530302	13530446	.	+	.	ID=exon-XM_026440533.1-9;Dbxref=GeneID:411132%2CGenbank:XM_026440533.1%2CBEEBASE:GB45714;Parent=rna-XM_026440533.1
NC_037642.1	Gnomon	exon	5891975	5893122	.	+	.	ID=exon-XM_016912151.2-33;Dbxref=GeneID:408830%2CGenbank:XM_016912151.2%2CBEEBASE:GB46705;Parent=rna-XM_016912151.2
NC_037642.1	Gnomon	exon	5893199	5893445	.	+	.	ID=exon-XM_016912151.2-34;Dbxref=GeneID:408830%2CGenbank:XM_016912151.2%2CBEEBASE:GB46705;Parent=rna-XM_016912151.2
NC_037642.1	Gnomon	exon	2996800	2996981	.	+	.	ID=exon-XM_016912372.2-9;Dbxref=GeneID:413930%2CGenbank:XM_016912372.2%2CBEEBASE:GB48872;Parent=rna-XM_016912372.2
NC_037642.1	Gnomon	exon	2995838	2996245	.	+	.	ID=exon-XM_016912372.2-7;Dbxref=GeneID:413930%2CGenbank:XM_016912372.2%2CBEEBASE:GB48872;Parent=rna-XM_016912372.2
NC_037642.1	Gnomon	exon	2996333	2996717	.	+	.	ID=exon-XM_016912372.2-8;Dbxref=GeneID:413930%2CGenbank:XM_016912372.2%2CBEEBASE:GB48872;Parent=rna-XM_016912372.2
NC_037642.1	Gnomon	exon	2994020	2994184	.	+	.	ID=exon-XM_016912372.2-5;Dbxref=GeneID:413930%2CGenbank:XM_016912372.2%2CBEEBASE:GB48872;Parent=rna-XM_016912372.2
NC_037642.1	Gnomon	exon	2994258	2994526	.	+	.	ID=exon-XM_016912372.2-6;Dbxref=GeneID:413930%2CGenbank:XM_016912372.2%2CBEEBASE:GB48872;Parent=rna-XM_016912372.2
NC_037642.1	Gnomon	exon	2993411	2993749	.	+	.	ID=exon-XM_016912372.2-3;Dbxref=GeneID:413930%2CGenbank:XM_016912372.2%2CBEEBASE:GB48872;Parent=rna-XM_016912372.2
NC_037642.1	Gnomon	exon	2993814	2993949	.	+	.	ID=exon-XM_016912372.2-4;Dbxref=GeneID:413930%2CGenbank:XM_016912372.2%2CBEEBASE:GB48872;Parent=rna-XM_016912372.2
NC_037642.1	Gnomon	exon	2992236	2992353	.	+	.	ID=exon-XM_016912372.2-1;Dbxref=GeneID:413930%2CGenbank:XM_016912372.2%2CBEEBASE:GB48872;Parent=rna-XM_016912372.2
NC_037642.1	Gnomon	exon	2993271	2993336	.	+	.	ID=exon-XM_016912372.2-2;Dbxref=GeneID:413930%2CGenbank:XM_016912372.2%2CBEEBASE:GB48872;Parent=rna-XM_016912372.2
NC_037642.1	Gnomon	CDS	9410520	9410858	.	+	0	Name=XP_006567950.1;ID=cds-XP_006567950.1;Dbxref=GeneID:725834%2CGenbank:XP_006567950.1%2CBEEBASE:GB44419;Parent=rna-XM_006567887.3
NC_037642.1	Gnomon	CDS	9423789	9424269	.	+	0	Name=XP_006567950.1;ID=cds-XP_006567950.1;Dbxref=GeneID:725834%2CGenbank:XP_006567950.1%2CBEEBASE:GB44419;Parent=rna-XM_006567887.3
NC_037642.1	Gnomon	CDS	9425737	9425944	.	+	0	Name=XP_006567950.1;ID=cds-XP_006567950.1;Dbxref=GeneID:725834%2CGenbank:XP_006567950.1%2CBEEBASE:GB44419;Parent=rna-XM_006567887.3
NC_037642.1	Gnomon	CDS	9426142	9426394	.	+	0	Name=XP_006567950.1;ID=cds-XP_006567950.1;Dbxref=GeneID:725834%2CGenbank:XP_006567950.1%2CBEEBASE:GB44419;Parent=rna-XM_006567887.3
NC_037642.1	Gnomon	CDS	9426612	9426801	.	+	0	Name=XP_006567950.1;ID=cds-XP_006567950.1;Dbxref=GeneID:725834%2CGenbank:XP_006567950.1%2CBEEBASE:GB44419;Parent=rna-XM_006567887.3
NC_037642.1	Gnomon	CDS	9426900	9427065	.	+	0	Name=XP_006567950.1;ID=cds-XP_006567950.1;Dbxref=GeneID:725834%2CGenbank:XP_006567950.1%2CBEEBASE:GB44419;Parent=rna-XM_006567887.3
NC_037642.1	Gnomon	CDS	9428250	9428385	.	+	0	Name=XP_006567950.1;ID=cds-XP_006567950.1;Dbxref=GeneID:725834%2CGenbank:XP_006567950.1%2CBEEBASE:GB44419;Parent=rna-XM_006567887.3
NC_037642.1	Gnomon	CDS	9428451	9428614	.	+	0	Name=XP_006567950.1;ID=cds-XP_006567950.1;Dbxref=GeneID:725834%2CGenbank:XP_006567950.1%2CBEEBASE:GB44419;Parent=rna-XM_006567887.3
NC_037642.1	Gnomon	CDS	9429651	9429810	.	+	0	Name=XP_006567950.1;ID=cds-XP_006567950.1;Dbxref=GeneID:725834%2CGenbank:XP_006567950.1%2CBEEBASE:GB44419;Parent=rna-XM_006567887.3
NC_037642.1	Gnomon	exon	10911092	10911255	.	-	.	ID=exon-XM_006567718.3-10;Dbxref=GeneID:409444%2CGenbank:XM_006567718.3%2CBEEBASE:GB44606;Parent=rna-XM_006567718.3
NC_037642.1	Gnomon	exon	10910684	10910978	.	-	.	ID=exon-XM_006567718.3-11;Dbxref=GeneID:409444%2CGenbank:XM_006567718.3%2CBEEBASE:GB44606;Parent=rna-XM_006567718.3
NC_037642.1	Gnomon	exon	10910477	10910587	.	-	.	ID=exon-XM_006567718.3-12;Dbxref=GeneID:409444%2CGenbank:XM_006567718.3%2CBEEBASE:GB44606;Parent=rna-XM_006567718.3
NC_037642.1	Gnomon	exon	10909122	10910408	.	-	.	ID=exon-XM_006567718.3-13;Dbxref=GeneID:409444%2CGenbank:XM_006567718.3%2CBEEBASE:GB44606;Parent=rna-XM_006567718.3
NC_037642.1	Gnomon	exon	8372130	8372440	.	+	.	ID=exon-XM_026440944.1-8;Dbxref=GeneID:409818%2CGenbank:XM_026440944.1%2CBEEBASE:GB48665;Parent=rna-XM_026440944.1
NC_037642.1	Gnomon	exon	8372882	8383943	.	+	.	ID=exon-XM_026440944.1-9;Dbxref=GeneID:409818%2CGenbank:XM_026440944.1%2CBEEBASE:GB48665;Parent=rna-XM_026440944.1
NC_037642.1	Gnomon	mRNA	11670353	11678572	.	+	.	Name=XM_016912233.2;ID=rna-XM_016912233.2;Dbxref=GeneID:551044%2CGenbank:XM_016912233.2%2CBEEBASE:GB44548;Parent=gene-LOC551044
NC_037642.1	Gnomon	exon	8361537	8361695	.	+	.	ID=exon-XM_026440944.1-6;Dbxref=GeneID:409818%2CGenbank:XM_026440944.1%2CBEEBASE:GB48665;Parent=rna-XM_026440944.1
NC_037642.1	Gnomon	exon	8367778	8367949	.	+	.	ID=exon-XM_026440944.1-7;Dbxref=GeneID:409818%2CGenbank:XM_026440944.1%2CBEEBASE:GB48665;Parent=rna-XM_026440944.1
NC_037642.1	Gnomon	exon	8336294	8336509	.	+	.	ID=exon-XM_026440944.1-4;Dbxref=GeneID:409818%2CGenbank:XM_026440944.1%2CBEEBASE:GB48665;Parent=rna-XM_026440944.1
NC_037642.1	Gnomon	exon	8343899	8344063	.	+	.	ID=exon-XM_026440944.1-5;Dbxref=GeneID:409818%2CGenbank:XM_026440944.1%2CBEEBASE:GB48665;Parent=rna-XM_026440944.1
NC_037642.1	Gnomon	exon	8294396	8294668	.	+	.	ID=exon-XM_026440944.1-2;Dbxref=GeneID:409818%2CGenbank:XM_026440944.1%2CBEEBASE:GB48665;Parent=rna-XM_026440944.1
NC_037642.1	Gnomon	exon	8314839	8314930	.	+	.	ID=exon-XM_026440944.1-3;Dbxref=GeneID:409818%2CGenbank:XM_026440944.1%2CBEEBASE:GB48665;Parent=rna-XM_026440944.1
NC_037642.1	Gnomon	exon	8287728	8290356	.	+	.	ID=exon-XM_026440944.1-1;Dbxref=GeneID:409818%2CGenbank:XM_026440944.1%2CBEEBASE:GB48665;Parent=rna-XM_026440944.1
NC_037642.1	Gnomon	exon	5885443	5885626	.	+	.	ID=exon-XM_016912151.2-20;Dbxref=GeneID:408830%2CGenbank:XM_016912151.2%2CBEEBASE:GB46705;Parent=rna-XM_016912151.2
NC_037642.1	Gnomon	exon	5885717	5886017	.	+	.	ID=exon-XM_016912151.2-21;Dbxref=GeneID:408830%2CGenbank:XM_016912151.2%2CBEEBASE:GB46705;Parent=rna-XM_016912151.2
NC_037642.1	Gnomon	mRNA	8577349	8641874	.	+	.	Name=XM_026441061.1;ID=rna-XM_026441061.1;Dbxref=GeneID:724433%2CGenbank:XM_026441061.1%2CBEEBASE:GB48685;Parent=gene-LOC724433
NC_037642.1	Gnomon	exon	5886086	5886673	.	+	.	ID=exon-XM_016912151.2-22;Dbxref=GeneID:408830%2CGenbank:XM_016912151.2%2CBEEBASE:GB46705;Parent=rna-XM_016912151.2
NC_037642.1	Gnomon	exon	5886751	5887175	.	+	.	ID=exon-XM_016912151.2-23;Dbxref=GeneID:408830%2CGenbank:XM_016912151.2%2CBEEBASE:GB46705;Parent=rna-XM_016912151.2
NC_037642.1	Gnomon	exon	5887253	5888016	.	+	.	ID=exon-XM_016912151.2-24;Dbxref=GeneID:408830%2CGenbank:XM_016912151.2%2CBEEBASE:GB46705;Parent=rna-XM_016912151.2
NC_037642.1	Gnomon	exon	5888100	5888398	.	+	.	ID=exon-XM_016912151.2-25;Dbxref=GeneID:408830%2CGenbank:XM_016912151.2%2CBEEBASE:GB46705;Parent=rna-XM_016912151.2
NC_037642.1	Gnomon	exon	5888472	5889391	.	+	.	ID=exon-XM_016912151.2-26;Dbxref=GeneID:408830%2CGenbank:XM_016912151.2%2CBEEBASE:GB46705;Parent=rna-XM_016912151.2
NC_037642.1	Gnomon	exon	5889477	5889919	.	+	.	ID=exon-XM_016912151.2-27;Dbxref=GeneID:408830%2CGenbank:XM_016912151.2%2CBEEBASE:GB46705;Parent=rna-XM_016912151.2
NC_037642.1	Gnomon	exon	5890050	5890188	.	+	.	ID=exon-XM_016912151.2-28;Dbxref=GeneID:408830%2CGenbank:XM_016912151.2%2CBEEBASE:GB46705;Parent=rna-XM_016912151.2
NC_037642.1	Gnomon	exon	5890279	5890748	.	+	.	ID=exon-XM_016912151.2-29;Dbxref=GeneID:408830%2CGenbank:XM_016912151.2%2CBEEBASE:GB46705;Parent=rna-XM_016912151.2
NC_037642.1	Gnomon	exon	5875654	5875791	.	+	.	ID=exon-XM_016912151.2-10;Dbxref=GeneID:408830%2CGenbank:XM_016912151.2%2CBEEBASE:GB46705;Parent=rna-XM_016912151.2
NC_037642.1	Gnomon	exon	5884071	5884473	.	+	.	ID=exon-XM_016912151.2-19;Dbxref=GeneID:408830%2CGenbank:XM_016912151.2%2CBEEBASE:GB46705;Parent=rna-XM_016912151.2
NC_037642.1	Gnomon	mRNA	5801254	5825419	.	+	.	Name=XM_026440960.1;ID=rna-XM_026440960.1;Dbxref=GeneID:725732%2CGenbank:XM_026440960.1%2CBEEBASE:GB46700;Parent=gene-LOC725732
NC_037642.1	Gnomon	exon	5875951	5876413	.	+	.	ID=exon-XM_016912151.2-11;Dbxref=GeneID:408830%2CGenbank:XM_016912151.2%2CBEEBASE:GB46705;Parent=rna-XM_016912151.2
NC_037642.1	Gnomon	exon	5876495	5876692	.	+	.	ID=exon-XM_016912151.2-12;Dbxref=GeneID:408830%2CGenbank:XM_016912151.2%2CBEEBASE:GB46705;Parent=rna-XM_016912151.2
NC_037642.1	Gnomon	exon	5876915	5876953	.	+	.	ID=exon-XM_016912151.2-13;Dbxref=GeneID:408830%2CGenbank:XM_016912151.2%2CBEEBASE:GB46705;Parent=rna-XM_016912151.2
NC_037642.1	Gnomon	exon	5877992	5878237	.	+	.	ID=exon-XM_016912151.2-14;Dbxref=GeneID:408830%2CGenbank:XM_016912151.2%2CBEEBASE:GB46705;Parent=rna-XM_016912151.2
NC_037642.1	Gnomon	exon	5878320	5878461	.	+	.	ID=exon-XM_016912151.2-15;Dbxref=GeneID:408830%2CGenbank:XM_016912151.2%2CBEEBASE:GB46705;Parent=rna-XM_016912151.2
NC_037642.1	Gnomon	exon	5878524	5878915	.	+	.	ID=exon-XM_016912151.2-16;Dbxref=GeneID:408830%2CGenbank:XM_016912151.2%2CBEEBASE:GB46705;Parent=rna-XM_016912151.2
NC_037642.1	Gnomon	exon	5879001	5879905	.	+	.	ID=exon-XM_016912151.2-17;Dbxref=GeneID:408830%2CGenbank:XM_016912151.2%2CBEEBASE:GB46705;Parent=rna-XM_016912151.2
NC_037642.1	Gnomon	exon	5879979	5880558	.	+	.	ID=exon-XM_016912151.2-18;Dbxref=GeneID:408830%2CGenbank:XM_016912151.2%2CBEEBASE:GB46705;Parent=rna-XM_016912151.2
NC_037642.1	Gnomon	exon	13860787	13861100	.	-	.	ID=exon-XM_016912248.2-3;Dbxref=GeneID:727009%2CGenbank:XM_016912248.2%2CBEEBASE:GB45628;Parent=rna-XM_016912248.2
NC_037642.1	Gnomon	exon	13859507	13860685	.	-	.	ID=exon-XM_016912248.2-4;Dbxref=GeneID:727009%2CGenbank:XM_016912248.2%2CBEEBASE:GB45628;Parent=rna-XM_016912248.2
NC_037642.1	Gnomon	exon	13861467	13861566	.	-	.	ID=exon-XM_016912248.2-1;Dbxref=GeneID:727009%2CGenbank:XM_016912248.2%2CBEEBASE:GB45628;Parent=rna-XM_016912248.2
NC_037642.1	Gnomon	exon	13861207	13861298	.	-	.	ID=exon-XM_016912248.2-2;Dbxref=GeneID:727009%2CGenbank:XM_016912248.2%2CBEEBASE:GB45628;Parent=rna-XM_016912248.2
NC_037642.1	Gnomon	CDS	5310078	5310239	.	-	0	Name=XP_396204.4;ID=cds-XP_396204.4;Dbxref=GeneID:412751%2CGenbank:XP_396204.4%2CBEEBASE:GB46790;Parent=rna-XM_396204.7
NC_037642.1	Gnomon	CDS	5309867	5310004	.	-	0	Name=XP_396204.4;ID=cds-XP_396204.4;Dbxref=GeneID:412751%2CGenbank:XP_396204.4%2CBEEBASE:GB46790;Parent=rna-XM_396204.7
NC_037642.1	Gnomon	CDS	5309739	5309795	.	-	0	Name=XP_396204.4;ID=cds-XP_396204.4;Dbxref=GeneID:412751%2CGenbank:XP_396204.4%2CBEEBASE:GB46790;Parent=rna-XM_396204.7
NC_037642.1	Gnomon	CDS	5309354	5309617	.	-	0	Name=XP_396204.4;ID=cds-XP_396204.4;Dbxref=GeneID:412751%2CGenbank:XP_396204.4%2CBEEBASE:GB46790;Parent=rna-XM_396204.7
NC_037642.1	Gnomon	CDS	5309107	5309289	.	-	0	Name=XP_396204.4;ID=cds-XP_396204.4;Dbxref=GeneID:412751%2CGenbank:XP_396204.4%2CBEEBASE:GB46790;Parent=rna-XM_396204.7
NC_037642.1	Gnomon	CDS	5308674	5308990	.	-	0	Name=XP_396204.4;ID=cds-XP_396204.4;Dbxref=GeneID:412751%2CGenbank:XP_396204.4%2CBEEBASE:GB46790;Parent=rna-XM_396204.7
NC_037642.1	Gnomon	CDS	5308351	5308596	.	-	0	Name=XP_396204.4;ID=cds-XP_396204.4;Dbxref=GeneID:412751%2CGenbank:XP_396204.4%2CBEEBASE:GB46790;Parent=rna-XM_396204.7
NC_037642.1	Gnomon	CDS	5308170	5308239	.	-	0	Name=XP_396204.4;ID=cds-XP_396204.4;Dbxref=GeneID:412751%2CGenbank:XP_396204.4%2CBEEBASE:GB46790;Parent=rna-XM_396204.7
NC_037642.1	Gnomon	exon	2865796	2866262	.	+	.	ID=exon-XM_026441002.1-1;Dbxref=GeneID:551982%2CGenbank:XM_026441002.1%2CBEEBASE:GB48866;Parent=rna-XM_026441002.1
NC_037642.1	Gnomon	exon	2866914	2867034	.	+	.	ID=exon-XM_026441002.1-2;Dbxref=GeneID:551982%2CGenbank:XM_026441002.1%2CBEEBASE:GB48866;Parent=rna-XM_026441002.1
NC_037642.1	Gnomon	exon	2867154	2867361	.	+	.	ID=exon-XM_026441002.1-3;Dbxref=GeneID:551982%2CGenbank:XM_026441002.1%2CBEEBASE:GB48866;Parent=rna-XM_026441002.1
NC_037642.1	Gnomon	exon	2867458	2867790	.	+	.	ID=exon-XM_026441002.1-4;Dbxref=GeneID:551982%2CGenbank:XM_026441002.1%2CBEEBASE:GB48866;Parent=rna-XM_026441002.1
NC_037642.1	Gnomon	exon	2867872	2868847	.	+	.	ID=exon-XM_026441002.1-5;Dbxref=GeneID:551982%2CGenbank:XM_026441002.1%2CBEEBASE:GB48866;Parent=rna-XM_026441002.1
NC_037642.1	Gnomon	exon	2266010	2266113	.	-	.	ID=exon-XM_026441073.1-2;Dbxref=GeneID:727156%2CGenbank:XM_026441073.1%2CBEEBASE:GB52283;Parent=rna-XM_026441073.1
NC_037642.1	Gnomon	exon	6541889	6542186	.	-	.	ID=exon-XM_006562099.3-8;Dbxref=GeneID:412408%2CGenbank:XM_006562099.3%2CBEEBASE:GB46751;Parent=rna-XM_006562099.3
NC_037642.1	Gnomon	exon	2265860	2265909	.	-	.	ID=exon-XM_026441073.1-3;Dbxref=GeneID:727156%2CGenbank:XM_026441073.1%2CBEEBASE:GB52283;Parent=rna-XM_026441073.1
NC_037642.1	Gnomon	exon	6541555	6541817	.	-	.	ID=exon-XM_006562099.3-9;Dbxref=GeneID:412408%2CGenbank:XM_006562099.3%2CBEEBASE:GB46751;Parent=rna-XM_006562099.3
NC_037642.1	Gnomon	exon	2265423	2265661	.	-	.	ID=exon-XM_026441073.1-4;Dbxref=GeneID:727156%2CGenbank:XM_026441073.1%2CBEEBASE:GB52283;Parent=rna-XM_026441073.1
NC_037642.1	Gnomon	exon	6542504	6542805	.	-	.	ID=exon-XM_006562099.3-6;Dbxref=GeneID:412408%2CGenbank:XM_006562099.3%2CBEEBASE:GB46751;Parent=rna-XM_006562099.3
NC_037642.1	Gnomon	exon	2265005	2265331	.	-	.	ID=exon-XM_026441073.1-5;Dbxref=GeneID:727156%2CGenbank:XM_026441073.1%2CBEEBASE:GB52283;Parent=rna-XM_026441073.1
NC_037642.1	Gnomon	exon	6542262	6542421	.	-	.	ID=exon-XM_006562099.3-7;Dbxref=GeneID:412408%2CGenbank:XM_006562099.3%2CBEEBASE:GB46751;Parent=rna-XM_006562099.3
NC_037642.1	Gnomon	exon	2264789	2264855	.	-	.	ID=exon-XM_026441073.1-6;Dbxref=GeneID:727156%2CGenbank:XM_026441073.1%2CBEEBASE:GB52283;Parent=rna-XM_026441073.1
NC_037642.1	Gnomon	exon	6543127	6544205	.	-	.	ID=exon-XM_006562099.3-4;Dbxref=GeneID:412408%2CGenbank:XM_006562099.3%2CBEEBASE:GB46751;Parent=rna-XM_006562099.3
NC_037642.1	Gnomon	exon	6542873	6543053	.	-	.	ID=exon-XM_006562099.3-5;Dbxref=GeneID:412408%2CGenbank:XM_006562099.3%2CBEEBASE:GB46751;Parent=rna-XM_006562099.3
NC_037642.1	Gnomon	exon	6544565	6544736	.	-	.	ID=exon-XM_006562099.3-2;Dbxref=GeneID:412408%2CGenbank:XM_006562099.3%2CBEEBASE:GB46751;Parent=rna-XM_006562099.3
NC_037642.1	Gnomon	exon	6544303	6544505	.	-	.	ID=exon-XM_006562099.3-3;Dbxref=GeneID:412408%2CGenbank:XM_006562099.3%2CBEEBASE:GB46751;Parent=rna-XM_006562099.3
NC_037642.1	Gnomon	exon	2266190	2266329	.	-	.	ID=exon-XM_026441073.1-1;Dbxref=GeneID:727156%2CGenbank:XM_026441073.1%2CBEEBASE:GB52283;Parent=rna-XM_026441073.1
NC_037642.1	Gnomon	exon	2764514	2764658	.	+	.	ID=exon-XM_026440844.1-5;Dbxref=GeneID:724431%2CGenbank:XM_026440844.1%2CBEEBASE:GB52322;Parent=rna-XM_026440844.1
NC_037642.1	Gnomon	exon	2764740	2764966	.	+	.	ID=exon-XM_026440844.1-6;Dbxref=GeneID:724431%2CGenbank:XM_026440844.1%2CBEEBASE:GB52322;Parent=rna-XM_026440844.1
NC_037642.1	Gnomon	exon	2765053	2765301	.	+	.	ID=exon-XM_026440844.1-7;Dbxref=GeneID:724431%2CGenbank:XM_026440844.1%2CBEEBASE:GB52322;Parent=rna-XM_026440844.1
NC_037642.1	Gnomon	exon	2765449	2767510	.	+	.	ID=exon-XM_026440844.1-8;Dbxref=GeneID:724431%2CGenbank:XM_026440844.1%2CBEEBASE:GB52322;Parent=rna-XM_026440844.1
NC_037642.1	Gnomon	mRNA	5012626	5017992	.	-	.	Name=XM_026440720.1;ID=rna-XM_026440720.1;Dbxref=GeneID:107964404%2CGenbank:XM_026440720.1;Parent=gene-LOC107964404
NC_037642.1	Gnomon	exon	6544817	6544835	.	-	.	ID=exon-XM_006562099.3-1;Dbxref=GeneID:412408%2CGenbank:XM_006562099.3%2CBEEBASE:GB46751;Parent=rna-XM_006562099.3
NC_037642.1	Gnomon	exon	2762749	2763033	.	+	.	ID=exon-XM_026440844.1-1;Dbxref=GeneID:724431%2CGenbank:XM_026440844.1%2CBEEBASE:GB52322;Parent=rna-XM_026440844.1
NC_037642.1	Gnomon	exon	2763458	2763590	.	+	.	ID=exon-XM_026440844.1-2;Dbxref=GeneID:724431%2CGenbank:XM_026440844.1%2CBEEBASE:GB52322;Parent=rna-XM_026440844.1
NC_037642.1	Gnomon	exon	2763676	2763849	.	+	.	ID=exon-XM_026440844.1-3;Dbxref=GeneID:724431%2CGenbank:XM_026440844.1%2CBEEBASE:GB52322;Parent=rna-XM_026440844.1
NC_037642.1	Gnomon	exon	2764009	2764162	.	+	.	ID=exon-XM_026440844.1-4;Dbxref=GeneID:724431%2CGenbank:XM_026440844.1%2CBEEBASE:GB52322;Parent=rna-XM_026440844.1
NC_037642.1	Gnomon	mRNA	2358563	2360577	.	+	.	Name=XM_006557892.3;ID=rna-XM_006557892.3;Dbxref=GeneID:102655788%2CGenbank:XM_006557892.3;Parent=gene-LOC102655788
NC_037642.1	Gnomon	lnc_RNA	4452670	4456290	.	+	.	Name=XR_003304713.1;ID=rna-XR_003304713.1;Dbxref=GeneID:113218795%2CGenbank:XR_003304713.1;Parent=gene-LOC113218795
NC_037642.1	Gnomon	exon	2995434	2995726	.	-	.	ID=exon-XM_006559780.3-1;Dbxref=GeneID:102656657%2CGenbank:XM_006559780.3;Parent=rna-XM_006559780.3
NC_037642.1	Gnomon	exon	2994629	2995345	.	-	.	ID=exon-XM_006559780.3-2;Dbxref=GeneID:102656657%2CGenbank:XM_006559780.3;Parent=rna-XM_006559780.3
NC_037642.1	Gnomon	CDS	10035591	10035758	.	-	0	Name=XP_006567856.1;ID=cds-XP_006567856.1;Dbxref=GeneID:100576965%2CGenbank:XP_006567856.1%2CBEEBASE:GB44638;Parent=rna-XM_006567793.3
NC_037642.1	Gnomon	CDS	10032414	10033225	.	-	0	Name=XP_006567856.1;ID=cds-XP_006567856.1;Dbxref=GeneID:100576965%2CGenbank:XP_006567856.1%2CBEEBASE:GB44638;Parent=rna-XM_006567793.3
NC_037642.1	Gnomon	CDS	10031672	10032149	.	-	0	Name=XP_006567856.1;ID=cds-XP_006567856.1;Dbxref=GeneID:100576965%2CGenbank:XP_006567856.1%2CBEEBASE:GB44638;Parent=rna-XM_006567793.3
NC_037642.1	Gnomon	mRNA	9944444	9956601	.	-	.	Name=XM_006567797.3;ID=rna-XM_006567797.3;Dbxref=GeneID:100577376%2CGenbank:XM_006567797.3%2CBEEBASE:GB44647;Parent=gene-LOC100577376
NC_037642.1	Gnomon	mRNA	9964254	9965612	.	+	.	Name=XM_016912139.2;ID=rna-XM_016912139.2;Dbxref=GeneID:100577335%2CGenbank:XM_016912139.2%2CBEEBASE:GB44469;Parent=gene-LOC100577335
NC_037642.1	Gnomon	mRNA	13542561	13561269	.	+	.	Name=XM_026440866.1;ID=rna-XM_026440866.1;Dbxref=GeneID:411133%2CGenbank:XM_026440866.1%2CBEEBASE:GB45715;Parent=gene-LOC411133
NC_037642.1	Gnomon	mRNA	13492268	13515652	.	+	.	Name=XM_006570213.3;ID=rna-XM_006570213.3;Dbxref=GeneID:411126%2CGenbank:XM_006570213.3%2CBEEBASE:GB45709;Parent=gene-LOC411126
NC_037642.1	Gnomon	mRNA	9806231	9807510	.	+	.	Name=XM_003251065.4;ID=rna-XM_003251065.4;Dbxref=GeneID:100578193%2CGenbank:XM_003251065.4;Parent=gene-LOC100578193
NC_037642.1	Gnomon	CDS	10702874	10702900	.	+	0	Name=XP_392379.2;ID=cds-XP_392379.2;Dbxref=GeneID:408848%2CGenbank:XP_392379.2%2CBEEBASE:GB44490;Parent=rna-XM_392379.6
NC_037642.1	Gnomon	CDS	10703389	10703875	.	+	0	Name=XP_392379.2;ID=cds-XP_392379.2;Dbxref=GeneID:408848%2CGenbank:XP_392379.2%2CBEEBASE:GB44490;Parent=rna-XM_392379.6
NC_037642.1	Gnomon	CDS	10704046	10704335	.	+	0	Name=XP_392379.2;ID=cds-XP_392379.2;Dbxref=GeneID:408848%2CGenbank:XP_392379.2%2CBEEBASE:GB44490;Parent=rna-XM_392379.6
NC_037642.1	Gnomon	CDS	10704422	10704638	.	+	0	Name=XP_392379.2;ID=cds-XP_392379.2;Dbxref=GeneID:408848%2CGenbank:XP_392379.2%2CBEEBASE:GB44490;Parent=rna-XM_392379.6
NC_037642.1	Gnomon	CDS	10704883	10705163	.	+	0	Name=XP_392379.2;ID=cds-XP_392379.2;Dbxref=GeneID:408848%2CGenbank:XP_392379.2%2CBEEBASE:GB44490;Parent=rna-XM_392379.6
NC_037642.1	Gnomon	CDS	10705232	10705378	.	+	0	Name=XP_392379.2;ID=cds-XP_392379.2;Dbxref=GeneID:408848%2CGenbank:XP_392379.2%2CBEEBASE:GB44490;Parent=rna-XM_392379.6
NC_037642.1	Gnomon	exon	12136386	12136438	.	+	.	ID=exon-XM_016912061.2-2;Dbxref=GeneID:725996%2CGenbank:XM_016912061.2%2CBEEBASE:GB47845;Parent=rna-XM_016912061.2
NC_037642.1	Gnomon	exon	378871	379353	.	+	.	ID=exon-XM_001121172.5-1;Dbxref=GeneID:725303%2CGenbank:XM_001121172.5%2CBEEBASE:GB55112;Parent=rna-XM_001121172.5
NC_037642.1	Gnomon	exon	12172176	12172293	.	+	.	ID=exon-XM_016912061.2-3;Dbxref=GeneID:725996%2CGenbank:XM_016912061.2%2CBEEBASE:GB47845;Parent=rna-XM_016912061.2
NC_037642.1	Gnomon	exon	379822	380158	.	+	.	ID=exon-XM_001121172.5-2;Dbxref=GeneID:725303%2CGenbank:XM_001121172.5%2CBEEBASE:GB55112;Parent=rna-XM_001121172.5
NC_037642.1	Gnomon	exon	12179145	12179284	.	+	.	ID=exon-XM_016912061.2-4;Dbxref=GeneID:725996%2CGenbank:XM_016912061.2%2CBEEBASE:GB47845;Parent=rna-XM_016912061.2
NC_037642.1	Gnomon	exon	380335	380650	.	+	.	ID=exon-XM_001121172.5-3;Dbxref=GeneID:725303%2CGenbank:XM_001121172.5%2CBEEBASE:GB55112;Parent=rna-XM_001121172.5
NC_037642.1	Gnomon	exon	12179386	12179430	.	+	.	ID=exon-XM_016912061.2-5;Dbxref=GeneID:725996%2CGenbank:XM_016912061.2%2CBEEBASE:GB47845;Parent=rna-XM_016912061.2
NC_037642.1	Gnomon	exon	380778	381075	.	+	.	ID=exon-XM_001121172.5-4;Dbxref=GeneID:725303%2CGenbank:XM_001121172.5%2CBEEBASE:GB55112;Parent=rna-XM_001121172.5
NC_037642.1	Gnomon	exon	12183783	12183892	.	+	.	ID=exon-XM_016912061.2-6;Dbxref=GeneID:725996%2CGenbank:XM_016912061.2%2CBEEBASE:GB47845;Parent=rna-XM_016912061.2
NC_037642.1	Gnomon	exon	381168	381814	.	+	.	ID=exon-XM_001121172.5-5;Dbxref=GeneID:725303%2CGenbank:XM_001121172.5%2CBEEBASE:GB55112;Parent=rna-XM_001121172.5
NC_037642.1	Gnomon	exon	12184388	12184568	.	+	.	ID=exon-XM_016912061.2-7;Dbxref=GeneID:725996%2CGenbank:XM_016912061.2%2CBEEBASE:GB47845;Parent=rna-XM_016912061.2
NC_037642.1	Gnomon	exon	12185946	12186061	.	+	.	ID=exon-XM_016912061.2-8;Dbxref=GeneID:725996%2CGenbank:XM_016912061.2%2CBEEBASE:GB47845;Parent=rna-XM_016912061.2
NC_037642.1	Gnomon	exon	12187193	12187361	.	+	.	ID=exon-XM_016912061.2-9;Dbxref=GeneID:725996%2CGenbank:XM_016912061.2%2CBEEBASE:GB47845;Parent=rna-XM_016912061.2
NC_037642.1	Gnomon	gene	6871552	6872349	.	-	.	Name=LOC551397;ID=gene-LOC551397;Dbxref=BEEBASE:GB16303%2CGeneID:551397
NC_037642.1	Gnomon	exon	5314909	5315031	.	+	.	ID=exon-XM_016912424.2-7;Dbxref=GeneID:551897%2CGenbank:XM_016912424.2%2CBEEBASE:GB46678;Parent=rna-XM_016912424.2
NC_037642.1	Gnomon	exon	5316348	5316519	.	+	.	ID=exon-XM_016912424.2-8;Dbxref=GeneID:551897%2CGenbank:XM_016912424.2%2CBEEBASE:GB46678;Parent=rna-XM_016912424.2
NC_037642.1	Gnomon	exon	5317013	5317206	.	+	.	ID=exon-XM_016912424.2-9;Dbxref=GeneID:551897%2CGenbank:XM_016912424.2%2CBEEBASE:GB46678;Parent=rna-XM_016912424.2
NC_037642.1	Gnomon	exon	5311656	5311844	.	+	.	ID=exon-XM_016912424.2-1;Dbxref=GeneID:551897%2CGenbank:XM_016912424.2%2CBEEBASE:GB46678;Parent=rna-XM_016912424.2
NC_037642.1	Gnomon	CDS	8521568	8521605	.	-	0	Name=XP_026296714.1;ID=cds-XP_026296714.1;Dbxref=GeneID:726107%2CGenbank:XP_026296714.1%2CBEEBASE:GB48621;Parent=rna-XM_026440929.1
NC_037642.1	Gnomon	CDS	8520876	8521172	.	-	0	Name=XP_026296714.1;ID=cds-XP_026296714.1;Dbxref=GeneID:726107%2CGenbank:XP_026296714.1%2CBEEBASE:GB48621;Parent=rna-XM_026440929.1
NC_037642.1	Gnomon	CDS	8520668	8520804	.	-	0	Name=XP_026296714.1;ID=cds-XP_026296714.1;Dbxref=GeneID:726107%2CGenbank:XP_026296714.1%2CBEEBASE:GB48621;Parent=rna-XM_026440929.1
NC_037642.1	Gnomon	CDS	8520370	8520591	.	-	0	Name=XP_026296714.1;ID=cds-XP_026296714.1;Dbxref=GeneID:726107%2CGenbank:XP_026296714.1%2CBEEBASE:GB48621;Parent=rna-XM_026440929.1
NC_037642.1	Gnomon	CDS	8520128	8520309	.	-	0	Name=XP_026296714.1;ID=cds-XP_026296714.1;Dbxref=GeneID:726107%2CGenbank:XP_026296714.1%2CBEEBASE:GB48621;Parent=rna-XM_026440929.1
NC_037642.1	Gnomon	CDS	8519868	8520060	.	-	0	Name=XP_026296714.1;ID=cds-XP_026296714.1;Dbxref=GeneID:726107%2CGenbank:XP_026296714.1%2CBEEBASE:GB48621;Parent=rna-XM_026440929.1
NC_037642.1	Gnomon	CDS	8519606	8519628	.	-	0	Name=XP_026296714.1;ID=cds-XP_026296714.1;Dbxref=GeneID:726107%2CGenbank:XP_026296714.1%2CBEEBASE:GB48621;Parent=rna-XM_026440929.1
NC_037642.1	Gnomon	exon	5312278	5312420	.	+	.	ID=exon-XM_016912424.2-2;Dbxref=GeneID:551897%2CGenbank:XM_016912424.2%2CBEEBASE:GB46678;Parent=rna-XM_016912424.2
NC_037642.1	Gnomon	exon	5312498	5312610	.	+	.	ID=exon-XM_016912424.2-3;Dbxref=GeneID:551897%2CGenbank:XM_016912424.2%2CBEEBASE:GB46678;Parent=rna-XM_016912424.2
NC_037642.1	Gnomon	exon	5313129	5313223	.	+	.	ID=exon-XM_016912424.2-4;Dbxref=GeneID:551897%2CGenbank:XM_016912424.2%2CBEEBASE:GB46678;Parent=rna-XM_016912424.2
NC_037642.1	Gnomon	exon	5313356	5313518	.	+	.	ID=exon-XM_016912424.2-5;Dbxref=GeneID:551897%2CGenbank:XM_016912424.2%2CBEEBASE:GB46678;Parent=rna-XM_016912424.2
NC_037642.1	Gnomon	exon	5314220	5314373	.	+	.	ID=exon-XM_016912424.2-6;Dbxref=GeneID:551897%2CGenbank:XM_016912424.2%2CBEEBASE:GB46678;Parent=rna-XM_016912424.2
NC_037642.1	Gnomon	exon	12117949	12118259	.	+	.	ID=exon-XM_016912061.2-1;Dbxref=GeneID:725996%2CGenbank:XM_016912061.2%2CBEEBASE:GB47845;Parent=rna-XM_016912061.2
NC_037642.1	Gnomon	mRNA	11956747	11963381	.	+	.	Name=XM_026440626.1;ID=rna-XM_026440626.1;Dbxref=GeneID:725435%2CGenbank:XM_026440626.1%2CBEEBASE:GB44553;Parent=gene-LOC725435
NC_037642.1	Gnomon	exon	10491999	10493228	.	+	.	ID=exon-XR_001703036.2-9;Dbxref=GeneID:100576597%2CGenbank:XR_001703036.2;Parent=rna-XR_001703036.2
NC_037642.1	Gnomon	exon	10486791	10487762	.	+	.	ID=exon-XR_001703036.2-3;Dbxref=GeneID:100576597%2CGenbank:XR_001703036.2;Parent=rna-XR_001703036.2
NC_037642.1	Gnomon	exon	10488826	10488974	.	+	.	ID=exon-XR_001703036.2-4;Dbxref=GeneID:100576597%2CGenbank:XR_001703036.2;Parent=rna-XR_001703036.2
NC_037642.1	Gnomon	exon	10484902	10485966	.	+	.	ID=exon-XR_001703036.2-1;Dbxref=GeneID:100576597%2CGenbank:XR_001703036.2;Parent=rna-XR_001703036.2
NC_037642.1	Gnomon	exon	10486379	10486698	.	+	.	ID=exon-XR_001703036.2-2;Dbxref=GeneID:100576597%2CGenbank:XR_001703036.2;Parent=rna-XR_001703036.2
NC_037642.1	Gnomon	exon	10489902	10490994	.	+	.	ID=exon-XR_001703036.2-7;Dbxref=GeneID:100576597%2CGenbank:XR_001703036.2;Parent=rna-XR_001703036.2
NC_037642.1	Gnomon	exon	10491150	10491889	.	+	.	ID=exon-XR_001703036.2-8;Dbxref=GeneID:100576597%2CGenbank:XR_001703036.2;Parent=rna-XR_001703036.2
NC_037642.1	Gnomon	exon	10489077	10489225	.	+	.	ID=exon-XR_001703036.2-5;Dbxref=GeneID:100576597%2CGenbank:XR_001703036.2;Parent=rna-XR_001703036.2
NC_037642.1	Gnomon	exon	10489329	10489798	.	+	.	ID=exon-XR_001703036.2-6;Dbxref=GeneID:100576597%2CGenbank:XR_001703036.2;Parent=rna-XR_001703036.2
NC_037642.1	Gnomon	lnc_RNA	5167349	5170035	.	+	.	Name=XR_409319.3;ID=rna-XR_409319.3;Dbxref=GeneID:102655278%2CGenbank:XR_409319.3;Parent=gene-LOC102655278
NC_037642.1	Gnomon	CDS	7016620	7016692	.	+	0	Name=XP_006564234.1;ID=cds-XP_006564234.1;Dbxref=GeneID:102655904%2CGenbank:XP_006564234.1;Parent=rna-XM_006564171.3
NC_037642.1	Gnomon	CDS	7029677	7029760	.	+	0	Name=XP_006564234.1;ID=cds-XP_006564234.1;Dbxref=GeneID:102655904%2CGenbank:XP_006564234.1;Parent=rna-XM_006564171.3
NC_037642.1	Gnomon	CDS	7035069	7035249	.	+	0	Name=XP_006564234.1;ID=cds-XP_006564234.1;Dbxref=GeneID:102655904%2CGenbank:XP_006564234.1;Parent=rna-XM_006564171.3
NC_037642.1	Gnomon	CDS	7064500	7064617	.	+	0	Name=XP_006564234.1;ID=cds-XP_006564234.1;Dbxref=GeneID:102655904%2CGenbank:XP_006564234.1;Parent=rna-XM_006564171.3
NC_037642.1	Gnomon	gene	13140939	13143297	.	+	.	Name=LOC551369;ID=gene-LOC551369;Dbxref=GeneID:551369
NC_037642.1	Gnomon	CDS	87468	87555	.	-	0	Name=XP_026296464.1;ID=cds-XP_026296464.1;Dbxref=GeneID:412401%2CGenbank:XP_026296464.1%2CBEEBASE:GB51642;Parent=rna-XM_026440679.1
NC_037642.1	Gnomon	CDS	69521	69640	.	-	0	Name=XP_026296464.1;ID=cds-XP_026296464.1;Dbxref=GeneID:412401%2CGenbank:XP_026296464.1%2CBEEBASE:GB51642;Parent=rna-XM_026440679.1
NC_037642.1	Gnomon	CDS	67449	67571	.	-	0	Name=XP_026296464.1;ID=cds-XP_026296464.1;Dbxref=GeneID:412401%2CGenbank:XP_026296464.1%2CBEEBASE:GB51642;Parent=rna-XM_026440679.1
NC_037642.1	Gnomon	CDS	59976	60208	.	-	0	Name=XP_026296464.1;ID=cds-XP_026296464.1;Dbxref=GeneID:412401%2CGenbank:XP_026296464.1%2CBEEBASE:GB51642;Parent=rna-XM_026440679.1
NC_037642.1	Gnomon	CDS	53066	53270	.	-	0	Name=XP_026296464.1;ID=cds-XP_026296464.1;Dbxref=GeneID:412401%2CGenbank:XP_026296464.1%2CBEEBASE:GB51642;Parent=rna-XM_026440679.1
NC_037642.1	Gnomon	CDS	50780	51091	.	-	0	Name=XP_026296464.1;ID=cds-XP_026296464.1;Dbxref=GeneID:412401%2CGenbank:XP_026296464.1%2CBEEBASE:GB51642;Parent=rna-XM_026440679.1
NC_037642.1	Gnomon	CDS	50165	50465	.	-	0	Name=XP_026296464.1;ID=cds-XP_026296464.1;Dbxref=GeneID:412401%2CGenbank:XP_026296464.1%2CBEEBASE:GB51642;Parent=rna-XM_026440679.1
NC_037642.1	Gnomon	CDS	49785	50076	.	-	0	Name=XP_026296464.1;ID=cds-XP_026296464.1;Dbxref=GeneID:412401%2CGenbank:XP_026296464.1%2CBEEBASE:GB51642;Parent=rna-XM_026440679.1
NC_037642.1	Gnomon	CDS	48792	49272	.	-	0	Name=XP_026296464.1;ID=cds-XP_026296464.1;Dbxref=GeneID:412401%2CGenbank:XP_026296464.1%2CBEEBASE:GB51642;Parent=rna-XM_026440679.1
NC_037642.1	Gnomon	CDS	48389	48475	.	-	0	Name=XP_026296464.1;ID=cds-XP_026296464.1;Dbxref=GeneID:412401%2CGenbank:XP_026296464.1%2CBEEBASE:GB51642;Parent=rna-XM_026440679.1
NC_037642.1	Gnomon	CDS	47838	48106	.	-	0	Name=XP_026296464.1;ID=cds-XP_026296464.1;Dbxref=GeneID:412401%2CGenbank:XP_026296464.1%2CBEEBASE:GB51642;Parent=rna-XM_026440679.1
NC_037642.1	Gnomon	CDS	47667	47711	.	-	0	Name=XP_026296464.1;ID=cds-XP_026296464.1;Dbxref=GeneID:412401%2CGenbank:XP_026296464.1%2CBEEBASE:GB51642;Parent=rna-XM_026440679.1
NC_037642.1	Gnomon	exon	207754	207940	.	+	.	ID=exon-XM_396132.7-14;Dbxref=GeneID:412676%2CGenbank:XM_396132.7%2CBEEBASE:GB40880;Parent=rna-XM_396132.7
NC_037642.1	Gnomon	exon	208158	208451	.	+	.	ID=exon-XM_396132.7-15;Dbxref=GeneID:412676%2CGenbank:XM_396132.7%2CBEEBASE:GB40880;Parent=rna-XM_396132.7
NC_037642.1	Gnomon	exon	208568	208769	.	+	.	ID=exon-XM_396132.7-16;Dbxref=GeneID:412676%2CGenbank:XM_396132.7%2CBEEBASE:GB40880;Parent=rna-XM_396132.7
NC_037642.1	Gnomon	exon	209088	209294	.	+	.	ID=exon-XM_396132.7-17;Dbxref=GeneID:412676%2CGenbank:XM_396132.7%2CBEEBASE:GB40880;Parent=rna-XM_396132.7
NC_037642.1	Gnomon	exon	209458	209697	.	+	.	ID=exon-XM_396132.7-18;Dbxref=GeneID:412676%2CGenbank:XM_396132.7%2CBEEBASE:GB40880;Parent=rna-XM_396132.7
NC_037642.1	Gnomon	exon	210433	211591	.	+	.	ID=exon-XM_396132.7-19;Dbxref=GeneID:412676%2CGenbank:XM_396132.7%2CBEEBASE:GB40880;Parent=rna-XM_396132.7
NC_037642.1	Gnomon	exon	206302	206601	.	+	.	ID=exon-XM_396132.7-10;Dbxref=GeneID:412676%2CGenbank:XM_396132.7%2CBEEBASE:GB40880;Parent=rna-XM_396132.7
NC_037642.1	Gnomon	exon	206729	206926	.	+	.	ID=exon-XM_396132.7-11;Dbxref=GeneID:412676%2CGenbank:XM_396132.7%2CBEEBASE:GB40880;Parent=rna-XM_396132.7
NC_037642.1	Gnomon	exon	207030	207283	.	+	.	ID=exon-XM_396132.7-12;Dbxref=GeneID:412676%2CGenbank:XM_396132.7%2CBEEBASE:GB40880;Parent=rna-XM_396132.7
NC_037642.1	Gnomon	exon	207376	207621	.	+	.	ID=exon-XM_396132.7-13;Dbxref=GeneID:412676%2CGenbank:XM_396132.7%2CBEEBASE:GB40880;Parent=rna-XM_396132.7
NC_037642.1	Gnomon	mRNA	9386013	9387324	.	-	.	Name=XM_006567901.3;ID=rna-XM_006567901.3;Dbxref=GeneID:725733%2CGenbank:XM_006567901.3%2CBEEBASE:GB13684;Parent=gene-LOC725733
NC_037642.1	Gnomon	gene	130174	131715	.	-	.	Name=LOC551339;ID=gene-LOC551339;Dbxref=BEEBASE:GB40895%2CGeneID:551339
NC_037642.1	Gnomon	exon	142376	142707	.	-	.	ID=exon-XM_006571901.3-11;Dbxref=GeneID:412104%2CGenbank:XM_006571901.3%2CBEEBASE:GB40893;Parent=rna-XM_006571901.3
NC_037642.1	Gnomon	exon	142779	143853	.	-	.	ID=exon-XM_006571901.3-10;Dbxref=GeneID:412104%2CGenbank:XM_006571901.3%2CBEEBASE:GB40893;Parent=rna-XM_006571901.3
NC_037642.1	Gnomon	exon	13186978	13187098	.	-	.	ID=exon-XR_411676.3-1;Dbxref=GeneID:102656864%2CGenbank:XR_411676.3;Parent=rna-XR_411676.3
NC_037642.1	Gnomon	exon	13185165	13185320	.	-	.	ID=exon-XR_411676.3-2;Dbxref=GeneID:102656864%2CGenbank:XR_411676.3;Parent=rna-XR_411676.3
NC_037642.1	Gnomon	exon	13184700	13184796	.	-	.	ID=exon-XR_411676.3-3;Dbxref=GeneID:102656864%2CGenbank:XR_411676.3;Parent=rna-XR_411676.3
NC_037642.1	Gnomon	exon	13184468	13184630	.	-	.	ID=exon-XR_411676.3-4;Dbxref=GeneID:102656864%2CGenbank:XR_411676.3;Parent=rna-XR_411676.3
NC_037642.1	Gnomon	mRNA	8538583	8540586	.	+	.	Name=XM_026441062.1;ID=rna-XM_026441062.1;Dbxref=GeneID:724349%2CGenbank:XM_026441062.1;Parent=gene-LOC724349
NC_037642.1	Gnomon	gene	31398	33049	.	-	.	Name=LOC551311;ID=gene-LOC551311;Dbxref=BEEBASE:GB51643%2CGeneID:551311
NC_037642.1	Gnomon	gene	12698593	12702091	.	+	.	Name=LOC551314;ID=gene-LOC551314;Dbxref=BEEBASE:GB41291%2CGeneID:551314
NC_037642.1	Gnomon	CDS	9556848	9557083	.	+	0	Name=XP_003251120.1;ID=cds-XP_003251120.1;Dbxref=GeneID:726310%2CGenbank:XP_003251120.1%2CBEEBASE:GB44436;Parent=rna-XM_003251072.3
NC_037642.1	Gnomon	CDS	9557167	9557387	.	+	0	Name=XP_003251120.1;ID=cds-XP_003251120.1;Dbxref=GeneID:726310%2CGenbank:XP_003251120.1%2CBEEBASE:GB44436;Parent=rna-XM_003251072.3
NC_037642.1	Gnomon	CDS	9557496	9557715	.	+	0	Name=XP_003251120.1;ID=cds-XP_003251120.1;Dbxref=GeneID:726310%2CGenbank:XP_003251120.1%2CBEEBASE:GB44436;Parent=rna-XM_003251072.3
NC_037642.1	Gnomon	CDS	9557823	9558108	.	+	0	Name=XP_003251120.1;ID=cds-XP_003251120.1;Dbxref=GeneID:726310%2CGenbank:XP_003251120.1%2CBEEBASE:GB44436;Parent=rna-XM_003251072.3
NC_037642.1	Gnomon	CDS	9558181	9558625	.	+	0	Name=XP_003251120.1;ID=cds-XP_003251120.1;Dbxref=GeneID:726310%2CGenbank:XP_003251120.1%2CBEEBASE:GB44436;Parent=rna-XM_003251072.3
NC_037642.1	Gnomon	CDS	9558705	9559035	.	+	0	Name=XP_003251120.1;ID=cds-XP_003251120.1;Dbxref=GeneID:726310%2CGenbank:XP_003251120.1%2CBEEBASE:GB44436;Parent=rna-XM_003251072.3
NC_037642.1	Gnomon	CDS	9559112	9559499	.	+	0	Name=XP_003251120.1;ID=cds-XP_003251120.1;Dbxref=GeneID:726310%2CGenbank:XP_003251120.1%2CBEEBASE:GB44436;Parent=rna-XM_003251072.3
NC_037642.1	Gnomon	CDS	9559575	9559997	.	+	0	Name=XP_003251120.1;ID=cds-XP_003251120.1;Dbxref=GeneID:726310%2CGenbank:XP_003251120.1%2CBEEBASE:GB44436;Parent=rna-XM_003251072.3
NC_037642.1	Gnomon	exon	5474856	5474981	.	-	.	ID=exon-XM_006562152.3-2;Dbxref=GeneID:724868%2CGenbank:XM_006562152.3%2CBEEBASE:GB46776;Parent=rna-XM_006562152.3
NC_037642.1	Gnomon	exon	5474550	5474755	.	-	.	ID=exon-XM_006562152.3-3;Dbxref=GeneID:724868%2CGenbank:XM_006562152.3%2CBEEBASE:GB46776;Parent=rna-XM_006562152.3
NC_037642.1	Gnomon	exon	5475206	5475282	.	-	.	ID=exon-XM_006562152.3-1;Dbxref=GeneID:724868%2CGenbank:XM_006562152.3%2CBEEBASE:GB46776;Parent=rna-XM_006562152.3
NC_037642.1	Gnomon	exon	10988418	10988713	.	-	.	ID=exon-XM_006567684.3-10;Dbxref=GeneID:411631%2CGenbank:XM_006567684.3%2CBEEBASE:GB44592;Parent=rna-XM_006567684.3
NC_037642.1	Gnomon	exon	10988160	10988336	.	-	.	ID=exon-XM_006567684.3-11;Dbxref=GeneID:411631%2CGenbank:XM_006567684.3%2CBEEBASE:GB44592;Parent=rna-XM_006567684.3
NC_037642.1	Gnomon	exon	5474250	5474374	.	-	.	ID=exon-XM_006562152.3-4;Dbxref=GeneID:724868%2CGenbank:XM_006562152.3%2CBEEBASE:GB46776;Parent=rna-XM_006562152.3
NC_037642.1	Gnomon	mRNA	10799153	10804744	.	+	.	Name=XM_016912472.2;ID=rna-XM_016912472.2;Dbxref=GeneID:727431%2CGenbank:XM_016912472.2%2CBEEBASE:GB44499;Parent=gene-LOC727431
NC_037642.1	Gnomon	exon	10987680	10988051	.	-	.	ID=exon-XM_006567684.3-12;Dbxref=GeneID:411631%2CGenbank:XM_006567684.3%2CBEEBASE:GB44592;Parent=rna-XM_006567684.3
NC_037642.1	Gnomon	exon	5473930	5474037	.	-	.	ID=exon-XM_006562152.3-5;Dbxref=GeneID:724868%2CGenbank:XM_006562152.3%2CBEEBASE:GB46776;Parent=rna-XM_006562152.3
NC_037642.1	Gnomon	exon	10986741	10986926	.	-	.	ID=exon-XM_006567684.3-13;Dbxref=GeneID:411631%2CGenbank:XM_006567684.3%2CBEEBASE:GB44592;Parent=rna-XM_006567684.3
NC_037642.1	Gnomon	exon	10985852	10986021	.	-	.	ID=exon-XM_006567684.3-14;Dbxref=GeneID:411631%2CGenbank:XM_006567684.3%2CBEEBASE:GB44592;Parent=rna-XM_006567684.3
NC_037642.1	Gnomon	exon	11938473	11938895	.	-	.	ID=exon-XR_003304682.1-1;Dbxref=GeneID:113218773%2CGenbank:XR_003304682.1;Parent=rna-XR_003304682.1
NC_037642.1	Gnomon	exon	11937586	11937848	.	-	.	ID=exon-XR_003304682.1-2;Dbxref=GeneID:113218773%2CGenbank:XR_003304682.1;Parent=rna-XR_003304682.1
NC_037642.1	Gnomon	exon	1925455	1925811	.	+	.	ID=exon-XM_394533.7-8;Dbxref=GeneID:411060%2CGenbank:XM_394533.7%2CBEEBASE:GB52306;Parent=rna-XM_394533.7
NC_037642.1	Gnomon	exon	1925892	1926083	.	+	.	ID=exon-XM_394533.7-9;Dbxref=GeneID:411060%2CGenbank:XM_394533.7%2CBEEBASE:GB52306;Parent=rna-XM_394533.7
NC_037642.1	Gnomon	exon	1923744	1924309	.	+	.	ID=exon-XM_394533.7-6;Dbxref=GeneID:411060%2CGenbank:XM_394533.7%2CBEEBASE:GB52306;Parent=rna-XM_394533.7
NC_037642.1	Gnomon	exon	1924471	1925386	.	+	.	ID=exon-XM_394533.7-7;Dbxref=GeneID:411060%2CGenbank:XM_394533.7%2CBEEBASE:GB52306;Parent=rna-XM_394533.7
NC_037642.1	Gnomon	exon	1919443	1919827	.	+	.	ID=exon-XM_394533.7-1;Dbxref=GeneID:411060%2CGenbank:XM_394533.7%2CBEEBASE:GB52306;Parent=rna-XM_394533.7
NC_037642.1	Gnomon	exon	1922784	1923152	.	+	.	ID=exon-XM_394533.7-4;Dbxref=GeneID:411060%2CGenbank:XM_394533.7%2CBEEBASE:GB52306;Parent=rna-XM_394533.7
NC_037642.1	Gnomon	exon	1923241	1923651	.	+	.	ID=exon-XM_394533.7-5;Dbxref=GeneID:411060%2CGenbank:XM_394533.7%2CBEEBASE:GB52306;Parent=rna-XM_394533.7
NC_037642.1	Gnomon	CDS	13086358	13086552	.	-	0	Name=XP_001122458.2;ID=cds-XP_001122458.2;Dbxref=GeneID:726737%2CGenbank:XP_001122458.2%2CBEEBASE:GB41339;Parent=rna-XM_001122458.5
NC_037642.1	Gnomon	CDS	13086083	13086258	.	-	0	Name=XP_001122458.2;ID=cds-XP_001122458.2;Dbxref=GeneID:726737%2CGenbank:XP_001122458.2%2CBEEBASE:GB41339;Parent=rna-XM_001122458.5
NC_037642.1	Gnomon	CDS	13085756	13086002	.	-	0	Name=XP_001122458.2;ID=cds-XP_001122458.2;Dbxref=GeneID:726737%2CGenbank:XP_001122458.2%2CBEEBASE:GB41339;Parent=rna-XM_001122458.5
NC_037642.1	Gnomon	CDS	13085535	13085661	.	-	0	Name=XP_001122458.2;ID=cds-XP_001122458.2;Dbxref=GeneID:726737%2CGenbank:XP_001122458.2%2CBEEBASE:GB41339;Parent=rna-XM_001122458.5
NC_037642.1	Gnomon	CDS	13085215	13085417	.	-	0	Name=XP_001122458.2;ID=cds-XP_001122458.2;Dbxref=GeneID:726737%2CGenbank:XP_001122458.2%2CBEEBASE:GB41339;Parent=rna-XM_001122458.5
NC_037642.1	Gnomon	CDS	13084897	13085034	.	-	0	Name=XP_001122458.2;ID=cds-XP_001122458.2;Dbxref=GeneID:726737%2CGenbank:XP_001122458.2%2CBEEBASE:GB41339;Parent=rna-XM_001122458.5
NC_037642.1	Gnomon	exon	1920483	1920750	.	+	.	ID=exon-XM_394533.7-2;Dbxref=GeneID:411060%2CGenbank:XM_394533.7%2CBEEBASE:GB52306;Parent=rna-XM_394533.7
NC_037642.1	Gnomon	exon	1921147	1921992	.	+	.	ID=exon-XM_394533.7-3;Dbxref=GeneID:411060%2CGenbank:XM_394533.7%2CBEEBASE:GB52306;Parent=rna-XM_394533.7
NC_037642.1	Gnomon	mRNA	8470184	8473313	.	-	.	Name=XM_006564762.3;ID=rna-XM_006564762.3;Dbxref=GeneID:100578106%2CGenbank:XM_006564762.3;Parent=gene-LOC100578106
NC_037642.1	Gnomon	exon	243195	243550	.	+	.	ID=exon-XM_624253.5-3;Dbxref=GeneID:551867%2CGenbank:XM_624253.5%2CBEEBASE:GB40882;Parent=rna-XM_624253.5
NC_037642.1	Gnomon	exon	242086	242192	.	+	.	ID=exon-XM_624253.5-1;Dbxref=GeneID:551867%2CGenbank:XM_624253.5%2CBEEBASE:GB40882;Parent=rna-XM_624253.5
NC_037642.1	Gnomon	exon	242756	242883	.	+	.	ID=exon-XM_624253.5-2;Dbxref=GeneID:551867%2CGenbank:XM_624253.5%2CBEEBASE:GB40882;Parent=rna-XM_624253.5
NC_037642.1	BestRefSeq	exon	351640	351731	.	-	.	ID=exon-NR_039454.1-1;Dbxref=GeneID:100629078%2CGenbank:NR_039454.1%2CmiRBase:MI0016162;Parent=rna-NR_039454.1
NC_037642.1	Gnomon	CDS	132389	132442	.	+	0	Name=XP_396099.3;ID=cds-XP_396099.3;Dbxref=GeneID:412644%2CGenbank:XP_396099.3%2CBEEBASE:GB40872;Parent=rna-XM_396099.6
NC_037642.1	Gnomon	CDS	132669	132883	.	+	0	Name=XP_396099.3;ID=cds-XP_396099.3;Dbxref=GeneID:412644%2CGenbank:XP_396099.3%2CBEEBASE:GB40872;Parent=rna-XM_396099.6
NC_037642.1	Gnomon	CDS	133246	133426	.	+	0	Name=XP_396099.3;ID=cds-XP_396099.3;Dbxref=GeneID:412644%2CGenbank:XP_396099.3%2CBEEBASE:GB40872;Parent=rna-XM_396099.6
NC_037642.1	Gnomon	CDS	133524	133781	.	+	0	Name=XP_396099.3;ID=cds-XP_396099.3;Dbxref=GeneID:412644%2CGenbank:XP_396099.3%2CBEEBASE:GB40872;Parent=rna-XM_396099.6
NC_037642.1	Gnomon	mRNA	4230026	4232136	.	-	.	Name=XM_016912378.2;ID=rna-XM_016912378.2;Dbxref=GeneID:100577683%2CGenbank:XM_016912378.2%2CBEEBASE:GB51382;Parent=gene-LOC100577683
NC_037642.1	Gnomon	exon	387875	387941	.	+	.	ID=exon-XM_026441097.1-2;Dbxref=GeneID:414011%2CGenbank:XM_026441097.1%2CBEEBASE:GB42400;Parent=rna-XM_026441097.1
NC_037642.1	Gnomon	exon	388131	388265	.	+	.	ID=exon-XM_026441097.1-3;Dbxref=GeneID:414011%2CGenbank:XM_026441097.1%2CBEEBASE:GB42400;Parent=rna-XM_026441097.1
NC_037642.1	Gnomon	exon	384186	384325	.	+	.	ID=exon-XM_026441097.1-1;Dbxref=GeneID:414011%2CGenbank:XM_026441097.1%2CBEEBASE:GB42400;Parent=rna-XM_026441097.1
NC_037642.1	Gnomon	exon	392887	393072	.	+	.	ID=exon-XM_026441097.1-6;Dbxref=GeneID:414011%2CGenbank:XM_026441097.1%2CBEEBASE:GB42400;Parent=rna-XM_026441097.1
NC_037642.1	Gnomon	exon	393151	393301	.	+	.	ID=exon-XM_026441097.1-7;Dbxref=GeneID:414011%2CGenbank:XM_026441097.1%2CBEEBASE:GB42400;Parent=rna-XM_026441097.1
NC_037642.1	Gnomon	exon	388360	388509	.	+	.	ID=exon-XM_026441097.1-4;Dbxref=GeneID:414011%2CGenbank:XM_026441097.1%2CBEEBASE:GB42400;Parent=rna-XM_026441097.1
NC_037642.1	Gnomon	exon	390178	390314	.	+	.	ID=exon-XM_026441097.1-5;Dbxref=GeneID:414011%2CGenbank:XM_026441097.1%2CBEEBASE:GB42400;Parent=rna-XM_026441097.1
NC_037642.1	Gnomon	mRNA	131975	133862	.	+	.	Name=XM_016917275.2;ID=rna-XM_016917275.2;Dbxref=GeneID:412644%2CGenbank:XM_016917275.2%2CBEEBASE:GB40872;Parent=gene-LOC412644
NC_037642.1	Gnomon	exon	398168	398305	.	+	.	ID=exon-XM_026441097.1-8;Dbxref=GeneID:414011%2CGenbank:XM_026441097.1%2CBEEBASE:GB42400;Parent=rna-XM_026441097.1
NC_037642.1	Gnomon	exon	13518717	13518985	.	+	.	ID=exon-XM_026440992.1-5;Dbxref=GeneID:726569%2CGenbank:XM_026440992.1%2CBEEBASE:GB45712;Parent=rna-XM_026440992.1
NC_037642.1	Gnomon	exon	13518240	13518468	.	+	.	ID=exon-XM_026440992.1-3;Dbxref=GeneID:726569%2CGenbank:XM_026440992.1%2CBEEBASE:GB45712;Parent=rna-XM_026440992.1
NC_037642.1	Gnomon	exon	13518542	13518641	.	+	.	ID=exon-XM_026440992.1-4;Dbxref=GeneID:726569%2CGenbank:XM_026440992.1%2CBEEBASE:GB45712;Parent=rna-XM_026440992.1
NC_037642.1	Gnomon	exon	13517693	13517715	.	+	.	ID=exon-XM_026440992.1-1;Dbxref=GeneID:726569%2CGenbank:XM_026440992.1%2CBEEBASE:GB45712;Parent=rna-XM_026440992.1
NC_037642.1	Gnomon	exon	13517959	13518163	.	+	.	ID=exon-XM_026440992.1-2;Dbxref=GeneID:726569%2CGenbank:XM_026440992.1%2CBEEBASE:GB45712;Parent=rna-XM_026440992.1
NC_037642.1	Gnomon	lnc_RNA	13052098	13055817	.	+	.	Name=XR_003304716.1;ID=rna-XR_003304716.1;Dbxref=GeneID:107964465%2CGenbank:XR_003304716.1;Parent=gene-LOC107964465
NC_037642.1	Gnomon	mRNA	378871	381814	.	+	.	Name=XM_001121172.5;ID=rna-XM_001121172.5;Dbxref=GeneID:725303%2CGenbank:XM_001121172.5%2CBEEBASE:GB55112;Parent=gene-LOC725303
NC_037642.1	Gnomon	CDS	13172230	13172397	.	+	0	Name=XP_026296322.1;ID=cds-XP_026296322.1;Dbxref=GeneID:411635%2CGenbank:XP_026296322.1%2CBEEBASE:GB41314;Parent=rna-XM_026440537.1
NC_037642.1	Gnomon	CDS	13172916	13173129	.	+	0	Name=XP_026296322.1;ID=cds-XP_026296322.1;Dbxref=GeneID:411635%2CGenbank:XP_026296322.1%2CBEEBASE:GB41314;Parent=rna-XM_026440537.1
NC_037642.1	Gnomon	CDS	13173795	13174068	.	+	0	Name=XP_026296322.1;ID=cds-XP_026296322.1;Dbxref=GeneID:411635%2CGenbank:XP_026296322.1%2CBEEBASE:GB41314;Parent=rna-XM_026440537.1
NC_037642.1	Gnomon	CDS	13174158	13174281	.	+	0	Name=XP_026296322.1;ID=cds-XP_026296322.1;Dbxref=GeneID:411635%2CGenbank:XP_026296322.1%2CBEEBASE:GB41314;Parent=rna-XM_026440537.1
NC_037642.1	Gnomon	CDS	13174404	13174545	.	+	0	Name=XP_026296322.1;ID=cds-XP_026296322.1;Dbxref=GeneID:411635%2CGenbank:XP_026296322.1%2CBEEBASE:GB41314;Parent=rna-XM_026440537.1
NC_037642.1	Gnomon	CDS	13175211	13175337	.	+	0	Name=XP_026296322.1;ID=cds-XP_026296322.1;Dbxref=GeneID:411635%2CGenbank:XP_026296322.1%2CBEEBASE:GB41314;Parent=rna-XM_026440537.1
NC_037642.1	Gnomon	CDS	13175442	13175646	.	+	0	Name=XP_026296322.1;ID=cds-XP_026296322.1;Dbxref=GeneID:411635%2CGenbank:XP_026296322.1%2CBEEBASE:GB41314;Parent=rna-XM_026440537.1
NC_037642.1	Gnomon	CDS	13176636	13176782	.	+	0	Name=XP_026296322.1;ID=cds-XP_026296322.1;Dbxref=GeneID:411635%2CGenbank:XP_026296322.1%2CBEEBASE:GB41314;Parent=rna-XM_026440537.1
NC_037642.1	Gnomon	CDS	13177075	13177207	.	+	0	Name=XP_026296322.1;ID=cds-XP_026296322.1;Dbxref=GeneID:411635%2CGenbank:XP_026296322.1%2CBEEBASE:GB41314;Parent=rna-XM_026440537.1
NC_037642.1	Gnomon	CDS	13177284	13177511	.	+	0	Name=XP_026296322.1;ID=cds-XP_026296322.1;Dbxref=GeneID:411635%2CGenbank:XP_026296322.1%2CBEEBASE:GB41314;Parent=rna-XM_026440537.1
NC_037642.1	Gnomon	CDS	13177715	13178050	.	+	0	Name=XP_026296322.1;ID=cds-XP_026296322.1;Dbxref=GeneID:411635%2CGenbank:XP_026296322.1%2CBEEBASE:GB41314;Parent=rna-XM_026440537.1
NC_037642.1	Gnomon	CDS	13178863	13179266	.	+	0	Name=XP_026296322.1;ID=cds-XP_026296322.1;Dbxref=GeneID:411635%2CGenbank:XP_026296322.1%2CBEEBASE:GB41314;Parent=rna-XM_026440537.1
NC_037642.1	Gnomon	mRNA	9914602	9922485	.	-	.	Name=XM_006567806.3;ID=rna-XM_006567806.3;Dbxref=GeneID:411829%2CGenbank:XM_006567806.3%2CBEEBASE:GB44650;Parent=gene-LOC411829
NC_037642.1	Gnomon	exon	13845686	13845927	.	-	.	ID=exon-XM_001122713.5-4;Dbxref=GeneID:726999%2CGenbank:XM_001122713.5%2CBEEBASE:GB45632;Parent=rna-XM_001122713.5
NC_037642.1	Gnomon	exon	13845369	13845542	.	-	.	ID=exon-XM_001122713.5-5;Dbxref=GeneID:726999%2CGenbank:XM_001122713.5%2CBEEBASE:GB45632;Parent=rna-XM_001122713.5
NC_037642.1	Gnomon	exon	13844908	13845232	.	-	.	ID=exon-XM_001122713.5-6;Dbxref=GeneID:726999%2CGenbank:XM_001122713.5%2CBEEBASE:GB45632;Parent=rna-XM_001122713.5
NC_037642.1	Gnomon	exon	13857540	13857757	.	-	.	ID=exon-XM_001122713.5-1;Dbxref=GeneID:726999%2CGenbank:XM_001122713.5%2CBEEBASE:GB45632;Parent=rna-XM_001122713.5
NC_037642.1	Gnomon	exon	13857057	13857159	.	-	.	ID=exon-XM_001122713.5-2;Dbxref=GeneID:726999%2CGenbank:XM_001122713.5%2CBEEBASE:GB45632;Parent=rna-XM_001122713.5
NC_037642.1	Gnomon	exon	13846053	13846321	.	-	.	ID=exon-XM_001122713.5-3;Dbxref=GeneID:726999%2CGenbank:XM_001122713.5%2CBEEBASE:GB45632;Parent=rna-XM_001122713.5
NC_037642.1	Gnomon	mRNA	5836525	5843854	.	+	.	Name=XM_026440963.1;ID=rna-XM_026440963.1;Dbxref=GeneID:107964419%2CGenbank:XM_026440963.1;Parent=gene-LOC107964419
NC_037642.1	Gnomon	CDS	10429533	10429653	.	-	0	Name=XP_016767611.2;ID=cds-XP_016767611.2;Dbxref=GeneID:408844%2CGenbank:XP_016767611.2%2CBEEBASE:GB44634;Parent=rna-XM_016912122.2
NC_037642.1	Gnomon	CDS	10427651	10427836	.	-	0	Name=XP_016767611.2;ID=cds-XP_016767611.2;Dbxref=GeneID:408844%2CGenbank:XP_016767611.2%2CBEEBASE:GB44634;Parent=rna-XM_016912122.2
NC_037642.1	Gnomon	CDS	10406706	10407632	.	-	0	Name=XP_016767611.2;ID=cds-XP_016767611.2;Dbxref=GeneID:408844%2CGenbank:XP_016767611.2%2CBEEBASE:GB44634;Parent=rna-XM_016912122.2
NC_037642.1	Gnomon	CDS	10358715	10359107	.	-	0	Name=XP_016767611.2;ID=cds-XP_016767611.2;Dbxref=GeneID:408844%2CGenbank:XP_016767611.2%2CBEEBASE:GB44634;Parent=rna-XM_016912122.2
NC_037642.1	Gnomon	CDS	10353850	10354163	.	-	0	Name=XP_016767611.2;ID=cds-XP_016767611.2;Dbxref=GeneID:408844%2CGenbank:XP_016767611.2%2CBEEBASE:GB44634;Parent=rna-XM_016912122.2
NC_037642.1	Gnomon	CDS	13836676	13836931	.	-	0	Name=XP_001122704.2;ID=cds-XP_001122704.2;Dbxref=GeneID:726990%2CGenbank:XP_001122704.2%2CBEEBASE:GB45633;Parent=rna-XM_001122704.5
NC_037642.1	Gnomon	CDS	13836259	13836595	.	-	0	Name=XP_001122704.2;ID=cds-XP_001122704.2;Dbxref=GeneID:726990%2CGenbank:XP_001122704.2%2CBEEBASE:GB45633;Parent=rna-XM_001122704.5
NC_037642.1	Gnomon	CDS	13833842	13833979	.	-	0	Name=XP_001122704.2;ID=cds-XP_001122704.2;Dbxref=GeneID:726990%2CGenbank:XP_001122704.2%2CBEEBASE:GB45633;Parent=rna-XM_001122704.5
NC_037642.1	Gnomon	CDS	13833576	13833723	.	-	0	Name=XP_001122704.2;ID=cds-XP_001122704.2;Dbxref=GeneID:726990%2CGenbank:XP_001122704.2%2CBEEBASE:GB45633;Parent=rna-XM_001122704.5
NC_037642.1	Gnomon	mRNA	11348291	11352847	.	+	.	Name=XM_006567650.3;ID=rna-XM_006567650.3;Dbxref=GeneID:409576%2CGenbank:XM_006567650.3%2CBEEBASE:GB44534;Parent=gene-LOC409576
NC_037642.1	Gnomon	CDS	129075	129156	.	-	0	Name=XP_026296468.1;ID=cds-XP_026296468.1;Dbxref=GeneID:412401%2CGenbank:XP_026296468.1%2CBEEBASE:GB51642;Parent=rna-XM_026440683.1
NC_037642.1	Gnomon	CDS	124060	124182	.	-	0	Name=XP_026296468.1;ID=cds-XP_026296468.1;Dbxref=GeneID:412401%2CGenbank:XP_026296468.1%2CBEEBASE:GB51642;Parent=rna-XM_026440683.1
NC_037642.1	Gnomon	CDS	59976	60208	.	-	0	Name=XP_026296468.1;ID=cds-XP_026296468.1;Dbxref=GeneID:412401%2CGenbank:XP_026296468.1%2CBEEBASE:GB51642;Parent=rna-XM_026440683.1
NC_037642.1	Gnomon	CDS	53066	53270	.	-	0	Name=XP_026296468.1;ID=cds-XP_026296468.1;Dbxref=GeneID:412401%2CGenbank:XP_026296468.1%2CBEEBASE:GB51642;Parent=rna-XM_026440683.1
NC_037642.1	Gnomon	CDS	50780	51091	.	-	0	Name=XP_026296468.1;ID=cds-XP_026296468.1;Dbxref=GeneID:412401%2CGenbank:XP_026296468.1%2CBEEBASE:GB51642;Parent=rna-XM_026440683.1
NC_037642.1	Gnomon	CDS	50165	50465	.	-	0	Name=XP_026296468.1;ID=cds-XP_026296468.1;Dbxref=GeneID:412401%2CGenbank:XP_026296468.1%2CBEEBASE:GB51642;Parent=rna-XM_026440683.1
NC_037642.1	Gnomon	CDS	49785	50076	.	-	0	Name=XP_026296468.1;ID=cds-XP_026296468.1;Dbxref=GeneID:412401%2CGenbank:XP_026296468.1%2CBEEBASE:GB51642;Parent=rna-XM_026440683.1
NC_037642.1	Gnomon	CDS	48792	49272	.	-	0	Name=XP_026296468.1;ID=cds-XP_026296468.1;Dbxref=GeneID:412401%2CGenbank:XP_026296468.1%2CBEEBASE:GB51642;Parent=rna-XM_026440683.1
NC_037642.1	Gnomon	CDS	48389	48475	.	-	0	Name=XP_026296468.1;ID=cds-XP_026296468.1;Dbxref=GeneID:412401%2CGenbank:XP_026296468.1%2CBEEBASE:GB51642;Parent=rna-XM_026440683.1
NC_037642.1	Gnomon	CDS	47838	48106	.	-	0	Name=XP_026296468.1;ID=cds-XP_026296468.1;Dbxref=GeneID:412401%2CGenbank:XP_026296468.1%2CBEEBASE:GB51642;Parent=rna-XM_026440683.1
NC_037642.1	Gnomon	CDS	47667	47711	.	-	0	Name=XP_026296468.1;ID=cds-XP_026296468.1;Dbxref=GeneID:412401%2CGenbank:XP_026296468.1%2CBEEBASE:GB51642;Parent=rna-XM_026440683.1
NC_037642.1	Gnomon	mRNA	343870	346624	.	+	.	Name=XM_026440723.1;ID=rna-XM_026440723.1;Dbxref=GeneID:413757%2CGenbank:XM_026440723.1%2CBEEBASE:GB47540;Parent=gene-LOC413757
NC_037642.1	Gnomon	CDS	8247690	8247846	.	+	0	Name=XP_016767851.2;ID=cds-XP_016767851.2;Dbxref=GeneID:412968%2CGenbank:XP_016767851.2%2CBEEBASE:GB48658;Parent=rna-XM_016912362.2
NC_037642.1	Gnomon	CDS	8248815	8249336	.	+	0	Name=XP_016767851.2;ID=cds-XP_016767851.2;Dbxref=GeneID:412968%2CGenbank:XP_016767851.2%2CBEEBASE:GB48658;Parent=rna-XM_016912362.2
NC_037642.1	Gnomon	CDS	8249601	8249894	.	+	0	Name=XP_016767851.2;ID=cds-XP_016767851.2;Dbxref=GeneID:412968%2CGenbank:XP_016767851.2%2CBEEBASE:GB48658;Parent=rna-XM_016912362.2
NC_037642.1	Gnomon	CDS	8249975	8250167	.	+	0	Name=XP_016767851.2;ID=cds-XP_016767851.2;Dbxref=GeneID:412968%2CGenbank:XP_016767851.2%2CBEEBASE:GB48658;Parent=rna-XM_016912362.2
NC_037642.1	Gnomon	CDS	8250248	8250462	.	+	0	Name=XP_016767851.2;ID=cds-XP_016767851.2;Dbxref=GeneID:412968%2CGenbank:XP_016767851.2%2CBEEBASE:GB48658;Parent=rna-XM_016912362.2
NC_037642.1	Gnomon	CDS	8250536	8250891	.	+	0	Name=XP_016767851.2;ID=cds-XP_016767851.2;Dbxref=GeneID:412968%2CGenbank:XP_016767851.2%2CBEEBASE:GB48658;Parent=rna-XM_016912362.2
NC_037642.1	Gnomon	CDS	8251248	8251515	.	+	0	Name=XP_016767851.2;ID=cds-XP_016767851.2;Dbxref=GeneID:412968%2CGenbank:XP_016767851.2%2CBEEBASE:GB48658;Parent=rna-XM_016912362.2
NC_037642.1	Gnomon	CDS	8252376	8253722	.	+	0	Name=XP_016767851.2;ID=cds-XP_016767851.2;Dbxref=GeneID:412968%2CGenbank:XP_016767851.2%2CBEEBASE:GB48658;Parent=rna-XM_016912362.2
NC_037642.1	Gnomon	CDS	8254062	8254260	.	+	0	Name=XP_016767851.2;ID=cds-XP_016767851.2;Dbxref=GeneID:412968%2CGenbank:XP_016767851.2%2CBEEBASE:GB48658;Parent=rna-XM_016912362.2
NC_037642.1	Gnomon	CDS	8254441	8254939	.	+	0	Name=XP_016767851.2;ID=cds-XP_016767851.2;Dbxref=GeneID:412968%2CGenbank:XP_016767851.2%2CBEEBASE:GB48658;Parent=rna-XM_016912362.2
NC_037642.1	Gnomon	CDS	8255028	8255388	.	+	0	Name=XP_016767851.2;ID=cds-XP_016767851.2;Dbxref=GeneID:412968%2CGenbank:XP_016767851.2%2CBEEBASE:GB48658;Parent=rna-XM_016912362.2
NC_037642.1	Gnomon	CDS	8255485	8255675	.	+	0	Name=XP_016767851.2;ID=cds-XP_016767851.2;Dbxref=GeneID:412968%2CGenbank:XP_016767851.2%2CBEEBASE:GB48658;Parent=rna-XM_016912362.2
NC_037642.1	Gnomon	CDS	8255837	8255932	.	+	0	Name=XP_016767851.2;ID=cds-XP_016767851.2;Dbxref=GeneID:412968%2CGenbank:XP_016767851.2%2CBEEBASE:GB48658;Parent=rna-XM_016912362.2
NC_037642.1	Gnomon	transcript	10737156	10753678	.	+	.	Name=XR_001703139.2;ID=rna-XR_001703139.2;Dbxref=GeneID:725511%2CGenbank:XR_001703139.2%2CBEEBASE:GB44495;Parent=gene-LOC725511
NC_037642.1	Gnomon	exon	5846943	5848488	.	-	.	ID=exon-XM_026440967.1-1;Dbxref=GeneID:100577584%2CGenbank:XM_026440967.1%2CBEEBASE:GB46765;Parent=rna-XM_026440967.1
NC_037642.1	Gnomon	exon	5844959	5846807	.	-	.	ID=exon-XM_026440967.1-2;Dbxref=GeneID:100577584%2CGenbank:XM_026440967.1%2CBEEBASE:GB46765;Parent=rna-XM_026440967.1
NC_037642.1	BestRefSeq	exon	5346347	5346369	.	-	.	ID=exon-Mir9876-1;Dbxref=GeneID:104796631%2CmiRBase:MIMAT0037280%2CmiRBase:MI0031802;Parent=rna-Mir9876
NC_037642.1	Gnomon	exon	9718014	9718549	.	+	.	ID=exon-XM_016912296.2-1;Dbxref=GeneID:411106%2CGenbank:XM_016912296.2%2CBEEBASE:GB44444;Parent=rna-XM_016912296.2
NC_037642.1	Gnomon	exon	5844608	5844823	.	-	.	ID=exon-XM_026440967.1-3;Dbxref=GeneID:100577584%2CGenbank:XM_026440967.1%2CBEEBASE:GB46765;Parent=rna-XM_026440967.1
NC_037642.1	Gnomon	exon	5843971	5844357	.	-	.	ID=exon-XM_026440967.1-4;Dbxref=GeneID:100577584%2CGenbank:XM_026440967.1%2CBEEBASE:GB46765;Parent=rna-XM_026440967.1
NC_037642.1	Gnomon	exon	9719096	9719386	.	+	.	ID=exon-XM_016912296.2-4;Dbxref=GeneID:411106%2CGenbank:XM_016912296.2%2CBEEBASE:GB44444;Parent=rna-XM_016912296.2
NC_037642.1	Gnomon	exon	9718621	9718858	.	+	.	ID=exon-XM_016912296.2-2;Dbxref=GeneID:411106%2CGenbank:XM_016912296.2%2CBEEBASE:GB44444;Parent=rna-XM_016912296.2
NC_037642.1	Gnomon	exon	9718930	9719014	.	+	.	ID=exon-XM_016912296.2-3;Dbxref=GeneID:411106%2CGenbank:XM_016912296.2%2CBEEBASE:GB44444;Parent=rna-XM_016912296.2
NC_037642.1	Gnomon	mRNA	9961762	9965612	.	+	.	Name=XM_006567796.3;ID=rna-XM_006567796.3;Dbxref=GeneID:100577335%2CGenbank:XM_006567796.3%2CBEEBASE:GB44469;Parent=gene-LOC100577335
NC_037642.1	Gnomon	mRNA	9889599	9891286	.	+	.	Name=XM_016912138.2;ID=rna-XM_016912138.2;Dbxref=GeneID:107964412%2CGenbank:XM_016912138.2;Parent=gene-LOC107964412
NC_037642.1	Gnomon	exon	12954447	12954967	.	-	.	ID=exon-XM_026441016.1-12;Dbxref=GeneID:724927%2CGenbank:XM_026441016.1%2CBEEBASE:GB41345;Parent=rna-XM_026441016.1
NC_037642.1	Gnomon	exon	12953964	12954183	.	-	.	ID=exon-XM_026441016.1-13;Dbxref=GeneID:724927%2CGenbank:XM_026441016.1%2CBEEBASE:GB41345;Parent=rna-XM_026441016.1
NC_037642.1	Gnomon	exon	12955389	12955751	.	-	.	ID=exon-XM_026441016.1-10;Dbxref=GeneID:724927%2CGenbank:XM_026441016.1%2CBEEBASE:GB41345;Parent=rna-XM_026441016.1
NC_037642.1	Gnomon	exon	12955047	12955300	.	-	.	ID=exon-XM_026441016.1-11;Dbxref=GeneID:724927%2CGenbank:XM_026441016.1%2CBEEBASE:GB41345;Parent=rna-XM_026441016.1
NC_037642.1	Gnomon	exon	12952109	12953875	.	-	.	ID=exon-XM_026441016.1-14;Dbxref=GeneID:724927%2CGenbank:XM_026441016.1%2CBEEBASE:GB41345;Parent=rna-XM_026441016.1
NC_037642.1	Gnomon	mRNA	9386013	9387328	.	-	.	Name=XM_006567900.3;ID=rna-XM_006567900.3;Dbxref=GeneID:725733%2CGenbank:XM_006567900.3%2CBEEBASE:GB13684;Parent=gene-LOC725733
NC_037642.1	Gnomon	mRNA	8278155	8280437	.	+	.	Name=XM_026440869.1;ID=rna-XM_026440869.1;Dbxref=GeneID:113218784%2CGenbank:XM_026440869.1;Parent=gene-LOC113218784
NC_037642.1	Gnomon	mRNA	9283687	9289087	.	-	.	Name=XM_624899.5;ID=rna-XM_624899.5;Dbxref=GeneID:552523%2CGenbank:XM_624899.5%2CBEEBASE:GB44710;Parent=gene-LOC552523
NC_037642.1	Gnomon	gene	8400485	8424389	.	+	.	Name=LOC551258;ID=gene-LOC551258;Dbxref=BEEBASE:GB48670%2CGeneID:551258
NC_037642.1	Gnomon	CDS	7116514	7116543	.	+	0	Name=XP_026296811.1;ID=cds-XP_026296811.1;Dbxref=GeneID:724607%2CGenbank:XP_026296811.1%2CBEEBASE:GB42064;Parent=rna-XM_026441026.1
NC_037642.1	Gnomon	CDS	7116796	7116856	.	+	0	Name=XP_026296811.1;ID=cds-XP_026296811.1;Dbxref=GeneID:724607%2CGenbank:XP_026296811.1%2CBEEBASE:GB42064;Parent=rna-XM_026441026.1
NC_037642.1	Gnomon	CDS	7116920	7117154	.	+	0	Name=XP_026296811.1;ID=cds-XP_026296811.1;Dbxref=GeneID:724607%2CGenbank:XP_026296811.1%2CBEEBASE:GB42064;Parent=rna-XM_026441026.1
NC_037642.1	Gnomon	CDS	7117988	7118019	.	+	0	Name=XP_026296811.1;ID=cds-XP_026296811.1;Dbxref=GeneID:724607%2CGenbank:XP_026296811.1%2CBEEBASE:GB42064;Parent=rna-XM_026441026.1
NC_037642.1	Gnomon	CDS	7118645	7118715	.	+	0	Name=XP_026296811.1;ID=cds-XP_026296811.1;Dbxref=GeneID:724607%2CGenbank:XP_026296811.1%2CBEEBASE:GB42064;Parent=rna-XM_026441026.1
NC_037642.1	Gnomon	CDS	7118804	7118945	.	+	0	Name=XP_026296811.1;ID=cds-XP_026296811.1;Dbxref=GeneID:724607%2CGenbank:XP_026296811.1%2CBEEBASE:GB42064;Parent=rna-XM_026441026.1
NC_037642.1	Gnomon	CDS	7119061	7119624	.	+	0	Name=XP_026296811.1;ID=cds-XP_026296811.1;Dbxref=GeneID:724607%2CGenbank:XP_026296811.1%2CBEEBASE:GB42064;Parent=rna-XM_026441026.1
NC_037642.1	Gnomon	CDS	7119727	7120322	.	+	0	Name=XP_026296811.1;ID=cds-XP_026296811.1;Dbxref=GeneID:724607%2CGenbank:XP_026296811.1%2CBEEBASE:GB42064;Parent=rna-XM_026441026.1
NC_037642.1	Gnomon	CDS	7120465	7120629	.	+	0	Name=XP_026296811.1;ID=cds-XP_026296811.1;Dbxref=GeneID:724607%2CGenbank:XP_026296811.1%2CBEEBASE:GB42064;Parent=rna-XM_026441026.1
NC_037642.1	Gnomon	CDS	13431354	13431561	.	-	0	Name=XP_006570264.1;ID=cds-XP_006570264.1;Dbxref=GeneID:411739%2CGenbank:XP_006570264.1%2CBEEBASE:GB45667;Parent=rna-XM_006570201.3
NC_037642.1	Gnomon	CDS	13430618	13430760	.	-	0	Name=XP_006570264.1;ID=cds-XP_006570264.1;Dbxref=GeneID:411739%2CGenbank:XP_006570264.1%2CBEEBASE:GB45667;Parent=rna-XM_006570201.3
NC_037642.1	Gnomon	CDS	13430418	13430537	.	-	0	Name=XP_006570264.1;ID=cds-XP_006570264.1;Dbxref=GeneID:411739%2CGenbank:XP_006570264.1%2CBEEBASE:GB45667;Parent=rna-XM_006570201.3
NC_037642.1	Gnomon	CDS	13430224	13430336	.	-	0	Name=XP_006570264.1;ID=cds-XP_006570264.1;Dbxref=GeneID:411739%2CGenbank:XP_006570264.1%2CBEEBASE:GB45667;Parent=rna-XM_006570201.3
NC_037642.1	Gnomon	CDS	13430027	13430142	.	-	0	Name=XP_006570264.1;ID=cds-XP_006570264.1;Dbxref=GeneID:411739%2CGenbank:XP_006570264.1%2CBEEBASE:GB45667;Parent=rna-XM_006570201.3
NC_037642.1	Gnomon	CDS	13429790	13429959	.	-	0	Name=XP_006570264.1;ID=cds-XP_006570264.1;Dbxref=GeneID:411739%2CGenbank:XP_006570264.1%2CBEEBASE:GB45667;Parent=rna-XM_006570201.3
NC_037642.1	Gnomon	CDS	13429561	13429704	.	-	0	Name=XP_006570264.1;ID=cds-XP_006570264.1;Dbxref=GeneID:411739%2CGenbank:XP_006570264.1%2CBEEBASE:GB45667;Parent=rna-XM_006570201.3
NC_037642.1	Gnomon	CDS	13429317	13429484	.	-	0	Name=XP_006570264.1;ID=cds-XP_006570264.1;Dbxref=GeneID:411739%2CGenbank:XP_006570264.1%2CBEEBASE:GB45667;Parent=rna-XM_006570201.3
NC_037642.1	Gnomon	CDS	13428951	13429215	.	-	0	Name=XP_006570264.1;ID=cds-XP_006570264.1;Dbxref=GeneID:411739%2CGenbank:XP_006570264.1%2CBEEBASE:GB45667;Parent=rna-XM_006570201.3
NC_037642.1	Gnomon	CDS	13428601	13428675	.	-	0	Name=XP_006570264.1;ID=cds-XP_006570264.1;Dbxref=GeneID:411739%2CGenbank:XP_006570264.1%2CBEEBASE:GB45667;Parent=rna-XM_006570201.3
NC_037642.1	Gnomon	CDS	13427415	13427455	.	-	0	Name=XP_006570264.1;ID=cds-XP_006570264.1;Dbxref=GeneID:411739%2CGenbank:XP_006570264.1%2CBEEBASE:GB45667;Parent=rna-XM_006570201.3
NC_037642.1	Gnomon	mRNA	7077206	7078932	.	-	.	Name=XM_006564178.3;ID=rna-XM_006564178.3;Dbxref=GeneID:410030%2CGenbank:XM_006564178.3%2CBEEBASE:GB42036;Parent=gene-LOC410030
NC_037642.1	Gnomon	exon	7006095	7006219	.	+	.	ID=exon-XM_006564170.2-1;Dbxref=GeneID:102655904%2CGenbank:XM_006564170.2;Parent=rna-XM_006564170.2
NC_037642.1	BestRefSeq	exon	7351922	7351941	.	-	.	ID=exon-NM_001011586.1-1;Dbxref=GeneID:406098%2CGenbank:NM_001011586.1%2CBEEBASE:GB42024;Note=The RefSeq transcript has 2 substitutions compared to this genomic sequence;Parent=rna-NM_001011586.1
NC_037642.1	Gnomon	exon	7029677	7029760	.	+	.	ID=exon-XM_006564170.2-2;Dbxref=GeneID:102655904%2CGenbank:XM_006564170.2;Parent=rna-XM_006564170.2
NC_037642.1	BestRefSeq	exon	7351458	7351608	.	-	.	ID=exon-NM_001011586.1-2;Dbxref=GeneID:406098%2CGenbank:NM_001011586.1%2CBEEBASE:GB42024;Note=The RefSeq transcript has 2 substitutions compared to this genomic sequence;Parent=rna-NM_001011586.1
NC_037642.1	Gnomon	mRNA	9803346	9804766	.	+	.	Name=XM_003251062.4;ID=rna-XM_003251062.4;Dbxref=GeneID:100578085%2CGenbank:XM_003251062.4%2CBEEBASE:GB44452;Parent=gene-LOC100578085
NC_037642.1	BestRefSeq	exon	7348361	7348525	.	-	.	ID=exon-NM_001011586.1-9;Dbxref=GeneID:406098%2CGenbank:NM_001011586.1%2CBEEBASE:GB42024;Note=The RefSeq transcript has 2 substitutions compared to this genomic sequence;Parent=rna-NM_001011586.1
NC_037642.1	BestRefSeq	exon	7348947	7349200	.	-	.	ID=exon-NM_001011586.1-7;Dbxref=GeneID:406098%2CGenbank:NM_001011586.1%2CBEEBASE:GB42024;Note=The RefSeq transcript has 2 substitutions compared to this genomic sequence;Parent=rna-NM_001011586.1
NC_037642.1	BestRefSeq	exon	7348601	7348883	.	-	.	ID=exon-NM_001011586.1-8;Dbxref=GeneID:406098%2CGenbank:NM_001011586.1%2CBEEBASE:GB42024;Note=The RefSeq transcript has 2 substitutions compared to this genomic sequence;Parent=rna-NM_001011586.1
NC_037642.1	BestRefSeq	exon	7349633	7349859	.	-	.	ID=exon-NM_001011586.1-5;Dbxref=GeneID:406098%2CGenbank:NM_001011586.1%2CBEEBASE:GB42024;Note=The RefSeq transcript has 2 substitutions compared to this genomic sequence;Parent=rna-NM_001011586.1
NC_037642.1	BestRefSeq	exon	7349279	7349549	.	-	.	ID=exon-NM_001011586.1-6;Dbxref=GeneID:406098%2CGenbank:NM_001011586.1%2CBEEBASE:GB42024;Note=The RefSeq transcript has 2 substitutions compared to this genomic sequence;Parent=rna-NM_001011586.1
NC_037642.1	Gnomon	exon	7035069	7035249	.	+	.	ID=exon-XM_006564170.2-3;Dbxref=GeneID:102655904%2CGenbank:XM_006564170.2;Parent=rna-XM_006564170.2
NC_037642.1	BestRefSeq	exon	7351054	7351364	.	-	.	ID=exon-NM_001011586.1-3;Dbxref=GeneID:406098%2CGenbank:NM_001011586.1%2CBEEBASE:GB42024;Note=The RefSeq transcript has 2 substitutions compared to this genomic sequence;Parent=rna-NM_001011586.1
NC_037642.1	Gnomon	exon	7064500	7064976	.	+	.	ID=exon-XM_006564170.2-4;Dbxref=GeneID:102655904%2CGenbank:XM_006564170.2;Parent=rna-XM_006564170.2
NC_037642.1	BestRefSeq	exon	7350708	7350868	.	-	.	ID=exon-NM_001011586.1-4;Dbxref=GeneID:406098%2CGenbank:NM_001011586.1%2CBEEBASE:GB42024;Note=The RefSeq transcript has 2 substitutions compared to this genomic sequence;Parent=rna-NM_001011586.1
NC_037642.1	Gnomon	CDS	10958347	10958349	.	-	0	Name=XP_624578.2;ID=cds-XP_624578.2;Dbxref=GeneID:552198%2CGenbank:XP_624578.2%2CBEEBASE:GB44597;Parent=rna-XM_624575.5
NC_037642.1	Gnomon	CDS	10958095	10958201	.	-	0	Name=XP_624578.2;ID=cds-XP_624578.2;Dbxref=GeneID:552198%2CGenbank:XP_624578.2%2CBEEBASE:GB44597;Parent=rna-XM_624575.5
NC_037642.1	Gnomon	CDS	10957895	10958019	.	-	0	Name=XP_624578.2;ID=cds-XP_624578.2;Dbxref=GeneID:552198%2CGenbank:XP_624578.2%2CBEEBASE:GB44597;Parent=rna-XM_624575.5
NC_037642.1	Gnomon	CDS	10957537	10957814	.	-	0	Name=XP_624578.2;ID=cds-XP_624578.2;Dbxref=GeneID:552198%2CGenbank:XP_624578.2%2CBEEBASE:GB44597;Parent=rna-XM_624575.5
NC_037642.1	Gnomon	CDS	10957253	10957402	.	-	0	Name=XP_624578.2;ID=cds-XP_624578.2;Dbxref=GeneID:552198%2CGenbank:XP_624578.2%2CBEEBASE:GB44597;Parent=rna-XM_624575.5
NC_037642.1	Gnomon	CDS	10956933	10957127	.	-	0	Name=XP_624578.2;ID=cds-XP_624578.2;Dbxref=GeneID:552198%2CGenbank:XP_624578.2%2CBEEBASE:GB44597;Parent=rna-XM_624575.5
NC_037642.1	Gnomon	CDS	10956687	10956805	.	-	0	Name=XP_624578.2;ID=cds-XP_624578.2;Dbxref=GeneID:552198%2CGenbank:XP_624578.2%2CBEEBASE:GB44597;Parent=rna-XM_624575.5
NC_037642.1	Gnomon	CDS	10956437	10956616	.	-	0	Name=XP_624578.2;ID=cds-XP_624578.2;Dbxref=GeneID:552198%2CGenbank:XP_624578.2%2CBEEBASE:GB44597;Parent=rna-XM_624575.5
NC_037642.1	Gnomon	CDS	10956216	10956369	.	-	0	Name=XP_624578.2;ID=cds-XP_624578.2;Dbxref=GeneID:552198%2CGenbank:XP_624578.2%2CBEEBASE:GB44597;Parent=rna-XM_624575.5
NC_037642.1	Gnomon	CDS	10956076	10956135	.	-	0	Name=XP_624578.2;ID=cds-XP_624578.2;Dbxref=GeneID:552198%2CGenbank:XP_624578.2%2CBEEBASE:GB44597;Parent=rna-XM_624575.5
NC_037642.1	Gnomon	CDS	7026821	7026857	.	+	0	Name=XP_006564235.1;ID=cds-XP_006564235.1;Dbxref=GeneID:102655904%2CGenbank:XP_006564235.1;Parent=rna-XM_006564172.3
NC_037642.1	Gnomon	CDS	7029677	7029760	.	+	0	Name=XP_006564235.1;ID=cds-XP_006564235.1;Dbxref=GeneID:102655904%2CGenbank:XP_006564235.1;Parent=rna-XM_006564172.3
NC_037642.1	Gnomon	CDS	7035069	7035249	.	+	0	Name=XP_006564235.1;ID=cds-XP_006564235.1;Dbxref=GeneID:102655904%2CGenbank:XP_006564235.1;Parent=rna-XM_006564172.3
NC_037642.1	Gnomon	CDS	7064500	7064617	.	+	0	Name=XP_006564235.1;ID=cds-XP_006564235.1;Dbxref=GeneID:102655904%2CGenbank:XP_006564235.1;Parent=rna-XM_006564172.3
NC_037642.1	Gnomon	CDS	13172230	13172397	.	+	0	Name=XP_026296321.1;ID=cds-XP_026296321.1;Dbxref=GeneID:411635%2CGenbank:XP_026296321.1%2CBEEBASE:GB41314;Parent=rna-XM_026440536.1
NC_037642.1	Gnomon	CDS	13172916	13173129	.	+	0	Name=XP_026296321.1;ID=cds-XP_026296321.1;Dbxref=GeneID:411635%2CGenbank:XP_026296321.1%2CBEEBASE:GB41314;Parent=rna-XM_026440536.1
NC_037642.1	Gnomon	CDS	13173795	13174068	.	+	0	Name=XP_026296321.1;ID=cds-XP_026296321.1;Dbxref=GeneID:411635%2CGenbank:XP_026296321.1%2CBEEBASE:GB41314;Parent=rna-XM_026440536.1
NC_037642.1	Gnomon	CDS	13174158	13174281	.	+	0	Name=XP_026296321.1;ID=cds-XP_026296321.1;Dbxref=GeneID:411635%2CGenbank:XP_026296321.1%2CBEEBASE:GB41314;Parent=rna-XM_026440536.1
NC_037642.1	Gnomon	CDS	13174404	13174545	.	+	0	Name=XP_026296321.1;ID=cds-XP_026296321.1;Dbxref=GeneID:411635%2CGenbank:XP_026296321.1%2CBEEBASE:GB41314;Parent=rna-XM_026440536.1
NC_037642.1	Gnomon	CDS	13175211	13175337	.	+	0	Name=XP_026296321.1;ID=cds-XP_026296321.1;Dbxref=GeneID:411635%2CGenbank:XP_026296321.1%2CBEEBASE:GB41314;Parent=rna-XM_026440536.1
NC_037642.1	Gnomon	CDS	13175442	13175646	.	+	0	Name=XP_026296321.1;ID=cds-XP_026296321.1;Dbxref=GeneID:411635%2CGenbank:XP_026296321.1%2CBEEBASE:GB41314;Parent=rna-XM_026440536.1
NC_037642.1	Gnomon	CDS	13176636	13176782	.	+	0	Name=XP_026296321.1;ID=cds-XP_026296321.1;Dbxref=GeneID:411635%2CGenbank:XP_026296321.1%2CBEEBASE:GB41314;Parent=rna-XM_026440536.1
NC_037642.1	Gnomon	CDS	13177075	13177207	.	+	0	Name=XP_026296321.1;ID=cds-XP_026296321.1;Dbxref=GeneID:411635%2CGenbank:XP_026296321.1%2CBEEBASE:GB41314;Parent=rna-XM_026440536.1
NC_037642.1	Gnomon	CDS	13177284	13177511	.	+	0	Name=XP_026296321.1;ID=cds-XP_026296321.1;Dbxref=GeneID:411635%2CGenbank:XP_026296321.1%2CBEEBASE:GB41314;Parent=rna-XM_026440536.1
NC_037642.1	Gnomon	CDS	13177715	13178050	.	+	0	Name=XP_026296321.1;ID=cds-XP_026296321.1;Dbxref=GeneID:411635%2CGenbank:XP_026296321.1%2CBEEBASE:GB41314;Parent=rna-XM_026440536.1
NC_037642.1	Gnomon	CDS	13178863	13179266	.	+	0	Name=XP_026296321.1;ID=cds-XP_026296321.1;Dbxref=GeneID:411635%2CGenbank:XP_026296321.1%2CBEEBASE:GB41314;Parent=rna-XM_026440536.1
NC_037642.1	Gnomon	exon	7209205	7209353	.	-	.	ID=exon-XR_003304709.1-6;Dbxref=GeneID:100577396%2CGenbank:XR_003304709.1%2CBEEBASE:GB42028;Parent=rna-XR_003304709.1
NC_037642.1	Gnomon	exon	7208531	7208914	.	-	.	ID=exon-XR_003304709.1-7;Dbxref=GeneID:100577396%2CGenbank:XR_003304709.1%2CBEEBASE:GB42028;Parent=rna-XR_003304709.1
NC_037642.1	Gnomon	exon	7210114	7210605	.	-	.	ID=exon-XR_003304709.1-4;Dbxref=GeneID:100577396%2CGenbank:XR_003304709.1%2CBEEBASE:GB42028;Parent=rna-XR_003304709.1
NC_037642.1	Gnomon	exon	7209439	7209693	.	-	.	ID=exon-XR_003304709.1-5;Dbxref=GeneID:100577396%2CGenbank:XR_003304709.1%2CBEEBASE:GB42028;Parent=rna-XR_003304709.1
NC_037642.1	Gnomon	exon	7212117	7212195	.	-	.	ID=exon-XR_003304709.1-2;Dbxref=GeneID:100577396%2CGenbank:XR_003304709.1%2CBEEBASE:GB42028;Parent=rna-XR_003304709.1
NC_037642.1	Gnomon	exon	7211504	7211963	.	-	.	ID=exon-XR_003304709.1-3;Dbxref=GeneID:100577396%2CGenbank:XR_003304709.1%2CBEEBASE:GB42028;Parent=rna-XR_003304709.1
NC_037642.1	Gnomon	exon	7212349	7212449	.	-	.	ID=exon-XR_003304709.1-1;Dbxref=GeneID:100577396%2CGenbank:XR_003304709.1%2CBEEBASE:GB42028;Parent=rna-XR_003304709.1
NC_037642.1	Gnomon	exon	10913679	10913832	.	-	.	ID=exon-XM_016912201.2-2;Dbxref=GeneID:409444%2CGenbank:XM_016912201.2%2CBEEBASE:GB44606;Parent=rna-XM_016912201.2
NC_037642.1	Gnomon	exon	10912979	10913165	.	-	.	ID=exon-XM_016912201.2-3;Dbxref=GeneID:409444%2CGenbank:XM_016912201.2%2CBEEBASE:GB44606;Parent=rna-XM_016912201.2
NC_037642.1	Gnomon	exon	10912237	10912586	.	-	.	ID=exon-XM_016912201.2-4;Dbxref=GeneID:409444%2CGenbank:XM_016912201.2%2CBEEBASE:GB44606;Parent=rna-XM_016912201.2
NC_037642.1	Gnomon	exon	10911911	10912108	.	-	.	ID=exon-XM_016912201.2-5;Dbxref=GeneID:409444%2CGenbank:XM_016912201.2%2CBEEBASE:GB44606;Parent=rna-XM_016912201.2
NC_037642.1	Gnomon	exon	10911537	10911832	.	-	.	ID=exon-XM_016912201.2-6;Dbxref=GeneID:409444%2CGenbank:XM_016912201.2%2CBEEBASE:GB44606;Parent=rna-XM_016912201.2
NC_037642.1	Gnomon	exon	10911318	10911444	.	-	.	ID=exon-XM_016912201.2-7;Dbxref=GeneID:409444%2CGenbank:XM_016912201.2%2CBEEBASE:GB44606;Parent=rna-XM_016912201.2
NC_037642.1	Gnomon	exon	10911092	10911255	.	-	.	ID=exon-XM_016912201.2-8;Dbxref=GeneID:409444%2CGenbank:XM_016912201.2%2CBEEBASE:GB44606;Parent=rna-XM_016912201.2
NC_037642.1	Gnomon	exon	10910684	10910978	.	-	.	ID=exon-XM_016912201.2-9;Dbxref=GeneID:409444%2CGenbank:XM_016912201.2%2CBEEBASE:GB44606;Parent=rna-XM_016912201.2
NC_037642.1	Gnomon	exon	10917310	10917693	.	-	.	ID=exon-XM_016912201.2-1;Dbxref=GeneID:409444%2CGenbank:XM_016912201.2%2CBEEBASE:GB44606;Parent=rna-XM_016912201.2
NC_037642.1	Gnomon	exon	11236213	11236381	.	+	.	ID=exon-XM_006567676.3-1;Dbxref=GeneID:551919%2CGenbank:XM_006567676.3%2CBEEBASE:GB44526;Parent=rna-XM_006567676.3
NC_037642.1	Gnomon	exon	6564667	6565071	.	-	.	ID=exon-XM_026441036.1-12;Dbxref=GeneID:726551%2CGenbank:XM_026441036.1%2CBEEBASE:GB46746;Parent=rna-XM_026441036.1
NC_037642.1	Gnomon	exon	6565497	6565814	.	-	.	ID=exon-XM_026441036.1-10;Dbxref=GeneID:726551%2CGenbank:XM_026441036.1%2CBEEBASE:GB46746;Parent=rna-XM_026441036.1
NC_037642.1	Gnomon	exon	6565163	6565417	.	-	.	ID=exon-XM_026441036.1-11;Dbxref=GeneID:726551%2CGenbank:XM_026441036.1%2CBEEBASE:GB46746;Parent=rna-XM_026441036.1
NC_037642.1	Gnomon	CDS	11331800	11331895	.	-	0	Name=XP_016767758.1;ID=cds-XP_016767758.1;Dbxref=GeneID:411114%2CGenbank:XP_016767758.1%2CBEEBASE:GB44582;Parent=rna-XM_016912269.2
NC_037642.1	Gnomon	CDS	11331585	11331626	.	-	0	Name=XP_016767758.1;ID=cds-XP_016767758.1;Dbxref=GeneID:411114%2CGenbank:XP_016767758.1%2CBEEBASE:GB44582;Parent=rna-XM_016912269.2
NC_037642.1	Gnomon	CDS	11320130	11320178	.	-	0	Name=XP_016767758.1;ID=cds-XP_016767758.1;Dbxref=GeneID:411114%2CGenbank:XP_016767758.1%2CBEEBASE:GB44582;Parent=rna-XM_016912269.2
NC_037642.1	Gnomon	CDS	11315413	11315530	.	-	0	Name=XP_016767758.1;ID=cds-XP_016767758.1;Dbxref=GeneID:411114%2CGenbank:XP_016767758.1%2CBEEBASE:GB44582;Parent=rna-XM_016912269.2
NC_037642.1	Gnomon	CDS	11314766	11315039	.	-	0	Name=XP_016767758.1;ID=cds-XP_016767758.1;Dbxref=GeneID:411114%2CGenbank:XP_016767758.1%2CBEEBASE:GB44582;Parent=rna-XM_016912269.2
NC_037642.1	Gnomon	CDS	11312111	11312173	.	-	0	Name=XP_016767758.1;ID=cds-XP_016767758.1;Dbxref=GeneID:411114%2CGenbank:XP_016767758.1%2CBEEBASE:GB44582;Parent=rna-XM_016912269.2
NC_037642.1	Gnomon	mRNA	13492268	13499845	.	+	.	Name=XM_006570217.3;ID=rna-XM_006570217.3;Dbxref=GeneID:411126%2CGenbank:XM_006570217.3%2CBEEBASE:GB45709;Parent=gene-LOC411126
NC_037642.1	Gnomon	exon	7207268	7208359	.	-	.	ID=exon-XR_003304709.1-8;Dbxref=GeneID:100577396%2CGenbank:XR_003304709.1%2CBEEBASE:GB42028;Parent=rna-XR_003304709.1
NC_037642.1	Gnomon	exon	7205650	7205995	.	-	.	ID=exon-XR_003304709.1-9;Dbxref=GeneID:100577396%2CGenbank:XR_003304709.1%2CBEEBASE:GB42028;Parent=rna-XR_003304709.1
NC_037642.1	Gnomon	exon	13832182	13832336	.	-	.	ID=exon-XM_006570247.3-1;Dbxref=GeneID:412550%2CGenbank:XM_006570247.3%2CBEEBASE:GB45634;Parent=rna-XM_006570247.3
NC_037642.1	Gnomon	exon	11248320	11248550	.	+	.	ID=exon-XM_006567676.3-8;Dbxref=GeneID:551919%2CGenbank:XM_006567676.3%2CBEEBASE:GB44526;Parent=rna-XM_006567676.3
NC_037642.1	Gnomon	exon	13831908	13831959	.	-	.	ID=exon-XM_006570247.3-2;Dbxref=GeneID:412550%2CGenbank:XM_006570247.3%2CBEEBASE:GB45634;Parent=rna-XM_006570247.3
NC_037642.1	Gnomon	gene	4719726	4721854	.	+	.	Name=LOC551219;ID=gene-LOC551219;Dbxref=BEEBASE:GB12093%2CGeneID:551219
NC_037642.1	Gnomon	exon	11249709	11249829	.	+	.	ID=exon-XM_006567676.3-9;Dbxref=GeneID:551919%2CGenbank:XM_006567676.3%2CBEEBASE:GB44526;Parent=rna-XM_006567676.3
NC_037642.1	Gnomon	exon	13831624	13831816	.	-	.	ID=exon-XM_006570247.3-3;Dbxref=GeneID:412550%2CGenbank:XM_006570247.3%2CBEEBASE:GB45634;Parent=rna-XM_006570247.3
NC_037642.1	Gnomon	exon	11247678	11247992	.	+	.	ID=exon-XM_006567676.3-6;Dbxref=GeneID:551919%2CGenbank:XM_006567676.3%2CBEEBASE:GB44526;Parent=rna-XM_006567676.3
NC_037642.1	Gnomon	exon	13831384	13831480	.	-	.	ID=exon-XM_006570247.3-4;Dbxref=GeneID:412550%2CGenbank:XM_006570247.3%2CBEEBASE:GB45634;Parent=rna-XM_006570247.3
NC_037642.1	Gnomon	exon	11248066	11248239	.	+	.	ID=exon-XM_006567676.3-7;Dbxref=GeneID:551919%2CGenbank:XM_006567676.3%2CBEEBASE:GB44526;Parent=rna-XM_006567676.3
NC_037642.1	Gnomon	exon	13830892	13831120	.	-	.	ID=exon-XM_006570247.3-5;Dbxref=GeneID:412550%2CGenbank:XM_006570247.3%2CBEEBASE:GB45634;Parent=rna-XM_006570247.3
NC_037642.1	Gnomon	exon	11246564	11246693	.	+	.	ID=exon-XM_006567676.3-4;Dbxref=GeneID:551919%2CGenbank:XM_006567676.3%2CBEEBASE:GB44526;Parent=rna-XM_006567676.3
NC_037642.1	Gnomon	exon	13830596	13830770	.	-	.	ID=exon-XM_006570247.3-6;Dbxref=GeneID:412550%2CGenbank:XM_006570247.3%2CBEEBASE:GB45634;Parent=rna-XM_006570247.3
NC_037642.1	Gnomon	exon	11246788	11246989	.	+	.	ID=exon-XM_006567676.3-5;Dbxref=GeneID:551919%2CGenbank:XM_006567676.3%2CBEEBASE:GB44526;Parent=rna-XM_006567676.3
NC_037642.1	Gnomon	exon	13829845	13830515	.	-	.	ID=exon-XM_006570247.3-7;Dbxref=GeneID:412550%2CGenbank:XM_006570247.3%2CBEEBASE:GB45634;Parent=rna-XM_006570247.3
NC_037642.1	Gnomon	exon	11242785	11242936	.	+	.	ID=exon-XM_006567676.3-2;Dbxref=GeneID:551919%2CGenbank:XM_006567676.3%2CBEEBASE:GB44526;Parent=rna-XM_006567676.3
NC_037642.1	Gnomon	CDS	5392342	5392560	.	+	0	Name=XP_394536.1;ID=cds-XP_394536.1;Dbxref=GeneID:411062%2CGenbank:XP_394536.1%2CBEEBASE:GB46681;Parent=rna-XM_394536.5
NC_037642.1	Gnomon	CDS	5392646	5392777	.	+	0	Name=XP_394536.1;ID=cds-XP_394536.1;Dbxref=GeneID:411062%2CGenbank:XP_394536.1%2CBEEBASE:GB46681;Parent=rna-XM_394536.5
NC_037642.1	Gnomon	CDS	5392855	5392960	.	+	0	Name=XP_394536.1;ID=cds-XP_394536.1;Dbxref=GeneID:411062%2CGenbank:XP_394536.1%2CBEEBASE:GB46681;Parent=rna-XM_394536.5
NC_037642.1	Gnomon	CDS	5393037	5393094	.	+	0	Name=XP_394536.1;ID=cds-XP_394536.1;Dbxref=GeneID:411062%2CGenbank:XP_394536.1%2CBEEBASE:GB46681;Parent=rna-XM_394536.5
NC_037642.1	Gnomon	CDS	5393162	5393334	.	+	0	Name=XP_394536.1;ID=cds-XP_394536.1;Dbxref=GeneID:411062%2CGenbank:XP_394536.1%2CBEEBASE:GB46681;Parent=rna-XM_394536.5
NC_037642.1	Gnomon	CDS	5393411	5393557	.	+	0	Name=XP_394536.1;ID=cds-XP_394536.1;Dbxref=GeneID:411062%2CGenbank:XP_394536.1%2CBEEBASE:GB46681;Parent=rna-XM_394536.5
NC_037642.1	Gnomon	CDS	5393630	5394039	.	+	0	Name=XP_394536.1;ID=cds-XP_394536.1;Dbxref=GeneID:411062%2CGenbank:XP_394536.1%2CBEEBASE:GB46681;Parent=rna-XM_394536.5
NC_037642.1	Gnomon	exon	11246324	11246477	.	+	.	ID=exon-XM_006567676.3-3;Dbxref=GeneID:551919%2CGenbank:XM_006567676.3%2CBEEBASE:GB44526;Parent=rna-XM_006567676.3
NC_037642.1	Gnomon	exon	12947185	12947293	.	-	.	ID=exon-XM_006569921.3-5;Dbxref=GeneID:412303%2CGenbank:XM_006569921.3%2CBEEBASE:GB41346;Parent=rna-XM_006569921.3
NC_037642.1	Gnomon	exon	12946967	12947083	.	-	.	ID=exon-XM_006569921.3-6;Dbxref=GeneID:412303%2CGenbank:XM_006569921.3%2CBEEBASE:GB41346;Parent=rna-XM_006569921.3
NC_037642.1	Gnomon	exon	12946657	12946808	.	-	.	ID=exon-XM_006569921.3-7;Dbxref=GeneID:412303%2CGenbank:XM_006569921.3%2CBEEBASE:GB41346;Parent=rna-XM_006569921.3
NC_037642.1	Gnomon	exon	12946359	12946580	.	-	.	ID=exon-XM_006569921.3-8;Dbxref=GeneID:412303%2CGenbank:XM_006569921.3%2CBEEBASE:GB41346;Parent=rna-XM_006569921.3
NC_037642.1	Gnomon	exon	12949423	12949725	.	-	.	ID=exon-XM_006569921.3-1;Dbxref=GeneID:412303%2CGenbank:XM_006569921.3%2CBEEBASE:GB41346;Parent=rna-XM_006569921.3
NC_037642.1	Gnomon	exon	12948981	12949205	.	-	.	ID=exon-XM_006569921.3-2;Dbxref=GeneID:412303%2CGenbank:XM_006569921.3%2CBEEBASE:GB41346;Parent=rna-XM_006569921.3
NC_037642.1	Gnomon	exon	12948461	12948605	.	-	.	ID=exon-XM_006569921.3-3;Dbxref=GeneID:412303%2CGenbank:XM_006569921.3%2CBEEBASE:GB41346;Parent=rna-XM_006569921.3
NC_037642.1	Gnomon	exon	12947665	12947772	.	-	.	ID=exon-XM_006569921.3-4;Dbxref=GeneID:412303%2CGenbank:XM_006569921.3%2CBEEBASE:GB41346;Parent=rna-XM_006569921.3
NC_037642.1	Gnomon	mRNA	12051773	12054914	.	+	.	Name=XM_624263.5;ID=rna-XM_624263.5;Dbxref=GeneID:551877%2CGenbank:XM_624263.5%2CBEEBASE:GB47837;Parent=gene-LOC551877
NC_037642.1	Gnomon	exon	12946021	12946188	.	-	.	ID=exon-XM_006569921.3-9;Dbxref=GeneID:412303%2CGenbank:XM_006569921.3%2CBEEBASE:GB41346;Parent=rna-XM_006569921.3
NC_037642.1	Gnomon	CDS	8457274	8457280	.	+	0	Name=XP_006564820.1;ID=cds-XP_006564820.1;Dbxref=GeneID:414032%2CGenbank:XP_006564820.1%2CBEEBASE:GB48675;Parent=rna-XM_006564757.3
NC_037642.1	Gnomon	CDS	8469216	8469387	.	+	0	Name=XP_006564820.1;ID=cds-XP_006564820.1;Dbxref=GeneID:414032%2CGenbank:XP_006564820.1%2CBEEBASE:GB48675;Parent=rna-XM_006564757.3
NC_037642.1	Gnomon	CDS	8469839	8469919	.	+	0	Name=XP_006564820.1;ID=cds-XP_006564820.1;Dbxref=GeneID:414032%2CGenbank:XP_006564820.1%2CBEEBASE:GB48675;Parent=rna-XM_006564757.3
NC_037642.1	Gnomon	CDS	8470033	8470156	.	+	0	Name=XP_006564820.1;ID=cds-XP_006564820.1;Dbxref=GeneID:414032%2CGenbank:XP_006564820.1%2CBEEBASE:GB48675;Parent=rna-XM_006564757.3
NC_037642.1	Gnomon	CDS	8482867	8482973	.	+	0	Name=XP_006564820.1;ID=cds-XP_006564820.1;Dbxref=GeneID:414032%2CGenbank:XP_006564820.1%2CBEEBASE:GB48675;Parent=rna-XM_006564757.3
NC_037642.1	Gnomon	CDS	8483254	8483467	.	+	0	Name=XP_006564820.1;ID=cds-XP_006564820.1;Dbxref=GeneID:414032%2CGenbank:XP_006564820.1%2CBEEBASE:GB48675;Parent=rna-XM_006564757.3
NC_037642.1	Gnomon	CDS	8483716	8483972	.	+	0	Name=XP_006564820.1;ID=cds-XP_006564820.1;Dbxref=GeneID:414032%2CGenbank:XP_006564820.1%2CBEEBASE:GB48675;Parent=rna-XM_006564757.3
NC_037642.1	Gnomon	CDS	8484046	8484245	.	+	0	Name=XP_006564820.1;ID=cds-XP_006564820.1;Dbxref=GeneID:414032%2CGenbank:XP_006564820.1%2CBEEBASE:GB48675;Parent=rna-XM_006564757.3
NC_037642.1	Gnomon	CDS	8484333	8484562	.	+	0	Name=XP_006564820.1;ID=cds-XP_006564820.1;Dbxref=GeneID:414032%2CGenbank:XP_006564820.1%2CBEEBASE:GB48675;Parent=rna-XM_006564757.3
NC_037642.1	Gnomon	CDS	8484640	8484835	.	+	0	Name=XP_006564820.1;ID=cds-XP_006564820.1;Dbxref=GeneID:414032%2CGenbank:XP_006564820.1%2CBEEBASE:GB48675;Parent=rna-XM_006564757.3
NC_037642.1	Gnomon	CDS	8484901	8485066	.	+	0	Name=XP_006564820.1;ID=cds-XP_006564820.1;Dbxref=GeneID:414032%2CGenbank:XP_006564820.1%2CBEEBASE:GB48675;Parent=rna-XM_006564757.3
NC_037642.1	Gnomon	CDS	8485156	8485287	.	+	0	Name=XP_006564820.1;ID=cds-XP_006564820.1;Dbxref=GeneID:414032%2CGenbank:XP_006564820.1%2CBEEBASE:GB48675;Parent=rna-XM_006564757.3
NC_037642.1	Gnomon	CDS	8485385	8485535	.	+	0	Name=XP_006564820.1;ID=cds-XP_006564820.1;Dbxref=GeneID:414032%2CGenbank:XP_006564820.1%2CBEEBASE:GB48675;Parent=rna-XM_006564757.3
NC_037642.1	Gnomon	CDS	8485613	8485779	.	+	0	Name=XP_006564820.1;ID=cds-XP_006564820.1;Dbxref=GeneID:414032%2CGenbank:XP_006564820.1%2CBEEBASE:GB48675;Parent=rna-XM_006564757.3
NC_037642.1	Gnomon	CDS	8485872	8486094	.	+	0	Name=XP_006564820.1;ID=cds-XP_006564820.1;Dbxref=GeneID:414032%2CGenbank:XP_006564820.1%2CBEEBASE:GB48675;Parent=rna-XM_006564757.3
NC_037642.1	Gnomon	CDS	13058380	13058614	.	-	0	Name=XP_026296717.1;ID=cds-XP_026296717.1;Dbxref=GeneID:552545%2CGenbank:XP_026296717.1%2CBEEBASE:GB41343;Parent=rna-XM_026440932.1
NC_037642.1	Gnomon	CDS	13051910	13052050	.	-	0	Name=XP_026296717.1;ID=cds-XP_026296717.1;Dbxref=GeneID:552545%2CGenbank:XP_026296717.1%2CBEEBASE:GB41343;Parent=rna-XM_026440932.1
NC_037642.1	Gnomon	CDS	13028857	13029427	.	-	0	Name=XP_026296717.1;ID=cds-XP_026296717.1;Dbxref=GeneID:552545%2CGenbank:XP_026296717.1%2CBEEBASE:GB41343;Parent=rna-XM_026440932.1
NC_037642.1	Gnomon	CDS	13027731	13027932	.	-	0	Name=XP_026296717.1;ID=cds-XP_026296717.1;Dbxref=GeneID:552545%2CGenbank:XP_026296717.1%2CBEEBASE:GB41343;Parent=rna-XM_026440932.1
NC_037642.1	Gnomon	CDS	12996309	12996607	.	-	0	Name=XP_026296717.1;ID=cds-XP_026296717.1;Dbxref=GeneID:552545%2CGenbank:XP_026296717.1%2CBEEBASE:GB41343;Parent=rna-XM_026440932.1
NC_037642.1	Gnomon	CDS	12973054	12973198	.	-	0	Name=XP_026296717.1;ID=cds-XP_026296717.1;Dbxref=GeneID:552545%2CGenbank:XP_026296717.1%2CBEEBASE:GB41343;Parent=rna-XM_026440932.1
NC_037642.1	Gnomon	CDS	12971922	12972126	.	-	0	Name=XP_026296717.1;ID=cds-XP_026296717.1;Dbxref=GeneID:552545%2CGenbank:XP_026296717.1%2CBEEBASE:GB41343;Parent=rna-XM_026440932.1
NC_037642.1	Gnomon	CDS	12971419	12971540	.	-	0	Name=XP_026296717.1;ID=cds-XP_026296717.1;Dbxref=GeneID:552545%2CGenbank:XP_026296717.1%2CBEEBASE:GB41343;Parent=rna-XM_026440932.1
NC_037642.1	Gnomon	exon	10344987	10345164	.	+	.	ID=exon-XM_006567775.3-1;Dbxref=GeneID:724743%2CGenbank:XM_006567775.3%2CBEEBASE:GB44483;Parent=rna-XM_006567775.3
NC_037642.1	Gnomon	exon	10346989	10347033	.	+	.	ID=exon-XM_006567775.3-8;Dbxref=GeneID:724743%2CGenbank:XM_006567775.3%2CBEEBASE:GB44483;Parent=rna-XM_006567775.3
NC_037642.1	Gnomon	exon	10347402	10347558	.	+	.	ID=exon-XM_006567775.3-9;Dbxref=GeneID:724743%2CGenbank:XM_006567775.3%2CBEEBASE:GB44483;Parent=rna-XM_006567775.3
NC_037642.1	Gnomon	exon	10346616	10346723	.	+	.	ID=exon-XM_006567775.3-6;Dbxref=GeneID:724743%2CGenbank:XM_006567775.3%2CBEEBASE:GB44483;Parent=rna-XM_006567775.3
NC_037642.1	Gnomon	exon	10346850	10346890	.	+	.	ID=exon-XM_006567775.3-7;Dbxref=GeneID:724743%2CGenbank:XM_006567775.3%2CBEEBASE:GB44483;Parent=rna-XM_006567775.3
NC_037642.1	Gnomon	exon	10345714	10345843	.	+	.	ID=exon-XM_006567775.3-4;Dbxref=GeneID:724743%2CGenbank:XM_006567775.3%2CBEEBASE:GB44483;Parent=rna-XM_006567775.3
NC_037642.1	Gnomon	exon	10345987	10346113	.	+	.	ID=exon-XM_006567775.3-5;Dbxref=GeneID:724743%2CGenbank:XM_006567775.3%2CBEEBASE:GB44483;Parent=rna-XM_006567775.3
NC_037642.1	Gnomon	exon	10345279	10345386	.	+	.	ID=exon-XM_006567775.3-2;Dbxref=GeneID:724743%2CGenbank:XM_006567775.3%2CBEEBASE:GB44483;Parent=rna-XM_006567775.3
NC_037642.1	Gnomon	exon	10345483	10345631	.	+	.	ID=exon-XM_006567775.3-3;Dbxref=GeneID:724743%2CGenbank:XM_006567775.3%2CBEEBASE:GB44483;Parent=rna-XM_006567775.3
NC_037642.1	Gnomon	mRNA	131975	133862	.	+	.	Name=XM_016917274.2;ID=rna-XM_016917274.2;Dbxref=GeneID:412644%2CGenbank:XM_016917274.2%2CBEEBASE:GB40872;Parent=gene-LOC412644
NC_037642.1	Gnomon	CDS	13432774	13432978	.	+	0	Name=XP_001121869.2;ID=cds-XP_001121869.2;Dbxref=GeneID:726103%2CGenbank:XP_001121869.2%2CBEEBASE:GB45695;Parent=rna-XM_001121869.5
NC_037642.1	Gnomon	CDS	13433110	13433373	.	+	0	Name=XP_001121869.2;ID=cds-XP_001121869.2;Dbxref=GeneID:726103%2CGenbank:XP_001121869.2%2CBEEBASE:GB45695;Parent=rna-XM_001121869.5
NC_037642.1	Gnomon	CDS	13433443	13433646	.	+	0	Name=XP_001121869.2;ID=cds-XP_001121869.2;Dbxref=GeneID:726103%2CGenbank:XP_001121869.2%2CBEEBASE:GB45695;Parent=rna-XM_001121869.5
NC_037642.1	Gnomon	CDS	13433730	13433920	.	+	0	Name=XP_001121869.2;ID=cds-XP_001121869.2;Dbxref=GeneID:726103%2CGenbank:XP_001121869.2%2CBEEBASE:GB45695;Parent=rna-XM_001121869.5
NC_037642.1	Gnomon	CDS	13434104	13434598	.	+	0	Name=XP_001121869.2;ID=cds-XP_001121869.2;Dbxref=GeneID:726103%2CGenbank:XP_001121869.2%2CBEEBASE:GB45695;Parent=rna-XM_001121869.5
NC_037642.1	Gnomon	CDS	13434697	13434999	.	+	0	Name=XP_001121869.2;ID=cds-XP_001121869.2;Dbxref=GeneID:726103%2CGenbank:XP_001121869.2%2CBEEBASE:GB45695;Parent=rna-XM_001121869.5
NC_037642.1	Gnomon	CDS	13435074	13435403	.	+	0	Name=XP_001121869.2;ID=cds-XP_001121869.2;Dbxref=GeneID:726103%2CGenbank:XP_001121869.2%2CBEEBASE:GB45695;Parent=rna-XM_001121869.5
NC_037642.1	Gnomon	CDS	13435473	13435583	.	+	0	Name=XP_001121869.2;ID=cds-XP_001121869.2;Dbxref=GeneID:726103%2CGenbank:XP_001121869.2%2CBEEBASE:GB45695;Parent=rna-XM_001121869.5
NC_037642.1	Gnomon	CDS	13435656	13435760	.	+	0	Name=XP_001121869.2;ID=cds-XP_001121869.2;Dbxref=GeneID:726103%2CGenbank:XP_001121869.2%2CBEEBASE:GB45695;Parent=rna-XM_001121869.5
NC_037642.1	Gnomon	CDS	5399625	5399681	.	+	0	Name=XP_026296561.1;ID=cds-XP_026296561.1;Dbxref=GeneID:100577896%2CGenbank:XP_026296561.1%2CBEEBASE:GB46682;Parent=rna-XM_026440776.1
NC_037642.1	Gnomon	CDS	5399831	5400011	.	+	0	Name=XP_026296561.1;ID=cds-XP_026296561.1;Dbxref=GeneID:100577896%2CGenbank:XP_026296561.1%2CBEEBASE:GB46682;Parent=rna-XM_026440776.1
NC_037642.1	Gnomon	CDS	5400083	5400201	.	+	0	Name=XP_026296561.1;ID=cds-XP_026296561.1;Dbxref=GeneID:100577896%2CGenbank:XP_026296561.1%2CBEEBASE:GB46682;Parent=rna-XM_026440776.1
NC_037642.1	Gnomon	CDS	5400311	5400415	.	+	0	Name=XP_026296561.1;ID=cds-XP_026296561.1;Dbxref=GeneID:100577896%2CGenbank:XP_026296561.1%2CBEEBASE:GB46682;Parent=rna-XM_026440776.1
NC_037642.1	Gnomon	CDS	5400499	5400764	.	+	0	Name=XP_026296561.1;ID=cds-XP_026296561.1;Dbxref=GeneID:100577896%2CGenbank:XP_026296561.1%2CBEEBASE:GB46682;Parent=rna-XM_026440776.1
NC_037642.1	Gnomon	CDS	5400859	5401180	.	+	0	Name=XP_026296561.1;ID=cds-XP_026296561.1;Dbxref=GeneID:100577896%2CGenbank:XP_026296561.1%2CBEEBASE:GB46682;Parent=rna-XM_026440776.1
NC_037642.1	Gnomon	exon	13798900	13799004	.	+	.	ID=exon-XM_026441049.1-3;Dbxref=GeneID:113218809%2CGenbank:XM_026441049.1;Parent=rna-XM_026441049.1
NC_037642.1	Gnomon	exon	13799130	13800020	.	+	.	ID=exon-XM_026441049.1-4;Dbxref=GeneID:113218809%2CGenbank:XM_026441049.1;Parent=rna-XM_026441049.1
NC_037642.1	Gnomon	exon	13796530	13796607	.	+	.	ID=exon-XM_026441049.1-1;Dbxref=GeneID:113218809%2CGenbank:XM_026441049.1;Parent=rna-XM_026441049.1
NC_037642.1	Gnomon	exon	13798346	13798454	.	+	.	ID=exon-XM_026441049.1-2;Dbxref=GeneID:113218809%2CGenbank:XM_026441049.1;Parent=rna-XM_026441049.1
NC_037642.1	Gnomon	exon	13389647	13389894	.	-	.	ID=exon-XM_006570195.3-1;Dbxref=GeneID:552786%2CGenbank:XM_006570195.3%2CBEEBASE:GB45670;Parent=rna-XM_006570195.3
NC_037642.1	Gnomon	exon	13388257	13388391	.	-	.	ID=exon-XM_006570195.3-4;Dbxref=GeneID:552786%2CGenbank:XM_006570195.3%2CBEEBASE:GB45670;Parent=rna-XM_006570195.3
NC_037642.1	Gnomon	exon	13387634	13388174	.	-	.	ID=exon-XM_006570195.3-5;Dbxref=GeneID:552786%2CGenbank:XM_006570195.3%2CBEEBASE:GB45670;Parent=rna-XM_006570195.3
NC_037642.1	Gnomon	exon	13389168	13389362	.	-	.	ID=exon-XM_006570195.3-2;Dbxref=GeneID:552786%2CGenbank:XM_006570195.3%2CBEEBASE:GB45670;Parent=rna-XM_006570195.3
NC_037642.1	Gnomon	exon	13388909	13389084	.	-	.	ID=exon-XM_006570195.3-3;Dbxref=GeneID:552786%2CGenbank:XM_006570195.3%2CBEEBASE:GB45670;Parent=rna-XM_006570195.3
NC_037642.1	Gnomon	exon	11209312	11211728	.	-	.	ID=exon-XM_026440828.1-50;Dbxref=GeneID:411115%2CGenbank:XM_026440828.1%2CBEEBASE:GB44588;Parent=rna-XM_026440828.1
NC_037642.1	Gnomon	exon	11211824	11211958	.	-	.	ID=exon-XM_026440828.1-49;Dbxref=GeneID:411115%2CGenbank:XM_026440828.1%2CBEEBASE:GB44588;Parent=rna-XM_026440828.1
NC_037642.1	Gnomon	exon	11212290	11212529	.	-	.	ID=exon-XM_026440828.1-47;Dbxref=GeneID:411115%2CGenbank:XM_026440828.1%2CBEEBASE:GB44588;Parent=rna-XM_026440828.1
NC_037642.1	Gnomon	exon	11212036	11212224	.	-	.	ID=exon-XM_026440828.1-48;Dbxref=GeneID:411115%2CGenbank:XM_026440828.1%2CBEEBASE:GB44588;Parent=rna-XM_026440828.1
NC_037642.1	Gnomon	exon	11212899	11214230	.	-	.	ID=exon-XM_026440828.1-45;Dbxref=GeneID:411115%2CGenbank:XM_026440828.1%2CBEEBASE:GB44588;Parent=rna-XM_026440828.1
NC_037642.1	Gnomon	exon	11212597	11212817	.	-	.	ID=exon-XM_026440828.1-46;Dbxref=GeneID:411115%2CGenbank:XM_026440828.1%2CBEEBASE:GB44588;Parent=rna-XM_026440828.1
NC_037642.1	Gnomon	exon	11214599	11214817	.	-	.	ID=exon-XM_026440828.1-43;Dbxref=GeneID:411115%2CGenbank:XM_026440828.1%2CBEEBASE:GB44588;Parent=rna-XM_026440828.1
NC_037642.1	Gnomon	exon	11214300	11214524	.	-	.	ID=exon-XM_026440828.1-44;Dbxref=GeneID:411115%2CGenbank:XM_026440828.1%2CBEEBASE:GB44588;Parent=rna-XM_026440828.1
NC_037642.1	Gnomon	CDS	9320268	9320294	.	-	0	Name=XP_016767850.2;ID=cds-XP_016767850.2;Dbxref=GeneID:100577955%2CGenbank:XP_016767850.2%2CBEEBASE:GB44708;Parent=rna-XM_016912361.2
NC_037642.1	Gnomon	CDS	9319096	9319404	.	-	0	Name=XP_016767850.2;ID=cds-XP_016767850.2;Dbxref=GeneID:100577955%2CGenbank:XP_016767850.2%2CBEEBASE:GB44708;Parent=rna-XM_016912361.2
NC_037642.1	Gnomon	CDS	9318669	9318955	.	-	0	Name=XP_016767850.2;ID=cds-XP_016767850.2;Dbxref=GeneID:100577955%2CGenbank:XP_016767850.2%2CBEEBASE:GB44708;Parent=rna-XM_016912361.2
NC_037642.1	Gnomon	CDS	9318442	9318559	.	-	0	Name=XP_016767850.2;ID=cds-XP_016767850.2;Dbxref=GeneID:100577955%2CGenbank:XP_016767850.2%2CBEEBASE:GB44708;Parent=rna-XM_016912361.2
NC_037642.1	Gnomon	CDS	9318270	9318374	.	-	0	Name=XP_016767850.2;ID=cds-XP_016767850.2;Dbxref=GeneID:100577955%2CGenbank:XP_016767850.2%2CBEEBASE:GB44708;Parent=rna-XM_016912361.2
NC_037642.1	Gnomon	CDS	9318027	9318176	.	-	0	Name=XP_016767850.2;ID=cds-XP_016767850.2;Dbxref=GeneID:100577955%2CGenbank:XP_016767850.2%2CBEEBASE:GB44708;Parent=rna-XM_016912361.2
NC_037642.1	Gnomon	CDS	9317817	9317873	.	-	0	Name=XP_016767850.2;ID=cds-XP_016767850.2;Dbxref=GeneID:100577955%2CGenbank:XP_016767850.2%2CBEEBASE:GB44708;Parent=rna-XM_016912361.2
NC_037642.1	Gnomon	exon	11215200	11215345	.	-	.	ID=exon-XM_026440828.1-41;Dbxref=GeneID:411115%2CGenbank:XM_026440828.1%2CBEEBASE:GB44588;Parent=rna-XM_026440828.1
NC_037642.1	Gnomon	exon	11214890	11215132	.	-	.	ID=exon-XM_026440828.1-42;Dbxref=GeneID:411115%2CGenbank:XM_026440828.1%2CBEEBASE:GB44588;Parent=rna-XM_026440828.1
NC_037642.1	Gnomon	exon	11215428	11215605	.	-	.	ID=exon-XM_026440828.1-40;Dbxref=GeneID:411115%2CGenbank:XM_026440828.1%2CBEEBASE:GB44588;Parent=rna-XM_026440828.1
NC_037642.1	Gnomon	mRNA	12077700	12080621	.	-	.	Name=XM_001121569.5;ID=rna-XM_001121569.5;Dbxref=GeneID:725760%2CGenbank:XM_001121569.5%2CBEEBASE:GB47823;Parent=gene-LOC725760
NC_037642.1	Gnomon	exon	12700464	12700716	.	+	.	ID=exon-XM_623712.6-7;Dbxref=GeneID:551314%2CGenbank:XM_623712.6%2CBEEBASE:GB41291;Parent=rna-XM_623712.6
NC_037642.1	Gnomon	exon	12700792	12701089	.	+	.	ID=exon-XM_623712.6-8;Dbxref=GeneID:551314%2CGenbank:XM_623712.6%2CBEEBASE:GB41291;Parent=rna-XM_623712.6
NC_037642.1	Gnomon	exon	12700130	12700227	.	+	.	ID=exon-XM_623712.6-5;Dbxref=GeneID:551314%2CGenbank:XM_623712.6%2CBEEBASE:GB41291;Parent=rna-XM_623712.6
NC_037642.1	Gnomon	exon	12700298	12700405	.	+	.	ID=exon-XM_623712.6-6;Dbxref=GeneID:551314%2CGenbank:XM_623712.6%2CBEEBASE:GB41291;Parent=rna-XM_623712.6
NC_037642.1	Gnomon	exon	12701180	12701304	.	+	.	ID=exon-XM_623712.6-9;Dbxref=GeneID:551314%2CGenbank:XM_623712.6%2CBEEBASE:GB41291;Parent=rna-XM_623712.6
NC_037642.1	Gnomon	exon	13861038	13861053	.	+	.	ID=exon-XM_026440621.1-1;Dbxref=GeneID:727014%2CGenbank:XM_026440621.1%2CBEEBASE:GB45740;Parent=rna-XM_026440621.1
NC_037642.1	Gnomon	exon	13861766	13861815	.	+	.	ID=exon-XM_026440621.1-2;Dbxref=GeneID:727014%2CGenbank:XM_026440621.1%2CBEEBASE:GB45740;Parent=rna-XM_026440621.1
NC_037642.1	Gnomon	exon	13861901	13861984	.	+	.	ID=exon-XM_026440621.1-3;Dbxref=GeneID:727014%2CGenbank:XM_026440621.1%2CBEEBASE:GB45740;Parent=rna-XM_026440621.1
NC_037642.1	Gnomon	exon	13862073	13862240	.	+	.	ID=exon-XM_026440621.1-4;Dbxref=GeneID:727014%2CGenbank:XM_026440621.1%2CBEEBASE:GB45740;Parent=rna-XM_026440621.1
NC_037642.1	Gnomon	exon	13862358	13862556	.	+	.	ID=exon-XM_026440621.1-5;Dbxref=GeneID:727014%2CGenbank:XM_026440621.1%2CBEEBASE:GB45740;Parent=rna-XM_026440621.1
NC_037642.1	Gnomon	exon	13862684	13862872	.	+	.	ID=exon-XM_026440621.1-6;Dbxref=GeneID:727014%2CGenbank:XM_026440621.1%2CBEEBASE:GB45740;Parent=rna-XM_026440621.1
NC_037642.1	Gnomon	mRNA	5906010	5908473	.	-	.	Name=XM_006562126.3;ID=rna-XM_006562126.3;Dbxref=GeneID:726047%2CGenbank:XM_006562126.3%2CBEEBASE:GB46762;Parent=gene-LOC726047
NC_037642.1	Gnomon	lnc_RNA	4226975	4229060	.	-	.	Name=XR_003304715.1;ID=rna-XR_003304715.1;Dbxref=GeneID:113218796%2CGenbank:XR_003304715.1;Parent=gene-LOC113218796
NC_037642.1	Gnomon	exon	133524	133862	.	+	.	ID=exon-XM_016917274.2-5;Dbxref=GeneID:412644%2CGenbank:XM_016917274.2%2CBEEBASE:GB40872;Parent=rna-XM_016917274.2
NC_037642.1	Gnomon	exon	132669	132883	.	+	.	ID=exon-XM_016917274.2-3;Dbxref=GeneID:412644%2CGenbank:XM_016917274.2%2CBEEBASE:GB40872;Parent=rna-XM_016917274.2
NC_037642.1	Gnomon	exon	133234	133426	.	+	.	ID=exon-XM_016917274.2-4;Dbxref=GeneID:412644%2CGenbank:XM_016917274.2%2CBEEBASE:GB40872;Parent=rna-XM_016917274.2
NC_037642.1	Gnomon	exon	7464424	7464509	.	-	.	ID=exon-XM_006564222.3-2;Dbxref=GeneID:100578355%2CGenbank:XM_006564222.3%2CBEEBASE:GB42012;Parent=rna-XM_006564222.3
NC_037642.1	Gnomon	exon	7464039	7464354	.	-	.	ID=exon-XM_006564222.3-3;Dbxref=GeneID:100578355%2CGenbank:XM_006564222.3%2CBEEBASE:GB42012;Parent=rna-XM_006564222.3
NC_037642.1	Gnomon	exon	7463597	7463700	.	-	.	ID=exon-XM_006564222.3-4;Dbxref=GeneID:100578355%2CGenbank:XM_006564222.3%2CBEEBASE:GB42012;Parent=rna-XM_006564222.3
NC_037642.1	Gnomon	exon	7462768	7463531	.	-	.	ID=exon-XM_006564222.3-5;Dbxref=GeneID:100578355%2CGenbank:XM_006564222.3%2CBEEBASE:GB42012;Parent=rna-XM_006564222.3
NC_037642.1	Gnomon	exon	131975	132175	.	+	.	ID=exon-XM_016917274.2-1;Dbxref=GeneID:412644%2CGenbank:XM_016917274.2%2CBEEBASE:GB40872;Parent=rna-XM_016917274.2
NC_037642.1	Gnomon	exon	132270	132442	.	+	.	ID=exon-XM_016917274.2-2;Dbxref=GeneID:412644%2CGenbank:XM_016917274.2%2CBEEBASE:GB40872;Parent=rna-XM_016917274.2
NC_037642.1	Gnomon	exon	7464596	7465772	.	-	.	ID=exon-XM_006564222.3-1;Dbxref=GeneID:100578355%2CGenbank:XM_006564222.3%2CBEEBASE:GB42012;Parent=rna-XM_006564222.3
NC_037642.1	Gnomon	CDS	87468	87555	.	-	0	Name=XP_026296467.1;ID=cds-XP_026296467.1;Dbxref=GeneID:412401%2CGenbank:XP_026296467.1%2CBEEBASE:GB51642;Parent=rna-XM_026440682.1
NC_037642.1	Gnomon	CDS	67449	67571	.	-	0	Name=XP_026296467.1;ID=cds-XP_026296467.1;Dbxref=GeneID:412401%2CGenbank:XP_026296467.1%2CBEEBASE:GB51642;Parent=rna-XM_026440682.1
NC_037642.1	Gnomon	CDS	59976	60208	.	-	0	Name=XP_026296467.1;ID=cds-XP_026296467.1;Dbxref=GeneID:412401%2CGenbank:XP_026296467.1%2CBEEBASE:GB51642;Parent=rna-XM_026440682.1
NC_037642.1	Gnomon	CDS	53066	53270	.	-	0	Name=XP_026296467.1;ID=cds-XP_026296467.1;Dbxref=GeneID:412401%2CGenbank:XP_026296467.1%2CBEEBASE:GB51642;Parent=rna-XM_026440682.1
NC_037642.1	Gnomon	CDS	50780	51091	.	-	0	Name=XP_026296467.1;ID=cds-XP_026296467.1;Dbxref=GeneID:412401%2CGenbank:XP_026296467.1%2CBEEBASE:GB51642;Parent=rna-XM_026440682.1
NC_037642.1	Gnomon	CDS	50165	50465	.	-	0	Name=XP_026296467.1;ID=cds-XP_026296467.1;Dbxref=GeneID:412401%2CGenbank:XP_026296467.1%2CBEEBASE:GB51642;Parent=rna-XM_026440682.1
NC_037642.1	Gnomon	CDS	49785	50076	.	-	0	Name=XP_026296467.1;ID=cds-XP_026296467.1;Dbxref=GeneID:412401%2CGenbank:XP_026296467.1%2CBEEBASE:GB51642;Parent=rna-XM_026440682.1
NC_037642.1	Gnomon	CDS	48792	49272	.	-	0	Name=XP_026296467.1;ID=cds-XP_026296467.1;Dbxref=GeneID:412401%2CGenbank:XP_026296467.1%2CBEEBASE:GB51642;Parent=rna-XM_026440682.1
NC_037642.1	Gnomon	CDS	48389	48475	.	-	0	Name=XP_026296467.1;ID=cds-XP_026296467.1;Dbxref=GeneID:412401%2CGenbank:XP_026296467.1%2CBEEBASE:GB51642;Parent=rna-XM_026440682.1
NC_037642.1	Gnomon	CDS	47838	48106	.	-	0	Name=XP_026296467.1;ID=cds-XP_026296467.1;Dbxref=GeneID:412401%2CGenbank:XP_026296467.1%2CBEEBASE:GB51642;Parent=rna-XM_026440682.1
NC_037642.1	Gnomon	CDS	47667	47711	.	-	0	Name=XP_026296467.1;ID=cds-XP_026296467.1;Dbxref=GeneID:412401%2CGenbank:XP_026296467.1%2CBEEBASE:GB51642;Parent=rna-XM_026440682.1
NC_037642.1	Gnomon	mRNA	9800870	9802607	.	+	.	Name=XM_003251063.4;ID=rna-XM_003251063.4;Dbxref=GeneID:100578123%2CGenbank:XM_003251063.4%2CBEEBASE:GB44451;Parent=gene-LOC100578123
NC_037642.1	Gnomon	mRNA	13492268	13510300	.	+	.	Name=XM_006570215.3;ID=rna-XM_006570215.3;Dbxref=GeneID:411126%2CGenbank:XM_006570215.3%2CBEEBASE:GB45709;Parent=gene-LOC411126
NC_037642.1	Gnomon	mRNA	5831422	5843854	.	+	.	Name=XM_026440962.1;ID=rna-XM_026440962.1;Dbxref=GeneID:107964419%2CGenbank:XM_026440962.1;Parent=gene-LOC107964419
NC_037642.1	Gnomon	mRNA	2813956	2859419	.	+	.	Name=XM_006557904.3;ID=rna-XM_006557904.3;Dbxref=GeneID:100576449%2CGenbank:XM_006557904.3%2CBEEBASE:GB52328;Parent=gene-LOC100576449
NC_037642.1	Gnomon	exon	11215910	11216295	.	-	.	ID=exon-XM_026440828.1-38;Dbxref=GeneID:411115%2CGenbank:XM_026440828.1%2CBEEBASE:GB44588;Parent=rna-XM_026440828.1
NC_037642.1	Gnomon	exon	11215676	11215819	.	-	.	ID=exon-XM_026440828.1-39;Dbxref=GeneID:411115%2CGenbank:XM_026440828.1%2CBEEBASE:GB44588;Parent=rna-XM_026440828.1
NC_037642.1	Gnomon	exon	11216759	11217018	.	-	.	ID=exon-XM_026440828.1-36;Dbxref=GeneID:411115%2CGenbank:XM_026440828.1%2CBEEBASE:GB44588;Parent=rna-XM_026440828.1
NC_037642.1	Gnomon	exon	11216384	11216666	.	-	.	ID=exon-XM_026440828.1-37;Dbxref=GeneID:411115%2CGenbank:XM_026440828.1%2CBEEBASE:GB44588;Parent=rna-XM_026440828.1
NC_037642.1	Gnomon	exon	11217467	11217991	.	-	.	ID=exon-XM_026440828.1-34;Dbxref=GeneID:411115%2CGenbank:XM_026440828.1%2CBEEBASE:GB44588;Parent=rna-XM_026440828.1
NC_037642.1	Gnomon	exon	11217112	11217382	.	-	.	ID=exon-XM_026440828.1-35;Dbxref=GeneID:411115%2CGenbank:XM_026440828.1%2CBEEBASE:GB44588;Parent=rna-XM_026440828.1
NC_037642.1	Gnomon	exon	11218372	11218573	.	-	.	ID=exon-XM_026440828.1-32;Dbxref=GeneID:411115%2CGenbank:XM_026440828.1%2CBEEBASE:GB44588;Parent=rna-XM_026440828.1
NC_037642.1	Gnomon	exon	11218064	11218291	.	-	.	ID=exon-XM_026440828.1-33;Dbxref=GeneID:411115%2CGenbank:XM_026440828.1%2CBEEBASE:GB44588;Parent=rna-XM_026440828.1
NC_037642.1	Gnomon	exon	11218917	11219217	.	-	.	ID=exon-XM_026440828.1-30;Dbxref=GeneID:411115%2CGenbank:XM_026440828.1%2CBEEBASE:GB44588;Parent=rna-XM_026440828.1
NC_037642.1	Gnomon	exon	11218663	11218838	.	-	.	ID=exon-XM_026440828.1-31;Dbxref=GeneID:411115%2CGenbank:XM_026440828.1%2CBEEBASE:GB44588;Parent=rna-XM_026440828.1
NC_037642.1	Gnomon	exon	11219289	11219526	.	-	.	ID=exon-XM_026440828.1-29;Dbxref=GeneID:411115%2CGenbank:XM_026440828.1%2CBEEBASE:GB44588;Parent=rna-XM_026440828.1
NC_037642.1	Gnomon	exon	11219948	11220112	.	-	.	ID=exon-XM_026440828.1-27;Dbxref=GeneID:411115%2CGenbank:XM_026440828.1%2CBEEBASE:GB44588;Parent=rna-XM_026440828.1
NC_037642.1	Gnomon	exon	11219614	11219777	.	-	.	ID=exon-XM_026440828.1-28;Dbxref=GeneID:411115%2CGenbank:XM_026440828.1%2CBEEBASE:GB44588;Parent=rna-XM_026440828.1
NC_037642.1	Gnomon	exon	11220413	11220785	.	-	.	ID=exon-XM_026440828.1-25;Dbxref=GeneID:411115%2CGenbank:XM_026440828.1%2CBEEBASE:GB44588;Parent=rna-XM_026440828.1
NC_037642.1	Gnomon	exon	11220214	11220337	.	-	.	ID=exon-XM_026440828.1-26;Dbxref=GeneID:411115%2CGenbank:XM_026440828.1%2CBEEBASE:GB44588;Parent=rna-XM_026440828.1
NC_037642.1	Gnomon	exon	11221302	11221446	.	-	.	ID=exon-XM_026440828.1-23;Dbxref=GeneID:411115%2CGenbank:XM_026440828.1%2CBEEBASE:GB44588;Parent=rna-XM_026440828.1
NC_037642.1	Gnomon	exon	11220870	11221026	.	-	.	ID=exon-XM_026440828.1-24;Dbxref=GeneID:411115%2CGenbank:XM_026440828.1%2CBEEBASE:GB44588;Parent=rna-XM_026440828.1
NC_037642.1	Gnomon	exon	11221784	11221956	.	-	.	ID=exon-XM_026440828.1-21;Dbxref=GeneID:411115%2CGenbank:XM_026440828.1%2CBEEBASE:GB44588;Parent=rna-XM_026440828.1
NC_037642.1	Gnomon	exon	11221519	11221709	.	-	.	ID=exon-XM_026440828.1-22;Dbxref=GeneID:411115%2CGenbank:XM_026440828.1%2CBEEBASE:GB44588;Parent=rna-XM_026440828.1
NC_037642.1	Gnomon	exon	11222099	11222352	.	-	.	ID=exon-XM_026440828.1-20;Dbxref=GeneID:411115%2CGenbank:XM_026440828.1%2CBEEBASE:GB44588;Parent=rna-XM_026440828.1
NC_037642.1	Gnomon	mRNA	13287353	13294378	.	+	.	Name=XM_395096.7;ID=rna-XM_395096.7;Dbxref=GeneID:411627%2CGenbank:XM_395096.7%2CBEEBASE:GB45686;Parent=gene-LOC411627
NC_037642.1	Gnomon	gene	151213	154212	.	+	.	Name=LOC551185;ID=gene-LOC551185;Dbxref=BEEBASE:GB40874%2CGeneID:551185
NC_037642.1	Gnomon	exon	11222747	11222938	.	-	.	ID=exon-XM_026440828.1-18;Dbxref=GeneID:411115%2CGenbank:XM_026440828.1%2CBEEBASE:GB44588;Parent=rna-XM_026440828.1
NC_037642.1	Gnomon	mRNA	13446999	13449812	.	-	.	Name=XM_396035.6;ID=rna-XM_396035.6;Dbxref=GeneID:412580%2CGenbank:XM_396035.6%2CBEEBASE:GB45666;Parent=gene-LOC412580
NC_037642.1	Gnomon	exon	11222453	11222667	.	-	.	ID=exon-XM_026440828.1-19;Dbxref=GeneID:411115%2CGenbank:XM_026440828.1%2CBEEBASE:GB44588;Parent=rna-XM_026440828.1
NC_037642.1	Gnomon	mRNA	343870	346742	.	+	.	Name=XM_026440722.1;ID=rna-XM_026440722.1;Dbxref=GeneID:413757%2CGenbank:XM_026440722.1%2CBEEBASE:GB47540;Parent=gene-LOC413757
NC_037642.1	Gnomon	exon	11223331	11223545	.	-	.	ID=exon-XM_026440828.1-16;Dbxref=GeneID:411115%2CGenbank:XM_026440828.1%2CBEEBASE:GB44588;Parent=rna-XM_026440828.1
NC_037642.1	Gnomon	exon	11223031	11223187	.	-	.	ID=exon-XM_026440828.1-17;Dbxref=GeneID:411115%2CGenbank:XM_026440828.1%2CBEEBASE:GB44588;Parent=rna-XM_026440828.1
NC_037642.1	Gnomon	exon	11225495	11225656	.	-	.	ID=exon-XM_026440828.1-14;Dbxref=GeneID:411115%2CGenbank:XM_026440828.1%2CBEEBASE:GB44588;Parent=rna-XM_026440828.1
NC_037642.1	Gnomon	exon	11223658	11223954	.	-	.	ID=exon-XM_026440828.1-15;Dbxref=GeneID:411115%2CGenbank:XM_026440828.1%2CBEEBASE:GB44588;Parent=rna-XM_026440828.1
NC_037642.1	Gnomon	exon	11226114	11226368	.	-	.	ID=exon-XM_026440828.1-12;Dbxref=GeneID:411115%2CGenbank:XM_026440828.1%2CBEEBASE:GB44588;Parent=rna-XM_026440828.1
NC_037642.1	Gnomon	exon	11225752	11226025	.	-	.	ID=exon-XM_026440828.1-13;Dbxref=GeneID:411115%2CGenbank:XM_026440828.1%2CBEEBASE:GB44588;Parent=rna-XM_026440828.1
NC_037642.1	Gnomon	exon	11226779	11226929	.	-	.	ID=exon-XM_026440828.1-10;Dbxref=GeneID:411115%2CGenbank:XM_026440828.1%2CBEEBASE:GB44588;Parent=rna-XM_026440828.1
NC_037642.1	Gnomon	exon	11226447	11226671	.	-	.	ID=exon-XM_026440828.1-11;Dbxref=GeneID:411115%2CGenbank:XM_026440828.1%2CBEEBASE:GB44588;Parent=rna-XM_026440828.1
NC_037642.1	Gnomon	gene	4713946	4718328	.	-	.	Name=LOC551174;ID=gene-LOC551174;Dbxref=BEEBASE:GB40911%2CGeneID:551174
NC_037642.1	Gnomon	gene	13145200	13148497	.	+	.	Name=LOC551176;ID=gene-LOC551176;Dbxref=GeneID:551176
NC_037642.1	Gnomon	exon	10004669	10006791	.	-	.	ID=exon-XM_392373.7-15;Dbxref=GeneID:408842%2CGenbank:XM_392373.7%2CBEEBASE:GB44643;Parent=rna-XM_392373.7
NC_037642.1	Gnomon	exon	10007194	10007368	.	-	.	ID=exon-XM_392373.7-13;Dbxref=GeneID:408842%2CGenbank:XM_392373.7%2CBEEBASE:GB44643;Parent=rna-XM_392373.7
NC_037642.1	Gnomon	exon	10006989	10007115	.	-	.	ID=exon-XM_392373.7-14;Dbxref=GeneID:408842%2CGenbank:XM_392373.7%2CBEEBASE:GB44643;Parent=rna-XM_392373.7
NC_037642.1	Gnomon	exon	10009758	10009853	.	-	.	ID=exon-XM_392373.7-11;Dbxref=GeneID:408842%2CGenbank:XM_392373.7%2CBEEBASE:GB44643;Parent=rna-XM_392373.7
NC_037642.1	Gnomon	exon	10008635	10008710	.	-	.	ID=exon-XM_392373.7-12;Dbxref=GeneID:408842%2CGenbank:XM_392373.7%2CBEEBASE:GB44643;Parent=rna-XM_392373.7
NC_037642.1	Gnomon	exon	10009948	10010046	.	-	.	ID=exon-XM_392373.7-10;Dbxref=GeneID:408842%2CGenbank:XM_392373.7%2CBEEBASE:GB44643;Parent=rna-XM_392373.7
NC_037642.1	Gnomon	exon	3514496	3514673	.	+	.	ID=exon-XR_408582.3-1;Dbxref=GeneID:102656140%2CGenbank:XR_408582.3;Parent=rna-XR_408582.3
NC_037642.1	Gnomon	exon	3514744	3515191	.	+	.	ID=exon-XR_408582.3-2;Dbxref=GeneID:102656140%2CGenbank:XR_408582.3;Parent=rna-XR_408582.3
NC_037642.1	Gnomon	exon	3516923	3517103	.	+	.	ID=exon-XR_408582.3-5;Dbxref=GeneID:102656140%2CGenbank:XR_408582.3;Parent=rna-XR_408582.3
NC_037642.1	Gnomon	exon	3517171	3517430	.	+	.	ID=exon-XR_408582.3-6;Dbxref=GeneID:102656140%2CGenbank:XR_408582.3;Parent=rna-XR_408582.3
NC_037642.1	Gnomon	exon	3515295	3516162	.	+	.	ID=exon-XR_408582.3-3;Dbxref=GeneID:102656140%2CGenbank:XR_408582.3;Parent=rna-XR_408582.3
NC_037642.1	Gnomon	exon	3516239	3516836	.	+	.	ID=exon-XR_408582.3-4;Dbxref=GeneID:102656140%2CGenbank:XR_408582.3;Parent=rna-XR_408582.3
NC_037642.1	Gnomon	exon	3517503	3519116	.	+	.	ID=exon-XR_408582.3-7;Dbxref=GeneID:102656140%2CGenbank:XR_408582.3;Parent=rna-XR_408582.3
NC_037642.1	Gnomon	exon	10954957	10955044	.	+	.	ID=exon-XM_006567699.3-3;Dbxref=GeneID:726139%2CGenbank:XM_006567699.3%2CBEEBASE:GB44518;Parent=rna-XM_006567699.3
NC_037642.1	Gnomon	exon	10955397	10955588	.	+	.	ID=exon-XM_006567699.3-4;Dbxref=GeneID:726139%2CGenbank:XM_006567699.3%2CBEEBASE:GB44518;Parent=rna-XM_006567699.3
NC_037642.1	Gnomon	exon	10954436	10954680	.	+	.	ID=exon-XM_006567699.3-1;Dbxref=GeneID:726139%2CGenbank:XM_006567699.3%2CBEEBASE:GB44518;Parent=rna-XM_006567699.3
NC_037642.1	Gnomon	exon	10954739	10954882	.	+	.	ID=exon-XM_006567699.3-2;Dbxref=GeneID:726139%2CGenbank:XM_006567699.3%2CBEEBASE:GB44518;Parent=rna-XM_006567699.3
NC_037642.1	Gnomon	exon	10956221	10956419	.	+	.	ID=exon-XM_006567699.3-7;Dbxref=GeneID:726139%2CGenbank:XM_006567699.3%2CBEEBASE:GB44518;Parent=rna-XM_006567699.3
NC_037642.1	Gnomon	exon	10955662	10955734	.	+	.	ID=exon-XM_006567699.3-5;Dbxref=GeneID:726139%2CGenbank:XM_006567699.3%2CBEEBASE:GB44518;Parent=rna-XM_006567699.3
NC_037642.1	Gnomon	exon	10955863	10956133	.	+	.	ID=exon-XM_006567699.3-6;Dbxref=GeneID:726139%2CGenbank:XM_006567699.3%2CBEEBASE:GB44518;Parent=rna-XM_006567699.3
NC_037642.1	Gnomon	exon	13831624	13831816	.	-	.	ID=exon-XM_396005.7-2;Dbxref=GeneID:412550%2CGenbank:XM_396005.7%2CBEEBASE:GB45634;Parent=rna-XM_396005.7
NC_037642.1	Gnomon	exon	13831384	13831480	.	-	.	ID=exon-XM_396005.7-3;Dbxref=GeneID:412550%2CGenbank:XM_396005.7%2CBEEBASE:GB45634;Parent=rna-XM_396005.7
NC_037642.1	Gnomon	exon	13831908	13832044	.	-	.	ID=exon-XM_396005.7-1;Dbxref=GeneID:412550%2CGenbank:XM_396005.7%2CBEEBASE:GB45634;Parent=rna-XM_396005.7
NC_037642.1	Gnomon	exon	13829845	13830515	.	-	.	ID=exon-XM_396005.7-6;Dbxref=GeneID:412550%2CGenbank:XM_396005.7%2CBEEBASE:GB45634;Parent=rna-XM_396005.7
NC_037642.1	Gnomon	exon	13830892	13831120	.	-	.	ID=exon-XM_396005.7-4;Dbxref=GeneID:412550%2CGenbank:XM_396005.7%2CBEEBASE:GB45634;Parent=rna-XM_396005.7
NC_037642.1	Gnomon	exon	13830596	13830770	.	-	.	ID=exon-XM_396005.7-5;Dbxref=GeneID:412550%2CGenbank:XM_396005.7%2CBEEBASE:GB45634;Parent=rna-XM_396005.7
NC_037642.1	Gnomon	CDS	2120192	2120238	.	-	0	Name=XP_006557952.1;ID=cds-XP_006557952.1;Dbxref=GeneID:102655495%2CGenbank:XP_006557952.1;Parent=rna-XM_006557889.3
NC_037642.1	Gnomon	CDS	2119153	2119510	.	-	0	Name=XP_006557952.1;ID=cds-XP_006557952.1;Dbxref=GeneID:102655495%2CGenbank:XP_006557952.1;Parent=rna-XM_006557889.3
NC_037642.1	Gnomon	CDS	13172230	13172397	.	+	0	Name=XP_026296320.1;ID=cds-XP_026296320.1;Dbxref=GeneID:411635%2CGenbank:XP_026296320.1%2CBEEBASE:GB41314;Parent=rna-XM_026440535.1
NC_037642.1	Gnomon	CDS	13172916	13173129	.	+	0	Name=XP_026296320.1;ID=cds-XP_026296320.1;Dbxref=GeneID:411635%2CGenbank:XP_026296320.1%2CBEEBASE:GB41314;Parent=rna-XM_026440535.1
NC_037642.1	Gnomon	CDS	13173795	13174068	.	+	0	Name=XP_026296320.1;ID=cds-XP_026296320.1;Dbxref=GeneID:411635%2CGenbank:XP_026296320.1%2CBEEBASE:GB41314;Parent=rna-XM_026440535.1
NC_037642.1	Gnomon	CDS	13174158	13174281	.	+	0	Name=XP_026296320.1;ID=cds-XP_026296320.1;Dbxref=GeneID:411635%2CGenbank:XP_026296320.1%2CBEEBASE:GB41314;Parent=rna-XM_026440535.1
NC_037642.1	Gnomon	CDS	13174404	13174545	.	+	0	Name=XP_026296320.1;ID=cds-XP_026296320.1;Dbxref=GeneID:411635%2CGenbank:XP_026296320.1%2CBEEBASE:GB41314;Parent=rna-XM_026440535.1
NC_037642.1	Gnomon	CDS	13175211	13175337	.	+	0	Name=XP_026296320.1;ID=cds-XP_026296320.1;Dbxref=GeneID:411635%2CGenbank:XP_026296320.1%2CBEEBASE:GB41314;Parent=rna-XM_026440535.1
NC_037642.1	Gnomon	CDS	13175442	13175646	.	+	0	Name=XP_026296320.1;ID=cds-XP_026296320.1;Dbxref=GeneID:411635%2CGenbank:XP_026296320.1%2CBEEBASE:GB41314;Parent=rna-XM_026440535.1
NC_037642.1	Gnomon	CDS	13176636	13176782	.	+	0	Name=XP_026296320.1;ID=cds-XP_026296320.1;Dbxref=GeneID:411635%2CGenbank:XP_026296320.1%2CBEEBASE:GB41314;Parent=rna-XM_026440535.1
NC_037642.1	Gnomon	CDS	13177075	13177207	.	+	0	Name=XP_026296320.1;ID=cds-XP_026296320.1;Dbxref=GeneID:411635%2CGenbank:XP_026296320.1%2CBEEBASE:GB41314;Parent=rna-XM_026440535.1
NC_037642.1	Gnomon	CDS	13177284	13177511	.	+	0	Name=XP_026296320.1;ID=cds-XP_026296320.1;Dbxref=GeneID:411635%2CGenbank:XP_026296320.1%2CBEEBASE:GB41314;Parent=rna-XM_026440535.1
NC_037642.1	Gnomon	CDS	13177715	13178050	.	+	0	Name=XP_026296320.1;ID=cds-XP_026296320.1;Dbxref=GeneID:411635%2CGenbank:XP_026296320.1%2CBEEBASE:GB41314;Parent=rna-XM_026440535.1
NC_037642.1	Gnomon	CDS	13178863	13179266	.	+	0	Name=XP_026296320.1;ID=cds-XP_026296320.1;Dbxref=GeneID:411635%2CGenbank:XP_026296320.1%2CBEEBASE:GB41314;Parent=rna-XM_026440535.1
NC_037642.1	Gnomon	gene	9532860	9535384	.	+	.	Name=LOC551128;ID=gene-LOC551128;Dbxref=BEEBASE:GB44431%2CGeneID:551128
NC_037642.1	Gnomon	exon	9391503	9391846	.	+	.	ID=exon-XM_006567899.3-9;Dbxref=GeneID:413766%2CGenbank:XM_006567899.3%2CBEEBASE:GB44418;Parent=rna-XM_006567899.3
NC_037642.1	Gnomon	exon	9390578	9390841	.	+	.	ID=exon-XM_006567899.3-7;Dbxref=GeneID:413766%2CGenbank:XM_006567899.3%2CBEEBASE:GB44418;Parent=rna-XM_006567899.3
NC_037642.1	Gnomon	exon	9391114	9391435	.	+	.	ID=exon-XM_006567899.3-8;Dbxref=GeneID:413766%2CGenbank:XM_006567899.3%2CBEEBASE:GB44418;Parent=rna-XM_006567899.3
NC_037642.1	Gnomon	exon	9389977	9390274	.	+	.	ID=exon-XM_006567899.3-5;Dbxref=GeneID:413766%2CGenbank:XM_006567899.3%2CBEEBASE:GB44418;Parent=rna-XM_006567899.3
NC_037642.1	Gnomon	exon	9390387	9390489	.	+	.	ID=exon-XM_006567899.3-6;Dbxref=GeneID:413766%2CGenbank:XM_006567899.3%2CBEEBASE:GB44418;Parent=rna-XM_006567899.3
NC_037642.1	Gnomon	exon	9389384	9389446	.	+	.	ID=exon-XM_006567899.3-3;Dbxref=GeneID:413766%2CGenbank:XM_006567899.3%2CBEEBASE:GB44418;Parent=rna-XM_006567899.3
NC_037642.1	Gnomon	exon	9389774	9389900	.	+	.	ID=exon-XM_006567899.3-4;Dbxref=GeneID:413766%2CGenbank:XM_006567899.3%2CBEEBASE:GB44418;Parent=rna-XM_006567899.3
NC_037642.1	Gnomon	exon	9388842	9388898	.	+	.	ID=exon-XM_006567899.3-1;Dbxref=GeneID:413766%2CGenbank:XM_006567899.3%2CBEEBASE:GB44418;Parent=rna-XM_006567899.3
NC_037642.1	Gnomon	exon	9389246	9389308	.	+	.	ID=exon-XM_006567899.3-2;Dbxref=GeneID:413766%2CGenbank:XM_006567899.3%2CBEEBASE:GB44418;Parent=rna-XM_006567899.3
NC_037642.1	Gnomon	CDS	7115771	7116100	.	+	0	Name=XP_026296810.1;ID=cds-XP_026296810.1;Dbxref=GeneID:724607%2CGenbank:XP_026296810.1%2CBEEBASE:GB42064;Parent=rna-XM_026441025.1
NC_037642.1	Gnomon	CDS	7116796	7116856	.	+	0	Name=XP_026296810.1;ID=cds-XP_026296810.1;Dbxref=GeneID:724607%2CGenbank:XP_026296810.1%2CBEEBASE:GB42064;Parent=rna-XM_026441025.1
NC_037642.1	Gnomon	CDS	7116944	7117154	.	+	0	Name=XP_026296810.1;ID=cds-XP_026296810.1;Dbxref=GeneID:724607%2CGenbank:XP_026296810.1%2CBEEBASE:GB42064;Parent=rna-XM_026441025.1
NC_037642.1	Gnomon	CDS	7117988	7118019	.	+	0	Name=XP_026296810.1;ID=cds-XP_026296810.1;Dbxref=GeneID:724607%2CGenbank:XP_026296810.1%2CBEEBASE:GB42064;Parent=rna-XM_026441025.1
NC_037642.1	Gnomon	CDS	7118645	7118715	.	+	0	Name=XP_026296810.1;ID=cds-XP_026296810.1;Dbxref=GeneID:724607%2CGenbank:XP_026296810.1%2CBEEBASE:GB42064;Parent=rna-XM_026441025.1
NC_037642.1	Gnomon	CDS	7118804	7118945	.	+	0	Name=XP_026296810.1;ID=cds-XP_026296810.1;Dbxref=GeneID:724607%2CGenbank:XP_026296810.1%2CBEEBASE:GB42064;Parent=rna-XM_026441025.1
NC_037642.1	Gnomon	CDS	7119061	7119624	.	+	0	Name=XP_026296810.1;ID=cds-XP_026296810.1;Dbxref=GeneID:724607%2CGenbank:XP_026296810.1%2CBEEBASE:GB42064;Parent=rna-XM_026441025.1
NC_037642.1	Gnomon	CDS	7119727	7120322	.	+	0	Name=XP_026296810.1;ID=cds-XP_026296810.1;Dbxref=GeneID:724607%2CGenbank:XP_026296810.1%2CBEEBASE:GB42064;Parent=rna-XM_026441025.1
NC_037642.1	Gnomon	CDS	7120465	7120629	.	+	0	Name=XP_026296810.1;ID=cds-XP_026296810.1;Dbxref=GeneID:724607%2CGenbank:XP_026296810.1%2CBEEBASE:GB42064;Parent=rna-XM_026441025.1
NC_037642.1	Gnomon	exon	4361981	4362182	.	+	.	ID=exon-XR_003304710.1-1;Dbxref=GeneID:113218793%2CGenbank:XR_003304710.1;Parent=rna-XR_003304710.1
NC_037642.1	Gnomon	mRNA	13492268	13515652	.	+	.	Name=XM_006570216.3;ID=rna-XM_006570216.3;Dbxref=GeneID:411126%2CGenbank:XM_006570216.3%2CBEEBASE:GB45709;Parent=gene-LOC411126
NC_037642.1	Gnomon	exon	4413654	4413827	.	+	.	ID=exon-XR_003304710.1-6;Dbxref=GeneID:113218793%2CGenbank:XR_003304710.1;Parent=rna-XR_003304710.1
NC_037642.1	Gnomon	exon	4364098	4364461	.	+	.	ID=exon-XR_003304710.1-2;Dbxref=GeneID:113218793%2CGenbank:XR_003304710.1;Parent=rna-XR_003304710.1
NC_037642.1	Gnomon	exon	4389641	4390580	.	+	.	ID=exon-XR_003304710.1-3;Dbxref=GeneID:113218793%2CGenbank:XR_003304710.1;Parent=rna-XR_003304710.1
NC_037642.1	Gnomon	mRNA	7068443	7071979	.	-	.	Name=XM_006564177.3;ID=rna-XM_006564177.3;Dbxref=GeneID:413691%2CGenbank:XM_006564177.3%2CBEEBASE:GB42037;Parent=gene-LOC413691
NC_037642.1	Gnomon	exon	4391295	4394042	.	+	.	ID=exon-XR_003304710.1-4;Dbxref=GeneID:113218793%2CGenbank:XR_003304710.1;Parent=rna-XR_003304710.1
NC_037642.1	Gnomon	exon	4394448	4394586	.	+	.	ID=exon-XR_003304710.1-5;Dbxref=GeneID:113218793%2CGenbank:XR_003304710.1;Parent=rna-XR_003304710.1
NC_037642.1	Gnomon	exon	546662	546704	.	+	.	ID=exon-XM_026440792.1-3;Dbxref=GeneID:100576155%2CGenbank:XM_026440792.1;Parent=rna-XM_026440792.1
NC_037642.1	Gnomon	exon	546869	547010	.	+	.	ID=exon-XM_026440792.1-4;Dbxref=GeneID:100576155%2CGenbank:XM_026440792.1;Parent=rna-XM_026440792.1
NC_037642.1	Gnomon	mRNA	11942580	11944441	.	-	.	Name=XM_026440628.1;ID=rna-XM_026440628.1;Dbxref=GeneID:107964006%2CGenbank:XM_026440628.1;Parent=gene-LOC107964006
NC_037642.1	Gnomon	exon	545981	546203	.	+	.	ID=exon-XM_026440792.1-1;Dbxref=GeneID:100576155%2CGenbank:XM_026440792.1;Parent=rna-XM_026440792.1
NC_037642.1	Gnomon	exon	546450	546577	.	+	.	ID=exon-XM_026440792.1-2;Dbxref=GeneID:100576155%2CGenbank:XM_026440792.1;Parent=rna-XM_026440792.1
NC_037642.1	Gnomon	exon	548305	548491	.	+	.	ID=exon-XM_026440792.1-9;Dbxref=GeneID:100576155%2CGenbank:XM_026440792.1;Parent=rna-XM_026440792.1
NC_037642.1	Gnomon	exon	547673	547758	.	+	.	ID=exon-XM_026440792.1-7;Dbxref=GeneID:100576155%2CGenbank:XM_026440792.1;Parent=rna-XM_026440792.1
NC_037642.1	Gnomon	exon	547884	548120	.	+	.	ID=exon-XM_026440792.1-8;Dbxref=GeneID:100576155%2CGenbank:XM_026440792.1;Parent=rna-XM_026440792.1
NC_037642.1	Gnomon	CDS	7029517	7029520	.	+	0	Name=XP_006564236.1;ID=cds-XP_006564236.1;Dbxref=GeneID:102655904%2CGenbank:XP_006564236.1;Parent=rna-XM_006564173.3
NC_037642.1	Gnomon	CDS	7029677	7029760	.	+	0	Name=XP_006564236.1;ID=cds-XP_006564236.1;Dbxref=GeneID:102655904%2CGenbank:XP_006564236.1;Parent=rna-XM_006564173.3
NC_037642.1	Gnomon	CDS	7035069	7035249	.	+	0	Name=XP_006564236.1;ID=cds-XP_006564236.1;Dbxref=GeneID:102655904%2CGenbank:XP_006564236.1;Parent=rna-XM_006564173.3
NC_037642.1	Gnomon	CDS	7064500	7064617	.	+	0	Name=XP_006564236.1;ID=cds-XP_006564236.1;Dbxref=GeneID:102655904%2CGenbank:XP_006564236.1;Parent=rna-XM_006564173.3
NC_037642.1	Gnomon	exon	547155	547237	.	+	.	ID=exon-XM_026440792.1-5;Dbxref=GeneID:100576155%2CGenbank:XM_026440792.1;Parent=rna-XM_026440792.1
NC_037642.1	Gnomon	exon	547423	547586	.	+	.	ID=exon-XM_026440792.1-6;Dbxref=GeneID:100576155%2CGenbank:XM_026440792.1;Parent=rna-XM_026440792.1
NC_037642.1	Gnomon	exon	390178	390314	.	+	.	ID=exon-XM_026441096.1-5;Dbxref=GeneID:414011%2CGenbank:XM_026441096.1%2CBEEBASE:GB42400;Parent=rna-XM_026441096.1
NC_037642.1	Gnomon	exon	392887	393072	.	+	.	ID=exon-XM_026441096.1-6;Dbxref=GeneID:414011%2CGenbank:XM_026441096.1%2CBEEBASE:GB42400;Parent=rna-XM_026441096.1
NC_037642.1	Gnomon	exon	393151	393301	.	+	.	ID=exon-XM_026441096.1-7;Dbxref=GeneID:414011%2CGenbank:XM_026441096.1%2CBEEBASE:GB42400;Parent=rna-XM_026441096.1
NC_037642.1	Gnomon	exon	393523	393837	.	+	.	ID=exon-XM_026441096.1-8;Dbxref=GeneID:414011%2CGenbank:XM_026441096.1%2CBEEBASE:GB42400;Parent=rna-XM_026441096.1
NC_037642.1	Gnomon	exon	384186	384325	.	+	.	ID=exon-XM_026441096.1-1;Dbxref=GeneID:414011%2CGenbank:XM_026441096.1%2CBEEBASE:GB42400;Parent=rna-XM_026441096.1
NC_037642.1	Gnomon	exon	387875	387941	.	+	.	ID=exon-XM_026441096.1-2;Dbxref=GeneID:414011%2CGenbank:XM_026441096.1%2CBEEBASE:GB42400;Parent=rna-XM_026441096.1
NC_037642.1	Gnomon	exon	388131	388265	.	+	.	ID=exon-XM_026441096.1-3;Dbxref=GeneID:414011%2CGenbank:XM_026441096.1%2CBEEBASE:GB42400;Parent=rna-XM_026441096.1
NC_037642.1	Gnomon	exon	388360	388509	.	+	.	ID=exon-XM_026441096.1-4;Dbxref=GeneID:414011%2CGenbank:XM_026441096.1%2CBEEBASE:GB42400;Parent=rna-XM_026441096.1
NC_037642.1	Gnomon	exon	9544209	9544885	.	+	.	ID=exon-XM_006567857.3-14;Dbxref=GeneID:411756%2CGenbank:XM_006567857.3%2CBEEBASE:GB44433;Parent=rna-XM_006567857.3
NC_037642.1	Gnomon	exon	1389930	1389992	.	+	.	ID=exon-XM_026440821.1-2;Dbxref=GeneID:408822%2CGenbank:XM_026440821.1%2CBEEBASE:GB52304;Parent=rna-XM_026440821.1
NC_037642.1	Gnomon	exon	9542952	9543065	.	+	.	ID=exon-XM_006567857.3-12;Dbxref=GeneID:411756%2CGenbank:XM_006567857.3%2CBEEBASE:GB44433;Parent=rna-XM_006567857.3
NC_037642.1	Gnomon	exon	1490939	1491197	.	+	.	ID=exon-XM_026440821.1-3;Dbxref=GeneID:408822%2CGenbank:XM_026440821.1%2CBEEBASE:GB52304;Parent=rna-XM_026440821.1
NC_037642.1	Gnomon	exon	9543406	9543757	.	+	.	ID=exon-XM_006567857.3-13;Dbxref=GeneID:411756%2CGenbank:XM_006567857.3%2CBEEBASE:GB44433;Parent=rna-XM_006567857.3
NC_037642.1	Gnomon	exon	1525489	1525626	.	+	.	ID=exon-XM_026440821.1-4;Dbxref=GeneID:408822%2CGenbank:XM_026440821.1%2CBEEBASE:GB52304;Parent=rna-XM_026440821.1
NC_037642.1	Gnomon	exon	9542333	9542547	.	+	.	ID=exon-XM_006567857.3-10;Dbxref=GeneID:411756%2CGenbank:XM_006567857.3%2CBEEBASE:GB44433;Parent=rna-XM_006567857.3
NC_037642.1	Gnomon	exon	1587866	1587975	.	+	.	ID=exon-XM_026440821.1-5;Dbxref=GeneID:408822%2CGenbank:XM_026440821.1%2CBEEBASE:GB52304;Parent=rna-XM_026440821.1
NC_037642.1	Gnomon	exon	9542625	9542806	.	+	.	ID=exon-XM_006567857.3-11;Dbxref=GeneID:411756%2CGenbank:XM_006567857.3%2CBEEBASE:GB44433;Parent=rna-XM_006567857.3
NC_037642.1	Gnomon	exon	9742843	9745134	.	-	.	ID=exon-XR_003304657.1-8;Dbxref=GeneID:113218769%2CGenbank:XR_003304657.1;Parent=rna-XR_003304657.1
NC_037642.1	Gnomon	exon	1354886	1355595	.	+	.	ID=exon-XM_026440821.1-1;Dbxref=GeneID:408822%2CGenbank:XM_026440821.1%2CBEEBASE:GB52304;Parent=rna-XM_026440821.1
NC_037642.1	Gnomon	exon	9746951	9747311	.	-	.	ID=exon-XR_003304657.1-4;Dbxref=GeneID:113218769%2CGenbank:XR_003304657.1;Parent=rna-XR_003304657.1
NC_037642.1	Gnomon	exon	9746715	9746882	.	-	.	ID=exon-XR_003304657.1-5;Dbxref=GeneID:113218769%2CGenbank:XR_003304657.1;Parent=rna-XR_003304657.1
NC_037642.1	Gnomon	exon	9746077	9746463	.	-	.	ID=exon-XR_003304657.1-6;Dbxref=GeneID:113218769%2CGenbank:XR_003304657.1;Parent=rna-XR_003304657.1
NC_037642.1	Gnomon	exon	9745211	9745997	.	-	.	ID=exon-XR_003304657.1-7;Dbxref=GeneID:113218769%2CGenbank:XR_003304657.1;Parent=rna-XR_003304657.1
NC_037642.1	Gnomon	exon	1602827	1602945	.	+	.	ID=exon-XM_026440821.1-6;Dbxref=GeneID:408822%2CGenbank:XM_026440821.1%2CBEEBASE:GB52304;Parent=rna-XM_026440821.1
NC_037642.1	Gnomon	exon	1617680	1617983	.	+	.	ID=exon-XM_026440821.1-7;Dbxref=GeneID:408822%2CGenbank:XM_026440821.1%2CBEEBASE:GB52304;Parent=rna-XM_026440821.1
NC_037642.1	Gnomon	exon	9747825	9749127	.	-	.	ID=exon-XR_003304657.1-1;Dbxref=GeneID:113218769%2CGenbank:XR_003304657.1;Parent=rna-XR_003304657.1
NC_037642.1	Gnomon	exon	1661041	1661340	.	+	.	ID=exon-XM_026440821.1-8;Dbxref=GeneID:408822%2CGenbank:XM_026440821.1%2CBEEBASE:GB52304;Parent=rna-XM_026440821.1
NC_037642.1	Gnomon	exon	9747604	9747753	.	-	.	ID=exon-XR_003304657.1-2;Dbxref=GeneID:113218769%2CGenbank:XR_003304657.1;Parent=rna-XR_003304657.1
NC_037642.1	Gnomon	exon	1711160	1711441	.	+	.	ID=exon-XM_026440821.1-9;Dbxref=GeneID:408822%2CGenbank:XM_026440821.1%2CBEEBASE:GB52304;Parent=rna-XM_026440821.1
NC_037642.1	Gnomon	exon	9747381	9747541	.	-	.	ID=exon-XR_003304657.1-3;Dbxref=GeneID:113218769%2CGenbank:XR_003304657.1;Parent=rna-XR_003304657.1
NC_037642.1	Gnomon	CDS	13069741	13069884	.	+	0	Name=XP_397030.3;ID=cds-XP_397030.3;Dbxref=GeneID:413588%2CGenbank:XP_397030.3%2CBEEBASE:GB41300;Parent=rna-XM_397030.5
NC_037642.1	Gnomon	CDS	13070132	13071060	.	+	0	Name=XP_397030.3;ID=cds-XP_397030.3;Dbxref=GeneID:413588%2CGenbank:XP_397030.3%2CBEEBASE:GB41300;Parent=rna-XM_397030.5
NC_037642.1	Gnomon	CDS	13071133	13071361	.	+	0	Name=XP_397030.3;ID=cds-XP_397030.3;Dbxref=GeneID:413588%2CGenbank:XP_397030.3%2CBEEBASE:GB41300;Parent=rna-XM_397030.5
NC_037642.1	Gnomon	mRNA	12725856	12727705	.	-	.	Name=XM_006569959.2;ID=rna-XM_006569959.2;Dbxref=GeneID:552673%2CGenbank:XM_006569959.2%2CBEEBASE:GB41364;Parent=gene-LOC552673
NC_037642.1	Gnomon	exon	10715498	10716467	.	+	.	ID=exon-XM_006567752.3-5;Dbxref=GeneID:725299%2CGenbank:XM_006567752.3%2CBEEBASE:GB44491;Parent=rna-XM_006567752.3
NC_037642.1	Gnomon	exon	10715007	10715178	.	+	.	ID=exon-XM_006567752.3-3;Dbxref=GeneID:725299%2CGenbank:XM_006567752.3%2CBEEBASE:GB44491;Parent=rna-XM_006567752.3
NC_037642.1	Gnomon	exon	10715249	10715354	.	+	.	ID=exon-XM_006567752.3-4;Dbxref=GeneID:725299%2CGenbank:XM_006567752.3%2CBEEBASE:GB44491;Parent=rna-XM_006567752.3
NC_037642.1	Gnomon	CDS	8511123	8511296	.	+	0	Name=XP_026296716.1;ID=cds-XP_026296716.1;Dbxref=GeneID:102655563%2CGenbank:XP_026296716.1;Parent=rna-XM_026440931.1
NC_037642.1	Gnomon	CDS	8511386	8511569	.	+	0	Name=XP_026296716.1;ID=cds-XP_026296716.1;Dbxref=GeneID:102655563%2CGenbank:XP_026296716.1;Parent=rna-XM_026440931.1
NC_037642.1	Gnomon	CDS	8511649	8511820	.	+	0	Name=XP_026296716.1;ID=cds-XP_026296716.1;Dbxref=GeneID:102655563%2CGenbank:XP_026296716.1;Parent=rna-XM_026440931.1
NC_037642.1	Gnomon	CDS	8511895	8512051	.	+	0	Name=XP_026296716.1;ID=cds-XP_026296716.1;Dbxref=GeneID:102655563%2CGenbank:XP_026296716.1;Parent=rna-XM_026440931.1
NC_037642.1	Gnomon	exon	10714382	10714506	.	+	.	ID=exon-XM_006567752.3-1;Dbxref=GeneID:725299%2CGenbank:XM_006567752.3%2CBEEBASE:GB44491;Parent=rna-XM_006567752.3
NC_037642.1	Gnomon	exon	10714673	10714740	.	+	.	ID=exon-XM_006567752.3-2;Dbxref=GeneID:725299%2CGenbank:XM_006567752.3%2CBEEBASE:GB44491;Parent=rna-XM_006567752.3
NC_037642.1	Gnomon	CDS	11439537	11439626	.	+	0	Name=XP_624827.3;ID=cds-XP_624827.3;Dbxref=GeneID:552450%2CGenbank:XP_624827.3%2CBEEBASE:GB44540;Parent=rna-XM_624824.6
NC_037642.1	Gnomon	CDS	11439754	11440689	.	+	0	Name=XP_624827.3;ID=cds-XP_624827.3;Dbxref=GeneID:552450%2CGenbank:XP_624827.3%2CBEEBASE:GB44540;Parent=rna-XM_624824.6
NC_037642.1	Gnomon	mRNA	5897053	5898357	.	+	.	Name=XM_016912470.2;ID=rna-XM_016912470.2;Dbxref=GeneID:102656199%2CGenbank:XM_016912470.2;Parent=gene-LOC102656199
NC_037642.1	Gnomon	CDS	5444155	5444236	.	+	0	Name=XP_026296560.1;ID=cds-XP_026296560.1;Dbxref=GeneID:552195%2CGenbank:XP_026296560.1%2CBEEBASE:GB46687;Parent=rna-XM_026440775.1
NC_037642.1	Gnomon	CDS	5462805	5463025	.	+	0	Name=XP_026296560.1;ID=cds-XP_026296560.1;Dbxref=GeneID:552195%2CGenbank:XP_026296560.1%2CBEEBASE:GB46687;Parent=rna-XM_026440775.1
NC_037642.1	Gnomon	CDS	5467296	5467457	.	+	0	Name=XP_026296560.1;ID=cds-XP_026296560.1;Dbxref=GeneID:552195%2CGenbank:XP_026296560.1%2CBEEBASE:GB46687;Parent=rna-XM_026440775.1
NC_037642.1	Gnomon	CDS	5468235	5468472	.	+	0	Name=XP_026296560.1;ID=cds-XP_026296560.1;Dbxref=GeneID:552195%2CGenbank:XP_026296560.1%2CBEEBASE:GB46687;Parent=rna-XM_026440775.1
NC_037642.1	Gnomon	CDS	5468556	5468849	.	+	0	Name=XP_026296560.1;ID=cds-XP_026296560.1;Dbxref=GeneID:552195%2CGenbank:XP_026296560.1%2CBEEBASE:GB46687;Parent=rna-XM_026440775.1
NC_037642.1	Gnomon	CDS	5468964	5469178	.	+	0	Name=XP_026296560.1;ID=cds-XP_026296560.1;Dbxref=GeneID:552195%2CGenbank:XP_026296560.1%2CBEEBASE:GB46687;Parent=rna-XM_026440775.1
NC_037642.1	Gnomon	exon	13394111	13394474	.	+	.	ID=exon-XM_016912290.2-13;Dbxref=GeneID:552787%2CGenbank:XM_016912290.2%2CBEEBASE:GB45693;Parent=rna-XM_016912290.2
NC_037642.1	Gnomon	exon	13393475	13393699	.	+	.	ID=exon-XM_016912290.2-11;Dbxref=GeneID:552787%2CGenbank:XM_016912290.2%2CBEEBASE:GB45693;Parent=rna-XM_016912290.2
NC_037642.1	Gnomon	exon	13393784	13394045	.	+	.	ID=exon-XM_016912290.2-12;Dbxref=GeneID:552787%2CGenbank:XM_016912290.2%2CBEEBASE:GB45693;Parent=rna-XM_016912290.2
NC_037642.1	Gnomon	exon	13393152	13393369	.	+	.	ID=exon-XM_016912290.2-10;Dbxref=GeneID:552787%2CGenbank:XM_016912290.2%2CBEEBASE:GB45693;Parent=rna-XM_016912290.2
NC_037642.1	Gnomon	mRNA	11477765	11492653	.	+	.	Name=XM_003251068.4;ID=rna-XM_003251068.4;Dbxref=GeneID:100578476%2CGenbank:XM_003251068.4%2CBEEBASE:GB44547;Parent=gene-LOC100578476
NC_037642.1	Gnomon	CDS	10961633	10961870	.	-	0	Name=XP_006567757.1;ID=cds-XP_006567757.1;Dbxref=GeneID:409510%2CGenbank:XP_006567757.1%2CBEEBASE:GB44596;Parent=rna-XM_006567694.3
NC_037642.1	Gnomon	CDS	10961236	10961338	.	-	0	Name=XP_006567757.1;ID=cds-XP_006567757.1;Dbxref=GeneID:409510%2CGenbank:XP_006567757.1%2CBEEBASE:GB44596;Parent=rna-XM_006567694.3
NC_037642.1	Gnomon	CDS	10960813	10961077	.	-	0	Name=XP_006567757.1;ID=cds-XP_006567757.1;Dbxref=GeneID:409510%2CGenbank:XP_006567757.1%2CBEEBASE:GB44596;Parent=rna-XM_006567694.3
NC_037642.1	Gnomon	CDS	10960376	10960529	.	-	0	Name=XP_006567757.1;ID=cds-XP_006567757.1;Dbxref=GeneID:409510%2CGenbank:XP_006567757.1%2CBEEBASE:GB44596;Parent=rna-XM_006567694.3
NC_037642.1	Gnomon	CDS	10960081	10960265	.	-	0	Name=XP_006567757.1;ID=cds-XP_006567757.1;Dbxref=GeneID:409510%2CGenbank:XP_006567757.1%2CBEEBASE:GB44596;Parent=rna-XM_006567694.3
NC_037642.1	Gnomon	mRNA	376104	379066	.	-	.	Name=XM_016917527.2;ID=rna-XM_016917527.2;Dbxref=GeneID:725337%2CGenbank:XM_016917527.2%2CBEEBASE:GB55107;Parent=gene-LOC725337
NC_037642.1	Gnomon	gene	254123	257349	.	-	.	Name=LOC100577094;ID=gene-LOC100577094;Dbxref=BEEBASE:GB40884%2CGeneID:100577094
NC_037642.1	Gnomon	lnc_RNA	3514496	3519116	.	+	.	Name=XR_001703083.2;ID=rna-XR_001703083.2;Dbxref=GeneID:102656140%2CGenbank:XR_001703083.2;Parent=gene-LOC102656140
NC_037642.1	Gnomon	mRNA	9914602	9922308	.	-	.	Name=XM_016912136.2;ID=rna-XM_016912136.2;Dbxref=GeneID:411829%2CGenbank:XM_016912136.2%2CBEEBASE:GB44650;Parent=gene-LOC411829
NC_037642.1	BestRefSeq	CDS	12773291	12773434	.	-	0	Name=NP_001014993.1;ID=cds-NP_001014993.1;Dbxref=GeneID:544670%2CGenbank:NP_001014993.1%2CBEEBASE:GB41358;Note=The RefSeq protein has 1 substitution compared to this genomic sequence;Parent=rna-NM_001014993.1
NC_037642.1	BestRefSeq	CDS	12772493	12773101	.	-	0	Name=NP_001014993.1;ID=cds-NP_001014993.1;Dbxref=GeneID:544670%2CGenbank:NP_001014993.1%2CBEEBASE:GB41358;Note=The RefSeq protein has 1 substitution compared to this genomic sequence;Parent=rna-NM_001014993.1
NC_037642.1	BestRefSeq	CDS	12771977	12772252	.	-	0	Name=NP_001014993.1;ID=cds-NP_001014993.1;Dbxref=GeneID:544670%2CGenbank:NP_001014993.1%2CBEEBASE:GB41358;Note=The RefSeq protein has 1 substitution compared to this genomic sequence;Parent=rna-NM_001014993.1
NC_037642.1	BestRefSeq	CDS	12771340	12771696	.	-	0	Name=NP_001014993.1;ID=cds-NP_001014993.1;Dbxref=GeneID:544670%2CGenbank:NP_001014993.1%2CBEEBASE:GB41358;Note=The RefSeq protein has 1 substitution compared to this genomic sequence;Parent=rna-NM_001014993.1
NC_037642.1	Gnomon	exon	7116468	7116543	.	+	.	ID=exon-XM_026441026.1-1;Dbxref=GeneID:724607%2CGenbank:XM_026441026.1%2CBEEBASE:GB42064;Parent=rna-XM_026441026.1
NC_037642.1	Gnomon	exon	12931490	12931664	.	-	.	ID=exon-XM_026441010.1-16;Dbxref=GeneID:413063%2CGenbank:XM_026441010.1%2CBEEBASE:GB41347;Parent=rna-XM_026441010.1
NC_037642.1	Gnomon	exon	12930083	12930201	.	-	.	ID=exon-XM_026441010.1-17;Dbxref=GeneID:413063%2CGenbank:XM_026441010.1%2CBEEBASE:GB41347;Parent=rna-XM_026441010.1
NC_037642.1	Gnomon	exon	12928910	12929080	.	-	.	ID=exon-XM_026441010.1-18;Dbxref=GeneID:413063%2CGenbank:XM_026441010.1%2CBEEBASE:GB41347;Parent=rna-XM_026441010.1
NC_037642.1	Gnomon	exon	12934654	12935094	.	-	.	ID=exon-XM_026441010.1-12;Dbxref=GeneID:413063%2CGenbank:XM_026441010.1%2CBEEBASE:GB41347;Parent=rna-XM_026441010.1
NC_037642.1	Gnomon	exon	12934078	12934232	.	-	.	ID=exon-XM_026441010.1-13;Dbxref=GeneID:413063%2CGenbank:XM_026441010.1%2CBEEBASE:GB41347;Parent=rna-XM_026441010.1
NC_037642.1	Gnomon	exon	12933896	12933981	.	-	.	ID=exon-XM_026441010.1-14;Dbxref=GeneID:413063%2CGenbank:XM_026441010.1%2CBEEBASE:GB41347;Parent=rna-XM_026441010.1
NC_037642.1	Gnomon	exon	12932939	12933031	.	-	.	ID=exon-XM_026441010.1-15;Dbxref=GeneID:413063%2CGenbank:XM_026441010.1%2CBEEBASE:GB41347;Parent=rna-XM_026441010.1
NC_037642.1	Gnomon	exon	7117988	7118019	.	+	.	ID=exon-XM_026441026.1-4;Dbxref=GeneID:724607%2CGenbank:XM_026441026.1%2CBEEBASE:GB42064;Parent=rna-XM_026441026.1
NC_037642.1	Gnomon	exon	7118645	7118715	.	+	.	ID=exon-XM_026441026.1-5;Dbxref=GeneID:724607%2CGenbank:XM_026441026.1%2CBEEBASE:GB42064;Parent=rna-XM_026441026.1
NC_037642.1	Gnomon	exon	7116796	7116856	.	+	.	ID=exon-XM_026441026.1-2;Dbxref=GeneID:724607%2CGenbank:XM_026441026.1%2CBEEBASE:GB42064;Parent=rna-XM_026441026.1
NC_037642.1	Gnomon	exon	12935683	12935810	.	-	.	ID=exon-XM_026441010.1-10;Dbxref=GeneID:413063%2CGenbank:XM_026441010.1%2CBEEBASE:GB41347;Parent=rna-XM_026441010.1
NC_037642.1	Gnomon	exon	7116920	7117154	.	+	.	ID=exon-XM_026441026.1-3;Dbxref=GeneID:724607%2CGenbank:XM_026441026.1%2CBEEBASE:GB42064;Parent=rna-XM_026441026.1
NC_037642.1	Gnomon	exon	12935181	12935577	.	-	.	ID=exon-XM_026441010.1-11;Dbxref=GeneID:413063%2CGenbank:XM_026441010.1%2CBEEBASE:GB41347;Parent=rna-XM_026441010.1
NC_037642.1	Gnomon	exon	7119727	7120322	.	+	.	ID=exon-XM_026441026.1-8;Dbxref=GeneID:724607%2CGenbank:XM_026441026.1%2CBEEBASE:GB42064;Parent=rna-XM_026441026.1
NC_037642.1	Gnomon	exon	7120465	7120966	.	+	.	ID=exon-XM_026441026.1-9;Dbxref=GeneID:724607%2CGenbank:XM_026441026.1%2CBEEBASE:GB42064;Parent=rna-XM_026441026.1
NC_037642.1	Gnomon	exon	7118804	7118945	.	+	.	ID=exon-XM_026441026.1-6;Dbxref=GeneID:724607%2CGenbank:XM_026441026.1%2CBEEBASE:GB42064;Parent=rna-XM_026441026.1
NC_037642.1	Gnomon	exon	7119061	7119624	.	+	.	ID=exon-XM_026441026.1-7;Dbxref=GeneID:724607%2CGenbank:XM_026441026.1%2CBEEBASE:GB42064;Parent=rna-XM_026441026.1
NC_037642.1	Gnomon	CDS	475881	476144	.	+	0	Name=XP_006572173.2;ID=cds-XP_006572173.2;Dbxref=GeneID:100576349%2CGenbank:XP_006572173.2%2CBEEBASE:GB54569;Parent=rna-XM_006572110.3
NC_037642.1	Gnomon	CDS	477028	477233	.	+	0	Name=XP_006572173.2;ID=cds-XP_006572173.2;Dbxref=GeneID:100576349%2CGenbank:XP_006572173.2%2CBEEBASE:GB54569;Parent=rna-XM_006572110.3
NC_037642.1	Gnomon	CDS	477723	478015	.	+	0	Name=XP_006572173.2;ID=cds-XP_006572173.2;Dbxref=GeneID:100576349%2CGenbank:XP_006572173.2%2CBEEBASE:GB54569;Parent=rna-XM_006572110.3
NC_037642.1	Gnomon	CDS	478261	478265	.	+	0	Name=XP_006572173.2;ID=cds-XP_006572173.2;Dbxref=GeneID:100576349%2CGenbank:XP_006572173.2%2CBEEBASE:GB54569;Parent=rna-XM_006572110.3
NC_037642.1	Gnomon	CDS	9829275	9829364	.	-	0	Name=XP_026296564.1;ID=cds-XP_026296564.1;Dbxref=GeneID:408839%2CGenbank:XP_026296564.1%2CBEEBASE:GB44661;Parent=rna-XM_026440779.1
NC_037642.1	Gnomon	CDS	9814364	9814741	.	-	0	Name=XP_026296564.1;ID=cds-XP_026296564.1;Dbxref=GeneID:408839%2CGenbank:XP_026296564.1%2CBEEBASE:GB44661;Parent=rna-XM_026440779.1
NC_037642.1	Gnomon	CDS	9811563	9812925	.	-	0	Name=XP_026296564.1;ID=cds-XP_026296564.1;Dbxref=GeneID:408839%2CGenbank:XP_026296564.1%2CBEEBASE:GB44661;Parent=rna-XM_026440779.1
NC_037642.1	Gnomon	CDS	9811357	9811472	.	-	0	Name=XP_026296564.1;ID=cds-XP_026296564.1;Dbxref=GeneID:408839%2CGenbank:XP_026296564.1%2CBEEBASE:GB44661;Parent=rna-XM_026440779.1
NC_037642.1	Gnomon	CDS	9811145	9811285	.	-	0	Name=XP_026296564.1;ID=cds-XP_026296564.1;Dbxref=GeneID:408839%2CGenbank:XP_026296564.1%2CBEEBASE:GB44661;Parent=rna-XM_026440779.1
NC_037642.1	Gnomon	CDS	9810980	9811077	.	-	0	Name=XP_026296564.1;ID=cds-XP_026296564.1;Dbxref=GeneID:408839%2CGenbank:XP_026296564.1%2CBEEBASE:GB44661;Parent=rna-XM_026440779.1
NC_037642.1	Gnomon	CDS	9810720	9810903	.	-	0	Name=XP_026296564.1;ID=cds-XP_026296564.1;Dbxref=GeneID:408839%2CGenbank:XP_026296564.1%2CBEEBASE:GB44661;Parent=rna-XM_026440779.1
NC_037642.1	Gnomon	CDS	9810419	9810641	.	-	0	Name=XP_026296564.1;ID=cds-XP_026296564.1;Dbxref=GeneID:408839%2CGenbank:XP_026296564.1%2CBEEBASE:GB44661;Parent=rna-XM_026440779.1
NC_037642.1	Gnomon	CDS	9810061	9810311	.	-	0	Name=XP_026296564.1;ID=cds-XP_026296564.1;Dbxref=GeneID:408839%2CGenbank:XP_026296564.1%2CBEEBASE:GB44661;Parent=rna-XM_026440779.1
NC_037642.1	Gnomon	CDS	9809771	9809979	.	-	0	Name=XP_026296564.1;ID=cds-XP_026296564.1;Dbxref=GeneID:408839%2CGenbank:XP_026296564.1%2CBEEBASE:GB44661;Parent=rna-XM_026440779.1
NC_037642.1	Gnomon	CDS	9809680	9809695	.	-	0	Name=XP_026296564.1;ID=cds-XP_026296564.1;Dbxref=GeneID:408839%2CGenbank:XP_026296564.1%2CBEEBASE:GB44661;Parent=rna-XM_026440779.1
NC_037642.1	Gnomon	exon	8443018	8447618	.	-	.	ID=exon-XR_003304681.1-5;Dbxref=GeneID:410165%2CGenbank:XR_003304681.1%2CBEEBASE:GB48628;Parent=rna-XR_003304681.1
NC_037642.1	Gnomon	exon	8434584	8436999	.	-	.	ID=exon-XR_003304681.1-6;Dbxref=GeneID:410165%2CGenbank:XR_003304681.1%2CBEEBASE:GB48628;Parent=rna-XR_003304681.1
NC_037642.1	Gnomon	exon	8448401	8448558	.	-	.	ID=exon-XR_003304681.1-3;Dbxref=GeneID:410165%2CGenbank:XR_003304681.1%2CBEEBASE:GB48628;Parent=rna-XR_003304681.1
NC_037642.1	Gnomon	exon	8447702	8448053	.	-	.	ID=exon-XR_003304681.1-4;Dbxref=GeneID:410165%2CGenbank:XR_003304681.1%2CBEEBASE:GB48628;Parent=rna-XR_003304681.1
NC_037642.1	Gnomon	exon	8450354	8450993	.	-	.	ID=exon-XR_003304681.1-1;Dbxref=GeneID:410165%2CGenbank:XR_003304681.1%2CBEEBASE:GB48628;Parent=rna-XR_003304681.1
NC_037642.1	Gnomon	exon	8448657	8448803	.	-	.	ID=exon-XR_003304681.1-2;Dbxref=GeneID:410165%2CGenbank:XR_003304681.1%2CBEEBASE:GB48628;Parent=rna-XR_003304681.1
NC_037642.1	Gnomon	CDS	2358982	2359400	.	+	0	Name=XP_006557955.1;ID=cds-XP_006557955.1;Dbxref=GeneID:102655788%2CGenbank:XP_006557955.1;Parent=rna-XM_006557892.3
NC_037642.1	Gnomon	CDS	2359688	2359697	.	+	0	Name=XP_006557955.1;ID=cds-XP_006557955.1;Dbxref=GeneID:102655788%2CGenbank:XP_006557955.1;Parent=rna-XM_006557892.3
NC_037642.1	Gnomon	exon	9549471	9549739	.	-	.	ID=exon-XM_395225.6-10;Dbxref=GeneID:411758%2CGenbank:XM_395225.6%2CBEEBASE:GB44682;Parent=rna-XM_395225.6
NC_037642.1	Gnomon	CDS	12115561	12115718	.	-	0	Name=XP_016767755.2;ID=cds-XP_016767755.2;Dbxref=GeneID:725963%2CGenbank:XP_016767755.2%2CBEEBASE:GB47819;Parent=rna-XM_016912266.2
NC_037642.1	Gnomon	CDS	12115355	12115447	.	-	0	Name=XP_016767755.2;ID=cds-XP_016767755.2;Dbxref=GeneID:725963%2CGenbank:XP_016767755.2%2CBEEBASE:GB47819;Parent=rna-XM_016912266.2
NC_037642.1	Gnomon	CDS	12114977	12115217	.	-	0	Name=XP_016767755.2;ID=cds-XP_016767755.2;Dbxref=GeneID:725963%2CGenbank:XP_016767755.2%2CBEEBASE:GB47819;Parent=rna-XM_016912266.2
NC_037642.1	Gnomon	CDS	12114615	12114821	.	-	0	Name=XP_016767755.2;ID=cds-XP_016767755.2;Dbxref=GeneID:725963%2CGenbank:XP_016767755.2%2CBEEBASE:GB47819;Parent=rna-XM_016912266.2
NC_037642.1	Gnomon	CDS	12114191	12114322	.	-	0	Name=XP_016767755.2;ID=cds-XP_016767755.2;Dbxref=GeneID:725963%2CGenbank:XP_016767755.2%2CBEEBASE:GB47819;Parent=rna-XM_016912266.2
NC_037642.1	Gnomon	CDS	12113484	12113684	.	-	0	Name=XP_016767755.2;ID=cds-XP_016767755.2;Dbxref=GeneID:725963%2CGenbank:XP_016767755.2%2CBEEBASE:GB47819;Parent=rna-XM_016912266.2
NC_037642.1	Gnomon	exon	12226742	12227445	.	+	.	ID=exon-XM_006569509.3-1;Dbxref=GeneID:408859%2CGenbank:XM_006569509.3%2CBEEBASE:GB47849;Parent=rna-XM_006569509.3
NC_037642.1	Gnomon	exon	12227568	12227705	.	+	.	ID=exon-XM_006569509.3-2;Dbxref=GeneID:408859%2CGenbank:XM_006569509.3%2CBEEBASE:GB47849;Parent=rna-XM_006569509.3
NC_037642.1	Gnomon	exon	10771201	10771378	.	+	.	ID=exon-XM_006567735.2-10;Dbxref=GeneID:551890%2CGenbank:XM_006567735.2%2CBEEBASE:GB44496;Parent=rna-XM_006567735.2
NC_037642.1	Gnomon	exon	12229812	12230024	.	+	.	ID=exon-XM_006569509.3-5;Dbxref=GeneID:408859%2CGenbank:XM_006569509.3%2CBEEBASE:GB47849;Parent=rna-XM_006569509.3
NC_037642.1	Gnomon	exon	10771872	10772000	.	+	.	ID=exon-XM_006567735.2-11;Dbxref=GeneID:551890%2CGenbank:XM_006567735.2%2CBEEBASE:GB44496;Parent=rna-XM_006567735.2
NC_037642.1	Gnomon	exon	12230115	12230280	.	+	.	ID=exon-XM_006569509.3-6;Dbxref=GeneID:408859%2CGenbank:XM_006569509.3%2CBEEBASE:GB47849;Parent=rna-XM_006569509.3
NC_037642.1	Gnomon	exon	12227930	12228000	.	+	.	ID=exon-XM_006569509.3-3;Dbxref=GeneID:408859%2CGenbank:XM_006569509.3%2CBEEBASE:GB47849;Parent=rna-XM_006569509.3
NC_037642.1	Gnomon	exon	12228866	12229036	.	+	.	ID=exon-XM_006569509.3-4;Dbxref=GeneID:408859%2CGenbank:XM_006569509.3%2CBEEBASE:GB47849;Parent=rna-XM_006569509.3
NC_037642.1	Gnomon	CDS	1919760	1919827	.	+	0	Name=XP_394533.5;ID=cds-XP_394533.5;Dbxref=GeneID:411060%2CGenbank:XP_394533.5%2CBEEBASE:GB52306;Parent=rna-XM_394533.7
NC_037642.1	Gnomon	CDS	1920483	1920750	.	+	0	Name=XP_394533.5;ID=cds-XP_394533.5;Dbxref=GeneID:411060%2CGenbank:XP_394533.5%2CBEEBASE:GB52306;Parent=rna-XM_394533.7
NC_037642.1	Gnomon	CDS	1921147	1921992	.	+	0	Name=XP_394533.5;ID=cds-XP_394533.5;Dbxref=GeneID:411060%2CGenbank:XP_394533.5%2CBEEBASE:GB52306;Parent=rna-XM_394533.7
NC_037642.1	Gnomon	CDS	1922784	1923152	.	+	0	Name=XP_394533.5;ID=cds-XP_394533.5;Dbxref=GeneID:411060%2CGenbank:XP_394533.5%2CBEEBASE:GB52306;Parent=rna-XM_394533.7
NC_037642.1	Gnomon	CDS	1923241	1923651	.	+	0	Name=XP_394533.5;ID=cds-XP_394533.5;Dbxref=GeneID:411060%2CGenbank:XP_394533.5%2CBEEBASE:GB52306;Parent=rna-XM_394533.7
NC_037642.1	Gnomon	CDS	1923744	1924309	.	+	0	Name=XP_394533.5;ID=cds-XP_394533.5;Dbxref=GeneID:411060%2CGenbank:XP_394533.5%2CBEEBASE:GB52306;Parent=rna-XM_394533.7
NC_037642.1	Gnomon	CDS	1924471	1925386	.	+	0	Name=XP_394533.5;ID=cds-XP_394533.5;Dbxref=GeneID:411060%2CGenbank:XP_394533.5%2CBEEBASE:GB52306;Parent=rna-XM_394533.7
NC_037642.1	Gnomon	CDS	1925455	1925811	.	+	0	Name=XP_394533.5;ID=cds-XP_394533.5;Dbxref=GeneID:411060%2CGenbank:XP_394533.5%2CBEEBASE:GB52306;Parent=rna-XM_394533.7
NC_037642.1	Gnomon	CDS	1925892	1926083	.	+	0	Name=XP_394533.5;ID=cds-XP_394533.5;Dbxref=GeneID:411060%2CGenbank:XP_394533.5%2CBEEBASE:GB52306;Parent=rna-XM_394533.7
NC_037642.1	Gnomon	CDS	1926154	1926666	.	+	0	Name=XP_394533.5;ID=cds-XP_394533.5;Dbxref=GeneID:411060%2CGenbank:XP_394533.5%2CBEEBASE:GB52306;Parent=rna-XM_394533.7
NC_037642.1	Gnomon	CDS	1926846	1927424	.	+	0	Name=XP_394533.5;ID=cds-XP_394533.5;Dbxref=GeneID:411060%2CGenbank:XP_394533.5%2CBEEBASE:GB52306;Parent=rna-XM_394533.7
NC_037642.1	Gnomon	CDS	1927503	1927932	.	+	0	Name=XP_394533.5;ID=cds-XP_394533.5;Dbxref=GeneID:411060%2CGenbank:XP_394533.5%2CBEEBASE:GB52306;Parent=rna-XM_394533.7
NC_037642.1	Gnomon	CDS	1928020	1928302	.	+	0	Name=XP_394533.5;ID=cds-XP_394533.5;Dbxref=GeneID:411060%2CGenbank:XP_394533.5%2CBEEBASE:GB52306;Parent=rna-XM_394533.7
NC_037642.1	Gnomon	CDS	1928377	1928590	.	+	0	Name=XP_394533.5;ID=cds-XP_394533.5;Dbxref=GeneID:411060%2CGenbank:XP_394533.5%2CBEEBASE:GB52306;Parent=rna-XM_394533.7
NC_037642.1	Gnomon	CDS	1928682	1928867	.	+	0	Name=XP_394533.5;ID=cds-XP_394533.5;Dbxref=GeneID:411060%2CGenbank:XP_394533.5%2CBEEBASE:GB52306;Parent=rna-XM_394533.7
NC_037642.1	Gnomon	CDS	1928952	1929092	.	+	0	Name=XP_394533.5;ID=cds-XP_394533.5;Dbxref=GeneID:411060%2CGenbank:XP_394533.5%2CBEEBASE:GB52306;Parent=rna-XM_394533.7
NC_037642.1	Gnomon	CDS	1929217	1929457	.	+	0	Name=XP_394533.5;ID=cds-XP_394533.5;Dbxref=GeneID:411060%2CGenbank:XP_394533.5%2CBEEBASE:GB52306;Parent=rna-XM_394533.7
NC_037642.1	Gnomon	CDS	1929563	1929678	.	+	0	Name=XP_394533.5;ID=cds-XP_394533.5;Dbxref=GeneID:411060%2CGenbank:XP_394533.5%2CBEEBASE:GB52306;Parent=rna-XM_394533.7
NC_037642.1	Gnomon	exon	9549228	9549342	.	-	.	ID=exon-XM_395225.6-11;Dbxref=GeneID:411758%2CGenbank:XM_395225.6%2CBEEBASE:GB44682;Parent=rna-XM_395225.6
NC_037642.1	Gnomon	exon	9548708	9549148	.	-	.	ID=exon-XM_395225.6-12;Dbxref=GeneID:411758%2CGenbank:XM_395225.6%2CBEEBASE:GB44682;Parent=rna-XM_395225.6
NC_037642.1	Gnomon	exon	12230378	12230588	.	+	.	ID=exon-XM_006569509.3-7;Dbxref=GeneID:408859%2CGenbank:XM_006569509.3%2CBEEBASE:GB47849;Parent=rna-XM_006569509.3
NC_037642.1	Gnomon	gene	5211219	5228152	.	+	.	Name=LOC102655605;ID=gene-LOC102655605;Dbxref=GeneID:102655605
NC_037642.1	Gnomon	gene	5297779	5298905	.	-	.	Name=LOC100577000;ID=gene-LOC100577000;Dbxref=BEEBASE:GB46793%2CGeneID:100577000
NC_037642.1	Gnomon	gene	13859507	13861566	.	-	.	Name=LOC727009;ID=gene-LOC727009;Dbxref=BEEBASE:GB45628%2CGeneID:727009
NC_037642.1	Gnomon	gene	12233711	12557089	.	+	.	Name=LOC408862;ID=gene-LOC408862;Dbxref=BEEBASE:GB41280%2CGeneID:408862
NC_037642.1	Gnomon	gene	12565056	12571827	.	-	.	Name=LOC408863;ID=gene-LOC408863;Dbxref=BEEBASE:GB41376%2CGeneID:408863
NC_037642.1	Gnomon	gene	12613391	12615478	.	+	.	Name=LOC408864;ID=gene-LOC408864;Dbxref=BEEBASE:GB41283%2CGeneID:408864
NC_037642.1	Gnomon	gene	12780641	12906279	.	-	.	Name=LOC408865;ID=gene-LOC408865;Dbxref=BEEBASE:GB41352%2CGeneID:408865
NC_037642.1	Gnomon	gene	13475730	13478174	.	+	.	Name=LOC408866;ID=gene-LOC408866;Dbxref=BEEBASE:GB45703%2CGeneID:408866
NC_037642.1	Gnomon	gene	13861038	13862878	.	+	.	Name=LOC727014;ID=gene-LOC727014;Dbxref=BEEBASE:GB45740%2CGeneID:727014
NC_037642.1	Gnomon	gene	2024630	2238194	.	-	.	Name=LOC102655600;ID=gene-LOC102655600;Dbxref=GeneID:102655600
NC_037642.1	Gnomon	gene	7594308	7605230	.	+	.	Name=LOC100577015;ID=gene-LOC100577015;Dbxref=BEEBASE:GB48650%2CGeneID:100577015
NC_037642.1	Gnomon	gene	12214610	12216211	.	-	.	Name=LOC408860;ID=gene-LOC408860;Dbxref=BEEBASE:GB47815%2CGeneID:408860
NC_037642.1	Gnomon	gene	11338200	11341581	.	+	.	Name=LOC408851;ID=gene-LOC408851;Dbxref=BEEBASE:GB44533%2CGeneID:408851
NC_037642.1	Gnomon	gene	11273402	11300714	.	+	.	Name=LOC408852;ID=gene-LOC408852;Dbxref=BEEBASE:GB44532%2CGeneID:408852
NC_037642.1	Gnomon	gene	11251428	11253335	.	-	.	Name=LOC408853;ID=gene-LOC408853;Dbxref=BEEBASE:GB44585%2CGeneID:408853
NC_037642.1	Gnomon	gene	11829964	11933511	.	+	.	Name=LOC408857;ID=gene-LOC408857;Dbxref=BEEBASE:GB44551%2CGeneID:408857
NC_037642.1	Gnomon	gene	12225065	12230588	.	+	.	Name=LOC408859;ID=gene-LOC408859;Dbxref=BEEBASE:GB47849%2CGeneID:408859
NC_037642.1	Gnomon	exon	13435656	13435957	.	+	.	ID=exon-XM_026440987.1-10;Dbxref=GeneID:726103%2CGenbank:XM_026440987.1%2CBEEBASE:GB45695;Parent=rna-XM_026440987.1
NC_037642.1	Gnomon	gene	11341701	11347826	.	-	.	Name=LOC408850;ID=gene-LOC408850;Dbxref=BEEBASE:GB44581%2CGeneID:408850
NC_037642.1	Gnomon	gene	9722200	9750791	.	+	.	Name=LOC408840;ID=gene-LOC408840;Dbxref=BEEBASE:GB44445%2CGeneID:408840
NC_037642.1	BestRefSeq,Gnomon	gene	9932004	9943388	.	-	.	Name=LOC408841;ID=gene-LOC408841;Dbxref=BEEBASE:GB44648%2CGeneID:408841
NC_037642.1	Gnomon	gene	10004669	10014000	.	-	.	Name=LOC408842;ID=gene-LOC408842;Dbxref=BEEBASE:GB44643%2CGeneID:408842
NC_037642.1	Gnomon	gene	10014664	10017701	.	-	.	Name=LOC408843;ID=gene-LOC408843;Dbxref=BEEBASE:GB44642%2CGeneID:408843
NC_037642.1	Gnomon	gene	623703	664815	.	-	.	Name=LOC727035;ID=gene-LOC727035;Dbxref=BEEBASE:GB53602%2CGeneID:727035
NC_037642.1	Gnomon	gene	10350056	10438356	.	-	.	Name=LOC408844;ID=gene-LOC408844;Dbxref=BEEBASE:GB44634%2CGeneID:408844
NC_037642.1	Gnomon	gene	10443958	10467981	.	+	.	Name=LOC408845;ID=gene-LOC408845;Dbxref=BEEBASE:GB44485%2CGeneID:408845
NC_037642.1	Gnomon	gene	10468161	10471365	.	+	.	Name=LOC408846;ID=gene-LOC408846;Dbxref=BEEBASE:GB44486%2CGeneID:408846
NC_037642.1	Gnomon	gene	10471598	10472884	.	-	.	Name=LOC408847;ID=gene-LOC408847;Dbxref=BEEBASE:GB44631%2CGeneID:408847
NC_037642.1	Gnomon	gene	10702713	10705937	.	+	.	Name=LOC408848;ID=gene-LOC408848;Dbxref=BEEBASE:GB44490%2CGeneID:408848
NC_037642.1	Gnomon	CDS	7469575	7469795	.	+	0	Name=XP_026296324.1;ID=cds-XP_026296324.1;Dbxref=GeneID:551853%2CGenbank:XP_026296324.1%2CBEEBASE:GB48643;Parent=rna-XM_026440539.1
NC_037642.1	Gnomon	CDS	7470079	7470777	.	+	0	Name=XP_026296324.1;ID=cds-XP_026296324.1;Dbxref=GeneID:551853%2CGenbank:XP_026296324.1%2CBEEBASE:GB48643;Parent=rna-XM_026440539.1
NC_037642.1	Gnomon	CDS	7470853	7471163	.	+	0	Name=XP_026296324.1;ID=cds-XP_026296324.1;Dbxref=GeneID:551853%2CGenbank:XP_026296324.1%2CBEEBASE:GB48643;Parent=rna-XM_026440539.1
NC_037642.1	Gnomon	CDS	7471221	7471761	.	+	0	Name=XP_026296324.1;ID=cds-XP_026296324.1;Dbxref=GeneID:551853%2CGenbank:XP_026296324.1%2CBEEBASE:GB48643;Parent=rna-XM_026440539.1
NC_037642.1	Gnomon	CDS	7471855	7472316	.	+	0	Name=XP_026296324.1;ID=cds-XP_026296324.1;Dbxref=GeneID:551853%2CGenbank:XP_026296324.1%2CBEEBASE:GB48643;Parent=rna-XM_026440539.1
NC_037642.1	Gnomon	CDS	7472419	7472509	.	+	0	Name=XP_026296324.1;ID=cds-XP_026296324.1;Dbxref=GeneID:551853%2CGenbank:XP_026296324.1%2CBEEBASE:GB48643;Parent=rna-XM_026440539.1
NC_037642.1	Gnomon	CDS	7472656	7472736	.	+	0	Name=XP_026296324.1;ID=cds-XP_026296324.1;Dbxref=GeneID:551853%2CGenbank:XP_026296324.1%2CBEEBASE:GB48643;Parent=rna-XM_026440539.1
NC_037642.1	Gnomon	CDS	9462094	9462257	.	-	0	Name=XP_003251125.1;ID=cds-XP_003251125.1;Dbxref=GeneID:100576794%2CGenbank:XP_003251125.1%2CBEEBASE:GB44692;Parent=rna-XM_003251077.4
NC_037642.1	Gnomon	CDS	9461520	9461887	.	-	0	Name=XP_003251125.1;ID=cds-XP_003251125.1;Dbxref=GeneID:100576794%2CGenbank:XP_003251125.1%2CBEEBASE:GB44692;Parent=rna-XM_003251077.4
NC_037642.1	Gnomon	CDS	9461083	9461453	.	-	0	Name=XP_003251125.1;ID=cds-XP_003251125.1;Dbxref=GeneID:100576794%2CGenbank:XP_003251125.1%2CBEEBASE:GB44692;Parent=rna-XM_003251077.4
NC_037642.1	Gnomon	exon	13430224	13430336	.	-	.	ID=exon-XM_006570201.3-4;Dbxref=GeneID:411739%2CGenbank:XM_006570201.3%2CBEEBASE:GB45667;Parent=rna-XM_006570201.3
NC_037642.1	Gnomon	exon	13430027	13430142	.	-	.	ID=exon-XM_006570201.3-5;Dbxref=GeneID:411739%2CGenbank:XM_006570201.3%2CBEEBASE:GB45667;Parent=rna-XM_006570201.3
NC_037642.1	Gnomon	exon	13429790	13429959	.	-	.	ID=exon-XM_006570201.3-6;Dbxref=GeneID:411739%2CGenbank:XM_006570201.3%2CBEEBASE:GB45667;Parent=rna-XM_006570201.3
NC_037642.1	Gnomon	exon	13429561	13429704	.	-	.	ID=exon-XM_006570201.3-7;Dbxref=GeneID:411739%2CGenbank:XM_006570201.3%2CBEEBASE:GB45667;Parent=rna-XM_006570201.3
NC_037642.1	Gnomon	exon	10843600	10843849	.	+	.	ID=exon-XM_026440644.1-7;Dbxref=GeneID:727416%2CGenbank:XM_026440644.1%2CBEEBASE:GB44504;Parent=rna-XM_026440644.1
NC_037642.1	Gnomon	exon	13429317	13429484	.	-	.	ID=exon-XM_006570201.3-8;Dbxref=GeneID:411739%2CGenbank:XM_006570201.3%2CBEEBASE:GB45667;Parent=rna-XM_006570201.3
NC_037642.1	Gnomon	exon	10843938	10844927	.	+	.	ID=exon-XM_026440644.1-8;Dbxref=GeneID:727416%2CGenbank:XM_026440644.1%2CBEEBASE:GB44504;Parent=rna-XM_026440644.1
NC_037642.1	Gnomon	exon	13428951	13429215	.	-	.	ID=exon-XM_006570201.3-9;Dbxref=GeneID:411739%2CGenbank:XM_006570201.3%2CBEEBASE:GB45667;Parent=rna-XM_006570201.3
NC_037642.1	Gnomon	exon	10842163	10842372	.	+	.	ID=exon-XM_026440644.1-3;Dbxref=GeneID:727416%2CGenbank:XM_026440644.1%2CBEEBASE:GB44504;Parent=rna-XM_026440644.1
NC_037642.1	Gnomon	exon	10842457	10842630	.	+	.	ID=exon-XM_026440644.1-4;Dbxref=GeneID:727416%2CGenbank:XM_026440644.1%2CBEEBASE:GB44504;Parent=rna-XM_026440644.1
NC_037642.1	Gnomon	exon	10842730	10842834	.	+	.	ID=exon-XM_026440644.1-5;Dbxref=GeneID:727416%2CGenbank:XM_026440644.1%2CBEEBASE:GB44504;Parent=rna-XM_026440644.1
NC_037642.1	Gnomon	exon	10842979	10843535	.	+	.	ID=exon-XM_026440644.1-6;Dbxref=GeneID:727416%2CGenbank:XM_026440644.1%2CBEEBASE:GB44504;Parent=rna-XM_026440644.1
NC_037642.1	Gnomon	exon	13431354	13431932	.	-	.	ID=exon-XM_006570201.3-1;Dbxref=GeneID:411739%2CGenbank:XM_006570201.3%2CBEEBASE:GB45667;Parent=rna-XM_006570201.3
NC_037642.1	Gnomon	exon	10841071	10841820	.	+	.	ID=exon-XM_026440644.1-1;Dbxref=GeneID:727416%2CGenbank:XM_026440644.1%2CBEEBASE:GB44504;Parent=rna-XM_026440644.1
NC_037642.1	Gnomon	exon	13430618	13430760	.	-	.	ID=exon-XM_006570201.3-2;Dbxref=GeneID:411739%2CGenbank:XM_006570201.3%2CBEEBASE:GB45667;Parent=rna-XM_006570201.3
NC_037642.1	Gnomon	exon	10841936	10842080	.	+	.	ID=exon-XM_026440644.1-2;Dbxref=GeneID:727416%2CGenbank:XM_026440644.1%2CBEEBASE:GB44504;Parent=rna-XM_026440644.1
NC_037642.1	Gnomon	exon	13430418	13430537	.	-	.	ID=exon-XM_006570201.3-3;Dbxref=GeneID:411739%2CGenbank:XM_006570201.3%2CBEEBASE:GB45667;Parent=rna-XM_006570201.3
NC_037642.1	Gnomon	mRNA	5837125	5843854	.	+	.	Name=XM_026440965.1;ID=rna-XM_026440965.1;Dbxref=GeneID:107964419%2CGenbank:XM_026440965.1;Parent=gene-LOC107964419
NC_037642.1	Gnomon	gene	5857952	5893595	.	+	.	Name=LOC408830;ID=gene-LOC408830;Dbxref=BEEBASE:GB46705%2CGeneID:408830
NC_037642.1	Gnomon	gene	6863896	6871390	.	-	.	Name=LOC408831;ID=gene-LOC408831;Dbxref=BEEBASE:GB42043%2CGeneID:408831
NC_037642.1	Gnomon	gene	7608841	7610244	.	+	.	Name=LOC408833;ID=gene-LOC408833;Dbxref=BEEBASE:GB48652%2CGeneID:408833
NC_037642.1	Gnomon	gene	7610133	7612205	.	-	.	Name=LOC408834;ID=gene-LOC408834;Dbxref=BEEBASE:GB48638%2CGeneID:408834
NC_037642.1	Gnomon	gene	604994	615974	.	+	.	Name=LOC727022;ID=gene-LOC727022;Dbxref=BEEBASE:GB53604%2CGeneID:727022
NC_037642.1	Gnomon	gene	8541707	8573378	.	+	.	Name=LOC408835;ID=gene-LOC408835;Dbxref=BEEBASE:GB48684%2CGeneID:408835
NC_037642.1	Gnomon	gene	8845347	8881524	.	-	.	Name=LOC408836;ID=gene-LOC408836;Dbxref=BEEBASE:GB50303%2CGeneID:408836
NC_037642.1	Gnomon	gene	9893096	9894978	.	+	.	Name=LOC408837;ID=gene-LOC408837;Dbxref=BEEBASE:GB44462%2CGeneID:408837
NC_037642.1	Gnomon	gene	9807768	9838391	.	-	.	Name=LOC408839;ID=gene-LOC408839;Dbxref=BEEBASE:GB44661%2CGeneID:408839
NC_037642.1	Gnomon	mRNA	11380413	11381988	.	-	.	Name=XM_394859.7;ID=rna-XM_394859.7;Dbxref=GeneID:411385%2CGenbank:XM_394859.7%2CBEEBASE:GB44576;Parent=gene-LOC411385
NC_037642.1	Gnomon	exon	8447702	8448053	.	-	.	ID=exon-XM_006564768.2-4;Dbxref=GeneID:410165%2CGenbank:XM_006564768.2%2CBEEBASE:GB48628;Parent=rna-XM_006564768.2
NC_037642.1	Gnomon	exon	8447164	8447618	.	-	.	ID=exon-XM_006564768.2-5;Dbxref=GeneID:410165%2CGenbank:XM_006564768.2%2CBEEBASE:GB48628;Parent=rna-XM_006564768.2
NC_037642.1	Gnomon	exon	8434435	8436999	.	-	.	ID=exon-XM_006564768.2-6;Dbxref=GeneID:410165%2CGenbank:XM_006564768.2%2CBEEBASE:GB48628;Parent=rna-XM_006564768.2
NC_037642.1	Gnomon	exon	8450354	8450985	.	-	.	ID=exon-XM_006564768.2-1;Dbxref=GeneID:410165%2CGenbank:XM_006564768.2%2CBEEBASE:GB48628;Parent=rna-XM_006564768.2
NC_037642.1	Gnomon	exon	8448657	8448803	.	-	.	ID=exon-XM_006564768.2-2;Dbxref=GeneID:410165%2CGenbank:XM_006564768.2%2CBEEBASE:GB48628;Parent=rna-XM_006564768.2
NC_037642.1	Gnomon	gene	10175510	10177668	.	+	.	Name=LOC100577042;ID=gene-LOC100577042;Dbxref=GeneID:100577042
NC_037642.1	Gnomon	exon	8448401	8448558	.	-	.	ID=exon-XM_006564768.2-3;Dbxref=GeneID:410165%2CGenbank:XM_006564768.2%2CBEEBASE:GB48628;Parent=rna-XM_006564768.2
NC_037642.1	Gnomon	gene	13645067	13661108	.	+	.	Name=LOC408821;ID=gene-LOC408821;Dbxref=BEEBASE:GB45724%2CGeneID:408821
NC_037642.1	Gnomon	gene	1052064	1750482	.	+	.	Name=LOC408822;ID=gene-LOC408822;Dbxref=BEEBASE:GB52304%2CGeneID:408822
NC_037642.1	Gnomon	gene	4292654	4709294	.	-	.	Name=LOC408824;ID=gene-LOC408824;Dbxref=BEEBASE:GB40916%2CGeneID:408824
NC_037642.1	Gnomon	gene	5626811	5724219	.	+	.	Name=LOC408826;ID=gene-LOC408826;Dbxref=BEEBASE:GB46696%2CGeneID:408826
NC_037642.1	Gnomon	gene	5732997	5756456	.	+	.	Name=LOC408827;ID=gene-LOC408827;Dbxref=BEEBASE:GB46697%2CGeneID:408827
NC_037642.1	Gnomon	gene	5761865	5778155	.	-	.	Name=LOC408828;ID=gene-LOC408828;Dbxref=BEEBASE:GB46768%2CGeneID:408828
NC_037642.1	Gnomon	mRNA	7026348	7064976	.	+	.	Name=XM_006564172.3;ID=rna-XM_006564172.3;Dbxref=GeneID:102655904%2CGenbank:XM_006564172.3;Parent=gene-LOC102655904
NC_037642.1	Gnomon	gene	11669303	11678572	.	+	.	Name=LOC551044;ID=gene-LOC551044;Dbxref=BEEBASE:GB44548%2CGeneID:551044
NC_037642.1	Gnomon	mRNA	348412	350303	.	+	.	Name=XM_026440725.1;ID=rna-XM_026440725.1;Dbxref=GeneID:113218560%2CGenbank:XM_026440725.1;Parent=gene-LOC113218560
NC_037642.1	Gnomon	CDS	9441226	9441435	.	-	0	Name=XP_624576.1;ID=cds-XP_624576.1;Dbxref=GeneID:552196%2CGenbank:XP_624576.1%2CBEEBASE:GB44694;Parent=rna-XM_624573.5
NC_037642.1	Gnomon	CDS	9440777	9440861	.	-	0	Name=XP_624576.1;ID=cds-XP_624576.1;Dbxref=GeneID:552196%2CGenbank:XP_624576.1%2CBEEBASE:GB44694;Parent=rna-XM_624573.5
NC_037642.1	Gnomon	CDS	9440612	9440710	.	-	0	Name=XP_624576.1;ID=cds-XP_624576.1;Dbxref=GeneID:552196%2CGenbank:XP_624576.1%2CBEEBASE:GB44694;Parent=rna-XM_624573.5
NC_037642.1	Gnomon	CDS	9440386	9440543	.	-	0	Name=XP_624576.1;ID=cds-XP_624576.1;Dbxref=GeneID:552196%2CGenbank:XP_624576.1%2CBEEBASE:GB44694;Parent=rna-XM_624573.5
NC_037642.1	Gnomon	CDS	9440164	9440271	.	-	0	Name=XP_624576.1;ID=cds-XP_624576.1;Dbxref=GeneID:552196%2CGenbank:XP_624576.1%2CBEEBASE:GB44694;Parent=rna-XM_624573.5
NC_037642.1	Gnomon	exon	10912979	10913165	.	-	.	ID=exon-XM_016912200.2-5;Dbxref=GeneID:409444%2CGenbank:XM_016912200.2%2CBEEBASE:GB44606;Parent=rna-XM_016912200.2
NC_037642.1	Gnomon	exon	10912237	10912586	.	-	.	ID=exon-XM_016912200.2-6;Dbxref=GeneID:409444%2CGenbank:XM_016912200.2%2CBEEBASE:GB44606;Parent=rna-XM_016912200.2
NC_037642.1	Gnomon	exon	10919875	10920049	.	-	.	ID=exon-XM_016912200.2-3;Dbxref=GeneID:409444%2CGenbank:XM_016912200.2%2CBEEBASE:GB44606;Parent=rna-XM_016912200.2
NC_037642.1	Gnomon	exon	10913679	10913832	.	-	.	ID=exon-XM_016912200.2-4;Dbxref=GeneID:409444%2CGenbank:XM_016912200.2%2CBEEBASE:GB44606;Parent=rna-XM_016912200.2
NC_037642.1	Gnomon	exon	10911318	10911444	.	-	.	ID=exon-XM_016912200.2-9;Dbxref=GeneID:409444%2CGenbank:XM_016912200.2%2CBEEBASE:GB44606;Parent=rna-XM_016912200.2
NC_037642.1	Gnomon	exon	10911911	10912108	.	-	.	ID=exon-XM_016912200.2-7;Dbxref=GeneID:409444%2CGenbank:XM_016912200.2%2CBEEBASE:GB44606;Parent=rna-XM_016912200.2
NC_037642.1	Gnomon	exon	10911537	10911832	.	-	.	ID=exon-XM_016912200.2-8;Dbxref=GeneID:409444%2CGenbank:XM_016912200.2%2CBEEBASE:GB44606;Parent=rna-XM_016912200.2
NC_037642.1	Gnomon	exon	10926632	10927062	.	-	.	ID=exon-XM_016912200.2-1;Dbxref=GeneID:409444%2CGenbank:XM_016912200.2%2CBEEBASE:GB44606;Parent=rna-XM_016912200.2
NC_037642.1	Gnomon	exon	10926398	10926524	.	-	.	ID=exon-XM_016912200.2-2;Dbxref=GeneID:409444%2CGenbank:XM_016912200.2%2CBEEBASE:GB44606;Parent=rna-XM_016912200.2
NC_037642.1	Gnomon	exon	7188313	7188755	.	-	.	ID=exon-XR_003304733.1-1;Dbxref=GeneID:413169%2CGenbank:XR_003304733.1%2CBEEBASE:GB42032;Parent=rna-XR_003304733.1
NC_037642.1	Gnomon	exon	7187910	7188160	.	-	.	ID=exon-XR_003304733.1-2;Dbxref=GeneID:413169%2CGenbank:XR_003304733.1%2CBEEBASE:GB42032;Parent=rna-XR_003304733.1
NC_037642.1	Gnomon	exon	7187615	7187824	.	-	.	ID=exon-XR_003304733.1-3;Dbxref=GeneID:413169%2CGenbank:XR_003304733.1%2CBEEBASE:GB42032;Parent=rna-XR_003304733.1
NC_037642.1	Gnomon	exon	7187331	7187551	.	-	.	ID=exon-XR_003304733.1-4;Dbxref=GeneID:413169%2CGenbank:XR_003304733.1%2CBEEBASE:GB42032;Parent=rna-XR_003304733.1
NC_037642.1	Gnomon	gene	2028867	2038611	.	+	.	Name=LOC102655560;ID=gene-LOC102655560;Dbxref=GeneID:102655560
NC_037642.1	Gnomon	exon	7186958	7187245	.	-	.	ID=exon-XR_003304733.1-5;Dbxref=GeneID:413169%2CGenbank:XR_003304733.1%2CBEEBASE:GB42032;Parent=rna-XR_003304733.1
NC_037642.1	Gnomon	exon	7186648	7186889	.	-	.	ID=exon-XR_003304733.1-6;Dbxref=GeneID:413169%2CGenbank:XR_003304733.1%2CBEEBASE:GB42032;Parent=rna-XR_003304733.1
NC_037642.1	Gnomon	exon	7186415	7186572	.	-	.	ID=exon-XR_003304733.1-7;Dbxref=GeneID:413169%2CGenbank:XR_003304733.1%2CBEEBASE:GB42032;Parent=rna-XR_003304733.1
NC_037642.1	Gnomon	exon	7179681	7179853	.	-	.	ID=exon-XR_003304733.1-8;Dbxref=GeneID:413169%2CGenbank:XR_003304733.1%2CBEEBASE:GB42032;Parent=rna-XR_003304733.1
NC_037642.1	Gnomon	gene	8509443	8512124	.	+	.	Name=LOC102655563;ID=gene-LOC102655563;Dbxref=GeneID:102655563
NC_037642.1	Gnomon	exon	7179074	7179452	.	-	.	ID=exon-XR_003304733.1-9;Dbxref=GeneID:413169%2CGenbank:XR_003304733.1%2CBEEBASE:GB42032;Parent=rna-XR_003304733.1
NC_037642.1	Gnomon	mRNA	13488446	13492294	.	-	.	Name=XM_006570219.3;ID=rna-XM_006570219.3;Dbxref=GeneID:411125%2CGenbank:XM_006570219.3%2CBEEBASE:GB45662;Parent=gene-LOC411125
NC_037642.1	Gnomon	exon	3514496	3514673	.	+	.	ID=exon-XR_001703083.2-1;Dbxref=GeneID:102656140%2CGenbank:XR_001703083.2;Parent=rna-XR_001703083.2
NC_037642.1	Gnomon	exon	3514744	3515191	.	+	.	ID=exon-XR_001703083.2-2;Dbxref=GeneID:102656140%2CGenbank:XR_001703083.2;Parent=rna-XR_001703083.2
NC_037642.1	Gnomon	exon	3515295	3516162	.	+	.	ID=exon-XR_001703083.2-3;Dbxref=GeneID:102656140%2CGenbank:XR_001703083.2;Parent=rna-XR_001703083.2
NC_037642.1	Gnomon	exon	3516239	3516836	.	+	.	ID=exon-XR_001703083.2-4;Dbxref=GeneID:102656140%2CGenbank:XR_001703083.2;Parent=rna-XR_001703083.2
NC_037642.1	Gnomon	exon	3516923	3517430	.	+	.	ID=exon-XR_001703083.2-5;Dbxref=GeneID:102656140%2CGenbank:XR_001703083.2;Parent=rna-XR_001703083.2
NC_037642.1	Gnomon	exon	3517503	3519116	.	+	.	ID=exon-XR_001703083.2-6;Dbxref=GeneID:102656140%2CGenbank:XR_001703083.2;Parent=rna-XR_001703083.2
NC_037642.1	Gnomon	exon	5317286	5317655	.	+	.	ID=exon-XM_016912422.2-10;Dbxref=GeneID:551897%2CGenbank:XM_016912422.2%2CBEEBASE:GB46678;Parent=rna-XM_016912422.2
NC_037642.1	Gnomon	exon	5317717	5318742	.	+	.	ID=exon-XM_016912422.2-11;Dbxref=GeneID:551897%2CGenbank:XM_016912422.2%2CBEEBASE:GB46678;Parent=rna-XM_016912422.2
NC_037642.1	Gnomon	mRNA	13422112	13431932	.	-	.	Name=XM_395207.7;ID=rna-XM_395207.7;Dbxref=GeneID:411739%2CGenbank:XM_395207.7%2CBEEBASE:GB45667;Parent=gene-LOC411739
NC_037642.1	Gnomon	CDS	5462507	5463025	.	+	0	Name=XP_006562229.1;ID=cds-XP_006562229.1;Dbxref=GeneID:552195%2CGenbank:XP_006562229.1%2CBEEBASE:GB46687;Parent=rna-XM_006562166.2
NC_037642.1	Gnomon	CDS	5467296	5467457	.	+	0	Name=XP_006562229.1;ID=cds-XP_006562229.1;Dbxref=GeneID:552195%2CGenbank:XP_006562229.1%2CBEEBASE:GB46687;Parent=rna-XM_006562166.2
NC_037642.1	Gnomon	CDS	5468214	5468472	.	+	0	Name=XP_006562229.1;ID=cds-XP_006562229.1;Dbxref=GeneID:552195%2CGenbank:XP_006562229.1%2CBEEBASE:GB46687;Parent=rna-XM_006562166.2
NC_037642.1	Gnomon	CDS	5468556	5468849	.	+	0	Name=XP_006562229.1;ID=cds-XP_006562229.1;Dbxref=GeneID:552195%2CGenbank:XP_006562229.1%2CBEEBASE:GB46687;Parent=rna-XM_006562166.2
NC_037642.1	Gnomon	CDS	5468964	5469178	.	+	0	Name=XP_006562229.1;ID=cds-XP_006562229.1;Dbxref=GeneID:552195%2CGenbank:XP_006562229.1%2CBEEBASE:GB46687;Parent=rna-XM_006562166.2
NC_037642.1	Gnomon	exon	8532368	8532522	.	+	.	ID=exon-XM_006564792.3-2;Dbxref=GeneID:551692%2CGenbank:XM_006564792.3%2CBEEBASE:GB48682;Parent=rna-XM_006564792.3
NC_037642.1	Gnomon	exon	8532599	8532711	.	+	.	ID=exon-XM_006564792.3-3;Dbxref=GeneID:551692%2CGenbank:XM_006564792.3%2CBEEBASE:GB48682;Parent=rna-XM_006564792.3
NC_037642.1	Gnomon	exon	8531552	8532272	.	+	.	ID=exon-XM_006564792.3-1;Dbxref=GeneID:551692%2CGenbank:XM_006564792.3%2CBEEBASE:GB48682;Parent=rna-XM_006564792.3
NC_037642.1	Gnomon	exon	8532795	8532956	.	+	.	ID=exon-XM_006564792.3-4;Dbxref=GeneID:551692%2CGenbank:XM_006564792.3%2CBEEBASE:GB48682;Parent=rna-XM_006564792.3
NC_037642.1	Gnomon	CDS	9829275	9829364	.	-	0	Name=XP_026296563.1;ID=cds-XP_026296563.1;Dbxref=GeneID:408839%2CGenbank:XP_026296563.1%2CBEEBASE:GB44661;Parent=rna-XM_026440778.1
NC_037642.1	Gnomon	CDS	9814364	9814741	.	-	0	Name=XP_026296563.1;ID=cds-XP_026296563.1;Dbxref=GeneID:408839%2CGenbank:XP_026296563.1%2CBEEBASE:GB44661;Parent=rna-XM_026440778.1
NC_037642.1	Gnomon	CDS	9811563	9812925	.	-	0	Name=XP_026296563.1;ID=cds-XP_026296563.1;Dbxref=GeneID:408839%2CGenbank:XP_026296563.1%2CBEEBASE:GB44661;Parent=rna-XM_026440778.1
NC_037642.1	Gnomon	CDS	9811357	9811472	.	-	0	Name=XP_026296563.1;ID=cds-XP_026296563.1;Dbxref=GeneID:408839%2CGenbank:XP_026296563.1%2CBEEBASE:GB44661;Parent=rna-XM_026440778.1
NC_037642.1	Gnomon	CDS	9811145	9811285	.	-	0	Name=XP_026296563.1;ID=cds-XP_026296563.1;Dbxref=GeneID:408839%2CGenbank:XP_026296563.1%2CBEEBASE:GB44661;Parent=rna-XM_026440778.1
NC_037642.1	Gnomon	CDS	9810980	9811077	.	-	0	Name=XP_026296563.1;ID=cds-XP_026296563.1;Dbxref=GeneID:408839%2CGenbank:XP_026296563.1%2CBEEBASE:GB44661;Parent=rna-XM_026440778.1
NC_037642.1	Gnomon	CDS	9810720	9810903	.	-	0	Name=XP_026296563.1;ID=cds-XP_026296563.1;Dbxref=GeneID:408839%2CGenbank:XP_026296563.1%2CBEEBASE:GB44661;Parent=rna-XM_026440778.1
NC_037642.1	Gnomon	CDS	9810419	9810641	.	-	0	Name=XP_026296563.1;ID=cds-XP_026296563.1;Dbxref=GeneID:408839%2CGenbank:XP_026296563.1%2CBEEBASE:GB44661;Parent=rna-XM_026440778.1
NC_037642.1	Gnomon	CDS	9810061	9810311	.	-	0	Name=XP_026296563.1;ID=cds-XP_026296563.1;Dbxref=GeneID:408839%2CGenbank:XP_026296563.1%2CBEEBASE:GB44661;Parent=rna-XM_026440778.1
NC_037642.1	Gnomon	CDS	9809771	9809979	.	-	0	Name=XP_026296563.1;ID=cds-XP_026296563.1;Dbxref=GeneID:408839%2CGenbank:XP_026296563.1%2CBEEBASE:GB44661;Parent=rna-XM_026440778.1
NC_037642.1	Gnomon	CDS	9809532	9809685	.	-	0	Name=XP_026296563.1;ID=cds-XP_026296563.1;Dbxref=GeneID:408839%2CGenbank:XP_026296563.1%2CBEEBASE:GB44661;Parent=rna-XM_026440778.1
NC_037642.1	Gnomon	CDS	9809411	9809437	.	-	0	Name=XP_026296563.1;ID=cds-XP_026296563.1;Dbxref=GeneID:408839%2CGenbank:XP_026296563.1%2CBEEBASE:GB44661;Parent=rna-XM_026440778.1
NC_037642.1	Gnomon	CDS	9351296	9351323	.	-	0	Name=XP_624826.3;ID=cds-XP_624826.3;Dbxref=GeneID:552449%2CGenbank:XP_624826.3%2CBEEBASE:GB44705;Parent=rna-XM_624823.6
NC_037642.1	Gnomon	CDS	9351053	9351212	.	-	0	Name=XP_624826.3;ID=cds-XP_624826.3;Dbxref=GeneID:552449%2CGenbank:XP_624826.3%2CBEEBASE:GB44705;Parent=rna-XM_624823.6
NC_037642.1	Gnomon	CDS	9350786	9350960	.	-	0	Name=XP_624826.3;ID=cds-XP_624826.3;Dbxref=GeneID:552449%2CGenbank:XP_624826.3%2CBEEBASE:GB44705;Parent=rna-XM_624823.6
NC_037642.1	Gnomon	CDS	9350446	9350692	.	-	0	Name=XP_624826.3;ID=cds-XP_624826.3;Dbxref=GeneID:552449%2CGenbank:XP_624826.3%2CBEEBASE:GB44705;Parent=rna-XM_624823.6
NC_037642.1	Gnomon	CDS	9350296	9350375	.	-	0	Name=XP_624826.3;ID=cds-XP_624826.3;Dbxref=GeneID:552449%2CGenbank:XP_624826.3%2CBEEBASE:GB44705;Parent=rna-XM_624823.6
NC_037642.1	Gnomon	exon	13228888	13229716	.	+	.	ID=exon-XR_411652.3-3;Dbxref=GeneID:100577646%2CGenbank:XR_411652.3;Parent=rna-XR_411652.3
NC_037642.1	Gnomon	exon	13230084	13230696	.	+	.	ID=exon-XR_411652.3-4;Dbxref=GeneID:100577646%2CGenbank:XR_411652.3;Parent=rna-XR_411652.3
NC_037642.1	Gnomon	exon	13226159	13228381	.	+	.	ID=exon-XR_411652.3-1;Dbxref=GeneID:100577646%2CGenbank:XR_411652.3;Parent=rna-XR_411652.3
NC_037642.1	Gnomon	exon	13228513	13228817	.	+	.	ID=exon-XR_411652.3-2;Dbxref=GeneID:100577646%2CGenbank:XR_411652.3;Parent=rna-XR_411652.3
NC_037642.1	Gnomon	mRNA	8536672	8538050	.	-	.	Name=XM_026441065.1;ID=rna-XM_026441065.1;Dbxref=GeneID:724306%2CGenbank:XM_026441065.1%2CBEEBASE:GB48617;Parent=gene-LOC724306
NC_037642.1	Gnomon	CDS	7116514	7116543	.	+	0	Name=XP_026296813.1;ID=cds-XP_026296813.1;Dbxref=GeneID:724607%2CGenbank:XP_026296813.1%2CBEEBASE:GB42064;Parent=rna-XM_026441028.1
NC_037642.1	Gnomon	CDS	7116796	7116856	.	+	0	Name=XP_026296813.1;ID=cds-XP_026296813.1;Dbxref=GeneID:724607%2CGenbank:XP_026296813.1%2CBEEBASE:GB42064;Parent=rna-XM_026441028.1
NC_037642.1	Gnomon	CDS	7116944	7117154	.	+	0	Name=XP_026296813.1;ID=cds-XP_026296813.1;Dbxref=GeneID:724607%2CGenbank:XP_026296813.1%2CBEEBASE:GB42064;Parent=rna-XM_026441028.1
NC_037642.1	Gnomon	CDS	7117988	7118019	.	+	0	Name=XP_026296813.1;ID=cds-XP_026296813.1;Dbxref=GeneID:724607%2CGenbank:XP_026296813.1%2CBEEBASE:GB42064;Parent=rna-XM_026441028.1
NC_037642.1	Gnomon	CDS	7118645	7118715	.	+	0	Name=XP_026296813.1;ID=cds-XP_026296813.1;Dbxref=GeneID:724607%2CGenbank:XP_026296813.1%2CBEEBASE:GB42064;Parent=rna-XM_026441028.1
NC_037642.1	Gnomon	CDS	7118804	7118945	.	+	0	Name=XP_026296813.1;ID=cds-XP_026296813.1;Dbxref=GeneID:724607%2CGenbank:XP_026296813.1%2CBEEBASE:GB42064;Parent=rna-XM_026441028.1
NC_037642.1	Gnomon	CDS	7119061	7119624	.	+	0	Name=XP_026296813.1;ID=cds-XP_026296813.1;Dbxref=GeneID:724607%2CGenbank:XP_026296813.1%2CBEEBASE:GB42064;Parent=rna-XM_026441028.1
NC_037642.1	Gnomon	CDS	7119727	7120322	.	+	0	Name=XP_026296813.1;ID=cds-XP_026296813.1;Dbxref=GeneID:724607%2CGenbank:XP_026296813.1%2CBEEBASE:GB42064;Parent=rna-XM_026441028.1
NC_037642.1	Gnomon	CDS	7120465	7120629	.	+	0	Name=XP_026296813.1;ID=cds-XP_026296813.1;Dbxref=GeneID:724607%2CGenbank:XP_026296813.1%2CBEEBASE:GB42064;Parent=rna-XM_026441028.1
NC_037642.1	Gnomon	exon	7496429	7497069	.	-	.	ID=exon-XM_006564731.3-5;Dbxref=GeneID:411086%2CGenbank:XM_006564731.3%2CBEEBASE:GB48639;Parent=rna-XM_006564731.3
NC_037642.1	Gnomon	exon	7496134	7496268	.	-	.	ID=exon-XM_006564731.3-6;Dbxref=GeneID:411086%2CGenbank:XM_006564731.3%2CBEEBASE:GB48639;Parent=rna-XM_006564731.3
NC_037642.1	Gnomon	exon	7506516	7506807	.	-	.	ID=exon-XM_006564731.3-3;Dbxref=GeneID:411086%2CGenbank:XM_006564731.3%2CBEEBASE:GB48639;Parent=rna-XM_006564731.3
NC_037642.1	Gnomon	exon	7497173	7497791	.	-	.	ID=exon-XM_006564731.3-4;Dbxref=GeneID:411086%2CGenbank:XM_006564731.3%2CBEEBASE:GB48639;Parent=rna-XM_006564731.3
NC_037642.1	Gnomon	exon	7537319	7539140	.	-	.	ID=exon-XM_006564731.3-1;Dbxref=GeneID:411086%2CGenbank:XM_006564731.3%2CBEEBASE:GB48639;Parent=rna-XM_006564731.3
NC_037642.1	Gnomon	exon	7521004	7521303	.	-	.	ID=exon-XM_006564731.3-2;Dbxref=GeneID:411086%2CGenbank:XM_006564731.3%2CBEEBASE:GB48639;Parent=rna-XM_006564731.3
NC_037642.1	Gnomon	exon	7492476	7496067	.	-	.	ID=exon-XM_006564731.3-7;Dbxref=GeneID:411086%2CGenbank:XM_006564731.3%2CBEEBASE:GB48639;Parent=rna-XM_006564731.3
NC_037642.1	Gnomon	mRNA	7016222	7064976	.	+	.	Name=XM_006564171.3;ID=rna-XM_006564171.3;Dbxref=GeneID:102655904%2CGenbank:XM_006564171.3;Parent=gene-LOC102655904
NC_037642.1	Gnomon	exon	10022172	10023047	.	-	.	ID=exon-XM_026440693.1-1;Dbxref=GeneID:411110%2CGenbank:XM_026440693.1%2CBEEBASE:GB44640;Parent=rna-XM_026440693.1
NC_037642.1	Gnomon	exon	10020557	10021973	.	-	.	ID=exon-XM_026440693.1-2;Dbxref=GeneID:411110%2CGenbank:XM_026440693.1%2CBEEBASE:GB44640;Parent=rna-XM_026440693.1
NC_037642.1	Gnomon	CDS	10043147	10043334	.	+	0	Name=XP_006567852.3;ID=cds-XP_006567852.3;Dbxref=GeneID:100579007%2CGenbank:XP_006567852.3%2CBEEBASE:GB44479;Parent=rna-XM_006567789.3
NC_037642.1	Gnomon	CDS	10044909	10045169	.	+	0	Name=XP_006567852.3;ID=cds-XP_006567852.3;Dbxref=GeneID:100579007%2CGenbank:XP_006567852.3%2CBEEBASE:GB44479;Parent=rna-XM_006567789.3
NC_037642.1	Gnomon	CDS	10046147	10046748	.	+	0	Name=XP_006567852.3;ID=cds-XP_006567852.3;Dbxref=GeneID:100579007%2CGenbank:XP_006567852.3%2CBEEBASE:GB44479;Parent=rna-XM_006567789.3
NC_037642.1	Gnomon	CDS	10047819	10049101	.	+	0	Name=XP_006567852.3;ID=cds-XP_006567852.3;Dbxref=GeneID:100579007%2CGenbank:XP_006567852.3%2CBEEBASE:GB44479;Parent=rna-XM_006567789.3
NC_037642.1	BestRefSeq	exon	351649	351672	.	-	.	ID=exon-Mir3759-1;Dbxref=GeneID:100629078%2CmiRBase:MIMAT0018532%2CmiRBase:MI0016162;Parent=rna-Mir3759
NC_037642.1	Gnomon	exon	7429882	7429960	.	+	.	ID=exon-XM_026440669.1-4;Dbxref=GeneID:100578046%2CGenbank:XM_026440669.1%2CBEEBASE:GB42084;Parent=rna-XM_026440669.1
NC_037642.1	Gnomon	exon	7430046	7430206	.	+	.	ID=exon-XM_026440669.1-5;Dbxref=GeneID:100578046%2CGenbank:XM_026440669.1%2CBEEBASE:GB42084;Parent=rna-XM_026440669.1
NC_037642.1	Gnomon	exon	7430277	7430514	.	+	.	ID=exon-XM_026440669.1-6;Dbxref=GeneID:100578046%2CGenbank:XM_026440669.1%2CBEEBASE:GB42084;Parent=rna-XM_026440669.1
NC_037642.1	Gnomon	exon	7430674	7431359	.	+	.	ID=exon-XM_026440669.1-7;Dbxref=GeneID:100578046%2CGenbank:XM_026440669.1%2CBEEBASE:GB42084;Parent=rna-XM_026440669.1
NC_037642.1	Gnomon	exon	7426756	7427014	.	+	.	ID=exon-XM_026440669.1-1;Dbxref=GeneID:100578046%2CGenbank:XM_026440669.1%2CBEEBASE:GB42084;Parent=rna-XM_026440669.1
NC_037642.1	Gnomon	exon	7429034	7429286	.	+	.	ID=exon-XM_026440669.1-2;Dbxref=GeneID:100578046%2CGenbank:XM_026440669.1%2CBEEBASE:GB42084;Parent=rna-XM_026440669.1
NC_037642.1	Gnomon	exon	7429531	7429814	.	+	.	ID=exon-XM_026440669.1-3;Dbxref=GeneID:100578046%2CGenbank:XM_026440669.1%2CBEEBASE:GB42084;Parent=rna-XM_026440669.1
NC_037642.1	Gnomon	mRNA	9971226	9972841	.	-	.	Name=XM_016912135.2;ID=rna-XM_016912135.2;Dbxref=GeneID:724258%2CGenbank:XM_016912135.2%2CBEEBASE:GB44645;Parent=gene-LOC724258
NC_037642.1	Gnomon	exon	10023318	10023567	.	+	.	ID=exon-XR_003304758.1-1;Dbxref=GeneID:113218811%2CGenbank:XR_003304758.1;Parent=rna-XR_003304758.1
NC_037642.1	Gnomon	exon	10023638	10024663	.	+	.	ID=exon-XR_003304758.1-2;Dbxref=GeneID:113218811%2CGenbank:XR_003304758.1;Parent=rna-XR_003304758.1
NC_037642.1	Gnomon	exon	10024909	10025075	.	+	.	ID=exon-XR_003304758.1-3;Dbxref=GeneID:113218811%2CGenbank:XR_003304758.1;Parent=rna-XR_003304758.1
NC_037642.1	Gnomon	exon	10025243	10025805	.	+	.	ID=exon-XR_003304758.1-4;Dbxref=GeneID:113218811%2CGenbank:XR_003304758.1;Parent=rna-XR_003304758.1
NC_037642.1	Gnomon	exon	10025895	10026177	.	+	.	ID=exon-XR_003304758.1-5;Dbxref=GeneID:113218811%2CGenbank:XR_003304758.1;Parent=rna-XR_003304758.1
NC_037642.1	Gnomon	exon	10026281	10026643	.	+	.	ID=exon-XR_003304758.1-6;Dbxref=GeneID:113218811%2CGenbank:XR_003304758.1;Parent=rna-XR_003304758.1
NC_037642.1	Gnomon	CDS	9490398	9490527	.	+	0	Name=XP_026296719.1;ID=cds-XP_026296719.1;Dbxref=GeneID:551927%2CGenbank:XP_026296719.1%2CBEEBASE:GB44426;Parent=rna-XM_026440934.1
NC_037642.1	Gnomon	CDS	9491044	9491129	.	+	0	Name=XP_026296719.1;ID=cds-XP_026296719.1;Dbxref=GeneID:551927%2CGenbank:XP_026296719.1%2CBEEBASE:GB44426;Parent=rna-XM_026440934.1
NC_037642.1	Gnomon	CDS	9491243	9491407	.	+	0	Name=XP_026296719.1;ID=cds-XP_026296719.1;Dbxref=GeneID:551927%2CGenbank:XP_026296719.1%2CBEEBASE:GB44426;Parent=rna-XM_026440934.1
NC_037642.1	Gnomon	CDS	9491485	9491688	.	+	0	Name=XP_026296719.1;ID=cds-XP_026296719.1;Dbxref=GeneID:551927%2CGenbank:XP_026296719.1%2CBEEBASE:GB44426;Parent=rna-XM_026440934.1
NC_037642.1	Gnomon	CDS	9491796	9491912	.	+	0	Name=XP_026296719.1;ID=cds-XP_026296719.1;Dbxref=GeneID:551927%2CGenbank:XP_026296719.1%2CBEEBASE:GB44426;Parent=rna-XM_026440934.1
NC_037642.1	Gnomon	CDS	9492006	9492400	.	+	0	Name=XP_026296719.1;ID=cds-XP_026296719.1;Dbxref=GeneID:551927%2CGenbank:XP_026296719.1%2CBEEBASE:GB44426;Parent=rna-XM_026440934.1
NC_037642.1	Gnomon	CDS	9492476	9492518	.	+	0	Name=XP_026296719.1;ID=cds-XP_026296719.1;Dbxref=GeneID:551927%2CGenbank:XP_026296719.1%2CBEEBASE:GB44426;Parent=rna-XM_026440934.1
NC_037642.1	Gnomon	CDS	10758622	10758675	.	-	0	Name=XP_396096.4;ID=cds-XP_396096.4;Dbxref=GeneID:412641%2CGenbank:XP_396096.4%2CBEEBASE:GB44616;Parent=rna-XM_396096.7
NC_037642.1	Gnomon	CDS	10758242	10758406	.	-	0	Name=XP_396096.4;ID=cds-XP_396096.4;Dbxref=GeneID:412641%2CGenbank:XP_396096.4%2CBEEBASE:GB44616;Parent=rna-XM_396096.7
NC_037642.1	Gnomon	CDS	10757957	10758104	.	-	0	Name=XP_396096.4;ID=cds-XP_396096.4;Dbxref=GeneID:412641%2CGenbank:XP_396096.4%2CBEEBASE:GB44616;Parent=rna-XM_396096.7
NC_037642.1	Gnomon	CDS	10756837	10757060	.	-	0	Name=XP_396096.4;ID=cds-XP_396096.4;Dbxref=GeneID:412641%2CGenbank:XP_396096.4%2CBEEBASE:GB44616;Parent=rna-XM_396096.7
NC_037642.1	Gnomon	CDS	10756499	10756741	.	-	0	Name=XP_396096.4;ID=cds-XP_396096.4;Dbxref=GeneID:412641%2CGenbank:XP_396096.4%2CBEEBASE:GB44616;Parent=rna-XM_396096.7
NC_037642.1	Gnomon	CDS	10756031	10756257	.	-	0	Name=XP_396096.4;ID=cds-XP_396096.4;Dbxref=GeneID:412641%2CGenbank:XP_396096.4%2CBEEBASE:GB44616;Parent=rna-XM_396096.7
NC_037642.1	Gnomon	CDS	10755733	10755924	.	-	0	Name=XP_396096.4;ID=cds-XP_396096.4;Dbxref=GeneID:412641%2CGenbank:XP_396096.4%2CBEEBASE:GB44616;Parent=rna-XM_396096.7
NC_037642.1	Gnomon	CDS	10755507	10755649	.	-	0	Name=XP_396096.4;ID=cds-XP_396096.4;Dbxref=GeneID:412641%2CGenbank:XP_396096.4%2CBEEBASE:GB44616;Parent=rna-XM_396096.7
NC_037642.1	Gnomon	CDS	10755107	10755303	.	-	0	Name=XP_396096.4;ID=cds-XP_396096.4;Dbxref=GeneID:412641%2CGenbank:XP_396096.4%2CBEEBASE:GB44616;Parent=rna-XM_396096.7
NC_037642.1	Gnomon	CDS	10754796	10754938	.	-	0	Name=XP_396096.4;ID=cds-XP_396096.4;Dbxref=GeneID:412641%2CGenbank:XP_396096.4%2CBEEBASE:GB44616;Parent=rna-XM_396096.7
NC_037642.1	Gnomon	CDS	10754587	10754700	.	-	0	Name=XP_396096.4;ID=cds-XP_396096.4;Dbxref=GeneID:412641%2CGenbank:XP_396096.4%2CBEEBASE:GB44616;Parent=rna-XM_396096.7
NC_037642.1	Gnomon	CDS	10754333	10754512	.	-	0	Name=XP_396096.4;ID=cds-XP_396096.4;Dbxref=GeneID:412641%2CGenbank:XP_396096.4%2CBEEBASE:GB44616;Parent=rna-XM_396096.7
NC_037642.1	Gnomon	CDS	10754136	10754238	.	-	0	Name=XP_396096.4;ID=cds-XP_396096.4;Dbxref=GeneID:412641%2CGenbank:XP_396096.4%2CBEEBASE:GB44616;Parent=rna-XM_396096.7
NC_037642.1	Gnomon	CDS	10753922	10754053	.	-	0	Name=XP_396096.4;ID=cds-XP_396096.4;Dbxref=GeneID:412641%2CGenbank:XP_396096.4%2CBEEBASE:GB44616;Parent=rna-XM_396096.7
NC_037642.1	Gnomon	gene	8492367	8499083	.	-	.	Name=LOC727113;ID=gene-LOC727113;Dbxref=BEEBASE:GB48625%2CGeneID:727113
NC_037642.1	Gnomon	exon	10467622	10467981	.	+	.	ID=exon-XM_026440811.1-47;Dbxref=GeneID:408845%2CGenbank:XM_026440811.1%2CBEEBASE:GB44485;Parent=rna-XM_026440811.1
NC_037642.1	Gnomon	exon	5410758	5410901	.	+	.	ID=exon-XM_026440767.1-3;Dbxref=GeneID:725015%2CGenbank:XM_026440767.1%2CBEEBASE:GB46684;Parent=rna-XM_026440767.1
NC_037642.1	Gnomon	exon	5410989	5411194	.	+	.	ID=exon-XM_026440767.1-4;Dbxref=GeneID:725015%2CGenbank:XM_026440767.1%2CBEEBASE:GB46684;Parent=rna-XM_026440767.1
NC_037642.1	Gnomon	exon	5406602	5407004	.	+	.	ID=exon-XM_026440767.1-1;Dbxref=GeneID:725015%2CGenbank:XM_026440767.1%2CBEEBASE:GB46684;Parent=rna-XM_026440767.1
NC_037642.1	Gnomon	exon	5410379	5410679	.	+	.	ID=exon-XM_026440767.1-2;Dbxref=GeneID:725015%2CGenbank:XM_026440767.1%2CBEEBASE:GB46684;Parent=rna-XM_026440767.1
NC_037642.1	Gnomon	exon	5412677	5412899	.	+	.	ID=exon-XM_026440767.1-9;Dbxref=GeneID:725015%2CGenbank:XM_026440767.1%2CBEEBASE:GB46684;Parent=rna-XM_026440767.1
NC_037642.1	Gnomon	exon	5412116	5412344	.	+	.	ID=exon-XM_026440767.1-7;Dbxref=GeneID:725015%2CGenbank:XM_026440767.1%2CBEEBASE:GB46684;Parent=rna-XM_026440767.1
NC_037642.1	Gnomon	exon	5412415	5412590	.	+	.	ID=exon-XM_026440767.1-8;Dbxref=GeneID:725015%2CGenbank:XM_026440767.1%2CBEEBASE:GB46684;Parent=rna-XM_026440767.1
NC_037642.1	Gnomon	exon	5411270	5411498	.	+	.	ID=exon-XM_026440767.1-5;Dbxref=GeneID:725015%2CGenbank:XM_026440767.1%2CBEEBASE:GB46684;Parent=rna-XM_026440767.1
NC_037642.1	Gnomon	exon	5411585	5412033	.	+	.	ID=exon-XM_026440767.1-6;Dbxref=GeneID:725015%2CGenbank:XM_026440767.1%2CBEEBASE:GB46684;Parent=rna-XM_026440767.1
NC_037642.1	Gnomon	mRNA	8255952	8258228	.	-	.	Name=XM_003250478.4;ID=rna-XM_003250478.4;Dbxref=GeneID:726269%2CGenbank:XM_003250478.4%2CBEEBASE:GB48634;Parent=gene-LOC726269
NC_037642.1	Gnomon	mRNA	13406096	13414449	.	+	.	Name=XM_395206.7;ID=rna-XM_395206.7;Dbxref=GeneID:411738%2CGenbank:XM_395206.7%2CBEEBASE:GB45694;Parent=gene-LOC411738
NC_037642.1	Gnomon	exon	9585629	9585692	.	-	.	ID=exon-XM_016912348.2-6;Dbxref=GeneID:413319%2CGenbank:XM_016912348.2%2CBEEBASE:GB44676;Parent=rna-XM_016912348.2
NC_037642.1	Gnomon	exon	9585092	9585304	.	-	.	ID=exon-XM_016912348.2-7;Dbxref=GeneID:413319%2CGenbank:XM_016912348.2%2CBEEBASE:GB44676;Parent=rna-XM_016912348.2
NC_037642.1	Gnomon	exon	9584822	9585031	.	-	.	ID=exon-XM_016912348.2-8;Dbxref=GeneID:413319%2CGenbank:XM_016912348.2%2CBEEBASE:GB44676;Parent=rna-XM_016912348.2
NC_037642.1	Gnomon	exon	9584521	9584745	.	-	.	ID=exon-XM_016912348.2-9;Dbxref=GeneID:413319%2CGenbank:XM_016912348.2%2CBEEBASE:GB44676;Parent=rna-XM_016912348.2
NC_037642.1	Gnomon	exon	9586904	9587260	.	-	.	ID=exon-XM_016912348.2-2;Dbxref=GeneID:413319%2CGenbank:XM_016912348.2%2CBEEBASE:GB44676;Parent=rna-XM_016912348.2
NC_037642.1	Gnomon	exon	9586415	9586826	.	-	.	ID=exon-XM_016912348.2-3;Dbxref=GeneID:413319%2CGenbank:XM_016912348.2%2CBEEBASE:GB44676;Parent=rna-XM_016912348.2
NC_037642.1	Gnomon	exon	9586057	9586308	.	-	.	ID=exon-XM_016912348.2-4;Dbxref=GeneID:413319%2CGenbank:XM_016912348.2%2CBEEBASE:GB44676;Parent=rna-XM_016912348.2
NC_037642.1	Gnomon	CDS	7004938	7004982	.	-	0	Name=XP_006564230.1;ID=cds-XP_006564230.1;Dbxref=GeneID:724432%2CGenbank:XP_006564230.1%2CBEEBASE:GB42039;Parent=rna-XM_006564167.3
NC_037642.1	Gnomon	CDS	7004274	7004784	.	-	0	Name=XP_006564230.1;ID=cds-XP_006564230.1;Dbxref=GeneID:724432%2CGenbank:XP_006564230.1%2CBEEBASE:GB42039;Parent=rna-XM_006564167.3
NC_037642.1	Gnomon	CDS	7004052	7004191	.	-	0	Name=XP_006564230.1;ID=cds-XP_006564230.1;Dbxref=GeneID:724432%2CGenbank:XP_006564230.1%2CBEEBASE:GB42039;Parent=rna-XM_006564167.3
NC_037642.1	Gnomon	exon	9585786	9585942	.	-	.	ID=exon-XM_016912348.2-5;Dbxref=GeneID:413319%2CGenbank:XM_016912348.2%2CBEEBASE:GB44676;Parent=rna-XM_016912348.2
NC_037642.1	Gnomon	exon	9660218	9661451	.	-	.	ID=exon-XM_016912348.2-1;Dbxref=GeneID:413319%2CGenbank:XM_016912348.2%2CBEEBASE:GB44676;Parent=rna-XM_016912348.2
NC_037642.1	Gnomon	exon	9579210	9579665	.	-	.	ID=exon-XM_001122139.5-1;Dbxref=GeneID:726397%2CGenbank:XM_001122139.5%2CBEEBASE:GB44677;Parent=rna-XM_001122139.5
NC_037642.1	Gnomon	exon	9578700	9579124	.	-	.	ID=exon-XM_001122139.5-2;Dbxref=GeneID:726397%2CGenbank:XM_001122139.5%2CBEEBASE:GB44677;Parent=rna-XM_001122139.5
NC_037642.1	Gnomon	exon	10454582	10454859	.	+	.	ID=exon-XM_026440811.1-12;Dbxref=GeneID:408845%2CGenbank:XM_026440811.1%2CBEEBASE:GB44485;Parent=rna-XM_026440811.1
NC_037642.1	Gnomon	exon	10454945	10455087	.	+	.	ID=exon-XM_026440811.1-13;Dbxref=GeneID:408845%2CGenbank:XM_026440811.1%2CBEEBASE:GB44485;Parent=rna-XM_026440811.1
NC_037642.1	Gnomon	exon	10453044	10453185	.	+	.	ID=exon-XM_026440811.1-10;Dbxref=GeneID:408845%2CGenbank:XM_026440811.1%2CBEEBASE:GB44485;Parent=rna-XM_026440811.1
NC_037642.1	Gnomon	exon	10453278	10453454	.	+	.	ID=exon-XM_026440811.1-11;Dbxref=GeneID:408845%2CGenbank:XM_026440811.1%2CBEEBASE:GB44485;Parent=rna-XM_026440811.1
NC_037642.1	Gnomon	gene	2264789	2266329	.	-	.	Name=LOC727156;ID=gene-LOC727156;Dbxref=BEEBASE:GB52283%2CGeneID:727156
NC_037642.1	Gnomon	exon	10459035	10459148	.	+	.	ID=exon-XM_026440811.1-23;Dbxref=GeneID:408845%2CGenbank:XM_026440811.1%2CBEEBASE:GB44485;Parent=rna-XM_026440811.1
NC_037642.1	Gnomon	exon	10460034	10460182	.	+	.	ID=exon-XM_026440811.1-24;Dbxref=GeneID:408845%2CGenbank:XM_026440811.1%2CBEEBASE:GB44485;Parent=rna-XM_026440811.1
NC_037642.1	Gnomon	mRNA	10954436	10956419	.	+	.	Name=XM_006567699.3;ID=rna-XM_006567699.3;Dbxref=GeneID:726139%2CGenbank:XM_006567699.3%2CBEEBASE:GB44518;Parent=gene-LOC726139
NC_037642.1	Gnomon	exon	10457697	10457898	.	+	.	ID=exon-XM_026440811.1-21;Dbxref=GeneID:408845%2CGenbank:XM_026440811.1%2CBEEBASE:GB44485;Parent=rna-XM_026440811.1
NC_037642.1	Gnomon	exon	10458119	10458313	.	+	.	ID=exon-XM_026440811.1-22;Dbxref=GeneID:408845%2CGenbank:XM_026440811.1%2CBEEBASE:GB44485;Parent=rna-XM_026440811.1
NC_037642.1	Gnomon	exon	10457445	10457626	.	+	.	ID=exon-XM_026440811.1-20;Dbxref=GeneID:408845%2CGenbank:XM_026440811.1%2CBEEBASE:GB44485;Parent=rna-XM_026440811.1
NC_037642.1	Gnomon	gene	543215	545252	.	-	.	Name=LOC727141;ID=gene-LOC727141;Dbxref=BEEBASE:GB53882%2CGeneID:727141
NC_037642.1	Gnomon	exon	10456884	10457032	.	+	.	ID=exon-XM_026440811.1-18;Dbxref=GeneID:408845%2CGenbank:XM_026440811.1%2CBEEBASE:GB44485;Parent=rna-XM_026440811.1
NC_037642.1	Gnomon	exon	10457225	10457382	.	+	.	ID=exon-XM_026440811.1-19;Dbxref=GeneID:408845%2CGenbank:XM_026440811.1%2CBEEBASE:GB44485;Parent=rna-XM_026440811.1
NC_037642.1	Gnomon	exon	10456136	10456265	.	+	.	ID=exon-XM_026440811.1-16;Dbxref=GeneID:408845%2CGenbank:XM_026440811.1%2CBEEBASE:GB44485;Parent=rna-XM_026440811.1
NC_037642.1	Gnomon	exon	10456627	10456799	.	+	.	ID=exon-XM_026440811.1-17;Dbxref=GeneID:408845%2CGenbank:XM_026440811.1%2CBEEBASE:GB44485;Parent=rna-XM_026440811.1
NC_037642.1	Gnomon	exon	10455172	10455393	.	+	.	ID=exon-XM_026440811.1-14;Dbxref=GeneID:408845%2CGenbank:XM_026440811.1%2CBEEBASE:GB44485;Parent=rna-XM_026440811.1
NC_037642.1	Gnomon	exon	10455603	10455746	.	+	.	ID=exon-XM_026440811.1-15;Dbxref=GeneID:408845%2CGenbank:XM_026440811.1%2CBEEBASE:GB44485;Parent=rna-XM_026440811.1
NC_037642.1	Gnomon	exon	10463668	10463753	.	+	.	ID=exon-XM_026440811.1-34;Dbxref=GeneID:408845%2CGenbank:XM_026440811.1%2CBEEBASE:GB44485;Parent=rna-XM_026440811.1
NC_037642.1	Gnomon	exon	10463815	10464059	.	+	.	ID=exon-XM_026440811.1-35;Dbxref=GeneID:408845%2CGenbank:XM_026440811.1%2CBEEBASE:GB44485;Parent=rna-XM_026440811.1
NC_037642.1	Gnomon	exon	10463260	10463349	.	+	.	ID=exon-XM_026440811.1-32;Dbxref=GeneID:408845%2CGenbank:XM_026440811.1%2CBEEBASE:GB44485;Parent=rna-XM_026440811.1
NC_037642.1	Gnomon	exon	10463416	10463592	.	+	.	ID=exon-XM_026440811.1-33;Dbxref=GeneID:408845%2CGenbank:XM_026440811.1%2CBEEBASE:GB44485;Parent=rna-XM_026440811.1
NC_037642.1	Gnomon	exon	10462516	10462817	.	+	.	ID=exon-XM_026440811.1-30;Dbxref=GeneID:408845%2CGenbank:XM_026440811.1%2CBEEBASE:GB44485;Parent=rna-XM_026440811.1
NC_037642.1	Gnomon	exon	10462888	10463195	.	+	.	ID=exon-XM_026440811.1-31;Dbxref=GeneID:408845%2CGenbank:XM_026440811.1%2CBEEBASE:GB44485;Parent=rna-XM_026440811.1
NC_037642.1	Gnomon	CDS	370566	370592	.	+	0	Name=XP_026296469.1;ID=cds-XP_026296469.1;Dbxref=GeneID:725409%2CGenbank:XP_026296469.1%2CBEEBASE:GB55109;Parent=rna-XM_026440684.1
NC_037642.1	Gnomon	CDS	372260	372358	.	+	0	Name=XP_026296469.1;ID=cds-XP_026296469.1;Dbxref=GeneID:725409%2CGenbank:XP_026296469.1%2CBEEBASE:GB55109;Parent=rna-XM_026440684.1
NC_037642.1	Gnomon	CDS	372533	372602	.	+	0	Name=XP_026296469.1;ID=cds-XP_026296469.1;Dbxref=GeneID:725409%2CGenbank:XP_026296469.1%2CBEEBASE:GB55109;Parent=rna-XM_026440684.1
NC_037642.1	Gnomon	CDS	372718	373070	.	+	0	Name=XP_026296469.1;ID=cds-XP_026296469.1;Dbxref=GeneID:725409%2CGenbank:XP_026296469.1%2CBEEBASE:GB55109;Parent=rna-XM_026440684.1
NC_037642.1	Gnomon	CDS	373189	373419	.	+	0	Name=XP_026296469.1;ID=cds-XP_026296469.1;Dbxref=GeneID:725409%2CGenbank:XP_026296469.1%2CBEEBASE:GB55109;Parent=rna-XM_026440684.1
NC_037642.1	Gnomon	CDS	373730	373831	.	+	0	Name=XP_026296469.1;ID=cds-XP_026296469.1;Dbxref=GeneID:725409%2CGenbank:XP_026296469.1%2CBEEBASE:GB55109;Parent=rna-XM_026440684.1
NC_037642.1	Gnomon	exon	10461828	10462017	.	+	.	ID=exon-XM_026440811.1-29;Dbxref=GeneID:408845%2CGenbank:XM_026440811.1%2CBEEBASE:GB44485;Parent=rna-XM_026440811.1
NC_037642.1	Gnomon	exon	10460753	10460891	.	+	.	ID=exon-XM_026440811.1-27;Dbxref=GeneID:408845%2CGenbank:XM_026440811.1%2CBEEBASE:GB44485;Parent=rna-XM_026440811.1
NC_037642.1	Gnomon	exon	10460973	10461162	.	+	.	ID=exon-XM_026440811.1-28;Dbxref=GeneID:408845%2CGenbank:XM_026440811.1%2CBEEBASE:GB44485;Parent=rna-XM_026440811.1
NC_037642.1	Gnomon	exon	10460250	10460371	.	+	.	ID=exon-XM_026440811.1-25;Dbxref=GeneID:408845%2CGenbank:XM_026440811.1%2CBEEBASE:GB44485;Parent=rna-XM_026440811.1
NC_037642.1	Gnomon	exon	10460440	10460671	.	+	.	ID=exon-XM_026440811.1-26;Dbxref=GeneID:408845%2CGenbank:XM_026440811.1%2CBEEBASE:GB44485;Parent=rna-XM_026440811.1
NC_037642.1	Gnomon	exon	10467204	10467338	.	+	.	ID=exon-XM_026440811.1-45;Dbxref=GeneID:408845%2CGenbank:XM_026440811.1%2CBEEBASE:GB44485;Parent=rna-XM_026440811.1
NC_037642.1	Gnomon	exon	10467410	10467532	.	+	.	ID=exon-XM_026440811.1-46;Dbxref=GeneID:408845%2CGenbank:XM_026440811.1%2CBEEBASE:GB44485;Parent=rna-XM_026440811.1
NC_037642.1	Gnomon	CDS	10949453	10949492	.	-	0	Name=XP_006567758.1;ID=cds-XP_006567758.1;Dbxref=GeneID:552236%2CGenbank:XP_006567758.1%2CBEEBASE:GB44598;Parent=rna-XM_006567695.3
NC_037642.1	Gnomon	CDS	10949213	10949280	.	-	0	Name=XP_006567758.1;ID=cds-XP_006567758.1;Dbxref=GeneID:552236%2CGenbank:XP_006567758.1%2CBEEBASE:GB44598;Parent=rna-XM_006567695.3
NC_037642.1	Gnomon	CDS	10948870	10949141	.	-	0	Name=XP_006567758.1;ID=cds-XP_006567758.1;Dbxref=GeneID:552236%2CGenbank:XP_006567758.1%2CBEEBASE:GB44598;Parent=rna-XM_006567695.3
NC_037642.1	Gnomon	CDS	10948705	10948784	.	-	0	Name=XP_006567758.1;ID=cds-XP_006567758.1;Dbxref=GeneID:552236%2CGenbank:XP_006567758.1%2CBEEBASE:GB44598;Parent=rna-XM_006567695.3
NC_037642.1	Gnomon	CDS	10948497	10948564	.	-	0	Name=XP_006567758.1;ID=cds-XP_006567758.1;Dbxref=GeneID:552236%2CGenbank:XP_006567758.1%2CBEEBASE:GB44598;Parent=rna-XM_006567695.3
NC_037642.1	Gnomon	CDS	10948295	10948411	.	-	0	Name=XP_006567758.1;ID=cds-XP_006567758.1;Dbxref=GeneID:552236%2CGenbank:XP_006567758.1%2CBEEBASE:GB44598;Parent=rna-XM_006567695.3
NC_037642.1	Gnomon	CDS	10948017	10948207	.	-	0	Name=XP_006567758.1;ID=cds-XP_006567758.1;Dbxref=GeneID:552236%2CGenbank:XP_006567758.1%2CBEEBASE:GB44598;Parent=rna-XM_006567695.3
NC_037642.1	Gnomon	CDS	10947760	10947928	.	-	0	Name=XP_006567758.1;ID=cds-XP_006567758.1;Dbxref=GeneID:552236%2CGenbank:XP_006567758.1%2CBEEBASE:GB44598;Parent=rna-XM_006567695.3
NC_037642.1	Gnomon	CDS	10947613	10947690	.	-	0	Name=XP_006567758.1;ID=cds-XP_006567758.1;Dbxref=GeneID:552236%2CGenbank:XP_006567758.1%2CBEEBASE:GB44598;Parent=rna-XM_006567695.3
NC_037642.1	Gnomon	exon	10466597	10466772	.	+	.	ID=exon-XM_026440811.1-43;Dbxref=GeneID:408845%2CGenbank:XM_026440811.1%2CBEEBASE:GB44485;Parent=rna-XM_026440811.1
NC_037642.1	Gnomon	exon	10466856	10467120	.	+	.	ID=exon-XM_026440811.1-44;Dbxref=GeneID:408845%2CGenbank:XM_026440811.1%2CBEEBASE:GB44485;Parent=rna-XM_026440811.1
NC_037642.1	Gnomon	exon	10466074	10466301	.	+	.	ID=exon-XM_026440811.1-41;Dbxref=GeneID:408845%2CGenbank:XM_026440811.1%2CBEEBASE:GB44485;Parent=rna-XM_026440811.1
NC_037642.1	Gnomon	exon	10466363	10466518	.	+	.	ID=exon-XM_026440811.1-42;Dbxref=GeneID:408845%2CGenbank:XM_026440811.1%2CBEEBASE:GB44485;Parent=rna-XM_026440811.1
NC_037642.1	Gnomon	exon	10465513	10465761	.	+	.	ID=exon-XM_026440811.1-40;Dbxref=GeneID:408845%2CGenbank:XM_026440811.1%2CBEEBASE:GB44485;Parent=rna-XM_026440811.1
NC_037642.1	Gnomon	mRNA	5831422	5843854	.	+	.	Name=XM_026440964.1;ID=rna-XM_026440964.1;Dbxref=GeneID:107964419%2CGenbank:XM_026440964.1;Parent=gene-LOC107964419
NC_037642.1	Gnomon	exon	10464862	10465016	.	+	.	ID=exon-XM_026440811.1-38;Dbxref=GeneID:408845%2CGenbank:XM_026440811.1%2CBEEBASE:GB44485;Parent=rna-XM_026440811.1
NC_037642.1	Gnomon	lnc_RNA	7149507	7152525	.	+	.	Name=XR_409907.3;ID=rna-XR_409907.3;Dbxref=GeneID:102656705%2CGenbank:XR_409907.3;Parent=gene-LOC102656705
NC_037642.1	Gnomon	exon	10465089	10465183	.	+	.	ID=exon-XM_026440811.1-39;Dbxref=GeneID:408845%2CGenbank:XM_026440811.1%2CBEEBASE:GB44485;Parent=rna-XM_026440811.1
NC_037642.1	Gnomon	exon	10464468	10464581	.	+	.	ID=exon-XM_026440811.1-36;Dbxref=GeneID:408845%2CGenbank:XM_026440811.1%2CBEEBASE:GB44485;Parent=rna-XM_026440811.1
NC_037642.1	Gnomon	exon	10464654	10464794	.	+	.	ID=exon-XM_026440811.1-37;Dbxref=GeneID:408845%2CGenbank:XM_026440811.1%2CBEEBASE:GB44485;Parent=rna-XM_026440811.1
NC_037642.1	BestRefSeq	miRNA	2045717	2045737	.	-	.	ID=rna-Mir3729;Dbxref=GeneID:100629042%2CmiRBase:MIMAT0018596%2CmiRBase:MI0016226;Parent=rna-NR_039516.1
NC_037642.1	Gnomon	mRNA	10819946	10825537	.	+	.	Name=XM_026441066.1;ID=rna-XM_026441066.1;Dbxref=GeneID:409060%2CGenbank:XM_026441066.1;Parent=gene-LOC409060
NC_037642.1	Gnomon	gene	11254796	11267390	.	+	.	Name=LOC102655661;ID=gene-LOC102655661;Dbxref=GeneID:102655661
NC_037642.1	Gnomon	CDS	7116514	7116543	.	+	0	Name=XP_026296812.1;ID=cds-XP_026296812.1;Dbxref=GeneID:724607%2CGenbank:XP_026296812.1%2CBEEBASE:GB42064;Parent=rna-XM_026441027.1
NC_037642.1	Gnomon	CDS	7116796	7116856	.	+	0	Name=XP_026296812.1;ID=cds-XP_026296812.1;Dbxref=GeneID:724607%2CGenbank:XP_026296812.1%2CBEEBASE:GB42064;Parent=rna-XM_026441027.1
NC_037642.1	Gnomon	CDS	7116932	7117154	.	+	0	Name=XP_026296812.1;ID=cds-XP_026296812.1;Dbxref=GeneID:724607%2CGenbank:XP_026296812.1%2CBEEBASE:GB42064;Parent=rna-XM_026441027.1
NC_037642.1	Gnomon	CDS	7117988	7118019	.	+	0	Name=XP_026296812.1;ID=cds-XP_026296812.1;Dbxref=GeneID:724607%2CGenbank:XP_026296812.1%2CBEEBASE:GB42064;Parent=rna-XM_026441027.1
NC_037642.1	Gnomon	CDS	7118645	7118715	.	+	0	Name=XP_026296812.1;ID=cds-XP_026296812.1;Dbxref=GeneID:724607%2CGenbank:XP_026296812.1%2CBEEBASE:GB42064;Parent=rna-XM_026441027.1
NC_037642.1	Gnomon	CDS	7118804	7118945	.	+	0	Name=XP_026296812.1;ID=cds-XP_026296812.1;Dbxref=GeneID:724607%2CGenbank:XP_026296812.1%2CBEEBASE:GB42064;Parent=rna-XM_026441027.1
NC_037642.1	Gnomon	CDS	7119061	7119624	.	+	0	Name=XP_026296812.1;ID=cds-XP_026296812.1;Dbxref=GeneID:724607%2CGenbank:XP_026296812.1%2CBEEBASE:GB42064;Parent=rna-XM_026441027.1
NC_037642.1	Gnomon	CDS	7119727	7120322	.	+	0	Name=XP_026296812.1;ID=cds-XP_026296812.1;Dbxref=GeneID:724607%2CGenbank:XP_026296812.1%2CBEEBASE:GB42064;Parent=rna-XM_026441027.1
NC_037642.1	Gnomon	CDS	7120465	7120629	.	+	0	Name=XP_026296812.1;ID=cds-XP_026296812.1;Dbxref=GeneID:724607%2CGenbank:XP_026296812.1%2CBEEBASE:GB42064;Parent=rna-XM_026441027.1
NC_037642.1	Gnomon	mRNA	13488446	13491618	.	-	.	Name=XM_006570218.3;ID=rna-XM_006570218.3;Dbxref=GeneID:411125%2CGenbank:XM_006570218.3%2CBEEBASE:GB45662;Parent=gene-LOC411125
NC_037642.1	Gnomon	exon	13823665	13824093	.	+	.	ID=exon-XM_396462.7-5;Dbxref=GeneID:413011%2CGenbank:XM_396462.7%2CBEEBASE:GB45738;Parent=rna-XM_396462.7
NC_037642.1	Gnomon	exon	6599609	6599717	.	-	.	ID=exon-XM_016912448.2-5;Dbxref=GeneID:409047%2CGenbank:XM_016912448.2%2CBEEBASE:GB46741;Parent=rna-XM_016912448.2
NC_037642.1	Gnomon	mRNA	9797257	9800003	.	-	.	Name=XM_001122405.5;ID=rna-XM_001122405.5;Dbxref=GeneID:726682%2CGenbank:XM_001122405.5%2CBEEBASE:GB44662;Parent=gene-LOC726682
NC_037642.1	Gnomon	exon	6598867	6599140	.	-	.	ID=exon-XM_016912448.2-6;Dbxref=GeneID:409047%2CGenbank:XM_016912448.2%2CBEEBASE:GB46741;Parent=rna-XM_016912448.2
NC_037642.1	Gnomon	mRNA	343827	346743	.	+	.	Name=XM_026440724.1;ID=rna-XM_026440724.1;Dbxref=GeneID:413757%2CGenbank:XM_026440724.1%2CBEEBASE:GB47540;Parent=gene-LOC413757
NC_037642.1	Gnomon	exon	6600035	6600265	.	-	.	ID=exon-XM_016912448.2-3;Dbxref=GeneID:409047%2CGenbank:XM_016912448.2%2CBEEBASE:GB46741;Parent=rna-XM_016912448.2
NC_037642.1	Gnomon	exon	6599798	6599958	.	-	.	ID=exon-XM_016912448.2-4;Dbxref=GeneID:409047%2CGenbank:XM_016912448.2%2CBEEBASE:GB46741;Parent=rna-XM_016912448.2
NC_037642.1	Gnomon	exon	6600903	6601063	.	-	.	ID=exon-XM_016912448.2-1;Dbxref=GeneID:409047%2CGenbank:XM_016912448.2%2CBEEBASE:GB46741;Parent=rna-XM_016912448.2
NC_037642.1	Gnomon	exon	6600334	6600535	.	-	.	ID=exon-XM_016912448.2-2;Dbxref=GeneID:409047%2CGenbank:XM_016912448.2%2CBEEBASE:GB46741;Parent=rna-XM_016912448.2
NC_037642.1	BestRefSeq	miRNA	7141774	7141796	.	+	.	ID=rna-Mir3731;Dbxref=GeneID:100629044%2CmiRBase:MIMAT0018599%2CmiRBase:MI0016229;Parent=rna-NR_039519.1
NC_037642.1	Gnomon	exon	7306605	7306957	.	-	.	ID=exon-XM_006564194.3-1;Dbxref=GeneID:551776%2CGenbank:XM_006564194.3%2CBEEBASE:GB42025;Parent=rna-XM_006564194.3
NC_037642.1	Gnomon	exon	7269685	7272122	.	-	.	ID=exon-XM_006564194.3-2;Dbxref=GeneID:551776%2CGenbank:XM_006564194.3%2CBEEBASE:GB42025;Parent=rna-XM_006564194.3
NC_037642.1	Gnomon	exon	7268421	7269267	.	-	.	ID=exon-XM_006564194.3-3;Dbxref=GeneID:551776%2CGenbank:XM_006564194.3%2CBEEBASE:GB42025;Parent=rna-XM_006564194.3
NC_037642.1	Gnomon	exon	7268261	7268378	.	-	.	ID=exon-XM_006564194.3-4;Dbxref=GeneID:551776%2CGenbank:XM_006564194.3%2CBEEBASE:GB42025;Parent=rna-XM_006564194.3
NC_037642.1	Gnomon	exon	7267313	7267962	.	-	.	ID=exon-XM_006564194.3-5;Dbxref=GeneID:551776%2CGenbank:XM_006564194.3%2CBEEBASE:GB42025;Parent=rna-XM_006564194.3
NC_037642.1	Gnomon	exon	13822933	13823154	.	+	.	ID=exon-XM_396462.7-3;Dbxref=GeneID:413011%2CGenbank:XM_396462.7%2CBEEBASE:GB45738;Parent=rna-XM_396462.7
NC_037642.1	Gnomon	exon	13823229	13823485	.	+	.	ID=exon-XM_396462.7-4;Dbxref=GeneID:413011%2CGenbank:XM_396462.7%2CBEEBASE:GB45738;Parent=rna-XM_396462.7
NC_037642.1	Gnomon	exon	13821890	13822488	.	+	.	ID=exon-XM_396462.7-1;Dbxref=GeneID:413011%2CGenbank:XM_396462.7%2CBEEBASE:GB45738;Parent=rna-XM_396462.7
NC_037642.1	BestRefSeq	miRNA	7060014	7060036	.	+	.	ID=rna-Mir3730;Dbxref=GeneID:100629112%2CmiRBase:MIMAT0018598%2CmiRBase:MI0016228;Parent=rna-NR_039518.1
NC_037642.1	Gnomon	exon	13822560	13822844	.	+	.	ID=exon-XM_396462.7-2;Dbxref=GeneID:413011%2CGenbank:XM_396462.7%2CBEEBASE:GB45738;Parent=rna-XM_396462.7
NC_037642.1	Gnomon	exon	10984327	10984508	.	-	.	ID=exon-XM_001121783.5-1;Dbxref=GeneID:726002%2CGenbank:XM_001121783.5%2CBEEBASE:GB44594;Parent=rna-XM_001121783.5
NC_037642.1	Gnomon	exon	9745218	9745997	.	-	.	ID=exon-XR_003304658.1-7;Dbxref=GeneID:113218769%2CGenbank:XR_003304658.1;Parent=rna-XR_003304658.1
NC_037642.1	Gnomon	exon	9742846	9745134	.	-	.	ID=exon-XR_003304658.1-8;Dbxref=GeneID:113218769%2CGenbank:XR_003304658.1;Parent=rna-XR_003304658.1
NC_037642.1	Gnomon	exon	9747825	9749121	.	-	.	ID=exon-XR_003304658.1-1;Dbxref=GeneID:113218769%2CGenbank:XR_003304658.1;Parent=rna-XR_003304658.1
NC_037642.1	Gnomon	exon	10983654	10983952	.	-	.	ID=exon-XM_001121783.5-2;Dbxref=GeneID:726002%2CGenbank:XM_001121783.5%2CBEEBASE:GB44594;Parent=rna-XM_001121783.5
NC_037642.1	Gnomon	exon	9747604	9747753	.	-	.	ID=exon-XR_003304658.1-2;Dbxref=GeneID:113218769%2CGenbank:XR_003304658.1;Parent=rna-XR_003304658.1
NC_037642.1	Gnomon	exon	10983005	10983373	.	-	.	ID=exon-XM_001121783.5-3;Dbxref=GeneID:726002%2CGenbank:XM_001121783.5%2CBEEBASE:GB44594;Parent=rna-XM_001121783.5
NC_037642.1	Gnomon	exon	10982502	10982705	.	-	.	ID=exon-XM_001121783.5-4;Dbxref=GeneID:726002%2CGenbank:XM_001121783.5%2CBEEBASE:GB44594;Parent=rna-XM_001121783.5
NC_037642.1	Gnomon	exon	10982092	10982369	.	-	.	ID=exon-XM_001121783.5-5;Dbxref=GeneID:726002%2CGenbank:XM_001121783.5%2CBEEBASE:GB44594;Parent=rna-XM_001121783.5
NC_037642.1	Gnomon	exon	9746715	9746882	.	-	.	ID=exon-XR_003304658.1-5;Dbxref=GeneID:113218769%2CGenbank:XR_003304658.1;Parent=rna-XR_003304658.1
NC_037642.1	Gnomon	exon	10981614	10981938	.	-	.	ID=exon-XM_001121783.5-6;Dbxref=GeneID:726002%2CGenbank:XM_001121783.5%2CBEEBASE:GB44594;Parent=rna-XM_001121783.5
NC_037642.1	Gnomon	exon	9746077	9746463	.	-	.	ID=exon-XR_003304658.1-6;Dbxref=GeneID:113218769%2CGenbank:XR_003304658.1;Parent=rna-XR_003304658.1
NC_037642.1	Gnomon	exon	10980706	10981098	.	-	.	ID=exon-XM_001121783.5-7;Dbxref=GeneID:726002%2CGenbank:XM_001121783.5%2CBEEBASE:GB44594;Parent=rna-XM_001121783.5
NC_037642.1	Gnomon	exon	9747381	9747541	.	-	.	ID=exon-XR_003304658.1-3;Dbxref=GeneID:113218769%2CGenbank:XR_003304658.1;Parent=rna-XR_003304658.1
NC_037642.1	Gnomon	exon	10980142	10980518	.	-	.	ID=exon-XM_001121783.5-8;Dbxref=GeneID:726002%2CGenbank:XM_001121783.5%2CBEEBASE:GB44594;Parent=rna-XM_001121783.5
NC_037642.1	Gnomon	exon	9746951	9747110	.	-	.	ID=exon-XR_003304658.1-4;Dbxref=GeneID:113218769%2CGenbank:XR_003304658.1;Parent=rna-XR_003304658.1
NC_037642.1	Gnomon	exon	10979896	10980077	.	-	.	ID=exon-XM_001121783.5-9;Dbxref=GeneID:726002%2CGenbank:XM_001121783.5%2CBEEBASE:GB44594;Parent=rna-XM_001121783.5
NC_037642.1	Gnomon	mRNA	10029755	10195053	.	-	.	Name=XM_006567793.3;ID=rna-XM_006567793.3;Dbxref=GeneID:100576965%2CGenbank:XM_006567793.3%2CBEEBASE:GB44638;Parent=gene-LOC100576965
NC_037642.1	Gnomon	exon	252445	252608	.	+	.	ID=exon-XM_006571883.3-10;Dbxref=GeneID:551519%2CGenbank:XM_006571883.3%2CBEEBASE:GB40883;Parent=rna-XM_006571883.3
NC_037642.1	BestRefSeq	CDS	5336421	5337001	.	-	0	Name=NP_001276370.1;ID=cds-NP_001276370.1;Dbxref=GeneID:413527%2CGenbank:NP_001276370.1%2CBEEBASE:GB46789;Note=The RefSeq protein has 1 substitution compared to this genomic sequence;Parent=rna-NM_001289441.1
NC_037642.1	BestRefSeq	CDS	5324068	5324176	.	-	0	Name=NP_001276370.1;ID=cds-NP_001276370.1;Dbxref=GeneID:413527%2CGenbank:NP_001276370.1%2CBEEBASE:GB46789;Note=The RefSeq protein has 1 substitution compared to this genomic sequence;Parent=rna-NM_001289441.1
NC_037642.1	BestRefSeq	CDS	5323722	5323906	.	-	0	Name=NP_001276370.1;ID=cds-NP_001276370.1;Dbxref=GeneID:413527%2CGenbank:NP_001276370.1%2CBEEBASE:GB46789;Note=The RefSeq protein has 1 substitution compared to this genomic sequence;Parent=rna-NM_001289441.1
NC_037642.1	BestRefSeq	CDS	5323005	5323413	.	-	0	Name=NP_001276370.1;ID=cds-NP_001276370.1;Dbxref=GeneID:413527%2CGenbank:NP_001276370.1%2CBEEBASE:GB46789;Note=The RefSeq protein has 1 substitution compared to this genomic sequence;Parent=rna-NM_001289441.1
NC_037642.1	Gnomon	mRNA	13185315	13187343	.	+	.	Name=XM_003251413.4;ID=rna-XM_003251413.4;Dbxref=GeneID:100576434%2CGenbank:XM_003251413.4%2CBEEBASE:GB41317;Parent=gene-LOC100576434
NC_037642.1	Gnomon	exon	9388839	9389162	.	+	.	ID=exon-XM_006567898.3-1;Dbxref=GeneID:413766%2CGenbank:XM_006567898.3%2CBEEBASE:GB44418;Parent=rna-XM_006567898.3
NC_037642.1	Gnomon	exon	9389246	9389308	.	+	.	ID=exon-XM_006567898.3-2;Dbxref=GeneID:413766%2CGenbank:XM_006567898.3%2CBEEBASE:GB44418;Parent=rna-XM_006567898.3
NC_037642.1	Gnomon	exon	9389384	9389446	.	+	.	ID=exon-XM_006567898.3-3;Dbxref=GeneID:413766%2CGenbank:XM_006567898.3%2CBEEBASE:GB44418;Parent=rna-XM_006567898.3
NC_037642.1	Gnomon	exon	9389610	9389692	.	+	.	ID=exon-XM_006567898.3-4;Dbxref=GeneID:413766%2CGenbank:XM_006567898.3%2CBEEBASE:GB44418;Parent=rna-XM_006567898.3
NC_037642.1	Gnomon	exon	9389774	9389900	.	+	.	ID=exon-XM_006567898.3-5;Dbxref=GeneID:413766%2CGenbank:XM_006567898.3%2CBEEBASE:GB44418;Parent=rna-XM_006567898.3
NC_037642.1	Gnomon	exon	9389977	9390274	.	+	.	ID=exon-XM_006567898.3-6;Dbxref=GeneID:413766%2CGenbank:XM_006567898.3%2CBEEBASE:GB44418;Parent=rna-XM_006567898.3
NC_037642.1	Gnomon	exon	9390387	9390489	.	+	.	ID=exon-XM_006567898.3-7;Dbxref=GeneID:413766%2CGenbank:XM_006567898.3%2CBEEBASE:GB44418;Parent=rna-XM_006567898.3
NC_037642.1	Gnomon	exon	9390578	9390841	.	+	.	ID=exon-XM_006567898.3-8;Dbxref=GeneID:413766%2CGenbank:XM_006567898.3%2CBEEBASE:GB44418;Parent=rna-XM_006567898.3
NC_037642.1	Gnomon	exon	9391114	9391435	.	+	.	ID=exon-XM_006567898.3-9;Dbxref=GeneID:413766%2CGenbank:XM_006567898.3%2CBEEBASE:GB44418;Parent=rna-XM_006567898.3
NC_037642.1	Gnomon	exon	5943648	5943807	.	-	.	ID=exon-XM_026440729.1-10;Dbxref=GeneID:411078%2CGenbank:XM_026440729.1%2CBEEBASE:GB46759;Parent=rna-XM_026440729.1
NC_037642.1	Gnomon	exon	5943076	5943369	.	-	.	ID=exon-XM_026440729.1-11;Dbxref=GeneID:411078%2CGenbank:XM_026440729.1%2CBEEBASE:GB46759;Parent=rna-XM_026440729.1
NC_037642.1	Gnomon	exon	5939145	5939335	.	-	.	ID=exon-XM_026440729.1-14;Dbxref=GeneID:411078%2CGenbank:XM_026440729.1%2CBEEBASE:GB46759;Parent=rna-XM_026440729.1
NC_037642.1	Gnomon	exon	5937252	5938853	.	-	.	ID=exon-XM_026440729.1-15;Dbxref=GeneID:411078%2CGenbank:XM_026440729.1%2CBEEBASE:GB46759;Parent=rna-XM_026440729.1
NC_037642.1	Gnomon	exon	5940542	5940850	.	-	.	ID=exon-XM_026440729.1-12;Dbxref=GeneID:411078%2CGenbank:XM_026440729.1%2CBEEBASE:GB46759;Parent=rna-XM_026440729.1
NC_037642.1	Gnomon	exon	5939548	5939874	.	-	.	ID=exon-XM_026440729.1-13;Dbxref=GeneID:411078%2CGenbank:XM_026440729.1%2CBEEBASE:GB46759;Parent=rna-XM_026440729.1
NC_037642.1	Gnomon	CDS	13058380	13058614	.	-	0	Name=XP_026296718.1;ID=cds-XP_026296718.1;Dbxref=GeneID:552545%2CGenbank:XP_026296718.1%2CBEEBASE:GB41343;Parent=rna-XM_026440933.1
NC_037642.1	Gnomon	CDS	13051910	13052050	.	-	0	Name=XP_026296718.1;ID=cds-XP_026296718.1;Dbxref=GeneID:552545%2CGenbank:XP_026296718.1%2CBEEBASE:GB41343;Parent=rna-XM_026440933.1
NC_037642.1	Gnomon	CDS	13028857	13029427	.	-	0	Name=XP_026296718.1;ID=cds-XP_026296718.1;Dbxref=GeneID:552545%2CGenbank:XP_026296718.1%2CBEEBASE:GB41343;Parent=rna-XM_026440933.1
NC_037642.1	Gnomon	CDS	13027731	13027932	.	-	0	Name=XP_026296718.1;ID=cds-XP_026296718.1;Dbxref=GeneID:552545%2CGenbank:XP_026296718.1%2CBEEBASE:GB41343;Parent=rna-XM_026440933.1
NC_037642.1	Gnomon	CDS	12996309	12996607	.	-	0	Name=XP_026296718.1;ID=cds-XP_026296718.1;Dbxref=GeneID:552545%2CGenbank:XP_026296718.1%2CBEEBASE:GB41343;Parent=rna-XM_026440933.1
NC_037642.1	Gnomon	CDS	12983209	12983395	.	-	0	Name=XP_026296718.1;ID=cds-XP_026296718.1;Dbxref=GeneID:552545%2CGenbank:XP_026296718.1%2CBEEBASE:GB41343;Parent=rna-XM_026440933.1
NC_037642.1	Gnomon	CDS	9829275	9829364	.	-	0	Name=XP_026296562.1;ID=cds-XP_026296562.1;Dbxref=GeneID:408839%2CGenbank:XP_026296562.1%2CBEEBASE:GB44661;Parent=rna-XM_026440777.1
NC_037642.1	Gnomon	CDS	9814364	9814741	.	-	0	Name=XP_026296562.1;ID=cds-XP_026296562.1;Dbxref=GeneID:408839%2CGenbank:XP_026296562.1%2CBEEBASE:GB44661;Parent=rna-XM_026440777.1
NC_037642.1	Gnomon	CDS	9812433	9812925	.	-	0	Name=XP_026296562.1;ID=cds-XP_026296562.1;Dbxref=GeneID:408839%2CGenbank:XP_026296562.1%2CBEEBASE:GB44661;Parent=rna-XM_026440777.1
NC_037642.1	Gnomon	CDS	9811563	9812360	.	-	0	Name=XP_026296562.1;ID=cds-XP_026296562.1;Dbxref=GeneID:408839%2CGenbank:XP_026296562.1%2CBEEBASE:GB44661;Parent=rna-XM_026440777.1
NC_037642.1	Gnomon	CDS	9811357	9811472	.	-	0	Name=XP_026296562.1;ID=cds-XP_026296562.1;Dbxref=GeneID:408839%2CGenbank:XP_026296562.1%2CBEEBASE:GB44661;Parent=rna-XM_026440777.1
NC_037642.1	Gnomon	CDS	9811145	9811285	.	-	0	Name=XP_026296562.1;ID=cds-XP_026296562.1;Dbxref=GeneID:408839%2CGenbank:XP_026296562.1%2CBEEBASE:GB44661;Parent=rna-XM_026440777.1
NC_037642.1	Gnomon	CDS	9810980	9811077	.	-	0	Name=XP_026296562.1;ID=cds-XP_026296562.1;Dbxref=GeneID:408839%2CGenbank:XP_026296562.1%2CBEEBASE:GB44661;Parent=rna-XM_026440777.1
NC_037642.1	Gnomon	CDS	9810720	9810903	.	-	0	Name=XP_026296562.1;ID=cds-XP_026296562.1;Dbxref=GeneID:408839%2CGenbank:XP_026296562.1%2CBEEBASE:GB44661;Parent=rna-XM_026440777.1
NC_037642.1	Gnomon	CDS	9810419	9810641	.	-	0	Name=XP_026296562.1;ID=cds-XP_026296562.1;Dbxref=GeneID:408839%2CGenbank:XP_026296562.1%2CBEEBASE:GB44661;Parent=rna-XM_026440777.1
NC_037642.1	Gnomon	CDS	9810061	9810311	.	-	0	Name=XP_026296562.1;ID=cds-XP_026296562.1;Dbxref=GeneID:408839%2CGenbank:XP_026296562.1%2CBEEBASE:GB44661;Parent=rna-XM_026440777.1
NC_037642.1	Gnomon	CDS	9809771	9809979	.	-	0	Name=XP_026296562.1;ID=cds-XP_026296562.1;Dbxref=GeneID:408839%2CGenbank:XP_026296562.1%2CBEEBASE:GB44661;Parent=rna-XM_026440777.1
NC_037642.1	Gnomon	CDS	9809532	9809685	.	-	0	Name=XP_026296562.1;ID=cds-XP_026296562.1;Dbxref=GeneID:408839%2CGenbank:XP_026296562.1%2CBEEBASE:GB44661;Parent=rna-XM_026440777.1
NC_037642.1	Gnomon	CDS	9809294	9809410	.	-	0	Name=XP_026296562.1;ID=cds-XP_026296562.1;Dbxref=GeneID:408839%2CGenbank:XP_026296562.1%2CBEEBASE:GB44661;Parent=rna-XM_026440777.1
NC_037642.1	Gnomon	CDS	480516	481331	.	-	0	Name=XP_006572172.1;ID=cds-XP_006572172.1;Dbxref=GeneID:551550%2CGenbank:XP_006572172.1%2CBEEBASE:GB54573;Parent=rna-XM_006572109.3
NC_037642.1	Gnomon	CDS	479315	479986	.	-	0	Name=XP_006572172.1;ID=cds-XP_006572172.1;Dbxref=GeneID:551550%2CGenbank:XP_006572172.1%2CBEEBASE:GB54573;Parent=rna-XM_006572109.3
NC_037642.1	BestRefSeq	miRNA	351649	351672	.	-	.	ID=rna-Mir3759;Dbxref=GeneID:100629078%2CmiRBase:MIMAT0018532%2CmiRBase:MI0016162;Parent=rna-NR_039454.1
NC_037642.1	Gnomon	exon	133246	133426	.	+	.	ID=exon-XM_396099.6-4;Dbxref=GeneID:412644%2CGenbank:XM_396099.6%2CBEEBASE:GB40872;Parent=rna-XM_396099.6
NC_037642.1	Gnomon	exon	133524	133862	.	+	.	ID=exon-XM_396099.6-5;Dbxref=GeneID:412644%2CGenbank:XM_396099.6%2CBEEBASE:GB40872;Parent=rna-XM_396099.6
NC_037642.1	Gnomon	exon	132270	132442	.	+	.	ID=exon-XM_396099.6-2;Dbxref=GeneID:412644%2CGenbank:XM_396099.6%2CBEEBASE:GB40872;Parent=rna-XM_396099.6
NC_037642.1	Gnomon	exon	132669	132883	.	+	.	ID=exon-XM_396099.6-3;Dbxref=GeneID:412644%2CGenbank:XM_396099.6%2CBEEBASE:GB40872;Parent=rna-XM_396099.6
NC_037642.1	Gnomon	exon	131983	132175	.	+	.	ID=exon-XM_396099.6-1;Dbxref=GeneID:412644%2CGenbank:XM_396099.6%2CBEEBASE:GB40872;Parent=rna-XM_396099.6
NC_037642.1	Gnomon	exon	4656355	4656528	.	-	.	ID=exon-XM_026440920.1-6;Dbxref=GeneID:408824%2CGenbank:XM_026440920.1%2CBEEBASE:GB40916;Parent=rna-XM_026440920.1
NC_037642.1	Gnomon	exon	4609492	4609975	.	-	.	ID=exon-XM_026440920.1-7;Dbxref=GeneID:408824%2CGenbank:XM_026440920.1%2CBEEBASE:GB40916;Parent=rna-XM_026440920.1
NC_037642.1	Gnomon	exon	4355391	4355523	.	-	.	ID=exon-XM_026440920.1-8;Dbxref=GeneID:408824%2CGenbank:XM_026440920.1%2CBEEBASE:GB40916;Parent=rna-XM_026440920.1
NC_037642.1	Gnomon	exon	4343907	4344115	.	-	.	ID=exon-XM_026440920.1-9;Dbxref=GeneID:408824%2CGenbank:XM_026440920.1%2CBEEBASE:GB40916;Parent=rna-XM_026440920.1
NC_037642.1	Gnomon	exon	4707490	4708592	.	-	.	ID=exon-XM_026440920.1-2;Dbxref=GeneID:408824%2CGenbank:XM_026440920.1%2CBEEBASE:GB40916;Parent=rna-XM_026440920.1
NC_037642.1	Gnomon	exon	4676943	4677050	.	-	.	ID=exon-XM_026440920.1-3;Dbxref=GeneID:408824%2CGenbank:XM_026440920.1%2CBEEBASE:GB40916;Parent=rna-XM_026440920.1
NC_037642.1	Gnomon	exon	12921962	12922084	.	-	.	ID=exon-XR_001703161.2-1;Dbxref=GeneID:100578678%2CGenbank:XR_001703161.2;Parent=rna-XR_001703161.2
NC_037642.1	Gnomon	exon	4676564	4676666	.	-	.	ID=exon-XM_026440920.1-4;Dbxref=GeneID:408824%2CGenbank:XM_026440920.1%2CBEEBASE:GB40916;Parent=rna-XM_026440920.1
NC_037642.1	Gnomon	exon	12555641	12555806	.	+	.	ID=exon-XM_026440566.1-11;Dbxref=GeneID:408862%2CGenbank:XM_026440566.1%2CBEEBASE:GB41280;Parent=rna-XM_026440566.1
NC_037642.1	Gnomon	exon	12919265	12920542	.	-	.	ID=exon-XR_001703161.2-2;Dbxref=GeneID:100578678%2CGenbank:XR_001703161.2;Parent=rna-XR_001703161.2
NC_037642.1	Gnomon	exon	4676116	4676187	.	-	.	ID=exon-XM_026440920.1-5;Dbxref=GeneID:408824%2CGenbank:XM_026440920.1%2CBEEBASE:GB40916;Parent=rna-XM_026440920.1
NC_037642.1	Gnomon	exon	12555947	12557089	.	+	.	ID=exon-XM_026440566.1-12;Dbxref=GeneID:408862%2CGenbank:XM_026440566.1%2CBEEBASE:GB41280;Parent=rna-XM_026440566.1
NC_037642.1	Gnomon	exon	12919099	12919183	.	-	.	ID=exon-XR_001703161.2-3;Dbxref=GeneID:100578678%2CGenbank:XR_001703161.2;Parent=rna-XR_001703161.2
NC_037642.1	Gnomon	exon	12918757	12918952	.	-	.	ID=exon-XR_001703161.2-4;Dbxref=GeneID:100578678%2CGenbank:XR_001703161.2;Parent=rna-XR_001703161.2
NC_037642.1	Gnomon	exon	12918380	12918660	.	-	.	ID=exon-XR_001703161.2-5;Dbxref=GeneID:100578678%2CGenbank:XR_001703161.2;Parent=rna-XR_001703161.2
NC_037642.1	Gnomon	exon	12917508	12917833	.	-	.	ID=exon-XR_001703161.2-6;Dbxref=GeneID:100578678%2CGenbank:XR_001703161.2;Parent=rna-XR_001703161.2
NC_037642.1	Gnomon	exon	4708877	4709294	.	-	.	ID=exon-XM_026440920.1-1;Dbxref=GeneID:408824%2CGenbank:XM_026440920.1%2CBEEBASE:GB40916;Parent=rna-XM_026440920.1
NC_037642.1	Gnomon	CDS	7469575	7469795	.	+	0	Name=XP_026296326.1;ID=cds-XP_026296326.1;Dbxref=GeneID:551853%2CGenbank:XP_026296326.1%2CBEEBASE:GB48643;Parent=rna-XM_026440541.1
NC_037642.1	Gnomon	CDS	7470079	7470777	.	+	0	Name=XP_026296326.1;ID=cds-XP_026296326.1;Dbxref=GeneID:551853%2CGenbank:XP_026296326.1%2CBEEBASE:GB48643;Parent=rna-XM_026440541.1
NC_037642.1	Gnomon	CDS	7470853	7471163	.	+	0	Name=XP_026296326.1;ID=cds-XP_026296326.1;Dbxref=GeneID:551853%2CGenbank:XP_026296326.1%2CBEEBASE:GB48643;Parent=rna-XM_026440541.1
NC_037642.1	Gnomon	CDS	7471221	7471761	.	+	0	Name=XP_026296326.1;ID=cds-XP_026296326.1;Dbxref=GeneID:551853%2CGenbank:XP_026296326.1%2CBEEBASE:GB48643;Parent=rna-XM_026440541.1
NC_037642.1	Gnomon	CDS	7471855	7472316	.	+	0	Name=XP_026296326.1;ID=cds-XP_026296326.1;Dbxref=GeneID:551853%2CGenbank:XP_026296326.1%2CBEEBASE:GB48643;Parent=rna-XM_026440541.1
NC_037642.1	Gnomon	CDS	7472419	7472509	.	+	0	Name=XP_026296326.1;ID=cds-XP_026296326.1;Dbxref=GeneID:551853%2CGenbank:XP_026296326.1%2CBEEBASE:GB48643;Parent=rna-XM_026440541.1
NC_037642.1	Gnomon	CDS	7472627	7472647	.	+	0	Name=XP_026296326.1;ID=cds-XP_026296326.1;Dbxref=GeneID:551853%2CGenbank:XP_026296326.1%2CBEEBASE:GB48643;Parent=rna-XM_026440541.1
NC_037642.1	Gnomon	exon	12916066	12917366	.	-	.	ID=exon-XR_001703161.2-7;Dbxref=GeneID:100578678%2CGenbank:XR_001703161.2;Parent=rna-XR_001703161.2
NC_037642.1	Gnomon	exon	12555471	12555536	.	+	.	ID=exon-XM_026440566.1-10;Dbxref=GeneID:408862%2CGenbank:XM_026440566.1%2CBEEBASE:GB41280;Parent=rna-XM_026440566.1
NC_037642.1	Gnomon	exon	6308824	6309574	.	+	.	ID=exon-XR_409297.3-1;Dbxref=GeneID:102654649%2CGenbank:XR_409297.3;Parent=rna-XR_409297.3
NC_037642.1	Gnomon	exon	6309653	6310414	.	+	.	ID=exon-XR_409297.3-2;Dbxref=GeneID:102654649%2CGenbank:XR_409297.3;Parent=rna-XR_409297.3
NC_037642.1	Gnomon	CDS	9921300	9921354	.	-	0	Name=XP_026296566.1;ID=cds-XP_026296566.1;Dbxref=GeneID:411829%2CGenbank:XP_026296566.1%2CBEEBASE:GB44650;Parent=rna-XM_026440781.1
NC_037642.1	Gnomon	CDS	9920596	9920728	.	-	0	Name=XP_026296566.1;ID=cds-XP_026296566.1;Dbxref=GeneID:411829%2CGenbank:XP_026296566.1%2CBEEBASE:GB44650;Parent=rna-XM_026440781.1
NC_037642.1	Gnomon	CDS	9917723	9919956	.	-	0	Name=XP_026296566.1;ID=cds-XP_026296566.1;Dbxref=GeneID:411829%2CGenbank:XP_026296566.1%2CBEEBASE:GB44650;Parent=rna-XM_026440781.1
NC_037642.1	Gnomon	CDS	9917387	9917645	.	-	0	Name=XP_026296566.1;ID=cds-XP_026296566.1;Dbxref=GeneID:411829%2CGenbank:XP_026296566.1%2CBEEBASE:GB44650;Parent=rna-XM_026440781.1
NC_037642.1	Gnomon	CDS	9916984	9917304	.	-	0	Name=XP_026296566.1;ID=cds-XP_026296566.1;Dbxref=GeneID:411829%2CGenbank:XP_026296566.1%2CBEEBASE:GB44650;Parent=rna-XM_026440781.1
NC_037642.1	Gnomon	CDS	9916262	9916911	.	-	0	Name=XP_026296566.1;ID=cds-XP_026296566.1;Dbxref=GeneID:411829%2CGenbank:XP_026296566.1%2CBEEBASE:GB44650;Parent=rna-XM_026440781.1
NC_037642.1	Gnomon	CDS	9915700	9915803	.	-	0	Name=XP_026296566.1;ID=cds-XP_026296566.1;Dbxref=GeneID:411829%2CGenbank:XP_026296566.1%2CBEEBASE:GB44650;Parent=rna-XM_026440781.1
NC_037642.1	Gnomon	exon	11001009	11001186	.	+	.	ID=exon-XM_026440557.1-2;Dbxref=GeneID:409686%2CGenbank:XM_026440557.1%2CBEEBASE:GB44523;Parent=rna-XM_026440557.1
NC_037642.1	Gnomon	exon	12773577	12773732	.	-	.	ID=exon-XM_006569894.2-1;Dbxref=GeneID:544670%2CGenbank:XM_006569894.2%2CBEEBASE:GB41358;Parent=rna-XM_006569894.2
NC_037642.1	Gnomon	exon	11004864	11004943	.	+	.	ID=exon-XM_026440557.1-3;Dbxref=GeneID:409686%2CGenbank:XM_026440557.1%2CBEEBASE:GB44523;Parent=rna-XM_026440557.1
NC_037642.1	Gnomon	exon	12773291	12773467	.	-	.	ID=exon-XM_006569894.2-2;Dbxref=GeneID:544670%2CGenbank:XM_006569894.2%2CBEEBASE:GB41358;Parent=rna-XM_006569894.2
NC_037642.1	Gnomon	exon	11005222	11005344	.	+	.	ID=exon-XM_026440557.1-4;Dbxref=GeneID:409686%2CGenbank:XM_026440557.1%2CBEEBASE:GB44523;Parent=rna-XM_026440557.1
NC_037642.1	Gnomon	exon	11005493	11005638	.	+	.	ID=exon-XM_026440557.1-5;Dbxref=GeneID:409686%2CGenbank:XM_026440557.1%2CBEEBASE:GB44523;Parent=rna-XM_026440557.1
NC_037642.1	Gnomon	exon	12770336	12771696	.	-	.	ID=exon-XM_006569894.2-5;Dbxref=GeneID:544670%2CGenbank:XM_006569894.2%2CBEEBASE:GB41358;Parent=rna-XM_006569894.2
NC_037642.1	Gnomon	exon	12772493	12773101	.	-	.	ID=exon-XM_006569894.2-3;Dbxref=GeneID:544670%2CGenbank:XM_006569894.2%2CBEEBASE:GB41358;Parent=rna-XM_006569894.2
NC_037642.1	Gnomon	exon	10997790	10997885	.	+	.	ID=exon-XM_026440557.1-1;Dbxref=GeneID:409686%2CGenbank:XM_026440557.1%2CBEEBASE:GB44523;Parent=rna-XM_026440557.1
NC_037642.1	Gnomon	exon	12771977	12772252	.	-	.	ID=exon-XM_006569894.2-4;Dbxref=GeneID:544670%2CGenbank:XM_006569894.2%2CBEEBASE:GB41358;Parent=rna-XM_006569894.2
NC_037642.1	Gnomon	exon	11007454	11007611	.	+	.	ID=exon-XM_026440557.1-6;Dbxref=GeneID:409686%2CGenbank:XM_026440557.1%2CBEEBASE:GB44523;Parent=rna-XM_026440557.1
NC_037642.1	Gnomon	exon	11007721	11008113	.	+	.	ID=exon-XM_026440557.1-7;Dbxref=GeneID:409686%2CGenbank:XM_026440557.1%2CBEEBASE:GB44523;Parent=rna-XM_026440557.1
NC_037642.1	Gnomon	exon	11008247	11008657	.	+	.	ID=exon-XM_026440557.1-8;Dbxref=GeneID:409686%2CGenbank:XM_026440557.1%2CBEEBASE:GB44523;Parent=rna-XM_026440557.1
NC_037642.1	Gnomon	exon	11009198	11009544	.	+	.	ID=exon-XM_026440557.1-9;Dbxref=GeneID:409686%2CGenbank:XM_026440557.1%2CBEEBASE:GB44523;Parent=rna-XM_026440557.1
NC_037642.1	BestRefSeq	mRNA	13866779	13870803	.	+	.	Name=NM_001040269.1;ID=rna-NM_001040269.1;Dbxref=GeneID:678511%2CGenbank:NM_001040269.1%2CBEEBASE:GB45741;Note=The RefSeq transcript has 6 substitutions%2C 4 non-frameshifting indels compared to this genomic sequence;Parent=gene-Qbp-1
NC_037642.1	Gnomon	CDS	13185757	13186055	.	+	0	Name=XP_003251461.2;ID=cds-XP_003251461.2;Dbxref=GeneID:100576434%2CGenbank:XP_003251461.2%2CBEEBASE:GB41317;Parent=rna-XM_003251413.4
NC_037642.1	Gnomon	CDS	13186561	13186765	.	+	0	Name=XP_003251461.2;ID=cds-XP_003251461.2;Dbxref=GeneID:100576434%2CGenbank:XP_003251461.2%2CBEEBASE:GB41317;Parent=rna-XM_003251413.4
NC_037642.1	Gnomon	CDS	13186961	13187239	.	+	0	Name=XP_003251461.2;ID=cds-XP_003251461.2;Dbxref=GeneID:100576434%2CGenbank:XP_003251461.2%2CBEEBASE:GB41317;Parent=rna-XM_003251413.4
NC_037642.1	Gnomon	CDS	10976287	10976361	.	+	0	Name=XP_006567755.2;ID=cds-XP_006567755.2;Dbxref=GeneID:552106%2CGenbank:XP_006567755.2%2CBEEBASE:GB44520;Parent=rna-XM_006567692.3
NC_037642.1	Gnomon	CDS	10976971	10977106	.	+	0	Name=XP_006567755.2;ID=cds-XP_006567755.2;Dbxref=GeneID:552106%2CGenbank:XP_006567755.2%2CBEEBASE:GB44520;Parent=rna-XM_006567692.3
NC_037642.1	Gnomon	CDS	10977299	10977354	.	+	0	Name=XP_006567755.2;ID=cds-XP_006567755.2;Dbxref=GeneID:552106%2CGenbank:XP_006567755.2%2CBEEBASE:GB44520;Parent=rna-XM_006567692.3
NC_037642.1	Gnomon	CDS	10977605	10977736	.	+	0	Name=XP_006567755.2;ID=cds-XP_006567755.2;Dbxref=GeneID:552106%2CGenbank:XP_006567755.2%2CBEEBASE:GB44520;Parent=rna-XM_006567692.3
NC_037642.1	Gnomon	exon	9937677	9937781	.	-	.	ID=exon-XM_006567798.3-9;Dbxref=GeneID:408841%2CGenbank:XM_006567798.3%2CBEEBASE:GB44648;Parent=rna-XM_006567798.3
NC_037642.1	Gnomon	exon	9941481	9942020	.	-	.	ID=exon-XM_006567798.3-3;Dbxref=GeneID:408841%2CGenbank:XM_006567798.3%2CBEEBASE:GB44648;Parent=rna-XM_006567798.3
NC_037642.1	Gnomon	exon	9940824	9941231	.	-	.	ID=exon-XM_006567798.3-4;Dbxref=GeneID:408841%2CGenbank:XM_006567798.3%2CBEEBASE:GB44648;Parent=rna-XM_006567798.3
NC_037642.1	Gnomon	exon	9943070	9943385	.	-	.	ID=exon-XM_006567798.3-1;Dbxref=GeneID:408841%2CGenbank:XM_006567798.3%2CBEEBASE:GB44648;Parent=rna-XM_006567798.3
NC_037642.1	Gnomon	exon	9942176	9942362	.	-	.	ID=exon-XM_006567798.3-2;Dbxref=GeneID:408841%2CGenbank:XM_006567798.3%2CBEEBASE:GB44648;Parent=rna-XM_006567798.3
NC_037642.1	Gnomon	exon	9938068	9938148	.	-	.	ID=exon-XM_006567798.3-7;Dbxref=GeneID:408841%2CGenbank:XM_006567798.3%2CBEEBASE:GB44648;Parent=rna-XM_006567798.3
NC_037642.1	Gnomon	exon	9937883	9937957	.	-	.	ID=exon-XM_006567798.3-8;Dbxref=GeneID:408841%2CGenbank:XM_006567798.3%2CBEEBASE:GB44648;Parent=rna-XM_006567798.3
NC_037642.1	Gnomon	exon	9940364	9940678	.	-	.	ID=exon-XM_006567798.3-5;Dbxref=GeneID:408841%2CGenbank:XM_006567798.3%2CBEEBASE:GB44648;Parent=rna-XM_006567798.3
NC_037642.1	Gnomon	exon	9939531	9939587	.	-	.	ID=exon-XM_006567798.3-6;Dbxref=GeneID:408841%2CGenbank:XM_006567798.3%2CBEEBASE:GB44648;Parent=rna-XM_006567798.3
NC_037642.1	Gnomon	exon	7388782	7388922	.	-	.	ID=exon-XM_016912161.2-7;Dbxref=GeneID:409456%2CGenbank:XM_016912161.2%2CBEEBASE:GB42021;Parent=rna-XM_016912161.2
NC_037642.1	Gnomon	exon	7386977	7388664	.	-	.	ID=exon-XM_016912161.2-8;Dbxref=GeneID:409456%2CGenbank:XM_016912161.2%2CBEEBASE:GB42021;Parent=rna-XM_016912161.2
NC_037642.1	Gnomon	exon	7393494	7393698	.	-	.	ID=exon-XM_016912161.2-5;Dbxref=GeneID:409456%2CGenbank:XM_016912161.2%2CBEEBASE:GB42021;Parent=rna-XM_016912161.2
NC_037642.1	Gnomon	exon	7389004	7393423	.	-	.	ID=exon-XM_016912161.2-6;Dbxref=GeneID:409456%2CGenbank:XM_016912161.2%2CBEEBASE:GB42021;Parent=rna-XM_016912161.2
NC_037642.1	Gnomon	exon	7394295	7394731	.	-	.	ID=exon-XM_016912161.2-3;Dbxref=GeneID:409456%2CGenbank:XM_016912161.2%2CBEEBASE:GB42021;Parent=rna-XM_016912161.2
NC_037642.1	Gnomon	exon	7393972	7394217	.	-	.	ID=exon-XM_016912161.2-4;Dbxref=GeneID:409456%2CGenbank:XM_016912161.2%2CBEEBASE:GB42021;Parent=rna-XM_016912161.2
NC_037642.1	Gnomon	exon	7395464	7395703	.	-	.	ID=exon-XM_016912161.2-1;Dbxref=GeneID:409456%2CGenbank:XM_016912161.2%2CBEEBASE:GB42021;Parent=rna-XM_016912161.2
NC_037642.1	Gnomon	exon	7395198	7395328	.	-	.	ID=exon-XM_016912161.2-2;Dbxref=GeneID:409456%2CGenbank:XM_016912161.2%2CBEEBASE:GB42021;Parent=rna-XM_016912161.2
NC_037642.1	Gnomon	exon	13655164	13655335	.	+	.	ID=exon-XM_026440604.1-12;Dbxref=GeneID:408821%2CGenbank:XM_026440604.1%2CBEEBASE:GB45724;Parent=rna-XM_026440604.1
NC_037642.1	Gnomon	exon	13655549	13655656	.	+	.	ID=exon-XM_026440604.1-13;Dbxref=GeneID:408821%2CGenbank:XM_026440604.1%2CBEEBASE:GB45724;Parent=rna-XM_026440604.1
NC_037642.1	Gnomon	exon	13655746	13655816	.	+	.	ID=exon-XM_026440604.1-14;Dbxref=GeneID:408821%2CGenbank:XM_026440604.1%2CBEEBASE:GB45724;Parent=rna-XM_026440604.1
NC_037642.1	Gnomon	exon	13655922	13656048	.	+	.	ID=exon-XM_026440604.1-15;Dbxref=GeneID:408821%2CGenbank:XM_026440604.1%2CBEEBASE:GB45724;Parent=rna-XM_026440604.1
NC_037642.1	Gnomon	exon	13654151	13654212	.	+	.	ID=exon-XM_026440604.1-10;Dbxref=GeneID:408821%2CGenbank:XM_026440604.1%2CBEEBASE:GB45724;Parent=rna-XM_026440604.1
NC_037642.1	Gnomon	exon	13654897	13655085	.	+	.	ID=exon-XM_026440604.1-11;Dbxref=GeneID:408821%2CGenbank:XM_026440604.1%2CBEEBASE:GB45724;Parent=rna-XM_026440604.1
NC_037642.1	Gnomon	CDS	7604483	7605229	.	+	0	Name=XP_026296420.1;ID=cds-XP_026296420.1;Dbxref=GeneID:100577015%2CGenbank:XP_026296420.1%2CBEEBASE:GB48650;Parent=rna-XM_026440635.1
NC_037642.1	Gnomon	exon	4958711	4959551	.	+	.	ID=exon-XM_006561070.3-10;Dbxref=GeneID:409781%2CGenbank:XM_006561070.3%2CBEEBASE:GB40931;Parent=rna-XM_006561070.3
NC_037642.1	Gnomon	exon	2811351	2812164	.	+	.	ID=exon-XM_006557903.3-1;Dbxref=GeneID:100576449%2CGenbank:XM_006557903.3%2CBEEBASE:GB52328;Parent=rna-XM_006557903.3
NC_037642.1	Gnomon	exon	2812661	2814174	.	+	.	ID=exon-XM_006557903.3-2;Dbxref=GeneID:100576449%2CGenbank:XM_006557903.3%2CBEEBASE:GB52328;Parent=rna-XM_006557903.3
NC_037642.1	Gnomon	exon	2826716	2826908	.	+	.	ID=exon-XM_006557903.3-3;Dbxref=GeneID:100576449%2CGenbank:XM_006557903.3%2CBEEBASE:GB52328;Parent=rna-XM_006557903.3
NC_037642.1	Gnomon	exon	2840147	2840336	.	+	.	ID=exon-XM_006557903.3-4;Dbxref=GeneID:100576449%2CGenbank:XM_006557903.3%2CBEEBASE:GB52328;Parent=rna-XM_006557903.3
NC_037642.1	Gnomon	mRNA	10881349	10883702	.	+	.	Name=XM_006567708.3;ID=rna-XM_006567708.3;Dbxref=GeneID:413935%2CGenbank:XM_006567708.3%2CBEEBASE:GB44512;Parent=gene-LOC413935
NC_037642.1	Gnomon	CDS	13815772	13815808	.	-	0	Name=XP_016767899.1;ID=cds-XP_016767899.1;Dbxref=GeneID:409724%2CGenbank:XP_016767899.1%2CBEEBASE:GB45638;Parent=rna-XM_016912410.2
NC_037642.1	Gnomon	CDS	13815473	13815633	.	-	0	Name=XP_016767899.1;ID=cds-XP_016767899.1;Dbxref=GeneID:409724%2CGenbank:XP_016767899.1%2CBEEBASE:GB45638;Parent=rna-XM_016912410.2
NC_037642.1	Gnomon	CDS	13814941	13815174	.	-	0	Name=XP_016767899.1;ID=cds-XP_016767899.1;Dbxref=GeneID:409724%2CGenbank:XP_016767899.1%2CBEEBASE:GB45638;Parent=rna-XM_016912410.2
NC_037642.1	Gnomon	CDS	13814675	13814848	.	-	0	Name=XP_016767899.1;ID=cds-XP_016767899.1;Dbxref=GeneID:409724%2CGenbank:XP_016767899.1%2CBEEBASE:GB45638;Parent=rna-XM_016912410.2
NC_037642.1	Gnomon	CDS	13814390	13814609	.	-	0	Name=XP_016767899.1;ID=cds-XP_016767899.1;Dbxref=GeneID:409724%2CGenbank:XP_016767899.1%2CBEEBASE:GB45638;Parent=rna-XM_016912410.2
NC_037642.1	Gnomon	CDS	13813775	13814119	.	-	0	Name=XP_016767899.1;ID=cds-XP_016767899.1;Dbxref=GeneID:409724%2CGenbank:XP_016767899.1%2CBEEBASE:GB45638;Parent=rna-XM_016912410.2
NC_037642.1	Gnomon	CDS	13813503	13813635	.	-	0	Name=XP_016767899.1;ID=cds-XP_016767899.1;Dbxref=GeneID:409724%2CGenbank:XP_016767899.1%2CBEEBASE:GB45638;Parent=rna-XM_016912410.2
NC_037642.1	Gnomon	CDS	13813029	13813396	.	-	0	Name=XP_016767899.1;ID=cds-XP_016767899.1;Dbxref=GeneID:409724%2CGenbank:XP_016767899.1%2CBEEBASE:GB45638;Parent=rna-XM_016912410.2
NC_037642.1	Gnomon	CDS	13812678	13812844	.	-	0	Name=XP_016767899.1;ID=cds-XP_016767899.1;Dbxref=GeneID:409724%2CGenbank:XP_016767899.1%2CBEEBASE:GB45638;Parent=rna-XM_016912410.2
NC_037642.1	Gnomon	CDS	13812447	13812557	.	-	0	Name=XP_016767899.1;ID=cds-XP_016767899.1;Dbxref=GeneID:409724%2CGenbank:XP_016767899.1%2CBEEBASE:GB45638;Parent=rna-XM_016912410.2
NC_037642.1	Gnomon	CDS	13812262	13812354	.	-	0	Name=XP_016767899.1;ID=cds-XP_016767899.1;Dbxref=GeneID:409724%2CGenbank:XP_016767899.1%2CBEEBASE:GB45638;Parent=rna-XM_016912410.2
NC_037642.1	Gnomon	exon	2841017	2841086	.	+	.	ID=exon-XM_006557903.3-5;Dbxref=GeneID:100576449%2CGenbank:XM_006557903.3%2CBEEBASE:GB52328;Parent=rna-XM_006557903.3
NC_037642.1	Gnomon	exon	2844681	2844778	.	+	.	ID=exon-XM_006557903.3-6;Dbxref=GeneID:100576449%2CGenbank:XM_006557903.3%2CBEEBASE:GB52328;Parent=rna-XM_006557903.3
NC_037642.1	Gnomon	exon	2844962	2845175	.	+	.	ID=exon-XM_006557903.3-7;Dbxref=GeneID:100576449%2CGenbank:XM_006557903.3%2CBEEBASE:GB52328;Parent=rna-XM_006557903.3
NC_037642.1	Gnomon	exon	2854113	2854520	.	+	.	ID=exon-XM_006557903.3-8;Dbxref=GeneID:100576449%2CGenbank:XM_006557903.3%2CBEEBASE:GB52328;Parent=rna-XM_006557903.3
NC_037642.1	Gnomon	exon	2854707	2856545	.	+	.	ID=exon-XM_006557903.3-9;Dbxref=GeneID:100576449%2CGenbank:XM_006557903.3%2CBEEBASE:GB52328;Parent=rna-XM_006557903.3
NC_037642.1	Gnomon	gene	13264504	13277768	.	+	.	Name=LOC727246;ID=gene-LOC727246;Dbxref=BEEBASE:GB45684%2CGeneID:727246
NC_037642.1	Gnomon	exon	11299784	11300702	.	+	.	ID=exon-XM_026440936.1-14;Dbxref=GeneID:408852%2CGenbank:XM_026440936.1%2CBEEBASE:GB44532;Parent=rna-XM_026440936.1
NC_037642.1	Gnomon	exon	11296098	11296447	.	+	.	ID=exon-XM_026440936.1-10;Dbxref=GeneID:408852%2CGenbank:XM_026440936.1%2CBEEBASE:GB44532;Parent=rna-XM_026440936.1
NC_037642.1	Gnomon	exon	11296526	11296767	.	+	.	ID=exon-XM_026440936.1-11;Dbxref=GeneID:408852%2CGenbank:XM_026440936.1%2CBEEBASE:GB44532;Parent=rna-XM_026440936.1
NC_037642.1	Gnomon	exon	11296846	11296991	.	+	.	ID=exon-XM_026440936.1-12;Dbxref=GeneID:408852%2CGenbank:XM_026440936.1%2CBEEBASE:GB44532;Parent=rna-XM_026440936.1
NC_037642.1	Gnomon	exon	11297154	11297695	.	+	.	ID=exon-XM_026440936.1-13;Dbxref=GeneID:408852%2CGenbank:XM_026440936.1%2CBEEBASE:GB44532;Parent=rna-XM_026440936.1
NC_037642.1	Gnomon	gene	13242424	13246720	.	-	.	Name=LOC100577257;ID=gene-LOC100577257;Dbxref=GeneID:100577257
NC_037642.1	Gnomon	exon	13140786	13140929	.	-	.	ID=exon-XM_026440744.1-1;Dbxref=GeneID:725552%2CGenbank:XM_026440744.1%2CBEEBASE:GB41333;Parent=rna-XM_026440744.1
NC_037642.1	Gnomon	exon	13137513	13138007	.	-	.	ID=exon-XM_026440744.1-4;Dbxref=GeneID:725552%2CGenbank:XM_026440744.1%2CBEEBASE:GB41333;Parent=rna-XM_026440744.1
NC_037642.1	Gnomon	exon	13135933	13136275	.	-	.	ID=exon-XM_026440744.1-5;Dbxref=GeneID:725552%2CGenbank:XM_026440744.1%2CBEEBASE:GB41333;Parent=rna-XM_026440744.1
NC_037642.1	Gnomon	exon	13138301	13138590	.	-	.	ID=exon-XM_026440744.1-2;Dbxref=GeneID:725552%2CGenbank:XM_026440744.1%2CBEEBASE:GB41333;Parent=rna-XM_026440744.1
NC_037642.1	Gnomon	exon	13138096	13138215	.	-	.	ID=exon-XM_026440744.1-3;Dbxref=GeneID:725552%2CGenbank:XM_026440744.1%2CBEEBASE:GB41333;Parent=rna-XM_026440744.1
NC_037642.1	Gnomon	exon	13134653	13135016	.	-	.	ID=exon-XM_026440744.1-8;Dbxref=GeneID:725552%2CGenbank:XM_026440744.1%2CBEEBASE:GB41333;Parent=rna-XM_026440744.1
NC_037642.1	Gnomon	exon	13134416	13134577	.	-	.	ID=exon-XM_026440744.1-9;Dbxref=GeneID:725552%2CGenbank:XM_026440744.1%2CBEEBASE:GB41333;Parent=rna-XM_026440744.1
NC_037642.1	Gnomon	exon	13135406	13135724	.	-	.	ID=exon-XM_026440744.1-6;Dbxref=GeneID:725552%2CGenbank:XM_026440744.1%2CBEEBASE:GB41333;Parent=rna-XM_026440744.1
NC_037642.1	Gnomon	exon	13135104	13135328	.	-	.	ID=exon-XM_026440744.1-7;Dbxref=GeneID:725552%2CGenbank:XM_026440744.1%2CBEEBASE:GB41333;Parent=rna-XM_026440744.1
NC_037642.1	Gnomon	mRNA	1354886	1748416	.	+	.	Name=XM_026440821.1;ID=rna-XM_026440821.1;Dbxref=GeneID:408822%2CGenbank:XM_026440821.1%2CBEEBASE:GB52304;Parent=gene-LOC408822
NC_037642.1	Gnomon	exon	12588238	12588503	.	+	.	ID=exon-XM_006569945.3-5;Dbxref=GeneID:411124%2CGenbank:XM_006569945.3%2CBEEBASE:GB41282;Parent=rna-XM_006569945.3
NC_037642.1	Gnomon	exon	12605852	12606011	.	+	.	ID=exon-XM_006569945.3-6;Dbxref=GeneID:411124%2CGenbank:XM_006569945.3%2CBEEBASE:GB41282;Parent=rna-XM_006569945.3
NC_037642.1	Gnomon	exon	12586876	12587260	.	+	.	ID=exon-XM_006569945.3-3;Dbxref=GeneID:411124%2CGenbank:XM_006569945.3%2CBEEBASE:GB41282;Parent=rna-XM_006569945.3
NC_037642.1	Gnomon	exon	12587923	12588144	.	+	.	ID=exon-XM_006569945.3-4;Dbxref=GeneID:411124%2CGenbank:XM_006569945.3%2CBEEBASE:GB41282;Parent=rna-XM_006569945.3
NC_037642.1	Gnomon	exon	12583100	12583127	.	+	.	ID=exon-XM_006569945.3-1;Dbxref=GeneID:411124%2CGenbank:XM_006569945.3%2CBEEBASE:GB41282;Parent=rna-XM_006569945.3
NC_037642.1	Gnomon	exon	12584400	12584453	.	+	.	ID=exon-XM_006569945.3-2;Dbxref=GeneID:411124%2CGenbank:XM_006569945.3%2CBEEBASE:GB41282;Parent=rna-XM_006569945.3
NC_037642.1	Gnomon	exon	12607375	12607510	.	+	.	ID=exon-XM_006569945.3-9;Dbxref=GeneID:411124%2CGenbank:XM_006569945.3%2CBEEBASE:GB41282;Parent=rna-XM_006569945.3
NC_037642.1	Gnomon	exon	12606443	12606830	.	+	.	ID=exon-XM_006569945.3-7;Dbxref=GeneID:411124%2CGenbank:XM_006569945.3%2CBEEBASE:GB41282;Parent=rna-XM_006569945.3
NC_037642.1	Gnomon	exon	12607001	12607297	.	+	.	ID=exon-XM_006569945.3-8;Dbxref=GeneID:411124%2CGenbank:XM_006569945.3%2CBEEBASE:GB41282;Parent=rna-XM_006569945.3
NC_037642.1	Gnomon	gene	11998545	12004420	.	+	.	Name=LOC727271;ID=gene-LOC727271;Dbxref=BEEBASE:GB47832%2CGeneID:727271
NC_037642.1	Gnomon	gene	191668	193950	.	+	.	Name=LOC727257;ID=gene-LOC727257;Dbxref=BEEBASE:GB40879%2CGeneID:727257
NC_037642.1	Gnomon	exon	10598445	10598856	.	-	.	ID=exon-XM_026441050.1-1;Dbxref=GeneID:100578865%2CGenbank:XM_026441050.1%2CBEEBASE:GB44629;Parent=rna-XM_026441050.1
NC_037642.1	Gnomon	exon	10597284	10597346	.	-	.	ID=exon-XM_026441050.1-2;Dbxref=GeneID:100578865%2CGenbank:XM_026441050.1%2CBEEBASE:GB44629;Parent=rna-XM_026441050.1
NC_037642.1	Gnomon	exon	8642928	8643888	.	+	.	ID=exon-XM_006564795.3-18;Dbxref=GeneID:724433%2CGenbank:XM_006564795.3%2CBEEBASE:GB48685;Parent=rna-XM_006564795.3
NC_037642.1	Gnomon	exon	8642377	8642453	.	+	.	ID=exon-XM_006564795.3-16;Dbxref=GeneID:724433%2CGenbank:XM_006564795.3%2CBEEBASE:GB48685;Parent=rna-XM_006564795.3
NC_037642.1	Gnomon	exon	10475550	10476251	.	-	.	ID=exon-XM_026441050.1-7;Dbxref=GeneID:100578865%2CGenbank:XM_026441050.1%2CBEEBASE:GB44629;Parent=rna-XM_026441050.1
NC_037642.1	Gnomon	exon	8642555	8642845	.	+	.	ID=exon-XM_006564795.3-17;Dbxref=GeneID:724433%2CGenbank:XM_006564795.3%2CBEEBASE:GB48685;Parent=rna-XM_006564795.3
NC_037642.1	Gnomon	exon	8641343	8641629	.	+	.	ID=exon-XM_006564795.3-14;Dbxref=GeneID:724433%2CGenbank:XM_006564795.3%2CBEEBASE:GB48685;Parent=rna-XM_006564795.3
NC_037642.1	Gnomon	CDS	10472368	10472554	.	-	0	Name=XP_392378.2;ID=cds-XP_392378.2;Dbxref=GeneID:408847%2CGenbank:XP_392378.2%2CBEEBASE:GB44631;Parent=rna-XM_392378.7
NC_037642.1	Gnomon	CDS	10471680	10472293	.	-	0	Name=XP_392378.2;ID=cds-XP_392378.2;Dbxref=GeneID:408847%2CGenbank:XP_392378.2%2CBEEBASE:GB44631;Parent=rna-XM_392378.7
NC_037642.1	Gnomon	exon	8641734	8641892	.	+	.	ID=exon-XM_006564795.3-15;Dbxref=GeneID:724433%2CGenbank:XM_006564795.3%2CBEEBASE:GB48685;Parent=rna-XM_006564795.3
NC_037642.1	Gnomon	exon	8640992	8641092	.	+	.	ID=exon-XM_006564795.3-12;Dbxref=GeneID:724433%2CGenbank:XM_006564795.3%2CBEEBASE:GB48685;Parent=rna-XM_006564795.3
NC_037642.1	Gnomon	exon	10587105	10587258	.	-	.	ID=exon-XM_026441050.1-3;Dbxref=GeneID:100578865%2CGenbank:XM_026441050.1%2CBEEBASE:GB44629;Parent=rna-XM_026441050.1
NC_037642.1	Gnomon	exon	8641203	8641258	.	+	.	ID=exon-XM_006564795.3-13;Dbxref=GeneID:724433%2CGenbank:XM_006564795.3%2CBEEBASE:GB48685;Parent=rna-XM_006564795.3
NC_037642.1	Gnomon	exon	10560470	10560502	.	-	.	ID=exon-XM_026441050.1-4;Dbxref=GeneID:100578865%2CGenbank:XM_026441050.1%2CBEEBASE:GB44629;Parent=rna-XM_026441050.1
NC_037642.1	Gnomon	exon	8640393	8640579	.	+	.	ID=exon-XM_006564795.3-10;Dbxref=GeneID:724433%2CGenbank:XM_006564795.3%2CBEEBASE:GB48685;Parent=rna-XM_006564795.3
NC_037642.1	Gnomon	exon	10514856	10516696	.	-	.	ID=exon-XM_026441050.1-5;Dbxref=GeneID:100578865%2CGenbank:XM_026441050.1%2CBEEBASE:GB44629;Parent=rna-XM_026441050.1
NC_037642.1	Gnomon	exon	8640718	8640894	.	+	.	ID=exon-XM_006564795.3-11;Dbxref=GeneID:724433%2CGenbank:XM_006564795.3%2CBEEBASE:GB48685;Parent=rna-XM_006564795.3
NC_037642.1	Gnomon	exon	10514586	10514781	.	-	.	ID=exon-XM_026441050.1-6;Dbxref=GeneID:100578865%2CGenbank:XM_026441050.1%2CBEEBASE:GB44629;Parent=rna-XM_026441050.1
NC_037642.1	Gnomon	lnc_RNA	4456446	4463153	.	+	.	Name=XR_003304712.1;ID=rna-XR_003304712.1;Dbxref=GeneID:113218794%2CGenbank:XR_003304712.1;Parent=gene-LOC113218794
NC_037642.1	Gnomon	mRNA	10954437	10956419	.	+	.	Name=XM_006567698.3;ID=rna-XM_006567698.3;Dbxref=GeneID:726139%2CGenbank:XM_006567698.3%2CBEEBASE:GB44518;Parent=gene-LOC726139
NC_037642.1	Gnomon	exon	10771872	10771923	.	+	.	ID=exon-XR_001703103.1-10;Dbxref=GeneID:551890%2CGenbank:XR_001703103.1%2CBEEBASE:GB44496;Parent=rna-XR_001703103.1
NC_037642.1	Gnomon	exon	10773446	10773721	.	+	.	ID=exon-XR_001703103.1-11;Dbxref=GeneID:551890%2CGenbank:XR_001703103.1%2CBEEBASE:GB44496;Parent=rna-XR_001703103.1
NC_037642.1	Gnomon	gene	9966263	9969780	.	-	.	Name=LOC100577295;ID=gene-LOC100577295;Dbxref=BEEBASE:GB44646%2CGeneID:100577295
NC_037642.1	Gnomon	exon	10958095	10958201	.	-	.	ID=exon-XM_624575.5-2;Dbxref=GeneID:552198%2CGenbank:XM_624575.5%2CBEEBASE:GB44597;Parent=rna-XM_624575.5
NC_037642.1	Gnomon	exon	10957895	10958019	.	-	.	ID=exon-XM_624575.5-3;Dbxref=GeneID:552198%2CGenbank:XM_624575.5%2CBEEBASE:GB44597;Parent=rna-XM_624575.5
NC_037642.1	Gnomon	exon	10958347	10958459	.	-	.	ID=exon-XM_624575.5-1;Dbxref=GeneID:552198%2CGenbank:XM_624575.5%2CBEEBASE:GB44597;Parent=rna-XM_624575.5
NC_037642.1	Gnomon	transcript	2768928	2774271	.	+	.	Name=XR_001703081.2;ID=rna-XR_001703081.2;Dbxref=GeneID:102656134%2CGenbank:XR_001703081.2;Parent=gene-LOC102656134
NC_037642.1	Gnomon	exon	10956437	10956616	.	-	.	ID=exon-XM_624575.5-8;Dbxref=GeneID:552198%2CGenbank:XM_624575.5%2CBEEBASE:GB44597;Parent=rna-XM_624575.5
NC_037642.1	Gnomon	exon	10956216	10956369	.	-	.	ID=exon-XM_624575.5-9;Dbxref=GeneID:552198%2CGenbank:XM_624575.5%2CBEEBASE:GB44597;Parent=rna-XM_624575.5
NC_037642.1	Gnomon	exon	10956933	10957127	.	-	.	ID=exon-XM_624575.5-6;Dbxref=GeneID:552198%2CGenbank:XM_624575.5%2CBEEBASE:GB44597;Parent=rna-XM_624575.5
NC_037642.1	Gnomon	exon	10956687	10956805	.	-	.	ID=exon-XM_624575.5-7;Dbxref=GeneID:552198%2CGenbank:XM_624575.5%2CBEEBASE:GB44597;Parent=rna-XM_624575.5
NC_037642.1	Gnomon	exon	10957537	10957814	.	-	.	ID=exon-XM_624575.5-4;Dbxref=GeneID:552198%2CGenbank:XM_624575.5%2CBEEBASE:GB44597;Parent=rna-XM_624575.5
NC_037642.1	Gnomon	exon	10957253	10957402	.	-	.	ID=exon-XM_624575.5-5;Dbxref=GeneID:552198%2CGenbank:XM_624575.5%2CBEEBASE:GB44597;Parent=rna-XM_624575.5
NC_037642.1	Gnomon	lnc_RNA	4361981	4394991	.	+	.	Name=XR_003304711.1;ID=rna-XR_003304711.1;Dbxref=GeneID:113218793%2CGenbank:XR_003304711.1;Parent=gene-LOC113218793
NC_037642.1	Gnomon	gene	2358563	2360577	.	+	.	Name=LOC102655788;ID=gene-LOC102655788;Dbxref=GeneID:102655788
NC_037642.1	Gnomon	mRNA	5843971	5848488	.	-	.	Name=XM_026440967.1;ID=rna-XM_026440967.1;Dbxref=GeneID:100577584%2CGenbank:XM_026440967.1%2CBEEBASE:GB46765;Parent=gene-LOC100577584
NC_037642.1	Gnomon	exon	10800967	10801034	.	+	.	ID=exon-XM_016912472.2-2;Dbxref=GeneID:727431%2CGenbank:XM_016912472.2%2CBEEBASE:GB44499;Parent=rna-XM_016912472.2
NC_037642.1	Gnomon	exon	10801118	10801265	.	+	.	ID=exon-XM_016912472.2-3;Dbxref=GeneID:727431%2CGenbank:XM_016912472.2%2CBEEBASE:GB44499;Parent=rna-XM_016912472.2
NC_037642.1	Gnomon	exon	10801343	10801461	.	+	.	ID=exon-XM_016912472.2-4;Dbxref=GeneID:727431%2CGenbank:XM_016912472.2%2CBEEBASE:GB44499;Parent=rna-XM_016912472.2
NC_037642.1	Gnomon	exon	10801544	10801738	.	+	.	ID=exon-XM_016912472.2-5;Dbxref=GeneID:727431%2CGenbank:XM_016912472.2%2CBEEBASE:GB44499;Parent=rna-XM_016912472.2
NC_037642.1	Gnomon	exon	10799153	10800264	.	+	.	ID=exon-XM_016912472.2-1;Dbxref=GeneID:727431%2CGenbank:XM_016912472.2%2CBEEBASE:GB44499;Parent=rna-XM_016912472.2
NC_037642.1	Gnomon	exon	10801819	10801928	.	+	.	ID=exon-XM_016912472.2-6;Dbxref=GeneID:727431%2CGenbank:XM_016912472.2%2CBEEBASE:GB44499;Parent=rna-XM_016912472.2
NC_037642.1	Gnomon	exon	10802034	10802204	.	+	.	ID=exon-XM_016912472.2-7;Dbxref=GeneID:727431%2CGenbank:XM_016912472.2%2CBEEBASE:GB44499;Parent=rna-XM_016912472.2
NC_037642.1	BestRefSeq	exon	7591626	7591713	.	+	.	ID=exon-NR_127306.1-1;Dbxref=GeneID:104794317%2CGenbank:NR_127306.1%2CmiRBase:MI0020214;Parent=rna-NR_127306.1
NC_037642.1	Gnomon	exon	10802450	10802622	.	+	.	ID=exon-XM_016912472.2-8;Dbxref=GeneID:727431%2CGenbank:XM_016912472.2%2CBEEBASE:GB44499;Parent=rna-XM_016912472.2
NC_037642.1	Gnomon	exon	10802865	10803027	.	+	.	ID=exon-XM_016912472.2-9;Dbxref=GeneID:727431%2CGenbank:XM_016912472.2%2CBEEBASE:GB44499;Parent=rna-XM_016912472.2
NC_037642.1	Gnomon	gene	9394089	9398952	.	-	.	Name=LOC100577237;ID=gene-LOC100577237;Dbxref=BEEBASE:GB44697%2CGeneID:100577237
NC_037642.1	Gnomon	gene	5024522	5118524	.	-	.	Name=LOC100577231;ID=gene-LOC100577231;Dbxref=BEEBASE:GB46800%2CGeneID:100577231
NC_037642.1	Gnomon	exon	7460798	7461217	.	-	.	ID=exon-XM_006564221.3-1;Dbxref=GeneID:409382%2CGenbank:XM_006564221.3%2CBEEBASE:GB42014;Parent=rna-XM_006564221.3
NC_037642.1	Gnomon	exon	7459452	7459781	.	-	.	ID=exon-XM_006564221.3-2;Dbxref=GeneID:409382%2CGenbank:XM_006564221.3%2CBEEBASE:GB42014;Parent=rna-XM_006564221.3
NC_037642.1	Gnomon	mRNA	504245	506276	.	+	.	Name=XM_026440727.1;ID=rna-XM_026440727.1;Dbxref=GeneID:726501%2CGenbank:XM_026440727.1%2CBEEBASE:GB52530;Parent=gene-LOC726501
NC_037642.1	Gnomon	exon	7455385	7455572	.	-	.	ID=exon-XM_006564221.3-5;Dbxref=GeneID:409382%2CGenbank:XM_006564221.3%2CBEEBASE:GB42014;Parent=rna-XM_006564221.3
NC_037642.1	Gnomon	exon	7455047	7455220	.	-	.	ID=exon-XM_006564221.3-6;Dbxref=GeneID:409382%2CGenbank:XM_006564221.3%2CBEEBASE:GB42014;Parent=rna-XM_006564221.3
NC_037642.1	Gnomon	exon	7459047	7459355	.	-	.	ID=exon-XM_006564221.3-3;Dbxref=GeneID:409382%2CGenbank:XM_006564221.3%2CBEEBASE:GB42014;Parent=rna-XM_006564221.3
NC_037642.1	Gnomon	exon	7455659	7456007	.	-	.	ID=exon-XM_006564221.3-4;Dbxref=GeneID:409382%2CGenbank:XM_006564221.3%2CBEEBASE:GB42014;Parent=rna-XM_006564221.3
NC_037642.1	Gnomon	exon	7453733	7454113	.	-	.	ID=exon-XM_006564221.3-9;Dbxref=GeneID:409382%2CGenbank:XM_006564221.3%2CBEEBASE:GB42014;Parent=rna-XM_006564221.3
NC_037642.1	Gnomon	exon	7454549	7454925	.	-	.	ID=exon-XM_006564221.3-7;Dbxref=GeneID:409382%2CGenbank:XM_006564221.3%2CBEEBASE:GB42014;Parent=rna-XM_006564221.3
NC_037642.1	Gnomon	exon	7454189	7454473	.	-	.	ID=exon-XM_006564221.3-8;Dbxref=GeneID:409382%2CGenbank:XM_006564221.3%2CBEEBASE:GB42014;Parent=rna-XM_006564221.3
NC_037642.1	Gnomon	exon	12944909	12945435	.	-	.	ID=exon-XM_395764.6-10;Dbxref=GeneID:412303%2CGenbank:XM_395764.6%2CBEEBASE:GB41346;Parent=rna-XM_395764.6
NC_037642.1	Gnomon	mRNA	10029755	10158918	.	-	.	Name=XM_006567792.3;ID=rna-XM_006567792.3;Dbxref=GeneID:100576965%2CGenbank:XM_006567792.3%2CBEEBASE:GB44638;Parent=gene-LOC100576965
NC_037642.1	Gnomon	gene	5760480	5765226	.	+	.	Name=LOC102655751;ID=gene-LOC102655751;Dbxref=GeneID:102655751
NC_037642.1	Gnomon	mRNA	8490982	8493005	.	+	.	Name=XM_623921.6;ID=rna-XM_623921.6;Dbxref=GeneID:551526%2CGenbank:XM_623921.6%2CBEEBASE:GB48676;Parent=gene-LOC551526
NC_037642.1	Gnomon	CDS	8399095	8399567	.	-	0	Name=XP_393310.1;ID=cds-XP_393310.1;Dbxref=GeneID:409819%2CGenbank:XP_393310.1%2CBEEBASE:GB48630;Parent=rna-XM_393310.6
NC_037642.1	Gnomon	CDS	8398846	8399015	.	-	0	Name=XP_393310.1;ID=cds-XP_393310.1;Dbxref=GeneID:409819%2CGenbank:XP_393310.1%2CBEEBASE:GB48630;Parent=rna-XM_393310.6
NC_037642.1	Gnomon	CDS	8398670	8398746	.	-	0	Name=XP_393310.1;ID=cds-XP_393310.1;Dbxref=GeneID:409819%2CGenbank:XP_393310.1%2CBEEBASE:GB48630;Parent=rna-XM_393310.6
NC_037642.1	Gnomon	CDS	8398352	8398567	.	-	0	Name=XP_393310.1;ID=cds-XP_393310.1;Dbxref=GeneID:409819%2CGenbank:XP_393310.1%2CBEEBASE:GB48630;Parent=rna-XM_393310.6
NC_037642.1	Gnomon	exon	131470	131715	.	-	.	ID=exon-XM_623736.5-1;Dbxref=GeneID:551339%2CGenbank:XM_623736.5%2CBEEBASE:GB40895;Parent=rna-XM_623736.5
NC_037642.1	Gnomon	exon	131074	131317	.	-	.	ID=exon-XM_623736.5-2;Dbxref=GeneID:551339%2CGenbank:XM_623736.5%2CBEEBASE:GB40895;Parent=rna-XM_623736.5
NC_037642.1	Gnomon	exon	130770	130996	.	-	.	ID=exon-XM_623736.5-3;Dbxref=GeneID:551339%2CGenbank:XM_623736.5%2CBEEBASE:GB40895;Parent=rna-XM_623736.5
NC_037642.1	Gnomon	exon	9474993	9476049	.	-	.	ID=exon-XM_006567875.3-5;Dbxref=GeneID:410056%2CGenbank:XM_006567875.3%2CBEEBASE:GB44690;Parent=rna-XM_006567875.3
NC_037642.1	Gnomon	exon	9478745	9479972	.	-	.	ID=exon-XM_006567875.3-1;Dbxref=GeneID:410056%2CGenbank:XM_006567875.3%2CBEEBASE:GB44690;Parent=rna-XM_006567875.3
NC_037642.1	Gnomon	exon	9476872	9478470	.	-	.	ID=exon-XM_006567875.3-2;Dbxref=GeneID:410056%2CGenbank:XM_006567875.3%2CBEEBASE:GB44690;Parent=rna-XM_006567875.3
NC_037642.1	Gnomon	exon	9476642	9476793	.	-	.	ID=exon-XM_006567875.3-3;Dbxref=GeneID:410056%2CGenbank:XM_006567875.3%2CBEEBASE:GB44690;Parent=rna-XM_006567875.3
NC_037642.1	Gnomon	exon	9476150	9476552	.	-	.	ID=exon-XM_006567875.3-4;Dbxref=GeneID:410056%2CGenbank:XM_006567875.3%2CBEEBASE:GB44690;Parent=rna-XM_006567875.3
NC_037642.1	Gnomon	mRNA	8538583	8540586	.	+	.	Name=XM_026441063.1;ID=rna-XM_026441063.1;Dbxref=GeneID:724349%2CGenbank:XM_026441063.1;Parent=gene-LOC724349
NC_037642.1	Gnomon	CDS	6949875	6949877	.	+	0	Name=XP_026296815.1;ID=cds-XP_026296815.1;Dbxref=GeneID:411083%2CGenbank:XP_026296815.1%2CBEEBASE:GB42054;Parent=rna-XM_026441030.1
NC_037642.1	Gnomon	CDS	6982127	6982207	.	+	0	Name=XP_026296815.1;ID=cds-XP_026296815.1;Dbxref=GeneID:411083%2CGenbank:XP_026296815.1%2CBEEBASE:GB42054;Parent=rna-XM_026441030.1
NC_037642.1	Gnomon	CDS	6983621	6983746	.	+	0	Name=XP_026296815.1;ID=cds-XP_026296815.1;Dbxref=GeneID:411083%2CGenbank:XP_026296815.1%2CBEEBASE:GB42054;Parent=rna-XM_026441030.1
NC_037642.1	Gnomon	CDS	6984053	6985778	.	+	0	Name=XP_026296815.1;ID=cds-XP_026296815.1;Dbxref=GeneID:411083%2CGenbank:XP_026296815.1%2CBEEBASE:GB42054;Parent=rna-XM_026441030.1
NC_037642.1	Gnomon	CDS	6985986	6986222	.	+	0	Name=XP_026296815.1;ID=cds-XP_026296815.1;Dbxref=GeneID:411083%2CGenbank:XP_026296815.1%2CBEEBASE:GB42054;Parent=rna-XM_026441030.1
NC_037642.1	Gnomon	CDS	6986348	6986649	.	+	0	Name=XP_026296815.1;ID=cds-XP_026296815.1;Dbxref=GeneID:411083%2CGenbank:XP_026296815.1%2CBEEBASE:GB42054;Parent=rna-XM_026441030.1
NC_037642.1	Gnomon	CDS	6988118	6988212	.	+	0	Name=XP_026296815.1;ID=cds-XP_026296815.1;Dbxref=GeneID:411083%2CGenbank:XP_026296815.1%2CBEEBASE:GB42054;Parent=rna-XM_026441030.1
NC_037642.1	Gnomon	CDS	6997051	6997225	.	+	0	Name=XP_026296815.1;ID=cds-XP_026296815.1;Dbxref=GeneID:411083%2CGenbank:XP_026296815.1%2CBEEBASE:GB42054;Parent=rna-XM_026441030.1
NC_037642.1	Gnomon	CDS	6997372	6997604	.	+	0	Name=XP_026296815.1;ID=cds-XP_026296815.1;Dbxref=GeneID:411083%2CGenbank:XP_026296815.1%2CBEEBASE:GB42054;Parent=rna-XM_026441030.1
NC_037642.1	Gnomon	CDS	6997750	6997870	.	+	0	Name=XP_026296815.1;ID=cds-XP_026296815.1;Dbxref=GeneID:411083%2CGenbank:XP_026296815.1%2CBEEBASE:GB42054;Parent=rna-XM_026441030.1
NC_037642.1	Gnomon	mRNA	6291400	6308036	.	-	.	Name=XM_006562120.3;ID=rna-XM_006562120.3;Dbxref=GeneID:100578984%2CGenbank:XM_006562120.3%2CBEEBASE:GB46757;Parent=gene-LOC100578984
NC_037642.1	Gnomon	exon	130174	130695	.	-	.	ID=exon-XM_623736.5-4;Dbxref=GeneID:551339%2CGenbank:XM_623736.5%2CBEEBASE:GB40895;Parent=rna-XM_623736.5
NC_037642.1	Gnomon	exon	11471652	11472671	.	+	.	ID=exon-XR_001702979.2-4;Dbxref=GeneID:107964461%2CGenbank:XR_001702979.2;Parent=rna-XR_001702979.2
NC_037642.1	Gnomon	exon	11470515	11470886	.	+	.	ID=exon-XR_001702979.2-2;Dbxref=GeneID:107964461%2CGenbank:XR_001702979.2;Parent=rna-XR_001702979.2
NC_037642.1	Gnomon	exon	11470980	11471578	.	+	.	ID=exon-XR_001702979.2-3;Dbxref=GeneID:107964461%2CGenbank:XR_001702979.2;Parent=rna-XR_001702979.2
NC_037642.1	Gnomon	exon	11469990	11470401	.	+	.	ID=exon-XR_001702979.2-1;Dbxref=GeneID:107964461%2CGenbank:XR_001702979.2;Parent=rna-XR_001702979.2
NC_037642.1	Gnomon	mRNA	151213	154212	.	+	.	Name=XM_623578.5;ID=rna-XM_623578.5;Dbxref=GeneID:551185%2CGenbank:XM_623578.5%2CBEEBASE:GB40874;Parent=gene-LOC551185
NC_037642.1	Gnomon	exon	3098613	3099004	.	-	.	ID=exon-XR_001703184.2-3;Dbxref=GeneID:107964518%2CGenbank:XR_001703184.2;Parent=rna-XR_001703184.2
NC_037642.1	Gnomon	exon	3097793	3098531	.	-	.	ID=exon-XR_001703184.2-4;Dbxref=GeneID:107964518%2CGenbank:XR_001703184.2;Parent=rna-XR_001703184.2
NC_037642.1	Gnomon	exon	3100274	3100764	.	-	.	ID=exon-XR_001703184.2-1;Dbxref=GeneID:107964518%2CGenbank:XR_001703184.2;Parent=rna-XR_001703184.2
NC_037642.1	Gnomon	exon	3099456	3100196	.	-	.	ID=exon-XR_001703184.2-2;Dbxref=GeneID:107964518%2CGenbank:XR_001703184.2;Parent=rna-XR_001703184.2
NC_037642.1	Gnomon	exon	6438145	6449862	.	-	.	ID=exon-XM_026440943.1-1;Dbxref=GeneID:100578665%2CGenbank:XM_026440943.1;Parent=rna-XM_026440943.1
NC_037642.1	Gnomon	exon	6437882	6438059	.	-	.	ID=exon-XM_026440943.1-2;Dbxref=GeneID:100578665%2CGenbank:XM_026440943.1;Parent=rna-XM_026440943.1
NC_037642.1	Gnomon	exon	6376099	6377642	.	-	.	ID=exon-XM_026440943.1-3;Dbxref=GeneID:100578665%2CGenbank:XM_026440943.1;Parent=rna-XM_026440943.1
NC_037642.1	Gnomon	exon	4355391	4355523	.	-	.	ID=exon-XM_026440919.1-8;Dbxref=GeneID:408824%2CGenbank:XM_026440919.1%2CBEEBASE:GB40916;Parent=rna-XM_026440919.1
NC_037642.1	Gnomon	exon	4343907	4344115	.	-	.	ID=exon-XM_026440919.1-9;Dbxref=GeneID:408824%2CGenbank:XM_026440919.1%2CBEEBASE:GB40916;Parent=rna-XM_026440919.1
NC_037642.1	Gnomon	exon	4656355	4656528	.	-	.	ID=exon-XM_026440919.1-6;Dbxref=GeneID:408824%2CGenbank:XM_026440919.1%2CBEEBASE:GB40916;Parent=rna-XM_026440919.1
NC_037642.1	Gnomon	exon	4609492	4609975	.	-	.	ID=exon-XM_026440919.1-7;Dbxref=GeneID:408824%2CGenbank:XM_026440919.1%2CBEEBASE:GB40916;Parent=rna-XM_026440919.1
NC_037642.1	Gnomon	exon	4676564	4676666	.	-	.	ID=exon-XM_026440919.1-4;Dbxref=GeneID:408824%2CGenbank:XM_026440919.1%2CBEEBASE:GB40916;Parent=rna-XM_026440919.1
NC_037642.1	Gnomon	exon	4676116	4676187	.	-	.	ID=exon-XM_026440919.1-5;Dbxref=GeneID:408824%2CGenbank:XM_026440919.1%2CBEEBASE:GB40916;Parent=rna-XM_026440919.1
NC_037642.1	Gnomon	exon	4707490	4708592	.	-	.	ID=exon-XM_026440919.1-2;Dbxref=GeneID:408824%2CGenbank:XM_026440919.1%2CBEEBASE:GB40916;Parent=rna-XM_026440919.1
NC_037642.1	Gnomon	exon	4676943	4677050	.	-	.	ID=exon-XM_026440919.1-3;Dbxref=GeneID:408824%2CGenbank:XM_026440919.1%2CBEEBASE:GB40916;Parent=rna-XM_026440919.1
NC_037642.1	Gnomon	exon	4708877	4709294	.	-	.	ID=exon-XM_026440919.1-1;Dbxref=GeneID:408824%2CGenbank:XM_026440919.1%2CBEEBASE:GB40916;Parent=rna-XM_026440919.1
NC_037642.1	Gnomon	CDS	4609492	4609597	.	-	0	Name=XP_016767752.1;ID=cds-XP_016767752.1;Dbxref=GeneID:408824%2CGenbank:XP_016767752.1%2CBEEBASE:GB40916;Parent=rna-XM_016912263.2
NC_037642.1	Gnomon	CDS	4355391	4355523	.	-	0	Name=XP_016767752.1;ID=cds-XP_016767752.1;Dbxref=GeneID:408824%2CGenbank:XP_016767752.1%2CBEEBASE:GB40916;Parent=rna-XM_016912263.2
NC_037642.1	Gnomon	CDS	4343907	4344115	.	-	0	Name=XP_016767752.1;ID=cds-XP_016767752.1;Dbxref=GeneID:408824%2CGenbank:XP_016767752.1%2CBEEBASE:GB40916;Parent=rna-XM_016912263.2
NC_037642.1	Gnomon	CDS	4340732	4340848	.	-	0	Name=XP_016767752.1;ID=cds-XP_016767752.1;Dbxref=GeneID:408824%2CGenbank:XP_016767752.1%2CBEEBASE:GB40916;Parent=rna-XM_016912263.2
NC_037642.1	Gnomon	CDS	4335755	4335958	.	-	0	Name=XP_016767752.1;ID=cds-XP_016767752.1;Dbxref=GeneID:408824%2CGenbank:XP_016767752.1%2CBEEBASE:GB40916;Parent=rna-XM_016912263.2
NC_037642.1	Gnomon	CDS	4335146	4335297	.	-	0	Name=XP_016767752.1;ID=cds-XP_016767752.1;Dbxref=GeneID:408824%2CGenbank:XP_016767752.1%2CBEEBASE:GB40916;Parent=rna-XM_016912263.2
NC_037642.1	Gnomon	CDS	4334413	4334557	.	-	0	Name=XP_016767752.1;ID=cds-XP_016767752.1;Dbxref=GeneID:408824%2CGenbank:XP_016767752.1%2CBEEBASE:GB40916;Parent=rna-XM_016912263.2
NC_037642.1	Gnomon	CDS	4328708	4328838	.	-	0	Name=XP_016767752.1;ID=cds-XP_016767752.1;Dbxref=GeneID:408824%2CGenbank:XP_016767752.1%2CBEEBASE:GB40916;Parent=rna-XM_016912263.2
NC_037642.1	Gnomon	CDS	4324667	4324826	.	-	0	Name=XP_016767752.1;ID=cds-XP_016767752.1;Dbxref=GeneID:408824%2CGenbank:XP_016767752.1%2CBEEBASE:GB40916;Parent=rna-XM_016912263.2
NC_037642.1	Gnomon	CDS	4310402	4310695	.	-	0	Name=XP_016767752.1;ID=cds-XP_016767752.1;Dbxref=GeneID:408824%2CGenbank:XP_016767752.1%2CBEEBASE:GB40916;Parent=rna-XM_016912263.2
NC_037642.1	Gnomon	CDS	4307564	4307884	.	-	0	Name=XP_016767752.1;ID=cds-XP_016767752.1;Dbxref=GeneID:408824%2CGenbank:XP_016767752.1%2CBEEBASE:GB40916;Parent=rna-XM_016912263.2
NC_037642.1	Gnomon	CDS	4301298	4301639	.	-	0	Name=XP_016767752.1;ID=cds-XP_016767752.1;Dbxref=GeneID:408824%2CGenbank:XP_016767752.1%2CBEEBASE:GB40916;Parent=rna-XM_016912263.2
NC_037642.1	Gnomon	CDS	4294660	4294947	.	-	0	Name=XP_016767752.1;ID=cds-XP_016767752.1;Dbxref=GeneID:408824%2CGenbank:XP_016767752.1%2CBEEBASE:GB40916;Parent=rna-XM_016912263.2
NC_037642.1	Gnomon	CDS	4294329	4294423	.	-	0	Name=XP_016767752.1;ID=cds-XP_016767752.1;Dbxref=GeneID:408824%2CGenbank:XP_016767752.1%2CBEEBASE:GB40916;Parent=rna-XM_016912263.2
NC_037642.1	Gnomon	CDS	4293734	4294006	.	-	0	Name=XP_016767752.1;ID=cds-XP_016767752.1;Dbxref=GeneID:408824%2CGenbank:XP_016767752.1%2CBEEBASE:GB40916;Parent=rna-XM_016912263.2
NC_037642.1	Gnomon	CDS	4293251	4293328	.	-	0	Name=XP_016767752.1;ID=cds-XP_016767752.1;Dbxref=GeneID:408824%2CGenbank:XP_016767752.1%2CBEEBASE:GB40916;Parent=rna-XM_016912263.2
NC_037642.1	Gnomon	exon	8069666	8069724	.	+	.	ID=exon-XM_006564734.3-11;Dbxref=GeneID:552079%2CGenbank:XM_006564734.3%2CBEEBASE:GB48655;Parent=rna-XM_006564734.3
NC_037642.1	Gnomon	exon	8090996	8091161	.	+	.	ID=exon-XM_006564734.3-12;Dbxref=GeneID:552079%2CGenbank:XM_006564734.3%2CBEEBASE:GB48655;Parent=rna-XM_006564734.3
NC_037642.1	Gnomon	exon	8091769	8093347	.	+	.	ID=exon-XM_006564734.3-13;Dbxref=GeneID:552079%2CGenbank:XM_006564734.3%2CBEEBASE:GB48655;Parent=rna-XM_006564734.3
NC_037642.1	Gnomon	exon	7996596	7996672	.	+	.	ID=exon-XM_006564734.3-10;Dbxref=GeneID:552079%2CGenbank:XM_006564734.3%2CBEEBASE:GB48655;Parent=rna-XM_006564734.3
NC_037642.1	Gnomon	exon	2867872	2868847	.	+	.	ID=exon-XM_026441003.1-5;Dbxref=GeneID:551982%2CGenbank:XM_026441003.1%2CBEEBASE:GB48866;Parent=rna-XM_026441003.1
NC_037642.1	Gnomon	exon	2867154	2867361	.	+	.	ID=exon-XM_026441003.1-3;Dbxref=GeneID:551982%2CGenbank:XM_026441003.1%2CBEEBASE:GB48866;Parent=rna-XM_026441003.1
NC_037642.1	Gnomon	exon	2867458	2867790	.	+	.	ID=exon-XM_026441003.1-4;Dbxref=GeneID:551982%2CGenbank:XM_026441003.1%2CBEEBASE:GB48866;Parent=rna-XM_026441003.1
NC_037642.1	Gnomon	exon	2866319	2866339	.	+	.	ID=exon-XM_026441003.1-1;Dbxref=GeneID:551982%2CGenbank:XM_026441003.1%2CBEEBASE:GB48866;Parent=rna-XM_026441003.1
NC_037642.1	Gnomon	exon	2866914	2867034	.	+	.	ID=exon-XM_026441003.1-2;Dbxref=GeneID:551982%2CGenbank:XM_026441003.1%2CBEEBASE:GB48866;Parent=rna-XM_026441003.1
NC_037642.1	Gnomon	lnc_RNA	4708982	4709407	.	+	.	Name=XR_001702983.1;ID=rna-XR_001702983.1;Dbxref=GeneID:107964462%2CGenbank:XR_001702983.1;Parent=gene-LOC107964462
NC_037642.1	Gnomon	CDS	9819434	9820051	.	+	0	Name=XP_026296565.1;ID=cds-XP_026296565.1;Dbxref=GeneID:100578156%2CGenbank:XP_026296565.1;Parent=rna-XM_026440780.1
NC_037642.1	Gnomon	CDS	475881	476144	.	+	0	Name=XP_006572174.2;ID=cds-XP_006572174.2;Dbxref=GeneID:100576349%2CGenbank:XP_006572174.2%2CBEEBASE:GB54569;Parent=rna-XM_006572111.3
NC_037642.1	Gnomon	CDS	477028	477233	.	+	0	Name=XP_006572174.2;ID=cds-XP_006572174.2;Dbxref=GeneID:100576349%2CGenbank:XP_006572174.2%2CBEEBASE:GB54569;Parent=rna-XM_006572111.3
NC_037642.1	Gnomon	CDS	477723	478015	.	+	0	Name=XP_006572174.2;ID=cds-XP_006572174.2;Dbxref=GeneID:100576349%2CGenbank:XP_006572174.2%2CBEEBASE:GB54569;Parent=rna-XM_006572111.3
NC_037642.1	Gnomon	CDS	478261	478265	.	+	0	Name=XP_006572174.2;ID=cds-XP_006572174.2;Dbxref=GeneID:100576349%2CGenbank:XP_006572174.2%2CBEEBASE:GB54569;Parent=rna-XM_006572111.3
NC_037642.1	Gnomon	CDS	6883964	6883993	.	+	0	Name=XP_016767658.2;ID=cds-XP_016767658.2;Dbxref=GeneID:411083%2CGenbank:XP_016767658.2%2CBEEBASE:GB42054;Parent=rna-XM_016912169.2
NC_037642.1	Gnomon	CDS	6982127	6982207	.	+	0	Name=XP_016767658.2;ID=cds-XP_016767658.2;Dbxref=GeneID:411083%2CGenbank:XP_016767658.2%2CBEEBASE:GB42054;Parent=rna-XM_016912169.2
NC_037642.1	Gnomon	CDS	6983621	6983746	.	+	0	Name=XP_016767658.2;ID=cds-XP_016767658.2;Dbxref=GeneID:411083%2CGenbank:XP_016767658.2%2CBEEBASE:GB42054;Parent=rna-XM_016912169.2
NC_037642.1	Gnomon	CDS	6984053	6985778	.	+	0	Name=XP_016767658.2;ID=cds-XP_016767658.2;Dbxref=GeneID:411083%2CGenbank:XP_016767658.2%2CBEEBASE:GB42054;Parent=rna-XM_016912169.2
NC_037642.1	Gnomon	CDS	6985986	6986222	.	+	0	Name=XP_016767658.2;ID=cds-XP_016767658.2;Dbxref=GeneID:411083%2CGenbank:XP_016767658.2%2CBEEBASE:GB42054;Parent=rna-XM_016912169.2
NC_037642.1	Gnomon	CDS	6986348	6986649	.	+	0	Name=XP_016767658.2;ID=cds-XP_016767658.2;Dbxref=GeneID:411083%2CGenbank:XP_016767658.2%2CBEEBASE:GB42054;Parent=rna-XM_016912169.2
NC_037642.1	Gnomon	CDS	6987018	6987112	.	+	0	Name=XP_016767658.2;ID=cds-XP_016767658.2;Dbxref=GeneID:411083%2CGenbank:XP_016767658.2%2CBEEBASE:GB42054;Parent=rna-XM_016912169.2
NC_037642.1	Gnomon	CDS	6997051	6997225	.	+	0	Name=XP_016767658.2;ID=cds-XP_016767658.2;Dbxref=GeneID:411083%2CGenbank:XP_016767658.2%2CBEEBASE:GB42054;Parent=rna-XM_016912169.2
NC_037642.1	Gnomon	CDS	6997372	6997604	.	+	0	Name=XP_016767658.2;ID=cds-XP_016767658.2;Dbxref=GeneID:411083%2CGenbank:XP_016767658.2%2CBEEBASE:GB42054;Parent=rna-XM_016912169.2
NC_037642.1	Gnomon	CDS	6997750	6997870	.	+	0	Name=XP_016767658.2;ID=cds-XP_016767658.2;Dbxref=GeneID:411083%2CGenbank:XP_016767658.2%2CBEEBASE:GB42054;Parent=rna-XM_016912169.2
NC_037642.1	Gnomon	gene	4123358	4125219	.	+	.	Name=LOC102655943;ID=gene-LOC102655943;Dbxref=GeneID:102655943
NC_037642.1	Gnomon	mRNA	10950493	10952984	.	+	.	Name=XM_006567697.3;ID=rna-XM_006567697.3;Dbxref=GeneID:413926%2CGenbank:XM_006567697.3%2CBEEBASE:GB44517;Parent=gene-LOC413926
NC_037642.1	Gnomon	gene	12083816	12085215	.	+	.	Name=LOC100577128;ID=gene-LOC100577128;Dbxref=BEEBASE:GB47840%2CGeneID:100577128
NC_037642.1	Gnomon	CDS	10469017	10469366	.	+	0	Name=XP_392377.3;ID=cds-XP_392377.3;Dbxref=GeneID:408846%2CGenbank:XP_392377.3%2CBEEBASE:GB44486;Parent=rna-XM_392377.7
NC_037642.1	Gnomon	CDS	10469429	10469597	.	+	0	Name=XP_392377.3;ID=cds-XP_392377.3;Dbxref=GeneID:408846%2CGenbank:XP_392377.3%2CBEEBASE:GB44486;Parent=rna-XM_392377.7
NC_037642.1	Gnomon	CDS	10469669	10469830	.	+	0	Name=XP_392377.3;ID=cds-XP_392377.3;Dbxref=GeneID:408846%2CGenbank:XP_392377.3%2CBEEBASE:GB44486;Parent=rna-XM_392377.7
NC_037642.1	Gnomon	CDS	10469899	10469987	.	+	0	Name=XP_392377.3;ID=cds-XP_392377.3;Dbxref=GeneID:408846%2CGenbank:XP_392377.3%2CBEEBASE:GB44486;Parent=rna-XM_392377.7
NC_037642.1	Gnomon	CDS	10470054	10470255	.	+	0	Name=XP_392377.3;ID=cds-XP_392377.3;Dbxref=GeneID:408846%2CGenbank:XP_392377.3%2CBEEBASE:GB44486;Parent=rna-XM_392377.7
NC_037642.1	Gnomon	CDS	10470332	10470649	.	+	0	Name=XP_392377.3;ID=cds-XP_392377.3;Dbxref=GeneID:408846%2CGenbank:XP_392377.3%2CBEEBASE:GB44486;Parent=rna-XM_392377.7
NC_037642.1	Gnomon	mRNA	10874645	10876566	.	+	.	Name=XM_006567707.3;ID=rna-XM_006567707.3;Dbxref=GeneID:102654186%2CGenbank:XM_006567707.3;Parent=gene-LOC102654186
NC_037642.1	Gnomon	gene	7006095	7064976	.	+	.	Name=LOC102655904;ID=gene-LOC102655904;Dbxref=GeneID:102655904
NC_037642.1	Gnomon	mRNA	7029422	7064976	.	+	.	Name=XM_006564173.3;ID=rna-XM_006564173.3;Dbxref=GeneID:102655904%2CGenbank:XM_006564173.3;Parent=gene-LOC102655904
NC_037642.1	Gnomon	exon	10864691	10865803	.	-	.	ID=exon-XM_026440845.1-2;Dbxref=GeneID:725867%2CGenbank:XM_026440845.1%2CBEEBASE:GB44609;Parent=rna-XM_026440845.1
NC_037642.1	Gnomon	exon	10866064	10866133	.	-	.	ID=exon-XM_026440845.1-1;Dbxref=GeneID:725867%2CGenbank:XM_026440845.1%2CBEEBASE:GB44609;Parent=rna-XM_026440845.1
NC_037642.1	Gnomon	mRNA	1182389	1750482	.	+	.	Name=XM_026440820.1;ID=rna-XM_026440820.1;Dbxref=GeneID:408822%2CGenbank:XM_026440820.1%2CBEEBASE:GB52304;Parent=gene-LOC408822
NC_037642.1	Gnomon	gene	8103506	8112331	.	-	.	Name=LOC100577164;ID=gene-LOC100577164;Dbxref=GeneID:100577164
NC_037642.1	Gnomon	CDS	7469575	7469795	.	+	0	Name=XP_026296325.1;ID=cds-XP_026296325.1;Dbxref=GeneID:551853%2CGenbank:XP_026296325.1%2CBEEBASE:GB48643;Parent=rna-XM_026440540.1
NC_037642.1	Gnomon	CDS	7470079	7470777	.	+	0	Name=XP_026296325.1;ID=cds-XP_026296325.1;Dbxref=GeneID:551853%2CGenbank:XP_026296325.1%2CBEEBASE:GB48643;Parent=rna-XM_026440540.1
NC_037642.1	Gnomon	CDS	7470853	7471163	.	+	0	Name=XP_026296325.1;ID=cds-XP_026296325.1;Dbxref=GeneID:551853%2CGenbank:XP_026296325.1%2CBEEBASE:GB48643;Parent=rna-XM_026440540.1
NC_037642.1	Gnomon	CDS	7471221	7471761	.	+	0	Name=XP_026296325.1;ID=cds-XP_026296325.1;Dbxref=GeneID:551853%2CGenbank:XP_026296325.1%2CBEEBASE:GB48643;Parent=rna-XM_026440540.1
NC_037642.1	Gnomon	CDS	7471855	7472316	.	+	0	Name=XP_026296325.1;ID=cds-XP_026296325.1;Dbxref=GeneID:551853%2CGenbank:XP_026296325.1%2CBEEBASE:GB48643;Parent=rna-XM_026440540.1
NC_037642.1	Gnomon	CDS	7472419	7472509	.	+	0	Name=XP_026296325.1;ID=cds-XP_026296325.1;Dbxref=GeneID:551853%2CGenbank:XP_026296325.1%2CBEEBASE:GB48643;Parent=rna-XM_026440540.1
NC_037642.1	Gnomon	CDS	7472621	7472647	.	+	0	Name=XP_026296325.1;ID=cds-XP_026296325.1;Dbxref=GeneID:551853%2CGenbank:XP_026296325.1%2CBEEBASE:GB48643;Parent=rna-XM_026440540.1
NC_037642.1	Gnomon	exon	13428601	13428675	.	-	.	ID=exon-XM_395207.7-10;Dbxref=GeneID:411739%2CGenbank:XM_395207.7%2CBEEBASE:GB45667;Parent=rna-XM_395207.7
NC_037642.1	Gnomon	exon	13422112	13423222	.	-	.	ID=exon-XM_395207.7-11;Dbxref=GeneID:411739%2CGenbank:XM_395207.7%2CBEEBASE:GB45667;Parent=rna-XM_395207.7
NC_037642.1	Gnomon	exon	1731351	1731683	.	+	.	ID=exon-XM_026440818.1-13;Dbxref=GeneID:408822%2CGenbank:XM_026440818.1%2CBEEBASE:GB52304;Parent=rna-XM_026440818.1
NC_037642.1	Gnomon	exon	1733762	1735301	.	+	.	ID=exon-XM_026440818.1-14;Dbxref=GeneID:408822%2CGenbank:XM_026440818.1%2CBEEBASE:GB52304;Parent=rna-XM_026440818.1
NC_037642.1	Gnomon	exon	1736398	1736501	.	+	.	ID=exon-XM_026440818.1-15;Dbxref=GeneID:408822%2CGenbank:XM_026440818.1%2CBEEBASE:GB52304;Parent=rna-XM_026440818.1
NC_037642.1	Gnomon	exon	1737312	1737692	.	+	.	ID=exon-XM_026440818.1-16;Dbxref=GeneID:408822%2CGenbank:XM_026440818.1%2CBEEBASE:GB52304;Parent=rna-XM_026440818.1
NC_037642.1	Gnomon	exon	1737894	1737977	.	+	.	ID=exon-XM_026440818.1-17;Dbxref=GeneID:408822%2CGenbank:XM_026440818.1%2CBEEBASE:GB52304;Parent=rna-XM_026440818.1
NC_037642.1	Gnomon	exon	1738763	1738929	.	+	.	ID=exon-XM_026440818.1-18;Dbxref=GeneID:408822%2CGenbank:XM_026440818.1%2CBEEBASE:GB52304;Parent=rna-XM_026440818.1
NC_037642.1	Gnomon	exon	1741031	1750482	.	+	.	ID=exon-XM_026440818.1-19;Dbxref=GeneID:408822%2CGenbank:XM_026440818.1%2CBEEBASE:GB52304;Parent=rna-XM_026440818.1
NC_037642.1	Gnomon	exon	1711160	1711441	.	+	.	ID=exon-XM_026440818.1-10;Dbxref=GeneID:408822%2CGenbank:XM_026440818.1%2CBEEBASE:GB52304;Parent=rna-XM_026440818.1
NC_037642.1	Gnomon	exon	1721300	1721414	.	+	.	ID=exon-XM_026440818.1-11;Dbxref=GeneID:408822%2CGenbank:XM_026440818.1%2CBEEBASE:GB52304;Parent=rna-XM_026440818.1
NC_037642.1	Gnomon	exon	1730899	1731170	.	+	.	ID=exon-XM_026440818.1-12;Dbxref=GeneID:408822%2CGenbank:XM_026440818.1%2CBEEBASE:GB52304;Parent=rna-XM_026440818.1
NC_037642.1	Gnomon	CDS	8528857	8529189	.	-	0	Name=XP_016767898.1;ID=cds-XP_016767898.1;Dbxref=GeneID:100576216%2CGenbank:XP_016767898.1%2CBEEBASE:GB48619;Parent=rna-XM_016912409.2
NC_037642.1	Gnomon	CDS	8528629	8528769	.	-	0	Name=XP_016767898.1;ID=cds-XP_016767898.1;Dbxref=GeneID:100576216%2CGenbank:XP_016767898.1%2CBEEBASE:GB48619;Parent=rna-XM_016912409.2
NC_037642.1	Gnomon	CDS	8528494	8528556	.	-	0	Name=XP_016767898.1;ID=cds-XP_016767898.1;Dbxref=GeneID:100576216%2CGenbank:XP_016767898.1%2CBEEBASE:GB48619;Parent=rna-XM_016912409.2
NC_037642.1	Gnomon	CDS	8528364	8528428	.	-	0	Name=XP_016767898.1;ID=cds-XP_016767898.1;Dbxref=GeneID:100576216%2CGenbank:XP_016767898.1%2CBEEBASE:GB48619;Parent=rna-XM_016912409.2
NC_037642.1	Gnomon	CDS	8526840	8527860	.	-	0	Name=XP_016767898.1;ID=cds-XP_016767898.1;Dbxref=GeneID:100576216%2CGenbank:XP_016767898.1%2CBEEBASE:GB48619;Parent=rna-XM_016912409.2
NC_037642.1	Gnomon	exon	9330735	9331073	.	+	.	ID=exon-XM_395525.7-2;Dbxref=GeneID:412059%2CGenbank:XM_395525.7%2CBEEBASE:GB44411;Parent=rna-XM_395525.7
NC_037642.1	Gnomon	exon	9331169	9331957	.	+	.	ID=exon-XM_395525.7-3;Dbxref=GeneID:412059%2CGenbank:XM_395525.7%2CBEEBASE:GB44411;Parent=rna-XM_395525.7
NC_037642.1	Gnomon	exon	9329271	9329659	.	+	.	ID=exon-XM_395525.7-1;Dbxref=GeneID:412059%2CGenbank:XM_395525.7%2CBEEBASE:GB44411;Parent=rna-XM_395525.7
NC_037642.1	Gnomon	exon	9333269	9333487	.	+	.	ID=exon-XM_395525.7-6;Dbxref=GeneID:412059%2CGenbank:XM_395525.7%2CBEEBASE:GB44411;Parent=rna-XM_395525.7
NC_037642.1	Gnomon	exon	9333605	9333812	.	+	.	ID=exon-XM_395525.7-7;Dbxref=GeneID:412059%2CGenbank:XM_395525.7%2CBEEBASE:GB44411;Parent=rna-XM_395525.7
NC_037642.1	Gnomon	exon	9332043	9332895	.	+	.	ID=exon-XM_395525.7-4;Dbxref=GeneID:412059%2CGenbank:XM_395525.7%2CBEEBASE:GB44411;Parent=rna-XM_395525.7
NC_037642.1	Gnomon	exon	9332957	9333177	.	+	.	ID=exon-XM_395525.7-5;Dbxref=GeneID:412059%2CGenbank:XM_395525.7%2CBEEBASE:GB44411;Parent=rna-XM_395525.7
NC_037642.1	Gnomon	lnc_RNA	4361981	4413827	.	+	.	Name=XR_003304710.1;ID=rna-XR_003304710.1;Dbxref=GeneID:113218793%2CGenbank:XR_003304710.1;Parent=gene-LOC113218793
NC_037642.1	Gnomon	exon	9333901	9335733	.	+	.	ID=exon-XM_395525.7-8;Dbxref=GeneID:412059%2CGenbank:XM_395525.7%2CBEEBASE:GB44411;Parent=rna-XM_395525.7
NC_037642.1	Gnomon	exon	10885773	10886257	.	+	.	ID=exon-XR_001702929.2-1;Dbxref=GeneID:107964438%2CGenbank:XR_001702929.2;Parent=rna-XR_001702929.2
NC_037642.1	Gnomon	exon	10886334	10887202	.	+	.	ID=exon-XR_001702929.2-2;Dbxref=GeneID:107964438%2CGenbank:XR_001702929.2;Parent=rna-XR_001702929.2
NC_037642.1	Gnomon	mRNA	5843971	5848486	.	-	.	Name=XM_026440966.1;ID=rna-XM_026440966.1;Dbxref=GeneID:100577584%2CGenbank:XM_026440966.1%2CBEEBASE:GB46765;Parent=gene-LOC100577584
NC_037642.1	Gnomon	mRNA	9930420	9932839	.	+	.	Name=XM_006567801.3;ID=rna-XM_006567801.3;Dbxref=GeneID:724133%2CGenbank:XM_006567801.3%2CBEEBASE:GB17859;Parent=gene-LOC724133
NC_037642.1	Gnomon	gene	13231083	13235127	.	+	.	Name=LOC100577107;ID=gene-LOC100577107;Dbxref=GeneID:100577107
NC_037642.1	Gnomon	mRNA	12689533	12695575	.	-	.	Name=XM_394855.6;ID=rna-XM_394855.6;Dbxref=GeneID:411381%2CGenbank:XM_394855.6%2CBEEBASE:GB41369;Parent=gene-LOC411381
NC_037642.1	Gnomon	mRNA	12394822	12557089	.	+	.	Name=XM_026440570.1;ID=rna-XM_026440570.1;Dbxref=GeneID:408862%2CGenbank:XM_026440570.1%2CBEEBASE:GB41280;Parent=gene-LOC408862
NC_037642.1	Gnomon	exon	5012945	5012999	.	-	.	ID=exon-XM_026440721.1-5;Dbxref=GeneID:107964404%2CGenbank:XM_026440721.1;Parent=rna-XM_026440721.1
NC_037642.1	Gnomon	exon	5007583	5007904	.	-	.	ID=exon-XM_026440721.1-6;Dbxref=GeneID:107964404%2CGenbank:XM_026440721.1;Parent=rna-XM_026440721.1
NC_037642.1	Gnomon	exon	5015552	5015669	.	-	.	ID=exon-XM_026440721.1-3;Dbxref=GeneID:107964404%2CGenbank:XM_026440721.1;Parent=rna-XM_026440721.1
NC_037642.1	Gnomon	exon	5013280	5013391	.	-	.	ID=exon-XM_026440721.1-4;Dbxref=GeneID:107964404%2CGenbank:XM_026440721.1;Parent=rna-XM_026440721.1
NC_037642.1	Gnomon	exon	5017770	5017992	.	-	.	ID=exon-XM_026440721.1-1;Dbxref=GeneID:107964404%2CGenbank:XM_026440721.1;Parent=rna-XM_026440721.1
NC_037642.1	Gnomon	exon	5016311	5017236	.	-	.	ID=exon-XM_026440721.1-2;Dbxref=GeneID:107964404%2CGenbank:XM_026440721.1;Parent=rna-XM_026440721.1
NC_037642.1	Gnomon	mRNA	11367374	11369396	.	-	.	Name=XM_026440726.1;ID=rna-XM_026440726.1;Dbxref=GeneID:113218774%2CGenbank:XM_026440726.1;Parent=gene-LOC113218774
NC_037642.1	Gnomon	exon	255112	255222	.	-	.	ID=exon-XM_026440892.1-4;Dbxref=GeneID:100577094%2CGenbank:XM_026440892.1%2CBEEBASE:GB40884;Parent=rna-XM_026440892.1
NC_037642.1	Gnomon	exon	254418	254774	.	-	.	ID=exon-XM_026440892.1-5;Dbxref=GeneID:100577094%2CGenbank:XM_026440892.1%2CBEEBASE:GB40884;Parent=rna-XM_026440892.1
NC_037642.1	Gnomon	exon	254123	254346	.	-	.	ID=exon-XM_026440892.1-6;Dbxref=GeneID:100577094%2CGenbank:XM_026440892.1%2CBEEBASE:GB40884;Parent=rna-XM_026440892.1
NC_037642.1	Gnomon	exon	13656185	13656437	.	+	.	ID=exon-XM_026440604.1-16;Dbxref=GeneID:408821%2CGenbank:XM_026440604.1%2CBEEBASE:GB45724;Parent=rna-XM_026440604.1
NC_037642.1	Gnomon	exon	13656514	13656635	.	+	.	ID=exon-XM_026440604.1-17;Dbxref=GeneID:408821%2CGenbank:XM_026440604.1%2CBEEBASE:GB45724;Parent=rna-XM_026440604.1
NC_037642.1	Gnomon	exon	13656707	13656848	.	+	.	ID=exon-XM_026440604.1-18;Dbxref=GeneID:408821%2CGenbank:XM_026440604.1%2CBEEBASE:GB45724;Parent=rna-XM_026440604.1
NC_037642.1	Gnomon	exon	13656923	13657057	.	+	.	ID=exon-XM_026440604.1-19;Dbxref=GeneID:408821%2CGenbank:XM_026440604.1%2CBEEBASE:GB45724;Parent=rna-XM_026440604.1
NC_037642.1	Gnomon	exon	13657737	13657894	.	+	.	ID=exon-XM_026440604.1-23;Dbxref=GeneID:408821%2CGenbank:XM_026440604.1%2CBEEBASE:GB45724;Parent=rna-XM_026440604.1
NC_037642.1	Gnomon	exon	13657983	13658349	.	+	.	ID=exon-XM_026440604.1-24;Dbxref=GeneID:408821%2CGenbank:XM_026440604.1%2CBEEBASE:GB45724;Parent=rna-XM_026440604.1
NC_037642.1	Gnomon	exon	13658429	13659975	.	+	.	ID=exon-XM_026440604.1-25;Dbxref=GeneID:408821%2CGenbank:XM_026440604.1%2CBEEBASE:GB45724;Parent=rna-XM_026440604.1
NC_037642.1	Gnomon	exon	13660070	13661108	.	+	.	ID=exon-XM_026440604.1-26;Dbxref=GeneID:408821%2CGenbank:XM_026440604.1%2CBEEBASE:GB45724;Parent=rna-XM_026440604.1
NC_037642.1	Gnomon	exon	13657128	13657278	.	+	.	ID=exon-XM_026440604.1-20;Dbxref=GeneID:408821%2CGenbank:XM_026440604.1%2CBEEBASE:GB45724;Parent=rna-XM_026440604.1
NC_037642.1	Gnomon	exon	13657347	13657474	.	+	.	ID=exon-XM_026440604.1-21;Dbxref=GeneID:408821%2CGenbank:XM_026440604.1%2CBEEBASE:GB45724;Parent=rna-XM_026440604.1
NC_037642.1	Gnomon	exon	13657551	13657676	.	+	.	ID=exon-XM_026440604.1-22;Dbxref=GeneID:408821%2CGenbank:XM_026440604.1%2CBEEBASE:GB45724;Parent=rna-XM_026440604.1
NC_037642.1	Gnomon	exon	257102	257349	.	-	.	ID=exon-XM_026440892.1-1;Dbxref=GeneID:100577094%2CGenbank:XM_026440892.1%2CBEEBASE:GB40884;Parent=rna-XM_026440892.1
NC_037642.1	Gnomon	exon	256305	256460	.	-	.	ID=exon-XM_026440892.1-2;Dbxref=GeneID:100577094%2CGenbank:XM_026440892.1%2CBEEBASE:GB40884;Parent=rna-XM_026440892.1
NC_037642.1	Gnomon	exon	255429	255690	.	-	.	ID=exon-XM_026440892.1-3;Dbxref=GeneID:100577094%2CGenbank:XM_026440892.1%2CBEEBASE:GB40884;Parent=rna-XM_026440892.1
NC_037642.1	Gnomon	mRNA	12618475	12620368	.	+	.	Name=XM_001122059.5;ID=rna-XM_001122059.5;Dbxref=GeneID:726312%2CGenbank:XM_001122059.5%2CBEEBASE:GB41285;Parent=gene-LOC726312
NC_037642.1	Gnomon	exon	9537787	9538052	.	+	.	ID=exon-XM_006567852.3-2;Dbxref=GeneID:411756%2CGenbank:XM_006567852.3%2CBEEBASE:GB44433;Parent=rna-XM_006567852.3
NC_037642.1	Gnomon	exon	9538527	9538665	.	+	.	ID=exon-XM_006567852.3-3;Dbxref=GeneID:411756%2CGenbank:XM_006567852.3%2CBEEBASE:GB44433;Parent=rna-XM_006567852.3
NC_037642.1	Gnomon	exon	9538738	9538952	.	+	.	ID=exon-XM_006567852.3-4;Dbxref=GeneID:411756%2CGenbank:XM_006567852.3%2CBEEBASE:GB44433;Parent=rna-XM_006567852.3
NC_037642.1	Gnomon	exon	9539019	9539241	.	+	.	ID=exon-XM_006567852.3-5;Dbxref=GeneID:411756%2CGenbank:XM_006567852.3%2CBEEBASE:GB44433;Parent=rna-XM_006567852.3
NC_037642.1	Gnomon	exon	9539314	9539543	.	+	.	ID=exon-XM_006567852.3-6;Dbxref=GeneID:411756%2CGenbank:XM_006567852.3%2CBEEBASE:GB44433;Parent=rna-XM_006567852.3
NC_037642.1	Gnomon	exon	9539620	9540293	.	+	.	ID=exon-XM_006567852.3-7;Dbxref=GeneID:411756%2CGenbank:XM_006567852.3%2CBEEBASE:GB44433;Parent=rna-XM_006567852.3
NC_037642.1	Gnomon	exon	9540354	9540818	.	+	.	ID=exon-XM_006567852.3-8;Dbxref=GeneID:411756%2CGenbank:XM_006567852.3%2CBEEBASE:GB44433;Parent=rna-XM_006567852.3
NC_037642.1	Gnomon	exon	9540915	9541405	.	+	.	ID=exon-XM_006567852.3-9;Dbxref=GeneID:411756%2CGenbank:XM_006567852.3%2CBEEBASE:GB44433;Parent=rna-XM_006567852.3
NC_037642.1	Gnomon	exon	9537616	9537712	.	+	.	ID=exon-XM_006567852.3-1;Dbxref=GeneID:411756%2CGenbank:XM_006567852.3%2CBEEBASE:GB44433;Parent=rna-XM_006567852.3
NC_037642.1	Gnomon	CDS	6551308	6551398	.	-	0	Name=XP_001122212.1;ID=cds-XP_001122212.1;Dbxref=GeneID:726480%2CGenbank:XP_001122212.1%2CBEEBASE:GB46748;Parent=rna-XM_001122212.5
NC_037642.1	Gnomon	CDS	6550795	6551078	.	-	0	Name=XP_001122212.1;ID=cds-XP_001122212.1;Dbxref=GeneID:726480%2CGenbank:XP_001122212.1%2CBEEBASE:GB46748;Parent=rna-XM_001122212.5
NC_037642.1	Gnomon	mRNA	8843334	8845184	.	+	.	Name=XM_026441064.1;ID=rna-XM_026441064.1;Dbxref=GeneID:411093%2CGenbank:XM_026441064.1%2CBEEBASE:GB50297;Parent=gene-LOC411093
NC_037642.1	Gnomon	CDS	6948722	6948733	.	+	0	Name=XP_026296814.1;ID=cds-XP_026296814.1;Dbxref=GeneID:411083%2CGenbank:XP_026296814.1%2CBEEBASE:GB42054;Parent=rna-XM_026441029.1
NC_037642.1	Gnomon	CDS	6982127	6982207	.	+	0	Name=XP_026296814.1;ID=cds-XP_026296814.1;Dbxref=GeneID:411083%2CGenbank:XP_026296814.1%2CBEEBASE:GB42054;Parent=rna-XM_026441029.1
NC_037642.1	Gnomon	CDS	6983621	6983746	.	+	0	Name=XP_026296814.1;ID=cds-XP_026296814.1;Dbxref=GeneID:411083%2CGenbank:XP_026296814.1%2CBEEBASE:GB42054;Parent=rna-XM_026441029.1
NC_037642.1	Gnomon	CDS	6984053	6985778	.	+	0	Name=XP_026296814.1;ID=cds-XP_026296814.1;Dbxref=GeneID:411083%2CGenbank:XP_026296814.1%2CBEEBASE:GB42054;Parent=rna-XM_026441029.1
NC_037642.1	Gnomon	CDS	6985986	6986222	.	+	0	Name=XP_026296814.1;ID=cds-XP_026296814.1;Dbxref=GeneID:411083%2CGenbank:XP_026296814.1%2CBEEBASE:GB42054;Parent=rna-XM_026441029.1
NC_037642.1	Gnomon	CDS	6986348	6986649	.	+	0	Name=XP_026296814.1;ID=cds-XP_026296814.1;Dbxref=GeneID:411083%2CGenbank:XP_026296814.1%2CBEEBASE:GB42054;Parent=rna-XM_026441029.1
NC_037642.1	Gnomon	CDS	6988118	6988212	.	+	0	Name=XP_026296814.1;ID=cds-XP_026296814.1;Dbxref=GeneID:411083%2CGenbank:XP_026296814.1%2CBEEBASE:GB42054;Parent=rna-XM_026441029.1
NC_037642.1	Gnomon	CDS	6997051	6997225	.	+	0	Name=XP_026296814.1;ID=cds-XP_026296814.1;Dbxref=GeneID:411083%2CGenbank:XP_026296814.1%2CBEEBASE:GB42054;Parent=rna-XM_026441029.1
NC_037642.1	Gnomon	CDS	6997372	6997604	.	+	0	Name=XP_026296814.1;ID=cds-XP_026296814.1;Dbxref=GeneID:411083%2CGenbank:XP_026296814.1%2CBEEBASE:GB42054;Parent=rna-XM_026441029.1
NC_037642.1	Gnomon	CDS	6997750	6997870	.	+	0	Name=XP_026296814.1;ID=cds-XP_026296814.1;Dbxref=GeneID:411083%2CGenbank:XP_026296814.1%2CBEEBASE:GB42054;Parent=rna-XM_026441029.1
NC_037642.1	Gnomon	mRNA	2992236	2996981	.	+	.	Name=XM_016912372.2;ID=rna-XM_016912372.2;Dbxref=GeneID:413930%2CGenbank:XM_016912372.2%2CBEEBASE:GB48872;Parent=gene-LOC413930
NC_037642.1	Gnomon	mRNA	13084874	13087650	.	-	.	Name=XM_006569911.3;ID=rna-XM_006569911.3;Dbxref=GeneID:726737%2CGenbank:XM_006569911.3%2CBEEBASE:GB41339;Parent=gene-LOC726737
NC_037642.1	Gnomon	exon	10489806	10490793	.	+	.	ID=exon-XM_026441051.1-1;Dbxref=GeneID:100576597%2CGenbank:XM_026441051.1;Parent=rna-XM_026441051.1
NC_037642.1	Gnomon	exon	10491150	10491720	.	+	.	ID=exon-XM_026441051.1-2;Dbxref=GeneID:100576597%2CGenbank:XM_026441051.1;Parent=rna-XM_026441051.1
NC_037642.1	Gnomon	exon	2856626	2857117	.	+	.	ID=exon-XM_026440702.1-11;Dbxref=GeneID:100576449%2CGenbank:XM_026440702.1%2CBEEBASE:GB52328;Parent=rna-XM_026440702.1
NC_037642.1	Gnomon	exon	2857361	2857484	.	+	.	ID=exon-XM_026440702.1-12;Dbxref=GeneID:100576449%2CGenbank:XM_026440702.1%2CBEEBASE:GB52328;Parent=rna-XM_026440702.1
NC_037642.1	Gnomon	exon	2857654	2859419	.	+	.	ID=exon-XM_026440702.1-13;Dbxref=GeneID:100576449%2CGenbank:XM_026440702.1%2CBEEBASE:GB52328;Parent=rna-XM_026440702.1
NC_037642.1	Gnomon	exon	2854707	2856545	.	+	.	ID=exon-XM_026440702.1-10;Dbxref=GeneID:100576449%2CGenbank:XM_026440702.1%2CBEEBASE:GB52328;Parent=rna-XM_026440702.1
NC_037642.1	Gnomon	exon	13230084	13230696	.	+	.	ID=exon-XR_001703137.2-3;Dbxref=GeneID:100577646%2CGenbank:XR_001703137.2;Parent=rna-XR_001703137.2
NC_037642.1	Gnomon	CDS	11433675	11433915	.	-	0	Name=XP_016767751.1;ID=cds-XP_016767751.1;Dbxref=GeneID:552430%2CGenbank:XP_016767751.1%2CBEEBASE:GB44570;Parent=rna-XM_016912262.2
NC_037642.1	Gnomon	CDS	11433359	11433546	.	-	0	Name=XP_016767751.1;ID=cds-XP_016767751.1;Dbxref=GeneID:552430%2CGenbank:XP_016767751.1%2CBEEBASE:GB44570;Parent=rna-XM_016912262.2
NC_037642.1	Gnomon	exon	13228360	13228817	.	+	.	ID=exon-XR_001703137.2-1;Dbxref=GeneID:100577646%2CGenbank:XR_001703137.2;Parent=rna-XR_001703137.2
NC_037642.1	Gnomon	exon	13228888	13229716	.	+	.	ID=exon-XR_001703137.2-2;Dbxref=GeneID:100577646%2CGenbank:XR_001703137.2;Parent=rna-XR_001703137.2
NC_037642.1	Gnomon	exon	9408959	9409513	.	+	.	ID=exon-XM_001121636.5-1;Dbxref=GeneID:725834%2CGenbank:XM_001121636.5%2CBEEBASE:GB44419;Parent=rna-XM_001121636.5
NC_037642.1	Gnomon	exon	9410365	9410858	.	+	.	ID=exon-XM_001121636.5-2;Dbxref=GeneID:725834%2CGenbank:XM_001121636.5%2CBEEBASE:GB44419;Parent=rna-XM_001121636.5
NC_037642.1	Gnomon	exon	9426900	9427065	.	+	.	ID=exon-XM_001121636.5-7;Dbxref=GeneID:725834%2CGenbank:XM_001121636.5%2CBEEBASE:GB44419;Parent=rna-XM_001121636.5
NC_037642.1	Gnomon	mRNA	5458445	5470655	.	+	.	Name=XM_006562167.2;ID=rna-XM_006562167.2;Dbxref=GeneID:552195%2CGenbank:XM_006562167.2%2CBEEBASE:GB46687;Parent=gene-LOC552195
NC_037642.1	Gnomon	exon	9427531	9427572	.	+	.	ID=exon-XM_001121636.5-8;Dbxref=GeneID:725834%2CGenbank:XM_001121636.5%2CBEEBASE:GB44419;Parent=rna-XM_001121636.5
NC_037642.1	Gnomon	exon	9428250	9428385	.	+	.	ID=exon-XM_001121636.5-9;Dbxref=GeneID:725834%2CGenbank:XM_001121636.5%2CBEEBASE:GB44419;Parent=rna-XM_001121636.5
NC_037642.1	Gnomon	CDS	11456312	11456335	.	+	0	Name=XP_006567659.1;ID=cds-XP_006567659.1;Dbxref=GeneID:408855%2CGenbank:XP_006567659.1%2CBEEBASE:GB44544;Parent=rna-XM_006567596.3
NC_037642.1	Gnomon	CDS	11462977	11463123	.	+	0	Name=XP_006567659.1;ID=cds-XP_006567659.1;Dbxref=GeneID:408855%2CGenbank:XP_006567659.1%2CBEEBASE:GB44544;Parent=rna-XM_006567596.3
NC_037642.1	Gnomon	CDS	11463261	11463374	.	+	0	Name=XP_006567659.1;ID=cds-XP_006567659.1;Dbxref=GeneID:408855%2CGenbank:XP_006567659.1%2CBEEBASE:GB44544;Parent=rna-XM_006567596.3
NC_037642.1	Gnomon	CDS	11463452	11463581	.	+	0	Name=XP_006567659.1;ID=cds-XP_006567659.1;Dbxref=GeneID:408855%2CGenbank:XP_006567659.1%2CBEEBASE:GB44544;Parent=rna-XM_006567596.3
NC_037642.1	Gnomon	CDS	11463808	11464035	.	+	0	Name=XP_006567659.1;ID=cds-XP_006567659.1;Dbxref=GeneID:408855%2CGenbank:XP_006567659.1%2CBEEBASE:GB44544;Parent=rna-XM_006567596.3
NC_037642.1	Gnomon	CDS	11464160	11464195	.	+	0	Name=XP_006567659.1;ID=cds-XP_006567659.1;Dbxref=GeneID:408855%2CGenbank:XP_006567659.1%2CBEEBASE:GB44544;Parent=rna-XM_006567596.3
NC_037642.1	Gnomon	CDS	11464350	11464490	.	+	0	Name=XP_006567659.1;ID=cds-XP_006567659.1;Dbxref=GeneID:408855%2CGenbank:XP_006567659.1%2CBEEBASE:GB44544;Parent=rna-XM_006567596.3
NC_037642.1	Gnomon	CDS	11464573	11464775	.	+	0	Name=XP_006567659.1;ID=cds-XP_006567659.1;Dbxref=GeneID:408855%2CGenbank:XP_006567659.1%2CBEEBASE:GB44544;Parent=rna-XM_006567596.3
NC_037642.1	Gnomon	CDS	11464888	11465226	.	+	0	Name=XP_006567659.1;ID=cds-XP_006567659.1;Dbxref=GeneID:408855%2CGenbank:XP_006567659.1%2CBEEBASE:GB44544;Parent=rna-XM_006567596.3
NC_037642.1	Gnomon	exon	9423789	9424269	.	+	.	ID=exon-XM_001121636.5-3;Dbxref=GeneID:725834%2CGenbank:XM_001121636.5%2CBEEBASE:GB44419;Parent=rna-XM_001121636.5
NC_037642.1	Gnomon	exon	9425737	9425944	.	+	.	ID=exon-XM_001121636.5-4;Dbxref=GeneID:725834%2CGenbank:XM_001121636.5%2CBEEBASE:GB44419;Parent=rna-XM_001121636.5
NC_037642.1	Gnomon	exon	9426142	9426394	.	+	.	ID=exon-XM_001121636.5-5;Dbxref=GeneID:725834%2CGenbank:XM_001121636.5%2CBEEBASE:GB44419;Parent=rna-XM_001121636.5
NC_037642.1	Gnomon	exon	9426612	9426801	.	+	.	ID=exon-XM_001121636.5-6;Dbxref=GeneID:725834%2CGenbank:XM_001121636.5%2CBEEBASE:GB44419;Parent=rna-XM_001121636.5
NC_037642.1	Gnomon	CDS	10723122	10723244	.	+	0	Name=XP_016767907.2;ID=cds-XP_016767907.2;Dbxref=GeneID:551758%2CGenbank:XP_016767907.2%2CBEEBASE:GB44493;Parent=rna-XM_016912418.2
NC_037642.1	Gnomon	CDS	10724450	10724609	.	+	0	Name=XP_016767907.2;ID=cds-XP_016767907.2;Dbxref=GeneID:551758%2CGenbank:XP_016767907.2%2CBEEBASE:GB44493;Parent=rna-XM_016912418.2
NC_037642.1	Gnomon	CDS	10724764	10724990	.	+	0	Name=XP_016767907.2;ID=cds-XP_016767907.2;Dbxref=GeneID:551758%2CGenbank:XP_016767907.2%2CBEEBASE:GB44493;Parent=rna-XM_016912418.2
NC_037642.1	Gnomon	CDS	10725087	10725324	.	+	0	Name=XP_016767907.2;ID=cds-XP_016767907.2;Dbxref=GeneID:551758%2CGenbank:XP_016767907.2%2CBEEBASE:GB44493;Parent=rna-XM_016912418.2
NC_037642.1	Gnomon	CDS	10725400	10725557	.	+	0	Name=XP_016767907.2;ID=cds-XP_016767907.2;Dbxref=GeneID:551758%2CGenbank:XP_016767907.2%2CBEEBASE:GB44493;Parent=rna-XM_016912418.2
NC_037642.1	Gnomon	CDS	10725739	10726030	.	+	0	Name=XP_016767907.2;ID=cds-XP_016767907.2;Dbxref=GeneID:551758%2CGenbank:XP_016767907.2%2CBEEBASE:GB44493;Parent=rna-XM_016912418.2
NC_037642.1	Gnomon	CDS	10726122	10726484	.	+	0	Name=XP_016767907.2;ID=cds-XP_016767907.2;Dbxref=GeneID:551758%2CGenbank:XP_016767907.2%2CBEEBASE:GB44493;Parent=rna-XM_016912418.2
NC_037642.1	Gnomon	CDS	10726903	10726964	.	+	0	Name=XP_016767907.2;ID=cds-XP_016767907.2;Dbxref=GeneID:551758%2CGenbank:XP_016767907.2%2CBEEBASE:GB44493;Parent=rna-XM_016912418.2
NC_037642.1	Gnomon	exon	5846943	5848486	.	-	.	ID=exon-XM_026440966.1-1;Dbxref=GeneID:100577584%2CGenbank:XM_026440966.1%2CBEEBASE:GB46765;Parent=rna-XM_026440966.1
NC_037642.1	Gnomon	exon	5844959	5846807	.	-	.	ID=exon-XM_026440966.1-2;Dbxref=GeneID:100577584%2CGenbank:XM_026440966.1%2CBEEBASE:GB46765;Parent=rna-XM_026440966.1
NC_037642.1	Gnomon	exon	5844608	5844844	.	-	.	ID=exon-XM_026440966.1-3;Dbxref=GeneID:100577584%2CGenbank:XM_026440966.1%2CBEEBASE:GB46765;Parent=rna-XM_026440966.1
NC_037642.1	Gnomon	exon	4935851	4935963	.	-	.	ID=exon-XM_396579.5-10;Dbxref=GeneID:413128%2CGenbank:XM_396579.5%2CBEEBASE:GB40907;Parent=rna-XM_396579.5
NC_037642.1	Gnomon	exon	5843971	5844357	.	-	.	ID=exon-XM_026440966.1-4;Dbxref=GeneID:100577584%2CGenbank:XM_026440966.1%2CBEEBASE:GB46765;Parent=rna-XM_026440966.1
NC_037642.1	Gnomon	exon	4935100	4935213	.	-	.	ID=exon-XM_396579.5-11;Dbxref=GeneID:413128%2CGenbank:XM_396579.5%2CBEEBASE:GB40907;Parent=rna-XM_396579.5
NC_037642.1	Gnomon	exon	4934716	4935012	.	-	.	ID=exon-XM_396579.5-12;Dbxref=GeneID:413128%2CGenbank:XM_396579.5%2CBEEBASE:GB40907;Parent=rna-XM_396579.5
NC_037642.1	Gnomon	CDS	5428371	5428484	.	+	0	Name=XP_006562224.2;ID=cds-XP_006562224.2;Dbxref=GeneID:411065%2CGenbank:XP_006562224.2%2CBEEBASE:GB46686;Parent=rna-XM_006562161.3
NC_037642.1	Gnomon	CDS	5429561	5429765	.	+	0	Name=XP_006562224.2;ID=cds-XP_006562224.2;Dbxref=GeneID:411065%2CGenbank:XP_006562224.2%2CBEEBASE:GB46686;Parent=rna-XM_006562161.3
NC_037642.1	Gnomon	CDS	5430353	5430493	.	+	0	Name=XP_006562224.2;ID=cds-XP_006562224.2;Dbxref=GeneID:411065%2CGenbank:XP_006562224.2%2CBEEBASE:GB46686;Parent=rna-XM_006562161.3
NC_037642.1	Gnomon	CDS	5431464	5431652	.	+	0	Name=XP_006562224.2;ID=cds-XP_006562224.2;Dbxref=GeneID:411065%2CGenbank:XP_006562224.2%2CBEEBASE:GB46686;Parent=rna-XM_006562161.3
NC_037642.1	Gnomon	CDS	5432167	5432410	.	+	0	Name=XP_006562224.2;ID=cds-XP_006562224.2;Dbxref=GeneID:411065%2CGenbank:XP_006562224.2%2CBEEBASE:GB46686;Parent=rna-XM_006562161.3
NC_037642.1	Gnomon	CDS	5433017	5433215	.	+	0	Name=XP_006562224.2;ID=cds-XP_006562224.2;Dbxref=GeneID:411065%2CGenbank:XP_006562224.2%2CBEEBASE:GB46686;Parent=rna-XM_006562161.3
NC_037642.1	Gnomon	CDS	5433710	5433886	.	+	0	Name=XP_006562224.2;ID=cds-XP_006562224.2;Dbxref=GeneID:411065%2CGenbank:XP_006562224.2%2CBEEBASE:GB46686;Parent=rna-XM_006562161.3
NC_037642.1	Gnomon	CDS	5434146	5434368	.	+	0	Name=XP_006562224.2;ID=cds-XP_006562224.2;Dbxref=GeneID:411065%2CGenbank:XP_006562224.2%2CBEEBASE:GB46686;Parent=rna-XM_006562161.3
NC_037642.1	Gnomon	CDS	5434599	5434838	.	+	0	Name=XP_006562224.2;ID=cds-XP_006562224.2;Dbxref=GeneID:411065%2CGenbank:XP_006562224.2%2CBEEBASE:GB46686;Parent=rna-XM_006562161.3
NC_037642.1	Gnomon	CDS	5435144	5435269	.	+	0	Name=XP_006562224.2;ID=cds-XP_006562224.2;Dbxref=GeneID:411065%2CGenbank:XP_006562224.2%2CBEEBASE:GB46686;Parent=rna-XM_006562161.3
NC_037642.1	Gnomon	CDS	5435342	5435496	.	+	0	Name=XP_006562224.2;ID=cds-XP_006562224.2;Dbxref=GeneID:411065%2CGenbank:XP_006562224.2%2CBEEBASE:GB46686;Parent=rna-XM_006562161.3
NC_037642.1	Gnomon	exon	12023440	12024891	.	-	.	ID=exon-XM_026440646.1-5;Dbxref=GeneID:725551%2CGenbank:XM_026440646.1%2CBEEBASE:GB47828;Parent=rna-XM_026440646.1
NC_037642.1	BestRefSeq	exon	7469372	7469447	.	+	.	ID=exon-NM_001242436.1-1;Dbxref=GeneID:551853%2CGenbank:NM_001242436.1%2CBEEBASE:GB48643;Parent=rna-NM_001242436.1
NC_037642.1	BestRefSeq	exon	7469562	7469795	.	+	.	ID=exon-NM_001242436.1-2;Dbxref=GeneID:551853%2CGenbank:NM_001242436.1%2CBEEBASE:GB48643;Parent=rna-NM_001242436.1
NC_037642.1	BestRefSeq	exon	7470079	7470777	.	+	.	ID=exon-NM_001242436.1-3;Dbxref=GeneID:551853%2CGenbank:NM_001242436.1%2CBEEBASE:GB48643;Parent=rna-NM_001242436.1
NC_037642.1	BestRefSeq	exon	7470853	7471163	.	+	.	ID=exon-NM_001242436.1-4;Dbxref=GeneID:551853%2CGenbank:NM_001242436.1%2CBEEBASE:GB48643;Parent=rna-NM_001242436.1
NC_037642.1	BestRefSeq	exon	7471221	7471761	.	+	.	ID=exon-NM_001242436.1-5;Dbxref=GeneID:551853%2CGenbank:NM_001242436.1%2CBEEBASE:GB48643;Parent=rna-NM_001242436.1
NC_037642.1	BestRefSeq	exon	7471855	7472316	.	+	.	ID=exon-NM_001242436.1-6;Dbxref=GeneID:551853%2CGenbank:NM_001242436.1%2CBEEBASE:GB48643;Parent=rna-NM_001242436.1
NC_037642.1	Gnomon	exon	12034313	12036629	.	-	.	ID=exon-XM_026440646.1-1;Dbxref=GeneID:725551%2CGenbank:XM_026440646.1%2CBEEBASE:GB47828;Parent=rna-XM_026440646.1
NC_037642.1	Gnomon	exon	12027502	12027726	.	-	.	ID=exon-XM_026440646.1-2;Dbxref=GeneID:725551%2CGenbank:XM_026440646.1%2CBEEBASE:GB47828;Parent=rna-XM_026440646.1
NC_037642.1	Gnomon	exon	12025362	12025525	.	-	.	ID=exon-XM_026440646.1-3;Dbxref=GeneID:725551%2CGenbank:XM_026440646.1%2CBEEBASE:GB47828;Parent=rna-XM_026440646.1
NC_037642.1	Gnomon	exon	12024986	12025160	.	-	.	ID=exon-XM_026440646.1-4;Dbxref=GeneID:725551%2CGenbank:XM_026440646.1%2CBEEBASE:GB47828;Parent=rna-XM_026440646.1
NC_037642.1	Gnomon	exon	1490939	1491197	.	+	.	ID=exon-XM_026440822.1-3;Dbxref=GeneID:408822%2CGenbank:XM_026440822.1%2CBEEBASE:GB52304;Parent=rna-XM_026440822.1
NC_037642.1	Gnomon	exon	1525489	1525626	.	+	.	ID=exon-XM_026440822.1-4;Dbxref=GeneID:408822%2CGenbank:XM_026440822.1%2CBEEBASE:GB52304;Parent=rna-XM_026440822.1
NC_037642.1	Gnomon	exon	1279705	1281680	.	+	.	ID=exon-XM_026440822.1-1;Dbxref=GeneID:408822%2CGenbank:XM_026440822.1%2CBEEBASE:GB52304;Parent=rna-XM_026440822.1
NC_037642.1	Gnomon	exon	1389930	1389992	.	+	.	ID=exon-XM_026440822.1-2;Dbxref=GeneID:408822%2CGenbank:XM_026440822.1%2CBEEBASE:GB52304;Parent=rna-XM_026440822.1
NC_037642.1	Gnomon	exon	1617680	1617983	.	+	.	ID=exon-XM_026440822.1-7;Dbxref=GeneID:408822%2CGenbank:XM_026440822.1%2CBEEBASE:GB52304;Parent=rna-XM_026440822.1
NC_037642.1	Gnomon	exon	1661041	1661340	.	+	.	ID=exon-XM_026440822.1-8;Dbxref=GeneID:408822%2CGenbank:XM_026440822.1%2CBEEBASE:GB52304;Parent=rna-XM_026440822.1
NC_037642.1	Gnomon	CDS	12179404	12179430	.	+	0	Name=XP_026296328.1;ID=cds-XP_026296328.1;Dbxref=GeneID:725996%2CGenbank:XP_026296328.1%2CBEEBASE:GB47845;Parent=rna-XM_026440543.1
NC_037642.1	Gnomon	CDS	12183783	12183892	.	+	0	Name=XP_026296328.1;ID=cds-XP_026296328.1;Dbxref=GeneID:725996%2CGenbank:XP_026296328.1%2CBEEBASE:GB47845;Parent=rna-XM_026440543.1
NC_037642.1	Gnomon	CDS	12184388	12184568	.	+	0	Name=XP_026296328.1;ID=cds-XP_026296328.1;Dbxref=GeneID:725996%2CGenbank:XP_026296328.1%2CBEEBASE:GB47845;Parent=rna-XM_026440543.1
NC_037642.1	Gnomon	CDS	12185946	12186061	.	+	0	Name=XP_026296328.1;ID=cds-XP_026296328.1;Dbxref=GeneID:725996%2CGenbank:XP_026296328.1%2CBEEBASE:GB47845;Parent=rna-XM_026440543.1
NC_037642.1	Gnomon	CDS	12187193	12187361	.	+	0	Name=XP_026296328.1;ID=cds-XP_026296328.1;Dbxref=GeneID:725996%2CGenbank:XP_026296328.1%2CBEEBASE:GB47845;Parent=rna-XM_026440543.1
NC_037642.1	Gnomon	CDS	12190235	12190371	.	+	0	Name=XP_026296328.1;ID=cds-XP_026296328.1;Dbxref=GeneID:725996%2CGenbank:XP_026296328.1%2CBEEBASE:GB47845;Parent=rna-XM_026440543.1
NC_037642.1	Gnomon	CDS	12190557	12190715	.	+	0	Name=XP_026296328.1;ID=cds-XP_026296328.1;Dbxref=GeneID:725996%2CGenbank:XP_026296328.1%2CBEEBASE:GB47845;Parent=rna-XM_026440543.1
NC_037642.1	Gnomon	CDS	12191749	12191931	.	+	0	Name=XP_026296328.1;ID=cds-XP_026296328.1;Dbxref=GeneID:725996%2CGenbank:XP_026296328.1%2CBEEBASE:GB47845;Parent=rna-XM_026440543.1
NC_037642.1	Gnomon	CDS	12192191	12192401	.	+	0	Name=XP_026296328.1;ID=cds-XP_026296328.1;Dbxref=GeneID:725996%2CGenbank:XP_026296328.1%2CBEEBASE:GB47845;Parent=rna-XM_026440543.1
NC_037642.1	Gnomon	CDS	12192559	12192756	.	+	0	Name=XP_026296328.1;ID=cds-XP_026296328.1;Dbxref=GeneID:725996%2CGenbank:XP_026296328.1%2CBEEBASE:GB47845;Parent=rna-XM_026440543.1
NC_037642.1	Gnomon	exon	1587866	1587975	.	+	.	ID=exon-XM_026440822.1-5;Dbxref=GeneID:408822%2CGenbank:XM_026440822.1%2CBEEBASE:GB52304;Parent=rna-XM_026440822.1
NC_037642.1	Gnomon	exon	1602827	1602945	.	+	.	ID=exon-XM_026440822.1-6;Dbxref=GeneID:408822%2CGenbank:XM_026440822.1%2CBEEBASE:GB52304;Parent=rna-XM_026440822.1
NC_037642.1	Gnomon	exon	1711160	1711441	.	+	.	ID=exon-XM_026440822.1-9;Dbxref=GeneID:408822%2CGenbank:XM_026440822.1%2CBEEBASE:GB52304;Parent=rna-XM_026440822.1
NC_037642.1	Gnomon	CDS	8537846	8537943	.	-	0	Name=XP_006564861.1;ID=cds-XP_006564861.1;Dbxref=GeneID:724306%2CGenbank:XP_006564861.1%2CBEEBASE:GB48617;Parent=rna-XM_006564798.3
NC_037642.1	Gnomon	CDS	8537669	8537773	.	-	0	Name=XP_006564861.1;ID=cds-XP_006564861.1;Dbxref=GeneID:724306%2CGenbank:XP_006564861.1%2CBEEBASE:GB48617;Parent=rna-XM_006564798.3
NC_037642.1	Gnomon	CDS	8537465	8537595	.	-	0	Name=XP_006564861.1;ID=cds-XP_006564861.1;Dbxref=GeneID:724306%2CGenbank:XP_006564861.1%2CBEEBASE:GB48617;Parent=rna-XM_006564798.3
NC_037642.1	Gnomon	CDS	8537304	8537383	.	-	0	Name=XP_006564861.1;ID=cds-XP_006564861.1;Dbxref=GeneID:724306%2CGenbank:XP_006564861.1%2CBEEBASE:GB48617;Parent=rna-XM_006564798.3
NC_037642.1	Gnomon	CDS	8537177	8537226	.	-	0	Name=XP_006564861.1;ID=cds-XP_006564861.1;Dbxref=GeneID:724306%2CGenbank:XP_006564861.1%2CBEEBASE:GB48617;Parent=rna-XM_006564798.3
NC_037642.1	Gnomon	CDS	8536683	8537067	.	-	0	Name=XP_006564861.1;ID=cds-XP_006564861.1;Dbxref=GeneID:724306%2CGenbank:XP_006564861.1%2CBEEBASE:GB48617;Parent=rna-XM_006564798.3
NC_037642.1	Gnomon	CDS	6949875	6949877	.	+	0	Name=XP_026296818.1;ID=cds-XP_026296818.1;Dbxref=GeneID:411083%2CGenbank:XP_026296818.1%2CBEEBASE:GB42054;Parent=rna-XM_026441033.1
NC_037642.1	Gnomon	CDS	6983621	6983746	.	+	0	Name=XP_026296818.1;ID=cds-XP_026296818.1;Dbxref=GeneID:411083%2CGenbank:XP_026296818.1%2CBEEBASE:GB42054;Parent=rna-XM_026441033.1
NC_037642.1	Gnomon	CDS	6984053	6985778	.	+	0	Name=XP_026296818.1;ID=cds-XP_026296818.1;Dbxref=GeneID:411083%2CGenbank:XP_026296818.1%2CBEEBASE:GB42054;Parent=rna-XM_026441033.1
NC_037642.1	Gnomon	CDS	6985986	6986222	.	+	0	Name=XP_026296818.1;ID=cds-XP_026296818.1;Dbxref=GeneID:411083%2CGenbank:XP_026296818.1%2CBEEBASE:GB42054;Parent=rna-XM_026441033.1
NC_037642.1	Gnomon	CDS	6986348	6986649	.	+	0	Name=XP_026296818.1;ID=cds-XP_026296818.1;Dbxref=GeneID:411083%2CGenbank:XP_026296818.1%2CBEEBASE:GB42054;Parent=rna-XM_026441033.1
NC_037642.1	Gnomon	CDS	6988118	6988212	.	+	0	Name=XP_026296818.1;ID=cds-XP_026296818.1;Dbxref=GeneID:411083%2CGenbank:XP_026296818.1%2CBEEBASE:GB42054;Parent=rna-XM_026441033.1
NC_037642.1	Gnomon	CDS	6997051	6997225	.	+	0	Name=XP_026296818.1;ID=cds-XP_026296818.1;Dbxref=GeneID:411083%2CGenbank:XP_026296818.1%2CBEEBASE:GB42054;Parent=rna-XM_026441033.1
NC_037642.1	Gnomon	CDS	6997372	6997604	.	+	0	Name=XP_026296818.1;ID=cds-XP_026296818.1;Dbxref=GeneID:411083%2CGenbank:XP_026296818.1%2CBEEBASE:GB42054;Parent=rna-XM_026441033.1
NC_037642.1	Gnomon	CDS	6997750	6997870	.	+	0	Name=XP_026296818.1;ID=cds-XP_026296818.1;Dbxref=GeneID:411083%2CGenbank:XP_026296818.1%2CBEEBASE:GB42054;Parent=rna-XM_026441033.1
NC_037642.1	BestRefSeq	exon	7472419	7472509	.	+	.	ID=exon-NM_001242436.1-7;Dbxref=GeneID:551853%2CGenbank:NM_001242436.1%2CBEEBASE:GB48643;Parent=rna-NM_001242436.1
NC_037642.1	Gnomon	lnc_RNA	9742844	9749126	.	-	.	Name=XR_003304660.1;ID=rna-XR_003304660.1;Dbxref=GeneID:113218769%2CGenbank:XR_003304660.1;Parent=gene-LOC113218769
NC_037642.1	BestRefSeq	exon	7472656	7473069	.	+	.	ID=exon-NM_001242436.1-8;Dbxref=GeneID:551853%2CGenbank:NM_001242436.1%2CBEEBASE:GB48643;Parent=rna-NM_001242436.1
NC_037642.1	Gnomon	CDS	9718192	9718549	.	+	0	Name=XP_006567899.1;ID=cds-XP_006567899.1;Dbxref=GeneID:411106%2CGenbank:XP_006567899.1%2CBEEBASE:GB44444;Parent=rna-XM_006567836.3
NC_037642.1	Gnomon	CDS	9718621	9718858	.	+	0	Name=XP_006567899.1;ID=cds-XP_006567899.1;Dbxref=GeneID:411106%2CGenbank:XP_006567899.1%2CBEEBASE:GB44444;Parent=rna-XM_006567836.3
NC_037642.1	Gnomon	CDS	9718930	9719014	.	+	0	Name=XP_006567899.1;ID=cds-XP_006567899.1;Dbxref=GeneID:411106%2CGenbank:XP_006567899.1%2CBEEBASE:GB44444;Parent=rna-XM_006567836.3
NC_037642.1	Gnomon	CDS	9719096	9719356	.	+	0	Name=XP_006567899.1;ID=cds-XP_006567899.1;Dbxref=GeneID:411106%2CGenbank:XP_006567899.1%2CBEEBASE:GB44444;Parent=rna-XM_006567836.3
NC_037642.1	Gnomon	exon	8278991	8280437	.	+	.	ID=exon-XM_026440869.1-2;Dbxref=GeneID:113218784%2CGenbank:XM_026440869.1;Parent=rna-XM_026440869.1
NC_037642.1	Gnomon	exon	9842341	9842618	.	+	.	ID=exon-XM_394574.7-10;Dbxref=GeneID:411100%2CGenbank:XM_394574.7%2CBEEBASE:GB44457;Parent=rna-XM_394574.7
NC_037642.1	Gnomon	exon	9842691	9843502	.	+	.	ID=exon-XM_394574.7-11;Dbxref=GeneID:411100%2CGenbank:XM_394574.7%2CBEEBASE:GB44457;Parent=rna-XM_394574.7
NC_037642.1	Gnomon	exon	8428885	8428950	.	-	.	ID=exon-XR_410062.3-1;Dbxref=GeneID:102654054%2CGenbank:XR_410062.3;Parent=rna-XR_410062.3
NC_037642.1	Gnomon	exon	8427597	8427765	.	-	.	ID=exon-XR_410062.3-2;Dbxref=GeneID:102654054%2CGenbank:XR_410062.3;Parent=rna-XR_410062.3
NC_037642.1	Gnomon	mRNA	2354864	2355842	.	+	.	Name=XM_016912278.2;ID=rna-XM_016912278.2;Dbxref=GeneID:406145%2CGenbank:XM_016912278.2;Parent=gene-LOC406145
NC_037642.1	Gnomon	exon	8278155	8278756	.	+	.	ID=exon-XM_026440869.1-1;Dbxref=GeneID:113218784%2CGenbank:XM_026440869.1;Parent=rna-XM_026440869.1
NC_037642.1	Gnomon	CDS	5130722	5131019	.	-	0	Name=XP_026296662.1;ID=cds-XP_026296662.1;Dbxref=GeneID:724168%2CGenbank:XP_026296662.1%2CBEEBASE:GB46797;Parent=rna-XM_026440877.1
NC_037642.1	Gnomon	CDS	5130010	5130385	.	-	0	Name=XP_026296662.1;ID=cds-XP_026296662.1;Dbxref=GeneID:724168%2CGenbank:XP_026296662.1%2CBEEBASE:GB46797;Parent=rna-XM_026440877.1
NC_037642.1	Gnomon	CDS	5129245	5129620	.	-	0	Name=XP_026296662.1;ID=cds-XP_026296662.1;Dbxref=GeneID:724168%2CGenbank:XP_026296662.1%2CBEEBASE:GB46797;Parent=rna-XM_026440877.1
NC_037642.1	BestRefSeq,Gnomon	gene	3529523	3620990	.	+	.	Name=Dsx;ID=gene-Dsx;Dbxref=BEEBASE:GB55036%2CGeneID:725126
NC_037642.1	Gnomon	exon	13825905	13826263	.	+	.	ID=exon-XM_396003.7-1;Dbxref=GeneID:412548%2CGenbank:XM_396003.7%2CBEEBASE:GB45739;Parent=rna-XM_396003.7
NC_037642.1	Gnomon	exon	13832182	13832367	.	-	.	ID=exon-XM_006570246.3-1;Dbxref=GeneID:412550%2CGenbank:XM_006570246.3%2CBEEBASE:GB45634;Parent=rna-XM_006570246.3
NC_037642.1	Gnomon	exon	13832051	13832062	.	-	.	ID=exon-XM_006570246.3-2;Dbxref=GeneID:412550%2CGenbank:XM_006570246.3%2CBEEBASE:GB45634;Parent=rna-XM_006570246.3
NC_037642.1	BestRefSeq	mRNA	223560	241497	.	-	.	Name=NM_001256037.1;ID=rna-NM_001256037.1;Dbxref=GeneID:727274%2CGenbank:NM_001256037.1%2CBEEBASE:GB40885;Note=The RefSeq transcript has 1 substitution%2C 1 non-frameshifting indel compared to this genomic sequence;Parent=gene-PHRF1
NC_037642.1	Gnomon	exon	13831384	13831480	.	-	.	ID=exon-XM_006570246.3-5;Dbxref=GeneID:412550%2CGenbank:XM_006570246.3%2CBEEBASE:GB45634;Parent=rna-XM_006570246.3
NC_037642.1	Gnomon	exon	13830892	13831120	.	-	.	ID=exon-XM_006570246.3-6;Dbxref=GeneID:412550%2CGenbank:XM_006570246.3%2CBEEBASE:GB45634;Parent=rna-XM_006570246.3
NC_037642.1	Gnomon	exon	13831908	13831959	.	-	.	ID=exon-XM_006570246.3-3;Dbxref=GeneID:412550%2CGenbank:XM_006570246.3%2CBEEBASE:GB45634;Parent=rna-XM_006570246.3
NC_037642.1	Gnomon	exon	13831624	13831816	.	-	.	ID=exon-XM_006570246.3-4;Dbxref=GeneID:412550%2CGenbank:XM_006570246.3%2CBEEBASE:GB45634;Parent=rna-XM_006570246.3
NC_037642.1	Gnomon	exon	13830596	13830770	.	-	.	ID=exon-XM_006570246.3-7;Dbxref=GeneID:412550%2CGenbank:XM_006570246.3%2CBEEBASE:GB45634;Parent=rna-XM_006570246.3
NC_037642.1	Gnomon	exon	13829845	13830515	.	-	.	ID=exon-XM_006570246.3-8;Dbxref=GeneID:412550%2CGenbank:XM_006570246.3%2CBEEBASE:GB45634;Parent=rna-XM_006570246.3
NC_037642.1	Gnomon	exon	13828170	13828311	.	+	.	ID=exon-XM_396003.7-8;Dbxref=GeneID:412548%2CGenbank:XM_396003.7%2CBEEBASE:GB45739;Parent=rna-XM_396003.7
NC_037642.1	Gnomon	exon	13827492	13827695	.	+	.	ID=exon-XM_396003.7-6;Dbxref=GeneID:412548%2CGenbank:XM_396003.7%2CBEEBASE:GB45739;Parent=rna-XM_396003.7
NC_037642.1	Gnomon	exon	13827769	13828032	.	+	.	ID=exon-XM_396003.7-7;Dbxref=GeneID:412548%2CGenbank:XM_396003.7%2CBEEBASE:GB45739;Parent=rna-XM_396003.7
NC_037642.1	Gnomon	exon	13826927	13827088	.	+	.	ID=exon-XM_396003.7-4;Dbxref=GeneID:412548%2CGenbank:XM_396003.7%2CBEEBASE:GB45739;Parent=rna-XM_396003.7
NC_037642.1	Gnomon	exon	13827245	13827389	.	+	.	ID=exon-XM_396003.7-5;Dbxref=GeneID:412548%2CGenbank:XM_396003.7%2CBEEBASE:GB45739;Parent=rna-XM_396003.7
NC_037642.1	Gnomon	exon	13826363	13826563	.	+	.	ID=exon-XM_396003.7-2;Dbxref=GeneID:412548%2CGenbank:XM_396003.7%2CBEEBASE:GB45739;Parent=rna-XM_396003.7
NC_037642.1	Gnomon	exon	13826649	13826844	.	+	.	ID=exon-XM_396003.7-3;Dbxref=GeneID:412548%2CGenbank:XM_396003.7%2CBEEBASE:GB45739;Parent=rna-XM_396003.7
NC_037642.1	Gnomon	CDS	7604483	7605229	.	+	0	Name=XP_026296422.1;ID=cds-XP_026296422.1;Dbxref=GeneID:100577015%2CGenbank:XP_026296422.1%2CBEEBASE:GB48650;Parent=rna-XM_026440637.1
NC_037642.1	Gnomon	mRNA	13351039	13354561	.	-	.	Name=XM_006570258.2;ID=rna-XM_006570258.2;Dbxref=GeneID:725899%2CGenbank:XM_006570258.2%2CBEEBASE:GB45673;Parent=gene-LOC725899
NC_037642.1	Gnomon	exon	9390387	9390489	.	+	.	ID=exon-XM_397205.7-7;Dbxref=GeneID:413766%2CGenbank:XM_397205.7%2CBEEBASE:GB44418;Parent=rna-XM_397205.7
NC_037642.1	Gnomon	exon	9390578	9390841	.	+	.	ID=exon-XM_397205.7-8;Dbxref=GeneID:413766%2CGenbank:XM_397205.7%2CBEEBASE:GB44418;Parent=rna-XM_397205.7
NC_037642.1	Gnomon	exon	9391114	9391435	.	+	.	ID=exon-XM_397205.7-9;Dbxref=GeneID:413766%2CGenbank:XM_397205.7%2CBEEBASE:GB44418;Parent=rna-XM_397205.7
NC_037642.1	Gnomon	exon	9388823	9388898	.	+	.	ID=exon-XM_397205.7-1;Dbxref=GeneID:413766%2CGenbank:XM_397205.7%2CBEEBASE:GB44418;Parent=rna-XM_397205.7
NC_037642.1	Gnomon	exon	9389246	9389308	.	+	.	ID=exon-XM_397205.7-2;Dbxref=GeneID:413766%2CGenbank:XM_397205.7%2CBEEBASE:GB44418;Parent=rna-XM_397205.7
NC_037642.1	Gnomon	exon	7016222	7016692	.	+	.	ID=exon-XM_006564171.3-1;Dbxref=GeneID:102655904%2CGenbank:XM_006564171.3;Parent=rna-XM_006564171.3
NC_037642.1	Gnomon	exon	9389384	9389446	.	+	.	ID=exon-XM_397205.7-3;Dbxref=GeneID:413766%2CGenbank:XM_397205.7%2CBEEBASE:GB44418;Parent=rna-XM_397205.7
NC_037642.1	Gnomon	exon	7029677	7029760	.	+	.	ID=exon-XM_006564171.3-2;Dbxref=GeneID:102655904%2CGenbank:XM_006564171.3;Parent=rna-XM_006564171.3
NC_037642.1	Gnomon	exon	9389610	9389692	.	+	.	ID=exon-XM_397205.7-4;Dbxref=GeneID:413766%2CGenbank:XM_397205.7%2CBEEBASE:GB44418;Parent=rna-XM_397205.7
NC_037642.1	Gnomon	exon	7035069	7035249	.	+	.	ID=exon-XM_006564171.3-3;Dbxref=GeneID:102655904%2CGenbank:XM_006564171.3;Parent=rna-XM_006564171.3
NC_037642.1	Gnomon	exon	9389774	9389900	.	+	.	ID=exon-XM_397205.7-5;Dbxref=GeneID:413766%2CGenbank:XM_397205.7%2CBEEBASE:GB44418;Parent=rna-XM_397205.7
NC_037642.1	Gnomon	exon	7064500	7064976	.	+	.	ID=exon-XM_006564171.3-4;Dbxref=GeneID:102655904%2CGenbank:XM_006564171.3;Parent=rna-XM_006564171.3
NC_037642.1	Gnomon	exon	9389977	9390274	.	+	.	ID=exon-XM_397205.7-6;Dbxref=GeneID:413766%2CGenbank:XM_397205.7%2CBEEBASE:GB44418;Parent=rna-XM_397205.7
NC_037642.1	Gnomon	CDS	7439672	7440187	.	+	0	Name=XP_006564277.1;ID=cds-XP_006564277.1;Dbxref=GeneID:102655240%2CGenbank:XP_006564277.1;Parent=rna-XM_006564214.3
NC_037642.1	Gnomon	CDS	8528857	8529189	.	-	0	Name=XP_016767897.1;ID=cds-XP_016767897.1;Dbxref=GeneID:100576216%2CGenbank:XP_016767897.1%2CBEEBASE:GB48619;Parent=rna-XM_016912408.2
NC_037642.1	Gnomon	CDS	8528629	8528769	.	-	0	Name=XP_016767897.1;ID=cds-XP_016767897.1;Dbxref=GeneID:100576216%2CGenbank:XP_016767897.1%2CBEEBASE:GB48619;Parent=rna-XM_016912408.2
NC_037642.1	Gnomon	CDS	8528494	8528556	.	-	0	Name=XP_016767897.1;ID=cds-XP_016767897.1;Dbxref=GeneID:100576216%2CGenbank:XP_016767897.1%2CBEEBASE:GB48619;Parent=rna-XM_016912408.2
NC_037642.1	Gnomon	CDS	8528364	8528428	.	-	0	Name=XP_016767897.1;ID=cds-XP_016767897.1;Dbxref=GeneID:100576216%2CGenbank:XP_016767897.1%2CBEEBASE:GB48619;Parent=rna-XM_016912408.2
NC_037642.1	Gnomon	CDS	8524824	8525964	.	-	0	Name=XP_016767897.1;ID=cds-XP_016767897.1;Dbxref=GeneID:100576216%2CGenbank:XP_016767897.1%2CBEEBASE:GB48619;Parent=rna-XM_016912408.2
NC_037642.1	Gnomon	mRNA	13145200	13148497	.	+	.	Name=XM_003251416.4;ID=rna-XM_003251416.4;Dbxref=GeneID:551176%2CGenbank:XM_003251416.4;Parent=gene-LOC551176
NC_037642.1	Gnomon	CDS	9928602	9928647	.	-	0	Name=XP_026296568.1;ID=cds-XP_026296568.1;Dbxref=GeneID:724524%2CGenbank:XP_026296568.1%2CBEEBASE:GB44649;Parent=rna-XM_026440783.1
NC_037642.1	Gnomon	CDS	9927458	9927870	.	-	0	Name=XP_026296568.1;ID=cds-XP_026296568.1;Dbxref=GeneID:724524%2CGenbank:XP_026296568.1%2CBEEBASE:GB44649;Parent=rna-XM_026440783.1
NC_037642.1	Gnomon	CDS	9927271	9927360	.	-	0	Name=XP_026296568.1;ID=cds-XP_026296568.1;Dbxref=GeneID:724524%2CGenbank:XP_026296568.1%2CBEEBASE:GB44649;Parent=rna-XM_026440783.1
NC_037642.1	Gnomon	CDS	9926652	9927166	.	-	0	Name=XP_026296568.1;ID=cds-XP_026296568.1;Dbxref=GeneID:724524%2CGenbank:XP_026296568.1%2CBEEBASE:GB44649;Parent=rna-XM_026440783.1
NC_037642.1	Gnomon	CDS	9925464	9926314	.	-	0	Name=XP_026296568.1;ID=cds-XP_026296568.1;Dbxref=GeneID:724524%2CGenbank:XP_026296568.1%2CBEEBASE:GB44649;Parent=rna-XM_026440783.1
NC_037642.1	Gnomon	CDS	9924729	9925375	.	-	0	Name=XP_026296568.1;ID=cds-XP_026296568.1;Dbxref=GeneID:724524%2CGenbank:XP_026296568.1%2CBEEBASE:GB44649;Parent=rna-XM_026440783.1
NC_037642.1	Gnomon	CDS	9924480	9924650	.	-	0	Name=XP_026296568.1;ID=cds-XP_026296568.1;Dbxref=GeneID:724524%2CGenbank:XP_026296568.1%2CBEEBASE:GB44649;Parent=rna-XM_026440783.1
NC_037642.1	Gnomon	exon	7454549	7454925	.	-	.	ID=exon-XM_006564220.3-8;Dbxref=GeneID:409382%2CGenbank:XM_006564220.3%2CBEEBASE:GB42014;Parent=rna-XM_006564220.3
NC_037642.1	Gnomon	exon	7454189	7454473	.	-	.	ID=exon-XM_006564220.3-9;Dbxref=GeneID:409382%2CGenbank:XM_006564220.3%2CBEEBASE:GB42014;Parent=rna-XM_006564220.3
NC_037642.1	Gnomon	mRNA	1354886	1748416	.	+	.	Name=XM_026440823.1;ID=rna-XM_026440823.1;Dbxref=GeneID:408822%2CGenbank:XM_026440823.1%2CBEEBASE:GB52304;Parent=gene-LOC408822
NC_037642.1	Gnomon	exon	7457979	7458065	.	-	.	ID=exon-XM_006564220.3-4;Dbxref=GeneID:409382%2CGenbank:XM_006564220.3%2CBEEBASE:GB42014;Parent=rna-XM_006564220.3
NC_037642.1	Gnomon	exon	7455659	7456007	.	-	.	ID=exon-XM_006564220.3-5;Dbxref=GeneID:409382%2CGenbank:XM_006564220.3%2CBEEBASE:GB42014;Parent=rna-XM_006564220.3
NC_037642.1	Gnomon	exon	7455385	7455572	.	-	.	ID=exon-XM_006564220.3-6;Dbxref=GeneID:409382%2CGenbank:XM_006564220.3%2CBEEBASE:GB42014;Parent=rna-XM_006564220.3
NC_037642.1	Gnomon	mRNA	12092778	12094191	.	-	.	Name=XM_016912371.2;ID=rna-XM_016912371.2;Dbxref=GeneID:725835%2CGenbank:XM_016912371.2%2CBEEBASE:GB47822;Parent=gene-LOC725835
NC_037642.1	Gnomon	exon	7455047	7455220	.	-	.	ID=exon-XM_006564220.3-7;Dbxref=GeneID:409382%2CGenbank:XM_006564220.3%2CBEEBASE:GB42014;Parent=rna-XM_006564220.3
NC_037642.1	Gnomon	exon	7460225	7460247	.	-	.	ID=exon-XM_006564220.3-1;Dbxref=GeneID:409382%2CGenbank:XM_006564220.3%2CBEEBASE:GB42014;Parent=rna-XM_006564220.3
NC_037642.1	Gnomon	exon	7459452	7459781	.	-	.	ID=exon-XM_006564220.3-2;Dbxref=GeneID:409382%2CGenbank:XM_006564220.3%2CBEEBASE:GB42014;Parent=rna-XM_006564220.3
NC_037642.1	Gnomon	exon	7459047	7459355	.	-	.	ID=exon-XM_006564220.3-3;Dbxref=GeneID:409382%2CGenbank:XM_006564220.3%2CBEEBASE:GB42014;Parent=rna-XM_006564220.3
NC_037642.1	Gnomon	exon	5403837	5403988	.	-	.	ID=exon-XM_026440770.1-1;Dbxref=GeneID:724925%2CGenbank:XM_026440770.1%2CBEEBASE:GB46784;Parent=rna-XM_026440770.1
NC_037642.1	Gnomon	exon	9720356	9720528	.	-	.	ID=exon-XM_394579.6-3;Dbxref=GeneID:411105%2CGenbank:XM_394579.6%2CBEEBASE:GB44670;Parent=rna-XM_394579.6
NC_037642.1	Gnomon	exon	5398439	5398595	.	-	.	ID=exon-XM_026440770.1-2;Dbxref=GeneID:724925%2CGenbank:XM_026440770.1%2CBEEBASE:GB46784;Parent=rna-XM_026440770.1
NC_037642.1	Gnomon	exon	9719864	9720271	.	-	.	ID=exon-XM_394579.6-4;Dbxref=GeneID:411105%2CGenbank:XM_394579.6%2CBEEBASE:GB44670;Parent=rna-XM_394579.6
NC_037642.1	Gnomon	exon	5398159	5398345	.	-	.	ID=exon-XM_026440770.1-3;Dbxref=GeneID:724925%2CGenbank:XM_026440770.1%2CBEEBASE:GB46784;Parent=rna-XM_026440770.1
NC_037642.1	Gnomon	exon	9721489	9721635	.	-	.	ID=exon-XM_394579.6-1;Dbxref=GeneID:411105%2CGenbank:XM_394579.6%2CBEEBASE:GB44670;Parent=rna-XM_394579.6
NC_037642.1	Gnomon	exon	5397795	5398078	.	-	.	ID=exon-XM_026440770.1-4;Dbxref=GeneID:724925%2CGenbank:XM_026440770.1%2CBEEBASE:GB46784;Parent=rna-XM_026440770.1
NC_037642.1	Gnomon	exon	9720609	9721402	.	-	.	ID=exon-XM_394579.6-2;Dbxref=GeneID:411105%2CGenbank:XM_394579.6%2CBEEBASE:GB44670;Parent=rna-XM_394579.6
NC_037642.1	Gnomon	exon	9719641	9719802	.	-	.	ID=exon-XM_394579.6-5;Dbxref=GeneID:411105%2CGenbank:XM_394579.6%2CBEEBASE:GB44670;Parent=rna-XM_394579.6
NC_037642.1	Gnomon	exon	5397344	5397701	.	-	.	ID=exon-XM_026440770.1-5;Dbxref=GeneID:724925%2CGenbank:XM_026440770.1%2CBEEBASE:GB46784;Parent=rna-XM_026440770.1
NC_037642.1	Gnomon	exon	5396960	5397258	.	-	.	ID=exon-XM_026440770.1-6;Dbxref=GeneID:724925%2CGenbank:XM_026440770.1%2CBEEBASE:GB46784;Parent=rna-XM_026440770.1
NC_037642.1	Gnomon	exon	5396629	5396882	.	-	.	ID=exon-XM_026440770.1-7;Dbxref=GeneID:724925%2CGenbank:XM_026440770.1%2CBEEBASE:GB46784;Parent=rna-XM_026440770.1
NC_037642.1	Gnomon	exon	5396402	5396526	.	-	.	ID=exon-XM_026440770.1-8;Dbxref=GeneID:724925%2CGenbank:XM_026440770.1%2CBEEBASE:GB46784;Parent=rna-XM_026440770.1
NC_037642.1	Gnomon	exon	5395771	5396321	.	-	.	ID=exon-XM_026440770.1-9;Dbxref=GeneID:724925%2CGenbank:XM_026440770.1%2CBEEBASE:GB46784;Parent=rna-XM_026440770.1
NC_037642.1	Gnomon	exon	13230084	13230383	.	+	.	ID=exon-XR_411654.3-3;Dbxref=GeneID:100577646%2CGenbank:XR_411654.3;Parent=rna-XR_411654.3
[truncated: 30,239 more rows]
