# Supplementary material for: Prevalent bee venom genes evolved before the aculeate stinger and eusociality
Source: BMC Biol. 2023 Oct 23;21:229. doi: 10.1186/s12915-023-01656-5 (PMC10591384; doi:10.1186/s12915-023-01656-5)
Supplement: Supplementary file 42 — Additional file 42. Gff files of all toxin gene annotations. [file 12915_2023_1656_MOESM42_ESM.zip › AdditionalFile9_ToxinGeneAnnotations/NW_003790165.1._PLA2.gff_modified_Koludarov_et_al_2021.gff3]

##gff-version 3
##source-version geneious 2020.2.2
##sequence-region	NW_003790165.1	1	8770477
NW_003790165.1	Koludarov_et_al_2021	gene	6864369	6865671	.	-	.	Name=PLA2
NW_003790165.1	Gnomon	exon	5316812	5317001	.	+	.	ID=exon-XM_031916002.1-12;Dbxref=GeneID:100868325%2CGenbank:XM_031916002.1;Parent=rna-XM_031916002.1
NW_003790165.1	Gnomon	exon	5317381	5317692	.	+	.	ID=exon-XM_031916002.1-13;Dbxref=GeneID:100868325%2CGenbank:XM_031916002.1;Parent=rna-XM_031916002.1
NW_003790165.1	Gnomon	exon	5316250	5316351	.	+	.	ID=exon-XM_031916002.1-10;Dbxref=GeneID:100868325%2CGenbank:XM_031916002.1;Parent=rna-XM_031916002.1
NW_003790165.1	Gnomon	exon	5316513	5316610	.	+	.	ID=exon-XM_031916002.1-11;Dbxref=GeneID:100868325%2CGenbank:XM_031916002.1;Parent=rna-XM_031916002.1
NW_003790165.1	Gnomon	CDS	5188658	5188831	.	-	0	Name=XP_012340861.1;ID=cds-XP_012340861.1;Dbxref=GeneID:105735220%2CGenbank:XP_012340861.1;Parent=rna-XM_012485407.2
NW_003790165.1	Gnomon	CDS	5187604	5188336	.	-	0	Name=XP_012340861.1;ID=cds-XP_012340861.1;Dbxref=GeneID:105735220%2CGenbank:XP_012340861.1;Parent=rna-XM_012485407.2
NW_003790165.1	Gnomon	CDS	5187100	5187341	.	-	0	Name=XP_012340861.1;ID=cds-XP_012340861.1;Dbxref=GeneID:105735220%2CGenbank:XP_012340861.1;Parent=rna-XM_012485407.2
NW_003790165.1	Gnomon	CDS	5186569	5186730	.	-	0	Name=XP_012340861.1;ID=cds-XP_012340861.1;Dbxref=GeneID:105735220%2CGenbank:XP_012340861.1;Parent=rna-XM_012485407.2
NW_003790165.1	Gnomon	CDS	5186157	5186471	.	-	0	Name=XP_012340861.1;ID=cds-XP_012340861.1;Dbxref=GeneID:105735220%2CGenbank:XP_012340861.1;Parent=rna-XM_012485407.2
NW_003790165.1	Gnomon	CDS	5185695	5185733	.	-	0	Name=XP_012340861.1;ID=cds-XP_012340861.1;Dbxref=GeneID:105735220%2CGenbank:XP_012340861.1;Parent=rna-XM_012485407.2
NW_003790165.1	Gnomon	exon	7216449	7216674	.	+	.	ID=exon-XM_031915923.1-6;Dbxref=GeneID:100867723%2CGenbank:XM_031915923.1;Parent=rna-XM_031915923.1
NW_003790165.1	Gnomon	exon	7216769	7216876	.	+	.	ID=exon-XM_031915923.1-7;Dbxref=GeneID:100867723%2CGenbank:XM_031915923.1;Parent=rna-XM_031915923.1
NW_003790165.1	Gnomon	exon	7217158	7217233	.	+	.	ID=exon-XM_031915923.1-8;Dbxref=GeneID:100867723%2CGenbank:XM_031915923.1;Parent=rna-XM_031915923.1
NW_003790165.1	Gnomon	exon	7217336	7217495	.	+	.	ID=exon-XM_031915923.1-9;Dbxref=GeneID:100867723%2CGenbank:XM_031915923.1;Parent=rna-XM_031915923.1
NW_003790165.1	Gnomon	exon	7210070	7211232	.	+	.	ID=exon-XM_031915923.1-1;Dbxref=GeneID:100867723%2CGenbank:XM_031915923.1;Parent=rna-XM_031915923.1
NW_003790165.1	Gnomon	exon	7211473	7211688	.	+	.	ID=exon-XM_031915923.1-2;Dbxref=GeneID:100867723%2CGenbank:XM_031915923.1;Parent=rna-XM_031915923.1
NW_003790165.1	Gnomon	exon	7212411	7214067	.	+	.	ID=exon-XM_031915923.1-3;Dbxref=GeneID:100867723%2CGenbank:XM_031915923.1;Parent=rna-XM_031915923.1
NW_003790165.1	Gnomon	exon	7214599	7215101	.	+	.	ID=exon-XM_031915923.1-4;Dbxref=GeneID:100867723%2CGenbank:XM_031915923.1;Parent=rna-XM_031915923.1
NW_003790165.1	Gnomon	exon	7215253	7215444	.	+	.	ID=exon-XM_031915923.1-5;Dbxref=GeneID:100867723%2CGenbank:XM_031915923.1;Parent=rna-XM_031915923.1
NW_003790165.1	Gnomon	mRNA	6984754	6992730	.	-	.	Name=XM_012485466.2;ID=rna-XM_012485466.2;Dbxref=GeneID:100864307%2CGenbank:XM_012485466.2;Parent=gene-LOC100864307
NW_003790165.1	Gnomon	exon	3400442	3401708	.	+	.	ID=exon-XM_003692865.3-1;Dbxref=GeneID:100863447%2CGenbank:XM_003692865.3;Parent=rna-XM_003692865.3
NW_003790165.1	Gnomon	CDS	6998378	6998435	.	+	0	Name=XP_003692995.1;ID=cds-XP_003692995.1;Dbxref=GeneID:100864831%2CGenbank:XP_003692995.1;Parent=rna-XM_003692947.3
NW_003790165.1	Gnomon	CDS	6998703	6998872	.	+	0	Name=XP_003692995.1;ID=cds-XP_003692995.1;Dbxref=GeneID:100864831%2CGenbank:XP_003692995.1;Parent=rna-XM_003692947.3
NW_003790165.1	Gnomon	CDS	6999203	6999484	.	+	0	Name=XP_003692995.1;ID=cds-XP_003692995.1;Dbxref=GeneID:100864831%2CGenbank:XP_003692995.1;Parent=rna-XM_003692947.3
NW_003790165.1	Gnomon	CDS	6999550	6999819	.	+	0	Name=XP_003692995.1;ID=cds-XP_003692995.1;Dbxref=GeneID:100864831%2CGenbank:XP_003692995.1;Parent=rna-XM_003692947.3
NW_003790165.1	Gnomon	CDS	6999994	7000291	.	+	0	Name=XP_003692995.1;ID=cds-XP_003692995.1;Dbxref=GeneID:100864831%2CGenbank:XP_003692995.1;Parent=rna-XM_003692947.3
NW_003790165.1	Gnomon	CDS	7000375	7000495	.	+	0	Name=XP_003692995.1;ID=cds-XP_003692995.1;Dbxref=GeneID:100864831%2CGenbank:XP_003692995.1;Parent=rna-XM_003692947.3
NW_003790165.1	Gnomon	CDS	7000599	7000728	.	+	0	Name=XP_003692995.1;ID=cds-XP_003692995.1;Dbxref=GeneID:100864831%2CGenbank:XP_003692995.1;Parent=rna-XM_003692947.3
NW_003790165.1	Gnomon	CDS	7001170	7001220	.	+	0	Name=XP_003692995.1;ID=cds-XP_003692995.1;Dbxref=GeneID:100864831%2CGenbank:XP_003692995.1;Parent=rna-XM_003692947.3
NW_003790165.1	Gnomon	CDS	7001352	7001543	.	+	0	Name=XP_003692995.1;ID=cds-XP_003692995.1;Dbxref=GeneID:100864831%2CGenbank:XP_003692995.1;Parent=rna-XM_003692947.3
NW_003790165.1	Gnomon	exon	4307792	4308720	.	-	.	ID=exon-XM_012485676.2-12;Dbxref=GeneID:100865108%2CGenbank:XM_012485676.2;Parent=rna-XM_012485676.2
NW_003790165.1	Gnomon	exon	4309270	4309409	.	-	.	ID=exon-XM_012485676.2-10;Dbxref=GeneID:100865108%2CGenbank:XM_012485676.2;Parent=rna-XM_012485676.2
NW_003790165.1	Gnomon	exon	4308833	4309200	.	-	.	ID=exon-XM_012485676.2-11;Dbxref=GeneID:100865108%2CGenbank:XM_012485676.2;Parent=rna-XM_012485676.2
NW_003790165.1	Gnomon	lnc_RNA	4826310	4827746	.	-	.	Name=XR_001111905.2;ID=rna-XR_001111905.2;Dbxref=GeneID:105735225%2CGenbank:XR_001111905.2;Parent=gene-LOC105735225
NW_003790165.1	Gnomon	exon	6889345	6890202	.	-	.	ID=exon-XM_012485551.2-14;Dbxref=GeneID:100863684%2CGenbank:XM_012485551.2;Parent=rna-XM_012485551.2
NW_003790165.1	Gnomon	mRNA	2832161	2833183	.	+	.	Name=XM_003693047.3;ID=rna-XM_003693047.3;Dbxref=GeneID:100868649%2CGenbank:XM_003693047.3;Parent=gene-LOC100868649
NW_003790165.1	Gnomon	exon	6890494	6890534	.	-	.	ID=exon-XM_012485551.2-12;Dbxref=GeneID:100863684%2CGenbank:XM_012485551.2;Parent=rna-XM_012485551.2
NW_003790165.1	Gnomon	exon	6890285	6890425	.	-	.	ID=exon-XM_012485551.2-13;Dbxref=GeneID:100863684%2CGenbank:XM_012485551.2;Parent=rna-XM_012485551.2
NW_003790165.1	Gnomon	exon	6890955	6891969	.	-	.	ID=exon-XM_012485551.2-10;Dbxref=GeneID:100863684%2CGenbank:XM_012485551.2;Parent=rna-XM_012485551.2
NW_003790165.1	Gnomon	exon	6890625	6890675	.	-	.	ID=exon-XM_012485551.2-11;Dbxref=GeneID:100863684%2CGenbank:XM_012485551.2;Parent=rna-XM_012485551.2
NW_003790165.1	Gnomon	CDS	1049408	1049618	.	+	0	Name=XP_012341117.1;ID=cds-XP_012341117.1;Dbxref=GeneID:100865982%2CGenbank:XP_012341117.1;Parent=rna-XM_012485663.2
NW_003790165.1	Gnomon	CDS	1049787	1051159	.	+	0	Name=XP_012341117.1;ID=cds-XP_012341117.1;Dbxref=GeneID:100865982%2CGenbank:XP_012341117.1;Parent=rna-XM_012485663.2
NW_003790165.1	Gnomon	CDS	1051241	1051983	.	+	0	Name=XP_012341117.1;ID=cds-XP_012341117.1;Dbxref=GeneID:100865982%2CGenbank:XP_012341117.1;Parent=rna-XM_012485663.2
NW_003790165.1	Gnomon	CDS	1052040	1052532	.	+	0	Name=XP_012341117.1;ID=cds-XP_012341117.1;Dbxref=GeneID:100865982%2CGenbank:XP_012341117.1;Parent=rna-XM_012485663.2
NW_003790165.1	Gnomon	CDS	1052611	1052793	.	+	0	Name=XP_012341117.1;ID=cds-XP_012341117.1;Dbxref=GeneID:100865982%2CGenbank:XP_012341117.1;Parent=rna-XM_012485663.2
NW_003790165.1	Gnomon	CDS	1052861	1053112	.	+	0	Name=XP_012341117.1;ID=cds-XP_012341117.1;Dbxref=GeneID:100865982%2CGenbank:XP_012341117.1;Parent=rna-XM_012485663.2
NW_003790165.1	Gnomon	CDS	1053227	1053667	.	+	0	Name=XP_012341117.1;ID=cds-XP_012341117.1;Dbxref=GeneID:100865982%2CGenbank:XP_012341117.1;Parent=rna-XM_012485663.2
NW_003790165.1	Gnomon	CDS	1053807	1053916	.	+	0	Name=XP_012341117.1;ID=cds-XP_012341117.1;Dbxref=GeneID:100865982%2CGenbank:XP_012341117.1;Parent=rna-XM_012485663.2
NW_003790165.1	Gnomon	CDS	1055574	1055697	.	+	0	Name=XP_012341117.1;ID=cds-XP_012341117.1;Dbxref=GeneID:100865982%2CGenbank:XP_012341117.1;Parent=rna-XM_012485663.2
NW_003790165.1	Gnomon	CDS	1061822	1061985	.	+	0	Name=XP_012341117.1;ID=cds-XP_012341117.1;Dbxref=GeneID:100865982%2CGenbank:XP_012341117.1;Parent=rna-XM_012485663.2
NW_003790165.1	Gnomon	CDS	1079937	1080360	.	+	0	Name=XP_012341117.1;ID=cds-XP_012341117.1;Dbxref=GeneID:100865982%2CGenbank:XP_012341117.1;Parent=rna-XM_012485663.2
NW_003790165.1	Gnomon	CDS	1083033	1083224	.	+	0	Name=XP_012341117.1;ID=cds-XP_012341117.1;Dbxref=GeneID:100865982%2CGenbank:XP_012341117.1;Parent=rna-XM_012485663.2
NW_003790165.1	Gnomon	CDS	1088162	1088335	.	+	0	Name=XP_012341117.1;ID=cds-XP_012341117.1;Dbxref=GeneID:100865982%2CGenbank:XP_012341117.1;Parent=rna-XM_012485663.2
NW_003790165.1	Gnomon	CDS	1088583	1088663	.	+	0	Name=XP_012341117.1;ID=cds-XP_012341117.1;Dbxref=GeneID:100865982%2CGenbank:XP_012341117.1;Parent=rna-XM_012485663.2
NW_003790165.1	Gnomon	exon	2625771	2628111	.	+	.	ID=exon-XM_012485491.2-1;Dbxref=GeneID:100870422%2CGenbank:XM_012485491.2;Parent=rna-XM_012485491.2
NW_003790165.1	Gnomon	exon	2664003	2664187	.	+	.	ID=exon-XM_012485491.2-2;Dbxref=GeneID:100870422%2CGenbank:XM_012485491.2;Parent=rna-XM_012485491.2
NW_003790165.1	Gnomon	exon	2664282	2664436	.	+	.	ID=exon-XM_012485491.2-3;Dbxref=GeneID:100870422%2CGenbank:XM_012485491.2;Parent=rna-XM_012485491.2
NW_003790165.1	Gnomon	exon	2664887	2665015	.	+	.	ID=exon-XM_012485491.2-4;Dbxref=GeneID:100870422%2CGenbank:XM_012485491.2;Parent=rna-XM_012485491.2
NW_003790165.1	Gnomon	exon	2665589	2665717	.	+	.	ID=exon-XM_012485491.2-5;Dbxref=GeneID:100870422%2CGenbank:XM_012485491.2;Parent=rna-XM_012485491.2
NW_003790165.1	Gnomon	exon	2666545	2666674	.	+	.	ID=exon-XM_012485491.2-6;Dbxref=GeneID:100870422%2CGenbank:XM_012485491.2;Parent=rna-XM_012485491.2
NW_003790165.1	Gnomon	exon	2666764	2666917	.	+	.	ID=exon-XM_012485491.2-7;Dbxref=GeneID:100870422%2CGenbank:XM_012485491.2;Parent=rna-XM_012485491.2
NW_003790165.1	Gnomon	exon	2669282	2669389	.	+	.	ID=exon-XM_012485491.2-8;Dbxref=GeneID:100870422%2CGenbank:XM_012485491.2;Parent=rna-XM_012485491.2
NW_003790165.1	Gnomon	exon	2669752	2669914	.	+	.	ID=exon-XM_012485491.2-9;Dbxref=GeneID:100870422%2CGenbank:XM_012485491.2;Parent=rna-XM_012485491.2
NW_003790165.1	Gnomon	CDS	8168080	8168105	.	+	0	Name=XP_031771915.1;ID=cds-XP_031771915.1;Dbxref=GeneID:100867279%2CGenbank:XP_031771915.1;Parent=rna-XM_031916055.1
NW_003790165.1	Gnomon	CDS	8170544	8170833	.	+	0	Name=XP_031771915.1;ID=cds-XP_031771915.1;Dbxref=GeneID:100867279%2CGenbank:XP_031771915.1;Parent=rna-XM_031916055.1
NW_003790165.1	Gnomon	CDS	8195358	8195417	.	+	0	Name=XP_031771915.1;ID=cds-XP_031771915.1;Dbxref=GeneID:100867279%2CGenbank:XP_031771915.1;Parent=rna-XM_031916055.1
NW_003790165.1	Gnomon	CDS	8208439	8208506	.	+	0	Name=XP_031771915.1;ID=cds-XP_031771915.1;Dbxref=GeneID:100867279%2CGenbank:XP_031771915.1;Parent=rna-XM_031916055.1
NW_003790165.1	Gnomon	exon	7198735	7199144	.	+	.	ID=id-LOC105735274;Dbxref=GeneID:105735274;Parent=gene-LOC105735274
NW_003790165.1	Gnomon	mRNA	6998168	7001687	.	+	.	Name=XM_003692947.3;ID=rna-XM_003692947.3;Dbxref=GeneID:100864831%2CGenbank:XM_003692947.3;Parent=gene-LOC100864831
NW_003790165.1	Gnomon	mRNA	3081920	3085452	.	-	.	Name=XM_012485465.2;ID=rna-XM_012485465.2;Dbxref=GeneID:100867806%2CGenbank:XM_012485465.2;Parent=gene-LOC100867806
NW_003790165.1	Gnomon	CDS	5387134	5388262	.	-	0	Name=XP_012340860.2;ID=cds-XP_012340860.2;Dbxref=GeneID:100869146%2CGenbank:XP_012340860.2;Note=The sequence of the model RefSeq protein was modified relative to this genomic sequence to represent the inferred CDS: inserted 1 base in 1 codon;Parent=rna-XM_012485406.2
NW_003790165.1	Gnomon	CDS	5386563	5387131	.	-	0	Name=XP_012340860.2;ID=cds-XP_012340860.2;Dbxref=GeneID:100869146%2CGenbank:XP_012340860.2;Note=The sequence of the model RefSeq protein was modified relative to this genomic sequence to represent the inferred CDS: inserted 1 base in 1 codon;Parent=rna-XM_012485406.2
NW_003790165.1	Gnomon	CDS	4332749	4332935	.	+	0	Name=XP_003693105.2;ID=cds-XP_003693105.2;Dbxref=GeneID:100870064%2CGenbank:XP_003693105.2;Parent=rna-XM_003693057.3
NW_003790165.1	Gnomon	CDS	4333029	4333202	.	+	0	Name=XP_003693105.2;ID=cds-XP_003693105.2;Dbxref=GeneID:100870064%2CGenbank:XP_003693105.2;Parent=rna-XM_003693057.3
NW_003790165.1	Gnomon	CDS	4333296	4333497	.	+	0	Name=XP_003693105.2;ID=cds-XP_003693105.2;Dbxref=GeneID:100870064%2CGenbank:XP_003693105.2;Parent=rna-XM_003693057.3
NW_003790165.1	Gnomon	CDS	4333569	4333764	.	+	0	Name=XP_003693105.2;ID=cds-XP_003693105.2;Dbxref=GeneID:100870064%2CGenbank:XP_003693105.2;Parent=rna-XM_003693057.3
NW_003790165.1	Gnomon	CDS	4333997	4334082	.	+	0	Name=XP_003693105.2;ID=cds-XP_003693105.2;Dbxref=GeneID:100870064%2CGenbank:XP_003693105.2;Parent=rna-XM_003693057.3
NW_003790165.1	Gnomon	CDS	4334176	4337062	.	+	0	Name=XP_003693105.2;ID=cds-XP_003693105.2;Dbxref=GeneID:100870064%2CGenbank:XP_003693105.2;Parent=rna-XM_003693057.3
NW_003790165.1	Gnomon	lnc_RNA	8721878	8723108	.	+	.	Name=XR_001111904.2;ID=rna-XR_001111904.2;Dbxref=GeneID:105735216%2CGenbank:XR_001111904.2;Parent=gene-LOC105735216
NW_003790165.1	Gnomon	exon	3422487	3422741	.	+	.	ID=exon-XR_004224729.1-2;Dbxref=GeneID:100869106%2CGenbank:XR_004224729.1;Parent=rna-XR_004224729.1
NW_003790165.1	Gnomon	exon	3422809	3423048	.	+	.	ID=exon-XR_004224729.1-3;Dbxref=GeneID:100869106%2CGenbank:XR_004224729.1;Parent=rna-XR_004224729.1
NW_003790165.1	Gnomon	exon	3423830	3423983	.	+	.	ID=exon-XR_004224729.1-4;Dbxref=GeneID:100869106%2CGenbank:XR_004224729.1;Parent=rna-XR_004224729.1
NW_003790165.1	Gnomon	exon	3424363	3424519	.	+	.	ID=exon-XR_004224729.1-5;Dbxref=GeneID:100869106%2CGenbank:XR_004224729.1;Parent=rna-XR_004224729.1
NW_003790165.1	Gnomon	exon	3421807	3422016	.	+	.	ID=exon-XR_004224729.1-1;Dbxref=GeneID:100869106%2CGenbank:XR_004224729.1;Parent=rna-XR_004224729.1
NW_003790165.1	Gnomon	exon	7407541	7407668	.	+	.	ID=exon-XM_012485631.2-4;Dbxref=GeneID:100865499%2CGenbank:XM_012485631.2;Parent=rna-XM_012485631.2
NW_003790165.1	Gnomon	exon	7407751	7407861	.	+	.	ID=exon-XM_012485631.2-5;Dbxref=GeneID:100865499%2CGenbank:XM_012485631.2;Parent=rna-XM_012485631.2
NW_003790165.1	Gnomon	exon	7407949	7408084	.	+	.	ID=exon-XM_012485631.2-6;Dbxref=GeneID:100865499%2CGenbank:XM_012485631.2;Parent=rna-XM_012485631.2
NW_003790165.1	Gnomon	exon	7408148	7408291	.	+	.	ID=exon-XM_012485631.2-7;Dbxref=GeneID:100865499%2CGenbank:XM_012485631.2;Parent=rna-XM_012485631.2
NW_003790165.1	Gnomon	exon	7408361	7408618	.	+	.	ID=exon-XM_012485631.2-8;Dbxref=GeneID:100865499%2CGenbank:XM_012485631.2;Parent=rna-XM_012485631.2
NW_003790165.1	Gnomon	exon	7408764	7408953	.	+	.	ID=exon-XM_012485631.2-9;Dbxref=GeneID:100865499%2CGenbank:XM_012485631.2;Parent=rna-XM_012485631.2
NW_003790165.1	Gnomon	exon	7406839	7406957	.	+	.	ID=exon-XM_012485631.2-1;Dbxref=GeneID:100865499%2CGenbank:XM_012485631.2;Parent=rna-XM_012485631.2
NW_003790165.1	Gnomon	exon	7407031	7407158	.	+	.	ID=exon-XM_012485631.2-2;Dbxref=GeneID:100865499%2CGenbank:XM_012485631.2;Parent=rna-XM_012485631.2
NW_003790165.1	Gnomon	exon	7407246	7407446	.	+	.	ID=exon-XM_012485631.2-3;Dbxref=GeneID:100865499%2CGenbank:XM_012485631.2;Parent=rna-XM_012485631.2
NW_003790165.1	Gnomon	exon	3424767	3425119	.	+	.	ID=exon-XR_004224729.1-6;Dbxref=GeneID:100869106%2CGenbank:XR_004224729.1;Parent=rna-XR_004224729.1
NW_003790165.1	Gnomon	exon	3425214	3425373	.	+	.	ID=exon-XR_004224729.1-7;Dbxref=GeneID:100869106%2CGenbank:XR_004224729.1;Parent=rna-XR_004224729.1
NW_003790165.1	Gnomon	exon	3426575	3426656	.	+	.	ID=exon-XR_004224729.1-8;Dbxref=GeneID:100869106%2CGenbank:XR_004224729.1;Parent=rna-XR_004224729.1
NW_003790165.1	Gnomon	CDS	2832233	2832409	.	+	0	Name=XP_003693095.1;ID=cds-XP_003693095.1;Dbxref=GeneID:100868649%2CGenbank:XP_003693095.1;Parent=rna-XM_003693047.3
NW_003790165.1	Gnomon	CDS	2832519	2832700	.	+	0	Name=XP_003693095.1;ID=cds-XP_003693095.1;Dbxref=GeneID:100868649%2CGenbank:XP_003693095.1;Parent=rna-XM_003693047.3
NW_003790165.1	Gnomon	CDS	2832781	2833075	.	+	0	Name=XP_003693095.1;ID=cds-XP_003693095.1;Dbxref=GeneID:100868649%2CGenbank:XP_003693095.1;Parent=rna-XM_003693047.3
NW_003790165.1	Gnomon	CDS	8272204	8272206	.	-	0	Name=XP_031771916.1;ID=cds-XP_031771916.1;Dbxref=GeneID:100867401%2CGenbank:XP_031771916.1;Note=The sequence of the model RefSeq protein was modified relative to this genomic sequence to represent the inferred CDS: inserted 1 base in 1 codon;Parent=rna-XM_031916056.1
NW_003790165.1	Gnomon	CDS	8261309	8261653	.	-	0	Name=XP_031771916.1;ID=cds-XP_031771916.1;Dbxref=GeneID:100867401%2CGenbank:XP_031771916.1;Note=The sequence of the model RefSeq protein was modified relative to this genomic sequence to represent the inferred CDS: inserted 1 base in 1 codon;Parent=rna-XM_031916056.1
NW_003790165.1	Gnomon	CDS	8260792	8261175	.	-	0	Name=XP_031771916.1;ID=cds-XP_031771916.1;Dbxref=GeneID:100867401%2CGenbank:XP_031771916.1;Note=The sequence of the model RefSeq protein was modified relative to this genomic sequence to represent the inferred CDS: inserted 1 base in 1 codon;Parent=rna-XM_031916056.1
NW_003790165.1	Gnomon	CDS	8260142	8260559	.	-	0	Name=XP_031771916.1;ID=cds-XP_031771916.1;Dbxref=GeneID:100867401%2CGenbank:XP_031771916.1;Note=The sequence of the model RefSeq protein was modified relative to this genomic sequence to represent the inferred CDS: inserted 1 base in 1 codon;Parent=rna-XM_031916056.1
NW_003790165.1	Gnomon	CDS	8258657	8260139	.	-	0	Name=XP_031771916.1;ID=cds-XP_031771916.1;Dbxref=GeneID:100867401%2CGenbank:XP_031771916.1;Note=The sequence of the model RefSeq protein was modified relative to this genomic sequence to represent the inferred CDS: inserted 1 base in 1 codon;Parent=rna-XM_031916056.1
NW_003790165.1	Gnomon	CDS	8258303	8258567	.	-	0	Name=XP_031771916.1;ID=cds-XP_031771916.1;Dbxref=GeneID:100867401%2CGenbank:XP_031771916.1;Note=The sequence of the model RefSeq protein was modified relative to this genomic sequence to represent the inferred CDS: inserted 1 base in 1 codon;Parent=rna-XM_031916056.1
NW_003790165.1	Gnomon	CDS	8257347	8258063	.	-	0	Name=XP_031771916.1;ID=cds-XP_031771916.1;Dbxref=GeneID:100867401%2CGenbank:XP_031771916.1;Note=The sequence of the model RefSeq protein was modified relative to this genomic sequence to represent the inferred CDS: inserted 1 base in 1 codon;Parent=rna-XM_031916056.1
NW_003790165.1	Gnomon	CDS	8256832	8257272	.	-	0	Name=XP_031771916.1;ID=cds-XP_031771916.1;Dbxref=GeneID:100867401%2CGenbank:XP_031771916.1;Note=The sequence of the model RefSeq protein was modified relative to this genomic sequence to represent the inferred CDS: inserted 1 base in 1 codon;Parent=rna-XM_031916056.1
NW_003790165.1	Gnomon	CDS	8256210	8256719	.	-	0	Name=XP_031771916.1;ID=cds-XP_031771916.1;Dbxref=GeneID:100867401%2CGenbank:XP_031771916.1;Note=The sequence of the model RefSeq protein was modified relative to this genomic sequence to represent the inferred CDS: inserted 1 base in 1 codon;Parent=rna-XM_031916056.1
NW_003790165.1	Gnomon	CDS	8254563	8255033	.	-	0	Name=XP_031771916.1;ID=cds-XP_031771916.1;Dbxref=GeneID:100867401%2CGenbank:XP_031771916.1;Note=The sequence of the model RefSeq protein was modified relative to this genomic sequence to represent the inferred CDS: inserted 1 base in 1 codon;Parent=rna-XM_031916056.1
NW_003790165.1	Gnomon	CDS	8254399	8254530	.	-	0	Name=XP_031771916.1;ID=cds-XP_031771916.1;Dbxref=GeneID:100867401%2CGenbank:XP_031771916.1;Note=The sequence of the model RefSeq protein was modified relative to this genomic sequence to represent the inferred CDS: inserted 1 base in 1 codon;Parent=rna-XM_031916056.1
NW_003790165.1	Gnomon	CDS	8252607	8253995	.	-	0	Name=XP_031771916.1;ID=cds-XP_031771916.1;Dbxref=GeneID:100867401%2CGenbank:XP_031771916.1;Note=The sequence of the model RefSeq protein was modified relative to this genomic sequence to represent the inferred CDS: inserted 1 base in 1 codon;Parent=rna-XM_031916056.1
NW_003790165.1	Gnomon	CDS	1049408	1049618	.	+	0	Name=XP_012341118.1;ID=cds-XP_012341118.1;Dbxref=GeneID:100865982%2CGenbank:XP_012341118.1;Parent=rna-XM_012485664.2
NW_003790165.1	Gnomon	CDS	1049787	1051159	.	+	0	Name=XP_012341118.1;ID=cds-XP_012341118.1;Dbxref=GeneID:100865982%2CGenbank:XP_012341118.1;Parent=rna-XM_012485664.2
NW_003790165.1	Gnomon	CDS	1051241	1051983	.	+	0	Name=XP_012341118.1;ID=cds-XP_012341118.1;Dbxref=GeneID:100865982%2CGenbank:XP_012341118.1;Parent=rna-XM_012485664.2
NW_003790165.1	Gnomon	CDS	1052040	1052532	.	+	0	Name=XP_012341118.1;ID=cds-XP_012341118.1;Dbxref=GeneID:100865982%2CGenbank:XP_012341118.1;Parent=rna-XM_012485664.2
NW_003790165.1	Gnomon	CDS	1052611	1052793	.	+	0	Name=XP_012341118.1;ID=cds-XP_012341118.1;Dbxref=GeneID:100865982%2CGenbank:XP_012341118.1;Parent=rna-XM_012485664.2
NW_003790165.1	Gnomon	CDS	1052861	1053112	.	+	0	Name=XP_012341118.1;ID=cds-XP_012341118.1;Dbxref=GeneID:100865982%2CGenbank:XP_012341118.1;Parent=rna-XM_012485664.2
NW_003790165.1	Gnomon	CDS	1053227	1053667	.	+	0	Name=XP_012341118.1;ID=cds-XP_012341118.1;Dbxref=GeneID:100865982%2CGenbank:XP_012341118.1;Parent=rna-XM_012485664.2
NW_003790165.1	Gnomon	CDS	1053807	1053916	.	+	0	Name=XP_012341118.1;ID=cds-XP_012341118.1;Dbxref=GeneID:100865982%2CGenbank:XP_012341118.1;Parent=rna-XM_012485664.2
NW_003790165.1	Gnomon	CDS	1055577	1055697	.	+	0	Name=XP_012341118.1;ID=cds-XP_012341118.1;Dbxref=GeneID:100865982%2CGenbank:XP_012341118.1;Parent=rna-XM_012485664.2
NW_003790165.1	Gnomon	CDS	1061822	1061985	.	+	0	Name=XP_012341118.1;ID=cds-XP_012341118.1;Dbxref=GeneID:100865982%2CGenbank:XP_012341118.1;Parent=rna-XM_012485664.2
NW_003790165.1	Gnomon	CDS	1079937	1080360	.	+	0	Name=XP_012341118.1;ID=cds-XP_012341118.1;Dbxref=GeneID:100865982%2CGenbank:XP_012341118.1;Parent=rna-XM_012485664.2
NW_003790165.1	Gnomon	CDS	1083033	1083224	.	+	0	Name=XP_012341118.1;ID=cds-XP_012341118.1;Dbxref=GeneID:100865982%2CGenbank:XP_012341118.1;Parent=rna-XM_012485664.2
NW_003790165.1	Gnomon	CDS	1088162	1088335	.	+	0	Name=XP_012341118.1;ID=cds-XP_012341118.1;Dbxref=GeneID:100865982%2CGenbank:XP_012341118.1;Parent=rna-XM_012485664.2
NW_003790165.1	Gnomon	CDS	1088583	1088663	.	+	0	Name=XP_012341118.1;ID=cds-XP_012341118.1;Dbxref=GeneID:100865982%2CGenbank:XP_012341118.1;Parent=rna-XM_012485664.2
NW_003790165.1	Gnomon	exon	6879188	6879429	.	+	.	ID=exon-XM_031916028.1-3;Dbxref=GeneID:100863804%2CGenbank:XM_031916028.1;Parent=rna-XM_031916028.1
NW_003790165.1	Gnomon	exon	6880223	6880498	.	+	.	ID=exon-XM_031916028.1-4;Dbxref=GeneID:100863804%2CGenbank:XM_031916028.1;Parent=rna-XM_031916028.1
NW_003790165.1	Gnomon	exon	6880640	6880792	.	+	.	ID=exon-XM_031916028.1-5;Dbxref=GeneID:100863804%2CGenbank:XM_031916028.1;Parent=rna-XM_031916028.1
NW_003790165.1	Gnomon	exon	6880910	6881190	.	+	.	ID=exon-XM_031916028.1-6;Dbxref=GeneID:100863804%2CGenbank:XM_031916028.1;Parent=rna-XM_031916028.1
NW_003790165.1	Gnomon	exon	6881331	6881509	.	+	.	ID=exon-XM_031916028.1-7;Dbxref=GeneID:100863804%2CGenbank:XM_031916028.1;Parent=rna-XM_031916028.1
NW_003790165.1	Gnomon	exon	6881806	6883493	.	+	.	ID=exon-XM_031916028.1-8;Dbxref=GeneID:100863804%2CGenbank:XM_031916028.1;Parent=rna-XM_031916028.1
NW_003790165.1	Gnomon	exon	6876034	6876224	.	+	.	ID=exon-XM_031916028.1-1;Dbxref=GeneID:100863804%2CGenbank:XM_031916028.1;Parent=rna-XM_031916028.1
NW_003790165.1	Gnomon	exon	6877948	6878160	.	+	.	ID=exon-XM_031916028.1-2;Dbxref=GeneID:100863804%2CGenbank:XM_031916028.1;Parent=rna-XM_031916028.1
NW_003790165.1	Gnomon	CDS	8522665	8522826	.	+	0	Name=XP_031771760.1;ID=cds-XP_031771760.1;Dbxref=GeneID:105735210%2CGenbank:XP_031771760.1;Parent=rna-XM_031915900.1
NW_003790165.1	Gnomon	CDS	8526384	8526501	.	+	0	Name=XP_031771760.1;ID=cds-XP_031771760.1;Dbxref=GeneID:105735210%2CGenbank:XP_031771760.1;Parent=rna-XM_031915900.1
NW_003790165.1	Gnomon	CDS	8526592	8526765	.	+	0	Name=XP_031771760.1;ID=cds-XP_031771760.1;Dbxref=GeneID:105735210%2CGenbank:XP_031771760.1;Parent=rna-XM_031915900.1
NW_003790165.1	Gnomon	CDS	8526863	8527036	.	+	0	Name=XP_031771760.1;ID=cds-XP_031771760.1;Dbxref=GeneID:105735210%2CGenbank:XP_031771760.1;Parent=rna-XM_031915900.1
NW_003790165.1	Gnomon	CDS	8527094	8527335	.	+	0	Name=XP_031771760.1;ID=cds-XP_031771760.1;Dbxref=GeneID:105735210%2CGenbank:XP_031771760.1;Parent=rna-XM_031915900.1
NW_003790165.1	Gnomon	CDS	8527409	8527585	.	+	0	Name=XP_031771760.1;ID=cds-XP_031771760.1;Dbxref=GeneID:105735210%2CGenbank:XP_031771760.1;Parent=rna-XM_031915900.1
NW_003790165.1	Gnomon	exon	5815650	5816372	.	-	.	ID=exon-XM_003692922.3-17;Dbxref=GeneID:100871767%2CGenbank:XM_003692922.3;Parent=rna-XM_003692922.3
NW_003790165.1	Gnomon	exon	5821338	5821509	.	-	.	ID=exon-XM_003692922.3-11;Dbxref=GeneID:100871767%2CGenbank:XM_003692922.3;Parent=rna-XM_003692922.3
NW_003790165.1	Gnomon	exon	5820133	5820395	.	-	.	ID=exon-XM_003692922.3-12;Dbxref=GeneID:100871767%2CGenbank:XM_003692922.3;Parent=rna-XM_003692922.3
NW_003790165.1	Gnomon	CDS	7416333	7416636	.	-	0	Name=XP_012341114.1;ID=cds-XP_012341114.1;Dbxref=GeneID:100865616%2CGenbank:XP_012341114.1;Parent=rna-XM_012485660.2
NW_003790165.1	Gnomon	CDS	7415028	7415982	.	-	0	Name=XP_012341114.1;ID=cds-XP_012341114.1;Dbxref=GeneID:100865616%2CGenbank:XP_012341114.1;Parent=rna-XM_012485660.2
NW_003790165.1	Gnomon	CDS	7414326	7414943	.	-	0	Name=XP_012341114.1;ID=cds-XP_012341114.1;Dbxref=GeneID:100865616%2CGenbank:XP_012341114.1;Parent=rna-XM_012485660.2
NW_003790165.1	Gnomon	CDS	7413889	7414192	.	-	0	Name=XP_012341114.1;ID=cds-XP_012341114.1;Dbxref=GeneID:100865616%2CGenbank:XP_012341114.1;Parent=rna-XM_012485660.2
NW_003790165.1	Gnomon	CDS	7413739	7413809	.	-	0	Name=XP_012341114.1;ID=cds-XP_012341114.1;Dbxref=GeneID:100865616%2CGenbank:XP_012341114.1;Parent=rna-XM_012485660.2
NW_003790165.1	Gnomon	CDS	7413454	7413647	.	-	0	Name=XP_012341114.1;ID=cds-XP_012341114.1;Dbxref=GeneID:100865616%2CGenbank:XP_012341114.1;Parent=rna-XM_012485660.2
NW_003790165.1	Gnomon	CDS	7413236	7413363	.	-	0	Name=XP_012341114.1;ID=cds-XP_012341114.1;Dbxref=GeneID:100865616%2CGenbank:XP_012341114.1;Parent=rna-XM_012485660.2
NW_003790165.1	Gnomon	CDS	7412975	7413154	.	-	0	Name=XP_012341114.1;ID=cds-XP_012341114.1;Dbxref=GeneID:100865616%2CGenbank:XP_012341114.1;Parent=rna-XM_012485660.2
NW_003790165.1	Gnomon	CDS	7411656	7412153	.	-	0	Name=XP_012341114.1;ID=cds-XP_012341114.1;Dbxref=GeneID:100865616%2CGenbank:XP_012341114.1;Parent=rna-XM_012485660.2
NW_003790165.1	Gnomon	exon	5821776	5821951	.	-	.	ID=exon-XM_003692922.3-10;Dbxref=GeneID:100871767%2CGenbank:XM_003692922.3;Parent=rna-XM_003692922.3
NW_003790165.1	Gnomon	exon	5816925	5817159	.	-	.	ID=exon-XM_003692922.3-15;Dbxref=GeneID:100871767%2CGenbank:XM_003692922.3;Parent=rna-XM_003692922.3
NW_003790165.1	Gnomon	exon	5816699	5816848	.	-	.	ID=exon-XM_003692922.3-16;Dbxref=GeneID:100871767%2CGenbank:XM_003692922.3;Parent=rna-XM_003692922.3
NW_003790165.1	Gnomon	exon	5819462	5819599	.	-	.	ID=exon-XM_003692922.3-13;Dbxref=GeneID:100871767%2CGenbank:XM_003692922.3;Parent=rna-XM_003692922.3
NW_003790165.1	Gnomon	exon	5817658	5817965	.	-	.	ID=exon-XM_003692922.3-14;Dbxref=GeneID:100871767%2CGenbank:XM_003692922.3;Parent=rna-XM_003692922.3
NW_003790165.1	Gnomon	gene	2250233	2254939	.	+	.	Name=LOC100871884;ID=gene-LOC100871884;Dbxref=GeneID:100871884
NW_003790165.1	Gnomon	exon	3138536	3138840	.	+	.	ID=exon-XM_031916052.1-2;Dbxref=GeneID:100868046%2CGenbank:XM_031916052.1;Note=The sequence of the model RefSeq transcript was modified relative to this genomic sequence to represent the inferred CDS: inserted 1 base in 1 codon;Parent=rna-XM_031916052.1
NW_003790165.1	Gnomon	exon	3139820	3140099	.	+	.	ID=exon-XM_031916052.1-3;Dbxref=GeneID:100868046%2CGenbank:XM_031916052.1;Note=The sequence of the model RefSeq transcript was modified relative to this genomic sequence to represent the inferred CDS: inserted 1 base in 1 codon;Parent=rna-XM_031916052.1
NW_003790165.1	Gnomon	exon	3136962	3137332	.	+	.	ID=exon-XM_031916052.1-1;Dbxref=GeneID:100868046%2CGenbank:XM_031916052.1;Note=The sequence of the model RefSeq transcript was modified relative to this genomic sequence to represent the inferred CDS: inserted 1 base in 1 codon;Parent=rna-XM_031916052.1
NW_003790165.1	Gnomon	exon	3141910	3144931	.	+	.	ID=exon-XM_031916052.1-6;Dbxref=GeneID:100868046%2CGenbank:XM_031916052.1;Note=The sequence of the model RefSeq transcript was modified relative to this genomic sequence to represent the inferred CDS: inserted 1 base in 1 codon;Parent=rna-XM_031916052.1
NW_003790165.1	Gnomon	exon	3141235	3141330	.	+	.	ID=exon-XM_031916052.1-4;Dbxref=GeneID:100868046%2CGenbank:XM_031916052.1;Note=The sequence of the model RefSeq transcript was modified relative to this genomic sequence to represent the inferred CDS: inserted 1 base in 1 codon;Parent=rna-XM_031916052.1
NW_003790165.1	Gnomon	exon	3141333	3141451	.	+	.	ID=exon-XM_031916052.1-5;Dbxref=GeneID:100868046%2CGenbank:XM_031916052.1;Note=The sequence of the model RefSeq transcript was modified relative to this genomic sequence to represent the inferred CDS: inserted 1 base in 1 codon;Parent=rna-XM_031916052.1
NW_003790165.1	Gnomon	mRNA	2261956	2493602	.	+	.	Name=XM_003692946.3;ID=rna-XM_003692946.3;Dbxref=GeneID:100864636%2CGenbank:XM_003692946.3;Parent=gene-LOC100864636
NW_003790165.1	Gnomon	exon	8030892	8031148	.	-	.	ID=exon-XM_012485706.1-8;Dbxref=GeneID:100866566%2CGenbank:XM_012485706.1;Parent=rna-XM_012485706.1
NW_003790165.1	Gnomon	exon	8031580	8031666	.	-	.	ID=exon-XM_012485706.1-6;Dbxref=GeneID:100866566%2CGenbank:XM_012485706.1;Parent=rna-XM_012485706.1
NW_003790165.1	Gnomon	exon	8031370	8031511	.	-	.	ID=exon-XM_012485706.1-7;Dbxref=GeneID:100866566%2CGenbank:XM_012485706.1;Parent=rna-XM_012485706.1
NW_003790165.1	Gnomon	exon	8032136	8032374	.	-	.	ID=exon-XM_012485706.1-4;Dbxref=GeneID:100866566%2CGenbank:XM_012485706.1;Parent=rna-XM_012485706.1
NW_003790165.1	Gnomon	exon	8031851	8032062	.	-	.	ID=exon-XM_012485706.1-5;Dbxref=GeneID:100866566%2CGenbank:XM_012485706.1;Parent=rna-XM_012485706.1
NW_003790165.1	Gnomon	exon	8032969	8033220	.	-	.	ID=exon-XM_012485706.1-2;Dbxref=GeneID:100866566%2CGenbank:XM_012485706.1;Parent=rna-XM_012485706.1
NW_003790165.1	Gnomon	exon	8032520	8032808	.	-	.	ID=exon-XM_012485706.1-3;Dbxref=GeneID:100866566%2CGenbank:XM_012485706.1;Parent=rna-XM_012485706.1
NW_003790165.1	Gnomon	exon	8033462	8033549	.	-	.	ID=exon-XM_012485706.1-1;Dbxref=GeneID:100866566%2CGenbank:XM_012485706.1;Parent=rna-XM_012485706.1
NW_003790165.1	Gnomon	exon	3268896	3269018	.	-	.	ID=exon-XM_031915953.1-16;Dbxref=GeneID:100869028%2CGenbank:XM_031915953.1;Parent=rna-XM_031915953.1
NW_003790165.1	Gnomon	exon	3268533	3268684	.	-	.	ID=exon-XM_031915953.1-17;Dbxref=GeneID:100869028%2CGenbank:XM_031915953.1;Parent=rna-XM_031915953.1
NW_003790165.1	Gnomon	exon	3269359	3269546	.	-	.	ID=exon-XM_031915953.1-14;Dbxref=GeneID:100869028%2CGenbank:XM_031915953.1;Parent=rna-XM_031915953.1
NW_003790165.1	Gnomon	exon	3269106	3269274	.	-	.	ID=exon-XM_031915953.1-15;Dbxref=GeneID:100869028%2CGenbank:XM_031915953.1;Parent=rna-XM_031915953.1
NW_003790165.1	Gnomon	exon	3270072	3270525	.	-	.	ID=exon-XM_031915953.1-12;Dbxref=GeneID:100869028%2CGenbank:XM_031915953.1;Parent=rna-XM_031915953.1
NW_003790165.1	Gnomon	exon	3269632	3269979	.	-	.	ID=exon-XM_031915953.1-13;Dbxref=GeneID:100869028%2CGenbank:XM_031915953.1;Parent=rna-XM_031915953.1
NW_003790165.1	Gnomon	exon	3270831	3270938	.	-	.	ID=exon-XM_031915953.1-10;Dbxref=GeneID:100869028%2CGenbank:XM_031915953.1;Parent=rna-XM_031915953.1
NW_003790165.1	Gnomon	exon	3270596	3270755	.	-	.	ID=exon-XM_031915953.1-11;Dbxref=GeneID:100869028%2CGenbank:XM_031915953.1;Parent=rna-XM_031915953.1
NW_003790165.1	Gnomon	exon	3268054	3268453	.	-	.	ID=exon-XM_031915953.1-18;Dbxref=GeneID:100869028%2CGenbank:XM_031915953.1;Parent=rna-XM_031915953.1
NW_003790165.1	Gnomon	exon	8290882	8291241	.	-	.	ID=exon-XM_031916053.1-10;Dbxref=GeneID:100867523%2CGenbank:XM_031916053.1;Parent=rna-XM_031916053.1
NW_003790165.1	Gnomon	exon	8290418	8290547	.	-	.	ID=exon-XM_031916053.1-11;Dbxref=GeneID:100867523%2CGenbank:XM_031916053.1;Parent=rna-XM_031916053.1
NW_003790165.1	Gnomon	exon	8289479	8289649	.	-	.	ID=exon-XM_031916053.1-12;Dbxref=GeneID:100867523%2CGenbank:XM_031916053.1;Parent=rna-XM_031916053.1
NW_003790165.1	Gnomon	exon	8288850	8289175	.	-	.	ID=exon-XM_031916053.1-13;Dbxref=GeneID:100867523%2CGenbank:XM_031916053.1;Parent=rna-XM_031916053.1
NW_003790165.1	Gnomon	exon	8286718	8287761	.	-	.	ID=exon-XM_031916053.1-14;Dbxref=GeneID:100867523%2CGenbank:XM_031916053.1;Parent=rna-XM_031916053.1
NW_003790165.1	Gnomon	mRNA	2833608	2835087	.	+	.	Name=XM_012485464.2;ID=rna-XM_012485464.2;Dbxref=GeneID:105735233%2CGenbank:XM_012485464.2;Parent=gene-LOC105735233
NW_003790165.1	cmsearch	exon	5356792	5356915	.	-	.	ID=exon-XR_004224753.1-1;Dbxref=GeneID:116414269%2CRFAM:RF00618%2CGenbank:XR_004224753.1;Parent=rna-XR_004224753.1
NW_003790165.1	Gnomon	exon	2509441	2509618	.	-	.	ID=exon-XR_004224706.1-7;Dbxref=GeneID:100867315%2CGenbank:XR_004224706.1;Parent=rna-XR_004224706.1
NW_003790165.1	Gnomon	exon	2509217	2509364	.	-	.	ID=exon-XR_004224706.1-8;Dbxref=GeneID:100867315%2CGenbank:XR_004224706.1;Parent=rna-XR_004224706.1
NW_003790165.1	Gnomon	exon	2508393	2508474	.	-	.	ID=exon-XR_004224706.1-9;Dbxref=GeneID:100867315%2CGenbank:XR_004224706.1;Parent=rna-XR_004224706.1
NW_003790165.1	Gnomon	mRNA	3086569	3093949	.	-	.	Name=XM_012485463.1;ID=rna-XM_012485463.1;Dbxref=GeneID:100866727%2CGenbank:XM_012485463.1;Parent=gene-LOC100866727
NW_003790165.1	Gnomon	CDS	7124913	7125771	.	-	0	Name=XP_003693008.1;ID=cds-XP_003693008.1;Dbxref=GeneID:100866452%2CGenbank:XP_003693008.1;Parent=rna-XM_003692960.3
NW_003790165.1	Gnomon	CDS	7124487	7124826	.	-	0	Name=XP_003693008.1;ID=cds-XP_003693008.1;Dbxref=GeneID:100866452%2CGenbank:XP_003693008.1;Parent=rna-XM_003692960.3
NW_003790165.1	Gnomon	CDS	7123997	7124422	.	-	0	Name=XP_003693008.1;ID=cds-XP_003693008.1;Dbxref=GeneID:100866452%2CGenbank:XP_003693008.1;Parent=rna-XM_003692960.3
NW_003790165.1	Gnomon	CDS	7123612	7123905	.	-	0	Name=XP_003693008.1;ID=cds-XP_003693008.1;Dbxref=GeneID:100866452%2CGenbank:XP_003693008.1;Parent=rna-XM_003692960.3
NW_003790165.1	Gnomon	CDS	7123152	7123536	.	-	0	Name=XP_003693008.1;ID=cds-XP_003693008.1;Dbxref=GeneID:100866452%2CGenbank:XP_003693008.1;Parent=rna-XM_003692960.3
NW_003790165.1	Gnomon	CDS	8304978	8305035	.	-	0	Name=XP_031771913.1;ID=cds-XP_031771913.1;Dbxref=GeneID:100867523%2CGenbank:XP_031771913.1;Parent=rna-XM_031916053.1
NW_003790165.1	Gnomon	CDS	8301276	8301644	.	-	0	Name=XP_031771913.1;ID=cds-XP_031771913.1;Dbxref=GeneID:100867523%2CGenbank:XP_031771913.1;Parent=rna-XM_031916053.1
NW_003790165.1	Gnomon	CDS	8300326	8300601	.	-	0	Name=XP_031771913.1;ID=cds-XP_031771913.1;Dbxref=GeneID:100867523%2CGenbank:XP_031771913.1;Parent=rna-XM_031916053.1
NW_003790165.1	Gnomon	CDS	8299944	8300086	.	-	0	Name=XP_031771913.1;ID=cds-XP_031771913.1;Dbxref=GeneID:100867523%2CGenbank:XP_031771913.1;Parent=rna-XM_031916053.1
NW_003790165.1	Gnomon	CDS	8299331	8299522	.	-	0	Name=XP_031771913.1;ID=cds-XP_031771913.1;Dbxref=GeneID:100867523%2CGenbank:XP_031771913.1;Parent=rna-XM_031916053.1
NW_003790165.1	Gnomon	CDS	8292398	8292546	.	-	0	Name=XP_031771913.1;ID=cds-XP_031771913.1;Dbxref=GeneID:100867523%2CGenbank:XP_031771913.1;Parent=rna-XM_031916053.1
NW_003790165.1	Gnomon	CDS	8291822	8292227	.	-	0	Name=XP_031771913.1;ID=cds-XP_031771913.1;Dbxref=GeneID:100867523%2CGenbank:XP_031771913.1;Parent=rna-XM_031916053.1
NW_003790165.1	Gnomon	CDS	8291315	8291457	.	-	0	Name=XP_031771913.1;ID=cds-XP_031771913.1;Dbxref=GeneID:100867523%2CGenbank:XP_031771913.1;Parent=rna-XM_031916053.1
NW_003790165.1	Gnomon	CDS	8290882	8291241	.	-	0	Name=XP_031771913.1;ID=cds-XP_031771913.1;Dbxref=GeneID:100867523%2CGenbank:XP_031771913.1;Parent=rna-XM_031916053.1
NW_003790165.1	Gnomon	CDS	8290418	8290547	.	-	0	Name=XP_031771913.1;ID=cds-XP_031771913.1;Dbxref=GeneID:100867523%2CGenbank:XP_031771913.1;Parent=rna-XM_031916053.1
NW_003790165.1	Gnomon	CDS	8289479	8289649	.	-	0	Name=XP_031771913.1;ID=cds-XP_031771913.1;Dbxref=GeneID:100867523%2CGenbank:XP_031771913.1;Parent=rna-XM_031916053.1
NW_003790165.1	Gnomon	CDS	8288850	8289175	.	-	0	Name=XP_031771913.1;ID=cds-XP_031771913.1;Dbxref=GeneID:100867523%2CGenbank:XP_031771913.1;Parent=rna-XM_031916053.1
NW_003790165.1	Gnomon	CDS	8287656	8287761	.	-	0	Name=XP_031771913.1;ID=cds-XP_031771913.1;Dbxref=GeneID:100867523%2CGenbank:XP_031771913.1;Parent=rna-XM_031916053.1
NW_003790165.1	Gnomon	exon	2704638	2704852	.	-	.	ID=exon-XM_012485483.2-12;Dbxref=GeneID:100867687%2CGenbank:XM_012485483.2;Parent=rna-XM_012485483.2
NW_003790165.1	Gnomon	exon	2704453	2704557	.	-	.	ID=exon-XM_012485483.2-13;Dbxref=GeneID:100867687%2CGenbank:XM_012485483.2;Parent=rna-XM_012485483.2
NW_003790165.1	Gnomon	exon	2705254	2705403	.	-	.	ID=exon-XM_012485483.2-10;Dbxref=GeneID:100867687%2CGenbank:XM_012485483.2;Parent=rna-XM_012485483.2
NW_003790165.1	Gnomon	exon	2704919	2705067	.	-	.	ID=exon-XM_012485483.2-11;Dbxref=GeneID:100867687%2CGenbank:XM_012485483.2;Parent=rna-XM_012485483.2
NW_003790165.1	Gnomon	exon	2703171	2704016	.	-	.	ID=exon-XM_012485483.2-14;Dbxref=GeneID:100867687%2CGenbank:XM_012485483.2;Parent=rna-XM_012485483.2
NW_003790165.1	Gnomon	exon	2523065	2523361	.	-	.	ID=exon-XR_004224706.1-1;Dbxref=GeneID:100867315%2CGenbank:XR_004224706.1;Parent=rna-XR_004224706.1
NW_003790165.1	Gnomon	exon	8357668	8357817	.	-	.	ID=exon-XM_003693023.3-3;Dbxref=GeneID:100864906%2CGenbank:XM_003693023.3;Parent=rna-XM_003693023.3
NW_003790165.1	Gnomon	exon	2517375	2517562	.	-	.	ID=exon-XR_004224706.1-2;Dbxref=GeneID:100867315%2CGenbank:XR_004224706.1;Parent=rna-XR_004224706.1
NW_003790165.1	Gnomon	exon	8356737	8357494	.	-	.	ID=exon-XM_003693023.3-4;Dbxref=GeneID:100864906%2CGenbank:XM_003693023.3;Parent=rna-XM_003693023.3
NW_003790165.1	Gnomon	exon	2515436	2515763	.	-	.	ID=exon-XR_004224706.1-3;Dbxref=GeneID:100867315%2CGenbank:XR_004224706.1;Parent=rna-XR_004224706.1
NW_003790165.1	Gnomon	exon	2514212	2514611	.	-	.	ID=exon-XR_004224706.1-4;Dbxref=GeneID:100867315%2CGenbank:XR_004224706.1;Parent=rna-XR_004224706.1
NW_003790165.1	Gnomon	exon	2511379	2511537	.	-	.	ID=exon-XR_004224706.1-5;Dbxref=GeneID:100867315%2CGenbank:XR_004224706.1;Parent=rna-XR_004224706.1
NW_003790165.1	Gnomon	exon	2510373	2510684	.	-	.	ID=exon-XR_004224706.1-6;Dbxref=GeneID:100867315%2CGenbank:XR_004224706.1;Parent=rna-XR_004224706.1
NW_003790165.1	Gnomon	exon	8362122	8362554	.	-	.	ID=exon-XM_003693023.3-1;Dbxref=GeneID:100864906%2CGenbank:XM_003693023.3;Parent=rna-XM_003693023.3
NW_003790165.1	Gnomon	exon	8359612	8360141	.	-	.	ID=exon-XM_003693023.3-2;Dbxref=GeneID:100864906%2CGenbank:XM_003693023.3;Parent=rna-XM_003693023.3
NW_003790165.1	Gnomon	CDS	6997105	6997282	.	-	0	Name=XP_031771819.1;ID=cds-XP_031771819.1;Dbxref=GeneID:116414239%2CGenbank:XP_031771819.1;Parent=rna-XM_031915959.1
NW_003790165.1	Gnomon	CDS	6996741	6997024	.	-	0	Name=XP_031771819.1;ID=cds-XP_031771819.1;Dbxref=GeneID:116414239%2CGenbank:XP_031771819.1;Parent=rna-XM_031915959.1
NW_003790165.1	Gnomon	CDS	6996471	6996643	.	-	0	Name=XP_031771819.1;ID=cds-XP_031771819.1;Dbxref=GeneID:116414239%2CGenbank:XP_031771819.1;Parent=rna-XM_031915959.1
NW_003790165.1	Gnomon	CDS	6996319	6996319	.	-	0	Name=XP_031771819.1;ID=cds-XP_031771819.1;Dbxref=GeneID:116414239%2CGenbank:XP_031771819.1;Parent=rna-XM_031915959.1
NW_003790165.1	Gnomon	exon	3357631	3357791	.	-	.	ID=exon-XM_031916004.1-3;Dbxref=GeneID:100868531%2CGenbank:XM_031916004.1;Parent=rna-XM_031916004.1
NW_003790165.1	Gnomon	exon	3355399	3355509	.	-	.	ID=exon-XM_031916004.1-4;Dbxref=GeneID:100868531%2CGenbank:XM_031916004.1;Parent=rna-XM_031916004.1
NW_003790165.1	Gnomon	exon	3361147	3361485	.	-	.	ID=exon-XM_031916004.1-1;Dbxref=GeneID:100868531%2CGenbank:XM_031916004.1;Parent=rna-XM_031916004.1
NW_003790165.1	Gnomon	exon	3360258	3360535	.	-	.	ID=exon-XM_031916004.1-2;Dbxref=GeneID:100868531%2CGenbank:XM_031916004.1;Parent=rna-XM_031916004.1
NW_003790165.1	Gnomon	CDS	2269503	2269706	.	+	0	Name=XP_003692993.1;ID=cds-XP_003692993.1;Dbxref=GeneID:100864636%2CGenbank:XP_003692993.1;Parent=rna-XM_003692945.3
NW_003790165.1	Gnomon	CDS	2342420	2342464	.	+	0	Name=XP_003692993.1;ID=cds-XP_003692993.1;Dbxref=GeneID:100864636%2CGenbank:XP_003692993.1;Parent=rna-XM_003692945.3
NW_003790165.1	Gnomon	CDS	2352299	2352408	.	+	0	Name=XP_003692993.1;ID=cds-XP_003692993.1;Dbxref=GeneID:100864636%2CGenbank:XP_003692993.1;Parent=rna-XM_003692945.3
NW_003790165.1	Gnomon	CDS	2395171	2395351	.	+	0	Name=XP_003692993.1;ID=cds-XP_003692993.1;Dbxref=GeneID:100864636%2CGenbank:XP_003692993.1;Parent=rna-XM_003692945.3
NW_003790165.1	Gnomon	CDS	2433540	2433655	.	+	0	Name=XP_003692993.1;ID=cds-XP_003692993.1;Dbxref=GeneID:100864636%2CGenbank:XP_003692993.1;Parent=rna-XM_003692945.3
NW_003790165.1	Gnomon	CDS	2434674	2434842	.	+	0	Name=XP_003692993.1;ID=cds-XP_003692993.1;Dbxref=GeneID:100864636%2CGenbank:XP_003692993.1;Parent=rna-XM_003692945.3
NW_003790165.1	Gnomon	CDS	2451817	2451953	.	+	0	Name=XP_003692993.1;ID=cds-XP_003692993.1;Dbxref=GeneID:100864636%2CGenbank:XP_003692993.1;Parent=rna-XM_003692945.3
NW_003790165.1	Gnomon	CDS	2487459	2487605	.	+	0	Name=XP_003692993.1;ID=cds-XP_003692993.1;Dbxref=GeneID:100864636%2CGenbank:XP_003692993.1;Parent=rna-XM_003692945.3
NW_003790165.1	Gnomon	CDS	2488191	2488349	.	+	0	Name=XP_003692993.1;ID=cds-XP_003692993.1;Dbxref=GeneID:100864636%2CGenbank:XP_003692993.1;Parent=rna-XM_003692945.3
NW_003790165.1	Gnomon	CDS	2491093	2491342	.	+	0	Name=XP_003692993.1;ID=cds-XP_003692993.1;Dbxref=GeneID:100864636%2CGenbank:XP_003692993.1;Parent=rna-XM_003692945.3
NW_003790165.1	Gnomon	CDS	2492203	2492394	.	+	0	Name=XP_003692993.1;ID=cds-XP_003692993.1;Dbxref=GeneID:100864636%2CGenbank:XP_003692993.1;Parent=rna-XM_003692945.3
NW_003790165.1	Gnomon	gene	8115063	8124172	.	+	.	Name=LOC100871931;ID=gene-LOC100871931;Dbxref=GeneID:100871931
NW_003790165.1	Gnomon	gene	5626790	5647404	.	+	.	Name=LOC100871932;ID=gene-LOC100871932;Dbxref=GeneID:100871932
NW_003790165.1	Gnomon	exon	8526592	8526765	.	+	.	ID=exon-XM_031915900.1-3;Dbxref=GeneID:105735210%2CGenbank:XM_031915900.1;Parent=rna-XM_031915900.1
NW_003790165.1	Gnomon	exon	8526863	8527036	.	+	.	ID=exon-XM_031915900.1-4;Dbxref=GeneID:105735210%2CGenbank:XM_031915900.1;Parent=rna-XM_031915900.1
NW_003790165.1	Gnomon	exon	8527094	8527335	.	+	.	ID=exon-XM_031915900.1-5;Dbxref=GeneID:105735210%2CGenbank:XM_031915900.1;Parent=rna-XM_031915900.1
NW_003790165.1	Gnomon	exon	8527409	8527618	.	+	.	ID=exon-XM_031915900.1-6;Dbxref=GeneID:105735210%2CGenbank:XM_031915900.1;Parent=rna-XM_031915900.1
NW_003790165.1	Gnomon	exon	8522397	8522826	.	+	.	ID=exon-XM_031915900.1-1;Dbxref=GeneID:105735210%2CGenbank:XM_031915900.1;Parent=rna-XM_031915900.1
NW_003790165.1	Gnomon	exon	8526384	8526501	.	+	.	ID=exon-XM_031915900.1-2;Dbxref=GeneID:105735210%2CGenbank:XM_031915900.1;Parent=rna-XM_031915900.1
NW_003790165.1	Gnomon	mRNA	2261956	2493602	.	+	.	Name=XM_003692945.3;ID=rna-XM_003692945.3;Dbxref=GeneID:100864636%2CGenbank:XM_003692945.3;Parent=gene-LOC100864636
NW_003790165.1	Gnomon	exon	5793049	5793484	.	-	.	ID=exon-XM_012485730.2-1;Dbxref=GeneID:100872845%2CGenbank:XM_012485730.2;Parent=rna-XM_012485730.2
NW_003790165.1	Gnomon	exon	5769712	5769795	.	-	.	ID=exon-XM_012485730.2-2;Dbxref=GeneID:100872845%2CGenbank:XM_012485730.2;Parent=rna-XM_012485730.2
NW_003790165.1	Gnomon	exon	5768992	5769195	.	-	.	ID=exon-XM_012485730.2-3;Dbxref=GeneID:100872845%2CGenbank:XM_012485730.2;Parent=rna-XM_012485730.2
NW_003790165.1	Gnomon	gene	5815650	5958681	.	-	.	Name=LOC100871767;ID=gene-LOC100871767;Dbxref=GeneID:100871767
NW_003790165.1	Gnomon	exon	5757288	5757493	.	-	.	ID=exon-XM_012485730.2-4;Dbxref=GeneID:100872845%2CGenbank:XM_012485730.2;Parent=rna-XM_012485730.2
NW_003790165.1	Gnomon	exon	5755094	5756576	.	-	.	ID=exon-XM_012485730.2-5;Dbxref=GeneID:100872845%2CGenbank:XM_012485730.2;Parent=rna-XM_012485730.2
NW_003790165.1	Gnomon	mRNA	1295686	1301168	.	-	.	Name=XM_012485619.2;ID=rna-XM_012485619.2;Dbxref=GeneID:105735258%2CGenbank:XM_012485619.2;Note=The sequence of the model RefSeq transcript was modified relative to this genomic sequence to represent the inferred CDS: deleted 1 base in 1 codon;Parent=gene-LOC105735258
NW_003790165.1	Gnomon	exon	6988755	6989073	.	-	.	ID=exon-XM_003692942.3-13;Dbxref=GeneID:100864307%2CGenbank:XM_003692942.3;Parent=rna-XM_003692942.3
NW_003790165.1	Gnomon	exon	6988574	6988687	.	-	.	ID=exon-XM_003692942.3-14;Dbxref=GeneID:100864307%2CGenbank:XM_003692942.3;Parent=rna-XM_003692942.3
NW_003790165.1	Gnomon	exon	6989622	6989955	.	-	.	ID=exon-XM_003692942.3-11;Dbxref=GeneID:100864307%2CGenbank:XM_003692942.3;Parent=rna-XM_003692942.3
NW_003790165.1	Gnomon	exon	6989159	6989555	.	-	.	ID=exon-XM_003692942.3-12;Dbxref=GeneID:100864307%2CGenbank:XM_003692942.3;Parent=rna-XM_003692942.3
NW_003790165.1	Gnomon	exon	6990048	6990125	.	-	.	ID=exon-XM_003692942.3-10;Dbxref=GeneID:100864307%2CGenbank:XM_003692942.3;Parent=rna-XM_003692942.3
NW_003790165.1	Gnomon	exon	6990220	6990407	.	-	.	ID=exon-XM_012485467.2-9;Dbxref=GeneID:100864307%2CGenbank:XM_012485467.2;Parent=rna-XM_012485467.2
NW_003790165.1	Gnomon	exon	6990939	6991033	.	-	.	ID=exon-XM_012485467.2-7;Dbxref=GeneID:100864307%2CGenbank:XM_012485467.2;Parent=rna-XM_012485467.2
NW_003790165.1	Gnomon	exon	6986735	6986984	.	-	.	ID=exon-XM_003692942.3-19;Dbxref=GeneID:100864307%2CGenbank:XM_003692942.3;Parent=rna-XM_003692942.3
NW_003790165.1	Gnomon	exon	6990753	6990794	.	-	.	ID=exon-XM_012485467.2-8;Dbxref=GeneID:100864307%2CGenbank:XM_012485467.2;Parent=rna-XM_012485467.2
NW_003790165.1	Gnomon	exon	6991424	6991601	.	-	.	ID=exon-XM_012485467.2-5;Dbxref=GeneID:100864307%2CGenbank:XM_012485467.2;Parent=rna-XM_012485467.2
NW_003790165.1	Gnomon	exon	6987787	6988011	.	-	.	ID=exon-XM_003692942.3-17;Dbxref=GeneID:100864307%2CGenbank:XM_003692942.3;Parent=rna-XM_003692942.3
NW_003790165.1	Gnomon	exon	6991108	6991346	.	-	.	ID=exon-XM_012485467.2-6;Dbxref=GeneID:100864307%2CGenbank:XM_012485467.2;Parent=rna-XM_012485467.2
NW_003790165.1	Gnomon	exon	6987071	6987212	.	-	.	ID=exon-XM_003692942.3-18;Dbxref=GeneID:100864307%2CGenbank:XM_003692942.3;Parent=rna-XM_003692942.3
NW_003790165.1	Gnomon	exon	6991958	6992008	.	-	.	ID=exon-XM_012485467.2-3;Dbxref=GeneID:100864307%2CGenbank:XM_012485467.2;Parent=rna-XM_012485467.2
NW_003790165.1	Gnomon	exon	6988291	6988496	.	-	.	ID=exon-XM_003692942.3-15;Dbxref=GeneID:100864307%2CGenbank:XM_003692942.3;Parent=rna-XM_003692942.3
NW_003790165.1	Gnomon	exon	6991690	6991883	.	-	.	ID=exon-XM_012485467.2-4;Dbxref=GeneID:100864307%2CGenbank:XM_012485467.2;Parent=rna-XM_012485467.2
NW_003790165.1	Gnomon	exon	6988124	6988211	.	-	.	ID=exon-XM_003692942.3-16;Dbxref=GeneID:100864307%2CGenbank:XM_003692942.3;Parent=rna-XM_003692942.3
NW_003790165.1	Gnomon	exon	6992465	6992729	.	-	.	ID=exon-XM_012485467.2-1;Dbxref=GeneID:100864307%2CGenbank:XM_012485467.2;Parent=rna-XM_012485467.2
NW_003790165.1	Gnomon	exon	6992114	6992211	.	-	.	ID=exon-XM_012485467.2-2;Dbxref=GeneID:100864307%2CGenbank:XM_012485467.2;Parent=rna-XM_012485467.2
NW_003790165.1	Gnomon	exon	6985353	6985417	.	-	.	ID=exon-XM_003692942.3-22;Dbxref=GeneID:100864307%2CGenbank:XM_003692942.3;Parent=rna-XM_003692942.3
NW_003790165.1	Gnomon	exon	6984754	6985087	.	-	.	ID=exon-XM_003692942.3-23;Dbxref=GeneID:100864307%2CGenbank:XM_003692942.3;Parent=rna-XM_003692942.3
NW_003790165.1	Gnomon	exon	6985888	6986660	.	-	.	ID=exon-XM_003692942.3-20;Dbxref=GeneID:100864307%2CGenbank:XM_003692942.3;Parent=rna-XM_003692942.3
NW_003790165.1	Gnomon	exon	6985582	6985821	.	-	.	ID=exon-XM_003692942.3-21;Dbxref=GeneID:100864307%2CGenbank:XM_003692942.3;Parent=rna-XM_003692942.3
NW_003790165.1	Gnomon	exon	3329066	3329189	.	-	.	ID=exon-XM_012485519.2-1;Dbxref=GeneID:100873005%2CGenbank:XM_012485519.2;Parent=rna-XM_012485519.2
NW_003790165.1	Gnomon	exon	3324020	3324175	.	-	.	ID=exon-XM_012485519.2-2;Dbxref=GeneID:100873005%2CGenbank:XM_012485519.2;Parent=rna-XM_012485519.2
NW_003790165.1	Gnomon	exon	3321841	3321941	.	-	.	ID=exon-XM_012485519.2-3;Dbxref=GeneID:100873005%2CGenbank:XM_012485519.2;Parent=rna-XM_012485519.2
NW_003790165.1	Gnomon	exon	3318556	3318635	.	-	.	ID=exon-XM_012485519.2-4;Dbxref=GeneID:100873005%2CGenbank:XM_012485519.2;Parent=rna-XM_012485519.2
NW_003790165.1	Gnomon	exon	3316352	3316462	.	-	.	ID=exon-XM_012485519.2-5;Dbxref=GeneID:100873005%2CGenbank:XM_012485519.2;Parent=rna-XM_012485519.2
NW_003790165.1	Gnomon	exon	3314671	3315821	.	-	.	ID=exon-XM_012485519.2-6;Dbxref=GeneID:100873005%2CGenbank:XM_012485519.2;Parent=rna-XM_012485519.2
NW_003790165.1	Gnomon	exon	4299775	4300136	.	+	.	ID=exon-XM_012485428.2-10;Dbxref=GeneID:100864988%2CGenbank:XM_012485428.2;Note=The sequence of the model RefSeq transcript was modified relative to this genomic sequence to represent the inferred CDS: inserted 1 base in 1 codon;Parent=rna-XM_012485428.2
NW_003790165.1	Gnomon	exon	4300210	4300334	.	+	.	ID=exon-XM_012485428.2-11;Dbxref=GeneID:100864988%2CGenbank:XM_012485428.2;Note=The sequence of the model RefSeq transcript was modified relative to this genomic sequence to represent the inferred CDS: inserted 1 base in 1 codon;Parent=rna-XM_012485428.2
NW_003790165.1	Gnomon	exon	4300425	4300557	.	+	.	ID=exon-XM_012485428.2-12;Dbxref=GeneID:100864988%2CGenbank:XM_012485428.2;Note=The sequence of the model RefSeq transcript was modified relative to this genomic sequence to represent the inferred CDS: inserted 1 base in 1 codon;Parent=rna-XM_012485428.2
NW_003790165.1	Gnomon	exon	7190812	7191439	.	-	.	ID=exon-XM_012485654.2-1;Dbxref=GeneID:100867605%2CGenbank:XM_012485654.2;Parent=rna-XM_012485654.2
NW_003790165.1	Gnomon	exon	7190276	7190688	.	-	.	ID=exon-XM_012485654.2-2;Dbxref=GeneID:100867605%2CGenbank:XM_012485654.2;Parent=rna-XM_012485654.2
NW_003790165.1	Gnomon	exon	7188595	7188835	.	-	.	ID=exon-XM_012485654.2-7;Dbxref=GeneID:100867605%2CGenbank:XM_012485654.2;Parent=rna-XM_012485654.2
NW_003790165.1	Gnomon	exon	7188163	7188521	.	-	.	ID=exon-XM_012485654.2-8;Dbxref=GeneID:100867605%2CGenbank:XM_012485654.2;Parent=rna-XM_012485654.2
NW_003790165.1	Gnomon	exon	7187819	7188081	.	-	.	ID=exon-XM_012485654.2-9;Dbxref=GeneID:100867605%2CGenbank:XM_012485654.2;Parent=rna-XM_012485654.2
NW_003790165.1	Gnomon	exon	7189940	7190185	.	-	.	ID=exon-XM_012485654.2-3;Dbxref=GeneID:100867605%2CGenbank:XM_012485654.2;Parent=rna-XM_012485654.2
NW_003790165.1	Gnomon	exon	7189686	7189820	.	-	.	ID=exon-XM_012485654.2-4;Dbxref=GeneID:100867605%2CGenbank:XM_012485654.2;Parent=rna-XM_012485654.2
NW_003790165.1	Gnomon	exon	7189424	7189596	.	-	.	ID=exon-XM_012485654.2-5;Dbxref=GeneID:100867605%2CGenbank:XM_012485654.2;Parent=rna-XM_012485654.2
NW_003790165.1	Gnomon	exon	7188911	7189309	.	-	.	ID=exon-XM_012485654.2-6;Dbxref=GeneID:100867605%2CGenbank:XM_012485654.2;Parent=rna-XM_012485654.2
NW_003790165.1	Gnomon	exon	4303100	4303495	.	+	.	ID=exon-XM_012485428.2-20;Dbxref=GeneID:100864988%2CGenbank:XM_012485428.2;Note=The sequence of the model RefSeq transcript was modified relative to this genomic sequence to represent the inferred CDS: inserted 1 base in 1 codon;Parent=rna-XM_012485428.2
NW_003790165.1	Gnomon	exon	4303645	4303876	.	+	.	ID=exon-XM_012485428.2-21;Dbxref=GeneID:100864988%2CGenbank:XM_012485428.2;Note=The sequence of the model RefSeq transcript was modified relative to this genomic sequence to represent the inferred CDS: inserted 1 base in 1 codon;Parent=rna-XM_012485428.2
NW_003790165.1	Gnomon	exon	4303953	4304125	.	+	.	ID=exon-XM_012485428.2-22;Dbxref=GeneID:100864988%2CGenbank:XM_012485428.2;Note=The sequence of the model RefSeq transcript was modified relative to this genomic sequence to represent the inferred CDS: inserted 1 base in 1 codon;Parent=rna-XM_012485428.2
NW_003790165.1	Gnomon	exon	4304193	4304504	.	+	.	ID=exon-XM_012485428.2-23;Dbxref=GeneID:100864988%2CGenbank:XM_012485428.2;Note=The sequence of the model RefSeq transcript was modified relative to this genomic sequence to represent the inferred CDS: inserted 1 base in 1 codon;Parent=rna-XM_012485428.2
NW_003790165.1	Gnomon	exon	4301908	4302204	.	+	.	ID=exon-XM_012485428.2-17;Dbxref=GeneID:100864988%2CGenbank:XM_012485428.2;Note=The sequence of the model RefSeq transcript was modified relative to this genomic sequence to represent the inferred CDS: inserted 1 base in 1 codon;Parent=rna-XM_012485428.2
NW_003790165.1	Gnomon	exon	4302355	4302587	.	+	.	ID=exon-XM_012485428.2-18;Dbxref=GeneID:100864988%2CGenbank:XM_012485428.2;Note=The sequence of the model RefSeq transcript was modified relative to this genomic sequence to represent the inferred CDS: inserted 1 base in 1 codon;Parent=rna-XM_012485428.2
NW_003790165.1	Gnomon	exon	4302648	4302890	.	+	.	ID=exon-XM_012485428.2-19;Dbxref=GeneID:100864988%2CGenbank:XM_012485428.2;Note=The sequence of the model RefSeq transcript was modified relative to this genomic sequence to represent the inferred CDS: inserted 1 base in 1 codon;Parent=rna-XM_012485428.2
NW_003790165.1	Gnomon	exon	4300867	4300990	.	+	.	ID=exon-XM_012485428.2-13;Dbxref=GeneID:100864988%2CGenbank:XM_012485428.2;Note=The sequence of the model RefSeq transcript was modified relative to this genomic sequence to represent the inferred CDS: inserted 1 base in 1 codon;Parent=rna-XM_012485428.2
NW_003790165.1	Gnomon	exon	4301223	4301451	.	+	.	ID=exon-XM_012485428.2-14;Dbxref=GeneID:100864988%2CGenbank:XM_012485428.2;Note=The sequence of the model RefSeq transcript was modified relative to this genomic sequence to represent the inferred CDS: inserted 1 base in 1 codon;Parent=rna-XM_012485428.2
NW_003790165.1	Gnomon	exon	4301561	4301766	.	+	.	ID=exon-XM_012485428.2-15;Dbxref=GeneID:100864988%2CGenbank:XM_012485428.2;Note=The sequence of the model RefSeq transcript was modified relative to this genomic sequence to represent the inferred CDS: inserted 1 base in 1 codon;Parent=rna-XM_012485428.2
NW_003790165.1	Gnomon	exon	4301856	4301905	.	+	.	ID=exon-XM_012485428.2-16;Dbxref=GeneID:100864988%2CGenbank:XM_012485428.2;Note=The sequence of the model RefSeq transcript was modified relative to this genomic sequence to represent the inferred CDS: inserted 1 base in 1 codon;Parent=rna-XM_012485428.2
NW_003790165.1	Gnomon	CDS	2269503	2269706	.	+	0	Name=XP_003692994.1;ID=cds-XP_003692994.1;Dbxref=GeneID:100864636%2CGenbank:XP_003692994.1;Parent=rna-XM_003692946.3
NW_003790165.1	Gnomon	CDS	2342420	2342464	.	+	0	Name=XP_003692994.1;ID=cds-XP_003692994.1;Dbxref=GeneID:100864636%2CGenbank:XP_003692994.1;Parent=rna-XM_003692946.3
NW_003790165.1	Gnomon	CDS	2352299	2352408	.	+	0	Name=XP_003692994.1;ID=cds-XP_003692994.1;Dbxref=GeneID:100864636%2CGenbank:XP_003692994.1;Parent=rna-XM_003692946.3
NW_003790165.1	Gnomon	CDS	2395990	2396170	.	+	0	Name=XP_003692994.1;ID=cds-XP_003692994.1;Dbxref=GeneID:100864636%2CGenbank:XP_003692994.1;Parent=rna-XM_003692946.3
NW_003790165.1	Gnomon	CDS	2433540	2433655	.	+	0	Name=XP_003692994.1;ID=cds-XP_003692994.1;Dbxref=GeneID:100864636%2CGenbank:XP_003692994.1;Parent=rna-XM_003692946.3
NW_003790165.1	Gnomon	CDS	2434674	2434842	.	+	0	Name=XP_003692994.1;ID=cds-XP_003692994.1;Dbxref=GeneID:100864636%2CGenbank:XP_003692994.1;Parent=rna-XM_003692946.3
NW_003790165.1	Gnomon	CDS	2451817	2451953	.	+	0	Name=XP_003692994.1;ID=cds-XP_003692994.1;Dbxref=GeneID:100864636%2CGenbank:XP_003692994.1;Parent=rna-XM_003692946.3
NW_003790165.1	Gnomon	CDS	2487459	2487605	.	+	0	Name=XP_003692994.1;ID=cds-XP_003692994.1;Dbxref=GeneID:100864636%2CGenbank:XP_003692994.1;Parent=rna-XM_003692946.3
NW_003790165.1	Gnomon	CDS	2488191	2488349	.	+	0	Name=XP_003692994.1;ID=cds-XP_003692994.1;Dbxref=GeneID:100864636%2CGenbank:XP_003692994.1;Parent=rna-XM_003692946.3
NW_003790165.1	Gnomon	CDS	2491093	2491342	.	+	0	Name=XP_003692994.1;ID=cds-XP_003692994.1;Dbxref=GeneID:100864636%2CGenbank:XP_003692994.1;Parent=rna-XM_003692946.3
NW_003790165.1	Gnomon	CDS	2492203	2492394	.	+	0	Name=XP_003692994.1;ID=cds-XP_003692994.1;Dbxref=GeneID:100864636%2CGenbank:XP_003692994.1;Parent=rna-XM_003692946.3
NW_003790165.1	Gnomon	exon	4304629	4304713	.	+	.	ID=exon-XM_012485428.2-24;Dbxref=GeneID:100864988%2CGenbank:XM_012485428.2;Note=The sequence of the model RefSeq transcript was modified relative to this genomic sequence to represent the inferred CDS: inserted 1 base in 1 codon;Parent=rna-XM_012485428.2
NW_003790165.1	Gnomon	exon	4304792	4305019	.	+	.	ID=exon-XM_012485428.2-25;Dbxref=GeneID:100864988%2CGenbank:XM_012485428.2;Note=The sequence of the model RefSeq transcript was modified relative to this genomic sequence to represent the inferred CDS: inserted 1 base in 1 codon;Parent=rna-XM_012485428.2
NW_003790165.1	Gnomon	exon	4305142	4305634	.	+	.	ID=exon-XM_012485428.2-26;Dbxref=GeneID:100864988%2CGenbank:XM_012485428.2;Note=The sequence of the model RefSeq transcript was modified relative to this genomic sequence to represent the inferred CDS: inserted 1 base in 1 codon;Parent=rna-XM_012485428.2
NW_003790165.1	Gnomon	mRNA	3107740	3119152	.	-	.	Name=XM_012485462.2;ID=rna-XM_012485462.2;Dbxref=GeneID:100866147%2CGenbank:XM_012485462.2;Note=The sequence of the model RefSeq transcript was modified relative to this genomic sequence to represent the inferred CDS: inserted 1 base in 1 codon;Parent=gene-LOC100866147
NW_003790165.1	Gnomon	CDS	7129292	7129340	.	-	0	Name=XP_003693009.2;ID=cds-XP_003693009.2;Dbxref=GeneID:100866565%2CGenbank:XP_003693009.2;Note=The sequence of the model RefSeq protein was modified relative to this genomic sequence to represent the inferred CDS: inserted 1 base in 1 codon;Parent=rna-XM_003692961.3
NW_003790165.1	Gnomon	CDS	7127712	7129127	.	-	0	Name=XP_003693009.2;ID=cds-XP_003693009.2;Dbxref=GeneID:100866565%2CGenbank:XP_003693009.2;Note=The sequence of the model RefSeq protein was modified relative to this genomic sequence to represent the inferred CDS: inserted 1 base in 1 codon;Parent=rna-XM_003692961.3
NW_003790165.1	Gnomon	CDS	7127387	7127709	.	-	0	Name=XP_003693009.2;ID=cds-XP_003693009.2;Dbxref=GeneID:100866565%2CGenbank:XP_003693009.2;Note=The sequence of the model RefSeq protein was modified relative to this genomic sequence to represent the inferred CDS: inserted 1 base in 1 codon;Parent=rna-XM_003692961.3
NW_003790165.1	Gnomon	mRNA	892286	1028144	.	-	.	Name=XM_012485712.2;ID=rna-XM_012485712.2;Dbxref=GeneID:100866609%2CGenbank:XM_012485712.2;Note=The sequence of the model RefSeq transcript was modified relative to this genomic sequence to represent the inferred CDS: inserted 2 bases in 2 codons;Parent=gene-LOC100866609
NW_003790165.1	Gnomon	exon	8004576	8005441	.	+	.	ID=exon-XM_012485543.2-6;Dbxref=GeneID:100870696%2CGenbank:XM_012485543.2;Parent=rna-XM_012485543.2
NW_003790165.1	Gnomon	exon	8003907	8004081	.	+	.	ID=exon-XM_012485543.2-4;Dbxref=GeneID:100870696%2CGenbank:XM_012485543.2;Parent=rna-XM_012485543.2
NW_003790165.1	Gnomon	exon	8004294	8004506	.	+	.	ID=exon-XM_012485543.2-5;Dbxref=GeneID:100870696%2CGenbank:XM_012485543.2;Parent=rna-XM_012485543.2
NW_003790165.1	Gnomon	exon	8003557	8003673	.	+	.	ID=exon-XM_012485543.2-2;Dbxref=GeneID:100870696%2CGenbank:XM_012485543.2;Parent=rna-XM_012485543.2
NW_003790165.1	Gnomon	exon	8003735	8003804	.	+	.	ID=exon-XM_012485543.2-3;Dbxref=GeneID:100870696%2CGenbank:XM_012485543.2;Parent=rna-XM_012485543.2
NW_003790165.1	Gnomon	exon	8002890	8003327	.	+	.	ID=exon-XM_012485543.2-1;Dbxref=GeneID:100870696%2CGenbank:XM_012485543.2;Parent=rna-XM_012485543.2
NW_003790165.1	Gnomon	CDS	1049408	1049618	.	+	0	Name=XP_012341116.1;ID=cds-XP_012341116.1;Dbxref=GeneID:100865982%2CGenbank:XP_012341116.1;Parent=rna-XM_012485662.2
NW_003790165.1	Gnomon	CDS	1049787	1051159	.	+	0	Name=XP_012341116.1;ID=cds-XP_012341116.1;Dbxref=GeneID:100865982%2CGenbank:XP_012341116.1;Parent=rna-XM_012485662.2
NW_003790165.1	Gnomon	CDS	1051241	1051983	.	+	0	Name=XP_012341116.1;ID=cds-XP_012341116.1;Dbxref=GeneID:100865982%2CGenbank:XP_012341116.1;Parent=rna-XM_012485662.2
NW_003790165.1	Gnomon	CDS	1052040	1052532	.	+	0	Name=XP_012341116.1;ID=cds-XP_012341116.1;Dbxref=GeneID:100865982%2CGenbank:XP_012341116.1;Parent=rna-XM_012485662.2
NW_003790165.1	Gnomon	CDS	1052611	1052793	.	+	0	Name=XP_012341116.1;ID=cds-XP_012341116.1;Dbxref=GeneID:100865982%2CGenbank:XP_012341116.1;Parent=rna-XM_012485662.2
NW_003790165.1	Gnomon	CDS	1052861	1053112	.	+	0	Name=XP_012341116.1;ID=cds-XP_012341116.1;Dbxref=GeneID:100865982%2CGenbank:XP_012341116.1;Parent=rna-XM_012485662.2
NW_003790165.1	Gnomon	CDS	1053227	1053667	.	+	0	Name=XP_012341116.1;ID=cds-XP_012341116.1;Dbxref=GeneID:100865982%2CGenbank:XP_012341116.1;Parent=rna-XM_012485662.2
NW_003790165.1	Gnomon	CDS	1053807	1053916	.	+	0	Name=XP_012341116.1;ID=cds-XP_012341116.1;Dbxref=GeneID:100865982%2CGenbank:XP_012341116.1;Parent=rna-XM_012485662.2
NW_003790165.1	Gnomon	CDS	1055574	1055697	.	+	0	Name=XP_012341116.1;ID=cds-XP_012341116.1;Dbxref=GeneID:100865982%2CGenbank:XP_012341116.1;Parent=rna-XM_012485662.2
NW_003790165.1	Gnomon	CDS	1061822	1061985	.	+	0	Name=XP_012341116.1;ID=cds-XP_012341116.1;Dbxref=GeneID:100865982%2CGenbank:XP_012341116.1;Parent=rna-XM_012485662.2
NW_003790165.1	Gnomon	CDS	1079937	1080360	.	+	0	Name=XP_012341116.1;ID=cds-XP_012341116.1;Dbxref=GeneID:100865982%2CGenbank:XP_012341116.1;Parent=rna-XM_012485662.2
NW_003790165.1	Gnomon	CDS	1083033	1083224	.	+	0	Name=XP_012341116.1;ID=cds-XP_012341116.1;Dbxref=GeneID:100865982%2CGenbank:XP_012341116.1;Parent=rna-XM_012485662.2
NW_003790165.1	Gnomon	CDS	1088162	1088335	.	+	0	Name=XP_012341116.1;ID=cds-XP_012341116.1;Dbxref=GeneID:100865982%2CGenbank:XP_012341116.1;Parent=rna-XM_012485662.2
NW_003790165.1	Gnomon	CDS	1088583	1088663	.	+	0	Name=XP_012341116.1;ID=cds-XP_012341116.1;Dbxref=GeneID:100865982%2CGenbank:XP_012341116.1;Parent=rna-XM_012485662.2
NW_003790165.1	Gnomon	CDS	8328381	8328382	.	+	0	Name=XP_031771914.1;ID=cds-XP_031771914.1;Dbxref=GeneID:100863215%2CGenbank:XP_031771914.1;Parent=rna-XM_031916054.1
NW_003790165.1	Gnomon	CDS	8328792	8329246	.	+	0	Name=XP_031771914.1;ID=cds-XP_031771914.1;Dbxref=GeneID:100863215%2CGenbank:XP_031771914.1;Parent=rna-XM_031916054.1
NW_003790165.1	Gnomon	CDS	8329399	8329774	.	+	0	Name=XP_031771914.1;ID=cds-XP_031771914.1;Dbxref=GeneID:100863215%2CGenbank:XP_031771914.1;Parent=rna-XM_031916054.1
NW_003790165.1	Gnomon	CDS	8329887	8330700	.	+	0	Name=XP_031771914.1;ID=cds-XP_031771914.1;Dbxref=GeneID:100863215%2CGenbank:XP_031771914.1;Parent=rna-XM_031916054.1
NW_003790165.1	Gnomon	gene	8084421	8085633	.	+	.	Name=LOC100871812;ID=gene-LOC100871812;Dbxref=GeneID:100871812
NW_003790165.1	Gnomon	gene	5482422	5524315	.	-	.	Name=LOC100871813;ID=gene-LOC100871813;Dbxref=GeneID:100871813
NW_003790165.1	Gnomon	gene	2724245	2821135	.	-	.	Name=LOC100866260;ID=gene-LOC100866260;Dbxref=GeneID:100866260
NW_003790165.1	Gnomon	exon	6990753	6990794	.	-	.	ID=exon-XM_003692942.3-8;Dbxref=GeneID:100864307%2CGenbank:XM_003692942.3;Parent=rna-XM_003692942.3
NW_003790165.1	Gnomon	exon	6990220	6990407	.	-	.	ID=exon-XM_003692942.3-9;Dbxref=GeneID:100864307%2CGenbank:XM_003692942.3;Parent=rna-XM_003692942.3
NW_003790165.1	Gnomon	exon	6991690	6991883	.	-	.	ID=exon-XM_003692942.3-4;Dbxref=GeneID:100864307%2CGenbank:XM_003692942.3;Parent=rna-XM_003692942.3
NW_003790165.1	Gnomon	exon	6991424	6991601	.	-	.	ID=exon-XM_003692942.3-5;Dbxref=GeneID:100864307%2CGenbank:XM_003692942.3;Parent=rna-XM_003692942.3
NW_003790165.1	Gnomon	exon	6991108	6991346	.	-	.	ID=exon-XM_003692942.3-6;Dbxref=GeneID:100864307%2CGenbank:XM_003692942.3;Parent=rna-XM_003692942.3
NW_003790165.1	Gnomon	exon	6990939	6991033	.	-	.	ID=exon-XM_003692942.3-7;Dbxref=GeneID:100864307%2CGenbank:XM_003692942.3;Parent=rna-XM_003692942.3
NW_003790165.1	Gnomon	exon	6992465	6992728	.	-	.	ID=exon-XM_003692942.3-1;Dbxref=GeneID:100864307%2CGenbank:XM_003692942.3;Parent=rna-XM_003692942.3
NW_003790165.1	Gnomon	exon	6992114	6992211	.	-	.	ID=exon-XM_003692942.3-2;Dbxref=GeneID:100864307%2CGenbank:XM_003692942.3;Parent=rna-XM_003692942.3
NW_003790165.1	Gnomon	exon	6991958	6992008	.	-	.	ID=exon-XM_003692942.3-3;Dbxref=GeneID:100864307%2CGenbank:XM_003692942.3;Parent=rna-XM_003692942.3
NW_003790165.1	Gnomon	CDS	3458230	3458364	.	+	0	Name=XP_003693100.1;ID=cds-XP_003693100.1;Dbxref=GeneID:100869344%2CGenbank:XP_003693100.1;Parent=rna-XM_003693052.3
NW_003790165.1	Gnomon	CDS	3458544	3458832	.	+	0	Name=XP_003693100.1;ID=cds-XP_003693100.1;Dbxref=GeneID:100869344%2CGenbank:XP_003693100.1;Parent=rna-XM_003693052.3
NW_003790165.1	Gnomon	CDS	3459046	3459231	.	+	0	Name=XP_003693100.1;ID=cds-XP_003693100.1;Dbxref=GeneID:100869344%2CGenbank:XP_003693100.1;Parent=rna-XM_003693052.3
NW_003790165.1	Gnomon	CDS	3459306	3459505	.	+	0	Name=XP_003693100.1;ID=cds-XP_003693100.1;Dbxref=GeneID:100869344%2CGenbank:XP_003693100.1;Parent=rna-XM_003693052.3
NW_003790165.1	Gnomon	CDS	3459842	3459998	.	+	0	Name=XP_003693100.1;ID=cds-XP_003693100.1;Dbxref=GeneID:100869344%2CGenbank:XP_003693100.1;Parent=rna-XM_003693052.3
NW_003790165.1	Gnomon	CDS	3460078	3460404	.	+	0	Name=XP_003693100.1;ID=cds-XP_003693100.1;Dbxref=GeneID:100869344%2CGenbank:XP_003693100.1;Parent=rna-XM_003693052.3
NW_003790165.1	Gnomon	CDS	3461245	3461389	.	+	0	Name=XP_003693100.1;ID=cds-XP_003693100.1;Dbxref=GeneID:100869344%2CGenbank:XP_003693100.1;Parent=rna-XM_003693052.3
NW_003790165.1	Gnomon	CDS	3461456	3461600	.	+	0	Name=XP_003693100.1;ID=cds-XP_003693100.1;Dbxref=GeneID:100869344%2CGenbank:XP_003693100.1;Parent=rna-XM_003693052.3
NW_003790165.1	Gnomon	CDS	8094688	8094715	.	+	0	Name=XP_031771764.1;ID=cds-XP_031771764.1;Dbxref=GeneID:100871185%2CGenbank:XP_031771764.1;Note=The sequence of the model RefSeq protein was modified relative to this genomic sequence to represent the inferred CDS: inserted 4 bases in 4 codons;Parent=rna-XM_031915904.1
NW_003790165.1	Gnomon	CDS	8095869	8095957	.	+	0	Name=XP_031771764.1;ID=cds-XP_031771764.1;Dbxref=GeneID:100871185%2CGenbank:XP_031771764.1;Note=The sequence of the model RefSeq protein was modified relative to this genomic sequence to represent the inferred CDS: inserted 4 bases in 4 codons;Parent=rna-XM_031915904.1
NW_003790165.1	Gnomon	CDS	8096153	8096317	.	+	0	Name=XP_031771764.1;ID=cds-XP_031771764.1;Dbxref=GeneID:100871185%2CGenbank:XP_031771764.1;Note=The sequence of the model RefSeq protein was modified relative to this genomic sequence to represent the inferred CDS: inserted 4 bases in 4 codons;Parent=rna-XM_031915904.1
NW_003790165.1	Gnomon	CDS	8096422	8096538	.	+	0	Name=XP_031771764.1;ID=cds-XP_031771764.1;Dbxref=GeneID:100871185%2CGenbank:XP_031771764.1;Note=The sequence of the model RefSeq protein was modified relative to this genomic sequence to represent the inferred CDS: inserted 4 bases in 4 codons;Parent=rna-XM_031915904.1
NW_003790165.1	Gnomon	CDS	8096626	8096958	.	+	0	Name=XP_031771764.1;ID=cds-XP_031771764.1;Dbxref=GeneID:100871185%2CGenbank:XP_031771764.1;Note=The sequence of the model RefSeq protein was modified relative to this genomic sequence to represent the inferred CDS: inserted 4 bases in 4 codons;Parent=rna-XM_031915904.1
NW_003790165.1	Gnomon	CDS	8097031	8097415	.	+	0	Name=XP_031771764.1;ID=cds-XP_031771764.1;Dbxref=GeneID:100871185%2CGenbank:XP_031771764.1;Note=The sequence of the model RefSeq protein was modified relative to this genomic sequence to represent the inferred CDS: inserted 4 bases in 4 codons;Parent=rna-XM_031915904.1
NW_003790165.1	Gnomon	CDS	8097418	8097595	.	+	0	Name=XP_031771764.1;ID=cds-XP_031771764.1;Dbxref=GeneID:100871185%2CGenbank:XP_031771764.1;Note=The sequence of the model RefSeq protein was modified relative to this genomic sequence to represent the inferred CDS: inserted 4 bases in 4 codons;Parent=rna-XM_031915904.1
NW_003790165.1	Gnomon	CDS	8097667	8097812	.	+	0	Name=XP_031771764.1;ID=cds-XP_031771764.1;Dbxref=GeneID:100871185%2CGenbank:XP_031771764.1;Note=The sequence of the model RefSeq protein was modified relative to this genomic sequence to represent the inferred CDS: inserted 4 bases in 4 codons;Parent=rna-XM_031915904.1
NW_003790165.1	Gnomon	CDS	8097904	8099279	.	+	0	Name=XP_031771764.1;ID=cds-XP_031771764.1;Dbxref=GeneID:100871185%2CGenbank:XP_031771764.1;Note=The sequence of the model RefSeq protein was modified relative to this genomic sequence to represent the inferred CDS: inserted 4 bases in 4 codons;Parent=rna-XM_031915904.1
NW_003790165.1	Gnomon	CDS	8099390	8099966	.	+	0	Name=XP_031771764.1;ID=cds-XP_031771764.1;Dbxref=GeneID:100871185%2CGenbank:XP_031771764.1;Note=The sequence of the model RefSeq protein was modified relative to this genomic sequence to represent the inferred CDS: inserted 4 bases in 4 codons;Parent=rna-XM_031915904.1
NW_003790165.1	Gnomon	CDS	8099969	8100034	.	+	0	Name=XP_031771764.1;ID=cds-XP_031771764.1;Dbxref=GeneID:100871185%2CGenbank:XP_031771764.1;Note=The sequence of the model RefSeq protein was modified relative to this genomic sequence to represent the inferred CDS: inserted 4 bases in 4 codons;Parent=rna-XM_031915904.1
NW_003790165.1	Gnomon	CDS	8100037	8100981	.	+	0	Name=XP_031771764.1;ID=cds-XP_031771764.1;Dbxref=GeneID:100871185%2CGenbank:XP_031771764.1;Note=The sequence of the model RefSeq protein was modified relative to this genomic sequence to represent the inferred CDS: inserted 4 bases in 4 codons;Parent=rna-XM_031915904.1
NW_003790165.1	Gnomon	CDS	8100984	8103598	.	+	0	Name=XP_031771764.1;ID=cds-XP_031771764.1;Dbxref=GeneID:100871185%2CGenbank:XP_031771764.1;Note=The sequence of the model RefSeq protein was modified relative to this genomic sequence to represent the inferred CDS: inserted 4 bases in 4 codons;Parent=rna-XM_031915904.1
NW_003790165.1	Gnomon	exon	6763522	6765075	.	+	.	ID=exon-XM_012485567.2-6;Dbxref=GeneID:100872452%2CGenbank:XM_012485567.2;Parent=rna-XM_012485567.2
NW_003790165.1	Gnomon	exon	6765151	6765402	.	+	.	ID=exon-XM_012485567.2-7;Dbxref=GeneID:100872452%2CGenbank:XM_012485567.2;Parent=rna-XM_012485567.2
NW_003790165.1	Gnomon	exon	6765492	6765593	.	+	.	ID=exon-XM_012485567.2-8;Dbxref=GeneID:100872452%2CGenbank:XM_012485567.2;Parent=rna-XM_012485567.2
NW_003790165.1	Gnomon	exon	6765803	6765907	.	+	.	ID=exon-XM_012485567.2-9;Dbxref=GeneID:100872452%2CGenbank:XM_012485567.2;Parent=rna-XM_012485567.2
NW_003790165.1	Gnomon	exon	6761807	6761918	.	+	.	ID=exon-XM_012485567.2-2;Dbxref=GeneID:100872452%2CGenbank:XM_012485567.2;Parent=rna-XM_012485567.2
NW_003790165.1	Gnomon	exon	6762266	6762889	.	+	.	ID=exon-XM_012485567.2-3;Dbxref=GeneID:100872452%2CGenbank:XM_012485567.2;Parent=rna-XM_012485567.2
NW_003790165.1	Gnomon	exon	6763082	6763262	.	+	.	ID=exon-XM_012485567.2-4;Dbxref=GeneID:100872452%2CGenbank:XM_012485567.2;Parent=rna-XM_012485567.2
NW_003790165.1	Gnomon	exon	6763340	6763420	.	+	.	ID=exon-XM_012485567.2-5;Dbxref=GeneID:100872452%2CGenbank:XM_012485567.2;Parent=rna-XM_012485567.2
NW_003790165.1	Gnomon	exon	6761440	6761685	.	+	.	ID=exon-XM_012485567.2-1;Dbxref=GeneID:100872452%2CGenbank:XM_012485567.2;Parent=rna-XM_012485567.2
NW_003790165.1	Gnomon	mRNA	8402514	8406550	.	-	.	Name=XM_012485368.2;ID=rna-XM_012485368.2;Dbxref=GeneID:100863805%2CGenbank:XM_012485368.2;Parent=gene-LOC100863805
NW_003790165.1	Gnomon	CDS	3085307	3085309	.	-	0	Name=XP_012340919.1;ID=cds-XP_012340919.1;Dbxref=GeneID:100867806%2CGenbank:XP_012340919.1;Parent=rna-XM_012485465.2
NW_003790165.1	Gnomon	CDS	3085085	3085162	.	-	0	Name=XP_012340919.1;ID=cds-XP_012340919.1;Dbxref=GeneID:100867806%2CGenbank:XP_012340919.1;Parent=rna-XM_012485465.2
NW_003790165.1	Gnomon	CDS	3083674	3083787	.	-	0	Name=XP_012340919.1;ID=cds-XP_012340919.1;Dbxref=GeneID:100867806%2CGenbank:XP_012340919.1;Parent=rna-XM_012485465.2
NW_003790165.1	Gnomon	CDS	3082949	3083078	.	-	0	Name=XP_012340919.1;ID=cds-XP_012340919.1;Dbxref=GeneID:100867806%2CGenbank:XP_012340919.1;Parent=rna-XM_012485465.2
NW_003790165.1	Gnomon	CDS	3082549	3082610	.	-	0	Name=XP_012340919.1;ID=cds-XP_012340919.1;Dbxref=GeneID:100867806%2CGenbank:XP_012340919.1;Parent=rna-XM_012485465.2
NW_003790165.1	Gnomon	mRNA	5702149	5709639	.	+	.	Name=XM_012485618.2;ID=rna-XM_012485618.2;Dbxref=GeneID:100870657%2CGenbank:XM_012485618.2;Parent=gene-LOC100870657
NW_003790165.1	Gnomon	mRNA	3120574	3124912	.	+	.	Name=XM_003693043.3;ID=rna-XM_003693043.3;Dbxref=GeneID:100867927%2CGenbank:XM_003693043.3;Parent=gene-LOC100867927
NW_003790165.1	tRNAscan-SE	exon	5639259	5639331	.	-	.	ID=exon-TRNAA-AGC-7-1;Dbxref=GeneID:116414271;Note=transfer RNA alanine (anticodon AGC);Parent=rna-TRNAA-AGC-7
NW_003790165.1	Gnomon	exon	6766504	6768965	.	+	.	ID=exon-XM_012485567.2-11;Dbxref=GeneID:100872452%2CGenbank:XM_012485567.2;Parent=rna-XM_012485567.2
NW_003790165.1	Gnomon	exon	6769034	6769444	.	+	.	ID=exon-XM_012485567.2-12;Dbxref=GeneID:100872452%2CGenbank:XM_012485567.2;Parent=rna-XM_012485567.2
NW_003790165.1	Gnomon	exon	6766250	6766391	.	+	.	ID=exon-XM_012485567.2-10;Dbxref=GeneID:100872452%2CGenbank:XM_012485567.2;Parent=rna-XM_012485567.2
NW_003790165.1	Gnomon	exon	6770489	6770732	.	+	.	ID=exon-XM_012485567.2-15;Dbxref=GeneID:100872452%2CGenbank:XM_012485567.2;Parent=rna-XM_012485567.2
NW_003790165.1	Gnomon	exon	6770846	6770948	.	+	.	ID=exon-XM_012485567.2-16;Dbxref=GeneID:100872452%2CGenbank:XM_012485567.2;Parent=rna-XM_012485567.2
NW_003790165.1	Gnomon	exon	6769533	6769736	.	+	.	ID=exon-XM_012485567.2-13;Dbxref=GeneID:100872452%2CGenbank:XM_012485567.2;Parent=rna-XM_012485567.2
NW_003790165.1	Gnomon	exon	6769810	6770342	.	+	.	ID=exon-XM_012485567.2-14;Dbxref=GeneID:100872452%2CGenbank:XM_012485567.2;Parent=rna-XM_012485567.2
NW_003790165.1	Gnomon	exon	6771022	6771761	.	+	.	ID=exon-XM_012485567.2-17;Dbxref=GeneID:100872452%2CGenbank:XM_012485567.2;Parent=rna-XM_012485567.2
NW_003790165.1	Gnomon	mRNA	2834879	3080470	.	-	.	Name=XM_012485461.2;ID=rna-XM_012485461.2;Dbxref=GeneID:100863449%2CGenbank:XM_012485461.2;Parent=gene-LOC100863449
NW_003790165.1	Gnomon	exon	4314557	4314713	.	+	.	ID=exon-XM_012485677.2-2;Dbxref=GeneID:105735262%2CGenbank:XM_012485677.2;Parent=rna-XM_012485677.2
NW_003790165.1	Gnomon	exon	4314938	4315057	.	+	.	ID=exon-XM_012485677.2-3;Dbxref=GeneID:105735262%2CGenbank:XM_012485677.2;Parent=rna-XM_012485677.2
NW_003790165.1	Gnomon	exon	4315132	4315355	.	+	.	ID=exon-XM_012485677.2-4;Dbxref=GeneID:105735262%2CGenbank:XM_012485677.2;Parent=rna-XM_012485677.2
NW_003790165.1	Gnomon	exon	4314256	4314389	.	+	.	ID=exon-XM_012485677.2-1;Dbxref=GeneID:105735262%2CGenbank:XM_012485677.2;Parent=rna-XM_012485677.2
NW_003790165.1	Gnomon	CDS	6992465	6992501	.	-	0	Name=XP_003692991.1;ID=cds-XP_003692991.1;Dbxref=GeneID:100864307%2CGenbank:XP_003692991.1;Parent=rna-XM_003692943.3
NW_003790165.1	Gnomon	CDS	6992114	6992211	.	-	0	Name=XP_003692991.1;ID=cds-XP_003692991.1;Dbxref=GeneID:100864307%2CGenbank:XP_003692991.1;Parent=rna-XM_003692943.3
NW_003790165.1	Gnomon	CDS	6991958	6992008	.	-	0	Name=XP_003692991.1;ID=cds-XP_003692991.1;Dbxref=GeneID:100864307%2CGenbank:XP_003692991.1;Parent=rna-XM_003692943.3
NW_003790165.1	Gnomon	CDS	6991690	6991883	.	-	0	Name=XP_003692991.1;ID=cds-XP_003692991.1;Dbxref=GeneID:100864307%2CGenbank:XP_003692991.1;Parent=rna-XM_003692943.3
NW_003790165.1	Gnomon	CDS	6991424	6991601	.	-	0	Name=XP_003692991.1;ID=cds-XP_003692991.1;Dbxref=GeneID:100864307%2CGenbank:XP_003692991.1;Parent=rna-XM_003692943.3
NW_003790165.1	Gnomon	CDS	6991108	6991346	.	-	0	Name=XP_003692991.1;ID=cds-XP_003692991.1;Dbxref=GeneID:100864307%2CGenbank:XP_003692991.1;Parent=rna-XM_003692943.3
NW_003790165.1	Gnomon	CDS	6990939	6991033	.	-	0	Name=XP_003692991.1;ID=cds-XP_003692991.1;Dbxref=GeneID:100864307%2CGenbank:XP_003692991.1;Parent=rna-XM_003692943.3
NW_003790165.1	Gnomon	CDS	6990753	6990794	.	-	0	Name=XP_003692991.1;ID=cds-XP_003692991.1;Dbxref=GeneID:100864307%2CGenbank:XP_003692991.1;Parent=rna-XM_003692943.3
NW_003790165.1	Gnomon	CDS	6990220	6990407	.	-	0	Name=XP_003692991.1;ID=cds-XP_003692991.1;Dbxref=GeneID:100864307%2CGenbank:XP_003692991.1;Parent=rna-XM_003692943.3
NW_003790165.1	Gnomon	CDS	6990048	6990125	.	-	0	Name=XP_003692991.1;ID=cds-XP_003692991.1;Dbxref=GeneID:100864307%2CGenbank:XP_003692991.1;Parent=rna-XM_003692943.3
NW_003790165.1	Gnomon	CDS	6989622	6989955	.	-	0	Name=XP_003692991.1;ID=cds-XP_003692991.1;Dbxref=GeneID:100864307%2CGenbank:XP_003692991.1;Parent=rna-XM_003692943.3
NW_003790165.1	Gnomon	CDS	6989159	6989555	.	-	0	Name=XP_003692991.1;ID=cds-XP_003692991.1;Dbxref=GeneID:100864307%2CGenbank:XP_003692991.1;Parent=rna-XM_003692943.3
NW_003790165.1	Gnomon	CDS	6988755	6989073	.	-	0	Name=XP_003692991.1;ID=cds-XP_003692991.1;Dbxref=GeneID:100864307%2CGenbank:XP_003692991.1;Parent=rna-XM_003692943.3
NW_003790165.1	Gnomon	CDS	6988574	6988687	.	-	0	Name=XP_003692991.1;ID=cds-XP_003692991.1;Dbxref=GeneID:100864307%2CGenbank:XP_003692991.1;Parent=rna-XM_003692943.3
NW_003790165.1	Gnomon	CDS	6988291	6988496	.	-	0	Name=XP_003692991.1;ID=cds-XP_003692991.1;Dbxref=GeneID:100864307%2CGenbank:XP_003692991.1;Parent=rna-XM_003692943.3
NW_003790165.1	Gnomon	CDS	6988124	6988211	.	-	0	Name=XP_003692991.1;ID=cds-XP_003692991.1;Dbxref=GeneID:100864307%2CGenbank:XP_003692991.1;Parent=rna-XM_003692943.3
NW_003790165.1	Gnomon	CDS	6987787	6988011	.	-	0	Name=XP_003692991.1;ID=cds-XP_003692991.1;Dbxref=GeneID:100864307%2CGenbank:XP_003692991.1;Parent=rna-XM_003692943.3
NW_003790165.1	Gnomon	CDS	6987372	6987392	.	-	0	Name=XP_003692991.1;ID=cds-XP_003692991.1;Dbxref=GeneID:100864307%2CGenbank:XP_003692991.1;Parent=rna-XM_003692943.3
NW_003790165.1	Gnomon	CDS	6987071	6987212	.	-	0	Name=XP_003692991.1;ID=cds-XP_003692991.1;Dbxref=GeneID:100864307%2CGenbank:XP_003692991.1;Parent=rna-XM_003692943.3
NW_003790165.1	Gnomon	CDS	6986735	6986984	.	-	0	Name=XP_003692991.1;ID=cds-XP_003692991.1;Dbxref=GeneID:100864307%2CGenbank:XP_003692991.1;Parent=rna-XM_003692943.3
NW_003790165.1	Gnomon	CDS	6985888	6986660	.	-	0	Name=XP_003692991.1;ID=cds-XP_003692991.1;Dbxref=GeneID:100864307%2CGenbank:XP_003692991.1;Parent=rna-XM_003692943.3
NW_003790165.1	Gnomon	CDS	6985582	6985821	.	-	0	Name=XP_003692991.1;ID=cds-XP_003692991.1;Dbxref=GeneID:100864307%2CGenbank:XP_003692991.1;Parent=rna-XM_003692943.3
NW_003790165.1	Gnomon	CDS	6985353	6985417	.	-	0	Name=XP_003692991.1;ID=cds-XP_003692991.1;Dbxref=GeneID:100864307%2CGenbank:XP_003692991.1;Parent=rna-XM_003692943.3
NW_003790165.1	Gnomon	CDS	6984974	6985087	.	-	0	Name=XP_003692991.1;ID=cds-XP_003692991.1;Dbxref=GeneID:100864307%2CGenbank:XP_003692991.1;Parent=rna-XM_003692943.3
NW_003790165.1	Gnomon	CDS	8480739	8480996	.	+	0	Name=XP_031771763.1;ID=cds-XP_031771763.1;Dbxref=GeneID:116414226%2CGenbank:XP_031771763.1;Parent=rna-XM_031915903.1
NW_003790165.1	Gnomon	mRNA	3541595	3543848	.	-	.	Name=XM_012485711.2;ID=rna-XM_012485711.2;Dbxref=GeneID:105735270%2CGenbank:XM_012485711.2;Parent=gene-LOC105735270
NW_003790165.1	Gnomon	exon	7131397	7131871	.	+	.	ID=exon-XM_031916022.1-10;Dbxref=GeneID:100866802%2CGenbank:XM_031916022.1;Parent=rna-XM_031916022.1
NW_003790165.1	Gnomon	exon	3388260	3389404	.	-	.	ID=exon-XM_031916005.1-1;Dbxref=GeneID:100863329%2CGenbank:XM_031916005.1;Parent=rna-XM_031916005.1
NW_003790165.1	Gnomon	exon	3387936	3388035	.	-	.	ID=exon-XM_031916005.1-2;Dbxref=GeneID:100863329%2CGenbank:XM_031916005.1;Parent=rna-XM_031916005.1
NW_003790165.1	Gnomon	exon	3387710	3387817	.	-	.	ID=exon-XM_031916005.1-3;Dbxref=GeneID:100863329%2CGenbank:XM_031916005.1;Parent=rna-XM_031916005.1
NW_003790165.1	Gnomon	exon	3387467	3387622	.	-	.	ID=exon-XM_031916005.1-4;Dbxref=GeneID:100863329%2CGenbank:XM_031916005.1;Parent=rna-XM_031916005.1
NW_003790165.1	Gnomon	exon	3379891	3380023	.	-	.	ID=exon-XM_031916005.1-5;Dbxref=GeneID:100863329%2CGenbank:XM_031916005.1;Parent=rna-XM_031916005.1
NW_003790165.1	Gnomon	lnc_RNA	8159338	8160583	.	+	.	Name=XR_001111909.2;ID=rna-XR_001111909.2;Dbxref=GeneID:105735230%2CGenbank:XR_001111909.2;Parent=gene-LOC105735230
NW_003790165.1	Gnomon	gene	8013478	8015490	.	-	.	Name=LOC100866338;ID=gene-LOC100866338;Dbxref=GeneID:100866338
NW_003790165.1	Gnomon	gene	3107740	3119152	.	-	.	Name=LOC100866147;ID=gene-LOC100866147;Dbxref=GeneID:100866147
NW_003790165.1	Gnomon	mRNA	6984754	6992729	.	-	.	Name=XM_003692943.3;ID=rna-XM_003692943.3;Dbxref=GeneID:100864307%2CGenbank:XM_003692943.3;Parent=gene-LOC100864307
NW_003790165.1	Gnomon	exon	7882887	7882999	.	+	.	ID=exon-XM_012485704.2-10;Dbxref=GeneID:100865856%2CGenbank:XM_012485704.2;Parent=rna-XM_012485704.2
NW_003790165.1	Gnomon	exon	7884871	7885155	.	+	.	ID=exon-XM_012485704.2-11;Dbxref=GeneID:100865856%2CGenbank:XM_012485704.2;Parent=rna-XM_012485704.2
NW_003790165.1	Gnomon	exon	7887451	7887632	.	+	.	ID=exon-XM_012485704.2-12;Dbxref=GeneID:100865856%2CGenbank:XM_012485704.2;Parent=rna-XM_012485704.2
NW_003790165.1	Gnomon	exon	7888106	7888341	.	+	.	ID=exon-XM_012485704.2-13;Dbxref=GeneID:100865856%2CGenbank:XM_012485704.2;Parent=rna-XM_012485704.2
NW_003790165.1	Gnomon	CDS	2627994	2628111	.	+	0	Name=XP_031771765.1;ID=cds-XP_031771765.1;Dbxref=GeneID:100870422%2CGenbank:XP_031771765.1;Parent=rna-XM_031915905.1
NW_003790165.1	Gnomon	CDS	2664003	2664187	.	+	0	Name=XP_031771765.1;ID=cds-XP_031771765.1;Dbxref=GeneID:100870422%2CGenbank:XP_031771765.1;Parent=rna-XM_031915905.1
NW_003790165.1	Gnomon	CDS	2664282	2664436	.	+	0	Name=XP_031771765.1;ID=cds-XP_031771765.1;Dbxref=GeneID:100870422%2CGenbank:XP_031771765.1;Parent=rna-XM_031915905.1
NW_003790165.1	Gnomon	CDS	2664887	2665015	.	+	0	Name=XP_031771765.1;ID=cds-XP_031771765.1;Dbxref=GeneID:100870422%2CGenbank:XP_031771765.1;Parent=rna-XM_031915905.1
NW_003790165.1	Gnomon	CDS	2665589	2665717	.	+	0	Name=XP_031771765.1;ID=cds-XP_031771765.1;Dbxref=GeneID:100870422%2CGenbank:XP_031771765.1;Parent=rna-XM_031915905.1
NW_003790165.1	Gnomon	CDS	2666545	2666674	.	+	0	Name=XP_031771765.1;ID=cds-XP_031771765.1;Dbxref=GeneID:100870422%2CGenbank:XP_031771765.1;Parent=rna-XM_031915905.1
NW_003790165.1	Gnomon	CDS	2666764	2666917	.	+	0	Name=XP_031771765.1;ID=cds-XP_031771765.1;Dbxref=GeneID:100870422%2CGenbank:XP_031771765.1;Parent=rna-XM_031915905.1
NW_003790165.1	Gnomon	CDS	2668347	2668357	.	+	0	Name=XP_031771765.1;ID=cds-XP_031771765.1;Dbxref=GeneID:100870422%2CGenbank:XP_031771765.1;Parent=rna-XM_031915905.1
NW_003790165.1	Gnomon	exon	7888752	7888945	.	+	.	ID=exon-XM_012485704.2-14;Dbxref=GeneID:100865856%2CGenbank:XM_012485704.2;Parent=rna-XM_012485704.2
NW_003790165.1	Gnomon	exon	7892080	7892196	.	+	.	ID=exon-XM_012485704.2-15;Dbxref=GeneID:100865856%2CGenbank:XM_012485704.2;Parent=rna-XM_012485704.2
NW_003790165.1	Gnomon	gene	7091902	7093319	.	-	.	Name=LOC100866184;ID=gene-LOC100866184;Dbxref=GeneID:100866184
NW_003790165.1	Gnomon	exon	7895246	7895347	.	+	.	ID=exon-XM_012485704.2-16;Dbxref=GeneID:100865856%2CGenbank:XM_012485704.2;Parent=rna-XM_012485704.2
NW_003790165.1	Gnomon	exon	7896329	7896659	.	+	.	ID=exon-XM_012485704.2-17;Dbxref=GeneID:100865856%2CGenbank:XM_012485704.2;Parent=rna-XM_012485704.2
NW_003790165.1	Gnomon	CDS	7416333	7416636	.	-	0	Name=XP_012341113.1;ID=cds-XP_012341113.1;Dbxref=GeneID:100865616%2CGenbank:XP_012341113.1;Parent=rna-XM_012485659.2
NW_003790165.1	Gnomon	CDS	7415028	7415982	.	-	0	Name=XP_012341113.1;ID=cds-XP_012341113.1;Dbxref=GeneID:100865616%2CGenbank:XP_012341113.1;Parent=rna-XM_012485659.2
NW_003790165.1	Gnomon	CDS	7414326	7414943	.	-	0	Name=XP_012341113.1;ID=cds-XP_012341113.1;Dbxref=GeneID:100865616%2CGenbank:XP_012341113.1;Parent=rna-XM_012485659.2
NW_003790165.1	Gnomon	CDS	7413889	7414192	.	-	0	Name=XP_012341113.1;ID=cds-XP_012341113.1;Dbxref=GeneID:100865616%2CGenbank:XP_012341113.1;Parent=rna-XM_012485659.2
NW_003790165.1	Gnomon	CDS	7413739	7413809	.	-	0	Name=XP_012341113.1;ID=cds-XP_012341113.1;Dbxref=GeneID:100865616%2CGenbank:XP_012341113.1;Parent=rna-XM_012485659.2
NW_003790165.1	Gnomon	CDS	7413454	7413647	.	-	0	Name=XP_012341113.1;ID=cds-XP_012341113.1;Dbxref=GeneID:100865616%2CGenbank:XP_012341113.1;Parent=rna-XM_012485659.2
NW_003790165.1	Gnomon	CDS	7413236	7413363	.	-	0	Name=XP_012341113.1;ID=cds-XP_012341113.1;Dbxref=GeneID:100865616%2CGenbank:XP_012341113.1;Parent=rna-XM_012485659.2
NW_003790165.1	Gnomon	CDS	7412975	7413154	.	-	0	Name=XP_012341113.1;ID=cds-XP_012341113.1;Dbxref=GeneID:100865616%2CGenbank:XP_012341113.1;Parent=rna-XM_012485659.2
NW_003790165.1	Gnomon	CDS	7411656	7412153	.	-	0	Name=XP_012341113.1;ID=cds-XP_012341113.1;Dbxref=GeneID:100865616%2CGenbank:XP_012341113.1;Parent=rna-XM_012485659.2
NW_003790165.1	Gnomon	exon	6992465	6992730	.	-	.	ID=exon-XM_012485466.2-1;Dbxref=GeneID:100864307%2CGenbank:XM_012485466.2;Parent=rna-XM_012485466.2
NW_003790165.1	Gnomon	exon	6992114	6992211	.	-	.	ID=exon-XM_012485466.2-2;Dbxref=GeneID:100864307%2CGenbank:XM_012485466.2;Parent=rna-XM_012485466.2
NW_003790165.1	Gnomon	exon	6991958	6992008	.	-	.	ID=exon-XM_012485466.2-3;Dbxref=GeneID:100864307%2CGenbank:XM_012485466.2;Parent=rna-XM_012485466.2
NW_003790165.1	Gnomon	exon	6991690	6991883	.	-	.	ID=exon-XM_012485466.2-4;Dbxref=GeneID:100864307%2CGenbank:XM_012485466.2;Parent=rna-XM_012485466.2
NW_003790165.1	Gnomon	exon	6991424	6991601	.	-	.	ID=exon-XM_012485466.2-5;Dbxref=GeneID:100864307%2CGenbank:XM_012485466.2;Parent=rna-XM_012485466.2
NW_003790165.1	Gnomon	exon	6991108	6991346	.	-	.	ID=exon-XM_012485466.2-6;Dbxref=GeneID:100864307%2CGenbank:XM_012485466.2;Parent=rna-XM_012485466.2
NW_003790165.1	Gnomon	exon	6990939	6991033	.	-	.	ID=exon-XM_012485466.2-7;Dbxref=GeneID:100864307%2CGenbank:XM_012485466.2;Parent=rna-XM_012485466.2
NW_003790165.1	Gnomon	exon	6990220	6990407	.	-	.	ID=exon-XM_012485466.2-8;Dbxref=GeneID:100864307%2CGenbank:XM_012485466.2;Parent=rna-XM_012485466.2
NW_003790165.1	Gnomon	exon	6990048	6990125	.	-	.	ID=exon-XM_012485466.2-9;Dbxref=GeneID:100864307%2CGenbank:XM_012485466.2;Parent=rna-XM_012485466.2
NW_003790165.1	Gnomon	exon	8329399	8329774	.	+	.	ID=exon-XM_012485366.2-3;Dbxref=GeneID:100863215%2CGenbank:XM_012485366.2;Parent=rna-XM_012485366.2
NW_003790165.1	Gnomon	exon	8329887	8330798	.	+	.	ID=exon-XM_012485366.2-4;Dbxref=GeneID:100863215%2CGenbank:XM_012485366.2;Parent=rna-XM_012485366.2
NW_003790165.1	Gnomon	exon	8328689	8328707	.	+	.	ID=exon-XM_012485366.2-1;Dbxref=GeneID:100863215%2CGenbank:XM_012485366.2;Parent=rna-XM_012485366.2
NW_003790165.1	Gnomon	exon	8328792	8329246	.	+	.	ID=exon-XM_012485366.2-2;Dbxref=GeneID:100863215%2CGenbank:XM_012485366.2;Parent=rna-XM_012485366.2
NW_003790165.1	Gnomon	CDS	3120574	3120588	.	+	0	Name=XP_003693091.1;ID=cds-XP_003693091.1;Dbxref=GeneID:100867927%2CGenbank:XP_003693091.1;Parent=rna-XM_003693043.3
NW_003790165.1	Gnomon	CDS	3120689	3120812	.	+	0	Name=XP_003693091.1;ID=cds-XP_003693091.1;Dbxref=GeneID:100867927%2CGenbank:XP_003693091.1;Parent=rna-XM_003693043.3
NW_003790165.1	Gnomon	CDS	3121100	3121246	.	+	0	Name=XP_003693091.1;ID=cds-XP_003693091.1;Dbxref=GeneID:100867927%2CGenbank:XP_003693091.1;Parent=rna-XM_003693043.3
NW_003790165.1	Gnomon	CDS	3121706	3121884	.	+	0	Name=XP_003693091.1;ID=cds-XP_003693091.1;Dbxref=GeneID:100867927%2CGenbank:XP_003693091.1;Parent=rna-XM_003693043.3
NW_003790165.1	Gnomon	CDS	3121999	3122205	.	+	0	Name=XP_003693091.1;ID=cds-XP_003693091.1;Dbxref=GeneID:100867927%2CGenbank:XP_003693091.1;Parent=rna-XM_003693043.3
NW_003790165.1	Gnomon	CDS	3122315	3122536	.	+	0	Name=XP_003693091.1;ID=cds-XP_003693091.1;Dbxref=GeneID:100867927%2CGenbank:XP_003693091.1;Parent=rna-XM_003693043.3
NW_003790165.1	Gnomon	CDS	3122772	3122964	.	+	0	Name=XP_003693091.1;ID=cds-XP_003693091.1;Dbxref=GeneID:100867927%2CGenbank:XP_003693091.1;Parent=rna-XM_003693043.3
NW_003790165.1	Gnomon	CDS	3123030	3123240	.	+	0	Name=XP_003693091.1;ID=cds-XP_003693091.1;Dbxref=GeneID:100867927%2CGenbank:XP_003693091.1;Parent=rna-XM_003693043.3
NW_003790165.1	Gnomon	CDS	3123330	3123636	.	+	0	Name=XP_003693091.1;ID=cds-XP_003693091.1;Dbxref=GeneID:100867927%2CGenbank:XP_003693091.1;Parent=rna-XM_003693043.3
NW_003790165.1	Gnomon	CDS	3123705	3123850	.	+	0	Name=XP_003693091.1;ID=cds-XP_003693091.1;Dbxref=GeneID:100867927%2CGenbank:XP_003693091.1;Parent=rna-XM_003693043.3
NW_003790165.1	Gnomon	CDS	3124084	3124300	.	+	0	Name=XP_003693091.1;ID=cds-XP_003693091.1;Dbxref=GeneID:100867927%2CGenbank:XP_003693091.1;Parent=rna-XM_003693043.3
NW_003790165.1	Gnomon	CDS	3124533	3124748	.	+	0	Name=XP_003693091.1;ID=cds-XP_003693091.1;Dbxref=GeneID:100867927%2CGenbank:XP_003693091.1;Parent=rna-XM_003693043.3
NW_003790165.1	Gnomon	mRNA	8402514	8406550	.	-	.	Name=XM_012485367.2;ID=rna-XM_012485367.2;Dbxref=GeneID:100863805%2CGenbank:XM_012485367.2;Parent=gene-LOC100863805
NW_003790165.1	Gnomon	CDS	2833892	2833895	.	+	0	Name=XP_012340918.2;ID=cds-XP_012340918.2;Dbxref=GeneID:105735233%2CGenbank:XP_012340918.2;Parent=rna-XM_012485464.2
NW_003790165.1	Gnomon	CDS	2833981	2834042	.	+	0	Name=XP_012340918.2;ID=cds-XP_012340918.2;Dbxref=GeneID:105735233%2CGenbank:XP_012340918.2;Parent=rna-XM_012485464.2
NW_003790165.1	Gnomon	CDS	2834121	2834213	.	+	0	Name=XP_012340918.2;ID=cds-XP_012340918.2;Dbxref=GeneID:105735233%2CGenbank:XP_012340918.2;Parent=rna-XM_012485464.2
NW_003790165.1	Gnomon	CDS	2834581	2834589	.	+	0	Name=XP_012340918.2;ID=cds-XP_012340918.2;Dbxref=GeneID:105735233%2CGenbank:XP_012340918.2;Parent=rna-XM_012485464.2
NW_003790165.1	Gnomon	CDS	7093057	7093073	.	-	0	Name=XP_003693007.1;ID=cds-XP_003693007.1;Dbxref=GeneID:100866184%2CGenbank:XP_003693007.1;Parent=rna-XM_003692959.3
NW_003790165.1	Gnomon	CDS	7092622	7092961	.	-	0	Name=XP_003693007.1;ID=cds-XP_003693007.1;Dbxref=GeneID:100866184%2CGenbank:XP_003693007.1;Parent=rna-XM_003692959.3
NW_003790165.1	Gnomon	mRNA	5716537	5717868	.	+	.	Name=XM_012485616.2;ID=rna-XM_012485616.2;Dbxref=GeneID:100871301%2CGenbank:XM_012485616.2;Parent=gene-LOC100871301
NW_003790165.1	tRNAscan-SE	exon	5638951	5639023	.	-	.	ID=exon-TRNAA-AGC-6-1;Dbxref=GeneID:116414276;Note=transfer RNA alanine (anticodon AGC);Parent=rna-TRNAA-AGC-6
NW_003790165.1	Gnomon	mRNA	2834879	3080470	.	-	.	Name=XM_012485460.2;ID=rna-XM_012485460.2;Dbxref=GeneID:100863449%2CGenbank:XM_012485460.2;Parent=gene-LOC100863449
NW_003790165.1	Gnomon	exon	2451817	2451953	.	+	.	ID=exon-XM_012485629.2-7;Dbxref=GeneID:100864636%2CGenbank:XM_012485629.2;Parent=rna-XM_012485629.2
NW_003790165.1	Gnomon	exon	2487459	2487605	.	+	.	ID=exon-XM_012485629.2-8;Dbxref=GeneID:100864636%2CGenbank:XM_012485629.2;Parent=rna-XM_012485629.2
NW_003790165.1	Gnomon	exon	2488191	2488349	.	+	.	ID=exon-XM_012485629.2-9;Dbxref=GeneID:100864636%2CGenbank:XM_012485629.2;Parent=rna-XM_012485629.2
NW_003790165.1	Gnomon	exon	2352288	2352408	.	+	.	ID=exon-XM_012485629.2-3;Dbxref=GeneID:100864636%2CGenbank:XM_012485629.2;Parent=rna-XM_012485629.2
NW_003790165.1	Gnomon	exon	2395171	2395351	.	+	.	ID=exon-XM_012485629.2-4;Dbxref=GeneID:100864636%2CGenbank:XM_012485629.2;Parent=rna-XM_012485629.2
NW_003790165.1	Gnomon	exon	2433540	2433655	.	+	.	ID=exon-XM_012485629.2-5;Dbxref=GeneID:100864636%2CGenbank:XM_012485629.2;Parent=rna-XM_012485629.2
NW_003790165.1	Gnomon	exon	2434674	2434842	.	+	.	ID=exon-XM_012485629.2-6;Dbxref=GeneID:100864636%2CGenbank:XM_012485629.2;Parent=rna-XM_012485629.2
NW_003790165.1	Gnomon	exon	2269655	2269706	.	+	.	ID=exon-XM_012485629.2-1;Dbxref=GeneID:100864636%2CGenbank:XM_012485629.2;Parent=rna-XM_012485629.2
NW_003790165.1	Gnomon	exon	2342420	2342464	.	+	.	ID=exon-XM_012485629.2-2;Dbxref=GeneID:100864636%2CGenbank:XM_012485629.2;Parent=rna-XM_012485629.2
NW_003790165.1	Gnomon	gene	8009400	8013423	.	-	.	Name=LOC100866220;ID=gene-LOC100866220;Dbxref=GeneID:100866220
NW_003790165.1	Gnomon	gene	8539791	8543424	.	+	.	Name=LOC100866030;ID=gene-LOC100866030;Dbxref=GeneID:100866030
NW_003790165.1	Gnomon	CDS	7209195	7209263	.	-	0	Name=XP_012341016.1;ID=cds-XP_012341016.1;Dbxref=GeneID:100867963%2CGenbank:XP_012341016.1;Note=The sequence of the model RefSeq protein was modified relative to this genomic sequence to represent the inferred CDS: inserted 1 base in 1 codon;Parent=rna-XM_012485562.2
NW_003790165.1	Gnomon	CDS	7208789	7208970	.	-	0	Name=XP_012341016.1;ID=cds-XP_012341016.1;Dbxref=GeneID:100867963%2CGenbank:XP_012341016.1;Note=The sequence of the model RefSeq protein was modified relative to this genomic sequence to represent the inferred CDS: inserted 1 base in 1 codon;Parent=rna-XM_012485562.2
NW_003790165.1	Gnomon	CDS	7208620	7208718	.	-	0	Name=XP_012341016.1;ID=cds-XP_012341016.1;Dbxref=GeneID:100867963%2CGenbank:XP_012341016.1;Note=The sequence of the model RefSeq protein was modified relative to this genomic sequence to represent the inferred CDS: inserted 1 base in 1 codon;Parent=rna-XM_012485562.2
NW_003790165.1	Gnomon	CDS	7208374	7208545	.	-	0	Name=XP_012341016.1;ID=cds-XP_012341016.1;Dbxref=GeneID:100867963%2CGenbank:XP_012341016.1;Note=The sequence of the model RefSeq protein was modified relative to this genomic sequence to represent the inferred CDS: inserted 1 base in 1 codon;Parent=rna-XM_012485562.2
NW_003790165.1	Gnomon	CDS	7208049	7208251	.	-	0	Name=XP_012341016.1;ID=cds-XP_012341016.1;Dbxref=GeneID:100867963%2CGenbank:XP_012341016.1;Note=The sequence of the model RefSeq protein was modified relative to this genomic sequence to represent the inferred CDS: inserted 1 base in 1 codon;Parent=rna-XM_012485562.2
NW_003790165.1	Gnomon	CDS	7207849	7207979	.	-	0	Name=XP_012341016.1;ID=cds-XP_012341016.1;Dbxref=GeneID:100867963%2CGenbank:XP_012341016.1;Note=The sequence of the model RefSeq protein was modified relative to this genomic sequence to represent the inferred CDS: inserted 1 base in 1 codon;Parent=rna-XM_012485562.2
NW_003790165.1	Gnomon	CDS	7207541	7207774	.	-	0	Name=XP_012341016.1;ID=cds-XP_012341016.1;Dbxref=GeneID:100867963%2CGenbank:XP_012341016.1;Note=The sequence of the model RefSeq protein was modified relative to this genomic sequence to represent the inferred CDS: inserted 1 base in 1 codon;Parent=rna-XM_012485562.2
NW_003790165.1	Gnomon	CDS	7207366	7207460	.	-	0	Name=XP_012341016.1;ID=cds-XP_012341016.1;Dbxref=GeneID:100867963%2CGenbank:XP_012341016.1;Note=The sequence of the model RefSeq protein was modified relative to this genomic sequence to represent the inferred CDS: inserted 1 base in 1 codon;Parent=rna-XM_012485562.2
NW_003790165.1	Gnomon	CDS	7207121	7207266	.	-	0	Name=XP_012341016.1;ID=cds-XP_012341016.1;Dbxref=GeneID:100867963%2CGenbank:XP_012341016.1;Note=The sequence of the model RefSeq protein was modified relative to this genomic sequence to represent the inferred CDS: inserted 1 base in 1 codon;Parent=rna-XM_012485562.2
NW_003790165.1	Gnomon	CDS	7206907	7207004	.	-	0	Name=XP_012341016.1;ID=cds-XP_012341016.1;Dbxref=GeneID:100867963%2CGenbank:XP_012341016.1;Note=The sequence of the model RefSeq protein was modified relative to this genomic sequence to represent the inferred CDS: inserted 1 base in 1 codon;Parent=rna-XM_012485562.2
NW_003790165.1	Gnomon	CDS	7206632	7206811	.	-	0	Name=XP_012341016.1;ID=cds-XP_012341016.1;Dbxref=GeneID:100867963%2CGenbank:XP_012341016.1;Note=The sequence of the model RefSeq protein was modified relative to this genomic sequence to represent the inferred CDS: inserted 1 base in 1 codon;Parent=rna-XM_012485562.2
NW_003790165.1	Gnomon	CDS	7206055	7206476	.	-	0	Name=XP_012341016.1;ID=cds-XP_012341016.1;Dbxref=GeneID:100867963%2CGenbank:XP_012341016.1;Note=The sequence of the model RefSeq protein was modified relative to this genomic sequence to represent the inferred CDS: inserted 1 base in 1 codon;Parent=rna-XM_012485562.2
NW_003790165.1	Gnomon	CDS	7205860	7205944	.	-	0	Name=XP_012341016.1;ID=cds-XP_012341016.1;Dbxref=GeneID:100867963%2CGenbank:XP_012341016.1;Note=The sequence of the model RefSeq protein was modified relative to this genomic sequence to represent the inferred CDS: inserted 1 base in 1 codon;Parent=rna-XM_012485562.2
NW_003790165.1	Gnomon	CDS	7205785	7205857	.	-	0	Name=XP_012341016.1;ID=cds-XP_012341016.1;Dbxref=GeneID:100867963%2CGenbank:XP_012341016.1;Note=The sequence of the model RefSeq protein was modified relative to this genomic sequence to represent the inferred CDS: inserted 1 base in 1 codon;Parent=rna-XM_012485562.2
NW_003790165.1	Gnomon	CDS	7205477	7205669	.	-	0	Name=XP_012341016.1;ID=cds-XP_012341016.1;Dbxref=GeneID:100867963%2CGenbank:XP_012341016.1;Note=The sequence of the model RefSeq protein was modified relative to this genomic sequence to represent the inferred CDS: inserted 1 base in 1 codon;Parent=rna-XM_012485562.2
NW_003790165.1	Gnomon	mRNA	3308420	3314493	.	+	.	Name=XM_031915981.1;ID=rna-XM_031915981.1;Dbxref=GeneID:100869263%2CGenbank:XM_031915981.1;Parent=gene-LOC100869263
NW_003790165.1	Gnomon	gene	4241491	4244809	.	+	.	Name=LOC100866070;ID=gene-LOC100866070;Dbxref=GeneID:100866070
NW_003790165.1	Gnomon	gene	7080895	7091509	.	-	.	Name=LOC100866071;ID=gene-LOC100866071;Dbxref=GeneID:100866071
NW_003790165.1	Gnomon	exon	5716162	5716302	.	+	.	ID=exon-XM_003692918.3-1;Dbxref=GeneID:100871301%2CGenbank:XM_003692918.3;Parent=rna-XM_003692918.3
NW_003790165.1	Gnomon	exon	5716774	5716878	.	+	.	ID=exon-XM_003692918.3-2;Dbxref=GeneID:100871301%2CGenbank:XM_003692918.3;Parent=rna-XM_003692918.3
NW_003790165.1	Gnomon	exon	5717651	5717868	.	+	.	ID=exon-XM_003692918.3-5;Dbxref=GeneID:100871301%2CGenbank:XM_003692918.3;Parent=rna-XM_003692918.3
NW_003790165.1	Gnomon	exon	5716937	5717272	.	+	.	ID=exon-XM_003692918.3-3;Dbxref=GeneID:100871301%2CGenbank:XM_003692918.3;Parent=rna-XM_003692918.3
NW_003790165.1	Gnomon	exon	5717359	5717568	.	+	.	ID=exon-XM_003692918.3-4;Dbxref=GeneID:100871301%2CGenbank:XM_003692918.3;Parent=rna-XM_003692918.3
NW_003790165.1	Gnomon	CDS	5647771	5647794	.	+	0	Name=XP_031771918.1;ID=cds-XP_031771918.1;Dbxref=GeneID:100872052%2CGenbank:XP_031771918.1;Parent=rna-XM_031916058.1
NW_003790165.1	Gnomon	CDS	5647870	5648055	.	+	0	Name=XP_031771918.1;ID=cds-XP_031771918.1;Dbxref=GeneID:100872052%2CGenbank:XP_031771918.1;Parent=rna-XM_031916058.1
NW_003790165.1	Gnomon	CDS	5648117	5648236	.	+	0	Name=XP_031771918.1;ID=cds-XP_031771918.1;Dbxref=GeneID:100872052%2CGenbank:XP_031771918.1;Parent=rna-XM_031916058.1
NW_003790165.1	Gnomon	exon	2627866	2628111	.	+	.	ID=exon-XM_003692988.3-1;Dbxref=GeneID:100870422%2CGenbank:XM_003692988.3;Parent=rna-XM_003692988.3
NW_003790165.1	Gnomon	exon	2666764	2666917	.	+	.	ID=exon-XM_003692988.3-6;Dbxref=GeneID:100870422%2CGenbank:XM_003692988.3;Parent=rna-XM_003692988.3
NW_003790165.1	Gnomon	exon	2668303	2668410	.	+	.	ID=exon-XM_003692988.3-7;Dbxref=GeneID:100870422%2CGenbank:XM_003692988.3;Parent=rna-XM_003692988.3
NW_003790165.1	Gnomon	exon	2669282	2669389	.	+	.	ID=exon-XM_003692988.3-8;Dbxref=GeneID:100870422%2CGenbank:XM_003692988.3;Parent=rna-XM_003692988.3
NW_003790165.1	Gnomon	exon	2671191	2672921	.	+	.	ID=exon-XM_003692988.3-9;Dbxref=GeneID:100870422%2CGenbank:XM_003692988.3;Parent=rna-XM_003692988.3
NW_003790165.1	Gnomon	exon	2664003	2664187	.	+	.	ID=exon-XM_003692988.3-2;Dbxref=GeneID:100870422%2CGenbank:XM_003692988.3;Parent=rna-XM_003692988.3
NW_003790165.1	Gnomon	exon	2664282	2664436	.	+	.	ID=exon-XM_003692988.3-3;Dbxref=GeneID:100870422%2CGenbank:XM_003692988.3;Parent=rna-XM_003692988.3
NW_003790165.1	Gnomon	exon	2664887	2665015	.	+	.	ID=exon-XM_003692988.3-4;Dbxref=GeneID:100870422%2CGenbank:XM_003692988.3;Parent=rna-XM_003692988.3
NW_003790165.1	Gnomon	exon	2666545	2666674	.	+	.	ID=exon-XM_003692988.3-5;Dbxref=GeneID:100870422%2CGenbank:XM_003692988.3;Parent=rna-XM_003692988.3
NW_003790165.1	Gnomon	exon	3385981	3387022	.	-	.	ID=exon-XM_003692864.3-5;Dbxref=GeneID:100863329%2CGenbank:XM_003692864.3;Parent=rna-XM_003692864.3
NW_003790165.1	Gnomon	exon	3388260	3389404	.	-	.	ID=exon-XM_003692864.3-1;Dbxref=GeneID:100863329%2CGenbank:XM_003692864.3;Parent=rna-XM_003692864.3
NW_003790165.1	Gnomon	exon	3387936	3388035	.	-	.	ID=exon-XM_003692864.3-2;Dbxref=GeneID:100863329%2CGenbank:XM_003692864.3;Parent=rna-XM_003692864.3
NW_003790165.1	Gnomon	exon	3387710	3387817	.	-	.	ID=exon-XM_003692864.3-3;Dbxref=GeneID:100863329%2CGenbank:XM_003692864.3;Parent=rna-XM_003692864.3
NW_003790165.1	Gnomon	exon	3387467	3387622	.	-	.	ID=exon-XM_003692864.3-4;Dbxref=GeneID:100863329%2CGenbank:XM_003692864.3;Parent=rna-XM_003692864.3
NW_003790165.1	Gnomon	CDS	2552952	2553029	.	+	0	Name=XP_012341110.1;ID=cds-XP_012341110.1;Dbxref=GeneID:100869424%2CGenbank:XP_012341110.1;Parent=rna-XM_012485656.2
NW_003790165.1	Gnomon	CDS	2554893	2555036	.	+	0	Name=XP_012341110.1;ID=cds-XP_012341110.1;Dbxref=GeneID:100869424%2CGenbank:XP_012341110.1;Parent=rna-XM_012485656.2
NW_003790165.1	Gnomon	CDS	2555251	2555370	.	+	0	Name=XP_012341110.1;ID=cds-XP_012341110.1;Dbxref=GeneID:100869424%2CGenbank:XP_012341110.1;Parent=rna-XM_012485656.2
NW_003790165.1	Gnomon	CDS	2555477	2555589	.	+	0	Name=XP_012341110.1;ID=cds-XP_012341110.1;Dbxref=GeneID:100869424%2CGenbank:XP_012341110.1;Parent=rna-XM_012485656.2
NW_003790165.1	Gnomon	CDS	2555721	2555827	.	+	0	Name=XP_012341110.1;ID=cds-XP_012341110.1;Dbxref=GeneID:100869424%2CGenbank:XP_012341110.1;Parent=rna-XM_012485656.2
NW_003790165.1	Gnomon	CDS	2555917	2555993	.	+	0	Name=XP_012341110.1;ID=cds-XP_012341110.1;Dbxref=GeneID:100869424%2CGenbank:XP_012341110.1;Parent=rna-XM_012485656.2
NW_003790165.1	Gnomon	CDS	2556177	2556267	.	+	0	Name=XP_012341110.1;ID=cds-XP_012341110.1;Dbxref=GeneID:100869424%2CGenbank:XP_012341110.1;Parent=rna-XM_012485656.2
NW_003790165.1	Gnomon	CDS	2556477	2556538	.	+	0	Name=XP_012341110.1;ID=cds-XP_012341110.1;Dbxref=GeneID:100869424%2CGenbank:XP_012341110.1;Parent=rna-XM_012485656.2
NW_003790165.1	Gnomon	exon	5191666	5191955	.	-	.	ID=exon-XM_012485419.2-4;Dbxref=GeneID:105735221%2CGenbank:XM_012485419.2;Parent=rna-XM_012485419.2
NW_003790165.1	Gnomon	exon	5191400	5191581	.	-	.	ID=exon-XM_012485419.2-5;Dbxref=GeneID:105735221%2CGenbank:XM_012485419.2;Parent=rna-XM_012485419.2
NW_003790165.1	Gnomon	exon	5193602	5193665	.	-	.	ID=exon-XM_012485419.2-2;Dbxref=GeneID:105735221%2CGenbank:XM_012485419.2;Parent=rna-XM_012485419.2
NW_003790165.1	Gnomon	exon	5192626	5193287	.	-	.	ID=exon-XM_012485419.2-3;Dbxref=GeneID:105735221%2CGenbank:XM_012485419.2;Parent=rna-XM_012485419.2
NW_003790165.1	Gnomon	exon	5193906	5194004	.	-	.	ID=exon-XM_012485419.2-1;Dbxref=GeneID:105735221%2CGenbank:XM_012485419.2;Parent=rna-XM_012485419.2
NW_003790165.1	Gnomon	CDS	7048749	7048769	.	+	0	Name=XP_003693004.1;ID=cds-XP_003693004.1;Dbxref=GeneID:100865824%2CGenbank:XP_003693004.1;Parent=rna-XM_003692956.3
NW_003790165.1	Gnomon	CDS	7048850	7048891	.	+	0	Name=XP_003693004.1;ID=cds-XP_003693004.1;Dbxref=GeneID:100865824%2CGenbank:XP_003693004.1;Parent=rna-XM_003692956.3
NW_003790165.1	Gnomon	CDS	7048992	7049113	.	+	0	Name=XP_003693004.1;ID=cds-XP_003693004.1;Dbxref=GeneID:100865824%2CGenbank:XP_003693004.1;Parent=rna-XM_003692956.3
NW_003790165.1	Gnomon	CDS	7049232	7049713	.	+	0	Name=XP_003693004.1;ID=cds-XP_003693004.1;Dbxref=GeneID:100865824%2CGenbank:XP_003693004.1;Parent=rna-XM_003692956.3
NW_003790165.1	Gnomon	CDS	7049794	7050308	.	+	0	Name=XP_003693004.1;ID=cds-XP_003693004.1;Dbxref=GeneID:100865824%2CGenbank:XP_003693004.1;Parent=rna-XM_003692956.3
NW_003790165.1	Gnomon	exon	7181151	7181378	.	-	.	ID=exon-XM_031915994.1-1;Dbxref=GeneID:116414253%2CGenbank:XM_031915994.1;Parent=rna-XM_031915994.1
NW_003790165.1	Gnomon	exon	7180646	7180853	.	-	.	ID=exon-XM_031915994.1-2;Dbxref=GeneID:116414253%2CGenbank:XM_031915994.1;Parent=rna-XM_031915994.1
NW_003790165.1	Gnomon	exon	7180401	7180577	.	-	.	ID=exon-XM_031915994.1-3;Dbxref=GeneID:116414253%2CGenbank:XM_031915994.1;Parent=rna-XM_031915994.1
NW_003790165.1	Gnomon	exon	5253034	5253185	.	+	.	ID=exon-XR_004224731.1-7;Dbxref=GeneID:100870658%2CGenbank:XR_004224731.1;Parent=rna-XR_004224731.1
NW_003790165.1	Gnomon	exon	5256102	5256537	.	+	.	ID=exon-XR_004224731.1-8;Dbxref=GeneID:100870658%2CGenbank:XR_004224731.1;Parent=rna-XR_004224731.1
NW_003790165.1	Gnomon	exon	5272458	5272471	.	+	.	ID=exon-XR_004224731.1-9;Dbxref=GeneID:100870658%2CGenbank:XR_004224731.1;Parent=rna-XR_004224731.1
NW_003790165.1	Gnomon	exon	7179875	7180340	.	-	.	ID=exon-XM_031915994.1-4;Dbxref=GeneID:116414253%2CGenbank:XM_031915994.1;Parent=rna-XM_031915994.1
NW_003790165.1	Gnomon	exon	7179433	7179492	.	-	.	ID=exon-XM_031915994.1-5;Dbxref=GeneID:116414253%2CGenbank:XM_031915994.1;Parent=rna-XM_031915994.1
NW_003790165.1	Gnomon	exon	5249788	5250125	.	+	.	ID=exon-XR_004224731.1-1;Dbxref=GeneID:100870658%2CGenbank:XR_004224731.1;Parent=rna-XR_004224731.1
NW_003790165.1	Gnomon	exon	7178836	7179267	.	-	.	ID=exon-XM_031915994.1-6;Dbxref=GeneID:116414253%2CGenbank:XM_031915994.1;Parent=rna-XM_031915994.1
NW_003790165.1	Gnomon	exon	5251577	5251686	.	+	.	ID=exon-XR_004224731.1-2;Dbxref=GeneID:100870658%2CGenbank:XR_004224731.1;Parent=rna-XR_004224731.1
NW_003790165.1	Gnomon	exon	5251806	5252010	.	+	.	ID=exon-XR_004224731.1-3;Dbxref=GeneID:100870658%2CGenbank:XR_004224731.1;Parent=rna-XR_004224731.1
NW_003790165.1	Gnomon	exon	5252197	5252373	.	+	.	ID=exon-XR_004224731.1-4;Dbxref=GeneID:100870658%2CGenbank:XR_004224731.1;Parent=rna-XR_004224731.1
NW_003790165.1	Gnomon	exon	5252454	5252613	.	+	.	ID=exon-XR_004224731.1-5;Dbxref=GeneID:100870658%2CGenbank:XR_004224731.1;Parent=rna-XR_004224731.1
NW_003790165.1	Gnomon	exon	5252723	5252882	.	+	.	ID=exon-XR_004224731.1-6;Dbxref=GeneID:100870658%2CGenbank:XR_004224731.1;Parent=rna-XR_004224731.1
NW_003790165.1	Gnomon	mRNA	8328689	8330798	.	+	.	Name=XM_012485366.2;ID=rna-XM_012485366.2;Dbxref=GeneID:100863215%2CGenbank:XM_012485366.2;Parent=gene-LOC100863215
NW_003790165.1	Gnomon	exon	7212411	7214067	.	+	.	ID=exon-XM_031915924.1-3;Dbxref=GeneID:100867723%2CGenbank:XM_031915924.1;Parent=rna-XM_031915924.1
NW_003790165.1	Gnomon	exon	7214599	7215101	.	+	.	ID=exon-XM_031915924.1-4;Dbxref=GeneID:100867723%2CGenbank:XM_031915924.1;Parent=rna-XM_031915924.1
NW_003790165.1	Gnomon	exon	7210061	7210468	.	+	.	ID=exon-XM_031915924.1-1;Dbxref=GeneID:100867723%2CGenbank:XM_031915924.1;Parent=rna-XM_031915924.1
NW_003790165.1	Gnomon	exon	7211473	7211688	.	+	.	ID=exon-XM_031915924.1-2;Dbxref=GeneID:100867723%2CGenbank:XM_031915924.1;Parent=rna-XM_031915924.1
NW_003790165.1	Gnomon	exon	7217336	7217495	.	+	.	ID=exon-XM_031915924.1-9;Dbxref=GeneID:100867723%2CGenbank:XM_031915924.1;Parent=rna-XM_031915924.1
NW_003790165.1	Gnomon	exon	7216769	7216876	.	+	.	ID=exon-XM_031915924.1-7;Dbxref=GeneID:100867723%2CGenbank:XM_031915924.1;Parent=rna-XM_031915924.1
NW_003790165.1	Gnomon	exon	7217158	7217233	.	+	.	ID=exon-XM_031915924.1-8;Dbxref=GeneID:100867723%2CGenbank:XM_031915924.1;Parent=rna-XM_031915924.1
NW_003790165.1	Gnomon	exon	7215253	7215444	.	+	.	ID=exon-XM_031915924.1-5;Dbxref=GeneID:100867723%2CGenbank:XM_031915924.1;Parent=rna-XM_031915924.1
NW_003790165.1	Gnomon	exon	7216449	7216674	.	+	.	ID=exon-XM_031915924.1-6;Dbxref=GeneID:100867723%2CGenbank:XM_031915924.1;Parent=rna-XM_031915924.1
NW_003790165.1	Gnomon	mRNA	8352687	8354675	.	-	.	Name=XM_012485365.2;ID=rna-XM_012485365.2;Dbxref=GeneID:105735209%2CGenbank:XM_012485365.2;Parent=gene-LOC105735209
NW_003790165.1	Gnomon	exon	7168924	7169187	.	+	.	ID=exon-XM_003693093.3-6;Dbxref=GeneID:100864907%2CGenbank:XM_003693093.3;Note=The sequence of the model RefSeq transcript was modified relative to this genomic sequence to represent the inferred CDS: inserted 1 base in 1 codon;Parent=rna-XM_003693093.3
NW_003790165.1	Gnomon	exon	7169442	7169663	.	+	.	ID=exon-XM_003693093.3-7;Dbxref=GeneID:100864907%2CGenbank:XM_003693093.3;Note=The sequence of the model RefSeq transcript was modified relative to this genomic sequence to represent the inferred CDS: inserted 1 base in 1 codon;Parent=rna-XM_003693093.3
NW_003790165.1	Gnomon	exon	7169739	7170302	.	+	.	ID=exon-XM_003693093.3-8;Dbxref=GeneID:100864907%2CGenbank:XM_003693093.3;Note=The sequence of the model RefSeq transcript was modified relative to this genomic sequence to represent the inferred CDS: inserted 1 base in 1 codon;Parent=rna-XM_003693093.3
NW_003790165.1	Gnomon	exon	7166205	7166477	.	+	.	ID=exon-XM_003693093.3-2;Dbxref=GeneID:100864907%2CGenbank:XM_003693093.3;Note=The sequence of the model RefSeq transcript was modified relative to this genomic sequence to represent the inferred CDS: inserted 1 base in 1 codon;Parent=rna-XM_003693093.3
NW_003790165.1	Gnomon	exon	7166480	7168089	.	+	.	ID=exon-XM_003693093.3-3;Dbxref=GeneID:100864907%2CGenbank:XM_003693093.3;Note=The sequence of the model RefSeq transcript was modified relative to this genomic sequence to represent the inferred CDS: inserted 1 base in 1 codon;Parent=rna-XM_003693093.3
NW_003790165.1	Gnomon	exon	7168421	7168584	.	+	.	ID=exon-XM_003693093.3-4;Dbxref=GeneID:100864907%2CGenbank:XM_003693093.3;Note=The sequence of the model RefSeq transcript was modified relative to this genomic sequence to represent the inferred CDS: inserted 1 base in 1 codon;Parent=rna-XM_003693093.3
NW_003790165.1	Gnomon	exon	7168671	7168833	.	+	.	ID=exon-XM_003693093.3-5;Dbxref=GeneID:100864907%2CGenbank:XM_003693093.3;Note=The sequence of the model RefSeq transcript was modified relative to this genomic sequence to represent the inferred CDS: inserted 1 base in 1 codon;Parent=rna-XM_003693093.3
NW_003790165.1	Gnomon	exon	7159369	7159648	.	+	.	ID=exon-XM_003693093.3-1;Dbxref=GeneID:100864907%2CGenbank:XM_003693093.3;Note=The sequence of the model RefSeq transcript was modified relative to this genomic sequence to represent the inferred CDS: inserted 1 base in 1 codon;Parent=rna-XM_003693093.3
NW_003790165.1	tRNAscan-SE	exon	5638114	5638186	.	-	.	ID=exon-TRNAA-AGC-5-1;Dbxref=GeneID:116414275;Note=transfer RNA alanine (anticodon AGC);Parent=rna-TRNAA-AGC-5
NW_003790165.1	Gnomon	exon	6745249	6745442	.	+	.	ID=exon-XM_012485606.2-1;Dbxref=GeneID:105735253%2CGenbank:XM_012485606.2;Parent=rna-XM_012485606.2
NW_003790165.1	Gnomon	exon	6746282	6746486	.	+	.	ID=exon-XM_012485606.2-2;Dbxref=GeneID:105735253%2CGenbank:XM_012485606.2;Parent=rna-XM_012485606.2
NW_003790165.1	Gnomon	exon	6746555	6746920	.	+	.	ID=exon-XM_012485606.2-3;Dbxref=GeneID:105735253%2CGenbank:XM_012485606.2;Parent=rna-XM_012485606.2
NW_003790165.1	Gnomon	mRNA	5716085	5717868	.	+	.	Name=XM_012485615.2;ID=rna-XM_012485615.2;Dbxref=GeneID:100871301%2CGenbank:XM_012485615.2;Parent=gene-LOC100871301
NW_003790165.1	RefSeq	cDNA_match	3734390	3734394	.	+	.	ID=76bae145-4677-4a45-96a8-e82fb432e6fe;Target=XM_031915969.1 1 5
NW_003790165.1	RefSeq	cDNA_match	3734478	3734763	.	+	.	ID=76bae145-4677-4a45-96a8-e82fb432e6fe;Target=XM_031915969.1 1 5
NW_003790165.1	RefSeq	cDNA_match	3734842	3735517	.	+	.	ID=76bae145-4677-4a45-96a8-e82fb432e6fe;Target=XM_031915969.1 1 5
NW_003790165.1	RefSeq	cDNA_match	3735615	3735623	.	+	.	ID=76bae145-4677-4a45-96a8-e82fb432e6fe;Target=XM_031915969.1 1 5
NW_003790165.1	RefSeq	cDNA_match	3735951	3735998	.	+	.	ID=76bae145-4677-4a45-96a8-e82fb432e6fe;Target=XM_031915969.1 1 5
NW_003790165.1	RefSeq	cDNA_match	3736106	3736216	.	+	.	ID=76bae145-4677-4a45-96a8-e82fb432e6fe;Target=XM_031915969.1 1 5
NW_003790165.1	RefSeq	cDNA_match	3736310	3736462	.	+	.	ID=76bae145-4677-4a45-96a8-e82fb432e6fe;Target=XM_031915969.1 1 5
NW_003790165.1	RefSeq	cDNA_match	3736604	3736967	.	+	.	ID=76bae145-4677-4a45-96a8-e82fb432e6fe;Target=XM_031915969.1 1 5
NW_003790165.1	RefSeq	cDNA_match	3737363	3737678	.	+	.	ID=76bae145-4677-4a45-96a8-e82fb432e6fe;Target=XM_031915969.1 1 5
NW_003790165.1	RefSeq	cDNA_match	3737978	3738266	.	+	.	ID=76bae145-4677-4a45-96a8-e82fb432e6fe;Target=XM_031915969.1 1 5
NW_003790165.1	RefSeq	cDNA_match	3738641	3738709	.	+	.	ID=76bae145-4677-4a45-96a8-e82fb432e6fe;Target=XM_031915969.1 1 5
NW_003790165.1	RefSeq	cDNA_match	3738819	3738951	.	+	.	ID=76bae145-4677-4a45-96a8-e82fb432e6fe;Target=XM_031915969.1 1 5
NW_003790165.1	RefSeq	cDNA_match	3739146	3739582	.	+	.	ID=76bae145-4677-4a45-96a8-e82fb432e6fe;Target=XM_031915969.1 1 5
NW_003790165.1	RefSeq	cDNA_match	3739722	3739991	.	+	.	ID=76bae145-4677-4a45-96a8-e82fb432e6fe;Target=XM_031915969.1 1 5
NW_003790165.1	RefSeq	cDNA_match	3740280	3740658	.	+	.	ID=76bae145-4677-4a45-96a8-e82fb432e6fe;Target=XM_031915969.1 1 5
NW_003790165.1	RefSeq	cDNA_match	3741139	3741293	.	+	.	ID=76bae145-4677-4a45-96a8-e82fb432e6fe;Target=XM_031915969.1 1 5
NW_003790165.1	RefSeq	cDNA_match	3741401	3741691	.	+	.	ID=76bae145-4677-4a45-96a8-e82fb432e6fe;Target=XM_031915969.1 1 5
NW_003790165.1	RefSeq	cDNA_match	3741836	3741977	.	+	.	ID=76bae145-4677-4a45-96a8-e82fb432e6fe;Target=XM_031915969.1 1 5
NW_003790165.1	RefSeq	cDNA_match	3742139	3742408	.	+	.	ID=76bae145-4677-4a45-96a8-e82fb432e6fe;Target=XM_031915969.1 1 5
NW_003790165.1	RefSeq	cDNA_match	3742845	3743286	.	+	.	ID=76bae145-4677-4a45-96a8-e82fb432e6fe;Target=XM_031915969.1 1 5
NW_003790165.1	RefSeq	cDNA_match	3743490	3743789	.	+	.	ID=76bae145-4677-4a45-96a8-e82fb432e6fe;Target=XM_031915969.1 1 5
NW_003790165.1	RefSeq	cDNA_match	3743971	3744125	.	+	.	ID=76bae145-4677-4a45-96a8-e82fb432e6fe;Target=XM_031915969.1 1 5
NW_003790165.1	RefSeq	cDNA_match	3744210	3744360	.	+	.	ID=76bae145-4677-4a45-96a8-e82fb432e6fe;Target=XM_031915969.1 1 5
NW_003790165.1	RefSeq	cDNA_match	3744903	3744980	.	+	.	ID=76bae145-4677-4a45-96a8-e82fb432e6fe;Target=XM_031915969.1 1 5
NW_003790165.1	RefSeq	cDNA_match	3745070	3745174	.	+	.	ID=76bae145-4677-4a45-96a8-e82fb432e6fe;Target=XM_031915969.1 1 5
NW_003790165.1	RefSeq	cDNA_match	3746086	3746283	.	+	.	ID=76bae145-4677-4a45-96a8-e82fb432e6fe;Target=XM_031915969.1 1 5
NW_003790165.1	RefSeq	cDNA_match	3746451	3746756	.	+	.	ID=76bae145-4677-4a45-96a8-e82fb432e6fe;Target=XM_031915969.1 1 5
NW_003790165.1	RefSeq	cDNA_match	3746957	3747754	.	+	.	ID=76bae145-4677-4a45-96a8-e82fb432e6fe;Target=XM_031915969.1 1 5
NW_003790165.1	Gnomon	exon	2664282	2664436	.	+	.	ID=exon-XM_012485490.2-3;Dbxref=GeneID:100870422%2CGenbank:XM_012485490.2;Parent=rna-XM_012485490.2
NW_003790165.1	Gnomon	exon	2664887	2665015	.	+	.	ID=exon-XM_012485490.2-4;Dbxref=GeneID:100870422%2CGenbank:XM_012485490.2;Parent=rna-XM_012485490.2
NW_003790165.1	Gnomon	exon	2627866	2628111	.	+	.	ID=exon-XM_012485490.2-1;Dbxref=GeneID:100870422%2CGenbank:XM_012485490.2;Parent=rna-XM_012485490.2
NW_003790165.1	Gnomon	exon	2664003	2664187	.	+	.	ID=exon-XM_012485490.2-2;Dbxref=GeneID:100870422%2CGenbank:XM_012485490.2;Parent=rna-XM_012485490.2
NW_003790165.1	Gnomon	exon	2668303	2668410	.	+	.	ID=exon-XM_012485490.2-7;Dbxref=GeneID:100870422%2CGenbank:XM_012485490.2;Parent=rna-XM_012485490.2
NW_003790165.1	Gnomon	exon	2669752	2669914	.	+	.	ID=exon-XM_012485490.2-8;Dbxref=GeneID:100870422%2CGenbank:XM_012485490.2;Parent=rna-XM_012485490.2
NW_003790165.1	Gnomon	exon	2666545	2666674	.	+	.	ID=exon-XM_012485490.2-5;Dbxref=GeneID:100870422%2CGenbank:XM_012485490.2;Parent=rna-XM_012485490.2
NW_003790165.1	Gnomon	exon	2666764	2666917	.	+	.	ID=exon-XM_012485490.2-6;Dbxref=GeneID:100870422%2CGenbank:XM_012485490.2;Parent=rna-XM_012485490.2
NW_003790165.1	Gnomon	CDS	5627585	5627627	.	+	0	Name=XP_031771917.1;ID=cds-XP_031771917.1;Dbxref=GeneID:100871932%2CGenbank:XP_031771917.1;Note=The sequence of the model RefSeq protein was modified relative to this genomic sequence to represent the inferred CDS: inserted 3 bases in 3 codons;Parent=rna-XM_031916057.1
NW_003790165.1	Gnomon	CDS	5627783	5627824	.	+	0	Name=XP_031771917.1;ID=cds-XP_031771917.1;Dbxref=GeneID:100871932%2CGenbank:XP_031771917.1;Note=The sequence of the model RefSeq protein was modified relative to this genomic sequence to represent the inferred CDS: inserted 3 bases in 3 codons;Parent=rna-XM_031916057.1
NW_003790165.1	Gnomon	CDS	5628166	5628342	.	+	0	Name=XP_031771917.1;ID=cds-XP_031771917.1;Dbxref=GeneID:100871932%2CGenbank:XP_031771917.1;Note=The sequence of the model RefSeq protein was modified relative to this genomic sequence to represent the inferred CDS: inserted 3 bases in 3 codons;Parent=rna-XM_031916057.1
NW_003790165.1	Gnomon	CDS	5628411	5628595	.	+	0	Name=XP_031771917.1;ID=cds-XP_031771917.1;Dbxref=GeneID:100871932%2CGenbank:XP_031771917.1;Note=The sequence of the model RefSeq protein was modified relative to this genomic sequence to represent the inferred CDS: inserted 3 bases in 3 codons;Parent=rna-XM_031916057.1
NW_003790165.1	Gnomon	CDS	5628665	5628856	.	+	0	Name=XP_031771917.1;ID=cds-XP_031771917.1;Dbxref=GeneID:100871932%2CGenbank:XP_031771917.1;Note=The sequence of the model RefSeq protein was modified relative to this genomic sequence to represent the inferred CDS: inserted 3 bases in 3 codons;Parent=rna-XM_031916057.1
NW_003790165.1	Gnomon	CDS	5628932	5629143	.	+	0	Name=XP_031771917.1;ID=cds-XP_031771917.1;Dbxref=GeneID:100871932%2CGenbank:XP_031771917.1;Note=The sequence of the model RefSeq protein was modified relative to this genomic sequence to represent the inferred CDS: inserted 3 bases in 3 codons;Parent=rna-XM_031916057.1
NW_003790165.1	Gnomon	CDS	5629210	5629417	.	+	0	Name=XP_031771917.1;ID=cds-XP_031771917.1;Dbxref=GeneID:100871932%2CGenbank:XP_031771917.1;Note=The sequence of the model RefSeq protein was modified relative to this genomic sequence to represent the inferred CDS: inserted 3 bases in 3 codons;Parent=rna-XM_031916057.1
NW_003790165.1	Gnomon	CDS	5629503	5629640	.	+	0	Name=XP_031771917.1;ID=cds-XP_031771917.1;Dbxref=GeneID:100871932%2CGenbank:XP_031771917.1;Note=The sequence of the model RefSeq protein was modified relative to this genomic sequence to represent the inferred CDS: inserted 3 bases in 3 codons;Parent=rna-XM_031916057.1
NW_003790165.1	Gnomon	CDS	5629713	5629947	.	+	0	Name=XP_031771917.1;ID=cds-XP_031771917.1;Dbxref=GeneID:100871932%2CGenbank:XP_031771917.1;Note=The sequence of the model RefSeq protein was modified relative to this genomic sequence to represent the inferred CDS: inserted 3 bases in 3 codons;Parent=rna-XM_031916057.1
NW_003790165.1	Gnomon	CDS	5630021	5630110	.	+	0	Name=XP_031771917.1;ID=cds-XP_031771917.1;Dbxref=GeneID:100871932%2CGenbank:XP_031771917.1;Note=The sequence of the model RefSeq protein was modified relative to this genomic sequence to represent the inferred CDS: inserted 3 bases in 3 codons;Parent=rna-XM_031916057.1
NW_003790165.1	Gnomon	CDS	5630113	5630423	.	+	0	Name=XP_031771917.1;ID=cds-XP_031771917.1;Dbxref=GeneID:100871932%2CGenbank:XP_031771917.1;Note=The sequence of the model RefSeq protein was modified relative to this genomic sequence to represent the inferred CDS: inserted 3 bases in 3 codons;Parent=rna-XM_031916057.1
NW_003790165.1	Gnomon	CDS	5630619	5631330	.	+	0	Name=XP_031771917.1;ID=cds-XP_031771917.1;Dbxref=GeneID:100871932%2CGenbank:XP_031771917.1;Note=The sequence of the model RefSeq protein was modified relative to this genomic sequence to represent the inferred CDS: inserted 3 bases in 3 codons;Parent=rna-XM_031916057.1
NW_003790165.1	Gnomon	CDS	5631401	5631571	.	+	0	Name=XP_031771917.1;ID=cds-XP_031771917.1;Dbxref=GeneID:100871932%2CGenbank:XP_031771917.1;Note=The sequence of the model RefSeq protein was modified relative to this genomic sequence to represent the inferred CDS: inserted 3 bases in 3 codons;Parent=rna-XM_031916057.1
NW_003790165.1	Gnomon	CDS	5631727	5631916	.	+	0	Name=XP_031771917.1;ID=cds-XP_031771917.1;Dbxref=GeneID:100871932%2CGenbank:XP_031771917.1;Note=The sequence of the model RefSeq protein was modified relative to this genomic sequence to represent the inferred CDS: inserted 3 bases in 3 codons;Parent=rna-XM_031916057.1
NW_003790165.1	Gnomon	CDS	5632021	5632197	.	+	0	Name=XP_031771917.1;ID=cds-XP_031771917.1;Dbxref=GeneID:100871932%2CGenbank:XP_031771917.1;Note=The sequence of the model RefSeq protein was modified relative to this genomic sequence to represent the inferred CDS: inserted 3 bases in 3 codons;Parent=rna-XM_031916057.1
NW_003790165.1	Gnomon	CDS	5632970	5633116	.	+	0	Name=XP_031771917.1;ID=cds-XP_031771917.1;Dbxref=GeneID:100871932%2CGenbank:XP_031771917.1;Note=The sequence of the model RefSeq protein was modified relative to this genomic sequence to represent the inferred CDS: inserted 3 bases in 3 codons;Parent=rna-XM_031916057.1
NW_003790165.1	Gnomon	CDS	5633418	5633588	.	+	0	Name=XP_031771917.1;ID=cds-XP_031771917.1;Dbxref=GeneID:100871932%2CGenbank:XP_031771917.1;Note=The sequence of the model RefSeq protein was modified relative to this genomic sequence to represent the inferred CDS: inserted 3 bases in 3 codons;Parent=rna-XM_031916057.1
NW_003790165.1	Gnomon	CDS	5633662	5633811	.	+	0	Name=XP_031771917.1;ID=cds-XP_031771917.1;Dbxref=GeneID:100871932%2CGenbank:XP_031771917.1;Note=The sequence of the model RefSeq protein was modified relative to this genomic sequence to represent the inferred CDS: inserted 3 bases in 3 codons;Parent=rna-XM_031916057.1
NW_003790165.1	Gnomon	CDS	5633919	5634088	.	+	0	Name=XP_031771917.1;ID=cds-XP_031771917.1;Dbxref=GeneID:100871932%2CGenbank:XP_031771917.1;Note=The sequence of the model RefSeq protein was modified relative to this genomic sequence to represent the inferred CDS: inserted 3 bases in 3 codons;Parent=rna-XM_031916057.1
NW_003790165.1	Gnomon	CDS	5634154	5634425	.	+	0	Name=XP_031771917.1;ID=cds-XP_031771917.1;Dbxref=GeneID:100871932%2CGenbank:XP_031771917.1;Note=The sequence of the model RefSeq protein was modified relative to this genomic sequence to represent the inferred CDS: inserted 3 bases in 3 codons;Parent=rna-XM_031916057.1
NW_003790165.1	Gnomon	CDS	5634502	5634656	.	+	0	Name=XP_031771917.1;ID=cds-XP_031771917.1;Dbxref=GeneID:100871932%2CGenbank:XP_031771917.1;Note=The sequence of the model RefSeq protein was modified relative to this genomic sequence to represent the inferred CDS: inserted 3 bases in 3 codons;Parent=rna-XM_031916057.1
NW_003790165.1	Gnomon	CDS	5634847	5635010	.	+	0	Name=XP_031771917.1;ID=cds-XP_031771917.1;Dbxref=GeneID:100871932%2CGenbank:XP_031771917.1;Note=The sequence of the model RefSeq protein was modified relative to this genomic sequence to represent the inferred CDS: inserted 3 bases in 3 codons;Parent=rna-XM_031916057.1
NW_003790165.1	Gnomon	CDS	5636658	5636867	.	+	0	Name=XP_031771917.1;ID=cds-XP_031771917.1;Dbxref=GeneID:100871932%2CGenbank:XP_031771917.1;Note=The sequence of the model RefSeq protein was modified relative to this genomic sequence to represent the inferred CDS: inserted 3 bases in 3 codons;Parent=rna-XM_031916057.1
NW_003790165.1	Gnomon	CDS	5637787	5637923	.	+	0	Name=XP_031771917.1;ID=cds-XP_031771917.1;Dbxref=GeneID:100871932%2CGenbank:XP_031771917.1;Note=The sequence of the model RefSeq protein was modified relative to this genomic sequence to represent the inferred CDS: inserted 3 bases in 3 codons;Parent=rna-XM_031916057.1
NW_003790165.1	Gnomon	CDS	5639445	5639549	.	+	0	Name=XP_031771917.1;ID=cds-XP_031771917.1;Dbxref=GeneID:100871932%2CGenbank:XP_031771917.1;Note=The sequence of the model RefSeq protein was modified relative to this genomic sequence to represent the inferred CDS: inserted 3 bases in 3 codons;Parent=rna-XM_031916057.1
NW_003790165.1	Gnomon	CDS	5639631	5639765	.	+	0	Name=XP_031771917.1;ID=cds-XP_031771917.1;Dbxref=GeneID:100871932%2CGenbank:XP_031771917.1;Note=The sequence of the model RefSeq protein was modified relative to this genomic sequence to represent the inferred CDS: inserted 3 bases in 3 codons;Parent=rna-XM_031916057.1
NW_003790165.1	Gnomon	CDS	5639837	5640105	.	+	0	Name=XP_031771917.1;ID=cds-XP_031771917.1;Dbxref=GeneID:100871932%2CGenbank:XP_031771917.1;Note=The sequence of the model RefSeq protein was modified relative to this genomic sequence to represent the inferred CDS: inserted 3 bases in 3 codons;Parent=rna-XM_031916057.1
NW_003790165.1	Gnomon	CDS	5640182	5640308	.	+	0	Name=XP_031771917.1;ID=cds-XP_031771917.1;Dbxref=GeneID:100871932%2CGenbank:XP_031771917.1;Note=The sequence of the model RefSeq protein was modified relative to this genomic sequence to represent the inferred CDS: inserted 3 bases in 3 codons;Parent=rna-XM_031916057.1
NW_003790165.1	Gnomon	CDS	5640380	5640570	.	+	0	Name=XP_031771917.1;ID=cds-XP_031771917.1;Dbxref=GeneID:100871932%2CGenbank:XP_031771917.1;Note=The sequence of the model RefSeq protein was modified relative to this genomic sequence to represent the inferred CDS: inserted 3 bases in 3 codons;Parent=rna-XM_031916057.1
NW_003790165.1	Gnomon	CDS	5640720	5640868	.	+	0	Name=XP_031771917.1;ID=cds-XP_031771917.1;Dbxref=GeneID:100871932%2CGenbank:XP_031771917.1;Note=The sequence of the model RefSeq protein was modified relative to this genomic sequence to represent the inferred CDS: inserted 3 bases in 3 codons;Parent=rna-XM_031916057.1
NW_003790165.1	Gnomon	CDS	5640871	5641353	.	+	0	Name=XP_031771917.1;ID=cds-XP_031771917.1;Dbxref=GeneID:100871932%2CGenbank:XP_031771917.1;Note=The sequence of the model RefSeq protein was modified relative to this genomic sequence to represent the inferred CDS: inserted 3 bases in 3 codons;Parent=rna-XM_031916057.1
NW_003790165.1	Gnomon	CDS	5641436	5641601	.	+	0	Name=XP_031771917.1;ID=cds-XP_031771917.1;Dbxref=GeneID:100871932%2CGenbank:XP_031771917.1;Note=The sequence of the model RefSeq protein was modified relative to this genomic sequence to represent the inferred CDS: inserted 3 bases in 3 codons;Parent=rna-XM_031916057.1
NW_003790165.1	Gnomon	CDS	5641677	5641986	.	+	0	Name=XP_031771917.1;ID=cds-XP_031771917.1;Dbxref=GeneID:100871932%2CGenbank:XP_031771917.1;Note=The sequence of the model RefSeq protein was modified relative to this genomic sequence to represent the inferred CDS: inserted 3 bases in 3 codons;Parent=rna-XM_031916057.1
NW_003790165.1	Gnomon	CDS	5642068	5642371	.	+	0	Name=XP_031771917.1;ID=cds-XP_031771917.1;Dbxref=GeneID:100871932%2CGenbank:XP_031771917.1;Note=The sequence of the model RefSeq protein was modified relative to this genomic sequence to represent the inferred CDS: inserted 3 bases in 3 codons;Parent=rna-XM_031916057.1
NW_003790165.1	Gnomon	CDS	5642453	5642961	.	+	0	Name=XP_031771917.1;ID=cds-XP_031771917.1;Dbxref=GeneID:100871932%2CGenbank:XP_031771917.1;Note=The sequence of the model RefSeq protein was modified relative to this genomic sequence to represent the inferred CDS: inserted 3 bases in 3 codons;Parent=rna-XM_031916057.1
NW_003790165.1	Gnomon	CDS	5643048	5643063	.	+	0	Name=XP_031771917.1;ID=cds-XP_031771917.1;Dbxref=GeneID:100871932%2CGenbank:XP_031771917.1;Note=The sequence of the model RefSeq protein was modified relative to this genomic sequence to represent the inferred CDS: inserted 3 bases in 3 codons;Parent=rna-XM_031916057.1
NW_003790165.1	Gnomon	CDS	5643066	5643355	.	+	0	Name=XP_031771917.1;ID=cds-XP_031771917.1;Dbxref=GeneID:100871932%2CGenbank:XP_031771917.1;Note=The sequence of the model RefSeq protein was modified relative to this genomic sequence to represent the inferred CDS: inserted 3 bases in 3 codons;Parent=rna-XM_031916057.1
NW_003790165.1	Gnomon	CDS	5643452	5643620	.	+	0	Name=XP_031771917.1;ID=cds-XP_031771917.1;Dbxref=GeneID:100871932%2CGenbank:XP_031771917.1;Note=The sequence of the model RefSeq protein was modified relative to this genomic sequence to represent the inferred CDS: inserted 3 bases in 3 codons;Parent=rna-XM_031916057.1
NW_003790165.1	Gnomon	CDS	5644065	5644237	.	+	0	Name=XP_031771917.1;ID=cds-XP_031771917.1;Dbxref=GeneID:100871932%2CGenbank:XP_031771917.1;Note=The sequence of the model RefSeq protein was modified relative to this genomic sequence to represent the inferred CDS: inserted 3 bases in 3 codons;Parent=rna-XM_031916057.1
NW_003790165.1	Gnomon	CDS	5644310	5644384	.	+	0	Name=XP_031771917.1;ID=cds-XP_031771917.1;Dbxref=GeneID:100871932%2CGenbank:XP_031771917.1;Note=The sequence of the model RefSeq protein was modified relative to this genomic sequence to represent the inferred CDS: inserted 3 bases in 3 codons;Parent=rna-XM_031916057.1
NW_003790165.1	Gnomon	CDS	5645028	5645201	.	+	0	Name=XP_031771917.1;ID=cds-XP_031771917.1;Dbxref=GeneID:100871932%2CGenbank:XP_031771917.1;Note=The sequence of the model RefSeq protein was modified relative to this genomic sequence to represent the inferred CDS: inserted 3 bases in 3 codons;Parent=rna-XM_031916057.1
NW_003790165.1	Gnomon	CDS	5645292	5645429	.	+	0	Name=XP_031771917.1;ID=cds-XP_031771917.1;Dbxref=GeneID:100871932%2CGenbank:XP_031771917.1;Note=The sequence of the model RefSeq protein was modified relative to this genomic sequence to represent the inferred CDS: inserted 3 bases in 3 codons;Parent=rna-XM_031916057.1
NW_003790165.1	Gnomon	CDS	5645512	5645693	.	+	0	Name=XP_031771917.1;ID=cds-XP_031771917.1;Dbxref=GeneID:100871932%2CGenbank:XP_031771917.1;Note=The sequence of the model RefSeq protein was modified relative to this genomic sequence to represent the inferred CDS: inserted 3 bases in 3 codons;Parent=rna-XM_031916057.1
NW_003790165.1	Gnomon	CDS	5645759	5645951	.	+	0	Name=XP_031771917.1;ID=cds-XP_031771917.1;Dbxref=GeneID:100871932%2CGenbank:XP_031771917.1;Note=The sequence of the model RefSeq protein was modified relative to this genomic sequence to represent the inferred CDS: inserted 3 bases in 3 codons;Parent=rna-XM_031916057.1
NW_003790165.1	Gnomon	CDS	5646019	5646276	.	+	0	Name=XP_031771917.1;ID=cds-XP_031771917.1;Dbxref=GeneID:100871932%2CGenbank:XP_031771917.1;Note=The sequence of the model RefSeq protein was modified relative to this genomic sequence to represent the inferred CDS: inserted 3 bases in 3 codons;Parent=rna-XM_031916057.1
NW_003790165.1	Gnomon	CDS	5646352	5646853	.	+	0	Name=XP_031771917.1;ID=cds-XP_031771917.1;Dbxref=GeneID:100871932%2CGenbank:XP_031771917.1;Note=The sequence of the model RefSeq protein was modified relative to this genomic sequence to represent the inferred CDS: inserted 3 bases in 3 codons;Parent=rna-XM_031916057.1
NW_003790165.1	Gnomon	CDS	5646935	5647098	.	+	0	Name=XP_031771917.1;ID=cds-XP_031771917.1;Dbxref=GeneID:100871932%2CGenbank:XP_031771917.1;Note=The sequence of the model RefSeq protein was modified relative to this genomic sequence to represent the inferred CDS: inserted 3 bases in 3 codons;Parent=rna-XM_031916057.1
NW_003790165.1	Gnomon	gene	7971879	7975998	.	+	.	Name=LOC100866104;ID=gene-LOC100866104;Dbxref=GeneID:100866104
NW_003790165.1	Gnomon	CDS	8537046	8537171	.	+	0	Name=XP_031771761.1;ID=cds-XP_031771761.1;Dbxref=GeneID:100865784%2CGenbank:XP_031771761.1;Parent=rna-XM_031915901.1
NW_003790165.1	Gnomon	CDS	8537265	8537730	.	+	0	Name=XP_031771761.1;ID=cds-XP_031771761.1;Dbxref=GeneID:100865784%2CGenbank:XP_031771761.1;Parent=rna-XM_031915901.1
NW_003790165.1	Gnomon	CDS	8537948	8538189	.	+	0	Name=XP_031771761.1;ID=cds-XP_031771761.1;Dbxref=GeneID:100865784%2CGenbank:XP_031771761.1;Parent=rna-XM_031915901.1
NW_003790165.1	Gnomon	CDS	8538357	8538521	.	+	0	Name=XP_031771761.1;ID=cds-XP_031771761.1;Dbxref=GeneID:100865784%2CGenbank:XP_031771761.1;Parent=rna-XM_031915901.1
NW_003790165.1	Gnomon	exon	5175519	5175611	.	+	.	ID=exon-XM_012485420.2-1;Dbxref=GeneID:100868204%2CGenbank:XM_012485420.2;Parent=rna-XM_012485420.2
NW_003790165.1	Gnomon	exon	5207514	5207634	.	+	.	ID=exon-XM_012485420.2-2;Dbxref=GeneID:100868204%2CGenbank:XM_012485420.2;Parent=rna-XM_012485420.2
NW_003790165.1	Gnomon	exon	5211477	5211550	.	+	.	ID=exon-XM_012485420.2-3;Dbxref=GeneID:100868204%2CGenbank:XM_012485420.2;Parent=rna-XM_012485420.2
NW_003790165.1	Gnomon	exon	5212400	5212474	.	+	.	ID=exon-XM_012485420.2-4;Dbxref=GeneID:100868204%2CGenbank:XM_012485420.2;Parent=rna-XM_012485420.2
NW_003790165.1	Gnomon	exon	5212614	5212712	.	+	.	ID=exon-XM_012485420.2-5;Dbxref=GeneID:100868204%2CGenbank:XM_012485420.2;Parent=rna-XM_012485420.2
NW_003790165.1	Gnomon	exon	5214127	5214255	.	+	.	ID=exon-XM_012485420.2-6;Dbxref=GeneID:100868204%2CGenbank:XM_012485420.2;Parent=rna-XM_012485420.2
NW_003790165.1	Gnomon	exon	5214424	5214474	.	+	.	ID=exon-XM_012485420.2-7;Dbxref=GeneID:100868204%2CGenbank:XM_012485420.2;Parent=rna-XM_012485420.2
NW_003790165.1	Gnomon	exon	5219670	5219786	.	+	.	ID=exon-XM_012485420.2-8;Dbxref=GeneID:100868204%2CGenbank:XM_012485420.2;Parent=rna-XM_012485420.2
NW_003790165.1	Gnomon	exon	5220839	5221469	.	+	.	ID=exon-XM_012485420.2-9;Dbxref=GeneID:100868204%2CGenbank:XM_012485420.2;Parent=rna-XM_012485420.2
NW_003790165.1	Gnomon	mRNA	6984754	6992728	.	-	.	Name=XM_003692942.3;ID=rna-XM_003692942.3;Dbxref=GeneID:100864307%2CGenbank:XM_003692942.3;Parent=gene-LOC100864307
NW_003790165.1	Gnomon	mRNA	8080713	8082767	.	-	.	Name=XM_031915980.1;ID=rna-XM_031915980.1;Dbxref=GeneID:100871534%2CGenbank:XM_031915980.1;Parent=gene-LOC100871534
NW_003790165.1	Gnomon	exon	7865840	7866069	.	+	.	ID=exon-XM_031915947.1-6;Dbxref=GeneID:100865856%2CGenbank:XM_031915947.1;Parent=rna-XM_031915947.1
NW_003790165.1	Gnomon	exon	7881016	7881163	.	+	.	ID=exon-XM_031915947.1-7;Dbxref=GeneID:100865856%2CGenbank:XM_031915947.1;Parent=rna-XM_031915947.1
NW_003790165.1	Gnomon	exon	7845743	7845923	.	+	.	ID=exon-XM_031915947.1-4;Dbxref=GeneID:100865856%2CGenbank:XM_031915947.1;Parent=rna-XM_031915947.1
NW_003790165.1	Gnomon	exon	7846494	7846632	.	+	.	ID=exon-XM_031915947.1-5;Dbxref=GeneID:100865856%2CGenbank:XM_031915947.1;Parent=rna-XM_031915947.1
NW_003790165.1	Gnomon	exon	7881869	7882052	.	+	.	ID=exon-XM_031915947.1-8;Dbxref=GeneID:100865856%2CGenbank:XM_031915947.1;Parent=rna-XM_031915947.1
NW_003790165.1	Gnomon	exon	7882190	7882299	.	+	.	ID=exon-XM_031915947.1-9;Dbxref=GeneID:100865856%2CGenbank:XM_031915947.1;Parent=rna-XM_031915947.1
NW_003790165.1	Gnomon	exon	7842357	7842535	.	+	.	ID=exon-XM_031915947.1-2;Dbxref=GeneID:100865856%2CGenbank:XM_031915947.1;Parent=rna-XM_031915947.1
NW_003790165.1	Gnomon	exon	7843599	7844013	.	+	.	ID=exon-XM_031915947.1-3;Dbxref=GeneID:100865856%2CGenbank:XM_031915947.1;Parent=rna-XM_031915947.1
NW_003790165.1	Gnomon	exon	7833807	7834167	.	+	.	ID=exon-XM_031915947.1-1;Dbxref=GeneID:100865856%2CGenbank:XM_031915947.1;Parent=rna-XM_031915947.1
NW_003790165.1	Gnomon	exon	6657745	6657778	.	+	.	ID=exon-XM_031915971.1-1;Dbxref=GeneID:105735205%2CGenbank:XM_031915971.1;Parent=rna-XM_031915971.1
NW_003790165.1	Gnomon	exon	6668936	6669041	.	+	.	ID=exon-XM_031915971.1-2;Dbxref=GeneID:105735205%2CGenbank:XM_031915971.1;Parent=rna-XM_031915971.1
NW_003790165.1	Gnomon	exon	6683134	6683365	.	+	.	ID=exon-XM_031915971.1-3;Dbxref=GeneID:105735205%2CGenbank:XM_031915971.1;Parent=rna-XM_031915971.1
NW_003790165.1	Gnomon	exon	6694906	6695100	.	+	.	ID=exon-XM_031915971.1-4;Dbxref=GeneID:105735205%2CGenbank:XM_031915971.1;Parent=rna-XM_031915971.1
NW_003790165.1	Gnomon	CDS	7416333	7416636	.	-	0	Name=XP_012341111.1;ID=cds-XP_012341111.1;Dbxref=GeneID:100865616%2CGenbank:XP_012341111.1;Parent=rna-XM_012485657.2
NW_003790165.1	Gnomon	CDS	7415028	7415982	.	-	0	Name=XP_012341111.1;ID=cds-XP_012341111.1;Dbxref=GeneID:100865616%2CGenbank:XP_012341111.1;Parent=rna-XM_012485657.2
NW_003790165.1	Gnomon	CDS	7414326	7414943	.	-	0	Name=XP_012341111.1;ID=cds-XP_012341111.1;Dbxref=GeneID:100865616%2CGenbank:XP_012341111.1;Parent=rna-XM_012485657.2
NW_003790165.1	Gnomon	CDS	7413889	7414192	.	-	0	Name=XP_012341111.1;ID=cds-XP_012341111.1;Dbxref=GeneID:100865616%2CGenbank:XP_012341111.1;Parent=rna-XM_012485657.2
NW_003790165.1	Gnomon	CDS	7413739	7413809	.	-	0	Name=XP_012341111.1;ID=cds-XP_012341111.1;Dbxref=GeneID:100865616%2CGenbank:XP_012341111.1;Parent=rna-XM_012485657.2
NW_003790165.1	Gnomon	CDS	7413454	7413647	.	-	0	Name=XP_012341111.1;ID=cds-XP_012341111.1;Dbxref=GeneID:100865616%2CGenbank:XP_012341111.1;Parent=rna-XM_012485657.2
NW_003790165.1	Gnomon	CDS	7413236	7413363	.	-	0	Name=XP_012341111.1;ID=cds-XP_012341111.1;Dbxref=GeneID:100865616%2CGenbank:XP_012341111.1;Parent=rna-XM_012485657.2
NW_003790165.1	Gnomon	CDS	7412975	7413154	.	-	0	Name=XP_012341111.1;ID=cds-XP_012341111.1;Dbxref=GeneID:100865616%2CGenbank:XP_012341111.1;Parent=rna-XM_012485657.2
NW_003790165.1	Gnomon	CDS	7411656	7412153	.	-	0	Name=XP_012341111.1;ID=cds-XP_012341111.1;Dbxref=GeneID:100865616%2CGenbank:XP_012341111.1;Parent=rna-XM_012485657.2
NW_003790165.1	Gnomon	exon	7132711	7132932	.	-	.	ID=exon-XM_003692965.3-1;Dbxref=GeneID:100867044%2CGenbank:XM_003692965.3;Parent=rna-XM_003692965.3
NW_003790165.1	Gnomon	exon	7132563	7132633	.	-	.	ID=exon-XM_003692965.3-2;Dbxref=GeneID:100867044%2CGenbank:XM_003692965.3;Parent=rna-XM_003692965.3
NW_003790165.1	Gnomon	exon	7132049	7132394	.	-	.	ID=exon-XM_003692965.3-3;Dbxref=GeneID:100867044%2CGenbank:XM_003692965.3;Parent=rna-XM_003692965.3
NW_003790165.1	Gnomon	exon	7131578	7131984	.	-	.	ID=exon-XM_003692965.3-4;Dbxref=GeneID:100867044%2CGenbank:XM_003692965.3;Parent=rna-XM_003692965.3
NW_003790165.1	tRNAscan-SE	tRNA	2781862	2781933	.	-	.	ID=rna-TRNAP-UGG-2;Dbxref=GeneID:116414273;Note=transfer RNA proline (anticodon UGG);Parent=gene-TRNAP-UGG-2
NW_003790165.1	tRNAscan-SE	tRNA	2782295	2782366	.	-	.	ID=rna-TRNAP-UGG-3;Dbxref=GeneID:116414274;Note=transfer RNA proline (anticodon UGG);Parent=gene-TRNAP-UGG-3
NW_003790165.1	Gnomon	mRNA	5715616	5717868	.	+	.	Name=XM_012485614.2;ID=rna-XM_012485614.2;Dbxref=GeneID:100871301%2CGenbank:XM_012485614.2;Parent=gene-LOC100871301
NW_003790165.1	Gnomon	exon	4238907	4239099	.	-	.	ID=exon-XM_012485443.2-5;Dbxref=GeneID:100865946%2CGenbank:XM_012485443.2;Parent=rna-XM_012485443.2
NW_003790165.1	Gnomon	exon	4238547	4238837	.	-	.	ID=exon-XM_012485443.2-6;Dbxref=GeneID:100865946%2CGenbank:XM_012485443.2;Parent=rna-XM_012485443.2
NW_003790165.1	Gnomon	exon	4240162	4240469	.	-	.	ID=exon-XM_012485443.2-1;Dbxref=GeneID:100865946%2CGenbank:XM_012485443.2;Parent=rna-XM_012485443.2
NW_003790165.1	Gnomon	exon	4239878	4240049	.	-	.	ID=exon-XM_012485443.2-2;Dbxref=GeneID:100865946%2CGenbank:XM_012485443.2;Parent=rna-XM_012485443.2
NW_003790165.1	Gnomon	exon	4239432	4239765	.	-	.	ID=exon-XM_012485443.2-3;Dbxref=GeneID:100865946%2CGenbank:XM_012485443.2;Parent=rna-XM_012485443.2
NW_003790165.1	Gnomon	exon	4239188	4239360	.	-	.	ID=exon-XM_012485443.2-4;Dbxref=GeneID:100865946%2CGenbank:XM_012485443.2;Parent=rna-XM_012485443.2
NW_003790165.1	Gnomon	exon	6804302	6804445	.	-	.	ID=exon-XM_012485591.1-2;Dbxref=GeneID:100873042%2CGenbank:XM_012485591.1;Parent=rna-XM_012485591.1
NW_003790165.1	Gnomon	exon	6804012	6804224	.	-	.	ID=exon-XM_012485591.1-3;Dbxref=GeneID:100873042%2CGenbank:XM_012485591.1;Parent=rna-XM_012485591.1
NW_003790165.1	Gnomon	exon	6804676	6805592	.	-	.	ID=exon-XM_012485591.1-1;Dbxref=GeneID:100873042%2CGenbank:XM_012485591.1;Parent=rna-XM_012485591.1
NW_003790165.1	Gnomon	exon	6803764	6803908	.	-	.	ID=exon-XM_012485591.1-4;Dbxref=GeneID:100873042%2CGenbank:XM_012485591.1;Parent=rna-XM_012485591.1
NW_003790165.1	Gnomon	exon	6803209	6803691	.	-	.	ID=exon-XM_012485591.1-5;Dbxref=GeneID:100873042%2CGenbank:XM_012485591.1;Parent=rna-XM_012485591.1
NW_003790165.1	Gnomon	CDS	6992465	6992501	.	-	0	Name=XP_003692990.1;ID=cds-XP_003692990.1;Dbxref=GeneID:100864307%2CGenbank:XP_003692990.1;Parent=rna-XM_003692942.3
NW_003790165.1	Gnomon	CDS	6992114	6992211	.	-	0	Name=XP_003692990.1;ID=cds-XP_003692990.1;Dbxref=GeneID:100864307%2CGenbank:XP_003692990.1;Parent=rna-XM_003692942.3
NW_003790165.1	Gnomon	CDS	6991958	6992008	.	-	0	Name=XP_003692990.1;ID=cds-XP_003692990.1;Dbxref=GeneID:100864307%2CGenbank:XP_003692990.1;Parent=rna-XM_003692942.3
NW_003790165.1	Gnomon	CDS	6991690	6991883	.	-	0	Name=XP_003692990.1;ID=cds-XP_003692990.1;Dbxref=GeneID:100864307%2CGenbank:XP_003692990.1;Parent=rna-XM_003692942.3
NW_003790165.1	Gnomon	CDS	6991424	6991601	.	-	0	Name=XP_003692990.1;ID=cds-XP_003692990.1;Dbxref=GeneID:100864307%2CGenbank:XP_003692990.1;Parent=rna-XM_003692942.3
NW_003790165.1	Gnomon	CDS	6991108	6991346	.	-	0	Name=XP_003692990.1;ID=cds-XP_003692990.1;Dbxref=GeneID:100864307%2CGenbank:XP_003692990.1;Parent=rna-XM_003692942.3
NW_003790165.1	Gnomon	CDS	6990939	6991033	.	-	0	Name=XP_003692990.1;ID=cds-XP_003692990.1;Dbxref=GeneID:100864307%2CGenbank:XP_003692990.1;Parent=rna-XM_003692942.3
NW_003790165.1	Gnomon	CDS	6990753	6990794	.	-	0	Name=XP_003692990.1;ID=cds-XP_003692990.1;Dbxref=GeneID:100864307%2CGenbank:XP_003692990.1;Parent=rna-XM_003692942.3
NW_003790165.1	Gnomon	CDS	6990220	6990407	.	-	0	Name=XP_003692990.1;ID=cds-XP_003692990.1;Dbxref=GeneID:100864307%2CGenbank:XP_003692990.1;Parent=rna-XM_003692942.3
NW_003790165.1	Gnomon	CDS	6990048	6990125	.	-	0	Name=XP_003692990.1;ID=cds-XP_003692990.1;Dbxref=GeneID:100864307%2CGenbank:XP_003692990.1;Parent=rna-XM_003692942.3
NW_003790165.1	Gnomon	CDS	6989622	6989955	.	-	0	Name=XP_003692990.1;ID=cds-XP_003692990.1;Dbxref=GeneID:100864307%2CGenbank:XP_003692990.1;Parent=rna-XM_003692942.3
NW_003790165.1	Gnomon	CDS	6989159	6989555	.	-	0	Name=XP_003692990.1;ID=cds-XP_003692990.1;Dbxref=GeneID:100864307%2CGenbank:XP_003692990.1;Parent=rna-XM_003692942.3
NW_003790165.1	Gnomon	CDS	6988755	6989073	.	-	0	Name=XP_003692990.1;ID=cds-XP_003692990.1;Dbxref=GeneID:100864307%2CGenbank:XP_003692990.1;Parent=rna-XM_003692942.3
NW_003790165.1	Gnomon	CDS	6988574	6988687	.	-	0	Name=XP_003692990.1;ID=cds-XP_003692990.1;Dbxref=GeneID:100864307%2CGenbank:XP_003692990.1;Parent=rna-XM_003692942.3
NW_003790165.1	Gnomon	CDS	6988291	6988496	.	-	0	Name=XP_003692990.1;ID=cds-XP_003692990.1;Dbxref=GeneID:100864307%2CGenbank:XP_003692990.1;Parent=rna-XM_003692942.3
NW_003790165.1	Gnomon	CDS	6988124	6988211	.	-	0	Name=XP_003692990.1;ID=cds-XP_003692990.1;Dbxref=GeneID:100864307%2CGenbank:XP_003692990.1;Parent=rna-XM_003692942.3
NW_003790165.1	Gnomon	CDS	6987787	6988011	.	-	0	Name=XP_003692990.1;ID=cds-XP_003692990.1;Dbxref=GeneID:100864307%2CGenbank:XP_003692990.1;Parent=rna-XM_003692942.3
NW_003790165.1	Gnomon	CDS	6987071	6987212	.	-	0	Name=XP_003692990.1;ID=cds-XP_003692990.1;Dbxref=GeneID:100864307%2CGenbank:XP_003692990.1;Parent=rna-XM_003692942.3
NW_003790165.1	Gnomon	CDS	6986735	6986984	.	-	0	Name=XP_003692990.1;ID=cds-XP_003692990.1;Dbxref=GeneID:100864307%2CGenbank:XP_003692990.1;Parent=rna-XM_003692942.3
NW_003790165.1	Gnomon	CDS	6985888	6986660	.	-	0	Name=XP_003692990.1;ID=cds-XP_003692990.1;Dbxref=GeneID:100864307%2CGenbank:XP_003692990.1;Parent=rna-XM_003692942.3
NW_003790165.1	Gnomon	CDS	6985582	6985821	.	-	0	Name=XP_003692990.1;ID=cds-XP_003692990.1;Dbxref=GeneID:100864307%2CGenbank:XP_003692990.1;Parent=rna-XM_003692942.3
NW_003790165.1	Gnomon	CDS	6985353	6985417	.	-	0	Name=XP_003692990.1;ID=cds-XP_003692990.1;Dbxref=GeneID:100864307%2CGenbank:XP_003692990.1;Parent=rna-XM_003692942.3
NW_003790165.1	Gnomon	CDS	6984974	6985087	.	-	0	Name=XP_003692990.1;ID=cds-XP_003692990.1;Dbxref=GeneID:100864307%2CGenbank:XP_003692990.1;Parent=rna-XM_003692942.3
NW_003790165.1	Gnomon	CDS	8393907	8393909	.	-	0	Name=XP_031771762.1;ID=cds-XP_031771762.1;Dbxref=GeneID:105735208%2CGenbank:XP_031771762.1;Parent=rna-XM_031915902.1
NW_003790165.1	Gnomon	CDS	8393470	8393829	.	-	0	Name=XP_031771762.1;ID=cds-XP_031771762.1;Dbxref=GeneID:105735208%2CGenbank:XP_031771762.1;Parent=rna-XM_031915902.1
NW_003790165.1	Gnomon	exon	8003396	8003673	.	+	.	ID=exon-XR_001111918.2-1;Dbxref=GeneID:100870696%2CGenbank:XR_001111918.2;Parent=rna-XR_001111918.2
NW_003790165.1	Gnomon	exon	8003735	8003804	.	+	.	ID=exon-XR_001111918.2-2;Dbxref=GeneID:100870696%2CGenbank:XR_001111918.2;Parent=rna-XR_001111918.2
NW_003790165.1	Gnomon	exon	7180401	7180577	.	-	.	ID=exon-XM_031915993.1-3;Dbxref=GeneID:116414253%2CGenbank:XM_031915993.1;Parent=rna-XM_031915993.1
NW_003790165.1	Gnomon	exon	7179875	7180340	.	-	.	ID=exon-XM_031915993.1-4;Dbxref=GeneID:116414253%2CGenbank:XM_031915993.1;Parent=rna-XM_031915993.1
NW_003790165.1	Gnomon	exon	7181492	7181608	.	-	.	ID=exon-XM_031915993.1-1;Dbxref=GeneID:116414253%2CGenbank:XM_031915993.1;Parent=rna-XM_031915993.1
NW_003790165.1	Gnomon	exon	7180646	7180853	.	-	.	ID=exon-XM_031915993.1-2;Dbxref=GeneID:116414253%2CGenbank:XM_031915993.1;Parent=rna-XM_031915993.1
NW_003790165.1	Gnomon	exon	7179433	7179492	.	-	.	ID=exon-XM_031915993.1-5;Dbxref=GeneID:116414253%2CGenbank:XM_031915993.1;Parent=rna-XM_031915993.1
NW_003790165.1	Gnomon	exon	7178836	7179267	.	-	.	ID=exon-XM_031915993.1-6;Dbxref=GeneID:116414253%2CGenbank:XM_031915993.1;Parent=rna-XM_031915993.1
NW_003790165.1	Gnomon	exon	8004576	8004895	.	+	.	ID=exon-XR_001111918.2-5;Dbxref=GeneID:100870696%2CGenbank:XR_001111918.2;Parent=rna-XR_001111918.2
NW_003790165.1	Gnomon	exon	8022068	8022086	.	+	.	ID=exon-XR_001111918.2-6;Dbxref=GeneID:100870696%2CGenbank:XR_001111918.2;Parent=rna-XR_001111918.2
NW_003790165.1	Gnomon	exon	8003907	8004081	.	+	.	ID=exon-XR_001111918.2-3;Dbxref=GeneID:100870696%2CGenbank:XR_001111918.2;Parent=rna-XR_001111918.2
NW_003790165.1	Gnomon	exon	8004294	8004506	.	+	.	ID=exon-XR_001111918.2-4;Dbxref=GeneID:100870696%2CGenbank:XR_001111918.2;Parent=rna-XR_001111918.2
NW_003790165.1	Gnomon	CDS	7045939	7046070	.	-	0	Name=XP_003693002.1;ID=cds-XP_003693002.1;Dbxref=GeneID:100865585%2CGenbank:XP_003693002.1;Parent=rna-XM_003692954.3
NW_003790165.1	Gnomon	CDS	7045451	7045799	.	-	0	Name=XP_003693002.1;ID=cds-XP_003693002.1;Dbxref=GeneID:100865585%2CGenbank:XP_003693002.1;Parent=rna-XM_003692954.3
NW_003790165.1	Gnomon	CDS	7045083	7045346	.	-	0	Name=XP_003693002.1;ID=cds-XP_003693002.1;Dbxref=GeneID:100865585%2CGenbank:XP_003693002.1;Parent=rna-XM_003692954.3
NW_003790165.1	Gnomon	CDS	7044810	7045003	.	-	0	Name=XP_003693002.1;ID=cds-XP_003693002.1;Dbxref=GeneID:100865585%2CGenbank:XP_003693002.1;Parent=rna-XM_003692954.3
NW_003790165.1	Gnomon	CDS	7044501	7044740	.	-	0	Name=XP_003693002.1;ID=cds-XP_003693002.1;Dbxref=GeneID:100865585%2CGenbank:XP_003693002.1;Parent=rna-XM_003692954.3
NW_003790165.1	Gnomon	CDS	7044111	7044431	.	-	0	Name=XP_003693002.1;ID=cds-XP_003693002.1;Dbxref=GeneID:100865585%2CGenbank:XP_003693002.1;Parent=rna-XM_003692954.3
NW_003790165.1	Gnomon	CDS	7043584	7044021	.	-	0	Name=XP_003693002.1;ID=cds-XP_003693002.1;Dbxref=GeneID:100865585%2CGenbank:XP_003693002.1;Parent=rna-XM_003692954.3
NW_003790165.1	Gnomon	CDS	7043286	7043507	.	-	0	Name=XP_003693002.1;ID=cds-XP_003693002.1;Dbxref=GeneID:100865585%2CGenbank:XP_003693002.1;Parent=rna-XM_003692954.3
NW_003790165.1	Gnomon	CDS	7043019	7043226	.	-	0	Name=XP_003693002.1;ID=cds-XP_003693002.1;Dbxref=GeneID:100865585%2CGenbank:XP_003693002.1;Parent=rna-XM_003692954.3
NW_003790165.1	Gnomon	CDS	7042734	7042930	.	-	0	Name=XP_003693002.1;ID=cds-XP_003693002.1;Dbxref=GeneID:100865585%2CGenbank:XP_003693002.1;Parent=rna-XM_003692954.3
NW_003790165.1	Gnomon	CDS	7041452	7041661	.	-	0	Name=XP_003693002.1;ID=cds-XP_003693002.1;Dbxref=GeneID:100865585%2CGenbank:XP_003693002.1;Parent=rna-XM_003692954.3
NW_003790165.1	Gnomon	CDS	7041193	7041315	.	-	0	Name=XP_003693002.1;ID=cds-XP_003693002.1;Dbxref=GeneID:100865585%2CGenbank:XP_003693002.1;Parent=rna-XM_003692954.3
NW_003790165.1	Gnomon	CDS	7040814	7041089	.	-	0	Name=XP_003693002.1;ID=cds-XP_003693002.1;Dbxref=GeneID:100865585%2CGenbank:XP_003693002.1;Parent=rna-XM_003692954.3
NW_003790165.1	Gnomon	CDS	7040492	7040740	.	-	0	Name=XP_003693002.1;ID=cds-XP_003693002.1;Dbxref=GeneID:100865585%2CGenbank:XP_003693002.1;Parent=rna-XM_003692954.3
NW_003790165.1	Gnomon	mRNA	3328729	3343814	.	-	.	Name=XM_031915983.1;ID=rna-XM_031915983.1;Dbxref=GeneID:100868283%2CGenbank:XM_031915983.1;Parent=gene-LOC100868283
NW_003790165.1	Gnomon	mRNA	5240565	5245420	.	+	.	Name=XM_012485422.2;ID=rna-XM_012485422.2;Dbxref=GeneID:100870423%2CGenbank:XM_012485422.2;Parent=gene-LOC100870423
NW_003790165.1	Gnomon	mRNA	1048738	1088946	.	+	.	Name=XM_012485662.2;ID=rna-XM_012485662.2;Dbxref=GeneID:100865982%2CGenbank:XM_012485662.2;Parent=gene-LOC100865982
NW_003790165.1	cmsearch	exon	3114477	3114544	.	-	.	ID=exon-XR_004224752.1-1;Dbxref=GeneID:116414268%2CRFAM:RF00476%2CGenbank:XR_004224752.1;Parent=rna-XR_004224752.1
NW_003790165.1	Gnomon	exon	8386599	8386893	.	-	.	ID=exon-XM_003693024.3-1;Dbxref=GeneID:100865109%2CGenbank:XM_003693024.3;Note=The sequence of the model RefSeq transcript was modified relative to this genomic sequence to represent the inferred CDS: inserted 1 base in 1 codon;Parent=rna-XM_003693024.3
NW_003790165.1	Gnomon	CDS	3276049	3276131	.	-	0	Name=XP_031771813.1;ID=cds-XP_031771813.1;Dbxref=GeneID:100869028%2CGenbank:XP_031771813.1;Parent=rna-XM_031915953.1
NW_003790165.1	Gnomon	CDS	3274864	3274995	.	-	0	Name=XP_031771813.1;ID=cds-XP_031771813.1;Dbxref=GeneID:100869028%2CGenbank:XP_031771813.1;Parent=rna-XM_031915953.1
NW_003790165.1	Gnomon	CDS	3273115	3273394	.	-	0	Name=XP_031771813.1;ID=cds-XP_031771813.1;Dbxref=GeneID:100869028%2CGenbank:XP_031771813.1;Parent=rna-XM_031915953.1
NW_003790165.1	Gnomon	CDS	3272832	3273014	.	-	0	Name=XP_031771813.1;ID=cds-XP_031771813.1;Dbxref=GeneID:100869028%2CGenbank:XP_031771813.1;Parent=rna-XM_031915953.1
NW_003790165.1	Gnomon	CDS	3272550	3272740	.	-	0	Name=XP_031771813.1;ID=cds-XP_031771813.1;Dbxref=GeneID:100869028%2CGenbank:XP_031771813.1;Parent=rna-XM_031915953.1
NW_003790165.1	Gnomon	CDS	3272109	3272471	.	-	0	Name=XP_031771813.1;ID=cds-XP_031771813.1;Dbxref=GeneID:100869028%2CGenbank:XP_031771813.1;Parent=rna-XM_031915953.1
NW_003790165.1	Gnomon	CDS	3271791	3272033	.	-	0	Name=XP_031771813.1;ID=cds-XP_031771813.1;Dbxref=GeneID:100869028%2CGenbank:XP_031771813.1;Parent=rna-XM_031915953.1
NW_003790165.1	Gnomon	CDS	3271504	3271719	.	-	0	Name=XP_031771813.1;ID=cds-XP_031771813.1;Dbxref=GeneID:100869028%2CGenbank:XP_031771813.1;Parent=rna-XM_031915953.1
NW_003790165.1	Gnomon	CDS	3271004	3271414	.	-	0	Name=XP_031771813.1;ID=cds-XP_031771813.1;Dbxref=GeneID:100869028%2CGenbank:XP_031771813.1;Parent=rna-XM_031915953.1
NW_003790165.1	Gnomon	CDS	3270831	3270938	.	-	0	Name=XP_031771813.1;ID=cds-XP_031771813.1;Dbxref=GeneID:100869028%2CGenbank:XP_031771813.1;Parent=rna-XM_031915953.1
NW_003790165.1	Gnomon	CDS	3270596	3270755	.	-	0	Name=XP_031771813.1;ID=cds-XP_031771813.1;Dbxref=GeneID:100869028%2CGenbank:XP_031771813.1;Parent=rna-XM_031915953.1
NW_003790165.1	Gnomon	CDS	3270072	3270525	.	-	0	Name=XP_031771813.1;ID=cds-XP_031771813.1;Dbxref=GeneID:100869028%2CGenbank:XP_031771813.1;Parent=rna-XM_031915953.1
NW_003790165.1	Gnomon	CDS	3269632	3269979	.	-	0	Name=XP_031771813.1;ID=cds-XP_031771813.1;Dbxref=GeneID:100869028%2CGenbank:XP_031771813.1;Parent=rna-XM_031915953.1
NW_003790165.1	Gnomon	CDS	3269359	3269546	.	-	0	Name=XP_031771813.1;ID=cds-XP_031771813.1;Dbxref=GeneID:100869028%2CGenbank:XP_031771813.1;Parent=rna-XM_031915953.1
NW_003790165.1	Gnomon	CDS	3269106	3269274	.	-	0	Name=XP_031771813.1;ID=cds-XP_031771813.1;Dbxref=GeneID:100869028%2CGenbank:XP_031771813.1;Parent=rna-XM_031915953.1
NW_003790165.1	Gnomon	CDS	3268896	3269018	.	-	0	Name=XP_031771813.1;ID=cds-XP_031771813.1;Dbxref=GeneID:100869028%2CGenbank:XP_031771813.1;Parent=rna-XM_031915953.1
NW_003790165.1	Gnomon	CDS	3268533	3268684	.	-	0	Name=XP_031771813.1;ID=cds-XP_031771813.1;Dbxref=GeneID:100869028%2CGenbank:XP_031771813.1;Parent=rna-XM_031915953.1
NW_003790165.1	Gnomon	CDS	3268271	3268453	.	-	0	Name=XP_031771813.1;ID=cds-XP_031771813.1;Dbxref=GeneID:100869028%2CGenbank:XP_031771813.1;Parent=rna-XM_031915953.1
NW_003790165.1	Gnomon	exon	8385982	8386084	.	-	.	ID=exon-XM_003693024.3-2;Dbxref=GeneID:100865109%2CGenbank:XM_003693024.3;Note=The sequence of the model RefSeq transcript was modified relative to this genomic sequence to represent the inferred CDS: inserted 1 base in 1 codon;Parent=rna-XM_003693024.3
NW_003790165.1	Gnomon	exon	8385729	8385979	.	-	.	ID=exon-XM_003693024.3-3;Dbxref=GeneID:100865109%2CGenbank:XM_003693024.3;Note=The sequence of the model RefSeq transcript was modified relative to this genomic sequence to represent the inferred CDS: inserted 1 base in 1 codon;Parent=rna-XM_003693024.3
NW_003790165.1	Gnomon	exon	8385110	8385608	.	-	.	ID=exon-XM_003693024.3-4;Dbxref=GeneID:100865109%2CGenbank:XM_003693024.3;Note=The sequence of the model RefSeq transcript was modified relative to this genomic sequence to represent the inferred CDS: inserted 1 base in 1 codon;Parent=rna-XM_003693024.3
NW_003790165.1	Gnomon	CDS	3309194	3309308	.	+	0	Name=XP_012340963.1;ID=cds-XP_012340963.1;Dbxref=GeneID:100869263%2CGenbank:XP_012340963.1;Parent=rna-XM_012485509.2
NW_003790165.1	Gnomon	CDS	3309392	3309502	.	+	0	Name=XP_012340963.1;ID=cds-XP_012340963.1;Dbxref=GeneID:100869263%2CGenbank:XP_012340963.1;Parent=rna-XM_012485509.2
NW_003790165.1	Gnomon	CDS	3309566	3309688	.	+	0	Name=XP_012340963.1;ID=cds-XP_012340963.1;Dbxref=GeneID:100869263%2CGenbank:XP_012340963.1;Parent=rna-XM_012485509.2
NW_003790165.1	Gnomon	CDS	3309790	3310065	.	+	0	Name=XP_012340963.1;ID=cds-XP_012340963.1;Dbxref=GeneID:100869263%2CGenbank:XP_012340963.1;Parent=rna-XM_012485509.2
NW_003790165.1	Gnomon	CDS	3310129	3310280	.	+	0	Name=XP_012340963.1;ID=cds-XP_012340963.1;Dbxref=GeneID:100869263%2CGenbank:XP_012340963.1;Parent=rna-XM_012485509.2
NW_003790165.1	Gnomon	CDS	3310343	3310459	.	+	0	Name=XP_012340963.1;ID=cds-XP_012340963.1;Dbxref=GeneID:100869263%2CGenbank:XP_012340963.1;Parent=rna-XM_012485509.2
NW_003790165.1	Gnomon	CDS	3310533	3310799	.	+	0	Name=XP_012340963.1;ID=cds-XP_012340963.1;Dbxref=GeneID:100869263%2CGenbank:XP_012340963.1;Parent=rna-XM_012485509.2
NW_003790165.1	Gnomon	CDS	3310928	3311055	.	+	0	Name=XP_012340963.1;ID=cds-XP_012340963.1;Dbxref=GeneID:100869263%2CGenbank:XP_012340963.1;Parent=rna-XM_012485509.2
NW_003790165.1	Gnomon	CDS	3311222	3311390	.	+	0	Name=XP_012340963.1;ID=cds-XP_012340963.1;Dbxref=GeneID:100869263%2CGenbank:XP_012340963.1;Parent=rna-XM_012485509.2
NW_003790165.1	Gnomon	CDS	3311465	3311764	.	+	0	Name=XP_012340963.1;ID=cds-XP_012340963.1;Dbxref=GeneID:100869263%2CGenbank:XP_012340963.1;Parent=rna-XM_012485509.2
NW_003790165.1	Gnomon	CDS	3311838	3312023	.	+	0	Name=XP_012340963.1;ID=cds-XP_012340963.1;Dbxref=GeneID:100869263%2CGenbank:XP_012340963.1;Parent=rna-XM_012485509.2
NW_003790165.1	Gnomon	CDS	3312153	3312236	.	+	0	Name=XP_012340963.1;ID=cds-XP_012340963.1;Dbxref=GeneID:100869263%2CGenbank:XP_012340963.1;Parent=rna-XM_012485509.2
NW_003790165.1	Gnomon	CDS	3312308	3312490	.	+	0	Name=XP_012340963.1;ID=cds-XP_012340963.1;Dbxref=GeneID:100869263%2CGenbank:XP_012340963.1;Parent=rna-XM_012485509.2
NW_003790165.1	Gnomon	CDS	3312564	3312874	.	+	0	Name=XP_012340963.1;ID=cds-XP_012340963.1;Dbxref=GeneID:100869263%2CGenbank:XP_012340963.1;Parent=rna-XM_012485509.2
NW_003790165.1	Gnomon	CDS	3313041	3313190	.	+	0	Name=XP_012340963.1;ID=cds-XP_012340963.1;Dbxref=GeneID:100869263%2CGenbank:XP_012340963.1;Parent=rna-XM_012485509.2
NW_003790165.1	Gnomon	CDS	3313270	3313609	.	+	0	Name=XP_012340963.1;ID=cds-XP_012340963.1;Dbxref=GeneID:100869263%2CGenbank:XP_012340963.1;Parent=rna-XM_012485509.2
NW_003790165.1	Gnomon	CDS	3313675	3313827	.	+	0	Name=XP_012340963.1;ID=cds-XP_012340963.1;Dbxref=GeneID:100869263%2CGenbank:XP_012340963.1;Parent=rna-XM_012485509.2
NW_003790165.1	Gnomon	exon	3361147	3361486	.	-	.	ID=exon-XM_031916003.1-1;Dbxref=GeneID:100868531%2CGenbank:XM_031916003.1;Parent=rna-XM_031916003.1
NW_003790165.1	Gnomon	exon	3360258	3360538	.	-	.	ID=exon-XM_031916003.1-2;Dbxref=GeneID:100868531%2CGenbank:XM_031916003.1;Parent=rna-XM_031916003.1
NW_003790165.1	Gnomon	exon	3357631	3357791	.	-	.	ID=exon-XM_031916003.1-3;Dbxref=GeneID:100868531%2CGenbank:XM_031916003.1;Parent=rna-XM_031916003.1
NW_003790165.1	Gnomon	exon	3355399	3355509	.	-	.	ID=exon-XM_031916003.1-4;Dbxref=GeneID:100868531%2CGenbank:XM_031916003.1;Parent=rna-XM_031916003.1
NW_003790165.1	Gnomon	CDS	6747671	6747716	.	-	0	Name=XP_012341063.1;ID=cds-XP_012341063.1;Dbxref=GeneID:105735254%2CGenbank:XP_012341063.1;Parent=rna-XM_012485609.2
NW_003790165.1	Gnomon	CDS	6747491	6747545	.	-	0	Name=XP_012341063.1;ID=cds-XP_012341063.1;Dbxref=GeneID:105735254%2CGenbank:XP_012341063.1;Parent=rna-XM_012485609.2
NW_003790165.1	Gnomon	CDS	6747185	6747406	.	-	0	Name=XP_012341063.1;ID=cds-XP_012341063.1;Dbxref=GeneID:105735254%2CGenbank:XP_012341063.1;Parent=rna-XM_012485609.2
NW_003790165.1	Gnomon	CDS	6746921	6747077	.	-	0	Name=XP_012341063.1;ID=cds-XP_012341063.1;Dbxref=GeneID:105735254%2CGenbank:XP_012341063.1;Parent=rna-XM_012485609.2
NW_003790165.1	Gnomon	mRNA	6975961	6978756	.	-	.	Name=XM_003692940.3;ID=rna-XM_003692940.3;Dbxref=GeneID:100864076%2CGenbank:XM_003692940.3;Parent=gene-LOC100864076
NW_003790165.1	Gnomon	exon	5748069	5748251	.	+	.	ID=exon-XM_012485597.2-10;Dbxref=GeneID:100871646%2CGenbank:XM_012485597.2;Parent=rna-XM_012485597.2
NW_003790165.1	Gnomon	exon	5748350	5751066	.	+	.	ID=exon-XM_012485597.2-11;Dbxref=GeneID:100871646%2CGenbank:XM_012485597.2;Parent=rna-XM_012485597.2
NW_003790165.1	Gnomon	exon	5844766	5844997	.	-	.	ID=exon-XM_012485679.2-4;Dbxref=GeneID:100871767%2CGenbank:XM_012485679.2;Parent=rna-XM_012485679.2
NW_003790165.1	Gnomon	exon	5841007	5841154	.	-	.	ID=exon-XM_012485679.2-5;Dbxref=GeneID:100871767%2CGenbank:XM_012485679.2;Parent=rna-XM_012485679.2
NW_003790165.1	Gnomon	exon	5831998	5832162	.	-	.	ID=exon-XM_012485679.2-6;Dbxref=GeneID:100871767%2CGenbank:XM_012485679.2;Parent=rna-XM_012485679.2
NW_003790165.1	Gnomon	exon	5830243	5830376	.	-	.	ID=exon-XM_012485679.2-7;Dbxref=GeneID:100871767%2CGenbank:XM_012485679.2;Parent=rna-XM_012485679.2
NW_003790165.1	Gnomon	exon	5952505	5952833	.	-	.	ID=exon-XM_012485679.2-1;Dbxref=GeneID:100871767%2CGenbank:XM_012485679.2;Parent=rna-XM_012485679.2
NW_003790165.1	Gnomon	exon	5888809	5888943	.	-	.	ID=exon-XM_012485679.2-2;Dbxref=GeneID:100871767%2CGenbank:XM_012485679.2;Parent=rna-XM_012485679.2
NW_003790165.1	Gnomon	exon	5849095	5849197	.	-	.	ID=exon-XM_012485679.2-3;Dbxref=GeneID:100871767%2CGenbank:XM_012485679.2;Parent=rna-XM_012485679.2
NW_003790165.1	Gnomon	exon	5828841	5829048	.	-	.	ID=exon-XM_012485679.2-8;Dbxref=GeneID:100871767%2CGenbank:XM_012485679.2;Parent=rna-XM_012485679.2
NW_003790165.1	Gnomon	exon	5827920	5828036	.	-	.	ID=exon-XM_012485679.2-9;Dbxref=GeneID:100871767%2CGenbank:XM_012485679.2;Parent=rna-XM_012485679.2
NW_003790165.1	Gnomon	exon	7188163	7188521	.	-	.	ID=exon-XM_003692966.3-8;Dbxref=GeneID:100867605%2CGenbank:XM_003692966.3;Parent=rna-XM_003692966.3
NW_003790165.1	Gnomon	exon	7187819	7188081	.	-	.	ID=exon-XM_003692966.3-9;Dbxref=GeneID:100867605%2CGenbank:XM_003692966.3;Parent=rna-XM_003692966.3
NW_003790165.1	Gnomon	exon	7188911	7189309	.	-	.	ID=exon-XM_003692966.3-6;Dbxref=GeneID:100867605%2CGenbank:XM_003692966.3;Parent=rna-XM_003692966.3
NW_003790165.1	Gnomon	exon	7188595	7188835	.	-	.	ID=exon-XM_003692966.3-7;Dbxref=GeneID:100867605%2CGenbank:XM_003692966.3;Parent=rna-XM_003692966.3
NW_003790165.1	Gnomon	exon	7189686	7189820	.	-	.	ID=exon-XM_003692966.3-4;Dbxref=GeneID:100867605%2CGenbank:XM_003692966.3;Parent=rna-XM_003692966.3
NW_003790165.1	Gnomon	exon	7189424	7189605	.	-	.	ID=exon-XM_003692966.3-5;Dbxref=GeneID:100867605%2CGenbank:XM_003692966.3;Parent=rna-XM_003692966.3
NW_003790165.1	Gnomon	exon	7190276	7190688	.	-	.	ID=exon-XM_003692966.3-2;Dbxref=GeneID:100867605%2CGenbank:XM_003692966.3;Parent=rna-XM_003692966.3
NW_003790165.1	Gnomon	exon	7189940	7190185	.	-	.	ID=exon-XM_003692966.3-3;Dbxref=GeneID:100867605%2CGenbank:XM_003692966.3;Parent=rna-XM_003692966.3
NW_003790165.1	Gnomon	exon	7190812	7191439	.	-	.	ID=exon-XM_003692966.3-1;Dbxref=GeneID:100867605%2CGenbank:XM_003692966.3;Parent=rna-XM_003692966.3
NW_003790165.1	Gnomon	mRNA	6761440	6771761	.	+	.	Name=XM_012485567.2;ID=rna-XM_012485567.2;Dbxref=GeneID:100872452%2CGenbank:XM_012485567.2;Parent=gene-LOC100872452
NW_003790165.1	Gnomon	exon	7411620	7412153	.	-	.	ID=exon-XM_003693098.3-10;Dbxref=GeneID:100865616%2CGenbank:XM_003693098.3;Parent=rna-XM_003693098.3
NW_003790165.1	Gnomon	mRNA	5175519	5221469	.	+	.	Name=XM_012485421.2;ID=rna-XM_012485421.2;Dbxref=GeneID:100868204%2CGenbank:XM_012485421.2;Parent=gene-LOC100868204
NW_003790165.1	Gnomon	exon	4273191	4273220	.	+	.	ID=exon-XM_012485439.2-10;Dbxref=GeneID:100865584%2CGenbank:XM_012485439.2;Parent=rna-XM_012485439.2
NW_003790165.1	Gnomon	exon	4276736	4276758	.	+	.	ID=exon-XM_012485439.2-11;Dbxref=GeneID:100865584%2CGenbank:XM_012485439.2;Parent=rna-XM_012485439.2
NW_003790165.1	Gnomon	gene	5417984	5436317	.	-	.	Name=LOC100871143;ID=gene-LOC100871143;Dbxref=GeneID:100871143
NW_003790165.1	Gnomon	gene	5711462	5715987	.	-	.	Name=LOC100871184;ID=gene-LOC100871184;Dbxref=GeneID:100871184
NW_003790165.1	Gnomon	gene	8093987	8103894	.	+	.	Name=LOC100871185;ID=gene-LOC100871185;Dbxref=GeneID:100871185
NW_003790165.1	Gnomon	CDS	6992465	6992501	.	-	0	Name=XP_031771814.1;ID=cds-XP_031771814.1;Dbxref=GeneID:100864307%2CGenbank:XP_031771814.1;Parent=rna-XM_031915954.1
NW_003790165.1	Gnomon	CDS	6992114	6992211	.	-	0	Name=XP_031771814.1;ID=cds-XP_031771814.1;Dbxref=GeneID:100864307%2CGenbank:XP_031771814.1;Parent=rna-XM_031915954.1
NW_003790165.1	Gnomon	CDS	6991958	6992008	.	-	0	Name=XP_031771814.1;ID=cds-XP_031771814.1;Dbxref=GeneID:100864307%2CGenbank:XP_031771814.1;Parent=rna-XM_031915954.1
NW_003790165.1	Gnomon	CDS	6991690	6991883	.	-	0	Name=XP_031771814.1;ID=cds-XP_031771814.1;Dbxref=GeneID:100864307%2CGenbank:XP_031771814.1;Parent=rna-XM_031915954.1
NW_003790165.1	Gnomon	CDS	6991424	6991601	.	-	0	Name=XP_031771814.1;ID=cds-XP_031771814.1;Dbxref=GeneID:100864307%2CGenbank:XP_031771814.1;Parent=rna-XM_031915954.1
NW_003790165.1	Gnomon	CDS	6991108	6991346	.	-	0	Name=XP_031771814.1;ID=cds-XP_031771814.1;Dbxref=GeneID:100864307%2CGenbank:XP_031771814.1;Parent=rna-XM_031915954.1
NW_003790165.1	Gnomon	CDS	6990939	6991033	.	-	0	Name=XP_031771814.1;ID=cds-XP_031771814.1;Dbxref=GeneID:100864307%2CGenbank:XP_031771814.1;Parent=rna-XM_031915954.1
NW_003790165.1	Gnomon	CDS	6990220	6990407	.	-	0	Name=XP_031771814.1;ID=cds-XP_031771814.1;Dbxref=GeneID:100864307%2CGenbank:XP_031771814.1;Parent=rna-XM_031915954.1
NW_003790165.1	Gnomon	CDS	6990048	6990125	.	-	0	Name=XP_031771814.1;ID=cds-XP_031771814.1;Dbxref=GeneID:100864307%2CGenbank:XP_031771814.1;Parent=rna-XM_031915954.1
NW_003790165.1	Gnomon	CDS	6989622	6989955	.	-	0	Name=XP_031771814.1;ID=cds-XP_031771814.1;Dbxref=GeneID:100864307%2CGenbank:XP_031771814.1;Parent=rna-XM_031915954.1
NW_003790165.1	Gnomon	CDS	6989159	6989555	.	-	0	Name=XP_031771814.1;ID=cds-XP_031771814.1;Dbxref=GeneID:100864307%2CGenbank:XP_031771814.1;Parent=rna-XM_031915954.1
NW_003790165.1	Gnomon	CDS	6988755	6989073	.	-	0	Name=XP_031771814.1;ID=cds-XP_031771814.1;Dbxref=GeneID:100864307%2CGenbank:XP_031771814.1;Parent=rna-XM_031915954.1
NW_003790165.1	Gnomon	CDS	6988574	6988687	.	-	0	Name=XP_031771814.1;ID=cds-XP_031771814.1;Dbxref=GeneID:100864307%2CGenbank:XP_031771814.1;Parent=rna-XM_031915954.1
NW_003790165.1	Gnomon	CDS	6988291	6988496	.	-	0	Name=XP_031771814.1;ID=cds-XP_031771814.1;Dbxref=GeneID:100864307%2CGenbank:XP_031771814.1;Parent=rna-XM_031915954.1
NW_003790165.1	Gnomon	CDS	6988124	6988211	.	-	0	Name=XP_031771814.1;ID=cds-XP_031771814.1;Dbxref=GeneID:100864307%2CGenbank:XP_031771814.1;Parent=rna-XM_031915954.1
NW_003790165.1	Gnomon	CDS	6987787	6988011	.	-	0	Name=XP_031771814.1;ID=cds-XP_031771814.1;Dbxref=GeneID:100864307%2CGenbank:XP_031771814.1;Parent=rna-XM_031915954.1
NW_003790165.1	Gnomon	CDS	6987071	6987212	.	-	0	Name=XP_031771814.1;ID=cds-XP_031771814.1;Dbxref=GeneID:100864307%2CGenbank:XP_031771814.1;Parent=rna-XM_031915954.1
NW_003790165.1	Gnomon	CDS	6986735	6986984	.	-	0	Name=XP_031771814.1;ID=cds-XP_031771814.1;Dbxref=GeneID:100864307%2CGenbank:XP_031771814.1;Parent=rna-XM_031915954.1
NW_003790165.1	Gnomon	CDS	6985888	6986660	.	-	0	Name=XP_031771814.1;ID=cds-XP_031771814.1;Dbxref=GeneID:100864307%2CGenbank:XP_031771814.1;Parent=rna-XM_031915954.1
NW_003790165.1	Gnomon	CDS	6985582	6985821	.	-	0	Name=XP_031771814.1;ID=cds-XP_031771814.1;Dbxref=GeneID:100864307%2CGenbank:XP_031771814.1;Parent=rna-XM_031915954.1
NW_003790165.1	Gnomon	CDS	6985353	6985417	.	-	0	Name=XP_031771814.1;ID=cds-XP_031771814.1;Dbxref=GeneID:100864307%2CGenbank:XP_031771814.1;Parent=rna-XM_031915954.1
NW_003790165.1	Gnomon	CDS	6984974	6985087	.	-	0	Name=XP_031771814.1;ID=cds-XP_031771814.1;Dbxref=GeneID:100864307%2CGenbank:XP_031771814.1;Parent=rna-XM_031915954.1
NW_003790165.1	Gnomon	CDS	3816011	3816335	.	+	0	Name=XP_012341064.1;ID=cds-XP_012341064.1;Dbxref=GeneID:100869823%2CGenbank:XP_012341064.1;Note=The sequence of the model RefSeq protein was modified relative to this genomic sequence to represent the inferred CDS: inserted 1 base in 1 codon;Parent=rna-XM_012485610.2
NW_003790165.1	Gnomon	CDS	3946196	3946348	.	+	0	Name=XP_012341064.1;ID=cds-XP_012341064.1;Dbxref=GeneID:100869823%2CGenbank:XP_012341064.1;Note=The sequence of the model RefSeq protein was modified relative to this genomic sequence to represent the inferred CDS: inserted 1 base in 1 codon;Parent=rna-XM_012485610.2
NW_003790165.1	Gnomon	CDS	3990669	3990796	.	+	0	Name=XP_012341064.1;ID=cds-XP_012341064.1;Dbxref=GeneID:100869823%2CGenbank:XP_012341064.1;Note=The sequence of the model RefSeq protein was modified relative to this genomic sequence to represent the inferred CDS: inserted 1 base in 1 codon;Parent=rna-XM_012485610.2
NW_003790165.1	Gnomon	CDS	3993817	3993946	.	+	0	Name=XP_012341064.1;ID=cds-XP_012341064.1;Dbxref=GeneID:100869823%2CGenbank:XP_012341064.1;Note=The sequence of the model RefSeq protein was modified relative to this genomic sequence to represent the inferred CDS: inserted 1 base in 1 codon;Parent=rna-XM_012485610.2
NW_003790165.1	Gnomon	CDS	4051431	4051563	.	+	0	Name=XP_012341064.1;ID=cds-XP_012341064.1;Dbxref=GeneID:100869823%2CGenbank:XP_012341064.1;Note=The sequence of the model RefSeq protein was modified relative to this genomic sequence to represent the inferred CDS: inserted 1 base in 1 codon;Parent=rna-XM_012485610.2
NW_003790165.1	Gnomon	CDS	4052653	4052693	.	+	0	Name=XP_012341064.1;ID=cds-XP_012341064.1;Dbxref=GeneID:100869823%2CGenbank:XP_012341064.1;Note=The sequence of the model RefSeq protein was modified relative to this genomic sequence to represent the inferred CDS: inserted 1 base in 1 codon;Parent=rna-XM_012485610.2
NW_003790165.1	Gnomon	CDS	4052696	4052772	.	+	0	Name=XP_012341064.1;ID=cds-XP_012341064.1;Dbxref=GeneID:100869823%2CGenbank:XP_012341064.1;Note=The sequence of the model RefSeq protein was modified relative to this genomic sequence to represent the inferred CDS: inserted 1 base in 1 codon;Parent=rna-XM_012485610.2
NW_003790165.1	Gnomon	CDS	4053191	4053355	.	+	0	Name=XP_012341064.1;ID=cds-XP_012341064.1;Dbxref=GeneID:100869823%2CGenbank:XP_012341064.1;Note=The sequence of the model RefSeq protein was modified relative to this genomic sequence to represent the inferred CDS: inserted 1 base in 1 codon;Parent=rna-XM_012485610.2
NW_003790165.1	Gnomon	CDS	4057902	4058117	.	+	0	Name=XP_012341064.1;ID=cds-XP_012341064.1;Dbxref=GeneID:100869823%2CGenbank:XP_012341064.1;Note=The sequence of the model RefSeq protein was modified relative to this genomic sequence to represent the inferred CDS: inserted 1 base in 1 codon;Parent=rna-XM_012485610.2
NW_003790165.1	Gnomon	CDS	4060623	4060730	.	+	0	Name=XP_012341064.1;ID=cds-XP_012341064.1;Dbxref=GeneID:100869823%2CGenbank:XP_012341064.1;Note=The sequence of the model RefSeq protein was modified relative to this genomic sequence to represent the inferred CDS: inserted 1 base in 1 codon;Parent=rna-XM_012485610.2
NW_003790165.1	Gnomon	CDS	4061069	4061182	.	+	0	Name=XP_012341064.1;ID=cds-XP_012341064.1;Dbxref=GeneID:100869823%2CGenbank:XP_012341064.1;Note=The sequence of the model RefSeq protein was modified relative to this genomic sequence to represent the inferred CDS: inserted 1 base in 1 codon;Parent=rna-XM_012485610.2
NW_003790165.1	Gnomon	CDS	4061286	4061406	.	+	0	Name=XP_012341064.1;ID=cds-XP_012341064.1;Dbxref=GeneID:100869823%2CGenbank:XP_012341064.1;Note=The sequence of the model RefSeq protein was modified relative to this genomic sequence to represent the inferred CDS: inserted 1 base in 1 codon;Parent=rna-XM_012485610.2
NW_003790165.1	Gnomon	CDS	4062184	4062278	.	+	0	Name=XP_012341064.1;ID=cds-XP_012341064.1;Dbxref=GeneID:100869823%2CGenbank:XP_012341064.1;Note=The sequence of the model RefSeq protein was modified relative to this genomic sequence to represent the inferred CDS: inserted 1 base in 1 codon;Parent=rna-XM_012485610.2
NW_003790165.1	Gnomon	CDS	4062775	4062998	.	+	0	Name=XP_012341064.1;ID=cds-XP_012341064.1;Dbxref=GeneID:100869823%2CGenbank:XP_012341064.1;Note=The sequence of the model RefSeq protein was modified relative to this genomic sequence to represent the inferred CDS: inserted 1 base in 1 codon;Parent=rna-XM_012485610.2
NW_003790165.1	Gnomon	CDS	4064201	4064413	.	+	0	Name=XP_012341064.1;ID=cds-XP_012341064.1;Dbxref=GeneID:100869823%2CGenbank:XP_012341064.1;Note=The sequence of the model RefSeq protein was modified relative to this genomic sequence to represent the inferred CDS: inserted 1 base in 1 codon;Parent=rna-XM_012485610.2
NW_003790165.1	Gnomon	CDS	4069467	4069665	.	+	0	Name=XP_012341064.1;ID=cds-XP_012341064.1;Dbxref=GeneID:100869823%2CGenbank:XP_012341064.1;Note=The sequence of the model RefSeq protein was modified relative to this genomic sequence to represent the inferred CDS: inserted 1 base in 1 codon;Parent=rna-XM_012485610.2
NW_003790165.1	Gnomon	CDS	4069756	4070000	.	+	0	Name=XP_012341064.1;ID=cds-XP_012341064.1;Dbxref=GeneID:100869823%2CGenbank:XP_012341064.1;Note=The sequence of the model RefSeq protein was modified relative to this genomic sequence to represent the inferred CDS: inserted 1 base in 1 codon;Parent=rna-XM_012485610.2
NW_003790165.1	Gnomon	CDS	4071280	4071526	.	+	0	Name=XP_012341064.1;ID=cds-XP_012341064.1;Dbxref=GeneID:100869823%2CGenbank:XP_012341064.1;Note=The sequence of the model RefSeq protein was modified relative to this genomic sequence to represent the inferred CDS: inserted 1 base in 1 codon;Parent=rna-XM_012485610.2
NW_003790165.1	Gnomon	CDS	4071948	4072022	.	+	0	Name=XP_012341064.1;ID=cds-XP_012341064.1;Dbxref=GeneID:100869823%2CGenbank:XP_012341064.1;Note=The sequence of the model RefSeq protein was modified relative to this genomic sequence to represent the inferred CDS: inserted 1 base in 1 codon;Parent=rna-XM_012485610.2
NW_003790165.1	Gnomon	CDS	4075842	4075916	.	+	0	Name=XP_012341064.1;ID=cds-XP_012341064.1;Dbxref=GeneID:100869823%2CGenbank:XP_012341064.1;Note=The sequence of the model RefSeq protein was modified relative to this genomic sequence to represent the inferred CDS: inserted 1 base in 1 codon;Parent=rna-XM_012485610.2
NW_003790165.1	Gnomon	exon	7205785	7205857	.	-	.	ID=exon-XM_012485562.2-14;Dbxref=GeneID:100867963%2CGenbank:XM_012485562.2;Note=The sequence of the model RefSeq transcript was modified relative to this genomic sequence to represent the inferred CDS: inserted 1 base in 1 codon;Parent=rna-XM_012485562.2
NW_003790165.1	Gnomon	exon	7205394	7205669	.	-	.	ID=exon-XM_012485562.2-15;Dbxref=GeneID:100867963%2CGenbank:XM_012485562.2;Note=The sequence of the model RefSeq transcript was modified relative to this genomic sequence to represent the inferred CDS: inserted 1 base in 1 codon;Parent=rna-XM_012485562.2
NW_003790165.1	Gnomon	exon	7206055	7206476	.	-	.	ID=exon-XM_012485562.2-12;Dbxref=GeneID:100867963%2CGenbank:XM_012485562.2;Note=The sequence of the model RefSeq transcript was modified relative to this genomic sequence to represent the inferred CDS: inserted 1 base in 1 codon;Parent=rna-XM_012485562.2
NW_003790165.1	Gnomon	exon	7205860	7205944	.	-	.	ID=exon-XM_012485562.2-13;Dbxref=GeneID:100867963%2CGenbank:XM_012485562.2;Note=The sequence of the model RefSeq transcript was modified relative to this genomic sequence to represent the inferred CDS: inserted 1 base in 1 codon;Parent=rna-XM_012485562.2
NW_003790165.1	Gnomon	exon	7206907	7207004	.	-	.	ID=exon-XM_012485562.2-10;Dbxref=GeneID:100867963%2CGenbank:XM_012485562.2;Note=The sequence of the model RefSeq transcript was modified relative to this genomic sequence to represent the inferred CDS: inserted 1 base in 1 codon;Parent=rna-XM_012485562.2
NW_003790165.1	Gnomon	exon	7206632	7206811	.	-	.	ID=exon-XM_012485562.2-11;Dbxref=GeneID:100867963%2CGenbank:XM_012485562.2;Note=The sequence of the model RefSeq transcript was modified relative to this genomic sequence to represent the inferred CDS: inserted 1 base in 1 codon;Parent=rna-XM_012485562.2
NW_003790165.1	Gnomon	exon	5256102	5256283	.	+	.	ID=exon-XM_012485417.2-8;Dbxref=GeneID:100870658%2CGenbank:XM_012485417.2;Parent=rna-XM_012485417.2
NW_003790165.1	Gnomon	exon	5273448	5273467	.	+	.	ID=exon-XM_012485417.2-9;Dbxref=GeneID:100870658%2CGenbank:XM_012485417.2;Parent=rna-XM_012485417.2
NW_003790165.1	Gnomon	exon	5252723	5252882	.	+	.	ID=exon-XM_012485417.2-6;Dbxref=GeneID:100870658%2CGenbank:XM_012485417.2;Parent=rna-XM_012485417.2
NW_003790165.1	Gnomon	exon	5253034	5253185	.	+	.	ID=exon-XM_012485417.2-7;Dbxref=GeneID:100870658%2CGenbank:XM_012485417.2;Parent=rna-XM_012485417.2
NW_003790165.1	Gnomon	exon	5252197	5252373	.	+	.	ID=exon-XM_012485417.2-4;Dbxref=GeneID:100870658%2CGenbank:XM_012485417.2;Parent=rna-XM_012485417.2
NW_003790165.1	Gnomon	exon	5252454	5252613	.	+	.	ID=exon-XM_012485417.2-5;Dbxref=GeneID:100870658%2CGenbank:XM_012485417.2;Parent=rna-XM_012485417.2
NW_003790165.1	Gnomon	exon	5251577	5251686	.	+	.	ID=exon-XM_012485417.2-2;Dbxref=GeneID:100870658%2CGenbank:XM_012485417.2;Parent=rna-XM_012485417.2
NW_003790165.1	Gnomon	exon	5251806	5252010	.	+	.	ID=exon-XM_012485417.2-3;Dbxref=GeneID:100870658%2CGenbank:XM_012485417.2;Parent=rna-XM_012485417.2
NW_003790165.1	Gnomon	exon	5249789	5250125	.	+	.	ID=exon-XM_012485417.2-1;Dbxref=GeneID:100870658%2CGenbank:XM_012485417.2;Parent=rna-XM_012485417.2
NW_003790165.1	Gnomon	exon	7217336	7217495	.	+	.	ID=exon-XM_031915922.1-9;Dbxref=GeneID:100867723%2CGenbank:XM_031915922.1;Parent=rna-XM_031915922.1
NW_003790165.1	Gnomon	exon	7216769	7216876	.	+	.	ID=exon-XM_031915922.1-7;Dbxref=GeneID:100867723%2CGenbank:XM_031915922.1;Parent=rna-XM_031915922.1
NW_003790165.1	Gnomon	exon	7217158	7217233	.	+	.	ID=exon-XM_031915922.1-8;Dbxref=GeneID:100867723%2CGenbank:XM_031915922.1;Parent=rna-XM_031915922.1
NW_003790165.1	Gnomon	exon	7210070	7210697	.	+	.	ID=exon-XM_031915922.1-1;Dbxref=GeneID:100867723%2CGenbank:XM_031915922.1;Parent=rna-XM_031915922.1
NW_003790165.1	Gnomon	exon	7211473	7211688	.	+	.	ID=exon-XM_031915922.1-2;Dbxref=GeneID:100867723%2CGenbank:XM_031915922.1;Parent=rna-XM_031915922.1
NW_003790165.1	Gnomon	exon	7215253	7215444	.	+	.	ID=exon-XM_031915922.1-5;Dbxref=GeneID:100867723%2CGenbank:XM_031915922.1;Parent=rna-XM_031915922.1
NW_003790165.1	Gnomon	exon	7216449	7216674	.	+	.	ID=exon-XM_031915922.1-6;Dbxref=GeneID:100867723%2CGenbank:XM_031915922.1;Parent=rna-XM_031915922.1
NW_003790165.1	Gnomon	exon	7212411	7214067	.	+	.	ID=exon-XM_031915922.1-3;Dbxref=GeneID:100867723%2CGenbank:XM_031915922.1;Parent=rna-XM_031915922.1
NW_003790165.1	Gnomon	exon	7214599	7215101	.	+	.	ID=exon-XM_031915922.1-4;Dbxref=GeneID:100867723%2CGenbank:XM_031915922.1;Parent=rna-XM_031915922.1
NW_003790165.1	Gnomon	CDS	7423232	7423328	.	-	0	Name=XP_003693146.1;ID=cds-XP_003693146.1;Dbxref=GeneID:100865616%2CGenbank:XP_003693146.1;Parent=rna-XM_003693098.3
NW_003790165.1	Gnomon	CDS	7416333	7416797	.	-	0	Name=XP_003693146.1;ID=cds-XP_003693146.1;Dbxref=GeneID:100865616%2CGenbank:XP_003693146.1;Parent=rna-XM_003693098.3
NW_003790165.1	Gnomon	CDS	7415028	7415982	.	-	0	Name=XP_003693146.1;ID=cds-XP_003693146.1;Dbxref=GeneID:100865616%2CGenbank:XP_003693146.1;Parent=rna-XM_003693098.3
NW_003790165.1	Gnomon	CDS	7414326	7414943	.	-	0	Name=XP_003693146.1;ID=cds-XP_003693146.1;Dbxref=GeneID:100865616%2CGenbank:XP_003693146.1;Parent=rna-XM_003693098.3
NW_003790165.1	Gnomon	CDS	7413889	7414192	.	-	0	Name=XP_003693146.1;ID=cds-XP_003693146.1;Dbxref=GeneID:100865616%2CGenbank:XP_003693146.1;Parent=rna-XM_003693098.3
NW_003790165.1	Gnomon	CDS	7413739	7413809	.	-	0	Name=XP_003693146.1;ID=cds-XP_003693146.1;Dbxref=GeneID:100865616%2CGenbank:XP_003693146.1;Parent=rna-XM_003693098.3
NW_003790165.1	Gnomon	CDS	7413454	7413647	.	-	0	Name=XP_003693146.1;ID=cds-XP_003693146.1;Dbxref=GeneID:100865616%2CGenbank:XP_003693146.1;Parent=rna-XM_003693098.3
NW_003790165.1	Gnomon	CDS	7413236	7413363	.	-	0	Name=XP_003693146.1;ID=cds-XP_003693146.1;Dbxref=GeneID:100865616%2CGenbank:XP_003693146.1;Parent=rna-XM_003693098.3
NW_003790165.1	Gnomon	CDS	7412975	7413154	.	-	0	Name=XP_003693146.1;ID=cds-XP_003693146.1;Dbxref=GeneID:100865616%2CGenbank:XP_003693146.1;Parent=rna-XM_003693098.3
NW_003790165.1	Gnomon	CDS	7411656	7412153	.	-	0	Name=XP_003693146.1;ID=cds-XP_003693146.1;Dbxref=GeneID:100865616%2CGenbank:XP_003693146.1;Parent=rna-XM_003693098.3
NW_003790165.1	Gnomon	CDS	5715307	5715762	.	-	0	Name=XP_031771811.1;ID=cds-XP_031771811.1;Dbxref=GeneID:100871184%2CGenbank:XP_031771811.1;Parent=rna-XM_031915951.1
NW_003790165.1	Gnomon	CDS	5712745	5712959	.	-	0	Name=XP_031771811.1;ID=cds-XP_031771811.1;Dbxref=GeneID:100871184%2CGenbank:XP_031771811.1;Parent=rna-XM_031915951.1
NW_003790165.1	Gnomon	CDS	5712592	5712664	.	-	0	Name=XP_031771811.1;ID=cds-XP_031771811.1;Dbxref=GeneID:100871184%2CGenbank:XP_031771811.1;Parent=rna-XM_031915951.1
NW_003790165.1	Gnomon	CDS	5712270	5712522	.	-	0	Name=XP_031771811.1;ID=cds-XP_031771811.1;Dbxref=GeneID:100871184%2CGenbank:XP_031771811.1;Parent=rna-XM_031915951.1
NW_003790165.1	Gnomon	CDS	5711996	5712171	.	-	0	Name=XP_031771811.1;ID=cds-XP_031771811.1;Dbxref=GeneID:100871184%2CGenbank:XP_031771811.1;Parent=rna-XM_031915951.1
NW_003790165.1	Gnomon	CDS	5711537	5711890	.	-	0	Name=XP_031771811.1;ID=cds-XP_031771811.1;Dbxref=GeneID:100871184%2CGenbank:XP_031771811.1;Parent=rna-XM_031915951.1
NW_003790165.1	Gnomon	mRNA	5684973	5694632	.	+	.	Name=XM_031915985.1;ID=rna-XM_031915985.1;Dbxref=GeneID:100870462%2CGenbank:XM_031915985.1;Parent=gene-LOC100870462
NW_003790165.1	Gnomon	mRNA	5175519	5221469	.	+	.	Name=XM_012485420.2;ID=rna-XM_012485420.2;Dbxref=GeneID:100868204%2CGenbank:XM_012485420.2;Parent=gene-LOC100868204
NW_003790165.1	Gnomon	gene	5321864	5327341	.	-	.	Name=LOC100871023;ID=gene-LOC100871023;Dbxref=GeneID:100871023
NW_003790165.1	Gnomon	mRNA	7411620	7418379	.	-	.	Name=XM_012485660.2;ID=rna-XM_012485660.2;Dbxref=GeneID:100865616%2CGenbank:XM_012485660.2;Parent=gene-LOC100865616
NW_003790165.1	Gnomon	exon	2668303	2668410	.	+	.	ID=exon-XM_012485489.2-7;Dbxref=GeneID:100870422%2CGenbank:XM_012485489.2;Parent=rna-XM_012485489.2
NW_003790165.1	Gnomon	exon	2669752	2669834	.	+	.	ID=exon-XM_012485489.2-8;Dbxref=GeneID:100870422%2CGenbank:XM_012485489.2;Parent=rna-XM_012485489.2
NW_003790165.1	Gnomon	exon	2664282	2664436	.	+	.	ID=exon-XM_012485489.2-3;Dbxref=GeneID:100870422%2CGenbank:XM_012485489.2;Parent=rna-XM_012485489.2
NW_003790165.1	Gnomon	exon	2665589	2665717	.	+	.	ID=exon-XM_012485489.2-4;Dbxref=GeneID:100870422%2CGenbank:XM_012485489.2;Parent=rna-XM_012485489.2
NW_003790165.1	Gnomon	exon	2666545	2666674	.	+	.	ID=exon-XM_012485489.2-5;Dbxref=GeneID:100870422%2CGenbank:XM_012485489.2;Parent=rna-XM_012485489.2
NW_003790165.1	Gnomon	exon	2666764	2666917	.	+	.	ID=exon-XM_012485489.2-6;Dbxref=GeneID:100870422%2CGenbank:XM_012485489.2;Parent=rna-XM_012485489.2
NW_003790165.1	Gnomon	exon	2627866	2628111	.	+	.	ID=exon-XM_012485489.2-1;Dbxref=GeneID:100870422%2CGenbank:XM_012485489.2;Parent=rna-XM_012485489.2
NW_003790165.1	Gnomon	exon	2664003	2664187	.	+	.	ID=exon-XM_012485489.2-2;Dbxref=GeneID:100870422%2CGenbank:XM_012485489.2;Parent=rna-XM_012485489.2
NW_003790165.1	Gnomon	exon	5296479	5296711	.	+	.	ID=exon-XM_003693063.3-10;Dbxref=GeneID:100870904%2CGenbank:XM_003693063.3;Parent=rna-XM_003693063.3
NW_003790165.1	Gnomon	gene	8036224	8039207	.	-	.	Name=LOC100871062;ID=gene-LOC100871062;Dbxref=GeneID:100871062
NW_003790165.1	Gnomon	exon	6819068	6819329	.	+	.	ID=exon-XM_012485587.2-15;Dbxref=GeneID:100872806%2CGenbank:XM_012485587.2;Parent=rna-XM_012485587.2
NW_003790165.1	Gnomon	exon	6819419	6820248	.	+	.	ID=exon-XM_012485587.2-16;Dbxref=GeneID:100872806%2CGenbank:XM_012485587.2;Parent=rna-XM_012485587.2
NW_003790165.1	Gnomon	exon	6818536	6818671	.	+	.	ID=exon-XM_012485587.2-13;Dbxref=GeneID:100872806%2CGenbank:XM_012485587.2;Parent=rna-XM_012485587.2
NW_003790165.1	Gnomon	exon	6818800	6818999	.	+	.	ID=exon-XM_012485587.2-14;Dbxref=GeneID:100872806%2CGenbank:XM_012485587.2;Parent=rna-XM_012485587.2
NW_003790165.1	Gnomon	exon	6817968	6818091	.	+	.	ID=exon-XM_012485587.2-11;Dbxref=GeneID:100872806%2CGenbank:XM_012485587.2;Parent=rna-XM_012485587.2
NW_003790165.1	Gnomon	exon	6818184	6818454	.	+	.	ID=exon-XM_012485587.2-12;Dbxref=GeneID:100872806%2CGenbank:XM_012485587.2;Parent=rna-XM_012485587.2
NW_003790165.1	Gnomon	exon	6817747	6817900	.	+	.	ID=exon-XM_012485587.2-10;Dbxref=GeneID:100872806%2CGenbank:XM_012485587.2;Parent=rna-XM_012485587.2
NW_003790165.1	Gnomon	exon	8118726	8118940	.	+	.	ID=exon-XM_012485449.2-10;Dbxref=GeneID:100871931%2CGenbank:XM_012485449.2;Parent=rna-XM_012485449.2
NW_003790165.1	Gnomon	exon	8119101	8119321	.	+	.	ID=exon-XM_012485449.2-11;Dbxref=GeneID:100871931%2CGenbank:XM_012485449.2;Parent=rna-XM_012485449.2
NW_003790165.1	Gnomon	exon	8121855	8122015	.	+	.	ID=exon-XM_012485449.2-18;Dbxref=GeneID:100871931%2CGenbank:XM_012485449.2;Parent=rna-XM_012485449.2
NW_003790165.1	Gnomon	exon	8122114	8124172	.	+	.	ID=exon-XM_012485449.2-19;Dbxref=GeneID:100871931%2CGenbank:XM_012485449.2;Parent=rna-XM_012485449.2
NW_003790165.1	Gnomon	exon	8121082	8121338	.	+	.	ID=exon-XM_012485449.2-16;Dbxref=GeneID:100871931%2CGenbank:XM_012485449.2;Parent=rna-XM_012485449.2
NW_003790165.1	Gnomon	exon	8121428	8121787	.	+	.	ID=exon-XM_012485449.2-17;Dbxref=GeneID:100871931%2CGenbank:XM_012485449.2;Parent=rna-XM_012485449.2
NW_003790165.1	Gnomon	exon	8120110	8120478	.	+	.	ID=exon-XM_012485449.2-14;Dbxref=GeneID:100871931%2CGenbank:XM_012485449.2;Parent=rna-XM_012485449.2
NW_003790165.1	Gnomon	exon	8120570	8121007	.	+	.	ID=exon-XM_012485449.2-15;Dbxref=GeneID:100871931%2CGenbank:XM_012485449.2;Parent=rna-XM_012485449.2
NW_003790165.1	Gnomon	exon	8119424	8119588	.	+	.	ID=exon-XM_012485449.2-12;Dbxref=GeneID:100871931%2CGenbank:XM_012485449.2;Parent=rna-XM_012485449.2
NW_003790165.1	Gnomon	exon	8119659	8120040	.	+	.	ID=exon-XM_012485449.2-13;Dbxref=GeneID:100871931%2CGenbank:XM_012485449.2;Parent=rna-XM_012485449.2
NW_003790165.1	Gnomon	exon	8352687	8354675	.	-	.	ID=exon-XM_012485365.2-1;Dbxref=GeneID:105735209%2CGenbank:XM_012485365.2;Parent=rna-XM_012485365.2
NW_003790165.1	Gnomon	mRNA	6993409	6994724	.	+	.	Name=XM_003693088.3;ID=rna-XM_003693088.3;Dbxref=GeneID:100864118%2CGenbank:XM_003693088.3;Parent=gene-LOC100864118
NW_003790165.1	Gnomon	mRNA	8002891	8005441	.	+	.	Name=XM_003692989.3;ID=rna-XM_003692989.3;Dbxref=GeneID:100870696%2CGenbank:XM_003692989.3;Parent=gene-LOC100870696
NW_003790165.1	Gnomon	exon	5289378	5289436	.	+	.	ID=exon-XM_031915999.1-10;Dbxref=GeneID:100870781%2CGenbank:XM_031915999.1;Parent=rna-XM_031915999.1
NW_003790165.1	Gnomon	mRNA	5685282	5694632	.	+	.	Name=XM_031915984.1;ID=rna-XM_031915984.1;Dbxref=GeneID:100870462%2CGenbank:XM_031915984.1;Parent=gene-LOC100870462
NW_003790165.1	Gnomon	exon	7881016	7881163	.	+	.	ID=exon-XM_031915945.1-8;Dbxref=GeneID:100865856%2CGenbank:XM_031915945.1;Parent=rna-XM_031915945.1
NW_003790165.1	Gnomon	exon	7881869	7882052	.	+	.	ID=exon-XM_031915945.1-9;Dbxref=GeneID:100865856%2CGenbank:XM_031915945.1;Parent=rna-XM_031915945.1
NW_003790165.1	Gnomon	exon	7846494	7846632	.	+	.	ID=exon-XM_031915945.1-6;Dbxref=GeneID:100865856%2CGenbank:XM_031915945.1;Parent=rna-XM_031915945.1
NW_003790165.1	Gnomon	exon	7865840	7866069	.	+	.	ID=exon-XM_031915945.1-7;Dbxref=GeneID:100865856%2CGenbank:XM_031915945.1;Parent=rna-XM_031915945.1
NW_003790165.1	Gnomon	exon	7843599	7844013	.	+	.	ID=exon-XM_031915945.1-4;Dbxref=GeneID:100865856%2CGenbank:XM_031915945.1;Parent=rna-XM_031915945.1
NW_003790165.1	Gnomon	exon	7845743	7845923	.	+	.	ID=exon-XM_031915945.1-5;Dbxref=GeneID:100865856%2CGenbank:XM_031915945.1;Parent=rna-XM_031915945.1
NW_003790165.1	Gnomon	exon	7781239	7781410	.	+	.	ID=exon-XM_031915945.1-2;Dbxref=GeneID:100865856%2CGenbank:XM_031915945.1;Parent=rna-XM_031915945.1
NW_003790165.1	Gnomon	exon	7842357	7842535	.	+	.	ID=exon-XM_031915945.1-3;Dbxref=GeneID:100865856%2CGenbank:XM_031915945.1;Parent=rna-XM_031915945.1
NW_003790165.1	Gnomon	exon	7775511	7775833	.	+	.	ID=exon-XM_031915945.1-1;Dbxref=GeneID:100865856%2CGenbank:XM_031915945.1;Parent=rna-XM_031915945.1
NW_003790165.1	Gnomon	exon	7409062	7409226	.	+	.	ID=exon-XM_012485632.2-9;Dbxref=GeneID:100865499%2CGenbank:XM_012485632.2;Parent=rna-XM_012485632.2
NW_003790165.1	Gnomon	exon	7408361	7408618	.	+	.	ID=exon-XM_012485632.2-7;Dbxref=GeneID:100865499%2CGenbank:XM_012485632.2;Parent=rna-XM_012485632.2
NW_003790165.1	Gnomon	exon	7408764	7408953	.	+	.	ID=exon-XM_012485632.2-8;Dbxref=GeneID:100865499%2CGenbank:XM_012485632.2;Parent=rna-XM_012485632.2
NW_003790165.1	Gnomon	exon	7407751	7407861	.	+	.	ID=exon-XM_012485632.2-5;Dbxref=GeneID:100865499%2CGenbank:XM_012485632.2;Parent=rna-XM_012485632.2
NW_003790165.1	Gnomon	exon	7407949	7408084	.	+	.	ID=exon-XM_012485632.2-6;Dbxref=GeneID:100865499%2CGenbank:XM_012485632.2;Parent=rna-XM_012485632.2
NW_003790165.1	Gnomon	exon	7407246	7407446	.	+	.	ID=exon-XM_012485632.2-3;Dbxref=GeneID:100865499%2CGenbank:XM_012485632.2;Parent=rna-XM_012485632.2
NW_003790165.1	Gnomon	exon	7407541	7407668	.	+	.	ID=exon-XM_012485632.2-4;Dbxref=GeneID:100865499%2CGenbank:XM_012485632.2;Parent=rna-XM_012485632.2
NW_003790165.1	Gnomon	exon	7406839	7406957	.	+	.	ID=exon-XM_012485632.2-1;Dbxref=GeneID:100865499%2CGenbank:XM_012485632.2;Parent=rna-XM_012485632.2
NW_003790165.1	Gnomon	exon	7407031	7407158	.	+	.	ID=exon-XM_012485632.2-2;Dbxref=GeneID:100865499%2CGenbank:XM_012485632.2;Parent=rna-XM_012485632.2
NW_003790165.1	Gnomon	exon	8134608	8134959	.	-	.	ID=exon-XM_003693000.3-2;Dbxref=GeneID:100872173%2CGenbank:XM_003693000.3;Parent=rna-XM_003693000.3
NW_003790165.1	Gnomon	exon	8130226	8133085	.	-	.	ID=exon-XM_003693000.3-3;Dbxref=GeneID:100872173%2CGenbank:XM_003693000.3;Parent=rna-XM_003693000.3
NW_003790165.1	Gnomon	exon	8137184	8137999	.	-	.	ID=exon-XM_003693000.3-1;Dbxref=GeneID:100872173%2CGenbank:XM_003693000.3;Parent=rna-XM_003693000.3
NW_003790165.1	Gnomon	exon	8128485	8130165	.	-	.	ID=exon-XM_003693000.3-4;Dbxref=GeneID:100872173%2CGenbank:XM_003693000.3;Parent=rna-XM_003693000.3
NW_003790165.1	Gnomon	exon	3424363	3424519	.	+	.	ID=exon-XR_004224728.1-5;Dbxref=GeneID:100869106%2CGenbank:XR_004224728.1;Parent=rna-XR_004224728.1
NW_003790165.1	Gnomon	exon	3424767	3425119	.	+	.	ID=exon-XR_004224728.1-6;Dbxref=GeneID:100869106%2CGenbank:XR_004224728.1;Parent=rna-XR_004224728.1
NW_003790165.1	Gnomon	exon	3422809	3423048	.	+	.	ID=exon-XR_004224728.1-3;Dbxref=GeneID:100869106%2CGenbank:XR_004224728.1;Parent=rna-XR_004224728.1
NW_003790165.1	Gnomon	exon	3423830	3423983	.	+	.	ID=exon-XR_004224728.1-4;Dbxref=GeneID:100869106%2CGenbank:XR_004224728.1;Parent=rna-XR_004224728.1
NW_003790165.1	Gnomon	exon	3421807	3422016	.	+	.	ID=exon-XR_004224728.1-1;Dbxref=GeneID:100869106%2CGenbank:XR_004224728.1;Parent=rna-XR_004224728.1
NW_003790165.1	Gnomon	exon	3422487	3422741	.	+	.	ID=exon-XR_004224728.1-2;Dbxref=GeneID:100869106%2CGenbank:XR_004224728.1;Parent=rna-XR_004224728.1
NW_003790165.1	Gnomon	CDS	3309194	3309308	.	+	0	Name=XP_012340964.1;ID=cds-XP_012340964.1;Dbxref=GeneID:100869263%2CGenbank:XP_012340964.1;Parent=rna-XM_012485510.2
NW_003790165.1	Gnomon	CDS	3309392	3309502	.	+	0	Name=XP_012340964.1;ID=cds-XP_012340964.1;Dbxref=GeneID:100869263%2CGenbank:XP_012340964.1;Parent=rna-XM_012485510.2
NW_003790165.1	Gnomon	CDS	3309566	3309688	.	+	0	Name=XP_012340964.1;ID=cds-XP_012340964.1;Dbxref=GeneID:100869263%2CGenbank:XP_012340964.1;Parent=rna-XM_012485510.2
NW_003790165.1	Gnomon	CDS	3309790	3310065	.	+	0	Name=XP_012340964.1;ID=cds-XP_012340964.1;Dbxref=GeneID:100869263%2CGenbank:XP_012340964.1;Parent=rna-XM_012485510.2
NW_003790165.1	Gnomon	CDS	3310129	3310280	.	+	0	Name=XP_012340964.1;ID=cds-XP_012340964.1;Dbxref=GeneID:100869263%2CGenbank:XP_012340964.1;Parent=rna-XM_012485510.2
NW_003790165.1	Gnomon	CDS	3310343	3310459	.	+	0	Name=XP_012340964.1;ID=cds-XP_012340964.1;Dbxref=GeneID:100869263%2CGenbank:XP_012340964.1;Parent=rna-XM_012485510.2
NW_003790165.1	Gnomon	CDS	3310533	3310799	.	+	0	Name=XP_012340964.1;ID=cds-XP_012340964.1;Dbxref=GeneID:100869263%2CGenbank:XP_012340964.1;Parent=rna-XM_012485510.2
NW_003790165.1	Gnomon	CDS	3310928	3311055	.	+	0	Name=XP_012340964.1;ID=cds-XP_012340964.1;Dbxref=GeneID:100869263%2CGenbank:XP_012340964.1;Parent=rna-XM_012485510.2
NW_003790165.1	Gnomon	CDS	3311222	3311390	.	+	0	Name=XP_012340964.1;ID=cds-XP_012340964.1;Dbxref=GeneID:100869263%2CGenbank:XP_012340964.1;Parent=rna-XM_012485510.2
NW_003790165.1	Gnomon	CDS	3311465	3311764	.	+	0	Name=XP_012340964.1;ID=cds-XP_012340964.1;Dbxref=GeneID:100869263%2CGenbank:XP_012340964.1;Parent=rna-XM_012485510.2
NW_003790165.1	Gnomon	CDS	3311838	3312023	.	+	0	Name=XP_012340964.1;ID=cds-XP_012340964.1;Dbxref=GeneID:100869263%2CGenbank:XP_012340964.1;Parent=rna-XM_012485510.2
NW_003790165.1	Gnomon	CDS	3312153	3312236	.	+	0	Name=XP_012340964.1;ID=cds-XP_012340964.1;Dbxref=GeneID:100869263%2CGenbank:XP_012340964.1;Parent=rna-XM_012485510.2
NW_003790165.1	Gnomon	CDS	3312308	3312490	.	+	0	Name=XP_012340964.1;ID=cds-XP_012340964.1;Dbxref=GeneID:100869263%2CGenbank:XP_012340964.1;Parent=rna-XM_012485510.2
NW_003790165.1	Gnomon	CDS	3312564	3312874	.	+	0	Name=XP_012340964.1;ID=cds-XP_012340964.1;Dbxref=GeneID:100869263%2CGenbank:XP_012340964.1;Parent=rna-XM_012485510.2
NW_003790165.1	Gnomon	CDS	3313041	3313190	.	+	0	Name=XP_012340964.1;ID=cds-XP_012340964.1;Dbxref=GeneID:100869263%2CGenbank:XP_012340964.1;Parent=rna-XM_012485510.2
NW_003790165.1	Gnomon	CDS	3313270	3313609	.	+	0	Name=XP_012340964.1;ID=cds-XP_012340964.1;Dbxref=GeneID:100869263%2CGenbank:XP_012340964.1;Parent=rna-XM_012485510.2
NW_003790165.1	Gnomon	CDS	3313675	3313827	.	+	0	Name=XP_012340964.1;ID=cds-XP_012340964.1;Dbxref=GeneID:100869263%2CGenbank:XP_012340964.1;Parent=rna-XM_012485510.2
NW_003790165.1	Gnomon	exon	3427622	3427791	.	+	.	ID=exon-XR_004224728.1-9;Dbxref=GeneID:100869106%2CGenbank:XR_004224728.1;Parent=rna-XR_004224728.1
NW_003790165.1	Gnomon	exon	3426165	3426288	.	+	.	ID=exon-XR_004224728.1-7;Dbxref=GeneID:100869106%2CGenbank:XR_004224728.1;Parent=rna-XR_004224728.1
NW_003790165.1	Gnomon	exon	3426575	3426675	.	+	.	ID=exon-XR_004224728.1-8;Dbxref=GeneID:100869106%2CGenbank:XR_004224728.1;Parent=rna-XR_004224728.1
NW_003790165.1	Gnomon	CDS	4450173	4450511	.	+	0	Name=XP_031771812.1;ID=cds-XP_031771812.1;Dbxref=GeneID:116414236%2CGenbank:XP_031771812.1;Parent=rna-XM_031915952.1
NW_003790165.1	Gnomon	CDS	4451116	4452588	.	+	0	Name=XP_031771812.1;ID=cds-XP_031771812.1;Dbxref=GeneID:116414236%2CGenbank:XP_031771812.1;Parent=rna-XM_031915952.1
NW_003790165.1	Gnomon	exon	6877948	6878172	.	+	.	ID=exon-XM_031916027.1-2;Dbxref=GeneID:100863804%2CGenbank:XM_031916027.1;Parent=rna-XM_031916027.1
NW_003790165.1	Gnomon	exon	6879188	6879429	.	+	.	ID=exon-XM_031916027.1-3;Dbxref=GeneID:100863804%2CGenbank:XM_031916027.1;Parent=rna-XM_031916027.1
NW_003790165.1	Gnomon	exon	6876034	6876224	.	+	.	ID=exon-XM_031916027.1-1;Dbxref=GeneID:100863804%2CGenbank:XM_031916027.1;Parent=rna-XM_031916027.1
NW_003790165.1	Gnomon	exon	6880910	6881190	.	+	.	ID=exon-XM_031916027.1-6;Dbxref=GeneID:100863804%2CGenbank:XM_031916027.1;Parent=rna-XM_031916027.1
NW_003790165.1	Gnomon	exon	6881331	6881509	.	+	.	ID=exon-XM_031916027.1-7;Dbxref=GeneID:100863804%2CGenbank:XM_031916027.1;Parent=rna-XM_031916027.1
NW_003790165.1	Gnomon	exon	6880223	6880498	.	+	.	ID=exon-XM_031916027.1-4;Dbxref=GeneID:100863804%2CGenbank:XM_031916027.1;Parent=rna-XM_031916027.1
NW_003790165.1	Gnomon	exon	6880640	6880792	.	+	.	ID=exon-XM_031916027.1-5;Dbxref=GeneID:100863804%2CGenbank:XM_031916027.1;Parent=rna-XM_031916027.1
NW_003790165.1	Gnomon	exon	6881806	6883493	.	+	.	ID=exon-XM_031916027.1-8;Dbxref=GeneID:100863804%2CGenbank:XM_031916027.1;Parent=rna-XM_031916027.1
NW_003790165.1	Gnomon	exon	5701735	5701874	.	-	.	ID=exon-XM_003692919.3-1;Dbxref=GeneID:100871416%2CGenbank:XM_003692919.3;Parent=rna-XM_003692919.3
NW_003790165.1	Gnomon	exon	4267768	4267980	.	+	.	ID=exon-XM_012485441.2-7;Dbxref=GeneID:100865584%2CGenbank:XM_012485441.2;Parent=rna-XM_012485441.2
NW_003790165.1	Gnomon	exon	4269528	4269752	.	+	.	ID=exon-XM_012485441.2-8;Dbxref=GeneID:100865584%2CGenbank:XM_012485441.2;Parent=rna-XM_012485441.2
NW_003790165.1	Gnomon	exon	4270028	4270167	.	+	.	ID=exon-XM_012485441.2-9;Dbxref=GeneID:100865584%2CGenbank:XM_012485441.2;Parent=rna-XM_012485441.2
NW_003790165.1	Gnomon	exon	5701083	5701227	.	-	.	ID=exon-XM_003692919.3-2;Dbxref=GeneID:100871416%2CGenbank:XM_003692919.3;Parent=rna-XM_003692919.3
NW_003790165.1	Gnomon	exon	5700845	5701001	.	-	.	ID=exon-XM_003692919.3-3;Dbxref=GeneID:100871416%2CGenbank:XM_003692919.3;Parent=rna-XM_003692919.3
NW_003790165.1	Gnomon	exon	4255091	4255288	.	+	.	ID=exon-XM_012485441.2-1;Dbxref=GeneID:100865584%2CGenbank:XM_012485441.2;Parent=rna-XM_012485441.2
NW_003790165.1	Gnomon	exon	5700617	5700762	.	-	.	ID=exon-XM_003692919.3-4;Dbxref=GeneID:100871416%2CGenbank:XM_003692919.3;Parent=rna-XM_003692919.3
NW_003790165.1	Gnomon	exon	4257064	4257404	.	+	.	ID=exon-XM_012485441.2-2;Dbxref=GeneID:100865584%2CGenbank:XM_012485441.2;Parent=rna-XM_012485441.2
NW_003790165.1	Gnomon	exon	4266174	4266269	.	+	.	ID=exon-XM_012485441.2-3;Dbxref=GeneID:100865584%2CGenbank:XM_012485441.2;Parent=rna-XM_012485441.2
NW_003790165.1	Gnomon	exon	4266461	4266621	.	+	.	ID=exon-XM_012485441.2-4;Dbxref=GeneID:100865584%2CGenbank:XM_012485441.2;Parent=rna-XM_012485441.2
NW_003790165.1	Gnomon	exon	4266853	4267212	.	+	.	ID=exon-XM_012485441.2-5;Dbxref=GeneID:100865584%2CGenbank:XM_012485441.2;Parent=rna-XM_012485441.2
NW_003790165.1	Gnomon	exon	4267376	4267607	.	+	.	ID=exon-XM_012485441.2-6;Dbxref=GeneID:100865584%2CGenbank:XM_012485441.2;Parent=rna-XM_012485441.2
NW_003790165.1	Gnomon	gene	5466336	5474314	.	-	.	Name=LOC100871609;ID=gene-LOC100871609;Dbxref=GeneID:100871609
NW_003790165.1	Gnomon	gene	5742088	5751066	.	+	.	Name=LOC100871646;ID=gene-LOC100871646;Dbxref=GeneID:100871646
NW_003790165.1	Gnomon	gene	8085640	8087240	.	-	.	Name=LOC100871647;ID=gene-LOC100871647;Dbxref=GeneID:100871647
NW_003790165.1	Gnomon	exon	8003735	8003804	.	+	.	ID=exon-XM_003692989.3-3;Dbxref=GeneID:100870696%2CGenbank:XM_003692989.3;Parent=rna-XM_003692989.3
NW_003790165.1	Gnomon	exon	8003907	8004081	.	+	.	ID=exon-XM_003692989.3-4;Dbxref=GeneID:100870696%2CGenbank:XM_003692989.3;Parent=rna-XM_003692989.3
NW_003790165.1	Gnomon	exon	8002891	8003327	.	+	.	ID=exon-XM_003692989.3-1;Dbxref=GeneID:100870696%2CGenbank:XM_003692989.3;Parent=rna-XM_003692989.3
NW_003790165.1	Gnomon	exon	8003391	8003673	.	+	.	ID=exon-XM_003692989.3-2;Dbxref=GeneID:100870696%2CGenbank:XM_003692989.3;Parent=rna-XM_003692989.3
NW_003790165.1	Gnomon	exon	8004294	8004506	.	+	.	ID=exon-XM_003692989.3-5;Dbxref=GeneID:100870696%2CGenbank:XM_003692989.3;Parent=rna-XM_003692989.3
NW_003790165.1	Gnomon	exon	8004576	8005441	.	+	.	ID=exon-XM_003692989.3-6;Dbxref=GeneID:100870696%2CGenbank:XM_003692989.3;Parent=rna-XM_003692989.3
NW_003790165.1	Gnomon	exon	7043019	7043226	.	-	.	ID=exon-XM_012485646.2-10;Dbxref=GeneID:100865585%2CGenbank:XM_012485646.2;Parent=rna-XM_012485646.2
NW_003790165.1	Gnomon	exon	7041193	7041315	.	-	.	ID=exon-XM_012485646.2-13;Dbxref=GeneID:100865585%2CGenbank:XM_012485646.2;Parent=rna-XM_012485646.2
NW_003790165.1	Gnomon	exon	7040814	7041089	.	-	.	ID=exon-XM_012485646.2-14;Dbxref=GeneID:100865585%2CGenbank:XM_012485646.2;Parent=rna-XM_012485646.2
NW_003790165.1	Gnomon	exon	7042734	7042930	.	-	.	ID=exon-XM_012485646.2-11;Dbxref=GeneID:100865585%2CGenbank:XM_012485646.2;Parent=rna-XM_012485646.2
NW_003790165.1	Gnomon	exon	7041452	7041661	.	-	.	ID=exon-XM_012485646.2-12;Dbxref=GeneID:100865585%2CGenbank:XM_012485646.2;Parent=rna-XM_012485646.2
NW_003790165.1	Gnomon	exon	7040349	7040740	.	-	.	ID=exon-XM_012485646.2-15;Dbxref=GeneID:100865585%2CGenbank:XM_012485646.2;Parent=rna-XM_012485646.2
NW_003790165.1	cmsearch	snRNA	5356792	5356915	.	-	.	Name=XR_004224753.1;ID=rna-XR_004224753.1;Dbxref=GeneID:116414269%2CRFAM:RF00618%2CGenbank:XR_004224753.1;Parent=gene-LOC116414269
NW_003790165.1	Gnomon	mRNA	5682011	5684277	.	-	.	Name=XM_031915987.1;ID=rna-XM_031915987.1;Dbxref=GeneID:100872526%2CGenbank:XM_031915987.1;Parent=gene-LOC100872526
NW_003790165.1	Gnomon	exon	4322284	4322422	.	-	.	ID=exon-XM_003692890.3-6;Dbxref=GeneID:100867400%2CGenbank:XM_003692890.3;Parent=rna-XM_003692890.3
NW_003790165.1	Gnomon	exon	4321536	4322247	.	-	.	ID=exon-XM_003692890.3-7;Dbxref=GeneID:100867400%2CGenbank:XM_003692890.3;Parent=rna-XM_003692890.3
NW_003790165.1	Gnomon	exon	4323360	4323529	.	-	.	ID=exon-XM_003692890.3-4;Dbxref=GeneID:100867400%2CGenbank:XM_003692890.3;Parent=rna-XM_003692890.3
NW_003790165.1	Gnomon	exon	4322721	4323279	.	-	.	ID=exon-XM_003692890.3-5;Dbxref=GeneID:100867400%2CGenbank:XM_003692890.3;Parent=rna-XM_003692890.3
NW_003790165.1	Gnomon	exon	4327337	4327383	.	-	.	ID=exon-XM_003692890.3-2;Dbxref=GeneID:100867400%2CGenbank:XM_003692890.3;Parent=rna-XM_003692890.3
NW_003790165.1	Gnomon	exon	4323867	4324494	.	-	.	ID=exon-XM_003692890.3-3;Dbxref=GeneID:100867400%2CGenbank:XM_003692890.3;Parent=rna-XM_003692890.3
NW_003790165.1	Gnomon	exon	4328380	4328631	.	-	.	ID=exon-XM_003692890.3-1;Dbxref=GeneID:100867400%2CGenbank:XM_003692890.3;Parent=rna-XM_003692890.3
NW_003790165.1	Gnomon	exon	3405199	3405805	.	+	.	ID=exon-XM_003692866.2-1;Dbxref=GeneID:100863565%2CGenbank:XM_003692866.2;Parent=rna-XM_003692866.2
NW_003790165.1	Gnomon	exon	3405905	3406384	.	+	.	ID=exon-XM_003692866.2-2;Dbxref=GeneID:100863565%2CGenbank:XM_003692866.2;Parent=rna-XM_003692866.2
NW_003790165.1	Gnomon	exon	4213532	4215985	.	-	.	ID=exon-XR_004224705.1-2;Dbxref=GeneID:116414229%2CGenbank:XR_004224705.1;Parent=rna-XR_004224705.1
NW_003790165.1	Gnomon	exon	4216270	4216692	.	-	.	ID=exon-XR_004224705.1-1;Dbxref=GeneID:116414229%2CGenbank:XR_004224705.1;Parent=rna-XR_004224705.1
NW_003790165.1	Gnomon	exon	7433060	7433220	.	-	.	ID=exon-XM_031915909.1-10;Dbxref=GeneID:100869105%2CGenbank:XM_031915909.1;Parent=rna-XM_031915909.1
NW_003790165.1	Gnomon	exon	7432770	7432978	.	-	.	ID=exon-XM_031915909.1-11;Dbxref=GeneID:100869105%2CGenbank:XM_031915909.1;Parent=rna-XM_031915909.1
NW_003790165.1	Gnomon	exon	7432546	7432696	.	-	.	ID=exon-XM_031915909.1-12;Dbxref=GeneID:100869105%2CGenbank:XM_031915909.1;Parent=rna-XM_031915909.1
NW_003790165.1	Gnomon	exon	7427193	7427416	.	-	.	ID=exon-XM_031915909.1-17;Dbxref=GeneID:100869105%2CGenbank:XM_031915909.1;Parent=rna-XM_031915909.1
NW_003790165.1	Gnomon	exon	7426472	7427118	.	-	.	ID=exon-XM_031915909.1-18;Dbxref=GeneID:100869105%2CGenbank:XM_031915909.1;Parent=rna-XM_031915909.1
NW_003790165.1	Gnomon	exon	7428993	7429436	.	-	.	ID=exon-XM_031915909.1-13;Dbxref=GeneID:100869105%2CGenbank:XM_031915909.1;Parent=rna-XM_031915909.1
NW_003790165.1	Gnomon	exon	7428705	7428914	.	-	.	ID=exon-XM_031915909.1-14;Dbxref=GeneID:100869105%2CGenbank:XM_031915909.1;Parent=rna-XM_031915909.1
NW_003790165.1	Gnomon	exon	7428351	7428617	.	-	.	ID=exon-XM_031915909.1-15;Dbxref=GeneID:100869105%2CGenbank:XM_031915909.1;Parent=rna-XM_031915909.1
NW_003790165.1	Gnomon	exon	7427525	7427602	.	-	.	ID=exon-XM_031915909.1-16;Dbxref=GeneID:100869105%2CGenbank:XM_031915909.1;Parent=rna-XM_031915909.1
NW_003790165.1	Gnomon	CDS	6995566	6995579	.	-	0	Name=XP_031771817.1;ID=cds-XP_031771817.1;Dbxref=GeneID:100864234%2CGenbank:XP_031771817.1;Parent=rna-XM_031915957.1
NW_003790165.1	Gnomon	CDS	6995241	6995346	.	-	0	Name=XP_031771817.1;ID=cds-XP_031771817.1;Dbxref=GeneID:100864234%2CGenbank:XP_031771817.1;Parent=rna-XM_031915957.1
NW_003790165.1	Gnomon	CDS	6995085	6995161	.	-	0	Name=XP_031771817.1;ID=cds-XP_031771817.1;Dbxref=GeneID:100864234%2CGenbank:XP_031771817.1;Parent=rna-XM_031915957.1
NW_003790165.1	Gnomon	CDS	6994880	6995018	.	-	0	Name=XP_031771817.1;ID=cds-XP_031771817.1;Dbxref=GeneID:100864234%2CGenbank:XP_031771817.1;Parent=rna-XM_031915957.1
NW_003790165.1	Gnomon	mRNA	2627866	2672921	.	+	.	Name=XM_003692988.3;ID=rna-XM_003692988.3;Dbxref=GeneID:100870422%2CGenbank:XM_003692988.3;Parent=gene-LOC100870422
NW_003790165.1	Gnomon	exon	5482422	5483333	.	-	.	ID=exon-XM_031915970.1-8;Dbxref=GeneID:100871813%2CGenbank:XM_031915970.1;Parent=rna-XM_031915970.1
NW_003790165.1	Gnomon	exon	5484507	5484791	.	-	.	ID=exon-XM_031915970.1-6;Dbxref=GeneID:100871813%2CGenbank:XM_031915970.1;Parent=rna-XM_031915970.1
NW_003790165.1	Gnomon	exon	5483635	5484064	.	-	.	ID=exon-XM_031915970.1-7;Dbxref=GeneID:100871813%2CGenbank:XM_031915970.1;Parent=rna-XM_031915970.1
NW_003790165.1	Gnomon	exon	5485485	5485685	.	-	.	ID=exon-XM_031915970.1-4;Dbxref=GeneID:100871813%2CGenbank:XM_031915970.1;Parent=rna-XM_031915970.1
NW_003790165.1	Gnomon	exon	5484855	5485100	.	-	.	ID=exon-XM_031915970.1-5;Dbxref=GeneID:100871813%2CGenbank:XM_031915970.1;Parent=rna-XM_031915970.1
NW_003790165.1	Gnomon	exon	5490434	5490684	.	-	.	ID=exon-XM_031915970.1-2;Dbxref=GeneID:100871813%2CGenbank:XM_031915970.1;Parent=rna-XM_031915970.1
NW_003790165.1	Gnomon	exon	5486324	5486490	.	-	.	ID=exon-XM_031915970.1-3;Dbxref=GeneID:100871813%2CGenbank:XM_031915970.1;Parent=rna-XM_031915970.1
NW_003790165.1	Gnomon	exon	5524240	5524315	.	-	.	ID=exon-XM_031915970.1-1;Dbxref=GeneID:100871813%2CGenbank:XM_031915970.1;Parent=rna-XM_031915970.1
NW_003790165.1	Gnomon	gene	5732408	5733824	.	-	.	Name=LOC100871533;ID=gene-LOC100871533;Dbxref=GeneID:100871533
NW_003790165.1	Gnomon	gene	8080713	8082804	.	-	.	Name=LOC100871534;ID=gene-LOC100871534;Dbxref=GeneID:100871534
NW_003790165.1	Gnomon	mRNA	6998168	7001687	.	+	.	Name=XM_012485469.2;ID=rna-XM_012485469.2;Dbxref=GeneID:100864831%2CGenbank:XM_012485469.2;Parent=gene-LOC100864831
NW_003790165.1	Gnomon	exon	2542569	2542728	.	+	.	ID=id-LOC100867844-3;Dbxref=GeneID:100867844;Parent=gene-LOC100867844
NW_003790165.1	Gnomon	exon	2543734	2545554	.	+	.	ID=id-LOC100867844-4;Dbxref=GeneID:100867844;Parent=gene-LOC100867844
NW_003790165.1	Gnomon	exon	2540117	2540298	.	+	.	ID=id-LOC100867844-2;Dbxref=GeneID:100867844;Parent=gene-LOC100867844
NW_003790165.1	Gnomon	mRNA	465698	769900	.	+	.	Name=XM_012485719.2;ID=rna-XM_012485719.2;Dbxref=GeneID:100869743%2CGenbank:XM_012485719.2;Parent=gene-LOC100869743
NW_003790165.1	cmsearch	snoRNA	3114477	3114544	.	-	.	Name=XR_004224752.1;ID=rna-XR_004224752.1;Dbxref=GeneID:116414268%2CRFAM:RF00476%2CGenbank:XR_004224752.1;Parent=gene-LOC116414268
NW_003790165.1	Gnomon	mRNA	5668865	5674901	.	+	.	Name=XM_031915986.1;ID=rna-XM_031915986.1;Dbxref=GeneID:100872292%2CGenbank:XM_031915986.1;Parent=gene-LOC100872292
NW_003790165.1	Gnomon	CDS	3137059	3137332	.	+	0	Name=XP_031771912.1;ID=cds-XP_031771912.1;Dbxref=GeneID:100868046%2CGenbank:XP_031771912.1;Note=The sequence of the model RefSeq protein was modified relative to this genomic sequence to represent the inferred CDS: inserted 1 base in 1 codon;Parent=rna-XM_031916052.1
NW_003790165.1	Gnomon	CDS	3138536	3138840	.	+	0	Name=XP_031771912.1;ID=cds-XP_031771912.1;Dbxref=GeneID:100868046%2CGenbank:XP_031771912.1;Note=The sequence of the model RefSeq protein was modified relative to this genomic sequence to represent the inferred CDS: inserted 1 base in 1 codon;Parent=rna-XM_031916052.1
NW_003790165.1	Gnomon	CDS	3139820	3140099	.	+	0	Name=XP_031771912.1;ID=cds-XP_031771912.1;Dbxref=GeneID:100868046%2CGenbank:XP_031771912.1;Note=The sequence of the model RefSeq protein was modified relative to this genomic sequence to represent the inferred CDS: inserted 1 base in 1 codon;Parent=rna-XM_031916052.1
NW_003790165.1	Gnomon	CDS	3141235	3141330	.	+	0	Name=XP_031771912.1;ID=cds-XP_031771912.1;Dbxref=GeneID:100868046%2CGenbank:XP_031771912.1;Note=The sequence of the model RefSeq protein was modified relative to this genomic sequence to represent the inferred CDS: inserted 1 base in 1 codon;Parent=rna-XM_031916052.1
NW_003790165.1	Gnomon	CDS	3141333	3141451	.	+	0	Name=XP_031771912.1;ID=cds-XP_031771912.1;Dbxref=GeneID:100868046%2CGenbank:XP_031771912.1;Note=The sequence of the model RefSeq protein was modified relative to this genomic sequence to represent the inferred CDS: inserted 1 base in 1 codon;Parent=rna-XM_031916052.1
NW_003790165.1	Gnomon	CDS	3141910	3142629	.	+	0	Name=XP_031771912.1;ID=cds-XP_031771912.1;Dbxref=GeneID:100868046%2CGenbank:XP_031771912.1;Note=The sequence of the model RefSeq protein was modified relative to this genomic sequence to represent the inferred CDS: inserted 1 base in 1 codon;Parent=rna-XM_031916052.1
NW_003790165.1	Gnomon	exon	6803209	6803691	.	-	.	ID=exon-XM_012485590.1-5;Dbxref=GeneID:100873042%2CGenbank:XM_012485590.1;Parent=rna-XM_012485590.1
NW_003790165.1	Gnomon	exon	6804676	6805592	.	-	.	ID=exon-XM_012485590.1-1;Dbxref=GeneID:100873042%2CGenbank:XM_012485590.1;Parent=rna-XM_012485590.1
NW_003790165.1	Gnomon	exon	6804302	6804445	.	-	.	ID=exon-XM_012485590.1-2;Dbxref=GeneID:100873042%2CGenbank:XM_012485590.1;Parent=rna-XM_012485590.1
NW_003790165.1	Gnomon	exon	6804012	6804224	.	-	.	ID=exon-XM_012485590.1-3;Dbxref=GeneID:100873042%2CGenbank:XM_012485590.1;Parent=rna-XM_012485590.1
NW_003790165.1	Gnomon	exon	6803769	6803908	.	-	.	ID=exon-XM_012485590.1-4;Dbxref=GeneID:100873042%2CGenbank:XM_012485590.1;Parent=rna-XM_012485590.1
NW_003790165.1	Gnomon	exon	6918181	6918570	.	-	.	ID=exon-XM_031916026.1-1;Dbxref=GeneID:100863684%2CGenbank:XM_031916026.1;Parent=rna-XM_031916026.1
NW_003790165.1	Gnomon	exon	6897979	6898145	.	-	.	ID=exon-XM_031916026.1-2;Dbxref=GeneID:100863684%2CGenbank:XM_031916026.1;Parent=rna-XM_031916026.1
NW_003790165.1	Gnomon	exon	6897480	6897553	.	-	.	ID=exon-XM_031916026.1-3;Dbxref=GeneID:100863684%2CGenbank:XM_031916026.1;Parent=rna-XM_031916026.1
NW_003790165.1	Gnomon	exon	6897303	6897401	.	-	.	ID=exon-XM_031916026.1-4;Dbxref=GeneID:100863684%2CGenbank:XM_031916026.1;Parent=rna-XM_031916026.1
NW_003790165.1	Gnomon	exon	3320217	3320313	.	-	.	ID=exon-XM_012485518.2-2;Dbxref=GeneID:100873005%2CGenbank:XM_012485518.2;Parent=rna-XM_012485518.2
NW_003790165.1	Gnomon	exon	3318556	3318635	.	-	.	ID=exon-XM_012485518.2-3;Dbxref=GeneID:100873005%2CGenbank:XM_012485518.2;Parent=rna-XM_012485518.2
NW_003790165.1	Gnomon	exon	3321047	3321176	.	-	.	ID=exon-XM_012485518.2-1;Dbxref=GeneID:100873005%2CGenbank:XM_012485518.2;Parent=rna-XM_012485518.2
NW_003790165.1	Gnomon	exon	3314671	3315821	.	-	.	ID=exon-XM_012485518.2-6;Dbxref=GeneID:100873005%2CGenbank:XM_012485518.2;Parent=rna-XM_012485518.2
NW_003790165.1	Gnomon	exon	3317048	3317323	.	-	.	ID=exon-XM_012485518.2-4;Dbxref=GeneID:100873005%2CGenbank:XM_012485518.2;Parent=rna-XM_012485518.2
NW_003790165.1	Gnomon	exon	3316352	3316462	.	-	.	ID=exon-XM_012485518.2-5;Dbxref=GeneID:100873005%2CGenbank:XM_012485518.2;Parent=rna-XM_012485518.2
NW_003790165.1	Gnomon	exon	6890955	6891969	.	-	.	ID=exon-XM_031916026.1-9;Dbxref=GeneID:100863684%2CGenbank:XM_031916026.1;Parent=rna-XM_031916026.1
NW_003790165.1	Gnomon	exon	6893026	6893377	.	-	.	ID=exon-XM_031916026.1-5;Dbxref=GeneID:100863684%2CGenbank:XM_031916026.1;Parent=rna-XM_031916026.1
NW_003790165.1	Gnomon	exon	6892557	6892817	.	-	.	ID=exon-XM_031916026.1-6;Dbxref=GeneID:100863684%2CGenbank:XM_031916026.1;Parent=rna-XM_031916026.1
NW_003790165.1	Gnomon	exon	6892283	6892433	.	-	.	ID=exon-XM_031916026.1-7;Dbxref=GeneID:100863684%2CGenbank:XM_031916026.1;Parent=rna-XM_031916026.1
NW_003790165.1	Gnomon	exon	6892077	6892188	.	-	.	ID=exon-XM_031916026.1-8;Dbxref=GeneID:100863684%2CGenbank:XM_031916026.1;Parent=rna-XM_031916026.1
NW_003790165.1	Gnomon	exon	7181831	7183574	.	-	.	ID=exon-XM_012485655.2-1;Dbxref=GeneID:105735261%2CGenbank:XM_012485655.2;Parent=rna-XM_012485655.2
NW_003790165.1	Gnomon	exon	8147206	8147619	.	-	.	ID=exon-XM_003693001.3-3;Dbxref=GeneID:100872291%2CGenbank:XM_003693001.3;Parent=rna-XM_003693001.3
NW_003790165.1	Gnomon	exon	8144429	8145433	.	-	.	ID=exon-XM_003693001.3-4;Dbxref=GeneID:100872291%2CGenbank:XM_003693001.3;Parent=rna-XM_003693001.3
NW_003790165.1	Gnomon	exon	8155401	8155927	.	-	.	ID=exon-XM_003693001.3-1;Dbxref=GeneID:100872291%2CGenbank:XM_003693001.3;Parent=rna-XM_003693001.3
NW_003790165.1	Gnomon	exon	8152164	8153014	.	-	.	ID=exon-XM_003693001.3-2;Dbxref=GeneID:100872291%2CGenbank:XM_003693001.3;Parent=rna-XM_003693001.3
NW_003790165.1	Gnomon	exon	8405064	8405225	.	-	.	ID=exon-XM_012485370.2-2;Dbxref=GeneID:100863805%2CGenbank:XM_012485370.2;Parent=rna-XM_012485370.2
NW_003790165.1	Gnomon	exon	8404727	8404989	.	-	.	ID=exon-XM_012485370.2-3;Dbxref=GeneID:100863805%2CGenbank:XM_012485370.2;Parent=rna-XM_012485370.2
NW_003790165.1	Gnomon	exon	8406096	8406550	.	-	.	ID=exon-XM_012485370.2-1;Dbxref=GeneID:100863805%2CGenbank:XM_012485370.2;Parent=rna-XM_012485370.2
NW_003790165.1	Gnomon	exon	8403819	8403984	.	-	.	ID=exon-XM_012485370.2-6;Dbxref=GeneID:100863805%2CGenbank:XM_012485370.2;Parent=rna-XM_012485370.2
NW_003790165.1	Gnomon	exon	8403524	8403737	.	-	.	ID=exon-XM_012485370.2-7;Dbxref=GeneID:100863805%2CGenbank:XM_012485370.2;Parent=rna-XM_012485370.2
NW_003790165.1	Gnomon	exon	8404415	8404640	.	-	.	ID=exon-XM_012485370.2-4;Dbxref=GeneID:100863805%2CGenbank:XM_012485370.2;Parent=rna-XM_012485370.2
NW_003790165.1	Gnomon	exon	8404189	8404341	.	-	.	ID=exon-XM_012485370.2-5;Dbxref=GeneID:100863805%2CGenbank:XM_012485370.2;Parent=rna-XM_012485370.2
NW_003790165.1	Gnomon	exon	8403332	8403442	.	-	.	ID=exon-XM_012485370.2-8;Dbxref=GeneID:100863805%2CGenbank:XM_012485370.2;Parent=rna-XM_012485370.2
NW_003790165.1	Gnomon	exon	8396305	8396423	.	-	.	ID=exon-XM_012485370.2-9;Dbxref=GeneID:100863805%2CGenbank:XM_012485370.2;Parent=rna-XM_012485370.2
NW_003790165.1	Gnomon	CDS	6997105	6997282	.	-	0	Name=XP_031771818.1;ID=cds-XP_031771818.1;Dbxref=GeneID:116414239%2CGenbank:XP_031771818.1;Parent=rna-XM_031915958.1
NW_003790165.1	Gnomon	CDS	6996741	6997024	.	-	0	Name=XP_031771818.1;ID=cds-XP_031771818.1;Dbxref=GeneID:116414239%2CGenbank:XP_031771818.1;Parent=rna-XM_031915958.1
NW_003790165.1	Gnomon	CDS	6996471	6996643	.	-	0	Name=XP_031771818.1;ID=cds-XP_031771818.1;Dbxref=GeneID:116414239%2CGenbank:XP_031771818.1;Parent=rna-XM_031915958.1
NW_003790165.1	Gnomon	CDS	6996302	6996302	.	-	0	Name=XP_031771818.1;ID=cds-XP_031771818.1;Dbxref=GeneID:116414239%2CGenbank:XP_031771818.1;Parent=rna-XM_031915958.1
NW_003790165.1	Gnomon	CDS	6745264	6745442	.	+	0	Name=XP_012341060.2;ID=cds-XP_012341060.2;Dbxref=GeneID:105735253%2CGenbank:XP_012341060.2;Parent=rna-XM_012485606.2
NW_003790165.1	Gnomon	CDS	6746282	6746486	.	+	0	Name=XP_012341060.2;ID=cds-XP_012341060.2;Dbxref=GeneID:105735253%2CGenbank:XP_012341060.2;Parent=rna-XM_012485606.2
NW_003790165.1	Gnomon	CDS	6746555	6746788	.	+	0	Name=XP_012341060.2;ID=cds-XP_012341060.2;Dbxref=GeneID:105735253%2CGenbank:XP_012341060.2;Parent=rna-XM_012485606.2
NW_003790165.1	Gnomon	mRNA	2627866	2672910	.	+	.	Name=XM_003692987.3;ID=rna-XM_003692987.3;Dbxref=GeneID:100870422%2CGenbank:XM_003692987.3;Parent=gene-LOC100870422
NW_003790165.1	Gnomon	exon	3734390	3734394	.	+	.	ID=exon-XM_031915969.1-1;Dbxref=GeneID:105735203%2CGenbank:XM_031915969.1;Note=The sequence of the model RefSeq transcript was modified relative to this genomic sequence to represent the inferred CDS: inserted 1 base in 1 codon;Parent=rna-XM_031915969.1
NW_003790165.1	Gnomon	exon	3734478	3734763	.	+	.	ID=exon-XM_031915969.1-2;Dbxref=GeneID:105735203%2CGenbank:XM_031915969.1;Note=The sequence of the model RefSeq transcript was modified relative to this genomic sequence to represent the inferred CDS: inserted 1 base in 1 codon;Parent=rna-XM_031915969.1
NW_003790165.1	Gnomon	exon	3734842	3735517	.	+	.	ID=exon-XM_031915969.1-3;Dbxref=GeneID:105735203%2CGenbank:XM_031915969.1;Note=The sequence of the model RefSeq transcript was modified relative to this genomic sequence to represent the inferred CDS: inserted 1 base in 1 codon;Parent=rna-XM_031915969.1
NW_003790165.1	Gnomon	exon	3735615	3735623	.	+	.	ID=exon-XM_031915969.1-4;Dbxref=GeneID:105735203%2CGenbank:XM_031915969.1;Note=The sequence of the model RefSeq transcript was modified relative to this genomic sequence to represent the inferred CDS: inserted 1 base in 1 codon;Parent=rna-XM_031915969.1
NW_003790165.1	Gnomon	exon	3735951	3735998	.	+	.	ID=exon-XM_031915969.1-5;Dbxref=GeneID:105735203%2CGenbank:XM_031915969.1;Note=The sequence of the model RefSeq transcript was modified relative to this genomic sequence to represent the inferred CDS: inserted 1 base in 1 codon;Parent=rna-XM_031915969.1
NW_003790165.1	Gnomon	exon	3736106	3736216	.	+	.	ID=exon-XM_031915969.1-6;Dbxref=GeneID:105735203%2CGenbank:XM_031915969.1;Note=The sequence of the model RefSeq transcript was modified relative to this genomic sequence to represent the inferred CDS: inserted 1 base in 1 codon;Parent=rna-XM_031915969.1
NW_003790165.1	Gnomon	exon	3736310	3736462	.	+	.	ID=exon-XM_031915969.1-7;Dbxref=GeneID:105735203%2CGenbank:XM_031915969.1;Note=The sequence of the model RefSeq transcript was modified relative to this genomic sequence to represent the inferred CDS: inserted 1 base in 1 codon;Parent=rna-XM_031915969.1
NW_003790165.1	Gnomon	exon	3736604	3736967	.	+	.	ID=exon-XM_031915969.1-8;Dbxref=GeneID:105735203%2CGenbank:XM_031915969.1;Note=The sequence of the model RefSeq transcript was modified relative to this genomic sequence to represent the inferred CDS: inserted 1 base in 1 codon;Parent=rna-XM_031915969.1
NW_003790165.1	Gnomon	exon	3737363	3737678	.	+	.	ID=exon-XM_031915969.1-9;Dbxref=GeneID:105735203%2CGenbank:XM_031915969.1;Note=The sequence of the model RefSeq transcript was modified relative to this genomic sequence to represent the inferred CDS: inserted 1 base in 1 codon;Parent=rna-XM_031915969.1
NW_003790165.1	Gnomon	exon	6991424	6991601	.	-	.	ID=exon-XM_003692943.3-5;Dbxref=GeneID:100864307%2CGenbank:XM_003692943.3;Parent=rna-XM_003692943.3
NW_003790165.1	Gnomon	exon	6991108	6991346	.	-	.	ID=exon-XM_003692943.3-6;Dbxref=GeneID:100864307%2CGenbank:XM_003692943.3;Parent=rna-XM_003692943.3
NW_003790165.1	Gnomon	exon	6991958	6992008	.	-	.	ID=exon-XM_003692943.3-3;Dbxref=GeneID:100864307%2CGenbank:XM_003692943.3;Parent=rna-XM_003692943.3
NW_003790165.1	Gnomon	exon	6991690	6991883	.	-	.	ID=exon-XM_003692943.3-4;Dbxref=GeneID:100864307%2CGenbank:XM_003692943.3;Parent=rna-XM_003692943.3
NW_003790165.1	Gnomon	exon	6990220	6990407	.	-	.	ID=exon-XM_003692943.3-9;Dbxref=GeneID:100864307%2CGenbank:XM_003692943.3;Parent=rna-XM_003692943.3
NW_003790165.1	Gnomon	exon	6990939	6991033	.	-	.	ID=exon-XM_003692943.3-7;Dbxref=GeneID:100864307%2CGenbank:XM_003692943.3;Parent=rna-XM_003692943.3
NW_003790165.1	Gnomon	exon	6990753	6990794	.	-	.	ID=exon-XM_003692943.3-8;Dbxref=GeneID:100864307%2CGenbank:XM_003692943.3;Parent=rna-XM_003692943.3
NW_003790165.1	Gnomon	exon	6992465	6992729	.	-	.	ID=exon-XM_003692943.3-1;Dbxref=GeneID:100864307%2CGenbank:XM_003692943.3;Parent=rna-XM_003692943.3
NW_003790165.1	Gnomon	exon	6992114	6992211	.	-	.	ID=exon-XM_003692943.3-2;Dbxref=GeneID:100864307%2CGenbank:XM_003692943.3;Parent=rna-XM_003692943.3
NW_003790165.1	Gnomon	gene	5700617	5701874	.	-	.	Name=LOC100871416;ID=gene-LOC100871416;Dbxref=GeneID:100871416
NW_003790165.1	Gnomon	gene	8087849	8091130	.	+	.	Name=LOC100871417;ID=gene-LOC100871417;Dbxref=GeneID:100871417
NW_003790165.1	Gnomon	CDS	8137184	8137359	.	-	0	Name=XP_003693048.2;ID=cds-XP_003693048.2;Dbxref=GeneID:100872173%2CGenbank:XP_003693048.2;Parent=rna-XM_003693000.3
NW_003790165.1	Gnomon	CDS	8134608	8134959	.	-	0	Name=XP_003693048.2;ID=cds-XP_003693048.2;Dbxref=GeneID:100872173%2CGenbank:XP_003693048.2;Parent=rna-XM_003693000.3
NW_003790165.1	Gnomon	CDS	8130226	8133085	.	-	0	Name=XP_003693048.2;ID=cds-XP_003693048.2;Dbxref=GeneID:100872173%2CGenbank:XP_003693048.2;Parent=rna-XM_003693000.3
NW_003790165.1	Gnomon	CDS	8128745	8130165	.	-	0	Name=XP_003693048.2;ID=cds-XP_003693048.2;Dbxref=GeneID:100872173%2CGenbank:XP_003693048.2;Parent=rna-XM_003693000.3
NW_003790165.1	Gnomon	exon	7428351	7428617	.	-	.	ID=exon-XM_012485620.2-15;Dbxref=GeneID:100869105%2CGenbank:XM_012485620.2;Parent=rna-XM_012485620.2
NW_003790165.1	Gnomon	exon	7427525	7427602	.	-	.	ID=exon-XM_012485620.2-16;Dbxref=GeneID:100869105%2CGenbank:XM_012485620.2;Parent=rna-XM_012485620.2
NW_003790165.1	Gnomon	exon	7427193	7427416	.	-	.	ID=exon-XM_012485620.2-17;Dbxref=GeneID:100869105%2CGenbank:XM_012485620.2;Parent=rna-XM_012485620.2
NW_003790165.1	Gnomon	exon	7426472	7427118	.	-	.	ID=exon-XM_012485620.2-18;Dbxref=GeneID:100869105%2CGenbank:XM_012485620.2;Parent=rna-XM_012485620.2
NW_003790165.1	Gnomon	exon	7433060	7433220	.	-	.	ID=exon-XM_012485620.2-10;Dbxref=GeneID:100869105%2CGenbank:XM_012485620.2;Parent=rna-XM_012485620.2
NW_003790165.1	Gnomon	exon	7432770	7432978	.	-	.	ID=exon-XM_012485620.2-11;Dbxref=GeneID:100869105%2CGenbank:XM_012485620.2;Parent=rna-XM_012485620.2
NW_003790165.1	Gnomon	mRNA	6848548	6849880	.	+	.	Name=XM_003693085.3;ID=rna-XM_003693085.3;Dbxref=GeneID:100863765%2CGenbank:XM_003693085.3;Parent=gene-LOC100863765
NW_003790165.1	Gnomon	exon	7432546	7432696	.	-	.	ID=exon-XM_012485620.2-12;Dbxref=GeneID:100869105%2CGenbank:XM_012485620.2;Parent=rna-XM_012485620.2
NW_003790165.1	Gnomon	exon	7428993	7429436	.	-	.	ID=exon-XM_012485620.2-13;Dbxref=GeneID:100869105%2CGenbank:XM_012485620.2;Parent=rna-XM_012485620.2
NW_003790165.1	Gnomon	exon	7428705	7428914	.	-	.	ID=exon-XM_012485620.2-14;Dbxref=GeneID:100869105%2CGenbank:XM_012485620.2;Parent=rna-XM_012485620.2
NW_003790165.1	Gnomon	exon	4276960	4277057	.	+	.	ID=exon-XM_031916017.1-10;Dbxref=GeneID:100865584%2CGenbank:XM_031916017.1;Parent=rna-XM_031916017.1
NW_003790165.1	Gnomon	exon	4280660	4283764	.	+	.	ID=exon-XM_031916017.1-11;Dbxref=GeneID:100865584%2CGenbank:XM_031916017.1;Parent=rna-XM_031916017.1
NW_003790165.1	Gnomon	gene	5457756	5464507	.	-	.	Name=LOC100871494;ID=gene-LOC100871494;Dbxref=GeneID:100871494
NW_003790165.1	Gnomon	mRNA	465698	769900	.	+	.	Name=XM_012485718.2;ID=rna-XM_012485718.2;Dbxref=GeneID:100869743%2CGenbank:XM_012485718.2;Parent=gene-LOC100869743
NW_003790165.1	Gnomon	exon	3223830	3224021	.	+	.	ID=exon-XM_031916050.1-4;Dbxref=GeneID:100868164%2CGenbank:XM_031916050.1;Parent=rna-XM_031916050.1
NW_003790165.1	Gnomon	exon	3253573	3253745	.	+	.	ID=exon-XM_031916050.1-5;Dbxref=GeneID:100868164%2CGenbank:XM_031916050.1;Parent=rna-XM_031916050.1
NW_003790165.1	Gnomon	exon	3186141	3186335	.	+	.	ID=exon-XM_031916050.1-2;Dbxref=GeneID:100868164%2CGenbank:XM_031916050.1;Parent=rna-XM_031916050.1
NW_003790165.1	Gnomon	exon	3210882	3210973	.	+	.	ID=exon-XM_031916050.1-3;Dbxref=GeneID:100868164%2CGenbank:XM_031916050.1;Parent=rna-XM_031916050.1
NW_003790165.1	Gnomon	exon	3184758	3184855	.	+	.	ID=exon-XM_031916050.1-1;Dbxref=GeneID:100868164%2CGenbank:XM_031916050.1;Parent=rna-XM_031916050.1
NW_003790165.1	Gnomon	mRNA	7205394	7209432	.	-	.	Name=XM_012485562.2;ID=rna-XM_012485562.2;Dbxref=GeneID:100867963%2CGenbank:XM_012485562.2;Note=The sequence of the model RefSeq transcript was modified relative to this genomic sequence to represent the inferred CDS: inserted 1 base in 1 codon;Parent=gene-LOC100867963
NW_003790165.1	Gnomon	exon	3257513	3257742	.	+	.	ID=exon-XM_031916050.1-8;Dbxref=GeneID:100868164%2CGenbank:XM_031916050.1;Parent=rna-XM_031916050.1
NW_003790165.1	Gnomon	exon	3258253	3258464	.	+	.	ID=exon-XM_031916050.1-9;Dbxref=GeneID:100868164%2CGenbank:XM_031916050.1;Parent=rna-XM_031916050.1
NW_003790165.1	Gnomon	exon	3254962	3255142	.	+	.	ID=exon-XM_031916050.1-6;Dbxref=GeneID:100868164%2CGenbank:XM_031916050.1;Parent=rna-XM_031916050.1
NW_003790165.1	Gnomon	exon	3256137	3256311	.	+	.	ID=exon-XM_031916050.1-7;Dbxref=GeneID:100868164%2CGenbank:XM_031916050.1;Parent=rna-XM_031916050.1
NW_003790165.1	Gnomon	CDS	6979097	6979199	.	+	0	Name=XP_031771815.1;ID=cds-XP_031771815.1;Dbxref=GeneID:100864191%2CGenbank:XP_031771815.1;Note=The sequence of the model RefSeq protein was modified relative to this genomic sequence to represent the inferred CDS: inserted 1 base in 1 codon;Parent=rna-XM_031915955.1
NW_003790165.1	Gnomon	CDS	6979202	6979294	.	+	0	Name=XP_031771815.1;ID=cds-XP_031771815.1;Dbxref=GeneID:100864191%2CGenbank:XP_031771815.1;Note=The sequence of the model RefSeq protein was modified relative to this genomic sequence to represent the inferred CDS: inserted 1 base in 1 codon;Parent=rna-XM_031915955.1
NW_003790165.1	Gnomon	CDS	6979372	6979638	.	+	0	Name=XP_031771815.1;ID=cds-XP_031771815.1;Dbxref=GeneID:100864191%2CGenbank:XP_031771815.1;Note=The sequence of the model RefSeq protein was modified relative to this genomic sequence to represent the inferred CDS: inserted 1 base in 1 codon;Parent=rna-XM_031915955.1
NW_003790165.1	Gnomon	CDS	6979702	6979949	.	+	0	Name=XP_031771815.1;ID=cds-XP_031771815.1;Dbxref=GeneID:100864191%2CGenbank:XP_031771815.1;Note=The sequence of the model RefSeq protein was modified relative to this genomic sequence to represent the inferred CDS: inserted 1 base in 1 codon;Parent=rna-XM_031915955.1
NW_003790165.1	Gnomon	exon	4320689	4320858	.	-	.	ID=exon-XM_003692889.3-2;Dbxref=GeneID:100867278%2CGenbank:XM_003692889.3;Note=The sequence of the model RefSeq transcript was modified relative to this genomic sequence to represent the inferred CDS: deleted 1 base in 1 codon;Parent=rna-XM_003692889.3
NW_003790165.1	Gnomon	exon	4320542	4320623	.	-	.	ID=exon-XM_003692889.3-3;Dbxref=GeneID:100867278%2CGenbank:XM_003692889.3;Note=The sequence of the model RefSeq transcript was modified relative to this genomic sequence to represent the inferred CDS: deleted 1 base in 1 codon;Parent=rna-XM_003692889.3
NW_003790165.1	Gnomon	exon	4320423	4320540	.	-	.	ID=exon-XM_003692889.3-4;Dbxref=GeneID:100867278%2CGenbank:XM_003692889.3;Note=The sequence of the model RefSeq transcript was modified relative to this genomic sequence to represent the inferred CDS: deleted 1 base in 1 codon;Parent=rna-XM_003692889.3
NW_003790165.1	Gnomon	exon	4320167	4320346	.	-	.	ID=exon-XM_003692889.3-5;Dbxref=GeneID:100867278%2CGenbank:XM_003692889.3;Note=The sequence of the model RefSeq transcript was modified relative to this genomic sequence to represent the inferred CDS: deleted 1 base in 1 codon;Parent=rna-XM_003692889.3
NW_003790165.1	Gnomon	mRNA	7210005	7219011	.	+	.	Name=XM_012485561.2;ID=rna-XM_012485561.2;Dbxref=GeneID:100867723%2CGenbank:XM_012485561.2;Parent=gene-LOC100867723
NW_003790165.1	Gnomon	exon	4321058	4321268	.	-	.	ID=exon-XM_003692889.3-1;Dbxref=GeneID:100867278%2CGenbank:XM_003692889.3;Note=The sequence of the model RefSeq transcript was modified relative to this genomic sequence to represent the inferred CDS: deleted 1 base in 1 codon;Parent=rna-XM_003692889.3
NW_003790165.1	Gnomon	exon	6804676	6805524	.	-	.	ID=exon-XM_012485589.1-1;Dbxref=GeneID:100873042%2CGenbank:XM_012485589.1;Parent=rna-XM_012485589.1
NW_003790165.1	Gnomon	exon	6804299	6804445	.	-	.	ID=exon-XM_012485589.1-2;Dbxref=GeneID:100873042%2CGenbank:XM_012485589.1;Parent=rna-XM_012485589.1
NW_003790165.1	Gnomon	mRNA	2191567	2192115	.	+	.	Name=XM_031915989.1;ID=rna-XM_031915989.1;Dbxref=GeneID:116414250%2CGenbank:XM_031915989.1;Parent=gene-LOC116414250
NW_003790165.1	Gnomon	exon	5830243	5830376	.	-	.	ID=exon-XM_012485678.2-7;Dbxref=GeneID:100871767%2CGenbank:XM_012485678.2;Parent=rna-XM_012485678.2
NW_003790165.1	Gnomon	exon	6803209	6803691	.	-	.	ID=exon-XM_012485589.1-5;Dbxref=GeneID:100873042%2CGenbank:XM_012485589.1;Parent=rna-XM_012485589.1
NW_003790165.1	Gnomon	exon	5828841	5829048	.	-	.	ID=exon-XM_012485678.2-8;Dbxref=GeneID:100871767%2CGenbank:XM_012485678.2;Parent=rna-XM_012485678.2
NW_003790165.1	Gnomon	lnc_RNA	8275950	8277527	.	+	.	Name=XR_004224751.1;ID=rna-XR_004224751.1;Dbxref=GeneID:105735215%2CGenbank:XR_004224751.1;Parent=gene-LOC105735215
NW_003790165.1	Gnomon	exon	5841007	5841154	.	-	.	ID=exon-XM_012485678.2-5;Dbxref=GeneID:100871767%2CGenbank:XM_012485678.2;Parent=rna-XM_012485678.2
NW_003790165.1	Gnomon	exon	6804012	6804224	.	-	.	ID=exon-XM_012485589.1-3;Dbxref=GeneID:100873042%2CGenbank:XM_012485589.1;Parent=rna-XM_012485589.1
NW_003790165.1	Gnomon	exon	5831998	5832162	.	-	.	ID=exon-XM_012485678.2-6;Dbxref=GeneID:100871767%2CGenbank:XM_012485678.2;Parent=rna-XM_012485678.2
NW_003790165.1	Gnomon	exon	6803764	6803908	.	-	.	ID=exon-XM_012485589.1-4;Dbxref=GeneID:100873042%2CGenbank:XM_012485589.1;Parent=rna-XM_012485589.1
NW_003790165.1	Gnomon	exon	5849095	5849197	.	-	.	ID=exon-XM_012485678.2-3;Dbxref=GeneID:100871767%2CGenbank:XM_012485678.2;Parent=rna-XM_012485678.2
NW_003790165.1	Gnomon	exon	5844766	5844997	.	-	.	ID=exon-XM_012485678.2-4;Dbxref=GeneID:100871767%2CGenbank:XM_012485678.2;Parent=rna-XM_012485678.2
NW_003790165.1	Gnomon	exon	5952505	5952833	.	-	.	ID=exon-XM_012485678.2-1;Dbxref=GeneID:100871767%2CGenbank:XM_012485678.2;Parent=rna-XM_012485678.2
NW_003790165.1	Gnomon	exon	5888809	5888943	.	-	.	ID=exon-XM_012485678.2-2;Dbxref=GeneID:100871767%2CGenbank:XM_012485678.2;Parent=rna-XM_012485678.2
NW_003790165.1	Gnomon	exon	5827920	5828036	.	-	.	ID=exon-XM_012485678.2-9;Dbxref=GeneID:100871767%2CGenbank:XM_012485678.2;Parent=rna-XM_012485678.2
NW_003790165.1	Gnomon	CDS	5335146	5335277	.	-	0	Name=XP_003692949.2;ID=cds-XP_003692949.2;Dbxref=GeneID:100869027%2CGenbank:XP_003692949.2;Parent=rna-XM_003692901.3
NW_003790165.1	Gnomon	CDS	5334953	5335077	.	-	0	Name=XP_003692949.2;ID=cds-XP_003692949.2;Dbxref=GeneID:100869027%2CGenbank:XP_003692949.2;Parent=rna-XM_003692901.3
NW_003790165.1	Gnomon	CDS	5334742	5334892	.	-	0	Name=XP_003692949.2;ID=cds-XP_003692949.2;Dbxref=GeneID:100869027%2CGenbank:XP_003692949.2;Parent=rna-XM_003692901.3
NW_003790165.1	Gnomon	CDS	5334412	5334655	.	-	0	Name=XP_003692949.2;ID=cds-XP_003692949.2;Dbxref=GeneID:100869027%2CGenbank:XP_003692949.2;Parent=rna-XM_003692901.3
NW_003790165.1	Gnomon	CDS	5334126	5334328	.	-	0	Name=XP_003692949.2;ID=cds-XP_003692949.2;Dbxref=GeneID:100869027%2CGenbank:XP_003692949.2;Parent=rna-XM_003692901.3
NW_003790165.1	RefSeq	cDNA_match	1027767	1028144	.	-	.	ID=b3126af0-3072-44a9-a992-320426705cf4;Target=XM_012485712.2 1 378
NW_003790165.1	RefSeq	cDNA_match	1020548	1020771	.	-	.	ID=b3126af0-3072-44a9-a992-320426705cf4;Target=XM_012485712.2 1 378
NW_003790165.1	RefSeq	cDNA_match	1014825	1014955	.	-	.	ID=b3126af0-3072-44a9-a992-320426705cf4;Target=XM_012485712.2 1 378
NW_003790165.1	RefSeq	cDNA_match	1012471	1012587	.	-	.	ID=b3126af0-3072-44a9-a992-320426705cf4;Target=XM_012485712.2 1 378
NW_003790165.1	RefSeq	cDNA_match	927526	927632	.	-	.	ID=b3126af0-3072-44a9-a992-320426705cf4;Target=XM_012485712.2 1 378
NW_003790165.1	RefSeq	cDNA_match	924142	924288	.	-	.	ID=b3126af0-3072-44a9-a992-320426705cf4;Target=XM_012485712.2 1 378
NW_003790165.1	RefSeq	cDNA_match	922139	922440	.	-	.	ID=b3126af0-3072-44a9-a992-320426705cf4;Target=XM_012485712.2 1 378
NW_003790165.1	RefSeq	cDNA_match	918479	918708	.	-	.	ID=b3126af0-3072-44a9-a992-320426705cf4;Target=XM_012485712.2 1 378
NW_003790165.1	RefSeq	cDNA_match	917895	918088	.	-	.	ID=b3126af0-3072-44a9-a992-320426705cf4;Target=XM_012485712.2 1 378
NW_003790165.1	RefSeq	cDNA_match	917273	917398	.	-	.	ID=b3126af0-3072-44a9-a992-320426705cf4;Target=XM_012485712.2 1 378
NW_003790165.1	RefSeq	cDNA_match	916983	917085	.	-	.	ID=b3126af0-3072-44a9-a992-320426705cf4;Target=XM_012485712.2 1 378
NW_003790165.1	RefSeq	cDNA_match	914718	914966	.	-	.	ID=b3126af0-3072-44a9-a992-320426705cf4;Target=XM_012485712.2 1 378
NW_003790165.1	RefSeq	cDNA_match	912286	912346	.	-	.	ID=b3126af0-3072-44a9-a992-320426705cf4;Target=XM_012485712.2 1 378
NW_003790165.1	RefSeq	cDNA_match	912067	912202	.	-	.	ID=b3126af0-3072-44a9-a992-320426705cf4;Target=XM_012485712.2 1 378
NW_003790165.1	RefSeq	cDNA_match	910462	910844	.	-	.	ID=b3126af0-3072-44a9-a992-320426705cf4;Target=XM_012485712.2 1 378
NW_003790165.1	RefSeq	cDNA_match	909416	909525	.	-	.	ID=b3126af0-3072-44a9-a992-320426705cf4;Target=XM_012485712.2 1 378
NW_003790165.1	RefSeq	cDNA_match	909174	909278	.	-	.	ID=b3126af0-3072-44a9-a992-320426705cf4;Target=XM_012485712.2 1 378
NW_003790165.1	RefSeq	cDNA_match	908364	908579	.	-	.	ID=b3126af0-3072-44a9-a992-320426705cf4;Target=XM_012485712.2 1 378
NW_003790165.1	RefSeq	cDNA_match	907812	907985	.	-	.	ID=b3126af0-3072-44a9-a992-320426705cf4;Target=XM_012485712.2 1 378
NW_003790165.1	RefSeq	cDNA_match	901567	901883	.	-	.	ID=b3126af0-3072-44a9-a992-320426705cf4;Target=XM_012485712.2 1 378
NW_003790165.1	RefSeq	cDNA_match	899557	899684	.	-	.	ID=b3126af0-3072-44a9-a992-320426705cf4;Target=XM_012485712.2 1 378
NW_003790165.1	RefSeq	cDNA_match	898333	898353	.	-	.	ID=b3126af0-3072-44a9-a992-320426705cf4;Target=XM_012485712.2 1 378
NW_003790165.1	RefSeq	cDNA_match	894105	894482	.	-	.	ID=b3126af0-3072-44a9-a992-320426705cf4;Target=XM_012485712.2 1 378
NW_003790165.1	RefSeq	cDNA_match	893662	893759	.	-	.	ID=b3126af0-3072-44a9-a992-320426705cf4;Target=XM_012485712.2 1 378
NW_003790165.1	RefSeq	cDNA_match	893247	893529	.	-	.	ID=b3126af0-3072-44a9-a992-320426705cf4;Target=XM_012485712.2 1 378
NW_003790165.1	RefSeq	cDNA_match	892891	893088	.	-	.	ID=b3126af0-3072-44a9-a992-320426705cf4;Target=XM_012485712.2 1 378
NW_003790165.1	RefSeq	cDNA_match	892286	892612	.	-	.	ID=b3126af0-3072-44a9-a992-320426705cf4;Target=XM_012485712.2 1 378
NW_003790165.1	Gnomon	mRNA	2627866	2672910	.	+	.	Name=XM_003692986.3;ID=rna-XM_003692986.3;Dbxref=GeneID:100870422%2CGenbank:XM_003692986.3;Parent=gene-LOC100870422
NW_003790165.1	Gnomon	CDS	1049408	1049618	.	+	0	Name=XP_012341119.1;ID=cds-XP_012341119.1;Dbxref=GeneID:100865982%2CGenbank:XP_012341119.1;Parent=rna-XM_012485665.2
NW_003790165.1	Gnomon	CDS	1049787	1051159	.	+	0	Name=XP_012341119.1;ID=cds-XP_012341119.1;Dbxref=GeneID:100865982%2CGenbank:XP_012341119.1;Parent=rna-XM_012485665.2
NW_003790165.1	Gnomon	CDS	1051241	1051983	.	+	0	Name=XP_012341119.1;ID=cds-XP_012341119.1;Dbxref=GeneID:100865982%2CGenbank:XP_012341119.1;Parent=rna-XM_012485665.2
NW_003790165.1	Gnomon	CDS	1052052	1052532	.	+	0	Name=XP_012341119.1;ID=cds-XP_012341119.1;Dbxref=GeneID:100865982%2CGenbank:XP_012341119.1;Parent=rna-XM_012485665.2
NW_003790165.1	Gnomon	CDS	1052611	1052793	.	+	0	Name=XP_012341119.1;ID=cds-XP_012341119.1;Dbxref=GeneID:100865982%2CGenbank:XP_012341119.1;Parent=rna-XM_012485665.2
NW_003790165.1	Gnomon	CDS	1052861	1053112	.	+	0	Name=XP_012341119.1;ID=cds-XP_012341119.1;Dbxref=GeneID:100865982%2CGenbank:XP_012341119.1;Parent=rna-XM_012485665.2
NW_003790165.1	Gnomon	CDS	1053227	1053667	.	+	0	Name=XP_012341119.1;ID=cds-XP_012341119.1;Dbxref=GeneID:100865982%2CGenbank:XP_012341119.1;Parent=rna-XM_012485665.2
NW_003790165.1	Gnomon	CDS	1053807	1053916	.	+	0	Name=XP_012341119.1;ID=cds-XP_012341119.1;Dbxref=GeneID:100865982%2CGenbank:XP_012341119.1;Parent=rna-XM_012485665.2
NW_003790165.1	Gnomon	CDS	1055574	1055697	.	+	0	Name=XP_012341119.1;ID=cds-XP_012341119.1;Dbxref=GeneID:100865982%2CGenbank:XP_012341119.1;Parent=rna-XM_012485665.2
NW_003790165.1	Gnomon	CDS	1061822	1061985	.	+	0	Name=XP_012341119.1;ID=cds-XP_012341119.1;Dbxref=GeneID:100865982%2CGenbank:XP_012341119.1;Parent=rna-XM_012485665.2
NW_003790165.1	Gnomon	CDS	1079937	1080360	.	+	0	Name=XP_012341119.1;ID=cds-XP_012341119.1;Dbxref=GeneID:100865982%2CGenbank:XP_012341119.1;Parent=rna-XM_012485665.2
NW_003790165.1	Gnomon	CDS	1083033	1083224	.	+	0	Name=XP_012341119.1;ID=cds-XP_012341119.1;Dbxref=GeneID:100865982%2CGenbank:XP_012341119.1;Parent=rna-XM_012485665.2
NW_003790165.1	Gnomon	CDS	1088162	1088335	.	+	0	Name=XP_012341119.1;ID=cds-XP_012341119.1;Dbxref=GeneID:100865982%2CGenbank:XP_012341119.1;Parent=rna-XM_012485665.2
NW_003790165.1	Gnomon	CDS	1088583	1088663	.	+	0	Name=XP_012341119.1;ID=cds-XP_012341119.1;Dbxref=GeneID:100865982%2CGenbank:XP_012341119.1;Parent=rna-XM_012485665.2
NW_003790165.1	Gnomon	CDS	7166399	7166477	.	+	0	Name=XP_003693141.2;ID=cds-XP_003693141.2;Dbxref=GeneID:100864907%2CGenbank:XP_003693141.2;Note=The sequence of the model RefSeq protein was modified relative to this genomic sequence to represent the inferred CDS: inserted 1 base in 1 codon;Parent=rna-XM_003693093.3
NW_003790165.1	Gnomon	CDS	7166480	7168089	.	+	0	Name=XP_003693141.2;ID=cds-XP_003693141.2;Dbxref=GeneID:100864907%2CGenbank:XP_003693141.2;Note=The sequence of the model RefSeq protein was modified relative to this genomic sequence to represent the inferred CDS: inserted 1 base in 1 codon;Parent=rna-XM_003693093.3
NW_003790165.1	Gnomon	CDS	7168421	7168584	.	+	0	Name=XP_003693141.2;ID=cds-XP_003693141.2;Dbxref=GeneID:100864907%2CGenbank:XP_003693141.2;Note=The sequence of the model RefSeq protein was modified relative to this genomic sequence to represent the inferred CDS: inserted 1 base in 1 codon;Parent=rna-XM_003693093.3
NW_003790165.1	Gnomon	CDS	7168671	7168833	.	+	0	Name=XP_003693141.2;ID=cds-XP_003693141.2;Dbxref=GeneID:100864907%2CGenbank:XP_003693141.2;Note=The sequence of the model RefSeq protein was modified relative to this genomic sequence to represent the inferred CDS: inserted 1 base in 1 codon;Parent=rna-XM_003693093.3
NW_003790165.1	Gnomon	CDS	7168924	7169187	.	+	0	Name=XP_003693141.2;ID=cds-XP_003693141.2;Dbxref=GeneID:100864907%2CGenbank:XP_003693141.2;Note=The sequence of the model RefSeq protein was modified relative to this genomic sequence to represent the inferred CDS: inserted 1 base in 1 codon;Parent=rna-XM_003693093.3
NW_003790165.1	Gnomon	CDS	7169442	7169663	.	+	0	Name=XP_003693141.2;ID=cds-XP_003693141.2;Dbxref=GeneID:100864907%2CGenbank:XP_003693141.2;Note=The sequence of the model RefSeq protein was modified relative to this genomic sequence to represent the inferred CDS: inserted 1 base in 1 codon;Parent=rna-XM_003693093.3
NW_003790165.1	Gnomon	CDS	7169739	7170191	.	+	0	Name=XP_003693141.2;ID=cds-XP_003693141.2;Dbxref=GeneID:100864907%2CGenbank:XP_003693141.2;Note=The sequence of the model RefSeq protein was modified relative to this genomic sequence to represent the inferred CDS: inserted 1 base in 1 codon;Parent=rna-XM_003693093.3
NW_003790165.1	Gnomon	gene	5715616	5717868	.	+	.	Name=LOC100871301;ID=gene-LOC100871301;Dbxref=GeneID:100871301
NW_003790165.1	Gnomon	gene	8090004	8093632	.	-	.	Name=LOC100871302;ID=gene-LOC100871302;Dbxref=GeneID:100871302
NW_003790165.1	Gnomon	exon	3081920	3082610	.	-	.	ID=exon-XM_012485465.2-5;Dbxref=GeneID:100867806%2CGenbank:XM_012485465.2;Parent=rna-XM_012485465.2
NW_003790165.1	Gnomon	exon	3083674	3083787	.	-	.	ID=exon-XM_012485465.2-3;Dbxref=GeneID:100867806%2CGenbank:XM_012485465.2;Parent=rna-XM_012485465.2
NW_003790165.1	Gnomon	exon	3082949	3083078	.	-	.	ID=exon-XM_012485465.2-4;Dbxref=GeneID:100867806%2CGenbank:XM_012485465.2;Parent=rna-XM_012485465.2
NW_003790165.1	Gnomon	exon	3085307	3085452	.	-	.	ID=exon-XM_012485465.2-1;Dbxref=GeneID:100867806%2CGenbank:XM_012485465.2;Parent=rna-XM_012485465.2
NW_003790165.1	Gnomon	exon	3085085	3085162	.	-	.	ID=exon-XM_012485465.2-2;Dbxref=GeneID:100867806%2CGenbank:XM_012485465.2;Parent=rna-XM_012485465.2
NW_003790165.1	Gnomon	exon	5732413	5733820	.	-	.	ID=exon-XM_003692920.3-1;Dbxref=GeneID:100871533%2CGenbank:XM_003692920.3;Parent=rna-XM_003692920.3
NW_003790165.1	Gnomon	CDS	8155401	8155594	.	-	0	Name=XP_003693049.1;ID=cds-XP_003693049.1;Dbxref=GeneID:100872291%2CGenbank:XP_003693049.1;Parent=rna-XM_003693001.3
NW_003790165.1	Gnomon	CDS	8152164	8153014	.	-	0	Name=XP_003693049.1;ID=cds-XP_003693049.1;Dbxref=GeneID:100872291%2CGenbank:XP_003693049.1;Parent=rna-XM_003693001.3
NW_003790165.1	Gnomon	CDS	8147206	8147619	.	-	0	Name=XP_003693049.1;ID=cds-XP_003693049.1;Dbxref=GeneID:100872291%2CGenbank:XP_003693049.1;Parent=rna-XM_003693001.3
NW_003790165.1	Gnomon	CDS	8145189	8145433	.	-	0	Name=XP_003693049.1;ID=cds-XP_003693049.1;Dbxref=GeneID:100872291%2CGenbank:XP_003693049.1;Parent=rna-XM_003693001.3
NW_003790165.1	Gnomon	mRNA	6984754	6992729	.	-	.	Name=XM_012485467.2;ID=rna-XM_012485467.2;Dbxref=GeneID:100864307%2CGenbank:XM_012485467.2;Parent=gene-LOC100864307
NW_003790165.1	Gnomon	exon	4280660	4283764	.	+	.	ID=exon-XM_012485432.2-12;Dbxref=GeneID:100865584%2CGenbank:XM_012485432.2;Parent=rna-XM_012485432.2
NW_003790165.1	Gnomon	exon	4273191	4273220	.	+	.	ID=exon-XM_012485432.2-10;Dbxref=GeneID:100865584%2CGenbank:XM_012485432.2;Parent=rna-XM_012485432.2
NW_003790165.1	Gnomon	exon	4276960	4277057	.	+	.	ID=exon-XM_012485432.2-11;Dbxref=GeneID:100865584%2CGenbank:XM_012485432.2;Parent=rna-XM_012485432.2
NW_003790165.1	Gnomon	gene	5444121	5454845	.	-	.	Name=LOC100871376;ID=gene-LOC100871376;Dbxref=GeneID:100871376
NW_003790165.1	Gnomon	lnc_RNA	8275939	8277527	.	+	.	Name=XR_004224750.1;ID=rna-XR_004224750.1;Dbxref=GeneID:105735215%2CGenbank:XR_004224750.1;Parent=gene-LOC105735215
NW_003790165.1	Gnomon	mRNA	2172126	2175318	.	-	.	Name=XM_031915988.1;ID=rna-XM_031915988.1;Dbxref=GeneID:116414249%2CGenbank:XM_031915988.1;Parent=gene-LOC116414249
NW_003790165.1	Gnomon	CDS	3253597	3253745	.	+	0	Name=XP_031771910.1;ID=cds-XP_031771910.1;Dbxref=GeneID:100868164%2CGenbank:XP_031771910.1;Parent=rna-XM_031916050.1
NW_003790165.1	Gnomon	CDS	3254962	3255142	.	+	0	Name=XP_031771910.1;ID=cds-XP_031771910.1;Dbxref=GeneID:100868164%2CGenbank:XP_031771910.1;Parent=rna-XM_031916050.1
NW_003790165.1	Gnomon	CDS	3256137	3256311	.	+	0	Name=XP_031771910.1;ID=cds-XP_031771910.1;Dbxref=GeneID:100868164%2CGenbank:XP_031771910.1;Parent=rna-XM_031916050.1
NW_003790165.1	Gnomon	CDS	3257513	3257742	.	+	0	Name=XP_031771910.1;ID=cds-XP_031771910.1;Dbxref=GeneID:100868164%2CGenbank:XP_031771910.1;Parent=rna-XM_031916050.1
NW_003790165.1	Gnomon	CDS	3258253	3258464	.	+	0	Name=XP_031771910.1;ID=cds-XP_031771910.1;Dbxref=GeneID:100868164%2CGenbank:XP_031771910.1;Parent=rna-XM_031916050.1
NW_003790165.1	Gnomon	CDS	3258726	3258848	.	+	0	Name=XP_031771910.1;ID=cds-XP_031771910.1;Dbxref=GeneID:100868164%2CGenbank:XP_031771910.1;Parent=rna-XM_031916050.1
NW_003790165.1	Gnomon	CDS	3259038	3259221	.	+	0	Name=XP_031771910.1;ID=cds-XP_031771910.1;Dbxref=GeneID:100868164%2CGenbank:XP_031771910.1;Parent=rna-XM_031916050.1
NW_003790165.1	Gnomon	CDS	3261225	3261425	.	+	0	Name=XP_031771910.1;ID=cds-XP_031771910.1;Dbxref=GeneID:100868164%2CGenbank:XP_031771910.1;Parent=rna-XM_031916050.1
NW_003790165.1	Gnomon	CDS	3261868	3262077	.	+	0	Name=XP_031771910.1;ID=cds-XP_031771910.1;Dbxref=GeneID:100868164%2CGenbank:XP_031771910.1;Parent=rna-XM_031916050.1
NW_003790165.1	Gnomon	mRNA	7979270	7984857	.	+	.	Name=XM_003692985.3;ID=rna-XM_003692985.3;Dbxref=GeneID:100870184%2CGenbank:XM_003692985.3;Parent=gene-LOC100870184
NW_003790165.1	Gnomon	mRNA	6793108	6814105	.	+	.	Name=XM_003693083.3;ID=rna-XM_003693083.3;Dbxref=GeneID:100863404%2CGenbank:XM_003693083.3;Parent=gene-LOC100863404
NW_003790165.1	Gnomon	CDS	6995895	6995896	.	-	0	Name=XP_031771816.1;ID=cds-XP_031771816.1;Dbxref=GeneID:100864234%2CGenbank:XP_031771816.1;Parent=rna-XM_031915956.1
NW_003790165.1	Gnomon	CDS	6995566	6995773	.	-	0	Name=XP_031771816.1;ID=cds-XP_031771816.1;Dbxref=GeneID:100864234%2CGenbank:XP_031771816.1;Parent=rna-XM_031915956.1
NW_003790165.1	Gnomon	CDS	6995241	6995489	.	-	0	Name=XP_031771816.1;ID=cds-XP_031771816.1;Dbxref=GeneID:100864234%2CGenbank:XP_031771816.1;Parent=rna-XM_031915956.1
NW_003790165.1	Gnomon	CDS	6995085	6995161	.	-	0	Name=XP_031771816.1;ID=cds-XP_031771816.1;Dbxref=GeneID:100864234%2CGenbank:XP_031771816.1;Parent=rna-XM_031915956.1
NW_003790165.1	Gnomon	CDS	6994880	6995018	.	-	0	Name=XP_031771816.1;ID=cds-XP_031771816.1;Dbxref=GeneID:100864234%2CGenbank:XP_031771816.1;Parent=rna-XM_031915956.1
NW_003790165.1	Gnomon	exon	2832161	2832409	.	+	.	ID=exon-XM_003693047.3-1;Dbxref=GeneID:100868649%2CGenbank:XM_003693047.3;Parent=rna-XM_003693047.3
NW_003790165.1	Gnomon	exon	2832519	2832700	.	+	.	ID=exon-XM_003693047.3-2;Dbxref=GeneID:100868649%2CGenbank:XM_003693047.3;Parent=rna-XM_003693047.3
NW_003790165.1	Gnomon	exon	2832781	2833183	.	+	.	ID=exon-XM_003693047.3-3;Dbxref=GeneID:100868649%2CGenbank:XM_003693047.3;Parent=rna-XM_003693047.3
NW_003790165.1	RefSeq	cDNA_match	3436415	3436752	.	-	.	ID=af203267-814c-4694-9acb-47d89c870076;Target=XM_003693051.3 1 339;Gap=M265 I1 M73
NW_003790165.1	RefSeq	cDNA_match	3435934	3436301	.	-	.	ID=af203267-814c-4694-9acb-47d89c870076;Target=XM_003693051.3 1 339;Gap=M265 I1 M73
NW_003790165.1	RefSeq	cDNA_match	3434442	3434857	.	-	.	ID=af203267-814c-4694-9acb-47d89c870076;Target=XM_003693051.3 1 339;Gap=M265 I1 M73
NW_003790165.1	RefSeq	cDNA_match	3433643	3434110	.	-	.	ID=af203267-814c-4694-9acb-47d89c870076;Target=XM_003693051.3 1 339;Gap=M265 I1 M73
NW_003790165.1	RefSeq	cDNA_match	3433351	3433505	.	-	.	ID=af203267-814c-4694-9acb-47d89c870076;Target=XM_003693051.3 1 339;Gap=M265 I1 M73
NW_003790165.1	RefSeq	cDNA_match	3432679	3432814	.	-	.	ID=af203267-814c-4694-9acb-47d89c870076;Target=XM_003693051.3 1 339;Gap=M265 I1 M73
NW_003790165.1	RefSeq	cDNA_match	3432208	3432575	.	-	.	ID=af203267-814c-4694-9acb-47d89c870076;Target=XM_003693051.3 1 339;Gap=M265 I1 M73
NW_003790165.1	RefSeq	cDNA_match	3431782	3432101	.	-	.	ID=af203267-814c-4694-9acb-47d89c870076;Target=XM_003693051.3 1 339;Gap=M265 I1 M73
NW_003790165.1	RefSeq	cDNA_match	3431236	3431532	.	-	.	ID=af203267-814c-4694-9acb-47d89c870076;Target=XM_003693051.3 1 339;Gap=M265 I1 M73
NW_003790165.1	RefSeq	cDNA_match	3430651	3430908	.	-	.	ID=af203267-814c-4694-9acb-47d89c870076;Target=XM_003693051.3 1 339;Gap=M265 I1 M73
NW_003790165.1	RefSeq	cDNA_match	3430119	3430502	.	-	.	ID=af203267-814c-4694-9acb-47d89c870076;Target=XM_003693051.3 1 339;Gap=M265 I1 M73
NW_003790165.1	RefSeq	cDNA_match	3429737	3429998	.	-	.	ID=af203267-814c-4694-9acb-47d89c870076;Target=XM_003693051.3 1 339;Gap=M265 I1 M73
NW_003790165.1	RefSeq	cDNA_match	3428167	3428462	.	-	.	ID=af203267-814c-4694-9acb-47d89c870076;Target=XM_003693051.3 1 339;Gap=M265 I1 M73
NW_003790165.1	Gnomon	CDS	8117123	8117311	.	+	0	Name=XP_003693046.1;ID=cds-XP_003693046.1;Dbxref=GeneID:100871931%2CGenbank:XP_003693046.1;Parent=rna-XM_003692998.3
NW_003790165.1	Gnomon	CDS	8117402	8117660	.	+	0	Name=XP_003693046.1;ID=cds-XP_003693046.1;Dbxref=GeneID:100871931%2CGenbank:XP_003693046.1;Parent=rna-XM_003692998.3
NW_003790165.1	Gnomon	CDS	8117748	8117926	.	+	0	Name=XP_003693046.1;ID=cds-XP_003693046.1;Dbxref=GeneID:100871931%2CGenbank:XP_003693046.1;Parent=rna-XM_003692998.3
NW_003790165.1	Gnomon	CDS	8118026	8118200	.	+	0	Name=XP_003693046.1;ID=cds-XP_003693046.1;Dbxref=GeneID:100871931%2CGenbank:XP_003693046.1;Parent=rna-XM_003692998.3
NW_003790165.1	Gnomon	CDS	8118267	8118388	.	+	0	Name=XP_003693046.1;ID=cds-XP_003693046.1;Dbxref=GeneID:100871931%2CGenbank:XP_003693046.1;Parent=rna-XM_003692998.3
NW_003790165.1	Gnomon	CDS	8118454	8118647	.	+	0	Name=XP_003693046.1;ID=cds-XP_003693046.1;Dbxref=GeneID:100871931%2CGenbank:XP_003693046.1;Parent=rna-XM_003692998.3
NW_003790165.1	Gnomon	CDS	8118726	8118940	.	+	0	Name=XP_003693046.1;ID=cds-XP_003693046.1;Dbxref=GeneID:100871931%2CGenbank:XP_003693046.1;Parent=rna-XM_003692998.3
NW_003790165.1	Gnomon	CDS	8119101	8119321	.	+	0	Name=XP_003693046.1;ID=cds-XP_003693046.1;Dbxref=GeneID:100871931%2CGenbank:XP_003693046.1;Parent=rna-XM_003692998.3
NW_003790165.1	Gnomon	CDS	8119424	8119588	.	+	0	Name=XP_003693046.1;ID=cds-XP_003693046.1;Dbxref=GeneID:100871931%2CGenbank:XP_003693046.1;Parent=rna-XM_003692998.3
NW_003790165.1	Gnomon	CDS	8119659	8120040	.	+	0	Name=XP_003693046.1;ID=cds-XP_003693046.1;Dbxref=GeneID:100871931%2CGenbank:XP_003693046.1;Parent=rna-XM_003692998.3
NW_003790165.1	Gnomon	CDS	8120110	8120478	.	+	0	Name=XP_003693046.1;ID=cds-XP_003693046.1;Dbxref=GeneID:100871931%2CGenbank:XP_003693046.1;Parent=rna-XM_003692998.3
NW_003790165.1	Gnomon	CDS	8120570	8121007	.	+	0	Name=XP_003693046.1;ID=cds-XP_003693046.1;Dbxref=GeneID:100871931%2CGenbank:XP_003693046.1;Parent=rna-XM_003692998.3
NW_003790165.1	Gnomon	CDS	8121082	8121338	.	+	0	Name=XP_003693046.1;ID=cds-XP_003693046.1;Dbxref=GeneID:100871931%2CGenbank:XP_003693046.1;Parent=rna-XM_003692998.3
NW_003790165.1	Gnomon	CDS	8121428	8121787	.	+	0	Name=XP_003693046.1;ID=cds-XP_003693046.1;Dbxref=GeneID:100871931%2CGenbank:XP_003693046.1;Parent=rna-XM_003692998.3
NW_003790165.1	Gnomon	CDS	8121855	8122015	.	+	0	Name=XP_003693046.1;ID=cds-XP_003693046.1;Dbxref=GeneID:100871931%2CGenbank:XP_003693046.1;Parent=rna-XM_003692998.3
NW_003790165.1	Gnomon	CDS	8122114	8122264	.	+	0	Name=XP_003693046.1;ID=cds-XP_003693046.1;Dbxref=GeneID:100871931%2CGenbank:XP_003693046.1;Parent=rna-XM_003692998.3
NW_003790165.1	Gnomon	CDS	5328227	5328229	.	+	0	Name=XP_003692947.1;ID=cds-XP_003692947.1;Dbxref=GeneID:100868684%2CGenbank:XP_003692947.1;Parent=rna-XM_003692899.3
NW_003790165.1	Gnomon	CDS	5328826	5329086	.	+	0	Name=XP_003692947.1;ID=cds-XP_003692947.1;Dbxref=GeneID:100868684%2CGenbank:XP_003692947.1;Parent=rna-XM_003692899.3
NW_003790165.1	Gnomon	CDS	5329305	5329634	.	+	0	Name=XP_003692947.1;ID=cds-XP_003692947.1;Dbxref=GeneID:100868684%2CGenbank:XP_003692947.1;Parent=rna-XM_003692899.3
NW_003790165.1	Gnomon	CDS	5329725	5330197	.	+	0	Name=XP_003692947.1;ID=cds-XP_003692947.1;Dbxref=GeneID:100868684%2CGenbank:XP_003692947.1;Parent=rna-XM_003692899.3
NW_003790165.1	Gnomon	CDS	5330271	5330540	.	+	0	Name=XP_003692947.1;ID=cds-XP_003692947.1;Dbxref=GeneID:100868684%2CGenbank:XP_003692947.1;Parent=rna-XM_003692899.3
NW_003790165.1	Gnomon	CDS	5330656	5330947	.	+	0	Name=XP_003692947.1;ID=cds-XP_003692947.1;Dbxref=GeneID:100868684%2CGenbank:XP_003692947.1;Parent=rna-XM_003692899.3
NW_003790165.1	Gnomon	exon	8248597	8248789	.	-	.	ID=exon-XM_003693002.3-1;Dbxref=GeneID:100872409%2CGenbank:XM_003693002.3;Parent=rna-XM_003693002.3
NW_003790165.1	Gnomon	exon	8236721	8236997	.	-	.	ID=exon-XM_003693002.3-4;Dbxref=GeneID:100872409%2CGenbank:XM_003693002.3;Parent=rna-XM_003693002.3
NW_003790165.1	Gnomon	exon	8236382	8236570	.	-	.	ID=exon-XM_003693002.3-5;Dbxref=GeneID:100872409%2CGenbank:XM_003693002.3;Parent=rna-XM_003693002.3
NW_003790165.1	Gnomon	exon	8240753	8240838	.	-	.	ID=exon-XM_003693002.3-2;Dbxref=GeneID:100872409%2CGenbank:XM_003693002.3;Parent=rna-XM_003693002.3
NW_003790165.1	Gnomon	exon	8237073	8237233	.	-	.	ID=exon-XM_003693002.3-3;Dbxref=GeneID:100872409%2CGenbank:XM_003693002.3;Parent=rna-XM_003693002.3
NW_003790165.1	Gnomon	exon	8234938	8235073	.	-	.	ID=exon-XM_003693002.3-8;Dbxref=GeneID:100872409%2CGenbank:XM_003693002.3;Parent=rna-XM_003693002.3
NW_003790165.1	Gnomon	exon	8234159	8234214	.	-	.	ID=exon-XM_003693002.3-9;Dbxref=GeneID:100872409%2CGenbank:XM_003693002.3;Parent=rna-XM_003693002.3
NW_003790165.1	Gnomon	exon	8236090	8236275	.	-	.	ID=exon-XM_003693002.3-6;Dbxref=GeneID:100872409%2CGenbank:XM_003693002.3;Parent=rna-XM_003693002.3
NW_003790165.1	Gnomon	exon	8235778	8235930	.	-	.	ID=exon-XM_003693002.3-7;Dbxref=GeneID:100872409%2CGenbank:XM_003693002.3;Parent=rna-XM_003693002.3
NW_003790165.1	Gnomon	gene	7281935	7284428	.	+	.	Name=LOC116414232;ID=gene-LOC116414232;Dbxref=GeneID:116414232
NW_003790165.1	Gnomon	gene	2424166	2426510	.	-	.	Name=LOC116414233;ID=gene-LOC116414233;Dbxref=GeneID:116414233
NW_003790165.1	Gnomon	gene	7877868	7903883	.	-	.	Name=LOC116414234;ID=gene-LOC116414234;Dbxref=GeneID:116414234
NW_003790165.1	Gnomon	gene	3725573	3727093	.	+	.	Name=LOC116414235;ID=gene-LOC116414235;Dbxref=GeneID:116414235
NW_003790165.1	Gnomon	gene	4450129	4452588	.	+	.	Name=LOC116414236;ID=gene-LOC116414236;Dbxref=GeneID:116414236
NW_003790165.1	Gnomon	gene	4909029	4937243	.	-	.	Name=LOC116414237;ID=gene-LOC116414237;Dbxref=GeneID:116414237
NW_003790165.1	Gnomon	gene	4874426	4904909	.	-	.	Name=LOC116414238;ID=gene-LOC116414238;Dbxref=GeneID:116414238
NW_003790165.1	Gnomon	gene	6996172	6997489	.	-	.	Name=LOC116414239;ID=gene-LOC116414239;Dbxref=GeneID:116414239
NW_003790165.1	Gnomon	gene	2589761	2608285	.	+	.	Name=LOC116414231;ID=gene-LOC116414231;Dbxref=GeneID:116414231
NW_003790165.1	Gnomon	gene	8049274	8058285	.	-	.	Name=LOC116414245;ID=gene-LOC116414245;Dbxref=GeneID:116414245
NW_003790165.1	Gnomon	gene	3335918	3337759	.	-	.	Name=LOC116414246;ID=gene-LOC116414246;Dbxref=GeneID:116414246
NW_003790165.1	Gnomon	gene	3317159	3322771	.	+	.	Name=LOC116414247;ID=gene-LOC116414247;Dbxref=GeneID:116414247
NW_003790165.1	Gnomon	gene	2172126	2175318	.	-	.	Name=LOC116414249;ID=gene-LOC116414249;Dbxref=GeneID:116414249
NW_003790165.1	Gnomon	gene	6966873	6967663	.	-	.	Name=LOC116414240;ID=gene-LOC116414240;Dbxref=GeneID:116414240
NW_003790165.1	Gnomon	gene	7037427	7038202	.	+	.	Name=LOC116414241;ID=gene-LOC116414241;Dbxref=GeneID:116414241
NW_003790165.1	Gnomon	gene	8077487	8078490	.	+	.	Name=LOC116414242;ID=gene-LOC116414242;Dbxref=GeneID:116414242
NW_003790165.1	Gnomon	gene	7911445	7912055	.	-	.	Name=LOC116414255;ID=gene-LOC116414255;Dbxref=GeneID:116414255
NW_003790165.1	Gnomon	gene	2834591	2835087	.	+	.	Name=LOC116414257;ID=gene-LOC116414257;Dbxref=GeneID:116414257
NW_003790165.1	Gnomon	gene	2878441	2881850	.	+	.	Name=LOC116414258;ID=gene-LOC116414258;Dbxref=GeneID:116414258
NW_003790165.1	Gnomon	gene	3006335	3011665	.	+	.	Name=LOC116414259;ID=gene-LOC116414259;Dbxref=GeneID:116414259
NW_003790165.1	Gnomon	gene	2191567	2192115	.	+	.	Name=LOC116414250;ID=gene-LOC116414250;Dbxref=GeneID:116414250
NW_003790165.1	Gnomon	gene	2186131	2186619	.	+	.	Name=LOC116414251;ID=gene-LOC116414251;Dbxref=GeneID:116414251
NW_003790165.1	Gnomon	gene	1773421	1774156	.	+	.	Name=LOC116414252;ID=gene-LOC116414252;Dbxref=GeneID:116414252
NW_003790165.1	Gnomon	gene	7178836	7181608	.	-	.	Name=LOC116414253;ID=gene-LOC116414253;Dbxref=GeneID:116414253
NW_003790165.1	Gnomon	gene	8150497	8152293	.	+	.	Name=LOC116414265;ID=gene-LOC116414265;Dbxref=GeneID:116414265
NW_003790165.1	Gnomon	gene	1330844	1333967	.	-	.	Name=LOC116414266;ID=gene-LOC116414266;Dbxref=GeneID:116414266
NW_003790165.1	Gnomon	gene	7402863	7403356	.	+	.	Name=LOC116414267;ID=gene-LOC116414267;Dbxref=GeneID:116414267
NW_003790165.1	cmsearch	gene	3114477	3114544	.	-	.	Name=LOC116414268;ID=gene-LOC116414268;Dbxref=GeneID:116414268
NW_003790165.1	cmsearch	gene	5356792	5356915	.	-	.	Name=LOC116414269;ID=gene-LOC116414269;Dbxref=GeneID:116414269
NW_003790165.1	Gnomon	gene	3051832	3077967	.	-	.	Name=LOC116414260;ID=gene-LOC116414260;Dbxref=GeneID:116414260
NW_003790165.1	Gnomon	gene	6630444	6644128	.	+	.	Name=LOC116414261;ID=gene-LOC116414261;Dbxref=GeneID:116414261
NW_003790165.1	Gnomon	gene	6876119	6879401	.	-	.	Name=LOC116414262;ID=gene-LOC116414262;Dbxref=GeneID:116414262
NW_003790165.1	Gnomon	gene	6908777	6919838	.	-	.	Name=LOC116414263;ID=gene-LOC116414263;Dbxref=GeneID:116414263
NW_003790165.1	Gnomon	gene	6872372	6873343	.	-	.	Name=LOC116414264;ID=gene-LOC116414264;Dbxref=GeneID:116414264
NW_003790165.1	Gnomon	gene	8480509	8481238	.	+	.	Name=LOC116414226;ID=gene-LOC116414226;Dbxref=GeneID:116414226
NW_003790165.1	Gnomon	gene	8397824	8407694	.	+	.	Name=LOC116414227;ID=gene-LOC116414227;Dbxref=GeneID:116414227
NW_003790165.1	Gnomon	gene	8415823	8416253	.	+	.	Name=LOC116414228;ID=gene-LOC116414228;Dbxref=GeneID:116414228
NW_003790165.1	Gnomon	exon	3990669	3990796	.	+	.	ID=exon-XM_012485610.2-3;Dbxref=GeneID:100869823%2CGenbank:XM_012485610.2;Note=The sequence of the model RefSeq transcript was modified relative to this genomic sequence to represent the inferred CDS: inserted 1 base in 1 codon;Parent=rna-XM_012485610.2
NW_003790165.1	Gnomon	exon	3993817	3993946	.	+	.	ID=exon-XM_012485610.2-4;Dbxref=GeneID:100869823%2CGenbank:XM_012485610.2;Note=The sequence of the model RefSeq transcript was modified relative to this genomic sequence to represent the inferred CDS: inserted 1 base in 1 codon;Parent=rna-XM_012485610.2
NW_003790165.1	Gnomon	exon	4051431	4051563	.	+	.	ID=exon-XM_012485610.2-5;Dbxref=GeneID:100869823%2CGenbank:XM_012485610.2;Note=The sequence of the model RefSeq transcript was modified relative to this genomic sequence to represent the inferred CDS: inserted 1 base in 1 codon;Parent=rna-XM_012485610.2
NW_003790165.1	Gnomon	exon	4052653	4052693	.	+	.	ID=exon-XM_012485610.2-6;Dbxref=GeneID:100869823%2CGenbank:XM_012485610.2;Note=The sequence of the model RefSeq transcript was modified relative to this genomic sequence to represent the inferred CDS: inserted 1 base in 1 codon;Parent=rna-XM_012485610.2
NW_003790165.1	Gnomon	exon	4052696	4052772	.	+	.	ID=exon-XM_012485610.2-7;Dbxref=GeneID:100869823%2CGenbank:XM_012485610.2;Note=The sequence of the model RefSeq transcript was modified relative to this genomic sequence to represent the inferred CDS: inserted 1 base in 1 codon;Parent=rna-XM_012485610.2
NW_003790165.1	Gnomon	exon	4053191	4053355	.	+	.	ID=exon-XM_012485610.2-8;Dbxref=GeneID:100869823%2CGenbank:XM_012485610.2;Note=The sequence of the model RefSeq transcript was modified relative to this genomic sequence to represent the inferred CDS: inserted 1 base in 1 codon;Parent=rna-XM_012485610.2
NW_003790165.1	Gnomon	exon	4057902	4058117	.	+	.	ID=exon-XM_012485610.2-9;Dbxref=GeneID:100869823%2CGenbank:XM_012485610.2;Note=The sequence of the model RefSeq transcript was modified relative to this genomic sequence to represent the inferred CDS: inserted 1 base in 1 codon;Parent=rna-XM_012485610.2
NW_003790165.1	Gnomon	exon	3815299	3816335	.	+	.	ID=exon-XM_012485610.2-1;Dbxref=GeneID:100869823%2CGenbank:XM_012485610.2;Note=The sequence of the model RefSeq transcript was modified relative to this genomic sequence to represent the inferred CDS: inserted 1 base in 1 codon;Parent=rna-XM_012485610.2
NW_003790165.1	Gnomon	exon	3946196	3946348	.	+	.	ID=exon-XM_012485610.2-2;Dbxref=GeneID:100869823%2CGenbank:XM_012485610.2;Note=The sequence of the model RefSeq transcript was modified relative to this genomic sequence to represent the inferred CDS: inserted 1 base in 1 codon;Parent=rna-XM_012485610.2
NW_003790165.1	Gnomon	gene	4213532	4216692	.	-	.	Name=LOC116414229;ID=gene-LOC116414229;Dbxref=GeneID:116414229
NW_003790165.1	Gnomon	mRNA	8576522	8584799	.	+	.	Name=XM_031915978.1;ID=rna-XM_031915978.1;Dbxref=GeneID:100868685%2CGenbank:XM_031915978.1;Parent=gene-LOC100868685
NW_003790165.1	Gnomon	CDS	3543631	3543795	.	-	0	Name=XP_012341165.2;ID=cds-XP_012341165.2;Dbxref=GeneID:105735270%2CGenbank:XP_012341165.2;Parent=rna-XM_012485711.2
NW_003790165.1	Gnomon	CDS	3541617	3541811	.	-	0	Name=XP_012341165.2;ID=cds-XP_012341165.2;Dbxref=GeneID:105735270%2CGenbank:XP_012341165.2;Parent=rna-XM_012485711.2
NW_003790165.1	Gnomon	CDS	8536096	8536100	.	+	0	Name=XP_012340825.2;ID=cds-XP_012340825.2;Dbxref=GeneID:100865784%2CGenbank:XP_012340825.2;Parent=rna-XM_012485371.2
NW_003790165.1	Gnomon	CDS	8537042	8537171	.	+	0	Name=XP_012340825.2;ID=cds-XP_012340825.2;Dbxref=GeneID:100865784%2CGenbank:XP_012340825.2;Parent=rna-XM_012485371.2
NW_003790165.1	Gnomon	CDS	8537265	8537730	.	+	0	Name=XP_012340825.2;ID=cds-XP_012340825.2;Dbxref=GeneID:100865784%2CGenbank:XP_012340825.2;Parent=rna-XM_012485371.2
NW_003790165.1	Gnomon	CDS	8537948	8538189	.	+	0	Name=XP_012340825.2;ID=cds-XP_012340825.2;Dbxref=GeneID:100865784%2CGenbank:XP_012340825.2;Parent=rna-XM_012485371.2
NW_003790165.1	Gnomon	CDS	8538357	8538521	.	+	0	Name=XP_012340825.2;ID=cds-XP_012340825.2;Dbxref=GeneID:100865784%2CGenbank:XP_012340825.2;Parent=rna-XM_012485371.2
NW_003790165.1	Gnomon	mRNA	5249789	5273467	.	+	.	Name=XM_012485417.2;ID=rna-XM_012485417.2;Dbxref=GeneID:100870658%2CGenbank:XM_012485417.2;Parent=gene-LOC100870658
NW_003790165.1	Gnomon	mRNA	6777989	6781242	.	+	.	Name=XM_003693082.3;ID=rna-XM_003693082.3;Dbxref=GeneID:100863290%2CGenbank:XM_003693082.3;Parent=gene-LOC100863290
NW_003790165.1	Gnomon	lnc_RNA	7947413	7950685	.	+	.	Name=XR_001111940.2;ID=rna-XR_001111940.2;Dbxref=GeneID:105735279%2CGenbank:XR_001111940.2;Parent=gene-LOC105735279
NW_003790165.1	Gnomon	exon	6747185	6747406	.	-	.	ID=exon-XM_012485609.2-3;Dbxref=GeneID:105735254%2CGenbank:XM_012485609.2;Parent=rna-XM_012485609.2
NW_003790165.1	Gnomon	exon	6746829	6747077	.	-	.	ID=exon-XM_012485609.2-4;Dbxref=GeneID:105735254%2CGenbank:XM_012485609.2;Parent=rna-XM_012485609.2
NW_003790165.1	Gnomon	exon	6747671	6747810	.	-	.	ID=exon-XM_012485609.2-1;Dbxref=GeneID:105735254%2CGenbank:XM_012485609.2;Parent=rna-XM_012485609.2
NW_003790165.1	Gnomon	exon	6747491	6747545	.	-	.	ID=exon-XM_012485609.2-2;Dbxref=GeneID:105735254%2CGenbank:XM_012485609.2;Parent=rna-XM_012485609.2
NW_003790165.1	Gnomon	exon	6736606	6738387	.	+	.	ID=exon-XM_031915972.1-10;Dbxref=GeneID:100863173%2CGenbank:XM_031915972.1;Note=The sequence of the model RefSeq transcript was modified relative to this genomic sequence to represent the inferred CDS: deleted 2 bases in 1 codon;Parent=rna-XM_031915972.1
NW_003790165.1	Gnomon	mRNA	7411620	7420903	.	-	.	Name=XM_012485657.2;ID=rna-XM_012485657.2;Dbxref=GeneID:100865616%2CGenbank:XM_012485657.2;Parent=gene-LOC100865616
NW_003790165.1	Gnomon	mRNA	3308031	3314493	.	+	.	Name=XM_012485510.2;ID=rna-XM_012485510.2;Dbxref=GeneID:100869263%2CGenbank:XM_012485510.2;Parent=gene-LOC100869263
NW_003790165.1	Gnomon	exon	3426575	3426675	.	+	.	ID=exon-XM_003693050.3-7;Dbxref=GeneID:100869106%2CGenbank:XM_003693050.3;Parent=rna-XM_003693050.3
NW_003790165.1	Gnomon	exon	3427622	3427791	.	+	.	ID=exon-XM_003693050.3-8;Dbxref=GeneID:100869106%2CGenbank:XM_003693050.3;Parent=rna-XM_003693050.3
NW_003790165.1	Gnomon	exon	3424363	3424519	.	+	.	ID=exon-XM_003693050.3-5;Dbxref=GeneID:100869106%2CGenbank:XM_003693050.3;Parent=rna-XM_003693050.3
NW_003790165.1	Gnomon	exon	3424767	3425119	.	+	.	ID=exon-XM_003693050.3-6;Dbxref=GeneID:100869106%2CGenbank:XM_003693050.3;Parent=rna-XM_003693050.3
NW_003790165.1	Gnomon	exon	3422809	3423048	.	+	.	ID=exon-XM_003693050.3-3;Dbxref=GeneID:100869106%2CGenbank:XM_003693050.3;Parent=rna-XM_003693050.3
NW_003790165.1	Gnomon	exon	3423830	3423983	.	+	.	ID=exon-XM_003693050.3-4;Dbxref=GeneID:100869106%2CGenbank:XM_003693050.3;Parent=rna-XM_003693050.3
NW_003790165.1	Gnomon	CDS	8126783	8126872	.	+	0	Name=XP_003693047.1;ID=cds-XP_003693047.1;Dbxref=GeneID:100872051%2CGenbank:XP_003693047.1;Parent=rna-XM_003692999.3
NW_003790165.1	Gnomon	CDS	8127116	8127609	.	+	0	Name=XP_003693047.1;ID=cds-XP_003693047.1;Dbxref=GeneID:100872051%2CGenbank:XP_003693047.1;Parent=rna-XM_003692999.3
NW_003790165.1	Gnomon	CDS	8127694	8127937	.	+	0	Name=XP_003693047.1;ID=cds-XP_003693047.1;Dbxref=GeneID:100872051%2CGenbank:XP_003693047.1;Parent=rna-XM_003692999.3
NW_003790165.1	Gnomon	exon	3421806	3422016	.	+	.	ID=exon-XM_003693050.3-1;Dbxref=GeneID:100869106%2CGenbank:XM_003693050.3;Parent=rna-XM_003693050.3
NW_003790165.1	Gnomon	exon	3422487	3422741	.	+	.	ID=exon-XM_003693050.3-2;Dbxref=GeneID:100869106%2CGenbank:XM_003693050.3;Parent=rna-XM_003693050.3
NW_003790165.1	Gnomon	exon	5220839	5221469	.	+	.	ID=exon-XM_003692896.3-10;Dbxref=GeneID:100868204%2CGenbank:XM_003692896.3;Parent=rna-XM_003692896.3
NW_003790165.1	Gnomon	exon	2425939	2426510	.	-	.	ID=exon-XM_031915944.1-1;Dbxref=GeneID:116414233%2CGenbank:XM_031915944.1;Parent=rna-XM_031915944.1
NW_003790165.1	Gnomon	exon	2424925	2425056	.	-	.	ID=exon-XM_031915944.1-2;Dbxref=GeneID:116414233%2CGenbank:XM_031915944.1;Parent=rna-XM_031915944.1
NW_003790165.1	Gnomon	exon	2424166	2424822	.	-	.	ID=exon-XM_031915944.1-3;Dbxref=GeneID:116414233%2CGenbank:XM_031915944.1;Parent=rna-XM_031915944.1
NW_003790165.1	Gnomon	exon	6769533	6769736	.	+	.	ID=exon-XM_031915907.1-13;Dbxref=GeneID:100872452%2CGenbank:XM_031915907.1;Parent=rna-XM_031915907.1
NW_003790165.1	Gnomon	exon	6769810	6770342	.	+	.	ID=exon-XM_031915907.1-14;Dbxref=GeneID:100872452%2CGenbank:XM_031915907.1;Parent=rna-XM_031915907.1
NW_003790165.1	Gnomon	exon	6766504	6768965	.	+	.	ID=exon-XM_031915907.1-11;Dbxref=GeneID:100872452%2CGenbank:XM_031915907.1;Parent=rna-XM_031915907.1
NW_003790165.1	Gnomon	exon	6769034	6769444	.	+	.	ID=exon-XM_031915907.1-12;Dbxref=GeneID:100872452%2CGenbank:XM_031915907.1;Parent=rna-XM_031915907.1
NW_003790165.1	Gnomon	exon	6771022	6772409	.	+	.	ID=exon-XM_031915907.1-17;Dbxref=GeneID:100872452%2CGenbank:XM_031915907.1;Parent=rna-XM_031915907.1
NW_003790165.1	Gnomon	exon	8039083	8039207	.	-	.	ID=exon-XM_003692992.3-1;Dbxref=GeneID:100871062%2CGenbank:XM_003692992.3;Parent=rna-XM_003692992.3
NW_003790165.1	Gnomon	exon	8038114	8038208	.	-	.	ID=exon-XM_003692992.3-2;Dbxref=GeneID:100871062%2CGenbank:XM_003692992.3;Parent=rna-XM_003692992.3
NW_003790165.1	Gnomon	exon	6770489	6770732	.	+	.	ID=exon-XM_031915907.1-15;Dbxref=GeneID:100872452%2CGenbank:XM_031915907.1;Parent=rna-XM_031915907.1
NW_003790165.1	Gnomon	exon	8036224	8037961	.	-	.	ID=exon-XM_003692992.3-3;Dbxref=GeneID:100871062%2CGenbank:XM_003692992.3;Parent=rna-XM_003692992.3
NW_003790165.1	Gnomon	exon	6770846	6770948	.	+	.	ID=exon-XM_031915907.1-16;Dbxref=GeneID:100872452%2CGenbank:XM_031915907.1;Parent=rna-XM_031915907.1
NW_003790165.1	Gnomon	exon	6766250	6766391	.	+	.	ID=exon-XM_031915907.1-10;Dbxref=GeneID:100872452%2CGenbank:XM_031915907.1;Parent=rna-XM_031915907.1
NW_003790165.1	Gnomon	exon	5701487	5701523	.	-	.	ID=exon-XM_012485394.2-1;Dbxref=GeneID:100871416%2CGenbank:XM_012485394.2;Parent=rna-XM_012485394.2
NW_003790165.1	Gnomon	exon	5701083	5701227	.	-	.	ID=exon-XM_012485394.2-2;Dbxref=GeneID:100871416%2CGenbank:XM_012485394.2;Parent=rna-XM_012485394.2
NW_003790165.1	Gnomon	exon	5700845	5701001	.	-	.	ID=exon-XM_012485394.2-3;Dbxref=GeneID:100871416%2CGenbank:XM_012485394.2;Parent=rna-XM_012485394.2
NW_003790165.1	Gnomon	exon	5700617	5700762	.	-	.	ID=exon-XM_012485394.2-4;Dbxref=GeneID:100871416%2CGenbank:XM_012485394.2;Parent=rna-XM_012485394.2
NW_003790165.1	Gnomon	exon	8397824	8397966	.	+	.	ID=exon-XR_004224703.1-1;Dbxref=GeneID:116414227%2CGenbank:XR_004224703.1;Parent=rna-XR_004224703.1
NW_003790165.1	Gnomon	CDS	1020548	1020575	.	-	0	Name=XP_012341166.2;ID=cds-XP_012341166.2;Dbxref=GeneID:100866609%2CGenbank:XP_012341166.2;Note=The sequence of the model RefSeq protein was modified relative to this genomic sequence to represent the inferred CDS: inserted 2 bases in 2 codons;Parent=rna-XM_012485712.2
NW_003790165.1	Gnomon	CDS	1014825	1014955	.	-	0	Name=XP_012341166.2;ID=cds-XP_012341166.2;Dbxref=GeneID:100866609%2CGenbank:XP_012341166.2;Note=The sequence of the model RefSeq protein was modified relative to this genomic sequence to represent the inferred CDS: inserted 2 bases in 2 codons;Parent=rna-XM_012485712.2
NW_003790165.1	Gnomon	CDS	1012471	1012587	.	-	0	Name=XP_012341166.2;ID=cds-XP_012341166.2;Dbxref=GeneID:100866609%2CGenbank:XP_012341166.2;Note=The sequence of the model RefSeq protein was modified relative to this genomic sequence to represent the inferred CDS: inserted 2 bases in 2 codons;Parent=rna-XM_012485712.2
NW_003790165.1	Gnomon	CDS	927526	927632	.	-	0	Name=XP_012341166.2;ID=cds-XP_012341166.2;Dbxref=GeneID:100866609%2CGenbank:XP_012341166.2;Note=The sequence of the model RefSeq protein was modified relative to this genomic sequence to represent the inferred CDS: inserted 2 bases in 2 codons;Parent=rna-XM_012485712.2
NW_003790165.1	Gnomon	CDS	924164	924288	.	-	0	Name=XP_012341166.2;ID=cds-XP_012341166.2;Dbxref=GeneID:100866609%2CGenbank:XP_012341166.2;Note=The sequence of the model RefSeq protein was modified relative to this genomic sequence to represent the inferred CDS: inserted 2 bases in 2 codons;Parent=rna-XM_012485712.2
NW_003790165.1	Gnomon	CDS	924142	924161	.	-	0	Name=XP_012341166.2;ID=cds-XP_012341166.2;Dbxref=GeneID:100866609%2CGenbank:XP_012341166.2;Note=The sequence of the model RefSeq protein was modified relative to this genomic sequence to represent the inferred CDS: inserted 2 bases in 2 codons;Parent=rna-XM_012485712.2
NW_003790165.1	Gnomon	CDS	922139	922440	.	-	0	Name=XP_012341166.2;ID=cds-XP_012341166.2;Dbxref=GeneID:100866609%2CGenbank:XP_012341166.2;Note=The sequence of the model RefSeq protein was modified relative to this genomic sequence to represent the inferred CDS: inserted 2 bases in 2 codons;Parent=rna-XM_012485712.2
NW_003790165.1	Gnomon	CDS	918479	918708	.	-	0	Name=XP_012341166.2;ID=cds-XP_012341166.2;Dbxref=GeneID:100866609%2CGenbank:XP_012341166.2;Note=The sequence of the model RefSeq protein was modified relative to this genomic sequence to represent the inferred CDS: inserted 2 bases in 2 codons;Parent=rna-XM_012485712.2
NW_003790165.1	Gnomon	CDS	917895	918088	.	-	0	Name=XP_012341166.2;ID=cds-XP_012341166.2;Dbxref=GeneID:100866609%2CGenbank:XP_012341166.2;Note=The sequence of the model RefSeq protein was modified relative to this genomic sequence to represent the inferred CDS: inserted 2 bases in 2 codons;Parent=rna-XM_012485712.2
NW_003790165.1	Gnomon	CDS	917273	917398	.	-	0	Name=XP_012341166.2;ID=cds-XP_012341166.2;Dbxref=GeneID:100866609%2CGenbank:XP_012341166.2;Note=The sequence of the model RefSeq protein was modified relative to this genomic sequence to represent the inferred CDS: inserted 2 bases in 2 codons;Parent=rna-XM_012485712.2
NW_003790165.1	Gnomon	CDS	916983	917085	.	-	0	Name=XP_012341166.2;ID=cds-XP_012341166.2;Dbxref=GeneID:100866609%2CGenbank:XP_012341166.2;Note=The sequence of the model RefSeq protein was modified relative to this genomic sequence to represent the inferred CDS: inserted 2 bases in 2 codons;Parent=rna-XM_012485712.2
NW_003790165.1	Gnomon	CDS	914718	914966	.	-	0	Name=XP_012341166.2;ID=cds-XP_012341166.2;Dbxref=GeneID:100866609%2CGenbank:XP_012341166.2;Note=The sequence of the model RefSeq protein was modified relative to this genomic sequence to represent the inferred CDS: inserted 2 bases in 2 codons;Parent=rna-XM_012485712.2
NW_003790165.1	Gnomon	CDS	912286	912346	.	-	0	Name=XP_012341166.2;ID=cds-XP_012341166.2;Dbxref=GeneID:100866609%2CGenbank:XP_012341166.2;Note=The sequence of the model RefSeq protein was modified relative to this genomic sequence to represent the inferred CDS: inserted 2 bases in 2 codons;Parent=rna-XM_012485712.2
NW_003790165.1	Gnomon	CDS	912067	912202	.	-	0	Name=XP_012341166.2;ID=cds-XP_012341166.2;Dbxref=GeneID:100866609%2CGenbank:XP_012341166.2;Note=The sequence of the model RefSeq protein was modified relative to this genomic sequence to represent the inferred CDS: inserted 2 bases in 2 codons;Parent=rna-XM_012485712.2
NW_003790165.1	Gnomon	CDS	910462	910844	.	-	0	Name=XP_012341166.2;ID=cds-XP_012341166.2;Dbxref=GeneID:100866609%2CGenbank:XP_012341166.2;Note=The sequence of the model RefSeq protein was modified relative to this genomic sequence to represent the inferred CDS: inserted 2 bases in 2 codons;Parent=rna-XM_012485712.2
NW_003790165.1	Gnomon	CDS	909416	909525	.	-	0	Name=XP_012341166.2;ID=cds-XP_012341166.2;Dbxref=GeneID:100866609%2CGenbank:XP_012341166.2;Note=The sequence of the model RefSeq protein was modified relative to this genomic sequence to represent the inferred CDS: inserted 2 bases in 2 codons;Parent=rna-XM_012485712.2
NW_003790165.1	Gnomon	CDS	909174	909278	.	-	0	Name=XP_012341166.2;ID=cds-XP_012341166.2;Dbxref=GeneID:100866609%2CGenbank:XP_012341166.2;Note=The sequence of the model RefSeq protein was modified relative to this genomic sequence to represent the inferred CDS: inserted 2 bases in 2 codons;Parent=rna-XM_012485712.2
NW_003790165.1	Gnomon	CDS	908364	908579	.	-	0	Name=XP_012341166.2;ID=cds-XP_012341166.2;Dbxref=GeneID:100866609%2CGenbank:XP_012341166.2;Note=The sequence of the model RefSeq protein was modified relative to this genomic sequence to represent the inferred CDS: inserted 2 bases in 2 codons;Parent=rna-XM_012485712.2
NW_003790165.1	Gnomon	CDS	907812	907985	.	-	0	Name=XP_012341166.2;ID=cds-XP_012341166.2;Dbxref=GeneID:100866609%2CGenbank:XP_012341166.2;Note=The sequence of the model RefSeq protein was modified relative to this genomic sequence to represent the inferred CDS: inserted 2 bases in 2 codons;Parent=rna-XM_012485712.2
NW_003790165.1	Gnomon	CDS	901567	901883	.	-	0	Name=XP_012341166.2;ID=cds-XP_012341166.2;Dbxref=GeneID:100866609%2CGenbank:XP_012341166.2;Note=The sequence of the model RefSeq protein was modified relative to this genomic sequence to represent the inferred CDS: inserted 2 bases in 2 codons;Parent=rna-XM_012485712.2
NW_003790165.1	Gnomon	CDS	899557	899684	.	-	0	Name=XP_012341166.2;ID=cds-XP_012341166.2;Dbxref=GeneID:100866609%2CGenbank:XP_012341166.2;Note=The sequence of the model RefSeq protein was modified relative to this genomic sequence to represent the inferred CDS: inserted 2 bases in 2 codons;Parent=rna-XM_012485712.2
NW_003790165.1	Gnomon	CDS	898333	898353	.	-	0	Name=XP_012341166.2;ID=cds-XP_012341166.2;Dbxref=GeneID:100866609%2CGenbank:XP_012341166.2;Note=The sequence of the model RefSeq protein was modified relative to this genomic sequence to represent the inferred CDS: inserted 2 bases in 2 codons;Parent=rna-XM_012485712.2
NW_003790165.1	Gnomon	CDS	894406	894482	.	-	0	Name=XP_012341166.2;ID=cds-XP_012341166.2;Dbxref=GeneID:100866609%2CGenbank:XP_012341166.2;Note=The sequence of the model RefSeq protein was modified relative to this genomic sequence to represent the inferred CDS: inserted 2 bases in 2 codons;Parent=rna-XM_012485712.2
NW_003790165.1	Gnomon	CDS	894105	894403	.	-	0	Name=XP_012341166.2;ID=cds-XP_012341166.2;Dbxref=GeneID:100866609%2CGenbank:XP_012341166.2;Note=The sequence of the model RefSeq protein was modified relative to this genomic sequence to represent the inferred CDS: inserted 2 bases in 2 codons;Parent=rna-XM_012485712.2
NW_003790165.1	Gnomon	CDS	893662	893759	.	-	0	Name=XP_012341166.2;ID=cds-XP_012341166.2;Dbxref=GeneID:100866609%2CGenbank:XP_012341166.2;Note=The sequence of the model RefSeq protein was modified relative to this genomic sequence to represent the inferred CDS: inserted 2 bases in 2 codons;Parent=rna-XM_012485712.2
NW_003790165.1	Gnomon	CDS	893247	893529	.	-	0	Name=XP_012341166.2;ID=cds-XP_012341166.2;Dbxref=GeneID:100866609%2CGenbank:XP_012341166.2;Note=The sequence of the model RefSeq protein was modified relative to this genomic sequence to represent the inferred CDS: inserted 2 bases in 2 codons;Parent=rna-XM_012485712.2
NW_003790165.1	Gnomon	CDS	892891	893088	.	-	0	Name=XP_012341166.2;ID=cds-XP_012341166.2;Dbxref=GeneID:100866609%2CGenbank:XP_012341166.2;Note=The sequence of the model RefSeq protein was modified relative to this genomic sequence to represent the inferred CDS: inserted 2 bases in 2 codons;Parent=rna-XM_012485712.2
NW_003790165.1	Gnomon	CDS	892394	892612	.	-	0	Name=XP_012341166.2;ID=cds-XP_012341166.2;Dbxref=GeneID:100866609%2CGenbank:XP_012341166.2;Note=The sequence of the model RefSeq protein was modified relative to this genomic sequence to represent the inferred CDS: inserted 2 bases in 2 codons;Parent=rna-XM_012485712.2
NW_003790165.1	Gnomon	exon	8407298	8407694	.	+	.	ID=exon-XR_004224703.1-2;Dbxref=GeneID:116414227%2CGenbank:XR_004224703.1;Parent=rna-XR_004224703.1
NW_003790165.1	Gnomon	exon	8134608	8134959	.	-	.	ID=exon-XM_012485446.2-2;Dbxref=GeneID:100872173%2CGenbank:XM_012485446.2;Parent=rna-XM_012485446.2
NW_003790165.1	Gnomon	exon	8128485	8133085	.	-	.	ID=exon-XM_012485446.2-3;Dbxref=GeneID:100872173%2CGenbank:XM_012485446.2;Parent=rna-XM_012485446.2
NW_003790165.1	Gnomon	exon	8137184	8137998	.	-	.	ID=exon-XM_012485446.2-1;Dbxref=GeneID:100872173%2CGenbank:XM_012485446.2;Parent=rna-XM_012485446.2
NW_003790165.1	Gnomon	exon	3422487	3422741	.	+	.	ID=exon-XM_012485727.2-2;Dbxref=GeneID:100869106%2CGenbank:XM_012485727.2;Parent=rna-XM_012485727.2
NW_003790165.1	Gnomon	exon	3422809	3423048	.	+	.	ID=exon-XM_012485727.2-3;Dbxref=GeneID:100869106%2CGenbank:XM_012485727.2;Parent=rna-XM_012485727.2
NW_003790165.1	Gnomon	exon	3421807	3422016	.	+	.	ID=exon-XM_012485727.2-1;Dbxref=GeneID:100869106%2CGenbank:XM_012485727.2;Parent=rna-XM_012485727.2
NW_003790165.1	Gnomon	exon	3424767	3425119	.	+	.	ID=exon-XM_012485727.2-6;Dbxref=GeneID:100869106%2CGenbank:XM_012485727.2;Parent=rna-XM_012485727.2
NW_003790165.1	Gnomon	exon	3425214	3425480	.	+	.	ID=exon-XM_012485727.2-7;Dbxref=GeneID:100869106%2CGenbank:XM_012485727.2;Parent=rna-XM_012485727.2
NW_003790165.1	Gnomon	exon	3423830	3423983	.	+	.	ID=exon-XM_012485727.2-4;Dbxref=GeneID:100869106%2CGenbank:XM_012485727.2;Parent=rna-XM_012485727.2
NW_003790165.1	Gnomon	exon	3424363	3424519	.	+	.	ID=exon-XM_012485727.2-5;Dbxref=GeneID:100869106%2CGenbank:XM_012485727.2;Parent=rna-XM_012485727.2
NW_003790165.1	Gnomon	mRNA	8539791	8543424	.	+	.	Name=XM_031915977.1;ID=rna-XM_031915977.1;Dbxref=GeneID:100866030%2CGenbank:XM_031915977.1;Parent=gene-LOC100866030
NW_003790165.1	Gnomon	exon	5720980	5721175	.	-	.	ID=exon-XM_012485688.1-10;Dbxref=GeneID:100870979%2CGenbank:XM_012485688.1;Parent=rna-XM_012485688.1
NW_003790165.1	Gnomon	exon	5720611	5720905	.	-	.	ID=exon-XM_012485688.1-11;Dbxref=GeneID:100870979%2CGenbank:XM_012485688.1;Parent=rna-XM_012485688.1
NW_003790165.1	Gnomon	CDS	8406096	8406191	.	-	0	Name=XP_012340824.1;ID=cds-XP_012340824.1;Dbxref=GeneID:100863805%2CGenbank:XP_012340824.1;Parent=rna-XM_012485370.2
NW_003790165.1	Gnomon	CDS	8405064	8405225	.	-	0	Name=XP_012340824.1;ID=cds-XP_012340824.1;Dbxref=GeneID:100863805%2CGenbank:XP_012340824.1;Parent=rna-XM_012485370.2
NW_003790165.1	Gnomon	CDS	8404727	8404989	.	-	0	Name=XP_012340824.1;ID=cds-XP_012340824.1;Dbxref=GeneID:100863805%2CGenbank:XP_012340824.1;Parent=rna-XM_012485370.2
NW_003790165.1	Gnomon	CDS	8404415	8404640	.	-	0	Name=XP_012340824.1;ID=cds-XP_012340824.1;Dbxref=GeneID:100863805%2CGenbank:XP_012340824.1;Parent=rna-XM_012485370.2
NW_003790165.1	Gnomon	CDS	8404189	8404341	.	-	0	Name=XP_012340824.1;ID=cds-XP_012340824.1;Dbxref=GeneID:100863805%2CGenbank:XP_012340824.1;Parent=rna-XM_012485370.2
NW_003790165.1	Gnomon	CDS	8403819	8403984	.	-	0	Name=XP_012340824.1;ID=cds-XP_012340824.1;Dbxref=GeneID:100863805%2CGenbank:XP_012340824.1;Parent=rna-XM_012485370.2
NW_003790165.1	Gnomon	CDS	8403524	8403737	.	-	0	Name=XP_012340824.1;ID=cds-XP_012340824.1;Dbxref=GeneID:100863805%2CGenbank:XP_012340824.1;Parent=rna-XM_012485370.2
NW_003790165.1	Gnomon	CDS	8403332	8403442	.	-	0	Name=XP_012340824.1;ID=cds-XP_012340824.1;Dbxref=GeneID:100863805%2CGenbank:XP_012340824.1;Parent=rna-XM_012485370.2
NW_003790165.1	Gnomon	CDS	8396357	8396423	.	-	0	Name=XP_012340824.1;ID=cds-XP_012340824.1;Dbxref=GeneID:100863805%2CGenbank:XP_012340824.1;Parent=rna-XM_012485370.2
NW_003790165.1	Gnomon	mRNA	7623682	7650180	.	-	.	Name=XM_003692983.3;ID=rna-XM_003692983.3;Dbxref=GeneID:100869943%2CGenbank:XM_003692983.3;Note=The sequence of the model RefSeq transcript was modified relative to this genomic sequence to represent the inferred CDS: inserted 1 base in 1 codon;Parent=gene-LOC100869943
NW_003790165.1	Gnomon	exon	6814951	6815151	.	+	.	ID=exon-XM_012485587.2-2;Dbxref=GeneID:100872806%2CGenbank:XM_012485587.2;Parent=rna-XM_012485587.2
NW_003790165.1	Gnomon	exon	6815344	6815502	.	+	.	ID=exon-XM_012485587.2-3;Dbxref=GeneID:100872806%2CGenbank:XM_012485587.2;Parent=rna-XM_012485587.2
NW_003790165.1	Gnomon	exon	6814466	6814705	.	+	.	ID=exon-XM_012485587.2-1;Dbxref=GeneID:100872806%2CGenbank:XM_012485587.2;Parent=rna-XM_012485587.2
NW_003790165.1	Gnomon	exon	6816966	6817252	.	+	.	ID=exon-XM_012485587.2-8;Dbxref=GeneID:100872806%2CGenbank:XM_012485587.2;Parent=rna-XM_012485587.2
NW_003790165.1	Gnomon	exon	6817330	6817657	.	+	.	ID=exon-XM_012485587.2-9;Dbxref=GeneID:100872806%2CGenbank:XM_012485587.2;Parent=rna-XM_012485587.2
NW_003790165.1	Gnomon	exon	6816236	6816480	.	+	.	ID=exon-XM_012485587.2-6;Dbxref=GeneID:100872806%2CGenbank:XM_012485587.2;Parent=rna-XM_012485587.2
NW_003790165.1	Gnomon	exon	6816559	6816869	.	+	.	ID=exon-XM_012485587.2-7;Dbxref=GeneID:100872806%2CGenbank:XM_012485587.2;Parent=rna-XM_012485587.2
NW_003790165.1	Gnomon	exon	6815598	6815950	.	+	.	ID=exon-XM_012485587.2-4;Dbxref=GeneID:100872806%2CGenbank:XM_012485587.2;Parent=rna-XM_012485587.2
NW_003790165.1	Gnomon	exon	6816043	6816153	.	+	.	ID=exon-XM_012485587.2-5;Dbxref=GeneID:100872806%2CGenbank:XM_012485587.2;Parent=rna-XM_012485587.2
NW_003790165.1	Gnomon	CDS	5332531	5332999	.	+	0	Name=XP_003692948.1;ID=cds-XP_003692948.1;Dbxref=GeneID:100868914%2CGenbank:XP_003692948.1;Parent=rna-XM_003692900.3
NW_003790165.1	Gnomon	CDS	5333080	5333175	.	+	0	Name=XP_003692948.1;ID=cds-XP_003692948.1;Dbxref=GeneID:100868914%2CGenbank:XP_003692948.1;Parent=rna-XM_003692900.3
NW_003790165.1	Gnomon	CDS	5336003	5336176	.	+	0	Name=XP_003692948.1;ID=cds-XP_003692948.1;Dbxref=GeneID:100868914%2CGenbank:XP_003692948.1;Parent=rna-XM_003692900.3
NW_003790165.1	Gnomon	CDS	5336290	5336552	.	+	0	Name=XP_003692948.1;ID=cds-XP_003692948.1;Dbxref=GeneID:100868914%2CGenbank:XP_003692948.1;Parent=rna-XM_003692900.3
NW_003790165.1	Gnomon	CDS	5336626	5336730	.	+	0	Name=XP_003692948.1;ID=cds-XP_003692948.1;Dbxref=GeneID:100868914%2CGenbank:XP_003692948.1;Parent=rna-XM_003692900.3
NW_003790165.1	Gnomon	CDS	5336809	5336971	.	+	0	Name=XP_003692948.1;ID=cds-XP_003692948.1;Dbxref=GeneID:100868914%2CGenbank:XP_003692948.1;Parent=rna-XM_003692900.3
NW_003790165.1	Gnomon	CDS	5337092	5337255	.	+	0	Name=XP_003692948.1;ID=cds-XP_003692948.1;Dbxref=GeneID:100868914%2CGenbank:XP_003692948.1;Parent=rna-XM_003692900.3
NW_003790165.1	Gnomon	mRNA	4320167	4321268	.	-	.	Name=XM_003692889.3;ID=rna-XM_003692889.3;Dbxref=GeneID:100867278%2CGenbank:XM_003692889.3;Note=The sequence of the model RefSeq transcript was modified relative to this genomic sequence to represent the inferred CDS: deleted 1 base in 1 codon;Parent=gene-LOC100867278
NW_003790165.1	Gnomon	exon	6999203	6999484	.	+	.	ID=exon-XM_012485470.2-3;Dbxref=GeneID:100864831%2CGenbank:XM_012485470.2;Parent=rna-XM_012485470.2
NW_003790165.1	Gnomon	exon	6999550	6999819	.	+	.	ID=exon-XM_012485470.2-4;Dbxref=GeneID:100864831%2CGenbank:XM_012485470.2;Parent=rna-XM_012485470.2
NW_003790165.1	Gnomon	exon	6999994	7000291	.	+	.	ID=exon-XM_012485470.2-5;Dbxref=GeneID:100864831%2CGenbank:XM_012485470.2;Parent=rna-XM_012485470.2
NW_003790165.1	Gnomon	exon	7000375	7000495	.	+	.	ID=exon-XM_012485470.2-6;Dbxref=GeneID:100864831%2CGenbank:XM_012485470.2;Parent=rna-XM_012485470.2
NW_003790165.1	Gnomon	exon	7000599	7000629	.	+	.	ID=exon-XM_012485470.2-7;Dbxref=GeneID:100864831%2CGenbank:XM_012485470.2;Parent=rna-XM_012485470.2
NW_003790165.1	Gnomon	exon	7001170	7001220	.	+	.	ID=exon-XM_012485470.2-8;Dbxref=GeneID:100864831%2CGenbank:XM_012485470.2;Parent=rna-XM_012485470.2
NW_003790165.1	Gnomon	exon	7001352	7001687	.	+	.	ID=exon-XM_012485470.2-9;Dbxref=GeneID:100864831%2CGenbank:XM_012485470.2;Parent=rna-XM_012485470.2
NW_003790165.1	Gnomon	exon	7187819	7188081	.	-	.	ID=exon-XM_031915920.1-9;Dbxref=GeneID:100867605%2CGenbank:XM_031915920.1;Parent=rna-XM_031915920.1
NW_003790165.1	Gnomon	exon	7188595	7188835	.	-	.	ID=exon-XM_031915920.1-7;Dbxref=GeneID:100867605%2CGenbank:XM_031915920.1;Parent=rna-XM_031915920.1
NW_003790165.1	Gnomon	exon	7188163	7188521	.	-	.	ID=exon-XM_031915920.1-8;Dbxref=GeneID:100867605%2CGenbank:XM_031915920.1;Parent=rna-XM_031915920.1
NW_003790165.1	Gnomon	exon	7189424	7189605	.	-	.	ID=exon-XM_031915920.1-5;Dbxref=GeneID:100867605%2CGenbank:XM_031915920.1;Parent=rna-XM_031915920.1
NW_003790165.1	Gnomon	exon	7188911	7189309	.	-	.	ID=exon-XM_031915920.1-6;Dbxref=GeneID:100867605%2CGenbank:XM_031915920.1;Parent=rna-XM_031915920.1
NW_003790165.1	Gnomon	exon	7189940	7190185	.	-	.	ID=exon-XM_031915920.1-3;Dbxref=GeneID:100867605%2CGenbank:XM_031915920.1;Parent=rna-XM_031915920.1
NW_003790165.1	Gnomon	exon	7189686	7189820	.	-	.	ID=exon-XM_031915920.1-4;Dbxref=GeneID:100867605%2CGenbank:XM_031915920.1;Parent=rna-XM_031915920.1
NW_003790165.1	Gnomon	exon	6998168	6998435	.	+	.	ID=exon-XM_012485470.2-1;Dbxref=GeneID:100864831%2CGenbank:XM_012485470.2;Parent=rna-XM_012485470.2
NW_003790165.1	Gnomon	exon	7190812	7191439	.	-	.	ID=exon-XM_031915920.1-1;Dbxref=GeneID:100867605%2CGenbank:XM_031915920.1;Parent=rna-XM_031915920.1
NW_003790165.1	Gnomon	exon	6998703	6998872	.	+	.	ID=exon-XM_012485470.2-2;Dbxref=GeneID:100864831%2CGenbank:XM_012485470.2;Parent=rna-XM_012485470.2
NW_003790165.1	Gnomon	exon	7190276	7190688	.	-	.	ID=exon-XM_031915920.1-2;Dbxref=GeneID:100867605%2CGenbank:XM_031915920.1;Parent=rna-XM_031915920.1
NW_003790165.1	Gnomon	mRNA	2552662	2558646	.	+	.	Name=XM_012485656.2;ID=rna-XM_012485656.2;Dbxref=GeneID:100869424%2CGenbank:XM_012485656.2;Parent=gene-LOC100869424
NW_003790165.1	Gnomon	exon	7413739	7413809	.	-	.	ID=exon-XM_012485657.2-8;Dbxref=GeneID:100865616%2CGenbank:XM_012485657.2;Parent=rna-XM_012485657.2
NW_003790165.1	Gnomon	exon	7413454	7413647	.	-	.	ID=exon-XM_012485657.2-9;Dbxref=GeneID:100865616%2CGenbank:XM_012485657.2;Parent=rna-XM_012485657.2
NW_003790165.1	Gnomon	exon	7414326	7414943	.	-	.	ID=exon-XM_012485657.2-6;Dbxref=GeneID:100865616%2CGenbank:XM_012485657.2;Parent=rna-XM_012485657.2
NW_003790165.1	Gnomon	exon	7413889	7414192	.	-	.	ID=exon-XM_012485657.2-7;Dbxref=GeneID:100865616%2CGenbank:XM_012485657.2;Parent=rna-XM_012485657.2
NW_003790165.1	Gnomon	exon	7416333	7416797	.	-	.	ID=exon-XM_012485657.2-4;Dbxref=GeneID:100865616%2CGenbank:XM_012485657.2;Parent=rna-XM_012485657.2
NW_003790165.1	Gnomon	exon	7415028	7415982	.	-	.	ID=exon-XM_012485657.2-5;Dbxref=GeneID:100865616%2CGenbank:XM_012485657.2;Parent=rna-XM_012485657.2
NW_003790165.1	Gnomon	exon	7419252	7419410	.	-	.	ID=exon-XM_012485657.2-2;Dbxref=GeneID:100865616%2CGenbank:XM_012485657.2;Parent=rna-XM_012485657.2
NW_003790165.1	Gnomon	exon	7418980	7419159	.	-	.	ID=exon-XM_012485657.2-3;Dbxref=GeneID:100865616%2CGenbank:XM_012485657.2;Parent=rna-XM_012485657.2
NW_003790165.1	Gnomon	exon	7420466	7420903	.	-	.	ID=exon-XM_012485657.2-1;Dbxref=GeneID:100865616%2CGenbank:XM_012485657.2;Parent=rna-XM_012485657.2
NW_003790165.1	Gnomon	exon	7185176	7185614	.	-	.	ID=exon-XM_031915921.1-13;Dbxref=GeneID:100867605%2CGenbank:XM_031915921.1;Parent=rna-XM_031915921.1
NW_003790165.1	Gnomon	exon	7184952	7185094	.	-	.	ID=exon-XM_031915921.1-14;Dbxref=GeneID:100867605%2CGenbank:XM_031915921.1;Parent=rna-XM_031915921.1
NW_003790165.1	Gnomon	exon	7186063	7187283	.	-	.	ID=exon-XM_031915921.1-11;Dbxref=GeneID:100867605%2CGenbank:XM_031915921.1;Parent=rna-XM_031915921.1
NW_003790165.1	Gnomon	exon	7185694	7185936	.	-	.	ID=exon-XM_031915921.1-12;Dbxref=GeneID:100867605%2CGenbank:XM_031915921.1;Parent=rna-XM_031915921.1
NW_003790165.1	Gnomon	exon	7184735	7184872	.	-	.	ID=exon-XM_031915921.1-15;Dbxref=GeneID:100867605%2CGenbank:XM_031915921.1;Parent=rna-XM_031915921.1
NW_003790165.1	Gnomon	exon	7184535	7184658	.	-	.	ID=exon-XM_031915921.1-16;Dbxref=GeneID:100867605%2CGenbank:XM_031915921.1;Parent=rna-XM_031915921.1
NW_003790165.1	Gnomon	exon	7187352	7187713	.	-	.	ID=exon-XM_031915921.1-10;Dbxref=GeneID:100867605%2CGenbank:XM_031915921.1;Parent=rna-XM_031915921.1
NW_003790165.1	Gnomon	exon	3329066	3329189	.	-	.	ID=exon-XM_003692862.3-1;Dbxref=GeneID:100873005%2CGenbank:XM_003692862.3;Parent=rna-XM_003692862.3
NW_003790165.1	Gnomon	exon	3324020	3324175	.	-	.	ID=exon-XM_003692862.3-2;Dbxref=GeneID:100873005%2CGenbank:XM_003692862.3;Parent=rna-XM_003692862.3
NW_003790165.1	Gnomon	exon	3321841	3321941	.	-	.	ID=exon-XM_003692862.3-3;Dbxref=GeneID:100873005%2CGenbank:XM_003692862.3;Parent=rna-XM_003692862.3
NW_003790165.1	Gnomon	exon	3318556	3318635	.	-	.	ID=exon-XM_003692862.3-4;Dbxref=GeneID:100873005%2CGenbank:XM_003692862.3;Parent=rna-XM_003692862.3
NW_003790165.1	Gnomon	exon	3317048	3317323	.	-	.	ID=exon-XM_003692862.3-5;Dbxref=GeneID:100873005%2CGenbank:XM_003692862.3;Parent=rna-XM_003692862.3
NW_003790165.1	Gnomon	exon	3316352	3316462	.	-	.	ID=exon-XM_003692862.3-6;Dbxref=GeneID:100873005%2CGenbank:XM_003692862.3;Parent=rna-XM_003692862.3
NW_003790165.1	Gnomon	CDS	5301336	5301531	.	+	0	Name=XP_003692945.1;ID=cds-XP_003692945.1;Dbxref=GeneID:100868451%2CGenbank:XP_003692945.1;Parent=rna-XM_003692897.3
NW_003790165.1	Gnomon	CDS	5301617	5302062	.	+	0	Name=XP_003692945.1;ID=cds-XP_003692945.1;Dbxref=GeneID:100868451%2CGenbank:XP_003692945.1;Parent=rna-XM_003692897.3
NW_003790165.1	Gnomon	CDS	5302137	5302322	.	+	0	Name=XP_003692945.1;ID=cds-XP_003692945.1;Dbxref=GeneID:100868451%2CGenbank:XP_003692945.1;Parent=rna-XM_003692897.3
NW_003790165.1	Gnomon	exon	3314671	3315821	.	-	.	ID=exon-XM_003692862.3-7;Dbxref=GeneID:100873005%2CGenbank:XM_003692862.3;Parent=rna-XM_003692862.3
NW_003790165.1	Gnomon	mRNA	7181831	7183574	.	-	.	Name=XM_012485655.2;ID=rna-XM_012485655.2;Dbxref=GeneID:105735261%2CGenbank:XM_012485655.2;Parent=gene-LOC105735261
NW_003790165.1	Gnomon	exon	7566059	7566305	.	-	.	ID=exon-XM_031915897.1-1;Dbxref=GeneID:100865731%2CGenbank:XM_031915897.1;Note=The sequence of the model RefSeq transcript was modified relative to this genomic sequence to represent the inferred CDS: inserted 1 base in 1 codon;Parent=rna-XM_031915897.1
NW_003790165.1	Gnomon	exon	7529288	7529434	.	-	.	ID=exon-XM_031915897.1-6;Dbxref=GeneID:100865731%2CGenbank:XM_031915897.1;Note=The sequence of the model RefSeq transcript was modified relative to this genomic sequence to represent the inferred CDS: inserted 1 base in 1 codon;Parent=rna-XM_031915897.1
NW_003790165.1	Gnomon	exon	7529078	7529122	.	-	.	ID=exon-XM_031915897.1-7;Dbxref=GeneID:100865731%2CGenbank:XM_031915897.1;Note=The sequence of the model RefSeq transcript was modified relative to this genomic sequence to represent the inferred CDS: inserted 1 base in 1 codon;Parent=rna-XM_031915897.1
NW_003790165.1	Gnomon	exon	7528382	7528538	.	-	.	ID=exon-XM_031915897.1-8;Dbxref=GeneID:100865731%2CGenbank:XM_031915897.1;Note=The sequence of the model RefSeq transcript was modified relative to this genomic sequence to represent the inferred CDS: inserted 1 base in 1 codon;Parent=rna-XM_031915897.1
NW_003790165.1	Gnomon	exon	7527833	7528036	.	-	.	ID=exon-XM_031915897.1-9;Dbxref=GeneID:100865731%2CGenbank:XM_031915897.1;Note=The sequence of the model RefSeq transcript was modified relative to this genomic sequence to represent the inferred CDS: inserted 1 base in 1 codon;Parent=rna-XM_031915897.1
NW_003790165.1	Gnomon	exon	7539096	7539270	.	-	.	ID=exon-XM_031915897.1-2;Dbxref=GeneID:100865731%2CGenbank:XM_031915897.1;Note=The sequence of the model RefSeq transcript was modified relative to this genomic sequence to represent the inferred CDS: inserted 1 base in 1 codon;Parent=rna-XM_031915897.1
NW_003790165.1	Gnomon	exon	7534214	7534381	.	-	.	ID=exon-XM_031915897.1-3;Dbxref=GeneID:100865731%2CGenbank:XM_031915897.1;Note=The sequence of the model RefSeq transcript was modified relative to this genomic sequence to represent the inferred CDS: inserted 1 base in 1 codon;Parent=rna-XM_031915897.1
NW_003790165.1	Gnomon	exon	7533402	7533468	.	-	.	ID=exon-XM_031915897.1-4;Dbxref=GeneID:100865731%2CGenbank:XM_031915897.1;Note=The sequence of the model RefSeq transcript was modified relative to this genomic sequence to represent the inferred CDS: inserted 1 base in 1 codon;Parent=rna-XM_031915897.1
NW_003790165.1	Gnomon	exon	7532492	7532681	.	-	.	ID=exon-XM_031915897.1-5;Dbxref=GeneID:100865731%2CGenbank:XM_031915897.1;Note=The sequence of the model RefSeq transcript was modified relative to this genomic sequence to represent the inferred CDS: inserted 1 base in 1 codon;Parent=rna-XM_031915897.1
NW_003790165.1	Gnomon	exon	1773421	1774156	.	+	.	ID=exon-XM_031915992.1-1;Dbxref=GeneID:116414252%2CGenbank:XM_031915992.1;Parent=rna-XM_031915992.1
NW_003790165.1	Gnomon	CDS	3089797	3089874	.	-	0	Name=XP_031771868.1;ID=cds-XP_031771868.1;Dbxref=GeneID:100866727%2CGenbank:XP_031771868.1;Parent=rna-XM_031916008.1
NW_003790165.1	Gnomon	CDS	3089279	3089497	.	-	0	Name=XP_031771868.1;ID=cds-XP_031771868.1;Dbxref=GeneID:100866727%2CGenbank:XP_031771868.1;Parent=rna-XM_031916008.1
NW_003790165.1	Gnomon	CDS	3088731	3088949	.	-	0	Name=XP_031771868.1;ID=cds-XP_031771868.1;Dbxref=GeneID:100866727%2CGenbank:XP_031771868.1;Parent=rna-XM_031916008.1
NW_003790165.1	Gnomon	CDS	3087638	3087988	.	-	0	Name=XP_031771868.1;ID=cds-XP_031771868.1;Dbxref=GeneID:100866727%2CGenbank:XP_031771868.1;Parent=rna-XM_031916008.1
NW_003790165.1	Gnomon	CDS	3087090	3087146	.	-	0	Name=XP_031771868.1;ID=cds-XP_031771868.1;Dbxref=GeneID:100866727%2CGenbank:XP_031771868.1;Parent=rna-XM_031916008.1
NW_003790165.1	RefSeq	cDNA_match	7159369	7159648	.	+	.	ID=48b932ee-c253-4d4c-ab0f-814c41995318;Target=XM_003693093.3 1 280
NW_003790165.1	RefSeq	cDNA_match	7166205	7168089	.	+	.	ID=48b932ee-c253-4d4c-ab0f-814c41995318;Target=XM_003693093.3 1 280
NW_003790165.1	RefSeq	cDNA_match	7168421	7168584	.	+	.	ID=48b932ee-c253-4d4c-ab0f-814c41995318;Target=XM_003693093.3 1 280
NW_003790165.1	RefSeq	cDNA_match	7168671	7168833	.	+	.	ID=48b932ee-c253-4d4c-ab0f-814c41995318;Target=XM_003693093.3 1 280
NW_003790165.1	RefSeq	cDNA_match	7168924	7169187	.	+	.	ID=48b932ee-c253-4d4c-ab0f-814c41995318;Target=XM_003693093.3 1 280
NW_003790165.1	RefSeq	cDNA_match	7169442	7169663	.	+	.	ID=48b932ee-c253-4d4c-ab0f-814c41995318;Target=XM_003693093.3 1 280
NW_003790165.1	RefSeq	cDNA_match	7169739	7170302	.	+	.	ID=48b932ee-c253-4d4c-ab0f-814c41995318;Target=XM_003693093.3 1 280
NW_003790165.1	Gnomon	CDS	5716777	5716878	.	+	0	Name=XP_012341069.1;ID=cds-XP_012341069.1;Dbxref=GeneID:100871301%2CGenbank:XP_012341069.1;Parent=rna-XM_012485615.2
NW_003790165.1	Gnomon	CDS	5716937	5717272	.	+	0	Name=XP_012341069.1;ID=cds-XP_012341069.1;Dbxref=GeneID:100871301%2CGenbank:XP_012341069.1;Parent=rna-XM_012485615.2
NW_003790165.1	Gnomon	CDS	5717359	5717568	.	+	0	Name=XP_012341069.1;ID=cds-XP_012341069.1;Dbxref=GeneID:100871301%2CGenbank:XP_012341069.1;Parent=rna-XM_012485615.2
NW_003790165.1	Gnomon	CDS	5717651	5717824	.	+	0	Name=XP_012341069.1;ID=cds-XP_012341069.1;Dbxref=GeneID:100871301%2CGenbank:XP_012341069.1;Parent=rna-XM_012485615.2
NW_003790165.1	Gnomon	exon	3176498	3176517	.	-	.	ID=exon-XM_031915967.1-2;Dbxref=GeneID:105735251%2CGenbank:XM_031915967.1;Parent=rna-XM_031915967.1
NW_003790165.1	Gnomon	exon	3168877	3168893	.	-	.	ID=exon-XM_031915967.1-3;Dbxref=GeneID:105735251%2CGenbank:XM_031915967.1;Parent=rna-XM_031915967.1
NW_003790165.1	Gnomon	exon	3152140	3152228	.	-	.	ID=exon-XM_031915967.1-4;Dbxref=GeneID:105735251%2CGenbank:XM_031915967.1;Parent=rna-XM_031915967.1
NW_003790165.1	Gnomon	exon	3149542	3150148	.	-	.	ID=exon-XM_031915967.1-5;Dbxref=GeneID:105735251%2CGenbank:XM_031915967.1;Parent=rna-XM_031915967.1
NW_003790165.1	Gnomon	exon	3176740	3176758	.	-	.	ID=exon-XM_031915967.1-1;Dbxref=GeneID:105735251%2CGenbank:XM_031915967.1;Parent=rna-XM_031915967.1
NW_003790165.1	Gnomon	exon	3148619	3149041	.	-	.	ID=exon-XM_031915967.1-6;Dbxref=GeneID:105735251%2CGenbank:XM_031915967.1;Parent=rna-XM_031915967.1
NW_003790165.1	Gnomon	exon	3223830	3224021	.	+	.	ID=exon-XM_031916049.1-4;Dbxref=GeneID:100868164%2CGenbank:XM_031916049.1;Parent=rna-XM_031916049.1
NW_003790165.1	Gnomon	mRNA	6016177	6247764	.	-	.	Name=XM_003693080.3;ID=rna-XM_003693080.3;Dbxref=GeneID:100863055%2CGenbank:XM_003693080.3;Parent=gene-LOC100863055
NW_003790165.1	Gnomon	exon	3253573	3253745	.	+	.	ID=exon-XM_031916049.1-5;Dbxref=GeneID:100868164%2CGenbank:XM_031916049.1;Parent=rna-XM_031916049.1
NW_003790165.1	Gnomon	exon	3254962	3255142	.	+	.	ID=exon-XM_031916049.1-6;Dbxref=GeneID:100868164%2CGenbank:XM_031916049.1;Parent=rna-XM_031916049.1
NW_003790165.1	Gnomon	exon	3256137	3256311	.	+	.	ID=exon-XM_031916049.1-7;Dbxref=GeneID:100868164%2CGenbank:XM_031916049.1;Parent=rna-XM_031916049.1
NW_003790165.1	Gnomon	exon	3257513	3257742	.	+	.	ID=exon-XM_031916049.1-8;Dbxref=GeneID:100868164%2CGenbank:XM_031916049.1;Parent=rna-XM_031916049.1
NW_003790165.1	Gnomon	exon	3258253	3258464	.	+	.	ID=exon-XM_031916049.1-9;Dbxref=GeneID:100868164%2CGenbank:XM_031916049.1;Parent=rna-XM_031916049.1
NW_003790165.1	Gnomon	exon	3184758	3184855	.	+	.	ID=exon-XM_031916049.1-1;Dbxref=GeneID:100868164%2CGenbank:XM_031916049.1;Parent=rna-XM_031916049.1
NW_003790165.1	Gnomon	exon	3186141	3186335	.	+	.	ID=exon-XM_031916049.1-2;Dbxref=GeneID:100868164%2CGenbank:XM_031916049.1;Parent=rna-XM_031916049.1
NW_003790165.1	Gnomon	exon	3210882	3210973	.	+	.	ID=exon-XM_031916049.1-3;Dbxref=GeneID:100868164%2CGenbank:XM_031916049.1;Parent=rna-XM_031916049.1
NW_003790165.1	Gnomon	mRNA	7621564	7623686	.	+	.	Name=XM_003692982.2;ID=rna-XM_003692982.2;Dbxref=GeneID:100869744%2CGenbank:XM_003692982.2;Parent=gene-LOC100869744
NW_003790165.1	Gnomon	exon	5243386	5243684	.	+	.	ID=exon-XM_012485422.2-4;Dbxref=GeneID:100870423%2CGenbank:XM_012485422.2;Parent=rna-XM_012485422.2
NW_003790165.1	Gnomon	exon	5244537	5244715	.	+	.	ID=exon-XM_012485422.2-5;Dbxref=GeneID:100870423%2CGenbank:XM_012485422.2;Parent=rna-XM_012485422.2
NW_003790165.1	Gnomon	exon	5245117	5245420	.	+	.	ID=exon-XM_012485422.2-6;Dbxref=GeneID:100870423%2CGenbank:XM_012485422.2;Parent=rna-XM_012485422.2
NW_003790165.1	Gnomon	exon	5240565	5240865	.	+	.	ID=exon-XM_012485422.2-1;Dbxref=GeneID:100870423%2CGenbank:XM_012485422.2;Parent=rna-XM_012485422.2
NW_003790165.1	Gnomon	exon	5241302	5241376	.	+	.	ID=exon-XM_012485422.2-2;Dbxref=GeneID:100870423%2CGenbank:XM_012485422.2;Parent=rna-XM_012485422.2
NW_003790165.1	Gnomon	exon	5241613	5241824	.	+	.	ID=exon-XM_012485422.2-3;Dbxref=GeneID:100870423%2CGenbank:XM_012485422.2;Parent=rna-XM_012485422.2
NW_003790165.1	Gnomon	CDS	8082606	8082665	.	-	0	Name=XP_003693043.1;ID=cds-XP_003693043.1;Dbxref=GeneID:100871534%2CGenbank:XP_003693043.1;Parent=rna-XM_003692995.3
NW_003790165.1	Gnomon	CDS	8082217	8082459	.	-	0	Name=XP_003693043.1;ID=cds-XP_003693043.1;Dbxref=GeneID:100871534%2CGenbank:XP_003693043.1;Parent=rna-XM_003692995.3
NW_003790165.1	Gnomon	CDS	8081949	8082141	.	-	0	Name=XP_003693043.1;ID=cds-XP_003693043.1;Dbxref=GeneID:100871534%2CGenbank:XP_003693043.1;Parent=rna-XM_003692995.3
NW_003790165.1	Gnomon	CDS	8081651	8081883	.	-	0	Name=XP_003693043.1;ID=cds-XP_003693043.1;Dbxref=GeneID:100871534%2CGenbank:XP_003693043.1;Parent=rna-XM_003692995.3
NW_003790165.1	Gnomon	CDS	8081333	8081548	.	-	0	Name=XP_003693043.1;ID=cds-XP_003693043.1;Dbxref=GeneID:100871534%2CGenbank:XP_003693043.1;Parent=rna-XM_003692995.3
NW_003790165.1	Gnomon	CDS	8081181	8081249	.	-	0	Name=XP_003693043.1;ID=cds-XP_003693043.1;Dbxref=GeneID:100871534%2CGenbank:XP_003693043.1;Parent=rna-XM_003692995.3
NW_003790165.1	Gnomon	CDS	8081014	8081076	.	-	0	Name=XP_003693043.1;ID=cds-XP_003693043.1;Dbxref=GeneID:100871534%2CGenbank:XP_003693043.1;Parent=rna-XM_003692995.3
NW_003790165.1	Gnomon	CDS	6992465	6992501	.	-	0	Name=XP_012340921.1;ID=cds-XP_012340921.1;Dbxref=GeneID:100864307%2CGenbank:XP_012340921.1;Parent=rna-XM_012485467.2
NW_003790165.1	Gnomon	CDS	6992114	6992211	.	-	0	Name=XP_012340921.1;ID=cds-XP_012340921.1;Dbxref=GeneID:100864307%2CGenbank:XP_012340921.1;Parent=rna-XM_012485467.2
NW_003790165.1	Gnomon	CDS	6991958	6992008	.	-	0	Name=XP_012340921.1;ID=cds-XP_012340921.1;Dbxref=GeneID:100864307%2CGenbank:XP_012340921.1;Parent=rna-XM_012485467.2
NW_003790165.1	Gnomon	CDS	6991690	6991883	.	-	0	Name=XP_012340921.1;ID=cds-XP_012340921.1;Dbxref=GeneID:100864307%2CGenbank:XP_012340921.1;Parent=rna-XM_012485467.2
NW_003790165.1	Gnomon	CDS	6991424	6991601	.	-	0	Name=XP_012340921.1;ID=cds-XP_012340921.1;Dbxref=GeneID:100864307%2CGenbank:XP_012340921.1;Parent=rna-XM_012485467.2
NW_003790165.1	Gnomon	CDS	6991108	6991346	.	-	0	Name=XP_012340921.1;ID=cds-XP_012340921.1;Dbxref=GeneID:100864307%2CGenbank:XP_012340921.1;Parent=rna-XM_012485467.2
NW_003790165.1	Gnomon	CDS	6990939	6991033	.	-	0	Name=XP_012340921.1;ID=cds-XP_012340921.1;Dbxref=GeneID:100864307%2CGenbank:XP_012340921.1;Parent=rna-XM_012485467.2
NW_003790165.1	Gnomon	CDS	6990753	6990794	.	-	0	Name=XP_012340921.1;ID=cds-XP_012340921.1;Dbxref=GeneID:100864307%2CGenbank:XP_012340921.1;Parent=rna-XM_012485467.2
NW_003790165.1	Gnomon	CDS	6990220	6990407	.	-	0	Name=XP_012340921.1;ID=cds-XP_012340921.1;Dbxref=GeneID:100864307%2CGenbank:XP_012340921.1;Parent=rna-XM_012485467.2
NW_003790165.1	Gnomon	CDS	6990048	6990125	.	-	0	Name=XP_012340921.1;ID=cds-XP_012340921.1;Dbxref=GeneID:100864307%2CGenbank:XP_012340921.1;Parent=rna-XM_012485467.2
NW_003790165.1	Gnomon	CDS	6989622	6989955	.	-	0	Name=XP_012340921.1;ID=cds-XP_012340921.1;Dbxref=GeneID:100864307%2CGenbank:XP_012340921.1;Parent=rna-XM_012485467.2
NW_003790165.1	Gnomon	CDS	6989159	6989555	.	-	0	Name=XP_012340921.1;ID=cds-XP_012340921.1;Dbxref=GeneID:100864307%2CGenbank:XP_012340921.1;Parent=rna-XM_012485467.2
NW_003790165.1	Gnomon	CDS	6988755	6989073	.	-	0	Name=XP_012340921.1;ID=cds-XP_012340921.1;Dbxref=GeneID:100864307%2CGenbank:XP_012340921.1;Parent=rna-XM_012485467.2
NW_003790165.1	Gnomon	CDS	6988574	6988687	.	-	0	Name=XP_012340921.1;ID=cds-XP_012340921.1;Dbxref=GeneID:100864307%2CGenbank:XP_012340921.1;Parent=rna-XM_012485467.2
NW_003790165.1	Gnomon	CDS	6988291	6988496	.	-	0	Name=XP_012340921.1;ID=cds-XP_012340921.1;Dbxref=GeneID:100864307%2CGenbank:XP_012340921.1;Parent=rna-XM_012485467.2
NW_003790165.1	Gnomon	CDS	6988124	6988211	.	-	0	Name=XP_012340921.1;ID=cds-XP_012340921.1;Dbxref=GeneID:100864307%2CGenbank:XP_012340921.1;Parent=rna-XM_012485467.2
NW_003790165.1	Gnomon	CDS	6987787	6988011	.	-	0	Name=XP_012340921.1;ID=cds-XP_012340921.1;Dbxref=GeneID:100864307%2CGenbank:XP_012340921.1;Parent=rna-XM_012485467.2
NW_003790165.1	Gnomon	CDS	6987372	6987392	.	-	0	Name=XP_012340921.1;ID=cds-XP_012340921.1;Dbxref=GeneID:100864307%2CGenbank:XP_012340921.1;Parent=rna-XM_012485467.2
NW_003790165.1	Gnomon	CDS	6987071	6987212	.	-	0	Name=XP_012340921.1;ID=cds-XP_012340921.1;Dbxref=GeneID:100864307%2CGenbank:XP_012340921.1;Parent=rna-XM_012485467.2
NW_003790165.1	Gnomon	CDS	6986735	6986984	.	-	0	Name=XP_012340921.1;ID=cds-XP_012340921.1;Dbxref=GeneID:100864307%2CGenbank:XP_012340921.1;Parent=rna-XM_012485467.2
NW_003790165.1	Gnomon	CDS	6985888	6986660	.	-	0	Name=XP_012340921.1;ID=cds-XP_012340921.1;Dbxref=GeneID:100864307%2CGenbank:XP_012340921.1;Parent=rna-XM_012485467.2
NW_003790165.1	Gnomon	CDS	6985582	6985821	.	-	0	Name=XP_012340921.1;ID=cds-XP_012340921.1;Dbxref=GeneID:100864307%2CGenbank:XP_012340921.1;Parent=rna-XM_012485467.2
NW_003790165.1	Gnomon	CDS	6985062	6985087	.	-	0	Name=XP_012340921.1;ID=cds-XP_012340921.1;Dbxref=GeneID:100864307%2CGenbank:XP_012340921.1;Parent=rna-XM_012485467.2
NW_003790165.1	Gnomon	mRNA	7183752	7191439	.	-	.	Name=XM_012485654.2;ID=rna-XM_012485654.2;Dbxref=GeneID:100867605%2CGenbank:XM_012485654.2;Parent=gene-LOC100867605
NW_003790165.1	Gnomon	CDS	5325382	5325567	.	-	0	Name=XP_003692946.2;ID=cds-XP_003692946.2;Dbxref=GeneID:100871023%2CGenbank:XP_003692946.2;Parent=rna-XM_003692898.3
NW_003790165.1	Gnomon	CDS	5324558	5324683	.	-	0	Name=XP_003692946.2;ID=cds-XP_003692946.2;Dbxref=GeneID:100871023%2CGenbank:XP_003692946.2;Parent=rna-XM_003692898.3
NW_003790165.1	Gnomon	CDS	5324041	5324229	.	-	0	Name=XP_003692946.2;ID=cds-XP_003692946.2;Dbxref=GeneID:100871023%2CGenbank:XP_003692946.2;Parent=rna-XM_003692898.3
NW_003790165.1	Gnomon	CDS	5323875	5323922	.	-	0	Name=XP_003692946.2;ID=cds-XP_003692946.2;Dbxref=GeneID:100871023%2CGenbank:XP_003692946.2;Parent=rna-XM_003692898.3
NW_003790165.1	Gnomon	CDS	5322050	5322109	.	-	0	Name=XP_003692946.2;ID=cds-XP_003692946.2;Dbxref=GeneID:100871023%2CGenbank:XP_003692946.2;Parent=rna-XM_003692898.3
NW_003790165.1	Gnomon	CDS	2834591	2834875	.	+	0	Name=XP_031771869.1;ID=cds-XP_031771869.1;Dbxref=GeneID:116414257%2CGenbank:XP_031771869.1;Parent=rna-XM_031916009.1
NW_003790165.1	Gnomon	gene	4238547	4240469	.	-	.	Name=LOC100865946;ID=gene-LOC100865946;Dbxref=GeneID:100865946
NW_003790165.1	Gnomon	mRNA	7510027	7511869	.	+	.	Name=XM_003692980.3;ID=rna-XM_003692980.3;Dbxref=GeneID:100869626%2CGenbank:XM_003692980.3;Parent=gene-LOC100869626
NW_003790165.1	Gnomon	exon	3424363	3424519	.	+	.	ID=exon-XR_001111938.2-5;Dbxref=GeneID:100869106%2CGenbank:XR_001111938.2;Parent=rna-XR_001111938.2
NW_003790165.1	Gnomon	exon	3424767	3425119	.	+	.	ID=exon-XR_001111938.2-6;Dbxref=GeneID:100869106%2CGenbank:XR_001111938.2;Parent=rna-XR_001111938.2
NW_003790165.1	Gnomon	exon	3425214	3425373	.	+	.	ID=exon-XR_001111938.2-7;Dbxref=GeneID:100869106%2CGenbank:XR_001111938.2;Parent=rna-XR_001111938.2
NW_003790165.1	Gnomon	exon	3426165	3426288	.	+	.	ID=exon-XR_001111938.2-8;Dbxref=GeneID:100869106%2CGenbank:XR_001111938.2;Parent=rna-XR_001111938.2
NW_003790165.1	Gnomon	mRNA	7621097	7623775	.	+	.	Name=XM_003692981.3;ID=rna-XM_003692981.3;Dbxref=GeneID:100869744%2CGenbank:XM_003692981.3;Parent=gene-LOC100869744
NW_003790165.1	Gnomon	exon	3421807	3422016	.	+	.	ID=exon-XR_001111938.2-1;Dbxref=GeneID:100869106%2CGenbank:XR_001111938.2;Parent=rna-XR_001111938.2
NW_003790165.1	Gnomon	exon	3422487	3422741	.	+	.	ID=exon-XR_001111938.2-2;Dbxref=GeneID:100869106%2CGenbank:XR_001111938.2;Parent=rna-XR_001111938.2
NW_003790165.1	Gnomon	exon	3422809	3423048	.	+	.	ID=exon-XR_001111938.2-3;Dbxref=GeneID:100869106%2CGenbank:XR_001111938.2;Parent=rna-XR_001111938.2
NW_003790165.1	Gnomon	exon	3423830	3423983	.	+	.	ID=exon-XR_001111938.2-4;Dbxref=GeneID:100869106%2CGenbank:XR_001111938.2;Parent=rna-XR_001111938.2
NW_003790165.1	Gnomon	gene	1048737	1088946	.	+	.	Name=LOC100865982;ID=gene-LOC100865982;Dbxref=GeneID:100865982
NW_003790165.1	Gnomon	CDS	6992465	6992501	.	-	0	Name=XP_012340920.1;ID=cds-XP_012340920.1;Dbxref=GeneID:100864307%2CGenbank:XP_012340920.1;Parent=rna-XM_012485466.2
NW_003790165.1	Gnomon	CDS	6992114	6992211	.	-	0	Name=XP_012340920.1;ID=cds-XP_012340920.1;Dbxref=GeneID:100864307%2CGenbank:XP_012340920.1;Parent=rna-XM_012485466.2
NW_003790165.1	Gnomon	CDS	6991958	6992008	.	-	0	Name=XP_012340920.1;ID=cds-XP_012340920.1;Dbxref=GeneID:100864307%2CGenbank:XP_012340920.1;Parent=rna-XM_012485466.2
NW_003790165.1	Gnomon	CDS	6991690	6991883	.	-	0	Name=XP_012340920.1;ID=cds-XP_012340920.1;Dbxref=GeneID:100864307%2CGenbank:XP_012340920.1;Parent=rna-XM_012485466.2
NW_003790165.1	Gnomon	CDS	6991424	6991601	.	-	0	Name=XP_012340920.1;ID=cds-XP_012340920.1;Dbxref=GeneID:100864307%2CGenbank:XP_012340920.1;Parent=rna-XM_012485466.2
NW_003790165.1	Gnomon	CDS	6991108	6991346	.	-	0	Name=XP_012340920.1;ID=cds-XP_012340920.1;Dbxref=GeneID:100864307%2CGenbank:XP_012340920.1;Parent=rna-XM_012485466.2
NW_003790165.1	Gnomon	CDS	6990939	6991033	.	-	0	Name=XP_012340920.1;ID=cds-XP_012340920.1;Dbxref=GeneID:100864307%2CGenbank:XP_012340920.1;Parent=rna-XM_012485466.2
NW_003790165.1	Gnomon	CDS	6990220	6990407	.	-	0	Name=XP_012340920.1;ID=cds-XP_012340920.1;Dbxref=GeneID:100864307%2CGenbank:XP_012340920.1;Parent=rna-XM_012485466.2
NW_003790165.1	Gnomon	CDS	6990048	6990125	.	-	0	Name=XP_012340920.1;ID=cds-XP_012340920.1;Dbxref=GeneID:100864307%2CGenbank:XP_012340920.1;Parent=rna-XM_012485466.2
NW_003790165.1	Gnomon	CDS	6989622	6989955	.	-	0	Name=XP_012340920.1;ID=cds-XP_012340920.1;Dbxref=GeneID:100864307%2CGenbank:XP_012340920.1;Parent=rna-XM_012485466.2
NW_003790165.1	Gnomon	CDS	6989159	6989555	.	-	0	Name=XP_012340920.1;ID=cds-XP_012340920.1;Dbxref=GeneID:100864307%2CGenbank:XP_012340920.1;Parent=rna-XM_012485466.2
NW_003790165.1	Gnomon	CDS	6988755	6989073	.	-	0	Name=XP_012340920.1;ID=cds-XP_012340920.1;Dbxref=GeneID:100864307%2CGenbank:XP_012340920.1;Parent=rna-XM_012485466.2
NW_003790165.1	Gnomon	CDS	6988574	6988687	.	-	0	Name=XP_012340920.1;ID=cds-XP_012340920.1;Dbxref=GeneID:100864307%2CGenbank:XP_012340920.1;Parent=rna-XM_012485466.2
NW_003790165.1	Gnomon	CDS	6988291	6988496	.	-	0	Name=XP_012340920.1;ID=cds-XP_012340920.1;Dbxref=GeneID:100864307%2CGenbank:XP_012340920.1;Parent=rna-XM_012485466.2
NW_003790165.1	Gnomon	CDS	6988124	6988211	.	-	0	Name=XP_012340920.1;ID=cds-XP_012340920.1;Dbxref=GeneID:100864307%2CGenbank:XP_012340920.1;Parent=rna-XM_012485466.2
NW_003790165.1	Gnomon	CDS	6987787	6988011	.	-	0	Name=XP_012340920.1;ID=cds-XP_012340920.1;Dbxref=GeneID:100864307%2CGenbank:XP_012340920.1;Parent=rna-XM_012485466.2
NW_003790165.1	Gnomon	CDS	6987372	6987392	.	-	0	Name=XP_012340920.1;ID=cds-XP_012340920.1;Dbxref=GeneID:100864307%2CGenbank:XP_012340920.1;Parent=rna-XM_012485466.2
NW_003790165.1	Gnomon	CDS	6987071	6987212	.	-	0	Name=XP_012340920.1;ID=cds-XP_012340920.1;Dbxref=GeneID:100864307%2CGenbank:XP_012340920.1;Parent=rna-XM_012485466.2
NW_003790165.1	Gnomon	CDS	6986735	6986984	.	-	0	Name=XP_012340920.1;ID=cds-XP_012340920.1;Dbxref=GeneID:100864307%2CGenbank:XP_012340920.1;Parent=rna-XM_012485466.2
NW_003790165.1	Gnomon	CDS	6985888	6986660	.	-	0	Name=XP_012340920.1;ID=cds-XP_012340920.1;Dbxref=GeneID:100864307%2CGenbank:XP_012340920.1;Parent=rna-XM_012485466.2
NW_003790165.1	Gnomon	CDS	6985582	6985821	.	-	0	Name=XP_012340920.1;ID=cds-XP_012340920.1;Dbxref=GeneID:100864307%2CGenbank:XP_012340920.1;Parent=rna-XM_012485466.2
NW_003790165.1	Gnomon	CDS	6985353	6985417	.	-	0	Name=XP_012340920.1;ID=cds-XP_012340920.1;Dbxref=GeneID:100864307%2CGenbank:XP_012340920.1;Parent=rna-XM_012485466.2
NW_003790165.1	Gnomon	CDS	6984974	6985087	.	-	0	Name=XP_012340920.1;ID=cds-XP_012340920.1;Dbxref=GeneID:100864307%2CGenbank:XP_012340920.1;Parent=rna-XM_012485466.2
NW_003790165.1	Gnomon	transcript	465698	769900	.	+	.	Name=XR_004224719.1;ID=rna-XR_004224719.1;Dbxref=GeneID:100869743%2CGenbank:XR_004224719.1;Parent=gene-LOC100869743
NW_003790165.1	Gnomon	exon	8535976	8536100	.	+	.	ID=exon-XM_012485371.2-1;Dbxref=GeneID:100865784%2CGenbank:XM_012485371.2;Parent=rna-XM_012485371.2
NW_003790165.1	Gnomon	exon	8537042	8537171	.	+	.	ID=exon-XM_012485371.2-2;Dbxref=GeneID:100865784%2CGenbank:XM_012485371.2;Parent=rna-XM_012485371.2
NW_003790165.1	Gnomon	exon	8537265	8537730	.	+	.	ID=exon-XM_012485371.2-3;Dbxref=GeneID:100865784%2CGenbank:XM_012485371.2;Parent=rna-XM_012485371.2
NW_003790165.1	Gnomon	exon	8537948	8538189	.	+	.	ID=exon-XM_012485371.2-4;Dbxref=GeneID:100865784%2CGenbank:XM_012485371.2;Parent=rna-XM_012485371.2
NW_003790165.1	Gnomon	exon	8538357	8538657	.	+	.	ID=exon-XM_012485371.2-5;Dbxref=GeneID:100865784%2CGenbank:XM_012485371.2;Parent=rna-XM_012485371.2
NW_003790165.1	Gnomon	exon	1061822	1061985	.	+	.	ID=exon-XM_012485664.2-11;Dbxref=GeneID:100865982%2CGenbank:XM_012485664.2;Parent=rna-XM_012485664.2
NW_003790165.1	Gnomon	exon	1079937	1080360	.	+	.	ID=exon-XM_012485664.2-12;Dbxref=GeneID:100865982%2CGenbank:XM_012485664.2;Parent=rna-XM_012485664.2
NW_003790165.1	Gnomon	exon	1083033	1083224	.	+	.	ID=exon-XM_012485664.2-13;Dbxref=GeneID:100865982%2CGenbank:XM_012485664.2;Parent=rna-XM_012485664.2
NW_003790165.1	Gnomon	exon	1088162	1088335	.	+	.	ID=exon-XM_012485664.2-14;Dbxref=GeneID:100865982%2CGenbank:XM_012485664.2;Parent=rna-XM_012485664.2
NW_003790165.1	Gnomon	exon	1055577	1055697	.	+	.	ID=exon-XM_012485664.2-10;Dbxref=GeneID:100865982%2CGenbank:XM_012485664.2;Parent=rna-XM_012485664.2
NW_003790165.1	Gnomon	CDS	8467357	8467392	.	-	0	Name=XP_012340826.1;ID=cds-XP_012340826.1;Dbxref=GeneID:100868453%2CGenbank:XP_012340826.1;Parent=rna-XM_012485372.2
NW_003790165.1	Gnomon	CDS	8437551	8437836	.	-	0	Name=XP_012340826.1;ID=cds-XP_012340826.1;Dbxref=GeneID:100868453%2CGenbank:XP_012340826.1;Parent=rna-XM_012485372.2
NW_003790165.1	Gnomon	CDS	8420631	8420733	.	-	0	Name=XP_012340826.1;ID=cds-XP_012340826.1;Dbxref=GeneID:100868453%2CGenbank:XP_012340826.1;Parent=rna-XM_012485372.2
NW_003790165.1	Gnomon	CDS	8419638	8419660	.	-	0	Name=XP_012340826.1;ID=cds-XP_012340826.1;Dbxref=GeneID:100868453%2CGenbank:XP_012340826.1;Parent=rna-XM_012485372.2
NW_003790165.1	Gnomon	CDS	8415666	8415824	.	-	0	Name=XP_012340826.1;ID=cds-XP_012340826.1;Dbxref=GeneID:100868453%2CGenbank:XP_012340826.1;Parent=rna-XM_012485372.2
NW_003790165.1	Gnomon	CDS	8414796	8415150	.	-	0	Name=XP_012340826.1;ID=cds-XP_012340826.1;Dbxref=GeneID:100868453%2CGenbank:XP_012340826.1;Parent=rna-XM_012485372.2
NW_003790165.1	Gnomon	CDS	8413886	8414300	.	-	0	Name=XP_012340826.1;ID=cds-XP_012340826.1;Dbxref=GeneID:100868453%2CGenbank:XP_012340826.1;Parent=rna-XM_012485372.2
NW_003790165.1	Gnomon	exon	1088583	1088946	.	+	.	ID=exon-XM_012485664.2-15;Dbxref=GeneID:100865982%2CGenbank:XM_012485664.2;Parent=rna-XM_012485664.2
NW_003790165.1	Gnomon	exon	7896329	7896659	.	+	.	ID=exon-XM_012485702.2-18;Dbxref=GeneID:100865856%2CGenbank:XM_012485702.2;Parent=rna-XM_012485702.2
NW_003790165.1	Gnomon	exon	7892080	7892196	.	+	.	ID=exon-XM_012485702.2-16;Dbxref=GeneID:100865856%2CGenbank:XM_012485702.2;Parent=rna-XM_012485702.2
NW_003790165.1	Gnomon	exon	7895246	7895347	.	+	.	ID=exon-XM_012485702.2-17;Dbxref=GeneID:100865856%2CGenbank:XM_012485702.2;Parent=rna-XM_012485702.2
NW_003790165.1	Gnomon	mRNA	1249350	1250273	.	-	.	Name=XM_003692887.3;ID=rna-XM_003692887.3;Dbxref=GeneID:100866608%2CGenbank:XM_003692887.3;Parent=gene-LOC100866608
NW_003790165.1	Gnomon	exon	7888106	7888341	.	+	.	ID=exon-XM_012485702.2-14;Dbxref=GeneID:100865856%2CGenbank:XM_012485702.2;Parent=rna-XM_012485702.2
NW_003790165.1	Gnomon	exon	7888752	7888945	.	+	.	ID=exon-XM_012485702.2-15;Dbxref=GeneID:100865856%2CGenbank:XM_012485702.2;Parent=rna-XM_012485702.2
NW_003790165.1	Gnomon	exon	7884871	7885155	.	+	.	ID=exon-XM_012485702.2-12;Dbxref=GeneID:100865856%2CGenbank:XM_012485702.2;Parent=rna-XM_012485702.2
NW_003790165.1	Gnomon	exon	7887451	7887632	.	+	.	ID=exon-XM_012485702.2-13;Dbxref=GeneID:100865856%2CGenbank:XM_012485702.2;Parent=rna-XM_012485702.2
NW_003790165.1	Gnomon	exon	7043019	7043226	.	-	.	ID=exon-XM_012485644.2-10;Dbxref=GeneID:100865585%2CGenbank:XM_012485644.2;Parent=rna-XM_012485644.2
NW_003790165.1	Gnomon	exon	7042734	7042930	.	-	.	ID=exon-XM_012485644.2-11;Dbxref=GeneID:100865585%2CGenbank:XM_012485644.2;Parent=rna-XM_012485644.2
NW_003790165.1	Gnomon	exon	7041452	7041661	.	-	.	ID=exon-XM_012485644.2-12;Dbxref=GeneID:100865585%2CGenbank:XM_012485644.2;Parent=rna-XM_012485644.2
NW_003790165.1	Gnomon	exon	7041193	7041315	.	-	.	ID=exon-XM_012485644.2-13;Dbxref=GeneID:100865585%2CGenbank:XM_012485644.2;Parent=rna-XM_012485644.2
NW_003790165.1	Gnomon	exon	7040814	7041086	.	-	.	ID=exon-XM_012485644.2-14;Dbxref=GeneID:100865585%2CGenbank:XM_012485644.2;Parent=rna-XM_012485644.2
NW_003790165.1	Gnomon	exon	7040349	7040740	.	-	.	ID=exon-XM_012485644.2-15;Dbxref=GeneID:100865585%2CGenbank:XM_012485644.2;Parent=rna-XM_012485644.2
NW_003790165.1	Gnomon	exon	7043019	7043226	.	-	.	ID=exon-XM_012485637.2-10;Dbxref=GeneID:100865585%2CGenbank:XM_012485637.2;Parent=rna-XM_012485637.2
NW_003790165.1	Gnomon	exon	7042734	7042930	.	-	.	ID=exon-XM_012485637.2-11;Dbxref=GeneID:100865585%2CGenbank:XM_012485637.2;Parent=rna-XM_012485637.2
NW_003790165.1	Gnomon	exon	7041452	7041661	.	-	.	ID=exon-XM_012485637.2-12;Dbxref=GeneID:100865585%2CGenbank:XM_012485637.2;Parent=rna-XM_012485637.2
NW_003790165.1	Gnomon	exon	7041193	7041315	.	-	.	ID=exon-XM_012485637.2-13;Dbxref=GeneID:100865585%2CGenbank:XM_012485637.2;Parent=rna-XM_012485637.2
NW_003790165.1	Gnomon	exon	7040814	7041089	.	-	.	ID=exon-XM_012485637.2-14;Dbxref=GeneID:100865585%2CGenbank:XM_012485637.2;Parent=rna-XM_012485637.2
NW_003790165.1	Gnomon	exon	7040349	7040740	.	-	.	ID=exon-XM_012485637.2-15;Dbxref=GeneID:100865585%2CGenbank:XM_012485637.2;Parent=rna-XM_012485637.2
NW_003790165.1	Gnomon	exon	5748069	5748251	.	+	.	ID=exon-XM_012485599.2-10;Dbxref=GeneID:100871646%2CGenbank:XM_012485599.2;Parent=rna-XM_012485599.2
NW_003790165.1	Gnomon	exon	5748350	5751066	.	+	.	ID=exon-XM_012485599.2-11;Dbxref=GeneID:100871646%2CGenbank:XM_012485599.2;Parent=rna-XM_012485599.2
NW_003790165.1	Gnomon	CDS	8086963	8087037	.	-	0	Name=XP_003693044.1;ID=cds-XP_003693044.1;Dbxref=GeneID:100871647%2CGenbank:XP_003693044.1;Parent=rna-XM_003692996.2
NW_003790165.1	Gnomon	CDS	8086829	8086880	.	-	0	Name=XP_003693044.1;ID=cds-XP_003693044.1;Dbxref=GeneID:100871647%2CGenbank:XP_003693044.1;Parent=rna-XM_003692996.2
NW_003790165.1	Gnomon	CDS	8086417	8086577	.	-	0	Name=XP_003693044.1;ID=cds-XP_003693044.1;Dbxref=GeneID:100871647%2CGenbank:XP_003693044.1;Parent=rna-XM_003692996.2
NW_003790165.1	Gnomon	CDS	8086184	8086339	.	-	0	Name=XP_003693044.1;ID=cds-XP_003693044.1;Dbxref=GeneID:100871647%2CGenbank:XP_003693044.1;Parent=rna-XM_003692996.2
NW_003790165.1	Gnomon	exon	7882190	7882299	.	+	.	ID=exon-XM_012485702.2-10;Dbxref=GeneID:100865856%2CGenbank:XM_012485702.2;Parent=rna-XM_012485702.2
NW_003790165.1	Gnomon	exon	7882887	7882999	.	+	.	ID=exon-XM_012485702.2-11;Dbxref=GeneID:100865856%2CGenbank:XM_012485702.2;Parent=rna-XM_012485702.2
NW_003790165.1	Gnomon	exon	3404560	3405533	.	+	.	ID=exon-XM_012485682.2-1;Dbxref=GeneID:105735263%2CGenbank:XM_012485682.2;Parent=rna-XM_012485682.2
NW_003790165.1	Gnomon	mRNA	4332055	4337117	.	+	.	Name=XM_012485653.2;ID=rna-XM_012485653.2;Dbxref=GeneID:100870064%2CGenbank:XM_012485653.2;Parent=gene-LOC100870064
NW_003790165.1	Gnomon	exon	7911783	7912055	.	-	.	ID=exon-XR_004224727.1-1;Dbxref=GeneID:116414255%2CGenbank:XR_004224727.1;Parent=rna-XR_004224727.1
NW_003790165.1	Gnomon	exon	7911445	7911687	.	-	.	ID=exon-XR_004224727.1-2;Dbxref=GeneID:116414255%2CGenbank:XR_004224727.1;Parent=rna-XR_004224727.1
NW_003790165.1	Gnomon	exon	3536150	3536372	.	-	.	ID=exon-XM_031915968.1-3;Dbxref=GeneID:100869469%2CGenbank:XM_031915968.1;Note=The sequence of the model RefSeq transcript was modified relative to this genomic sequence to represent the inferred CDS: inserted 6 bases in 5 codons%3B deleted 4 bases in 2 codons;Parent=rna-XM_031915968.1
NW_003790165.1	Gnomon	exon	3535783	3536070	.	-	.	ID=exon-XM_031915968.1-4;Dbxref=GeneID:100869469%2CGenbank:XM_031915968.1;Note=The sequence of the model RefSeq transcript was modified relative to this genomic sequence to represent the inferred CDS: inserted 6 bases in 5 codons%3B deleted 4 bases in 2 codons;Parent=rna-XM_031915968.1
NW_003790165.1	Gnomon	exon	3539688	3540047	.	-	.	ID=exon-XM_031915968.1-1;Dbxref=GeneID:100869469%2CGenbank:XM_031915968.1;Note=The sequence of the model RefSeq transcript was modified relative to this genomic sequence to represent the inferred CDS: inserted 6 bases in 5 codons%3B deleted 4 bases in 2 codons;Parent=rna-XM_031915968.1
NW_003790165.1	Gnomon	exon	3536886	3537265	.	-	.	ID=exon-XM_031915968.1-2;Dbxref=GeneID:100869469%2CGenbank:XM_031915968.1;Note=The sequence of the model RefSeq transcript was modified relative to this genomic sequence to represent the inferred CDS: inserted 6 bases in 5 codons%3B deleted 4 bases in 2 codons;Parent=rna-XM_031915968.1
NW_003790165.1	Gnomon	exon	3534122	3534476	.	-	.	ID=exon-XM_031915968.1-7;Dbxref=GeneID:100869469%2CGenbank:XM_031915968.1;Note=The sequence of the model RefSeq transcript was modified relative to this genomic sequence to represent the inferred CDS: inserted 6 bases in 5 codons%3B deleted 4 bases in 2 codons;Parent=rna-XM_031915968.1
NW_003790165.1	Gnomon	exon	3533185	3533617	.	-	.	ID=exon-XM_031915968.1-8;Dbxref=GeneID:100869469%2CGenbank:XM_031915968.1;Note=The sequence of the model RefSeq transcript was modified relative to this genomic sequence to represent the inferred CDS: inserted 6 bases in 5 codons%3B deleted 4 bases in 2 codons;Parent=rna-XM_031915968.1
NW_003790165.1	Gnomon	exon	3535217	3535344	.	-	.	ID=exon-XM_031915968.1-5;Dbxref=GeneID:100869469%2CGenbank:XM_031915968.1;Note=The sequence of the model RefSeq transcript was modified relative to this genomic sequence to represent the inferred CDS: inserted 6 bases in 5 codons%3B deleted 4 bases in 2 codons;Parent=rna-XM_031915968.1
NW_003790165.1	Gnomon	CDS	7006371	7006520	.	+	0	Name=XP_031771822.1;ID=cds-XP_031771822.1;Dbxref=GeneID:100865226%2CGenbank:XP_031771822.1;Note=The sequence of the model RefSeq protein was modified relative to this genomic sequence to represent the inferred CDS: inserted 1 base in 1 codon%3B substituted 3 bases at 3 genomic stop codons;Parent=rna-XM_031915962.1
NW_003790165.1	Gnomon	CDS	7006589	7006751	.	+	0	Name=XP_031771822.1;ID=cds-XP_031771822.1;Dbxref=GeneID:100865226%2CGenbank:XP_031771822.1;Note=The sequence of the model RefSeq protein was modified relative to this genomic sequence to represent the inferred CDS: inserted 1 base in 1 codon%3B substituted 3 bases at 3 genomic stop codons;Parent=rna-XM_031915962.1
NW_003790165.1	Gnomon	CDS	7006893	7007168	.	+	0	Name=XP_031771822.1;ID=cds-XP_031771822.1;Dbxref=GeneID:100865226%2CGenbank:XP_031771822.1;Note=The sequence of the model RefSeq protein was modified relative to this genomic sequence to represent the inferred CDS: inserted 1 base in 1 codon%3B substituted 3 bases at 3 genomic stop codons;Parent=rna-XM_031915962.1
NW_003790165.1	Gnomon	CDS	7007237	7007425	.	+	0	Name=XP_031771822.1;ID=cds-XP_031771822.1;Dbxref=GeneID:100865226%2CGenbank:XP_031771822.1;Note=The sequence of the model RefSeq protein was modified relative to this genomic sequence to represent the inferred CDS: inserted 1 base in 1 codon%3B substituted 3 bases at 3 genomic stop codons;Parent=rna-XM_031915962.1
NW_003790165.1	Gnomon	CDS	7007502	7007747	.	+	0	Name=XP_031771822.1;ID=cds-XP_031771822.1;Dbxref=GeneID:100865226%2CGenbank:XP_031771822.1;Note=The sequence of the model RefSeq protein was modified relative to this genomic sequence to represent the inferred CDS: inserted 1 base in 1 codon%3B substituted 3 bases at 3 genomic stop codons;Parent=rna-XM_031915962.1
NW_003790165.1	Gnomon	CDS	7007806	7007843	.	+	0	Name=XP_031771822.1;ID=cds-XP_031771822.1;Dbxref=GeneID:100865226%2CGenbank:XP_031771822.1;Note=The sequence of the model RefSeq protein was modified relative to this genomic sequence to represent the inferred CDS: inserted 1 base in 1 codon%3B substituted 3 bases at 3 genomic stop codons;Parent=rna-XM_031915962.1
NW_003790165.1	Gnomon	CDS	7007924	7008121	.	+	0	Name=XP_031771822.1;ID=cds-XP_031771822.1;Dbxref=GeneID:100865226%2CGenbank:XP_031771822.1;Note=The sequence of the model RefSeq protein was modified relative to this genomic sequence to represent the inferred CDS: inserted 1 base in 1 codon%3B substituted 3 bases at 3 genomic stop codons;Parent=rna-XM_031915962.1
NW_003790165.1	Gnomon	CDS	7008195	7008317	.	+	0	Name=XP_031771822.1;ID=cds-XP_031771822.1;Dbxref=GeneID:100865226%2CGenbank:XP_031771822.1;Note=The sequence of the model RefSeq protein was modified relative to this genomic sequence to represent the inferred CDS: inserted 1 base in 1 codon%3B substituted 3 bases at 3 genomic stop codons;Parent=rna-XM_031915962.1
NW_003790165.1	Gnomon	CDS	7008375	7008402	.	+	0	Name=XP_031771822.1;ID=cds-XP_031771822.1;Dbxref=GeneID:100865226%2CGenbank:XP_031771822.1;Note=The sequence of the model RefSeq protein was modified relative to this genomic sequence to represent the inferred CDS: inserted 1 base in 1 codon%3B substituted 3 bases at 3 genomic stop codons;Parent=rna-XM_031915962.1
NW_003790165.1	Gnomon	CDS	7008405	7008631	.	+	0	Name=XP_031771822.1;ID=cds-XP_031771822.1;Dbxref=GeneID:100865226%2CGenbank:XP_031771822.1;Note=The sequence of the model RefSeq protein was modified relative to this genomic sequence to represent the inferred CDS: inserted 1 base in 1 codon%3B substituted 3 bases at 3 genomic stop codons;Parent=rna-XM_031915962.1
NW_003790165.1	Gnomon	CDS	7008767	7008824	.	+	0	Name=XP_031771822.1;ID=cds-XP_031771822.1;Dbxref=GeneID:100865226%2CGenbank:XP_031771822.1;Note=The sequence of the model RefSeq protein was modified relative to this genomic sequence to represent the inferred CDS: inserted 1 base in 1 codon%3B substituted 3 bases at 3 genomic stop codons;Parent=rna-XM_031915962.1
NW_003790165.1	Gnomon	CDS	7009724	7009868	.	+	0	Name=XP_031771822.1;ID=cds-XP_031771822.1;Dbxref=GeneID:100865226%2CGenbank:XP_031771822.1;Note=The sequence of the model RefSeq protein was modified relative to this genomic sequence to represent the inferred CDS: inserted 1 base in 1 codon%3B substituted 3 bases at 3 genomic stop codons;Parent=rna-XM_031915962.1
NW_003790165.1	Gnomon	CDS	7010006	7010111	.	+	0	Name=XP_031771822.1;ID=cds-XP_031771822.1;Dbxref=GeneID:100865226%2CGenbank:XP_031771822.1;Note=The sequence of the model RefSeq protein was modified relative to this genomic sequence to represent the inferred CDS: inserted 1 base in 1 codon%3B substituted 3 bases at 3 genomic stop codons;Parent=rna-XM_031915962.1
NW_003790165.1	Gnomon	CDS	7010263	7010534	.	+	0	Name=XP_031771822.1;ID=cds-XP_031771822.1;Dbxref=GeneID:100865226%2CGenbank:XP_031771822.1;Note=The sequence of the model RefSeq protein was modified relative to this genomic sequence to represent the inferred CDS: inserted 1 base in 1 codon%3B substituted 3 bases at 3 genomic stop codons;Parent=rna-XM_031915962.1
NW_003790165.1	Gnomon	CDS	7010621	7010733	.	+	0	Name=XP_031771822.1;ID=cds-XP_031771822.1;Dbxref=GeneID:100865226%2CGenbank:XP_031771822.1;Note=The sequence of the model RefSeq protein was modified relative to this genomic sequence to represent the inferred CDS: inserted 1 base in 1 codon%3B substituted 3 bases at 3 genomic stop codons;Parent=rna-XM_031915962.1
NW_003790165.1	Gnomon	CDS	7010813	7011142	.	+	0	Name=XP_031771822.1;ID=cds-XP_031771822.1;Dbxref=GeneID:100865226%2CGenbank:XP_031771822.1;Note=The sequence of the model RefSeq protein was modified relative to this genomic sequence to represent the inferred CDS: inserted 1 base in 1 codon%3B substituted 3 bases at 3 genomic stop codons;Parent=rna-XM_031915962.1
NW_003790165.1	Gnomon	CDS	7011217	7011451	.	+	0	Name=XP_031771822.1;ID=cds-XP_031771822.1;Dbxref=GeneID:100865226%2CGenbank:XP_031771822.1;Note=The sequence of the model RefSeq protein was modified relative to this genomic sequence to represent the inferred CDS: inserted 1 base in 1 codon%3B substituted 3 bases at 3 genomic stop codons;Parent=rna-XM_031915962.1
NW_003790165.1	Gnomon	CDS	7011530	7011671	.	+	0	Name=XP_031771822.1;ID=cds-XP_031771822.1;Dbxref=GeneID:100865226%2CGenbank:XP_031771822.1;Note=The sequence of the model RefSeq protein was modified relative to this genomic sequence to represent the inferred CDS: inserted 1 base in 1 codon%3B substituted 3 bases at 3 genomic stop codons;Parent=rna-XM_031915962.1
NW_003790165.1	Gnomon	exon	3534938	3535110	.	-	.	ID=exon-XM_031915968.1-6;Dbxref=GeneID:100869469%2CGenbank:XM_031915968.1;Note=The sequence of the model RefSeq transcript was modified relative to this genomic sequence to represent the inferred CDS: inserted 6 bases in 5 codons%3B deleted 4 bases in 2 codons;Parent=rna-XM_031915968.1
NW_003790165.1	Gnomon	exon	3531295	3532785	.	-	.	ID=exon-XM_031915968.1-9;Dbxref=GeneID:100869469%2CGenbank:XM_031915968.1;Note=The sequence of the model RefSeq transcript was modified relative to this genomic sequence to represent the inferred CDS: inserted 6 bases in 5 codons%3B deleted 4 bases in 2 codons;Parent=rna-XM_031915968.1
NW_003790165.1	Gnomon	CDS	5168650	5168732	.	+	0	Name=XP_003692943.1;ID=cds-XP_003692943.1;Dbxref=GeneID:100868081%2CGenbank:XP_003692943.1;Parent=rna-XM_003692895.3
NW_003790165.1	Gnomon	CDS	5168870	5169031	.	+	0	Name=XP_003692943.1;ID=cds-XP_003692943.1;Dbxref=GeneID:100868081%2CGenbank:XP_003692943.1;Parent=rna-XM_003692895.3
NW_003790165.1	Gnomon	CDS	5169103	5169283	.	+	0	Name=XP_003692943.1;ID=cds-XP_003692943.1;Dbxref=GeneID:100868081%2CGenbank:XP_003692943.1;Parent=rna-XM_003692895.3
NW_003790165.1	Gnomon	CDS	5169349	5169551	.	+	0	Name=XP_003692943.1;ID=cds-XP_003692943.1;Dbxref=GeneID:100868081%2CGenbank:XP_003692943.1;Parent=rna-XM_003692895.3
NW_003790165.1	Gnomon	CDS	5169612	5169741	.	+	0	Name=XP_003692943.1;ID=cds-XP_003692943.1;Dbxref=GeneID:100868081%2CGenbank:XP_003692943.1;Parent=rna-XM_003692895.3
NW_003790165.1	Gnomon	exon	7888752	7888945	.	+	.	ID=exon-XM_031915945.1-15;Dbxref=GeneID:100865856%2CGenbank:XM_031915945.1;Parent=rna-XM_031915945.1
NW_003790165.1	Gnomon	exon	7895246	7895351	.	+	.	ID=exon-XM_031915945.1-16;Dbxref=GeneID:100865856%2CGenbank:XM_031915945.1;Parent=rna-XM_031915945.1
NW_003790165.1	Gnomon	exon	7887451	7887632	.	+	.	ID=exon-XM_031915945.1-13;Dbxref=GeneID:100865856%2CGenbank:XM_031915945.1;Parent=rna-XM_031915945.1
NW_003790165.1	Gnomon	exon	7888106	7888341	.	+	.	ID=exon-XM_031915945.1-14;Dbxref=GeneID:100865856%2CGenbank:XM_031915945.1;Parent=rna-XM_031915945.1
NW_003790165.1	Gnomon	exon	7882887	7882999	.	+	.	ID=exon-XM_031915945.1-11;Dbxref=GeneID:100865856%2CGenbank:XM_031915945.1;Parent=rna-XM_031915945.1
NW_003790165.1	Gnomon	exon	7884871	7885155	.	+	.	ID=exon-XM_031915945.1-12;Dbxref=GeneID:100865856%2CGenbank:XM_031915945.1;Parent=rna-XM_031915945.1
NW_003790165.1	Gnomon	exon	7882190	7882299	.	+	.	ID=exon-XM_031915945.1-10;Dbxref=GeneID:100865856%2CGenbank:XM_031915945.1;Parent=rna-XM_031915945.1
NW_003790165.1	Gnomon	mRNA	7246113	7389190	.	-	.	Name=XM_031915930.1;ID=rna-XM_031915930.1;Dbxref=GeneID:100865386%2CGenbank:XM_031915930.1;Parent=gene-LOC100865386
NW_003790165.1	Gnomon	mRNA	6876034	6883493	.	+	.	Name=XM_031916030.1;ID=rna-XM_031916030.1;Dbxref=GeneID:100863804%2CGenbank:XM_031916030.1;Parent=gene-LOC100863804
NW_003790165.1	Gnomon	CDS	8093303	8093420	.	-	0	Name=XP_003693041.3;ID=cds-XP_003693041.3;Dbxref=GeneID:100871302%2CGenbank:XP_003693041.3;Note=The sequence of the model RefSeq protein was modified relative to this genomic sequence to represent the inferred CDS: inserted 2 bases in 2 codons%3B deleted 1 base in 1 codon;Parent=rna-XM_003692993.3
NW_003790165.1	Gnomon	CDS	8092768	8093187	.	-	0	Name=XP_003693041.3;ID=cds-XP_003693041.3;Dbxref=GeneID:100871302%2CGenbank:XP_003693041.3;Note=The sequence of the model RefSeq protein was modified relative to this genomic sequence to represent the inferred CDS: inserted 2 bases in 2 codons%3B deleted 1 base in 1 codon;Parent=rna-XM_003692993.3
NW_003790165.1	Gnomon	CDS	8092433	8092687	.	-	0	Name=XP_003693041.3;ID=cds-XP_003693041.3;Dbxref=GeneID:100871302%2CGenbank:XP_003693041.3;Note=The sequence of the model RefSeq protein was modified relative to this genomic sequence to represent the inferred CDS: inserted 2 bases in 2 codons%3B deleted 1 base in 1 codon;Parent=rna-XM_003692993.3
NW_003790165.1	Gnomon	CDS	8091877	8092430	.	-	0	Name=XP_003693041.3;ID=cds-XP_003693041.3;Dbxref=GeneID:100871302%2CGenbank:XP_003693041.3;Note=The sequence of the model RefSeq protein was modified relative to this genomic sequence to represent the inferred CDS: inserted 2 bases in 2 codons%3B deleted 1 base in 1 codon;Parent=rna-XM_003692993.3
NW_003790165.1	Gnomon	CDS	8091626	8091775	.	-	0	Name=XP_003693041.3;ID=cds-XP_003693041.3;Dbxref=GeneID:100871302%2CGenbank:XP_003693041.3;Note=The sequence of the model RefSeq protein was modified relative to this genomic sequence to represent the inferred CDS: inserted 2 bases in 2 codons%3B deleted 1 base in 1 codon;Parent=rna-XM_003692993.3
NW_003790165.1	Gnomon	CDS	8091550	8091624	.	-	0	Name=XP_003693041.3;ID=cds-XP_003693041.3;Dbxref=GeneID:100871302%2CGenbank:XP_003693041.3;Note=The sequence of the model RefSeq protein was modified relative to this genomic sequence to represent the inferred CDS: inserted 2 bases in 2 codons%3B deleted 1 base in 1 codon;Parent=rna-XM_003692993.3
NW_003790165.1	Gnomon	CDS	8091331	8091475	.	-	0	Name=XP_003693041.3;ID=cds-XP_003693041.3;Dbxref=GeneID:100871302%2CGenbank:XP_003693041.3;Note=The sequence of the model RefSeq protein was modified relative to this genomic sequence to represent the inferred CDS: inserted 2 bases in 2 codons%3B deleted 1 base in 1 codon;Parent=rna-XM_003692993.3
NW_003790165.1	Gnomon	CDS	8091255	8091328	.	-	0	Name=XP_003693041.3;ID=cds-XP_003693041.3;Dbxref=GeneID:100871302%2CGenbank:XP_003693041.3;Note=The sequence of the model RefSeq protein was modified relative to this genomic sequence to represent the inferred CDS: inserted 2 bases in 2 codons%3B deleted 1 base in 1 codon;Parent=rna-XM_003692993.3
NW_003790165.1	Gnomon	exon	8013478	8013753	.	-	.	ID=exon-XM_012485541.1-7;Dbxref=GeneID:100866338%2CGenbank:XM_012485541.1;Parent=rna-XM_012485541.1
NW_003790165.1	Gnomon	exon	8014102	8014320	.	-	.	ID=exon-XM_012485541.1-5;Dbxref=GeneID:100866338%2CGenbank:XM_012485541.1;Parent=rna-XM_012485541.1
NW_003790165.1	Gnomon	exon	8013842	8013975	.	-	.	ID=exon-XM_012485541.1-6;Dbxref=GeneID:100866338%2CGenbank:XM_012485541.1;Parent=rna-XM_012485541.1
NW_003790165.1	Gnomon	exon	8014611	8014719	.	-	.	ID=exon-XM_012485541.1-3;Dbxref=GeneID:100866338%2CGenbank:XM_012485541.1;Parent=rna-XM_012485541.1
NW_003790165.1	Gnomon	exon	8014395	8014540	.	-	.	ID=exon-XM_012485541.1-4;Dbxref=GeneID:100866338%2CGenbank:XM_012485541.1;Parent=rna-XM_012485541.1
NW_003790165.1	Gnomon	exon	8015164	8015182	.	-	.	ID=exon-XM_012485541.1-1;Dbxref=GeneID:100866338%2CGenbank:XM_012485541.1;Parent=rna-XM_012485541.1
NW_003790165.1	Gnomon	exon	8014839	8014954	.	-	.	ID=exon-XM_012485541.1-2;Dbxref=GeneID:100866338%2CGenbank:XM_012485541.1;Parent=rna-XM_012485541.1
NW_003790165.1	Gnomon	mRNA	7210070	7219011	.	+	.	Name=XM_012485559.2;ID=rna-XM_012485559.2;Dbxref=GeneID:100867723%2CGenbank:XM_012485559.2;Parent=gene-LOC100867723
NW_003790165.1	Gnomon	exon	7407031	7407158	.	+	.	ID=exon-XM_031916048.1-3;Dbxref=GeneID:100865499%2CGenbank:XM_031916048.1;Parent=rna-XM_031916048.1
NW_003790165.1	Gnomon	CDS	8406096	8406191	.	-	0	Name=XP_012340821.1;ID=cds-XP_012340821.1;Dbxref=GeneID:100863805%2CGenbank:XP_012340821.1;Parent=rna-XM_012485367.2
NW_003790165.1	Gnomon	CDS	8405064	8405225	.	-	0	Name=XP_012340821.1;ID=cds-XP_012340821.1;Dbxref=GeneID:100863805%2CGenbank:XP_012340821.1;Parent=rna-XM_012485367.2
NW_003790165.1	Gnomon	CDS	8404727	8404989	.	-	0	Name=XP_012340821.1;ID=cds-XP_012340821.1;Dbxref=GeneID:100863805%2CGenbank:XP_012340821.1;Parent=rna-XM_012485367.2
NW_003790165.1	Gnomon	CDS	8404415	8404640	.	-	0	Name=XP_012340821.1;ID=cds-XP_012340821.1;Dbxref=GeneID:100863805%2CGenbank:XP_012340821.1;Parent=rna-XM_012485367.2
NW_003790165.1	Gnomon	CDS	8404189	8404341	.	-	0	Name=XP_012340821.1;ID=cds-XP_012340821.1;Dbxref=GeneID:100863805%2CGenbank:XP_012340821.1;Parent=rna-XM_012485367.2
NW_003790165.1	Gnomon	CDS	8403819	8403984	.	-	0	Name=XP_012340821.1;ID=cds-XP_012340821.1;Dbxref=GeneID:100863805%2CGenbank:XP_012340821.1;Parent=rna-XM_012485367.2
NW_003790165.1	Gnomon	CDS	8403524	8403737	.	-	0	Name=XP_012340821.1;ID=cds-XP_012340821.1;Dbxref=GeneID:100863805%2CGenbank:XP_012340821.1;Parent=rna-XM_012485367.2
NW_003790165.1	Gnomon	CDS	8403238	8403442	.	-	0	Name=XP_012340821.1;ID=cds-XP_012340821.1;Dbxref=GeneID:100863805%2CGenbank:XP_012340821.1;Parent=rna-XM_012485367.2
NW_003790165.1	Gnomon	exon	7407246	7407446	.	+	.	ID=exon-XM_031916048.1-4;Dbxref=GeneID:100865499%2CGenbank:XM_031916048.1;Parent=rna-XM_031916048.1
NW_003790165.1	Gnomon	exon	7406117	7406235	.	+	.	ID=exon-XM_031916048.1-1;Dbxref=GeneID:100865499%2CGenbank:XM_031916048.1;Parent=rna-XM_031916048.1
NW_003790165.1	Gnomon	exon	7406869	7406957	.	+	.	ID=exon-XM_031916048.1-2;Dbxref=GeneID:100865499%2CGenbank:XM_031916048.1;Parent=rna-XM_031916048.1
NW_003790165.1	Gnomon	exon	7407949	7408084	.	+	.	ID=exon-XM_031916048.1-7;Dbxref=GeneID:100865499%2CGenbank:XM_031916048.1;Parent=rna-XM_031916048.1
NW_003790165.1	Gnomon	exon	7408148	7408291	.	+	.	ID=exon-XM_031916048.1-8;Dbxref=GeneID:100865499%2CGenbank:XM_031916048.1;Parent=rna-XM_031916048.1
NW_003790165.1	Gnomon	exon	7407541	7407668	.	+	.	ID=exon-XM_031916048.1-5;Dbxref=GeneID:100865499%2CGenbank:XM_031916048.1;Parent=rna-XM_031916048.1
NW_003790165.1	Gnomon	exon	7407751	7407861	.	+	.	ID=exon-XM_031916048.1-6;Dbxref=GeneID:100865499%2CGenbank:XM_031916048.1;Parent=rna-XM_031916048.1
NW_003790165.1	Gnomon	exon	7408361	7408618	.	+	.	ID=exon-XM_031916048.1-9;Dbxref=GeneID:100865499%2CGenbank:XM_031916048.1;Parent=rna-XM_031916048.1
NW_003790165.1	Gnomon	CDS	3303983	3304003	.	-	0	Name=XP_012340967.1;ID=cds-XP_012340967.1;Dbxref=GeneID:100869382%2CGenbank:XP_012340967.1;Parent=rna-XM_012485513.2
NW_003790165.1	Gnomon	CDS	3303567	3303746	.	-	0	Name=XP_012340967.1;ID=cds-XP_012340967.1;Dbxref=GeneID:100869382%2CGenbank:XP_012340967.1;Parent=rna-XM_012485513.2
NW_003790165.1	Gnomon	CDS	3282502	3282624	.	-	0	Name=XP_012340967.1;ID=cds-XP_012340967.1;Dbxref=GeneID:100869382%2CGenbank:XP_012340967.1;Parent=rna-XM_012485513.2
NW_003790165.1	Gnomon	CDS	3281793	3282065	.	-	0	Name=XP_012340967.1;ID=cds-XP_012340967.1;Dbxref=GeneID:100869382%2CGenbank:XP_012340967.1;Parent=rna-XM_012485513.2
NW_003790165.1	Gnomon	CDS	3281386	3281715	.	-	0	Name=XP_012340967.1;ID=cds-XP_012340967.1;Dbxref=GeneID:100869382%2CGenbank:XP_012340967.1;Parent=rna-XM_012485513.2
NW_003790165.1	Gnomon	CDS	3281047	3281289	.	-	0	Name=XP_012340967.1;ID=cds-XP_012340967.1;Dbxref=GeneID:100869382%2CGenbank:XP_012340967.1;Parent=rna-XM_012485513.2
NW_003790165.1	Gnomon	CDS	3280799	3280974	.	-	0	Name=XP_012340967.1;ID=cds-XP_012340967.1;Dbxref=GeneID:100869382%2CGenbank:XP_012340967.1;Parent=rna-XM_012485513.2
NW_003790165.1	Gnomon	CDS	3280491	3280707	.	-	0	Name=XP_012340967.1;ID=cds-XP_012340967.1;Dbxref=GeneID:100869382%2CGenbank:XP_012340967.1;Parent=rna-XM_012485513.2
NW_003790165.1	Gnomon	CDS	3280209	3280373	.	-	0	Name=XP_012340967.1;ID=cds-XP_012340967.1;Dbxref=GeneID:100869382%2CGenbank:XP_012340967.1;Parent=rna-XM_012485513.2
NW_003790165.1	Gnomon	exon	5748069	5748251	.	+	.	ID=exon-XM_012485600.2-10;Dbxref=GeneID:100871646%2CGenbank:XM_012485600.2;Parent=rna-XM_012485600.2
NW_003790165.1	Gnomon	exon	5748350	5751066	.	+	.	ID=exon-XM_012485600.2-11;Dbxref=GeneID:100871646%2CGenbank:XM_012485600.2;Parent=rna-XM_012485600.2
NW_003790165.1	Gnomon	CDS	5175522	5175611	.	+	0	Name=XP_003692944.1;ID=cds-XP_003692944.1;Dbxref=GeneID:100868204%2CGenbank:XP_003692944.1;Parent=rna-XM_003692896.3
NW_003790165.1	Gnomon	CDS	5207514	5207634	.	+	0	Name=XP_003692944.1;ID=cds-XP_003692944.1;Dbxref=GeneID:100868204%2CGenbank:XP_003692944.1;Parent=rna-XM_003692896.3
NW_003790165.1	Gnomon	CDS	5211477	5211550	.	+	0	Name=XP_003692944.1;ID=cds-XP_003692944.1;Dbxref=GeneID:100868204%2CGenbank:XP_003692944.1;Parent=rna-XM_003692896.3
NW_003790165.1	Gnomon	CDS	5212400	5212474	.	+	0	Name=XP_003692944.1;ID=cds-XP_003692944.1;Dbxref=GeneID:100868204%2CGenbank:XP_003692944.1;Parent=rna-XM_003692896.3
NW_003790165.1	Gnomon	CDS	5212614	5212712	.	+	0	Name=XP_003692944.1;ID=cds-XP_003692944.1;Dbxref=GeneID:100868204%2CGenbank:XP_003692944.1;Parent=rna-XM_003692896.3
NW_003790165.1	Gnomon	CDS	5214127	5214255	.	+	0	Name=XP_003692944.1;ID=cds-XP_003692944.1;Dbxref=GeneID:100868204%2CGenbank:XP_003692944.1;Parent=rna-XM_003692896.3
NW_003790165.1	Gnomon	CDS	5214424	5214474	.	+	0	Name=XP_003692944.1;ID=cds-XP_003692944.1;Dbxref=GeneID:100868204%2CGenbank:XP_003692944.1;Parent=rna-XM_003692896.3
NW_003790165.1	Gnomon	CDS	5215671	5215781	.	+	0	Name=XP_003692944.1;ID=cds-XP_003692944.1;Dbxref=GeneID:100868204%2CGenbank:XP_003692944.1;Parent=rna-XM_003692896.3
NW_003790165.1	Gnomon	CDS	5219670	5219786	.	+	0	Name=XP_003692944.1;ID=cds-XP_003692944.1;Dbxref=GeneID:100868204%2CGenbank:XP_003692944.1;Parent=rna-XM_003692896.3
NW_003790165.1	Gnomon	CDS	5220839	5220907	.	+	0	Name=XP_003692944.1;ID=cds-XP_003692944.1;Dbxref=GeneID:100868204%2CGenbank:XP_003692944.1;Parent=rna-XM_003692896.3
NW_003790165.1	Gnomon	mRNA	4321536	4328607	.	-	.	Name=XM_012485652.2;ID=rna-XM_012485652.2;Dbxref=GeneID:100867400%2CGenbank:XM_012485652.2;Parent=gene-LOC100867400
NW_003790165.1	Gnomon	CDS	5716777	5716878	.	+	0	Name=XP_012341068.1;ID=cds-XP_012341068.1;Dbxref=GeneID:100871301%2CGenbank:XP_012341068.1;Parent=rna-XM_012485614.2
NW_003790165.1	Gnomon	CDS	5716937	5717272	.	+	0	Name=XP_012341068.1;ID=cds-XP_012341068.1;Dbxref=GeneID:100871301%2CGenbank:XP_012341068.1;Parent=rna-XM_012485614.2
NW_003790165.1	Gnomon	CDS	5717359	5717568	.	+	0	Name=XP_012341068.1;ID=cds-XP_012341068.1;Dbxref=GeneID:100871301%2CGenbank:XP_012341068.1;Parent=rna-XM_012485614.2
NW_003790165.1	Gnomon	CDS	5717651	5717824	.	+	0	Name=XP_012341068.1;ID=cds-XP_012341068.1;Dbxref=GeneID:100871301%2CGenbank:XP_012341068.1;Parent=rna-XM_012485614.2
NW_003790165.1	Gnomon	CDS	3303983	3304003	.	-	0	Name=XP_012340966.1;ID=cds-XP_012340966.1;Dbxref=GeneID:100869382%2CGenbank:XP_012340966.1;Parent=rna-XM_012485512.2
NW_003790165.1	Gnomon	CDS	3303567	3303746	.	-	0	Name=XP_012340966.1;ID=cds-XP_012340966.1;Dbxref=GeneID:100869382%2CGenbank:XP_012340966.1;Parent=rna-XM_012485512.2
NW_003790165.1	Gnomon	CDS	3290990	3291016	.	-	0	Name=XP_012340966.1;ID=cds-XP_012340966.1;Dbxref=GeneID:100869382%2CGenbank:XP_012340966.1;Parent=rna-XM_012485512.2
NW_003790165.1	Gnomon	CDS	3282502	3282624	.	-	0	Name=XP_012340966.1;ID=cds-XP_012340966.1;Dbxref=GeneID:100869382%2CGenbank:XP_012340966.1;Parent=rna-XM_012485512.2
NW_003790165.1	Gnomon	CDS	3281793	3282065	.	-	0	Name=XP_012340966.1;ID=cds-XP_012340966.1;Dbxref=GeneID:100869382%2CGenbank:XP_012340966.1;Parent=rna-XM_012485512.2
NW_003790165.1	Gnomon	CDS	3281386	3281715	.	-	0	Name=XP_012340966.1;ID=cds-XP_012340966.1;Dbxref=GeneID:100869382%2CGenbank:XP_012340966.1;Parent=rna-XM_012485512.2
NW_003790165.1	Gnomon	CDS	3281047	3281289	.	-	0	Name=XP_012340966.1;ID=cds-XP_012340966.1;Dbxref=GeneID:100869382%2CGenbank:XP_012340966.1;Parent=rna-XM_012485512.2
NW_003790165.1	Gnomon	CDS	3280799	3280974	.	-	0	Name=XP_012340966.1;ID=cds-XP_012340966.1;Dbxref=GeneID:100869382%2CGenbank:XP_012340966.1;Parent=rna-XM_012485512.2
NW_003790165.1	Gnomon	CDS	3280491	3280707	.	-	0	Name=XP_012340966.1;ID=cds-XP_012340966.1;Dbxref=GeneID:100869382%2CGenbank:XP_012340966.1;Parent=rna-XM_012485512.2
NW_003790165.1	Gnomon	CDS	3280209	3280373	.	-	0	Name=XP_012340966.1;ID=cds-XP_012340966.1;Dbxref=GeneID:100869382%2CGenbank:XP_012340966.1;Parent=rna-XM_012485512.2
NW_003790165.1	Gnomon	exon	5289378	5289436	.	+	.	ID=exon-XM_031916000.1-10;Dbxref=GeneID:100870781%2CGenbank:XM_031916000.1;Parent=rna-XM_031916000.1
NW_003790165.1	Gnomon	exon	5435340	5435495	.	-	.	ID=exon-XM_012485423.1-2;Dbxref=GeneID:100871143%2CGenbank:XM_012485423.1;Parent=rna-XM_012485423.1
NW_003790165.1	Gnomon	exon	5434617	5435091	.	-	.	ID=exon-XM_012485423.1-3;Dbxref=GeneID:100871143%2CGenbank:XM_012485423.1;Parent=rna-XM_012485423.1
NW_003790165.1	Gnomon	exon	5435822	5436317	.	-	.	ID=exon-XM_012485423.1-1;Dbxref=GeneID:100871143%2CGenbank:XM_012485423.1;Parent=rna-XM_012485423.1
NW_003790165.1	Gnomon	exon	5430817	5431097	.	-	.	ID=exon-XM_012485423.1-6;Dbxref=GeneID:100871143%2CGenbank:XM_012485423.1;Parent=rna-XM_012485423.1
NW_003790165.1	Gnomon	exon	5430251	5430435	.	-	.	ID=exon-XM_012485423.1-7;Dbxref=GeneID:100871143%2CGenbank:XM_012485423.1;Parent=rna-XM_012485423.1
NW_003790165.1	Gnomon	exon	5433703	5433938	.	-	.	ID=exon-XM_012485423.1-4;Dbxref=GeneID:100871143%2CGenbank:XM_012485423.1;Parent=rna-XM_012485423.1
NW_003790165.1	Gnomon	exon	5432821	5433194	.	-	.	ID=exon-XM_012485423.1-5;Dbxref=GeneID:100871143%2CGenbank:XM_012485423.1;Parent=rna-XM_012485423.1
NW_003790165.1	Gnomon	exon	5429980	5430147	.	-	.	ID=exon-XM_012485423.1-8;Dbxref=GeneID:100871143%2CGenbank:XM_012485423.1;Parent=rna-XM_012485423.1
NW_003790165.1	Gnomon	exon	5429654	5429806	.	-	.	ID=exon-XM_012485423.1-9;Dbxref=GeneID:100871143%2CGenbank:XM_012485423.1;Parent=rna-XM_012485423.1
NW_003790165.1	Gnomon	CDS	8328817	8329246	.	+	0	Name=XP_012340820.1;ID=cds-XP_012340820.1;Dbxref=GeneID:100863215%2CGenbank:XP_012340820.1;Parent=rna-XM_012485366.2
NW_003790165.1	Gnomon	CDS	8329399	8329774	.	+	0	Name=XP_012340820.1;ID=cds-XP_012340820.1;Dbxref=GeneID:100863215%2CGenbank:XP_012340820.1;Parent=rna-XM_012485366.2
NW_003790165.1	Gnomon	CDS	8329887	8330700	.	+	0	Name=XP_012340820.1;ID=cds-XP_012340820.1;Dbxref=GeneID:100863215%2CGenbank:XP_012340820.1;Parent=rna-XM_012485366.2
NW_003790165.1	Gnomon	exon	2186131	2186619	.	+	.	ID=exon-XM_031915991.1-1;Dbxref=GeneID:116414251%2CGenbank:XM_031915991.1;Parent=rna-XM_031915991.1
NW_003790165.1	Gnomon	exon	3384765	3384864	.	-	.	ID=exon-XM_003693048.3-2;Dbxref=GeneID:100863329%2CGenbank:XM_003693048.3;Parent=rna-XM_003693048.3
NW_003790165.1	Gnomon	exon	3384572	3384676	.	-	.	ID=exon-XM_003693048.3-3;Dbxref=GeneID:100863329%2CGenbank:XM_003693048.3;Parent=rna-XM_003693048.3
NW_003790165.1	Gnomon	exon	3385184	3386805	.	-	.	ID=exon-XM_003693048.3-1;Dbxref=GeneID:100863329%2CGenbank:XM_003693048.3;Parent=rna-XM_003693048.3
NW_003790165.1	Gnomon	exon	3384260	3384415	.	-	.	ID=exon-XM_003693048.3-4;Dbxref=GeneID:100863329%2CGenbank:XM_003693048.3;Parent=rna-XM_003693048.3
NW_003790165.1	Gnomon	exon	3383799	3384028	.	-	.	ID=exon-XM_003693048.3-5;Dbxref=GeneID:100863329%2CGenbank:XM_003693048.3;Parent=rna-XM_003693048.3
NW_003790165.1	Gnomon	mRNA	8128485	8137994	.	-	.	Name=XM_031916031.1;ID=rna-XM_031916031.1;Dbxref=GeneID:100872173%2CGenbank:XM_031916031.1;Parent=gene-LOC100872173
NW_003790165.1	Gnomon	mRNA	6864369	6865671	.	-	.	Name=XM_012485557.2;ID=rna-XM_012485557.2;Dbxref=GeneID:105735248%2CGenbank:XM_012485557.2;Parent=gene-LOC105735248
NW_003790165.1	Gnomon	exon	8277202	8277527	.	+	.	ID=exon-XR_004224751.1-3;Dbxref=GeneID:105735215%2CGenbank:XR_004224751.1;Parent=rna-XR_004224751.1
NW_003790165.1	Gnomon	exon	8275950	8276456	.	+	.	ID=exon-XR_004224751.1-1;Dbxref=GeneID:105735215%2CGenbank:XR_004224751.1;Parent=rna-XR_004224751.1
NW_003790165.1	Gnomon	exon	8276583	8276862	.	+	.	ID=exon-XR_004224751.1-2;Dbxref=GeneID:105735215%2CGenbank:XR_004224751.1;Parent=rna-XR_004224751.1
NW_003790165.1	Gnomon	CDS	1584515	1584936	.	-	0	Name=XP_003692941.1;ID=cds-XP_003692941.1;Dbxref=GeneID:100867766%2CGenbank:XP_003692941.1;Note=The sequence of the model RefSeq protein was modified relative to this genomic sequence to represent the inferred CDS: inserted 2 bases in 1 codon;Parent=rna-XM_003692893.3
NW_003790165.1	Gnomon	CDS	1584480	1584513	.	-	0	Name=XP_003692941.1;ID=cds-XP_003692941.1;Dbxref=GeneID:100867766%2CGenbank:XP_003692941.1;Note=The sequence of the model RefSeq protein was modified relative to this genomic sequence to represent the inferred CDS: inserted 2 bases in 1 codon;Parent=rna-XM_003692893.3
NW_003790165.1	Gnomon	CDS	1391794	1391915	.	-	0	Name=XP_003692941.1;ID=cds-XP_003692941.1;Dbxref=GeneID:100867766%2CGenbank:XP_003692941.1;Note=The sequence of the model RefSeq protein was modified relative to this genomic sequence to represent the inferred CDS: inserted 2 bases in 1 codon;Parent=rna-XM_003692893.3
NW_003790165.1	Gnomon	CDS	1391516	1391710	.	-	0	Name=XP_003692941.1;ID=cds-XP_003692941.1;Dbxref=GeneID:100867766%2CGenbank:XP_003692941.1;Note=The sequence of the model RefSeq protein was modified relative to this genomic sequence to represent the inferred CDS: inserted 2 bases in 1 codon;Parent=rna-XM_003692893.3
NW_003790165.1	Gnomon	CDS	1385938	1386053	.	-	0	Name=XP_003692941.1;ID=cds-XP_003692941.1;Dbxref=GeneID:100867766%2CGenbank:XP_003692941.1;Note=The sequence of the model RefSeq protein was modified relative to this genomic sequence to represent the inferred CDS: inserted 2 bases in 1 codon;Parent=rna-XM_003692893.3
NW_003790165.1	Gnomon	CDS	1384717	1384946	.	-	0	Name=XP_003692941.1;ID=cds-XP_003692941.1;Dbxref=GeneID:100867766%2CGenbank:XP_003692941.1;Note=The sequence of the model RefSeq protein was modified relative to this genomic sequence to represent the inferred CDS: inserted 2 bases in 1 codon;Parent=rna-XM_003692893.3
NW_003790165.1	Gnomon	CDS	1380655	1380978	.	-	0	Name=XP_003692941.1;ID=cds-XP_003692941.1;Dbxref=GeneID:100867766%2CGenbank:XP_003692941.1;Note=The sequence of the model RefSeq protein was modified relative to this genomic sequence to represent the inferred CDS: inserted 2 bases in 1 codon;Parent=rna-XM_003692893.3
NW_003790165.1	Gnomon	CDS	1379041	1379265	.	-	0	Name=XP_003692941.1;ID=cds-XP_003692941.1;Dbxref=GeneID:100867766%2CGenbank:XP_003692941.1;Note=The sequence of the model RefSeq protein was modified relative to this genomic sequence to represent the inferred CDS: inserted 2 bases in 1 codon;Parent=rna-XM_003692893.3
NW_003790165.1	Gnomon	mRNA	7246113	7390561	.	-	.	Name=XM_012485651.2;ID=rna-XM_012485651.2;Dbxref=GeneID:100865386%2CGenbank:XM_012485651.2;Parent=gene-LOC100865386
NW_003790165.1	Gnomon	CDS	7015714	7015929	.	-	0	Name=XP_031771820.1;ID=cds-XP_031771820.1;Dbxref=GeneID:105735237%2CGenbank:XP_031771820.1;Parent=rna-XM_031915960.1
NW_003790165.1	Gnomon	CDS	7015407	7015640	.	-	0	Name=XP_031771820.1;ID=cds-XP_031771820.1;Dbxref=GeneID:105735237%2CGenbank:XP_031771820.1;Parent=rna-XM_031915960.1
NW_003790165.1	Gnomon	exon	5315817	5316139	.	+	.	ID=exon-XM_031916002.1-9;Dbxref=GeneID:100868325%2CGenbank:XM_031916002.1;Parent=rna-XM_031916002.1
NW_003790165.1	Gnomon	exon	5314979	5315404	.	+	.	ID=exon-XM_031916002.1-7;Dbxref=GeneID:100868325%2CGenbank:XM_031916002.1;Parent=rna-XM_031916002.1
NW_003790165.1	Gnomon	exon	5315503	5315707	.	+	.	ID=exon-XM_031916002.1-8;Dbxref=GeneID:100868325%2CGenbank:XM_031916002.1;Parent=rna-XM_031916002.1
NW_003790165.1	Gnomon	mRNA	7252247	7390559	.	-	.	Name=XM_031915932.1;ID=rna-XM_031915932.1;Dbxref=GeneID:100865386%2CGenbank:XM_031915932.1;Parent=gene-LOC100865386
NW_003790165.1	Gnomon	mRNA	4241491	4244809	.	+	.	Name=XM_003692884.2;ID=rna-XM_003692884.2;Dbxref=GeneID:100866070%2CGenbank:XM_003692884.2;Parent=gene-LOC100866070
NW_003790165.1	Gnomon	exon	5304945	5305188	.	+	.	ID=exon-XM_031916002.1-1;Dbxref=GeneID:100868325%2CGenbank:XM_031916002.1;Parent=rna-XM_031916002.1
NW_003790165.1	Gnomon	exon	5306036	5306095	.	+	.	ID=exon-XM_031916002.1-2;Dbxref=GeneID:100868325%2CGenbank:XM_031916002.1;Parent=rna-XM_031916002.1
NW_003790165.1	Gnomon	exon	5308038	5308148	.	+	.	ID=exon-XM_031916002.1-5;Dbxref=GeneID:100868325%2CGenbank:XM_031916002.1;Parent=rna-XM_031916002.1
NW_003790165.1	Gnomon	exon	5314669	5314827	.	+	.	ID=exon-XM_031916002.1-6;Dbxref=GeneID:100868325%2CGenbank:XM_031916002.1;Parent=rna-XM_031916002.1
NW_003790165.1	Gnomon	exon	5307050	5307188	.	+	.	ID=exon-XM_031916002.1-3;Dbxref=GeneID:100868325%2CGenbank:XM_031916002.1;Parent=rna-XM_031916002.1
NW_003790165.1	Gnomon	exon	5307320	5307523	.	+	.	ID=exon-XM_031916002.1-4;Dbxref=GeneID:100868325%2CGenbank:XM_031916002.1;Parent=rna-XM_031916002.1
NW_003790165.1	RefSeq	cDNA_match	2820800	2821135	.	-	.	ID=1d61264e-42c6-4ce7-86a4-f35562e73b67;Target=XM_031916007.1 1 336
NW_003790165.1	RefSeq	cDNA_match	2780939	2781141	.	-	.	ID=1d61264e-42c6-4ce7-86a4-f35562e73b67;Target=XM_031916007.1 1 336
NW_003790165.1	RefSeq	cDNA_match	2775595	2775793	.	-	.	ID=1d61264e-42c6-4ce7-86a4-f35562e73b67;Target=XM_031916007.1 1 336
NW_003790165.1	RefSeq	cDNA_match	2769034	2769282	.	-	.	ID=1d61264e-42c6-4ce7-86a4-f35562e73b67;Target=XM_031916007.1 1 336
NW_003790165.1	RefSeq	cDNA_match	2743024	2743234	.	-	.	ID=1d61264e-42c6-4ce7-86a4-f35562e73b67;Target=XM_031916007.1 1 336
NW_003790165.1	RefSeq	cDNA_match	2733803	2733937	.	-	.	ID=1d61264e-42c6-4ce7-86a4-f35562e73b67;Target=XM_031916007.1 1 336
NW_003790165.1	RefSeq	cDNA_match	2724245	2725506	.	-	.	ID=1d61264e-42c6-4ce7-86a4-f35562e73b67;Target=XM_031916007.1 1 336
NW_003790165.1	Gnomon	exon	3321841	3321941	.	-	.	ID=exon-XM_012485517.1-2;Dbxref=GeneID:100873005%2CGenbank:XM_012485517.1;Parent=rna-XM_012485517.1
NW_003790165.1	Gnomon	exon	3318556	3318635	.	-	.	ID=exon-XM_012485517.1-3;Dbxref=GeneID:100873005%2CGenbank:XM_012485517.1;Parent=rna-XM_012485517.1
NW_003790165.1	Gnomon	exon	3317048	3317323	.	-	.	ID=exon-XM_012485517.1-4;Dbxref=GeneID:100873005%2CGenbank:XM_012485517.1;Parent=rna-XM_012485517.1
NW_003790165.1	Gnomon	exon	3316352	3316462	.	-	.	ID=exon-XM_012485517.1-5;Dbxref=GeneID:100873005%2CGenbank:XM_012485517.1;Parent=rna-XM_012485517.1
NW_003790165.1	Gnomon	exon	3322653	3322878	.	-	.	ID=exon-XM_012485517.1-1;Dbxref=GeneID:100873005%2CGenbank:XM_012485517.1;Parent=rna-XM_012485517.1
NW_003790165.1	Gnomon	exon	3314671	3315821	.	-	.	ID=exon-XM_012485517.1-6;Dbxref=GeneID:100873005%2CGenbank:XM_012485517.1;Parent=rna-XM_012485517.1
NW_003790165.1	Gnomon	CDS	3330986	3331150	.	+	0	Name=XP_012340969.1;ID=cds-XP_012340969.1;Dbxref=GeneID:100863099%2CGenbank:XP_012340969.1;Parent=rna-XM_012485515.2
NW_003790165.1	Gnomon	CDS	3332092	3332422	.	+	0	Name=XP_012340969.1;ID=cds-XP_012340969.1;Dbxref=GeneID:100863099%2CGenbank:XP_012340969.1;Parent=rna-XM_012485515.2
NW_003790165.1	Gnomon	CDS	3332539	3332790	.	+	0	Name=XP_012340969.1;ID=cds-XP_012340969.1;Dbxref=GeneID:100863099%2CGenbank:XP_012340969.1;Parent=rna-XM_012485515.2
NW_003790165.1	Gnomon	CDS	3332881	3333063	.	+	0	Name=XP_012340969.1;ID=cds-XP_012340969.1;Dbxref=GeneID:100863099%2CGenbank:XP_012340969.1;Parent=rna-XM_012485515.2
NW_003790165.1	Gnomon	CDS	3333137	3333507	.	+	0	Name=XP_012340969.1;ID=cds-XP_012340969.1;Dbxref=GeneID:100863099%2CGenbank:XP_012340969.1;Parent=rna-XM_012485515.2
NW_003790165.1	Gnomon	exon	8289479	8289649	.	-	.	ID=exon-XM_012485363.2-8;Dbxref=GeneID:100867523%2CGenbank:XM_012485363.2;Parent=rna-XM_012485363.2
NW_003790165.1	Gnomon	exon	8288850	8289175	.	-	.	ID=exon-XM_012485363.2-9;Dbxref=GeneID:100867523%2CGenbank:XM_012485363.2;Parent=rna-XM_012485363.2
NW_003790165.1	Gnomon	exon	8299944	8300086	.	-	.	ID=exon-XM_012485363.2-1;Dbxref=GeneID:100867523%2CGenbank:XM_012485363.2;Parent=rna-XM_012485363.2
NW_003790165.1	Gnomon	exon	8299331	8299551	.	-	.	ID=exon-XM_012485363.2-2;Dbxref=GeneID:100867523%2CGenbank:XM_012485363.2;Parent=rna-XM_012485363.2
NW_003790165.1	Gnomon	exon	8292398	8292546	.	-	.	ID=exon-XM_012485363.2-3;Dbxref=GeneID:100867523%2CGenbank:XM_012485363.2;Parent=rna-XM_012485363.2
NW_003790165.1	Gnomon	exon	8291822	8292227	.	-	.	ID=exon-XM_012485363.2-4;Dbxref=GeneID:100867523%2CGenbank:XM_012485363.2;Parent=rna-XM_012485363.2
NW_003790165.1	Gnomon	exon	8291315	8291457	.	-	.	ID=exon-XM_012485363.2-5;Dbxref=GeneID:100867523%2CGenbank:XM_012485363.2;Parent=rna-XM_012485363.2
NW_003790165.1	Gnomon	exon	8290882	8291241	.	-	.	ID=exon-XM_012485363.2-6;Dbxref=GeneID:100867523%2CGenbank:XM_012485363.2;Parent=rna-XM_012485363.2
NW_003790165.1	Gnomon	exon	8290418	8290547	.	-	.	ID=exon-XM_012485363.2-7;Dbxref=GeneID:100867523%2CGenbank:XM_012485363.2;Parent=rna-XM_012485363.2
NW_003790165.1	Gnomon	exon	6025105	6025385	.	-	.	ID=exon-XM_012485695.2-17;Dbxref=GeneID:100863055%2CGenbank:XM_012485695.2;Parent=rna-XM_012485695.2
NW_003790165.1	Gnomon	exon	6020891	6020896	.	-	.	ID=exon-XM_012485695.2-18;Dbxref=GeneID:100863055%2CGenbank:XM_012485695.2;Parent=rna-XM_012485695.2
NW_003790165.1	Gnomon	exon	6016177	6016188	.	-	.	ID=exon-XM_012485695.2-19;Dbxref=GeneID:100863055%2CGenbank:XM_012485695.2;Parent=rna-XM_012485695.2
NW_003790165.1	Gnomon	exon	6042533	6042724	.	-	.	ID=exon-XM_012485695.2-13;Dbxref=GeneID:100863055%2CGenbank:XM_012485695.2;Parent=rna-XM_012485695.2
NW_003790165.1	Gnomon	exon	6039721	6039813	.	-	.	ID=exon-XM_012485695.2-14;Dbxref=GeneID:100863055%2CGenbank:XM_012485695.2;Parent=rna-XM_012485695.2
NW_003790165.1	Gnomon	exon	6035628	6035769	.	-	.	ID=exon-XM_012485695.2-15;Dbxref=GeneID:100863055%2CGenbank:XM_012485695.2;Parent=rna-XM_012485695.2
NW_003790165.1	Gnomon	exon	6026385	6026534	.	-	.	ID=exon-XM_012485695.2-16;Dbxref=GeneID:100863055%2CGenbank:XM_012485695.2;Parent=rna-XM_012485695.2
NW_003790165.1	Gnomon	exon	6051550	6051673	.	-	.	ID=exon-XM_012485695.2-10;Dbxref=GeneID:100863055%2CGenbank:XM_012485695.2;Parent=rna-XM_012485695.2
NW_003790165.1	Gnomon	exon	6049317	6049468	.	-	.	ID=exon-XM_012485695.2-11;Dbxref=GeneID:100863055%2CGenbank:XM_012485695.2;Parent=rna-XM_012485695.2
NW_003790165.1	Gnomon	exon	6047621	6047934	.	-	.	ID=exon-XM_012485695.2-12;Dbxref=GeneID:100863055%2CGenbank:XM_012485695.2;Parent=rna-XM_012485695.2
NW_003790165.1	RefSeq	cDNA_match	5463980	5464507	.	-	.	ID=6e681ea9-f4e4-4360-96f1-750c55ba8572;Target=XM_012485401.2 1 528
NW_003790165.1	RefSeq	cDNA_match	5463759	5463911	.	-	.	ID=6e681ea9-f4e4-4360-96f1-750c55ba8572;Target=XM_012485401.2 1 528
NW_003790165.1	RefSeq	cDNA_match	5462695	5463317	.	-	.	ID=6e681ea9-f4e4-4360-96f1-750c55ba8572;Target=XM_012485401.2 1 528
NW_003790165.1	RefSeq	cDNA_match	5462209	5462290	.	-	.	ID=6e681ea9-f4e4-4360-96f1-750c55ba8572;Target=XM_012485401.2 1 528
NW_003790165.1	RefSeq	cDNA_match	5460722	5461372	.	-	.	ID=6e681ea9-f4e4-4360-96f1-750c55ba8572;Target=XM_012485401.2 1 528
NW_003790165.1	RefSeq	cDNA_match	5460455	5460642	.	-	.	ID=6e681ea9-f4e4-4360-96f1-750c55ba8572;Target=XM_012485401.2 1 528
NW_003790165.1	RefSeq	cDNA_match	5460050	5460217	.	-	.	ID=6e681ea9-f4e4-4360-96f1-750c55ba8572;Target=XM_012485401.2 1 528
NW_003790165.1	RefSeq	cDNA_match	5459257	5459403	.	-	.	ID=6e681ea9-f4e4-4360-96f1-750c55ba8572;Target=XM_012485401.2 1 528
NW_003790165.1	RefSeq	cDNA_match	5458516	5458591	.	-	.	ID=6e681ea9-f4e4-4360-96f1-750c55ba8572;Target=XM_012485401.2 1 528
NW_003790165.1	RefSeq	cDNA_match	5457756	5457957	.	-	.	ID=6e681ea9-f4e4-4360-96f1-750c55ba8572;Target=XM_012485401.2 1 528
NW_003790165.1	Gnomon	exon	8415823	8415960	.	+	.	ID=exon-XR_004224704.1-1;Dbxref=GeneID:116414228%2CGenbank:XR_004224704.1;Parent=rna-XR_004224704.1
NW_003790165.1	Gnomon	exon	8416044	8416253	.	+	.	ID=exon-XR_004224704.1-2;Dbxref=GeneID:116414228%2CGenbank:XR_004224704.1;Parent=rna-XR_004224704.1
NW_003790165.1	Gnomon	CDS	6966999	6967379	.	-	0	Name=XP_031771821.1;ID=cds-XP_031771821.1;Dbxref=GeneID:116414240%2CGenbank:XP_031771821.1;Parent=rna-XM_031915961.1
NW_003790165.1	Gnomon	exon	7843599	7844013	.	+	.	ID=exon-XM_012485704.2-3;Dbxref=GeneID:100865856%2CGenbank:XM_012485704.2;Parent=rna-XM_012485704.2
NW_003790165.1	Gnomon	exon	7845743	7845923	.	+	.	ID=exon-XM_012485704.2-4;Dbxref=GeneID:100865856%2CGenbank:XM_012485704.2;Parent=rna-XM_012485704.2
NW_003790165.1	Gnomon	exon	7833807	7834167	.	+	.	ID=exon-XM_012485704.2-1;Dbxref=GeneID:100865856%2CGenbank:XM_012485704.2;Parent=rna-XM_012485704.2
NW_003790165.1	Gnomon	exon	7842357	7842535	.	+	.	ID=exon-XM_012485704.2-2;Dbxref=GeneID:100865856%2CGenbank:XM_012485704.2;Parent=rna-XM_012485704.2
NW_003790165.1	Gnomon	exon	7881016	7881163	.	+	.	ID=exon-XM_012485704.2-7;Dbxref=GeneID:100865856%2CGenbank:XM_012485704.2;Parent=rna-XM_012485704.2
NW_003790165.1	Gnomon	exon	7881869	7882052	.	+	.	ID=exon-XM_012485704.2-8;Dbxref=GeneID:100865856%2CGenbank:XM_012485704.2;Parent=rna-XM_012485704.2
NW_003790165.1	Gnomon	exon	7846494	7846632	.	+	.	ID=exon-XM_012485704.2-5;Dbxref=GeneID:100865856%2CGenbank:XM_012485704.2;Parent=rna-XM_012485704.2
[truncated: 9,591 more rows]
