# Supplementary material for: Prevalent bee venom genes evolved before the aculeate stinger and eusociality
Source: BMC Biol. 2023 Oct 23;21:229. doi: 10.1186/s12915-023-01656-5 (PMC10591384; doi:10.1186/s12915-023-01656-5)
Supplement: Supplementary file 42 — Additional file 42. Gff files of all toxin gene annotations. [file 12915_2023_1656_MOESM42_ESM.zip › AdditionalFile9_ToxinGeneAnnotations/NW_016907960.1._SP.gff_modified_Koludarov_et_al_2021.gff3]

##gff-version 3
##source-version geneious 2020.2.2
##sequence-region	NW_016907960.1	1	731327
NW_016907960.1	Koludarov_et_al_2021	gene	705968	708238	.	+	.	Name=SP
NW_016907960.1	Gnomon	CDS	85167	85534	.	-	0	Name=XP_017756484.1;ID=cds-XP_017756484.1;Dbxref=GeneID:108548168%2CGenbank:XP_017756484.1;Parent=rna-XM_017900995.1
NW_016907960.1	Gnomon	CDS	84693	85101	.	-	0	Name=XP_017756484.1;ID=cds-XP_017756484.1;Dbxref=GeneID:108548168%2CGenbank:XP_017756484.1;Parent=rna-XM_017900995.1
NW_016907960.1	Gnomon	CDS	83790	83981	.	-	0	Name=XP_017756484.1;ID=cds-XP_017756484.1;Dbxref=GeneID:108548168%2CGenbank:XP_017756484.1;Parent=rna-XM_017900995.1
NW_016907960.1	Gnomon	CDS	82910	83052	.	-	0	Name=XP_017756484.1;ID=cds-XP_017756484.1;Dbxref=GeneID:108548168%2CGenbank:XP_017756484.1;Parent=rna-XM_017900995.1
NW_016907960.1	Gnomon	CDS	82682	82846	.	-	0	Name=XP_017756484.1;ID=cds-XP_017756484.1;Dbxref=GeneID:108548168%2CGenbank:XP_017756484.1;Parent=rna-XM_017900995.1
NW_016907960.1	Gnomon	CDS	82474	82615	.	-	0	Name=XP_017756484.1;ID=cds-XP_017756484.1;Dbxref=GeneID:108548168%2CGenbank:XP_017756484.1;Parent=rna-XM_017900995.1
NW_016907960.1	Gnomon	exon	671879	672452	.	-	.	ID=exon-XM_017900686.1-8;Dbxref=GeneID:108547923%2CGenbank:XM_017900686.1;Parent=rna-XM_017900686.1
NW_016907960.1	Gnomon	exon	671121	671591	.	-	.	ID=exon-XM_017900686.1-9;Dbxref=GeneID:108547923%2CGenbank:XM_017900686.1;Parent=rna-XM_017900686.1
NW_016907960.1	Gnomon	exon	678883	679053	.	-	.	ID=exon-XM_017900686.1-4;Dbxref=GeneID:108547923%2CGenbank:XM_017900686.1;Parent=rna-XM_017900686.1
NW_016907960.1	Gnomon	exon	673681	673960	.	-	.	ID=exon-XM_017900686.1-5;Dbxref=GeneID:108547923%2CGenbank:XM_017900686.1;Parent=rna-XM_017900686.1
NW_016907960.1	Gnomon	exon	672896	673346	.	-	.	ID=exon-XM_017900686.1-6;Dbxref=GeneID:108547923%2CGenbank:XM_017900686.1;Parent=rna-XM_017900686.1
NW_016907960.1	Gnomon	exon	672538	672795	.	-	.	ID=exon-XM_017900686.1-7;Dbxref=GeneID:108547923%2CGenbank:XM_017900686.1;Parent=rna-XM_017900686.1
NW_016907960.1	Gnomon	exon	698718	699043	.	-	.	ID=exon-XM_017900686.1-1;Dbxref=GeneID:108547923%2CGenbank:XM_017900686.1;Parent=rna-XM_017900686.1
NW_016907960.1	Gnomon	exon	684080	684141	.	-	.	ID=exon-XM_017900686.1-2;Dbxref=GeneID:108547923%2CGenbank:XM_017900686.1;Parent=rna-XM_017900686.1
NW_016907960.1	Gnomon	exon	679348	679437	.	-	.	ID=exon-XM_017900686.1-3;Dbxref=GeneID:108547923%2CGenbank:XM_017900686.1;Parent=rna-XM_017900686.1
NW_016907960.1	Gnomon	CDS	210257	210267	.	-	0	Name=XP_017755907.1;ID=cds-XP_017755907.1;Dbxref=GeneID:108547763%2CGenbank:XP_017755907.1;Parent=rna-XM_017900418.1
NW_016907960.1	Gnomon	CDS	209833	210199	.	-	0	Name=XP_017755907.1;ID=cds-XP_017755907.1;Dbxref=GeneID:108547763%2CGenbank:XP_017755907.1;Parent=rna-XM_017900418.1
NW_016907960.1	Gnomon	exon	246647	246868	.	+	.	ID=exon-XR_001890261.1-1;Dbxref=GeneID:108548338%2CGenbank:XR_001890261.1;Parent=rna-XR_001890261.1
NW_016907960.1	Gnomon	exon	246977	247161	.	+	.	ID=exon-XR_001890261.1-2;Dbxref=GeneID:108548338%2CGenbank:XR_001890261.1;Parent=rna-XR_001890261.1
NW_016907960.1	Gnomon	exon	531197	531464	.	-	.	ID=exon-XM_017900479.1-13;Dbxref=GeneID:108547805%2CGenbank:XM_017900479.1;Parent=rna-XM_017900479.1
NW_016907960.1	Gnomon	exon	530432	530888	.	-	.	ID=exon-XM_017900479.1-14;Dbxref=GeneID:108547805%2CGenbank:XM_017900479.1;Parent=rna-XM_017900479.1
NW_016907960.1	Gnomon	exon	533841	534867	.	-	.	ID=exon-XM_017900479.1-11;Dbxref=GeneID:108547805%2CGenbank:XM_017900479.1;Parent=rna-XM_017900479.1
NW_016907960.1	Gnomon	exon	533194	533307	.	-	.	ID=exon-XM_017900479.1-12;Dbxref=GeneID:108547805%2CGenbank:XM_017900479.1;Parent=rna-XM_017900479.1
NW_016907960.1	Gnomon	exon	535147	535575	.	-	.	ID=exon-XM_017900479.1-10;Dbxref=GeneID:108547805%2CGenbank:XM_017900479.1;Parent=rna-XM_017900479.1
NW_016907960.1	Gnomon	mRNA	622261	629029	.	+	.	Name=XM_017900523.1;ID=rna-XM_017900523.1;Dbxref=GeneID:108547837%2CGenbank:XM_017900523.1;Parent=gene-LOC108547837
NW_016907960.1	Gnomon	exon	93450	93837	.	+	.	ID=exon-XM_017900982.1-10;Dbxref=GeneID:108548144%2CGenbank:XM_017900982.1;Parent=rna-XM_017900982.1
NW_016907960.1	Gnomon	exon	93912	94113	.	+	.	ID=exon-XM_017900982.1-11;Dbxref=GeneID:108548144%2CGenbank:XM_017900982.1;Parent=rna-XM_017900982.1
NW_016907960.1	Gnomon	exon	154425	154669	.	-	.	ID=exon-XM_017901043.1-8;Dbxref=GeneID:108548215%2CGenbank:XM_017901043.1;Parent=rna-XM_017901043.1
NW_016907960.1	Gnomon	exon	154149	154335	.	-	.	ID=exon-XM_017901043.1-9;Dbxref=GeneID:108548215%2CGenbank:XM_017901043.1;Parent=rna-XM_017901043.1
NW_016907960.1	Gnomon	exon	155105	155393	.	-	.	ID=exon-XM_017901043.1-6;Dbxref=GeneID:108548215%2CGenbank:XM_017901043.1;Parent=rna-XM_017901043.1
NW_016907960.1	Gnomon	exon	154737	155031	.	-	.	ID=exon-XM_017901043.1-7;Dbxref=GeneID:108548215%2CGenbank:XM_017901043.1;Parent=rna-XM_017901043.1
NW_016907960.1	Gnomon	exon	157633	157804	.	-	.	ID=exon-XM_017901043.1-1;Dbxref=GeneID:108548215%2CGenbank:XM_017901043.1;Parent=rna-XM_017901043.1
NW_016907960.1	Gnomon	exon	156395	156658	.	-	.	ID=exon-XM_017901043.1-4;Dbxref=GeneID:108548215%2CGenbank:XM_017901043.1;Parent=rna-XM_017901043.1
NW_016907960.1	Gnomon	exon	156132	156311	.	-	.	ID=exon-XM_017901043.1-5;Dbxref=GeneID:108548215%2CGenbank:XM_017901043.1;Parent=rna-XM_017901043.1
NW_016907960.1	Gnomon	exon	157065	157533	.	-	.	ID=exon-XM_017901043.1-2;Dbxref=GeneID:108548215%2CGenbank:XM_017901043.1;Parent=rna-XM_017901043.1
NW_016907960.1	Gnomon	exon	156735	156980	.	-	.	ID=exon-XM_017901043.1-3;Dbxref=GeneID:108548215%2CGenbank:XM_017901043.1;Parent=rna-XM_017901043.1
NW_016907960.1	Gnomon	CDS	274346	274420	.	+	0	Name=XP_017756240.1;ID=cds-XP_017756240.1;Dbxref=GeneID:108547996%2CGenbank:XP_017756240.1;Parent=rna-XM_017900751.1
NW_016907960.1	Gnomon	CDS	274683	274751	.	+	0	Name=XP_017756240.1;ID=cds-XP_017756240.1;Dbxref=GeneID:108547996%2CGenbank:XP_017756240.1;Parent=rna-XM_017900751.1
NW_016907960.1	Gnomon	CDS	274832	275085	.	+	0	Name=XP_017756240.1;ID=cds-XP_017756240.1;Dbxref=GeneID:108547996%2CGenbank:XP_017756240.1;Parent=rna-XM_017900751.1
NW_016907960.1	Gnomon	CDS	275167	275236	.	+	0	Name=XP_017756240.1;ID=cds-XP_017756240.1;Dbxref=GeneID:108547996%2CGenbank:XP_017756240.1;Parent=rna-XM_017900751.1
NW_016907960.1	Gnomon	exon	669663	669746	.	-	.	ID=exon-XM_017900686.1-11;Dbxref=GeneID:108547923%2CGenbank:XM_017900686.1;Parent=rna-XM_017900686.1
NW_016907960.1	Gnomon	exon	653773	653919	.	-	.	ID=exon-XM_017900686.1-12;Dbxref=GeneID:108547923%2CGenbank:XM_017900686.1;Parent=rna-XM_017900686.1
NW_016907960.1	Gnomon	exon	653475	653698	.	-	.	ID=exon-XM_017900686.1-13;Dbxref=GeneID:108547923%2CGenbank:XM_017900686.1;Parent=rna-XM_017900686.1
NW_016907960.1	Gnomon	exon	652601	653395	.	-	.	ID=exon-XM_017900686.1-14;Dbxref=GeneID:108547923%2CGenbank:XM_017900686.1;Parent=rna-XM_017900686.1
NW_016907960.1	Gnomon	exon	651672	652525	.	-	.	ID=exon-XM_017900686.1-15;Dbxref=GeneID:108547923%2CGenbank:XM_017900686.1;Parent=rna-XM_017900686.1
NW_016907960.1	Gnomon	exon	651181	651470	.	-	.	ID=exon-XM_017900686.1-16;Dbxref=GeneID:108547923%2CGenbank:XM_017900686.1;Parent=rna-XM_017900686.1
NW_016907960.1	Gnomon	exon	649581	651102	.	-	.	ID=exon-XM_017900686.1-17;Dbxref=GeneID:108547923%2CGenbank:XM_017900686.1;Parent=rna-XM_017900686.1
NW_016907960.1	Gnomon	exon	649304	649473	.	-	.	ID=exon-XM_017900686.1-18;Dbxref=GeneID:108547923%2CGenbank:XM_017900686.1;Parent=rna-XM_017900686.1
NW_016907960.1	Gnomon	exon	669837	671042	.	-	.	ID=exon-XM_017900686.1-10;Dbxref=GeneID:108547923%2CGenbank:XM_017900686.1;Parent=rna-XM_017900686.1
NW_016907960.1	Gnomon	exon	645591	649234	.	-	.	ID=exon-XM_017900686.1-19;Dbxref=GeneID:108547923%2CGenbank:XM_017900686.1;Parent=rna-XM_017900686.1
NW_016907960.1	Gnomon	exon	631757	631876	.	-	.	ID=exon-XM_017900686.1-33;Dbxref=GeneID:108547923%2CGenbank:XM_017900686.1;Parent=rna-XM_017900686.1
NW_016907960.1	Gnomon	exon	631263	631322	.	-	.	ID=exon-XM_017900686.1-34;Dbxref=GeneID:108547923%2CGenbank:XM_017900686.1;Parent=rna-XM_017900686.1
NW_016907960.1	Gnomon	exon	629411	631012	.	-	.	ID=exon-XM_017900686.1-35;Dbxref=GeneID:108547923%2CGenbank:XM_017900686.1;Parent=rna-XM_017900686.1
NW_016907960.1	Gnomon	exon	633030	633167	.	-	.	ID=exon-XM_017900686.1-30;Dbxref=GeneID:108547923%2CGenbank:XM_017900686.1;Parent=rna-XM_017900686.1
NW_016907960.1	Gnomon	exon	632765	632948	.	-	.	ID=exon-XM_017900686.1-31;Dbxref=GeneID:108547923%2CGenbank:XM_017900686.1;Parent=rna-XM_017900686.1
NW_016907960.1	Gnomon	exon	632257	632319	.	-	.	ID=exon-XM_017900686.1-32;Dbxref=GeneID:108547923%2CGenbank:XM_017900686.1;Parent=rna-XM_017900686.1
NW_016907960.1	Gnomon	exon	641902	642149	.	-	.	ID=exon-XM_017900686.1-22;Dbxref=GeneID:108547923%2CGenbank:XM_017900686.1;Parent=rna-XM_017900686.1
NW_016907960.1	Gnomon	exon	641057	641131	.	-	.	ID=exon-XM_017900686.1-23;Dbxref=GeneID:108547923%2CGenbank:XM_017900686.1;Parent=rna-XM_017900686.1
NW_016907960.1	Gnomon	exon	640516	640687	.	-	.	ID=exon-XM_017900686.1-24;Dbxref=GeneID:108547923%2CGenbank:XM_017900686.1;Parent=rna-XM_017900686.1
NW_016907960.1	Gnomon	exon	640314	640431	.	-	.	ID=exon-XM_017900686.1-25;Dbxref=GeneID:108547923%2CGenbank:XM_017900686.1;Parent=rna-XM_017900686.1
NW_016907960.1	Gnomon	exon	640008	640237	.	-	.	ID=exon-XM_017900686.1-26;Dbxref=GeneID:108547923%2CGenbank:XM_017900686.1;Parent=rna-XM_017900686.1
NW_016907960.1	Gnomon	exon	639801	639918	.	-	.	ID=exon-XM_017900686.1-27;Dbxref=GeneID:108547923%2CGenbank:XM_017900686.1;Parent=rna-XM_017900686.1
NW_016907960.1	Gnomon	exon	636629	636780	.	-	.	ID=exon-XM_017900686.1-28;Dbxref=GeneID:108547923%2CGenbank:XM_017900686.1;Parent=rna-XM_017900686.1
NW_016907960.1	Gnomon	exon	633292	633454	.	-	.	ID=exon-XM_017900686.1-29;Dbxref=GeneID:108547923%2CGenbank:XM_017900686.1;Parent=rna-XM_017900686.1
NW_016907960.1	Gnomon	exon	645292	645303	.	-	.	ID=exon-XM_017900686.1-20;Dbxref=GeneID:108547923%2CGenbank:XM_017900686.1;Parent=rna-XM_017900686.1
NW_016907960.1	Gnomon	exon	642246	644373	.	-	.	ID=exon-XM_017900686.1-21;Dbxref=GeneID:108547923%2CGenbank:XM_017900686.1;Parent=rna-XM_017900686.1
NW_016907960.1	Gnomon	exon	703388	703980	.	-	.	ID=exon-XM_017900715.1-3;Dbxref=GeneID:108547968%2CGenbank:XM_017900715.1;Parent=rna-XM_017900715.1
NW_016907960.1	Gnomon	exon	702809	703296	.	-	.	ID=exon-XM_017900715.1-4;Dbxref=GeneID:108547968%2CGenbank:XM_017900715.1;Parent=rna-XM_017900715.1
NW_016907960.1	Gnomon	exon	704445	704565	.	-	.	ID=exon-XM_017900715.1-1;Dbxref=GeneID:108547968%2CGenbank:XM_017900715.1;Parent=rna-XM_017900715.1
NW_016907960.1	Gnomon	exon	704057	704336	.	-	.	ID=exon-XM_017900715.1-2;Dbxref=GeneID:108547968%2CGenbank:XM_017900715.1;Parent=rna-XM_017900715.1
NW_016907960.1	Gnomon	exon	702476	702728	.	-	.	ID=exon-XM_017900715.1-5;Dbxref=GeneID:108547968%2CGenbank:XM_017900715.1;Parent=rna-XM_017900715.1
NW_016907960.1	Gnomon	exon	701690	702383	.	-	.	ID=exon-XM_017900715.1-6;Dbxref=GeneID:108547968%2CGenbank:XM_017900715.1;Parent=rna-XM_017900715.1
NW_016907960.1	Gnomon	exon	228284	228336	.	+	.	ID=exon-XM_017900785.1-4;Dbxref=GeneID:108548020%2CGenbank:XM_017900785.1;Parent=rna-XM_017900785.1
NW_016907960.1	Gnomon	exon	228404	228473	.	+	.	ID=exon-XM_017900785.1-5;Dbxref=GeneID:108548020%2CGenbank:XM_017900785.1;Parent=rna-XM_017900785.1
NW_016907960.1	Gnomon	exon	228539	228761	.	+	.	ID=exon-XM_017900785.1-6;Dbxref=GeneID:108548020%2CGenbank:XM_017900785.1;Parent=rna-XM_017900785.1
NW_016907960.1	Gnomon	exon	227732	227835	.	+	.	ID=exon-XM_017900785.1-1;Dbxref=GeneID:108548020%2CGenbank:XM_017900785.1;Parent=rna-XM_017900785.1
NW_016907960.1	Gnomon	exon	227939	228114	.	+	.	ID=exon-XM_017900785.1-2;Dbxref=GeneID:108548020%2CGenbank:XM_017900785.1;Parent=rna-XM_017900785.1
NW_016907960.1	Gnomon	exon	228203	228232	.	+	.	ID=exon-XM_017900785.1-3;Dbxref=GeneID:108548020%2CGenbank:XM_017900785.1;Parent=rna-XM_017900785.1
NW_016907960.1	Gnomon	exon	513113	513326	.	+	.	ID=exon-XM_017900504.1-5;Dbxref=GeneID:108547823%2CGenbank:XM_017900504.1;Parent=rna-XM_017900504.1
NW_016907960.1	Gnomon	exon	513692	513772	.	+	.	ID=exon-XM_017900504.1-6;Dbxref=GeneID:108547823%2CGenbank:XM_017900504.1;Parent=rna-XM_017900504.1
NW_016907960.1	Gnomon	exon	512437	512715	.	+	.	ID=exon-XM_017900504.1-3;Dbxref=GeneID:108547823%2CGenbank:XM_017900504.1;Parent=rna-XM_017900504.1
NW_016907960.1	Gnomon	exon	512800	513030	.	+	.	ID=exon-XM_017900504.1-4;Dbxref=GeneID:108547823%2CGenbank:XM_017900504.1;Parent=rna-XM_017900504.1
NW_016907960.1	Gnomon	exon	511922	512036	.	+	.	ID=exon-XM_017900504.1-1;Dbxref=GeneID:108547823%2CGenbank:XM_017900504.1;Parent=rna-XM_017900504.1
NW_016907960.1	Gnomon	exon	512112	512337	.	+	.	ID=exon-XM_017900504.1-2;Dbxref=GeneID:108547823%2CGenbank:XM_017900504.1;Parent=rna-XM_017900504.1
NW_016907960.1	Gnomon	mRNA	629411	693113	.	-	.	Name=XM_017900669.1;ID=rna-XM_017900669.1;Dbxref=GeneID:108547923%2CGenbank:XM_017900669.1;Parent=gene-LOC108547923
NW_016907960.1	Gnomon	exon	171330	171403	.	-	.	ID=exon-XM_017900838.1-7;Dbxref=GeneID:108548066%2CGenbank:XM_017900838.1;Parent=rna-XM_017900838.1
NW_016907960.1	Gnomon	exon	170674	170853	.	-	.	ID=exon-XM_017900838.1-8;Dbxref=GeneID:108548066%2CGenbank:XM_017900838.1;Parent=rna-XM_017900838.1
NW_016907960.1	Gnomon	exon	170392	170596	.	-	.	ID=exon-XM_017900838.1-9;Dbxref=GeneID:108548066%2CGenbank:XM_017900838.1;Parent=rna-XM_017900838.1
NW_016907960.1	Gnomon	exon	180815	180869	.	-	.	ID=exon-XM_017900838.1-3;Dbxref=GeneID:108548066%2CGenbank:XM_017900838.1;Parent=rna-XM_017900838.1
NW_016907960.1	Gnomon	exon	179716	179835	.	-	.	ID=exon-XM_017900838.1-4;Dbxref=GeneID:108548066%2CGenbank:XM_017900838.1;Parent=rna-XM_017900838.1
NW_016907960.1	Gnomon	exon	176476	176573	.	-	.	ID=exon-XM_017900838.1-5;Dbxref=GeneID:108548066%2CGenbank:XM_017900838.1;Parent=rna-XM_017900838.1
NW_016907960.1	Gnomon	exon	171487	171541	.	-	.	ID=exon-XM_017900838.1-6;Dbxref=GeneID:108548066%2CGenbank:XM_017900838.1;Parent=rna-XM_017900838.1
NW_016907960.1	Gnomon	exon	183952	184495	.	-	.	ID=exon-XM_017900838.1-1;Dbxref=GeneID:108548066%2CGenbank:XM_017900838.1;Parent=rna-XM_017900838.1
NW_016907960.1	Gnomon	exon	182941	183013	.	-	.	ID=exon-XM_017900838.1-2;Dbxref=GeneID:108548066%2CGenbank:XM_017900838.1;Parent=rna-XM_017900838.1
NW_016907960.1	Gnomon	CDS	686825	686945	.	-	0	Name=XP_017756144.1;ID=cds-XP_017756144.1;Dbxref=GeneID:108547923%2CGenbank:XP_017756144.1;Parent=rna-XM_017900655.1
NW_016907960.1	Gnomon	CDS	684080	684141	.	-	0	Name=XP_017756144.1;ID=cds-XP_017756144.1;Dbxref=GeneID:108547923%2CGenbank:XP_017756144.1;Parent=rna-XM_017900655.1
NW_016907960.1	Gnomon	CDS	680165	680224	.	-	0	Name=XP_017756144.1;ID=cds-XP_017756144.1;Dbxref=GeneID:108547923%2CGenbank:XP_017756144.1;Parent=rna-XM_017900655.1
NW_016907960.1	Gnomon	CDS	679348	679437	.	-	0	Name=XP_017756144.1;ID=cds-XP_017756144.1;Dbxref=GeneID:108547923%2CGenbank:XP_017756144.1;Parent=rna-XM_017900655.1
NW_016907960.1	Gnomon	CDS	678883	679053	.	-	0	Name=XP_017756144.1;ID=cds-XP_017756144.1;Dbxref=GeneID:108547923%2CGenbank:XP_017756144.1;Parent=rna-XM_017900655.1
NW_016907960.1	Gnomon	CDS	673681	673960	.	-	0	Name=XP_017756144.1;ID=cds-XP_017756144.1;Dbxref=GeneID:108547923%2CGenbank:XP_017756144.1;Parent=rna-XM_017900655.1
NW_016907960.1	Gnomon	CDS	672896	673346	.	-	0	Name=XP_017756144.1;ID=cds-XP_017756144.1;Dbxref=GeneID:108547923%2CGenbank:XP_017756144.1;Parent=rna-XM_017900655.1
NW_016907960.1	Gnomon	CDS	672538	672795	.	-	0	Name=XP_017756144.1;ID=cds-XP_017756144.1;Dbxref=GeneID:108547923%2CGenbank:XP_017756144.1;Parent=rna-XM_017900655.1
NW_016907960.1	Gnomon	CDS	671879	672452	.	-	0	Name=XP_017756144.1;ID=cds-XP_017756144.1;Dbxref=GeneID:108547923%2CGenbank:XP_017756144.1;Parent=rna-XM_017900655.1
NW_016907960.1	Gnomon	CDS	671121	671591	.	-	0	Name=XP_017756144.1;ID=cds-XP_017756144.1;Dbxref=GeneID:108547923%2CGenbank:XP_017756144.1;Parent=rna-XM_017900655.1
NW_016907960.1	Gnomon	CDS	669837	671042	.	-	0	Name=XP_017756144.1;ID=cds-XP_017756144.1;Dbxref=GeneID:108547923%2CGenbank:XP_017756144.1;Parent=rna-XM_017900655.1
NW_016907960.1	Gnomon	CDS	669663	669746	.	-	0	Name=XP_017756144.1;ID=cds-XP_017756144.1;Dbxref=GeneID:108547923%2CGenbank:XP_017756144.1;Parent=rna-XM_017900655.1
NW_016907960.1	Gnomon	CDS	653773	653919	.	-	0	Name=XP_017756144.1;ID=cds-XP_017756144.1;Dbxref=GeneID:108547923%2CGenbank:XP_017756144.1;Parent=rna-XM_017900655.1
NW_016907960.1	Gnomon	CDS	653475	653698	.	-	0	Name=XP_017756144.1;ID=cds-XP_017756144.1;Dbxref=GeneID:108547923%2CGenbank:XP_017756144.1;Parent=rna-XM_017900655.1
NW_016907960.1	Gnomon	CDS	652601	653395	.	-	0	Name=XP_017756144.1;ID=cds-XP_017756144.1;Dbxref=GeneID:108547923%2CGenbank:XP_017756144.1;Parent=rna-XM_017900655.1
NW_016907960.1	Gnomon	CDS	651672	652525	.	-	0	Name=XP_017756144.1;ID=cds-XP_017756144.1;Dbxref=GeneID:108547923%2CGenbank:XP_017756144.1;Parent=rna-XM_017900655.1
NW_016907960.1	Gnomon	CDS	651181	651470	.	-	0	Name=XP_017756144.1;ID=cds-XP_017756144.1;Dbxref=GeneID:108547923%2CGenbank:XP_017756144.1;Parent=rna-XM_017900655.1
NW_016907960.1	Gnomon	CDS	649581	651102	.	-	0	Name=XP_017756144.1;ID=cds-XP_017756144.1;Dbxref=GeneID:108547923%2CGenbank:XP_017756144.1;Parent=rna-XM_017900655.1
NW_016907960.1	Gnomon	CDS	649304	649473	.	-	0	Name=XP_017756144.1;ID=cds-XP_017756144.1;Dbxref=GeneID:108547923%2CGenbank:XP_017756144.1;Parent=rna-XM_017900655.1
NW_016907960.1	Gnomon	CDS	645591	649234	.	-	0	Name=XP_017756144.1;ID=cds-XP_017756144.1;Dbxref=GeneID:108547923%2CGenbank:XP_017756144.1;Parent=rna-XM_017900655.1
NW_016907960.1	Gnomon	CDS	645292	645303	.	-	0	Name=XP_017756144.1;ID=cds-XP_017756144.1;Dbxref=GeneID:108547923%2CGenbank:XP_017756144.1;Parent=rna-XM_017900655.1
NW_016907960.1	Gnomon	CDS	642246	644373	.	-	0	Name=XP_017756144.1;ID=cds-XP_017756144.1;Dbxref=GeneID:108547923%2CGenbank:XP_017756144.1;Parent=rna-XM_017900655.1
NW_016907960.1	Gnomon	CDS	641902	642149	.	-	0	Name=XP_017756144.1;ID=cds-XP_017756144.1;Dbxref=GeneID:108547923%2CGenbank:XP_017756144.1;Parent=rna-XM_017900655.1
NW_016907960.1	Gnomon	CDS	641057	641131	.	-	0	Name=XP_017756144.1;ID=cds-XP_017756144.1;Dbxref=GeneID:108547923%2CGenbank:XP_017756144.1;Parent=rna-XM_017900655.1
NW_016907960.1	Gnomon	CDS	640516	640687	.	-	0	Name=XP_017756144.1;ID=cds-XP_017756144.1;Dbxref=GeneID:108547923%2CGenbank:XP_017756144.1;Parent=rna-XM_017900655.1
NW_016907960.1	Gnomon	CDS	640314	640431	.	-	0	Name=XP_017756144.1;ID=cds-XP_017756144.1;Dbxref=GeneID:108547923%2CGenbank:XP_017756144.1;Parent=rna-XM_017900655.1
NW_016907960.1	Gnomon	CDS	640008	640237	.	-	0	Name=XP_017756144.1;ID=cds-XP_017756144.1;Dbxref=GeneID:108547923%2CGenbank:XP_017756144.1;Parent=rna-XM_017900655.1
NW_016907960.1	Gnomon	CDS	639801	639918	.	-	0	Name=XP_017756144.1;ID=cds-XP_017756144.1;Dbxref=GeneID:108547923%2CGenbank:XP_017756144.1;Parent=rna-XM_017900655.1
NW_016907960.1	Gnomon	CDS	636629	636780	.	-	0	Name=XP_017756144.1;ID=cds-XP_017756144.1;Dbxref=GeneID:108547923%2CGenbank:XP_017756144.1;Parent=rna-XM_017900655.1
NW_016907960.1	Gnomon	CDS	633292	633454	.	-	0	Name=XP_017756144.1;ID=cds-XP_017756144.1;Dbxref=GeneID:108547923%2CGenbank:XP_017756144.1;Parent=rna-XM_017900655.1
NW_016907960.1	Gnomon	CDS	633030	633167	.	-	0	Name=XP_017756144.1;ID=cds-XP_017756144.1;Dbxref=GeneID:108547923%2CGenbank:XP_017756144.1;Parent=rna-XM_017900655.1
NW_016907960.1	Gnomon	CDS	632765	632948	.	-	0	Name=XP_017756144.1;ID=cds-XP_017756144.1;Dbxref=GeneID:108547923%2CGenbank:XP_017756144.1;Parent=rna-XM_017900655.1
NW_016907960.1	Gnomon	CDS	632257	632319	.	-	0	Name=XP_017756144.1;ID=cds-XP_017756144.1;Dbxref=GeneID:108547923%2CGenbank:XP_017756144.1;Parent=rna-XM_017900655.1
NW_016907960.1	Gnomon	CDS	631757	631876	.	-	0	Name=XP_017756144.1;ID=cds-XP_017756144.1;Dbxref=GeneID:108547923%2CGenbank:XP_017756144.1;Parent=rna-XM_017900655.1
NW_016907960.1	Gnomon	CDS	631263	631322	.	-	0	Name=XP_017756144.1;ID=cds-XP_017756144.1;Dbxref=GeneID:108547923%2CGenbank:XP_017756144.1;Parent=rna-XM_017900655.1
NW_016907960.1	Gnomon	CDS	630850	631012	.	-	0	Name=XP_017756144.1;ID=cds-XP_017756144.1;Dbxref=GeneID:108547923%2CGenbank:XP_017756144.1;Parent=rna-XM_017900655.1
NW_016907960.1	Gnomon	mRNA	40808	61374	.	-	.	Name=XM_017900915.1;ID=rna-XM_017900915.1;Dbxref=GeneID:108548116%2CGenbank:XM_017900915.1;Parent=gene-LOC108548116
NW_016907960.1	Gnomon	CDS	209404	209555	.	-	0	Name=XP_017755900.1;ID=cds-XP_017755900.1;Dbxref=GeneID:108547755%2CGenbank:XP_017755900.1;Parent=rna-XM_017900411.1
NW_016907960.1	Gnomon	CDS	209087	209291	.	-	0	Name=XP_017755900.1;ID=cds-XP_017755900.1;Dbxref=GeneID:108547755%2CGenbank:XP_017755900.1;Parent=rna-XM_017900411.1
NW_016907960.1	Gnomon	CDS	208769	208844	.	-	0	Name=XP_017755890.1;ID=cds-XP_017755890.1;Dbxref=GeneID:108547746%2CGenbank:XP_017755890.1;Parent=rna-XM_017900401.1
NW_016907960.1	Gnomon	CDS	208276	208699	.	-	0	Name=XP_017755890.1;ID=cds-XP_017755890.1;Dbxref=GeneID:108547746%2CGenbank:XP_017755890.1;Parent=rna-XM_017900401.1
NW_016907960.1	Gnomon	CDS	208032	208190	.	-	0	Name=XP_017755890.1;ID=cds-XP_017755890.1;Dbxref=GeneID:108547746%2CGenbank:XP_017755890.1;Parent=rna-XM_017900401.1
NW_016907960.1	Gnomon	CDS	207748	207959	.	-	0	Name=XP_017755890.1;ID=cds-XP_017755890.1;Dbxref=GeneID:108547746%2CGenbank:XP_017755890.1;Parent=rna-XM_017900401.1
NW_016907960.1	Gnomon	CDS	207242	207660	.	-	0	Name=XP_017755890.1;ID=cds-XP_017755890.1;Dbxref=GeneID:108547746%2CGenbank:XP_017755890.1;Parent=rna-XM_017900401.1
NW_016907960.1	Gnomon	exon	210890	211153	.	-	.	ID=exon-XM_017901068.1-5;Dbxref=GeneID:108548231%2CGenbank:XM_017901068.1;Parent=rna-XM_017901068.1
NW_016907960.1	Gnomon	exon	210487	210816	.	-	.	ID=exon-XM_017901068.1-6;Dbxref=GeneID:108548231%2CGenbank:XM_017901068.1;Parent=rna-XM_017901068.1
NW_016907960.1	Gnomon	exon	212691	212876	.	-	.	ID=exon-XM_017901068.1-3;Dbxref=GeneID:108548231%2CGenbank:XM_017901068.1;Parent=rna-XM_017901068.1
NW_016907960.1	Gnomon	exon	211221	212623	.	-	.	ID=exon-XM_017901068.1-4;Dbxref=GeneID:108548231%2CGenbank:XM_017901068.1;Parent=rna-XM_017901068.1
NW_016907960.1	Gnomon	exon	213348	213447	.	-	.	ID=exon-XM_017901068.1-1;Dbxref=GeneID:108548231%2CGenbank:XM_017901068.1;Parent=rna-XM_017901068.1
NW_016907960.1	Gnomon	exon	212958	213154	.	-	.	ID=exon-XM_017901068.1-2;Dbxref=GeneID:108548231%2CGenbank:XM_017901068.1;Parent=rna-XM_017901068.1
NW_016907960.1	Gnomon	exon	717727	717927	.	+	.	ID=exon-XM_017900864.1-10;Dbxref=GeneID:108548081%2CGenbank:XM_017900864.1;Parent=rna-XM_017900864.1
NW_016907960.1	Gnomon	exon	719019	719171	.	+	.	ID=exon-XM_017900864.1-11;Dbxref=GeneID:108548081%2CGenbank:XM_017900864.1;Parent=rna-XM_017900864.1
NW_016907960.1	Gnomon	gene	201273	202347	.	+	.	Name=LOC108547988;ID=gene-LOC108547988;Dbxref=GeneID:108547988
NW_016907960.1	Gnomon	gene	105020	106167	.	-	.	Name=LOC108547980;ID=gene-LOC108547980;Dbxref=GeneID:108547980
NW_016907960.1	Gnomon	gene	274294	275236	.	+	.	Name=LOC108547996;ID=gene-LOC108547996;Dbxref=GeneID:108547996
NW_016907960.1	Gnomon	gene	701690	704565	.	-	.	Name=LOC108547968;ID=gene-LOC108547968;Dbxref=GeneID:108547968
NW_016907960.1	Gnomon	CDS	712842	713091	.	+	0	Name=XP_017756346.1;ID=cds-XP_017756346.1;Dbxref=GeneID:108548081%2CGenbank:XP_017756346.1;Parent=rna-XM_017900857.1
NW_016907960.1	Gnomon	CDS	715127	715359	.	+	0	Name=XP_017756346.1;ID=cds-XP_017756346.1;Dbxref=GeneID:108548081%2CGenbank:XP_017756346.1;Parent=rna-XM_017900857.1
NW_016907960.1	Gnomon	CDS	715569	715589	.	+	0	Name=XP_017756346.1;ID=cds-XP_017756346.1;Dbxref=GeneID:108548081%2CGenbank:XP_017756346.1;Parent=rna-XM_017900857.1
NW_016907960.1	Gnomon	CDS	715812	716033	.	+	0	Name=XP_017756346.1;ID=cds-XP_017756346.1;Dbxref=GeneID:108548081%2CGenbank:XP_017756346.1;Parent=rna-XM_017900857.1
NW_016907960.1	Gnomon	CDS	716207	716317	.	+	0	Name=XP_017756346.1;ID=cds-XP_017756346.1;Dbxref=GeneID:108548081%2CGenbank:XP_017756346.1;Parent=rna-XM_017900857.1
NW_016907960.1	Gnomon	CDS	716399	716640	.	+	0	Name=XP_017756346.1;ID=cds-XP_017756346.1;Dbxref=GeneID:108548081%2CGenbank:XP_017756346.1;Parent=rna-XM_017900857.1
NW_016907960.1	Gnomon	CDS	716733	716877	.	+	0	Name=XP_017756346.1;ID=cds-XP_017756346.1;Dbxref=GeneID:108548081%2CGenbank:XP_017756346.1;Parent=rna-XM_017900857.1
NW_016907960.1	Gnomon	CDS	716963	717164	.	+	0	Name=XP_017756346.1;ID=cds-XP_017756346.1;Dbxref=GeneID:108548081%2CGenbank:XP_017756346.1;Parent=rna-XM_017900857.1
NW_016907960.1	Gnomon	CDS	717239	717398	.	+	0	Name=XP_017756346.1;ID=cds-XP_017756346.1;Dbxref=GeneID:108548081%2CGenbank:XP_017756346.1;Parent=rna-XM_017900857.1
NW_016907960.1	Gnomon	CDS	717479	717641	.	+	0	Name=XP_017756346.1;ID=cds-XP_017756346.1;Dbxref=GeneID:108548081%2CGenbank:XP_017756346.1;Parent=rna-XM_017900857.1
NW_016907960.1	Gnomon	CDS	717727	717927	.	+	0	Name=XP_017756346.1;ID=cds-XP_017756346.1;Dbxref=GeneID:108548081%2CGenbank:XP_017756346.1;Parent=rna-XM_017900857.1
NW_016907960.1	Gnomon	CDS	719019	719171	.	+	0	Name=XP_017756346.1;ID=cds-XP_017756346.1;Dbxref=GeneID:108548081%2CGenbank:XP_017756346.1;Parent=rna-XM_017900857.1
NW_016907960.1	Gnomon	gene	271672	273588	.	-	.	Name=LOC108547972;ID=gene-LOC108547972;Dbxref=GeneID:108547972
NW_016907960.1	Gnomon	gene	106663	111183	.	+	.	Name=LOC108547907;ID=gene-LOC108547907;Dbxref=GeneID:108547907
NW_016907960.1	Gnomon	gene	526903	528730	.	-	.	Name=LOC108547916;ID=gene-LOC108547916;Dbxref=GeneID:108547916
NW_016907960.1	Gnomon	gene	629411	699043	.	-	.	Name=LOC108547923;ID=gene-LOC108547923;Dbxref=GeneID:108547923
NW_016907960.1	Gnomon	gene	266496	271262	.	-	.	Name=LOC108547865;ID=gene-LOC108547865;Dbxref=GeneID:108547865
NW_016907960.1	Gnomon	gene	202514	203705	.	-	.	Name=LOC108547873;ID=gene-LOC108547873;Dbxref=GeneID:108547873
NW_016907960.1	Gnomon	gene	542305	547773	.	+	.	Name=LOC108547845;ID=gene-LOC108547845;Dbxref=GeneID:108547845
NW_016907960.1	Gnomon	gene	705968	708238	.	+	.	Name=LOC108547856;ID=gene-LOC108547856;Dbxref=GeneID:108547856
NW_016907960.1	Gnomon	gene	726794	729032	.	-	.	Name=LOC108547889;ID=gene-LOC108547889;Dbxref=GeneID:108547889
NW_016907960.1	Gnomon	gene	205784	206888	.	+	.	Name=LOC108547881;ID=gene-LOC108547881;Dbxref=GeneID:108547881
NW_016907960.1	Gnomon	CDS	512143	512337	.	+	0	Name=XP_017755999.1;ID=cds-XP_017755999.1;Dbxref=GeneID:108547823%2CGenbank:XP_017755999.1;Parent=rna-XM_017900510.1
NW_016907960.1	Gnomon	CDS	512437	512715	.	+	0	Name=XP_017755999.1;ID=cds-XP_017755999.1;Dbxref=GeneID:108547823%2CGenbank:XP_017755999.1;Parent=rna-XM_017900510.1
NW_016907960.1	Gnomon	CDS	512800	513030	.	+	0	Name=XP_017755999.1;ID=cds-XP_017755999.1;Dbxref=GeneID:108547823%2CGenbank:XP_017755999.1;Parent=rna-XM_017900510.1
NW_016907960.1	Gnomon	CDS	513113	513259	.	+	0	Name=XP_017755999.1;ID=cds-XP_017755999.1;Dbxref=GeneID:108547823%2CGenbank:XP_017755999.1;Parent=rna-XM_017900510.1
NW_016907960.1	Gnomon	gene	511922	513939	.	+	.	Name=LOC108547823;ID=gene-LOC108547823;Dbxref=GeneID:108547823
NW_016907960.1	Gnomon	gene	622261	629029	.	+	.	Name=LOC108547837;ID=gene-LOC108547837;Dbxref=GeneID:108547837
NW_016907960.1	Gnomon	gene	530432	540988	.	-	.	Name=LOC108547805;ID=gene-LOC108547805;Dbxref=GeneID:108547805
NW_016907960.1	Gnomon	gene	528860	530040	.	-	.	Name=LOC108547816;ID=gene-LOC108547816;Dbxref=GeneID:108547816
NW_016907960.1	Gnomon	gene	207242	208936	.	-	.	Name=LOC108547746;ID=gene-LOC108547746;Dbxref=GeneID:108547746
NW_016907960.1	Gnomon	gene	204005	205558	.	+	.	Name=LOC108547741;ID=gene-LOC108547741;Dbxref=GeneID:108547741
NW_016907960.1	Gnomon	gene	209087	209555	.	-	.	Name=LOC108547755;ID=gene-LOC108547755;Dbxref=GeneID:108547755
NW_016907960.1	Gnomon	gene	103968	104872	.	+	.	Name=LOC108547729;ID=gene-LOC108547729;Dbxref=GeneID:108547729
NW_016907960.1	Gnomon	pseudogene	492	1207	.	+	.	Name=LOC108547722;ID=gene-LOC108547722;Dbxref=GeneID:108547722
NW_016907960.1	Gnomon	gene	192088	196944	.	-	.	Name=LOC108547733;ID=gene-LOC108547733;Dbxref=GeneID:108547733
NW_016907960.1	Gnomon	gene	513538	515271	.	-	.	Name=LOC108547788;ID=gene-LOC108547788;Dbxref=GeneID:108547788
NW_016907960.1	Gnomon	gene	352880	492531	.	-	.	Name=LOC108547782;ID=gene-LOC108547782;Dbxref=GeneID:108547782
NW_016907960.1	Gnomon	gene	515654	517361	.	-	.	Name=LOC108547795;ID=gene-LOC108547795;Dbxref=GeneID:108547795
NW_016907960.1	Gnomon	gene	209833	210267	.	-	.	Name=LOC108547763;ID=gene-LOC108547763;Dbxref=GeneID:108547763
NW_016907960.1	Gnomon	gene	291004	292230	.	-	.	Name=LOC108547772;ID=gene-LOC108547772;Dbxref=GeneID:108547772
NW_016907960.1	Gnomon	exon	526427	526717	.	+	.	ID=exon-XM_017901117.1-6;Dbxref=GeneID:108548261%2CGenbank:XM_017901117.1;Parent=rna-XM_017901117.1
NW_016907960.1	Gnomon	exon	524979	525022	.	+	.	ID=exon-XM_017901117.1-1;Dbxref=GeneID:108548261%2CGenbank:XM_017901117.1;Parent=rna-XM_017901117.1
NW_016907960.1	Gnomon	exon	525980	526168	.	+	.	ID=exon-XM_017901117.1-4;Dbxref=GeneID:108548261%2CGenbank:XM_017901117.1;Parent=rna-XM_017901117.1
NW_016907960.1	Gnomon	exon	526248	526359	.	+	.	ID=exon-XM_017901117.1-5;Dbxref=GeneID:108548261%2CGenbank:XM_017901117.1;Parent=rna-XM_017901117.1
NW_016907960.1	Gnomon	exon	525116	525368	.	+	.	ID=exon-XM_017901117.1-2;Dbxref=GeneID:108548261%2CGenbank:XM_017901117.1;Parent=rna-XM_017901117.1
NW_016907960.1	Gnomon	exon	525451	525911	.	+	.	ID=exon-XM_017901117.1-3;Dbxref=GeneID:108548261%2CGenbank:XM_017901117.1;Parent=rna-XM_017901117.1
NW_016907960.1	Gnomon	exon	152318	152597	.	-	.	ID=exon-XM_017901057.1-10;Dbxref=GeneID:108548215%2CGenbank:XM_017901057.1;Parent=rna-XM_017901057.1
NW_016907960.1	Gnomon	CDS	610696	610933	.	+	0	Name=XP_017756582.1;ID=cds-XP_017756582.1;Dbxref=GeneID:108548244%2CGenbank:XP_017756582.1;Parent=rna-XM_017901093.1
NW_016907960.1	Gnomon	CDS	612641	614102	.	+	0	Name=XP_017756582.1;ID=cds-XP_017756582.1;Dbxref=GeneID:108548244%2CGenbank:XP_017756582.1;Parent=rna-XM_017901093.1
NW_016907960.1	Gnomon	CDS	614843	616083	.	+	0	Name=XP_017756582.1;ID=cds-XP_017756582.1;Dbxref=GeneID:108548244%2CGenbank:XP_017756582.1;Parent=rna-XM_017901093.1
NW_016907960.1	Gnomon	CDS	616181	616349	.	+	0	Name=XP_017756582.1;ID=cds-XP_017756582.1;Dbxref=GeneID:108548244%2CGenbank:XP_017756582.1;Parent=rna-XM_017901093.1
NW_016907960.1	Gnomon	CDS	616444	616622	.	+	0	Name=XP_017756582.1;ID=cds-XP_017756582.1;Dbxref=GeneID:108548244%2CGenbank:XP_017756582.1;Parent=rna-XM_017901093.1
NW_016907960.1	Gnomon	CDS	617174	617449	.	+	0	Name=XP_017756582.1;ID=cds-XP_017756582.1;Dbxref=GeneID:108548244%2CGenbank:XP_017756582.1;Parent=rna-XM_017901093.1
NW_016907960.1	Gnomon	CDS	618269	618429	.	+	0	Name=XP_017756582.1;ID=cds-XP_017756582.1;Dbxref=GeneID:108548244%2CGenbank:XP_017756582.1;Parent=rna-XM_017901093.1
NW_016907960.1	Gnomon	exon	220572	220786	.	+	.	ID=exon-XM_017901082.1-10;Dbxref=GeneID:108548239%2CGenbank:XM_017901082.1;Parent=rna-XM_017901082.1
NW_016907960.1	Gnomon	exon	220962	221118	.	+	.	ID=exon-XM_017901082.1-11;Dbxref=GeneID:108548239%2CGenbank:XM_017901082.1;Parent=rna-XM_017901082.1
NW_016907960.1	Gnomon	exon	221589	223077	.	+	.	ID=exon-XM_017901082.1-14;Dbxref=GeneID:108548239%2CGenbank:XM_017901082.1;Parent=rna-XM_017901082.1
NW_016907960.1	Gnomon	exon	221196	221341	.	+	.	ID=exon-XM_017901082.1-12;Dbxref=GeneID:108548239%2CGenbank:XM_017901082.1;Parent=rna-XM_017901082.1
NW_016907960.1	Gnomon	exon	221411	221512	.	+	.	ID=exon-XM_017901082.1-13;Dbxref=GeneID:108548239%2CGenbank:XM_017901082.1;Parent=rna-XM_017901082.1
NW_016907960.1	Gnomon	exon	632257	632319	.	-	.	ID=exon-XM_017900647.1-34;Dbxref=GeneID:108547923%2CGenbank:XM_017900647.1;Parent=rna-XM_017900647.1
NW_016907960.1	Gnomon	exon	631757	631876	.	-	.	ID=exon-XM_017900647.1-35;Dbxref=GeneID:108547923%2CGenbank:XM_017900647.1;Parent=rna-XM_017900647.1
NW_016907960.1	Gnomon	exon	631263	631322	.	-	.	ID=exon-XM_017900647.1-36;Dbxref=GeneID:108547923%2CGenbank:XM_017900647.1;Parent=rna-XM_017900647.1
NW_016907960.1	Gnomon	exon	629411	631012	.	-	.	ID=exon-XM_017900647.1-37;Dbxref=GeneID:108547923%2CGenbank:XM_017900647.1;Parent=rna-XM_017900647.1
NW_016907960.1	Gnomon	exon	636629	636780	.	-	.	ID=exon-XM_017900647.1-30;Dbxref=GeneID:108547923%2CGenbank:XM_017900647.1;Parent=rna-XM_017900647.1
NW_016907960.1	Gnomon	exon	633292	633454	.	-	.	ID=exon-XM_017900647.1-31;Dbxref=GeneID:108547923%2CGenbank:XM_017900647.1;Parent=rna-XM_017900647.1
NW_016907960.1	Gnomon	exon	633030	633167	.	-	.	ID=exon-XM_017900647.1-32;Dbxref=GeneID:108547923%2CGenbank:XM_017900647.1;Parent=rna-XM_017900647.1
NW_016907960.1	Gnomon	exon	632765	632948	.	-	.	ID=exon-XM_017900647.1-33;Dbxref=GeneID:108547923%2CGenbank:XM_017900647.1;Parent=rna-XM_017900647.1
NW_016907960.1	Gnomon	exon	669837	671042	.	-	.	ID=exon-XM_017900647.1-12;Dbxref=GeneID:108547923%2CGenbank:XM_017900647.1;Parent=rna-XM_017900647.1
NW_016907960.1	Gnomon	exon	669663	669746	.	-	.	ID=exon-XM_017900647.1-13;Dbxref=GeneID:108547923%2CGenbank:XM_017900647.1;Parent=rna-XM_017900647.1
NW_016907960.1	Gnomon	exon	653773	653919	.	-	.	ID=exon-XM_017900647.1-14;Dbxref=GeneID:108547923%2CGenbank:XM_017900647.1;Parent=rna-XM_017900647.1
NW_016907960.1	Gnomon	exon	653475	653698	.	-	.	ID=exon-XM_017900647.1-15;Dbxref=GeneID:108547923%2CGenbank:XM_017900647.1;Parent=rna-XM_017900647.1
NW_016907960.1	Gnomon	exon	671879	672452	.	-	.	ID=exon-XM_017900647.1-10;Dbxref=GeneID:108547923%2CGenbank:XM_017900647.1;Parent=rna-XM_017900647.1
NW_016907960.1	Gnomon	exon	671121	671591	.	-	.	ID=exon-XM_017900647.1-11;Dbxref=GeneID:108547923%2CGenbank:XM_017900647.1;Parent=rna-XM_017900647.1
NW_016907960.1	Gnomon	exon	652601	653395	.	-	.	ID=exon-XM_017900647.1-16;Dbxref=GeneID:108547923%2CGenbank:XM_017900647.1;Parent=rna-XM_017900647.1
NW_016907960.1	Gnomon	exon	651672	652525	.	-	.	ID=exon-XM_017900647.1-17;Dbxref=GeneID:108547923%2CGenbank:XM_017900647.1;Parent=rna-XM_017900647.1
NW_016907960.1	Gnomon	exon	651181	651470	.	-	.	ID=exon-XM_017900647.1-18;Dbxref=GeneID:108547923%2CGenbank:XM_017900647.1;Parent=rna-XM_017900647.1
NW_016907960.1	Gnomon	exon	649581	651102	.	-	.	ID=exon-XM_017900647.1-19;Dbxref=GeneID:108547923%2CGenbank:XM_017900647.1;Parent=rna-XM_017900647.1
NW_016907960.1	Gnomon	exon	642246	644373	.	-	.	ID=exon-XM_017900647.1-23;Dbxref=GeneID:108547923%2CGenbank:XM_017900647.1;Parent=rna-XM_017900647.1
NW_016907960.1	Gnomon	exon	641902	642149	.	-	.	ID=exon-XM_017900647.1-24;Dbxref=GeneID:108547923%2CGenbank:XM_017900647.1;Parent=rna-XM_017900647.1
NW_016907960.1	Gnomon	exon	641057	641131	.	-	.	ID=exon-XM_017900647.1-25;Dbxref=GeneID:108547923%2CGenbank:XM_017900647.1;Parent=rna-XM_017900647.1
NW_016907960.1	Gnomon	exon	640516	640687	.	-	.	ID=exon-XM_017900647.1-26;Dbxref=GeneID:108547923%2CGenbank:XM_017900647.1;Parent=rna-XM_017900647.1
NW_016907960.1	Gnomon	exon	649304	649473	.	-	.	ID=exon-XM_017900647.1-20;Dbxref=GeneID:108547923%2CGenbank:XM_017900647.1;Parent=rna-XM_017900647.1
NW_016907960.1	Gnomon	exon	645591	649234	.	-	.	ID=exon-XM_017900647.1-21;Dbxref=GeneID:108547923%2CGenbank:XM_017900647.1;Parent=rna-XM_017900647.1
NW_016907960.1	Gnomon	exon	645292	645303	.	-	.	ID=exon-XM_017900647.1-22;Dbxref=GeneID:108547923%2CGenbank:XM_017900647.1;Parent=rna-XM_017900647.1
NW_016907960.1	Gnomon	exon	640314	640431	.	-	.	ID=exon-XM_017900647.1-27;Dbxref=GeneID:108547923%2CGenbank:XM_017900647.1;Parent=rna-XM_017900647.1
NW_016907960.1	Gnomon	exon	640008	640237	.	-	.	ID=exon-XM_017900647.1-28;Dbxref=GeneID:108547923%2CGenbank:XM_017900647.1;Parent=rna-XM_017900647.1
NW_016907960.1	Gnomon	exon	639801	639918	.	-	.	ID=exon-XM_017900647.1-29;Dbxref=GeneID:108547923%2CGenbank:XM_017900647.1;Parent=rna-XM_017900647.1
NW_016907960.1	Gnomon	mRNA	712842	719171	.	+	.	Name=XM_017900864.1;ID=rna-XM_017900864.1;Dbxref=GeneID:108548081%2CGenbank:XM_017900864.1;Parent=gene-LOC108548081
NW_016907960.1	Gnomon	exon	712842	713091	.	+	.	ID=exon-XM_017900864.1-1;Dbxref=GeneID:108548081%2CGenbank:XM_017900864.1;Parent=rna-XM_017900864.1
NW_016907960.1	Gnomon	exon	716207	716317	.	+	.	ID=exon-XM_017900864.1-4;Dbxref=GeneID:108548081%2CGenbank:XM_017900864.1;Parent=rna-XM_017900864.1
NW_016907960.1	Gnomon	exon	716399	716640	.	+	.	ID=exon-XM_017900864.1-5;Dbxref=GeneID:108548081%2CGenbank:XM_017900864.1;Parent=rna-XM_017900864.1
NW_016907960.1	Gnomon	exon	715127	715359	.	+	.	ID=exon-XM_017900864.1-2;Dbxref=GeneID:108548081%2CGenbank:XM_017900864.1;Parent=rna-XM_017900864.1
NW_016907960.1	Gnomon	exon	715812	716033	.	+	.	ID=exon-XM_017900864.1-3;Dbxref=GeneID:108548081%2CGenbank:XM_017900864.1;Parent=rna-XM_017900864.1
NW_016907960.1	Gnomon	exon	717239	717398	.	+	.	ID=exon-XM_017900864.1-8;Dbxref=GeneID:108548081%2CGenbank:XM_017900864.1;Parent=rna-XM_017900864.1
NW_016907960.1	Gnomon	exon	717479	717641	.	+	.	ID=exon-XM_017900864.1-9;Dbxref=GeneID:108548081%2CGenbank:XM_017900864.1;Parent=rna-XM_017900864.1
NW_016907960.1	Gnomon	exon	716733	716877	.	+	.	ID=exon-XM_017900864.1-6;Dbxref=GeneID:108548081%2CGenbank:XM_017900864.1;Parent=rna-XM_017900864.1
NW_016907960.1	Gnomon	exon	716963	717164	.	+	.	ID=exon-XM_017900864.1-7;Dbxref=GeneID:108548081%2CGenbank:XM_017900864.1;Parent=rna-XM_017900864.1
NW_016907960.1	Gnomon	CDS	85167	85216	.	-	0	Name=XP_017756489.1;ID=cds-XP_017756489.1;Dbxref=GeneID:108548168%2CGenbank:XP_017756489.1;Parent=rna-XM_017901000.1
NW_016907960.1	Gnomon	CDS	84693	85101	.	-	0	Name=XP_017756489.1;ID=cds-XP_017756489.1;Dbxref=GeneID:108548168%2CGenbank:XP_017756489.1;Parent=rna-XM_017901000.1
NW_016907960.1	Gnomon	CDS	83790	83981	.	-	0	Name=XP_017756489.1;ID=cds-XP_017756489.1;Dbxref=GeneID:108548168%2CGenbank:XP_017756489.1;Parent=rna-XM_017901000.1
NW_016907960.1	Gnomon	CDS	82910	83052	.	-	0	Name=XP_017756489.1;ID=cds-XP_017756489.1;Dbxref=GeneID:108548168%2CGenbank:XP_017756489.1;Parent=rna-XM_017901000.1
NW_016907960.1	Gnomon	CDS	82682	82846	.	-	0	Name=XP_017756489.1;ID=cds-XP_017756489.1;Dbxref=GeneID:108548168%2CGenbank:XP_017756489.1;Parent=rna-XM_017901000.1
NW_016907960.1	Gnomon	CDS	82474	82615	.	-	0	Name=XP_017756489.1;ID=cds-XP_017756489.1;Dbxref=GeneID:108548168%2CGenbank:XP_017756489.1;Parent=rna-XM_017901000.1
NW_016907960.1	Gnomon	exon	74879	75417	.	-	.	ID=exon-XM_017901022.1-3;Dbxref=GeneID:108548196%2CGenbank:XM_017901022.1;Parent=rna-XM_017901022.1
NW_016907960.1	Gnomon	exon	76245	76405	.	-	.	ID=exon-XM_017901022.1-1;Dbxref=GeneID:108548196%2CGenbank:XM_017901022.1;Parent=rna-XM_017901022.1
NW_016907960.1	Gnomon	exon	75550	76025	.	-	.	ID=exon-XM_017901022.1-2;Dbxref=GeneID:108548196%2CGenbank:XM_017901022.1;Parent=rna-XM_017901022.1
NW_016907960.1	Gnomon	mRNA	524979	526717	.	+	.	Name=XM_017901117.1;ID=rna-XM_017901117.1;Dbxref=GeneID:108548261%2CGenbank:XM_017901117.1;Parent=gene-LOC108548261
NW_016907960.1	Gnomon	mRNA	106663	111183	.	+	.	Name=XM_017900621.1;ID=rna-XM_017900621.1;Dbxref=GeneID:108547907%2CGenbank:XM_017900621.1;Parent=gene-LOC108547907
NW_016907960.1	Gnomon	mRNA	240337	260225	.	-	.	Name=XM_017901210.1;ID=rna-XM_017901210.1;Dbxref=GeneID:108548337%2CGenbank:XM_017901210.1;Parent=gene-LOC108548337
NW_016907960.1	Gnomon	exon	190787	191108	.	-	.	ID=exon-XM_017900935.1-1;Dbxref=GeneID:108548128%2CGenbank:XM_017900935.1;Parent=rna-XM_017900935.1
NW_016907960.1	Gnomon	exon	189683	189925	.	-	.	ID=exon-XM_017900935.1-2;Dbxref=GeneID:108548128%2CGenbank:XM_017900935.1;Parent=rna-XM_017900935.1
NW_016907960.1	Gnomon	exon	187726	189278	.	-	.	ID=exon-XM_017900935.1-3;Dbxref=GeneID:108548128%2CGenbank:XM_017900935.1;Parent=rna-XM_017900935.1
NW_016907960.1	Gnomon	exon	187566	187642	.	-	.	ID=exon-XM_017900935.1-4;Dbxref=GeneID:108548128%2CGenbank:XM_017900935.1;Parent=rna-XM_017900935.1
NW_016907960.1	Gnomon	exon	238156	238779	.	+	.	ID=exon-XM_017901169.1-9;Dbxref=GeneID:108548291%2CGenbank:XM_017901169.1;Parent=rna-XM_017901169.1
NW_016907960.1	Gnomon	exon	237592	237624	.	+	.	ID=exon-XM_017901169.1-7;Dbxref=GeneID:108548291%2CGenbank:XM_017901169.1;Parent=rna-XM_017901169.1
NW_016907960.1	Gnomon	exon	237821	238077	.	+	.	ID=exon-XM_017901169.1-8;Dbxref=GeneID:108548291%2CGenbank:XM_017901169.1;Parent=rna-XM_017901169.1
NW_016907960.1	Gnomon	exon	236667	237079	.	+	.	ID=exon-XM_017901169.1-5;Dbxref=GeneID:108548291%2CGenbank:XM_017901169.1;Parent=rna-XM_017901169.1
NW_016907960.1	Gnomon	exon	237145	237480	.	+	.	ID=exon-XM_017901169.1-6;Dbxref=GeneID:108548291%2CGenbank:XM_017901169.1;Parent=rna-XM_017901169.1
NW_016907960.1	Gnomon	exon	235807	236231	.	+	.	ID=exon-XM_017901169.1-3;Dbxref=GeneID:108548291%2CGenbank:XM_017901169.1;Parent=rna-XM_017901169.1
NW_016907960.1	Gnomon	exon	236299	236583	.	+	.	ID=exon-XM_017901169.1-4;Dbxref=GeneID:108548291%2CGenbank:XM_017901169.1;Parent=rna-XM_017901169.1
NW_016907960.1	Gnomon	exon	234278	234353	.	+	.	ID=exon-XM_017901169.1-1;Dbxref=GeneID:108548291%2CGenbank:XM_017901169.1;Parent=rna-XM_017901169.1
NW_016907960.1	Gnomon	exon	235259	235367	.	+	.	ID=exon-XM_017901169.1-2;Dbxref=GeneID:108548291%2CGenbank:XM_017901169.1;Parent=rna-XM_017901169.1
NW_016907960.1	Gnomon	CDS	512143	512337	.	+	0	Name=XP_017755993.1;ID=cds-XP_017755993.1;Dbxref=GeneID:108547823%2CGenbank:XP_017755993.1;Parent=rna-XM_017900504.1
NW_016907960.1	Gnomon	CDS	512437	512715	.	+	0	Name=XP_017755993.1;ID=cds-XP_017755993.1;Dbxref=GeneID:108547823%2CGenbank:XP_017755993.1;Parent=rna-XM_017900504.1
NW_016907960.1	Gnomon	CDS	512800	513030	.	+	0	Name=XP_017755993.1;ID=cds-XP_017755993.1;Dbxref=GeneID:108547823%2CGenbank:XP_017755993.1;Parent=rna-XM_017900504.1
NW_016907960.1	Gnomon	CDS	513113	513259	.	+	0	Name=XP_017755993.1;ID=cds-XP_017755993.1;Dbxref=GeneID:108547823%2CGenbank:XP_017755993.1;Parent=rna-XM_017900504.1
NW_016907960.1	Gnomon	CDS	728864	728937	.	-	0	Name=XP_017756091.1;ID=cds-XP_017756091.1;Dbxref=GeneID:108547889%2CGenbank:XP_017756091.1;Parent=rna-XM_017900602.1
NW_016907960.1	Gnomon	CDS	728704	728796	.	-	0	Name=XP_017756091.1;ID=cds-XP_017756091.1;Dbxref=GeneID:108547889%2CGenbank:XP_017756091.1;Parent=rna-XM_017900602.1
NW_016907960.1	Gnomon	CDS	728315	728639	.	-	0	Name=XP_017756091.1;ID=cds-XP_017756091.1;Dbxref=GeneID:108547889%2CGenbank:XP_017756091.1;Parent=rna-XM_017900602.1
NW_016907960.1	Gnomon	CDS	728087	728230	.	-	0	Name=XP_017756091.1;ID=cds-XP_017756091.1;Dbxref=GeneID:108547889%2CGenbank:XP_017756091.1;Parent=rna-XM_017900602.1
NW_016907960.1	Gnomon	CDS	727915	728018	.	-	0	Name=XP_017756091.1;ID=cds-XP_017756091.1;Dbxref=GeneID:108547889%2CGenbank:XP_017756091.1;Parent=rna-XM_017900602.1
NW_016907960.1	Gnomon	CDS	727620	727836	.	-	0	Name=XP_017756091.1;ID=cds-XP_017756091.1;Dbxref=GeneID:108547889%2CGenbank:XP_017756091.1;Parent=rna-XM_017900602.1
NW_016907960.1	Gnomon	CDS	727294	727537	.	-	0	Name=XP_017756091.1;ID=cds-XP_017756091.1;Dbxref=GeneID:108547889%2CGenbank:XP_017756091.1;Parent=rna-XM_017900602.1
NW_016907960.1	Gnomon	CDS	726794	727212	.	-	0	Name=XP_017756091.1;ID=cds-XP_017756091.1;Dbxref=GeneID:108547889%2CGenbank:XP_017756091.1;Parent=rna-XM_017900602.1
NW_016907960.1	Gnomon	mRNA	235013	238779	.	+	.	Name=XM_017901161.1;ID=rna-XM_017901161.1;Dbxref=GeneID:108548291%2CGenbank:XM_017901161.1;Parent=gene-LOC108548291
NW_016907960.1	Gnomon	exon	524576	524638	.	-	.	ID=exon-XM_017901139.1-1;Dbxref=GeneID:108548282%2CGenbank:XM_017901139.1;Parent=rna-XM_017901139.1
NW_016907960.1	Gnomon	exon	524424	524499	.	-	.	ID=exon-XM_017901139.1-2;Dbxref=GeneID:108548282%2CGenbank:XM_017901139.1;Parent=rna-XM_017901139.1
NW_016907960.1	Gnomon	exon	524173	524358	.	-	.	ID=exon-XM_017901139.1-3;Dbxref=GeneID:108548282%2CGenbank:XM_017901139.1;Parent=rna-XM_017901139.1
NW_016907960.1	Gnomon	exon	523944	524110	.	-	.	ID=exon-XM_017901139.1-4;Dbxref=GeneID:108548282%2CGenbank:XM_017901139.1;Parent=rna-XM_017901139.1
NW_016907960.1	Gnomon	exon	523622	523873	.	-	.	ID=exon-XM_017901139.1-5;Dbxref=GeneID:108548282%2CGenbank:XM_017901139.1;Parent=rna-XM_017901139.1
NW_016907960.1	Gnomon	exon	523410	523553	.	-	.	ID=exon-XM_017901139.1-6;Dbxref=GeneID:108548282%2CGenbank:XM_017901139.1;Parent=rna-XM_017901139.1
NW_016907960.1	Gnomon	exon	523273	523326	.	-	.	ID=exon-XM_017901139.1-7;Dbxref=GeneID:108548282%2CGenbank:XM_017901139.1;Parent=rna-XM_017901139.1
NW_016907960.1	Gnomon	CDS	674891	675071	.	-	0	Name=XP_017756183.1;ID=cds-XP_017756183.1;Dbxref=GeneID:108547923%2CGenbank:XP_017756183.1;Parent=rna-XM_017900694.1
NW_016907960.1	Gnomon	CDS	674313	674542	.	-	0	Name=XP_017756183.1;ID=cds-XP_017756183.1;Dbxref=GeneID:108547923%2CGenbank:XP_017756183.1;Parent=rna-XM_017900694.1
NW_016907960.1	Gnomon	CDS	673681	673960	.	-	0	Name=XP_017756183.1;ID=cds-XP_017756183.1;Dbxref=GeneID:108547923%2CGenbank:XP_017756183.1;Parent=rna-XM_017900694.1
NW_016907960.1	Gnomon	CDS	672896	673346	.	-	0	Name=XP_017756183.1;ID=cds-XP_017756183.1;Dbxref=GeneID:108547923%2CGenbank:XP_017756183.1;Parent=rna-XM_017900694.1
NW_016907960.1	Gnomon	CDS	672538	672795	.	-	0	Name=XP_017756183.1;ID=cds-XP_017756183.1;Dbxref=GeneID:108547923%2CGenbank:XP_017756183.1;Parent=rna-XM_017900694.1
NW_016907960.1	Gnomon	CDS	671879	672452	.	-	0	Name=XP_017756183.1;ID=cds-XP_017756183.1;Dbxref=GeneID:108547923%2CGenbank:XP_017756183.1;Parent=rna-XM_017900694.1
NW_016907960.1	Gnomon	CDS	671121	671591	.	-	0	Name=XP_017756183.1;ID=cds-XP_017756183.1;Dbxref=GeneID:108547923%2CGenbank:XP_017756183.1;Parent=rna-XM_017900694.1
NW_016907960.1	Gnomon	CDS	669837	671042	.	-	0	Name=XP_017756183.1;ID=cds-XP_017756183.1;Dbxref=GeneID:108547923%2CGenbank:XP_017756183.1;Parent=rna-XM_017900694.1
NW_016907960.1	Gnomon	CDS	669663	669746	.	-	0	Name=XP_017756183.1;ID=cds-XP_017756183.1;Dbxref=GeneID:108547923%2CGenbank:XP_017756183.1;Parent=rna-XM_017900694.1
NW_016907960.1	Gnomon	CDS	653773	653919	.	-	0	Name=XP_017756183.1;ID=cds-XP_017756183.1;Dbxref=GeneID:108547923%2CGenbank:XP_017756183.1;Parent=rna-XM_017900694.1
NW_016907960.1	Gnomon	CDS	653475	653698	.	-	0	Name=XP_017756183.1;ID=cds-XP_017756183.1;Dbxref=GeneID:108547923%2CGenbank:XP_017756183.1;Parent=rna-XM_017900694.1
NW_016907960.1	Gnomon	CDS	652601	653395	.	-	0	Name=XP_017756183.1;ID=cds-XP_017756183.1;Dbxref=GeneID:108547923%2CGenbank:XP_017756183.1;Parent=rna-XM_017900694.1
NW_016907960.1	Gnomon	CDS	651672	652525	.	-	0	Name=XP_017756183.1;ID=cds-XP_017756183.1;Dbxref=GeneID:108547923%2CGenbank:XP_017756183.1;Parent=rna-XM_017900694.1
NW_016907960.1	Gnomon	CDS	651181	651470	.	-	0	Name=XP_017756183.1;ID=cds-XP_017756183.1;Dbxref=GeneID:108547923%2CGenbank:XP_017756183.1;Parent=rna-XM_017900694.1
NW_016907960.1	Gnomon	CDS	649581	651102	.	-	0	Name=XP_017756183.1;ID=cds-XP_017756183.1;Dbxref=GeneID:108547923%2CGenbank:XP_017756183.1;Parent=rna-XM_017900694.1
NW_016907960.1	Gnomon	CDS	649304	649473	.	-	0	Name=XP_017756183.1;ID=cds-XP_017756183.1;Dbxref=GeneID:108547923%2CGenbank:XP_017756183.1;Parent=rna-XM_017900694.1
NW_016907960.1	Gnomon	CDS	645591	649234	.	-	0	Name=XP_017756183.1;ID=cds-XP_017756183.1;Dbxref=GeneID:108547923%2CGenbank:XP_017756183.1;Parent=rna-XM_017900694.1
NW_016907960.1	Gnomon	CDS	645292	645303	.	-	0	Name=XP_017756183.1;ID=cds-XP_017756183.1;Dbxref=GeneID:108547923%2CGenbank:XP_017756183.1;Parent=rna-XM_017900694.1
NW_016907960.1	Gnomon	CDS	642246	644373	.	-	0	Name=XP_017756183.1;ID=cds-XP_017756183.1;Dbxref=GeneID:108547923%2CGenbank:XP_017756183.1;Parent=rna-XM_017900694.1
NW_016907960.1	Gnomon	CDS	641902	642149	.	-	0	Name=XP_017756183.1;ID=cds-XP_017756183.1;Dbxref=GeneID:108547923%2CGenbank:XP_017756183.1;Parent=rna-XM_017900694.1
NW_016907960.1	Gnomon	CDS	641057	641131	.	-	0	Name=XP_017756183.1;ID=cds-XP_017756183.1;Dbxref=GeneID:108547923%2CGenbank:XP_017756183.1;Parent=rna-XM_017900694.1
NW_016907960.1	Gnomon	CDS	640516	640687	.	-	0	Name=XP_017756183.1;ID=cds-XP_017756183.1;Dbxref=GeneID:108547923%2CGenbank:XP_017756183.1;Parent=rna-XM_017900694.1
NW_016907960.1	Gnomon	CDS	640314	640431	.	-	0	Name=XP_017756183.1;ID=cds-XP_017756183.1;Dbxref=GeneID:108547923%2CGenbank:XP_017756183.1;Parent=rna-XM_017900694.1
NW_016907960.1	Gnomon	CDS	640008	640237	.	-	0	Name=XP_017756183.1;ID=cds-XP_017756183.1;Dbxref=GeneID:108547923%2CGenbank:XP_017756183.1;Parent=rna-XM_017900694.1
NW_016907960.1	Gnomon	CDS	639801	639918	.	-	0	Name=XP_017756183.1;ID=cds-XP_017756183.1;Dbxref=GeneID:108547923%2CGenbank:XP_017756183.1;Parent=rna-XM_017900694.1
NW_016907960.1	Gnomon	CDS	636629	636780	.	-	0	Name=XP_017756183.1;ID=cds-XP_017756183.1;Dbxref=GeneID:108547923%2CGenbank:XP_017756183.1;Parent=rna-XM_017900694.1
NW_016907960.1	Gnomon	CDS	633292	633454	.	-	0	Name=XP_017756183.1;ID=cds-XP_017756183.1;Dbxref=GeneID:108547923%2CGenbank:XP_017756183.1;Parent=rna-XM_017900694.1
NW_016907960.1	Gnomon	CDS	633030	633167	.	-	0	Name=XP_017756183.1;ID=cds-XP_017756183.1;Dbxref=GeneID:108547923%2CGenbank:XP_017756183.1;Parent=rna-XM_017900694.1
NW_016907960.1	Gnomon	CDS	632765	632948	.	-	0	Name=XP_017756183.1;ID=cds-XP_017756183.1;Dbxref=GeneID:108547923%2CGenbank:XP_017756183.1;Parent=rna-XM_017900694.1
NW_016907960.1	Gnomon	CDS	632257	632319	.	-	0	Name=XP_017756183.1;ID=cds-XP_017756183.1;Dbxref=GeneID:108547923%2CGenbank:XP_017756183.1;Parent=rna-XM_017900694.1
NW_016907960.1	Gnomon	CDS	631757	631876	.	-	0	Name=XP_017756183.1;ID=cds-XP_017756183.1;Dbxref=GeneID:108547923%2CGenbank:XP_017756183.1;Parent=rna-XM_017900694.1
NW_016907960.1	Gnomon	CDS	631263	631322	.	-	0	Name=XP_017756183.1;ID=cds-XP_017756183.1;Dbxref=GeneID:108547923%2CGenbank:XP_017756183.1;Parent=rna-XM_017900694.1
NW_016907960.1	Gnomon	CDS	630850	631012	.	-	0	Name=XP_017756183.1;ID=cds-XP_017756183.1;Dbxref=GeneID:108547923%2CGenbank:XP_017756183.1;Parent=rna-XM_017900694.1
NW_016907960.1	Gnomon	mRNA	210487	213447	.	-	.	Name=XM_017901068.1;ID=rna-XM_017901068.1;Dbxref=GeneID:108548231%2CGenbank:XM_017901068.1;Parent=gene-LOC108548231
NW_016907960.1	Gnomon	mRNA	530432	540988	.	-	.	Name=XM_017900479.1;ID=rna-XM_017900479.1;Dbxref=GeneID:108547805%2CGenbank:XM_017900479.1;Parent=gene-LOC108547805
NW_016907960.1	Gnomon	exon	137208	137354	.	-	.	ID=exon-XM_017901043.1-11;Dbxref=GeneID:108548215%2CGenbank:XM_017901043.1;Parent=rna-XM_017901043.1
NW_016907960.1	Gnomon	exon	136929	137035	.	-	.	ID=exon-XM_017901043.1-12;Dbxref=GeneID:108548215%2CGenbank:XM_017901043.1;Parent=rna-XM_017901043.1
NW_016907960.1	Gnomon	exon	142072	142165	.	-	.	ID=exon-XM_017901043.1-10;Dbxref=GeneID:108548215%2CGenbank:XM_017901043.1;Parent=rna-XM_017901043.1
NW_016907960.1	Gnomon	exon	136178	136300	.	-	.	ID=exon-XM_017901043.1-13;Dbxref=GeneID:108548215%2CGenbank:XM_017901043.1;Parent=rna-XM_017901043.1
NW_016907960.1	Gnomon	mRNA	271672	273588	.	-	.	Name=XM_017900726.1;ID=rna-XM_017900726.1;Dbxref=GeneID:108547972%2CGenbank:XM_017900726.1;Parent=gene-LOC108547972
NW_016907960.1	Gnomon	mRNA	266496	271262	.	-	.	Name=XM_017900570.1;ID=rna-XM_017900570.1;Dbxref=GeneID:108547865%2CGenbank:XM_017900570.1;Parent=gene-LOC108547865
NW_016907960.1	Gnomon	exon	292044	292230	.	-	.	ID=exon-XM_017900430.1-1;Dbxref=GeneID:108547772%2CGenbank:XM_017900430.1;Parent=rna-XM_017900430.1
NW_016907960.1	Gnomon	exon	291814	291985	.	-	.	ID=exon-XM_017900430.1-2;Dbxref=GeneID:108547772%2CGenbank:XM_017900430.1;Parent=rna-XM_017900430.1
NW_016907960.1	Gnomon	exon	291004	291206	.	-	.	ID=exon-XM_017900430.1-5;Dbxref=GeneID:108547772%2CGenbank:XM_017900430.1;Parent=rna-XM_017900430.1
NW_016907960.1	Gnomon	exon	291597	291729	.	-	.	ID=exon-XM_017900430.1-3;Dbxref=GeneID:108547772%2CGenbank:XM_017900430.1;Parent=rna-XM_017900430.1
NW_016907960.1	Gnomon	exon	291361	291508	.	-	.	ID=exon-XM_017900430.1-4;Dbxref=GeneID:108547772%2CGenbank:XM_017900430.1;Parent=rna-XM_017900430.1
NW_016907960.1	Gnomon	CDS	189683	189703	.	-	0	Name=XP_017756432.1;ID=cds-XP_017756432.1;Dbxref=GeneID:108548128%2CGenbank:XP_017756432.1;Parent=rna-XM_017900943.1
NW_016907960.1	Gnomon	CDS	187726	189278	.	-	0	Name=XP_017756432.1;ID=cds-XP_017756432.1;Dbxref=GeneID:108548128%2CGenbank:XP_017756432.1;Parent=rna-XM_017900943.1
NW_016907960.1	Gnomon	CDS	187570	187642	.	-	0	Name=XP_017756432.1;ID=cds-XP_017756432.1;Dbxref=GeneID:108548128%2CGenbank:XP_017756432.1;Parent=rna-XM_017900943.1
NW_016907960.1	Gnomon	lnc_RNA	246647	247161	.	+	.	Name=XR_001890261.1;ID=rna-XR_001890261.1;Dbxref=GeneID:108548338%2CGenbank:XR_001890261.1;Parent=gene-LOC108548338
NW_016907960.1	Gnomon	exon	170392	170596	.	-	.	ID=exon-XM_017900847.1-10;Dbxref=GeneID:108548066%2CGenbank:XM_017900847.1;Parent=rna-XM_017900847.1
NW_016907960.1	Gnomon	exon	168526	170311	.	-	.	ID=exon-XM_017900847.1-11;Dbxref=GeneID:108548066%2CGenbank:XM_017900847.1;Parent=rna-XM_017900847.1
NW_016907960.1	Gnomon	mRNA	86502	90629	.	+	.	Name=XM_017900965.1;ID=rna-XM_017900965.1;Dbxref=GeneID:108548144%2CGenbank:XM_017900965.1;Parent=gene-LOC108548144
NW_016907960.1	Gnomon	CDS	183952	184090	.	-	0	Name=XP_017756336.1;ID=cds-XP_017756336.1;Dbxref=GeneID:108548066%2CGenbank:XP_017756336.1;Parent=rna-XM_017900847.1
NW_016907960.1	Gnomon	CDS	182941	183013	.	-	0	Name=XP_017756336.1;ID=cds-XP_017756336.1;Dbxref=GeneID:108548066%2CGenbank:XP_017756336.1;Parent=rna-XM_017900847.1
NW_016907960.1	Gnomon	CDS	180815	180869	.	-	0	Name=XP_017756336.1;ID=cds-XP_017756336.1;Dbxref=GeneID:108548066%2CGenbank:XP_017756336.1;Parent=rna-XM_017900847.1
NW_016907960.1	Gnomon	CDS	179716	179835	.	-	0	Name=XP_017756336.1;ID=cds-XP_017756336.1;Dbxref=GeneID:108548066%2CGenbank:XP_017756336.1;Parent=rna-XM_017900847.1
NW_016907960.1	Gnomon	CDS	176476	176573	.	-	0	Name=XP_017756336.1;ID=cds-XP_017756336.1;Dbxref=GeneID:108548066%2CGenbank:XP_017756336.1;Parent=rna-XM_017900847.1
NW_016907960.1	Gnomon	CDS	171487	171541	.	-	0	Name=XP_017756336.1;ID=cds-XP_017756336.1;Dbxref=GeneID:108548066%2CGenbank:XP_017756336.1;Parent=rna-XM_017900847.1
NW_016907960.1	Gnomon	CDS	171330	171403	.	-	0	Name=XP_017756336.1;ID=cds-XP_017756336.1;Dbxref=GeneID:108548066%2CGenbank:XP_017756336.1;Parent=rna-XM_017900847.1
NW_016907960.1	Gnomon	CDS	170674	170853	.	-	0	Name=XP_017756336.1;ID=cds-XP_017756336.1;Dbxref=GeneID:108548066%2CGenbank:XP_017756336.1;Parent=rna-XM_017900847.1
NW_016907960.1	Gnomon	CDS	170392	170596	.	-	0	Name=XP_017756336.1;ID=cds-XP_017756336.1;Dbxref=GeneID:108548066%2CGenbank:XP_017756336.1;Parent=rna-XM_017900847.1
NW_016907960.1	Gnomon	CDS	170165	170311	.	-	0	Name=XP_017756336.1;ID=cds-XP_017756336.1;Dbxref=GeneID:108548066%2CGenbank:XP_017756336.1;Parent=rna-XM_017900847.1
NW_016907960.1	Gnomon	exon	196496	196944	.	-	.	ID=exon-XM_017900380.1-1;Dbxref=GeneID:108547733%2CGenbank:XM_017900380.1;Parent=rna-XM_017900380.1
NW_016907960.1	Gnomon	exon	194948	195300	.	-	.	ID=exon-XM_017900380.1-2;Dbxref=GeneID:108547733%2CGenbank:XM_017900380.1;Parent=rna-XM_017900380.1
NW_016907960.1	Gnomon	exon	192088	192482	.	-	.	ID=exon-XM_017900380.1-3;Dbxref=GeneID:108547733%2CGenbank:XM_017900380.1;Parent=rna-XM_017900380.1
NW_016907960.1	Gnomon	mRNA	629411	693113	.	-	.	Name=XM_017900677.1;ID=rna-XM_017900677.1;Dbxref=GeneID:108547923%2CGenbank:XM_017900677.1;Parent=gene-LOC108547923
NW_016907960.1	Gnomon	CDS	225359	225451	.	+	0	Name=XP_017756286.1;ID=cds-XP_017756286.1;Dbxref=GeneID:108548028%2CGenbank:XP_017756286.1;Parent=rna-XM_017900797.1
NW_016907960.1	Gnomon	CDS	225872	226207	.	+	0	Name=XP_017756286.1;ID=cds-XP_017756286.1;Dbxref=GeneID:108548028%2CGenbank:XP_017756286.1;Parent=rna-XM_017900797.1
NW_016907960.1	Gnomon	CDS	226306	226747	.	+	0	Name=XP_017756286.1;ID=cds-XP_017756286.1;Dbxref=GeneID:108548028%2CGenbank:XP_017756286.1;Parent=rna-XM_017900797.1
NW_016907960.1	Gnomon	CDS	226806	227157	.	+	0	Name=XP_017756286.1;ID=cds-XP_017756286.1;Dbxref=GeneID:108548028%2CGenbank:XP_017756286.1;Parent=rna-XM_017900797.1
NW_016907960.1	Gnomon	CDS	227245	227344	.	+	0	Name=XP_017756286.1;ID=cds-XP_017756286.1;Dbxref=GeneID:108548028%2CGenbank:XP_017756286.1;Parent=rna-XM_017900797.1
NW_016907960.1	Gnomon	exon	267353	267564	.	-	.	ID=exon-XM_017900570.1-6;Dbxref=GeneID:108547865%2CGenbank:XM_017900570.1;Parent=rna-XM_017900570.1
NW_016907960.1	Gnomon	exon	266983	267274	.	-	.	ID=exon-XM_017900570.1-7;Dbxref=GeneID:108547865%2CGenbank:XM_017900570.1;Parent=rna-XM_017900570.1
NW_016907960.1	Gnomon	exon	266835	266908	.	-	.	ID=exon-XM_017900570.1-8;Dbxref=GeneID:108547865%2CGenbank:XM_017900570.1;Parent=rna-XM_017900570.1
NW_016907960.1	Gnomon	exon	266496	266769	.	-	.	ID=exon-XM_017900570.1-9;Dbxref=GeneID:108547865%2CGenbank:XM_017900570.1;Parent=rna-XM_017900570.1
NW_016907960.1	Gnomon	exon	268377	268512	.	-	.	ID=exon-XM_017900570.1-2;Dbxref=GeneID:108547865%2CGenbank:XM_017900570.1;Parent=rna-XM_017900570.1
NW_016907960.1	Gnomon	exon	268131	268294	.	-	.	ID=exon-XM_017900570.1-3;Dbxref=GeneID:108547865%2CGenbank:XM_017900570.1;Parent=rna-XM_017900570.1
NW_016907960.1	Gnomon	exon	267921	268062	.	-	.	ID=exon-XM_017900570.1-4;Dbxref=GeneID:108547865%2CGenbank:XM_017900570.1;Parent=rna-XM_017900570.1
NW_016907960.1	Gnomon	exon	267642	267845	.	-	.	ID=exon-XM_017900570.1-5;Dbxref=GeneID:108547865%2CGenbank:XM_017900570.1;Parent=rna-XM_017900570.1
NW_016907960.1	Gnomon	exon	271183	271262	.	-	.	ID=exon-XM_017900570.1-1;Dbxref=GeneID:108547865%2CGenbank:XM_017900570.1;Parent=rna-XM_017900570.1
NW_016907960.1	Gnomon	exon	40808	41968	.	-	.	ID=exon-XM_017900915.1-9;Dbxref=GeneID:108548116%2CGenbank:XM_017900915.1;Parent=rna-XM_017900915.1
NW_016907960.1	Gnomon	exon	42623	42745	.	-	.	ID=exon-XM_017900915.1-7;Dbxref=GeneID:108548116%2CGenbank:XM_017900915.1;Parent=rna-XM_017900915.1
NW_016907960.1	Gnomon	exon	42120	42296	.	-	.	ID=exon-XM_017900915.1-8;Dbxref=GeneID:108548116%2CGenbank:XM_017900915.1;Parent=rna-XM_017900915.1
NW_016907960.1	Gnomon	exon	43238	43408	.	-	.	ID=exon-XM_017900915.1-5;Dbxref=GeneID:108548116%2CGenbank:XM_017900915.1;Parent=rna-XM_017900915.1
NW_016907960.1	Gnomon	exon	42986	43150	.	-	.	ID=exon-XM_017900915.1-6;Dbxref=GeneID:108548116%2CGenbank:XM_017900915.1;Parent=rna-XM_017900915.1
NW_016907960.1	Gnomon	exon	43803	44112	.	-	.	ID=exon-XM_017900915.1-3;Dbxref=GeneID:108548116%2CGenbank:XM_017900915.1;Parent=rna-XM_017900915.1
NW_016907960.1	Gnomon	exon	43541	43684	.	-	.	ID=exon-XM_017900915.1-4;Dbxref=GeneID:108548116%2CGenbank:XM_017900915.1;Parent=rna-XM_017900915.1
NW_016907960.1	Gnomon	exon	59123	61374	.	-	.	ID=exon-XM_017900915.1-1;Dbxref=GeneID:108548116%2CGenbank:XM_017900915.1;Parent=rna-XM_017900915.1
NW_016907960.1	Gnomon	exon	44434	44550	.	-	.	ID=exon-XM_017900915.1-2;Dbxref=GeneID:108548116%2CGenbank:XM_017900915.1;Parent=rna-XM_017900915.1
NW_016907960.1	Gnomon	CDS	724539	724637	.	-	0	Name=XP_017756381.1;ID=cds-XP_017756381.1;Dbxref=GeneID:108548107%2CGenbank:XP_017756381.1;Parent=rna-XM_017900892.1
NW_016907960.1	Gnomon	CDS	723875	724381	.	-	0	Name=XP_017756381.1;ID=cds-XP_017756381.1;Dbxref=GeneID:108548107%2CGenbank:XP_017756381.1;Parent=rna-XM_017900892.1
NW_016907960.1	Gnomon	exon	79168	79457	.	+	.	ID=exon-XM_017901004.1-12;Dbxref=GeneID:108548180%2CGenbank:XM_017901004.1;Parent=rna-XM_017901004.1
NW_016907960.1	Gnomon	exon	79534	79659	.	+	.	ID=exon-XM_017901004.1-13;Dbxref=GeneID:108548180%2CGenbank:XM_017901004.1;Parent=rna-XM_017901004.1
NW_016907960.1	Gnomon	exon	78680	78946	.	+	.	ID=exon-XM_017901004.1-10;Dbxref=GeneID:108548180%2CGenbank:XM_017901004.1;Parent=rna-XM_017901004.1
NW_016907960.1	Gnomon	exon	79015	79090	.	+	.	ID=exon-XM_017901004.1-11;Dbxref=GeneID:108548180%2CGenbank:XM_017901004.1;Parent=rna-XM_017901004.1
NW_016907960.1	Gnomon	exon	80320	81014	.	+	.	ID=exon-XM_017901004.1-16;Dbxref=GeneID:108548180%2CGenbank:XM_017901004.1;Parent=rna-XM_017901004.1
NW_016907960.1	Gnomon	exon	79726	79914	.	+	.	ID=exon-XM_017901004.1-14;Dbxref=GeneID:108548180%2CGenbank:XM_017901004.1;Parent=rna-XM_017901004.1
NW_016907960.1	Gnomon	exon	79992	80254	.	+	.	ID=exon-XM_017901004.1-15;Dbxref=GeneID:108548180%2CGenbank:XM_017901004.1;Parent=rna-XM_017901004.1
NW_016907960.1	Gnomon	mRNA	234278	238779	.	+	.	Name=XM_017901169.1;ID=rna-XM_017901169.1;Dbxref=GeneID:108548291%2CGenbank:XM_017901169.1;Parent=gene-LOC108548291
NW_016907960.1	Gnomon	gene	229853	230809	.	+	.	Name=LOC108548039;ID=gene-LOC108548039;Dbxref=GeneID:108548039
NW_016907960.1	Gnomon	exon	8530	8712	.	-	.	ID=exon-XM_017901197.1-11;Dbxref=GeneID:108548326%2CGenbank:XM_017901197.1;Parent=rna-XM_017901197.1
NW_016907960.1	Gnomon	exon	8229	8445	.	-	.	ID=exon-XM_017901197.1-12;Dbxref=GeneID:108548326%2CGenbank:XM_017901197.1;Parent=rna-XM_017901197.1
NW_016907960.1	Gnomon	exon	8812	8943	.	-	.	ID=exon-XM_017901197.1-10;Dbxref=GeneID:108548326%2CGenbank:XM_017901197.1;Parent=rna-XM_017901197.1
NW_016907960.1	Gnomon	exon	7519	7598	.	-	.	ID=exon-XM_017901197.1-15;Dbxref=GeneID:108548326%2CGenbank:XM_017901197.1;Parent=rna-XM_017901197.1
NW_016907960.1	Gnomon	exon	5613	7429	.	-	.	ID=exon-XM_017901197.1-16;Dbxref=GeneID:108548326%2CGenbank:XM_017901197.1;Parent=rna-XM_017901197.1
NW_016907960.1	Gnomon	exon	7958	8148	.	-	.	ID=exon-XM_017901197.1-13;Dbxref=GeneID:108548326%2CGenbank:XM_017901197.1;Parent=rna-XM_017901197.1
NW_016907960.1	Gnomon	exon	7676	7880	.	-	.	ID=exon-XM_017901197.1-14;Dbxref=GeneID:108548326%2CGenbank:XM_017901197.1;Parent=rna-XM_017901197.1
NW_016907960.1	Gnomon	exon	4477	4576	.	-	.	ID=exon-XM_017901197.1-19;Dbxref=GeneID:108548326%2CGenbank:XM_017901197.1;Parent=rna-XM_017901197.1
NW_016907960.1	Gnomon	exon	4875	5018	.	-	.	ID=exon-XM_017901197.1-17;Dbxref=GeneID:108548326%2CGenbank:XM_017901197.1;Parent=rna-XM_017901197.1
NW_016907960.1	Gnomon	exon	4643	4792	.	-	.	ID=exon-XM_017901197.1-18;Dbxref=GeneID:108548326%2CGenbank:XM_017901197.1;Parent=rna-XM_017901197.1
NW_016907960.1	Gnomon	gene	200228	201048	.	-	.	Name=LOC108548013;ID=gene-LOC108548013;Dbxref=GeneID:108548013
NW_016907960.1	Gnomon	gene	227732	228761	.	+	.	Name=LOC108548020;ID=gene-LOC108548020;Dbxref=GeneID:108548020
NW_016907960.1	Gnomon	gene	225359	227344	.	+	.	Name=LOC108548028;ID=gene-LOC108548028;Dbxref=GeneID:108548028
NW_016907960.1	Gnomon	gene	710230	720929	.	+	.	Name=LOC108548081;ID=gene-LOC108548081;Dbxref=GeneID:108548081
NW_016907960.1	Gnomon	CDS	514670	514905	.	-	0	Name=XP_017755945.1;ID=cds-XP_017755945.1;Dbxref=GeneID:108547788%2CGenbank:XP_017755945.1;Parent=rna-XM_017900456.1
NW_016907960.1	Gnomon	CDS	514445	514593	.	-	0	Name=XP_017755945.1;ID=cds-XP_017755945.1;Dbxref=GeneID:108547788%2CGenbank:XP_017755945.1;Parent=rna-XM_017900456.1
NW_016907960.1	Gnomon	CDS	514195	514371	.	-	0	Name=XP_017755945.1;ID=cds-XP_017755945.1;Dbxref=GeneID:108547788%2CGenbank:XP_017755945.1;Parent=rna-XM_017900456.1
NW_016907960.1	Gnomon	CDS	513538	514121	.	-	0	Name=XP_017755945.1;ID=cds-XP_017755945.1;Dbxref=GeneID:108547788%2CGenbank:XP_017755945.1;Parent=rna-XM_017900456.1
NW_016907960.1	Gnomon	gene	158115	161315	.	+	.	Name=LOC108548050;ID=gene-LOC108548050;Dbxref=GeneID:108548050
NW_016907960.1	Gnomon	gene	162899	166009	.	-	.	Name=LOC108548058;ID=gene-LOC108548058;Dbxref=GeneID:108548058
NW_016907960.1	Gnomon	gene	168526	184984	.	-	.	Name=LOC108548066;ID=gene-LOC108548066;Dbxref=GeneID:108548066
NW_016907960.1	Gnomon	mRNA	74879	76405	.	-	.	Name=XM_017901022.1;ID=rna-XM_017901022.1;Dbxref=GeneID:108548196%2CGenbank:XM_017901022.1;Parent=gene-LOC108548196
NW_016907960.1	Gnomon	exon	3368	3713	.	-	.	ID=exon-XM_017901197.1-22;Dbxref=GeneID:108548326%2CGenbank:XM_017901197.1;Parent=rna-XM_017901197.1
NW_016907960.1	Gnomon	exon	2850	3277	.	-	.	ID=exon-XM_017901197.1-23;Dbxref=GeneID:108548326%2CGenbank:XM_017901197.1;Parent=rna-XM_017901197.1
NW_016907960.1	Gnomon	exon	4179	4410	.	-	.	ID=exon-XM_017901197.1-20;Dbxref=GeneID:108548326%2CGenbank:XM_017901197.1;Parent=rna-XM_017901197.1
NW_016907960.1	Gnomon	exon	3798	4089	.	-	.	ID=exon-XM_017901197.1-21;Dbxref=GeneID:108548326%2CGenbank:XM_017901197.1;Parent=rna-XM_017901197.1
NW_016907960.1	Gnomon	CDS	706046	706094	.	+	0	Name=XP_017756045.1;ID=cds-XP_017756045.1;Dbxref=GeneID:108547856%2CGenbank:XP_017756045.1;Parent=rna-XM_017900556.1
NW_016907960.1	Gnomon	CDS	706401	706621	.	+	0	Name=XP_017756045.1;ID=cds-XP_017756045.1;Dbxref=GeneID:108547856%2CGenbank:XP_017756045.1;Parent=rna-XM_017900556.1
NW_016907960.1	Gnomon	CDS	706693	706914	.	+	0	Name=XP_017756045.1;ID=cds-XP_017756045.1;Dbxref=GeneID:108547856%2CGenbank:XP_017756045.1;Parent=rna-XM_017900556.1
NW_016907960.1	Gnomon	CDS	707000	707198	.	+	0	Name=XP_017756045.1;ID=cds-XP_017756045.1;Dbxref=GeneID:108547856%2CGenbank:XP_017756045.1;Parent=rna-XM_017900556.1
NW_016907960.1	Gnomon	CDS	707257	707457	.	+	0	Name=XP_017756045.1;ID=cds-XP_017756045.1;Dbxref=GeneID:108547856%2CGenbank:XP_017756045.1;Parent=rna-XM_017900556.1
NW_016907960.1	Gnomon	CDS	707539	707690	.	+	0	Name=XP_017756045.1;ID=cds-XP_017756045.1;Dbxref=GeneID:108547856%2CGenbank:XP_017756045.1;Parent=rna-XM_017900556.1
NW_016907960.1	Gnomon	CDS	707781	707934	.	+	0	Name=XP_017756045.1;ID=cds-XP_017756045.1;Dbxref=GeneID:108547856%2CGenbank:XP_017756045.1;Parent=rna-XM_017900556.1
NW_016907960.1	Gnomon	CDS	708010	708035	.	+	0	Name=XP_017756045.1;ID=cds-XP_017756045.1;Dbxref=GeneID:108547856%2CGenbank:XP_017756045.1;Parent=rna-XM_017900556.1
NW_016907960.1	Gnomon	exon	158115	158219	.	+	.	ID=exon-XM_017900819.1-1;Dbxref=GeneID:108548050%2CGenbank:XM_017900819.1;Parent=rna-XM_017900819.1
NW_016907960.1	Gnomon	exon	158339	158390	.	+	.	ID=exon-XM_017900819.1-2;Dbxref=GeneID:108548050%2CGenbank:XM_017900819.1;Parent=rna-XM_017900819.1
NW_016907960.1	Gnomon	exon	158460	158650	.	+	.	ID=exon-XM_017900819.1-3;Dbxref=GeneID:108548050%2CGenbank:XM_017900819.1;Parent=rna-XM_017900819.1
NW_016907960.1	Gnomon	exon	158729	158937	.	+	.	ID=exon-XM_017900819.1-4;Dbxref=GeneID:108548050%2CGenbank:XM_017900819.1;Parent=rna-XM_017900819.1
NW_016907960.1	Gnomon	exon	158995	159465	.	+	.	ID=exon-XM_017900819.1-5;Dbxref=GeneID:108548050%2CGenbank:XM_017900819.1;Parent=rna-XM_017900819.1
NW_016907960.1	Gnomon	exon	159550	159719	.	+	.	ID=exon-XM_017900819.1-6;Dbxref=GeneID:108548050%2CGenbank:XM_017900819.1;Parent=rna-XM_017900819.1
NW_016907960.1	Gnomon	exon	159789	159951	.	+	.	ID=exon-XM_017900819.1-7;Dbxref=GeneID:108548050%2CGenbank:XM_017900819.1;Parent=rna-XM_017900819.1
NW_016907960.1	Gnomon	exon	160031	160217	.	+	.	ID=exon-XM_017900819.1-8;Dbxref=GeneID:108548050%2CGenbank:XM_017900819.1;Parent=rna-XM_017900819.1
NW_016907960.1	Gnomon	exon	160296	160589	.	+	.	ID=exon-XM_017900819.1-9;Dbxref=GeneID:108548050%2CGenbank:XM_017900819.1;Parent=rna-XM_017900819.1
NW_016907960.1	Gnomon	exon	624684	624729	.	+	.	ID=exon-XM_017900523.1-4;Dbxref=GeneID:108547837%2CGenbank:XM_017900523.1;Parent=rna-XM_017900523.1
NW_016907960.1	Gnomon	exon	625750	625919	.	+	.	ID=exon-XM_017900523.1-5;Dbxref=GeneID:108547837%2CGenbank:XM_017900523.1;Parent=rna-XM_017900523.1
NW_016907960.1	Gnomon	exon	623002	623665	.	+	.	ID=exon-XM_017900523.1-2;Dbxref=GeneID:108547837%2CGenbank:XM_017900523.1;Parent=rna-XM_017900523.1
NW_016907960.1	Gnomon	exon	624267	624629	.	+	.	ID=exon-XM_017900523.1-3;Dbxref=GeneID:108547837%2CGenbank:XM_017900523.1;Parent=rna-XM_017900523.1
NW_016907960.1	Gnomon	exon	622261	622702	.	+	.	ID=exon-XM_017900523.1-1;Dbxref=GeneID:108547837%2CGenbank:XM_017900523.1;Parent=rna-XM_017900523.1
NW_016907960.1	Gnomon	exon	627535	627819	.	+	.	ID=exon-XM_017900523.1-8;Dbxref=GeneID:108547837%2CGenbank:XM_017900523.1;Parent=rna-XM_017900523.1
NW_016907960.1	Gnomon	exon	627905	628442	.	+	.	ID=exon-XM_017900523.1-9;Dbxref=GeneID:108547837%2CGenbank:XM_017900523.1;Parent=rna-XM_017900523.1
NW_016907960.1	Gnomon	exon	626001	627276	.	+	.	ID=exon-XM_017900523.1-6;Dbxref=GeneID:108547837%2CGenbank:XM_017900523.1;Parent=rna-XM_017900523.1
NW_016907960.1	Gnomon	exon	627353	627474	.	+	.	ID=exon-XM_017900523.1-7;Dbxref=GeneID:108547837%2CGenbank:XM_017900523.1;Parent=rna-XM_017900523.1
NW_016907960.1	Gnomon	mRNA	291004	292230	.	-	.	Name=XM_017900430.1;ID=rna-XM_017900430.1;Dbxref=GeneID:108547772%2CGenbank:XM_017900430.1;Parent=gene-LOC108547772
NW_016907960.1	Gnomon	CDS	157633	157650	.	-	0	Name=XP_017756532.1;ID=cds-XP_017756532.1;Dbxref=GeneID:108548215%2CGenbank:XP_017756532.1;Parent=rna-XM_017901043.1
NW_016907960.1	Gnomon	CDS	157065	157533	.	-	0	Name=XP_017756532.1;ID=cds-XP_017756532.1;Dbxref=GeneID:108548215%2CGenbank:XP_017756532.1;Parent=rna-XM_017901043.1
NW_016907960.1	Gnomon	CDS	156735	156980	.	-	0	Name=XP_017756532.1;ID=cds-XP_017756532.1;Dbxref=GeneID:108548215%2CGenbank:XP_017756532.1;Parent=rna-XM_017901043.1
NW_016907960.1	Gnomon	CDS	156395	156658	.	-	0	Name=XP_017756532.1;ID=cds-XP_017756532.1;Dbxref=GeneID:108548215%2CGenbank:XP_017756532.1;Parent=rna-XM_017901043.1
NW_016907960.1	Gnomon	CDS	156132	156311	.	-	0	Name=XP_017756532.1;ID=cds-XP_017756532.1;Dbxref=GeneID:108548215%2CGenbank:XP_017756532.1;Parent=rna-XM_017901043.1
NW_016907960.1	Gnomon	CDS	155105	155393	.	-	0	Name=XP_017756532.1;ID=cds-XP_017756532.1;Dbxref=GeneID:108548215%2CGenbank:XP_017756532.1;Parent=rna-XM_017901043.1
NW_016907960.1	Gnomon	CDS	154737	155031	.	-	0	Name=XP_017756532.1;ID=cds-XP_017756532.1;Dbxref=GeneID:108548215%2CGenbank:XP_017756532.1;Parent=rna-XM_017901043.1
NW_016907960.1	Gnomon	CDS	154425	154669	.	-	0	Name=XP_017756532.1;ID=cds-XP_017756532.1;Dbxref=GeneID:108548215%2CGenbank:XP_017756532.1;Parent=rna-XM_017901043.1
NW_016907960.1	Gnomon	CDS	154149	154335	.	-	0	Name=XP_017756532.1;ID=cds-XP_017756532.1;Dbxref=GeneID:108548215%2CGenbank:XP_017756532.1;Parent=rna-XM_017901043.1
NW_016907960.1	Gnomon	CDS	142072	142165	.	-	0	Name=XP_017756532.1;ID=cds-XP_017756532.1;Dbxref=GeneID:108548215%2CGenbank:XP_017756532.1;Parent=rna-XM_017901043.1
NW_016907960.1	Gnomon	CDS	137208	137354	.	-	0	Name=XP_017756532.1;ID=cds-XP_017756532.1;Dbxref=GeneID:108548215%2CGenbank:XP_017756532.1;Parent=rna-XM_017901043.1
NW_016907960.1	Gnomon	CDS	136929	137035	.	-	0	Name=XP_017756532.1;ID=cds-XP_017756532.1;Dbxref=GeneID:108548215%2CGenbank:XP_017756532.1;Parent=rna-XM_017901043.1
NW_016907960.1	Gnomon	CDS	136178	136300	.	-	0	Name=XP_017756532.1;ID=cds-XP_017756532.1;Dbxref=GeneID:108548215%2CGenbank:XP_017756532.1;Parent=rna-XM_017901043.1
NW_016907960.1	Gnomon	CDS	234055	234189	.	-	0	Name=XP_017756678.1;ID=cds-XP_017756678.1;Dbxref=GeneID:108548314%2CGenbank:XP_017756678.1;Parent=rna-XM_017901189.1
NW_016907960.1	Gnomon	CDS	233820	233993	.	-	0	Name=XP_017756678.1;ID=cds-XP_017756678.1;Dbxref=GeneID:108548314%2CGenbank:XP_017756678.1;Parent=rna-XM_017901189.1
NW_016907960.1	Gnomon	CDS	233207	233731	.	-	0	Name=XP_017756678.1;ID=cds-XP_017756678.1;Dbxref=GeneID:108548314%2CGenbank:XP_017756678.1;Parent=rna-XM_017901189.1
NW_016907960.1	Gnomon	CDS	232700	232753	.	-	0	Name=XP_017756678.1;ID=cds-XP_017756678.1;Dbxref=GeneID:108548314%2CGenbank:XP_017756678.1;Parent=rna-XM_017901189.1
NW_016907960.1	Gnomon	CDS	232002	232160	.	-	0	Name=XP_017756678.1;ID=cds-XP_017756678.1;Dbxref=GeneID:108548314%2CGenbank:XP_017756678.1;Parent=rna-XM_017901189.1
NW_016907960.1	Gnomon	CDS	231692	231931	.	-	0	Name=XP_017756678.1;ID=cds-XP_017756678.1;Dbxref=GeneID:108548314%2CGenbank:XP_017756678.1;Parent=rna-XM_017901189.1
NW_016907960.1	Gnomon	CDS	231355	231600	.	-	0	Name=XP_017756678.1;ID=cds-XP_017756678.1;Dbxref=GeneID:108548314%2CGenbank:XP_017756678.1;Parent=rna-XM_017901189.1
NW_016907960.1	Gnomon	CDS	87754	87805	.	+	0	Name=XP_017756471.1;ID=cds-XP_017756471.1;Dbxref=GeneID:108548144%2CGenbank:XP_017756471.1;Parent=rna-XM_017900982.1
NW_016907960.1	Gnomon	CDS	87892	88115	.	+	0	Name=XP_017756471.1;ID=cds-XP_017756471.1;Dbxref=GeneID:108548144%2CGenbank:XP_017756471.1;Parent=rna-XM_017900982.1
NW_016907960.1	Gnomon	CDS	88189	88432	.	+	0	Name=XP_017756471.1;ID=cds-XP_017756471.1;Dbxref=GeneID:108548144%2CGenbank:XP_017756471.1;Parent=rna-XM_017900982.1
NW_016907960.1	Gnomon	CDS	88505	88648	.	+	0	Name=XP_017756471.1;ID=cds-XP_017756471.1;Dbxref=GeneID:108548144%2CGenbank:XP_017756471.1;Parent=rna-XM_017900982.1
NW_016907960.1	Gnomon	CDS	88744	88934	.	+	0	Name=XP_017756471.1;ID=cds-XP_017756471.1;Dbxref=GeneID:108548144%2CGenbank:XP_017756471.1;Parent=rna-XM_017900982.1
NW_016907960.1	Gnomon	CDS	89034	89172	.	+	0	Name=XP_017756471.1;ID=cds-XP_017756471.1;Dbxref=GeneID:108548144%2CGenbank:XP_017756471.1;Parent=rna-XM_017900982.1
NW_016907960.1	Gnomon	CDS	91362	91454	.	+	0	Name=XP_017756471.1;ID=cds-XP_017756471.1;Dbxref=GeneID:108548144%2CGenbank:XP_017756471.1;Parent=rna-XM_017900982.1
NW_016907960.1	Gnomon	CDS	93195	93363	.	+	0	Name=XP_017756471.1;ID=cds-XP_017756471.1;Dbxref=GeneID:108548144%2CGenbank:XP_017756471.1;Parent=rna-XM_017900982.1
NW_016907960.1	Gnomon	CDS	93450	93837	.	+	0	Name=XP_017756471.1;ID=cds-XP_017756471.1;Dbxref=GeneID:108548144%2CGenbank:XP_017756471.1;Parent=rna-XM_017900982.1
NW_016907960.1	Gnomon	CDS	93912	94064	.	+	0	Name=XP_017756471.1;ID=cds-XP_017756471.1;Dbxref=GeneID:108548144%2CGenbank:XP_017756471.1;Parent=rna-XM_017900982.1
NW_016907960.1	Gnomon	exon	238156	238779	.	+	.	ID=exon-XM_017901161.1-9;Dbxref=GeneID:108548291%2CGenbank:XM_017901161.1;Parent=rna-XM_017901161.1
NW_016907960.1	Gnomon	exon	237592	237624	.	+	.	ID=exon-XM_017901161.1-7;Dbxref=GeneID:108548291%2CGenbank:XM_017901161.1;Parent=rna-XM_017901161.1
NW_016907960.1	Gnomon	exon	237821	238077	.	+	.	ID=exon-XM_017901161.1-8;Dbxref=GeneID:108548291%2CGenbank:XM_017901161.1;Parent=rna-XM_017901161.1
NW_016907960.1	Gnomon	exon	236667	237079	.	+	.	ID=exon-XM_017901161.1-5;Dbxref=GeneID:108548291%2CGenbank:XM_017901161.1;Parent=rna-XM_017901161.1
NW_016907960.1	Gnomon	exon	237145	237480	.	+	.	ID=exon-XM_017901161.1-6;Dbxref=GeneID:108548291%2CGenbank:XM_017901161.1;Parent=rna-XM_017901161.1
NW_016907960.1	Gnomon	exon	235807	236231	.	+	.	ID=exon-XM_017901161.1-3;Dbxref=GeneID:108548291%2CGenbank:XM_017901161.1;Parent=rna-XM_017901161.1
NW_016907960.1	Gnomon	exon	236299	236583	.	+	.	ID=exon-XM_017901161.1-4;Dbxref=GeneID:108548291%2CGenbank:XM_017901161.1;Parent=rna-XM_017901161.1
NW_016907960.1	Gnomon	exon	235013	235069	.	+	.	ID=exon-XM_017901161.1-1;Dbxref=GeneID:108548291%2CGenbank:XM_017901161.1;Parent=rna-XM_017901161.1
NW_016907960.1	Gnomon	exon	235221	235367	.	+	.	ID=exon-XM_017901161.1-2;Dbxref=GeneID:108548291%2CGenbank:XM_017901161.1;Parent=rna-XM_017901161.1
NW_016907960.1	Gnomon	CDS	524576	524638	.	-	0	Name=XP_017756628.1;ID=cds-XP_017756628.1;Dbxref=GeneID:108548282%2CGenbank:XP_017756628.1;Parent=rna-XM_017901139.1
NW_016907960.1	Gnomon	CDS	524424	524499	.	-	0	Name=XP_017756628.1;ID=cds-XP_017756628.1;Dbxref=GeneID:108548282%2CGenbank:XP_017756628.1;Parent=rna-XM_017901139.1
NW_016907960.1	Gnomon	CDS	524173	524358	.	-	0	Name=XP_017756628.1;ID=cds-XP_017756628.1;Dbxref=GeneID:108548282%2CGenbank:XP_017756628.1;Parent=rna-XM_017901139.1
NW_016907960.1	Gnomon	CDS	523944	524110	.	-	0	Name=XP_017756628.1;ID=cds-XP_017756628.1;Dbxref=GeneID:108548282%2CGenbank:XP_017756628.1;Parent=rna-XM_017901139.1
NW_016907960.1	Gnomon	CDS	523622	523873	.	-	0	Name=XP_017756628.1;ID=cds-XP_017756628.1;Dbxref=GeneID:108548282%2CGenbank:XP_017756628.1;Parent=rna-XM_017901139.1
NW_016907960.1	Gnomon	CDS	523410	523553	.	-	0	Name=XP_017756628.1;ID=cds-XP_017756628.1;Dbxref=GeneID:108548282%2CGenbank:XP_017756628.1;Parent=rna-XM_017901139.1
NW_016907960.1	Gnomon	CDS	523273	523326	.	-	0	Name=XP_017756628.1;ID=cds-XP_017756628.1;Dbxref=GeneID:108548282%2CGenbank:XP_017756628.1;Parent=rna-XM_017901139.1
NW_016907960.1	Gnomon	exon	108393	108684	.	+	.	ID=exon-XM_017900621.1-7;Dbxref=GeneID:108547907%2CGenbank:XM_017900621.1;Parent=rna-XM_017900621.1
NW_016907960.1	Gnomon	exon	108769	109004	.	+	.	ID=exon-XM_017900621.1-8;Dbxref=GeneID:108547907%2CGenbank:XM_017900621.1;Parent=rna-XM_017900621.1
NW_016907960.1	Gnomon	exon	109080	109219	.	+	.	ID=exon-XM_017900621.1-9;Dbxref=GeneID:108547907%2CGenbank:XM_017900621.1;Parent=rna-XM_017900621.1
NW_016907960.1	Gnomon	exon	106663	106851	.	+	.	ID=exon-XM_017900621.1-1;Dbxref=GeneID:108547907%2CGenbank:XM_017900621.1;Parent=rna-XM_017900621.1
NW_016907960.1	Gnomon	exon	107149	107352	.	+	.	ID=exon-XM_017900621.1-2;Dbxref=GeneID:108547907%2CGenbank:XM_017900621.1;Parent=rna-XM_017900621.1
NW_016907960.1	Gnomon	exon	107435	107592	.	+	.	ID=exon-XM_017900621.1-3;Dbxref=GeneID:108547907%2CGenbank:XM_017900621.1;Parent=rna-XM_017900621.1
NW_016907960.1	Gnomon	exon	107749	107821	.	+	.	ID=exon-XM_017900621.1-4;Dbxref=GeneID:108547907%2CGenbank:XM_017900621.1;Parent=rna-XM_017900621.1
NW_016907960.1	Gnomon	exon	107881	108012	.	+	.	ID=exon-XM_017900621.1-5;Dbxref=GeneID:108547907%2CGenbank:XM_017900621.1;Parent=rna-XM_017900621.1
NW_016907960.1	Gnomon	exon	108086	108303	.	+	.	ID=exon-XM_017900621.1-6;Dbxref=GeneID:108547907%2CGenbank:XM_017900621.1;Parent=rna-XM_017900621.1
NW_016907960.1	Gnomon	gene	231355	234206	.	-	.	Name=LOC108548314;ID=gene-LOC108548314;Dbxref=GeneID:108548314
NW_016907960.1	Gnomon	gene	2850	20599	.	-	.	Name=LOC108548326;ID=gene-LOC108548326;Dbxref=GeneID:108548326
NW_016907960.1	Gnomon	gene	246647	247161	.	+	.	Name=LOC108548338;ID=gene-LOC108548338;Dbxref=GeneID:108548338
NW_016907960.1	Gnomon	gene	240337	260225	.	-	.	Name=LOC108548337;ID=gene-LOC108548337;Dbxref=GeneID:108548337
NW_016907960.1	Gnomon	exon	229853	230809	.	+	.	ID=exon-XM_017900808.1-1;Dbxref=GeneID:108548039%2CGenbank:XM_017900808.1;Parent=rna-XM_017900808.1
NW_016907960.1	Gnomon	gene	95247	102788	.	-	.	Name=LOC108548344;ID=gene-LOC108548344;Dbxref=GeneID:108548344
NW_016907960.1	Gnomon	gene	521345	522893	.	+	.	Name=LOC108548272;ID=gene-LOC108548272;Dbxref=GeneID:108548272
NW_016907960.1	Gnomon	gene	523273	524638	.	-	.	Name=LOC108548282;ID=gene-LOC108548282;Dbxref=GeneID:108548282
NW_016907960.1	Gnomon	gene	517711	520401	.	+	.	Name=LOC108548253;ID=gene-LOC108548253;Dbxref=GeneID:108548253
NW_016907960.1	Gnomon	gene	524979	526717	.	+	.	Name=LOC108548261;ID=gene-LOC108548261;Dbxref=GeneID:108548261
NW_016907960.1	Gnomon	gene	234278	238779	.	+	.	Name=LOC108548291;ID=gene-LOC108548291;Dbxref=GeneID:108548291
NW_016907960.1	Gnomon	CDS	204005	204011	.	+	0	Name=XP_017755880.1;ID=cds-XP_017755880.1;Dbxref=GeneID:108547741%2CGenbank:XP_017755880.1;Parent=rna-XM_017900391.1
NW_016907960.1	Gnomon	CDS	204592	204756	.	+	0	Name=XP_017755880.1;ID=cds-XP_017755880.1;Dbxref=GeneID:108547741%2CGenbank:XP_017755880.1;Parent=rna-XM_017900391.1
NW_016907960.1	Gnomon	CDS	204843	205028	.	+	0	Name=XP_017755880.1;ID=cds-XP_017755880.1;Dbxref=GeneID:108547741%2CGenbank:XP_017755880.1;Parent=rna-XM_017900391.1
NW_016907960.1	Gnomon	CDS	205103	205393	.	+	0	Name=XP_017755880.1;ID=cds-XP_017755880.1;Dbxref=GeneID:108547741%2CGenbank:XP_017755880.1;Parent=rna-XM_017900391.1
NW_016907960.1	Gnomon	CDS	205470	205558	.	+	0	Name=XP_017755880.1;ID=cds-XP_017755880.1;Dbxref=GeneID:108547741%2CGenbank:XP_017755880.1;Parent=rna-XM_017900391.1
NW_016907960.1	Gnomon	exon	632765	632948	.	-	.	ID=exon-XM_017900669.1-32;Dbxref=GeneID:108547923%2CGenbank:XM_017900669.1;Parent=rna-XM_017900669.1
NW_016907960.1	Gnomon	exon	632257	632319	.	-	.	ID=exon-XM_017900669.1-33;Dbxref=GeneID:108547923%2CGenbank:XM_017900669.1;Parent=rna-XM_017900669.1
NW_016907960.1	Gnomon	exon	633292	633454	.	-	.	ID=exon-XM_017900669.1-30;Dbxref=GeneID:108547923%2CGenbank:XM_017900669.1;Parent=rna-XM_017900669.1
NW_016907960.1	Gnomon	exon	633030	633167	.	-	.	ID=exon-XM_017900669.1-31;Dbxref=GeneID:108547923%2CGenbank:XM_017900669.1;Parent=rna-XM_017900669.1
NW_016907960.1	Gnomon	exon	629411	631012	.	-	.	ID=exon-XM_017900669.1-36;Dbxref=GeneID:108547923%2CGenbank:XM_017900669.1;Parent=rna-XM_017900669.1
NW_016907960.1	Gnomon	exon	631757	631876	.	-	.	ID=exon-XM_017900669.1-34;Dbxref=GeneID:108547923%2CGenbank:XM_017900669.1;Parent=rna-XM_017900669.1
NW_016907960.1	Gnomon	exon	631263	631322	.	-	.	ID=exon-XM_017900669.1-35;Dbxref=GeneID:108547923%2CGenbank:XM_017900669.1;Parent=rna-XM_017900669.1
NW_016907960.1	Gnomon	gene	277073	285620	.	+	.	Name=LOC108548205;ID=gene-LOC108548205;Dbxref=GeneID:108548205
NW_016907960.1	Gnomon	gene	213820	223077	.	+	.	Name=LOC108548239;ID=gene-LOC108548239;Dbxref=GeneID:108548239
NW_016907960.1	Gnomon	mRNA	511922	513939	.	+	.	Name=XM_017900510.1;ID=rna-XM_017900510.1;Dbxref=GeneID:108547823%2CGenbank:XM_017900510.1;Parent=gene-LOC108547823
NW_016907960.1	Gnomon	exon	636629	636780	.	-	.	ID=exon-XM_017900669.1-29;Dbxref=GeneID:108547923%2CGenbank:XM_017900669.1;Parent=rna-XM_017900669.1
NW_016907960.1	Gnomon	exon	640008	640237	.	-	.	ID=exon-XM_017900669.1-27;Dbxref=GeneID:108547923%2CGenbank:XM_017900669.1;Parent=rna-XM_017900669.1
NW_016907960.1	Gnomon	exon	639801	639918	.	-	.	ID=exon-XM_017900669.1-28;Dbxref=GeneID:108547923%2CGenbank:XM_017900669.1;Parent=rna-XM_017900669.1
NW_016907960.1	Gnomon	exon	645292	645303	.	-	.	ID=exon-XM_017900669.1-21;Dbxref=GeneID:108547923%2CGenbank:XM_017900669.1;Parent=rna-XM_017900669.1
NW_016907960.1	Gnomon	exon	642246	644373	.	-	.	ID=exon-XM_017900669.1-22;Dbxref=GeneID:108547923%2CGenbank:XM_017900669.1;Parent=rna-XM_017900669.1
NW_016907960.1	Gnomon	exon	645591	649234	.	-	.	ID=exon-XM_017900669.1-20;Dbxref=GeneID:108547923%2CGenbank:XM_017900669.1;Parent=rna-XM_017900669.1
NW_016907960.1	Gnomon	gene	210487	213447	.	-	.	Name=LOC108548231;ID=gene-LOC108548231;Dbxref=GeneID:108548231
NW_016907960.1	Gnomon	exon	640516	640687	.	-	.	ID=exon-XM_017900669.1-25;Dbxref=GeneID:108547923%2CGenbank:XM_017900669.1;Parent=rna-XM_017900669.1
NW_016907960.1	Gnomon	exon	640314	640431	.	-	.	ID=exon-XM_017900669.1-26;Dbxref=GeneID:108547923%2CGenbank:XM_017900669.1;Parent=rna-XM_017900669.1
NW_016907960.1	Gnomon	exon	641902	642149	.	-	.	ID=exon-XM_017900669.1-23;Dbxref=GeneID:108547923%2CGenbank:XM_017900669.1;Parent=rna-XM_017900669.1
NW_016907960.1	Gnomon	exon	641057	641131	.	-	.	ID=exon-XM_017900669.1-24;Dbxref=GeneID:108547923%2CGenbank:XM_017900669.1;Parent=rna-XM_017900669.1
NW_016907960.1	Gnomon	exon	649581	651102	.	-	.	ID=exon-XM_017900669.1-18;Dbxref=GeneID:108547923%2CGenbank:XM_017900669.1;Parent=rna-XM_017900669.1
NW_016907960.1	Gnomon	exon	649304	649473	.	-	.	ID=exon-XM_017900669.1-19;Dbxref=GeneID:108547923%2CGenbank:XM_017900669.1;Parent=rna-XM_017900669.1
NW_016907960.1	Gnomon	exon	651672	652525	.	-	.	ID=exon-XM_017900669.1-16;Dbxref=GeneID:108547923%2CGenbank:XM_017900669.1;Parent=rna-XM_017900669.1
NW_016907960.1	Gnomon	exon	651181	651470	.	-	.	ID=exon-XM_017900669.1-17;Dbxref=GeneID:108547923%2CGenbank:XM_017900669.1;Parent=rna-XM_017900669.1
NW_016907960.1	Gnomon	exon	671121	671591	.	-	.	ID=exon-XM_017900669.1-10;Dbxref=GeneID:108547923%2CGenbank:XM_017900669.1;Parent=rna-XM_017900669.1
NW_016907960.1	Gnomon	exon	669837	671042	.	-	.	ID=exon-XM_017900669.1-11;Dbxref=GeneID:108547923%2CGenbank:XM_017900669.1;Parent=rna-XM_017900669.1
NW_016907960.1	Gnomon	exon	653475	653698	.	-	.	ID=exon-XM_017900669.1-14;Dbxref=GeneID:108547923%2CGenbank:XM_017900669.1;Parent=rna-XM_017900669.1
NW_016907960.1	Gnomon	exon	652601	653395	.	-	.	ID=exon-XM_017900669.1-15;Dbxref=GeneID:108547923%2CGenbank:XM_017900669.1;Parent=rna-XM_017900669.1
NW_016907960.1	Gnomon	gene	610484	618436	.	+	.	Name=LOC108548244;ID=gene-LOC108548244;Dbxref=GeneID:108548244
NW_016907960.1	Gnomon	exon	669663	669746	.	-	.	ID=exon-XM_017900669.1-12;Dbxref=GeneID:108547923%2CGenbank:XM_017900669.1;Parent=rna-XM_017900669.1
NW_016907960.1	Gnomon	exon	653773	653919	.	-	.	ID=exon-XM_017900669.1-13;Dbxref=GeneID:108547923%2CGenbank:XM_017900669.1;Parent=rna-XM_017900669.1
NW_016907960.1	Gnomon	gene	136178	157804	.	-	.	Name=LOC108548215;ID=gene-LOC108548215;Dbxref=GeneID:108548215
NW_016907960.1	Gnomon	mRNA	209833	210267	.	-	.	Name=XM_017900418.1;ID=rna-XM_017900418.1;Dbxref=GeneID:108547763%2CGenbank:XM_017900418.1;Parent=gene-LOC108547763
NW_016907960.1	Gnomon	CDS	201356	201646	.	+	0	Name=XP_017756230.1;ID=cds-XP_017756230.1;Dbxref=GeneID:108547988%2CGenbank:XP_017756230.1;Parent=rna-XM_017900741.1
NW_016907960.1	Gnomon	CDS	201729	202137	.	+	0	Name=XP_017756230.1;ID=cds-XP_017756230.1;Dbxref=GeneID:108547988%2CGenbank:XP_017756230.1;Parent=rna-XM_017900741.1
NW_016907960.1	Gnomon	CDS	202202	202347	.	+	0	Name=XP_017756230.1;ID=cds-XP_017756230.1;Dbxref=GeneID:108547988%2CGenbank:XP_017756230.1;Parent=rna-XM_017900741.1
NW_016907960.1	Gnomon	gene	82208	87081	.	-	.	Name=LOC108548168;ID=gene-LOC108548168;Dbxref=GeneID:108548168
NW_016907960.1	Gnomon	gene	86502	94113	.	+	.	Name=LOC108548144;ID=gene-LOC108548144;Dbxref=GeneID:108548144
NW_016907960.1	Gnomon	gene	74879	76405	.	-	.	Name=LOC108548196;ID=gene-LOC108548196;Dbxref=GeneID:108548196
NW_016907960.1	Gnomon	gene	65877	81014	.	+	.	Name=LOC108548180;ID=gene-LOC108548180;Dbxref=GeneID:108548180
NW_016907960.1	Gnomon	CDS	102387	102494	.	-	0	Name=XP_017756720.1;ID=cds-XP_017756720.1;Dbxref=GeneID:108548344%2CGenbank:XP_017756720.1;Parent=rna-XM_017901231.1
NW_016907960.1	Gnomon	CDS	98132	98306	.	-	0	Name=XP_017756720.1;ID=cds-XP_017756720.1;Dbxref=GeneID:108548344%2CGenbank:XP_017756720.1;Parent=rna-XM_017901231.1
NW_016907960.1	Gnomon	CDS	97943	98010	.	-	0	Name=XP_017756720.1;ID=cds-XP_017756720.1;Dbxref=GeneID:108548344%2CGenbank:XP_017756720.1;Parent=rna-XM_017901231.1
NW_016907960.1	Gnomon	exon	205784	205898	.	+	.	ID=exon-XM_017900593.1-1;Dbxref=GeneID:108547881%2CGenbank:XM_017900593.1;Parent=rna-XM_017900593.1
NW_016907960.1	Gnomon	exon	206136	206188	.	+	.	ID=exon-XM_017900593.1-2;Dbxref=GeneID:108547881%2CGenbank:XM_017900593.1;Parent=rna-XM_017900593.1
NW_016907960.1	Gnomon	exon	206689	206888	.	+	.	ID=exon-XM_017900593.1-3;Dbxref=GeneID:108547881%2CGenbank:XM_017900593.1;Parent=rna-XM_017900593.1
NW_016907960.1	Gnomon	CDS	686825	686945	.	-	0	Name=XP_017756136.1;ID=cds-XP_017756136.1;Dbxref=GeneID:108547923%2CGenbank:XP_017756136.1;Parent=rna-XM_017900647.1
NW_016907960.1	Gnomon	CDS	684080	684141	.	-	0	Name=XP_017756136.1;ID=cds-XP_017756136.1;Dbxref=GeneID:108547923%2CGenbank:XP_017756136.1;Parent=rna-XM_017900647.1
NW_016907960.1	Gnomon	CDS	680165	680224	.	-	0	Name=XP_017756136.1;ID=cds-XP_017756136.1;Dbxref=GeneID:108547923%2CGenbank:XP_017756136.1;Parent=rna-XM_017900647.1
NW_016907960.1	Gnomon	CDS	679348	679437	.	-	0	Name=XP_017756136.1;ID=cds-XP_017756136.1;Dbxref=GeneID:108547923%2CGenbank:XP_017756136.1;Parent=rna-XM_017900647.1
NW_016907960.1	Gnomon	CDS	678883	679053	.	-	0	Name=XP_017756136.1;ID=cds-XP_017756136.1;Dbxref=GeneID:108547923%2CGenbank:XP_017756136.1;Parent=rna-XM_017900647.1
NW_016907960.1	Gnomon	CDS	673681	673960	.	-	0	Name=XP_017756136.1;ID=cds-XP_017756136.1;Dbxref=GeneID:108547923%2CGenbank:XP_017756136.1;Parent=rna-XM_017900647.1
NW_016907960.1	Gnomon	CDS	672896	673346	.	-	0	Name=XP_017756136.1;ID=cds-XP_017756136.1;Dbxref=GeneID:108547923%2CGenbank:XP_017756136.1;Parent=rna-XM_017900647.1
NW_016907960.1	Gnomon	CDS	672538	672795	.	-	0	Name=XP_017756136.1;ID=cds-XP_017756136.1;Dbxref=GeneID:108547923%2CGenbank:XP_017756136.1;Parent=rna-XM_017900647.1
NW_016907960.1	Gnomon	CDS	671879	672452	.	-	0	Name=XP_017756136.1;ID=cds-XP_017756136.1;Dbxref=GeneID:108547923%2CGenbank:XP_017756136.1;Parent=rna-XM_017900647.1
NW_016907960.1	Gnomon	CDS	671121	671591	.	-	0	Name=XP_017756136.1;ID=cds-XP_017756136.1;Dbxref=GeneID:108547923%2CGenbank:XP_017756136.1;Parent=rna-XM_017900647.1
NW_016907960.1	Gnomon	CDS	669837	671042	.	-	0	Name=XP_017756136.1;ID=cds-XP_017756136.1;Dbxref=GeneID:108547923%2CGenbank:XP_017756136.1;Parent=rna-XM_017900647.1
NW_016907960.1	Gnomon	CDS	669663	669746	.	-	0	Name=XP_017756136.1;ID=cds-XP_017756136.1;Dbxref=GeneID:108547923%2CGenbank:XP_017756136.1;Parent=rna-XM_017900647.1
NW_016907960.1	Gnomon	CDS	653773	653919	.	-	0	Name=XP_017756136.1;ID=cds-XP_017756136.1;Dbxref=GeneID:108547923%2CGenbank:XP_017756136.1;Parent=rna-XM_017900647.1
NW_016907960.1	Gnomon	CDS	653475	653698	.	-	0	Name=XP_017756136.1;ID=cds-XP_017756136.1;Dbxref=GeneID:108547923%2CGenbank:XP_017756136.1;Parent=rna-XM_017900647.1
NW_016907960.1	Gnomon	CDS	652601	653395	.	-	0	Name=XP_017756136.1;ID=cds-XP_017756136.1;Dbxref=GeneID:108547923%2CGenbank:XP_017756136.1;Parent=rna-XM_017900647.1
NW_016907960.1	Gnomon	CDS	651672	652525	.	-	0	Name=XP_017756136.1;ID=cds-XP_017756136.1;Dbxref=GeneID:108547923%2CGenbank:XP_017756136.1;Parent=rna-XM_017900647.1
NW_016907960.1	Gnomon	CDS	651181	651470	.	-	0	Name=XP_017756136.1;ID=cds-XP_017756136.1;Dbxref=GeneID:108547923%2CGenbank:XP_017756136.1;Parent=rna-XM_017900647.1
NW_016907960.1	Gnomon	CDS	649581	651102	.	-	0	Name=XP_017756136.1;ID=cds-XP_017756136.1;Dbxref=GeneID:108547923%2CGenbank:XP_017756136.1;Parent=rna-XM_017900647.1
NW_016907960.1	Gnomon	CDS	649304	649473	.	-	0	Name=XP_017756136.1;ID=cds-XP_017756136.1;Dbxref=GeneID:108547923%2CGenbank:XP_017756136.1;Parent=rna-XM_017900647.1
NW_016907960.1	Gnomon	CDS	645591	649234	.	-	0	Name=XP_017756136.1;ID=cds-XP_017756136.1;Dbxref=GeneID:108547923%2CGenbank:XP_017756136.1;Parent=rna-XM_017900647.1
NW_016907960.1	Gnomon	CDS	645292	645303	.	-	0	Name=XP_017756136.1;ID=cds-XP_017756136.1;Dbxref=GeneID:108547923%2CGenbank:XP_017756136.1;Parent=rna-XM_017900647.1
NW_016907960.1	Gnomon	CDS	642246	644373	.	-	0	Name=XP_017756136.1;ID=cds-XP_017756136.1;Dbxref=GeneID:108547923%2CGenbank:XP_017756136.1;Parent=rna-XM_017900647.1
NW_016907960.1	Gnomon	CDS	641902	642149	.	-	0	Name=XP_017756136.1;ID=cds-XP_017756136.1;Dbxref=GeneID:108547923%2CGenbank:XP_017756136.1;Parent=rna-XM_017900647.1
NW_016907960.1	Gnomon	CDS	641057	641131	.	-	0	Name=XP_017756136.1;ID=cds-XP_017756136.1;Dbxref=GeneID:108547923%2CGenbank:XP_017756136.1;Parent=rna-XM_017900647.1
NW_016907960.1	Gnomon	CDS	640516	640687	.	-	0	Name=XP_017756136.1;ID=cds-XP_017756136.1;Dbxref=GeneID:108547923%2CGenbank:XP_017756136.1;Parent=rna-XM_017900647.1
NW_016907960.1	Gnomon	CDS	640314	640431	.	-	0	Name=XP_017756136.1;ID=cds-XP_017756136.1;Dbxref=GeneID:108547923%2CGenbank:XP_017756136.1;Parent=rna-XM_017900647.1
NW_016907960.1	Gnomon	CDS	640008	640237	.	-	0	Name=XP_017756136.1;ID=cds-XP_017756136.1;Dbxref=GeneID:108547923%2CGenbank:XP_017756136.1;Parent=rna-XM_017900647.1
NW_016907960.1	Gnomon	CDS	639801	639918	.	-	0	Name=XP_017756136.1;ID=cds-XP_017756136.1;Dbxref=GeneID:108547923%2CGenbank:XP_017756136.1;Parent=rna-XM_017900647.1
NW_016907960.1	Gnomon	CDS	636629	636780	.	-	0	Name=XP_017756136.1;ID=cds-XP_017756136.1;Dbxref=GeneID:108547923%2CGenbank:XP_017756136.1;Parent=rna-XM_017900647.1
NW_016907960.1	Gnomon	CDS	633292	633454	.	-	0	Name=XP_017756136.1;ID=cds-XP_017756136.1;Dbxref=GeneID:108547923%2CGenbank:XP_017756136.1;Parent=rna-XM_017900647.1
NW_016907960.1	Gnomon	CDS	633030	633167	.	-	0	Name=XP_017756136.1;ID=cds-XP_017756136.1;Dbxref=GeneID:108547923%2CGenbank:XP_017756136.1;Parent=rna-XM_017900647.1
NW_016907960.1	Gnomon	CDS	632765	632948	.	-	0	Name=XP_017756136.1;ID=cds-XP_017756136.1;Dbxref=GeneID:108547923%2CGenbank:XP_017756136.1;Parent=rna-XM_017900647.1
NW_016907960.1	Gnomon	CDS	632257	632319	.	-	0	Name=XP_017756136.1;ID=cds-XP_017756136.1;Dbxref=GeneID:108547923%2CGenbank:XP_017756136.1;Parent=rna-XM_017900647.1
NW_016907960.1	Gnomon	CDS	631757	631876	.	-	0	Name=XP_017756136.1;ID=cds-XP_017756136.1;Dbxref=GeneID:108547923%2CGenbank:XP_017756136.1;Parent=rna-XM_017900647.1
NW_016907960.1	Gnomon	CDS	631263	631322	.	-	0	Name=XP_017756136.1;ID=cds-XP_017756136.1;Dbxref=GeneID:108547923%2CGenbank:XP_017756136.1;Parent=rna-XM_017900647.1
NW_016907960.1	Gnomon	CDS	630850	631012	.	-	0	Name=XP_017756136.1;ID=cds-XP_017756136.1;Dbxref=GeneID:108547923%2CGenbank:XP_017756136.1;Parent=rna-XM_017900647.1
NW_016907960.1	Gnomon	gene	40808	61374	.	-	.	Name=LOC108548116;ID=gene-LOC108548116;Dbxref=GeneID:108548116
NW_016907960.1	Gnomon	mRNA	274294	275236	.	+	.	Name=XM_017900751.1;ID=rna-XM_017900751.1;Dbxref=GeneID:108547996%2CGenbank:XM_017900751.1;Parent=gene-LOC108547996
NW_016907960.1	Gnomon	gene	187566	191108	.	-	.	Name=LOC108548128;ID=gene-LOC108548128;Dbxref=GeneID:108548128
NW_016907960.1	Gnomon	gene	49653	59116	.	+	.	Name=LOC108548122;ID=gene-LOC108548122;Dbxref=GeneID:108548122
NW_016907960.1	Gnomon	gene	723872	726586	.	-	.	Name=LOC108548107;ID=gene-LOC108548107;Dbxref=GeneID:108548107
NW_016907960.1	Gnomon	gene	721367	723499	.	+	.	Name=LOC108548100;ID=gene-LOC108548100;Dbxref=GeneID:108548100
NW_016907960.1	Gnomon	mRNA	65877	81014	.	+	.	Name=XM_017901004.1;ID=rna-XM_017901004.1;Dbxref=GeneID:108548180%2CGenbank:XM_017901004.1;Parent=gene-LOC108548180
NW_016907960.1	Gnomon	exon	492	658	.	+	.	ID=id-LOC108547722;Dbxref=GeneID:108547722;Parent=gene-LOC108547722
NW_016907960.1	Gnomon	exon	517052	517361	.	-	.	ID=exon-XM_017900468.1-1;Dbxref=GeneID:108547795%2CGenbank:XM_017900468.1;Parent=rna-XM_017900468.1
NW_016907960.1	Gnomon	exon	515802	516187	.	-	.	ID=exon-XM_017900468.1-4;Dbxref=GeneID:108547795%2CGenbank:XM_017900468.1;Parent=rna-XM_017900468.1
NW_016907960.1	Gnomon	exon	515654	515727	.	-	.	ID=exon-XM_017900468.1-5;Dbxref=GeneID:108547795%2CGenbank:XM_017900468.1;Parent=rna-XM_017900468.1
NW_016907960.1	Gnomon	exon	516657	516832	.	-	.	ID=exon-XM_017900468.1-2;Dbxref=GeneID:108547795%2CGenbank:XM_017900468.1;Parent=rna-XM_017900468.1
NW_016907960.1	Gnomon	exon	516260	516569	.	-	.	ID=exon-XM_017900468.1-3;Dbxref=GeneID:108547795%2CGenbank:XM_017900468.1;Parent=rna-XM_017900468.1
NW_016907960.1	Gnomon	mRNA	629411	688378	.	-	.	Name=XM_017900655.1;ID=rna-XM_017900655.1;Dbxref=GeneID:108547923%2CGenbank:XM_017900655.1;Parent=gene-LOC108547923
NW_016907960.1	Gnomon	exon	546585	546698	.	+	.	ID=exon-XM_017900545.1-6;Dbxref=GeneID:108547845%2CGenbank:XM_017900545.1;Parent=rna-XM_017900545.1
NW_016907960.1	Gnomon	exon	546781	547017	.	+	.	ID=exon-XM_017900545.1-7;Dbxref=GeneID:108547845%2CGenbank:XM_017900545.1;Parent=rna-XM_017900545.1
NW_016907960.1	Gnomon	exon	547077	547417	.	+	.	ID=exon-XM_017900545.1-8;Dbxref=GeneID:108547845%2CGenbank:XM_017900545.1;Parent=rna-XM_017900545.1
NW_016907960.1	Gnomon	exon	547513	547773	.	+	.	ID=exon-XM_017900545.1-9;Dbxref=GeneID:108547845%2CGenbank:XM_017900545.1;Parent=rna-XM_017900545.1
NW_016907960.1	Gnomon	exon	672896	673346	.	-	.	ID=exon-XM_017900669.1-7;Dbxref=GeneID:108547923%2CGenbank:XM_017900669.1;Parent=rna-XM_017900669.1
NW_016907960.1	Gnomon	exon	672538	672795	.	-	.	ID=exon-XM_017900669.1-8;Dbxref=GeneID:108547923%2CGenbank:XM_017900669.1;Parent=rna-XM_017900669.1
NW_016907960.1	Gnomon	exon	671879	672452	.	-	.	ID=exon-XM_017900669.1-9;Dbxref=GeneID:108547923%2CGenbank:XM_017900669.1;Parent=rna-XM_017900669.1
NW_016907960.1	Gnomon	exon	684080	684141	.	-	.	ID=exon-XM_017900669.1-3;Dbxref=GeneID:108547923%2CGenbank:XM_017900669.1;Parent=rna-XM_017900669.1
NW_016907960.1	Gnomon	exon	679348	679437	.	-	.	ID=exon-XM_017900669.1-4;Dbxref=GeneID:108547923%2CGenbank:XM_017900669.1;Parent=rna-XM_017900669.1
NW_016907960.1	Gnomon	exon	678883	679053	.	-	.	ID=exon-XM_017900669.1-5;Dbxref=GeneID:108547923%2CGenbank:XM_017900669.1;Parent=rna-XM_017900669.1
NW_016907960.1	Gnomon	exon	673681	673960	.	-	.	ID=exon-XM_017900669.1-6;Dbxref=GeneID:108547923%2CGenbank:XM_017900669.1;Parent=rna-XM_017900669.1
NW_016907960.1	Gnomon	exon	692732	693113	.	-	.	ID=exon-XM_017900669.1-1;Dbxref=GeneID:108547923%2CGenbank:XM_017900669.1;Parent=rna-XM_017900669.1
NW_016907960.1	Gnomon	exon	686825	687591	.	-	.	ID=exon-XM_017900669.1-2;Dbxref=GeneID:108547923%2CGenbank:XM_017900669.1;Parent=rna-XM_017900669.1
NW_016907960.1	Gnomon	exon	543293	543842	.	+	.	ID=exon-XM_017900545.1-2;Dbxref=GeneID:108547845%2CGenbank:XM_017900545.1;Parent=rna-XM_017900545.1
NW_016907960.1	Gnomon	exon	545363	545546	.	+	.	ID=exon-XM_017900545.1-3;Dbxref=GeneID:108547845%2CGenbank:XM_017900545.1;Parent=rna-XM_017900545.1
NW_016907960.1	Gnomon	exon	545629	545838	.	+	.	ID=exon-XM_017900545.1-4;Dbxref=GeneID:108547845%2CGenbank:XM_017900545.1;Parent=rna-XM_017900545.1
NW_016907960.1	Gnomon	exon	545922	546056	.	+	.	ID=exon-XM_017900545.1-5;Dbxref=GeneID:108547845%2CGenbank:XM_017900545.1;Parent=rna-XM_017900545.1
NW_016907960.1	Gnomon	exon	542305	542448	.	+	.	ID=exon-XM_017900545.1-1;Dbxref=GeneID:108547845%2CGenbank:XM_017900545.1;Parent=rna-XM_017900545.1
NW_016907960.1	Gnomon	mRNA	723872	724762	.	-	.	Name=XM_017900892.1;ID=rna-XM_017900892.1;Dbxref=GeneID:108548107%2CGenbank:XM_017900892.1;Parent=gene-LOC108548107
NW_016907960.1	Gnomon	mRNA	229853	230809	.	+	.	Name=XM_017900808.1;ID=rna-XM_017900808.1;Dbxref=GeneID:108548039%2CGenbank:XM_017900808.1;Parent=gene-LOC108548039
NW_016907960.1	Gnomon	exon	715127	715359	.	+	.	ID=exon-XM_017900857.1-2;Dbxref=GeneID:108548081%2CGenbank:XM_017900857.1;Parent=rna-XM_017900857.1
NW_016907960.1	Gnomon	exon	715569	715589	.	+	.	ID=exon-XM_017900857.1-3;Dbxref=GeneID:108548081%2CGenbank:XM_017900857.1;Parent=rna-XM_017900857.1
NW_016907960.1	Gnomon	exon	715812	716033	.	+	.	ID=exon-XM_017900857.1-4;Dbxref=GeneID:108548081%2CGenbank:XM_017900857.1;Parent=rna-XM_017900857.1
NW_016907960.1	Gnomon	exon	716207	716317	.	+	.	ID=exon-XM_017900857.1-5;Dbxref=GeneID:108548081%2CGenbank:XM_017900857.1;Parent=rna-XM_017900857.1
NW_016907960.1	Gnomon	exon	716399	716640	.	+	.	ID=exon-XM_017900857.1-6;Dbxref=GeneID:108548081%2CGenbank:XM_017900857.1;Parent=rna-XM_017900857.1
NW_016907960.1	Gnomon	exon	716733	716877	.	+	.	ID=exon-XM_017900857.1-7;Dbxref=GeneID:108548081%2CGenbank:XM_017900857.1;Parent=rna-XM_017900857.1
NW_016907960.1	Gnomon	exon	716963	717164	.	+	.	ID=exon-XM_017900857.1-8;Dbxref=GeneID:108548081%2CGenbank:XM_017900857.1;Parent=rna-XM_017900857.1
NW_016907960.1	Gnomon	exon	717239	717398	.	+	.	ID=exon-XM_017900857.1-9;Dbxref=GeneID:108548081%2CGenbank:XM_017900857.1;Parent=rna-XM_017900857.1
NW_016907960.1	Gnomon	exon	712842	713091	.	+	.	ID=exon-XM_017900857.1-1;Dbxref=GeneID:108548081%2CGenbank:XM_017900857.1;Parent=rna-XM_017900857.1
NW_016907960.1	Gnomon	exon	1102	1207	.	+	.	ID=id-LOC108547722-3;Dbxref=GeneID:108547722;Parent=gene-LOC108547722
NW_016907960.1	Gnomon	exon	925	1028	.	+	.	ID=id-LOC108547722-2;Dbxref=GeneID:108547722;Parent=gene-LOC108547722
NW_016907960.1	Gnomon	mRNA	103968	104872	.	+	.	Name=XM_017900366.1;ID=rna-XM_017900366.1;Dbxref=GeneID:108547729%2CGenbank:XM_017900366.1;Parent=gene-LOC108547729
NW_016907960.1	Gnomon	exon	156735	156980	.	-	.	ID=exon-XM_017901051.1-3;Dbxref=GeneID:108548215%2CGenbank:XM_017901051.1;Parent=rna-XM_017901051.1
NW_016907960.1	Gnomon	exon	156395	156658	.	-	.	ID=exon-XM_017901051.1-4;Dbxref=GeneID:108548215%2CGenbank:XM_017901051.1;Parent=rna-XM_017901051.1
NW_016907960.1	Gnomon	exon	157633	157804	.	-	.	ID=exon-XM_017901051.1-1;Dbxref=GeneID:108548215%2CGenbank:XM_017901051.1;Parent=rna-XM_017901051.1
NW_016907960.1	Gnomon	exon	157065	157533	.	-	.	ID=exon-XM_017901051.1-2;Dbxref=GeneID:108548215%2CGenbank:XM_017901051.1;Parent=rna-XM_017901051.1
NW_016907960.1	Gnomon	exon	154737	155031	.	-	.	ID=exon-XM_017901051.1-7;Dbxref=GeneID:108548215%2CGenbank:XM_017901051.1;Parent=rna-XM_017901051.1
NW_016907960.1	Gnomon	exon	154425	154669	.	-	.	ID=exon-XM_017901051.1-8;Dbxref=GeneID:108548215%2CGenbank:XM_017901051.1;Parent=rna-XM_017901051.1
NW_016907960.1	Gnomon	exon	156132	156311	.	-	.	ID=exon-XM_017901051.1-5;Dbxref=GeneID:108548215%2CGenbank:XM_017901051.1;Parent=rna-XM_017901051.1
NW_016907960.1	Gnomon	exon	155105	155393	.	-	.	ID=exon-XM_017901051.1-6;Dbxref=GeneID:108548215%2CGenbank:XM_017901051.1;Parent=rna-XM_017901051.1
NW_016907960.1	Gnomon	exon	154149	154335	.	-	.	ID=exon-XM_017901051.1-9;Dbxref=GeneID:108548215%2CGenbank:XM_017901051.1;Parent=rna-XM_017901051.1
NW_016907960.1	Gnomon	CDS	214270	214555	.	+	0	Name=XP_017756571.1;ID=cds-XP_017756571.1;Dbxref=GeneID:108548239%2CGenbank:XP_017756571.1;Note=The sequence of the model RefSeq protein was modified relative to this genomic sequence to represent the inferred CDS: substituted 1 base at 1 genomic stop codon;Parent=rna-XM_017901082.1
NW_016907960.1	Gnomon	CDS	215162	215266	.	+	0	Name=XP_017756571.1;ID=cds-XP_017756571.1;Dbxref=GeneID:108548239%2CGenbank:XP_017756571.1;Note=The sequence of the model RefSeq protein was modified relative to this genomic sequence to represent the inferred CDS: substituted 1 base at 1 genomic stop codon;Parent=rna-XM_017901082.1
NW_016907960.1	Gnomon	CDS	216361	216464	.	+	0	Name=XP_017756571.1;ID=cds-XP_017756571.1;Dbxref=GeneID:108548239%2CGenbank:XP_017756571.1;Note=The sequence of the model RefSeq protein was modified relative to this genomic sequence to represent the inferred CDS: substituted 1 base at 1 genomic stop codon;Parent=rna-XM_017901082.1
NW_016907960.1	Gnomon	CDS	218184	218397	.	+	0	Name=XP_017756571.1;ID=cds-XP_017756571.1;Dbxref=GeneID:108548239%2CGenbank:XP_017756571.1;Note=The sequence of the model RefSeq protein was modified relative to this genomic sequence to represent the inferred CDS: substituted 1 base at 1 genomic stop codon;Parent=rna-XM_017901082.1
NW_016907960.1	Gnomon	CDS	218483	218536	.	+	0	Name=XP_017756571.1;ID=cds-XP_017756571.1;Dbxref=GeneID:108548239%2CGenbank:XP_017756571.1;Note=The sequence of the model RefSeq protein was modified relative to this genomic sequence to represent the inferred CDS: substituted 1 base at 1 genomic stop codon;Parent=rna-XM_017901082.1
NW_016907960.1	Gnomon	CDS	218613	218755	.	+	0	Name=XP_017756571.1;ID=cds-XP_017756571.1;Dbxref=GeneID:108548239%2CGenbank:XP_017756571.1;Note=The sequence of the model RefSeq protein was modified relative to this genomic sequence to represent the inferred CDS: substituted 1 base at 1 genomic stop codon;Parent=rna-XM_017901082.1
NW_016907960.1	Gnomon	CDS	218838	218994	.	+	0	Name=XP_017756571.1;ID=cds-XP_017756571.1;Dbxref=GeneID:108548239%2CGenbank:XP_017756571.1;Note=The sequence of the model RefSeq protein was modified relative to this genomic sequence to represent the inferred CDS: substituted 1 base at 1 genomic stop codon;Parent=rna-XM_017901082.1
NW_016907960.1	Gnomon	CDS	220572	220786	.	+	0	Name=XP_017756571.1;ID=cds-XP_017756571.1;Dbxref=GeneID:108548239%2CGenbank:XP_017756571.1;Note=The sequence of the model RefSeq protein was modified relative to this genomic sequence to represent the inferred CDS: substituted 1 base at 1 genomic stop codon;Parent=rna-XM_017901082.1
NW_016907960.1	Gnomon	CDS	220962	221118	.	+	0	Name=XP_017756571.1;ID=cds-XP_017756571.1;Dbxref=GeneID:108548239%2CGenbank:XP_017756571.1;Note=The sequence of the model RefSeq protein was modified relative to this genomic sequence to represent the inferred CDS: substituted 1 base at 1 genomic stop codon;Parent=rna-XM_017901082.1
NW_016907960.1	Gnomon	CDS	221196	221341	.	+	0	Name=XP_017756571.1;ID=cds-XP_017756571.1;Dbxref=GeneID:108548239%2CGenbank:XP_017756571.1;Note=The sequence of the model RefSeq protein was modified relative to this genomic sequence to represent the inferred CDS: substituted 1 base at 1 genomic stop codon;Parent=rna-XM_017901082.1
NW_016907960.1	Gnomon	CDS	221411	221512	.	+	0	Name=XP_017756571.1;ID=cds-XP_017756571.1;Dbxref=GeneID:108548239%2CGenbank:XP_017756571.1;Note=The sequence of the model RefSeq protein was modified relative to this genomic sequence to represent the inferred CDS: substituted 1 base at 1 genomic stop codon;Parent=rna-XM_017901082.1
NW_016907960.1	Gnomon	CDS	221589	222569	.	+	0	Name=XP_017756571.1;ID=cds-XP_017756571.1;Dbxref=GeneID:108548239%2CGenbank:XP_017756571.1;Note=The sequence of the model RefSeq protein was modified relative to this genomic sequence to represent the inferred CDS: substituted 1 base at 1 genomic stop codon;Parent=rna-XM_017901082.1
NW_016907960.1	Gnomon	mRNA	517711	520401	.	+	.	Name=XM_017901107.1;ID=rna-XM_017901107.1;Dbxref=GeneID:108548253%2CGenbank:XM_017901107.1;Parent=gene-LOC108548253
NW_016907960.1	Gnomon	CDS	206155	206188	.	+	0	Name=XP_017756082.1;ID=cds-XP_017756082.1;Dbxref=GeneID:108547881%2CGenbank:XP_017756082.1;Parent=rna-XM_017900593.1
NW_016907960.1	Gnomon	CDS	206689	206888	.	+	0	Name=XP_017756082.1;ID=cds-XP_017756082.1;Dbxref=GeneID:108547881%2CGenbank:XP_017756082.1;Parent=rna-XM_017900593.1
NW_016907960.1	Gnomon	exon	528860	529325	.	-	.	ID=exon-XM_017900491.1-2;Dbxref=GeneID:108547816%2CGenbank:XM_017900491.1;Parent=rna-XM_017900491.1
NW_016907960.1	Gnomon	exon	529551	530040	.	-	.	ID=exon-XM_017900491.1-1;Dbxref=GeneID:108547816%2CGenbank:XM_017900491.1;Parent=rna-XM_017900491.1
NW_016907960.1	Gnomon	CDS	529551	529909	.	-	0	Name=XP_017755980.1;ID=cds-XP_017755980.1;Dbxref=GeneID:108547816%2CGenbank:XP_017755980.1;Parent=rna-XM_017900491.1
NW_016907960.1	Gnomon	CDS	528860	529325	.	-	0	Name=XP_017755980.1;ID=cds-XP_017755980.1;Dbxref=GeneID:108547816%2CGenbank:XP_017755980.1;Parent=rna-XM_017900491.1
NW_016907960.1	Gnomon	mRNA	726794	729032	.	-	.	Name=XM_017900610.1;ID=rna-XM_017900610.1;Dbxref=GeneID:108547889%2CGenbank:XM_017900610.1;Parent=gene-LOC108547889
NW_016907960.1	Gnomon	exon	110368	110524	.	+	.	ID=exon-XM_017900621.1-14;Dbxref=GeneID:108547907%2CGenbank:XM_017900621.1;Parent=rna-XM_017900621.1
NW_016907960.1	Gnomon	exon	110605	110772	.	+	.	ID=exon-XM_017900621.1-15;Dbxref=GeneID:108547907%2CGenbank:XM_017900621.1;Parent=rna-XM_017900621.1
NW_016907960.1	Gnomon	exon	109879	110019	.	+	.	ID=exon-XM_017900621.1-12;Dbxref=GeneID:108547907%2CGenbank:XM_017900621.1;Parent=rna-XM_017900621.1
NW_016907960.1	Gnomon	exon	110081	110292	.	+	.	ID=exon-XM_017900621.1-13;Dbxref=GeneID:108547907%2CGenbank:XM_017900621.1;Parent=rna-XM_017900621.1
NW_016907960.1	Gnomon	exon	110849	110961	.	+	.	ID=exon-XM_017900621.1-16;Dbxref=GeneID:108547907%2CGenbank:XM_017900621.1;Parent=rna-XM_017900621.1
NW_016907960.1	Gnomon	exon	111037	111183	.	+	.	ID=exon-XM_017900621.1-17;Dbxref=GeneID:108547907%2CGenbank:XM_017900621.1;Parent=rna-XM_017900621.1
NW_016907960.1	Gnomon	exon	109291	109482	.	+	.	ID=exon-XM_017900621.1-10;Dbxref=GeneID:108547907%2CGenbank:XM_017900621.1;Parent=rna-XM_017900621.1
NW_016907960.1	Gnomon	exon	109555	109793	.	+	.	ID=exon-XM_017900621.1-11;Dbxref=GeneID:108547907%2CGenbank:XM_017900621.1;Parent=rna-XM_017900621.1
NW_016907960.1	Gnomon	exon	78385	78596	.	+	.	ID=exon-XM_017901004.1-9;Dbxref=GeneID:108548180%2CGenbank:XM_017901004.1;Parent=rna-XM_017901004.1
NW_016907960.1	Gnomon	exon	77266	77465	.	+	.	ID=exon-XM_017901004.1-5;Dbxref=GeneID:108548180%2CGenbank:XM_017901004.1;Parent=rna-XM_017901004.1
NW_016907960.1	Gnomon	exon	77581	77818	.	+	.	ID=exon-XM_017901004.1-6;Dbxref=GeneID:108548180%2CGenbank:XM_017901004.1;Parent=rna-XM_017901004.1
NW_016907960.1	Gnomon	exon	77885	78054	.	+	.	ID=exon-XM_017901004.1-7;Dbxref=GeneID:108548180%2CGenbank:XM_017901004.1;Parent=rna-XM_017901004.1
NW_016907960.1	Gnomon	exon	78127	78307	.	+	.	ID=exon-XM_017901004.1-8;Dbxref=GeneID:108548180%2CGenbank:XM_017901004.1;Parent=rna-XM_017901004.1
NW_016907960.1	Gnomon	exon	65877	66084	.	+	.	ID=exon-XM_017901004.1-1;Dbxref=GeneID:108548180%2CGenbank:XM_017901004.1;Parent=rna-XM_017901004.1
NW_016907960.1	Gnomon	exon	66254	66447	.	+	.	ID=exon-XM_017901004.1-2;Dbxref=GeneID:108548180%2CGenbank:XM_017901004.1;Parent=rna-XM_017901004.1
NW_016907960.1	Gnomon	exon	76654	76810	.	+	.	ID=exon-XM_017901004.1-3;Dbxref=GeneID:108548180%2CGenbank:XM_017901004.1;Parent=rna-XM_017901004.1
NW_016907960.1	Gnomon	exon	76959	77164	.	+	.	ID=exon-XM_017901004.1-4;Dbxref=GeneID:108548180%2CGenbank:XM_017901004.1;Parent=rna-XM_017901004.1
NW_016907960.1	Gnomon	exon	93195	93363	.	+	.	ID=exon-XM_017900982.1-9;Dbxref=GeneID:108548144%2CGenbank:XM_017900982.1;Parent=rna-XM_017900982.1
NW_016907960.1	Gnomon	exon	89034	89172	.	+	.	ID=exon-XM_017900982.1-7;Dbxref=GeneID:108548144%2CGenbank:XM_017900982.1;Parent=rna-XM_017900982.1
NW_016907960.1	Gnomon	exon	91362	91454	.	+	.	ID=exon-XM_017900982.1-8;Dbxref=GeneID:108548144%2CGenbank:XM_017900982.1;Parent=rna-XM_017900982.1
NW_016907960.1	Gnomon	exon	88505	88648	.	+	.	ID=exon-XM_017900982.1-5;Dbxref=GeneID:108548144%2CGenbank:XM_017900982.1;Parent=rna-XM_017900982.1
NW_016907960.1	Gnomon	exon	88744	88934	.	+	.	ID=exon-XM_017900982.1-6;Dbxref=GeneID:108548144%2CGenbank:XM_017900982.1;Parent=rna-XM_017900982.1
NW_016907960.1	Gnomon	exon	87892	88115	.	+	.	ID=exon-XM_017900982.1-3;Dbxref=GeneID:108548144%2CGenbank:XM_017900982.1;Parent=rna-XM_017900982.1
NW_016907960.1	Gnomon	exon	88189	88432	.	+	.	ID=exon-XM_017900982.1-4;Dbxref=GeneID:108548144%2CGenbank:XM_017900982.1;Parent=rna-XM_017900982.1
NW_016907960.1	Gnomon	exon	87078	87382	.	+	.	ID=exon-XM_017900982.1-1;Dbxref=GeneID:108548144%2CGenbank:XM_017900982.1;Parent=rna-XM_017900982.1
NW_016907960.1	Gnomon	exon	87718	87805	.	+	.	ID=exon-XM_017900982.1-2;Dbxref=GeneID:108548144%2CGenbank:XM_017900982.1;Parent=rna-XM_017900982.1
NW_016907960.1	Gnomon	mRNA	610484	618436	.	+	.	Name=XM_017901093.1;ID=rna-XM_017901093.1;Dbxref=GeneID:108548244%2CGenbank:XM_017901093.1;Parent=gene-LOC108548244
NW_016907960.1	Gnomon	mRNA	82208	85534	.	-	.	Name=XM_017900995.1;ID=rna-XM_017900995.1;Dbxref=GeneID:108548168%2CGenbank:XM_017900995.1;Parent=gene-LOC108548168
NW_016907960.1	Gnomon	mRNA	152318	157804	.	-	.	Name=XM_017901057.1;ID=rna-XM_017901057.1;Dbxref=GeneID:108548215%2CGenbank:XM_017901057.1;Parent=gene-LOC108548215
NW_016907960.1	Gnomon	exon	672538	672795	.	-	.	ID=exon-XM_017900647.1-9;Dbxref=GeneID:108547923%2CGenbank:XM_017900647.1;Parent=rna-XM_017900647.1
NW_016907960.1	Gnomon	exon	673681	673960	.	-	.	ID=exon-XM_017900647.1-7;Dbxref=GeneID:108547923%2CGenbank:XM_017900647.1;Parent=rna-XM_017900647.1
NW_016907960.1	Gnomon	exon	672896	673346	.	-	.	ID=exon-XM_017900647.1-8;Dbxref=GeneID:108547923%2CGenbank:XM_017900647.1;Parent=rna-XM_017900647.1
NW_016907960.1	Gnomon	exon	679348	679437	.	-	.	ID=exon-XM_017900647.1-5;Dbxref=GeneID:108547923%2CGenbank:XM_017900647.1;Parent=rna-XM_017900647.1
NW_016907960.1	Gnomon	exon	678883	679053	.	-	.	ID=exon-XM_017900647.1-6;Dbxref=GeneID:108547923%2CGenbank:XM_017900647.1;Parent=rna-XM_017900647.1
NW_016907960.1	Gnomon	exon	684080	684141	.	-	.	ID=exon-XM_017900647.1-3;Dbxref=GeneID:108547923%2CGenbank:XM_017900647.1;Parent=rna-XM_017900647.1
NW_016907960.1	Gnomon	exon	680165	680224	.	-	.	ID=exon-XM_017900647.1-4;Dbxref=GeneID:108547923%2CGenbank:XM_017900647.1;Parent=rna-XM_017900647.1
NW_016907960.1	Gnomon	exon	692732	693113	.	-	.	ID=exon-XM_017900647.1-1;Dbxref=GeneID:108547923%2CGenbank:XM_017900647.1;Parent=rna-XM_017900647.1
NW_016907960.1	Gnomon	exon	686825	687591	.	-	.	ID=exon-XM_017900647.1-2;Dbxref=GeneID:108547923%2CGenbank:XM_017900647.1;Parent=rna-XM_017900647.1
NW_016907960.1	Gnomon	exon	79534	79659	.	+	.	ID=exon-XM_017901012.1-13;Dbxref=GeneID:108548180%2CGenbank:XM_017901012.1;Parent=rna-XM_017901012.1
NW_016907960.1	Gnomon	exon	79726	79914	.	+	.	ID=exon-XM_017901012.1-14;Dbxref=GeneID:108548180%2CGenbank:XM_017901012.1;Parent=rna-XM_017901012.1
NW_016907960.1	Gnomon	exon	79015	79090	.	+	.	ID=exon-XM_017901012.1-11;Dbxref=GeneID:108548180%2CGenbank:XM_017901012.1;Parent=rna-XM_017901012.1
NW_016907960.1	Gnomon	exon	79168	79457	.	+	.	ID=exon-XM_017901012.1-12;Dbxref=GeneID:108548180%2CGenbank:XM_017901012.1;Parent=rna-XM_017901012.1
NW_016907960.1	Gnomon	exon	78680	78946	.	+	.	ID=exon-XM_017901012.1-10;Dbxref=GeneID:108548180%2CGenbank:XM_017901012.1;Parent=rna-XM_017901012.1
NW_016907960.1	Gnomon	exon	79992	80254	.	+	.	ID=exon-XM_017901012.1-15;Dbxref=GeneID:108548180%2CGenbank:XM_017901012.1;Parent=rna-XM_017901012.1
NW_016907960.1	Gnomon	exon	80320	81014	.	+	.	ID=exon-XM_017901012.1-16;Dbxref=GeneID:108548180%2CGenbank:XM_017901012.1;Parent=rna-XM_017901012.1
NW_016907960.1	Gnomon	mRNA	515654	517361	.	-	.	Name=XM_017900468.1;ID=rna-XM_017900468.1;Dbxref=GeneID:108547795%2CGenbank:XM_017900468.1;Parent=gene-LOC108547795
NW_016907960.1	Gnomon	mRNA	701690	704565	.	-	.	Name=XM_017900715.1;ID=rna-XM_017900715.1;Dbxref=GeneID:108547968%2CGenbank:XM_017900715.1;Parent=gene-LOC108547968
NW_016907960.1	Gnomon	CDS	183952	184090	.	-	0	Name=XP_017756327.1;ID=cds-XP_017756327.1;Dbxref=GeneID:108548066%2CGenbank:XP_017756327.1;Parent=rna-XM_017900838.1
NW_016907960.1	Gnomon	CDS	182941	183013	.	-	0	Name=XP_017756327.1;ID=cds-XP_017756327.1;Dbxref=GeneID:108548066%2CGenbank:XP_017756327.1;Parent=rna-XM_017900838.1
NW_016907960.1	Gnomon	CDS	180815	180869	.	-	0	Name=XP_017756327.1;ID=cds-XP_017756327.1;Dbxref=GeneID:108548066%2CGenbank:XP_017756327.1;Parent=rna-XM_017900838.1
NW_016907960.1	Gnomon	CDS	179716	179835	.	-	0	Name=XP_017756327.1;ID=cds-XP_017756327.1;Dbxref=GeneID:108548066%2CGenbank:XP_017756327.1;Parent=rna-XM_017900838.1
NW_016907960.1	Gnomon	CDS	176476	176573	.	-	0	Name=XP_017756327.1;ID=cds-XP_017756327.1;Dbxref=GeneID:108548066%2CGenbank:XP_017756327.1;Parent=rna-XM_017900838.1
NW_016907960.1	Gnomon	CDS	171487	171541	.	-	0	Name=XP_017756327.1;ID=cds-XP_017756327.1;Dbxref=GeneID:108548066%2CGenbank:XP_017756327.1;Parent=rna-XM_017900838.1
NW_016907960.1	Gnomon	CDS	171330	171403	.	-	0	Name=XP_017756327.1;ID=cds-XP_017756327.1;Dbxref=GeneID:108548066%2CGenbank:XP_017756327.1;Parent=rna-XM_017900838.1
NW_016907960.1	Gnomon	CDS	170674	170853	.	-	0	Name=XP_017756327.1;ID=cds-XP_017756327.1;Dbxref=GeneID:108548066%2CGenbank:XP_017756327.1;Parent=rna-XM_017900838.1
NW_016907960.1	Gnomon	CDS	170392	170596	.	-	0	Name=XP_017756327.1;ID=cds-XP_017756327.1;Dbxref=GeneID:108548066%2CGenbank:XP_017756327.1;Parent=rna-XM_017900838.1
NW_016907960.1	Gnomon	CDS	170165	170311	.	-	0	Name=XP_017756327.1;ID=cds-XP_017756327.1;Dbxref=GeneID:108548066%2CGenbank:XP_017756327.1;Parent=rna-XM_017900838.1
NW_016907960.1	Gnomon	mRNA	87069	90629	.	+	.	Name=XM_017900956.1;ID=rna-XM_017900956.1;Dbxref=GeneID:108548144%2CGenbank:XM_017900956.1;Parent=gene-LOC108548144
NW_016907960.1	Gnomon	exon	616444	616622	.	+	.	ID=exon-XM_017901093.1-5;Dbxref=GeneID:108548244%2CGenbank:XM_017901093.1;Parent=rna-XM_017901093.1
NW_016907960.1	Gnomon	exon	617174	617449	.	+	.	ID=exon-XM_017901093.1-6;Dbxref=GeneID:108548244%2CGenbank:XM_017901093.1;Parent=rna-XM_017901093.1
NW_016907960.1	Gnomon	exon	614843	616083	.	+	.	ID=exon-XM_017901093.1-3;Dbxref=GeneID:108548244%2CGenbank:XM_017901093.1;Parent=rna-XM_017901093.1
NW_016907960.1	Gnomon	exon	616181	616349	.	+	.	ID=exon-XM_017901093.1-4;Dbxref=GeneID:108548244%2CGenbank:XM_017901093.1;Parent=rna-XM_017901093.1
NW_016907960.1	Gnomon	exon	618269	618436	.	+	.	ID=exon-XM_017901093.1-7;Dbxref=GeneID:108548244%2CGenbank:XM_017901093.1;Parent=rna-XM_017901093.1
NW_016907960.1	Gnomon	exon	610484	610933	.	+	.	ID=exon-XM_017901093.1-1;Dbxref=GeneID:108548244%2CGenbank:XM_017901093.1;Parent=rna-XM_017901093.1
NW_016907960.1	Gnomon	exon	612641	614102	.	+	.	ID=exon-XM_017901093.1-2;Dbxref=GeneID:108548244%2CGenbank:XM_017901093.1;Parent=rna-XM_017901093.1
NW_016907960.1	Gnomon	mRNA	2850	20599	.	-	.	Name=XM_017901197.1;ID=rna-XM_017901197.1;Dbxref=GeneID:108548326%2CGenbank:XM_017901197.1;Parent=gene-LOC108548326
NW_016907960.1	Gnomon	mRNA	141279	157804	.	-	.	Name=XM_017901051.1;ID=rna-XM_017901051.1;Dbxref=GeneID:108548215%2CGenbank:XM_017901051.1;Parent=gene-LOC108548215
NW_016907960.1	Gnomon	exon	208769	208936	.	-	.	ID=exon-XM_017900401.1-1;Dbxref=GeneID:108547746%2CGenbank:XM_017900401.1;Parent=rna-XM_017900401.1
NW_016907960.1	Gnomon	exon	208276	208699	.	-	.	ID=exon-XM_017900401.1-2;Dbxref=GeneID:108547746%2CGenbank:XM_017900401.1;Parent=rna-XM_017900401.1
NW_016907960.1	Gnomon	exon	207242	207660	.	-	.	ID=exon-XM_017900401.1-5;Dbxref=GeneID:108547746%2CGenbank:XM_017900401.1;Parent=rna-XM_017900401.1
NW_016907960.1	Gnomon	exon	208032	208190	.	-	.	ID=exon-XM_017900401.1-3;Dbxref=GeneID:108547746%2CGenbank:XM_017900401.1;Parent=rna-XM_017900401.1
NW_016907960.1	Gnomon	exon	207748	207959	.	-	.	ID=exon-XM_017900401.1-4;Dbxref=GeneID:108547746%2CGenbank:XM_017900401.1;Parent=rna-XM_017900401.1
NW_016907960.1	Gnomon	mRNA	712842	720929	.	+	.	Name=XM_017900857.1;ID=rna-XM_017900857.1;Dbxref=GeneID:108548081%2CGenbank:XM_017900857.1;Parent=gene-LOC108548081
NW_016907960.1	Gnomon	exon	201273	201646	.	+	.	ID=exon-XM_017900741.1-1;Dbxref=GeneID:108547988%2CGenbank:XM_017900741.1;Parent=rna-XM_017900741.1
NW_016907960.1	Gnomon	exon	201729	202137	.	+	.	ID=exon-XM_017900741.1-2;Dbxref=GeneID:108547988%2CGenbank:XM_017900741.1;Parent=rna-XM_017900741.1
NW_016907960.1	Gnomon	exon	202202	202347	.	+	.	ID=exon-XM_017900741.1-3;Dbxref=GeneID:108547988%2CGenbank:XM_017900741.1;Parent=rna-XM_017900741.1
NW_016907960.1	Gnomon	exon	82910	83052	.	-	.	ID=exon-XM_017901000.1-5;Dbxref=GeneID:108548168%2CGenbank:XM_017901000.1;Parent=rna-XM_017901000.1
NW_016907960.1	Gnomon	exon	82682	82846	.	-	.	ID=exon-XM_017901000.1-6;Dbxref=GeneID:108548168%2CGenbank:XM_017901000.1;Parent=rna-XM_017901000.1
NW_016907960.1	Gnomon	exon	82455	82615	.	-	.	ID=exon-XM_017901000.1-7;Dbxref=GeneID:108548168%2CGenbank:XM_017901000.1;Parent=rna-XM_017901000.1
NW_016907960.1	Gnomon	exon	82208	82388	.	-	.	ID=exon-XM_017901000.1-8;Dbxref=GeneID:108548168%2CGenbank:XM_017901000.1;Parent=rna-XM_017901000.1
NW_016907960.1	Gnomon	exon	87009	87081	.	-	.	ID=exon-XM_017901000.1-1;Dbxref=GeneID:108548168%2CGenbank:XM_017901000.1;Parent=rna-XM_017901000.1
NW_016907960.1	Gnomon	exon	85167	85388	.	-	.	ID=exon-XM_017901000.1-2;Dbxref=GeneID:108548168%2CGenbank:XM_017901000.1;Parent=rna-XM_017901000.1
NW_016907960.1	Gnomon	exon	84693	85101	.	-	.	ID=exon-XM_017901000.1-3;Dbxref=GeneID:108548168%2CGenbank:XM_017901000.1;Parent=rna-XM_017901000.1
NW_016907960.1	Gnomon	exon	83790	83981	.	-	.	ID=exon-XM_017901000.1-4;Dbxref=GeneID:108548168%2CGenbank:XM_017901000.1;Parent=rna-XM_017901000.1
NW_016907960.1	Gnomon	mRNA	158115	161315	.	+	.	Name=XM_017900819.1;ID=rna-XM_017900819.1;Dbxref=GeneID:108548050%2CGenbank:XM_017900819.1;Parent=gene-LOC108548050
NW_016907960.1	Gnomon	exon	717479	717641	.	+	.	ID=exon-XR_001890247.1-10;Dbxref=GeneID:108548081%2CGenbank:XR_001890247.1;Parent=rna-XR_001890247.1
NW_016907960.1	Gnomon	exon	717727	717927	.	+	.	ID=exon-XR_001890247.1-11;Dbxref=GeneID:108548081%2CGenbank:XR_001890247.1;Parent=rna-XR_001890247.1
NW_016907960.1	Gnomon	exon	718463	718530	.	+	.	ID=exon-XR_001890247.1-12;Dbxref=GeneID:108548081%2CGenbank:XR_001890247.1;Parent=rna-XR_001890247.1
NW_016907960.1	Gnomon	exon	719019	719084	.	+	.	ID=exon-XR_001890247.1-13;Dbxref=GeneID:108548081%2CGenbank:XR_001890247.1;Parent=rna-XR_001890247.1
NW_016907960.1	Gnomon	mRNA	68578	81014	.	+	.	Name=XM_017901012.1;ID=rna-XM_017901012.1;Dbxref=GeneID:108548180%2CGenbank:XM_017901012.1;Parent=gene-LOC108548180
NW_016907960.1	Gnomon	exon	674891	676053	.	-	.	ID=exon-XM_017900694.1-1;Dbxref=GeneID:108547923%2CGenbank:XM_017900694.1;Parent=rna-XM_017900694.1
NW_016907960.1	Gnomon	exon	674313	674542	.	-	.	ID=exon-XM_017900694.1-2;Dbxref=GeneID:108547923%2CGenbank:XM_017900694.1;Parent=rna-XM_017900694.1
NW_016907960.1	Gnomon	exon	671121	671591	.	-	.	ID=exon-XM_017900694.1-7;Dbxref=GeneID:108547923%2CGenbank:XM_017900694.1;Parent=rna-XM_017900694.1
NW_016907960.1	Gnomon	exon	669837	671042	.	-	.	ID=exon-XM_017900694.1-8;Dbxref=GeneID:108547923%2CGenbank:XM_017900694.1;Parent=rna-XM_017900694.1
NW_016907960.1	Gnomon	exon	669663	669746	.	-	.	ID=exon-XM_017900694.1-9;Dbxref=GeneID:108547923%2CGenbank:XM_017900694.1;Parent=rna-XM_017900694.1
NW_016907960.1	Gnomon	exon	673681	673960	.	-	.	ID=exon-XM_017900694.1-3;Dbxref=GeneID:108547923%2CGenbank:XM_017900694.1;Parent=rna-XM_017900694.1
NW_016907960.1	Gnomon	exon	672896	673346	.	-	.	ID=exon-XM_017900694.1-4;Dbxref=GeneID:108547923%2CGenbank:XM_017900694.1;Parent=rna-XM_017900694.1
NW_016907960.1	Gnomon	exon	672538	672795	.	-	.	ID=exon-XM_017900694.1-5;Dbxref=GeneID:108547923%2CGenbank:XM_017900694.1;Parent=rna-XM_017900694.1
NW_016907960.1	Gnomon	exon	671879	672452	.	-	.	ID=exon-XM_017900694.1-6;Dbxref=GeneID:108547923%2CGenbank:XM_017900694.1;Parent=rna-XM_017900694.1
NW_016907960.1	Gnomon	mRNA	629411	699043	.	-	.	Name=XM_017900661.1;ID=rna-XM_017900661.1;Dbxref=GeneID:108547923%2CGenbank:XM_017900661.1;Parent=gene-LOC108547923
NW_016907960.1	Gnomon	CDS	542343	542448	.	+	0	Name=XP_017756034.1;ID=cds-XP_017756034.1;Dbxref=GeneID:108547845%2CGenbank:XP_017756034.1;Parent=rna-XM_017900545.1
NW_016907960.1	Gnomon	CDS	543293	543842	.	+	0	Name=XP_017756034.1;ID=cds-XP_017756034.1;Dbxref=GeneID:108547845%2CGenbank:XP_017756034.1;Parent=rna-XM_017900545.1
NW_016907960.1	Gnomon	CDS	545363	545546	.	+	0	Name=XP_017756034.1;ID=cds-XP_017756034.1;Dbxref=GeneID:108547845%2CGenbank:XP_017756034.1;Parent=rna-XM_017900545.1
NW_016907960.1	Gnomon	CDS	545629	545838	.	+	0	Name=XP_017756034.1;ID=cds-XP_017756034.1;Dbxref=GeneID:108547845%2CGenbank:XP_017756034.1;Parent=rna-XM_017900545.1
NW_016907960.1	Gnomon	CDS	545922	546056	.	+	0	Name=XP_017756034.1;ID=cds-XP_017756034.1;Dbxref=GeneID:108547845%2CGenbank:XP_017756034.1;Parent=rna-XM_017900545.1
NW_016907960.1	Gnomon	CDS	546585	546698	.	+	0	Name=XP_017756034.1;ID=cds-XP_017756034.1;Dbxref=GeneID:108547845%2CGenbank:XP_017756034.1;Parent=rna-XM_017900545.1
NW_016907960.1	Gnomon	CDS	546781	547017	.	+	0	Name=XP_017756034.1;ID=cds-XP_017756034.1;Dbxref=GeneID:108547845%2CGenbank:XP_017756034.1;Parent=rna-XM_017900545.1
NW_016907960.1	Gnomon	CDS	547077	547373	.	+	0	Name=XP_017756034.1;ID=cds-XP_017756034.1;Dbxref=GeneID:108547845%2CGenbank:XP_017756034.1;Parent=rna-XM_017900545.1
NW_016907960.1	Gnomon	CDS	227797	227835	.	+	0	Name=XP_017756274.1;ID=cds-XP_017756274.1;Dbxref=GeneID:108548020%2CGenbank:XP_017756274.1;Parent=rna-XM_017900785.1
NW_016907960.1	Gnomon	CDS	227939	228114	.	+	0	Name=XP_017756274.1;ID=cds-XP_017756274.1;Dbxref=GeneID:108548020%2CGenbank:XP_017756274.1;Parent=rna-XM_017900785.1
NW_016907960.1	Gnomon	CDS	228203	228232	.	+	0	Name=XP_017756274.1;ID=cds-XP_017756274.1;Dbxref=GeneID:108548020%2CGenbank:XP_017756274.1;Parent=rna-XM_017900785.1
NW_016907960.1	Gnomon	CDS	228284	228336	.	+	0	Name=XP_017756274.1;ID=cds-XP_017756274.1;Dbxref=GeneID:108548020%2CGenbank:XP_017756274.1;Parent=rna-XM_017900785.1
NW_016907960.1	Gnomon	CDS	228404	228473	.	+	0	Name=XP_017756274.1;ID=cds-XP_017756274.1;Dbxref=GeneID:108548020%2CGenbank:XP_017756274.1;Parent=rna-XM_017900785.1
NW_016907960.1	Gnomon	CDS	228539	228761	.	+	0	Name=XP_017756274.1;ID=cds-XP_017756274.1;Dbxref=GeneID:108548020%2CGenbank:XP_017756274.1;Parent=rna-XM_017900785.1
NW_016907960.1	Gnomon	CDS	235269	235367	.	+	0	Name=XP_017756667.1;ID=cds-XP_017756667.1;Dbxref=GeneID:108548291%2CGenbank:XP_017756667.1;Parent=rna-XM_017901178.1
NW_016907960.1	Gnomon	CDS	235807	236231	.	+	0	Name=XP_017756667.1;ID=cds-XP_017756667.1;Dbxref=GeneID:108548291%2CGenbank:XP_017756667.1;Parent=rna-XM_017901178.1
NW_016907960.1	Gnomon	CDS	236299	236583	.	+	0	Name=XP_017756667.1;ID=cds-XP_017756667.1;Dbxref=GeneID:108548291%2CGenbank:XP_017756667.1;Parent=rna-XM_017901178.1
NW_016907960.1	Gnomon	CDS	236667	237079	.	+	0	Name=XP_017756667.1;ID=cds-XP_017756667.1;Dbxref=GeneID:108548291%2CGenbank:XP_017756667.1;Parent=rna-XM_017901178.1
NW_016907960.1	Gnomon	CDS	237145	237480	.	+	0	Name=XP_017756667.1;ID=cds-XP_017756667.1;Dbxref=GeneID:108548291%2CGenbank:XP_017756667.1;Parent=rna-XM_017901178.1
NW_016907960.1	Gnomon	CDS	237821	238077	.	+	0	Name=XP_017756667.1;ID=cds-XP_017756667.1;Dbxref=GeneID:108548291%2CGenbank:XP_017756667.1;Parent=rna-XM_017901178.1
NW_016907960.1	Gnomon	CDS	238156	238770	.	+	0	Name=XP_017756667.1;ID=cds-XP_017756667.1;Dbxref=GeneID:108548291%2CGenbank:XP_017756667.1;Parent=rna-XM_017901178.1
NW_016907960.1	Gnomon	exon	87718	87805	.	+	.	ID=exon-XM_017900956.1-2;Dbxref=GeneID:108548144%2CGenbank:XM_017900956.1;Parent=rna-XM_017900956.1
NW_016907960.1	Gnomon	exon	87892	88115	.	+	.	ID=exon-XM_017900956.1-3;Dbxref=GeneID:108548144%2CGenbank:XM_017900956.1;Parent=rna-XM_017900956.1
NW_016907960.1	Gnomon	exon	88189	88432	.	+	.	ID=exon-XM_017900956.1-4;Dbxref=GeneID:108548144%2CGenbank:XM_017900956.1;Parent=rna-XM_017900956.1
NW_016907960.1	Gnomon	exon	88505	88648	.	+	.	ID=exon-XM_017900956.1-5;Dbxref=GeneID:108548144%2CGenbank:XM_017900956.1;Parent=rna-XM_017900956.1
NW_016907960.1	Gnomon	exon	88744	88934	.	+	.	ID=exon-XM_017900956.1-6;Dbxref=GeneID:108548144%2CGenbank:XM_017900956.1;Parent=rna-XM_017900956.1
NW_016907960.1	Gnomon	exon	89034	90629	.	+	.	ID=exon-XM_017900956.1-7;Dbxref=GeneID:108548144%2CGenbank:XM_017900956.1;Parent=rna-XM_017900956.1
NW_016907960.1	Gnomon	exon	87069	87382	.	+	.	ID=exon-XM_017900956.1-1;Dbxref=GeneID:108548144%2CGenbank:XM_017900956.1;Parent=rna-XM_017900956.1
NW_016907960.1	Gnomon	exon	233207	233731	.	-	.	ID=exon-XM_017901189.1-3;Dbxref=GeneID:108548314%2CGenbank:XM_017901189.1;Parent=rna-XM_017901189.1
NW_016907960.1	Gnomon	exon	232700	232753	.	-	.	ID=exon-XM_017901189.1-4;Dbxref=GeneID:108548314%2CGenbank:XM_017901189.1;Parent=rna-XM_017901189.1
NW_016907960.1	Gnomon	exon	232002	232160	.	-	.	ID=exon-XM_017901189.1-5;Dbxref=GeneID:108548314%2CGenbank:XM_017901189.1;Parent=rna-XM_017901189.1
NW_016907960.1	Gnomon	exon	231692	231931	.	-	.	ID=exon-XM_017901189.1-6;Dbxref=GeneID:108548314%2CGenbank:XM_017901189.1;Parent=rna-XM_017901189.1
NW_016907960.1	Gnomon	exon	231355	231600	.	-	.	ID=exon-XM_017901189.1-7;Dbxref=GeneID:108548314%2CGenbank:XM_017901189.1;Parent=rna-XM_017901189.1
NW_016907960.1	Gnomon	exon	234055	234206	.	-	.	ID=exon-XM_017901189.1-1;Dbxref=GeneID:108548314%2CGenbank:XM_017901189.1;Parent=rna-XM_017901189.1
NW_016907960.1	Gnomon	exon	233820	233993	.	-	.	ID=exon-XM_017901189.1-2;Dbxref=GeneID:108548314%2CGenbank:XM_017901189.1;Parent=rna-XM_017901189.1
NW_016907960.1	Gnomon	CDS	277088	277186	.	+	0	Name=XP_017756521.1;ID=cds-XP_017756521.1;Dbxref=GeneID:108548205%2CGenbank:XP_017756521.1;Parent=rna-XM_017901032.1
NW_016907960.1	Gnomon	CDS	277299	277445	.	+	0	Name=XP_017756521.1;ID=cds-XP_017756521.1;Dbxref=GeneID:108548205%2CGenbank:XP_017756521.1;Parent=rna-XM_017901032.1
NW_016907960.1	Gnomon	CDS	278043	278314	.	+	0	Name=XP_017756521.1;ID=cds-XP_017756521.1;Dbxref=GeneID:108548205%2CGenbank:XP_017756521.1;Parent=rna-XM_017901032.1
NW_016907960.1	Gnomon	CDS	278437	278521	.	+	0	Name=XP_017756521.1;ID=cds-XP_017756521.1;Dbxref=GeneID:108548205%2CGenbank:XP_017756521.1;Parent=rna-XM_017901032.1
NW_016907960.1	Gnomon	CDS	278595	279012	.	+	0	Name=XP_017756521.1;ID=cds-XP_017756521.1;Dbxref=GeneID:108548205%2CGenbank:XP_017756521.1;Parent=rna-XM_017901032.1
NW_016907960.1	Gnomon	CDS	279092	279212	.	+	0	Name=XP_017756521.1;ID=cds-XP_017756521.1;Dbxref=GeneID:108548205%2CGenbank:XP_017756521.1;Parent=rna-XM_017901032.1
NW_016907960.1	Gnomon	CDS	279280	279475	.	+	0	Name=XP_017756521.1;ID=cds-XP_017756521.1;Dbxref=GeneID:108548205%2CGenbank:XP_017756521.1;Parent=rna-XM_017901032.1
NW_016907960.1	Gnomon	CDS	279549	279876	.	+	0	Name=XP_017756521.1;ID=cds-XP_017756521.1;Dbxref=GeneID:108548205%2CGenbank:XP_017756521.1;Parent=rna-XM_017901032.1
NW_016907960.1	Gnomon	CDS	279962	280153	.	+	0	Name=XP_017756521.1;ID=cds-XP_017756521.1;Dbxref=GeneID:108548205%2CGenbank:XP_017756521.1;Parent=rna-XM_017901032.1
NW_016907960.1	Gnomon	CDS	280259	281106	.	+	0	Name=XP_017756521.1;ID=cds-XP_017756521.1;Dbxref=GeneID:108548205%2CGenbank:XP_017756521.1;Parent=rna-XM_017901032.1
NW_016907960.1	Gnomon	CDS	281182	281226	.	+	0	Name=XP_017756521.1;ID=cds-XP_017756521.1;Dbxref=GeneID:108548205%2CGenbank:XP_017756521.1;Parent=rna-XM_017901032.1
NW_016907960.1	Gnomon	CDS	281299	281500	.	+	0	Name=XP_017756521.1;ID=cds-XP_017756521.1;Dbxref=GeneID:108548205%2CGenbank:XP_017756521.1;Parent=rna-XM_017901032.1
NW_016907960.1	Gnomon	CDS	281563	281791	.	+	0	Name=XP_017756521.1;ID=cds-XP_017756521.1;Dbxref=GeneID:108548205%2CGenbank:XP_017756521.1;Parent=rna-XM_017901032.1
NW_016907960.1	Gnomon	CDS	281866	282184	.	+	0	Name=XP_017756521.1;ID=cds-XP_017756521.1;Dbxref=GeneID:108548205%2CGenbank:XP_017756521.1;Parent=rna-XM_017901032.1
NW_016907960.1	Gnomon	CDS	282276	282467	.	+	0	Name=XP_017756521.1;ID=cds-XP_017756521.1;Dbxref=GeneID:108548205%2CGenbank:XP_017756521.1;Parent=rna-XM_017901032.1
NW_016907960.1	Gnomon	CDS	282558	282680	.	+	0	Name=XP_017756521.1;ID=cds-XP_017756521.1;Dbxref=GeneID:108548205%2CGenbank:XP_017756521.1;Parent=rna-XM_017901032.1
NW_016907960.1	Gnomon	mRNA	234285	238779	.	+	.	Name=XM_017901152.1;ID=rna-XM_017901152.1;Dbxref=GeneID:108548291%2CGenbank:XM_017901152.1;Parent=gene-LOC108548291
NW_016907960.1	Gnomon	CDS	698718	698820	.	-	0	Name=XP_017756175.1;ID=cds-XP_017756175.1;Dbxref=GeneID:108547923%2CGenbank:XP_017756175.1;Parent=rna-XM_017900686.1
NW_016907960.1	Gnomon	CDS	684080	684141	.	-	0	Name=XP_017756175.1;ID=cds-XP_017756175.1;Dbxref=GeneID:108547923%2CGenbank:XP_017756175.1;Parent=rna-XM_017900686.1
NW_016907960.1	Gnomon	CDS	679348	679437	.	-	0	Name=XP_017756175.1;ID=cds-XP_017756175.1;Dbxref=GeneID:108547923%2CGenbank:XP_017756175.1;Parent=rna-XM_017900686.1
NW_016907960.1	Gnomon	CDS	678883	679053	.	-	0	Name=XP_017756175.1;ID=cds-XP_017756175.1;Dbxref=GeneID:108547923%2CGenbank:XP_017756175.1;Parent=rna-XM_017900686.1
NW_016907960.1	Gnomon	CDS	673681	673960	.	-	0	Name=XP_017756175.1;ID=cds-XP_017756175.1;Dbxref=GeneID:108547923%2CGenbank:XP_017756175.1;Parent=rna-XM_017900686.1
NW_016907960.1	Gnomon	CDS	672896	673346	.	-	0	Name=XP_017756175.1;ID=cds-XP_017756175.1;Dbxref=GeneID:108547923%2CGenbank:XP_017756175.1;Parent=rna-XM_017900686.1
NW_016907960.1	Gnomon	CDS	672538	672795	.	-	0	Name=XP_017756175.1;ID=cds-XP_017756175.1;Dbxref=GeneID:108547923%2CGenbank:XP_017756175.1;Parent=rna-XM_017900686.1
NW_016907960.1	Gnomon	CDS	671879	672452	.	-	0	Name=XP_017756175.1;ID=cds-XP_017756175.1;Dbxref=GeneID:108547923%2CGenbank:XP_017756175.1;Parent=rna-XM_017900686.1
NW_016907960.1	Gnomon	CDS	671121	671591	.	-	0	Name=XP_017756175.1;ID=cds-XP_017756175.1;Dbxref=GeneID:108547923%2CGenbank:XP_017756175.1;Parent=rna-XM_017900686.1
NW_016907960.1	Gnomon	CDS	669837	671042	.	-	0	Name=XP_017756175.1;ID=cds-XP_017756175.1;Dbxref=GeneID:108547923%2CGenbank:XP_017756175.1;Parent=rna-XM_017900686.1
NW_016907960.1	Gnomon	CDS	669663	669746	.	-	0	Name=XP_017756175.1;ID=cds-XP_017756175.1;Dbxref=GeneID:108547923%2CGenbank:XP_017756175.1;Parent=rna-XM_017900686.1
NW_016907960.1	Gnomon	CDS	653773	653919	.	-	0	Name=XP_017756175.1;ID=cds-XP_017756175.1;Dbxref=GeneID:108547923%2CGenbank:XP_017756175.1;Parent=rna-XM_017900686.1
NW_016907960.1	Gnomon	CDS	653475	653698	.	-	0	Name=XP_017756175.1;ID=cds-XP_017756175.1;Dbxref=GeneID:108547923%2CGenbank:XP_017756175.1;Parent=rna-XM_017900686.1
NW_016907960.1	Gnomon	CDS	652601	653395	.	-	0	Name=XP_017756175.1;ID=cds-XP_017756175.1;Dbxref=GeneID:108547923%2CGenbank:XP_017756175.1;Parent=rna-XM_017900686.1
NW_016907960.1	Gnomon	CDS	651672	652525	.	-	0	Name=XP_017756175.1;ID=cds-XP_017756175.1;Dbxref=GeneID:108547923%2CGenbank:XP_017756175.1;Parent=rna-XM_017900686.1
NW_016907960.1	Gnomon	CDS	651181	651470	.	-	0	Name=XP_017756175.1;ID=cds-XP_017756175.1;Dbxref=GeneID:108547923%2CGenbank:XP_017756175.1;Parent=rna-XM_017900686.1
NW_016907960.1	Gnomon	CDS	649581	651102	.	-	0	Name=XP_017756175.1;ID=cds-XP_017756175.1;Dbxref=GeneID:108547923%2CGenbank:XP_017756175.1;Parent=rna-XM_017900686.1
NW_016907960.1	Gnomon	CDS	649304	649473	.	-	0	Name=XP_017756175.1;ID=cds-XP_017756175.1;Dbxref=GeneID:108547923%2CGenbank:XP_017756175.1;Parent=rna-XM_017900686.1
NW_016907960.1	Gnomon	CDS	645591	649234	.	-	0	Name=XP_017756175.1;ID=cds-XP_017756175.1;Dbxref=GeneID:108547923%2CGenbank:XP_017756175.1;Parent=rna-XM_017900686.1
NW_016907960.1	Gnomon	CDS	645292	645303	.	-	0	Name=XP_017756175.1;ID=cds-XP_017756175.1;Dbxref=GeneID:108547923%2CGenbank:XP_017756175.1;Parent=rna-XM_017900686.1
NW_016907960.1	Gnomon	CDS	642246	644373	.	-	0	Name=XP_017756175.1;ID=cds-XP_017756175.1;Dbxref=GeneID:108547923%2CGenbank:XP_017756175.1;Parent=rna-XM_017900686.1
NW_016907960.1	Gnomon	CDS	641902	642149	.	-	0	Name=XP_017756175.1;ID=cds-XP_017756175.1;Dbxref=GeneID:108547923%2CGenbank:XP_017756175.1;Parent=rna-XM_017900686.1
NW_016907960.1	Gnomon	CDS	641057	641131	.	-	0	Name=XP_017756175.1;ID=cds-XP_017756175.1;Dbxref=GeneID:108547923%2CGenbank:XP_017756175.1;Parent=rna-XM_017900686.1
NW_016907960.1	Gnomon	CDS	640516	640687	.	-	0	Name=XP_017756175.1;ID=cds-XP_017756175.1;Dbxref=GeneID:108547923%2CGenbank:XP_017756175.1;Parent=rna-XM_017900686.1
NW_016907960.1	Gnomon	CDS	640314	640431	.	-	0	Name=XP_017756175.1;ID=cds-XP_017756175.1;Dbxref=GeneID:108547923%2CGenbank:XP_017756175.1;Parent=rna-XM_017900686.1
NW_016907960.1	Gnomon	CDS	640008	640237	.	-	0	Name=XP_017756175.1;ID=cds-XP_017756175.1;Dbxref=GeneID:108547923%2CGenbank:XP_017756175.1;Parent=rna-XM_017900686.1
NW_016907960.1	Gnomon	CDS	639801	639918	.	-	0	Name=XP_017756175.1;ID=cds-XP_017756175.1;Dbxref=GeneID:108547923%2CGenbank:XP_017756175.1;Parent=rna-XM_017900686.1
NW_016907960.1	Gnomon	CDS	636629	636780	.	-	0	Name=XP_017756175.1;ID=cds-XP_017756175.1;Dbxref=GeneID:108547923%2CGenbank:XP_017756175.1;Parent=rna-XM_017900686.1
NW_016907960.1	Gnomon	CDS	633292	633454	.	-	0	Name=XP_017756175.1;ID=cds-XP_017756175.1;Dbxref=GeneID:108547923%2CGenbank:XP_017756175.1;Parent=rna-XM_017900686.1
NW_016907960.1	Gnomon	CDS	633030	633167	.	-	0	Name=XP_017756175.1;ID=cds-XP_017756175.1;Dbxref=GeneID:108547923%2CGenbank:XP_017756175.1;Parent=rna-XM_017900686.1
NW_016907960.1	Gnomon	CDS	632765	632948	.	-	0	Name=XP_017756175.1;ID=cds-XP_017756175.1;Dbxref=GeneID:108547923%2CGenbank:XP_017756175.1;Parent=rna-XM_017900686.1
NW_016907960.1	Gnomon	CDS	632257	632319	.	-	0	Name=XP_017756175.1;ID=cds-XP_017756175.1;Dbxref=GeneID:108547923%2CGenbank:XP_017756175.1;Parent=rna-XM_017900686.1
NW_016907960.1	Gnomon	CDS	631757	631876	.	-	0	Name=XP_017756175.1;ID=cds-XP_017756175.1;Dbxref=GeneID:108547923%2CGenbank:XP_017756175.1;Parent=rna-XM_017900686.1
NW_016907960.1	Gnomon	CDS	631263	631322	.	-	0	Name=XP_017756175.1;ID=cds-XP_017756175.1;Dbxref=GeneID:108547923%2CGenbank:XP_017756175.1;Parent=rna-XM_017900686.1
NW_016907960.1	Gnomon	CDS	630850	631012	.	-	0	Name=XP_017756175.1;ID=cds-XP_017756175.1;Dbxref=GeneID:108547923%2CGenbank:XP_017756175.1;Parent=rna-XM_017900686.1
NW_016907960.1	Gnomon	CDS	189683	189703	.	-	0	Name=XP_017756424.1;ID=cds-XP_017756424.1;Dbxref=GeneID:108548128%2CGenbank:XP_017756424.1;Parent=rna-XM_017900935.1
NW_016907960.1	Gnomon	CDS	187726	189278	.	-	0	Name=XP_017756424.1;ID=cds-XP_017756424.1;Dbxref=GeneID:108548128%2CGenbank:XP_017756424.1;Parent=rna-XM_017900935.1
NW_016907960.1	Gnomon	CDS	187570	187642	.	-	0	Name=XP_017756424.1;ID=cds-XP_017756424.1;Dbxref=GeneID:108548128%2CGenbank:XP_017756424.1;Parent=rna-XM_017900935.1
NW_016907960.1	Gnomon	CDS	490783	491564	.	-	0	Name=XP_017755930.1;ID=cds-XP_017755930.1;Dbxref=GeneID:108547782%2CGenbank:XP_017755930.1;Parent=rna-XM_017900441.1
NW_016907960.1	Gnomon	CDS	437533	437681	.	-	0	Name=XP_017755930.1;ID=cds-XP_017755930.1;Dbxref=GeneID:108547782%2CGenbank:XP_017755930.1;Parent=rna-XM_017900441.1
NW_016907960.1	Gnomon	CDS	426281	426509	.	-	0	Name=XP_017755930.1;ID=cds-XP_017755930.1;Dbxref=GeneID:108547782%2CGenbank:XP_017755930.1;Parent=rna-XM_017900441.1
NW_016907960.1	Gnomon	CDS	424290	424352	.	-	0	Name=XP_017755930.1;ID=cds-XP_017755930.1;Dbxref=GeneID:108547782%2CGenbank:XP_017755930.1;Parent=rna-XM_017900441.1
NW_016907960.1	Gnomon	CDS	405098	405189	.	-	0	Name=XP_017755930.1;ID=cds-XP_017755930.1;Dbxref=GeneID:108547782%2CGenbank:XP_017755930.1;Parent=rna-XM_017900441.1
NW_016907960.1	Gnomon	CDS	404251	404439	.	-	0	Name=XP_017755930.1;ID=cds-XP_017755930.1;Dbxref=GeneID:108547782%2CGenbank:XP_017755930.1;Parent=rna-XM_017900441.1
NW_016907960.1	Gnomon	CDS	388016	388099	.	-	0	Name=XP_017755930.1;ID=cds-XP_017755930.1;Dbxref=GeneID:108547782%2CGenbank:XP_017755930.1;Parent=rna-XM_017900441.1
NW_016907960.1	Gnomon	CDS	362776	362922	.	-	0	Name=XP_017755930.1;ID=cds-XP_017755930.1;Dbxref=GeneID:108547782%2CGenbank:XP_017755930.1;Parent=rna-XM_017900441.1
NW_016907960.1	Gnomon	CDS	355858	355944	.	-	0	Name=XP_017755930.1;ID=cds-XP_017755930.1;Dbxref=GeneID:108547782%2CGenbank:XP_017755930.1;Parent=rna-XM_017900441.1
NW_016907960.1	Gnomon	CDS	354388	354440	.	-	0	Name=XP_017755930.1;ID=cds-XP_017755930.1;Dbxref=GeneID:108547782%2CGenbank:XP_017755930.1;Parent=rna-XM_017900441.1
NW_016907960.1	Gnomon	exon	200980	201048	.	-	.	ID=exon-XM_017900774.1-1;Dbxref=GeneID:108548013%2CGenbank:XM_017900774.1;Parent=rna-XM_017900774.1
NW_016907960.1	Gnomon	exon	200462	200768	.	-	.	ID=exon-XM_017900774.1-3;Dbxref=GeneID:108548013%2CGenbank:XM_017900774.1;Parent=rna-XM_017900774.1
NW_016907960.1	Gnomon	exon	200847	200911	.	-	.	ID=exon-XM_017900774.1-2;Dbxref=GeneID:108548013%2CGenbank:XM_017900774.1;Parent=rna-XM_017900774.1
NW_016907960.1	Gnomon	exon	200228	200396	.	-	.	ID=exon-XM_017900774.1-4;Dbxref=GeneID:108548013%2CGenbank:XM_017900774.1;Parent=rna-XM_017900774.1
NW_016907960.1	Gnomon	exon	235807	236231	.	+	.	ID=exon-XM_017901178.1-2;Dbxref=GeneID:108548291%2CGenbank:XM_017901178.1;Parent=rna-XM_017901178.1
NW_016907960.1	Gnomon	exon	235076	235367	.	+	.	ID=exon-XM_017901178.1-1;Dbxref=GeneID:108548291%2CGenbank:XM_017901178.1;Parent=rna-XM_017901178.1
NW_016907960.1	Gnomon	exon	238156	238779	.	+	.	ID=exon-XM_017901178.1-7;Dbxref=GeneID:108548291%2CGenbank:XM_017901178.1;Parent=rna-XM_017901178.1
NW_016907960.1	Gnomon	exon	236667	237079	.	+	.	ID=exon-XM_017901178.1-4;Dbxref=GeneID:108548291%2CGenbank:XM_017901178.1;Parent=rna-XM_017901178.1
NW_016907960.1	Gnomon	exon	236299	236583	.	+	.	ID=exon-XM_017901178.1-3;Dbxref=GeneID:108548291%2CGenbank:XM_017901178.1;Parent=rna-XM_017901178.1
NW_016907960.1	Gnomon	exon	237821	238077	.	+	.	ID=exon-XM_017901178.1-6;Dbxref=GeneID:108548291%2CGenbank:XM_017901178.1;Parent=rna-XM_017901178.1
NW_016907960.1	Gnomon	exon	237145	237480	.	+	.	ID=exon-XM_017901178.1-5;Dbxref=GeneID:108548291%2CGenbank:XM_017901178.1;Parent=rna-XM_017901178.1
NW_016907960.1	Gnomon	mRNA	528860	530040	.	-	.	Name=XM_017900491.1;ID=rna-XM_017900491.1;Dbxref=GeneID:108547816%2CGenbank:XM_017900491.1;Parent=gene-LOC108547816
NW_016907960.1	Gnomon	mRNA	629411	693113	.	-	.	Name=XM_017900647.1;ID=rna-XM_017900647.1;Dbxref=GeneID:108547923%2CGenbank:XM_017900647.1;Parent=gene-LOC108547923
NW_016907960.1	Gnomon	exon	98132	98306	.	-	.	ID=exon-XM_017901231.1-2;Dbxref=GeneID:108548344%2CGenbank:XM_017901231.1;Parent=rna-XM_017901231.1
NW_016907960.1	Gnomon	exon	102387	102788	.	-	.	ID=exon-XM_017901231.1-1;Dbxref=GeneID:108548344%2CGenbank:XM_017901231.1;Parent=rna-XM_017901231.1
NW_016907960.1	Gnomon	exon	95247	98010	.	-	.	ID=exon-XM_017901231.1-3;Dbxref=GeneID:108548344%2CGenbank:XM_017901231.1;Parent=rna-XM_017901231.1
NW_016907960.1	Gnomon	CDS	527561	527691	.	-	0	Name=XP_017756122.1;ID=cds-XP_017756122.1;Dbxref=GeneID:108547916%2CGenbank:XP_017756122.1;Parent=rna-XM_017900633.1
NW_016907960.1	Gnomon	CDS	527287	527419	.	-	0	Name=XP_017756122.1;ID=cds-XP_017756122.1;Dbxref=GeneID:108547916%2CGenbank:XP_017756122.1;Parent=rna-XM_017900633.1
NW_016907960.1	Gnomon	CDS	527012	527224	.	-	0	Name=XP_017756122.1;ID=cds-XP_017756122.1;Dbxref=GeneID:108547916%2CGenbank:XP_017756122.1;Parent=rna-XM_017900633.1
NW_016907960.1	Gnomon	mRNA	523273	524638	.	-	.	Name=XM_017901139.1;ID=rna-XM_017901139.1;Dbxref=GeneID:108548282%2CGenbank:XM_017901139.1;Parent=gene-LOC108548282
NW_016907960.1	Gnomon	exon	517964	518131	.	+	.	ID=exon-XM_017901107.1-2;Dbxref=GeneID:108548253%2CGenbank:XM_017901107.1;Parent=rna-XM_017901107.1
NW_016907960.1	Gnomon	exon	517711	517884	.	+	.	ID=exon-XM_017901107.1-1;Dbxref=GeneID:108548253%2CGenbank:XM_017901107.1;Parent=rna-XM_017901107.1
NW_016907960.1	Gnomon	exon	518200	520401	.	+	.	ID=exon-XM_017901107.1-3;Dbxref=GeneID:108548253%2CGenbank:XM_017901107.1;Parent=rna-XM_017901107.1
NW_016907960.1	Gnomon	exon	226806	227157	.	+	.	ID=exon-XM_017900797.1-4;Dbxref=GeneID:108548028%2CGenbank:XM_017900797.1;Parent=rna-XM_017900797.1
NW_016907960.1	Gnomon	exon	226306	226747	.	+	.	ID=exon-XM_017900797.1-3;Dbxref=GeneID:108548028%2CGenbank:XM_017900797.1;Parent=rna-XM_017900797.1
NW_016907960.1	Gnomon	exon	227245	227344	.	+	.	ID=exon-XM_017900797.1-5;Dbxref=GeneID:108548028%2CGenbank:XM_017900797.1;Parent=rna-XM_017900797.1
NW_016907960.1	Gnomon	exon	225872	226207	.	+	.	ID=exon-XM_017900797.1-2;Dbxref=GeneID:108548028%2CGenbank:XM_017900797.1;Parent=rna-XM_017900797.1
NW_016907960.1	Gnomon	exon	225359	225451	.	+	.	ID=exon-XM_017900797.1-1;Dbxref=GeneID:108548028%2CGenbank:XM_017900797.1;Parent=rna-XM_017900797.1
NW_016907960.1	Gnomon	exon	141279	141947	.	-	.	ID=exon-XM_017901051.1-11;Dbxref=GeneID:108548215%2CGenbank:XM_017901051.1;Parent=rna-XM_017901051.1
NW_016907960.1	Gnomon	exon	142072	142165	.	-	.	ID=exon-XM_017901051.1-10;Dbxref=GeneID:108548215%2CGenbank:XM_017901051.1;Parent=rna-XM_017901051.1
NW_016907960.1	Gnomon	exon	278595	279012	.	+	.	ID=exon-XM_017901032.1-5;Dbxref=GeneID:108548205%2CGenbank:XM_017901032.1;Parent=rna-XM_017901032.1
NW_016907960.1	Gnomon	exon	278437	278521	.	+	.	ID=exon-XM_017901032.1-4;Dbxref=GeneID:108548205%2CGenbank:XM_017901032.1;Parent=rna-XM_017901032.1
NW_016907960.1	Gnomon	exon	278043	278314	.	+	.	ID=exon-XM_017901032.1-3;Dbxref=GeneID:108548205%2CGenbank:XM_017901032.1;Parent=rna-XM_017901032.1
NW_016907960.1	Gnomon	exon	277299	277445	.	+	.	ID=exon-XM_017901032.1-2;Dbxref=GeneID:108548205%2CGenbank:XM_017901032.1;Parent=rna-XM_017901032.1
NW_016907960.1	Gnomon	exon	277073	277186	.	+	.	ID=exon-XM_017901032.1-1;Dbxref=GeneID:108548205%2CGenbank:XM_017901032.1;Parent=rna-XM_017901032.1
NW_016907960.1	Gnomon	exon	279962	280153	.	+	.	ID=exon-XM_017901032.1-9;Dbxref=GeneID:108548205%2CGenbank:XM_017901032.1;Parent=rna-XM_017901032.1
NW_016907960.1	Gnomon	exon	279549	279876	.	+	.	ID=exon-XM_017901032.1-8;Dbxref=GeneID:108548205%2CGenbank:XM_017901032.1;Parent=rna-XM_017901032.1
NW_016907960.1	Gnomon	exon	279280	279475	.	+	.	ID=exon-XM_017901032.1-7;Dbxref=GeneID:108548205%2CGenbank:XM_017901032.1;Parent=rna-XM_017901032.1
NW_016907960.1	Gnomon	exon	279092	279212	.	+	.	ID=exon-XM_017901032.1-6;Dbxref=GeneID:108548205%2CGenbank:XM_017901032.1;Parent=rna-XM_017901032.1
NW_016907960.1	Gnomon	mRNA	204005	205558	.	+	.	Name=XM_017900391.1;ID=rna-XM_017900391.1;Dbxref=GeneID:108547741%2CGenbank:XM_017900391.1;Parent=gene-LOC108547741
NW_016907960.1	Gnomon	mRNA	95247	102788	.	-	.	Name=XM_017901231.1;ID=rna-XM_017901231.1;Dbxref=GeneID:108548344%2CGenbank:XM_017901231.1;Parent=gene-LOC108548344
NW_016907960.1	Gnomon	mRNA	207242	208936	.	-	.	Name=XM_017900401.1;ID=rna-XM_017900401.1;Dbxref=GeneID:108547746%2CGenbank:XM_017900401.1;Parent=gene-LOC108547746
NW_016907960.1	Gnomon	exon	726794	727212	.	-	.	ID=exon-XM_017900602.1-8;Dbxref=GeneID:108547889%2CGenbank:XM_017900602.1;Parent=rna-XM_017900602.1
NW_016907960.1	Gnomon	exon	727915	728018	.	-	.	ID=exon-XM_017900602.1-5;Dbxref=GeneID:108547889%2CGenbank:XM_017900602.1;Parent=rna-XM_017900602.1
NW_016907960.1	Gnomon	exon	728087	728230	.	-	.	ID=exon-XM_017900602.1-4;Dbxref=GeneID:108547889%2CGenbank:XM_017900602.1;Parent=rna-XM_017900602.1
NW_016907960.1	Gnomon	exon	727294	727537	.	-	.	ID=exon-XM_017900602.1-7;Dbxref=GeneID:108547889%2CGenbank:XM_017900602.1;Parent=rna-XM_017900602.1
NW_016907960.1	Gnomon	exon	727620	727836	.	-	.	ID=exon-XM_017900602.1-6;Dbxref=GeneID:108547889%2CGenbank:XM_017900602.1;Parent=rna-XM_017900602.1
NW_016907960.1	Gnomon	exon	728864	729032	.	-	.	ID=exon-XM_017900602.1-1;Dbxref=GeneID:108547889%2CGenbank:XM_017900602.1;Parent=rna-XM_017900602.1
NW_016907960.1	Gnomon	exon	728315	728639	.	-	.	ID=exon-XM_017900602.1-3;Dbxref=GeneID:108547889%2CGenbank:XM_017900602.1;Parent=rna-XM_017900602.1
NW_016907960.1	Gnomon	exon	728704	728796	.	-	.	ID=exon-XM_017900602.1-2;Dbxref=GeneID:108547889%2CGenbank:XM_017900602.1;Parent=rna-XM_017900602.1
NW_016907960.1	Gnomon	exon	680165	680224	.	-	.	ID=exon-XM_017900703.1-3;Dbxref=GeneID:108547923%2CGenbank:XM_017900703.1;Parent=rna-XM_017900703.1
NW_016907960.1	Gnomon	exon	684080	684141	.	-	.	ID=exon-XM_017900703.1-2;Dbxref=GeneID:108547923%2CGenbank:XM_017900703.1;Parent=rna-XM_017900703.1
NW_016907960.1	Gnomon	exon	678883	679053	.	-	.	ID=exon-XM_017900703.1-5;Dbxref=GeneID:108547923%2CGenbank:XM_017900703.1;Parent=rna-XM_017900703.1
NW_016907960.1	Gnomon	exon	679348	679437	.	-	.	ID=exon-XM_017900703.1-4;Dbxref=GeneID:108547923%2CGenbank:XM_017900703.1;Parent=rna-XM_017900703.1
NW_016907960.1	Gnomon	exon	672896	673346	.	-	.	ID=exon-XM_017900703.1-7;Dbxref=GeneID:108547923%2CGenbank:XM_017900703.1;Parent=rna-XM_017900703.1
NW_016907960.1	Gnomon	exon	673681	673960	.	-	.	ID=exon-XM_017900703.1-6;Dbxref=GeneID:108547923%2CGenbank:XM_017900703.1;Parent=rna-XM_017900703.1
NW_016907960.1	Gnomon	exon	671879	672452	.	-	.	ID=exon-XM_017900703.1-9;Dbxref=GeneID:108547923%2CGenbank:XM_017900703.1;Parent=rna-XM_017900703.1
NW_016907960.1	Gnomon	exon	672538	672795	.	-	.	ID=exon-XM_017900703.1-8;Dbxref=GeneID:108547923%2CGenbank:XM_017900703.1;Parent=rna-XM_017900703.1
NW_016907960.1	Gnomon	exon	692732	692786	.	-	.	ID=exon-XM_017900703.1-1;Dbxref=GeneID:108547923%2CGenbank:XM_017900703.1;Parent=rna-XM_017900703.1
NW_016907960.1	Gnomon	mRNA	227732	228761	.	+	.	Name=XM_017900785.1;ID=rna-XM_017900785.1;Dbxref=GeneID:108548020%2CGenbank:XM_017900785.1;Parent=gene-LOC108548020
NW_016907960.1	Gnomon	mRNA	542305	547773	.	+	.	Name=XM_017900545.1;ID=rna-XM_017900545.1;Dbxref=GeneID:108547845%2CGenbank:XM_017900545.1;Parent=gene-LOC108547845
NW_016907960.1	Gnomon	exon	272129	272470	.	-	.	ID=exon-XM_017900726.1-6;Dbxref=GeneID:108547972%2CGenbank:XM_017900726.1;Parent=rna-XM_017900726.1
NW_016907960.1	Gnomon	exon	272530	272638	.	-	.	ID=exon-XM_017900726.1-5;Dbxref=GeneID:108547972%2CGenbank:XM_017900726.1;Parent=rna-XM_017900726.1
NW_016907960.1	Gnomon	exon	271672	272063	.	-	.	ID=exon-XM_017900726.1-7;Dbxref=GeneID:108547972%2CGenbank:XM_017900726.1;Parent=rna-XM_017900726.1
NW_016907960.1	Gnomon	exon	273315	273474	.	-	.	ID=exon-XM_017900726.1-2;Dbxref=GeneID:108547972%2CGenbank:XM_017900726.1;Parent=rna-XM_017900726.1
NW_016907960.1	Gnomon	exon	273549	273588	.	-	.	ID=exon-XM_017900726.1-1;Dbxref=GeneID:108547972%2CGenbank:XM_017900726.1;Parent=rna-XM_017900726.1
NW_016907960.1	Gnomon	exon	272704	272869	.	-	.	ID=exon-XM_017900726.1-4;Dbxref=GeneID:108547972%2CGenbank:XM_017900726.1;Parent=rna-XM_017900726.1
NW_016907960.1	Gnomon	exon	272953	273234	.	-	.	ID=exon-XM_017900726.1-3;Dbxref=GeneID:108547972%2CGenbank:XM_017900726.1;Parent=rna-XM_017900726.1
NW_016907960.1	Gnomon	CDS	542343	542448	.	+	0	Name=XP_017756025.1;ID=cds-XP_017756025.1;Dbxref=GeneID:108547845%2CGenbank:XP_017756025.1;Parent=rna-XM_017900536.1
NW_016907960.1	Gnomon	CDS	543293	543842	.	+	0	Name=XP_017756025.1;ID=cds-XP_017756025.1;Dbxref=GeneID:108547845%2CGenbank:XP_017756025.1;Parent=rna-XM_017900536.1
NW_016907960.1	Gnomon	CDS	545363	545546	.	+	0	Name=XP_017756025.1;ID=cds-XP_017756025.1;Dbxref=GeneID:108547845%2CGenbank:XP_017756025.1;Parent=rna-XM_017900536.1
NW_016907960.1	Gnomon	CDS	545629	545838	.	+	0	Name=XP_017756025.1;ID=cds-XP_017756025.1;Dbxref=GeneID:108547845%2CGenbank:XP_017756025.1;Parent=rna-XM_017900536.1
NW_016907960.1	Gnomon	CDS	545922	546056	.	+	0	Name=XP_017756025.1;ID=cds-XP_017756025.1;Dbxref=GeneID:108547845%2CGenbank:XP_017756025.1;Parent=rna-XM_017900536.1
NW_016907960.1	Gnomon	CDS	546585	546698	.	+	0	Name=XP_017756025.1;ID=cds-XP_017756025.1;Dbxref=GeneID:108547845%2CGenbank:XP_017756025.1;Parent=rna-XM_017900536.1
NW_016907960.1	Gnomon	CDS	546781	547017	.	+	0	Name=XP_017756025.1;ID=cds-XP_017756025.1;Dbxref=GeneID:108547845%2CGenbank:XP_017756025.1;Parent=rna-XM_017900536.1
NW_016907960.1	Gnomon	CDS	547077	547373	.	+	0	Name=XP_017756025.1;ID=cds-XP_017756025.1;Dbxref=GeneID:108547845%2CGenbank:XP_017756025.1;Parent=rna-XM_017900536.1
NW_016907960.1	Gnomon	mRNA	726794	729032	.	-	.	Name=XM_017900602.1;ID=rna-XM_017900602.1;Dbxref=GeneID:108547889%2CGenbank:XM_017900602.1;Parent=gene-LOC108547889
NW_016907960.1	Gnomon	exon	632765	632948	.	-	.	ID=exon-XM_017900703.1-32;Dbxref=GeneID:108547923%2CGenbank:XM_017900703.1;Parent=rna-XM_017900703.1
NW_016907960.1	Gnomon	exon	633030	633167	.	-	.	ID=exon-XM_017900703.1-31;Dbxref=GeneID:108547923%2CGenbank:XM_017900703.1;Parent=rna-XM_017900703.1
NW_016907960.1	Gnomon	exon	631757	631876	.	-	.	ID=exon-XM_017900703.1-34;Dbxref=GeneID:108547923%2CGenbank:XM_017900703.1;Parent=rna-XM_017900703.1
NW_016907960.1	Gnomon	exon	632257	632319	.	-	.	ID=exon-XM_017900703.1-33;Dbxref=GeneID:108547923%2CGenbank:XM_017900703.1;Parent=rna-XM_017900703.1
NW_016907960.1	Gnomon	exon	629411	631012	.	-	.	ID=exon-XM_017900703.1-36;Dbxref=GeneID:108547923%2CGenbank:XM_017900703.1;Parent=rna-XM_017900703.1
NW_016907960.1	Gnomon	exon	631263	631322	.	-	.	ID=exon-XM_017900703.1-35;Dbxref=GeneID:108547923%2CGenbank:XM_017900703.1;Parent=rna-XM_017900703.1
NW_016907960.1	Gnomon	exon	633292	633454	.	-	.	ID=exon-XM_017900703.1-30;Dbxref=GeneID:108547923%2CGenbank:XM_017900703.1;Parent=rna-XM_017900703.1
NW_016907960.1	Gnomon	exon	636629	636780	.	-	.	ID=exon-XM_017900703.1-29;Dbxref=GeneID:108547923%2CGenbank:XM_017900703.1;Parent=rna-XM_017900703.1
NW_016907960.1	Gnomon	exon	639801	639918	.	-	.	ID=exon-XM_017900703.1-28;Dbxref=GeneID:108547923%2CGenbank:XM_017900703.1;Parent=rna-XM_017900703.1
NW_016907960.1	Gnomon	exon	645292	645303	.	-	.	ID=exon-XM_017900703.1-21;Dbxref=GeneID:108547923%2CGenbank:XM_017900703.1;Parent=rna-XM_017900703.1
NW_016907960.1	Gnomon	exon	645591	649234	.	-	.	ID=exon-XM_017900703.1-20;Dbxref=GeneID:108547923%2CGenbank:XM_017900703.1;Parent=rna-XM_017900703.1
NW_016907960.1	Gnomon	exon	641902	642149	.	-	.	ID=exon-XM_017900703.1-23;Dbxref=GeneID:108547923%2CGenbank:XM_017900703.1;Parent=rna-XM_017900703.1
NW_016907960.1	Gnomon	exon	642246	644373	.	-	.	ID=exon-XM_017900703.1-22;Dbxref=GeneID:108547923%2CGenbank:XM_017900703.1;Parent=rna-XM_017900703.1
NW_016907960.1	Gnomon	exon	640516	640687	.	-	.	ID=exon-XM_017900703.1-25;Dbxref=GeneID:108547923%2CGenbank:XM_017900703.1;Parent=rna-XM_017900703.1
NW_016907960.1	Gnomon	exon	641057	641131	.	-	.	ID=exon-XM_017900703.1-24;Dbxref=GeneID:108547923%2CGenbank:XM_017900703.1;Parent=rna-XM_017900703.1
NW_016907960.1	Gnomon	exon	640008	640237	.	-	.	ID=exon-XM_017900703.1-27;Dbxref=GeneID:108547923%2CGenbank:XM_017900703.1;Parent=rna-XM_017900703.1
NW_016907960.1	Gnomon	exon	640314	640431	.	-	.	ID=exon-XM_017900703.1-26;Dbxref=GeneID:108547923%2CGenbank:XM_017900703.1;Parent=rna-XM_017900703.1
NW_016907960.1	Gnomon	exon	649581	651102	.	-	.	ID=exon-XM_017900703.1-18;Dbxref=GeneID:108547923%2CGenbank:XM_017900703.1;Parent=rna-XM_017900703.1
NW_016907960.1	Gnomon	exon	651181	651470	.	-	.	ID=exon-XM_017900703.1-17;Dbxref=GeneID:108547923%2CGenbank:XM_017900703.1;Parent=rna-XM_017900703.1
NW_016907960.1	Gnomon	exon	649304	649473	.	-	.	ID=exon-XM_017900703.1-19;Dbxref=GeneID:108547923%2CGenbank:XM_017900703.1;Parent=rna-XM_017900703.1
NW_016907960.1	Gnomon	exon	671121	671591	.	-	.	ID=exon-XM_017900703.1-10;Dbxref=GeneID:108547923%2CGenbank:XM_017900703.1;Parent=rna-XM_017900703.1
NW_016907960.1	Gnomon	exon	669663	669746	.	-	.	ID=exon-XM_017900703.1-12;Dbxref=GeneID:108547923%2CGenbank:XM_017900703.1;Parent=rna-XM_017900703.1
NW_016907960.1	Gnomon	exon	669837	671042	.	-	.	ID=exon-XM_017900703.1-11;Dbxref=GeneID:108547923%2CGenbank:XM_017900703.1;Parent=rna-XM_017900703.1
NW_016907960.1	Gnomon	exon	653475	653698	.	-	.	ID=exon-XM_017900703.1-14;Dbxref=GeneID:108547923%2CGenbank:XM_017900703.1;Parent=rna-XM_017900703.1
NW_016907960.1	Gnomon	exon	653773	653919	.	-	.	ID=exon-XM_017900703.1-13;Dbxref=GeneID:108547923%2CGenbank:XM_017900703.1;Parent=rna-XM_017900703.1
NW_016907960.1	Gnomon	exon	651672	652525	.	-	.	ID=exon-XM_017900703.1-16;Dbxref=GeneID:108547923%2CGenbank:XM_017900703.1;Parent=rna-XM_017900703.1
NW_016907960.1	Gnomon	exon	652601	653395	.	-	.	ID=exon-XM_017900703.1-15;Dbxref=GeneID:108547923%2CGenbank:XM_017900703.1;Parent=rna-XM_017900703.1
NW_016907960.1	Gnomon	mRNA	205784	206888	.	+	.	Name=XM_017900593.1;ID=rna-XM_017900593.1;Dbxref=GeneID:108547881%2CGenbank:XM_017900593.1;Parent=gene-LOC108547881
NW_016907960.1	Gnomon	exon	56808	59116	.	+	.	ID=exon-XR_001890251.1-4;Dbxref=GeneID:108548122%2CGenbank:XR_001890251.1;Parent=rna-XR_001890251.1
NW_016907960.1	Gnomon	exon	51264	51485	.	+	.	ID=exon-XR_001890251.1-3;Dbxref=GeneID:108548122%2CGenbank:XR_001890251.1;Parent=rna-XR_001890251.1
NW_016907960.1	Gnomon	exon	50215	50440	.	+	.	ID=exon-XR_001890251.1-2;Dbxref=GeneID:108548122%2CGenbank:XR_001890251.1;Parent=rna-XR_001890251.1
NW_016907960.1	Gnomon	exon	49653	49779	.	+	.	ID=exon-XR_001890251.1-1;Dbxref=GeneID:108548122%2CGenbank:XR_001890251.1;Parent=rna-XR_001890251.1
NW_016907960.1	Gnomon	exon	168526	170311	.	-	.	ID=exon-XM_017900838.1-10;Dbxref=GeneID:108548066%2CGenbank:XM_017900838.1;Parent=rna-XM_017900838.1
NW_016907960.1	Gnomon	exon	726439	726586	.	-	.	ID=exon-XM_017900901.1-1;Dbxref=GeneID:108548107%2CGenbank:XM_017900901.1;Parent=rna-XM_017900901.1
NW_016907960.1	Gnomon	exon	725732	725888	.	-	.	ID=exon-XM_017900901.1-3;Dbxref=GeneID:108548107%2CGenbank:XM_017900901.1;Parent=rna-XM_017900901.1
NW_016907960.1	Gnomon	exon	725963	726073	.	-	.	ID=exon-XM_017900901.1-2;Dbxref=GeneID:108548107%2CGenbank:XM_017900901.1;Parent=rna-XM_017900901.1
NW_016907960.1	Gnomon	exon	724313	724381	.	-	.	ID=exon-XM_017900901.1-5;Dbxref=GeneID:108548107%2CGenbank:XM_017900901.1;Parent=rna-XM_017900901.1
NW_016907960.1	Gnomon	exon	725496	725662	.	-	.	ID=exon-XM_017900901.1-4;Dbxref=GeneID:108548107%2CGenbank:XM_017900901.1;Parent=rna-XM_017900901.1
NW_016907960.1	Gnomon	mRNA	511922	513772	.	+	.	Name=XM_017900504.1;ID=rna-XM_017900504.1;Dbxref=GeneID:108547823%2CGenbank:XM_017900504.1;Parent=gene-LOC108547823
NW_016907960.1	Gnomon	CDS	87754	87805	.	+	0	Name=XP_017756462.1;ID=cds-XP_017756462.1;Dbxref=GeneID:108548144%2CGenbank:XP_017756462.1;Parent=rna-XM_017900973.1
NW_016907960.1	Gnomon	CDS	87892	88115	.	+	0	Name=XP_017756462.1;ID=cds-XP_017756462.1;Dbxref=GeneID:108548144%2CGenbank:XP_017756462.1;Parent=rna-XM_017900973.1
NW_016907960.1	Gnomon	CDS	88189	88432	.	+	0	Name=XP_017756462.1;ID=cds-XP_017756462.1;Dbxref=GeneID:108548144%2CGenbank:XP_017756462.1;Parent=rna-XM_017900973.1
NW_016907960.1	Gnomon	CDS	88505	88648	.	+	0	Name=XP_017756462.1;ID=cds-XP_017756462.1;Dbxref=GeneID:108548144%2CGenbank:XP_017756462.1;Parent=rna-XM_017900973.1
NW_016907960.1	Gnomon	CDS	88744	88934	.	+	0	Name=XP_017756462.1;ID=cds-XP_017756462.1;Dbxref=GeneID:108548144%2CGenbank:XP_017756462.1;Parent=rna-XM_017900973.1
NW_016907960.1	Gnomon	CDS	89034	90626	.	+	0	Name=XP_017756462.1;ID=cds-XP_017756462.1;Dbxref=GeneID:108548144%2CGenbank:XP_017756462.1;Parent=rna-XM_017900973.1
NW_016907960.1	Gnomon	exon	161145	161315	.	+	.	ID=exon-XM_017900819.1-12;Dbxref=GeneID:108548050%2CGenbank:XM_017900819.1;Parent=rna-XM_017900819.1
NW_016907960.1	Gnomon	exon	160960	161080	.	+	.	ID=exon-XM_017900819.1-11;Dbxref=GeneID:108548050%2CGenbank:XM_017900819.1;Parent=rna-XM_017900819.1
NW_016907960.1	Gnomon	exon	160675	160892	.	+	.	ID=exon-XM_017900819.1-10;Dbxref=GeneID:108548050%2CGenbank:XM_017900819.1;Parent=rna-XM_017900819.1
NW_016907960.1	Gnomon	exon	274683	274751	.	+	.	ID=exon-XM_017900751.1-2;Dbxref=GeneID:108547996%2CGenbank:XM_017900751.1;Parent=rna-XM_017900751.1
NW_016907960.1	Gnomon	exon	274294	274420	.	+	.	ID=exon-XM_017900751.1-1;Dbxref=GeneID:108547996%2CGenbank:XM_017900751.1;Parent=rna-XM_017900751.1
NW_016907960.1	Gnomon	exon	275167	275236	.	+	.	ID=exon-XM_017900751.1-4;Dbxref=GeneID:108547996%2CGenbank:XM_017900751.1;Parent=rna-XM_017900751.1
NW_016907960.1	Gnomon	exon	274832	275085	.	+	.	ID=exon-XM_017900751.1-3;Dbxref=GeneID:108547996%2CGenbank:XM_017900751.1;Parent=rna-XM_017900751.1
NW_016907960.1	Gnomon	mRNA	213820	223077	.	+	.	Name=XM_017901082.1;ID=rna-XM_017901082.1;Dbxref=GeneID:108548239%2CGenbank:XM_017901082.1;Parent=gene-LOC108548239
NW_016907960.1	Gnomon	exon	157065	157533	.	-	.	ID=exon-XM_017901057.1-2;Dbxref=GeneID:108548215%2CGenbank:XM_017901057.1;Parent=rna-XM_017901057.1
NW_016907960.1	Gnomon	exon	157633	157804	.	-	.	ID=exon-XM_017901057.1-1;Dbxref=GeneID:108548215%2CGenbank:XM_017901057.1;Parent=rna-XM_017901057.1
NW_016907960.1	Gnomon	exon	154149	154335	.	-	.	ID=exon-XM_017901057.1-9;Dbxref=GeneID:108548215%2CGenbank:XM_017901057.1;Parent=rna-XM_017901057.1
NW_016907960.1	Gnomon	exon	154425	154669	.	-	.	ID=exon-XM_017901057.1-8;Dbxref=GeneID:108548215%2CGenbank:XM_017901057.1;Parent=rna-XM_017901057.1
NW_016907960.1	Gnomon	exon	154737	155031	.	-	.	ID=exon-XM_017901057.1-7;Dbxref=GeneID:108548215%2CGenbank:XM_017901057.1;Parent=rna-XM_017901057.1
NW_016907960.1	Gnomon	exon	155105	155393	.	-	.	ID=exon-XM_017901057.1-6;Dbxref=GeneID:108548215%2CGenbank:XM_017901057.1;Parent=rna-XM_017901057.1
NW_016907960.1	Gnomon	exon	156132	156311	.	-	.	ID=exon-XM_017901057.1-5;Dbxref=GeneID:108548215%2CGenbank:XM_017901057.1;Parent=rna-XM_017901057.1
NW_016907960.1	Gnomon	exon	156395	156658	.	-	.	ID=exon-XM_017901057.1-4;Dbxref=GeneID:108548215%2CGenbank:XM_017901057.1;Parent=rna-XM_017901057.1
NW_016907960.1	Gnomon	exon	156735	156980	.	-	.	ID=exon-XM_017901057.1-3;Dbxref=GeneID:108548215%2CGenbank:XM_017901057.1;Parent=rna-XM_017901057.1
NW_016907960.1	Gnomon	CDS	105960	106010	.	-	0	Name=XP_017756223.1;ID=cds-XP_017756223.1;Dbxref=GeneID:108547980%2CGenbank:XP_017756223.1;Parent=rna-XM_017900734.1
NW_016907960.1	Gnomon	CDS	105696	105860	.	-	0	Name=XP_017756223.1;ID=cds-XP_017756223.1;Dbxref=GeneID:108547980%2CGenbank:XP_017756223.1;Parent=rna-XM_017900734.1
NW_016907960.1	Gnomon	CDS	105347	105615	.	-	0	Name=XP_017756223.1;ID=cds-XP_017756223.1;Dbxref=GeneID:108547980%2CGenbank:XP_017756223.1;Parent=rna-XM_017900734.1
NW_016907960.1	Gnomon	CDS	105020	105083	.	-	0	Name=XP_017756223.1;ID=cds-XP_017756223.1;Dbxref=GeneID:108547980%2CGenbank:XP_017756223.1;Parent=rna-XM_017900734.1
NW_016907960.1	Gnomon	CDS	521345	521810	.	+	0	Name=XP_017756616.1;ID=cds-XP_017756616.1;Dbxref=GeneID:108548272%2CGenbank:XP_017756616.1;Parent=rna-XM_017901127.1
NW_016907960.1	Gnomon	CDS	521887	522088	.	+	0	Name=XP_017756616.1;ID=cds-XP_017756616.1;Dbxref=GeneID:108548272%2CGenbank:XP_017756616.1;Parent=rna-XM_017901127.1
NW_016907960.1	Gnomon	CDS	522174	522398	.	+	0	Name=XP_017756616.1;ID=cds-XP_017756616.1;Dbxref=GeneID:108548272%2CGenbank:XP_017756616.1;Parent=rna-XM_017901127.1
NW_016907960.1	Gnomon	CDS	522471	522888	.	+	0	Name=XP_017756616.1;ID=cds-XP_017756616.1;Dbxref=GeneID:108548272%2CGenbank:XP_017756616.1;Parent=rna-XM_017901127.1
NW_016907960.1	Gnomon	mRNA	201273	202347	.	+	.	Name=XM_017900741.1;ID=rna-XM_017900741.1;Dbxref=GeneID:108547988%2CGenbank:XM_017900741.1;Parent=gene-LOC108547988
NW_016907960.1	Gnomon	exon	237145	237480	.	+	.	ID=exon-XM_017901152.1-6;Dbxref=GeneID:108548291%2CGenbank:XM_017901152.1;Parent=rna-XM_017901152.1
NW_016907960.1	Gnomon	exon	236667	237079	.	+	.	ID=exon-XM_017901152.1-5;Dbxref=GeneID:108548291%2CGenbank:XM_017901152.1;Parent=rna-XM_017901152.1
NW_016907960.1	Gnomon	exon	236299	236583	.	+	.	ID=exon-XM_017901152.1-4;Dbxref=GeneID:108548291%2CGenbank:XM_017901152.1;Parent=rna-XM_017901152.1
NW_016907960.1	Gnomon	exon	235807	236231	.	+	.	ID=exon-XM_017901152.1-3;Dbxref=GeneID:108548291%2CGenbank:XM_017901152.1;Parent=rna-XM_017901152.1
NW_016907960.1	Gnomon	exon	235221	235367	.	+	.	ID=exon-XM_017901152.1-2;Dbxref=GeneID:108548291%2CGenbank:XM_017901152.1;Parent=rna-XM_017901152.1
NW_016907960.1	Gnomon	exon	234285	234353	.	+	.	ID=exon-XM_017901152.1-1;Dbxref=GeneID:108548291%2CGenbank:XM_017901152.1;Parent=rna-XM_017901152.1
NW_016907960.1	Gnomon	exon	238156	238779	.	+	.	ID=exon-XM_017901152.1-9;Dbxref=GeneID:108548291%2CGenbank:XM_017901152.1;Parent=rna-XM_017901152.1
NW_016907960.1	Gnomon	exon	237821	238077	.	+	.	ID=exon-XM_017901152.1-8;Dbxref=GeneID:108548291%2CGenbank:XM_017901152.1;Parent=rna-XM_017901152.1
NW_016907960.1	Gnomon	exon	237592	237624	.	+	.	ID=exon-XM_017901152.1-7;Dbxref=GeneID:108548291%2CGenbank:XM_017901152.1;Parent=rna-XM_017901152.1
NW_016907960.1	Gnomon	mRNA	87078	94113	.	+	.	Name=XM_017900982.1;ID=rna-XM_017900982.1;Dbxref=GeneID:108548144%2CGenbank:XM_017900982.1;Parent=gene-LOC108548144
NW_016907960.1	Gnomon	CDS	721654	721950	.	+	0	Name=XP_017756367.1;ID=cds-XP_017756367.1;Dbxref=GeneID:108548100%2CGenbank:XP_017756367.1;Parent=rna-XM_017900878.1
NW_016907960.1	Gnomon	CDS	722086	722311	.	+	0	Name=XP_017756367.1;ID=cds-XP_017756367.1;Dbxref=GeneID:108548100%2CGenbank:XP_017756367.1;Parent=rna-XM_017900878.1
NW_016907960.1	Gnomon	CDS	722681	722841	.	+	0	Name=XP_017756367.1;ID=cds-XP_017756367.1;Dbxref=GeneID:108548100%2CGenbank:XP_017756367.1;Parent=rna-XM_017900878.1
NW_016907960.1	Gnomon	CDS	722991	723123	.	+	0	Name=XP_017756367.1;ID=cds-XP_017756367.1;Dbxref=GeneID:108548100%2CGenbank:XP_017756367.1;Parent=rna-XM_017900878.1
NW_016907960.1	Gnomon	CDS	723210	723329	.	+	0	Name=XP_017756367.1;ID=cds-XP_017756367.1;Dbxref=GeneID:108548100%2CGenbank:XP_017756367.1;Parent=rna-XM_017900878.1
NW_016907960.1	Gnomon	CDS	723395	723480	.	+	0	Name=XP_017756367.1;ID=cds-XP_017756367.1;Dbxref=GeneID:108548100%2CGenbank:XP_017756367.1;Parent=rna-XM_017900878.1
NW_016907960.1	Gnomon	mRNA	136178	157804	.	-	.	Name=XM_017901043.1;ID=rna-XM_017901043.1;Dbxref=GeneID:108548215%2CGenbank:XM_017901043.1;Parent=gene-LOC108548215
NW_016907960.1	Gnomon	exon	242572	242684	.	-	.	ID=exon-XM_017901210.1-5;Dbxref=GeneID:108548337%2CGenbank:XM_017901210.1;Parent=rna-XM_017901210.1
NW_016907960.1	Gnomon	exon	242892	243051	.	-	.	ID=exon-XM_017901210.1-4;Dbxref=GeneID:108548337%2CGenbank:XM_017901210.1;Parent=rna-XM_017901210.1
NW_016907960.1	Gnomon	exon	240337	240607	.	-	.	ID=exon-XM_017901210.1-6;Dbxref=GeneID:108548337%2CGenbank:XM_017901210.1;Parent=rna-XM_017901210.1
NW_016907960.1	Gnomon	exon	259770	260225	.	-	.	ID=exon-XM_017901210.1-1;Dbxref=GeneID:108548337%2CGenbank:XM_017901210.1;Parent=rna-XM_017901210.1
NW_016907960.1	Gnomon	exon	243435	243656	.	-	.	ID=exon-XM_017901210.1-3;Dbxref=GeneID:108548337%2CGenbank:XM_017901210.1;Parent=rna-XM_017901210.1
NW_016907960.1	Gnomon	exon	243851	243998	.	-	.	ID=exon-XM_017901210.1-2;Dbxref=GeneID:108548337%2CGenbank:XM_017901210.1;Parent=rna-XM_017901210.1
NW_016907960.1	Gnomon	mRNA	629411	676053	.	-	.	Name=XM_017900694.1;ID=rna-XM_017900694.1;Dbxref=GeneID:108547923%2CGenbank:XM_017900694.1;Parent=gene-LOC108547923
NW_016907960.1	Gnomon	exon	104852	104872	.	+	.	ID=exon-XM_017900366.1-4;Dbxref=GeneID:108547729%2CGenbank:XM_017900366.1;Parent=rna-XM_017900366.1
NW_016907960.1	Gnomon	exon	104659	104775	.	+	.	ID=exon-XM_017900366.1-3;Dbxref=GeneID:108547729%2CGenbank:XM_017900366.1;Parent=rna-XM_017900366.1
NW_016907960.1	Gnomon	exon	104384	104557	.	+	.	ID=exon-XM_017900366.1-2;Dbxref=GeneID:108547729%2CGenbank:XM_017900366.1;Parent=rna-XM_017900366.1
NW_016907960.1	Gnomon	exon	103968	103997	.	+	.	ID=exon-XM_017900366.1-1;Dbxref=GeneID:108547729%2CGenbank:XM_017900366.1;Parent=rna-XM_017900366.1
NW_016907960.1	Gnomon	CDS	540628	540960	.	-	0	Name=XP_017755968.1;ID=cds-XP_017755968.1;Dbxref=GeneID:108547805%2CGenbank:XP_017755968.1;Parent=rna-XM_017900479.1
NW_016907960.1	Gnomon	CDS	540428	540529	.	-	0	Name=XP_017755968.1;ID=cds-XP_017755968.1;Dbxref=GeneID:108547805%2CGenbank:XP_017755968.1;Parent=rna-XM_017900479.1
NW_016907960.1	Gnomon	CDS	539365	539466	.	-	0	Name=XP_017755968.1;ID=cds-XP_017755968.1;Dbxref=GeneID:108547805%2CGenbank:XP_017755968.1;Parent=rna-XM_017900479.1
NW_016907960.1	Gnomon	CDS	539146	539262	.	-	0	Name=XP_017755968.1;ID=cds-XP_017755968.1;Dbxref=GeneID:108547805%2CGenbank:XP_017755968.1;Parent=rna-XM_017900479.1
NW_016907960.1	Gnomon	CDS	538356	538556	.	-	0	Name=XP_017755968.1;ID=cds-XP_017755968.1;Dbxref=GeneID:108547805%2CGenbank:XP_017755968.1;Parent=rna-XM_017900479.1
NW_016907960.1	Gnomon	CDS	537876	538259	.	-	0	Name=XP_017755968.1;ID=cds-XP_017755968.1;Dbxref=GeneID:108547805%2CGenbank:XP_017755968.1;Parent=rna-XM_017900479.1
NW_016907960.1	Gnomon	CDS	537462	537782	.	-	0	Name=XP_017755968.1;ID=cds-XP_017755968.1;Dbxref=GeneID:108547805%2CGenbank:XP_017755968.1;Parent=rna-XM_017900479.1
NW_016907960.1	Gnomon	CDS	536133	537393	.	-	0	Name=XP_017755968.1;ID=cds-XP_017755968.1;Dbxref=GeneID:108547805%2CGenbank:XP_017755968.1;Parent=rna-XM_017900479.1
NW_016907960.1	Gnomon	CDS	535642	535817	.	-	0	Name=XP_017755968.1;ID=cds-XP_017755968.1;Dbxref=GeneID:108547805%2CGenbank:XP_017755968.1;Parent=rna-XM_017900479.1
NW_016907960.1	Gnomon	CDS	535147	535575	.	-	0	Name=XP_017755968.1;ID=cds-XP_017755968.1;Dbxref=GeneID:108547805%2CGenbank:XP_017755968.1;Parent=rna-XM_017900479.1
NW_016907960.1	Gnomon	CDS	533841	534867	.	-	0	Name=XP_017755968.1;ID=cds-XP_017755968.1;Dbxref=GeneID:108547805%2CGenbank:XP_017755968.1;Parent=rna-XM_017900479.1
NW_016907960.1	Gnomon	CDS	533194	533307	.	-	0	Name=XP_017755968.1;ID=cds-XP_017755968.1;Dbxref=GeneID:108547805%2CGenbank:XP_017755968.1;Parent=rna-XM_017900479.1
NW_016907960.1	Gnomon	CDS	531197	531464	.	-	0	Name=XP_017755968.1;ID=cds-XP_017755968.1;Dbxref=GeneID:108547805%2CGenbank:XP_017755968.1;Parent=rna-XM_017900479.1
NW_016907960.1	Gnomon	CDS	530432	530888	.	-	0	Name=XP_017755968.1;ID=cds-XP_017755968.1;Dbxref=GeneID:108547805%2CGenbank:XP_017755968.1;Parent=rna-XM_017900479.1
NW_016907960.1	Gnomon	mRNA	231355	234206	.	-	.	Name=XM_017901189.1;ID=rna-XM_017901189.1;Dbxref=GeneID:108548314%2CGenbank:XM_017901189.1;Parent=gene-LOC108548314
NW_016907960.1	Gnomon	exon	673681	673960	.	-	.	ID=exon-XM_017900677.1-7;Dbxref=GeneID:108547923%2CGenbank:XM_017900677.1;Parent=rna-XM_017900677.1
NW_016907960.1	Gnomon	exon	678883	679053	.	-	.	ID=exon-XM_017900677.1-6;Dbxref=GeneID:108547923%2CGenbank:XM_017900677.1;Parent=rna-XM_017900677.1
NW_016907960.1	Gnomon	exon	672538	672795	.	-	.	ID=exon-XM_017900677.1-9;Dbxref=GeneID:108547923%2CGenbank:XM_017900677.1;Parent=rna-XM_017900677.1
NW_016907960.1	Gnomon	exon	672896	673346	.	-	.	ID=exon-XM_017900677.1-8;Dbxref=GeneID:108547923%2CGenbank:XM_017900677.1;Parent=rna-XM_017900677.1
NW_016907960.1	Gnomon	exon	684080	684141	.	-	.	ID=exon-XM_017900677.1-3;Dbxref=GeneID:108547923%2CGenbank:XM_017900677.1;Parent=rna-XM_017900677.1
NW_016907960.1	Gnomon	exon	686825	687591	.	-	.	ID=exon-XM_017900677.1-2;Dbxref=GeneID:108547923%2CGenbank:XM_017900677.1;Parent=rna-XM_017900677.1
NW_016907960.1	Gnomon	exon	679348	679437	.	-	.	ID=exon-XM_017900677.1-5;Dbxref=GeneID:108547923%2CGenbank:XM_017900677.1;Parent=rna-XM_017900677.1
NW_016907960.1	Gnomon	exon	680165	680224	.	-	.	ID=exon-XM_017900677.1-4;Dbxref=GeneID:108547923%2CGenbank:XM_017900677.1;Parent=rna-XM_017900677.1
NW_016907960.1	Gnomon	exon	692732	693113	.	-	.	ID=exon-XM_017900677.1-1;Dbxref=GeneID:108547923%2CGenbank:XM_017900677.1;Parent=rna-XM_017900677.1
NW_016907960.1	Gnomon	CDS	235269	235367	.	+	0	Name=XP_017756650.1;ID=cds-XP_017756650.1;Dbxref=GeneID:108548291%2CGenbank:XP_017756650.1;Parent=rna-XM_017901161.1
NW_016907960.1	Gnomon	CDS	235807	236231	.	+	0	Name=XP_017756650.1;ID=cds-XP_017756650.1;Dbxref=GeneID:108548291%2CGenbank:XP_017756650.1;Parent=rna-XM_017901161.1
NW_016907960.1	Gnomon	CDS	236299	236583	.	+	0	Name=XP_017756650.1;ID=cds-XP_017756650.1;Dbxref=GeneID:108548291%2CGenbank:XP_017756650.1;Parent=rna-XM_017901161.1
NW_016907960.1	Gnomon	CDS	236667	237079	.	+	0	Name=XP_017756650.1;ID=cds-XP_017756650.1;Dbxref=GeneID:108548291%2CGenbank:XP_017756650.1;Parent=rna-XM_017901161.1
NW_016907960.1	Gnomon	CDS	237145	237480	.	+	0	Name=XP_017756650.1;ID=cds-XP_017756650.1;Dbxref=GeneID:108548291%2CGenbank:XP_017756650.1;Parent=rna-XM_017901161.1
NW_016907960.1	Gnomon	CDS	237592	237624	.	+	0	Name=XP_017756650.1;ID=cds-XP_017756650.1;Dbxref=GeneID:108548291%2CGenbank:XP_017756650.1;Parent=rna-XM_017901161.1
NW_016907960.1	Gnomon	CDS	237821	238077	.	+	0	Name=XP_017756650.1;ID=cds-XP_017756650.1;Dbxref=GeneID:108548291%2CGenbank:XP_017756650.1;Parent=rna-XM_017901161.1
NW_016907960.1	Gnomon	CDS	238156	238770	.	+	0	Name=XP_017756650.1;ID=cds-XP_017756650.1;Dbxref=GeneID:108548291%2CGenbank:XP_017756650.1;Parent=rna-XM_017901161.1
NW_016907960.1	Gnomon	exon	542305	542448	.	+	.	ID=exon-XM_017900536.1-1;Dbxref=GeneID:108547845%2CGenbank:XM_017900536.1;Parent=rna-XM_017900536.1
NW_016907960.1	Gnomon	exon	545363	545546	.	+	.	ID=exon-XM_017900536.1-3;Dbxref=GeneID:108547845%2CGenbank:XM_017900536.1;Parent=rna-XM_017900536.1
NW_016907960.1	Gnomon	exon	543293	543842	.	+	.	ID=exon-XM_017900536.1-2;Dbxref=GeneID:108547845%2CGenbank:XM_017900536.1;Parent=rna-XM_017900536.1
NW_016907960.1	Gnomon	exon	547077	547773	.	+	.	ID=exon-XM_017900536.1-8;Dbxref=GeneID:108547845%2CGenbank:XM_017900536.1;Parent=rna-XM_017900536.1
NW_016907960.1	Gnomon	exon	545922	546056	.	+	.	ID=exon-XM_017900536.1-5;Dbxref=GeneID:108547845%2CGenbank:XM_017900536.1;Parent=rna-XM_017900536.1
NW_016907960.1	Gnomon	exon	545629	545838	.	+	.	ID=exon-XM_017900536.1-4;Dbxref=GeneID:108547845%2CGenbank:XM_017900536.1;Parent=rna-XM_017900536.1
NW_016907960.1	Gnomon	exon	546781	547017	.	+	.	ID=exon-XM_017900536.1-7;Dbxref=GeneID:108547845%2CGenbank:XM_017900536.1;Parent=rna-XM_017900536.1
NW_016907960.1	Gnomon	exon	546585	546698	.	+	.	ID=exon-XM_017900536.1-6;Dbxref=GeneID:108547845%2CGenbank:XM_017900536.1;Parent=rna-XM_017900536.1
NW_016907960.1	Gnomon	CDS	259770	260225	.	-	0	Name=XP_017756699.1;ID=cds-XP_017756699.1;Dbxref=GeneID:108548337%2CGenbank:XP_017756699.1;Parent=rna-XM_017901210.1
NW_016907960.1	Gnomon	CDS	243851	243998	.	-	0	Name=XP_017756699.1;ID=cds-XP_017756699.1;Dbxref=GeneID:108548337%2CGenbank:XP_017756699.1;Parent=rna-XM_017901210.1
NW_016907960.1	Gnomon	CDS	243435	243656	.	-	0	Name=XP_017756699.1;ID=cds-XP_017756699.1;Dbxref=GeneID:108548337%2CGenbank:XP_017756699.1;Parent=rna-XM_017901210.1
NW_016907960.1	Gnomon	CDS	242892	243051	.	-	0	Name=XP_017756699.1;ID=cds-XP_017756699.1;Dbxref=GeneID:108548337%2CGenbank:XP_017756699.1;Parent=rna-XM_017901210.1
NW_016907960.1	Gnomon	CDS	242572	242684	.	-	0	Name=XP_017756699.1;ID=cds-XP_017756699.1;Dbxref=GeneID:108548337%2CGenbank:XP_017756699.1;Parent=rna-XM_017901210.1
NW_016907960.1	Gnomon	CDS	240384	240607	.	-	0	Name=XP_017756699.1;ID=cds-XP_017756699.1;Dbxref=GeneID:108548337%2CGenbank:XP_017756699.1;Parent=rna-XM_017901210.1
NW_016907960.1	Gnomon	mRNA	187566	189985	.	-	.	Name=XM_017900943.1;ID=rna-XM_017900943.1;Dbxref=GeneID:108548128%2CGenbank:XM_017900943.1;Parent=gene-LOC108548128
NW_016907960.1	Gnomon	mRNA	629411	692786	.	-	.	Name=XM_017900703.1;ID=rna-XM_017900703.1;Dbxref=GeneID:108547923%2CGenbank:XM_017900703.1;Parent=gene-LOC108547923
NW_016907960.1	Gnomon	CDS	196496	196944	.	-	0	Name=XP_017755869.1;ID=cds-XP_017755869.1;Dbxref=GeneID:108547733%2CGenbank:XP_017755869.1;Parent=rna-XM_017900380.1
NW_016907960.1	Gnomon	CDS	194948	195300	.	-	0	Name=XP_017755869.1;ID=cds-XP_017755869.1;Dbxref=GeneID:108547733%2CGenbank:XP_017755869.1;Parent=rna-XM_017900380.1
NW_016907960.1	Gnomon	CDS	192088	192482	.	-	0	Name=XP_017755869.1;ID=cds-XP_017755869.1;Dbxref=GeneID:108547733%2CGenbank:XP_017755869.1;Parent=rna-XM_017900380.1
NW_016907960.1	Gnomon	exon	522471	522893	.	+	.	ID=exon-XM_017901127.1-4;Dbxref=GeneID:108548272%2CGenbank:XM_017901127.1;Parent=rna-XM_017901127.1
NW_016907960.1	Gnomon	exon	522174	522398	.	+	.	ID=exon-XM_017901127.1-3;Dbxref=GeneID:108548272%2CGenbank:XM_017901127.1;Parent=rna-XM_017901127.1
NW_016907960.1	Gnomon	exon	521887	522088	.	+	.	ID=exon-XM_017901127.1-2;Dbxref=GeneID:108548272%2CGenbank:XM_017901127.1;Parent=rna-XM_017901127.1
NW_016907960.1	Gnomon	exon	521345	521810	.	+	.	ID=exon-XM_017901127.1-1;Dbxref=GeneID:108548272%2CGenbank:XM_017901127.1;Parent=rna-XM_017901127.1
NW_016907960.1	Gnomon	mRNA	168526	184984	.	-	.	Name=XM_017900847.1;ID=rna-XM_017900847.1;Dbxref=GeneID:108548066%2CGenbank:XM_017900847.1;Parent=gene-LOC108548066
NW_016907960.1	Gnomon	CDS	273315	273472	.	-	0	Name=XP_017756215.1;ID=cds-XP_017756215.1;Dbxref=GeneID:108547972%2CGenbank:XP_017756215.1;Parent=rna-XM_017900726.1
NW_016907960.1	Gnomon	CDS	272953	273234	.	-	0	Name=XP_017756215.1;ID=cds-XP_017756215.1;Dbxref=GeneID:108547972%2CGenbank:XP_017756215.1;Parent=rna-XM_017900726.1
NW_016907960.1	Gnomon	CDS	272704	272869	.	-	0	Name=XP_017756215.1;ID=cds-XP_017756215.1;Dbxref=GeneID:108547972%2CGenbank:XP_017756215.1;Parent=rna-XM_017900726.1
NW_016907960.1	Gnomon	CDS	272530	272638	.	-	0	Name=XP_017756215.1;ID=cds-XP_017756215.1;Dbxref=GeneID:108547972%2CGenbank:XP_017756215.1;Parent=rna-XM_017900726.1
NW_016907960.1	Gnomon	CDS	272129	272470	.	-	0	Name=XP_017756215.1;ID=cds-XP_017756215.1;Dbxref=GeneID:108547972%2CGenbank:XP_017756215.1;Parent=rna-XM_017900726.1
NW_016907960.1	Gnomon	CDS	271897	272063	.	-	0	Name=XP_017756215.1;ID=cds-XP_017756215.1;Dbxref=GeneID:108547972%2CGenbank:XP_017756215.1;Parent=rna-XM_017900726.1
NW_016907960.1	Gnomon	exon	82208	82388	.	-	.	ID=exon-XM_017900995.1-7;Dbxref=GeneID:108548168%2CGenbank:XM_017900995.1;Parent=rna-XM_017900995.1
NW_016907960.1	Gnomon	exon	82910	83052	.	-	.	ID=exon-XM_017900995.1-4;Dbxref=GeneID:108548168%2CGenbank:XM_017900995.1;Parent=rna-XM_017900995.1
NW_016907960.1	Gnomon	exon	83790	83981	.	-	.	ID=exon-XM_017900995.1-3;Dbxref=GeneID:108548168%2CGenbank:XM_017900995.1;Parent=rna-XM_017900995.1
NW_016907960.1	Gnomon	exon	82455	82615	.	-	.	ID=exon-XM_017900995.1-6;Dbxref=GeneID:108548168%2CGenbank:XM_017900995.1;Parent=rna-XM_017900995.1
NW_016907960.1	Gnomon	exon	82682	82846	.	-	.	ID=exon-XM_017900995.1-5;Dbxref=GeneID:108548168%2CGenbank:XM_017900995.1;Parent=rna-XM_017900995.1
NW_016907960.1	Gnomon	exon	84693	85101	.	-	.	ID=exon-XM_017900995.1-2;Dbxref=GeneID:108548168%2CGenbank:XM_017900995.1;Parent=rna-XM_017900995.1
NW_016907960.1	Gnomon	exon	85167	85534	.	-	.	ID=exon-XM_017900995.1-1;Dbxref=GeneID:108548168%2CGenbank:XM_017900995.1;Parent=rna-XM_017900995.1
NW_016907960.1	Gnomon	exon	209833	210199	.	-	.	ID=exon-XM_017900418.1-2;Dbxref=GeneID:108547763%2CGenbank:XM_017900418.1;Parent=rna-XM_017900418.1
NW_016907960.1	Gnomon	exon	210257	210267	.	-	.	ID=exon-XM_017900418.1-1;Dbxref=GeneID:108547763%2CGenbank:XM_017900418.1;Parent=rna-XM_017900418.1
NW_016907960.1	Gnomon	exon	205470	205558	.	+	.	ID=exon-XM_017900391.1-5;Dbxref=GeneID:108547741%2CGenbank:XM_017900391.1;Parent=rna-XM_017900391.1
NW_016907960.1	Gnomon	exon	205103	205393	.	+	.	ID=exon-XM_017900391.1-4;Dbxref=GeneID:108547741%2CGenbank:XM_017900391.1;Parent=rna-XM_017900391.1
NW_016907960.1	Gnomon	exon	204843	205028	.	+	.	ID=exon-XM_017900391.1-3;Dbxref=GeneID:108547741%2CGenbank:XM_017900391.1;Parent=rna-XM_017900391.1
NW_016907960.1	Gnomon	exon	204592	204756	.	+	.	ID=exon-XM_017900391.1-2;Dbxref=GeneID:108547741%2CGenbank:XM_017900391.1;Parent=rna-XM_017900391.1
NW_016907960.1	Gnomon	exon	204005	204011	.	+	.	ID=exon-XM_017900391.1-1;Dbxref=GeneID:108547741%2CGenbank:XM_017900391.1;Parent=rna-XM_017900391.1
NW_016907960.1	Gnomon	CDS	235269	235367	.	+	0	Name=XP_017756658.1;ID=cds-XP_017756658.1;Dbxref=GeneID:108548291%2CGenbank:XP_017756658.1;Parent=rna-XM_017901169.1
NW_016907960.1	Gnomon	CDS	235807	236231	.	+	0	Name=XP_017756658.1;ID=cds-XP_017756658.1;Dbxref=GeneID:108548291%2CGenbank:XP_017756658.1;Parent=rna-XM_017901169.1
NW_016907960.1	Gnomon	CDS	236299	236583	.	+	0	Name=XP_017756658.1;ID=cds-XP_017756658.1;Dbxref=GeneID:108548291%2CGenbank:XP_017756658.1;Parent=rna-XM_017901169.1
NW_016907960.1	Gnomon	CDS	236667	237079	.	+	0	Name=XP_017756658.1;ID=cds-XP_017756658.1;Dbxref=GeneID:108548291%2CGenbank:XP_017756658.1;Parent=rna-XM_017901169.1
NW_016907960.1	Gnomon	CDS	237145	237480	.	+	0	Name=XP_017756658.1;ID=cds-XP_017756658.1;Dbxref=GeneID:108548291%2CGenbank:XP_017756658.1;Parent=rna-XM_017901169.1
NW_016907960.1	Gnomon	CDS	237592	237624	.	+	0	Name=XP_017756658.1;ID=cds-XP_017756658.1;Dbxref=GeneID:108548291%2CGenbank:XP_017756658.1;Parent=rna-XM_017901169.1
NW_016907960.1	Gnomon	CDS	237821	238077	.	+	0	Name=XP_017756658.1;ID=cds-XP_017756658.1;Dbxref=GeneID:108548291%2CGenbank:XP_017756658.1;Parent=rna-XM_017901169.1
NW_016907960.1	Gnomon	CDS	238156	238770	.	+	0	Name=XP_017756658.1;ID=cds-XP_017756658.1;Dbxref=GeneID:108548291%2CGenbank:XP_017756658.1;Parent=rna-XM_017901169.1
NW_016907960.1	Gnomon	CDS	76245	76338	.	-	0	Name=XP_017756511.1;ID=cds-XP_017756511.1;Dbxref=GeneID:108548196%2CGenbank:XP_017756511.1;Parent=rna-XM_017901022.1
NW_016907960.1	Gnomon	CDS	75550	76025	.	-	0	Name=XP_017756511.1;ID=cds-XP_017756511.1;Dbxref=GeneID:108548196%2CGenbank:XP_017756511.1;Parent=rna-XM_017901022.1
NW_016907960.1	Gnomon	CDS	75076	75417	.	-	0	Name=XP_017756511.1;ID=cds-XP_017756511.1;Dbxref=GeneID:108548196%2CGenbank:XP_017756511.1;Parent=rna-XM_017901022.1
NW_016907960.1	Gnomon	exon	437533	437681	.	-	.	ID=exon-XM_017900441.1-2;Dbxref=GeneID:108547782%2CGenbank:XM_017900441.1;Parent=rna-XM_017900441.1
NW_016907960.1	Gnomon	exon	490783	492531	.	-	.	ID=exon-XM_017900441.1-1;Dbxref=GeneID:108547782%2CGenbank:XM_017900441.1;Parent=rna-XM_017900441.1
NW_016907960.1	Gnomon	exon	362776	362922	.	-	.	ID=exon-XM_017900441.1-8;Dbxref=GeneID:108547782%2CGenbank:XM_017900441.1;Parent=rna-XM_017900441.1
NW_016907960.1	Gnomon	exon	388016	388099	.	-	.	ID=exon-XM_017900441.1-7;Dbxref=GeneID:108547782%2CGenbank:XM_017900441.1;Parent=rna-XM_017900441.1
NW_016907960.1	Gnomon	exon	355858	355944	.	-	.	ID=exon-XM_017900441.1-9;Dbxref=GeneID:108547782%2CGenbank:XM_017900441.1;Parent=rna-XM_017900441.1
NW_016907960.1	Gnomon	exon	424290	424352	.	-	.	ID=exon-XM_017900441.1-4;Dbxref=GeneID:108547782%2CGenbank:XM_017900441.1;Parent=rna-XM_017900441.1
NW_016907960.1	Gnomon	exon	426281	426509	.	-	.	ID=exon-XM_017900441.1-3;Dbxref=GeneID:108547782%2CGenbank:XM_017900441.1;Parent=rna-XM_017900441.1
NW_016907960.1	Gnomon	exon	404251	404439	.	-	.	ID=exon-XM_017900441.1-6;Dbxref=GeneID:108547782%2CGenbank:XM_017900441.1;Parent=rna-XM_017900441.1
NW_016907960.1	Gnomon	exon	405098	405189	.	-	.	ID=exon-XM_017900441.1-5;Dbxref=GeneID:108547782%2CGenbank:XM_017900441.1;Parent=rna-XM_017900441.1
NW_016907960.1	Gnomon	mRNA	705968	708238	.	+	.	Name=XM_017900556.1;ID=rna-XM_017900556.1;Dbxref=GeneID:108547856%2CGenbank:XM_017900556.1;Parent=gene-LOC108547856
NW_016907960.1	Gnomon	mRNA	82208	87081	.	-	.	Name=XM_017901000.1;ID=rna-XM_017901000.1;Dbxref=GeneID:108548168%2CGenbank:XM_017901000.1;Parent=gene-LOC108548168
NW_016907960.1	Gnomon	CDS	200980	201048	.	-	0	Name=XP_017756263.1;ID=cds-XP_017756263.1;Dbxref=GeneID:108548013%2CGenbank:XP_017756263.1;Parent=rna-XM_017900774.1
NW_016907960.1	Gnomon	CDS	200847	200911	.	-	0	Name=XP_017756263.1;ID=cds-XP_017756263.1;Dbxref=GeneID:108548013%2CGenbank:XP_017756263.1;Parent=rna-XM_017900774.1
NW_016907960.1	Gnomon	CDS	200462	200768	.	-	0	Name=XP_017756263.1;ID=cds-XP_017756263.1;Dbxref=GeneID:108548013%2CGenbank:XP_017756263.1;Parent=rna-XM_017900774.1
NW_016907960.1	Gnomon	CDS	200253	200396	.	-	0	Name=XP_017756263.1;ID=cds-XP_017756263.1;Dbxref=GeneID:108548013%2CGenbank:XP_017756263.1;Parent=rna-XM_017900774.1
NW_016907960.1	Gnomon	mRNA	724313	726586	.	-	.	Name=XM_017900901.1;ID=rna-XM_017900901.1;Dbxref=GeneID:108548107%2CGenbank:XM_017900901.1;Parent=gene-LOC108548107
NW_016907960.1	Gnomon	exon	642246	644373	.	-	.	ID=exon-XM_017900677.1-23;Dbxref=GeneID:108547923%2CGenbank:XM_017900677.1;Parent=rna-XM_017900677.1
NW_016907960.1	Gnomon	exon	645292	645303	.	-	.	ID=exon-XM_017900677.1-22;Dbxref=GeneID:108547923%2CGenbank:XM_017900677.1;Parent=rna-XM_017900677.1
NW_016907960.1	Gnomon	exon	645591	649234	.	-	.	ID=exon-XM_017900677.1-21;Dbxref=GeneID:108547923%2CGenbank:XM_017900677.1;Parent=rna-XM_017900677.1
NW_016907960.1	Gnomon	exon	649304	649473	.	-	.	ID=exon-XM_017900677.1-20;Dbxref=GeneID:108547923%2CGenbank:XM_017900677.1;Parent=rna-XM_017900677.1
NW_016907960.1	Gnomon	exon	639801	639918	.	-	.	ID=exon-XM_017900677.1-29;Dbxref=GeneID:108547923%2CGenbank:XM_017900677.1;Parent=rna-XM_017900677.1
NW_016907960.1	Gnomon	exon	640008	640237	.	-	.	ID=exon-XM_017900677.1-28;Dbxref=GeneID:108547923%2CGenbank:XM_017900677.1;Parent=rna-XM_017900677.1
NW_016907960.1	Gnomon	exon	640314	640431	.	-	.	ID=exon-XM_017900677.1-27;Dbxref=GeneID:108547923%2CGenbank:XM_017900677.1;Parent=rna-XM_017900677.1
NW_016907960.1	Gnomon	exon	640516	640687	.	-	.	ID=exon-XM_017900677.1-26;Dbxref=GeneID:108547923%2CGenbank:XM_017900677.1;Parent=rna-XM_017900677.1
NW_016907960.1	Gnomon	exon	641057	641131	.	-	.	ID=exon-XM_017900677.1-25;Dbxref=GeneID:108547923%2CGenbank:XM_017900677.1;Parent=rna-XM_017900677.1
NW_016907960.1	Gnomon	exon	641902	642149	.	-	.	ID=exon-XM_017900677.1-24;Dbxref=GeneID:108547923%2CGenbank:XM_017900677.1;Parent=rna-XM_017900677.1
NW_016907960.1	Gnomon	exon	669837	671042	.	-	.	ID=exon-XM_017900677.1-12;Dbxref=GeneID:108547923%2CGenbank:XM_017900677.1;Parent=rna-XM_017900677.1
NW_016907960.1	Gnomon	exon	671121	671591	.	-	.	ID=exon-XM_017900677.1-11;Dbxref=GeneID:108547923%2CGenbank:XM_017900677.1;Parent=rna-XM_017900677.1
NW_016907960.1	Gnomon	exon	671879	672452	.	-	.	ID=exon-XM_017900677.1-10;Dbxref=GeneID:108547923%2CGenbank:XM_017900677.1;Parent=rna-XM_017900677.1
NW_016907960.1	Gnomon	exon	649581	651102	.	-	.	ID=exon-XM_017900677.1-19;Dbxref=GeneID:108547923%2CGenbank:XM_017900677.1;Parent=rna-XM_017900677.1
NW_016907960.1	Gnomon	exon	651181	651395	.	-	.	ID=exon-XM_017900677.1-18;Dbxref=GeneID:108547923%2CGenbank:XM_017900677.1;Parent=rna-XM_017900677.1
NW_016907960.1	Gnomon	exon	651672	652525	.	-	.	ID=exon-XM_017900677.1-17;Dbxref=GeneID:108547923%2CGenbank:XM_017900677.1;Parent=rna-XM_017900677.1
NW_016907960.1	Gnomon	exon	652601	653395	.	-	.	ID=exon-XM_017900677.1-16;Dbxref=GeneID:108547923%2CGenbank:XM_017900677.1;Parent=rna-XM_017900677.1
NW_016907960.1	Gnomon	exon	653475	653698	.	-	.	ID=exon-XM_017900677.1-15;Dbxref=GeneID:108547923%2CGenbank:XM_017900677.1;Parent=rna-XM_017900677.1
NW_016907960.1	Gnomon	exon	653773	653919	.	-	.	ID=exon-XM_017900677.1-14;Dbxref=GeneID:108547923%2CGenbank:XM_017900677.1;Parent=rna-XM_017900677.1
NW_016907960.1	Gnomon	exon	669663	669746	.	-	.	ID=exon-XM_017900677.1-13;Dbxref=GeneID:108547923%2CGenbank:XM_017900677.1;Parent=rna-XM_017900677.1
NW_016907960.1	Gnomon	mRNA	225359	227344	.	+	.	Name=XM_017900797.1;ID=rna-XM_017900797.1;Dbxref=GeneID:108548028%2CGenbank:XM_017900797.1;Parent=gene-LOC108548028
NW_016907960.1	Gnomon	mRNA	209087	209555	.	-	.	Name=XM_017900411.1;ID=rna-XM_017900411.1;Dbxref=GeneID:108547755%2CGenbank:XM_017900411.1;Parent=gene-LOC108547755
NW_016907960.1	Gnomon	exon	632257	632319	.	-	.	ID=exon-XM_017900677.1-34;Dbxref=GeneID:108547923%2CGenbank:XM_017900677.1;Parent=rna-XM_017900677.1
NW_016907960.1	Gnomon	exon	632765	632948	.	-	.	ID=exon-XM_017900677.1-33;Dbxref=GeneID:108547923%2CGenbank:XM_017900677.1;Parent=rna-XM_017900677.1
NW_016907960.1	Gnomon	exon	633030	633167	.	-	.	ID=exon-XM_017900677.1-32;Dbxref=GeneID:108547923%2CGenbank:XM_017900677.1;Parent=rna-XM_017900677.1
NW_016907960.1	Gnomon	exon	633292	633454	.	-	.	ID=exon-XM_017900677.1-31;Dbxref=GeneID:108547923%2CGenbank:XM_017900677.1;Parent=rna-XM_017900677.1
NW_016907960.1	Gnomon	exon	636629	636780	.	-	.	ID=exon-XM_017900677.1-30;Dbxref=GeneID:108547923%2CGenbank:XM_017900677.1;Parent=rna-XM_017900677.1
NW_016907960.1	Gnomon	exon	629411	631012	.	-	.	ID=exon-XM_017900677.1-37;Dbxref=GeneID:108547923%2CGenbank:XM_017900677.1;Parent=rna-XM_017900677.1
NW_016907960.1	Gnomon	exon	631263	631322	.	-	.	ID=exon-XM_017900677.1-36;Dbxref=GeneID:108547923%2CGenbank:XM_017900677.1;Parent=rna-XM_017900677.1
NW_016907960.1	Gnomon	exon	631757	631876	.	-	.	ID=exon-XM_017900677.1-35;Dbxref=GeneID:108547923%2CGenbank:XM_017900677.1;Parent=rna-XM_017900677.1
NW_016907960.1	Gnomon	CDS	686825	686945	.	-	0	Name=XP_017756166.1;ID=cds-XP_017756166.1;Dbxref=GeneID:108547923%2CGenbank:XP_017756166.1;Parent=rna-XM_017900677.1
NW_016907960.1	Gnomon	CDS	684080	684141	.	-	0	Name=XP_017756166.1;ID=cds-XP_017756166.1;Dbxref=GeneID:108547923%2CGenbank:XP_017756166.1;Parent=rna-XM_017900677.1
NW_016907960.1	Gnomon	CDS	680165	680224	.	-	0	Name=XP_017756166.1;ID=cds-XP_017756166.1;Dbxref=GeneID:108547923%2CGenbank:XP_017756166.1;Parent=rna-XM_017900677.1
NW_016907960.1	Gnomon	CDS	679348	679437	.	-	0	Name=XP_017756166.1;ID=cds-XP_017756166.1;Dbxref=GeneID:108547923%2CGenbank:XP_017756166.1;Parent=rna-XM_017900677.1
NW_016907960.1	Gnomon	CDS	678883	679053	.	-	0	Name=XP_017756166.1;ID=cds-XP_017756166.1;Dbxref=GeneID:108547923%2CGenbank:XP_017756166.1;Parent=rna-XM_017900677.1
NW_016907960.1	Gnomon	CDS	673681	673960	.	-	0	Name=XP_017756166.1;ID=cds-XP_017756166.1;Dbxref=GeneID:108547923%2CGenbank:XP_017756166.1;Parent=rna-XM_017900677.1
NW_016907960.1	Gnomon	CDS	672896	673346	.	-	0	Name=XP_017756166.1;ID=cds-XP_017756166.1;Dbxref=GeneID:108547923%2CGenbank:XP_017756166.1;Parent=rna-XM_017900677.1
NW_016907960.1	Gnomon	CDS	672538	672795	.	-	0	Name=XP_017756166.1;ID=cds-XP_017756166.1;Dbxref=GeneID:108547923%2CGenbank:XP_017756166.1;Parent=rna-XM_017900677.1
NW_016907960.1	Gnomon	CDS	671879	672452	.	-	0	Name=XP_017756166.1;ID=cds-XP_017756166.1;Dbxref=GeneID:108547923%2CGenbank:XP_017756166.1;Parent=rna-XM_017900677.1
NW_016907960.1	Gnomon	CDS	671121	671591	.	-	0	Name=XP_017756166.1;ID=cds-XP_017756166.1;Dbxref=GeneID:108547923%2CGenbank:XP_017756166.1;Parent=rna-XM_017900677.1
NW_016907960.1	Gnomon	CDS	669837	671042	.	-	0	Name=XP_017756166.1;ID=cds-XP_017756166.1;Dbxref=GeneID:108547923%2CGenbank:XP_017756166.1;Parent=rna-XM_017900677.1
NW_016907960.1	Gnomon	CDS	669663	669746	.	-	0	Name=XP_017756166.1;ID=cds-XP_017756166.1;Dbxref=GeneID:108547923%2CGenbank:XP_017756166.1;Parent=rna-XM_017900677.1
NW_016907960.1	Gnomon	CDS	653773	653919	.	-	0	Name=XP_017756166.1;ID=cds-XP_017756166.1;Dbxref=GeneID:108547923%2CGenbank:XP_017756166.1;Parent=rna-XM_017900677.1
NW_016907960.1	Gnomon	CDS	653475	653698	.	-	0	Name=XP_017756166.1;ID=cds-XP_017756166.1;Dbxref=GeneID:108547923%2CGenbank:XP_017756166.1;Parent=rna-XM_017900677.1
NW_016907960.1	Gnomon	CDS	652601	653395	.	-	0	Name=XP_017756166.1;ID=cds-XP_017756166.1;Dbxref=GeneID:108547923%2CGenbank:XP_017756166.1;Parent=rna-XM_017900677.1
NW_016907960.1	Gnomon	CDS	651672	652525	.	-	0	Name=XP_017756166.1;ID=cds-XP_017756166.1;Dbxref=GeneID:108547923%2CGenbank:XP_017756166.1;Parent=rna-XM_017900677.1
NW_016907960.1	Gnomon	CDS	651181	651395	.	-	0	Name=XP_017756166.1;ID=cds-XP_017756166.1;Dbxref=GeneID:108547923%2CGenbank:XP_017756166.1;Parent=rna-XM_017900677.1
NW_016907960.1	Gnomon	CDS	649581	651102	.	-	0	Name=XP_017756166.1;ID=cds-XP_017756166.1;Dbxref=GeneID:108547923%2CGenbank:XP_017756166.1;Parent=rna-XM_017900677.1
NW_016907960.1	Gnomon	CDS	649304	649473	.	-	0	Name=XP_017756166.1;ID=cds-XP_017756166.1;Dbxref=GeneID:108547923%2CGenbank:XP_017756166.1;Parent=rna-XM_017900677.1
NW_016907960.1	Gnomon	CDS	645591	649234	.	-	0	Name=XP_017756166.1;ID=cds-XP_017756166.1;Dbxref=GeneID:108547923%2CGenbank:XP_017756166.1;Parent=rna-XM_017900677.1
NW_016907960.1	Gnomon	CDS	645292	645303	.	-	0	Name=XP_017756166.1;ID=cds-XP_017756166.1;Dbxref=GeneID:108547923%2CGenbank:XP_017756166.1;Parent=rna-XM_017900677.1
NW_016907960.1	Gnomon	CDS	642246	644373	.	-	0	Name=XP_017756166.1;ID=cds-XP_017756166.1;Dbxref=GeneID:108547923%2CGenbank:XP_017756166.1;Parent=rna-XM_017900677.1
NW_016907960.1	Gnomon	CDS	641902	642149	.	-	0	Name=XP_017756166.1;ID=cds-XP_017756166.1;Dbxref=GeneID:108547923%2CGenbank:XP_017756166.1;Parent=rna-XM_017900677.1
NW_016907960.1	Gnomon	CDS	641057	641131	.	-	0	Name=XP_017756166.1;ID=cds-XP_017756166.1;Dbxref=GeneID:108547923%2CGenbank:XP_017756166.1;Parent=rna-XM_017900677.1
NW_016907960.1	Gnomon	CDS	640516	640687	.	-	0	Name=XP_017756166.1;ID=cds-XP_017756166.1;Dbxref=GeneID:108547923%2CGenbank:XP_017756166.1;Parent=rna-XM_017900677.1
NW_016907960.1	Gnomon	CDS	640314	640431	.	-	0	Name=XP_017756166.1;ID=cds-XP_017756166.1;Dbxref=GeneID:108547923%2CGenbank:XP_017756166.1;Parent=rna-XM_017900677.1
NW_016907960.1	Gnomon	CDS	640008	640237	.	-	0	Name=XP_017756166.1;ID=cds-XP_017756166.1;Dbxref=GeneID:108547923%2CGenbank:XP_017756166.1;Parent=rna-XM_017900677.1
NW_016907960.1	Gnomon	CDS	639801	639918	.	-	0	Name=XP_017756166.1;ID=cds-XP_017756166.1;Dbxref=GeneID:108547923%2CGenbank:XP_017756166.1;Parent=rna-XM_017900677.1
NW_016907960.1	Gnomon	CDS	636629	636780	.	-	0	Name=XP_017756166.1;ID=cds-XP_017756166.1;Dbxref=GeneID:108547923%2CGenbank:XP_017756166.1;Parent=rna-XM_017900677.1
NW_016907960.1	Gnomon	CDS	633292	633454	.	-	0	Name=XP_017756166.1;ID=cds-XP_017756166.1;Dbxref=GeneID:108547923%2CGenbank:XP_017756166.1;Parent=rna-XM_017900677.1
NW_016907960.1	Gnomon	CDS	633030	633167	.	-	0	Name=XP_017756166.1;ID=cds-XP_017756166.1;Dbxref=GeneID:108547923%2CGenbank:XP_017756166.1;Parent=rna-XM_017900677.1
NW_016907960.1	Gnomon	CDS	632765	632948	.	-	0	Name=XP_017756166.1;ID=cds-XP_017756166.1;Dbxref=GeneID:108547923%2CGenbank:XP_017756166.1;Parent=rna-XM_017900677.1
NW_016907960.1	Gnomon	CDS	632257	632319	.	-	0	Name=XP_017756166.1;ID=cds-XP_017756166.1;Dbxref=GeneID:108547923%2CGenbank:XP_017756166.1;Parent=rna-XM_017900677.1
NW_016907960.1	Gnomon	CDS	631757	631876	.	-	0	Name=XP_017756166.1;ID=cds-XP_017756166.1;Dbxref=GeneID:108547923%2CGenbank:XP_017756166.1;Parent=rna-XM_017900677.1
NW_016907960.1	Gnomon	CDS	631263	631322	.	-	0	Name=XP_017756166.1;ID=cds-XP_017756166.1;Dbxref=GeneID:108547923%2CGenbank:XP_017756166.1;Parent=rna-XM_017900677.1
NW_016907960.1	Gnomon	CDS	630850	631012	.	-	0	Name=XP_017756166.1;ID=cds-XP_017756166.1;Dbxref=GeneID:108547923%2CGenbank:XP_017756166.1;Parent=rna-XM_017900677.1
NW_016907960.1	Gnomon	exon	715812	716033	.	+	.	ID=exon-XR_001890247.1-4;Dbxref=GeneID:108548081%2CGenbank:XR_001890247.1;Parent=rna-XR_001890247.1
NW_016907960.1	Gnomon	exon	715569	715589	.	+	.	ID=exon-XR_001890247.1-3;Dbxref=GeneID:108548081%2CGenbank:XR_001890247.1;Parent=rna-XR_001890247.1
NW_016907960.1	Gnomon	exon	715127	715359	.	+	.	ID=exon-XR_001890247.1-2;Dbxref=GeneID:108548081%2CGenbank:XR_001890247.1;Parent=rna-XR_001890247.1
NW_016907960.1	Gnomon	exon	710230	713091	.	+	.	ID=exon-XR_001890247.1-1;Dbxref=GeneID:108548081%2CGenbank:XR_001890247.1;Parent=rna-XR_001890247.1
NW_016907960.1	Gnomon	exon	717239	717398	.	+	.	ID=exon-XR_001890247.1-9;Dbxref=GeneID:108548081%2CGenbank:XR_001890247.1;Parent=rna-XR_001890247.1
NW_016907960.1	Gnomon	exon	716963	717164	.	+	.	ID=exon-XR_001890247.1-8;Dbxref=GeneID:108548081%2CGenbank:XR_001890247.1;Parent=rna-XR_001890247.1
NW_016907960.1	Gnomon	exon	716733	716877	.	+	.	ID=exon-XR_001890247.1-7;Dbxref=GeneID:108548081%2CGenbank:XR_001890247.1;Parent=rna-XR_001890247.1
NW_016907960.1	Gnomon	exon	716399	716640	.	+	.	ID=exon-XR_001890247.1-6;Dbxref=GeneID:108548081%2CGenbank:XR_001890247.1;Parent=rna-XR_001890247.1
NW_016907960.1	Gnomon	exon	716207	716317	.	+	.	ID=exon-XR_001890247.1-5;Dbxref=GeneID:108548081%2CGenbank:XR_001890247.1;Parent=rna-XR_001890247.1
NW_016907960.1	Gnomon	transcript	710230	719084	.	+	.	Name=XR_001890247.1;ID=rna-XR_001890247.1;Dbxref=GeneID:108548081%2CGenbank:XR_001890247.1;Parent=gene-LOC108548081
NW_016907960.1	Gnomon	mRNA	513538	515271	.	-	.	Name=XM_017900456.1;ID=rna-XM_017900456.1;Dbxref=GeneID:108547788%2CGenbank:XM_017900456.1;Parent=gene-LOC108547788
NW_016907960.1	Gnomon	exon	88744	88934	.	+	.	ID=exon-XM_017900973.1-6;Dbxref=GeneID:108548144%2CGenbank:XM_017900973.1;Parent=rna-XM_017900973.1
NW_016907960.1	Gnomon	exon	88505	88648	.	+	.	ID=exon-XM_017900973.1-5;Dbxref=GeneID:108548144%2CGenbank:XM_017900973.1;Parent=rna-XM_017900973.1
NW_016907960.1	Gnomon	exon	88189	88432	.	+	.	ID=exon-XM_017900973.1-4;Dbxref=GeneID:108548144%2CGenbank:XM_017900973.1;Parent=rna-XM_017900973.1
NW_016907960.1	Gnomon	exon	87892	88115	.	+	.	ID=exon-XM_017900973.1-3;Dbxref=GeneID:108548144%2CGenbank:XM_017900973.1;Parent=rna-XM_017900973.1
NW_016907960.1	Gnomon	exon	87718	87805	.	+	.	ID=exon-XM_017900973.1-2;Dbxref=GeneID:108548144%2CGenbank:XM_017900973.1;Parent=rna-XM_017900973.1
NW_016907960.1	Gnomon	exon	87490	87535	.	+	.	ID=exon-XM_017900973.1-1;Dbxref=GeneID:108548144%2CGenbank:XM_017900973.1;Parent=rna-XM_017900973.1
NW_016907960.1	Gnomon	exon	89034	90629	.	+	.	ID=exon-XM_017900973.1-7;Dbxref=GeneID:108548144%2CGenbank:XM_017900973.1;Parent=rna-XM_017900973.1
NW_016907960.1	Gnomon	CDS	212958	213153	.	-	0	Name=XP_017756557.1;ID=cds-XP_017756557.1;Dbxref=GeneID:108548231%2CGenbank:XP_017756557.1;Parent=rna-XM_017901068.1
NW_016907960.1	Gnomon	CDS	212691	212876	.	-	0	Name=XP_017756557.1;ID=cds-XP_017756557.1;Dbxref=GeneID:108548231%2CGenbank:XP_017756557.1;Parent=rna-XM_017901068.1
NW_016907960.1	Gnomon	CDS	211221	212623	.	-	0	Name=XP_017756557.1;ID=cds-XP_017756557.1;Dbxref=GeneID:108548231%2CGenbank:XP_017756557.1;Parent=rna-XM_017901068.1
NW_016907960.1	Gnomon	CDS	210890	211153	.	-	0	Name=XP_017756557.1;ID=cds-XP_017756557.1;Dbxref=GeneID:108548231%2CGenbank:XP_017756557.1;Parent=rna-XM_017901068.1
NW_016907960.1	Gnomon	CDS	210487	210816	.	-	0	Name=XP_017756557.1;ID=cds-XP_017756557.1;Dbxref=GeneID:108548231%2CGenbank:XP_017756557.1;Parent=rna-XM_017901068.1
NW_016907960.1	Gnomon	CDS	203612	203702	.	-	0	Name=XP_017756069.1;ID=cds-XP_017756069.1;Dbxref=GeneID:108547873%2CGenbank:XP_017756069.1;Parent=rna-XM_017900580.1
NW_016907960.1	Gnomon	CDS	202883	203497	.	-	0	Name=XP_017756069.1;ID=cds-XP_017756069.1;Dbxref=GeneID:108547873%2CGenbank:XP_017756069.1;Parent=rna-XM_017900580.1
NW_016907960.1	Gnomon	CDS	202628	202815	.	-	0	Name=XP_017756069.1;ID=cds-XP_017756069.1;Dbxref=GeneID:108547873%2CGenbank:XP_017756069.1;Parent=rna-XM_017900580.1
NW_016907960.1	Gnomon	CDS	202514	202561	.	-	0	Name=XP_017756069.1;ID=cds-XP_017756069.1;Dbxref=GeneID:108547873%2CGenbank:XP_017756069.1;Parent=rna-XM_017900580.1
NW_016907960.1	Gnomon	lnc_RNA	162899	166009	.	-	.	Name=XR_001890244.1;ID=rna-XR_001890244.1;Dbxref=GeneID:108548058%2CGenbank:XR_001890244.1;Parent=gene-LOC108548058
NW_016907960.1	Gnomon	exon	721519	721950	.	+	.	ID=exon-XM_017900878.1-2;Dbxref=GeneID:108548100%2CGenbank:XM_017900878.1;Parent=rna-XM_017900878.1
NW_016907960.1	Gnomon	exon	721367	721405	.	+	.	ID=exon-XM_017900878.1-1;Dbxref=GeneID:108548100%2CGenbank:XM_017900878.1;Parent=rna-XM_017900878.1
NW_016907960.1	Gnomon	exon	723395	723499	.	+	.	ID=exon-XM_017900878.1-7;Dbxref=GeneID:108548100%2CGenbank:XM_017900878.1;Parent=rna-XM_017900878.1
NW_016907960.1	Gnomon	exon	723210	723329	.	+	.	ID=exon-XM_017900878.1-6;Dbxref=GeneID:108548100%2CGenbank:XM_017900878.1;Parent=rna-XM_017900878.1
NW_016907960.1	Gnomon	exon	722991	723123	.	+	.	ID=exon-XM_017900878.1-5;Dbxref=GeneID:108548100%2CGenbank:XM_017900878.1;Parent=rna-XM_017900878.1
NW_016907960.1	Gnomon	exon	722681	722841	.	+	.	ID=exon-XM_017900878.1-4;Dbxref=GeneID:108548100%2CGenbank:XM_017900878.1;Parent=rna-XM_017900878.1
NW_016907960.1	Gnomon	exon	722086	722311	.	+	.	ID=exon-XM_017900878.1-3;Dbxref=GeneID:108548100%2CGenbank:XM_017900878.1;Parent=rna-XM_017900878.1
NW_016907960.1	Gnomon	CDS	292044	292230	.	-	0	Name=XP_017755919.1;ID=cds-XP_017755919.1;Dbxref=GeneID:108547772%2CGenbank:XP_017755919.1;Parent=rna-XM_017900430.1
NW_016907960.1	Gnomon	CDS	291814	291985	.	-	0	Name=XP_017755919.1;ID=cds-XP_017755919.1;Dbxref=GeneID:108547772%2CGenbank:XP_017755919.1;Parent=rna-XM_017900430.1
NW_016907960.1	Gnomon	CDS	291597	291729	.	-	0	Name=XP_017755919.1;ID=cds-XP_017755919.1;Dbxref=GeneID:108547772%2CGenbank:XP_017755919.1;Parent=rna-XM_017900430.1
NW_016907960.1	Gnomon	CDS	291361	291508	.	-	0	Name=XP_017755919.1;ID=cds-XP_017755919.1;Dbxref=GeneID:108547772%2CGenbank:XP_017755919.1;Parent=rna-XM_017900430.1
NW_016907960.1	Gnomon	CDS	291004	291206	.	-	0	Name=XP_017755919.1;ID=cds-XP_017755919.1;Dbxref=GeneID:108547772%2CGenbank:XP_017755919.1;Parent=rna-XM_017900430.1
NW_016907960.1	RefSeq	region	1	731327	.	+	.	Name=Unknown;ID=NW_016907960.1:1..731327;Dbxref=taxon:516756
NW_016907960.1	Gnomon	mRNA	521345	522893	.	+	.	Name=XM_017901127.1;ID=rna-XM_017901127.1;Dbxref=GeneID:108548272%2CGenbank:XM_017901127.1;Parent=gene-LOC108548272
NW_016907960.1	Gnomon	mRNA	526903	528730	.	-	.	Name=XM_017900633.1;ID=rna-XM_017900633.1;Dbxref=GeneID:108547916%2CGenbank:XM_017900633.1;Parent=gene-LOC108547916
NW_016907960.1	Gnomon	exon	723872	724381	.	-	.	ID=exon-XM_017900892.1-2;Dbxref=GeneID:108548107%2CGenbank:XM_017900892.1;Parent=rna-XM_017900892.1
NW_016907960.1	Gnomon	exon	724539	724762	.	-	.	ID=exon-XM_017900892.1-1;Dbxref=GeneID:108548107%2CGenbank:XM_017900892.1;Parent=rna-XM_017900892.1
NW_016907960.1	Gnomon	mRNA	192088	196944	.	-	.	Name=XM_017900380.1;ID=rna-XM_017900380.1;Dbxref=GeneID:108547733%2CGenbank:XM_017900380.1;Parent=gene-LOC108547733
NW_016907960.1	Gnomon	exon	708010	708238	.	+	.	ID=exon-XM_017900556.1-8;Dbxref=GeneID:108547856%2CGenbank:XM_017900556.1;Parent=rna-XM_017900556.1
NW_016907960.1	Gnomon	exon	707781	707934	.	+	.	ID=exon-XM_017900556.1-7;Dbxref=GeneID:108547856%2CGenbank:XM_017900556.1;Parent=rna-XM_017900556.1
NW_016907960.1	Gnomon	exon	707539	707690	.	+	.	ID=exon-XM_017900556.1-6;Dbxref=GeneID:108547856%2CGenbank:XM_017900556.1;Parent=rna-XM_017900556.1
NW_016907960.1	Gnomon	exon	707257	707457	.	+	.	ID=exon-XM_017900556.1-5;Dbxref=GeneID:108547856%2CGenbank:XM_017900556.1;Parent=rna-XM_017900556.1
NW_016907960.1	Gnomon	exon	707000	707198	.	+	.	ID=exon-XM_017900556.1-4;Dbxref=GeneID:108547856%2CGenbank:XM_017900556.1;Parent=rna-XM_017900556.1
NW_016907960.1	Gnomon	exon	706693	706914	.	+	.	ID=exon-XM_017900556.1-3;Dbxref=GeneID:108547856%2CGenbank:XM_017900556.1;Parent=rna-XM_017900556.1
NW_016907960.1	Gnomon	exon	706401	706621	.	+	.	ID=exon-XM_017900556.1-2;Dbxref=GeneID:108547856%2CGenbank:XM_017900556.1;Parent=rna-XM_017900556.1
NW_016907960.1	Gnomon	exon	705968	706094	.	+	.	ID=exon-XM_017900556.1-1;Dbxref=GeneID:108547856%2CGenbank:XM_017900556.1;Parent=rna-XM_017900556.1
NW_016907960.1	Gnomon	CDS	106735	106851	.	+	0	Name=XP_017756110.1;ID=cds-XP_017756110.1;Dbxref=GeneID:108547907%2CGenbank:XP_017756110.1;Parent=rna-XM_017900621.1
NW_016907960.1	Gnomon	CDS	107149	107352	.	+	0	Name=XP_017756110.1;ID=cds-XP_017756110.1;Dbxref=GeneID:108547907%2CGenbank:XP_017756110.1;Parent=rna-XM_017900621.1
NW_016907960.1	Gnomon	CDS	107435	107592	.	+	0	Name=XP_017756110.1;ID=cds-XP_017756110.1;Dbxref=GeneID:108547907%2CGenbank:XP_017756110.1;Parent=rna-XM_017900621.1
NW_016907960.1	Gnomon	CDS	107749	107821	.	+	0	Name=XP_017756110.1;ID=cds-XP_017756110.1;Dbxref=GeneID:108547907%2CGenbank:XP_017756110.1;Parent=rna-XM_017900621.1
NW_016907960.1	Gnomon	CDS	107881	108012	.	+	0	Name=XP_017756110.1;ID=cds-XP_017756110.1;Dbxref=GeneID:108547907%2CGenbank:XP_017756110.1;Parent=rna-XM_017900621.1
NW_016907960.1	Gnomon	CDS	108086	108303	.	+	0	Name=XP_017756110.1;ID=cds-XP_017756110.1;Dbxref=GeneID:108547907%2CGenbank:XP_017756110.1;Parent=rna-XM_017900621.1
NW_016907960.1	Gnomon	CDS	108393	108684	.	+	0	Name=XP_017756110.1;ID=cds-XP_017756110.1;Dbxref=GeneID:108547907%2CGenbank:XP_017756110.1;Parent=rna-XM_017900621.1
NW_016907960.1	Gnomon	CDS	108769	109004	.	+	0	Name=XP_017756110.1;ID=cds-XP_017756110.1;Dbxref=GeneID:108547907%2CGenbank:XP_017756110.1;Parent=rna-XM_017900621.1
NW_016907960.1	Gnomon	CDS	109080	109219	.	+	0	Name=XP_017756110.1;ID=cds-XP_017756110.1;Dbxref=GeneID:108547907%2CGenbank:XP_017756110.1;Parent=rna-XM_017900621.1
NW_016907960.1	Gnomon	CDS	109291	109482	.	+	0	Name=XP_017756110.1;ID=cds-XP_017756110.1;Dbxref=GeneID:108547907%2CGenbank:XP_017756110.1;Parent=rna-XM_017900621.1
NW_016907960.1	Gnomon	CDS	109555	109793	.	+	0	Name=XP_017756110.1;ID=cds-XP_017756110.1;Dbxref=GeneID:108547907%2CGenbank:XP_017756110.1;Parent=rna-XM_017900621.1
NW_016907960.1	Gnomon	CDS	109879	110019	.	+	0	Name=XP_017756110.1;ID=cds-XP_017756110.1;Dbxref=GeneID:108547907%2CGenbank:XP_017756110.1;Parent=rna-XM_017900621.1
NW_016907960.1	Gnomon	CDS	110081	110292	.	+	0	Name=XP_017756110.1;ID=cds-XP_017756110.1;Dbxref=GeneID:108547907%2CGenbank:XP_017756110.1;Parent=rna-XM_017900621.1
NW_016907960.1	Gnomon	CDS	110368	110524	.	+	0	Name=XP_017756110.1;ID=cds-XP_017756110.1;Dbxref=GeneID:108547907%2CGenbank:XP_017756110.1;Parent=rna-XM_017900621.1
NW_016907960.1	Gnomon	CDS	110605	110772	.	+	0	Name=XP_017756110.1;ID=cds-XP_017756110.1;Dbxref=GeneID:108547907%2CGenbank:XP_017756110.1;Parent=rna-XM_017900621.1
NW_016907960.1	Gnomon	CDS	110849	110961	.	+	0	Name=XP_017756110.1;ID=cds-XP_017756110.1;Dbxref=GeneID:108547907%2CGenbank:XP_017756110.1;Parent=rna-XM_017900621.1
NW_016907960.1	Gnomon	CDS	111037	111097	.	+	0	Name=XP_017756110.1;ID=cds-XP_017756110.1;Dbxref=GeneID:108547907%2CGenbank:XP_017756110.1;Parent=rna-XM_017900621.1
NW_016907960.1	Gnomon	CDS	66270	66447	.	+	0	Name=XP_017756493.1;ID=cds-XP_017756493.1;Dbxref=GeneID:108548180%2CGenbank:XP_017756493.1;Parent=rna-XM_017901004.1
NW_016907960.1	Gnomon	CDS	76654	76810	.	+	0	Name=XP_017756493.1;ID=cds-XP_017756493.1;Dbxref=GeneID:108548180%2CGenbank:XP_017756493.1;Parent=rna-XM_017901004.1
NW_016907960.1	Gnomon	CDS	76959	77164	.	+	0	Name=XP_017756493.1;ID=cds-XP_017756493.1;Dbxref=GeneID:108548180%2CGenbank:XP_017756493.1;Parent=rna-XM_017901004.1
NW_016907960.1	Gnomon	CDS	77266	77465	.	+	0	Name=XP_017756493.1;ID=cds-XP_017756493.1;Dbxref=GeneID:108548180%2CGenbank:XP_017756493.1;Parent=rna-XM_017901004.1
NW_016907960.1	Gnomon	CDS	77581	77818	.	+	0	Name=XP_017756493.1;ID=cds-XP_017756493.1;Dbxref=GeneID:108548180%2CGenbank:XP_017756493.1;Parent=rna-XM_017901004.1
NW_016907960.1	Gnomon	CDS	77885	78054	.	+	0	Name=XP_017756493.1;ID=cds-XP_017756493.1;Dbxref=GeneID:108548180%2CGenbank:XP_017756493.1;Parent=rna-XM_017901004.1
NW_016907960.1	Gnomon	CDS	78127	78307	.	+	0	Name=XP_017756493.1;ID=cds-XP_017756493.1;Dbxref=GeneID:108548180%2CGenbank:XP_017756493.1;Parent=rna-XM_017901004.1
NW_016907960.1	Gnomon	CDS	78385	78596	.	+	0	Name=XP_017756493.1;ID=cds-XP_017756493.1;Dbxref=GeneID:108548180%2CGenbank:XP_017756493.1;Parent=rna-XM_017901004.1
NW_016907960.1	Gnomon	CDS	78680	78946	.	+	0	Name=XP_017756493.1;ID=cds-XP_017756493.1;Dbxref=GeneID:108548180%2CGenbank:XP_017756493.1;Parent=rna-XM_017901004.1
NW_016907960.1	Gnomon	CDS	79015	79090	.	+	0	Name=XP_017756493.1;ID=cds-XP_017756493.1;Dbxref=GeneID:108548180%2CGenbank:XP_017756493.1;Parent=rna-XM_017901004.1
NW_016907960.1	Gnomon	CDS	79168	79457	.	+	0	Name=XP_017756493.1;ID=cds-XP_017756493.1;Dbxref=GeneID:108548180%2CGenbank:XP_017756493.1;Parent=rna-XM_017901004.1
NW_016907960.1	Gnomon	CDS	79534	79659	.	+	0	Name=XP_017756493.1;ID=cds-XP_017756493.1;Dbxref=GeneID:108548180%2CGenbank:XP_017756493.1;Parent=rna-XM_017901004.1
NW_016907960.1	Gnomon	CDS	79726	79914	.	+	0	Name=XP_017756493.1;ID=cds-XP_017756493.1;Dbxref=GeneID:108548180%2CGenbank:XP_017756493.1;Parent=rna-XM_017901004.1
NW_016907960.1	Gnomon	CDS	79992	80254	.	+	0	Name=XP_017756493.1;ID=cds-XP_017756493.1;Dbxref=GeneID:108548180%2CGenbank:XP_017756493.1;Parent=rna-XM_017901004.1
NW_016907960.1	Gnomon	CDS	80320	80422	.	+	0	Name=XP_017756493.1;ID=cds-XP_017756493.1;Dbxref=GeneID:108548180%2CGenbank:XP_017756493.1;Parent=rna-XM_017901004.1
NW_016907960.1	Gnomon	exon	164018	166009	.	-	.	ID=exon-XR_001890244.1-1;Dbxref=GeneID:108548058%2CGenbank:XR_001890244.1;Parent=rna-XR_001890244.1
NW_016907960.1	Gnomon	exon	162899	163715	.	-	.	ID=exon-XR_001890244.1-2;Dbxref=GeneID:108548058%2CGenbank:XR_001890244.1;Parent=rna-XR_001890244.1
NW_016907960.1	Gnomon	mRNA	200228	201048	.	-	.	Name=XM_017900774.1;ID=rna-XM_017900774.1;Dbxref=GeneID:108548013%2CGenbank:XM_017900774.1;Parent=gene-LOC108548013
NW_016907960.1	Gnomon	exon	189683	189985	.	-	.	ID=exon-XM_017900943.1-1;Dbxref=GeneID:108548128%2CGenbank:XM_017900943.1;Parent=rna-XM_017900943.1
NW_016907960.1	Gnomon	exon	187566	187642	.	-	.	ID=exon-XM_017900943.1-3;Dbxref=GeneID:108548128%2CGenbank:XM_017900943.1;Parent=rna-XM_017900943.1
NW_016907960.1	Gnomon	exon	187726	189278	.	-	.	ID=exon-XM_017900943.1-2;Dbxref=GeneID:108548128%2CGenbank:XM_017900943.1;Parent=rna-XM_017900943.1
NW_016907960.1	Gnomon	exon	514445	514593	.	-	.	ID=exon-XM_017900456.1-2;Dbxref=GeneID:108547788%2CGenbank:XM_017900456.1;Parent=rna-XM_017900456.1
NW_016907960.1	Gnomon	exon	514670	515271	.	-	.	ID=exon-XM_017900456.1-1;Dbxref=GeneID:108547788%2CGenbank:XM_017900456.1;Parent=rna-XM_017900456.1
NW_016907960.1	Gnomon	exon	513538	514121	.	-	.	ID=exon-XM_017900456.1-4;Dbxref=GeneID:108547788%2CGenbank:XM_017900456.1;Parent=rna-XM_017900456.1
NW_016907960.1	Gnomon	exon	514195	514371	.	-	.	ID=exon-XM_017900456.1-3;Dbxref=GeneID:108547788%2CGenbank:XM_017900456.1;Parent=rna-XM_017900456.1
NW_016907960.1	Gnomon	mRNA	542305	547773	.	+	.	Name=XM_017900536.1;ID=rna-XM_017900536.1;Dbxref=GeneID:108547845%2CGenbank:XM_017900536.1;Parent=gene-LOC108547845
NW_016907960.1	Gnomon	exon	513885	513939	.	+	.	ID=exon-XM_017900510.1-6;Dbxref=GeneID:108547823%2CGenbank:XM_017900510.1;Parent=rna-XM_017900510.1
NW_016907960.1	Gnomon	exon	513113	513326	.	+	.	ID=exon-XM_017900510.1-5;Dbxref=GeneID:108547823%2CGenbank:XM_017900510.1;Parent=rna-XM_017900510.1
NW_016907960.1	Gnomon	exon	512800	513030	.	+	.	ID=exon-XM_017900510.1-4;Dbxref=GeneID:108547823%2CGenbank:XM_017900510.1;Parent=rna-XM_017900510.1
NW_016907960.1	Gnomon	exon	512437	512715	.	+	.	ID=exon-XM_017900510.1-3;Dbxref=GeneID:108547823%2CGenbank:XM_017900510.1;Parent=rna-XM_017900510.1
NW_016907960.1	Gnomon	exon	512112	512337	.	+	.	ID=exon-XM_017900510.1-2;Dbxref=GeneID:108547823%2CGenbank:XM_017900510.1;Parent=rna-XM_017900510.1
NW_016907960.1	Gnomon	exon	511922	512036	.	+	.	ID=exon-XM_017900510.1-1;Dbxref=GeneID:108547823%2CGenbank:XM_017900510.1;Parent=rna-XM_017900510.1
NW_016907960.1	Gnomon	exon	631757	631876	.	-	.	ID=exon-XM_017900694.1-31;Dbxref=GeneID:108547923%2CGenbank:XM_017900694.1;Parent=rna-XM_017900694.1
NW_016907960.1	Gnomon	exon	632257	632319	.	-	.	ID=exon-XM_017900694.1-30;Dbxref=GeneID:108547923%2CGenbank:XM_017900694.1;Parent=rna-XM_017900694.1
NW_016907960.1	Gnomon	exon	629411	631012	.	-	.	ID=exon-XM_017900694.1-33;Dbxref=GeneID:108547923%2CGenbank:XM_017900694.1;Parent=rna-XM_017900694.1
NW_016907960.1	Gnomon	exon	631263	631322	.	-	.	ID=exon-XM_017900694.1-32;Dbxref=GeneID:108547923%2CGenbank:XM_017900694.1;Parent=rna-XM_017900694.1
NW_016907960.1	Gnomon	exon	640008	640237	.	-	.	ID=exon-XM_017900694.1-24;Dbxref=GeneID:108547923%2CGenbank:XM_017900694.1;Parent=rna-XM_017900694.1
NW_016907960.1	Gnomon	exon	640314	640431	.	-	.	ID=exon-XM_017900694.1-23;Dbxref=GeneID:108547923%2CGenbank:XM_017900694.1;Parent=rna-XM_017900694.1
NW_016907960.1	Gnomon	exon	636629	636780	.	-	.	ID=exon-XM_017900694.1-26;Dbxref=GeneID:108547923%2CGenbank:XM_017900694.1;Parent=rna-XM_017900694.1
NW_016907960.1	Gnomon	exon	639801	639918	.	-	.	ID=exon-XM_017900694.1-25;Dbxref=GeneID:108547923%2CGenbank:XM_017900694.1;Parent=rna-XM_017900694.1
NW_016907960.1	Gnomon	exon	641902	642149	.	-	.	ID=exon-XM_017900694.1-20;Dbxref=GeneID:108547923%2CGenbank:XM_017900694.1;Parent=rna-XM_017900694.1
NW_016907960.1	Gnomon	exon	640516	640687	.	-	.	ID=exon-XM_017900694.1-22;Dbxref=GeneID:108547923%2CGenbank:XM_017900694.1;Parent=rna-XM_017900694.1
NW_016907960.1	Gnomon	exon	641057	641131	.	-	.	ID=exon-XM_017900694.1-21;Dbxref=GeneID:108547923%2CGenbank:XM_017900694.1;Parent=rna-XM_017900694.1
NW_016907960.1	Gnomon	exon	633030	633167	.	-	.	ID=exon-XM_017900694.1-28;Dbxref=GeneID:108547923%2CGenbank:XM_017900694.1;Parent=rna-XM_017900694.1
NW_016907960.1	Gnomon	exon	633292	633454	.	-	.	ID=exon-XM_017900694.1-27;Dbxref=GeneID:108547923%2CGenbank:XM_017900694.1;Parent=rna-XM_017900694.1
NW_016907960.1	Gnomon	exon	632765	632948	.	-	.	ID=exon-XM_017900694.1-29;Dbxref=GeneID:108547923%2CGenbank:XM_017900694.1;Parent=rna-XM_017900694.1
NW_016907960.1	Gnomon	exon	651672	652525	.	-	.	ID=exon-XM_017900694.1-13;Dbxref=GeneID:108547923%2CGenbank:XM_017900694.1;Parent=rna-XM_017900694.1
NW_016907960.1	Gnomon	exon	652601	653395	.	-	.	ID=exon-XM_017900694.1-12;Dbxref=GeneID:108547923%2CGenbank:XM_017900694.1;Parent=rna-XM_017900694.1
NW_016907960.1	Gnomon	exon	649581	651102	.	-	.	ID=exon-XM_017900694.1-15;Dbxref=GeneID:108547923%2CGenbank:XM_017900694.1;Parent=rna-XM_017900694.1
NW_016907960.1	Gnomon	exon	651181	651470	.	-	.	ID=exon-XM_017900694.1-14;Dbxref=GeneID:108547923%2CGenbank:XM_017900694.1;Parent=rna-XM_017900694.1
NW_016907960.1	Gnomon	exon	653475	653698	.	-	.	ID=exon-XM_017900694.1-11;Dbxref=GeneID:108547923%2CGenbank:XM_017900694.1;Parent=rna-XM_017900694.1
NW_016907960.1	Gnomon	exon	653773	653919	.	-	.	ID=exon-XM_017900694.1-10;Dbxref=GeneID:108547923%2CGenbank:XM_017900694.1;Parent=rna-XM_017900694.1
NW_016907960.1	Gnomon	exon	645591	649234	.	-	.	ID=exon-XM_017900694.1-17;Dbxref=GeneID:108547923%2CGenbank:XM_017900694.1;Parent=rna-XM_017900694.1
NW_016907960.1	Gnomon	exon	649304	649473	.	-	.	ID=exon-XM_017900694.1-16;Dbxref=GeneID:108547923%2CGenbank:XM_017900694.1;Parent=rna-XM_017900694.1
NW_016907960.1	Gnomon	exon	642246	644373	.	-	.	ID=exon-XM_017900694.1-19;Dbxref=GeneID:108547923%2CGenbank:XM_017900694.1;Parent=rna-XM_017900694.1
NW_016907960.1	Gnomon	exon	645292	645303	.	-	.	ID=exon-XM_017900694.1-18;Dbxref=GeneID:108547923%2CGenbank:XM_017900694.1;Parent=rna-XM_017900694.1
NW_016907960.1	Gnomon	CDS	74567	74678	.	+	0	Name=XP_017756501.1;ID=cds-XP_017756501.1;Dbxref=GeneID:108548180%2CGenbank:XP_017756501.1;Parent=rna-XM_017901012.1
NW_016907960.1	Gnomon	CDS	76654	76810	.	+	0	Name=XP_017756501.1;ID=cds-XP_017756501.1;Dbxref=GeneID:108548180%2CGenbank:XP_017756501.1;Parent=rna-XM_017901012.1
NW_016907960.1	Gnomon	CDS	76959	77164	.	+	0	Name=XP_017756501.1;ID=cds-XP_017756501.1;Dbxref=GeneID:108548180%2CGenbank:XP_017756501.1;Parent=rna-XM_017901012.1
NW_016907960.1	Gnomon	CDS	77266	77465	.	+	0	Name=XP_017756501.1;ID=cds-XP_017756501.1;Dbxref=GeneID:108548180%2CGenbank:XP_017756501.1;Parent=rna-XM_017901012.1
NW_016907960.1	Gnomon	CDS	77581	77818	.	+	0	Name=XP_017756501.1;ID=cds-XP_017756501.1;Dbxref=GeneID:108548180%2CGenbank:XP_017756501.1;Parent=rna-XM_017901012.1
NW_016907960.1	Gnomon	CDS	77885	78054	.	+	0	Name=XP_017756501.1;ID=cds-XP_017756501.1;Dbxref=GeneID:108548180%2CGenbank:XP_017756501.1;Parent=rna-XM_017901012.1
NW_016907960.1	Gnomon	CDS	78127	78307	.	+	0	Name=XP_017756501.1;ID=cds-XP_017756501.1;Dbxref=GeneID:108548180%2CGenbank:XP_017756501.1;Parent=rna-XM_017901012.1
NW_016907960.1	Gnomon	CDS	78385	78596	.	+	0	Name=XP_017756501.1;ID=cds-XP_017756501.1;Dbxref=GeneID:108548180%2CGenbank:XP_017756501.1;Parent=rna-XM_017901012.1
NW_016907960.1	Gnomon	CDS	78680	78946	.	+	0	Name=XP_017756501.1;ID=cds-XP_017756501.1;Dbxref=GeneID:108548180%2CGenbank:XP_017756501.1;Parent=rna-XM_017901012.1
NW_016907960.1	Gnomon	CDS	79015	79090	.	+	0	Name=XP_017756501.1;ID=cds-XP_017756501.1;Dbxref=GeneID:108548180%2CGenbank:XP_017756501.1;Parent=rna-XM_017901012.1
NW_016907960.1	Gnomon	CDS	79168	79457	.	+	0	Name=XP_017756501.1;ID=cds-XP_017756501.1;Dbxref=GeneID:108548180%2CGenbank:XP_017756501.1;Parent=rna-XM_017901012.1
NW_016907960.1	Gnomon	CDS	79534	79659	.	+	0	Name=XP_017756501.1;ID=cds-XP_017756501.1;Dbxref=GeneID:108548180%2CGenbank:XP_017756501.1;Parent=rna-XM_017901012.1
NW_016907960.1	Gnomon	CDS	79726	79914	.	+	0	Name=XP_017756501.1;ID=cds-XP_017756501.1;Dbxref=GeneID:108548180%2CGenbank:XP_017756501.1;Parent=rna-XM_017901012.1
NW_016907960.1	Gnomon	CDS	79992	80254	.	+	0	Name=XP_017756501.1;ID=cds-XP_017756501.1;Dbxref=GeneID:108548180%2CGenbank:XP_017756501.1;Parent=rna-XM_017901012.1
NW_016907960.1	Gnomon	CDS	80320	80422	.	+	0	Name=XP_017756501.1;ID=cds-XP_017756501.1;Dbxref=GeneID:108548180%2CGenbank:XP_017756501.1;Parent=rna-XM_017901012.1
NW_016907960.1	Gnomon	exon	20196	20599	.	-	.	ID=exon-XM_017901197.1-1;Dbxref=GeneID:108548326%2CGenbank:XM_017901197.1;Parent=rna-XM_017901197.1
NW_016907960.1	Gnomon	exon	10632	10807	.	-	.	ID=exon-XM_017901197.1-3;Dbxref=GeneID:108548326%2CGenbank:XM_017901197.1;Parent=rna-XM_017901197.1
NW_016907960.1	Gnomon	exon	10962	11104	.	-	.	ID=exon-XM_017901197.1-2;Dbxref=GeneID:108548326%2CGenbank:XM_017901197.1;Parent=rna-XM_017901197.1
NW_016907960.1	Gnomon	exon	10182	10331	.	-	.	ID=exon-XM_017901197.1-5;Dbxref=GeneID:108548326%2CGenbank:XM_017901197.1;Parent=rna-XM_017901197.1
NW_016907960.1	Gnomon	exon	10417	10548	.	-	.	ID=exon-XM_017901197.1-4;Dbxref=GeneID:108548326%2CGenbank:XM_017901197.1;Parent=rna-XM_017901197.1
NW_016907960.1	Gnomon	exon	9755	9835	.	-	.	ID=exon-XM_017901197.1-7;Dbxref=GeneID:108548326%2CGenbank:XM_017901197.1;Parent=rna-XM_017901197.1
NW_016907960.1	Gnomon	exon	9915	10103	.	-	.	ID=exon-XM_017901197.1-6;Dbxref=GeneID:108548326%2CGenbank:XM_017901197.1;Parent=rna-XM_017901197.1
NW_016907960.1	Gnomon	exon	9059	9094	.	-	.	ID=exon-XM_017901197.1-9;Dbxref=GeneID:108548326%2CGenbank:XM_017901197.1;Parent=rna-XM_017901197.1
NW_016907960.1	Gnomon	exon	9461	9683	.	-	.	ID=exon-XM_017901197.1-8;Dbxref=GeneID:108548326%2CGenbank:XM_017901197.1;Parent=rna-XM_017901197.1
NW_016907960.1	Gnomon	CDS	623183	623665	.	+	0	Name=XP_017756012.1;ID=cds-XP_017756012.1;Dbxref=GeneID:108547837%2CGenbank:XP_017756012.1;Parent=rna-XM_017900523.1
NW_016907960.1	Gnomon	CDS	624267	624629	.	+	0	Name=XP_017756012.1;ID=cds-XP_017756012.1;Dbxref=GeneID:108547837%2CGenbank:XP_017756012.1;Parent=rna-XM_017900523.1
NW_016907960.1	Gnomon	CDS	624684	624729	.	+	0	Name=XP_017756012.1;ID=cds-XP_017756012.1;Dbxref=GeneID:108547837%2CGenbank:XP_017756012.1;Parent=rna-XM_017900523.1
NW_016907960.1	Gnomon	CDS	625750	625919	.	+	0	Name=XP_017756012.1;ID=cds-XP_017756012.1;Dbxref=GeneID:108547837%2CGenbank:XP_017756012.1;Parent=rna-XM_017900523.1
NW_016907960.1	Gnomon	CDS	626001	627276	.	+	0	Name=XP_017756012.1;ID=cds-XP_017756012.1;Dbxref=GeneID:108547837%2CGenbank:XP_017756012.1;Parent=rna-XM_017900523.1
NW_016907960.1	Gnomon	CDS	627353	627474	.	+	0	Name=XP_017756012.1;ID=cds-XP_017756012.1;Dbxref=GeneID:108547837%2CGenbank:XP_017756012.1;Parent=rna-XM_017900523.1
NW_016907960.1	Gnomon	CDS	627535	627819	.	+	0	Name=XP_017756012.1;ID=cds-XP_017756012.1;Dbxref=GeneID:108547837%2CGenbank:XP_017756012.1;Parent=rna-XM_017900523.1
NW_016907960.1	Gnomon	CDS	627905	628442	.	+	0	Name=XP_017756012.1;ID=cds-XP_017756012.1;Dbxref=GeneID:108547837%2CGenbank:XP_017756012.1;Parent=rna-XM_017900523.1
NW_016907960.1	Gnomon	CDS	628528	628781	.	+	0	Name=XP_017756012.1;ID=cds-XP_017756012.1;Dbxref=GeneID:108547837%2CGenbank:XP_017756012.1;Parent=rna-XM_017900523.1
NW_016907960.1	Gnomon	CDS	628845	628991	.	+	0	Name=XP_017756012.1;ID=cds-XP_017756012.1;Dbxref=GeneID:108547837%2CGenbank:XP_017756012.1;Parent=rna-XM_017900523.1
NW_016907960.1	Gnomon	CDS	686825	686945	.	-	0	Name=XP_017756158.1;ID=cds-XP_017756158.1;Dbxref=GeneID:108547923%2CGenbank:XP_017756158.1;Parent=rna-XM_017900669.1
NW_016907960.1	Gnomon	CDS	684080	684141	.	-	0	Name=XP_017756158.1;ID=cds-XP_017756158.1;Dbxref=GeneID:108547923%2CGenbank:XP_017756158.1;Parent=rna-XM_017900669.1
NW_016907960.1	Gnomon	CDS	679348	679437	.	-	0	Name=XP_017756158.1;ID=cds-XP_017756158.1;Dbxref=GeneID:108547923%2CGenbank:XP_017756158.1;Parent=rna-XM_017900669.1
NW_016907960.1	Gnomon	CDS	678883	679053	.	-	0	Name=XP_017756158.1;ID=cds-XP_017756158.1;Dbxref=GeneID:108547923%2CGenbank:XP_017756158.1;Parent=rna-XM_017900669.1
NW_016907960.1	Gnomon	CDS	673681	673960	.	-	0	Name=XP_017756158.1;ID=cds-XP_017756158.1;Dbxref=GeneID:108547923%2CGenbank:XP_017756158.1;Parent=rna-XM_017900669.1
NW_016907960.1	Gnomon	CDS	672896	673346	.	-	0	Name=XP_017756158.1;ID=cds-XP_017756158.1;Dbxref=GeneID:108547923%2CGenbank:XP_017756158.1;Parent=rna-XM_017900669.1
NW_016907960.1	Gnomon	CDS	672538	672795	.	-	0	Name=XP_017756158.1;ID=cds-XP_017756158.1;Dbxref=GeneID:108547923%2CGenbank:XP_017756158.1;Parent=rna-XM_017900669.1
NW_016907960.1	Gnomon	CDS	671879	672452	.	-	0	Name=XP_017756158.1;ID=cds-XP_017756158.1;Dbxref=GeneID:108547923%2CGenbank:XP_017756158.1;Parent=rna-XM_017900669.1
NW_016907960.1	Gnomon	CDS	671121	671591	.	-	0	Name=XP_017756158.1;ID=cds-XP_017756158.1;Dbxref=GeneID:108547923%2CGenbank:XP_017756158.1;Parent=rna-XM_017900669.1
NW_016907960.1	Gnomon	CDS	669837	671042	.	-	0	Name=XP_017756158.1;ID=cds-XP_017756158.1;Dbxref=GeneID:108547923%2CGenbank:XP_017756158.1;Parent=rna-XM_017900669.1
NW_016907960.1	Gnomon	CDS	669663	669746	.	-	0	Name=XP_017756158.1;ID=cds-XP_017756158.1;Dbxref=GeneID:108547923%2CGenbank:XP_017756158.1;Parent=rna-XM_017900669.1
NW_016907960.1	Gnomon	CDS	653773	653919	.	-	0	Name=XP_017756158.1;ID=cds-XP_017756158.1;Dbxref=GeneID:108547923%2CGenbank:XP_017756158.1;Parent=rna-XM_017900669.1
NW_016907960.1	Gnomon	CDS	653475	653698	.	-	0	Name=XP_017756158.1;ID=cds-XP_017756158.1;Dbxref=GeneID:108547923%2CGenbank:XP_017756158.1;Parent=rna-XM_017900669.1
NW_016907960.1	Gnomon	CDS	652601	653395	.	-	0	Name=XP_017756158.1;ID=cds-XP_017756158.1;Dbxref=GeneID:108547923%2CGenbank:XP_017756158.1;Parent=rna-XM_017900669.1
NW_016907960.1	Gnomon	CDS	651672	652525	.	-	0	Name=XP_017756158.1;ID=cds-XP_017756158.1;Dbxref=GeneID:108547923%2CGenbank:XP_017756158.1;Parent=rna-XM_017900669.1
NW_016907960.1	Gnomon	CDS	651181	651470	.	-	0	Name=XP_017756158.1;ID=cds-XP_017756158.1;Dbxref=GeneID:108547923%2CGenbank:XP_017756158.1;Parent=rna-XM_017900669.1
NW_016907960.1	Gnomon	CDS	649581	651102	.	-	0	Name=XP_017756158.1;ID=cds-XP_017756158.1;Dbxref=GeneID:108547923%2CGenbank:XP_017756158.1;Parent=rna-XM_017900669.1
NW_016907960.1	Gnomon	CDS	649304	649473	.	-	0	Name=XP_017756158.1;ID=cds-XP_017756158.1;Dbxref=GeneID:108547923%2CGenbank:XP_017756158.1;Parent=rna-XM_017900669.1
NW_016907960.1	Gnomon	CDS	645591	649234	.	-	0	Name=XP_017756158.1;ID=cds-XP_017756158.1;Dbxref=GeneID:108547923%2CGenbank:XP_017756158.1;Parent=rna-XM_017900669.1
NW_016907960.1	Gnomon	CDS	645292	645303	.	-	0	Name=XP_017756158.1;ID=cds-XP_017756158.1;Dbxref=GeneID:108547923%2CGenbank:XP_017756158.1;Parent=rna-XM_017900669.1
NW_016907960.1	Gnomon	CDS	642246	644373	.	-	0	Name=XP_017756158.1;ID=cds-XP_017756158.1;Dbxref=GeneID:108547923%2CGenbank:XP_017756158.1;Parent=rna-XM_017900669.1
NW_016907960.1	Gnomon	CDS	641902	642149	.	-	0	Name=XP_017756158.1;ID=cds-XP_017756158.1;Dbxref=GeneID:108547923%2CGenbank:XP_017756158.1;Parent=rna-XM_017900669.1
NW_016907960.1	Gnomon	CDS	641057	641131	.	-	0	Name=XP_017756158.1;ID=cds-XP_017756158.1;Dbxref=GeneID:108547923%2CGenbank:XP_017756158.1;Parent=rna-XM_017900669.1
NW_016907960.1	Gnomon	CDS	640516	640687	.	-	0	Name=XP_017756158.1;ID=cds-XP_017756158.1;Dbxref=GeneID:108547923%2CGenbank:XP_017756158.1;Parent=rna-XM_017900669.1
NW_016907960.1	Gnomon	CDS	640314	640431	.	-	0	Name=XP_017756158.1;ID=cds-XP_017756158.1;Dbxref=GeneID:108547923%2CGenbank:XP_017756158.1;Parent=rna-XM_017900669.1
NW_016907960.1	Gnomon	CDS	640008	640237	.	-	0	Name=XP_017756158.1;ID=cds-XP_017756158.1;Dbxref=GeneID:108547923%2CGenbank:XP_017756158.1;Parent=rna-XM_017900669.1
NW_016907960.1	Gnomon	CDS	639801	639918	.	-	0	Name=XP_017756158.1;ID=cds-XP_017756158.1;Dbxref=GeneID:108547923%2CGenbank:XP_017756158.1;Parent=rna-XM_017900669.1
NW_016907960.1	Gnomon	CDS	636629	636780	.	-	0	Name=XP_017756158.1;ID=cds-XP_017756158.1;Dbxref=GeneID:108547923%2CGenbank:XP_017756158.1;Parent=rna-XM_017900669.1
NW_016907960.1	Gnomon	CDS	633292	633454	.	-	0	Name=XP_017756158.1;ID=cds-XP_017756158.1;Dbxref=GeneID:108547923%2CGenbank:XP_017756158.1;Parent=rna-XM_017900669.1
NW_016907960.1	Gnomon	CDS	633030	633167	.	-	0	Name=XP_017756158.1;ID=cds-XP_017756158.1;Dbxref=GeneID:108547923%2CGenbank:XP_017756158.1;Parent=rna-XM_017900669.1
NW_016907960.1	Gnomon	CDS	632765	632948	.	-	0	Name=XP_017756158.1;ID=cds-XP_017756158.1;Dbxref=GeneID:108547923%2CGenbank:XP_017756158.1;Parent=rna-XM_017900669.1
NW_016907960.1	Gnomon	CDS	632257	632319	.	-	0	Name=XP_017756158.1;ID=cds-XP_017756158.1;Dbxref=GeneID:108547923%2CGenbank:XP_017756158.1;Parent=rna-XM_017900669.1
NW_016907960.1	Gnomon	CDS	631757	631876	.	-	0	Name=XP_017756158.1;ID=cds-XP_017756158.1;Dbxref=GeneID:108547923%2CGenbank:XP_017756158.1;Parent=rna-XM_017900669.1
NW_016907960.1	Gnomon	CDS	631263	631322	.	-	0	Name=XP_017756158.1;ID=cds-XP_017756158.1;Dbxref=GeneID:108547923%2CGenbank:XP_017756158.1;Parent=rna-XM_017900669.1
NW_016907960.1	Gnomon	CDS	630850	631012	.	-	0	Name=XP_017756158.1;ID=cds-XP_017756158.1;Dbxref=GeneID:108547923%2CGenbank:XP_017756158.1;Parent=rna-XM_017900669.1
NW_016907960.1	Gnomon	exon	717479	717641	.	+	.	ID=exon-XM_017900857.1-10;Dbxref=GeneID:108548081%2CGenbank:XM_017900857.1;Parent=rna-XM_017900857.1
NW_016907960.1	Gnomon	exon	719019	720929	.	+	.	ID=exon-XM_017900857.1-12;Dbxref=GeneID:108548081%2CGenbank:XM_017900857.1;Parent=rna-XM_017900857.1
NW_016907960.1	Gnomon	exon	717727	717927	.	+	.	ID=exon-XM_017900857.1-11;Dbxref=GeneID:108548081%2CGenbank:XM_017900857.1;Parent=rna-XM_017900857.1
NW_016907960.1	Gnomon	mRNA	202514	203705	.	-	.	Name=XM_017900580.1;ID=rna-XM_017900580.1;Dbxref=GeneID:108547873%2CGenbank:XM_017900580.1;Parent=gene-LOC108547873
NW_016907960.1	Gnomon	exon	679348	679437	.	-	.	ID=exon-XM_017900655.1-5;Dbxref=GeneID:108547923%2CGenbank:XM_017900655.1;Parent=rna-XM_017900655.1
NW_016907960.1	Gnomon	exon	680165	680224	.	-	.	ID=exon-XM_017900655.1-4;Dbxref=GeneID:108547923%2CGenbank:XM_017900655.1;Parent=rna-XM_017900655.1
NW_016907960.1	Gnomon	exon	684080	684141	.	-	.	ID=exon-XM_017900655.1-3;Dbxref=GeneID:108547923%2CGenbank:XM_017900655.1;Parent=rna-XM_017900655.1
NW_016907960.1	Gnomon	exon	686825	687591	.	-	.	ID=exon-XM_017900655.1-2;Dbxref=GeneID:108547923%2CGenbank:XM_017900655.1;Parent=rna-XM_017900655.1
NW_016907960.1	Gnomon	exon	688348	688378	.	-	.	ID=exon-XM_017900655.1-1;Dbxref=GeneID:108547923%2CGenbank:XM_017900655.1;Parent=rna-XM_017900655.1
NW_016907960.1	Gnomon	exon	672538	672795	.	-	.	ID=exon-XM_017900655.1-9;Dbxref=GeneID:108547923%2CGenbank:XM_017900655.1;Parent=rna-XM_017900655.1
NW_016907960.1	Gnomon	exon	672896	673346	.	-	.	ID=exon-XM_017900655.1-8;Dbxref=GeneID:108547923%2CGenbank:XM_017900655.1;Parent=rna-XM_017900655.1
NW_016907960.1	Gnomon	exon	673681	673960	.	-	.	ID=exon-XM_017900655.1-7;Dbxref=GeneID:108547923%2CGenbank:XM_017900655.1;Parent=rna-XM_017900655.1
NW_016907960.1	Gnomon	exon	678883	679053	.	-	.	ID=exon-XM_017900655.1-6;Dbxref=GeneID:108547923%2CGenbank:XM_017900655.1;Parent=rna-XM_017900655.1
NW_016907960.1	Gnomon	exon	105020	105083	.	-	.	ID=exon-XM_017900734.1-4;Dbxref=GeneID:108547980%2CGenbank:XM_017900734.1;Parent=rna-XM_017900734.1
NW_016907960.1	Gnomon	exon	105960	106167	.	-	.	ID=exon-XM_017900734.1-1;Dbxref=GeneID:108547980%2CGenbank:XM_017900734.1;Parent=rna-XM_017900734.1
NW_016907960.1	Gnomon	exon	105347	105615	.	-	.	ID=exon-XM_017900734.1-3;Dbxref=GeneID:108547980%2CGenbank:XM_017900734.1;Parent=rna-XM_017900734.1
NW_016907960.1	Gnomon	exon	105696	105860	.	-	.	ID=exon-XM_017900734.1-2;Dbxref=GeneID:108547980%2CGenbank:XM_017900734.1;Parent=rna-XM_017900734.1
NW_016907960.1	Gnomon	exon	628845	629029	.	+	.	ID=exon-XM_017900523.1-11;Dbxref=GeneID:108547837%2CGenbank:XM_017900523.1;Parent=rna-XM_017900523.1
NW_016907960.1	Gnomon	exon	628528	628781	.	+	.	ID=exon-XM_017900523.1-10;Dbxref=GeneID:108547837%2CGenbank:XM_017900523.1;Parent=rna-XM_017900523.1
NW_016907960.1	Gnomon	exon	539365	539466	.	-	.	ID=exon-XM_017900479.1-3;Dbxref=GeneID:108547805%2CGenbank:XM_017900479.1;Parent=rna-XM_017900479.1
NW_016907960.1	Gnomon	exon	540428	540529	.	-	.	ID=exon-XM_017900479.1-2;Dbxref=GeneID:108547805%2CGenbank:XM_017900479.1;Parent=rna-XM_017900479.1
NW_016907960.1	Gnomon	exon	538356	538556	.	-	.	ID=exon-XM_017900479.1-5;Dbxref=GeneID:108547805%2CGenbank:XM_017900479.1;Parent=rna-XM_017900479.1
NW_016907960.1	Gnomon	exon	539146	539262	.	-	.	ID=exon-XM_017900479.1-4;Dbxref=GeneID:108547805%2CGenbank:XM_017900479.1;Parent=rna-XM_017900479.1
NW_016907960.1	Gnomon	exon	540628	540988	.	-	.	ID=exon-XM_017900479.1-1;Dbxref=GeneID:108547805%2CGenbank:XM_017900479.1;Parent=rna-XM_017900479.1
NW_016907960.1	Gnomon	exon	537462	537782	.	-	.	ID=exon-XM_017900479.1-7;Dbxref=GeneID:108547805%2CGenbank:XM_017900479.1;Parent=rna-XM_017900479.1
NW_016907960.1	Gnomon	exon	537876	538259	.	-	.	ID=exon-XM_017900479.1-6;Dbxref=GeneID:108547805%2CGenbank:XM_017900479.1;Parent=rna-XM_017900479.1
NW_016907960.1	Gnomon	exon	535642	535817	.	-	.	ID=exon-XM_017900479.1-9;Dbxref=GeneID:108547805%2CGenbank:XM_017900479.1;Parent=rna-XM_017900479.1
NW_016907960.1	Gnomon	exon	536133	537393	.	-	.	ID=exon-XM_017900479.1-8;Dbxref=GeneID:108547805%2CGenbank:XM_017900479.1;Parent=rna-XM_017900479.1
NW_016907960.1	Gnomon	CDS	87754	87805	.	+	0	Name=XP_017756454.1;ID=cds-XP_017756454.1;Dbxref=GeneID:108548144%2CGenbank:XP_017756454.1;Parent=rna-XM_017900965.1
NW_016907960.1	Gnomon	CDS	87892	88115	.	+	0	Name=XP_017756454.1;ID=cds-XP_017756454.1;Dbxref=GeneID:108548144%2CGenbank:XP_017756454.1;Parent=rna-XM_017900965.1
NW_016907960.1	Gnomon	CDS	88189	88432	.	+	0	Name=XP_017756454.1;ID=cds-XP_017756454.1;Dbxref=GeneID:108548144%2CGenbank:XP_017756454.1;Parent=rna-XM_017900965.1
NW_016907960.1	Gnomon	CDS	88505	88648	.	+	0	Name=XP_017756454.1;ID=cds-XP_017756454.1;Dbxref=GeneID:108548144%2CGenbank:XP_017756454.1;Parent=rna-XM_017900965.1
NW_016907960.1	Gnomon	CDS	88744	88934	.	+	0	Name=XP_017756454.1;ID=cds-XP_017756454.1;Dbxref=GeneID:108548144%2CGenbank:XP_017756454.1;Parent=rna-XM_017900965.1
NW_016907960.1	Gnomon	CDS	89034	90626	.	+	0	Name=XP_017756454.1;ID=cds-XP_017756454.1;Dbxref=GeneID:108548144%2CGenbank:XP_017756454.1;Parent=rna-XM_017900965.1
NW_016907960.1	Gnomon	mRNA	105020	106167	.	-	.	Name=XM_017900734.1;ID=rna-XM_017900734.1;Dbxref=GeneID:108547980%2CGenbank:XM_017900734.1;Parent=gene-LOC108547980
NW_016907960.1	Gnomon	exon	202883	203497	.	-	.	ID=exon-XM_017900580.1-2;Dbxref=GeneID:108547873%2CGenbank:XM_017900580.1;Parent=rna-XM_017900580.1
NW_016907960.1	Gnomon	exon	203612	203705	.	-	.	ID=exon-XM_017900580.1-1;Dbxref=GeneID:108547873%2CGenbank:XM_017900580.1;Parent=rna-XM_017900580.1
NW_016907960.1	Gnomon	exon	202514	202561	.	-	.	ID=exon-XM_017900580.1-4;Dbxref=GeneID:108547873%2CGenbank:XM_017900580.1;Parent=rna-XM_017900580.1
NW_016907960.1	Gnomon	exon	202628	202815	.	-	.	ID=exon-XM_017900580.1-3;Dbxref=GeneID:108547873%2CGenbank:XM_017900580.1;Parent=rna-XM_017900580.1
NW_016907960.1	Gnomon	mRNA	87490	90629	.	+	.	Name=XM_017900973.1;ID=rna-XM_017900973.1;Dbxref=GeneID:108548144%2CGenbank:XM_017900973.1;Parent=gene-LOC108548144
NW_016907960.1	Gnomon	mRNA	721367	723499	.	+	.	Name=XM_017900878.1;ID=rna-XM_017900878.1;Dbxref=GeneID:108548100%2CGenbank:XM_017900878.1;Parent=gene-LOC108548100
NW_016907960.1	Gnomon	exon	726794	727209	.	-	.	ID=exon-XM_017900610.1-8;Dbxref=GeneID:108547889%2CGenbank:XM_017900610.1;Parent=rna-XM_017900610.1
NW_016907960.1	Gnomon	exon	727294	727537	.	-	.	ID=exon-XM_017900610.1-7;Dbxref=GeneID:108547889%2CGenbank:XM_017900610.1;Parent=rna-XM_017900610.1
NW_016907960.1	Gnomon	exon	728087	728230	.	-	.	ID=exon-XM_017900610.1-4;Dbxref=GeneID:108547889%2CGenbank:XM_017900610.1;Parent=rna-XM_017900610.1
NW_016907960.1	Gnomon	exon	728315	728639	.	-	.	ID=exon-XM_017900610.1-3;Dbxref=GeneID:108547889%2CGenbank:XM_017900610.1;Parent=rna-XM_017900610.1
NW_016907960.1	Gnomon	exon	727620	727836	.	-	.	ID=exon-XM_017900610.1-6;Dbxref=GeneID:108547889%2CGenbank:XM_017900610.1;Parent=rna-XM_017900610.1
NW_016907960.1	Gnomon	exon	727915	728018	.	-	.	ID=exon-XM_017900610.1-5;Dbxref=GeneID:108547889%2CGenbank:XM_017900610.1;Parent=rna-XM_017900610.1
NW_016907960.1	Gnomon	exon	728704	728796	.	-	.	ID=exon-XM_017900610.1-2;Dbxref=GeneID:108547889%2CGenbank:XM_017900610.1;Parent=rna-XM_017900610.1
NW_016907960.1	Gnomon	exon	728864	729032	.	-	.	ID=exon-XM_017900610.1-1;Dbxref=GeneID:108547889%2CGenbank:XM_017900610.1;Parent=rna-XM_017900610.1
NW_016907960.1	Gnomon	CDS	517711	517884	.	+	0	Name=XP_017756596.1;ID=cds-XP_017756596.1;Dbxref=GeneID:108548253%2CGenbank:XP_017756596.1;Parent=rna-XM_017901107.1
NW_016907960.1	Gnomon	CDS	517964	518131	.	+	0	Name=XP_017756596.1;ID=cds-XP_017756596.1;Dbxref=GeneID:108548253%2CGenbank:XP_017756596.1;Parent=rna-XM_017901107.1
NW_016907960.1	Gnomon	CDS	518200	520401	.	+	0	Name=XP_017756596.1;ID=cds-XP_017756596.1;Dbxref=GeneID:108548253%2CGenbank:XP_017756596.1;Parent=rna-XM_017901107.1
NW_016907960.1	Gnomon	CDS	524982	525022	.	+	0	Name=XP_017756606.1;ID=cds-XP_017756606.1;Dbxref=GeneID:108548261%2CGenbank:XP_017756606.1;Parent=rna-XM_017901117.1
NW_016907960.1	Gnomon	CDS	525116	525368	.	+	0	Name=XP_017756606.1;ID=cds-XP_017756606.1;Dbxref=GeneID:108548261%2CGenbank:XP_017756606.1;Parent=rna-XM_017901117.1
NW_016907960.1	Gnomon	CDS	525451	525911	.	+	0	Name=XP_017756606.1;ID=cds-XP_017756606.1;Dbxref=GeneID:108548261%2CGenbank:XP_017756606.1;Parent=rna-XM_017901117.1
NW_016907960.1	Gnomon	CDS	525980	526168	.	+	0	Name=XP_017756606.1;ID=cds-XP_017756606.1;Dbxref=GeneID:108548261%2CGenbank:XP_017756606.1;Parent=rna-XM_017901117.1
NW_016907960.1	Gnomon	CDS	526248	526359	.	+	0	Name=XP_017756606.1;ID=cds-XP_017756606.1;Dbxref=GeneID:108548261%2CGenbank:XP_017756606.1;Parent=rna-XM_017901117.1
NW_016907960.1	Gnomon	CDS	526427	526717	.	+	0	Name=XP_017756606.1;ID=cds-XP_017756606.1;Dbxref=GeneID:108548261%2CGenbank:XP_017756606.1;Parent=rna-XM_017901117.1
NW_016907960.1	Gnomon	CDS	712842	713091	.	+	0	Name=XP_017756353.1;ID=cds-XP_017756353.1;Dbxref=GeneID:108548081%2CGenbank:XP_017756353.1;Parent=rna-XM_017900864.1
NW_016907960.1	Gnomon	CDS	715127	715359	.	+	0	Name=XP_017756353.1;ID=cds-XP_017756353.1;Dbxref=GeneID:108548081%2CGenbank:XP_017756353.1;Parent=rna-XM_017900864.1
NW_016907960.1	Gnomon	CDS	715812	716033	.	+	0	Name=XP_017756353.1;ID=cds-XP_017756353.1;Dbxref=GeneID:108548081%2CGenbank:XP_017756353.1;Parent=rna-XM_017900864.1
NW_016907960.1	Gnomon	CDS	716207	716317	.	+	0	Name=XP_017756353.1;ID=cds-XP_017756353.1;Dbxref=GeneID:108548081%2CGenbank:XP_017756353.1;Parent=rna-XM_017900864.1
NW_016907960.1	Gnomon	CDS	716399	716640	.	+	0	Name=XP_017756353.1;ID=cds-XP_017756353.1;Dbxref=GeneID:108548081%2CGenbank:XP_017756353.1;Parent=rna-XM_017900864.1
NW_016907960.1	Gnomon	CDS	716733	716877	.	+	0	Name=XP_017756353.1;ID=cds-XP_017756353.1;Dbxref=GeneID:108548081%2CGenbank:XP_017756353.1;Parent=rna-XM_017900864.1
NW_016907960.1	Gnomon	CDS	716963	717164	.	+	0	Name=XP_017756353.1;ID=cds-XP_017756353.1;Dbxref=GeneID:108548081%2CGenbank:XP_017756353.1;Parent=rna-XM_017900864.1
NW_016907960.1	Gnomon	CDS	717239	717398	.	+	0	Name=XP_017756353.1;ID=cds-XP_017756353.1;Dbxref=GeneID:108548081%2CGenbank:XP_017756353.1;Parent=rna-XM_017900864.1
NW_016907960.1	Gnomon	CDS	717479	717641	.	+	0	Name=XP_017756353.1;ID=cds-XP_017756353.1;Dbxref=GeneID:108548081%2CGenbank:XP_017756353.1;Parent=rna-XM_017900864.1
NW_016907960.1	Gnomon	CDS	717727	717927	.	+	0	Name=XP_017756353.1;ID=cds-XP_017756353.1;Dbxref=GeneID:108548081%2CGenbank:XP_017756353.1;Parent=rna-XM_017900864.1
NW_016907960.1	Gnomon	CDS	719019	719171	.	+	0	Name=XP_017756353.1;ID=cds-XP_017756353.1;Dbxref=GeneID:108548081%2CGenbank:XP_017756353.1;Parent=rna-XM_017900864.1
NW_016907960.1	Gnomon	exon	527561	528730	.	-	.	ID=exon-XM_017900633.1-1;Dbxref=GeneID:108547916%2CGenbank:XM_017900633.1;Parent=rna-XM_017900633.1
NW_016907960.1	Gnomon	exon	526903	527224	.	-	.	ID=exon-XM_017900633.1-3;Dbxref=GeneID:108547916%2CGenbank:XM_017900633.1;Parent=rna-XM_017900633.1
NW_016907960.1	Gnomon	exon	527287	527419	.	-	.	ID=exon-XM_017900633.1-2;Dbxref=GeneID:108547916%2CGenbank:XM_017900633.1;Parent=rna-XM_017900633.1
NW_016907960.1	Gnomon	mRNA	352880	492531	.	-	.	Name=XM_017900441.1;ID=rna-XM_017900441.1;Dbxref=GeneID:108547782%2CGenbank:XM_017900441.1;Parent=gene-LOC108547782
NW_016907960.1	Gnomon	mRNA	168526	184495	.	-	.	Name=XM_017900838.1;ID=rna-XM_017900838.1;Dbxref=GeneID:108548066%2CGenbank:XM_017900838.1;Parent=gene-LOC108548066
NW_016907960.1	Gnomon	CDS	20196	20278	.	-	0	Name=XP_017756686.1;ID=cds-XP_017756686.1;Dbxref=GeneID:108548326%2CGenbank:XP_017756686.1;Parent=rna-XM_017901197.1
NW_016907960.1	Gnomon	CDS	10962	11104	.	-	0	Name=XP_017756686.1;ID=cds-XP_017756686.1;Dbxref=GeneID:108548326%2CGenbank:XP_017756686.1;Parent=rna-XM_017901197.1
NW_016907960.1	Gnomon	CDS	10632	10807	.	-	0	Name=XP_017756686.1;ID=cds-XP_017756686.1;Dbxref=GeneID:108548326%2CGenbank:XP_017756686.1;Parent=rna-XM_017901197.1
NW_016907960.1	Gnomon	CDS	10417	10548	.	-	0	Name=XP_017756686.1;ID=cds-XP_017756686.1;Dbxref=GeneID:108548326%2CGenbank:XP_017756686.1;Parent=rna-XM_017901197.1
NW_016907960.1	Gnomon	CDS	10182	10331	.	-	0	Name=XP_017756686.1;ID=cds-XP_017756686.1;Dbxref=GeneID:108548326%2CGenbank:XP_017756686.1;Parent=rna-XM_017901197.1
NW_016907960.1	Gnomon	CDS	9915	10103	.	-	0	Name=XP_017756686.1;ID=cds-XP_017756686.1;Dbxref=GeneID:108548326%2CGenbank:XP_017756686.1;Parent=rna-XM_017901197.1
NW_016907960.1	Gnomon	CDS	9755	9835	.	-	0	Name=XP_017756686.1;ID=cds-XP_017756686.1;Dbxref=GeneID:108548326%2CGenbank:XP_017756686.1;Parent=rna-XM_017901197.1
NW_016907960.1	Gnomon	CDS	9461	9683	.	-	0	Name=XP_017756686.1;ID=cds-XP_017756686.1;Dbxref=GeneID:108548326%2CGenbank:XP_017756686.1;Parent=rna-XM_017901197.1
NW_016907960.1	Gnomon	CDS	9059	9094	.	-	0	Name=XP_017756686.1;ID=cds-XP_017756686.1;Dbxref=GeneID:108548326%2CGenbank:XP_017756686.1;Parent=rna-XM_017901197.1
NW_016907960.1	Gnomon	CDS	8812	8943	.	-	0	Name=XP_017756686.1;ID=cds-XP_017756686.1;Dbxref=GeneID:108548326%2CGenbank:XP_017756686.1;Parent=rna-XM_017901197.1
NW_016907960.1	Gnomon	CDS	8530	8712	.	-	0	Name=XP_017756686.1;ID=cds-XP_017756686.1;Dbxref=GeneID:108548326%2CGenbank:XP_017756686.1;Parent=rna-XM_017901197.1
NW_016907960.1	Gnomon	CDS	8229	8445	.	-	0	Name=XP_017756686.1;ID=cds-XP_017756686.1;Dbxref=GeneID:108548326%2CGenbank:XP_017756686.1;Parent=rna-XM_017901197.1
NW_016907960.1	Gnomon	CDS	7958	8148	.	-	0	Name=XP_017756686.1;ID=cds-XP_017756686.1;Dbxref=GeneID:108548326%2CGenbank:XP_017756686.1;Parent=rna-XM_017901197.1
NW_016907960.1	Gnomon	CDS	7676	7880	.	-	0	Name=XP_017756686.1;ID=cds-XP_017756686.1;Dbxref=GeneID:108548326%2CGenbank:XP_017756686.1;Parent=rna-XM_017901197.1
NW_016907960.1	Gnomon	CDS	7519	7598	.	-	0	Name=XP_017756686.1;ID=cds-XP_017756686.1;Dbxref=GeneID:108548326%2CGenbank:XP_017756686.1;Parent=rna-XM_017901197.1
NW_016907960.1	Gnomon	CDS	5613	7429	.	-	0	Name=XP_017756686.1;ID=cds-XP_017756686.1;Dbxref=GeneID:108548326%2CGenbank:XP_017756686.1;Parent=rna-XM_017901197.1
NW_016907960.1	Gnomon	CDS	4875	5018	.	-	0	Name=XP_017756686.1;ID=cds-XP_017756686.1;Dbxref=GeneID:108548326%2CGenbank:XP_017756686.1;Parent=rna-XM_017901197.1
NW_016907960.1	Gnomon	CDS	4643	4792	.	-	0	Name=XP_017756686.1;ID=cds-XP_017756686.1;Dbxref=GeneID:108548326%2CGenbank:XP_017756686.1;Parent=rna-XM_017901197.1
NW_016907960.1	Gnomon	CDS	4477	4576	.	-	0	Name=XP_017756686.1;ID=cds-XP_017756686.1;Dbxref=GeneID:108548326%2CGenbank:XP_017756686.1;Parent=rna-XM_017901197.1
NW_016907960.1	Gnomon	CDS	4179	4410	.	-	0	Name=XP_017756686.1;ID=cds-XP_017756686.1;Dbxref=GeneID:108548326%2CGenbank:XP_017756686.1;Parent=rna-XM_017901197.1
NW_016907960.1	Gnomon	CDS	3798	4089	.	-	0	Name=XP_017756686.1;ID=cds-XP_017756686.1;Dbxref=GeneID:108548326%2CGenbank:XP_017756686.1;Parent=rna-XM_017901197.1
NW_016907960.1	Gnomon	CDS	3390	3713	.	-	0	Name=XP_017756686.1;ID=cds-XP_017756686.1;Dbxref=GeneID:108548326%2CGenbank:XP_017756686.1;Parent=rna-XM_017901197.1
NW_016907960.1	Gnomon	CDS	157633	157650	.	-	0	Name=XP_017756540.1;ID=cds-XP_017756540.1;Dbxref=GeneID:108548215%2CGenbank:XP_017756540.1;Parent=rna-XM_017901051.1
NW_016907960.1	Gnomon	CDS	157065	157533	.	-	0	Name=XP_017756540.1;ID=cds-XP_017756540.1;Dbxref=GeneID:108548215%2CGenbank:XP_017756540.1;Parent=rna-XM_017901051.1
NW_016907960.1	Gnomon	CDS	156735	156980	.	-	0	Name=XP_017756540.1;ID=cds-XP_017756540.1;Dbxref=GeneID:108548215%2CGenbank:XP_017756540.1;Parent=rna-XM_017901051.1
NW_016907960.1	Gnomon	CDS	156395	156658	.	-	0	Name=XP_017756540.1;ID=cds-XP_017756540.1;Dbxref=GeneID:108548215%2CGenbank:XP_017756540.1;Parent=rna-XM_017901051.1
NW_016907960.1	Gnomon	CDS	156132	156311	.	-	0	Name=XP_017756540.1;ID=cds-XP_017756540.1;Dbxref=GeneID:108548215%2CGenbank:XP_017756540.1;Parent=rna-XM_017901051.1
NW_016907960.1	Gnomon	CDS	155105	155393	.	-	0	Name=XP_017756540.1;ID=cds-XP_017756540.1;Dbxref=GeneID:108548215%2CGenbank:XP_017756540.1;Parent=rna-XM_017901051.1
NW_016907960.1	Gnomon	CDS	154737	155031	.	-	0	Name=XP_017756540.1;ID=cds-XP_017756540.1;Dbxref=GeneID:108548215%2CGenbank:XP_017756540.1;Parent=rna-XM_017901051.1
NW_016907960.1	Gnomon	CDS	154425	154669	.	-	0	Name=XP_017756540.1;ID=cds-XP_017756540.1;Dbxref=GeneID:108548215%2CGenbank:XP_017756540.1;Parent=rna-XM_017901051.1
NW_016907960.1	Gnomon	CDS	154149	154335	.	-	0	Name=XP_017756540.1;ID=cds-XP_017756540.1;Dbxref=GeneID:108548215%2CGenbank:XP_017756540.1;Parent=rna-XM_017901051.1
NW_016907960.1	Gnomon	CDS	142072	142165	.	-	0	Name=XP_017756540.1;ID=cds-XP_017756540.1;Dbxref=GeneID:108548215%2CGenbank:XP_017756540.1;Parent=rna-XM_017901051.1
NW_016907960.1	Gnomon	CDS	141817	141947	.	-	0	Name=XP_017756540.1;ID=cds-XP_017756540.1;Dbxref=GeneID:108548215%2CGenbank:XP_017756540.1;Parent=rna-XM_017901051.1
NW_016907960.1	Gnomon	exon	89034	90629	.	+	.	ID=exon-XM_017900965.1-7;Dbxref=GeneID:108548144%2CGenbank:XM_017900965.1;Parent=rna-XM_017900965.1
NW_016907960.1	Gnomon	exon	88744	88934	.	+	.	ID=exon-XM_017900965.1-6;Dbxref=GeneID:108548144%2CGenbank:XM_017900965.1;Parent=rna-XM_017900965.1
NW_016907960.1	Gnomon	exon	88505	88648	.	+	.	ID=exon-XM_017900965.1-5;Dbxref=GeneID:108548144%2CGenbank:XM_017900965.1;Parent=rna-XM_017900965.1
NW_016907960.1	Gnomon	exon	88189	88432	.	+	.	ID=exon-XM_017900965.1-4;Dbxref=GeneID:108548144%2CGenbank:XM_017900965.1;Parent=rna-XM_017900965.1
NW_016907960.1	Gnomon	exon	87892	88115	.	+	.	ID=exon-XM_017900965.1-3;Dbxref=GeneID:108548144%2CGenbank:XM_017900965.1;Parent=rna-XM_017900965.1
NW_016907960.1	Gnomon	exon	87718	87805	.	+	.	ID=exon-XM_017900965.1-2;Dbxref=GeneID:108548144%2CGenbank:XM_017900965.1;Parent=rna-XM_017900965.1
NW_016907960.1	Gnomon	exon	86502	86945	.	+	.	ID=exon-XM_017900965.1-1;Dbxref=GeneID:108548144%2CGenbank:XM_017900965.1;Parent=rna-XM_017900965.1
NW_016907960.1	Gnomon	exon	352880	354440	.	-	.	ID=exon-XM_017900441.1-10;Dbxref=GeneID:108547782%2CGenbank:XM_017900441.1;Parent=rna-XM_017900441.1
NW_016907960.1	Gnomon	CDS	704445	704486	.	-	0	Name=XP_017756204.1;ID=cds-XP_017756204.1;Dbxref=GeneID:108547968%2CGenbank:XP_017756204.1;Parent=rna-XM_017900715.1
NW_016907960.1	Gnomon	CDS	704057	704336	.	-	0	Name=XP_017756204.1;ID=cds-XP_017756204.1;Dbxref=GeneID:108547968%2CGenbank:XP_017756204.1;Parent=rna-XM_017900715.1
NW_016907960.1	Gnomon	CDS	703388	703980	.	-	0	Name=XP_017756204.1;ID=cds-XP_017756204.1;Dbxref=GeneID:108547968%2CGenbank:XP_017756204.1;Parent=rna-XM_017900715.1
NW_016907960.1	Gnomon	CDS	702809	703296	.	-	0	Name=XP_017756204.1;ID=cds-XP_017756204.1;Dbxref=GeneID:108547968%2CGenbank:XP_017756204.1;Parent=rna-XM_017900715.1
NW_016907960.1	Gnomon	CDS	702476	702728	.	-	0	Name=XP_017756204.1;ID=cds-XP_017756204.1;Dbxref=GeneID:108547968%2CGenbank:XP_017756204.1;Parent=rna-XM_017900715.1
NW_016907960.1	Gnomon	CDS	702186	702383	.	-	0	Name=XP_017756204.1;ID=cds-XP_017756204.1;Dbxref=GeneID:108547968%2CGenbank:XP_017756204.1;Parent=rna-XM_017900715.1
NW_016907960.1	Gnomon	lnc_RNA	49653	59116	.	+	.	Name=XR_001890251.1;ID=rna-XR_001890251.1;Dbxref=GeneID:108548122%2CGenbank:XR_001890251.1;Parent=gene-LOC108548122
NW_016907960.1	Gnomon	CDS	87754	87805	.	+	0	Name=XP_017756445.1;ID=cds-XP_017756445.1;Dbxref=GeneID:108548144%2CGenbank:XP_017756445.1;Parent=rna-XM_017900956.1
NW_016907960.1	Gnomon	CDS	87892	88115	.	+	0	Name=XP_017756445.1;ID=cds-XP_017756445.1;Dbxref=GeneID:108548144%2CGenbank:XP_017756445.1;Parent=rna-XM_017900956.1
NW_016907960.1	Gnomon	CDS	88189	88432	.	+	0	Name=XP_017756445.1;ID=cds-XP_017756445.1;Dbxref=GeneID:108548144%2CGenbank:XP_017756445.1;Parent=rna-XM_017900956.1
NW_016907960.1	Gnomon	CDS	88505	88648	.	+	0	Name=XP_017756445.1;ID=cds-XP_017756445.1;Dbxref=GeneID:108548144%2CGenbank:XP_017756445.1;Parent=rna-XM_017900956.1
NW_016907960.1	Gnomon	CDS	88744	88934	.	+	0	Name=XP_017756445.1;ID=cds-XP_017756445.1;Dbxref=GeneID:108548144%2CGenbank:XP_017756445.1;Parent=rna-XM_017900956.1
NW_016907960.1	Gnomon	CDS	89034	90626	.	+	0	Name=XP_017756445.1;ID=cds-XP_017756445.1;Dbxref=GeneID:108548144%2CGenbank:XP_017756445.1;Parent=rna-XM_017900956.1
NW_016907960.1	Gnomon	CDS	728864	728937	.	-	0	Name=XP_017756099.1;ID=cds-XP_017756099.1;Dbxref=GeneID:108547889%2CGenbank:XP_017756099.1;Parent=rna-XM_017900610.1
NW_016907960.1	Gnomon	CDS	728704	728796	.	-	0	Name=XP_017756099.1;ID=cds-XP_017756099.1;Dbxref=GeneID:108547889%2CGenbank:XP_017756099.1;Parent=rna-XM_017900610.1
NW_016907960.1	Gnomon	CDS	728315	728639	.	-	0	Name=XP_017756099.1;ID=cds-XP_017756099.1;Dbxref=GeneID:108547889%2CGenbank:XP_017756099.1;Parent=rna-XM_017900610.1
NW_016907960.1	Gnomon	CDS	728087	728230	.	-	0	Name=XP_017756099.1;ID=cds-XP_017756099.1;Dbxref=GeneID:108547889%2CGenbank:XP_017756099.1;Parent=rna-XM_017900610.1
NW_016907960.1	Gnomon	CDS	727915	728018	.	-	0	Name=XP_017756099.1;ID=cds-XP_017756099.1;Dbxref=GeneID:108547889%2CGenbank:XP_017756099.1;Parent=rna-XM_017900610.1
NW_016907960.1	Gnomon	CDS	727620	727836	.	-	0	Name=XP_017756099.1;ID=cds-XP_017756099.1;Dbxref=GeneID:108547889%2CGenbank:XP_017756099.1;Parent=rna-XM_017900610.1
NW_016907960.1	Gnomon	CDS	727294	727537	.	-	0	Name=XP_017756099.1;ID=cds-XP_017756099.1;Dbxref=GeneID:108547889%2CGenbank:XP_017756099.1;Parent=rna-XM_017900610.1
NW_016907960.1	Gnomon	CDS	726794	727209	.	-	0	Name=XP_017756099.1;ID=cds-XP_017756099.1;Dbxref=GeneID:108547889%2CGenbank:XP_017756099.1;Parent=rna-XM_017900610.1
NW_016907960.1	Gnomon	exon	180815	180869	.	-	.	ID=exon-XM_017900847.1-4;Dbxref=GeneID:108548066%2CGenbank:XM_017900847.1;Parent=rna-XM_017900847.1
NW_016907960.1	Gnomon	exon	182941	183013	.	-	.	ID=exon-XM_017900847.1-3;Dbxref=GeneID:108548066%2CGenbank:XM_017900847.1;Parent=rna-XM_017900847.1
NW_016907960.1	Gnomon	exon	183952	184341	.	-	.	ID=exon-XM_017900847.1-2;Dbxref=GeneID:108548066%2CGenbank:XM_017900847.1;Parent=rna-XM_017900847.1
NW_016907960.1	Gnomon	exon	184806	184984	.	-	.	ID=exon-XM_017900847.1-1;Dbxref=GeneID:108548066%2CGenbank:XM_017900847.1;Parent=rna-XM_017900847.1
NW_016907960.1	Gnomon	exon	171330	171403	.	-	.	ID=exon-XM_017900847.1-8;Dbxref=GeneID:108548066%2CGenbank:XM_017900847.1;Parent=rna-XM_017900847.1
NW_016907960.1	Gnomon	exon	171487	171541	.	-	.	ID=exon-XM_017900847.1-7;Dbxref=GeneID:108548066%2CGenbank:XM_017900847.1;Parent=rna-XM_017900847.1
NW_016907960.1	Gnomon	exon	176476	176573	.	-	.	ID=exon-XM_017900847.1-6;Dbxref=GeneID:108548066%2CGenbank:XM_017900847.1;Parent=rna-XM_017900847.1
NW_016907960.1	Gnomon	exon	179716	179835	.	-	.	ID=exon-XM_017900847.1-5;Dbxref=GeneID:108548066%2CGenbank:XM_017900847.1;Parent=rna-XM_017900847.1
NW_016907960.1	Gnomon	exon	170674	170853	.	-	.	ID=exon-XM_017900847.1-9;Dbxref=GeneID:108548066%2CGenbank:XM_017900847.1;Parent=rna-XM_017900847.1
NW_016907960.1	Gnomon	CDS	678883	679035	.	-	0	Name=XP_017756192.1;ID=cds-XP_017756192.1;Dbxref=GeneID:108547923%2CGenbank:XP_017756192.1;Parent=rna-XM_017900703.1
NW_016907960.1	Gnomon	CDS	673681	673960	.	-	0	Name=XP_017756192.1;ID=cds-XP_017756192.1;Dbxref=GeneID:108547923%2CGenbank:XP_017756192.1;Parent=rna-XM_017900703.1
NW_016907960.1	Gnomon	CDS	672896	673346	.	-	0	Name=XP_017756192.1;ID=cds-XP_017756192.1;Dbxref=GeneID:108547923%2CGenbank:XP_017756192.1;Parent=rna-XM_017900703.1
NW_016907960.1	Gnomon	CDS	672538	672795	.	-	0	Name=XP_017756192.1;ID=cds-XP_017756192.1;Dbxref=GeneID:108547923%2CGenbank:XP_017756192.1;Parent=rna-XM_017900703.1
NW_016907960.1	Gnomon	CDS	671879	672452	.	-	0	Name=XP_017756192.1;ID=cds-XP_017756192.1;Dbxref=GeneID:108547923%2CGenbank:XP_017756192.1;Parent=rna-XM_017900703.1
NW_016907960.1	Gnomon	CDS	671121	671591	.	-	0	Name=XP_017756192.1;ID=cds-XP_017756192.1;Dbxref=GeneID:108547923%2CGenbank:XP_017756192.1;Parent=rna-XM_017900703.1
NW_016907960.1	Gnomon	CDS	669837	671042	.	-	0	Name=XP_017756192.1;ID=cds-XP_017756192.1;Dbxref=GeneID:108547923%2CGenbank:XP_017756192.1;Parent=rna-XM_017900703.1
NW_016907960.1	Gnomon	CDS	669663	669746	.	-	0	Name=XP_017756192.1;ID=cds-XP_017756192.1;Dbxref=GeneID:108547923%2CGenbank:XP_017756192.1;Parent=rna-XM_017900703.1
NW_016907960.1	Gnomon	CDS	653773	653919	.	-	0	Name=XP_017756192.1;ID=cds-XP_017756192.1;Dbxref=GeneID:108547923%2CGenbank:XP_017756192.1;Parent=rna-XM_017900703.1
NW_016907960.1	Gnomon	CDS	653475	653698	.	-	0	Name=XP_017756192.1;ID=cds-XP_017756192.1;Dbxref=GeneID:108547923%2CGenbank:XP_017756192.1;Parent=rna-XM_017900703.1
NW_016907960.1	Gnomon	CDS	652601	653395	.	-	0	Name=XP_017756192.1;ID=cds-XP_017756192.1;Dbxref=GeneID:108547923%2CGenbank:XP_017756192.1;Parent=rna-XM_017900703.1
NW_016907960.1	Gnomon	CDS	651672	652525	.	-	0	Name=XP_017756192.1;ID=cds-XP_017756192.1;Dbxref=GeneID:108547923%2CGenbank:XP_017756192.1;Parent=rna-XM_017900703.1
NW_016907960.1	Gnomon	CDS	651181	651470	.	-	0	Name=XP_017756192.1;ID=cds-XP_017756192.1;Dbxref=GeneID:108547923%2CGenbank:XP_017756192.1;Parent=rna-XM_017900703.1
NW_016907960.1	Gnomon	CDS	649581	651102	.	-	0	Name=XP_017756192.1;ID=cds-XP_017756192.1;Dbxref=GeneID:108547923%2CGenbank:XP_017756192.1;Parent=rna-XM_017900703.1
NW_016907960.1	Gnomon	CDS	649304	649473	.	-	0	Name=XP_017756192.1;ID=cds-XP_017756192.1;Dbxref=GeneID:108547923%2CGenbank:XP_017756192.1;Parent=rna-XM_017900703.1
NW_016907960.1	Gnomon	CDS	645591	649234	.	-	0	Name=XP_017756192.1;ID=cds-XP_017756192.1;Dbxref=GeneID:108547923%2CGenbank:XP_017756192.1;Parent=rna-XM_017900703.1
NW_016907960.1	Gnomon	CDS	645292	645303	.	-	0	Name=XP_017756192.1;ID=cds-XP_017756192.1;Dbxref=GeneID:108547923%2CGenbank:XP_017756192.1;Parent=rna-XM_017900703.1
NW_016907960.1	Gnomon	CDS	642246	644373	.	-	0	Name=XP_017756192.1;ID=cds-XP_017756192.1;Dbxref=GeneID:108547923%2CGenbank:XP_017756192.1;Parent=rna-XM_017900703.1
NW_016907960.1	Gnomon	CDS	641902	642149	.	-	0	Name=XP_017756192.1;ID=cds-XP_017756192.1;Dbxref=GeneID:108547923%2CGenbank:XP_017756192.1;Parent=rna-XM_017900703.1
NW_016907960.1	Gnomon	CDS	641057	641131	.	-	0	Name=XP_017756192.1;ID=cds-XP_017756192.1;Dbxref=GeneID:108547923%2CGenbank:XP_017756192.1;Parent=rna-XM_017900703.1
NW_016907960.1	Gnomon	CDS	640516	640687	.	-	0	Name=XP_017756192.1;ID=cds-XP_017756192.1;Dbxref=GeneID:108547923%2CGenbank:XP_017756192.1;Parent=rna-XM_017900703.1
NW_016907960.1	Gnomon	CDS	640314	640431	.	-	0	Name=XP_017756192.1;ID=cds-XP_017756192.1;Dbxref=GeneID:108547923%2CGenbank:XP_017756192.1;Parent=rna-XM_017900703.1
NW_016907960.1	Gnomon	CDS	640008	640237	.	-	0	Name=XP_017756192.1;ID=cds-XP_017756192.1;Dbxref=GeneID:108547923%2CGenbank:XP_017756192.1;Parent=rna-XM_017900703.1
NW_016907960.1	Gnomon	CDS	639801	639918	.	-	0	Name=XP_017756192.1;ID=cds-XP_017756192.1;Dbxref=GeneID:108547923%2CGenbank:XP_017756192.1;Parent=rna-XM_017900703.1
NW_016907960.1	Gnomon	CDS	636629	636780	.	-	0	Name=XP_017756192.1;ID=cds-XP_017756192.1;Dbxref=GeneID:108547923%2CGenbank:XP_017756192.1;Parent=rna-XM_017900703.1
NW_016907960.1	Gnomon	CDS	633292	633454	.	-	0	Name=XP_017756192.1;ID=cds-XP_017756192.1;Dbxref=GeneID:108547923%2CGenbank:XP_017756192.1;Parent=rna-XM_017900703.1
NW_016907960.1	Gnomon	CDS	633030	633167	.	-	0	Name=XP_017756192.1;ID=cds-XP_017756192.1;Dbxref=GeneID:108547923%2CGenbank:XP_017756192.1;Parent=rna-XM_017900703.1
NW_016907960.1	Gnomon	CDS	632765	632948	.	-	0	Name=XP_017756192.1;ID=cds-XP_017756192.1;Dbxref=GeneID:108547923%2CGenbank:XP_017756192.1;Parent=rna-XM_017900703.1
NW_016907960.1	Gnomon	CDS	632257	632319	.	-	0	Name=XP_017756192.1;ID=cds-XP_017756192.1;Dbxref=GeneID:108547923%2CGenbank:XP_017756192.1;Parent=rna-XM_017900703.1
NW_016907960.1	Gnomon	CDS	631757	631876	.	-	0	Name=XP_017756192.1;ID=cds-XP_017756192.1;Dbxref=GeneID:108547923%2CGenbank:XP_017756192.1;Parent=rna-XM_017900703.1
NW_016907960.1	Gnomon	CDS	631263	631322	.	-	0	Name=XP_017756192.1;ID=cds-XP_017756192.1;Dbxref=GeneID:108547923%2CGenbank:XP_017756192.1;Parent=rna-XM_017900703.1
NW_016907960.1	Gnomon	CDS	630850	631012	.	-	0	Name=XP_017756192.1;ID=cds-XP_017756192.1;Dbxref=GeneID:108547923%2CGenbank:XP_017756192.1;Parent=rna-XM_017900703.1
NW_016907960.1	Gnomon	exon	673681	673960	.	-	.	ID=exon-XM_017900661.1-6;Dbxref=GeneID:108547923%2CGenbank:XM_017900661.1;Parent=rna-XM_017900661.1
NW_016907960.1	Gnomon	exon	678883	679053	.	-	.	ID=exon-XM_017900661.1-5;Dbxref=GeneID:108547923%2CGenbank:XM_017900661.1;Parent=rna-XM_017900661.1
NW_016907960.1	Gnomon	exon	679348	679437	.	-	.	ID=exon-XM_017900661.1-4;Dbxref=GeneID:108547923%2CGenbank:XM_017900661.1;Parent=rna-XM_017900661.1
NW_016907960.1	Gnomon	exon	680165	680224	.	-	.	ID=exon-XM_017900661.1-3;Dbxref=GeneID:108547923%2CGenbank:XM_017900661.1;Parent=rna-XM_017900661.1
NW_016907960.1	Gnomon	exon	671879	672452	.	-	.	ID=exon-XM_017900661.1-9;Dbxref=GeneID:108547923%2CGenbank:XM_017900661.1;Parent=rna-XM_017900661.1
NW_016907960.1	Gnomon	exon	672538	672795	.	-	.	ID=exon-XM_017900661.1-8;Dbxref=GeneID:108547923%2CGenbank:XM_017900661.1;Parent=rna-XM_017900661.1
NW_016907960.1	Gnomon	exon	672896	673346	.	-	.	ID=exon-XM_017900661.1-7;Dbxref=GeneID:108547923%2CGenbank:XM_017900661.1;Parent=rna-XM_017900661.1
NW_016907960.1	Gnomon	exon	684080	684141	.	-	.	ID=exon-XM_017900661.1-2;Dbxref=GeneID:108547923%2CGenbank:XM_017900661.1;Parent=rna-XM_017900661.1
NW_016907960.1	Gnomon	exon	698718	699043	.	-	.	ID=exon-XM_017900661.1-1;Dbxref=GeneID:108547923%2CGenbank:XM_017900661.1;Parent=rna-XM_017900661.1
NW_016907960.1	Gnomon	exon	214034	214162	.	+	.	ID=exon-XM_017901082.1-2;Dbxref=GeneID:108548239%2CGenbank:XM_017901082.1;Parent=rna-XM_017901082.1
NW_016907960.1	Gnomon	exon	213820	213928	.	+	.	ID=exon-XM_017901082.1-1;Dbxref=GeneID:108548239%2CGenbank:XM_017901082.1;Parent=rna-XM_017901082.1
NW_016907960.1	Gnomon	exon	218838	218994	.	+	.	ID=exon-XM_017901082.1-9;Dbxref=GeneID:108548239%2CGenbank:XM_017901082.1;Parent=rna-XM_017901082.1
NW_016907960.1	Gnomon	exon	218613	218755	.	+	.	ID=exon-XM_017901082.1-8;Dbxref=GeneID:108548239%2CGenbank:XM_017901082.1;Parent=rna-XM_017901082.1
NW_016907960.1	Gnomon	exon	218483	218536	.	+	.	ID=exon-XM_017901082.1-7;Dbxref=GeneID:108548239%2CGenbank:XM_017901082.1;Parent=rna-XM_017901082.1
NW_016907960.1	Gnomon	exon	218184	218397	.	+	.	ID=exon-XM_017901082.1-6;Dbxref=GeneID:108548239%2CGenbank:XM_017901082.1;Parent=rna-XM_017901082.1
NW_016907960.1	Gnomon	exon	216361	216464	.	+	.	ID=exon-XM_017901082.1-5;Dbxref=GeneID:108548239%2CGenbank:XM_017901082.1;Parent=rna-XM_017901082.1
NW_016907960.1	Gnomon	exon	215162	215266	.	+	.	ID=exon-XM_017901082.1-4;Dbxref=GeneID:108548239%2CGenbank:XM_017901082.1;Parent=rna-XM_017901082.1
NW_016907960.1	Gnomon	exon	214252	214555	.	+	.	ID=exon-XM_017901082.1-3;Dbxref=GeneID:108548239%2CGenbank:XM_017901082.1;Parent=rna-XM_017901082.1
NW_016907960.1	Gnomon	CDS	103995	103997	.	+	0	Name=XP_017755855.1;ID=cds-XP_017755855.1;Dbxref=GeneID:108547729%2CGenbank:XP_017755855.1;Parent=rna-XM_017900366.1
NW_016907960.1	Gnomon	CDS	104384	104557	.	+	0	Name=XP_017755855.1;ID=cds-XP_017755855.1;Dbxref=GeneID:108547729%2CGenbank:XP_017755855.1;Parent=rna-XM_017900366.1
NW_016907960.1	Gnomon	CDS	104659	104775	.	+	0	Name=XP_017755855.1;ID=cds-XP_017755855.1;Dbxref=GeneID:108547729%2CGenbank:XP_017755855.1;Parent=rna-XM_017900366.1
NW_016907960.1	Gnomon	CDS	104852	104872	.	+	0	Name=XP_017755855.1;ID=cds-XP_017755855.1;Dbxref=GeneID:108547729%2CGenbank:XP_017755855.1;Parent=rna-XM_017900366.1
NW_016907960.1	Gnomon	exon	209087	209291	.	-	.	ID=exon-XM_017900411.1-2;Dbxref=GeneID:108547755%2CGenbank:XM_017900411.1;Parent=rna-XM_017900411.1
NW_016907960.1	Gnomon	exon	209404	209555	.	-	.	ID=exon-XM_017900411.1-1;Dbxref=GeneID:108547755%2CGenbank:XM_017900411.1;Parent=rna-XM_017900411.1
NW_016907960.1	Gnomon	exon	78385	78596	.	+	.	ID=exon-XM_017901012.1-9;Dbxref=GeneID:108548180%2CGenbank:XM_017901012.1;Parent=rna-XM_017901012.1
NW_016907960.1	Gnomon	exon	78127	78307	.	+	.	ID=exon-XM_017901012.1-8;Dbxref=GeneID:108548180%2CGenbank:XM_017901012.1;Parent=rna-XM_017901012.1
NW_016907960.1	Gnomon	exon	77266	77465	.	+	.	ID=exon-XM_017901012.1-5;Dbxref=GeneID:108548180%2CGenbank:XM_017901012.1;Parent=rna-XM_017901012.1
NW_016907960.1	Gnomon	exon	76959	77164	.	+	.	ID=exon-XM_017901012.1-4;Dbxref=GeneID:108548180%2CGenbank:XM_017901012.1;Parent=rna-XM_017901012.1
NW_016907960.1	Gnomon	exon	77885	78054	.	+	.	ID=exon-XM_017901012.1-7;Dbxref=GeneID:108548180%2CGenbank:XM_017901012.1;Parent=rna-XM_017901012.1
NW_016907960.1	Gnomon	exon	77581	77818	.	+	.	ID=exon-XM_017901012.1-6;Dbxref=GeneID:108548180%2CGenbank:XM_017901012.1;Parent=rna-XM_017901012.1
NW_016907960.1	Gnomon	exon	68578	69347	.	+	.	ID=exon-XM_017901012.1-1;Dbxref=GeneID:108548180%2CGenbank:XM_017901012.1;Parent=rna-XM_017901012.1
NW_016907960.1	Gnomon	exon	76654	76810	.	+	.	ID=exon-XM_017901012.1-3;Dbxref=GeneID:108548180%2CGenbank:XM_017901012.1;Parent=rna-XM_017901012.1
NW_016907960.1	Gnomon	exon	74473	74678	.	+	.	ID=exon-XM_017901012.1-2;Dbxref=GeneID:108548180%2CGenbank:XM_017901012.1;Parent=rna-XM_017901012.1
NW_016907960.1	Gnomon	CDS	268377	268490	.	-	0	Name=XP_017756059.1;ID=cds-XP_017756059.1;Dbxref=GeneID:108547865%2CGenbank:XP_017756059.1;Parent=rna-XM_017900570.1
NW_016907960.1	Gnomon	CDS	268131	268294	.	-	0	Name=XP_017756059.1;ID=cds-XP_017756059.1;Dbxref=GeneID:108547865%2CGenbank:XP_017756059.1;Parent=rna-XM_017900570.1
NW_016907960.1	Gnomon	CDS	267921	268062	.	-	0	Name=XP_017756059.1;ID=cds-XP_017756059.1;Dbxref=GeneID:108547865%2CGenbank:XP_017756059.1;Parent=rna-XM_017900570.1
NW_016907960.1	Gnomon	CDS	267642	267845	.	-	0	Name=XP_017756059.1;ID=cds-XP_017756059.1;Dbxref=GeneID:108547865%2CGenbank:XP_017756059.1;Parent=rna-XM_017900570.1
NW_016907960.1	Gnomon	CDS	267353	267564	.	-	0	Name=XP_017756059.1;ID=cds-XP_017756059.1;Dbxref=GeneID:108547865%2CGenbank:XP_017756059.1;Parent=rna-XM_017900570.1
NW_016907960.1	Gnomon	CDS	266983	267274	.	-	0	Name=XP_017756059.1;ID=cds-XP_017756059.1;Dbxref=GeneID:108547865%2CGenbank:XP_017756059.1;Parent=rna-XM_017900570.1
NW_016907960.1	Gnomon	CDS	266835	266908	.	-	0	Name=XP_017756059.1;ID=cds-XP_017756059.1;Dbxref=GeneID:108547865%2CGenbank:XP_017756059.1;Parent=rna-XM_017900570.1
NW_016907960.1	Gnomon	CDS	266496	266769	.	-	0	Name=XP_017756059.1;ID=cds-XP_017756059.1;Dbxref=GeneID:108547865%2CGenbank:XP_017756059.1;Parent=rna-XM_017900570.1
NW_016907960.1	Gnomon	exon	636629	636780	.	-	.	ID=exon-XM_017900655.1-30;Dbxref=GeneID:108547923%2CGenbank:XM_017900655.1;Parent=rna-XM_017900655.1
NW_016907960.1	Gnomon	exon	633030	633167	.	-	.	ID=exon-XM_017900655.1-32;Dbxref=GeneID:108547923%2CGenbank:XM_017900655.1;Parent=rna-XM_017900655.1
NW_016907960.1	Gnomon	exon	633292	633454	.	-	.	ID=exon-XM_017900655.1-31;Dbxref=GeneID:108547923%2CGenbank:XM_017900655.1;Parent=rna-XM_017900655.1
NW_016907960.1	Gnomon	exon	632257	632319	.	-	.	ID=exon-XM_017900655.1-34;Dbxref=GeneID:108547923%2CGenbank:XM_017900655.1;Parent=rna-XM_017900655.1
NW_016907960.1	Gnomon	exon	632765	632948	.	-	.	ID=exon-XM_017900655.1-33;Dbxref=GeneID:108547923%2CGenbank:XM_017900655.1;Parent=rna-XM_017900655.1
NW_016907960.1	Gnomon	exon	631263	631322	.	-	.	ID=exon-XM_017900655.1-36;Dbxref=GeneID:108547923%2CGenbank:XM_017900655.1;Parent=rna-XM_017900655.1
NW_016907960.1	Gnomon	exon	631757	631876	.	-	.	ID=exon-XM_017900655.1-35;Dbxref=GeneID:108547923%2CGenbank:XM_017900655.1;Parent=rna-XM_017900655.1
NW_016907960.1	Gnomon	exon	629411	631012	.	-	.	ID=exon-XM_017900655.1-37;Dbxref=GeneID:108547923%2CGenbank:XM_017900655.1;Parent=rna-XM_017900655.1
NW_016907960.1	Gnomon	exon	671879	672452	.	-	.	ID=exon-XM_017900655.1-10;Dbxref=GeneID:108547923%2CGenbank:XM_017900655.1;Parent=rna-XM_017900655.1
NW_016907960.1	Gnomon	exon	669837	671042	.	-	.	ID=exon-XM_017900655.1-12;Dbxref=GeneID:108547923%2CGenbank:XM_017900655.1;Parent=rna-XM_017900655.1
NW_016907960.1	Gnomon	exon	671121	671591	.	-	.	ID=exon-XM_017900655.1-11;Dbxref=GeneID:108547923%2CGenbank:XM_017900655.1;Parent=rna-XM_017900655.1
NW_016907960.1	Gnomon	exon	653773	653919	.	-	.	ID=exon-XM_017900655.1-14;Dbxref=GeneID:108547923%2CGenbank:XM_017900655.1;Parent=rna-XM_017900655.1
NW_016907960.1	Gnomon	exon	669663	669746	.	-	.	ID=exon-XM_017900655.1-13;Dbxref=GeneID:108547923%2CGenbank:XM_017900655.1;Parent=rna-XM_017900655.1
NW_016907960.1	Gnomon	exon	652601	653395	.	-	.	ID=exon-XM_017900655.1-16;Dbxref=GeneID:108547923%2CGenbank:XM_017900655.1;Parent=rna-XM_017900655.1
NW_016907960.1	Gnomon	exon	653475	653698	.	-	.	ID=exon-XM_017900655.1-15;Dbxref=GeneID:108547923%2CGenbank:XM_017900655.1;Parent=rna-XM_017900655.1
NW_016907960.1	Gnomon	exon	651181	651470	.	-	.	ID=exon-XM_017900655.1-18;Dbxref=GeneID:108547923%2CGenbank:XM_017900655.1;Parent=rna-XM_017900655.1
NW_016907960.1	Gnomon	exon	651672	652525	.	-	.	ID=exon-XM_017900655.1-17;Dbxref=GeneID:108547923%2CGenbank:XM_017900655.1;Parent=rna-XM_017900655.1
NW_016907960.1	Gnomon	exon	649581	651102	.	-	.	ID=exon-XM_017900655.1-19;Dbxref=GeneID:108547923%2CGenbank:XM_017900655.1;Parent=rna-XM_017900655.1
NW_016907960.1	Gnomon	exon	645591	649234	.	-	.	ID=exon-XM_017900655.1-21;Dbxref=GeneID:108547923%2CGenbank:XM_017900655.1;Parent=rna-XM_017900655.1
NW_016907960.1	Gnomon	exon	649304	649473	.	-	.	ID=exon-XM_017900655.1-20;Dbxref=GeneID:108547923%2CGenbank:XM_017900655.1;Parent=rna-XM_017900655.1
NW_016907960.1	Gnomon	exon	642246	644373	.	-	.	ID=exon-XM_017900655.1-23;Dbxref=GeneID:108547923%2CGenbank:XM_017900655.1;Parent=rna-XM_017900655.1
NW_016907960.1	Gnomon	exon	645292	645303	.	-	.	ID=exon-XM_017900655.1-22;Dbxref=GeneID:108547923%2CGenbank:XM_017900655.1;Parent=rna-XM_017900655.1
NW_016907960.1	Gnomon	exon	641057	641131	.	-	.	ID=exon-XM_017900655.1-25;Dbxref=GeneID:108547923%2CGenbank:XM_017900655.1;Parent=rna-XM_017900655.1
NW_016907960.1	Gnomon	exon	641902	642149	.	-	.	ID=exon-XM_017900655.1-24;Dbxref=GeneID:108547923%2CGenbank:XM_017900655.1;Parent=rna-XM_017900655.1
NW_016907960.1	Gnomon	exon	640314	640431	.	-	.	ID=exon-XM_017900655.1-27;Dbxref=GeneID:108547923%2CGenbank:XM_017900655.1;Parent=rna-XM_017900655.1
NW_016907960.1	Gnomon	exon	640516	640687	.	-	.	ID=exon-XM_017900655.1-26;Dbxref=GeneID:108547923%2CGenbank:XM_017900655.1;Parent=rna-XM_017900655.1
NW_016907960.1	Gnomon	exon	639801	639918	.	-	.	ID=exon-XM_017900655.1-29;Dbxref=GeneID:108547923%2CGenbank:XM_017900655.1;Parent=rna-XM_017900655.1
NW_016907960.1	Gnomon	exon	640008	640237	.	-	.	ID=exon-XM_017900655.1-28;Dbxref=GeneID:108547923%2CGenbank:XM_017900655.1;Parent=rna-XM_017900655.1
NW_016907960.1	Gnomon	CDS	59123	59177	.	-	0	Name=XP_017756404.1;ID=cds-XP_017756404.1;Dbxref=GeneID:108548116%2CGenbank:XP_017756404.1;Parent=rna-XM_017900915.1
NW_016907960.1	Gnomon	CDS	44434	44550	.	-	0	Name=XP_017756404.1;ID=cds-XP_017756404.1;Dbxref=GeneID:108548116%2CGenbank:XP_017756404.1;Parent=rna-XM_017900915.1
NW_016907960.1	Gnomon	CDS	43803	44112	.	-	0	Name=XP_017756404.1;ID=cds-XP_017756404.1;Dbxref=GeneID:108548116%2CGenbank:XP_017756404.1;Parent=rna-XM_017900915.1
NW_016907960.1	Gnomon	CDS	43541	43684	.	-	0	Name=XP_017756404.1;ID=cds-XP_017756404.1;Dbxref=GeneID:108548116%2CGenbank:XP_017756404.1;Parent=rna-XM_017900915.1
NW_016907960.1	Gnomon	CDS	43238	43408	.	-	0	Name=XP_017756404.1;ID=cds-XP_017756404.1;Dbxref=GeneID:108548116%2CGenbank:XP_017756404.1;Parent=rna-XM_017900915.1
NW_016907960.1	Gnomon	CDS	42986	43150	.	-	0	Name=XP_017756404.1;ID=cds-XP_017756404.1;Dbxref=GeneID:108548116%2CGenbank:XP_017756404.1;Parent=rna-XM_017900915.1
NW_016907960.1	Gnomon	CDS	42623	42745	.	-	0	Name=XP_017756404.1;ID=cds-XP_017756404.1;Dbxref=GeneID:108548116%2CGenbank:XP_017756404.1;Parent=rna-XM_017900915.1
NW_016907960.1	Gnomon	CDS	42120	42296	.	-	0	Name=XP_017756404.1;ID=cds-XP_017756404.1;Dbxref=GeneID:108548116%2CGenbank:XP_017756404.1;Parent=rna-XM_017900915.1
NW_016907960.1	Gnomon	CDS	41737	41968	.	-	0	Name=XP_017756404.1;ID=cds-XP_017756404.1;Dbxref=GeneID:108548116%2CGenbank:XP_017756404.1;Parent=rna-XM_017900915.1
NW_016907960.1	Gnomon	mRNA	187566	191108	.	-	.	Name=XM_017900935.1;ID=rna-XM_017900935.1;Dbxref=GeneID:108548128%2CGenbank:XM_017900935.1;Parent=gene-LOC108548128
NW_016907960.1	Gnomon	CDS	229853	230809	.	+	0	Name=XP_017756297.1;ID=cds-XP_017756297.1;Dbxref=GeneID:108548039%2CGenbank:XP_017756297.1;Parent=rna-XM_017900808.1
NW_016907960.1	Gnomon	CDS	725963	726073	.	-	0	Name=XP_017756390.1;ID=cds-XP_017756390.1;Dbxref=GeneID:108548107%2CGenbank:XP_017756390.1;Parent=rna-XM_017900901.1
NW_016907960.1	Gnomon	CDS	725732	725888	.	-	0	Name=XP_017756390.1;ID=cds-XP_017756390.1;Dbxref=GeneID:108548107%2CGenbank:XP_017756390.1;Parent=rna-XM_017900901.1
NW_016907960.1	Gnomon	CDS	725559	725662	.	-	0	Name=XP_017756390.1;ID=cds-XP_017756390.1;Dbxref=GeneID:108548107%2CGenbank:XP_017756390.1;Parent=rna-XM_017900901.1
NW_016907960.1	Gnomon	CDS	158204	158219	.	+	0	Name=XP_017756308.1;ID=cds-XP_017756308.1;Dbxref=GeneID:108548050%2CGenbank:XP_017756308.1;Parent=rna-XM_017900819.1
NW_016907960.1	Gnomon	CDS	158339	158390	.	+	0	Name=XP_017756308.1;ID=cds-XP_017756308.1;Dbxref=GeneID:108548050%2CGenbank:XP_017756308.1;Parent=rna-XM_017900819.1
NW_016907960.1	Gnomon	CDS	158460	158650	.	+	0	Name=XP_017756308.1;ID=cds-XP_017756308.1;Dbxref=GeneID:108548050%2CGenbank:XP_017756308.1;Parent=rna-XM_017900819.1
NW_016907960.1	Gnomon	CDS	158729	158937	.	+	0	Name=XP_017756308.1;ID=cds-XP_017756308.1;Dbxref=GeneID:108548050%2CGenbank:XP_017756308.1;Parent=rna-XM_017900819.1
NW_016907960.1	Gnomon	CDS	158995	159465	.	+	0	Name=XP_017756308.1;ID=cds-XP_017756308.1;Dbxref=GeneID:108548050%2CGenbank:XP_017756308.1;Parent=rna-XM_017900819.1
NW_016907960.1	Gnomon	CDS	159550	159719	.	+	0	Name=XP_017756308.1;ID=cds-XP_017756308.1;Dbxref=GeneID:108548050%2CGenbank:XP_017756308.1;Parent=rna-XM_017900819.1
NW_016907960.1	Gnomon	CDS	159789	159951	.	+	0	Name=XP_017756308.1;ID=cds-XP_017756308.1;Dbxref=GeneID:108548050%2CGenbank:XP_017756308.1;Parent=rna-XM_017900819.1
NW_016907960.1	Gnomon	CDS	160031	160217	.	+	0	Name=XP_017756308.1;ID=cds-XP_017756308.1;Dbxref=GeneID:108548050%2CGenbank:XP_017756308.1;Parent=rna-XM_017900819.1
NW_016907960.1	Gnomon	CDS	160296	160589	.	+	0	Name=XP_017756308.1;ID=cds-XP_017756308.1;Dbxref=GeneID:108548050%2CGenbank:XP_017756308.1;Parent=rna-XM_017900819.1
NW_016907960.1	Gnomon	CDS	160675	160892	.	+	0	Name=XP_017756308.1;ID=cds-XP_017756308.1;Dbxref=GeneID:108548050%2CGenbank:XP_017756308.1;Parent=rna-XM_017900819.1
NW_016907960.1	Gnomon	CDS	160960	161080	.	+	0	Name=XP_017756308.1;ID=cds-XP_017756308.1;Dbxref=GeneID:108548050%2CGenbank:XP_017756308.1;Parent=rna-XM_017900819.1
NW_016907960.1	Gnomon	CDS	161145	161263	.	+	0	Name=XP_017756308.1;ID=cds-XP_017756308.1;Dbxref=GeneID:108548050%2CGenbank:XP_017756308.1;Parent=rna-XM_017900819.1
NW_016907960.1	Gnomon	exon	282558	283009	.	+	.	ID=exon-XM_017901032.1-16;Dbxref=GeneID:108548205%2CGenbank:XM_017901032.1;Parent=rna-XM_017901032.1
NW_016907960.1	Gnomon	exon	282276	282467	.	+	.	ID=exon-XM_017901032.1-15;Dbxref=GeneID:108548205%2CGenbank:XM_017901032.1;Parent=rna-XM_017901032.1
NW_016907960.1	Gnomon	exon	281866	282184	.	+	.	ID=exon-XM_017901032.1-14;Dbxref=GeneID:108548205%2CGenbank:XM_017901032.1;Parent=rna-XM_017901032.1
NW_016907960.1	Gnomon	exon	281563	281791	.	+	.	ID=exon-XM_017901032.1-13;Dbxref=GeneID:108548205%2CGenbank:XM_017901032.1;Parent=rna-XM_017901032.1
NW_016907960.1	Gnomon	exon	283680	285620	.	+	.	ID=exon-XM_017901032.1-17;Dbxref=GeneID:108548205%2CGenbank:XM_017901032.1;Parent=rna-XM_017901032.1
NW_016907960.1	Gnomon	exon	281299	281500	.	+	.	ID=exon-XM_017901032.1-12;Dbxref=GeneID:108548205%2CGenbank:XM_017901032.1;Parent=rna-XM_017901032.1
NW_016907960.1	Gnomon	exon	281182	281226	.	+	.	ID=exon-XM_017901032.1-11;Dbxref=GeneID:108548205%2CGenbank:XM_017901032.1;Parent=rna-XM_017901032.1
NW_016907960.1	Gnomon	exon	280259	281106	.	+	.	ID=exon-XM_017901032.1-10;Dbxref=GeneID:108548205%2CGenbank:XM_017901032.1;Parent=rna-XM_017901032.1
NW_016907960.1	Gnomon	exon	632257	632319	.	-	.	ID=exon-XM_017900661.1-33;Dbxref=GeneID:108547923%2CGenbank:XM_017900661.1;Parent=rna-XM_017900661.1
NW_016907960.1	Gnomon	exon	632765	632948	.	-	.	ID=exon-XM_017900661.1-32;Dbxref=GeneID:108547923%2CGenbank:XM_017900661.1;Parent=rna-XM_017900661.1
NW_016907960.1	Gnomon	exon	633030	633167	.	-	.	ID=exon-XM_017900661.1-31;Dbxref=GeneID:108547923%2CGenbank:XM_017900661.1;Parent=rna-XM_017900661.1
NW_016907960.1	Gnomon	exon	633292	633454	.	-	.	ID=exon-XM_017900661.1-30;Dbxref=GeneID:108547923%2CGenbank:XM_017900661.1;Parent=rna-XM_017900661.1
NW_016907960.1	Gnomon	exon	629411	631012	.	-	.	ID=exon-XM_017900661.1-36;Dbxref=GeneID:108547923%2CGenbank:XM_017900661.1;Parent=rna-XM_017900661.1
NW_016907960.1	Gnomon	exon	631263	631322	.	-	.	ID=exon-XM_017900661.1-35;Dbxref=GeneID:108547923%2CGenbank:XM_017900661.1;Parent=rna-XM_017900661.1
NW_016907960.1	Gnomon	exon	631757	631876	.	-	.	ID=exon-XM_017900661.1-34;Dbxref=GeneID:108547923%2CGenbank:XM_017900661.1;Parent=rna-XM_017900661.1
NW_016907960.1	Gnomon	exon	649304	649473	.	-	.	ID=exon-XM_017900661.1-19;Dbxref=GeneID:108547923%2CGenbank:XM_017900661.1;Parent=rna-XM_017900661.1
NW_016907960.1	Gnomon	exon	649581	651102	.	-	.	ID=exon-XM_017900661.1-18;Dbxref=GeneID:108547923%2CGenbank:XM_017900661.1;Parent=rna-XM_017900661.1
NW_016907960.1	Gnomon	exon	651181	651470	.	-	.	ID=exon-XM_017900661.1-17;Dbxref=GeneID:108547923%2CGenbank:XM_017900661.1;Parent=rna-XM_017900661.1
NW_016907960.1	Gnomon	exon	651672	652525	.	-	.	ID=exon-XM_017900661.1-16;Dbxref=GeneID:108547923%2CGenbank:XM_017900661.1;Parent=rna-XM_017900661.1
NW_016907960.1	Gnomon	exon	669837	671042	.	-	.	ID=exon-XM_017900661.1-11;Dbxref=GeneID:108547923%2CGenbank:XM_017900661.1;Parent=rna-XM_017900661.1
NW_016907960.1	Gnomon	mRNA	629411	699043	.	-	.	Name=XM_017900686.1;ID=rna-XM_017900686.1;Dbxref=GeneID:108547923%2CGenbank:XM_017900686.1;Parent=gene-LOC108547923
NW_016907960.1	Gnomon	exon	671121	671591	.	-	.	ID=exon-XM_017900661.1-10;Dbxref=GeneID:108547923%2CGenbank:XM_017900661.1;Parent=rna-XM_017900661.1
NW_016907960.1	Gnomon	exon	652601	653395	.	-	.	ID=exon-XM_017900661.1-15;Dbxref=GeneID:108547923%2CGenbank:XM_017900661.1;Parent=rna-XM_017900661.1
NW_016907960.1	Gnomon	exon	653475	653698	.	-	.	ID=exon-XM_017900661.1-14;Dbxref=GeneID:108547923%2CGenbank:XM_017900661.1;Parent=rna-XM_017900661.1
NW_016907960.1	Gnomon	exon	653773	653919	.	-	.	ID=exon-XM_017900661.1-13;Dbxref=GeneID:108547923%2CGenbank:XM_017900661.1;Parent=rna-XM_017900661.1
NW_016907960.1	Gnomon	exon	669663	669746	.	-	.	ID=exon-XM_017900661.1-12;Dbxref=GeneID:108547923%2CGenbank:XM_017900661.1;Parent=rna-XM_017900661.1
NW_016907960.1	Gnomon	exon	636629	636780	.	-	.	ID=exon-XM_017900661.1-29;Dbxref=GeneID:108547923%2CGenbank:XM_017900661.1;Parent=rna-XM_017900661.1
NW_016907960.1	Gnomon	exon	639801	639918	.	-	.	ID=exon-XM_017900661.1-28;Dbxref=GeneID:108547923%2CGenbank:XM_017900661.1;Parent=rna-XM_017900661.1
NW_016907960.1	Gnomon	exon	640008	640237	.	-	.	ID=exon-XM_017900661.1-27;Dbxref=GeneID:108547923%2CGenbank:XM_017900661.1;Parent=rna-XM_017900661.1
NW_016907960.1	Gnomon	exon	642246	644373	.	-	.	ID=exon-XM_017900661.1-22;Dbxref=GeneID:108547923%2CGenbank:XM_017900661.1;Parent=rna-XM_017900661.1
NW_016907960.1	Gnomon	exon	645292	645303	.	-	.	ID=exon-XM_017900661.1-21;Dbxref=GeneID:108547923%2CGenbank:XM_017900661.1;Parent=rna-XM_017900661.1
NW_016907960.1	Gnomon	exon	645591	649234	.	-	.	ID=exon-XM_017900661.1-20;Dbxref=GeneID:108547923%2CGenbank:XM_017900661.1;Parent=rna-XM_017900661.1
NW_016907960.1	Gnomon	exon	640314	640431	.	-	.	ID=exon-XM_017900661.1-26;Dbxref=GeneID:108547923%2CGenbank:XM_017900661.1;Parent=rna-XM_017900661.1
NW_016907960.1	Gnomon	exon	640516	640687	.	-	.	ID=exon-XM_017900661.1-25;Dbxref=GeneID:108547923%2CGenbank:XM_017900661.1;Parent=rna-XM_017900661.1
NW_016907960.1	Gnomon	exon	641057	641131	.	-	.	ID=exon-XM_017900661.1-24;Dbxref=GeneID:108547923%2CGenbank:XM_017900661.1;Parent=rna-XM_017900661.1
NW_016907960.1	Gnomon	exon	641902	642149	.	-	.	ID=exon-XM_017900661.1-23;Dbxref=GeneID:108547923%2CGenbank:XM_017900661.1;Parent=rna-XM_017900661.1
NW_016907960.1	Gnomon	CDS	235269	235367	.	+	0	Name=XP_017756641.1;ID=cds-XP_017756641.1;Dbxref=GeneID:108548291%2CGenbank:XP_017756641.1;Parent=rna-XM_017901152.1
NW_016907960.1	Gnomon	CDS	235807	236231	.	+	0	Name=XP_017756641.1;ID=cds-XP_017756641.1;Dbxref=GeneID:108548291%2CGenbank:XP_017756641.1;Parent=rna-XM_017901152.1
NW_016907960.1	Gnomon	CDS	236299	236583	.	+	0	Name=XP_017756641.1;ID=cds-XP_017756641.1;Dbxref=GeneID:108548291%2CGenbank:XP_017756641.1;Parent=rna-XM_017901152.1
NW_016907960.1	Gnomon	CDS	236667	237079	.	+	0	Name=XP_017756641.1;ID=cds-XP_017756641.1;Dbxref=GeneID:108548291%2CGenbank:XP_017756641.1;Parent=rna-XM_017901152.1
NW_016907960.1	Gnomon	CDS	237145	237480	.	+	0	Name=XP_017756641.1;ID=cds-XP_017756641.1;Dbxref=GeneID:108548291%2CGenbank:XP_017756641.1;Parent=rna-XM_017901152.1
NW_016907960.1	Gnomon	CDS	237592	237624	.	+	0	Name=XP_017756641.1;ID=cds-XP_017756641.1;Dbxref=GeneID:108548291%2CGenbank:XP_017756641.1;Parent=rna-XM_017901152.1
NW_016907960.1	Gnomon	CDS	237821	238077	.	+	0	Name=XP_017756641.1;ID=cds-XP_017756641.1;Dbxref=GeneID:108548291%2CGenbank:XP_017756641.1;Parent=rna-XM_017901152.1
NW_016907960.1	Gnomon	CDS	238156	238770	.	+	0	Name=XP_017756641.1;ID=cds-XP_017756641.1;Dbxref=GeneID:108548291%2CGenbank:XP_017756641.1;Parent=rna-XM_017901152.1
NW_016907960.1	Gnomon	mRNA	277073	285620	.	+	.	Name=XM_017901032.1;ID=rna-XM_017901032.1;Dbxref=GeneID:108548205%2CGenbank:XM_017901032.1;Parent=gene-LOC108548205
NW_016907960.1	Gnomon	CDS	517052	517221	.	-	0	Name=XP_017755957.1;ID=cds-XP_017755957.1;Dbxref=GeneID:108547795%2CGenbank:XP_017755957.1;Parent=rna-XM_017900468.1
NW_016907960.1	Gnomon	CDS	516657	516832	.	-	0	Name=XP_017755957.1;ID=cds-XP_017755957.1;Dbxref=GeneID:108547795%2CGenbank:XP_017755957.1;Parent=rna-XM_017900468.1
NW_016907960.1	Gnomon	CDS	516260	516569	.	-	0	Name=XP_017755957.1;ID=cds-XP_017755957.1;Dbxref=GeneID:108547795%2CGenbank:XP_017755957.1;Parent=rna-XM_017900468.1
NW_016907960.1	Gnomon	CDS	515802	516187	.	-	0	Name=XP_017755957.1;ID=cds-XP_017755957.1;Dbxref=GeneID:108547795%2CGenbank:XP_017755957.1;Parent=rna-XM_017900468.1
NW_016907960.1	Gnomon	CDS	515654	515727	.	-	0	Name=XP_017755957.1;ID=cds-XP_017755957.1;Dbxref=GeneID:108547795%2CGenbank:XP_017755957.1;Parent=rna-XM_017900468.1
NW_016907960.1	Gnomon	CDS	157633	157650	.	-	0	Name=XP_017756546.1;ID=cds-XP_017756546.1;Dbxref=GeneID:108548215%2CGenbank:XP_017756546.1;Parent=rna-XM_017901057.1
NW_016907960.1	Gnomon	CDS	157065	157533	.	-	0	Name=XP_017756546.1;ID=cds-XP_017756546.1;Dbxref=GeneID:108548215%2CGenbank:XP_017756546.1;Parent=rna-XM_017901057.1
NW_016907960.1	Gnomon	CDS	156735	156980	.	-	0	Name=XP_017756546.1;ID=cds-XP_017756546.1;Dbxref=GeneID:108548215%2CGenbank:XP_017756546.1;Parent=rna-XM_017901057.1
NW_016907960.1	Gnomon	CDS	156395	156658	.	-	0	Name=XP_017756546.1;ID=cds-XP_017756546.1;Dbxref=GeneID:108548215%2CGenbank:XP_017756546.1;Parent=rna-XM_017901057.1
NW_016907960.1	Gnomon	CDS	156132	156311	.	-	0	Name=XP_017756546.1;ID=cds-XP_017756546.1;Dbxref=GeneID:108548215%2CGenbank:XP_017756546.1;Parent=rna-XM_017901057.1
NW_016907960.1	Gnomon	CDS	155105	155393	.	-	0	Name=XP_017756546.1;ID=cds-XP_017756546.1;Dbxref=GeneID:108548215%2CGenbank:XP_017756546.1;Parent=rna-XM_017901057.1
NW_016907960.1	Gnomon	CDS	154737	155031	.	-	0	Name=XP_017756546.1;ID=cds-XP_017756546.1;Dbxref=GeneID:108548215%2CGenbank:XP_017756546.1;Parent=rna-XM_017901057.1
NW_016907960.1	Gnomon	CDS	154425	154669	.	-	0	Name=XP_017756546.1;ID=cds-XP_017756546.1;Dbxref=GeneID:108548215%2CGenbank:XP_017756546.1;Parent=rna-XM_017901057.1
NW_016907960.1	Gnomon	CDS	154149	154335	.	-	0	Name=XP_017756546.1;ID=cds-XP_017756546.1;Dbxref=GeneID:108548215%2CGenbank:XP_017756546.1;Parent=rna-XM_017901057.1
NW_016907960.1	Gnomon	CDS	152514	152597	.	-	0	Name=XP_017756546.1;ID=cds-XP_017756546.1;Dbxref=GeneID:108548215%2CGenbank:XP_017756546.1;Parent=rna-XM_017901057.1
NW_016907960.1	Gnomon	CDS	698718	698820	.	-	0	Name=XP_017756150.1;ID=cds-XP_017756150.1;Dbxref=GeneID:108547923%2CGenbank:XP_017756150.1;Parent=rna-XM_017900661.1
NW_016907960.1	Gnomon	CDS	684080	684141	.	-	0	Name=XP_017756150.1;ID=cds-XP_017756150.1;Dbxref=GeneID:108547923%2CGenbank:XP_017756150.1;Parent=rna-XM_017900661.1
NW_016907960.1	Gnomon	CDS	680165	680224	.	-	0	Name=XP_017756150.1;ID=cds-XP_017756150.1;Dbxref=GeneID:108547923%2CGenbank:XP_017756150.1;Parent=rna-XM_017900661.1
NW_016907960.1	Gnomon	CDS	679348	679437	.	-	0	Name=XP_017756150.1;ID=cds-XP_017756150.1;Dbxref=GeneID:108547923%2CGenbank:XP_017756150.1;Parent=rna-XM_017900661.1
NW_016907960.1	Gnomon	CDS	678883	679053	.	-	0	Name=XP_017756150.1;ID=cds-XP_017756150.1;Dbxref=GeneID:108547923%2CGenbank:XP_017756150.1;Parent=rna-XM_017900661.1
NW_016907960.1	Gnomon	CDS	673681	673960	.	-	0	Name=XP_017756150.1;ID=cds-XP_017756150.1;Dbxref=GeneID:108547923%2CGenbank:XP_017756150.1;Parent=rna-XM_017900661.1
NW_016907960.1	Gnomon	CDS	672896	673346	.	-	0	Name=XP_017756150.1;ID=cds-XP_017756150.1;Dbxref=GeneID:108547923%2CGenbank:XP_017756150.1;Parent=rna-XM_017900661.1
NW_016907960.1	Gnomon	CDS	672538	672795	.	-	0	Name=XP_017756150.1;ID=cds-XP_017756150.1;Dbxref=GeneID:108547923%2CGenbank:XP_017756150.1;Parent=rna-XM_017900661.1
NW_016907960.1	Gnomon	CDS	671879	672452	.	-	0	Name=XP_017756150.1;ID=cds-XP_017756150.1;Dbxref=GeneID:108547923%2CGenbank:XP_017756150.1;Parent=rna-XM_017900661.1
NW_016907960.1	Gnomon	CDS	671121	671591	.	-	0	Name=XP_017756150.1;ID=cds-XP_017756150.1;Dbxref=GeneID:108547923%2CGenbank:XP_017756150.1;Parent=rna-XM_017900661.1
NW_016907960.1	Gnomon	CDS	669837	671042	.	-	0	Name=XP_017756150.1;ID=cds-XP_017756150.1;Dbxref=GeneID:108547923%2CGenbank:XP_017756150.1;Parent=rna-XM_017900661.1
NW_016907960.1	Gnomon	CDS	669663	669746	.	-	0	Name=XP_017756150.1;ID=cds-XP_017756150.1;Dbxref=GeneID:108547923%2CGenbank:XP_017756150.1;Parent=rna-XM_017900661.1
NW_016907960.1	Gnomon	CDS	653773	653919	.	-	0	Name=XP_017756150.1;ID=cds-XP_017756150.1;Dbxref=GeneID:108547923%2CGenbank:XP_017756150.1;Parent=rna-XM_017900661.1
NW_016907960.1	Gnomon	CDS	653475	653698	.	-	0	Name=XP_017756150.1;ID=cds-XP_017756150.1;Dbxref=GeneID:108547923%2CGenbank:XP_017756150.1;Parent=rna-XM_017900661.1
NW_016907960.1	Gnomon	CDS	652601	653395	.	-	0	Name=XP_017756150.1;ID=cds-XP_017756150.1;Dbxref=GeneID:108547923%2CGenbank:XP_017756150.1;Parent=rna-XM_017900661.1
NW_016907960.1	Gnomon	CDS	651672	652525	.	-	0	Name=XP_017756150.1;ID=cds-XP_017756150.1;Dbxref=GeneID:108547923%2CGenbank:XP_017756150.1;Parent=rna-XM_017900661.1
NW_016907960.1	Gnomon	CDS	651181	651470	.	-	0	Name=XP_017756150.1;ID=cds-XP_017756150.1;Dbxref=GeneID:108547923%2CGenbank:XP_017756150.1;Parent=rna-XM_017900661.1
NW_016907960.1	Gnomon	CDS	649581	651102	.	-	0	Name=XP_017756150.1;ID=cds-XP_017756150.1;Dbxref=GeneID:108547923%2CGenbank:XP_017756150.1;Parent=rna-XM_017900661.1
NW_016907960.1	Gnomon	CDS	649304	649473	.	-	0	Name=XP_017756150.1;ID=cds-XP_017756150.1;Dbxref=GeneID:108547923%2CGenbank:XP_017756150.1;Parent=rna-XM_017900661.1
NW_016907960.1	Gnomon	CDS	645591	649234	.	-	0	Name=XP_017756150.1;ID=cds-XP_017756150.1;Dbxref=GeneID:108547923%2CGenbank:XP_017756150.1;Parent=rna-XM_017900661.1
NW_016907960.1	Gnomon	CDS	645292	645303	.	-	0	Name=XP_017756150.1;ID=cds-XP_017756150.1;Dbxref=GeneID:108547923%2CGenbank:XP_017756150.1;Parent=rna-XM_017900661.1
NW_016907960.1	Gnomon	CDS	642246	644373	.	-	0	Name=XP_017756150.1;ID=cds-XP_017756150.1;Dbxref=GeneID:108547923%2CGenbank:XP_017756150.1;Parent=rna-XM_017900661.1
NW_016907960.1	Gnomon	CDS	641902	642149	.	-	0	Name=XP_017756150.1;ID=cds-XP_017756150.1;Dbxref=GeneID:108547923%2CGenbank:XP_017756150.1;Parent=rna-XM_017900661.1
NW_016907960.1	Gnomon	CDS	641057	641131	.	-	0	Name=XP_017756150.1;ID=cds-XP_017756150.1;Dbxref=GeneID:108547923%2CGenbank:XP_017756150.1;Parent=rna-XM_017900661.1
NW_016907960.1	Gnomon	CDS	640516	640687	.	-	0	Name=XP_017756150.1;ID=cds-XP_017756150.1;Dbxref=GeneID:108547923%2CGenbank:XP_017756150.1;Parent=rna-XM_017900661.1
NW_016907960.1	Gnomon	CDS	640314	640431	.	-	0	Name=XP_017756150.1;ID=cds-XP_017756150.1;Dbxref=GeneID:108547923%2CGenbank:XP_017756150.1;Parent=rna-XM_017900661.1
NW_016907960.1	Gnomon	CDS	640008	640237	.	-	0	Name=XP_017756150.1;ID=cds-XP_017756150.1;Dbxref=GeneID:108547923%2CGenbank:XP_017756150.1;Parent=rna-XM_017900661.1
NW_016907960.1	Gnomon	CDS	639801	639918	.	-	0	Name=XP_017756150.1;ID=cds-XP_017756150.1;Dbxref=GeneID:108547923%2CGenbank:XP_017756150.1;Parent=rna-XM_017900661.1
NW_016907960.1	Gnomon	CDS	636629	636780	.	-	0	Name=XP_017756150.1;ID=cds-XP_017756150.1;Dbxref=GeneID:108547923%2CGenbank:XP_017756150.1;Parent=rna-XM_017900661.1
NW_016907960.1	Gnomon	CDS	633292	633454	.	-	0	Name=XP_017756150.1;ID=cds-XP_017756150.1;Dbxref=GeneID:108547923%2CGenbank:XP_017756150.1;Parent=rna-XM_017900661.1
NW_016907960.1	Gnomon	CDS	633030	633167	.	-	0	Name=XP_017756150.1;ID=cds-XP_017756150.1;Dbxref=GeneID:108547923%2CGenbank:XP_017756150.1;Parent=rna-XM_017900661.1
NW_016907960.1	Gnomon	CDS	632765	632948	.	-	0	Name=XP_017756150.1;ID=cds-XP_017756150.1;Dbxref=GeneID:108547923%2CGenbank:XP_017756150.1;Parent=rna-XM_017900661.1
NW_016907960.1	Gnomon	CDS	632257	632319	.	-	0	Name=XP_017756150.1;ID=cds-XP_017756150.1;Dbxref=GeneID:108547923%2CGenbank:XP_017756150.1;Parent=rna-XM_017900661.1
NW_016907960.1	Gnomon	CDS	631757	631876	.	-	0	Name=XP_017756150.1;ID=cds-XP_017756150.1;Dbxref=GeneID:108547923%2CGenbank:XP_017756150.1;Parent=rna-XM_017900661.1
NW_016907960.1	Gnomon	CDS	631263	631322	.	-	0	Name=XP_017756150.1;ID=cds-XP_017756150.1;Dbxref=GeneID:108547923%2CGenbank:XP_017756150.1;Parent=rna-XM_017900661.1
NW_016907960.1	Gnomon	CDS	630850	631012	.	-	0	Name=XP_017756150.1;ID=cds-XP_017756150.1;Dbxref=GeneID:108547923%2CGenbank:XP_017756150.1;Parent=rna-XM_017900661.1
NW_016907960.1	Gnomon	mRNA	235076	238779	.	+	.	Name=XM_017901178.1;ID=rna-XM_017901178.1;Dbxref=GeneID:108548291%2CGenbank:XM_017901178.1;Parent=gene-LOC108548291
