# Supplementary material for: Prevalent bee venom genes evolved before the aculeate stinger and eusociality
Source: BMC Biol. 2023 Oct 23;21:229. doi: 10.1186/s12915-023-01656-5 (PMC10591384; doi:10.1186/s12915-023-01656-5)
Supplement: Supplementary file 42 — Additional file 42. Gff files of all toxin gene annotations. [file 12915_2023_1656_MOESM42_ESM.zip › AdditionalFile9_ToxinGeneAnnotations/NW_021683719.1._APH.gff_modified_Koludarov_et_al_2021.gff3]

##gff-version 3
##source-version geneious 2020.2.2
##sequence-region	NW_021683719.1	1	813136
NW_021683719.1	Koludarov_et_al_2021	gene	473987	477487	.	+	.	Name=APH
NW_021683719.1	Gnomon	CDS	193583	193891	.	+	0	Name=XP_029040329.1;ID=cds-XP_029040329.1;Dbxref=GeneID:114874835%2CGenbank:XP_029040329.1;Parent=rna-XM_029184496.1
NW_021683719.1	Gnomon	CDS	194143	194343	.	+	0	Name=XP_029040329.1;ID=cds-XP_029040329.1;Dbxref=GeneID:114874835%2CGenbank:XP_029040329.1;Parent=rna-XM_029184496.1
NW_021683719.1	Gnomon	CDS	194730	195021	.	+	0	Name=XP_029040329.1;ID=cds-XP_029040329.1;Dbxref=GeneID:114874835%2CGenbank:XP_029040329.1;Parent=rna-XM_029184496.1
NW_021683719.1	Gnomon	CDS	195507	195638	.	+	0	Name=XP_029040329.1;ID=cds-XP_029040329.1;Dbxref=GeneID:114874835%2CGenbank:XP_029040329.1;Parent=rna-XM_029184496.1
NW_021683719.1	Gnomon	CDS	195755	195954	.	+	0	Name=XP_029040329.1;ID=cds-XP_029040329.1;Dbxref=GeneID:114874835%2CGenbank:XP_029040329.1;Parent=rna-XM_029184496.1
NW_021683719.1	Gnomon	CDS	196470	196799	.	+	0	Name=XP_029040329.1;ID=cds-XP_029040329.1;Dbxref=GeneID:114874835%2CGenbank:XP_029040329.1;Parent=rna-XM_029184496.1
NW_021683719.1	Gnomon	mRNA	306781	313823	.	+	.	Name=XM_029184412.1;ID=rna-XM_029184412.1;Dbxref=GeneID:114874798%2CGenbank:XM_029184412.1;Parent=gene-LOC114874798
NW_021683719.1	Gnomon	exon	599536	599940	.	-	.	ID=exon-XM_029184528.1-4;Dbxref=GeneID:114874848%2CGenbank:XM_029184528.1;Parent=rna-XM_029184528.1
NW_021683719.1	Gnomon	exon	600867	601114	.	-	.	ID=exon-XM_029184528.1-1;Dbxref=GeneID:114874848%2CGenbank:XM_029184528.1;Parent=rna-XM_029184528.1
NW_021683719.1	Gnomon	exon	600515	600786	.	-	.	ID=exon-XM_029184528.1-2;Dbxref=GeneID:114874848%2CGenbank:XM_029184528.1;Parent=rna-XM_029184528.1
NW_021683719.1	Gnomon	exon	600127	600429	.	-	.	ID=exon-XM_029184528.1-3;Dbxref=GeneID:114874848%2CGenbank:XM_029184528.1;Parent=rna-XM_029184528.1
NW_021683719.1	Gnomon	exon	75400	75491	.	-	.	ID=exon-XR_003789140.1-1;Dbxref=GeneID:114874828%2CGenbank:XR_003789140.1;Parent=rna-XR_003789140.1
NW_021683719.1	Gnomon	exon	74972	75052	.	-	.	ID=exon-XR_003789140.1-2;Dbxref=GeneID:114874828%2CGenbank:XR_003789140.1;Parent=rna-XR_003789140.1
NW_021683719.1	Gnomon	exon	72254	72382	.	-	.	ID=exon-XR_003789140.1-3;Dbxref=GeneID:114874828%2CGenbank:XR_003789140.1;Parent=rna-XR_003789140.1
NW_021683719.1	Gnomon	exon	372454	372696	.	-	.	ID=exon-XM_029184515.1-20;Dbxref=GeneID:114874844%2CGenbank:XM_029184515.1;Parent=rna-XM_029184515.1
NW_021683719.1	Gnomon	exon	370720	372196	.	-	.	ID=exon-XM_029184515.1-21;Dbxref=GeneID:114874844%2CGenbank:XM_029184515.1;Parent=rna-XM_029184515.1
NW_021683719.1	Gnomon	exon	385029	385156	.	-	.	ID=exon-XM_029184515.1-10;Dbxref=GeneID:114874844%2CGenbank:XM_029184515.1;Parent=rna-XM_029184515.1
NW_021683719.1	Gnomon	exon	379017	379412	.	-	.	ID=exon-XM_029184515.1-11;Dbxref=GeneID:114874844%2CGenbank:XM_029184515.1;Parent=rna-XM_029184515.1
NW_021683719.1	Gnomon	exon	378777	378879	.	-	.	ID=exon-XM_029184515.1-12;Dbxref=GeneID:114874844%2CGenbank:XM_029184515.1;Parent=rna-XM_029184515.1
NW_021683719.1	Gnomon	exon	373531	373902	.	-	.	ID=exon-XM_029184515.1-17;Dbxref=GeneID:114874844%2CGenbank:XM_029184515.1;Parent=rna-XM_029184515.1
NW_021683719.1	Gnomon	exon	373079	373441	.	-	.	ID=exon-XM_029184515.1-18;Dbxref=GeneID:114874844%2CGenbank:XM_029184515.1;Parent=rna-XM_029184515.1
NW_021683719.1	Gnomon	exon	372785	372998	.	-	.	ID=exon-XM_029184515.1-19;Dbxref=GeneID:114874844%2CGenbank:XM_029184515.1;Parent=rna-XM_029184515.1
NW_021683719.1	Gnomon	exon	378319	378507	.	-	.	ID=exon-XM_029184515.1-13;Dbxref=GeneID:114874844%2CGenbank:XM_029184515.1;Parent=rna-XM_029184515.1
NW_021683719.1	Gnomon	exon	376656	376867	.	-	.	ID=exon-XM_029184515.1-14;Dbxref=GeneID:114874844%2CGenbank:XM_029184515.1;Parent=rna-XM_029184515.1
NW_021683719.1	Gnomon	exon	375295	375395	.	-	.	ID=exon-XM_029184515.1-15;Dbxref=GeneID:114874844%2CGenbank:XM_029184515.1;Parent=rna-XM_029184515.1
NW_021683719.1	Gnomon	exon	373986	374302	.	-	.	ID=exon-XM_029184515.1-16;Dbxref=GeneID:114874844%2CGenbank:XM_029184515.1;Parent=rna-XM_029184515.1
NW_021683719.1	Gnomon	mRNA	306781	313823	.	+	.	Name=XM_029184411.1;ID=rna-XM_029184411.1;Dbxref=GeneID:114874798%2CGenbank:XM_029184411.1;Parent=gene-LOC114874798
NW_021683719.1	Gnomon	exon	130068	130347	.	-	.	ID=exon-XM_029184447.1-10;Dbxref=GeneID:114874812%2CGenbank:XM_029184447.1;Parent=rna-XM_029184447.1
NW_021683719.1	Gnomon	exon	129713	129993	.	-	.	ID=exon-XM_029184447.1-11;Dbxref=GeneID:114874812%2CGenbank:XM_029184447.1;Parent=rna-XM_029184447.1
NW_021683719.1	Gnomon	exon	128697	129642	.	-	.	ID=exon-XM_029184447.1-12;Dbxref=GeneID:114874812%2CGenbank:XM_029184447.1;Parent=rna-XM_029184447.1
NW_021683719.1	Gnomon	exon	207112	207284	.	+	.	ID=exon-XM_029184505.1-1;Dbxref=GeneID:114874838%2CGenbank:XM_029184505.1;Parent=rna-XM_029184505.1
NW_021683719.1	Gnomon	exon	208267	208308	.	+	.	ID=exon-XM_029184505.1-2;Dbxref=GeneID:114874838%2CGenbank:XM_029184505.1;Parent=rna-XM_029184505.1
NW_021683719.1	Gnomon	exon	208378	208447	.	+	.	ID=exon-XM_029184505.1-3;Dbxref=GeneID:114874838%2CGenbank:XM_029184505.1;Parent=rna-XM_029184505.1
NW_021683719.1	Gnomon	exon	210115	210147	.	+	.	ID=exon-XM_029184505.1-4;Dbxref=GeneID:114874838%2CGenbank:XM_029184505.1;Parent=rna-XM_029184505.1
NW_021683719.1	Gnomon	exon	210231	210420	.	+	.	ID=exon-XM_029184505.1-5;Dbxref=GeneID:114874838%2CGenbank:XM_029184505.1;Parent=rna-XM_029184505.1
NW_021683719.1	Gnomon	exon	210552	210771	.	+	.	ID=exon-XM_029184505.1-6;Dbxref=GeneID:114874838%2CGenbank:XM_029184505.1;Parent=rna-XM_029184505.1
NW_021683719.1	Gnomon	exon	210843	211088	.	+	.	ID=exon-XM_029184505.1-7;Dbxref=GeneID:114874838%2CGenbank:XM_029184505.1;Parent=rna-XM_029184505.1
NW_021683719.1	Gnomon	exon	211212	212048	.	+	.	ID=exon-XM_029184505.1-8;Dbxref=GeneID:114874838%2CGenbank:XM_029184505.1;Parent=rna-XM_029184505.1
NW_021683719.1	Gnomon	mRNA	306781	313823	.	+	.	Name=XM_029184414.1;ID=rna-XM_029184414.1;Dbxref=GeneID:114874798%2CGenbank:XM_029184414.1;Parent=gene-LOC114874798
NW_021683719.1	Gnomon	exon	164480	165401	.	+	.	ID=exon-XM_029184453.1-7;Dbxref=GeneID:114874814%2CGenbank:XM_029184453.1;Parent=rna-XM_029184453.1
NW_021683719.1	Gnomon	exon	165482	172437	.	+	.	ID=exon-XM_029184453.1-8;Dbxref=GeneID:114874814%2CGenbank:XM_029184453.1;Parent=rna-XM_029184453.1
NW_021683719.1	Gnomon	exon	163537	163867	.	+	.	ID=exon-XM_029184453.1-5;Dbxref=GeneID:114874814%2CGenbank:XM_029184453.1;Parent=rna-XM_029184453.1
NW_021683719.1	Gnomon	exon	164069	164402	.	+	.	ID=exon-XM_029184453.1-6;Dbxref=GeneID:114874814%2CGenbank:XM_029184453.1;Parent=rna-XM_029184453.1
NW_021683719.1	Gnomon	exon	162506	162643	.	+	.	ID=exon-XM_029184453.1-3;Dbxref=GeneID:114874814%2CGenbank:XM_029184453.1;Parent=rna-XM_029184453.1
NW_021683719.1	Gnomon	exon	162934	163338	.	+	.	ID=exon-XM_029184453.1-4;Dbxref=GeneID:114874814%2CGenbank:XM_029184453.1;Parent=rna-XM_029184453.1
NW_021683719.1	Gnomon	exon	148514	150740	.	+	.	ID=exon-XM_029184453.1-1;Dbxref=GeneID:114874814%2CGenbank:XM_029184453.1;Parent=rna-XM_029184453.1
NW_021683719.1	Gnomon	exon	152879	153081	.	+	.	ID=exon-XM_029184453.1-2;Dbxref=GeneID:114874814%2CGenbank:XM_029184453.1;Parent=rna-XM_029184453.1
NW_021683719.1	Gnomon	exon	90661	91066	.	-	.	ID=exon-XM_029184429.1-1;Dbxref=GeneID:114874806%2CGenbank:XM_029184429.1;Parent=rna-XM_029184429.1
NW_021683719.1	Gnomon	exon	90489	90567	.	-	.	ID=exon-XM_029184429.1-2;Dbxref=GeneID:114874806%2CGenbank:XM_029184429.1;Parent=rna-XM_029184429.1
NW_021683719.1	Gnomon	exon	90272	90407	.	-	.	ID=exon-XM_029184429.1-3;Dbxref=GeneID:114874806%2CGenbank:XM_029184429.1;Parent=rna-XM_029184429.1
NW_021683719.1	Gnomon	exon	88414	88716	.	-	.	ID=exon-XM_029184429.1-8;Dbxref=GeneID:114874806%2CGenbank:XM_029184429.1;Parent=rna-XM_029184429.1
NW_021683719.1	Gnomon	exon	88071	88340	.	-	.	ID=exon-XM_029184429.1-9;Dbxref=GeneID:114874806%2CGenbank:XM_029184429.1;Parent=rna-XM_029184429.1
NW_021683719.1	Gnomon	exon	89826	90194	.	-	.	ID=exon-XM_029184429.1-4;Dbxref=GeneID:114874806%2CGenbank:XM_029184429.1;Parent=rna-XM_029184429.1
NW_021683719.1	Gnomon	exon	89463	89507	.	-	.	ID=exon-XM_029184429.1-5;Dbxref=GeneID:114874806%2CGenbank:XM_029184429.1;Parent=rna-XM_029184429.1
NW_021683719.1	Gnomon	exon	89108	89309	.	-	.	ID=exon-XM_029184429.1-6;Dbxref=GeneID:114874806%2CGenbank:XM_029184429.1;Parent=rna-XM_029184429.1
NW_021683719.1	Gnomon	exon	88887	89035	.	-	.	ID=exon-XM_029184429.1-7;Dbxref=GeneID:114874806%2CGenbank:XM_029184429.1;Parent=rna-XM_029184429.1
NW_021683719.1	Gnomon	exon	65591	65689	.	+	.	ID=exon-XM_029184476.1-2;Dbxref=GeneID:114874824%2CGenbank:XM_029184476.1;Parent=rna-XM_029184476.1
NW_021683719.1	Gnomon	exon	72156	72247	.	+	.	ID=exon-XM_029184476.1-3;Dbxref=GeneID:114874824%2CGenbank:XM_029184476.1;Parent=rna-XM_029184476.1
NW_021683719.1	Gnomon	exon	61892	62184	.	+	.	ID=exon-XM_029184476.1-1;Dbxref=GeneID:114874824%2CGenbank:XM_029184476.1;Parent=rna-XM_029184476.1
NW_021683719.1	Gnomon	exon	73163	73363	.	+	.	ID=exon-XM_029184476.1-6;Dbxref=GeneID:114874824%2CGenbank:XM_029184476.1;Parent=rna-XM_029184476.1
NW_021683719.1	Gnomon	exon	74217	74377	.	+	.	ID=exon-XM_029184476.1-7;Dbxref=GeneID:114874824%2CGenbank:XM_029184476.1;Parent=rna-XM_029184476.1
NW_021683719.1	Gnomon	exon	72579	72739	.	+	.	ID=exon-XM_029184476.1-4;Dbxref=GeneID:114874824%2CGenbank:XM_029184476.1;Parent=rna-XM_029184476.1
NW_021683719.1	Gnomon	exon	72811	72955	.	+	.	ID=exon-XM_029184476.1-5;Dbxref=GeneID:114874824%2CGenbank:XM_029184476.1;Parent=rna-XM_029184476.1
NW_021683719.1	Gnomon	exon	74591	74874	.	+	.	ID=exon-XM_029184476.1-8;Dbxref=GeneID:114874824%2CGenbank:XM_029184476.1;Parent=rna-XM_029184476.1
NW_021683719.1	Gnomon	exon	75411	75529	.	+	.	ID=exon-XM_029184476.1-9;Dbxref=GeneID:114874824%2CGenbank:XM_029184476.1;Parent=rna-XM_029184476.1
NW_021683719.1	Gnomon	CDS	95187	95442	.	-	0	Name=XP_029040270.1;ID=cds-XP_029040270.1;Dbxref=GeneID:114874811%2CGenbank:XP_029040270.1;Parent=rna-XM_029184437.1
NW_021683719.1	Gnomon	CDS	94888	95122	.	-	0	Name=XP_029040270.1;ID=cds-XP_029040270.1;Dbxref=GeneID:114874811%2CGenbank:XP_029040270.1;Parent=rna-XM_029184437.1
NW_021683719.1	Gnomon	CDS	94610	94821	.	-	0	Name=XP_029040270.1;ID=cds-XP_029040270.1;Dbxref=GeneID:114874811%2CGenbank:XP_029040270.1;Parent=rna-XM_029184437.1
NW_021683719.1	Gnomon	CDS	94282	94472	.	-	0	Name=XP_029040270.1;ID=cds-XP_029040270.1;Dbxref=GeneID:114874811%2CGenbank:XP_029040270.1;Parent=rna-XM_029184437.1
NW_021683719.1	Gnomon	exon	99780	99867	.	-	.	ID=exon-XR_003789139.1-4;Dbxref=GeneID:114874819%2CGenbank:XR_003789139.1;Parent=rna-XR_003789139.1
NW_021683719.1	Gnomon	exon	102205	102416	.	-	.	ID=exon-XR_003789139.1-2;Dbxref=GeneID:114874819%2CGenbank:XR_003789139.1;Parent=rna-XR_003789139.1
NW_021683719.1	Gnomon	exon	101609	102098	.	-	.	ID=exon-XR_003789139.1-3;Dbxref=GeneID:114874819%2CGenbank:XR_003789139.1;Parent=rna-XR_003789139.1
NW_021683719.1	Gnomon	exon	102813	103491	.	-	.	ID=exon-XR_003789139.1-1;Dbxref=GeneID:114874819%2CGenbank:XR_003789139.1;Parent=rna-XR_003789139.1
NW_021683719.1	Gnomon	mRNA	306781	313823	.	+	.	Name=XM_029184413.1;ID=rna-XM_029184413.1;Dbxref=GeneID:114874798%2CGenbank:XM_029184413.1;Parent=gene-LOC114874798
NW_021683719.1	Gnomon	CDS	95187	95442	.	-	0	Name=XP_029040271.1;ID=cds-XP_029040271.1;Dbxref=GeneID:114874811%2CGenbank:XP_029040271.1;Parent=rna-XM_029184438.1
NW_021683719.1	Gnomon	CDS	94888	95122	.	-	0	Name=XP_029040271.1;ID=cds-XP_029040271.1;Dbxref=GeneID:114874811%2CGenbank:XP_029040271.1;Parent=rna-XM_029184438.1
NW_021683719.1	Gnomon	CDS	94610	94821	.	-	0	Name=XP_029040271.1;ID=cds-XP_029040271.1;Dbxref=GeneID:114874811%2CGenbank:XP_029040271.1;Parent=rna-XM_029184438.1
NW_021683719.1	Gnomon	CDS	94282	94472	.	-	0	Name=XP_029040271.1;ID=cds-XP_029040271.1;Dbxref=GeneID:114874811%2CGenbank:XP_029040271.1;Parent=rna-XM_029184438.1
NW_021683719.1	Gnomon	exon	310454	310627	.	+	.	ID=exon-XM_029184416.1-10;Dbxref=GeneID:114874798%2CGenbank:XM_029184416.1;Parent=rna-XM_029184416.1
NW_021683719.1	Gnomon	exon	310704	310897	.	+	.	ID=exon-XM_029184416.1-11;Dbxref=GeneID:114874798%2CGenbank:XM_029184416.1;Parent=rna-XM_029184416.1
NW_021683719.1	Gnomon	exon	310971	313823	.	+	.	ID=exon-XM_029184416.1-12;Dbxref=GeneID:114874798%2CGenbank:XM_029184416.1;Parent=rna-XM_029184416.1
NW_021683719.1	Gnomon	exon	80922	81001	.	-	.	ID=exon-XM_029184477.1-1;Dbxref=GeneID:114874825%2CGenbank:XM_029184477.1;Parent=rna-XM_029184477.1
NW_021683719.1	Gnomon	exon	80520	80819	.	-	.	ID=exon-XM_029184477.1-2;Dbxref=GeneID:114874825%2CGenbank:XM_029184477.1;Parent=rna-XM_029184477.1
NW_021683719.1	Gnomon	exon	79794	80420	.	-	.	ID=exon-XM_029184477.1-3;Dbxref=GeneID:114874825%2CGenbank:XM_029184477.1;Parent=rna-XM_029184477.1
NW_021683719.1	Gnomon	exon	79279	79718	.	-	.	ID=exon-XM_029184477.1-4;Dbxref=GeneID:114874825%2CGenbank:XM_029184477.1;Parent=rna-XM_029184477.1
NW_021683719.1	Gnomon	exon	76881	79208	.	-	.	ID=exon-XM_029184477.1-5;Dbxref=GeneID:114874825%2CGenbank:XM_029184477.1;Parent=rna-XM_029184477.1
NW_021683719.1	Gnomon	mRNA	270305	278480	.	+	.	Name=XM_029184510.1;ID=rna-XM_029184510.1;Dbxref=GeneID:114874841%2CGenbank:XM_029184510.1;Parent=gene-LOC114874841
NW_021683719.1	Gnomon	mRNA	306781	313823	.	+	.	Name=XM_029184416.1;ID=rna-XM_029184416.1;Dbxref=GeneID:114874798%2CGenbank:XM_029184416.1;Parent=gene-LOC114874798
NW_021683719.1	Gnomon	CDS	95187	95442	.	-	0	Name=XP_029040272.1;ID=cds-XP_029040272.1;Dbxref=GeneID:114874811%2CGenbank:XP_029040272.1;Parent=rna-XM_029184439.1
NW_021683719.1	Gnomon	CDS	94888	95122	.	-	0	Name=XP_029040272.1;ID=cds-XP_029040272.1;Dbxref=GeneID:114874811%2CGenbank:XP_029040272.1;Parent=rna-XM_029184439.1
NW_021683719.1	Gnomon	CDS	94610	94821	.	-	0	Name=XP_029040272.1;ID=cds-XP_029040272.1;Dbxref=GeneID:114874811%2CGenbank:XP_029040272.1;Parent=rna-XM_029184439.1
NW_021683719.1	Gnomon	CDS	94282	94472	.	-	0	Name=XP_029040272.1;ID=cds-XP_029040272.1;Dbxref=GeneID:114874811%2CGenbank:XP_029040272.1;Parent=rna-XM_029184439.1
NW_021683719.1	Gnomon	mRNA	306781	313823	.	+	.	Name=XM_029184415.1;ID=rna-XM_029184415.1;Dbxref=GeneID:114874798%2CGenbank:XM_029184415.1;Parent=gene-LOC114874798
NW_021683719.1	Gnomon	exon	315258	315569	.	+	.	ID=exon-XM_029184404.1-3;Dbxref=GeneID:114874791%2CGenbank:XM_029184404.1;Parent=rna-XM_029184404.1
NW_021683719.1	Gnomon	exon	315644	315832	.	+	.	ID=exon-XM_029184404.1-4;Dbxref=GeneID:114874791%2CGenbank:XM_029184404.1;Parent=rna-XM_029184404.1
NW_021683719.1	Gnomon	exon	315904	316820	.	+	.	ID=exon-XM_029184404.1-5;Dbxref=GeneID:114874791%2CGenbank:XM_029184404.1;Parent=rna-XM_029184404.1
NW_021683719.1	Gnomon	exon	314505	314719	.	+	.	ID=exon-XM_029184404.1-1;Dbxref=GeneID:114874791%2CGenbank:XM_029184404.1;Parent=rna-XM_029184404.1
NW_021683719.1	Gnomon	exon	315047	315150	.	+	.	ID=exon-XM_029184404.1-2;Dbxref=GeneID:114874791%2CGenbank:XM_029184404.1;Parent=rna-XM_029184404.1
NW_021683719.1	Gnomon	exon	88248	88340	.	-	.	ID=exon-XM_029184430.1-8;Dbxref=GeneID:114874806%2CGenbank:XM_029184430.1;Parent=rna-XM_029184430.1
NW_021683719.1	Gnomon	exon	88887	89035	.	-	.	ID=exon-XM_029184430.1-6;Dbxref=GeneID:114874806%2CGenbank:XM_029184430.1;Parent=rna-XM_029184430.1
NW_021683719.1	Gnomon	exon	88414	88716	.	-	.	ID=exon-XM_029184430.1-7;Dbxref=GeneID:114874806%2CGenbank:XM_029184430.1;Parent=rna-XM_029184430.1
NW_021683719.1	Gnomon	exon	90661	91066	.	-	.	ID=exon-XM_029184430.1-1;Dbxref=GeneID:114874806%2CGenbank:XM_029184430.1;Parent=rna-XM_029184430.1
NW_021683719.1	Gnomon	exon	89826	90194	.	-	.	ID=exon-XM_029184430.1-4;Dbxref=GeneID:114874806%2CGenbank:XM_029184430.1;Parent=rna-XM_029184430.1
NW_021683719.1	Gnomon	exon	89108	89309	.	-	.	ID=exon-XM_029184430.1-5;Dbxref=GeneID:114874806%2CGenbank:XM_029184430.1;Parent=rna-XM_029184430.1
NW_021683719.1	Gnomon	exon	90489	90567	.	-	.	ID=exon-XM_029184430.1-2;Dbxref=GeneID:114874806%2CGenbank:XM_029184430.1;Parent=rna-XM_029184430.1
NW_021683719.1	Gnomon	exon	90272	90407	.	-	.	ID=exon-XM_029184430.1-3;Dbxref=GeneID:114874806%2CGenbank:XM_029184430.1;Parent=rna-XM_029184430.1
NW_021683719.1	Gnomon	exon	207796	207887	.	+	.	ID=exon-XM_029184504.1-1;Dbxref=GeneID:114874838%2CGenbank:XM_029184504.1;Parent=rna-XM_029184504.1
NW_021683719.1	Gnomon	exon	210231	210420	.	+	.	ID=exon-XM_029184504.1-4;Dbxref=GeneID:114874838%2CGenbank:XM_029184504.1;Parent=rna-XM_029184504.1
NW_021683719.1	Gnomon	exon	210552	210771	.	+	.	ID=exon-XM_029184504.1-5;Dbxref=GeneID:114874838%2CGenbank:XM_029184504.1;Parent=rna-XM_029184504.1
NW_021683719.1	Gnomon	exon	208267	208308	.	+	.	ID=exon-XM_029184504.1-2;Dbxref=GeneID:114874838%2CGenbank:XM_029184504.1;Parent=rna-XM_029184504.1
NW_021683719.1	Gnomon	exon	208378	208447	.	+	.	ID=exon-XM_029184504.1-3;Dbxref=GeneID:114874838%2CGenbank:XM_029184504.1;Parent=rna-XM_029184504.1
NW_021683719.1	Gnomon	exon	210843	211088	.	+	.	ID=exon-XM_029184504.1-6;Dbxref=GeneID:114874838%2CGenbank:XM_029184504.1;Parent=rna-XM_029184504.1
NW_021683719.1	Gnomon	exon	211212	212048	.	+	.	ID=exon-XM_029184504.1-7;Dbxref=GeneID:114874838%2CGenbank:XM_029184504.1;Parent=rna-XM_029184504.1
NW_021683719.1	Gnomon	CDS	95187	95442	.	-	0	Name=XP_029040273.1;ID=cds-XP_029040273.1;Dbxref=GeneID:114874811%2CGenbank:XP_029040273.1;Parent=rna-XM_029184440.1
NW_021683719.1	Gnomon	CDS	94888	95122	.	-	0	Name=XP_029040273.1;ID=cds-XP_029040273.1;Dbxref=GeneID:114874811%2CGenbank:XP_029040273.1;Parent=rna-XM_029184440.1
NW_021683719.1	Gnomon	CDS	94610	94821	.	-	0	Name=XP_029040273.1;ID=cds-XP_029040273.1;Dbxref=GeneID:114874811%2CGenbank:XP_029040273.1;Parent=rna-XM_029184440.1
NW_021683719.1	Gnomon	CDS	94282	94472	.	-	0	Name=XP_029040273.1;ID=cds-XP_029040273.1;Dbxref=GeneID:114874811%2CGenbank:XP_029040273.1;Parent=rna-XM_029184440.1
NW_021683719.1	Gnomon	mRNA	303993	306682	.	-	.	Name=XM_029184419.1;ID=rna-XM_029184419.1;Dbxref=GeneID:114874801%2CGenbank:XM_029184419.1;Parent=gene-LOC114874801
NW_021683719.1	Gnomon	exon	320812	320899	.	+	.	ID=exon-XM_029184399.1-1;Dbxref=GeneID:114874788%2CGenbank:XM_029184399.1;Parent=rna-XM_029184399.1
NW_021683719.1	Gnomon	exon	321353	321618	.	+	.	ID=exon-XM_029184399.1-2;Dbxref=GeneID:114874788%2CGenbank:XM_029184399.1;Parent=rna-XM_029184399.1
NW_021683719.1	Gnomon	exon	321719	322148	.	+	.	ID=exon-XM_029184399.1-3;Dbxref=GeneID:114874788%2CGenbank:XM_029184399.1;Parent=rna-XM_029184399.1
NW_021683719.1	Gnomon	exon	322225	322371	.	+	.	ID=exon-XM_029184399.1-4;Dbxref=GeneID:114874788%2CGenbank:XM_029184399.1;Parent=rna-XM_029184399.1
NW_021683719.1	Gnomon	exon	322688	323376	.	+	.	ID=exon-XM_029184399.1-5;Dbxref=GeneID:114874788%2CGenbank:XM_029184399.1;Parent=rna-XM_029184399.1
NW_021683719.1	Gnomon	exon	323442	323805	.	+	.	ID=exon-XM_029184399.1-6;Dbxref=GeneID:114874788%2CGenbank:XM_029184399.1;Parent=rna-XM_029184399.1
NW_021683719.1	Gnomon	exon	323864	324029	.	+	.	ID=exon-XM_029184399.1-7;Dbxref=GeneID:114874788%2CGenbank:XM_029184399.1;Parent=rna-XM_029184399.1
NW_021683719.1	Gnomon	exon	324430	324754	.	+	.	ID=exon-XM_029184399.1-8;Dbxref=GeneID:114874788%2CGenbank:XM_029184399.1;Parent=rna-XM_029184399.1
NW_021683719.1	Gnomon	mRNA	258711	260993	.	+	.	Name=XM_029184512.1;ID=rna-XM_029184512.1;Dbxref=GeneID:114874842%2CGenbank:XM_029184512.1;Parent=gene-LOC114874842
NW_021683719.1	Gnomon	mRNA	301016	303939	.	-	.	Name=XM_029184418.1;ID=rna-XM_029184418.1;Dbxref=GeneID:114874799%2CGenbank:XM_029184418.1;Parent=gene-LOC114874799
NW_021683719.1	Gnomon	exon	18460	18578	.	+	.	ID=exon-XM_029184376.1-9;Dbxref=GeneID:114874773%2CGenbank:XM_029184376.1;Parent=rna-XM_029184376.1
NW_021683719.1	Gnomon	exon	17655	17776	.	+	.	ID=exon-XM_029184376.1-5;Dbxref=GeneID:114874773%2CGenbank:XM_029184376.1;Parent=rna-XM_029184376.1
NW_021683719.1	Gnomon	exon	17854	18062	.	+	.	ID=exon-XM_029184376.1-6;Dbxref=GeneID:114874773%2CGenbank:XM_029184376.1;Parent=rna-XM_029184376.1
NW_021683719.1	Gnomon	exon	18139	18239	.	+	.	ID=exon-XM_029184376.1-7;Dbxref=GeneID:114874773%2CGenbank:XM_029184376.1;Parent=rna-XM_029184376.1
NW_021683719.1	Gnomon	exon	18296	18386	.	+	.	ID=exon-XM_029184376.1-8;Dbxref=GeneID:114874773%2CGenbank:XM_029184376.1;Parent=rna-XM_029184376.1
NW_021683719.1	Gnomon	exon	9880	10762	.	+	.	ID=exon-XM_029184376.1-1;Dbxref=GeneID:114874773%2CGenbank:XM_029184376.1;Parent=rna-XM_029184376.1
NW_021683719.1	Gnomon	exon	15427	15547	.	+	.	ID=exon-XM_029184376.1-2;Dbxref=GeneID:114874773%2CGenbank:XM_029184376.1;Parent=rna-XM_029184376.1
NW_021683719.1	Gnomon	exon	16744	16946	.	+	.	ID=exon-XM_029184376.1-3;Dbxref=GeneID:114874773%2CGenbank:XM_029184376.1;Parent=rna-XM_029184376.1
NW_021683719.1	Gnomon	exon	17038	17186	.	+	.	ID=exon-XM_029184376.1-4;Dbxref=GeneID:114874773%2CGenbank:XM_029184376.1;Parent=rna-XM_029184376.1
NW_021683719.1	Gnomon	mRNA	258712	260993	.	+	.	Name=XM_029184511.1;ID=rna-XM_029184511.1;Dbxref=GeneID:114874842%2CGenbank:XM_029184511.1;Parent=gene-LOC114874842
NW_021683719.1	Gnomon	mRNA	300504	303937	.	-	.	Name=XM_029184417.1;ID=rna-XM_029184417.1;Dbxref=GeneID:114874799%2CGenbank:XM_029184417.1;Parent=gene-LOC114874799
NW_021683719.1	Gnomon	exon	43965	44203	.	-	.	ID=exon-XM_029184378.1-3;Dbxref=GeneID:114874774%2CGenbank:XM_029184378.1;Parent=rna-XM_029184378.1
NW_021683719.1	Gnomon	exon	43642	43864	.	-	.	ID=exon-XM_029184378.1-4;Dbxref=GeneID:114874774%2CGenbank:XM_029184378.1;Parent=rna-XM_029184378.1
NW_021683719.1	Gnomon	exon	43297	43572	.	-	.	ID=exon-XM_029184378.1-5;Dbxref=GeneID:114874774%2CGenbank:XM_029184378.1;Parent=rna-XM_029184378.1
NW_021683719.1	Gnomon	exon	42609	43227	.	-	.	ID=exon-XM_029184378.1-6;Dbxref=GeneID:114874774%2CGenbank:XM_029184378.1;Parent=rna-XM_029184378.1
NW_021683719.1	Gnomon	exon	44643	44852	.	-	.	ID=exon-XM_029184378.1-1;Dbxref=GeneID:114874774%2CGenbank:XM_029184378.1;Parent=rna-XM_029184378.1
NW_021683719.1	Gnomon	exon	44314	44365	.	-	.	ID=exon-XM_029184378.1-2;Dbxref=GeneID:114874774%2CGenbank:XM_029184378.1;Parent=rna-XM_029184378.1
NW_021683719.1	Gnomon	CDS	251965	252177	.	+	0	Name=XP_029040321.1;ID=cds-XP_029040321.1;Dbxref=GeneID:114874830%2CGenbank:XP_029040321.1;Parent=rna-XM_029184488.1
NW_021683719.1	Gnomon	CDS	252374	252622	.	+	0	Name=XP_029040321.1;ID=cds-XP_029040321.1;Dbxref=GeneID:114874830%2CGenbank:XP_029040321.1;Parent=rna-XM_029184488.1
NW_021683719.1	Gnomon	CDS	252712	253061	.	+	0	Name=XP_029040321.1;ID=cds-XP_029040321.1;Dbxref=GeneID:114874830%2CGenbank:XP_029040321.1;Parent=rna-XM_029184488.1
NW_021683719.1	Gnomon	CDS	253160	253756	.	+	0	Name=XP_029040321.1;ID=cds-XP_029040321.1;Dbxref=GeneID:114874830%2CGenbank:XP_029040321.1;Parent=rna-XM_029184488.1
NW_021683719.1	Gnomon	CDS	253879	254020	.	+	0	Name=XP_029040321.1;ID=cds-XP_029040321.1;Dbxref=GeneID:114874830%2CGenbank:XP_029040321.1;Parent=rna-XM_029184488.1
NW_021683719.1	Gnomon	mRNA	158049	172437	.	+	.	Name=XM_029184456.1;ID=rna-XM_029184456.1;Dbxref=GeneID:114874814%2CGenbank:XM_029184456.1;Parent=gene-LOC114874814
NW_021683719.1	Gnomon	CDS	293043	293091	.	-	0	Name=XP_029040227.1;ID=cds-XP_029040227.1;Dbxref=GeneID:114874786%2CGenbank:XP_029040227.1;Parent=rna-XM_029184394.1
NW_021683719.1	Gnomon	CDS	292686	292953	.	-	0	Name=XP_029040227.1;ID=cds-XP_029040227.1;Dbxref=GeneID:114874786%2CGenbank:XP_029040227.1;Parent=rna-XM_029184394.1
NW_021683719.1	Gnomon	CDS	292365	292605	.	-	0	Name=XP_029040227.1;ID=cds-XP_029040227.1;Dbxref=GeneID:114874786%2CGenbank:XP_029040227.1;Parent=rna-XM_029184394.1
NW_021683719.1	Gnomon	CDS	292115	292263	.	-	0	Name=XP_029040227.1;ID=cds-XP_029040227.1;Dbxref=GeneID:114874786%2CGenbank:XP_029040227.1;Parent=rna-XM_029184394.1
NW_021683719.1	Gnomon	CDS	291934	292035	.	-	0	Name=XP_029040227.1;ID=cds-XP_029040227.1;Dbxref=GeneID:114874786%2CGenbank:XP_029040227.1;Parent=rna-XM_029184394.1
NW_021683719.1	Gnomon	CDS	291739	291857	.	-	0	Name=XP_029040227.1;ID=cds-XP_029040227.1;Dbxref=GeneID:114874786%2CGenbank:XP_029040227.1;Parent=rna-XM_029184394.1
NW_021683719.1	Gnomon	CDS	291531	291640	.	-	0	Name=XP_029040227.1;ID=cds-XP_029040227.1;Dbxref=GeneID:114874786%2CGenbank:XP_029040227.1;Parent=rna-XM_029184394.1
NW_021683719.1	Gnomon	exon	165482	172437	.	+	.	ID=exon-XM_029184454.1-8;Dbxref=GeneID:114874814%2CGenbank:XM_029184454.1;Parent=rna-XM_029184454.1
NW_021683719.1	Gnomon	exon	162934	163338	.	+	.	ID=exon-XM_029184454.1-4;Dbxref=GeneID:114874814%2CGenbank:XM_029184454.1;Parent=rna-XM_029184454.1
NW_021683719.1	Gnomon	exon	163537	163867	.	+	.	ID=exon-XM_029184454.1-5;Dbxref=GeneID:114874814%2CGenbank:XM_029184454.1;Parent=rna-XM_029184454.1
NW_021683719.1	Gnomon	exon	164069	164402	.	+	.	ID=exon-XM_029184454.1-6;Dbxref=GeneID:114874814%2CGenbank:XM_029184454.1;Parent=rna-XM_029184454.1
NW_021683719.1	Gnomon	exon	164480	165401	.	+	.	ID=exon-XM_029184454.1-7;Dbxref=GeneID:114874814%2CGenbank:XM_029184454.1;Parent=rna-XM_029184454.1
NW_021683719.1	Gnomon	exon	148514	150047	.	+	.	ID=exon-XM_029184454.1-1;Dbxref=GeneID:114874814%2CGenbank:XM_029184454.1;Parent=rna-XM_029184454.1
NW_021683719.1	Gnomon	exon	152879	153081	.	+	.	ID=exon-XM_029184454.1-2;Dbxref=GeneID:114874814%2CGenbank:XM_029184454.1;Parent=rna-XM_029184454.1
NW_021683719.1	Gnomon	exon	162506	162643	.	+	.	ID=exon-XM_029184454.1-3;Dbxref=GeneID:114874814%2CGenbank:XM_029184454.1;Parent=rna-XM_029184454.1
NW_021683719.1	Gnomon	mRNA	148514	172437	.	+	.	Name=XM_029184455.1;ID=rna-XM_029184455.1;Dbxref=GeneID:114874814%2CGenbank:XM_029184455.1;Parent=gene-LOC114874814
NW_021683719.1	Gnomon	CDS	251965	252177	.	+	0	Name=XP_029040322.1;ID=cds-XP_029040322.1;Dbxref=GeneID:114874830%2CGenbank:XP_029040322.1;Parent=rna-XM_029184489.1
NW_021683719.1	Gnomon	CDS	252374	252622	.	+	0	Name=XP_029040322.1;ID=cds-XP_029040322.1;Dbxref=GeneID:114874830%2CGenbank:XP_029040322.1;Parent=rna-XM_029184489.1
NW_021683719.1	Gnomon	CDS	252712	253061	.	+	0	Name=XP_029040322.1;ID=cds-XP_029040322.1;Dbxref=GeneID:114874830%2CGenbank:XP_029040322.1;Parent=rna-XM_029184489.1
NW_021683719.1	Gnomon	CDS	253160	253756	.	+	0	Name=XP_029040322.1;ID=cds-XP_029040322.1;Dbxref=GeneID:114874830%2CGenbank:XP_029040322.1;Parent=rna-XM_029184489.1
NW_021683719.1	Gnomon	CDS	253879	254020	.	+	0	Name=XP_029040322.1;ID=cds-XP_029040322.1;Dbxref=GeneID:114874830%2CGenbank:XP_029040322.1;Parent=rna-XM_029184489.1
NW_021683719.1	Gnomon	CDS	321522	321618	.	+	0	Name=XP_029040228.1;ID=cds-XP_029040228.1;Dbxref=GeneID:114874788%2CGenbank:XP_029040228.1;Parent=rna-XM_029184395.1
NW_021683719.1	Gnomon	CDS	321719	322148	.	+	0	Name=XP_029040228.1;ID=cds-XP_029040228.1;Dbxref=GeneID:114874788%2CGenbank:XP_029040228.1;Parent=rna-XM_029184395.1
NW_021683719.1	Gnomon	CDS	322225	322371	.	+	0	Name=XP_029040228.1;ID=cds-XP_029040228.1;Dbxref=GeneID:114874788%2CGenbank:XP_029040228.1;Parent=rna-XM_029184395.1
NW_021683719.1	Gnomon	CDS	322688	323376	.	+	0	Name=XP_029040228.1;ID=cds-XP_029040228.1;Dbxref=GeneID:114874788%2CGenbank:XP_029040228.1;Parent=rna-XM_029184395.1
NW_021683719.1	Gnomon	CDS	323442	323805	.	+	0	Name=XP_029040228.1;ID=cds-XP_029040228.1;Dbxref=GeneID:114874788%2CGenbank:XP_029040228.1;Parent=rna-XM_029184395.1
NW_021683719.1	Gnomon	CDS	323864	324029	.	+	0	Name=XP_029040228.1;ID=cds-XP_029040228.1;Dbxref=GeneID:114874788%2CGenbank:XP_029040228.1;Parent=rna-XM_029184395.1
NW_021683719.1	Gnomon	CDS	324252	324360	.	+	0	Name=XP_029040228.1;ID=cds-XP_029040228.1;Dbxref=GeneID:114874788%2CGenbank:XP_029040228.1;Parent=rna-XM_029184395.1
NW_021683719.1	Gnomon	CDS	324430	324506	.	+	0	Name=XP_029040228.1;ID=cds-XP_029040228.1;Dbxref=GeneID:114874788%2CGenbank:XP_029040228.1;Parent=rna-XM_029184395.1
NW_021683719.1	Gnomon	mRNA	153010	172437	.	+	.	Name=XM_029184458.1;ID=rna-XM_029184458.1;Dbxref=GeneID:114874814%2CGenbank:XM_029184458.1;Parent=gene-LOC114874814
NW_021683719.1	Gnomon	CDS	237191	237382	.	-	0	Name=XP_029040323.1;ID=cds-XP_029040323.1;Dbxref=GeneID:114874832%2CGenbank:XP_029040323.1;Parent=rna-XM_029184490.1
NW_021683719.1	Gnomon	CDS	236805	237056	.	-	0	Name=XP_029040323.1;ID=cds-XP_029040323.1;Dbxref=GeneID:114874832%2CGenbank:XP_029040323.1;Parent=rna-XM_029184490.1
NW_021683719.1	Gnomon	CDS	236448	236697	.	-	0	Name=XP_029040323.1;ID=cds-XP_029040323.1;Dbxref=GeneID:114874832%2CGenbank:XP_029040323.1;Parent=rna-XM_029184490.1
NW_021683719.1	Gnomon	CDS	236176	236368	.	-	0	Name=XP_029040323.1;ID=cds-XP_029040323.1;Dbxref=GeneID:114874832%2CGenbank:XP_029040323.1;Parent=rna-XM_029184490.1
NW_021683719.1	Gnomon	CDS	235864	236103	.	-	0	Name=XP_029040323.1;ID=cds-XP_029040323.1;Dbxref=GeneID:114874832%2CGenbank:XP_029040323.1;Parent=rna-XM_029184490.1
NW_021683719.1	Gnomon	CDS	235522	235779	.	-	0	Name=XP_029040323.1;ID=cds-XP_029040323.1;Dbxref=GeneID:114874832%2CGenbank:XP_029040323.1;Parent=rna-XM_029184490.1
NW_021683719.1	Gnomon	CDS	235308	235446	.	-	0	Name=XP_029040323.1;ID=cds-XP_029040323.1;Dbxref=GeneID:114874832%2CGenbank:XP_029040323.1;Parent=rna-XM_029184490.1
NW_021683719.1	Gnomon	exon	475329	475594	.	+	.	ID=exon-XM_029184527.1-3;Dbxref=GeneID:114874847%2CGenbank:XM_029184527.1;Parent=rna-XM_029184527.1
NW_021683719.1	Gnomon	exon	475815	475971	.	+	.	ID=exon-XM_029184527.1-4;Dbxref=GeneID:114874847%2CGenbank:XM_029184527.1;Parent=rna-XM_029184527.1
NW_021683719.1	Gnomon	exon	474227	474602	.	+	.	ID=exon-XM_029184527.1-1;Dbxref=GeneID:114874847%2CGenbank:XM_029184527.1;Parent=rna-XM_029184527.1
NW_021683719.1	Gnomon	exon	474789	474896	.	+	.	ID=exon-XM_029184527.1-2;Dbxref=GeneID:114874847%2CGenbank:XM_029184527.1;Parent=rna-XM_029184527.1
NW_021683719.1	Gnomon	exon	476556	477487	.	+	.	ID=exon-XM_029184527.1-7;Dbxref=GeneID:114874847%2CGenbank:XM_029184527.1;Parent=rna-XM_029184527.1
NW_021683719.1	Gnomon	exon	476039	476162	.	+	.	ID=exon-XM_029184527.1-5;Dbxref=GeneID:114874847%2CGenbank:XM_029184527.1;Parent=rna-XM_029184527.1
NW_021683719.1	Gnomon	exon	476252	476466	.	+	.	ID=exon-XM_029184527.1-6;Dbxref=GeneID:114874847%2CGenbank:XM_029184527.1;Parent=rna-XM_029184527.1
NW_021683719.1	Gnomon	exon	188488	188819	.	+	.	ID=exon-XR_003789141.1-1;Dbxref=GeneID:114874835%2CGenbank:XR_003789141.1;Parent=rna-XR_003789141.1
NW_021683719.1	Gnomon	exon	193395	193505	.	+	.	ID=exon-XR_003789141.1-2;Dbxref=GeneID:114874835%2CGenbank:XR_003789141.1;Parent=rna-XR_003789141.1
NW_021683719.1	Gnomon	exon	194730	195021	.	+	.	ID=exon-XR_003789141.1-5;Dbxref=GeneID:114874835%2CGenbank:XR_003789141.1;Parent=rna-XR_003789141.1
NW_021683719.1	Gnomon	exon	195755	195954	.	+	.	ID=exon-XR_003789141.1-6;Dbxref=GeneID:114874835%2CGenbank:XR_003789141.1;Parent=rna-XR_003789141.1
NW_021683719.1	Gnomon	exon	193582	193891	.	+	.	ID=exon-XR_003789141.1-3;Dbxref=GeneID:114874835%2CGenbank:XR_003789141.1;Parent=rna-XR_003789141.1
NW_021683719.1	Gnomon	exon	194143	194343	.	+	.	ID=exon-XR_003789141.1-4;Dbxref=GeneID:114874835%2CGenbank:XR_003789141.1;Parent=rna-XR_003789141.1
NW_021683719.1	Gnomon	exon	196470	200563	.	+	.	ID=exon-XR_003789141.1-7;Dbxref=GeneID:114874835%2CGenbank:XR_003789141.1;Parent=rna-XR_003789141.1
NW_021683719.1	Gnomon	exon	200636	201444	.	+	.	ID=exon-XR_003789141.1-8;Dbxref=GeneID:114874835%2CGenbank:XR_003789141.1;Parent=rna-XR_003789141.1
NW_021683719.1	Gnomon	mRNA	144703	172437	.	+	.	Name=XM_029184457.1;ID=rna-XM_029184457.1;Dbxref=GeneID:114874814%2CGenbank:XM_029184457.1;Parent=gene-LOC114874814
NW_021683719.1	Gnomon	CDS	216674	216735	.	+	0	Name=XP_029040324.1;ID=cds-XP_029040324.1;Dbxref=GeneID:114874833%2CGenbank:XP_029040324.1;Parent=rna-XM_029184491.1
NW_021683719.1	Gnomon	CDS	217200	217303	.	+	0	Name=XP_029040324.1;ID=cds-XP_029040324.1;Dbxref=GeneID:114874833%2CGenbank:XP_029040324.1;Parent=rna-XM_029184491.1
NW_021683719.1	Gnomon	CDS	217410	217732	.	+	0	Name=XP_029040324.1;ID=cds-XP_029040324.1;Dbxref=GeneID:114874833%2CGenbank:XP_029040324.1;Parent=rna-XM_029184491.1
NW_021683719.1	Gnomon	CDS	217980	218141	.	+	0	Name=XP_029040324.1;ID=cds-XP_029040324.1;Dbxref=GeneID:114874833%2CGenbank:XP_029040324.1;Parent=rna-XM_029184491.1
NW_021683719.1	Gnomon	CDS	218232	218384	.	+	0	Name=XP_029040324.1;ID=cds-XP_029040324.1;Dbxref=GeneID:114874833%2CGenbank:XP_029040324.1;Parent=rna-XM_029184491.1
NW_021683719.1	Gnomon	exon	89463	89507	.	-	.	ID=exon-XM_029184431.1-5;Dbxref=GeneID:114874806%2CGenbank:XM_029184431.1;Parent=rna-XM_029184431.1
NW_021683719.1	Gnomon	exon	89108	89309	.	-	.	ID=exon-XM_029184431.1-6;Dbxref=GeneID:114874806%2CGenbank:XM_029184431.1;Parent=rna-XM_029184431.1
NW_021683719.1	Gnomon	exon	88887	89035	.	-	.	ID=exon-XM_029184431.1-7;Dbxref=GeneID:114874806%2CGenbank:XM_029184431.1;Parent=rna-XM_029184431.1
NW_021683719.1	Gnomon	exon	88414	88716	.	-	.	ID=exon-XM_029184431.1-8;Dbxref=GeneID:114874806%2CGenbank:XM_029184431.1;Parent=rna-XM_029184431.1
NW_021683719.1	Gnomon	exon	88248	88340	.	-	.	ID=exon-XM_029184431.1-9;Dbxref=GeneID:114874806%2CGenbank:XM_029184431.1;Parent=rna-XM_029184431.1
NW_021683719.1	Gnomon	exon	90661	90751	.	-	.	ID=exon-XM_029184431.1-1;Dbxref=GeneID:114874806%2CGenbank:XM_029184431.1;Parent=rna-XM_029184431.1
NW_021683719.1	Gnomon	exon	90476	90567	.	-	.	ID=exon-XM_029184431.1-2;Dbxref=GeneID:114874806%2CGenbank:XM_029184431.1;Parent=rna-XM_029184431.1
NW_021683719.1	Gnomon	exon	90272	90407	.	-	.	ID=exon-XM_029184431.1-3;Dbxref=GeneID:114874806%2CGenbank:XM_029184431.1;Parent=rna-XM_029184431.1
NW_021683719.1	Gnomon	exon	89826	90194	.	-	.	ID=exon-XM_029184431.1-4;Dbxref=GeneID:114874806%2CGenbank:XM_029184431.1;Parent=rna-XM_029184431.1
NW_021683719.1	Gnomon	exon	320091	320157	.	+	.	ID=exon-XM_029184403.1-6;Dbxref=GeneID:114874791%2CGenbank:XM_029184403.1;Parent=rna-XM_029184403.1
NW_021683719.1	Gnomon	exon	320240	320388	.	+	.	ID=exon-XM_029184403.1-7;Dbxref=GeneID:114874791%2CGenbank:XM_029184403.1;Parent=rna-XM_029184403.1
NW_021683719.1	Gnomon	exon	315644	315832	.	+	.	ID=exon-XM_029184403.1-4;Dbxref=GeneID:114874791%2CGenbank:XM_029184403.1;Parent=rna-XM_029184403.1
NW_021683719.1	Gnomon	exon	315904	316580	.	+	.	ID=exon-XM_029184403.1-5;Dbxref=GeneID:114874791%2CGenbank:XM_029184403.1;Parent=rna-XM_029184403.1
NW_021683719.1	Gnomon	exon	315047	315150	.	+	.	ID=exon-XM_029184403.1-2;Dbxref=GeneID:114874791%2CGenbank:XM_029184403.1;Parent=rna-XM_029184403.1
NW_021683719.1	Gnomon	exon	315258	315569	.	+	.	ID=exon-XM_029184403.1-3;Dbxref=GeneID:114874791%2CGenbank:XM_029184403.1;Parent=rna-XM_029184403.1
NW_021683719.1	Gnomon	exon	314503	314719	.	+	.	ID=exon-XM_029184403.1-1;Dbxref=GeneID:114874791%2CGenbank:XM_029184403.1;Parent=rna-XM_029184403.1
NW_021683719.1	Gnomon	CDS	206519	206573	.	-	0	Name=XP_029040325.1;ID=cds-XP_029040325.1;Dbxref=GeneID:114874834%2CGenbank:XP_029040325.1;Parent=rna-XM_029184492.1
NW_021683719.1	Gnomon	CDS	206143	206241	.	-	0	Name=XP_029040325.1;ID=cds-XP_029040325.1;Dbxref=GeneID:114874834%2CGenbank:XP_029040325.1;Parent=rna-XM_029184492.1
NW_021683719.1	Gnomon	CDS	205607	205944	.	-	0	Name=XP_029040325.1;ID=cds-XP_029040325.1;Dbxref=GeneID:114874834%2CGenbank:XP_029040325.1;Parent=rna-XM_029184492.1
NW_021683719.1	Gnomon	CDS	205137	205530	.	-	0	Name=XP_029040325.1;ID=cds-XP_029040325.1;Dbxref=GeneID:114874834%2CGenbank:XP_029040325.1;Parent=rna-XM_029184492.1
NW_021683719.1	Gnomon	CDS	204667	205063	.	-	0	Name=XP_029040325.1;ID=cds-XP_029040325.1;Dbxref=GeneID:114874834%2CGenbank:XP_029040325.1;Parent=rna-XM_029184492.1
NW_021683719.1	Gnomon	CDS	204150	204589	.	-	0	Name=XP_029040325.1;ID=cds-XP_029040325.1;Dbxref=GeneID:114874834%2CGenbank:XP_029040325.1;Parent=rna-XM_029184492.1
NW_021683719.1	Gnomon	CDS	203886	204078	.	-	0	Name=XP_029040325.1;ID=cds-XP_029040325.1;Dbxref=GeneID:114874834%2CGenbank:XP_029040325.1;Parent=rna-XM_029184492.1
NW_021683719.1	Gnomon	CDS	203790	203808	.	-	0	Name=XP_029040325.1;ID=cds-XP_029040325.1;Dbxref=GeneID:114874834%2CGenbank:XP_029040325.1;Parent=rna-XM_029184492.1
NW_021683719.1	Gnomon	exon	473987	474142	.	+	.	ID=exon-XM_029184526.1-1;Dbxref=GeneID:114874847%2CGenbank:XM_029184526.1;Parent=rna-XM_029184526.1
NW_021683719.1	Gnomon	exon	474233	474602	.	+	.	ID=exon-XM_029184526.1-2;Dbxref=GeneID:114874847%2CGenbank:XM_029184526.1;Parent=rna-XM_029184526.1
NW_021683719.1	Gnomon	exon	474789	474896	.	+	.	ID=exon-XM_029184526.1-3;Dbxref=GeneID:114874847%2CGenbank:XM_029184526.1;Parent=rna-XM_029184526.1
NW_021683719.1	Gnomon	exon	475329	475594	.	+	.	ID=exon-XM_029184526.1-4;Dbxref=GeneID:114874847%2CGenbank:XM_029184526.1;Parent=rna-XM_029184526.1
NW_021683719.1	Gnomon	exon	475815	475971	.	+	.	ID=exon-XM_029184526.1-5;Dbxref=GeneID:114874847%2CGenbank:XM_029184526.1;Parent=rna-XM_029184526.1
NW_021683719.1	Gnomon	exon	476039	476162	.	+	.	ID=exon-XM_029184526.1-6;Dbxref=GeneID:114874847%2CGenbank:XM_029184526.1;Parent=rna-XM_029184526.1
NW_021683719.1	Gnomon	exon	476252	476466	.	+	.	ID=exon-XM_029184526.1-7;Dbxref=GeneID:114874847%2CGenbank:XM_029184526.1;Parent=rna-XM_029184526.1
NW_021683719.1	Gnomon	exon	476556	477487	.	+	.	ID=exon-XM_029184526.1-8;Dbxref=GeneID:114874847%2CGenbank:XM_029184526.1;Parent=rna-XM_029184526.1
NW_021683719.1	Gnomon	exon	17854	18062	.	+	.	ID=exon-XM_029184377.1-6;Dbxref=GeneID:114874773%2CGenbank:XM_029184377.1;Parent=rna-XM_029184377.1
NW_021683719.1	Gnomon	exon	18139	18239	.	+	.	ID=exon-XM_029184377.1-7;Dbxref=GeneID:114874773%2CGenbank:XM_029184377.1;Parent=rna-XM_029184377.1
NW_021683719.1	Gnomon	exon	17038	17186	.	+	.	ID=exon-XM_029184377.1-4;Dbxref=GeneID:114874773%2CGenbank:XM_029184377.1;Parent=rna-XM_029184377.1
NW_021683719.1	Gnomon	exon	17655	17776	.	+	.	ID=exon-XM_029184377.1-5;Dbxref=GeneID:114874773%2CGenbank:XM_029184377.1;Parent=rna-XM_029184377.1
NW_021683719.1	Gnomon	exon	18296	18386	.	+	.	ID=exon-XM_029184377.1-8;Dbxref=GeneID:114874773%2CGenbank:XM_029184377.1;Parent=rna-XM_029184377.1
NW_021683719.1	Gnomon	exon	18460	18578	.	+	.	ID=exon-XM_029184377.1-9;Dbxref=GeneID:114874773%2CGenbank:XM_029184377.1;Parent=rna-XM_029184377.1
NW_021683719.1	Gnomon	exon	15427	15533	.	+	.	ID=exon-XM_029184377.1-2;Dbxref=GeneID:114874773%2CGenbank:XM_029184377.1;Parent=rna-XM_029184377.1
NW_021683719.1	Gnomon	exon	16744	16946	.	+	.	ID=exon-XM_029184377.1-3;Dbxref=GeneID:114874773%2CGenbank:XM_029184377.1;Parent=rna-XM_029184377.1
NW_021683719.1	Gnomon	exon	9880	10762	.	+	.	ID=exon-XM_029184377.1-1;Dbxref=GeneID:114874773%2CGenbank:XM_029184377.1;Parent=rna-XM_029184377.1
NW_021683719.1	Gnomon	CDS	193583	193891	.	+	0	Name=XP_029040326.1;ID=cds-XP_029040326.1;Dbxref=GeneID:114874835%2CGenbank:XP_029040326.1;Parent=rna-XM_029184493.1
NW_021683719.1	Gnomon	CDS	194143	194343	.	+	0	Name=XP_029040326.1;ID=cds-XP_029040326.1;Dbxref=GeneID:114874835%2CGenbank:XP_029040326.1;Parent=rna-XM_029184493.1
NW_021683719.1	Gnomon	CDS	194730	195021	.	+	0	Name=XP_029040326.1;ID=cds-XP_029040326.1;Dbxref=GeneID:114874835%2CGenbank:XP_029040326.1;Parent=rna-XM_029184493.1
NW_021683719.1	Gnomon	CDS	195755	195954	.	+	0	Name=XP_029040326.1;ID=cds-XP_029040326.1;Dbxref=GeneID:114874835%2CGenbank:XP_029040326.1;Parent=rna-XM_029184493.1
NW_021683719.1	Gnomon	CDS	196470	196799	.	+	0	Name=XP_029040326.1;ID=cds-XP_029040326.1;Dbxref=GeneID:114874835%2CGenbank:XP_029040326.1;Parent=rna-XM_029184493.1
NW_021683719.1	Gnomon	mRNA	117889	122574	.	-	.	Name=XM_029184459.1;ID=rna-XM_029184459.1;Dbxref=GeneID:114874815%2CGenbank:XM_029184459.1;Parent=gene-LOC114874815
NW_021683719.1	Gnomon	CDS	193583	193891	.	+	0	Name=XP_029040327.1;ID=cds-XP_029040327.1;Dbxref=GeneID:114874835%2CGenbank:XP_029040327.1;Parent=rna-XM_029184494.1
NW_021683719.1	Gnomon	CDS	194143	194343	.	+	0	Name=XP_029040327.1;ID=cds-XP_029040327.1;Dbxref=GeneID:114874835%2CGenbank:XP_029040327.1;Parent=rna-XM_029184494.1
NW_021683719.1	Gnomon	CDS	194730	195021	.	+	0	Name=XP_029040327.1;ID=cds-XP_029040327.1;Dbxref=GeneID:114874835%2CGenbank:XP_029040327.1;Parent=rna-XM_029184494.1
NW_021683719.1	Gnomon	CDS	195755	195954	.	+	0	Name=XP_029040327.1;ID=cds-XP_029040327.1;Dbxref=GeneID:114874835%2CGenbank:XP_029040327.1;Parent=rna-XM_029184494.1
NW_021683719.1	Gnomon	CDS	196470	196799	.	+	0	Name=XP_029040327.1;ID=cds-XP_029040327.1;Dbxref=GeneID:114874835%2CGenbank:XP_029040327.1;Parent=rna-XM_029184494.1
NW_021683719.1	Gnomon	mRNA	579754	580423	.	-	.	Name=XM_029184410.1;ID=rna-XM_029184410.1;Dbxref=GeneID:114874797%2CGenbank:XM_029184410.1;Parent=gene-LOC114874797
NW_021683719.1	Gnomon	exon	163537	163867	.	+	.	ID=exon-XM_029184455.1-5;Dbxref=GeneID:114874814%2CGenbank:XM_029184455.1;Parent=rna-XM_029184455.1
NW_021683719.1	Gnomon	exon	164069	164402	.	+	.	ID=exon-XM_029184455.1-6;Dbxref=GeneID:114874814%2CGenbank:XM_029184455.1;Parent=rna-XM_029184455.1
NW_021683719.1	Gnomon	exon	162506	162643	.	+	.	ID=exon-XM_029184455.1-3;Dbxref=GeneID:114874814%2CGenbank:XM_029184455.1;Parent=rna-XM_029184455.1
NW_021683719.1	Gnomon	exon	162934	163338	.	+	.	ID=exon-XM_029184455.1-4;Dbxref=GeneID:114874814%2CGenbank:XM_029184455.1;Parent=rna-XM_029184455.1
NW_021683719.1	Gnomon	exon	164480	165401	.	+	.	ID=exon-XM_029184455.1-7;Dbxref=GeneID:114874814%2CGenbank:XM_029184455.1;Parent=rna-XM_029184455.1
NW_021683719.1	Gnomon	exon	165482	172437	.	+	.	ID=exon-XM_029184455.1-8;Dbxref=GeneID:114874814%2CGenbank:XM_029184455.1;Parent=rna-XM_029184455.1
NW_021683719.1	Gnomon	exon	148514	149604	.	+	.	ID=exon-XM_029184455.1-1;Dbxref=GeneID:114874814%2CGenbank:XM_029184455.1;Parent=rna-XM_029184455.1
NW_021683719.1	Gnomon	exon	152879	153081	.	+	.	ID=exon-XM_029184455.1-2;Dbxref=GeneID:114874814%2CGenbank:XM_029184455.1;Parent=rna-XM_029184455.1
NW_021683719.1	Gnomon	CDS	193583	193891	.	+	0	Name=XP_029040328.1;ID=cds-XP_029040328.1;Dbxref=GeneID:114874835%2CGenbank:XP_029040328.1;Parent=rna-XM_029184495.1
NW_021683719.1	Gnomon	CDS	194143	194343	.	+	0	Name=XP_029040328.1;ID=cds-XP_029040328.1;Dbxref=GeneID:114874835%2CGenbank:XP_029040328.1;Parent=rna-XM_029184495.1
NW_021683719.1	Gnomon	CDS	194730	195021	.	+	0	Name=XP_029040328.1;ID=cds-XP_029040328.1;Dbxref=GeneID:114874835%2CGenbank:XP_029040328.1;Parent=rna-XM_029184495.1
NW_021683719.1	Gnomon	CDS	195755	195954	.	+	0	Name=XP_029040328.1;ID=cds-XP_029040328.1;Dbxref=GeneID:114874835%2CGenbank:XP_029040328.1;Parent=rna-XM_029184495.1
NW_021683719.1	Gnomon	CDS	196470	196799	.	+	0	Name=XP_029040328.1;ID=cds-XP_029040328.1;Dbxref=GeneID:114874835%2CGenbank:XP_029040328.1;Parent=rna-XM_029184495.1
NW_021683719.1	Gnomon	exon	127980	128290	.	+	.	ID=exon-XM_029184460.1-10;Dbxref=GeneID:114874816%2CGenbank:XM_029184460.1;Parent=rna-XM_029184460.1
NW_021683719.1	Gnomon	exon	129799	129887	.	+	.	ID=exon-XM_029184460.1-11;Dbxref=GeneID:114874816%2CGenbank:XM_029184460.1;Parent=rna-XM_029184460.1
NW_021683719.1	Gnomon	exon	211212	212048	.	+	.	ID=exon-XM_029184503.1-7;Dbxref=GeneID:114874838%2CGenbank:XM_029184503.1;Parent=rna-XM_029184503.1
NW_021683719.1	Gnomon	exon	208378	208447	.	+	.	ID=exon-XM_029184503.1-3;Dbxref=GeneID:114874838%2CGenbank:XM_029184503.1;Parent=rna-XM_029184503.1
NW_021683719.1	Gnomon	exon	210231	210420	.	+	.	ID=exon-XM_029184503.1-4;Dbxref=GeneID:114874838%2CGenbank:XM_029184503.1;Parent=rna-XM_029184503.1
NW_021683719.1	Gnomon	exon	210552	210771	.	+	.	ID=exon-XM_029184503.1-5;Dbxref=GeneID:114874838%2CGenbank:XM_029184503.1;Parent=rna-XM_029184503.1
NW_021683719.1	Gnomon	exon	210843	211088	.	+	.	ID=exon-XM_029184503.1-6;Dbxref=GeneID:114874838%2CGenbank:XM_029184503.1;Parent=rna-XM_029184503.1
NW_021683719.1	Gnomon	exon	207113	207284	.	+	.	ID=exon-XM_029184503.1-1;Dbxref=GeneID:114874838%2CGenbank:XM_029184503.1;Parent=rna-XM_029184503.1
NW_021683719.1	Gnomon	exon	208267	208308	.	+	.	ID=exon-XM_029184503.1-2;Dbxref=GeneID:114874838%2CGenbank:XM_029184503.1;Parent=rna-XM_029184503.1
NW_021683719.1	Gnomon	exon	87623	87727	.	+	.	ID=exon-XM_029184432.1-2;Dbxref=GeneID:114874808%2CGenbank:XM_029184432.1;Parent=rna-XM_029184432.1
NW_021683719.1	Gnomon	exon	87808	88101	.	+	.	ID=exon-XM_029184432.1-3;Dbxref=GeneID:114874808%2CGenbank:XM_029184432.1;Parent=rna-XM_029184432.1
NW_021683719.1	Gnomon	exon	87258	87550	.	+	.	ID=exon-XM_029184432.1-1;Dbxref=GeneID:114874808%2CGenbank:XM_029184432.1;Parent=rna-XM_029184432.1
NW_021683719.1	Gnomon	exon	78880	79029	.	-	.	ID=exon-XM_029184479.1-5;Dbxref=GeneID:114874825%2CGenbank:XM_029184479.1;Parent=rna-XM_029184479.1
NW_021683719.1	Gnomon	exon	80520	80732	.	-	.	ID=exon-XM_029184479.1-1;Dbxref=GeneID:114874825%2CGenbank:XM_029184479.1;Parent=rna-XM_029184479.1
NW_021683719.1	Gnomon	exon	79794	80420	.	-	.	ID=exon-XM_029184479.1-2;Dbxref=GeneID:114874825%2CGenbank:XM_029184479.1;Parent=rna-XM_029184479.1
NW_021683719.1	Gnomon	exon	79279	79718	.	-	.	ID=exon-XM_029184479.1-3;Dbxref=GeneID:114874825%2CGenbank:XM_029184479.1;Parent=rna-XM_029184479.1
NW_021683719.1	Gnomon	exon	79137	79208	.	-	.	ID=exon-XM_029184479.1-4;Dbxref=GeneID:114874825%2CGenbank:XM_029184479.1;Parent=rna-XM_029184479.1
NW_021683719.1	Gnomon	CDS	367352	367395	.	+	0	Name=XP_029040364.1;ID=cds-XP_029040364.1;Dbxref=GeneID:114874852%2CGenbank:XP_029040364.1;Parent=rna-XM_029184531.1
NW_021683719.1	Gnomon	CDS	367735	368113	.	+	0	Name=XP_029040364.1;ID=cds-XP_029040364.1;Dbxref=GeneID:114874852%2CGenbank:XP_029040364.1;Parent=rna-XM_029184531.1
NW_021683719.1	Gnomon	CDS	368201	368329	.	+	0	Name=XP_029040364.1;ID=cds-XP_029040364.1;Dbxref=GeneID:114874852%2CGenbank:XP_029040364.1;Parent=rna-XM_029184531.1
NW_021683719.1	Gnomon	CDS	368450	368656	.	+	0	Name=XP_029040364.1;ID=cds-XP_029040364.1;Dbxref=GeneID:114874852%2CGenbank:XP_029040364.1;Parent=rna-XM_029184531.1
NW_021683719.1	Gnomon	CDS	489296	489426	.	-	0	Name=XP_029040365.1;ID=cds-XP_029040365.1;Dbxref=GeneID:114874853%2CGenbank:XP_029040365.1;Parent=rna-XM_029184532.1
NW_021683719.1	Gnomon	CDS	489021	489192	.	-	0	Name=XP_029040365.1;ID=cds-XP_029040365.1;Dbxref=GeneID:114874853%2CGenbank:XP_029040365.1;Parent=rna-XM_029184532.1
NW_021683719.1	Gnomon	CDS	488800	488928	.	-	0	Name=XP_029040365.1;ID=cds-XP_029040365.1;Dbxref=GeneID:114874853%2CGenbank:XP_029040365.1;Parent=rna-XM_029184532.1
NW_021683719.1	Gnomon	CDS	488492	488719	.	-	0	Name=XP_029040365.1;ID=cds-XP_029040365.1;Dbxref=GeneID:114874853%2CGenbank:XP_029040365.1;Parent=rna-XM_029184532.1
NW_021683719.1	Gnomon	exon	83823	84644	.	-	.	ID=exon-XM_029184480.1-3;Dbxref=GeneID:114874826%2CGenbank:XM_029184480.1;Parent=rna-XM_029184480.1
NW_021683719.1	Gnomon	exon	86448	87054	.	-	.	ID=exon-XM_029184480.1-1;Dbxref=GeneID:114874826%2CGenbank:XM_029184480.1;Parent=rna-XM_029184480.1
NW_021683719.1	Gnomon	exon	84758	85352	.	-	.	ID=exon-XM_029184480.1-2;Dbxref=GeneID:114874826%2CGenbank:XM_029184480.1;Parent=rna-XM_029184480.1
NW_021683719.1	Gnomon	mRNA	124760	129887	.	+	.	Name=XM_029184460.1;ID=rna-XM_029184460.1;Dbxref=GeneID:114874816%2CGenbank:XM_029184460.1;Parent=gene-LOC114874816
NW_021683719.1	Gnomon	exon	488800	488928	.	-	.	ID=exon-XM_029184532.1-3;Dbxref=GeneID:114874853%2CGenbank:XM_029184532.1;Parent=rna-XM_029184532.1
NW_021683719.1	Gnomon	exon	488368	488719	.	-	.	ID=exon-XM_029184532.1-4;Dbxref=GeneID:114874853%2CGenbank:XM_029184532.1;Parent=rna-XM_029184532.1
NW_021683719.1	Gnomon	exon	489296	490578	.	-	.	ID=exon-XM_029184532.1-1;Dbxref=GeneID:114874853%2CGenbank:XM_029184532.1;Parent=rna-XM_029184532.1
NW_021683719.1	Gnomon	exon	489021	489192	.	-	.	ID=exon-XM_029184532.1-2;Dbxref=GeneID:114874853%2CGenbank:XM_029184532.1;Parent=rna-XM_029184532.1
NW_021683719.1	Gnomon	exon	314503	314719	.	+	.	ID=exon-XM_029184402.1-1;Dbxref=GeneID:114874791%2CGenbank:XM_029184402.1;Parent=rna-XM_029184402.1
NW_021683719.1	Gnomon	exon	315047	315150	.	+	.	ID=exon-XM_029184402.1-2;Dbxref=GeneID:114874791%2CGenbank:XM_029184402.1;Parent=rna-XM_029184402.1
NW_021683719.1	Gnomon	exon	315258	315569	.	+	.	ID=exon-XM_029184402.1-3;Dbxref=GeneID:114874791%2CGenbank:XM_029184402.1;Parent=rna-XM_029184402.1
NW_021683719.1	Gnomon	exon	315644	315832	.	+	.	ID=exon-XM_029184402.1-4;Dbxref=GeneID:114874791%2CGenbank:XM_029184402.1;Parent=rna-XM_029184402.1
NW_021683719.1	Gnomon	exon	315904	316580	.	+	.	ID=exon-XM_029184402.1-5;Dbxref=GeneID:114874791%2CGenbank:XM_029184402.1;Parent=rna-XM_029184402.1
NW_021683719.1	Gnomon	exon	320091	320388	.	+	.	ID=exon-XM_029184402.1-6;Dbxref=GeneID:114874791%2CGenbank:XM_029184402.1;Parent=rna-XM_029184402.1
NW_021683719.1	Gnomon	mRNA	103788	106032	.	+	.	Name=XM_029184463.1;ID=rna-XM_029184463.1;Dbxref=GeneID:114874817%2CGenbank:XM_029184463.1;Parent=gene-LOC114874817
NW_021683719.1	Gnomon	exon	321353	321618	.	+	.	ID=exon-XM_029184397.1-2;Dbxref=GeneID:114874788%2CGenbank:XM_029184397.1;Parent=rna-XM_029184397.1
NW_021683719.1	Gnomon	exon	321719	322148	.	+	.	ID=exon-XM_029184397.1-3;Dbxref=GeneID:114874788%2CGenbank:XM_029184397.1;Parent=rna-XM_029184397.1
NW_021683719.1	Gnomon	exon	322225	322371	.	+	.	ID=exon-XM_029184397.1-4;Dbxref=GeneID:114874788%2CGenbank:XM_029184397.1;Parent=rna-XM_029184397.1
NW_021683719.1	Gnomon	exon	322688	323376	.	+	.	ID=exon-XM_029184397.1-5;Dbxref=GeneID:114874788%2CGenbank:XM_029184397.1;Parent=rna-XM_029184397.1
NW_021683719.1	Gnomon	exon	320812	320899	.	+	.	ID=exon-XM_029184397.1-1;Dbxref=GeneID:114874788%2CGenbank:XM_029184397.1;Parent=rna-XM_029184397.1
NW_021683719.1	Gnomon	exon	323442	323805	.	+	.	ID=exon-XM_029184397.1-6;Dbxref=GeneID:114874788%2CGenbank:XM_029184397.1;Parent=rna-XM_029184397.1
NW_021683719.1	Gnomon	exon	323897	324029	.	+	.	ID=exon-XM_029184397.1-7;Dbxref=GeneID:114874788%2CGenbank:XM_029184397.1;Parent=rna-XM_029184397.1
NW_021683719.1	Gnomon	exon	324252	324360	.	+	.	ID=exon-XM_029184397.1-8;Dbxref=GeneID:114874788%2CGenbank:XM_029184397.1;Parent=rna-XM_029184397.1
NW_021683719.1	Gnomon	exon	324430	324754	.	+	.	ID=exon-XM_029184397.1-9;Dbxref=GeneID:114874788%2CGenbank:XM_029184397.1;Parent=rna-XM_029184397.1
NW_021683719.1	Gnomon	CDS	22250	22252	.	+	0	Name=XP_029040220.1;ID=cds-XP_029040220.1;Dbxref=GeneID:114874779%2CGenbank:XP_029040220.1;Parent=rna-XM_029184387.1
NW_021683719.1	Gnomon	CDS	22703	23011	.	+	0	Name=XP_029040220.1;ID=cds-XP_029040220.1;Dbxref=GeneID:114874779%2CGenbank:XP_029040220.1;Parent=rna-XM_029184387.1
NW_021683719.1	Gnomon	CDS	23092	23124	.	+	0	Name=XP_029040220.1;ID=cds-XP_029040220.1;Dbxref=GeneID:114874779%2CGenbank:XP_029040220.1;Parent=rna-XM_029184387.1
NW_021683719.1	Gnomon	CDS	481567	481775	.	+	0	Name=XP_029040367.1;ID=cds-XP_029040367.1;Dbxref=GeneID:114874854%2CGenbank:XP_029040367.1;Note=The sequence of the model RefSeq protein was modified relative to this genomic sequence to represent the inferred CDS: substituted 1 base at 1 genomic stop codon;Parent=rna-XM_029184534.1
NW_021683719.1	Gnomon	CDS	482203	482313	.	+	0	Name=XP_029040367.1;ID=cds-XP_029040367.1;Dbxref=GeneID:114874854%2CGenbank:XP_029040367.1;Note=The sequence of the model RefSeq protein was modified relative to this genomic sequence to represent the inferred CDS: substituted 1 base at 1 genomic stop codon;Parent=rna-XM_029184534.1
NW_021683719.1	Gnomon	CDS	482388	482593	.	+	0	Name=XP_029040367.1;ID=cds-XP_029040367.1;Dbxref=GeneID:114874854%2CGenbank:XP_029040367.1;Note=The sequence of the model RefSeq protein was modified relative to this genomic sequence to represent the inferred CDS: substituted 1 base at 1 genomic stop codon;Parent=rna-XM_029184534.1
NW_021683719.1	Gnomon	CDS	482667	482826	.	+	0	Name=XP_029040367.1;ID=cds-XP_029040367.1;Dbxref=GeneID:114874854%2CGenbank:XP_029040367.1;Note=The sequence of the model RefSeq protein was modified relative to this genomic sequence to represent the inferred CDS: substituted 1 base at 1 genomic stop codon;Parent=rna-XM_029184534.1
NW_021683719.1	Gnomon	CDS	482899	483182	.	+	0	Name=XP_029040367.1;ID=cds-XP_029040367.1;Dbxref=GeneID:114874854%2CGenbank:XP_029040367.1;Note=The sequence of the model RefSeq protein was modified relative to this genomic sequence to represent the inferred CDS: substituted 1 base at 1 genomic stop codon;Parent=rna-XM_029184534.1
NW_021683719.1	Gnomon	CDS	485672	485945	.	+	0	Name=XP_029040367.1;ID=cds-XP_029040367.1;Dbxref=GeneID:114874854%2CGenbank:XP_029040367.1;Note=The sequence of the model RefSeq protein was modified relative to this genomic sequence to represent the inferred CDS: substituted 1 base at 1 genomic stop codon;Parent=rna-XM_029184534.1
NW_021683719.1	Gnomon	CDS	486539	486649	.	+	0	Name=XP_029040367.1;ID=cds-XP_029040367.1;Dbxref=GeneID:114874854%2CGenbank:XP_029040367.1;Note=The sequence of the model RefSeq protein was modified relative to this genomic sequence to represent the inferred CDS: substituted 1 base at 1 genomic stop codon;Parent=rna-XM_029184534.1
NW_021683719.1	Gnomon	CDS	486719	486924	.	+	0	Name=XP_029040367.1;ID=cds-XP_029040367.1;Dbxref=GeneID:114874854%2CGenbank:XP_029040367.1;Note=The sequence of the model RefSeq protein was modified relative to this genomic sequence to represent the inferred CDS: substituted 1 base at 1 genomic stop codon;Parent=rna-XM_029184534.1
NW_021683719.1	Gnomon	CDS	487070	487236	.	+	0	Name=XP_029040367.1;ID=cds-XP_029040367.1;Dbxref=GeneID:114874854%2CGenbank:XP_029040367.1;Note=The sequence of the model RefSeq protein was modified relative to this genomic sequence to represent the inferred CDS: substituted 1 base at 1 genomic stop codon;Parent=rna-XM_029184534.1
NW_021683719.1	Gnomon	CDS	21297	21335	.	-	0	Name=XP_029040221.1;ID=cds-XP_029040221.1;Dbxref=GeneID:114874780%2CGenbank:XP_029040221.1;Parent=rna-XM_029184388.1
NW_021683719.1	Gnomon	CDS	21117	21230	.	-	0	Name=XP_029040221.1;ID=cds-XP_029040221.1;Dbxref=GeneID:114874780%2CGenbank:XP_029040221.1;Parent=rna-XM_029184388.1
NW_021683719.1	Gnomon	CDS	20837	21013	.	-	0	Name=XP_029040221.1;ID=cds-XP_029040221.1;Dbxref=GeneID:114874780%2CGenbank:XP_029040221.1;Parent=rna-XM_029184388.1
NW_021683719.1	Gnomon	mRNA	124755	129881	.	+	.	Name=XM_029184462.1;ID=rna-XM_029184462.1;Dbxref=GeneID:114874816%2CGenbank:XM_029184462.1;Parent=gene-LOC114874816
NW_021683719.1	Gnomon	CDS	30106	30111	.	+	0	Name=XP_029040222.1;ID=cds-XP_029040222.1;Dbxref=GeneID:114874781%2CGenbank:XP_029040222.1;Parent=rna-XM_029184389.1
NW_021683719.1	Gnomon	CDS	31642	32304	.	+	0	Name=XP_029040222.1;ID=cds-XP_029040222.1;Dbxref=GeneID:114874781%2CGenbank:XP_029040222.1;Parent=rna-XM_029184389.1
NW_021683719.1	Gnomon	CDS	33540	33801	.	+	0	Name=XP_029040222.1;ID=cds-XP_029040222.1;Dbxref=GeneID:114874781%2CGenbank:XP_029040222.1;Parent=rna-XM_029184389.1
NW_021683719.1	Gnomon	CDS	33894	34001	.	+	0	Name=XP_029040222.1;ID=cds-XP_029040222.1;Dbxref=GeneID:114874781%2CGenbank:XP_029040222.1;Parent=rna-XM_029184389.1
NW_021683719.1	Gnomon	CDS	34803	35545	.	+	0	Name=XP_029040222.1;ID=cds-XP_029040222.1;Dbxref=GeneID:114874781%2CGenbank:XP_029040222.1;Parent=rna-XM_029184389.1
NW_021683719.1	Gnomon	mRNA	122723	124645	.	-	.	Name=XM_029184465.1;ID=rna-XM_029184465.1;Dbxref=GeneID:114874818%2CGenbank:XM_029184465.1;Parent=gene-LOC114874818
NW_021683719.1	Gnomon	CDS	293558	293569	.	+	0	Name=XP_029040223.1;ID=cds-XP_029040223.1;Dbxref=GeneID:114874782%2CGenbank:XP_029040223.1;Parent=rna-XM_029184390.1
NW_021683719.1	Gnomon	CDS	293786	293874	.	+	0	Name=XP_029040223.1;ID=cds-XP_029040223.1;Dbxref=GeneID:114874782%2CGenbank:XP_029040223.1;Parent=rna-XM_029184390.1
NW_021683719.1	Gnomon	CDS	294172	294396	.	+	0	Name=XP_029040223.1;ID=cds-XP_029040223.1;Dbxref=GeneID:114874782%2CGenbank:XP_029040223.1;Parent=rna-XM_029184390.1
NW_021683719.1	Gnomon	CDS	294474	295101	.	+	0	Name=XP_029040223.1;ID=cds-XP_029040223.1;Dbxref=GeneID:114874782%2CGenbank:XP_029040223.1;Parent=rna-XM_029184390.1
NW_021683719.1	Gnomon	CDS	295179	295403	.	+	0	Name=XP_029040223.1;ID=cds-XP_029040223.1;Dbxref=GeneID:114874782%2CGenbank:XP_029040223.1;Parent=rna-XM_029184390.1
NW_021683719.1	Gnomon	CDS	295486	295785	.	+	0	Name=XP_029040223.1;ID=cds-XP_029040223.1;Dbxref=GeneID:114874782%2CGenbank:XP_029040223.1;Parent=rna-XM_029184390.1
NW_021683719.1	Gnomon	CDS	295868	296158	.	+	0	Name=XP_029040223.1;ID=cds-XP_029040223.1;Dbxref=GeneID:114874782%2CGenbank:XP_029040223.1;Parent=rna-XM_029184390.1
NW_021683719.1	Gnomon	CDS	296232	296416	.	+	0	Name=XP_029040223.1;ID=cds-XP_029040223.1;Dbxref=GeneID:114874782%2CGenbank:XP_029040223.1;Parent=rna-XM_029184390.1
NW_021683719.1	Gnomon	CDS	296501	296692	.	+	0	Name=XP_029040223.1;ID=cds-XP_029040223.1;Dbxref=GeneID:114874782%2CGenbank:XP_029040223.1;Parent=rna-XM_029184390.1
NW_021683719.1	Gnomon	CDS	296814	296931	.	+	0	Name=XP_029040223.1;ID=cds-XP_029040223.1;Dbxref=GeneID:114874782%2CGenbank:XP_029040223.1;Parent=rna-XM_029184390.1
NW_021683719.1	Gnomon	exon	129713	129993	.	-	.	ID=exon-XM_029184445.1-11;Dbxref=GeneID:114874812%2CGenbank:XM_029184445.1;Parent=rna-XM_029184445.1
NW_021683719.1	Gnomon	exon	128697	129642	.	-	.	ID=exon-XM_029184445.1-12;Dbxref=GeneID:114874812%2CGenbank:XM_029184445.1;Parent=rna-XM_029184445.1
NW_021683719.1	Gnomon	exon	130068	130347	.	-	.	ID=exon-XM_029184445.1-10;Dbxref=GeneID:114874812%2CGenbank:XM_029184445.1;Parent=rna-XM_029184445.1
NW_021683719.1	Gnomon	exon	372454	372696	.	-	.	ID=exon-XM_029184517.1-19;Dbxref=GeneID:114874844%2CGenbank:XM_029184517.1;Parent=rna-XM_029184517.1
NW_021683719.1	Gnomon	exon	373079	373441	.	-	.	ID=exon-XM_029184517.1-17;Dbxref=GeneID:114874844%2CGenbank:XM_029184517.1;Parent=rna-XM_029184517.1
NW_021683719.1	Gnomon	exon	372785	372998	.	-	.	ID=exon-XM_029184517.1-18;Dbxref=GeneID:114874844%2CGenbank:XM_029184517.1;Parent=rna-XM_029184517.1
NW_021683719.1	Gnomon	exon	373986	374302	.	-	.	ID=exon-XM_029184517.1-15;Dbxref=GeneID:114874844%2CGenbank:XM_029184517.1;Parent=rna-XM_029184517.1
NW_021683719.1	Gnomon	exon	373531	373902	.	-	.	ID=exon-XM_029184517.1-16;Dbxref=GeneID:114874844%2CGenbank:XM_029184517.1;Parent=rna-XM_029184517.1
NW_021683719.1	Gnomon	exon	376656	376867	.	-	.	ID=exon-XM_029184517.1-13;Dbxref=GeneID:114874844%2CGenbank:XM_029184517.1;Parent=rna-XM_029184517.1
NW_021683719.1	Gnomon	exon	375295	375395	.	-	.	ID=exon-XM_029184517.1-14;Dbxref=GeneID:114874844%2CGenbank:XM_029184517.1;Parent=rna-XM_029184517.1
NW_021683719.1	Gnomon	exon	378777	378879	.	-	.	ID=exon-XM_029184517.1-11;Dbxref=GeneID:114874844%2CGenbank:XM_029184517.1;Parent=rna-XM_029184517.1
NW_021683719.1	Gnomon	exon	378319	378507	.	-	.	ID=exon-XM_029184517.1-12;Dbxref=GeneID:114874844%2CGenbank:XM_029184517.1;Parent=rna-XM_029184517.1
NW_021683719.1	Gnomon	exon	379017	379412	.	-	.	ID=exon-XM_029184517.1-10;Dbxref=GeneID:114874844%2CGenbank:XM_029184517.1;Parent=rna-XM_029184517.1
NW_021683719.1	Gnomon	exon	370720	372196	.	-	.	ID=exon-XM_029184517.1-20;Dbxref=GeneID:114874844%2CGenbank:XM_029184517.1;Parent=rna-XM_029184517.1
NW_021683719.1	Gnomon	exon	277814	277999	.	+	.	ID=exon-XM_029184510.1-23;Dbxref=GeneID:114874841%2CGenbank:XM_029184510.1;Parent=rna-XM_029184510.1
NW_021683719.1	Gnomon	exon	278070	278306	.	+	.	ID=exon-XM_029184510.1-24;Dbxref=GeneID:114874841%2CGenbank:XM_029184510.1;Parent=rna-XM_029184510.1
NW_021683719.1	Gnomon	exon	278388	278480	.	+	.	ID=exon-XM_029184510.1-25;Dbxref=GeneID:114874841%2CGenbank:XM_029184510.1;Parent=rna-XM_029184510.1
NW_021683719.1	Gnomon	exon	276880	277027	.	+	.	ID=exon-XM_029184510.1-20;Dbxref=GeneID:114874841%2CGenbank:XM_029184510.1;Parent=rna-XM_029184510.1
NW_021683719.1	Gnomon	exon	277108	277471	.	+	.	ID=exon-XM_029184510.1-21;Dbxref=GeneID:114874841%2CGenbank:XM_029184510.1;Parent=rna-XM_029184510.1
NW_021683719.1	Gnomon	exon	277539	277747	.	+	.	ID=exon-XM_029184510.1-22;Dbxref=GeneID:114874841%2CGenbank:XM_029184510.1;Parent=rna-XM_029184510.1
NW_021683719.1	Gnomon	exon	275518	275721	.	+	.	ID=exon-XM_029184510.1-16;Dbxref=GeneID:114874841%2CGenbank:XM_029184510.1;Parent=rna-XM_029184510.1
NW_021683719.1	Gnomon	exon	275798	276030	.	+	.	ID=exon-XM_029184510.1-17;Dbxref=GeneID:114874841%2CGenbank:XM_029184510.1;Parent=rna-XM_029184510.1
NW_021683719.1	Gnomon	exon	276103	276370	.	+	.	ID=exon-XM_029184510.1-18;Dbxref=GeneID:114874841%2CGenbank:XM_029184510.1;Parent=rna-XM_029184510.1
NW_021683719.1	Gnomon	exon	276439	276795	.	+	.	ID=exon-XM_029184510.1-19;Dbxref=GeneID:114874841%2CGenbank:XM_029184510.1;Parent=rna-XM_029184510.1
NW_021683719.1	Gnomon	exon	274454	274577	.	+	.	ID=exon-XM_029184510.1-12;Dbxref=GeneID:114874841%2CGenbank:XM_029184510.1;Parent=rna-XM_029184510.1
NW_021683719.1	Gnomon	exon	274661	274926	.	+	.	ID=exon-XM_029184510.1-13;Dbxref=GeneID:114874841%2CGenbank:XM_029184510.1;Parent=rna-XM_029184510.1
NW_021683719.1	Gnomon	exon	275004	275162	.	+	.	ID=exon-XM_029184510.1-14;Dbxref=GeneID:114874841%2CGenbank:XM_029184510.1;Parent=rna-XM_029184510.1
NW_021683719.1	Gnomon	exon	275235	275443	.	+	.	ID=exon-XM_029184510.1-15;Dbxref=GeneID:114874841%2CGenbank:XM_029184510.1;Parent=rna-XM_029184510.1
NW_021683719.1	Gnomon	exon	274007	274201	.	+	.	ID=exon-XM_029184510.1-10;Dbxref=GeneID:114874841%2CGenbank:XM_029184510.1;Parent=rna-XM_029184510.1
NW_021683719.1	Gnomon	exon	274266	274395	.	+	.	ID=exon-XM_029184510.1-11;Dbxref=GeneID:114874841%2CGenbank:XM_029184510.1;Parent=rna-XM_029184510.1
NW_021683719.1	Gnomon	mRNA	103790	106032	.	+	.	Name=XM_029184464.1;ID=rna-XM_029184464.1;Dbxref=GeneID:114874817%2CGenbank:XM_029184464.1;Parent=gene-LOC114874817
NW_021683719.1	Gnomon	exon	162506	162643	.	+	.	ID=exon-XM_029184456.1-2;Dbxref=GeneID:114874814%2CGenbank:XM_029184456.1;Parent=rna-XM_029184456.1
NW_021683719.1	Gnomon	exon	162934	163338	.	+	.	ID=exon-XM_029184456.1-3;Dbxref=GeneID:114874814%2CGenbank:XM_029184456.1;Parent=rna-XM_029184456.1
NW_021683719.1	Gnomon	exon	163537	163867	.	+	.	ID=exon-XM_029184456.1-4;Dbxref=GeneID:114874814%2CGenbank:XM_029184456.1;Parent=rna-XM_029184456.1
NW_021683719.1	Gnomon	exon	164069	164402	.	+	.	ID=exon-XM_029184456.1-5;Dbxref=GeneID:114874814%2CGenbank:XM_029184456.1;Parent=rna-XM_029184456.1
NW_021683719.1	Gnomon	exon	164480	165401	.	+	.	ID=exon-XM_029184456.1-6;Dbxref=GeneID:114874814%2CGenbank:XM_029184456.1;Parent=rna-XM_029184456.1
NW_021683719.1	Gnomon	exon	165482	172437	.	+	.	ID=exon-XM_029184456.1-7;Dbxref=GeneID:114874814%2CGenbank:XM_029184456.1;Parent=rna-XM_029184456.1
NW_021683719.1	Gnomon	exon	158049	158583	.	+	.	ID=exon-XM_029184456.1-1;Dbxref=GeneID:114874814%2CGenbank:XM_029184456.1;Parent=rna-XM_029184456.1
NW_021683719.1	Gnomon	CDS	293558	293569	.	+	0	Name=XP_029040224.1;ID=cds-XP_029040224.1;Dbxref=GeneID:114874782%2CGenbank:XP_029040224.1;Parent=rna-XM_029184391.1
NW_021683719.1	Gnomon	CDS	293786	293874	.	+	0	Name=XP_029040224.1;ID=cds-XP_029040224.1;Dbxref=GeneID:114874782%2CGenbank:XP_029040224.1;Parent=rna-XM_029184391.1
NW_021683719.1	Gnomon	CDS	294172	294396	.	+	0	Name=XP_029040224.1;ID=cds-XP_029040224.1;Dbxref=GeneID:114874782%2CGenbank:XP_029040224.1;Parent=rna-XM_029184391.1
NW_021683719.1	Gnomon	CDS	294474	295101	.	+	0	Name=XP_029040224.1;ID=cds-XP_029040224.1;Dbxref=GeneID:114874782%2CGenbank:XP_029040224.1;Parent=rna-XM_029184391.1
NW_021683719.1	Gnomon	CDS	295179	295403	.	+	0	Name=XP_029040224.1;ID=cds-XP_029040224.1;Dbxref=GeneID:114874782%2CGenbank:XP_029040224.1;Parent=rna-XM_029184391.1
NW_021683719.1	Gnomon	CDS	295486	295785	.	+	0	Name=XP_029040224.1;ID=cds-XP_029040224.1;Dbxref=GeneID:114874782%2CGenbank:XP_029040224.1;Parent=rna-XM_029184391.1
NW_021683719.1	Gnomon	CDS	295868	296158	.	+	0	Name=XP_029040224.1;ID=cds-XP_029040224.1;Dbxref=GeneID:114874782%2CGenbank:XP_029040224.1;Parent=rna-XM_029184391.1
NW_021683719.1	Gnomon	CDS	296232	296416	.	+	0	Name=XP_029040224.1;ID=cds-XP_029040224.1;Dbxref=GeneID:114874782%2CGenbank:XP_029040224.1;Parent=rna-XM_029184391.1
NW_021683719.1	Gnomon	CDS	296501	296659	.	+	0	Name=XP_029040224.1;ID=cds-XP_029040224.1;Dbxref=GeneID:114874782%2CGenbank:XP_029040224.1;Parent=rna-XM_029184391.1
NW_021683719.1	Gnomon	CDS	296814	296931	.	+	0	Name=XP_029040224.1;ID=cds-XP_029040224.1;Dbxref=GeneID:114874782%2CGenbank:XP_029040224.1;Parent=rna-XM_029184391.1
NW_021683719.1	Gnomon	exon	95612	96135	.	+	.	ID=exon-XM_029184433.1-1;Dbxref=GeneID:114874809%2CGenbank:XM_029184433.1;Parent=rna-XM_029184433.1
NW_021683719.1	Gnomon	exon	96254	96514	.	+	.	ID=exon-XM_029184433.1-2;Dbxref=GeneID:114874809%2CGenbank:XM_029184433.1;Parent=rna-XM_029184433.1
NW_021683719.1	Gnomon	exon	96581	96930	.	+	.	ID=exon-XM_029184433.1-3;Dbxref=GeneID:114874809%2CGenbank:XM_029184433.1;Parent=rna-XM_029184433.1
NW_021683719.1	Gnomon	exon	97024	97303	.	+	.	ID=exon-XM_029184433.1-4;Dbxref=GeneID:114874809%2CGenbank:XM_029184433.1;Parent=rna-XM_029184433.1
NW_021683719.1	Gnomon	exon	97382	97564	.	+	.	ID=exon-XM_029184433.1-5;Dbxref=GeneID:114874809%2CGenbank:XM_029184433.1;Parent=rna-XM_029184433.1
NW_021683719.1	Gnomon	exon	97643	97995	.	+	.	ID=exon-XM_029184433.1-6;Dbxref=GeneID:114874809%2CGenbank:XM_029184433.1;Parent=rna-XM_029184433.1
NW_021683719.1	Gnomon	mRNA	98026	99056	.	-	.	Name=XM_029184467.1;ID=rna-XM_029184467.1;Dbxref=GeneID:114874820%2CGenbank:XM_029184467.1;Parent=gene-LOC114874820
NW_021683719.1	Gnomon	exon	73	411	.	+	.	ID=exon-XM_029184507.1-1;Dbxref=GeneID:114874839%2CGenbank:XM_029184507.1;Parent=rna-XM_029184507.1
NW_021683719.1	Gnomon	exon	496	1922	.	+	.	ID=exon-XM_029184507.1-2;Dbxref=GeneID:114874839%2CGenbank:XM_029184507.1;Parent=rna-XM_029184507.1
NW_021683719.1	Gnomon	CDS	285357	285409	.	+	0	Name=XP_029040225.1;ID=cds-XP_029040225.1;Dbxref=GeneID:114874783%2CGenbank:XP_029040225.1;Parent=rna-XM_029184392.1
NW_021683719.1	Gnomon	CDS	285525	285965	.	+	0	Name=XP_029040225.1;ID=cds-XP_029040225.1;Dbxref=GeneID:114874783%2CGenbank:XP_029040225.1;Parent=rna-XM_029184392.1
NW_021683719.1	Gnomon	CDS	286060	286230	.	+	0	Name=XP_029040225.1;ID=cds-XP_029040225.1;Dbxref=GeneID:114874783%2CGenbank:XP_029040225.1;Parent=rna-XM_029184392.1
NW_021683719.1	Gnomon	CDS	286302	286458	.	+	0	Name=XP_029040225.1;ID=cds-XP_029040225.1;Dbxref=GeneID:114874783%2CGenbank:XP_029040225.1;Parent=rna-XM_029184392.1
NW_021683719.1	Gnomon	CDS	286536	286672	.	+	0	Name=XP_029040225.1;ID=cds-XP_029040225.1;Dbxref=GeneID:114874783%2CGenbank:XP_029040225.1;Parent=rna-XM_029184392.1
NW_021683719.1	Gnomon	CDS	286742	286864	.	+	0	Name=XP_029040225.1;ID=cds-XP_029040225.1;Dbxref=GeneID:114874783%2CGenbank:XP_029040225.1;Parent=rna-XM_029184392.1
NW_021683719.1	Gnomon	CDS	286941	287155	.	+	0	Name=XP_029040225.1;ID=cds-XP_029040225.1;Dbxref=GeneID:114874783%2CGenbank:XP_029040225.1;Parent=rna-XM_029184392.1
NW_021683719.1	Gnomon	CDS	287237	287513	.	+	0	Name=XP_029040225.1;ID=cds-XP_029040225.1;Dbxref=GeneID:114874783%2CGenbank:XP_029040225.1;Parent=rna-XM_029184392.1
NW_021683719.1	Gnomon	CDS	287596	287890	.	+	0	Name=XP_029040225.1;ID=cds-XP_029040225.1;Dbxref=GeneID:114874783%2CGenbank:XP_029040225.1;Parent=rna-XM_029184392.1
NW_021683719.1	Gnomon	CDS	287991	288143	.	+	0	Name=XP_029040225.1;ID=cds-XP_029040225.1;Dbxref=GeneID:114874783%2CGenbank:XP_029040225.1;Parent=rna-XM_029184392.1
NW_021683719.1	Gnomon	exon	326682	326833	.	+	.	ID=exon-XM_029184401.1-4;Dbxref=GeneID:114874790%2CGenbank:XM_029184401.1;Parent=rna-XM_029184401.1
NW_021683719.1	Gnomon	exon	334216	334370	.	+	.	ID=exon-XM_029184401.1-5;Dbxref=GeneID:114874790%2CGenbank:XM_029184401.1;Parent=rna-XM_029184401.1
NW_021683719.1	Gnomon	exon	325332	325510	.	+	.	ID=exon-XM_029184401.1-2;Dbxref=GeneID:114874790%2CGenbank:XM_029184401.1;Parent=rna-XM_029184401.1
NW_021683719.1	Gnomon	exon	325616	325814	.	+	.	ID=exon-XM_029184401.1-3;Dbxref=GeneID:114874790%2CGenbank:XM_029184401.1;Parent=rna-XM_029184401.1
NW_021683719.1	Gnomon	exon	350309	350518	.	+	.	ID=exon-XM_029184401.1-8;Dbxref=GeneID:114874790%2CGenbank:XM_029184401.1;Parent=rna-XM_029184401.1
NW_021683719.1	Gnomon	exon	351188	351468	.	+	.	ID=exon-XM_029184401.1-9;Dbxref=GeneID:114874790%2CGenbank:XM_029184401.1;Parent=rna-XM_029184401.1
NW_021683719.1	Gnomon	exon	334928	335058	.	+	.	ID=exon-XM_029184401.1-6;Dbxref=GeneID:114874790%2CGenbank:XM_029184401.1;Parent=rna-XM_029184401.1
NW_021683719.1	Gnomon	exon	346116	347188	.	+	.	ID=exon-XM_029184401.1-7;Dbxref=GeneID:114874790%2CGenbank:XM_029184401.1;Parent=rna-XM_029184401.1
NW_021683719.1	Gnomon	exon	324833	325011	.	+	.	ID=exon-XM_029184401.1-1;Dbxref=GeneID:114874790%2CGenbank:XM_029184401.1;Parent=rna-XM_029184401.1
NW_021683719.1	Gnomon	mRNA	100089	103491	.	-	.	Name=XM_029184466.1;ID=rna-XM_029184466.1;Dbxref=GeneID:114874819%2CGenbank:XM_029184466.1;Parent=gene-LOC114874819
NW_021683719.1	Gnomon	CDS	251965	252177	.	+	0	Name=XP_029040320.1;ID=cds-XP_029040320.1;Dbxref=GeneID:114874830%2CGenbank:XP_029040320.1;Parent=rna-XM_029184487.1
NW_021683719.1	Gnomon	CDS	252374	252622	.	+	0	Name=XP_029040320.1;ID=cds-XP_029040320.1;Dbxref=GeneID:114874830%2CGenbank:XP_029040320.1;Parent=rna-XM_029184487.1
NW_021683719.1	Gnomon	CDS	252712	253061	.	+	0	Name=XP_029040320.1;ID=cds-XP_029040320.1;Dbxref=GeneID:114874830%2CGenbank:XP_029040320.1;Parent=rna-XM_029184487.1
NW_021683719.1	Gnomon	CDS	253160	253756	.	+	0	Name=XP_029040320.1;ID=cds-XP_029040320.1;Dbxref=GeneID:114874830%2CGenbank:XP_029040320.1;Parent=rna-XM_029184487.1
NW_021683719.1	Gnomon	CDS	253879	254020	.	+	0	Name=XP_029040320.1;ID=cds-XP_029040320.1;Dbxref=GeneID:114874830%2CGenbank:XP_029040320.1;Parent=rna-XM_029184487.1
NW_021683719.1	Gnomon	exon	368450	371650	.	+	.	ID=exon-XM_029184531.1-4;Dbxref=GeneID:114874852%2CGenbank:XM_029184531.1;Parent=rna-XM_029184531.1
NW_021683719.1	Gnomon	exon	367735	368113	.	+	.	ID=exon-XM_029184531.1-2;Dbxref=GeneID:114874852%2CGenbank:XM_029184531.1;Parent=rna-XM_029184531.1
NW_021683719.1	Gnomon	exon	368201	368329	.	+	.	ID=exon-XM_029184531.1-3;Dbxref=GeneID:114874852%2CGenbank:XM_029184531.1;Parent=rna-XM_029184531.1
NW_021683719.1	Gnomon	exon	366917	367395	.	+	.	ID=exon-XM_029184531.1-1;Dbxref=GeneID:114874852%2CGenbank:XM_029184531.1;Parent=rna-XM_029184531.1
NW_021683719.1	Gnomon	CDS	289971	290100	.	-	0	Name=XP_029040226.1;ID=cds-XP_029040226.1;Dbxref=GeneID:114874784%2CGenbank:XP_029040226.1;Parent=rna-XM_029184393.1
NW_021683719.1	Gnomon	CDS	289692	289894	.	-	0	Name=XP_029040226.1;ID=cds-XP_029040226.1;Dbxref=GeneID:114874784%2CGenbank:XP_029040226.1;Parent=rna-XM_029184393.1
NW_021683719.1	Gnomon	CDS	288910	289612	.	-	0	Name=XP_029040226.1;ID=cds-XP_029040226.1;Dbxref=GeneID:114874784%2CGenbank:XP_029040226.1;Parent=rna-XM_029184393.1
NW_021683719.1	Gnomon	CDS	288563	288816	.	-	0	Name=XP_029040226.1;ID=cds-XP_029040226.1;Dbxref=GeneID:114874784%2CGenbank:XP_029040226.1;Parent=rna-XM_029184393.1
NW_021683719.1	Gnomon	CDS	90661	90937	.	-	0	Name=XP_029040262.1;ID=cds-XP_029040262.1;Dbxref=GeneID:114874806%2CGenbank:XP_029040262.1;Parent=rna-XM_029184429.1
NW_021683719.1	Gnomon	CDS	90489	90567	.	-	0	Name=XP_029040262.1;ID=cds-XP_029040262.1;Dbxref=GeneID:114874806%2CGenbank:XP_029040262.1;Parent=rna-XM_029184429.1
NW_021683719.1	Gnomon	CDS	90272	90407	.	-	0	Name=XP_029040262.1;ID=cds-XP_029040262.1;Dbxref=GeneID:114874806%2CGenbank:XP_029040262.1;Parent=rna-XM_029184429.1
NW_021683719.1	Gnomon	CDS	89826	90194	.	-	0	Name=XP_029040262.1;ID=cds-XP_029040262.1;Dbxref=GeneID:114874806%2CGenbank:XP_029040262.1;Parent=rna-XM_029184429.1
NW_021683719.1	Gnomon	CDS	89463	89507	.	-	0	Name=XP_029040262.1;ID=cds-XP_029040262.1;Dbxref=GeneID:114874806%2CGenbank:XP_029040262.1;Parent=rna-XM_029184429.1
NW_021683719.1	Gnomon	CDS	89108	89309	.	-	0	Name=XP_029040262.1;ID=cds-XP_029040262.1;Dbxref=GeneID:114874806%2CGenbank:XP_029040262.1;Parent=rna-XM_029184429.1
NW_021683719.1	Gnomon	CDS	88887	89035	.	-	0	Name=XP_029040262.1;ID=cds-XP_029040262.1;Dbxref=GeneID:114874806%2CGenbank:XP_029040262.1;Parent=rna-XM_029184429.1
NW_021683719.1	Gnomon	CDS	88414	88716	.	-	0	Name=XP_029040262.1;ID=cds-XP_029040262.1;Dbxref=GeneID:114874806%2CGenbank:XP_029040262.1;Parent=rna-XM_029184429.1
NW_021683719.1	Gnomon	CDS	88278	88340	.	-	0	Name=XP_029040262.1;ID=cds-XP_029040262.1;Dbxref=GeneID:114874806%2CGenbank:XP_029040262.1;Parent=rna-XM_029184429.1
NW_021683719.1	Gnomon	exon	580269	580423	.	-	.	ID=exon-XM_029184410.1-1;Dbxref=GeneID:114874797%2CGenbank:XM_029184410.1;Parent=rna-XM_029184410.1
NW_021683719.1	Gnomon	exon	579754	580167	.	-	.	ID=exon-XM_029184410.1-2;Dbxref=GeneID:114874797%2CGenbank:XM_029184410.1;Parent=rna-XM_029184410.1
NW_021683719.1	Gnomon	mRNA	370720	481310	.	-	.	Name=XM_029184514.1;ID=rna-XM_029184514.1;Dbxref=GeneID:114874844%2CGenbank:XM_029184514.1;Parent=gene-LOC114874844
NW_021683719.1	Gnomon	exon	48269	48529	.	-	.	ID=exon-XM_029184472.1-24;Dbxref=GeneID:114874823%2CGenbank:XM_029184472.1;Parent=rna-XM_029184472.1
NW_021683719.1	Gnomon	exon	47912	48190	.	-	.	ID=exon-XM_029184472.1-25;Dbxref=GeneID:114874823%2CGenbank:XM_029184472.1;Parent=rna-XM_029184472.1
NW_021683719.1	Gnomon	exon	48899	49144	.	-	.	ID=exon-XM_029184472.1-22;Dbxref=GeneID:114874823%2CGenbank:XM_029184472.1;Parent=rna-XM_029184472.1
NW_021683719.1	Gnomon	exon	48611	48830	.	-	.	ID=exon-XM_029184472.1-23;Dbxref=GeneID:114874823%2CGenbank:XM_029184472.1;Parent=rna-XM_029184472.1
NW_021683719.1	Gnomon	exon	46800	47013	.	-	.	ID=exon-XM_029184472.1-28;Dbxref=GeneID:114874823%2CGenbank:XM_029184472.1;Parent=rna-XM_029184472.1
NW_021683719.1	Gnomon	exon	46683	46718	.	-	.	ID=exon-XM_029184472.1-29;Dbxref=GeneID:114874823%2CGenbank:XM_029184472.1;Parent=rna-XM_029184472.1
NW_021683719.1	Gnomon	exon	47315	47836	.	-	.	ID=exon-XM_029184472.1-26;Dbxref=GeneID:114874823%2CGenbank:XM_029184472.1;Parent=rna-XM_029184472.1
NW_021683719.1	Gnomon	exon	47083	47234	.	-	.	ID=exon-XM_029184472.1-27;Dbxref=GeneID:114874823%2CGenbank:XM_029184472.1;Parent=rna-XM_029184472.1
NW_021683719.1	Gnomon	exon	45202	46359	.	-	.	ID=exon-XM_029184472.1-31;Dbxref=GeneID:114874823%2CGenbank:XM_029184472.1;Parent=rna-XM_029184472.1
NW_021683719.1	Gnomon	exon	46421	46566	.	-	.	ID=exon-XM_029184472.1-30;Dbxref=GeneID:114874823%2CGenbank:XM_029184472.1;Parent=rna-XM_029184472.1
NW_021683719.1	Gnomon	exon	52685	52796	.	-	.	ID=exon-XM_029184472.1-10;Dbxref=GeneID:114874823%2CGenbank:XM_029184472.1;Parent=rna-XM_029184472.1
NW_021683719.1	Gnomon	exon	291183	291247	.	+	.	ID=exon-XR_003789138.1-3;Dbxref=GeneID:114874787%2CGenbank:XR_003789138.1;Parent=rna-XR_003789138.1
NW_021683719.1	Gnomon	exon	291446	291473	.	+	.	ID=exon-XR_003789138.1-4;Dbxref=GeneID:114874787%2CGenbank:XR_003789138.1;Parent=rna-XR_003789138.1
NW_021683719.1	Gnomon	exon	49820	50141	.	-	.	ID=exon-XM_029184472.1-19;Dbxref=GeneID:114874823%2CGenbank:XM_029184472.1;Parent=rna-XM_029184472.1
NW_021683719.1	Gnomon	exon	51932	52095	.	-	.	ID=exon-XM_029184472.1-13;Dbxref=GeneID:114874823%2CGenbank:XM_029184472.1;Parent=rna-XM_029184472.1
NW_021683719.1	Gnomon	exon	51729	51761	.	-	.	ID=exon-XM_029184472.1-14;Dbxref=GeneID:114874823%2CGenbank:XM_029184472.1;Parent=rna-XM_029184472.1
NW_021683719.1	Gnomon	exon	52361	52613	.	-	.	ID=exon-XM_029184472.1-11;Dbxref=GeneID:114874823%2CGenbank:XM_029184472.1;Parent=rna-XM_029184472.1
NW_021683719.1	Gnomon	exon	52180	52289	.	-	.	ID=exon-XM_029184472.1-12;Dbxref=GeneID:114874823%2CGenbank:XM_029184472.1;Parent=rna-XM_029184472.1
NW_021683719.1	Gnomon	exon	50454	50925	.	-	.	ID=exon-XM_029184472.1-17;Dbxref=GeneID:114874823%2CGenbank:XM_029184472.1;Parent=rna-XM_029184472.1
NW_021683719.1	Gnomon	exon	50214	50383	.	-	.	ID=exon-XM_029184472.1-18;Dbxref=GeneID:114874823%2CGenbank:XM_029184472.1;Parent=rna-XM_029184472.1
NW_021683719.1	Gnomon	exon	51353	51427	.	-	.	ID=exon-XM_029184472.1-15;Dbxref=GeneID:114874823%2CGenbank:XM_029184472.1;Parent=rna-XM_029184472.1
NW_021683719.1	Gnomon	exon	51008	51283	.	-	.	ID=exon-XM_029184472.1-16;Dbxref=GeneID:114874823%2CGenbank:XM_029184472.1;Parent=rna-XM_029184472.1
NW_021683719.1	Gnomon	exon	49473	49739	.	-	.	ID=exon-XM_029184472.1-20;Dbxref=GeneID:114874823%2CGenbank:XM_029184472.1;Parent=rna-XM_029184472.1
NW_021683719.1	Gnomon	exon	49220	49401	.	-	.	ID=exon-XM_029184472.1-21;Dbxref=GeneID:114874823%2CGenbank:XM_029184472.1;Parent=rna-XM_029184472.1
NW_021683719.1	Gnomon	exon	290816	290835	.	+	.	ID=exon-XR_003789138.1-1;Dbxref=GeneID:114874787%2CGenbank:XR_003789138.1;Parent=rna-XR_003789138.1
NW_021683719.1	Gnomon	exon	290969	291039	.	+	.	ID=exon-XR_003789138.1-2;Dbxref=GeneID:114874787%2CGenbank:XR_003789138.1;Parent=rna-XR_003789138.1
NW_021683719.1	Gnomon	CDS	90661	90937	.	-	0	Name=XP_029040263.1;ID=cds-XP_029040263.1;Dbxref=GeneID:114874806%2CGenbank:XP_029040263.1;Parent=rna-XM_029184430.1
NW_021683719.1	Gnomon	CDS	90489	90567	.	-	0	Name=XP_029040263.1;ID=cds-XP_029040263.1;Dbxref=GeneID:114874806%2CGenbank:XP_029040263.1;Parent=rna-XM_029184430.1
NW_021683719.1	Gnomon	CDS	90272	90407	.	-	0	Name=XP_029040263.1;ID=cds-XP_029040263.1;Dbxref=GeneID:114874806%2CGenbank:XP_029040263.1;Parent=rna-XM_029184430.1
NW_021683719.1	Gnomon	CDS	89826	90194	.	-	0	Name=XP_029040263.1;ID=cds-XP_029040263.1;Dbxref=GeneID:114874806%2CGenbank:XP_029040263.1;Parent=rna-XM_029184430.1
NW_021683719.1	Gnomon	CDS	89108	89309	.	-	0	Name=XP_029040263.1;ID=cds-XP_029040263.1;Dbxref=GeneID:114874806%2CGenbank:XP_029040263.1;Parent=rna-XM_029184430.1
NW_021683719.1	Gnomon	CDS	88887	89035	.	-	0	Name=XP_029040263.1;ID=cds-XP_029040263.1;Dbxref=GeneID:114874806%2CGenbank:XP_029040263.1;Parent=rna-XM_029184430.1
NW_021683719.1	Gnomon	CDS	88414	88716	.	-	0	Name=XP_029040263.1;ID=cds-XP_029040263.1;Dbxref=GeneID:114874806%2CGenbank:XP_029040263.1;Parent=rna-XM_029184430.1
NW_021683719.1	Gnomon	CDS	88278	88340	.	-	0	Name=XP_029040263.1;ID=cds-XP_029040263.1;Dbxref=GeneID:114874806%2CGenbank:XP_029040263.1;Parent=rna-XM_029184430.1
NW_021683719.1	Gnomon	exon	310704	310897	.	+	.	ID=exon-XM_029184414.1-11;Dbxref=GeneID:114874798%2CGenbank:XM_029184414.1;Parent=rna-XM_029184414.1
NW_021683719.1	Gnomon	exon	310971	313823	.	+	.	ID=exon-XM_029184414.1-12;Dbxref=GeneID:114874798%2CGenbank:XM_029184414.1;Parent=rna-XM_029184414.1
NW_021683719.1	Gnomon	exon	310406	310627	.	+	.	ID=exon-XM_029184414.1-10;Dbxref=GeneID:114874798%2CGenbank:XM_029184414.1;Parent=rna-XM_029184414.1
NW_021683719.1	Gnomon	mRNA	278506	280219	.	+	.	Name=XM_029184513.1;ID=rna-XM_029184513.1;Dbxref=GeneID:114874843%2CGenbank:XM_029184513.1;Parent=gene-LOC114874843
NW_021683719.1	Gnomon	mRNA	370720	457345	.	-	.	Name=XM_029184517.1;ID=rna-XM_029184517.1;Dbxref=GeneID:114874844%2CGenbank:XM_029184517.1;Parent=gene-LOC114874844
NW_021683719.1	Gnomon	CDS	90476	90510	.	-	0	Name=XP_029040264.1;ID=cds-XP_029040264.1;Dbxref=GeneID:114874806%2CGenbank:XP_029040264.1;Parent=rna-XM_029184431.1
NW_021683719.1	Gnomon	CDS	90272	90407	.	-	0	Name=XP_029040264.1;ID=cds-XP_029040264.1;Dbxref=GeneID:114874806%2CGenbank:XP_029040264.1;Parent=rna-XM_029184431.1
NW_021683719.1	Gnomon	CDS	89826	90194	.	-	0	Name=XP_029040264.1;ID=cds-XP_029040264.1;Dbxref=GeneID:114874806%2CGenbank:XP_029040264.1;Parent=rna-XM_029184431.1
NW_021683719.1	Gnomon	CDS	89463	89507	.	-	0	Name=XP_029040264.1;ID=cds-XP_029040264.1;Dbxref=GeneID:114874806%2CGenbank:XP_029040264.1;Parent=rna-XM_029184431.1
NW_021683719.1	Gnomon	CDS	89108	89309	.	-	0	Name=XP_029040264.1;ID=cds-XP_029040264.1;Dbxref=GeneID:114874806%2CGenbank:XP_029040264.1;Parent=rna-XM_029184431.1
NW_021683719.1	Gnomon	CDS	88887	89035	.	-	0	Name=XP_029040264.1;ID=cds-XP_029040264.1;Dbxref=GeneID:114874806%2CGenbank:XP_029040264.1;Parent=rna-XM_029184431.1
NW_021683719.1	Gnomon	CDS	88414	88716	.	-	0	Name=XP_029040264.1;ID=cds-XP_029040264.1;Dbxref=GeneID:114874806%2CGenbank:XP_029040264.1;Parent=rna-XM_029184431.1
NW_021683719.1	Gnomon	CDS	88278	88340	.	-	0	Name=XP_029040264.1;ID=cds-XP_029040264.1;Dbxref=GeneID:114874806%2CGenbank:XP_029040264.1;Parent=rna-XM_029184431.1
NW_021683719.1	Gnomon	exon	86448	87053	.	-	.	ID=exon-XM_029184481.1-1;Dbxref=GeneID:114874826%2CGenbank:XM_029184481.1;Parent=rna-XM_029184481.1
NW_021683719.1	Gnomon	exon	84758	85313	.	-	.	ID=exon-XM_029184481.1-2;Dbxref=GeneID:114874826%2CGenbank:XM_029184481.1;Parent=rna-XM_029184481.1
NW_021683719.1	Gnomon	exon	83823	84644	.	-	.	ID=exon-XM_029184481.1-3;Dbxref=GeneID:114874826%2CGenbank:XM_029184481.1;Parent=rna-XM_029184481.1
NW_021683719.1	Gnomon	mRNA	370720	481310	.	-	.	Name=XM_029184516.1;ID=rna-XM_029184516.1;Dbxref=GeneID:114874844%2CGenbank:XM_029184516.1;Parent=gene-LOC114874844
NW_021683719.1	Gnomon	exon	164480	165042	.	+	.	ID=exon-XM_029184457.1-7;Dbxref=GeneID:114874814%2CGenbank:XM_029184457.1;Parent=rna-XM_029184457.1
NW_021683719.1	Gnomon	exon	165139	165401	.	+	.	ID=exon-XM_029184457.1-8;Dbxref=GeneID:114874814%2CGenbank:XM_029184457.1;Parent=rna-XM_029184457.1
NW_021683719.1	Gnomon	exon	163537	163867	.	+	.	ID=exon-XM_029184457.1-5;Dbxref=GeneID:114874814%2CGenbank:XM_029184457.1;Parent=rna-XM_029184457.1
NW_021683719.1	Gnomon	exon	164069	164402	.	+	.	ID=exon-XM_029184457.1-6;Dbxref=GeneID:114874814%2CGenbank:XM_029184457.1;Parent=rna-XM_029184457.1
NW_021683719.1	Gnomon	exon	162506	162643	.	+	.	ID=exon-XM_029184457.1-3;Dbxref=GeneID:114874814%2CGenbank:XM_029184457.1;Parent=rna-XM_029184457.1
NW_021683719.1	Gnomon	exon	162934	163338	.	+	.	ID=exon-XM_029184457.1-4;Dbxref=GeneID:114874814%2CGenbank:XM_029184457.1;Parent=rna-XM_029184457.1
NW_021683719.1	Gnomon	exon	144703	145396	.	+	.	ID=exon-XM_029184457.1-1;Dbxref=GeneID:114874814%2CGenbank:XM_029184457.1;Parent=rna-XM_029184457.1
NW_021683719.1	Gnomon	exon	152879	153081	.	+	.	ID=exon-XM_029184457.1-2;Dbxref=GeneID:114874814%2CGenbank:XM_029184457.1;Parent=rna-XM_029184457.1
NW_021683719.1	Gnomon	CDS	87490	87550	.	+	0	Name=XP_029040265.1;ID=cds-XP_029040265.1;Dbxref=GeneID:114874808%2CGenbank:XP_029040265.1;Parent=rna-XM_029184432.1
NW_021683719.1	Gnomon	CDS	87623	87727	.	+	0	Name=XP_029040265.1;ID=cds-XP_029040265.1;Dbxref=GeneID:114874808%2CGenbank:XP_029040265.1;Parent=rna-XM_029184432.1
NW_021683719.1	Gnomon	CDS	87808	87947	.	+	0	Name=XP_029040265.1;ID=cds-XP_029040265.1;Dbxref=GeneID:114874808%2CGenbank:XP_029040265.1;Parent=rna-XM_029184432.1
NW_021683719.1	Gnomon	exon	165482	172437	.	+	.	ID=exon-XM_029184457.1-9;Dbxref=GeneID:114874814%2CGenbank:XM_029184457.1;Parent=rna-XM_029184457.1
NW_021683719.1	Gnomon	mRNA	370720	481124	.	-	.	Name=XM_029184515.1;ID=rna-XM_029184515.1;Dbxref=GeneID:114874844%2CGenbank:XM_029184515.1;Parent=gene-LOC114874844
NW_021683719.1	Gnomon	CDS	474507	474602	.	+	0	Name=XP_029040360.1;ID=cds-XP_029040360.1;Dbxref=GeneID:114874847%2CGenbank:XP_029040360.1;Parent=rna-XM_029184527.1
NW_021683719.1	Gnomon	CDS	474789	474896	.	+	0	Name=XP_029040360.1;ID=cds-XP_029040360.1;Dbxref=GeneID:114874847%2CGenbank:XP_029040360.1;Parent=rna-XM_029184527.1
NW_021683719.1	Gnomon	CDS	475329	475594	.	+	0	Name=XP_029040360.1;ID=cds-XP_029040360.1;Dbxref=GeneID:114874847%2CGenbank:XP_029040360.1;Parent=rna-XM_029184527.1
NW_021683719.1	Gnomon	CDS	475815	475971	.	+	0	Name=XP_029040360.1;ID=cds-XP_029040360.1;Dbxref=GeneID:114874847%2CGenbank:XP_029040360.1;Parent=rna-XM_029184527.1
NW_021683719.1	Gnomon	CDS	476039	476162	.	+	0	Name=XP_029040360.1;ID=cds-XP_029040360.1;Dbxref=GeneID:114874847%2CGenbank:XP_029040360.1;Parent=rna-XM_029184527.1
NW_021683719.1	Gnomon	CDS	476252	476466	.	+	0	Name=XP_029040360.1;ID=cds-XP_029040360.1;Dbxref=GeneID:114874847%2CGenbank:XP_029040360.1;Parent=rna-XM_029184527.1
NW_021683719.1	Gnomon	CDS	476556	476840	.	+	0	Name=XP_029040360.1;ID=cds-XP_029040360.1;Dbxref=GeneID:114874847%2CGenbank:XP_029040360.1;Parent=rna-XM_029184527.1
NW_021683719.1	Gnomon	mRNA	370720	445780	.	-	.	Name=XM_029184519.1;ID=rna-XM_029184519.1;Dbxref=GeneID:114874844%2CGenbank:XM_029184519.1;Parent=gene-LOC114874844
NW_021683719.1	Gnomon	exon	321719	322148	.	+	.	ID=exon-XM_029184398.1-3;Dbxref=GeneID:114874788%2CGenbank:XM_029184398.1;Parent=rna-XM_029184398.1
NW_021683719.1	Gnomon	exon	322225	322371	.	+	.	ID=exon-XM_029184398.1-4;Dbxref=GeneID:114874788%2CGenbank:XM_029184398.1;Parent=rna-XM_029184398.1
NW_021683719.1	Gnomon	exon	320812	320899	.	+	.	ID=exon-XM_029184398.1-1;Dbxref=GeneID:114874788%2CGenbank:XM_029184398.1;Parent=rna-XM_029184398.1
NW_021683719.1	Gnomon	exon	321353	321618	.	+	.	ID=exon-XM_029184398.1-2;Dbxref=GeneID:114874788%2CGenbank:XM_029184398.1;Parent=rna-XM_029184398.1
NW_021683719.1	Gnomon	exon	323909	324029	.	+	.	ID=exon-XM_029184398.1-7;Dbxref=GeneID:114874788%2CGenbank:XM_029184398.1;Parent=rna-XM_029184398.1
NW_021683719.1	Gnomon	exon	324252	324360	.	+	.	ID=exon-XM_029184398.1-8;Dbxref=GeneID:114874788%2CGenbank:XM_029184398.1;Parent=rna-XM_029184398.1
NW_021683719.1	Gnomon	exon	322688	323376	.	+	.	ID=exon-XM_029184398.1-5;Dbxref=GeneID:114874788%2CGenbank:XM_029184398.1;Parent=rna-XM_029184398.1
NW_021683719.1	Gnomon	exon	323442	323805	.	+	.	ID=exon-XM_029184398.1-6;Dbxref=GeneID:114874788%2CGenbank:XM_029184398.1;Parent=rna-XM_029184398.1
NW_021683719.1	Gnomon	exon	324430	324754	.	+	.	ID=exon-XM_029184398.1-9;Dbxref=GeneID:114874788%2CGenbank:XM_029184398.1;Parent=rna-XM_029184398.1
NW_021683719.1	Gnomon	CDS	96048	96135	.	+	0	Name=XP_029040266.1;ID=cds-XP_029040266.1;Dbxref=GeneID:114874809%2CGenbank:XP_029040266.1;Parent=rna-XM_029184433.1
NW_021683719.1	Gnomon	CDS	96254	96514	.	+	0	Name=XP_029040266.1;ID=cds-XP_029040266.1;Dbxref=GeneID:114874809%2CGenbank:XP_029040266.1;Parent=rna-XM_029184433.1
NW_021683719.1	Gnomon	CDS	96581	96930	.	+	0	Name=XP_029040266.1;ID=cds-XP_029040266.1;Dbxref=GeneID:114874809%2CGenbank:XP_029040266.1;Parent=rna-XM_029184433.1
NW_021683719.1	Gnomon	CDS	97024	97303	.	+	0	Name=XP_029040266.1;ID=cds-XP_029040266.1;Dbxref=GeneID:114874809%2CGenbank:XP_029040266.1;Parent=rna-XM_029184433.1
NW_021683719.1	Gnomon	CDS	97382	97564	.	+	0	Name=XP_029040266.1;ID=cds-XP_029040266.1;Dbxref=GeneID:114874809%2CGenbank:XP_029040266.1;Parent=rna-XM_029184433.1
NW_021683719.1	Gnomon	CDS	97643	97884	.	+	0	Name=XP_029040266.1;ID=cds-XP_029040266.1;Dbxref=GeneID:114874809%2CGenbank:XP_029040266.1;Parent=rna-XM_029184433.1
NW_021683719.1	Gnomon	exon	91831	91908	.	+	.	ID=exon-XM_029184434.1-1;Dbxref=GeneID:114874810%2CGenbank:XM_029184434.1;Parent=rna-XM_029184434.1
NW_021683719.1	Gnomon	exon	93231	93478	.	+	.	ID=exon-XM_029184434.1-4;Dbxref=GeneID:114874810%2CGenbank:XM_029184434.1;Parent=rna-XM_029184434.1
NW_021683719.1	Gnomon	exon	93559	93748	.	+	.	ID=exon-XM_029184434.1-5;Dbxref=GeneID:114874810%2CGenbank:XM_029184434.1;Parent=rna-XM_029184434.1
NW_021683719.1	Gnomon	exon	92646	92978	.	+	.	ID=exon-XM_029184434.1-2;Dbxref=GeneID:114874810%2CGenbank:XM_029184434.1;Parent=rna-XM_029184434.1
NW_021683719.1	Gnomon	exon	93048	93158	.	+	.	ID=exon-XM_029184434.1-3;Dbxref=GeneID:114874810%2CGenbank:XM_029184434.1;Parent=rna-XM_029184434.1
NW_021683719.1	Gnomon	exon	93825	94052	.	+	.	ID=exon-XM_029184434.1-6;Dbxref=GeneID:114874810%2CGenbank:XM_029184434.1;Parent=rna-XM_029184434.1
NW_021683719.1	Gnomon	exon	94139	94254	.	+	.	ID=exon-XM_029184434.1-7;Dbxref=GeneID:114874810%2CGenbank:XM_029184434.1;Parent=rna-XM_029184434.1
NW_021683719.1	Gnomon	CDS	91858	91908	.	+	0	Name=XP_029040267.1;ID=cds-XP_029040267.1;Dbxref=GeneID:114874810%2CGenbank:XP_029040267.1;Parent=rna-XM_029184434.1
NW_021683719.1	Gnomon	CDS	92646	92978	.	+	0	Name=XP_029040267.1;ID=cds-XP_029040267.1;Dbxref=GeneID:114874810%2CGenbank:XP_029040267.1;Parent=rna-XM_029184434.1
NW_021683719.1	Gnomon	CDS	93048	93158	.	+	0	Name=XP_029040267.1;ID=cds-XP_029040267.1;Dbxref=GeneID:114874810%2CGenbank:XP_029040267.1;Parent=rna-XM_029184434.1
NW_021683719.1	Gnomon	CDS	93231	93478	.	+	0	Name=XP_029040267.1;ID=cds-XP_029040267.1;Dbxref=GeneID:114874810%2CGenbank:XP_029040267.1;Parent=rna-XM_029184434.1
NW_021683719.1	Gnomon	CDS	93559	93748	.	+	0	Name=XP_029040267.1;ID=cds-XP_029040267.1;Dbxref=GeneID:114874810%2CGenbank:XP_029040267.1;Parent=rna-XM_029184434.1
NW_021683719.1	Gnomon	CDS	93825	94052	.	+	0	Name=XP_029040267.1;ID=cds-XP_029040267.1;Dbxref=GeneID:114874810%2CGenbank:XP_029040267.1;Parent=rna-XM_029184434.1
NW_021683719.1	Gnomon	CDS	94139	94234	.	+	0	Name=XP_029040267.1;ID=cds-XP_029040267.1;Dbxref=GeneID:114874810%2CGenbank:XP_029040267.1;Parent=rna-XM_029184434.1
NW_021683719.1	Gnomon	exon	82153	82450	.	+	.	ID=exon-XM_029184482.1-5;Dbxref=GeneID:114874827%2CGenbank:XM_029184482.1;Parent=rna-XM_029184482.1
NW_021683719.1	Gnomon	exon	81542	81608	.	+	.	ID=exon-XM_029184482.1-3;Dbxref=GeneID:114874827%2CGenbank:XM_029184482.1;Parent=rna-XM_029184482.1
NW_021683719.1	Gnomon	exon	81682	81970	.	+	.	ID=exon-XM_029184482.1-4;Dbxref=GeneID:114874827%2CGenbank:XM_029184482.1;Parent=rna-XM_029184482.1
NW_021683719.1	Gnomon	exon	81026	81180	.	+	.	ID=exon-XM_029184482.1-1;Dbxref=GeneID:114874827%2CGenbank:XM_029184482.1;Parent=rna-XM_029184482.1
NW_021683719.1	Gnomon	exon	81263	81350	.	+	.	ID=exon-XM_029184482.1-2;Dbxref=GeneID:114874827%2CGenbank:XM_029184482.1;Parent=rna-XM_029184482.1
NW_021683719.1	Gnomon	mRNA	370720	481309	.	-	.	Name=XM_029184518.1;ID=rna-XM_029184518.1;Dbxref=GeneID:114874844%2CGenbank:XM_029184518.1;Parent=gene-LOC114874844
NW_021683719.1	Gnomon	exon	323864	324029	.	+	.	ID=exon-XM_029184400.1-7;Dbxref=GeneID:114874788%2CGenbank:XM_029184400.1;Parent=rna-XM_029184400.1
NW_021683719.1	Gnomon	exon	324100	324153	.	+	.	ID=exon-XM_029184400.1-8;Dbxref=GeneID:114874788%2CGenbank:XM_029184400.1;Parent=rna-XM_029184400.1
NW_021683719.1	Gnomon	exon	324252	324283	.	+	.	ID=exon-XM_029184400.1-9;Dbxref=GeneID:114874788%2CGenbank:XM_029184400.1;Parent=rna-XM_029184400.1
NW_021683719.1	Gnomon	exon	321719	322148	.	+	.	ID=exon-XM_029184400.1-3;Dbxref=GeneID:114874788%2CGenbank:XM_029184400.1;Parent=rna-XM_029184400.1
NW_021683719.1	Gnomon	exon	322225	322371	.	+	.	ID=exon-XM_029184400.1-4;Dbxref=GeneID:114874788%2CGenbank:XM_029184400.1;Parent=rna-XM_029184400.1
NW_021683719.1	Gnomon	exon	322688	323376	.	+	.	ID=exon-XM_029184400.1-5;Dbxref=GeneID:114874788%2CGenbank:XM_029184400.1;Parent=rna-XM_029184400.1
NW_021683719.1	Gnomon	exon	323442	323805	.	+	.	ID=exon-XM_029184400.1-6;Dbxref=GeneID:114874788%2CGenbank:XM_029184400.1;Parent=rna-XM_029184400.1
NW_021683719.1	Gnomon	exon	320812	320899	.	+	.	ID=exon-XM_029184400.1-1;Dbxref=GeneID:114874788%2CGenbank:XM_029184400.1;Parent=rna-XM_029184400.1
NW_021683719.1	Gnomon	exon	321353	321618	.	+	.	ID=exon-XM_029184400.1-2;Dbxref=GeneID:114874788%2CGenbank:XM_029184400.1;Parent=rna-XM_029184400.1
NW_021683719.1	Gnomon	CDS	600867	600912	.	-	0	Name=XP_029040361.1;ID=cds-XP_029040361.1;Dbxref=GeneID:114874848%2CGenbank:XP_029040361.1;Parent=rna-XM_029184528.1
NW_021683719.1	Gnomon	CDS	600515	600786	.	-	0	Name=XP_029040361.1;ID=cds-XP_029040361.1;Dbxref=GeneID:114874848%2CGenbank:XP_029040361.1;Parent=rna-XM_029184528.1
NW_021683719.1	Gnomon	CDS	600127	600429	.	-	0	Name=XP_029040361.1;ID=cds-XP_029040361.1;Dbxref=GeneID:114874848%2CGenbank:XP_029040361.1;Parent=rna-XM_029184528.1
NW_021683719.1	Gnomon	CDS	599773	599940	.	-	0	Name=XP_029040361.1;ID=cds-XP_029040361.1;Dbxref=GeneID:114874848%2CGenbank:XP_029040361.1;Parent=rna-XM_029184528.1
NW_021683719.1	Gnomon	exon	366917	367395	.	+	.	ID=exon-XM_029184530.1-1;Dbxref=GeneID:114874852%2CGenbank:XM_029184530.1;Parent=rna-XM_029184530.1
NW_021683719.1	Gnomon	exon	367735	368113	.	+	.	ID=exon-XM_029184530.1-2;Dbxref=GeneID:114874852%2CGenbank:XM_029184530.1;Parent=rna-XM_029184530.1
NW_021683719.1	Gnomon	exon	368201	368353	.	+	.	ID=exon-XM_029184530.1-3;Dbxref=GeneID:114874852%2CGenbank:XM_029184530.1;Parent=rna-XM_029184530.1
NW_021683719.1	Gnomon	exon	368450	371650	.	+	.	ID=exon-XM_029184530.1-4;Dbxref=GeneID:114874852%2CGenbank:XM_029184530.1;Parent=rna-XM_029184530.1
NW_021683719.1	Gnomon	exon	360434	361362	.	+	.	ID=exon-XM_029184401.1-10;Dbxref=GeneID:114874790%2CGenbank:XM_029184401.1;Parent=rna-XM_029184401.1
NW_021683719.1	Gnomon	CDS	603021	603066	.	-	0	Name=XP_029040362.1;ID=cds-XP_029040362.1;Dbxref=GeneID:114874851%2CGenbank:XP_029040362.1;Parent=rna-XM_029184529.1
NW_021683719.1	Gnomon	CDS	602669	602940	.	-	0	Name=XP_029040362.1;ID=cds-XP_029040362.1;Dbxref=GeneID:114874851%2CGenbank:XP_029040362.1;Parent=rna-XM_029184529.1
NW_021683719.1	Gnomon	CDS	602281	602583	.	-	0	Name=XP_029040362.1;ID=cds-XP_029040362.1;Dbxref=GeneID:114874851%2CGenbank:XP_029040362.1;Parent=rna-XM_029184529.1
NW_021683719.1	Gnomon	CDS	601927	602094	.	-	0	Name=XP_029040362.1;ID=cds-XP_029040362.1;Dbxref=GeneID:114874851%2CGenbank:XP_029040362.1;Parent=rna-XM_029184529.1
NW_021683719.1	Gnomon	CDS	91858	91908	.	+	0	Name=XP_029040269.1;ID=cds-XP_029040269.1;Dbxref=GeneID:114874810%2CGenbank:XP_029040269.1;Parent=rna-XM_029184436.1
NW_021683719.1	Gnomon	CDS	92646	92978	.	+	0	Name=XP_029040269.1;ID=cds-XP_029040269.1;Dbxref=GeneID:114874810%2CGenbank:XP_029040269.1;Parent=rna-XM_029184436.1
NW_021683719.1	Gnomon	CDS	93048	93158	.	+	0	Name=XP_029040269.1;ID=cds-XP_029040269.1;Dbxref=GeneID:114874810%2CGenbank:XP_029040269.1;Parent=rna-XM_029184436.1
NW_021683719.1	Gnomon	CDS	93288	93478	.	+	0	Name=XP_029040269.1;ID=cds-XP_029040269.1;Dbxref=GeneID:114874810%2CGenbank:XP_029040269.1;Parent=rna-XM_029184436.1
NW_021683719.1	Gnomon	CDS	93559	93748	.	+	0	Name=XP_029040269.1;ID=cds-XP_029040269.1;Dbxref=GeneID:114874810%2CGenbank:XP_029040269.1;Parent=rna-XM_029184436.1
NW_021683719.1	Gnomon	CDS	93825	94052	.	+	0	Name=XP_029040269.1;ID=cds-XP_029040269.1;Dbxref=GeneID:114874810%2CGenbank:XP_029040269.1;Parent=rna-XM_029184436.1
NW_021683719.1	Gnomon	CDS	94139	94234	.	+	0	Name=XP_029040269.1;ID=cds-XP_029040269.1;Dbxref=GeneID:114874810%2CGenbank:XP_029040269.1;Parent=rna-XM_029184436.1
NW_021683719.1	Gnomon	exon	309483	309642	.	+	.	ID=exon-XM_029184411.1-9;Dbxref=GeneID:114874798%2CGenbank:XM_029184411.1;Parent=rna-XM_029184411.1
NW_021683719.1	Gnomon	exon	308870	309194	.	+	.	ID=exon-XM_029184411.1-7;Dbxref=GeneID:114874798%2CGenbank:XM_029184411.1;Parent=rna-XM_029184411.1
NW_021683719.1	Gnomon	exon	309272	309402	.	+	.	ID=exon-XM_029184411.1-8;Dbxref=GeneID:114874798%2CGenbank:XM_029184411.1;Parent=rna-XM_029184411.1
NW_021683719.1	Gnomon	exon	308355	308475	.	+	.	ID=exon-XM_029184411.1-5;Dbxref=GeneID:114874798%2CGenbank:XM_029184411.1;Parent=rna-XM_029184411.1
NW_021683719.1	Gnomon	exon	308558	308795	.	+	.	ID=exon-XM_029184411.1-6;Dbxref=GeneID:114874798%2CGenbank:XM_029184411.1;Parent=rna-XM_029184411.1
NW_021683719.1	Gnomon	exon	307869	308039	.	+	.	ID=exon-XM_029184411.1-3;Dbxref=GeneID:114874798%2CGenbank:XM_029184411.1;Parent=rna-XM_029184411.1
NW_021683719.1	Gnomon	exon	308147	308270	.	+	.	ID=exon-XM_029184411.1-4;Dbxref=GeneID:114874798%2CGenbank:XM_029184411.1;Parent=rna-XM_029184411.1
NW_021683719.1	Gnomon	exon	306781	306953	.	+	.	ID=exon-XM_029184411.1-1;Dbxref=GeneID:114874798%2CGenbank:XM_029184411.1;Parent=rna-XM_029184411.1
NW_021683719.1	Gnomon	exon	307493	307789	.	+	.	ID=exon-XM_029184411.1-2;Dbxref=GeneID:114874798%2CGenbank:XM_029184411.1;Parent=rna-XM_029184411.1
NW_021683719.1	Gnomon	CDS	367352	367395	.	+	0	Name=XP_029040363.1;ID=cds-XP_029040363.1;Dbxref=GeneID:114874852%2CGenbank:XP_029040363.1;Parent=rna-XM_029184530.1
NW_021683719.1	Gnomon	CDS	367735	368113	.	+	0	Name=XP_029040363.1;ID=cds-XP_029040363.1;Dbxref=GeneID:114874852%2CGenbank:XP_029040363.1;Parent=rna-XM_029184530.1
NW_021683719.1	Gnomon	CDS	368201	368353	.	+	0	Name=XP_029040363.1;ID=cds-XP_029040363.1;Dbxref=GeneID:114874852%2CGenbank:XP_029040363.1;Parent=rna-XM_029184530.1
NW_021683719.1	Gnomon	CDS	368450	368656	.	+	0	Name=XP_029040363.1;ID=cds-XP_029040363.1;Dbxref=GeneID:114874852%2CGenbank:XP_029040363.1;Parent=rna-XM_029184530.1
NW_021683719.1	Gnomon	exon	602281	602583	.	-	.	ID=exon-XM_029184529.1-3;Dbxref=GeneID:114874851%2CGenbank:XM_029184529.1;Parent=rna-XM_029184529.1
NW_021683719.1	Gnomon	exon	601718	602094	.	-	.	ID=exon-XM_029184529.1-4;Dbxref=GeneID:114874851%2CGenbank:XM_029184529.1;Parent=rna-XM_029184529.1
NW_021683719.1	Gnomon	exon	603021	603275	.	-	.	ID=exon-XM_029184529.1-1;Dbxref=GeneID:114874851%2CGenbank:XM_029184529.1;Parent=rna-XM_029184529.1
NW_021683719.1	Gnomon	exon	602669	602940	.	-	.	ID=exon-XM_029184529.1-2;Dbxref=GeneID:114874851%2CGenbank:XM_029184529.1;Parent=rna-XM_029184529.1
NW_021683719.1	Gnomon	exon	811485	811625	.	+	.	ID=exon-XM_029184522.1-10;Dbxref=GeneID:114874846%2CGenbank:XM_029184522.1;Parent=rna-XM_029184522.1
NW_021683719.1	Gnomon	CDS	221707	221922	.	-	0	Name=XP_029040316.1;ID=cds-XP_029040316.1;Dbxref=GeneID:114874829%2CGenbank:XP_029040316.1;Parent=rna-XM_029184483.1
NW_021683719.1	Gnomon	CDS	220338	220501	.	-	0	Name=XP_029040316.1;ID=cds-XP_029040316.1;Dbxref=GeneID:114874829%2CGenbank:XP_029040316.1;Parent=rna-XM_029184483.1
NW_021683719.1	Gnomon	CDS	220116	220251	.	-	0	Name=XP_029040316.1;ID=cds-XP_029040316.1;Dbxref=GeneID:114874829%2CGenbank:XP_029040316.1;Parent=rna-XM_029184483.1
NW_021683719.1	Gnomon	CDS	219799	219998	.	-	0	Name=XP_029040316.1;ID=cds-XP_029040316.1;Dbxref=GeneID:114874829%2CGenbank:XP_029040316.1;Parent=rna-XM_029184483.1
NW_021683719.1	Gnomon	CDS	219479	219731	.	-	0	Name=XP_029040316.1;ID=cds-XP_029040316.1;Dbxref=GeneID:114874829%2CGenbank:XP_029040316.1;Parent=rna-XM_029184483.1
NW_021683719.1	Gnomon	CDS	219213	219403	.	-	0	Name=XP_029040316.1;ID=cds-XP_029040316.1;Dbxref=GeneID:114874829%2CGenbank:XP_029040316.1;Parent=rna-XM_029184483.1
NW_021683719.1	Gnomon	CDS	218889	219146	.	-	0	Name=XP_029040316.1;ID=cds-XP_029040316.1;Dbxref=GeneID:114874829%2CGenbank:XP_029040316.1;Parent=rna-XM_029184483.1
NW_021683719.1	Gnomon	CDS	218681	218816	.	-	0	Name=XP_029040316.1;ID=cds-XP_029040316.1;Dbxref=GeneID:114874829%2CGenbank:XP_029040316.1;Parent=rna-XM_029184483.1
NW_021683719.1	Gnomon	mRNA	281099	284072	.	-	.	Name=XM_029184425.1;ID=rna-XM_029184425.1;Dbxref=GeneID:114874803%2CGenbank:XM_029184425.1;Parent=gene-LOC114874803
NW_021683719.1	Gnomon	CDS	251965	252177	.	+	0	Name=XP_029040317.1;ID=cds-XP_029040317.1;Dbxref=GeneID:114874830%2CGenbank:XP_029040317.1;Parent=rna-XM_029184484.1
NW_021683719.1	Gnomon	CDS	252374	252622	.	+	0	Name=XP_029040317.1;ID=cds-XP_029040317.1;Dbxref=GeneID:114874830%2CGenbank:XP_029040317.1;Parent=rna-XM_029184484.1
NW_021683719.1	Gnomon	CDS	252712	253061	.	+	0	Name=XP_029040317.1;ID=cds-XP_029040317.1;Dbxref=GeneID:114874830%2CGenbank:XP_029040317.1;Parent=rna-XM_029184484.1
NW_021683719.1	Gnomon	CDS	253160	253756	.	+	0	Name=XP_029040317.1;ID=cds-XP_029040317.1;Dbxref=GeneID:114874830%2CGenbank:XP_029040317.1;Parent=rna-XM_029184484.1
NW_021683719.1	Gnomon	CDS	253879	254020	.	+	0	Name=XP_029040317.1;ID=cds-XP_029040317.1;Dbxref=GeneID:114874830%2CGenbank:XP_029040317.1;Parent=rna-XM_029184484.1
NW_021683719.1	Gnomon	exon	52878	53128	.	-	.	ID=exon-XM_029184471.1-9;Dbxref=GeneID:114874823%2CGenbank:XM_029184471.1;Parent=rna-XM_029184471.1
NW_021683719.1	Gnomon	exon	53988	54171	.	-	.	ID=exon-XM_029184471.1-5;Dbxref=GeneID:114874823%2CGenbank:XM_029184471.1;Parent=rna-XM_029184471.1
NW_021683719.1	Gnomon	exon	53755	53915	.	-	.	ID=exon-XM_029184471.1-6;Dbxref=GeneID:114874823%2CGenbank:XM_029184471.1;Parent=rna-XM_029184471.1
NW_021683719.1	Gnomon	exon	53426	53675	.	-	.	ID=exon-XM_029184471.1-7;Dbxref=GeneID:114874823%2CGenbank:XM_029184471.1;Parent=rna-XM_029184471.1
NW_021683719.1	Gnomon	exon	53207	53350	.	-	.	ID=exon-XM_029184471.1-8;Dbxref=GeneID:114874823%2CGenbank:XM_029184471.1;Parent=rna-XM_029184471.1
NW_021683719.1	Gnomon	exon	54901	55079	.	-	.	ID=exon-XM_029184471.1-1;Dbxref=GeneID:114874823%2CGenbank:XM_029184471.1;Parent=rna-XM_029184471.1
NW_021683719.1	Gnomon	exon	54612	54823	.	-	.	ID=exon-XM_029184471.1-2;Dbxref=GeneID:114874823%2CGenbank:XM_029184471.1;Parent=rna-XM_029184471.1
NW_021683719.1	Gnomon	exon	54404	54551	.	-	.	ID=exon-XM_029184471.1-3;Dbxref=GeneID:114874823%2CGenbank:XM_029184471.1;Parent=rna-XM_029184471.1
NW_021683719.1	Gnomon	exon	54236	54346	.	-	.	ID=exon-XM_029184471.1-4;Dbxref=GeneID:114874823%2CGenbank:XM_029184471.1;Parent=rna-XM_029184471.1
NW_021683719.1	Gnomon	mRNA	362551	364185	.	-	.	Name=XM_029184424.1;ID=rna-XM_029184424.1;Dbxref=GeneID:114874802%2CGenbank:XM_029184424.1;Parent=gene-LOC114874802
NW_021683719.1	Gnomon	CDS	251965	252177	.	+	0	Name=XP_029040318.1;ID=cds-XP_029040318.1;Dbxref=GeneID:114874830%2CGenbank:XP_029040318.1;Parent=rna-XM_029184485.1
NW_021683719.1	Gnomon	CDS	252374	252622	.	+	0	Name=XP_029040318.1;ID=cds-XP_029040318.1;Dbxref=GeneID:114874830%2CGenbank:XP_029040318.1;Parent=rna-XM_029184485.1
NW_021683719.1	Gnomon	CDS	252712	253061	.	+	0	Name=XP_029040318.1;ID=cds-XP_029040318.1;Dbxref=GeneID:114874830%2CGenbank:XP_029040318.1;Parent=rna-XM_029184485.1
NW_021683719.1	Gnomon	CDS	253160	253756	.	+	0	Name=XP_029040318.1;ID=cds-XP_029040318.1;Dbxref=GeneID:114874830%2CGenbank:XP_029040318.1;Parent=rna-XM_029184485.1
NW_021683719.1	Gnomon	CDS	253879	254020	.	+	0	Name=XP_029040318.1;ID=cds-XP_029040318.1;Dbxref=GeneID:114874830%2CGenbank:XP_029040318.1;Parent=rna-XM_029184485.1
NW_021683719.1	Gnomon	exon	190258	190435	.	+	.	ID=exon-XM_029184494.1-1;Dbxref=GeneID:114874835%2CGenbank:XM_029184494.1;Parent=rna-XM_029184494.1
NW_021683719.1	Gnomon	exon	193395	193505	.	+	.	ID=exon-XM_029184494.1-2;Dbxref=GeneID:114874835%2CGenbank:XM_029184494.1;Parent=rna-XM_029184494.1
NW_021683719.1	Gnomon	exon	193582	193891	.	+	.	ID=exon-XM_029184494.1-3;Dbxref=GeneID:114874835%2CGenbank:XM_029184494.1;Parent=rna-XM_029184494.1
NW_021683719.1	Gnomon	exon	194143	194343	.	+	.	ID=exon-XM_029184494.1-4;Dbxref=GeneID:114874835%2CGenbank:XM_029184494.1;Parent=rna-XM_029184494.1
NW_021683719.1	Gnomon	exon	194730	195021	.	+	.	ID=exon-XM_029184494.1-5;Dbxref=GeneID:114874835%2CGenbank:XM_029184494.1;Parent=rna-XM_029184494.1
NW_021683719.1	Gnomon	exon	195755	195954	.	+	.	ID=exon-XM_029184494.1-6;Dbxref=GeneID:114874835%2CGenbank:XM_029184494.1;Parent=rna-XM_029184494.1
NW_021683719.1	Gnomon	exon	196470	201444	.	+	.	ID=exon-XM_029184494.1-7;Dbxref=GeneID:114874835%2CGenbank:XM_029184494.1;Parent=rna-XM_029184494.1
NW_021683719.1	Gnomon	mRNA	678004	811625	.	+	.	Name=XM_029184521.1;ID=rna-XM_029184521.1;Dbxref=GeneID:114874846%2CGenbank:XM_029184521.1;Parent=gene-LOC114874846
NW_021683719.1	Gnomon	mRNA	284050	284864	.	-	.	Name=XM_029184427.1;ID=rna-XM_029184427.1;Dbxref=GeneID:114874804%2CGenbank:XM_029184427.1;Parent=gene-LOC114874804
NW_021683719.1	Gnomon	exon	811485	811625	.	+	.	ID=exon-XM_029184523.1-9;Dbxref=GeneID:114874846%2CGenbank:XM_029184523.1;Parent=rna-XM_029184523.1
NW_021683719.1	Gnomon	exon	808304	808516	.	+	.	ID=exon-XM_029184523.1-7;Dbxref=GeneID:114874846%2CGenbank:XM_029184523.1;Parent=rna-XM_029184523.1
NW_021683719.1	Gnomon	exon	810513	810675	.	+	.	ID=exon-XM_029184523.1-8;Dbxref=GeneID:114874846%2CGenbank:XM_029184523.1;Parent=rna-XM_029184523.1
NW_021683719.1	Gnomon	exon	773166	773201	.	+	.	ID=exon-XM_029184523.1-5;Dbxref=GeneID:114874846%2CGenbank:XM_029184523.1;Parent=rna-XM_029184523.1
NW_021683719.1	Gnomon	exon	806515	806790	.	+	.	ID=exon-XM_029184523.1-6;Dbxref=GeneID:114874846%2CGenbank:XM_029184523.1;Parent=rna-XM_029184523.1
NW_021683719.1	Gnomon	exon	723410	723505	.	+	.	ID=exon-XM_029184523.1-3;Dbxref=GeneID:114874846%2CGenbank:XM_029184523.1;Parent=rna-XM_029184523.1
NW_021683719.1	Gnomon	exon	729276	729449	.	+	.	ID=exon-XM_029184523.1-4;Dbxref=GeneID:114874846%2CGenbank:XM_029184523.1;Parent=rna-XM_029184523.1
NW_021683719.1	Gnomon	exon	678004	678445	.	+	.	ID=exon-XM_029184523.1-1;Dbxref=GeneID:114874846%2CGenbank:XM_029184523.1;Parent=rna-XM_029184523.1
NW_021683719.1	Gnomon	exon	694993	695129	.	+	.	ID=exon-XM_029184523.1-2;Dbxref=GeneID:114874846%2CGenbank:XM_029184523.1;Parent=rna-XM_029184523.1
NW_021683719.1	Gnomon	exon	27392	27821	.	+	.	ID=exon-XM_029184383.1-7;Dbxref=GeneID:114874777%2CGenbank:XM_029184383.1;Parent=rna-XM_029184383.1
NW_021683719.1	Gnomon	exon	26845	26904	.	+	.	ID=exon-XM_029184383.1-5;Dbxref=GeneID:114874777%2CGenbank:XM_029184383.1;Parent=rna-XM_029184383.1
NW_021683719.1	Gnomon	exon	27003	27106	.	+	.	ID=exon-XM_029184383.1-6;Dbxref=GeneID:114874777%2CGenbank:XM_029184383.1;Parent=rna-XM_029184383.1
NW_021683719.1	Gnomon	exon	25816	25882	.	+	.	ID=exon-XM_029184383.1-3;Dbxref=GeneID:114874777%2CGenbank:XM_029184383.1;Parent=rna-XM_029184383.1
NW_021683719.1	Gnomon	exon	25982	26106	.	+	.	ID=exon-XM_029184383.1-4;Dbxref=GeneID:114874777%2CGenbank:XM_029184383.1;Parent=rna-XM_029184383.1
NW_021683719.1	Gnomon	exon	25285	25370	.	+	.	ID=exon-XM_029184383.1-1;Dbxref=GeneID:114874777%2CGenbank:XM_029184383.1;Parent=rna-XM_029184383.1
NW_021683719.1	Gnomon	exon	25509	25676	.	+	.	ID=exon-XM_029184383.1-2;Dbxref=GeneID:114874777%2CGenbank:XM_029184383.1;Parent=rna-XM_029184383.1
NW_021683719.1	Gnomon	mRNA	284050	284863	.	-	.	Name=XM_029184426.1;ID=rna-XM_029184426.1;Dbxref=GeneID:114874804%2CGenbank:XM_029184426.1;Parent=gene-LOC114874804
NW_021683719.1	Gnomon	exon	694993	695129	.	+	.	ID=exon-XM_029184522.1-2;Dbxref=GeneID:114874846%2CGenbank:XM_029184522.1;Parent=rna-XM_029184522.1
NW_021683719.1	Gnomon	exon	723410	723505	.	+	.	ID=exon-XM_029184522.1-3;Dbxref=GeneID:114874846%2CGenbank:XM_029184522.1;Parent=rna-XM_029184522.1
NW_021683719.1	Gnomon	exon	729276	729449	.	+	.	ID=exon-XM_029184522.1-4;Dbxref=GeneID:114874846%2CGenbank:XM_029184522.1;Parent=rna-XM_029184522.1
NW_021683719.1	Gnomon	exon	773166	773201	.	+	.	ID=exon-XM_029184522.1-5;Dbxref=GeneID:114874846%2CGenbank:XM_029184522.1;Parent=rna-XM_029184522.1
NW_021683719.1	Gnomon	exon	792460	792495	.	+	.	ID=exon-XM_029184522.1-6;Dbxref=GeneID:114874846%2CGenbank:XM_029184522.1;Parent=rna-XM_029184522.1
NW_021683719.1	Gnomon	exon	806515	806790	.	+	.	ID=exon-XM_029184522.1-7;Dbxref=GeneID:114874846%2CGenbank:XM_029184522.1;Parent=rna-XM_029184522.1
NW_021683719.1	Gnomon	exon	808304	808516	.	+	.	ID=exon-XM_029184522.1-8;Dbxref=GeneID:114874846%2CGenbank:XM_029184522.1;Parent=rna-XM_029184522.1
NW_021683719.1	Gnomon	exon	810516	810675	.	+	.	ID=exon-XM_029184522.1-9;Dbxref=GeneID:114874846%2CGenbank:XM_029184522.1;Parent=rna-XM_029184522.1
NW_021683719.1	Gnomon	exon	678004	678445	.	+	.	ID=exon-XM_029184522.1-1;Dbxref=GeneID:114874846%2CGenbank:XM_029184522.1;Parent=rna-XM_029184522.1
NW_021683719.1	Gnomon	mRNA	678004	811625	.	+	.	Name=XM_029184523.1;ID=rna-XM_029184523.1;Dbxref=GeneID:114874846%2CGenbank:XM_029184523.1;Parent=gene-LOC114874846
NW_021683719.1	Gnomon	mRNA	88071	91066	.	-	.	Name=XM_029184429.1;ID=rna-XM_029184429.1;Dbxref=GeneID:114874806%2CGenbank:XM_029184429.1;Parent=gene-LOC114874806
NW_021683719.1	Gnomon	exon	196470	196835	.	+	.	ID=exon-XM_029184495.1-7;Dbxref=GeneID:114874835%2CGenbank:XM_029184495.1;Parent=rna-XM_029184495.1
NW_021683719.1	Gnomon	exon	200636	201444	.	+	.	ID=exon-XM_029184495.1-8;Dbxref=GeneID:114874835%2CGenbank:XM_029184495.1;Parent=rna-XM_029184495.1
NW_021683719.1	Gnomon	exon	194730	195021	.	+	.	ID=exon-XM_029184495.1-5;Dbxref=GeneID:114874835%2CGenbank:XM_029184495.1;Parent=rna-XM_029184495.1
NW_021683719.1	Gnomon	exon	195755	195954	.	+	.	ID=exon-XM_029184495.1-6;Dbxref=GeneID:114874835%2CGenbank:XM_029184495.1;Parent=rna-XM_029184495.1
NW_021683719.1	Gnomon	exon	193582	193891	.	+	.	ID=exon-XM_029184495.1-3;Dbxref=GeneID:114874835%2CGenbank:XM_029184495.1;Parent=rna-XM_029184495.1
NW_021683719.1	Gnomon	exon	194143	194343	.	+	.	ID=exon-XM_029184495.1-4;Dbxref=GeneID:114874835%2CGenbank:XM_029184495.1;Parent=rna-XM_029184495.1
NW_021683719.1	Gnomon	exon	188487	188819	.	+	.	ID=exon-XM_029184495.1-1;Dbxref=GeneID:114874835%2CGenbank:XM_029184495.1;Parent=rna-XM_029184495.1
NW_021683719.1	Gnomon	exon	193395	193505	.	+	.	ID=exon-XM_029184495.1-2;Dbxref=GeneID:114874835%2CGenbank:XM_029184495.1;Parent=rna-XM_029184495.1
NW_021683719.1	Gnomon	exon	134334	134794	.	-	.	ID=exon-XM_029184447.1-8;Dbxref=GeneID:114874812%2CGenbank:XM_029184447.1;Parent=rna-XM_029184447.1
NW_021683719.1	Gnomon	exon	130420	134250	.	-	.	ID=exon-XM_029184447.1-9;Dbxref=GeneID:114874812%2CGenbank:XM_029184447.1;Parent=rna-XM_029184447.1
NW_021683719.1	Gnomon	exon	141741	141990	.	-	.	ID=exon-XM_029184447.1-2;Dbxref=GeneID:114874812%2CGenbank:XM_029184447.1;Parent=rna-XM_029184447.1
NW_021683719.1	Gnomon	exon	137164	137287	.	-	.	ID=exon-XM_029184447.1-3;Dbxref=GeneID:114874812%2CGenbank:XM_029184447.1;Parent=rna-XM_029184447.1
NW_021683719.1	Gnomon	exon	144134	144494	.	-	.	ID=exon-XM_029184447.1-1;Dbxref=GeneID:114874812%2CGenbank:XM_029184447.1;Parent=rna-XM_029184447.1
NW_021683719.1	Gnomon	exon	135328	135541	.	-	.	ID=exon-XM_029184447.1-6;Dbxref=GeneID:114874812%2CGenbank:XM_029184447.1;Parent=rna-XM_029184447.1
NW_021683719.1	Gnomon	exon	134881	135214	.	-	.	ID=exon-XM_029184447.1-7;Dbxref=GeneID:114874812%2CGenbank:XM_029184447.1;Parent=rna-XM_029184447.1
NW_021683719.1	Gnomon	exon	136036	136366	.	-	.	ID=exon-XM_029184447.1-4;Dbxref=GeneID:114874812%2CGenbank:XM_029184447.1;Parent=rna-XM_029184447.1
NW_021683719.1	Gnomon	exon	135652	135949	.	-	.	ID=exon-XM_029184447.1-5;Dbxref=GeneID:114874812%2CGenbank:XM_029184447.1;Parent=rna-XM_029184447.1
NW_021683719.1	Gnomon	exon	24994	25203	.	+	.	ID=exon-XM_029184382.1-1;Dbxref=GeneID:114874777%2CGenbank:XM_029184382.1;Parent=rna-XM_029184382.1
NW_021683719.1	Gnomon	exon	25271	25370	.	+	.	ID=exon-XM_029184382.1-2;Dbxref=GeneID:114874777%2CGenbank:XM_029184382.1;Parent=rna-XM_029184382.1
NW_021683719.1	Gnomon	exon	25816	25882	.	+	.	ID=exon-XM_029184382.1-3;Dbxref=GeneID:114874777%2CGenbank:XM_029184382.1;Parent=rna-XM_029184382.1
NW_021683719.1	Gnomon	exon	25982	26106	.	+	.	ID=exon-XM_029184382.1-4;Dbxref=GeneID:114874777%2CGenbank:XM_029184382.1;Parent=rna-XM_029184382.1
NW_021683719.1	Gnomon	exon	26845	26904	.	+	.	ID=exon-XM_029184382.1-5;Dbxref=GeneID:114874777%2CGenbank:XM_029184382.1;Parent=rna-XM_029184382.1
NW_021683719.1	Gnomon	exon	27003	27106	.	+	.	ID=exon-XM_029184382.1-6;Dbxref=GeneID:114874777%2CGenbank:XM_029184382.1;Parent=rna-XM_029184382.1
NW_021683719.1	Gnomon	exon	27392	27822	.	+	.	ID=exon-XM_029184382.1-7;Dbxref=GeneID:114874777%2CGenbank:XM_029184382.1;Parent=rna-XM_029184382.1
NW_021683719.1	Gnomon	mRNA	678004	811625	.	+	.	Name=XM_029184522.1;ID=rna-XM_029184522.1;Dbxref=GeneID:114874846%2CGenbank:XM_029184522.1;Parent=gene-LOC114874846
NW_021683719.1	Gnomon	mRNA	184587	188066	.	-	.	Name=XM_029184428.1;ID=rna-XM_029184428.1;Dbxref=GeneID:114874805%2CGenbank:XM_029184428.1;Parent=gene-LOC114874805
NW_021683719.1	Gnomon	exon	363033	363309	.	-	.	ID=exon-XM_029184424.1-3;Dbxref=GeneID:114874802%2CGenbank:XM_029184424.1;Parent=rna-XM_029184424.1
NW_021683719.1	Gnomon	exon	362551	362952	.	-	.	ID=exon-XM_029184424.1-4;Dbxref=GeneID:114874802%2CGenbank:XM_029184424.1;Parent=rna-XM_029184424.1
NW_021683719.1	Gnomon	exon	363937	364185	.	-	.	ID=exon-XM_029184424.1-1;Dbxref=GeneID:114874802%2CGenbank:XM_029184424.1;Parent=rna-XM_029184424.1
NW_021683719.1	Gnomon	exon	363390	363684	.	-	.	ID=exon-XM_029184424.1-2;Dbxref=GeneID:114874802%2CGenbank:XM_029184424.1;Parent=rna-XM_029184424.1
NW_021683719.1	Gnomon	CDS	284150	284371	.	-	0	Name=XP_029040260.1;ID=cds-XP_029040260.1;Dbxref=GeneID:114874804%2CGenbank:XP_029040260.1;Parent=rna-XM_029184427.1
NW_021683719.1	Gnomon	exon	49220	49401	.	-	.	ID=exon-XM_029184474.1-20;Dbxref=GeneID:114874823%2CGenbank:XM_029184474.1;Parent=rna-XM_029184474.1
NW_021683719.1	Gnomon	exon	48899	49144	.	-	.	ID=exon-XM_029184474.1-21;Dbxref=GeneID:114874823%2CGenbank:XM_029184474.1;Parent=rna-XM_029184474.1
NW_021683719.1	Gnomon	exon	48611	48830	.	-	.	ID=exon-XM_029184474.1-22;Dbxref=GeneID:114874823%2CGenbank:XM_029184474.1;Parent=rna-XM_029184474.1
NW_021683719.1	Gnomon	exon	48269	48529	.	-	.	ID=exon-XM_029184474.1-23;Dbxref=GeneID:114874823%2CGenbank:XM_029184474.1;Parent=rna-XM_029184474.1
NW_021683719.1	Gnomon	exon	50214	50383	.	-	.	ID=exon-XM_029184474.1-17;Dbxref=GeneID:114874823%2CGenbank:XM_029184474.1;Parent=rna-XM_029184474.1
NW_021683719.1	Gnomon	exon	49820	50141	.	-	.	ID=exon-XM_029184474.1-18;Dbxref=GeneID:114874823%2CGenbank:XM_029184474.1;Parent=rna-XM_029184474.1
NW_021683719.1	Gnomon	exon	49473	49739	.	-	.	ID=exon-XM_029184474.1-19;Dbxref=GeneID:114874823%2CGenbank:XM_029184474.1;Parent=rna-XM_029184474.1
NW_021683719.1	Gnomon	exon	51932	52098	.	-	.	ID=exon-XM_029184474.1-13;Dbxref=GeneID:114874823%2CGenbank:XM_029184474.1;Parent=rna-XM_029184474.1
NW_021683719.1	Gnomon	exon	51353	51427	.	-	.	ID=exon-XM_029184474.1-14;Dbxref=GeneID:114874823%2CGenbank:XM_029184474.1;Parent=rna-XM_029184474.1
NW_021683719.1	Gnomon	exon	51008	51283	.	-	.	ID=exon-XM_029184474.1-15;Dbxref=GeneID:114874823%2CGenbank:XM_029184474.1;Parent=rna-XM_029184474.1
NW_021683719.1	Gnomon	exon	50454	50925	.	-	.	ID=exon-XM_029184474.1-16;Dbxref=GeneID:114874823%2CGenbank:XM_029184474.1;Parent=rna-XM_029184474.1
NW_021683719.1	Gnomon	exon	52685	52796	.	-	.	ID=exon-XM_029184474.1-10;Dbxref=GeneID:114874823%2CGenbank:XM_029184474.1;Parent=rna-XM_029184474.1
NW_021683719.1	Gnomon	exon	52361	52613	.	-	.	ID=exon-XM_029184474.1-11;Dbxref=GeneID:114874823%2CGenbank:XM_029184474.1;Parent=rna-XM_029184474.1
NW_021683719.1	Gnomon	exon	52180	52289	.	-	.	ID=exon-XM_029184474.1-12;Dbxref=GeneID:114874823%2CGenbank:XM_029184474.1;Parent=rna-XM_029184474.1
NW_021683719.1	Gnomon	exon	45202	46359	.	-	.	ID=exon-XM_029184474.1-30;Dbxref=GeneID:114874823%2CGenbank:XM_029184474.1;Parent=rna-XM_029184474.1
NW_021683719.1	Gnomon	exon	46683	46718	.	-	.	ID=exon-XM_029184474.1-28;Dbxref=GeneID:114874823%2CGenbank:XM_029184474.1;Parent=rna-XM_029184474.1
NW_021683719.1	Gnomon	exon	46421	46566	.	-	.	ID=exon-XM_029184474.1-29;Dbxref=GeneID:114874823%2CGenbank:XM_029184474.1;Parent=rna-XM_029184474.1
NW_021683719.1	Gnomon	exon	47912	48190	.	-	.	ID=exon-XM_029184474.1-24;Dbxref=GeneID:114874823%2CGenbank:XM_029184474.1;Parent=rna-XM_029184474.1
NW_021683719.1	Gnomon	exon	47315	47836	.	-	.	ID=exon-XM_029184474.1-25;Dbxref=GeneID:114874823%2CGenbank:XM_029184474.1;Parent=rna-XM_029184474.1
NW_021683719.1	Gnomon	exon	47083	47234	.	-	.	ID=exon-XM_029184474.1-26;Dbxref=GeneID:114874823%2CGenbank:XM_029184474.1;Parent=rna-XM_029184474.1
NW_021683719.1	Gnomon	exon	46800	47013	.	-	.	ID=exon-XM_029184474.1-27;Dbxref=GeneID:114874823%2CGenbank:XM_029184474.1;Parent=rna-XM_029184474.1
NW_021683719.1	Gnomon	mRNA	678035	811625	.	+	.	Name=XM_029184525.1;ID=rna-XM_029184525.1;Dbxref=GeneID:114874846%2CGenbank:XM_029184525.1;Parent=gene-LOC114874846
NW_021683719.1	Gnomon	exon	310704	310897	.	+	.	ID=exon-XM_029184413.1-12;Dbxref=GeneID:114874798%2CGenbank:XM_029184413.1;Parent=rna-XM_029184413.1
NW_021683719.1	Gnomon	exon	310971	313823	.	+	.	ID=exon-XM_029184413.1-13;Dbxref=GeneID:114874798%2CGenbank:XM_029184413.1;Parent=rna-XM_029184413.1
NW_021683719.1	Gnomon	exon	310123	310260	.	+	.	ID=exon-XM_029184413.1-10;Dbxref=GeneID:114874798%2CGenbank:XM_029184413.1;Parent=rna-XM_029184413.1
NW_021683719.1	Gnomon	exon	310454	310627	.	+	.	ID=exon-XM_029184413.1-11;Dbxref=GeneID:114874798%2CGenbank:XM_029184413.1;Parent=rna-XM_029184413.1
NW_021683719.1	Gnomon	CDS	187819	188002	.	-	0	Name=XP_029040261.1;ID=cds-XP_029040261.1;Dbxref=GeneID:114874805%2CGenbank:XP_029040261.1;Parent=rna-XM_029184428.1
NW_021683719.1	Gnomon	CDS	187474	187745	.	-	0	Name=XP_029040261.1;ID=cds-XP_029040261.1;Dbxref=GeneID:114874805%2CGenbank:XP_029040261.1;Parent=rna-XM_029184428.1
NW_021683719.1	Gnomon	CDS	187029	187291	.	-	0	Name=XP_029040261.1;ID=cds-XP_029040261.1;Dbxref=GeneID:114874805%2CGenbank:XP_029040261.1;Parent=rna-XM_029184428.1
NW_021683719.1	Gnomon	CDS	186027	186318	.	-	0	Name=XP_029040261.1;ID=cds-XP_029040261.1;Dbxref=GeneID:114874805%2CGenbank:XP_029040261.1;Parent=rna-XM_029184428.1
NW_021683719.1	Gnomon	CDS	185540	185701	.	-	0	Name=XP_029040261.1;ID=cds-XP_029040261.1;Dbxref=GeneID:114874805%2CGenbank:XP_029040261.1;Parent=rna-XM_029184428.1
NW_021683719.1	Gnomon	CDS	184909	185235	.	-	0	Name=XP_029040261.1;ID=cds-XP_029040261.1;Dbxref=GeneID:114874805%2CGenbank:XP_029040261.1;Parent=rna-XM_029184428.1
NW_021683719.1	RefSeq	region	1	813136	.	+	.	Name=Unknown;ID=NW_021683719.1:1..813136;Dbxref=taxon:1437191
NW_021683719.1	Gnomon	mRNA	678004	811625	.	+	.	Name=XM_029184524.1;ID=rna-XM_029184524.1;Dbxref=GeneID:114874846%2CGenbank:XM_029184524.1;Parent=gene-LOC114874846
NW_021683719.1	Gnomon	CDS	24947	24987	.	+	0	Name=XP_029040214.1;ID=cds-XP_029040214.1;Dbxref=GeneID:114874777%2CGenbank:XP_029040214.1;Parent=rna-XM_029184381.1
NW_021683719.1	Gnomon	CDS	25271	25370	.	+	0	Name=XP_029040214.1;ID=cds-XP_029040214.1;Dbxref=GeneID:114874777%2CGenbank:XP_029040214.1;Parent=rna-XM_029184381.1
NW_021683719.1	Gnomon	CDS	25816	25882	.	+	0	Name=XP_029040214.1;ID=cds-XP_029040214.1;Dbxref=GeneID:114874777%2CGenbank:XP_029040214.1;Parent=rna-XM_029184381.1
NW_021683719.1	Gnomon	CDS	25982	26106	.	+	0	Name=XP_029040214.1;ID=cds-XP_029040214.1;Dbxref=GeneID:114874777%2CGenbank:XP_029040214.1;Parent=rna-XM_029184381.1
NW_021683719.1	Gnomon	CDS	26845	26904	.	+	0	Name=XP_029040214.1;ID=cds-XP_029040214.1;Dbxref=GeneID:114874777%2CGenbank:XP_029040214.1;Parent=rna-XM_029184381.1
NW_021683719.1	Gnomon	CDS	27003	27106	.	+	0	Name=XP_029040214.1;ID=cds-XP_029040214.1;Dbxref=GeneID:114874777%2CGenbank:XP_029040214.1;Parent=rna-XM_029184381.1
NW_021683719.1	Gnomon	CDS	27392	27599	.	+	0	Name=XP_029040214.1;ID=cds-XP_029040214.1;Dbxref=GeneID:114874777%2CGenbank:XP_029040214.1;Parent=rna-XM_029184381.1
NW_021683719.1	Gnomon	exon	25982	26106	.	+	.	ID=exon-XM_029184384.1-4;Dbxref=GeneID:114874777%2CGenbank:XM_029184384.1;Parent=rna-XM_029184384.1
NW_021683719.1	Gnomon	exon	26845	26904	.	+	.	ID=exon-XM_029184384.1-5;Dbxref=GeneID:114874777%2CGenbank:XM_029184384.1;Parent=rna-XM_029184384.1
NW_021683719.1	Gnomon	exon	27003	27106	.	+	.	ID=exon-XM_029184384.1-6;Dbxref=GeneID:114874777%2CGenbank:XM_029184384.1;Parent=rna-XM_029184384.1
NW_021683719.1	Gnomon	exon	27392	27821	.	+	.	ID=exon-XM_029184384.1-7;Dbxref=GeneID:114874777%2CGenbank:XM_029184384.1;Parent=rna-XM_029184384.1
NW_021683719.1	Gnomon	exon	24967	24987	.	+	.	ID=exon-XM_029184384.1-1;Dbxref=GeneID:114874777%2CGenbank:XM_029184384.1;Parent=rna-XM_029184384.1
NW_021683719.1	Gnomon	exon	25509	25676	.	+	.	ID=exon-XM_029184384.1-2;Dbxref=GeneID:114874777%2CGenbank:XM_029184384.1;Parent=rna-XM_029184384.1
NW_021683719.1	Gnomon	exon	25816	25882	.	+	.	ID=exon-XM_029184384.1-3;Dbxref=GeneID:114874777%2CGenbank:XM_029184384.1;Parent=rna-XM_029184384.1
NW_021683719.1	Gnomon	mRNA	106710	118188	.	+	.	Name=XM_029184468.1;ID=rna-XM_029184468.1;Dbxref=GeneID:114874821%2CGenbank:XM_029184468.1;Parent=gene-LOC114874821
NW_021683719.1	Gnomon	CDS	25293	25370	.	+	0	Name=XP_029040215.1;ID=cds-XP_029040215.1;Dbxref=GeneID:114874777%2CGenbank:XP_029040215.1;Parent=rna-XM_029184382.1
NW_021683719.1	Gnomon	CDS	25816	25882	.	+	0	Name=XP_029040215.1;ID=cds-XP_029040215.1;Dbxref=GeneID:114874777%2CGenbank:XP_029040215.1;Parent=rna-XM_029184382.1
NW_021683719.1	Gnomon	CDS	25982	26106	.	+	0	Name=XP_029040215.1;ID=cds-XP_029040215.1;Dbxref=GeneID:114874777%2CGenbank:XP_029040215.1;Parent=rna-XM_029184382.1
NW_021683719.1	Gnomon	CDS	26845	26904	.	+	0	Name=XP_029040215.1;ID=cds-XP_029040215.1;Dbxref=GeneID:114874777%2CGenbank:XP_029040215.1;Parent=rna-XM_029184382.1
NW_021683719.1	Gnomon	CDS	27003	27106	.	+	0	Name=XP_029040215.1;ID=cds-XP_029040215.1;Dbxref=GeneID:114874777%2CGenbank:XP_029040215.1;Parent=rna-XM_029184382.1
NW_021683719.1	Gnomon	CDS	27392	27599	.	+	0	Name=XP_029040215.1;ID=cds-XP_029040215.1;Dbxref=GeneID:114874777%2CGenbank:XP_029040215.1;Parent=rna-XM_029184382.1
NW_021683719.1	Gnomon	CDS	80520	80631	.	-	0	Name=XP_029040310.1;ID=cds-XP_029040310.1;Dbxref=GeneID:114874825%2CGenbank:XP_029040310.1;Parent=rna-XM_029184477.1
NW_021683719.1	Gnomon	CDS	79794	80420	.	-	0	Name=XP_029040310.1;ID=cds-XP_029040310.1;Dbxref=GeneID:114874825%2CGenbank:XP_029040310.1;Parent=rna-XM_029184477.1
NW_021683719.1	Gnomon	CDS	79279	79718	.	-	0	Name=XP_029040310.1;ID=cds-XP_029040310.1;Dbxref=GeneID:114874825%2CGenbank:XP_029040310.1;Parent=rna-XM_029184477.1
NW_021683719.1	Gnomon	CDS	78870	79208	.	-	0	Name=XP_029040310.1;ID=cds-XP_029040310.1;Dbxref=GeneID:114874825%2CGenbank:XP_029040310.1;Parent=rna-XM_029184477.1
NW_021683719.1	Gnomon	CDS	25641	25676	.	+	0	Name=XP_029040216.1;ID=cds-XP_029040216.1;Dbxref=GeneID:114874777%2CGenbank:XP_029040216.1;Parent=rna-XM_029184383.1
NW_021683719.1	Gnomon	CDS	25816	25882	.	+	0	Name=XP_029040216.1;ID=cds-XP_029040216.1;Dbxref=GeneID:114874777%2CGenbank:XP_029040216.1;Parent=rna-XM_029184383.1
NW_021683719.1	Gnomon	CDS	25982	26106	.	+	0	Name=XP_029040216.1;ID=cds-XP_029040216.1;Dbxref=GeneID:114874777%2CGenbank:XP_029040216.1;Parent=rna-XM_029184383.1
NW_021683719.1	Gnomon	CDS	26845	26904	.	+	0	Name=XP_029040216.1;ID=cds-XP_029040216.1;Dbxref=GeneID:114874777%2CGenbank:XP_029040216.1;Parent=rna-XM_029184383.1
NW_021683719.1	Gnomon	CDS	27003	27106	.	+	0	Name=XP_029040216.1;ID=cds-XP_029040216.1;Dbxref=GeneID:114874777%2CGenbank:XP_029040216.1;Parent=rna-XM_029184383.1
NW_021683719.1	Gnomon	CDS	27392	27599	.	+	0	Name=XP_029040216.1;ID=cds-XP_029040216.1;Dbxref=GeneID:114874777%2CGenbank:XP_029040216.1;Parent=rna-XM_029184383.1
NW_021683719.1	Gnomon	exon	53207	53350	.	-	.	ID=exon-XM_029184472.1-8;Dbxref=GeneID:114874823%2CGenbank:XM_029184472.1;Parent=rna-XM_029184472.1
NW_021683719.1	Gnomon	exon	52878	53128	.	-	.	ID=exon-XM_029184472.1-9;Dbxref=GeneID:114874823%2CGenbank:XM_029184472.1;Parent=rna-XM_029184472.1
NW_021683719.1	Gnomon	exon	54612	54823	.	-	.	ID=exon-XM_029184472.1-2;Dbxref=GeneID:114874823%2CGenbank:XM_029184472.1;Parent=rna-XM_029184472.1
NW_021683719.1	Gnomon	exon	54404	54551	.	-	.	ID=exon-XM_029184472.1-3;Dbxref=GeneID:114874823%2CGenbank:XM_029184472.1;Parent=rna-XM_029184472.1
NW_021683719.1	Gnomon	exon	54901	55079	.	-	.	ID=exon-XM_029184472.1-1;Dbxref=GeneID:114874823%2CGenbank:XM_029184472.1;Parent=rna-XM_029184472.1
NW_021683719.1	Gnomon	exon	53755	53915	.	-	.	ID=exon-XM_029184472.1-6;Dbxref=GeneID:114874823%2CGenbank:XM_029184472.1;Parent=rna-XM_029184472.1
NW_021683719.1	Gnomon	exon	53426	53675	.	-	.	ID=exon-XM_029184472.1-7;Dbxref=GeneID:114874823%2CGenbank:XM_029184472.1;Parent=rna-XM_029184472.1
NW_021683719.1	Gnomon	exon	54236	54346	.	-	.	ID=exon-XM_029184472.1-4;Dbxref=GeneID:114874823%2CGenbank:XM_029184472.1;Parent=rna-XM_029184472.1
NW_021683719.1	Gnomon	exon	53988	54171	.	-	.	ID=exon-XM_029184472.1-5;Dbxref=GeneID:114874823%2CGenbank:XM_029184472.1;Parent=rna-XM_029184472.1
NW_021683719.1	Gnomon	exon	134334	134794	.	-	.	ID=exon-XM_029184448.1-7;Dbxref=GeneID:114874812%2CGenbank:XM_029184448.1;Parent=rna-XM_029184448.1
NW_021683719.1	Gnomon	exon	130420	134250	.	-	.	ID=exon-XM_029184448.1-8;Dbxref=GeneID:114874812%2CGenbank:XM_029184448.1;Parent=rna-XM_029184448.1
NW_021683719.1	Gnomon	exon	130068	130347	.	-	.	ID=exon-XM_029184448.1-9;Dbxref=GeneID:114874812%2CGenbank:XM_029184448.1;Parent=rna-XM_029184448.1
NW_021683719.1	Gnomon	exon	147597	148041	.	-	.	ID=exon-XM_029184448.1-1;Dbxref=GeneID:114874812%2CGenbank:XM_029184448.1;Parent=rna-XM_029184448.1
NW_021683719.1	Gnomon	exon	137164	137287	.	-	.	ID=exon-XM_029184448.1-2;Dbxref=GeneID:114874812%2CGenbank:XM_029184448.1;Parent=rna-XM_029184448.1
NW_021683719.1	Gnomon	exon	136036	136366	.	-	.	ID=exon-XM_029184448.1-3;Dbxref=GeneID:114874812%2CGenbank:XM_029184448.1;Parent=rna-XM_029184448.1
NW_021683719.1	Gnomon	exon	135652	135949	.	-	.	ID=exon-XM_029184448.1-4;Dbxref=GeneID:114874812%2CGenbank:XM_029184448.1;Parent=rna-XM_029184448.1
NW_021683719.1	Gnomon	exon	135328	135541	.	-	.	ID=exon-XM_029184448.1-5;Dbxref=GeneID:114874812%2CGenbank:XM_029184448.1;Parent=rna-XM_029184448.1
NW_021683719.1	Gnomon	exon	134881	135214	.	-	.	ID=exon-XM_029184448.1-6;Dbxref=GeneID:114874812%2CGenbank:XM_029184448.1;Parent=rna-XM_029184448.1
NW_021683719.1	Gnomon	exon	372454	372696	.	-	.	ID=exon-XM_029184519.1-17;Dbxref=GeneID:114874844%2CGenbank:XM_029184519.1;Parent=rna-XM_029184519.1
NW_021683719.1	Gnomon	exon	370720	372196	.	-	.	ID=exon-XM_029184519.1-18;Dbxref=GeneID:114874844%2CGenbank:XM_029184519.1;Parent=rna-XM_029184519.1
NW_021683719.1	Gnomon	exon	378319	378507	.	-	.	ID=exon-XM_029184519.1-10;Dbxref=GeneID:114874844%2CGenbank:XM_029184519.1;Parent=rna-XM_029184519.1
NW_021683719.1	Gnomon	exon	376656	376867	.	-	.	ID=exon-XM_029184519.1-11;Dbxref=GeneID:114874844%2CGenbank:XM_029184519.1;Parent=rna-XM_029184519.1
NW_021683719.1	Gnomon	exon	375295	375395	.	-	.	ID=exon-XM_029184519.1-12;Dbxref=GeneID:114874844%2CGenbank:XM_029184519.1;Parent=rna-XM_029184519.1
NW_021683719.1	Gnomon	exon	373986	374302	.	-	.	ID=exon-XM_029184519.1-13;Dbxref=GeneID:114874844%2CGenbank:XM_029184519.1;Parent=rna-XM_029184519.1
NW_021683719.1	Gnomon	exon	373531	373902	.	-	.	ID=exon-XM_029184519.1-14;Dbxref=GeneID:114874844%2CGenbank:XM_029184519.1;Parent=rna-XM_029184519.1
NW_021683719.1	Gnomon	exon	373079	373441	.	-	.	ID=exon-XM_029184519.1-15;Dbxref=GeneID:114874844%2CGenbank:XM_029184519.1;Parent=rna-XM_029184519.1
NW_021683719.1	Gnomon	exon	372785	372998	.	-	.	ID=exon-XM_029184519.1-16;Dbxref=GeneID:114874844%2CGenbank:XM_029184519.1;Parent=rna-XM_029184519.1
NW_021683719.1	Gnomon	CDS	25641	25676	.	+	0	Name=XP_029040217.1;ID=cds-XP_029040217.1;Dbxref=GeneID:114874777%2CGenbank:XP_029040217.1;Parent=rna-XM_029184384.1
NW_021683719.1	Gnomon	CDS	25816	25882	.	+	0	Name=XP_029040217.1;ID=cds-XP_029040217.1;Dbxref=GeneID:114874777%2CGenbank:XP_029040217.1;Parent=rna-XM_029184384.1
NW_021683719.1	Gnomon	CDS	25982	26106	.	+	0	Name=XP_029040217.1;ID=cds-XP_029040217.1;Dbxref=GeneID:114874777%2CGenbank:XP_029040217.1;Parent=rna-XM_029184384.1
NW_021683719.1	Gnomon	CDS	26845	26904	.	+	0	Name=XP_029040217.1;ID=cds-XP_029040217.1;Dbxref=GeneID:114874777%2CGenbank:XP_029040217.1;Parent=rna-XM_029184384.1
NW_021683719.1	Gnomon	CDS	27003	27106	.	+	0	Name=XP_029040217.1;ID=cds-XP_029040217.1;Dbxref=GeneID:114874777%2CGenbank:XP_029040217.1;Parent=rna-XM_029184384.1
NW_021683719.1	Gnomon	CDS	27392	27599	.	+	0	Name=XP_029040217.1;ID=cds-XP_029040217.1;Dbxref=GeneID:114874777%2CGenbank:XP_029040217.1;Parent=rna-XM_029184384.1
NW_021683719.1	Gnomon	exon	594078	596645	.	-	.	ID=id-LOC114874855;Dbxref=GeneID:114874855;Parent=gene-LOC114874855
NW_021683719.1	Gnomon	mRNA	304780	306686	.	-	.	Name=XM_029184421.1;ID=rna-XM_029184421.1;Dbxref=GeneID:114874801%2CGenbank:XM_029184421.1;Parent=gene-LOC114874801
NW_021683719.1	Gnomon	exon	227549	228121	.	-	.	ID=id-LOC114874831;Dbxref=GeneID:114874831;Parent=gene-LOC114874831
NW_021683719.1	Gnomon	exon	282940	283116	.	-	.	ID=exon-XM_029184425.1-4;Dbxref=GeneID:114874803%2CGenbank:XM_029184425.1;Parent=rna-XM_029184425.1
NW_021683719.1	Gnomon	exon	282686	282863	.	-	.	ID=exon-XM_029184425.1-5;Dbxref=GeneID:114874803%2CGenbank:XM_029184425.1;Parent=rna-XM_029184425.1
NW_021683719.1	Gnomon	exon	282440	282621	.	-	.	ID=exon-XM_029184425.1-6;Dbxref=GeneID:114874803%2CGenbank:XM_029184425.1;Parent=rna-XM_029184425.1
NW_021683719.1	Gnomon	exon	282128	282367	.	-	.	ID=exon-XM_029184425.1-7;Dbxref=GeneID:114874803%2CGenbank:XM_029184425.1;Parent=rna-XM_029184425.1
NW_021683719.1	Gnomon	exon	283899	284072	.	-	.	ID=exon-XM_029184425.1-1;Dbxref=GeneID:114874803%2CGenbank:XM_029184425.1;Parent=rna-XM_029184425.1
NW_021683719.1	Gnomon	exon	283488	283828	.	-	.	ID=exon-XM_029184425.1-2;Dbxref=GeneID:114874803%2CGenbank:XM_029184425.1;Parent=rna-XM_029184425.1
NW_021683719.1	Gnomon	exon	283195	283405	.	-	.	ID=exon-XM_029184425.1-3;Dbxref=GeneID:114874803%2CGenbank:XM_029184425.1;Parent=rna-XM_029184425.1
NW_021683719.1	Gnomon	exon	281861	282062	.	-	.	ID=exon-XM_029184425.1-8;Dbxref=GeneID:114874803%2CGenbank:XM_029184425.1;Parent=rna-XM_029184425.1
NW_021683719.1	Gnomon	exon	281671	281790	.	-	.	ID=exon-XM_029184425.1-9;Dbxref=GeneID:114874803%2CGenbank:XM_029184425.1;Parent=rna-XM_029184425.1
NW_021683719.1	Gnomon	CDS	80520	80631	.	-	0	Name=XP_029040312.1;ID=cds-XP_029040312.1;Dbxref=GeneID:114874825%2CGenbank:XP_029040312.1;Parent=rna-XM_029184479.1
NW_021683719.1	Gnomon	CDS	79794	80420	.	-	0	Name=XP_029040312.1;ID=cds-XP_029040312.1;Dbxref=GeneID:114874825%2CGenbank:XP_029040312.1;Parent=rna-XM_029184479.1
NW_021683719.1	Gnomon	CDS	79279	79718	.	-	0	Name=XP_029040312.1;ID=cds-XP_029040312.1;Dbxref=GeneID:114874825%2CGenbank:XP_029040312.1;Parent=rna-XM_029184479.1
NW_021683719.1	Gnomon	CDS	79137	79208	.	-	0	Name=XP_029040312.1;ID=cds-XP_029040312.1;Dbxref=GeneID:114874825%2CGenbank:XP_029040312.1;Parent=rna-XM_029184479.1
NW_021683719.1	Gnomon	CDS	78982	79029	.	-	0	Name=XP_029040312.1;ID=cds-XP_029040312.1;Dbxref=GeneID:114874825%2CGenbank:XP_029040312.1;Parent=rna-XM_029184479.1
NW_021683719.1	Gnomon	CDS	24708	24744	.	-	0	Name=XP_029040219.1;ID=cds-XP_029040219.1;Dbxref=GeneID:114874778%2CGenbank:XP_029040219.1;Parent=rna-XM_029184386.1
NW_021683719.1	Gnomon	CDS	23929	24131	.	-	0	Name=XP_029040219.1;ID=cds-XP_029040219.1;Dbxref=GeneID:114874778%2CGenbank:XP_029040219.1;Parent=rna-XM_029184386.1
NW_021683719.1	Gnomon	CDS	23618	23860	.	-	0	Name=XP_029040219.1;ID=cds-XP_029040219.1;Dbxref=GeneID:114874778%2CGenbank:XP_029040219.1;Parent=rna-XM_029184386.1
NW_021683719.1	Gnomon	mRNA	304780	306686	.	-	.	Name=XM_029184420.1;ID=rna-XM_029184420.1;Dbxref=GeneID:114874801%2CGenbank:XM_029184420.1;Parent=gene-LOC114874801
NW_021683719.1	Gnomon	exon	18974	19955	.	+	.	ID=exon-XM_029184376.1-10;Dbxref=GeneID:114874773%2CGenbank:XM_029184376.1;Parent=rna-XM_029184376.1
NW_021683719.1	Gnomon	exon	53426	53675	.	-	.	ID=exon-XM_029184473.1-7;Dbxref=GeneID:114874823%2CGenbank:XM_029184473.1;Parent=rna-XM_029184473.1
NW_021683719.1	Gnomon	exon	53207	53350	.	-	.	ID=exon-XM_029184473.1-8;Dbxref=GeneID:114874823%2CGenbank:XM_029184473.1;Parent=rna-XM_029184473.1
NW_021683719.1	Gnomon	exon	52878	53128	.	-	.	ID=exon-XM_029184473.1-9;Dbxref=GeneID:114874823%2CGenbank:XM_029184473.1;Parent=rna-XM_029184473.1
NW_021683719.1	Gnomon	exon	54901	55032	.	-	.	ID=exon-XM_029184473.1-1;Dbxref=GeneID:114874823%2CGenbank:XM_029184473.1;Parent=rna-XM_029184473.1
NW_021683719.1	Gnomon	exon	54612	54823	.	-	.	ID=exon-XM_029184473.1-2;Dbxref=GeneID:114874823%2CGenbank:XM_029184473.1;Parent=rna-XM_029184473.1
NW_021683719.1	Gnomon	exon	54404	54551	.	-	.	ID=exon-XM_029184473.1-3;Dbxref=GeneID:114874823%2CGenbank:XM_029184473.1;Parent=rna-XM_029184473.1
NW_021683719.1	Gnomon	exon	54236	54346	.	-	.	ID=exon-XM_029184473.1-4;Dbxref=GeneID:114874823%2CGenbank:XM_029184473.1;Parent=rna-XM_029184473.1
NW_021683719.1	Gnomon	exon	53988	54171	.	-	.	ID=exon-XM_029184473.1-5;Dbxref=GeneID:114874823%2CGenbank:XM_029184473.1;Parent=rna-XM_029184473.1
NW_021683719.1	Gnomon	exon	53755	53915	.	-	.	ID=exon-XM_029184473.1-6;Dbxref=GeneID:114874823%2CGenbank:XM_029184473.1;Parent=rna-XM_029184473.1
NW_021683719.1	Gnomon	CDS	86448	86934	.	-	0	Name=XP_029040313.1;ID=cds-XP_029040313.1;Dbxref=GeneID:114874826%2CGenbank:XP_029040313.1;Parent=rna-XM_029184480.1
NW_021683719.1	Gnomon	CDS	84758	85352	.	-	0	Name=XP_029040313.1;ID=cds-XP_029040313.1;Dbxref=GeneID:114874826%2CGenbank:XP_029040313.1;Parent=rna-XM_029184480.1
NW_021683719.1	Gnomon	CDS	84530	84644	.	-	0	Name=XP_029040313.1;ID=cds-XP_029040313.1;Dbxref=GeneID:114874826%2CGenbank:XP_029040313.1;Parent=rna-XM_029184480.1
NW_021683719.1	Gnomon	exon	527576	527635	.	-	.	ID=exon-XM_029184408.1-1;Dbxref=GeneID:114874796%2CGenbank:XM_029184408.1;Parent=rna-XM_029184408.1
NW_021683719.1	Gnomon	exon	527433	527523	.	-	.	ID=exon-XM_029184408.1-2;Dbxref=GeneID:114874796%2CGenbank:XM_029184408.1;Parent=rna-XM_029184408.1
NW_021683719.1	Gnomon	exon	773166	773201	.	+	.	ID=exon-XM_029184521.1-5;Dbxref=GeneID:114874846%2CGenbank:XM_029184521.1;Parent=rna-XM_029184521.1
NW_021683719.1	Gnomon	exon	792460	792495	.	+	.	ID=exon-XM_029184521.1-6;Dbxref=GeneID:114874846%2CGenbank:XM_029184521.1;Parent=rna-XM_029184521.1
NW_021683719.1	Gnomon	exon	723410	723505	.	+	.	ID=exon-XM_029184521.1-3;Dbxref=GeneID:114874846%2CGenbank:XM_029184521.1;Parent=rna-XM_029184521.1
NW_021683719.1	Gnomon	exon	729276	729449	.	+	.	ID=exon-XM_029184521.1-4;Dbxref=GeneID:114874846%2CGenbank:XM_029184521.1;Parent=rna-XM_029184521.1
NW_021683719.1	Gnomon	exon	810513	810675	.	+	.	ID=exon-XM_029184521.1-9;Dbxref=GeneID:114874846%2CGenbank:XM_029184521.1;Parent=rna-XM_029184521.1
NW_021683719.1	Gnomon	exon	806515	806790	.	+	.	ID=exon-XM_029184521.1-7;Dbxref=GeneID:114874846%2CGenbank:XM_029184521.1;Parent=rna-XM_029184521.1
NW_021683719.1	Gnomon	exon	808304	808516	.	+	.	ID=exon-XM_029184521.1-8;Dbxref=GeneID:114874846%2CGenbank:XM_029184521.1;Parent=rna-XM_029184521.1
NW_021683719.1	Gnomon	exon	678004	678445	.	+	.	ID=exon-XM_029184521.1-1;Dbxref=GeneID:114874846%2CGenbank:XM_029184521.1;Parent=rna-XM_029184521.1
NW_021683719.1	Gnomon	exon	694993	695129	.	+	.	ID=exon-XM_029184521.1-2;Dbxref=GeneID:114874846%2CGenbank:XM_029184521.1;Parent=rna-XM_029184521.1
NW_021683719.1	Gnomon	exon	524209	524312	.	-	.	ID=exon-XM_029184408.1-7;Dbxref=GeneID:114874796%2CGenbank:XM_029184408.1;Parent=rna-XM_029184408.1
NW_021683719.1	Gnomon	exon	521329	523920	.	-	.	ID=exon-XM_029184408.1-8;Dbxref=GeneID:114874796%2CGenbank:XM_029184408.1;Parent=rna-XM_029184408.1
NW_021683719.1	Gnomon	exon	526991	527281	.	-	.	ID=exon-XM_029184408.1-3;Dbxref=GeneID:114874796%2CGenbank:XM_029184408.1;Parent=rna-XM_029184408.1
NW_021683719.1	Gnomon	exon	526348	526893	.	-	.	ID=exon-XM_029184408.1-4;Dbxref=GeneID:114874796%2CGenbank:XM_029184408.1;Parent=rna-XM_029184408.1
NW_021683719.1	Gnomon	exon	525725	526167	.	-	.	ID=exon-XM_029184408.1-5;Dbxref=GeneID:114874796%2CGenbank:XM_029184408.1;Parent=rna-XM_029184408.1
NW_021683719.1	Gnomon	exon	525464	525519	.	-	.	ID=exon-XM_029184408.1-6;Dbxref=GeneID:114874796%2CGenbank:XM_029184408.1;Parent=rna-XM_029184408.1
NW_021683719.1	Gnomon	CDS	86448	86934	.	-	0	Name=XP_029040314.1;ID=cds-XP_029040314.1;Dbxref=GeneID:114874826%2CGenbank:XP_029040314.1;Parent=rna-XM_029184481.1
NW_021683719.1	Gnomon	CDS	84758	85313	.	-	0	Name=XP_029040314.1;ID=cds-XP_029040314.1;Dbxref=GeneID:114874826%2CGenbank:XP_029040314.1;Parent=rna-XM_029184481.1
NW_021683719.1	Gnomon	CDS	84530	84644	.	-	0	Name=XP_029040314.1;ID=cds-XP_029040314.1;Dbxref=GeneID:114874826%2CGenbank:XP_029040314.1;Parent=rna-XM_029184481.1
NW_021683719.1	Gnomon	exon	195507	195638	.	+	.	ID=exon-XM_029184496.1-6;Dbxref=GeneID:114874835%2CGenbank:XM_029184496.1;Parent=rna-XM_029184496.1
NW_021683719.1	Gnomon	exon	195755	195954	.	+	.	ID=exon-XM_029184496.1-7;Dbxref=GeneID:114874835%2CGenbank:XM_029184496.1;Parent=rna-XM_029184496.1
NW_021683719.1	Gnomon	exon	196470	201444	.	+	.	ID=exon-XM_029184496.1-8;Dbxref=GeneID:114874835%2CGenbank:XM_029184496.1;Parent=rna-XM_029184496.1
NW_021683719.1	Gnomon	exon	193395	193505	.	+	.	ID=exon-XM_029184496.1-2;Dbxref=GeneID:114874835%2CGenbank:XM_029184496.1;Parent=rna-XM_029184496.1
NW_021683719.1	Gnomon	exon	193582	193891	.	+	.	ID=exon-XM_029184496.1-3;Dbxref=GeneID:114874835%2CGenbank:XM_029184496.1;Parent=rna-XM_029184496.1
NW_021683719.1	Gnomon	exon	194143	194343	.	+	.	ID=exon-XM_029184496.1-4;Dbxref=GeneID:114874835%2CGenbank:XM_029184496.1;Parent=rna-XM_029184496.1
NW_021683719.1	Gnomon	exon	194730	195021	.	+	.	ID=exon-XM_029184496.1-5;Dbxref=GeneID:114874835%2CGenbank:XM_029184496.1;Parent=rna-XM_029184496.1
NW_021683719.1	Gnomon	exon	188478	188819	.	+	.	ID=exon-XM_029184496.1-1;Dbxref=GeneID:114874835%2CGenbank:XM_029184496.1;Parent=rna-XM_029184496.1
NW_021683719.1	Gnomon	CDS	81137	81180	.	+	0	Name=XP_029040315.1;ID=cds-XP_029040315.1;Dbxref=GeneID:114874827%2CGenbank:XP_029040315.1;Parent=rna-XM_029184482.1
NW_021683719.1	Gnomon	CDS	81263	81350	.	+	0	Name=XP_029040315.1;ID=cds-XP_029040315.1;Dbxref=GeneID:114874827%2CGenbank:XP_029040315.1;Parent=rna-XM_029184482.1
NW_021683719.1	Gnomon	CDS	81542	81608	.	+	0	Name=XP_029040315.1;ID=cds-XP_029040315.1;Dbxref=GeneID:114874827%2CGenbank:XP_029040315.1;Parent=rna-XM_029184482.1
NW_021683719.1	Gnomon	CDS	81682	81970	.	+	0	Name=XP_029040315.1;ID=cds-XP_029040315.1;Dbxref=GeneID:114874827%2CGenbank:XP_029040315.1;Parent=rna-XM_029184482.1
NW_021683719.1	Gnomon	CDS	82153	82390	.	+	0	Name=XP_029040315.1;ID=cds-XP_029040315.1;Dbxref=GeneID:114874827%2CGenbank:XP_029040315.1;Parent=rna-XM_029184482.1
NW_021683719.1	Gnomon	mRNA	303993	306105	.	-	.	Name=XM_029184422.1;ID=rna-XM_029184422.1;Dbxref=GeneID:114874801%2CGenbank:XM_029184422.1;Parent=gene-LOC114874801
NW_021683719.1	Gnomon	exon	281099	281604	.	-	.	ID=exon-XM_029184425.1-10;Dbxref=GeneID:114874803%2CGenbank:XM_029184425.1;Parent=rna-XM_029184425.1
NW_021683719.1	Gnomon	CDS	445717	445853	.	-	0	Name=XP_029040351.1;ID=cds-XP_029040351.1;Dbxref=GeneID:114874844%2CGenbank:XP_029040351.1;Parent=rna-XM_029184518.1
NW_021683719.1	Gnomon	CDS	444357	444630	.	-	0	Name=XP_029040351.1;ID=cds-XP_029040351.1;Dbxref=GeneID:114874844%2CGenbank:XP_029040351.1;Parent=rna-XM_029184518.1
NW_021683719.1	Gnomon	CDS	442137	442426	.	-	0	Name=XP_029040351.1;ID=cds-XP_029040351.1;Dbxref=GeneID:114874844%2CGenbank:XP_029040351.1;Parent=rna-XM_029184518.1
NW_021683719.1	Gnomon	CDS	438417	438663	.	-	0	Name=XP_029040351.1;ID=cds-XP_029040351.1;Dbxref=GeneID:114874844%2CGenbank:XP_029040351.1;Parent=rna-XM_029184518.1
NW_021683719.1	Gnomon	CDS	436684	438118	.	-	0	Name=XP_029040351.1;ID=cds-XP_029040351.1;Dbxref=GeneID:114874844%2CGenbank:XP_029040351.1;Parent=rna-XM_029184518.1
NW_021683719.1	Gnomon	CDS	435303	436503	.	-	0	Name=XP_029040351.1;ID=cds-XP_029040351.1;Dbxref=GeneID:114874844%2CGenbank:XP_029040351.1;Parent=rna-XM_029184518.1
NW_021683719.1	Gnomon	CDS	391518	391629	.	-	0	Name=XP_029040351.1;ID=cds-XP_029040351.1;Dbxref=GeneID:114874844%2CGenbank:XP_029040351.1;Parent=rna-XM_029184518.1
NW_021683719.1	Gnomon	CDS	385029	385156	.	-	0	Name=XP_029040351.1;ID=cds-XP_029040351.1;Dbxref=GeneID:114874844%2CGenbank:XP_029040351.1;Parent=rna-XM_029184518.1
NW_021683719.1	Gnomon	CDS	379017	379412	.	-	0	Name=XP_029040351.1;ID=cds-XP_029040351.1;Dbxref=GeneID:114874844%2CGenbank:XP_029040351.1;Parent=rna-XM_029184518.1
NW_021683719.1	Gnomon	CDS	378777	378879	.	-	0	Name=XP_029040351.1;ID=cds-XP_029040351.1;Dbxref=GeneID:114874844%2CGenbank:XP_029040351.1;Parent=rna-XM_029184518.1
NW_021683719.1	Gnomon	CDS	376656	376867	.	-	0	Name=XP_029040351.1;ID=cds-XP_029040351.1;Dbxref=GeneID:114874844%2CGenbank:XP_029040351.1;Parent=rna-XM_029184518.1
NW_021683719.1	Gnomon	CDS	375295	375395	.	-	0	Name=XP_029040351.1;ID=cds-XP_029040351.1;Dbxref=GeneID:114874844%2CGenbank:XP_029040351.1;Parent=rna-XM_029184518.1
NW_021683719.1	Gnomon	CDS	373986	374302	.	-	0	Name=XP_029040351.1;ID=cds-XP_029040351.1;Dbxref=GeneID:114874844%2CGenbank:XP_029040351.1;Parent=rna-XM_029184518.1
NW_021683719.1	Gnomon	CDS	373531	373902	.	-	0	Name=XP_029040351.1;ID=cds-XP_029040351.1;Dbxref=GeneID:114874844%2CGenbank:XP_029040351.1;Parent=rna-XM_029184518.1
NW_021683719.1	Gnomon	CDS	373079	373441	.	-	0	Name=XP_029040351.1;ID=cds-XP_029040351.1;Dbxref=GeneID:114874844%2CGenbank:XP_029040351.1;Parent=rna-XM_029184518.1
NW_021683719.1	Gnomon	CDS	372785	372998	.	-	0	Name=XP_029040351.1;ID=cds-XP_029040351.1;Dbxref=GeneID:114874844%2CGenbank:XP_029040351.1;Parent=rna-XM_029184518.1
NW_021683719.1	Gnomon	CDS	372454	372696	.	-	0	Name=XP_029040351.1;ID=cds-XP_029040351.1;Dbxref=GeneID:114874844%2CGenbank:XP_029040351.1;Parent=rna-XM_029184518.1
NW_021683719.1	Gnomon	CDS	372057	372196	.	-	0	Name=XP_029040351.1;ID=cds-XP_029040351.1;Dbxref=GeneID:114874844%2CGenbank:XP_029040351.1;Parent=rna-XM_029184518.1
NW_021683719.1	Gnomon	transcript	188488	201444	.	+	.	Name=XR_003789141.1;ID=rna-XR_003789141.1;Dbxref=GeneID:114874835%2CGenbank:XR_003789141.1;Parent=gene-LOC114874835
NW_021683719.1	Gnomon	mRNA	45202	55079	.	-	.	Name=XM_029184474.1;ID=rna-XM_029184474.1;Dbxref=GeneID:114874823%2CGenbank:XM_029184474.1;Parent=gene-LOC114874823
NW_021683719.1	Gnomon	CDS	283899	284072	.	-	0	Name=XP_029040258.1;ID=cds-XP_029040258.1;Dbxref=GeneID:114874803%2CGenbank:XP_029040258.1;Parent=rna-XM_029184425.1
NW_021683719.1	Gnomon	CDS	283488	283828	.	-	0	Name=XP_029040258.1;ID=cds-XP_029040258.1;Dbxref=GeneID:114874803%2CGenbank:XP_029040258.1;Parent=rna-XM_029184425.1
NW_021683719.1	Gnomon	CDS	283195	283405	.	-	0	Name=XP_029040258.1;ID=cds-XP_029040258.1;Dbxref=GeneID:114874803%2CGenbank:XP_029040258.1;Parent=rna-XM_029184425.1
NW_021683719.1	Gnomon	CDS	282940	283116	.	-	0	Name=XP_029040258.1;ID=cds-XP_029040258.1;Dbxref=GeneID:114874803%2CGenbank:XP_029040258.1;Parent=rna-XM_029184425.1
NW_021683719.1	Gnomon	CDS	282686	282863	.	-	0	Name=XP_029040258.1;ID=cds-XP_029040258.1;Dbxref=GeneID:114874803%2CGenbank:XP_029040258.1;Parent=rna-XM_029184425.1
NW_021683719.1	Gnomon	CDS	282440	282621	.	-	0	Name=XP_029040258.1;ID=cds-XP_029040258.1;Dbxref=GeneID:114874803%2CGenbank:XP_029040258.1;Parent=rna-XM_029184425.1
NW_021683719.1	Gnomon	CDS	282128	282367	.	-	0	Name=XP_029040258.1;ID=cds-XP_029040258.1;Dbxref=GeneID:114874803%2CGenbank:XP_029040258.1;Parent=rna-XM_029184425.1
NW_021683719.1	Gnomon	CDS	281861	282062	.	-	0	Name=XP_029040258.1;ID=cds-XP_029040258.1;Dbxref=GeneID:114874803%2CGenbank:XP_029040258.1;Parent=rna-XM_029184425.1
NW_021683719.1	Gnomon	CDS	281671	281790	.	-	0	Name=XP_029040258.1;ID=cds-XP_029040258.1;Dbxref=GeneID:114874803%2CGenbank:XP_029040258.1;Parent=rna-XM_029184425.1
NW_021683719.1	Gnomon	CDS	281360	281604	.	-	0	Name=XP_029040258.1;ID=cds-XP_029040258.1;Dbxref=GeneID:114874803%2CGenbank:XP_029040258.1;Parent=rna-XM_029184425.1
NW_021683719.1	Gnomon	exon	162506	162643	.	+	.	ID=exon-XM_029184450.1-4;Dbxref=GeneID:114874814%2CGenbank:XM_029184450.1;Parent=rna-XM_029184450.1
NW_021683719.1	Gnomon	exon	162934	163338	.	+	.	ID=exon-XM_029184450.1-5;Dbxref=GeneID:114874814%2CGenbank:XM_029184450.1;Parent=rna-XM_029184450.1
NW_021683719.1	Gnomon	exon	163537	163867	.	+	.	ID=exon-XM_029184450.1-6;Dbxref=GeneID:114874814%2CGenbank:XM_029184450.1;Parent=rna-XM_029184450.1
NW_021683719.1	Gnomon	exon	164069	164402	.	+	.	ID=exon-XM_029184450.1-7;Dbxref=GeneID:114874814%2CGenbank:XM_029184450.1;Parent=rna-XM_029184450.1
NW_021683719.1	Gnomon	exon	144703	145217	.	+	.	ID=exon-XM_029184450.1-1;Dbxref=GeneID:114874814%2CGenbank:XM_029184450.1;Parent=rna-XM_029184450.1
NW_021683719.1	Gnomon	exon	145317	145396	.	+	.	ID=exon-XM_029184450.1-2;Dbxref=GeneID:114874814%2CGenbank:XM_029184450.1;Parent=rna-XM_029184450.1
NW_021683719.1	Gnomon	exon	152879	153081	.	+	.	ID=exon-XM_029184450.1-3;Dbxref=GeneID:114874814%2CGenbank:XM_029184450.1;Parent=rna-XM_029184450.1
NW_021683719.1	Gnomon	exon	164480	165401	.	+	.	ID=exon-XM_029184450.1-8;Dbxref=GeneID:114874814%2CGenbank:XM_029184450.1;Parent=rna-XM_029184450.1
NW_021683719.1	Gnomon	exon	165482	172437	.	+	.	ID=exon-XM_029184450.1-9;Dbxref=GeneID:114874814%2CGenbank:XM_029184450.1;Parent=rna-XM_029184450.1
NW_021683719.1	Gnomon	exon	6901	6993	.	-	.	ID=exon-XM_029184380.1-1;Dbxref=GeneID:114874775%2CGenbank:XM_029184380.1;Parent=rna-XM_029184380.1
NW_021683719.1	Gnomon	exon	5606	5756	.	-	.	ID=exon-XM_029184380.1-2;Dbxref=GeneID:114874775%2CGenbank:XM_029184380.1;Parent=rna-XM_029184380.1
NW_021683719.1	Gnomon	exon	3828	4044	.	-	.	ID=exon-XM_029184380.1-3;Dbxref=GeneID:114874775%2CGenbank:XM_029184380.1;Parent=rna-XM_029184380.1
NW_021683719.1	Gnomon	exon	2004	3594	.	-	.	ID=exon-XM_029184380.1-4;Dbxref=GeneID:114874775%2CGenbank:XM_029184380.1;Parent=rna-XM_029184380.1
NW_021683719.1	Gnomon	lnc_RNA	72254	75491	.	-	.	Name=XR_003789140.1;ID=rna-XR_003789140.1;Dbxref=GeneID:114874828%2CGenbank:XR_003789140.1;Parent=gene-LOC114874828
NW_021683719.1	Gnomon	mRNA	42609	44852	.	-	.	Name=XM_029184379.1;ID=rna-XM_029184379.1;Dbxref=GeneID:114874774%2CGenbank:XM_029184379.1;Parent=gene-LOC114874774
NW_021683719.1	Gnomon	exon	164480	165401	.	+	.	ID=exon-XM_029184449.1-8;Dbxref=GeneID:114874814%2CGenbank:XM_029184449.1;Parent=rna-XM_029184449.1
NW_021683719.1	Gnomon	exon	165482	172437	.	+	.	ID=exon-XM_029184449.1-9;Dbxref=GeneID:114874814%2CGenbank:XM_029184449.1;Parent=rna-XM_029184449.1
NW_021683719.1	Gnomon	exon	163537	163867	.	+	.	ID=exon-XM_029184449.1-6;Dbxref=GeneID:114874814%2CGenbank:XM_029184449.1;Parent=rna-XM_029184449.1
NW_021683719.1	Gnomon	exon	164069	164402	.	+	.	ID=exon-XM_029184449.1-7;Dbxref=GeneID:114874814%2CGenbank:XM_029184449.1;Parent=rna-XM_029184449.1
NW_021683719.1	Gnomon	exon	162506	162643	.	+	.	ID=exon-XM_029184449.1-4;Dbxref=GeneID:114874814%2CGenbank:XM_029184449.1;Parent=rna-XM_029184449.1
NW_021683719.1	Gnomon	exon	162934	163338	.	+	.	ID=exon-XM_029184449.1-5;Dbxref=GeneID:114874814%2CGenbank:XM_029184449.1;Parent=rna-XM_029184449.1
NW_021683719.1	Gnomon	exon	145123	145396	.	+	.	ID=exon-XM_029184449.1-2;Dbxref=GeneID:114874814%2CGenbank:XM_029184449.1;Parent=rna-XM_029184449.1
NW_021683719.1	Gnomon	exon	152879	153081	.	+	.	ID=exon-XM_029184449.1-3;Dbxref=GeneID:114874814%2CGenbank:XM_029184449.1;Parent=rna-XM_029184449.1
NW_021683719.1	Gnomon	exon	144492	144565	.	+	.	ID=exon-XM_029184449.1-1;Dbxref=GeneID:114874814%2CGenbank:XM_029184449.1;Parent=rna-XM_029184449.1
NW_021683719.1	Gnomon	CDS	436684	437383	.	-	0	Name=XP_029040352.1;ID=cds-XP_029040352.1;Dbxref=GeneID:114874844%2CGenbank:XP_029040352.1;Parent=rna-XM_029184519.1
NW_021683719.1	Gnomon	CDS	435303	436503	.	-	0	Name=XP_029040352.1;ID=cds-XP_029040352.1;Dbxref=GeneID:114874844%2CGenbank:XP_029040352.1;Parent=rna-XM_029184519.1
NW_021683719.1	Gnomon	CDS	391518	391629	.	-	0	Name=XP_029040352.1;ID=cds-XP_029040352.1;Dbxref=GeneID:114874844%2CGenbank:XP_029040352.1;Parent=rna-XM_029184519.1
NW_021683719.1	Gnomon	CDS	385029	385156	.	-	0	Name=XP_029040352.1;ID=cds-XP_029040352.1;Dbxref=GeneID:114874844%2CGenbank:XP_029040352.1;Parent=rna-XM_029184519.1
NW_021683719.1	Gnomon	CDS	379017	379412	.	-	0	Name=XP_029040352.1;ID=cds-XP_029040352.1;Dbxref=GeneID:114874844%2CGenbank:XP_029040352.1;Parent=rna-XM_029184519.1
NW_021683719.1	Gnomon	CDS	378777	378879	.	-	0	Name=XP_029040352.1;ID=cds-XP_029040352.1;Dbxref=GeneID:114874844%2CGenbank:XP_029040352.1;Parent=rna-XM_029184519.1
NW_021683719.1	Gnomon	CDS	378319	378507	.	-	0	Name=XP_029040352.1;ID=cds-XP_029040352.1;Dbxref=GeneID:114874844%2CGenbank:XP_029040352.1;Parent=rna-XM_029184519.1
NW_021683719.1	Gnomon	CDS	376656	376867	.	-	0	Name=XP_029040352.1;ID=cds-XP_029040352.1;Dbxref=GeneID:114874844%2CGenbank:XP_029040352.1;Parent=rna-XM_029184519.1
NW_021683719.1	Gnomon	CDS	375295	375395	.	-	0	Name=XP_029040352.1;ID=cds-XP_029040352.1;Dbxref=GeneID:114874844%2CGenbank:XP_029040352.1;Parent=rna-XM_029184519.1
NW_021683719.1	Gnomon	CDS	373986	374302	.	-	0	Name=XP_029040352.1;ID=cds-XP_029040352.1;Dbxref=GeneID:114874844%2CGenbank:XP_029040352.1;Parent=rna-XM_029184519.1
NW_021683719.1	Gnomon	CDS	373531	373902	.	-	0	Name=XP_029040352.1;ID=cds-XP_029040352.1;Dbxref=GeneID:114874844%2CGenbank:XP_029040352.1;Parent=rna-XM_029184519.1
NW_021683719.1	Gnomon	CDS	373079	373441	.	-	0	Name=XP_029040352.1;ID=cds-XP_029040352.1;Dbxref=GeneID:114874844%2CGenbank:XP_029040352.1;Parent=rna-XM_029184519.1
NW_021683719.1	Gnomon	CDS	372785	372998	.	-	0	Name=XP_029040352.1;ID=cds-XP_029040352.1;Dbxref=GeneID:114874844%2CGenbank:XP_029040352.1;Parent=rna-XM_029184519.1
NW_021683719.1	Gnomon	CDS	372454	372696	.	-	0	Name=XP_029040352.1;ID=cds-XP_029040352.1;Dbxref=GeneID:114874844%2CGenbank:XP_029040352.1;Parent=rna-XM_029184519.1
NW_021683719.1	Gnomon	CDS	372057	372196	.	-	0	Name=XP_029040352.1;ID=cds-XP_029040352.1;Dbxref=GeneID:114874844%2CGenbank:XP_029040352.1;Parent=rna-XM_029184519.1
NW_021683719.1	Gnomon	mRNA	46183	55032	.	-	.	Name=XM_029184473.1;ID=rna-XM_029184473.1;Dbxref=GeneID:114874823%2CGenbank:XM_029184473.1;Parent=gene-LOC114874823
NW_021683719.1	Gnomon	CDS	284150	284371	.	-	0	Name=XP_029040259.1;ID=cds-XP_029040259.1;Dbxref=GeneID:114874804%2CGenbank:XP_029040259.1;Parent=rna-XM_029184426.1
NW_021683719.1	Gnomon	exon	210843	211088	.	+	.	ID=exon-XM_029184502.1-6;Dbxref=GeneID:114874838%2CGenbank:XM_029184502.1;Parent=rna-XM_029184502.1
NW_021683719.1	Gnomon	exon	211212	212048	.	+	.	ID=exon-XM_029184502.1-7;Dbxref=GeneID:114874838%2CGenbank:XM_029184502.1;Parent=rna-XM_029184502.1
NW_021683719.1	Gnomon	exon	210231	210420	.	+	.	ID=exon-XM_029184502.1-4;Dbxref=GeneID:114874838%2CGenbank:XM_029184502.1;Parent=rna-XM_029184502.1
NW_021683719.1	Gnomon	exon	210552	210771	.	+	.	ID=exon-XM_029184502.1-5;Dbxref=GeneID:114874838%2CGenbank:XM_029184502.1;Parent=rna-XM_029184502.1
NW_021683719.1	Gnomon	exon	208267	208447	.	+	.	ID=exon-XM_029184502.1-2;Dbxref=GeneID:114874838%2CGenbank:XM_029184502.1;Parent=rna-XM_029184502.1
NW_021683719.1	Gnomon	exon	210115	210147	.	+	.	ID=exon-XM_029184502.1-3;Dbxref=GeneID:114874838%2CGenbank:XM_029184502.1;Parent=rna-XM_029184502.1
NW_021683719.1	Gnomon	exon	207112	207284	.	+	.	ID=exon-XM_029184502.1-1;Dbxref=GeneID:114874838%2CGenbank:XM_029184502.1;Parent=rna-XM_029184502.1
NW_021683719.1	Gnomon	mRNA	61892	78571	.	+	.	Name=XM_029184476.1;ID=rna-XM_029184476.1;Dbxref=GeneID:114874824%2CGenbank:XM_029184476.1;Parent=gene-LOC114874824
NW_021683719.1	Gnomon	exon	76373	78571	.	+	.	ID=exon-XM_029184476.1-11;Dbxref=GeneID:114874824%2CGenbank:XM_029184476.1;Parent=rna-XM_029184476.1
NW_021683719.1	Gnomon	exon	76120	76245	.	+	.	ID=exon-XM_029184476.1-10;Dbxref=GeneID:114874824%2CGenbank:XM_029184476.1;Parent=rna-XM_029184476.1
NW_021683719.1	Gnomon	transcript	207113	212048	.	+	.	Name=XR_003789143.1;ID=rna-XR_003789143.1;Dbxref=GeneID:114874838%2CGenbank:XR_003789143.1;Parent=gene-LOC114874838
NW_021683719.1	Gnomon	CDS	678019	678445	.	+	0	Name=XP_029040354.1;ID=cds-XP_029040354.1;Dbxref=GeneID:114874846%2CGenbank:XP_029040354.1;Parent=rna-XM_029184521.1
NW_021683719.1	Gnomon	CDS	694993	695129	.	+	0	Name=XP_029040354.1;ID=cds-XP_029040354.1;Dbxref=GeneID:114874846%2CGenbank:XP_029040354.1;Parent=rna-XM_029184521.1
NW_021683719.1	Gnomon	CDS	723410	723505	.	+	0	Name=XP_029040354.1;ID=cds-XP_029040354.1;Dbxref=GeneID:114874846%2CGenbank:XP_029040354.1;Parent=rna-XM_029184521.1
NW_021683719.1	Gnomon	CDS	729276	729449	.	+	0	Name=XP_029040354.1;ID=cds-XP_029040354.1;Dbxref=GeneID:114874846%2CGenbank:XP_029040354.1;Parent=rna-XM_029184521.1
NW_021683719.1	Gnomon	CDS	773166	773201	.	+	0	Name=XP_029040354.1;ID=cds-XP_029040354.1;Dbxref=GeneID:114874846%2CGenbank:XP_029040354.1;Parent=rna-XM_029184521.1
NW_021683719.1	Gnomon	CDS	792460	792495	.	+	0	Name=XP_029040354.1;ID=cds-XP_029040354.1;Dbxref=GeneID:114874846%2CGenbank:XP_029040354.1;Parent=rna-XM_029184521.1
NW_021683719.1	Gnomon	CDS	806515	806790	.	+	0	Name=XP_029040354.1;ID=cds-XP_029040354.1;Dbxref=GeneID:114874846%2CGenbank:XP_029040354.1;Parent=rna-XM_029184521.1
NW_021683719.1	Gnomon	CDS	808304	808516	.	+	0	Name=XP_029040354.1;ID=cds-XP_029040354.1;Dbxref=GeneID:114874846%2CGenbank:XP_029040354.1;Parent=rna-XM_029184521.1
NW_021683719.1	Gnomon	CDS	810513	810675	.	+	0	Name=XP_029040354.1;ID=cds-XP_029040354.1;Dbxref=GeneID:114874846%2CGenbank:XP_029040354.1;Parent=rna-XM_029184521.1
NW_021683719.1	Gnomon	CDS	811485	811624	.	+	0	Name=XP_029040354.1;ID=cds-XP_029040354.1;Dbxref=GeneID:114874846%2CGenbank:XP_029040354.1;Parent=rna-XM_029184521.1
NW_021683719.1	Gnomon	exon	284672	284863	.	-	.	ID=exon-XM_029184426.1-1;Dbxref=GeneID:114874804%2CGenbank:XM_029184426.1;Parent=rna-XM_029184426.1
NW_021683719.1	Gnomon	exon	284050	284376	.	-	.	ID=exon-XM_029184426.1-2;Dbxref=GeneID:114874804%2CGenbank:XM_029184426.1;Parent=rna-XM_029184426.1
NW_021683719.1	Gnomon	mRNA	46183	55032	.	-	.	Name=XM_029184475.1;ID=rna-XM_029184475.1;Dbxref=GeneID:114874823%2CGenbank:XM_029184475.1;Parent=gene-LOC114874823
NW_021683719.1	Gnomon	transcript	207113	212048	.	+	.	Name=XR_003789142.1;ID=rna-XR_003789142.1;Dbxref=GeneID:114874838%2CGenbank:XR_003789142.1;Parent=gene-LOC114874838
NW_021683719.1	Gnomon	CDS	678019	678445	.	+	0	Name=XP_029040355.1;ID=cds-XP_029040355.1;Dbxref=GeneID:114874846%2CGenbank:XP_029040355.1;Parent=rna-XM_029184522.1
NW_021683719.1	Gnomon	CDS	694993	695129	.	+	0	Name=XP_029040355.1;ID=cds-XP_029040355.1;Dbxref=GeneID:114874846%2CGenbank:XP_029040355.1;Parent=rna-XM_029184522.1
NW_021683719.1	Gnomon	CDS	723410	723505	.	+	0	Name=XP_029040355.1;ID=cds-XP_029040355.1;Dbxref=GeneID:114874846%2CGenbank:XP_029040355.1;Parent=rna-XM_029184522.1
NW_021683719.1	Gnomon	CDS	729276	729449	.	+	0	Name=XP_029040355.1;ID=cds-XP_029040355.1;Dbxref=GeneID:114874846%2CGenbank:XP_029040355.1;Parent=rna-XM_029184522.1
NW_021683719.1	Gnomon	CDS	773166	773201	.	+	0	Name=XP_029040355.1;ID=cds-XP_029040355.1;Dbxref=GeneID:114874846%2CGenbank:XP_029040355.1;Parent=rna-XM_029184522.1
NW_021683719.1	Gnomon	CDS	792460	792495	.	+	0	Name=XP_029040355.1;ID=cds-XP_029040355.1;Dbxref=GeneID:114874846%2CGenbank:XP_029040355.1;Parent=rna-XM_029184522.1
NW_021683719.1	Gnomon	CDS	806515	806790	.	+	0	Name=XP_029040355.1;ID=cds-XP_029040355.1;Dbxref=GeneID:114874846%2CGenbank:XP_029040355.1;Parent=rna-XM_029184522.1
NW_021683719.1	Gnomon	CDS	808304	808516	.	+	0	Name=XP_029040355.1;ID=cds-XP_029040355.1;Dbxref=GeneID:114874846%2CGenbank:XP_029040355.1;Parent=rna-XM_029184522.1
NW_021683719.1	Gnomon	CDS	810516	810675	.	+	0	Name=XP_029040355.1;ID=cds-XP_029040355.1;Dbxref=GeneID:114874846%2CGenbank:XP_029040355.1;Parent=rna-XM_029184522.1
NW_021683719.1	Gnomon	CDS	811485	811624	.	+	0	Name=XP_029040355.1;ID=cds-XP_029040355.1;Dbxref=GeneID:114874846%2CGenbank:XP_029040355.1;Parent=rna-XM_029184522.1
NW_021683719.1	Gnomon	exon	39584	39792	.	+	.	ID=exon-XM_029184407.1-2;Dbxref=GeneID:114874795%2CGenbank:XM_029184407.1;Parent=rna-XM_029184407.1
NW_021683719.1	Gnomon	exon	40066	40409	.	+	.	ID=exon-XM_029184407.1-3;Dbxref=GeneID:114874795%2CGenbank:XM_029184407.1;Parent=rna-XM_029184407.1
NW_021683719.1	Gnomon	exon	38236	38241	.	+	.	ID=exon-XM_029184407.1-1;Dbxref=GeneID:114874795%2CGenbank:XM_029184407.1;Parent=rna-XM_029184407.1
NW_021683719.1	Gnomon	exon	40495	40983	.	+	.	ID=exon-XM_029184407.1-4;Dbxref=GeneID:114874795%2CGenbank:XM_029184407.1;Parent=rna-XM_029184407.1
NW_021683719.1	Gnomon	exon	41388	42495	.	+	.	ID=exon-XM_029184407.1-5;Dbxref=GeneID:114874795%2CGenbank:XM_029184407.1;Parent=rna-XM_029184407.1
NW_021683719.1	Gnomon	CDS	678019	678445	.	+	0	Name=XP_029040356.1;ID=cds-XP_029040356.1;Dbxref=GeneID:114874846%2CGenbank:XP_029040356.1;Parent=rna-XM_029184523.1
NW_021683719.1	Gnomon	CDS	694993	695129	.	+	0	Name=XP_029040356.1;ID=cds-XP_029040356.1;Dbxref=GeneID:114874846%2CGenbank:XP_029040356.1;Parent=rna-XM_029184523.1
NW_021683719.1	Gnomon	CDS	723410	723505	.	+	0	Name=XP_029040356.1;ID=cds-XP_029040356.1;Dbxref=GeneID:114874846%2CGenbank:XP_029040356.1;Parent=rna-XM_029184523.1
NW_021683719.1	Gnomon	CDS	729276	729449	.	+	0	Name=XP_029040356.1;ID=cds-XP_029040356.1;Dbxref=GeneID:114874846%2CGenbank:XP_029040356.1;Parent=rna-XM_029184523.1
NW_021683719.1	Gnomon	CDS	773166	773201	.	+	0	Name=XP_029040356.1;ID=cds-XP_029040356.1;Dbxref=GeneID:114874846%2CGenbank:XP_029040356.1;Parent=rna-XM_029184523.1
NW_021683719.1	Gnomon	CDS	806515	806790	.	+	0	Name=XP_029040356.1;ID=cds-XP_029040356.1;Dbxref=GeneID:114874846%2CGenbank:XP_029040356.1;Parent=rna-XM_029184523.1
NW_021683719.1	Gnomon	CDS	808304	808516	.	+	0	Name=XP_029040356.1;ID=cds-XP_029040356.1;Dbxref=GeneID:114874846%2CGenbank:XP_029040356.1;Parent=rna-XM_029184523.1
NW_021683719.1	Gnomon	CDS	810513	810675	.	+	0	Name=XP_029040356.1;ID=cds-XP_029040356.1;Dbxref=GeneID:114874846%2CGenbank:XP_029040356.1;Parent=rna-XM_029184523.1
NW_021683719.1	Gnomon	CDS	811485	811624	.	+	0	Name=XP_029040356.1;ID=cds-XP_029040356.1;Dbxref=GeneID:114874846%2CGenbank:XP_029040356.1;Parent=rna-XM_029184523.1
NW_021683719.1	Gnomon	CDS	15443	15533	.	+	0	Name=XP_029040210.1;ID=cds-XP_029040210.1;Dbxref=GeneID:114874773%2CGenbank:XP_029040210.1;Parent=rna-XM_029184377.1
NW_021683719.1	Gnomon	CDS	16744	16946	.	+	0	Name=XP_029040210.1;ID=cds-XP_029040210.1;Dbxref=GeneID:114874773%2CGenbank:XP_029040210.1;Parent=rna-XM_029184377.1
NW_021683719.1	Gnomon	CDS	17038	17186	.	+	0	Name=XP_029040210.1;ID=cds-XP_029040210.1;Dbxref=GeneID:114874773%2CGenbank:XP_029040210.1;Parent=rna-XM_029184377.1
NW_021683719.1	Gnomon	CDS	17655	17776	.	+	0	Name=XP_029040210.1;ID=cds-XP_029040210.1;Dbxref=GeneID:114874773%2CGenbank:XP_029040210.1;Parent=rna-XM_029184377.1
NW_021683719.1	Gnomon	CDS	17854	18062	.	+	0	Name=XP_029040210.1;ID=cds-XP_029040210.1;Dbxref=GeneID:114874773%2CGenbank:XP_029040210.1;Parent=rna-XM_029184377.1
NW_021683719.1	Gnomon	CDS	18139	18239	.	+	0	Name=XP_029040210.1;ID=cds-XP_029040210.1;Dbxref=GeneID:114874773%2CGenbank:XP_029040210.1;Parent=rna-XM_029184377.1
NW_021683719.1	Gnomon	CDS	18296	18386	.	+	0	Name=XP_029040210.1;ID=cds-XP_029040210.1;Dbxref=GeneID:114874773%2CGenbank:XP_029040210.1;Parent=rna-XM_029184377.1
NW_021683719.1	Gnomon	CDS	18460	18578	.	+	0	Name=XP_029040210.1;ID=cds-XP_029040210.1;Dbxref=GeneID:114874773%2CGenbank:XP_029040210.1;Parent=rna-XM_029184377.1
NW_021683719.1	Gnomon	CDS	18974	19208	.	+	0	Name=XP_029040210.1;ID=cds-XP_029040210.1;Dbxref=GeneID:114874773%2CGenbank:XP_029040210.1;Parent=rna-XM_029184377.1
NW_021683719.1	Gnomon	mRNA	76881	81001	.	-	.	Name=XM_029184477.1;ID=rna-XM_029184477.1;Dbxref=GeneID:114874825%2CGenbank:XM_029184477.1;Parent=gene-LOC114874825
NW_021683719.1	Gnomon	lnc_RNA	767841	769093	.	-	.	Name=XR_003789144.1;ID=rna-XR_003789144.1;Dbxref=GeneID:114874856%2CGenbank:XR_003789144.1;Parent=gene-LOC114874856
NW_021683719.1	Gnomon	CDS	678019	678445	.	+	0	Name=XP_029040357.1;ID=cds-XP_029040357.1;Dbxref=GeneID:114874846%2CGenbank:XP_029040357.1;Parent=rna-XM_029184524.1
NW_021683719.1	Gnomon	CDS	694993	695129	.	+	0	Name=XP_029040357.1;ID=cds-XP_029040357.1;Dbxref=GeneID:114874846%2CGenbank:XP_029040357.1;Parent=rna-XM_029184524.1
NW_021683719.1	Gnomon	CDS	723410	723505	.	+	0	Name=XP_029040357.1;ID=cds-XP_029040357.1;Dbxref=GeneID:114874846%2CGenbank:XP_029040357.1;Parent=rna-XM_029184524.1
NW_021683719.1	Gnomon	CDS	729276	729449	.	+	0	Name=XP_029040357.1;ID=cds-XP_029040357.1;Dbxref=GeneID:114874846%2CGenbank:XP_029040357.1;Parent=rna-XM_029184524.1
NW_021683719.1	Gnomon	CDS	806515	806790	.	+	0	Name=XP_029040357.1;ID=cds-XP_029040357.1;Dbxref=GeneID:114874846%2CGenbank:XP_029040357.1;Parent=rna-XM_029184524.1
NW_021683719.1	Gnomon	CDS	808304	808516	.	+	0	Name=XP_029040357.1;ID=cds-XP_029040357.1;Dbxref=GeneID:114874846%2CGenbank:XP_029040357.1;Parent=rna-XM_029184524.1
NW_021683719.1	Gnomon	CDS	810513	810675	.	+	0	Name=XP_029040357.1;ID=cds-XP_029040357.1;Dbxref=GeneID:114874846%2CGenbank:XP_029040357.1;Parent=rna-XM_029184524.1
NW_021683719.1	Gnomon	CDS	811485	811624	.	+	0	Name=XP_029040357.1;ID=cds-XP_029040357.1;Dbxref=GeneID:114874846%2CGenbank:XP_029040357.1;Parent=rna-XM_029184524.1
NW_021683719.1	Gnomon	CDS	44643	44753	.	-	0	Name=XP_029040211.1;ID=cds-XP_029040211.1;Dbxref=GeneID:114874774%2CGenbank:XP_029040211.1;Parent=rna-XM_029184378.1
NW_021683719.1	Gnomon	CDS	44314	44365	.	-	0	Name=XP_029040211.1;ID=cds-XP_029040211.1;Dbxref=GeneID:114874774%2CGenbank:XP_029040211.1;Parent=rna-XM_029184378.1
NW_021683719.1	Gnomon	CDS	43965	44203	.	-	0	Name=XP_029040211.1;ID=cds-XP_029040211.1;Dbxref=GeneID:114874774%2CGenbank:XP_029040211.1;Parent=rna-XM_029184378.1
NW_021683719.1	Gnomon	CDS	43642	43864	.	-	0	Name=XP_029040211.1;ID=cds-XP_029040211.1;Dbxref=GeneID:114874774%2CGenbank:XP_029040211.1;Parent=rna-XM_029184378.1
NW_021683719.1	Gnomon	CDS	43297	43572	.	-	0	Name=XP_029040211.1;ID=cds-XP_029040211.1;Dbxref=GeneID:114874774%2CGenbank:XP_029040211.1;Parent=rna-XM_029184378.1
NW_021683719.1	Gnomon	CDS	42995	43227	.	-	0	Name=XP_029040211.1;ID=cds-XP_029040211.1;Dbxref=GeneID:114874774%2CGenbank:XP_029040211.1;Parent=rna-XM_029184378.1
NW_021683719.1	cmsearch	snRNA	290498	290604	.	-	.	Name=XR_003789145.1;ID=rna-XR_003789145.1;Dbxref=GeneID:114874857%2CRFAM:RF00026%2CGenbank:XR_003789145.1;Parent=gene-LOC114874857
NW_021683719.1	Gnomon	CDS	44643	44753	.	-	0	Name=XP_029040212.1;ID=cds-XP_029040212.1;Dbxref=GeneID:114874774%2CGenbank:XP_029040212.1;Parent=rna-XM_029184379.1
NW_021683719.1	Gnomon	CDS	44314	44365	.	-	0	Name=XP_029040212.1;ID=cds-XP_029040212.1;Dbxref=GeneID:114874774%2CGenbank:XP_029040212.1;Parent=rna-XM_029184379.1
NW_021683719.1	Gnomon	CDS	43965	44200	.	-	0	Name=XP_029040212.1;ID=cds-XP_029040212.1;Dbxref=GeneID:114874774%2CGenbank:XP_029040212.1;Parent=rna-XM_029184379.1
NW_021683719.1	Gnomon	CDS	43642	43864	.	-	0	Name=XP_029040212.1;ID=cds-XP_029040212.1;Dbxref=GeneID:114874774%2CGenbank:XP_029040212.1;Parent=rna-XM_029184379.1
NW_021683719.1	Gnomon	CDS	43297	43572	.	-	0	Name=XP_029040212.1;ID=cds-XP_029040212.1;Dbxref=GeneID:114874774%2CGenbank:XP_029040212.1;Parent=rna-XM_029184379.1
NW_021683719.1	Gnomon	CDS	42995	43227	.	-	0	Name=XP_029040212.1;ID=cds-XP_029040212.1;Dbxref=GeneID:114874774%2CGenbank:XP_029040212.1;Parent=rna-XM_029184379.1
NW_021683719.1	Gnomon	exon	44643	44852	.	-	.	ID=exon-XM_029184379.1-1;Dbxref=GeneID:114874774%2CGenbank:XM_029184379.1;Parent=rna-XM_029184379.1
NW_021683719.1	Gnomon	exon	42609	43227	.	-	.	ID=exon-XM_029184379.1-6;Dbxref=GeneID:114874774%2CGenbank:XM_029184379.1;Parent=rna-XM_029184379.1
NW_021683719.1	Gnomon	exon	43642	43864	.	-	.	ID=exon-XM_029184379.1-4;Dbxref=GeneID:114874774%2CGenbank:XM_029184379.1;Parent=rna-XM_029184379.1
NW_021683719.1	Gnomon	exon	43297	43572	.	-	.	ID=exon-XM_029184379.1-5;Dbxref=GeneID:114874774%2CGenbank:XM_029184379.1;Parent=rna-XM_029184379.1
NW_021683719.1	Gnomon	exon	44314	44365	.	-	.	ID=exon-XM_029184379.1-2;Dbxref=GeneID:114874774%2CGenbank:XM_029184379.1;Parent=rna-XM_029184379.1
NW_021683719.1	Gnomon	exon	43965	44200	.	-	.	ID=exon-XM_029184379.1-3;Dbxref=GeneID:114874774%2CGenbank:XM_029184379.1;Parent=rna-XM_029184379.1
NW_021683719.1	Gnomon	exon	678035	678445	.	+	.	ID=exon-XM_029184525.1-1;Dbxref=GeneID:114874846%2CGenbank:XM_029184525.1;Parent=rna-XM_029184525.1
NW_021683719.1	Gnomon	exon	694993	695129	.	+	.	ID=exon-XM_029184525.1-2;Dbxref=GeneID:114874846%2CGenbank:XM_029184525.1;Parent=rna-XM_029184525.1
NW_021683719.1	Gnomon	exon	792460	792495	.	+	.	ID=exon-XM_029184525.1-5;Dbxref=GeneID:114874846%2CGenbank:XM_029184525.1;Parent=rna-XM_029184525.1
NW_021683719.1	Gnomon	exon	806515	806790	.	+	.	ID=exon-XM_029184525.1-6;Dbxref=GeneID:114874846%2CGenbank:XM_029184525.1;Parent=rna-XM_029184525.1
NW_021683719.1	Gnomon	exon	729276	729449	.	+	.	ID=exon-XM_029184525.1-3;Dbxref=GeneID:114874846%2CGenbank:XM_029184525.1;Parent=rna-XM_029184525.1
NW_021683719.1	Gnomon	exon	773166	773201	.	+	.	ID=exon-XM_029184525.1-4;Dbxref=GeneID:114874846%2CGenbank:XM_029184525.1;Parent=rna-XM_029184525.1
NW_021683719.1	Gnomon	exon	811485	811625	.	+	.	ID=exon-XM_029184525.1-9;Dbxref=GeneID:114874846%2CGenbank:XM_029184525.1;Parent=rna-XM_029184525.1
NW_021683719.1	Gnomon	exon	808304	808516	.	+	.	ID=exon-XM_029184525.1-7;Dbxref=GeneID:114874846%2CGenbank:XM_029184525.1;Parent=rna-XM_029184525.1
NW_021683719.1	Gnomon	exon	810513	810675	.	+	.	ID=exon-XM_029184525.1-8;Dbxref=GeneID:114874846%2CGenbank:XM_029184525.1;Parent=rna-XM_029184525.1
NW_021683719.1	Gnomon	CDS	678067	678445	.	+	0	Name=XP_029040358.1;ID=cds-XP_029040358.1;Dbxref=GeneID:114874846%2CGenbank:XP_029040358.1;Parent=rna-XM_029184525.1
NW_021683719.1	Gnomon	CDS	694993	695129	.	+	0	Name=XP_029040358.1;ID=cds-XP_029040358.1;Dbxref=GeneID:114874846%2CGenbank:XP_029040358.1;Parent=rna-XM_029184525.1
NW_021683719.1	Gnomon	CDS	729276	729449	.	+	0	Name=XP_029040358.1;ID=cds-XP_029040358.1;Dbxref=GeneID:114874846%2CGenbank:XP_029040358.1;Parent=rna-XM_029184525.1
NW_021683719.1	Gnomon	CDS	773166	773201	.	+	0	Name=XP_029040358.1;ID=cds-XP_029040358.1;Dbxref=GeneID:114874846%2CGenbank:XP_029040358.1;Parent=rna-XM_029184525.1
NW_021683719.1	Gnomon	CDS	792460	792495	.	+	0	Name=XP_029040358.1;ID=cds-XP_029040358.1;Dbxref=GeneID:114874846%2CGenbank:XP_029040358.1;Parent=rna-XM_029184525.1
NW_021683719.1	Gnomon	CDS	806515	806790	.	+	0	Name=XP_029040358.1;ID=cds-XP_029040358.1;Dbxref=GeneID:114874846%2CGenbank:XP_029040358.1;Parent=rna-XM_029184525.1
NW_021683719.1	Gnomon	CDS	808304	808516	.	+	0	Name=XP_029040358.1;ID=cds-XP_029040358.1;Dbxref=GeneID:114874846%2CGenbank:XP_029040358.1;Parent=rna-XM_029184525.1
NW_021683719.1	Gnomon	CDS	810513	810675	.	+	0	Name=XP_029040358.1;ID=cds-XP_029040358.1;Dbxref=GeneID:114874846%2CGenbank:XP_029040358.1;Parent=rna-XM_029184525.1
NW_021683719.1	Gnomon	CDS	811485	811624	.	+	0	Name=XP_029040358.1;ID=cds-XP_029040358.1;Dbxref=GeneID:114874846%2CGenbank:XP_029040358.1;Parent=rna-XM_029184525.1
NW_021683719.1	Gnomon	exon	265923	266276	.	-	.	ID=exon-XM_029184509.1-12;Dbxref=GeneID:114874840%2CGenbank:XM_029184509.1;Parent=rna-XM_029184509.1
NW_021683719.1	Gnomon	exon	265671	265846	.	-	.	ID=exon-XM_029184509.1-13;Dbxref=GeneID:114874840%2CGenbank:XM_029184509.1;Parent=rna-XM_029184509.1
NW_021683719.1	Gnomon	exon	266622	266928	.	-	.	ID=exon-XM_029184509.1-10;Dbxref=GeneID:114874840%2CGenbank:XM_029184509.1;Parent=rna-XM_029184509.1
NW_021683719.1	Gnomon	exon	266355	266541	.	-	.	ID=exon-XM_029184509.1-11;Dbxref=GeneID:114874840%2CGenbank:XM_029184509.1;Parent=rna-XM_029184509.1
NW_021683719.1	Gnomon	exon	265039	265153	.	-	.	ID=exon-XM_029184509.1-16;Dbxref=GeneID:114874840%2CGenbank:XM_029184509.1;Parent=rna-XM_029184509.1
NW_021683719.1	Gnomon	exon	264779	264962	.	-	.	ID=exon-XM_029184509.1-17;Dbxref=GeneID:114874840%2CGenbank:XM_029184509.1;Parent=rna-XM_029184509.1
NW_021683719.1	Gnomon	exon	265502	265603	.	-	.	ID=exon-XM_029184509.1-14;Dbxref=GeneID:114874840%2CGenbank:XM_029184509.1;Parent=rna-XM_029184509.1
NW_021683719.1	Gnomon	exon	265223	265429	.	-	.	ID=exon-XM_029184509.1-15;Dbxref=GeneID:114874840%2CGenbank:XM_029184509.1;Parent=rna-XM_029184509.1
NW_021683719.1	Gnomon	exon	264411	264699	.	-	.	ID=exon-XM_029184509.1-18;Dbxref=GeneID:114874840%2CGenbank:XM_029184509.1;Parent=rna-XM_029184509.1
NW_021683719.1	Gnomon	exon	264104	264337	.	-	.	ID=exon-XM_029184509.1-19;Dbxref=GeneID:114874840%2CGenbank:XM_029184509.1;Parent=rna-XM_029184509.1
NW_021683719.1	Gnomon	exon	263013	263144	.	-	.	ID=exon-XM_029184509.1-23;Dbxref=GeneID:114874840%2CGenbank:XM_029184509.1;Parent=rna-XM_029184509.1
NW_021683719.1	Gnomon	exon	262640	262949	.	-	.	ID=exon-XM_029184509.1-24;Dbxref=GeneID:114874840%2CGenbank:XM_029184509.1;Parent=rna-XM_029184509.1
NW_021683719.1	Gnomon	exon	263455	263611	.	-	.	ID=exon-XM_029184509.1-21;Dbxref=GeneID:114874840%2CGenbank:XM_029184509.1;Parent=rna-XM_029184509.1
NW_021683719.1	Gnomon	exon	263231	263386	.	-	.	ID=exon-XM_029184509.1-22;Dbxref=GeneID:114874840%2CGenbank:XM_029184509.1;Parent=rna-XM_029184509.1
NW_021683719.1	Gnomon	exon	261806	262015	.	-	.	ID=exon-XM_029184509.1-27;Dbxref=GeneID:114874840%2CGenbank:XM_029184509.1;Parent=rna-XM_029184509.1
NW_021683719.1	Gnomon	exon	261212	261732	.	-	.	ID=exon-XM_029184509.1-28;Dbxref=GeneID:114874840%2CGenbank:XM_029184509.1;Parent=rna-XM_029184509.1
NW_021683719.1	Gnomon	exon	262370	262553	.	-	.	ID=exon-XM_029184509.1-25;Dbxref=GeneID:114874840%2CGenbank:XM_029184509.1;Parent=rna-XM_029184509.1
NW_021683719.1	Gnomon	exon	262162	262297	.	-	.	ID=exon-XM_029184509.1-26;Dbxref=GeneID:114874840%2CGenbank:XM_029184509.1;Parent=rna-XM_029184509.1
NW_021683719.1	Gnomon	exon	263689	264033	.	-	.	ID=exon-XM_029184509.1-20;Dbxref=GeneID:114874840%2CGenbank:XM_029184509.1;Parent=rna-XM_029184509.1
NW_021683719.1	Gnomon	CDS	6901	6918	.	-	0	Name=XP_029040213.1;ID=cds-XP_029040213.1;Dbxref=GeneID:114874775%2CGenbank:XP_029040213.1;Parent=rna-XM_029184380.1
NW_021683719.1	Gnomon	CDS	5606	5756	.	-	0	Name=XP_029040213.1;ID=cds-XP_029040213.1;Dbxref=GeneID:114874775%2CGenbank:XP_029040213.1;Parent=rna-XM_029184380.1
NW_021683719.1	Gnomon	CDS	3828	4044	.	-	0	Name=XP_029040213.1;ID=cds-XP_029040213.1;Dbxref=GeneID:114874775%2CGenbank:XP_029040213.1;Parent=rna-XM_029184380.1
NW_021683719.1	Gnomon	CDS	3228	3594	.	-	0	Name=XP_029040213.1;ID=cds-XP_029040213.1;Dbxref=GeneID:114874775%2CGenbank:XP_029040213.1;Parent=rna-XM_029184380.1
NW_021683719.1	Gnomon	mRNA	78880	80732	.	-	.	Name=XM_029184479.1;ID=rna-XM_029184479.1;Dbxref=GeneID:114874825%2CGenbank:XM_029184479.1;Parent=gene-LOC114874825
NW_021683719.1	Gnomon	exon	54236	54346	.	-	.	ID=exon-XM_029184474.1-4;Dbxref=GeneID:114874823%2CGenbank:XM_029184474.1;Parent=rna-XM_029184474.1
NW_021683719.1	Gnomon	exon	53988	54171	.	-	.	ID=exon-XM_029184474.1-5;Dbxref=GeneID:114874823%2CGenbank:XM_029184474.1;Parent=rna-XM_029184474.1
NW_021683719.1	Gnomon	exon	54612	54823	.	-	.	ID=exon-XM_029184474.1-2;Dbxref=GeneID:114874823%2CGenbank:XM_029184474.1;Parent=rna-XM_029184474.1
NW_021683719.1	Gnomon	exon	54404	54551	.	-	.	ID=exon-XM_029184474.1-3;Dbxref=GeneID:114874823%2CGenbank:XM_029184474.1;Parent=rna-XM_029184474.1
NW_021683719.1	Gnomon	exon	54901	55079	.	-	.	ID=exon-XM_029184474.1-1;Dbxref=GeneID:114874823%2CGenbank:XM_029184474.1;Parent=rna-XM_029184474.1
NW_021683719.1	Gnomon	CDS	474507	474602	.	+	0	Name=XP_029040359.1;ID=cds-XP_029040359.1;Dbxref=GeneID:114874847%2CGenbank:XP_029040359.1;Parent=rna-XM_029184526.1
NW_021683719.1	Gnomon	CDS	474789	474896	.	+	0	Name=XP_029040359.1;ID=cds-XP_029040359.1;Dbxref=GeneID:114874847%2CGenbank:XP_029040359.1;Parent=rna-XM_029184526.1
NW_021683719.1	Gnomon	CDS	475329	475594	.	+	0	Name=XP_029040359.1;ID=cds-XP_029040359.1;Dbxref=GeneID:114874847%2CGenbank:XP_029040359.1;Parent=rna-XM_029184526.1
NW_021683719.1	Gnomon	CDS	475815	475971	.	+	0	Name=XP_029040359.1;ID=cds-XP_029040359.1;Dbxref=GeneID:114874847%2CGenbank:XP_029040359.1;Parent=rna-XM_029184526.1
NW_021683719.1	Gnomon	CDS	476039	476162	.	+	0	Name=XP_029040359.1;ID=cds-XP_029040359.1;Dbxref=GeneID:114874847%2CGenbank:XP_029040359.1;Parent=rna-XM_029184526.1
NW_021683719.1	Gnomon	CDS	476252	476466	.	+	0	Name=XP_029040359.1;ID=cds-XP_029040359.1;Dbxref=GeneID:114874847%2CGenbank:XP_029040359.1;Parent=rna-XM_029184526.1
NW_021683719.1	Gnomon	CDS	476556	476840	.	+	0	Name=XP_029040359.1;ID=cds-XP_029040359.1;Dbxref=GeneID:114874847%2CGenbank:XP_029040359.1;Parent=rna-XM_029184526.1
NW_021683719.1	Gnomon	exon	53207	53350	.	-	.	ID=exon-XM_029184474.1-8;Dbxref=GeneID:114874823%2CGenbank:XM_029184474.1;Parent=rna-XM_029184474.1
NW_021683719.1	Gnomon	exon	52878	53128	.	-	.	ID=exon-XM_029184474.1-9;Dbxref=GeneID:114874823%2CGenbank:XM_029184474.1;Parent=rna-XM_029184474.1
NW_021683719.1	Gnomon	exon	53755	53915	.	-	.	ID=exon-XM_029184474.1-6;Dbxref=GeneID:114874823%2CGenbank:XM_029184474.1;Parent=rna-XM_029184474.1
NW_021683719.1	Gnomon	exon	53426	53675	.	-	.	ID=exon-XM_029184474.1-7;Dbxref=GeneID:114874823%2CGenbank:XM_029184474.1;Parent=rna-XM_029184474.1
NW_021683719.1	Gnomon	mRNA	599536	601114	.	-	.	Name=XM_029184528.1;ID=rna-XM_029184528.1;Dbxref=GeneID:114874848%2CGenbank:XM_029184528.1;Parent=gene-LOC114874848
NW_021683719.1	Gnomon	exon	130068	130347	.	-	.	ID=exon-XM_029184443.1-11;Dbxref=GeneID:114874812%2CGenbank:XM_029184443.1;Parent=rna-XM_029184443.1
NW_021683719.1	Gnomon	exon	129713	129993	.	-	.	ID=exon-XM_029184443.1-12;Dbxref=GeneID:114874812%2CGenbank:XM_029184443.1;Parent=rna-XM_029184443.1
NW_021683719.1	Gnomon	exon	128697	129642	.	-	.	ID=exon-XM_029184443.1-13;Dbxref=GeneID:114874812%2CGenbank:XM_029184443.1;Parent=rna-XM_029184443.1
NW_021683719.1	Gnomon	exon	130420	134250	.	-	.	ID=exon-XM_029184443.1-10;Dbxref=GeneID:114874812%2CGenbank:XM_029184443.1;Parent=rna-XM_029184443.1
NW_021683719.1	Gnomon	exon	284744	284864	.	-	.	ID=exon-XM_029184427.1-1;Dbxref=GeneID:114874804%2CGenbank:XM_029184427.1;Parent=rna-XM_029184427.1
NW_021683719.1	Gnomon	exon	284050	284376	.	-	.	ID=exon-XM_029184427.1-2;Dbxref=GeneID:114874804%2CGenbank:XM_029184427.1;Parent=rna-XM_029184427.1
NW_021683719.1	Gnomon	mRNA	474227	477487	.	+	.	Name=XM_029184527.1;ID=rna-XM_029184527.1;Dbxref=GeneID:114874847%2CGenbank:XM_029184527.1;Parent=gene-LOC114874847
NW_021683719.1	Gnomon	exon	811485	811625	.	+	.	ID=exon-XM_029184524.1-8;Dbxref=GeneID:114874846%2CGenbank:XM_029184524.1;Parent=rna-XM_029184524.1
NW_021683719.1	Gnomon	exon	729276	729449	.	+	.	ID=exon-XM_029184524.1-4;Dbxref=GeneID:114874846%2CGenbank:XM_029184524.1;Parent=rna-XM_029184524.1
NW_021683719.1	Gnomon	exon	806515	806790	.	+	.	ID=exon-XM_029184524.1-5;Dbxref=GeneID:114874846%2CGenbank:XM_029184524.1;Parent=rna-XM_029184524.1
NW_021683719.1	Gnomon	exon	808304	808516	.	+	.	ID=exon-XM_029184524.1-6;Dbxref=GeneID:114874846%2CGenbank:XM_029184524.1;Parent=rna-XM_029184524.1
NW_021683719.1	Gnomon	exon	810513	810675	.	+	.	ID=exon-XM_029184524.1-7;Dbxref=GeneID:114874846%2CGenbank:XM_029184524.1;Parent=rna-XM_029184524.1
NW_021683719.1	Gnomon	exon	678004	678445	.	+	.	ID=exon-XM_029184524.1-1;Dbxref=GeneID:114874846%2CGenbank:XM_029184524.1;Parent=rna-XM_029184524.1
NW_021683719.1	Gnomon	exon	694993	695129	.	+	.	ID=exon-XM_029184524.1-2;Dbxref=GeneID:114874846%2CGenbank:XM_029184524.1;Parent=rna-XM_029184524.1
NW_021683719.1	Gnomon	exon	723410	723505	.	+	.	ID=exon-XM_029184524.1-3;Dbxref=GeneID:114874846%2CGenbank:XM_029184524.1;Parent=rna-XM_029184524.1
NW_021683719.1	Gnomon	CDS	303382	303728	.	-	0	Name=XP_029040250.1;ID=cds-XP_029040250.1;Dbxref=GeneID:114874799%2CGenbank:XP_029040250.1;Parent=rna-XM_029184417.1
NW_021683719.1	Gnomon	CDS	302830	302950	.	-	0	Name=XP_029040250.1;ID=cds-XP_029040250.1;Dbxref=GeneID:114874799%2CGenbank:XP_029040250.1;Parent=rna-XM_029184417.1
NW_021683719.1	Gnomon	CDS	302256	302441	.	-	0	Name=XP_029040250.1;ID=cds-XP_029040250.1;Dbxref=GeneID:114874799%2CGenbank:XP_029040250.1;Parent=rna-XM_029184417.1
NW_021683719.1	Gnomon	CDS	302048	302184	.	-	0	Name=XP_029040250.1;ID=cds-XP_029040250.1;Dbxref=GeneID:114874799%2CGenbank:XP_029040250.1;Parent=rna-XM_029184417.1
NW_021683719.1	Gnomon	CDS	301641	301984	.	-	0	Name=XP_029040250.1;ID=cds-XP_029040250.1;Dbxref=GeneID:114874799%2CGenbank:XP_029040250.1;Parent=rna-XM_029184417.1
NW_021683719.1	Gnomon	CDS	300560	300717	.	-	0	Name=XP_029040250.1;ID=cds-XP_029040250.1;Dbxref=GeneID:114874799%2CGenbank:XP_029040250.1;Parent=rna-XM_029184417.1
NW_021683719.1	Gnomon	exon	54901	55032	.	-	.	ID=exon-XM_029184475.1-1;Dbxref=GeneID:114874823%2CGenbank:XM_029184475.1;Parent=rna-XM_029184475.1
NW_021683719.1	Gnomon	exon	54612	54823	.	-	.	ID=exon-XM_029184475.1-2;Dbxref=GeneID:114874823%2CGenbank:XM_029184475.1;Parent=rna-XM_029184475.1
NW_021683719.1	Gnomon	exon	54404	54551	.	-	.	ID=exon-XM_029184475.1-3;Dbxref=GeneID:114874823%2CGenbank:XM_029184475.1;Parent=rna-XM_029184475.1
NW_021683719.1	Gnomon	exon	54236	54346	.	-	.	ID=exon-XM_029184475.1-4;Dbxref=GeneID:114874823%2CGenbank:XM_029184475.1;Parent=rna-XM_029184475.1
NW_021683719.1	Gnomon	exon	52878	53128	.	-	.	ID=exon-XM_029184475.1-9;Dbxref=GeneID:114874823%2CGenbank:XM_029184475.1;Parent=rna-XM_029184475.1
NW_021683719.1	Gnomon	exon	53988	54171	.	-	.	ID=exon-XM_029184475.1-5;Dbxref=GeneID:114874823%2CGenbank:XM_029184475.1;Parent=rna-XM_029184475.1
NW_021683719.1	Gnomon	exon	53755	53915	.	-	.	ID=exon-XM_029184475.1-6;Dbxref=GeneID:114874823%2CGenbank:XM_029184475.1;Parent=rna-XM_029184475.1
NW_021683719.1	Gnomon	exon	53426	53675	.	-	.	ID=exon-XM_029184475.1-7;Dbxref=GeneID:114874823%2CGenbank:XM_029184475.1;Parent=rna-XM_029184475.1
NW_021683719.1	Gnomon	exon	53207	53350	.	-	.	ID=exon-XM_029184475.1-8;Dbxref=GeneID:114874823%2CGenbank:XM_029184475.1;Parent=rna-XM_029184475.1
NW_021683719.1	Gnomon	exon	310123	310260	.	+	.	ID=exon-XM_029184411.1-10;Dbxref=GeneID:114874798%2CGenbank:XM_029184411.1;Parent=rna-XM_029184411.1
NW_021683719.1	Gnomon	exon	310406	310627	.	+	.	ID=exon-XM_029184411.1-11;Dbxref=GeneID:114874798%2CGenbank:XM_029184411.1;Parent=rna-XM_029184411.1
NW_021683719.1	Gnomon	exon	310704	310897	.	+	.	ID=exon-XM_029184411.1-12;Dbxref=GeneID:114874798%2CGenbank:XM_029184411.1;Parent=rna-XM_029184411.1
NW_021683719.1	Gnomon	exon	310971	313823	.	+	.	ID=exon-XM_029184411.1-13;Dbxref=GeneID:114874798%2CGenbank:XM_029184411.1;Parent=rna-XM_029184411.1
NW_021683719.1	Gnomon	mRNA	473987	477487	.	+	.	Name=XM_029184526.1;ID=rna-XM_029184526.1;Dbxref=GeneID:114874847%2CGenbank:XM_029184526.1;Parent=gene-LOC114874847
NW_021683719.1	Gnomon	exon	391518	391629	.	-	.	ID=exon-XM_029184514.1-10;Dbxref=GeneID:114874844%2CGenbank:XM_029184514.1;Parent=rna-XM_029184514.1
NW_021683719.1	Gnomon	exon	385029	385156	.	-	.	ID=exon-XM_029184514.1-11;Dbxref=GeneID:114874844%2CGenbank:XM_029184514.1;Parent=rna-XM_029184514.1
NW_021683719.1	Gnomon	exon	379017	379412	.	-	.	ID=exon-XM_029184514.1-12;Dbxref=GeneID:114874844%2CGenbank:XM_029184514.1;Parent=rna-XM_029184514.1
NW_021683719.1	Gnomon	exon	378777	378879	.	-	.	ID=exon-XM_029184514.1-13;Dbxref=GeneID:114874844%2CGenbank:XM_029184514.1;Parent=rna-XM_029184514.1
NW_021683719.1	Gnomon	exon	378319	378507	.	-	.	ID=exon-XM_029184514.1-14;Dbxref=GeneID:114874844%2CGenbank:XM_029184514.1;Parent=rna-XM_029184514.1
NW_021683719.1	Gnomon	exon	376656	376867	.	-	.	ID=exon-XM_029184514.1-15;Dbxref=GeneID:114874844%2CGenbank:XM_029184514.1;Parent=rna-XM_029184514.1
NW_021683719.1	Gnomon	exon	375295	375395	.	-	.	ID=exon-XM_029184514.1-16;Dbxref=GeneID:114874844%2CGenbank:XM_029184514.1;Parent=rna-XM_029184514.1
NW_021683719.1	Gnomon	exon	373986	374302	.	-	.	ID=exon-XM_029184514.1-17;Dbxref=GeneID:114874844%2CGenbank:XM_029184514.1;Parent=rna-XM_029184514.1
NW_021683719.1	Gnomon	exon	373531	373902	.	-	.	ID=exon-XM_029184514.1-18;Dbxref=GeneID:114874844%2CGenbank:XM_029184514.1;Parent=rna-XM_029184514.1
NW_021683719.1	Gnomon	exon	373079	373441	.	-	.	ID=exon-XM_029184514.1-19;Dbxref=GeneID:114874844%2CGenbank:XM_029184514.1;Parent=rna-XM_029184514.1
NW_021683719.1	Gnomon	CDS	303382	303728	.	-	0	Name=XP_029040251.1;ID=cds-XP_029040251.1;Dbxref=GeneID:114874799%2CGenbank:XP_029040251.1;Parent=rna-XM_029184418.1
NW_021683719.1	Gnomon	CDS	302830	302950	.	-	0	Name=XP_029040251.1;ID=cds-XP_029040251.1;Dbxref=GeneID:114874799%2CGenbank:XP_029040251.1;Parent=rna-XM_029184418.1
NW_021683719.1	Gnomon	CDS	302256	302441	.	-	0	Name=XP_029040251.1;ID=cds-XP_029040251.1;Dbxref=GeneID:114874799%2CGenbank:XP_029040251.1;Parent=rna-XM_029184418.1
NW_021683719.1	Gnomon	CDS	302048	302184	.	-	0	Name=XP_029040251.1;ID=cds-XP_029040251.1;Dbxref=GeneID:114874799%2CGenbank:XP_029040251.1;Parent=rna-XM_029184418.1
NW_021683719.1	Gnomon	CDS	301641	301984	.	-	0	Name=XP_029040251.1;ID=cds-XP_029040251.1;Dbxref=GeneID:114874799%2CGenbank:XP_029040251.1;Parent=rna-XM_029184418.1
NW_021683719.1	Gnomon	CDS	301065	301141	.	-	0	Name=XP_029040251.1;ID=cds-XP_029040251.1;Dbxref=GeneID:114874799%2CGenbank:XP_029040251.1;Parent=rna-XM_029184418.1
NW_021683719.1	Gnomon	exon	372785	372998	.	-	.	ID=exon-XM_029184514.1-20;Dbxref=GeneID:114874844%2CGenbank:XM_029184514.1;Parent=rna-XM_029184514.1
NW_021683719.1	Gnomon	exon	372454	372696	.	-	.	ID=exon-XM_029184514.1-21;Dbxref=GeneID:114874844%2CGenbank:XM_029184514.1;Parent=rna-XM_029184514.1
NW_021683719.1	Gnomon	exon	370720	372196	.	-	.	ID=exon-XM_029184514.1-22;Dbxref=GeneID:114874844%2CGenbank:XM_029184514.1;Parent=rna-XM_029184514.1
NW_021683719.1	Gnomon	exon	181369	182296	.	-	.	ID=exon-XM_029184406.1-1;Dbxref=GeneID:114874794%2CGenbank:XM_029184406.1;Parent=rna-XM_029184406.1
NW_021683719.1	Gnomon	exon	180992	181244	.	-	.	ID=exon-XM_029184406.1-2;Dbxref=GeneID:114874794%2CGenbank:XM_029184406.1;Parent=rna-XM_029184406.1
NW_021683719.1	Gnomon	exon	177892	178275	.	-	.	ID=exon-XM_029184406.1-3;Dbxref=GeneID:114874794%2CGenbank:XM_029184406.1;Parent=rna-XM_029184406.1
NW_021683719.1	Gnomon	exon	214191	214539	.	-	.	ID=exon-XM_029184498.1-4;Dbxref=GeneID:114874837%2CGenbank:XM_029184498.1;Parent=rna-XM_029184498.1
NW_021683719.1	Gnomon	exon	211826	214109	.	-	.	ID=exon-XM_029184498.1-5;Dbxref=GeneID:114874837%2CGenbank:XM_029184498.1;Parent=rna-XM_029184498.1
NW_021683719.1	Gnomon	exon	215955	216233	.	-	.	ID=exon-XM_029184498.1-1;Dbxref=GeneID:114874837%2CGenbank:XM_029184498.1;Parent=rna-XM_029184498.1
NW_021683719.1	Gnomon	exon	214992	215337	.	-	.	ID=exon-XM_029184498.1-2;Dbxref=GeneID:114874837%2CGenbank:XM_029184498.1;Parent=rna-XM_029184498.1
NW_021683719.1	Gnomon	exon	214616	214915	.	-	.	ID=exon-XM_029184498.1-3;Dbxref=GeneID:114874837%2CGenbank:XM_029184498.1;Parent=rna-XM_029184498.1
NW_021683719.1	Gnomon	mRNA	601718	603275	.	-	.	Name=XM_029184529.1;ID=rna-XM_029184529.1;Dbxref=GeneID:114874851%2CGenbank:XM_029184529.1;Parent=gene-LOC114874851
NW_021683719.1	Gnomon	CDS	306535	306639	.	-	0	Name=XP_029040252.1;ID=cds-XP_029040252.1;Dbxref=GeneID:114874801%2CGenbank:XP_029040252.1;Parent=rna-XM_029184419.1
NW_021683719.1	Gnomon	CDS	305736	305862	.	-	0	Name=XP_029040252.1;ID=cds-XP_029040252.1;Dbxref=GeneID:114874801%2CGenbank:XP_029040252.1;Parent=rna-XM_029184419.1
NW_021683719.1	Gnomon	CDS	305327	305553	.	-	0	Name=XP_029040252.1;ID=cds-XP_029040252.1;Dbxref=GeneID:114874801%2CGenbank:XP_029040252.1;Parent=rna-XM_029184419.1
NW_021683719.1	Gnomon	CDS	305103	305237	.	-	0	Name=XP_029040252.1;ID=cds-XP_029040252.1;Dbxref=GeneID:114874801%2CGenbank:XP_029040252.1;Parent=rna-XM_029184419.1
NW_021683719.1	Gnomon	CDS	304780	305028	.	-	0	Name=XP_029040252.1;ID=cds-XP_029040252.1;Dbxref=GeneID:114874801%2CGenbank:XP_029040252.1;Parent=rna-XM_029184419.1
NW_021683719.1	Gnomon	exon	231441	231646	.	-	.	ID=id-LOC114874831-6;Dbxref=GeneID:114874831;Parent=gene-LOC114874831
NW_021683719.1	Gnomon	exon	233474	233829	.	-	.	ID=id-LOC114874831-7;Dbxref=GeneID:114874831;Parent=gene-LOC114874831
NW_021683719.1	Gnomon	exon	229080	229344	.	-	.	ID=id-LOC114874831-4;Dbxref=GeneID:114874831;Parent=gene-LOC114874831
NW_021683719.1	Gnomon	exon	229414	229653	.	-	.	ID=id-LOC114874831-5;Dbxref=GeneID:114874831;Parent=gene-LOC114874831
NW_021683719.1	Gnomon	exon	228322	228529	.	-	.	ID=id-LOC114874831-2;Dbxref=GeneID:114874831;Parent=gene-LOC114874831
NW_021683719.1	Gnomon	exon	228600	228902	.	-	.	ID=id-LOC114874831-3;Dbxref=GeneID:114874831;Parent=gene-LOC114874831
NW_021683719.1	Gnomon	exon	207894	208073	.	+	.	ID=exon-XM_029184501.1-1;Dbxref=GeneID:114874838%2CGenbank:XM_029184501.1;Parent=rna-XM_029184501.1
NW_021683719.1	Gnomon	exon	208267	208447	.	+	.	ID=exon-XM_029184501.1-2;Dbxref=GeneID:114874838%2CGenbank:XM_029184501.1;Parent=rna-XM_029184501.1
NW_021683719.1	Gnomon	exon	210231	210420	.	+	.	ID=exon-XM_029184501.1-3;Dbxref=GeneID:114874838%2CGenbank:XM_029184501.1;Parent=rna-XM_029184501.1
NW_021683719.1	Gnomon	exon	210552	210771	.	+	.	ID=exon-XM_029184501.1-4;Dbxref=GeneID:114874838%2CGenbank:XM_029184501.1;Parent=rna-XM_029184501.1
NW_021683719.1	Gnomon	exon	210843	211088	.	+	.	ID=exon-XM_029184501.1-5;Dbxref=GeneID:114874838%2CGenbank:XM_029184501.1;Parent=rna-XM_029184501.1
NW_021683719.1	Gnomon	exon	211212	212048	.	+	.	ID=exon-XM_029184501.1-6;Dbxref=GeneID:114874838%2CGenbank:XM_029184501.1;Parent=rna-XM_029184501.1
NW_021683719.1	Gnomon	CDS	306013	306108	.	-	0	Name=XP_029040253.1;ID=cds-XP_029040253.1;Dbxref=GeneID:114874801%2CGenbank:XP_029040253.1;Parent=rna-XM_029184420.1
NW_021683719.1	Gnomon	CDS	305736	305862	.	-	0	Name=XP_029040253.1;ID=cds-XP_029040253.1;Dbxref=GeneID:114874801%2CGenbank:XP_029040253.1;Parent=rna-XM_029184420.1
NW_021683719.1	Gnomon	CDS	305327	305553	.	-	0	Name=XP_029040253.1;ID=cds-XP_029040253.1;Dbxref=GeneID:114874801%2CGenbank:XP_029040253.1;Parent=rna-XM_029184420.1
NW_021683719.1	Gnomon	CDS	305103	305237	.	-	0	Name=XP_029040253.1;ID=cds-XP_029040253.1;Dbxref=GeneID:114874801%2CGenbank:XP_029040253.1;Parent=rna-XM_029184420.1
NW_021683719.1	Gnomon	CDS	304780	305028	.	-	0	Name=XP_029040253.1;ID=cds-XP_029040253.1;Dbxref=GeneID:114874801%2CGenbank:XP_029040253.1;Parent=rna-XM_029184420.1
NW_021683719.1	Gnomon	mRNA	9880	19955	.	+	.	Name=XM_029184376.1;ID=rna-XM_029184376.1;Dbxref=GeneID:114874773%2CGenbank:XM_029184376.1;Parent=gene-LOC114874773
NW_021683719.1	Gnomon	exon	144477	144565	.	+	.	ID=exon-XM_029184452.1-1;Dbxref=GeneID:114874814%2CGenbank:XM_029184452.1;Parent=rna-XM_029184452.1
NW_021683719.1	Gnomon	exon	145317	145396	.	+	.	ID=exon-XM_029184452.1-2;Dbxref=GeneID:114874814%2CGenbank:XM_029184452.1;Parent=rna-XM_029184452.1
NW_021683719.1	Gnomon	exon	152879	153081	.	+	.	ID=exon-XM_029184452.1-3;Dbxref=GeneID:114874814%2CGenbank:XM_029184452.1;Parent=rna-XM_029184452.1
NW_021683719.1	Gnomon	exon	162506	162643	.	+	.	ID=exon-XM_029184452.1-4;Dbxref=GeneID:114874814%2CGenbank:XM_029184452.1;Parent=rna-XM_029184452.1
NW_021683719.1	Gnomon	exon	162934	163338	.	+	.	ID=exon-XM_029184452.1-5;Dbxref=GeneID:114874814%2CGenbank:XM_029184452.1;Parent=rna-XM_029184452.1
NW_021683719.1	Gnomon	exon	163537	163867	.	+	.	ID=exon-XM_029184452.1-6;Dbxref=GeneID:114874814%2CGenbank:XM_029184452.1;Parent=rna-XM_029184452.1
NW_021683719.1	Gnomon	exon	164069	164402	.	+	.	ID=exon-XM_029184452.1-7;Dbxref=GeneID:114874814%2CGenbank:XM_029184452.1;Parent=rna-XM_029184452.1
NW_021683719.1	Gnomon	exon	164480	165401	.	+	.	ID=exon-XM_029184452.1-8;Dbxref=GeneID:114874814%2CGenbank:XM_029184452.1;Parent=rna-XM_029184452.1
NW_021683719.1	Gnomon	exon	165482	172437	.	+	.	ID=exon-XM_029184452.1-9;Dbxref=GeneID:114874814%2CGenbank:XM_029184452.1;Parent=rna-XM_029184452.1
NW_021683719.1	Gnomon	exon	207894	208069	.	+	.	ID=exon-XM_029184500.1-1;Dbxref=GeneID:114874838%2CGenbank:XM_029184500.1;Parent=rna-XM_029184500.1
NW_021683719.1	Gnomon	exon	210552	210771	.	+	.	ID=exon-XM_029184500.1-4;Dbxref=GeneID:114874838%2CGenbank:XM_029184500.1;Parent=rna-XM_029184500.1
NW_021683719.1	Gnomon	exon	210843	211088	.	+	.	ID=exon-XM_029184500.1-5;Dbxref=GeneID:114874838%2CGenbank:XM_029184500.1;Parent=rna-XM_029184500.1
NW_021683719.1	Gnomon	exon	208267	208447	.	+	.	ID=exon-XM_029184500.1-2;Dbxref=GeneID:114874838%2CGenbank:XM_029184500.1;Parent=rna-XM_029184500.1
NW_021683719.1	Gnomon	exon	210231	210420	.	+	.	ID=exon-XM_029184500.1-3;Dbxref=GeneID:114874838%2CGenbank:XM_029184500.1;Parent=rna-XM_029184500.1
NW_021683719.1	Gnomon	exon	211212	212048	.	+	.	ID=exon-XM_029184500.1-6;Dbxref=GeneID:114874838%2CGenbank:XM_029184500.1;Parent=rna-XM_029184500.1
NW_021683719.1	Gnomon	CDS	306013	306108	.	-	0	Name=XP_029040254.1;ID=cds-XP_029040254.1;Dbxref=GeneID:114874801%2CGenbank:XP_029040254.1;Parent=rna-XM_029184421.1
NW_021683719.1	Gnomon	CDS	305736	305862	.	-	0	Name=XP_029040254.1;ID=cds-XP_029040254.1;Dbxref=GeneID:114874801%2CGenbank:XP_029040254.1;Parent=rna-XM_029184421.1
NW_021683719.1	Gnomon	CDS	305327	305553	.	-	0	Name=XP_029040254.1;ID=cds-XP_029040254.1;Dbxref=GeneID:114874801%2CGenbank:XP_029040254.1;Parent=rna-XM_029184421.1
NW_021683719.1	Gnomon	CDS	305103	305237	.	-	0	Name=XP_029040254.1;ID=cds-XP_029040254.1;Dbxref=GeneID:114874801%2CGenbank:XP_029040254.1;Parent=rna-XM_029184421.1
NW_021683719.1	Gnomon	CDS	304780	305028	.	-	0	Name=XP_029040254.1;ID=cds-XP_029040254.1;Dbxref=GeneID:114874801%2CGenbank:XP_029040254.1;Parent=rna-XM_029184421.1
NW_021683719.1	Gnomon	exon	207490	207531	.	+	.	ID=exon-XM_029184499.1-1;Dbxref=GeneID:114874838%2CGenbank:XM_029184499.1;Parent=rna-XM_029184499.1
NW_021683719.1	Gnomon	exon	208267	208447	.	+	.	ID=exon-XM_029184499.1-2;Dbxref=GeneID:114874838%2CGenbank:XM_029184499.1;Parent=rna-XM_029184499.1
NW_021683719.1	Gnomon	exon	210843	211088	.	+	.	ID=exon-XM_029184499.1-5;Dbxref=GeneID:114874838%2CGenbank:XM_029184499.1;Parent=rna-XM_029184499.1
NW_021683719.1	Gnomon	exon	211212	212048	.	+	.	ID=exon-XM_029184499.1-6;Dbxref=GeneID:114874838%2CGenbank:XM_029184499.1;Parent=rna-XM_029184499.1
NW_021683719.1	Gnomon	exon	210231	210420	.	+	.	ID=exon-XM_029184499.1-3;Dbxref=GeneID:114874838%2CGenbank:XM_029184499.1;Parent=rna-XM_029184499.1
NW_021683719.1	Gnomon	exon	210552	210771	.	+	.	ID=exon-XM_029184499.1-4;Dbxref=GeneID:114874838%2CGenbank:XM_029184499.1;Parent=rna-XM_029184499.1
NW_021683719.1	Gnomon	mRNA	42609	44852	.	-	.	Name=XM_029184378.1;ID=rna-XM_029184378.1;Dbxref=GeneID:114874774%2CGenbank:XM_029184378.1;Parent=gene-LOC114874774
NW_021683719.1	Gnomon	CDS	305327	305503	.	-	0	Name=XP_029040255.1;ID=cds-XP_029040255.1;Dbxref=GeneID:114874801%2CGenbank:XP_029040255.1;Parent=rna-XM_029184422.1
NW_021683719.1	Gnomon	CDS	305103	305237	.	-	0	Name=XP_029040255.1;ID=cds-XP_029040255.1;Dbxref=GeneID:114874801%2CGenbank:XP_029040255.1;Parent=rna-XM_029184422.1
NW_021683719.1	Gnomon	CDS	304780	305028	.	-	0	Name=XP_029040255.1;ID=cds-XP_029040255.1;Dbxref=GeneID:114874801%2CGenbank:XP_029040255.1;Parent=rna-XM_029184422.1
NW_021683719.1	Gnomon	mRNA	45202	55079	.	-	.	Name=XM_029184472.1;ID=rna-XM_029184472.1;Dbxref=GeneID:114874823%2CGenbank:XM_029184472.1;Parent=gene-LOC114874823
NW_021683719.1	Gnomon	exon	187029	187291	.	-	.	ID=exon-XM_029184428.1-3;Dbxref=GeneID:114874805%2CGenbank:XM_029184428.1;Parent=rna-XM_029184428.1
NW_021683719.1	Gnomon	exon	186027	186318	.	-	.	ID=exon-XM_029184428.1-4;Dbxref=GeneID:114874805%2CGenbank:XM_029184428.1;Parent=rna-XM_029184428.1
NW_021683719.1	Gnomon	exon	187819	188066	.	-	.	ID=exon-XM_029184428.1-1;Dbxref=GeneID:114874805%2CGenbank:XM_029184428.1;Parent=rna-XM_029184428.1
NW_021683719.1	Gnomon	exon	187474	187745	.	-	.	ID=exon-XM_029184428.1-2;Dbxref=GeneID:114874805%2CGenbank:XM_029184428.1;Parent=rna-XM_029184428.1
NW_021683719.1	Gnomon	exon	185540	185701	.	-	.	ID=exon-XM_029184428.1-5;Dbxref=GeneID:114874805%2CGenbank:XM_029184428.1;Parent=rna-XM_029184428.1
NW_021683719.1	Gnomon	exon	184587	185235	.	-	.	ID=exon-XM_029184428.1-6;Dbxref=GeneID:114874805%2CGenbank:XM_029184428.1;Parent=rna-XM_029184428.1
NW_021683719.1	Gnomon	exon	26845	26904	.	+	.	ID=exon-XM_029184381.1-5;Dbxref=GeneID:114874777%2CGenbank:XM_029184381.1;Parent=rna-XM_029184381.1
NW_021683719.1	Gnomon	exon	27003	27106	.	+	.	ID=exon-XM_029184381.1-6;Dbxref=GeneID:114874777%2CGenbank:XM_029184381.1;Parent=rna-XM_029184381.1
NW_021683719.1	Gnomon	exon	25816	25882	.	+	.	ID=exon-XM_029184381.1-3;Dbxref=GeneID:114874777%2CGenbank:XM_029184381.1;Parent=rna-XM_029184381.1
NW_021683719.1	Gnomon	exon	25982	26106	.	+	.	ID=exon-XM_029184381.1-4;Dbxref=GeneID:114874777%2CGenbank:XM_029184381.1;Parent=rna-XM_029184381.1
NW_021683719.1	Gnomon	exon	27392	27823	.	+	.	ID=exon-XM_029184381.1-7;Dbxref=GeneID:114874777%2CGenbank:XM_029184381.1;Parent=rna-XM_029184381.1
NW_021683719.1	Gnomon	exon	24924	24987	.	+	.	ID=exon-XM_029184381.1-1;Dbxref=GeneID:114874777%2CGenbank:XM_029184381.1;Parent=rna-XM_029184381.1
NW_021683719.1	Gnomon	exon	25271	25370	.	+	.	ID=exon-XM_029184381.1-2;Dbxref=GeneID:114874777%2CGenbank:XM_029184381.1;Parent=rna-XM_029184381.1
NW_021683719.1	Gnomon	exon	296814	298287	.	+	.	ID=exon-XM_029184390.1-10;Dbxref=GeneID:114874782%2CGenbank:XM_029184390.1;Parent=rna-XM_029184390.1
NW_021683719.1	Gnomon	mRNA	9880	19955	.	+	.	Name=XM_029184377.1;ID=rna-XM_029184377.1;Dbxref=GeneID:114874773%2CGenbank:XM_029184377.1;Parent=gene-LOC114874773
NW_021683719.1	Gnomon	mRNA	45202	55079	.	-	.	Name=XM_029184471.1;ID=rna-XM_029184471.1;Dbxref=GeneID:114874823%2CGenbank:XM_029184471.1;Parent=gene-LOC114874823
NW_021683719.1	Gnomon	CDS	445717	445853	.	-	0	Name=XP_029040350.1;ID=cds-XP_029040350.1;Dbxref=GeneID:114874844%2CGenbank:XP_029040350.1;Parent=rna-XM_029184517.1
NW_021683719.1	Gnomon	CDS	444357	444630	.	-	0	Name=XP_029040350.1;ID=cds-XP_029040350.1;Dbxref=GeneID:114874844%2CGenbank:XP_029040350.1;Parent=rna-XM_029184517.1
NW_021683719.1	Gnomon	CDS	442137	442426	.	-	0	Name=XP_029040350.1;ID=cds-XP_029040350.1;Dbxref=GeneID:114874844%2CGenbank:XP_029040350.1;Parent=rna-XM_029184517.1
NW_021683719.1	Gnomon	CDS	438417	438663	.	-	0	Name=XP_029040350.1;ID=cds-XP_029040350.1;Dbxref=GeneID:114874844%2CGenbank:XP_029040350.1;Parent=rna-XM_029184517.1
NW_021683719.1	Gnomon	CDS	436684	438118	.	-	0	Name=XP_029040350.1;ID=cds-XP_029040350.1;Dbxref=GeneID:114874844%2CGenbank:XP_029040350.1;Parent=rna-XM_029184517.1
NW_021683719.1	Gnomon	CDS	435303	436503	.	-	0	Name=XP_029040350.1;ID=cds-XP_029040350.1;Dbxref=GeneID:114874844%2CGenbank:XP_029040350.1;Parent=rna-XM_029184517.1
NW_021683719.1	Gnomon	CDS	391518	391629	.	-	0	Name=XP_029040350.1;ID=cds-XP_029040350.1;Dbxref=GeneID:114874844%2CGenbank:XP_029040350.1;Parent=rna-XM_029184517.1
NW_021683719.1	Gnomon	CDS	385029	385156	.	-	0	Name=XP_029040350.1;ID=cds-XP_029040350.1;Dbxref=GeneID:114874844%2CGenbank:XP_029040350.1;Parent=rna-XM_029184517.1
NW_021683719.1	Gnomon	CDS	379017	379412	.	-	0	Name=XP_029040350.1;ID=cds-XP_029040350.1;Dbxref=GeneID:114874844%2CGenbank:XP_029040350.1;Parent=rna-XM_029184517.1
NW_021683719.1	Gnomon	CDS	378777	378879	.	-	0	Name=XP_029040350.1;ID=cds-XP_029040350.1;Dbxref=GeneID:114874844%2CGenbank:XP_029040350.1;Parent=rna-XM_029184517.1
NW_021683719.1	Gnomon	CDS	378319	378507	.	-	0	Name=XP_029040350.1;ID=cds-XP_029040350.1;Dbxref=GeneID:114874844%2CGenbank:XP_029040350.1;Parent=rna-XM_029184517.1
NW_021683719.1	Gnomon	CDS	376656	376867	.	-	0	Name=XP_029040350.1;ID=cds-XP_029040350.1;Dbxref=GeneID:114874844%2CGenbank:XP_029040350.1;Parent=rna-XM_029184517.1
NW_021683719.1	Gnomon	CDS	375295	375395	.	-	0	Name=XP_029040350.1;ID=cds-XP_029040350.1;Dbxref=GeneID:114874844%2CGenbank:XP_029040350.1;Parent=rna-XM_029184517.1
NW_021683719.1	Gnomon	CDS	373986	374302	.	-	0	Name=XP_029040350.1;ID=cds-XP_029040350.1;Dbxref=GeneID:114874844%2CGenbank:XP_029040350.1;Parent=rna-XM_029184517.1
NW_021683719.1	Gnomon	CDS	373531	373902	.	-	0	Name=XP_029040350.1;ID=cds-XP_029040350.1;Dbxref=GeneID:114874844%2CGenbank:XP_029040350.1;Parent=rna-XM_029184517.1
NW_021683719.1	Gnomon	CDS	373079	373441	.	-	0	Name=XP_029040350.1;ID=cds-XP_029040350.1;Dbxref=GeneID:114874844%2CGenbank:XP_029040350.1;Parent=rna-XM_029184517.1
NW_021683719.1	Gnomon	CDS	372785	372998	.	-	0	Name=XP_029040350.1;ID=cds-XP_029040350.1;Dbxref=GeneID:114874844%2CGenbank:XP_029040350.1;Parent=rna-XM_029184517.1
NW_021683719.1	Gnomon	CDS	372454	372696	.	-	0	Name=XP_029040350.1;ID=cds-XP_029040350.1;Dbxref=GeneID:114874844%2CGenbank:XP_029040350.1;Parent=rna-XM_029184517.1
NW_021683719.1	Gnomon	CDS	372057	372196	.	-	0	Name=XP_029040350.1;ID=cds-XP_029040350.1;Dbxref=GeneID:114874844%2CGenbank:XP_029040350.1;Parent=rna-XM_029184517.1
NW_021683719.1	Gnomon	CDS	363937	364081	.	-	0	Name=XP_029040257.1;ID=cds-XP_029040257.1;Dbxref=GeneID:114874802%2CGenbank:XP_029040257.1;Parent=rna-XM_029184424.1
NW_021683719.1	Gnomon	CDS	363390	363684	.	-	0	Name=XP_029040257.1;ID=cds-XP_029040257.1;Dbxref=GeneID:114874802%2CGenbank:XP_029040257.1;Parent=rna-XM_029184424.1
NW_021683719.1	Gnomon	CDS	363033	363309	.	-	0	Name=XP_029040257.1;ID=cds-XP_029040257.1;Dbxref=GeneID:114874802%2CGenbank:XP_029040257.1;Parent=rna-XM_029184424.1
NW_021683719.1	Gnomon	CDS	362611	362952	.	-	0	Name=XP_029040257.1;ID=cds-XP_029040257.1;Dbxref=GeneID:114874802%2CGenbank:XP_029040257.1;Parent=rna-XM_029184424.1
NW_021683719.1	Gnomon	mRNA	99043	99998	.	-	.	Name=XM_029184470.1;ID=rna-XM_029184470.1;Dbxref=GeneID:114874822%2CGenbank:XM_029184470.1;Parent=gene-LOC114874822
NW_021683719.1	Gnomon	exon	320296	320839	.	-	.	ID=exon-XM_029184405.1-1;Dbxref=GeneID:114874792%2CGenbank:XM_029184405.1;Parent=rna-XM_029184405.1
NW_021683719.1	Gnomon	exon	316981	319451	.	-	.	ID=exon-XM_029184405.1-4;Dbxref=GeneID:114874792%2CGenbank:XM_029184405.1;Parent=rna-XM_029184405.1
NW_021683719.1	Gnomon	exon	319847	320102	.	-	.	ID=exon-XM_029184405.1-2;Dbxref=GeneID:114874792%2CGenbank:XM_029184405.1;Parent=rna-XM_029184405.1
NW_021683719.1	Gnomon	exon	319593	319769	.	-	.	ID=exon-XM_029184405.1-3;Dbxref=GeneID:114874792%2CGenbank:XM_029184405.1;Parent=rna-XM_029184405.1
NW_021683719.1	Gnomon	CDS	10739	10762	.	+	0	Name=XP_029040209.1;ID=cds-XP_029040209.1;Dbxref=GeneID:114874773%2CGenbank:XP_029040209.1;Parent=rna-XM_029184376.1
NW_021683719.1	Gnomon	CDS	15427	15547	.	+	0	Name=XP_029040209.1;ID=cds-XP_029040209.1;Dbxref=GeneID:114874773%2CGenbank:XP_029040209.1;Parent=rna-XM_029184376.1
NW_021683719.1	Gnomon	CDS	16744	16946	.	+	0	Name=XP_029040209.1;ID=cds-XP_029040209.1;Dbxref=GeneID:114874773%2CGenbank:XP_029040209.1;Parent=rna-XM_029184376.1
NW_021683719.1	Gnomon	CDS	17038	17186	.	+	0	Name=XP_029040209.1;ID=cds-XP_029040209.1;Dbxref=GeneID:114874773%2CGenbank:XP_029040209.1;Parent=rna-XM_029184376.1
NW_021683719.1	Gnomon	CDS	17655	17776	.	+	0	Name=XP_029040209.1;ID=cds-XP_029040209.1;Dbxref=GeneID:114874773%2CGenbank:XP_029040209.1;Parent=rna-XM_029184376.1
NW_021683719.1	Gnomon	CDS	17854	18062	.	+	0	Name=XP_029040209.1;ID=cds-XP_029040209.1;Dbxref=GeneID:114874773%2CGenbank:XP_029040209.1;Parent=rna-XM_029184376.1
NW_021683719.1	Gnomon	CDS	18139	18239	.	+	0	Name=XP_029040209.1;ID=cds-XP_029040209.1;Dbxref=GeneID:114874773%2CGenbank:XP_029040209.1;Parent=rna-XM_029184376.1
NW_021683719.1	Gnomon	CDS	18296	18386	.	+	0	Name=XP_029040209.1;ID=cds-XP_029040209.1;Dbxref=GeneID:114874773%2CGenbank:XP_029040209.1;Parent=rna-XM_029184376.1
NW_021683719.1	Gnomon	CDS	18460	18578	.	+	0	Name=XP_029040209.1;ID=cds-XP_029040209.1;Dbxref=GeneID:114874773%2CGenbank:XP_029040209.1;Parent=rna-XM_029184376.1
NW_021683719.1	Gnomon	CDS	18974	19208	.	+	0	Name=XP_029040209.1;ID=cds-XP_029040209.1;Dbxref=GeneID:114874773%2CGenbank:XP_029040209.1;Parent=rna-XM_029184376.1
NW_021683719.1	Gnomon	mRNA	94107	95860	.	-	.	Name=XM_029184438.1;ID=rna-XM_029184438.1;Dbxref=GeneID:114874811%2CGenbank:XM_029184438.1;Parent=gene-LOC114874811
NW_021683719.1	Gnomon	mRNA	488368	490578	.	-	.	Name=XM_029184532.1;ID=rna-XM_029184532.1;Dbxref=GeneID:114874853%2CGenbank:XM_029184532.1;Parent=gene-LOC114874853
NW_021683719.1	Gnomon	CDS	99638	99782	.	-	0	Name=XP_029040303.1;ID=cds-XP_029040303.1;Dbxref=GeneID:114874822%2CGenbank:XP_029040303.1;Parent=rna-XM_029184470.1
NW_021683719.1	Gnomon	CDS	99281	99459	.	-	0	Name=XP_029040303.1;ID=cds-XP_029040303.1;Dbxref=GeneID:114874822%2CGenbank:XP_029040303.1;Parent=rna-XM_029184470.1
NW_021683719.1	Gnomon	CDS	99059	99205	.	-	0	Name=XP_029040303.1;ID=cds-XP_029040303.1;Dbxref=GeneID:114874822%2CGenbank:XP_029040303.1;Parent=rna-XM_029184470.1
NW_021683719.1	Gnomon	CDS	125239	125421	.	+	0	Name=XP_029040293.1;ID=cds-XP_029040293.1;Dbxref=GeneID:114874816%2CGenbank:XP_029040293.1;Parent=rna-XM_029184460.1
NW_021683719.1	Gnomon	CDS	125503	125804	.	+	0	Name=XP_029040293.1;ID=cds-XP_029040293.1;Dbxref=GeneID:114874816%2CGenbank:XP_029040293.1;Parent=rna-XM_029184460.1
NW_021683719.1	Gnomon	CDS	125885	126035	.	+	0	Name=XP_029040293.1;ID=cds-XP_029040293.1;Dbxref=GeneID:114874816%2CGenbank:XP_029040293.1;Parent=rna-XM_029184460.1
NW_021683719.1	Gnomon	CDS	126108	126191	.	+	0	Name=XP_029040293.1;ID=cds-XP_029040293.1;Dbxref=GeneID:114874816%2CGenbank:XP_029040293.1;Parent=rna-XM_029184460.1
NW_021683719.1	Gnomon	CDS	126299	126613	.	+	0	Name=XP_029040293.1;ID=cds-XP_029040293.1;Dbxref=GeneID:114874816%2CGenbank:XP_029040293.1;Parent=rna-XM_029184460.1
NW_021683719.1	Gnomon	CDS	126694	127240	.	+	0	Name=XP_029040293.1;ID=cds-XP_029040293.1;Dbxref=GeneID:114874816%2CGenbank:XP_029040293.1;Parent=rna-XM_029184460.1
NW_021683719.1	Gnomon	CDS	127326	127591	.	+	0	Name=XP_029040293.1;ID=cds-XP_029040293.1;Dbxref=GeneID:114874816%2CGenbank:XP_029040293.1;Parent=rna-XM_029184460.1
NW_021683719.1	Gnomon	CDS	127696	127905	.	+	0	Name=XP_029040293.1;ID=cds-XP_029040293.1;Dbxref=GeneID:114874816%2CGenbank:XP_029040293.1;Parent=rna-XM_029184460.1
NW_021683719.1	Gnomon	CDS	127980	128267	.	+	0	Name=XP_029040293.1;ID=cds-XP_029040293.1;Dbxref=GeneID:114874816%2CGenbank:XP_029040293.1;Parent=rna-XM_029184460.1
NW_021683719.1	Gnomon	exon	49473	49739	.	-	.	ID=exon-XM_029184471.1-20;Dbxref=GeneID:114874823%2CGenbank:XM_029184471.1;Parent=rna-XM_029184471.1
NW_021683719.1	Gnomon	exon	51353	51427	.	-	.	ID=exon-XM_029184471.1-15;Dbxref=GeneID:114874823%2CGenbank:XM_029184471.1;Parent=rna-XM_029184471.1
NW_021683719.1	Gnomon	exon	51729	51761	.	-	.	ID=exon-XM_029184471.1-14;Dbxref=GeneID:114874823%2CGenbank:XM_029184471.1;Parent=rna-XM_029184471.1
NW_021683719.1	Gnomon	exon	50454	50925	.	-	.	ID=exon-XM_029184471.1-17;Dbxref=GeneID:114874823%2CGenbank:XM_029184471.1;Parent=rna-XM_029184471.1
NW_021683719.1	Gnomon	exon	51008	51283	.	-	.	ID=exon-XM_029184471.1-16;Dbxref=GeneID:114874823%2CGenbank:XM_029184471.1;Parent=rna-XM_029184471.1
NW_021683719.1	Gnomon	exon	52361	52613	.	-	.	ID=exon-XM_029184471.1-11;Dbxref=GeneID:114874823%2CGenbank:XM_029184471.1;Parent=rna-XM_029184471.1
NW_021683719.1	Gnomon	exon	52685	52796	.	-	.	ID=exon-XM_029184471.1-10;Dbxref=GeneID:114874823%2CGenbank:XM_029184471.1;Parent=rna-XM_029184471.1
NW_021683719.1	Gnomon	exon	51932	52098	.	-	.	ID=exon-XM_029184471.1-13;Dbxref=GeneID:114874823%2CGenbank:XM_029184471.1;Parent=rna-XM_029184471.1
NW_021683719.1	Gnomon	exon	52180	52289	.	-	.	ID=exon-XM_029184471.1-12;Dbxref=GeneID:114874823%2CGenbank:XM_029184471.1;Parent=rna-XM_029184471.1
NW_021683719.1	Gnomon	exon	49820	50141	.	-	.	ID=exon-XM_029184471.1-19;Dbxref=GeneID:114874823%2CGenbank:XM_029184471.1;Parent=rna-XM_029184471.1
NW_021683719.1	Gnomon	exon	50214	50383	.	-	.	ID=exon-XM_029184471.1-18;Dbxref=GeneID:114874823%2CGenbank:XM_029184471.1;Parent=rna-XM_029184471.1
NW_021683719.1	Gnomon	exon	45202	46359	.	-	.	ID=exon-XM_029184471.1-31;Dbxref=GeneID:114874823%2CGenbank:XM_029184471.1;Parent=rna-XM_029184471.1
NW_021683719.1	Gnomon	exon	46421	46566	.	-	.	ID=exon-XM_029184471.1-30;Dbxref=GeneID:114874823%2CGenbank:XM_029184471.1;Parent=rna-XM_029184471.1
NW_021683719.1	Gnomon	exon	47315	47836	.	-	.	ID=exon-XM_029184471.1-26;Dbxref=GeneID:114874823%2CGenbank:XM_029184471.1;Parent=rna-XM_029184471.1
NW_021683719.1	Gnomon	exon	47912	48190	.	-	.	ID=exon-XM_029184471.1-25;Dbxref=GeneID:114874823%2CGenbank:XM_029184471.1;Parent=rna-XM_029184471.1
NW_021683719.1	Gnomon	exon	46800	47013	.	-	.	ID=exon-XM_029184471.1-28;Dbxref=GeneID:114874823%2CGenbank:XM_029184471.1;Parent=rna-XM_029184471.1
NW_021683719.1	Gnomon	exon	47083	47234	.	-	.	ID=exon-XM_029184471.1-27;Dbxref=GeneID:114874823%2CGenbank:XM_029184471.1;Parent=rna-XM_029184471.1
NW_021683719.1	Gnomon	exon	48899	49144	.	-	.	ID=exon-XM_029184471.1-22;Dbxref=GeneID:114874823%2CGenbank:XM_029184471.1;Parent=rna-XM_029184471.1
NW_021683719.1	Gnomon	exon	49220	49401	.	-	.	ID=exon-XM_029184471.1-21;Dbxref=GeneID:114874823%2CGenbank:XM_029184471.1;Parent=rna-XM_029184471.1
NW_021683719.1	Gnomon	exon	48269	48529	.	-	.	ID=exon-XM_029184471.1-24;Dbxref=GeneID:114874823%2CGenbank:XM_029184471.1;Parent=rna-XM_029184471.1
NW_021683719.1	Gnomon	exon	48611	48830	.	-	.	ID=exon-XM_029184471.1-23;Dbxref=GeneID:114874823%2CGenbank:XM_029184471.1;Parent=rna-XM_029184471.1
NW_021683719.1	Gnomon	exon	46683	46718	.	-	.	ID=exon-XM_029184471.1-29;Dbxref=GeneID:114874823%2CGenbank:XM_029184471.1;Parent=rna-XM_029184471.1
NW_021683719.1	Gnomon	CDS	54901	55032	.	-	0	Name=XP_029040304.1;ID=cds-XP_029040304.1;Dbxref=GeneID:114874823%2CGenbank:XP_029040304.1;Parent=rna-XM_029184471.1
NW_021683719.1	Gnomon	CDS	54612	54823	.	-	0	Name=XP_029040304.1;ID=cds-XP_029040304.1;Dbxref=GeneID:114874823%2CGenbank:XP_029040304.1;Parent=rna-XM_029184471.1
NW_021683719.1	Gnomon	CDS	54404	54551	.	-	0	Name=XP_029040304.1;ID=cds-XP_029040304.1;Dbxref=GeneID:114874823%2CGenbank:XP_029040304.1;Parent=rna-XM_029184471.1
NW_021683719.1	Gnomon	CDS	54236	54346	.	-	0	Name=XP_029040304.1;ID=cds-XP_029040304.1;Dbxref=GeneID:114874823%2CGenbank:XP_029040304.1;Parent=rna-XM_029184471.1
NW_021683719.1	Gnomon	CDS	53988	54171	.	-	0	Name=XP_029040304.1;ID=cds-XP_029040304.1;Dbxref=GeneID:114874823%2CGenbank:XP_029040304.1;Parent=rna-XM_029184471.1
NW_021683719.1	Gnomon	CDS	53755	53915	.	-	0	Name=XP_029040304.1;ID=cds-XP_029040304.1;Dbxref=GeneID:114874823%2CGenbank:XP_029040304.1;Parent=rna-XM_029184471.1
NW_021683719.1	Gnomon	CDS	53426	53675	.	-	0	Name=XP_029040304.1;ID=cds-XP_029040304.1;Dbxref=GeneID:114874823%2CGenbank:XP_029040304.1;Parent=rna-XM_029184471.1
NW_021683719.1	Gnomon	CDS	53207	53350	.	-	0	Name=XP_029040304.1;ID=cds-XP_029040304.1;Dbxref=GeneID:114874823%2CGenbank:XP_029040304.1;Parent=rna-XM_029184471.1
NW_021683719.1	Gnomon	CDS	52878	53128	.	-	0	Name=XP_029040304.1;ID=cds-XP_029040304.1;Dbxref=GeneID:114874823%2CGenbank:XP_029040304.1;Parent=rna-XM_029184471.1
NW_021683719.1	Gnomon	CDS	52685	52796	.	-	0	Name=XP_029040304.1;ID=cds-XP_029040304.1;Dbxref=GeneID:114874823%2CGenbank:XP_029040304.1;Parent=rna-XM_029184471.1
NW_021683719.1	Gnomon	CDS	52361	52613	.	-	0	Name=XP_029040304.1;ID=cds-XP_029040304.1;Dbxref=GeneID:114874823%2CGenbank:XP_029040304.1;Parent=rna-XM_029184471.1
NW_021683719.1	Gnomon	CDS	52180	52289	.	-	0	Name=XP_029040304.1;ID=cds-XP_029040304.1;Dbxref=GeneID:114874823%2CGenbank:XP_029040304.1;Parent=rna-XM_029184471.1
NW_021683719.1	Gnomon	CDS	51932	52098	.	-	0	Name=XP_029040304.1;ID=cds-XP_029040304.1;Dbxref=GeneID:114874823%2CGenbank:XP_029040304.1;Parent=rna-XM_029184471.1
NW_021683719.1	Gnomon	CDS	51729	51761	.	-	0	Name=XP_029040304.1;ID=cds-XP_029040304.1;Dbxref=GeneID:114874823%2CGenbank:XP_029040304.1;Parent=rna-XM_029184471.1
NW_021683719.1	Gnomon	CDS	51353	51427	.	-	0	Name=XP_029040304.1;ID=cds-XP_029040304.1;Dbxref=GeneID:114874823%2CGenbank:XP_029040304.1;Parent=rna-XM_029184471.1
NW_021683719.1	Gnomon	CDS	51008	51283	.	-	0	Name=XP_029040304.1;ID=cds-XP_029040304.1;Dbxref=GeneID:114874823%2CGenbank:XP_029040304.1;Parent=rna-XM_029184471.1
NW_021683719.1	Gnomon	CDS	50454	50925	.	-	0	Name=XP_029040304.1;ID=cds-XP_029040304.1;Dbxref=GeneID:114874823%2CGenbank:XP_029040304.1;Parent=rna-XM_029184471.1
NW_021683719.1	Gnomon	CDS	50214	50383	.	-	0	Name=XP_029040304.1;ID=cds-XP_029040304.1;Dbxref=GeneID:114874823%2CGenbank:XP_029040304.1;Parent=rna-XM_029184471.1
NW_021683719.1	Gnomon	CDS	49820	50141	.	-	0	Name=XP_029040304.1;ID=cds-XP_029040304.1;Dbxref=GeneID:114874823%2CGenbank:XP_029040304.1;Parent=rna-XM_029184471.1
NW_021683719.1	Gnomon	CDS	49473	49739	.	-	0	Name=XP_029040304.1;ID=cds-XP_029040304.1;Dbxref=GeneID:114874823%2CGenbank:XP_029040304.1;Parent=rna-XM_029184471.1
NW_021683719.1	Gnomon	CDS	49220	49401	.	-	0	Name=XP_029040304.1;ID=cds-XP_029040304.1;Dbxref=GeneID:114874823%2CGenbank:XP_029040304.1;Parent=rna-XM_029184471.1
NW_021683719.1	Gnomon	CDS	48899	49144	.	-	0	Name=XP_029040304.1;ID=cds-XP_029040304.1;Dbxref=GeneID:114874823%2CGenbank:XP_029040304.1;Parent=rna-XM_029184471.1
NW_021683719.1	Gnomon	CDS	48611	48830	.	-	0	Name=XP_029040304.1;ID=cds-XP_029040304.1;Dbxref=GeneID:114874823%2CGenbank:XP_029040304.1;Parent=rna-XM_029184471.1
NW_021683719.1	Gnomon	CDS	48269	48529	.	-	0	Name=XP_029040304.1;ID=cds-XP_029040304.1;Dbxref=GeneID:114874823%2CGenbank:XP_029040304.1;Parent=rna-XM_029184471.1
NW_021683719.1	Gnomon	CDS	47912	48190	.	-	0	Name=XP_029040304.1;ID=cds-XP_029040304.1;Dbxref=GeneID:114874823%2CGenbank:XP_029040304.1;Parent=rna-XM_029184471.1
NW_021683719.1	Gnomon	CDS	47315	47836	.	-	0	Name=XP_029040304.1;ID=cds-XP_029040304.1;Dbxref=GeneID:114874823%2CGenbank:XP_029040304.1;Parent=rna-XM_029184471.1
NW_021683719.1	Gnomon	CDS	47083	47234	.	-	0	Name=XP_029040304.1;ID=cds-XP_029040304.1;Dbxref=GeneID:114874823%2CGenbank:XP_029040304.1;Parent=rna-XM_029184471.1
NW_021683719.1	Gnomon	CDS	46800	47013	.	-	0	Name=XP_029040304.1;ID=cds-XP_029040304.1;Dbxref=GeneID:114874823%2CGenbank:XP_029040304.1;Parent=rna-XM_029184471.1
NW_021683719.1	Gnomon	CDS	46683	46718	.	-	0	Name=XP_029040304.1;ID=cds-XP_029040304.1;Dbxref=GeneID:114874823%2CGenbank:XP_029040304.1;Parent=rna-XM_029184471.1
NW_021683719.1	Gnomon	CDS	46421	46566	.	-	0	Name=XP_029040304.1;ID=cds-XP_029040304.1;Dbxref=GeneID:114874823%2CGenbank:XP_029040304.1;Parent=rna-XM_029184471.1
NW_021683719.1	Gnomon	CDS	46183	46359	.	-	0	Name=XP_029040304.1;ID=cds-XP_029040304.1;Dbxref=GeneID:114874823%2CGenbank:XP_029040304.1;Parent=rna-XM_029184471.1
NW_021683719.1	Gnomon	mRNA	94107	95462	.	-	.	Name=XM_029184437.1;ID=rna-XM_029184437.1;Dbxref=GeneID:114874811%2CGenbank:XM_029184437.1;Parent=gene-LOC114874811
NW_021683719.1	Gnomon	mRNA	366917	371650	.	+	.	Name=XM_029184531.1;ID=rna-XM_029184531.1;Dbxref=GeneID:114874852%2CGenbank:XM_029184531.1;Parent=gene-LOC114874852
NW_021683719.1	Gnomon	exon	21297	21587	.	-	.	ID=exon-XM_029184388.1-1;Dbxref=GeneID:114874780%2CGenbank:XM_029184388.1;Parent=rna-XM_029184388.1
NW_021683719.1	Gnomon	exon	20642	21013	.	-	.	ID=exon-XM_029184388.1-3;Dbxref=GeneID:114874780%2CGenbank:XM_029184388.1;Parent=rna-XM_029184388.1
NW_021683719.1	Gnomon	exon	21117	21230	.	-	.	ID=exon-XM_029184388.1-2;Dbxref=GeneID:114874780%2CGenbank:XM_029184388.1;Parent=rna-XM_029184388.1
NW_021683719.1	Gnomon	exon	251525	252177	.	+	.	ID=exon-XM_029184488.1-2;Dbxref=GeneID:114874830%2CGenbank:XM_029184488.1;Parent=rna-XM_029184488.1
NW_021683719.1	Gnomon	exon	245176	245366	.	+	.	ID=exon-XM_029184488.1-1;Dbxref=GeneID:114874830%2CGenbank:XM_029184488.1;Parent=rna-XM_029184488.1
NW_021683719.1	Gnomon	exon	253879	257163	.	+	.	ID=exon-XM_029184488.1-6;Dbxref=GeneID:114874830%2CGenbank:XM_029184488.1;Parent=rna-XM_029184488.1
NW_021683719.1	Gnomon	exon	253160	253756	.	+	.	ID=exon-XM_029184488.1-5;Dbxref=GeneID:114874830%2CGenbank:XM_029184488.1;Parent=rna-XM_029184488.1
NW_021683719.1	Gnomon	exon	252712	253061	.	+	.	ID=exon-XM_029184488.1-4;Dbxref=GeneID:114874830%2CGenbank:XM_029184488.1;Parent=rna-XM_029184488.1
NW_021683719.1	Gnomon	exon	252374	252622	.	+	.	ID=exon-XM_029184488.1-3;Dbxref=GeneID:114874830%2CGenbank:XM_029184488.1;Parent=rna-XM_029184488.1
NW_021683719.1	Gnomon	exon	302048	302184	.	-	.	ID=exon-XM_029184417.1-4;Dbxref=GeneID:114874799%2CGenbank:XM_029184417.1;Parent=rna-XM_029184417.1
NW_021683719.1	Gnomon	exon	302256	302441	.	-	.	ID=exon-XM_029184417.1-3;Dbxref=GeneID:114874799%2CGenbank:XM_029184417.1;Parent=rna-XM_029184417.1
NW_021683719.1	Gnomon	exon	302830	302950	.	-	.	ID=exon-XM_029184417.1-2;Dbxref=GeneID:114874799%2CGenbank:XM_029184417.1;Parent=rna-XM_029184417.1
NW_021683719.1	Gnomon	exon	303382	303937	.	-	.	ID=exon-XM_029184417.1-1;Dbxref=GeneID:114874799%2CGenbank:XM_029184417.1;Parent=rna-XM_029184417.1
NW_021683719.1	Gnomon	exon	300504	300717	.	-	.	ID=exon-XM_029184417.1-6;Dbxref=GeneID:114874799%2CGenbank:XM_029184417.1;Parent=rna-XM_029184417.1
NW_021683719.1	Gnomon	CDS	54901	55032	.	-	0	Name=XP_029040305.1;ID=cds-XP_029040305.1;Dbxref=GeneID:114874823%2CGenbank:XP_029040305.1;Parent=rna-XM_029184472.1
NW_021683719.1	Gnomon	CDS	54612	54823	.	-	0	Name=XP_029040305.1;ID=cds-XP_029040305.1;Dbxref=GeneID:114874823%2CGenbank:XP_029040305.1;Parent=rna-XM_029184472.1
NW_021683719.1	Gnomon	CDS	54404	54551	.	-	0	Name=XP_029040305.1;ID=cds-XP_029040305.1;Dbxref=GeneID:114874823%2CGenbank:XP_029040305.1;Parent=rna-XM_029184472.1
NW_021683719.1	Gnomon	CDS	54236	54346	.	-	0	Name=XP_029040305.1;ID=cds-XP_029040305.1;Dbxref=GeneID:114874823%2CGenbank:XP_029040305.1;Parent=rna-XM_029184472.1
NW_021683719.1	Gnomon	CDS	53988	54171	.	-	0	Name=XP_029040305.1;ID=cds-XP_029040305.1;Dbxref=GeneID:114874823%2CGenbank:XP_029040305.1;Parent=rna-XM_029184472.1
NW_021683719.1	Gnomon	CDS	53755	53915	.	-	0	Name=XP_029040305.1;ID=cds-XP_029040305.1;Dbxref=GeneID:114874823%2CGenbank:XP_029040305.1;Parent=rna-XM_029184472.1
NW_021683719.1	Gnomon	CDS	53426	53675	.	-	0	Name=XP_029040305.1;ID=cds-XP_029040305.1;Dbxref=GeneID:114874823%2CGenbank:XP_029040305.1;Parent=rna-XM_029184472.1
NW_021683719.1	Gnomon	CDS	53207	53350	.	-	0	Name=XP_029040305.1;ID=cds-XP_029040305.1;Dbxref=GeneID:114874823%2CGenbank:XP_029040305.1;Parent=rna-XM_029184472.1
NW_021683719.1	Gnomon	CDS	52878	53128	.	-	0	Name=XP_029040305.1;ID=cds-XP_029040305.1;Dbxref=GeneID:114874823%2CGenbank:XP_029040305.1;Parent=rna-XM_029184472.1
NW_021683719.1	Gnomon	CDS	52685	52796	.	-	0	Name=XP_029040305.1;ID=cds-XP_029040305.1;Dbxref=GeneID:114874823%2CGenbank:XP_029040305.1;Parent=rna-XM_029184472.1
NW_021683719.1	Gnomon	CDS	52361	52613	.	-	0	Name=XP_029040305.1;ID=cds-XP_029040305.1;Dbxref=GeneID:114874823%2CGenbank:XP_029040305.1;Parent=rna-XM_029184472.1
NW_021683719.1	Gnomon	CDS	52180	52289	.	-	0	Name=XP_029040305.1;ID=cds-XP_029040305.1;Dbxref=GeneID:114874823%2CGenbank:XP_029040305.1;Parent=rna-XM_029184472.1
NW_021683719.1	Gnomon	CDS	51932	52095	.	-	0	Name=XP_029040305.1;ID=cds-XP_029040305.1;Dbxref=GeneID:114874823%2CGenbank:XP_029040305.1;Parent=rna-XM_029184472.1
NW_021683719.1	Gnomon	CDS	51729	51761	.	-	0	Name=XP_029040305.1;ID=cds-XP_029040305.1;Dbxref=GeneID:114874823%2CGenbank:XP_029040305.1;Parent=rna-XM_029184472.1
NW_021683719.1	Gnomon	CDS	51353	51427	.	-	0	Name=XP_029040305.1;ID=cds-XP_029040305.1;Dbxref=GeneID:114874823%2CGenbank:XP_029040305.1;Parent=rna-XM_029184472.1
NW_021683719.1	Gnomon	CDS	51008	51283	.	-	0	Name=XP_029040305.1;ID=cds-XP_029040305.1;Dbxref=GeneID:114874823%2CGenbank:XP_029040305.1;Parent=rna-XM_029184472.1
NW_021683719.1	Gnomon	CDS	50454	50925	.	-	0	Name=XP_029040305.1;ID=cds-XP_029040305.1;Dbxref=GeneID:114874823%2CGenbank:XP_029040305.1;Parent=rna-XM_029184472.1
NW_021683719.1	Gnomon	CDS	50214	50383	.	-	0	Name=XP_029040305.1;ID=cds-XP_029040305.1;Dbxref=GeneID:114874823%2CGenbank:XP_029040305.1;Parent=rna-XM_029184472.1
NW_021683719.1	Gnomon	CDS	49820	50141	.	-	0	Name=XP_029040305.1;ID=cds-XP_029040305.1;Dbxref=GeneID:114874823%2CGenbank:XP_029040305.1;Parent=rna-XM_029184472.1
NW_021683719.1	Gnomon	CDS	49473	49739	.	-	0	Name=XP_029040305.1;ID=cds-XP_029040305.1;Dbxref=GeneID:114874823%2CGenbank:XP_029040305.1;Parent=rna-XM_029184472.1
NW_021683719.1	Gnomon	CDS	49220	49401	.	-	0	Name=XP_029040305.1;ID=cds-XP_029040305.1;Dbxref=GeneID:114874823%2CGenbank:XP_029040305.1;Parent=rna-XM_029184472.1
NW_021683719.1	Gnomon	CDS	48899	49144	.	-	0	Name=XP_029040305.1;ID=cds-XP_029040305.1;Dbxref=GeneID:114874823%2CGenbank:XP_029040305.1;Parent=rna-XM_029184472.1
NW_021683719.1	Gnomon	CDS	48611	48830	.	-	0	Name=XP_029040305.1;ID=cds-XP_029040305.1;Dbxref=GeneID:114874823%2CGenbank:XP_029040305.1;Parent=rna-XM_029184472.1
NW_021683719.1	Gnomon	CDS	48269	48529	.	-	0	Name=XP_029040305.1;ID=cds-XP_029040305.1;Dbxref=GeneID:114874823%2CGenbank:XP_029040305.1;Parent=rna-XM_029184472.1
NW_021683719.1	Gnomon	CDS	47912	48190	.	-	0	Name=XP_029040305.1;ID=cds-XP_029040305.1;Dbxref=GeneID:114874823%2CGenbank:XP_029040305.1;Parent=rna-XM_029184472.1
NW_021683719.1	Gnomon	CDS	47315	47836	.	-	0	Name=XP_029040305.1;ID=cds-XP_029040305.1;Dbxref=GeneID:114874823%2CGenbank:XP_029040305.1;Parent=rna-XM_029184472.1
NW_021683719.1	Gnomon	CDS	47083	47234	.	-	0	Name=XP_029040305.1;ID=cds-XP_029040305.1;Dbxref=GeneID:114874823%2CGenbank:XP_029040305.1;Parent=rna-XM_029184472.1
NW_021683719.1	Gnomon	CDS	46800	47013	.	-	0	Name=XP_029040305.1;ID=cds-XP_029040305.1;Dbxref=GeneID:114874823%2CGenbank:XP_029040305.1;Parent=rna-XM_029184472.1
NW_021683719.1	Gnomon	CDS	46683	46718	.	-	0	Name=XP_029040305.1;ID=cds-XP_029040305.1;Dbxref=GeneID:114874823%2CGenbank:XP_029040305.1;Parent=rna-XM_029184472.1
NW_021683719.1	Gnomon	CDS	46421	46566	.	-	0	Name=XP_029040305.1;ID=cds-XP_029040305.1;Dbxref=GeneID:114874823%2CGenbank:XP_029040305.1;Parent=rna-XM_029184472.1
NW_021683719.1	Gnomon	CDS	46183	46359	.	-	0	Name=XP_029040305.1;ID=cds-XP_029040305.1;Dbxref=GeneID:114874823%2CGenbank:XP_029040305.1;Parent=rna-XM_029184472.1
NW_021683719.1	Gnomon	exon	301641	301984	.	-	.	ID=exon-XM_029184417.1-5;Dbxref=GeneID:114874799%2CGenbank:XM_029184417.1;Parent=rna-XM_029184417.1
NW_021683719.1	Gnomon	CDS	125239	125421	.	+	0	Name=XP_029040295.1;ID=cds-XP_029040295.1;Dbxref=GeneID:114874816%2CGenbank:XP_029040295.1;Parent=rna-XM_029184462.1
NW_021683719.1	Gnomon	CDS	125503	125804	.	+	0	Name=XP_029040295.1;ID=cds-XP_029040295.1;Dbxref=GeneID:114874816%2CGenbank:XP_029040295.1;Parent=rna-XM_029184462.1
NW_021683719.1	Gnomon	CDS	125885	126035	.	+	0	Name=XP_029040295.1;ID=cds-XP_029040295.1;Dbxref=GeneID:114874816%2CGenbank:XP_029040295.1;Parent=rna-XM_029184462.1
NW_021683719.1	Gnomon	CDS	126108	126191	.	+	0	Name=XP_029040295.1;ID=cds-XP_029040295.1;Dbxref=GeneID:114874816%2CGenbank:XP_029040295.1;Parent=rna-XM_029184462.1
NW_021683719.1	Gnomon	CDS	126299	126613	.	+	0	Name=XP_029040295.1;ID=cds-XP_029040295.1;Dbxref=GeneID:114874816%2CGenbank:XP_029040295.1;Parent=rna-XM_029184462.1
NW_021683719.1	Gnomon	CDS	126694	127240	.	+	0	Name=XP_029040295.1;ID=cds-XP_029040295.1;Dbxref=GeneID:114874816%2CGenbank:XP_029040295.1;Parent=rna-XM_029184462.1
NW_021683719.1	Gnomon	CDS	129799	129848	.	+	0	Name=XP_029040295.1;ID=cds-XP_029040295.1;Dbxref=GeneID:114874816%2CGenbank:XP_029040295.1;Parent=rna-XM_029184462.1
NW_021683719.1	Gnomon	mRNA	481467	487908	.	+	.	Name=XM_029184534.1;ID=rna-XM_029184534.1;Dbxref=GeneID:114874854%2CGenbank:XM_029184534.1;Parent=gene-LOC114874854
NW_021683719.1	Gnomon	CDS	54901	55032	.	-	0	Name=XP_029040306.1;ID=cds-XP_029040306.1;Dbxref=GeneID:114874823%2CGenbank:XP_029040306.1;Parent=rna-XM_029184473.1
NW_021683719.1	Gnomon	CDS	54612	54823	.	-	0	Name=XP_029040306.1;ID=cds-XP_029040306.1;Dbxref=GeneID:114874823%2CGenbank:XP_029040306.1;Parent=rna-XM_029184473.1
NW_021683719.1	Gnomon	CDS	54404	54551	.	-	0	Name=XP_029040306.1;ID=cds-XP_029040306.1;Dbxref=GeneID:114874823%2CGenbank:XP_029040306.1;Parent=rna-XM_029184473.1
NW_021683719.1	Gnomon	CDS	54236	54346	.	-	0	Name=XP_029040306.1;ID=cds-XP_029040306.1;Dbxref=GeneID:114874823%2CGenbank:XP_029040306.1;Parent=rna-XM_029184473.1
NW_021683719.1	Gnomon	CDS	53988	54171	.	-	0	Name=XP_029040306.1;ID=cds-XP_029040306.1;Dbxref=GeneID:114874823%2CGenbank:XP_029040306.1;Parent=rna-XM_029184473.1
NW_021683719.1	Gnomon	CDS	53755	53915	.	-	0	Name=XP_029040306.1;ID=cds-XP_029040306.1;Dbxref=GeneID:114874823%2CGenbank:XP_029040306.1;Parent=rna-XM_029184473.1
NW_021683719.1	Gnomon	CDS	53426	53675	.	-	0	Name=XP_029040306.1;ID=cds-XP_029040306.1;Dbxref=GeneID:114874823%2CGenbank:XP_029040306.1;Parent=rna-XM_029184473.1
NW_021683719.1	Gnomon	CDS	53207	53350	.	-	0	Name=XP_029040306.1;ID=cds-XP_029040306.1;Dbxref=GeneID:114874823%2CGenbank:XP_029040306.1;Parent=rna-XM_029184473.1
NW_021683719.1	Gnomon	CDS	52878	53128	.	-	0	Name=XP_029040306.1;ID=cds-XP_029040306.1;Dbxref=GeneID:114874823%2CGenbank:XP_029040306.1;Parent=rna-XM_029184473.1
NW_021683719.1	Gnomon	CDS	52685	52796	.	-	0	Name=XP_029040306.1;ID=cds-XP_029040306.1;Dbxref=GeneID:114874823%2CGenbank:XP_029040306.1;Parent=rna-XM_029184473.1
NW_021683719.1	Gnomon	CDS	52361	52613	.	-	0	Name=XP_029040306.1;ID=cds-XP_029040306.1;Dbxref=GeneID:114874823%2CGenbank:XP_029040306.1;Parent=rna-XM_029184473.1
NW_021683719.1	Gnomon	CDS	52180	52289	.	-	0	Name=XP_029040306.1;ID=cds-XP_029040306.1;Dbxref=GeneID:114874823%2CGenbank:XP_029040306.1;Parent=rna-XM_029184473.1
NW_021683719.1	Gnomon	CDS	51932	52095	.	-	0	Name=XP_029040306.1;ID=cds-XP_029040306.1;Dbxref=GeneID:114874823%2CGenbank:XP_029040306.1;Parent=rna-XM_029184473.1
NW_021683719.1	Gnomon	CDS	51729	51761	.	-	0	Name=XP_029040306.1;ID=cds-XP_029040306.1;Dbxref=GeneID:114874823%2CGenbank:XP_029040306.1;Parent=rna-XM_029184473.1
NW_021683719.1	Gnomon	CDS	51353	51427	.	-	0	Name=XP_029040306.1;ID=cds-XP_029040306.1;Dbxref=GeneID:114874823%2CGenbank:XP_029040306.1;Parent=rna-XM_029184473.1
NW_021683719.1	Gnomon	CDS	51008	51283	.	-	0	Name=XP_029040306.1;ID=cds-XP_029040306.1;Dbxref=GeneID:114874823%2CGenbank:XP_029040306.1;Parent=rna-XM_029184473.1
NW_021683719.1	Gnomon	CDS	50454	50925	.	-	0	Name=XP_029040306.1;ID=cds-XP_029040306.1;Dbxref=GeneID:114874823%2CGenbank:XP_029040306.1;Parent=rna-XM_029184473.1
NW_021683719.1	Gnomon	CDS	50214	50383	.	-	0	Name=XP_029040306.1;ID=cds-XP_029040306.1;Dbxref=GeneID:114874823%2CGenbank:XP_029040306.1;Parent=rna-XM_029184473.1
NW_021683719.1	Gnomon	CDS	49820	50141	.	-	0	Name=XP_029040306.1;ID=cds-XP_029040306.1;Dbxref=GeneID:114874823%2CGenbank:XP_029040306.1;Parent=rna-XM_029184473.1
NW_021683719.1	Gnomon	CDS	49473	49739	.	-	0	Name=XP_029040306.1;ID=cds-XP_029040306.1;Dbxref=GeneID:114874823%2CGenbank:XP_029040306.1;Parent=rna-XM_029184473.1
NW_021683719.1	Gnomon	CDS	49220	49401	.	-	0	Name=XP_029040306.1;ID=cds-XP_029040306.1;Dbxref=GeneID:114874823%2CGenbank:XP_029040306.1;Parent=rna-XM_029184473.1
NW_021683719.1	Gnomon	CDS	48899	49144	.	-	0	Name=XP_029040306.1;ID=cds-XP_029040306.1;Dbxref=GeneID:114874823%2CGenbank:XP_029040306.1;Parent=rna-XM_029184473.1
NW_021683719.1	Gnomon	CDS	48611	48830	.	-	0	Name=XP_029040306.1;ID=cds-XP_029040306.1;Dbxref=GeneID:114874823%2CGenbank:XP_029040306.1;Parent=rna-XM_029184473.1
NW_021683719.1	Gnomon	CDS	48269	48529	.	-	0	Name=XP_029040306.1;ID=cds-XP_029040306.1;Dbxref=GeneID:114874823%2CGenbank:XP_029040306.1;Parent=rna-XM_029184473.1
NW_021683719.1	Gnomon	CDS	47912	48190	.	-	0	Name=XP_029040306.1;ID=cds-XP_029040306.1;Dbxref=GeneID:114874823%2CGenbank:XP_029040306.1;Parent=rna-XM_029184473.1
NW_021683719.1	Gnomon	CDS	47315	47836	.	-	0	Name=XP_029040306.1;ID=cds-XP_029040306.1;Dbxref=GeneID:114874823%2CGenbank:XP_029040306.1;Parent=rna-XM_029184473.1
NW_021683719.1	Gnomon	CDS	47083	47234	.	-	0	Name=XP_029040306.1;ID=cds-XP_029040306.1;Dbxref=GeneID:114874823%2CGenbank:XP_029040306.1;Parent=rna-XM_029184473.1
NW_021683719.1	Gnomon	CDS	46800	47013	.	-	0	Name=XP_029040306.1;ID=cds-XP_029040306.1;Dbxref=GeneID:114874823%2CGenbank:XP_029040306.1;Parent=rna-XM_029184473.1
NW_021683719.1	Gnomon	CDS	46683	46697	.	-	0	Name=XP_029040306.1;ID=cds-XP_029040306.1;Dbxref=GeneID:114874823%2CGenbank:XP_029040306.1;Parent=rna-XM_029184473.1
NW_021683719.1	Gnomon	CDS	46421	46566	.	-	0	Name=XP_029040306.1;ID=cds-XP_029040306.1;Dbxref=GeneID:114874823%2CGenbank:XP_029040306.1;Parent=rna-XM_029184473.1
NW_021683719.1	Gnomon	CDS	46183	46359	.	-	0	Name=XP_029040306.1;ID=cds-XP_029040306.1;Dbxref=GeneID:114874823%2CGenbank:XP_029040306.1;Parent=rna-XM_029184473.1
NW_021683719.1	Gnomon	CDS	104259	104299	.	+	0	Name=XP_029040296.1;ID=cds-XP_029040296.1;Dbxref=GeneID:114874817%2CGenbank:XP_029040296.1;Parent=rna-XM_029184463.1
NW_021683719.1	Gnomon	CDS	104413	104641	.	+	0	Name=XP_029040296.1;ID=cds-XP_029040296.1;Dbxref=GeneID:114874817%2CGenbank:XP_029040296.1;Parent=rna-XM_029184463.1
NW_021683719.1	Gnomon	CDS	104734	104967	.	+	0	Name=XP_029040296.1;ID=cds-XP_029040296.1;Dbxref=GeneID:114874817%2CGenbank:XP_029040296.1;Parent=rna-XM_029184463.1
NW_021683719.1	Gnomon	CDS	105039	105330	.	+	0	Name=XP_029040296.1;ID=cds-XP_029040296.1;Dbxref=GeneID:114874817%2CGenbank:XP_029040296.1;Parent=rna-XM_029184463.1
NW_021683719.1	Gnomon	CDS	105404	105813	.	+	0	Name=XP_029040296.1;ID=cds-XP_029040296.1;Dbxref=GeneID:114874817%2CGenbank:XP_029040296.1;Parent=rna-XM_029184463.1
NW_021683719.1	Gnomon	mRNA	94107	96037	.	-	.	Name=XM_029184439.1;ID=rna-XM_029184439.1;Dbxref=GeneID:114874811%2CGenbank:XM_029184439.1;Parent=gene-LOC114874811
NW_021683719.1	Gnomon	CDS	54901	55032	.	-	0	Name=XP_029040307.1;ID=cds-XP_029040307.1;Dbxref=GeneID:114874823%2CGenbank:XP_029040307.1;Parent=rna-XM_029184474.1
NW_021683719.1	Gnomon	CDS	54612	54823	.	-	0	Name=XP_029040307.1;ID=cds-XP_029040307.1;Dbxref=GeneID:114874823%2CGenbank:XP_029040307.1;Parent=rna-XM_029184474.1
NW_021683719.1	Gnomon	CDS	54404	54551	.	-	0	Name=XP_029040307.1;ID=cds-XP_029040307.1;Dbxref=GeneID:114874823%2CGenbank:XP_029040307.1;Parent=rna-XM_029184474.1
NW_021683719.1	Gnomon	CDS	54236	54346	.	-	0	Name=XP_029040307.1;ID=cds-XP_029040307.1;Dbxref=GeneID:114874823%2CGenbank:XP_029040307.1;Parent=rna-XM_029184474.1
NW_021683719.1	Gnomon	CDS	53988	54171	.	-	0	Name=XP_029040307.1;ID=cds-XP_029040307.1;Dbxref=GeneID:114874823%2CGenbank:XP_029040307.1;Parent=rna-XM_029184474.1
NW_021683719.1	Gnomon	CDS	53755	53915	.	-	0	Name=XP_029040307.1;ID=cds-XP_029040307.1;Dbxref=GeneID:114874823%2CGenbank:XP_029040307.1;Parent=rna-XM_029184474.1
NW_021683719.1	Gnomon	CDS	53426	53675	.	-	0	Name=XP_029040307.1;ID=cds-XP_029040307.1;Dbxref=GeneID:114874823%2CGenbank:XP_029040307.1;Parent=rna-XM_029184474.1
NW_021683719.1	Gnomon	CDS	53207	53350	.	-	0	Name=XP_029040307.1;ID=cds-XP_029040307.1;Dbxref=GeneID:114874823%2CGenbank:XP_029040307.1;Parent=rna-XM_029184474.1
NW_021683719.1	Gnomon	CDS	52878	53128	.	-	0	Name=XP_029040307.1;ID=cds-XP_029040307.1;Dbxref=GeneID:114874823%2CGenbank:XP_029040307.1;Parent=rna-XM_029184474.1
NW_021683719.1	Gnomon	CDS	52685	52796	.	-	0	Name=XP_029040307.1;ID=cds-XP_029040307.1;Dbxref=GeneID:114874823%2CGenbank:XP_029040307.1;Parent=rna-XM_029184474.1
NW_021683719.1	Gnomon	CDS	52361	52613	.	-	0	Name=XP_029040307.1;ID=cds-XP_029040307.1;Dbxref=GeneID:114874823%2CGenbank:XP_029040307.1;Parent=rna-XM_029184474.1
NW_021683719.1	Gnomon	CDS	52180	52289	.	-	0	Name=XP_029040307.1;ID=cds-XP_029040307.1;Dbxref=GeneID:114874823%2CGenbank:XP_029040307.1;Parent=rna-XM_029184474.1
NW_021683719.1	Gnomon	CDS	51932	52098	.	-	0	Name=XP_029040307.1;ID=cds-XP_029040307.1;Dbxref=GeneID:114874823%2CGenbank:XP_029040307.1;Parent=rna-XM_029184474.1
NW_021683719.1	Gnomon	CDS	51353	51427	.	-	0	Name=XP_029040307.1;ID=cds-XP_029040307.1;Dbxref=GeneID:114874823%2CGenbank:XP_029040307.1;Parent=rna-XM_029184474.1
NW_021683719.1	Gnomon	CDS	51008	51283	.	-	0	Name=XP_029040307.1;ID=cds-XP_029040307.1;Dbxref=GeneID:114874823%2CGenbank:XP_029040307.1;Parent=rna-XM_029184474.1
NW_021683719.1	Gnomon	CDS	50454	50925	.	-	0	Name=XP_029040307.1;ID=cds-XP_029040307.1;Dbxref=GeneID:114874823%2CGenbank:XP_029040307.1;Parent=rna-XM_029184474.1
NW_021683719.1	Gnomon	CDS	50214	50383	.	-	0	Name=XP_029040307.1;ID=cds-XP_029040307.1;Dbxref=GeneID:114874823%2CGenbank:XP_029040307.1;Parent=rna-XM_029184474.1
NW_021683719.1	Gnomon	CDS	49820	50141	.	-	0	Name=XP_029040307.1;ID=cds-XP_029040307.1;Dbxref=GeneID:114874823%2CGenbank:XP_029040307.1;Parent=rna-XM_029184474.1
NW_021683719.1	Gnomon	CDS	49473	49739	.	-	0	Name=XP_029040307.1;ID=cds-XP_029040307.1;Dbxref=GeneID:114874823%2CGenbank:XP_029040307.1;Parent=rna-XM_029184474.1
NW_021683719.1	Gnomon	CDS	49220	49401	.	-	0	Name=XP_029040307.1;ID=cds-XP_029040307.1;Dbxref=GeneID:114874823%2CGenbank:XP_029040307.1;Parent=rna-XM_029184474.1
NW_021683719.1	Gnomon	CDS	48899	49144	.	-	0	Name=XP_029040307.1;ID=cds-XP_029040307.1;Dbxref=GeneID:114874823%2CGenbank:XP_029040307.1;Parent=rna-XM_029184474.1
NW_021683719.1	Gnomon	CDS	48611	48830	.	-	0	Name=XP_029040307.1;ID=cds-XP_029040307.1;Dbxref=GeneID:114874823%2CGenbank:XP_029040307.1;Parent=rna-XM_029184474.1
NW_021683719.1	Gnomon	CDS	48269	48529	.	-	0	Name=XP_029040307.1;ID=cds-XP_029040307.1;Dbxref=GeneID:114874823%2CGenbank:XP_029040307.1;Parent=rna-XM_029184474.1
NW_021683719.1	Gnomon	CDS	47912	48190	.	-	0	Name=XP_029040307.1;ID=cds-XP_029040307.1;Dbxref=GeneID:114874823%2CGenbank:XP_029040307.1;Parent=rna-XM_029184474.1
NW_021683719.1	Gnomon	CDS	47315	47836	.	-	0	Name=XP_029040307.1;ID=cds-XP_029040307.1;Dbxref=GeneID:114874823%2CGenbank:XP_029040307.1;Parent=rna-XM_029184474.1
NW_021683719.1	Gnomon	CDS	47083	47234	.	-	0	Name=XP_029040307.1;ID=cds-XP_029040307.1;Dbxref=GeneID:114874823%2CGenbank:XP_029040307.1;Parent=rna-XM_029184474.1
NW_021683719.1	Gnomon	CDS	46800	47013	.	-	0	Name=XP_029040307.1;ID=cds-XP_029040307.1;Dbxref=GeneID:114874823%2CGenbank:XP_029040307.1;Parent=rna-XM_029184474.1
NW_021683719.1	Gnomon	CDS	46683	46718	.	-	0	Name=XP_029040307.1;ID=cds-XP_029040307.1;Dbxref=GeneID:114874823%2CGenbank:XP_029040307.1;Parent=rna-XM_029184474.1
NW_021683719.1	Gnomon	CDS	46421	46566	.	-	0	Name=XP_029040307.1;ID=cds-XP_029040307.1;Dbxref=GeneID:114874823%2CGenbank:XP_029040307.1;Parent=rna-XM_029184474.1
NW_021683719.1	Gnomon	CDS	46183	46359	.	-	0	Name=XP_029040307.1;ID=cds-XP_029040307.1;Dbxref=GeneID:114874823%2CGenbank:XP_029040307.1;Parent=rna-XM_029184474.1
NW_021683719.1	Gnomon	CDS	104259	104299	.	+	0	Name=XP_029040297.1;ID=cds-XP_029040297.1;Dbxref=GeneID:114874817%2CGenbank:XP_029040297.1;Parent=rna-XM_029184464.1
NW_021683719.1	Gnomon	CDS	104422	104641	.	+	0	Name=XP_029040297.1;ID=cds-XP_029040297.1;Dbxref=GeneID:114874817%2CGenbank:XP_029040297.1;Parent=rna-XM_029184464.1
NW_021683719.1	Gnomon	CDS	104734	104967	.	+	0	Name=XP_029040297.1;ID=cds-XP_029040297.1;Dbxref=GeneID:114874817%2CGenbank:XP_029040297.1;Parent=rna-XM_029184464.1
NW_021683719.1	Gnomon	CDS	105039	105330	.	+	0	Name=XP_029040297.1;ID=cds-XP_029040297.1;Dbxref=GeneID:114874817%2CGenbank:XP_029040297.1;Parent=rna-XM_029184464.1
NW_021683719.1	Gnomon	CDS	105404	105813	.	+	0	Name=XP_029040297.1;ID=cds-XP_029040297.1;Dbxref=GeneID:114874817%2CGenbank:XP_029040297.1;Parent=rna-XM_029184464.1
NW_021683719.1	Gnomon	mRNA	2004	6993	.	-	.	Name=XM_029184380.1;ID=rna-XM_029184380.1;Dbxref=GeneID:114874775%2CGenbank:XM_029184380.1;Parent=gene-LOC114874775
NW_021683719.1	Gnomon	CDS	54901	55032	.	-	0	Name=XP_029040308.1;ID=cds-XP_029040308.1;Dbxref=GeneID:114874823%2CGenbank:XP_029040308.1;Parent=rna-XM_029184475.1
NW_021683719.1	Gnomon	CDS	54612	54823	.	-	0	Name=XP_029040308.1;ID=cds-XP_029040308.1;Dbxref=GeneID:114874823%2CGenbank:XP_029040308.1;Parent=rna-XM_029184475.1
NW_021683719.1	Gnomon	CDS	54404	54551	.	-	0	Name=XP_029040308.1;ID=cds-XP_029040308.1;Dbxref=GeneID:114874823%2CGenbank:XP_029040308.1;Parent=rna-XM_029184475.1
NW_021683719.1	Gnomon	CDS	54236	54346	.	-	0	Name=XP_029040308.1;ID=cds-XP_029040308.1;Dbxref=GeneID:114874823%2CGenbank:XP_029040308.1;Parent=rna-XM_029184475.1
NW_021683719.1	Gnomon	CDS	53988	54171	.	-	0	Name=XP_029040308.1;ID=cds-XP_029040308.1;Dbxref=GeneID:114874823%2CGenbank:XP_029040308.1;Parent=rna-XM_029184475.1
NW_021683719.1	Gnomon	CDS	53755	53915	.	-	0	Name=XP_029040308.1;ID=cds-XP_029040308.1;Dbxref=GeneID:114874823%2CGenbank:XP_029040308.1;Parent=rna-XM_029184475.1
NW_021683719.1	Gnomon	CDS	53426	53675	.	-	0	Name=XP_029040308.1;ID=cds-XP_029040308.1;Dbxref=GeneID:114874823%2CGenbank:XP_029040308.1;Parent=rna-XM_029184475.1
NW_021683719.1	Gnomon	CDS	53207	53350	.	-	0	Name=XP_029040308.1;ID=cds-XP_029040308.1;Dbxref=GeneID:114874823%2CGenbank:XP_029040308.1;Parent=rna-XM_029184475.1
NW_021683719.1	Gnomon	CDS	52878	53128	.	-	0	Name=XP_029040308.1;ID=cds-XP_029040308.1;Dbxref=GeneID:114874823%2CGenbank:XP_029040308.1;Parent=rna-XM_029184475.1
NW_021683719.1	Gnomon	CDS	52685	52796	.	-	0	Name=XP_029040308.1;ID=cds-XP_029040308.1;Dbxref=GeneID:114874823%2CGenbank:XP_029040308.1;Parent=rna-XM_029184475.1
NW_021683719.1	Gnomon	CDS	52361	52613	.	-	0	Name=XP_029040308.1;ID=cds-XP_029040308.1;Dbxref=GeneID:114874823%2CGenbank:XP_029040308.1;Parent=rna-XM_029184475.1
NW_021683719.1	Gnomon	CDS	52180	52289	.	-	0	Name=XP_029040308.1;ID=cds-XP_029040308.1;Dbxref=GeneID:114874823%2CGenbank:XP_029040308.1;Parent=rna-XM_029184475.1
NW_021683719.1	Gnomon	CDS	51932	52095	.	-	0	Name=XP_029040308.1;ID=cds-XP_029040308.1;Dbxref=GeneID:114874823%2CGenbank:XP_029040308.1;Parent=rna-XM_029184475.1
NW_021683719.1	Gnomon	CDS	51729	51761	.	-	0	Name=XP_029040308.1;ID=cds-XP_029040308.1;Dbxref=GeneID:114874823%2CGenbank:XP_029040308.1;Parent=rna-XM_029184475.1
NW_021683719.1	Gnomon	CDS	51353	51427	.	-	0	Name=XP_029040308.1;ID=cds-XP_029040308.1;Dbxref=GeneID:114874823%2CGenbank:XP_029040308.1;Parent=rna-XM_029184475.1
NW_021683719.1	Gnomon	CDS	51008	51283	.	-	0	Name=XP_029040308.1;ID=cds-XP_029040308.1;Dbxref=GeneID:114874823%2CGenbank:XP_029040308.1;Parent=rna-XM_029184475.1
NW_021683719.1	Gnomon	CDS	50454	50925	.	-	0	Name=XP_029040308.1;ID=cds-XP_029040308.1;Dbxref=GeneID:114874823%2CGenbank:XP_029040308.1;Parent=rna-XM_029184475.1
NW_021683719.1	Gnomon	CDS	50214	50383	.	-	0	Name=XP_029040308.1;ID=cds-XP_029040308.1;Dbxref=GeneID:114874823%2CGenbank:XP_029040308.1;Parent=rna-XM_029184475.1
NW_021683719.1	Gnomon	CDS	49820	50141	.	-	0	Name=XP_029040308.1;ID=cds-XP_029040308.1;Dbxref=GeneID:114874823%2CGenbank:XP_029040308.1;Parent=rna-XM_029184475.1
NW_021683719.1	Gnomon	CDS	49473	49739	.	-	0	Name=XP_029040308.1;ID=cds-XP_029040308.1;Dbxref=GeneID:114874823%2CGenbank:XP_029040308.1;Parent=rna-XM_029184475.1
NW_021683719.1	Gnomon	CDS	49220	49401	.	-	0	Name=XP_029040308.1;ID=cds-XP_029040308.1;Dbxref=GeneID:114874823%2CGenbank:XP_029040308.1;Parent=rna-XM_029184475.1
NW_021683719.1	Gnomon	CDS	48899	49144	.	-	0	Name=XP_029040308.1;ID=cds-XP_029040308.1;Dbxref=GeneID:114874823%2CGenbank:XP_029040308.1;Parent=rna-XM_029184475.1
NW_021683719.1	Gnomon	CDS	48611	48830	.	-	0	Name=XP_029040308.1;ID=cds-XP_029040308.1;Dbxref=GeneID:114874823%2CGenbank:XP_029040308.1;Parent=rna-XM_029184475.1
NW_021683719.1	Gnomon	CDS	48269	48529	.	-	0	Name=XP_029040308.1;ID=cds-XP_029040308.1;Dbxref=GeneID:114874823%2CGenbank:XP_029040308.1;Parent=rna-XM_029184475.1
NW_021683719.1	Gnomon	CDS	47912	48190	.	-	0	Name=XP_029040308.1;ID=cds-XP_029040308.1;Dbxref=GeneID:114874823%2CGenbank:XP_029040308.1;Parent=rna-XM_029184475.1
NW_021683719.1	Gnomon	CDS	47315	47836	.	-	0	Name=XP_029040308.1;ID=cds-XP_029040308.1;Dbxref=GeneID:114874823%2CGenbank:XP_029040308.1;Parent=rna-XM_029184475.1
NW_021683719.1	Gnomon	CDS	47083	47234	.	-	0	Name=XP_029040308.1;ID=cds-XP_029040308.1;Dbxref=GeneID:114874823%2CGenbank:XP_029040308.1;Parent=rna-XM_029184475.1
NW_021683719.1	Gnomon	CDS	46800	47013	.	-	0	Name=XP_029040308.1;ID=cds-XP_029040308.1;Dbxref=GeneID:114874823%2CGenbank:XP_029040308.1;Parent=rna-XM_029184475.1
NW_021683719.1	Gnomon	CDS	46421	46566	.	-	0	Name=XP_029040308.1;ID=cds-XP_029040308.1;Dbxref=GeneID:114874823%2CGenbank:XP_029040308.1;Parent=rna-XM_029184475.1
NW_021683719.1	Gnomon	CDS	46183	46359	.	-	0	Name=XP_029040308.1;ID=cds-XP_029040308.1;Dbxref=GeneID:114874823%2CGenbank:XP_029040308.1;Parent=rna-XM_029184475.1
NW_021683719.1	Gnomon	CDS	124530	124645	.	-	0	Name=XP_029040298.1;ID=cds-XP_029040298.1;Dbxref=GeneID:114874818%2CGenbank:XP_029040298.1;Parent=rna-XM_029184465.1
NW_021683719.1	Gnomon	CDS	124338	124451	.	-	0	Name=XP_029040298.1;ID=cds-XP_029040298.1;Dbxref=GeneID:114874818%2CGenbank:XP_029040298.1;Parent=rna-XM_029184465.1
NW_021683719.1	Gnomon	CDS	123858	124184	.	-	0	Name=XP_029040298.1;ID=cds-XP_029040298.1;Dbxref=GeneID:114874818%2CGenbank:XP_029040298.1;Parent=rna-XM_029184465.1
NW_021683719.1	Gnomon	CDS	123452	123784	.	-	0	Name=XP_029040298.1;ID=cds-XP_029040298.1;Dbxref=GeneID:114874818%2CGenbank:XP_029040298.1;Parent=rna-XM_029184465.1
NW_021683719.1	Gnomon	CDS	123113	123380	.	-	0	Name=XP_029040298.1;ID=cds-XP_029040298.1;Dbxref=GeneID:114874818%2CGenbank:XP_029040298.1;Parent=rna-XM_029184465.1
NW_021683719.1	Gnomon	exon	134881	135214	.	-	.	ID=exon-XM_029184442.1-8;Dbxref=GeneID:114874812%2CGenbank:XM_029184442.1;Parent=rna-XM_029184442.1
NW_021683719.1	Gnomon	exon	135328	135541	.	-	.	ID=exon-XM_029184442.1-7;Dbxref=GeneID:114874812%2CGenbank:XM_029184442.1;Parent=rna-XM_029184442.1
NW_021683719.1	Gnomon	exon	135652	135949	.	-	.	ID=exon-XM_029184442.1-6;Dbxref=GeneID:114874812%2CGenbank:XM_029184442.1;Parent=rna-XM_029184442.1
NW_021683719.1	Gnomon	exon	136036	136366	.	-	.	ID=exon-XM_029184442.1-5;Dbxref=GeneID:114874812%2CGenbank:XM_029184442.1;Parent=rna-XM_029184442.1
NW_021683719.1	Gnomon	exon	134334	134794	.	-	.	ID=exon-XM_029184442.1-9;Dbxref=GeneID:114874812%2CGenbank:XM_029184442.1;Parent=rna-XM_029184442.1
NW_021683719.1	Gnomon	exon	137164	137287	.	-	.	ID=exon-XM_029184442.1-4;Dbxref=GeneID:114874812%2CGenbank:XM_029184442.1;Parent=rna-XM_029184442.1
NW_021683719.1	Gnomon	exon	141741	141990	.	-	.	ID=exon-XM_029184442.1-3;Dbxref=GeneID:114874812%2CGenbank:XM_029184442.1;Parent=rna-XM_029184442.1
NW_021683719.1	Gnomon	exon	143373	143585	.	-	.	ID=exon-XM_029184442.1-2;Dbxref=GeneID:114874812%2CGenbank:XM_029184442.1;Parent=rna-XM_029184442.1
NW_021683719.1	Gnomon	exon	147597	148042	.	-	.	ID=exon-XM_029184442.1-1;Dbxref=GeneID:114874812%2CGenbank:XM_029184442.1;Parent=rna-XM_029184442.1
NW_021683719.1	Gnomon	CDS	65656	65689	.	+	0	Name=XP_029040309.1;ID=cds-XP_029040309.1;Dbxref=GeneID:114874824%2CGenbank:XP_029040309.1;Parent=rna-XM_029184476.1
NW_021683719.1	Gnomon	CDS	72156	72247	.	+	0	Name=XP_029040309.1;ID=cds-XP_029040309.1;Dbxref=GeneID:114874824%2CGenbank:XP_029040309.1;Parent=rna-XM_029184476.1
NW_021683719.1	Gnomon	CDS	72579	72739	.	+	0	Name=XP_029040309.1;ID=cds-XP_029040309.1;Dbxref=GeneID:114874824%2CGenbank:XP_029040309.1;Parent=rna-XM_029184476.1
NW_021683719.1	Gnomon	CDS	72811	72955	.	+	0	Name=XP_029040309.1;ID=cds-XP_029040309.1;Dbxref=GeneID:114874824%2CGenbank:XP_029040309.1;Parent=rna-XM_029184476.1
NW_021683719.1	Gnomon	CDS	73163	73363	.	+	0	Name=XP_029040309.1;ID=cds-XP_029040309.1;Dbxref=GeneID:114874824%2CGenbank:XP_029040309.1;Parent=rna-XM_029184476.1
NW_021683719.1	Gnomon	CDS	74217	74377	.	+	0	Name=XP_029040309.1;ID=cds-XP_029040309.1;Dbxref=GeneID:114874824%2CGenbank:XP_029040309.1;Parent=rna-XM_029184476.1
NW_021683719.1	Gnomon	CDS	74591	74874	.	+	0	Name=XP_029040309.1;ID=cds-XP_029040309.1;Dbxref=GeneID:114874824%2CGenbank:XP_029040309.1;Parent=rna-XM_029184476.1
NW_021683719.1	Gnomon	CDS	75411	75529	.	+	0	Name=XP_029040309.1;ID=cds-XP_029040309.1;Dbxref=GeneID:114874824%2CGenbank:XP_029040309.1;Parent=rna-XM_029184476.1
NW_021683719.1	Gnomon	CDS	76120	76245	.	+	0	Name=XP_029040309.1;ID=cds-XP_029040309.1;Dbxref=GeneID:114874824%2CGenbank:XP_029040309.1;Parent=rna-XM_029184476.1
NW_021683719.1	Gnomon	CDS	76373	76663	.	+	0	Name=XP_029040309.1;ID=cds-XP_029040309.1;Dbxref=GeneID:114874824%2CGenbank:XP_029040309.1;Parent=rna-XM_029184476.1
NW_021683719.1	Gnomon	CDS	102813	103119	.	-	0	Name=XP_029040299.1;ID=cds-XP_029040299.1;Dbxref=GeneID:114874819%2CGenbank:XP_029040299.1;Parent=rna-XM_029184466.1
NW_021683719.1	Gnomon	CDS	102205	102416	.	-	0	Name=XP_029040299.1;ID=cds-XP_029040299.1;Dbxref=GeneID:114874819%2CGenbank:XP_029040299.1;Parent=rna-XM_029184466.1
NW_021683719.1	Gnomon	CDS	101799	102098	.	-	0	Name=XP_029040299.1;ID=cds-XP_029040299.1;Dbxref=GeneID:114874819%2CGenbank:XP_029040299.1;Parent=rna-XM_029184466.1
NW_021683719.1	Gnomon	mRNA	24994	27822	.	+	.	Name=XM_029184382.1;ID=rna-XM_029184382.1;Dbxref=GeneID:114874777%2CGenbank:XM_029184382.1;Parent=gene-LOC114874777
NW_021683719.1	Gnomon	exon	122723	123380	.	-	.	ID=exon-XM_029184465.1-5;Dbxref=GeneID:114874818%2CGenbank:XM_029184465.1;Parent=rna-XM_029184465.1
NW_021683719.1	Gnomon	exon	123452	123784	.	-	.	ID=exon-XM_029184465.1-4;Dbxref=GeneID:114874818%2CGenbank:XM_029184465.1;Parent=rna-XM_029184465.1
NW_021683719.1	Gnomon	exon	123858	124184	.	-	.	ID=exon-XM_029184465.1-3;Dbxref=GeneID:114874818%2CGenbank:XM_029184465.1;Parent=rna-XM_029184465.1
NW_021683719.1	Gnomon	exon	124338	124451	.	-	.	ID=exon-XM_029184465.1-2;Dbxref=GeneID:114874818%2CGenbank:XM_029184465.1;Parent=rna-XM_029184465.1
NW_021683719.1	Gnomon	exon	124530	124645	.	-	.	ID=exon-XM_029184465.1-1;Dbxref=GeneID:114874818%2CGenbank:XM_029184465.1;Parent=rna-XM_029184465.1
NW_021683719.1	Gnomon	mRNA	24924	27823	.	+	.	Name=XM_029184381.1;ID=rna-XM_029184381.1;Dbxref=GeneID:114874777%2CGenbank:XM_029184381.1;Parent=gene-LOC114874777
NW_021683719.1	Gnomon	exon	435303	436503	.	-	.	ID=exon-XM_029184516.1-8;Dbxref=GeneID:114874844%2CGenbank:XM_029184516.1;Parent=rna-XM_029184516.1
NW_021683719.1	Gnomon	exon	436684	438118	.	-	.	ID=exon-XM_029184516.1-7;Dbxref=GeneID:114874844%2CGenbank:XM_029184516.1;Parent=rna-XM_029184516.1
NW_021683719.1	Gnomon	exon	438417	438663	.	-	.	ID=exon-XM_029184516.1-6;Dbxref=GeneID:114874844%2CGenbank:XM_029184516.1;Parent=rna-XM_029184516.1
NW_021683719.1	Gnomon	exon	442137	442426	.	-	.	ID=exon-XM_029184516.1-5;Dbxref=GeneID:114874844%2CGenbank:XM_029184516.1;Parent=rna-XM_029184516.1
NW_021683719.1	Gnomon	exon	391518	391629	.	-	.	ID=exon-XM_029184516.1-9;Dbxref=GeneID:114874844%2CGenbank:XM_029184516.1;Parent=rna-XM_029184516.1
NW_021683719.1	Gnomon	exon	444357	444630	.	-	.	ID=exon-XM_029184516.1-4;Dbxref=GeneID:114874844%2CGenbank:XM_029184516.1;Parent=rna-XM_029184516.1
NW_021683719.1	Gnomon	exon	445717	445891	.	-	.	ID=exon-XM_029184516.1-3;Dbxref=GeneID:114874844%2CGenbank:XM_029184516.1;Parent=rna-XM_029184516.1
NW_021683719.1	Gnomon	exon	480310	481027	.	-	.	ID=exon-XM_029184516.1-2;Dbxref=GeneID:114874844%2CGenbank:XM_029184516.1;Parent=rna-XM_029184516.1
NW_021683719.1	Gnomon	exon	481206	481310	.	-	.	ID=exon-XM_029184516.1-1;Dbxref=GeneID:114874844%2CGenbank:XM_029184516.1;Parent=rna-XM_029184516.1
NW_021683719.1	Gnomon	exon	301641	301984	.	-	.	ID=exon-XM_029184418.1-5;Dbxref=GeneID:114874799%2CGenbank:XM_029184418.1;Parent=rna-XM_029184418.1
NW_021683719.1	Gnomon	exon	302048	302184	.	-	.	ID=exon-XM_029184418.1-4;Dbxref=GeneID:114874799%2CGenbank:XM_029184418.1;Parent=rna-XM_029184418.1
NW_021683719.1	Gnomon	exon	301016	301141	.	-	.	ID=exon-XM_029184418.1-6;Dbxref=GeneID:114874799%2CGenbank:XM_029184418.1;Parent=rna-XM_029184418.1
NW_021683719.1	Gnomon	exon	303382	303939	.	-	.	ID=exon-XM_029184418.1-1;Dbxref=GeneID:114874799%2CGenbank:XM_029184418.1;Parent=rna-XM_029184418.1
NW_021683719.1	Gnomon	exon	302256	302441	.	-	.	ID=exon-XM_029184418.1-3;Dbxref=GeneID:114874799%2CGenbank:XM_029184418.1;Parent=rna-XM_029184418.1
NW_021683719.1	Gnomon	exon	302830	302950	.	-	.	ID=exon-XM_029184418.1-2;Dbxref=GeneID:114874799%2CGenbank:XM_029184418.1;Parent=rna-XM_029184418.1
NW_021683719.1	Gnomon	mRNA	88248	91066	.	-	.	Name=XM_029184430.1;ID=rna-XM_029184430.1;Dbxref=GeneID:114874806%2CGenbank:XM_029184430.1;Parent=gene-LOC114874806
NW_021683719.1	Gnomon	exon	436684	438118	.	-	.	ID=exon-XM_029184515.1-7;Dbxref=GeneID:114874844%2CGenbank:XM_029184515.1;Parent=rna-XM_029184515.1
NW_021683719.1	Gnomon	exon	438417	438663	.	-	.	ID=exon-XM_029184515.1-6;Dbxref=GeneID:114874844%2CGenbank:XM_029184515.1;Parent=rna-XM_029184515.1
NW_021683719.1	Gnomon	exon	391518	391629	.	-	.	ID=exon-XM_029184515.1-9;Dbxref=GeneID:114874844%2CGenbank:XM_029184515.1;Parent=rna-XM_029184515.1
NW_021683719.1	Gnomon	exon	435303	436503	.	-	.	ID=exon-XM_029184515.1-8;Dbxref=GeneID:114874844%2CGenbank:XM_029184515.1;Parent=rna-XM_029184515.1
NW_021683719.1	Gnomon	exon	445717	445891	.	-	.	ID=exon-XM_029184515.1-3;Dbxref=GeneID:114874844%2CGenbank:XM_029184515.1;Parent=rna-XM_029184515.1
NW_021683719.1	Gnomon	exon	480310	480634	.	-	.	ID=exon-XM_029184515.1-2;Dbxref=GeneID:114874844%2CGenbank:XM_029184515.1;Parent=rna-XM_029184515.1
NW_021683719.1	Gnomon	exon	442137	442426	.	-	.	ID=exon-XM_029184515.1-5;Dbxref=GeneID:114874844%2CGenbank:XM_029184515.1;Parent=rna-XM_029184515.1
NW_021683719.1	Gnomon	exon	444357	444630	.	-	.	ID=exon-XM_029184515.1-4;Dbxref=GeneID:114874844%2CGenbank:XM_029184515.1;Parent=rna-XM_029184515.1
NW_021683719.1	Gnomon	exon	480720	481124	.	-	.	ID=exon-XM_029184515.1-1;Dbxref=GeneID:114874844%2CGenbank:XM_029184515.1;Parent=rna-XM_029184515.1
NW_021683719.1	Gnomon	exon	100089	102098	.	-	.	ID=exon-XM_029184466.1-3;Dbxref=GeneID:114874819%2CGenbank:XM_029184466.1;Parent=rna-XM_029184466.1
NW_021683719.1	Gnomon	exon	102205	102416	.	-	.	ID=exon-XM_029184466.1-2;Dbxref=GeneID:114874819%2CGenbank:XM_029184466.1;Parent=rna-XM_029184466.1
NW_021683719.1	Gnomon	exon	102813	103491	.	-	.	ID=exon-XM_029184466.1-1;Dbxref=GeneID:114874819%2CGenbank:XM_029184466.1;Parent=rna-XM_029184466.1
NW_021683719.1	Gnomon	CDS	445717	445853	.	-	0	Name=XP_029040347.1;ID=cds-XP_029040347.1;Dbxref=GeneID:114874844%2CGenbank:XP_029040347.1;Parent=rna-XM_029184514.1
NW_021683719.1	Gnomon	CDS	444357	444630	.	-	0	Name=XP_029040347.1;ID=cds-XP_029040347.1;Dbxref=GeneID:114874844%2CGenbank:XP_029040347.1;Parent=rna-XM_029184514.1
NW_021683719.1	Gnomon	CDS	442137	442426	.	-	0	Name=XP_029040347.1;ID=cds-XP_029040347.1;Dbxref=GeneID:114874844%2CGenbank:XP_029040347.1;Parent=rna-XM_029184514.1
NW_021683719.1	Gnomon	CDS	438417	438663	.	-	0	Name=XP_029040347.1;ID=cds-XP_029040347.1;Dbxref=GeneID:114874844%2CGenbank:XP_029040347.1;Parent=rna-XM_029184514.1
NW_021683719.1	Gnomon	CDS	436684	438118	.	-	0	Name=XP_029040347.1;ID=cds-XP_029040347.1;Dbxref=GeneID:114874844%2CGenbank:XP_029040347.1;Parent=rna-XM_029184514.1
NW_021683719.1	Gnomon	CDS	435303	436503	.	-	0	Name=XP_029040347.1;ID=cds-XP_029040347.1;Dbxref=GeneID:114874844%2CGenbank:XP_029040347.1;Parent=rna-XM_029184514.1
NW_021683719.1	Gnomon	CDS	391518	391629	.	-	0	Name=XP_029040347.1;ID=cds-XP_029040347.1;Dbxref=GeneID:114874844%2CGenbank:XP_029040347.1;Parent=rna-XM_029184514.1
NW_021683719.1	Gnomon	CDS	385029	385156	.	-	0	Name=XP_029040347.1;ID=cds-XP_029040347.1;Dbxref=GeneID:114874844%2CGenbank:XP_029040347.1;Parent=rna-XM_029184514.1
NW_021683719.1	Gnomon	CDS	379017	379412	.	-	0	Name=XP_029040347.1;ID=cds-XP_029040347.1;Dbxref=GeneID:114874844%2CGenbank:XP_029040347.1;Parent=rna-XM_029184514.1
NW_021683719.1	Gnomon	CDS	378777	378879	.	-	0	Name=XP_029040347.1;ID=cds-XP_029040347.1;Dbxref=GeneID:114874844%2CGenbank:XP_029040347.1;Parent=rna-XM_029184514.1
NW_021683719.1	Gnomon	CDS	378319	378507	.	-	0	Name=XP_029040347.1;ID=cds-XP_029040347.1;Dbxref=GeneID:114874844%2CGenbank:XP_029040347.1;Parent=rna-XM_029184514.1
NW_021683719.1	Gnomon	CDS	376656	376867	.	-	0	Name=XP_029040347.1;ID=cds-XP_029040347.1;Dbxref=GeneID:114874844%2CGenbank:XP_029040347.1;Parent=rna-XM_029184514.1
NW_021683719.1	Gnomon	CDS	375295	375395	.	-	0	Name=XP_029040347.1;ID=cds-XP_029040347.1;Dbxref=GeneID:114874844%2CGenbank:XP_029040347.1;Parent=rna-XM_029184514.1
NW_021683719.1	Gnomon	CDS	373986	374302	.	-	0	Name=XP_029040347.1;ID=cds-XP_029040347.1;Dbxref=GeneID:114874844%2CGenbank:XP_029040347.1;Parent=rna-XM_029184514.1
NW_021683719.1	Gnomon	CDS	373531	373902	.	-	0	Name=XP_029040347.1;ID=cds-XP_029040347.1;Dbxref=GeneID:114874844%2CGenbank:XP_029040347.1;Parent=rna-XM_029184514.1
NW_021683719.1	Gnomon	CDS	373079	373441	.	-	0	Name=XP_029040347.1;ID=cds-XP_029040347.1;Dbxref=GeneID:114874844%2CGenbank:XP_029040347.1;Parent=rna-XM_029184514.1
NW_021683719.1	Gnomon	CDS	372785	372998	.	-	0	Name=XP_029040347.1;ID=cds-XP_029040347.1;Dbxref=GeneID:114874844%2CGenbank:XP_029040347.1;Parent=rna-XM_029184514.1
NW_021683719.1	Gnomon	CDS	372454	372696	.	-	0	Name=XP_029040347.1;ID=cds-XP_029040347.1;Dbxref=GeneID:114874844%2CGenbank:XP_029040347.1;Parent=rna-XM_029184514.1
NW_021683719.1	Gnomon	CDS	372057	372196	.	-	0	Name=XP_029040347.1;ID=cds-XP_029040347.1;Dbxref=GeneID:114874844%2CGenbank:XP_029040347.1;Parent=rna-XM_029184514.1
NW_021683719.1	Gnomon	exon	236448	236697	.	-	.	ID=exon-XM_029184490.1-3;Dbxref=GeneID:114874832%2CGenbank:XM_029184490.1;Parent=rna-XM_029184490.1
NW_021683719.1	Gnomon	exon	236805	237056	.	-	.	ID=exon-XM_029184490.1-2;Dbxref=GeneID:114874832%2CGenbank:XM_029184490.1;Parent=rna-XM_029184490.1
NW_021683719.1	Gnomon	exon	237191	237751	.	-	.	ID=exon-XM_029184490.1-1;Dbxref=GeneID:114874832%2CGenbank:XM_029184490.1;Parent=rna-XM_029184490.1
NW_021683719.1	Gnomon	exon	234999	235446	.	-	.	ID=exon-XM_029184490.1-7;Dbxref=GeneID:114874832%2CGenbank:XM_029184490.1;Parent=rna-XM_029184490.1
NW_021683719.1	Gnomon	exon	235522	235779	.	-	.	ID=exon-XM_029184490.1-6;Dbxref=GeneID:114874832%2CGenbank:XM_029184490.1;Parent=rna-XM_029184490.1
NW_021683719.1	Gnomon	exon	235864	236103	.	-	.	ID=exon-XM_029184490.1-5;Dbxref=GeneID:114874832%2CGenbank:XM_029184490.1;Parent=rna-XM_029184490.1
NW_021683719.1	Gnomon	exon	236176	236368	.	-	.	ID=exon-XM_029184490.1-4;Dbxref=GeneID:114874832%2CGenbank:XM_029184490.1;Parent=rna-XM_029184490.1
NW_021683719.1	Gnomon	CDS	445717	445853	.	-	0	Name=XP_029040348.1;ID=cds-XP_029040348.1;Dbxref=GeneID:114874844%2CGenbank:XP_029040348.1;Parent=rna-XM_029184515.1
NW_021683719.1	Gnomon	CDS	444357	444630	.	-	0	Name=XP_029040348.1;ID=cds-XP_029040348.1;Dbxref=GeneID:114874844%2CGenbank:XP_029040348.1;Parent=rna-XM_029184515.1
NW_021683719.1	Gnomon	CDS	442137	442426	.	-	0	Name=XP_029040348.1;ID=cds-XP_029040348.1;Dbxref=GeneID:114874844%2CGenbank:XP_029040348.1;Parent=rna-XM_029184515.1
NW_021683719.1	Gnomon	CDS	438417	438663	.	-	0	Name=XP_029040348.1;ID=cds-XP_029040348.1;Dbxref=GeneID:114874844%2CGenbank:XP_029040348.1;Parent=rna-XM_029184515.1
NW_021683719.1	Gnomon	CDS	436684	438118	.	-	0	Name=XP_029040348.1;ID=cds-XP_029040348.1;Dbxref=GeneID:114874844%2CGenbank:XP_029040348.1;Parent=rna-XM_029184515.1
NW_021683719.1	Gnomon	CDS	435303	436503	.	-	0	Name=XP_029040348.1;ID=cds-XP_029040348.1;Dbxref=GeneID:114874844%2CGenbank:XP_029040348.1;Parent=rna-XM_029184515.1
NW_021683719.1	Gnomon	CDS	391518	391629	.	-	0	Name=XP_029040348.1;ID=cds-XP_029040348.1;Dbxref=GeneID:114874844%2CGenbank:XP_029040348.1;Parent=rna-XM_029184515.1
NW_021683719.1	Gnomon	CDS	385029	385156	.	-	0	Name=XP_029040348.1;ID=cds-XP_029040348.1;Dbxref=GeneID:114874844%2CGenbank:XP_029040348.1;Parent=rna-XM_029184515.1
NW_021683719.1	Gnomon	CDS	379017	379412	.	-	0	Name=XP_029040348.1;ID=cds-XP_029040348.1;Dbxref=GeneID:114874844%2CGenbank:XP_029040348.1;Parent=rna-XM_029184515.1
NW_021683719.1	Gnomon	CDS	378777	378879	.	-	0	Name=XP_029040348.1;ID=cds-XP_029040348.1;Dbxref=GeneID:114874844%2CGenbank:XP_029040348.1;Parent=rna-XM_029184515.1
NW_021683719.1	Gnomon	CDS	378319	378507	.	-	0	Name=XP_029040348.1;ID=cds-XP_029040348.1;Dbxref=GeneID:114874844%2CGenbank:XP_029040348.1;Parent=rna-XM_029184515.1
NW_021683719.1	Gnomon	CDS	376656	376867	.	-	0	Name=XP_029040348.1;ID=cds-XP_029040348.1;Dbxref=GeneID:114874844%2CGenbank:XP_029040348.1;Parent=rna-XM_029184515.1
NW_021683719.1	Gnomon	CDS	375295	375395	.	-	0	Name=XP_029040348.1;ID=cds-XP_029040348.1;Dbxref=GeneID:114874844%2CGenbank:XP_029040348.1;Parent=rna-XM_029184515.1
NW_021683719.1	Gnomon	CDS	373986	374302	.	-	0	Name=XP_029040348.1;ID=cds-XP_029040348.1;Dbxref=GeneID:114874844%2CGenbank:XP_029040348.1;Parent=rna-XM_029184515.1
NW_021683719.1	Gnomon	CDS	373531	373902	.	-	0	Name=XP_029040348.1;ID=cds-XP_029040348.1;Dbxref=GeneID:114874844%2CGenbank:XP_029040348.1;Parent=rna-XM_029184515.1
NW_021683719.1	Gnomon	CDS	373079	373441	.	-	0	Name=XP_029040348.1;ID=cds-XP_029040348.1;Dbxref=GeneID:114874844%2CGenbank:XP_029040348.1;Parent=rna-XM_029184515.1
NW_021683719.1	Gnomon	CDS	372785	372998	.	-	0	Name=XP_029040348.1;ID=cds-XP_029040348.1;Dbxref=GeneID:114874844%2CGenbank:XP_029040348.1;Parent=rna-XM_029184515.1
NW_021683719.1	Gnomon	CDS	372454	372696	.	-	0	Name=XP_029040348.1;ID=cds-XP_029040348.1;Dbxref=GeneID:114874844%2CGenbank:XP_029040348.1;Parent=rna-XM_029184515.1
NW_021683719.1	Gnomon	CDS	372057	372196	.	-	0	Name=XP_029040348.1;ID=cds-XP_029040348.1;Dbxref=GeneID:114874844%2CGenbank:XP_029040348.1;Parent=rna-XM_029184515.1
NW_021683719.1	Gnomon	mRNA	87258	88101	.	+	.	Name=XM_029184432.1;ID=rna-XM_029184432.1;Dbxref=GeneID:114874808%2CGenbank:XM_029184432.1;Parent=gene-LOC114874808
NW_021683719.1	Gnomon	CDS	445717	445853	.	-	0	Name=XP_029040349.1;ID=cds-XP_029040349.1;Dbxref=GeneID:114874844%2CGenbank:XP_029040349.1;Parent=rna-XM_029184516.1
NW_021683719.1	Gnomon	CDS	444357	444630	.	-	0	Name=XP_029040349.1;ID=cds-XP_029040349.1;Dbxref=GeneID:114874844%2CGenbank:XP_029040349.1;Parent=rna-XM_029184516.1
NW_021683719.1	Gnomon	CDS	442137	442426	.	-	0	Name=XP_029040349.1;ID=cds-XP_029040349.1;Dbxref=GeneID:114874844%2CGenbank:XP_029040349.1;Parent=rna-XM_029184516.1
NW_021683719.1	Gnomon	CDS	438417	438663	.	-	0	Name=XP_029040349.1;ID=cds-XP_029040349.1;Dbxref=GeneID:114874844%2CGenbank:XP_029040349.1;Parent=rna-XM_029184516.1
NW_021683719.1	Gnomon	CDS	436684	438118	.	-	0	Name=XP_029040349.1;ID=cds-XP_029040349.1;Dbxref=GeneID:114874844%2CGenbank:XP_029040349.1;Parent=rna-XM_029184516.1
NW_021683719.1	Gnomon	CDS	435303	436503	.	-	0	Name=XP_029040349.1;ID=cds-XP_029040349.1;Dbxref=GeneID:114874844%2CGenbank:XP_029040349.1;Parent=rna-XM_029184516.1
NW_021683719.1	Gnomon	CDS	391518	391629	.	-	0	Name=XP_029040349.1;ID=cds-XP_029040349.1;Dbxref=GeneID:114874844%2CGenbank:XP_029040349.1;Parent=rna-XM_029184516.1
NW_021683719.1	Gnomon	CDS	385029	385156	.	-	0	Name=XP_029040349.1;ID=cds-XP_029040349.1;Dbxref=GeneID:114874844%2CGenbank:XP_029040349.1;Parent=rna-XM_029184516.1
NW_021683719.1	Gnomon	CDS	379017	379412	.	-	0	Name=XP_029040349.1;ID=cds-XP_029040349.1;Dbxref=GeneID:114874844%2CGenbank:XP_029040349.1;Parent=rna-XM_029184516.1
NW_021683719.1	Gnomon	CDS	378777	378879	.	-	0	Name=XP_029040349.1;ID=cds-XP_029040349.1;Dbxref=GeneID:114874844%2CGenbank:XP_029040349.1;Parent=rna-XM_029184516.1
NW_021683719.1	Gnomon	CDS	378319	378507	.	-	0	Name=XP_029040349.1;ID=cds-XP_029040349.1;Dbxref=GeneID:114874844%2CGenbank:XP_029040349.1;Parent=rna-XM_029184516.1
NW_021683719.1	Gnomon	CDS	376656	376867	.	-	0	Name=XP_029040349.1;ID=cds-XP_029040349.1;Dbxref=GeneID:114874844%2CGenbank:XP_029040349.1;Parent=rna-XM_029184516.1
NW_021683719.1	Gnomon	CDS	375295	375395	.	-	0	Name=XP_029040349.1;ID=cds-XP_029040349.1;Dbxref=GeneID:114874844%2CGenbank:XP_029040349.1;Parent=rna-XM_029184516.1
NW_021683719.1	Gnomon	CDS	373986	374302	.	-	0	Name=XP_029040349.1;ID=cds-XP_029040349.1;Dbxref=GeneID:114874844%2CGenbank:XP_029040349.1;Parent=rna-XM_029184516.1
NW_021683719.1	Gnomon	CDS	373531	373902	.	-	0	Name=XP_029040349.1;ID=cds-XP_029040349.1;Dbxref=GeneID:114874844%2CGenbank:XP_029040349.1;Parent=rna-XM_029184516.1
NW_021683719.1	Gnomon	CDS	373079	373441	.	-	0	Name=XP_029040349.1;ID=cds-XP_029040349.1;Dbxref=GeneID:114874844%2CGenbank:XP_029040349.1;Parent=rna-XM_029184516.1
NW_021683719.1	Gnomon	CDS	372785	372998	.	-	0	Name=XP_029040349.1;ID=cds-XP_029040349.1;Dbxref=GeneID:114874844%2CGenbank:XP_029040349.1;Parent=rna-XM_029184516.1
NW_021683719.1	Gnomon	CDS	372454	372696	.	-	0	Name=XP_029040349.1;ID=cds-XP_029040349.1;Dbxref=GeneID:114874844%2CGenbank:XP_029040349.1;Parent=rna-XM_029184516.1
NW_021683719.1	Gnomon	CDS	372057	372196	.	-	0	Name=XP_029040349.1;ID=cds-XP_029040349.1;Dbxref=GeneID:114874844%2CGenbank:XP_029040349.1;Parent=rna-XM_029184516.1
NW_021683719.1	Gnomon	transcript	99780	103491	.	-	.	Name=XR_003789139.1;ID=rna-XR_003789139.1;Dbxref=GeneID:114874819%2CGenbank:XR_003789139.1;Parent=gene-LOC114874819
NW_021683719.1	Gnomon	mRNA	88248	90751	.	-	.	Name=XM_029184431.1;ID=rna-XM_029184431.1;Dbxref=GeneID:114874806%2CGenbank:XM_029184431.1;Parent=gene-LOC114874806
NW_021683719.1	Gnomon	exon	287991	288430	.	+	.	ID=exon-XM_029184392.1-10;Dbxref=GeneID:114874783%2CGenbank:XM_029184392.1;Parent=rna-XM_029184392.1
NW_021683719.1	Gnomon	lnc_RNA	290816	291473	.	+	.	Name=XR_003789138.1;ID=rna-XR_003789138.1;Dbxref=GeneID:114874787%2CGenbank:XR_003789138.1;Parent=gene-LOC114874787
NW_021683719.1	Gnomon	exon	222804	222870	.	+	.	ID=exon-XM_029184489.1-1;Dbxref=GeneID:114874830%2CGenbank:XM_029184489.1;Parent=rna-XM_029184489.1
NW_021683719.1	Gnomon	exon	251525	252177	.	+	.	ID=exon-XM_029184489.1-3;Dbxref=GeneID:114874830%2CGenbank:XM_029184489.1;Parent=rna-XM_029184489.1
NW_021683719.1	Gnomon	exon	240544	240879	.	+	.	ID=exon-XM_029184489.1-2;Dbxref=GeneID:114874830%2CGenbank:XM_029184489.1;Parent=rna-XM_029184489.1
NW_021683719.1	Gnomon	exon	252712	253061	.	+	.	ID=exon-XM_029184489.1-5;Dbxref=GeneID:114874830%2CGenbank:XM_029184489.1;Parent=rna-XM_029184489.1
NW_021683719.1	Gnomon	exon	252374	252622	.	+	.	ID=exon-XM_029184489.1-4;Dbxref=GeneID:114874830%2CGenbank:XM_029184489.1;Parent=rna-XM_029184489.1
NW_021683719.1	Gnomon	exon	253879	257163	.	+	.	ID=exon-XM_029184489.1-7;Dbxref=GeneID:114874830%2CGenbank:XM_029184489.1;Parent=rna-XM_029184489.1
NW_021683719.1	Gnomon	exon	253160	253756	.	+	.	ID=exon-XM_029184489.1-6;Dbxref=GeneID:114874830%2CGenbank:XM_029184489.1;Parent=rna-XM_029184489.1
NW_021683719.1	Gnomon	exon	217980	218141	.	+	.	ID=exon-XM_029184491.1-4;Dbxref=GeneID:114874833%2CGenbank:XM_029184491.1;Parent=rna-XM_029184491.1
NW_021683719.1	Gnomon	exon	217410	217732	.	+	.	ID=exon-XM_029184491.1-3;Dbxref=GeneID:114874833%2CGenbank:XM_029184491.1;Parent=rna-XM_029184491.1
NW_021683719.1	Gnomon	exon	218232	218442	.	+	.	ID=exon-XM_029184491.1-5;Dbxref=GeneID:114874833%2CGenbank:XM_029184491.1;Parent=rna-XM_029184491.1
NW_021683719.1	Gnomon	exon	217200	217303	.	+	.	ID=exon-XM_029184491.1-2;Dbxref=GeneID:114874833%2CGenbank:XM_029184491.1;Parent=rna-XM_029184491.1
NW_021683719.1	Gnomon	exon	216625	216735	.	+	.	ID=exon-XM_029184491.1-1;Dbxref=GeneID:114874833%2CGenbank:XM_029184491.1;Parent=rna-XM_029184491.1
NW_021683719.1	Gnomon	exon	128697	129642	.	-	.	ID=exon-XM_029184448.1-11;Dbxref=GeneID:114874812%2CGenbank:XM_029184448.1;Parent=rna-XM_029184448.1
NW_021683719.1	Gnomon	exon	129713	129993	.	-	.	ID=exon-XM_029184448.1-10;Dbxref=GeneID:114874812%2CGenbank:XM_029184448.1;Parent=rna-XM_029184448.1
NW_021683719.1	Gnomon	mRNA	91831	94254	.	+	.	Name=XM_029184434.1;ID=rna-XM_029184434.1;Dbxref=GeneID:114874810%2CGenbank:XM_029184434.1;Parent=gene-LOC114874810
NW_021683719.1	Gnomon	exon	293786	293874	.	+	.	ID=exon-XM_029184390.1-2;Dbxref=GeneID:114874782%2CGenbank:XM_029184390.1;Parent=rna-XM_029184390.1
NW_021683719.1	Gnomon	exon	293473	293569	.	+	.	ID=exon-XM_029184390.1-1;Dbxref=GeneID:114874782%2CGenbank:XM_029184390.1;Parent=rna-XM_029184390.1
NW_021683719.1	Gnomon	exon	294474	295101	.	+	.	ID=exon-XM_029184390.1-4;Dbxref=GeneID:114874782%2CGenbank:XM_029184390.1;Parent=rna-XM_029184390.1
NW_021683719.1	Gnomon	exon	294172	294396	.	+	.	ID=exon-XM_029184390.1-3;Dbxref=GeneID:114874782%2CGenbank:XM_029184390.1;Parent=rna-XM_029184390.1
NW_021683719.1	Gnomon	exon	295486	295785	.	+	.	ID=exon-XM_029184390.1-6;Dbxref=GeneID:114874782%2CGenbank:XM_029184390.1;Parent=rna-XM_029184390.1
NW_021683719.1	Gnomon	exon	295179	295403	.	+	.	ID=exon-XM_029184390.1-5;Dbxref=GeneID:114874782%2CGenbank:XM_029184390.1;Parent=rna-XM_029184390.1
NW_021683719.1	Gnomon	exon	296232	296416	.	+	.	ID=exon-XM_029184390.1-8;Dbxref=GeneID:114874782%2CGenbank:XM_029184390.1;Parent=rna-XM_029184390.1
NW_021683719.1	Gnomon	exon	295868	296158	.	+	.	ID=exon-XM_029184390.1-7;Dbxref=GeneID:114874782%2CGenbank:XM_029184390.1;Parent=rna-XM_029184390.1
NW_021683719.1	Gnomon	exon	296501	296692	.	+	.	ID=exon-XM_029184390.1-9;Dbxref=GeneID:114874782%2CGenbank:XM_029184390.1;Parent=rna-XM_029184390.1
NW_021683719.1	Gnomon	exon	305736	305862	.	-	.	ID=exon-XM_029184419.1-2;Dbxref=GeneID:114874801%2CGenbank:XM_029184419.1;Parent=rna-XM_029184419.1
NW_021683719.1	Gnomon	exon	306535	306682	.	-	.	ID=exon-XM_029184419.1-1;Dbxref=GeneID:114874801%2CGenbank:XM_029184419.1;Parent=rna-XM_029184419.1
NW_021683719.1	Gnomon	exon	136036	136366	.	-	.	ID=exon-XM_029184443.1-5;Dbxref=GeneID:114874812%2CGenbank:XM_029184443.1;Parent=rna-XM_029184443.1
NW_021683719.1	Gnomon	exon	137164	137287	.	-	.	ID=exon-XM_029184443.1-4;Dbxref=GeneID:114874812%2CGenbank:XM_029184443.1;Parent=rna-XM_029184443.1
NW_021683719.1	Gnomon	exon	135328	135541	.	-	.	ID=exon-XM_029184443.1-7;Dbxref=GeneID:114874812%2CGenbank:XM_029184443.1;Parent=rna-XM_029184443.1
NW_021683719.1	Gnomon	exon	135652	135949	.	-	.	ID=exon-XM_029184443.1-6;Dbxref=GeneID:114874812%2CGenbank:XM_029184443.1;Parent=rna-XM_029184443.1
NW_021683719.1	Gnomon	exon	134334	134794	.	-	.	ID=exon-XM_029184443.1-9;Dbxref=GeneID:114874812%2CGenbank:XM_029184443.1;Parent=rna-XM_029184443.1
NW_021683719.1	Gnomon	exon	134881	135214	.	-	.	ID=exon-XM_029184443.1-8;Dbxref=GeneID:114874812%2CGenbank:XM_029184443.1;Parent=rna-XM_029184443.1
NW_021683719.1	Gnomon	exon	144084	144497	.	-	.	ID=exon-XM_029184443.1-1;Dbxref=GeneID:114874812%2CGenbank:XM_029184443.1;Parent=rna-XM_029184443.1
NW_021683719.1	Gnomon	exon	141741	141990	.	-	.	ID=exon-XM_029184443.1-3;Dbxref=GeneID:114874812%2CGenbank:XM_029184443.1;Parent=rna-XM_029184443.1
NW_021683719.1	Gnomon	exon	143373	143585	.	-	.	ID=exon-XM_029184443.1-2;Dbxref=GeneID:114874812%2CGenbank:XM_029184443.1;Parent=rna-XM_029184443.1
NW_021683719.1	Gnomon	mRNA	95612	97995	.	+	.	Name=XM_029184433.1;ID=rna-XM_029184433.1;Dbxref=GeneID:114874809%2CGenbank:XM_029184433.1;Parent=gene-LOC114874809
NW_021683719.1	Gnomon	exon	303993	305028	.	-	.	ID=exon-XM_029184419.1-5;Dbxref=GeneID:114874801%2CGenbank:XM_029184419.1;Parent=rna-XM_029184419.1
NW_021683719.1	Gnomon	exon	305103	305237	.	-	.	ID=exon-XM_029184419.1-4;Dbxref=GeneID:114874801%2CGenbank:XM_029184419.1;Parent=rna-XM_029184419.1
NW_021683719.1	Gnomon	exon	305327	305553	.	-	.	ID=exon-XM_029184419.1-3;Dbxref=GeneID:114874801%2CGenbank:XM_029184419.1;Parent=rna-XM_029184419.1
NW_021683719.1	Gnomon	CDS	98809	99043	.	-	0	Name=XP_029040300.1;ID=cds-XP_029040300.1;Dbxref=GeneID:114874820%2CGenbank:XP_029040300.1;Parent=rna-XM_029184467.1
NW_021683719.1	Gnomon	CDS	98412	98725	.	-	0	Name=XP_029040300.1;ID=cds-XP_029040300.1;Dbxref=GeneID:114874820%2CGenbank:XP_029040300.1;Parent=rna-XM_029184467.1
NW_021683719.1	Gnomon	CDS	98094	98336	.	-	0	Name=XP_029040300.1;ID=cds-XP_029040300.1;Dbxref=GeneID:114874820%2CGenbank:XP_029040300.1;Parent=rna-XM_029184467.1
NW_021683719.1	Gnomon	CDS	153013	153081	.	+	0	Name=XP_029040290.1;ID=cds-XP_029040290.1;Dbxref=GeneID:114874814%2CGenbank:XP_029040290.1;Parent=rna-XM_029184457.1
NW_021683719.1	Gnomon	CDS	162506	162643	.	+	0	Name=XP_029040290.1;ID=cds-XP_029040290.1;Dbxref=GeneID:114874814%2CGenbank:XP_029040290.1;Parent=rna-XM_029184457.1
NW_021683719.1	Gnomon	CDS	162934	163338	.	+	0	Name=XP_029040290.1;ID=cds-XP_029040290.1;Dbxref=GeneID:114874814%2CGenbank:XP_029040290.1;Parent=rna-XM_029184457.1
NW_021683719.1	Gnomon	CDS	163537	163867	.	+	0	Name=XP_029040290.1;ID=cds-XP_029040290.1;Dbxref=GeneID:114874814%2CGenbank:XP_029040290.1;Parent=rna-XM_029184457.1
NW_021683719.1	Gnomon	CDS	164069	164402	.	+	0	Name=XP_029040290.1;ID=cds-XP_029040290.1;Dbxref=GeneID:114874814%2CGenbank:XP_029040290.1;Parent=rna-XM_029184457.1
NW_021683719.1	Gnomon	CDS	164480	165042	.	+	0	Name=XP_029040290.1;ID=cds-XP_029040290.1;Dbxref=GeneID:114874814%2CGenbank:XP_029040290.1;Parent=rna-XM_029184457.1
NW_021683719.1	Gnomon	CDS	165139	165401	.	+	0	Name=XP_029040290.1;ID=cds-XP_029040290.1;Dbxref=GeneID:114874814%2CGenbank:XP_029040290.1;Parent=rna-XM_029184457.1
NW_021683719.1	Gnomon	CDS	165482	167905	.	+	0	Name=XP_029040290.1;ID=cds-XP_029040290.1;Dbxref=GeneID:114874814%2CGenbank:XP_029040290.1;Parent=rna-XM_029184457.1
NW_021683719.1	Gnomon	mRNA	366917	371650	.	+	.	Name=XM_029184530.1;ID=rna-XM_029184530.1;Dbxref=GeneID:114874852%2CGenbank:XM_029184530.1;Parent=gene-LOC114874852
NW_021683719.1	Gnomon	exon	372454	372696	.	-	.	ID=exon-XM_029184516.1-20;Dbxref=GeneID:114874844%2CGenbank:XM_029184516.1;Parent=rna-XM_029184516.1
NW_021683719.1	Gnomon	exon	370720	372196	.	-	.	ID=exon-XM_029184516.1-21;Dbxref=GeneID:114874844%2CGenbank:XM_029184516.1;Parent=rna-XM_029184516.1
NW_021683719.1	Gnomon	CDS	106909	107084	.	+	0	Name=XP_029040301.1;ID=cds-XP_029040301.1;Dbxref=GeneID:114874821%2CGenbank:XP_029040301.1;Parent=rna-XM_029184468.1
NW_021683719.1	Gnomon	CDS	116252	116576	.	+	0	Name=XP_029040301.1;ID=cds-XP_029040301.1;Dbxref=GeneID:114874821%2CGenbank:XP_029040301.1;Parent=rna-XM_029184468.1
NW_021683719.1	Gnomon	CDS	162563	162643	.	+	0	Name=XP_029040291.1;ID=cds-XP_029040291.1;Dbxref=GeneID:114874814%2CGenbank:XP_029040291.1;Parent=rna-XM_029184458.1
NW_021683719.1	Gnomon	CDS	162934	163338	.	+	0	Name=XP_029040291.1;ID=cds-XP_029040291.1;Dbxref=GeneID:114874814%2CGenbank:XP_029040291.1;Parent=rna-XM_029184458.1
NW_021683719.1	Gnomon	CDS	163537	163867	.	+	0	Name=XP_029040291.1;ID=cds-XP_029040291.1;Dbxref=GeneID:114874814%2CGenbank:XP_029040291.1;Parent=rna-XM_029184458.1
NW_021683719.1	Gnomon	CDS	164069	164402	.	+	0	Name=XP_029040291.1;ID=cds-XP_029040291.1;Dbxref=GeneID:114874814%2CGenbank:XP_029040291.1;Parent=rna-XM_029184458.1
NW_021683719.1	Gnomon	CDS	164480	165401	.	+	0	Name=XP_029040291.1;ID=cds-XP_029040291.1;Dbxref=GeneID:114874814%2CGenbank:XP_029040291.1;Parent=rna-XM_029184458.1
NW_021683719.1	Gnomon	CDS	165482	167905	.	+	0	Name=XP_029040291.1;ID=cds-XP_029040291.1;Dbxref=GeneID:114874814%2CGenbank:XP_029040291.1;Parent=rna-XM_029184458.1
NW_021683719.1	Gnomon	mRNA	91831	94254	.	+	.	Name=XM_029184436.1;ID=rna-XM_029184436.1;Dbxref=GeneID:114874810%2CGenbank:XM_029184436.1;Parent=gene-LOC114874810
NW_021683719.1	Gnomon	exon	305736	305862	.	-	.	ID=exon-XM_029184420.1-2;Dbxref=GeneID:114874801%2CGenbank:XM_029184420.1;Parent=rna-XM_029184420.1
NW_021683719.1	Gnomon	exon	306013	306686	.	-	.	ID=exon-XM_029184420.1-1;Dbxref=GeneID:114874801%2CGenbank:XM_029184420.1;Parent=rna-XM_029184420.1
NW_021683719.1	Gnomon	exon	305103	305237	.	-	.	ID=exon-XM_029184420.1-4;Dbxref=GeneID:114874801%2CGenbank:XM_029184420.1;Parent=rna-XM_029184420.1
NW_021683719.1	Gnomon	exon	305327	305553	.	-	.	ID=exon-XM_029184420.1-3;Dbxref=GeneID:114874801%2CGenbank:XM_029184420.1;Parent=rna-XM_029184420.1
NW_021683719.1	Gnomon	exon	304780	305028	.	-	.	ID=exon-XM_029184420.1-5;Dbxref=GeneID:114874801%2CGenbank:XM_029184420.1;Parent=rna-XM_029184420.1
NW_021683719.1	Gnomon	exon	375295	375395	.	-	.	ID=exon-XM_029184516.1-15;Dbxref=GeneID:114874844%2CGenbank:XM_029184516.1;Parent=rna-XM_029184516.1
NW_021683719.1	Gnomon	exon	376656	376867	.	-	.	ID=exon-XM_029184516.1-14;Dbxref=GeneID:114874844%2CGenbank:XM_029184516.1;Parent=rna-XM_029184516.1
NW_021683719.1	Gnomon	exon	373531	373902	.	-	.	ID=exon-XM_029184516.1-17;Dbxref=GeneID:114874844%2CGenbank:XM_029184516.1;Parent=rna-XM_029184516.1
NW_021683719.1	Gnomon	exon	373986	374302	.	-	.	ID=exon-XM_029184516.1-16;Dbxref=GeneID:114874844%2CGenbank:XM_029184516.1;Parent=rna-XM_029184516.1
NW_021683719.1	Gnomon	exon	372785	372998	.	-	.	ID=exon-XM_029184516.1-19;Dbxref=GeneID:114874844%2CGenbank:XM_029184516.1;Parent=rna-XM_029184516.1
NW_021683719.1	Gnomon	exon	373079	373441	.	-	.	ID=exon-XM_029184516.1-18;Dbxref=GeneID:114874844%2CGenbank:XM_029184516.1;Parent=rna-XM_029184516.1
NW_021683719.1	Gnomon	exon	379017	379412	.	-	.	ID=exon-XM_029184516.1-11;Dbxref=GeneID:114874844%2CGenbank:XM_029184516.1;Parent=rna-XM_029184516.1
NW_021683719.1	Gnomon	exon	385029	385156	.	-	.	ID=exon-XM_029184516.1-10;Dbxref=GeneID:114874844%2CGenbank:XM_029184516.1;Parent=rna-XM_029184516.1
NW_021683719.1	Gnomon	exon	378319	378507	.	-	.	ID=exon-XM_029184516.1-13;Dbxref=GeneID:114874844%2CGenbank:XM_029184516.1;Parent=rna-XM_029184516.1
NW_021683719.1	Gnomon	exon	378777	378879	.	-	.	ID=exon-XM_029184516.1-12;Dbxref=GeneID:114874844%2CGenbank:XM_029184516.1;Parent=rna-XM_029184516.1
NW_021683719.1	Gnomon	CDS	122457	122475	.	-	0	Name=XP_029040292.1;ID=cds-XP_029040292.1;Dbxref=GeneID:114874815%2CGenbank:XP_029040292.1;Parent=rna-XM_029184459.1
NW_021683719.1	Gnomon	CDS	121888	122363	.	-	0	Name=XP_029040292.1;ID=cds-XP_029040292.1;Dbxref=GeneID:114874815%2CGenbank:XP_029040292.1;Parent=rna-XM_029184459.1
NW_021683719.1	Gnomon	CDS	121214	121799	.	-	0	Name=XP_029040292.1;ID=cds-XP_029040292.1;Dbxref=GeneID:114874815%2CGenbank:XP_029040292.1;Parent=rna-XM_029184459.1
NW_021683719.1	Gnomon	CDS	120638	121142	.	-	0	Name=XP_029040292.1;ID=cds-XP_029040292.1;Dbxref=GeneID:114874815%2CGenbank:XP_029040292.1;Parent=rna-XM_029184459.1
NW_021683719.1	Gnomon	CDS	120394	120563	.	-	0	Name=XP_029040292.1;ID=cds-XP_029040292.1;Dbxref=GeneID:114874815%2CGenbank:XP_029040292.1;Parent=rna-XM_029184459.1
NW_021683719.1	Gnomon	CDS	120158	120317	.	-	0	Name=XP_029040292.1;ID=cds-XP_029040292.1;Dbxref=GeneID:114874815%2CGenbank:XP_029040292.1;Parent=rna-XM_029184459.1
NW_021683719.1	Gnomon	CDS	119806	120085	.	-	0	Name=XP_029040292.1;ID=cds-XP_029040292.1;Dbxref=GeneID:114874815%2CGenbank:XP_029040292.1;Parent=rna-XM_029184459.1
NW_021683719.1	Gnomon	CDS	119628	119731	.	-	0	Name=XP_029040292.1;ID=cds-XP_029040292.1;Dbxref=GeneID:114874815%2CGenbank:XP_029040292.1;Parent=rna-XM_029184459.1
NW_021683719.1	Gnomon	CDS	118228	119557	.	-	0	Name=XP_029040292.1;ID=cds-XP_029040292.1;Dbxref=GeneID:114874815%2CGenbank:XP_029040292.1;Parent=rna-XM_029184459.1
NW_021683719.1	Gnomon	exon	34803	35728	.	+	.	ID=exon-XM_029184389.1-5;Dbxref=GeneID:114874781%2CGenbank:XM_029184389.1;Parent=rna-XM_029184389.1
NW_021683719.1	Gnomon	exon	33894	34001	.	+	.	ID=exon-XM_029184389.1-4;Dbxref=GeneID:114874781%2CGenbank:XM_029184389.1;Parent=rna-XM_029184389.1
NW_021683719.1	Gnomon	exon	33540	33801	.	+	.	ID=exon-XM_029184389.1-3;Dbxref=GeneID:114874781%2CGenbank:XM_029184389.1;Parent=rna-XM_029184389.1
NW_021683719.1	Gnomon	exon	31642	32304	.	+	.	ID=exon-XM_029184389.1-2;Dbxref=GeneID:114874781%2CGenbank:XM_029184389.1;Parent=rna-XM_029184389.1
NW_021683719.1	Gnomon	exon	30061	30111	.	+	.	ID=exon-XM_029184389.1-1;Dbxref=GeneID:114874781%2CGenbank:XM_029184389.1;Parent=rna-XM_029184389.1
NW_021683719.1	Gnomon	mRNA	245176	257163	.	+	.	Name=XM_029184487.1;ID=rna-XM_029184487.1;Dbxref=GeneID:114874830%2CGenbank:XM_029184487.1;Parent=gene-LOC114874830
NW_021683719.1	Gnomon	CDS	306801	306953	.	+	0	Name=XP_029040245.1;ID=cds-XP_029040245.1;Dbxref=GeneID:114874798%2CGenbank:XP_029040245.1;Parent=rna-XM_029184412.1
NW_021683719.1	Gnomon	CDS	307493	307789	.	+	0	Name=XP_029040245.1;ID=cds-XP_029040245.1;Dbxref=GeneID:114874798%2CGenbank:XP_029040245.1;Parent=rna-XM_029184412.1
NW_021683719.1	Gnomon	CDS	307869	308039	.	+	0	Name=XP_029040245.1;ID=cds-XP_029040245.1;Dbxref=GeneID:114874798%2CGenbank:XP_029040245.1;Parent=rna-XM_029184412.1
NW_021683719.1	Gnomon	CDS	308147	308270	.	+	0	Name=XP_029040245.1;ID=cds-XP_029040245.1;Dbxref=GeneID:114874798%2CGenbank:XP_029040245.1;Parent=rna-XM_029184412.1
NW_021683719.1	Gnomon	CDS	308355	308475	.	+	0	Name=XP_029040245.1;ID=cds-XP_029040245.1;Dbxref=GeneID:114874798%2CGenbank:XP_029040245.1;Parent=rna-XM_029184412.1
NW_021683719.1	Gnomon	CDS	308558	308795	.	+	0	Name=XP_029040245.1;ID=cds-XP_029040245.1;Dbxref=GeneID:114874798%2CGenbank:XP_029040245.1;Parent=rna-XM_029184412.1
NW_021683719.1	Gnomon	CDS	308870	309194	.	+	0	Name=XP_029040245.1;ID=cds-XP_029040245.1;Dbxref=GeneID:114874798%2CGenbank:XP_029040245.1;Parent=rna-XM_029184412.1
NW_021683719.1	Gnomon	CDS	309272	309402	.	+	0	Name=XP_029040245.1;ID=cds-XP_029040245.1;Dbxref=GeneID:114874798%2CGenbank:XP_029040245.1;Parent=rna-XM_029184412.1
NW_021683719.1	Gnomon	CDS	309483	309642	.	+	0	Name=XP_029040245.1;ID=cds-XP_029040245.1;Dbxref=GeneID:114874798%2CGenbank:XP_029040245.1;Parent=rna-XM_029184412.1
NW_021683719.1	Gnomon	CDS	310123	310260	.	+	0	Name=XP_029040245.1;ID=cds-XP_029040245.1;Dbxref=GeneID:114874798%2CGenbank:XP_029040245.1;Parent=rna-XM_029184412.1
NW_021683719.1	Gnomon	CDS	310409	310627	.	+	0	Name=XP_029040245.1;ID=cds-XP_029040245.1;Dbxref=GeneID:114874798%2CGenbank:XP_029040245.1;Parent=rna-XM_029184412.1
NW_021683719.1	Gnomon	CDS	310704	310897	.	+	0	Name=XP_029040245.1;ID=cds-XP_029040245.1;Dbxref=GeneID:114874798%2CGenbank:XP_029040245.1;Parent=rna-XM_029184412.1
NW_021683719.1	Gnomon	CDS	310971	311474	.	+	0	Name=XP_029040245.1;ID=cds-XP_029040245.1;Dbxref=GeneID:114874798%2CGenbank:XP_029040245.1;Parent=rna-XM_029184412.1
NW_021683719.1	Gnomon	CDS	306801	306953	.	+	0	Name=XP_029040246.1;ID=cds-XP_029040246.1;Dbxref=GeneID:114874798%2CGenbank:XP_029040246.1;Parent=rna-XM_029184413.1
NW_021683719.1	Gnomon	CDS	307493	307789	.	+	0	Name=XP_029040246.1;ID=cds-XP_029040246.1;Dbxref=GeneID:114874798%2CGenbank:XP_029040246.1;Parent=rna-XM_029184413.1
NW_021683719.1	Gnomon	CDS	307869	308039	.	+	0	Name=XP_029040246.1;ID=cds-XP_029040246.1;Dbxref=GeneID:114874798%2CGenbank:XP_029040246.1;Parent=rna-XM_029184413.1
NW_021683719.1	Gnomon	CDS	308147	308270	.	+	0	Name=XP_029040246.1;ID=cds-XP_029040246.1;Dbxref=GeneID:114874798%2CGenbank:XP_029040246.1;Parent=rna-XM_029184413.1
NW_021683719.1	Gnomon	CDS	308355	308475	.	+	0	Name=XP_029040246.1;ID=cds-XP_029040246.1;Dbxref=GeneID:114874798%2CGenbank:XP_029040246.1;Parent=rna-XM_029184413.1
NW_021683719.1	Gnomon	CDS	308558	308795	.	+	0	Name=XP_029040246.1;ID=cds-XP_029040246.1;Dbxref=GeneID:114874798%2CGenbank:XP_029040246.1;Parent=rna-XM_029184413.1
NW_021683719.1	Gnomon	CDS	308870	309194	.	+	0	Name=XP_029040246.1;ID=cds-XP_029040246.1;Dbxref=GeneID:114874798%2CGenbank:XP_029040246.1;Parent=rna-XM_029184413.1
NW_021683719.1	Gnomon	CDS	309272	309402	.	+	0	Name=XP_029040246.1;ID=cds-XP_029040246.1;Dbxref=GeneID:114874798%2CGenbank:XP_029040246.1;Parent=rna-XM_029184413.1
NW_021683719.1	Gnomon	CDS	309483	309642	.	+	0	Name=XP_029040246.1;ID=cds-XP_029040246.1;Dbxref=GeneID:114874798%2CGenbank:XP_029040246.1;Parent=rna-XM_029184413.1
NW_021683719.1	Gnomon	CDS	310123	310260	.	+	0	Name=XP_029040246.1;ID=cds-XP_029040246.1;Dbxref=GeneID:114874798%2CGenbank:XP_029040246.1;Parent=rna-XM_029184413.1
NW_021683719.1	Gnomon	CDS	310454	310627	.	+	0	Name=XP_029040246.1;ID=cds-XP_029040246.1;Dbxref=GeneID:114874798%2CGenbank:XP_029040246.1;Parent=rna-XM_029184413.1
NW_021683719.1	Gnomon	CDS	310704	310897	.	+	0	Name=XP_029040246.1;ID=cds-XP_029040246.1;Dbxref=GeneID:114874798%2CGenbank:XP_029040246.1;Parent=rna-XM_029184413.1
NW_021683719.1	Gnomon	CDS	310971	311474	.	+	0	Name=XP_029040246.1;ID=cds-XP_029040246.1;Dbxref=GeneID:114874798%2CGenbank:XP_029040246.1;Parent=rna-XM_029184413.1
NW_021683719.1	Gnomon	exon	445717	445780	.	-	.	ID=exon-XM_029184519.1-1;Dbxref=GeneID:114874844%2CGenbank:XM_029184519.1;Parent=rna-XM_029184519.1
NW_021683719.1	Gnomon	exon	385029	385156	.	-	.	ID=exon-XM_029184519.1-7;Dbxref=GeneID:114874844%2CGenbank:XM_029184519.1;Parent=rna-XM_029184519.1
NW_021683719.1	Gnomon	exon	391518	391629	.	-	.	ID=exon-XM_029184519.1-6;Dbxref=GeneID:114874844%2CGenbank:XM_029184519.1;Parent=rna-XM_029184519.1
NW_021683719.1	Gnomon	exon	378777	378879	.	-	.	ID=exon-XM_029184519.1-9;Dbxref=GeneID:114874844%2CGenbank:XM_029184519.1;Parent=rna-XM_029184519.1
NW_021683719.1	Gnomon	exon	379017	379412	.	-	.	ID=exon-XM_029184519.1-8;Dbxref=GeneID:114874844%2CGenbank:XM_029184519.1;Parent=rna-XM_029184519.1
NW_021683719.1	Gnomon	exon	438417	438663	.	-	.	ID=exon-XM_029184519.1-3;Dbxref=GeneID:114874844%2CGenbank:XM_029184519.1;Parent=rna-XM_029184519.1
NW_021683719.1	Gnomon	exon	442137	442426	.	-	.	ID=exon-XM_029184519.1-2;Dbxref=GeneID:114874844%2CGenbank:XM_029184519.1;Parent=rna-XM_029184519.1
NW_021683719.1	Gnomon	exon	435303	436503	.	-	.	ID=exon-XM_029184519.1-5;Dbxref=GeneID:114874844%2CGenbank:XM_029184519.1;Parent=rna-XM_029184519.1
NW_021683719.1	Gnomon	exon	436684	438118	.	-	.	ID=exon-XM_029184519.1-4;Dbxref=GeneID:114874844%2CGenbank:XM_029184519.1;Parent=rna-XM_029184519.1
NW_021683719.1	Gnomon	mRNA	222804	257163	.	+	.	Name=XM_029184489.1;ID=rna-XM_029184489.1;Dbxref=GeneID:114874830%2CGenbank:XM_029184489.1;Parent=gene-LOC114874830
NW_021683719.1	Gnomon	CDS	73	411	.	+	2	Name=XP_029040340.1;ID=cds-XP_029040340.1;Dbxref=GeneID:114874839%2CGenbank:XP_029040340.1;Parent=rna-XM_029184507.1
NW_021683719.1	Gnomon	CDS	496	1922	.	+	2	Name=XP_029040340.1;ID=cds-XP_029040340.1;Dbxref=GeneID:114874839%2CGenbank:XP_029040340.1;Parent=rna-XM_029184507.1
NW_021683719.1	Gnomon	exon	98026	98336	.	-	.	ID=exon-XM_029184467.1-3;Dbxref=GeneID:114874820%2CGenbank:XM_029184467.1;Parent=rna-XM_029184467.1
NW_021683719.1	Gnomon	exon	98412	98725	.	-	.	ID=exon-XM_029184467.1-2;Dbxref=GeneID:114874820%2CGenbank:XM_029184467.1;Parent=rna-XM_029184467.1
NW_021683719.1	Gnomon	CDS	306801	306953	.	+	0	Name=XP_029040247.1;ID=cds-XP_029040247.1;Dbxref=GeneID:114874798%2CGenbank:XP_029040247.1;Parent=rna-XM_029184414.1
NW_021683719.1	Gnomon	CDS	307493	307789	.	+	0	Name=XP_029040247.1;ID=cds-XP_029040247.1;Dbxref=GeneID:114874798%2CGenbank:XP_029040247.1;Parent=rna-XM_029184414.1
NW_021683719.1	Gnomon	CDS	307869	308039	.	+	0	Name=XP_029040247.1;ID=cds-XP_029040247.1;Dbxref=GeneID:114874798%2CGenbank:XP_029040247.1;Parent=rna-XM_029184414.1
NW_021683719.1	Gnomon	CDS	308147	308270	.	+	0	Name=XP_029040247.1;ID=cds-XP_029040247.1;Dbxref=GeneID:114874798%2CGenbank:XP_029040247.1;Parent=rna-XM_029184414.1
NW_021683719.1	Gnomon	CDS	308355	308475	.	+	0	Name=XP_029040247.1;ID=cds-XP_029040247.1;Dbxref=GeneID:114874798%2CGenbank:XP_029040247.1;Parent=rna-XM_029184414.1
NW_021683719.1	Gnomon	CDS	308558	308795	.	+	0	Name=XP_029040247.1;ID=cds-XP_029040247.1;Dbxref=GeneID:114874798%2CGenbank:XP_029040247.1;Parent=rna-XM_029184414.1
NW_021683719.1	Gnomon	CDS	308870	309194	.	+	0	Name=XP_029040247.1;ID=cds-XP_029040247.1;Dbxref=GeneID:114874798%2CGenbank:XP_029040247.1;Parent=rna-XM_029184414.1
NW_021683719.1	Gnomon	CDS	309272	309402	.	+	0	Name=XP_029040247.1;ID=cds-XP_029040247.1;Dbxref=GeneID:114874798%2CGenbank:XP_029040247.1;Parent=rna-XM_029184414.1
NW_021683719.1	Gnomon	CDS	309483	309642	.	+	0	Name=XP_029040247.1;ID=cds-XP_029040247.1;Dbxref=GeneID:114874798%2CGenbank:XP_029040247.1;Parent=rna-XM_029184414.1
NW_021683719.1	Gnomon	CDS	310406	310627	.	+	0	Name=XP_029040247.1;ID=cds-XP_029040247.1;Dbxref=GeneID:114874798%2CGenbank:XP_029040247.1;Parent=rna-XM_029184414.1
NW_021683719.1	Gnomon	CDS	310704	310897	.	+	0	Name=XP_029040247.1;ID=cds-XP_029040247.1;Dbxref=GeneID:114874798%2CGenbank:XP_029040247.1;Parent=rna-XM_029184414.1
NW_021683719.1	Gnomon	CDS	310971	311474	.	+	0	Name=XP_029040247.1;ID=cds-XP_029040247.1;Dbxref=GeneID:114874798%2CGenbank:XP_029040247.1;Parent=rna-XM_029184414.1
NW_021683719.1	Gnomon	exon	98809	99056	.	-	.	ID=exon-XM_029184467.1-1;Dbxref=GeneID:114874820%2CGenbank:XM_029184467.1;Parent=rna-XM_029184467.1
NW_021683719.1	Gnomon	exon	310704	310897	.	+	.	ID=exon-XM_029184415.1-11;Dbxref=GeneID:114874798%2CGenbank:XM_029184415.1;Parent=rna-XM_029184415.1
NW_021683719.1	Gnomon	exon	310409	310627	.	+	.	ID=exon-XM_029184415.1-10;Dbxref=GeneID:114874798%2CGenbank:XM_029184415.1;Parent=rna-XM_029184415.1
NW_021683719.1	Gnomon	exon	310971	313823	.	+	.	ID=exon-XM_029184415.1-12;Dbxref=GeneID:114874798%2CGenbank:XM_029184415.1;Parent=rna-XM_029184415.1
NW_021683719.1	Gnomon	mRNA	245176	257163	.	+	.	Name=XM_029184488.1;ID=rna-XM_029184488.1;Dbxref=GeneID:114874830%2CGenbank:XM_029184488.1;Parent=gene-LOC114874830
NW_021683719.1	Gnomon	CDS	269604	269628	.	-	0	Name=XP_029040341.1;ID=cds-XP_029040341.1;Dbxref=GeneID:114874840%2CGenbank:XP_029040341.1;Parent=rna-XM_029184508.1
NW_021683719.1	Gnomon	CDS	268676	268923	.	-	0	Name=XP_029040341.1;ID=cds-XP_029040341.1;Dbxref=GeneID:114874840%2CGenbank:XP_029040341.1;Parent=rna-XM_029184508.1
NW_021683719.1	Gnomon	CDS	268480	268598	.	-	0	Name=XP_029040341.1;ID=cds-XP_029040341.1;Dbxref=GeneID:114874840%2CGenbank:XP_029040341.1;Parent=rna-XM_029184508.1
NW_021683719.1	Gnomon	CDS	268252	268401	.	-	0	Name=XP_029040341.1;ID=cds-XP_029040341.1;Dbxref=GeneID:114874840%2CGenbank:XP_029040341.1;Parent=rna-XM_029184508.1
NW_021683719.1	Gnomon	CDS	267886	268164	.	-	0	Name=XP_029040341.1;ID=cds-XP_029040341.1;Dbxref=GeneID:114874840%2CGenbank:XP_029040341.1;Parent=rna-XM_029184508.1
NW_021683719.1	Gnomon	CDS	267612	267807	.	-	0	Name=XP_029040341.1;ID=cds-XP_029040341.1;Dbxref=GeneID:114874840%2CGenbank:XP_029040341.1;Parent=rna-XM_029184508.1
NW_021683719.1	Gnomon	CDS	267469	267554	.	-	0	Name=XP_029040341.1;ID=cds-XP_029040341.1;Dbxref=GeneID:114874840%2CGenbank:XP_029040341.1;Parent=rna-XM_029184508.1
NW_021683719.1	Gnomon	CDS	267216	267405	.	-	0	Name=XP_029040341.1;ID=cds-XP_029040341.1;Dbxref=GeneID:114874840%2CGenbank:XP_029040341.1;Parent=rna-XM_029184508.1
NW_021683719.1	Gnomon	CDS	267004	267149	.	-	0	Name=XP_029040341.1;ID=cds-XP_029040341.1;Dbxref=GeneID:114874840%2CGenbank:XP_029040341.1;Parent=rna-XM_029184508.1
NW_021683719.1	Gnomon	CDS	266622	266928	.	-	0	Name=XP_029040341.1;ID=cds-XP_029040341.1;Dbxref=GeneID:114874840%2CGenbank:XP_029040341.1;Parent=rna-XM_029184508.1
NW_021683719.1	Gnomon	CDS	266355	266541	.	-	0	Name=XP_029040341.1;ID=cds-XP_029040341.1;Dbxref=GeneID:114874840%2CGenbank:XP_029040341.1;Parent=rna-XM_029184508.1
NW_021683719.1	Gnomon	CDS	265923	266276	.	-	0	Name=XP_029040341.1;ID=cds-XP_029040341.1;Dbxref=GeneID:114874840%2CGenbank:XP_029040341.1;Parent=rna-XM_029184508.1
NW_021683719.1	Gnomon	CDS	265671	265846	.	-	0	Name=XP_029040341.1;ID=cds-XP_029040341.1;Dbxref=GeneID:114874840%2CGenbank:XP_029040341.1;Parent=rna-XM_029184508.1
NW_021683719.1	Gnomon	CDS	265502	265603	.	-	0	Name=XP_029040341.1;ID=cds-XP_029040341.1;Dbxref=GeneID:114874840%2CGenbank:XP_029040341.1;Parent=rna-XM_029184508.1
NW_021683719.1	Gnomon	CDS	265223	265429	.	-	0	Name=XP_029040341.1;ID=cds-XP_029040341.1;Dbxref=GeneID:114874840%2CGenbank:XP_029040341.1;Parent=rna-XM_029184508.1
NW_021683719.1	Gnomon	CDS	265039	265153	.	-	0	Name=XP_029040341.1;ID=cds-XP_029040341.1;Dbxref=GeneID:114874840%2CGenbank:XP_029040341.1;Parent=rna-XM_029184508.1
NW_021683719.1	Gnomon	CDS	264779	264962	.	-	0	Name=XP_029040341.1;ID=cds-XP_029040341.1;Dbxref=GeneID:114874840%2CGenbank:XP_029040341.1;Parent=rna-XM_029184508.1
NW_021683719.1	Gnomon	CDS	264411	264699	.	-	0	Name=XP_029040341.1;ID=cds-XP_029040341.1;Dbxref=GeneID:114874840%2CGenbank:XP_029040341.1;Parent=rna-XM_029184508.1
NW_021683719.1	Gnomon	CDS	264104	264337	.	-	0	Name=XP_029040341.1;ID=cds-XP_029040341.1;Dbxref=GeneID:114874840%2CGenbank:XP_029040341.1;Parent=rna-XM_029184508.1
NW_021683719.1	Gnomon	CDS	263689	264033	.	-	0	Name=XP_029040341.1;ID=cds-XP_029040341.1;Dbxref=GeneID:114874840%2CGenbank:XP_029040341.1;Parent=rna-XM_029184508.1
NW_021683719.1	Gnomon	CDS	263455	263611	.	-	0	Name=XP_029040341.1;ID=cds-XP_029040341.1;Dbxref=GeneID:114874840%2CGenbank:XP_029040341.1;Parent=rna-XM_029184508.1
NW_021683719.1	Gnomon	CDS	263231	263386	.	-	0	Name=XP_029040341.1;ID=cds-XP_029040341.1;Dbxref=GeneID:114874840%2CGenbank:XP_029040341.1;Parent=rna-XM_029184508.1
NW_021683719.1	Gnomon	CDS	263013	263144	.	-	0	Name=XP_029040341.1;ID=cds-XP_029040341.1;Dbxref=GeneID:114874840%2CGenbank:XP_029040341.1;Parent=rna-XM_029184508.1
NW_021683719.1	Gnomon	CDS	262640	262949	.	-	0	Name=XP_029040341.1;ID=cds-XP_029040341.1;Dbxref=GeneID:114874840%2CGenbank:XP_029040341.1;Parent=rna-XM_029184508.1
NW_021683719.1	Gnomon	CDS	262370	262553	.	-	0	Name=XP_029040341.1;ID=cds-XP_029040341.1;Dbxref=GeneID:114874840%2CGenbank:XP_029040341.1;Parent=rna-XM_029184508.1
NW_021683719.1	Gnomon	CDS	262162	262297	.	-	0	Name=XP_029040341.1;ID=cds-XP_029040341.1;Dbxref=GeneID:114874840%2CGenbank:XP_029040341.1;Parent=rna-XM_029184508.1
NW_021683719.1	Gnomon	CDS	261806	262015	.	-	0	Name=XP_029040341.1;ID=cds-XP_029040341.1;Dbxref=GeneID:114874840%2CGenbank:XP_029040341.1;Parent=rna-XM_029184508.1
NW_021683719.1	Gnomon	CDS	261533	261732	.	-	0	Name=XP_029040341.1;ID=cds-XP_029040341.1;Dbxref=GeneID:114874840%2CGenbank:XP_029040341.1;Parent=rna-XM_029184508.1
NW_021683719.1	Gnomon	exon	141741	141990	.	-	.	ID=exon-XM_029184444.1-2;Dbxref=GeneID:114874812%2CGenbank:XM_029184444.1;Parent=rna-XM_029184444.1
NW_021683719.1	Gnomon	exon	147597	148041	.	-	.	ID=exon-XM_029184444.1-1;Dbxref=GeneID:114874812%2CGenbank:XM_029184444.1;Parent=rna-XM_029184444.1
NW_021683719.1	Gnomon	exon	130420	134250	.	-	.	ID=exon-XM_029184444.1-9;Dbxref=GeneID:114874812%2CGenbank:XM_029184444.1;Parent=rna-XM_029184444.1
NW_021683719.1	Gnomon	exon	134334	134794	.	-	.	ID=exon-XM_029184444.1-8;Dbxref=GeneID:114874812%2CGenbank:XM_029184444.1;Parent=rna-XM_029184444.1
NW_021683719.1	Gnomon	exon	134881	135214	.	-	.	ID=exon-XM_029184444.1-7;Dbxref=GeneID:114874812%2CGenbank:XM_029184444.1;Parent=rna-XM_029184444.1
NW_021683719.1	Gnomon	exon	135328	135541	.	-	.	ID=exon-XM_029184444.1-6;Dbxref=GeneID:114874812%2CGenbank:XM_029184444.1;Parent=rna-XM_029184444.1
NW_021683719.1	Gnomon	exon	135652	135949	.	-	.	ID=exon-XM_029184444.1-5;Dbxref=GeneID:114874812%2CGenbank:XM_029184444.1;Parent=rna-XM_029184444.1
NW_021683719.1	Gnomon	exon	136036	136366	.	-	.	ID=exon-XM_029184444.1-4;Dbxref=GeneID:114874812%2CGenbank:XM_029184444.1;Parent=rna-XM_029184444.1
NW_021683719.1	Gnomon	exon	137164	137287	.	-	.	ID=exon-XM_029184444.1-3;Dbxref=GeneID:114874812%2CGenbank:XM_029184444.1;Parent=rna-XM_029184444.1
NW_021683719.1	Gnomon	CDS	270178	270184	.	-	0	Name=XP_029040342.1;ID=cds-XP_029040342.1;Dbxref=GeneID:114874840%2CGenbank:XP_029040342.1;Parent=rna-XM_029184509.1
NW_021683719.1	Gnomon	CDS	268676	268923	.	-	0	Name=XP_029040342.1;ID=cds-XP_029040342.1;Dbxref=GeneID:114874840%2CGenbank:XP_029040342.1;Parent=rna-XM_029184509.1
NW_021683719.1	Gnomon	CDS	268480	268598	.	-	0	Name=XP_029040342.1;ID=cds-XP_029040342.1;Dbxref=GeneID:114874840%2CGenbank:XP_029040342.1;Parent=rna-XM_029184509.1
NW_021683719.1	Gnomon	CDS	268252	268401	.	-	0	Name=XP_029040342.1;ID=cds-XP_029040342.1;Dbxref=GeneID:114874840%2CGenbank:XP_029040342.1;Parent=rna-XM_029184509.1
NW_021683719.1	Gnomon	CDS	267886	268164	.	-	0	Name=XP_029040342.1;ID=cds-XP_029040342.1;Dbxref=GeneID:114874840%2CGenbank:XP_029040342.1;Parent=rna-XM_029184509.1
NW_021683719.1	Gnomon	CDS	267612	267807	.	-	0	Name=XP_029040342.1;ID=cds-XP_029040342.1;Dbxref=GeneID:114874840%2CGenbank:XP_029040342.1;Parent=rna-XM_029184509.1
NW_021683719.1	Gnomon	CDS	267469	267554	.	-	0	Name=XP_029040342.1;ID=cds-XP_029040342.1;Dbxref=GeneID:114874840%2CGenbank:XP_029040342.1;Parent=rna-XM_029184509.1
NW_021683719.1	Gnomon	CDS	267216	267405	.	-	0	Name=XP_029040342.1;ID=cds-XP_029040342.1;Dbxref=GeneID:114874840%2CGenbank:XP_029040342.1;Parent=rna-XM_029184509.1
NW_021683719.1	Gnomon	CDS	267004	267149	.	-	0	Name=XP_029040342.1;ID=cds-XP_029040342.1;Dbxref=GeneID:114874840%2CGenbank:XP_029040342.1;Parent=rna-XM_029184509.1
NW_021683719.1	Gnomon	CDS	266622	266928	.	-	0	Name=XP_029040342.1;ID=cds-XP_029040342.1;Dbxref=GeneID:114874840%2CGenbank:XP_029040342.1;Parent=rna-XM_029184509.1
NW_021683719.1	Gnomon	CDS	266355	266541	.	-	0	Name=XP_029040342.1;ID=cds-XP_029040342.1;Dbxref=GeneID:114874840%2CGenbank:XP_029040342.1;Parent=rna-XM_029184509.1
NW_021683719.1	Gnomon	CDS	265923	266276	.	-	0	Name=XP_029040342.1;ID=cds-XP_029040342.1;Dbxref=GeneID:114874840%2CGenbank:XP_029040342.1;Parent=rna-XM_029184509.1
NW_021683719.1	Gnomon	CDS	265671	265846	.	-	0	Name=XP_029040342.1;ID=cds-XP_029040342.1;Dbxref=GeneID:114874840%2CGenbank:XP_029040342.1;Parent=rna-XM_029184509.1
NW_021683719.1	Gnomon	CDS	265502	265603	.	-	0	Name=XP_029040342.1;ID=cds-XP_029040342.1;Dbxref=GeneID:114874840%2CGenbank:XP_029040342.1;Parent=rna-XM_029184509.1
NW_021683719.1	Gnomon	CDS	265223	265429	.	-	0	Name=XP_029040342.1;ID=cds-XP_029040342.1;Dbxref=GeneID:114874840%2CGenbank:XP_029040342.1;Parent=rna-XM_029184509.1
NW_021683719.1	Gnomon	CDS	265039	265153	.	-	0	Name=XP_029040342.1;ID=cds-XP_029040342.1;Dbxref=GeneID:114874840%2CGenbank:XP_029040342.1;Parent=rna-XM_029184509.1
NW_021683719.1	Gnomon	CDS	264779	264962	.	-	0	Name=XP_029040342.1;ID=cds-XP_029040342.1;Dbxref=GeneID:114874840%2CGenbank:XP_029040342.1;Parent=rna-XM_029184509.1
NW_021683719.1	Gnomon	CDS	264411	264699	.	-	0	Name=XP_029040342.1;ID=cds-XP_029040342.1;Dbxref=GeneID:114874840%2CGenbank:XP_029040342.1;Parent=rna-XM_029184509.1
NW_021683719.1	Gnomon	CDS	264104	264337	.	-	0	Name=XP_029040342.1;ID=cds-XP_029040342.1;Dbxref=GeneID:114874840%2CGenbank:XP_029040342.1;Parent=rna-XM_029184509.1
NW_021683719.1	Gnomon	CDS	263689	264033	.	-	0	Name=XP_029040342.1;ID=cds-XP_029040342.1;Dbxref=GeneID:114874840%2CGenbank:XP_029040342.1;Parent=rna-XM_029184509.1
NW_021683719.1	Gnomon	CDS	263455	263611	.	-	0	Name=XP_029040342.1;ID=cds-XP_029040342.1;Dbxref=GeneID:114874840%2CGenbank:XP_029040342.1;Parent=rna-XM_029184509.1
NW_021683719.1	Gnomon	CDS	263231	263386	.	-	0	Name=XP_029040342.1;ID=cds-XP_029040342.1;Dbxref=GeneID:114874840%2CGenbank:XP_029040342.1;Parent=rna-XM_029184509.1
NW_021683719.1	Gnomon	CDS	263013	263144	.	-	0	Name=XP_029040342.1;ID=cds-XP_029040342.1;Dbxref=GeneID:114874840%2CGenbank:XP_029040342.1;Parent=rna-XM_029184509.1
NW_021683719.1	Gnomon	CDS	262640	262949	.	-	0	Name=XP_029040342.1;ID=cds-XP_029040342.1;Dbxref=GeneID:114874840%2CGenbank:XP_029040342.1;Parent=rna-XM_029184509.1
NW_021683719.1	Gnomon	CDS	262370	262553	.	-	0	Name=XP_029040342.1;ID=cds-XP_029040342.1;Dbxref=GeneID:114874840%2CGenbank:XP_029040342.1;Parent=rna-XM_029184509.1
NW_021683719.1	Gnomon	CDS	262162	262297	.	-	0	Name=XP_029040342.1;ID=cds-XP_029040342.1;Dbxref=GeneID:114874840%2CGenbank:XP_029040342.1;Parent=rna-XM_029184509.1
NW_021683719.1	Gnomon	CDS	261806	262015	.	-	0	Name=XP_029040342.1;ID=cds-XP_029040342.1;Dbxref=GeneID:114874840%2CGenbank:XP_029040342.1;Parent=rna-XM_029184509.1
NW_021683719.1	Gnomon	CDS	261533	261732	.	-	0	Name=XP_029040342.1;ID=cds-XP_029040342.1;Dbxref=GeneID:114874840%2CGenbank:XP_029040342.1;Parent=rna-XM_029184509.1
NW_021683719.1	Gnomon	CDS	306801	306953	.	+	0	Name=XP_029040248.1;ID=cds-XP_029040248.1;Dbxref=GeneID:114874798%2CGenbank:XP_029040248.1;Parent=rna-XM_029184415.1
NW_021683719.1	Gnomon	CDS	307493	307789	.	+	0	Name=XP_029040248.1;ID=cds-XP_029040248.1;Dbxref=GeneID:114874798%2CGenbank:XP_029040248.1;Parent=rna-XM_029184415.1
NW_021683719.1	Gnomon	CDS	307869	308039	.	+	0	Name=XP_029040248.1;ID=cds-XP_029040248.1;Dbxref=GeneID:114874798%2CGenbank:XP_029040248.1;Parent=rna-XM_029184415.1
NW_021683719.1	Gnomon	CDS	308147	308270	.	+	0	Name=XP_029040248.1;ID=cds-XP_029040248.1;Dbxref=GeneID:114874798%2CGenbank:XP_029040248.1;Parent=rna-XM_029184415.1
NW_021683719.1	Gnomon	CDS	308355	308475	.	+	0	Name=XP_029040248.1;ID=cds-XP_029040248.1;Dbxref=GeneID:114874798%2CGenbank:XP_029040248.1;Parent=rna-XM_029184415.1
NW_021683719.1	Gnomon	CDS	308558	308795	.	+	0	Name=XP_029040248.1;ID=cds-XP_029040248.1;Dbxref=GeneID:114874798%2CGenbank:XP_029040248.1;Parent=rna-XM_029184415.1
NW_021683719.1	Gnomon	CDS	308870	309194	.	+	0	Name=XP_029040248.1;ID=cds-XP_029040248.1;Dbxref=GeneID:114874798%2CGenbank:XP_029040248.1;Parent=rna-XM_029184415.1
NW_021683719.1	Gnomon	CDS	309272	309402	.	+	0	Name=XP_029040248.1;ID=cds-XP_029040248.1;Dbxref=GeneID:114874798%2CGenbank:XP_029040248.1;Parent=rna-XM_029184415.1
NW_021683719.1	Gnomon	CDS	309483	309642	.	+	0	Name=XP_029040248.1;ID=cds-XP_029040248.1;Dbxref=GeneID:114874798%2CGenbank:XP_029040248.1;Parent=rna-XM_029184415.1
NW_021683719.1	Gnomon	CDS	310409	310627	.	+	0	Name=XP_029040248.1;ID=cds-XP_029040248.1;Dbxref=GeneID:114874798%2CGenbank:XP_029040248.1;Parent=rna-XM_029184415.1
NW_021683719.1	Gnomon	CDS	310704	310897	.	+	0	Name=XP_029040248.1;ID=cds-XP_029040248.1;Dbxref=GeneID:114874798%2CGenbank:XP_029040248.1;Parent=rna-XM_029184415.1
NW_021683719.1	Gnomon	CDS	310971	311474	.	+	0	Name=XP_029040248.1;ID=cds-XP_029040248.1;Dbxref=GeneID:114874798%2CGenbank:XP_029040248.1;Parent=rna-XM_029184415.1
NW_021683719.1	Gnomon	exon	305736	305862	.	-	.	ID=exon-XM_029184421.1-3;Dbxref=GeneID:114874801%2CGenbank:XM_029184421.1;Parent=rna-XM_029184421.1
NW_021683719.1	Gnomon	exon	306013	306346	.	-	.	ID=exon-XM_029184421.1-2;Dbxref=GeneID:114874801%2CGenbank:XM_029184421.1;Parent=rna-XM_029184421.1
NW_021683719.1	Gnomon	exon	306535	306686	.	-	.	ID=exon-XM_029184421.1-1;Dbxref=GeneID:114874801%2CGenbank:XM_029184421.1;Parent=rna-XM_029184421.1
NW_021683719.1	Gnomon	exon	304780	305028	.	-	.	ID=exon-XM_029184421.1-6;Dbxref=GeneID:114874801%2CGenbank:XM_029184421.1;Parent=rna-XM_029184421.1
NW_021683719.1	Gnomon	exon	305103	305237	.	-	.	ID=exon-XM_029184421.1-5;Dbxref=GeneID:114874801%2CGenbank:XM_029184421.1;Parent=rna-XM_029184421.1
NW_021683719.1	Gnomon	exon	305327	305553	.	-	.	ID=exon-XM_029184421.1-4;Dbxref=GeneID:114874801%2CGenbank:XM_029184421.1;Parent=rna-XM_029184421.1
NW_021683719.1	Gnomon	CDS	271181	271303	.	+	0	Name=XP_029040343.1;ID=cds-XP_029040343.1;Dbxref=GeneID:114874841%2CGenbank:XP_029040343.1;Parent=rna-XM_029184510.1
NW_021683719.1	Gnomon	CDS	272156	272279	.	+	0	Name=XP_029040343.1;ID=cds-XP_029040343.1;Dbxref=GeneID:114874841%2CGenbank:XP_029040343.1;Parent=rna-XM_029184510.1
NW_021683719.1	Gnomon	CDS	272353	272542	.	+	0	Name=XP_029040343.1;ID=cds-XP_029040343.1;Dbxref=GeneID:114874841%2CGenbank:XP_029040343.1;Parent=rna-XM_029184510.1
NW_021683719.1	Gnomon	CDS	272615	272822	.	+	0	Name=XP_029040343.1;ID=cds-XP_029040343.1;Dbxref=GeneID:114874841%2CGenbank:XP_029040343.1;Parent=rna-XM_029184510.1
NW_021683719.1	Gnomon	CDS	272895	273032	.	+	0	Name=XP_029040343.1;ID=cds-XP_029040343.1;Dbxref=GeneID:114874841%2CGenbank:XP_029040343.1;Parent=rna-XM_029184510.1
NW_021683719.1	Gnomon	CDS	273113	273331	.	+	0	Name=XP_029040343.1;ID=cds-XP_029040343.1;Dbxref=GeneID:114874841%2CGenbank:XP_029040343.1;Parent=rna-XM_029184510.1
NW_021683719.1	Gnomon	CDS	273403	273638	.	+	0	Name=XP_029040343.1;ID=cds-XP_029040343.1;Dbxref=GeneID:114874841%2CGenbank:XP_029040343.1;Parent=rna-XM_029184510.1
NW_021683719.1	Gnomon	CDS	273715	273927	.	+	0	Name=XP_029040343.1;ID=cds-XP_029040343.1;Dbxref=GeneID:114874841%2CGenbank:XP_029040343.1;Parent=rna-XM_029184510.1
NW_021683719.1	Gnomon	CDS	274007	274201	.	+	0	Name=XP_029040343.1;ID=cds-XP_029040343.1;Dbxref=GeneID:114874841%2CGenbank:XP_029040343.1;Parent=rna-XM_029184510.1
NW_021683719.1	Gnomon	CDS	274266	274395	.	+	0	Name=XP_029040343.1;ID=cds-XP_029040343.1;Dbxref=GeneID:114874841%2CGenbank:XP_029040343.1;Parent=rna-XM_029184510.1
NW_021683719.1	Gnomon	CDS	274454	274577	.	+	0	Name=XP_029040343.1;ID=cds-XP_029040343.1;Dbxref=GeneID:114874841%2CGenbank:XP_029040343.1;Parent=rna-XM_029184510.1
NW_021683719.1	Gnomon	CDS	274661	274926	.	+	0	Name=XP_029040343.1;ID=cds-XP_029040343.1;Dbxref=GeneID:114874841%2CGenbank:XP_029040343.1;Parent=rna-XM_029184510.1
NW_021683719.1	Gnomon	CDS	275004	275162	.	+	0	Name=XP_029040343.1;ID=cds-XP_029040343.1;Dbxref=GeneID:114874841%2CGenbank:XP_029040343.1;Parent=rna-XM_029184510.1
NW_021683719.1	Gnomon	CDS	275235	275443	.	+	0	Name=XP_029040343.1;ID=cds-XP_029040343.1;Dbxref=GeneID:114874841%2CGenbank:XP_029040343.1;Parent=rna-XM_029184510.1
NW_021683719.1	Gnomon	CDS	275518	275721	.	+	0	Name=XP_029040343.1;ID=cds-XP_029040343.1;Dbxref=GeneID:114874841%2CGenbank:XP_029040343.1;Parent=rna-XM_029184510.1
NW_021683719.1	Gnomon	CDS	275798	276030	.	+	0	Name=XP_029040343.1;ID=cds-XP_029040343.1;Dbxref=GeneID:114874841%2CGenbank:XP_029040343.1;Parent=rna-XM_029184510.1
NW_021683719.1	Gnomon	CDS	276103	276370	.	+	0	Name=XP_029040343.1;ID=cds-XP_029040343.1;Dbxref=GeneID:114874841%2CGenbank:XP_029040343.1;Parent=rna-XM_029184510.1
NW_021683719.1	Gnomon	CDS	276439	276795	.	+	0	Name=XP_029040343.1;ID=cds-XP_029040343.1;Dbxref=GeneID:114874841%2CGenbank:XP_029040343.1;Parent=rna-XM_029184510.1
NW_021683719.1	Gnomon	CDS	276880	277027	.	+	0	Name=XP_029040343.1;ID=cds-XP_029040343.1;Dbxref=GeneID:114874841%2CGenbank:XP_029040343.1;Parent=rna-XM_029184510.1
NW_021683719.1	Gnomon	CDS	277108	277471	.	+	0	Name=XP_029040343.1;ID=cds-XP_029040343.1;Dbxref=GeneID:114874841%2CGenbank:XP_029040343.1;Parent=rna-XM_029184510.1
NW_021683719.1	Gnomon	CDS	277539	277747	.	+	0	Name=XP_029040343.1;ID=cds-XP_029040343.1;Dbxref=GeneID:114874841%2CGenbank:XP_029040343.1;Parent=rna-XM_029184510.1
NW_021683719.1	Gnomon	CDS	277814	277999	.	+	0	Name=XP_029040343.1;ID=cds-XP_029040343.1;Dbxref=GeneID:114874841%2CGenbank:XP_029040343.1;Parent=rna-XM_029184510.1
NW_021683719.1	Gnomon	CDS	278070	278306	.	+	0	Name=XP_029040343.1;ID=cds-XP_029040343.1;Dbxref=GeneID:114874841%2CGenbank:XP_029040343.1;Parent=rna-XM_029184510.1
NW_021683719.1	Gnomon	CDS	278388	278453	.	+	0	Name=XP_029040343.1;ID=cds-XP_029040343.1;Dbxref=GeneID:114874841%2CGenbank:XP_029040343.1;Parent=rna-XM_029184510.1
NW_021683719.1	Gnomon	exon	116252	118188	.	+	.	ID=exon-XM_029184468.1-2;Dbxref=GeneID:114874821%2CGenbank:XM_029184468.1;Parent=rna-XM_029184468.1
NW_021683719.1	Gnomon	exon	106710	107084	.	+	.	ID=exon-XM_029184468.1-1;Dbxref=GeneID:114874821%2CGenbank:XM_029184468.1;Parent=rna-XM_029184468.1
NW_021683719.1	Gnomon	CDS	306801	306953	.	+	0	Name=XP_029040249.1;ID=cds-XP_029040249.1;Dbxref=GeneID:114874798%2CGenbank:XP_029040249.1;Parent=rna-XM_029184416.1
NW_021683719.1	Gnomon	CDS	307493	307789	.	+	0	Name=XP_029040249.1;ID=cds-XP_029040249.1;Dbxref=GeneID:114874798%2CGenbank:XP_029040249.1;Parent=rna-XM_029184416.1
NW_021683719.1	Gnomon	CDS	307869	308039	.	+	0	Name=XP_029040249.1;ID=cds-XP_029040249.1;Dbxref=GeneID:114874798%2CGenbank:XP_029040249.1;Parent=rna-XM_029184416.1
NW_021683719.1	Gnomon	CDS	308147	308270	.	+	0	Name=XP_029040249.1;ID=cds-XP_029040249.1;Dbxref=GeneID:114874798%2CGenbank:XP_029040249.1;Parent=rna-XM_029184416.1
NW_021683719.1	Gnomon	CDS	308355	308475	.	+	0	Name=XP_029040249.1;ID=cds-XP_029040249.1;Dbxref=GeneID:114874798%2CGenbank:XP_029040249.1;Parent=rna-XM_029184416.1
NW_021683719.1	Gnomon	CDS	308558	308795	.	+	0	Name=XP_029040249.1;ID=cds-XP_029040249.1;Dbxref=GeneID:114874798%2CGenbank:XP_029040249.1;Parent=rna-XM_029184416.1
NW_021683719.1	Gnomon	CDS	308870	309194	.	+	0	Name=XP_029040249.1;ID=cds-XP_029040249.1;Dbxref=GeneID:114874798%2CGenbank:XP_029040249.1;Parent=rna-XM_029184416.1
NW_021683719.1	Gnomon	CDS	309272	309402	.	+	0	Name=XP_029040249.1;ID=cds-XP_029040249.1;Dbxref=GeneID:114874798%2CGenbank:XP_029040249.1;Parent=rna-XM_029184416.1
NW_021683719.1	Gnomon	CDS	309483	309642	.	+	0	Name=XP_029040249.1;ID=cds-XP_029040249.1;Dbxref=GeneID:114874798%2CGenbank:XP_029040249.1;Parent=rna-XM_029184416.1
NW_021683719.1	Gnomon	CDS	310454	310627	.	+	0	Name=XP_029040249.1;ID=cds-XP_029040249.1;Dbxref=GeneID:114874798%2CGenbank:XP_029040249.1;Parent=rna-XM_029184416.1
NW_021683719.1	Gnomon	CDS	310704	310897	.	+	0	Name=XP_029040249.1;ID=cds-XP_029040249.1;Dbxref=GeneID:114874798%2CGenbank:XP_029040249.1;Parent=rna-XM_029184416.1
NW_021683719.1	Gnomon	CDS	310971	311474	.	+	0	Name=XP_029040249.1;ID=cds-XP_029040249.1;Dbxref=GeneID:114874798%2CGenbank:XP_029040249.1;Parent=rna-XM_029184416.1
NW_021683719.1	Gnomon	CDS	259107	260972	.	+	0	Name=XP_029040344.1;ID=cds-XP_029040344.1;Dbxref=GeneID:114874842%2CGenbank:XP_029040344.1;Parent=rna-XM_029184511.1
NW_021683719.1	Gnomon	CDS	259107	260972	.	+	0	Name=XP_029040345.1;ID=cds-XP_029040345.1;Dbxref=GeneID:114874842%2CGenbank:XP_029040345.1;Parent=rna-XM_029184512.1
NW_021683719.1	Gnomon	exon	207038	207124	.	-	.	ID=exon-XM_029184492.1-1;Dbxref=GeneID:114874834%2CGenbank:XM_029184492.1;Parent=rna-XM_029184492.1
NW_021683719.1	Gnomon	exon	205137	205530	.	-	.	ID=exon-XM_029184492.1-5;Dbxref=GeneID:114874834%2CGenbank:XM_029184492.1;Parent=rna-XM_029184492.1
NW_021683719.1	Gnomon	exon	205607	205944	.	-	.	ID=exon-XM_029184492.1-4;Dbxref=GeneID:114874834%2CGenbank:XM_029184492.1;Parent=rna-XM_029184492.1
NW_021683719.1	Gnomon	exon	206143	206241	.	-	.	ID=exon-XM_029184492.1-3;Dbxref=GeneID:114874834%2CGenbank:XM_029184492.1;Parent=rna-XM_029184492.1
NW_021683719.1	Gnomon	exon	206519	206899	.	-	.	ID=exon-XM_029184492.1-2;Dbxref=GeneID:114874834%2CGenbank:XM_029184492.1;Parent=rna-XM_029184492.1
NW_021683719.1	Gnomon	exon	202842	203808	.	-	.	ID=exon-XM_029184492.1-9;Dbxref=GeneID:114874834%2CGenbank:XM_029184492.1;Parent=rna-XM_029184492.1
NW_021683719.1	Gnomon	exon	203886	204078	.	-	.	ID=exon-XM_029184492.1-8;Dbxref=GeneID:114874834%2CGenbank:XM_029184492.1;Parent=rna-XM_029184492.1
NW_021683719.1	Gnomon	exon	204150	204589	.	-	.	ID=exon-XM_029184492.1-7;Dbxref=GeneID:114874834%2CGenbank:XM_029184492.1;Parent=rna-XM_029184492.1
NW_021683719.1	Gnomon	exon	204667	205063	.	-	.	ID=exon-XM_029184492.1-6;Dbxref=GeneID:114874834%2CGenbank:XM_029184492.1;Parent=rna-XM_029184492.1
NW_021683719.1	Gnomon	mRNA	94107	97624	.	-	.	Name=XM_029184440.1;ID=rna-XM_029184440.1;Dbxref=GeneID:114874811%2CGenbank:XM_029184440.1;Parent=gene-LOC114874811
NW_021683719.1	Gnomon	CDS	278529	279809	.	+	0	Name=XP_029040346.1;ID=cds-XP_029040346.1;Dbxref=GeneID:114874843%2CGenbank:XP_029040346.1;Parent=rna-XM_029184513.1
NW_021683719.1	Gnomon	CDS	153013	153081	.	+	0	Name=XP_029040288.1;ID=cds-XP_029040288.1;Dbxref=GeneID:114874814%2CGenbank:XP_029040288.1;Parent=rna-XM_029184455.1
NW_021683719.1	Gnomon	CDS	162506	162643	.	+	0	Name=XP_029040288.1;ID=cds-XP_029040288.1;Dbxref=GeneID:114874814%2CGenbank:XP_029040288.1;Parent=rna-XM_029184455.1
NW_021683719.1	Gnomon	CDS	162934	163338	.	+	0	Name=XP_029040288.1;ID=cds-XP_029040288.1;Dbxref=GeneID:114874814%2CGenbank:XP_029040288.1;Parent=rna-XM_029184455.1
NW_021683719.1	Gnomon	CDS	163537	163867	.	+	0	Name=XP_029040288.1;ID=cds-XP_029040288.1;Dbxref=GeneID:114874814%2CGenbank:XP_029040288.1;Parent=rna-XM_029184455.1
NW_021683719.1	Gnomon	CDS	164069	164402	.	+	0	Name=XP_029040288.1;ID=cds-XP_029040288.1;Dbxref=GeneID:114874814%2CGenbank:XP_029040288.1;Parent=rna-XM_029184455.1
NW_021683719.1	Gnomon	CDS	164480	165401	.	+	0	Name=XP_029040288.1;ID=cds-XP_029040288.1;Dbxref=GeneID:114874814%2CGenbank:XP_029040288.1;Parent=rna-XM_029184455.1
NW_021683719.1	Gnomon	CDS	165482	167905	.	+	0	Name=XP_029040288.1;ID=cds-XP_029040288.1;Dbxref=GeneID:114874814%2CGenbank:XP_029040288.1;Parent=rna-XM_029184455.1
NW_021683719.1	Gnomon	exon	193395	193505	.	+	.	ID=exon-XM_029184493.1-2;Dbxref=GeneID:114874835%2CGenbank:XM_029184493.1;Parent=rna-XM_029184493.1
NW_021683719.1	Gnomon	exon	188488	188819	.	+	.	ID=exon-XM_029184493.1-1;Dbxref=GeneID:114874835%2CGenbank:XM_029184493.1;Parent=rna-XM_029184493.1
NW_021683719.1	Gnomon	exon	194143	194343	.	+	.	ID=exon-XM_029184493.1-4;Dbxref=GeneID:114874835%2CGenbank:XM_029184493.1;Parent=rna-XM_029184493.1
NW_021683719.1	Gnomon	exon	193582	193891	.	+	.	ID=exon-XM_029184493.1-3;Dbxref=GeneID:114874835%2CGenbank:XM_029184493.1;Parent=rna-XM_029184493.1
NW_021683719.1	Gnomon	exon	195755	195954	.	+	.	ID=exon-XM_029184493.1-6;Dbxref=GeneID:114874835%2CGenbank:XM_029184493.1;Parent=rna-XM_029184493.1
NW_021683719.1	Gnomon	exon	194730	195021	.	+	.	ID=exon-XM_029184493.1-5;Dbxref=GeneID:114874835%2CGenbank:XM_029184493.1;Parent=rna-XM_029184493.1
NW_021683719.1	Gnomon	exon	196470	201444	.	+	.	ID=exon-XM_029184493.1-7;Dbxref=GeneID:114874835%2CGenbank:XM_029184493.1;Parent=rna-XM_029184493.1
NW_021683719.1	Gnomon	mRNA	24967	27821	.	+	.	Name=XM_029184384.1;ID=rna-XM_029184384.1;Dbxref=GeneID:114874777%2CGenbank:XM_029184384.1;Parent=gene-LOC114874777
NW_021683719.1	Gnomon	CDS	158530	158583	.	+	0	Name=XP_029040289.1;ID=cds-XP_029040289.1;Dbxref=GeneID:114874814%2CGenbank:XP_029040289.1;Parent=rna-XM_029184456.1
NW_021683719.1	Gnomon	CDS	162506	162643	.	+	0	Name=XP_029040289.1;ID=cds-XP_029040289.1;Dbxref=GeneID:114874814%2CGenbank:XP_029040289.1;Parent=rna-XM_029184456.1
NW_021683719.1	Gnomon	CDS	162934	163338	.	+	0	Name=XP_029040289.1;ID=cds-XP_029040289.1;Dbxref=GeneID:114874814%2CGenbank:XP_029040289.1;Parent=rna-XM_029184456.1
NW_021683719.1	Gnomon	CDS	163537	163867	.	+	0	Name=XP_029040289.1;ID=cds-XP_029040289.1;Dbxref=GeneID:114874814%2CGenbank:XP_029040289.1;Parent=rna-XM_029184456.1
NW_021683719.1	Gnomon	CDS	164069	164402	.	+	0	Name=XP_029040289.1;ID=cds-XP_029040289.1;Dbxref=GeneID:114874814%2CGenbank:XP_029040289.1;Parent=rna-XM_029184456.1
NW_021683719.1	Gnomon	CDS	164480	165401	.	+	0	Name=XP_029040289.1;ID=cds-XP_029040289.1;Dbxref=GeneID:114874814%2CGenbank:XP_029040289.1;Parent=rna-XM_029184456.1
NW_021683719.1	Gnomon	CDS	165482	167905	.	+	0	Name=XP_029040289.1;ID=cds-XP_029040289.1;Dbxref=GeneID:114874814%2CGenbank:XP_029040289.1;Parent=rna-XM_029184456.1
NW_021683719.1	Gnomon	mRNA	25285	27821	.	+	.	Name=XM_029184383.1;ID=rna-XM_029184383.1;Dbxref=GeneID:114874777%2CGenbank:XM_029184383.1;Parent=gene-LOC114874777
NW_021683719.1	Gnomon	exon	144084	144495	.	-	.	ID=exon-XM_029184445.1-1;Dbxref=GeneID:114874812%2CGenbank:XM_029184445.1;Parent=rna-XM_029184445.1
NW_021683719.1	Gnomon	exon	134881	135214	.	-	.	ID=exon-XM_029184445.1-7;Dbxref=GeneID:114874812%2CGenbank:XM_029184445.1;Parent=rna-XM_029184445.1
NW_021683719.1	Gnomon	exon	135328	135541	.	-	.	ID=exon-XM_029184445.1-6;Dbxref=GeneID:114874812%2CGenbank:XM_029184445.1;Parent=rna-XM_029184445.1
NW_021683719.1	Gnomon	exon	130420	134250	.	-	.	ID=exon-XM_029184445.1-9;Dbxref=GeneID:114874812%2CGenbank:XM_029184445.1;Parent=rna-XM_029184445.1
NW_021683719.1	Gnomon	exon	134334	134794	.	-	.	ID=exon-XM_029184445.1-8;Dbxref=GeneID:114874812%2CGenbank:XM_029184445.1;Parent=rna-XM_029184445.1
NW_021683719.1	Gnomon	exon	137164	137287	.	-	.	ID=exon-XM_029184445.1-3;Dbxref=GeneID:114874812%2CGenbank:XM_029184445.1;Parent=rna-XM_029184445.1
NW_021683719.1	Gnomon	exon	141741	141990	.	-	.	ID=exon-XM_029184445.1-2;Dbxref=GeneID:114874812%2CGenbank:XM_029184445.1;Parent=rna-XM_029184445.1
NW_021683719.1	Gnomon	exon	135652	135949	.	-	.	ID=exon-XM_029184445.1-5;Dbxref=GeneID:114874812%2CGenbank:XM_029184445.1;Parent=rna-XM_029184445.1
NW_021683719.1	Gnomon	exon	136036	136366	.	-	.	ID=exon-XM_029184445.1-4;Dbxref=GeneID:114874812%2CGenbank:XM_029184445.1;Parent=rna-XM_029184445.1
NW_021683719.1	Gnomon	mRNA	22146	23171	.	+	.	Name=XM_029184387.1;ID=rna-XM_029184387.1;Dbxref=GeneID:114874779%2CGenbank:XM_029184387.1;Parent=gene-LOC114874779
NW_021683719.1	Gnomon	mRNA	83823	87054	.	-	.	Name=XM_029184480.1;ID=rna-XM_029184480.1;Dbxref=GeneID:114874826%2CGenbank:XM_029184480.1;Parent=gene-LOC114874826
NW_021683719.1	Gnomon	exon	305736	305915	.	-	.	ID=exon-XM_029184422.1-2;Dbxref=GeneID:114874801%2CGenbank:XM_029184422.1;Parent=rna-XM_029184422.1
NW_021683719.1	Gnomon	exon	306013	306105	.	-	.	ID=exon-XM_029184422.1-1;Dbxref=GeneID:114874801%2CGenbank:XM_029184422.1;Parent=rna-XM_029184422.1
NW_021683719.1	Gnomon	exon	305103	305237	.	-	.	ID=exon-XM_029184422.1-4;Dbxref=GeneID:114874801%2CGenbank:XM_029184422.1;Parent=rna-XM_029184422.1
NW_021683719.1	Gnomon	exon	305327	305553	.	-	.	ID=exon-XM_029184422.1-3;Dbxref=GeneID:114874801%2CGenbank:XM_029184422.1;Parent=rna-XM_029184422.1
NW_021683719.1	Gnomon	exon	303993	305028	.	-	.	ID=exon-XM_029184422.1-5;Dbxref=GeneID:114874801%2CGenbank:XM_029184422.1;Parent=rna-XM_029184422.1
NW_021683719.1	Gnomon	mRNA	23163	24830	.	-	.	Name=XM_029184386.1;ID=rna-XM_029184386.1;Dbxref=GeneID:114874778%2CGenbank:XM_029184386.1;Parent=gene-LOC114874778
NW_021683719.1	Gnomon	exon	23092	23171	.	+	.	ID=exon-XM_029184387.1-3;Dbxref=GeneID:114874779%2CGenbank:XM_029184387.1;Parent=rna-XM_029184387.1
NW_021683719.1	Gnomon	exon	22703	23011	.	+	.	ID=exon-XM_029184387.1-2;Dbxref=GeneID:114874779%2CGenbank:XM_029184387.1;Parent=rna-XM_029184387.1
NW_021683719.1	Gnomon	exon	22146	22252	.	+	.	ID=exon-XM_029184387.1-1;Dbxref=GeneID:114874779%2CGenbank:XM_029184387.1;Parent=rna-XM_029184387.1
NW_021683719.1	Gnomon	exon	435303	436503	.	-	.	ID=exon-XM_029184518.1-9;Dbxref=GeneID:114874844%2CGenbank:XM_029184518.1;Parent=rna-XM_029184518.1
NW_021683719.1	Gnomon	exon	436684	438118	.	-	.	ID=exon-XM_029184518.1-8;Dbxref=GeneID:114874844%2CGenbank:XM_029184518.1;Parent=rna-XM_029184518.1
NW_021683719.1	Gnomon	exon	438417	438663	.	-	.	ID=exon-XM_029184518.1-7;Dbxref=GeneID:114874844%2CGenbank:XM_029184518.1;Parent=rna-XM_029184518.1
NW_021683719.1	Gnomon	exon	442137	442426	.	-	.	ID=exon-XM_029184518.1-6;Dbxref=GeneID:114874844%2CGenbank:XM_029184518.1;Parent=rna-XM_029184518.1
NW_021683719.1	Gnomon	exon	444357	444630	.	-	.	ID=exon-XM_029184518.1-5;Dbxref=GeneID:114874844%2CGenbank:XM_029184518.1;Parent=rna-XM_029184518.1
NW_021683719.1	Gnomon	exon	445717	445891	.	-	.	ID=exon-XM_029184518.1-4;Dbxref=GeneID:114874844%2CGenbank:XM_029184518.1;Parent=rna-XM_029184518.1
NW_021683719.1	Gnomon	exon	480310	480634	.	-	.	ID=exon-XM_029184518.1-3;Dbxref=GeneID:114874844%2CGenbank:XM_029184518.1;Parent=rna-XM_029184518.1
NW_021683719.1	Gnomon	exon	480720	481027	.	-	.	ID=exon-XM_029184518.1-2;Dbxref=GeneID:114874844%2CGenbank:XM_029184518.1;Parent=rna-XM_029184518.1
NW_021683719.1	Gnomon	exon	481206	481309	.	-	.	ID=exon-XM_029184518.1-1;Dbxref=GeneID:114874844%2CGenbank:XM_029184518.1;Parent=rna-XM_029184518.1
NW_021683719.1	Gnomon	gene	30061	35728	.	+	.	Name=LOC114874781;ID=gene-LOC114874781;Dbxref=GeneID:114874781
NW_021683719.1	Gnomon	gene	20642	21587	.	-	.	Name=LOC114874780;ID=gene-LOC114874780;Dbxref=GeneID:114874780
NW_021683719.1	Gnomon	gene	288514	290613	.	-	.	Name=LOC114874784;ID=gene-LOC114874784;Dbxref=GeneID:114874784
NW_021683719.1	Gnomon	gene	285151	288430	.	+	.	Name=LOC114874783;ID=gene-LOC114874783;Dbxref=GeneID:114874783
NW_021683719.1	Gnomon	gene	293473	298287	.	+	.	Name=LOC114874782;ID=gene-LOC114874782;Dbxref=GeneID:114874782
NW_021683719.1	Gnomon	gene	320812	324754	.	+	.	Name=LOC114874788;ID=gene-LOC114874788;Dbxref=GeneID:114874788
NW_021683719.1	Gnomon	gene	290816	291473	.	+	.	Name=LOC114874787;ID=gene-LOC114874787;Dbxref=GeneID:114874787
NW_021683719.1	Gnomon	gene	291259	293261	.	-	.	Name=LOC114874786;ID=gene-LOC114874786;Dbxref=GeneID:114874786
NW_021683719.1	Gnomon	gene	42609	44852	.	-	.	Name=LOC114874774;ID=gene-LOC114874774;Dbxref=GeneID:114874774
NW_021683719.1	Gnomon	gene	9880	19955	.	+	.	Name=LOC114874773;ID=gene-LOC114874773;Dbxref=GeneID:114874773
NW_021683719.1	Gnomon	gene	23163	24830	.	-	.	Name=LOC114874778;ID=gene-LOC114874778;Dbxref=GeneID:114874778
NW_021683719.1	Gnomon	gene	24924	27823	.	+	.	Name=LOC114874777;ID=gene-LOC114874777;Dbxref=GeneID:114874777
NW_021683719.1	Gnomon	gene	2004	6993	.	-	.	Name=LOC114874775;ID=gene-LOC114874775;Dbxref=GeneID:114874775
NW_021683719.1	Gnomon	gene	22146	23171	.	+	.	Name=LOC114874779;ID=gene-LOC114874779;Dbxref=GeneID:114874779
NW_021683719.1	Gnomon	mRNA	30061	35728	.	+	.	Name=XM_029184389.1;ID=rna-XM_029184389.1;Dbxref=GeneID:114874781%2CGenbank:XM_029184389.1;Parent=gene-LOC114874781
NW_021683719.1	Gnomon	mRNA	218599	224793	.	-	.	Name=XM_029184483.1;ID=rna-XM_029184483.1;Dbxref=GeneID:114874829%2CGenbank:XM_029184483.1;Parent=gene-LOC114874829
NW_021683719.1	Gnomon	CDS	38236	38241	.	+	0	Name=XP_029040240.1;ID=cds-XP_029040240.1;Dbxref=GeneID:114874795%2CGenbank:XP_029040240.1;Parent=rna-XM_029184407.1
NW_021683719.1	Gnomon	CDS	39584	39792	.	+	0	Name=XP_029040240.1;ID=cds-XP_029040240.1;Dbxref=GeneID:114874795%2CGenbank:XP_029040240.1;Parent=rna-XM_029184407.1
NW_021683719.1	Gnomon	CDS	40066	40409	.	+	0	Name=XP_029040240.1;ID=cds-XP_029040240.1;Dbxref=GeneID:114874795%2CGenbank:XP_029040240.1;Parent=rna-XM_029184407.1
NW_021683719.1	Gnomon	CDS	40495	40983	.	+	0	Name=XP_029040240.1;ID=cds-XP_029040240.1;Dbxref=GeneID:114874795%2CGenbank:XP_029040240.1;Parent=rna-XM_029184407.1
NW_021683719.1	Gnomon	CDS	41388	42337	.	+	0	Name=XP_029040240.1;ID=cds-XP_029040240.1;Dbxref=GeneID:114874795%2CGenbank:XP_029040240.1;Parent=rna-XM_029184407.1
NW_021683719.1	Gnomon	mRNA	20642	21587	.	-	.	Name=XM_029184388.1;ID=rna-XM_029184388.1;Dbxref=GeneID:114874780%2CGenbank:XM_029184388.1;Parent=gene-LOC114874780
NW_021683719.1	Gnomon	mRNA	81026	82450	.	+	.	Name=XM_029184482.1;ID=rna-XM_029184482.1;Dbxref=GeneID:114874827%2CGenbank:XM_029184482.1;Parent=gene-LOC114874827
NW_021683719.1	Gnomon	CDS	527576	527635	.	-	0	Name=XP_029040241.1;ID=cds-XP_029040241.1;Dbxref=GeneID:114874796%2CGenbank:XP_029040241.1;Parent=rna-XM_029184408.1
NW_021683719.1	Gnomon	CDS	527433	527523	.	-	0	Name=XP_029040241.1;ID=cds-XP_029040241.1;Dbxref=GeneID:114874796%2CGenbank:XP_029040241.1;Parent=rna-XM_029184408.1
NW_021683719.1	Gnomon	CDS	526991	527281	.	-	0	Name=XP_029040241.1;ID=cds-XP_029040241.1;Dbxref=GeneID:114874796%2CGenbank:XP_029040241.1;Parent=rna-XM_029184408.1
NW_021683719.1	Gnomon	CDS	526348	526893	.	-	0	Name=XP_029040241.1;ID=cds-XP_029040241.1;Dbxref=GeneID:114874796%2CGenbank:XP_029040241.1;Parent=rna-XM_029184408.1
NW_021683719.1	Gnomon	CDS	525725	526167	.	-	0	Name=XP_029040241.1;ID=cds-XP_029040241.1;Dbxref=GeneID:114874796%2CGenbank:XP_029040241.1;Parent=rna-XM_029184408.1
NW_021683719.1	Gnomon	CDS	525464	525519	.	-	0	Name=XP_029040241.1;ID=cds-XP_029040241.1;Dbxref=GeneID:114874796%2CGenbank:XP_029040241.1;Parent=rna-XM_029184408.1
NW_021683719.1	Gnomon	CDS	524209	524312	.	-	0	Name=XP_029040241.1;ID=cds-XP_029040241.1;Dbxref=GeneID:114874796%2CGenbank:XP_029040241.1;Parent=rna-XM_029184408.1
NW_021683719.1	Gnomon	CDS	522608	523920	.	-	0	Name=XP_029040241.1;ID=cds-XP_029040241.1;Dbxref=GeneID:114874796%2CGenbank:XP_029040241.1;Parent=rna-XM_029184408.1
NW_021683719.1	Gnomon	exon	24708	24830	.	-	.	ID=exon-XM_029184386.1-1;Dbxref=GeneID:114874778%2CGenbank:XM_029184386.1;Parent=rna-XM_029184386.1
NW_021683719.1	Gnomon	exon	23163	23860	.	-	.	ID=exon-XM_029184386.1-3;Dbxref=GeneID:114874778%2CGenbank:XM_029184386.1;Parent=rna-XM_029184386.1
NW_021683719.1	Gnomon	exon	23929	24131	.	-	.	ID=exon-XM_029184386.1-2;Dbxref=GeneID:114874778%2CGenbank:XM_029184386.1;Parent=rna-XM_029184386.1
NW_021683719.1	Gnomon	exon	438417	438663	.	-	.	ID=exon-XM_029184517.1-5;Dbxref=GeneID:114874844%2CGenbank:XM_029184517.1;Parent=rna-XM_029184517.1
NW_021683719.1	Gnomon	exon	442137	442426	.	-	.	ID=exon-XM_029184517.1-4;Dbxref=GeneID:114874844%2CGenbank:XM_029184517.1;Parent=rna-XM_029184517.1
NW_021683719.1	Gnomon	exon	435303	436503	.	-	.	ID=exon-XM_029184517.1-7;Dbxref=GeneID:114874844%2CGenbank:XM_029184517.1;Parent=rna-XM_029184517.1
NW_021683719.1	Gnomon	exon	436684	438118	.	-	.	ID=exon-XM_029184517.1-6;Dbxref=GeneID:114874844%2CGenbank:XM_029184517.1;Parent=rna-XM_029184517.1
NW_021683719.1	Gnomon	exon	385029	385156	.	-	.	ID=exon-XM_029184517.1-9;Dbxref=GeneID:114874844%2CGenbank:XM_029184517.1;Parent=rna-XM_029184517.1
NW_021683719.1	Gnomon	exon	391518	391629	.	-	.	ID=exon-XM_029184517.1-8;Dbxref=GeneID:114874844%2CGenbank:XM_029184517.1;Parent=rna-XM_029184517.1
[truncated: 688 more rows]
