# Supplementary material for: Prevalent bee venom genes evolved before the aculeate stinger and eusociality
Source: BMC Biol. 2023 Oct 23;21:229. doi: 10.1186/s12915-023-01656-5 (PMC10591384; doi:10.1186/s12915-023-01656-5)
Supplement: Supplementary file 42 — Additional file 42. Gff files of all toxin gene annotations. [file 12915_2023_1656_MOESM42_ESM.zip › AdditionalFile9_ToxinGeneAnnotations/NW_020230492.1._SP.gff_modified_Koludarov_et_al_2021.gff3]

##gff-version 3
##source-version geneious 2020.2.2
##sequence-region	NW_020230492.1	1	1446386
NW_020230492.1	Koludarov_et_al_2021	gene	682280	688686	.	+	.	Name=SP
NW_020230492.1	Gnomon	exon	875036	875845	.	+	.	ID=exon-XM_011144362.3-12;Dbxref=GeneID:105185111%2CGenbank:XM_011144362.3;Parent=rna-XM_011144362.3
NW_020230492.1	Gnomon	exon	873098	873495	.	+	.	ID=exon-XM_011144362.3-10;Dbxref=GeneID:105185111%2CGenbank:XM_011144362.3;Parent=rna-XM_011144362.3
NW_020230492.1	Gnomon	exon	873773	873889	.	+	.	ID=exon-XM_011144362.3-11;Dbxref=GeneID:105185111%2CGenbank:XM_011144362.3;Parent=rna-XM_011144362.3
NW_020230492.1	Gnomon	exon	638595	638719	.	-	.	ID=exon-XM_011144416.3-7;Dbxref=GeneID:105185138%2CGenbank:XM_011144416.3;Parent=rna-XM_011144416.3
NW_020230492.1	Gnomon	exon	638302	638494	.	-	.	ID=exon-XM_011144416.3-8;Dbxref=GeneID:105185138%2CGenbank:XM_011144416.3;Parent=rna-XM_011144416.3
NW_020230492.1	Gnomon	exon	637978	638208	.	-	.	ID=exon-XM_011144416.3-9;Dbxref=GeneID:105185138%2CGenbank:XM_011144416.3;Parent=rna-XM_011144416.3
NW_020230492.1	Gnomon	exon	640832	641030	.	-	.	ID=exon-XM_011144416.3-3;Dbxref=GeneID:105185138%2CGenbank:XM_011144416.3;Parent=rna-XM_011144416.3
NW_020230492.1	Gnomon	exon	640351	640631	.	-	.	ID=exon-XM_011144416.3-4;Dbxref=GeneID:105185138%2CGenbank:XM_011144416.3;Parent=rna-XM_011144416.3
NW_020230492.1	Gnomon	exon	639887	640039	.	-	.	ID=exon-XM_011144416.3-5;Dbxref=GeneID:105185138%2CGenbank:XM_011144416.3;Parent=rna-XM_011144416.3
NW_020230492.1	Gnomon	exon	639614	639800	.	-	.	ID=exon-XM_011144416.3-6;Dbxref=GeneID:105185138%2CGenbank:XM_011144416.3;Parent=rna-XM_011144416.3
NW_020230492.1	Gnomon	exon	641532	642112	.	-	.	ID=exon-XM_011144416.3-1;Dbxref=GeneID:105185138%2CGenbank:XM_011144416.3;Parent=rna-XM_011144416.3
NW_020230492.1	Gnomon	exon	641110	641410	.	-	.	ID=exon-XM_011144416.3-2;Dbxref=GeneID:105185138%2CGenbank:XM_011144416.3;Parent=rna-XM_011144416.3
NW_020230492.1	Gnomon	CDS	624744	624892	.	+	0	Name=XP_025160750.1;ID=cds-XP_025160750.1;Dbxref=GeneID:105185140%2CGenbank:XP_025160750.1;Parent=rna-XM_025304965.1
NW_020230492.1	Gnomon	CDS	624996	625147	.	+	0	Name=XP_025160750.1;ID=cds-XP_025160750.1;Dbxref=GeneID:105185140%2CGenbank:XP_025160750.1;Parent=rna-XM_025304965.1
NW_020230492.1	Gnomon	CDS	625211	625300	.	+	0	Name=XP_025160750.1;ID=cds-XP_025160750.1;Dbxref=GeneID:105185140%2CGenbank:XP_025160750.1;Parent=rna-XM_025304965.1
NW_020230492.1	Gnomon	CDS	625365	625489	.	+	0	Name=XP_025160750.1;ID=cds-XP_025160750.1;Dbxref=GeneID:105185140%2CGenbank:XP_025160750.1;Parent=rna-XM_025304965.1
NW_020230492.1	Gnomon	CDS	626046	626189	.	+	0	Name=XP_025160750.1;ID=cds-XP_025160750.1;Dbxref=GeneID:105185140%2CGenbank:XP_025160750.1;Parent=rna-XM_025304965.1
NW_020230492.1	Gnomon	CDS	626266	626376	.	+	0	Name=XP_025160750.1;ID=cds-XP_025160750.1;Dbxref=GeneID:105185140%2CGenbank:XP_025160750.1;Parent=rna-XM_025304965.1
NW_020230492.1	Gnomon	CDS	628085	628090	.	+	0	Name=XP_025160750.1;ID=cds-XP_025160750.1;Dbxref=GeneID:105185140%2CGenbank:XP_025160750.1;Parent=rna-XM_025304965.1
NW_020230492.1	Gnomon	CDS	738535	739210	.	-	0	Name=XP_019697836.2;ID=cds-XP_019697836.2;Dbxref=GeneID:105185202%2CGenbank:XP_019697836.2;Parent=rna-XM_019842277.2
NW_020230492.1	Gnomon	CDS	738232	738416	.	-	0	Name=XP_019697836.2;ID=cds-XP_019697836.2;Dbxref=GeneID:105185202%2CGenbank:XP_019697836.2;Parent=rna-XM_019842277.2
NW_020230492.1	Gnomon	CDS	737939	738007	.	-	0	Name=XP_019697836.2;ID=cds-XP_019697836.2;Dbxref=GeneID:105185202%2CGenbank:XP_019697836.2;Parent=rna-XM_019842277.2
NW_020230492.1	Gnomon	CDS	737047	737139	.	-	0	Name=XP_019697836.2;ID=cds-XP_019697836.2;Dbxref=GeneID:105185202%2CGenbank:XP_019697836.2;Parent=rna-XM_019842277.2
NW_020230492.1	Gnomon	CDS	736897	736947	.	-	0	Name=XP_019697836.2;ID=cds-XP_019697836.2;Dbxref=GeneID:105185202%2CGenbank:XP_019697836.2;Parent=rna-XM_019842277.2
NW_020230492.1	Gnomon	exon	11961	12844	.	-	.	ID=exon-XM_025304955.1-4;Dbxref=GeneID:105185193%2CGenbank:XM_025304955.1;Parent=rna-XM_025304955.1
NW_020230492.1	Gnomon	exon	13809	14276	.	-	.	ID=exon-XM_025304955.1-2;Dbxref=GeneID:105185193%2CGenbank:XM_025304955.1;Parent=rna-XM_025304955.1
NW_020230492.1	Gnomon	exon	13132	13733	.	-	.	ID=exon-XM_025304955.1-3;Dbxref=GeneID:105185193%2CGenbank:XM_025304955.1;Parent=rna-XM_025304955.1
NW_020230492.1	Gnomon	exon	15515	15824	.	-	.	ID=exon-XM_025304955.1-1;Dbxref=GeneID:105185193%2CGenbank:XM_025304955.1;Parent=rna-XM_025304955.1
NW_020230492.1	Gnomon	CDS	641532	641533	.	-	0	Name=XP_011142716.1;ID=cds-XP_011142716.1;Dbxref=GeneID:105185138%2CGenbank:XP_011142716.1;Parent=rna-XM_011144414.3
NW_020230492.1	Gnomon	CDS	641110	641410	.	-	0	Name=XP_011142716.1;ID=cds-XP_011142716.1;Dbxref=GeneID:105185138%2CGenbank:XP_011142716.1;Parent=rna-XM_011144414.3
NW_020230492.1	Gnomon	CDS	640832	641030	.	-	0	Name=XP_011142716.1;ID=cds-XP_011142716.1;Dbxref=GeneID:105185138%2CGenbank:XP_011142716.1;Parent=rna-XM_011144414.3
NW_020230492.1	Gnomon	CDS	640351	640631	.	-	0	Name=XP_011142716.1;ID=cds-XP_011142716.1;Dbxref=GeneID:105185138%2CGenbank:XP_011142716.1;Parent=rna-XM_011144414.3
NW_020230492.1	Gnomon	CDS	639887	640039	.	-	0	Name=XP_011142716.1;ID=cds-XP_011142716.1;Dbxref=GeneID:105185138%2CGenbank:XP_011142716.1;Parent=rna-XM_011144414.3
NW_020230492.1	Gnomon	CDS	639614	639800	.	-	0	Name=XP_011142716.1;ID=cds-XP_011142716.1;Dbxref=GeneID:105185138%2CGenbank:XP_011142716.1;Parent=rna-XM_011144414.3
NW_020230492.1	Gnomon	CDS	639128	639286	.	-	0	Name=XP_011142716.1;ID=cds-XP_011142716.1;Dbxref=GeneID:105185138%2CGenbank:XP_011142716.1;Parent=rna-XM_011144414.3
NW_020230492.1	Gnomon	CDS	638595	638719	.	-	0	Name=XP_011142716.1;ID=cds-XP_011142716.1;Dbxref=GeneID:105185138%2CGenbank:XP_011142716.1;Parent=rna-XM_011144414.3
NW_020230492.1	Gnomon	CDS	638302	638494	.	-	0	Name=XP_011142716.1;ID=cds-XP_011142716.1;Dbxref=GeneID:105185138%2CGenbank:XP_011142716.1;Parent=rna-XM_011144414.3
NW_020230492.1	Gnomon	CDS	637978	638208	.	-	0	Name=XP_011142716.1;ID=cds-XP_011142716.1;Dbxref=GeneID:105185138%2CGenbank:XP_011142716.1;Parent=rna-XM_011144414.3
NW_020230492.1	Gnomon	CDS	637741	637894	.	-	0	Name=XP_011142716.1;ID=cds-XP_011142716.1;Dbxref=GeneID:105185138%2CGenbank:XP_011142716.1;Parent=rna-XM_011144414.3
NW_020230492.1	Gnomon	CDS	637557	637677	.	-	0	Name=XP_011142716.1;ID=cds-XP_011142716.1;Dbxref=GeneID:105185138%2CGenbank:XP_011142716.1;Parent=rna-XM_011144414.3
NW_020230492.1	Gnomon	CDS	637349	637480	.	-	0	Name=XP_011142716.1;ID=cds-XP_011142716.1;Dbxref=GeneID:105185138%2CGenbank:XP_011142716.1;Parent=rna-XM_011144414.3
NW_020230492.1	Gnomon	mRNA	627812	629831	.	-	.	Name=XM_011144421.3;ID=rna-XM_011144421.3;Dbxref=GeneID:105185142%2CGenbank:XM_011144421.3;Parent=gene-LOC105185142
NW_020230492.1	Gnomon	CDS	77449	77524	.	+	0	Name=XP_011142810.1;ID=cds-XP_011142810.1;Dbxref=GeneID:105185190%2CGenbank:XP_011142810.1;Parent=rna-XM_011144508.2
NW_020230492.1	Gnomon	CDS	77830	78015	.	+	0	Name=XP_011142810.1;ID=cds-XP_011142810.1;Dbxref=GeneID:105185190%2CGenbank:XP_011142810.1;Parent=rna-XM_011144508.2
NW_020230492.1	Gnomon	CDS	78330	78419	.	+	0	Name=XP_011142810.1;ID=cds-XP_011142810.1;Dbxref=GeneID:105185190%2CGenbank:XP_011142810.1;Parent=rna-XM_011144508.2
NW_020230492.1	Gnomon	CDS	78692	78860	.	+	0	Name=XP_011142810.1;ID=cds-XP_011142810.1;Dbxref=GeneID:105185190%2CGenbank:XP_011142810.1;Parent=rna-XM_011144508.2
NW_020230492.1	Gnomon	CDS	79016	80123	.	+	0	Name=XP_011142810.1;ID=cds-XP_011142810.1;Dbxref=GeneID:105185190%2CGenbank:XP_011142810.1;Parent=rna-XM_011144508.2
NW_020230492.1	Gnomon	exon	112845	113517	.	-	.	ID=exon-XR_849932.3-7;Dbxref=GeneID:105185182%2CGenbank:XR_849932.3;Parent=rna-XR_849932.3
NW_020230492.1	Gnomon	exon	120631	121068	.	-	.	ID=exon-XR_849932.3-3;Dbxref=GeneID:105185182%2CGenbank:XR_849932.3;Parent=rna-XR_849932.3
NW_020230492.1	Gnomon	exon	119990	120330	.	-	.	ID=exon-XR_849932.3-4;Dbxref=GeneID:105185182%2CGenbank:XR_849932.3;Parent=rna-XR_849932.3
NW_020230492.1	Gnomon	exon	119735	119830	.	-	.	ID=exon-XR_849932.3-5;Dbxref=GeneID:105185182%2CGenbank:XR_849932.3;Parent=rna-XR_849932.3
NW_020230492.1	Gnomon	exon	119345	119599	.	-	.	ID=exon-XR_849932.3-6;Dbxref=GeneID:105185182%2CGenbank:XR_849932.3;Parent=rna-XR_849932.3
NW_020230492.1	Gnomon	exon	121773	122426	.	-	.	ID=exon-XR_849932.3-1;Dbxref=GeneID:105185182%2CGenbank:XR_849932.3;Parent=rna-XR_849932.3
NW_020230492.1	Gnomon	exon	121486	121683	.	-	.	ID=exon-XR_849932.3-2;Dbxref=GeneID:105185182%2CGenbank:XR_849932.3;Parent=rna-XR_849932.3
NW_020230492.1	Gnomon	CDS	635178	635280	.	+	0	Name=XP_011142715.1;ID=cds-XP_011142715.1;Dbxref=GeneID:105185137%2CGenbank:XP_011142715.1;Parent=rna-XM_011144413.3
NW_020230492.1	Gnomon	CDS	635632	635849	.	+	0	Name=XP_011142715.1;ID=cds-XP_011142715.1;Dbxref=GeneID:105185137%2CGenbank:XP_011142715.1;Parent=rna-XM_011144413.3
NW_020230492.1	Gnomon	CDS	635948	636097	.	+	0	Name=XP_011142715.1;ID=cds-XP_011142715.1;Dbxref=GeneID:105185137%2CGenbank:XP_011142715.1;Parent=rna-XM_011144413.3
NW_020230492.1	Gnomon	CDS	455284	455368	.	-	0	Name=XP_025160751.1;ID=cds-XP_025160751.1;Dbxref=GeneID:105185169%2CGenbank:XP_025160751.1;Parent=rna-XM_025304966.1
NW_020230492.1	Gnomon	CDS	453708	453928	.	-	0	Name=XP_025160751.1;ID=cds-XP_025160751.1;Dbxref=GeneID:105185169%2CGenbank:XP_025160751.1;Parent=rna-XM_025304966.1
NW_020230492.1	Gnomon	CDS	453013	453205	.	-	0	Name=XP_025160751.1;ID=cds-XP_025160751.1;Dbxref=GeneID:105185169%2CGenbank:XP_025160751.1;Parent=rna-XM_025304966.1
NW_020230492.1	Gnomon	CDS	451379	451545	.	-	0	Name=XP_025160751.1;ID=cds-XP_025160751.1;Dbxref=GeneID:105185169%2CGenbank:XP_025160751.1;Parent=rna-XM_025304966.1
NW_020230492.1	Gnomon	CDS	450821	451132	.	-	0	Name=XP_025160751.1;ID=cds-XP_025160751.1;Dbxref=GeneID:105185169%2CGenbank:XP_025160751.1;Parent=rna-XM_025304966.1
NW_020230492.1	Gnomon	CDS	449757	450186	.	-	0	Name=XP_025160751.1;ID=cds-XP_025160751.1;Dbxref=GeneID:105185169%2CGenbank:XP_025160751.1;Parent=rna-XM_025304966.1
NW_020230492.1	Gnomon	CDS	449270	449511	.	-	0	Name=XP_025160751.1;ID=cds-XP_025160751.1;Dbxref=GeneID:105185169%2CGenbank:XP_025160751.1;Parent=rna-XM_025304966.1
NW_020230492.1	Gnomon	CDS	789709	790081	.	-	0	Name=XP_019697838.1;ID=cds-XP_019697838.1;Dbxref=GeneID:105185120%2CGenbank:XP_019697838.1;Parent=rna-XM_019842279.2
NW_020230492.1	Gnomon	CDS	789351	789542	.	-	0	Name=XP_019697838.1;ID=cds-XP_019697838.1;Dbxref=GeneID:105185120%2CGenbank:XP_019697838.1;Parent=rna-XM_019842279.2
NW_020230492.1	Gnomon	CDS	788939	789063	.	-	0	Name=XP_019697838.1;ID=cds-XP_019697838.1;Dbxref=GeneID:105185120%2CGenbank:XP_019697838.1;Parent=rna-XM_019842279.2
NW_020230492.1	Gnomon	CDS	788366	788512	.	-	0	Name=XP_019697838.1;ID=cds-XP_019697838.1;Dbxref=GeneID:105185120%2CGenbank:XP_019697838.1;Parent=rna-XM_019842279.2
NW_020230492.1	Gnomon	CDS	787608	787742	.	-	0	Name=XP_019697838.1;ID=cds-XP_019697838.1;Dbxref=GeneID:105185120%2CGenbank:XP_019697838.1;Parent=rna-XM_019842279.2
NW_020230492.1	Gnomon	CDS	787267	787485	.	-	0	Name=XP_019697838.1;ID=cds-XP_019697838.1;Dbxref=GeneID:105185120%2CGenbank:XP_019697838.1;Parent=rna-XM_019842279.2
NW_020230492.1	Gnomon	CDS	785529	785615	.	-	0	Name=XP_019697838.1;ID=cds-XP_019697838.1;Dbxref=GeneID:105185120%2CGenbank:XP_019697838.1;Parent=rna-XM_019842279.2
NW_020230492.1	Gnomon	CDS	783775	783933	.	-	0	Name=XP_019697838.1;ID=cds-XP_019697838.1;Dbxref=GeneID:105185120%2CGenbank:XP_019697838.1;Parent=rna-XM_019842279.2
NW_020230492.1	Gnomon	CDS	783268	783684	.	-	0	Name=XP_019697838.1;ID=cds-XP_019697838.1;Dbxref=GeneID:105185120%2CGenbank:XP_019697838.1;Parent=rna-XM_019842279.2
NW_020230492.1	Gnomon	CDS	641532	641533	.	-	0	Name=XP_011142718.1;ID=cds-XP_011142718.1;Dbxref=GeneID:105185138%2CGenbank:XP_011142718.1;Parent=rna-XM_011144416.3
NW_020230492.1	Gnomon	CDS	641110	641410	.	-	0	Name=XP_011142718.1;ID=cds-XP_011142718.1;Dbxref=GeneID:105185138%2CGenbank:XP_011142718.1;Parent=rna-XM_011144416.3
NW_020230492.1	Gnomon	CDS	640832	641030	.	-	0	Name=XP_011142718.1;ID=cds-XP_011142718.1;Dbxref=GeneID:105185138%2CGenbank:XP_011142718.1;Parent=rna-XM_011144416.3
NW_020230492.1	Gnomon	CDS	640351	640631	.	-	0	Name=XP_011142718.1;ID=cds-XP_011142718.1;Dbxref=GeneID:105185138%2CGenbank:XP_011142718.1;Parent=rna-XM_011144416.3
NW_020230492.1	Gnomon	CDS	639887	640039	.	-	0	Name=XP_011142718.1;ID=cds-XP_011142718.1;Dbxref=GeneID:105185138%2CGenbank:XP_011142718.1;Parent=rna-XM_011144416.3
NW_020230492.1	Gnomon	CDS	639614	639800	.	-	0	Name=XP_011142718.1;ID=cds-XP_011142718.1;Dbxref=GeneID:105185138%2CGenbank:XP_011142718.1;Parent=rna-XM_011144416.3
NW_020230492.1	Gnomon	CDS	638595	638719	.	-	0	Name=XP_011142718.1;ID=cds-XP_011142718.1;Dbxref=GeneID:105185138%2CGenbank:XP_011142718.1;Parent=rna-XM_011144416.3
NW_020230492.1	Gnomon	CDS	638302	638494	.	-	0	Name=XP_011142718.1;ID=cds-XP_011142718.1;Dbxref=GeneID:105185138%2CGenbank:XP_011142718.1;Parent=rna-XM_011144416.3
NW_020230492.1	Gnomon	CDS	637978	638208	.	-	0	Name=XP_011142718.1;ID=cds-XP_011142718.1;Dbxref=GeneID:105185138%2CGenbank:XP_011142718.1;Parent=rna-XM_011144416.3
NW_020230492.1	Gnomon	CDS	637741	637894	.	-	0	Name=XP_011142718.1;ID=cds-XP_011142718.1;Dbxref=GeneID:105185138%2CGenbank:XP_011142718.1;Parent=rna-XM_011144416.3
NW_020230492.1	Gnomon	CDS	637557	637677	.	-	0	Name=XP_011142718.1;ID=cds-XP_011142718.1;Dbxref=GeneID:105185138%2CGenbank:XP_011142718.1;Parent=rna-XM_011144416.3
NW_020230492.1	Gnomon	CDS	637349	637480	.	-	0	Name=XP_011142718.1;ID=cds-XP_011142718.1;Dbxref=GeneID:105185138%2CGenbank:XP_011142718.1;Parent=rna-XM_011144416.3
NW_020230492.1	Gnomon	mRNA	627812	629830	.	-	.	Name=XM_019842312.2;ID=rna-XM_019842312.2;Dbxref=GeneID:105185142%2CGenbank:XM_019842312.2;Parent=gene-LOC105185142
NW_020230492.1	Gnomon	exon	837077	837091	.	+	.	ID=exon-XR_002162840.2-1;Dbxref=GeneID:105185114%2CGenbank:XR_002162840.2;Parent=rna-XR_002162840.2
NW_020230492.1	Gnomon	exon	838320	838514	.	+	.	ID=exon-XR_002162840.2-2;Dbxref=GeneID:105185114%2CGenbank:XR_002162840.2;Parent=rna-XR_002162840.2
NW_020230492.1	Gnomon	exon	839014	839513	.	+	.	ID=exon-XR_002162840.2-3;Dbxref=GeneID:105185114%2CGenbank:XR_002162840.2;Parent=rna-XR_002162840.2
NW_020230492.1	Gnomon	CDS	564244	564399	.	-	0	Name=XP_019697839.1;ID=cds-XP_019697839.1;Dbxref=GeneID:105185157%2CGenbank:XP_019697839.1;Parent=rna-XM_019842280.2
NW_020230492.1	Gnomon	CDS	563857	563978	.	-	0	Name=XP_019697839.1;ID=cds-XP_019697839.1;Dbxref=GeneID:105185157%2CGenbank:XP_019697839.1;Parent=rna-XM_019842280.2
NW_020230492.1	Gnomon	CDS	563560	563772	.	-	0	Name=XP_019697839.1;ID=cds-XP_019697839.1;Dbxref=GeneID:105185157%2CGenbank:XP_019697839.1;Parent=rna-XM_019842280.2
NW_020230492.1	Gnomon	CDS	563015	563362	.	-	0	Name=XP_019697839.1;ID=cds-XP_019697839.1;Dbxref=GeneID:105185157%2CGenbank:XP_019697839.1;Parent=rna-XM_019842280.2
NW_020230492.1	Gnomon	CDS	562642	562809	.	-	0	Name=XP_019697839.1;ID=cds-XP_019697839.1;Dbxref=GeneID:105185157%2CGenbank:XP_019697839.1;Parent=rna-XM_019842280.2
NW_020230492.1	Gnomon	CDS	562307	562438	.	-	0	Name=XP_019697839.1;ID=cds-XP_019697839.1;Dbxref=GeneID:105185157%2CGenbank:XP_019697839.1;Parent=rna-XM_019842280.2
NW_020230492.1	Gnomon	CDS	561782	562063	.	-	0	Name=XP_019697839.1;ID=cds-XP_019697839.1;Dbxref=GeneID:105185157%2CGenbank:XP_019697839.1;Parent=rna-XM_019842280.2
NW_020230492.1	Gnomon	CDS	561024	561241	.	-	0	Name=XP_019697839.1;ID=cds-XP_019697839.1;Dbxref=GeneID:105185157%2CGenbank:XP_019697839.1;Parent=rna-XM_019842280.2
NW_020230492.1	Gnomon	CDS	560495	560607	.	-	0	Name=XP_019697839.1;ID=cds-XP_019697839.1;Dbxref=GeneID:105185157%2CGenbank:XP_019697839.1;Parent=rna-XM_019842280.2
NW_020230492.1	Gnomon	exon	180283	180608	.	-	.	ID=exon-XM_025304931.1-6;Dbxref=GeneID:105185180%2CGenbank:XM_025304931.1;Parent=rna-XM_025304931.1
NW_020230492.1	Gnomon	exon	169281	169530	.	-	.	ID=exon-XM_025304931.1-7;Dbxref=GeneID:105185180%2CGenbank:XM_025304931.1;Parent=rna-XM_025304931.1
NW_020230492.1	Gnomon	exon	159239	159383	.	-	.	ID=exon-XM_025304931.1-8;Dbxref=GeneID:105185180%2CGenbank:XM_025304931.1;Parent=rna-XM_025304931.1
NW_020230492.1	Gnomon	exon	158161	158423	.	-	.	ID=exon-XM_025304931.1-9;Dbxref=GeneID:105185180%2CGenbank:XM_025304931.1;Parent=rna-XM_025304931.1
NW_020230492.1	Gnomon	exon	292985	293077	.	-	.	ID=exon-XM_025304931.1-2;Dbxref=GeneID:105185180%2CGenbank:XM_025304931.1;Parent=rna-XM_025304931.1
NW_020230492.1	Gnomon	exon	223815	224135	.	-	.	ID=exon-XM_025304931.1-3;Dbxref=GeneID:105185180%2CGenbank:XM_025304931.1;Parent=rna-XM_025304931.1
NW_020230492.1	Gnomon	exon	217535	217696	.	-	.	ID=exon-XM_025304931.1-4;Dbxref=GeneID:105185180%2CGenbank:XM_025304931.1;Parent=rna-XM_025304931.1
NW_020230492.1	Gnomon	exon	199297	199446	.	-	.	ID=exon-XM_025304931.1-5;Dbxref=GeneID:105185180%2CGenbank:XM_025304931.1;Parent=rna-XM_025304931.1
NW_020230492.1	Gnomon	exon	317867	318287	.	-	.	ID=exon-XM_025304931.1-1;Dbxref=GeneID:105185180%2CGenbank:XM_025304931.1;Parent=rna-XM_025304931.1
NW_020230492.1	Gnomon	CDS	641532	641533	.	-	0	Name=XP_011142717.1;ID=cds-XP_011142717.1;Dbxref=GeneID:105185138%2CGenbank:XP_011142717.1;Parent=rna-XM_011144415.3
NW_020230492.1	Gnomon	CDS	641110	641410	.	-	0	Name=XP_011142717.1;ID=cds-XP_011142717.1;Dbxref=GeneID:105185138%2CGenbank:XP_011142717.1;Parent=rna-XM_011144415.3
NW_020230492.1	Gnomon	CDS	640832	641030	.	-	0	Name=XP_011142717.1;ID=cds-XP_011142717.1;Dbxref=GeneID:105185138%2CGenbank:XP_011142717.1;Parent=rna-XM_011144415.3
NW_020230492.1	Gnomon	CDS	640351	640631	.	-	0	Name=XP_011142717.1;ID=cds-XP_011142717.1;Dbxref=GeneID:105185138%2CGenbank:XP_011142717.1;Parent=rna-XM_011144415.3
NW_020230492.1	Gnomon	CDS	639887	640039	.	-	0	Name=XP_011142717.1;ID=cds-XP_011142717.1;Dbxref=GeneID:105185138%2CGenbank:XP_011142717.1;Parent=rna-XM_011144415.3
NW_020230492.1	Gnomon	CDS	639614	639800	.	-	0	Name=XP_011142717.1;ID=cds-XP_011142717.1;Dbxref=GeneID:105185138%2CGenbank:XP_011142717.1;Parent=rna-XM_011144415.3
NW_020230492.1	Gnomon	CDS	639128	639286	.	-	0	Name=XP_011142717.1;ID=cds-XP_011142717.1;Dbxref=GeneID:105185138%2CGenbank:XP_011142717.1;Parent=rna-XM_011144415.3
NW_020230492.1	Gnomon	CDS	638595	638719	.	-	0	Name=XP_011142717.1;ID=cds-XP_011142717.1;Dbxref=GeneID:105185138%2CGenbank:XP_011142717.1;Parent=rna-XM_011144415.3
NW_020230492.1	Gnomon	CDS	638302	638494	.	-	0	Name=XP_011142717.1;ID=cds-XP_011142717.1;Dbxref=GeneID:105185138%2CGenbank:XP_011142717.1;Parent=rna-XM_011144415.3
NW_020230492.1	Gnomon	CDS	637984	638208	.	-	0	Name=XP_011142717.1;ID=cds-XP_011142717.1;Dbxref=GeneID:105185138%2CGenbank:XP_011142717.1;Parent=rna-XM_011144415.3
NW_020230492.1	Gnomon	CDS	637741	637894	.	-	0	Name=XP_011142717.1;ID=cds-XP_011142717.1;Dbxref=GeneID:105185138%2CGenbank:XP_011142717.1;Parent=rna-XM_011144415.3
NW_020230492.1	Gnomon	CDS	637557	637677	.	-	0	Name=XP_011142717.1;ID=cds-XP_011142717.1;Dbxref=GeneID:105185138%2CGenbank:XP_011142717.1;Parent=rna-XM_011144415.3
NW_020230492.1	Gnomon	CDS	637349	637480	.	-	0	Name=XP_011142717.1;ID=cds-XP_011142717.1;Dbxref=GeneID:105185138%2CGenbank:XP_011142717.1;Parent=rna-XM_011144415.3
NW_020230492.1	Gnomon	mRNA	1389217	1393050	.	+	.	Name=XM_011153584.3;ID=rna-XM_011153584.3;Dbxref=GeneID:105190700%2CGenbank:XM_011153584.3;Parent=gene-LOC105190700
NW_020230492.1	Gnomon	CDS	71048	71117	.	-	0	Name=XP_011142811.1;ID=cds-XP_011142811.1;Dbxref=GeneID:105185191%2CGenbank:XP_011142811.1;Parent=rna-XM_011144509.2
NW_020230492.1	Gnomon	CDS	69601	69828	.	-	0	Name=XP_011142811.1;ID=cds-XP_011142811.1;Dbxref=GeneID:105185191%2CGenbank:XP_011142811.1;Parent=rna-XM_011144509.2
NW_020230492.1	Gnomon	CDS	69196	69403	.	-	0	Name=XP_011142811.1;ID=cds-XP_011142811.1;Dbxref=GeneID:105185191%2CGenbank:XP_011142811.1;Parent=rna-XM_011144509.2
NW_020230492.1	Gnomon	CDS	68549	69077	.	-	0	Name=XP_011142811.1;ID=cds-XP_011142811.1;Dbxref=GeneID:105185191%2CGenbank:XP_011142811.1;Parent=rna-XM_011144509.2
NW_020230492.1	Gnomon	exon	10176	10496	.	+	.	ID=exon-XM_011144515.3-3;Dbxref=GeneID:105185194%2CGenbank:XM_011144515.3;Parent=rna-XM_011144515.3
NW_020230492.1	Gnomon	exon	10776	10868	.	+	.	ID=exon-XM_011144515.3-4;Dbxref=GeneID:105185194%2CGenbank:XM_011144515.3;Parent=rna-XM_011144515.3
NW_020230492.1	Gnomon	exon	10946	11082	.	+	.	ID=exon-XM_011144515.3-5;Dbxref=GeneID:105185194%2CGenbank:XM_011144515.3;Parent=rna-XM_011144515.3
NW_020230492.1	Gnomon	exon	11161	11508	.	+	.	ID=exon-XM_011144515.3-6;Dbxref=GeneID:105185194%2CGenbank:XM_011144515.3;Parent=rna-XM_011144515.3
NW_020230492.1	Gnomon	exon	9395	9635	.	+	.	ID=exon-XM_011144515.3-1;Dbxref=GeneID:105185194%2CGenbank:XM_011144515.3;Parent=rna-XM_011144515.3
NW_020230492.1	Gnomon	exon	9743	9886	.	+	.	ID=exon-XM_011144515.3-2;Dbxref=GeneID:105185194%2CGenbank:XM_011144515.3;Parent=rna-XM_011144515.3
NW_020230492.1	Gnomon	exon	11576	11865	.	+	.	ID=exon-XM_011144515.3-7;Dbxref=GeneID:105185194%2CGenbank:XM_011144515.3;Parent=rna-XM_011144515.3
NW_020230492.1	Gnomon	exon	567430	567618	.	+	.	ID=exon-XM_011144441.3-3;Dbxref=GeneID:105185153%2CGenbank:XM_011144441.3;Parent=rna-XM_011144441.3
NW_020230492.1	Gnomon	exon	567976	568137	.	+	.	ID=exon-XM_011144441.3-4;Dbxref=GeneID:105185153%2CGenbank:XM_011144441.3;Parent=rna-XM_011144441.3
NW_020230492.1	Gnomon	exon	568705	568781	.	+	.	ID=exon-XM_011144441.3-5;Dbxref=GeneID:105185153%2CGenbank:XM_011144441.3;Parent=rna-XM_011144441.3
NW_020230492.1	Gnomon	exon	569164	569296	.	+	.	ID=exon-XM_011144441.3-6;Dbxref=GeneID:105185153%2CGenbank:XM_011144441.3;Parent=rna-XM_011144441.3
NW_020230492.1	Gnomon	exon	566746	566862	.	+	.	ID=exon-XM_011144441.3-1;Dbxref=GeneID:105185153%2CGenbank:XM_011144441.3;Parent=rna-XM_011144441.3
NW_020230492.1	Gnomon	exon	566945	567139	.	+	.	ID=exon-XM_011144441.3-2;Dbxref=GeneID:105185153%2CGenbank:XM_011144441.3;Parent=rna-XM_011144441.3
NW_020230492.1	Gnomon	exon	569428	569656	.	+	.	ID=exon-XM_011144441.3-7;Dbxref=GeneID:105185153%2CGenbank:XM_011144441.3;Parent=rna-XM_011144441.3
NW_020230492.1	Gnomon	exon	569847	571112	.	+	.	ID=exon-XM_011144441.3-8;Dbxref=GeneID:105185153%2CGenbank:XM_011144441.3;Parent=rna-XM_011144441.3
NW_020230492.1	Gnomon	exon	571995	572773	.	+	.	ID=exon-XM_011144441.3-9;Dbxref=GeneID:105185153%2CGenbank:XM_011144441.3;Parent=rna-XM_011144441.3
NW_020230492.1	Gnomon	exon	789709	790081	.	-	.	ID=exon-XM_019842279.2-1;Dbxref=GeneID:105185120%2CGenbank:XM_019842279.2;Parent=rna-XM_019842279.2
NW_020230492.1	Gnomon	exon	787267	787485	.	-	.	ID=exon-XM_019842279.2-6;Dbxref=GeneID:105185120%2CGenbank:XM_019842279.2;Parent=rna-XM_019842279.2
NW_020230492.1	Gnomon	exon	785529	785615	.	-	.	ID=exon-XM_019842279.2-7;Dbxref=GeneID:105185120%2CGenbank:XM_019842279.2;Parent=rna-XM_019842279.2
NW_020230492.1	Gnomon	exon	783775	783933	.	-	.	ID=exon-XM_019842279.2-8;Dbxref=GeneID:105185120%2CGenbank:XM_019842279.2;Parent=rna-XM_019842279.2
NW_020230492.1	Gnomon	exon	783268	783684	.	-	.	ID=exon-XM_019842279.2-9;Dbxref=GeneID:105185120%2CGenbank:XM_019842279.2;Parent=rna-XM_019842279.2
NW_020230492.1	Gnomon	exon	789351	789542	.	-	.	ID=exon-XM_019842279.2-2;Dbxref=GeneID:105185120%2CGenbank:XM_019842279.2;Parent=rna-XM_019842279.2
NW_020230492.1	Gnomon	exon	788939	789063	.	-	.	ID=exon-XM_019842279.2-3;Dbxref=GeneID:105185120%2CGenbank:XM_019842279.2;Parent=rna-XM_019842279.2
NW_020230492.1	Gnomon	exon	788366	788512	.	-	.	ID=exon-XM_019842279.2-4;Dbxref=GeneID:105185120%2CGenbank:XM_019842279.2;Parent=rna-XM_019842279.2
NW_020230492.1	Gnomon	exon	787608	787742	.	-	.	ID=exon-XM_019842279.2-5;Dbxref=GeneID:105185120%2CGenbank:XM_019842279.2;Parent=rna-XM_019842279.2
NW_020230492.1	Gnomon	CDS	89411	89483	.	+	0	Name=XP_025160754.1;ID=cds-XP_025160754.1;Dbxref=GeneID:105185187%2CGenbank:XP_025160754.1;Parent=rna-XM_025304969.1
NW_020230492.1	Gnomon	CDS	89760	89996	.	+	0	Name=XP_025160754.1;ID=cds-XP_025160754.1;Dbxref=GeneID:105185187%2CGenbank:XP_025160754.1;Parent=rna-XM_025304969.1
NW_020230492.1	Gnomon	CDS	90183	90487	.	+	0	Name=XP_025160754.1;ID=cds-XP_025160754.1;Dbxref=GeneID:105185187%2CGenbank:XP_025160754.1;Parent=rna-XM_025304969.1
NW_020230492.1	Gnomon	CDS	634090	634869	.	+	0	Name=XP_011142712.1;ID=cds-XP_011142712.1;Dbxref=GeneID:105185136%2CGenbank:XP_011142712.1;Parent=rna-XM_011144410.3
NW_020230492.1	Gnomon	mRNA	466139	483297	.	-	.	Name=XM_011144469.3;ID=rna-XM_011144469.3;Dbxref=GeneID:105185168%2CGenbank:XM_011144469.3;Parent=gene-LOC105185168
NW_020230492.1	Gnomon	exon	5717	5835	.	-	.	ID=exon-XM_025304979.1-2;Dbxref=GeneID:105185211%2CGenbank:XM_025304979.1;Note=The sequence of the model RefSeq transcript was modified relative to this genomic sequence to represent the inferred CDS: deleted 1 base in 1 codon;Parent=rna-XM_025304979.1
NW_020230492.1	Gnomon	exon	5519	5628	.	-	.	ID=exon-XM_025304979.1-3;Dbxref=GeneID:105185211%2CGenbank:XM_025304979.1;Note=The sequence of the model RefSeq transcript was modified relative to this genomic sequence to represent the inferred CDS: deleted 1 base in 1 codon;Parent=rna-XM_025304979.1
NW_020230492.1	Gnomon	exon	5284	5441	.	-	.	ID=exon-XM_025304979.1-4;Dbxref=GeneID:105185211%2CGenbank:XM_025304979.1;Note=The sequence of the model RefSeq transcript was modified relative to this genomic sequence to represent the inferred CDS: deleted 1 base in 1 codon;Parent=rna-XM_025304979.1
NW_020230492.1	Gnomon	exon	4974	5198	.	-	.	ID=exon-XM_025304979.1-5;Dbxref=GeneID:105185211%2CGenbank:XM_025304979.1;Note=The sequence of the model RefSeq transcript was modified relative to this genomic sequence to represent the inferred CDS: deleted 1 base in 1 codon;Parent=rna-XM_025304979.1
NW_020230492.1	Gnomon	exon	4697	4885	.	-	.	ID=exon-XM_025304979.1-6;Dbxref=GeneID:105185211%2CGenbank:XM_025304979.1;Note=The sequence of the model RefSeq transcript was modified relative to this genomic sequence to represent the inferred CDS: deleted 1 base in 1 codon;Parent=rna-XM_025304979.1
NW_020230492.1	Gnomon	exon	4502	4621	.	-	.	ID=exon-XM_025304979.1-7;Dbxref=GeneID:105185211%2CGenbank:XM_025304979.1;Note=The sequence of the model RefSeq transcript was modified relative to this genomic sequence to represent the inferred CDS: deleted 1 base in 1 codon;Parent=rna-XM_025304979.1
NW_020230492.1	Gnomon	exon	4276	4407	.	-	.	ID=exon-XM_025304979.1-8;Dbxref=GeneID:105185211%2CGenbank:XM_025304979.1;Note=The sequence of the model RefSeq transcript was modified relative to this genomic sequence to represent the inferred CDS: deleted 1 base in 1 codon;Parent=rna-XM_025304979.1
NW_020230492.1	Gnomon	exon	3981	4196	.	-	.	ID=exon-XM_025304979.1-9;Dbxref=GeneID:105185211%2CGenbank:XM_025304979.1;Note=The sequence of the model RefSeq transcript was modified relative to this genomic sequence to represent the inferred CDS: deleted 1 base in 1 codon;Parent=rna-XM_025304979.1
NW_020230492.1	Gnomon	exon	5956	6124	.	-	.	ID=exon-XM_025304979.1-1;Dbxref=GeneID:105185211%2CGenbank:XM_025304979.1;Note=The sequence of the model RefSeq transcript was modified relative to this genomic sequence to represent the inferred CDS: deleted 1 base in 1 codon;Parent=rna-XM_025304979.1
NW_020230492.1	Gnomon	CDS	634090	634869	.	+	0	Name=XP_011142711.1;ID=cds-XP_011142711.1;Dbxref=GeneID:105185136%2CGenbank:XP_011142711.1;Parent=rna-XM_011144409.3
NW_020230492.1	Gnomon	CDS	624744	624892	.	+	0	Name=XP_019697833.1;ID=cds-XP_019697833.1;Dbxref=GeneID:105185140%2CGenbank:XP_019697833.1;Parent=rna-XM_019842274.2
NW_020230492.1	Gnomon	CDS	624996	625147	.	+	0	Name=XP_019697833.1;ID=cds-XP_019697833.1;Dbxref=GeneID:105185140%2CGenbank:XP_019697833.1;Parent=rna-XM_019842274.2
NW_020230492.1	Gnomon	CDS	625211	625300	.	+	0	Name=XP_019697833.1;ID=cds-XP_019697833.1;Dbxref=GeneID:105185140%2CGenbank:XP_019697833.1;Parent=rna-XM_019842274.2
NW_020230492.1	Gnomon	CDS	625365	625489	.	+	0	Name=XP_019697833.1;ID=cds-XP_019697833.1;Dbxref=GeneID:105185140%2CGenbank:XP_019697833.1;Parent=rna-XM_019842274.2
NW_020230492.1	Gnomon	CDS	626046	626189	.	+	0	Name=XP_019697833.1;ID=cds-XP_019697833.1;Dbxref=GeneID:105185140%2CGenbank:XP_019697833.1;Parent=rna-XM_019842274.2
NW_020230492.1	Gnomon	CDS	626266	626424	.	+	0	Name=XP_019697833.1;ID=cds-XP_019697833.1;Dbxref=GeneID:105185140%2CGenbank:XP_019697833.1;Parent=rna-XM_019842274.2
NW_020230492.1	Gnomon	CDS	939965	940087	.	-	0	Name=XP_025160755.1;ID=cds-XP_025160755.1;Dbxref=GeneID:105185200%2CGenbank:XP_025160755.1;Parent=rna-XM_025304970.1
NW_020230492.1	Gnomon	CDS	939478	939627	.	-	0	Name=XP_025160755.1;ID=cds-XP_025160755.1;Dbxref=GeneID:105185200%2CGenbank:XP_025160755.1;Parent=rna-XM_025304970.1
NW_020230492.1	Gnomon	CDS	938901	939365	.	-	0	Name=XP_025160755.1;ID=cds-XP_025160755.1;Dbxref=GeneID:105185200%2CGenbank:XP_025160755.1;Parent=rna-XM_025304970.1
NW_020230492.1	Gnomon	CDS	938622	938821	.	-	0	Name=XP_025160755.1;ID=cds-XP_025160755.1;Dbxref=GeneID:105185200%2CGenbank:XP_025160755.1;Parent=rna-XM_025304970.1
NW_020230492.1	Gnomon	CDS	938430	938555	.	-	0	Name=XP_025160755.1;ID=cds-XP_025160755.1;Dbxref=GeneID:105185200%2CGenbank:XP_025160755.1;Parent=rna-XM_025304970.1
NW_020230492.1	Gnomon	CDS	938206	938353	.	-	0	Name=XP_025160755.1;ID=cds-XP_025160755.1;Dbxref=GeneID:105185200%2CGenbank:XP_025160755.1;Parent=rna-XM_025304970.1
NW_020230492.1	Gnomon	mRNA	464234	466422	.	+	.	Name=XM_011144468.3;ID=rna-XM_011144468.3;Dbxref=GeneID:105185167%2CGenbank:XM_011144468.3;Parent=gene-LOC105185167
NW_020230492.1	Gnomon	exon	630098	630266	.	+	.	ID=exon-XM_011144417.3-1;Dbxref=GeneID:105185139%2CGenbank:XM_011144417.3;Parent=rna-XM_011144417.3
NW_020230492.1	Gnomon	exon	631149	631359	.	+	.	ID=exon-XM_011144417.3-4;Dbxref=GeneID:105185139%2CGenbank:XM_011144417.3;Parent=rna-XM_011144417.3
NW_020230492.1	Gnomon	exon	630366	630413	.	+	.	ID=exon-XM_011144417.3-2;Dbxref=GeneID:105185139%2CGenbank:XM_011144417.3;Parent=rna-XM_011144417.3
NW_020230492.1	Gnomon	exon	630650	630795	.	+	.	ID=exon-XM_011144417.3-3;Dbxref=GeneID:105185139%2CGenbank:XM_011144417.3;Parent=rna-XM_011144417.3
NW_020230492.1	Gnomon	exon	386868	387080	.	+	.	ID=exon-XM_025304956.1-1;Dbxref=GeneID:105185175%2CGenbank:XM_025304956.1;Parent=rna-XM_025304956.1
NW_020230492.1	Gnomon	exon	387512	387900	.	+	.	ID=exon-XM_025304956.1-2;Dbxref=GeneID:105185175%2CGenbank:XM_025304956.1;Parent=rna-XM_025304956.1
NW_020230492.1	Gnomon	exon	391298	391743	.	+	.	ID=exon-XM_025304956.1-7;Dbxref=GeneID:105185175%2CGenbank:XM_025304956.1;Parent=rna-XM_025304956.1
NW_020230492.1	Gnomon	exon	391849	392034	.	+	.	ID=exon-XM_025304956.1-8;Dbxref=GeneID:105185175%2CGenbank:XM_025304956.1;Parent=rna-XM_025304956.1
NW_020230492.1	Gnomon	exon	392112	392193	.	+	.	ID=exon-XM_025304956.1-9;Dbxref=GeneID:105185175%2CGenbank:XM_025304956.1;Parent=rna-XM_025304956.1
NW_020230492.1	Gnomon	exon	389031	389495	.	+	.	ID=exon-XM_025304956.1-3;Dbxref=GeneID:105185175%2CGenbank:XM_025304956.1;Parent=rna-XM_025304956.1
NW_020230492.1	Gnomon	exon	389635	390353	.	+	.	ID=exon-XM_025304956.1-4;Dbxref=GeneID:105185175%2CGenbank:XM_025304956.1;Parent=rna-XM_025304956.1
NW_020230492.1	Gnomon	exon	390473	390678	.	+	.	ID=exon-XM_025304956.1-5;Dbxref=GeneID:105185175%2CGenbank:XM_025304956.1;Parent=rna-XM_025304956.1
NW_020230492.1	Gnomon	exon	390809	391174	.	+	.	ID=exon-XM_025304956.1-6;Dbxref=GeneID:105185175%2CGenbank:XM_025304956.1;Parent=rna-XM_025304956.1
NW_020230492.1	Gnomon	mRNA	493145	496131	.	+	.	Name=XM_011144466.3;ID=rna-XM_011144466.3;Dbxref=GeneID:105185165%2CGenbank:XM_011144466.3;Parent=gene-LOC105185165
NW_020230492.1	Gnomon	CDS	93430	93580	.	+	0	Name=XP_019697834.2;ID=cds-XP_019697834.2;Dbxref=GeneID:105185185%2CGenbank:XP_019697834.2;Parent=rna-XM_019842275.2
NW_020230492.1	Gnomon	CDS	93673	93759	.	+	0	Name=XP_019697834.2;ID=cds-XP_019697834.2;Dbxref=GeneID:105185185%2CGenbank:XP_019697834.2;Parent=rna-XM_019842275.2
NW_020230492.1	Gnomon	CDS	93865	93955	.	+	0	Name=XP_019697834.2;ID=cds-XP_019697834.2;Dbxref=GeneID:105185185%2CGenbank:XP_019697834.2;Parent=rna-XM_019842275.2
NW_020230492.1	Gnomon	CDS	94142	94484	.	+	0	Name=XP_019697834.2;ID=cds-XP_019697834.2;Dbxref=GeneID:105185185%2CGenbank:XP_019697834.2;Parent=rna-XM_019842275.2
NW_020230492.1	Gnomon	CDS	823676	823749	.	+	0	Name=XP_025160756.1;ID=cds-XP_025160756.1;Dbxref=GeneID:105185116%2CGenbank:XP_025160756.1;Parent=rna-XM_025304971.1
NW_020230492.1	Gnomon	CDS	824156	824309	.	+	0	Name=XP_025160756.1;ID=cds-XP_025160756.1;Dbxref=GeneID:105185116%2CGenbank:XP_025160756.1;Parent=rna-XM_025304971.1
NW_020230492.1	Gnomon	CDS	824740	824917	.	+	0	Name=XP_025160756.1;ID=cds-XP_025160756.1;Dbxref=GeneID:105185116%2CGenbank:XP_025160756.1;Parent=rna-XM_025304971.1
NW_020230492.1	Gnomon	CDS	825131	825296	.	+	0	Name=XP_025160756.1;ID=cds-XP_025160756.1;Dbxref=GeneID:105185116%2CGenbank:XP_025160756.1;Parent=rna-XM_025304971.1
NW_020230492.1	Gnomon	CDS	825632	826073	.	+	0	Name=XP_025160756.1;ID=cds-XP_025160756.1;Dbxref=GeneID:105185116%2CGenbank:XP_025160756.1;Parent=rna-XM_025304971.1
NW_020230492.1	Gnomon	mRNA	485877	492588	.	-	.	Name=XM_011144467.3;ID=rna-XM_011144467.3;Dbxref=GeneID:105185166%2CGenbank:XM_011144467.3;Parent=gene-LOC105185166
NW_020230492.1	Gnomon	mRNA	493145	495420	.	+	.	Name=XM_011144465.3;ID=rna-XM_011144465.3;Dbxref=GeneID:105185165%2CGenbank:XM_011144465.3;Parent=gene-LOC105185165
NW_020230492.1	Gnomon	CDS	18924	19095	.	+	0	Name=XP_019697835.1;ID=cds-XP_019697835.1;Dbxref=GeneID:105185210%2CGenbank:XP_019697835.1;Parent=rna-XM_019842276.2
NW_020230492.1	Gnomon	CDS	19498	19991	.	+	0	Name=XP_019697835.1;ID=cds-XP_019697835.1;Dbxref=GeneID:105185210%2CGenbank:XP_019697835.1;Parent=rna-XM_019842276.2
NW_020230492.1	Gnomon	CDS	20197	20526	.	+	0	Name=XP_019697835.1;ID=cds-XP_019697835.1;Dbxref=GeneID:105185210%2CGenbank:XP_019697835.1;Parent=rna-XM_019842276.2
NW_020230492.1	Gnomon	CDS	20843	21005	.	+	0	Name=XP_019697835.1;ID=cds-XP_019697835.1;Dbxref=GeneID:105185210%2CGenbank:XP_019697835.1;Parent=rna-XM_019842276.2
NW_020230492.1	Gnomon	CDS	21204	21412	.	+	0	Name=XP_019697835.1;ID=cds-XP_019697835.1;Dbxref=GeneID:105185210%2CGenbank:XP_019697835.1;Parent=rna-XM_019842276.2
NW_020230492.1	Gnomon	CDS	21777	21866	.	+	0	Name=XP_019697835.1;ID=cds-XP_019697835.1;Dbxref=GeneID:105185210%2CGenbank:XP_019697835.1;Parent=rna-XM_019842276.2
NW_020230492.1	Gnomon	CDS	21993	22156	.	+	0	Name=XP_019697835.1;ID=cds-XP_019697835.1;Dbxref=GeneID:105185210%2CGenbank:XP_019697835.1;Parent=rna-XM_019842276.2
NW_020230492.1	Gnomon	CDS	22502	22769	.	+	0	Name=XP_019697835.1;ID=cds-XP_019697835.1;Dbxref=GeneID:105185210%2CGenbank:XP_019697835.1;Parent=rna-XM_019842276.2
NW_020230492.1	Gnomon	exon	564244	564529	.	-	.	ID=exon-XM_019842280.2-2;Dbxref=GeneID:105185157%2CGenbank:XM_019842280.2;Parent=rna-XM_019842280.2
NW_020230492.1	Gnomon	exon	563857	563978	.	-	.	ID=exon-XM_019842280.2-3;Dbxref=GeneID:105185157%2CGenbank:XM_019842280.2;Parent=rna-XM_019842280.2
NW_020230492.1	Gnomon	exon	565993	566061	.	-	.	ID=exon-XM_019842280.2-1;Dbxref=GeneID:105185157%2CGenbank:XM_019842280.2;Parent=rna-XM_019842280.2
NW_020230492.1	Gnomon	exon	562642	562809	.	-	.	ID=exon-XM_019842280.2-6;Dbxref=GeneID:105185157%2CGenbank:XM_019842280.2;Parent=rna-XM_019842280.2
NW_020230492.1	Gnomon	exon	562307	562438	.	-	.	ID=exon-XM_019842280.2-7;Dbxref=GeneID:105185157%2CGenbank:XM_019842280.2;Parent=rna-XM_019842280.2
NW_020230492.1	Gnomon	exon	563560	563772	.	-	.	ID=exon-XM_019842280.2-4;Dbxref=GeneID:105185157%2CGenbank:XM_019842280.2;Parent=rna-XM_019842280.2
NW_020230492.1	Gnomon	exon	563015	563362	.	-	.	ID=exon-XM_019842280.2-5;Dbxref=GeneID:105185157%2CGenbank:XM_019842280.2;Parent=rna-XM_019842280.2
NW_020230492.1	Gnomon	exon	561782	562063	.	-	.	ID=exon-XM_019842280.2-8;Dbxref=GeneID:105185157%2CGenbank:XM_019842280.2;Parent=rna-XM_019842280.2
NW_020230492.1	Gnomon	exon	561024	561241	.	-	.	ID=exon-XM_019842280.2-9;Dbxref=GeneID:105185157%2CGenbank:XM_019842280.2;Parent=rna-XM_019842280.2
NW_020230492.1	Gnomon	CDS	823676	823749	.	+	0	Name=XP_025160757.1;ID=cds-XP_025160757.1;Dbxref=GeneID:105185116%2CGenbank:XP_025160757.1;Parent=rna-XM_025304972.1
NW_020230492.1	Gnomon	CDS	824156	824309	.	+	0	Name=XP_025160757.1;ID=cds-XP_025160757.1;Dbxref=GeneID:105185116%2CGenbank:XP_025160757.1;Parent=rna-XM_025304972.1
NW_020230492.1	Gnomon	CDS	824740	824917	.	+	0	Name=XP_025160757.1;ID=cds-XP_025160757.1;Dbxref=GeneID:105185116%2CGenbank:XP_025160757.1;Parent=rna-XM_025304972.1
NW_020230492.1	Gnomon	CDS	825131	825296	.	+	0	Name=XP_025160757.1;ID=cds-XP_025160757.1;Dbxref=GeneID:105185116%2CGenbank:XP_025160757.1;Parent=rna-XM_025304972.1
NW_020230492.1	Gnomon	CDS	825632	826073	.	+	0	Name=XP_025160757.1;ID=cds-XP_025160757.1;Dbxref=GeneID:105185116%2CGenbank:XP_025160757.1;Parent=rna-XM_025304972.1
NW_020230492.1	Gnomon	exon	770779	771135	.	-	.	ID=exon-XM_011144387.3-4;Dbxref=GeneID:105185122%2CGenbank:XM_011144387.3;Parent=rna-XM_011144387.3
NW_020230492.1	Gnomon	exon	770554	770698	.	-	.	ID=exon-XM_011144387.3-5;Dbxref=GeneID:105185122%2CGenbank:XM_011144387.3;Parent=rna-XM_011144387.3
NW_020230492.1	Gnomon	exon	771653	771835	.	-	.	ID=exon-XM_011144387.3-2;Dbxref=GeneID:105185122%2CGenbank:XM_011144387.3;Parent=rna-XM_011144387.3
NW_020230492.1	Gnomon	exon	771288	771392	.	-	.	ID=exon-XM_011144387.3-3;Dbxref=GeneID:105185122%2CGenbank:XM_011144387.3;Parent=rna-XM_011144387.3
NW_020230492.1	Gnomon	exon	771897	772004	.	-	.	ID=exon-XM_011144387.3-1;Dbxref=GeneID:105185122%2CGenbank:XM_011144387.3;Parent=rna-XM_011144387.3
NW_020230492.1	Gnomon	exon	770232	770407	.	-	.	ID=exon-XM_011144387.3-6;Dbxref=GeneID:105185122%2CGenbank:XM_011144387.3;Parent=rna-XM_011144387.3
NW_020230492.1	Gnomon	exon	769858	770147	.	-	.	ID=exon-XM_011144387.3-7;Dbxref=GeneID:105185122%2CGenbank:XM_011144387.3;Parent=rna-XM_011144387.3
NW_020230492.1	Gnomon	CDS	635178	635280	.	+	0	Name=XP_011142713.1;ID=cds-XP_011142713.1;Dbxref=GeneID:105185137%2CGenbank:XP_011142713.1;Parent=rna-XM_011144411.3
NW_020230492.1	Gnomon	CDS	635632	635849	.	+	0	Name=XP_011142713.1;ID=cds-XP_011142713.1;Dbxref=GeneID:105185137%2CGenbank:XP_011142713.1;Parent=rna-XM_011144411.3
NW_020230492.1	Gnomon	CDS	635948	636097	.	+	0	Name=XP_011142713.1;ID=cds-XP_011142713.1;Dbxref=GeneID:105185137%2CGenbank:XP_011142713.1;Parent=rna-XM_011144411.3
NW_020230492.1	Gnomon	exon	924650	927154	.	+	.	ID=exon-XM_025304930.1-5;Dbxref=GeneID:105185103%2CGenbank:XM_025304930.1;Parent=rna-XM_025304930.1
NW_020230492.1	Gnomon	exon	923648	923691	.	+	.	ID=exon-XM_025304930.1-3;Dbxref=GeneID:105185103%2CGenbank:XM_025304930.1;Parent=rna-XM_025304930.1
NW_020230492.1	Gnomon	exon	924465	924573	.	+	.	ID=exon-XM_025304930.1-4;Dbxref=GeneID:105185103%2CGenbank:XM_025304930.1;Parent=rna-XM_025304930.1
NW_020230492.1	Gnomon	exon	922904	923090	.	+	.	ID=exon-XM_025304930.1-1;Dbxref=GeneID:105185103%2CGenbank:XM_025304930.1;Parent=rna-XM_025304930.1
NW_020230492.1	Gnomon	exon	923154	923495	.	+	.	ID=exon-XM_025304930.1-2;Dbxref=GeneID:105185103%2CGenbank:XM_025304930.1;Parent=rna-XM_025304930.1
NW_020230492.1	Gnomon	exon	1288688	1289108	.	+	.	ID=exon-XR_002162841.2-1;Dbxref=GeneID:105185098%2CGenbank:XR_002162841.2;Parent=rna-XR_002162841.2
NW_020230492.1	Gnomon	exon	1290134	1290666	.	+	.	ID=exon-XR_002162841.2-2;Dbxref=GeneID:105185098%2CGenbank:XR_002162841.2;Parent=rna-XR_002162841.2
NW_020230492.1	Gnomon	exon	1297110	1297195	.	+	.	ID=exon-XR_002162841.2-3;Dbxref=GeneID:105185098%2CGenbank:XR_002162841.2;Parent=rna-XR_002162841.2
NW_020230492.1	Gnomon	exon	1297434	1297657	.	+	.	ID=exon-XR_002162841.2-4;Dbxref=GeneID:105185098%2CGenbank:XR_002162841.2;Parent=rna-XR_002162841.2
NW_020230492.1	Gnomon	exon	1297776	1297812	.	+	.	ID=exon-XR_002162841.2-5;Dbxref=GeneID:105185098%2CGenbank:XR_002162841.2;Parent=rna-XR_002162841.2
NW_020230492.1	Gnomon	exon	737047	737139	.	-	.	ID=exon-XM_019842277.2-4;Dbxref=GeneID:105185202%2CGenbank:XM_019842277.2;Parent=rna-XM_019842277.2
NW_020230492.1	Gnomon	exon	736842	736947	.	-	.	ID=exon-XM_019842277.2-5;Dbxref=GeneID:105185202%2CGenbank:XM_019842277.2;Parent=rna-XM_019842277.2
NW_020230492.1	Gnomon	exon	738535	739451	.	-	.	ID=exon-XM_019842277.2-1;Dbxref=GeneID:105185202%2CGenbank:XM_019842277.2;Parent=rna-XM_019842277.2
NW_020230492.1	Gnomon	exon	738232	738416	.	-	.	ID=exon-XM_019842277.2-2;Dbxref=GeneID:105185202%2CGenbank:XM_019842277.2;Parent=rna-XM_019842277.2
NW_020230492.1	Gnomon	exon	737939	738007	.	-	.	ID=exon-XM_019842277.2-3;Dbxref=GeneID:105185202%2CGenbank:XM_019842277.2;Parent=rna-XM_019842277.2
NW_020230492.1	Gnomon	CDS	528142	528354	.	+	0	Name=XP_011142759.2;ID=cds-XP_011142759.2;Dbxref=GeneID:105185160%2CGenbank:XP_011142759.2;Parent=rna-XM_011144457.3
NW_020230492.1	Gnomon	CDS	528788	529121	.	+	0	Name=XP_011142759.2;ID=cds-XP_011142759.2;Dbxref=GeneID:105185160%2CGenbank:XP_011142759.2;Parent=rna-XM_011144457.3
NW_020230492.1	Gnomon	CDS	529501	529928	.	+	0	Name=XP_011142759.2;ID=cds-XP_011142759.2;Dbxref=GeneID:105185160%2CGenbank:XP_011142759.2;Parent=rna-XM_011144457.3
NW_020230492.1	Gnomon	CDS	530149	530468	.	+	0	Name=XP_011142759.2;ID=cds-XP_011142759.2;Dbxref=GeneID:105185160%2CGenbank:XP_011142759.2;Parent=rna-XM_011144457.3
NW_020230492.1	Gnomon	CDS	530804	531156	.	+	0	Name=XP_011142759.2;ID=cds-XP_011142759.2;Dbxref=GeneID:105185160%2CGenbank:XP_011142759.2;Parent=rna-XM_011144457.3
NW_020230492.1	Gnomon	CDS	531696	532105	.	+	0	Name=XP_011142759.2;ID=cds-XP_011142759.2;Dbxref=GeneID:105185160%2CGenbank:XP_011142759.2;Parent=rna-XM_011144457.3
NW_020230492.1	Gnomon	CDS	648137	648249	.	-	0	Name=XP_011142710.1;ID=cds-XP_011142710.1;Dbxref=GeneID:105185134%2CGenbank:XP_011142710.1;Parent=rna-XM_011144408.3
NW_020230492.1	Gnomon	CDS	647657	647878	.	-	0	Name=XP_011142710.1;ID=cds-XP_011142710.1;Dbxref=GeneID:105185134%2CGenbank:XP_011142710.1;Parent=rna-XM_011144408.3
NW_020230492.1	Gnomon	CDS	647391	647568	.	-	0	Name=XP_011142710.1;ID=cds-XP_011142710.1;Dbxref=GeneID:105185134%2CGenbank:XP_011142710.1;Parent=rna-XM_011144408.3
NW_020230492.1	Gnomon	mRNA	839508	846726	.	-	.	Name=XM_011144368.3;ID=rna-XM_011144368.3;Dbxref=GeneID:105185115%2CGenbank:XM_011144368.3;Parent=gene-LOC105185115
NW_020230492.1	Gnomon	exon	1240559	1240676	.	+	.	ID=exon-XM_025304981.1-7;Dbxref=GeneID:105185198%2CGenbank:XM_025304981.1;Parent=rna-XM_025304981.1
NW_020230492.1	Gnomon	exon	1240750	1240882	.	+	.	ID=exon-XM_025304981.1-8;Dbxref=GeneID:105185198%2CGenbank:XM_025304981.1;Parent=rna-XM_025304981.1
NW_020230492.1	Gnomon	exon	1245212	1246111	.	+	.	ID=exon-XM_025304981.1-9;Dbxref=GeneID:105185198%2CGenbank:XM_025304981.1;Parent=rna-XM_025304981.1
NW_020230492.1	Gnomon	exon	1233760	1233884	.	+	.	ID=exon-XM_025304981.1-3;Dbxref=GeneID:105185198%2CGenbank:XM_025304981.1;Parent=rna-XM_025304981.1
NW_020230492.1	Gnomon	exon	1234007	1234159	.	+	.	ID=exon-XM_025304981.1-4;Dbxref=GeneID:105185198%2CGenbank:XM_025304981.1;Parent=rna-XM_025304981.1
NW_020230492.1	Gnomon	exon	1234234	1234351	.	+	.	ID=exon-XM_025304981.1-5;Dbxref=GeneID:105185198%2CGenbank:XM_025304981.1;Parent=rna-XM_025304981.1
NW_020230492.1	Gnomon	exon	1239231	1239569	.	+	.	ID=exon-XM_025304981.1-6;Dbxref=GeneID:105185198%2CGenbank:XM_025304981.1;Parent=rna-XM_025304981.1
NW_020230492.1	Gnomon	exon	1179461	1179800	.	+	.	ID=exon-XM_025304981.1-1;Dbxref=GeneID:105185198%2CGenbank:XM_025304981.1;Parent=rna-XM_025304981.1
NW_020230492.1	Gnomon	exon	1233445	1233583	.	+	.	ID=exon-XM_025304981.1-2;Dbxref=GeneID:105185198%2CGenbank:XM_025304981.1;Parent=rna-XM_025304981.1
NW_020230492.1	Gnomon	mRNA	818026	826486	.	+	.	Name=XM_011144369.3;ID=rna-XM_011144369.3;Dbxref=GeneID:105185116%2CGenbank:XM_011144369.3;Parent=gene-LOC105185116
NW_020230492.1	Gnomon	mRNA	839508	845003	.	-	.	Name=XM_011144367.3;ID=rna-XM_011144367.3;Dbxref=GeneID:105185115%2CGenbank:XM_011144367.3;Parent=gene-LOC105185115
NW_020230492.1	Gnomon	mRNA	535156	542292	.	-	.	Name=XM_025304948.1;ID=rna-XM_025304948.1;Dbxref=GeneID:105185159%2CGenbank:XM_025304948.1;Parent=gene-LOC105185159
NW_020230492.1	Gnomon	exon	494133	494857	.	+	.	ID=exon-XM_011144465.3-3;Dbxref=GeneID:105185165%2CGenbank:XM_011144465.3;Parent=rna-XM_011144465.3
NW_020230492.1	Gnomon	exon	495066	495420	.	+	.	ID=exon-XM_011144465.3-4;Dbxref=GeneID:105185165%2CGenbank:XM_011144465.3;Parent=rna-XM_011144465.3
NW_020230492.1	Gnomon	exon	493145	493359	.	+	.	ID=exon-XM_011144465.3-1;Dbxref=GeneID:105185165%2CGenbank:XM_011144465.3;Parent=rna-XM_011144465.3
NW_020230492.1	Gnomon	exon	493669	493929	.	+	.	ID=exon-XM_011144465.3-2;Dbxref=GeneID:105185165%2CGenbank:XM_011144465.3;Parent=rna-XM_011144465.3
NW_020230492.1	Gnomon	mRNA	495937	497569	.	-	.	Name=XM_011144461.3;ID=rna-XM_011144461.3;Dbxref=GeneID:112588032%2CGenbank:XM_011144461.3;Parent=gene-LOC112588032
NW_020230492.1	Gnomon	exon	580797	581117	.	+	.	ID=exon-XM_011144441.3-25;Dbxref=GeneID:105185153%2CGenbank:XM_011144441.3;Parent=rna-XM_011144441.3
NW_020230492.1	Gnomon	exon	580091	580368	.	+	.	ID=exon-XM_011144441.3-23;Dbxref=GeneID:105185153%2CGenbank:XM_011144441.3;Parent=rna-XM_011144441.3
NW_020230492.1	Gnomon	exon	580495	580650	.	+	.	ID=exon-XM_011144441.3-24;Dbxref=GeneID:105185153%2CGenbank:XM_011144441.3;Parent=rna-XM_011144441.3
NW_020230492.1	Gnomon	exon	579412	579535	.	+	.	ID=exon-XM_011144441.3-21;Dbxref=GeneID:105185153%2CGenbank:XM_011144441.3;Parent=rna-XM_011144441.3
NW_020230492.1	Gnomon	exon	579819	580013	.	+	.	ID=exon-XM_011144441.3-22;Dbxref=GeneID:105185153%2CGenbank:XM_011144441.3;Parent=rna-XM_011144441.3
NW_020230492.1	Gnomon	exon	578921	579193	.	+	.	ID=exon-XM_011144441.3-20;Dbxref=GeneID:105185153%2CGenbank:XM_011144441.3;Parent=rna-XM_011144441.3
NW_020230492.1	Gnomon	exon	559707	560607	.	-	.	ID=exon-XM_019842280.2-10;Dbxref=GeneID:105185157%2CGenbank:XM_019842280.2;Parent=rna-XM_019842280.2
NW_020230492.1	Gnomon	exon	577968	578118	.	+	.	ID=exon-XM_011144441.3-18;Dbxref=GeneID:105185153%2CGenbank:XM_011144441.3;Parent=rna-XM_011144441.3
NW_020230492.1	Gnomon	exon	578642	578793	.	+	.	ID=exon-XM_011144441.3-19;Dbxref=GeneID:105185153%2CGenbank:XM_011144441.3;Parent=rna-XM_011144441.3
NW_020230492.1	Gnomon	exon	576759	576910	.	+	.	ID=exon-XM_011144441.3-16;Dbxref=GeneID:105185153%2CGenbank:XM_011144441.3;Parent=rna-XM_011144441.3
NW_020230492.1	Gnomon	exon	577066	577539	.	+	.	ID=exon-XM_011144441.3-17;Dbxref=GeneID:105185153%2CGenbank:XM_011144441.3;Parent=rna-XM_011144441.3
NW_020230492.1	Gnomon	exon	575869	576110	.	+	.	ID=exon-XM_011144441.3-14;Dbxref=GeneID:105185153%2CGenbank:XM_011144441.3;Parent=rna-XM_011144441.3
NW_020230492.1	Gnomon	exon	576382	576586	.	+	.	ID=exon-XM_011144441.3-15;Dbxref=GeneID:105185153%2CGenbank:XM_011144441.3;Parent=rna-XM_011144441.3
NW_020230492.1	Gnomon	exon	575030	575198	.	+	.	ID=exon-XM_011144441.3-12;Dbxref=GeneID:105185153%2CGenbank:XM_011144441.3;Parent=rna-XM_011144441.3
NW_020230492.1	Gnomon	exon	575398	575555	.	+	.	ID=exon-XM_011144441.3-13;Dbxref=GeneID:105185153%2CGenbank:XM_011144441.3;Parent=rna-XM_011144441.3
NW_020230492.1	Gnomon	exon	573051	574427	.	+	.	ID=exon-XM_011144441.3-10;Dbxref=GeneID:105185153%2CGenbank:XM_011144441.3;Parent=rna-XM_011144441.3
NW_020230492.1	Gnomon	exon	574628	574726	.	+	.	ID=exon-XM_011144441.3-11;Dbxref=GeneID:105185153%2CGenbank:XM_011144441.3;Parent=rna-XM_011144441.3
NW_020230492.1	Gnomon	exon	682947	683065	.	+	.	ID=exon-XM_011144389.3-2;Dbxref=GeneID:105185124%2CGenbank:XM_011144389.3;Parent=rna-XM_011144389.3
NW_020230492.1	Gnomon	exon	685535	685735	.	+	.	ID=exon-XM_011144389.3-3;Dbxref=GeneID:105185124%2CGenbank:XM_011144389.3;Parent=rna-XM_011144389.3
NW_020230492.1	Gnomon	exon	682397	682571	.	+	.	ID=exon-XM_011144389.3-1;Dbxref=GeneID:105185124%2CGenbank:XM_011144389.3;Parent=rna-XM_011144389.3
NW_020230492.1	Gnomon	exon	687690	688686	.	+	.	ID=exon-XM_011144389.3-6;Dbxref=GeneID:105185124%2CGenbank:XM_011144389.3;Parent=rna-XM_011144389.3
NW_020230492.1	Gnomon	exon	686758	687035	.	+	.	ID=exon-XM_011144389.3-4;Dbxref=GeneID:105185124%2CGenbank:XM_011144389.3;Parent=rna-XM_011144389.3
NW_020230492.1	Gnomon	exon	687274	687566	.	+	.	ID=exon-XM_011144389.3-5;Dbxref=GeneID:105185124%2CGenbank:XM_011144389.3;Parent=rna-XM_011144389.3
NW_020230492.1	Gnomon	CDS	541836	541845	.	+	0	Name=XP_011142756.1;ID=cds-XP_011142756.1;Dbxref=GeneID:105185158%2CGenbank:XP_011142756.1;Parent=rna-XM_011144454.3
NW_020230492.1	Gnomon	CDS	542124	542495	.	+	0	Name=XP_011142756.1;ID=cds-XP_011142756.1;Dbxref=GeneID:105185158%2CGenbank:XP_011142756.1;Parent=rna-XM_011144454.3
NW_020230492.1	Gnomon	CDS	542609	542799	.	+	0	Name=XP_011142756.1;ID=cds-XP_011142756.1;Dbxref=GeneID:105185158%2CGenbank:XP_011142756.1;Parent=rna-XM_011144454.3
NW_020230492.1	Gnomon	CDS	542896	543084	.	+	0	Name=XP_011142756.1;ID=cds-XP_011142756.1;Dbxref=GeneID:105185158%2CGenbank:XP_011142756.1;Parent=rna-XM_011144454.3
NW_020230492.1	Gnomon	CDS	543171	543281	.	+	0	Name=XP_011142756.1;ID=cds-XP_011142756.1;Dbxref=GeneID:105185158%2CGenbank:XP_011142756.1;Parent=rna-XM_011144454.3
NW_020230492.1	Gnomon	mRNA	34326	66601	.	+	.	Name=XM_025304947.1;ID=rna-XM_025304947.1;Dbxref=GeneID:105185192%2CGenbank:XM_025304947.1;Parent=gene-LOC105185192
NW_020230492.1	Gnomon	mRNA	502863	506600	.	+	.	Name=XM_011144460.3;ID=rna-XM_011144460.3;Dbxref=GeneID:105185163%2CGenbank:XM_011144460.3;Parent=gene-LOC105185163
NW_020230492.1	Gnomon	exon	495066	495330	.	+	.	ID=exon-XM_011144466.3-4;Dbxref=GeneID:105185165%2CGenbank:XM_011144466.3;Parent=rna-XM_011144466.3
NW_020230492.1	Gnomon	exon	495713	496131	.	+	.	ID=exon-XM_011144466.3-5;Dbxref=GeneID:105185165%2CGenbank:XM_011144466.3;Parent=rna-XM_011144466.3
NW_020230492.1	Gnomon	exon	493145	493359	.	+	.	ID=exon-XM_011144466.3-1;Dbxref=GeneID:105185165%2CGenbank:XM_011144466.3;Parent=rna-XM_011144466.3
NW_020230492.1	Gnomon	exon	493669	493929	.	+	.	ID=exon-XM_011144466.3-2;Dbxref=GeneID:105185165%2CGenbank:XM_011144466.3;Parent=rna-XM_011144466.3
NW_020230492.1	Gnomon	exon	494133	494857	.	+	.	ID=exon-XM_011144466.3-3;Dbxref=GeneID:105185165%2CGenbank:XM_011144466.3;Parent=rna-XM_011144466.3
NW_020230492.1	Gnomon	exon	390473	390678	.	+	.	ID=exon-XM_025304957.1-4;Dbxref=GeneID:105185175%2CGenbank:XM_025304957.1;Parent=rna-XM_025304957.1
NW_020230492.1	Gnomon	exon	390809	391174	.	+	.	ID=exon-XM_025304957.1-5;Dbxref=GeneID:105185175%2CGenbank:XM_025304957.1;Parent=rna-XM_025304957.1
NW_020230492.1	Gnomon	exon	389031	389495	.	+	.	ID=exon-XM_025304957.1-2;Dbxref=GeneID:105185175%2CGenbank:XM_025304957.1;Parent=rna-XM_025304957.1
NW_020230492.1	Gnomon	exon	389635	390353	.	+	.	ID=exon-XM_025304957.1-3;Dbxref=GeneID:105185175%2CGenbank:XM_025304957.1;Parent=rna-XM_025304957.1
NW_020230492.1	Gnomon	exon	392112	392193	.	+	.	ID=exon-XM_025304957.1-8;Dbxref=GeneID:105185175%2CGenbank:XM_025304957.1;Parent=rna-XM_025304957.1
NW_020230492.1	Gnomon	exon	391298	391743	.	+	.	ID=exon-XM_025304957.1-6;Dbxref=GeneID:105185175%2CGenbank:XM_025304957.1;Parent=rna-XM_025304957.1
NW_020230492.1	Gnomon	exon	391849	392034	.	+	.	ID=exon-XM_025304957.1-7;Dbxref=GeneID:105185175%2CGenbank:XM_025304957.1;Parent=rna-XM_025304957.1
NW_020230492.1	Gnomon	exon	386864	387080	.	+	.	ID=exon-XM_025304957.1-1;Dbxref=GeneID:105185175%2CGenbank:XM_025304957.1;Parent=rna-XM_025304957.1
NW_020230492.1	Gnomon	mRNA	861003	863027	.	+	.	Name=XM_011144365.3;ID=rna-XM_011144365.3;Dbxref=GeneID:105185113%2CGenbank:XM_011144365.3;Parent=gene-LOC105185113
NW_020230492.1	Gnomon	mRNA	633359	634997	.	+	.	Name=XM_025304946.1;ID=rna-XM_025304946.1;Dbxref=GeneID:105185136%2CGenbank:XM_025304946.1;Parent=gene-LOC105185136
NW_020230492.1	Gnomon	CDS	541561	541573	.	+	0	Name=XP_011142755.1;ID=cds-XP_011142755.1;Dbxref=GeneID:105185158%2CGenbank:XP_011142755.1;Parent=rna-XM_011144453.2
NW_020230492.1	Gnomon	CDS	542124	542495	.	+	0	Name=XP_011142755.1;ID=cds-XP_011142755.1;Dbxref=GeneID:105185158%2CGenbank:XP_011142755.1;Parent=rna-XM_011144453.2
NW_020230492.1	Gnomon	CDS	542609	542799	.	+	0	Name=XP_011142755.1;ID=cds-XP_011142755.1;Dbxref=GeneID:105185158%2CGenbank:XP_011142755.1;Parent=rna-XM_011144453.2
NW_020230492.1	Gnomon	CDS	542896	543084	.	+	0	Name=XP_011142755.1;ID=cds-XP_011142755.1;Dbxref=GeneID:105185158%2CGenbank:XP_011142755.1;Parent=rna-XM_011144453.2
NW_020230492.1	Gnomon	CDS	543171	543281	.	+	0	Name=XP_011142755.1;ID=cds-XP_011142755.1;Dbxref=GeneID:105185158%2CGenbank:XP_011142755.1;Parent=rna-XM_011144453.2
NW_020230492.1	Gnomon	exon	636298	637480	.	-	.	ID=exon-XM_011144415.3-13;Dbxref=GeneID:105185138%2CGenbank:XM_011144415.3;Parent=rna-XM_011144415.3
NW_020230492.1	Gnomon	exon	637741	637894	.	-	.	ID=exon-XM_011144415.3-11;Dbxref=GeneID:105185138%2CGenbank:XM_011144415.3;Parent=rna-XM_011144415.3
NW_020230492.1	Gnomon	exon	637557	637677	.	-	.	ID=exon-XM_011144415.3-12;Dbxref=GeneID:105185138%2CGenbank:XM_011144415.3;Parent=rna-XM_011144415.3
NW_020230492.1	Gnomon	exon	637984	638208	.	-	.	ID=exon-XM_011144415.3-10;Dbxref=GeneID:105185138%2CGenbank:XM_011144415.3;Parent=rna-XM_011144415.3
NW_020230492.1	Gnomon	exon	687274	687566	.	+	.	ID=exon-XM_011144388.3-5;Dbxref=GeneID:105185124%2CGenbank:XM_011144388.3;Parent=rna-XM_011144388.3
NW_020230492.1	Gnomon	exon	687690	688686	.	+	.	ID=exon-XM_011144388.3-6;Dbxref=GeneID:105185124%2CGenbank:XM_011144388.3;Parent=rna-XM_011144388.3
NW_020230492.1	Gnomon	exon	682280	682583	.	+	.	ID=exon-XM_011144388.3-1;Dbxref=GeneID:105185124%2CGenbank:XM_011144388.3;Parent=rna-XM_011144388.3
NW_020230492.1	Gnomon	exon	682947	683065	.	+	.	ID=exon-XM_011144388.3-2;Dbxref=GeneID:105185124%2CGenbank:XM_011144388.3;Parent=rna-XM_011144388.3
NW_020230492.1	Gnomon	exon	685535	685735	.	+	.	ID=exon-XM_011144388.3-3;Dbxref=GeneID:105185124%2CGenbank:XM_011144388.3;Parent=rna-XM_011144388.3
NW_020230492.1	Gnomon	exon	686758	687035	.	+	.	ID=exon-XM_011144388.3-4;Dbxref=GeneID:105185124%2CGenbank:XM_011144388.3;Parent=rna-XM_011144388.3
NW_020230492.1	Gnomon	exon	11576	11865	.	+	.	ID=exon-XM_011144514.3-6;Dbxref=GeneID:105185194%2CGenbank:XM_011144514.3;Parent=rna-XM_011144514.3
NW_020230492.1	Gnomon	exon	10946	11082	.	+	.	ID=exon-XM_011144514.3-4;Dbxref=GeneID:105185194%2CGenbank:XM_011144514.3;Parent=rna-XM_011144514.3
NW_020230492.1	Gnomon	exon	11161	11508	.	+	.	ID=exon-XM_011144514.3-5;Dbxref=GeneID:105185194%2CGenbank:XM_011144514.3;Parent=rna-XM_011144514.3
NW_020230492.1	Gnomon	exon	10176	10496	.	+	.	ID=exon-XM_011144514.3-2;Dbxref=GeneID:105185194%2CGenbank:XM_011144514.3;Parent=rna-XM_011144514.3
NW_020230492.1	Gnomon	exon	10776	10868	.	+	.	ID=exon-XM_011144514.3-3;Dbxref=GeneID:105185194%2CGenbank:XM_011144514.3;Parent=rna-XM_011144514.3
NW_020230492.1	Gnomon	exon	9679	9886	.	+	.	ID=exon-XM_011144514.3-1;Dbxref=GeneID:105185194%2CGenbank:XM_011144514.3;Parent=rna-XM_011144514.3
NW_020230492.1	Gnomon	exon	806070	806738	.	+	.	ID=exon-XM_011144379.3-14;Dbxref=GeneID:105185119%2CGenbank:XM_011144379.3;Parent=rna-XM_011144379.3
NW_020230492.1	Gnomon	exon	805261	805553	.	+	.	ID=exon-XM_011144379.3-12;Dbxref=GeneID:105185119%2CGenbank:XM_011144379.3;Parent=rna-XM_011144379.3
NW_020230492.1	Gnomon	exon	805653	805862	.	+	.	ID=exon-XM_011144379.3-13;Dbxref=GeneID:105185119%2CGenbank:XM_011144379.3;Parent=rna-XM_011144379.3
NW_020230492.1	Gnomon	exon	804372	804492	.	+	.	ID=exon-XM_011144379.3-10;Dbxref=GeneID:105185119%2CGenbank:XM_011144379.3;Parent=rna-XM_011144379.3
NW_020230492.1	Gnomon	exon	804817	805023	.	+	.	ID=exon-XM_011144379.3-11;Dbxref=GeneID:105185119%2CGenbank:XM_011144379.3;Parent=rna-XM_011144379.3
NW_020230492.1	Gnomon	CDS	537994	538209	.	-	0	Name=XP_011142758.1;ID=cds-XP_011142758.1;Dbxref=GeneID:105185159%2CGenbank:XP_011142758.1;Parent=rna-XM_011144456.2
NW_020230492.1	Gnomon	CDS	537354	537684	.	-	0	Name=XP_011142758.1;ID=cds-XP_011142758.1;Dbxref=GeneID:105185159%2CGenbank:XP_011142758.1;Parent=rna-XM_011144456.2
NW_020230492.1	Gnomon	CDS	536846	537264	.	-	0	Name=XP_011142758.1;ID=cds-XP_011142758.1;Dbxref=GeneID:105185159%2CGenbank:XP_011142758.1;Parent=rna-XM_011144456.2
NW_020230492.1	Gnomon	CDS	536442	536758	.	-	0	Name=XP_011142758.1;ID=cds-XP_011142758.1;Dbxref=GeneID:105185159%2CGenbank:XP_011142758.1;Parent=rna-XM_011144456.2
NW_020230492.1	Gnomon	CDS	535995	536353	.	-	0	Name=XP_011142758.1;ID=cds-XP_011142758.1;Dbxref=GeneID:105185159%2CGenbank:XP_011142758.1;Parent=rna-XM_011144456.2
NW_020230492.1	Gnomon	CDS	535274	535680	.	-	0	Name=XP_011142758.1;ID=cds-XP_011142758.1;Dbxref=GeneID:105185159%2CGenbank:XP_011142758.1;Parent=rna-XM_011144456.2
NW_020230492.1	Gnomon	exon	861003	861295	.	+	.	ID=exon-XM_011144365.3-1;Dbxref=GeneID:105185113%2CGenbank:XM_011144365.3;Parent=rna-XM_011144365.3
NW_020230492.1	Gnomon	exon	861620	861708	.	+	.	ID=exon-XM_011144365.3-2;Dbxref=GeneID:105185113%2CGenbank:XM_011144365.3;Parent=rna-XM_011144365.3
NW_020230492.1	Gnomon	exon	861884	862213	.	+	.	ID=exon-XM_011144365.3-3;Dbxref=GeneID:105185113%2CGenbank:XM_011144365.3;Parent=rna-XM_011144365.3
NW_020230492.1	Gnomon	exon	862359	863027	.	+	.	ID=exon-XM_011144365.3-4;Dbxref=GeneID:105185113%2CGenbank:XM_011144365.3;Parent=rna-XM_011144365.3
NW_020230492.1	Gnomon	mRNA	863304	875845	.	+	.	Name=XM_011144363.3;ID=rna-XM_011144363.3;Dbxref=GeneID:105185111%2CGenbank:XM_011144363.3;Parent=gene-LOC105185111
NW_020230492.1	Gnomon	mRNA	847415	859514	.	-	.	Name=XM_025304944.1;ID=rna-XM_025304944.1;Dbxref=GeneID:105185112%2CGenbank:XM_025304944.1;Parent=gene-LOC105185112
NW_020230492.1	Gnomon	exon	63042	63324	.	+	.	ID=exon-XM_019842304.2-7;Dbxref=GeneID:105185192%2CGenbank:XM_019842304.2;Parent=rna-XM_019842304.2
NW_020230492.1	Gnomon	exon	63397	66601	.	+	.	ID=exon-XM_019842304.2-8;Dbxref=GeneID:105185192%2CGenbank:XM_019842304.2;Parent=rna-XM_019842304.2
NW_020230492.1	Gnomon	exon	31918	32852	.	+	.	ID=exon-XM_019842304.2-1;Dbxref=GeneID:105185192%2CGenbank:XM_019842304.2;Parent=rna-XM_019842304.2
NW_020230492.1	Gnomon	exon	34810	34959	.	+	.	ID=exon-XM_019842304.2-2;Dbxref=GeneID:105185192%2CGenbank:XM_019842304.2;Parent=rna-XM_019842304.2
NW_020230492.1	Gnomon	exon	61934	62466	.	+	.	ID=exon-XM_019842304.2-5;Dbxref=GeneID:105185192%2CGenbank:XM_019842304.2;Parent=rna-XM_019842304.2
NW_020230492.1	Gnomon	exon	62536	62811	.	+	.	ID=exon-XM_019842304.2-6;Dbxref=GeneID:105185192%2CGenbank:XM_019842304.2;Parent=rna-XM_019842304.2
NW_020230492.1	Gnomon	exon	39636	41021	.	+	.	ID=exon-XM_019842304.2-3;Dbxref=GeneID:105185192%2CGenbank:XM_019842304.2;Parent=rna-XM_019842304.2
NW_020230492.1	Gnomon	exon	61469	61705	.	+	.	ID=exon-XM_019842304.2-4;Dbxref=GeneID:105185192%2CGenbank:XM_019842304.2;Parent=rna-XM_019842304.2
NW_020230492.1	Gnomon	mRNA	847415	859516	.	-	.	Name=XM_025304943.1;ID=rna-XM_025304943.1;Dbxref=GeneID:105185112%2CGenbank:XM_025304943.1;Parent=gene-LOC105185112
NW_020230492.1	Gnomon	CDS	421149	421243	.	-	0	Name=XP_025160702.1;ID=cds-XP_025160702.1;Dbxref=GeneID:105185172%2CGenbank:XP_025160702.1;Parent=rna-XM_025304917.1
NW_020230492.1	Gnomon	CDS	419848	420199	.	-	0	Name=XP_025160702.1;ID=cds-XP_025160702.1;Dbxref=GeneID:105185172%2CGenbank:XP_025160702.1;Parent=rna-XM_025304917.1
NW_020230492.1	Gnomon	CDS	419234	419413	.	-	0	Name=XP_025160702.1;ID=cds-XP_025160702.1;Dbxref=GeneID:105185172%2CGenbank:XP_025160702.1;Parent=rna-XM_025304917.1
NW_020230492.1	Gnomon	CDS	416651	417090	.	-	0	Name=XP_025160702.1;ID=cds-XP_025160702.1;Dbxref=GeneID:105185172%2CGenbank:XP_025160702.1;Parent=rna-XM_025304917.1
NW_020230492.1	Gnomon	CDS	416292	416512	.	-	0	Name=XP_025160702.1;ID=cds-XP_025160702.1;Dbxref=GeneID:105185172%2CGenbank:XP_025160702.1;Parent=rna-XM_025304917.1
NW_020230492.1	Gnomon	CDS	415809	416149	.	-	0	Name=XP_025160702.1;ID=cds-XP_025160702.1;Dbxref=GeneID:105185172%2CGenbank:XP_025160702.1;Parent=rna-XM_025304917.1
NW_020230492.1	Gnomon	exon	773579	773794	.	+	.	ID=exon-XM_011144385.2-3;Dbxref=GeneID:105185121%2CGenbank:XM_011144385.2;Parent=rna-XM_011144385.2
NW_020230492.1	Gnomon	exon	774528	774587	.	+	.	ID=exon-XM_011144385.2-4;Dbxref=GeneID:105185121%2CGenbank:XM_011144385.2;Parent=rna-XM_011144385.2
NW_020230492.1	Gnomon	exon	772099	772500	.	+	.	ID=exon-XM_011144385.2-1;Dbxref=GeneID:105185121%2CGenbank:XM_011144385.2;Parent=rna-XM_011144385.2
NW_020230492.1	Gnomon	exon	773191	773414	.	+	.	ID=exon-XM_011144385.2-2;Dbxref=GeneID:105185121%2CGenbank:XM_011144385.2;Parent=rna-XM_011144385.2
NW_020230492.1	Gnomon	exon	774825	776011	.	+	.	ID=exon-XM_011144385.2-5;Dbxref=GeneID:105185121%2CGenbank:XM_011144385.2;Parent=rna-XM_011144385.2
NW_020230492.1	Gnomon	exon	909560	909724	.	+	.	ID=exon-XM_025304928.1-1;Dbxref=GeneID:105185105%2CGenbank:XM_025304928.1;Parent=rna-XM_025304928.1
NW_020230492.1	Gnomon	exon	911968	912930	.	+	.	ID=exon-XM_025304928.1-4;Dbxref=GeneID:105185105%2CGenbank:XM_025304928.1;Parent=rna-XM_025304928.1
NW_020230492.1	Gnomon	exon	909763	911263	.	+	.	ID=exon-XM_025304928.1-2;Dbxref=GeneID:105185105%2CGenbank:XM_025304928.1;Parent=rna-XM_025304928.1
NW_020230492.1	Gnomon	exon	911756	911915	.	+	.	ID=exon-XM_025304928.1-3;Dbxref=GeneID:105185105%2CGenbank:XM_025304928.1;Parent=rna-XM_025304928.1
NW_020230492.1	Gnomon	mRNA	847415	859515	.	-	.	Name=XM_025304942.1;ID=rna-XM_025304942.1;Dbxref=GeneID:105185112%2CGenbank:XM_025304942.1;Parent=gene-LOC105185112
NW_020230492.1	Gnomon	CDS	434201	434295	.	-	0	Name=XP_025160703.1;ID=cds-XP_025160703.1;Dbxref=GeneID:105185172%2CGenbank:XP_025160703.1;Parent=rna-XM_025304918.1
NW_020230492.1	Gnomon	CDS	419848	420199	.	-	0	Name=XP_025160703.1;ID=cds-XP_025160703.1;Dbxref=GeneID:105185172%2CGenbank:XP_025160703.1;Parent=rna-XM_025304918.1
NW_020230492.1	Gnomon	CDS	419234	419413	.	-	0	Name=XP_025160703.1;ID=cds-XP_025160703.1;Dbxref=GeneID:105185172%2CGenbank:XP_025160703.1;Parent=rna-XM_025304918.1
NW_020230492.1	Gnomon	CDS	416651	417090	.	-	0	Name=XP_025160703.1;ID=cds-XP_025160703.1;Dbxref=GeneID:105185172%2CGenbank:XP_025160703.1;Parent=rna-XM_025304918.1
NW_020230492.1	Gnomon	CDS	416292	416512	.	-	0	Name=XP_025160703.1;ID=cds-XP_025160703.1;Dbxref=GeneID:105185172%2CGenbank:XP_025160703.1;Parent=rna-XM_025304918.1
NW_020230492.1	Gnomon	CDS	415809	416149	.	-	0	Name=XP_025160703.1;ID=cds-XP_025160703.1;Dbxref=GeneID:105185172%2CGenbank:XP_025160703.1;Parent=rna-XM_025304918.1
NW_020230492.1	Gnomon	lnc_RNA	1367614	1368318	.	+	.	Name=XR_850387.2;ID=rna-XR_850387.2;Dbxref=GeneID:105190701%2CGenbank:XR_850387.2;Parent=gene-LOC105190701
NW_020230492.1	Gnomon	exon	551780	551934	.	-	.	ID=exon-XM_011144443.3-1;Dbxref=GeneID:105185155%2CGenbank:XM_011144443.3;Parent=rna-XM_011144443.3
NW_020230492.1	Gnomon	exon	551104	551438	.	-	.	ID=exon-XM_011144443.3-2;Dbxref=GeneID:105185155%2CGenbank:XM_011144443.3;Parent=rna-XM_011144443.3
NW_020230492.1	Gnomon	exon	550756	550908	.	-	.	ID=exon-XM_011144443.3-3;Dbxref=GeneID:105185155%2CGenbank:XM_011144443.3;Parent=rna-XM_011144443.3
NW_020230492.1	Gnomon	exon	549851	550596	.	-	.	ID=exon-XM_011144443.3-4;Dbxref=GeneID:105185155%2CGenbank:XM_011144443.3;Parent=rna-XM_011144443.3
NW_020230492.1	Gnomon	CDS	493305	493359	.	+	0	Name=XP_011142767.1;ID=cds-XP_011142767.1;Dbxref=GeneID:105185165%2CGenbank:XP_011142767.1;Parent=rna-XM_011144465.3
NW_020230492.1	Gnomon	CDS	493669	493929	.	+	0	Name=XP_011142767.1;ID=cds-XP_011142767.1;Dbxref=GeneID:105185165%2CGenbank:XP_011142767.1;Parent=rna-XM_011144465.3
NW_020230492.1	Gnomon	CDS	494133	494857	.	+	0	Name=XP_011142767.1;ID=cds-XP_011142767.1;Dbxref=GeneID:105185165%2CGenbank:XP_011142767.1;Parent=rna-XM_011144465.3
NW_020230492.1	Gnomon	CDS	495066	495362	.	+	0	Name=XP_011142767.1;ID=cds-XP_011142767.1;Dbxref=GeneID:105185165%2CGenbank:XP_011142767.1;Parent=rna-XM_011144465.3
NW_020230492.1	Gnomon	mRNA	881695	887202	.	-	.	Name=XM_025304941.1;ID=rna-XM_025304941.1;Dbxref=GeneID:105185108%2CGenbank:XM_025304941.1;Parent=gene-LOC105185108
NW_020230492.1	Gnomon	CDS	434201	434295	.	-	0	Name=XP_025160704.1;ID=cds-XP_025160704.1;Dbxref=GeneID:105185172%2CGenbank:XP_025160704.1;Parent=rna-XM_025304919.1
NW_020230492.1	Gnomon	CDS	419848	420199	.	-	0	Name=XP_025160704.1;ID=cds-XP_025160704.1;Dbxref=GeneID:105185172%2CGenbank:XP_025160704.1;Parent=rna-XM_025304919.1
NW_020230492.1	Gnomon	CDS	419234	419413	.	-	0	Name=XP_025160704.1;ID=cds-XP_025160704.1;Dbxref=GeneID:105185172%2CGenbank:XP_025160704.1;Parent=rna-XM_025304919.1
NW_020230492.1	Gnomon	CDS	416651	417090	.	-	0	Name=XP_025160704.1;ID=cds-XP_025160704.1;Dbxref=GeneID:105185172%2CGenbank:XP_025160704.1;Parent=rna-XM_025304919.1
NW_020230492.1	Gnomon	CDS	416292	416512	.	-	0	Name=XP_025160704.1;ID=cds-XP_025160704.1;Dbxref=GeneID:105185172%2CGenbank:XP_025160704.1;Parent=rna-XM_025304919.1
NW_020230492.1	Gnomon	CDS	415809	416149	.	-	0	Name=XP_025160704.1;ID=cds-XP_025160704.1;Dbxref=GeneID:105185172%2CGenbank:XP_025160704.1;Parent=rna-XM_025304919.1
NW_020230492.1	Gnomon	mRNA	344454	353023	.	+	.	Name=XM_025304940.1;ID=rna-XM_025304940.1;Dbxref=GeneID:105185207%2CGenbank:XM_025304940.1;Parent=gene-LOC105185207
NW_020230492.1	Gnomon	CDS	688391	688572	.	+	0	Name=XP_025160705.1;ID=cds-XP_025160705.1;Dbxref=GeneID:105185203%2CGenbank:XP_025160705.1;Parent=rna-XM_025304920.1
NW_020230492.1	Gnomon	CDS	688692	688749	.	+	0	Name=XP_025160705.1;ID=cds-XP_025160705.1;Dbxref=GeneID:105185203%2CGenbank:XP_025160705.1;Parent=rna-XM_025304920.1
NW_020230492.1	Gnomon	CDS	688809	689042	.	+	0	Name=XP_025160705.1;ID=cds-XP_025160705.1;Dbxref=GeneID:105185203%2CGenbank:XP_025160705.1;Parent=rna-XM_025304920.1
NW_020230492.1	Gnomon	CDS	689132	689245	.	+	0	Name=XP_025160705.1;ID=cds-XP_025160705.1;Dbxref=GeneID:105185203%2CGenbank:XP_025160705.1;Parent=rna-XM_025304920.1
NW_020230492.1	Gnomon	CDS	689377	689599	.	+	0	Name=XP_025160705.1;ID=cds-XP_025160705.1;Dbxref=GeneID:105185203%2CGenbank:XP_025160705.1;Parent=rna-XM_025304920.1
NW_020230492.1	Gnomon	CDS	689723	689875	.	+	0	Name=XP_025160705.1;ID=cds-XP_025160705.1;Dbxref=GeneID:105185203%2CGenbank:XP_025160705.1;Parent=rna-XM_025304920.1
NW_020230492.1	Gnomon	CDS	690064	690275	.	+	0	Name=XP_025160705.1;ID=cds-XP_025160705.1;Dbxref=GeneID:105185203%2CGenbank:XP_025160705.1;Parent=rna-XM_025304920.1
NW_020230492.1	Gnomon	CDS	690348	690581	.	+	0	Name=XP_025160705.1;ID=cds-XP_025160705.1;Dbxref=GeneID:105185203%2CGenbank:XP_025160705.1;Parent=rna-XM_025304920.1
NW_020230492.1	Gnomon	CDS	690736	690954	.	+	0	Name=XP_025160705.1;ID=cds-XP_025160705.1;Dbxref=GeneID:105185203%2CGenbank:XP_025160705.1;Parent=rna-XM_025304920.1
NW_020230492.1	Gnomon	CDS	693633	693824	.	+	0	Name=XP_025160705.1;ID=cds-XP_025160705.1;Dbxref=GeneID:105185203%2CGenbank:XP_025160705.1;Parent=rna-XM_025304920.1
NW_020230492.1	Gnomon	CDS	694131	694331	.	+	0	Name=XP_025160705.1;ID=cds-XP_025160705.1;Dbxref=GeneID:105185203%2CGenbank:XP_025160705.1;Parent=rna-XM_025304920.1
NW_020230492.1	Gnomon	CDS	694686	694960	.	+	0	Name=XP_025160705.1;ID=cds-XP_025160705.1;Dbxref=GeneID:105185203%2CGenbank:XP_025160705.1;Parent=rna-XM_025304920.1
NW_020230492.1	Gnomon	CDS	695028	695146	.	+	0	Name=XP_025160705.1;ID=cds-XP_025160705.1;Dbxref=GeneID:105185203%2CGenbank:XP_025160705.1;Parent=rna-XM_025304920.1
NW_020230492.1	Gnomon	CDS	696287	696604	.	+	0	Name=XP_025160705.1;ID=cds-XP_025160705.1;Dbxref=GeneID:105185203%2CGenbank:XP_025160705.1;Parent=rna-XM_025304920.1
NW_020230492.1	Gnomon	CDS	696703	696772	.	+	0	Name=XP_025160705.1;ID=cds-XP_025160705.1;Dbxref=GeneID:105185203%2CGenbank:XP_025160705.1;Parent=rna-XM_025304920.1
NW_020230492.1	Gnomon	CDS	696884	697081	.	+	0	Name=XP_025160705.1;ID=cds-XP_025160705.1;Dbxref=GeneID:105185203%2CGenbank:XP_025160705.1;Parent=rna-XM_025304920.1
NW_020230492.1	Gnomon	CDS	698075	698303	.	+	0	Name=XP_025160705.1;ID=cds-XP_025160705.1;Dbxref=GeneID:105185203%2CGenbank:XP_025160705.1;Parent=rna-XM_025304920.1
NW_020230492.1	Gnomon	CDS	699311	699406	.	+	0	Name=XP_025160705.1;ID=cds-XP_025160705.1;Dbxref=GeneID:105185203%2CGenbank:XP_025160705.1;Parent=rna-XM_025304920.1
NW_020230492.1	Gnomon	CDS	699606	699952	.	+	0	Name=XP_025160705.1;ID=cds-XP_025160705.1;Dbxref=GeneID:105185203%2CGenbank:XP_025160705.1;Parent=rna-XM_025304920.1
NW_020230492.1	Gnomon	CDS	701071	701227	.	+	0	Name=XP_025160705.1;ID=cds-XP_025160705.1;Dbxref=GeneID:105185203%2CGenbank:XP_025160705.1;Parent=rna-XM_025304920.1
NW_020230492.1	Gnomon	CDS	701395	701627	.	+	0	Name=XP_025160705.1;ID=cds-XP_025160705.1;Dbxref=GeneID:105185203%2CGenbank:XP_025160705.1;Parent=rna-XM_025304920.1
NW_020230492.1	Gnomon	CDS	701751	702040	.	+	0	Name=XP_025160705.1;ID=cds-XP_025160705.1;Dbxref=GeneID:105185203%2CGenbank:XP_025160705.1;Parent=rna-XM_025304920.1
NW_020230492.1	Gnomon	CDS	702141	702289	.	+	0	Name=XP_025160705.1;ID=cds-XP_025160705.1;Dbxref=GeneID:105185203%2CGenbank:XP_025160705.1;Parent=rna-XM_025304920.1
NW_020230492.1	Gnomon	CDS	702383	702628	.	+	0	Name=XP_025160705.1;ID=cds-XP_025160705.1;Dbxref=GeneID:105185203%2CGenbank:XP_025160705.1;Parent=rna-XM_025304920.1
NW_020230492.1	Gnomon	CDS	702737	702961	.	+	0	Name=XP_025160705.1;ID=cds-XP_025160705.1;Dbxref=GeneID:105185203%2CGenbank:XP_025160705.1;Parent=rna-XM_025304920.1
NW_020230492.1	Gnomon	CDS	703067	703268	.	+	0	Name=XP_025160705.1;ID=cds-XP_025160705.1;Dbxref=GeneID:105185203%2CGenbank:XP_025160705.1;Parent=rna-XM_025304920.1
NW_020230492.1	Gnomon	CDS	703354	703520	.	+	0	Name=XP_025160705.1;ID=cds-XP_025160705.1;Dbxref=GeneID:105185203%2CGenbank:XP_025160705.1;Parent=rna-XM_025304920.1
NW_020230492.1	Gnomon	CDS	703605	704017	.	+	0	Name=XP_025160705.1;ID=cds-XP_025160705.1;Dbxref=GeneID:105185203%2CGenbank:XP_025160705.1;Parent=rna-XM_025304920.1
NW_020230492.1	Gnomon	CDS	704290	704560	.	+	0	Name=XP_025160705.1;ID=cds-XP_025160705.1;Dbxref=GeneID:105185203%2CGenbank:XP_025160705.1;Parent=rna-XM_025304920.1
NW_020230492.1	Gnomon	CDS	704809	705071	.	+	0	Name=XP_025160705.1;ID=cds-XP_025160705.1;Dbxref=GeneID:105185203%2CGenbank:XP_025160705.1;Parent=rna-XM_025304920.1
NW_020230492.1	Gnomon	CDS	705207	705517	.	+	0	Name=XP_025160705.1;ID=cds-XP_025160705.1;Dbxref=GeneID:105185203%2CGenbank:XP_025160705.1;Parent=rna-XM_025304920.1
NW_020230492.1	Gnomon	CDS	705665	705780	.	+	0	Name=XP_025160705.1;ID=cds-XP_025160705.1;Dbxref=GeneID:105185203%2CGenbank:XP_025160705.1;Parent=rna-XM_025304920.1
NW_020230492.1	Gnomon	CDS	705906	706117	.	+	0	Name=XP_025160705.1;ID=cds-XP_025160705.1;Dbxref=GeneID:105185203%2CGenbank:XP_025160705.1;Parent=rna-XM_025304920.1
NW_020230492.1	Gnomon	CDS	706239	706442	.	+	0	Name=XP_025160705.1;ID=cds-XP_025160705.1;Dbxref=GeneID:105185203%2CGenbank:XP_025160705.1;Parent=rna-XM_025304920.1
NW_020230492.1	Gnomon	CDS	706544	706615	.	+	0	Name=XP_025160705.1;ID=cds-XP_025160705.1;Dbxref=GeneID:105185203%2CGenbank:XP_025160705.1;Parent=rna-XM_025304920.1
NW_020230492.1	Gnomon	CDS	706719	706934	.	+	0	Name=XP_025160705.1;ID=cds-XP_025160705.1;Dbxref=GeneID:105185203%2CGenbank:XP_025160705.1;Parent=rna-XM_025304920.1
NW_020230492.1	Gnomon	CDS	707066	707303	.	+	0	Name=XP_025160705.1;ID=cds-XP_025160705.1;Dbxref=GeneID:105185203%2CGenbank:XP_025160705.1;Parent=rna-XM_025304920.1
NW_020230492.1	Gnomon	CDS	707483	707675	.	+	0	Name=XP_025160705.1;ID=cds-XP_025160705.1;Dbxref=GeneID:105185203%2CGenbank:XP_025160705.1;Parent=rna-XM_025304920.1
NW_020230492.1	Gnomon	CDS	708109	708286	.	+	0	Name=XP_025160705.1;ID=cds-XP_025160705.1;Dbxref=GeneID:105185203%2CGenbank:XP_025160705.1;Parent=rna-XM_025304920.1
NW_020230492.1	Gnomon	CDS	709642	709770	.	+	0	Name=XP_025160705.1;ID=cds-XP_025160705.1;Dbxref=GeneID:105185203%2CGenbank:XP_025160705.1;Parent=rna-XM_025304920.1
NW_020230492.1	Gnomon	CDS	709912	710131	.	+	0	Name=XP_025160705.1;ID=cds-XP_025160705.1;Dbxref=GeneID:105185203%2CGenbank:XP_025160705.1;Parent=rna-XM_025304920.1
NW_020230492.1	Gnomon	CDS	710200	710361	.	+	0	Name=XP_025160705.1;ID=cds-XP_025160705.1;Dbxref=GeneID:105185203%2CGenbank:XP_025160705.1;Parent=rna-XM_025304920.1
NW_020230492.1	Gnomon	CDS	711899	712045	.	+	0	Name=XP_025160705.1;ID=cds-XP_025160705.1;Dbxref=GeneID:105185203%2CGenbank:XP_025160705.1;Parent=rna-XM_025304920.1
NW_020230492.1	Gnomon	CDS	712129	712290	.	+	0	Name=XP_025160705.1;ID=cds-XP_025160705.1;Dbxref=GeneID:105185203%2CGenbank:XP_025160705.1;Parent=rna-XM_025304920.1
NW_020230492.1	Gnomon	CDS	712632	712868	.	+	0	Name=XP_025160705.1;ID=cds-XP_025160705.1;Dbxref=GeneID:105185203%2CGenbank:XP_025160705.1;Parent=rna-XM_025304920.1
NW_020230492.1	Gnomon	CDS	713004	713225	.	+	0	Name=XP_025160705.1;ID=cds-XP_025160705.1;Dbxref=GeneID:105185203%2CGenbank:XP_025160705.1;Parent=rna-XM_025304920.1
NW_020230492.1	Gnomon	CDS	714075	714326	.	+	0	Name=XP_025160705.1;ID=cds-XP_025160705.1;Dbxref=GeneID:105185203%2CGenbank:XP_025160705.1;Parent=rna-XM_025304920.1
NW_020230492.1	Gnomon	CDS	714452	714578	.	+	0	Name=XP_025160705.1;ID=cds-XP_025160705.1;Dbxref=GeneID:105185203%2CGenbank:XP_025160705.1;Parent=rna-XM_025304920.1
NW_020230492.1	Gnomon	CDS	714668	714801	.	+	0	Name=XP_025160705.1;ID=cds-XP_025160705.1;Dbxref=GeneID:105185203%2CGenbank:XP_025160705.1;Parent=rna-XM_025304920.1
NW_020230492.1	Gnomon	CDS	714913	715150	.	+	0	Name=XP_025160705.1;ID=cds-XP_025160705.1;Dbxref=GeneID:105185203%2CGenbank:XP_025160705.1;Parent=rna-XM_025304920.1
NW_020230492.1	Gnomon	CDS	715216	715403	.	+	0	Name=XP_025160705.1;ID=cds-XP_025160705.1;Dbxref=GeneID:105185203%2CGenbank:XP_025160705.1;Parent=rna-XM_025304920.1
NW_020230492.1	Gnomon	CDS	715554	715723	.	+	0	Name=XP_025160705.1;ID=cds-XP_025160705.1;Dbxref=GeneID:105185203%2CGenbank:XP_025160705.1;Parent=rna-XM_025304920.1
NW_020230492.1	Gnomon	CDS	716223	716443	.	+	0	Name=XP_025160705.1;ID=cds-XP_025160705.1;Dbxref=GeneID:105185203%2CGenbank:XP_025160705.1;Parent=rna-XM_025304920.1
NW_020230492.1	Gnomon	CDS	716603	716879	.	+	0	Name=XP_025160705.1;ID=cds-XP_025160705.1;Dbxref=GeneID:105185203%2CGenbank:XP_025160705.1;Parent=rna-XM_025304920.1
NW_020230492.1	Gnomon	CDS	716950	717225	.	+	0	Name=XP_025160705.1;ID=cds-XP_025160705.1;Dbxref=GeneID:105185203%2CGenbank:XP_025160705.1;Parent=rna-XM_025304920.1
NW_020230492.1	Gnomon	CDS	717683	718088	.	+	0	Name=XP_025160705.1;ID=cds-XP_025160705.1;Dbxref=GeneID:105185203%2CGenbank:XP_025160705.1;Parent=rna-XM_025304920.1
NW_020230492.1	Gnomon	CDS	718416	718732	.	+	0	Name=XP_025160705.1;ID=cds-XP_025160705.1;Dbxref=GeneID:105185203%2CGenbank:XP_025160705.1;Parent=rna-XM_025304920.1
NW_020230492.1	Gnomon	CDS	718851	718983	.	+	0	Name=XP_025160705.1;ID=cds-XP_025160705.1;Dbxref=GeneID:105185203%2CGenbank:XP_025160705.1;Parent=rna-XM_025304920.1
NW_020230492.1	Gnomon	CDS	720523	720804	.	+	0	Name=XP_025160705.1;ID=cds-XP_025160705.1;Dbxref=GeneID:105185203%2CGenbank:XP_025160705.1;Parent=rna-XM_025304920.1
NW_020230492.1	Gnomon	CDS	721447	721653	.	+	0	Name=XP_025160705.1;ID=cds-XP_025160705.1;Dbxref=GeneID:105185203%2CGenbank:XP_025160705.1;Parent=rna-XM_025304920.1
NW_020230492.1	Gnomon	CDS	721827	722160	.	+	0	Name=XP_025160705.1;ID=cds-XP_025160705.1;Dbxref=GeneID:105185203%2CGenbank:XP_025160705.1;Parent=rna-XM_025304920.1
NW_020230492.1	Gnomon	CDS	722251	722426	.	+	0	Name=XP_025160705.1;ID=cds-XP_025160705.1;Dbxref=GeneID:105185203%2CGenbank:XP_025160705.1;Parent=rna-XM_025304920.1
NW_020230492.1	Gnomon	CDS	723216	723326	.	+	0	Name=XP_025160705.1;ID=cds-XP_025160705.1;Dbxref=GeneID:105185203%2CGenbank:XP_025160705.1;Parent=rna-XM_025304920.1
NW_020230492.1	Gnomon	CDS	723418	723591	.	+	0	Name=XP_025160705.1;ID=cds-XP_025160705.1;Dbxref=GeneID:105185203%2CGenbank:XP_025160705.1;Parent=rna-XM_025304920.1
NW_020230492.1	Gnomon	CDS	723748	723896	.	+	0	Name=XP_025160705.1;ID=cds-XP_025160705.1;Dbxref=GeneID:105185203%2CGenbank:XP_025160705.1;Parent=rna-XM_025304920.1
NW_020230492.1	Gnomon	CDS	724214	724508	.	+	0	Name=XP_025160705.1;ID=cds-XP_025160705.1;Dbxref=GeneID:105185203%2CGenbank:XP_025160705.1;Parent=rna-XM_025304920.1
NW_020230492.1	Gnomon	CDS	861265	861295	.	+	0	Name=XP_011142667.1;ID=cds-XP_011142667.1;Dbxref=GeneID:105185113%2CGenbank:XP_011142667.1;Parent=rna-XM_011144365.3
NW_020230492.1	Gnomon	CDS	861620	861708	.	+	0	Name=XP_011142667.1;ID=cds-XP_011142667.1;Dbxref=GeneID:105185113%2CGenbank:XP_011142667.1;Parent=rna-XM_011144365.3
NW_020230492.1	Gnomon	CDS	861884	862213	.	+	0	Name=XP_011142667.1;ID=cds-XP_011142667.1;Dbxref=GeneID:105185113%2CGenbank:XP_011142667.1;Parent=rna-XM_011144365.3
NW_020230492.1	Gnomon	CDS	862359	862889	.	+	0	Name=XP_011142667.1;ID=cds-XP_011142667.1;Dbxref=GeneID:105185113%2CGenbank:XP_011142667.1;Parent=rna-XM_011144365.3
NW_020230492.1	Gnomon	CDS	1102287	1102343	.	-	0	Name=XP_025160706.1;ID=cds-XP_025160706.1;Dbxref=GeneID:105185099%2CGenbank:XP_025160706.1;Parent=rna-XM_025304921.1
NW_020230492.1	Gnomon	CDS	1102049	1102160	.	-	0	Name=XP_025160706.1;ID=cds-XP_025160706.1;Dbxref=GeneID:105185099%2CGenbank:XP_025160706.1;Parent=rna-XM_025304921.1
NW_020230492.1	Gnomon	CDS	1101834	1101850	.	-	0	Name=XP_025160706.1;ID=cds-XP_025160706.1;Dbxref=GeneID:105185099%2CGenbank:XP_025160706.1;Parent=rna-XM_025304921.1
NW_020230492.1	Gnomon	CDS	1074268	1074390	.	-	0	Name=XP_025160706.1;ID=cds-XP_025160706.1;Dbxref=GeneID:105185099%2CGenbank:XP_025160706.1;Parent=rna-XM_025304921.1
NW_020230492.1	Gnomon	CDS	1004201	1004477	.	-	0	Name=XP_025160706.1;ID=cds-XP_025160706.1;Dbxref=GeneID:105185099%2CGenbank:XP_025160706.1;Parent=rna-XM_025304921.1
NW_020230492.1	Gnomon	CDS	970677	970779	.	-	0	Name=XP_025160706.1;ID=cds-XP_025160706.1;Dbxref=GeneID:105185099%2CGenbank:XP_025160706.1;Parent=rna-XM_025304921.1
NW_020230492.1	Gnomon	CDS	969887	969909	.	-	0	Name=XP_025160706.1;ID=cds-XP_025160706.1;Dbxref=GeneID:105185099%2CGenbank:XP_025160706.1;Parent=rna-XM_025304921.1
NW_020230492.1	Gnomon	CDS	959333	959491	.	-	0	Name=XP_025160706.1;ID=cds-XP_025160706.1;Dbxref=GeneID:105185099%2CGenbank:XP_025160706.1;Parent=rna-XM_025304921.1
NW_020230492.1	Gnomon	CDS	956618	956966	.	-	0	Name=XP_025160706.1;ID=cds-XP_025160706.1;Dbxref=GeneID:105185099%2CGenbank:XP_025160706.1;Parent=rna-XM_025304921.1
NW_020230492.1	Gnomon	CDS	954878	955385	.	-	0	Name=XP_025160706.1;ID=cds-XP_025160706.1;Dbxref=GeneID:105185099%2CGenbank:XP_025160706.1;Parent=rna-XM_025304921.1
NW_020230492.1	Gnomon	CDS	512276	512296	.	-	0	Name=XP_011142761.1;ID=cds-XP_011142761.1;Dbxref=GeneID:105185162%2CGenbank:XP_011142761.1;Parent=rna-XM_011144459.3
NW_020230492.1	Gnomon	CDS	509067	509268	.	-	0	Name=XP_011142761.1;ID=cds-XP_011142761.1;Dbxref=GeneID:105185162%2CGenbank:XP_011142761.1;Parent=rna-XM_011144459.3
NW_020230492.1	Gnomon	CDS	508779	508896	.	-	0	Name=XP_011142761.1;ID=cds-XP_011142761.1;Dbxref=GeneID:105185162%2CGenbank:XP_011142761.1;Parent=rna-XM_011144459.3
NW_020230492.1	Gnomon	CDS	508584	508694	.	-	0	Name=XP_011142761.1;ID=cds-XP_011142761.1;Dbxref=GeneID:105185162%2CGenbank:XP_011142761.1;Parent=rna-XM_011144459.3
NW_020230492.1	Gnomon	CDS	508312	508431	.	-	0	Name=XP_011142761.1;ID=cds-XP_011142761.1;Dbxref=GeneID:105185162%2CGenbank:XP_011142761.1;Parent=rna-XM_011144459.3
NW_020230492.1	Gnomon	CDS	507939	508217	.	-	0	Name=XP_011142761.1;ID=cds-XP_011142761.1;Dbxref=GeneID:105185162%2CGenbank:XP_011142761.1;Parent=rna-XM_011144459.3
NW_020230492.1	Gnomon	CDS	507241	507532	.	-	0	Name=XP_011142761.1;ID=cds-XP_011142761.1;Dbxref=GeneID:105185162%2CGenbank:XP_011142761.1;Parent=rna-XM_011144459.3
NW_020230492.1	Gnomon	CDS	506985	507092	.	-	0	Name=XP_011142761.1;ID=cds-XP_011142761.1;Dbxref=GeneID:105185162%2CGenbank:XP_011142761.1;Parent=rna-XM_011144459.3
NW_020230492.1	Gnomon	CDS	517617	517841	.	-	0	Name=XP_011142760.1;ID=cds-XP_011142760.1;Dbxref=GeneID:105185161%2CGenbank:XP_011142760.1;Parent=rna-XM_011144458.3
NW_020230492.1	Gnomon	CDS	516741	517077	.	-	0	Name=XP_011142760.1;ID=cds-XP_011142760.1;Dbxref=GeneID:105185161%2CGenbank:XP_011142760.1;Parent=rna-XM_011144458.3
NW_020230492.1	Gnomon	CDS	516061	516473	.	-	0	Name=XP_011142760.1;ID=cds-XP_011142760.1;Dbxref=GeneID:105185161%2CGenbank:XP_011142760.1;Parent=rna-XM_011144458.3
NW_020230492.1	Gnomon	CDS	514702	515021	.	-	0	Name=XP_011142760.1;ID=cds-XP_011142760.1;Dbxref=GeneID:105185161%2CGenbank:XP_011142760.1;Parent=rna-XM_011144458.3
NW_020230492.1	Gnomon	CDS	514089	514441	.	-	0	Name=XP_011142760.1;ID=cds-XP_011142760.1;Dbxref=GeneID:105185161%2CGenbank:XP_011142760.1;Parent=rna-XM_011144458.3
NW_020230492.1	Gnomon	CDS	513567	513973	.	-	0	Name=XP_011142760.1;ID=cds-XP_011142760.1;Dbxref=GeneID:105185161%2CGenbank:XP_011142760.1;Parent=rna-XM_011144458.3
NW_020230492.1	Gnomon	mRNA	822737	826486	.	+	.	Name=XM_011144371.3;ID=rna-XM_011144371.3;Dbxref=GeneID:105185116%2CGenbank:XM_011144371.3;Parent=gene-LOC105185116
NW_020230492.1	Gnomon	CDS	1247595	1247747	.	+	0	Name=XP_025160707.1;ID=cds-XP_025160707.1;Dbxref=GeneID:105185196%2CGenbank:XP_025160707.1;Parent=rna-XM_025304922.1
NW_020230492.1	Gnomon	CDS	1252428	1252616	.	+	0	Name=XP_025160707.1;ID=cds-XP_025160707.1;Dbxref=GeneID:105185196%2CGenbank:XP_025160707.1;Parent=rna-XM_025304922.1
NW_020230492.1	Gnomon	CDS	1256280	1256403	.	+	0	Name=XP_025160707.1;ID=cds-XP_025160707.1;Dbxref=GeneID:105185196%2CGenbank:XP_025160707.1;Parent=rna-XM_025304922.1
NW_020230492.1	Gnomon	CDS	1256790	1256963	.	+	0	Name=XP_025160707.1;ID=cds-XP_025160707.1;Dbxref=GeneID:105185196%2CGenbank:XP_025160707.1;Parent=rna-XM_025304922.1
NW_020230492.1	Gnomon	CDS	1262914	1263087	.	+	0	Name=XP_025160707.1;ID=cds-XP_025160707.1;Dbxref=GeneID:105185196%2CGenbank:XP_025160707.1;Parent=rna-XM_025304922.1
NW_020230492.1	Gnomon	CDS	1263213	1263454	.	+	0	Name=XP_025160707.1;ID=cds-XP_025160707.1;Dbxref=GeneID:105185196%2CGenbank:XP_025160707.1;Parent=rna-XM_025304922.1
NW_020230492.1	Gnomon	CDS	1267098	1267274	.	+	0	Name=XP_025160707.1;ID=cds-XP_025160707.1;Dbxref=GeneID:105185196%2CGenbank:XP_025160707.1;Parent=rna-XM_025304922.1
NW_020230492.1	Gnomon	exon	128979	129133	.	-	.	ID=exon-XM_025304936.1-23;Dbxref=GeneID:105185180%2CGenbank:XM_025304936.1;Parent=rna-XM_025304936.1
NW_020230492.1	Gnomon	exon	126975	127194	.	-	.	ID=exon-XM_025304936.1-24;Dbxref=GeneID:105185180%2CGenbank:XM_025304936.1;Parent=rna-XM_025304936.1
NW_020230492.1	Gnomon	exon	129859	130132	.	-	.	ID=exon-XM_025304936.1-21;Dbxref=GeneID:105185180%2CGenbank:XM_025304936.1;Parent=rna-XM_025304936.1
NW_020230492.1	Gnomon	exon	129359	129517	.	-	.	ID=exon-XM_025304936.1-22;Dbxref=GeneID:105185180%2CGenbank:XM_025304936.1;Parent=rna-XM_025304936.1
NW_020230492.1	Gnomon	exon	125956	126046	.	-	.	ID=exon-XM_025304936.1-25;Dbxref=GeneID:105185180%2CGenbank:XM_025304936.1;Parent=rna-XM_025304936.1
NW_020230492.1	Gnomon	exon	122901	125443	.	-	.	ID=exon-XM_025304936.1-26;Dbxref=GeneID:105185180%2CGenbank:XM_025304936.1;Parent=rna-XM_025304936.1
NW_020230492.1	Gnomon	exon	139625	139930	.	-	.	ID=exon-XM_025304936.1-12;Dbxref=GeneID:105185180%2CGenbank:XM_025304936.1;Parent=rna-XM_025304936.1
NW_020230492.1	Gnomon	exon	138362	138661	.	-	.	ID=exon-XM_025304936.1-13;Dbxref=GeneID:105185180%2CGenbank:XM_025304936.1;Parent=rna-XM_025304936.1
NW_020230492.1	Gnomon	exon	151813	151974	.	-	.	ID=exon-XM_025304936.1-10;Dbxref=GeneID:105185180%2CGenbank:XM_025304936.1;Parent=rna-XM_025304936.1
NW_020230492.1	Gnomon	exon	149204	149485	.	-	.	ID=exon-XM_025304936.1-11;Dbxref=GeneID:105185180%2CGenbank:XM_025304936.1;Parent=rna-XM_025304936.1
NW_020230492.1	Gnomon	exon	135456	135619	.	-	.	ID=exon-XM_025304936.1-16;Dbxref=GeneID:105185180%2CGenbank:XM_025304936.1;Parent=rna-XM_025304936.1
NW_020230492.1	Gnomon	exon	134485	134699	.	-	.	ID=exon-XM_025304936.1-17;Dbxref=GeneID:105185180%2CGenbank:XM_025304936.1;Parent=rna-XM_025304936.1
NW_020230492.1	Gnomon	exon	137238	137369	.	-	.	ID=exon-XM_025304936.1-14;Dbxref=GeneID:105185180%2CGenbank:XM_025304936.1;Parent=rna-XM_025304936.1
NW_020230492.1	Gnomon	exon	136787	136926	.	-	.	ID=exon-XM_025304936.1-15;Dbxref=GeneID:105185180%2CGenbank:XM_025304936.1;Parent=rna-XM_025304936.1
NW_020230492.1	Gnomon	exon	132404	132997	.	-	.	ID=exon-XM_025304936.1-18;Dbxref=GeneID:105185180%2CGenbank:XM_025304936.1;Parent=rna-XM_025304936.1
NW_020230492.1	Gnomon	exon	131422	131691	.	-	.	ID=exon-XM_025304936.1-19;Dbxref=GeneID:105185180%2CGenbank:XM_025304936.1;Parent=rna-XM_025304936.1
NW_020230492.1	Gnomon	exon	130477	130931	.	-	.	ID=exon-XM_025304936.1-20;Dbxref=GeneID:105185180%2CGenbank:XM_025304936.1;Parent=rna-XM_025304936.1
NW_020230492.1	Gnomon	exon	911756	911915	.	+	.	ID=exon-XM_025304927.1-3;Dbxref=GeneID:105185105%2CGenbank:XM_025304927.1;Parent=rna-XM_025304927.1
NW_020230492.1	Gnomon	exon	911968	912929	.	+	.	ID=exon-XM_025304927.1-4;Dbxref=GeneID:105185105%2CGenbank:XM_025304927.1;Parent=rna-XM_025304927.1
NW_020230492.1	Gnomon	exon	908919	909724	.	+	.	ID=exon-XM_025304927.1-1;Dbxref=GeneID:105185105%2CGenbank:XM_025304927.1;Parent=rna-XM_025304927.1
NW_020230492.1	Gnomon	exon	909893	911263	.	+	.	ID=exon-XM_025304927.1-2;Dbxref=GeneID:105185105%2CGenbank:XM_025304927.1;Parent=rna-XM_025304927.1
NW_020230492.1	Gnomon	mRNA	818336	826486	.	+	.	Name=XM_011144370.3;ID=rna-XM_011144370.3;Dbxref=GeneID:105185116%2CGenbank:XM_011144370.3;Parent=gene-LOC105185116
NW_020230492.1	Gnomon	CDS	844911	844963	.	-	0	Name=XP_011142669.1;ID=cds-XP_011142669.1;Dbxref=GeneID:105185115%2CGenbank:XP_011142669.1;Parent=rna-XM_011144367.3
NW_020230492.1	Gnomon	CDS	844351	844540	.	-	0	Name=XP_011142669.1;ID=cds-XP_011142669.1;Dbxref=GeneID:105185115%2CGenbank:XP_011142669.1;Parent=rna-XM_011144367.3
NW_020230492.1	Gnomon	CDS	843198	843545	.	-	0	Name=XP_011142669.1;ID=cds-XP_011142669.1;Dbxref=GeneID:105185115%2CGenbank:XP_011142669.1;Parent=rna-XM_011144367.3
NW_020230492.1	Gnomon	CDS	840694	840960	.	-	0	Name=XP_011142669.1;ID=cds-XP_011142669.1;Dbxref=GeneID:105185115%2CGenbank:XP_011142669.1;Parent=rna-XM_011144367.3
NW_020230492.1	Gnomon	CDS	839843	840001	.	-	0	Name=XP_011142669.1;ID=cds-XP_011142669.1;Dbxref=GeneID:105185115%2CGenbank:XP_011142669.1;Parent=rna-XM_011144367.3
NW_020230492.1	Gnomon	CDS	839619	839756	.	-	0	Name=XP_011142669.1;ID=cds-XP_011142669.1;Dbxref=GeneID:105185115%2CGenbank:XP_011142669.1;Parent=rna-XM_011144367.3
NW_020230492.1	Gnomon	CDS	1342551	1343318	.	-	0	Name=XP_025160708.1;ID=cds-XP_025160708.1;Dbxref=GeneID:112589907%2CGenbank:XP_025160708.1;Parent=rna-XM_025304923.1
NW_020230492.1	Gnomon	exon	867127	867430	.	+	.	ID=exon-XM_011144361.3-2;Dbxref=GeneID:105185111%2CGenbank:XM_011144361.3;Parent=rna-XM_011144361.3
NW_020230492.1	Gnomon	exon	867515	867802	.	+	.	ID=exon-XM_011144361.3-3;Dbxref=GeneID:105185111%2CGenbank:XM_011144361.3;Parent=rna-XM_011144361.3
NW_020230492.1	Gnomon	exon	868143	868242	.	+	.	ID=exon-XM_011144361.3-4;Dbxref=GeneID:105185111%2CGenbank:XM_011144361.3;Parent=rna-XM_011144361.3
NW_020230492.1	Gnomon	exon	868386	868541	.	+	.	ID=exon-XM_011144361.3-5;Dbxref=GeneID:105185111%2CGenbank:XM_011144361.3;Parent=rna-XM_011144361.3
NW_020230492.1	Gnomon	exon	868994	869098	.	+	.	ID=exon-XM_011144361.3-6;Dbxref=GeneID:105185111%2CGenbank:XM_011144361.3;Parent=rna-XM_011144361.3
NW_020230492.1	Gnomon	exon	871548	871816	.	+	.	ID=exon-XM_011144361.3-7;Dbxref=GeneID:105185111%2CGenbank:XM_011144361.3;Parent=rna-XM_011144361.3
NW_020230492.1	Gnomon	exon	871929	872134	.	+	.	ID=exon-XM_011144361.3-8;Dbxref=GeneID:105185111%2CGenbank:XM_011144361.3;Parent=rna-XM_011144361.3
NW_020230492.1	Gnomon	exon	872286	872633	.	+	.	ID=exon-XM_011144361.3-9;Dbxref=GeneID:105185111%2CGenbank:XM_011144361.3;Parent=rna-XM_011144361.3
NW_020230492.1	Gnomon	exon	863305	863604	.	+	.	ID=exon-XM_011144361.3-1;Dbxref=GeneID:105185111%2CGenbank:XM_011144361.3;Parent=rna-XM_011144361.3
NW_020230492.1	Gnomon	CDS	496252	496839	.	-	0	Name=XP_011142763.1;ID=cds-XP_011142763.1;Dbxref=GeneID:112588032%2CGenbank:XP_011142763.1;Parent=rna-XM_011144461.3
NW_020230492.1	Gnomon	exon	491864	492588	.	-	.	ID=exon-XM_011144467.3-1;Dbxref=GeneID:105185166%2CGenbank:XM_011144467.3;Parent=rna-XM_011144467.3
NW_020230492.1	Gnomon	exon	490527	490737	.	-	.	ID=exon-XM_011144467.3-2;Dbxref=GeneID:105185166%2CGenbank:XM_011144467.3;Parent=rna-XM_011144467.3
NW_020230492.1	Gnomon	exon	489224	489508	.	-	.	ID=exon-XM_011144467.3-5;Dbxref=GeneID:105185166%2CGenbank:XM_011144467.3;Parent=rna-XM_011144467.3
NW_020230492.1	Gnomon	exon	488680	488924	.	-	.	ID=exon-XM_011144467.3-6;Dbxref=GeneID:105185166%2CGenbank:XM_011144467.3;Parent=rna-XM_011144467.3
NW_020230492.1	Gnomon	exon	489993	490270	.	-	.	ID=exon-XM_011144467.3-3;Dbxref=GeneID:105185166%2CGenbank:XM_011144467.3;Parent=rna-XM_011144467.3
NW_020230492.1	Gnomon	exon	489585	489894	.	-	.	ID=exon-XM_011144467.3-4;Dbxref=GeneID:105185166%2CGenbank:XM_011144467.3;Parent=rna-XM_011144467.3
NW_020230492.1	Gnomon	exon	487655	487772	.	-	.	ID=exon-XM_011144467.3-9;Dbxref=GeneID:105185166%2CGenbank:XM_011144467.3;Parent=rna-XM_011144467.3
NW_020230492.1	Gnomon	exon	488192	488479	.	-	.	ID=exon-XM_011144467.3-7;Dbxref=GeneID:105185166%2CGenbank:XM_011144467.3;Parent=rna-XM_011144467.3
NW_020230492.1	Gnomon	exon	487861	487953	.	-	.	ID=exon-XM_011144467.3-8;Dbxref=GeneID:105185166%2CGenbank:XM_011144467.3;Parent=rna-XM_011144467.3
NW_020230492.1	Gnomon	CDS	1344817	1346304	.	-	0	Name=XP_025160709.1;ID=cds-XP_025160709.1;Dbxref=GeneID:112589908%2CGenbank:XP_025160709.1;Parent=rna-XM_025304924.1
NW_020230492.1	Gnomon	exon	1309844	1310685	.	+	.	ID=exon-XR_849666.3-1;Dbxref=GeneID:105181923%2CGenbank:XR_849666.3;Parent=rna-XR_849666.3
NW_020230492.1	Gnomon	exon	1310796	1312181	.	+	.	ID=exon-XR_849666.3-2;Dbxref=GeneID:105181923%2CGenbank:XR_849666.3;Parent=rna-XR_849666.3
NW_020230492.1	Gnomon	exon	1312293	1312574	.	+	.	ID=exon-XR_849666.3-3;Dbxref=GeneID:105181923%2CGenbank:XR_849666.3;Parent=rna-XR_849666.3
NW_020230492.1	Gnomon	exon	125956	126046	.	-	.	ID=exon-XM_025304931.1-26;Dbxref=GeneID:105185180%2CGenbank:XM_025304931.1;Parent=rna-XM_025304931.1
NW_020230492.1	Gnomon	exon	122901	125443	.	-	.	ID=exon-XM_025304931.1-27;Dbxref=GeneID:105185180%2CGenbank:XM_025304931.1;Parent=rna-XM_025304931.1
NW_020230492.1	Gnomon	exon	128979	129133	.	-	.	ID=exon-XM_025304931.1-24;Dbxref=GeneID:105185180%2CGenbank:XM_025304931.1;Parent=rna-XM_025304931.1
NW_020230492.1	Gnomon	exon	126975	127194	.	-	.	ID=exon-XM_025304931.1-25;Dbxref=GeneID:105185180%2CGenbank:XM_025304931.1;Parent=rna-XM_025304931.1
NW_020230492.1	Gnomon	exon	129859	130132	.	-	.	ID=exon-XM_025304931.1-22;Dbxref=GeneID:105185180%2CGenbank:XM_025304931.1;Parent=rna-XM_025304931.1
NW_020230492.1	Gnomon	exon	129359	129517	.	-	.	ID=exon-XM_025304931.1-23;Dbxref=GeneID:105185180%2CGenbank:XM_025304931.1;Parent=rna-XM_025304931.1
NW_020230492.1	Gnomon	exon	131422	131691	.	-	.	ID=exon-XM_025304931.1-20;Dbxref=GeneID:105185180%2CGenbank:XM_025304931.1;Parent=rna-XM_025304931.1
NW_020230492.1	Gnomon	exon	130477	130931	.	-	.	ID=exon-XM_025304931.1-21;Dbxref=GeneID:105185180%2CGenbank:XM_025304931.1;Parent=rna-XM_025304931.1
NW_020230492.1	Gnomon	exon	392825	393005	.	-	.	ID=exon-XM_011144491.3-4;Dbxref=GeneID:105185177%2CGenbank:XM_011144491.3;Parent=rna-XM_011144491.3
NW_020230492.1	Gnomon	exon	392360	392736	.	-	.	ID=exon-XM_011144491.3-5;Dbxref=GeneID:105185177%2CGenbank:XM_011144491.3;Parent=rna-XM_011144491.3
NW_020230492.1	Gnomon	exon	393970	394726	.	-	.	ID=exon-XM_011144491.3-1;Dbxref=GeneID:105185177%2CGenbank:XM_011144491.3;Parent=rna-XM_011144491.3
NW_020230492.1	Gnomon	exon	393606	393830	.	-	.	ID=exon-XM_011144491.3-2;Dbxref=GeneID:105185177%2CGenbank:XM_011144491.3;Parent=rna-XM_011144491.3
NW_020230492.1	Gnomon	exon	393085	393362	.	-	.	ID=exon-XM_011144491.3-3;Dbxref=GeneID:105185177%2CGenbank:XM_011144491.3;Parent=rna-XM_011144491.3
NW_020230492.1	Gnomon	CDS	502917	503094	.	+	0	Name=XP_011142762.1;ID=cds-XP_011142762.1;Dbxref=GeneID:105185163%2CGenbank:XP_011142762.1;Parent=rna-XM_011144460.3
NW_020230492.1	Gnomon	CDS	503493	504033	.	+	0	Name=XP_011142762.1;ID=cds-XP_011142762.1;Dbxref=GeneID:105185163%2CGenbank:XP_011142762.1;Parent=rna-XM_011144460.3
NW_020230492.1	Gnomon	CDS	504216	505074	.	+	0	Name=XP_011142762.1;ID=cds-XP_011142762.1;Dbxref=GeneID:105185163%2CGenbank:XP_011142762.1;Parent=rna-XM_011144460.3
NW_020230492.1	Gnomon	exon	137238	137369	.	-	.	ID=exon-XM_025304931.1-15;Dbxref=GeneID:105185180%2CGenbank:XM_025304931.1;Parent=rna-XM_025304931.1
NW_020230492.1	Gnomon	exon	136787	136926	.	-	.	ID=exon-XM_025304931.1-16;Dbxref=GeneID:105185180%2CGenbank:XM_025304931.1;Parent=rna-XM_025304931.1
NW_020230492.1	Gnomon	exon	139625	139930	.	-	.	ID=exon-XM_025304931.1-13;Dbxref=GeneID:105185180%2CGenbank:XM_025304931.1;Parent=rna-XM_025304931.1
NW_020230492.1	Gnomon	exon	138362	138661	.	-	.	ID=exon-XM_025304931.1-14;Dbxref=GeneID:105185180%2CGenbank:XM_025304931.1;Parent=rna-XM_025304931.1
NW_020230492.1	Gnomon	exon	132404	132997	.	-	.	ID=exon-XM_025304931.1-19;Dbxref=GeneID:105185180%2CGenbank:XM_025304931.1;Parent=rna-XM_025304931.1
NW_020230492.1	Gnomon	exon	135456	135619	.	-	.	ID=exon-XM_025304931.1-17;Dbxref=GeneID:105185180%2CGenbank:XM_025304931.1;Parent=rna-XM_025304931.1
NW_020230492.1	Gnomon	exon	134485	134699	.	-	.	ID=exon-XM_025304931.1-18;Dbxref=GeneID:105185180%2CGenbank:XM_025304931.1;Parent=rna-XM_025304931.1
NW_020230492.1	Gnomon	exon	149204	149485	.	-	.	ID=exon-XM_025304931.1-11;Dbxref=GeneID:105185180%2CGenbank:XM_025304931.1;Parent=rna-XM_025304931.1
NW_020230492.1	Gnomon	exon	144837	145247	.	-	.	ID=exon-XM_025304931.1-12;Dbxref=GeneID:105185180%2CGenbank:XM_025304931.1;Parent=rna-XM_025304931.1
NW_020230492.1	Gnomon	exon	151813	151974	.	-	.	ID=exon-XM_025304931.1-10;Dbxref=GeneID:105185180%2CGenbank:XM_025304931.1;Parent=rna-XM_025304931.1
NW_020230492.1	Gnomon	exon	848709	848779	.	-	.	ID=exon-XM_025304944.1-13;Dbxref=GeneID:105185112%2CGenbank:XM_025304944.1;Parent=rna-XM_025304944.1
NW_020230492.1	Gnomon	exon	847415	848615	.	-	.	ID=exon-XM_025304944.1-14;Dbxref=GeneID:105185112%2CGenbank:XM_025304944.1;Parent=rna-XM_025304944.1
NW_020230492.1	Gnomon	exon	849442	849518	.	-	.	ID=exon-XM_025304944.1-11;Dbxref=GeneID:105185112%2CGenbank:XM_025304944.1;Parent=rna-XM_025304944.1
NW_020230492.1	Gnomon	exon	849059	849213	.	-	.	ID=exon-XM_025304944.1-12;Dbxref=GeneID:105185112%2CGenbank:XM_025304944.1;Parent=rna-XM_025304944.1
NW_020230492.1	Gnomon	exon	849662	850000	.	-	.	ID=exon-XM_025304944.1-10;Dbxref=GeneID:105185112%2CGenbank:XM_025304944.1;Parent=rna-XM_025304944.1
NW_020230492.1	Gnomon	exon	551104	551438	.	-	.	ID=exon-XM_011144444.3-2;Dbxref=GeneID:105185155%2CGenbank:XM_011144444.3;Parent=rna-XM_011144444.3
NW_020230492.1	Gnomon	exon	550756	550908	.	-	.	ID=exon-XM_011144444.3-3;Dbxref=GeneID:105185155%2CGenbank:XM_011144444.3;Parent=rna-XM_011144444.3
NW_020230492.1	Gnomon	exon	551780	551934	.	-	.	ID=exon-XM_011144444.3-1;Dbxref=GeneID:105185155%2CGenbank:XM_011144444.3;Parent=rna-XM_011144444.3
NW_020230492.1	Gnomon	exon	547916	548339	.	-	.	ID=exon-XM_011144444.3-6;Dbxref=GeneID:105185155%2CGenbank:XM_011144444.3;Parent=rna-XM_011144444.3
NW_020230492.1	Gnomon	exon	550444	550596	.	-	.	ID=exon-XM_011144444.3-4;Dbxref=GeneID:105185155%2CGenbank:XM_011144444.3;Parent=rna-XM_011144444.3
NW_020230492.1	Gnomon	exon	548730	548815	.	-	.	ID=exon-XM_011144444.3-5;Dbxref=GeneID:105185155%2CGenbank:XM_011144444.3;Parent=rna-XM_011144444.3
NW_020230492.1	Gnomon	CDS	629214	629537	.	-	0	Name=XP_019697871.1;ID=cds-XP_019697871.1;Dbxref=GeneID:105185142%2CGenbank:XP_019697871.1;Parent=rna-XM_019842312.2
NW_020230492.1	Gnomon	CDS	628814	629123	.	-	0	Name=XP_019697871.1;ID=cds-XP_019697871.1;Dbxref=GeneID:105185142%2CGenbank:XP_019697871.1;Parent=rna-XM_019842312.2
NW_020230492.1	Gnomon	CDS	628553	628603	.	-	0	Name=XP_019697871.1;ID=cds-XP_019697871.1;Dbxref=GeneID:105185142%2CGenbank:XP_019697871.1;Parent=rna-XM_019842312.2
NW_020230492.1	Gnomon	CDS	628280	628482	.	-	0	Name=XP_019697871.1;ID=cds-XP_019697871.1;Dbxref=GeneID:105185142%2CGenbank:XP_019697871.1;Parent=rna-XM_019842312.2
NW_020230492.1	Gnomon	CDS	628008	628208	.	-	0	Name=XP_019697871.1;ID=cds-XP_019697871.1;Dbxref=GeneID:105185142%2CGenbank:XP_019697871.1;Parent=rna-XM_019842312.2
NW_020230492.1	Gnomon	exon	805653	805862	.	+	.	ID=exon-XM_011144380.3-14;Dbxref=GeneID:105185119%2CGenbank:XM_011144380.3;Parent=rna-XM_011144380.3
NW_020230492.1	Gnomon	exon	806070	806309	.	+	.	ID=exon-XM_011144380.3-15;Dbxref=GeneID:105185119%2CGenbank:XM_011144380.3;Parent=rna-XM_011144380.3
NW_020230492.1	Gnomon	mRNA	608419	609635	.	+	.	Name=XM_011144429.3;ID=rna-XM_011144429.3;Dbxref=GeneID:105185146%2CGenbank:XM_011144429.3;Parent=gene-LOC105185146
NW_020230492.1	Gnomon	exon	803944	804054	.	+	.	ID=exon-XM_011144380.3-10;Dbxref=GeneID:105185119%2CGenbank:XM_011144380.3;Parent=rna-XM_011144380.3
NW_020230492.1	Gnomon	exon	804372	804492	.	+	.	ID=exon-XM_011144380.3-11;Dbxref=GeneID:105185119%2CGenbank:XM_011144380.3;Parent=rna-XM_011144380.3
NW_020230492.1	Gnomon	exon	804817	805023	.	+	.	ID=exon-XM_011144380.3-12;Dbxref=GeneID:105185119%2CGenbank:XM_011144380.3;Parent=rna-XM_011144380.3
NW_020230492.1	Gnomon	exon	805261	805553	.	+	.	ID=exon-XM_011144380.3-13;Dbxref=GeneID:105185119%2CGenbank:XM_011144380.3;Parent=rna-XM_011144380.3
NW_020230492.1	Gnomon	CDS	863501	863604	.	+	0	Name=XP_011142663.1;ID=cds-XP_011142663.1;Dbxref=GeneID:105185111%2CGenbank:XP_011142663.1;Parent=rna-XM_011144361.3
NW_020230492.1	Gnomon	CDS	867127	867430	.	+	0	Name=XP_011142663.1;ID=cds-XP_011142663.1;Dbxref=GeneID:105185111%2CGenbank:XP_011142663.1;Parent=rna-XM_011144361.3
NW_020230492.1	Gnomon	CDS	867515	867802	.	+	0	Name=XP_011142663.1;ID=cds-XP_011142663.1;Dbxref=GeneID:105185111%2CGenbank:XP_011142663.1;Parent=rna-XM_011144361.3
NW_020230492.1	Gnomon	CDS	868143	868242	.	+	0	Name=XP_011142663.1;ID=cds-XP_011142663.1;Dbxref=GeneID:105185111%2CGenbank:XP_011142663.1;Parent=rna-XM_011144361.3
NW_020230492.1	Gnomon	CDS	868386	868541	.	+	0	Name=XP_011142663.1;ID=cds-XP_011142663.1;Dbxref=GeneID:105185111%2CGenbank:XP_011142663.1;Parent=rna-XM_011144361.3
NW_020230492.1	Gnomon	CDS	868994	869098	.	+	0	Name=XP_011142663.1;ID=cds-XP_011142663.1;Dbxref=GeneID:105185111%2CGenbank:XP_011142663.1;Parent=rna-XM_011144361.3
NW_020230492.1	Gnomon	CDS	871548	871816	.	+	0	Name=XP_011142663.1;ID=cds-XP_011142663.1;Dbxref=GeneID:105185111%2CGenbank:XP_011142663.1;Parent=rna-XM_011144361.3
NW_020230492.1	Gnomon	CDS	871929	872134	.	+	0	Name=XP_011142663.1;ID=cds-XP_011142663.1;Dbxref=GeneID:105185111%2CGenbank:XP_011142663.1;Parent=rna-XM_011144361.3
NW_020230492.1	Gnomon	CDS	872286	872633	.	+	0	Name=XP_011142663.1;ID=cds-XP_011142663.1;Dbxref=GeneID:105185111%2CGenbank:XP_011142663.1;Parent=rna-XM_011144361.3
NW_020230492.1	Gnomon	CDS	873098	873495	.	+	0	Name=XP_011142663.1;ID=cds-XP_011142663.1;Dbxref=GeneID:105185111%2CGenbank:XP_011142663.1;Parent=rna-XM_011144361.3
NW_020230492.1	Gnomon	CDS	873773	873889	.	+	0	Name=XP_011142663.1;ID=cds-XP_011142663.1;Dbxref=GeneID:105185111%2CGenbank:XP_011142663.1;Parent=rna-XM_011144361.3
NW_020230492.1	Gnomon	CDS	875036	875169	.	+	0	Name=XP_011142663.1;ID=cds-XP_011142663.1;Dbxref=GeneID:105185111%2CGenbank:XP_011142663.1;Parent=rna-XM_011144361.3
NW_020230492.1	Gnomon	exon	607207	607733	.	-	.	ID=exon-XM_025304960.1-1;Dbxref=GeneID:105185148%2CGenbank:XM_025304960.1;Parent=rna-XM_025304960.1
NW_020230492.1	Gnomon	exon	606101	606801	.	-	.	ID=exon-XM_025304960.1-2;Dbxref=GeneID:105185148%2CGenbank:XM_025304960.1;Parent=rna-XM_025304960.1
NW_020230492.1	Gnomon	exon	603897	604016	.	-	.	ID=exon-XM_025304960.1-3;Dbxref=GeneID:105185148%2CGenbank:XM_025304960.1;Parent=rna-XM_025304960.1
NW_020230492.1	Gnomon	exon	603385	603642	.	-	.	ID=exon-XM_025304960.1-4;Dbxref=GeneID:105185148%2CGenbank:XM_025304960.1;Parent=rna-XM_025304960.1
NW_020230492.1	Gnomon	exon	602700	603306	.	-	.	ID=exon-XM_025304960.1-5;Dbxref=GeneID:105185148%2CGenbank:XM_025304960.1;Parent=rna-XM_025304960.1
NW_020230492.1	Gnomon	exon	612820	613043	.	-	.	ID=exon-XM_011144427.3-10;Dbxref=GeneID:105185145%2CGenbank:XM_011144427.3;Parent=rna-XM_011144427.3
NW_020230492.1	Gnomon	exon	612502	612677	.	-	.	ID=exon-XM_011144427.3-11;Dbxref=GeneID:105185145%2CGenbank:XM_011144427.3;Parent=rna-XM_011144427.3
NW_020230492.1	Gnomon	exon	602700	603286	.	-	.	ID=exon-XM_025304959.1-6;Dbxref=GeneID:105185148%2CGenbank:XM_025304959.1;Parent=rna-XM_025304959.1
NW_020230492.1	Gnomon	exon	603897	604016	.	-	.	ID=exon-XM_025304959.1-4;Dbxref=GeneID:105185148%2CGenbank:XM_025304959.1;Parent=rna-XM_025304959.1
NW_020230492.1	Gnomon	exon	603432	603642	.	-	.	ID=exon-XM_025304959.1-5;Dbxref=GeneID:105185148%2CGenbank:XM_025304959.1;Parent=rna-XM_025304959.1
NW_020230492.1	Gnomon	exon	607207	607632	.	-	.	ID=exon-XM_025304959.1-2;Dbxref=GeneID:105185148%2CGenbank:XM_025304959.1;Parent=rna-XM_025304959.1
NW_020230492.1	Gnomon	exon	606101	606801	.	-	.	ID=exon-XM_025304959.1-3;Dbxref=GeneID:105185148%2CGenbank:XM_025304959.1;Parent=rna-XM_025304959.1
NW_020230492.1	Gnomon	exon	607764	607863	.	-	.	ID=exon-XM_025304959.1-1;Dbxref=GeneID:105185148%2CGenbank:XM_025304959.1;Parent=rna-XM_025304959.1
NW_020230492.1	Gnomon	exon	628280	628482	.	-	.	ID=exon-XM_011144421.3-5;Dbxref=GeneID:105185142%2CGenbank:XM_011144421.3;Parent=rna-XM_011144421.3
NW_020230492.1	Gnomon	exon	627812	628208	.	-	.	ID=exon-XM_011144421.3-6;Dbxref=GeneID:105185142%2CGenbank:XM_011144421.3;Parent=rna-XM_011144421.3
NW_020230492.1	Gnomon	exon	628814	629123	.	-	.	ID=exon-XM_011144421.3-3;Dbxref=GeneID:105185142%2CGenbank:XM_011144421.3;Parent=rna-XM_011144421.3
NW_020230492.1	Gnomon	exon	628553	628720	.	-	.	ID=exon-XM_011144421.3-4;Dbxref=GeneID:105185142%2CGenbank:XM_011144421.3;Parent=rna-XM_011144421.3
NW_020230492.1	Gnomon	exon	629688	629831	.	-	.	ID=exon-XM_011144421.3-1;Dbxref=GeneID:105185142%2CGenbank:XM_011144421.3;Parent=rna-XM_011144421.3
NW_020230492.1	Gnomon	exon	629214	629550	.	-	.	ID=exon-XM_011144421.3-2;Dbxref=GeneID:105185142%2CGenbank:XM_011144421.3;Parent=rna-XM_011144421.3
NW_020230492.1	Gnomon	exon	609946	610987	.	-	.	ID=exon-XM_011144427.3-14;Dbxref=GeneID:105185145%2CGenbank:XM_011144427.3;Parent=rna-XM_011144427.3
NW_020230492.1	Gnomon	exon	612231	612344	.	-	.	ID=exon-XM_011144427.3-12;Dbxref=GeneID:105185145%2CGenbank:XM_011144427.3;Parent=rna-XM_011144427.3
NW_020230492.1	Gnomon	exon	611548	611899	.	-	.	ID=exon-XM_011144427.3-13;Dbxref=GeneID:105185145%2CGenbank:XM_011144427.3;Parent=rna-XM_011144427.3
NW_020230492.1	Gnomon	CDS	891799	891926	.	-	0	Name=XP_011142662.1;ID=cds-XP_011142662.1;Dbxref=GeneID:105185110%2CGenbank:XP_011142662.1;Parent=rna-XM_011144360.3
NW_020230492.1	Gnomon	CDS	891316	891621	.	-	0	Name=XP_011142662.1;ID=cds-XP_011142662.1;Dbxref=GeneID:105185110%2CGenbank:XP_011142662.1;Parent=rna-XM_011144360.3
NW_020230492.1	Gnomon	CDS	890623	891217	.	-	0	Name=XP_011142662.1;ID=cds-XP_011142662.1;Dbxref=GeneID:105185110%2CGenbank:XP_011142662.1;Parent=rna-XM_011144360.3
NW_020230492.1	Gnomon	CDS	607207	607588	.	-	0	Name=XP_025160745.1;ID=cds-XP_025160745.1;Dbxref=GeneID:105185148%2CGenbank:XP_025160745.1;Parent=rna-XM_025304960.1
NW_020230492.1	Gnomon	CDS	606101	606801	.	-	0	Name=XP_025160745.1;ID=cds-XP_025160745.1;Dbxref=GeneID:105185148%2CGenbank:XP_025160745.1;Parent=rna-XM_025304960.1
NW_020230492.1	Gnomon	CDS	603897	604016	.	-	0	Name=XP_025160745.1;ID=cds-XP_025160745.1;Dbxref=GeneID:105185148%2CGenbank:XP_025160745.1;Parent=rna-XM_025304960.1
NW_020230492.1	Gnomon	CDS	603424	603642	.	-	0	Name=XP_025160745.1;ID=cds-XP_025160745.1;Dbxref=GeneID:105185148%2CGenbank:XP_025160745.1;Parent=rna-XM_025304960.1
NW_020230492.1	Gnomon	exon	464687	465124	.	+	.	ID=exon-XM_011144468.3-2;Dbxref=GeneID:105185167%2CGenbank:XM_011144468.3;Parent=rna-XM_011144468.3
NW_020230492.1	Gnomon	exon	465198	465351	.	+	.	ID=exon-XM_011144468.3-3;Dbxref=GeneID:105185167%2CGenbank:XM_011144468.3;Parent=rna-XM_011144468.3
NW_020230492.1	Gnomon	exon	465526	465649	.	+	.	ID=exon-XM_011144468.3-4;Dbxref=GeneID:105185167%2CGenbank:XM_011144468.3;Parent=rna-XM_011144468.3
NW_020230492.1	Gnomon	exon	465734	466422	.	+	.	ID=exon-XM_011144468.3-5;Dbxref=GeneID:105185167%2CGenbank:XM_011144468.3;Parent=rna-XM_011144468.3
NW_020230492.1	Gnomon	exon	464234	464489	.	+	.	ID=exon-XM_011144468.3-1;Dbxref=GeneID:105185167%2CGenbank:XM_011144468.3;Parent=rna-XM_011144468.3
NW_020230492.1	Gnomon	mRNA	736842	739451	.	-	.	Name=XM_011144523.3;ID=rna-XM_011144523.3;Dbxref=GeneID:105185202%2CGenbank:XM_011144523.3;Parent=gene-LOC105185202
NW_020230492.1	Gnomon	CDS	9871	9886	.	+	0	Name=XP_011142817.1;ID=cds-XP_011142817.1;Dbxref=GeneID:105185194%2CGenbank:XP_011142817.1;Parent=rna-XM_011144515.3
NW_020230492.1	Gnomon	CDS	10176	10496	.	+	0	Name=XP_011142817.1;ID=cds-XP_011142817.1;Dbxref=GeneID:105185194%2CGenbank:XP_011142817.1;Parent=rna-XM_011144515.3
NW_020230492.1	Gnomon	CDS	10776	10868	.	+	0	Name=XP_011142817.1;ID=cds-XP_011142817.1;Dbxref=GeneID:105185194%2CGenbank:XP_011142817.1;Parent=rna-XM_011144515.3
NW_020230492.1	Gnomon	CDS	10946	11082	.	+	0	Name=XP_011142817.1;ID=cds-XP_011142817.1;Dbxref=GeneID:105185194%2CGenbank:XP_011142817.1;Parent=rna-XM_011144515.3
NW_020230492.1	Gnomon	CDS	11161	11508	.	+	0	Name=XP_011142817.1;ID=cds-XP_011142817.1;Dbxref=GeneID:105185194%2CGenbank:XP_011142817.1;Parent=rna-XM_011144515.3
NW_020230492.1	Gnomon	CDS	11576	11809	.	+	0	Name=XP_011142817.1;ID=cds-XP_011142817.1;Dbxref=GeneID:105185194%2CGenbank:XP_011142817.1;Parent=rna-XM_011144515.3
NW_020230492.1	Gnomon	CDS	609198	609360	.	+	0	Name=XP_025160746.1;ID=cds-XP_025160746.1;Dbxref=GeneID:105185146%2CGenbank:XP_025160746.1;Parent=rna-XM_025304961.1
NW_020230492.1	Gnomon	CDS	609436	609512	.	+	0	Name=XP_025160746.1;ID=cds-XP_025160746.1;Dbxref=GeneID:105185146%2CGenbank:XP_025160746.1;Parent=rna-XM_025304961.1
NW_020230492.1	Gnomon	mRNA	609946	618116	.	-	.	Name=XM_011144428.3;ID=rna-XM_011144428.3;Dbxref=GeneID:105185145%2CGenbank:XM_011144428.3;Parent=gene-LOC105185145
NW_020230492.1	Gnomon	exon	1299119	1300044	.	+	.	ID=exon-XM_011139010.3-1;Dbxref=GeneID:105181924%2CGenbank:XM_011139010.3;Parent=rna-XM_011139010.3
NW_020230492.1	Gnomon	exon	1300160	1300772	.	+	.	ID=exon-XM_011139010.3-2;Dbxref=GeneID:105181924%2CGenbank:XM_011139010.3;Parent=rna-XM_011139010.3
NW_020230492.1	Gnomon	CDS	863501	863604	.	+	0	Name=XP_011142665.1;ID=cds-XP_011142665.1;Dbxref=GeneID:105185111%2CGenbank:XP_011142665.1;Parent=rna-XM_011144363.3
NW_020230492.1	Gnomon	CDS	867127	867430	.	+	0	Name=XP_011142665.1;ID=cds-XP_011142665.1;Dbxref=GeneID:105185111%2CGenbank:XP_011142665.1;Parent=rna-XM_011144363.3
NW_020230492.1	Gnomon	CDS	867515	867802	.	+	0	Name=XP_011142665.1;ID=cds-XP_011142665.1;Dbxref=GeneID:105185111%2CGenbank:XP_011142665.1;Parent=rna-XM_011144363.3
NW_020230492.1	Gnomon	CDS	868143	868242	.	+	0	Name=XP_011142665.1;ID=cds-XP_011142665.1;Dbxref=GeneID:105185111%2CGenbank:XP_011142665.1;Parent=rna-XM_011144363.3
NW_020230492.1	Gnomon	CDS	868386	868541	.	+	0	Name=XP_011142665.1;ID=cds-XP_011142665.1;Dbxref=GeneID:105185111%2CGenbank:XP_011142665.1;Parent=rna-XM_011144363.3
NW_020230492.1	Gnomon	CDS	871548	871816	.	+	0	Name=XP_011142665.1;ID=cds-XP_011142665.1;Dbxref=GeneID:105185111%2CGenbank:XP_011142665.1;Parent=rna-XM_011144363.3
NW_020230492.1	Gnomon	CDS	871929	872134	.	+	0	Name=XP_011142665.1;ID=cds-XP_011142665.1;Dbxref=GeneID:105185111%2CGenbank:XP_011142665.1;Parent=rna-XM_011144363.3
NW_020230492.1	Gnomon	CDS	872286	872633	.	+	0	Name=XP_011142665.1;ID=cds-XP_011142665.1;Dbxref=GeneID:105185111%2CGenbank:XP_011142665.1;Parent=rna-XM_011144363.3
NW_020230492.1	Gnomon	CDS	873098	873495	.	+	0	Name=XP_011142665.1;ID=cds-XP_011142665.1;Dbxref=GeneID:105185111%2CGenbank:XP_011142665.1;Parent=rna-XM_011144363.3
NW_020230492.1	Gnomon	CDS	873773	873889	.	+	0	Name=XP_011142665.1;ID=cds-XP_011142665.1;Dbxref=GeneID:105185111%2CGenbank:XP_011142665.1;Parent=rna-XM_011144363.3
NW_020230492.1	Gnomon	CDS	875036	875169	.	+	0	Name=XP_011142665.1;ID=cds-XP_011142665.1;Dbxref=GeneID:105185111%2CGenbank:XP_011142665.1;Parent=rna-XM_011144363.3
NW_020230492.1	Gnomon	CDS	767356	767574	.	-	0	Name=XP_025160747.1;ID=cds-XP_025160747.1;Dbxref=GeneID:105185201%2CGenbank:XP_025160747.1;Parent=rna-XM_025304962.1
NW_020230492.1	Gnomon	CDS	760640	762133	.	-	0	Name=XP_025160747.1;ID=cds-XP_025160747.1;Dbxref=GeneID:105185201%2CGenbank:XP_025160747.1;Parent=rna-XM_025304962.1
NW_020230492.1	Gnomon	exon	380141	380468	.	+	.	ID=exon-XM_011144492.3-5;Dbxref=GeneID:105185179%2CGenbank:XM_011144492.3;Parent=rna-XM_011144492.3
NW_020230492.1	Gnomon	exon	380892	381189	.	+	.	ID=exon-XM_011144492.3-6;Dbxref=GeneID:105185179%2CGenbank:XM_011144492.3;Parent=rna-XM_011144492.3
NW_020230492.1	Gnomon	exon	376912	377181	.	+	.	ID=exon-XM_011144492.3-3;Dbxref=GeneID:105185179%2CGenbank:XM_011144492.3;Parent=rna-XM_011144492.3
NW_020230492.1	Gnomon	exon	378955	379250	.	+	.	ID=exon-XM_011144492.3-4;Dbxref=GeneID:105185179%2CGenbank:XM_011144492.3;Parent=rna-XM_011144492.3
NW_020230492.1	Gnomon	exon	381942	383152	.	+	.	ID=exon-XM_011144492.3-9;Dbxref=GeneID:105185179%2CGenbank:XM_011144492.3;Parent=rna-XM_011144492.3
NW_020230492.1	Gnomon	exon	381286	381491	.	+	.	ID=exon-XM_011144492.3-7;Dbxref=GeneID:105185179%2CGenbank:XM_011144492.3;Parent=rna-XM_011144492.3
NW_020230492.1	Gnomon	exon	381702	381850	.	+	.	ID=exon-XM_011144492.3-8;Dbxref=GeneID:105185179%2CGenbank:XM_011144492.3;Parent=rna-XM_011144492.3
NW_020230492.1	Gnomon	exon	373294	373965	.	+	.	ID=exon-XM_011144492.3-1;Dbxref=GeneID:105185179%2CGenbank:XM_011144492.3;Parent=rna-XM_011144492.3
NW_020230492.1	Gnomon	exon	376502	376609	.	+	.	ID=exon-XM_011144492.3-2;Dbxref=GeneID:105185179%2CGenbank:XM_011144492.3;Parent=rna-XM_011144492.3
NW_020230492.1	Gnomon	mRNA	609946	618120	.	-	.	Name=XM_011144427.3;ID=rna-XM_011144427.3;Dbxref=GeneID:105185145%2CGenbank:XM_011144427.3;Parent=gene-LOC105185145
NW_020230492.1	Gnomon	gene	1318235	1322002	.	+	.	Name=LOC109503730;ID=gene-LOC109503730;Dbxref=GeneID:109503730
NW_020230492.1	Gnomon	exon	911968	912930	.	+	.	ID=exon-XM_025304926.1-4;Dbxref=GeneID:105185105%2CGenbank:XM_025304926.1;Parent=rna-XM_025304926.1
NW_020230492.1	Gnomon	exon	910356	911263	.	+	.	ID=exon-XM_025304926.1-2;Dbxref=GeneID:105185105%2CGenbank:XM_025304926.1;Parent=rna-XM_025304926.1
NW_020230492.1	Gnomon	exon	911756	911915	.	+	.	ID=exon-XM_025304926.1-3;Dbxref=GeneID:105185105%2CGenbank:XM_025304926.1;Parent=rna-XM_025304926.1
NW_020230492.1	Gnomon	exon	908919	910178	.	+	.	ID=exon-XM_025304926.1-1;Dbxref=GeneID:105185105%2CGenbank:XM_025304926.1;Parent=rna-XM_025304926.1
NW_020230492.1	Gnomon	CDS	863501	863604	.	+	0	Name=XP_011142664.1;ID=cds-XP_011142664.1;Dbxref=GeneID:105185111%2CGenbank:XP_011142664.1;Parent=rna-XM_011144362.3
NW_020230492.1	Gnomon	CDS	867127	867430	.	+	0	Name=XP_011142664.1;ID=cds-XP_011142664.1;Dbxref=GeneID:105185111%2CGenbank:XP_011142664.1;Parent=rna-XM_011144362.3
NW_020230492.1	Gnomon	CDS	867515	867802	.	+	0	Name=XP_011142664.1;ID=cds-XP_011142664.1;Dbxref=GeneID:105185111%2CGenbank:XP_011142664.1;Parent=rna-XM_011144362.3
NW_020230492.1	Gnomon	CDS	868143	868242	.	+	0	Name=XP_011142664.1;ID=cds-XP_011142664.1;Dbxref=GeneID:105185111%2CGenbank:XP_011142664.1;Parent=rna-XM_011144362.3
NW_020230492.1	Gnomon	CDS	868386	868541	.	+	0	Name=XP_011142664.1;ID=cds-XP_011142664.1;Dbxref=GeneID:105185111%2CGenbank:XP_011142664.1;Parent=rna-XM_011144362.3
NW_020230492.1	Gnomon	CDS	868997	869098	.	+	0	Name=XP_011142664.1;ID=cds-XP_011142664.1;Dbxref=GeneID:105185111%2CGenbank:XP_011142664.1;Parent=rna-XM_011144362.3
NW_020230492.1	Gnomon	CDS	871548	871816	.	+	0	Name=XP_011142664.1;ID=cds-XP_011142664.1;Dbxref=GeneID:105185111%2CGenbank:XP_011142664.1;Parent=rna-XM_011144362.3
NW_020230492.1	Gnomon	CDS	871929	872134	.	+	0	Name=XP_011142664.1;ID=cds-XP_011142664.1;Dbxref=GeneID:105185111%2CGenbank:XP_011142664.1;Parent=rna-XM_011144362.3
NW_020230492.1	Gnomon	CDS	872286	872633	.	+	0	Name=XP_011142664.1;ID=cds-XP_011142664.1;Dbxref=GeneID:105185111%2CGenbank:XP_011142664.1;Parent=rna-XM_011144362.3
NW_020230492.1	Gnomon	CDS	873098	873495	.	+	0	Name=XP_011142664.1;ID=cds-XP_011142664.1;Dbxref=GeneID:105185111%2CGenbank:XP_011142664.1;Parent=rna-XM_011144362.3
NW_020230492.1	Gnomon	CDS	873773	873889	.	+	0	Name=XP_011142664.1;ID=cds-XP_011142664.1;Dbxref=GeneID:105185111%2CGenbank:XP_011142664.1;Parent=rna-XM_011144362.3
NW_020230492.1	Gnomon	CDS	875036	875169	.	+	0	Name=XP_011142664.1;ID=cds-XP_011142664.1;Dbxref=GeneID:105185111%2CGenbank:XP_011142664.1;Parent=rna-XM_011144362.3
NW_020230492.1	Gnomon	exon	868143	868242	.	+	.	ID=exon-XM_011144363.3-4;Dbxref=GeneID:105185111%2CGenbank:XM_011144363.3;Parent=rna-XM_011144363.3
NW_020230492.1	Gnomon	exon	868386	868541	.	+	.	ID=exon-XM_011144363.3-5;Dbxref=GeneID:105185111%2CGenbank:XM_011144363.3;Parent=rna-XM_011144363.3
NW_020230492.1	Gnomon	exon	871548	871816	.	+	.	ID=exon-XM_011144363.3-6;Dbxref=GeneID:105185111%2CGenbank:XM_011144363.3;Parent=rna-XM_011144363.3
NW_020230492.1	Gnomon	exon	871929	872134	.	+	.	ID=exon-XM_011144363.3-7;Dbxref=GeneID:105185111%2CGenbank:XM_011144363.3;Parent=rna-XM_011144363.3
NW_020230492.1	Gnomon	exon	863304	863604	.	+	.	ID=exon-XM_011144363.3-1;Dbxref=GeneID:105185111%2CGenbank:XM_011144363.3;Parent=rna-XM_011144363.3
NW_020230492.1	Gnomon	exon	867127	867430	.	+	.	ID=exon-XM_011144363.3-2;Dbxref=GeneID:105185111%2CGenbank:XM_011144363.3;Parent=rna-XM_011144363.3
NW_020230492.1	Gnomon	exon	867515	867802	.	+	.	ID=exon-XM_011144363.3-3;Dbxref=GeneID:105185111%2CGenbank:XM_011144363.3;Parent=rna-XM_011144363.3
NW_020230492.1	Gnomon	exon	872286	872633	.	+	.	ID=exon-XM_011144363.3-8;Dbxref=GeneID:105185111%2CGenbank:XM_011144363.3;Parent=rna-XM_011144363.3
NW_020230492.1	Gnomon	exon	873098	873495	.	+	.	ID=exon-XM_011144363.3-9;Dbxref=GeneID:105185111%2CGenbank:XM_011144363.3;Parent=rna-XM_011144363.3
NW_020230492.1	Gnomon	mRNA	609946	618114	.	-	.	Name=XM_011144426.3;ID=rna-XM_011144426.3;Dbxref=GeneID:105185145%2CGenbank:XM_011144426.3;Parent=gene-LOC105185145
NW_020230492.1	Gnomon	exon	872286	872633	.	+	.	ID=exon-XM_011144362.3-9;Dbxref=GeneID:105185111%2CGenbank:XM_011144362.3;Parent=rna-XM_011144362.3
NW_020230492.1	Gnomon	exon	871548	871816	.	+	.	ID=exon-XM_011144362.3-7;Dbxref=GeneID:105185111%2CGenbank:XM_011144362.3;Parent=rna-XM_011144362.3
NW_020230492.1	Gnomon	exon	871929	872134	.	+	.	ID=exon-XM_011144362.3-8;Dbxref=GeneID:105185111%2CGenbank:XM_011144362.3;Parent=rna-XM_011144362.3
NW_020230492.1	Gnomon	exon	868386	868541	.	+	.	ID=exon-XM_011144362.3-5;Dbxref=GeneID:105185111%2CGenbank:XM_011144362.3;Parent=rna-XM_011144362.3
NW_020230492.1	Gnomon	exon	868997	869098	.	+	.	ID=exon-XM_011144362.3-6;Dbxref=GeneID:105185111%2CGenbank:XM_011144362.3;Parent=rna-XM_011144362.3
NW_020230492.1	Gnomon	exon	867515	867802	.	+	.	ID=exon-XM_011144362.3-3;Dbxref=GeneID:105185111%2CGenbank:XM_011144362.3;Parent=rna-XM_011144362.3
NW_020230492.1	Gnomon	exon	868143	868242	.	+	.	ID=exon-XM_011144362.3-4;Dbxref=GeneID:105185111%2CGenbank:XM_011144362.3;Parent=rna-XM_011144362.3
NW_020230492.1	Gnomon	exon	863303	863604	.	+	.	ID=exon-XM_011144362.3-1;Dbxref=GeneID:105185111%2CGenbank:XM_011144362.3;Parent=rna-XM_011144362.3
NW_020230492.1	Gnomon	exon	867127	867430	.	+	.	ID=exon-XM_011144362.3-2;Dbxref=GeneID:105185111%2CGenbank:XM_011144362.3;Parent=rna-XM_011144362.3
NW_020230492.1	Gnomon	CDS	630393	630413	.	+	0	Name=XP_011142719.1;ID=cds-XP_011142719.1;Dbxref=GeneID:105185139%2CGenbank:XP_011142719.1;Parent=rna-XM_011144417.3
NW_020230492.1	Gnomon	CDS	630650	630795	.	+	0	Name=XP_011142719.1;ID=cds-XP_011142719.1;Dbxref=GeneID:105185139%2CGenbank:XP_011142719.1;Parent=rna-XM_011144417.3
NW_020230492.1	Gnomon	CDS	631149	631326	.	+	0	Name=XP_011142719.1;ID=cds-XP_011142719.1;Dbxref=GeneID:105185139%2CGenbank:XP_011142719.1;Parent=rna-XM_011144417.3
NW_020230492.1	Gnomon	exon	564860	565099	.	-	.	ID=exon-XM_019842281.2-1;Dbxref=GeneID:105185157%2CGenbank:XM_019842281.2;Parent=rna-XM_019842281.2
NW_020230492.1	Gnomon	exon	564244	564529	.	-	.	ID=exon-XM_019842281.2-2;Dbxref=GeneID:105185157%2CGenbank:XM_019842281.2;Parent=rna-XM_019842281.2
NW_020230492.1	Gnomon	exon	563857	563978	.	-	.	ID=exon-XM_019842281.2-3;Dbxref=GeneID:105185157%2CGenbank:XM_019842281.2;Parent=rna-XM_019842281.2
NW_020230492.1	Gnomon	exon	563560	563772	.	-	.	ID=exon-XM_019842281.2-4;Dbxref=GeneID:105185157%2CGenbank:XM_019842281.2;Parent=rna-XM_019842281.2
NW_020230492.1	Gnomon	exon	563015	563362	.	-	.	ID=exon-XM_019842281.2-5;Dbxref=GeneID:105185157%2CGenbank:XM_019842281.2;Parent=rna-XM_019842281.2
NW_020230492.1	Gnomon	exon	562642	562809	.	-	.	ID=exon-XM_019842281.2-6;Dbxref=GeneID:105185157%2CGenbank:XM_019842281.2;Parent=rna-XM_019842281.2
NW_020230492.1	Gnomon	exon	562307	562438	.	-	.	ID=exon-XM_019842281.2-7;Dbxref=GeneID:105185157%2CGenbank:XM_019842281.2;Parent=rna-XM_019842281.2
NW_020230492.1	Gnomon	exon	561782	562063	.	-	.	ID=exon-XM_019842281.2-8;Dbxref=GeneID:105185157%2CGenbank:XM_019842281.2;Parent=rna-XM_019842281.2
NW_020230492.1	Gnomon	exon	561024	561241	.	-	.	ID=exon-XM_019842281.2-9;Dbxref=GeneID:105185157%2CGenbank:XM_019842281.2;Parent=rna-XM_019842281.2
NW_020230492.1	Gnomon	CDS	1113288	1113560	.	+	0	Name=XP_019697829.1;ID=cds-XP_019697829.1;Dbxref=GeneID:109504016%2CGenbank:XP_019697829.1;Parent=rna-XM_019842270.1
NW_020230492.1	Gnomon	CDS	39725	41021	.	+	0	Name=XP_011142813.1;ID=cds-XP_011142813.1;Dbxref=GeneID:105185192%2CGenbank:XP_011142813.1;Parent=rna-XM_011144511.3
NW_020230492.1	Gnomon	CDS	61469	61705	.	+	0	Name=XP_011142813.1;ID=cds-XP_011142813.1;Dbxref=GeneID:105185192%2CGenbank:XP_011142813.1;Parent=rna-XM_011144511.3
NW_020230492.1	Gnomon	CDS	61934	62811	.	+	0	Name=XP_011142813.1;ID=cds-XP_011142813.1;Dbxref=GeneID:105185192%2CGenbank:XP_011142813.1;Parent=rna-XM_011144511.3
NW_020230492.1	Gnomon	CDS	63042	63324	.	+	0	Name=XP_011142813.1;ID=cds-XP_011142813.1;Dbxref=GeneID:105185192%2CGenbank:XP_011142813.1;Parent=rna-XM_011144511.3
NW_020230492.1	Gnomon	CDS	63397	63584	.	+	0	Name=XP_011142813.1;ID=cds-XP_011142813.1;Dbxref=GeneID:105185192%2CGenbank:XP_011142813.1;Parent=rna-XM_011144511.3
NW_020230492.1	Gnomon	exon	556416	556586	.	+	.	ID=exon-XM_011144445.3-7;Dbxref=GeneID:105185156%2CGenbank:XM_011144445.3;Parent=rna-XM_011144445.3
NW_020230492.1	Gnomon	exon	556824	557011	.	+	.	ID=exon-XM_011144445.3-8;Dbxref=GeneID:105185156%2CGenbank:XM_011144445.3;Parent=rna-XM_011144445.3
NW_020230492.1	Gnomon	exon	557344	557584	.	+	.	ID=exon-XM_011144445.3-9;Dbxref=GeneID:105185156%2CGenbank:XM_011144445.3;Parent=rna-XM_011144445.3
NW_020230492.1	Gnomon	exon	555047	555175	.	+	.	ID=exon-XM_011144445.3-3;Dbxref=GeneID:105185156%2CGenbank:XM_011144445.3;Parent=rna-XM_011144445.3
NW_020230492.1	Gnomon	exon	555260	555334	.	+	.	ID=exon-XM_011144445.3-4;Dbxref=GeneID:105185156%2CGenbank:XM_011144445.3;Parent=rna-XM_011144445.3
NW_020230492.1	Gnomon	exon	555767	555990	.	+	.	ID=exon-XM_011144445.3-5;Dbxref=GeneID:105185156%2CGenbank:XM_011144445.3;Parent=rna-XM_011144445.3
NW_020230492.1	Gnomon	exon	556130	556241	.	+	.	ID=exon-XM_011144445.3-6;Dbxref=GeneID:105185156%2CGenbank:XM_011144445.3;Parent=rna-XM_011144445.3
NW_020230492.1	Gnomon	exon	553830	553999	.	+	.	ID=exon-XM_011144445.3-1;Dbxref=GeneID:105185156%2CGenbank:XM_011144445.3;Parent=rna-XM_011144445.3
NW_020230492.1	Gnomon	exon	554769	554923	.	+	.	ID=exon-XM_011144445.3-2;Dbxref=GeneID:105185156%2CGenbank:XM_011144445.3;Parent=rna-XM_011144445.3
NW_020230492.1	Gnomon	mRNA	1179461	1246111	.	+	.	Name=XM_025304981.1;ID=rna-XM_025304981.1;Dbxref=GeneID:105185198%2CGenbank:XM_025304981.1;Parent=gene-LOC105185198
NW_020230492.1	Gnomon	mRNA	618259	623318	.	+	.	Name=XM_011144424.3;ID=rna-XM_011144424.3;Dbxref=GeneID:105185144%2CGenbank:XM_011144424.3;Parent=gene-LOC105185144
NW_020230492.1	Gnomon	exon	620671	621930	.	-	.	ID=exon-XM_011144422.3-1;Dbxref=GeneID:105185143%2CGenbank:XM_011144422.3;Parent=rna-XM_011144422.3
NW_020230492.1	Gnomon	exon	619365	620545	.	-	.	ID=exon-XM_011144422.3-2;Dbxref=GeneID:105185143%2CGenbank:XM_011144422.3;Parent=rna-XM_011144422.3
NW_020230492.1	Gnomon	exon	609436	609635	.	+	.	ID=exon-XM_025304961.1-3;Dbxref=GeneID:105185146%2CGenbank:XM_025304961.1;Parent=rna-XM_025304961.1
NW_020230492.1	Gnomon	exon	607422	607476	.	+	.	ID=exon-XM_025304961.1-1;Dbxref=GeneID:105185146%2CGenbank:XM_025304961.1;Parent=rna-XM_025304961.1
NW_020230492.1	Gnomon	exon	609189	609360	.	+	.	ID=exon-XM_025304961.1-2;Dbxref=GeneID:105185146%2CGenbank:XM_025304961.1;Parent=rna-XM_025304961.1
NW_020230492.1	Gnomon	CDS	9871	9886	.	+	0	Name=XP_011142816.1;ID=cds-XP_011142816.1;Dbxref=GeneID:105185194%2CGenbank:XP_011142816.1;Parent=rna-XM_011144514.3
NW_020230492.1	Gnomon	CDS	10176	10496	.	+	0	Name=XP_011142816.1;ID=cds-XP_011142816.1;Dbxref=GeneID:105185194%2CGenbank:XP_011142816.1;Parent=rna-XM_011144514.3
NW_020230492.1	Gnomon	CDS	10776	10868	.	+	0	Name=XP_011142816.1;ID=cds-XP_011142816.1;Dbxref=GeneID:105185194%2CGenbank:XP_011142816.1;Parent=rna-XM_011144514.3
NW_020230492.1	Gnomon	CDS	10946	11082	.	+	0	Name=XP_011142816.1;ID=cds-XP_011142816.1;Dbxref=GeneID:105185194%2CGenbank:XP_011142816.1;Parent=rna-XM_011144514.3
NW_020230492.1	Gnomon	CDS	11161	11508	.	+	0	Name=XP_011142816.1;ID=cds-XP_011142816.1;Dbxref=GeneID:105185194%2CGenbank:XP_011142816.1;Parent=rna-XM_011144514.3
NW_020230492.1	Gnomon	CDS	11576	11809	.	+	0	Name=XP_011142816.1;ID=cds-XP_011142816.1;Dbxref=GeneID:105185194%2CGenbank:XP_011142816.1;Parent=rna-XM_011144514.3
NW_020230492.1	Gnomon	mRNA	618264	623318	.	+	.	Name=XM_011144423.3;ID=rna-XM_011144423.3;Dbxref=GeneID:105185144%2CGenbank:XM_011144423.3;Parent=gene-LOC105185144
NW_020230492.1	Gnomon	CDS	669593	669713	.	-	0	Name=XP_025160700.1;ID=cds-XP_025160700.1;Dbxref=GeneID:105185130%2CGenbank:XP_025160700.1;Parent=rna-XM_025304915.1
NW_020230492.1	Gnomon	CDS	668424	669361	.	-	0	Name=XP_025160700.1;ID=cds-XP_025160700.1;Dbxref=GeneID:105185130%2CGenbank:XP_025160700.1;Parent=rna-XM_025304915.1
NW_020230492.1	Gnomon	CDS	668161	668328	.	-	0	Name=XP_025160700.1;ID=cds-XP_025160700.1;Dbxref=GeneID:105185130%2CGenbank:XP_025160700.1;Parent=rna-XM_025304915.1
NW_020230492.1	Gnomon	CDS	15515	15689	.	-	0	Name=XP_011142815.1;ID=cds-XP_011142815.1;Dbxref=GeneID:105185193%2CGenbank:XP_011142815.1;Parent=rna-XM_011144513.3
NW_020230492.1	Gnomon	CDS	13809	14276	.	-	0	Name=XP_011142815.1;ID=cds-XP_011142815.1;Dbxref=GeneID:105185193%2CGenbank:XP_011142815.1;Parent=rna-XM_011144513.3
NW_020230492.1	Gnomon	CDS	13132	13736	.	-	0	Name=XP_011142815.1;ID=cds-XP_011142815.1;Dbxref=GeneID:105185193%2CGenbank:XP_011142815.1;Parent=rna-XM_011144513.3
NW_020230492.1	Gnomon	CDS	12617	12844	.	-	0	Name=XP_011142815.1;ID=cds-XP_011142815.1;Dbxref=GeneID:105185193%2CGenbank:XP_011142815.1;Parent=rna-XM_011144513.3
NW_020230492.1	Gnomon	mRNA	619365	621930	.	-	.	Name=XM_011144422.3;ID=rna-XM_011144422.3;Dbxref=GeneID:105185143%2CGenbank:XM_011144422.3;Parent=gene-LOC105185143
NW_020230492.1	Gnomon	CDS	421167	421243	.	-	0	Name=XP_019697849.1;ID=cds-XP_019697849.1;Dbxref=GeneID:105185172%2CGenbank:XP_019697849.1;Parent=rna-XM_019842290.2
NW_020230492.1	Gnomon	CDS	419848	420199	.	-	0	Name=XP_019697849.1;ID=cds-XP_019697849.1;Dbxref=GeneID:105185172%2CGenbank:XP_019697849.1;Parent=rna-XM_019842290.2
NW_020230492.1	Gnomon	CDS	419234	419413	.	-	0	Name=XP_019697849.1;ID=cds-XP_019697849.1;Dbxref=GeneID:105185172%2CGenbank:XP_019697849.1;Parent=rna-XM_019842290.2
NW_020230492.1	Gnomon	CDS	416651	417090	.	-	0	Name=XP_019697849.1;ID=cds-XP_019697849.1;Dbxref=GeneID:105185172%2CGenbank:XP_019697849.1;Parent=rna-XM_019842290.2
NW_020230492.1	Gnomon	CDS	416292	416512	.	-	0	Name=XP_019697849.1;ID=cds-XP_019697849.1;Dbxref=GeneID:105185172%2CGenbank:XP_019697849.1;Parent=rna-XM_019842290.2
NW_020230492.1	Gnomon	CDS	415809	416149	.	-	0	Name=XP_019697849.1;ID=cds-XP_019697849.1;Dbxref=GeneID:105185172%2CGenbank:XP_019697849.1;Parent=rna-XM_019842290.2
NW_020230492.1	Gnomon	exon	440665	440812	.	-	.	ID=exon-XM_025304973.1-4;Dbxref=GeneID:105185173%2CGenbank:XM_025304973.1;Parent=rna-XM_025304973.1
NW_020230492.1	Gnomon	exon	440385	440587	.	-	.	ID=exon-XM_025304973.1-5;Dbxref=GeneID:105185173%2CGenbank:XM_025304973.1;Parent=rna-XM_025304973.1
NW_020230492.1	Gnomon	exon	440165	440313	.	-	.	ID=exon-XM_025304973.1-6;Dbxref=GeneID:105185173%2CGenbank:XM_025304973.1;Parent=rna-XM_025304973.1
NW_020230492.1	Gnomon	exon	439826	440011	.	-	.	ID=exon-XM_025304973.1-7;Dbxref=GeneID:105185173%2CGenbank:XM_025304973.1;Parent=rna-XM_025304973.1
NW_020230492.1	Gnomon	exon	442831	442851	.	-	.	ID=exon-XM_025304973.1-1;Dbxref=GeneID:105185173%2CGenbank:XM_025304973.1;Parent=rna-XM_025304973.1
NW_020230492.1	Gnomon	exon	441633	442056	.	-	.	ID=exon-XM_025304973.1-2;Dbxref=GeneID:105185173%2CGenbank:XM_025304973.1;Parent=rna-XM_025304973.1
NW_020230492.1	Gnomon	exon	440894	441365	.	-	.	ID=exon-XM_025304973.1-3;Dbxref=GeneID:105185173%2CGenbank:XM_025304973.1;Parent=rna-XM_025304973.1
NW_020230492.1	Gnomon	exon	597430	597753	.	-	.	ID=exon-XM_011144434.3-1;Dbxref=GeneID:105185150%2CGenbank:XM_011144434.3;Parent=rna-XM_011144434.3
NW_020230492.1	Gnomon	exon	596758	597044	.	-	.	ID=exon-XM_011144434.3-2;Dbxref=GeneID:105185150%2CGenbank:XM_011144434.3;Parent=rna-XM_011144434.3
NW_020230492.1	Gnomon	exon	678696	678864	.	-	.	ID=exon-XM_011144394.3-1;Dbxref=GeneID:105185126%2CGenbank:XM_011144394.3;Parent=rna-XM_011144394.3
NW_020230492.1	Gnomon	exon	678535	678623	.	-	.	ID=exon-XM_011144394.3-2;Dbxref=GeneID:105185126%2CGenbank:XM_011144394.3;Parent=rna-XM_011144394.3
NW_020230492.1	Gnomon	exon	678354	678472	.	-	.	ID=exon-XM_011144394.3-3;Dbxref=GeneID:105185126%2CGenbank:XM_011144394.3;Parent=rna-XM_011144394.3
NW_020230492.1	Gnomon	exon	678039	678265	.	-	.	ID=exon-XM_011144394.3-4;Dbxref=GeneID:105185126%2CGenbank:XM_011144394.3;Parent=rna-XM_011144394.3
NW_020230492.1	Gnomon	exon	443582	443601	.	-	.	ID=exon-XM_011144482.3-1;Dbxref=GeneID:105185173%2CGenbank:XM_011144482.3;Parent=rna-XM_011144482.3
NW_020230492.1	Gnomon	exon	440165	440313	.	-	.	ID=exon-XM_011144482.3-6;Dbxref=GeneID:105185173%2CGenbank:XM_011144482.3;Parent=rna-XM_011144482.3
NW_020230492.1	Gnomon	exon	439826	440011	.	-	.	ID=exon-XM_011144482.3-7;Dbxref=GeneID:105185173%2CGenbank:XM_011144482.3;Parent=rna-XM_011144482.3
NW_020230492.1	Gnomon	exon	440665	440812	.	-	.	ID=exon-XM_011144482.3-4;Dbxref=GeneID:105185173%2CGenbank:XM_011144482.3;Parent=rna-XM_011144482.3
NW_020230492.1	Gnomon	exon	440385	440587	.	-	.	ID=exon-XM_011144482.3-5;Dbxref=GeneID:105185173%2CGenbank:XM_011144482.3;Parent=rna-XM_011144482.3
NW_020230492.1	Gnomon	exon	441633	442056	.	-	.	ID=exon-XM_011144482.3-2;Dbxref=GeneID:105185173%2CGenbank:XM_011144482.3;Parent=rna-XM_011144482.3
NW_020230492.1	Gnomon	exon	440894	441365	.	-	.	ID=exon-XM_011144482.3-3;Dbxref=GeneID:105185173%2CGenbank:XM_011144482.3;Parent=rna-XM_011144482.3
NW_020230492.1	Gnomon	CDS	681031	681181	.	+	0	Name=XP_011142693.1;ID=cds-XP_011142693.1;Dbxref=GeneID:105185125%2CGenbank:XP_011142693.1;Parent=rna-XM_011144391.3
NW_020230492.1	Gnomon	CDS	681396	681659	.	+	0	Name=XP_011142693.1;ID=cds-XP_011142693.1;Dbxref=GeneID:105185125%2CGenbank:XP_011142693.1;Parent=rna-XM_011144391.3
NW_020230492.1	Gnomon	CDS	681764	681864	.	+	0	Name=XP_011142693.1;ID=cds-XP_011142693.1;Dbxref=GeneID:105185125%2CGenbank:XP_011142693.1;Parent=rna-XM_011144391.3
NW_020230492.1	Gnomon	CDS	669593	669713	.	-	0	Name=XP_011142703.1;ID=cds-XP_011142703.1;Dbxref=GeneID:105185130%2CGenbank:XP_011142703.1;Parent=rna-XM_011144401.3
NW_020230492.1	Gnomon	CDS	668424	669361	.	-	0	Name=XP_011142703.1;ID=cds-XP_011142703.1;Dbxref=GeneID:105185130%2CGenbank:XP_011142703.1;Parent=rna-XM_011144401.3
NW_020230492.1	Gnomon	CDS	668161	668328	.	-	0	Name=XP_011142703.1;ID=cds-XP_011142703.1;Dbxref=GeneID:105185130%2CGenbank:XP_011142703.1;Parent=rna-XM_011144401.3
NW_020230492.1	Gnomon	mRNA	506441	512992	.	-	.	Name=XM_011144459.3;ID=rna-XM_011144459.3;Dbxref=GeneID:105185162%2CGenbank:XM_011144459.3;Parent=gene-LOC105185162
NW_020230492.1	Gnomon	lnc_RNA	1288688	1297812	.	+	.	Name=XR_002162841.2;ID=rna-XR_002162841.2;Dbxref=GeneID:105185098%2CGenbank:XR_002162841.2;Parent=gene-LOC105185098
NW_020230492.1	Gnomon	CDS	5956	6030	.	-	0	Name=XP_025160764.1;ID=cds-XP_025160764.1;Dbxref=GeneID:105185211%2CGenbank:XP_025160764.1;Note=The sequence of the model RefSeq protein was modified relative to this genomic sequence to represent the inferred CDS: deleted 1 base in 1 codon;Parent=rna-XM_025304979.1
NW_020230492.1	Gnomon	CDS	5717	5835	.	-	0	Name=XP_025160764.1;ID=cds-XP_025160764.1;Dbxref=GeneID:105185211%2CGenbank:XP_025160764.1;Note=The sequence of the model RefSeq protein was modified relative to this genomic sequence to represent the inferred CDS: deleted 1 base in 1 codon;Parent=rna-XM_025304979.1
NW_020230492.1	Gnomon	CDS	5519	5628	.	-	0	Name=XP_025160764.1;ID=cds-XP_025160764.1;Dbxref=GeneID:105185211%2CGenbank:XP_025160764.1;Note=The sequence of the model RefSeq protein was modified relative to this genomic sequence to represent the inferred CDS: deleted 1 base in 1 codon;Parent=rna-XM_025304979.1
NW_020230492.1	Gnomon	CDS	5284	5441	.	-	0	Name=XP_025160764.1;ID=cds-XP_025160764.1;Dbxref=GeneID:105185211%2CGenbank:XP_025160764.1;Note=The sequence of the model RefSeq protein was modified relative to this genomic sequence to represent the inferred CDS: deleted 1 base in 1 codon;Parent=rna-XM_025304979.1
NW_020230492.1	Gnomon	CDS	4974	5198	.	-	0	Name=XP_025160764.1;ID=cds-XP_025160764.1;Dbxref=GeneID:105185211%2CGenbank:XP_025160764.1;Note=The sequence of the model RefSeq protein was modified relative to this genomic sequence to represent the inferred CDS: deleted 1 base in 1 codon;Parent=rna-XM_025304979.1
NW_020230492.1	Gnomon	CDS	4697	4885	.	-	0	Name=XP_025160764.1;ID=cds-XP_025160764.1;Dbxref=GeneID:105185211%2CGenbank:XP_025160764.1;Note=The sequence of the model RefSeq protein was modified relative to this genomic sequence to represent the inferred CDS: deleted 1 base in 1 codon;Parent=rna-XM_025304979.1
NW_020230492.1	Gnomon	CDS	4502	4621	.	-	0	Name=XP_025160764.1;ID=cds-XP_025160764.1;Dbxref=GeneID:105185211%2CGenbank:XP_025160764.1;Note=The sequence of the model RefSeq protein was modified relative to this genomic sequence to represent the inferred CDS: deleted 1 base in 1 codon;Parent=rna-XM_025304979.1
NW_020230492.1	Gnomon	CDS	4276	4407	.	-	0	Name=XP_025160764.1;ID=cds-XP_025160764.1;Dbxref=GeneID:105185211%2CGenbank:XP_025160764.1;Note=The sequence of the model RefSeq protein was modified relative to this genomic sequence to represent the inferred CDS: deleted 1 base in 1 codon;Parent=rna-XM_025304979.1
NW_020230492.1	Gnomon	CDS	3981	4196	.	-	0	Name=XP_025160764.1;ID=cds-XP_025160764.1;Dbxref=GeneID:105185211%2CGenbank:XP_025160764.1;Note=The sequence of the model RefSeq protein was modified relative to this genomic sequence to represent the inferred CDS: deleted 1 base in 1 codon;Parent=rna-XM_025304979.1
NW_020230492.1	Gnomon	CDS	3463	3900	.	-	0	Name=XP_025160764.1;ID=cds-XP_025160764.1;Dbxref=GeneID:105185211%2CGenbank:XP_025160764.1;Note=The sequence of the model RefSeq protein was modified relative to this genomic sequence to represent the inferred CDS: deleted 1 base in 1 codon;Parent=rna-XM_025304979.1
NW_020230492.1	Gnomon	CDS	3381	3461	.	-	0	Name=XP_025160764.1;ID=cds-XP_025160764.1;Dbxref=GeneID:105185211%2CGenbank:XP_025160764.1;Note=The sequence of the model RefSeq protein was modified relative to this genomic sequence to represent the inferred CDS: deleted 1 base in 1 codon;Parent=rna-XM_025304979.1
NW_020230492.1	Gnomon	exon	867127	867430	.	+	.	ID=exon-XM_019842301.2-2;Dbxref=GeneID:105185111%2CGenbank:XM_019842301.2;Parent=rna-XM_019842301.2
NW_020230492.1	Gnomon	exon	867515	867802	.	+	.	ID=exon-XM_019842301.2-3;Dbxref=GeneID:105185111%2CGenbank:XM_019842301.2;Parent=rna-XM_019842301.2
NW_020230492.1	Gnomon	exon	868143	868242	.	+	.	ID=exon-XM_019842301.2-4;Dbxref=GeneID:105185111%2CGenbank:XM_019842301.2;Parent=rna-XM_019842301.2
NW_020230492.1	Gnomon	exon	868386	868541	.	+	.	ID=exon-XM_019842301.2-5;Dbxref=GeneID:105185111%2CGenbank:XM_019842301.2;Parent=rna-XM_019842301.2
NW_020230492.1	Gnomon	exon	868994	869098	.	+	.	ID=exon-XM_019842301.2-6;Dbxref=GeneID:105185111%2CGenbank:XM_019842301.2;Parent=rna-XM_019842301.2
NW_020230492.1	Gnomon	exon	871548	871816	.	+	.	ID=exon-XM_019842301.2-7;Dbxref=GeneID:105185111%2CGenbank:XM_019842301.2;Parent=rna-XM_019842301.2
NW_020230492.1	Gnomon	exon	871929	872134	.	+	.	ID=exon-XM_019842301.2-8;Dbxref=GeneID:105185111%2CGenbank:XM_019842301.2;Parent=rna-XM_019842301.2
NW_020230492.1	Gnomon	exon	872286	872633	.	+	.	ID=exon-XM_019842301.2-9;Dbxref=GeneID:105185111%2CGenbank:XM_019842301.2;Parent=rna-XM_019842301.2
NW_020230492.1	Gnomon	exon	863613	863806	.	+	.	ID=exon-XM_019842301.2-1;Dbxref=GeneID:105185111%2CGenbank:XM_019842301.2;Parent=rna-XM_019842301.2
NW_020230492.1	Gnomon	lnc_RNA	837077	839513	.	+	.	Name=XR_002162840.2;ID=rna-XR_002162840.2;Dbxref=GeneID:105185114%2CGenbank:XR_002162840.2;Parent=gene-LOC105185114
NW_020230492.1	Gnomon	CDS	678535	678538	.	-	0	Name=XP_011142695.1;ID=cds-XP_011142695.1;Dbxref=GeneID:105185126%2CGenbank:XP_011142695.1;Parent=rna-XM_011144393.3
NW_020230492.1	Gnomon	CDS	678354	678472	.	-	0	Name=XP_011142695.1;ID=cds-XP_011142695.1;Dbxref=GeneID:105185126%2CGenbank:XP_011142695.1;Parent=rna-XM_011144393.3
NW_020230492.1	Gnomon	CDS	678041	678265	.	-	0	Name=XP_011142695.1;ID=cds-XP_011142695.1;Dbxref=GeneID:105185126%2CGenbank:XP_011142695.1;Parent=rna-XM_011144393.3
NW_020230492.1	Gnomon	exon	635161	635280	.	+	.	ID=exon-XM_011144411.3-2;Dbxref=GeneID:105185137%2CGenbank:XM_011144411.3;Parent=rna-XM_011144411.3
NW_020230492.1	Gnomon	exon	635632	635849	.	+	.	ID=exon-XM_011144411.3-3;Dbxref=GeneID:105185137%2CGenbank:XM_011144411.3;Parent=rna-XM_011144411.3
NW_020230492.1	Gnomon	exon	633272	633333	.	+	.	ID=exon-XM_011144411.3-1;Dbxref=GeneID:105185137%2CGenbank:XM_011144411.3;Parent=rna-XM_011144411.3
NW_020230492.1	Gnomon	exon	635948	636120	.	+	.	ID=exon-XM_011144411.3-4;Dbxref=GeneID:105185137%2CGenbank:XM_011144411.3;Parent=rna-XM_011144411.3
NW_020230492.1	Gnomon	mRNA	513268	517908	.	-	.	Name=XM_011144458.3;ID=rna-XM_011144458.3;Dbxref=GeneID:105185161%2CGenbank:XM_011144458.3;Parent=gene-LOC105185161
NW_020230492.1	Gnomon	exon	381801	381839	.	-	.	ID=exon-XR_003113850.1-3;Dbxref=GeneID:112589909%2CGenbank:XR_003113850.1;Parent=rna-XR_003113850.1
NW_020230492.1	Gnomon	exon	385491	385639	.	-	.	ID=exon-XR_003113850.1-1;Dbxref=GeneID:112589909%2CGenbank:XR_003113850.1;Parent=rna-XR_003113850.1
NW_020230492.1	Gnomon	exon	385007	385220	.	-	.	ID=exon-XR_003113850.1-2;Dbxref=GeneID:112589909%2CGenbank:XR_003113850.1;Parent=rna-XR_003113850.1
NW_020230492.1	Gnomon	CDS	678535	678538	.	-	0	Name=XP_011142694.1;ID=cds-XP_011142694.1;Dbxref=GeneID:105185126%2CGenbank:XP_011142694.1;Parent=rna-XM_011144392.3
NW_020230492.1	Gnomon	CDS	678354	678472	.	-	0	Name=XP_011142694.1;ID=cds-XP_011142694.1;Dbxref=GeneID:105185126%2CGenbank:XP_011142694.1;Parent=rna-XM_011144392.3
NW_020230492.1	Gnomon	CDS	678041	678265	.	-	0	Name=XP_011142694.1;ID=cds-XP_011142694.1;Dbxref=GeneID:105185126%2CGenbank:XP_011142694.1;Parent=rna-XM_011144392.3
NW_020230492.1	Gnomon	CDS	664918	665730	.	-	0	Name=XP_011142704.1;ID=cds-XP_011142704.1;Dbxref=GeneID:105185131%2CGenbank:XP_011142704.1;Parent=rna-XM_011144402.3
NW_020230492.1	Gnomon	CDS	664453	664570	.	-	0	Name=XP_011142704.1;ID=cds-XP_011142704.1;Dbxref=GeneID:105185131%2CGenbank:XP_011142704.1;Parent=rna-XM_011144402.3
NW_020230492.1	Gnomon	CDS	661247	661364	.	-	0	Name=XP_011142704.1;ID=cds-XP_011142704.1;Dbxref=GeneID:105185131%2CGenbank:XP_011142704.1;Parent=rna-XM_011144402.3
NW_020230492.1	Gnomon	CDS	660577	660661	.	-	0	Name=XP_011142704.1;ID=cds-XP_011142704.1;Dbxref=GeneID:105185131%2CGenbank:XP_011142704.1;Parent=rna-XM_011144402.3
NW_020230492.1	Gnomon	CDS	1233792	1233884	.	+	0	Name=XP_025160766.1;ID=cds-XP_025160766.1;Dbxref=GeneID:105185198%2CGenbank:XP_025160766.1;Parent=rna-XM_025304981.1
NW_020230492.1	Gnomon	CDS	1234007	1234159	.	+	0	Name=XP_025160766.1;ID=cds-XP_025160766.1;Dbxref=GeneID:105185198%2CGenbank:XP_025160766.1;Parent=rna-XM_025304981.1
NW_020230492.1	Gnomon	CDS	1234234	1234351	.	+	0	Name=XP_025160766.1;ID=cds-XP_025160766.1;Dbxref=GeneID:105185198%2CGenbank:XP_025160766.1;Parent=rna-XM_025304981.1
NW_020230492.1	Gnomon	CDS	1239231	1239569	.	+	0	Name=XP_025160766.1;ID=cds-XP_025160766.1;Dbxref=GeneID:105185198%2CGenbank:XP_025160766.1;Parent=rna-XM_025304981.1
NW_020230492.1	Gnomon	CDS	1240559	1240676	.	+	0	Name=XP_025160766.1;ID=cds-XP_025160766.1;Dbxref=GeneID:105185198%2CGenbank:XP_025160766.1;Parent=rna-XM_025304981.1
NW_020230492.1	Gnomon	CDS	1240750	1240882	.	+	0	Name=XP_025160766.1;ID=cds-XP_025160766.1;Dbxref=GeneID:105185198%2CGenbank:XP_025160766.1;Parent=rna-XM_025304981.1
NW_020230492.1	Gnomon	CDS	1245212	1245397	.	+	0	Name=XP_025160766.1;ID=cds-XP_025160766.1;Dbxref=GeneID:105185198%2CGenbank:XP_025160766.1;Parent=rna-XM_025304981.1
NW_020230492.1	Gnomon	exon	573051	574427	.	+	.	ID=exon-XM_025304950.1-9;Dbxref=GeneID:105185153%2CGenbank:XM_025304950.1;Parent=rna-XM_025304950.1
NW_020230492.1	Gnomon	exon	566895	567139	.	+	.	ID=exon-XM_025304950.1-1;Dbxref=GeneID:105185153%2CGenbank:XM_025304950.1;Parent=rna-XM_025304950.1
NW_020230492.1	Gnomon	exon	567430	567618	.	+	.	ID=exon-XM_025304950.1-2;Dbxref=GeneID:105185153%2CGenbank:XM_025304950.1;Parent=rna-XM_025304950.1
NW_020230492.1	Gnomon	exon	567976	568137	.	+	.	ID=exon-XM_025304950.1-3;Dbxref=GeneID:105185153%2CGenbank:XM_025304950.1;Parent=rna-XM_025304950.1
NW_020230492.1	Gnomon	exon	568705	568781	.	+	.	ID=exon-XM_025304950.1-4;Dbxref=GeneID:105185153%2CGenbank:XM_025304950.1;Parent=rna-XM_025304950.1
NW_020230492.1	Gnomon	exon	569164	569296	.	+	.	ID=exon-XM_025304950.1-5;Dbxref=GeneID:105185153%2CGenbank:XM_025304950.1;Parent=rna-XM_025304950.1
NW_020230492.1	Gnomon	exon	569428	569656	.	+	.	ID=exon-XM_025304950.1-6;Dbxref=GeneID:105185153%2CGenbank:XM_025304950.1;Parent=rna-XM_025304950.1
NW_020230492.1	Gnomon	exon	569847	571112	.	+	.	ID=exon-XM_025304950.1-7;Dbxref=GeneID:105185153%2CGenbank:XM_025304950.1;Parent=rna-XM_025304950.1
NW_020230492.1	Gnomon	exon	571995	572773	.	+	.	ID=exon-XM_025304950.1-8;Dbxref=GeneID:105185153%2CGenbank:XM_025304950.1;Parent=rna-XM_025304950.1
NW_020230492.1	Gnomon	mRNA	528113	532400	.	+	.	Name=XM_011144457.3;ID=rna-XM_011144457.3;Dbxref=GeneID:105185160%2CGenbank:XM_011144457.3;Parent=gene-LOC105185160
NW_020230492.1	Gnomon	exon	577066	577539	.	+	.	ID=exon-XM_019842294.2-16;Dbxref=GeneID:105185153%2CGenbank:XM_019842294.2;Parent=rna-XM_019842294.2
NW_020230492.1	Gnomon	exon	577968	578118	.	+	.	ID=exon-XM_019842294.2-17;Dbxref=GeneID:105185153%2CGenbank:XM_019842294.2;Parent=rna-XM_019842294.2
NW_020230492.1	Gnomon	exon	576382	576586	.	+	.	ID=exon-XM_019842294.2-14;Dbxref=GeneID:105185153%2CGenbank:XM_019842294.2;Parent=rna-XM_019842294.2
NW_020230492.1	Gnomon	exon	576759	576910	.	+	.	ID=exon-XM_019842294.2-15;Dbxref=GeneID:105185153%2CGenbank:XM_019842294.2;Parent=rna-XM_019842294.2
NW_020230492.1	Gnomon	exon	575398	575555	.	+	.	ID=exon-XM_019842294.2-12;Dbxref=GeneID:105185153%2CGenbank:XM_019842294.2;Parent=rna-XM_019842294.2
NW_020230492.1	Gnomon	exon	575869	576110	.	+	.	ID=exon-XM_019842294.2-13;Dbxref=GeneID:105185153%2CGenbank:XM_019842294.2;Parent=rna-XM_019842294.2
NW_020230492.1	Gnomon	exon	574628	574726	.	+	.	ID=exon-XM_019842294.2-10;Dbxref=GeneID:105185153%2CGenbank:XM_019842294.2;Parent=rna-XM_019842294.2
NW_020230492.1	Gnomon	exon	575030	575198	.	+	.	ID=exon-XM_019842294.2-11;Dbxref=GeneID:105185153%2CGenbank:XM_019842294.2;Parent=rna-XM_019842294.2
NW_020230492.1	Gnomon	exon	578642	578793	.	+	.	ID=exon-XM_019842294.2-18;Dbxref=GeneID:105185153%2CGenbank:XM_019842294.2;Parent=rna-XM_019842294.2
NW_020230492.1	Gnomon	exon	578921	579193	.	+	.	ID=exon-XM_019842294.2-19;Dbxref=GeneID:105185153%2CGenbank:XM_019842294.2;Parent=rna-XM_019842294.2
NW_020230492.1	Gnomon	exon	580495	580650	.	+	.	ID=exon-XM_019842294.2-23;Dbxref=GeneID:105185153%2CGenbank:XM_019842294.2;Parent=rna-XM_019842294.2
NW_020230492.1	Gnomon	exon	580797	581117	.	+	.	ID=exon-XM_019842294.2-24;Dbxref=GeneID:105185153%2CGenbank:XM_019842294.2;Parent=rna-XM_019842294.2
NW_020230492.1	Gnomon	exon	579819	580013	.	+	.	ID=exon-XM_019842294.2-21;Dbxref=GeneID:105185153%2CGenbank:XM_019842294.2;Parent=rna-XM_019842294.2
NW_020230492.1	Gnomon	exon	580091	580368	.	+	.	ID=exon-XM_019842294.2-22;Dbxref=GeneID:105185153%2CGenbank:XM_019842294.2;Parent=rna-XM_019842294.2
NW_020230492.1	Gnomon	exon	579412	579535	.	+	.	ID=exon-XM_019842294.2-20;Dbxref=GeneID:105185153%2CGenbank:XM_019842294.2;Parent=rna-XM_019842294.2
NW_020230492.1	Gnomon	exon	823645	823749	.	+	.	ID=exon-XM_011144369.3-2;Dbxref=GeneID:105185116%2CGenbank:XM_011144369.3;Parent=rna-XM_011144369.3
NW_020230492.1	Gnomon	exon	824156	824309	.	+	.	ID=exon-XM_011144369.3-3;Dbxref=GeneID:105185116%2CGenbank:XM_011144369.3;Parent=rna-XM_011144369.3
NW_020230492.1	Gnomon	exon	824740	824917	.	+	.	ID=exon-XM_011144369.3-4;Dbxref=GeneID:105185116%2CGenbank:XM_011144369.3;Parent=rna-XM_011144369.3
NW_020230492.1	Gnomon	exon	825131	825296	.	+	.	ID=exon-XM_011144369.3-5;Dbxref=GeneID:105185116%2CGenbank:XM_011144369.3;Parent=rna-XM_011144369.3
NW_020230492.1	Gnomon	exon	825632	826486	.	+	.	ID=exon-XM_011144369.3-6;Dbxref=GeneID:105185116%2CGenbank:XM_011144369.3;Parent=rna-XM_011144369.3
NW_020230492.1	Gnomon	exon	818026	818351	.	+	.	ID=exon-XM_011144369.3-1;Dbxref=GeneID:105185116%2CGenbank:XM_011144369.3;Parent=rna-XM_011144369.3
NW_020230492.1	Gnomon	mRNA	535156	538281	.	-	.	Name=XM_011144456.2;ID=rna-XM_011144456.2;Dbxref=GeneID:105185159%2CGenbank:XM_011144456.2;Parent=gene-LOC105185159
NW_020230492.1	Gnomon	mRNA	541633	544821	.	+	.	Name=XM_011144454.3;ID=rna-XM_011144454.3;Dbxref=GeneID:105185158%2CGenbank:XM_011144454.3;Parent=gene-LOC105185158
NW_020230492.1	Gnomon	exon	514089	514441	.	-	.	ID=exon-XM_011144458.3-5;Dbxref=GeneID:105185161%2CGenbank:XM_011144458.3;Parent=rna-XM_011144458.3
NW_020230492.1	Gnomon	exon	513268	513973	.	-	.	ID=exon-XM_011144458.3-6;Dbxref=GeneID:105185161%2CGenbank:XM_011144458.3;Parent=rna-XM_011144458.3
NW_020230492.1	Gnomon	exon	517617	517908	.	-	.	ID=exon-XM_011144458.3-1;Dbxref=GeneID:105185161%2CGenbank:XM_011144458.3;Parent=rna-XM_011144458.3
NW_020230492.1	Gnomon	exon	516741	517077	.	-	.	ID=exon-XM_011144458.3-2;Dbxref=GeneID:105185161%2CGenbank:XM_011144458.3;Parent=rna-XM_011144458.3
NW_020230492.1	Gnomon	exon	516061	516473	.	-	.	ID=exon-XM_011144458.3-3;Dbxref=GeneID:105185161%2CGenbank:XM_011144458.3;Parent=rna-XM_011144458.3
NW_020230492.1	Gnomon	exon	514702	515021	.	-	.	ID=exon-XM_011144458.3-4;Dbxref=GeneID:105185161%2CGenbank:XM_011144458.3;Parent=rna-XM_011144458.3
NW_020230492.1	Gnomon	exon	158161	158423	.	-	.	ID=exon-XM_025304936.1-9;Dbxref=GeneID:105185180%2CGenbank:XM_025304936.1;Parent=rna-XM_025304936.1
NW_020230492.1	Gnomon	exon	223815	224135	.	-	.	ID=exon-XM_025304936.1-3;Dbxref=GeneID:105185180%2CGenbank:XM_025304936.1;Parent=rna-XM_025304936.1
NW_020230492.1	Gnomon	exon	217535	217696	.	-	.	ID=exon-XM_025304936.1-4;Dbxref=GeneID:105185180%2CGenbank:XM_025304936.1;Parent=rna-XM_025304936.1
NW_020230492.1	Gnomon	exon	317867	318286	.	-	.	ID=exon-XM_025304936.1-1;Dbxref=GeneID:105185180%2CGenbank:XM_025304936.1;Parent=rna-XM_025304936.1
NW_020230492.1	Gnomon	exon	292985	293077	.	-	.	ID=exon-XM_025304936.1-2;Dbxref=GeneID:105185180%2CGenbank:XM_025304936.1;Parent=rna-XM_025304936.1
NW_020230492.1	Gnomon	exon	169281	169530	.	-	.	ID=exon-XM_025304936.1-7;Dbxref=GeneID:105185180%2CGenbank:XM_025304936.1;Parent=rna-XM_025304936.1
NW_020230492.1	Gnomon	exon	159239	159383	.	-	.	ID=exon-XM_025304936.1-8;Dbxref=GeneID:105185180%2CGenbank:XM_025304936.1;Parent=rna-XM_025304936.1
NW_020230492.1	Gnomon	exon	199297	199446	.	-	.	ID=exon-XM_025304936.1-5;Dbxref=GeneID:105185180%2CGenbank:XM_025304936.1;Parent=rna-XM_025304936.1
NW_020230492.1	Gnomon	exon	180283	180608	.	-	.	ID=exon-XM_025304936.1-6;Dbxref=GeneID:105185180%2CGenbank:XM_025304936.1;Parent=rna-XM_025304936.1
NW_020230492.1	Gnomon	exon	69196	69403	.	-	.	ID=exon-XM_011144509.2-3;Dbxref=GeneID:105185191%2CGenbank:XM_011144509.2;Parent=rna-XM_011144509.2
NW_020230492.1	Gnomon	exon	66759	69077	.	-	.	ID=exon-XM_011144509.2-4;Dbxref=GeneID:105185191%2CGenbank:XM_011144509.2;Parent=rna-XM_011144509.2
NW_020230492.1	Gnomon	exon	71048	71421	.	-	.	ID=exon-XM_011144509.2-1;Dbxref=GeneID:105185191%2CGenbank:XM_011144509.2;Parent=rna-XM_011144509.2
NW_020230492.1	Gnomon	exon	69601	69828	.	-	.	ID=exon-XM_011144509.2-2;Dbxref=GeneID:105185191%2CGenbank:XM_011144509.2;Parent=rna-XM_011144509.2
NW_020230492.1	Gnomon	exon	385491	385639	.	-	.	ID=exon-XR_003113849.1-1;Dbxref=GeneID:112589909%2CGenbank:XR_003113849.1;Parent=rna-XR_003113849.1
NW_020230492.1	Gnomon	exon	385007	385220	.	-	.	ID=exon-XR_003113849.1-2;Dbxref=GeneID:112589909%2CGenbank:XR_003113849.1;Parent=rna-XR_003113849.1
NW_020230492.1	Gnomon	exon	384139	384322	.	-	.	ID=exon-XR_003113849.1-3;Dbxref=GeneID:112589909%2CGenbank:XR_003113849.1;Parent=rna-XR_003113849.1
NW_020230492.1	Gnomon	mRNA	541492	544821	.	+	.	Name=XM_011144453.2;ID=rna-XM_011144453.2;Dbxref=GeneID:105185158%2CGenbank:XM_011144453.2;Parent=gene-LOC105185158
NW_020230492.1	Gnomon	exon	441633	442016	.	-	.	ID=exon-XM_025304974.1-1;Dbxref=GeneID:105185173%2CGenbank:XM_025304974.1;Parent=rna-XM_025304974.1
NW_020230492.1	Gnomon	exon	440894	441365	.	-	.	ID=exon-XM_025304974.1-2;Dbxref=GeneID:105185173%2CGenbank:XM_025304974.1;Parent=rna-XM_025304974.1
NW_020230492.1	Gnomon	exon	440165	440313	.	-	.	ID=exon-XM_025304974.1-5;Dbxref=GeneID:105185173%2CGenbank:XM_025304974.1;Parent=rna-XM_025304974.1
NW_020230492.1	Gnomon	exon	439573	440011	.	-	.	ID=exon-XM_025304974.1-6;Dbxref=GeneID:105185173%2CGenbank:XM_025304974.1;Parent=rna-XM_025304974.1
NW_020230492.1	Gnomon	exon	440665	440812	.	-	.	ID=exon-XM_025304974.1-3;Dbxref=GeneID:105185173%2CGenbank:XM_025304974.1;Parent=rna-XM_025304974.1
NW_020230492.1	Gnomon	exon	440385	440587	.	-	.	ID=exon-XM_025304974.1-4;Dbxref=GeneID:105185173%2CGenbank:XM_025304974.1;Parent=rna-XM_025304974.1
NW_020230492.1	Gnomon	exon	625211	625300	.	+	.	ID=exon-XM_019842274.2-5;Dbxref=GeneID:105185140%2CGenbank:XM_019842274.2;Parent=rna-XM_019842274.2
NW_020230492.1	Gnomon	exon	625365	625489	.	+	.	ID=exon-XM_019842274.2-6;Dbxref=GeneID:105185140%2CGenbank:XM_019842274.2;Parent=rna-XM_019842274.2
NW_020230492.1	Gnomon	exon	624726	624892	.	+	.	ID=exon-XM_019842274.2-3;Dbxref=GeneID:105185140%2CGenbank:XM_019842274.2;Parent=rna-XM_019842274.2
NW_020230492.1	Gnomon	exon	624996	625147	.	+	.	ID=exon-XM_019842274.2-4;Dbxref=GeneID:105185140%2CGenbank:XM_019842274.2;Parent=rna-XM_019842274.2
NW_020230492.1	Gnomon	exon	623920	624209	.	+	.	ID=exon-XM_019842274.2-1;Dbxref=GeneID:105185140%2CGenbank:XM_019842274.2;Parent=rna-XM_019842274.2
NW_020230492.1	Gnomon	exon	624301	624441	.	+	.	ID=exon-XM_019842274.2-2;Dbxref=GeneID:105185140%2CGenbank:XM_019842274.2;Parent=rna-XM_019842274.2
NW_020230492.1	Gnomon	exon	626046	626189	.	+	.	ID=exon-XM_019842274.2-7;Dbxref=GeneID:105185140%2CGenbank:XM_019842274.2;Parent=rna-XM_019842274.2
NW_020230492.1	Gnomon	exon	626266	626537	.	+	.	ID=exon-XM_019842274.2-8;Dbxref=GeneID:105185140%2CGenbank:XM_019842274.2;Parent=rna-XM_019842274.2
NW_020230492.1	Gnomon	exon	825131	825296	.	+	.	ID=exon-XM_011144370.3-6;Dbxref=GeneID:105185116%2CGenbank:XM_011144370.3;Parent=rna-XM_011144370.3
NW_020230492.1	Gnomon	exon	825632	826486	.	+	.	ID=exon-XM_011144370.3-7;Dbxref=GeneID:105185116%2CGenbank:XM_011144370.3;Parent=rna-XM_011144370.3
NW_020230492.1	Gnomon	exon	824156	824309	.	+	.	ID=exon-XM_011144370.3-4;Dbxref=GeneID:105185116%2CGenbank:XM_011144370.3;Parent=rna-XM_011144370.3
NW_020230492.1	Gnomon	exon	824740	824917	.	+	.	ID=exon-XM_011144370.3-5;Dbxref=GeneID:105185116%2CGenbank:XM_011144370.3;Parent=rna-XM_011144370.3
NW_020230492.1	Gnomon	exon	823001	823517	.	+	.	ID=exon-XM_011144370.3-2;Dbxref=GeneID:105185116%2CGenbank:XM_011144370.3;Parent=rna-XM_011144370.3
NW_020230492.1	Gnomon	exon	823645	823749	.	+	.	ID=exon-XM_011144370.3-3;Dbxref=GeneID:105185116%2CGenbank:XM_011144370.3;Parent=rna-XM_011144370.3
NW_020230492.1	Gnomon	exon	818336	818351	.	+	.	ID=exon-XM_011144370.3-1;Dbxref=GeneID:105185116%2CGenbank:XM_011144370.3;Parent=rna-XM_011144370.3
NW_020230492.1	Gnomon	exon	586183	586670	.	+	.	ID=exon-XM_011144435.3-1;Dbxref=GeneID:105185151%2CGenbank:XM_011144435.3;Parent=rna-XM_011144435.3
NW_020230492.1	Gnomon	exon	586785	587090	.	+	.	ID=exon-XM_011144435.3-2;Dbxref=GeneID:105185151%2CGenbank:XM_011144435.3;Parent=rna-XM_011144435.3
NW_020230492.1	Gnomon	exon	589726	589983	.	+	.	ID=exon-XM_011144435.3-3;Dbxref=GeneID:105185151%2CGenbank:XM_011144435.3;Parent=rna-XM_011144435.3
NW_020230492.1	Gnomon	exon	590461	590616	.	+	.	ID=exon-XM_011144435.3-4;Dbxref=GeneID:105185151%2CGenbank:XM_011144435.3;Parent=rna-XM_011144435.3
NW_020230492.1	Gnomon	exon	591115	591437	.	+	.	ID=exon-XM_011144435.3-5;Dbxref=GeneID:105185151%2CGenbank:XM_011144435.3;Parent=rna-XM_011144435.3
NW_020230492.1	Gnomon	exon	591629	592016	.	+	.	ID=exon-XM_011144435.3-6;Dbxref=GeneID:105185151%2CGenbank:XM_011144435.3;Parent=rna-XM_011144435.3
NW_020230492.1	Gnomon	exon	592228	592463	.	+	.	ID=exon-XM_011144435.3-7;Dbxref=GeneID:105185151%2CGenbank:XM_011144435.3;Parent=rna-XM_011144435.3
NW_020230492.1	Gnomon	exon	592590	593494	.	+	.	ID=exon-XM_011144435.3-8;Dbxref=GeneID:105185151%2CGenbank:XM_011144435.3;Parent=rna-XM_011144435.3
NW_020230492.1	Gnomon	exon	678985	679287	.	-	.	ID=exon-XM_011144393.3-1;Dbxref=GeneID:105185126%2CGenbank:XM_011144393.3;Parent=rna-XM_011144393.3
NW_020230492.1	Gnomon	exon	678535	678623	.	-	.	ID=exon-XM_011144393.3-2;Dbxref=GeneID:105185126%2CGenbank:XM_011144393.3;Parent=rna-XM_011144393.3
NW_020230492.1	Gnomon	exon	678354	678472	.	-	.	ID=exon-XM_011144393.3-3;Dbxref=GeneID:105185126%2CGenbank:XM_011144393.3;Parent=rna-XM_011144393.3
NW_020230492.1	Gnomon	exon	678039	678265	.	-	.	ID=exon-XM_011144393.3-4;Dbxref=GeneID:105185126%2CGenbank:XM_011144393.3;Parent=rna-XM_011144393.3
NW_020230492.1	Gnomon	CDS	682981	683065	.	+	0	Name=XP_011142691.1;ID=cds-XP_011142691.1;Dbxref=GeneID:105185124%2CGenbank:XP_011142691.1;Parent=rna-XM_011144389.3
NW_020230492.1	Gnomon	CDS	685535	685735	.	+	0	Name=XP_011142691.1;ID=cds-XP_011142691.1;Dbxref=GeneID:105185124%2CGenbank:XP_011142691.1;Parent=rna-XM_011144389.3
NW_020230492.1	Gnomon	CDS	686758	687035	.	+	0	Name=XP_011142691.1;ID=cds-XP_011142691.1;Dbxref=GeneID:105185124%2CGenbank:XP_011142691.1;Parent=rna-XM_011144389.3
NW_020230492.1	Gnomon	CDS	687274	687566	.	+	0	Name=XP_011142691.1;ID=cds-XP_011142691.1;Dbxref=GeneID:105185124%2CGenbank:XP_011142691.1;Parent=rna-XM_011144389.3
NW_020230492.1	Gnomon	CDS	687690	688002	.	+	0	Name=XP_011142691.1;ID=cds-XP_011142691.1;Dbxref=GeneID:105185124%2CGenbank:XP_011142691.1;Parent=rna-XM_011144389.3
NW_020230492.1	Gnomon	CDS	434201	434295	.	-	0	Name=XP_019697848.1;ID=cds-XP_019697848.1;Dbxref=GeneID:105185172%2CGenbank:XP_019697848.1;Parent=rna-XM_019842289.2
NW_020230492.1	Gnomon	CDS	419848	420199	.	-	0	Name=XP_019697848.1;ID=cds-XP_019697848.1;Dbxref=GeneID:105185172%2CGenbank:XP_019697848.1;Parent=rna-XM_019842289.2
NW_020230492.1	Gnomon	CDS	419234	419413	.	-	0	Name=XP_019697848.1;ID=cds-XP_019697848.1;Dbxref=GeneID:105185172%2CGenbank:XP_019697848.1;Parent=rna-XM_019842289.2
NW_020230492.1	Gnomon	CDS	416651	417090	.	-	0	Name=XP_019697848.1;ID=cds-XP_019697848.1;Dbxref=GeneID:105185172%2CGenbank:XP_019697848.1;Parent=rna-XM_019842289.2
NW_020230492.1	Gnomon	CDS	416292	416512	.	-	0	Name=XP_019697848.1;ID=cds-XP_019697848.1;Dbxref=GeneID:105185172%2CGenbank:XP_019697848.1;Parent=rna-XM_019842289.2
NW_020230492.1	Gnomon	CDS	415809	416149	.	-	0	Name=XP_019697848.1;ID=cds-XP_019697848.1;Dbxref=GeneID:105185172%2CGenbank:XP_019697848.1;Parent=rna-XM_019842289.2
NW_020230492.1	Gnomon	gene	495937	497569	.	-	.	Name=LOC112588032;ID=gene-LOC112588032;Dbxref=GeneID:112588032
NW_020230492.1	Gnomon	exon	886643	887087	.	-	.	ID=exon-XM_019842297.2-1;Dbxref=GeneID:105185108%2CGenbank:XM_019842297.2;Parent=rna-XM_019842297.2
NW_020230492.1	Gnomon	exon	881695	884295	.	-	.	ID=exon-XM_019842297.2-4;Dbxref=GeneID:105185108%2CGenbank:XM_019842297.2;Parent=rna-XM_019842297.2
NW_020230492.1	Gnomon	exon	885326	885732	.	-	.	ID=exon-XM_019842297.2-2;Dbxref=GeneID:105185108%2CGenbank:XM_019842297.2;Parent=rna-XM_019842297.2
NW_020230492.1	Gnomon	exon	884589	884921	.	-	.	ID=exon-XM_019842297.2-3;Dbxref=GeneID:105185108%2CGenbank:XM_019842297.2;Parent=rna-XM_019842297.2
NW_020230492.1	Gnomon	CDS	682981	683065	.	+	0	Name=XP_011142690.1;ID=cds-XP_011142690.1;Dbxref=GeneID:105185124%2CGenbank:XP_011142690.1;Parent=rna-XM_011144388.3
NW_020230492.1	Gnomon	CDS	685535	685735	.	+	0	Name=XP_011142690.1;ID=cds-XP_011142690.1;Dbxref=GeneID:105185124%2CGenbank:XP_011142690.1;Parent=rna-XM_011144388.3
NW_020230492.1	Gnomon	CDS	686758	687035	.	+	0	Name=XP_011142690.1;ID=cds-XP_011142690.1;Dbxref=GeneID:105185124%2CGenbank:XP_011142690.1;Parent=rna-XM_011144388.3
NW_020230492.1	Gnomon	CDS	687274	687566	.	+	0	Name=XP_011142690.1;ID=cds-XP_011142690.1;Dbxref=GeneID:105185124%2CGenbank:XP_011142690.1;Parent=rna-XM_011144388.3
NW_020230492.1	Gnomon	CDS	687690	688002	.	+	0	Name=XP_011142690.1;ID=cds-XP_011142690.1;Dbxref=GeneID:105185124%2CGenbank:XP_011142690.1;Parent=rna-XM_011144388.3
NW_020230492.1	Gnomon	CDS	670938	671129	.	-	0	Name=XP_011142700.2;ID=cds-XP_011142700.2;Dbxref=GeneID:105185129%2CGenbank:XP_011142700.2;Parent=rna-XM_011144398.3
NW_020230492.1	Gnomon	CDS	670754	670853	.	-	0	Name=XP_011142700.2;ID=cds-XP_011142700.2;Dbxref=GeneID:105185129%2CGenbank:XP_011142700.2;Parent=rna-XM_011144398.3
NW_020230492.1	Gnomon	CDS	670478	670665	.	-	0	Name=XP_011142700.2;ID=cds-XP_011142700.2;Dbxref=GeneID:105185129%2CGenbank:XP_011142700.2;Parent=rna-XM_011144398.3
NW_020230492.1	Gnomon	CDS	670100	670327	.	-	0	Name=XP_011142700.2;ID=cds-XP_011142700.2;Dbxref=GeneID:105185129%2CGenbank:XP_011142700.2;Parent=rna-XM_011144398.3
NW_020230492.1	Gnomon	exon	928606	928814	.	+	.	ID=exon-XM_011144346.3-1;Dbxref=GeneID:105185102%2CGenbank:XM_011144346.3;Parent=rna-XM_011144346.3
NW_020230492.1	Gnomon	exon	928973	929319	.	+	.	ID=exon-XM_011144346.3-2;Dbxref=GeneID:105185102%2CGenbank:XM_011144346.3;Parent=rna-XM_011144346.3
NW_020230492.1	Gnomon	exon	929805	930076	.	+	.	ID=exon-XM_011144346.3-3;Dbxref=GeneID:105185102%2CGenbank:XM_011144346.3;Parent=rna-XM_011144346.3
NW_020230492.1	Gnomon	exon	930207	930438	.	+	.	ID=exon-XM_011144346.3-4;Dbxref=GeneID:105185102%2CGenbank:XM_011144346.3;Parent=rna-XM_011144346.3
NW_020230492.1	Gnomon	exon	930543	930787	.	+	.	ID=exon-XM_011144346.3-5;Dbxref=GeneID:105185102%2CGenbank:XM_011144346.3;Parent=rna-XM_011144346.3
NW_020230492.1	Gnomon	CDS	553830	553999	.	+	0	Name=XP_011142747.1;ID=cds-XP_011142747.1;Dbxref=GeneID:105185156%2CGenbank:XP_011142747.1;Parent=rna-XM_011144445.3
NW_020230492.1	Gnomon	CDS	554769	554923	.	+	0	Name=XP_011142747.1;ID=cds-XP_011142747.1;Dbxref=GeneID:105185156%2CGenbank:XP_011142747.1;Parent=rna-XM_011144445.3
NW_020230492.1	Gnomon	CDS	555047	555175	.	+	0	Name=XP_011142747.1;ID=cds-XP_011142747.1;Dbxref=GeneID:105185156%2CGenbank:XP_011142747.1;Parent=rna-XM_011144445.3
NW_020230492.1	Gnomon	CDS	555260	555334	.	+	0	Name=XP_011142747.1;ID=cds-XP_011142747.1;Dbxref=GeneID:105185156%2CGenbank:XP_011142747.1;Parent=rna-XM_011144445.3
NW_020230492.1	Gnomon	CDS	555767	555990	.	+	0	Name=XP_011142747.1;ID=cds-XP_011142747.1;Dbxref=GeneID:105185156%2CGenbank:XP_011142747.1;Parent=rna-XM_011144445.3
NW_020230492.1	Gnomon	CDS	556130	556241	.	+	0	Name=XP_011142747.1;ID=cds-XP_011142747.1;Dbxref=GeneID:105185156%2CGenbank:XP_011142747.1;Parent=rna-XM_011144445.3
NW_020230492.1	Gnomon	CDS	556416	556586	.	+	0	Name=XP_011142747.1;ID=cds-XP_011142747.1;Dbxref=GeneID:105185156%2CGenbank:XP_011142747.1;Parent=rna-XM_011144445.3
NW_020230492.1	Gnomon	CDS	556824	557011	.	+	0	Name=XP_011142747.1;ID=cds-XP_011142747.1;Dbxref=GeneID:105185156%2CGenbank:XP_011142747.1;Parent=rna-XM_011144445.3
NW_020230492.1	Gnomon	CDS	557344	557584	.	+	0	Name=XP_011142747.1;ID=cds-XP_011142747.1;Dbxref=GeneID:105185156%2CGenbank:XP_011142747.1;Parent=rna-XM_011144445.3
NW_020230492.1	Gnomon	CDS	557694	558091	.	+	0	Name=XP_011142747.1;ID=cds-XP_011142747.1;Dbxref=GeneID:105185156%2CGenbank:XP_011142747.1;Parent=rna-XM_011144445.3
NW_020230492.1	Gnomon	mRNA	340375	353023	.	+	.	Name=XM_025304937.1;ID=rna-XM_025304937.1;Dbxref=GeneID:105185207%2CGenbank:XM_025304937.1;Parent=gene-LOC105185207
NW_020230492.1	Gnomon	mRNA	559707	566103	.	-	.	Name=XM_011144450.2;ID=rna-XM_011144450.2;Dbxref=GeneID:105185157%2CGenbank:XM_011144450.2;Parent=gene-LOC105185157
NW_020230492.1	Gnomon	exon	502863	503094	.	+	.	ID=exon-XM_011144460.3-1;Dbxref=GeneID:105185163%2CGenbank:XM_011144460.3;Parent=rna-XM_011144460.3
NW_020230492.1	Gnomon	exon	503493	504033	.	+	.	ID=exon-XM_011144460.3-2;Dbxref=GeneID:105185163%2CGenbank:XM_011144460.3;Parent=rna-XM_011144460.3
NW_020230492.1	Gnomon	exon	504216	506600	.	+	.	ID=exon-XM_011144460.3-3;Dbxref=GeneID:105185163%2CGenbank:XM_011144460.3;Parent=rna-XM_011144460.3
NW_020230492.1	Gnomon	exon	561782	562063	.	-	.	ID=exon-XM_025304951.1-8;Dbxref=GeneID:105185157%2CGenbank:XM_025304951.1;Parent=rna-XM_025304951.1
NW_020230492.1	Gnomon	exon	561024	561241	.	-	.	ID=exon-XM_025304951.1-9;Dbxref=GeneID:105185157%2CGenbank:XM_025304951.1;Parent=rna-XM_025304951.1
NW_020230492.1	Gnomon	exon	562642	562809	.	-	.	ID=exon-XM_025304951.1-6;Dbxref=GeneID:105185157%2CGenbank:XM_025304951.1;Parent=rna-XM_025304951.1
NW_020230492.1	Gnomon	exon	562307	562438	.	-	.	ID=exon-XM_025304951.1-7;Dbxref=GeneID:105185157%2CGenbank:XM_025304951.1;Parent=rna-XM_025304951.1
NW_020230492.1	Gnomon	exon	563560	563772	.	-	.	ID=exon-XM_025304951.1-4;Dbxref=GeneID:105185157%2CGenbank:XM_025304951.1;Parent=rna-XM_025304951.1
NW_020230492.1	Gnomon	exon	563015	563362	.	-	.	ID=exon-XM_025304951.1-5;Dbxref=GeneID:105185157%2CGenbank:XM_025304951.1;Parent=rna-XM_025304951.1
NW_020230492.1	Gnomon	exon	564244	564529	.	-	.	ID=exon-XM_025304951.1-2;Dbxref=GeneID:105185157%2CGenbank:XM_025304951.1;Parent=rna-XM_025304951.1
NW_020230492.1	Gnomon	exon	563857	563978	.	-	.	ID=exon-XM_025304951.1-3;Dbxref=GeneID:105185157%2CGenbank:XM_025304951.1;Parent=rna-XM_025304951.1
NW_020230492.1	Gnomon	exon	565168	565324	.	-	.	ID=exon-XM_025304951.1-1;Dbxref=GeneID:105185157%2CGenbank:XM_025304951.1;Parent=rna-XM_025304951.1
NW_020230492.1	Gnomon	CDS	551780	551835	.	-	0	Name=XP_011142746.1;ID=cds-XP_011142746.1;Dbxref=GeneID:105185155%2CGenbank:XP_011142746.1;Parent=rna-XM_011144444.3
NW_020230492.1	Gnomon	CDS	551104	551438	.	-	0	Name=XP_011142746.1;ID=cds-XP_011142746.1;Dbxref=GeneID:105185155%2CGenbank:XP_011142746.1;Parent=rna-XM_011144444.3
NW_020230492.1	Gnomon	CDS	550756	550908	.	-	0	Name=XP_011142746.1;ID=cds-XP_011142746.1;Dbxref=GeneID:105185155%2CGenbank:XP_011142746.1;Parent=rna-XM_011144444.3
NW_020230492.1	Gnomon	CDS	550444	550596	.	-	0	Name=XP_011142746.1;ID=cds-XP_011142746.1;Dbxref=GeneID:105185155%2CGenbank:XP_011142746.1;Parent=rna-XM_011144444.3
NW_020230492.1	Gnomon	CDS	548730	548815	.	-	0	Name=XP_011142746.1;ID=cds-XP_011142746.1;Dbxref=GeneID:105185155%2CGenbank:XP_011142746.1;Parent=rna-XM_011144444.3
NW_020230492.1	Gnomon	CDS	548304	548339	.	-	0	Name=XP_011142746.1;ID=cds-XP_011142746.1;Dbxref=GeneID:105185155%2CGenbank:XP_011142746.1;Parent=rna-XM_011144444.3
NW_020230492.1	Gnomon	mRNA	122901	318286	.	-	.	Name=XM_025304936.1;ID=rna-XM_025304936.1;Dbxref=GeneID:105185180%2CGenbank:XM_025304936.1;Parent=gene-LOC105185180
NW_020230492.1	Gnomon	exon	409113	409743	.	+	.	ID=exon-XM_011144483.3-9;Dbxref=GeneID:105185174%2CGenbank:XM_011144483.3;Parent=rna-XM_011144483.3
NW_020230492.1	Gnomon	exon	407077	407541	.	+	.	ID=exon-XM_011144483.3-5;Dbxref=GeneID:105185174%2CGenbank:XM_011144483.3;Parent=rna-XM_011144483.3
NW_020230492.1	Gnomon	exon	408080	408377	.	+	.	ID=exon-XM_011144483.3-6;Dbxref=GeneID:105185174%2CGenbank:XM_011144483.3;Parent=rna-XM_011144483.3
NW_020230492.1	Gnomon	exon	408469	408631	.	+	.	ID=exon-XM_011144483.3-7;Dbxref=GeneID:105185174%2CGenbank:XM_011144483.3;Parent=rna-XM_011144483.3
NW_020230492.1	Gnomon	exon	408761	409020	.	+	.	ID=exon-XM_011144483.3-8;Dbxref=GeneID:105185174%2CGenbank:XM_011144483.3;Parent=rna-XM_011144483.3
NW_020230492.1	Gnomon	exon	403088	403264	.	+	.	ID=exon-XM_011144483.3-1;Dbxref=GeneID:105185174%2CGenbank:XM_011144483.3;Parent=rna-XM_011144483.3
NW_020230492.1	Gnomon	exon	404063	405777	.	+	.	ID=exon-XM_011144483.3-2;Dbxref=GeneID:105185174%2CGenbank:XM_011144483.3;Parent=rna-XM_011144483.3
NW_020230492.1	Gnomon	exon	406038	406407	.	+	.	ID=exon-XM_011144483.3-3;Dbxref=GeneID:105185174%2CGenbank:XM_011144483.3;Parent=rna-XM_011144483.3
NW_020230492.1	Gnomon	exon	406581	406747	.	+	.	ID=exon-XM_011144483.3-4;Dbxref=GeneID:105185174%2CGenbank:XM_011144483.3;Parent=rna-XM_011144483.3
NW_020230492.1	Gnomon	exon	678354	678472	.	-	.	ID=exon-XM_011144395.3-3;Dbxref=GeneID:105185126%2CGenbank:XM_011144395.3;Parent=rna-XM_011144395.3
NW_020230492.1	Gnomon	exon	678039	678265	.	-	.	ID=exon-XM_011144395.3-4;Dbxref=GeneID:105185126%2CGenbank:XM_011144395.3;Parent=rna-XM_011144395.3
NW_020230492.1	Gnomon	exon	679003	679288	.	-	.	ID=exon-XM_011144395.3-1;Dbxref=GeneID:105185126%2CGenbank:XM_011144395.3;Parent=rna-XM_011144395.3
NW_020230492.1	Gnomon	exon	678535	678623	.	-	.	ID=exon-XM_011144395.3-2;Dbxref=GeneID:105185126%2CGenbank:XM_011144395.3;Parent=rna-XM_011144395.3
NW_020230492.1	Gnomon	mRNA	122901	318287	.	-	.	Name=XM_025304935.1;ID=rna-XM_025304935.1;Dbxref=GeneID:105185180%2CGenbank:XM_025304935.1;Parent=gene-LOC105185180
NW_020230492.1	Gnomon	mRNA	892726	899323	.	-	.	Name=XM_011144354.3;ID=rna-XM_011144354.3;Dbxref=GeneID:105185106%2CGenbank:XM_011144354.3;Parent=gene-LOC105185106
NW_020230492.1	Gnomon	exon	559707	560607	.	-	.	ID=exon-XM_011144450.2-10;Dbxref=GeneID:105185157%2CGenbank:XM_011144450.2;Parent=rna-XM_011144450.2
NW_020230492.1	Gnomon	CDS	847017	847084	.	-	0	Name=XP_019697844.1;ID=cds-XP_019697844.1;Dbxref=GeneID:105185115%2CGenbank:XP_019697844.1;Parent=rna-XM_019842285.2
NW_020230492.1	Gnomon	CDS	844351	844540	.	-	0	Name=XP_019697844.1;ID=cds-XP_019697844.1;Dbxref=GeneID:105185115%2CGenbank:XP_019697844.1;Parent=rna-XM_019842285.2
NW_020230492.1	Gnomon	CDS	843198	843545	.	-	0	Name=XP_019697844.1;ID=cds-XP_019697844.1;Dbxref=GeneID:105185115%2CGenbank:XP_019697844.1;Parent=rna-XM_019842285.2
NW_020230492.1	Gnomon	CDS	840694	840960	.	-	0	Name=XP_019697844.1;ID=cds-XP_019697844.1;Dbxref=GeneID:105185115%2CGenbank:XP_019697844.1;Parent=rna-XM_019842285.2
NW_020230492.1	Gnomon	CDS	839843	840001	.	-	0	Name=XP_019697844.1;ID=cds-XP_019697844.1;Dbxref=GeneID:105185115%2CGenbank:XP_019697844.1;Parent=rna-XM_019842285.2
NW_020230492.1	Gnomon	CDS	839619	839756	.	-	0	Name=XP_019697844.1;ID=cds-XP_019697844.1;Dbxref=GeneID:105185115%2CGenbank:XP_019697844.1;Parent=rna-XM_019842285.2
NW_020230492.1	Gnomon	exon	506441	507092	.	-	.	ID=exon-XM_011144459.3-8;Dbxref=GeneID:105185162%2CGenbank:XM_011144459.3;Parent=rna-XM_011144459.3
NW_020230492.1	Gnomon	exon	509067	509268	.	-	.	ID=exon-XM_011144459.3-2;Dbxref=GeneID:105185162%2CGenbank:XM_011144459.3;Parent=rna-XM_011144459.3
NW_020230492.1	Gnomon	exon	508779	508896	.	-	.	ID=exon-XM_011144459.3-3;Dbxref=GeneID:105185162%2CGenbank:XM_011144459.3;Parent=rna-XM_011144459.3
NW_020230492.1	Gnomon	exon	512276	512992	.	-	.	ID=exon-XM_011144459.3-1;Dbxref=GeneID:105185162%2CGenbank:XM_011144459.3;Parent=rna-XM_011144459.3
NW_020230492.1	Gnomon	exon	507939	508217	.	-	.	ID=exon-XM_011144459.3-6;Dbxref=GeneID:105185162%2CGenbank:XM_011144459.3;Parent=rna-XM_011144459.3
NW_020230492.1	Gnomon	exon	507241	507532	.	-	.	ID=exon-XM_011144459.3-7;Dbxref=GeneID:105185162%2CGenbank:XM_011144459.3;Parent=rna-XM_011144459.3
NW_020230492.1	Gnomon	exon	508584	508694	.	-	.	ID=exon-XM_011144459.3-4;Dbxref=GeneID:105185162%2CGenbank:XM_011144459.3;Parent=rna-XM_011144459.3
NW_020230492.1	Gnomon	exon	508312	508431	.	-	.	ID=exon-XM_011144459.3-5;Dbxref=GeneID:105185162%2CGenbank:XM_011144459.3;Parent=rna-XM_011144459.3
NW_020230492.1	Gnomon	exon	889832	890059	.	+	.	ID=exon-XM_019842295.2-4;Dbxref=GeneID:105185109%2CGenbank:XM_019842295.2;Parent=rna-XM_019842295.2
NW_020230492.1	Gnomon	exon	890165	890350	.	+	.	ID=exon-XM_019842295.2-5;Dbxref=GeneID:105185109%2CGenbank:XM_019842295.2;Parent=rna-XM_019842295.2
NW_020230492.1	Gnomon	exon	889245	889459	.	+	.	ID=exon-XM_019842295.2-2;Dbxref=GeneID:105185109%2CGenbank:XM_019842295.2;Parent=rna-XM_019842295.2
NW_020230492.1	Gnomon	exon	889535	889763	.	+	.	ID=exon-XM_019842295.2-3;Dbxref=GeneID:105185109%2CGenbank:XM_019842295.2;Parent=rna-XM_019842295.2
NW_020230492.1	Gnomon	exon	888833	889148	.	+	.	ID=exon-XM_019842295.2-1;Dbxref=GeneID:105185109%2CGenbank:XM_019842295.2;Parent=rna-XM_019842295.2
NW_020230492.1	Gnomon	exon	317867	318287	.	-	.	ID=exon-XM_025304935.1-1;Dbxref=GeneID:105185180%2CGenbank:XM_025304935.1;Parent=rna-XM_025304935.1
NW_020230492.1	Gnomon	exon	180283	180608	.	-	.	ID=exon-XM_025304935.1-6;Dbxref=GeneID:105185180%2CGenbank:XM_025304935.1;Parent=rna-XM_025304935.1
NW_020230492.1	Gnomon	exon	169281	169530	.	-	.	ID=exon-XM_025304935.1-7;Dbxref=GeneID:105185180%2CGenbank:XM_025304935.1;Parent=rna-XM_025304935.1
NW_020230492.1	Gnomon	exon	159239	159383	.	-	.	ID=exon-XM_025304935.1-8;Dbxref=GeneID:105185180%2CGenbank:XM_025304935.1;Parent=rna-XM_025304935.1
NW_020230492.1	Gnomon	exon	158161	158423	.	-	.	ID=exon-XM_025304935.1-9;Dbxref=GeneID:105185180%2CGenbank:XM_025304935.1;Parent=rna-XM_025304935.1
NW_020230492.1	Gnomon	exon	292985	293077	.	-	.	ID=exon-XM_025304935.1-2;Dbxref=GeneID:105185180%2CGenbank:XM_025304935.1;Parent=rna-XM_025304935.1
NW_020230492.1	Gnomon	exon	223815	224135	.	-	.	ID=exon-XM_025304935.1-3;Dbxref=GeneID:105185180%2CGenbank:XM_025304935.1;Parent=rna-XM_025304935.1
NW_020230492.1	Gnomon	exon	217535	217696	.	-	.	ID=exon-XM_025304935.1-4;Dbxref=GeneID:105185180%2CGenbank:XM_025304935.1;Parent=rna-XM_025304935.1
NW_020230492.1	Gnomon	exon	199297	199446	.	-	.	ID=exon-XM_025304935.1-5;Dbxref=GeneID:105185180%2CGenbank:XM_025304935.1;Parent=rna-XM_025304935.1
NW_020230492.1	Gnomon	exon	928605	928814	.	+	.	ID=exon-XM_011144348.3-1;Dbxref=GeneID:105185102%2CGenbank:XM_011144348.3;Parent=rna-XM_011144348.3
NW_020230492.1	Gnomon	exon	928994	929319	.	+	.	ID=exon-XM_011144348.3-2;Dbxref=GeneID:105185102%2CGenbank:XM_011144348.3;Parent=rna-XM_011144348.3
NW_020230492.1	Gnomon	exon	929805	930076	.	+	.	ID=exon-XM_011144348.3-3;Dbxref=GeneID:105185102%2CGenbank:XM_011144348.3;Parent=rna-XM_011144348.3
NW_020230492.1	Gnomon	exon	930207	930438	.	+	.	ID=exon-XM_011144348.3-4;Dbxref=GeneID:105185102%2CGenbank:XM_011144348.3;Parent=rna-XM_011144348.3
NW_020230492.1	Gnomon	exon	930543	930787	.	+	.	ID=exon-XM_011144348.3-5;Dbxref=GeneID:105185102%2CGenbank:XM_011144348.3;Parent=rna-XM_011144348.3
NW_020230492.1	Gnomon	mRNA	122901	318286	.	-	.	Name=XM_025304934.1;ID=rna-XM_025304934.1;Dbxref=GeneID:105185180%2CGenbank:XM_025304934.1;Parent=gene-LOC105185180
NW_020230492.1	Gnomon	mRNA	892726	899373	.	-	.	Name=XM_011144353.3;ID=rna-XM_011144353.3;Dbxref=GeneID:105185106%2CGenbank:XM_011144353.3;Parent=gene-LOC105185106
NW_020230492.1	Gnomon	CDS	567432	567618	.	+	0	Name=XP_011142743.2;ID=cds-XP_011142743.2;Dbxref=GeneID:105185153%2CGenbank:XP_011142743.2;Parent=rna-XM_011144441.3
NW_020230492.1	Gnomon	CDS	567976	568137	.	+	0	Name=XP_011142743.2;ID=cds-XP_011142743.2;Dbxref=GeneID:105185153%2CGenbank:XP_011142743.2;Parent=rna-XM_011144441.3
NW_020230492.1	Gnomon	CDS	568705	568781	.	+	0	Name=XP_011142743.2;ID=cds-XP_011142743.2;Dbxref=GeneID:105185153%2CGenbank:XP_011142743.2;Parent=rna-XM_011144441.3
NW_020230492.1	Gnomon	CDS	569164	569296	.	+	0	Name=XP_011142743.2;ID=cds-XP_011142743.2;Dbxref=GeneID:105185153%2CGenbank:XP_011142743.2;Parent=rna-XM_011144441.3
NW_020230492.1	Gnomon	CDS	569428	569656	.	+	0	Name=XP_011142743.2;ID=cds-XP_011142743.2;Dbxref=GeneID:105185153%2CGenbank:XP_011142743.2;Parent=rna-XM_011144441.3
NW_020230492.1	Gnomon	CDS	569847	571112	.	+	0	Name=XP_011142743.2;ID=cds-XP_011142743.2;Dbxref=GeneID:105185153%2CGenbank:XP_011142743.2;Parent=rna-XM_011144441.3
NW_020230492.1	Gnomon	CDS	571995	572773	.	+	0	Name=XP_011142743.2;ID=cds-XP_011142743.2;Dbxref=GeneID:105185153%2CGenbank:XP_011142743.2;Parent=rna-XM_011144441.3
NW_020230492.1	Gnomon	CDS	573051	574427	.	+	0	Name=XP_011142743.2;ID=cds-XP_011142743.2;Dbxref=GeneID:105185153%2CGenbank:XP_011142743.2;Parent=rna-XM_011144441.3
NW_020230492.1	Gnomon	CDS	574628	574726	.	+	0	Name=XP_011142743.2;ID=cds-XP_011142743.2;Dbxref=GeneID:105185153%2CGenbank:XP_011142743.2;Parent=rna-XM_011144441.3
NW_020230492.1	Gnomon	CDS	575030	575198	.	+	0	Name=XP_011142743.2;ID=cds-XP_011142743.2;Dbxref=GeneID:105185153%2CGenbank:XP_011142743.2;Parent=rna-XM_011144441.3
NW_020230492.1	Gnomon	CDS	575398	575555	.	+	0	Name=XP_011142743.2;ID=cds-XP_011142743.2;Dbxref=GeneID:105185153%2CGenbank:XP_011142743.2;Parent=rna-XM_011144441.3
NW_020230492.1	Gnomon	CDS	575869	576110	.	+	0	Name=XP_011142743.2;ID=cds-XP_011142743.2;Dbxref=GeneID:105185153%2CGenbank:XP_011142743.2;Parent=rna-XM_011144441.3
NW_020230492.1	Gnomon	CDS	576382	576586	.	+	0	Name=XP_011142743.2;ID=cds-XP_011142743.2;Dbxref=GeneID:105185153%2CGenbank:XP_011142743.2;Parent=rna-XM_011144441.3
NW_020230492.1	Gnomon	CDS	576759	576910	.	+	0	Name=XP_011142743.2;ID=cds-XP_011142743.2;Dbxref=GeneID:105185153%2CGenbank:XP_011142743.2;Parent=rna-XM_011144441.3
NW_020230492.1	Gnomon	CDS	577066	577539	.	+	0	Name=XP_011142743.2;ID=cds-XP_011142743.2;Dbxref=GeneID:105185153%2CGenbank:XP_011142743.2;Parent=rna-XM_011144441.3
NW_020230492.1	Gnomon	CDS	577968	578118	.	+	0	Name=XP_011142743.2;ID=cds-XP_011142743.2;Dbxref=GeneID:105185153%2CGenbank:XP_011142743.2;Parent=rna-XM_011144441.3
NW_020230492.1	Gnomon	CDS	578642	578793	.	+	0	Name=XP_011142743.2;ID=cds-XP_011142743.2;Dbxref=GeneID:105185153%2CGenbank:XP_011142743.2;Parent=rna-XM_011144441.3
NW_020230492.1	Gnomon	CDS	578921	579193	.	+	0	Name=XP_011142743.2;ID=cds-XP_011142743.2;Dbxref=GeneID:105185153%2CGenbank:XP_011142743.2;Parent=rna-XM_011144441.3
NW_020230492.1	Gnomon	CDS	579412	579535	.	+	0	Name=XP_011142743.2;ID=cds-XP_011142743.2;Dbxref=GeneID:105185153%2CGenbank:XP_011142743.2;Parent=rna-XM_011144441.3
NW_020230492.1	Gnomon	CDS	579819	580013	.	+	0	Name=XP_011142743.2;ID=cds-XP_011142743.2;Dbxref=GeneID:105185153%2CGenbank:XP_011142743.2;Parent=rna-XM_011144441.3
NW_020230492.1	Gnomon	CDS	580091	580368	.	+	0	Name=XP_011142743.2;ID=cds-XP_011142743.2;Dbxref=GeneID:105185153%2CGenbank:XP_011142743.2;Parent=rna-XM_011144441.3
NW_020230492.1	Gnomon	CDS	580495	580650	.	+	0	Name=XP_011142743.2;ID=cds-XP_011142743.2;Dbxref=GeneID:105185153%2CGenbank:XP_011142743.2;Parent=rna-XM_011144441.3
NW_020230492.1	Gnomon	CDS	580797	580883	.	+	0	Name=XP_011142743.2;ID=cds-XP_011142743.2;Dbxref=GeneID:105185153%2CGenbank:XP_011142743.2;Parent=rna-XM_011144441.3
NW_020230492.1	Gnomon	exon	559707	560607	.	-	.	ID=exon-XM_025304951.1-10;Dbxref=GeneID:105185157%2CGenbank:XM_025304951.1;Parent=rna-XM_025304951.1
NW_020230492.1	Gnomon	mRNA	66759	71421	.	-	.	Name=XM_011144509.2;ID=rna-XM_011144509.2;Dbxref=GeneID:105185191%2CGenbank:XM_011144509.2;Parent=gene-LOC105185191
NW_020230492.1	Gnomon	exon	592228	592463	.	+	.	ID=exon-XM_011144436.3-7;Dbxref=GeneID:105185151%2CGenbank:XM_011144436.3;Parent=rna-XM_011144436.3
NW_020230492.1	Gnomon	exon	592590	592755	.	+	.	ID=exon-XM_011144436.3-8;Dbxref=GeneID:105185151%2CGenbank:XM_011144436.3;Parent=rna-XM_011144436.3
NW_020230492.1	Gnomon	exon	591115	591437	.	+	.	ID=exon-XM_011144436.3-5;Dbxref=GeneID:105185151%2CGenbank:XM_011144436.3;Parent=rna-XM_011144436.3
NW_020230492.1	Gnomon	exon	591629	592016	.	+	.	ID=exon-XM_011144436.3-6;Dbxref=GeneID:105185151%2CGenbank:XM_011144436.3;Parent=rna-XM_011144436.3
NW_020230492.1	Gnomon	exon	589726	589983	.	+	.	ID=exon-XM_011144436.3-3;Dbxref=GeneID:105185151%2CGenbank:XM_011144436.3;Parent=rna-XM_011144436.3
NW_020230492.1	Gnomon	exon	590461	590616	.	+	.	ID=exon-XM_011144436.3-4;Dbxref=GeneID:105185151%2CGenbank:XM_011144436.3;Parent=rna-XM_011144436.3
NW_020230492.1	Gnomon	exon	586182	586670	.	+	.	ID=exon-XM_011144436.3-1;Dbxref=GeneID:105185151%2CGenbank:XM_011144436.3;Parent=rna-XM_011144436.3
NW_020230492.1	Gnomon	exon	586785	587090	.	+	.	ID=exon-XM_011144436.3-2;Dbxref=GeneID:105185151%2CGenbank:XM_011144436.3;Parent=rna-XM_011144436.3
NW_020230492.1	Gnomon	exon	525861	526107	.	-	.	ID=exon-XM_025304975.1-1;Dbxref=GeneID:105185204%2CGenbank:XM_025304975.1;Parent=rna-XM_025304975.1
NW_020230492.1	Gnomon	exon	525095	525428	.	-	.	ID=exon-XM_025304975.1-2;Dbxref=GeneID:105185204%2CGenbank:XM_025304975.1;Parent=rna-XM_025304975.1
NW_020230492.1	Gnomon	exon	524289	524719	.	-	.	ID=exon-XM_025304975.1-3;Dbxref=GeneID:105185204%2CGenbank:XM_025304975.1;Parent=rna-XM_025304975.1
NW_020230492.1	Gnomon	exon	523749	524068	.	-	.	ID=exon-XM_025304975.1-4;Dbxref=GeneID:105185204%2CGenbank:XM_025304975.1;Parent=rna-XM_025304975.1
NW_020230492.1	Gnomon	exon	592823	593494	.	+	.	ID=exon-XM_011144436.3-9;Dbxref=GeneID:105185151%2CGenbank:XM_011144436.3;Parent=rna-XM_011144436.3
NW_020230492.1	Gnomon	exon	523084	523436	.	-	.	ID=exon-XM_025304975.1-5;Dbxref=GeneID:105185204%2CGenbank:XM_025304975.1;Parent=rna-XM_025304975.1
NW_020230492.1	Gnomon	exon	521838	522544	.	-	.	ID=exon-XM_025304975.1-6;Dbxref=GeneID:105185204%2CGenbank:XM_025304975.1;Parent=rna-XM_025304975.1
NW_020230492.1	Gnomon	mRNA	118480	122426	.	-	.	Name=XM_011144498.3;ID=rna-XM_011144498.3;Dbxref=GeneID:105185182%2CGenbank:XM_011144498.3;Parent=gene-LOC105185182
NW_020230492.1	Gnomon	CDS	525861	526073	.	-	0	Name=XP_025160760.1;ID=cds-XP_025160760.1;Dbxref=GeneID:105185204%2CGenbank:XP_025160760.1;Parent=rna-XM_025304975.1
NW_020230492.1	Gnomon	CDS	525095	525428	.	-	0	Name=XP_025160760.1;ID=cds-XP_025160760.1;Dbxref=GeneID:105185204%2CGenbank:XP_025160760.1;Parent=rna-XM_025304975.1
NW_020230492.1	Gnomon	CDS	524289	524719	.	-	0	Name=XP_025160760.1;ID=cds-XP_025160760.1;Dbxref=GeneID:105185204%2CGenbank:XP_025160760.1;Parent=rna-XM_025304975.1
NW_020230492.1	Gnomon	CDS	523749	524068	.	-	0	Name=XP_025160760.1;ID=cds-XP_025160760.1;Dbxref=GeneID:105185204%2CGenbank:XP_025160760.1;Parent=rna-XM_025304975.1
NW_020230492.1	Gnomon	CDS	523084	523436	.	-	0	Name=XP_025160760.1;ID=cds-XP_025160760.1;Dbxref=GeneID:105185204%2CGenbank:XP_025160760.1;Parent=rna-XM_025304975.1
NW_020230492.1	Gnomon	CDS	522135	522544	.	-	0	Name=XP_025160760.1;ID=cds-XP_025160760.1;Dbxref=GeneID:105185204%2CGenbank:XP_025160760.1;Parent=rna-XM_025304975.1
NW_020230492.1	Gnomon	CDS	582609	582971	.	-	0	Name=XP_011142742.1;ID=cds-XP_011142742.1;Dbxref=GeneID:105185152%2CGenbank:XP_011142742.1;Parent=rna-XM_011144440.3
NW_020230492.1	Gnomon	CDS	582336	582528	.	-	0	Name=XP_011142742.1;ID=cds-XP_011142742.1;Dbxref=GeneID:105185152%2CGenbank:XP_011142742.1;Parent=rna-XM_011144440.3
NW_020230492.1	Gnomon	CDS	582042	582169	.	-	0	Name=XP_011142742.1;ID=cds-XP_011142742.1;Dbxref=GeneID:105185152%2CGenbank:XP_011142742.1;Parent=rna-XM_011144440.3
NW_020230492.1	Gnomon	mRNA	122901	294091	.	-	.	Name=XM_025304933.1;ID=rna-XM_025304933.1;Dbxref=GeneID:105185180%2CGenbank:XM_025304933.1;Parent=gene-LOC105185180
NW_020230492.1	Gnomon	mRNA	75591	80777	.	+	.	Name=XM_011144508.2;ID=rna-XM_011144508.2;Dbxref=GeneID:105185190%2CGenbank:XM_011144508.2;Parent=gene-LOC105185190
NW_020230492.1	Gnomon	exon	1288690	1289108	.	+	.	ID=exon-XR_003113851.1-1;Dbxref=GeneID:105185098%2CGenbank:XR_003113851.1;Parent=rna-XR_003113851.1
NW_020230492.1	Gnomon	exon	1290134	1290666	.	+	.	ID=exon-XR_003113851.1-2;Dbxref=GeneID:105185098%2CGenbank:XR_003113851.1;Parent=rna-XR_003113851.1
NW_020230492.1	Gnomon	exon	1290780	1291027	.	+	.	ID=exon-XR_003113851.1-3;Dbxref=GeneID:105185098%2CGenbank:XR_003113851.1;Parent=rna-XR_003113851.1
NW_020230492.1	Gnomon	exon	824156	824309	.	+	.	ID=exon-XM_011144371.3-3;Dbxref=GeneID:105185116%2CGenbank:XM_011144371.3;Parent=rna-XM_011144371.3
NW_020230492.1	Gnomon	exon	824740	824917	.	+	.	ID=exon-XM_011144371.3-4;Dbxref=GeneID:105185116%2CGenbank:XM_011144371.3;Parent=rna-XM_011144371.3
NW_020230492.1	Gnomon	exon	825131	825296	.	+	.	ID=exon-XM_011144371.3-5;Dbxref=GeneID:105185116%2CGenbank:XM_011144371.3;Parent=rna-XM_011144371.3
NW_020230492.1	Gnomon	exon	825632	826486	.	+	.	ID=exon-XM_011144371.3-6;Dbxref=GeneID:105185116%2CGenbank:XM_011144371.3;Parent=rna-XM_011144371.3
NW_020230492.1	Gnomon	exon	822737	823517	.	+	.	ID=exon-XM_011144371.3-1;Dbxref=GeneID:105185116%2CGenbank:XM_011144371.3;Parent=rna-XM_011144371.3
NW_020230492.1	Gnomon	exon	823645	823749	.	+	.	ID=exon-XM_011144371.3-2;Dbxref=GeneID:105185116%2CGenbank:XM_011144371.3;Parent=rna-XM_011144371.3
NW_020230492.1	Gnomon	CDS	928786	928814	.	+	0	Name=XP_011142648.1;ID=cds-XP_011142648.1;Dbxref=GeneID:105185102%2CGenbank:XP_011142648.1;Parent=rna-XM_011144346.3
NW_020230492.1	Gnomon	CDS	928973	929319	.	+	0	Name=XP_011142648.1;ID=cds-XP_011142648.1;Dbxref=GeneID:105185102%2CGenbank:XP_011142648.1;Parent=rna-XM_011144346.3
NW_020230492.1	Gnomon	CDS	929805	930076	.	+	0	Name=XP_011142648.1;ID=cds-XP_011142648.1;Dbxref=GeneID:105185102%2CGenbank:XP_011142648.1;Parent=rna-XM_011144346.3
NW_020230492.1	Gnomon	CDS	930207	930438	.	+	0	Name=XP_011142648.1;ID=cds-XP_011142648.1;Dbxref=GeneID:105185102%2CGenbank:XP_011142648.1;Parent=rna-XM_011144346.3
NW_020230492.1	Gnomon	CDS	930543	930721	.	+	0	Name=XP_011142648.1;ID=cds-XP_011142648.1;Dbxref=GeneID:105185102%2CGenbank:XP_011142648.1;Parent=rna-XM_011144346.3
NW_020230492.1	Gnomon	mRNA	104970	117287	.	+	.	Name=XM_011144497.3;ID=rna-XM_011144497.3;Dbxref=GeneID:105185181%2CGenbank:XM_011144497.3;Parent=gene-LOC105185181
NW_020230492.1	Gnomon	mRNA	81606	82979	.	+	.	Name=XM_011144507.2;ID=rna-XM_011144507.2;Dbxref=GeneID:105185189%2CGenbank:XM_011144507.2;Parent=gene-LOC105185189
NW_020230492.1	Gnomon	CDS	898473	898489	.	-	0	Name=XP_025160761.1;ID=cds-XP_025160761.1;Dbxref=GeneID:105185106%2CGenbank:XP_025160761.1;Parent=rna-XM_025304976.1
NW_020230492.1	Gnomon	CDS	897404	897637	.	-	0	Name=XP_025160761.1;ID=cds-XP_025160761.1;Dbxref=GeneID:105185106%2CGenbank:XP_025160761.1;Parent=rna-XM_025304976.1
NW_020230492.1	Gnomon	CDS	895139	895474	.	-	0	Name=XP_025160761.1;ID=cds-XP_025160761.1;Dbxref=GeneID:105185106%2CGenbank:XP_025160761.1;Parent=rna-XM_025304976.1
NW_020230492.1	Gnomon	CDS	894448	894765	.	-	0	Name=XP_025160761.1;ID=cds-XP_025160761.1;Dbxref=GeneID:105185106%2CGenbank:XP_025160761.1;Parent=rna-XM_025304976.1
NW_020230492.1	Gnomon	CDS	893707	893899	.	-	0	Name=XP_025160761.1;ID=cds-XP_025160761.1;Dbxref=GeneID:105185106%2CGenbank:XP_025160761.1;Parent=rna-XM_025304976.1
NW_020230492.1	Gnomon	CDS	551780	551835	.	-	0	Name=XP_011142745.1;ID=cds-XP_011142745.1;Dbxref=GeneID:105185155%2CGenbank:XP_011142745.1;Parent=rna-XM_011144443.3
NW_020230492.1	Gnomon	CDS	551104	551438	.	-	0	Name=XP_011142745.1;ID=cds-XP_011142745.1;Dbxref=GeneID:105185155%2CGenbank:XP_011142745.1;Parent=rna-XM_011144443.3
NW_020230492.1	Gnomon	CDS	550756	550908	.	-	0	Name=XP_011142745.1;ID=cds-XP_011142745.1;Dbxref=GeneID:105185155%2CGenbank:XP_011142745.1;Parent=rna-XM_011144443.3
NW_020230492.1	Gnomon	CDS	550301	550596	.	-	0	Name=XP_011142745.1;ID=cds-XP_011142745.1;Dbxref=GeneID:105185155%2CGenbank:XP_011142745.1;Parent=rna-XM_011144443.3
NW_020230492.1	Gnomon	exon	873098	873495	.	+	.	ID=exon-XM_019842301.2-10;Dbxref=GeneID:105185111%2CGenbank:XM_019842301.2;Parent=rna-XM_019842301.2
NW_020230492.1	Gnomon	exon	873773	873889	.	+	.	ID=exon-XM_019842301.2-11;Dbxref=GeneID:105185111%2CGenbank:XM_019842301.2;Parent=rna-XM_019842301.2
NW_020230492.1	Gnomon	exon	875036	875845	.	+	.	ID=exon-XM_019842301.2-12;Dbxref=GeneID:105185111%2CGenbank:XM_019842301.2;Parent=rna-XM_019842301.2
NW_020230492.1	Gnomon	mRNA	122901	318287	.	-	.	Name=XM_025304932.1;ID=rna-XM_025304932.1;Dbxref=GeneID:105185180%2CGenbank:XM_025304932.1;Parent=gene-LOC105185180
NW_020230492.1	Gnomon	mRNA	908920	912929	.	+	.	Name=XM_011144351.3;ID=rna-XM_011144351.3;Dbxref=GeneID:105185105%2CGenbank:XM_011144351.3;Parent=gene-LOC105185105
NW_020230492.1	Gnomon	exon	633225	633333	.	+	.	ID=exon-XM_011144413.3-1;Dbxref=GeneID:105185137%2CGenbank:XM_011144413.3;Parent=rna-XM_011144413.3
NW_020230492.1	Gnomon	exon	635948	636120	.	+	.	ID=exon-XM_011144413.3-4;Dbxref=GeneID:105185137%2CGenbank:XM_011144413.3;Parent=rna-XM_011144413.3
NW_020230492.1	Gnomon	exon	635171	635280	.	+	.	ID=exon-XM_011144413.3-2;Dbxref=GeneID:105185137%2CGenbank:XM_011144413.3;Parent=rna-XM_011144413.3
NW_020230492.1	Gnomon	exon	635632	635849	.	+	.	ID=exon-XM_011144413.3-3;Dbxref=GeneID:105185137%2CGenbank:XM_011144413.3;Parent=rna-XM_011144413.3
NW_020230492.1	Gnomon	exon	134485	134699	.	-	.	ID=exon-XM_025304932.1-18;Dbxref=GeneID:105185180%2CGenbank:XM_025304932.1;Parent=rna-XM_025304932.1
NW_020230492.1	Gnomon	exon	132404	132997	.	-	.	ID=exon-XM_025304932.1-19;Dbxref=GeneID:105185180%2CGenbank:XM_025304932.1;Parent=rna-XM_025304932.1
NW_020230492.1	Gnomon	exon	136787	136926	.	-	.	ID=exon-XM_025304932.1-16;Dbxref=GeneID:105185180%2CGenbank:XM_025304932.1;Parent=rna-XM_025304932.1
NW_020230492.1	Gnomon	exon	135456	135619	.	-	.	ID=exon-XM_025304932.1-17;Dbxref=GeneID:105185180%2CGenbank:XM_025304932.1;Parent=rna-XM_025304932.1
NW_020230492.1	Gnomon	exon	138362	138661	.	-	.	ID=exon-XM_025304932.1-14;Dbxref=GeneID:105185180%2CGenbank:XM_025304932.1;Parent=rna-XM_025304932.1
NW_020230492.1	Gnomon	exon	137238	137369	.	-	.	ID=exon-XM_025304932.1-15;Dbxref=GeneID:105185180%2CGenbank:XM_025304932.1;Parent=rna-XM_025304932.1
NW_020230492.1	Gnomon	exon	144837	145247	.	-	.	ID=exon-XM_025304932.1-12;Dbxref=GeneID:105185180%2CGenbank:XM_025304932.1;Parent=rna-XM_025304932.1
NW_020230492.1	Gnomon	exon	139625	139930	.	-	.	ID=exon-XM_025304932.1-13;Dbxref=GeneID:105185180%2CGenbank:XM_025304932.1;Parent=rna-XM_025304932.1
NW_020230492.1	Gnomon	exon	151813	151974	.	-	.	ID=exon-XM_025304932.1-10;Dbxref=GeneID:105185180%2CGenbank:XM_025304932.1;Parent=rna-XM_025304932.1
NW_020230492.1	Gnomon	exon	149204	149485	.	-	.	ID=exon-XM_025304932.1-11;Dbxref=GeneID:105185180%2CGenbank:XM_025304932.1;Parent=rna-XM_025304932.1
NW_020230492.1	Gnomon	exon	122901	125443	.	-	.	ID=exon-XM_025304932.1-27;Dbxref=GeneID:105185180%2CGenbank:XM_025304932.1;Parent=rna-XM_025304932.1
NW_020230492.1	Gnomon	exon	126975	127194	.	-	.	ID=exon-XM_025304932.1-25;Dbxref=GeneID:105185180%2CGenbank:XM_025304932.1;Parent=rna-XM_025304932.1
NW_020230492.1	Gnomon	exon	125956	126046	.	-	.	ID=exon-XM_025304932.1-26;Dbxref=GeneID:105185180%2CGenbank:XM_025304932.1;Parent=rna-XM_025304932.1
NW_020230492.1	Gnomon	exon	129359	129517	.	-	.	ID=exon-XM_025304932.1-23;Dbxref=GeneID:105185180%2CGenbank:XM_025304932.1;Parent=rna-XM_025304932.1
NW_020230492.1	Gnomon	exon	128979	129133	.	-	.	ID=exon-XM_025304932.1-24;Dbxref=GeneID:105185180%2CGenbank:XM_025304932.1;Parent=rna-XM_025304932.1
NW_020230492.1	Gnomon	exon	130477	130931	.	-	.	ID=exon-XM_025304932.1-21;Dbxref=GeneID:105185180%2CGenbank:XM_025304932.1;Parent=rna-XM_025304932.1
NW_020230492.1	Gnomon	exon	129859	130132	.	-	.	ID=exon-XM_025304932.1-22;Dbxref=GeneID:105185180%2CGenbank:XM_025304932.1;Parent=rna-XM_025304932.1
NW_020230492.1	Gnomon	exon	131422	131691	.	-	.	ID=exon-XM_025304932.1-20;Dbxref=GeneID:105185180%2CGenbank:XM_025304932.1;Parent=rna-XM_025304932.1
NW_020230492.1	Gnomon	CDS	1171292	1171901	.	+	0	Name=XP_025160762.1;ID=cds-XP_025160762.1;Dbxref=GeneID:112589917%2CGenbank:XP_025160762.1;Parent=rna-XM_025304977.1
NW_020230492.1	Gnomon	CDS	1171996	1172012	.	+	0	Name=XP_025160762.1;ID=cds-XP_025160762.1;Dbxref=GeneID:112589917%2CGenbank:XP_025160762.1;Parent=rna-XM_025304977.1
NW_020230492.1	Gnomon	mRNA	87765	90714	.	+	.	Name=XM_011144506.3;ID=rna-XM_011144506.3;Dbxref=GeneID:105185187%2CGenbank:XM_011144506.3;Parent=gene-LOC105185187
NW_020230492.1	Gnomon	mRNA	122901	318287	.	-	.	Name=XM_025304931.1;ID=rna-XM_025304931.1;Dbxref=GeneID:105185180%2CGenbank:XM_025304931.1;Parent=gene-LOC105185180
NW_020230492.1	Gnomon	exon	79016	80777	.	+	.	ID=exon-XM_011144508.2-6;Dbxref=GeneID:105185190%2CGenbank:XM_011144508.2;Parent=rna-XM_011144508.2
NW_020230492.1	Gnomon	exon	78330	78419	.	+	.	ID=exon-XM_011144508.2-4;Dbxref=GeneID:105185190%2CGenbank:XM_011144508.2;Parent=rna-XM_011144508.2
NW_020230492.1	Gnomon	exon	78692	78860	.	+	.	ID=exon-XM_011144508.2-5;Dbxref=GeneID:105185190%2CGenbank:XM_011144508.2;Parent=rna-XM_011144508.2
NW_020230492.1	Gnomon	exon	77436	77524	.	+	.	ID=exon-XM_011144508.2-2;Dbxref=GeneID:105185190%2CGenbank:XM_011144508.2;Parent=rna-XM_011144508.2
NW_020230492.1	Gnomon	exon	77830	78015	.	+	.	ID=exon-XM_011144508.2-3;Dbxref=GeneID:105185190%2CGenbank:XM_011144508.2;Parent=rna-XM_011144508.2
NW_020230492.1	Gnomon	exon	75591	75706	.	+	.	ID=exon-XM_011144508.2-1;Dbxref=GeneID:105185190%2CGenbank:XM_011144508.2;Parent=rna-XM_011144508.2
NW_020230492.1	Gnomon	mRNA	101832	117287	.	+	.	Name=XM_011144496.3;ID=rna-XM_011144496.3;Dbxref=GeneID:105185181%2CGenbank:XM_011144496.3;Parent=gene-LOC105185181
NW_020230492.1	Gnomon	exon	563857	563978	.	-	.	ID=exon-XM_025304952.1-3;Dbxref=GeneID:105185157%2CGenbank:XM_025304952.1;Parent=rna-XM_025304952.1
NW_020230492.1	Gnomon	exon	563560	563772	.	-	.	ID=exon-XM_025304952.1-4;Dbxref=GeneID:105185157%2CGenbank:XM_025304952.1;Parent=rna-XM_025304952.1
NW_020230492.1	Gnomon	exon	563015	563362	.	-	.	ID=exon-XM_025304952.1-5;Dbxref=GeneID:105185157%2CGenbank:XM_025304952.1;Parent=rna-XM_025304952.1
NW_020230492.1	Gnomon	exon	562642	562809	.	-	.	ID=exon-XM_025304952.1-6;Dbxref=GeneID:105185157%2CGenbank:XM_025304952.1;Parent=rna-XM_025304952.1
NW_020230492.1	Gnomon	exon	565244	565321	.	-	.	ID=exon-XM_025304952.1-1;Dbxref=GeneID:105185157%2CGenbank:XM_025304952.1;Parent=rna-XM_025304952.1
NW_020230492.1	Gnomon	exon	564244	564529	.	-	.	ID=exon-XM_025304952.1-2;Dbxref=GeneID:105185157%2CGenbank:XM_025304952.1;Parent=rna-XM_025304952.1
NW_020230492.1	Gnomon	exon	562307	562438	.	-	.	ID=exon-XM_025304952.1-7;Dbxref=GeneID:105185157%2CGenbank:XM_025304952.1;Parent=rna-XM_025304952.1
NW_020230492.1	Gnomon	exon	561782	562063	.	-	.	ID=exon-XM_025304952.1-8;Dbxref=GeneID:105185157%2CGenbank:XM_025304952.1;Parent=rna-XM_025304952.1
NW_020230492.1	Gnomon	exon	561024	561241	.	-	.	ID=exon-XM_025304952.1-9;Dbxref=GeneID:105185157%2CGenbank:XM_025304952.1;Parent=rna-XM_025304952.1
NW_020230492.1	Gnomon	CDS	564244	564399	.	-	0	Name=XP_019697840.1;ID=cds-XP_019697840.1;Dbxref=GeneID:105185157%2CGenbank:XP_019697840.1;Parent=rna-XM_019842281.2
NW_020230492.1	Gnomon	CDS	563857	563978	.	-	0	Name=XP_019697840.1;ID=cds-XP_019697840.1;Dbxref=GeneID:105185157%2CGenbank:XP_019697840.1;Parent=rna-XM_019842281.2
NW_020230492.1	Gnomon	CDS	563560	563772	.	-	0	Name=XP_019697840.1;ID=cds-XP_019697840.1;Dbxref=GeneID:105185157%2CGenbank:XP_019697840.1;Parent=rna-XM_019842281.2
NW_020230492.1	Gnomon	CDS	563015	563362	.	-	0	Name=XP_019697840.1;ID=cds-XP_019697840.1;Dbxref=GeneID:105185157%2CGenbank:XP_019697840.1;Parent=rna-XM_019842281.2
NW_020230492.1	Gnomon	CDS	562642	562809	.	-	0	Name=XP_019697840.1;ID=cds-XP_019697840.1;Dbxref=GeneID:105185157%2CGenbank:XP_019697840.1;Parent=rna-XM_019842281.2
NW_020230492.1	Gnomon	CDS	562307	562438	.	-	0	Name=XP_019697840.1;ID=cds-XP_019697840.1;Dbxref=GeneID:105185157%2CGenbank:XP_019697840.1;Parent=rna-XM_019842281.2
NW_020230492.1	Gnomon	CDS	561782	562063	.	-	0	Name=XP_019697840.1;ID=cds-XP_019697840.1;Dbxref=GeneID:105185157%2CGenbank:XP_019697840.1;Parent=rna-XM_019842281.2
NW_020230492.1	Gnomon	CDS	561024	561241	.	-	0	Name=XP_019697840.1;ID=cds-XP_019697840.1;Dbxref=GeneID:105185157%2CGenbank:XP_019697840.1;Parent=rna-XM_019842281.2
NW_020230492.1	Gnomon	CDS	560495	560607	.	-	0	Name=XP_019697840.1;ID=cds-XP_019697840.1;Dbxref=GeneID:105185157%2CGenbank:XP_019697840.1;Parent=rna-XM_019842281.2
NW_020230492.1	Gnomon	exon	15515	15824	.	-	.	ID=exon-XM_011144513.3-1;Dbxref=GeneID:105185193%2CGenbank:XM_011144513.3;Parent=rna-XM_011144513.3
NW_020230492.1	Gnomon	exon	13809	14276	.	-	.	ID=exon-XM_011144513.3-2;Dbxref=GeneID:105185193%2CGenbank:XM_011144513.3;Parent=rna-XM_011144513.3
NW_020230492.1	Gnomon	exon	13132	13736	.	-	.	ID=exon-XM_011144513.3-3;Dbxref=GeneID:105185193%2CGenbank:XM_011144513.3;Parent=rna-XM_011144513.3
NW_020230492.1	Gnomon	exon	11961	12844	.	-	.	ID=exon-XM_011144513.3-4;Dbxref=GeneID:105185193%2CGenbank:XM_011144513.3;Parent=rna-XM_011144513.3
NW_020230492.1	Gnomon	mRNA	922904	927154	.	+	.	Name=XM_025304930.1;ID=rna-XM_025304930.1;Dbxref=GeneID:105185103%2CGenbank:XM_025304930.1;Parent=gene-LOC105185103
NW_020230492.1	Gnomon	CDS	564244	564399	.	-	0	Name=XP_011142752.1;ID=cds-XP_011142752.1;Dbxref=GeneID:105185157%2CGenbank:XP_011142752.1;Parent=rna-XM_011144450.2
NW_020230492.1	Gnomon	CDS	563857	563978	.	-	0	Name=XP_011142752.1;ID=cds-XP_011142752.1;Dbxref=GeneID:105185157%2CGenbank:XP_011142752.1;Parent=rna-XM_011144450.2
NW_020230492.1	Gnomon	CDS	563560	563772	.	-	0	Name=XP_011142752.1;ID=cds-XP_011142752.1;Dbxref=GeneID:105185157%2CGenbank:XP_011142752.1;Parent=rna-XM_011144450.2
NW_020230492.1	Gnomon	CDS	563015	563362	.	-	0	Name=XP_011142752.1;ID=cds-XP_011142752.1;Dbxref=GeneID:105185157%2CGenbank:XP_011142752.1;Parent=rna-XM_011144450.2
NW_020230492.1	Gnomon	CDS	562642	562809	.	-	0	Name=XP_011142752.1;ID=cds-XP_011142752.1;Dbxref=GeneID:105185157%2CGenbank:XP_011142752.1;Parent=rna-XM_011144450.2
NW_020230492.1	Gnomon	CDS	562307	562438	.	-	0	Name=XP_011142752.1;ID=cds-XP_011142752.1;Dbxref=GeneID:105185157%2CGenbank:XP_011142752.1;Parent=rna-XM_011144450.2
NW_020230492.1	Gnomon	CDS	561818	562063	.	-	0	Name=XP_011142752.1;ID=cds-XP_011142752.1;Dbxref=GeneID:105185157%2CGenbank:XP_011142752.1;Parent=rna-XM_011144450.2
NW_020230492.1	Gnomon	CDS	561024	561241	.	-	0	Name=XP_011142752.1;ID=cds-XP_011142752.1;Dbxref=GeneID:105185157%2CGenbank:XP_011142752.1;Parent=rna-XM_011144450.2
NW_020230492.1	Gnomon	CDS	560495	560607	.	-	0	Name=XP_011142752.1;ID=cds-XP_011142752.1;Dbxref=GeneID:105185157%2CGenbank:XP_011142752.1;Parent=rna-XM_011144450.2
NW_020230492.1	Gnomon	CDS	923394	923495	.	+	0	Name=XP_025160715.1;ID=cds-XP_025160715.1;Dbxref=GeneID:105185103%2CGenbank:XP_025160715.1;Parent=rna-XM_025304930.1
NW_020230492.1	Gnomon	CDS	923648	923691	.	+	0	Name=XP_025160715.1;ID=cds-XP_025160715.1;Dbxref=GeneID:105185103%2CGenbank:XP_025160715.1;Parent=rna-XM_025304930.1
NW_020230492.1	Gnomon	CDS	924465	924573	.	+	0	Name=XP_025160715.1;ID=cds-XP_025160715.1;Dbxref=GeneID:105185103%2CGenbank:XP_025160715.1;Parent=rna-XM_025304930.1
NW_020230492.1	Gnomon	CDS	924650	924739	.	+	0	Name=XP_025160715.1;ID=cds-XP_025160715.1;Dbxref=GeneID:105185103%2CGenbank:XP_025160715.1;Parent=rna-XM_025304930.1
NW_020230492.1	Gnomon	mRNA	863303	875845	.	+	.	Name=XM_011144362.3;ID=rna-XM_011144362.3;Dbxref=GeneID:105185111%2CGenbank:XM_011144362.3;Parent=gene-LOC105185111
NW_020230492.1	Gnomon	exon	1274972	1275549	.	+	.	ID=exon-XR_003113853.1-1;Dbxref=GeneID:112589910%2CGenbank:XR_003113853.1;Parent=rna-XR_003113853.1
NW_020230492.1	Gnomon	exon	1275663	1275907	.	+	.	ID=exon-XR_003113853.1-2;Dbxref=GeneID:112589910%2CGenbank:XR_003113853.1;Parent=rna-XR_003113853.1
NW_020230492.1	RefSeq	region	1	1446386	.	+	.	Name=Unknown;ID=NW_020230492.1:1..1446386;Dbxref=taxon:610380
NW_020230492.1	Gnomon	exon	840694	840960	.	-	.	ID=exon-XM_011144367.3-4;Dbxref=GeneID:105185115%2CGenbank:XM_011144367.3;Parent=rna-XM_011144367.3
NW_020230492.1	Gnomon	exon	839843	840001	.	-	.	ID=exon-XM_011144367.3-5;Dbxref=GeneID:105185115%2CGenbank:XM_011144367.3;Parent=rna-XM_011144367.3
NW_020230492.1	Gnomon	exon	839508	839756	.	-	.	ID=exon-XM_011144367.3-6;Dbxref=GeneID:105185115%2CGenbank:XM_011144367.3;Parent=rna-XM_011144367.3
NW_020230492.1	Gnomon	exon	844911	845003	.	-	.	ID=exon-XM_011144367.3-1;Dbxref=GeneID:105185115%2CGenbank:XM_011144367.3;Parent=rna-XM_011144367.3
NW_020230492.1	Gnomon	exon	844351	844540	.	-	.	ID=exon-XM_011144367.3-2;Dbxref=GeneID:105185115%2CGenbank:XM_011144367.3;Parent=rna-XM_011144367.3
NW_020230492.1	Gnomon	exon	843198	843545	.	-	.	ID=exon-XM_011144367.3-3;Dbxref=GeneID:105185115%2CGenbank:XM_011144367.3;Parent=rna-XM_011144367.3
NW_020230492.1	Gnomon	exon	158161	158423	.	-	.	ID=exon-XM_025304934.1-9;Dbxref=GeneID:105185180%2CGenbank:XM_025304934.1;Parent=rna-XM_025304934.1
NW_020230492.1	Gnomon	exon	169281	169530	.	-	.	ID=exon-XM_025304934.1-7;Dbxref=GeneID:105185180%2CGenbank:XM_025304934.1;Parent=rna-XM_025304934.1
NW_020230492.1	Gnomon	exon	159239	159383	.	-	.	ID=exon-XM_025304934.1-8;Dbxref=GeneID:105185180%2CGenbank:XM_025304934.1;Parent=rna-XM_025304934.1
NW_020230492.1	Gnomon	exon	199297	199446	.	-	.	ID=exon-XM_025304934.1-5;Dbxref=GeneID:105185180%2CGenbank:XM_025304934.1;Parent=rna-XM_025304934.1
NW_020230492.1	Gnomon	exon	180283	180608	.	-	.	ID=exon-XM_025304934.1-6;Dbxref=GeneID:105185180%2CGenbank:XM_025304934.1;Parent=rna-XM_025304934.1
NW_020230492.1	Gnomon	exon	223815	224135	.	-	.	ID=exon-XM_025304934.1-3;Dbxref=GeneID:105185180%2CGenbank:XM_025304934.1;Parent=rna-XM_025304934.1
NW_020230492.1	Gnomon	exon	217535	217696	.	-	.	ID=exon-XM_025304934.1-4;Dbxref=GeneID:105185180%2CGenbank:XM_025304934.1;Parent=rna-XM_025304934.1
NW_020230492.1	Gnomon	exon	317867	318286	.	-	.	ID=exon-XM_025304934.1-1;Dbxref=GeneID:105185180%2CGenbank:XM_025304934.1;Parent=rna-XM_025304934.1
NW_020230492.1	Gnomon	exon	292985	293077	.	-	.	ID=exon-XM_025304934.1-2;Dbxref=GeneID:105185180%2CGenbank:XM_025304934.1;Parent=rna-XM_025304934.1
NW_020230492.1	Gnomon	CDS	292985	293042	.	-	0	Name=XP_025160716.1;ID=cds-XP_025160716.1;Dbxref=GeneID:105185180%2CGenbank:XP_025160716.1;Parent=rna-XM_025304931.1
NW_020230492.1	Gnomon	CDS	223815	224135	.	-	0	Name=XP_025160716.1;ID=cds-XP_025160716.1;Dbxref=GeneID:105185180%2CGenbank:XP_025160716.1;Parent=rna-XM_025304931.1
NW_020230492.1	Gnomon	CDS	217535	217696	.	-	0	Name=XP_025160716.1;ID=cds-XP_025160716.1;Dbxref=GeneID:105185180%2CGenbank:XP_025160716.1;Parent=rna-XM_025304931.1
NW_020230492.1	Gnomon	CDS	199297	199446	.	-	0	Name=XP_025160716.1;ID=cds-XP_025160716.1;Dbxref=GeneID:105185180%2CGenbank:XP_025160716.1;Parent=rna-XM_025304931.1
NW_020230492.1	Gnomon	CDS	180283	180608	.	-	0	Name=XP_025160716.1;ID=cds-XP_025160716.1;Dbxref=GeneID:105185180%2CGenbank:XP_025160716.1;Parent=rna-XM_025304931.1
NW_020230492.1	Gnomon	CDS	169281	169530	.	-	0	Name=XP_025160716.1;ID=cds-XP_025160716.1;Dbxref=GeneID:105185180%2CGenbank:XP_025160716.1;Parent=rna-XM_025304931.1
NW_020230492.1	Gnomon	CDS	159239	159383	.	-	0	Name=XP_025160716.1;ID=cds-XP_025160716.1;Dbxref=GeneID:105185180%2CGenbank:XP_025160716.1;Parent=rna-XM_025304931.1
NW_020230492.1	Gnomon	CDS	158161	158423	.	-	0	Name=XP_025160716.1;ID=cds-XP_025160716.1;Dbxref=GeneID:105185180%2CGenbank:XP_025160716.1;Parent=rna-XM_025304931.1
NW_020230492.1	Gnomon	CDS	151813	151974	.	-	0	Name=XP_025160716.1;ID=cds-XP_025160716.1;Dbxref=GeneID:105185180%2CGenbank:XP_025160716.1;Parent=rna-XM_025304931.1
NW_020230492.1	Gnomon	CDS	149204	149485	.	-	0	Name=XP_025160716.1;ID=cds-XP_025160716.1;Dbxref=GeneID:105185180%2CGenbank:XP_025160716.1;Parent=rna-XM_025304931.1
NW_020230492.1	Gnomon	CDS	144837	145247	.	-	0	Name=XP_025160716.1;ID=cds-XP_025160716.1;Dbxref=GeneID:105185180%2CGenbank:XP_025160716.1;Parent=rna-XM_025304931.1
NW_020230492.1	Gnomon	CDS	139625	139930	.	-	0	Name=XP_025160716.1;ID=cds-XP_025160716.1;Dbxref=GeneID:105185180%2CGenbank:XP_025160716.1;Parent=rna-XM_025304931.1
NW_020230492.1	Gnomon	CDS	138362	138661	.	-	0	Name=XP_025160716.1;ID=cds-XP_025160716.1;Dbxref=GeneID:105185180%2CGenbank:XP_025160716.1;Parent=rna-XM_025304931.1
NW_020230492.1	Gnomon	CDS	137238	137369	.	-	0	Name=XP_025160716.1;ID=cds-XP_025160716.1;Dbxref=GeneID:105185180%2CGenbank:XP_025160716.1;Parent=rna-XM_025304931.1
NW_020230492.1	Gnomon	CDS	136787	136926	.	-	0	Name=XP_025160716.1;ID=cds-XP_025160716.1;Dbxref=GeneID:105185180%2CGenbank:XP_025160716.1;Parent=rna-XM_025304931.1
NW_020230492.1	Gnomon	CDS	135456	135619	.	-	0	Name=XP_025160716.1;ID=cds-XP_025160716.1;Dbxref=GeneID:105185180%2CGenbank:XP_025160716.1;Parent=rna-XM_025304931.1
NW_020230492.1	Gnomon	CDS	134485	134699	.	-	0	Name=XP_025160716.1;ID=cds-XP_025160716.1;Dbxref=GeneID:105185180%2CGenbank:XP_025160716.1;Parent=rna-XM_025304931.1
NW_020230492.1	Gnomon	CDS	132404	132997	.	-	0	Name=XP_025160716.1;ID=cds-XP_025160716.1;Dbxref=GeneID:105185180%2CGenbank:XP_025160716.1;Parent=rna-XM_025304931.1
NW_020230492.1	Gnomon	CDS	131422	131691	.	-	0	Name=XP_025160716.1;ID=cds-XP_025160716.1;Dbxref=GeneID:105185180%2CGenbank:XP_025160716.1;Parent=rna-XM_025304931.1
NW_020230492.1	Gnomon	CDS	130477	130931	.	-	0	Name=XP_025160716.1;ID=cds-XP_025160716.1;Dbxref=GeneID:105185180%2CGenbank:XP_025160716.1;Parent=rna-XM_025304931.1
NW_020230492.1	Gnomon	CDS	129859	130132	.	-	0	Name=XP_025160716.1;ID=cds-XP_025160716.1;Dbxref=GeneID:105185180%2CGenbank:XP_025160716.1;Parent=rna-XM_025304931.1
NW_020230492.1	Gnomon	CDS	129359	129517	.	-	0	Name=XP_025160716.1;ID=cds-XP_025160716.1;Dbxref=GeneID:105185180%2CGenbank:XP_025160716.1;Parent=rna-XM_025304931.1
NW_020230492.1	Gnomon	CDS	128979	129133	.	-	0	Name=XP_025160716.1;ID=cds-XP_025160716.1;Dbxref=GeneID:105185180%2CGenbank:XP_025160716.1;Parent=rna-XM_025304931.1
NW_020230492.1	Gnomon	CDS	126975	127194	.	-	0	Name=XP_025160716.1;ID=cds-XP_025160716.1;Dbxref=GeneID:105185180%2CGenbank:XP_025160716.1;Parent=rna-XM_025304931.1
NW_020230492.1	Gnomon	CDS	125956	126046	.	-	0	Name=XP_025160716.1;ID=cds-XP_025160716.1;Dbxref=GeneID:105185180%2CGenbank:XP_025160716.1;Parent=rna-XM_025304931.1
NW_020230492.1	Gnomon	CDS	125176	125443	.	-	0	Name=XP_025160716.1;ID=cds-XP_025160716.1;Dbxref=GeneID:105185180%2CGenbank:XP_025160716.1;Parent=rna-XM_025304931.1
NW_020230492.1	Gnomon	mRNA	863305	875845	.	+	.	Name=XM_011144361.3;ID=rna-XM_011144361.3;Dbxref=GeneID:105185111%2CGenbank:XM_011144361.3;Parent=gene-LOC105185111
NW_020230492.1	Gnomon	CDS	564244	564399	.	-	0	Name=XP_011142751.1;ID=cds-XP_011142751.1;Dbxref=GeneID:105185157%2CGenbank:XP_011142751.1;Parent=rna-XM_011144449.3
NW_020230492.1	Gnomon	CDS	563857	563978	.	-	0	Name=XP_011142751.1;ID=cds-XP_011142751.1;Dbxref=GeneID:105185157%2CGenbank:XP_011142751.1;Parent=rna-XM_011144449.3
NW_020230492.1	Gnomon	CDS	563560	563772	.	-	0	Name=XP_011142751.1;ID=cds-XP_011142751.1;Dbxref=GeneID:105185157%2CGenbank:XP_011142751.1;Parent=rna-XM_011144449.3
NW_020230492.1	Gnomon	CDS	563015	563362	.	-	0	Name=XP_011142751.1;ID=cds-XP_011142751.1;Dbxref=GeneID:105185157%2CGenbank:XP_011142751.1;Parent=rna-XM_011144449.3
NW_020230492.1	Gnomon	CDS	562642	562809	.	-	0	Name=XP_011142751.1;ID=cds-XP_011142751.1;Dbxref=GeneID:105185157%2CGenbank:XP_011142751.1;Parent=rna-XM_011144449.3
NW_020230492.1	Gnomon	CDS	562307	562438	.	-	0	Name=XP_011142751.1;ID=cds-XP_011142751.1;Dbxref=GeneID:105185157%2CGenbank:XP_011142751.1;Parent=rna-XM_011144449.3
NW_020230492.1	Gnomon	CDS	561782	562063	.	-	0	Name=XP_011142751.1;ID=cds-XP_011142751.1;Dbxref=GeneID:105185157%2CGenbank:XP_011142751.1;Parent=rna-XM_011144449.3
NW_020230492.1	Gnomon	CDS	561024	561241	.	-	0	Name=XP_011142751.1;ID=cds-XP_011142751.1;Dbxref=GeneID:105185157%2CGenbank:XP_011142751.1;Parent=rna-XM_011144449.3
NW_020230492.1	Gnomon	CDS	560495	560607	.	-	0	Name=XP_011142751.1;ID=cds-XP_011142751.1;Dbxref=GeneID:105185157%2CGenbank:XP_011142751.1;Parent=rna-XM_011144449.3
NW_020230492.1	Gnomon	exon	724214	724573	.	+	.	ID=exon-XM_025304920.1-66;Dbxref=GeneID:105185203%2CGenbank:XM_025304920.1;Parent=rna-XM_025304920.1
NW_020230492.1	Gnomon	exon	723418	723591	.	+	.	ID=exon-XM_025304920.1-64;Dbxref=GeneID:105185203%2CGenbank:XM_025304920.1;Parent=rna-XM_025304920.1
NW_020230492.1	Gnomon	exon	723748	723896	.	+	.	ID=exon-XM_025304920.1-65;Dbxref=GeneID:105185203%2CGenbank:XM_025304920.1;Parent=rna-XM_025304920.1
NW_020230492.1	Gnomon	exon	722251	722426	.	+	.	ID=exon-XM_025304920.1-62;Dbxref=GeneID:105185203%2CGenbank:XM_025304920.1;Parent=rna-XM_025304920.1
NW_020230492.1	Gnomon	exon	723216	723326	.	+	.	ID=exon-XM_025304920.1-63;Dbxref=GeneID:105185203%2CGenbank:XM_025304920.1;Parent=rna-XM_025304920.1
NW_020230492.1	Gnomon	exon	721447	721653	.	+	.	ID=exon-XM_025304920.1-60;Dbxref=GeneID:105185203%2CGenbank:XM_025304920.1;Parent=rna-XM_025304920.1
NW_020230492.1	Gnomon	exon	721827	722160	.	+	.	ID=exon-XM_025304920.1-61;Dbxref=GeneID:105185203%2CGenbank:XM_025304920.1;Parent=rna-XM_025304920.1
NW_020230492.1	Gnomon	exon	720523	720804	.	+	.	ID=exon-XM_025304920.1-59;Dbxref=GeneID:105185203%2CGenbank:XM_025304920.1;Parent=rna-XM_025304920.1
NW_020230492.1	Gnomon	exon	718416	718732	.	+	.	ID=exon-XM_025304920.1-57;Dbxref=GeneID:105185203%2CGenbank:XM_025304920.1;Parent=rna-XM_025304920.1
NW_020230492.1	Gnomon	exon	718851	718983	.	+	.	ID=exon-XM_025304920.1-58;Dbxref=GeneID:105185203%2CGenbank:XM_025304920.1;Parent=rna-XM_025304920.1
NW_020230492.1	Gnomon	exon	716950	717225	.	+	.	ID=exon-XM_025304920.1-55;Dbxref=GeneID:105185203%2CGenbank:XM_025304920.1;Parent=rna-XM_025304920.1
NW_020230492.1	Gnomon	exon	717683	718088	.	+	.	ID=exon-XM_025304920.1-56;Dbxref=GeneID:105185203%2CGenbank:XM_025304920.1;Parent=rna-XM_025304920.1
NW_020230492.1	Gnomon	exon	716223	716443	.	+	.	ID=exon-XM_025304920.1-53;Dbxref=GeneID:105185203%2CGenbank:XM_025304920.1;Parent=rna-XM_025304920.1
NW_020230492.1	Gnomon	exon	716603	716879	.	+	.	ID=exon-XM_025304920.1-54;Dbxref=GeneID:105185203%2CGenbank:XM_025304920.1;Parent=rna-XM_025304920.1
NW_020230492.1	Gnomon	exon	715216	715403	.	+	.	ID=exon-XM_025304920.1-51;Dbxref=GeneID:105185203%2CGenbank:XM_025304920.1;Parent=rna-XM_025304920.1
NW_020230492.1	Gnomon	exon	715554	715723	.	+	.	ID=exon-XM_025304920.1-52;Dbxref=GeneID:105185203%2CGenbank:XM_025304920.1;Parent=rna-XM_025304920.1
NW_020230492.1	Gnomon	exon	714913	715150	.	+	.	ID=exon-XM_025304920.1-50;Dbxref=GeneID:105185203%2CGenbank:XM_025304920.1;Parent=rna-XM_025304920.1
NW_020230492.1	Gnomon	exon	714452	714578	.	+	.	ID=exon-XM_025304920.1-48;Dbxref=GeneID:105185203%2CGenbank:XM_025304920.1;Parent=rna-XM_025304920.1
NW_020230492.1	Gnomon	exon	714668	714801	.	+	.	ID=exon-XM_025304920.1-49;Dbxref=GeneID:105185203%2CGenbank:XM_025304920.1;Parent=rna-XM_025304920.1
NW_020230492.1	Gnomon	exon	713004	713225	.	+	.	ID=exon-XM_025304920.1-46;Dbxref=GeneID:105185203%2CGenbank:XM_025304920.1;Parent=rna-XM_025304920.1
NW_020230492.1	Gnomon	exon	714075	714326	.	+	.	ID=exon-XM_025304920.1-47;Dbxref=GeneID:105185203%2CGenbank:XM_025304920.1;Parent=rna-XM_025304920.1
NW_020230492.1	Gnomon	exon	712129	712290	.	+	.	ID=exon-XM_025304920.1-44;Dbxref=GeneID:105185203%2CGenbank:XM_025304920.1;Parent=rna-XM_025304920.1
NW_020230492.1	Gnomon	exon	712632	712868	.	+	.	ID=exon-XM_025304920.1-45;Dbxref=GeneID:105185203%2CGenbank:XM_025304920.1;Parent=rna-XM_025304920.1
NW_020230492.1	Gnomon	exon	710200	710361	.	+	.	ID=exon-XM_025304920.1-42;Dbxref=GeneID:105185203%2CGenbank:XM_025304920.1;Parent=rna-XM_025304920.1
NW_020230492.1	Gnomon	exon	711899	712045	.	+	.	ID=exon-XM_025304920.1-43;Dbxref=GeneID:105185203%2CGenbank:XM_025304920.1;Parent=rna-XM_025304920.1
NW_020230492.1	Gnomon	exon	709642	709770	.	+	.	ID=exon-XM_025304920.1-40;Dbxref=GeneID:105185203%2CGenbank:XM_025304920.1;Parent=rna-XM_025304920.1
NW_020230492.1	Gnomon	exon	709912	710131	.	+	.	ID=exon-XM_025304920.1-41;Dbxref=GeneID:105185203%2CGenbank:XM_025304920.1;Parent=rna-XM_025304920.1
NW_020230492.1	Gnomon	exon	708109	708286	.	+	.	ID=exon-XM_025304920.1-39;Dbxref=GeneID:105185203%2CGenbank:XM_025304920.1;Parent=rna-XM_025304920.1
NW_020230492.1	Gnomon	exon	707066	707303	.	+	.	ID=exon-XM_025304920.1-37;Dbxref=GeneID:105185203%2CGenbank:XM_025304920.1;Parent=rna-XM_025304920.1
NW_020230492.1	Gnomon	exon	707483	707675	.	+	.	ID=exon-XM_025304920.1-38;Dbxref=GeneID:105185203%2CGenbank:XM_025304920.1;Parent=rna-XM_025304920.1
NW_020230492.1	Gnomon	exon	706544	706615	.	+	.	ID=exon-XM_025304920.1-35;Dbxref=GeneID:105185203%2CGenbank:XM_025304920.1;Parent=rna-XM_025304920.1
NW_020230492.1	Gnomon	exon	706719	706934	.	+	.	ID=exon-XM_025304920.1-36;Dbxref=GeneID:105185203%2CGenbank:XM_025304920.1;Parent=rna-XM_025304920.1
NW_020230492.1	Gnomon	exon	705906	706117	.	+	.	ID=exon-XM_025304920.1-33;Dbxref=GeneID:105185203%2CGenbank:XM_025304920.1;Parent=rna-XM_025304920.1
NW_020230492.1	Gnomon	exon	706239	706442	.	+	.	ID=exon-XM_025304920.1-34;Dbxref=GeneID:105185203%2CGenbank:XM_025304920.1;Parent=rna-XM_025304920.1
NW_020230492.1	Gnomon	exon	705207	705517	.	+	.	ID=exon-XM_025304920.1-31;Dbxref=GeneID:105185203%2CGenbank:XM_025304920.1;Parent=rna-XM_025304920.1
NW_020230492.1	Gnomon	exon	705665	705780	.	+	.	ID=exon-XM_025304920.1-32;Dbxref=GeneID:105185203%2CGenbank:XM_025304920.1;Parent=rna-XM_025304920.1
NW_020230492.1	Gnomon	exon	704809	705071	.	+	.	ID=exon-XM_025304920.1-30;Dbxref=GeneID:105185203%2CGenbank:XM_025304920.1;Parent=rna-XM_025304920.1
NW_020230492.1	Gnomon	exon	703605	704017	.	+	.	ID=exon-XM_025304920.1-28;Dbxref=GeneID:105185203%2CGenbank:XM_025304920.1;Parent=rna-XM_025304920.1
NW_020230492.1	Gnomon	exon	704290	704560	.	+	.	ID=exon-XM_025304920.1-29;Dbxref=GeneID:105185203%2CGenbank:XM_025304920.1;Parent=rna-XM_025304920.1
NW_020230492.1	Gnomon	exon	703067	703268	.	+	.	ID=exon-XM_025304920.1-26;Dbxref=GeneID:105185203%2CGenbank:XM_025304920.1;Parent=rna-XM_025304920.1
NW_020230492.1	Gnomon	exon	703354	703520	.	+	.	ID=exon-XM_025304920.1-27;Dbxref=GeneID:105185203%2CGenbank:XM_025304920.1;Parent=rna-XM_025304920.1
NW_020230492.1	Gnomon	exon	702383	702628	.	+	.	ID=exon-XM_025304920.1-24;Dbxref=GeneID:105185203%2CGenbank:XM_025304920.1;Parent=rna-XM_025304920.1
NW_020230492.1	Gnomon	exon	702737	702961	.	+	.	ID=exon-XM_025304920.1-25;Dbxref=GeneID:105185203%2CGenbank:XM_025304920.1;Parent=rna-XM_025304920.1
NW_020230492.1	Gnomon	exon	701751	702040	.	+	.	ID=exon-XM_025304920.1-22;Dbxref=GeneID:105185203%2CGenbank:XM_025304920.1;Parent=rna-XM_025304920.1
NW_020230492.1	Gnomon	exon	702141	702289	.	+	.	ID=exon-XM_025304920.1-23;Dbxref=GeneID:105185203%2CGenbank:XM_025304920.1;Parent=rna-XM_025304920.1
NW_020230492.1	Gnomon	exon	701071	701227	.	+	.	ID=exon-XM_025304920.1-20;Dbxref=GeneID:105185203%2CGenbank:XM_025304920.1;Parent=rna-XM_025304920.1
NW_020230492.1	Gnomon	exon	701395	701627	.	+	.	ID=exon-XM_025304920.1-21;Dbxref=GeneID:105185203%2CGenbank:XM_025304920.1;Parent=rna-XM_025304920.1
NW_020230492.1	Gnomon	exon	699606	699952	.	+	.	ID=exon-XM_025304920.1-19;Dbxref=GeneID:105185203%2CGenbank:XM_025304920.1;Parent=rna-XM_025304920.1
NW_020230492.1	Gnomon	exon	698075	698303	.	+	.	ID=exon-XM_025304920.1-17;Dbxref=GeneID:105185203%2CGenbank:XM_025304920.1;Parent=rna-XM_025304920.1
NW_020230492.1	Gnomon	exon	699311	699406	.	+	.	ID=exon-XM_025304920.1-18;Dbxref=GeneID:105185203%2CGenbank:XM_025304920.1;Parent=rna-XM_025304920.1
NW_020230492.1	Gnomon	exon	696703	696772	.	+	.	ID=exon-XM_025304920.1-15;Dbxref=GeneID:105185203%2CGenbank:XM_025304920.1;Parent=rna-XM_025304920.1
NW_020230492.1	Gnomon	exon	696884	697081	.	+	.	ID=exon-XM_025304920.1-16;Dbxref=GeneID:105185203%2CGenbank:XM_025304920.1;Parent=rna-XM_025304920.1
NW_020230492.1	Gnomon	exon	695028	695146	.	+	.	ID=exon-XM_025304920.1-13;Dbxref=GeneID:105185203%2CGenbank:XM_025304920.1;Parent=rna-XM_025304920.1
NW_020230492.1	Gnomon	exon	696287	696604	.	+	.	ID=exon-XM_025304920.1-14;Dbxref=GeneID:105185203%2CGenbank:XM_025304920.1;Parent=rna-XM_025304920.1
NW_020230492.1	Gnomon	exon	694131	694331	.	+	.	ID=exon-XM_025304920.1-11;Dbxref=GeneID:105185203%2CGenbank:XM_025304920.1;Parent=rna-XM_025304920.1
NW_020230492.1	Gnomon	exon	694686	694960	.	+	.	ID=exon-XM_025304920.1-12;Dbxref=GeneID:105185203%2CGenbank:XM_025304920.1;Parent=rna-XM_025304920.1
NW_020230492.1	Gnomon	exon	693633	693824	.	+	.	ID=exon-XM_025304920.1-10;Dbxref=GeneID:105185203%2CGenbank:XM_025304920.1;Parent=rna-XM_025304920.1
NW_020230492.1	Gnomon	mRNA	783268	790081	.	-	.	Name=XM_019842279.2;ID=rna-XM_019842279.2;Dbxref=GeneID:105185120%2CGenbank:XM_019842279.2;Parent=gene-LOC105185120
NW_020230492.1	Gnomon	exon	20197	20526	.	+	.	ID=exon-XM_019842276.2-3;Dbxref=GeneID:105185210%2CGenbank:XM_019842276.2;Parent=rna-XM_019842276.2
NW_020230492.1	Gnomon	exon	20843	21005	.	+	.	ID=exon-XM_019842276.2-4;Dbxref=GeneID:105185210%2CGenbank:XM_019842276.2;Parent=rna-XM_019842276.2
NW_020230492.1	Gnomon	exon	18611	19095	.	+	.	ID=exon-XM_019842276.2-1;Dbxref=GeneID:105185210%2CGenbank:XM_019842276.2;Parent=rna-XM_019842276.2
NW_020230492.1	Gnomon	exon	19498	19991	.	+	.	ID=exon-XM_019842276.2-2;Dbxref=GeneID:105185210%2CGenbank:XM_019842276.2;Parent=rna-XM_019842276.2
NW_020230492.1	Gnomon	exon	21993	22156	.	+	.	ID=exon-XM_019842276.2-7;Dbxref=GeneID:105185210%2CGenbank:XM_019842276.2;Parent=rna-XM_019842276.2
NW_020230492.1	Gnomon	exon	22502	22998	.	+	.	ID=exon-XM_019842276.2-8;Dbxref=GeneID:105185210%2CGenbank:XM_019842276.2;Parent=rna-XM_019842276.2
NW_020230492.1	Gnomon	exon	21204	21412	.	+	.	ID=exon-XM_019842276.2-5;Dbxref=GeneID:105185210%2CGenbank:XM_019842276.2;Parent=rna-XM_019842276.2
NW_020230492.1	Gnomon	exon	21777	21866	.	+	.	ID=exon-XM_019842276.2-6;Dbxref=GeneID:105185210%2CGenbank:XM_019842276.2;Parent=rna-XM_019842276.2
NW_020230492.1	Gnomon	CDS	292985	293042	.	-	0	Name=XP_025160717.1;ID=cds-XP_025160717.1;Dbxref=GeneID:105185180%2CGenbank:XP_025160717.1;Parent=rna-XM_025304932.1
NW_020230492.1	Gnomon	CDS	223815	224135	.	-	0	Name=XP_025160717.1;ID=cds-XP_025160717.1;Dbxref=GeneID:105185180%2CGenbank:XP_025160717.1;Parent=rna-XM_025304932.1
NW_020230492.1	Gnomon	CDS	217535	217696	.	-	0	Name=XP_025160717.1;ID=cds-XP_025160717.1;Dbxref=GeneID:105185180%2CGenbank:XP_025160717.1;Parent=rna-XM_025304932.1
NW_020230492.1	Gnomon	CDS	199297	199446	.	-	0	Name=XP_025160717.1;ID=cds-XP_025160717.1;Dbxref=GeneID:105185180%2CGenbank:XP_025160717.1;Parent=rna-XM_025304932.1
NW_020230492.1	Gnomon	CDS	180283	180608	.	-	0	Name=XP_025160717.1;ID=cds-XP_025160717.1;Dbxref=GeneID:105185180%2CGenbank:XP_025160717.1;Parent=rna-XM_025304932.1
NW_020230492.1	Gnomon	CDS	169281	169530	.	-	0	Name=XP_025160717.1;ID=cds-XP_025160717.1;Dbxref=GeneID:105185180%2CGenbank:XP_025160717.1;Parent=rna-XM_025304932.1
NW_020230492.1	Gnomon	CDS	159239	159383	.	-	0	Name=XP_025160717.1;ID=cds-XP_025160717.1;Dbxref=GeneID:105185180%2CGenbank:XP_025160717.1;Parent=rna-XM_025304932.1
NW_020230492.1	Gnomon	CDS	158161	158423	.	-	0	Name=XP_025160717.1;ID=cds-XP_025160717.1;Dbxref=GeneID:105185180%2CGenbank:XP_025160717.1;Parent=rna-XM_025304932.1
NW_020230492.1	Gnomon	CDS	151813	151974	.	-	0	Name=XP_025160717.1;ID=cds-XP_025160717.1;Dbxref=GeneID:105185180%2CGenbank:XP_025160717.1;Parent=rna-XM_025304932.1
NW_020230492.1	Gnomon	CDS	149204	149485	.	-	0	Name=XP_025160717.1;ID=cds-XP_025160717.1;Dbxref=GeneID:105185180%2CGenbank:XP_025160717.1;Parent=rna-XM_025304932.1
NW_020230492.1	Gnomon	CDS	144837	145247	.	-	0	Name=XP_025160717.1;ID=cds-XP_025160717.1;Dbxref=GeneID:105185180%2CGenbank:XP_025160717.1;Parent=rna-XM_025304932.1
NW_020230492.1	Gnomon	CDS	139625	139930	.	-	0	Name=XP_025160717.1;ID=cds-XP_025160717.1;Dbxref=GeneID:105185180%2CGenbank:XP_025160717.1;Parent=rna-XM_025304932.1
NW_020230492.1	Gnomon	CDS	138362	138661	.	-	0	Name=XP_025160717.1;ID=cds-XP_025160717.1;Dbxref=GeneID:105185180%2CGenbank:XP_025160717.1;Parent=rna-XM_025304932.1
NW_020230492.1	Gnomon	CDS	137238	137369	.	-	0	Name=XP_025160717.1;ID=cds-XP_025160717.1;Dbxref=GeneID:105185180%2CGenbank:XP_025160717.1;Parent=rna-XM_025304932.1
NW_020230492.1	Gnomon	CDS	136787	136926	.	-	0	Name=XP_025160717.1;ID=cds-XP_025160717.1;Dbxref=GeneID:105185180%2CGenbank:XP_025160717.1;Parent=rna-XM_025304932.1
NW_020230492.1	Gnomon	CDS	135456	135619	.	-	0	Name=XP_025160717.1;ID=cds-XP_025160717.1;Dbxref=GeneID:105185180%2CGenbank:XP_025160717.1;Parent=rna-XM_025304932.1
NW_020230492.1	Gnomon	CDS	134485	134699	.	-	0	Name=XP_025160717.1;ID=cds-XP_025160717.1;Dbxref=GeneID:105185180%2CGenbank:XP_025160717.1;Parent=rna-XM_025304932.1
NW_020230492.1	Gnomon	CDS	132404	132997	.	-	0	Name=XP_025160717.1;ID=cds-XP_025160717.1;Dbxref=GeneID:105185180%2CGenbank:XP_025160717.1;Parent=rna-XM_025304932.1
NW_020230492.1	Gnomon	CDS	131422	131691	.	-	0	Name=XP_025160717.1;ID=cds-XP_025160717.1;Dbxref=GeneID:105185180%2CGenbank:XP_025160717.1;Parent=rna-XM_025304932.1
NW_020230492.1	Gnomon	CDS	130477	130931	.	-	0	Name=XP_025160717.1;ID=cds-XP_025160717.1;Dbxref=GeneID:105185180%2CGenbank:XP_025160717.1;Parent=rna-XM_025304932.1
NW_020230492.1	Gnomon	CDS	129859	130132	.	-	0	Name=XP_025160717.1;ID=cds-XP_025160717.1;Dbxref=GeneID:105185180%2CGenbank:XP_025160717.1;Parent=rna-XM_025304932.1
NW_020230492.1	Gnomon	CDS	129359	129517	.	-	0	Name=XP_025160717.1;ID=cds-XP_025160717.1;Dbxref=GeneID:105185180%2CGenbank:XP_025160717.1;Parent=rna-XM_025304932.1
NW_020230492.1	Gnomon	CDS	128979	129133	.	-	0	Name=XP_025160717.1;ID=cds-XP_025160717.1;Dbxref=GeneID:105185180%2CGenbank:XP_025160717.1;Parent=rna-XM_025304932.1
NW_020230492.1	Gnomon	CDS	126975	127194	.	-	0	Name=XP_025160717.1;ID=cds-XP_025160717.1;Dbxref=GeneID:105185180%2CGenbank:XP_025160717.1;Parent=rna-XM_025304932.1
NW_020230492.1	Gnomon	CDS	125956	126046	.	-	0	Name=XP_025160717.1;ID=cds-XP_025160717.1;Dbxref=GeneID:105185180%2CGenbank:XP_025160717.1;Parent=rna-XM_025304932.1
NW_020230492.1	Gnomon	CDS	125176	125443	.	-	0	Name=XP_025160717.1;ID=cds-XP_025160717.1;Dbxref=GeneID:105185180%2CGenbank:XP_025160717.1;Parent=rna-XM_025304932.1
NW_020230492.1	Gnomon	gene	1113288	1113560	.	+	.	Name=LOC109504016;ID=gene-LOC109504016;Dbxref=GeneID:109504016
NW_020230492.1	Gnomon	mRNA	890606	892043	.	-	.	Name=XM_011144360.3;ID=rna-XM_011144360.3;Dbxref=GeneID:105185110%2CGenbank:XM_011144360.3;Parent=gene-LOC105185110
NW_020230492.1	Gnomon	exon	881695	884295	.	-	.	ID=exon-XM_019842299.2-4;Dbxref=GeneID:105185108%2CGenbank:XM_019842299.2;Parent=rna-XM_019842299.2
NW_020230492.1	Gnomon	exon	885326	885732	.	-	.	ID=exon-XM_019842299.2-2;Dbxref=GeneID:105185108%2CGenbank:XM_019842299.2;Parent=rna-XM_019842299.2
NW_020230492.1	Gnomon	exon	884589	884921	.	-	.	ID=exon-XM_019842299.2-3;Dbxref=GeneID:105185108%2CGenbank:XM_019842299.2;Parent=rna-XM_019842299.2
NW_020230492.1	Gnomon	exon	886119	886395	.	-	.	ID=exon-XM_019842299.2-1;Dbxref=GeneID:105185108%2CGenbank:XM_019842299.2;Parent=rna-XM_019842299.2
NW_020230492.1	Gnomon	CDS	292985	293042	.	-	0	Name=XP_025160718.1;ID=cds-XP_025160718.1;Dbxref=GeneID:105185180%2CGenbank:XP_025160718.1;Parent=rna-XM_025304933.1
NW_020230492.1	Gnomon	CDS	223815	224135	.	-	0	Name=XP_025160718.1;ID=cds-XP_025160718.1;Dbxref=GeneID:105185180%2CGenbank:XP_025160718.1;Parent=rna-XM_025304933.1
NW_020230492.1	Gnomon	CDS	217535	217696	.	-	0	Name=XP_025160718.1;ID=cds-XP_025160718.1;Dbxref=GeneID:105185180%2CGenbank:XP_025160718.1;Parent=rna-XM_025304933.1
NW_020230492.1	Gnomon	CDS	199297	199446	.	-	0	Name=XP_025160718.1;ID=cds-XP_025160718.1;Dbxref=GeneID:105185180%2CGenbank:XP_025160718.1;Parent=rna-XM_025304933.1
NW_020230492.1	Gnomon	CDS	180283	180608	.	-	0	Name=XP_025160718.1;ID=cds-XP_025160718.1;Dbxref=GeneID:105185180%2CGenbank:XP_025160718.1;Parent=rna-XM_025304933.1
NW_020230492.1	Gnomon	CDS	169281	169530	.	-	0	Name=XP_025160718.1;ID=cds-XP_025160718.1;Dbxref=GeneID:105185180%2CGenbank:XP_025160718.1;Parent=rna-XM_025304933.1
NW_020230492.1	Gnomon	CDS	159239	159383	.	-	0	Name=XP_025160718.1;ID=cds-XP_025160718.1;Dbxref=GeneID:105185180%2CGenbank:XP_025160718.1;Parent=rna-XM_025304933.1
NW_020230492.1	Gnomon	CDS	158161	158423	.	-	0	Name=XP_025160718.1;ID=cds-XP_025160718.1;Dbxref=GeneID:105185180%2CGenbank:XP_025160718.1;Parent=rna-XM_025304933.1
NW_020230492.1	Gnomon	CDS	151813	151974	.	-	0	Name=XP_025160718.1;ID=cds-XP_025160718.1;Dbxref=GeneID:105185180%2CGenbank:XP_025160718.1;Parent=rna-XM_025304933.1
NW_020230492.1	Gnomon	CDS	149204	149485	.	-	0	Name=XP_025160718.1;ID=cds-XP_025160718.1;Dbxref=GeneID:105185180%2CGenbank:XP_025160718.1;Parent=rna-XM_025304933.1
NW_020230492.1	Gnomon	CDS	144837	145247	.	-	0	Name=XP_025160718.1;ID=cds-XP_025160718.1;Dbxref=GeneID:105185180%2CGenbank:XP_025160718.1;Parent=rna-XM_025304933.1
NW_020230492.1	Gnomon	CDS	139625	139930	.	-	0	Name=XP_025160718.1;ID=cds-XP_025160718.1;Dbxref=GeneID:105185180%2CGenbank:XP_025160718.1;Parent=rna-XM_025304933.1
NW_020230492.1	Gnomon	CDS	138362	138661	.	-	0	Name=XP_025160718.1;ID=cds-XP_025160718.1;Dbxref=GeneID:105185180%2CGenbank:XP_025160718.1;Parent=rna-XM_025304933.1
NW_020230492.1	Gnomon	CDS	137238	137369	.	-	0	Name=XP_025160718.1;ID=cds-XP_025160718.1;Dbxref=GeneID:105185180%2CGenbank:XP_025160718.1;Parent=rna-XM_025304933.1
NW_020230492.1	Gnomon	CDS	136787	136926	.	-	0	Name=XP_025160718.1;ID=cds-XP_025160718.1;Dbxref=GeneID:105185180%2CGenbank:XP_025160718.1;Parent=rna-XM_025304933.1
NW_020230492.1	Gnomon	CDS	135456	135619	.	-	0	Name=XP_025160718.1;ID=cds-XP_025160718.1;Dbxref=GeneID:105185180%2CGenbank:XP_025160718.1;Parent=rna-XM_025304933.1
NW_020230492.1	Gnomon	CDS	134485	134699	.	-	0	Name=XP_025160718.1;ID=cds-XP_025160718.1;Dbxref=GeneID:105185180%2CGenbank:XP_025160718.1;Parent=rna-XM_025304933.1
NW_020230492.1	Gnomon	CDS	132404	132997	.	-	0	Name=XP_025160718.1;ID=cds-XP_025160718.1;Dbxref=GeneID:105185180%2CGenbank:XP_025160718.1;Parent=rna-XM_025304933.1
NW_020230492.1	Gnomon	CDS	131422	131691	.	-	0	Name=XP_025160718.1;ID=cds-XP_025160718.1;Dbxref=GeneID:105185180%2CGenbank:XP_025160718.1;Parent=rna-XM_025304933.1
NW_020230492.1	Gnomon	CDS	130477	130931	.	-	0	Name=XP_025160718.1;ID=cds-XP_025160718.1;Dbxref=GeneID:105185180%2CGenbank:XP_025160718.1;Parent=rna-XM_025304933.1
NW_020230492.1	Gnomon	CDS	129859	130132	.	-	0	Name=XP_025160718.1;ID=cds-XP_025160718.1;Dbxref=GeneID:105185180%2CGenbank:XP_025160718.1;Parent=rna-XM_025304933.1
NW_020230492.1	Gnomon	CDS	129359	129517	.	-	0	Name=XP_025160718.1;ID=cds-XP_025160718.1;Dbxref=GeneID:105185180%2CGenbank:XP_025160718.1;Parent=rna-XM_025304933.1
NW_020230492.1	Gnomon	CDS	128979	129133	.	-	0	Name=XP_025160718.1;ID=cds-XP_025160718.1;Dbxref=GeneID:105185180%2CGenbank:XP_025160718.1;Parent=rna-XM_025304933.1
NW_020230492.1	Gnomon	CDS	126975	127194	.	-	0	Name=XP_025160718.1;ID=cds-XP_025160718.1;Dbxref=GeneID:105185180%2CGenbank:XP_025160718.1;Parent=rna-XM_025304933.1
NW_020230492.1	Gnomon	CDS	125956	126046	.	-	0	Name=XP_025160718.1;ID=cds-XP_025160718.1;Dbxref=GeneID:105185180%2CGenbank:XP_025160718.1;Parent=rna-XM_025304933.1
NW_020230492.1	Gnomon	CDS	125176	125443	.	-	0	Name=XP_025160718.1;ID=cds-XP_025160718.1;Dbxref=GeneID:105185180%2CGenbank:XP_025160718.1;Parent=rna-XM_025304933.1
NW_020230492.1	Gnomon	exon	936435	936546	.	+	.	ID=exon-XM_011144344.2-1;Dbxref=GeneID:105185101%2CGenbank:XM_011144344.2;Parent=rna-XM_011144344.2
NW_020230492.1	Gnomon	exon	936666	937052	.	+	.	ID=exon-XM_011144344.2-2;Dbxref=GeneID:105185101%2CGenbank:XM_011144344.2;Parent=rna-XM_011144344.2
NW_020230492.1	Gnomon	exon	937144	937300	.	+	.	ID=exon-XM_011144344.2-3;Dbxref=GeneID:105185101%2CGenbank:XM_011144344.2;Parent=rna-XM_011144344.2
NW_020230492.1	Gnomon	exon	937363	937604	.	+	.	ID=exon-XM_011144344.2-4;Dbxref=GeneID:105185101%2CGenbank:XM_011144344.2;Parent=rna-XM_011144344.2
NW_020230492.1	Gnomon	exon	937682	937804	.	+	.	ID=exon-XM_011144344.2-5;Dbxref=GeneID:105185101%2CGenbank:XM_011144344.2;Parent=rna-XM_011144344.2
NW_020230492.1	Gnomon	exon	937865	938156	.	+	.	ID=exon-XM_011144344.2-6;Dbxref=GeneID:105185101%2CGenbank:XM_011144344.2;Parent=rna-XM_011144344.2
NW_020230492.1	Gnomon	mRNA	9395	11865	.	+	.	Name=XM_011144515.3;ID=rna-XM_011144515.3;Dbxref=GeneID:105185194%2CGenbank:XM_011144515.3;Parent=gene-LOC105185194
NW_020230492.1	Gnomon	exon	590461	590616	.	+	.	ID=exon-XM_011144437.3-4;Dbxref=GeneID:105185151%2CGenbank:XM_011144437.3;Parent=rna-XM_011144437.3
NW_020230492.1	Gnomon	exon	591115	591437	.	+	.	ID=exon-XM_011144437.3-5;Dbxref=GeneID:105185151%2CGenbank:XM_011144437.3;Parent=rna-XM_011144437.3
NW_020230492.1	Gnomon	exon	591629	592016	.	+	.	ID=exon-XM_011144437.3-6;Dbxref=GeneID:105185151%2CGenbank:XM_011144437.3;Parent=rna-XM_011144437.3
NW_020230492.1	Gnomon	exon	592228	592463	.	+	.	ID=exon-XM_011144437.3-7;Dbxref=GeneID:105185151%2CGenbank:XM_011144437.3;Parent=rna-XM_011144437.3
NW_020230492.1	Gnomon	exon	583648	584374	.	+	.	ID=exon-XM_011144437.3-1;Dbxref=GeneID:105185151%2CGenbank:XM_011144437.3;Parent=rna-XM_011144437.3
NW_020230492.1	Gnomon	exon	586785	587090	.	+	.	ID=exon-XM_011144437.3-2;Dbxref=GeneID:105185151%2CGenbank:XM_011144437.3;Parent=rna-XM_011144437.3
NW_020230492.1	Gnomon	exon	589726	589983	.	+	.	ID=exon-XM_011144437.3-3;Dbxref=GeneID:105185151%2CGenbank:XM_011144437.3;Parent=rna-XM_011144437.3
NW_020230492.1	Gnomon	exon	592590	593494	.	+	.	ID=exon-XM_011144437.3-8;Dbxref=GeneID:105185151%2CGenbank:XM_011144437.3;Parent=rna-XM_011144437.3
NW_020230492.1	Gnomon	exon	897404	897637	.	-	.	ID=exon-XM_025304976.1-3;Dbxref=GeneID:105185106%2CGenbank:XM_025304976.1;Parent=rna-XM_025304976.1
NW_020230492.1	Gnomon	exon	895139	895474	.	-	.	ID=exon-XM_025304976.1-4;Dbxref=GeneID:105185106%2CGenbank:XM_025304976.1;Parent=rna-XM_025304976.1
NW_020230492.1	Gnomon	exon	898841	899373	.	-	.	ID=exon-XM_025304976.1-1;Dbxref=GeneID:105185106%2CGenbank:XM_025304976.1;Parent=rna-XM_025304976.1
NW_020230492.1	Gnomon	exon	898473	898740	.	-	.	ID=exon-XM_025304976.1-2;Dbxref=GeneID:105185106%2CGenbank:XM_025304976.1;Parent=rna-XM_025304976.1
NW_020230492.1	Gnomon	exon	894448	894765	.	-	.	ID=exon-XM_025304976.1-5;Dbxref=GeneID:105185106%2CGenbank:XM_025304976.1;Parent=rna-XM_025304976.1
NW_020230492.1	Gnomon	exon	892726	893899	.	-	.	ID=exon-XM_025304976.1-6;Dbxref=GeneID:105185106%2CGenbank:XM_025304976.1;Parent=rna-XM_025304976.1
NW_020230492.1	Gnomon	exon	681764	682002	.	+	.	ID=exon-XM_011144391.3-3;Dbxref=GeneID:105185125%2CGenbank:XM_011144391.3;Parent=rna-XM_011144391.3
NW_020230492.1	Gnomon	exon	680698	681181	.	+	.	ID=exon-XM_011144391.3-1;Dbxref=GeneID:105185125%2CGenbank:XM_011144391.3;Parent=rna-XM_011144391.3
NW_020230492.1	Gnomon	exon	681396	681659	.	+	.	ID=exon-XM_011144391.3-2;Dbxref=GeneID:105185125%2CGenbank:XM_011144391.3;Parent=rna-XM_011144391.3
NW_020230492.1	Gnomon	mRNA	3250	6124	.	-	.	Name=XM_025304979.1;ID=rna-XM_025304979.1;Dbxref=GeneID:105185211%2CGenbank:XM_025304979.1;Note=The sequence of the model RefSeq transcript was modified relative to this genomic sequence to represent the inferred CDS: deleted 1 base in 1 codon;Parent=gene-LOC105185211
NW_020230492.1	Gnomon	CDS	1299976	1300044	.	+	0	Name=XP_011137312.2;ID=cds-XP_011137312.2;Dbxref=GeneID:105181924%2CGenbank:XP_011137312.2;Parent=rna-XM_011139010.3
NW_020230492.1	Gnomon	CDS	1300160	1300429	.	+	0	Name=XP_011137312.2;ID=cds-XP_011137312.2;Dbxref=GeneID:105181924%2CGenbank:XP_011137312.2;Parent=rna-XM_011139010.3
NW_020230492.1	Gnomon	exon	497433	497569	.	-	.	ID=exon-XM_011144461.3-1;Dbxref=GeneID:112588032%2CGenbank:XM_011144461.3;Parent=rna-XM_011144461.3
NW_020230492.1	Gnomon	exon	495937	496881	.	-	.	ID=exon-XM_011144461.3-2;Dbxref=GeneID:112588032%2CGenbank:XM_011144461.3;Parent=rna-XM_011144461.3
NW_020230492.1	Gnomon	mRNA	623920	626537	.	+	.	Name=XM_019842274.2;ID=rna-XM_019842274.2;Dbxref=GeneID:105185140%2CGenbank:XM_019842274.2;Parent=gene-LOC105185140
NW_020230492.1	Gnomon	CDS	292985	293042	.	-	0	Name=XP_025160719.1;ID=cds-XP_025160719.1;Dbxref=GeneID:105185180%2CGenbank:XP_025160719.1;Parent=rna-XM_025304934.1
NW_020230492.1	Gnomon	CDS	223815	224135	.	-	0	Name=XP_025160719.1;ID=cds-XP_025160719.1;Dbxref=GeneID:105185180%2CGenbank:XP_025160719.1;Parent=rna-XM_025304934.1
NW_020230492.1	Gnomon	CDS	217535	217696	.	-	0	Name=XP_025160719.1;ID=cds-XP_025160719.1;Dbxref=GeneID:105185180%2CGenbank:XP_025160719.1;Parent=rna-XM_025304934.1
NW_020230492.1	Gnomon	CDS	199297	199446	.	-	0	Name=XP_025160719.1;ID=cds-XP_025160719.1;Dbxref=GeneID:105185180%2CGenbank:XP_025160719.1;Parent=rna-XM_025304934.1
NW_020230492.1	Gnomon	CDS	180283	180608	.	-	0	Name=XP_025160719.1;ID=cds-XP_025160719.1;Dbxref=GeneID:105185180%2CGenbank:XP_025160719.1;Parent=rna-XM_025304934.1
NW_020230492.1	Gnomon	CDS	169281	169530	.	-	0	Name=XP_025160719.1;ID=cds-XP_025160719.1;Dbxref=GeneID:105185180%2CGenbank:XP_025160719.1;Parent=rna-XM_025304934.1
NW_020230492.1	Gnomon	CDS	159239	159383	.	-	0	Name=XP_025160719.1;ID=cds-XP_025160719.1;Dbxref=GeneID:105185180%2CGenbank:XP_025160719.1;Parent=rna-XM_025304934.1
NW_020230492.1	Gnomon	CDS	158161	158423	.	-	0	Name=XP_025160719.1;ID=cds-XP_025160719.1;Dbxref=GeneID:105185180%2CGenbank:XP_025160719.1;Parent=rna-XM_025304934.1
NW_020230492.1	Gnomon	CDS	151813	151974	.	-	0	Name=XP_025160719.1;ID=cds-XP_025160719.1;Dbxref=GeneID:105185180%2CGenbank:XP_025160719.1;Parent=rna-XM_025304934.1
NW_020230492.1	Gnomon	CDS	144837	145247	.	-	0	Name=XP_025160719.1;ID=cds-XP_025160719.1;Dbxref=GeneID:105185180%2CGenbank:XP_025160719.1;Parent=rna-XM_025304934.1
NW_020230492.1	Gnomon	CDS	139625	139930	.	-	0	Name=XP_025160719.1;ID=cds-XP_025160719.1;Dbxref=GeneID:105185180%2CGenbank:XP_025160719.1;Parent=rna-XM_025304934.1
NW_020230492.1	Gnomon	CDS	138362	138661	.	-	0	Name=XP_025160719.1;ID=cds-XP_025160719.1;Dbxref=GeneID:105185180%2CGenbank:XP_025160719.1;Parent=rna-XM_025304934.1
NW_020230492.1	Gnomon	CDS	137238	137369	.	-	0	Name=XP_025160719.1;ID=cds-XP_025160719.1;Dbxref=GeneID:105185180%2CGenbank:XP_025160719.1;Parent=rna-XM_025304934.1
NW_020230492.1	Gnomon	CDS	136787	136926	.	-	0	Name=XP_025160719.1;ID=cds-XP_025160719.1;Dbxref=GeneID:105185180%2CGenbank:XP_025160719.1;Parent=rna-XM_025304934.1
NW_020230492.1	Gnomon	CDS	135456	135619	.	-	0	Name=XP_025160719.1;ID=cds-XP_025160719.1;Dbxref=GeneID:105185180%2CGenbank:XP_025160719.1;Parent=rna-XM_025304934.1
NW_020230492.1	Gnomon	CDS	134485	134699	.	-	0	Name=XP_025160719.1;ID=cds-XP_025160719.1;Dbxref=GeneID:105185180%2CGenbank:XP_025160719.1;Parent=rna-XM_025304934.1
NW_020230492.1	Gnomon	CDS	132404	132997	.	-	0	Name=XP_025160719.1;ID=cds-XP_025160719.1;Dbxref=GeneID:105185180%2CGenbank:XP_025160719.1;Parent=rna-XM_025304934.1
NW_020230492.1	Gnomon	CDS	131422	131691	.	-	0	Name=XP_025160719.1;ID=cds-XP_025160719.1;Dbxref=GeneID:105185180%2CGenbank:XP_025160719.1;Parent=rna-XM_025304934.1
NW_020230492.1	Gnomon	CDS	130477	130931	.	-	0	Name=XP_025160719.1;ID=cds-XP_025160719.1;Dbxref=GeneID:105185180%2CGenbank:XP_025160719.1;Parent=rna-XM_025304934.1
NW_020230492.1	Gnomon	CDS	129859	130132	.	-	0	Name=XP_025160719.1;ID=cds-XP_025160719.1;Dbxref=GeneID:105185180%2CGenbank:XP_025160719.1;Parent=rna-XM_025304934.1
NW_020230492.1	Gnomon	CDS	129359	129517	.	-	0	Name=XP_025160719.1;ID=cds-XP_025160719.1;Dbxref=GeneID:105185180%2CGenbank:XP_025160719.1;Parent=rna-XM_025304934.1
NW_020230492.1	Gnomon	CDS	128979	129133	.	-	0	Name=XP_025160719.1;ID=cds-XP_025160719.1;Dbxref=GeneID:105185180%2CGenbank:XP_025160719.1;Parent=rna-XM_025304934.1
NW_020230492.1	Gnomon	CDS	126975	127194	.	-	0	Name=XP_025160719.1;ID=cds-XP_025160719.1;Dbxref=GeneID:105185180%2CGenbank:XP_025160719.1;Parent=rna-XM_025304934.1
NW_020230492.1	Gnomon	CDS	125956	126046	.	-	0	Name=XP_025160719.1;ID=cds-XP_025160719.1;Dbxref=GeneID:105185180%2CGenbank:XP_025160719.1;Parent=rna-XM_025304934.1
NW_020230492.1	Gnomon	CDS	125176	125443	.	-	0	Name=XP_025160719.1;ID=cds-XP_025160719.1;Dbxref=GeneID:105185180%2CGenbank:XP_025160719.1;Parent=rna-XM_025304934.1
NW_020230492.1	Gnomon	exon	545410	546667	.	+	.	ID=exon-XM_025304953.1-1;Dbxref=GeneID:105185154%2CGenbank:XM_025304953.1;Parent=rna-XM_025304953.1
NW_020230492.1	Gnomon	exon	547003	547944	.	+	.	ID=exon-XM_025304953.1-2;Dbxref=GeneID:105185154%2CGenbank:XM_025304953.1;Parent=rna-XM_025304953.1
NW_020230492.1	Gnomon	exon	641532	642109	.	-	.	ID=exon-XM_011144414.3-1;Dbxref=GeneID:105185138%2CGenbank:XM_011144414.3;Parent=rna-XM_011144414.3
NW_020230492.1	Gnomon	exon	641110	641410	.	-	.	ID=exon-XM_011144414.3-2;Dbxref=GeneID:105185138%2CGenbank:XM_011144414.3;Parent=rna-XM_011144414.3
NW_020230492.1	Gnomon	exon	640832	641030	.	-	.	ID=exon-XM_011144414.3-3;Dbxref=GeneID:105185138%2CGenbank:XM_011144414.3;Parent=rna-XM_011144414.3
NW_020230492.1	Gnomon	exon	640351	640631	.	-	.	ID=exon-XM_011144414.3-4;Dbxref=GeneID:105185138%2CGenbank:XM_011144414.3;Parent=rna-XM_011144414.3
NW_020230492.1	Gnomon	exon	639887	640039	.	-	.	ID=exon-XM_011144414.3-5;Dbxref=GeneID:105185138%2CGenbank:XM_011144414.3;Parent=rna-XM_011144414.3
NW_020230492.1	Gnomon	exon	639614	639800	.	-	.	ID=exon-XM_011144414.3-6;Dbxref=GeneID:105185138%2CGenbank:XM_011144414.3;Parent=rna-XM_011144414.3
NW_020230492.1	Gnomon	exon	639128	639286	.	-	.	ID=exon-XM_011144414.3-7;Dbxref=GeneID:105185138%2CGenbank:XM_011144414.3;Parent=rna-XM_011144414.3
NW_020230492.1	Gnomon	exon	638595	638719	.	-	.	ID=exon-XM_011144414.3-8;Dbxref=GeneID:105185138%2CGenbank:XM_011144414.3;Parent=rna-XM_011144414.3
NW_020230492.1	Gnomon	exon	638302	638494	.	-	.	ID=exon-XM_011144414.3-9;Dbxref=GeneID:105185138%2CGenbank:XM_011144414.3;Parent=rna-XM_011144414.3
NW_020230492.1	Gnomon	mRNA	9679	11865	.	+	.	Name=XM_011144514.3;ID=rna-XM_011144514.3;Dbxref=GeneID:105185194%2CGenbank:XM_011144514.3;Parent=gene-LOC105185194
NW_020230492.1	Gnomon	mRNA	93430	94652	.	+	.	Name=XM_019842275.2;ID=rna-XM_019842275.2;Dbxref=GeneID:105185185%2CGenbank:XM_019842275.2;Parent=gene-LOC105185185
NW_020230492.1	Gnomon	mRNA	1171229	1172597	.	+	.	Name=XM_025304977.1;ID=rna-XM_025304977.1;Dbxref=GeneID:112589917%2CGenbank:XM_025304977.1;Parent=gene-LOC112589917
NW_020230492.1	Gnomon	CDS	108774	108959	.	+	0	Name=XP_011142799.1;ID=cds-XP_011142799.1;Dbxref=GeneID:105185181%2CGenbank:XP_011142799.1;Parent=rna-XM_011144497.3
NW_020230492.1	Gnomon	CDS	110884	111032	.	+	0	Name=XP_011142799.1;ID=cds-XP_011142799.1;Dbxref=GeneID:105185181%2CGenbank:XP_011142799.1;Parent=rna-XM_011144497.3
NW_020230492.1	Gnomon	CDS	112680	112838	.	+	0	Name=XP_011142799.1;ID=cds-XP_011142799.1;Dbxref=GeneID:105185181%2CGenbank:XP_011142799.1;Parent=rna-XM_011144497.3
NW_020230492.1	Gnomon	CDS	115187	115523	.	+	0	Name=XP_011142799.1;ID=cds-XP_011142799.1;Dbxref=GeneID:105185181%2CGenbank:XP_011142799.1;Parent=rna-XM_011144497.3
NW_020230492.1	Gnomon	CDS	115918	116067	.	+	0	Name=XP_011142799.1;ID=cds-XP_011142799.1;Dbxref=GeneID:105185181%2CGenbank:XP_011142799.1;Parent=rna-XM_011144497.3
NW_020230492.1	Gnomon	CDS	116166	116306	.	+	0	Name=XP_011142799.1;ID=cds-XP_011142799.1;Dbxref=GeneID:105185181%2CGenbank:XP_011142799.1;Parent=rna-XM_011144497.3
NW_020230492.1	Gnomon	CDS	116521	116661	.	+	0	Name=XP_011142799.1;ID=cds-XP_011142799.1;Dbxref=GeneID:105185181%2CGenbank:XP_011142799.1;Parent=rna-XM_011144497.3
NW_020230492.1	Gnomon	CDS	81645	81720	.	+	0	Name=XP_011142809.2;ID=cds-XP_011142809.2;Dbxref=GeneID:105185189%2CGenbank:XP_011142809.2;Parent=rna-XM_011144507.2
NW_020230492.1	Gnomon	CDS	81952	82239	.	+	0	Name=XP_011142809.2;ID=cds-XP_011142809.2;Dbxref=GeneID:105185189%2CGenbank:XP_011142809.2;Parent=rna-XM_011144507.2
NW_020230492.1	Gnomon	CDS	82426	82787	.	+	0	Name=XP_011142809.2;ID=cds-XP_011142809.2;Dbxref=GeneID:105185189%2CGenbank:XP_011142809.2;Parent=rna-XM_011144507.2
NW_020230492.1	Gnomon	CDS	909876	911263	.	+	0	Name=XP_011142653.2;ID=cds-XP_011142653.2;Dbxref=GeneID:105185105%2CGenbank:XP_011142653.2;Parent=rna-XM_011144351.3
NW_020230492.1	Gnomon	CDS	911756	911915	.	+	0	Name=XP_011142653.2;ID=cds-XP_011142653.2;Dbxref=GeneID:105185105%2CGenbank:XP_011142653.2;Parent=rna-XM_011144351.3
NW_020230492.1	Gnomon	CDS	911977	912690	.	+	0	Name=XP_011142653.2;ID=cds-XP_011142653.2;Dbxref=GeneID:105185105%2CGenbank:XP_011142653.2;Parent=rna-XM_011144351.3
NW_020230492.1	Gnomon	mRNA	11961	15824	.	-	.	Name=XM_011144513.3;ID=rna-XM_011144513.3;Dbxref=GeneID:105185193%2CGenbank:XM_011144513.3;Parent=gene-LOC105185193
NW_020230492.1	Gnomon	exon	937865	938156	.	+	.	ID=exon-XM_011144343.3-6;Dbxref=GeneID:105185101%2CGenbank:XM_011144343.3;Parent=rna-XM_011144343.3
NW_020230492.1	Gnomon	exon	936435	936546	.	+	.	ID=exon-XM_011144343.3-1;Dbxref=GeneID:105185101%2CGenbank:XM_011144343.3;Parent=rna-XM_011144343.3
NW_020230492.1	Gnomon	exon	937363	937604	.	+	.	ID=exon-XM_011144343.3-4;Dbxref=GeneID:105185101%2CGenbank:XM_011144343.3;Parent=rna-XM_011144343.3
NW_020230492.1	Gnomon	exon	937682	937804	.	+	.	ID=exon-XM_011144343.3-5;Dbxref=GeneID:105185101%2CGenbank:XM_011144343.3;Parent=rna-XM_011144343.3
NW_020230492.1	Gnomon	exon	936663	937052	.	+	.	ID=exon-XM_011144343.3-2;Dbxref=GeneID:105185101%2CGenbank:XM_011144343.3;Parent=rna-XM_011144343.3
NW_020230492.1	Gnomon	exon	937144	937300	.	+	.	ID=exon-XM_011144343.3-3;Dbxref=GeneID:105185101%2CGenbank:XM_011144343.3;Parent=rna-XM_011144343.3
NW_020230492.1	Gnomon	lnc_RNA	1309844	1312574	.	+	.	Name=XR_849666.3;ID=rna-XR_849666.3;Dbxref=GeneID:105181923%2CGenbank:XR_849666.3;Parent=gene-LOC105181923
NW_020230492.1	Gnomon	CDS	898473	898489	.	-	0	Name=XP_011142656.2;ID=cds-XP_011142656.2;Dbxref=GeneID:105185106%2CGenbank:XP_011142656.2;Parent=rna-XM_011144354.3
NW_020230492.1	Gnomon	CDS	897404	897637	.	-	0	Name=XP_011142656.2;ID=cds-XP_011142656.2;Dbxref=GeneID:105185106%2CGenbank:XP_011142656.2;Parent=rna-XM_011144354.3
NW_020230492.1	Gnomon	CDS	895139	895474	.	-	0	Name=XP_011142656.2;ID=cds-XP_011142656.2;Dbxref=GeneID:105185106%2CGenbank:XP_011142656.2;Parent=rna-XM_011144354.3
NW_020230492.1	Gnomon	CDS	894448	894765	.	-	0	Name=XP_011142656.2;ID=cds-XP_011142656.2;Dbxref=GeneID:105185106%2CGenbank:XP_011142656.2;Parent=rna-XM_011144354.3
NW_020230492.1	Gnomon	CDS	893707	893899	.	-	0	Name=XP_011142656.2;ID=cds-XP_011142656.2;Dbxref=GeneID:105185106%2CGenbank:XP_011142656.2;Parent=rna-XM_011144354.3
NW_020230492.1	Gnomon	mRNA	18611	22998	.	+	.	Name=XM_019842276.2;ID=rna-XM_019842276.2;Dbxref=GeneID:105185210%2CGenbank:XM_019842276.2;Parent=gene-LOC105185210
NW_020230492.1	Gnomon	exon	391849	392034	.	+	.	ID=exon-XM_011144485.3-7;Dbxref=GeneID:105185175%2CGenbank:XM_011144485.3;Parent=rna-XM_011144485.3
NW_020230492.1	Gnomon	exon	392112	392192	.	+	.	ID=exon-XM_011144485.3-8;Dbxref=GeneID:105185175%2CGenbank:XM_011144485.3;Parent=rna-XM_011144485.3
NW_020230492.1	Gnomon	mRNA	892726	899373	.	-	.	Name=XM_025304976.1;ID=rna-XM_025304976.1;Dbxref=GeneID:105185106%2CGenbank:XM_025304976.1;Parent=gene-LOC105185106
NW_020230492.1	Gnomon	exon	385767	386293	.	+	.	ID=exon-XM_011144485.3-1;Dbxref=GeneID:105185175%2CGenbank:XM_011144485.3;Parent=rna-XM_011144485.3
NW_020230492.1	Gnomon	exon	389031	389495	.	+	.	ID=exon-XM_011144485.3-2;Dbxref=GeneID:105185175%2CGenbank:XM_011144485.3;Parent=rna-XM_011144485.3
NW_020230492.1	Gnomon	exon	389635	390353	.	+	.	ID=exon-XM_011144485.3-3;Dbxref=GeneID:105185175%2CGenbank:XM_011144485.3;Parent=rna-XM_011144485.3
NW_020230492.1	Gnomon	exon	390473	390678	.	+	.	ID=exon-XM_011144485.3-4;Dbxref=GeneID:105185175%2CGenbank:XM_011144485.3;Parent=rna-XM_011144485.3
NW_020230492.1	Gnomon	exon	390809	391174	.	+	.	ID=exon-XM_011144485.3-5;Dbxref=GeneID:105185175%2CGenbank:XM_011144485.3;Parent=rna-XM_011144485.3
NW_020230492.1	Gnomon	exon	391298	391743	.	+	.	ID=exon-XM_011144485.3-6;Dbxref=GeneID:105185175%2CGenbank:XM_011144485.3;Parent=rna-XM_011144485.3
NW_020230492.1	Gnomon	CDS	564244	564399	.	-	0	Name=XP_011142750.1;ID=cds-XP_011142750.1;Dbxref=GeneID:105185157%2CGenbank:XP_011142750.1;Parent=rna-XM_011144448.2
NW_020230492.1	Gnomon	CDS	563857	563978	.	-	0	Name=XP_011142750.1;ID=cds-XP_011142750.1;Dbxref=GeneID:105185157%2CGenbank:XP_011142750.1;Parent=rna-XM_011144448.2
NW_020230492.1	Gnomon	CDS	563560	563772	.	-	0	Name=XP_011142750.1;ID=cds-XP_011142750.1;Dbxref=GeneID:105185157%2CGenbank:XP_011142750.1;Parent=rna-XM_011144448.2
NW_020230492.1	Gnomon	CDS	563015	563362	.	-	0	Name=XP_011142750.1;ID=cds-XP_011142750.1;Dbxref=GeneID:105185157%2CGenbank:XP_011142750.1;Parent=rna-XM_011144448.2
NW_020230492.1	Gnomon	CDS	562642	562809	.	-	0	Name=XP_011142750.1;ID=cds-XP_011142750.1;Dbxref=GeneID:105185157%2CGenbank:XP_011142750.1;Parent=rna-XM_011144448.2
NW_020230492.1	Gnomon	CDS	562307	562438	.	-	0	Name=XP_011142750.1;ID=cds-XP_011142750.1;Dbxref=GeneID:105185157%2CGenbank:XP_011142750.1;Parent=rna-XM_011144448.2
NW_020230492.1	Gnomon	CDS	561782	562063	.	-	0	Name=XP_011142750.1;ID=cds-XP_011142750.1;Dbxref=GeneID:105185157%2CGenbank:XP_011142750.1;Parent=rna-XM_011144448.2
NW_020230492.1	Gnomon	CDS	561024	561241	.	-	0	Name=XP_011142750.1;ID=cds-XP_011142750.1;Dbxref=GeneID:105185157%2CGenbank:XP_011142750.1;Parent=rna-XM_011144448.2
NW_020230492.1	Gnomon	CDS	560495	560607	.	-	0	Name=XP_011142750.1;ID=cds-XP_011142750.1;Dbxref=GeneID:105185157%2CGenbank:XP_011142750.1;Parent=rna-XM_011144448.2
NW_020230492.1	Gnomon	mRNA	521838	526107	.	-	.	Name=XM_025304975.1;ID=rna-XM_025304975.1;Dbxref=GeneID:105185204%2CGenbank:XM_025304975.1;Parent=gene-LOC105185204
NW_020230492.1	Gnomon	mRNA	736842	739451	.	-	.	Name=XM_019842277.2;ID=rna-XM_019842277.2;Dbxref=GeneID:105185202%2CGenbank:XM_019842277.2;Parent=gene-LOC105185202
NW_020230492.1	Gnomon	mRNA	630098	631359	.	+	.	Name=XM_011144417.3;ID=rna-XM_011144417.3;Dbxref=GeneID:105185139%2CGenbank:XM_011144417.3;Parent=gene-LOC105185139
NW_020230492.1	Gnomon	CDS	898473	898489	.	-	0	Name=XP_011142655.2;ID=cds-XP_011142655.2;Dbxref=GeneID:105185106%2CGenbank:XP_011142655.2;Parent=rna-XM_011144353.3
NW_020230492.1	Gnomon	CDS	897404	897637	.	-	0	Name=XP_011142655.2;ID=cds-XP_011142655.2;Dbxref=GeneID:105185106%2CGenbank:XP_011142655.2;Parent=rna-XM_011144353.3
NW_020230492.1	Gnomon	CDS	895139	895474	.	-	0	Name=XP_011142655.2;ID=cds-XP_011142655.2;Dbxref=GeneID:105185106%2CGenbank:XP_011142655.2;Parent=rna-XM_011144353.3
NW_020230492.1	Gnomon	CDS	894448	894765	.	-	0	Name=XP_011142655.2;ID=cds-XP_011142655.2;Dbxref=GeneID:105185106%2CGenbank:XP_011142655.2;Parent=rna-XM_011144353.3
NW_020230492.1	Gnomon	CDS	893707	893899	.	-	0	Name=XP_011142655.2;ID=cds-XP_011142655.2;Dbxref=GeneID:105185106%2CGenbank:XP_011142655.2;Parent=rna-XM_011144353.3
NW_020230492.1	Gnomon	exon	1288690	1289108	.	+	.	ID=exon-XR_003113852.1-1;Dbxref=GeneID:105185098%2CGenbank:XR_003113852.1;Parent=rna-XR_003113852.1
NW_020230492.1	Gnomon	exon	1289221	1289475	.	+	.	ID=exon-XR_003113852.1-2;Dbxref=GeneID:105185098%2CGenbank:XR_003113852.1;Parent=rna-XR_003113852.1
NW_020230492.1	Gnomon	exon	217535	217696	.	-	.	ID=exon-XM_025304933.1-4;Dbxref=GeneID:105185180%2CGenbank:XM_025304933.1;Parent=rna-XM_025304933.1
NW_020230492.1	Gnomon	exon	199297	199446	.	-	.	ID=exon-XM_025304933.1-5;Dbxref=GeneID:105185180%2CGenbank:XM_025304933.1;Parent=rna-XM_025304933.1
NW_020230492.1	Gnomon	exon	180283	180608	.	-	.	ID=exon-XM_025304933.1-6;Dbxref=GeneID:105185180%2CGenbank:XM_025304933.1;Parent=rna-XM_025304933.1
NW_020230492.1	Gnomon	exon	169281	169530	.	-	.	ID=exon-XM_025304933.1-7;Dbxref=GeneID:105185180%2CGenbank:XM_025304933.1;Parent=rna-XM_025304933.1
NW_020230492.1	Gnomon	exon	159239	159383	.	-	.	ID=exon-XM_025304933.1-8;Dbxref=GeneID:105185180%2CGenbank:XM_025304933.1;Parent=rna-XM_025304933.1
NW_020230492.1	Gnomon	exon	158161	158423	.	-	.	ID=exon-XM_025304933.1-9;Dbxref=GeneID:105185180%2CGenbank:XM_025304933.1;Parent=rna-XM_025304933.1
NW_020230492.1	Gnomon	exon	294074	294091	.	-	.	ID=exon-XM_025304933.1-1;Dbxref=GeneID:105185180%2CGenbank:XM_025304933.1;Parent=rna-XM_025304933.1
NW_020230492.1	Gnomon	exon	292985	293077	.	-	.	ID=exon-XM_025304933.1-2;Dbxref=GeneID:105185180%2CGenbank:XM_025304933.1;Parent=rna-XM_025304933.1
NW_020230492.1	Gnomon	exon	223815	224135	.	-	.	ID=exon-XM_025304933.1-3;Dbxref=GeneID:105185180%2CGenbank:XM_025304933.1;Parent=rna-XM_025304933.1
NW_020230492.1	Gnomon	mRNA	439573	442016	.	-	.	Name=XM_025304974.1;ID=rna-XM_025304974.1;Dbxref=GeneID:105185173%2CGenbank:XM_025304974.1;Parent=gene-LOC105185173
NW_020230492.1	Gnomon	mRNA	31919	66601	.	+	.	Name=XM_011144511.3;ID=rna-XM_011144511.3;Dbxref=GeneID:105185192%2CGenbank:XM_011144511.3;Parent=gene-LOC105185192
NW_020230492.1	Gnomon	mRNA	1113288	1113560	.	+	.	Name=XM_019842270.1;ID=rna-XM_019842270.1;Dbxref=GeneID:109504016%2CGenbank:XM_019842270.1;Parent=gene-LOC109504016
NW_020230492.1	Gnomon	CDS	441633	442016	.	-	0	Name=XP_025160759.1;ID=cds-XP_025160759.1;Dbxref=GeneID:105185173%2CGenbank:XP_025160759.1;Parent=rna-XM_025304974.1
NW_020230492.1	Gnomon	CDS	440894	441365	.	-	0	Name=XP_025160759.1;ID=cds-XP_025160759.1;Dbxref=GeneID:105185173%2CGenbank:XP_025160759.1;Parent=rna-XM_025304974.1
NW_020230492.1	Gnomon	CDS	440665	440812	.	-	0	Name=XP_025160759.1;ID=cds-XP_025160759.1;Dbxref=GeneID:105185173%2CGenbank:XP_025160759.1;Parent=rna-XM_025304974.1
NW_020230492.1	Gnomon	CDS	440385	440587	.	-	0	Name=XP_025160759.1;ID=cds-XP_025160759.1;Dbxref=GeneID:105185173%2CGenbank:XP_025160759.1;Parent=rna-XM_025304974.1
NW_020230492.1	Gnomon	CDS	440165	440313	.	-	0	Name=XP_025160759.1;ID=cds-XP_025160759.1;Dbxref=GeneID:105185173%2CGenbank:XP_025160759.1;Parent=rna-XM_025304974.1
NW_020230492.1	Gnomon	CDS	439826	440011	.	-	0	Name=XP_025160759.1;ID=cds-XP_025160759.1;Dbxref=GeneID:105185173%2CGenbank:XP_025160759.1;Parent=rna-XM_025304974.1
NW_020230492.1	Gnomon	CDS	441633	442016	.	-	0	Name=XP_025160758.1;ID=cds-XP_025160758.1;Dbxref=GeneID:105185173%2CGenbank:XP_025160758.1;Parent=rna-XM_025304973.1
NW_020230492.1	Gnomon	CDS	440894	441365	.	-	0	Name=XP_025160758.1;ID=cds-XP_025160758.1;Dbxref=GeneID:105185173%2CGenbank:XP_025160758.1;Parent=rna-XM_025304973.1
NW_020230492.1	Gnomon	CDS	440665	440812	.	-	0	Name=XP_025160758.1;ID=cds-XP_025160758.1;Dbxref=GeneID:105185173%2CGenbank:XP_025160758.1;Parent=rna-XM_025304973.1
NW_020230492.1	Gnomon	CDS	440385	440587	.	-	0	Name=XP_025160758.1;ID=cds-XP_025160758.1;Dbxref=GeneID:105185173%2CGenbank:XP_025160758.1;Parent=rna-XM_025304973.1
NW_020230492.1	Gnomon	CDS	440165	440313	.	-	0	Name=XP_025160758.1;ID=cds-XP_025160758.1;Dbxref=GeneID:105185173%2CGenbank:XP_025160758.1;Parent=rna-XM_025304973.1
NW_020230492.1	Gnomon	CDS	439826	440011	.	-	0	Name=XP_025160758.1;ID=cds-XP_025160758.1;Dbxref=GeneID:105185173%2CGenbank:XP_025160758.1;Parent=rna-XM_025304973.1
NW_020230492.1	Gnomon	mRNA	439826	442851	.	-	.	Name=XM_025304973.1;ID=rna-XM_025304973.1;Dbxref=GeneID:105185173%2CGenbank:XM_025304973.1;Parent=gene-LOC105185173
NW_020230492.1	Gnomon	CDS	94944	95702	.	-	0	Name=XP_011142805.1;ID=cds-XP_011142805.1;Dbxref=GeneID:105185184%2CGenbank:XP_011142805.1;Parent=rna-XM_011144503.3
NW_020230492.1	Gnomon	mRNA	636298	642112	.	-	.	Name=XM_011144416.3;ID=rna-XM_011144416.3;Dbxref=GeneID:105185138%2CGenbank:XM_011144416.3;Parent=gene-LOC105185138
NW_020230492.1	Gnomon	exon	1171229	1171901	.	+	.	ID=exon-XM_025304977.1-1;Dbxref=GeneID:112589917%2CGenbank:XM_025304977.1;Parent=rna-XM_025304977.1
NW_020230492.1	Gnomon	exon	1171996	1172597	.	+	.	ID=exon-XM_025304977.1-2;Dbxref=GeneID:112589917%2CGenbank:XM_025304977.1;Parent=rna-XM_025304977.1
NW_020230492.1	Gnomon	mRNA	818573	826486	.	+	.	Name=XM_025304972.1;ID=rna-XM_025304972.1;Dbxref=GeneID:105185116%2CGenbank:XM_025304972.1;Parent=gene-LOC105185116
NW_020230492.1	Gnomon	CDS	376914	377181	.	+	0	Name=XP_011142794.1;ID=cds-XP_011142794.1;Dbxref=GeneID:105185179%2CGenbank:XP_011142794.1;Parent=rna-XM_011144492.3
NW_020230492.1	Gnomon	CDS	378955	379250	.	+	0	Name=XP_011142794.1;ID=cds-XP_011142794.1;Dbxref=GeneID:105185179%2CGenbank:XP_011142794.1;Parent=rna-XM_011144492.3
NW_020230492.1	Gnomon	CDS	380141	380468	.	+	0	Name=XP_011142794.1;ID=cds-XP_011142794.1;Dbxref=GeneID:105185179%2CGenbank:XP_011142794.1;Parent=rna-XM_011144492.3
NW_020230492.1	Gnomon	CDS	380892	381189	.	+	0	Name=XP_011142794.1;ID=cds-XP_011142794.1;Dbxref=GeneID:105185179%2CGenbank:XP_011142794.1;Parent=rna-XM_011144492.3
NW_020230492.1	Gnomon	CDS	381286	381491	.	+	0	Name=XP_011142794.1;ID=cds-XP_011142794.1;Dbxref=GeneID:105185179%2CGenbank:XP_011142794.1;Parent=rna-XM_011144492.3
NW_020230492.1	Gnomon	CDS	381702	381850	.	+	0	Name=XP_011142794.1;ID=cds-XP_011142794.1;Dbxref=GeneID:105185179%2CGenbank:XP_011142794.1;Parent=rna-XM_011144492.3
NW_020230492.1	Gnomon	CDS	381942	382124	.	+	0	Name=XP_011142794.1;ID=cds-XP_011142794.1;Dbxref=GeneID:105185179%2CGenbank:XP_011142794.1;Parent=rna-XM_011144492.3
NW_020230492.1	Gnomon	CDS	99826	100132	.	-	0	Name=XP_011142804.1;ID=cds-XP_011142804.1;Dbxref=GeneID:105185183%2CGenbank:XP_011142804.1;Parent=rna-XM_011144502.3
NW_020230492.1	Gnomon	CDS	97487	98956	.	-	0	Name=XP_011142804.1;ID=cds-XP_011142804.1;Dbxref=GeneID:105185183%2CGenbank:XP_011142804.1;Parent=rna-XM_011144502.3
NW_020230492.1	Gnomon	CDS	97092	97264	.	-	0	Name=XP_011142804.1;ID=cds-XP_011142804.1;Dbxref=GeneID:105185183%2CGenbank:XP_011142804.1;Parent=rna-XM_011144502.3
NW_020230492.1	Gnomon	mRNA	636298	642108	.	-	.	Name=XM_011144415.3;ID=rna-XM_011144415.3;Dbxref=GeneID:105185138%2CGenbank:XM_011144415.3;Parent=gene-LOC105185138
NW_020230492.1	Gnomon	exon	885956	886112	.	-	.	ID=exon-XM_019842298.2-1;Dbxref=GeneID:105185108%2CGenbank:XM_019842298.2;Parent=rna-XM_019842298.2
NW_020230492.1	Gnomon	exon	885326	885732	.	-	.	ID=exon-XM_019842298.2-2;Dbxref=GeneID:105185108%2CGenbank:XM_019842298.2;Parent=rna-XM_019842298.2
NW_020230492.1	Gnomon	exon	884589	884921	.	-	.	ID=exon-XM_019842298.2-3;Dbxref=GeneID:105185108%2CGenbank:XM_019842298.2;Parent=rna-XM_019842298.2
NW_020230492.1	Gnomon	exon	881695	884295	.	-	.	ID=exon-XM_019842298.2-4;Dbxref=GeneID:105185108%2CGenbank:XM_019842298.2;Parent=rna-XM_019842298.2
NW_020230492.1	Gnomon	CDS	108774	108959	.	+	0	Name=XP_011142798.1;ID=cds-XP_011142798.1;Dbxref=GeneID:105185181%2CGenbank:XP_011142798.1;Parent=rna-XM_011144496.3
NW_020230492.1	Gnomon	CDS	110884	111032	.	+	0	Name=XP_011142798.1;ID=cds-XP_011142798.1;Dbxref=GeneID:105185181%2CGenbank:XP_011142798.1;Parent=rna-XM_011144496.3
NW_020230492.1	Gnomon	CDS	112680	112838	.	+	0	Name=XP_011142798.1;ID=cds-XP_011142798.1;Dbxref=GeneID:105185181%2CGenbank:XP_011142798.1;Parent=rna-XM_011144496.3
NW_020230492.1	Gnomon	CDS	115187	115523	.	+	0	Name=XP_011142798.1;ID=cds-XP_011142798.1;Dbxref=GeneID:105185181%2CGenbank:XP_011142798.1;Parent=rna-XM_011144496.3
NW_020230492.1	Gnomon	CDS	115918	116067	.	+	0	Name=XP_011142798.1;ID=cds-XP_011142798.1;Dbxref=GeneID:105185181%2CGenbank:XP_011142798.1;Parent=rna-XM_011144496.3
NW_020230492.1	Gnomon	CDS	116166	116306	.	+	0	Name=XP_011142798.1;ID=cds-XP_011142798.1;Dbxref=GeneID:105185181%2CGenbank:XP_011142798.1;Parent=rna-XM_011144496.3
NW_020230492.1	Gnomon	CDS	116521	116661	.	+	0	Name=XP_011142798.1;ID=cds-XP_011142798.1;Dbxref=GeneID:105185181%2CGenbank:XP_011142798.1;Parent=rna-XM_011144496.3
NW_020230492.1	Gnomon	CDS	89411	89483	.	+	0	Name=XP_011142808.2;ID=cds-XP_011142808.2;Dbxref=GeneID:105185187%2CGenbank:XP_011142808.2;Parent=rna-XM_011144506.3
NW_020230492.1	Gnomon	CDS	89712	89996	.	+	0	Name=XP_011142808.2;ID=cds-XP_011142808.2;Dbxref=GeneID:105185187%2CGenbank:XP_011142808.2;Parent=rna-XM_011144506.3
NW_020230492.1	Gnomon	CDS	90183	90487	.	+	0	Name=XP_011142808.2;ID=cds-XP_011142808.2;Dbxref=GeneID:105185187%2CGenbank:XP_011142808.2;Parent=rna-XM_011144506.3
NW_020230492.1	Gnomon	exon	638595	638719	.	-	.	ID=exon-XM_011144415.3-8;Dbxref=GeneID:105185138%2CGenbank:XM_011144415.3;Parent=rna-XM_011144415.3
NW_020230492.1	Gnomon	exon	638302	638494	.	-	.	ID=exon-XM_011144415.3-9;Dbxref=GeneID:105185138%2CGenbank:XM_011144415.3;Parent=rna-XM_011144415.3
NW_020230492.1	Gnomon	exon	639614	639800	.	-	.	ID=exon-XM_011144415.3-6;Dbxref=GeneID:105185138%2CGenbank:XM_011144415.3;Parent=rna-XM_011144415.3
NW_020230492.1	Gnomon	exon	639128	639286	.	-	.	ID=exon-XM_011144415.3-7;Dbxref=GeneID:105185138%2CGenbank:XM_011144415.3;Parent=rna-XM_011144415.3
NW_020230492.1	Gnomon	exon	640351	640631	.	-	.	ID=exon-XM_011144415.3-4;Dbxref=GeneID:105185138%2CGenbank:XM_011144415.3;Parent=rna-XM_011144415.3
NW_020230492.1	Gnomon	exon	639887	640039	.	-	.	ID=exon-XM_011144415.3-5;Dbxref=GeneID:105185138%2CGenbank:XM_011144415.3;Parent=rna-XM_011144415.3
NW_020230492.1	Gnomon	exon	641110	641410	.	-	.	ID=exon-XM_011144415.3-2;Dbxref=GeneID:105185138%2CGenbank:XM_011144415.3;Parent=rna-XM_011144415.3
NW_020230492.1	Gnomon	exon	640832	641030	.	-	.	ID=exon-XM_011144415.3-3;Dbxref=GeneID:105185138%2CGenbank:XM_011144415.3;Parent=rna-XM_011144415.3
NW_020230492.1	Gnomon	exon	641532	642108	.	-	.	ID=exon-XM_011144415.3-1;Dbxref=GeneID:105185138%2CGenbank:XM_011144415.3;Parent=rna-XM_011144415.3
NW_020230492.1	Gnomon	mRNA	636298	642109	.	-	.	Name=XM_011144414.3;ID=rna-XM_011144414.3;Dbxref=GeneID:105185138%2CGenbank:XM_011144414.3;Parent=gene-LOC105185138
NW_020230492.1	Gnomon	CDS	923394	923495	.	+	0	Name=XP_011142651.1;ID=cds-XP_011142651.1;Dbxref=GeneID:105185103%2CGenbank:XP_011142651.1;Parent=rna-XM_011144349.3
NW_020230492.1	Gnomon	CDS	923648	923691	.	+	0	Name=XP_011142651.1;ID=cds-XP_011142651.1;Dbxref=GeneID:105185103%2CGenbank:XP_011142651.1;Parent=rna-XM_011144349.3
NW_020230492.1	Gnomon	CDS	924465	924573	.	+	0	Name=XP_011142651.1;ID=cds-XP_011142651.1;Dbxref=GeneID:105185103%2CGenbank:XP_011142651.1;Parent=rna-XM_011144349.3
NW_020230492.1	Gnomon	CDS	924650	924739	.	+	0	Name=XP_011142651.1;ID=cds-XP_011142651.1;Dbxref=GeneID:105185103%2CGenbank:XP_011142651.1;Parent=rna-XM_011144349.3
NW_020230492.1	Gnomon	exon	1279688	1281284	.	+	.	ID=exon-XR_003113854.1-1;Dbxref=GeneID:112589911%2CGenbank:XR_003113854.1;Parent=rna-XR_003113854.1
NW_020230492.1	Gnomon	exon	1281395	1281642	.	+	.	ID=exon-XR_003113854.1-2;Dbxref=GeneID:112589911%2CGenbank:XR_003113854.1;Parent=rna-XR_003113854.1
NW_020230492.1	Gnomon	mRNA	818261	826486	.	+	.	Name=XM_025304971.1;ID=rna-XM_025304971.1;Dbxref=GeneID:105185116%2CGenbank:XM_025304971.1;Parent=gene-LOC105185116
NW_020230492.1	Gnomon	exon	2390	2559	.	+	.	ID=exon-XM_011144535.3-3;Dbxref=GeneID:105185212%2CGenbank:XM_011144535.3;Parent=rna-XM_011144535.3
NW_020230492.1	Gnomon	exon	2660	2821	.	+	.	ID=exon-XM_011144535.3-4;Dbxref=GeneID:105185212%2CGenbank:XM_011144535.3;Parent=rna-XM_011144535.3
NW_020230492.1	Gnomon	exon	1807	2014	.	+	.	ID=exon-XM_011144535.3-1;Dbxref=GeneID:105185212%2CGenbank:XM_011144535.3;Parent=rna-XM_011144535.3
NW_020230492.1	Gnomon	exon	2097	2242	.	+	.	ID=exon-XM_011144535.3-2;Dbxref=GeneID:105185212%2CGenbank:XM_011144535.3;Parent=rna-XM_011144535.3
NW_020230492.1	Gnomon	CDS	108774	108959	.	+	0	Name=XP_011142797.1;ID=cds-XP_011142797.1;Dbxref=GeneID:105185181%2CGenbank:XP_011142797.1;Parent=rna-XM_011144495.3
NW_020230492.1	Gnomon	CDS	110884	111032	.	+	0	Name=XP_011142797.1;ID=cds-XP_011142797.1;Dbxref=GeneID:105185181%2CGenbank:XP_011142797.1;Parent=rna-XM_011144495.3
NW_020230492.1	Gnomon	CDS	112680	112838	.	+	0	Name=XP_011142797.1;ID=cds-XP_011142797.1;Dbxref=GeneID:105185181%2CGenbank:XP_011142797.1;Parent=rna-XM_011144495.3
NW_020230492.1	Gnomon	CDS	115187	115523	.	+	0	Name=XP_011142797.1;ID=cds-XP_011142797.1;Dbxref=GeneID:105185181%2CGenbank:XP_011142797.1;Parent=rna-XM_011144495.3
NW_020230492.1	Gnomon	CDS	115918	116067	.	+	0	Name=XP_011142797.1;ID=cds-XP_011142797.1;Dbxref=GeneID:105185181%2CGenbank:XP_011142797.1;Parent=rna-XM_011144495.3
NW_020230492.1	Gnomon	CDS	116166	116306	.	+	0	Name=XP_011142797.1;ID=cds-XP_011142797.1;Dbxref=GeneID:105185181%2CGenbank:XP_011142797.1;Parent=rna-XM_011144495.3
NW_020230492.1	Gnomon	CDS	116521	116661	.	+	0	Name=XP_011142797.1;ID=cds-XP_011142797.1;Dbxref=GeneID:105185181%2CGenbank:XP_011142797.1;Parent=rna-XM_011144495.3
NW_020230492.1	Gnomon	CDS	91237	91621	.	+	0	Name=XP_011142807.2;ID=cds-XP_011142807.2;Dbxref=GeneID:105185186%2CGenbank:XP_011142807.2;Parent=rna-XM_011144505.2
NW_020230492.1	Gnomon	CDS	91877	92025	.	+	0	Name=XP_011142807.2;ID=cds-XP_011142807.2;Dbxref=GeneID:105185186%2CGenbank:XP_011142807.2;Parent=rna-XM_011144505.2
NW_020230492.1	Gnomon	CDS	92358	92525	.	+	0	Name=XP_011142807.2;ID=cds-XP_011142807.2;Dbxref=GeneID:105185186%2CGenbank:XP_011142807.2;Parent=rna-XM_011144505.2
NW_020230492.1	Gnomon	mRNA	633225	636120	.	+	.	Name=XM_011144413.3;ID=rna-XM_011144413.3;Dbxref=GeneID:105185137%2CGenbank:XM_011144413.3;Parent=gene-LOC105185137
NW_020230492.1	Gnomon	CDS	928786	928814	.	+	0	Name=XP_011142650.1;ID=cds-XP_011142650.1;Dbxref=GeneID:105185102%2CGenbank:XP_011142650.1;Parent=rna-XM_011144348.3
NW_020230492.1	Gnomon	CDS	928994	929319	.	+	0	Name=XP_011142650.1;ID=cds-XP_011142650.1;Dbxref=GeneID:105185102%2CGenbank:XP_011142650.1;Parent=rna-XM_011144348.3
NW_020230492.1	Gnomon	CDS	929805	930076	.	+	0	Name=XP_011142650.1;ID=cds-XP_011142650.1;Dbxref=GeneID:105185102%2CGenbank:XP_011142650.1;Parent=rna-XM_011144348.3
NW_020230492.1	Gnomon	CDS	930207	930438	.	+	0	Name=XP_011142650.1;ID=cds-XP_011142650.1;Dbxref=GeneID:105185102%2CGenbank:XP_011142650.1;Parent=rna-XM_011144348.3
NW_020230492.1	Gnomon	CDS	930543	930721	.	+	0	Name=XP_011142650.1;ID=cds-XP_011142650.1;Dbxref=GeneID:105185102%2CGenbank:XP_011142650.1;Parent=rna-XM_011144348.3
NW_020230492.1	Gnomon	exon	130477	130931	.	-	.	ID=exon-XM_025304934.1-20;Dbxref=GeneID:105185180%2CGenbank:XM_025304934.1;Parent=rna-XM_025304934.1
NW_020230492.1	Gnomon	exon	129859	130132	.	-	.	ID=exon-XM_025304934.1-21;Dbxref=GeneID:105185180%2CGenbank:XM_025304934.1;Parent=rna-XM_025304934.1
NW_020230492.1	Gnomon	exon	129359	129517	.	-	.	ID=exon-XM_025304934.1-22;Dbxref=GeneID:105185180%2CGenbank:XM_025304934.1;Parent=rna-XM_025304934.1
NW_020230492.1	Gnomon	exon	128979	129133	.	-	.	ID=exon-XM_025304934.1-23;Dbxref=GeneID:105185180%2CGenbank:XM_025304934.1;Parent=rna-XM_025304934.1
NW_020230492.1	Gnomon	exon	126975	127194	.	-	.	ID=exon-XM_025304934.1-24;Dbxref=GeneID:105185180%2CGenbank:XM_025304934.1;Parent=rna-XM_025304934.1
NW_020230492.1	Gnomon	exon	125956	126046	.	-	.	ID=exon-XM_025304934.1-25;Dbxref=GeneID:105185180%2CGenbank:XM_025304934.1;Parent=rna-XM_025304934.1
NW_020230492.1	Gnomon	exon	122901	125443	.	-	.	ID=exon-XM_025304934.1-26;Dbxref=GeneID:105185180%2CGenbank:XM_025304934.1;Parent=rna-XM_025304934.1
NW_020230492.1	Gnomon	exon	135456	135619	.	-	.	ID=exon-XM_025304934.1-16;Dbxref=GeneID:105185180%2CGenbank:XM_025304934.1;Parent=rna-XM_025304934.1
NW_020230492.1	Gnomon	exon	134485	134699	.	-	.	ID=exon-XM_025304934.1-17;Dbxref=GeneID:105185180%2CGenbank:XM_025304934.1;Parent=rna-XM_025304934.1
NW_020230492.1	Gnomon	exon	132404	132997	.	-	.	ID=exon-XM_025304934.1-18;Dbxref=GeneID:105185180%2CGenbank:XM_025304934.1;Parent=rna-XM_025304934.1
NW_020230492.1	Gnomon	exon	131422	131691	.	-	.	ID=exon-XM_025304934.1-19;Dbxref=GeneID:105185180%2CGenbank:XM_025304934.1;Parent=rna-XM_025304934.1
NW_020230492.1	Gnomon	exon	151813	151974	.	-	.	ID=exon-XM_025304934.1-10;Dbxref=GeneID:105185180%2CGenbank:XM_025304934.1;Parent=rna-XM_025304934.1
NW_020230492.1	Gnomon	exon	144837	145247	.	-	.	ID=exon-XM_025304934.1-11;Dbxref=GeneID:105185180%2CGenbank:XM_025304934.1;Parent=rna-XM_025304934.1
NW_020230492.1	Gnomon	exon	139625	139930	.	-	.	ID=exon-XM_025304934.1-12;Dbxref=GeneID:105185180%2CGenbank:XM_025304934.1;Parent=rna-XM_025304934.1
NW_020230492.1	Gnomon	exon	138362	138661	.	-	.	ID=exon-XM_025304934.1-13;Dbxref=GeneID:105185180%2CGenbank:XM_025304934.1;Parent=rna-XM_025304934.1
NW_020230492.1	Gnomon	exon	137238	137369	.	-	.	ID=exon-XM_025304934.1-14;Dbxref=GeneID:105185180%2CGenbank:XM_025304934.1;Parent=rna-XM_025304934.1
NW_020230492.1	Gnomon	exon	136787	136926	.	-	.	ID=exon-XM_025304934.1-15;Dbxref=GeneID:105185180%2CGenbank:XM_025304934.1;Parent=rna-XM_025304934.1
NW_020230492.1	Gnomon	mRNA	938180	940277	.	-	.	Name=XM_025304970.1;ID=rna-XM_025304970.1;Dbxref=GeneID:105185200%2CGenbank:XM_025304970.1;Parent=gene-LOC105185200
NW_020230492.1	Gnomon	exon	93673	93759	.	+	.	ID=exon-XM_019842275.2-2;Dbxref=GeneID:105185185%2CGenbank:XM_019842275.2;Parent=rna-XM_019842275.2
NW_020230492.1	Gnomon	exon	93865	93955	.	+	.	ID=exon-XM_019842275.2-3;Dbxref=GeneID:105185185%2CGenbank:XM_019842275.2;Parent=rna-XM_019842275.2
NW_020230492.1	Gnomon	exon	94142	94652	.	+	.	ID=exon-XM_019842275.2-4;Dbxref=GeneID:105185185%2CGenbank:XM_019842275.2;Parent=rna-XM_019842275.2
NW_020230492.1	Gnomon	exon	93430	93580	.	+	.	ID=exon-XM_019842275.2-1;Dbxref=GeneID:105185185%2CGenbank:XM_019842275.2;Parent=rna-XM_019842275.2
NW_020230492.1	Gnomon	CDS	674456	674572	.	+	0	Name=XP_011142698.1;ID=cds-XP_011142698.1;Dbxref=GeneID:105185127%2CGenbank:XP_011142698.1;Parent=rna-XM_011144396.3
NW_020230492.1	Gnomon	CDS	674672	675340	.	+	0	Name=XP_011142698.1;ID=cds-XP_011142698.1;Dbxref=GeneID:105185127%2CGenbank:XP_011142698.1;Parent=rna-XM_011144396.3
NW_020230492.1	Gnomon	CDS	644700	644762	.	+	0	Name=XP_011142708.1;ID=cds-XP_011142708.1;Dbxref=GeneID:105185133%2CGenbank:XP_011142708.1;Parent=rna-XM_011144406.3
NW_020230492.1	Gnomon	CDS	645144	646001	.	+	0	Name=XP_011142708.1;ID=cds-XP_011142708.1;Dbxref=GeneID:105185133%2CGenbank:XP_011142708.1;Parent=rna-XM_011144406.3
NW_020230492.1	Gnomon	CDS	646082	646228	.	+	0	Name=XP_011142708.1;ID=cds-XP_011142708.1;Dbxref=GeneID:105185133%2CGenbank:XP_011142708.1;Parent=rna-XM_011144406.3
NW_020230492.1	Gnomon	CDS	646317	646550	.	+	0	Name=XP_011142708.1;ID=cds-XP_011142708.1;Dbxref=GeneID:105185133%2CGenbank:XP_011142708.1;Parent=rna-XM_011144406.3
NW_020230492.1	Gnomon	CDS	646650	646676	.	+	0	Name=XP_011142708.1;ID=cds-XP_011142708.1;Dbxref=GeneID:105185133%2CGenbank:XP_011142708.1;Parent=rna-XM_011144406.3
NW_020230492.1	Gnomon	CDS	678535	678538	.	-	0	Name=XP_011142697.1;ID=cds-XP_011142697.1;Dbxref=GeneID:105185126%2CGenbank:XP_011142697.1;Parent=rna-XM_011144395.3
NW_020230492.1	Gnomon	CDS	678354	678472	.	-	0	Name=XP_011142697.1;ID=cds-XP_011142697.1;Dbxref=GeneID:105185126%2CGenbank:XP_011142697.1;Parent=rna-XM_011144395.3
NW_020230492.1	Gnomon	CDS	678041	678265	.	-	0	Name=XP_011142697.1;ID=cds-XP_011142697.1;Dbxref=GeneID:105185126%2CGenbank:XP_011142697.1;Parent=rna-XM_011144395.3
NW_020230492.1	Gnomon	CDS	649005	649204	.	+	0	Name=XP_011142707.1;ID=cds-XP_011142707.1;Dbxref=GeneID:105185132%2CGenbank:XP_011142707.1;Parent=rna-XM_011144405.2
NW_020230492.1	Gnomon	CDS	649413	649518	.	+	0	Name=XP_011142707.1;ID=cds-XP_011142707.1;Dbxref=GeneID:105185132%2CGenbank:XP_011142707.1;Parent=rna-XM_011144405.2
NW_020230492.1	Gnomon	CDS	649712	649793	.	+	0	Name=XP_011142707.1;ID=cds-XP_011142707.1;Dbxref=GeneID:105185132%2CGenbank:XP_011142707.1;Parent=rna-XM_011144405.2
NW_020230492.1	Gnomon	CDS	649867	650104	.	+	0	Name=XP_011142707.1;ID=cds-XP_011142707.1;Dbxref=GeneID:105185132%2CGenbank:XP_011142707.1;Parent=rna-XM_011144405.2
NW_020230492.1	Gnomon	CDS	650204	650394	.	+	0	Name=XP_011142707.1;ID=cds-XP_011142707.1;Dbxref=GeneID:105185132%2CGenbank:XP_011142707.1;Parent=rna-XM_011144405.2
NW_020230492.1	Gnomon	CDS	650479	650635	.	+	0	Name=XP_011142707.1;ID=cds-XP_011142707.1;Dbxref=GeneID:105185132%2CGenbank:XP_011142707.1;Parent=rna-XM_011144405.2
NW_020230492.1	Gnomon	CDS	650795	650968	.	+	0	Name=XP_011142707.1;ID=cds-XP_011142707.1;Dbxref=GeneID:105185132%2CGenbank:XP_011142707.1;Parent=rna-XM_011144405.2
NW_020230492.1	Gnomon	CDS	651090	651216	.	+	0	Name=XP_011142707.1;ID=cds-XP_011142707.1;Dbxref=GeneID:105185132%2CGenbank:XP_011142707.1;Parent=rna-XM_011144405.2
NW_020230492.1	Gnomon	CDS	651301	651465	.	+	0	Name=XP_011142707.1;ID=cds-XP_011142707.1;Dbxref=GeneID:105185132%2CGenbank:XP_011142707.1;Parent=rna-XM_011144405.2
NW_020230492.1	Gnomon	CDS	498329	498389	.	-	0	Name=XP_025160710.1;ID=cds-XP_025160710.1;Dbxref=GeneID:105185164%2CGenbank:XP_025160710.1;Parent=rna-XM_025304925.1
NW_020230492.1	Gnomon	CDS	498145	498246	.	-	0	Name=XP_025160710.1;ID=cds-XP_025160710.1;Dbxref=GeneID:105185164%2CGenbank:XP_025160710.1;Parent=rna-XM_025304925.1
NW_020230492.1	Gnomon	CDS	497806	497954	.	-	0	Name=XP_025160710.1;ID=cds-XP_025160710.1;Dbxref=GeneID:105185164%2CGenbank:XP_025160710.1;Parent=rna-XM_025304925.1
NW_020230492.1	Gnomon	CDS	497453	497569	.	-	0	Name=XP_025160710.1;ID=cds-XP_025160710.1;Dbxref=GeneID:105185164%2CGenbank:XP_025160710.1;Parent=rna-XM_025304925.1
NW_020230492.1	Gnomon	exon	31919	32852	.	+	.	ID=exon-XM_011144511.3-1;Dbxref=GeneID:105185192%2CGenbank:XM_011144511.3;Parent=rna-XM_011144511.3
NW_020230492.1	Gnomon	exon	34810	34959	.	+	.	ID=exon-XM_011144511.3-2;Dbxref=GeneID:105185192%2CGenbank:XM_011144511.3;Parent=rna-XM_011144511.3
NW_020230492.1	Gnomon	exon	63397	66601	.	+	.	ID=exon-XM_011144511.3-7;Dbxref=GeneID:105185192%2CGenbank:XM_011144511.3;Parent=rna-XM_011144511.3
NW_020230492.1	Gnomon	exon	39636	41021	.	+	.	ID=exon-XM_011144511.3-3;Dbxref=GeneID:105185192%2CGenbank:XM_011144511.3;Parent=rna-XM_011144511.3
NW_020230492.1	Gnomon	exon	61469	61705	.	+	.	ID=exon-XM_011144511.3-4;Dbxref=GeneID:105185192%2CGenbank:XM_011144511.3;Parent=rna-XM_011144511.3
NW_020230492.1	Gnomon	exon	61934	62811	.	+	.	ID=exon-XM_011144511.3-5;Dbxref=GeneID:105185192%2CGenbank:XM_011144511.3;Parent=rna-XM_011144511.3
NW_020230492.1	Gnomon	exon	63042	63324	.	+	.	ID=exon-XM_011144511.3-6;Dbxref=GeneID:105185192%2CGenbank:XM_011144511.3;Parent=rna-XM_011144511.3
NW_020230492.1	Gnomon	exon	223815	224135	.	-	.	ID=exon-XM_025304932.1-3;Dbxref=GeneID:105185180%2CGenbank:XM_025304932.1;Parent=rna-XM_025304932.1
NW_020230492.1	Gnomon	exon	217535	217696	.	-	.	ID=exon-XM_025304932.1-4;Dbxref=GeneID:105185180%2CGenbank:XM_025304932.1;Parent=rna-XM_025304932.1
NW_020230492.1	Gnomon	exon	317846	318287	.	-	.	ID=exon-XM_025304932.1-1;Dbxref=GeneID:105185180%2CGenbank:XM_025304932.1;Parent=rna-XM_025304932.1
NW_020230492.1	Gnomon	exon	292985	293077	.	-	.	ID=exon-XM_025304932.1-2;Dbxref=GeneID:105185180%2CGenbank:XM_025304932.1;Parent=rna-XM_025304932.1
NW_020230492.1	Gnomon	exon	169281	169530	.	-	.	ID=exon-XM_025304932.1-7;Dbxref=GeneID:105185180%2CGenbank:XM_025304932.1;Parent=rna-XM_025304932.1
NW_020230492.1	Gnomon	exon	159239	159383	.	-	.	ID=exon-XM_025304932.1-8;Dbxref=GeneID:105185180%2CGenbank:XM_025304932.1;Parent=rna-XM_025304932.1
NW_020230492.1	Gnomon	exon	199297	199446	.	-	.	ID=exon-XM_025304932.1-5;Dbxref=GeneID:105185180%2CGenbank:XM_025304932.1;Parent=rna-XM_025304932.1
NW_020230492.1	Gnomon	exon	180283	180608	.	-	.	ID=exon-XM_025304932.1-6;Dbxref=GeneID:105185180%2CGenbank:XM_025304932.1;Parent=rna-XM_025304932.1
NW_020230492.1	Gnomon	exon	158161	158423	.	-	.	ID=exon-XM_025304932.1-9;Dbxref=GeneID:105185180%2CGenbank:XM_025304932.1;Parent=rna-XM_025304932.1
NW_020230492.1	Gnomon	exon	678686	678864	.	-	.	ID=exon-XM_011144392.3-1;Dbxref=GeneID:105185126%2CGenbank:XM_011144392.3;Parent=rna-XM_011144392.3
NW_020230492.1	Gnomon	exon	678535	678623	.	-	.	ID=exon-XM_011144392.3-2;Dbxref=GeneID:105185126%2CGenbank:XM_011144392.3;Parent=rna-XM_011144392.3
NW_020230492.1	Gnomon	exon	678354	678472	.	-	.	ID=exon-XM_011144392.3-3;Dbxref=GeneID:105185126%2CGenbank:XM_011144392.3;Parent=rna-XM_011144392.3
NW_020230492.1	Gnomon	exon	678039	678265	.	-	.	ID=exon-XM_011144392.3-4;Dbxref=GeneID:105185126%2CGenbank:XM_011144392.3;Parent=rna-XM_011144392.3
NW_020230492.1	Gnomon	CDS	678535	678538	.	-	0	Name=XP_011142696.1;ID=cds-XP_011142696.1;Dbxref=GeneID:105185126%2CGenbank:XP_011142696.1;Parent=rna-XM_011144394.3
NW_020230492.1	Gnomon	CDS	678354	678472	.	-	0	Name=XP_011142696.1;ID=cds-XP_011142696.1;Dbxref=GeneID:105185126%2CGenbank:XP_011142696.1;Parent=rna-XM_011144394.3
NW_020230492.1	Gnomon	CDS	678041	678265	.	-	0	Name=XP_011142696.1;ID=cds-XP_011142696.1;Dbxref=GeneID:105185126%2CGenbank:XP_011142696.1;Parent=rna-XM_011144394.3
NW_020230492.1	Gnomon	CDS	664918	665730	.	-	0	Name=XP_011142706.1;ID=cds-XP_011142706.1;Dbxref=GeneID:105185131%2CGenbank:XP_011142706.1;Parent=rna-XM_011144404.3
NW_020230492.1	Gnomon	CDS	664453	664570	.	-	0	Name=XP_011142706.1;ID=cds-XP_011142706.1;Dbxref=GeneID:105185131%2CGenbank:XP_011142706.1;Parent=rna-XM_011144404.3
NW_020230492.1	Gnomon	CDS	661247	661364	.	-	0	Name=XP_011142706.1;ID=cds-XP_011142706.1;Dbxref=GeneID:105185131%2CGenbank:XP_011142706.1;Parent=rna-XM_011144404.3
NW_020230492.1	Gnomon	CDS	660607	660661	.	-	0	Name=XP_011142706.1;ID=cds-XP_011142706.1;Dbxref=GeneID:105185131%2CGenbank:XP_011142706.1;Parent=rna-XM_011144404.3
NW_020230492.1	Gnomon	CDS	655160	655177	.	-	0	Name=XP_011142706.1;ID=cds-XP_011142706.1;Dbxref=GeneID:105185131%2CGenbank:XP_011142706.1;Parent=rna-XM_011144404.3
NW_020230492.1	Gnomon	CDS	909876	910178	.	+	0	Name=XP_025160711.1;ID=cds-XP_025160711.1;Dbxref=GeneID:105185105%2CGenbank:XP_025160711.1;Parent=rna-XM_025304926.1
NW_020230492.1	Gnomon	CDS	910356	911263	.	+	0	Name=XP_025160711.1;ID=cds-XP_025160711.1;Dbxref=GeneID:105185105%2CGenbank:XP_025160711.1;Parent=rna-XM_025304926.1
NW_020230492.1	Gnomon	CDS	911756	911915	.	+	0	Name=XP_025160711.1;ID=cds-XP_025160711.1;Dbxref=GeneID:105185105%2CGenbank:XP_025160711.1;Parent=rna-XM_025304926.1
NW_020230492.1	Gnomon	CDS	911968	912690	.	+	0	Name=XP_025160711.1;ID=cds-XP_025160711.1;Dbxref=GeneID:105185105%2CGenbank:XP_025160711.1;Parent=rna-XM_025304926.1
NW_020230492.1	Gnomon	CDS	121773	121797	.	-	0	Name=XP_011142800.1;ID=cds-XP_011142800.1;Dbxref=GeneID:105185182%2CGenbank:XP_011142800.1;Parent=rna-XM_011144498.3
NW_020230492.1	Gnomon	CDS	121486	121683	.	-	0	Name=XP_011142800.1;ID=cds-XP_011142800.1;Dbxref=GeneID:105185182%2CGenbank:XP_011142800.1;Parent=rna-XM_011144498.3
NW_020230492.1	Gnomon	CDS	120631	121068	.	-	0	Name=XP_011142800.1;ID=cds-XP_011142800.1;Dbxref=GeneID:105185182%2CGenbank:XP_011142800.1;Parent=rna-XM_011144498.3
NW_020230492.1	Gnomon	CDS	119990	120330	.	-	0	Name=XP_011142800.1;ID=cds-XP_011142800.1;Dbxref=GeneID:105185182%2CGenbank:XP_011142800.1;Parent=rna-XM_011144498.3
NW_020230492.1	Gnomon	CDS	119735	119830	.	-	0	Name=XP_011142800.1;ID=cds-XP_011142800.1;Dbxref=GeneID:105185182%2CGenbank:XP_011142800.1;Parent=rna-XM_011144498.3
NW_020230492.1	Gnomon	CDS	119435	119599	.	-	0	Name=XP_011142800.1;ID=cds-XP_011142800.1;Dbxref=GeneID:105185182%2CGenbank:XP_011142800.1;Parent=rna-XM_011144498.3
NW_020230492.1	Gnomon	mRNA	633272	636120	.	+	.	Name=XM_011144411.3;ID=rna-XM_011144411.3;Dbxref=GeneID:105185137%2CGenbank:XM_011144411.3;Parent=gene-LOC105185137
NW_020230492.1	Gnomon	exon	582336	582528	.	-	.	ID=exon-XM_011144440.3-2;Dbxref=GeneID:105185152%2CGenbank:XM_011144440.3;Parent=rna-XM_011144440.3
NW_020230492.1	Gnomon	exon	581083	582169	.	-	.	ID=exon-XM_011144440.3-3;Dbxref=GeneID:105185152%2CGenbank:XM_011144440.3;Parent=rna-XM_011144440.3
NW_020230492.1	Gnomon	exon	582609	583120	.	-	.	ID=exon-XM_011144440.3-1;Dbxref=GeneID:105185152%2CGenbank:XM_011144440.3;Parent=rna-XM_011144440.3
NW_020230492.1	Gnomon	lnc_RNA	1318235	1322002	.	+	.	Name=XR_003113865.1;ID=rna-XR_003113865.1;Dbxref=GeneID:109503730%2CGenbank:XR_003113865.1;Parent=gene-LOC109503730
NW_020230492.1	Gnomon	exon	559707	560607	.	-	.	ID=exon-XM_011144449.3-10;Dbxref=GeneID:105185157%2CGenbank:XM_011144449.3;Parent=rna-XM_011144449.3
NW_020230492.1	Gnomon	CDS	909876	911263	.	+	0	Name=XP_025160713.1;ID=cds-XP_025160713.1;Dbxref=GeneID:105185105%2CGenbank:XP_025160713.1;Parent=rna-XM_025304928.1
NW_020230492.1	Gnomon	CDS	911756	911915	.	+	0	Name=XP_025160713.1;ID=cds-XP_025160713.1;Dbxref=GeneID:105185105%2CGenbank:XP_025160713.1;Parent=rna-XM_025304928.1
NW_020230492.1	Gnomon	CDS	911968	912690	.	+	0	Name=XP_025160713.1;ID=cds-XP_025160713.1;Dbxref=GeneID:105185105%2CGenbank:XP_025160713.1;Parent=rna-XM_025304928.1
NW_020230492.1	Gnomon	CDS	910089	911263	.	+	0	Name=XP_025160712.1;ID=cds-XP_025160712.1;Dbxref=GeneID:105185105%2CGenbank:XP_025160712.1;Parent=rna-XM_025304927.1
NW_020230492.1	Gnomon	CDS	911756	911915	.	+	0	Name=XP_025160712.1;ID=cds-XP_025160712.1;Dbxref=GeneID:105185105%2CGenbank:XP_025160712.1;Parent=rna-XM_025304927.1
NW_020230492.1	Gnomon	CDS	911968	912690	.	+	0	Name=XP_025160712.1;ID=cds-XP_025160712.1;Dbxref=GeneID:105185105%2CGenbank:XP_025160712.1;Parent=rna-XM_025304927.1
NW_020230492.1	Gnomon	CDS	393970	394630	.	-	0	Name=XP_011142793.1;ID=cds-XP_011142793.1;Dbxref=GeneID:105185177%2CGenbank:XP_011142793.1;Parent=rna-XM_011144491.3
NW_020230492.1	Gnomon	CDS	393606	393830	.	-	0	Name=XP_011142793.1;ID=cds-XP_011142793.1;Dbxref=GeneID:105185177%2CGenbank:XP_011142793.1;Parent=rna-XM_011144491.3
NW_020230492.1	Gnomon	CDS	393085	393362	.	-	0	Name=XP_011142793.1;ID=cds-XP_011142793.1;Dbxref=GeneID:105185177%2CGenbank:XP_011142793.1;Parent=rna-XM_011144491.3
NW_020230492.1	Gnomon	CDS	392825	393005	.	-	0	Name=XP_011142793.1;ID=cds-XP_011142793.1;Dbxref=GeneID:105185177%2CGenbank:XP_011142793.1;Parent=rna-XM_011144491.3
NW_020230492.1	Gnomon	CDS	392567	392736	.	-	0	Name=XP_011142793.1;ID=cds-XP_011142793.1;Dbxref=GeneID:105185177%2CGenbank:XP_011142793.1;Parent=rna-XM_011144491.3
NW_020230492.1	Gnomon	CDS	99826	100132	.	-	0	Name=XP_011142803.1;ID=cds-XP_011142803.1;Dbxref=GeneID:105185183%2CGenbank:XP_011142803.1;Parent=rna-XM_011144501.2
NW_020230492.1	Gnomon	CDS	97487	98956	.	-	0	Name=XP_011142803.1;ID=cds-XP_011142803.1;Dbxref=GeneID:105185183%2CGenbank:XP_011142803.1;Parent=rna-XM_011144501.2
NW_020230492.1	Gnomon	CDS	96871	97280	.	-	0	Name=XP_011142803.1;ID=cds-XP_011142803.1;Dbxref=GeneID:105185183%2CGenbank:XP_011142803.1;Parent=rna-XM_011144501.2
NW_020230492.1	Gnomon	exon	846603	846726	.	-	.	ID=exon-XM_011144368.3-1;Dbxref=GeneID:105185115%2CGenbank:XM_011144368.3;Parent=rna-XM_011144368.3
NW_020230492.1	Gnomon	exon	844351	844540	.	-	.	ID=exon-XM_011144368.3-2;Dbxref=GeneID:105185115%2CGenbank:XM_011144368.3;Parent=rna-XM_011144368.3
NW_020230492.1	Gnomon	exon	839843	840001	.	-	.	ID=exon-XM_011144368.3-5;Dbxref=GeneID:105185115%2CGenbank:XM_011144368.3;Parent=rna-XM_011144368.3
NW_020230492.1	Gnomon	exon	839508	839756	.	-	.	ID=exon-XM_011144368.3-6;Dbxref=GeneID:105185115%2CGenbank:XM_011144368.3;Parent=rna-XM_011144368.3
NW_020230492.1	Gnomon	exon	843198	843545	.	-	.	ID=exon-XM_011144368.3-3;Dbxref=GeneID:105185115%2CGenbank:XM_011144368.3;Parent=rna-XM_011144368.3
NW_020230492.1	Gnomon	exon	840694	840960	.	-	.	ID=exon-XM_011144368.3-4;Dbxref=GeneID:105185115%2CGenbank:XM_011144368.3;Parent=rna-XM_011144368.3
NW_020230492.1	Gnomon	mRNA	633359	634997	.	+	.	Name=XM_011144410.3;ID=rna-XM_011144410.3;Dbxref=GeneID:105185136%2CGenbank:XM_011144410.3;Parent=gene-LOC105185136
NW_020230492.1	Gnomon	exon	583646	583869	.	+	.	ID=exon-XM_011144439.3-1;Dbxref=GeneID:105185151%2CGenbank:XM_011144439.3;Parent=rna-XM_011144439.3
NW_020230492.1	Gnomon	exon	586785	587090	.	+	.	ID=exon-XM_011144439.3-2;Dbxref=GeneID:105185151%2CGenbank:XM_011144439.3;Parent=rna-XM_011144439.3
NW_020230492.1	Gnomon	exon	589726	589983	.	+	.	ID=exon-XM_011144439.3-3;Dbxref=GeneID:105185151%2CGenbank:XM_011144439.3;Parent=rna-XM_011144439.3
NW_020230492.1	Gnomon	exon	590461	590616	.	+	.	ID=exon-XM_011144439.3-4;Dbxref=GeneID:105185151%2CGenbank:XM_011144439.3;Parent=rna-XM_011144439.3
NW_020230492.1	Gnomon	exon	591115	591437	.	+	.	ID=exon-XM_011144439.3-5;Dbxref=GeneID:105185151%2CGenbank:XM_011144439.3;Parent=rna-XM_011144439.3
NW_020230492.1	Gnomon	exon	591629	592016	.	+	.	ID=exon-XM_011144439.3-6;Dbxref=GeneID:105185151%2CGenbank:XM_011144439.3;Parent=rna-XM_011144439.3
NW_020230492.1	Gnomon	exon	592228	592463	.	+	.	ID=exon-XM_011144439.3-7;Dbxref=GeneID:105185151%2CGenbank:XM_011144439.3;Parent=rna-XM_011144439.3
NW_020230492.1	Gnomon	exon	592590	593494	.	+	.	ID=exon-XM_011144439.3-8;Dbxref=GeneID:105185151%2CGenbank:XM_011144439.3;Parent=rna-XM_011144439.3
NW_020230492.1	Gnomon	lnc_RNA	1313250	1314019	.	+	.	Name=XR_003113866.1;ID=rna-XR_003113866.1;Dbxref=GeneID:112589918%2CGenbank:XR_003113866.1;Parent=gene-LOC112589918
NW_020230492.1	Gnomon	CDS	676976	677041	.	-	0	Name=XP_011142699.1;ID=cds-XP_011142699.1;Dbxref=GeneID:105185128%2CGenbank:XP_011142699.1;Parent=rna-XM_011144397.3
NW_020230492.1	Gnomon	CDS	676685	676750	.	-	0	Name=XP_011142699.1;ID=cds-XP_011142699.1;Dbxref=GeneID:105185128%2CGenbank:XP_011142699.1;Parent=rna-XM_011144397.3
NW_020230492.1	Gnomon	CDS	676136	676474	.	-	0	Name=XP_011142699.1;ID=cds-XP_011142699.1;Dbxref=GeneID:105185128%2CGenbank:XP_011142699.1;Parent=rna-XM_011144397.3
NW_020230492.1	Gnomon	CDS	675920	676055	.	-	0	Name=XP_011142699.1;ID=cds-XP_011142699.1;Dbxref=GeneID:105185128%2CGenbank:XP_011142699.1;Parent=rna-XM_011144397.3
NW_020230492.1	Gnomon	CDS	675413	675846	.	-	0	Name=XP_011142699.1;ID=cds-XP_011142699.1;Dbxref=GeneID:105185128%2CGenbank:XP_011142699.1;Parent=rna-XM_011144397.3
NW_020230492.1	Gnomon	CDS	673691	674098	.	-	0	Name=XP_011142699.1;ID=cds-XP_011142699.1;Dbxref=GeneID:105185128%2CGenbank:XP_011142699.1;Parent=rna-XM_011144397.3
NW_020230492.1	Gnomon	CDS	673201	673585	.	-	0	Name=XP_011142699.1;ID=cds-XP_011142699.1;Dbxref=GeneID:105185128%2CGenbank:XP_011142699.1;Parent=rna-XM_011144397.3
NW_020230492.1	Gnomon	CDS	672989	673122	.	-	0	Name=XP_011142699.1;ID=cds-XP_011142699.1;Dbxref=GeneID:105185128%2CGenbank:XP_011142699.1;Parent=rna-XM_011144397.3
NW_020230492.1	Gnomon	CDS	648137	648249	.	-	0	Name=XP_011142709.1;ID=cds-XP_011142709.1;Dbxref=GeneID:105185134%2CGenbank:XP_011142709.1;Parent=rna-XM_011144407.3
NW_020230492.1	Gnomon	CDS	647657	647878	.	-	0	Name=XP_011142709.1;ID=cds-XP_011142709.1;Dbxref=GeneID:105185134%2CGenbank:XP_011142709.1;Parent=rna-XM_011144407.3
NW_020230492.1	Gnomon	CDS	647391	647568	.	-	0	Name=XP_011142709.1;ID=cds-XP_011142709.1;Dbxref=GeneID:105185134%2CGenbank:XP_011142709.1;Parent=rna-XM_011144407.3
NW_020230492.1	Gnomon	lnc_RNA	828113	832036	.	+	.	Name=XR_003113863.1;ID=rna-XR_003113863.1;Dbxref=GeneID:112589916%2CGenbank:XR_003113863.1;Parent=gene-LOC112589916
NW_020230492.1	Gnomon	exon	637557	637677	.	-	.	ID=exon-XM_011144416.3-11;Dbxref=GeneID:105185138%2CGenbank:XM_011144416.3;Parent=rna-XM_011144416.3
NW_020230492.1	Gnomon	exon	637741	637894	.	-	.	ID=exon-XM_011144416.3-10;Dbxref=GeneID:105185138%2CGenbank:XM_011144416.3;Parent=rna-XM_011144416.3
NW_020230492.1	Gnomon	exon	636298	637480	.	-	.	ID=exon-XM_011144416.3-12;Dbxref=GeneID:105185138%2CGenbank:XM_011144416.3;Parent=rna-XM_011144416.3
NW_020230492.1	Gnomon	exon	134485	134699	.	-	.	ID=exon-XM_025304935.1-18;Dbxref=GeneID:105185180%2CGenbank:XM_025304935.1;Parent=rna-XM_025304935.1
NW_020230492.1	Gnomon	exon	135456	135619	.	-	.	ID=exon-XM_025304935.1-17;Dbxref=GeneID:105185180%2CGenbank:XM_025304935.1;Parent=rna-XM_025304935.1
NW_020230492.1	Gnomon	exon	132404	132997	.	-	.	ID=exon-XM_025304935.1-19;Dbxref=GeneID:105185180%2CGenbank:XM_025304935.1;Parent=rna-XM_025304935.1
NW_020230492.1	Gnomon	exon	138362	138661	.	-	.	ID=exon-XM_025304935.1-14;Dbxref=GeneID:105185180%2CGenbank:XM_025304935.1;Parent=rna-XM_025304935.1
NW_020230492.1	Gnomon	exon	139625	139930	.	-	.	ID=exon-XM_025304935.1-13;Dbxref=GeneID:105185180%2CGenbank:XM_025304935.1;Parent=rna-XM_025304935.1
NW_020230492.1	Gnomon	exon	136787	136926	.	-	.	ID=exon-XM_025304935.1-16;Dbxref=GeneID:105185180%2CGenbank:XM_025304935.1;Parent=rna-XM_025304935.1
NW_020230492.1	Gnomon	exon	137238	137369	.	-	.	ID=exon-XM_025304935.1-15;Dbxref=GeneID:105185180%2CGenbank:XM_025304935.1;Parent=rna-XM_025304935.1
NW_020230492.1	Gnomon	exon	151813	151974	.	-	.	ID=exon-XM_025304935.1-10;Dbxref=GeneID:105185180%2CGenbank:XM_025304935.1;Parent=rna-XM_025304935.1
NW_020230492.1	Gnomon	exon	144837	145247	.	-	.	ID=exon-XM_025304935.1-12;Dbxref=GeneID:105185180%2CGenbank:XM_025304935.1;Parent=rna-XM_025304935.1
NW_020230492.1	Gnomon	exon	149204	149485	.	-	.	ID=exon-XM_025304935.1-11;Dbxref=GeneID:105185180%2CGenbank:XM_025304935.1;Parent=rna-XM_025304935.1
NW_020230492.1	Gnomon	gene	1344817	1346304	.	-	.	Name=LOC112589908;ID=gene-LOC112589908;Dbxref=GeneID:112589908
NW_020230492.1	Gnomon	gene	1342551	1343318	.	-	.	Name=LOC112589907;ID=gene-LOC112589907;Dbxref=GeneID:112589907
NW_020230492.1	Gnomon	gene	381801	385639	.	-	.	Name=LOC112589909;ID=gene-LOC112589909;Dbxref=GeneID:112589909
NW_020230492.1	Gnomon	gene	1279688	1281642	.	+	.	Name=LOC112589911;ID=gene-LOC112589911;Dbxref=GeneID:112589911
NW_020230492.1	Gnomon	gene	1274972	1275907	.	+	.	Name=LOC112589910;ID=gene-LOC112589910;Dbxref=GeneID:112589910
NW_020230492.1	Gnomon	gene	790233	798372	.	-	.	Name=LOC112589913;ID=gene-LOC112589913;Dbxref=GeneID:112589913
NW_020230492.1	Gnomon	gene	1273546	1274506	.	+	.	Name=LOC112589912;ID=gene-LOC112589912;Dbxref=GeneID:112589912
NW_020230492.1	Gnomon	gene	1327320	1329655	.	+	.	Name=LOC112589915;ID=gene-LOC112589915;Dbxref=GeneID:112589915
NW_020230492.1	Gnomon	gene	801362	805269	.	-	.	Name=LOC112589914;ID=gene-LOC112589914;Dbxref=GeneID:112589914
NW_020230492.1	Gnomon	gene	1171229	1172597	.	+	.	Name=LOC112589917;ID=gene-LOC112589917;Dbxref=GeneID:112589917
NW_020230492.1	Gnomon	gene	828113	832036	.	+	.	Name=LOC112589916;ID=gene-LOC112589916;Dbxref=GeneID:112589916
NW_020230492.1	Gnomon	gene	1313250	1314019	.	+	.	Name=LOC112589918;ID=gene-LOC112589918;Dbxref=GeneID:112589918
NW_020230492.1	Gnomon	gene	1288688	1297812	.	+	.	Name=LOC105185098;ID=gene-LOC105185098;Dbxref=GeneID:105185098
NW_020230492.1	Gnomon	gene	945776	1102354	.	-	.	Name=LOC105185099;ID=gene-LOC105185099;Dbxref=GeneID:105185099
NW_020230492.1	Gnomon	exon	125956	126046	.	-	.	ID=exon-XM_025304935.1-25;Dbxref=GeneID:105185180%2CGenbank:XM_025304935.1;Parent=rna-XM_025304935.1
NW_020230492.1	Gnomon	exon	128979	129133	.	-	.	ID=exon-XM_025304935.1-24;Dbxref=GeneID:105185180%2CGenbank:XM_025304935.1;Parent=rna-XM_025304935.1
NW_020230492.1	Gnomon	exon	122901	125443	.	-	.	ID=exon-XM_025304935.1-26;Dbxref=GeneID:105185180%2CGenbank:XM_025304935.1;Parent=rna-XM_025304935.1
NW_020230492.1	Gnomon	exon	130477	130931	.	-	.	ID=exon-XM_025304935.1-21;Dbxref=GeneID:105185180%2CGenbank:XM_025304935.1;Parent=rna-XM_025304935.1
NW_020230492.1	Gnomon	exon	131422	131691	.	-	.	ID=exon-XM_025304935.1-20;Dbxref=GeneID:105185180%2CGenbank:XM_025304935.1;Parent=rna-XM_025304935.1
NW_020230492.1	Gnomon	exon	129359	129517	.	-	.	ID=exon-XM_025304935.1-23;Dbxref=GeneID:105185180%2CGenbank:XM_025304935.1;Parent=rna-XM_025304935.1
NW_020230492.1	Gnomon	exon	129859	130132	.	-	.	ID=exon-XM_025304935.1-22;Dbxref=GeneID:105185180%2CGenbank:XM_025304935.1;Parent=rna-XM_025304935.1
NW_020230492.1	Gnomon	CDS	816685	816744	.	-	0	Name=XP_011142680.1;ID=cds-XP_011142680.1;Dbxref=GeneID:105185118%2CGenbank:XP_011142680.1;Parent=rna-XM_011144378.3
NW_020230492.1	Gnomon	CDS	816113	816404	.	-	0	Name=XP_011142680.1;ID=cds-XP_011142680.1;Dbxref=GeneID:105185118%2CGenbank:XP_011142680.1;Parent=rna-XM_011144378.3
NW_020230492.1	Gnomon	CDS	815490	815947	.	-	0	Name=XP_011142680.1;ID=cds-XP_011142680.1;Dbxref=GeneID:105185118%2CGenbank:XP_011142680.1;Parent=rna-XM_011144378.3
NW_020230492.1	Gnomon	CDS	814932	815322	.	-	0	Name=XP_011142680.1;ID=cds-XP_011142680.1;Dbxref=GeneID:105185118%2CGenbank:XP_011142680.1;Parent=rna-XM_011144378.3
NW_020230492.1	Gnomon	CDS	814513	814679	.	-	0	Name=XP_011142680.1;ID=cds-XP_011142680.1;Dbxref=GeneID:105185118%2CGenbank:XP_011142680.1;Parent=rna-XM_011144378.3
NW_020230492.1	Gnomon	CDS	813769	814401	.	-	0	Name=XP_011142680.1;ID=cds-XP_011142680.1;Dbxref=GeneID:105185118%2CGenbank:XP_011142680.1;Parent=rna-XM_011144378.3
NW_020230492.1	Gnomon	CDS	812591	813169	.	-	0	Name=XP_011142680.1;ID=cds-XP_011142680.1;Dbxref=GeneID:105185118%2CGenbank:XP_011142680.1;Parent=rna-XM_011144378.3
NW_020230492.1	Gnomon	CDS	811799	812476	.	-	0	Name=XP_011142680.1;ID=cds-XP_011142680.1;Dbxref=GeneID:105185118%2CGenbank:XP_011142680.1;Parent=rna-XM_011144378.3
NW_020230492.1	Gnomon	CDS	811075	811530	.	-	0	Name=XP_011142680.1;ID=cds-XP_011142680.1;Dbxref=GeneID:105185118%2CGenbank:XP_011142680.1;Parent=rna-XM_011144378.3
NW_020230492.1	Gnomon	CDS	810394	810761	.	-	0	Name=XP_011142680.1;ID=cds-XP_011142680.1;Dbxref=GeneID:105185118%2CGenbank:XP_011142680.1;Parent=rna-XM_011144378.3
NW_020230492.1	Gnomon	CDS	809418	809583	.	-	0	Name=XP_011142680.1;ID=cds-XP_011142680.1;Dbxref=GeneID:105185118%2CGenbank:XP_011142680.1;Parent=rna-XM_011144378.3
NW_020230492.1	Gnomon	exon	415804	416149	.	-	.	ID=exon-XM_025304919.1-7;Dbxref=GeneID:105185172%2CGenbank:XM_025304919.1;Parent=rna-XM_025304919.1
NW_020230492.1	Gnomon	exon	416292	416512	.	-	.	ID=exon-XM_025304919.1-6;Dbxref=GeneID:105185172%2CGenbank:XM_025304919.1;Parent=rna-XM_025304919.1
NW_020230492.1	Gnomon	exon	416651	417090	.	-	.	ID=exon-XM_025304919.1-5;Dbxref=GeneID:105185172%2CGenbank:XM_025304919.1;Parent=rna-XM_025304919.1
NW_020230492.1	Gnomon	exon	419234	419413	.	-	.	ID=exon-XM_025304919.1-4;Dbxref=GeneID:105185172%2CGenbank:XM_025304919.1;Parent=rna-XM_025304919.1
NW_020230492.1	Gnomon	exon	413507	415494	.	-	.	ID=exon-XM_025304919.1-8;Dbxref=GeneID:105185172%2CGenbank:XM_025304919.1;Parent=rna-XM_025304919.1
NW_020230492.1	Gnomon	exon	419848	420199	.	-	.	ID=exon-XM_025304919.1-3;Dbxref=GeneID:105185172%2CGenbank:XM_025304919.1;Parent=rna-XM_025304919.1
NW_020230492.1	Gnomon	exon	434201	434401	.	-	.	ID=exon-XM_025304919.1-2;Dbxref=GeneID:105185172%2CGenbank:XM_025304919.1;Parent=rna-XM_025304919.1
NW_020230492.1	Gnomon	exon	435086	435418	.	-	.	ID=exon-XM_025304919.1-1;Dbxref=GeneID:105185172%2CGenbank:XM_025304919.1;Parent=rna-XM_025304919.1
NW_020230492.1	Gnomon	exon	559707	560607	.	-	.	ID=exon-XM_019842281.2-10;Dbxref=GeneID:105185157%2CGenbank:XM_019842281.2;Parent=rna-XM_019842281.2
NW_020230492.1	Gnomon	gene	506441	512992	.	-	.	Name=LOC105185162;ID=gene-LOC105185162;Dbxref=GeneID:105185162
NW_020230492.1	Gnomon	gene	513268	517908	.	-	.	Name=LOC105185161;ID=gene-LOC105185161;Dbxref=GeneID:105185161
NW_020230492.1	Gnomon	gene	497278	498537	.	-	.	Name=LOC105185164;ID=gene-LOC105185164;Dbxref=GeneID:105185164
NW_020230492.1	Gnomon	gene	502863	506600	.	+	.	Name=LOC105185163;ID=gene-LOC105185163;Dbxref=GeneID:105185163
NW_020230492.1	Gnomon	gene	528113	532400	.	+	.	Name=LOC105185160;ID=gene-LOC105185160;Dbxref=GeneID:105185160
NW_020230492.1	Gnomon	gene	448653	460153	.	-	.	Name=LOC105185169;ID=gene-LOC105185169;Dbxref=GeneID:105185169
NW_020230492.1	Gnomon	gene	485877	492588	.	-	.	Name=LOC105185166;ID=gene-LOC105185166;Dbxref=GeneID:105185166
NW_020230492.1	Gnomon	gene	493145	496131	.	+	.	Name=LOC105185165;ID=gene-LOC105185165;Dbxref=GeneID:105185165
NW_020230492.1	Gnomon	gene	466139	483297	.	-	.	Name=LOC105185168;ID=gene-LOC105185168;Dbxref=GeneID:105185168
NW_020230492.1	Gnomon	gene	464234	466422	.	+	.	Name=LOC105185167;ID=gene-LOC105185167;Dbxref=GeneID:105185167
NW_020230492.1	Gnomon	gene	439573	445475	.	-	.	Name=LOC105185173;ID=gene-LOC105185173;Dbxref=GeneID:105185173
NW_020230492.1	Gnomon	gene	413507	435418	.	-	.	Name=LOC105185172;ID=gene-LOC105185172;Dbxref=GeneID:105185172
NW_020230492.1	Gnomon	gene	385767	392193	.	+	.	Name=LOC105185175;ID=gene-LOC105185175;Dbxref=GeneID:105185175
NW_020230492.1	Gnomon	gene	403088	409743	.	+	.	Name=LOC105185174;ID=gene-LOC105185174;Dbxref=GeneID:105185174
NW_020230492.1	Gnomon	gene	445599	448551	.	+	.	Name=LOC105185171;ID=gene-LOC105185171;Dbxref=GeneID:105185171
NW_020230492.1	Gnomon	gene	392360	394726	.	-	.	Name=LOC105185177;ID=gene-LOC105185177;Dbxref=GeneID:105185177
NW_020230492.1	Gnomon	gene	373294	383152	.	+	.	Name=LOC105185179;ID=gene-LOC105185179;Dbxref=GeneID:105185179
NW_020230492.1	Gnomon	gene	94830	96404	.	-	.	Name=LOC105185184;ID=gene-LOC105185184;Dbxref=GeneID:105185184
NW_020230492.1	Gnomon	exon	664453	664570	.	-	.	ID=exon-XM_011144404.3-3;Dbxref=GeneID:105185131%2CGenbank:XM_011144404.3;Parent=rna-XM_011144404.3
NW_020230492.1	Gnomon	gene	96817	100253	.	-	.	Name=LOC105185183;ID=gene-LOC105185183;Dbxref=GeneID:105185183
NW_020230492.1	Gnomon	exon	664918	665841	.	-	.	ID=exon-XM_011144404.3-2;Dbxref=GeneID:105185131%2CGenbank:XM_011144404.3;Parent=rna-XM_011144404.3
NW_020230492.1	Gnomon	gene	90993	92599	.	+	.	Name=LOC105185186;ID=gene-LOC105185186;Dbxref=GeneID:105185186
NW_020230492.1	Gnomon	exon	666486	666883	.	-	.	ID=exon-XM_011144404.3-1;Dbxref=GeneID:105185131%2CGenbank:XM_011144404.3;Parent=rna-XM_011144404.3
NW_020230492.1	Gnomon	gene	93430	94652	.	+	.	Name=LOC105185185;ID=gene-LOC105185185;Dbxref=GeneID:105185185
NW_020230492.1	Gnomon	gene	122901	318287	.	-	.	Name=LOC105185180;ID=gene-LOC105185180;Dbxref=GeneID:105185180
NW_020230492.1	Gnomon	exon	653054	655177	.	-	.	ID=exon-XM_011144404.3-6;Dbxref=GeneID:105185131%2CGenbank:XM_011144404.3;Parent=rna-XM_011144404.3
NW_020230492.1	Gnomon	gene	112845	122426	.	-	.	Name=LOC105185182;ID=gene-LOC105185182;Dbxref=GeneID:105185182
NW_020230492.1	Gnomon	exon	660607	660661	.	-	.	ID=exon-XM_011144404.3-5;Dbxref=GeneID:105185131%2CGenbank:XM_011144404.3;Parent=rna-XM_011144404.3
NW_020230492.1	Gnomon	gene	101832	117287	.	+	.	Name=LOC105185181;ID=gene-LOC105185181;Dbxref=GeneID:105185181
NW_020230492.1	Gnomon	exon	661247	661364	.	-	.	ID=exon-XM_011144404.3-4;Dbxref=GeneID:105185131%2CGenbank:XM_011144404.3;Parent=rna-XM_011144404.3
NW_020230492.1	Gnomon	gene	87765	90715	.	+	.	Name=LOC105185187;ID=gene-LOC105185187;Dbxref=GeneID:105185187
NW_020230492.1	Gnomon	gene	81606	82979	.	+	.	Name=LOC105185189;ID=gene-LOC105185189;Dbxref=GeneID:105185189
NW_020230492.1	Gnomon	gene	9395	11865	.	+	.	Name=LOC105185194;ID=gene-LOC105185194;Dbxref=GeneID:105185194
NW_020230492.1	Gnomon	gene	1247595	1267379	.	+	.	Name=LOC105185196;ID=gene-LOC105185196;Dbxref=GeneID:105185196
NW_020230492.1	Gnomon	gene	66759	71421	.	-	.	Name=LOC105185191;ID=gene-LOC105185191;Dbxref=GeneID:105185191
NW_020230492.1	Gnomon	gene	75591	80777	.	+	.	Name=LOC105185190;ID=gene-LOC105185190;Dbxref=GeneID:105185190
NW_020230492.1	Gnomon	gene	11961	15824	.	-	.	Name=LOC105185193;ID=gene-LOC105185193;Dbxref=GeneID:105185193
NW_020230492.1	Gnomon	gene	31918	66601	.	+	.	Name=LOC105185192;ID=gene-LOC105185192;Dbxref=GeneID:105185192
NW_020230492.1	Gnomon	gene	1179461	1246111	.	+	.	Name=LOC105185198;ID=gene-LOC105185198;Dbxref=GeneID:105185198
NW_020230492.1	Gnomon	gene	916101	927154	.	+	.	Name=LOC105185103;ID=gene-LOC105185103;Dbxref=GeneID:105185103
NW_020230492.1	Gnomon	gene	892726	899373	.	-	.	Name=LOC105185106;ID=gene-LOC105185106;Dbxref=GeneID:105185106
NW_020230492.1	Gnomon	gene	908919	912930	.	+	.	Name=LOC105185105;ID=gene-LOC105185105;Dbxref=GeneID:105185105
NW_020230492.1	Gnomon	gene	928605	930787	.	+	.	Name=LOC105185102;ID=gene-LOC105185102;Dbxref=GeneID:105185102
NW_020230492.1	Gnomon	gene	936435	938156	.	+	.	Name=LOC105185101;ID=gene-LOC105185101;Dbxref=GeneID:105185101
NW_020230492.1	Gnomon	gene	881695	887202	.	-	.	Name=LOC105185108;ID=gene-LOC105185108;Dbxref=GeneID:105185108
NW_020230492.1	Gnomon	gene	888833	890350	.	+	.	Name=LOC105185109;ID=gene-LOC105185109;Dbxref=GeneID:105185109
NW_020230492.1	Gnomon	gene	839508	847235	.	-	.	Name=LOC105185115;ID=gene-LOC105185115;Dbxref=GeneID:105185115
NW_020230492.1	Gnomon	gene	837077	839513	.	+	.	Name=LOC105185114;ID=gene-LOC105185114;Dbxref=GeneID:105185114
NW_020230492.1	Gnomon	gene	818026	826486	.	+	.	Name=LOC105185116;ID=gene-LOC105185116;Dbxref=GeneID:105185116
NW_020230492.1	Gnomon	gene	863303	875845	.	+	.	Name=LOC105185111;ID=gene-LOC105185111;Dbxref=GeneID:105185111
NW_020230492.1	Gnomon	gene	890606	892043	.	-	.	Name=LOC105185110;ID=gene-LOC105185110;Dbxref=GeneID:105185110
NW_020230492.1	Gnomon	gene	861003	863027	.	+	.	Name=LOC105185113;ID=gene-LOC105185113;Dbxref=GeneID:105185113
NW_020230492.1	Gnomon	gene	847415	859516	.	-	.	Name=LOC105185112;ID=gene-LOC105185112;Dbxref=GeneID:105185112
NW_020230492.1	Gnomon	gene	798019	806738	.	+	.	Name=LOC105185119;ID=gene-LOC105185119;Dbxref=GeneID:105185119
NW_020230492.1	Gnomon	gene	807719	817241	.	-	.	Name=LOC105185118;ID=gene-LOC105185118;Dbxref=GeneID:105185118
NW_020230492.1	Gnomon	gene	779500	790228	.	-	.	Name=LOC105185120;ID=gene-LOC105185120;Dbxref=GeneID:105185120
NW_020230492.1	Gnomon	gene	678039	679288	.	-	.	Name=LOC105185126;ID=gene-LOC105185126;Dbxref=GeneID:105185126
NW_020230492.1	Gnomon	gene	680698	682002	.	+	.	Name=LOC105185125;ID=gene-LOC105185125;Dbxref=GeneID:105185125
NW_020230492.1	Gnomon	gene	672837	677146	.	-	.	Name=LOC105185128;ID=gene-LOC105185128;Dbxref=GeneID:105185128
NW_020230492.1	Gnomon	gene	674362	675415	.	+	.	Name=LOC105185127;ID=gene-LOC105185127;Dbxref=GeneID:105185127
NW_020230492.1	Gnomon	gene	769858	772004	.	-	.	Name=LOC105185122;ID=gene-LOC105185122;Dbxref=GeneID:105185122
NW_020230492.1	Gnomon	gene	772099	776011	.	+	.	Name=LOC105185121;ID=gene-LOC105185121;Dbxref=GeneID:105185121
NW_020230492.1	Gnomon	gene	682280	688686	.	+	.	Name=LOC105185124;ID=gene-LOC105185124;Dbxref=GeneID:105185124
NW_020230492.1	Gnomon	gene	670011	671191	.	-	.	Name=LOC105185129;ID=gene-LOC105185129;Dbxref=GeneID:105185129
NW_020230492.1	Gnomon	gene	653054	666884	.	-	.	Name=LOC105185131;ID=gene-LOC105185131;Dbxref=GeneID:105185131
NW_020230492.1	Gnomon	gene	667753	669991	.	-	.	Name=LOC105185130;ID=gene-LOC105185130;Dbxref=GeneID:105185130
NW_020230492.1	Gnomon	gene	633225	636120	.	+	.	Name=LOC105185137;ID=gene-LOC105185137;Dbxref=GeneID:105185137
NW_020230492.1	Gnomon	gene	633271	634997	.	+	.	Name=LOC105185136;ID=gene-LOC105185136;Dbxref=GeneID:105185136
NW_020230492.1	Gnomon	gene	630098	631359	.	+	.	Name=LOC105185139;ID=gene-LOC105185139;Dbxref=GeneID:105185139
NW_020230492.1	Gnomon	gene	636298	642112	.	-	.	Name=LOC105185138;ID=gene-LOC105185138;Dbxref=GeneID:105185138
NW_020230492.1	Gnomon	gene	643721	647024	.	+	.	Name=LOC105185133;ID=gene-LOC105185133;Dbxref=GeneID:105185133
NW_020230492.1	Gnomon	gene	648859	651795	.	+	.	Name=LOC105185132;ID=gene-LOC105185132;Dbxref=GeneID:105185132
NW_020230492.1	Gnomon	gene	646705	648715	.	-	.	Name=LOC105185134;ID=gene-LOC105185134;Dbxref=GeneID:105185134
NW_020230492.1	Gnomon	gene	623920	628148	.	+	.	Name=LOC105185140;ID=gene-LOC105185140;Dbxref=GeneID:105185140
NW_020230492.1	Gnomon	gene	627812	629831	.	-	.	Name=LOC105185142;ID=gene-LOC105185142;Dbxref=GeneID:105185142
NW_020230492.1	Gnomon	gene	602700	607863	.	-	.	Name=LOC105185148;ID=gene-LOC105185148;Dbxref=GeneID:105185148
NW_020230492.1	Gnomon	gene	600058	602485	.	+	.	Name=LOC105185147;ID=gene-LOC105185147;Dbxref=GeneID:105185147
NW_020230492.1	Gnomon	gene	618259	623318	.	+	.	Name=LOC105185144;ID=gene-LOC105185144;Dbxref=GeneID:105185144
NW_020230492.1	Gnomon	gene	619365	621930	.	-	.	Name=LOC105185143;ID=gene-LOC105185143;Dbxref=GeneID:105185143
NW_020230492.1	Gnomon	gene	607422	609635	.	+	.	Name=LOC105185146;ID=gene-LOC105185146;Dbxref=GeneID:105185146
NW_020230492.1	Gnomon	gene	609946	618120	.	-	.	Name=LOC105185145;ID=gene-LOC105185145;Dbxref=GeneID:105185145
NW_020230492.1	Gnomon	gene	583646	593494	.	+	.	Name=LOC105185151;ID=gene-LOC105185151;Dbxref=GeneID:105185151
NW_020230492.1	Gnomon	gene	596758	597753	.	-	.	Name=LOC105185150;ID=gene-LOC105185150;Dbxref=GeneID:105185150
NW_020230492.1	Gnomon	gene	566746	581117	.	+	.	Name=LOC105185153;ID=gene-LOC105185153;Dbxref=GeneID:105185153
NW_020230492.1	Gnomon	gene	581083	583120	.	-	.	Name=LOC105185152;ID=gene-LOC105185152;Dbxref=GeneID:105185152
NW_020230492.1	Gnomon	gene	535156	542292	.	-	.	Name=LOC105185159;ID=gene-LOC105185159;Dbxref=GeneID:105185159
NW_020230492.1	Gnomon	gene	541492	544821	.	+	.	Name=LOC105185158;ID=gene-LOC105185158;Dbxref=GeneID:105185158
NW_020230492.1	Gnomon	gene	547916	551934	.	-	.	Name=LOC105185155;ID=gene-LOC105185155;Dbxref=GeneID:105185155
NW_020230492.1	Gnomon	gene	545410	547944	.	+	.	Name=LOC105185154;ID=gene-LOC105185154;Dbxref=GeneID:105185154
NW_020230492.1	Gnomon	gene	559707	566103	.	-	.	Name=LOC105185157;ID=gene-LOC105185157;Dbxref=GeneID:105185157
NW_020230492.1	Gnomon	gene	553830	559597	.	+	.	Name=LOC105185156;ID=gene-LOC105185156;Dbxref=GeneID:105185156
NW_020230492.1	Gnomon	exon	612231	612344	.	-	.	ID=exon-XM_011144426.3-12;Dbxref=GeneID:105185145%2CGenbank:XM_011144426.3;Parent=rna-XM_011144426.3
NW_020230492.1	Gnomon	exon	612502	612677	.	-	.	ID=exon-XM_011144426.3-11;Dbxref=GeneID:105185145%2CGenbank:XM_011144426.3;Parent=rna-XM_011144426.3
NW_020230492.1	Gnomon	exon	609946	610999	.	-	.	ID=exon-XM_011144426.3-14;Dbxref=GeneID:105185145%2CGenbank:XM_011144426.3;Parent=rna-XM_011144426.3
NW_020230492.1	Gnomon	exon	611548	611899	.	-	.	ID=exon-XM_011144426.3-13;Dbxref=GeneID:105185145%2CGenbank:XM_011144426.3;Parent=rna-XM_011144426.3
NW_020230492.1	Gnomon	exon	612820	613043	.	-	.	ID=exon-XM_011144426.3-10;Dbxref=GeneID:105185145%2CGenbank:XM_011144426.3;Parent=rna-XM_011144426.3
NW_020230492.1	Gnomon	exon	485877	487559	.	-	.	ID=exon-XM_011144467.3-10;Dbxref=GeneID:105185166%2CGenbank:XM_011144467.3;Parent=rna-XM_011144467.3
NW_020230492.1	Gnomon	exon	614661	615137	.	-	.	ID=exon-XM_011144428.3-7;Dbxref=GeneID:105185145%2CGenbank:XM_011144428.3;Parent=rna-XM_011144428.3
NW_020230492.1	Gnomon	exon	615219	615895	.	-	.	ID=exon-XM_011144428.3-6;Dbxref=GeneID:105185145%2CGenbank:XM_011144428.3;Parent=rna-XM_011144428.3
NW_020230492.1	Gnomon	exon	613166	613942	.	-	.	ID=exon-XM_011144428.3-9;Dbxref=GeneID:105185145%2CGenbank:XM_011144428.3;Parent=rna-XM_011144428.3
NW_020230492.1	Gnomon	exon	614028	614518	.	-	.	ID=exon-XM_011144428.3-8;Dbxref=GeneID:105185145%2CGenbank:XM_011144428.3;Parent=rna-XM_011144428.3
NW_020230492.1	Gnomon	exon	616594	616808	.	-	.	ID=exon-XM_011144428.3-3;Dbxref=GeneID:105185145%2CGenbank:XM_011144428.3;Parent=rna-XM_011144428.3
NW_020230492.1	Gnomon	exon	616932	617070	.	-	.	ID=exon-XM_011144428.3-2;Dbxref=GeneID:105185145%2CGenbank:XM_011144428.3;Parent=rna-XM_011144428.3
NW_020230492.1	Gnomon	exon	615973	616220	.	-	.	ID=exon-XM_011144428.3-5;Dbxref=GeneID:105185145%2CGenbank:XM_011144428.3;Parent=rna-XM_011144428.3
NW_020230492.1	Gnomon	exon	616310	616520	.	-	.	ID=exon-XM_011144428.3-4;Dbxref=GeneID:105185145%2CGenbank:XM_011144428.3;Parent=rna-XM_011144428.3
NW_020230492.1	Gnomon	exon	617569	618116	.	-	.	ID=exon-XM_011144428.3-1;Dbxref=GeneID:105185145%2CGenbank:XM_011144428.3;Parent=rna-XM_011144428.3
NW_020230492.1	Gnomon	CDS	799325	799386	.	+	0	Name=XP_011142682.1;ID=cds-XP_011142682.1;Dbxref=GeneID:105185119%2CGenbank:XP_011142682.1;Parent=rna-XM_011144380.3
NW_020230492.1	Gnomon	CDS	799979	800178	.	+	0	Name=XP_011142682.1;ID=cds-XP_011142682.1;Dbxref=GeneID:105185119%2CGenbank:XP_011142682.1;Parent=rna-XM_011144380.3
NW_020230492.1	Gnomon	CDS	800614	801114	.	+	0	Name=XP_011142682.1;ID=cds-XP_011142682.1;Dbxref=GeneID:105185119%2CGenbank:XP_011142682.1;Parent=rna-XM_011144380.3
NW_020230492.1	Gnomon	CDS	801334	801536	.	+	0	Name=XP_011142682.1;ID=cds-XP_011142682.1;Dbxref=GeneID:105185119%2CGenbank:XP_011142682.1;Parent=rna-XM_011144380.3
NW_020230492.1	Gnomon	CDS	801723	801971	.	+	0	Name=XP_011142682.1;ID=cds-XP_011142682.1;Dbxref=GeneID:105185119%2CGenbank:XP_011142682.1;Parent=rna-XM_011144380.3
NW_020230492.1	Gnomon	CDS	802434	802826	.	+	0	Name=XP_011142682.1;ID=cds-XP_011142682.1;Dbxref=GeneID:105185119%2CGenbank:XP_011142682.1;Parent=rna-XM_011144380.3
NW_020230492.1	Gnomon	CDS	802950	803059	.	+	0	Name=XP_011142682.1;ID=cds-XP_011142682.1;Dbxref=GeneID:105185119%2CGenbank:XP_011142682.1;Parent=rna-XM_011144380.3
NW_020230492.1	Gnomon	CDS	803433	803577	.	+	0	Name=XP_011142682.1;ID=cds-XP_011142682.1;Dbxref=GeneID:105185119%2CGenbank:XP_011142682.1;Parent=rna-XM_011144380.3
NW_020230492.1	Gnomon	CDS	803944	804054	.	+	0	Name=XP_011142682.1;ID=cds-XP_011142682.1;Dbxref=GeneID:105185119%2CGenbank:XP_011142682.1;Parent=rna-XM_011144380.3
NW_020230492.1	Gnomon	CDS	804372	804492	.	+	0	Name=XP_011142682.1;ID=cds-XP_011142682.1;Dbxref=GeneID:105185119%2CGenbank:XP_011142682.1;Parent=rna-XM_011144380.3
NW_020230492.1	Gnomon	CDS	804817	805023	.	+	0	Name=XP_011142682.1;ID=cds-XP_011142682.1;Dbxref=GeneID:105185119%2CGenbank:XP_011142682.1;Parent=rna-XM_011144380.3
NW_020230492.1	Gnomon	CDS	805261	805553	.	+	0	Name=XP_011142682.1;ID=cds-XP_011142682.1;Dbxref=GeneID:105185119%2CGenbank:XP_011142682.1;Parent=rna-XM_011144380.3
NW_020230492.1	Gnomon	CDS	805653	805862	.	+	0	Name=XP_011142682.1;ID=cds-XP_011142682.1;Dbxref=GeneID:105185119%2CGenbank:XP_011142682.1;Parent=rna-XM_011144380.3
NW_020230492.1	Gnomon	CDS	806070	806309	.	+	0	Name=XP_011142682.1;ID=cds-XP_011142682.1;Dbxref=GeneID:105185119%2CGenbank:XP_011142682.1;Parent=rna-XM_011144380.3
NW_020230492.1	Gnomon	mRNA	553830	559597	.	+	.	Name=XM_011144445.3;ID=rna-XM_011144445.3;Dbxref=GeneID:105185156%2CGenbank:XM_011144445.3;Parent=gene-LOC105185156
NW_020230492.1	Gnomon	lnc_RNA	1327320	1329655	.	+	.	Name=XR_003113861.1;ID=rna-XR_003113861.1;Dbxref=GeneID:112589915%2CGenbank:XR_003113861.1;Parent=gene-LOC112589915
NW_020230492.1	Gnomon	mRNA	549851	551934	.	-	.	Name=XM_011144443.3;ID=rna-XM_011144443.3;Dbxref=GeneID:105185155%2CGenbank:XM_011144443.3;Parent=gene-LOC105185155
NW_020230492.1	Gnomon	exon	818304	818351	.	+	.	ID=exon-XM_011144376.3-1;Dbxref=GeneID:105185116%2CGenbank:XM_011144376.3;Parent=rna-XM_011144376.3
NW_020230492.1	Gnomon	exon	824740	824917	.	+	.	ID=exon-XM_011144376.3-5;Dbxref=GeneID:105185116%2CGenbank:XM_011144376.3;Parent=rna-XM_011144376.3
NW_020230492.1	Gnomon	exon	824156	824309	.	+	.	ID=exon-XM_011144376.3-4;Dbxref=GeneID:105185116%2CGenbank:XM_011144376.3;Parent=rna-XM_011144376.3
NW_020230492.1	Gnomon	exon	823645	823749	.	+	.	ID=exon-XM_011144376.3-3;Dbxref=GeneID:105185116%2CGenbank:XM_011144376.3;Parent=rna-XM_011144376.3
NW_020230492.1	Gnomon	exon	823044	823517	.	+	.	ID=exon-XM_011144376.3-2;Dbxref=GeneID:105185116%2CGenbank:XM_011144376.3;Parent=rna-XM_011144376.3
NW_020230492.1	Gnomon	exon	825632	826486	.	+	.	ID=exon-XM_011144376.3-7;Dbxref=GeneID:105185116%2CGenbank:XM_011144376.3;Parent=rna-XM_011144376.3
NW_020230492.1	Gnomon	exon	825131	825296	.	+	.	ID=exon-XM_011144376.3-6;Dbxref=GeneID:105185116%2CGenbank:XM_011144376.3;Parent=rna-XM_011144376.3
NW_020230492.1	Gnomon	CDS	1995	2014	.	+	0	Name=XP_011142837.1;ID=cds-XP_011142837.1;Dbxref=GeneID:105185212%2CGenbank:XP_011142837.1;Parent=rna-XM_011144535.3
NW_020230492.1	Gnomon	CDS	2097	2242	.	+	0	Name=XP_011142837.1;ID=cds-XP_011142837.1;Dbxref=GeneID:105185212%2CGenbank:XP_011142837.1;Parent=rna-XM_011144535.3
NW_020230492.1	Gnomon	CDS	2390	2559	.	+	0	Name=XP_011142837.1;ID=cds-XP_011142837.1;Dbxref=GeneID:105185212%2CGenbank:XP_011142837.1;Parent=rna-XM_011144535.3
NW_020230492.1	Gnomon	CDS	2660	2776	.	+	0	Name=XP_011142837.1;ID=cds-XP_011142837.1;Dbxref=GeneID:105185212%2CGenbank:XP_011142837.1;Parent=rna-XM_011144535.3
NW_020230492.1	Gnomon	mRNA	547916	551934	.	-	.	Name=XM_011144444.3;ID=rna-XM_011144444.3;Dbxref=GeneID:105185155%2CGenbank:XM_011144444.3;Parent=gene-LOC105185155
NW_020230492.1	Gnomon	CDS	799325	799386	.	+	0	Name=XP_011142681.1;ID=cds-XP_011142681.1;Dbxref=GeneID:105185119%2CGenbank:XP_011142681.1;Parent=rna-XM_011144379.3
NW_020230492.1	Gnomon	CDS	799979	800178	.	+	0	Name=XP_011142681.1;ID=cds-XP_011142681.1;Dbxref=GeneID:105185119%2CGenbank:XP_011142681.1;Parent=rna-XM_011144379.3
NW_020230492.1	Gnomon	CDS	800614	801114	.	+	0	Name=XP_011142681.1;ID=cds-XP_011142681.1;Dbxref=GeneID:105185119%2CGenbank:XP_011142681.1;Parent=rna-XM_011144379.3
NW_020230492.1	Gnomon	CDS	801334	801536	.	+	0	Name=XP_011142681.1;ID=cds-XP_011142681.1;Dbxref=GeneID:105185119%2CGenbank:XP_011142681.1;Parent=rna-XM_011144379.3
NW_020230492.1	Gnomon	CDS	801723	801971	.	+	0	Name=XP_011142681.1;ID=cds-XP_011142681.1;Dbxref=GeneID:105185119%2CGenbank:XP_011142681.1;Parent=rna-XM_011144379.3
NW_020230492.1	Gnomon	CDS	802434	802826	.	+	0	Name=XP_011142681.1;ID=cds-XP_011142681.1;Dbxref=GeneID:105185119%2CGenbank:XP_011142681.1;Parent=rna-XM_011144379.3
NW_020230492.1	Gnomon	CDS	802950	803059	.	+	0	Name=XP_011142681.1;ID=cds-XP_011142681.1;Dbxref=GeneID:105185119%2CGenbank:XP_011142681.1;Parent=rna-XM_011144379.3
NW_020230492.1	Gnomon	CDS	803433	803577	.	+	0	Name=XP_011142681.1;ID=cds-XP_011142681.1;Dbxref=GeneID:105185119%2CGenbank:XP_011142681.1;Parent=rna-XM_011144379.3
NW_020230492.1	Gnomon	CDS	803944	804054	.	+	0	Name=XP_011142681.1;ID=cds-XP_011142681.1;Dbxref=GeneID:105185119%2CGenbank:XP_011142681.1;Parent=rna-XM_011144379.3
NW_020230492.1	Gnomon	CDS	804372	804492	.	+	0	Name=XP_011142681.1;ID=cds-XP_011142681.1;Dbxref=GeneID:105185119%2CGenbank:XP_011142681.1;Parent=rna-XM_011144379.3
NW_020230492.1	Gnomon	CDS	804817	805023	.	+	0	Name=XP_011142681.1;ID=cds-XP_011142681.1;Dbxref=GeneID:105185119%2CGenbank:XP_011142681.1;Parent=rna-XM_011144379.3
NW_020230492.1	Gnomon	CDS	805261	805553	.	+	0	Name=XP_011142681.1;ID=cds-XP_011142681.1;Dbxref=GeneID:105185119%2CGenbank:XP_011142681.1;Parent=rna-XM_011144379.3
NW_020230492.1	Gnomon	CDS	805653	805862	.	+	0	Name=XP_011142681.1;ID=cds-XP_011142681.1;Dbxref=GeneID:105185119%2CGenbank:XP_011142681.1;Parent=rna-XM_011144379.3
NW_020230492.1	Gnomon	CDS	806070	806309	.	+	0	Name=XP_011142681.1;ID=cds-XP_011142681.1;Dbxref=GeneID:105185119%2CGenbank:XP_011142681.1;Parent=rna-XM_011144379.3
NW_020230492.1	Gnomon	lnc_RNA	1360785	1361480	.	+	.	Name=XR_003113862.1;ID=rna-XR_003113862.1;Dbxref=GeneID:105181922%2CGenbank:XR_003113862.1;Parent=gene-LOC105181922
NW_020230492.1	Gnomon	exon	811075	811530	.	-	.	ID=exon-XM_011144378.3-10;Dbxref=GeneID:105185118%2CGenbank:XM_011144378.3;Parent=rna-XM_011144378.3
NW_020230492.1	Gnomon	exon	807719	809583	.	-	.	ID=exon-XM_011144378.3-12;Dbxref=GeneID:105185118%2CGenbank:XM_011144378.3;Parent=rna-XM_011144378.3
NW_020230492.1	Gnomon	exon	810394	810761	.	-	.	ID=exon-XM_011144378.3-11;Dbxref=GeneID:105185118%2CGenbank:XM_011144378.3;Parent=rna-XM_011144378.3
NW_020230492.1	Gnomon	CDS	885326	885540	.	-	0	Name=XP_019697858.1;ID=cds-XP_019697858.1;Dbxref=GeneID:105185108%2CGenbank:XP_019697858.1;Parent=rna-XM_019842299.2
NW_020230492.1	Gnomon	CDS	884589	884921	.	-	0	Name=XP_019697858.1;ID=cds-XP_019697858.1;Dbxref=GeneID:105185108%2CGenbank:XP_019697858.1;Parent=rna-XM_019842299.2
NW_020230492.1	Gnomon	CDS	884094	884295	.	-	0	Name=XP_019697858.1;ID=cds-XP_019697858.1;Dbxref=GeneID:105185108%2CGenbank:XP_019697858.1;Parent=rna-XM_019842299.2
NW_020230492.1	Gnomon	exon	853078	854072	.	-	.	ID=exon-XM_025304944.1-7;Dbxref=GeneID:105185112%2CGenbank:XM_025304944.1;Parent=rna-XM_025304944.1
NW_020230492.1	Gnomon	exon	854913	855192	.	-	.	ID=exon-XM_025304944.1-6;Dbxref=GeneID:105185112%2CGenbank:XM_025304944.1;Parent=rna-XM_025304944.1
NW_020230492.1	Gnomon	exon	855261	855688	.	-	.	ID=exon-XM_025304944.1-5;Dbxref=GeneID:105185112%2CGenbank:XM_025304944.1;Parent=rna-XM_025304944.1
NW_020230492.1	Gnomon	exon	855796	856044	.	-	.	ID=exon-XM_025304944.1-4;Dbxref=GeneID:105185112%2CGenbank:XM_025304944.1;Parent=rna-XM_025304944.1
NW_020230492.1	Gnomon	exon	850310	850722	.	-	.	ID=exon-XM_025304944.1-9;Dbxref=GeneID:105185112%2CGenbank:XM_025304944.1;Parent=rna-XM_025304944.1
NW_020230492.1	Gnomon	exon	852296	852970	.	-	.	ID=exon-XM_025304944.1-8;Dbxref=GeneID:105185112%2CGenbank:XM_025304944.1;Parent=rna-XM_025304944.1
NW_020230492.1	Gnomon	exon	856137	856413	.	-	.	ID=exon-XM_025304944.1-3;Dbxref=GeneID:105185112%2CGenbank:XM_025304944.1;Parent=rna-XM_025304944.1
NW_020230492.1	Gnomon	exon	856812	857146	.	-	.	ID=exon-XM_025304944.1-2;Dbxref=GeneID:105185112%2CGenbank:XM_025304944.1;Parent=rna-XM_025304944.1
NW_020230492.1	Gnomon	exon	857234	859514	.	-	.	ID=exon-XM_025304944.1-1;Dbxref=GeneID:105185112%2CGenbank:XM_025304944.1;Parent=rna-XM_025304944.1
NW_020230492.1	Gnomon	exon	1273546	1273931	.	+	.	ID=exon-XR_003113855.1-1;Dbxref=GeneID:112589912%2CGenbank:XR_003113855.1;Parent=rna-XR_003113855.1
NW_020230492.1	Gnomon	exon	1274045	1274506	.	+	.	ID=exon-XR_003113855.1-2;Dbxref=GeneID:112589912%2CGenbank:XR_003113855.1;Parent=rna-XR_003113855.1
NW_020230492.1	Gnomon	CDS	586440	586670	.	+	0	Name=XP_011142738.1;ID=cds-XP_011142738.1;Dbxref=GeneID:105185151%2CGenbank:XP_011142738.1;Parent=rna-XM_011144436.3
NW_020230492.1	Gnomon	CDS	586785	587090	.	+	0	Name=XP_011142738.1;ID=cds-XP_011142738.1;Dbxref=GeneID:105185151%2CGenbank:XP_011142738.1;Parent=rna-XM_011144436.3
NW_020230492.1	Gnomon	CDS	589726	589983	.	+	0	Name=XP_011142738.1;ID=cds-XP_011142738.1;Dbxref=GeneID:105185151%2CGenbank:XP_011142738.1;Parent=rna-XM_011144436.3
NW_020230492.1	Gnomon	CDS	590461	590616	.	+	0	Name=XP_011142738.1;ID=cds-XP_011142738.1;Dbxref=GeneID:105185151%2CGenbank:XP_011142738.1;Parent=rna-XM_011144436.3
NW_020230492.1	Gnomon	CDS	591115	591437	.	+	0	Name=XP_011142738.1;ID=cds-XP_011142738.1;Dbxref=GeneID:105185151%2CGenbank:XP_011142738.1;Parent=rna-XM_011144436.3
NW_020230492.1	Gnomon	CDS	591629	592016	.	+	0	Name=XP_011142738.1;ID=cds-XP_011142738.1;Dbxref=GeneID:105185151%2CGenbank:XP_011142738.1;Parent=rna-XM_011144436.3
NW_020230492.1	Gnomon	CDS	592228	592463	.	+	0	Name=XP_011142738.1;ID=cds-XP_011142738.1;Dbxref=GeneID:105185151%2CGenbank:XP_011142738.1;Parent=rna-XM_011144436.3
NW_020230492.1	Gnomon	CDS	592590	592755	.	+	0	Name=XP_011142738.1;ID=cds-XP_011142738.1;Dbxref=GeneID:105185151%2CGenbank:XP_011142738.1;Parent=rna-XM_011144436.3
NW_020230492.1	Gnomon	CDS	592823	592831	.	+	0	Name=XP_011142738.1;ID=cds-XP_011142738.1;Dbxref=GeneID:105185151%2CGenbank:XP_011142738.1;Parent=rna-XM_011144436.3
NW_020230492.1	Gnomon	mRNA	916101	927154	.	+	.	Name=XM_011144349.3;ID=rna-XM_011144349.3;Dbxref=GeneID:105185103%2CGenbank:XM_011144349.3;Parent=gene-LOC105185103
NW_020230492.1	Gnomon	mRNA	566746	581117	.	+	.	Name=XM_011144441.3;ID=rna-XM_011144441.3;Dbxref=GeneID:105185153%2CGenbank:XM_011144441.3;Parent=gene-LOC105185153
NW_020230492.1	Gnomon	CDS	586440	586670	.	+	0	Name=XP_011142737.1;ID=cds-XP_011142737.1;Dbxref=GeneID:105185151%2CGenbank:XP_011142737.1;Parent=rna-XM_011144435.3
NW_020230492.1	Gnomon	CDS	586785	587090	.	+	0	Name=XP_011142737.1;ID=cds-XP_011142737.1;Dbxref=GeneID:105185151%2CGenbank:XP_011142737.1;Parent=rna-XM_011144435.3
NW_020230492.1	Gnomon	CDS	589726	589983	.	+	0	Name=XP_011142737.1;ID=cds-XP_011142737.1;Dbxref=GeneID:105185151%2CGenbank:XP_011142737.1;Parent=rna-XM_011144435.3
NW_020230492.1	Gnomon	CDS	590461	590616	.	+	0	Name=XP_011142737.1;ID=cds-XP_011142737.1;Dbxref=GeneID:105185151%2CGenbank:XP_011142737.1;Parent=rna-XM_011144435.3
NW_020230492.1	Gnomon	CDS	591115	591437	.	+	0	Name=XP_011142737.1;ID=cds-XP_011142737.1;Dbxref=GeneID:105185151%2CGenbank:XP_011142737.1;Parent=rna-XM_011144435.3
NW_020230492.1	Gnomon	CDS	591629	592016	.	+	0	Name=XP_011142737.1;ID=cds-XP_011142737.1;Dbxref=GeneID:105185151%2CGenbank:XP_011142737.1;Parent=rna-XM_011144435.3
NW_020230492.1	Gnomon	CDS	592228	592463	.	+	0	Name=XP_011142737.1;ID=cds-XP_011142737.1;Dbxref=GeneID:105185151%2CGenbank:XP_011142737.1;Parent=rna-XM_011144435.3
NW_020230492.1	Gnomon	CDS	592590	592773	.	+	0	Name=XP_011142737.1;ID=cds-XP_011142737.1;Dbxref=GeneID:105185151%2CGenbank:XP_011142737.1;Parent=rna-XM_011144435.3
NW_020230492.1	Gnomon	lnc_RNA	801362	805269	.	-	.	Name=XR_003113860.1;ID=rna-XR_003113860.1;Dbxref=GeneID:112589914%2CGenbank:XR_003113860.1;Parent=gene-LOC112589914
NW_020230492.1	Gnomon	mRNA	928605	930787	.	+	.	Name=XM_011144348.3;ID=rna-XM_011144348.3;Dbxref=GeneID:105185102%2CGenbank:XM_011144348.3;Parent=gene-LOC105185102
NW_020230492.1	Gnomon	mRNA	909560	912930	.	+	.	Name=XM_025304928.1;ID=rna-XM_025304928.1;Dbxref=GeneID:105185105%2CGenbank:XM_025304928.1;Parent=gene-LOC105185105
NW_020230492.1	Gnomon	mRNA	581083	583120	.	-	.	Name=XM_011144440.3;ID=rna-XM_011144440.3;Dbxref=GeneID:105185152%2CGenbank:XM_011144440.3;Parent=gene-LOC105185152
NW_020230492.1	Gnomon	mRNA	908919	912929	.	+	.	Name=XM_025304927.1;ID=rna-XM_025304927.1;Dbxref=GeneID:105185105%2CGenbank:XM_025304927.1;Parent=gene-LOC105185105
NW_020230492.1	Gnomon	gene	688356	724573	.	+	.	Name=LOC105185203;ID=gene-LOC105185203;Dbxref=GeneID:105185203
NW_020230492.1	Gnomon	gene	736842	739451	.	-	.	Name=LOC105185202;ID=gene-LOC105185202;Dbxref=GeneID:105185202
NW_020230492.1	Gnomon	gene	521838	526107	.	-	.	Name=LOC105185204;ID=gene-LOC105185204;Dbxref=GeneID:105185204
NW_020230492.1	Gnomon	gene	758228	768681	.	-	.	Name=LOC105185201;ID=gene-LOC105185201;Dbxref=GeneID:105185201
NW_020230492.1	Gnomon	gene	938180	940277	.	-	.	Name=LOC105185200;ID=gene-LOC105185200;Dbxref=GeneID:105185200
NW_020230492.1	Gnomon	gene	340375	353023	.	+	.	Name=LOC105185207;ID=gene-LOC105185207;Dbxref=GeneID:105185207
NW_020230492.1	Gnomon	gene	23851	27430	.	+	.	Name=LOC105185209;ID=gene-LOC105185209;Dbxref=GeneID:105185209
NW_020230492.1	Gnomon	gene	18611	22998	.	+	.	Name=LOC105185210;ID=gene-LOC105185210;Dbxref=GeneID:105185210
NW_020230492.1	Gnomon	gene	1807	2821	.	+	.	Name=LOC105185212;ID=gene-LOC105185212;Dbxref=GeneID:105185212
NW_020230492.1	Gnomon	gene	3250	6124	.	-	.	Name=LOC105185211;ID=gene-LOC105185211;Dbxref=GeneID:105185211
NW_020230492.1	Gnomon	exon	416292	416512	.	-	.	ID=exon-XM_025304918.1-6;Dbxref=GeneID:105185172%2CGenbank:XM_025304918.1;Parent=rna-XM_025304918.1
NW_020230492.1	Gnomon	exon	416651	417090	.	-	.	ID=exon-XM_025304918.1-5;Dbxref=GeneID:105185172%2CGenbank:XM_025304918.1;Parent=rna-XM_025304918.1
NW_020230492.1	Gnomon	exon	413507	415494	.	-	.	ID=exon-XM_025304918.1-8;Dbxref=GeneID:105185172%2CGenbank:XM_025304918.1;Parent=rna-XM_025304918.1
NW_020230492.1	Gnomon	exon	415804	416149	.	-	.	ID=exon-XM_025304918.1-7;Dbxref=GeneID:105185172%2CGenbank:XM_025304918.1;Parent=rna-XM_025304918.1
NW_020230492.1	Gnomon	exon	434201	434769	.	-	.	ID=exon-XM_025304918.1-2;Dbxref=GeneID:105185172%2CGenbank:XM_025304918.1;Parent=rna-XM_025304918.1
NW_020230492.1	Gnomon	exon	435079	435418	.	-	.	ID=exon-XM_025304918.1-1;Dbxref=GeneID:105185172%2CGenbank:XM_025304918.1;Parent=rna-XM_025304918.1
[truncated: 1,312 more rows]
