# Supplementary material for: Prevalent bee venom genes evolved before the aculeate stinger and eusociality
Source: BMC Biol. 2023 Oct 23;21:229. doi: 10.1186/s12915-023-01656-5 (PMC10591384; doi:10.1186/s12915-023-01656-5)
Supplement: Supplementary file 42 — Additional file 42. Gff files of all toxin gene annotations. [file 12915_2023_1656_MOESM42_ESM.zip › AdditionalFile9_ToxinGeneAnnotations/NW_020229955.1._APH.gff_modified_Koludarov_et_al_2021.gff3]

##gff-version 3
##source-version geneious 2020.2.2
##sequence-region	NW_020229955.1	1	1608886
NW_020229955.1	Koludarov_et_al_2021	gene	694128	698809	.	-	.	Name=prostatic APH
NW_020229955.1	Gnomon	exon	709056	709211	.	+	.	ID=exon-XM_011151768.3-1;Dbxref=GeneID:105189565%2CGenbank:XM_011151768.3;Parent=rna-XM_011151768.3
NW_020229955.1	Gnomon	exon	709750	709852	.	+	.	ID=exon-XM_011151768.3-2;Dbxref=GeneID:105189565%2CGenbank:XM_011151768.3;Parent=rna-XM_011151768.3
NW_020229955.1	Gnomon	exon	713595	713749	.	+	.	ID=exon-XM_011151768.3-7;Dbxref=GeneID:105189565%2CGenbank:XM_011151768.3;Parent=rna-XM_011151768.3
NW_020229955.1	Gnomon	exon	713911	714203	.	+	.	ID=exon-XM_011151768.3-8;Dbxref=GeneID:105189565%2CGenbank:XM_011151768.3;Parent=rna-XM_011151768.3
NW_020229955.1	Gnomon	exon	714650	714844	.	+	.	ID=exon-XM_011151768.3-9;Dbxref=GeneID:105189565%2CGenbank:XM_011151768.3;Parent=rna-XM_011151768.3
NW_020229955.1	Gnomon	exon	709926	710033	.	+	.	ID=exon-XM_011151768.3-3;Dbxref=GeneID:105189565%2CGenbank:XM_011151768.3;Parent=rna-XM_011151768.3
NW_020229955.1	Gnomon	exon	712799	712999	.	+	.	ID=exon-XM_011151768.3-4;Dbxref=GeneID:105189565%2CGenbank:XM_011151768.3;Parent=rna-XM_011151768.3
NW_020229955.1	Gnomon	exon	713114	713254	.	+	.	ID=exon-XM_011151768.3-5;Dbxref=GeneID:105189565%2CGenbank:XM_011151768.3;Parent=rna-XM_011151768.3
NW_020229955.1	Gnomon	exon	713341	713431	.	+	.	ID=exon-XM_011151768.3-6;Dbxref=GeneID:105189565%2CGenbank:XM_011151768.3;Parent=rna-XM_011151768.3
NW_020229955.1	Gnomon	mRNA	822136	823101	.	+	.	Name=XM_019844364.2;ID=rna-XM_019844364.2;Dbxref=GeneID:105189573%2CGenbank:XM_019844364.2;Parent=gene-LOC105189573
NW_020229955.1	Gnomon	mRNA	274771	297856	.	+	.	Name=XM_011151673.3;ID=rna-XM_011151673.3;Dbxref=GeneID:105189517%2CGenbank:XM_011151673.3;Parent=gene-LOC105189517
NW_020229955.1	Gnomon	exon	1177957	1178220	.	+	.	ID=exon-XM_011151816.3-10;Dbxref=GeneID:105189593%2CGenbank:XM_011151816.3;Parent=rna-XM_011151816.3
NW_020229955.1	Gnomon	exon	1178708	1178936	.	+	.	ID=exon-XM_011151816.3-11;Dbxref=GeneID:105189593%2CGenbank:XM_011151816.3;Parent=rna-XM_011151816.3
NW_020229955.1	Gnomon	exon	1179598	1180427	.	+	.	ID=exon-XM_011151816.3-12;Dbxref=GeneID:105189593%2CGenbank:XM_011151816.3;Parent=rna-XM_011151816.3
NW_020229955.1	Gnomon	exon	183562	183802	.	+	.	ID=exon-XM_025297262.1-10;Dbxref=GeneID:105184072%2CGenbank:XM_025297262.1;Parent=rna-XM_025297262.1
NW_020229955.1	Gnomon	exon	185697	185885	.	+	.	ID=exon-XM_025297262.1-17;Dbxref=GeneID:105184072%2CGenbank:XM_025297262.1;Parent=rna-XM_025297262.1
NW_020229955.1	Gnomon	exon	185971	186289	.	+	.	ID=exon-XM_025297262.1-18;Dbxref=GeneID:105184072%2CGenbank:XM_025297262.1;Parent=rna-XM_025297262.1
NW_020229955.1	Gnomon	exon	184954	185316	.	+	.	ID=exon-XM_025297262.1-15;Dbxref=GeneID:105184072%2CGenbank:XM_025297262.1;Parent=rna-XM_025297262.1
NW_020229955.1	Gnomon	exon	185404	185606	.	+	.	ID=exon-XM_025297262.1-16;Dbxref=GeneID:105184072%2CGenbank:XM_025297262.1;Parent=rna-XM_025297262.1
NW_020229955.1	Gnomon	exon	184428	184625	.	+	.	ID=exon-XM_025297262.1-13;Dbxref=GeneID:105184072%2CGenbank:XM_025297262.1;Parent=rna-XM_025297262.1
NW_020229955.1	Gnomon	exon	184708	184881	.	+	.	ID=exon-XM_025297262.1-14;Dbxref=GeneID:105184072%2CGenbank:XM_025297262.1;Parent=rna-XM_025297262.1
NW_020229955.1	Gnomon	exon	183936	184164	.	+	.	ID=exon-XM_025297262.1-11;Dbxref=GeneID:105184072%2CGenbank:XM_025297262.1;Parent=rna-XM_025297262.1
NW_020229955.1	Gnomon	exon	184239	184335	.	+	.	ID=exon-XM_025297262.1-12;Dbxref=GeneID:105184072%2CGenbank:XM_025297262.1;Parent=rna-XM_025297262.1
NW_020229955.1	Gnomon	transcript	1590727	1594664	.	+	.	Name=XR_003112664.1;ID=rna-XR_003112664.1;Dbxref=GeneID:105185407%2CGenbank:XR_003112664.1;Parent=gene-LOC105185407
NW_020229955.1	Gnomon	mRNA	171566	180581	.	-	.	Name=XM_025297263.1;ID=rna-XM_025297263.1;Dbxref=GeneID:105184071%2CGenbank:XM_025297263.1;Parent=gene-LOC105184071
NW_020229955.1	Gnomon	exon	586908	588597	.	+	.	ID=exon-XR_003112689.1-2;Dbxref=GeneID:109504449%2CGenbank:XR_003112689.1;Parent=rna-XR_003112689.1
NW_020229955.1	Gnomon	exon	588662	589857	.	+	.	ID=exon-XR_003112689.1-3;Dbxref=GeneID:109504449%2CGenbank:XR_003112689.1;Parent=rna-XR_003112689.1
NW_020229955.1	Gnomon	exon	585904	586829	.	+	.	ID=exon-XR_003112689.1-1;Dbxref=GeneID:109504449%2CGenbank:XR_003112689.1;Parent=rna-XR_003112689.1
NW_020229955.1	Gnomon	CDS	995611	995740	.	-	0	Name=XP_025153154.1;ID=cds-XP_025153154.1;Dbxref=GeneID:105189580%2CGenbank:XP_025153154.1;Parent=rna-XM_025297369.1
NW_020229955.1	Gnomon	CDS	968616	968695	.	-	0	Name=XP_025153154.1;ID=cds-XP_025153154.1;Dbxref=GeneID:105189580%2CGenbank:XP_025153154.1;Parent=rna-XM_025297369.1
NW_020229955.1	Gnomon	CDS	934834	935119	.	-	0	Name=XP_025153154.1;ID=cds-XP_025153154.1;Dbxref=GeneID:105189580%2CGenbank:XP_025153154.1;Parent=rna-XM_025297369.1
NW_020229955.1	Gnomon	CDS	933881	934417	.	-	0	Name=XP_025153154.1;ID=cds-XP_025153154.1;Dbxref=GeneID:105189580%2CGenbank:XP_025153154.1;Parent=rna-XM_025297369.1
NW_020229955.1	Gnomon	CDS	933310	933470	.	-	0	Name=XP_025153154.1;ID=cds-XP_025153154.1;Dbxref=GeneID:105189580%2CGenbank:XP_025153154.1;Parent=rna-XM_025297369.1
NW_020229955.1	Gnomon	CDS	932808	933072	.	-	0	Name=XP_025153154.1;ID=cds-XP_025153154.1;Dbxref=GeneID:105189580%2CGenbank:XP_025153154.1;Parent=rna-XM_025297369.1
NW_020229955.1	Gnomon	CDS	932384	932572	.	-	0	Name=XP_025153154.1;ID=cds-XP_025153154.1;Dbxref=GeneID:105189580%2CGenbank:XP_025153154.1;Parent=rna-XM_025297369.1
NW_020229955.1	Gnomon	CDS	932200	932311	.	-	0	Name=XP_025153154.1;ID=cds-XP_025153154.1;Dbxref=GeneID:105189580%2CGenbank:XP_025153154.1;Parent=rna-XM_025297369.1
NW_020229955.1	Gnomon	CDS	931889	931956	.	-	0	Name=XP_025153154.1;ID=cds-XP_025153154.1;Dbxref=GeneID:105189580%2CGenbank:XP_025153154.1;Parent=rna-XM_025297369.1
NW_020229955.1	Gnomon	CDS	931138	931155	.	-	0	Name=XP_025153154.1;ID=cds-XP_025153154.1;Dbxref=GeneID:105189580%2CGenbank:XP_025153154.1;Parent=rna-XM_025297369.1
NW_020229955.1	Gnomon	CDS	928508	928684	.	-	0	Name=XP_025153154.1;ID=cds-XP_025153154.1;Dbxref=GeneID:105189580%2CGenbank:XP_025153154.1;Parent=rna-XM_025297369.1
NW_020229955.1	Gnomon	CDS	927869	928338	.	-	0	Name=XP_025153154.1;ID=cds-XP_025153154.1;Dbxref=GeneID:105189580%2CGenbank:XP_025153154.1;Parent=rna-XM_025297369.1
NW_020229955.1	Gnomon	CDS	927258	927595	.	-	0	Name=XP_025153154.1;ID=cds-XP_025153154.1;Dbxref=GeneID:105189580%2CGenbank:XP_025153154.1;Parent=rna-XM_025297369.1
NW_020229955.1	Gnomon	CDS	924030	924372	.	-	0	Name=XP_025153154.1;ID=cds-XP_025153154.1;Dbxref=GeneID:105189580%2CGenbank:XP_025153154.1;Parent=rna-XM_025297369.1
NW_020229955.1	Gnomon	exon	332829	333014	.	+	.	ID=exon-XM_025297351.1-9;Dbxref=GeneID:105189518%2CGenbank:XM_025297351.1;Parent=rna-XM_025297351.1
NW_020229955.1	Gnomon	exon	331318	331493	.	+	.	ID=exon-XM_025297351.1-7;Dbxref=GeneID:105189518%2CGenbank:XM_025297351.1;Parent=rna-XM_025297351.1
NW_020229955.1	Gnomon	exon	331621	332666	.	+	.	ID=exon-XM_025297351.1-8;Dbxref=GeneID:105189518%2CGenbank:XM_025297351.1;Parent=rna-XM_025297351.1
NW_020229955.1	Gnomon	exon	324443	324737	.	+	.	ID=exon-XM_025297351.1-1;Dbxref=GeneID:105189518%2CGenbank:XM_025297351.1;Parent=rna-XM_025297351.1
NW_020229955.1	Gnomon	exon	326529	326706	.	+	.	ID=exon-XM_025297351.1-2;Dbxref=GeneID:105189518%2CGenbank:XM_025297351.1;Parent=rna-XM_025297351.1
NW_020229955.1	Gnomon	exon	328869	329291	.	+	.	ID=exon-XM_025297351.1-5;Dbxref=GeneID:105189518%2CGenbank:XM_025297351.1;Parent=rna-XM_025297351.1
NW_020229955.1	Gnomon	exon	330405	331008	.	+	.	ID=exon-XM_025297351.1-6;Dbxref=GeneID:105189518%2CGenbank:XM_025297351.1;Parent=rna-XM_025297351.1
NW_020229955.1	Gnomon	exon	327397	327677	.	+	.	ID=exon-XM_025297351.1-3;Dbxref=GeneID:105189518%2CGenbank:XM_025297351.1;Parent=rna-XM_025297351.1
NW_020229955.1	Gnomon	exon	328241	328514	.	+	.	ID=exon-XM_025297351.1-4;Dbxref=GeneID:105189518%2CGenbank:XM_025297351.1;Parent=rna-XM_025297351.1
NW_020229955.1	Gnomon	exon	487667	487844	.	-	.	ID=exon-XM_011151701.3-11;Dbxref=GeneID:105189532%2CGenbank:XM_011151701.3;Parent=rna-XM_011151701.3
NW_020229955.1	Gnomon	exon	487353	487580	.	-	.	ID=exon-XM_011151701.3-12;Dbxref=GeneID:105189532%2CGenbank:XM_011151701.3;Parent=rna-XM_011151701.3
NW_020229955.1	Gnomon	exon	484757	487024	.	-	.	ID=exon-XM_011151701.3-13;Dbxref=GeneID:105189532%2CGenbank:XM_011151701.3;Parent=rna-XM_011151701.3
NW_020229955.1	Gnomon	exon	488057	488199	.	-	.	ID=exon-XM_011151701.3-10;Dbxref=GeneID:105189532%2CGenbank:XM_011151701.3;Parent=rna-XM_011151701.3
NW_020229955.1	Gnomon	mRNA	274772	297856	.	+	.	Name=XM_011151672.3;ID=rna-XM_011151672.3;Dbxref=GeneID:105189517%2CGenbank:XM_011151672.3;Parent=gene-LOC105189517
NW_020229955.1	Gnomon	mRNA	181309	186289	.	+	.	Name=XM_025297262.1;ID=rna-XM_025297262.1;Dbxref=GeneID:105184072%2CGenbank:XM_025297262.1;Parent=gene-LOC105184072
NW_020229955.1	Gnomon	transcript	1576569	1594664	.	+	.	Name=XR_003112663.1;ID=rna-XR_003112663.1;Dbxref=GeneID:105185407%2CGenbank:XR_003112663.1;Parent=gene-LOC105185407
NW_020229955.1	Gnomon	exon	269049	269211	.	+	.	ID=exon-XM_011151668.3-8;Dbxref=GeneID:105189515%2CGenbank:XM_011151668.3;Parent=rna-XM_011151668.3
NW_020229955.1	Gnomon	exon	270008	270065	.	+	.	ID=exon-XM_011151668.3-9;Dbxref=GeneID:105189515%2CGenbank:XM_011151668.3;Parent=rna-XM_011151668.3
NW_020229955.1	Gnomon	exon	268427	268604	.	+	.	ID=exon-XM_011151668.3-6;Dbxref=GeneID:105189515%2CGenbank:XM_011151668.3;Parent=rna-XM_011151668.3
NW_020229955.1	Gnomon	exon	268831	268960	.	+	.	ID=exon-XM_011151668.3-7;Dbxref=GeneID:105189515%2CGenbank:XM_011151668.3;Parent=rna-XM_011151668.3
NW_020229955.1	Gnomon	exon	267625	267889	.	+	.	ID=exon-XM_011151668.3-4;Dbxref=GeneID:105189515%2CGenbank:XM_011151668.3;Parent=rna-XM_011151668.3
NW_020229955.1	Gnomon	exon	267960	268152	.	+	.	ID=exon-XM_011151668.3-5;Dbxref=GeneID:105189515%2CGenbank:XM_011151668.3;Parent=rna-XM_011151668.3
NW_020229955.1	Gnomon	exon	267070	267206	.	+	.	ID=exon-XM_011151668.3-2;Dbxref=GeneID:105189515%2CGenbank:XM_011151668.3;Parent=rna-XM_011151668.3
NW_020229955.1	Gnomon	exon	267305	267430	.	+	.	ID=exon-XM_011151668.3-3;Dbxref=GeneID:105189515%2CGenbank:XM_011151668.3;Parent=rna-XM_011151668.3
NW_020229955.1	Gnomon	exon	266661	266939	.	+	.	ID=exon-XM_011151668.3-1;Dbxref=GeneID:105189515%2CGenbank:XM_011151668.3;Parent=rna-XM_011151668.3
NW_020229955.1	Gnomon	CDS	995611	995740	.	-	0	Name=XP_025153155.1;ID=cds-XP_025153155.1;Dbxref=GeneID:105189580%2CGenbank:XP_025153155.1;Parent=rna-XM_025297370.1
NW_020229955.1	Gnomon	CDS	968616	968695	.	-	0	Name=XP_025153155.1;ID=cds-XP_025153155.1;Dbxref=GeneID:105189580%2CGenbank:XP_025153155.1;Parent=rna-XM_025297370.1
NW_020229955.1	Gnomon	CDS	934834	935119	.	-	0	Name=XP_025153155.1;ID=cds-XP_025153155.1;Dbxref=GeneID:105189580%2CGenbank:XP_025153155.1;Parent=rna-XM_025297370.1
NW_020229955.1	Gnomon	CDS	933881	934417	.	-	0	Name=XP_025153155.1;ID=cds-XP_025153155.1;Dbxref=GeneID:105189580%2CGenbank:XP_025153155.1;Parent=rna-XM_025297370.1
NW_020229955.1	Gnomon	CDS	933310	933470	.	-	0	Name=XP_025153155.1;ID=cds-XP_025153155.1;Dbxref=GeneID:105189580%2CGenbank:XP_025153155.1;Parent=rna-XM_025297370.1
NW_020229955.1	Gnomon	CDS	932808	933072	.	-	0	Name=XP_025153155.1;ID=cds-XP_025153155.1;Dbxref=GeneID:105189580%2CGenbank:XP_025153155.1;Parent=rna-XM_025297370.1
NW_020229955.1	Gnomon	CDS	932384	932572	.	-	0	Name=XP_025153155.1;ID=cds-XP_025153155.1;Dbxref=GeneID:105189580%2CGenbank:XP_025153155.1;Parent=rna-XM_025297370.1
NW_020229955.1	Gnomon	CDS	932200	932311	.	-	0	Name=XP_025153155.1;ID=cds-XP_025153155.1;Dbxref=GeneID:105189580%2CGenbank:XP_025153155.1;Parent=rna-XM_025297370.1
NW_020229955.1	Gnomon	CDS	931889	931959	.	-	0	Name=XP_025153155.1;ID=cds-XP_025153155.1;Dbxref=GeneID:105189580%2CGenbank:XP_025153155.1;Parent=rna-XM_025297370.1
NW_020229955.1	Gnomon	CDS	928508	928684	.	-	0	Name=XP_025153155.1;ID=cds-XP_025153155.1;Dbxref=GeneID:105189580%2CGenbank:XP_025153155.1;Parent=rna-XM_025297370.1
NW_020229955.1	Gnomon	CDS	927869	928338	.	-	0	Name=XP_025153155.1;ID=cds-XP_025153155.1;Dbxref=GeneID:105189580%2CGenbank:XP_025153155.1;Parent=rna-XM_025297370.1
NW_020229955.1	Gnomon	CDS	927258	927595	.	-	0	Name=XP_025153155.1;ID=cds-XP_025153155.1;Dbxref=GeneID:105189580%2CGenbank:XP_025153155.1;Parent=rna-XM_025297370.1
NW_020229955.1	Gnomon	CDS	924030	924372	.	-	0	Name=XP_025153155.1;ID=cds-XP_025153155.1;Dbxref=GeneID:105189580%2CGenbank:XP_025153155.1;Parent=rna-XM_025297370.1
NW_020229955.1	Gnomon	exon	1127302	1127454	.	+	.	ID=exon-XM_025297303.1-4;Dbxref=GeneID:105189605%2CGenbank:XM_025297303.1;Parent=rna-XM_025297303.1
NW_020229955.1	Gnomon	exon	1127991	1130899	.	+	.	ID=exon-XM_025297303.1-5;Dbxref=GeneID:105189605%2CGenbank:XM_025297303.1;Parent=rna-XM_025297303.1
NW_020229955.1	Gnomon	exon	1126018	1126258	.	+	.	ID=exon-XM_025297303.1-2;Dbxref=GeneID:105189605%2CGenbank:XM_025297303.1;Parent=rna-XM_025297303.1
NW_020229955.1	Gnomon	exon	1126723	1126920	.	+	.	ID=exon-XM_025297303.1-3;Dbxref=GeneID:105189605%2CGenbank:XM_025297303.1;Parent=rna-XM_025297303.1
NW_020229955.1	Gnomon	exon	1120251	1120628	.	+	.	ID=exon-XM_025297303.1-1;Dbxref=GeneID:105189605%2CGenbank:XM_025297303.1;Parent=rna-XM_025297303.1
NW_020229955.1	Gnomon	mRNA	616479	622472	.	-	.	Name=XM_019844366.2;ID=rna-XM_019844366.2;Dbxref=GeneID:105189549%2CGenbank:XM_019844366.2;Parent=gene-LOC105189549
NW_020229955.1	Gnomon	exon	855167	855368	.	-	.	ID=exon-XM_011151792.3-2;Dbxref=GeneID:105189575%2CGenbank:XM_011151792.3;Parent=rna-XM_011151792.3
NW_020229955.1	Gnomon	exon	854291	854498	.	-	.	ID=exon-XM_011151792.3-3;Dbxref=GeneID:105189575%2CGenbank:XM_011151792.3;Parent=rna-XM_011151792.3
NW_020229955.1	Gnomon	exon	856289	856894	.	-	.	ID=exon-XM_011151792.3-1;Dbxref=GeneID:105189575%2CGenbank:XM_011151792.3;Parent=rna-XM_011151792.3
NW_020229955.1	Gnomon	exon	853116	853298	.	-	.	ID=exon-XM_011151792.3-6;Dbxref=GeneID:105189575%2CGenbank:XM_011151792.3;Parent=rna-XM_011151792.3
NW_020229955.1	Gnomon	exon	853907	854182	.	-	.	ID=exon-XM_011151792.3-4;Dbxref=GeneID:105189575%2CGenbank:XM_011151792.3;Parent=rna-XM_011151792.3
NW_020229955.1	Gnomon	exon	853397	853805	.	-	.	ID=exon-XM_011151792.3-5;Dbxref=GeneID:105189575%2CGenbank:XM_011151792.3;Parent=rna-XM_011151792.3
NW_020229955.1	Gnomon	exon	447112	447422	.	-	.	ID=exon-XM_011151693.3-2;Dbxref=GeneID:105189530%2CGenbank:XM_011151693.3;Parent=rna-XM_011151693.3
NW_020229955.1	Gnomon	exon	444093	446779	.	-	.	ID=exon-XM_011151693.3-3;Dbxref=GeneID:105189530%2CGenbank:XM_011151693.3;Parent=rna-XM_011151693.3
NW_020229955.1	Gnomon	exon	460408	460497	.	-	.	ID=exon-XM_011151693.3-1;Dbxref=GeneID:105189530%2CGenbank:XM_011151693.3;Parent=rna-XM_011151693.3
NW_020229955.1	Gnomon	exon	1370016	1370170	.	+	.	ID=exon-XM_025297326.1-12;Dbxref=GeneID:105185406%2CGenbank:XM_025297326.1;Parent=rna-XM_025297326.1
NW_020229955.1	Gnomon	exon	1370291	1375352	.	+	.	ID=exon-XM_025297326.1-13;Dbxref=GeneID:105185406%2CGenbank:XM_025297326.1;Parent=rna-XM_025297326.1
NW_020229955.1	Gnomon	exon	1368857	1368943	.	+	.	ID=exon-XM_025297326.1-10;Dbxref=GeneID:105185406%2CGenbank:XM_025297326.1;Parent=rna-XM_025297326.1
NW_020229955.1	Gnomon	exon	1369759	1369904	.	+	.	ID=exon-XM_025297326.1-11;Dbxref=GeneID:105185406%2CGenbank:XM_025297326.1;Parent=rna-XM_025297326.1
NW_020229955.1	Gnomon	lnc_RNA	1519680	1583337	.	-	.	Name=XR_003112666.1;ID=rna-XR_003112666.1;Dbxref=GeneID:112588211%2CGenbank:XR_003112666.1;Parent=gene-LOC112588211
NW_020229955.1	Gnomon	mRNA	171566	180581	.	-	.	Name=XM_025297265.1;ID=rna-XM_025297265.1;Dbxref=GeneID:105184071%2CGenbank:XM_025297265.1;Parent=gene-LOC105184071
NW_020229955.1	Gnomon	exon	484757	487024	.	-	.	ID=exon-XM_025297306.1-14;Dbxref=GeneID:105189532%2CGenbank:XM_025297306.1;Parent=rna-XM_025297306.1
NW_020229955.1	Gnomon	mRNA	272509	273958	.	+	.	Name=XM_011151671.3;ID=rna-XM_011151671.3;Dbxref=GeneID:105189516%2CGenbank:XM_011151671.3;Parent=gene-LOC105189516
NW_020229955.1	Gnomon	exon	487667	487844	.	-	.	ID=exon-XM_025297306.1-12;Dbxref=GeneID:105189532%2CGenbank:XM_025297306.1;Parent=rna-XM_025297306.1
NW_020229955.1	Gnomon	exon	487353	487580	.	-	.	ID=exon-XM_025297306.1-13;Dbxref=GeneID:105189532%2CGenbank:XM_025297306.1;Parent=rna-XM_025297306.1
NW_020229955.1	Gnomon	exon	488370	488561	.	-	.	ID=exon-XM_025297306.1-10;Dbxref=GeneID:105189532%2CGenbank:XM_025297306.1;Parent=rna-XM_025297306.1
NW_020229955.1	Gnomon	exon	488057	488199	.	-	.	ID=exon-XM_025297306.1-11;Dbxref=GeneID:105189532%2CGenbank:XM_025297306.1;Parent=rna-XM_025297306.1
NW_020229955.1	Gnomon	exon	650083	653692	.	+	.	ID=exon-XM_025297251.1-4;Dbxref=GeneID:105189558%2CGenbank:XM_025297251.1;Parent=rna-XM_025297251.1
NW_020229955.1	Gnomon	exon	654303	654596	.	+	.	ID=exon-XM_025297251.1-5;Dbxref=GeneID:105189558%2CGenbank:XM_025297251.1;Parent=rna-XM_025297251.1
NW_020229955.1	Gnomon	exon	655239	655434	.	+	.	ID=exon-XM_025297251.1-6;Dbxref=GeneID:105189558%2CGenbank:XM_025297251.1;Parent=rna-XM_025297251.1
NW_020229955.1	Gnomon	exon	655533	657558	.	+	.	ID=exon-XM_025297251.1-7;Dbxref=GeneID:105189558%2CGenbank:XM_025297251.1;Parent=rna-XM_025297251.1
NW_020229955.1	Gnomon	exon	648033	649097	.	+	.	ID=exon-XM_025297251.1-1;Dbxref=GeneID:105189558%2CGenbank:XM_025297251.1;Parent=rna-XM_025297251.1
NW_020229955.1	Gnomon	exon	649171	649530	.	+	.	ID=exon-XM_025297251.1-2;Dbxref=GeneID:105189558%2CGenbank:XM_025297251.1;Parent=rna-XM_025297251.1
NW_020229955.1	Gnomon	exon	649619	649699	.	+	.	ID=exon-XM_025297251.1-3;Dbxref=GeneID:105189558%2CGenbank:XM_025297251.1;Parent=rna-XM_025297251.1
NW_020229955.1	Gnomon	CDS	995611	995740	.	-	0	Name=XP_025153156.1;ID=cds-XP_025153156.1;Dbxref=GeneID:105189580%2CGenbank:XP_025153156.1;Parent=rna-XM_025297371.1
NW_020229955.1	Gnomon	CDS	968616	968695	.	-	0	Name=XP_025153156.1;ID=cds-XP_025153156.1;Dbxref=GeneID:105189580%2CGenbank:XP_025153156.1;Parent=rna-XM_025297371.1
NW_020229955.1	Gnomon	CDS	934834	935119	.	-	0	Name=XP_025153156.1;ID=cds-XP_025153156.1;Dbxref=GeneID:105189580%2CGenbank:XP_025153156.1;Parent=rna-XM_025297371.1
NW_020229955.1	Gnomon	CDS	933881	934417	.	-	0	Name=XP_025153156.1;ID=cds-XP_025153156.1;Dbxref=GeneID:105189580%2CGenbank:XP_025153156.1;Parent=rna-XM_025297371.1
NW_020229955.1	Gnomon	CDS	933310	933470	.	-	0	Name=XP_025153156.1;ID=cds-XP_025153156.1;Dbxref=GeneID:105189580%2CGenbank:XP_025153156.1;Parent=rna-XM_025297371.1
NW_020229955.1	Gnomon	CDS	932808	933072	.	-	0	Name=XP_025153156.1;ID=cds-XP_025153156.1;Dbxref=GeneID:105189580%2CGenbank:XP_025153156.1;Parent=rna-XM_025297371.1
NW_020229955.1	Gnomon	CDS	932384	932572	.	-	0	Name=XP_025153156.1;ID=cds-XP_025153156.1;Dbxref=GeneID:105189580%2CGenbank:XP_025153156.1;Parent=rna-XM_025297371.1
NW_020229955.1	Gnomon	CDS	932200	932311	.	-	0	Name=XP_025153156.1;ID=cds-XP_025153156.1;Dbxref=GeneID:105189580%2CGenbank:XP_025153156.1;Parent=rna-XM_025297371.1
NW_020229955.1	Gnomon	CDS	931889	931956	.	-	0	Name=XP_025153156.1;ID=cds-XP_025153156.1;Dbxref=GeneID:105189580%2CGenbank:XP_025153156.1;Parent=rna-XM_025297371.1
NW_020229955.1	Gnomon	CDS	928508	928684	.	-	0	Name=XP_025153156.1;ID=cds-XP_025153156.1;Dbxref=GeneID:105189580%2CGenbank:XP_025153156.1;Parent=rna-XM_025297371.1
NW_020229955.1	Gnomon	CDS	927869	928338	.	-	0	Name=XP_025153156.1;ID=cds-XP_025153156.1;Dbxref=GeneID:105189580%2CGenbank:XP_025153156.1;Parent=rna-XM_025297371.1
NW_020229955.1	Gnomon	CDS	927258	927595	.	-	0	Name=XP_025153156.1;ID=cds-XP_025153156.1;Dbxref=GeneID:105189580%2CGenbank:XP_025153156.1;Parent=rna-XM_025297371.1
NW_020229955.1	Gnomon	CDS	924030	924372	.	-	0	Name=XP_025153156.1;ID=cds-XP_025153156.1;Dbxref=GeneID:105189580%2CGenbank:XP_025153156.1;Parent=rna-XM_025297371.1
NW_020229955.1	Gnomon	CDS	709820	709852	.	+	0	Name=XP_011150069.2;ID=cds-XP_011150069.2;Dbxref=GeneID:105189565%2CGenbank:XP_011150069.2;Parent=rna-XM_011151767.3
NW_020229955.1	Gnomon	CDS	709926	710033	.	+	0	Name=XP_011150069.2;ID=cds-XP_011150069.2;Dbxref=GeneID:105189565%2CGenbank:XP_011150069.2;Parent=rna-XM_011151767.3
NW_020229955.1	Gnomon	CDS	712799	712999	.	+	0	Name=XP_011150069.2;ID=cds-XP_011150069.2;Dbxref=GeneID:105189565%2CGenbank:XP_011150069.2;Parent=rna-XM_011151767.3
NW_020229955.1	Gnomon	CDS	713114	713254	.	+	0	Name=XP_011150069.2;ID=cds-XP_011150069.2;Dbxref=GeneID:105189565%2CGenbank:XP_011150069.2;Parent=rna-XM_011151767.3
NW_020229955.1	Gnomon	CDS	713341	713431	.	+	0	Name=XP_011150069.2;ID=cds-XP_011150069.2;Dbxref=GeneID:105189565%2CGenbank:XP_011150069.2;Parent=rna-XM_011151767.3
NW_020229955.1	Gnomon	CDS	713583	713749	.	+	0	Name=XP_011150069.2;ID=cds-XP_011150069.2;Dbxref=GeneID:105189565%2CGenbank:XP_011150069.2;Parent=rna-XM_011151767.3
NW_020229955.1	Gnomon	CDS	713911	714203	.	+	0	Name=XP_011150069.2;ID=cds-XP_011150069.2;Dbxref=GeneID:105189565%2CGenbank:XP_011150069.2;Parent=rna-XM_011151767.3
NW_020229955.1	Gnomon	CDS	714650	714844	.	+	0	Name=XP_011150069.2;ID=cds-XP_011150069.2;Dbxref=GeneID:105189565%2CGenbank:XP_011150069.2;Parent=rna-XM_011151767.3
NW_020229955.1	Gnomon	CDS	714941	715027	.	+	0	Name=XP_011150069.2;ID=cds-XP_011150069.2;Dbxref=GeneID:105189565%2CGenbank:XP_011150069.2;Parent=rna-XM_011151767.3
NW_020229955.1	Gnomon	CDS	715110	715298	.	+	0	Name=XP_011150069.2;ID=cds-XP_011150069.2;Dbxref=GeneID:105189565%2CGenbank:XP_011150069.2;Parent=rna-XM_011151767.3
NW_020229955.1	Gnomon	CDS	715398	715495	.	+	0	Name=XP_011150069.2;ID=cds-XP_011150069.2;Dbxref=GeneID:105189565%2CGenbank:XP_011150069.2;Parent=rna-XM_011151767.3
NW_020229955.1	Gnomon	CDS	715623	715760	.	+	0	Name=XP_011150069.2;ID=cds-XP_011150069.2;Dbxref=GeneID:105189565%2CGenbank:XP_011150069.2;Parent=rna-XM_011151767.3
NW_020229955.1	Gnomon	CDS	717093	717327	.	+	0	Name=XP_011150069.2;ID=cds-XP_011150069.2;Dbxref=GeneID:105189565%2CGenbank:XP_011150069.2;Parent=rna-XM_011151767.3
NW_020229955.1	Gnomon	CDS	717409	717844	.	+	0	Name=XP_011150069.2;ID=cds-XP_011150069.2;Dbxref=GeneID:105189565%2CGenbank:XP_011150069.2;Parent=rna-XM_011151767.3
NW_020229955.1	Gnomon	CDS	717929	718065	.	+	0	Name=XP_011150069.2;ID=cds-XP_011150069.2;Dbxref=GeneID:105189565%2CGenbank:XP_011150069.2;Parent=rna-XM_011151767.3
NW_020229955.1	Gnomon	CDS	718153	718267	.	+	0	Name=XP_011150069.2;ID=cds-XP_011150069.2;Dbxref=GeneID:105189565%2CGenbank:XP_011150069.2;Parent=rna-XM_011151767.3
NW_020229955.1	Gnomon	CDS	718329	718568	.	+	0	Name=XP_011150069.2;ID=cds-XP_011150069.2;Dbxref=GeneID:105189565%2CGenbank:XP_011150069.2;Parent=rna-XM_011151767.3
NW_020229955.1	Gnomon	CDS	718653	718769	.	+	0	Name=XP_011150069.2;ID=cds-XP_011150069.2;Dbxref=GeneID:105189565%2CGenbank:XP_011150069.2;Parent=rna-XM_011151767.3
NW_020229955.1	Gnomon	CDS	719098	719255	.	+	0	Name=XP_011150069.2;ID=cds-XP_011150069.2;Dbxref=GeneID:105189565%2CGenbank:XP_011150069.2;Parent=rna-XM_011151767.3
NW_020229955.1	Gnomon	CDS	719636	719784	.	+	0	Name=XP_011150069.2;ID=cds-XP_011150069.2;Dbxref=GeneID:105189565%2CGenbank:XP_011150069.2;Parent=rna-XM_011151767.3
NW_020229955.1	Gnomon	CDS	723560	723931	.	+	0	Name=XP_011150069.2;ID=cds-XP_011150069.2;Dbxref=GeneID:105189565%2CGenbank:XP_011150069.2;Parent=rna-XM_011151767.3
NW_020229955.1	Gnomon	CDS	728751	728930	.	+	0	Name=XP_011150069.2;ID=cds-XP_011150069.2;Dbxref=GeneID:105189565%2CGenbank:XP_011150069.2;Parent=rna-XM_011151767.3
NW_020229955.1	Gnomon	CDS	729270	729513	.	+	0	Name=XP_011150069.2;ID=cds-XP_011150069.2;Dbxref=GeneID:105189565%2CGenbank:XP_011150069.2;Parent=rna-XM_011151767.3
NW_020229955.1	Gnomon	CDS	729722	729813	.	+	0	Name=XP_011150069.2;ID=cds-XP_011150069.2;Dbxref=GeneID:105189565%2CGenbank:XP_011150069.2;Parent=rna-XM_011151767.3
NW_020229955.1	Gnomon	CDS	729896	730007	.	+	0	Name=XP_011150069.2;ID=cds-XP_011150069.2;Dbxref=GeneID:105189565%2CGenbank:XP_011150069.2;Parent=rna-XM_011151767.3
NW_020229955.1	Gnomon	CDS	730300	730749	.	+	0	Name=XP_011150069.2;ID=cds-XP_011150069.2;Dbxref=GeneID:105189565%2CGenbank:XP_011150069.2;Parent=rna-XM_011151767.3
NW_020229955.1	Gnomon	CDS	730911	731376	.	+	0	Name=XP_011150069.2;ID=cds-XP_011150069.2;Dbxref=GeneID:105189565%2CGenbank:XP_011150069.2;Parent=rna-XM_011151767.3
NW_020229955.1	Gnomon	mRNA	607859	612447	.	+	.	Name=XM_019844365.2;ID=rna-XM_019844365.2;Dbxref=GeneID:105189545%2CGenbank:XM_019844365.2;Parent=gene-LOC105189545
NW_020229955.1	Gnomon	exon	1370291	1375352	.	+	.	ID=exon-XM_019842396.2-13;Dbxref=GeneID:105185406%2CGenbank:XM_019842396.2;Parent=rna-XM_019842396.2
NW_020229955.1	Gnomon	exon	1367046	1367132	.	+	.	ID=exon-XM_019842396.2-10;Dbxref=GeneID:105185406%2CGenbank:XM_019842396.2;Parent=rna-XM_019842396.2
NW_020229955.1	Gnomon	exon	1369759	1369904	.	+	.	ID=exon-XM_019842396.2-11;Dbxref=GeneID:105185406%2CGenbank:XM_019842396.2;Parent=rna-XM_019842396.2
NW_020229955.1	Gnomon	exon	1370016	1370170	.	+	.	ID=exon-XM_019842396.2-12;Dbxref=GeneID:105185406%2CGenbank:XM_019842396.2;Parent=rna-XM_019842396.2
NW_020229955.1	Gnomon	exon	717093	717327	.	+	.	ID=exon-XM_025297242.1-15;Dbxref=GeneID:105189565%2CGenbank:XM_025297242.1;Parent=rna-XM_025297242.1
NW_020229955.1	Gnomon	exon	717409	717844	.	+	.	ID=exon-XM_025297242.1-16;Dbxref=GeneID:105189565%2CGenbank:XM_025297242.1;Parent=rna-XM_025297242.1
NW_020229955.1	Gnomon	exon	715623	715760	.	+	.	ID=exon-XM_025297242.1-13;Dbxref=GeneID:105189565%2CGenbank:XM_025297242.1;Parent=rna-XM_025297242.1
NW_020229955.1	Gnomon	exon	716292	716321	.	+	.	ID=exon-XM_025297242.1-14;Dbxref=GeneID:105189565%2CGenbank:XM_025297242.1;Parent=rna-XM_025297242.1
NW_020229955.1	Gnomon	exon	718329	718568	.	+	.	ID=exon-XM_025297242.1-19;Dbxref=GeneID:105189565%2CGenbank:XM_025297242.1;Parent=rna-XM_025297242.1
NW_020229955.1	Gnomon	exon	717929	718065	.	+	.	ID=exon-XM_025297242.1-17;Dbxref=GeneID:105189565%2CGenbank:XM_025297242.1;Parent=rna-XM_025297242.1
NW_020229955.1	Gnomon	exon	718153	718267	.	+	.	ID=exon-XM_025297242.1-18;Dbxref=GeneID:105189565%2CGenbank:XM_025297242.1;Parent=rna-XM_025297242.1
NW_020229955.1	Gnomon	exon	715110	715298	.	+	.	ID=exon-XM_025297242.1-11;Dbxref=GeneID:105189565%2CGenbank:XM_025297242.1;Parent=rna-XM_025297242.1
NW_020229955.1	Gnomon	exon	715398	715495	.	+	.	ID=exon-XM_025297242.1-12;Dbxref=GeneID:105189565%2CGenbank:XM_025297242.1;Parent=rna-XM_025297242.1
NW_020229955.1	Gnomon	exon	714941	715027	.	+	.	ID=exon-XM_025297242.1-10;Dbxref=GeneID:105189565%2CGenbank:XM_025297242.1;Parent=rna-XM_025297242.1
NW_020229955.1	Gnomon	exon	729722	729813	.	+	.	ID=exon-XM_025297242.1-26;Dbxref=GeneID:105189565%2CGenbank:XM_025297242.1;Parent=rna-XM_025297242.1
NW_020229955.1	Gnomon	exon	729896	730007	.	+	.	ID=exon-XM_025297242.1-27;Dbxref=GeneID:105189565%2CGenbank:XM_025297242.1;Parent=rna-XM_025297242.1
NW_020229955.1	Gnomon	exon	728751	728930	.	+	.	ID=exon-XM_025297242.1-24;Dbxref=GeneID:105189565%2CGenbank:XM_025297242.1;Parent=rna-XM_025297242.1
NW_020229955.1	Gnomon	exon	729270	729513	.	+	.	ID=exon-XM_025297242.1-25;Dbxref=GeneID:105189565%2CGenbank:XM_025297242.1;Parent=rna-XM_025297242.1
NW_020229955.1	Gnomon	exon	730300	730749	.	+	.	ID=exon-XM_025297242.1-28;Dbxref=GeneID:105189565%2CGenbank:XM_025297242.1;Parent=rna-XM_025297242.1
NW_020229955.1	Gnomon	exon	730911	731467	.	+	.	ID=exon-XM_025297242.1-29;Dbxref=GeneID:105189565%2CGenbank:XM_025297242.1;Parent=rna-XM_025297242.1
NW_020229955.1	Gnomon	exon	719636	719784	.	+	.	ID=exon-XM_025297242.1-22;Dbxref=GeneID:105189565%2CGenbank:XM_025297242.1;Parent=rna-XM_025297242.1
NW_020229955.1	Gnomon	exon	720895	720942	.	+	.	ID=exon-XM_025297242.1-23;Dbxref=GeneID:105189565%2CGenbank:XM_025297242.1;Parent=rna-XM_025297242.1
NW_020229955.1	Gnomon	exon	718653	718769	.	+	.	ID=exon-XM_025297242.1-20;Dbxref=GeneID:105189565%2CGenbank:XM_025297242.1;Parent=rna-XM_025297242.1
NW_020229955.1	Gnomon	exon	719098	719255	.	+	.	ID=exon-XM_025297242.1-21;Dbxref=GeneID:105189565%2CGenbank:XM_025297242.1;Parent=rna-XM_025297242.1
NW_020229955.1	Gnomon	exon	660758	660918	.	+	.	ID=exon-XM_011151745.3-1;Dbxref=GeneID:105189559%2CGenbank:XM_011151745.3;Parent=rna-XM_011151745.3
NW_020229955.1	Gnomon	exon	661660	661848	.	+	.	ID=exon-XM_011151745.3-2;Dbxref=GeneID:105189559%2CGenbank:XM_011151745.3;Parent=rna-XM_011151745.3
NW_020229955.1	Gnomon	exon	665099	665383	.	+	.	ID=exon-XM_011151745.3-3;Dbxref=GeneID:105189559%2CGenbank:XM_011151745.3;Parent=rna-XM_011151745.3
NW_020229955.1	Gnomon	exon	665543	665678	.	+	.	ID=exon-XM_011151745.3-4;Dbxref=GeneID:105189559%2CGenbank:XM_011151745.3;Parent=rna-XM_011151745.3
NW_020229955.1	Gnomon	exon	665819	665938	.	+	.	ID=exon-XM_011151745.3-5;Dbxref=GeneID:105189559%2CGenbank:XM_011151745.3;Parent=rna-XM_011151745.3
NW_020229955.1	Gnomon	exon	666610	666713	.	+	.	ID=exon-XM_011151745.3-6;Dbxref=GeneID:105189559%2CGenbank:XM_011151745.3;Parent=rna-XM_011151745.3
NW_020229955.1	Gnomon	exon	668694	669119	.	+	.	ID=exon-XM_011151745.3-7;Dbxref=GeneID:105189559%2CGenbank:XM_011151745.3;Parent=rna-XM_011151745.3
NW_020229955.1	Gnomon	exon	669694	673673	.	+	.	ID=exon-XM_011151745.3-8;Dbxref=GeneID:105189559%2CGenbank:XM_011151745.3;Parent=rna-XM_011151745.3
NW_020229955.1	Gnomon	mRNA	171566	180580	.	-	.	Name=XM_025297264.1;ID=rna-XM_025297264.1;Dbxref=GeneID:105184071%2CGenbank:XM_025297264.1;Parent=gene-LOC105184071
NW_020229955.1	Gnomon	lnc_RNA	1519680	1555877	.	-	.	Name=XR_003112665.1;ID=rna-XR_003112665.1;Dbxref=GeneID:112588211%2CGenbank:XR_003112665.1;Parent=gene-LOC112588211
NW_020229955.1	Gnomon	exon	588257	588532	.	+	.	ID=exon-XM_019844401.2-1;Dbxref=GeneID:109504449%2CGenbank:XM_019844401.2;Parent=rna-XM_019844401.2
NW_020229955.1	Gnomon	exon	588662	589857	.	+	.	ID=exon-XM_019844401.2-2;Dbxref=GeneID:109504449%2CGenbank:XM_019844401.2;Parent=rna-XM_019844401.2
NW_020229955.1	Gnomon	exon	1154836	1155527	.	-	.	ID=exon-XM_025297375.1-1;Dbxref=GeneID:105189607%2CGenbank:XM_025297375.1;Parent=rna-XM_025297375.1
NW_020229955.1	Gnomon	exon	1154425	1154562	.	-	.	ID=exon-XM_025297375.1-2;Dbxref=GeneID:105189607%2CGenbank:XM_025297375.1;Parent=rna-XM_025297375.1
NW_020229955.1	Gnomon	exon	1151501	1152783	.	-	.	ID=exon-XM_025297375.1-3;Dbxref=GeneID:105189607%2CGenbank:XM_025297375.1;Parent=rna-XM_025297375.1
NW_020229955.1	Gnomon	exon	526488	527029	.	-	.	ID=exon-XM_019844372.2-1;Dbxref=GeneID:105189535%2CGenbank:XM_019844372.2;Parent=rna-XM_019844372.2
NW_020229955.1	Gnomon	exon	523973	524408	.	-	.	ID=exon-XM_019844372.2-4;Dbxref=GeneID:105189535%2CGenbank:XM_019844372.2;Parent=rna-XM_019844372.2
NW_020229955.1	Gnomon	exon	526134	526327	.	-	.	ID=exon-XM_019844372.2-2;Dbxref=GeneID:105189535%2CGenbank:XM_019844372.2;Parent=rna-XM_019844372.2
NW_020229955.1	Gnomon	CDS	995611	995740	.	-	0	Name=XP_025153157.1;ID=cds-XP_025153157.1;Dbxref=GeneID:105189580%2CGenbank:XP_025153157.1;Parent=rna-XM_025297372.1
NW_020229955.1	Gnomon	CDS	968616	968695	.	-	0	Name=XP_025153157.1;ID=cds-XP_025153157.1;Dbxref=GeneID:105189580%2CGenbank:XP_025153157.1;Parent=rna-XM_025297372.1
NW_020229955.1	Gnomon	CDS	934834	935119	.	-	0	Name=XP_025153157.1;ID=cds-XP_025153157.1;Dbxref=GeneID:105189580%2CGenbank:XP_025153157.1;Parent=rna-XM_025297372.1
NW_020229955.1	Gnomon	CDS	933881	934417	.	-	0	Name=XP_025153157.1;ID=cds-XP_025153157.1;Dbxref=GeneID:105189580%2CGenbank:XP_025153157.1;Parent=rna-XM_025297372.1
NW_020229955.1	Gnomon	CDS	933310	933470	.	-	0	Name=XP_025153157.1;ID=cds-XP_025153157.1;Dbxref=GeneID:105189580%2CGenbank:XP_025153157.1;Parent=rna-XM_025297372.1
NW_020229955.1	Gnomon	CDS	932808	933072	.	-	0	Name=XP_025153157.1;ID=cds-XP_025153157.1;Dbxref=GeneID:105189580%2CGenbank:XP_025153157.1;Parent=rna-XM_025297372.1
NW_020229955.1	Gnomon	CDS	932384	932572	.	-	0	Name=XP_025153157.1;ID=cds-XP_025153157.1;Dbxref=GeneID:105189580%2CGenbank:XP_025153157.1;Parent=rna-XM_025297372.1
NW_020229955.1	Gnomon	CDS	932200	932311	.	-	0	Name=XP_025153157.1;ID=cds-XP_025153157.1;Dbxref=GeneID:105189580%2CGenbank:XP_025153157.1;Parent=rna-XM_025297372.1
NW_020229955.1	Gnomon	CDS	931889	931959	.	-	0	Name=XP_025153157.1;ID=cds-XP_025153157.1;Dbxref=GeneID:105189580%2CGenbank:XP_025153157.1;Parent=rna-XM_025297372.1
NW_020229955.1	Gnomon	CDS	928508	928657	.	-	0	Name=XP_025153157.1;ID=cds-XP_025153157.1;Dbxref=GeneID:105189580%2CGenbank:XP_025153157.1;Parent=rna-XM_025297372.1
NW_020229955.1	Gnomon	CDS	927869	928338	.	-	0	Name=XP_025153157.1;ID=cds-XP_025153157.1;Dbxref=GeneID:105189580%2CGenbank:XP_025153157.1;Parent=rna-XM_025297372.1
NW_020229955.1	Gnomon	CDS	927258	927595	.	-	0	Name=XP_025153157.1;ID=cds-XP_025153157.1;Dbxref=GeneID:105189580%2CGenbank:XP_025153157.1;Parent=rna-XM_025297372.1
NW_020229955.1	Gnomon	CDS	924030	924372	.	-	0	Name=XP_025153157.1;ID=cds-XP_025153157.1;Dbxref=GeneID:105189580%2CGenbank:XP_025153157.1;Parent=rna-XM_025297372.1
NW_020229955.1	Gnomon	exon	524494	524816	.	-	.	ID=exon-XM_019844372.2-3;Dbxref=GeneID:105189535%2CGenbank:XM_019844372.2;Parent=rna-XM_019844372.2
NW_020229955.1	Gnomon	mRNA	347434	415980	.	-	.	Name=XM_011151677.2;ID=rna-XM_011151677.2;Dbxref=GeneID:105189520%2CGenbank:XM_011151677.2;Parent=gene-LOC105189520
NW_020229955.1	Gnomon	exon	877901	878225	.	-	.	ID=exon-XM_011151793.3-3;Dbxref=GeneID:105189577%2CGenbank:XM_011151793.3;Parent=rna-XM_011151793.3
NW_020229955.1	Gnomon	exon	877310	877796	.	-	.	ID=exon-XM_011151793.3-4;Dbxref=GeneID:105189577%2CGenbank:XM_011151793.3;Parent=rna-XM_011151793.3
NW_020229955.1	Gnomon	exon	1333830	1334772	.	+	.	ID=exon-XM_025297326.1-1;Dbxref=GeneID:105185406%2CGenbank:XM_025297326.1;Parent=rna-XM_025297326.1
NW_020229955.1	Gnomon	exon	1352156	1352240	.	+	.	ID=exon-XM_025297326.1-2;Dbxref=GeneID:105185406%2CGenbank:XM_025297326.1;Parent=rna-XM_025297326.1
NW_020229955.1	Gnomon	exon	888127	888275	.	-	.	ID=exon-XM_011151793.3-1;Dbxref=GeneID:105189577%2CGenbank:XM_011151793.3;Parent=rna-XM_011151793.3
NW_020229955.1	Gnomon	exon	878343	879345	.	-	.	ID=exon-XM_011151793.3-2;Dbxref=GeneID:105189577%2CGenbank:XM_011151793.3;Parent=rna-XM_011151793.3
NW_020229955.1	Gnomon	exon	1362329	1362487	.	+	.	ID=exon-XM_025297326.1-5;Dbxref=GeneID:105185406%2CGenbank:XM_025297326.1;Parent=rna-XM_025297326.1
NW_020229955.1	Gnomon	exon	1363481	1363540	.	+	.	ID=exon-XM_025297326.1-6;Dbxref=GeneID:105185406%2CGenbank:XM_025297326.1;Parent=rna-XM_025297326.1
NW_020229955.1	Gnomon	exon	1357191	1357327	.	+	.	ID=exon-XM_025297326.1-3;Dbxref=GeneID:105185406%2CGenbank:XM_025297326.1;Parent=rna-XM_025297326.1
NW_020229955.1	Gnomon	exon	1361621	1361902	.	+	.	ID=exon-XM_025297326.1-4;Dbxref=GeneID:105185406%2CGenbank:XM_025297326.1;Parent=rna-XM_025297326.1
NW_020229955.1	Gnomon	exon	1366490	1366628	.	+	.	ID=exon-XM_025297326.1-9;Dbxref=GeneID:105185406%2CGenbank:XM_025297326.1;Parent=rna-XM_025297326.1
NW_020229955.1	Gnomon	exon	1364302	1364454	.	+	.	ID=exon-XM_025297326.1-7;Dbxref=GeneID:105185406%2CGenbank:XM_025297326.1;Parent=rna-XM_025297326.1
NW_020229955.1	Gnomon	exon	1364835	1364952	.	+	.	ID=exon-XM_025297326.1-8;Dbxref=GeneID:105185406%2CGenbank:XM_025297326.1;Parent=rna-XM_025297326.1
NW_020229955.1	Gnomon	mRNA	738115	745373	.	+	.	Name=XM_011151771.3;ID=rna-XM_011151771.3;Dbxref=GeneID:105189567%2CGenbank:XM_011151771.3;Parent=gene-LOC105189567
NW_020229955.1	Gnomon	CDS	995611	995740	.	-	0	Name=XP_025153150.1;ID=cds-XP_025153150.1;Dbxref=GeneID:105189580%2CGenbank:XP_025153150.1;Parent=rna-XM_025297365.1
NW_020229955.1	Gnomon	CDS	968616	968695	.	-	0	Name=XP_025153150.1;ID=cds-XP_025153150.1;Dbxref=GeneID:105189580%2CGenbank:XP_025153150.1;Parent=rna-XM_025297365.1
NW_020229955.1	Gnomon	CDS	934834	935119	.	-	0	Name=XP_025153150.1;ID=cds-XP_025153150.1;Dbxref=GeneID:105189580%2CGenbank:XP_025153150.1;Parent=rna-XM_025297365.1
NW_020229955.1	Gnomon	CDS	933881	934417	.	-	0	Name=XP_025153150.1;ID=cds-XP_025153150.1;Dbxref=GeneID:105189580%2CGenbank:XP_025153150.1;Parent=rna-XM_025297365.1
NW_020229955.1	Gnomon	CDS	933310	933470	.	-	0	Name=XP_025153150.1;ID=cds-XP_025153150.1;Dbxref=GeneID:105189580%2CGenbank:XP_025153150.1;Parent=rna-XM_025297365.1
NW_020229955.1	Gnomon	CDS	932808	933072	.	-	0	Name=XP_025153150.1;ID=cds-XP_025153150.1;Dbxref=GeneID:105189580%2CGenbank:XP_025153150.1;Parent=rna-XM_025297365.1
NW_020229955.1	Gnomon	CDS	932384	932572	.	-	0	Name=XP_025153150.1;ID=cds-XP_025153150.1;Dbxref=GeneID:105189580%2CGenbank:XP_025153150.1;Parent=rna-XM_025297365.1
NW_020229955.1	Gnomon	CDS	932200	932311	.	-	0	Name=XP_025153150.1;ID=cds-XP_025153150.1;Dbxref=GeneID:105189580%2CGenbank:XP_025153150.1;Parent=rna-XM_025297365.1
NW_020229955.1	Gnomon	CDS	931889	931956	.	-	0	Name=XP_025153150.1;ID=cds-XP_025153150.1;Dbxref=GeneID:105189580%2CGenbank:XP_025153150.1;Parent=rna-XM_025297365.1
NW_020229955.1	Gnomon	CDS	930194	930259	.	-	0	Name=XP_025153150.1;ID=cds-XP_025153150.1;Dbxref=GeneID:105189580%2CGenbank:XP_025153150.1;Parent=rna-XM_025297365.1
NW_020229955.1	Gnomon	CDS	928508	928684	.	-	0	Name=XP_025153150.1;ID=cds-XP_025153150.1;Dbxref=GeneID:105189580%2CGenbank:XP_025153150.1;Parent=rna-XM_025297365.1
NW_020229955.1	Gnomon	CDS	927869	928338	.	-	0	Name=XP_025153150.1;ID=cds-XP_025153150.1;Dbxref=GeneID:105189580%2CGenbank:XP_025153150.1;Parent=rna-XM_025297365.1
NW_020229955.1	Gnomon	CDS	927258	927595	.	-	0	Name=XP_025153150.1;ID=cds-XP_025153150.1;Dbxref=GeneID:105189580%2CGenbank:XP_025153150.1;Parent=rna-XM_025297365.1
NW_020229955.1	Gnomon	CDS	924030	924372	.	-	0	Name=XP_025153150.1;ID=cds-XP_025153150.1;Dbxref=GeneID:105189580%2CGenbank:XP_025153150.1;Parent=rna-XM_025297365.1
NW_020229955.1	Gnomon	CDS	188126	188216	.	-	0	Name=XP_025153056.1;ID=cds-XP_025153056.1;Dbxref=GeneID:105184069%2CGenbank:XP_025153056.1;Parent=rna-XM_025297271.1
NW_020229955.1	Gnomon	CDS	187863	188040	.	-	0	Name=XP_025153056.1;ID=cds-XP_025153056.1;Dbxref=GeneID:105184069%2CGenbank:XP_025153056.1;Parent=rna-XM_025297271.1
NW_020229955.1	Gnomon	CDS	187657	187771	.	-	0	Name=XP_025153056.1;ID=cds-XP_025153056.1;Dbxref=GeneID:105184069%2CGenbank:XP_025153056.1;Parent=rna-XM_025297271.1
NW_020229955.1	Gnomon	CDS	187419	187580	.	-	0	Name=XP_025153056.1;ID=cds-XP_025153056.1;Dbxref=GeneID:105184069%2CGenbank:XP_025153056.1;Parent=rna-XM_025297271.1
NW_020229955.1	Gnomon	CDS	187259	187340	.	-	0	Name=XP_025153056.1;ID=cds-XP_025153056.1;Dbxref=GeneID:105184069%2CGenbank:XP_025153056.1;Parent=rna-XM_025297271.1
NW_020229955.1	Gnomon	CDS	186935	187150	.	-	0	Name=XP_025153056.1;ID=cds-XP_025153056.1;Dbxref=GeneID:105184069%2CGenbank:XP_025153056.1;Parent=rna-XM_025297271.1
NW_020229955.1	Gnomon	CDS	186712	186848	.	-	0	Name=XP_025153056.1;ID=cds-XP_025153056.1;Dbxref=GeneID:105184069%2CGenbank:XP_025153056.1;Parent=rna-XM_025297271.1
NW_020229955.1	Gnomon	exon	644051	644511	.	+	.	ID=exon-XM_025297252.1-1;Dbxref=GeneID:105189558%2CGenbank:XM_025297252.1;Parent=rna-XM_025297252.1
NW_020229955.1	Gnomon	exon	649189	649530	.	+	.	ID=exon-XM_025297252.1-2;Dbxref=GeneID:105189558%2CGenbank:XM_025297252.1;Parent=rna-XM_025297252.1
NW_020229955.1	Gnomon	exon	654303	654596	.	+	.	ID=exon-XM_025297252.1-5;Dbxref=GeneID:105189558%2CGenbank:XM_025297252.1;Parent=rna-XM_025297252.1
NW_020229955.1	Gnomon	exon	655239	655434	.	+	.	ID=exon-XM_025297252.1-6;Dbxref=GeneID:105189558%2CGenbank:XM_025297252.1;Parent=rna-XM_025297252.1
NW_020229955.1	Gnomon	exon	649619	649699	.	+	.	ID=exon-XM_025297252.1-3;Dbxref=GeneID:105189558%2CGenbank:XM_025297252.1;Parent=rna-XM_025297252.1
NW_020229955.1	Gnomon	exon	650083	653692	.	+	.	ID=exon-XM_025297252.1-4;Dbxref=GeneID:105189558%2CGenbank:XM_025297252.1;Parent=rna-XM_025297252.1
NW_020229955.1	Gnomon	exon	655533	657558	.	+	.	ID=exon-XM_025297252.1-7;Dbxref=GeneID:105189558%2CGenbank:XM_025297252.1;Parent=rna-XM_025297252.1
NW_020229955.1	Gnomon	exon	25921	26064	.	-	.	ID=exon-XM_011140986.3-5;Dbxref=GeneID:105183111%2CGenbank:XM_011140986.3;Parent=rna-XM_011140986.3
NW_020229955.1	Gnomon	exon	25305	25662	.	-	.	ID=exon-XM_011140986.3-6;Dbxref=GeneID:105183111%2CGenbank:XM_011140986.3;Parent=rna-XM_011140986.3
NW_020229955.1	Gnomon	exon	29493	29588	.	-	.	ID=exon-XM_011140986.3-1;Dbxref=GeneID:105183111%2CGenbank:XM_011140986.3;Parent=rna-XM_011140986.3
NW_020229955.1	Gnomon	exon	27093	27594	.	-	.	ID=exon-XM_011140986.3-2;Dbxref=GeneID:105183111%2CGenbank:XM_011140986.3;Parent=rna-XM_011140986.3
NW_020229955.1	Gnomon	exon	26855	26981	.	-	.	ID=exon-XM_011140986.3-3;Dbxref=GeneID:105183111%2CGenbank:XM_011140986.3;Parent=rna-XM_011140986.3
NW_020229955.1	Gnomon	exon	26318	26450	.	-	.	ID=exon-XM_011140986.3-4;Dbxref=GeneID:105183111%2CGenbank:XM_011140986.3;Parent=rna-XM_011140986.3
NW_020229955.1	Gnomon	exon	570399	575464	.	+	.	ID=exon-XM_011151717.3-12;Dbxref=GeneID:105189541%2CGenbank:XM_011151717.3;Parent=rna-XM_011151717.3
NW_020229955.1	Gnomon	exon	569785	570005	.	+	.	ID=exon-XM_011151717.3-10;Dbxref=GeneID:105189541%2CGenbank:XM_011151717.3;Parent=rna-XM_011151717.3
NW_020229955.1	Gnomon	exon	570095	570257	.	+	.	ID=exon-XM_011151717.3-11;Dbxref=GeneID:105189541%2CGenbank:XM_011151717.3;Parent=rna-XM_011151717.3
NW_020229955.1	Gnomon	exon	526756	527315	.	-	.	ID=exon-XM_019844373.2-1;Dbxref=GeneID:105189535%2CGenbank:XM_019844373.2;Parent=rna-XM_019844373.2
NW_020229955.1	Gnomon	exon	526488	526647	.	-	.	ID=exon-XM_019844373.2-2;Dbxref=GeneID:105189535%2CGenbank:XM_019844373.2;Parent=rna-XM_019844373.2
NW_020229955.1	Gnomon	exon	526134	526327	.	-	.	ID=exon-XM_019844373.2-3;Dbxref=GeneID:105189535%2CGenbank:XM_019844373.2;Parent=rna-XM_019844373.2
NW_020229955.1	Gnomon	CDS	995611	995740	.	-	0	Name=XP_025153151.1;ID=cds-XP_025153151.1;Dbxref=GeneID:105189580%2CGenbank:XP_025153151.1;Parent=rna-XM_025297366.1
NW_020229955.1	Gnomon	CDS	968616	968695	.	-	0	Name=XP_025153151.1;ID=cds-XP_025153151.1;Dbxref=GeneID:105189580%2CGenbank:XP_025153151.1;Parent=rna-XM_025297366.1
NW_020229955.1	Gnomon	CDS	934834	935119	.	-	0	Name=XP_025153151.1;ID=cds-XP_025153151.1;Dbxref=GeneID:105189580%2CGenbank:XP_025153151.1;Parent=rna-XM_025297366.1
NW_020229955.1	Gnomon	CDS	933881	934417	.	-	0	Name=XP_025153151.1;ID=cds-XP_025153151.1;Dbxref=GeneID:105189580%2CGenbank:XP_025153151.1;Parent=rna-XM_025297366.1
NW_020229955.1	Gnomon	CDS	933310	933470	.	-	0	Name=XP_025153151.1;ID=cds-XP_025153151.1;Dbxref=GeneID:105189580%2CGenbank:XP_025153151.1;Parent=rna-XM_025297366.1
NW_020229955.1	Gnomon	CDS	932808	933072	.	-	0	Name=XP_025153151.1;ID=cds-XP_025153151.1;Dbxref=GeneID:105189580%2CGenbank:XP_025153151.1;Parent=rna-XM_025297366.1
NW_020229955.1	Gnomon	CDS	932384	932572	.	-	0	Name=XP_025153151.1;ID=cds-XP_025153151.1;Dbxref=GeneID:105189580%2CGenbank:XP_025153151.1;Parent=rna-XM_025297366.1
NW_020229955.1	Gnomon	CDS	932200	932311	.	-	0	Name=XP_025153151.1;ID=cds-XP_025153151.1;Dbxref=GeneID:105189580%2CGenbank:XP_025153151.1;Parent=rna-XM_025297366.1
NW_020229955.1	Gnomon	CDS	931889	931959	.	-	0	Name=XP_025153151.1;ID=cds-XP_025153151.1;Dbxref=GeneID:105189580%2CGenbank:XP_025153151.1;Parent=rna-XM_025297366.1
NW_020229955.1	Gnomon	CDS	931138	931155	.	-	0	Name=XP_025153151.1;ID=cds-XP_025153151.1;Dbxref=GeneID:105189580%2CGenbank:XP_025153151.1;Parent=rna-XM_025297366.1
NW_020229955.1	Gnomon	CDS	930194	930259	.	-	0	Name=XP_025153151.1;ID=cds-XP_025153151.1;Dbxref=GeneID:105189580%2CGenbank:XP_025153151.1;Parent=rna-XM_025297366.1
NW_020229955.1	Gnomon	CDS	928508	928657	.	-	0	Name=XP_025153151.1;ID=cds-XP_025153151.1;Dbxref=GeneID:105189580%2CGenbank:XP_025153151.1;Parent=rna-XM_025297366.1
NW_020229955.1	Gnomon	CDS	927869	928338	.	-	0	Name=XP_025153151.1;ID=cds-XP_025153151.1;Dbxref=GeneID:105189580%2CGenbank:XP_025153151.1;Parent=rna-XM_025297366.1
NW_020229955.1	Gnomon	CDS	927258	927595	.	-	0	Name=XP_025153151.1;ID=cds-XP_025153151.1;Dbxref=GeneID:105189580%2CGenbank:XP_025153151.1;Parent=rna-XM_025297366.1
NW_020229955.1	Gnomon	CDS	924030	924372	.	-	0	Name=XP_025153151.1;ID=cds-XP_025153151.1;Dbxref=GeneID:105189580%2CGenbank:XP_025153151.1;Parent=rna-XM_025297366.1
NW_020229955.1	Gnomon	exon	1174422	1174679	.	+	.	ID=exon-XM_019844400.2-2;Dbxref=GeneID:105189593%2CGenbank:XM_019844400.2;Parent=rna-XM_019844400.2
NW_020229955.1	Gnomon	exon	1174903	1175190	.	+	.	ID=exon-XM_019844400.2-3;Dbxref=GeneID:105189593%2CGenbank:XM_019844400.2;Parent=rna-XM_019844400.2
NW_020229955.1	Gnomon	exon	1170061	1170511	.	+	.	ID=exon-XM_019844400.2-1;Dbxref=GeneID:105189593%2CGenbank:XM_019844400.2;Parent=rna-XM_019844400.2
NW_020229955.1	Gnomon	exon	1176181	1176435	.	+	.	ID=exon-XM_019844400.2-6;Dbxref=GeneID:105189593%2CGenbank:XM_019844400.2;Parent=rna-XM_019844400.2
NW_020229955.1	Gnomon	exon	1176578	1176894	.	+	.	ID=exon-XM_019844400.2-7;Dbxref=GeneID:105189593%2CGenbank:XM_019844400.2;Parent=rna-XM_019844400.2
NW_020229955.1	Gnomon	exon	1175497	1175734	.	+	.	ID=exon-XM_019844400.2-4;Dbxref=GeneID:105189593%2CGenbank:XM_019844400.2;Parent=rna-XM_019844400.2
NW_020229955.1	Gnomon	exon	1175833	1176079	.	+	.	ID=exon-XM_019844400.2-5;Dbxref=GeneID:105189593%2CGenbank:XM_019844400.2;Parent=rna-XM_019844400.2
NW_020229955.1	Gnomon	exon	1176984	1177281	.	+	.	ID=exon-XM_019844400.2-8;Dbxref=GeneID:105189593%2CGenbank:XM_019844400.2;Parent=rna-XM_019844400.2
NW_020229955.1	Gnomon	exon	1177342	1177822	.	+	.	ID=exon-XM_019844400.2-9;Dbxref=GeneID:105189593%2CGenbank:XM_019844400.2;Parent=rna-XM_019844400.2
NW_020229955.1	Gnomon	CDS	1090416	1090452	.	-	0	Name=XP_025153057.1;ID=cds-XP_025153057.1;Dbxref=GeneID:105189585%2CGenbank:XP_025153057.1;Parent=rna-XM_025297272.1
NW_020229955.1	Gnomon	CDS	1086272	1086408	.	-	0	Name=XP_025153057.1;ID=cds-XP_025153057.1;Dbxref=GeneID:105189585%2CGenbank:XP_025153057.1;Parent=rna-XM_025297272.1
NW_020229955.1	Gnomon	CDS	1083004	1083225	.	-	0	Name=XP_025153057.1;ID=cds-XP_025153057.1;Dbxref=GeneID:105189585%2CGenbank:XP_025153057.1;Parent=rna-XM_025297272.1
NW_020229955.1	Gnomon	CDS	1076903	1077594	.	-	0	Name=XP_025153057.1;ID=cds-XP_025153057.1;Dbxref=GeneID:105189585%2CGenbank:XP_025153057.1;Parent=rna-XM_025297272.1
NW_020229955.1	Gnomon	CDS	1076352	1076554	.	-	0	Name=XP_025153057.1;ID=cds-XP_025153057.1;Dbxref=GeneID:105189585%2CGenbank:XP_025153057.1;Parent=rna-XM_025297272.1
NW_020229955.1	Gnomon	CDS	1076068	1076245	.	-	0	Name=XP_025153057.1;ID=cds-XP_025153057.1;Dbxref=GeneID:105189585%2CGenbank:XP_025153057.1;Parent=rna-XM_025297272.1
NW_020229955.1	Gnomon	CDS	1073556	1075629	.	-	0	Name=XP_025153057.1;ID=cds-XP_025153057.1;Dbxref=GeneID:105189585%2CGenbank:XP_025153057.1;Parent=rna-XM_025297272.1
NW_020229955.1	Gnomon	exon	232552	232742	.	-	.	ID=exon-XM_025297298.1-3;Dbxref=GeneID:105189509%2CGenbank:XM_025297298.1;Parent=rna-XM_025297298.1
NW_020229955.1	Gnomon	exon	228524	232466	.	-	.	ID=exon-XM_025297298.1-4;Dbxref=GeneID:105189509%2CGenbank:XM_025297298.1;Parent=rna-XM_025297298.1
NW_020229955.1	Gnomon	exon	233376	233944	.	-	.	ID=exon-XM_025297298.1-1;Dbxref=GeneID:105189509%2CGenbank:XM_025297298.1;Parent=rna-XM_025297298.1
NW_020229955.1	Gnomon	exon	232944	233145	.	-	.	ID=exon-XM_025297298.1-2;Dbxref=GeneID:105189509%2CGenbank:XM_025297298.1;Parent=rna-XM_025297298.1
NW_020229955.1	Gnomon	exon	228236	228406	.	-	.	ID=exon-XM_025297298.1-5;Dbxref=GeneID:105189509%2CGenbank:XM_025297298.1;Parent=rna-XM_025297298.1
NW_020229955.1	Gnomon	exon	228119	228158	.	-	.	ID=exon-XM_025297298.1-6;Dbxref=GeneID:105189509%2CGenbank:XM_025297298.1;Parent=rna-XM_025297298.1
NW_020229955.1	Gnomon	exon	930194	930259	.	-	.	ID=exon-XM_025297367.1-10;Dbxref=GeneID:105189580%2CGenbank:XM_025297367.1;Parent=rna-XM_025297367.1
NW_020229955.1	Gnomon	exon	928508	928657	.	-	.	ID=exon-XM_025297367.1-11;Dbxref=GeneID:105189580%2CGenbank:XM_025297367.1;Parent=rna-XM_025297367.1
NW_020229955.1	Gnomon	exon	927869	928338	.	-	.	ID=exon-XM_025297367.1-12;Dbxref=GeneID:105189580%2CGenbank:XM_025297367.1;Parent=rna-XM_025297367.1
NW_020229955.1	Gnomon	exon	927258	927595	.	-	.	ID=exon-XM_025297367.1-13;Dbxref=GeneID:105189580%2CGenbank:XM_025297367.1;Parent=rna-XM_025297367.1
NW_020229955.1	Gnomon	exon	923604	924372	.	-	.	ID=exon-XM_025297367.1-14;Dbxref=GeneID:105189580%2CGenbank:XM_025297367.1;Parent=rna-XM_025297367.1
NW_020229955.1	Gnomon	mRNA	274773	297856	.	+	.	Name=XM_019844362.2;ID=rna-XM_019844362.2;Dbxref=GeneID:105189517%2CGenbank:XM_019844362.2;Parent=gene-LOC105189517
NW_020229955.1	Gnomon	mRNA	326513	336734	.	+	.	Name=XM_011151675.2;ID=rna-XM_011151675.2;Dbxref=GeneID:105189518%2CGenbank:XM_011151675.2;Parent=gene-LOC105189518
NW_020229955.1	Gnomon	exon	715398	715495	.	+	.	ID=exon-XM_011151768.3-12;Dbxref=GeneID:105189565%2CGenbank:XM_011151768.3;Parent=rna-XM_011151768.3
NW_020229955.1	Gnomon	exon	715623	715760	.	+	.	ID=exon-XM_011151768.3-13;Dbxref=GeneID:105189565%2CGenbank:XM_011151768.3;Parent=rna-XM_011151768.3
NW_020229955.1	Gnomon	exon	717093	717327	.	+	.	ID=exon-XM_011151768.3-14;Dbxref=GeneID:105189565%2CGenbank:XM_011151768.3;Parent=rna-XM_011151768.3
NW_020229955.1	Gnomon	exon	717409	717844	.	+	.	ID=exon-XM_011151768.3-15;Dbxref=GeneID:105189565%2CGenbank:XM_011151768.3;Parent=rna-XM_011151768.3
NW_020229955.1	Gnomon	exon	714941	715027	.	+	.	ID=exon-XM_011151768.3-10;Dbxref=GeneID:105189565%2CGenbank:XM_011151768.3;Parent=rna-XM_011151768.3
NW_020229955.1	Gnomon	exon	715110	715298	.	+	.	ID=exon-XM_011151768.3-11;Dbxref=GeneID:105189565%2CGenbank:XM_011151768.3;Parent=rna-XM_011151768.3
NW_020229955.1	Gnomon	exon	717929	718065	.	+	.	ID=exon-XM_011151768.3-16;Dbxref=GeneID:105189565%2CGenbank:XM_011151768.3;Parent=rna-XM_011151768.3
NW_020229955.1	Gnomon	exon	718153	718267	.	+	.	ID=exon-XM_011151768.3-17;Dbxref=GeneID:105189565%2CGenbank:XM_011151768.3;Parent=rna-XM_011151768.3
NW_020229955.1	Gnomon	exon	718329	718568	.	+	.	ID=exon-XM_011151768.3-18;Dbxref=GeneID:105189565%2CGenbank:XM_011151768.3;Parent=rna-XM_011151768.3
NW_020229955.1	Gnomon	exon	718653	718769	.	+	.	ID=exon-XM_011151768.3-19;Dbxref=GeneID:105189565%2CGenbank:XM_011151768.3;Parent=rna-XM_011151768.3
NW_020229955.1	Gnomon	exon	728751	728930	.	+	.	ID=exon-XM_011151768.3-23;Dbxref=GeneID:105189565%2CGenbank:XM_011151768.3;Parent=rna-XM_011151768.3
NW_020229955.1	Gnomon	exon	729270	729513	.	+	.	ID=exon-XM_011151768.3-24;Dbxref=GeneID:105189565%2CGenbank:XM_011151768.3;Parent=rna-XM_011151768.3
NW_020229955.1	Gnomon	exon	729722	729813	.	+	.	ID=exon-XM_011151768.3-25;Dbxref=GeneID:105189565%2CGenbank:XM_011151768.3;Parent=rna-XM_011151768.3
NW_020229955.1	Gnomon	exon	729896	730007	.	+	.	ID=exon-XM_011151768.3-26;Dbxref=GeneID:105189565%2CGenbank:XM_011151768.3;Parent=rna-XM_011151768.3
NW_020229955.1	Gnomon	exon	719098	719255	.	+	.	ID=exon-XM_011151768.3-20;Dbxref=GeneID:105189565%2CGenbank:XM_011151768.3;Parent=rna-XM_011151768.3
NW_020229955.1	Gnomon	exon	719636	719784	.	+	.	ID=exon-XM_011151768.3-21;Dbxref=GeneID:105189565%2CGenbank:XM_011151768.3;Parent=rna-XM_011151768.3
NW_020229955.1	Gnomon	exon	723560	723931	.	+	.	ID=exon-XM_011151768.3-22;Dbxref=GeneID:105189565%2CGenbank:XM_011151768.3;Parent=rna-XM_011151768.3
NW_020229955.1	Gnomon	exon	730300	730749	.	+	.	ID=exon-XM_011151768.3-27;Dbxref=GeneID:105189565%2CGenbank:XM_011151768.3;Parent=rna-XM_011151768.3
NW_020229955.1	Gnomon	exon	730911	731467	.	+	.	ID=exon-XM_011151768.3-28;Dbxref=GeneID:105189565%2CGenbank:XM_011151768.3;Parent=rna-XM_011151768.3
NW_020229955.1	Gnomon	exon	584966	585390	.	+	.	ID=exon-XR_003112690.1-2;Dbxref=GeneID:112588220%2CGenbank:XR_003112690.1;Parent=rna-XR_003112690.1
NW_020229955.1	Gnomon	exon	585836	585895	.	+	.	ID=exon-XR_003112690.1-3;Dbxref=GeneID:112588220%2CGenbank:XR_003112690.1;Parent=rna-XR_003112690.1
NW_020229955.1	Gnomon	exon	584152	584570	.	+	.	ID=exon-XR_003112690.1-1;Dbxref=GeneID:112588220%2CGenbank:XR_003112690.1;Parent=rna-XR_003112690.1
NW_020229955.1	Gnomon	CDS	995611	995740	.	-	0	Name=XP_025153152.1;ID=cds-XP_025153152.1;Dbxref=GeneID:105189580%2CGenbank:XP_025153152.1;Parent=rna-XM_025297367.1
NW_020229955.1	Gnomon	CDS	968616	968695	.	-	0	Name=XP_025153152.1;ID=cds-XP_025153152.1;Dbxref=GeneID:105189580%2CGenbank:XP_025153152.1;Parent=rna-XM_025297367.1
NW_020229955.1	Gnomon	CDS	934834	935119	.	-	0	Name=XP_025153152.1;ID=cds-XP_025153152.1;Dbxref=GeneID:105189580%2CGenbank:XP_025153152.1;Parent=rna-XM_025297367.1
NW_020229955.1	Gnomon	CDS	933881	934417	.	-	0	Name=XP_025153152.1;ID=cds-XP_025153152.1;Dbxref=GeneID:105189580%2CGenbank:XP_025153152.1;Parent=rna-XM_025297367.1
NW_020229955.1	Gnomon	CDS	933310	933470	.	-	0	Name=XP_025153152.1;ID=cds-XP_025153152.1;Dbxref=GeneID:105189580%2CGenbank:XP_025153152.1;Parent=rna-XM_025297367.1
NW_020229955.1	Gnomon	CDS	932808	933072	.	-	0	Name=XP_025153152.1;ID=cds-XP_025153152.1;Dbxref=GeneID:105189580%2CGenbank:XP_025153152.1;Parent=rna-XM_025297367.1
NW_020229955.1	Gnomon	CDS	932384	932572	.	-	0	Name=XP_025153152.1;ID=cds-XP_025153152.1;Dbxref=GeneID:105189580%2CGenbank:XP_025153152.1;Parent=rna-XM_025297367.1
NW_020229955.1	Gnomon	CDS	932200	932311	.	-	0	Name=XP_025153152.1;ID=cds-XP_025153152.1;Dbxref=GeneID:105189580%2CGenbank:XP_025153152.1;Parent=rna-XM_025297367.1
NW_020229955.1	Gnomon	CDS	931889	931959	.	-	0	Name=XP_025153152.1;ID=cds-XP_025153152.1;Dbxref=GeneID:105189580%2CGenbank:XP_025153152.1;Parent=rna-XM_025297367.1
NW_020229955.1	Gnomon	CDS	930194	930259	.	-	0	Name=XP_025153152.1;ID=cds-XP_025153152.1;Dbxref=GeneID:105189580%2CGenbank:XP_025153152.1;Parent=rna-XM_025297367.1
NW_020229955.1	Gnomon	CDS	928508	928657	.	-	0	Name=XP_025153152.1;ID=cds-XP_025153152.1;Dbxref=GeneID:105189580%2CGenbank:XP_025153152.1;Parent=rna-XM_025297367.1
NW_020229955.1	Gnomon	CDS	927869	928338	.	-	0	Name=XP_025153152.1;ID=cds-XP_025153152.1;Dbxref=GeneID:105189580%2CGenbank:XP_025153152.1;Parent=rna-XM_025297367.1
NW_020229955.1	Gnomon	CDS	927258	927595	.	-	0	Name=XP_025153152.1;ID=cds-XP_025153152.1;Dbxref=GeneID:105189580%2CGenbank:XP_025153152.1;Parent=rna-XM_025297367.1
NW_020229955.1	Gnomon	CDS	924030	924372	.	-	0	Name=XP_025153152.1;ID=cds-XP_025153152.1;Dbxref=GeneID:105189580%2CGenbank:XP_025153152.1;Parent=rna-XM_025297367.1
NW_020229955.1	Gnomon	CDS	1064807	1064882	.	+	0	Name=XP_025153058.1;ID=cds-XP_025153058.1;Dbxref=GeneID:105189584%2CGenbank:XP_025153058.1;Parent=rna-XM_025297273.1
NW_020229955.1	Gnomon	CDS	1066987	1067211	.	+	0	Name=XP_025153058.1;ID=cds-XP_025153058.1;Dbxref=GeneID:105189584%2CGenbank:XP_025153058.1;Parent=rna-XM_025297273.1
NW_020229955.1	Gnomon	CDS	1068700	1068881	.	+	0	Name=XP_025153058.1;ID=cds-XP_025153058.1;Dbxref=GeneID:105189584%2CGenbank:XP_025153058.1;Parent=rna-XM_025297273.1
NW_020229955.1	Gnomon	exon	77105	77287	.	+	.	ID=exon-XM_025297349.1-4;Dbxref=GeneID:105183117%2CGenbank:XM_025297349.1;Parent=rna-XM_025297349.1
NW_020229955.1	Gnomon	exon	77542	77738	.	+	.	ID=exon-XM_025297349.1-5;Dbxref=GeneID:105183117%2CGenbank:XM_025297349.1;Parent=rna-XM_025297349.1
NW_020229955.1	Gnomon	exon	75847	76157	.	+	.	ID=exon-XM_025297349.1-2;Dbxref=GeneID:105183117%2CGenbank:XM_025297349.1;Parent=rna-XM_025297349.1
NW_020229955.1	Gnomon	exon	76493	76715	.	+	.	ID=exon-XM_025297349.1-3;Dbxref=GeneID:105183117%2CGenbank:XM_025297349.1;Parent=rna-XM_025297349.1
NW_020229955.1	Gnomon	exon	73413	73924	.	+	.	ID=exon-XM_025297349.1-1;Dbxref=GeneID:105183117%2CGenbank:XM_025297349.1;Parent=rna-XM_025297349.1
NW_020229955.1	Gnomon	CDS	593405	593476	.	+	0	Name=XP_011150021.1;ID=cds-XP_011150021.1;Dbxref=GeneID:105189542%2CGenbank:XP_011150021.1;Parent=rna-XM_011151719.3
NW_020229955.1	Gnomon	CDS	593930	594035	.	+	0	Name=XP_011150021.1;ID=cds-XP_011150021.1;Dbxref=GeneID:105189542%2CGenbank:XP_011150021.1;Parent=rna-XM_011151719.3
NW_020229955.1	Gnomon	CDS	594193	594408	.	+	0	Name=XP_011150021.1;ID=cds-XP_011150021.1;Dbxref=GeneID:105189542%2CGenbank:XP_011150021.1;Parent=rna-XM_011151719.3
NW_020229955.1	Gnomon	CDS	594490	594569	.	+	0	Name=XP_011150021.1;ID=cds-XP_011150021.1;Dbxref=GeneID:105189542%2CGenbank:XP_011150021.1;Parent=rna-XM_011151719.3
NW_020229955.1	Gnomon	CDS	594636	594887	.	+	0	Name=XP_011150021.1;ID=cds-XP_011150021.1;Dbxref=GeneID:105189542%2CGenbank:XP_011150021.1;Parent=rna-XM_011151719.3
NW_020229955.1	Gnomon	exon	809954	810069	.	-	.	ID=exon-XM_025297275.1-8;Dbxref=GeneID:105189569%2CGenbank:XM_025297275.1;Parent=rna-XM_025297275.1
NW_020229955.1	Gnomon	exon	809687	809869	.	-	.	ID=exon-XM_025297275.1-9;Dbxref=GeneID:105189569%2CGenbank:XM_025297275.1;Parent=rna-XM_025297275.1
NW_020229955.1	Gnomon	exon	810494	810864	.	-	.	ID=exon-XM_025297275.1-6;Dbxref=GeneID:105189569%2CGenbank:XM_025297275.1;Parent=rna-XM_025297275.1
NW_020229955.1	Gnomon	exon	810152	810329	.	-	.	ID=exon-XM_025297275.1-7;Dbxref=GeneID:105189569%2CGenbank:XM_025297275.1;Parent=rna-XM_025297275.1
NW_020229955.1	Gnomon	exon	811696	811802	.	-	.	ID=exon-XM_025297275.1-4;Dbxref=GeneID:105189569%2CGenbank:XM_025297275.1;Parent=rna-XM_025297275.1
NW_020229955.1	Gnomon	exon	811061	811613	.	-	.	ID=exon-XM_025297275.1-5;Dbxref=GeneID:105189569%2CGenbank:XM_025297275.1;Parent=rna-XM_025297275.1
NW_020229955.1	Gnomon	exon	812186	812384	.	-	.	ID=exon-XM_025297275.1-2;Dbxref=GeneID:105189569%2CGenbank:XM_025297275.1;Parent=rna-XM_025297275.1
NW_020229955.1	Gnomon	exon	811883	812110	.	-	.	ID=exon-XM_025297275.1-3;Dbxref=GeneID:105189569%2CGenbank:XM_025297275.1;Parent=rna-XM_025297275.1
NW_020229955.1	Gnomon	exon	812864	813191	.	-	.	ID=exon-XM_025297275.1-1;Dbxref=GeneID:105189569%2CGenbank:XM_025297275.1;Parent=rna-XM_025297275.1
NW_020229955.1	Gnomon	mRNA	250583	263551	.	+	.	Name=XM_025297260.1;ID=rna-XM_025297260.1;Dbxref=GeneID:105189510%2CGenbank:XM_025297260.1;Parent=gene-LOC105189510
NW_020229955.1	Gnomon	exon	594193	594408	.	+	.	ID=exon-XM_011151719.3-3;Dbxref=GeneID:105189542%2CGenbank:XM_011151719.3;Parent=rna-XM_011151719.3
NW_020229955.1	Gnomon	exon	594490	594569	.	+	.	ID=exon-XM_011151719.3-4;Dbxref=GeneID:105189542%2CGenbank:XM_011151719.3;Parent=rna-XM_011151719.3
NW_020229955.1	Gnomon	exon	593278	593476	.	+	.	ID=exon-XM_011151719.3-1;Dbxref=GeneID:105189542%2CGenbank:XM_011151719.3;Parent=rna-XM_011151719.3
NW_020229955.1	Gnomon	exon	593930	594035	.	+	.	ID=exon-XM_011151719.3-2;Dbxref=GeneID:105189542%2CGenbank:XM_011151719.3;Parent=rna-XM_011151719.3
NW_020229955.1	Gnomon	exon	594636	595033	.	+	.	ID=exon-XM_011151719.3-5;Dbxref=GeneID:105189542%2CGenbank:XM_011151719.3;Parent=rna-XM_011151719.3
NW_020229955.1	Gnomon	mRNA	79381	93412	.	+	.	Name=XM_011140989.2;ID=rna-XM_011140989.2;Dbxref=GeneID:105183114%2CGenbank:XM_011140989.2;Parent=gene-LOC105183114
NW_020229955.1	Gnomon	mRNA	274773	297856	.	+	.	Name=XM_011151674.3;ID=rna-XM_011151674.3;Dbxref=GeneID:105189517%2CGenbank:XM_011151674.3;Parent=gene-LOC105189517
NW_020229955.1	Gnomon	mRNA	274771	297856	.	+	.	Name=XM_019844361.2;ID=rna-XM_019844361.2;Dbxref=GeneID:105189517%2CGenbank:XM_019844361.2;Parent=gene-LOC105189517
NW_020229955.1	Gnomon	exon	228119	228158	.	-	.	ID=exon-XM_011151645.3-7;Dbxref=GeneID:105189509%2CGenbank:XM_011151645.3;Parent=rna-XM_011151645.3
NW_020229955.1	Gnomon	exon	228524	232466	.	-	.	ID=exon-XM_011151645.3-5;Dbxref=GeneID:105189509%2CGenbank:XM_011151645.3;Parent=rna-XM_011151645.3
NW_020229955.1	Gnomon	exon	228236	228406	.	-	.	ID=exon-XM_011151645.3-6;Dbxref=GeneID:105189509%2CGenbank:XM_011151645.3;Parent=rna-XM_011151645.3
NW_020229955.1	Gnomon	exon	923604	924372	.	-	.	ID=exon-XM_025297370.1-13;Dbxref=GeneID:105189580%2CGenbank:XM_025297370.1;Parent=rna-XM_025297370.1
NW_020229955.1	Gnomon	exon	232944	233145	.	-	.	ID=exon-XM_011151645.3-3;Dbxref=GeneID:105189509%2CGenbank:XM_011151645.3;Parent=rna-XM_011151645.3
NW_020229955.1	Gnomon	exon	232552	232742	.	-	.	ID=exon-XM_011151645.3-4;Dbxref=GeneID:105189509%2CGenbank:XM_011151645.3;Parent=rna-XM_011151645.3
NW_020229955.1	Gnomon	exon	928508	928684	.	-	.	ID=exon-XM_025297370.1-10;Dbxref=GeneID:105189580%2CGenbank:XM_025297370.1;Parent=rna-XM_025297370.1
NW_020229955.1	Gnomon	exon	233740	233944	.	-	.	ID=exon-XM_011151645.3-1;Dbxref=GeneID:105189509%2CGenbank:XM_011151645.3;Parent=rna-XM_011151645.3
NW_020229955.1	Gnomon	exon	927869	928338	.	-	.	ID=exon-XM_025297370.1-11;Dbxref=GeneID:105189580%2CGenbank:XM_025297370.1;Parent=rna-XM_025297370.1
NW_020229955.1	Gnomon	exon	233376	233630	.	-	.	ID=exon-XM_011151645.3-2;Dbxref=GeneID:105189509%2CGenbank:XM_011151645.3;Parent=rna-XM_011151645.3
NW_020229955.1	Gnomon	exon	927258	927595	.	-	.	ID=exon-XM_025297370.1-12;Dbxref=GeneID:105189580%2CGenbank:XM_025297370.1;Parent=rna-XM_025297370.1
NW_020229955.1	Gnomon	exon	1519680	1520005	.	-	.	ID=exon-XR_003112666.1-3;Dbxref=GeneID:112588211%2CGenbank:XR_003112666.1;Parent=rna-XR_003112666.1
NW_020229955.1	Gnomon	exon	1582534	1583337	.	-	.	ID=exon-XR_003112666.1-1;Dbxref=GeneID:112588211%2CGenbank:XR_003112666.1;Parent=rna-XR_003112666.1
NW_020229955.1	Gnomon	exon	1555028	1555186	.	-	.	ID=exon-XR_003112666.1-2;Dbxref=GeneID:112588211%2CGenbank:XR_003112666.1;Parent=rna-XR_003112666.1
NW_020229955.1	Gnomon	CDS	995611	995740	.	-	0	Name=XP_025153153.1;ID=cds-XP_025153153.1;Dbxref=GeneID:105189580%2CGenbank:XP_025153153.1;Parent=rna-XM_025297368.1
NW_020229955.1	Gnomon	CDS	968616	968695	.	-	0	Name=XP_025153153.1;ID=cds-XP_025153153.1;Dbxref=GeneID:105189580%2CGenbank:XP_025153153.1;Parent=rna-XM_025297368.1
NW_020229955.1	Gnomon	CDS	934834	935119	.	-	0	Name=XP_025153153.1;ID=cds-XP_025153153.1;Dbxref=GeneID:105189580%2CGenbank:XP_025153153.1;Parent=rna-XM_025297368.1
NW_020229955.1	Gnomon	CDS	933881	934417	.	-	0	Name=XP_025153153.1;ID=cds-XP_025153153.1;Dbxref=GeneID:105189580%2CGenbank:XP_025153153.1;Parent=rna-XM_025297368.1
NW_020229955.1	Gnomon	CDS	933310	933470	.	-	0	Name=XP_025153153.1;ID=cds-XP_025153153.1;Dbxref=GeneID:105189580%2CGenbank:XP_025153153.1;Parent=rna-XM_025297368.1
NW_020229955.1	Gnomon	CDS	932808	933072	.	-	0	Name=XP_025153153.1;ID=cds-XP_025153153.1;Dbxref=GeneID:105189580%2CGenbank:XP_025153153.1;Parent=rna-XM_025297368.1
NW_020229955.1	Gnomon	CDS	932384	932572	.	-	0	Name=XP_025153153.1;ID=cds-XP_025153153.1;Dbxref=GeneID:105189580%2CGenbank:XP_025153153.1;Parent=rna-XM_025297368.1
NW_020229955.1	Gnomon	CDS	932200	932311	.	-	0	Name=XP_025153153.1;ID=cds-XP_025153153.1;Dbxref=GeneID:105189580%2CGenbank:XP_025153153.1;Parent=rna-XM_025297368.1
NW_020229955.1	Gnomon	CDS	931889	931959	.	-	0	Name=XP_025153153.1;ID=cds-XP_025153153.1;Dbxref=GeneID:105189580%2CGenbank:XP_025153153.1;Parent=rna-XM_025297368.1
NW_020229955.1	Gnomon	CDS	931138	931155	.	-	0	Name=XP_025153153.1;ID=cds-XP_025153153.1;Dbxref=GeneID:105189580%2CGenbank:XP_025153153.1;Parent=rna-XM_025297368.1
NW_020229955.1	Gnomon	CDS	928508	928684	.	-	0	Name=XP_025153153.1;ID=cds-XP_025153153.1;Dbxref=GeneID:105189580%2CGenbank:XP_025153153.1;Parent=rna-XM_025297368.1
NW_020229955.1	Gnomon	CDS	927869	928338	.	-	0	Name=XP_025153153.1;ID=cds-XP_025153153.1;Dbxref=GeneID:105189580%2CGenbank:XP_025153153.1;Parent=rna-XM_025297368.1
NW_020229955.1	Gnomon	CDS	927258	927595	.	-	0	Name=XP_025153153.1;ID=cds-XP_025153153.1;Dbxref=GeneID:105189580%2CGenbank:XP_025153153.1;Parent=rna-XM_025297368.1
NW_020229955.1	Gnomon	CDS	924030	924372	.	-	0	Name=XP_025153153.1;ID=cds-XP_025153153.1;Dbxref=GeneID:105189580%2CGenbank:XP_025153153.1;Parent=rna-XM_025297368.1
NW_020229955.1	Gnomon	CDS	567682	567810	.	+	0	Name=XP_011150020.1;ID=cds-XP_011150020.1;Dbxref=GeneID:105189541%2CGenbank:XP_011150020.1;Parent=rna-XM_011151718.3
NW_020229955.1	Gnomon	CDS	567969	568116	.	+	0	Name=XP_011150020.1;ID=cds-XP_011150020.1;Dbxref=GeneID:105189541%2CGenbank:XP_011150020.1;Parent=rna-XM_011151718.3
NW_020229955.1	Gnomon	CDS	568192	568372	.	+	0	Name=XP_011150020.1;ID=cds-XP_011150020.1;Dbxref=GeneID:105189541%2CGenbank:XP_011150020.1;Parent=rna-XM_011151718.3
NW_020229955.1	Gnomon	CDS	568473	568794	.	+	0	Name=XP_011150020.1;ID=cds-XP_011150020.1;Dbxref=GeneID:105189541%2CGenbank:XP_011150020.1;Parent=rna-XM_011151718.3
NW_020229955.1	Gnomon	CDS	568886	569044	.	+	0	Name=XP_011150020.1;ID=cds-XP_011150020.1;Dbxref=GeneID:105189541%2CGenbank:XP_011150020.1;Parent=rna-XM_011151718.3
NW_020229955.1	Gnomon	CDS	569124	569212	.	+	0	Name=XP_011150020.1;ID=cds-XP_011150020.1;Dbxref=GeneID:105189541%2CGenbank:XP_011150020.1;Parent=rna-XM_011151718.3
NW_020229955.1	Gnomon	CDS	569302	569466	.	+	0	Name=XP_011150020.1;ID=cds-XP_011150020.1;Dbxref=GeneID:105189541%2CGenbank:XP_011150020.1;Parent=rna-XM_011151718.3
NW_020229955.1	Gnomon	CDS	569570	569689	.	+	0	Name=XP_011150020.1;ID=cds-XP_011150020.1;Dbxref=GeneID:105189541%2CGenbank:XP_011150020.1;Parent=rna-XM_011151718.3
NW_020229955.1	Gnomon	CDS	569785	570005	.	+	0	Name=XP_011150020.1;ID=cds-XP_011150020.1;Dbxref=GeneID:105189541%2CGenbank:XP_011150020.1;Parent=rna-XM_011151718.3
NW_020229955.1	Gnomon	CDS	570095	570257	.	+	0	Name=XP_011150020.1;ID=cds-XP_011150020.1;Dbxref=GeneID:105189541%2CGenbank:XP_011150020.1;Parent=rna-XM_011151718.3
NW_020229955.1	Gnomon	CDS	570399	570579	.	+	0	Name=XP_011150020.1;ID=cds-XP_011150020.1;Dbxref=GeneID:105189541%2CGenbank:XP_011150020.1;Parent=rna-XM_011151718.3
NW_020229955.1	Gnomon	CDS	1058807	1058882	.	+	0	Name=XP_025153059.1;ID=cds-XP_025153059.1;Dbxref=GeneID:105189584%2CGenbank:XP_025153059.1;Parent=rna-XM_025297274.1
NW_020229955.1	Gnomon	CDS	1066987	1067211	.	+	0	Name=XP_025153059.1;ID=cds-XP_025153059.1;Dbxref=GeneID:105189584%2CGenbank:XP_025153059.1;Parent=rna-XM_025297274.1
NW_020229955.1	Gnomon	CDS	1068748	1068881	.	+	0	Name=XP_025153059.1;ID=cds-XP_025153059.1;Dbxref=GeneID:105189584%2CGenbank:XP_025153059.1;Parent=rna-XM_025297274.1
NW_020229955.1	Gnomon	exon	729896	730007	.	+	.	ID=exon-XM_025297237.1-26;Dbxref=GeneID:105189565%2CGenbank:XM_025297237.1;Parent=rna-XM_025297237.1
NW_020229955.1	Gnomon	exon	730300	730749	.	+	.	ID=exon-XM_025297237.1-27;Dbxref=GeneID:105189565%2CGenbank:XM_025297237.1;Parent=rna-XM_025297237.1
NW_020229955.1	Gnomon	exon	730911	731467	.	+	.	ID=exon-XM_025297237.1-28;Dbxref=GeneID:105189565%2CGenbank:XM_025297237.1;Parent=rna-XM_025297237.1
NW_020229955.1	Gnomon	exon	723560	723931	.	+	.	ID=exon-XM_025297237.1-22;Dbxref=GeneID:105189565%2CGenbank:XM_025297237.1;Parent=rna-XM_025297237.1
NW_020229955.1	Gnomon	exon	728751	728930	.	+	.	ID=exon-XM_025297237.1-23;Dbxref=GeneID:105189565%2CGenbank:XM_025297237.1;Parent=rna-XM_025297237.1
NW_020229955.1	Gnomon	exon	729270	729513	.	+	.	ID=exon-XM_025297237.1-24;Dbxref=GeneID:105189565%2CGenbank:XM_025297237.1;Parent=rna-XM_025297237.1
NW_020229955.1	Gnomon	exon	729722	729813	.	+	.	ID=exon-XM_025297237.1-25;Dbxref=GeneID:105189565%2CGenbank:XM_025297237.1;Parent=rna-XM_025297237.1
NW_020229955.1	Gnomon	mRNA	432759	434816	.	+	.	Name=XM_025297317.1;ID=rna-XM_025297317.1;Dbxref=GeneID:105189524%2CGenbank:XM_025297317.1;Parent=gene-LOC105189524
NW_020229955.1	Gnomon	CDS	180188	180214	.	-	0	Name=XP_025153051.1;ID=cds-XP_025153051.1;Dbxref=GeneID:105184071%2CGenbank:XP_025153051.1;Parent=rna-XM_025297266.1
NW_020229955.1	Gnomon	CDS	179781	179905	.	-	0	Name=XP_025153051.1;ID=cds-XP_025153051.1;Dbxref=GeneID:105184071%2CGenbank:XP_025153051.1;Parent=rna-XM_025297266.1
NW_020229955.1	Gnomon	CDS	179410	179670	.	-	0	Name=XP_025153051.1;ID=cds-XP_025153051.1;Dbxref=GeneID:105184071%2CGenbank:XP_025153051.1;Parent=rna-XM_025297266.1
NW_020229955.1	Gnomon	CDS	179088	179280	.	-	0	Name=XP_025153051.1;ID=cds-XP_025153051.1;Dbxref=GeneID:105184071%2CGenbank:XP_025153051.1;Parent=rna-XM_025297266.1
NW_020229955.1	Gnomon	CDS	178810	178999	.	-	0	Name=XP_025153051.1;ID=cds-XP_025153051.1;Dbxref=GeneID:105184071%2CGenbank:XP_025153051.1;Parent=rna-XM_025297266.1
NW_020229955.1	Gnomon	CDS	178306	178552	.	-	0	Name=XP_025153051.1;ID=cds-XP_025153051.1;Dbxref=GeneID:105184071%2CGenbank:XP_025153051.1;Parent=rna-XM_025297266.1
NW_020229955.1	Gnomon	CDS	177861	177975	.	-	0	Name=XP_025153051.1;ID=cds-XP_025153051.1;Dbxref=GeneID:105184071%2CGenbank:XP_025153051.1;Parent=rna-XM_025297266.1
NW_020229955.1	Gnomon	CDS	177690	177776	.	-	0	Name=XP_025153051.1;ID=cds-XP_025153051.1;Dbxref=GeneID:105184071%2CGenbank:XP_025153051.1;Parent=rna-XM_025297266.1
NW_020229955.1	Gnomon	CDS	177309	177532	.	-	0	Name=XP_025153051.1;ID=cds-XP_025153051.1;Dbxref=GeneID:105184071%2CGenbank:XP_025153051.1;Parent=rna-XM_025297266.1
NW_020229955.1	Gnomon	CDS	176966	177233	.	-	0	Name=XP_025153051.1;ID=cds-XP_025153051.1;Dbxref=GeneID:105184071%2CGenbank:XP_025153051.1;Parent=rna-XM_025297266.1
NW_020229955.1	Gnomon	CDS	176723	176887	.	-	0	Name=XP_025153051.1;ID=cds-XP_025153051.1;Dbxref=GeneID:105184071%2CGenbank:XP_025153051.1;Parent=rna-XM_025297266.1
NW_020229955.1	Gnomon	CDS	175933	176291	.	-	0	Name=XP_025153051.1;ID=cds-XP_025153051.1;Dbxref=GeneID:105184071%2CGenbank:XP_025153051.1;Parent=rna-XM_025297266.1
NW_020229955.1	Gnomon	CDS	175548	175702	.	-	0	Name=XP_025153051.1;ID=cds-XP_025153051.1;Dbxref=GeneID:105184071%2CGenbank:XP_025153051.1;Parent=rna-XM_025297266.1
NW_020229955.1	Gnomon	CDS	175179	175457	.	-	0	Name=XP_025153051.1;ID=cds-XP_025153051.1;Dbxref=GeneID:105184071%2CGenbank:XP_025153051.1;Parent=rna-XM_025297266.1
NW_020229955.1	Gnomon	CDS	174672	175018	.	-	0	Name=XP_025153051.1;ID=cds-XP_025153051.1;Dbxref=GeneID:105184071%2CGenbank:XP_025153051.1;Parent=rna-XM_025297266.1
NW_020229955.1	Gnomon	CDS	174329	174458	.	-	0	Name=XP_025153051.1;ID=cds-XP_025153051.1;Dbxref=GeneID:105184071%2CGenbank:XP_025153051.1;Parent=rna-XM_025297266.1
NW_020229955.1	Gnomon	CDS	174114	174232	.	-	0	Name=XP_025153051.1;ID=cds-XP_025153051.1;Dbxref=GeneID:105184071%2CGenbank:XP_025153051.1;Parent=rna-XM_025297266.1
NW_020229955.1	Gnomon	CDS	180188	180214	.	-	0	Name=XP_025153052.1;ID=cds-XP_025153052.1;Dbxref=GeneID:105184071%2CGenbank:XP_025153052.1;Parent=rna-XM_025297267.1
NW_020229955.1	Gnomon	CDS	179781	179905	.	-	0	Name=XP_025153052.1;ID=cds-XP_025153052.1;Dbxref=GeneID:105184071%2CGenbank:XP_025153052.1;Parent=rna-XM_025297267.1
NW_020229955.1	Gnomon	CDS	179410	179670	.	-	0	Name=XP_025153052.1;ID=cds-XP_025153052.1;Dbxref=GeneID:105184071%2CGenbank:XP_025153052.1;Parent=rna-XM_025297267.1
NW_020229955.1	Gnomon	CDS	179088	179280	.	-	0	Name=XP_025153052.1;ID=cds-XP_025153052.1;Dbxref=GeneID:105184071%2CGenbank:XP_025153052.1;Parent=rna-XM_025297267.1
NW_020229955.1	Gnomon	CDS	178810	178999	.	-	0	Name=XP_025153052.1;ID=cds-XP_025153052.1;Dbxref=GeneID:105184071%2CGenbank:XP_025153052.1;Parent=rna-XM_025297267.1
NW_020229955.1	Gnomon	CDS	178306	178552	.	-	0	Name=XP_025153052.1;ID=cds-XP_025153052.1;Dbxref=GeneID:105184071%2CGenbank:XP_025153052.1;Parent=rna-XM_025297267.1
NW_020229955.1	Gnomon	CDS	177861	177975	.	-	0	Name=XP_025153052.1;ID=cds-XP_025153052.1;Dbxref=GeneID:105184071%2CGenbank:XP_025153052.1;Parent=rna-XM_025297267.1
NW_020229955.1	Gnomon	CDS	177690	177776	.	-	0	Name=XP_025153052.1;ID=cds-XP_025153052.1;Dbxref=GeneID:105184071%2CGenbank:XP_025153052.1;Parent=rna-XM_025297267.1
NW_020229955.1	Gnomon	CDS	177309	177532	.	-	0	Name=XP_025153052.1;ID=cds-XP_025153052.1;Dbxref=GeneID:105184071%2CGenbank:XP_025153052.1;Parent=rna-XM_025297267.1
NW_020229955.1	Gnomon	CDS	176966	177233	.	-	0	Name=XP_025153052.1;ID=cds-XP_025153052.1;Dbxref=GeneID:105184071%2CGenbank:XP_025153052.1;Parent=rna-XM_025297267.1
NW_020229955.1	Gnomon	CDS	176723	176887	.	-	0	Name=XP_025153052.1;ID=cds-XP_025153052.1;Dbxref=GeneID:105184071%2CGenbank:XP_025153052.1;Parent=rna-XM_025297267.1
NW_020229955.1	Gnomon	CDS	175933	176291	.	-	0	Name=XP_025153052.1;ID=cds-XP_025153052.1;Dbxref=GeneID:105184071%2CGenbank:XP_025153052.1;Parent=rna-XM_025297267.1
NW_020229955.1	Gnomon	CDS	175548	175702	.	-	0	Name=XP_025153052.1;ID=cds-XP_025153052.1;Dbxref=GeneID:105184071%2CGenbank:XP_025153052.1;Parent=rna-XM_025297267.1
NW_020229955.1	Gnomon	CDS	175179	175457	.	-	0	Name=XP_025153052.1;ID=cds-XP_025153052.1;Dbxref=GeneID:105184071%2CGenbank:XP_025153052.1;Parent=rna-XM_025297267.1
NW_020229955.1	Gnomon	CDS	175019	175041	.	-	0	Name=XP_025153052.1;ID=cds-XP_025153052.1;Dbxref=GeneID:105184071%2CGenbank:XP_025153052.1;Parent=rna-XM_025297267.1
NW_020229955.1	Gnomon	exon	219383	219666	.	+	.	ID=exon-XR_002163031.2-3;Dbxref=GeneID:109504447%2CGenbank:XR_002163031.2;Parent=rna-XR_002163031.2
NW_020229955.1	Gnomon	exon	218604	218739	.	+	.	ID=exon-XR_002163031.2-1;Dbxref=GeneID:109504447%2CGenbank:XR_002163031.2;Parent=rna-XR_002163031.2
NW_020229955.1	Gnomon	exon	219076	219323	.	+	.	ID=exon-XR_002163031.2-2;Dbxref=GeneID:109504447%2CGenbank:XR_002163031.2;Parent=rna-XR_002163031.2
NW_020229955.1	Gnomon	mRNA	25305	29590	.	-	.	Name=XM_011140983.3;ID=rna-XM_011140983.3;Dbxref=GeneID:105183111%2CGenbank:XM_011140983.3;Parent=gene-LOC105183111
NW_020229955.1	Gnomon	exon	415716	415980	.	-	.	ID=exon-XM_025297276.1-1;Dbxref=GeneID:105189520%2CGenbank:XM_025297276.1;Parent=rna-XM_025297276.1
NW_020229955.1	Gnomon	exon	412087	412124	.	-	.	ID=exon-XM_025297276.1-2;Dbxref=GeneID:105189520%2CGenbank:XM_025297276.1;Parent=rna-XM_025297276.1
NW_020229955.1	Gnomon	exon	403770	403854	.	-	.	ID=exon-XM_025297276.1-3;Dbxref=GeneID:105189520%2CGenbank:XM_025297276.1;Parent=rna-XM_025297276.1
NW_020229955.1	Gnomon	exon	384193	384407	.	-	.	ID=exon-XM_025297276.1-4;Dbxref=GeneID:105189520%2CGenbank:XM_025297276.1;Parent=rna-XM_025297276.1
NW_020229955.1	Gnomon	exon	347434	351304	.	-	.	ID=exon-XM_025297276.1-9;Dbxref=GeneID:105189520%2CGenbank:XM_025297276.1;Parent=rna-XM_025297276.1
NW_020229955.1	Gnomon	exon	353048	353215	.	-	.	ID=exon-XM_025297276.1-5;Dbxref=GeneID:105189520%2CGenbank:XM_025297276.1;Parent=rna-XM_025297276.1
NW_020229955.1	Gnomon	exon	352444	352649	.	-	.	ID=exon-XM_025297276.1-6;Dbxref=GeneID:105189520%2CGenbank:XM_025297276.1;Parent=rna-XM_025297276.1
NW_020229955.1	Gnomon	exon	352079	352241	.	-	.	ID=exon-XM_025297276.1-7;Dbxref=GeneID:105189520%2CGenbank:XM_025297276.1;Parent=rna-XM_025297276.1
NW_020229955.1	Gnomon	exon	351519	351701	.	-	.	ID=exon-XM_025297276.1-8;Dbxref=GeneID:105189520%2CGenbank:XM_025297276.1;Parent=rna-XM_025297276.1
NW_020229955.1	Gnomon	exon	193169	193546	.	+	.	ID=exon-XM_011142612.3-7;Dbxref=GeneID:105184068%2CGenbank:XM_011142612.3;Parent=rna-XM_011142612.3
NW_020229955.1	Gnomon	exon	192700	192854	.	+	.	ID=exon-XM_011142612.3-5;Dbxref=GeneID:105184068%2CGenbank:XM_011142612.3;Parent=rna-XM_011142612.3
NW_020229955.1	Gnomon	exon	192947	193081	.	+	.	ID=exon-XM_011142612.3-6;Dbxref=GeneID:105184068%2CGenbank:XM_011142612.3;Parent=rna-XM_011142612.3
NW_020229955.1	Gnomon	exon	192100	192334	.	+	.	ID=exon-XM_011142612.3-3;Dbxref=GeneID:105184068%2CGenbank:XM_011142612.3;Parent=rna-XM_011142612.3
NW_020229955.1	Gnomon	exon	192408	192612	.	+	.	ID=exon-XM_011142612.3-4;Dbxref=GeneID:105184068%2CGenbank:XM_011142612.3;Parent=rna-XM_011142612.3
NW_020229955.1	Gnomon	exon	191720	191810	.	+	.	ID=exon-XM_011142612.3-1;Dbxref=GeneID:105184068%2CGenbank:XM_011142612.3;Parent=rna-XM_011142612.3
NW_020229955.1	Gnomon	exon	191917	191994	.	+	.	ID=exon-XM_011142612.3-2;Dbxref=GeneID:105184068%2CGenbank:XM_011142612.3;Parent=rna-XM_011142612.3
NW_020229955.1	Gnomon	exon	1441808	1442350	.	-	.	ID=exon-XR_003112691.1-3;Dbxref=GeneID:105185355%2CGenbank:XR_003112691.1;Parent=rna-XR_003112691.1
NW_020229955.1	Gnomon	exon	1446282	1446373	.	-	.	ID=exon-XR_003112691.1-1;Dbxref=GeneID:105185355%2CGenbank:XR_003112691.1;Parent=rna-XR_003112691.1
NW_020229955.1	Gnomon	exon	1445016	1445191	.	-	.	ID=exon-XR_003112691.1-2;Dbxref=GeneID:105185355%2CGenbank:XR_003112691.1;Parent=rna-XR_003112691.1
NW_020229955.1	Gnomon	exon	456894	457513	.	-	.	ID=exon-XM_011151694.2-1;Dbxref=GeneID:105189530%2CGenbank:XM_011151694.2;Parent=rna-XM_011151694.2
NW_020229955.1	Gnomon	exon	447112	447422	.	-	.	ID=exon-XM_011151694.2-2;Dbxref=GeneID:105189530%2CGenbank:XM_011151694.2;Parent=rna-XM_011151694.2
NW_020229955.1	Gnomon	exon	444093	446779	.	-	.	ID=exon-XM_011151694.2-3;Dbxref=GeneID:105189530%2CGenbank:XM_011151694.2;Parent=rna-XM_011151694.2
NW_020229955.1	Gnomon	exon	228524	232466	.	-	.	ID=exon-XM_011151646.3-4;Dbxref=GeneID:105189509%2CGenbank:XM_011151646.3;Parent=rna-XM_011151646.3
NW_020229955.1	Gnomon	exon	228236	228406	.	-	.	ID=exon-XM_011151646.3-5;Dbxref=GeneID:105189509%2CGenbank:XM_011151646.3;Parent=rna-XM_011151646.3
NW_020229955.1	Gnomon	exon	228119	228158	.	-	.	ID=exon-XM_011151646.3-6;Dbxref=GeneID:105189509%2CGenbank:XM_011151646.3;Parent=rna-XM_011151646.3
NW_020229955.1	Gnomon	exon	233740	233944	.	-	.	ID=exon-XM_011151646.3-1;Dbxref=GeneID:105189509%2CGenbank:XM_011151646.3;Parent=rna-XM_011151646.3
NW_020229955.1	Gnomon	exon	232944	233145	.	-	.	ID=exon-XM_011151646.3-2;Dbxref=GeneID:105189509%2CGenbank:XM_011151646.3;Parent=rna-XM_011151646.3
NW_020229955.1	Gnomon	exon	232552	232742	.	-	.	ID=exon-XM_011151646.3-3;Dbxref=GeneID:105189509%2CGenbank:XM_011151646.3;Parent=rna-XM_011151646.3
NW_020229955.1	Gnomon	mRNA	614458	616422	.	+	.	Name=XM_011151726.3;ID=rna-XM_011151726.3;Dbxref=GeneID:105189546%2CGenbank:XM_011151726.3;Parent=gene-LOC105189546
NW_020229955.1	Gnomon	CDS	180188	180214	.	-	0	Name=XP_025153053.1;ID=cds-XP_025153053.1;Dbxref=GeneID:105184071%2CGenbank:XP_025153053.1;Parent=rna-XM_025297268.1
NW_020229955.1	Gnomon	CDS	179781	179905	.	-	0	Name=XP_025153053.1;ID=cds-XP_025153053.1;Dbxref=GeneID:105184071%2CGenbank:XP_025153053.1;Parent=rna-XM_025297268.1
NW_020229955.1	Gnomon	CDS	179410	179670	.	-	0	Name=XP_025153053.1;ID=cds-XP_025153053.1;Dbxref=GeneID:105184071%2CGenbank:XP_025153053.1;Parent=rna-XM_025297268.1
NW_020229955.1	Gnomon	CDS	179088	179280	.	-	0	Name=XP_025153053.1;ID=cds-XP_025153053.1;Dbxref=GeneID:105184071%2CGenbank:XP_025153053.1;Parent=rna-XM_025297268.1
NW_020229955.1	Gnomon	CDS	178810	178999	.	-	0	Name=XP_025153053.1;ID=cds-XP_025153053.1;Dbxref=GeneID:105184071%2CGenbank:XP_025153053.1;Parent=rna-XM_025297268.1
NW_020229955.1	Gnomon	CDS	178306	178552	.	-	0	Name=XP_025153053.1;ID=cds-XP_025153053.1;Dbxref=GeneID:105184071%2CGenbank:XP_025153053.1;Parent=rna-XM_025297268.1
NW_020229955.1	Gnomon	CDS	177861	177975	.	-	0	Name=XP_025153053.1;ID=cds-XP_025153053.1;Dbxref=GeneID:105184071%2CGenbank:XP_025153053.1;Parent=rna-XM_025297268.1
NW_020229955.1	Gnomon	CDS	177690	177776	.	-	0	Name=XP_025153053.1;ID=cds-XP_025153053.1;Dbxref=GeneID:105184071%2CGenbank:XP_025153053.1;Parent=rna-XM_025297268.1
NW_020229955.1	Gnomon	CDS	177309	177532	.	-	0	Name=XP_025153053.1;ID=cds-XP_025153053.1;Dbxref=GeneID:105184071%2CGenbank:XP_025153053.1;Parent=rna-XM_025297268.1
NW_020229955.1	Gnomon	CDS	176966	177224	.	-	0	Name=XP_025153053.1;ID=cds-XP_025153053.1;Dbxref=GeneID:105184071%2CGenbank:XP_025153053.1;Parent=rna-XM_025297268.1
NW_020229955.1	Gnomon	CDS	176723	176887	.	-	0	Name=XP_025153053.1;ID=cds-XP_025153053.1;Dbxref=GeneID:105184071%2CGenbank:XP_025153053.1;Parent=rna-XM_025297268.1
NW_020229955.1	Gnomon	CDS	175933	176291	.	-	0	Name=XP_025153053.1;ID=cds-XP_025153053.1;Dbxref=GeneID:105184071%2CGenbank:XP_025153053.1;Parent=rna-XM_025297268.1
NW_020229955.1	Gnomon	CDS	175548	175702	.	-	0	Name=XP_025153053.1;ID=cds-XP_025153053.1;Dbxref=GeneID:105184071%2CGenbank:XP_025153053.1;Parent=rna-XM_025297268.1
NW_020229955.1	Gnomon	CDS	175179	175457	.	-	0	Name=XP_025153053.1;ID=cds-XP_025153053.1;Dbxref=GeneID:105184071%2CGenbank:XP_025153053.1;Parent=rna-XM_025297268.1
NW_020229955.1	Gnomon	CDS	174672	175087	.	-	0	Name=XP_025153053.1;ID=cds-XP_025153053.1;Dbxref=GeneID:105184071%2CGenbank:XP_025153053.1;Parent=rna-XM_025297268.1
NW_020229955.1	Gnomon	CDS	174329	174458	.	-	0	Name=XP_025153053.1;ID=cds-XP_025153053.1;Dbxref=GeneID:105184071%2CGenbank:XP_025153053.1;Parent=rna-XM_025297268.1
NW_020229955.1	Gnomon	CDS	174114	174229	.	-	0	Name=XP_025153053.1;ID=cds-XP_025153053.1;Dbxref=GeneID:105184071%2CGenbank:XP_025153053.1;Parent=rna-XM_025297268.1
NW_020229955.1	Gnomon	mRNA	25305	29597	.	-	.	Name=XM_011140982.3;ID=rna-XM_011140982.3;Dbxref=GeneID:105183111%2CGenbank:XM_011140982.3;Parent=gene-LOC105183111
NW_020229955.1	Gnomon	exon	243056	243496	.	+	.	ID=exon-XR_003112667.1-1;Dbxref=GeneID:105189510%2CGenbank:XR_003112667.1;Parent=rna-XR_003112667.1
NW_020229955.1	Gnomon	exon	250665	250786	.	+	.	ID=exon-XR_003112667.1-2;Dbxref=GeneID:105189510%2CGenbank:XR_003112667.1;Parent=rna-XR_003112667.1
NW_020229955.1	Gnomon	exon	260048	260121	.	+	.	ID=exon-XR_003112667.1-3;Dbxref=GeneID:105189510%2CGenbank:XR_003112667.1;Parent=rna-XR_003112667.1
NW_020229955.1	Gnomon	exon	260391	260604	.	+	.	ID=exon-XR_003112667.1-4;Dbxref=GeneID:105189510%2CGenbank:XR_003112667.1;Parent=rna-XR_003112667.1
NW_020229955.1	Gnomon	exon	260716	261139	.	+	.	ID=exon-XR_003112667.1-5;Dbxref=GeneID:105189510%2CGenbank:XR_003112667.1;Parent=rna-XR_003112667.1
NW_020229955.1	Gnomon	exon	261574	261730	.	+	.	ID=exon-XR_003112667.1-6;Dbxref=GeneID:105189510%2CGenbank:XR_003112667.1;Parent=rna-XR_003112667.1
NW_020229955.1	Gnomon	exon	261882	262122	.	+	.	ID=exon-XR_003112667.1-7;Dbxref=GeneID:105189510%2CGenbank:XR_003112667.1;Parent=rna-XR_003112667.1
NW_020229955.1	Gnomon	exon	262247	262402	.	+	.	ID=exon-XR_003112667.1-8;Dbxref=GeneID:105189510%2CGenbank:XR_003112667.1;Parent=rna-XR_003112667.1
NW_020229955.1	Gnomon	exon	262596	262715	.	+	.	ID=exon-XR_003112667.1-9;Dbxref=GeneID:105189510%2CGenbank:XR_003112667.1;Parent=rna-XR_003112667.1
NW_020229955.1	Gnomon	exon	213584	216543	.	+	.	ID=exon-XM_025297331.1-10;Dbxref=GeneID:105189508%2CGenbank:XM_025297331.1;Parent=rna-XM_025297331.1
NW_020229955.1	Gnomon	exon	296530	296743	.	+	.	ID=exon-XM_025297259.1-24;Dbxref=GeneID:105189517%2CGenbank:XM_025297259.1;Parent=rna-XM_025297259.1
NW_020229955.1	Gnomon	exon	296830	296975	.	+	.	ID=exon-XM_025297259.1-25;Dbxref=GeneID:105189517%2CGenbank:XM_025297259.1;Parent=rna-XM_025297259.1
NW_020229955.1	Gnomon	exon	295284	295516	.	+	.	ID=exon-XM_025297259.1-22;Dbxref=GeneID:105189517%2CGenbank:XM_025297259.1;Parent=rna-XM_025297259.1
NW_020229955.1	Gnomon	exon	296162	296367	.	+	.	ID=exon-XM_025297259.1-23;Dbxref=GeneID:105189517%2CGenbank:XM_025297259.1;Parent=rna-XM_025297259.1
NW_020229955.1	Gnomon	exon	297339	297856	.	+	.	ID=exon-XM_025297259.1-26;Dbxref=GeneID:105189517%2CGenbank:XM_025297259.1;Parent=rna-XM_025297259.1
NW_020229955.1	Gnomon	mRNA	25305	29588	.	-	.	Name=XM_011140986.3;ID=rna-XM_011140986.3;Dbxref=GeneID:105183111%2CGenbank:XM_011140986.3;Parent=gene-LOC105183111
NW_020229955.1	Gnomon	exon	292439	292645	.	+	.	ID=exon-XM_025297259.1-13;Dbxref=GeneID:105189517%2CGenbank:XM_025297259.1;Parent=rna-XM_025297259.1
NW_020229955.1	Gnomon	exon	292776	293070	.	+	.	ID=exon-XM_025297259.1-14;Dbxref=GeneID:105189517%2CGenbank:XM_025297259.1;Parent=rna-XM_025297259.1
NW_020229955.1	Gnomon	exon	291370	291517	.	+	.	ID=exon-XM_025297259.1-11;Dbxref=GeneID:105189517%2CGenbank:XM_025297259.1;Parent=rna-XM_025297259.1
NW_020229955.1	Gnomon	exon	292113	292241	.	+	.	ID=exon-XM_025297259.1-12;Dbxref=GeneID:105189517%2CGenbank:XM_025297259.1;Parent=rna-XM_025297259.1
NW_020229955.1	Gnomon	exon	293737	293892	.	+	.	ID=exon-XM_025297259.1-17;Dbxref=GeneID:105189517%2CGenbank:XM_025297259.1;Parent=rna-XM_025297259.1
NW_020229955.1	Gnomon	exon	293978	294140	.	+	.	ID=exon-XM_025297259.1-18;Dbxref=GeneID:105189517%2CGenbank:XM_025297259.1;Parent=rna-XM_025297259.1
NW_020229955.1	Gnomon	exon	293162	293320	.	+	.	ID=exon-XM_025297259.1-15;Dbxref=GeneID:105189517%2CGenbank:XM_025297259.1;Parent=rna-XM_025297259.1
NW_020229955.1	Gnomon	exon	293412	293617	.	+	.	ID=exon-XM_025297259.1-16;Dbxref=GeneID:105189517%2CGenbank:XM_025297259.1;Parent=rna-XM_025297259.1
NW_020229955.1	Gnomon	exon	294252	294443	.	+	.	ID=exon-XM_025297259.1-19;Dbxref=GeneID:105189517%2CGenbank:XM_025297259.1;Parent=rna-XM_025297259.1
NW_020229955.1	Gnomon	exon	294728	294766	.	+	.	ID=exon-XM_025297259.1-20;Dbxref=GeneID:105189517%2CGenbank:XM_025297259.1;Parent=rna-XM_025297259.1
NW_020229955.1	Gnomon	exon	295052	295184	.	+	.	ID=exon-XM_025297259.1-21;Dbxref=GeneID:105189517%2CGenbank:XM_025297259.1;Parent=rna-XM_025297259.1
NW_020229955.1	Gnomon	mRNA	1157976	1167222	.	+	.	Name=XM_025297319.1;ID=rna-XM_025297319.1;Dbxref=GeneID:109504445%2CGenbank:XM_025297319.1;Parent=gene-LOC109504445
NW_020229955.1	Gnomon	exon	927258	927595	.	-	.	ID=exon-XM_025297360.1-14;Dbxref=GeneID:105189580%2CGenbank:XM_025297360.1;Parent=rna-XM_025297360.1
NW_020229955.1	Gnomon	exon	923604	924372	.	-	.	ID=exon-XM_025297360.1-15;Dbxref=GeneID:105189580%2CGenbank:XM_025297360.1;Parent=rna-XM_025297360.1
NW_020229955.1	Gnomon	exon	928508	928684	.	-	.	ID=exon-XM_025297360.1-12;Dbxref=GeneID:105189580%2CGenbank:XM_025297360.1;Parent=rna-XM_025297360.1
NW_020229955.1	Gnomon	exon	927869	928338	.	-	.	ID=exon-XM_025297360.1-13;Dbxref=GeneID:105189580%2CGenbank:XM_025297360.1;Parent=rna-XM_025297360.1
NW_020229955.1	Gnomon	exon	931138	931155	.	-	.	ID=exon-XM_025297360.1-10;Dbxref=GeneID:105189580%2CGenbank:XM_025297360.1;Parent=rna-XM_025297360.1
NW_020229955.1	Gnomon	exon	930194	930259	.	-	.	ID=exon-XM_025297360.1-11;Dbxref=GeneID:105189580%2CGenbank:XM_025297360.1;Parent=rna-XM_025297360.1
NW_020229955.1	Gnomon	exon	290687	291092	.	+	.	ID=exon-XM_025297259.1-10;Dbxref=GeneID:105189517%2CGenbank:XM_025297259.1;Parent=rna-XM_025297259.1
NW_020229955.1	Gnomon	CDS	698425	698523	.	-	0	Name=XP_011150061.1;ID=cds-XP_011150061.1;Dbxref=GeneID:105189562%2CGenbank:XP_011150061.1;Parent=rna-XM_011151759.3
NW_020229955.1	Gnomon	CDS	697891	697989	.	-	0	Name=XP_011150061.1;ID=cds-XP_011150061.1;Dbxref=GeneID:105189562%2CGenbank:XP_011150061.1;Parent=rna-XM_011151759.3
NW_020229955.1	Gnomon	CDS	697026	697448	.	-	0	Name=XP_011150061.1;ID=cds-XP_011150061.1;Dbxref=GeneID:105189562%2CGenbank:XP_011150061.1;Parent=rna-XM_011151759.3
NW_020229955.1	Gnomon	CDS	696699	696822	.	-	0	Name=XP_011150061.1;ID=cds-XP_011150061.1;Dbxref=GeneID:105189562%2CGenbank:XP_011150061.1;Parent=rna-XM_011151759.3
NW_020229955.1	Gnomon	CDS	696415	696626	.	-	0	Name=XP_011150061.1;ID=cds-XP_011150061.1;Dbxref=GeneID:105189562%2CGenbank:XP_011150061.1;Parent=rna-XM_011151759.3
NW_020229955.1	Gnomon	CDS	696166	696343	.	-	0	Name=XP_011150061.1;ID=cds-XP_011150061.1;Dbxref=GeneID:105189562%2CGenbank:XP_011150061.1;Parent=rna-XM_011151759.3
NW_020229955.1	Gnomon	CDS	695908	696026	.	-	0	Name=XP_011150061.1;ID=cds-XP_011150061.1;Dbxref=GeneID:105189562%2CGenbank:XP_011150061.1;Parent=rna-XM_011151759.3
NW_020229955.1	Gnomon	CDS	188126	188216	.	-	0	Name=XP_025153054.1;ID=cds-XP_025153054.1;Dbxref=GeneID:105184069%2CGenbank:XP_025153054.1;Parent=rna-XM_025297269.1
NW_020229955.1	Gnomon	CDS	187863	188040	.	-	0	Name=XP_025153054.1;ID=cds-XP_025153054.1;Dbxref=GeneID:105184069%2CGenbank:XP_025153054.1;Parent=rna-XM_025297269.1
NW_020229955.1	Gnomon	CDS	187657	187771	.	-	0	Name=XP_025153054.1;ID=cds-XP_025153054.1;Dbxref=GeneID:105184069%2CGenbank:XP_025153054.1;Parent=rna-XM_025297269.1
NW_020229955.1	Gnomon	CDS	187419	187580	.	-	0	Name=XP_025153054.1;ID=cds-XP_025153054.1;Dbxref=GeneID:105184069%2CGenbank:XP_025153054.1;Parent=rna-XM_025297269.1
NW_020229955.1	Gnomon	CDS	187259	187340	.	-	0	Name=XP_025153054.1;ID=cds-XP_025153054.1;Dbxref=GeneID:105184069%2CGenbank:XP_025153054.1;Parent=rna-XM_025297269.1
NW_020229955.1	Gnomon	CDS	186935	187150	.	-	0	Name=XP_025153054.1;ID=cds-XP_025153054.1;Dbxref=GeneID:105184069%2CGenbank:XP_025153054.1;Parent=rna-XM_025297269.1
NW_020229955.1	Gnomon	CDS	186712	186848	.	-	0	Name=XP_025153054.1;ID=cds-XP_025153054.1;Dbxref=GeneID:105184069%2CGenbank:XP_025153054.1;Parent=rna-XM_025297269.1
NW_020229955.1	Gnomon	exon	101185	101481	.	+	.	ID=exon-XM_011142635.3-1;Dbxref=GeneID:105184083%2CGenbank:XM_011142635.3;Parent=rna-XM_011142635.3
NW_020229955.1	Gnomon	exon	102133	103516	.	+	.	ID=exon-XM_011142635.3-4;Dbxref=GeneID:105184083%2CGenbank:XM_011142635.3;Parent=rna-XM_011142635.3
NW_020229955.1	Gnomon	exon	101600	101795	.	+	.	ID=exon-XM_011142635.3-2;Dbxref=GeneID:105184083%2CGenbank:XM_011142635.3;Parent=rna-XM_011142635.3
NW_020229955.1	Gnomon	exon	101968	102019	.	+	.	ID=exon-XM_011142635.3-3;Dbxref=GeneID:105184083%2CGenbank:XM_011142635.3;Parent=rna-XM_011142635.3
NW_020229955.1	Gnomon	exon	1126018	1126258	.	+	.	ID=exon-XM_019844394.2-2;Dbxref=GeneID:105189605%2CGenbank:XM_019844394.2;Parent=rna-XM_019844394.2
NW_020229955.1	Gnomon	exon	1127302	1127454	.	+	.	ID=exon-XM_019844394.2-3;Dbxref=GeneID:105189605%2CGenbank:XM_019844394.2;Parent=rna-XM_019844394.2
NW_020229955.1	Gnomon	exon	1127991	1130899	.	+	.	ID=exon-XM_019844394.2-4;Dbxref=GeneID:105189605%2CGenbank:XM_019844394.2;Parent=rna-XM_019844394.2
NW_020229955.1	Gnomon	exon	1120196	1120640	.	+	.	ID=exon-XM_019844394.2-1;Dbxref=GeneID:105189605%2CGenbank:XM_019844394.2;Parent=rna-XM_019844394.2
NW_020229955.1	Gnomon	exon	595143	596514	.	+	.	ID=exon-XM_025297302.1-1;Dbxref=GeneID:105189543%2CGenbank:XM_025297302.1;Parent=rna-XM_025297302.1
NW_020229955.1	Gnomon	exon	597468	597606	.	+	.	ID=exon-XM_025297302.1-2;Dbxref=GeneID:105189543%2CGenbank:XM_025297302.1;Parent=rna-XM_025297302.1
NW_020229955.1	Gnomon	exon	597700	597941	.	+	.	ID=exon-XM_025297302.1-3;Dbxref=GeneID:105189543%2CGenbank:XM_025297302.1;Parent=rna-XM_025297302.1
NW_020229955.1	Gnomon	exon	598180	598436	.	+	.	ID=exon-XM_025297302.1-4;Dbxref=GeneID:105189543%2CGenbank:XM_025297302.1;Parent=rna-XM_025297302.1
NW_020229955.1	Gnomon	exon	598526	598661	.	+	.	ID=exon-XM_025297302.1-5;Dbxref=GeneID:105189543%2CGenbank:XM_025297302.1;Parent=rna-XM_025297302.1
NW_020229955.1	Gnomon	exon	598768	599070	.	+	.	ID=exon-XM_025297302.1-6;Dbxref=GeneID:105189543%2CGenbank:XM_025297302.1;Parent=rna-XM_025297302.1
NW_020229955.1	Gnomon	exon	599420	599571	.	+	.	ID=exon-XM_025297302.1-7;Dbxref=GeneID:105189543%2CGenbank:XM_025297302.1;Parent=rna-XM_025297302.1
NW_020229955.1	Gnomon	exon	599653	599787	.	+	.	ID=exon-XM_025297302.1-8;Dbxref=GeneID:105189543%2CGenbank:XM_025297302.1;Parent=rna-XM_025297302.1
NW_020229955.1	Gnomon	exon	599939	601138	.	+	.	ID=exon-XM_025297302.1-9;Dbxref=GeneID:105189543%2CGenbank:XM_025297302.1;Parent=rna-XM_025297302.1
NW_020229955.1	Gnomon	exon	273415	273504	.	+	.	ID=exon-XM_011151671.3-4;Dbxref=GeneID:105189516%2CGenbank:XM_011151671.3;Parent=rna-XM_011151671.3
NW_020229955.1	Gnomon	exon	273649	273958	.	+	.	ID=exon-XM_011151671.3-5;Dbxref=GeneID:105189516%2CGenbank:XM_011151671.3;Parent=rna-XM_011151671.3
NW_020229955.1	Gnomon	exon	272509	272785	.	+	.	ID=exon-XM_011151671.3-1;Dbxref=GeneID:105189516%2CGenbank:XM_011151671.3;Parent=rna-XM_011151671.3
NW_020229955.1	Gnomon	exon	272876	273110	.	+	.	ID=exon-XM_011151671.3-2;Dbxref=GeneID:105189516%2CGenbank:XM_011151671.3;Parent=rna-XM_011151671.3
NW_020229955.1	Gnomon	exon	273189	273326	.	+	.	ID=exon-XM_011151671.3-3;Dbxref=GeneID:105189516%2CGenbank:XM_011151671.3;Parent=rna-XM_011151671.3
NW_020229955.1	Gnomon	mRNA	122792	136504	.	+	.	Name=XM_025297318.1;ID=rna-XM_025297318.1;Dbxref=GeneID:105184084%2CGenbank:XM_025297318.1;Parent=gene-LOC105184084
NW_020229955.1	Gnomon	exon	262855	263551	.	+	.	ID=exon-XM_011151651.2-10;Dbxref=GeneID:105189510%2CGenbank:XM_011151651.2;Parent=rna-XM_011151651.2
NW_020229955.1	Gnomon	mRNA	611622	614123	.	-	.	Name=XM_011151724.3;ID=rna-XM_011151724.3;Dbxref=GeneID:105189544%2CGenbank:XM_011151724.3;Parent=gene-LOC105189544
NW_020229955.1	Gnomon	exon	808461	808706	.	-	.	ID=exon-XM_011151773.3-12;Dbxref=GeneID:105189569%2CGenbank:XM_011151773.3;Parent=rna-XM_011151773.3
NW_020229955.1	Gnomon	exon	807834	808332	.	-	.	ID=exon-XM_011151773.3-13;Dbxref=GeneID:105189569%2CGenbank:XM_011151773.3;Parent=rna-XM_011151773.3
NW_020229955.1	Gnomon	exon	809275	809610	.	-	.	ID=exon-XM_011151773.3-10;Dbxref=GeneID:105189569%2CGenbank:XM_011151773.3;Parent=rna-XM_011151773.3
NW_020229955.1	Gnomon	exon	808822	809030	.	-	.	ID=exon-XM_011151773.3-11;Dbxref=GeneID:105189569%2CGenbank:XM_011151773.3;Parent=rna-XM_011151773.3
NW_020229955.1	Gnomon	exon	805541	807733	.	-	.	ID=exon-XM_011151773.3-14;Dbxref=GeneID:105189569%2CGenbank:XM_011151773.3;Parent=rna-XM_011151773.3
NW_020229955.1	Gnomon	exon	804591	804982	.	-	.	ID=exon-XM_011151773.3-15;Dbxref=GeneID:105189569%2CGenbank:XM_011151773.3;Parent=rna-XM_011151773.3
NW_020229955.1	Gnomon	exon	268427	268604	.	+	.	ID=exon-XM_011151669.3-7;Dbxref=GeneID:105189515%2CGenbank:XM_011151669.3;Parent=rna-XM_011151669.3
NW_020229955.1	Gnomon	exon	268831	268960	.	+	.	ID=exon-XM_011151669.3-8;Dbxref=GeneID:105189515%2CGenbank:XM_011151669.3;Parent=rna-XM_011151669.3
NW_020229955.1	Gnomon	exon	269049	269211	.	+	.	ID=exon-XM_011151669.3-9;Dbxref=GeneID:105189515%2CGenbank:XM_011151669.3;Parent=rna-XM_011151669.3
NW_020229955.1	Gnomon	exon	267305	267430	.	+	.	ID=exon-XM_011151669.3-3;Dbxref=GeneID:105189515%2CGenbank:XM_011151669.3;Parent=rna-XM_011151669.3
NW_020229955.1	Gnomon	exon	267625	267699	.	+	.	ID=exon-XM_011151669.3-4;Dbxref=GeneID:105189515%2CGenbank:XM_011151669.3;Parent=rna-XM_011151669.3
NW_020229955.1	Gnomon	exon	267766	267889	.	+	.	ID=exon-XM_011151669.3-5;Dbxref=GeneID:105189515%2CGenbank:XM_011151669.3;Parent=rna-XM_011151669.3
NW_020229955.1	Gnomon	exon	267960	268152	.	+	.	ID=exon-XM_011151669.3-6;Dbxref=GeneID:105189515%2CGenbank:XM_011151669.3;Parent=rna-XM_011151669.3
NW_020229955.1	Gnomon	exon	266661	266939	.	+	.	ID=exon-XM_011151669.3-1;Dbxref=GeneID:105189515%2CGenbank:XM_011151669.3;Parent=rna-XM_011151669.3
NW_020229955.1	Gnomon	exon	267070	267206	.	+	.	ID=exon-XM_011151669.3-2;Dbxref=GeneID:105189515%2CGenbank:XM_011151669.3;Parent=rna-XM_011151669.3
NW_020229955.1	Gnomon	CDS	188126	188216	.	-	0	Name=XP_025153055.1;ID=cds-XP_025153055.1;Dbxref=GeneID:105184069%2CGenbank:XP_025153055.1;Parent=rna-XM_025297270.1
NW_020229955.1	Gnomon	CDS	187863	188040	.	-	0	Name=XP_025153055.1;ID=cds-XP_025153055.1;Dbxref=GeneID:105184069%2CGenbank:XP_025153055.1;Parent=rna-XM_025297270.1
NW_020229955.1	Gnomon	CDS	187657	187771	.	-	0	Name=XP_025153055.1;ID=cds-XP_025153055.1;Dbxref=GeneID:105184069%2CGenbank:XP_025153055.1;Parent=rna-XM_025297270.1
NW_020229955.1	Gnomon	CDS	187419	187580	.	-	0	Name=XP_025153055.1;ID=cds-XP_025153055.1;Dbxref=GeneID:105184069%2CGenbank:XP_025153055.1;Parent=rna-XM_025297270.1
NW_020229955.1	Gnomon	CDS	187259	187340	.	-	0	Name=XP_025153055.1;ID=cds-XP_025153055.1;Dbxref=GeneID:105184069%2CGenbank:XP_025153055.1;Parent=rna-XM_025297270.1
NW_020229955.1	Gnomon	CDS	186935	187150	.	-	0	Name=XP_025153055.1;ID=cds-XP_025153055.1;Dbxref=GeneID:105184069%2CGenbank:XP_025153055.1;Parent=rna-XM_025297270.1
NW_020229955.1	Gnomon	CDS	186712	186848	.	-	0	Name=XP_025153055.1;ID=cds-XP_025153055.1;Dbxref=GeneID:105184069%2CGenbank:XP_025153055.1;Parent=rna-XM_025297270.1
NW_020229955.1	Gnomon	exon	232552	232742	.	-	.	ID=exon-XM_025297299.1-4;Dbxref=GeneID:105189509%2CGenbank:XM_025297299.1;Parent=rna-XM_025297299.1
NW_020229955.1	Gnomon	exon	228524	232466	.	-	.	ID=exon-XM_025297299.1-5;Dbxref=GeneID:105189509%2CGenbank:XM_025297299.1;Parent=rna-XM_025297299.1
NW_020229955.1	Gnomon	exon	228236	228406	.	-	.	ID=exon-XM_025297299.1-6;Dbxref=GeneID:105189509%2CGenbank:XM_025297299.1;Parent=rna-XM_025297299.1
NW_020229955.1	Gnomon	exon	228119	228158	.	-	.	ID=exon-XM_025297299.1-7;Dbxref=GeneID:105189509%2CGenbank:XM_025297299.1;Parent=rna-XM_025297299.1
NW_020229955.1	Gnomon	exon	233740	233944	.	-	.	ID=exon-XM_025297299.1-1;Dbxref=GeneID:105189509%2CGenbank:XM_025297299.1;Parent=rna-XM_025297299.1
NW_020229955.1	Gnomon	exon	233555	233630	.	-	.	ID=exon-XM_025297299.1-2;Dbxref=GeneID:105189509%2CGenbank:XM_025297299.1;Parent=rna-XM_025297299.1
NW_020229955.1	Gnomon	exon	232944	233145	.	-	.	ID=exon-XM_025297299.1-3;Dbxref=GeneID:105189509%2CGenbank:XM_025297299.1;Parent=rna-XM_025297299.1
NW_020229955.1	Gnomon	exon	333910	334072	.	+	.	ID=exon-XM_025297357.1-12;Dbxref=GeneID:105189518%2CGenbank:XM_025297357.1;Parent=rna-XM_025297357.1
NW_020229955.1	Gnomon	exon	334380	334599	.	+	.	ID=exon-XM_025297357.1-13;Dbxref=GeneID:105189518%2CGenbank:XM_025297357.1;Parent=rna-XM_025297357.1
NW_020229955.1	Gnomon	exon	333349	333545	.	+	.	ID=exon-XM_025297357.1-10;Dbxref=GeneID:105189518%2CGenbank:XM_025297357.1;Parent=rna-XM_025297357.1
NW_020229955.1	Gnomon	exon	333638	333817	.	+	.	ID=exon-XM_025297357.1-11;Dbxref=GeneID:105189518%2CGenbank:XM_025297357.1;Parent=rna-XM_025297357.1
NW_020229955.1	Gnomon	exon	336182	336734	.	+	.	ID=exon-XM_025297357.1-16;Dbxref=GeneID:105189518%2CGenbank:XM_025297357.1;Parent=rna-XM_025297357.1
NW_020229955.1	Gnomon	exon	334713	334816	.	+	.	ID=exon-XM_025297357.1-14;Dbxref=GeneID:105189518%2CGenbank:XM_025297357.1;Parent=rna-XM_025297357.1
NW_020229955.1	Gnomon	exon	334992	335021	.	+	.	ID=exon-XM_025297357.1-15;Dbxref=GeneID:105189518%2CGenbank:XM_025297357.1;Parent=rna-XM_025297357.1
NW_020229955.1	Gnomon	exon	1215772	1215857	.	-	.	ID=exon-XM_011151818.2-8;Dbxref=GeneID:105189595%2CGenbank:XM_011151818.2;Parent=rna-XM_011151818.2
NW_020229955.1	Gnomon	exon	1215464	1215708	.	-	.	ID=exon-XM_011151818.2-9;Dbxref=GeneID:105189595%2CGenbank:XM_011151818.2;Parent=rna-XM_011151818.2
NW_020229955.1	Gnomon	exon	1216139	1216273	.	-	.	ID=exon-XM_011151818.2-6;Dbxref=GeneID:105189595%2CGenbank:XM_011151818.2;Parent=rna-XM_011151818.2
NW_020229955.1	Gnomon	exon	1215933	1216069	.	-	.	ID=exon-XM_011151818.2-7;Dbxref=GeneID:105189595%2CGenbank:XM_011151818.2;Parent=rna-XM_011151818.2
NW_020229955.1	Gnomon	exon	1217972	1218200	.	-	.	ID=exon-XM_011151818.2-1;Dbxref=GeneID:105189595%2CGenbank:XM_011151818.2;Parent=rna-XM_011151818.2
NW_020229955.1	Gnomon	exon	1216863	1217010	.	-	.	ID=exon-XM_011151818.2-4;Dbxref=GeneID:105189595%2CGenbank:XM_011151818.2;Parent=rna-XM_011151818.2
NW_020229955.1	Gnomon	exon	1216356	1216771	.	-	.	ID=exon-XM_011151818.2-5;Dbxref=GeneID:105189595%2CGenbank:XM_011151818.2;Parent=rna-XM_011151818.2
NW_020229955.1	Gnomon	exon	1217457	1217710	.	-	.	ID=exon-XM_011151818.2-2;Dbxref=GeneID:105189595%2CGenbank:XM_011151818.2;Parent=rna-XM_011151818.2
NW_020229955.1	Gnomon	exon	1217099	1217370	.	-	.	ID=exon-XM_011151818.2-3;Dbxref=GeneID:105189595%2CGenbank:XM_011151818.2;Parent=rna-XM_011151818.2
NW_020229955.1	Gnomon	exon	213584	216543	.	+	.	ID=exon-XM_011151638.3-10;Dbxref=GeneID:105189508%2CGenbank:XM_011151638.3;Parent=rna-XM_011151638.3
NW_020229955.1	Gnomon	exon	569124	569212	.	+	.	ID=exon-XM_011151718.3-6;Dbxref=GeneID:105189541%2CGenbank:XM_011151718.3;Parent=rna-XM_011151718.3
NW_020229955.1	Gnomon	exon	569302	569466	.	+	.	ID=exon-XM_011151718.3-7;Dbxref=GeneID:105189541%2CGenbank:XM_011151718.3;Parent=rna-XM_011151718.3
NW_020229955.1	Gnomon	exon	569570	569689	.	+	.	ID=exon-XM_011151718.3-8;Dbxref=GeneID:105189541%2CGenbank:XM_011151718.3;Parent=rna-XM_011151718.3
NW_020229955.1	Gnomon	exon	569785	570005	.	+	.	ID=exon-XM_011151718.3-9;Dbxref=GeneID:105189541%2CGenbank:XM_011151718.3;Parent=rna-XM_011151718.3
NW_020229955.1	Gnomon	exon	567969	568116	.	+	.	ID=exon-XM_011151718.3-2;Dbxref=GeneID:105189541%2CGenbank:XM_011151718.3;Parent=rna-XM_011151718.3
NW_020229955.1	Gnomon	exon	568192	568372	.	+	.	ID=exon-XM_011151718.3-3;Dbxref=GeneID:105189541%2CGenbank:XM_011151718.3;Parent=rna-XM_011151718.3
NW_020229955.1	Gnomon	exon	568473	568794	.	+	.	ID=exon-XM_011151718.3-4;Dbxref=GeneID:105189541%2CGenbank:XM_011151718.3;Parent=rna-XM_011151718.3
NW_020229955.1	Gnomon	exon	568886	569044	.	+	.	ID=exon-XM_011151718.3-5;Dbxref=GeneID:105189541%2CGenbank:XM_011151718.3;Parent=rna-XM_011151718.3
NW_020229955.1	Gnomon	exon	567576	567810	.	+	.	ID=exon-XM_011151718.3-1;Dbxref=GeneID:105189541%2CGenbank:XM_011151718.3;Parent=rna-XM_011151718.3
NW_020229955.1	Gnomon	mRNA	787002	793050	.	-	.	Name=XM_011151825.3;ID=rna-XM_011151825.3;Dbxref=GeneID:105189601%2CGenbank:XM_011151825.3;Parent=gene-LOC105189601
NW_020229955.1	Gnomon	exon	636274	637355	.	+	.	ID=exon-XM_011151732.3-10;Dbxref=GeneID:105189552%2CGenbank:XM_011151732.3;Parent=rna-XM_011151732.3
NW_020229955.1	Gnomon	CDS	704950	705010	.	-	0	Name=XP_011150063.1;ID=cds-XP_011150063.1;Dbxref=GeneID:105189563%2CGenbank:XP_011150063.1;Parent=rna-XM_011151761.3
NW_020229955.1	Gnomon	CDS	702088	702281	.	-	0	Name=XP_011150063.1;ID=cds-XP_011150063.1;Dbxref=GeneID:105189563%2CGenbank:XP_011150063.1;Parent=rna-XM_011151761.3
NW_020229955.1	Gnomon	CDS	701837	701999	.	-	0	Name=XP_011150063.1;ID=cds-XP_011150063.1;Dbxref=GeneID:105189563%2CGenbank:XP_011150063.1;Parent=rna-XM_011151761.3
NW_020229955.1	Gnomon	CDS	701411	701559	.	-	0	Name=XP_011150063.1;ID=cds-XP_011150063.1;Dbxref=GeneID:105189563%2CGenbank:XP_011150063.1;Parent=rna-XM_011151761.3
NW_020229955.1	Gnomon	CDS	700917	701267	.	-	0	Name=XP_011150063.1;ID=cds-XP_011150063.1;Dbxref=GeneID:105189563%2CGenbank:XP_011150063.1;Parent=rna-XM_011151761.3
NW_020229955.1	Gnomon	CDS	700619	700762	.	-	0	Name=XP_011150063.1;ID=cds-XP_011150063.1;Dbxref=GeneID:105189563%2CGenbank:XP_011150063.1;Parent=rna-XM_011151761.3
NW_020229955.1	Gnomon	mRNA	420260	427336	.	-	.	Name=XM_025297312.1;ID=rna-XM_025297312.1;Dbxref=GeneID:105189522%2CGenbank:XM_025297312.1;Parent=gene-LOC105189522
NW_020229955.1	Gnomon	exon	65985	66247	.	+	.	ID=exon-XM_025297348.1-7;Dbxref=GeneID:105183112%2CGenbank:XM_025297348.1;Parent=rna-XM_025297348.1
NW_020229955.1	Gnomon	exon	66474	67567	.	+	.	ID=exon-XM_025297348.1-8;Dbxref=GeneID:105183112%2CGenbank:XM_025297348.1;Parent=rna-XM_025297348.1
NW_020229955.1	Gnomon	exon	36205	36542	.	+	.	ID=exon-XM_025297348.1-1;Dbxref=GeneID:105183112%2CGenbank:XM_025297348.1;Parent=rna-XM_025297348.1
NW_020229955.1	Gnomon	exon	47945	48091	.	+	.	ID=exon-XM_025297348.1-2;Dbxref=GeneID:105183112%2CGenbank:XM_025297348.1;Parent=rna-XM_025297348.1
NW_020229955.1	Gnomon	exon	50382	50574	.	+	.	ID=exon-XM_025297348.1-3;Dbxref=GeneID:105183112%2CGenbank:XM_025297348.1;Parent=rna-XM_025297348.1
NW_020229955.1	Gnomon	exon	51474	51694	.	+	.	ID=exon-XM_025297348.1-4;Dbxref=GeneID:105183112%2CGenbank:XM_025297348.1;Parent=rna-XM_025297348.1
NW_020229955.1	Gnomon	exon	62865	62947	.	+	.	ID=exon-XM_025297348.1-5;Dbxref=GeneID:105183112%2CGenbank:XM_025297348.1;Parent=rna-XM_025297348.1
NW_020229955.1	Gnomon	exon	63592	63732	.	+	.	ID=exon-XM_025297348.1-6;Dbxref=GeneID:105183112%2CGenbank:XM_025297348.1;Parent=rna-XM_025297348.1
NW_020229955.1	Gnomon	exon	706796	706992	.	+	.	ID=exon-XM_025297301.1-4;Dbxref=GeneID:105189564%2CGenbank:XM_025297301.1;Parent=rna-XM_025297301.1
NW_020229955.1	Gnomon	exon	707068	707344	.	+	.	ID=exon-XM_025297301.1-5;Dbxref=GeneID:105189564%2CGenbank:XM_025297301.1;Parent=rna-XM_025297301.1
NW_020229955.1	Gnomon	exon	706263	706490	.	+	.	ID=exon-XM_025297301.1-2;Dbxref=GeneID:105189564%2CGenbank:XM_025297301.1;Parent=rna-XM_025297301.1
NW_020229955.1	Gnomon	exon	706563	706723	.	+	.	ID=exon-XM_025297301.1-3;Dbxref=GeneID:105189564%2CGenbank:XM_025297301.1;Parent=rna-XM_025297301.1
NW_020229955.1	Gnomon	exon	707398	707935	.	+	.	ID=exon-XM_025297301.1-6;Dbxref=GeneID:105189564%2CGenbank:XM_025297301.1;Parent=rna-XM_025297301.1
NW_020229955.1	Gnomon	exon	705759	705876	.	+	.	ID=exon-XM_025297301.1-1;Dbxref=GeneID:105189564%2CGenbank:XM_025297301.1;Parent=rna-XM_025297301.1
NW_020229955.1	Gnomon	exon	488057	488199	.	-	.	ID=exon-XM_011151699.3-11;Dbxref=GeneID:105189532%2CGenbank:XM_011151699.3;Parent=rna-XM_011151699.3
NW_020229955.1	Gnomon	exon	487667	487844	.	-	.	ID=exon-XM_011151699.3-12;Dbxref=GeneID:105189532%2CGenbank:XM_011151699.3;Parent=rna-XM_011151699.3
NW_020229955.1	Gnomon	exon	488370	488561	.	-	.	ID=exon-XM_011151699.3-10;Dbxref=GeneID:105189532%2CGenbank:XM_011151699.3;Parent=rna-XM_011151699.3
NW_020229955.1	Gnomon	exon	487353	487580	.	-	.	ID=exon-XM_011151699.3-13;Dbxref=GeneID:105189532%2CGenbank:XM_011151699.3;Parent=rna-XM_011151699.3
NW_020229955.1	Gnomon	exon	484757	487024	.	-	.	ID=exon-XM_011151699.3-14;Dbxref=GeneID:105189532%2CGenbank:XM_011151699.3;Parent=rna-XM_011151699.3
NW_020229955.1	Gnomon	mRNA	420260	427336	.	-	.	Name=XM_025297311.1;ID=rna-XM_025297311.1;Dbxref=GeneID:105189522%2CGenbank:XM_025297311.1;Parent=gene-LOC105189522
NW_020229955.1	Gnomon	exon	655239	655434	.	+	.	ID=exon-XM_025297253.1-6;Dbxref=GeneID:105189558%2CGenbank:XM_025297253.1;Parent=rna-XM_025297253.1
NW_020229955.1	Gnomon	exon	655533	657558	.	+	.	ID=exon-XM_025297253.1-7;Dbxref=GeneID:105189558%2CGenbank:XM_025297253.1;Parent=rna-XM_025297253.1
NW_020229955.1	Gnomon	exon	648033	649097	.	+	.	ID=exon-XM_025297253.1-1;Dbxref=GeneID:105189558%2CGenbank:XM_025297253.1;Parent=rna-XM_025297253.1
NW_020229955.1	Gnomon	exon	649189	649530	.	+	.	ID=exon-XM_025297253.1-2;Dbxref=GeneID:105189558%2CGenbank:XM_025297253.1;Parent=rna-XM_025297253.1
NW_020229955.1	Gnomon	exon	649619	649699	.	+	.	ID=exon-XM_025297253.1-3;Dbxref=GeneID:105189558%2CGenbank:XM_025297253.1;Parent=rna-XM_025297253.1
NW_020229955.1	Gnomon	exon	650083	653692	.	+	.	ID=exon-XM_025297253.1-4;Dbxref=GeneID:105189558%2CGenbank:XM_025297253.1;Parent=rna-XM_025297253.1
NW_020229955.1	Gnomon	exon	654303	654596	.	+	.	ID=exon-XM_025297253.1-5;Dbxref=GeneID:105189558%2CGenbank:XM_025297253.1;Parent=rna-XM_025297253.1
NW_020229955.1	Gnomon	mRNA	523973	527029	.	-	.	Name=XM_025297315.1;ID=rna-XM_025297315.1;Dbxref=GeneID:105189535%2CGenbank:XM_025297315.1;Parent=gene-LOC105189535
NW_020229955.1	Gnomon	exon	294728	294766	.	+	.	ID=exon-XM_011151673.3-20;Dbxref=GeneID:105189517%2CGenbank:XM_011151673.3;Parent=rna-XM_011151673.3
NW_020229955.1	Gnomon	exon	295052	295184	.	+	.	ID=exon-XM_011151673.3-21;Dbxref=GeneID:105189517%2CGenbank:XM_011151673.3;Parent=rna-XM_011151673.3
NW_020229955.1	Gnomon	exon	295284	295516	.	+	.	ID=exon-XM_011151673.3-22;Dbxref=GeneID:105189517%2CGenbank:XM_011151673.3;Parent=rna-XM_011151673.3
NW_020229955.1	Gnomon	exon	295861	295965	.	+	.	ID=exon-XM_011151673.3-23;Dbxref=GeneID:105189517%2CGenbank:XM_011151673.3;Parent=rna-XM_011151673.3
NW_020229955.1	Gnomon	exon	296162	296367	.	+	.	ID=exon-XM_011151673.3-24;Dbxref=GeneID:105189517%2CGenbank:XM_011151673.3;Parent=rna-XM_011151673.3
NW_020229955.1	Gnomon	exon	296530	296743	.	+	.	ID=exon-XM_011151673.3-25;Dbxref=GeneID:105189517%2CGenbank:XM_011151673.3;Parent=rna-XM_011151673.3
NW_020229955.1	Gnomon	exon	296830	296975	.	+	.	ID=exon-XM_011151673.3-26;Dbxref=GeneID:105189517%2CGenbank:XM_011151673.3;Parent=rna-XM_011151673.3
NW_020229955.1	Gnomon	exon	297339	297856	.	+	.	ID=exon-XM_011151673.3-27;Dbxref=GeneID:105189517%2CGenbank:XM_011151673.3;Parent=rna-XM_011151673.3
NW_020229955.1	Gnomon	mRNA	618488	626837	.	-	.	Name=XM_011151729.3;ID=rna-XM_011151729.3;Dbxref=GeneID:105189550%2CGenbank:XM_011151729.3;Parent=gene-LOC105189550
NW_020229955.1	Gnomon	exon	293737	293892	.	+	.	ID=exon-XM_011151673.3-17;Dbxref=GeneID:105189517%2CGenbank:XM_011151673.3;Parent=rna-XM_011151673.3
NW_020229955.1	Gnomon	exon	293978	294140	.	+	.	ID=exon-XM_011151673.3-18;Dbxref=GeneID:105189517%2CGenbank:XM_011151673.3;Parent=rna-XM_011151673.3
NW_020229955.1	Gnomon	exon	294252	294443	.	+	.	ID=exon-XM_011151673.3-19;Dbxref=GeneID:105189517%2CGenbank:XM_011151673.3;Parent=rna-XM_011151673.3
NW_020229955.1	Gnomon	exon	290687	291092	.	+	.	ID=exon-XM_011151673.3-10;Dbxref=GeneID:105189517%2CGenbank:XM_011151673.3;Parent=rna-XM_011151673.3
NW_020229955.1	Gnomon	exon	291370	291517	.	+	.	ID=exon-XM_011151673.3-11;Dbxref=GeneID:105189517%2CGenbank:XM_011151673.3;Parent=rna-XM_011151673.3
NW_020229955.1	Gnomon	exon	292113	292241	.	+	.	ID=exon-XM_011151673.3-12;Dbxref=GeneID:105189517%2CGenbank:XM_011151673.3;Parent=rna-XM_011151673.3
NW_020229955.1	Gnomon	exon	292439	292645	.	+	.	ID=exon-XM_011151673.3-13;Dbxref=GeneID:105189517%2CGenbank:XM_011151673.3;Parent=rna-XM_011151673.3
NW_020229955.1	Gnomon	exon	292776	293070	.	+	.	ID=exon-XM_011151673.3-14;Dbxref=GeneID:105189517%2CGenbank:XM_011151673.3;Parent=rna-XM_011151673.3
NW_020229955.1	Gnomon	exon	293162	293320	.	+	.	ID=exon-XM_011151673.3-15;Dbxref=GeneID:105189517%2CGenbank:XM_011151673.3;Parent=rna-XM_011151673.3
NW_020229955.1	Gnomon	exon	293412	293617	.	+	.	ID=exon-XM_011151673.3-16;Dbxref=GeneID:105189517%2CGenbank:XM_011151673.3;Parent=rna-XM_011151673.3
NW_020229955.1	Gnomon	mRNA	25305	29590	.	-	.	Name=XM_011140981.3;ID=rna-XM_011140981.3;Dbxref=GeneID:105183111%2CGenbank:XM_011140981.3;Parent=gene-LOC105183111
NW_020229955.1	Gnomon	mRNA	1224027	1226097	.	+	.	Name=XM_011144759.3;ID=rna-XM_011144759.3;Dbxref=GeneID:105185351%2CGenbank:XM_011144759.3;Parent=gene-LOC105185351
NW_020229955.1	Gnomon	mRNA	523973	527029	.	-	.	Name=XM_025297314.1;ID=rna-XM_025297314.1;Dbxref=GeneID:105189535%2CGenbank:XM_025297314.1;Parent=gene-LOC105189535
NW_020229955.1	Gnomon	exon	742090	742249	.	+	.	ID=exon-XM_011151771.3-3;Dbxref=GeneID:105189567%2CGenbank:XM_011151771.3;Parent=rna-XM_011151771.3
NW_020229955.1	Gnomon	exon	744086	745373	.	+	.	ID=exon-XM_011151771.3-4;Dbxref=GeneID:105189567%2CGenbank:XM_011151771.3;Parent=rna-XM_011151771.3
NW_020229955.1	Gnomon	exon	738115	738422	.	+	.	ID=exon-XM_011151771.3-1;Dbxref=GeneID:105189567%2CGenbank:XM_011151771.3;Parent=rna-XM_011151771.3
NW_020229955.1	Gnomon	exon	738775	738929	.	+	.	ID=exon-XM_011151771.3-2;Dbxref=GeneID:105189567%2CGenbank:XM_011151771.3;Parent=rna-XM_011151771.3
NW_020229955.1	Gnomon	exon	191718	191994	.	+	.	ID=exon-XM_011142611.3-1;Dbxref=GeneID:105184068%2CGenbank:XM_011142611.3;Parent=rna-XM_011142611.3
NW_020229955.1	Gnomon	exon	192100	192334	.	+	.	ID=exon-XM_011142611.3-2;Dbxref=GeneID:105184068%2CGenbank:XM_011142611.3;Parent=rna-XM_011142611.3
NW_020229955.1	Gnomon	exon	192408	192612	.	+	.	ID=exon-XM_011142611.3-3;Dbxref=GeneID:105184068%2CGenbank:XM_011142611.3;Parent=rna-XM_011142611.3
NW_020229955.1	Gnomon	exon	192700	192854	.	+	.	ID=exon-XM_011142611.3-4;Dbxref=GeneID:105184068%2CGenbank:XM_011142611.3;Parent=rna-XM_011142611.3
NW_020229955.1	Gnomon	exon	192947	193081	.	+	.	ID=exon-XM_011142611.3-5;Dbxref=GeneID:105184068%2CGenbank:XM_011142611.3;Parent=rna-XM_011142611.3
NW_020229955.1	Gnomon	exon	193169	193546	.	+	.	ID=exon-XM_011142611.3-6;Dbxref=GeneID:105184068%2CGenbank:XM_011142611.3;Parent=rna-XM_011142611.3
NW_020229955.1	Gnomon	CDS	180188	180214	.	-	0	Name=XP_025153050.1;ID=cds-XP_025153050.1;Dbxref=GeneID:105184071%2CGenbank:XP_025153050.1;Parent=rna-XM_025297265.1
NW_020229955.1	Gnomon	CDS	179781	179905	.	-	0	Name=XP_025153050.1;ID=cds-XP_025153050.1;Dbxref=GeneID:105184071%2CGenbank:XP_025153050.1;Parent=rna-XM_025297265.1
NW_020229955.1	Gnomon	CDS	179410	179670	.	-	0	Name=XP_025153050.1;ID=cds-XP_025153050.1;Dbxref=GeneID:105184071%2CGenbank:XP_025153050.1;Parent=rna-XM_025297265.1
NW_020229955.1	Gnomon	CDS	179088	179280	.	-	0	Name=XP_025153050.1;ID=cds-XP_025153050.1;Dbxref=GeneID:105184071%2CGenbank:XP_025153050.1;Parent=rna-XM_025297265.1
NW_020229955.1	Gnomon	CDS	178810	178999	.	-	0	Name=XP_025153050.1;ID=cds-XP_025153050.1;Dbxref=GeneID:105184071%2CGenbank:XP_025153050.1;Parent=rna-XM_025297265.1
NW_020229955.1	Gnomon	CDS	178306	178552	.	-	0	Name=XP_025153050.1;ID=cds-XP_025153050.1;Dbxref=GeneID:105184071%2CGenbank:XP_025153050.1;Parent=rna-XM_025297265.1
NW_020229955.1	Gnomon	CDS	177861	177975	.	-	0	Name=XP_025153050.1;ID=cds-XP_025153050.1;Dbxref=GeneID:105184071%2CGenbank:XP_025153050.1;Parent=rna-XM_025297265.1
NW_020229955.1	Gnomon	CDS	177690	177776	.	-	0	Name=XP_025153050.1;ID=cds-XP_025153050.1;Dbxref=GeneID:105184071%2CGenbank:XP_025153050.1;Parent=rna-XM_025297265.1
NW_020229955.1	Gnomon	CDS	177309	177532	.	-	0	Name=XP_025153050.1;ID=cds-XP_025153050.1;Dbxref=GeneID:105184071%2CGenbank:XP_025153050.1;Parent=rna-XM_025297265.1
NW_020229955.1	Gnomon	CDS	176966	177224	.	-	0	Name=XP_025153050.1;ID=cds-XP_025153050.1;Dbxref=GeneID:105184071%2CGenbank:XP_025153050.1;Parent=rna-XM_025297265.1
NW_020229955.1	Gnomon	CDS	176723	176887	.	-	0	Name=XP_025153050.1;ID=cds-XP_025153050.1;Dbxref=GeneID:105184071%2CGenbank:XP_025153050.1;Parent=rna-XM_025297265.1
NW_020229955.1	Gnomon	CDS	175933	176291	.	-	0	Name=XP_025153050.1;ID=cds-XP_025153050.1;Dbxref=GeneID:105184071%2CGenbank:XP_025153050.1;Parent=rna-XM_025297265.1
NW_020229955.1	Gnomon	CDS	175548	175702	.	-	0	Name=XP_025153050.1;ID=cds-XP_025153050.1;Dbxref=GeneID:105184071%2CGenbank:XP_025153050.1;Parent=rna-XM_025297265.1
NW_020229955.1	Gnomon	CDS	175179	175457	.	-	0	Name=XP_025153050.1;ID=cds-XP_025153050.1;Dbxref=GeneID:105184071%2CGenbank:XP_025153050.1;Parent=rna-XM_025297265.1
NW_020229955.1	Gnomon	CDS	174672	175087	.	-	0	Name=XP_025153050.1;ID=cds-XP_025153050.1;Dbxref=GeneID:105184071%2CGenbank:XP_025153050.1;Parent=rna-XM_025297265.1
NW_020229955.1	Gnomon	CDS	174329	174458	.	-	0	Name=XP_025153050.1;ID=cds-XP_025153050.1;Dbxref=GeneID:105184071%2CGenbank:XP_025153050.1;Parent=rna-XM_025297265.1
NW_020229955.1	Gnomon	CDS	174114	174232	.	-	0	Name=XP_025153050.1;ID=cds-XP_025153050.1;Dbxref=GeneID:105184071%2CGenbank:XP_025153050.1;Parent=rna-XM_025297265.1
NW_020229955.1	Gnomon	mRNA	273511	274374	.	-	.	Name=XM_011151822.3;ID=rna-XM_011151822.3;Dbxref=GeneID:105189598%2CGenbank:XM_011151822.3;Parent=gene-LOC105189598
NW_020229955.1	Gnomon	exon	718653	718769	.	+	.	ID=exon-XM_025297237.1-19;Dbxref=GeneID:105189565%2CGenbank:XM_025297237.1;Parent=rna-XM_025297237.1
NW_020229955.1	Gnomon	exon	717409	717844	.	+	.	ID=exon-XM_025297237.1-15;Dbxref=GeneID:105189565%2CGenbank:XM_025297237.1;Parent=rna-XM_025297237.1
NW_020229955.1	Gnomon	exon	717929	718065	.	+	.	ID=exon-XM_025297237.1-16;Dbxref=GeneID:105189565%2CGenbank:XM_025297237.1;Parent=rna-XM_025297237.1
NW_020229955.1	Gnomon	exon	718153	718267	.	+	.	ID=exon-XM_025297237.1-17;Dbxref=GeneID:105189565%2CGenbank:XM_025297237.1;Parent=rna-XM_025297237.1
NW_020229955.1	Gnomon	exon	718329	718568	.	+	.	ID=exon-XM_025297237.1-18;Dbxref=GeneID:105189565%2CGenbank:XM_025297237.1;Parent=rna-XM_025297237.1
NW_020229955.1	Gnomon	exon	715110	715298	.	+	.	ID=exon-XM_025297237.1-11;Dbxref=GeneID:105189565%2CGenbank:XM_025297237.1;Parent=rna-XM_025297237.1
NW_020229955.1	Gnomon	exon	715398	715483	.	+	.	ID=exon-XM_025297237.1-12;Dbxref=GeneID:105189565%2CGenbank:XM_025297237.1;Parent=rna-XM_025297237.1
NW_020229955.1	Gnomon	exon	715623	715760	.	+	.	ID=exon-XM_025297237.1-13;Dbxref=GeneID:105189565%2CGenbank:XM_025297237.1;Parent=rna-XM_025297237.1
NW_020229955.1	Gnomon	exon	717093	717327	.	+	.	ID=exon-XM_025297237.1-14;Dbxref=GeneID:105189565%2CGenbank:XM_025297237.1;Parent=rna-XM_025297237.1
NW_020229955.1	Gnomon	exon	719098	719255	.	+	.	ID=exon-XM_025297237.1-20;Dbxref=GeneID:105189565%2CGenbank:XM_025297237.1;Parent=rna-XM_025297237.1
NW_020229955.1	Gnomon	exon	719636	719784	.	+	.	ID=exon-XM_025297237.1-21;Dbxref=GeneID:105189565%2CGenbank:XM_025297237.1;Parent=rna-XM_025297237.1
NW_020229955.1	Gnomon	exon	714941	715027	.	+	.	ID=exon-XM_025297237.1-10;Dbxref=GeneID:105189565%2CGenbank:XM_025297237.1;Parent=rna-XM_025297237.1
NW_020229955.1	Gnomon	exon	713583	713749	.	+	.	ID=exon-XM_025297230.1-7;Dbxref=GeneID:105189565%2CGenbank:XM_025297230.1;Parent=rna-XM_025297230.1
NW_020229955.1	Gnomon	exon	713911	714203	.	+	.	ID=exon-XM_025297230.1-8;Dbxref=GeneID:105189565%2CGenbank:XM_025297230.1;Parent=rna-XM_025297230.1
NW_020229955.1	Gnomon	exon	714650	714844	.	+	.	ID=exon-XM_025297230.1-9;Dbxref=GeneID:105189565%2CGenbank:XM_025297230.1;Parent=rna-XM_025297230.1
NW_020229955.1	Gnomon	exon	709926	710033	.	+	.	ID=exon-XM_025297230.1-3;Dbxref=GeneID:105189565%2CGenbank:XM_025297230.1;Parent=rna-XM_025297230.1
NW_020229955.1	Gnomon	exon	712799	712999	.	+	.	ID=exon-XM_025297230.1-4;Dbxref=GeneID:105189565%2CGenbank:XM_025297230.1;Parent=rna-XM_025297230.1
NW_020229955.1	Gnomon	exon	713114	713254	.	+	.	ID=exon-XM_025297230.1-5;Dbxref=GeneID:105189565%2CGenbank:XM_025297230.1;Parent=rna-XM_025297230.1
NW_020229955.1	Gnomon	exon	713341	713431	.	+	.	ID=exon-XM_025297230.1-6;Dbxref=GeneID:105189565%2CGenbank:XM_025297230.1;Parent=rna-XM_025297230.1
NW_020229955.1	Gnomon	exon	709056	709211	.	+	.	ID=exon-XM_025297230.1-1;Dbxref=GeneID:105189565%2CGenbank:XM_025297230.1;Parent=rna-XM_025297230.1
NW_020229955.1	Gnomon	exon	709750	709852	.	+	.	ID=exon-XM_025297230.1-2;Dbxref=GeneID:105189565%2CGenbank:XM_025297230.1;Parent=rna-XM_025297230.1
NW_020229955.1	Gnomon	CDS	706285	706490	.	+	0	Name=XP_011150064.1;ID=cds-XP_011150064.1;Dbxref=GeneID:105189564%2CGenbank:XP_011150064.1;Parent=rna-XM_011151762.3
NW_020229955.1	Gnomon	CDS	706563	706723	.	+	0	Name=XP_011150064.1;ID=cds-XP_011150064.1;Dbxref=GeneID:105189564%2CGenbank:XP_011150064.1;Parent=rna-XM_011151762.3
NW_020229955.1	Gnomon	CDS	706796	706992	.	+	0	Name=XP_011150064.1;ID=cds-XP_011150064.1;Dbxref=GeneID:105189564%2CGenbank:XP_011150064.1;Parent=rna-XM_011151762.3
NW_020229955.1	Gnomon	CDS	707068	707344	.	+	0	Name=XP_011150064.1;ID=cds-XP_011150064.1;Dbxref=GeneID:105189564%2CGenbank:XP_011150064.1;Parent=rna-XM_011151762.3
NW_020229955.1	Gnomon	CDS	707398	707672	.	+	0	Name=XP_011150064.1;ID=cds-XP_011150064.1;Dbxref=GeneID:105189564%2CGenbank:XP_011150064.1;Parent=rna-XM_011151762.3
NW_020229955.1	Gnomon	exon	655533	657558	.	+	.	ID=exon-XM_025297254.1-7;Dbxref=GeneID:105189558%2CGenbank:XM_025297254.1;Parent=rna-XM_025297254.1
NW_020229955.1	Gnomon	exon	650083	653692	.	+	.	ID=exon-XM_025297254.1-5;Dbxref=GeneID:105189558%2CGenbank:XM_025297254.1;Parent=rna-XM_025297254.1
NW_020229955.1	Gnomon	exon	655239	655434	.	+	.	ID=exon-XM_025297254.1-6;Dbxref=GeneID:105189558%2CGenbank:XM_025297254.1;Parent=rna-XM_025297254.1
NW_020229955.1	Gnomon	exon	649171	649530	.	+	.	ID=exon-XM_025297254.1-3;Dbxref=GeneID:105189558%2CGenbank:XM_025297254.1;Parent=rna-XM_025297254.1
NW_020229955.1	Gnomon	exon	649619	649699	.	+	.	ID=exon-XM_025297254.1-4;Dbxref=GeneID:105189558%2CGenbank:XM_025297254.1;Parent=rna-XM_025297254.1
NW_020229955.1	Gnomon	exon	644051	644511	.	+	.	ID=exon-XM_025297254.1-1;Dbxref=GeneID:105189558%2CGenbank:XM_025297254.1;Parent=rna-XM_025297254.1
NW_020229955.1	Gnomon	exon	645808	645944	.	+	.	ID=exon-XM_025297254.1-2;Dbxref=GeneID:105189558%2CGenbank:XM_025297254.1;Parent=rna-XM_025297254.1
NW_020229955.1	Gnomon	exon	442796	443087	.	+	.	ID=exon-XM_011151689.3-1;Dbxref=GeneID:105189527%2CGenbank:XM_011151689.3;Parent=rna-XM_011151689.3
NW_020229955.1	Gnomon	exon	443296	444005	.	+	.	ID=exon-XM_011151689.3-2;Dbxref=GeneID:105189527%2CGenbank:XM_011151689.3;Parent=rna-XM_011151689.3
NW_020229955.1	Gnomon	exon	912353	912444	.	-	.	ID=exon-XM_011151795.3-1;Dbxref=GeneID:105189579%2CGenbank:XM_011151795.3;Parent=rna-XM_011151795.3
NW_020229955.1	Gnomon	exon	912114	912185	.	-	.	ID=exon-XM_011151795.3-2;Dbxref=GeneID:105189579%2CGenbank:XM_011151795.3;Parent=rna-XM_011151795.3
NW_020229955.1	Gnomon	exon	911512	911709	.	-	.	ID=exon-XM_011151795.3-3;Dbxref=GeneID:105189579%2CGenbank:XM_011151795.3;Parent=rna-XM_011151795.3
NW_020229955.1	Gnomon	exon	911120	911322	.	-	.	ID=exon-XM_011151795.3-4;Dbxref=GeneID:105189579%2CGenbank:XM_011151795.3;Parent=rna-XM_011151795.3
NW_020229955.1	Gnomon	exon	240295	240670	.	-	.	ID=exon-XM_019844375.2-3;Dbxref=GeneID:105189511%2CGenbank:XM_019844375.2;Parent=rna-XM_019844375.2
NW_020229955.1	Gnomon	exon	239563	240059	.	-	.	ID=exon-XM_019844375.2-4;Dbxref=GeneID:105189511%2CGenbank:XM_019844375.2;Parent=rna-XM_019844375.2
NW_020229955.1	Gnomon	exon	238325	239279	.	-	.	ID=exon-XM_019844375.2-5;Dbxref=GeneID:105189511%2CGenbank:XM_019844375.2;Parent=rna-XM_019844375.2
NW_020229955.1	Gnomon	exon	241170	241283	.	-	.	ID=exon-XM_019844375.2-1;Dbxref=GeneID:105189511%2CGenbank:XM_019844375.2;Parent=rna-XM_019844375.2
NW_020229955.1	Gnomon	exon	240788	241061	.	-	.	ID=exon-XM_019844375.2-2;Dbxref=GeneID:105189511%2CGenbank:XM_019844375.2;Parent=rna-XM_019844375.2
NW_020229955.1	Gnomon	CDS	1131945	1132040	.	-	0	Name=XP_011150113.1;ID=cds-XP_011150113.1;Dbxref=GeneID:105189587%2CGenbank:XP_011150113.1;Parent=rna-XM_011151811.3
NW_020229955.1	Gnomon	CDS	1131652	1131855	.	-	0	Name=XP_011150113.1;ID=cds-XP_011150113.1;Dbxref=GeneID:105189587%2CGenbank:XP_011150113.1;Parent=rna-XM_011151811.3
NW_020229955.1	Gnomon	CDS	1130581	1130820	.	-	0	Name=XP_011150113.1;ID=cds-XP_011150113.1;Dbxref=GeneID:105189587%2CGenbank:XP_011150113.1;Parent=rna-XM_011151811.3
NW_020229955.1	Gnomon	CDS	566608	566880	.	+	0	Name=XP_011150019.1;ID=cds-XP_011150019.1;Dbxref=GeneID:105189541%2CGenbank:XP_011150019.1;Parent=rna-XM_011151717.3
NW_020229955.1	Gnomon	CDS	567969	568116	.	+	0	Name=XP_011150019.1;ID=cds-XP_011150019.1;Dbxref=GeneID:105189541%2CGenbank:XP_011150019.1;Parent=rna-XM_011151717.3
NW_020229955.1	Gnomon	CDS	568192	568372	.	+	0	Name=XP_011150019.1;ID=cds-XP_011150019.1;Dbxref=GeneID:105189541%2CGenbank:XP_011150019.1;Parent=rna-XM_011151717.3
NW_020229955.1	Gnomon	CDS	568473	568794	.	+	0	Name=XP_011150019.1;ID=cds-XP_011150019.1;Dbxref=GeneID:105189541%2CGenbank:XP_011150019.1;Parent=rna-XM_011151717.3
NW_020229955.1	Gnomon	CDS	568886	569044	.	+	0	Name=XP_011150019.1;ID=cds-XP_011150019.1;Dbxref=GeneID:105189541%2CGenbank:XP_011150019.1;Parent=rna-XM_011151717.3
NW_020229955.1	Gnomon	CDS	569124	569212	.	+	0	Name=XP_011150019.1;ID=cds-XP_011150019.1;Dbxref=GeneID:105189541%2CGenbank:XP_011150019.1;Parent=rna-XM_011151717.3
NW_020229955.1	Gnomon	CDS	569302	569466	.	+	0	Name=XP_011150019.1;ID=cds-XP_011150019.1;Dbxref=GeneID:105189541%2CGenbank:XP_011150019.1;Parent=rna-XM_011151717.3
NW_020229955.1	Gnomon	CDS	569570	569689	.	+	0	Name=XP_011150019.1;ID=cds-XP_011150019.1;Dbxref=GeneID:105189541%2CGenbank:XP_011150019.1;Parent=rna-XM_011151717.3
NW_020229955.1	Gnomon	CDS	569785	570005	.	+	0	Name=XP_011150019.1;ID=cds-XP_011150019.1;Dbxref=GeneID:105189541%2CGenbank:XP_011150019.1;Parent=rna-XM_011151717.3
NW_020229955.1	Gnomon	CDS	570095	570257	.	+	0	Name=XP_011150019.1;ID=cds-XP_011150019.1;Dbxref=GeneID:105189541%2CGenbank:XP_011150019.1;Parent=rna-XM_011151717.3
NW_020229955.1	Gnomon	CDS	570399	570579	.	+	0	Name=XP_011150019.1;ID=cds-XP_011150019.1;Dbxref=GeneID:105189541%2CGenbank:XP_011150019.1;Parent=rna-XM_011151717.3
NW_020229955.1	Gnomon	exon	481008	481154	.	+	.	ID=exon-XM_011151690.3-3;Dbxref=GeneID:105189528%2CGenbank:XM_011151690.3;Parent=rna-XM_011151690.3
NW_020229955.1	Gnomon	exon	481666	481810	.	+	.	ID=exon-XM_011151690.3-4;Dbxref=GeneID:105189528%2CGenbank:XM_011151690.3;Parent=rna-XM_011151690.3
NW_020229955.1	Gnomon	exon	482615	482765	.	+	.	ID=exon-XM_011151690.3-5;Dbxref=GeneID:105189528%2CGenbank:XM_011151690.3;Parent=rna-XM_011151690.3
NW_020229955.1	Gnomon	exon	483026	483255	.	+	.	ID=exon-XM_011151690.3-6;Dbxref=GeneID:105189528%2CGenbank:XM_011151690.3;Parent=rna-XM_011151690.3
NW_020229955.1	Gnomon	exon	480000	480500	.	+	.	ID=exon-XM_011151690.3-1;Dbxref=GeneID:105189528%2CGenbank:XM_011151690.3;Parent=rna-XM_011151690.3
NW_020229955.1	Gnomon	exon	480661	480920	.	+	.	ID=exon-XM_011151690.3-2;Dbxref=GeneID:105189528%2CGenbank:XM_011151690.3;Parent=rna-XM_011151690.3
NW_020229955.1	Gnomon	exon	483358	483540	.	+	.	ID=exon-XM_011151690.3-7;Dbxref=GeneID:105189528%2CGenbank:XM_011151690.3;Parent=rna-XM_011151690.3
NW_020229955.1	Gnomon	exon	483637	484092	.	+	.	ID=exon-XM_011151690.3-8;Dbxref=GeneID:105189528%2CGenbank:XM_011151690.3;Parent=rna-XM_011151690.3
NW_020229955.1	Gnomon	exon	484161	484259	.	+	.	ID=exon-XM_011151690.3-9;Dbxref=GeneID:105189528%2CGenbank:XM_011151690.3;Parent=rna-XM_011151690.3
NW_020229955.1	Gnomon	exon	932200	932311	.	-	.	ID=exon-XM_025297372.1-8;Dbxref=GeneID:105189580%2CGenbank:XM_025297372.1;Parent=rna-XM_025297372.1
NW_020229955.1	Gnomon	exon	931889	931959	.	-	.	ID=exon-XM_025297372.1-9;Dbxref=GeneID:105189580%2CGenbank:XM_025297372.1;Parent=rna-XM_025297372.1
NW_020229955.1	Gnomon	exon	968616	968695	.	-	.	ID=exon-XM_025297372.1-2;Dbxref=GeneID:105189580%2CGenbank:XM_025297372.1;Parent=rna-XM_025297372.1
NW_020229955.1	Gnomon	exon	934834	935119	.	-	.	ID=exon-XM_025297372.1-3;Dbxref=GeneID:105189580%2CGenbank:XM_025297372.1;Parent=rna-XM_025297372.1
NW_020229955.1	Gnomon	exon	995611	996003	.	-	.	ID=exon-XM_025297372.1-1;Dbxref=GeneID:105189580%2CGenbank:XM_025297372.1;Parent=rna-XM_025297372.1
NW_020229955.1	Gnomon	exon	932808	933072	.	-	.	ID=exon-XM_025297372.1-6;Dbxref=GeneID:105189580%2CGenbank:XM_025297372.1;Parent=rna-XM_025297372.1
NW_020229955.1	Gnomon	exon	932384	932572	.	-	.	ID=exon-XM_025297372.1-7;Dbxref=GeneID:105189580%2CGenbank:XM_025297372.1;Parent=rna-XM_025297372.1
NW_020229955.1	Gnomon	exon	933881	934417	.	-	.	ID=exon-XM_025297372.1-4;Dbxref=GeneID:105189580%2CGenbank:XM_025297372.1;Parent=rna-XM_025297372.1
NW_020229955.1	Gnomon	exon	933310	933470	.	-	.	ID=exon-XM_025297372.1-5;Dbxref=GeneID:105189580%2CGenbank:XM_025297372.1;Parent=rna-XM_025297372.1
NW_020229955.1	Gnomon	exon	821861	823081	.	-	.	ID=exon-XR_003112686.1-7;Dbxref=GeneID:105189572%2CGenbank:XR_003112686.1;Parent=rna-XR_003112686.1
NW_020229955.1	Gnomon	exon	836471	836937	.	-	.	ID=exon-XR_003112686.1-3;Dbxref=GeneID:105189572%2CGenbank:XR_003112686.1;Parent=rna-XR_003112686.1
NW_020229955.1	Gnomon	exon	834411	836044	.	-	.	ID=exon-XR_003112686.1-4;Dbxref=GeneID:105189572%2CGenbank:XR_003112686.1;Parent=rna-XR_003112686.1
NW_020229955.1	Gnomon	exon	831562	831932	.	-	.	ID=exon-XR_003112686.1-5;Dbxref=GeneID:105189572%2CGenbank:XR_003112686.1;Parent=rna-XR_003112686.1
NW_020229955.1	Gnomon	exon	826045	831301	.	-	.	ID=exon-XR_003112686.1-6;Dbxref=GeneID:105189572%2CGenbank:XR_003112686.1;Parent=rna-XR_003112686.1
NW_020229955.1	Gnomon	exon	850637	851269	.	-	.	ID=exon-XR_003112686.1-1;Dbxref=GeneID:105189572%2CGenbank:XR_003112686.1;Parent=rna-XR_003112686.1
NW_020229955.1	Gnomon	exon	841160	841973	.	-	.	ID=exon-XR_003112686.1-2;Dbxref=GeneID:105189572%2CGenbank:XR_003112686.1;Parent=rna-XR_003112686.1
NW_020229955.1	Gnomon	CDS	1131933	1132040	.	-	0	Name=XP_011150112.1;ID=cds-XP_011150112.1;Dbxref=GeneID:105189587%2CGenbank:XP_011150112.1;Parent=rna-XM_011151810.3
NW_020229955.1	Gnomon	CDS	1131652	1131855	.	-	0	Name=XP_011150112.1;ID=cds-XP_011150112.1;Dbxref=GeneID:105189587%2CGenbank:XP_011150112.1;Parent=rna-XM_011151810.3
NW_020229955.1	Gnomon	CDS	1130581	1130820	.	-	0	Name=XP_011150112.1;ID=cds-XP_011150112.1;Dbxref=GeneID:105189587%2CGenbank:XP_011150112.1;Parent=rna-XM_011151810.3
NW_020229955.1	Gnomon	CDS	841160	841699	.	-	0	Name=XP_025153119.1;ID=cds-XP_025153119.1;Dbxref=GeneID:105189572%2CGenbank:XP_025153119.1;Parent=rna-XM_025297334.1
NW_020229955.1	Gnomon	CDS	836471	836937	.	-	0	Name=XP_025153119.1;ID=cds-XP_025153119.1;Dbxref=GeneID:105189572%2CGenbank:XP_025153119.1;Parent=rna-XM_025297334.1
NW_020229955.1	Gnomon	CDS	834411	836044	.	-	0	Name=XP_025153119.1;ID=cds-XP_025153119.1;Dbxref=GeneID:105189572%2CGenbank:XP_025153119.1;Parent=rna-XM_025297334.1
NW_020229955.1	Gnomon	CDS	831562	831932	.	-	0	Name=XP_025153119.1;ID=cds-XP_025153119.1;Dbxref=GeneID:105189572%2CGenbank:XP_025153119.1;Parent=rna-XM_025297334.1
NW_020229955.1	Gnomon	CDS	826496	831301	.	-	0	Name=XP_025153119.1;ID=cds-XP_025153119.1;Dbxref=GeneID:105189572%2CGenbank:XP_025153119.1;Parent=rna-XM_025297334.1
NW_020229955.1	Gnomon	CDS	241170	241283	.	-	0	Name=XP_019699934.1;ID=cds-XP_019699934.1;Dbxref=GeneID:105189511%2CGenbank:XP_019699934.1;Parent=rna-XM_019844375.2
NW_020229955.1	Gnomon	CDS	240788	241061	.	-	0	Name=XP_019699934.1;ID=cds-XP_019699934.1;Dbxref=GeneID:105189511%2CGenbank:XP_019699934.1;Parent=rna-XM_019844375.2
NW_020229955.1	Gnomon	CDS	240295	240670	.	-	0	Name=XP_019699934.1;ID=cds-XP_019699934.1;Dbxref=GeneID:105189511%2CGenbank:XP_019699934.1;Parent=rna-XM_019844375.2
NW_020229955.1	Gnomon	CDS	239563	240059	.	-	0	Name=XP_019699934.1;ID=cds-XP_019699934.1;Dbxref=GeneID:105189511%2CGenbank:XP_019699934.1;Parent=rna-XM_019844375.2
NW_020229955.1	Gnomon	CDS	239014	239279	.	-	0	Name=XP_019699934.1;ID=cds-XP_019699934.1;Dbxref=GeneID:105189511%2CGenbank:XP_019699934.1;Parent=rna-XM_019844375.2
NW_020229955.1	Gnomon	CDS	552697	552832	.	+	0	Name=XP_011150018.1;ID=cds-XP_011150018.1;Dbxref=GeneID:105189540%2CGenbank:XP_011150018.1;Parent=rna-XM_011151716.3
NW_020229955.1	Gnomon	CDS	552963	553248	.	+	0	Name=XP_011150018.1;ID=cds-XP_011150018.1;Dbxref=GeneID:105189540%2CGenbank:XP_011150018.1;Parent=rna-XM_011151716.3
NW_020229955.1	Gnomon	CDS	553340	553497	.	+	0	Name=XP_011150018.1;ID=cds-XP_011150018.1;Dbxref=GeneID:105189540%2CGenbank:XP_011150018.1;Parent=rna-XM_011151716.3
NW_020229955.1	Gnomon	CDS	553606	553717	.	+	0	Name=XP_011150018.1;ID=cds-XP_011150018.1;Dbxref=GeneID:105189540%2CGenbank:XP_011150018.1;Parent=rna-XM_011151716.3
NW_020229955.1	Gnomon	CDS	553827	554032	.	+	0	Name=XP_011150018.1;ID=cds-XP_011150018.1;Dbxref=GeneID:105189540%2CGenbank:XP_011150018.1;Parent=rna-XM_011151716.3
NW_020229955.1	Gnomon	CDS	554122	554253	.	+	0	Name=XP_011150018.1;ID=cds-XP_011150018.1;Dbxref=GeneID:105189540%2CGenbank:XP_011150018.1;Parent=rna-XM_011151716.3
NW_020229955.1	Gnomon	CDS	554760	554855	.	+	0	Name=XP_011150018.1;ID=cds-XP_011150018.1;Dbxref=GeneID:105189540%2CGenbank:XP_011150018.1;Parent=rna-XM_011151716.3
NW_020229955.1	Gnomon	CDS	554936	555024	.	+	0	Name=XP_011150018.1;ID=cds-XP_011150018.1;Dbxref=GeneID:105189540%2CGenbank:XP_011150018.1;Parent=rna-XM_011151716.3
NW_020229955.1	Gnomon	CDS	555103	555192	.	+	0	Name=XP_011150018.1;ID=cds-XP_011150018.1;Dbxref=GeneID:105189540%2CGenbank:XP_011150018.1;Parent=rna-XM_011151716.3
NW_020229955.1	Gnomon	CDS	555333	555420	.	+	0	Name=XP_011150018.1;ID=cds-XP_011150018.1;Dbxref=GeneID:105189540%2CGenbank:XP_011150018.1;Parent=rna-XM_011151716.3
NW_020229955.1	Gnomon	CDS	555497	555666	.	+	0	Name=XP_011150018.1;ID=cds-XP_011150018.1;Dbxref=GeneID:105189540%2CGenbank:XP_011150018.1;Parent=rna-XM_011151716.3
NW_020229955.1	Gnomon	CDS	232944	233135	.	-	0	Name=XP_011149950.1;ID=cds-XP_011149950.1;Dbxref=GeneID:105189509%2CGenbank:XP_011149950.1;Parent=rna-XM_011151648.3
NW_020229955.1	Gnomon	CDS	232552	232742	.	-	0	Name=XP_011149950.1;ID=cds-XP_011149950.1;Dbxref=GeneID:105189509%2CGenbank:XP_011149950.1;Parent=rna-XM_011151648.3
NW_020229955.1	Gnomon	CDS	230411	232466	.	-	0	Name=XP_011149950.1;ID=cds-XP_011149950.1;Dbxref=GeneID:105189509%2CGenbank:XP_011149950.1;Parent=rna-XM_011151648.3
NW_020229955.1	Gnomon	CDS	1150564	1150768	.	-	0	Name=XP_011150115.1;ID=cds-XP_011150115.1;Dbxref=GeneID:105189589%2CGenbank:XP_011150115.1;Parent=rna-XM_011151813.2
NW_020229955.1	Gnomon	CDS	1150336	1150427	.	-	0	Name=XP_011150115.1;ID=cds-XP_011150115.1;Dbxref=GeneID:105189589%2CGenbank:XP_011150115.1;Parent=rna-XM_011151813.2
NW_020229955.1	Gnomon	CDS	1150016	1150228	.	-	0	Name=XP_011150115.1;ID=cds-XP_011150115.1;Dbxref=GeneID:105189589%2CGenbank:XP_011150115.1;Parent=rna-XM_011151813.2
NW_020229955.1	Gnomon	exon	569570	569689	.	+	.	ID=exon-XM_011151717.3-9;Dbxref=GeneID:105189541%2CGenbank:XM_011151717.3;Parent=rna-XM_011151717.3
NW_020229955.1	Gnomon	exon	569124	569212	.	+	.	ID=exon-XM_011151717.3-7;Dbxref=GeneID:105189541%2CGenbank:XM_011151717.3;Parent=rna-XM_011151717.3
NW_020229955.1	Gnomon	exon	569302	569466	.	+	.	ID=exon-XM_011151717.3-8;Dbxref=GeneID:105189541%2CGenbank:XM_011151717.3;Parent=rna-XM_011151717.3
NW_020229955.1	Gnomon	exon	568473	568794	.	+	.	ID=exon-XM_011151717.3-5;Dbxref=GeneID:105189541%2CGenbank:XM_011151717.3;Parent=rna-XM_011151717.3
NW_020229955.1	Gnomon	exon	568886	569044	.	+	.	ID=exon-XM_011151717.3-6;Dbxref=GeneID:105189541%2CGenbank:XM_011151717.3;Parent=rna-XM_011151717.3
NW_020229955.1	Gnomon	exon	567969	568116	.	+	.	ID=exon-XM_011151717.3-3;Dbxref=GeneID:105189541%2CGenbank:XM_011151717.3;Parent=rna-XM_011151717.3
NW_020229955.1	Gnomon	exon	568192	568372	.	+	.	ID=exon-XM_011151717.3-4;Dbxref=GeneID:105189541%2CGenbank:XM_011151717.3;Parent=rna-XM_011151717.3
NW_020229955.1	Gnomon	exon	561192	562556	.	+	.	ID=exon-XM_011151717.3-1;Dbxref=GeneID:105189541%2CGenbank:XM_011151717.3;Parent=rna-XM_011151717.3
NW_020229955.1	Gnomon	exon	566592	566880	.	+	.	ID=exon-XM_011151717.3-2;Dbxref=GeneID:105189541%2CGenbank:XM_011151717.3;Parent=rna-XM_011151717.3
NW_020229955.1	Gnomon	exon	192408	192612	.	+	.	ID=exon-XM_025297329.1-4;Dbxref=GeneID:105184068%2CGenbank:XM_025297329.1;Parent=rna-XM_025297329.1
NW_020229955.1	Gnomon	exon	192700	192854	.	+	.	ID=exon-XM_025297329.1-5;Dbxref=GeneID:105184068%2CGenbank:XM_025297329.1;Parent=rna-XM_025297329.1
NW_020229955.1	Gnomon	exon	192947	193081	.	+	.	ID=exon-XM_025297329.1-6;Dbxref=GeneID:105184068%2CGenbank:XM_025297329.1;Parent=rna-XM_025297329.1
NW_020229955.1	Gnomon	exon	193169	193546	.	+	.	ID=exon-XM_025297329.1-7;Dbxref=GeneID:105184068%2CGenbank:XM_025297329.1;Parent=rna-XM_025297329.1
NW_020229955.1	Gnomon	exon	191711	191814	.	+	.	ID=exon-XM_025297329.1-1;Dbxref=GeneID:105184068%2CGenbank:XM_025297329.1;Parent=rna-XM_025297329.1
NW_020229955.1	Gnomon	exon	191917	191994	.	+	.	ID=exon-XM_025297329.1-2;Dbxref=GeneID:105184068%2CGenbank:XM_025297329.1;Parent=rna-XM_025297329.1
NW_020229955.1	Gnomon	exon	192100	192334	.	+	.	ID=exon-XM_025297329.1-3;Dbxref=GeneID:105184068%2CGenbank:XM_025297329.1;Parent=rna-XM_025297329.1
NW_020229955.1	Gnomon	mRNA	420260	427336	.	-	.	Name=XM_025297310.1;ID=rna-XM_025297310.1;Dbxref=GeneID:105189522%2CGenbank:XM_025297310.1;Parent=gene-LOC105189522
NW_020229955.1	Gnomon	exon	269812	269899	.	-	.	ID=exon-XM_011151665.3-3;Dbxref=GeneID:105189514%2CGenbank:XM_011151665.3;Parent=rna-XM_011151665.3
NW_020229955.1	Gnomon	exon	269637	269723	.	-	.	ID=exon-XM_011151665.3-4;Dbxref=GeneID:105189514%2CGenbank:XM_011151665.3;Parent=rna-XM_011151665.3
NW_020229955.1	Gnomon	exon	269218	269548	.	-	.	ID=exon-XM_011151665.3-5;Dbxref=GeneID:105189514%2CGenbank:XM_011151665.3;Parent=rna-XM_011151665.3
NW_020229955.1	Gnomon	exon	270425	270559	.	-	.	ID=exon-XM_011151665.3-1;Dbxref=GeneID:105189514%2CGenbank:XM_011151665.3;Parent=rna-XM_011151665.3
NW_020229955.1	Gnomon	exon	269973	270100	.	-	.	ID=exon-XM_011151665.3-2;Dbxref=GeneID:105189514%2CGenbank:XM_011151665.3;Parent=rna-XM_011151665.3
NW_020229955.1	Gnomon	CDS	232944	233135	.	-	0	Name=XP_011149951.1;ID=cds-XP_011149951.1;Dbxref=GeneID:105189509%2CGenbank:XP_011149951.1;Parent=rna-XM_011151649.3
NW_020229955.1	Gnomon	CDS	232552	232742	.	-	0	Name=XP_011149951.1;ID=cds-XP_011149951.1;Dbxref=GeneID:105189509%2CGenbank:XP_011149951.1;Parent=rna-XM_011151649.3
NW_020229955.1	Gnomon	CDS	230411	232466	.	-	0	Name=XP_011149951.1;ID=cds-XP_011149951.1;Dbxref=GeneID:105189509%2CGenbank:XP_011149951.1;Parent=rna-XM_011151649.3
NW_020229955.1	Gnomon	exon	192947	193081	.	+	.	ID=exon-XM_011142613.3-6;Dbxref=GeneID:105184068%2CGenbank:XM_011142613.3;Parent=rna-XM_011142613.3
NW_020229955.1	Gnomon	exon	193169	193546	.	+	.	ID=exon-XM_011142613.3-7;Dbxref=GeneID:105184068%2CGenbank:XM_011142613.3;Parent=rna-XM_011142613.3
NW_020229955.1	Gnomon	exon	191917	191994	.	+	.	ID=exon-XM_011142613.3-2;Dbxref=GeneID:105184068%2CGenbank:XM_011142613.3;Parent=rna-XM_011142613.3
NW_020229955.1	Gnomon	exon	192100	192334	.	+	.	ID=exon-XM_011142613.3-3;Dbxref=GeneID:105184068%2CGenbank:XM_011142613.3;Parent=rna-XM_011142613.3
NW_020229955.1	Gnomon	exon	192408	192612	.	+	.	ID=exon-XM_011142613.3-4;Dbxref=GeneID:105184068%2CGenbank:XM_011142613.3;Parent=rna-XM_011142613.3
NW_020229955.1	Gnomon	exon	192700	192854	.	+	.	ID=exon-XM_011142613.3-5;Dbxref=GeneID:105184068%2CGenbank:XM_011142613.3;Parent=rna-XM_011142613.3
NW_020229955.1	Gnomon	exon	191724	191789	.	+	.	ID=exon-XM_011142613.3-1;Dbxref=GeneID:105184068%2CGenbank:XM_011142613.3;Parent=rna-XM_011142613.3
NW_020229955.1	Gnomon	CDS	1139359	1139680	.	-	0	Name=XP_011150114.1;ID=cds-XP_011150114.1;Dbxref=GeneID:105189588%2CGenbank:XP_011150114.1;Parent=rna-XM_011151812.3
NW_020229955.1	Gnomon	CDS	1134800	1135155	.	-	0	Name=XP_011150114.1;ID=cds-XP_011150114.1;Dbxref=GeneID:105189588%2CGenbank:XP_011150114.1;Parent=rna-XM_011151812.3
NW_020229955.1	Gnomon	exon	669694	673673	.	+	.	ID=exon-XM_025297277.1-6;Dbxref=GeneID:105189559%2CGenbank:XM_025297277.1;Parent=rna-XM_025297277.1
NW_020229955.1	Gnomon	exon	666610	666713	.	+	.	ID=exon-XM_025297277.1-4;Dbxref=GeneID:105189559%2CGenbank:XM_025297277.1;Parent=rna-XM_025297277.1
NW_020229955.1	Gnomon	exon	668694	669119	.	+	.	ID=exon-XM_025297277.1-5;Dbxref=GeneID:105189559%2CGenbank:XM_025297277.1;Parent=rna-XM_025297277.1
NW_020229955.1	Gnomon	exon	665099	665383	.	+	.	ID=exon-XM_025297277.1-2;Dbxref=GeneID:105189559%2CGenbank:XM_025297277.1;Parent=rna-XM_025297277.1
NW_020229955.1	Gnomon	exon	665543	665678	.	+	.	ID=exon-XM_025297277.1-3;Dbxref=GeneID:105189559%2CGenbank:XM_025297277.1;Parent=rna-XM_025297277.1
NW_020229955.1	Gnomon	exon	661573	661848	.	+	.	ID=exon-XM_025297277.1-1;Dbxref=GeneID:105189559%2CGenbank:XM_025297277.1;Parent=rna-XM_025297277.1
NW_020229955.1	Gnomon	exon	490336	490856	.	-	.	ID=exon-XM_025297306.1-5;Dbxref=GeneID:105189532%2CGenbank:XM_025297306.1;Parent=rna-XM_025297306.1
NW_020229955.1	Gnomon	exon	490006	490240	.	-	.	ID=exon-XM_025297306.1-6;Dbxref=GeneID:105189532%2CGenbank:XM_025297306.1;Parent=rna-XM_025297306.1
NW_020229955.1	Gnomon	exon	489730	489892	.	-	.	ID=exon-XM_025297306.1-7;Dbxref=GeneID:105189532%2CGenbank:XM_025297306.1;Parent=rna-XM_025297306.1
NW_020229955.1	Gnomon	exon	489106	489336	.	-	.	ID=exon-XM_025297306.1-8;Dbxref=GeneID:105189532%2CGenbank:XM_025297306.1;Parent=rna-XM_025297306.1
NW_020229955.1	Gnomon	exon	488669	488892	.	-	.	ID=exon-XM_025297306.1-9;Dbxref=GeneID:105189532%2CGenbank:XM_025297306.1;Parent=rna-XM_025297306.1
NW_020229955.1	Gnomon	exon	521885	522189	.	-	.	ID=exon-XM_025297306.1-1;Dbxref=GeneID:105189532%2CGenbank:XM_025297306.1;Parent=rna-XM_025297306.1
NW_020229955.1	Gnomon	exon	520294	520688	.	-	.	ID=exon-XM_025297306.1-2;Dbxref=GeneID:105189532%2CGenbank:XM_025297306.1;Parent=rna-XM_025297306.1
NW_020229955.1	Gnomon	exon	491601	491886	.	-	.	ID=exon-XM_025297306.1-3;Dbxref=GeneID:105189532%2CGenbank:XM_025297306.1;Parent=rna-XM_025297306.1
NW_020229955.1	Gnomon	exon	491217	491428	.	-	.	ID=exon-XM_025297306.1-4;Dbxref=GeneID:105189532%2CGenbank:XM_025297306.1;Parent=rna-XM_025297306.1
NW_020229955.1	Gnomon	exon	203787	203828	.	+	.	ID=exon-XM_025297330.1-1;Dbxref=GeneID:105189508%2CGenbank:XM_025297330.1;Parent=rna-XM_025297330.1
NW_020229955.1	Gnomon	exon	211353	211425	.	+	.	ID=exon-XM_025297330.1-4;Dbxref=GeneID:105189508%2CGenbank:XM_025297330.1;Parent=rna-XM_025297330.1
NW_020229955.1	Gnomon	exon	211759	211841	.	+	.	ID=exon-XM_025297330.1-5;Dbxref=GeneID:105189508%2CGenbank:XM_025297330.1;Parent=rna-XM_025297330.1
NW_020229955.1	Gnomon	exon	204367	204490	.	+	.	ID=exon-XM_025297330.1-2;Dbxref=GeneID:105189508%2CGenbank:XM_025297330.1;Parent=rna-XM_025297330.1
NW_020229955.1	Gnomon	exon	210566	210675	.	+	.	ID=exon-XM_025297330.1-3;Dbxref=GeneID:105189508%2CGenbank:XM_025297330.1;Parent=rna-XM_025297330.1
NW_020229955.1	Gnomon	exon	212717	212795	.	+	.	ID=exon-XM_025297330.1-8;Dbxref=GeneID:105189508%2CGenbank:XM_025297330.1;Parent=rna-XM_025297330.1
NW_020229955.1	Gnomon	exon	212886	212987	.	+	.	ID=exon-XM_025297330.1-9;Dbxref=GeneID:105189508%2CGenbank:XM_025297330.1;Parent=rna-XM_025297330.1
NW_020229955.1	Gnomon	exon	211973	212176	.	+	.	ID=exon-XM_025297330.1-6;Dbxref=GeneID:105189508%2CGenbank:XM_025297330.1;Parent=rna-XM_025297330.1
NW_020229955.1	Gnomon	exon	212420	212475	.	+	.	ID=exon-XM_025297330.1-7;Dbxref=GeneID:105189508%2CGenbank:XM_025297330.1;Parent=rna-XM_025297330.1
NW_020229955.1	Gnomon	mRNA	709056	731467	.	+	.	Name=XM_011151768.3;ID=rna-XM_011151768.3;Dbxref=GeneID:105189565%2CGenbank:XM_011151768.3;Parent=gene-LOC105189565
NW_020229955.1	Gnomon	CDS	191918	191994	.	+	0	Name=XP_025153114.1;ID=cds-XP_025153114.1;Dbxref=GeneID:105184068%2CGenbank:XP_025153114.1;Parent=rna-XM_025297329.1
NW_020229955.1	Gnomon	CDS	192100	192334	.	+	0	Name=XP_025153114.1;ID=cds-XP_025153114.1;Dbxref=GeneID:105184068%2CGenbank:XP_025153114.1;Parent=rna-XM_025297329.1
NW_020229955.1	Gnomon	CDS	192408	192612	.	+	0	Name=XP_025153114.1;ID=cds-XP_025153114.1;Dbxref=GeneID:105184068%2CGenbank:XP_025153114.1;Parent=rna-XM_025297329.1
NW_020229955.1	Gnomon	CDS	192700	192854	.	+	0	Name=XP_025153114.1;ID=cds-XP_025153114.1;Dbxref=GeneID:105184068%2CGenbank:XP_025153114.1;Parent=rna-XM_025297329.1
NW_020229955.1	Gnomon	CDS	192947	193081	.	+	0	Name=XP_025153114.1;ID=cds-XP_025153114.1;Dbxref=GeneID:105184068%2CGenbank:XP_025153114.1;Parent=rna-XM_025297329.1
NW_020229955.1	Gnomon	CDS	193169	193285	.	+	0	Name=XP_025153114.1;ID=cds-XP_025153114.1;Dbxref=GeneID:105184068%2CGenbank:XP_025153114.1;Parent=rna-XM_025297329.1
NW_020229955.1	Gnomon	CDS	243191	243496	.	+	0	Name=XP_011149952.1;ID=cds-XP_011149952.1;Dbxref=GeneID:105189510%2CGenbank:XP_011149952.1;Parent=rna-XM_011151650.2
NW_020229955.1	Gnomon	CDS	250665	250786	.	+	0	Name=XP_011149952.1;ID=cds-XP_011149952.1;Dbxref=GeneID:105189510%2CGenbank:XP_011149952.1;Parent=rna-XM_011151650.2
NW_020229955.1	Gnomon	CDS	260048	260121	.	+	0	Name=XP_011149952.1;ID=cds-XP_011149952.1;Dbxref=GeneID:105189510%2CGenbank:XP_011149952.1;Parent=rna-XM_011151650.2
NW_020229955.1	Gnomon	CDS	260391	260604	.	+	0	Name=XP_011149952.1;ID=cds-XP_011149952.1;Dbxref=GeneID:105189510%2CGenbank:XP_011149952.1;Parent=rna-XM_011151650.2
NW_020229955.1	Gnomon	CDS	260716	261139	.	+	0	Name=XP_011149952.1;ID=cds-XP_011149952.1;Dbxref=GeneID:105189510%2CGenbank:XP_011149952.1;Parent=rna-XM_011151650.2
NW_020229955.1	Gnomon	CDS	261574	261730	.	+	0	Name=XP_011149952.1;ID=cds-XP_011149952.1;Dbxref=GeneID:105189510%2CGenbank:XP_011149952.1;Parent=rna-XM_011151650.2
NW_020229955.1	Gnomon	CDS	261882	262122	.	+	0	Name=XP_011149952.1;ID=cds-XP_011149952.1;Dbxref=GeneID:105189510%2CGenbank:XP_011149952.1;Parent=rna-XM_011151650.2
NW_020229955.1	Gnomon	CDS	262247	262484	.	+	0	Name=XP_011149952.1;ID=cds-XP_011149952.1;Dbxref=GeneID:105189510%2CGenbank:XP_011149952.1;Parent=rna-XM_011151650.2
NW_020229955.1	Gnomon	CDS	262596	262715	.	+	0	Name=XP_011149952.1;ID=cds-XP_011149952.1;Dbxref=GeneID:105189510%2CGenbank:XP_011149952.1;Parent=rna-XM_011151650.2
NW_020229955.1	Gnomon	CDS	262852	263022	.	+	0	Name=XP_011149952.1;ID=cds-XP_011149952.1;Dbxref=GeneID:105189510%2CGenbank:XP_011149952.1;Parent=rna-XM_011151650.2
NW_020229955.1	Gnomon	exon	332829	333014	.	+	.	ID=exon-XM_025297353.1-9;Dbxref=GeneID:105189518%2CGenbank:XM_025297353.1;Parent=rna-XM_025297353.1
NW_020229955.1	Gnomon	exon	331318	331493	.	+	.	ID=exon-XM_025297353.1-7;Dbxref=GeneID:105189518%2CGenbank:XM_025297353.1;Parent=rna-XM_025297353.1
NW_020229955.1	Gnomon	exon	331621	332666	.	+	.	ID=exon-XM_025297353.1-8;Dbxref=GeneID:105189518%2CGenbank:XM_025297353.1;Parent=rna-XM_025297353.1
NW_020229955.1	Gnomon	exon	328869	329291	.	+	.	ID=exon-XM_025297353.1-5;Dbxref=GeneID:105189518%2CGenbank:XM_025297353.1;Parent=rna-XM_025297353.1
NW_020229955.1	Gnomon	exon	330405	331008	.	+	.	ID=exon-XM_025297353.1-6;Dbxref=GeneID:105189518%2CGenbank:XM_025297353.1;Parent=rna-XM_025297353.1
NW_020229955.1	Gnomon	exon	327397	327677	.	+	.	ID=exon-XM_025297353.1-3;Dbxref=GeneID:105189518%2CGenbank:XM_025297353.1;Parent=rna-XM_025297353.1
NW_020229955.1	Gnomon	exon	328241	328514	.	+	.	ID=exon-XM_025297353.1-4;Dbxref=GeneID:105189518%2CGenbank:XM_025297353.1;Parent=rna-XM_025297353.1
NW_020229955.1	Gnomon	exon	303162	303455	.	+	.	ID=exon-XM_025297353.1-1;Dbxref=GeneID:105189518%2CGenbank:XM_025297353.1;Parent=rna-XM_025297353.1
NW_020229955.1	Gnomon	exon	326529	326706	.	+	.	ID=exon-XM_025297353.1-2;Dbxref=GeneID:105189518%2CGenbank:XM_025297353.1;Parent=rna-XM_025297353.1
NW_020229955.1	Gnomon	mRNA	221038	224778	.	+	.	Name=XM_011151629.3;ID=rna-XM_011151629.3;Dbxref=GeneID:105189506%2CGenbank:XM_011151629.3;Parent=gene-LOC105189506
NW_020229955.1	Gnomon	CDS	524494	524812	.	-	0	Name=XP_019699931.1;ID=cds-XP_019699931.1;Dbxref=GeneID:105189535%2CGenbank:XP_019699931.1;Parent=rna-XM_019844372.2
NW_020229955.1	Gnomon	CDS	524350	524408	.	-	0	Name=XP_019699931.1;ID=cds-XP_019699931.1;Dbxref=GeneID:105189535%2CGenbank:XP_019699931.1;Parent=rna-XM_019844372.2
NW_020229955.1	Gnomon	exon	70376	70627	.	-	.	ID=exon-XM_019841384.2-1;Dbxref=GeneID:105183113%2CGenbank:XM_019841384.2;Parent=rna-XM_019841384.2
NW_020229955.1	Gnomon	exon	68931	70231	.	-	.	ID=exon-XM_019841384.2-2;Dbxref=GeneID:105183113%2CGenbank:XM_019841384.2;Parent=rna-XM_019841384.2
NW_020229955.1	Gnomon	exon	68176	68688	.	-	.	ID=exon-XM_019841384.2-3;Dbxref=GeneID:105183113%2CGenbank:XM_019841384.2;Parent=rna-XM_019841384.2
NW_020229955.1	Gnomon	mRNA	303462	336734	.	+	.	Name=XM_025297356.1;ID=rna-XM_025297356.1;Dbxref=GeneID:105189518%2CGenbank:XM_025297356.1;Parent=gene-LOC105189518
NW_020229955.1	Gnomon	CDS	243191	243496	.	+	0	Name=XP_011149953.1;ID=cds-XP_011149953.1;Dbxref=GeneID:105189510%2CGenbank:XP_011149953.1;Parent=rna-XM_011151651.2
NW_020229955.1	Gnomon	CDS	250665	250786	.	+	0	Name=XP_011149953.1;ID=cds-XP_011149953.1;Dbxref=GeneID:105189510%2CGenbank:XP_011149953.1;Parent=rna-XM_011151651.2
NW_020229955.1	Gnomon	CDS	260048	260121	.	+	0	Name=XP_011149953.1;ID=cds-XP_011149953.1;Dbxref=GeneID:105189510%2CGenbank:XP_011149953.1;Parent=rna-XM_011151651.2
NW_020229955.1	Gnomon	CDS	260391	260604	.	+	0	Name=XP_011149953.1;ID=cds-XP_011149953.1;Dbxref=GeneID:105189510%2CGenbank:XP_011149953.1;Parent=rna-XM_011151651.2
NW_020229955.1	Gnomon	CDS	260716	261139	.	+	0	Name=XP_011149953.1;ID=cds-XP_011149953.1;Dbxref=GeneID:105189510%2CGenbank:XP_011149953.1;Parent=rna-XM_011151651.2
NW_020229955.1	Gnomon	CDS	261574	261730	.	+	0	Name=XP_011149953.1;ID=cds-XP_011149953.1;Dbxref=GeneID:105189510%2CGenbank:XP_011149953.1;Parent=rna-XM_011151651.2
NW_020229955.1	Gnomon	CDS	261882	262122	.	+	0	Name=XP_011149953.1;ID=cds-XP_011149953.1;Dbxref=GeneID:105189510%2CGenbank:XP_011149953.1;Parent=rna-XM_011151651.2
NW_020229955.1	Gnomon	CDS	262247	262484	.	+	0	Name=XP_011149953.1;ID=cds-XP_011149953.1;Dbxref=GeneID:105189510%2CGenbank:XP_011149953.1;Parent=rna-XM_011151651.2
NW_020229955.1	Gnomon	CDS	262596	262715	.	+	0	Name=XP_011149953.1;ID=cds-XP_011149953.1;Dbxref=GeneID:105189510%2CGenbank:XP_011149953.1;Parent=rna-XM_011151651.2
NW_020229955.1	Gnomon	CDS	262855	263022	.	+	0	Name=XP_011149953.1;ID=cds-XP_011149953.1;Dbxref=GeneID:105189510%2CGenbank:XP_011149953.1;Parent=rna-XM_011151651.2
NW_020229955.1	Gnomon	exon	1213812	1213950	.	+	.	ID=exon-XM_019844399.2-7;Dbxref=GeneID:105189594%2CGenbank:XM_019844399.2;Parent=rna-XM_019844399.2
NW_020229955.1	Gnomon	exon	1214054	1214391	.	+	.	ID=exon-XM_019844399.2-8;Dbxref=GeneID:105189594%2CGenbank:XM_019844399.2;Parent=rna-XM_019844399.2
NW_020229955.1	Gnomon	exon	1213113	1213343	.	+	.	ID=exon-XM_019844399.2-5;Dbxref=GeneID:105189594%2CGenbank:XM_019844399.2;Parent=rna-XM_019844399.2
NW_020229955.1	Gnomon	exon	1213467	1213614	.	+	.	ID=exon-XM_019844399.2-6;Dbxref=GeneID:105189594%2CGenbank:XM_019844399.2;Parent=rna-XM_019844399.2
NW_020229955.1	Gnomon	exon	1207083	1207192	.	+	.	ID=exon-XM_019844399.2-3;Dbxref=GeneID:105189594%2CGenbank:XM_019844399.2;Parent=rna-XM_019844399.2
NW_020229955.1	Gnomon	exon	1208120	1208295	.	+	.	ID=exon-XM_019844399.2-4;Dbxref=GeneID:105189594%2CGenbank:XM_019844399.2;Parent=rna-XM_019844399.2
NW_020229955.1	Gnomon	exon	1186798	1187069	.	+	.	ID=exon-XM_019844399.2-1;Dbxref=GeneID:105189594%2CGenbank:XM_019844399.2;Parent=rna-XM_019844399.2
NW_020229955.1	Gnomon	exon	1206879	1206980	.	+	.	ID=exon-XM_019844399.2-2;Dbxref=GeneID:105189594%2CGenbank:XM_019844399.2;Parent=rna-XM_019844399.2
NW_020229955.1	Gnomon	CDS	204409	204490	.	+	0	Name=XP_025153115.1;ID=cds-XP_025153115.1;Dbxref=GeneID:105189508%2CGenbank:XP_025153115.1;Parent=rna-XM_025297330.1
NW_020229955.1	Gnomon	CDS	210566	210675	.	+	0	Name=XP_025153115.1;ID=cds-XP_025153115.1;Dbxref=GeneID:105189508%2CGenbank:XP_025153115.1;Parent=rna-XM_025297330.1
NW_020229955.1	Gnomon	CDS	211353	211425	.	+	0	Name=XP_025153115.1;ID=cds-XP_025153115.1;Dbxref=GeneID:105189508%2CGenbank:XP_025153115.1;Parent=rna-XM_025297330.1
NW_020229955.1	Gnomon	CDS	211759	211841	.	+	0	Name=XP_025153115.1;ID=cds-XP_025153115.1;Dbxref=GeneID:105189508%2CGenbank:XP_025153115.1;Parent=rna-XM_025297330.1
NW_020229955.1	Gnomon	CDS	211973	212176	.	+	0	Name=XP_025153115.1;ID=cds-XP_025153115.1;Dbxref=GeneID:105189508%2CGenbank:XP_025153115.1;Parent=rna-XM_025297330.1
NW_020229955.1	Gnomon	CDS	212420	212475	.	+	0	Name=XP_025153115.1;ID=cds-XP_025153115.1;Dbxref=GeneID:105189508%2CGenbank:XP_025153115.1;Parent=rna-XM_025297330.1
NW_020229955.1	Gnomon	CDS	212717	212795	.	+	0	Name=XP_025153115.1;ID=cds-XP_025153115.1;Dbxref=GeneID:105189508%2CGenbank:XP_025153115.1;Parent=rna-XM_025297330.1
NW_020229955.1	Gnomon	CDS	212886	212987	.	+	0	Name=XP_025153115.1;ID=cds-XP_025153115.1;Dbxref=GeneID:105189508%2CGenbank:XP_025153115.1;Parent=rna-XM_025297330.1
NW_020229955.1	Gnomon	CDS	213584	213682	.	+	0	Name=XP_025153115.1;ID=cds-XP_025153115.1;Dbxref=GeneID:105189508%2CGenbank:XP_025153115.1;Parent=rna-XM_025297330.1
NW_020229955.1	Gnomon	exon	270193	270408	.	-	.	ID=exon-XM_011151666.3-1;Dbxref=GeneID:105189514%2CGenbank:XM_011151666.3;Parent=rna-XM_011151666.3
NW_020229955.1	Gnomon	exon	269637	269723	.	-	.	ID=exon-XM_011151666.3-4;Dbxref=GeneID:105189514%2CGenbank:XM_011151666.3;Parent=rna-XM_011151666.3
NW_020229955.1	Gnomon	exon	269218	269548	.	-	.	ID=exon-XM_011151666.3-5;Dbxref=GeneID:105189514%2CGenbank:XM_011151666.3;Parent=rna-XM_011151666.3
NW_020229955.1	Gnomon	exon	269973	270100	.	-	.	ID=exon-XM_011151666.3-2;Dbxref=GeneID:105189514%2CGenbank:XM_011151666.3;Parent=rna-XM_011151666.3
NW_020229955.1	Gnomon	exon	269812	269899	.	-	.	ID=exon-XM_011151666.3-3;Dbxref=GeneID:105189514%2CGenbank:XM_011151666.3;Parent=rna-XM_011151666.3
NW_020229955.1	Gnomon	exon	794802	796378	.	+	.	ID=exon-XM_011151772.3-1;Dbxref=GeneID:105189568%2CGenbank:XM_011151772.3;Parent=rna-XM_011151772.3
NW_020229955.1	Gnomon	exon	797463	797735	.	+	.	ID=exon-XM_011151772.3-2;Dbxref=GeneID:105189568%2CGenbank:XM_011151772.3;Parent=rna-XM_011151772.3
NW_020229955.1	Gnomon	exon	801145	801309	.	+	.	ID=exon-XM_011151772.3-3;Dbxref=GeneID:105189568%2CGenbank:XM_011151772.3;Parent=rna-XM_011151772.3
NW_020229955.1	Gnomon	exon	803440	804158	.	+	.	ID=exon-XM_011151772.3-4;Dbxref=GeneID:105189568%2CGenbank:XM_011151772.3;Parent=rna-XM_011151772.3
NW_020229955.1	Gnomon	exon	661578	661848	.	+	.	ID=exon-XM_025297278.1-1;Dbxref=GeneID:105189559%2CGenbank:XM_025297278.1;Parent=rna-XM_025297278.1
NW_020229955.1	Gnomon	exon	665099	665383	.	+	.	ID=exon-XM_025297278.1-2;Dbxref=GeneID:105189559%2CGenbank:XM_025297278.1;Parent=rna-XM_025297278.1
NW_020229955.1	Gnomon	exon	665543	665678	.	+	.	ID=exon-XM_025297278.1-3;Dbxref=GeneID:105189559%2CGenbank:XM_025297278.1;Parent=rna-XM_025297278.1
NW_020229955.1	Gnomon	exon	665819	665938	.	+	.	ID=exon-XM_025297278.1-4;Dbxref=GeneID:105189559%2CGenbank:XM_025297278.1;Parent=rna-XM_025297278.1
NW_020229955.1	Gnomon	exon	666610	666713	.	+	.	ID=exon-XM_025297278.1-5;Dbxref=GeneID:105189559%2CGenbank:XM_025297278.1;Parent=rna-XM_025297278.1
NW_020229955.1	Gnomon	exon	668694	668811	.	+	.	ID=exon-XM_025297278.1-6;Dbxref=GeneID:105189559%2CGenbank:XM_025297278.1;Parent=rna-XM_025297278.1
NW_020229955.1	Gnomon	exon	668992	669119	.	+	.	ID=exon-XM_025297278.1-7;Dbxref=GeneID:105189559%2CGenbank:XM_025297278.1;Parent=rna-XM_025297278.1
NW_020229955.1	Gnomon	exon	669694	673673	.	+	.	ID=exon-XM_025297278.1-8;Dbxref=GeneID:105189559%2CGenbank:XM_025297278.1;Parent=rna-XM_025297278.1
NW_020229955.1	Gnomon	mRNA	194392	202287	.	+	.	Name=XM_011151628.3;ID=rna-XM_011151628.3;Dbxref=GeneID:105189504%2CGenbank:XM_011151628.3;Parent=gene-LOC105189504
NW_020229955.1	Gnomon	CDS	1168513	1168552	.	-	0	Name=XP_011150116.1;ID=cds-XP_011150116.1;Dbxref=GeneID:105189590%2CGenbank:XP_011150116.1;Parent=rna-XM_011151814.3
NW_020229955.1	Gnomon	CDS	1168378	1168409	.	-	0	Name=XP_011150116.1;ID=cds-XP_011150116.1;Dbxref=GeneID:105189590%2CGenbank:XP_011150116.1;Parent=rna-XM_011151814.3
NW_020229955.1	Gnomon	CDS	1167994	1168259	.	-	0	Name=XP_011150116.1;ID=cds-XP_011150116.1;Dbxref=GeneID:105189590%2CGenbank:XP_011150116.1;Parent=rna-XM_011151814.3
NW_020229955.1	Gnomon	CDS	1167780	1167894	.	-	0	Name=XP_011150116.1;ID=cds-XP_011150116.1;Dbxref=GeneID:105189590%2CGenbank:XP_011150116.1;Parent=rna-XM_011151814.3
NW_020229955.1	Gnomon	exon	709056	709211	.	+	.	ID=exon-XM_025297231.1-1;Dbxref=GeneID:105189565%2CGenbank:XM_025297231.1;Parent=rna-XM_025297231.1
NW_020229955.1	Gnomon	exon	712799	712999	.	+	.	ID=exon-XM_025297231.1-4;Dbxref=GeneID:105189565%2CGenbank:XM_025297231.1;Parent=rna-XM_025297231.1
NW_020229955.1	Gnomon	exon	713114	713254	.	+	.	ID=exon-XM_025297231.1-5;Dbxref=GeneID:105189565%2CGenbank:XM_025297231.1;Parent=rna-XM_025297231.1
NW_020229955.1	Gnomon	exon	709753	709852	.	+	.	ID=exon-XM_025297231.1-2;Dbxref=GeneID:105189565%2CGenbank:XM_025297231.1;Parent=rna-XM_025297231.1
NW_020229955.1	Gnomon	exon	709926	710033	.	+	.	ID=exon-XM_025297231.1-3;Dbxref=GeneID:105189565%2CGenbank:XM_025297231.1;Parent=rna-XM_025297231.1
NW_020229955.1	Gnomon	exon	713911	714203	.	+	.	ID=exon-XM_025297231.1-8;Dbxref=GeneID:105189565%2CGenbank:XM_025297231.1;Parent=rna-XM_025297231.1
NW_020229955.1	Gnomon	exon	714650	714844	.	+	.	ID=exon-XM_025297231.1-9;Dbxref=GeneID:105189565%2CGenbank:XM_025297231.1;Parent=rna-XM_025297231.1
NW_020229955.1	Gnomon	exon	713341	713431	.	+	.	ID=exon-XM_025297231.1-6;Dbxref=GeneID:105189565%2CGenbank:XM_025297231.1;Parent=rna-XM_025297231.1
NW_020229955.1	Gnomon	exon	713583	713749	.	+	.	ID=exon-XM_025297231.1-7;Dbxref=GeneID:105189565%2CGenbank:XM_025297231.1;Parent=rna-XM_025297231.1
NW_020229955.1	Gnomon	exon	1367043	1367132	.	+	.	ID=exon-XM_019842398.2-10;Dbxref=GeneID:105185406%2CGenbank:XM_019842398.2;Parent=rna-XM_019842398.2
NW_020229955.1	Gnomon	exon	1370291	1375352	.	+	.	ID=exon-XM_019842398.2-13;Dbxref=GeneID:105185406%2CGenbank:XM_019842398.2;Parent=rna-XM_019842398.2
NW_020229955.1	Gnomon	exon	1369759	1369904	.	+	.	ID=exon-XM_019842398.2-11;Dbxref=GeneID:105185406%2CGenbank:XM_019842398.2;Parent=rna-XM_019842398.2
NW_020229955.1	Gnomon	exon	1370016	1370170	.	+	.	ID=exon-XM_019842398.2-12;Dbxref=GeneID:105185406%2CGenbank:XM_019842398.2;Parent=rna-XM_019842398.2
NW_020229955.1	Gnomon	mRNA	322356	336734	.	+	.	Name=XM_025297355.1;ID=rna-XM_025297355.1;Dbxref=GeneID:105189518%2CGenbank:XM_025297355.1;Parent=gene-LOC105189518
NW_020229955.1	Gnomon	exon	1352156	1352240	.	+	.	ID=exon-XM_019842398.2-2;Dbxref=GeneID:105185406%2CGenbank:XM_019842398.2;Parent=rna-XM_019842398.2
NW_020229955.1	Gnomon	exon	1357191	1357327	.	+	.	ID=exon-XM_019842398.2-3;Dbxref=GeneID:105185406%2CGenbank:XM_019842398.2;Parent=rna-XM_019842398.2
NW_020229955.1	Gnomon	exon	1333831	1334772	.	+	.	ID=exon-XM_019842398.2-1;Dbxref=GeneID:105185406%2CGenbank:XM_019842398.2;Parent=rna-XM_019842398.2
NW_020229955.1	Gnomon	exon	1364835	1364952	.	+	.	ID=exon-XM_019842398.2-8;Dbxref=GeneID:105185406%2CGenbank:XM_019842398.2;Parent=rna-XM_019842398.2
NW_020229955.1	Gnomon	exon	1366475	1366628	.	+	.	ID=exon-XM_019842398.2-9;Dbxref=GeneID:105185406%2CGenbank:XM_019842398.2;Parent=rna-XM_019842398.2
NW_020229955.1	Gnomon	exon	1363481	1363540	.	+	.	ID=exon-XM_019842398.2-6;Dbxref=GeneID:105185406%2CGenbank:XM_019842398.2;Parent=rna-XM_019842398.2
NW_020229955.1	Gnomon	exon	1364311	1364454	.	+	.	ID=exon-XM_019842398.2-7;Dbxref=GeneID:105185406%2CGenbank:XM_019842398.2;Parent=rna-XM_019842398.2
NW_020229955.1	Gnomon	exon	1361621	1361902	.	+	.	ID=exon-XM_019842398.2-4;Dbxref=GeneID:105185406%2CGenbank:XM_019842398.2;Parent=rna-XM_019842398.2
NW_020229955.1	Gnomon	exon	1362329	1362487	.	+	.	ID=exon-XM_019842398.2-5;Dbxref=GeneID:105185406%2CGenbank:XM_019842398.2;Parent=rna-XM_019842398.2
NW_020229955.1	Gnomon	CDS	250696	250786	.	+	0	Name=XP_011149954.1;ID=cds-XP_011149954.1;Dbxref=GeneID:105189510%2CGenbank:XP_011149954.1;Parent=rna-XM_011151652.3
NW_020229955.1	Gnomon	CDS	252753	252927	.	+	0	Name=XP_011149954.1;ID=cds-XP_011149954.1;Dbxref=GeneID:105189510%2CGenbank:XP_011149954.1;Parent=rna-XM_011151652.3
NW_020229955.1	Gnomon	CDS	260048	260121	.	+	0	Name=XP_011149954.1;ID=cds-XP_011149954.1;Dbxref=GeneID:105189510%2CGenbank:XP_011149954.1;Parent=rna-XM_011151652.3
NW_020229955.1	Gnomon	CDS	260391	260604	.	+	0	Name=XP_011149954.1;ID=cds-XP_011149954.1;Dbxref=GeneID:105189510%2CGenbank:XP_011149954.1;Parent=rna-XM_011151652.3
NW_020229955.1	Gnomon	CDS	260716	261139	.	+	0	Name=XP_011149954.1;ID=cds-XP_011149954.1;Dbxref=GeneID:105189510%2CGenbank:XP_011149954.1;Parent=rna-XM_011151652.3
NW_020229955.1	Gnomon	CDS	261574	261730	.	+	0	Name=XP_011149954.1;ID=cds-XP_011149954.1;Dbxref=GeneID:105189510%2CGenbank:XP_011149954.1;Parent=rna-XM_011151652.3
NW_020229955.1	Gnomon	CDS	261882	262122	.	+	0	Name=XP_011149954.1;ID=cds-XP_011149954.1;Dbxref=GeneID:105189510%2CGenbank:XP_011149954.1;Parent=rna-XM_011151652.3
NW_020229955.1	Gnomon	CDS	262247	262484	.	+	0	Name=XP_011149954.1;ID=cds-XP_011149954.1;Dbxref=GeneID:105189510%2CGenbank:XP_011149954.1;Parent=rna-XM_011151652.3
NW_020229955.1	Gnomon	CDS	262596	262715	.	+	0	Name=XP_011149954.1;ID=cds-XP_011149954.1;Dbxref=GeneID:105189510%2CGenbank:XP_011149954.1;Parent=rna-XM_011151652.3
NW_020229955.1	Gnomon	CDS	262852	263022	.	+	0	Name=XP_011149954.1;ID=cds-XP_011149954.1;Dbxref=GeneID:105189510%2CGenbank:XP_011149954.1;Parent=rna-XM_011151652.3
NW_020229955.1	Gnomon	mRNA	303162	336734	.	+	.	Name=XM_025297359.1;ID=rna-XM_025297359.1;Dbxref=GeneID:105189518%2CGenbank:XM_025297359.1;Parent=gene-LOC105189518
NW_020229955.1	Gnomon	CDS	204409	204490	.	+	0	Name=XP_025153116.1;ID=cds-XP_025153116.1;Dbxref=GeneID:105189508%2CGenbank:XP_025153116.1;Parent=rna-XM_025297331.1
NW_020229955.1	Gnomon	CDS	210569	210675	.	+	0	Name=XP_025153116.1;ID=cds-XP_025153116.1;Dbxref=GeneID:105189508%2CGenbank:XP_025153116.1;Parent=rna-XM_025297331.1
NW_020229955.1	Gnomon	CDS	211353	211425	.	+	0	Name=XP_025153116.1;ID=cds-XP_025153116.1;Dbxref=GeneID:105189508%2CGenbank:XP_025153116.1;Parent=rna-XM_025297331.1
NW_020229955.1	Gnomon	CDS	211759	211841	.	+	0	Name=XP_025153116.1;ID=cds-XP_025153116.1;Dbxref=GeneID:105189508%2CGenbank:XP_025153116.1;Parent=rna-XM_025297331.1
NW_020229955.1	Gnomon	CDS	211973	212176	.	+	0	Name=XP_025153116.1;ID=cds-XP_025153116.1;Dbxref=GeneID:105189508%2CGenbank:XP_025153116.1;Parent=rna-XM_025297331.1
NW_020229955.1	Gnomon	CDS	212420	212475	.	+	0	Name=XP_025153116.1;ID=cds-XP_025153116.1;Dbxref=GeneID:105189508%2CGenbank:XP_025153116.1;Parent=rna-XM_025297331.1
NW_020229955.1	Gnomon	CDS	212717	212795	.	+	0	Name=XP_025153116.1;ID=cds-XP_025153116.1;Dbxref=GeneID:105189508%2CGenbank:XP_025153116.1;Parent=rna-XM_025297331.1
NW_020229955.1	Gnomon	CDS	212886	212987	.	+	0	Name=XP_025153116.1;ID=cds-XP_025153116.1;Dbxref=GeneID:105189508%2CGenbank:XP_025153116.1;Parent=rna-XM_025297331.1
NW_020229955.1	Gnomon	CDS	213584	213682	.	+	0	Name=XP_025153116.1;ID=cds-XP_025153116.1;Dbxref=GeneID:105189508%2CGenbank:XP_025153116.1;Parent=rna-XM_025297331.1
NW_020229955.1	Gnomon	exon	1576569	1576663	.	+	.	ID=exon-XR_003112663.1-1;Dbxref=GeneID:105185407%2CGenbank:XR_003112663.1;Parent=rna-XR_003112663.1
NW_020229955.1	Gnomon	exon	1578308	1578916	.	+	.	ID=exon-XR_003112663.1-2;Dbxref=GeneID:105185407%2CGenbank:XR_003112663.1;Parent=rna-XR_003112663.1
NW_020229955.1	Gnomon	exon	1593270	1594664	.	+	.	ID=exon-XR_003112663.1-3;Dbxref=GeneID:105185407%2CGenbank:XR_003112663.1;Parent=rna-XR_003112663.1
NW_020229955.1	Gnomon	CDS	709820	709852	.	+	0	Name=XP_019699933.2;ID=cds-XP_019699933.2;Dbxref=GeneID:105189565%2CGenbank:XP_019699933.2;Parent=rna-XM_019844374.2
NW_020229955.1	Gnomon	CDS	709926	710033	.	+	0	Name=XP_019699933.2;ID=cds-XP_019699933.2;Dbxref=GeneID:105189565%2CGenbank:XP_019699933.2;Parent=rna-XM_019844374.2
NW_020229955.1	Gnomon	CDS	712799	712999	.	+	0	Name=XP_019699933.2;ID=cds-XP_019699933.2;Dbxref=GeneID:105189565%2CGenbank:XP_019699933.2;Parent=rna-XM_019844374.2
NW_020229955.1	Gnomon	CDS	713114	713254	.	+	0	Name=XP_019699933.2;ID=cds-XP_019699933.2;Dbxref=GeneID:105189565%2CGenbank:XP_019699933.2;Parent=rna-XM_019844374.2
NW_020229955.1	Gnomon	CDS	713341	713431	.	+	0	Name=XP_019699933.2;ID=cds-XP_019699933.2;Dbxref=GeneID:105189565%2CGenbank:XP_019699933.2;Parent=rna-XM_019844374.2
NW_020229955.1	Gnomon	CDS	713595	713749	.	+	0	Name=XP_019699933.2;ID=cds-XP_019699933.2;Dbxref=GeneID:105189565%2CGenbank:XP_019699933.2;Parent=rna-XM_019844374.2
NW_020229955.1	Gnomon	CDS	713911	714203	.	+	0	Name=XP_019699933.2;ID=cds-XP_019699933.2;Dbxref=GeneID:105189565%2CGenbank:XP_019699933.2;Parent=rna-XM_019844374.2
NW_020229955.1	Gnomon	CDS	714650	714844	.	+	0	Name=XP_019699933.2;ID=cds-XP_019699933.2;Dbxref=GeneID:105189565%2CGenbank:XP_019699933.2;Parent=rna-XM_019844374.2
NW_020229955.1	Gnomon	CDS	714941	715027	.	+	0	Name=XP_019699933.2;ID=cds-XP_019699933.2;Dbxref=GeneID:105189565%2CGenbank:XP_019699933.2;Parent=rna-XM_019844374.2
NW_020229955.1	Gnomon	CDS	715110	715298	.	+	0	Name=XP_019699933.2;ID=cds-XP_019699933.2;Dbxref=GeneID:105189565%2CGenbank:XP_019699933.2;Parent=rna-XM_019844374.2
NW_020229955.1	Gnomon	CDS	715398	715495	.	+	0	Name=XP_019699933.2;ID=cds-XP_019699933.2;Dbxref=GeneID:105189565%2CGenbank:XP_019699933.2;Parent=rna-XM_019844374.2
NW_020229955.1	Gnomon	CDS	715623	715760	.	+	0	Name=XP_019699933.2;ID=cds-XP_019699933.2;Dbxref=GeneID:105189565%2CGenbank:XP_019699933.2;Parent=rna-XM_019844374.2
NW_020229955.1	Gnomon	CDS	716292	716321	.	+	0	Name=XP_019699933.2;ID=cds-XP_019699933.2;Dbxref=GeneID:105189565%2CGenbank:XP_019699933.2;Parent=rna-XM_019844374.2
NW_020229955.1	Gnomon	CDS	717093	717327	.	+	0	Name=XP_019699933.2;ID=cds-XP_019699933.2;Dbxref=GeneID:105189565%2CGenbank:XP_019699933.2;Parent=rna-XM_019844374.2
NW_020229955.1	Gnomon	CDS	717409	717844	.	+	0	Name=XP_019699933.2;ID=cds-XP_019699933.2;Dbxref=GeneID:105189565%2CGenbank:XP_019699933.2;Parent=rna-XM_019844374.2
NW_020229955.1	Gnomon	CDS	717929	718065	.	+	0	Name=XP_019699933.2;ID=cds-XP_019699933.2;Dbxref=GeneID:105189565%2CGenbank:XP_019699933.2;Parent=rna-XM_019844374.2
NW_020229955.1	Gnomon	CDS	718153	718267	.	+	0	Name=XP_019699933.2;ID=cds-XP_019699933.2;Dbxref=GeneID:105189565%2CGenbank:XP_019699933.2;Parent=rna-XM_019844374.2
NW_020229955.1	Gnomon	CDS	718329	718568	.	+	0	Name=XP_019699933.2;ID=cds-XP_019699933.2;Dbxref=GeneID:105189565%2CGenbank:XP_019699933.2;Parent=rna-XM_019844374.2
NW_020229955.1	Gnomon	CDS	718653	718769	.	+	0	Name=XP_019699933.2;ID=cds-XP_019699933.2;Dbxref=GeneID:105189565%2CGenbank:XP_019699933.2;Parent=rna-XM_019844374.2
NW_020229955.1	Gnomon	CDS	719098	719255	.	+	0	Name=XP_019699933.2;ID=cds-XP_019699933.2;Dbxref=GeneID:105189565%2CGenbank:XP_019699933.2;Parent=rna-XM_019844374.2
NW_020229955.1	Gnomon	CDS	719636	719784	.	+	0	Name=XP_019699933.2;ID=cds-XP_019699933.2;Dbxref=GeneID:105189565%2CGenbank:XP_019699933.2;Parent=rna-XM_019844374.2
NW_020229955.1	Gnomon	CDS	720895	720942	.	+	0	Name=XP_019699933.2;ID=cds-XP_019699933.2;Dbxref=GeneID:105189565%2CGenbank:XP_019699933.2;Parent=rna-XM_019844374.2
NW_020229955.1	Gnomon	CDS	728709	728930	.	+	0	Name=XP_019699933.2;ID=cds-XP_019699933.2;Dbxref=GeneID:105189565%2CGenbank:XP_019699933.2;Parent=rna-XM_019844374.2
NW_020229955.1	Gnomon	CDS	729270	729513	.	+	0	Name=XP_019699933.2;ID=cds-XP_019699933.2;Dbxref=GeneID:105189565%2CGenbank:XP_019699933.2;Parent=rna-XM_019844374.2
NW_020229955.1	Gnomon	CDS	729722	729813	.	+	0	Name=XP_019699933.2;ID=cds-XP_019699933.2;Dbxref=GeneID:105189565%2CGenbank:XP_019699933.2;Parent=rna-XM_019844374.2
NW_020229955.1	Gnomon	CDS	729896	730007	.	+	0	Name=XP_019699933.2;ID=cds-XP_019699933.2;Dbxref=GeneID:105189565%2CGenbank:XP_019699933.2;Parent=rna-XM_019844374.2
NW_020229955.1	Gnomon	CDS	730300	730749	.	+	0	Name=XP_019699933.2;ID=cds-XP_019699933.2;Dbxref=GeneID:105189565%2CGenbank:XP_019699933.2;Parent=rna-XM_019844374.2
NW_020229955.1	Gnomon	CDS	730911	731376	.	+	0	Name=XP_019699933.2;ID=cds-XP_019699933.2;Dbxref=GeneID:105189565%2CGenbank:XP_019699933.2;Parent=rna-XM_019844374.2
NW_020229955.1	Gnomon	CDS	1183921	1183993	.	+	0	Name=XP_011150119.1;ID=cds-XP_011150119.1;Dbxref=GeneID:105189594%2CGenbank:XP_011150119.1;Parent=rna-XM_011151817.3
NW_020229955.1	Gnomon	CDS	1206879	1206980	.	+	0	Name=XP_011150119.1;ID=cds-XP_011150119.1;Dbxref=GeneID:105189594%2CGenbank:XP_011150119.1;Parent=rna-XM_011151817.3
NW_020229955.1	Gnomon	CDS	1207083	1207192	.	+	0	Name=XP_011150119.1;ID=cds-XP_011150119.1;Dbxref=GeneID:105189594%2CGenbank:XP_011150119.1;Parent=rna-XM_011151817.3
NW_020229955.1	Gnomon	CDS	1208120	1208295	.	+	0	Name=XP_011150119.1;ID=cds-XP_011150119.1;Dbxref=GeneID:105189594%2CGenbank:XP_011150119.1;Parent=rna-XM_011151817.3
NW_020229955.1	Gnomon	CDS	1213113	1213343	.	+	0	Name=XP_011150119.1;ID=cds-XP_011150119.1;Dbxref=GeneID:105189594%2CGenbank:XP_011150119.1;Parent=rna-XM_011151817.3
NW_020229955.1	Gnomon	CDS	1213467	1213614	.	+	0	Name=XP_011150119.1;ID=cds-XP_011150119.1;Dbxref=GeneID:105189594%2CGenbank:XP_011150119.1;Parent=rna-XM_011151817.3
NW_020229955.1	Gnomon	CDS	1213812	1213950	.	+	0	Name=XP_011150119.1;ID=cds-XP_011150119.1;Dbxref=GeneID:105189594%2CGenbank:XP_011150119.1;Parent=rna-XM_011151817.3
NW_020229955.1	Gnomon	CDS	1214054	1214295	.	+	0	Name=XP_011150119.1;ID=cds-XP_011150119.1;Dbxref=GeneID:105189594%2CGenbank:XP_011150119.1;Parent=rna-XM_011151817.3
NW_020229955.1	Gnomon	exon	692952	693139	.	+	.	ID=exon-XR_003112678.1-15;Dbxref=GeneID:105189561%2CGenbank:XR_003112678.1;Parent=rna-XR_003112678.1
NW_020229955.1	Gnomon	exon	690321	690703	.	+	.	ID=exon-XR_003112678.1-10;Dbxref=GeneID:105189561%2CGenbank:XR_003112678.1;Parent=rna-XR_003112678.1
NW_020229955.1	Gnomon	exon	690788	690998	.	+	.	ID=exon-XR_003112678.1-11;Dbxref=GeneID:105189561%2CGenbank:XR_003112678.1;Parent=rna-XR_003112678.1
NW_020229955.1	Gnomon	exon	691135	691205	.	+	.	ID=exon-XR_003112678.1-12;Dbxref=GeneID:105189561%2CGenbank:XR_003112678.1;Parent=rna-XR_003112678.1
NW_020229955.1	Gnomon	exon	691411	691588	.	+	.	ID=exon-XR_003112678.1-13;Dbxref=GeneID:105189561%2CGenbank:XR_003112678.1;Parent=rna-XR_003112678.1
NW_020229955.1	Gnomon	exon	692349	692510	.	+	.	ID=exon-XR_003112678.1-14;Dbxref=GeneID:105189561%2CGenbank:XR_003112678.1;Parent=rna-XR_003112678.1
NW_020229955.1	Gnomon	mRNA	326512	336734	.	+	.	Name=XM_025297358.1;ID=rna-XM_025297358.1;Dbxref=GeneID:105189518%2CGenbank:XM_025297358.1;Parent=gene-LOC105189518
NW_020229955.1	Gnomon	exon	928508	928684	.	-	.	ID=exon-XM_025297362.1-12;Dbxref=GeneID:105189580%2CGenbank:XM_025297362.1;Parent=rna-XM_025297362.1
NW_020229955.1	Gnomon	exon	927869	928338	.	-	.	ID=exon-XM_025297362.1-13;Dbxref=GeneID:105189580%2CGenbank:XM_025297362.1;Parent=rna-XM_025297362.1
NW_020229955.1	Gnomon	exon	927258	927595	.	-	.	ID=exon-XM_025297362.1-14;Dbxref=GeneID:105189580%2CGenbank:XM_025297362.1;Parent=rna-XM_025297362.1
NW_020229955.1	Gnomon	exon	923604	924372	.	-	.	ID=exon-XM_025297362.1-15;Dbxref=GeneID:105189580%2CGenbank:XM_025297362.1;Parent=rna-XM_025297362.1
NW_020229955.1	Gnomon	exon	931138	931155	.	-	.	ID=exon-XM_025297362.1-10;Dbxref=GeneID:105189580%2CGenbank:XM_025297362.1;Parent=rna-XM_025297362.1
NW_020229955.1	Gnomon	exon	930194	930259	.	-	.	ID=exon-XM_025297362.1-11;Dbxref=GeneID:105189580%2CGenbank:XM_025297362.1;Parent=rna-XM_025297362.1
NW_020229955.1	Gnomon	CDS	220984	221065	.	-	0	Name=XP_025153117.1;ID=cds-XP_025153117.1;Dbxref=GeneID:112588217%2CGenbank:XP_025153117.1;Parent=rna-XM_025297332.1
NW_020229955.1	Gnomon	CDS	220722	220897	.	-	0	Name=XP_025153117.1;ID=cds-XP_025153117.1;Dbxref=GeneID:112588217%2CGenbank:XP_025153117.1;Parent=rna-XM_025297332.1
NW_020229955.1	Gnomon	CDS	220174	220375	.	-	0	Name=XP_025153117.1;ID=cds-XP_025153117.1;Dbxref=GeneID:112588217%2CGenbank:XP_025153117.1;Parent=rna-XM_025297332.1
NW_020229955.1	Gnomon	CDS	219659	219794	.	-	0	Name=XP_025153117.1;ID=cds-XP_025153117.1;Dbxref=GeneID:112588217%2CGenbank:XP_025153117.1;Parent=rna-XM_025297332.1
NW_020229955.1	Gnomon	CDS	219316	219421	.	-	0	Name=XP_025153117.1;ID=cds-XP_025153117.1;Dbxref=GeneID:112588217%2CGenbank:XP_025153117.1;Parent=rna-XM_025297332.1
NW_020229955.1	Gnomon	CDS	1174430	1174679	.	+	0	Name=XP_011150118.1;ID=cds-XP_011150118.1;Dbxref=GeneID:105189593%2CGenbank:XP_011150118.1;Parent=rna-XM_011151816.3
NW_020229955.1	Gnomon	CDS	1174903	1175190	.	+	0	Name=XP_011150118.1;ID=cds-XP_011150118.1;Dbxref=GeneID:105189593%2CGenbank:XP_011150118.1;Parent=rna-XM_011151816.3
NW_020229955.1	Gnomon	CDS	1175497	1175734	.	+	0	Name=XP_011150118.1;ID=cds-XP_011150118.1;Dbxref=GeneID:105189593%2CGenbank:XP_011150118.1;Parent=rna-XM_011151816.3
NW_020229955.1	Gnomon	CDS	1175833	1176079	.	+	0	Name=XP_011150118.1;ID=cds-XP_011150118.1;Dbxref=GeneID:105189593%2CGenbank:XP_011150118.1;Parent=rna-XM_011151816.3
NW_020229955.1	Gnomon	CDS	1176181	1176435	.	+	0	Name=XP_011150118.1;ID=cds-XP_011150118.1;Dbxref=GeneID:105189593%2CGenbank:XP_011150118.1;Parent=rna-XM_011151816.3
NW_020229955.1	Gnomon	CDS	1176578	1176894	.	+	0	Name=XP_011150118.1;ID=cds-XP_011150118.1;Dbxref=GeneID:105189593%2CGenbank:XP_011150118.1;Parent=rna-XM_011151816.3
NW_020229955.1	Gnomon	CDS	1176984	1177281	.	+	0	Name=XP_011150118.1;ID=cds-XP_011150118.1;Dbxref=GeneID:105189593%2CGenbank:XP_011150118.1;Parent=rna-XM_011151816.3
NW_020229955.1	Gnomon	CDS	1177342	1177822	.	+	0	Name=XP_011150118.1;ID=cds-XP_011150118.1;Dbxref=GeneID:105189593%2CGenbank:XP_011150118.1;Parent=rna-XM_011151816.3
NW_020229955.1	Gnomon	CDS	1177957	1178220	.	+	0	Name=XP_011150118.1;ID=cds-XP_011150118.1;Dbxref=GeneID:105189593%2CGenbank:XP_011150118.1;Parent=rna-XM_011151816.3
NW_020229955.1	Gnomon	CDS	1178708	1178936	.	+	0	Name=XP_011150118.1;ID=cds-XP_011150118.1;Dbxref=GeneID:105189593%2CGenbank:XP_011150118.1;Parent=rna-XM_011151816.3
NW_020229955.1	Gnomon	CDS	1179598	1179934	.	+	0	Name=XP_011150118.1;ID=cds-XP_011150118.1;Dbxref=GeneID:105189593%2CGenbank:XP_011150118.1;Parent=rna-XM_011151816.3
NW_020229955.1	Gnomon	mRNA	186357	189629	.	-	.	Name=XM_011142619.3;ID=rna-XM_011142619.3;Dbxref=GeneID:105184069%2CGenbank:XM_011142619.3;Parent=gene-LOC105184069
NW_020229955.1	Gnomon	CDS	526756	526808	.	-	0	Name=XP_019699932.1;ID=cds-XP_019699932.1;Dbxref=GeneID:105189535%2CGenbank:XP_019699932.1;Parent=rna-XM_019844373.2
NW_020229955.1	Gnomon	CDS	526488	526647	.	-	0	Name=XP_019699932.1;ID=cds-XP_019699932.1;Dbxref=GeneID:105189535%2CGenbank:XP_019699932.1;Parent=rna-XM_019844373.2
NW_020229955.1	Gnomon	CDS	526223	526327	.	-	0	Name=XP_019699932.1;ID=cds-XP_019699932.1;Dbxref=GeneID:105189535%2CGenbank:XP_019699932.1;Parent=rna-XM_019844373.2
NW_020229955.1	Gnomon	mRNA	326512	336734	.	+	.	Name=XM_025297357.1;ID=rna-XM_025297357.1;Dbxref=GeneID:105189518%2CGenbank:XM_025297357.1;Parent=gene-LOC105189518
NW_020229955.1	Gnomon	mRNA	705888	707935	.	+	.	Name=XM_011151762.3;ID=rna-XM_011151762.3;Dbxref=GeneID:105189564%2CGenbank:XM_011151762.3;Parent=gene-LOC105189564
NW_020229955.1	Gnomon	CDS	709820	709852	.	+	0	Name=XP_025153016.1;ID=cds-XP_025153016.1;Dbxref=GeneID:105189565%2CGenbank:XP_025153016.1;Parent=rna-XM_025297231.1
NW_020229955.1	Gnomon	CDS	709926	710033	.	+	0	Name=XP_025153016.1;ID=cds-XP_025153016.1;Dbxref=GeneID:105189565%2CGenbank:XP_025153016.1;Parent=rna-XM_025297231.1
NW_020229955.1	Gnomon	CDS	712799	712999	.	+	0	Name=XP_025153016.1;ID=cds-XP_025153016.1;Dbxref=GeneID:105189565%2CGenbank:XP_025153016.1;Parent=rna-XM_025297231.1
NW_020229955.1	Gnomon	CDS	713114	713254	.	+	0	Name=XP_025153016.1;ID=cds-XP_025153016.1;Dbxref=GeneID:105189565%2CGenbank:XP_025153016.1;Parent=rna-XM_025297231.1
NW_020229955.1	Gnomon	CDS	713341	713431	.	+	0	Name=XP_025153016.1;ID=cds-XP_025153016.1;Dbxref=GeneID:105189565%2CGenbank:XP_025153016.1;Parent=rna-XM_025297231.1
NW_020229955.1	Gnomon	CDS	713583	713749	.	+	0	Name=XP_025153016.1;ID=cds-XP_025153016.1;Dbxref=GeneID:105189565%2CGenbank:XP_025153016.1;Parent=rna-XM_025297231.1
NW_020229955.1	Gnomon	CDS	713911	714203	.	+	0	Name=XP_025153016.1;ID=cds-XP_025153016.1;Dbxref=GeneID:105189565%2CGenbank:XP_025153016.1;Parent=rna-XM_025297231.1
NW_020229955.1	Gnomon	CDS	714650	714844	.	+	0	Name=XP_025153016.1;ID=cds-XP_025153016.1;Dbxref=GeneID:105189565%2CGenbank:XP_025153016.1;Parent=rna-XM_025297231.1
NW_020229955.1	Gnomon	CDS	714941	715027	.	+	0	Name=XP_025153016.1;ID=cds-XP_025153016.1;Dbxref=GeneID:105189565%2CGenbank:XP_025153016.1;Parent=rna-XM_025297231.1
NW_020229955.1	Gnomon	CDS	715110	715298	.	+	0	Name=XP_025153016.1;ID=cds-XP_025153016.1;Dbxref=GeneID:105189565%2CGenbank:XP_025153016.1;Parent=rna-XM_025297231.1
NW_020229955.1	Gnomon	CDS	715398	715495	.	+	0	Name=XP_025153016.1;ID=cds-XP_025153016.1;Dbxref=GeneID:105189565%2CGenbank:XP_025153016.1;Parent=rna-XM_025297231.1
NW_020229955.1	Gnomon	CDS	715623	715760	.	+	0	Name=XP_025153016.1;ID=cds-XP_025153016.1;Dbxref=GeneID:105189565%2CGenbank:XP_025153016.1;Parent=rna-XM_025297231.1
NW_020229955.1	Gnomon	CDS	716292	716321	.	+	0	Name=XP_025153016.1;ID=cds-XP_025153016.1;Dbxref=GeneID:105189565%2CGenbank:XP_025153016.1;Parent=rna-XM_025297231.1
NW_020229955.1	Gnomon	CDS	717093	717327	.	+	0	Name=XP_025153016.1;ID=cds-XP_025153016.1;Dbxref=GeneID:105189565%2CGenbank:XP_025153016.1;Parent=rna-XM_025297231.1
NW_020229955.1	Gnomon	CDS	717409	717844	.	+	0	Name=XP_025153016.1;ID=cds-XP_025153016.1;Dbxref=GeneID:105189565%2CGenbank:XP_025153016.1;Parent=rna-XM_025297231.1
NW_020229955.1	Gnomon	CDS	717929	718065	.	+	0	Name=XP_025153016.1;ID=cds-XP_025153016.1;Dbxref=GeneID:105189565%2CGenbank:XP_025153016.1;Parent=rna-XM_025297231.1
NW_020229955.1	Gnomon	CDS	718153	718267	.	+	0	Name=XP_025153016.1;ID=cds-XP_025153016.1;Dbxref=GeneID:105189565%2CGenbank:XP_025153016.1;Parent=rna-XM_025297231.1
NW_020229955.1	Gnomon	CDS	718329	718568	.	+	0	Name=XP_025153016.1;ID=cds-XP_025153016.1;Dbxref=GeneID:105189565%2CGenbank:XP_025153016.1;Parent=rna-XM_025297231.1
NW_020229955.1	Gnomon	CDS	718653	718769	.	+	0	Name=XP_025153016.1;ID=cds-XP_025153016.1;Dbxref=GeneID:105189565%2CGenbank:XP_025153016.1;Parent=rna-XM_025297231.1
NW_020229955.1	Gnomon	CDS	719098	719255	.	+	0	Name=XP_025153016.1;ID=cds-XP_025153016.1;Dbxref=GeneID:105189565%2CGenbank:XP_025153016.1;Parent=rna-XM_025297231.1
NW_020229955.1	Gnomon	CDS	719636	719784	.	+	0	Name=XP_025153016.1;ID=cds-XP_025153016.1;Dbxref=GeneID:105189565%2CGenbank:XP_025153016.1;Parent=rna-XM_025297231.1
NW_020229955.1	Gnomon	CDS	723560	723931	.	+	0	Name=XP_025153016.1;ID=cds-XP_025153016.1;Dbxref=GeneID:105189565%2CGenbank:XP_025153016.1;Parent=rna-XM_025297231.1
NW_020229955.1	Gnomon	CDS	728751	728930	.	+	0	Name=XP_025153016.1;ID=cds-XP_025153016.1;Dbxref=GeneID:105189565%2CGenbank:XP_025153016.1;Parent=rna-XM_025297231.1
NW_020229955.1	Gnomon	CDS	729270	729513	.	+	0	Name=XP_025153016.1;ID=cds-XP_025153016.1;Dbxref=GeneID:105189565%2CGenbank:XP_025153016.1;Parent=rna-XM_025297231.1
NW_020229955.1	Gnomon	CDS	729722	729813	.	+	0	Name=XP_025153016.1;ID=cds-XP_025153016.1;Dbxref=GeneID:105189565%2CGenbank:XP_025153016.1;Parent=rna-XM_025297231.1
NW_020229955.1	Gnomon	CDS	729896	730007	.	+	0	Name=XP_025153016.1;ID=cds-XP_025153016.1;Dbxref=GeneID:105189565%2CGenbank:XP_025153016.1;Parent=rna-XM_025297231.1
NW_020229955.1	Gnomon	CDS	730300	730749	.	+	0	Name=XP_025153016.1;ID=cds-XP_025153016.1;Dbxref=GeneID:105189565%2CGenbank:XP_025153016.1;Parent=rna-XM_025297231.1
NW_020229955.1	Gnomon	CDS	730911	731376	.	+	0	Name=XP_025153016.1;ID=cds-XP_025153016.1;Dbxref=GeneID:105189565%2CGenbank:XP_025153016.1;Parent=rna-XM_025297231.1
NW_020229955.1	Gnomon	CDS	524494	524812	.	-	0	Name=XP_011150011.1;ID=cds-XP_011150011.1;Dbxref=GeneID:105189535%2CGenbank:XP_011150011.1;Parent=rna-XM_011151709.3
NW_020229955.1	Gnomon	CDS	524350	524408	.	-	0	Name=XP_011150011.1;ID=cds-XP_011150011.1;Dbxref=GeneID:105189535%2CGenbank:XP_011150011.1;Parent=rna-XM_011151709.3
NW_020229955.1	Gnomon	exon	554936	555024	.	+	.	ID=exon-XM_011151716.3-8;Dbxref=GeneID:105189540%2CGenbank:XM_011151716.3;Parent=rna-XM_011151716.3
NW_020229955.1	Gnomon	exon	555103	555192	.	+	.	ID=exon-XM_011151716.3-9;Dbxref=GeneID:105189540%2CGenbank:XM_011151716.3;Parent=rna-XM_011151716.3
NW_020229955.1	Gnomon	exon	552686	552832	.	+	.	ID=exon-XM_011151716.3-1;Dbxref=GeneID:105189540%2CGenbank:XM_011151716.3;Parent=rna-XM_011151716.3
NW_020229955.1	Gnomon	exon	552963	553248	.	+	.	ID=exon-XM_011151716.3-2;Dbxref=GeneID:105189540%2CGenbank:XM_011151716.3;Parent=rna-XM_011151716.3
NW_020229955.1	Gnomon	exon	553340	553497	.	+	.	ID=exon-XM_011151716.3-3;Dbxref=GeneID:105189540%2CGenbank:XM_011151716.3;Parent=rna-XM_011151716.3
NW_020229955.1	Gnomon	exon	553606	553717	.	+	.	ID=exon-XM_011151716.3-4;Dbxref=GeneID:105189540%2CGenbank:XM_011151716.3;Parent=rna-XM_011151716.3
NW_020229955.1	Gnomon	exon	553827	554032	.	+	.	ID=exon-XM_011151716.3-5;Dbxref=GeneID:105189540%2CGenbank:XM_011151716.3;Parent=rna-XM_011151716.3
NW_020229955.1	Gnomon	exon	554122	554253	.	+	.	ID=exon-XM_011151716.3-6;Dbxref=GeneID:105189540%2CGenbank:XM_011151716.3;Parent=rna-XM_011151716.3
NW_020229955.1	Gnomon	exon	554760	554855	.	+	.	ID=exon-XM_011151716.3-7;Dbxref=GeneID:105189540%2CGenbank:XM_011151716.3;Parent=rna-XM_011151716.3
NW_020229955.1	Gnomon	exon	1367043	1367132	.	+	.	ID=exon-XM_025297328.1-9;Dbxref=GeneID:105185406%2CGenbank:XM_025297328.1;Parent=rna-XM_025297328.1
NW_020229955.1	Gnomon	exon	1364835	1364952	.	+	.	ID=exon-XM_025297328.1-7;Dbxref=GeneID:105185406%2CGenbank:XM_025297328.1;Parent=rna-XM_025297328.1
NW_020229955.1	Gnomon	exon	1366475	1366628	.	+	.	ID=exon-XM_025297328.1-8;Dbxref=GeneID:105185406%2CGenbank:XM_025297328.1;Parent=rna-XM_025297328.1
NW_020229955.1	Gnomon	exon	1362329	1362487	.	+	.	ID=exon-XM_025297328.1-5;Dbxref=GeneID:105185406%2CGenbank:XM_025297328.1;Parent=rna-XM_025297328.1
NW_020229955.1	Gnomon	exon	1364311	1364454	.	+	.	ID=exon-XM_025297328.1-6;Dbxref=GeneID:105185406%2CGenbank:XM_025297328.1;Parent=rna-XM_025297328.1
NW_020229955.1	Gnomon	exon	1357191	1357327	.	+	.	ID=exon-XM_025297328.1-3;Dbxref=GeneID:105185406%2CGenbank:XM_025297328.1;Parent=rna-XM_025297328.1
NW_020229955.1	Gnomon	exon	1361621	1361902	.	+	.	ID=exon-XM_025297328.1-4;Dbxref=GeneID:105185406%2CGenbank:XM_025297328.1;Parent=rna-XM_025297328.1
NW_020229955.1	Gnomon	exon	1333832	1334772	.	+	.	ID=exon-XM_025297328.1-1;Dbxref=GeneID:105185406%2CGenbank:XM_025297328.1;Parent=rna-XM_025297328.1
NW_020229955.1	Gnomon	exon	1352156	1352240	.	+	.	ID=exon-XM_025297328.1-2;Dbxref=GeneID:105185406%2CGenbank:XM_025297328.1;Parent=rna-XM_025297328.1
NW_020229955.1	Gnomon	exon	1590727	1590819	.	+	.	ID=exon-XR_003112664.1-1;Dbxref=GeneID:105185407%2CGenbank:XR_003112664.1;Parent=rna-XR_003112664.1
NW_020229955.1	Gnomon	exon	1593270	1594664	.	+	.	ID=exon-XR_003112664.1-2;Dbxref=GeneID:105185407%2CGenbank:XR_003112664.1;Parent=rna-XR_003112664.1
NW_020229955.1	Gnomon	exon	811883	812110	.	-	.	ID=exon-XM_011151773.3-3;Dbxref=GeneID:105189569%2CGenbank:XM_011151773.3;Parent=rna-XM_011151773.3
NW_020229955.1	Gnomon	exon	811696	811802	.	-	.	ID=exon-XM_011151773.3-4;Dbxref=GeneID:105189569%2CGenbank:XM_011151773.3;Parent=rna-XM_011151773.3
NW_020229955.1	Gnomon	exon	812864	813191	.	-	.	ID=exon-XM_011151773.3-1;Dbxref=GeneID:105189569%2CGenbank:XM_011151773.3;Parent=rna-XM_011151773.3
NW_020229955.1	Gnomon	exon	812186	812384	.	-	.	ID=exon-XM_011151773.3-2;Dbxref=GeneID:105189569%2CGenbank:XM_011151773.3;Parent=rna-XM_011151773.3
NW_020229955.1	Gnomon	exon	810152	810329	.	-	.	ID=exon-XM_011151773.3-7;Dbxref=GeneID:105189569%2CGenbank:XM_011151773.3;Parent=rna-XM_011151773.3
NW_020229955.1	Gnomon	exon	809954	810069	.	-	.	ID=exon-XM_011151773.3-8;Dbxref=GeneID:105189569%2CGenbank:XM_011151773.3;Parent=rna-XM_011151773.3
NW_020229955.1	Gnomon	exon	811061	811613	.	-	.	ID=exon-XM_011151773.3-5;Dbxref=GeneID:105189569%2CGenbank:XM_011151773.3;Parent=rna-XM_011151773.3
NW_020229955.1	Gnomon	exon	810494	810864	.	-	.	ID=exon-XM_011151773.3-6;Dbxref=GeneID:105189569%2CGenbank:XM_011151773.3;Parent=rna-XM_011151773.3
NW_020229955.1	Gnomon	exon	809687	809869	.	-	.	ID=exon-XM_011151773.3-9;Dbxref=GeneID:105189569%2CGenbank:XM_011151773.3;Parent=rna-XM_011151773.3
NW_020229955.1	Gnomon	mRNA	1379219	1387889	.	-	.	Name=XM_011144763.3;ID=rna-XM_011144763.3;Dbxref=GeneID:105185353%2CGenbank:XM_011144763.3;Parent=gene-LOC105185353
NW_020229955.1	Gnomon	mRNA	322356	336734	.	+	.	Name=XM_025297352.1;ID=rna-XM_025297352.1;Dbxref=GeneID:105189518%2CGenbank:XM_025297352.1;Parent=gene-LOC105189518
NW_020229955.1	Gnomon	exon	273511	273881	.	-	.	ID=exon-XM_011151822.3-2;Dbxref=GeneID:105189598%2CGenbank:XM_011151822.3;Parent=rna-XM_011151822.3
NW_020229955.1	Gnomon	exon	273965	274374	.	-	.	ID=exon-XM_011151822.3-1;Dbxref=GeneID:105189598%2CGenbank:XM_011151822.3;Parent=rna-XM_011151822.3
NW_020229955.1	Gnomon	mRNA	266661	270065	.	+	.	Name=XM_011151669.3;ID=rna-XM_011151669.3;Dbxref=GeneID:105189515%2CGenbank:XM_011151669.3;Parent=gene-LOC105189515
NW_020229955.1	Gnomon	CDS	250696	250786	.	+	0	Name=XP_011149956.1;ID=cds-XP_011149956.1;Dbxref=GeneID:105189510%2CGenbank:XP_011149956.1;Parent=rna-XM_011151654.3
NW_020229955.1	Gnomon	CDS	252753	252927	.	+	0	Name=XP_011149956.1;ID=cds-XP_011149956.1;Dbxref=GeneID:105189510%2CGenbank:XP_011149956.1;Parent=rna-XM_011151654.3
NW_020229955.1	Gnomon	CDS	260048	260121	.	+	0	Name=XP_011149956.1;ID=cds-XP_011149956.1;Dbxref=GeneID:105189510%2CGenbank:XP_011149956.1;Parent=rna-XM_011151654.3
NW_020229955.1	Gnomon	CDS	260391	260604	.	+	0	Name=XP_011149956.1;ID=cds-XP_011149956.1;Dbxref=GeneID:105189510%2CGenbank:XP_011149956.1;Parent=rna-XM_011151654.3
NW_020229955.1	Gnomon	CDS	260716	261139	.	+	0	Name=XP_011149956.1;ID=cds-XP_011149956.1;Dbxref=GeneID:105189510%2CGenbank:XP_011149956.1;Parent=rna-XM_011151654.3
NW_020229955.1	Gnomon	CDS	261574	261730	.	+	0	Name=XP_011149956.1;ID=cds-XP_011149956.1;Dbxref=GeneID:105189510%2CGenbank:XP_011149956.1;Parent=rna-XM_011151654.3
NW_020229955.1	Gnomon	CDS	261882	262122	.	+	0	Name=XP_011149956.1;ID=cds-XP_011149956.1;Dbxref=GeneID:105189510%2CGenbank:XP_011149956.1;Parent=rna-XM_011151654.3
NW_020229955.1	Gnomon	CDS	262247	262484	.	+	0	Name=XP_011149956.1;ID=cds-XP_011149956.1;Dbxref=GeneID:105189510%2CGenbank:XP_011149956.1;Parent=rna-XM_011151654.3
NW_020229955.1	Gnomon	CDS	262596	262715	.	+	0	Name=XP_011149956.1;ID=cds-XP_011149956.1;Dbxref=GeneID:105189510%2CGenbank:XP_011149956.1;Parent=rna-XM_011151654.3
NW_020229955.1	Gnomon	CDS	262852	263022	.	+	0	Name=XP_011149956.1;ID=cds-XP_011149956.1;Dbxref=GeneID:105189510%2CGenbank:XP_011149956.1;Parent=rna-XM_011151654.3
NW_020229955.1	Gnomon	mRNA	1556826	1594664	.	+	.	Name=XM_025297258.1;ID=rna-XM_025297258.1;Dbxref=GeneID:105185407%2CGenbank:XM_025297258.1;Parent=gene-LOC105185407
NW_020229955.1	Gnomon	CDS	524494	524812	.	-	0	Name=XP_011150010.1;ID=cds-XP_011150010.1;Dbxref=GeneID:105189535%2CGenbank:XP_011150010.1;Parent=rna-XM_011151708.3
NW_020229955.1	Gnomon	CDS	524350	524408	.	-	0	Name=XP_011150010.1;ID=cds-XP_011150010.1;Dbxref=GeneID:105189535%2CGenbank:XP_011150010.1;Parent=rna-XM_011151708.3
NW_020229955.1	Gnomon	CDS	709820	709852	.	+	0	Name=XP_025153017.1;ID=cds-XP_025153017.1;Dbxref=GeneID:105189565%2CGenbank:XP_025153017.1;Parent=rna-XM_025297232.1
NW_020229955.1	Gnomon	CDS	709926	710033	.	+	0	Name=XP_025153017.1;ID=cds-XP_025153017.1;Dbxref=GeneID:105189565%2CGenbank:XP_025153017.1;Parent=rna-XM_025297232.1
NW_020229955.1	Gnomon	CDS	712799	712999	.	+	0	Name=XP_025153017.1;ID=cds-XP_025153017.1;Dbxref=GeneID:105189565%2CGenbank:XP_025153017.1;Parent=rna-XM_025297232.1
NW_020229955.1	Gnomon	CDS	713114	713254	.	+	0	Name=XP_025153017.1;ID=cds-XP_025153017.1;Dbxref=GeneID:105189565%2CGenbank:XP_025153017.1;Parent=rna-XM_025297232.1
NW_020229955.1	Gnomon	CDS	713341	713431	.	+	0	Name=XP_025153017.1;ID=cds-XP_025153017.1;Dbxref=GeneID:105189565%2CGenbank:XP_025153017.1;Parent=rna-XM_025297232.1
NW_020229955.1	Gnomon	CDS	713583	713749	.	+	0	Name=XP_025153017.1;ID=cds-XP_025153017.1;Dbxref=GeneID:105189565%2CGenbank:XP_025153017.1;Parent=rna-XM_025297232.1
NW_020229955.1	Gnomon	CDS	713911	714203	.	+	0	Name=XP_025153017.1;ID=cds-XP_025153017.1;Dbxref=GeneID:105189565%2CGenbank:XP_025153017.1;Parent=rna-XM_025297232.1
NW_020229955.1	Gnomon	CDS	714650	714844	.	+	0	Name=XP_025153017.1;ID=cds-XP_025153017.1;Dbxref=GeneID:105189565%2CGenbank:XP_025153017.1;Parent=rna-XM_025297232.1
NW_020229955.1	Gnomon	CDS	714941	715027	.	+	0	Name=XP_025153017.1;ID=cds-XP_025153017.1;Dbxref=GeneID:105189565%2CGenbank:XP_025153017.1;Parent=rna-XM_025297232.1
NW_020229955.1	Gnomon	CDS	715110	715298	.	+	0	Name=XP_025153017.1;ID=cds-XP_025153017.1;Dbxref=GeneID:105189565%2CGenbank:XP_025153017.1;Parent=rna-XM_025297232.1
NW_020229955.1	Gnomon	CDS	715398	715495	.	+	0	Name=XP_025153017.1;ID=cds-XP_025153017.1;Dbxref=GeneID:105189565%2CGenbank:XP_025153017.1;Parent=rna-XM_025297232.1
NW_020229955.1	Gnomon	CDS	715623	715760	.	+	0	Name=XP_025153017.1;ID=cds-XP_025153017.1;Dbxref=GeneID:105189565%2CGenbank:XP_025153017.1;Parent=rna-XM_025297232.1
NW_020229955.1	Gnomon	CDS	716292	716321	.	+	0	Name=XP_025153017.1;ID=cds-XP_025153017.1;Dbxref=GeneID:105189565%2CGenbank:XP_025153017.1;Parent=rna-XM_025297232.1
NW_020229955.1	Gnomon	CDS	717093	717327	.	+	0	Name=XP_025153017.1;ID=cds-XP_025153017.1;Dbxref=GeneID:105189565%2CGenbank:XP_025153017.1;Parent=rna-XM_025297232.1
NW_020229955.1	Gnomon	CDS	717409	717844	.	+	0	Name=XP_025153017.1;ID=cds-XP_025153017.1;Dbxref=GeneID:105189565%2CGenbank:XP_025153017.1;Parent=rna-XM_025297232.1
NW_020229955.1	Gnomon	CDS	717929	718065	.	+	0	Name=XP_025153017.1;ID=cds-XP_025153017.1;Dbxref=GeneID:105189565%2CGenbank:XP_025153017.1;Parent=rna-XM_025297232.1
NW_020229955.1	Gnomon	CDS	718153	718267	.	+	0	Name=XP_025153017.1;ID=cds-XP_025153017.1;Dbxref=GeneID:105189565%2CGenbank:XP_025153017.1;Parent=rna-XM_025297232.1
NW_020229955.1	Gnomon	CDS	718329	718568	.	+	0	Name=XP_025153017.1;ID=cds-XP_025153017.1;Dbxref=GeneID:105189565%2CGenbank:XP_025153017.1;Parent=rna-XM_025297232.1
NW_020229955.1	Gnomon	CDS	718653	718769	.	+	0	Name=XP_025153017.1;ID=cds-XP_025153017.1;Dbxref=GeneID:105189565%2CGenbank:XP_025153017.1;Parent=rna-XM_025297232.1
NW_020229955.1	Gnomon	CDS	719098	719255	.	+	0	Name=XP_025153017.1;ID=cds-XP_025153017.1;Dbxref=GeneID:105189565%2CGenbank:XP_025153017.1;Parent=rna-XM_025297232.1
NW_020229955.1	Gnomon	CDS	719636	719784	.	+	0	Name=XP_025153017.1;ID=cds-XP_025153017.1;Dbxref=GeneID:105189565%2CGenbank:XP_025153017.1;Parent=rna-XM_025297232.1
NW_020229955.1	Gnomon	CDS	723560	723931	.	+	0	Name=XP_025153017.1;ID=cds-XP_025153017.1;Dbxref=GeneID:105189565%2CGenbank:XP_025153017.1;Parent=rna-XM_025297232.1
NW_020229955.1	Gnomon	CDS	728751	728930	.	+	0	Name=XP_025153017.1;ID=cds-XP_025153017.1;Dbxref=GeneID:105189565%2CGenbank:XP_025153017.1;Parent=rna-XM_025297232.1
NW_020229955.1	Gnomon	CDS	729270	729513	.	+	0	Name=XP_025153017.1;ID=cds-XP_025153017.1;Dbxref=GeneID:105189565%2CGenbank:XP_025153017.1;Parent=rna-XM_025297232.1
NW_020229955.1	Gnomon	CDS	729722	729813	.	+	0	Name=XP_025153017.1;ID=cds-XP_025153017.1;Dbxref=GeneID:105189565%2CGenbank:XP_025153017.1;Parent=rna-XM_025297232.1
NW_020229955.1	Gnomon	CDS	729896	730007	.	+	0	Name=XP_025153017.1;ID=cds-XP_025153017.1;Dbxref=GeneID:105189565%2CGenbank:XP_025153017.1;Parent=rna-XM_025297232.1
NW_020229955.1	Gnomon	CDS	730300	730749	.	+	0	Name=XP_025153017.1;ID=cds-XP_025153017.1;Dbxref=GeneID:105189565%2CGenbank:XP_025153017.1;Parent=rna-XM_025297232.1
NW_020229955.1	Gnomon	CDS	730911	731376	.	+	0	Name=XP_025153017.1;ID=cds-XP_025153017.1;Dbxref=GeneID:105189565%2CGenbank:XP_025153017.1;Parent=rna-XM_025297232.1
NW_020229955.1	Gnomon	mRNA	699740	705404	.	-	.	Name=XM_011151761.3;ID=rna-XM_011151761.3;Dbxref=GeneID:105189563%2CGenbank:XM_011151761.3;Parent=gene-LOC105189563
NW_020229955.1	Gnomon	mRNA	324443	336734	.	+	.	Name=XM_025297351.1;ID=rna-XM_025297351.1;Dbxref=GeneID:105189518%2CGenbank:XM_025297351.1;Parent=gene-LOC105189518
NW_020229955.1	Gnomon	mRNA	266661	270065	.	+	.	Name=XM_011151668.3;ID=rna-XM_011151668.3;Dbxref=GeneID:105189515%2CGenbank:XM_011151668.3;Parent=gene-LOC105189515
NW_020229955.1	Gnomon	mRNA	1556822	1559194	.	+	.	Name=XM_025297257.1;ID=rna-XM_025297257.1;Dbxref=GeneID:105185407%2CGenbank:XM_025297257.1;Parent=gene-LOC105185407
NW_020229955.1	Gnomon	CDS	1334224	1334772	.	+	0	Name=XP_025153111.1;ID=cds-XP_025153111.1;Dbxref=GeneID:105185406%2CGenbank:XP_025153111.1;Parent=rna-XM_025297326.1
NW_020229955.1	Gnomon	CDS	1352156	1352240	.	+	0	Name=XP_025153111.1;ID=cds-XP_025153111.1;Dbxref=GeneID:105185406%2CGenbank:XP_025153111.1;Parent=rna-XM_025297326.1
NW_020229955.1	Gnomon	CDS	1357191	1357327	.	+	0	Name=XP_025153111.1;ID=cds-XP_025153111.1;Dbxref=GeneID:105185406%2CGenbank:XP_025153111.1;Parent=rna-XM_025297326.1
NW_020229955.1	Gnomon	CDS	1361621	1361902	.	+	0	Name=XP_025153111.1;ID=cds-XP_025153111.1;Dbxref=GeneID:105185406%2CGenbank:XP_025153111.1;Parent=rna-XM_025297326.1
NW_020229955.1	Gnomon	CDS	1362329	1362487	.	+	0	Name=XP_025153111.1;ID=cds-XP_025153111.1;Dbxref=GeneID:105185406%2CGenbank:XP_025153111.1;Parent=rna-XM_025297326.1
NW_020229955.1	Gnomon	CDS	1363481	1363540	.	+	0	Name=XP_025153111.1;ID=cds-XP_025153111.1;Dbxref=GeneID:105185406%2CGenbank:XP_025153111.1;Parent=rna-XM_025297326.1
NW_020229955.1	Gnomon	CDS	1364302	1364454	.	+	0	Name=XP_025153111.1;ID=cds-XP_025153111.1;Dbxref=GeneID:105185406%2CGenbank:XP_025153111.1;Parent=rna-XM_025297326.1
NW_020229955.1	Gnomon	CDS	1364835	1364952	.	+	0	Name=XP_025153111.1;ID=cds-XP_025153111.1;Dbxref=GeneID:105185406%2CGenbank:XP_025153111.1;Parent=rna-XM_025297326.1
NW_020229955.1	Gnomon	CDS	1366490	1366628	.	+	0	Name=XP_025153111.1;ID=cds-XP_025153111.1;Dbxref=GeneID:105185406%2CGenbank:XP_025153111.1;Parent=rna-XM_025297326.1
NW_020229955.1	Gnomon	CDS	1368857	1368943	.	+	0	Name=XP_025153111.1;ID=cds-XP_025153111.1;Dbxref=GeneID:105185406%2CGenbank:XP_025153111.1;Parent=rna-XM_025297326.1
NW_020229955.1	Gnomon	CDS	1369759	1369904	.	+	0	Name=XP_025153111.1;ID=cds-XP_025153111.1;Dbxref=GeneID:105185406%2CGenbank:XP_025153111.1;Parent=rna-XM_025297326.1
NW_020229955.1	Gnomon	CDS	1370016	1370170	.	+	0	Name=XP_025153111.1;ID=cds-XP_025153111.1;Dbxref=GeneID:105185406%2CGenbank:XP_025153111.1;Parent=rna-XM_025297326.1
NW_020229955.1	Gnomon	CDS	1370291	1370335	.	+	0	Name=XP_025153111.1;ID=cds-XP_025153111.1;Dbxref=GeneID:105185406%2CGenbank:XP_025153111.1;Parent=rna-XM_025297326.1
NW_020229955.1	Gnomon	CDS	1334224	1334772	.	+	0	Name=XP_025153112.1;ID=cds-XP_025153112.1;Dbxref=GeneID:105185406%2CGenbank:XP_025153112.1;Parent=rna-XM_025297327.1
NW_020229955.1	Gnomon	CDS	1352156	1352240	.	+	0	Name=XP_025153112.1;ID=cds-XP_025153112.1;Dbxref=GeneID:105185406%2CGenbank:XP_025153112.1;Parent=rna-XM_025297327.1
NW_020229955.1	Gnomon	CDS	1357191	1357327	.	+	0	Name=XP_025153112.1;ID=cds-XP_025153112.1;Dbxref=GeneID:105185406%2CGenbank:XP_025153112.1;Parent=rna-XM_025297327.1
NW_020229955.1	Gnomon	CDS	1361621	1361902	.	+	0	Name=XP_025153112.1;ID=cds-XP_025153112.1;Dbxref=GeneID:105185406%2CGenbank:XP_025153112.1;Parent=rna-XM_025297327.1
NW_020229955.1	Gnomon	CDS	1362329	1362487	.	+	0	Name=XP_025153112.1;ID=cds-XP_025153112.1;Dbxref=GeneID:105185406%2CGenbank:XP_025153112.1;Parent=rna-XM_025297327.1
NW_020229955.1	Gnomon	CDS	1364302	1364454	.	+	0	Name=XP_025153112.1;ID=cds-XP_025153112.1;Dbxref=GeneID:105185406%2CGenbank:XP_025153112.1;Parent=rna-XM_025297327.1
NW_020229955.1	Gnomon	CDS	1364835	1364952	.	+	0	Name=XP_025153112.1;ID=cds-XP_025153112.1;Dbxref=GeneID:105185406%2CGenbank:XP_025153112.1;Parent=rna-XM_025297327.1
NW_020229955.1	Gnomon	CDS	1366475	1366628	.	+	0	Name=XP_025153112.1;ID=cds-XP_025153112.1;Dbxref=GeneID:105185406%2CGenbank:XP_025153112.1;Parent=rna-XM_025297327.1
NW_020229955.1	Gnomon	CDS	1367043	1367132	.	+	0	Name=XP_025153112.1;ID=cds-XP_025153112.1;Dbxref=GeneID:105185406%2CGenbank:XP_025153112.1;Parent=rna-XM_025297327.1
NW_020229955.1	Gnomon	CDS	1369759	1369904	.	+	0	Name=XP_025153112.1;ID=cds-XP_025153112.1;Dbxref=GeneID:105185406%2CGenbank:XP_025153112.1;Parent=rna-XM_025297327.1
NW_020229955.1	Gnomon	CDS	1370016	1370170	.	+	0	Name=XP_025153112.1;ID=cds-XP_025153112.1;Dbxref=GeneID:105185406%2CGenbank:XP_025153112.1;Parent=rna-XM_025297327.1
NW_020229955.1	Gnomon	CDS	1370291	1370335	.	+	0	Name=XP_025153112.1;ID=cds-XP_025153112.1;Dbxref=GeneID:105185406%2CGenbank:XP_025153112.1;Parent=rna-XM_025297327.1
NW_020229955.1	Gnomon	mRNA	269218	270408	.	-	.	Name=XM_011151666.3;ID=rna-XM_011151666.3;Dbxref=GeneID:105189514%2CGenbank:XM_011151666.3;Parent=gene-LOC105189514
NW_020229955.1	Gnomon	mRNA	191724	193546	.	+	.	Name=XM_011142613.3;ID=rna-XM_011142613.3;Dbxref=GeneID:105184068%2CGenbank:XM_011142613.3;Parent=gene-LOC105184068
NW_020229955.1	Gnomon	CDS	709820	709852	.	+	0	Name=XP_025153018.1;ID=cds-XP_025153018.1;Dbxref=GeneID:105189565%2CGenbank:XP_025153018.1;Parent=rna-XM_025297233.1
NW_020229955.1	Gnomon	CDS	709926	710033	.	+	0	Name=XP_025153018.1;ID=cds-XP_025153018.1;Dbxref=GeneID:105189565%2CGenbank:XP_025153018.1;Parent=rna-XM_025297233.1
NW_020229955.1	Gnomon	CDS	712799	712999	.	+	0	Name=XP_025153018.1;ID=cds-XP_025153018.1;Dbxref=GeneID:105189565%2CGenbank:XP_025153018.1;Parent=rna-XM_025297233.1
NW_020229955.1	Gnomon	CDS	713114	713254	.	+	0	Name=XP_025153018.1;ID=cds-XP_025153018.1;Dbxref=GeneID:105189565%2CGenbank:XP_025153018.1;Parent=rna-XM_025297233.1
NW_020229955.1	Gnomon	CDS	713341	713431	.	+	0	Name=XP_025153018.1;ID=cds-XP_025153018.1;Dbxref=GeneID:105189565%2CGenbank:XP_025153018.1;Parent=rna-XM_025297233.1
NW_020229955.1	Gnomon	CDS	713583	713749	.	+	0	Name=XP_025153018.1;ID=cds-XP_025153018.1;Dbxref=GeneID:105189565%2CGenbank:XP_025153018.1;Parent=rna-XM_025297233.1
NW_020229955.1	Gnomon	CDS	713911	714203	.	+	0	Name=XP_025153018.1;ID=cds-XP_025153018.1;Dbxref=GeneID:105189565%2CGenbank:XP_025153018.1;Parent=rna-XM_025297233.1
NW_020229955.1	Gnomon	CDS	714650	714844	.	+	0	Name=XP_025153018.1;ID=cds-XP_025153018.1;Dbxref=GeneID:105189565%2CGenbank:XP_025153018.1;Parent=rna-XM_025297233.1
NW_020229955.1	Gnomon	CDS	714941	715027	.	+	0	Name=XP_025153018.1;ID=cds-XP_025153018.1;Dbxref=GeneID:105189565%2CGenbank:XP_025153018.1;Parent=rna-XM_025297233.1
NW_020229955.1	Gnomon	CDS	715110	715298	.	+	0	Name=XP_025153018.1;ID=cds-XP_025153018.1;Dbxref=GeneID:105189565%2CGenbank:XP_025153018.1;Parent=rna-XM_025297233.1
NW_020229955.1	Gnomon	CDS	715398	715495	.	+	0	Name=XP_025153018.1;ID=cds-XP_025153018.1;Dbxref=GeneID:105189565%2CGenbank:XP_025153018.1;Parent=rna-XM_025297233.1
NW_020229955.1	Gnomon	CDS	715623	715760	.	+	0	Name=XP_025153018.1;ID=cds-XP_025153018.1;Dbxref=GeneID:105189565%2CGenbank:XP_025153018.1;Parent=rna-XM_025297233.1
NW_020229955.1	Gnomon	CDS	716292	716321	.	+	0	Name=XP_025153018.1;ID=cds-XP_025153018.1;Dbxref=GeneID:105189565%2CGenbank:XP_025153018.1;Parent=rna-XM_025297233.1
NW_020229955.1	Gnomon	CDS	717093	717327	.	+	0	Name=XP_025153018.1;ID=cds-XP_025153018.1;Dbxref=GeneID:105189565%2CGenbank:XP_025153018.1;Parent=rna-XM_025297233.1
NW_020229955.1	Gnomon	CDS	717409	717844	.	+	0	Name=XP_025153018.1;ID=cds-XP_025153018.1;Dbxref=GeneID:105189565%2CGenbank:XP_025153018.1;Parent=rna-XM_025297233.1
NW_020229955.1	Gnomon	CDS	717929	718065	.	+	0	Name=XP_025153018.1;ID=cds-XP_025153018.1;Dbxref=GeneID:105189565%2CGenbank:XP_025153018.1;Parent=rna-XM_025297233.1
NW_020229955.1	Gnomon	CDS	718153	718267	.	+	0	Name=XP_025153018.1;ID=cds-XP_025153018.1;Dbxref=GeneID:105189565%2CGenbank:XP_025153018.1;Parent=rna-XM_025297233.1
NW_020229955.1	Gnomon	CDS	718329	718568	.	+	0	Name=XP_025153018.1;ID=cds-XP_025153018.1;Dbxref=GeneID:105189565%2CGenbank:XP_025153018.1;Parent=rna-XM_025297233.1
NW_020229955.1	Gnomon	CDS	718653	718769	.	+	0	Name=XP_025153018.1;ID=cds-XP_025153018.1;Dbxref=GeneID:105189565%2CGenbank:XP_025153018.1;Parent=rna-XM_025297233.1
NW_020229955.1	Gnomon	CDS	719098	719255	.	+	0	Name=XP_025153018.1;ID=cds-XP_025153018.1;Dbxref=GeneID:105189565%2CGenbank:XP_025153018.1;Parent=rna-XM_025297233.1
NW_020229955.1	Gnomon	CDS	719636	719784	.	+	0	Name=XP_025153018.1;ID=cds-XP_025153018.1;Dbxref=GeneID:105189565%2CGenbank:XP_025153018.1;Parent=rna-XM_025297233.1
NW_020229955.1	Gnomon	CDS	723560	723931	.	+	0	Name=XP_025153018.1;ID=cds-XP_025153018.1;Dbxref=GeneID:105189565%2CGenbank:XP_025153018.1;Parent=rna-XM_025297233.1
NW_020229955.1	Gnomon	CDS	728751	728930	.	+	0	Name=XP_025153018.1;ID=cds-XP_025153018.1;Dbxref=GeneID:105189565%2CGenbank:XP_025153018.1;Parent=rna-XM_025297233.1
NW_020229955.1	Gnomon	CDS	729276	729513	.	+	0	Name=XP_025153018.1;ID=cds-XP_025153018.1;Dbxref=GeneID:105189565%2CGenbank:XP_025153018.1;Parent=rna-XM_025297233.1
NW_020229955.1	Gnomon	CDS	729722	729813	.	+	0	Name=XP_025153018.1;ID=cds-XP_025153018.1;Dbxref=GeneID:105189565%2CGenbank:XP_025153018.1;Parent=rna-XM_025297233.1
NW_020229955.1	Gnomon	CDS	729896	730007	.	+	0	Name=XP_025153018.1;ID=cds-XP_025153018.1;Dbxref=GeneID:105189565%2CGenbank:XP_025153018.1;Parent=rna-XM_025297233.1
NW_020229955.1	Gnomon	CDS	730300	730749	.	+	0	Name=XP_025153018.1;ID=cds-XP_025153018.1;Dbxref=GeneID:105189565%2CGenbank:XP_025153018.1;Parent=rna-XM_025297233.1
NW_020229955.1	Gnomon	CDS	730911	731376	.	+	0	Name=XP_025153018.1;ID=cds-XP_025153018.1;Dbxref=GeneID:105189565%2CGenbank:XP_025153018.1;Parent=rna-XM_025297233.1
NW_020229955.1	Gnomon	gene	137663	139461	.	+	.	Name=LOC109503584;ID=gene-LOC109503584;Dbxref=GeneID:109503584
NW_020229955.1	Gnomon	exon	658824	659594	.	+	.	ID=exon-XM_025297255.1-1;Dbxref=GeneID:112588084%2CGenbank:XM_025297255.1;Parent=rna-XM_025297255.1
NW_020229955.1	Gnomon	exon	659963	660154	.	+	.	ID=exon-XM_025297255.1-2;Dbxref=GeneID:112588084%2CGenbank:XM_025297255.1;Parent=rna-XM_025297255.1
NW_020229955.1	Gnomon	mRNA	322356	336734	.	+	.	Name=XM_025297354.1;ID=rna-XM_025297354.1;Dbxref=GeneID:105189518%2CGenbank:XM_025297354.1;Parent=gene-LOC105189518
NW_020229955.1	Gnomon	CDS	252205	252256	.	+	0	Name=XP_011149958.1;ID=cds-XP_011149958.1;Dbxref=GeneID:105189510%2CGenbank:XP_011149958.1;Parent=rna-XM_011151656.3
NW_020229955.1	Gnomon	CDS	252753	252927	.	+	0	Name=XP_011149958.1;ID=cds-XP_011149958.1;Dbxref=GeneID:105189510%2CGenbank:XP_011149958.1;Parent=rna-XM_011151656.3
NW_020229955.1	Gnomon	CDS	260048	260121	.	+	0	Name=XP_011149958.1;ID=cds-XP_011149958.1;Dbxref=GeneID:105189510%2CGenbank:XP_011149958.1;Parent=rna-XM_011151656.3
NW_020229955.1	Gnomon	CDS	260391	260604	.	+	0	Name=XP_011149958.1;ID=cds-XP_011149958.1;Dbxref=GeneID:105189510%2CGenbank:XP_011149958.1;Parent=rna-XM_011151656.3
NW_020229955.1	Gnomon	CDS	260716	261139	.	+	0	Name=XP_011149958.1;ID=cds-XP_011149958.1;Dbxref=GeneID:105189510%2CGenbank:XP_011149958.1;Parent=rna-XM_011151656.3
NW_020229955.1	Gnomon	CDS	261574	261730	.	+	0	Name=XP_011149958.1;ID=cds-XP_011149958.1;Dbxref=GeneID:105189510%2CGenbank:XP_011149958.1;Parent=rna-XM_011151656.3
NW_020229955.1	Gnomon	CDS	261882	262122	.	+	0	Name=XP_011149958.1;ID=cds-XP_011149958.1;Dbxref=GeneID:105189510%2CGenbank:XP_011149958.1;Parent=rna-XM_011151656.3
NW_020229955.1	Gnomon	CDS	262247	262484	.	+	0	Name=XP_011149958.1;ID=cds-XP_011149958.1;Dbxref=GeneID:105189510%2CGenbank:XP_011149958.1;Parent=rna-XM_011151656.3
NW_020229955.1	Gnomon	CDS	262596	262715	.	+	0	Name=XP_011149958.1;ID=cds-XP_011149958.1;Dbxref=GeneID:105189510%2CGenbank:XP_011149958.1;Parent=rna-XM_011151656.3
NW_020229955.1	Gnomon	CDS	262852	263022	.	+	0	Name=XP_011149958.1;ID=cds-XP_011149958.1;Dbxref=GeneID:105189510%2CGenbank:XP_011149958.1;Parent=rna-XM_011151656.3
NW_020229955.1	Gnomon	exon	322356	322576	.	+	.	ID=exon-XM_025297352.1-1;Dbxref=GeneID:105189518%2CGenbank:XM_025297352.1;Parent=rna-XM_025297352.1
NW_020229955.1	Gnomon	exon	326529	326706	.	+	.	ID=exon-XM_025297352.1-2;Dbxref=GeneID:105189518%2CGenbank:XM_025297352.1;Parent=rna-XM_025297352.1
NW_020229955.1	Gnomon	exon	327397	327677	.	+	.	ID=exon-XM_025297352.1-3;Dbxref=GeneID:105189518%2CGenbank:XM_025297352.1;Parent=rna-XM_025297352.1
NW_020229955.1	Gnomon	exon	328241	328514	.	+	.	ID=exon-XM_025297352.1-4;Dbxref=GeneID:105189518%2CGenbank:XM_025297352.1;Parent=rna-XM_025297352.1
NW_020229955.1	Gnomon	exon	328869	329291	.	+	.	ID=exon-XM_025297352.1-5;Dbxref=GeneID:105189518%2CGenbank:XM_025297352.1;Parent=rna-XM_025297352.1
NW_020229955.1	Gnomon	exon	330405	331008	.	+	.	ID=exon-XM_025297352.1-6;Dbxref=GeneID:105189518%2CGenbank:XM_025297352.1;Parent=rna-XM_025297352.1
NW_020229955.1	Gnomon	exon	331318	331493	.	+	.	ID=exon-XM_025297352.1-7;Dbxref=GeneID:105189518%2CGenbank:XM_025297352.1;Parent=rna-XM_025297352.1
NW_020229955.1	Gnomon	exon	331621	332666	.	+	.	ID=exon-XM_025297352.1-8;Dbxref=GeneID:105189518%2CGenbank:XM_025297352.1;Parent=rna-XM_025297352.1
NW_020229955.1	Gnomon	exon	332829	333014	.	+	.	ID=exon-XM_025297352.1-9;Dbxref=GeneID:105189518%2CGenbank:XM_025297352.1;Parent=rna-XM_025297352.1
NW_020229955.1	Gnomon	mRNA	269218	270559	.	-	.	Name=XM_011151665.3;ID=rna-XM_011151665.3;Dbxref=GeneID:105189514%2CGenbank:XM_011151665.3;Parent=gene-LOC105189514
NW_020229955.1	Gnomon	CDS	1334224	1334772	.	+	0	Name=XP_025153113.1;ID=cds-XP_025153113.1;Dbxref=GeneID:105185406%2CGenbank:XP_025153113.1;Parent=rna-XM_025297328.1
NW_020229955.1	Gnomon	CDS	1352156	1352240	.	+	0	Name=XP_025153113.1;ID=cds-XP_025153113.1;Dbxref=GeneID:105185406%2CGenbank:XP_025153113.1;Parent=rna-XM_025297328.1
NW_020229955.1	Gnomon	CDS	1357191	1357327	.	+	0	Name=XP_025153113.1;ID=cds-XP_025153113.1;Dbxref=GeneID:105185406%2CGenbank:XP_025153113.1;Parent=rna-XM_025297328.1
NW_020229955.1	Gnomon	CDS	1361621	1361902	.	+	0	Name=XP_025153113.1;ID=cds-XP_025153113.1;Dbxref=GeneID:105185406%2CGenbank:XP_025153113.1;Parent=rna-XM_025297328.1
NW_020229955.1	Gnomon	CDS	1362329	1362487	.	+	0	Name=XP_025153113.1;ID=cds-XP_025153113.1;Dbxref=GeneID:105185406%2CGenbank:XP_025153113.1;Parent=rna-XM_025297328.1
NW_020229955.1	Gnomon	CDS	1364311	1364454	.	+	0	Name=XP_025153113.1;ID=cds-XP_025153113.1;Dbxref=GeneID:105185406%2CGenbank:XP_025153113.1;Parent=rna-XM_025297328.1
NW_020229955.1	Gnomon	CDS	1364835	1364952	.	+	0	Name=XP_025153113.1;ID=cds-XP_025153113.1;Dbxref=GeneID:105185406%2CGenbank:XP_025153113.1;Parent=rna-XM_025297328.1
NW_020229955.1	Gnomon	CDS	1366475	1366628	.	+	0	Name=XP_025153113.1;ID=cds-XP_025153113.1;Dbxref=GeneID:105185406%2CGenbank:XP_025153113.1;Parent=rna-XM_025297328.1
NW_020229955.1	Gnomon	CDS	1367043	1367132	.	+	0	Name=XP_025153113.1;ID=cds-XP_025153113.1;Dbxref=GeneID:105185406%2CGenbank:XP_025153113.1;Parent=rna-XM_025297328.1
NW_020229955.1	Gnomon	CDS	1369759	1369904	.	+	0	Name=XP_025153113.1;ID=cds-XP_025153113.1;Dbxref=GeneID:105185406%2CGenbank:XP_025153113.1;Parent=rna-XM_025297328.1
NW_020229955.1	Gnomon	CDS	1370016	1370170	.	+	0	Name=XP_025153113.1;ID=cds-XP_025153113.1;Dbxref=GeneID:105185406%2CGenbank:XP_025153113.1;Parent=rna-XM_025297328.1
NW_020229955.1	Gnomon	CDS	1370291	1370335	.	+	0	Name=XP_025153113.1;ID=cds-XP_025153113.1;Dbxref=GeneID:105185406%2CGenbank:XP_025153113.1;Parent=rna-XM_025297328.1
NW_020229955.1	Gnomon	exon	553057	553152	.	-	.	ID=exon-XR_003112687.1-1;Dbxref=GeneID:112588218%2CGenbank:XR_003112687.1;Parent=rna-XR_003112687.1
NW_020229955.1	Gnomon	exon	552147	552993	.	-	.	ID=exon-XR_003112687.1-2;Dbxref=GeneID:112588218%2CGenbank:XR_003112687.1;Parent=rna-XR_003112687.1
NW_020229955.1	Gnomon	CDS	709820	709852	.	+	0	Name=XP_025153019.1;ID=cds-XP_025153019.1;Dbxref=GeneID:105189565%2CGenbank:XP_025153019.1;Parent=rna-XM_025297234.1
NW_020229955.1	Gnomon	CDS	709926	710033	.	+	0	Name=XP_025153019.1;ID=cds-XP_025153019.1;Dbxref=GeneID:105189565%2CGenbank:XP_025153019.1;Parent=rna-XM_025297234.1
NW_020229955.1	Gnomon	CDS	712799	712999	.	+	0	Name=XP_025153019.1;ID=cds-XP_025153019.1;Dbxref=GeneID:105189565%2CGenbank:XP_025153019.1;Parent=rna-XM_025297234.1
NW_020229955.1	Gnomon	CDS	713114	713254	.	+	0	Name=XP_025153019.1;ID=cds-XP_025153019.1;Dbxref=GeneID:105189565%2CGenbank:XP_025153019.1;Parent=rna-XM_025297234.1
NW_020229955.1	Gnomon	CDS	713341	713431	.	+	0	Name=XP_025153019.1;ID=cds-XP_025153019.1;Dbxref=GeneID:105189565%2CGenbank:XP_025153019.1;Parent=rna-XM_025297234.1
NW_020229955.1	Gnomon	CDS	713595	713749	.	+	0	Name=XP_025153019.1;ID=cds-XP_025153019.1;Dbxref=GeneID:105189565%2CGenbank:XP_025153019.1;Parent=rna-XM_025297234.1
NW_020229955.1	Gnomon	CDS	713911	714203	.	+	0	Name=XP_025153019.1;ID=cds-XP_025153019.1;Dbxref=GeneID:105189565%2CGenbank:XP_025153019.1;Parent=rna-XM_025297234.1
NW_020229955.1	Gnomon	CDS	714650	714844	.	+	0	Name=XP_025153019.1;ID=cds-XP_025153019.1;Dbxref=GeneID:105189565%2CGenbank:XP_025153019.1;Parent=rna-XM_025297234.1
NW_020229955.1	Gnomon	CDS	714941	715027	.	+	0	Name=XP_025153019.1;ID=cds-XP_025153019.1;Dbxref=GeneID:105189565%2CGenbank:XP_025153019.1;Parent=rna-XM_025297234.1
NW_020229955.1	Gnomon	CDS	715110	715298	.	+	0	Name=XP_025153019.1;ID=cds-XP_025153019.1;Dbxref=GeneID:105189565%2CGenbank:XP_025153019.1;Parent=rna-XM_025297234.1
NW_020229955.1	Gnomon	CDS	715398	715495	.	+	0	Name=XP_025153019.1;ID=cds-XP_025153019.1;Dbxref=GeneID:105189565%2CGenbank:XP_025153019.1;Parent=rna-XM_025297234.1
NW_020229955.1	Gnomon	CDS	715623	715760	.	+	0	Name=XP_025153019.1;ID=cds-XP_025153019.1;Dbxref=GeneID:105189565%2CGenbank:XP_025153019.1;Parent=rna-XM_025297234.1
NW_020229955.1	Gnomon	CDS	716292	716321	.	+	0	Name=XP_025153019.1;ID=cds-XP_025153019.1;Dbxref=GeneID:105189565%2CGenbank:XP_025153019.1;Parent=rna-XM_025297234.1
NW_020229955.1	Gnomon	CDS	717093	717327	.	+	0	Name=XP_025153019.1;ID=cds-XP_025153019.1;Dbxref=GeneID:105189565%2CGenbank:XP_025153019.1;Parent=rna-XM_025297234.1
NW_020229955.1	Gnomon	CDS	717409	717844	.	+	0	Name=XP_025153019.1;ID=cds-XP_025153019.1;Dbxref=GeneID:105189565%2CGenbank:XP_025153019.1;Parent=rna-XM_025297234.1
NW_020229955.1	Gnomon	CDS	717929	718065	.	+	0	Name=XP_025153019.1;ID=cds-XP_025153019.1;Dbxref=GeneID:105189565%2CGenbank:XP_025153019.1;Parent=rna-XM_025297234.1
NW_020229955.1	Gnomon	CDS	718153	718267	.	+	0	Name=XP_025153019.1;ID=cds-XP_025153019.1;Dbxref=GeneID:105189565%2CGenbank:XP_025153019.1;Parent=rna-XM_025297234.1
NW_020229955.1	Gnomon	CDS	718329	718568	.	+	0	Name=XP_025153019.1;ID=cds-XP_025153019.1;Dbxref=GeneID:105189565%2CGenbank:XP_025153019.1;Parent=rna-XM_025297234.1
NW_020229955.1	Gnomon	CDS	718653	718769	.	+	0	Name=XP_025153019.1;ID=cds-XP_025153019.1;Dbxref=GeneID:105189565%2CGenbank:XP_025153019.1;Parent=rna-XM_025297234.1
NW_020229955.1	Gnomon	CDS	719098	719255	.	+	0	Name=XP_025153019.1;ID=cds-XP_025153019.1;Dbxref=GeneID:105189565%2CGenbank:XP_025153019.1;Parent=rna-XM_025297234.1
NW_020229955.1	Gnomon	CDS	719636	719784	.	+	0	Name=XP_025153019.1;ID=cds-XP_025153019.1;Dbxref=GeneID:105189565%2CGenbank:XP_025153019.1;Parent=rna-XM_025297234.1
NW_020229955.1	Gnomon	CDS	723560	723931	.	+	0	Name=XP_025153019.1;ID=cds-XP_025153019.1;Dbxref=GeneID:105189565%2CGenbank:XP_025153019.1;Parent=rna-XM_025297234.1
NW_020229955.1	Gnomon	CDS	728751	728930	.	+	0	Name=XP_025153019.1;ID=cds-XP_025153019.1;Dbxref=GeneID:105189565%2CGenbank:XP_025153019.1;Parent=rna-XM_025297234.1
NW_020229955.1	Gnomon	CDS	729270	729513	.	+	0	Name=XP_025153019.1;ID=cds-XP_025153019.1;Dbxref=GeneID:105189565%2CGenbank:XP_025153019.1;Parent=rna-XM_025297234.1
NW_020229955.1	Gnomon	CDS	729722	729813	.	+	0	Name=XP_025153019.1;ID=cds-XP_025153019.1;Dbxref=GeneID:105189565%2CGenbank:XP_025153019.1;Parent=rna-XM_025297234.1
NW_020229955.1	Gnomon	CDS	729896	730007	.	+	0	Name=XP_025153019.1;ID=cds-XP_025153019.1;Dbxref=GeneID:105189565%2CGenbank:XP_025153019.1;Parent=rna-XM_025297234.1
NW_020229955.1	Gnomon	CDS	730300	730749	.	+	0	Name=XP_025153019.1;ID=cds-XP_025153019.1;Dbxref=GeneID:105189565%2CGenbank:XP_025153019.1;Parent=rna-XM_025297234.1
NW_020229955.1	Gnomon	CDS	730911	731376	.	+	0	Name=XP_025153019.1;ID=cds-XP_025153019.1;Dbxref=GeneID:105189565%2CGenbank:XP_025153019.1;Parent=rna-XM_025297234.1
NW_020229955.1	Gnomon	exon	25305	25662	.	-	.	ID=exon-XM_011140983.3-6;Dbxref=GeneID:105183111%2CGenbank:XM_011140983.3;Parent=rna-XM_011140983.3
NW_020229955.1	Gnomon	exon	26318	26450	.	-	.	ID=exon-XM_011140983.3-4;Dbxref=GeneID:105183111%2CGenbank:XM_011140983.3;Parent=rna-XM_011140983.3
NW_020229955.1	Gnomon	exon	25921	26064	.	-	.	ID=exon-XM_011140983.3-5;Dbxref=GeneID:105183111%2CGenbank:XM_011140983.3;Parent=rna-XM_011140983.3
NW_020229955.1	Gnomon	exon	27093	27617	.	-	.	ID=exon-XM_011140983.3-2;Dbxref=GeneID:105183111%2CGenbank:XM_011140983.3;Parent=rna-XM_011140983.3
NW_020229955.1	Gnomon	exon	26855	26981	.	-	.	ID=exon-XM_011140983.3-3;Dbxref=GeneID:105183111%2CGenbank:XM_011140983.3;Parent=rna-XM_011140983.3
NW_020229955.1	Gnomon	exon	29493	29590	.	-	.	ID=exon-XM_011140983.3-1;Dbxref=GeneID:105183111%2CGenbank:XM_011140983.3;Parent=rna-XM_011140983.3
NW_020229955.1	Gnomon	exon	713114	713254	.	+	.	ID=exon-XM_025297232.1-5;Dbxref=GeneID:105189565%2CGenbank:XM_025297232.1;Parent=rna-XM_025297232.1
NW_020229955.1	Gnomon	exon	713341	713431	.	+	.	ID=exon-XM_025297232.1-6;Dbxref=GeneID:105189565%2CGenbank:XM_025297232.1;Parent=rna-XM_025297232.1
NW_020229955.1	Gnomon	exon	713583	713749	.	+	.	ID=exon-XM_025297232.1-7;Dbxref=GeneID:105189565%2CGenbank:XM_025297232.1;Parent=rna-XM_025297232.1
NW_020229955.1	Gnomon	exon	713911	714203	.	+	.	ID=exon-XM_025297232.1-8;Dbxref=GeneID:105189565%2CGenbank:XM_025297232.1;Parent=rna-XM_025297232.1
NW_020229955.1	Gnomon	exon	714650	714844	.	+	.	ID=exon-XM_025297232.1-9;Dbxref=GeneID:105189565%2CGenbank:XM_025297232.1;Parent=rna-XM_025297232.1
NW_020229955.1	Gnomon	CDS	250671	250786	.	+	0	Name=XP_011149959.1;ID=cds-XP_011149959.1;Dbxref=GeneID:105189510%2CGenbank:XP_011149959.1;Parent=rna-XM_011151657.3
NW_020229955.1	Gnomon	CDS	260048	260121	.	+	0	Name=XP_011149959.1;ID=cds-XP_011149959.1;Dbxref=GeneID:105189510%2CGenbank:XP_011149959.1;Parent=rna-XM_011151657.3
NW_020229955.1	Gnomon	CDS	260391	260604	.	+	0	Name=XP_011149959.1;ID=cds-XP_011149959.1;Dbxref=GeneID:105189510%2CGenbank:XP_011149959.1;Parent=rna-XM_011151657.3
NW_020229955.1	Gnomon	CDS	260716	261139	.	+	0	Name=XP_011149959.1;ID=cds-XP_011149959.1;Dbxref=GeneID:105189510%2CGenbank:XP_011149959.1;Parent=rna-XM_011151657.3
NW_020229955.1	Gnomon	CDS	261574	261730	.	+	0	Name=XP_011149959.1;ID=cds-XP_011149959.1;Dbxref=GeneID:105189510%2CGenbank:XP_011149959.1;Parent=rna-XM_011151657.3
NW_020229955.1	Gnomon	CDS	261882	262122	.	+	0	Name=XP_011149959.1;ID=cds-XP_011149959.1;Dbxref=GeneID:105189510%2CGenbank:XP_011149959.1;Parent=rna-XM_011151657.3
NW_020229955.1	Gnomon	CDS	262247	262484	.	+	0	Name=XP_011149959.1;ID=cds-XP_011149959.1;Dbxref=GeneID:105189510%2CGenbank:XP_011149959.1;Parent=rna-XM_011151657.3
NW_020229955.1	Gnomon	CDS	262596	262715	.	+	0	Name=XP_011149959.1;ID=cds-XP_011149959.1;Dbxref=GeneID:105189510%2CGenbank:XP_011149959.1;Parent=rna-XM_011151657.3
NW_020229955.1	Gnomon	CDS	262852	263022	.	+	0	Name=XP_011149959.1;ID=cds-XP_011149959.1;Dbxref=GeneID:105189510%2CGenbank:XP_011149959.1;Parent=rna-XM_011151657.3
NW_020229955.1	Gnomon	exon	708736	708884	.	+	.	ID=exon-XM_025297232.1-1;Dbxref=GeneID:105189565%2CGenbank:XM_025297232.1;Parent=rna-XM_025297232.1
NW_020229955.1	Gnomon	exon	709750	709852	.	+	.	ID=exon-XM_025297232.1-2;Dbxref=GeneID:105189565%2CGenbank:XM_025297232.1;Parent=rna-XM_025297232.1
NW_020229955.1	Gnomon	exon	709926	710033	.	+	.	ID=exon-XM_025297232.1-3;Dbxref=GeneID:105189565%2CGenbank:XM_025297232.1;Parent=rna-XM_025297232.1
NW_020229955.1	Gnomon	exon	712799	712999	.	+	.	ID=exon-XM_025297232.1-4;Dbxref=GeneID:105189565%2CGenbank:XM_025297232.1;Parent=rna-XM_025297232.1
NW_020229955.1	Gnomon	mRNA	303162	336734	.	+	.	Name=XM_025297353.1;ID=rna-XM_025297353.1;Dbxref=GeneID:105189518%2CGenbank:XM_025297353.1;Parent=gene-LOC105189518
NW_020229955.1	Gnomon	mRNA	274770	297856	.	+	.	Name=XM_025297259.1;ID=rna-XM_025297259.1;Dbxref=GeneID:105189517%2CGenbank:XM_025297259.1;Parent=gene-LOC105189517
NW_020229955.1	Gnomon	mRNA	215955	218839	.	-	.	Name=XM_019844368.2;ID=rna-XM_019844368.2;Dbxref=GeneID:105189507%2CGenbank:XM_019844368.2;Parent=gene-LOC105189507
NW_020229955.1	Gnomon	mRNA	191718	193546	.	+	.	Name=XM_011142611.3;ID=rna-XM_011142611.3;Dbxref=GeneID:105184068%2CGenbank:XM_011142611.3;Parent=gene-LOC105184068
NW_020229955.1	Gnomon	exon	228119	228158	.	-	.	ID=exon-XM_011151644.3-6;Dbxref=GeneID:105189509%2CGenbank:XM_011151644.3;Parent=rna-XM_011151644.3
NW_020229955.1	Gnomon	exon	232944	233145	.	-	.	ID=exon-XM_011151644.3-2;Dbxref=GeneID:105189509%2CGenbank:XM_011151644.3;Parent=rna-XM_011151644.3
NW_020229955.1	Gnomon	exon	232552	232742	.	-	.	ID=exon-XM_011151644.3-3;Dbxref=GeneID:105189509%2CGenbank:XM_011151644.3;Parent=rna-XM_011151644.3
NW_020229955.1	Gnomon	exon	228524	232466	.	-	.	ID=exon-XM_011151644.3-4;Dbxref=GeneID:105189509%2CGenbank:XM_011151644.3;Parent=rna-XM_011151644.3
NW_020229955.1	Gnomon	exon	228236	228406	.	-	.	ID=exon-XM_011151644.3-5;Dbxref=GeneID:105189509%2CGenbank:XM_011151644.3;Parent=rna-XM_011151644.3
NW_020229955.1	Gnomon	exon	233555	233944	.	-	.	ID=exon-XM_011151644.3-1;Dbxref=GeneID:105189509%2CGenbank:XM_011151644.3;Parent=rna-XM_011151644.3
NW_020229955.1	Gnomon	exon	655533	657558	.	+	.	ID=exon-XM_011151739.2-8;Dbxref=GeneID:105189558%2CGenbank:XM_011151739.2;Parent=rna-XM_011151739.2
NW_020229955.1	Gnomon	exon	649619	649699	.	+	.	ID=exon-XM_011151739.2-4;Dbxref=GeneID:105189558%2CGenbank:XM_011151739.2;Parent=rna-XM_011151739.2
NW_020229955.1	Gnomon	exon	650083	653692	.	+	.	ID=exon-XM_011151739.2-5;Dbxref=GeneID:105189558%2CGenbank:XM_011151739.2;Parent=rna-XM_011151739.2
NW_020229955.1	Gnomon	exon	654318	654596	.	+	.	ID=exon-XM_011151739.2-6;Dbxref=GeneID:105189558%2CGenbank:XM_011151739.2;Parent=rna-XM_011151739.2
NW_020229955.1	Gnomon	exon	655239	655434	.	+	.	ID=exon-XM_011151739.2-7;Dbxref=GeneID:105189558%2CGenbank:XM_011151739.2;Parent=rna-XM_011151739.2
NW_020229955.1	Gnomon	exon	644051	644511	.	+	.	ID=exon-XM_011151739.2-1;Dbxref=GeneID:105189558%2CGenbank:XM_011151739.2;Parent=rna-XM_011151739.2
NW_020229955.1	Gnomon	exon	645808	645944	.	+	.	ID=exon-XM_011151739.2-2;Dbxref=GeneID:105189558%2CGenbank:XM_011151739.2;Parent=rna-XM_011151739.2
NW_020229955.1	Gnomon	exon	649171	649530	.	+	.	ID=exon-XM_011151739.2-3;Dbxref=GeneID:105189558%2CGenbank:XM_011151739.2;Parent=rna-XM_011151739.2
NW_020229955.1	Gnomon	CDS	559092	559203	.	+	0	Name=XP_011150015.1;ID=cds-XP_011150015.1;Dbxref=GeneID:105189538%2CGenbank:XP_011150015.1;Parent=rna-XM_011151713.3
NW_020229955.1	Gnomon	CDS	559356	559429	.	+	0	Name=XP_011150015.1;ID=cds-XP_011150015.1;Dbxref=GeneID:105189538%2CGenbank:XP_011150015.1;Parent=rna-XM_011151713.3
NW_020229955.1	Gnomon	CDS	559554	559754	.	+	0	Name=XP_011150015.1;ID=cds-XP_011150015.1;Dbxref=GeneID:105189538%2CGenbank:XP_011150015.1;Parent=rna-XM_011151713.3
NW_020229955.1	Gnomon	CDS	559854	560070	.	+	0	Name=XP_011150015.1;ID=cds-XP_011150015.1;Dbxref=GeneID:105189538%2CGenbank:XP_011150015.1;Parent=rna-XM_011151713.3
NW_020229955.1	Gnomon	CDS	560158	560347	.	+	0	Name=XP_011150015.1;ID=cds-XP_011150015.1;Dbxref=GeneID:105189538%2CGenbank:XP_011150015.1;Parent=rna-XM_011151713.3
NW_020229955.1	Gnomon	CDS	560430	560610	.	+	0	Name=XP_011150015.1;ID=cds-XP_011150015.1;Dbxref=GeneID:105189538%2CGenbank:XP_011150015.1;Parent=rna-XM_011151713.3
NW_020229955.1	Gnomon	exon	1595882	1597177	.	+	.	ID=exon-XM_025297256.1-1;Dbxref=GeneID:112588210%2CGenbank:XM_025297256.1;Parent=rna-XM_025297256.1
NW_020229955.1	Gnomon	exon	1599793	1599927	.	+	.	ID=exon-XM_025297256.1-2;Dbxref=GeneID:112588210%2CGenbank:XM_025297256.1;Parent=rna-XM_025297256.1
NW_020229955.1	Gnomon	mRNA	644051	657558	.	+	.	Name=XM_025297254.1;ID=rna-XM_025297254.1;Dbxref=GeneID:105189558%2CGenbank:XM_025297254.1;Parent=gene-LOC105189558
NW_020229955.1	Gnomon	mRNA	709056	731467	.	+	.	Name=XM_011151767.3;ID=rna-XM_011151767.3;Dbxref=GeneID:105189565%2CGenbank:XM_011151767.3;Parent=gene-LOC105189565
NW_020229955.1	Gnomon	mRNA	614458	616422	.	+	.	Name=XM_019844367.2;ID=rna-XM_019844367.2;Dbxref=GeneID:105189546%2CGenbank:XM_019844367.2;Parent=gene-LOC105189546
NW_020229955.1	Gnomon	CDS	995611	995740	.	-	0	Name=XP_025153159.1;ID=cds-XP_025153159.1;Dbxref=GeneID:105189580%2CGenbank:XP_025153159.1;Parent=rna-XM_025297374.1
NW_020229955.1	Gnomon	CDS	968616	968695	.	-	0	Name=XP_025153159.1;ID=cds-XP_025153159.1;Dbxref=GeneID:105189580%2CGenbank:XP_025153159.1;Parent=rna-XM_025297374.1
NW_020229955.1	Gnomon	CDS	934834	935119	.	-	0	Name=XP_025153159.1;ID=cds-XP_025153159.1;Dbxref=GeneID:105189580%2CGenbank:XP_025153159.1;Parent=rna-XM_025297374.1
NW_020229955.1	Gnomon	CDS	933881	934417	.	-	0	Name=XP_025153159.1;ID=cds-XP_025153159.1;Dbxref=GeneID:105189580%2CGenbank:XP_025153159.1;Parent=rna-XM_025297374.1
NW_020229955.1	Gnomon	CDS	933310	933470	.	-	0	Name=XP_025153159.1;ID=cds-XP_025153159.1;Dbxref=GeneID:105189580%2CGenbank:XP_025153159.1;Parent=rna-XM_025297374.1
NW_020229955.1	Gnomon	CDS	932808	933072	.	-	0	Name=XP_025153159.1;ID=cds-XP_025153159.1;Dbxref=GeneID:105189580%2CGenbank:XP_025153159.1;Parent=rna-XM_025297374.1
NW_020229955.1	Gnomon	CDS	932384	932572	.	-	0	Name=XP_025153159.1;ID=cds-XP_025153159.1;Dbxref=GeneID:105189580%2CGenbank:XP_025153159.1;Parent=rna-XM_025297374.1
NW_020229955.1	Gnomon	CDS	932200	932311	.	-	0	Name=XP_025153159.1;ID=cds-XP_025153159.1;Dbxref=GeneID:105189580%2CGenbank:XP_025153159.1;Parent=rna-XM_025297374.1
NW_020229955.1	Gnomon	CDS	931889	931956	.	-	0	Name=XP_025153159.1;ID=cds-XP_025153159.1;Dbxref=GeneID:105189580%2CGenbank:XP_025153159.1;Parent=rna-XM_025297374.1
NW_020229955.1	Gnomon	CDS	928508	928657	.	-	0	Name=XP_025153159.1;ID=cds-XP_025153159.1;Dbxref=GeneID:105189580%2CGenbank:XP_025153159.1;Parent=rna-XM_025297374.1
NW_020229955.1	Gnomon	CDS	927869	928338	.	-	0	Name=XP_025153159.1;ID=cds-XP_025153159.1;Dbxref=GeneID:105189580%2CGenbank:XP_025153159.1;Parent=rna-XM_025297374.1
NW_020229955.1	Gnomon	CDS	927258	927595	.	-	0	Name=XP_025153159.1;ID=cds-XP_025153159.1;Dbxref=GeneID:105189580%2CGenbank:XP_025153159.1;Parent=rna-XM_025297374.1
NW_020229955.1	Gnomon	CDS	924030	924372	.	-	0	Name=XP_025153159.1;ID=cds-XP_025153159.1;Dbxref=GeneID:105189580%2CGenbank:XP_025153159.1;Parent=rna-XM_025297374.1
NW_020229955.1	Gnomon	mRNA	191720	193546	.	+	.	Name=XM_011142612.3;ID=rna-XM_011142612.3;Dbxref=GeneID:105184068%2CGenbank:XM_011142612.3;Parent=gene-LOC105184068
NW_020229955.1	Gnomon	exon	715398	715495	.	+	.	ID=exon-XM_025297239.1-11;Dbxref=GeneID:105189565%2CGenbank:XM_025297239.1;Parent=rna-XM_025297239.1
NW_020229955.1	Gnomon	exon	715623	715760	.	+	.	ID=exon-XM_025297239.1-12;Dbxref=GeneID:105189565%2CGenbank:XM_025297239.1;Parent=rna-XM_025297239.1
NW_020229955.1	Gnomon	exon	715110	715298	.	+	.	ID=exon-XM_025297239.1-10;Dbxref=GeneID:105189565%2CGenbank:XM_025297239.1;Parent=rna-XM_025297239.1
NW_020229955.1	Gnomon	CDS	550088	550177	.	+	0	Name=XP_011150014.1;ID=cds-XP_011150014.1;Dbxref=GeneID:105189537%2CGenbank:XP_011150014.1;Parent=rna-XM_011151712.3
NW_020229955.1	Gnomon	CDS	551328	551525	.	+	0	Name=XP_011150014.1;ID=cds-XP_011150014.1;Dbxref=GeneID:105189537%2CGenbank:XP_011150014.1;Parent=rna-XM_011151712.3
NW_020229955.1	Gnomon	CDS	551644	551709	.	+	0	Name=XP_011150014.1;ID=cds-XP_011150014.1;Dbxref=GeneID:105189537%2CGenbank:XP_011150014.1;Parent=rna-XM_011151712.3
NW_020229955.1	Gnomon	exon	723560	723931	.	+	.	ID=exon-XM_025297239.1-22;Dbxref=GeneID:105189565%2CGenbank:XM_025297239.1;Parent=rna-XM_025297239.1
NW_020229955.1	Gnomon	exon	728751	728930	.	+	.	ID=exon-XM_025297239.1-23;Dbxref=GeneID:105189565%2CGenbank:XM_025297239.1;Parent=rna-XM_025297239.1
NW_020229955.1	Gnomon	exon	719098	719255	.	+	.	ID=exon-XM_025297239.1-20;Dbxref=GeneID:105189565%2CGenbank:XM_025297239.1;Parent=rna-XM_025297239.1
NW_020229955.1	Gnomon	exon	719636	719784	.	+	.	ID=exon-XM_025297239.1-21;Dbxref=GeneID:105189565%2CGenbank:XM_025297239.1;Parent=rna-XM_025297239.1
NW_020229955.1	Gnomon	exon	718653	718769	.	+	.	ID=exon-XM_025297239.1-19;Dbxref=GeneID:105189565%2CGenbank:XM_025297239.1;Parent=rna-XM_025297239.1
NW_020229955.1	Gnomon	exon	718153	718267	.	+	.	ID=exon-XM_025297239.1-17;Dbxref=GeneID:105189565%2CGenbank:XM_025297239.1;Parent=rna-XM_025297239.1
NW_020229955.1	Gnomon	exon	718329	718568	.	+	.	ID=exon-XM_025297239.1-18;Dbxref=GeneID:105189565%2CGenbank:XM_025297239.1;Parent=rna-XM_025297239.1
NW_020229955.1	Gnomon	exon	717409	717844	.	+	.	ID=exon-XM_025297239.1-15;Dbxref=GeneID:105189565%2CGenbank:XM_025297239.1;Parent=rna-XM_025297239.1
NW_020229955.1	Gnomon	exon	717929	718065	.	+	.	ID=exon-XM_025297239.1-16;Dbxref=GeneID:105189565%2CGenbank:XM_025297239.1;Parent=rna-XM_025297239.1
NW_020229955.1	Gnomon	exon	716292	716321	.	+	.	ID=exon-XM_025297239.1-13;Dbxref=GeneID:105189565%2CGenbank:XM_025297239.1;Parent=rna-XM_025297239.1
NW_020229955.1	Gnomon	exon	717093	717327	.	+	.	ID=exon-XM_025297239.1-14;Dbxref=GeneID:105189565%2CGenbank:XM_025297239.1;Parent=rna-XM_025297239.1
NW_020229955.1	Gnomon	exon	730911	731467	.	+	.	ID=exon-XM_025297239.1-28;Dbxref=GeneID:105189565%2CGenbank:XM_025297239.1;Parent=rna-XM_025297239.1
NW_020229955.1	Gnomon	exon	729896	730007	.	+	.	ID=exon-XM_025297239.1-26;Dbxref=GeneID:105189565%2CGenbank:XM_025297239.1;Parent=rna-XM_025297239.1
NW_020229955.1	Gnomon	exon	730300	730749	.	+	.	ID=exon-XM_025297239.1-27;Dbxref=GeneID:105189565%2CGenbank:XM_025297239.1;Parent=rna-XM_025297239.1
NW_020229955.1	Gnomon	exon	729270	729513	.	+	.	ID=exon-XM_025297239.1-24;Dbxref=GeneID:105189565%2CGenbank:XM_025297239.1;Parent=rna-XM_025297239.1
NW_020229955.1	Gnomon	exon	729722	729813	.	+	.	ID=exon-XM_025297239.1-25;Dbxref=GeneID:105189565%2CGenbank:XM_025297239.1;Parent=rna-XM_025297239.1
NW_020229955.1	Gnomon	mRNA	648033	657558	.	+	.	Name=XM_025297253.1;ID=rna-XM_025297253.1;Dbxref=GeneID:105189558%2CGenbank:XM_025297253.1;Parent=gene-LOC105189558
NW_020229955.1	Gnomon	exon	1555028	1555186	.	-	.	ID=exon-XR_003112665.1-2;Dbxref=GeneID:112588211%2CGenbank:XR_003112665.1;Parent=rna-XR_003112665.1
NW_020229955.1	Gnomon	exon	1519680	1520005	.	-	.	ID=exon-XR_003112665.1-3;Dbxref=GeneID:112588211%2CGenbank:XR_003112665.1;Parent=rna-XR_003112665.1
NW_020229955.1	Gnomon	exon	1555403	1555877	.	-	.	ID=exon-XR_003112665.1-1;Dbxref=GeneID:112588211%2CGenbank:XR_003112665.1;Parent=rna-XR_003112665.1
NW_020229955.1	Gnomon	exon	29483	29597	.	-	.	ID=exon-XM_011140982.3-1;Dbxref=GeneID:105183111%2CGenbank:XM_011140982.3;Parent=rna-XM_011140982.3
NW_020229955.1	Gnomon	exon	27093	27594	.	-	.	ID=exon-XM_011140982.3-2;Dbxref=GeneID:105183111%2CGenbank:XM_011140982.3;Parent=rna-XM_011140982.3
NW_020229955.1	Gnomon	exon	26855	26981	.	-	.	ID=exon-XM_011140982.3-3;Dbxref=GeneID:105183111%2CGenbank:XM_011140982.3;Parent=rna-XM_011140982.3
NW_020229955.1	Gnomon	exon	26318	26450	.	-	.	ID=exon-XM_011140982.3-4;Dbxref=GeneID:105183111%2CGenbank:XM_011140982.3;Parent=rna-XM_011140982.3
NW_020229955.1	Gnomon	exon	25921	26064	.	-	.	ID=exon-XM_011140982.3-5;Dbxref=GeneID:105183111%2CGenbank:XM_011140982.3;Parent=rna-XM_011140982.3
NW_020229955.1	Gnomon	exon	25305	25662	.	-	.	ID=exon-XM_011140982.3-6;Dbxref=GeneID:105183111%2CGenbank:XM_011140982.3;Parent=rna-XM_011140982.3
NW_020229955.1	Gnomon	CDS	68931	70207	.	-	0	Name=XP_019696943.2;ID=cds-XP_019696943.2;Dbxref=GeneID:105183113%2CGenbank:XP_019696943.2;Parent=rna-XM_019841384.2
NW_020229955.1	Gnomon	CDS	68559	68688	.	-	0	Name=XP_019696943.2;ID=cds-XP_019696943.2;Dbxref=GeneID:105183113%2CGenbank:XP_019696943.2;Parent=rna-XM_019841384.2
NW_020229955.1	Gnomon	exon	933881	934417	.	-	.	ID=exon-XM_025297374.1-4;Dbxref=GeneID:105189580%2CGenbank:XM_025297374.1;Parent=rna-XM_025297374.1
NW_020229955.1	Gnomon	exon	933310	933470	.	-	.	ID=exon-XM_025297374.1-5;Dbxref=GeneID:105189580%2CGenbank:XM_025297374.1;Parent=rna-XM_025297374.1
NW_020229955.1	Gnomon	exon	968616	968695	.	-	.	ID=exon-XM_025297374.1-2;Dbxref=GeneID:105189580%2CGenbank:XM_025297374.1;Parent=rna-XM_025297374.1
NW_020229955.1	Gnomon	exon	934834	935119	.	-	.	ID=exon-XM_025297374.1-3;Dbxref=GeneID:105189580%2CGenbank:XM_025297374.1;Parent=rna-XM_025297374.1
NW_020229955.1	Gnomon	exon	995611	996003	.	-	.	ID=exon-XM_025297374.1-1;Dbxref=GeneID:105189580%2CGenbank:XM_025297374.1;Parent=rna-XM_025297374.1
NW_020229955.1	Gnomon	exon	932200	932311	.	-	.	ID=exon-XM_025297374.1-8;Dbxref=GeneID:105189580%2CGenbank:XM_025297374.1;Parent=rna-XM_025297374.1
NW_020229955.1	Gnomon	exon	931889	931956	.	-	.	ID=exon-XM_025297374.1-9;Dbxref=GeneID:105189580%2CGenbank:XM_025297374.1;Parent=rna-XM_025297374.1
NW_020229955.1	Gnomon	exon	932808	933072	.	-	.	ID=exon-XM_025297374.1-6;Dbxref=GeneID:105189580%2CGenbank:XM_025297374.1;Parent=rna-XM_025297374.1
NW_020229955.1	Gnomon	exon	932384	932572	.	-	.	ID=exon-XM_025297374.1-7;Dbxref=GeneID:105189580%2CGenbank:XM_025297374.1;Parent=rna-XM_025297374.1
NW_020229955.1	Gnomon	CDS	1113099	1113170	.	-	0	Name=XP_011150111.1;ID=cds-XP_011150111.1;Dbxref=GeneID:105189586%2CGenbank:XP_011150111.1;Parent=rna-XM_011151809.3
NW_020229955.1	Gnomon	CDS	1109427	1109549	.	-	0	Name=XP_011150111.1;ID=cds-XP_011150111.1;Dbxref=GeneID:105189586%2CGenbank:XP_011150111.1;Parent=rna-XM_011151809.3
NW_020229955.1	Gnomon	CDS	1108682	1108783	.	-	0	Name=XP_011150111.1;ID=cds-XP_011150111.1;Dbxref=GeneID:105189586%2CGenbank:XP_011150111.1;Parent=rna-XM_011151809.3
NW_020229955.1	Gnomon	CDS	1108499	1108576	.	-	0	Name=XP_011150111.1;ID=cds-XP_011150111.1;Dbxref=GeneID:105189586%2CGenbank:XP_011150111.1;Parent=rna-XM_011151809.3
NW_020229955.1	Gnomon	exon	1333831	1334772	.	+	.	ID=exon-XM_025297327.1-1;Dbxref=GeneID:105185406%2CGenbank:XM_025297327.1;Parent=rna-XM_025297327.1
NW_020229955.1	Gnomon	exon	1352156	1352240	.	+	.	ID=exon-XM_025297327.1-2;Dbxref=GeneID:105185406%2CGenbank:XM_025297327.1;Parent=rna-XM_025297327.1
NW_020229955.1	Gnomon	exon	1357191	1357327	.	+	.	ID=exon-XM_025297327.1-3;Dbxref=GeneID:105185406%2CGenbank:XM_025297327.1;Parent=rna-XM_025297327.1
NW_020229955.1	Gnomon	exon	1361621	1361902	.	+	.	ID=exon-XM_025297327.1-4;Dbxref=GeneID:105185406%2CGenbank:XM_025297327.1;Parent=rna-XM_025297327.1
NW_020229955.1	Gnomon	exon	1362329	1362487	.	+	.	ID=exon-XM_025297327.1-5;Dbxref=GeneID:105185406%2CGenbank:XM_025297327.1;Parent=rna-XM_025297327.1
NW_020229955.1	Gnomon	exon	557967	558293	.	-	.	ID=exon-XM_011151715.3-3;Dbxref=GeneID:105189539%2CGenbank:XM_011151715.3;Parent=rna-XM_011151715.3
NW_020229955.1	Gnomon	exon	1364302	1364454	.	+	.	ID=exon-XM_025297327.1-6;Dbxref=GeneID:105185406%2CGenbank:XM_025297327.1;Parent=rna-XM_025297327.1
NW_020229955.1	Gnomon	exon	557397	557891	.	-	.	ID=exon-XM_011151715.3-4;Dbxref=GeneID:105189539%2CGenbank:XM_011151715.3;Parent=rna-XM_011151715.3
NW_020229955.1	Gnomon	exon	1364835	1364952	.	+	.	ID=exon-XM_025297327.1-7;Dbxref=GeneID:105185406%2CGenbank:XM_025297327.1;Parent=rna-XM_025297327.1
NW_020229955.1	Gnomon	exon	558957	559122	.	-	.	ID=exon-XM_011151715.3-1;Dbxref=GeneID:105189539%2CGenbank:XM_011151715.3;Parent=rna-XM_011151715.3
NW_020229955.1	Gnomon	exon	1366475	1366628	.	+	.	ID=exon-XM_025297327.1-8;Dbxref=GeneID:105185406%2CGenbank:XM_025297327.1;Parent=rna-XM_025297327.1
NW_020229955.1	Gnomon	exon	558374	558631	.	-	.	ID=exon-XM_011151715.3-2;Dbxref=GeneID:105189539%2CGenbank:XM_011151715.3;Parent=rna-XM_011151715.3
NW_020229955.1	Gnomon	exon	1367043	1367132	.	+	.	ID=exon-XM_025297327.1-9;Dbxref=GeneID:105185406%2CGenbank:XM_025297327.1;Parent=rna-XM_025297327.1
NW_020229955.1	Gnomon	exon	557000	557152	.	-	.	ID=exon-XM_011151715.3-5;Dbxref=GeneID:105189539%2CGenbank:XM_011151715.3;Parent=rna-XM_011151715.3
NW_020229955.1	Gnomon	exon	556431	556913	.	-	.	ID=exon-XM_011151715.3-6;Dbxref=GeneID:105189539%2CGenbank:XM_011151715.3;Parent=rna-XM_011151715.3
NW_020229955.1	Gnomon	CDS	558374	558589	.	-	0	Name=XP_011150017.1;ID=cds-XP_011150017.1;Dbxref=GeneID:105189539%2CGenbank:XP_011150017.1;Parent=rna-XM_011151715.3
NW_020229955.1	Gnomon	CDS	557967	558293	.	-	0	Name=XP_011150017.1;ID=cds-XP_011150017.1;Dbxref=GeneID:105189539%2CGenbank:XP_011150017.1;Parent=rna-XM_011151715.3
NW_020229955.1	Gnomon	CDS	557397	557891	.	-	0	Name=XP_011150017.1;ID=cds-XP_011150017.1;Dbxref=GeneID:105189539%2CGenbank:XP_011150017.1;Parent=rna-XM_011151715.3
NW_020229955.1	Gnomon	CDS	557000	557152	.	-	0	Name=XP_011150017.1;ID=cds-XP_011150017.1;Dbxref=GeneID:105189539%2CGenbank:XP_011150017.1;Parent=rna-XM_011151715.3
NW_020229955.1	Gnomon	CDS	556752	556913	.	-	0	Name=XP_011150017.1;ID=cds-XP_011150017.1;Dbxref=GeneID:105189539%2CGenbank:XP_011150017.1;Parent=rna-XM_011151715.3
NW_020229955.1	Gnomon	exon	483637	484092	.	+	.	ID=exon-XM_011151691.3-8;Dbxref=GeneID:105189528%2CGenbank:XM_011151691.3;Parent=rna-XM_011151691.3
NW_020229955.1	Gnomon	exon	484161	484259	.	+	.	ID=exon-XM_011151691.3-9;Dbxref=GeneID:105189528%2CGenbank:XM_011151691.3;Parent=rna-XM_011151691.3
NW_020229955.1	Gnomon	exon	483026	483255	.	+	.	ID=exon-XM_011151691.3-6;Dbxref=GeneID:105189528%2CGenbank:XM_011151691.3;Parent=rna-XM_011151691.3
NW_020229955.1	Gnomon	exon	483358	483540	.	+	.	ID=exon-XM_011151691.3-7;Dbxref=GeneID:105189528%2CGenbank:XM_011151691.3;Parent=rna-XM_011151691.3
NW_020229955.1	Gnomon	exon	1377867	1378765	.	-	.	ID=exon-XR_003112688.1-1;Dbxref=GeneID:112588219%2CGenbank:XR_003112688.1;Parent=rna-XR_003112688.1
NW_020229955.1	Gnomon	exon	1377456	1377777	.	-	.	ID=exon-XR_003112688.1-2;Dbxref=GeneID:112588219%2CGenbank:XR_003112688.1;Parent=rna-XR_003112688.1
NW_020229955.1	Gnomon	exon	476690	476908	.	+	.	ID=exon-XM_011151691.3-1;Dbxref=GeneID:105189528%2CGenbank:XM_011151691.3;Parent=rna-XM_011151691.3
NW_020229955.1	Gnomon	exon	481666	481810	.	+	.	ID=exon-XM_011151691.3-4;Dbxref=GeneID:105189528%2CGenbank:XM_011151691.3;Parent=rna-XM_011151691.3
NW_020229955.1	Gnomon	exon	482615	482765	.	+	.	ID=exon-XM_011151691.3-5;Dbxref=GeneID:105189528%2CGenbank:XM_011151691.3;Parent=rna-XM_011151691.3
NW_020229955.1	Gnomon	exon	480661	480920	.	+	.	ID=exon-XM_011151691.3-2;Dbxref=GeneID:105189528%2CGenbank:XM_011151691.3;Parent=rna-XM_011151691.3
NW_020229955.1	Gnomon	exon	481008	481154	.	+	.	ID=exon-XM_011151691.3-3;Dbxref=GeneID:105189528%2CGenbank:XM_011151691.3;Parent=rna-XM_011151691.3
NW_020229955.1	Gnomon	mRNA	1595882	1599927	.	+	.	Name=XM_025297256.1;ID=rna-XM_025297256.1;Dbxref=GeneID:112588210%2CGenbank:XM_025297256.1;Parent=gene-LOC112588210
NW_020229955.1	Gnomon	exon	875416	875604	.	-	.	ID=exon-XM_025297280.1-1;Dbxref=GeneID:105189574%2CGenbank:XM_025297280.1;Parent=rna-XM_025297280.1
NW_020229955.1	Gnomon	exon	871724	871887	.	-	.	ID=exon-XM_025297280.1-2;Dbxref=GeneID:105189574%2CGenbank:XM_025297280.1;Parent=rna-XM_025297280.1
NW_020229955.1	Gnomon	exon	871064	871609	.	-	.	ID=exon-XM_025297280.1-3;Dbxref=GeneID:105189574%2CGenbank:XM_025297280.1;Parent=rna-XM_025297280.1
NW_020229955.1	Gnomon	exon	870814	870883	.	-	.	ID=exon-XM_025297280.1-4;Dbxref=GeneID:105189574%2CGenbank:XM_025297280.1;Parent=rna-XM_025297280.1
NW_020229955.1	Gnomon	exon	870600	870699	.	-	.	ID=exon-XM_025297280.1-5;Dbxref=GeneID:105189574%2CGenbank:XM_025297280.1;Parent=rna-XM_025297280.1
NW_020229955.1	Gnomon	exon	867218	867265	.	-	.	ID=exon-XM_025297280.1-6;Dbxref=GeneID:105189574%2CGenbank:XM_025297280.1;Parent=rna-XM_025297280.1
NW_020229955.1	Gnomon	exon	866102	866341	.	-	.	ID=exon-XM_025297280.1-7;Dbxref=GeneID:105189574%2CGenbank:XM_025297280.1;Parent=rna-XM_025297280.1
NW_020229955.1	Gnomon	exon	719098	719255	.	+	.	ID=exon-XM_025297232.1-21;Dbxref=GeneID:105189565%2CGenbank:XM_025297232.1;Parent=rna-XM_025297232.1
NW_020229955.1	Gnomon	exon	719636	719784	.	+	.	ID=exon-XM_025297232.1-22;Dbxref=GeneID:105189565%2CGenbank:XM_025297232.1;Parent=rna-XM_025297232.1
NW_020229955.1	Gnomon	exon	723560	723931	.	+	.	ID=exon-XM_025297232.1-23;Dbxref=GeneID:105189565%2CGenbank:XM_025297232.1;Parent=rna-XM_025297232.1
NW_020229955.1	Gnomon	exon	728751	728930	.	+	.	ID=exon-XM_025297232.1-24;Dbxref=GeneID:105189565%2CGenbank:XM_025297232.1;Parent=rna-XM_025297232.1
NW_020229955.1	Gnomon	exon	718653	718769	.	+	.	ID=exon-XM_025297232.1-20;Dbxref=GeneID:105189565%2CGenbank:XM_025297232.1;Parent=rna-XM_025297232.1
NW_020229955.1	Gnomon	exon	730911	731467	.	+	.	ID=exon-XM_025297232.1-29;Dbxref=GeneID:105189565%2CGenbank:XM_025297232.1;Parent=rna-XM_025297232.1
NW_020229955.1	Gnomon	exon	729270	729513	.	+	.	ID=exon-XM_025297232.1-25;Dbxref=GeneID:105189565%2CGenbank:XM_025297232.1;Parent=rna-XM_025297232.1
NW_020229955.1	Gnomon	exon	729722	729813	.	+	.	ID=exon-XM_025297232.1-26;Dbxref=GeneID:105189565%2CGenbank:XM_025297232.1;Parent=rna-XM_025297232.1
NW_020229955.1	Gnomon	exon	729896	730007	.	+	.	ID=exon-XM_025297232.1-27;Dbxref=GeneID:105189565%2CGenbank:XM_025297232.1;Parent=rna-XM_025297232.1
NW_020229955.1	Gnomon	exon	730300	730749	.	+	.	ID=exon-XM_025297232.1-28;Dbxref=GeneID:105189565%2CGenbank:XM_025297232.1;Parent=rna-XM_025297232.1
NW_020229955.1	Gnomon	exon	714941	715027	.	+	.	ID=exon-XM_025297232.1-10;Dbxref=GeneID:105189565%2CGenbank:XM_025297232.1;Parent=rna-XM_025297232.1
NW_020229955.1	Gnomon	exon	715110	715298	.	+	.	ID=exon-XM_025297232.1-11;Dbxref=GeneID:105189565%2CGenbank:XM_025297232.1;Parent=rna-XM_025297232.1
NW_020229955.1	Gnomon	exon	715398	715495	.	+	.	ID=exon-XM_025297232.1-12;Dbxref=GeneID:105189565%2CGenbank:XM_025297232.1;Parent=rna-XM_025297232.1
NW_020229955.1	Gnomon	exon	715623	715760	.	+	.	ID=exon-XM_025297232.1-13;Dbxref=GeneID:105189565%2CGenbank:XM_025297232.1;Parent=rna-XM_025297232.1
NW_020229955.1	Gnomon	exon	718153	718267	.	+	.	ID=exon-XM_025297232.1-18;Dbxref=GeneID:105189565%2CGenbank:XM_025297232.1;Parent=rna-XM_025297232.1
NW_020229955.1	Gnomon	exon	718329	718568	.	+	.	ID=exon-XM_025297232.1-19;Dbxref=GeneID:105189565%2CGenbank:XM_025297232.1;Parent=rna-XM_025297232.1
NW_020229955.1	Gnomon	CDS	709820	709852	.	+	0	Name=XP_025153015.1;ID=cds-XP_025153015.1;Dbxref=GeneID:105189565%2CGenbank:XP_025153015.1;Parent=rna-XM_025297230.1
NW_020229955.1	Gnomon	CDS	709926	710033	.	+	0	Name=XP_025153015.1;ID=cds-XP_025153015.1;Dbxref=GeneID:105189565%2CGenbank:XP_025153015.1;Parent=rna-XM_025297230.1
NW_020229955.1	Gnomon	CDS	712799	712999	.	+	0	Name=XP_025153015.1;ID=cds-XP_025153015.1;Dbxref=GeneID:105189565%2CGenbank:XP_025153015.1;Parent=rna-XM_025297230.1
NW_020229955.1	Gnomon	CDS	713114	713254	.	+	0	Name=XP_025153015.1;ID=cds-XP_025153015.1;Dbxref=GeneID:105189565%2CGenbank:XP_025153015.1;Parent=rna-XM_025297230.1
NW_020229955.1	Gnomon	CDS	713341	713431	.	+	0	Name=XP_025153015.1;ID=cds-XP_025153015.1;Dbxref=GeneID:105189565%2CGenbank:XP_025153015.1;Parent=rna-XM_025297230.1
NW_020229955.1	Gnomon	CDS	713583	713749	.	+	0	Name=XP_025153015.1;ID=cds-XP_025153015.1;Dbxref=GeneID:105189565%2CGenbank:XP_025153015.1;Parent=rna-XM_025297230.1
NW_020229955.1	Gnomon	CDS	713911	714203	.	+	0	Name=XP_025153015.1;ID=cds-XP_025153015.1;Dbxref=GeneID:105189565%2CGenbank:XP_025153015.1;Parent=rna-XM_025297230.1
NW_020229955.1	Gnomon	CDS	714650	714844	.	+	0	Name=XP_025153015.1;ID=cds-XP_025153015.1;Dbxref=GeneID:105189565%2CGenbank:XP_025153015.1;Parent=rna-XM_025297230.1
NW_020229955.1	Gnomon	CDS	714941	715027	.	+	0	Name=XP_025153015.1;ID=cds-XP_025153015.1;Dbxref=GeneID:105189565%2CGenbank:XP_025153015.1;Parent=rna-XM_025297230.1
NW_020229955.1	Gnomon	CDS	715110	715298	.	+	0	Name=XP_025153015.1;ID=cds-XP_025153015.1;Dbxref=GeneID:105189565%2CGenbank:XP_025153015.1;Parent=rna-XM_025297230.1
NW_020229955.1	Gnomon	CDS	715398	715495	.	+	0	Name=XP_025153015.1;ID=cds-XP_025153015.1;Dbxref=GeneID:105189565%2CGenbank:XP_025153015.1;Parent=rna-XM_025297230.1
NW_020229955.1	Gnomon	CDS	715623	715760	.	+	0	Name=XP_025153015.1;ID=cds-XP_025153015.1;Dbxref=GeneID:105189565%2CGenbank:XP_025153015.1;Parent=rna-XM_025297230.1
NW_020229955.1	Gnomon	CDS	716292	716321	.	+	0	Name=XP_025153015.1;ID=cds-XP_025153015.1;Dbxref=GeneID:105189565%2CGenbank:XP_025153015.1;Parent=rna-XM_025297230.1
NW_020229955.1	Gnomon	CDS	717093	717327	.	+	0	Name=XP_025153015.1;ID=cds-XP_025153015.1;Dbxref=GeneID:105189565%2CGenbank:XP_025153015.1;Parent=rna-XM_025297230.1
NW_020229955.1	Gnomon	CDS	717409	717844	.	+	0	Name=XP_025153015.1;ID=cds-XP_025153015.1;Dbxref=GeneID:105189565%2CGenbank:XP_025153015.1;Parent=rna-XM_025297230.1
NW_020229955.1	Gnomon	CDS	717929	718065	.	+	0	Name=XP_025153015.1;ID=cds-XP_025153015.1;Dbxref=GeneID:105189565%2CGenbank:XP_025153015.1;Parent=rna-XM_025297230.1
NW_020229955.1	Gnomon	CDS	718153	718267	.	+	0	Name=XP_025153015.1;ID=cds-XP_025153015.1;Dbxref=GeneID:105189565%2CGenbank:XP_025153015.1;Parent=rna-XM_025297230.1
NW_020229955.1	Gnomon	CDS	718329	718568	.	+	0	Name=XP_025153015.1;ID=cds-XP_025153015.1;Dbxref=GeneID:105189565%2CGenbank:XP_025153015.1;Parent=rna-XM_025297230.1
NW_020229955.1	Gnomon	CDS	718653	718769	.	+	0	Name=XP_025153015.1;ID=cds-XP_025153015.1;Dbxref=GeneID:105189565%2CGenbank:XP_025153015.1;Parent=rna-XM_025297230.1
NW_020229955.1	Gnomon	CDS	719098	719255	.	+	0	Name=XP_025153015.1;ID=cds-XP_025153015.1;Dbxref=GeneID:105189565%2CGenbank:XP_025153015.1;Parent=rna-XM_025297230.1
NW_020229955.1	Gnomon	CDS	719636	719784	.	+	0	Name=XP_025153015.1;ID=cds-XP_025153015.1;Dbxref=GeneID:105189565%2CGenbank:XP_025153015.1;Parent=rna-XM_025297230.1
NW_020229955.1	Gnomon	CDS	723560	723931	.	+	0	Name=XP_025153015.1;ID=cds-XP_025153015.1;Dbxref=GeneID:105189565%2CGenbank:XP_025153015.1;Parent=rna-XM_025297230.1
NW_020229955.1	Gnomon	CDS	728751	728930	.	+	0	Name=XP_025153015.1;ID=cds-XP_025153015.1;Dbxref=GeneID:105189565%2CGenbank:XP_025153015.1;Parent=rna-XM_025297230.1
NW_020229955.1	Gnomon	CDS	729270	729513	.	+	0	Name=XP_025153015.1;ID=cds-XP_025153015.1;Dbxref=GeneID:105189565%2CGenbank:XP_025153015.1;Parent=rna-XM_025297230.1
NW_020229955.1	Gnomon	CDS	729722	729813	.	+	0	Name=XP_025153015.1;ID=cds-XP_025153015.1;Dbxref=GeneID:105189565%2CGenbank:XP_025153015.1;Parent=rna-XM_025297230.1
NW_020229955.1	Gnomon	CDS	729896	730007	.	+	0	Name=XP_025153015.1;ID=cds-XP_025153015.1;Dbxref=GeneID:105189565%2CGenbank:XP_025153015.1;Parent=rna-XM_025297230.1
NW_020229955.1	Gnomon	CDS	730300	730749	.	+	0	Name=XP_025153015.1;ID=cds-XP_025153015.1;Dbxref=GeneID:105189565%2CGenbank:XP_025153015.1;Parent=rna-XM_025297230.1
NW_020229955.1	Gnomon	CDS	730911	731376	.	+	0	Name=XP_025153015.1;ID=cds-XP_025153015.1;Dbxref=GeneID:105189565%2CGenbank:XP_025153015.1;Parent=rna-XM_025297230.1
NW_020229955.1	Gnomon	exon	716292	716321	.	+	.	ID=exon-XM_025297232.1-14;Dbxref=GeneID:105189565%2CGenbank:XM_025297232.1;Parent=rna-XM_025297232.1
NW_020229955.1	Gnomon	exon	717093	717327	.	+	.	ID=exon-XM_025297232.1-15;Dbxref=GeneID:105189565%2CGenbank:XM_025297232.1;Parent=rna-XM_025297232.1
NW_020229955.1	Gnomon	exon	717409	717844	.	+	.	ID=exon-XM_025297232.1-16;Dbxref=GeneID:105189565%2CGenbank:XM_025297232.1;Parent=rna-XM_025297232.1
NW_020229955.1	Gnomon	exon	717929	718065	.	+	.	ID=exon-XM_025297232.1-17;Dbxref=GeneID:105189565%2CGenbank:XM_025297232.1;Parent=rna-XM_025297232.1
NW_020229955.1	Gnomon	exon	176966	177233	.	-	.	ID=exon-XM_025297264.1-10;Dbxref=GeneID:105184071%2CGenbank:XM_025297264.1;Parent=rna-XM_025297264.1
NW_020229955.1	Gnomon	exon	176723	176887	.	-	.	ID=exon-XM_025297264.1-11;Dbxref=GeneID:105184071%2CGenbank:XM_025297264.1;Parent=rna-XM_025297264.1
NW_020229955.1	Gnomon	exon	175933	176291	.	-	.	ID=exon-XM_025297264.1-12;Dbxref=GeneID:105184071%2CGenbank:XM_025297264.1;Parent=rna-XM_025297264.1
NW_020229955.1	Gnomon	exon	175548	175702	.	-	.	ID=exon-XM_025297264.1-13;Dbxref=GeneID:105184071%2CGenbank:XM_025297264.1;Parent=rna-XM_025297264.1
NW_020229955.1	Gnomon	exon	175179	175457	.	-	.	ID=exon-XM_025297264.1-14;Dbxref=GeneID:105184071%2CGenbank:XM_025297264.1;Parent=rna-XM_025297264.1
NW_020229955.1	Gnomon	exon	174672	175087	.	-	.	ID=exon-XM_025297264.1-15;Dbxref=GeneID:105184071%2CGenbank:XM_025297264.1;Parent=rna-XM_025297264.1
NW_020229955.1	Gnomon	exon	174329	174458	.	-	.	ID=exon-XM_025297264.1-16;Dbxref=GeneID:105184071%2CGenbank:XM_025297264.1;Parent=rna-XM_025297264.1
NW_020229955.1	Gnomon	exon	171566	174229	.	-	.	ID=exon-XM_025297264.1-17;Dbxref=GeneID:105184071%2CGenbank:XM_025297264.1;Parent=rna-XM_025297264.1
NW_020229955.1	Gnomon	exon	333116	333269	.	+	.	ID=exon-XM_025297355.1-10;Dbxref=GeneID:105189518%2CGenbank:XM_025297355.1;Parent=rna-XM_025297355.1
NW_020229955.1	Gnomon	exon	333349	333545	.	+	.	ID=exon-XM_025297355.1-11;Dbxref=GeneID:105189518%2CGenbank:XM_025297355.1;Parent=rna-XM_025297355.1
NW_020229955.1	Gnomon	exon	333638	333817	.	+	.	ID=exon-XM_025297355.1-12;Dbxref=GeneID:105189518%2CGenbank:XM_025297355.1;Parent=rna-XM_025297355.1
NW_020229955.1	Gnomon	exon	333910	334072	.	+	.	ID=exon-XM_025297355.1-13;Dbxref=GeneID:105189518%2CGenbank:XM_025297355.1;Parent=rna-XM_025297355.1
NW_020229955.1	Gnomon	exon	334380	334599	.	+	.	ID=exon-XM_025297355.1-14;Dbxref=GeneID:105189518%2CGenbank:XM_025297355.1;Parent=rna-XM_025297355.1
NW_020229955.1	Gnomon	exon	334713	334816	.	+	.	ID=exon-XM_025297355.1-15;Dbxref=GeneID:105189518%2CGenbank:XM_025297355.1;Parent=rna-XM_025297355.1
NW_020229955.1	Gnomon	exon	336182	336734	.	+	.	ID=exon-XM_025297355.1-16;Dbxref=GeneID:105189518%2CGenbank:XM_025297355.1;Parent=rna-XM_025297355.1
NW_020229955.1	Gnomon	exon	934834	935119	.	-	.	ID=exon-XM_011151797.3-3;Dbxref=GeneID:105189580%2CGenbank:XM_011151797.3;Parent=rna-XM_011151797.3
NW_020229955.1	Gnomon	exon	933881	934417	.	-	.	ID=exon-XM_011151797.3-4;Dbxref=GeneID:105189580%2CGenbank:XM_011151797.3;Parent=rna-XM_011151797.3
NW_020229955.1	Gnomon	mRNA	658824	660154	.	+	.	Name=XM_025297255.1;ID=rna-XM_025297255.1;Dbxref=GeneID:112588084%2CGenbank:XM_025297255.1;Parent=gene-LOC112588084
NW_020229955.1	Gnomon	exon	933310	933470	.	-	.	ID=exon-XM_011151797.3-5;Dbxref=GeneID:105189580%2CGenbank:XM_011151797.3;Parent=rna-XM_011151797.3
NW_020229955.1	Gnomon	exon	932808	933072	.	-	.	ID=exon-XM_011151797.3-6;Dbxref=GeneID:105189580%2CGenbank:XM_011151797.3;Parent=rna-XM_011151797.3
NW_020229955.1	Gnomon	exon	995611	996003	.	-	.	ID=exon-XM_011151797.3-1;Dbxref=GeneID:105189580%2CGenbank:XM_011151797.3;Parent=rna-XM_011151797.3
NW_020229955.1	Gnomon	exon	968616	968695	.	-	.	ID=exon-XM_011151797.3-2;Dbxref=GeneID:105189580%2CGenbank:XM_011151797.3;Parent=rna-XM_011151797.3
NW_020229955.1	Gnomon	exon	932384	932572	.	-	.	ID=exon-XM_011151797.3-7;Dbxref=GeneID:105189580%2CGenbank:XM_011151797.3;Parent=rna-XM_011151797.3
NW_020229955.1	Gnomon	exon	932200	932311	.	-	.	ID=exon-XM_011151797.3-8;Dbxref=GeneID:105189580%2CGenbank:XM_011151797.3;Parent=rna-XM_011151797.3
NW_020229955.1	Gnomon	exon	931889	931959	.	-	.	ID=exon-XM_011151797.3-9;Dbxref=GeneID:105189580%2CGenbank:XM_011151797.3;Parent=rna-XM_011151797.3
NW_020229955.1	Gnomon	exon	713341	713431	.	+	.	ID=exon-XM_019844374.2-6;Dbxref=GeneID:105189565%2CGenbank:XM_019844374.2;Parent=rna-XM_019844374.2
NW_020229955.1	Gnomon	exon	713595	713749	.	+	.	ID=exon-XM_019844374.2-7;Dbxref=GeneID:105189565%2CGenbank:XM_019844374.2;Parent=rna-XM_019844374.2
NW_020229955.1	Gnomon	exon	712799	712999	.	+	.	ID=exon-XM_019844374.2-4;Dbxref=GeneID:105189565%2CGenbank:XM_019844374.2;Parent=rna-XM_019844374.2
NW_020229955.1	Gnomon	exon	713114	713254	.	+	.	ID=exon-XM_019844374.2-5;Dbxref=GeneID:105189565%2CGenbank:XM_019844374.2;Parent=rna-XM_019844374.2
NW_020229955.1	Gnomon	exon	709750	709852	.	+	.	ID=exon-XM_019844374.2-2;Dbxref=GeneID:105189565%2CGenbank:XM_019844374.2;Parent=rna-XM_019844374.2
NW_020229955.1	Gnomon	exon	709926	710033	.	+	.	ID=exon-XM_019844374.2-3;Dbxref=GeneID:105189565%2CGenbank:XM_019844374.2;Parent=rna-XM_019844374.2
NW_020229955.1	Gnomon	exon	709056	709211	.	+	.	ID=exon-XM_019844374.2-1;Dbxref=GeneID:105189565%2CGenbank:XM_019844374.2;Parent=rna-XM_019844374.2
NW_020229955.1	Gnomon	exon	713911	714203	.	+	.	ID=exon-XM_019844374.2-8;Dbxref=GeneID:105189565%2CGenbank:XM_019844374.2;Parent=rna-XM_019844374.2
NW_020229955.1	Gnomon	exon	714650	714844	.	+	.	ID=exon-XM_019844374.2-9;Dbxref=GeneID:105189565%2CGenbank:XM_019844374.2;Parent=rna-XM_019844374.2
NW_020229955.1	Gnomon	exon	1126723	1126920	.	+	.	ID=exon-XM_025297304.1-3;Dbxref=GeneID:105189605%2CGenbank:XM_025297304.1;Parent=rna-XM_025297304.1
NW_020229955.1	Gnomon	exon	1127302	1127454	.	+	.	ID=exon-XM_025297304.1-4;Dbxref=GeneID:105189605%2CGenbank:XM_025297304.1;Parent=rna-XM_025297304.1
NW_020229955.1	Gnomon	exon	1127991	1130899	.	+	.	ID=exon-XM_025297304.1-5;Dbxref=GeneID:105189605%2CGenbank:XM_025297304.1;Parent=rna-XM_025297304.1
NW_020229955.1	Gnomon	exon	1121690	1121915	.	+	.	ID=exon-XM_025297304.1-1;Dbxref=GeneID:105189605%2CGenbank:XM_025297304.1;Parent=rna-XM_025297304.1
NW_020229955.1	Gnomon	exon	1126018	1126258	.	+	.	ID=exon-XM_025297304.1-2;Dbxref=GeneID:105189605%2CGenbank:XM_025297304.1;Parent=rna-XM_025297304.1
NW_020229955.1	Gnomon	mRNA	207404	216543	.	+	.	Name=XM_019844369.2;ID=rna-XM_019844369.2;Dbxref=GeneID:105189508%2CGenbank:XM_019844369.2;Parent=gene-LOC105189508
NW_020229955.1	Gnomon	exon	1364302	1364454	.	+	.	ID=exon-XM_019842399.2-7;Dbxref=GeneID:105185406%2CGenbank:XM_019842399.2;Parent=rna-XM_019842399.2
NW_020229955.1	Gnomon	exon	1364835	1364952	.	+	.	ID=exon-XM_019842399.2-8;Dbxref=GeneID:105185406%2CGenbank:XM_019842399.2;Parent=rna-XM_019842399.2
NW_020229955.1	Gnomon	exon	1366490	1366628	.	+	.	ID=exon-XM_019842399.2-9;Dbxref=GeneID:105185406%2CGenbank:XM_019842399.2;Parent=rna-XM_019842399.2
NW_020229955.1	Gnomon	exon	1357191	1357327	.	+	.	ID=exon-XM_019842399.2-3;Dbxref=GeneID:105185406%2CGenbank:XM_019842399.2;Parent=rna-XM_019842399.2
NW_020229955.1	Gnomon	exon	1361621	1361902	.	+	.	ID=exon-XM_019842399.2-4;Dbxref=GeneID:105185406%2CGenbank:XM_019842399.2;Parent=rna-XM_019842399.2
NW_020229955.1	Gnomon	exon	1362329	1362487	.	+	.	ID=exon-XM_019842399.2-5;Dbxref=GeneID:105185406%2CGenbank:XM_019842399.2;Parent=rna-XM_019842399.2
NW_020229955.1	Gnomon	exon	1363481	1363540	.	+	.	ID=exon-XM_019842399.2-6;Dbxref=GeneID:105185406%2CGenbank:XM_019842399.2;Parent=rna-XM_019842399.2
NW_020229955.1	Gnomon	exon	1333831	1334772	.	+	.	ID=exon-XM_019842399.2-1;Dbxref=GeneID:105185406%2CGenbank:XM_019842399.2;Parent=rna-XM_019842399.2
NW_020229955.1	Gnomon	exon	1352156	1352240	.	+	.	ID=exon-XM_019842399.2-2;Dbxref=GeneID:105185406%2CGenbank:XM_019842399.2;Parent=rna-XM_019842399.2
NW_020229955.1	Gnomon	exon	649171	649530	.	+	.	ID=exon-XM_025297245.1-3;Dbxref=GeneID:105189558%2CGenbank:XM_025297245.1;Parent=rna-XM_025297245.1
NW_020229955.1	Gnomon	exon	649619	649699	.	+	.	ID=exon-XM_025297245.1-4;Dbxref=GeneID:105189558%2CGenbank:XM_025297245.1;Parent=rna-XM_025297245.1
NW_020229955.1	Gnomon	exon	650083	653692	.	+	.	ID=exon-XM_025297245.1-5;Dbxref=GeneID:105189558%2CGenbank:XM_025297245.1;Parent=rna-XM_025297245.1
NW_020229955.1	Gnomon	exon	654303	654596	.	+	.	ID=exon-XM_025297245.1-6;Dbxref=GeneID:105189558%2CGenbank:XM_025297245.1;Parent=rna-XM_025297245.1
NW_020229955.1	Gnomon	exon	655239	655434	.	+	.	ID=exon-XM_025297245.1-7;Dbxref=GeneID:105189558%2CGenbank:XM_025297245.1;Parent=rna-XM_025297245.1
NW_020229955.1	Gnomon	exon	655533	657558	.	+	.	ID=exon-XM_025297245.1-8;Dbxref=GeneID:105189558%2CGenbank:XM_025297245.1;Parent=rna-XM_025297245.1
NW_020229955.1	Gnomon	exon	644051	644511	.	+	.	ID=exon-XM_025297245.1-1;Dbxref=GeneID:105189558%2CGenbank:XM_025297245.1;Parent=rna-XM_025297245.1
NW_020229955.1	Gnomon	exon	645808	645944	.	+	.	ID=exon-XM_025297245.1-2;Dbxref=GeneID:105189558%2CGenbank:XM_025297245.1;Parent=rna-XM_025297245.1
NW_020229955.1	Gnomon	exon	875416	875604	.	-	.	ID=exon-XM_011151786.3-1;Dbxref=GeneID:105189574%2CGenbank:XM_011151786.3;Parent=rna-XM_011151786.3
NW_020229955.1	Gnomon	exon	871724	871887	.	-	.	ID=exon-XM_011151786.3-2;Dbxref=GeneID:105189574%2CGenbank:XM_011151786.3;Parent=rna-XM_011151786.3
NW_020229955.1	Gnomon	exon	867218	867265	.	-	.	ID=exon-XM_011151786.3-5;Dbxref=GeneID:105189574%2CGenbank:XM_011151786.3;Parent=rna-XM_011151786.3
NW_020229955.1	Gnomon	exon	866102	866341	.	-	.	ID=exon-XM_011151786.3-6;Dbxref=GeneID:105189574%2CGenbank:XM_011151786.3;Parent=rna-XM_011151786.3
NW_020229955.1	Gnomon	exon	871064	871609	.	-	.	ID=exon-XM_011151786.3-3;Dbxref=GeneID:105189574%2CGenbank:XM_011151786.3;Parent=rna-XM_011151786.3
NW_020229955.1	Gnomon	exon	870600	870883	.	-	.	ID=exon-XM_011151786.3-4;Dbxref=GeneID:105189574%2CGenbank:XM_011151786.3;Parent=rna-XM_011151786.3
NW_020229955.1	Gnomon	exon	1364302	1364454	.	+	.	ID=exon-XM_019842401.2-7;Dbxref=GeneID:105185406%2CGenbank:XM_019842401.2;Parent=rna-XM_019842401.2
NW_020229955.1	Gnomon	exon	1364835	1364952	.	+	.	ID=exon-XM_019842401.2-8;Dbxref=GeneID:105185406%2CGenbank:XM_019842401.2;Parent=rna-XM_019842401.2
NW_020229955.1	Gnomon	exon	1362329	1362487	.	+	.	ID=exon-XM_019842401.2-5;Dbxref=GeneID:105185406%2CGenbank:XM_019842401.2;Parent=rna-XM_019842401.2
NW_020229955.1	Gnomon	exon	1363481	1363540	.	+	.	ID=exon-XM_019842401.2-6;Dbxref=GeneID:105185406%2CGenbank:XM_019842401.2;Parent=rna-XM_019842401.2
NW_020229955.1	Gnomon	exon	1357191	1357327	.	+	.	ID=exon-XM_019842401.2-3;Dbxref=GeneID:105185406%2CGenbank:XM_019842401.2;Parent=rna-XM_019842401.2
NW_020229955.1	Gnomon	exon	1361621	1361902	.	+	.	ID=exon-XM_019842401.2-4;Dbxref=GeneID:105185406%2CGenbank:XM_019842401.2;Parent=rna-XM_019842401.2
NW_020229955.1	Gnomon	exon	1272251	1273571	.	+	.	ID=exon-XM_019842401.2-1;Dbxref=GeneID:105185406%2CGenbank:XM_019842401.2;Parent=rna-XM_019842401.2
NW_020229955.1	Gnomon	exon	1352156	1352240	.	+	.	ID=exon-XM_019842401.2-2;Dbxref=GeneID:105185406%2CGenbank:XM_019842401.2;Parent=rna-XM_019842401.2
NW_020229955.1	Gnomon	mRNA	251259	263551	.	+	.	Name=XM_011151660.3;ID=rna-XM_011151660.3;Dbxref=GeneID:105189510%2CGenbank:XM_011151660.3;Parent=gene-LOC105189510
NW_020229955.1	Gnomon	exon	1366475	1366628	.	+	.	ID=exon-XM_019842401.2-9;Dbxref=GeneID:105185406%2CGenbank:XM_019842401.2;Parent=rna-XM_019842401.2
NW_020229955.1	Gnomon	mRNA	923604	996003	.	-	.	Name=XM_025297370.1;ID=rna-XM_025297370.1;Dbxref=GeneID:105189580%2CGenbank:XM_025297370.1;Parent=gene-LOC105189580
NW_020229955.1	Gnomon	mRNA	1170061	1180427	.	+	.	Name=XM_011151816.3;ID=rna-XM_011151816.3;Dbxref=GeneID:105189593%2CGenbank:XM_011151816.3;Parent=gene-LOC105189593
NW_020229955.1	Gnomon	exon	527481	527661	.	+	.	ID=exon-XM_011151703.3-1;Dbxref=GeneID:105189534%2CGenbank:XM_011151703.3;Parent=rna-XM_011151703.3
NW_020229955.1	Gnomon	exon	532898	533127	.	+	.	ID=exon-XM_011151703.3-2;Dbxref=GeneID:105189534%2CGenbank:XM_011151703.3;Parent=rna-XM_011151703.3
NW_020229955.1	Gnomon	exon	534254	534333	.	+	.	ID=exon-XM_011151703.3-3;Dbxref=GeneID:105189534%2CGenbank:XM_011151703.3;Parent=rna-XM_011151703.3
NW_020229955.1	Gnomon	exon	534578	534629	.	+	.	ID=exon-XM_011151703.3-4;Dbxref=GeneID:105189534%2CGenbank:XM_011151703.3;Parent=rna-XM_011151703.3
NW_020229955.1	Gnomon	exon	544395	546674	.	+	.	ID=exon-XM_011151703.3-5;Dbxref=GeneID:105189534%2CGenbank:XM_011151703.3;Parent=rna-XM_011151703.3
NW_020229955.1	Gnomon	mRNA	347434	415980	.	-	.	Name=XM_025297276.1;ID=rna-XM_025297276.1;Dbxref=GeneID:105189520%2CGenbank:XM_025297276.1;Parent=gene-LOC105189520
NW_020229955.1	Gnomon	CDS	709820	709852	.	+	0	Name=XP_025153021.1;ID=cds-XP_025153021.1;Dbxref=GeneID:105189565%2CGenbank:XP_025153021.1;Parent=rna-XM_025297236.1
NW_020229955.1	Gnomon	CDS	709926	710033	.	+	0	Name=XP_025153021.1;ID=cds-XP_025153021.1;Dbxref=GeneID:105189565%2CGenbank:XP_025153021.1;Parent=rna-XM_025297236.1
NW_020229955.1	Gnomon	CDS	712799	712999	.	+	0	Name=XP_025153021.1;ID=cds-XP_025153021.1;Dbxref=GeneID:105189565%2CGenbank:XP_025153021.1;Parent=rna-XM_025297236.1
NW_020229955.1	Gnomon	CDS	713114	713254	.	+	0	Name=XP_025153021.1;ID=cds-XP_025153021.1;Dbxref=GeneID:105189565%2CGenbank:XP_025153021.1;Parent=rna-XM_025297236.1
NW_020229955.1	Gnomon	CDS	713341	713431	.	+	0	Name=XP_025153021.1;ID=cds-XP_025153021.1;Dbxref=GeneID:105189565%2CGenbank:XP_025153021.1;Parent=rna-XM_025297236.1
NW_020229955.1	Gnomon	CDS	713595	713749	.	+	0	Name=XP_025153021.1;ID=cds-XP_025153021.1;Dbxref=GeneID:105189565%2CGenbank:XP_025153021.1;Parent=rna-XM_025297236.1
NW_020229955.1	Gnomon	CDS	713911	714203	.	+	0	Name=XP_025153021.1;ID=cds-XP_025153021.1;Dbxref=GeneID:105189565%2CGenbank:XP_025153021.1;Parent=rna-XM_025297236.1
NW_020229955.1	Gnomon	CDS	714650	714844	.	+	0	Name=XP_025153021.1;ID=cds-XP_025153021.1;Dbxref=GeneID:105189565%2CGenbank:XP_025153021.1;Parent=rna-XM_025297236.1
NW_020229955.1	Gnomon	CDS	714941	715027	.	+	0	Name=XP_025153021.1;ID=cds-XP_025153021.1;Dbxref=GeneID:105189565%2CGenbank:XP_025153021.1;Parent=rna-XM_025297236.1
NW_020229955.1	Gnomon	CDS	715110	715298	.	+	0	Name=XP_025153021.1;ID=cds-XP_025153021.1;Dbxref=GeneID:105189565%2CGenbank:XP_025153021.1;Parent=rna-XM_025297236.1
NW_020229955.1	Gnomon	CDS	715398	715483	.	+	0	Name=XP_025153021.1;ID=cds-XP_025153021.1;Dbxref=GeneID:105189565%2CGenbank:XP_025153021.1;Parent=rna-XM_025297236.1
NW_020229955.1	Gnomon	CDS	715623	715760	.	+	0	Name=XP_025153021.1;ID=cds-XP_025153021.1;Dbxref=GeneID:105189565%2CGenbank:XP_025153021.1;Parent=rna-XM_025297236.1
NW_020229955.1	Gnomon	CDS	716292	716321	.	+	0	Name=XP_025153021.1;ID=cds-XP_025153021.1;Dbxref=GeneID:105189565%2CGenbank:XP_025153021.1;Parent=rna-XM_025297236.1
NW_020229955.1	Gnomon	CDS	717093	717327	.	+	0	Name=XP_025153021.1;ID=cds-XP_025153021.1;Dbxref=GeneID:105189565%2CGenbank:XP_025153021.1;Parent=rna-XM_025297236.1
NW_020229955.1	Gnomon	CDS	717409	717844	.	+	0	Name=XP_025153021.1;ID=cds-XP_025153021.1;Dbxref=GeneID:105189565%2CGenbank:XP_025153021.1;Parent=rna-XM_025297236.1
NW_020229955.1	Gnomon	CDS	717929	718065	.	+	0	Name=XP_025153021.1;ID=cds-XP_025153021.1;Dbxref=GeneID:105189565%2CGenbank:XP_025153021.1;Parent=rna-XM_025297236.1
NW_020229955.1	Gnomon	CDS	718153	718267	.	+	0	Name=XP_025153021.1;ID=cds-XP_025153021.1;Dbxref=GeneID:105189565%2CGenbank:XP_025153021.1;Parent=rna-XM_025297236.1
NW_020229955.1	Gnomon	CDS	718329	718568	.	+	0	Name=XP_025153021.1;ID=cds-XP_025153021.1;Dbxref=GeneID:105189565%2CGenbank:XP_025153021.1;Parent=rna-XM_025297236.1
NW_020229955.1	Gnomon	CDS	718653	718769	.	+	0	Name=XP_025153021.1;ID=cds-XP_025153021.1;Dbxref=GeneID:105189565%2CGenbank:XP_025153021.1;Parent=rna-XM_025297236.1
NW_020229955.1	Gnomon	CDS	719098	719255	.	+	0	Name=XP_025153021.1;ID=cds-XP_025153021.1;Dbxref=GeneID:105189565%2CGenbank:XP_025153021.1;Parent=rna-XM_025297236.1
NW_020229955.1	Gnomon	CDS	719636	719784	.	+	0	Name=XP_025153021.1;ID=cds-XP_025153021.1;Dbxref=GeneID:105189565%2CGenbank:XP_025153021.1;Parent=rna-XM_025297236.1
NW_020229955.1	Gnomon	CDS	723560	723931	.	+	0	Name=XP_025153021.1;ID=cds-XP_025153021.1;Dbxref=GeneID:105189565%2CGenbank:XP_025153021.1;Parent=rna-XM_025297236.1
NW_020229955.1	Gnomon	CDS	728751	728930	.	+	0	Name=XP_025153021.1;ID=cds-XP_025153021.1;Dbxref=GeneID:105189565%2CGenbank:XP_025153021.1;Parent=rna-XM_025297236.1
NW_020229955.1	Gnomon	CDS	729270	729513	.	+	0	Name=XP_025153021.1;ID=cds-XP_025153021.1;Dbxref=GeneID:105189565%2CGenbank:XP_025153021.1;Parent=rna-XM_025297236.1
NW_020229955.1	Gnomon	CDS	729722	729813	.	+	0	Name=XP_025153021.1;ID=cds-XP_025153021.1;Dbxref=GeneID:105189565%2CGenbank:XP_025153021.1;Parent=rna-XM_025297236.1
NW_020229955.1	Gnomon	CDS	729896	730007	.	+	0	Name=XP_025153021.1;ID=cds-XP_025153021.1;Dbxref=GeneID:105189565%2CGenbank:XP_025153021.1;Parent=rna-XM_025297236.1
NW_020229955.1	Gnomon	CDS	730300	730749	.	+	0	Name=XP_025153021.1;ID=cds-XP_025153021.1;Dbxref=GeneID:105189565%2CGenbank:XP_025153021.1;Parent=rna-XM_025297236.1
NW_020229955.1	Gnomon	CDS	730911	731376	.	+	0	Name=XP_025153021.1;ID=cds-XP_025153021.1;Dbxref=GeneID:105189565%2CGenbank:XP_025153021.1;Parent=rna-XM_025297236.1
NW_020229955.1	Gnomon	exon	616869	616997	.	-	.	ID=exon-XM_019844366.2-5;Dbxref=GeneID:105189549%2CGenbank:XM_019844366.2;Parent=rna-XM_019844366.2
NW_020229955.1	Gnomon	exon	616479	616784	.	-	.	ID=exon-XM_019844366.2-6;Dbxref=GeneID:105189549%2CGenbank:XM_019844366.2;Parent=rna-XM_019844366.2
NW_020229955.1	Gnomon	exon	617794	618012	.	-	.	ID=exon-XM_019844366.2-3;Dbxref=GeneID:105189549%2CGenbank:XM_019844366.2;Parent=rna-XM_019844366.2
NW_020229955.1	Gnomon	exon	617090	617669	.	-	.	ID=exon-XM_019844366.2-4;Dbxref=GeneID:105189549%2CGenbank:XM_019844366.2;Parent=rna-XM_019844366.2
NW_020229955.1	Gnomon	exon	622282	622472	.	-	.	ID=exon-XM_019844366.2-1;Dbxref=GeneID:105189549%2CGenbank:XM_019844366.2;Parent=rna-XM_019844366.2
NW_020229955.1	Gnomon	exon	618092	618297	.	-	.	ID=exon-XM_019844366.2-2;Dbxref=GeneID:105189549%2CGenbank:XM_019844366.2;Parent=rna-XM_019844366.2
NW_020229955.1	Gnomon	exon	1364835	1364952	.	+	.	ID=exon-XM_019842396.2-8;Dbxref=GeneID:105185406%2CGenbank:XM_019842396.2;Parent=rna-XM_019842396.2
NW_020229955.1	Gnomon	exon	1366475	1366628	.	+	.	ID=exon-XM_019842396.2-9;Dbxref=GeneID:105185406%2CGenbank:XM_019842396.2;Parent=rna-XM_019842396.2
NW_020229955.1	Gnomon	exon	1363481	1363540	.	+	.	ID=exon-XM_019842396.2-6;Dbxref=GeneID:105185406%2CGenbank:XM_019842396.2;Parent=rna-XM_019842396.2
NW_020229955.1	Gnomon	exon	1364302	1364454	.	+	.	ID=exon-XM_019842396.2-7;Dbxref=GeneID:105185406%2CGenbank:XM_019842396.2;Parent=rna-XM_019842396.2
NW_020229955.1	Gnomon	exon	1333831	1334772	.	+	.	ID=exon-XM_019842396.2-1;Dbxref=GeneID:105185406%2CGenbank:XM_019842396.2;Parent=rna-XM_019842396.2
NW_020229955.1	Gnomon	exon	1361621	1361902	.	+	.	ID=exon-XM_019842396.2-4;Dbxref=GeneID:105185406%2CGenbank:XM_019842396.2;Parent=rna-XM_019842396.2
NW_020229955.1	Gnomon	exon	1362329	1362487	.	+	.	ID=exon-XM_019842396.2-5;Dbxref=GeneID:105185406%2CGenbank:XM_019842396.2;Parent=rna-XM_019842396.2
NW_020229955.1	Gnomon	exon	1352156	1352240	.	+	.	ID=exon-XM_019842396.2-2;Dbxref=GeneID:105185406%2CGenbank:XM_019842396.2;Parent=rna-XM_019842396.2
NW_020229955.1	Gnomon	exon	1357191	1357327	.	+	.	ID=exon-XM_019842396.2-3;Dbxref=GeneID:105185406%2CGenbank:XM_019842396.2;Parent=rna-XM_019842396.2
NW_020229955.1	Gnomon	exon	679709	679789	.	-	.	ID=exon-XM_025297293.1-1;Dbxref=GeneID:105189560%2CGenbank:XM_025297293.1;Parent=rna-XM_025297293.1
NW_020229955.1	Gnomon	exon	676418	677273	.	-	.	ID=exon-XM_025297293.1-6;Dbxref=GeneID:105189560%2CGenbank:XM_025297293.1;Parent=rna-XM_025297293.1
NW_020229955.1	Gnomon	exon	679447	679588	.	-	.	ID=exon-XM_025297293.1-2;Dbxref=GeneID:105189560%2CGenbank:XM_025297293.1;Parent=rna-XM_025297293.1
NW_020229955.1	Gnomon	exon	678770	679253	.	-	.	ID=exon-XM_025297293.1-3;Dbxref=GeneID:105189560%2CGenbank:XM_025297293.1;Parent=rna-XM_025297293.1
NW_020229955.1	Gnomon	exon	678146	678483	.	-	.	ID=exon-XM_025297293.1-4;Dbxref=GeneID:105189560%2CGenbank:XM_025297293.1;Parent=rna-XM_025297293.1
NW_020229955.1	Gnomon	exon	677378	677793	.	-	.	ID=exon-XM_025297293.1-5;Dbxref=GeneID:105189560%2CGenbank:XM_025297293.1;Parent=rna-XM_025297293.1
NW_020229955.1	Gnomon	exon	243056	243496	.	+	.	ID=exon-XM_011151651.2-1;Dbxref=GeneID:105189510%2CGenbank:XM_011151651.2;Parent=rna-XM_011151651.2
NW_020229955.1	Gnomon	exon	250665	250786	.	+	.	ID=exon-XM_011151651.2-2;Dbxref=GeneID:105189510%2CGenbank:XM_011151651.2;Parent=rna-XM_011151651.2
NW_020229955.1	Gnomon	exon	262596	262715	.	+	.	ID=exon-XM_011151651.2-9;Dbxref=GeneID:105189510%2CGenbank:XM_011151651.2;Parent=rna-XM_011151651.2
NW_020229955.1	Gnomon	exon	261882	262122	.	+	.	ID=exon-XM_011151651.2-7;Dbxref=GeneID:105189510%2CGenbank:XM_011151651.2;Parent=rna-XM_011151651.2
NW_020229955.1	Gnomon	exon	262247	262484	.	+	.	ID=exon-XM_011151651.2-8;Dbxref=GeneID:105189510%2CGenbank:XM_011151651.2;Parent=rna-XM_011151651.2
NW_020229955.1	Gnomon	exon	260716	261139	.	+	.	ID=exon-XM_011151651.2-5;Dbxref=GeneID:105189510%2CGenbank:XM_011151651.2;Parent=rna-XM_011151651.2
NW_020229955.1	Gnomon	exon	261574	261730	.	+	.	ID=exon-XM_011151651.2-6;Dbxref=GeneID:105189510%2CGenbank:XM_011151651.2;Parent=rna-XM_011151651.2
NW_020229955.1	Gnomon	exon	260048	260121	.	+	.	ID=exon-XM_011151651.2-3;Dbxref=GeneID:105189510%2CGenbank:XM_011151651.2;Parent=rna-XM_011151651.2
NW_020229955.1	Gnomon	exon	260391	260604	.	+	.	ID=exon-XM_011151651.2-4;Dbxref=GeneID:105189510%2CGenbank:XM_011151651.2;Parent=rna-XM_011151651.2
NW_020229955.1	Gnomon	mRNA	804591	813191	.	-	.	Name=XM_025297275.1;ID=rna-XM_025297275.1;Dbxref=GeneID:105189569%2CGenbank:XM_025297275.1;Parent=gene-LOC105189569
NW_020229955.1	Gnomon	exon	333116	333269	.	+	.	ID=exon-XM_011151675.2-9;Dbxref=GeneID:105189518%2CGenbank:XM_011151675.2;Parent=rna-XM_011151675.2
NW_020229955.1	Gnomon	exon	326513	326706	.	+	.	ID=exon-XM_011151675.2-1;Dbxref=GeneID:105189518%2CGenbank:XM_011151675.2;Parent=rna-XM_011151675.2
NW_020229955.1	Gnomon	exon	327397	327677	.	+	.	ID=exon-XM_011151675.2-2;Dbxref=GeneID:105189518%2CGenbank:XM_011151675.2;Parent=rna-XM_011151675.2
NW_020229955.1	Gnomon	exon	328241	328514	.	+	.	ID=exon-XM_011151675.2-3;Dbxref=GeneID:105189518%2CGenbank:XM_011151675.2;Parent=rna-XM_011151675.2
NW_020229955.1	Gnomon	exon	328869	329291	.	+	.	ID=exon-XM_011151675.2-4;Dbxref=GeneID:105189518%2CGenbank:XM_011151675.2;Parent=rna-XM_011151675.2
NW_020229955.1	Gnomon	exon	330405	331008	.	+	.	ID=exon-XM_011151675.2-5;Dbxref=GeneID:105189518%2CGenbank:XM_011151675.2;Parent=rna-XM_011151675.2
NW_020229955.1	Gnomon	exon	331318	331493	.	+	.	ID=exon-XM_011151675.2-6;Dbxref=GeneID:105189518%2CGenbank:XM_011151675.2;Parent=rna-XM_011151675.2
NW_020229955.1	Gnomon	exon	331621	332666	.	+	.	ID=exon-XM_011151675.2-7;Dbxref=GeneID:105189518%2CGenbank:XM_011151675.2;Parent=rna-XM_011151675.2
NW_020229955.1	Gnomon	exon	332829	333014	.	+	.	ID=exon-XM_011151675.2-8;Dbxref=GeneID:105189518%2CGenbank:XM_011151675.2;Parent=rna-XM_011151675.2
NW_020229955.1	Gnomon	CDS	709820	709852	.	+	0	Name=XP_025153022.1;ID=cds-XP_025153022.1;Dbxref=GeneID:105189565%2CGenbank:XP_025153022.1;Parent=rna-XM_025297237.1
NW_020229955.1	Gnomon	CDS	709926	710033	.	+	0	Name=XP_025153022.1;ID=cds-XP_025153022.1;Dbxref=GeneID:105189565%2CGenbank:XP_025153022.1;Parent=rna-XM_025297237.1
NW_020229955.1	Gnomon	CDS	712799	712999	.	+	0	Name=XP_025153022.1;ID=cds-XP_025153022.1;Dbxref=GeneID:105189565%2CGenbank:XP_025153022.1;Parent=rna-XM_025297237.1
NW_020229955.1	Gnomon	CDS	713114	713254	.	+	0	Name=XP_025153022.1;ID=cds-XP_025153022.1;Dbxref=GeneID:105189565%2CGenbank:XP_025153022.1;Parent=rna-XM_025297237.1
NW_020229955.1	Gnomon	CDS	713341	713431	.	+	0	Name=XP_025153022.1;ID=cds-XP_025153022.1;Dbxref=GeneID:105189565%2CGenbank:XP_025153022.1;Parent=rna-XM_025297237.1
NW_020229955.1	Gnomon	CDS	713583	713749	.	+	0	Name=XP_025153022.1;ID=cds-XP_025153022.1;Dbxref=GeneID:105189565%2CGenbank:XP_025153022.1;Parent=rna-XM_025297237.1
NW_020229955.1	Gnomon	CDS	713911	714203	.	+	0	Name=XP_025153022.1;ID=cds-XP_025153022.1;Dbxref=GeneID:105189565%2CGenbank:XP_025153022.1;Parent=rna-XM_025297237.1
NW_020229955.1	Gnomon	CDS	714650	714844	.	+	0	Name=XP_025153022.1;ID=cds-XP_025153022.1;Dbxref=GeneID:105189565%2CGenbank:XP_025153022.1;Parent=rna-XM_025297237.1
NW_020229955.1	Gnomon	CDS	714941	715027	.	+	0	Name=XP_025153022.1;ID=cds-XP_025153022.1;Dbxref=GeneID:105189565%2CGenbank:XP_025153022.1;Parent=rna-XM_025297237.1
NW_020229955.1	Gnomon	CDS	715110	715298	.	+	0	Name=XP_025153022.1;ID=cds-XP_025153022.1;Dbxref=GeneID:105189565%2CGenbank:XP_025153022.1;Parent=rna-XM_025297237.1
NW_020229955.1	Gnomon	CDS	715398	715483	.	+	0	Name=XP_025153022.1;ID=cds-XP_025153022.1;Dbxref=GeneID:105189565%2CGenbank:XP_025153022.1;Parent=rna-XM_025297237.1
NW_020229955.1	Gnomon	CDS	715623	715760	.	+	0	Name=XP_025153022.1;ID=cds-XP_025153022.1;Dbxref=GeneID:105189565%2CGenbank:XP_025153022.1;Parent=rna-XM_025297237.1
NW_020229955.1	Gnomon	CDS	717093	717327	.	+	0	Name=XP_025153022.1;ID=cds-XP_025153022.1;Dbxref=GeneID:105189565%2CGenbank:XP_025153022.1;Parent=rna-XM_025297237.1
NW_020229955.1	Gnomon	CDS	717409	717844	.	+	0	Name=XP_025153022.1;ID=cds-XP_025153022.1;Dbxref=GeneID:105189565%2CGenbank:XP_025153022.1;Parent=rna-XM_025297237.1
NW_020229955.1	Gnomon	CDS	717929	718065	.	+	0	Name=XP_025153022.1;ID=cds-XP_025153022.1;Dbxref=GeneID:105189565%2CGenbank:XP_025153022.1;Parent=rna-XM_025297237.1
NW_020229955.1	Gnomon	CDS	718153	718267	.	+	0	Name=XP_025153022.1;ID=cds-XP_025153022.1;Dbxref=GeneID:105189565%2CGenbank:XP_025153022.1;Parent=rna-XM_025297237.1
NW_020229955.1	Gnomon	CDS	718329	718568	.	+	0	Name=XP_025153022.1;ID=cds-XP_025153022.1;Dbxref=GeneID:105189565%2CGenbank:XP_025153022.1;Parent=rna-XM_025297237.1
NW_020229955.1	Gnomon	CDS	718653	718769	.	+	0	Name=XP_025153022.1;ID=cds-XP_025153022.1;Dbxref=GeneID:105189565%2CGenbank:XP_025153022.1;Parent=rna-XM_025297237.1
NW_020229955.1	Gnomon	CDS	719098	719255	.	+	0	Name=XP_025153022.1;ID=cds-XP_025153022.1;Dbxref=GeneID:105189565%2CGenbank:XP_025153022.1;Parent=rna-XM_025297237.1
NW_020229955.1	Gnomon	CDS	719636	719784	.	+	0	Name=XP_025153022.1;ID=cds-XP_025153022.1;Dbxref=GeneID:105189565%2CGenbank:XP_025153022.1;Parent=rna-XM_025297237.1
NW_020229955.1	Gnomon	CDS	723560	723931	.	+	0	Name=XP_025153022.1;ID=cds-XP_025153022.1;Dbxref=GeneID:105189565%2CGenbank:XP_025153022.1;Parent=rna-XM_025297237.1
NW_020229955.1	Gnomon	CDS	728751	728930	.	+	0	Name=XP_025153022.1;ID=cds-XP_025153022.1;Dbxref=GeneID:105189565%2CGenbank:XP_025153022.1;Parent=rna-XM_025297237.1
NW_020229955.1	Gnomon	CDS	729270	729513	.	+	0	Name=XP_025153022.1;ID=cds-XP_025153022.1;Dbxref=GeneID:105189565%2CGenbank:XP_025153022.1;Parent=rna-XM_025297237.1
NW_020229955.1	Gnomon	CDS	729722	729813	.	+	0	Name=XP_025153022.1;ID=cds-XP_025153022.1;Dbxref=GeneID:105189565%2CGenbank:XP_025153022.1;Parent=rna-XM_025297237.1
NW_020229955.1	Gnomon	CDS	729896	730007	.	+	0	Name=XP_025153022.1;ID=cds-XP_025153022.1;Dbxref=GeneID:105189565%2CGenbank:XP_025153022.1;Parent=rna-XM_025297237.1
NW_020229955.1	Gnomon	CDS	730300	730749	.	+	0	Name=XP_025153022.1;ID=cds-XP_025153022.1;Dbxref=GeneID:105189565%2CGenbank:XP_025153022.1;Parent=rna-XM_025297237.1
NW_020229955.1	Gnomon	CDS	730911	731376	.	+	0	Name=XP_025153022.1;ID=cds-XP_025153022.1;Dbxref=GeneID:105189565%2CGenbank:XP_025153022.1;Parent=rna-XM_025297237.1
NW_020229955.1	Gnomon	exon	430375	430634	.	+	.	ID=exon-XM_019844390.2-1;Dbxref=GeneID:105189523%2CGenbank:XM_019844390.2;Parent=rna-XM_019844390.2
NW_020229955.1	Gnomon	exon	430721	430783	.	+	.	ID=exon-XM_019844390.2-2;Dbxref=GeneID:105189523%2CGenbank:XM_019844390.2;Parent=rna-XM_019844390.2
NW_020229955.1	Gnomon	exon	430869	431126	.	+	.	ID=exon-XM_019844390.2-3;Dbxref=GeneID:105189523%2CGenbank:XM_019844390.2;Parent=rna-XM_019844390.2
NW_020229955.1	Gnomon	exon	431544	431730	.	+	.	ID=exon-XM_019844390.2-4;Dbxref=GeneID:105189523%2CGenbank:XM_019844390.2;Parent=rna-XM_019844390.2
NW_020229955.1	Gnomon	mRNA	923604	996003	.	-	.	Name=XM_025297372.1;ID=rna-XM_025297372.1;Dbxref=GeneID:105189580%2CGenbank:XM_025297372.1;Parent=gene-LOC105189580
NW_020229955.1	Gnomon	mRNA	661578	673673	.	+	.	Name=XM_025297278.1;ID=rna-XM_025297278.1;Dbxref=GeneID:105189559%2CGenbank:XM_025297278.1;Parent=gene-LOC105189559
NW_020229955.1	Gnomon	mRNA	1166441	1168718	.	-	.	Name=XM_011151814.3;ID=rna-XM_011151814.3;Dbxref=GeneID:105189590%2CGenbank:XM_011151814.3;Parent=gene-LOC105189590
NW_020229955.1	Gnomon	CDS	712371	712463	.	+	0	Name=XP_025153023.1;ID=cds-XP_025153023.1;Dbxref=GeneID:105189565%2CGenbank:XP_025153023.1;Parent=rna-XM_025297238.1
NW_020229955.1	Gnomon	CDS	712799	712999	.	+	0	Name=XP_025153023.1;ID=cds-XP_025153023.1;Dbxref=GeneID:105189565%2CGenbank:XP_025153023.1;Parent=rna-XM_025297238.1
NW_020229955.1	Gnomon	CDS	713114	713254	.	+	0	Name=XP_025153023.1;ID=cds-XP_025153023.1;Dbxref=GeneID:105189565%2CGenbank:XP_025153023.1;Parent=rna-XM_025297238.1
NW_020229955.1	Gnomon	CDS	713341	713431	.	+	0	Name=XP_025153023.1;ID=cds-XP_025153023.1;Dbxref=GeneID:105189565%2CGenbank:XP_025153023.1;Parent=rna-XM_025297238.1
NW_020229955.1	Gnomon	CDS	713583	713749	.	+	0	Name=XP_025153023.1;ID=cds-XP_025153023.1;Dbxref=GeneID:105189565%2CGenbank:XP_025153023.1;Parent=rna-XM_025297238.1
NW_020229955.1	Gnomon	CDS	713911	714203	.	+	0	Name=XP_025153023.1;ID=cds-XP_025153023.1;Dbxref=GeneID:105189565%2CGenbank:XP_025153023.1;Parent=rna-XM_025297238.1
NW_020229955.1	Gnomon	CDS	714650	714844	.	+	0	Name=XP_025153023.1;ID=cds-XP_025153023.1;Dbxref=GeneID:105189565%2CGenbank:XP_025153023.1;Parent=rna-XM_025297238.1
NW_020229955.1	Gnomon	CDS	714941	715027	.	+	0	Name=XP_025153023.1;ID=cds-XP_025153023.1;Dbxref=GeneID:105189565%2CGenbank:XP_025153023.1;Parent=rna-XM_025297238.1
NW_020229955.1	Gnomon	CDS	715110	715298	.	+	0	Name=XP_025153023.1;ID=cds-XP_025153023.1;Dbxref=GeneID:105189565%2CGenbank:XP_025153023.1;Parent=rna-XM_025297238.1
NW_020229955.1	Gnomon	CDS	715398	715495	.	+	0	Name=XP_025153023.1;ID=cds-XP_025153023.1;Dbxref=GeneID:105189565%2CGenbank:XP_025153023.1;Parent=rna-XM_025297238.1
NW_020229955.1	Gnomon	CDS	715623	715760	.	+	0	Name=XP_025153023.1;ID=cds-XP_025153023.1;Dbxref=GeneID:105189565%2CGenbank:XP_025153023.1;Parent=rna-XM_025297238.1
NW_020229955.1	Gnomon	CDS	716292	716321	.	+	0	Name=XP_025153023.1;ID=cds-XP_025153023.1;Dbxref=GeneID:105189565%2CGenbank:XP_025153023.1;Parent=rna-XM_025297238.1
NW_020229955.1	Gnomon	CDS	717093	717327	.	+	0	Name=XP_025153023.1;ID=cds-XP_025153023.1;Dbxref=GeneID:105189565%2CGenbank:XP_025153023.1;Parent=rna-XM_025297238.1
NW_020229955.1	Gnomon	CDS	717409	717844	.	+	0	Name=XP_025153023.1;ID=cds-XP_025153023.1;Dbxref=GeneID:105189565%2CGenbank:XP_025153023.1;Parent=rna-XM_025297238.1
NW_020229955.1	Gnomon	CDS	717929	718065	.	+	0	Name=XP_025153023.1;ID=cds-XP_025153023.1;Dbxref=GeneID:105189565%2CGenbank:XP_025153023.1;Parent=rna-XM_025297238.1
NW_020229955.1	Gnomon	CDS	718153	718267	.	+	0	Name=XP_025153023.1;ID=cds-XP_025153023.1;Dbxref=GeneID:105189565%2CGenbank:XP_025153023.1;Parent=rna-XM_025297238.1
NW_020229955.1	Gnomon	CDS	718329	718568	.	+	0	Name=XP_025153023.1;ID=cds-XP_025153023.1;Dbxref=GeneID:105189565%2CGenbank:XP_025153023.1;Parent=rna-XM_025297238.1
NW_020229955.1	Gnomon	CDS	718653	718769	.	+	0	Name=XP_025153023.1;ID=cds-XP_025153023.1;Dbxref=GeneID:105189565%2CGenbank:XP_025153023.1;Parent=rna-XM_025297238.1
NW_020229955.1	Gnomon	CDS	719098	719255	.	+	0	Name=XP_025153023.1;ID=cds-XP_025153023.1;Dbxref=GeneID:105189565%2CGenbank:XP_025153023.1;Parent=rna-XM_025297238.1
NW_020229955.1	Gnomon	CDS	719636	719784	.	+	0	Name=XP_025153023.1;ID=cds-XP_025153023.1;Dbxref=GeneID:105189565%2CGenbank:XP_025153023.1;Parent=rna-XM_025297238.1
NW_020229955.1	Gnomon	CDS	723560	723931	.	+	0	Name=XP_025153023.1;ID=cds-XP_025153023.1;Dbxref=GeneID:105189565%2CGenbank:XP_025153023.1;Parent=rna-XM_025297238.1
NW_020229955.1	Gnomon	CDS	728751	728930	.	+	0	Name=XP_025153023.1;ID=cds-XP_025153023.1;Dbxref=GeneID:105189565%2CGenbank:XP_025153023.1;Parent=rna-XM_025297238.1
NW_020229955.1	Gnomon	CDS	729270	729513	.	+	0	Name=XP_025153023.1;ID=cds-XP_025153023.1;Dbxref=GeneID:105189565%2CGenbank:XP_025153023.1;Parent=rna-XM_025297238.1
NW_020229955.1	Gnomon	CDS	729722	729813	.	+	0	Name=XP_025153023.1;ID=cds-XP_025153023.1;Dbxref=GeneID:105189565%2CGenbank:XP_025153023.1;Parent=rna-XM_025297238.1
NW_020229955.1	Gnomon	CDS	729896	730007	.	+	0	Name=XP_025153023.1;ID=cds-XP_025153023.1;Dbxref=GeneID:105189565%2CGenbank:XP_025153023.1;Parent=rna-XM_025297238.1
NW_020229955.1	Gnomon	CDS	730300	730749	.	+	0	Name=XP_025153023.1;ID=cds-XP_025153023.1;Dbxref=GeneID:105189565%2CGenbank:XP_025153023.1;Parent=rna-XM_025297238.1
NW_020229955.1	Gnomon	CDS	730911	731376	.	+	0	Name=XP_025153023.1;ID=cds-XP_025153023.1;Dbxref=GeneID:105189565%2CGenbank:XP_025153023.1;Parent=rna-XM_025297238.1
NW_020229955.1	Gnomon	mRNA	593278	595033	.	+	.	Name=XM_011151719.3;ID=rna-XM_011151719.3;Dbxref=GeneID:105189542%2CGenbank:XM_011151719.3;Parent=gene-LOC105189542
NW_020229955.1	Gnomon	exon	1595136	1595180	.	+	.	ID=exon-XM_025297321.1-1;Dbxref=GeneID:112588215%2CGenbank:XM_025297321.1;Parent=rna-XM_025297321.1
NW_020229955.1	Gnomon	exon	1595484	1596182	.	+	.	ID=exon-XM_025297321.1-2;Dbxref=GeneID:112588215%2CGenbank:XM_025297321.1;Parent=rna-XM_025297321.1
NW_020229955.1	Gnomon	mRNA	923604	996003	.	-	.	Name=XM_025297371.1;ID=rna-XM_025297371.1;Dbxref=GeneID:105189580%2CGenbank:XM_025297371.1;Parent=gene-LOC105189580
NW_020229955.1	Gnomon	mRNA	1149820	1151258	.	-	.	Name=XM_011151813.2;ID=rna-XM_011151813.2;Dbxref=GeneID:105189589%2CGenbank:XM_011151813.2;Parent=gene-LOC105189589
NW_020229955.1	Gnomon	exon	616133	616422	.	+	.	ID=exon-XM_011151726.3-5;Dbxref=GeneID:105189546%2CGenbank:XM_011151726.3;Parent=rna-XM_011151726.3
NW_020229955.1	Gnomon	exon	614458	614747	.	+	.	ID=exon-XM_011151726.3-1;Dbxref=GeneID:105189546%2CGenbank:XM_011151726.3;Parent=rna-XM_011151726.3
NW_020229955.1	Gnomon	exon	614857	615099	.	+	.	ID=exon-XM_011151726.3-2;Dbxref=GeneID:105189546%2CGenbank:XM_011151726.3;Parent=rna-XM_011151726.3
NW_020229955.1	Gnomon	exon	615620	615790	.	+	.	ID=exon-XM_011151726.3-3;Dbxref=GeneID:105189546%2CGenbank:XM_011151726.3;Parent=rna-XM_011151726.3
NW_020229955.1	Gnomon	exon	615932	616049	.	+	.	ID=exon-XM_011151726.3-4;Dbxref=GeneID:105189546%2CGenbank:XM_011151726.3;Parent=rna-XM_011151726.3
NW_020229955.1	Gnomon	mRNA	661573	673673	.	+	.	Name=XM_025297277.1;ID=rna-XM_025297277.1;Dbxref=GeneID:105189559%2CGenbank:XM_025297277.1;Parent=gene-LOC105189559
NW_020229955.1	Gnomon	CDS	710880	710945	.	+	0	Name=XP_025153024.1;ID=cds-XP_025153024.1;Dbxref=GeneID:105189565%2CGenbank:XP_025153024.1;Parent=rna-XM_025297239.1
NW_020229955.1	Gnomon	CDS	712799	712999	.	+	0	Name=XP_025153024.1;ID=cds-XP_025153024.1;Dbxref=GeneID:105189565%2CGenbank:XP_025153024.1;Parent=rna-XM_025297239.1
NW_020229955.1	Gnomon	CDS	713114	713254	.	+	0	Name=XP_025153024.1;ID=cds-XP_025153024.1;Dbxref=GeneID:105189565%2CGenbank:XP_025153024.1;Parent=rna-XM_025297239.1
NW_020229955.1	Gnomon	CDS	713341	713431	.	+	0	Name=XP_025153024.1;ID=cds-XP_025153024.1;Dbxref=GeneID:105189565%2CGenbank:XP_025153024.1;Parent=rna-XM_025297239.1
NW_020229955.1	Gnomon	CDS	713583	713749	.	+	0	Name=XP_025153024.1;ID=cds-XP_025153024.1;Dbxref=GeneID:105189565%2CGenbank:XP_025153024.1;Parent=rna-XM_025297239.1
NW_020229955.1	Gnomon	CDS	713911	714203	.	+	0	Name=XP_025153024.1;ID=cds-XP_025153024.1;Dbxref=GeneID:105189565%2CGenbank:XP_025153024.1;Parent=rna-XM_025297239.1
NW_020229955.1	Gnomon	CDS	714650	714844	.	+	0	Name=XP_025153024.1;ID=cds-XP_025153024.1;Dbxref=GeneID:105189565%2CGenbank:XP_025153024.1;Parent=rna-XM_025297239.1
NW_020229955.1	Gnomon	CDS	714941	715027	.	+	0	Name=XP_025153024.1;ID=cds-XP_025153024.1;Dbxref=GeneID:105189565%2CGenbank:XP_025153024.1;Parent=rna-XM_025297239.1
NW_020229955.1	Gnomon	CDS	715110	715298	.	+	0	Name=XP_025153024.1;ID=cds-XP_025153024.1;Dbxref=GeneID:105189565%2CGenbank:XP_025153024.1;Parent=rna-XM_025297239.1
NW_020229955.1	Gnomon	CDS	715398	715495	.	+	0	Name=XP_025153024.1;ID=cds-XP_025153024.1;Dbxref=GeneID:105189565%2CGenbank:XP_025153024.1;Parent=rna-XM_025297239.1
NW_020229955.1	Gnomon	CDS	715623	715760	.	+	0	Name=XP_025153024.1;ID=cds-XP_025153024.1;Dbxref=GeneID:105189565%2CGenbank:XP_025153024.1;Parent=rna-XM_025297239.1
NW_020229955.1	Gnomon	CDS	716292	716321	.	+	0	Name=XP_025153024.1;ID=cds-XP_025153024.1;Dbxref=GeneID:105189565%2CGenbank:XP_025153024.1;Parent=rna-XM_025297239.1
NW_020229955.1	Gnomon	CDS	717093	717327	.	+	0	Name=XP_025153024.1;ID=cds-XP_025153024.1;Dbxref=GeneID:105189565%2CGenbank:XP_025153024.1;Parent=rna-XM_025297239.1
NW_020229955.1	Gnomon	CDS	717409	717844	.	+	0	Name=XP_025153024.1;ID=cds-XP_025153024.1;Dbxref=GeneID:105189565%2CGenbank:XP_025153024.1;Parent=rna-XM_025297239.1
NW_020229955.1	Gnomon	CDS	717929	718065	.	+	0	Name=XP_025153024.1;ID=cds-XP_025153024.1;Dbxref=GeneID:105189565%2CGenbank:XP_025153024.1;Parent=rna-XM_025297239.1
NW_020229955.1	Gnomon	CDS	718153	718267	.	+	0	Name=XP_025153024.1;ID=cds-XP_025153024.1;Dbxref=GeneID:105189565%2CGenbank:XP_025153024.1;Parent=rna-XM_025297239.1
NW_020229955.1	Gnomon	CDS	718329	718568	.	+	0	Name=XP_025153024.1;ID=cds-XP_025153024.1;Dbxref=GeneID:105189565%2CGenbank:XP_025153024.1;Parent=rna-XM_025297239.1
NW_020229955.1	Gnomon	CDS	718653	718769	.	+	0	Name=XP_025153024.1;ID=cds-XP_025153024.1;Dbxref=GeneID:105189565%2CGenbank:XP_025153024.1;Parent=rna-XM_025297239.1
NW_020229955.1	Gnomon	CDS	719098	719255	.	+	0	Name=XP_025153024.1;ID=cds-XP_025153024.1;Dbxref=GeneID:105189565%2CGenbank:XP_025153024.1;Parent=rna-XM_025297239.1
NW_020229955.1	Gnomon	CDS	719636	719784	.	+	0	Name=XP_025153024.1;ID=cds-XP_025153024.1;Dbxref=GeneID:105189565%2CGenbank:XP_025153024.1;Parent=rna-XM_025297239.1
NW_020229955.1	Gnomon	CDS	723560	723931	.	+	0	Name=XP_025153024.1;ID=cds-XP_025153024.1;Dbxref=GeneID:105189565%2CGenbank:XP_025153024.1;Parent=rna-XM_025297239.1
NW_020229955.1	Gnomon	CDS	728751	728930	.	+	0	Name=XP_025153024.1;ID=cds-XP_025153024.1;Dbxref=GeneID:105189565%2CGenbank:XP_025153024.1;Parent=rna-XM_025297239.1
NW_020229955.1	Gnomon	CDS	729270	729513	.	+	0	Name=XP_025153024.1;ID=cds-XP_025153024.1;Dbxref=GeneID:105189565%2CGenbank:XP_025153024.1;Parent=rna-XM_025297239.1
NW_020229955.1	Gnomon	CDS	729722	729813	.	+	0	Name=XP_025153024.1;ID=cds-XP_025153024.1;Dbxref=GeneID:105189565%2CGenbank:XP_025153024.1;Parent=rna-XM_025297239.1
NW_020229955.1	Gnomon	CDS	729896	730007	.	+	0	Name=XP_025153024.1;ID=cds-XP_025153024.1;Dbxref=GeneID:105189565%2CGenbank:XP_025153024.1;Parent=rna-XM_025297239.1
NW_020229955.1	Gnomon	CDS	730300	730749	.	+	0	Name=XP_025153024.1;ID=cds-XP_025153024.1;Dbxref=GeneID:105189565%2CGenbank:XP_025153024.1;Parent=rna-XM_025297239.1
NW_020229955.1	Gnomon	CDS	730911	731376	.	+	0	Name=XP_025153024.1;ID=cds-XP_025153024.1;Dbxref=GeneID:105189565%2CGenbank:XP_025153024.1;Parent=rna-XM_025297239.1
NW_020229955.1	Gnomon	mRNA	269218	270776	.	-	.	Name=XM_011151664.3;ID=rna-XM_011151664.3;Dbxref=GeneID:105189514%2CGenbank:XM_011151664.3;Parent=gene-LOC105189514
NW_020229955.1	Gnomon	exon	430869	431126	.	+	.	ID=exon-XM_019844391.2-3;Dbxref=GeneID:105189523%2CGenbank:XM_019844391.2;Parent=rna-XM_019844391.2
NW_020229955.1	Gnomon	exon	431544	431730	.	+	.	ID=exon-XM_019844391.2-4;Dbxref=GeneID:105189523%2CGenbank:XM_019844391.2;Parent=rna-XM_019844391.2
NW_020229955.1	Gnomon	exon	430375	430632	.	+	.	ID=exon-XM_019844391.2-1;Dbxref=GeneID:105189523%2CGenbank:XM_019844391.2;Parent=rna-XM_019844391.2
NW_020229955.1	Gnomon	exon	430770	430783	.	+	.	ID=exon-XM_019844391.2-2;Dbxref=GeneID:105189523%2CGenbank:XM_019844391.2;Parent=rna-XM_019844391.2
NW_020229955.1	Gnomon	mRNA	1071452	1103488	.	-	.	Name=XM_025297272.1;ID=rna-XM_025297272.1;Dbxref=GeneID:105189585%2CGenbank:XM_025297272.1;Parent=gene-LOC105189585
NW_020229955.1	Gnomon	exon	189654	189970	.	-	.	ID=exon-XM_025297270.1-1;Dbxref=GeneID:105184069%2CGenbank:XM_025297270.1;Parent=rna-XM_025297270.1
NW_020229955.1	Gnomon	exon	188126	188346	.	-	.	ID=exon-XM_025297270.1-2;Dbxref=GeneID:105184069%2CGenbank:XM_025297270.1;Parent=rna-XM_025297270.1
NW_020229955.1	Gnomon	exon	187863	188040	.	-	.	ID=exon-XM_025297270.1-3;Dbxref=GeneID:105184069%2CGenbank:XM_025297270.1;Parent=rna-XM_025297270.1
NW_020229955.1	Gnomon	exon	187657	187771	.	-	.	ID=exon-XM_025297270.1-4;Dbxref=GeneID:105184069%2CGenbank:XM_025297270.1;Parent=rna-XM_025297270.1
NW_020229955.1	Gnomon	exon	187419	187580	.	-	.	ID=exon-XM_025297270.1-5;Dbxref=GeneID:105184069%2CGenbank:XM_025297270.1;Parent=rna-XM_025297270.1
NW_020229955.1	Gnomon	exon	187259	187340	.	-	.	ID=exon-XM_025297270.1-6;Dbxref=GeneID:105184069%2CGenbank:XM_025297270.1;Parent=rna-XM_025297270.1
NW_020229955.1	Gnomon	exon	186935	187150	.	-	.	ID=exon-XM_025297270.1-7;Dbxref=GeneID:105184069%2CGenbank:XM_025297270.1;Parent=rna-XM_025297270.1
NW_020229955.1	Gnomon	exon	186357	186848	.	-	.	ID=exon-XM_025297270.1-8;Dbxref=GeneID:105184069%2CGenbank:XM_025297270.1;Parent=rna-XM_025297270.1
NW_020229955.1	Gnomon	mRNA	526134	527315	.	-	.	Name=XM_019844373.2;ID=rna-XM_019844373.2;Dbxref=GeneID:105189535%2CGenbank:XM_019844373.2;Parent=gene-LOC105189535
NW_020229955.1	Gnomon	mRNA	523973	527029	.	-	.	Name=XM_019844372.2;ID=rna-XM_019844372.2;Dbxref=GeneID:105189535%2CGenbank:XM_019844372.2;Parent=gene-LOC105189535
NW_020229955.1	Gnomon	exon	995611	996003	.	-	.	ID=exon-XM_025297369.1-1;Dbxref=GeneID:105189580%2CGenbank:XM_025297369.1;Parent=rna-XM_025297369.1
NW_020229955.1	Gnomon	exon	968616	968695	.	-	.	ID=exon-XM_025297369.1-2;Dbxref=GeneID:105189580%2CGenbank:XM_025297369.1;Parent=rna-XM_025297369.1
NW_020229955.1	Gnomon	exon	934834	935119	.	-	.	ID=exon-XM_025297369.1-3;Dbxref=GeneID:105189580%2CGenbank:XM_025297369.1;Parent=rna-XM_025297369.1
NW_020229955.1	Gnomon	exon	933881	934417	.	-	.	ID=exon-XM_025297369.1-4;Dbxref=GeneID:105189580%2CGenbank:XM_025297369.1;Parent=rna-XM_025297369.1
NW_020229955.1	Gnomon	exon	933310	933470	.	-	.	ID=exon-XM_025297369.1-5;Dbxref=GeneID:105189580%2CGenbank:XM_025297369.1;Parent=rna-XM_025297369.1
NW_020229955.1	Gnomon	exon	932808	933072	.	-	.	ID=exon-XM_025297369.1-6;Dbxref=GeneID:105189580%2CGenbank:XM_025297369.1;Parent=rna-XM_025297369.1
NW_020229955.1	Gnomon	exon	932384	932572	.	-	.	ID=exon-XM_025297369.1-7;Dbxref=GeneID:105189580%2CGenbank:XM_025297369.1;Parent=rna-XM_025297369.1
NW_020229955.1	Gnomon	exon	932200	932311	.	-	.	ID=exon-XM_025297369.1-8;Dbxref=GeneID:105189580%2CGenbank:XM_025297369.1;Parent=rna-XM_025297369.1
NW_020229955.1	Gnomon	exon	931889	931956	.	-	.	ID=exon-XM_025297369.1-9;Dbxref=GeneID:105189580%2CGenbank:XM_025297369.1;Parent=rna-XM_025297369.1
NW_020229955.1	Gnomon	CDS	855167	855183	.	-	0	Name=XP_025153069.1;ID=cds-XP_025153069.1;Dbxref=GeneID:105189575%2CGenbank:XP_025153069.1;Parent=rna-XM_025297284.1
NW_020229955.1	Gnomon	CDS	854291	854498	.	-	0	Name=XP_025153069.1;ID=cds-XP_025153069.1;Dbxref=GeneID:105189575%2CGenbank:XP_025153069.1;Parent=rna-XM_025297284.1
NW_020229955.1	Gnomon	CDS	853907	854182	.	-	0	Name=XP_025153069.1;ID=cds-XP_025153069.1;Dbxref=GeneID:105189575%2CGenbank:XP_025153069.1;Parent=rna-XM_025297284.1
NW_020229955.1	Gnomon	CDS	853397	853805	.	-	0	Name=XP_025153069.1;ID=cds-XP_025153069.1;Dbxref=GeneID:105189575%2CGenbank:XP_025153069.1;Parent=rna-XM_025297284.1
NW_020229955.1	Gnomon	CDS	853171	853298	.	-	0	Name=XP_025153069.1;ID=cds-XP_025153069.1;Dbxref=GeneID:105189575%2CGenbank:XP_025153069.1;Parent=rna-XM_025297284.1
NW_020229955.1	Gnomon	gene	584152	585895	.	+	.	Name=LOC112588220;ID=gene-LOC112588220;Dbxref=GeneID:112588220
NW_020229955.1	Gnomon	CDS	688177	688350	.	+	0	Name=XP_011150058.1;ID=cds-XP_011150058.1;Dbxref=GeneID:105189561%2CGenbank:XP_011150058.1;Parent=rna-XM_011151756.3
NW_020229955.1	Gnomon	CDS	688470	688592	.	+	0	Name=XP_011150058.1;ID=cds-XP_011150058.1;Dbxref=GeneID:105189561%2CGenbank:XP_011150058.1;Parent=rna-XM_011151756.3
NW_020229955.1	Gnomon	CDS	688731	688957	.	+	0	Name=XP_011150058.1;ID=cds-XP_011150058.1;Dbxref=GeneID:105189561%2CGenbank:XP_011150058.1;Parent=rna-XM_011151756.3
NW_020229955.1	Gnomon	CDS	689443	689581	.	+	0	Name=XP_011150058.1;ID=cds-XP_011150058.1;Dbxref=GeneID:105189561%2CGenbank:XP_011150058.1;Parent=rna-XM_011151756.3
NW_020229955.1	Gnomon	CDS	689686	689847	.	+	0	Name=XP_011150058.1;ID=cds-XP_011150058.1;Dbxref=GeneID:105189561%2CGenbank:XP_011150058.1;Parent=rna-XM_011151756.3
NW_020229955.1	Gnomon	CDS	689955	690113	.	+	0	Name=XP_011150058.1;ID=cds-XP_011150058.1;Dbxref=GeneID:105189561%2CGenbank:XP_011150058.1;Parent=rna-XM_011151756.3
NW_020229955.1	Gnomon	CDS	690191	690241	.	+	0	Name=XP_011150058.1;ID=cds-XP_011150058.1;Dbxref=GeneID:105189561%2CGenbank:XP_011150058.1;Parent=rna-XM_011151756.3
NW_020229955.1	Gnomon	CDS	690321	690703	.	+	0	Name=XP_011150058.1;ID=cds-XP_011150058.1;Dbxref=GeneID:105189561%2CGenbank:XP_011150058.1;Parent=rna-XM_011151756.3
NW_020229955.1	Gnomon	CDS	690788	690998	.	+	0	Name=XP_011150058.1;ID=cds-XP_011150058.1;Dbxref=GeneID:105189561%2CGenbank:XP_011150058.1;Parent=rna-XM_011151756.3
NW_020229955.1	Gnomon	CDS	691135	691205	.	+	0	Name=XP_011150058.1;ID=cds-XP_011150058.1;Dbxref=GeneID:105189561%2CGenbank:XP_011150058.1;Parent=rna-XM_011151756.3
NW_020229955.1	Gnomon	CDS	692952	693018	.	+	0	Name=XP_011150058.1;ID=cds-XP_011150058.1;Dbxref=GeneID:105189561%2CGenbank:XP_011150058.1;Parent=rna-XM_011151756.3
NW_020229955.1	Gnomon	exon	297339	297856	.	+	.	ID=exon-XM_019844361.2-26;Dbxref=GeneID:105189517%2CGenbank:XM_019844361.2;Parent=rna-XM_019844361.2
NW_020229955.1	Gnomon	exon	296530	296743	.	+	.	ID=exon-XM_019844361.2-24;Dbxref=GeneID:105189517%2CGenbank:XM_019844361.2;Parent=rna-XM_019844361.2
NW_020229955.1	Gnomon	exon	296830	296975	.	+	.	ID=exon-XM_019844361.2-25;Dbxref=GeneID:105189517%2CGenbank:XM_019844361.2;Parent=rna-XM_019844361.2
NW_020229955.1	Gnomon	exon	295284	295516	.	+	.	ID=exon-XM_019844361.2-22;Dbxref=GeneID:105189517%2CGenbank:XM_019844361.2;Parent=rna-XM_019844361.2
NW_020229955.1	Gnomon	exon	296156	296367	.	+	.	ID=exon-XM_019844361.2-23;Dbxref=GeneID:105189517%2CGenbank:XM_019844361.2;Parent=rna-XM_019844361.2
NW_020229955.1	Gnomon	exon	294728	294766	.	+	.	ID=exon-XM_019844361.2-20;Dbxref=GeneID:105189517%2CGenbank:XM_019844361.2;Parent=rna-XM_019844361.2
NW_020229955.1	Gnomon	exon	295052	295184	.	+	.	ID=exon-XM_019844361.2-21;Dbxref=GeneID:105189517%2CGenbank:XM_019844361.2;Parent=rna-XM_019844361.2
NW_020229955.1	Gnomon	exon	293162	293320	.	+	.	ID=exon-XM_019844361.2-15;Dbxref=GeneID:105189517%2CGenbank:XM_019844361.2;Parent=rna-XM_019844361.2
NW_020229955.1	Gnomon	exon	293412	293617	.	+	.	ID=exon-XM_019844361.2-16;Dbxref=GeneID:105189517%2CGenbank:XM_019844361.2;Parent=rna-XM_019844361.2
NW_020229955.1	Gnomon	exon	292439	292645	.	+	.	ID=exon-XM_019844361.2-13;Dbxref=GeneID:105189517%2CGenbank:XM_019844361.2;Parent=rna-XM_019844361.2
NW_020229955.1	Gnomon	exon	292776	293070	.	+	.	ID=exon-XM_019844361.2-14;Dbxref=GeneID:105189517%2CGenbank:XM_019844361.2;Parent=rna-XM_019844361.2
NW_020229955.1	Gnomon	exon	291370	291517	.	+	.	ID=exon-XM_019844361.2-11;Dbxref=GeneID:105189517%2CGenbank:XM_019844361.2;Parent=rna-XM_019844361.2
NW_020229955.1	Gnomon	exon	292113	292241	.	+	.	ID=exon-XM_019844361.2-12;Dbxref=GeneID:105189517%2CGenbank:XM_019844361.2;Parent=rna-XM_019844361.2
NW_020229955.1	Gnomon	exon	290687	291092	.	+	.	ID=exon-XM_019844361.2-10;Dbxref=GeneID:105189517%2CGenbank:XM_019844361.2;Parent=rna-XM_019844361.2
NW_020229955.1	Gnomon	exon	294252	294443	.	+	.	ID=exon-XM_019844361.2-19;Dbxref=GeneID:105189517%2CGenbank:XM_019844361.2;Parent=rna-XM_019844361.2
NW_020229955.1	Gnomon	exon	293737	293892	.	+	.	ID=exon-XM_019844361.2-17;Dbxref=GeneID:105189517%2CGenbank:XM_019844361.2;Parent=rna-XM_019844361.2
NW_020229955.1	Gnomon	exon	293978	294140	.	+	.	ID=exon-XM_019844361.2-18;Dbxref=GeneID:105189517%2CGenbank:XM_019844361.2;Parent=rna-XM_019844361.2
NW_020229955.1	Gnomon	exon	290225	290340	.	+	.	ID=exon-XM_011151674.3-9;Dbxref=GeneID:105189517%2CGenbank:XM_011151674.3;Parent=rna-XM_011151674.3
NW_020229955.1	Gnomon	exon	288603	288742	.	+	.	ID=exon-XM_011151674.3-3;Dbxref=GeneID:105189517%2CGenbank:XM_011151674.3;Parent=rna-XM_011151674.3
NW_020229955.1	Gnomon	exon	288962	289129	.	+	.	ID=exon-XM_011151674.3-4;Dbxref=GeneID:105189517%2CGenbank:XM_011151674.3;Parent=rna-XM_011151674.3
NW_020229955.1	Gnomon	exon	274773	275441	.	+	.	ID=exon-XM_011151674.3-1;Dbxref=GeneID:105189517%2CGenbank:XM_011151674.3;Parent=rna-XM_011151674.3
NW_020229955.1	Gnomon	exon	288275	288440	.	+	.	ID=exon-XM_011151674.3-2;Dbxref=GeneID:105189517%2CGenbank:XM_011151674.3;Parent=rna-XM_011151674.3
NW_020229955.1	Gnomon	exon	289715	289842	.	+	.	ID=exon-XM_011151674.3-7;Dbxref=GeneID:105189517%2CGenbank:XM_011151674.3;Parent=rna-XM_011151674.3
NW_020229955.1	Gnomon	exon	289948	290107	.	+	.	ID=exon-XM_011151674.3-8;Dbxref=GeneID:105189517%2CGenbank:XM_011151674.3;Parent=rna-XM_011151674.3
NW_020229955.1	Gnomon	exon	289240	289362	.	+	.	ID=exon-XM_011151674.3-5;Dbxref=GeneID:105189517%2CGenbank:XM_011151674.3;Parent=rna-XM_011151674.3
NW_020229955.1	Gnomon	exon	289469	289631	.	+	.	ID=exon-XM_011151674.3-6;Dbxref=GeneID:105189517%2CGenbank:XM_011151674.3;Parent=rna-XM_011151674.3
NW_020229955.1	Gnomon	mRNA	186357	188754	.	-	.	Name=XM_025297271.1;ID=rna-XM_025297271.1;Dbxref=GeneID:105184069%2CGenbank:XM_025297271.1;Parent=gene-LOC105184069
NW_020229955.1	Gnomon	exon	995611	996003	.	-	.	ID=exon-XM_025297370.1-1;Dbxref=GeneID:105189580%2CGenbank:XM_025297370.1;Parent=rna-XM_025297370.1
NW_020229955.1	Gnomon	exon	932200	932311	.	-	.	ID=exon-XM_025297370.1-8;Dbxref=GeneID:105189580%2CGenbank:XM_025297370.1;Parent=rna-XM_025297370.1
NW_020229955.1	Gnomon	exon	931889	931959	.	-	.	ID=exon-XM_025297370.1-9;Dbxref=GeneID:105189580%2CGenbank:XM_025297370.1;Parent=rna-XM_025297370.1
NW_020229955.1	Gnomon	exon	932808	933072	.	-	.	ID=exon-XM_025297370.1-6;Dbxref=GeneID:105189580%2CGenbank:XM_025297370.1;Parent=rna-XM_025297370.1
NW_020229955.1	Gnomon	exon	932384	932572	.	-	.	ID=exon-XM_025297370.1-7;Dbxref=GeneID:105189580%2CGenbank:XM_025297370.1;Parent=rna-XM_025297370.1
NW_020229955.1	Gnomon	exon	933881	934417	.	-	.	ID=exon-XM_025297370.1-4;Dbxref=GeneID:105189580%2CGenbank:XM_025297370.1;Parent=rna-XM_025297370.1
NW_020229955.1	Gnomon	exon	933310	933470	.	-	.	ID=exon-XM_025297370.1-5;Dbxref=GeneID:105189580%2CGenbank:XM_025297370.1;Parent=rna-XM_025297370.1
NW_020229955.1	Gnomon	exon	968616	968695	.	-	.	ID=exon-XM_025297370.1-2;Dbxref=GeneID:105189580%2CGenbank:XM_025297370.1;Parent=rna-XM_025297370.1
NW_020229955.1	Gnomon	exon	934834	935119	.	-	.	ID=exon-XM_025297370.1-3;Dbxref=GeneID:105189580%2CGenbank:XM_025297370.1;Parent=rna-XM_025297370.1
NW_020229955.1	Gnomon	pseudogene	226449	227358	.	-	.	Name=LOC112588212;ID=gene-LOC112588212;Dbxref=GeneID:112588212
NW_020229955.1	Gnomon	gene	472599	473845	.	+	.	Name=LOC112588213;ID=gene-LOC112588213;Dbxref=GeneID:112588213
NW_020229955.1	Gnomon	gene	1228417	1260004	.	+	.	Name=LOC112588214;ID=gene-LOC112588214;Dbxref=GeneID:112588214
NW_020229955.1	Gnomon	mRNA	264770	266574	.	-	.	Name=XM_011151663.3;ID=rna-XM_011151663.3;Dbxref=GeneID:105189513%2CGenbank:XM_011151663.3;Parent=gene-LOC105189513
NW_020229955.1	Gnomon	gene	1595136	1596182	.	+	.	Name=LOC112588215;ID=gene-LOC112588215;Dbxref=GeneID:112588215
NW_020229955.1	Gnomon	gene	628555	629405	.	-	.	Name=LOC112588216;ID=gene-LOC112588216;Dbxref=GeneID:112588216
NW_020229955.1	Gnomon	gene	219250	221088	.	-	.	Name=LOC112588217;ID=gene-LOC112588217;Dbxref=GeneID:112588217
NW_020229955.1	Gnomon	gene	552147	553152	.	-	.	Name=LOC112588218;ID=gene-LOC112588218;Dbxref=GeneID:112588218
NW_020229955.1	Gnomon	gene	1377456	1378765	.	-	.	Name=LOC112588219;ID=gene-LOC112588219;Dbxref=GeneID:112588219
NW_020229955.1	Gnomon	gene	1595882	1599927	.	+	.	Name=LOC112588210;ID=gene-LOC112588210;Dbxref=GeneID:112588210
NW_020229955.1	Gnomon	gene	1519680	1583337	.	-	.	Name=LOC112588211;ID=gene-LOC112588211;Dbxref=GeneID:112588211
NW_020229955.1	Gnomon	exon	1167994	1168259	.	-	.	ID=exon-XM_011151814.3-3;Dbxref=GeneID:105189590%2CGenbank:XM_011151814.3;Parent=rna-XM_011151814.3
NW_020229955.1	Gnomon	exon	1167757	1167894	.	-	.	ID=exon-XM_011151814.3-4;Dbxref=GeneID:105189590%2CGenbank:XM_011151814.3;Parent=rna-XM_011151814.3
NW_020229955.1	Gnomon	exon	1168513	1168718	.	-	.	ID=exon-XM_011151814.3-1;Dbxref=GeneID:105189590%2CGenbank:XM_011151814.3;Parent=rna-XM_011151814.3
NW_020229955.1	Gnomon	exon	1168378	1168409	.	-	.	ID=exon-XM_011151814.3-2;Dbxref=GeneID:105189590%2CGenbank:XM_011151814.3;Parent=rna-XM_011151814.3
NW_020229955.1	Gnomon	exon	1166441	1167496	.	-	.	ID=exon-XM_011151814.3-5;Dbxref=GeneID:105189590%2CGenbank:XM_011151814.3;Parent=rna-XM_011151814.3
NW_020229955.1	Gnomon	exon	50382	50574	.	+	.	ID=exon-XM_025297344.1-3;Dbxref=GeneID:105183112%2CGenbank:XM_025297344.1;Parent=rna-XM_025297344.1
NW_020229955.1	Gnomon	exon	51474	51694	.	+	.	ID=exon-XM_025297344.1-4;Dbxref=GeneID:105183112%2CGenbank:XM_025297344.1;Parent=rna-XM_025297344.1
NW_020229955.1	Gnomon	exon	62865	62947	.	+	.	ID=exon-XM_025297344.1-5;Dbxref=GeneID:105183112%2CGenbank:XM_025297344.1;Parent=rna-XM_025297344.1
NW_020229955.1	Gnomon	exon	63592	63732	.	+	.	ID=exon-XM_025297344.1-6;Dbxref=GeneID:105183112%2CGenbank:XM_025297344.1;Parent=rna-XM_025297344.1
NW_020229955.1	Gnomon	exon	65213	65365	.	+	.	ID=exon-XM_025297344.1-7;Dbxref=GeneID:105183112%2CGenbank:XM_025297344.1;Parent=rna-XM_025297344.1
NW_020229955.1	Gnomon	exon	65985	66247	.	+	.	ID=exon-XM_025297344.1-8;Dbxref=GeneID:105183112%2CGenbank:XM_025297344.1;Parent=rna-XM_025297344.1
NW_020229955.1	Gnomon	exon	66474	67567	.	+	.	ID=exon-XM_025297344.1-9;Dbxref=GeneID:105183112%2CGenbank:XM_025297344.1;Parent=rna-XM_025297344.1
NW_020229955.1	Gnomon	exon	36205	36542	.	+	.	ID=exon-XM_025297344.1-1;Dbxref=GeneID:105183112%2CGenbank:XM_025297344.1;Parent=rna-XM_025297344.1
NW_020229955.1	Gnomon	exon	47945	48091	.	+	.	ID=exon-XM_025297344.1-2;Dbxref=GeneID:105183112%2CGenbank:XM_025297344.1;Parent=rna-XM_025297344.1
NW_020229955.1	Gnomon	exon	262852	263551	.	+	.	ID=exon-XM_011151656.3-10;Dbxref=GeneID:105189510%2CGenbank:XM_011151656.3;Parent=rna-XM_011151656.3
NW_020229955.1	Gnomon	exon	644051	644511	.	+	.	ID=exon-XM_025297246.1-1;Dbxref=GeneID:105189558%2CGenbank:XM_025297246.1;Parent=rna-XM_025297246.1
NW_020229955.1	Gnomon	exon	655239	655434	.	+	.	ID=exon-XM_025297246.1-8;Dbxref=GeneID:105189558%2CGenbank:XM_025297246.1;Parent=rna-XM_025297246.1
NW_020229955.1	Gnomon	exon	655533	657558	.	+	.	ID=exon-XM_025297246.1-9;Dbxref=GeneID:105189558%2CGenbank:XM_025297246.1;Parent=rna-XM_025297246.1
NW_020229955.1	Gnomon	exon	650083	653692	.	+	.	ID=exon-XM_025297246.1-6;Dbxref=GeneID:105189558%2CGenbank:XM_025297246.1;Parent=rna-XM_025297246.1
NW_020229955.1	Gnomon	exon	654303	654596	.	+	.	ID=exon-XM_025297246.1-7;Dbxref=GeneID:105189558%2CGenbank:XM_025297246.1;Parent=rna-XM_025297246.1
NW_020229955.1	Gnomon	exon	649171	649530	.	+	.	ID=exon-XM_025297246.1-4;Dbxref=GeneID:105189558%2CGenbank:XM_025297246.1;Parent=rna-XM_025297246.1
NW_020229955.1	Gnomon	exon	649619	649699	.	+	.	ID=exon-XM_025297246.1-5;Dbxref=GeneID:105189558%2CGenbank:XM_025297246.1;Parent=rna-XM_025297246.1
NW_020229955.1	Gnomon	exon	645702	645735	.	+	.	ID=exon-XM_025297246.1-2;Dbxref=GeneID:105189558%2CGenbank:XM_025297246.1;Parent=rna-XM_025297246.1
NW_020229955.1	Gnomon	exon	645808	645944	.	+	.	ID=exon-XM_025297246.1-3;Dbxref=GeneID:105189558%2CGenbank:XM_025297246.1;Parent=rna-XM_025297246.1
NW_020229955.1	Gnomon	exon	26318	26450	.	-	.	ID=exon-XM_011140981.3-4;Dbxref=GeneID:105183111%2CGenbank:XM_011140981.3;Parent=rna-XM_011140981.3
NW_020229955.1	Gnomon	exon	25921	26064	.	-	.	ID=exon-XM_011140981.3-5;Dbxref=GeneID:105183111%2CGenbank:XM_011140981.3;Parent=rna-XM_011140981.3
NW_020229955.1	Gnomon	exon	27093	27617	.	-	.	ID=exon-XM_011140981.3-2;Dbxref=GeneID:105183111%2CGenbank:XM_011140981.3;Parent=rna-XM_011140981.3
NW_020229955.1	Gnomon	exon	26855	26981	.	-	.	ID=exon-XM_011140981.3-3;Dbxref=GeneID:105183111%2CGenbank:XM_011140981.3;Parent=rna-XM_011140981.3
NW_020229955.1	Gnomon	exon	25305	25662	.	-	.	ID=exon-XM_011140981.3-6;Dbxref=GeneID:105183111%2CGenbank:XM_011140981.3;Parent=rna-XM_011140981.3
NW_020229955.1	Gnomon	exon	29483	29590	.	-	.	ID=exon-XM_011140981.3-1;Dbxref=GeneID:105183111%2CGenbank:XM_011140981.3;Parent=rna-XM_011140981.3
NW_020229955.1	Gnomon	mRNA	238325	241283	.	-	.	Name=XM_019844375.2;ID=rna-XM_019844375.2;Dbxref=GeneID:105189511%2CGenbank:XM_019844375.2;Parent=gene-LOC105189511
NW_020229955.1	Gnomon	mRNA	239014	242900	.	-	.	Name=XM_011151662.3;ID=rna-XM_011151662.3;Dbxref=GeneID:105189511%2CGenbank:XM_011151662.3;Parent=gene-LOC105189511
NW_020229955.1	Gnomon	mRNA	1058237	1070125	.	+	.	Name=XM_025297274.1;ID=rna-XM_025297274.1;Dbxref=GeneID:105189584%2CGenbank:XM_025297274.1;Parent=gene-LOC105189584
NW_020229955.1	Gnomon	mRNA	1215464	1218200	.	-	.	Name=XM_011151818.2;ID=rna-XM_011151818.2;Dbxref=GeneID:105189595%2CGenbank:XM_011151818.2;Parent=gene-LOC105189595
NW_020229955.1	Gnomon	exon	875416	875603	.	-	.	ID=exon-XR_003112672.1-1;Dbxref=GeneID:105189574%2CGenbank:XR_003112672.1;Parent=rna-XR_003112672.1
NW_020229955.1	Gnomon	exon	869720	869806	.	-	.	ID=exon-XR_003112672.1-6;Dbxref=GeneID:105189574%2CGenbank:XR_003112672.1;Parent=rna-XR_003112672.1
NW_020229955.1	Gnomon	exon	860028	860161	.	-	.	ID=exon-XR_003112672.1-7;Dbxref=GeneID:105189574%2CGenbank:XR_003112672.1;Parent=rna-XR_003112672.1
NW_020229955.1	Gnomon	exon	870814	870883	.	-	.	ID=exon-XR_003112672.1-4;Dbxref=GeneID:105189574%2CGenbank:XR_003112672.1;Parent=rna-XR_003112672.1
NW_020229955.1	Gnomon	exon	870600	870699	.	-	.	ID=exon-XR_003112672.1-5;Dbxref=GeneID:105189574%2CGenbank:XR_003112672.1;Parent=rna-XR_003112672.1
NW_020229955.1	Gnomon	exon	871724	871887	.	-	.	ID=exon-XR_003112672.1-2;Dbxref=GeneID:105189574%2CGenbank:XR_003112672.1;Parent=rna-XR_003112672.1
NW_020229955.1	Gnomon	exon	871064	871609	.	-	.	ID=exon-XR_003112672.1-3;Dbxref=GeneID:105189574%2CGenbank:XR_003112672.1;Parent=rna-XR_003112672.1
NW_020229955.1	Gnomon	exon	186357	186848	.	-	.	ID=exon-XM_025297269.1-9;Dbxref=GeneID:105184069%2CGenbank:XM_025297269.1;Parent=rna-XM_025297269.1
NW_020229955.1	Gnomon	exon	188126	188346	.	-	.	ID=exon-XM_025297269.1-3;Dbxref=GeneID:105184069%2CGenbank:XM_025297269.1;Parent=rna-XM_025297269.1
NW_020229955.1	Gnomon	exon	187863	188040	.	-	.	ID=exon-XM_025297269.1-4;Dbxref=GeneID:105184069%2CGenbank:XM_025297269.1;Parent=rna-XM_025297269.1
NW_020229955.1	Gnomon	exon	189654	189971	.	-	.	ID=exon-XM_025297269.1-1;Dbxref=GeneID:105184069%2CGenbank:XM_025297269.1;Parent=rna-XM_025297269.1
NW_020229955.1	Gnomon	exon	189378	189530	.	-	.	ID=exon-XM_025297269.1-2;Dbxref=GeneID:105184069%2CGenbank:XM_025297269.1;Parent=rna-XM_025297269.1
NW_020229955.1	Gnomon	exon	187259	187340	.	-	.	ID=exon-XM_025297269.1-7;Dbxref=GeneID:105184069%2CGenbank:XM_025297269.1;Parent=rna-XM_025297269.1
NW_020229955.1	Gnomon	exon	186935	187150	.	-	.	ID=exon-XM_025297269.1-8;Dbxref=GeneID:105184069%2CGenbank:XM_025297269.1;Parent=rna-XM_025297269.1
NW_020229955.1	Gnomon	exon	187657	187771	.	-	.	ID=exon-XM_025297269.1-5;Dbxref=GeneID:105184069%2CGenbank:XM_025297269.1;Parent=rna-XM_025297269.1
NW_020229955.1	Gnomon	exon	187419	187580	.	-	.	ID=exon-XM_025297269.1-6;Dbxref=GeneID:105184069%2CGenbank:XM_025297269.1;Parent=rna-XM_025297269.1
NW_020229955.1	Gnomon	mRNA	239014	242900	.	-	.	Name=XM_011151661.3;ID=rna-XM_011151661.3;Dbxref=GeneID:105189511%2CGenbank:XM_011151661.3;Parent=gene-LOC105189511
NW_020229955.1	Gnomon	mRNA	1183174	1214391	.	+	.	Name=XM_011151817.3;ID=rna-XM_011151817.3;Dbxref=GeneID:105189594%2CGenbank:XM_011151817.3;Parent=gene-LOC105189594
NW_020229955.1	Gnomon	mRNA	709056	731376	.	+	.	Name=XM_019844374.2;ID=rna-XM_019844374.2;Dbxref=GeneID:105189565%2CGenbank:XM_019844374.2;Parent=gene-LOC105189565
NW_020229955.1	Gnomon	exon	501751	502784	.	-	.	ID=exon-XM_011151702.3-1;Dbxref=GeneID:105189532%2CGenbank:XM_011151702.3;Parent=rna-XM_011151702.3
NW_020229955.1	Gnomon	exon	501169	501256	.	-	.	ID=exon-XM_011151702.3-2;Dbxref=GeneID:105189532%2CGenbank:XM_011151702.3;Parent=rna-XM_011151702.3
NW_020229955.1	Gnomon	mRNA	1064664	1070125	.	+	.	Name=XM_025297273.1;ID=rna-XM_025297273.1;Dbxref=GeneID:105189584%2CGenbank:XM_025297273.1;Parent=gene-LOC105189584
NW_020229955.1	Gnomon	exon	490336	490856	.	-	.	ID=exon-XM_011151702.3-5;Dbxref=GeneID:105189532%2CGenbank:XM_011151702.3;Parent=rna-XM_011151702.3
NW_020229955.1	Gnomon	exon	490006	490240	.	-	.	ID=exon-XM_011151702.3-6;Dbxref=GeneID:105189532%2CGenbank:XM_011151702.3;Parent=rna-XM_011151702.3
NW_020229955.1	Gnomon	exon	491601	491886	.	-	.	ID=exon-XM_011151702.3-3;Dbxref=GeneID:105189532%2CGenbank:XM_011151702.3;Parent=rna-XM_011151702.3
NW_020229955.1	Gnomon	exon	491217	491428	.	-	.	ID=exon-XM_011151702.3-4;Dbxref=GeneID:105189532%2CGenbank:XM_011151702.3;Parent=rna-XM_011151702.3
NW_020229955.1	Gnomon	exon	488669	488892	.	-	.	ID=exon-XM_011151702.3-9;Dbxref=GeneID:105189532%2CGenbank:XM_011151702.3;Parent=rna-XM_011151702.3
NW_020229955.1	Gnomon	exon	489730	489892	.	-	.	ID=exon-XM_011151702.3-7;Dbxref=GeneID:105189532%2CGenbank:XM_011151702.3;Parent=rna-XM_011151702.3
NW_020229955.1	Gnomon	exon	489106	489336	.	-	.	ID=exon-XM_011151702.3-8;Dbxref=GeneID:105189532%2CGenbank:XM_011151702.3;Parent=rna-XM_011151702.3
NW_020229955.1	Gnomon	gene	180596	186289	.	+	.	Name=LOC105184072;ID=gene-LOC105184072;Dbxref=GeneID:105184072
NW_020229955.1	Gnomon	gene	166033	168474	.	-	.	Name=LOC105184073;ID=gene-LOC105184073;Dbxref=GeneID:105184073
NW_020229955.1	Gnomon	gene	159852	165895	.	+	.	Name=LOC105184075;ID=gene-LOC105184075;Dbxref=GeneID:105184075
NW_020229955.1	Gnomon	gene	171566	180582	.	-	.	Name=LOC105184071;ID=gene-LOC105184071;Dbxref=GeneID:105184071
NW_020229955.1	Gnomon	gene	157181	159330	.	+	.	Name=LOC105184076;ID=gene-LOC105184076;Dbxref=GeneID:105184076
NW_020229955.1	Gnomon	gene	139633	139931	.	+	.	Name=LOC105184077;ID=gene-LOC105184077;Dbxref=GeneID:105184077
NW_020229955.1	Gnomon	gene	140561	143334	.	+	.	Name=LOC105184078;ID=gene-LOC105184078;Dbxref=GeneID:105184078
NW_020229955.1	Gnomon	gene	109969	115612	.	+	.	Name=LOC105184079;ID=gene-LOC105184079;Dbxref=GeneID:105184079
NW_020229955.1	Gnomon	gene	100349	103516	.	+	.	Name=LOC105184083;ID=gene-LOC105184083;Dbxref=GeneID:105184083
NW_020229955.1	Gnomon	gene	122792	136504	.	+	.	Name=LOC105184084;ID=gene-LOC105184084;Dbxref=GeneID:105184084
NW_020229955.1	Gnomon	gene	115614	117334	.	-	.	Name=LOC105184081;ID=gene-LOC105184081;Dbxref=GeneID:105184081
NW_020229955.1	Gnomon	gene	103042	106188	.	-	.	Name=LOC105184082;ID=gene-LOC105184082;Dbxref=GeneID:105184082
NW_020229955.1	Gnomon	CDS	441279	441281	.	+	0	Name=XP_011149990.1;ID=cds-XP_011149990.1;Dbxref=GeneID:105189526%2CGenbank:XP_011149990.1;Parent=rna-XM_011151688.3
NW_020229955.1	Gnomon	CDS	441528	442093	.	+	0	Name=XP_011149990.1;ID=cds-XP_011149990.1;Dbxref=GeneID:105189526%2CGenbank:XP_011149990.1;Parent=rna-XM_011151688.3
NW_020229955.1	Gnomon	CDS	442213	442261	.	+	0	Name=XP_011149990.1;ID=cds-XP_011149990.1;Dbxref=GeneID:105189526%2CGenbank:XP_011149990.1;Parent=rna-XM_011151688.3
NW_020229955.1	Gnomon	CDS	709820	709852	.	+	0	Name=XP_025153020.1;ID=cds-XP_025153020.1;Dbxref=GeneID:105189565%2CGenbank:XP_025153020.1;Parent=rna-XM_025297235.1
NW_020229955.1	Gnomon	CDS	709926	710033	.	+	0	Name=XP_025153020.1;ID=cds-XP_025153020.1;Dbxref=GeneID:105189565%2CGenbank:XP_025153020.1;Parent=rna-XM_025297235.1
NW_020229955.1	Gnomon	CDS	712799	712999	.	+	0	Name=XP_025153020.1;ID=cds-XP_025153020.1;Dbxref=GeneID:105189565%2CGenbank:XP_025153020.1;Parent=rna-XM_025297235.1
NW_020229955.1	Gnomon	CDS	713114	713254	.	+	0	Name=XP_025153020.1;ID=cds-XP_025153020.1;Dbxref=GeneID:105189565%2CGenbank:XP_025153020.1;Parent=rna-XM_025297235.1
NW_020229955.1	Gnomon	CDS	713341	713431	.	+	0	Name=XP_025153020.1;ID=cds-XP_025153020.1;Dbxref=GeneID:105189565%2CGenbank:XP_025153020.1;Parent=rna-XM_025297235.1
NW_020229955.1	Gnomon	CDS	713583	713749	.	+	0	Name=XP_025153020.1;ID=cds-XP_025153020.1;Dbxref=GeneID:105189565%2CGenbank:XP_025153020.1;Parent=rna-XM_025297235.1
NW_020229955.1	Gnomon	CDS	713911	714203	.	+	0	Name=XP_025153020.1;ID=cds-XP_025153020.1;Dbxref=GeneID:105189565%2CGenbank:XP_025153020.1;Parent=rna-XM_025297235.1
NW_020229955.1	Gnomon	CDS	714650	714844	.	+	0	Name=XP_025153020.1;ID=cds-XP_025153020.1;Dbxref=GeneID:105189565%2CGenbank:XP_025153020.1;Parent=rna-XM_025297235.1
NW_020229955.1	Gnomon	CDS	714941	715027	.	+	0	Name=XP_025153020.1;ID=cds-XP_025153020.1;Dbxref=GeneID:105189565%2CGenbank:XP_025153020.1;Parent=rna-XM_025297235.1
NW_020229955.1	Gnomon	CDS	715110	715298	.	+	0	Name=XP_025153020.1;ID=cds-XP_025153020.1;Dbxref=GeneID:105189565%2CGenbank:XP_025153020.1;Parent=rna-XM_025297235.1
NW_020229955.1	Gnomon	CDS	715398	715483	.	+	0	Name=XP_025153020.1;ID=cds-XP_025153020.1;Dbxref=GeneID:105189565%2CGenbank:XP_025153020.1;Parent=rna-XM_025297235.1
NW_020229955.1	Gnomon	CDS	715623	715760	.	+	0	Name=XP_025153020.1;ID=cds-XP_025153020.1;Dbxref=GeneID:105189565%2CGenbank:XP_025153020.1;Parent=rna-XM_025297235.1
NW_020229955.1	Gnomon	CDS	716292	716321	.	+	0	Name=XP_025153020.1;ID=cds-XP_025153020.1;Dbxref=GeneID:105189565%2CGenbank:XP_025153020.1;Parent=rna-XM_025297235.1
NW_020229955.1	Gnomon	CDS	717093	717327	.	+	0	Name=XP_025153020.1;ID=cds-XP_025153020.1;Dbxref=GeneID:105189565%2CGenbank:XP_025153020.1;Parent=rna-XM_025297235.1
NW_020229955.1	Gnomon	CDS	717409	717844	.	+	0	Name=XP_025153020.1;ID=cds-XP_025153020.1;Dbxref=GeneID:105189565%2CGenbank:XP_025153020.1;Parent=rna-XM_025297235.1
NW_020229955.1	Gnomon	CDS	717929	718065	.	+	0	Name=XP_025153020.1;ID=cds-XP_025153020.1;Dbxref=GeneID:105189565%2CGenbank:XP_025153020.1;Parent=rna-XM_025297235.1
NW_020229955.1	Gnomon	CDS	718153	718267	.	+	0	Name=XP_025153020.1;ID=cds-XP_025153020.1;Dbxref=GeneID:105189565%2CGenbank:XP_025153020.1;Parent=rna-XM_025297235.1
NW_020229955.1	Gnomon	CDS	718329	718568	.	+	0	Name=XP_025153020.1;ID=cds-XP_025153020.1;Dbxref=GeneID:105189565%2CGenbank:XP_025153020.1;Parent=rna-XM_025297235.1
NW_020229955.1	Gnomon	CDS	718653	718769	.	+	0	Name=XP_025153020.1;ID=cds-XP_025153020.1;Dbxref=GeneID:105189565%2CGenbank:XP_025153020.1;Parent=rna-XM_025297235.1
NW_020229955.1	Gnomon	CDS	719098	719255	.	+	0	Name=XP_025153020.1;ID=cds-XP_025153020.1;Dbxref=GeneID:105189565%2CGenbank:XP_025153020.1;Parent=rna-XM_025297235.1
NW_020229955.1	Gnomon	CDS	719636	719784	.	+	0	Name=XP_025153020.1;ID=cds-XP_025153020.1;Dbxref=GeneID:105189565%2CGenbank:XP_025153020.1;Parent=rna-XM_025297235.1
NW_020229955.1	Gnomon	CDS	723560	723931	.	+	0	Name=XP_025153020.1;ID=cds-XP_025153020.1;Dbxref=GeneID:105189565%2CGenbank:XP_025153020.1;Parent=rna-XM_025297235.1
NW_020229955.1	Gnomon	CDS	728751	728930	.	+	0	Name=XP_025153020.1;ID=cds-XP_025153020.1;Dbxref=GeneID:105189565%2CGenbank:XP_025153020.1;Parent=rna-XM_025297235.1
NW_020229955.1	Gnomon	CDS	729270	729513	.	+	0	Name=XP_025153020.1;ID=cds-XP_025153020.1;Dbxref=GeneID:105189565%2CGenbank:XP_025153020.1;Parent=rna-XM_025297235.1
NW_020229955.1	Gnomon	CDS	729722	729813	.	+	0	Name=XP_025153020.1;ID=cds-XP_025153020.1;Dbxref=GeneID:105189565%2CGenbank:XP_025153020.1;Parent=rna-XM_025297235.1
NW_020229955.1	Gnomon	CDS	729896	730007	.	+	0	Name=XP_025153020.1;ID=cds-XP_025153020.1;Dbxref=GeneID:105189565%2CGenbank:XP_025153020.1;Parent=rna-XM_025297235.1
NW_020229955.1	Gnomon	CDS	730300	730749	.	+	0	Name=XP_025153020.1;ID=cds-XP_025153020.1;Dbxref=GeneID:105189565%2CGenbank:XP_025153020.1;Parent=rna-XM_025297235.1
NW_020229955.1	Gnomon	CDS	730911	731376	.	+	0	Name=XP_025153020.1;ID=cds-XP_025153020.1;Dbxref=GeneID:105189565%2CGenbank:XP_025153020.1;Parent=rna-XM_025297235.1
NW_020229955.1	Gnomon	gene	658824	660154	.	+	.	Name=LOC112588084;ID=gene-LOC112588084;Dbxref=GeneID:112588084
NW_020229955.1	Gnomon	gene	186357	189971	.	-	.	Name=LOC105184069;ID=gene-LOC105184069;Dbxref=GeneID:105184069
NW_020229955.1	Gnomon	gene	191711	193546	.	+	.	Name=LOC105184068;ID=gene-LOC105184068;Dbxref=GeneID:105184068
NW_020229955.1	Gnomon	CDS	105668	105724	.	-	0	Name=XP_011140934.1;ID=cds-XP_011140934.1;Dbxref=GeneID:105184082%2CGenbank:XP_011140934.1;Parent=rna-XM_011142632.3
NW_020229955.1	Gnomon	CDS	105193	105429	.	-	0	Name=XP_011140934.1;ID=cds-XP_011140934.1;Dbxref=GeneID:105184082%2CGenbank:XP_011140934.1;Parent=rna-XM_011142632.3
NW_020229955.1	Gnomon	exon	719636	719784	.	+	.	ID=exon-XM_025297244.1-22;Dbxref=GeneID:105189565%2CGenbank:XM_025297244.1;Parent=rna-XM_025297244.1
NW_020229955.1	Gnomon	exon	728751	728930	.	+	.	ID=exon-XM_025297244.1-23;Dbxref=GeneID:105189565%2CGenbank:XM_025297244.1;Parent=rna-XM_025297244.1
NW_020229955.1	Gnomon	exon	729270	729513	.	+	.	ID=exon-XM_025297244.1-24;Dbxref=GeneID:105189565%2CGenbank:XM_025297244.1;Parent=rna-XM_025297244.1
NW_020229955.1	Gnomon	exon	729722	729813	.	+	.	ID=exon-XM_025297244.1-25;Dbxref=GeneID:105189565%2CGenbank:XM_025297244.1;Parent=rna-XM_025297244.1
NW_020229955.1	Gnomon	exon	718653	718769	.	+	.	ID=exon-XM_025297244.1-20;Dbxref=GeneID:105189565%2CGenbank:XM_025297244.1;Parent=rna-XM_025297244.1
NW_020229955.1	Gnomon	exon	719098	719255	.	+	.	ID=exon-XM_025297244.1-21;Dbxref=GeneID:105189565%2CGenbank:XM_025297244.1;Parent=rna-XM_025297244.1
NW_020229955.1	Gnomon	exon	729896	730007	.	+	.	ID=exon-XM_025297244.1-26;Dbxref=GeneID:105189565%2CGenbank:XM_025297244.1;Parent=rna-XM_025297244.1
NW_020229955.1	Gnomon	exon	730300	730749	.	+	.	ID=exon-XM_025297244.1-27;Dbxref=GeneID:105189565%2CGenbank:XM_025297244.1;Parent=rna-XM_025297244.1
NW_020229955.1	Gnomon	exon	730911	731467	.	+	.	ID=exon-XM_025297244.1-28;Dbxref=GeneID:105189565%2CGenbank:XM_025297244.1;Parent=rna-XM_025297244.1
NW_020229955.1	Gnomon	exon	715110	715298	.	+	.	ID=exon-XM_025297244.1-11;Dbxref=GeneID:105189565%2CGenbank:XM_025297244.1;Parent=rna-XM_025297244.1
NW_020229955.1	Gnomon	exon	715398	715495	.	+	.	ID=exon-XM_025297244.1-12;Dbxref=GeneID:105189565%2CGenbank:XM_025297244.1;Parent=rna-XM_025297244.1
NW_020229955.1	Gnomon	exon	715623	715760	.	+	.	ID=exon-XM_025297244.1-13;Dbxref=GeneID:105189565%2CGenbank:XM_025297244.1;Parent=rna-XM_025297244.1
NW_020229955.1	Gnomon	exon	716292	716321	.	+	.	ID=exon-XM_025297244.1-14;Dbxref=GeneID:105189565%2CGenbank:XM_025297244.1;Parent=rna-XM_025297244.1
NW_020229955.1	Gnomon	exon	714941	715027	.	+	.	ID=exon-XM_025297244.1-10;Dbxref=GeneID:105189565%2CGenbank:XM_025297244.1;Parent=rna-XM_025297244.1
NW_020229955.1	Gnomon	exon	718329	718568	.	+	.	ID=exon-XM_025297244.1-19;Dbxref=GeneID:105189565%2CGenbank:XM_025297244.1;Parent=rna-XM_025297244.1
NW_020229955.1	Gnomon	exon	717093	717327	.	+	.	ID=exon-XM_025297244.1-15;Dbxref=GeneID:105189565%2CGenbank:XM_025297244.1;Parent=rna-XM_025297244.1
NW_020229955.1	Gnomon	exon	717409	717844	.	+	.	ID=exon-XM_025297244.1-16;Dbxref=GeneID:105189565%2CGenbank:XM_025297244.1;Parent=rna-XM_025297244.1
NW_020229955.1	Gnomon	exon	717929	718065	.	+	.	ID=exon-XM_025297244.1-17;Dbxref=GeneID:105189565%2CGenbank:XM_025297244.1;Parent=rna-XM_025297244.1
NW_020229955.1	Gnomon	exon	718153	718267	.	+	.	ID=exon-XM_025297244.1-18;Dbxref=GeneID:105189565%2CGenbank:XM_025297244.1;Parent=rna-XM_025297244.1
NW_020229955.1	Gnomon	CDS	443033	443087	.	+	0	Name=XP_011149991.2;ID=cds-XP_011149991.2;Dbxref=GeneID:105189527%2CGenbank:XP_011149991.2;Parent=rna-XM_011151689.3
NW_020229955.1	Gnomon	CDS	443296	443954	.	+	0	Name=XP_011149991.2;ID=cds-XP_011149991.2;Dbxref=GeneID:105189527%2CGenbank:XP_011149991.2;Parent=rna-XM_011151689.3
[truncated: 4,284 more rows]
