# Supplementary material for: Prevalent bee venom genes evolved before the aculeate stinger and eusociality
Source: BMC Biol. 2023 Oct 23;21:229. doi: 10.1186/s12915-023-01656-5 (PMC10591384; doi:10.1186/s12915-023-01656-5)
Supplement: Supplementary file 42 — Additional file 42. Gff files of all toxin gene annotations. [file 12915_2023_1656_MOESM42_ESM.zip › AdditionalFile9_ToxinGeneAnnotations/NW_012160777.1._VA.gff_modified_Koludarov_et_al_2021.gff3]

##gff-version 3
##source-version geneious 2020.2.2
##sequence-region	NW_012160777.1	1	7770198
NW_012160777.1	Koludarov_et_al_2021	gene	3323926	3339380	.	-	.	Name=VA b
NW_012160777.1	Koludarov_et_al_2021	gene	3316891	3322674	.	-	.	Name=VA a
NW_012160777.1	Gnomon	exon	783875	784102	.	-	.	ID=exon-XM_012374022.1-8;Dbxref=GeneID:105676276%2CGenbank:XM_012374022.1;Note=The sequence of the model RefSeq transcript was modified relative to this genomic sequence to represent the inferred CDS: deleted 1 base in 1 codon;Parent=rna-XM_012374022.1
NW_012160777.1	Gnomon	exon	783551	783735	.	-	.	ID=exon-XM_012374022.1-9;Dbxref=GeneID:105676276%2CGenbank:XM_012374022.1;Note=The sequence of the model RefSeq transcript was modified relative to this genomic sequence to represent the inferred CDS: deleted 1 base in 1 codon;Parent=rna-XM_012374022.1
NW_012160777.1	Gnomon	exon	785297	785402	.	-	.	ID=exon-XM_012374022.1-4;Dbxref=GeneID:105676276%2CGenbank:XM_012374022.1;Note=The sequence of the model RefSeq transcript was modified relative to this genomic sequence to represent the inferred CDS: deleted 1 base in 1 codon;Parent=rna-XM_012374022.1
NW_012160777.1	Gnomon	exon	784951	785090	.	-	.	ID=exon-XM_012374022.1-5;Dbxref=GeneID:105676276%2CGenbank:XM_012374022.1;Note=The sequence of the model RefSeq transcript was modified relative to this genomic sequence to represent the inferred CDS: deleted 1 base in 1 codon;Parent=rna-XM_012374022.1
NW_012160777.1	Gnomon	exon	784928	784949	.	-	.	ID=exon-XM_012374022.1-6;Dbxref=GeneID:105676276%2CGenbank:XM_012374022.1;Note=The sequence of the model RefSeq transcript was modified relative to this genomic sequence to represent the inferred CDS: deleted 1 base in 1 codon;Parent=rna-XM_012374022.1
NW_012160777.1	Gnomon	exon	784434	784647	.	-	.	ID=exon-XM_012374022.1-7;Dbxref=GeneID:105676276%2CGenbank:XM_012374022.1;Note=The sequence of the model RefSeq transcript was modified relative to this genomic sequence to represent the inferred CDS: deleted 1 base in 1 codon;Parent=rna-XM_012374022.1
NW_012160777.1	Gnomon	exon	787813	788470	.	-	.	ID=exon-XM_012374022.1-1;Dbxref=GeneID:105676276%2CGenbank:XM_012374022.1;Note=The sequence of the model RefSeq transcript was modified relative to this genomic sequence to represent the inferred CDS: deleted 1 base in 1 codon;Parent=rna-XM_012374022.1
NW_012160777.1	Gnomon	exon	786711	786995	.	-	.	ID=exon-XM_012374022.1-2;Dbxref=GeneID:105676276%2CGenbank:XM_012374022.1;Note=The sequence of the model RefSeq transcript was modified relative to this genomic sequence to represent the inferred CDS: deleted 1 base in 1 codon;Parent=rna-XM_012374022.1
NW_012160777.1	Gnomon	exon	786544	786643	.	-	.	ID=exon-XM_012374022.1-3;Dbxref=GeneID:105676276%2CGenbank:XM_012374022.1;Note=The sequence of the model RefSeq transcript was modified relative to this genomic sequence to represent the inferred CDS: deleted 1 base in 1 codon;Parent=rna-XM_012374022.1
NW_012160777.1	Gnomon	CDS	4979827	4979895	.	-	0	Name=XP_012230076.1;ID=cds-XP_012230076.1;Dbxref=GeneID:105676614%2CGenbank:XP_012230076.1;Parent=rna-XM_012374653.1
NW_012160777.1	Gnomon	CDS	4979538	4979756	.	-	0	Name=XP_012230076.1;ID=cds-XP_012230076.1;Dbxref=GeneID:105676614%2CGenbank:XP_012230076.1;Parent=rna-XM_012374653.1
NW_012160777.1	Gnomon	CDS	4979351	4979470	.	-	0	Name=XP_012230076.1;ID=cds-XP_012230076.1;Dbxref=GeneID:105676614%2CGenbank:XP_012230076.1;Parent=rna-XM_012374653.1
NW_012160777.1	Gnomon	CDS	4979045	4979268	.	-	0	Name=XP_012230076.1;ID=cds-XP_012230076.1;Dbxref=GeneID:105676614%2CGenbank:XP_012230076.1;Parent=rna-XM_012374653.1
NW_012160777.1	Gnomon	CDS	4978713	4978782	.	-	0	Name=XP_012230076.1;ID=cds-XP_012230076.1;Dbxref=GeneID:105676614%2CGenbank:XP_012230076.1;Parent=rna-XM_012374653.1
NW_012160777.1	Gnomon	CDS	4978167	4978621	.	-	0	Name=XP_012230076.1;ID=cds-XP_012230076.1;Dbxref=GeneID:105676614%2CGenbank:XP_012230076.1;Parent=rna-XM_012374653.1
NW_012160777.1	Gnomon	CDS	4976792	4978046	.	-	0	Name=XP_012230076.1;ID=cds-XP_012230076.1;Dbxref=GeneID:105676614%2CGenbank:XP_012230076.1;Parent=rna-XM_012374653.1
NW_012160777.1	Gnomon	exon	2384062	2384133	.	-	.	ID=exon-XM_012374069.1-3;Dbxref=GeneID:105676306%2CGenbank:XM_012374069.1;Parent=rna-XM_012374069.1
NW_012160777.1	Gnomon	exon	2370993	2371605	.	-	.	ID=exon-XM_012374069.1-4;Dbxref=GeneID:105676306%2CGenbank:XM_012374069.1;Parent=rna-XM_012374069.1
NW_012160777.1	Gnomon	exon	2402260	2402910	.	-	.	ID=exon-XM_012374069.1-1;Dbxref=GeneID:105676306%2CGenbank:XM_012374069.1;Parent=rna-XM_012374069.1
NW_012160777.1	Gnomon	exon	2384268	2384376	.	-	.	ID=exon-XM_012374069.1-2;Dbxref=GeneID:105676306%2CGenbank:XM_012374069.1;Parent=rna-XM_012374069.1
NW_012160777.1	Gnomon	exon	1511325	1511594	.	-	.	ID=exon-XM_012374157.1-1;Dbxref=GeneID:105676354%2CGenbank:XM_012374157.1;Parent=rna-XM_012374157.1
NW_012160777.1	Gnomon	exon	1511006	1511140	.	-	.	ID=exon-XM_012374157.1-2;Dbxref=GeneID:105676354%2CGenbank:XM_012374157.1;Parent=rna-XM_012374157.1
NW_012160777.1	Gnomon	exon	1510483	1510916	.	-	.	ID=exon-XM_012374157.1-3;Dbxref=GeneID:105676354%2CGenbank:XM_012374157.1;Parent=rna-XM_012374157.1
NW_012160777.1	Gnomon	exon	1509823	1510095	.	-	.	ID=exon-XM_012374157.1-4;Dbxref=GeneID:105676354%2CGenbank:XM_012374157.1;Parent=rna-XM_012374157.1
NW_012160777.1	Gnomon	exon	1509429	1509734	.	-	.	ID=exon-XM_012374157.1-5;Dbxref=GeneID:105676354%2CGenbank:XM_012374157.1;Parent=rna-XM_012374157.1
NW_012160777.1	Gnomon	exon	1509123	1509358	.	-	.	ID=exon-XM_012374157.1-6;Dbxref=GeneID:105676354%2CGenbank:XM_012374157.1;Parent=rna-XM_012374157.1
NW_012160777.1	Gnomon	exon	1507996	1508979	.	-	.	ID=exon-XM_012374157.1-7;Dbxref=GeneID:105676354%2CGenbank:XM_012374157.1;Parent=rna-XM_012374157.1
NW_012160777.1	Gnomon	exon	2369830	2370006	.	-	.	ID=exon-XM_012374069.1-5;Dbxref=GeneID:105676306%2CGenbank:XM_012374069.1;Parent=rna-XM_012374069.1
NW_012160777.1	Gnomon	exon	1249979	1250390	.	-	.	ID=exon-XM_012374578.1-11;Dbxref=GeneID:105676568%2CGenbank:XM_012374578.1;Parent=rna-XM_012374578.1
NW_012160777.1	Gnomon	exon	1250524	1250718	.	-	.	ID=exon-XM_012374578.1-10;Dbxref=GeneID:105676568%2CGenbank:XM_012374578.1;Parent=rna-XM_012374578.1
NW_012160777.1	Gnomon	exon	2607598	2610727	.	+	.	ID=exon-XM_012374205.1-10;Dbxref=GeneID:105676384%2CGenbank:XM_012374205.1;Parent=rna-XM_012374205.1
NW_012160777.1	Gnomon	exon	782857	783408	.	-	.	ID=exon-XM_012374022.1-10;Dbxref=GeneID:105676276%2CGenbank:XM_012374022.1;Note=The sequence of the model RefSeq transcript was modified relative to this genomic sequence to represent the inferred CDS: deleted 1 base in 1 codon;Parent=rna-XM_012374022.1
NW_012160777.1	Gnomon	mRNA	4124842	4128244	.	-	.	Name=XM_012374435.1;ID=rna-XM_012374435.1;Dbxref=GeneID:105676492%2CGenbank:XM_012374435.1;Parent=gene-LOC105676492
NW_012160777.1	tRNAscan-SE	tRNA	7319597	7319668	.	+	.	ID=rna-Trnat-cgu-4;Dbxref=GeneID:105667246;Note=transfer RNA threonine (anticodon CGU);Parent=gene-Trnat-cgu-4
NW_012160777.1	Gnomon	CDS	7578160	7578320	.	+	0	Name=XP_012229431.1;ID=cds-XP_012229431.1;Dbxref=GeneID:105676267%2CGenbank:XP_012229431.1;Parent=rna-XM_012374008.1
NW_012160777.1	Gnomon	CDS	7578644	7578833	.	+	0	Name=XP_012229431.1;ID=cds-XP_012229431.1;Dbxref=GeneID:105676267%2CGenbank:XP_012229431.1;Parent=rna-XM_012374008.1
NW_012160777.1	Gnomon	CDS	7758243	7758569	.	-	0	Name=XP_012229827.1;ID=cds-XP_012229827.1;Dbxref=GeneID:105676476%2CGenbank:XP_012229827.1;Parent=rna-XM_012374404.1
NW_012160777.1	Gnomon	CDS	7757838	7758100	.	-	0	Name=XP_012229827.1;ID=cds-XP_012229827.1;Dbxref=GeneID:105676476%2CGenbank:XP_012229827.1;Parent=rna-XM_012374404.1
NW_012160777.1	Gnomon	CDS	7757319	7757626	.	-	0	Name=XP_012229827.1;ID=cds-XP_012229827.1;Dbxref=GeneID:105676476%2CGenbank:XP_012229827.1;Parent=rna-XM_012374404.1
NW_012160777.1	Gnomon	CDS	7757050	7757249	.	-	0	Name=XP_012229827.1;ID=cds-XP_012229827.1;Dbxref=GeneID:105676476%2CGenbank:XP_012229827.1;Parent=rna-XM_012374404.1
NW_012160777.1	Gnomon	mRNA	528390	631778	.	+	.	Name=XM_012374185.1;ID=rna-XM_012374185.1;Dbxref=GeneID:105676371%2CGenbank:XM_012374185.1;Parent=gene-LOC105676371
NW_012160777.1	Gnomon	exon	5000453	5000542	.	+	.	ID=exon-XM_012374508.1-9;Dbxref=GeneID:105676527%2CGenbank:XM_012374508.1;Parent=rna-XM_012374508.1
NW_012160777.1	Gnomon	exon	4999207	4999380	.	+	.	ID=exon-XM_012374508.1-7;Dbxref=GeneID:105676527%2CGenbank:XM_012374508.1;Parent=rna-XM_012374508.1
NW_012160777.1	Gnomon	exon	5000331	5000390	.	+	.	ID=exon-XM_012374508.1-8;Dbxref=GeneID:105676527%2CGenbank:XM_012374508.1;Parent=rna-XM_012374508.1
NW_012160777.1	Gnomon	exon	4998708	4998850	.	+	.	ID=exon-XM_012374508.1-5;Dbxref=GeneID:105676527%2CGenbank:XM_012374508.1;Parent=rna-XM_012374508.1
NW_012160777.1	Gnomon	exon	4998927	4999075	.	+	.	ID=exon-XM_012374508.1-6;Dbxref=GeneID:105676527%2CGenbank:XM_012374508.1;Parent=rna-XM_012374508.1
NW_012160777.1	Gnomon	exon	4997963	4998369	.	+	.	ID=exon-XM_012374508.1-3;Dbxref=GeneID:105676527%2CGenbank:XM_012374508.1;Parent=rna-XM_012374508.1
NW_012160777.1	Gnomon	exon	4998448	4998584	.	+	.	ID=exon-XM_012374508.1-4;Dbxref=GeneID:105676527%2CGenbank:XM_012374508.1;Parent=rna-XM_012374508.1
NW_012160777.1	Gnomon	exon	4997559	4997591	.	+	.	ID=exon-XM_012374508.1-1;Dbxref=GeneID:105676527%2CGenbank:XM_012374508.1;Parent=rna-XM_012374508.1
NW_012160777.1	Gnomon	exon	4997712	4997872	.	+	.	ID=exon-XM_012374508.1-2;Dbxref=GeneID:105676527%2CGenbank:XM_012374508.1;Parent=rna-XM_012374508.1
NW_012160777.1	Gnomon	CDS	7185058	7185179	.	+	0	Name=XP_012229671.1;ID=cds-XP_012229671.1;Dbxref=GeneID:105676409%2CGenbank:XP_012229671.1;Parent=rna-XM_012374248.1
NW_012160777.1	Gnomon	CDS	7187726	7187895	.	+	0	Name=XP_012229671.1;ID=cds-XP_012229671.1;Dbxref=GeneID:105676409%2CGenbank:XP_012229671.1;Parent=rna-XM_012374248.1
NW_012160777.1	Gnomon	CDS	7188301	7188566	.	+	0	Name=XP_012229671.1;ID=cds-XP_012229671.1;Dbxref=GeneID:105676409%2CGenbank:XP_012229671.1;Parent=rna-XM_012374248.1
NW_012160777.1	Gnomon	CDS	7189532	7190603	.	+	0	Name=XP_012229671.1;ID=cds-XP_012229671.1;Dbxref=GeneID:105676409%2CGenbank:XP_012229671.1;Parent=rna-XM_012374248.1
NW_012160777.1	Gnomon	CDS	7191099	7191551	.	+	0	Name=XP_012229671.1;ID=cds-XP_012229671.1;Dbxref=GeneID:105676409%2CGenbank:XP_012229671.1;Parent=rna-XM_012374248.1
NW_012160777.1	Gnomon	CDS	7202044	7202169	.	+	0	Name=XP_012229671.1;ID=cds-XP_012229671.1;Dbxref=GeneID:105676409%2CGenbank:XP_012229671.1;Parent=rna-XM_012374248.1
NW_012160777.1	Gnomon	CDS	7202593	7202662	.	+	0	Name=XP_012229671.1;ID=cds-XP_012229671.1;Dbxref=GeneID:105676409%2CGenbank:XP_012229671.1;Parent=rna-XM_012374248.1
NW_012160777.1	Gnomon	CDS	7203239	7203364	.	+	0	Name=XP_012229671.1;ID=cds-XP_012229671.1;Dbxref=GeneID:105676409%2CGenbank:XP_012229671.1;Parent=rna-XM_012374248.1
NW_012160777.1	Gnomon	CDS	7205357	7205498	.	+	0	Name=XP_012229671.1;ID=cds-XP_012229671.1;Dbxref=GeneID:105676409%2CGenbank:XP_012229671.1;Parent=rna-XM_012374248.1
NW_012160777.1	Gnomon	lnc_RNA	7511800	7568640	.	-	.	Name=XR_001101417.1;ID=rna-XR_001101417.1;Dbxref=GeneID:105676591%2CGenbank:XR_001101417.1;Parent=gene-LOC105676591
NW_012160777.1	Gnomon	CDS	1236677	1236727	.	-	0	Name=XP_012229921.1;ID=cds-XP_012229921.1;Dbxref=GeneID:105676522%2CGenbank:XP_012229921.1;Parent=rna-XM_012374498.1
NW_012160777.1	Gnomon	CDS	1236403	1236502	.	-	0	Name=XP_012229921.1;ID=cds-XP_012229921.1;Dbxref=GeneID:105676522%2CGenbank:XP_012229921.1;Parent=rna-XM_012374498.1
NW_012160777.1	Gnomon	CDS	1236185	1236328	.	-	0	Name=XP_012229921.1;ID=cds-XP_012229921.1;Dbxref=GeneID:105676522%2CGenbank:XP_012229921.1;Parent=rna-XM_012374498.1
NW_012160777.1	Gnomon	CDS	1235798	1236101	.	-	0	Name=XP_012229921.1;ID=cds-XP_012229921.1;Dbxref=GeneID:105676522%2CGenbank:XP_012229921.1;Parent=rna-XM_012374498.1
NW_012160777.1	Gnomon	CDS	1235562	1235714	.	-	0	Name=XP_012229921.1;ID=cds-XP_012229921.1;Dbxref=GeneID:105676522%2CGenbank:XP_012229921.1;Parent=rna-XM_012374498.1
NW_012160777.1	Gnomon	CDS	1235348	1235472	.	-	0	Name=XP_012229921.1;ID=cds-XP_012229921.1;Dbxref=GeneID:105676522%2CGenbank:XP_012229921.1;Parent=rna-XM_012374498.1
NW_012160777.1	Gnomon	CDS	1235110	1235285	.	-	0	Name=XP_012229921.1;ID=cds-XP_012229921.1;Dbxref=GeneID:105676522%2CGenbank:XP_012229921.1;Parent=rna-XM_012374498.1
NW_012160777.1	Gnomon	CDS	1234796	1234956	.	-	0	Name=XP_012229921.1;ID=cds-XP_012229921.1;Dbxref=GeneID:105676522%2CGenbank:XP_012229921.1;Parent=rna-XM_012374498.1
NW_012160777.1	Gnomon	CDS	1234577	1234699	.	-	0	Name=XP_012229921.1;ID=cds-XP_012229921.1;Dbxref=GeneID:105676522%2CGenbank:XP_012229921.1;Parent=rna-XM_012374498.1
NW_012160777.1	Gnomon	CDS	1234305	1234489	.	-	0	Name=XP_012229921.1;ID=cds-XP_012229921.1;Dbxref=GeneID:105676522%2CGenbank:XP_012229921.1;Parent=rna-XM_012374498.1
NW_012160777.1	Gnomon	CDS	1234107	1234225	.	-	0	Name=XP_012229921.1;ID=cds-XP_012229921.1;Dbxref=GeneID:105676522%2CGenbank:XP_012229921.1;Parent=rna-XM_012374498.1
NW_012160777.1	Gnomon	exon	2721854	2722114	.	-	.	ID=exon-XM_012374333.1-3;Dbxref=GeneID:105676442%2CGenbank:XM_012374333.1;Parent=rna-XM_012374333.1
NW_012160777.1	Gnomon	exon	2721414	2721556	.	-	.	ID=exon-XM_012374333.1-4;Dbxref=GeneID:105676442%2CGenbank:XM_012374333.1;Parent=rna-XM_012374333.1
NW_012160777.1	Gnomon	exon	2730866	2732095	.	-	.	ID=exon-XM_012374333.1-1;Dbxref=GeneID:105676442%2CGenbank:XM_012374333.1;Parent=rna-XM_012374333.1
NW_012160777.1	Gnomon	exon	2724255	2724665	.	-	.	ID=exon-XM_012374333.1-2;Dbxref=GeneID:105676442%2CGenbank:XM_012374333.1;Parent=rna-XM_012374333.1
NW_012160777.1	Gnomon	exon	2715657	2716062	.	-	.	ID=exon-XM_012374333.1-7;Dbxref=GeneID:105676442%2CGenbank:XM_012374333.1;Parent=rna-XM_012374333.1
NW_012160777.1	Gnomon	exon	2715247	2715389	.	-	.	ID=exon-XM_012374333.1-8;Dbxref=GeneID:105676442%2CGenbank:XM_012374333.1;Parent=rna-XM_012374333.1
NW_012160777.1	Gnomon	exon	2720974	2721165	.	-	.	ID=exon-XM_012374333.1-5;Dbxref=GeneID:105676442%2CGenbank:XM_012374333.1;Parent=rna-XM_012374333.1
NW_012160777.1	Gnomon	exon	2716543	2716691	.	-	.	ID=exon-XM_012374333.1-6;Dbxref=GeneID:105676442%2CGenbank:XM_012374333.1;Parent=rna-XM_012374333.1
NW_012160777.1	Gnomon	exon	2714742	2715101	.	-	.	ID=exon-XM_012374333.1-9;Dbxref=GeneID:105676442%2CGenbank:XM_012374333.1;Parent=rna-XM_012374333.1
NW_012160777.1	Gnomon	CDS	4976117	4976155	.	-	0	Name=XP_012230077.1;ID=cds-XP_012230077.1;Dbxref=GeneID:105676615%2CGenbank:XP_012230077.1;Parent=rna-XM_012374654.1
NW_012160777.1	Gnomon	CDS	4975381	4975878	.	-	0	Name=XP_012230077.1;ID=cds-XP_012230077.1;Dbxref=GeneID:105676615%2CGenbank:XP_012230077.1;Parent=rna-XM_012374654.1
NW_012160777.1	Gnomon	exon	2455145	2455744	.	-	.	ID=exon-XM_012373959.1-11;Dbxref=GeneID:105676224%2CGenbank:XM_012373959.1;Parent=rna-XM_012373959.1
NW_012160777.1	Gnomon	exon	2456017	2456152	.	-	.	ID=exon-XM_012373959.1-10;Dbxref=GeneID:105676224%2CGenbank:XM_012373959.1;Parent=rna-XM_012373959.1
NW_012160777.1	Gnomon	CDS	951248	951253	.	+	0	Name=XP_012229576.1;ID=cds-XP_012229576.1;Dbxref=GeneID:105676352%2CGenbank:XP_012229576.1;Parent=rna-XM_012374153.1
NW_012160777.1	Gnomon	CDS	951568	951699	.	+	0	Name=XP_012229576.1;ID=cds-XP_012229576.1;Dbxref=GeneID:105676352%2CGenbank:XP_012229576.1;Parent=rna-XM_012374153.1
NW_012160777.1	Gnomon	CDS	952423	952644	.	+	0	Name=XP_012229576.1;ID=cds-XP_012229576.1;Dbxref=GeneID:105676352%2CGenbank:XP_012229576.1;Parent=rna-XM_012374153.1
NW_012160777.1	Gnomon	CDS	952752	953095	.	+	0	Name=XP_012229576.1;ID=cds-XP_012229576.1;Dbxref=GeneID:105676352%2CGenbank:XP_012229576.1;Parent=rna-XM_012374153.1
NW_012160777.1	Gnomon	CDS	953186	953305	.	+	0	Name=XP_012229576.1;ID=cds-XP_012229576.1;Dbxref=GeneID:105676352%2CGenbank:XP_012229576.1;Parent=rna-XM_012374153.1
NW_012160777.1	Gnomon	CDS	953457	954125	.	+	0	Name=XP_012229576.1;ID=cds-XP_012229576.1;Dbxref=GeneID:105676352%2CGenbank:XP_012229576.1;Parent=rna-XM_012374153.1
NW_012160777.1	Gnomon	CDS	955266	955524	.	+	0	Name=XP_012229576.1;ID=cds-XP_012229576.1;Dbxref=GeneID:105676352%2CGenbank:XP_012229576.1;Parent=rna-XM_012374153.1
NW_012160777.1	Gnomon	mRNA	4946338	4949697	.	-	.	Name=XM_012374674.1;ID=rna-XM_012374674.1;Dbxref=GeneID:105676630%2CGenbank:XM_012374674.1;Parent=gene-LOC105676630
NW_012160777.1	Gnomon	exon	2897744	2898071	.	+	.	ID=exon-XM_012374644.1-1;Dbxref=GeneID:105676607%2CGenbank:XM_012374644.1;Parent=rna-XM_012374644.1
NW_012160777.1	Gnomon	exon	2898145	2898387	.	+	.	ID=exon-XM_012374644.1-2;Dbxref=GeneID:105676607%2CGenbank:XM_012374644.1;Parent=rna-XM_012374644.1
NW_012160777.1	Gnomon	exon	2898452	2898665	.	+	.	ID=exon-XM_012374644.1-3;Dbxref=GeneID:105676607%2CGenbank:XM_012374644.1;Parent=rna-XM_012374644.1
NW_012160777.1	Gnomon	exon	2898759	2899035	.	+	.	ID=exon-XM_012374644.1-4;Dbxref=GeneID:105676607%2CGenbank:XM_012374644.1;Parent=rna-XM_012374644.1
NW_012160777.1	Gnomon	exon	2300506	2300854	.	-	.	ID=exon-XM_012374070.1-1;Dbxref=GeneID:105676308%2CGenbank:XM_012374070.1;Parent=rna-XM_012374070.1
NW_012160777.1	Gnomon	exon	2299501	2299738	.	-	.	ID=exon-XM_012374070.1-2;Dbxref=GeneID:105676308%2CGenbank:XM_012374070.1;Parent=rna-XM_012374070.1
NW_012160777.1	Gnomon	exon	2298909	2299174	.	-	.	ID=exon-XM_012374070.1-3;Dbxref=GeneID:105676308%2CGenbank:XM_012374070.1;Parent=rna-XM_012374070.1
NW_012160777.1	Gnomon	exon	2298567	2298838	.	-	.	ID=exon-XM_012374070.1-4;Dbxref=GeneID:105676308%2CGenbank:XM_012374070.1;Parent=rna-XM_012374070.1
NW_012160777.1	Gnomon	exon	3527754	3527824	.	-	.	ID=exon-XM_012374093.1-10;Dbxref=GeneID:105676318%2CGenbank:XM_012374093.1;Parent=rna-XM_012374093.1
NW_012160777.1	Gnomon	exon	2297000	2298484	.	-	.	ID=exon-XM_012374070.1-5;Dbxref=GeneID:105676308%2CGenbank:XM_012374070.1;Parent=rna-XM_012374070.1
NW_012160777.1	Gnomon	exon	3527203	3527421	.	-	.	ID=exon-XM_012374093.1-11;Dbxref=GeneID:105676318%2CGenbank:XM_012374093.1;Parent=rna-XM_012374093.1
NW_012160777.1	Gnomon	exon	3526981	3527116	.	-	.	ID=exon-XM_012374093.1-12;Dbxref=GeneID:105676318%2CGenbank:XM_012374093.1;Parent=rna-XM_012374093.1
NW_012160777.1	Gnomon	exon	3526411	3526551	.	-	.	ID=exon-XM_012374093.1-13;Dbxref=GeneID:105676318%2CGenbank:XM_012374093.1;Parent=rna-XM_012374093.1
NW_012160777.1	Gnomon	exon	3526244	3526316	.	-	.	ID=exon-XM_012374093.1-14;Dbxref=GeneID:105676318%2CGenbank:XM_012374093.1;Parent=rna-XM_012374093.1
NW_012160777.1	Gnomon	exon	3526058	3526162	.	-	.	ID=exon-XM_012374093.1-15;Dbxref=GeneID:105676318%2CGenbank:XM_012374093.1;Parent=rna-XM_012374093.1
NW_012160777.1	Gnomon	exon	3525722	3525823	.	-	.	ID=exon-XM_012374093.1-16;Dbxref=GeneID:105676318%2CGenbank:XM_012374093.1;Parent=rna-XM_012374093.1
NW_012160777.1	Gnomon	exon	3525258	3525425	.	-	.	ID=exon-XM_012374093.1-17;Dbxref=GeneID:105676318%2CGenbank:XM_012374093.1;Parent=rna-XM_012374093.1
NW_012160777.1	Gnomon	exon	3524825	3525008	.	-	.	ID=exon-XM_012374093.1-18;Dbxref=GeneID:105676318%2CGenbank:XM_012374093.1;Parent=rna-XM_012374093.1
NW_012160777.1	Gnomon	exon	3523688	3523775	.	-	.	ID=exon-XM_012374093.1-19;Dbxref=GeneID:105676318%2CGenbank:XM_012374093.1;Parent=rna-XM_012374093.1
NW_012160777.1	Gnomon	CDS	7115941	7116004	.	+	0	Name=XP_012229670.1;ID=cds-XP_012229670.1;Dbxref=GeneID:105676409%2CGenbank:XP_012229670.1;Parent=rna-XM_012374247.1
NW_012160777.1	Gnomon	CDS	7185011	7185179	.	+	0	Name=XP_012229670.1;ID=cds-XP_012229670.1;Dbxref=GeneID:105676409%2CGenbank:XP_012229670.1;Parent=rna-XM_012374247.1
NW_012160777.1	Gnomon	CDS	7187726	7187895	.	+	0	Name=XP_012229670.1;ID=cds-XP_012229670.1;Dbxref=GeneID:105676409%2CGenbank:XP_012229670.1;Parent=rna-XM_012374247.1
NW_012160777.1	Gnomon	CDS	7188301	7188566	.	+	0	Name=XP_012229670.1;ID=cds-XP_012229670.1;Dbxref=GeneID:105676409%2CGenbank:XP_012229670.1;Parent=rna-XM_012374247.1
NW_012160777.1	Gnomon	CDS	7189532	7190603	.	+	0	Name=XP_012229670.1;ID=cds-XP_012229670.1;Dbxref=GeneID:105676409%2CGenbank:XP_012229670.1;Parent=rna-XM_012374247.1
NW_012160777.1	Gnomon	CDS	7191099	7191551	.	+	0	Name=XP_012229670.1;ID=cds-XP_012229670.1;Dbxref=GeneID:105676409%2CGenbank:XP_012229670.1;Parent=rna-XM_012374247.1
NW_012160777.1	Gnomon	CDS	7202044	7202169	.	+	0	Name=XP_012229670.1;ID=cds-XP_012229670.1;Dbxref=GeneID:105676409%2CGenbank:XP_012229670.1;Parent=rna-XM_012374247.1
NW_012160777.1	Gnomon	CDS	7202593	7202662	.	+	0	Name=XP_012229670.1;ID=cds-XP_012229670.1;Dbxref=GeneID:105676409%2CGenbank:XP_012229670.1;Parent=rna-XM_012374247.1
NW_012160777.1	Gnomon	CDS	7203239	7203364	.	+	0	Name=XP_012229670.1;ID=cds-XP_012229670.1;Dbxref=GeneID:105676409%2CGenbank:XP_012229670.1;Parent=rna-XM_012374247.1
NW_012160777.1	Gnomon	CDS	7205357	7205498	.	+	0	Name=XP_012229670.1;ID=cds-XP_012229670.1;Dbxref=GeneID:105676409%2CGenbank:XP_012229670.1;Parent=rna-XM_012374247.1
NW_012160777.1	Gnomon	CDS	2991329	2991551	.	+	0	Name=XP_012229430.1;ID=cds-XP_012229430.1;Dbxref=GeneID:105676266%2CGenbank:XP_012229430.1;Parent=rna-XM_012374007.1
NW_012160777.1	Gnomon	CDS	2991633	2991841	.	+	0	Name=XP_012229430.1;ID=cds-XP_012229430.1;Dbxref=GeneID:105676266%2CGenbank:XP_012229430.1;Parent=rna-XM_012374007.1
NW_012160777.1	Gnomon	CDS	2991914	2992071	.	+	0	Name=XP_012229430.1;ID=cds-XP_012229430.1;Dbxref=GeneID:105676266%2CGenbank:XP_012229430.1;Parent=rna-XM_012374007.1
NW_012160777.1	Gnomon	CDS	2992148	2992301	.	+	0	Name=XP_012229430.1;ID=cds-XP_012229430.1;Dbxref=GeneID:105676266%2CGenbank:XP_012229430.1;Parent=rna-XM_012374007.1
NW_012160777.1	Gnomon	CDS	7758243	7758569	.	-	0	Name=XP_012229826.1;ID=cds-XP_012229826.1;Dbxref=GeneID:105676476%2CGenbank:XP_012229826.1;Parent=rna-XM_012374403.1
NW_012160777.1	Gnomon	CDS	7757838	7758100	.	-	0	Name=XP_012229826.1;ID=cds-XP_012229826.1;Dbxref=GeneID:105676476%2CGenbank:XP_012229826.1;Parent=rna-XM_012374403.1
NW_012160777.1	Gnomon	CDS	7757319	7757626	.	-	0	Name=XP_012229826.1;ID=cds-XP_012229826.1;Dbxref=GeneID:105676476%2CGenbank:XP_012229826.1;Parent=rna-XM_012374403.1
NW_012160777.1	Gnomon	CDS	7757050	7757249	.	-	0	Name=XP_012229826.1;ID=cds-XP_012229826.1;Dbxref=GeneID:105676476%2CGenbank:XP_012229826.1;Parent=rna-XM_012374403.1
NW_012160777.1	Gnomon	lnc_RNA	7511800	7567439	.	-	.	Name=XR_001101418.1;ID=rna-XR_001101418.1;Dbxref=GeneID:105676591%2CGenbank:XR_001101418.1;Parent=gene-LOC105676591
NW_012160777.1	Gnomon	mRNA	608217	631778	.	+	.	Name=XM_012374184.1;ID=rna-XM_012374184.1;Dbxref=GeneID:105676371%2CGenbank:XM_012374184.1;Parent=gene-LOC105676371
NW_012160777.1	Gnomon	exon	3307063	3307119	.	+	.	ID=exon-XM_012374381.1-2;Dbxref=GeneID:105676467%2CGenbank:XM_012374381.1;Parent=rna-XM_012374381.1
NW_012160777.1	Gnomon	exon	3307272	3307414	.	+	.	ID=exon-XM_012374381.1-3;Dbxref=GeneID:105676467%2CGenbank:XM_012374381.1;Parent=rna-XM_012374381.1
NW_012160777.1	Gnomon	exon	3299080	3299371	.	+	.	ID=exon-XM_012374381.1-1;Dbxref=GeneID:105676467%2CGenbank:XM_012374381.1;Parent=rna-XM_012374381.1
NW_012160777.1	Gnomon	exon	3309133	3309226	.	+	.	ID=exon-XM_012374381.1-8;Dbxref=GeneID:105676467%2CGenbank:XM_012374381.1;Parent=rna-XM_012374381.1
NW_012160777.1	Gnomon	exon	7320319	7320564	.	+	.	ID=exon-XM_012374210.1-1;Dbxref=GeneID:105676389%2CGenbank:XM_012374210.1;Parent=rna-XM_012374210.1
NW_012160777.1	Gnomon	exon	3310062	3310152	.	+	.	ID=exon-XM_012374381.1-9;Dbxref=GeneID:105676467%2CGenbank:XM_012374381.1;Parent=rna-XM_012374381.1
NW_012160777.1	Gnomon	exon	7320851	7320992	.	+	.	ID=exon-XM_012374210.1-2;Dbxref=GeneID:105676389%2CGenbank:XM_012374210.1;Parent=rna-XM_012374210.1
NW_012160777.1	Gnomon	exon	3308357	3308503	.	+	.	ID=exon-XM_012374381.1-6;Dbxref=GeneID:105676467%2CGenbank:XM_012374381.1;Parent=rna-XM_012374381.1
NW_012160777.1	Gnomon	exon	7321077	7321615	.	+	.	ID=exon-XM_012374210.1-3;Dbxref=GeneID:105676389%2CGenbank:XM_012374210.1;Parent=rna-XM_012374210.1
NW_012160777.1	Gnomon	exon	3308775	3308916	.	+	.	ID=exon-XM_012374381.1-7;Dbxref=GeneID:105676467%2CGenbank:XM_012374381.1;Parent=rna-XM_012374381.1
NW_012160777.1	Gnomon	exon	7321742	7321947	.	+	.	ID=exon-XM_012374210.1-4;Dbxref=GeneID:105676389%2CGenbank:XM_012374210.1;Parent=rna-XM_012374210.1
NW_012160777.1	Gnomon	exon	3307566	3307681	.	+	.	ID=exon-XM_012374381.1-4;Dbxref=GeneID:105676467%2CGenbank:XM_012374381.1;Parent=rna-XM_012374381.1
NW_012160777.1	Gnomon	exon	7322057	7324309	.	+	.	ID=exon-XM_012374210.1-5;Dbxref=GeneID:105676389%2CGenbank:XM_012374210.1;Parent=rna-XM_012374210.1
NW_012160777.1	Gnomon	exon	3307770	3307909	.	+	.	ID=exon-XM_012374381.1-5;Dbxref=GeneID:105676467%2CGenbank:XM_012374381.1;Parent=rna-XM_012374381.1
NW_012160777.1	Gnomon	exon	5067372	5068633	.	-	.	ID=exon-XM_012374110.1-1;Dbxref=GeneID:105676327%2CGenbank:XM_012374110.1;Parent=rna-XM_012374110.1
NW_012160777.1	Gnomon	exon	283831	283940	.	+	.	ID=exon-XM_012374511.1-10;Dbxref=GeneID:105676528%2CGenbank:XM_012374511.1;Parent=rna-XM_012374511.1
NW_012160777.1	Gnomon	exon	284026	284172	.	+	.	ID=exon-XM_012374511.1-11;Dbxref=GeneID:105676528%2CGenbank:XM_012374511.1;Parent=rna-XM_012374511.1
NW_012160777.1	Gnomon	exon	284699	284812	.	+	.	ID=exon-XM_012374511.1-14;Dbxref=GeneID:105676528%2CGenbank:XM_012374511.1;Parent=rna-XM_012374511.1
NW_012160777.1	Gnomon	exon	284882	285049	.	+	.	ID=exon-XM_012374511.1-15;Dbxref=GeneID:105676528%2CGenbank:XM_012374511.1;Parent=rna-XM_012374511.1
NW_012160777.1	Gnomon	exon	284259	284373	.	+	.	ID=exon-XM_012374511.1-12;Dbxref=GeneID:105676528%2CGenbank:XM_012374511.1;Parent=rna-XM_012374511.1
NW_012160777.1	Gnomon	exon	284460	284529	.	+	.	ID=exon-XM_012374511.1-13;Dbxref=GeneID:105676528%2CGenbank:XM_012374511.1;Parent=rna-XM_012374511.1
NW_012160777.1	Gnomon	exon	286322	287503	.	+	.	ID=exon-XM_012374511.1-18;Dbxref=GeneID:105676528%2CGenbank:XM_012374511.1;Parent=rna-XM_012374511.1
NW_012160777.1	Gnomon	exon	285154	285401	.	+	.	ID=exon-XM_012374511.1-16;Dbxref=GeneID:105676528%2CGenbank:XM_012374511.1;Parent=rna-XM_012374511.1
NW_012160777.1	Gnomon	exon	285707	285978	.	+	.	ID=exon-XM_012374511.1-17;Dbxref=GeneID:105676528%2CGenbank:XM_012374511.1;Parent=rna-XM_012374511.1
NW_012160777.1	Gnomon	exon	2647052	2647126	.	-	.	ID=exon-XM_012374281.1-1;Dbxref=GeneID:105676418%2CGenbank:XM_012374281.1;Parent=rna-XM_012374281.1
NW_012160777.1	Gnomon	exon	2646233	2646503	.	-	.	ID=exon-XM_012374281.1-2;Dbxref=GeneID:105676418%2CGenbank:XM_012374281.1;Parent=rna-XM_012374281.1
NW_012160777.1	Gnomon	exon	2644013	2644398	.	-	.	ID=exon-XM_012374281.1-3;Dbxref=GeneID:105676418%2CGenbank:XM_012374281.1;Parent=rna-XM_012374281.1
NW_012160777.1	Gnomon	exon	2642662	2643952	.	-	.	ID=exon-XM_012374281.1-4;Dbxref=GeneID:105676418%2CGenbank:XM_012374281.1;Parent=rna-XM_012374281.1
NW_012160777.1	Gnomon	CDS	1222479	1222552	.	+	0	Name=XP_012229920.1;ID=cds-XP_012229920.1;Dbxref=GeneID:105676521%2CGenbank:XP_012229920.1;Parent=rna-XM_012374497.1
NW_012160777.1	Gnomon	CDS	1222655	1222910	.	+	0	Name=XP_012229920.1;ID=cds-XP_012229920.1;Dbxref=GeneID:105676521%2CGenbank:XP_012229920.1;Parent=rna-XM_012374497.1
NW_012160777.1	Gnomon	CDS	1222957	1224597	.	+	0	Name=XP_012229920.1;ID=cds-XP_012229920.1;Dbxref=GeneID:105676521%2CGenbank:XP_012229920.1;Parent=rna-XM_012374497.1
NW_012160777.1	Gnomon	CDS	1225770	1225860	.	+	0	Name=XP_012229920.1;ID=cds-XP_012229920.1;Dbxref=GeneID:105676521%2CGenbank:XP_012229920.1;Parent=rna-XM_012374497.1
NW_012160777.1	Gnomon	CDS	1227739	1227908	.	+	0	Name=XP_012229920.1;ID=cds-XP_012229920.1;Dbxref=GeneID:105676521%2CGenbank:XP_012229920.1;Parent=rna-XM_012374497.1
NW_012160777.1	Gnomon	CDS	1227994	1228056	.	+	0	Name=XP_012229920.1;ID=cds-XP_012229920.1;Dbxref=GeneID:105676521%2CGenbank:XP_012229920.1;Parent=rna-XM_012374497.1
NW_012160777.1	Gnomon	CDS	1228135	1228317	.	+	0	Name=XP_012229920.1;ID=cds-XP_012229920.1;Dbxref=GeneID:105676521%2CGenbank:XP_012229920.1;Parent=rna-XM_012374497.1
NW_012160777.1	Gnomon	CDS	1228394	1228615	.	+	0	Name=XP_012229920.1;ID=cds-XP_012229920.1;Dbxref=GeneID:105676521%2CGenbank:XP_012229920.1;Parent=rna-XM_012374497.1
NW_012160777.1	Gnomon	exon	3621346	3625995	.	-	.	ID=exon-XM_012374408.1-4;Dbxref=GeneID:105676477%2CGenbank:XM_012374408.1;Parent=rna-XM_012374408.1
NW_012160777.1	Gnomon	exon	3709880	3710040	.	-	.	ID=exon-XM_012374408.1-1;Dbxref=GeneID:105676477%2CGenbank:XM_012374408.1;Parent=rna-XM_012374408.1
NW_012160777.1	Gnomon	exon	3709219	3709352	.	-	.	ID=exon-XM_012374408.1-2;Dbxref=GeneID:105676477%2CGenbank:XM_012374408.1;Parent=rna-XM_012374408.1
NW_012160777.1	Gnomon	exon	3686643	3686761	.	-	.	ID=exon-XM_012374408.1-3;Dbxref=GeneID:105676477%2CGenbank:XM_012374408.1;Parent=rna-XM_012374408.1
NW_012160777.1	Gnomon	exon	7360734	7361131	.	-	.	ID=exon-XM_012373999.1-1;Dbxref=GeneID:105676261%2CGenbank:XM_012373999.1;Parent=rna-XM_012373999.1
NW_012160777.1	Gnomon	exon	7360529	7360635	.	-	.	ID=exon-XM_012373999.1-2;Dbxref=GeneID:105676261%2CGenbank:XM_012373999.1;Parent=rna-XM_012373999.1
NW_012160777.1	Gnomon	exon	7360177	7360447	.	-	.	ID=exon-XM_012373999.1-3;Dbxref=GeneID:105676261%2CGenbank:XM_012373999.1;Parent=rna-XM_012373999.1
NW_012160777.1	Gnomon	exon	7359834	7360099	.	-	.	ID=exon-XM_012373999.1-4;Dbxref=GeneID:105676261%2CGenbank:XM_012373999.1;Parent=rna-XM_012373999.1
NW_012160777.1	Gnomon	exon	7359656	7359769	.	-	.	ID=exon-XM_012373999.1-5;Dbxref=GeneID:105676261%2CGenbank:XM_012373999.1;Parent=rna-XM_012373999.1
NW_012160777.1	Gnomon	exon	7359295	7359590	.	-	.	ID=exon-XM_012373999.1-6;Dbxref=GeneID:105676261%2CGenbank:XM_012373999.1;Parent=rna-XM_012373999.1
NW_012160777.1	Gnomon	exon	2893064	2893225	.	+	.	ID=exon-XM_012374667.1-1;Dbxref=GeneID:105676624%2CGenbank:XM_012374667.1;Parent=rna-XM_012374667.1
NW_012160777.1	Gnomon	CDS	7757838	7758073	.	-	0	Name=XP_012229829.1;ID=cds-XP_012229829.1;Dbxref=GeneID:105676476%2CGenbank:XP_012229829.1;Parent=rna-XM_012374406.1
NW_012160777.1	Gnomon	CDS	7757319	7757626	.	-	0	Name=XP_012229829.1;ID=cds-XP_012229829.1;Dbxref=GeneID:105676476%2CGenbank:XP_012229829.1;Parent=rna-XM_012374406.1
NW_012160777.1	Gnomon	CDS	7757050	7757249	.	-	0	Name=XP_012229829.1;ID=cds-XP_012229829.1;Dbxref=GeneID:105676476%2CGenbank:XP_012229829.1;Parent=rna-XM_012374406.1
NW_012160777.1	Gnomon	exon	2893308	2893568	.	+	.	ID=exon-XM_012374667.1-2;Dbxref=GeneID:105676624%2CGenbank:XM_012374667.1;Parent=rna-XM_012374667.1
NW_012160777.1	Gnomon	exon	2893652	2893890	.	+	.	ID=exon-XM_012374667.1-3;Dbxref=GeneID:105676624%2CGenbank:XM_012374667.1;Parent=rna-XM_012374667.1
NW_012160777.1	Gnomon	exon	2893974	2894385	.	+	.	ID=exon-XM_012374667.1-4;Dbxref=GeneID:105676624%2CGenbank:XM_012374667.1;Parent=rna-XM_012374667.1
NW_012160777.1	Gnomon	exon	4585000	4585234	.	+	.	ID=id-LOC105676232;Dbxref=GeneID:105676232;Parent=gene-LOC105676232
NW_012160777.1	Gnomon	exon	2832367	2832512	.	+	.	ID=exon-XM_012374257.1-2;Dbxref=GeneID:105676413%2CGenbank:XM_012374257.1;Parent=rna-XM_012374257.1
NW_012160777.1	Gnomon	exon	2832723	2832871	.	+	.	ID=exon-XM_012374257.1-3;Dbxref=GeneID:105676413%2CGenbank:XM_012374257.1;Parent=rna-XM_012374257.1
NW_012160777.1	Gnomon	exon	2831803	2831987	.	+	.	ID=exon-XM_012374257.1-1;Dbxref=GeneID:105676413%2CGenbank:XM_012374257.1;Parent=rna-XM_012374257.1
NW_012160777.1	Gnomon	exon	2882691	2883061	.	+	.	ID=exon-XM_012374257.1-8;Dbxref=GeneID:105676413%2CGenbank:XM_012374257.1;Parent=rna-XM_012374257.1
NW_012160777.1	Gnomon	exon	2879556	2879615	.	+	.	ID=exon-XM_012374257.1-6;Dbxref=GeneID:105676413%2CGenbank:XM_012374257.1;Parent=rna-XM_012374257.1
NW_012160777.1	Gnomon	exon	2881690	2881927	.	+	.	ID=exon-XM_012374257.1-7;Dbxref=GeneID:105676413%2CGenbank:XM_012374257.1;Parent=rna-XM_012374257.1
NW_012160777.1	Gnomon	exon	2845015	2845313	.	+	.	ID=exon-XM_012374257.1-4;Dbxref=GeneID:105676413%2CGenbank:XM_012374257.1;Parent=rna-XM_012374257.1
NW_012160777.1	Gnomon	exon	2869922	2869981	.	+	.	ID=exon-XM_012374257.1-5;Dbxref=GeneID:105676413%2CGenbank:XM_012374257.1;Parent=rna-XM_012374257.1
NW_012160777.1	Gnomon	mRNA	2676880	2698562	.	-	.	Name=XM_012374673.1;ID=rna-XM_012374673.1;Dbxref=GeneID:105676629%2CGenbank:XM_012374673.1;Parent=gene-LOC105676629
NW_012160777.1	Gnomon	CDS	1521108	1524156	.	-	0	Name=XP_012229579.1;ID=cds-XP_012229579.1;Dbxref=GeneID:105676353%2CGenbank:XP_012229579.1;Parent=rna-XM_012374156.1
NW_012160777.1	Gnomon	CDS	1520651	1520895	.	-	0	Name=XP_012229579.1;ID=cds-XP_012229579.1;Dbxref=GeneID:105676353%2CGenbank:XP_012229579.1;Parent=rna-XM_012374156.1
NW_012160777.1	Gnomon	CDS	1520403	1520580	.	-	0	Name=XP_012229579.1;ID=cds-XP_012229579.1;Dbxref=GeneID:105676353%2CGenbank:XP_012229579.1;Parent=rna-XM_012374156.1
NW_012160777.1	Gnomon	CDS	1520006	1520172	.	-	0	Name=XP_012229579.1;ID=cds-XP_012229579.1;Dbxref=GeneID:105676353%2CGenbank:XP_012229579.1;Parent=rna-XM_012374156.1
NW_012160777.1	Gnomon	CDS	1519669	1519850	.	-	0	Name=XP_012229579.1;ID=cds-XP_012229579.1;Dbxref=GeneID:105676353%2CGenbank:XP_012229579.1;Parent=rna-XM_012374156.1
NW_012160777.1	Gnomon	CDS	1519021	1519132	.	-	0	Name=XP_012229579.1;ID=cds-XP_012229579.1;Dbxref=GeneID:105676353%2CGenbank:XP_012229579.1;Parent=rna-XM_012374156.1
NW_012160777.1	Gnomon	CDS	1518759	1518941	.	-	0	Name=XP_012229579.1;ID=cds-XP_012229579.1;Dbxref=GeneID:105676353%2CGenbank:XP_012229579.1;Parent=rna-XM_012374156.1
NW_012160777.1	Gnomon	CDS	1518121	1518235	.	-	0	Name=XP_012229579.1;ID=cds-XP_012229579.1;Dbxref=GeneID:105676353%2CGenbank:XP_012229579.1;Parent=rna-XM_012374156.1
NW_012160777.1	Gnomon	CDS	1517866	1517870	.	-	0	Name=XP_012229579.1;ID=cds-XP_012229579.1;Dbxref=GeneID:105676353%2CGenbank:XP_012229579.1;Parent=rna-XM_012374156.1
NW_012160777.1	Gnomon	mRNA	4124842	4128627	.	-	.	Name=XM_012374433.1;ID=rna-XM_012374433.1;Dbxref=GeneID:105676492%2CGenbank:XM_012374433.1;Parent=gene-LOC105676492
NW_012160777.1	Gnomon	exon	780021	780412	.	-	.	ID=id-LOC105676284;Dbxref=GeneID:105676284;Parent=gene-LOC105676284
NW_012160777.1	Gnomon	CDS	3511656	3511931	.	-	0	Name=XP_012229433.1;ID=cds-XP_012229433.1;Dbxref=GeneID:105676270%2CGenbank:XP_012229433.1;Parent=rna-XM_012374010.1
NW_012160777.1	Gnomon	CDS	3511195	3511500	.	-	0	Name=XP_012229433.1;ID=cds-XP_012229433.1;Dbxref=GeneID:105676270%2CGenbank:XP_012229433.1;Parent=rna-XM_012374010.1
NW_012160777.1	Gnomon	mRNA	1249979	1266637	.	-	.	Name=XM_012374579.1;ID=rna-XM_012374579.1;Dbxref=GeneID:105676568%2CGenbank:XM_012374579.1;Parent=gene-LOC105676568
NW_012160777.1	Gnomon	mRNA	606867	631778	.	+	.	Name=XM_012374183.1;ID=rna-XM_012374183.1;Dbxref=GeneID:105676371%2CGenbank:XM_012374183.1;Parent=gene-LOC105676371
NW_012160777.1	Gnomon	CDS	1232008	1232146	.	-	0	Name=XP_012229923.1;ID=cds-XP_012229923.1;Dbxref=GeneID:105676523%2CGenbank:XP_012229923.1;Parent=rna-XM_012374500.1
NW_012160777.1	Gnomon	CDS	1231624	1231918	.	-	0	Name=XP_012229923.1;ID=cds-XP_012229923.1;Dbxref=GeneID:105676523%2CGenbank:XP_012229923.1;Parent=rna-XM_012374500.1
NW_012160777.1	Gnomon	CDS	1231409	1231554	.	-	0	Name=XP_012229923.1;ID=cds-XP_012229923.1;Dbxref=GeneID:105676523%2CGenbank:XP_012229923.1;Parent=rna-XM_012374500.1
NW_012160777.1	Gnomon	CDS	1231240	1231319	.	-	0	Name=XP_012229923.1;ID=cds-XP_012229923.1;Dbxref=GeneID:105676523%2CGenbank:XP_012229923.1;Parent=rna-XM_012374500.1
NW_012160777.1	Gnomon	CDS	1230818	1230913	.	-	0	Name=XP_012229923.1;ID=cds-XP_012229923.1;Dbxref=GeneID:105676523%2CGenbank:XP_012229923.1;Parent=rna-XM_012374500.1
NW_012160777.1	Gnomon	transcript	1913405	2002677	.	+	.	Name=XR_001101415.1;ID=rna-XR_001101415.1;Dbxref=GeneID:105676576%2CGenbank:XR_001101415.1;Parent=gene-LOC105676576
NW_012160777.1	Gnomon	exon	1250857	1251006	.	-	.	ID=exon-XM_012374579.1-9;Dbxref=GeneID:105676568%2CGenbank:XM_012374579.1;Parent=rna-XM_012374579.1
NW_012160777.1	Gnomon	exon	1255532	1255599	.	-	.	ID=exon-XM_012374579.1-7;Dbxref=GeneID:105676568%2CGenbank:XM_012374579.1;Parent=rna-XM_012374579.1
NW_012160777.1	Gnomon	exon	1252188	1252266	.	-	.	ID=exon-XM_012374579.1-8;Dbxref=GeneID:105676568%2CGenbank:XM_012374579.1;Parent=rna-XM_012374579.1
NW_012160777.1	Gnomon	exon	1256583	1256899	.	-	.	ID=exon-XM_012374579.1-5;Dbxref=GeneID:105676568%2CGenbank:XM_012374579.1;Parent=rna-XM_012374579.1
NW_012160777.1	Gnomon	exon	1256042	1256293	.	-	.	ID=exon-XM_012374579.1-6;Dbxref=GeneID:105676568%2CGenbank:XM_012374579.1;Parent=rna-XM_012374579.1
NW_012160777.1	Gnomon	exon	1265265	1265355	.	-	.	ID=exon-XM_012374579.1-3;Dbxref=GeneID:105676568%2CGenbank:XM_012374579.1;Parent=rna-XM_012374579.1
NW_012160777.1	Gnomon	exon	1262216	1262452	.	-	.	ID=exon-XM_012374579.1-4;Dbxref=GeneID:105676568%2CGenbank:XM_012374579.1;Parent=rna-XM_012374579.1
NW_012160777.1	Gnomon	exon	1266555	1266637	.	-	.	ID=exon-XM_012374579.1-1;Dbxref=GeneID:105676568%2CGenbank:XM_012374579.1;Parent=rna-XM_012374579.1
NW_012160777.1	Gnomon	exon	1266112	1266200	.	-	.	ID=exon-XM_012374579.1-2;Dbxref=GeneID:105676568%2CGenbank:XM_012374579.1;Parent=rna-XM_012374579.1
NW_012160777.1	Gnomon	CDS	7115941	7116004	.	+	0	Name=XP_012229673.1;ID=cds-XP_012229673.1;Dbxref=GeneID:105676409%2CGenbank:XP_012229673.1;Parent=rna-XM_012374250.1
NW_012160777.1	Gnomon	CDS	7185011	7185179	.	+	0	Name=XP_012229673.1;ID=cds-XP_012229673.1;Dbxref=GeneID:105676409%2CGenbank:XP_012229673.1;Parent=rna-XM_012374250.1
NW_012160777.1	Gnomon	CDS	7187726	7187895	.	+	0	Name=XP_012229673.1;ID=cds-XP_012229673.1;Dbxref=GeneID:105676409%2CGenbank:XP_012229673.1;Parent=rna-XM_012374250.1
NW_012160777.1	Gnomon	CDS	7188301	7188566	.	+	0	Name=XP_012229673.1;ID=cds-XP_012229673.1;Dbxref=GeneID:105676409%2CGenbank:XP_012229673.1;Parent=rna-XM_012374250.1
NW_012160777.1	Gnomon	CDS	7189532	7190603	.	+	0	Name=XP_012229673.1;ID=cds-XP_012229673.1;Dbxref=GeneID:105676409%2CGenbank:XP_012229673.1;Parent=rna-XM_012374250.1
NW_012160777.1	Gnomon	CDS	7191099	7191551	.	+	0	Name=XP_012229673.1;ID=cds-XP_012229673.1;Dbxref=GeneID:105676409%2CGenbank:XP_012229673.1;Parent=rna-XM_012374250.1
NW_012160777.1	Gnomon	CDS	7202044	7202169	.	+	0	Name=XP_012229673.1;ID=cds-XP_012229673.1;Dbxref=GeneID:105676409%2CGenbank:XP_012229673.1;Parent=rna-XM_012374250.1
NW_012160777.1	Gnomon	CDS	7202593	7202662	.	+	0	Name=XP_012229673.1;ID=cds-XP_012229673.1;Dbxref=GeneID:105676409%2CGenbank:XP_012229673.1;Parent=rna-XM_012374250.1
NW_012160777.1	Gnomon	CDS	7205357	7205498	.	+	0	Name=XP_012229673.1;ID=cds-XP_012229673.1;Dbxref=GeneID:105676409%2CGenbank:XP_012229673.1;Parent=rna-XM_012374250.1
NW_012160777.1	Gnomon	exon	758304	759367	.	+	.	ID=id-LOC105676213;Dbxref=GeneID:105676213;Parent=gene-LOC105676213
NW_012160777.1	Gnomon	exon	1094532	1094628	.	-	.	ID=id-LOC105676218;Dbxref=GeneID:105676218;Parent=gene-LOC105676218
NW_012160777.1	Gnomon	mRNA	6929106	6961267	.	+	.	Name=XM_012374339.1;ID=rna-XM_012374339.1;Dbxref=GeneID:105676445%2CGenbank:XM_012374339.1;Parent=gene-LOC105676445
NW_012160777.1	Gnomon	exon	776328	776834	.	-	.	ID=id-LOC105676217;Dbxref=GeneID:105676217;Parent=gene-LOC105676217
NW_012160777.1	Gnomon	exon	7556539	7556692	.	-	.	ID=exon-XR_001101417.1-3;Dbxref=GeneID:105676591%2CGenbank:XR_001101417.1;Parent=rna-XR_001101417.1
NW_012160777.1	Gnomon	exon	7525384	7526279	.	-	.	ID=exon-XR_001101417.1-4;Dbxref=GeneID:105676591%2CGenbank:XR_001101417.1;Parent=rna-XR_001101417.1
NW_012160777.1	Gnomon	exon	7511800	7511840	.	-	.	ID=exon-XR_001101417.1-5;Dbxref=GeneID:105676591%2CGenbank:XR_001101417.1;Parent=rna-XR_001101417.1
NW_012160777.1	Gnomon	exon	7568440	7568640	.	-	.	ID=exon-XR_001101417.1-1;Dbxref=GeneID:105676591%2CGenbank:XR_001101417.1;Parent=rna-XR_001101417.1
NW_012160777.1	Gnomon	exon	7566996	7567117	.	-	.	ID=exon-XR_001101417.1-2;Dbxref=GeneID:105676591%2CGenbank:XR_001101417.1;Parent=rna-XR_001101417.1
NW_012160777.1	Gnomon	exon	1162344	1162713	.	+	.	ID=exon-XM_012374133.1-9;Dbxref=GeneID:105676335%2CGenbank:XM_012374133.1;Parent=rna-XM_012374133.1
NW_012160777.1	Gnomon	exon	1161569	1161705	.	+	.	ID=exon-XM_012374133.1-7;Dbxref=GeneID:105676335%2CGenbank:XM_012374133.1;Parent=rna-XM_012374133.1
NW_012160777.1	Gnomon	exon	1162042	1162207	.	+	.	ID=exon-XM_012374133.1-8;Dbxref=GeneID:105676335%2CGenbank:XM_012374133.1;Parent=rna-XM_012374133.1
NW_012160777.1	Gnomon	exon	1159267	1159441	.	+	.	ID=exon-XM_012374133.1-5;Dbxref=GeneID:105676335%2CGenbank:XM_012374133.1;Parent=rna-XM_012374133.1
NW_012160777.1	Gnomon	exon	1160264	1160361	.	+	.	ID=exon-XM_012374133.1-6;Dbxref=GeneID:105676335%2CGenbank:XM_012374133.1;Parent=rna-XM_012374133.1
NW_012160777.1	Gnomon	exon	1157431	1157547	.	+	.	ID=exon-XM_012374133.1-3;Dbxref=GeneID:105676335%2CGenbank:XM_012374133.1;Parent=rna-XM_012374133.1
NW_012160777.1	Gnomon	exon	1159052	1159171	.	+	.	ID=exon-XM_012374133.1-4;Dbxref=GeneID:105676335%2CGenbank:XM_012374133.1;Parent=rna-XM_012374133.1
NW_012160777.1	Gnomon	exon	1150957	1151360	.	+	.	ID=exon-XM_012374133.1-1;Dbxref=GeneID:105676335%2CGenbank:XM_012374133.1;Parent=rna-XM_012374133.1
NW_012160777.1	Gnomon	exon	1154448	1154913	.	+	.	ID=exon-XM_012374133.1-2;Dbxref=GeneID:105676335%2CGenbank:XM_012374133.1;Parent=rna-XM_012374133.1
NW_012160777.1	Gnomon	CDS	4912290	4912380	.	+	0	Name=XP_012230074.1;ID=cds-XP_012230074.1;Dbxref=GeneID:105676612%2CGenbank:XP_012230074.1;Parent=rna-XM_012374651.1
NW_012160777.1	Gnomon	CDS	4913856	4914018	.	+	0	Name=XP_012230074.1;ID=cds-XP_012230074.1;Dbxref=GeneID:105676612%2CGenbank:XP_012230074.1;Parent=rna-XM_012374651.1
NW_012160777.1	Gnomon	CDS	4914421	4914684	.	+	0	Name=XP_012230074.1;ID=cds-XP_012230074.1;Dbxref=GeneID:105676612%2CGenbank:XP_012230074.1;Parent=rna-XM_012374651.1
NW_012160777.1	Gnomon	CDS	4915030	4915360	.	+	0	Name=XP_012230074.1;ID=cds-XP_012230074.1;Dbxref=GeneID:105676612%2CGenbank:XP_012230074.1;Parent=rna-XM_012374651.1
NW_012160777.1	Gnomon	CDS	4915541	4915687	.	+	0	Name=XP_012230074.1;ID=cds-XP_012230074.1;Dbxref=GeneID:105676612%2CGenbank:XP_012230074.1;Parent=rna-XM_012374651.1
NW_012160777.1	Gnomon	mRNA	3520781	3542485	.	-	.	Name=XM_012374089.1;ID=rna-XM_012374089.1;Dbxref=GeneID:105676318%2CGenbank:XM_012374089.1;Parent=gene-LOC105676318
NW_012160777.1	Gnomon	exon	3858591	3858902	.	+	.	ID=exon-XR_001101388.1-4;Dbxref=GeneID:105676432%2CGenbank:XR_001101388.1;Parent=rna-XR_001101388.1
NW_012160777.1	Gnomon	exon	3761168	3761204	.	+	.	ID=exon-XR_001101388.1-2;Dbxref=GeneID:105676432%2CGenbank:XR_001101388.1;Parent=rna-XR_001101388.1
NW_012160777.1	Gnomon	exon	3823430	3823479	.	+	.	ID=exon-XR_001101388.1-3;Dbxref=GeneID:105676432%2CGenbank:XR_001101388.1;Parent=rna-XR_001101388.1
NW_012160777.1	Gnomon	exon	3760376	3760685	.	+	.	ID=exon-XR_001101388.1-1;Dbxref=GeneID:105676432%2CGenbank:XR_001101388.1;Parent=rna-XR_001101388.1
NW_012160777.1	Gnomon	exon	3156077	3158329	.	-	.	ID=id-LOC105676375;Dbxref=GeneID:105676375;Parent=gene-LOC105676375
NW_012160777.1	Gnomon	mRNA	296613	299169	.	-	.	Name=XM_012374672.1;ID=rna-XM_012374672.1;Dbxref=GeneID:105676628%2CGenbank:XM_012374672.1;Parent=gene-LOC105676628
NW_012160777.1	Gnomon	CDS	7758243	7758569	.	-	0	Name=XP_012229828.1;ID=cds-XP_012229828.1;Dbxref=GeneID:105676476%2CGenbank:XP_012229828.1;Parent=rna-XM_012374405.1
NW_012160777.1	Gnomon	CDS	7757838	7758100	.	-	0	Name=XP_012229828.1;ID=cds-XP_012229828.1;Dbxref=GeneID:105676476%2CGenbank:XP_012229828.1;Parent=rna-XM_012374405.1
NW_012160777.1	Gnomon	CDS	7757319	7757626	.	-	0	Name=XP_012229828.1;ID=cds-XP_012229828.1;Dbxref=GeneID:105676476%2CGenbank:XP_012229828.1;Parent=rna-XM_012374405.1
NW_012160777.1	Gnomon	CDS	7757050	7757249	.	-	0	Name=XP_012229828.1;ID=cds-XP_012229828.1;Dbxref=GeneID:105676476%2CGenbank:XP_012229828.1;Parent=rna-XM_012374405.1
NW_012160777.1	Gnomon	exon	5047726	5047905	.	-	.	ID=exon-XM_012374109.1-2;Dbxref=GeneID:105676326%2CGenbank:XM_012374109.1;Parent=rna-XM_012374109.1
NW_012160777.1	Gnomon	exon	5046924	5047129	.	-	.	ID=exon-XM_012374109.1-3;Dbxref=GeneID:105676326%2CGenbank:XM_012374109.1;Parent=rna-XM_012374109.1
NW_012160777.1	Gnomon	exon	5046674	5046845	.	-	.	ID=exon-XM_012374109.1-4;Dbxref=GeneID:105676326%2CGenbank:XM_012374109.1;Parent=rna-XM_012374109.1
NW_012160777.1	Gnomon	exon	5046428	5046607	.	-	.	ID=exon-XM_012374109.1-5;Dbxref=GeneID:105676326%2CGenbank:XM_012374109.1;Parent=rna-XM_012374109.1
NW_012160777.1	Gnomon	exon	5048193	5048420	.	-	.	ID=exon-XM_012374109.1-1;Dbxref=GeneID:105676326%2CGenbank:XM_012374109.1;Parent=rna-XM_012374109.1
NW_012160777.1	Gnomon	exon	5046127	5046340	.	-	.	ID=exon-XM_012374109.1-6;Dbxref=GeneID:105676326%2CGenbank:XM_012374109.1;Parent=rna-XM_012374109.1
NW_012160777.1	Gnomon	exon	5045876	5046058	.	-	.	ID=exon-XM_012374109.1-7;Dbxref=GeneID:105676326%2CGenbank:XM_012374109.1;Parent=rna-XM_012374109.1
NW_012160777.1	Gnomon	exon	5045501	5045805	.	-	.	ID=exon-XM_012374109.1-8;Dbxref=GeneID:105676326%2CGenbank:XM_012374109.1;Parent=rna-XM_012374109.1
NW_012160777.1	Gnomon	CDS	312898	313026	.	-	0	Name=XP_012229432.1;ID=cds-XP_012229432.1;Dbxref=GeneID:105676269%2CGenbank:XP_012229432.1;Parent=rna-XM_012374009.1
NW_012160777.1	Gnomon	CDS	312764	312824	.	-	0	Name=XP_012229432.1;ID=cds-XP_012229432.1;Dbxref=GeneID:105676269%2CGenbank:XP_012229432.1;Parent=rna-XM_012374009.1
NW_012160777.1	Gnomon	CDS	311995	312110	.	-	0	Name=XP_012229432.1;ID=cds-XP_012229432.1;Dbxref=GeneID:105676269%2CGenbank:XP_012229432.1;Parent=rna-XM_012374009.1
NW_012160777.1	Gnomon	CDS	311781	311914	.	-	0	Name=XP_012229432.1;ID=cds-XP_012229432.1;Dbxref=GeneID:105676269%2CGenbank:XP_012229432.1;Parent=rna-XM_012374009.1
NW_012160777.1	Gnomon	CDS	311574	311715	.	-	0	Name=XP_012229432.1;ID=cds-XP_012229432.1;Dbxref=GeneID:105676269%2CGenbank:XP_012229432.1;Parent=rna-XM_012374009.1
NW_012160777.1	Gnomon	CDS	311285	311491	.	-	0	Name=XP_012229432.1;ID=cds-XP_012229432.1;Dbxref=GeneID:105676269%2CGenbank:XP_012229432.1;Parent=rna-XM_012374009.1
NW_012160777.1	Gnomon	CDS	1521108	1524156	.	-	0	Name=XP_012229578.1;ID=cds-XP_012229578.1;Dbxref=GeneID:105676353%2CGenbank:XP_012229578.1;Parent=rna-XM_012374155.1
NW_012160777.1	Gnomon	CDS	1520651	1520895	.	-	0	Name=XP_012229578.1;ID=cds-XP_012229578.1;Dbxref=GeneID:105676353%2CGenbank:XP_012229578.1;Parent=rna-XM_012374155.1
NW_012160777.1	Gnomon	CDS	1520403	1520580	.	-	0	Name=XP_012229578.1;ID=cds-XP_012229578.1;Dbxref=GeneID:105676353%2CGenbank:XP_012229578.1;Parent=rna-XM_012374155.1
NW_012160777.1	Gnomon	CDS	1520006	1520172	.	-	0	Name=XP_012229578.1;ID=cds-XP_012229578.1;Dbxref=GeneID:105676353%2CGenbank:XP_012229578.1;Parent=rna-XM_012374155.1
NW_012160777.1	Gnomon	CDS	1519669	1519850	.	-	0	Name=XP_012229578.1;ID=cds-XP_012229578.1;Dbxref=GeneID:105676353%2CGenbank:XP_012229578.1;Parent=rna-XM_012374155.1
NW_012160777.1	Gnomon	CDS	1519021	1519132	.	-	0	Name=XP_012229578.1;ID=cds-XP_012229578.1;Dbxref=GeneID:105676353%2CGenbank:XP_012229578.1;Parent=rna-XM_012374155.1
NW_012160777.1	Gnomon	CDS	1518759	1518941	.	-	0	Name=XP_012229578.1;ID=cds-XP_012229578.1;Dbxref=GeneID:105676353%2CGenbank:XP_012229578.1;Parent=rna-XM_012374155.1
NW_012160777.1	Gnomon	CDS	1517993	1518235	.	-	0	Name=XP_012229578.1;ID=cds-XP_012229578.1;Dbxref=GeneID:105676353%2CGenbank:XP_012229578.1;Parent=rna-XM_012374155.1
NW_012160777.1	Gnomon	CDS	1517790	1517870	.	-	0	Name=XP_012229578.1;ID=cds-XP_012229578.1;Dbxref=GeneID:105676353%2CGenbank:XP_012229578.1;Parent=rna-XM_012374155.1
NW_012160777.1	Gnomon	mRNA	4118607	4124531	.	+	.	Name=XM_012374432.1;ID=rna-XM_012374432.1;Dbxref=GeneID:105676491%2CGenbank:XM_012374432.1;Note=The sequence of the model RefSeq transcript was modified relative to this genomic sequence to represent the inferred CDS: inserted 1 base in 1 codon;Parent=gene-LOC105676491
NW_012160777.1	Gnomon	lnc_RNA	3244370	3245257	.	-	.	Name=XR_001101416.1;ID=rna-XR_001101416.1;Dbxref=GeneID:105676580%2CGenbank:XR_001101416.1;Parent=gene-LOC105676580
NW_012160777.1	Gnomon	exon	2675874	2676228	.	-	.	ID=exon-XM_012374556.1-1;Dbxref=GeneID:105676553%2CGenbank:XM_012374556.1;Parent=rna-XM_012374556.1
NW_012160777.1	Gnomon	mRNA	1249979	1268088	.	-	.	Name=XM_012374578.1;ID=rna-XM_012374578.1;Dbxref=GeneID:105676568%2CGenbank:XM_012374578.1;Parent=gene-LOC105676568
NW_012160777.1	Gnomon	mRNA	494547	498447	.	-	.	Name=XM_012374182.1;ID=rna-XM_012374182.1;Dbxref=GeneID:105676370%2CGenbank:XM_012374182.1;Parent=gene-LOC105676370
NW_012160777.1	Gnomon	CDS	1232008	1232146	.	-	0	Name=XP_012229922.1;ID=cds-XP_012229922.1;Dbxref=GeneID:105676523%2CGenbank:XP_012229922.1;Parent=rna-XM_012374499.1
NW_012160777.1	Gnomon	CDS	1231624	1231918	.	-	0	Name=XP_012229922.1;ID=cds-XP_012229922.1;Dbxref=GeneID:105676523%2CGenbank:XP_012229922.1;Parent=rna-XM_012374499.1
NW_012160777.1	Gnomon	CDS	1231409	1231554	.	-	0	Name=XP_012229922.1;ID=cds-XP_012229922.1;Dbxref=GeneID:105676523%2CGenbank:XP_012229922.1;Parent=rna-XM_012374499.1
NW_012160777.1	Gnomon	CDS	1231240	1231319	.	-	0	Name=XP_012229922.1;ID=cds-XP_012229922.1;Dbxref=GeneID:105676523%2CGenbank:XP_012229922.1;Parent=rna-XM_012374499.1
NW_012160777.1	Gnomon	CDS	1230983	1231102	.	-	0	Name=XP_012229922.1;ID=cds-XP_012229922.1;Dbxref=GeneID:105676523%2CGenbank:XP_012229922.1;Parent=rna-XM_012374499.1
NW_012160777.1	Gnomon	exon	2666487	2666763	.	-	.	ID=exon-XM_012374556.1-4;Dbxref=GeneID:105676553%2CGenbank:XM_012374556.1;Parent=rna-XM_012374556.1
NW_012160777.1	Gnomon	exon	2666218	2666406	.	-	.	ID=exon-XM_012374556.1-5;Dbxref=GeneID:105676553%2CGenbank:XM_012374556.1;Parent=rna-XM_012374556.1
NW_012160777.1	Gnomon	exon	2669849	2669934	.	-	.	ID=exon-XM_012374556.1-2;Dbxref=GeneID:105676553%2CGenbank:XM_012374556.1;Parent=rna-XM_012374556.1
NW_012160777.1	Gnomon	exon	2666875	2667035	.	-	.	ID=exon-XM_012374556.1-3;Dbxref=GeneID:105676553%2CGenbank:XM_012374556.1;Parent=rna-XM_012374556.1
NW_012160777.1	Gnomon	exon	2664605	2664740	.	-	.	ID=exon-XM_012374556.1-8;Dbxref=GeneID:105676553%2CGenbank:XM_012374556.1;Parent=rna-XM_012374556.1
NW_012160777.1	Gnomon	exon	2664086	2664141	.	-	.	ID=exon-XM_012374556.1-9;Dbxref=GeneID:105676553%2CGenbank:XM_012374556.1;Parent=rna-XM_012374556.1
NW_012160777.1	Gnomon	exon	2665711	2665896	.	-	.	ID=exon-XM_012374556.1-6;Dbxref=GeneID:105676553%2CGenbank:XM_012374556.1;Parent=rna-XM_012374556.1
NW_012160777.1	Gnomon	exon	2665347	2665499	.	-	.	ID=exon-XM_012374556.1-7;Dbxref=GeneID:105676553%2CGenbank:XM_012374556.1;Parent=rna-XM_012374556.1
NW_012160777.1	Gnomon	CDS	7185058	7185179	.	+	0	Name=XP_012229672.1;ID=cds-XP_012229672.1;Dbxref=GeneID:105676409%2CGenbank:XP_012229672.1;Parent=rna-XM_012374249.1
NW_012160777.1	Gnomon	CDS	7187726	7187895	.	+	0	Name=XP_012229672.1;ID=cds-XP_012229672.1;Dbxref=GeneID:105676409%2CGenbank:XP_012229672.1;Parent=rna-XM_012374249.1
NW_012160777.1	Gnomon	CDS	7188301	7188566	.	+	0	Name=XP_012229672.1;ID=cds-XP_012229672.1;Dbxref=GeneID:105676409%2CGenbank:XP_012229672.1;Parent=rna-XM_012374249.1
NW_012160777.1	Gnomon	CDS	7189532	7190603	.	+	0	Name=XP_012229672.1;ID=cds-XP_012229672.1;Dbxref=GeneID:105676409%2CGenbank:XP_012229672.1;Parent=rna-XM_012374249.1
NW_012160777.1	Gnomon	CDS	7191099	7191551	.	+	0	Name=XP_012229672.1;ID=cds-XP_012229672.1;Dbxref=GeneID:105676409%2CGenbank:XP_012229672.1;Parent=rna-XM_012374249.1
NW_012160777.1	Gnomon	CDS	7202044	7202169	.	+	0	Name=XP_012229672.1;ID=cds-XP_012229672.1;Dbxref=GeneID:105676409%2CGenbank:XP_012229672.1;Parent=rna-XM_012374249.1
NW_012160777.1	Gnomon	CDS	7202593	7202662	.	+	0	Name=XP_012229672.1;ID=cds-XP_012229672.1;Dbxref=GeneID:105676409%2CGenbank:XP_012229672.1;Parent=rna-XM_012374249.1
NW_012160777.1	Gnomon	CDS	7203239	7203364	.	+	0	Name=XP_012229672.1;ID=cds-XP_012229672.1;Dbxref=GeneID:105676409%2CGenbank:XP_012229672.1;Parent=rna-XM_012374249.1
NW_012160777.1	Gnomon	CDS	7205357	7205498	.	+	0	Name=XP_012229672.1;ID=cds-XP_012229672.1;Dbxref=GeneID:105676409%2CGenbank:XP_012229672.1;Parent=rna-XM_012374249.1
NW_012160777.1	Gnomon	mRNA	7024724	7027747	.	+	.	Name=XM_012374338.1;ID=rna-XM_012374338.1;Dbxref=GeneID:105676444%2CGenbank:XM_012374338.1;Parent=gene-LOC105676444
NW_012160777.1	Gnomon	exon	1731798	1732019	.	-	.	ID=exon-XM_012374356.1-4;Dbxref=GeneID:105676458%2CGenbank:XM_012374356.1;Parent=rna-XM_012374356.1
NW_012160777.1	Gnomon	exon	1731586	1731721	.	-	.	ID=exon-XM_012374356.1-5;Dbxref=GeneID:105676458%2CGenbank:XM_012374356.1;Parent=rna-XM_012374356.1
NW_012160777.1	Gnomon	exon	1732927	1733292	.	-	.	ID=exon-XM_012374356.1-2;Dbxref=GeneID:105676458%2CGenbank:XM_012374356.1;Parent=rna-XM_012374356.1
NW_012160777.1	Gnomon	exon	1732080	1732854	.	-	.	ID=exon-XM_012374356.1-3;Dbxref=GeneID:105676458%2CGenbank:XM_012374356.1;Parent=rna-XM_012374356.1
NW_012160777.1	Gnomon	exon	1267880	1268088	.	-	.	ID=exon-XM_012374580.1-1;Dbxref=GeneID:105676568%2CGenbank:XM_012374580.1;Parent=rna-XM_012374580.1
NW_012160777.1	Gnomon	exon	1265265	1265355	.	-	.	ID=exon-XM_012374580.1-2;Dbxref=GeneID:105676568%2CGenbank:XM_012374580.1;Parent=rna-XM_012374580.1
NW_012160777.1	Gnomon	exon	1733566	1733632	.	-	.	ID=exon-XM_012374356.1-1;Dbxref=GeneID:105676458%2CGenbank:XM_012374356.1;Parent=rna-XM_012374356.1
NW_012160777.1	Gnomon	exon	1252188	1252266	.	-	.	ID=exon-XM_012374580.1-7;Dbxref=GeneID:105676568%2CGenbank:XM_012374580.1;Parent=rna-XM_012374580.1
NW_012160777.1	Gnomon	exon	1250857	1251006	.	-	.	ID=exon-XM_012374580.1-8;Dbxref=GeneID:105676568%2CGenbank:XM_012374580.1;Parent=rna-XM_012374580.1
NW_012160777.1	Gnomon	exon	1250524	1250718	.	-	.	ID=exon-XM_012374580.1-9;Dbxref=GeneID:105676568%2CGenbank:XM_012374580.1;Parent=rna-XM_012374580.1
NW_012160777.1	Gnomon	exon	1262216	1262452	.	-	.	ID=exon-XM_012374580.1-3;Dbxref=GeneID:105676568%2CGenbank:XM_012374580.1;Parent=rna-XM_012374580.1
NW_012160777.1	Gnomon	exon	1256583	1256899	.	-	.	ID=exon-XM_012374580.1-4;Dbxref=GeneID:105676568%2CGenbank:XM_012374580.1;Parent=rna-XM_012374580.1
NW_012160777.1	Gnomon	exon	1256042	1256293	.	-	.	ID=exon-XM_012374580.1-5;Dbxref=GeneID:105676568%2CGenbank:XM_012374580.1;Parent=rna-XM_012374580.1
NW_012160777.1	Gnomon	exon	1255532	1255599	.	-	.	ID=exon-XM_012374580.1-6;Dbxref=GeneID:105676568%2CGenbank:XM_012374580.1;Parent=rna-XM_012374580.1
NW_012160777.1	Gnomon	exon	7719623	7720039	.	-	.	ID=exon-XM_012373976.1-3;Dbxref=GeneID:105676242%2CGenbank:XM_012373976.1;Note=The sequence of the model RefSeq transcript was modified relative to this genomic sequence to represent the inferred CDS: deleted 2 bases in 1 codon;Parent=rna-XM_012373976.1
NW_012160777.1	Gnomon	exon	7719137	7719620	.	-	.	ID=exon-XM_012373976.1-4;Dbxref=GeneID:105676242%2CGenbank:XM_012373976.1;Note=The sequence of the model RefSeq transcript was modified relative to this genomic sequence to represent the inferred CDS: deleted 2 bases in 1 codon;Parent=rna-XM_012373976.1
NW_012160777.1	Gnomon	exon	7718242	7719055	.	-	.	ID=exon-XM_012373976.1-5;Dbxref=GeneID:105676242%2CGenbank:XM_012373976.1;Note=The sequence of the model RefSeq transcript was modified relative to this genomic sequence to represent the inferred CDS: deleted 2 bases in 1 codon;Parent=rna-XM_012373976.1
NW_012160777.1	Gnomon	exon	7717722	7718054	.	-	.	ID=exon-XM_012373976.1-6;Dbxref=GeneID:105676242%2CGenbank:XM_012373976.1;Note=The sequence of the model RefSeq transcript was modified relative to this genomic sequence to represent the inferred CDS: deleted 2 bases in 1 codon;Parent=rna-XM_012373976.1
NW_012160777.1	Gnomon	exon	7723198	7723307	.	-	.	ID=exon-XM_012373976.1-1;Dbxref=GeneID:105676242%2CGenbank:XM_012373976.1;Note=The sequence of the model RefSeq transcript was modified relative to this genomic sequence to represent the inferred CDS: deleted 2 bases in 1 codon;Parent=rna-XM_012373976.1
NW_012160777.1	Gnomon	exon	7720256	7720330	.	-	.	ID=exon-XM_012373976.1-2;Dbxref=GeneID:105676242%2CGenbank:XM_012373976.1;Note=The sequence of the model RefSeq transcript was modified relative to this genomic sequence to represent the inferred CDS: deleted 2 bases in 1 codon;Parent=rna-XM_012373976.1
NW_012160777.1	Gnomon	CDS	4912290	4912380	.	+	0	Name=XP_012230075.1;ID=cds-XP_012230075.1;Dbxref=GeneID:105676612%2CGenbank:XP_012230075.1;Parent=rna-XM_012374652.1
NW_012160777.1	Gnomon	CDS	4913856	4914018	.	+	0	Name=XP_012230075.1;ID=cds-XP_012230075.1;Dbxref=GeneID:105676612%2CGenbank:XP_012230075.1;Parent=rna-XM_012374652.1
NW_012160777.1	Gnomon	CDS	4914421	4914684	.	+	0	Name=XP_012230075.1;ID=cds-XP_012230075.1;Dbxref=GeneID:105676612%2CGenbank:XP_012230075.1;Parent=rna-XM_012374652.1
NW_012160777.1	Gnomon	CDS	4915030	4915360	.	+	0	Name=XP_012230075.1;ID=cds-XP_012230075.1;Dbxref=GeneID:105676612%2CGenbank:XP_012230075.1;Parent=rna-XM_012374652.1
NW_012160777.1	Gnomon	CDS	4915541	4915687	.	+	0	Name=XP_012230075.1;ID=cds-XP_012230075.1;Dbxref=GeneID:105676612%2CGenbank:XP_012230075.1;Parent=rna-XM_012374652.1
NW_012160777.1	Gnomon	exon	4119818	4120115	.	+	.	ID=exon-XM_012374432.1-3;Dbxref=GeneID:105676491%2CGenbank:XM_012374432.1;Note=The sequence of the model RefSeq transcript was modified relative to this genomic sequence to represent the inferred CDS: inserted 1 base in 1 codon;Parent=rna-XM_012374432.1
NW_012160777.1	Gnomon	exon	4120190	4120492	.	+	.	ID=exon-XM_012374432.1-4;Dbxref=GeneID:105676491%2CGenbank:XM_012374432.1;Note=The sequence of the model RefSeq transcript was modified relative to this genomic sequence to represent the inferred CDS: inserted 1 base in 1 codon;Parent=rna-XM_012374432.1
NW_012160777.1	Gnomon	exon	4118607	4118868	.	+	.	ID=exon-XM_012374432.1-1;Dbxref=GeneID:105676491%2CGenbank:XM_012374432.1;Note=The sequence of the model RefSeq transcript was modified relative to this genomic sequence to represent the inferred CDS: inserted 1 base in 1 codon;Parent=rna-XM_012374432.1
NW_012160777.1	Gnomon	exon	4119574	4119709	.	+	.	ID=exon-XM_012374432.1-2;Dbxref=GeneID:105676491%2CGenbank:XM_012374432.1;Note=The sequence of the model RefSeq transcript was modified relative to this genomic sequence to represent the inferred CDS: inserted 1 base in 1 codon;Parent=rna-XM_012374432.1
NW_012160777.1	Gnomon	exon	4123244	4123526	.	+	.	ID=exon-XM_012374432.1-7;Dbxref=GeneID:105676491%2CGenbank:XM_012374432.1;Note=The sequence of the model RefSeq transcript was modified relative to this genomic sequence to represent the inferred CDS: inserted 1 base in 1 codon;Parent=rna-XM_012374432.1
NW_012160777.1	Gnomon	exon	4123600	4123731	.	+	.	ID=exon-XM_012374432.1-8;Dbxref=GeneID:105676491%2CGenbank:XM_012374432.1;Note=The sequence of the model RefSeq transcript was modified relative to this genomic sequence to represent the inferred CDS: inserted 1 base in 1 codon;Parent=rna-XM_012374432.1
NW_012160777.1	Gnomon	exon	4120495	4121653	.	+	.	ID=exon-XM_012374432.1-5;Dbxref=GeneID:105676491%2CGenbank:XM_012374432.1;Note=The sequence of the model RefSeq transcript was modified relative to this genomic sequence to represent the inferred CDS: inserted 1 base in 1 codon;Parent=rna-XM_012374432.1
NW_012160777.1	Gnomon	exon	4121778	4122018	.	+	.	ID=exon-XM_012374432.1-6;Dbxref=GeneID:105676491%2CGenbank:XM_012374432.1;Note=The sequence of the model RefSeq transcript was modified relative to this genomic sequence to represent the inferred CDS: inserted 1 base in 1 codon;Parent=rna-XM_012374432.1
NW_012160777.1	Gnomon	exon	4123809	4124107	.	+	.	ID=exon-XM_012374432.1-9;Dbxref=GeneID:105676491%2CGenbank:XM_012374432.1;Note=The sequence of the model RefSeq transcript was modified relative to this genomic sequence to represent the inferred CDS: inserted 1 base in 1 codon;Parent=rna-XM_012374432.1
NW_012160777.1	Gnomon	exon	495955	496024	.	-	.	ID=exon-XM_012374182.1-5;Dbxref=GeneID:105676370%2CGenbank:XM_012374182.1;Parent=rna-XM_012374182.1
NW_012160777.1	Gnomon	exon	495715	495874	.	-	.	ID=exon-XM_012374182.1-6;Dbxref=GeneID:105676370%2CGenbank:XM_012374182.1;Parent=rna-XM_012374182.1
NW_012160777.1	Gnomon	exon	494824	495054	.	-	.	ID=exon-XM_012374182.1-7;Dbxref=GeneID:105676370%2CGenbank:XM_012374182.1;Parent=rna-XM_012374182.1
NW_012160777.1	Gnomon	exon	494547	494742	.	-	.	ID=exon-XM_012374182.1-8;Dbxref=GeneID:105676370%2CGenbank:XM_012374182.1;Parent=rna-XM_012374182.1
NW_012160777.1	Gnomon	exon	498289	498447	.	-	.	ID=exon-XM_012374182.1-1;Dbxref=GeneID:105676370%2CGenbank:XM_012374182.1;Parent=rna-XM_012374182.1
NW_012160777.1	Gnomon	exon	497616	497723	.	-	.	ID=exon-XM_012374182.1-2;Dbxref=GeneID:105676370%2CGenbank:XM_012374182.1;Parent=rna-XM_012374182.1
NW_012160777.1	Gnomon	exon	497200	497409	.	-	.	ID=exon-XM_012374182.1-3;Dbxref=GeneID:105676370%2CGenbank:XM_012374182.1;Parent=rna-XM_012374182.1
NW_012160777.1	Gnomon	exon	496342	496953	.	-	.	ID=exon-XM_012374182.1-4;Dbxref=GeneID:105676370%2CGenbank:XM_012374182.1;Parent=rna-XM_012374182.1
NW_012160777.1	Gnomon	exon	2869922	2869981	.	+	.	ID=exon-XM_012374256.1-5;Dbxref=GeneID:105676413%2CGenbank:XM_012374256.1;Parent=rna-XM_012374256.1
NW_012160777.1	Gnomon	exon	2879556	2879615	.	+	.	ID=exon-XM_012374256.1-6;Dbxref=GeneID:105676413%2CGenbank:XM_012374256.1;Parent=rna-XM_012374256.1
NW_012160777.1	Gnomon	exon	2881690	2881927	.	+	.	ID=exon-XM_012374256.1-7;Dbxref=GeneID:105676413%2CGenbank:XM_012374256.1;Parent=rna-XM_012374256.1
NW_012160777.1	Gnomon	exon	2882691	2883061	.	+	.	ID=exon-XM_012374256.1-8;Dbxref=GeneID:105676413%2CGenbank:XM_012374256.1;Parent=rna-XM_012374256.1
NW_012160777.1	Gnomon	exon	2831803	2831987	.	+	.	ID=exon-XM_012374256.1-1;Dbxref=GeneID:105676413%2CGenbank:XM_012374256.1;Parent=rna-XM_012374256.1
NW_012160777.1	Gnomon	exon	2832367	2832512	.	+	.	ID=exon-XM_012374256.1-2;Dbxref=GeneID:105676413%2CGenbank:XM_012374256.1;Parent=rna-XM_012374256.1
NW_012160777.1	Gnomon	exon	2832737	2832871	.	+	.	ID=exon-XM_012374256.1-3;Dbxref=GeneID:105676413%2CGenbank:XM_012374256.1;Parent=rna-XM_012374256.1
NW_012160777.1	Gnomon	exon	2845015	2845313	.	+	.	ID=exon-XM_012374256.1-4;Dbxref=GeneID:105676413%2CGenbank:XM_012374256.1;Parent=rna-XM_012374256.1
NW_012160777.1	Gnomon	mRNA	299474	304178	.	+	.	Name=XM_012374671.1;ID=rna-XM_012374671.1;Dbxref=GeneID:105676626%2CGenbank:XM_012374671.1;Parent=gene-LOC105676626
NW_012160777.1	Gnomon	mRNA	4197596	4207359	.	-	.	Name=XM_012374431.1;ID=rna-XM_012374431.1;Dbxref=GeneID:105676489%2CGenbank:XM_012374431.1;Parent=gene-LOC105676489
NW_012160777.1	Gnomon	mRNA	3235878	3238215	.	-	.	Name=XM_012373989.1;ID=rna-XM_012373989.1;Dbxref=GeneID:105676253%2CGenbank:XM_012373989.1;Parent=gene-LOC105676253
NW_012160777.1	Gnomon	exon	4585293	4585437	.	+	.	ID=id-LOC105676232-2;Dbxref=GeneID:105676232;Parent=gene-LOC105676232
NW_012160777.1	Gnomon	exon	4585589	4585760	.	+	.	ID=id-LOC105676232-3;Dbxref=GeneID:105676232;Parent=gene-LOC105676232
NW_012160777.1	Gnomon	exon	4585886	4586242	.	+	.	ID=id-LOC105676232-4;Dbxref=GeneID:105676232;Parent=gene-LOC105676232
NW_012160777.1	Gnomon	exon	4586348	4586371	.	+	.	ID=id-LOC105676232-5;Dbxref=GeneID:105676232;Parent=gene-LOC105676232
NW_012160777.1	Gnomon	mRNA	326283	328612	.	+	.	Name=XM_012374577.1;ID=rna-XM_012374577.1;Dbxref=GeneID:105676567%2CGenbank:XM_012374577.1;Parent=gene-LOC105676567
NW_012160777.1	Gnomon	CDS	2309314	2309420	.	+	0	Name=XP_012229479.1;ID=cds-XP_012229479.1;Dbxref=GeneID:105676301%2CGenbank:XP_012229479.1;Parent=rna-XM_012374056.1
NW_012160777.1	Gnomon	CDS	2309502	2309673	.	+	0	Name=XP_012229479.1;ID=cds-XP_012229479.1;Dbxref=GeneID:105676301%2CGenbank:XP_012229479.1;Parent=rna-XM_012374056.1
NW_012160777.1	Gnomon	CDS	2309957	2310102	.	+	0	Name=XP_012229479.1;ID=cds-XP_012229479.1;Dbxref=GeneID:105676301%2CGenbank:XP_012229479.1;Parent=rna-XM_012374056.1
NW_012160777.1	Gnomon	CDS	2310261	2310487	.	+	0	Name=XP_012229479.1;ID=cds-XP_012229479.1;Dbxref=GeneID:105676301%2CGenbank:XP_012229479.1;Parent=rna-XM_012374056.1
NW_012160777.1	Gnomon	CDS	2310565	2310803	.	+	0	Name=XP_012229479.1;ID=cds-XP_012229479.1;Dbxref=GeneID:105676301%2CGenbank:XP_012229479.1;Parent=rna-XM_012374056.1
NW_012160777.1	Gnomon	CDS	2310895	2310985	.	+	0	Name=XP_012229479.1;ID=cds-XP_012229479.1;Dbxref=GeneID:105676301%2CGenbank:XP_012229479.1;Parent=rna-XM_012374056.1
NW_012160777.1	Gnomon	CDS	2311057	2311166	.	+	0	Name=XP_012229479.1;ID=cds-XP_012229479.1;Dbxref=GeneID:105676301%2CGenbank:XP_012229479.1;Parent=rna-XM_012374056.1
NW_012160777.1	Gnomon	CDS	2311227	2311369	.	+	0	Name=XP_012229479.1;ID=cds-XP_012229479.1;Dbxref=GeneID:105676301%2CGenbank:XP_012229479.1;Parent=rna-XM_012374056.1
NW_012160777.1	Gnomon	CDS	2311430	2311622	.	+	0	Name=XP_012229479.1;ID=cds-XP_012229479.1;Dbxref=GeneID:105676301%2CGenbank:XP_012229479.1;Parent=rna-XM_012374056.1
NW_012160777.1	Gnomon	CDS	2311703	2311848	.	+	0	Name=XP_012229479.1;ID=cds-XP_012229479.1;Dbxref=GeneID:105676301%2CGenbank:XP_012229479.1;Parent=rna-XM_012374056.1
NW_012160777.1	Gnomon	CDS	2312114	2312322	.	+	0	Name=XP_012229479.1;ID=cds-XP_012229479.1;Dbxref=GeneID:105676301%2CGenbank:XP_012229479.1;Parent=rna-XM_012374056.1
NW_012160777.1	Gnomon	CDS	2312432	2312703	.	+	0	Name=XP_012229479.1;ID=cds-XP_012229479.1;Dbxref=GeneID:105676301%2CGenbank:XP_012229479.1;Parent=rna-XM_012374056.1
NW_012160777.1	Gnomon	CDS	2312780	2312870	.	+	0	Name=XP_012229479.1;ID=cds-XP_012229479.1;Dbxref=GeneID:105676301%2CGenbank:XP_012229479.1;Parent=rna-XM_012374056.1
NW_012160777.1	Gnomon	CDS	2313103	2313197	.	+	0	Name=XP_012229479.1;ID=cds-XP_012229479.1;Dbxref=GeneID:105676301%2CGenbank:XP_012229479.1;Parent=rna-XM_012374056.1
NW_012160777.1	Gnomon	CDS	2313278	2313439	.	+	0	Name=XP_012229479.1;ID=cds-XP_012229479.1;Dbxref=GeneID:105676301%2CGenbank:XP_012229479.1;Parent=rna-XM_012374056.1
NW_012160777.1	Gnomon	CDS	2313516	2313660	.	+	0	Name=XP_012229479.1;ID=cds-XP_012229479.1;Dbxref=GeneID:105676301%2CGenbank:XP_012229479.1;Parent=rna-XM_012374056.1
NW_012160777.1	Gnomon	CDS	2313742	2313902	.	+	0	Name=XP_012229479.1;ID=cds-XP_012229479.1;Dbxref=GeneID:105676301%2CGenbank:XP_012229479.1;Parent=rna-XM_012374056.1
NW_012160777.1	Gnomon	CDS	981357	981449	.	-	0	Name=XP_012229573.1;ID=cds-XP_012229573.1;Dbxref=GeneID:105676351%2CGenbank:XP_012229573.1;Parent=rna-XM_012374150.1
NW_012160777.1	Gnomon	CDS	916588	916696	.	-	0	Name=XP_012229573.1;ID=cds-XP_012229573.1;Dbxref=GeneID:105676351%2CGenbank:XP_012229573.1;Parent=rna-XM_012374150.1
NW_012160777.1	Gnomon	CDS	916008	916045	.	-	0	Name=XP_012229573.1;ID=cds-XP_012229573.1;Dbxref=GeneID:105676351%2CGenbank:XP_012229573.1;Parent=rna-XM_012374150.1
NW_012160777.1	Gnomon	CDS	855977	856156	.	-	0	Name=XP_012229573.1;ID=cds-XP_012229573.1;Dbxref=GeneID:105676351%2CGenbank:XP_012229573.1;Parent=rna-XM_012374150.1
NW_012160777.1	Gnomon	CDS	833478	833543	.	-	0	Name=XP_012229573.1;ID=cds-XP_012229573.1;Dbxref=GeneID:105676351%2CGenbank:XP_012229573.1;Parent=rna-XM_012374150.1
NW_012160777.1	Gnomon	CDS	827700	827921	.	-	0	Name=XP_012229573.1;ID=cds-XP_012229573.1;Dbxref=GeneID:105676351%2CGenbank:XP_012229573.1;Parent=rna-XM_012374150.1
NW_012160777.1	Gnomon	CDS	827267	827430	.	-	0	Name=XP_012229573.1;ID=cds-XP_012229573.1;Dbxref=GeneID:105676351%2CGenbank:XP_012229573.1;Parent=rna-XM_012374150.1
NW_012160777.1	Gnomon	CDS	826630	826779	.	-	0	Name=XP_012229573.1;ID=cds-XP_012229573.1;Dbxref=GeneID:105676351%2CGenbank:XP_012229573.1;Parent=rna-XM_012374150.1
NW_012160777.1	Gnomon	CDS	822071	822368	.	-	0	Name=XP_012229573.1;ID=cds-XP_012229573.1;Dbxref=GeneID:105676351%2CGenbank:XP_012229573.1;Parent=rna-XM_012374150.1
NW_012160777.1	Gnomon	CDS	820895	821132	.	-	0	Name=XP_012229573.1;ID=cds-XP_012229573.1;Dbxref=GeneID:105676351%2CGenbank:XP_012229573.1;Parent=rna-XM_012374150.1
NW_012160777.1	Gnomon	CDS	804238	804521	.	-	0	Name=XP_012229573.1;ID=cds-XP_012229573.1;Dbxref=GeneID:105676351%2CGenbank:XP_012229573.1;Parent=rna-XM_012374150.1
NW_012160777.1	Gnomon	CDS	803469	804082	.	-	0	Name=XP_012229573.1;ID=cds-XP_012229573.1;Dbxref=GeneID:105676351%2CGenbank:XP_012229573.1;Parent=rna-XM_012374150.1
NW_012160777.1	Gnomon	CDS	798393	798606	.	-	0	Name=XP_012229573.1;ID=cds-XP_012229573.1;Dbxref=GeneID:105676351%2CGenbank:XP_012229573.1;Parent=rna-XM_012374150.1
NW_012160777.1	Gnomon	CDS	797777	797968	.	-	0	Name=XP_012229573.1;ID=cds-XP_012229573.1;Dbxref=GeneID:105676351%2CGenbank:XP_012229573.1;Parent=rna-XM_012374150.1
NW_012160777.1	Gnomon	CDS	795314	795651	.	-	0	Name=XP_012229573.1;ID=cds-XP_012229573.1;Dbxref=GeneID:105676351%2CGenbank:XP_012229573.1;Parent=rna-XM_012374150.1
NW_012160777.1	Gnomon	CDS	794839	794928	.	-	0	Name=XP_012229573.1;ID=cds-XP_012229573.1;Dbxref=GeneID:105676351%2CGenbank:XP_012229573.1;Parent=rna-XM_012374150.1
NW_012160777.1	Gnomon	CDS	793818	793926	.	-	0	Name=XP_012229573.1;ID=cds-XP_012229573.1;Dbxref=GeneID:105676351%2CGenbank:XP_012229573.1;Parent=rna-XM_012374150.1
NW_012160777.1	Gnomon	CDS	793399	793576	.	-	0	Name=XP_012229573.1;ID=cds-XP_012229573.1;Dbxref=GeneID:105676351%2CGenbank:XP_012229573.1;Parent=rna-XM_012374150.1
NW_012160777.1	Gnomon	CDS	792893	793258	.	-	0	Name=XP_012229573.1;ID=cds-XP_012229573.1;Dbxref=GeneID:105676351%2CGenbank:XP_012229573.1;Parent=rna-XM_012374150.1
NW_012160777.1	Gnomon	CDS	792361	792646	.	-	0	Name=XP_012229573.1;ID=cds-XP_012229573.1;Dbxref=GeneID:105676351%2CGenbank:XP_012229573.1;Parent=rna-XM_012374150.1
NW_012160777.1	Gnomon	CDS	792091	792250	.	-	0	Name=XP_012229573.1;ID=cds-XP_012229573.1;Dbxref=GeneID:105676351%2CGenbank:XP_012229573.1;Parent=rna-XM_012374150.1
NW_012160777.1	Gnomon	CDS	3450044	3451238	.	-	0	Name=XP_012229969.1;ID=cds-XP_012229969.1;Dbxref=GeneID:105676546%2CGenbank:XP_012229969.1;Parent=rna-XM_012374546.1
NW_012160777.1	Gnomon	CDS	3382807	3382949	.	-	0	Name=XP_012229969.1;ID=cds-XP_012229969.1;Dbxref=GeneID:105676546%2CGenbank:XP_012229969.1;Parent=rna-XM_012374546.1
NW_012160777.1	Gnomon	CDS	3375576	3375728	.	-	0	Name=XP_012229969.1;ID=cds-XP_012229969.1;Dbxref=GeneID:105676546%2CGenbank:XP_012229969.1;Parent=rna-XM_012374546.1
NW_012160777.1	Gnomon	CDS	3370882	3371045	.	-	0	Name=XP_012229969.1;ID=cds-XP_012229969.1;Dbxref=GeneID:105676546%2CGenbank:XP_012229969.1;Parent=rna-XM_012374546.1
NW_012160777.1	Gnomon	CDS	3367744	3367901	.	-	0	Name=XP_012229969.1;ID=cds-XP_012229969.1;Dbxref=GeneID:105676546%2CGenbank:XP_012229969.1;Parent=rna-XM_012374546.1
NW_012160777.1	Gnomon	CDS	3364176	3364303	.	-	0	Name=XP_012229969.1;ID=cds-XP_012229969.1;Dbxref=GeneID:105676546%2CGenbank:XP_012229969.1;Parent=rna-XM_012374546.1
NW_012160777.1	Gnomon	mRNA	2706988	2721921	.	-	.	Name=XM_012374337.1;ID=rna-XM_012374337.1;Dbxref=GeneID:105676442%2CGenbank:XM_012374337.1;Parent=gene-LOC105676442
NW_012160777.1	Gnomon	mRNA	3581886	3593703	.	-	.	Name=XM_012374087.1;ID=rna-XM_012374087.1;Dbxref=GeneID:105676317%2CGenbank:XM_012374087.1;Parent=gene-LOC105676317
NW_012160777.1	Gnomon	exon	4958113	4958533	.	-	.	ID=exon-XM_012374621.1-1;Dbxref=GeneID:105676596%2CGenbank:XM_012374621.1;Parent=rna-XM_012374621.1
NW_012160777.1	Gnomon	exon	4956424	4956712	.	-	.	ID=exon-XM_012374621.1-2;Dbxref=GeneID:105676596%2CGenbank:XM_012374621.1;Parent=rna-XM_012374621.1
NW_012160777.1	Gnomon	CDS	7656692	7656751	.	+	0	Name=XP_012229729.1;ID=cds-XP_012229729.1;Dbxref=GeneID:105676434%2CGenbank:XP_012229729.1;Parent=rna-XM_012374306.1
NW_012160777.1	Gnomon	CDS	7681652	7681705	.	+	0	Name=XP_012229729.1;ID=cds-XP_012229729.1;Dbxref=GeneID:105676434%2CGenbank:XP_012229729.1;Parent=rna-XM_012374306.1
NW_012160777.1	Gnomon	CDS	7682296	7682427	.	+	0	Name=XP_012229729.1;ID=cds-XP_012229729.1;Dbxref=GeneID:105676434%2CGenbank:XP_012229729.1;Parent=rna-XM_012374306.1
NW_012160777.1	Gnomon	CDS	7684213	7684339	.	+	0	Name=XP_012229729.1;ID=cds-XP_012229729.1;Dbxref=GeneID:105676434%2CGenbank:XP_012229729.1;Parent=rna-XM_012374306.1
NW_012160777.1	Gnomon	CDS	7687536	7687626	.	+	0	Name=XP_012229729.1;ID=cds-XP_012229729.1;Dbxref=GeneID:105676434%2CGenbank:XP_012229729.1;Parent=rna-XM_012374306.1
NW_012160777.1	Gnomon	CDS	7688213	7688343	.	+	0	Name=XP_012229729.1;ID=cds-XP_012229729.1;Dbxref=GeneID:105676434%2CGenbank:XP_012229729.1;Parent=rna-XM_012374306.1
NW_012160777.1	Gnomon	CDS	7691705	7691924	.	+	0	Name=XP_012229729.1;ID=cds-XP_012229729.1;Dbxref=GeneID:105676434%2CGenbank:XP_012229729.1;Parent=rna-XM_012374306.1
NW_012160777.1	Gnomon	CDS	7692525	7692735	.	+	0	Name=XP_012229729.1;ID=cds-XP_012229729.1;Dbxref=GeneID:105676434%2CGenbank:XP_012229729.1;Parent=rna-XM_012374306.1
NW_012160777.1	Gnomon	CDS	7693318	7693500	.	+	0	Name=XP_012229729.1;ID=cds-XP_012229729.1;Dbxref=GeneID:105676434%2CGenbank:XP_012229729.1;Parent=rna-XM_012374306.1
NW_012160777.1	Gnomon	CDS	7693688	7693759	.	+	0	Name=XP_012229729.1;ID=cds-XP_012229729.1;Dbxref=GeneID:105676434%2CGenbank:XP_012229729.1;Parent=rna-XM_012374306.1
NW_012160777.1	Gnomon	CDS	7693837	7694027	.	+	0	Name=XP_012229729.1;ID=cds-XP_012229729.1;Dbxref=GeneID:105676434%2CGenbank:XP_012229729.1;Parent=rna-XM_012374306.1
NW_012160777.1	Gnomon	CDS	7694173	7694333	.	+	0	Name=XP_012229729.1;ID=cds-XP_012229729.1;Dbxref=GeneID:105676434%2CGenbank:XP_012229729.1;Parent=rna-XM_012374306.1
NW_012160777.1	Gnomon	CDS	7694410	7694648	.	+	0	Name=XP_012229729.1;ID=cds-XP_012229729.1;Dbxref=GeneID:105676434%2CGenbank:XP_012229729.1;Parent=rna-XM_012374306.1
NW_012160777.1	Gnomon	CDS	7694835	7694981	.	+	0	Name=XP_012229729.1;ID=cds-XP_012229729.1;Dbxref=GeneID:105676434%2CGenbank:XP_012229729.1;Parent=rna-XM_012374306.1
NW_012160777.1	Gnomon	CDS	7695159	7695269	.	+	0	Name=XP_012229729.1;ID=cds-XP_012229729.1;Dbxref=GeneID:105676434%2CGenbank:XP_012229729.1;Parent=rna-XM_012374306.1
NW_012160777.1	Gnomon	exon	4953649	4953909	.	-	.	ID=exon-XM_012374621.1-7;Dbxref=GeneID:105676596%2CGenbank:XM_012374621.1;Parent=rna-XM_012374621.1
NW_012160777.1	Gnomon	exon	4953246	4953566	.	-	.	ID=exon-XM_012374621.1-8;Dbxref=GeneID:105676596%2CGenbank:XM_012374621.1;Parent=rna-XM_012374621.1
NW_012160777.1	Gnomon	exon	4952976	4953117	.	-	.	ID=exon-XM_012374621.1-9;Dbxref=GeneID:105676596%2CGenbank:XM_012374621.1;Parent=rna-XM_012374621.1
NW_012160777.1	Gnomon	exon	4956031	4956153	.	-	.	ID=exon-XM_012374621.1-3;Dbxref=GeneID:105676596%2CGenbank:XM_012374621.1;Parent=rna-XM_012374621.1
NW_012160777.1	Gnomon	exon	4955537	4955866	.	-	.	ID=exon-XM_012374621.1-4;Dbxref=GeneID:105676596%2CGenbank:XM_012374621.1;Parent=rna-XM_012374621.1
NW_012160777.1	Gnomon	exon	4954886	4955443	.	-	.	ID=exon-XM_012374621.1-5;Dbxref=GeneID:105676596%2CGenbank:XM_012374621.1;Parent=rna-XM_012374621.1
NW_012160777.1	Gnomon	exon	4953995	4954332	.	-	.	ID=exon-XM_012374621.1-6;Dbxref=GeneID:105676596%2CGenbank:XM_012374621.1;Parent=rna-XM_012374621.1
NW_012160777.1	Gnomon	exon	2313516	2313660	.	+	.	ID=exon-XM_012374052.1-18;Dbxref=GeneID:105676301%2CGenbank:XM_012374052.1;Parent=rna-XM_012374052.1
NW_012160777.1	Gnomon	exon	2313742	2316086	.	+	.	ID=exon-XM_012374052.1-19;Dbxref=GeneID:105676301%2CGenbank:XM_012374052.1;Parent=rna-XM_012374052.1
NW_012160777.1	Gnomon	exon	2313103	2313197	.	+	.	ID=exon-XM_012374052.1-16;Dbxref=GeneID:105676301%2CGenbank:XM_012374052.1;Parent=rna-XM_012374052.1
NW_012160777.1	Gnomon	exon	2313278	2313439	.	+	.	ID=exon-XM_012374052.1-17;Dbxref=GeneID:105676301%2CGenbank:XM_012374052.1;Parent=rna-XM_012374052.1
NW_012160777.1	Gnomon	exon	2311227	2311369	.	+	.	ID=exon-XM_012374052.1-10;Dbxref=GeneID:105676301%2CGenbank:XM_012374052.1;Parent=rna-XM_012374052.1
NW_012160777.1	Gnomon	exon	2311430	2311622	.	+	.	ID=exon-XM_012374052.1-11;Dbxref=GeneID:105676301%2CGenbank:XM_012374052.1;Parent=rna-XM_012374052.1
NW_012160777.1	Gnomon	exon	2312432	2312703	.	+	.	ID=exon-XM_012374052.1-14;Dbxref=GeneID:105676301%2CGenbank:XM_012374052.1;Parent=rna-XM_012374052.1
NW_012160777.1	Gnomon	exon	2312780	2312870	.	+	.	ID=exon-XM_012374052.1-15;Dbxref=GeneID:105676301%2CGenbank:XM_012374052.1;Parent=rna-XM_012374052.1
NW_012160777.1	Gnomon	exon	2311703	2311848	.	+	.	ID=exon-XM_012374052.1-12;Dbxref=GeneID:105676301%2CGenbank:XM_012374052.1;Parent=rna-XM_012374052.1
NW_012160777.1	Gnomon	exon	2312102	2312322	.	+	.	ID=exon-XM_012374052.1-13;Dbxref=GeneID:105676301%2CGenbank:XM_012374052.1;Parent=rna-XM_012374052.1
NW_012160777.1	Gnomon	CDS	3334963	3335062	.	-	0	Name=XP_012230072.1;ID=cds-XP_012230072.1;Dbxref=GeneID:105676610%2CGenbank:XP_012230072.1;Parent=rna-XM_012374649.1
NW_012160777.1	Gnomon	CDS	3329586	3329707	.	-	0	Name=XP_012230072.1;ID=cds-XP_012230072.1;Dbxref=GeneID:105676610%2CGenbank:XP_012230072.1;Parent=rna-XM_012374649.1
NW_012160777.1	Gnomon	CDS	3329089	3329170	.	-	0	Name=XP_012230072.1;ID=cds-XP_012230072.1;Dbxref=GeneID:105676610%2CGenbank:XP_012230072.1;Parent=rna-XM_012374649.1
NW_012160777.1	Gnomon	CDS	3327338	3327498	.	-	0	Name=XP_012230072.1;ID=cds-XP_012230072.1;Dbxref=GeneID:105676610%2CGenbank:XP_012230072.1;Parent=rna-XM_012374649.1
NW_012160777.1	Gnomon	CDS	3326363	3326463	.	-	0	Name=XP_012230072.1;ID=cds-XP_012230072.1;Dbxref=GeneID:105676610%2CGenbank:XP_012230072.1;Parent=rna-XM_012374649.1
NW_012160777.1	Gnomon	CDS	3325527	3325621	.	-	0	Name=XP_012230072.1;ID=cds-XP_012230072.1;Dbxref=GeneID:105676610%2CGenbank:XP_012230072.1;Parent=rna-XM_012374649.1
NW_012160777.1	Gnomon	CDS	3325104	3325150	.	-	0	Name=XP_012230072.1;ID=cds-XP_012230072.1;Dbxref=GeneID:105676610%2CGenbank:XP_012230072.1;Parent=rna-XM_012374649.1
NW_012160777.1	Gnomon	exon	7029051	7029580	.	-	.	ID=exon-XR_001101389.1-1;Dbxref=GeneID:105676454%2CGenbank:XR_001101389.1;Parent=rna-XR_001101389.1
NW_012160777.1	Gnomon	exon	7028823	7028930	.	-	.	ID=exon-XR_001101389.1-2;Dbxref=GeneID:105676454%2CGenbank:XR_001101389.1;Parent=rna-XR_001101389.1
NW_012160777.1	Gnomon	exon	7014767	7014828	.	-	.	ID=exon-XR_001101389.1-3;Dbxref=GeneID:105676454%2CGenbank:XR_001101389.1;Parent=rna-XR_001101389.1
NW_012160777.1	Gnomon	exon	6974513	6975261	.	-	.	ID=exon-XR_001101389.1-4;Dbxref=GeneID:105676454%2CGenbank:XR_001101389.1;Parent=rna-XR_001101389.1
NW_012160777.1	Gnomon	CDS	7758243	7758569	.	-	0	Name=XP_012229823.1;ID=cds-XP_012229823.1;Dbxref=GeneID:105676476%2CGenbank:XP_012229823.1;Parent=rna-XM_012374400.1
NW_012160777.1	Gnomon	CDS	7757838	7758100	.	-	0	Name=XP_012229823.1;ID=cds-XP_012229823.1;Dbxref=GeneID:105676476%2CGenbank:XP_012229823.1;Parent=rna-XM_012374400.1
NW_012160777.1	Gnomon	CDS	7757319	7757626	.	-	0	Name=XP_012229823.1;ID=cds-XP_012229823.1;Dbxref=GeneID:105676476%2CGenbank:XP_012229823.1;Parent=rna-XM_012374400.1
NW_012160777.1	Gnomon	CDS	7757050	7757249	.	-	0	Name=XP_012229823.1;ID=cds-XP_012229823.1;Dbxref=GeneID:105676476%2CGenbank:XP_012229823.1;Parent=rna-XM_012374400.1
NW_012160777.1	Gnomon	transcript	1913405	2002677	.	+	.	Name=XR_001101413.1;ID=rna-XR_001101413.1;Dbxref=GeneID:105676576%2CGenbank:XR_001101413.1;Parent=gene-LOC105676576
NW_012160777.1	Gnomon	mRNA	299472	304179	.	+	.	Name=XM_012374670.1;ID=rna-XM_012374670.1;Dbxref=GeneID:105676626%2CGenbank:XM_012374670.1;Parent=gene-LOC105676626
NW_012160777.1	Gnomon	exon	1733566	1733632	.	-	.	ID=exon-XM_012374357.1-1;Dbxref=GeneID:105676458%2CGenbank:XM_012374357.1;Parent=rna-XM_012374357.1
NW_012160777.1	Gnomon	exon	1732927	1733488	.	-	.	ID=exon-XM_012374357.1-2;Dbxref=GeneID:105676458%2CGenbank:XM_012374357.1;Parent=rna-XM_012374357.1
NW_012160777.1	Gnomon	exon	1732080	1732854	.	-	.	ID=exon-XM_012374357.1-3;Dbxref=GeneID:105676458%2CGenbank:XM_012374357.1;Parent=rna-XM_012374357.1
NW_012160777.1	Gnomon	exon	1731814	1732019	.	-	.	ID=exon-XM_012374357.1-4;Dbxref=GeneID:105676458%2CGenbank:XM_012374357.1;Parent=rna-XM_012374357.1
NW_012160777.1	Gnomon	exon	1731540	1731721	.	-	.	ID=exon-XM_012374357.1-5;Dbxref=GeneID:105676458%2CGenbank:XM_012374357.1;Parent=rna-XM_012374357.1
NW_012160777.1	Gnomon	exon	3244840	3245004	.	-	.	ID=exon-XR_001101416.1-2;Dbxref=GeneID:105676580%2CGenbank:XR_001101416.1;Parent=rna-XR_001101416.1
NW_012160777.1	Gnomon	exon	3244370	3244745	.	-	.	ID=exon-XR_001101416.1-3;Dbxref=GeneID:105676580%2CGenbank:XR_001101416.1;Parent=rna-XR_001101416.1
NW_012160777.1	Gnomon	exon	3245217	3245257	.	-	.	ID=exon-XR_001101416.1-1;Dbxref=GeneID:105676580%2CGenbank:XR_001101416.1;Parent=rna-XR_001101416.1
NW_012160777.1	Gnomon	mRNA	4197596	4260640	.	-	.	Name=XM_012374430.1;ID=rna-XM_012374430.1;Dbxref=GeneID:105676489%2CGenbank:XM_012374430.1;Parent=gene-LOC105676489
NW_012160777.1	Gnomon	CDS	2309314	2309420	.	+	0	Name=XP_012229478.1;ID=cds-XP_012229478.1;Dbxref=GeneID:105676301%2CGenbank:XP_012229478.1;Parent=rna-XM_012374055.1
NW_012160777.1	Gnomon	CDS	2309502	2309673	.	+	0	Name=XP_012229478.1;ID=cds-XP_012229478.1;Dbxref=GeneID:105676301%2CGenbank:XP_012229478.1;Parent=rna-XM_012374055.1
NW_012160777.1	Gnomon	CDS	2309957	2310102	.	+	0	Name=XP_012229478.1;ID=cds-XP_012229478.1;Dbxref=GeneID:105676301%2CGenbank:XP_012229478.1;Parent=rna-XM_012374055.1
NW_012160777.1	Gnomon	CDS	2310261	2310487	.	+	0	Name=XP_012229478.1;ID=cds-XP_012229478.1;Dbxref=GeneID:105676301%2CGenbank:XP_012229478.1;Parent=rna-XM_012374055.1
NW_012160777.1	Gnomon	CDS	2310565	2310803	.	+	0	Name=XP_012229478.1;ID=cds-XP_012229478.1;Dbxref=GeneID:105676301%2CGenbank:XP_012229478.1;Parent=rna-XM_012374055.1
NW_012160777.1	Gnomon	CDS	2310895	2310985	.	+	0	Name=XP_012229478.1;ID=cds-XP_012229478.1;Dbxref=GeneID:105676301%2CGenbank:XP_012229478.1;Parent=rna-XM_012374055.1
NW_012160777.1	Gnomon	CDS	2311057	2311166	.	+	0	Name=XP_012229478.1;ID=cds-XP_012229478.1;Dbxref=GeneID:105676301%2CGenbank:XP_012229478.1;Parent=rna-XM_012374055.1
NW_012160777.1	Gnomon	CDS	2311227	2311369	.	+	0	Name=XP_012229478.1;ID=cds-XP_012229478.1;Dbxref=GeneID:105676301%2CGenbank:XP_012229478.1;Parent=rna-XM_012374055.1
NW_012160777.1	Gnomon	CDS	2311430	2311622	.	+	0	Name=XP_012229478.1;ID=cds-XP_012229478.1;Dbxref=GeneID:105676301%2CGenbank:XP_012229478.1;Parent=rna-XM_012374055.1
NW_012160777.1	Gnomon	CDS	2311703	2311848	.	+	0	Name=XP_012229478.1;ID=cds-XP_012229478.1;Dbxref=GeneID:105676301%2CGenbank:XP_012229478.1;Parent=rna-XM_012374055.1
NW_012160777.1	Gnomon	CDS	2312102	2312322	.	+	0	Name=XP_012229478.1;ID=cds-XP_012229478.1;Dbxref=GeneID:105676301%2CGenbank:XP_012229478.1;Parent=rna-XM_012374055.1
NW_012160777.1	Gnomon	CDS	2312432	2312703	.	+	0	Name=XP_012229478.1;ID=cds-XP_012229478.1;Dbxref=GeneID:105676301%2CGenbank:XP_012229478.1;Parent=rna-XM_012374055.1
NW_012160777.1	Gnomon	CDS	2312780	2312870	.	+	0	Name=XP_012229478.1;ID=cds-XP_012229478.1;Dbxref=GeneID:105676301%2CGenbank:XP_012229478.1;Parent=rna-XM_012374055.1
NW_012160777.1	Gnomon	CDS	2313103	2313197	.	+	0	Name=XP_012229478.1;ID=cds-XP_012229478.1;Dbxref=GeneID:105676301%2CGenbank:XP_012229478.1;Parent=rna-XM_012374055.1
NW_012160777.1	Gnomon	CDS	2313278	2313439	.	+	0	Name=XP_012229478.1;ID=cds-XP_012229478.1;Dbxref=GeneID:105676301%2CGenbank:XP_012229478.1;Parent=rna-XM_012374055.1
NW_012160777.1	Gnomon	CDS	2313516	2313660	.	+	0	Name=XP_012229478.1;ID=cds-XP_012229478.1;Dbxref=GeneID:105676301%2CGenbank:XP_012229478.1;Parent=rna-XM_012374055.1
NW_012160777.1	Gnomon	CDS	2313742	2313902	.	+	0	Name=XP_012229478.1;ID=cds-XP_012229478.1;Dbxref=GeneID:105676301%2CGenbank:XP_012229478.1;Parent=rna-XM_012374055.1
NW_012160777.1	Gnomon	mRNA	318142	325893	.	-	.	Name=XM_012374576.1;ID=rna-XM_012374576.1;Dbxref=GeneID:105676566%2CGenbank:XM_012374576.1;Parent=gene-LOC105676566
NW_012160777.1	Gnomon	mRNA	494547	498259	.	-	.	Name=XM_012374180.1;ID=rna-XM_012374180.1;Dbxref=GeneID:105676370%2CGenbank:XM_012374180.1;Parent=gene-LOC105676370
NW_012160777.1	Gnomon	mRNA	3234664	3235945	.	-	.	Name=XM_012373988.1;ID=rna-XM_012373988.1;Dbxref=GeneID:105676252%2CGenbank:XM_012373988.1;Parent=gene-LOC105676252
NW_012160777.1	Gnomon	mRNA	3581886	3601968	.	-	.	Name=XM_012374086.1;ID=rna-XM_012374086.1;Dbxref=GeneID:105676317%2CGenbank:XM_012374086.1;Parent=gene-LOC105676317
NW_012160777.1	Gnomon	CDS	2962457	2962471	.	-	0	Name=XP_012229572.1;ID=cds-XP_012229572.1;Dbxref=GeneID:105676349%2CGenbank:XP_012229572.1;Parent=rna-XM_012374149.1
NW_012160777.1	Gnomon	CDS	2960697	2961335	.	-	0	Name=XP_012229572.1;ID=cds-XP_012229572.1;Dbxref=GeneID:105676349%2CGenbank:XP_012229572.1;Parent=rna-XM_012374149.1
NW_012160777.1	Gnomon	CDS	2960545	2960606	.	-	0	Name=XP_012229572.1;ID=cds-XP_012229572.1;Dbxref=GeneID:105676349%2CGenbank:XP_012229572.1;Parent=rna-XM_012374149.1
NW_012160777.1	Gnomon	CDS	2960299	2960428	.	-	0	Name=XP_012229572.1;ID=cds-XP_012229572.1;Dbxref=GeneID:105676349%2CGenbank:XP_012229572.1;Parent=rna-XM_012374149.1
NW_012160777.1	Gnomon	CDS	3450044	3451238	.	-	0	Name=XP_012229968.1;ID=cds-XP_012229968.1;Dbxref=GeneID:105676546%2CGenbank:XP_012229968.1;Parent=rna-XM_012374545.1
NW_012160777.1	Gnomon	CDS	3382807	3382949	.	-	0	Name=XP_012229968.1;ID=cds-XP_012229968.1;Dbxref=GeneID:105676546%2CGenbank:XP_012229968.1;Parent=rna-XM_012374545.1
NW_012160777.1	Gnomon	CDS	3375576	3375728	.	-	0	Name=XP_012229968.1;ID=cds-XP_012229968.1;Dbxref=GeneID:105676546%2CGenbank:XP_012229968.1;Parent=rna-XM_012374545.1
NW_012160777.1	Gnomon	CDS	3370882	3371045	.	-	0	Name=XP_012229968.1;ID=cds-XP_012229968.1;Dbxref=GeneID:105676546%2CGenbank:XP_012229968.1;Parent=rna-XM_012374545.1
NW_012160777.1	Gnomon	CDS	3367744	3367901	.	-	0	Name=XP_012229968.1;ID=cds-XP_012229968.1;Dbxref=GeneID:105676546%2CGenbank:XP_012229968.1;Parent=rna-XM_012374545.1
NW_012160777.1	Gnomon	CDS	3364176	3364303	.	-	0	Name=XP_012229968.1;ID=cds-XP_012229968.1;Dbxref=GeneID:105676546%2CGenbank:XP_012229968.1;Parent=rna-XM_012374545.1
NW_012160777.1	Gnomon	mRNA	2706988	2732209	.	-	.	Name=XM_012374336.1;ID=rna-XM_012374336.1;Dbxref=GeneID:105676442%2CGenbank:XM_012374336.1;Parent=gene-LOC105676442
NW_012160777.1	Gnomon	exon	2895159	2895207	.	-	.	ID=exon-XM_012374668.1-2;Dbxref=GeneID:105676625%2CGenbank:XM_012374668.1;Parent=rna-XM_012374668.1
NW_012160777.1	Gnomon	CDS	7702453	7702814	.	+	0	Name=XP_012229728.1;ID=cds-XP_012229728.1;Dbxref=GeneID:105676433%2CGenbank:XP_012229728.1;Parent=rna-XM_012374305.1
NW_012160777.1	Gnomon	CDS	7702899	7703103	.	+	0	Name=XP_012229728.1;ID=cds-XP_012229728.1;Dbxref=GeneID:105676433%2CGenbank:XP_012229728.1;Parent=rna-XM_012374305.1
NW_012160777.1	Gnomon	CDS	7703196	7703409	.	+	0	Name=XP_012229728.1;ID=cds-XP_012229728.1;Dbxref=GeneID:105676433%2CGenbank:XP_012229728.1;Parent=rna-XM_012374305.1
NW_012160777.1	Gnomon	CDS	7703536	7703714	.	+	0	Name=XP_012229728.1;ID=cds-XP_012229728.1;Dbxref=GeneID:105676433%2CGenbank:XP_012229728.1;Parent=rna-XM_012374305.1
NW_012160777.1	Gnomon	CDS	7703791	7704073	.	+	0	Name=XP_012229728.1;ID=cds-XP_012229728.1;Dbxref=GeneID:105676433%2CGenbank:XP_012229728.1;Parent=rna-XM_012374305.1
NW_012160777.1	Gnomon	CDS	7704147	7704369	.	+	0	Name=XP_012229728.1;ID=cds-XP_012229728.1;Dbxref=GeneID:105676433%2CGenbank:XP_012229728.1;Parent=rna-XM_012374305.1
NW_012160777.1	Gnomon	CDS	7704513	7704691	.	+	0	Name=XP_012229728.1;ID=cds-XP_012229728.1;Dbxref=GeneID:105676433%2CGenbank:XP_012229728.1;Parent=rna-XM_012374305.1
NW_012160777.1	Gnomon	CDS	7704794	7705131	.	+	0	Name=XP_012229728.1;ID=cds-XP_012229728.1;Dbxref=GeneID:105676433%2CGenbank:XP_012229728.1;Parent=rna-XM_012374305.1
NW_012160777.1	Gnomon	CDS	7705240	7705365	.	+	0	Name=XP_012229728.1;ID=cds-XP_012229728.1;Dbxref=GeneID:105676433%2CGenbank:XP_012229728.1;Parent=rna-XM_012374305.1
NW_012160777.1	Gnomon	CDS	7705502	7705570	.	+	0	Name=XP_012229728.1;ID=cds-XP_012229728.1;Dbxref=GeneID:105676433%2CGenbank:XP_012229728.1;Parent=rna-XM_012374305.1
NW_012160777.1	Gnomon	exon	2894989	2895056	.	-	.	ID=exon-XM_012374668.1-3;Dbxref=GeneID:105676625%2CGenbank:XM_012374668.1;Parent=rna-XM_012374668.1
NW_012160777.1	Gnomon	exon	2895274	2895332	.	-	.	ID=exon-XM_012374668.1-1;Dbxref=GeneID:105676625%2CGenbank:XM_012374668.1;Parent=rna-XM_012374668.1
NW_012160777.1	Gnomon	exon	2894826	2894916	.	-	.	ID=exon-XM_012374668.1-4;Dbxref=GeneID:105676625%2CGenbank:XM_012374668.1;Parent=rna-XM_012374668.1
NW_012160777.1	Gnomon	exon	2894411	2894735	.	-	.	ID=exon-XM_012374668.1-5;Dbxref=GeneID:105676625%2CGenbank:XM_012374668.1;Parent=rna-XM_012374668.1
NW_012160777.1	Gnomon	exon	2665347	2665499	.	-	.	ID=exon-XM_012374555.1-7;Dbxref=GeneID:105676553%2CGenbank:XM_012374555.1;Parent=rna-XM_012374555.1
NW_012160777.1	Gnomon	exon	2664605	2664740	.	-	.	ID=exon-XM_012374555.1-8;Dbxref=GeneID:105676553%2CGenbank:XM_012374555.1;Parent=rna-XM_012374555.1
NW_012160777.1	Gnomon	exon	2664086	2664141	.	-	.	ID=exon-XM_012374555.1-9;Dbxref=GeneID:105676553%2CGenbank:XM_012374555.1;Parent=rna-XM_012374555.1
NW_012160777.1	Gnomon	exon	2666875	2667035	.	-	.	ID=exon-XM_012374555.1-3;Dbxref=GeneID:105676553%2CGenbank:XM_012374555.1;Parent=rna-XM_012374555.1
NW_012160777.1	Gnomon	exon	2666487	2666763	.	-	.	ID=exon-XM_012374555.1-4;Dbxref=GeneID:105676553%2CGenbank:XM_012374555.1;Parent=rna-XM_012374555.1
NW_012160777.1	Gnomon	exon	2666218	2666406	.	-	.	ID=exon-XM_012374555.1-5;Dbxref=GeneID:105676553%2CGenbank:XM_012374555.1;Parent=rna-XM_012374555.1
NW_012160777.1	Gnomon	exon	2665711	2665896	.	-	.	ID=exon-XM_012374555.1-6;Dbxref=GeneID:105676553%2CGenbank:XM_012374555.1;Parent=rna-XM_012374555.1
NW_012160777.1	Gnomon	exon	2675874	2676229	.	-	.	ID=exon-XM_012374555.1-1;Dbxref=GeneID:105676553%2CGenbank:XM_012374555.1;Parent=rna-XM_012374555.1
NW_012160777.1	Gnomon	exon	2669849	2669934	.	-	.	ID=exon-XM_012374555.1-2;Dbxref=GeneID:105676553%2CGenbank:XM_012374555.1;Parent=rna-XM_012374555.1
NW_012160777.1	Gnomon	exon	7692525	7692735	.	+	.	ID=exon-XM_012374310.1-8;Dbxref=GeneID:105676434%2CGenbank:XM_012374310.1;Parent=rna-XM_012374310.1
NW_012160777.1	Gnomon	exon	7693318	7693500	.	+	.	ID=exon-XM_012374310.1-9;Dbxref=GeneID:105676434%2CGenbank:XM_012374310.1;Parent=rna-XM_012374310.1
NW_012160777.1	Gnomon	exon	7688213	7688343	.	+	.	ID=exon-XM_012374310.1-6;Dbxref=GeneID:105676434%2CGenbank:XM_012374310.1;Parent=rna-XM_012374310.1
NW_012160777.1	Gnomon	exon	7691705	7691924	.	+	.	ID=exon-XM_012374310.1-7;Dbxref=GeneID:105676434%2CGenbank:XM_012374310.1;Parent=rna-XM_012374310.1
NW_012160777.1	Gnomon	exon	7684213	7684339	.	+	.	ID=exon-XM_012374310.1-4;Dbxref=GeneID:105676434%2CGenbank:XM_012374310.1;Parent=rna-XM_012374310.1
NW_012160777.1	Gnomon	exon	7687536	7687626	.	+	.	ID=exon-XM_012374310.1-5;Dbxref=GeneID:105676434%2CGenbank:XM_012374310.1;Parent=rna-XM_012374310.1
NW_012160777.1	Gnomon	exon	7681652	7681705	.	+	.	ID=exon-XM_012374310.1-2;Dbxref=GeneID:105676434%2CGenbank:XM_012374310.1;Parent=rna-XM_012374310.1
NW_012160777.1	Gnomon	exon	7682296	7682427	.	+	.	ID=exon-XM_012374310.1-3;Dbxref=GeneID:105676434%2CGenbank:XM_012374310.1;Parent=rna-XM_012374310.1
NW_012160777.1	Gnomon	exon	7656390	7656751	.	+	.	ID=exon-XM_012374310.1-1;Dbxref=GeneID:105676434%2CGenbank:XM_012374310.1;Parent=rna-XM_012374310.1
NW_012160777.1	Gnomon	CDS	3605289	3605354	.	+	0	Name=XP_012230073.1;ID=cds-XP_012230073.1;Dbxref=GeneID:105676611%2CGenbank:XP_012230073.1;Parent=rna-XM_012374650.1
NW_012160777.1	Gnomon	CDS	3606638	3606899	.	+	0	Name=XP_012230073.1;ID=cds-XP_012230073.1;Dbxref=GeneID:105676611%2CGenbank:XP_012230073.1;Parent=rna-XM_012374650.1
NW_012160777.1	Gnomon	CDS	3607520	3607802	.	+	0	Name=XP_012230073.1;ID=cds-XP_012230073.1;Dbxref=GeneID:105676611%2CGenbank:XP_012230073.1;Parent=rna-XM_012374650.1
NW_012160777.1	Gnomon	CDS	3608041	3608229	.	+	0	Name=XP_012230073.1;ID=cds-XP_012230073.1;Dbxref=GeneID:105676611%2CGenbank:XP_012230073.1;Parent=rna-XM_012374650.1
NW_012160777.1	Gnomon	CDS	3608470	3608588	.	+	0	Name=XP_012230073.1;ID=cds-XP_012230073.1;Dbxref=GeneID:105676611%2CGenbank:XP_012230073.1;Parent=rna-XM_012374650.1
NW_012160777.1	Gnomon	CDS	3608668	3610025	.	+	0	Name=XP_012230073.1;ID=cds-XP_012230073.1;Dbxref=GeneID:105676611%2CGenbank:XP_012230073.1;Parent=rna-XM_012374650.1
NW_012160777.1	Gnomon	exon	3020248	3020587	.	-	.	ID=exon-XM_012374481.1-3;Dbxref=GeneID:105676515%2CGenbank:XM_012374481.1;Parent=rna-XM_012374481.1
NW_012160777.1	Gnomon	exon	3019754	3020165	.	-	.	ID=exon-XM_012374481.1-4;Dbxref=GeneID:105676515%2CGenbank:XM_012374481.1;Parent=rna-XM_012374481.1
NW_012160777.1	Gnomon	exon	3020976	3021299	.	-	.	ID=exon-XM_012374481.1-1;Dbxref=GeneID:105676515%2CGenbank:XM_012374481.1;Parent=rna-XM_012374481.1
NW_012160777.1	Gnomon	exon	3020689	3020854	.	-	.	ID=exon-XM_012374481.1-2;Dbxref=GeneID:105676515%2CGenbank:XM_012374481.1;Parent=rna-XM_012374481.1
NW_012160777.1	Gnomon	transcript	1913405	2002677	.	+	.	Name=XR_001101414.1;ID=rna-XR_001101414.1;Dbxref=GeneID:105676576%2CGenbank:XR_001101414.1;Parent=gene-LOC105676576
NW_012160777.1	Gnomon	exon	3541956	3542177	.	-	.	ID=exon-XM_012374093.1-2;Dbxref=GeneID:105676318%2CGenbank:XM_012374093.1;Parent=rna-XM_012374093.1
NW_012160777.1	Gnomon	exon	3537456	3539806	.	-	.	ID=exon-XM_012374093.1-3;Dbxref=GeneID:105676318%2CGenbank:XM_012374093.1;Parent=rna-XM_012374093.1
NW_012160777.1	Gnomon	exon	3535139	3535402	.	-	.	ID=exon-XM_012374093.1-4;Dbxref=GeneID:105676318%2CGenbank:XM_012374093.1;Parent=rna-XM_012374093.1
NW_012160777.1	Gnomon	exon	3532506	3532702	.	-	.	ID=exon-XM_012374093.1-5;Dbxref=GeneID:105676318%2CGenbank:XM_012374093.1;Parent=rna-XM_012374093.1
NW_012160777.1	Gnomon	exon	3542274	3542485	.	-	.	ID=exon-XM_012374093.1-1;Dbxref=GeneID:105676318%2CGenbank:XM_012374093.1;Parent=rna-XM_012374093.1
NW_012160777.1	Gnomon	exon	3530983	3531239	.	-	.	ID=exon-XM_012374093.1-6;Dbxref=GeneID:105676318%2CGenbank:XM_012374093.1;Parent=rna-XM_012374093.1
NW_012160777.1	Gnomon	exon	3530311	3530528	.	-	.	ID=exon-XM_012374093.1-7;Dbxref=GeneID:105676318%2CGenbank:XM_012374093.1;Parent=rna-XM_012374093.1
NW_012160777.1	Gnomon	exon	3528974	3529176	.	-	.	ID=exon-XM_012374093.1-8;Dbxref=GeneID:105676318%2CGenbank:XM_012374093.1;Parent=rna-XM_012374093.1
NW_012160777.1	Gnomon	exon	3528290	3528379	.	-	.	ID=exon-XM_012374093.1-9;Dbxref=GeneID:105676318%2CGenbank:XM_012374093.1;Parent=rna-XM_012374093.1
NW_012160777.1	Gnomon	transcript	1913405	2002677	.	+	.	Name=XR_001101410.1;ID=rna-XR_001101410.1;Dbxref=GeneID:105676576%2CGenbank:XR_001101410.1;Parent=gene-LOC105676576
NW_012160777.1	Gnomon	exon	2138252	2138459	.	-	.	ID=exon-XM_012374215.1-11;Dbxref=GeneID:105676391%2CGenbank:XM_012374215.1;Parent=rna-XM_012374215.1
NW_012160777.1	Gnomon	exon	2135732	2138177	.	-	.	ID=exon-XM_012374215.1-12;Dbxref=GeneID:105676391%2CGenbank:XM_012374215.1;Parent=rna-XM_012374215.1
NW_012160777.1	Gnomon	exon	2138543	2138655	.	-	.	ID=exon-XM_012374215.1-10;Dbxref=GeneID:105676391%2CGenbank:XM_012374215.1;Parent=rna-XM_012374215.1
NW_012160777.1	Gnomon	exon	4981522	4981914	.	-	.	ID=exon-XM_012374660.1-11;Dbxref=GeneID:105676618%2CGenbank:XM_012374660.1;Parent=rna-XM_012374660.1
NW_012160777.1	Gnomon	exon	4981991	4982266	.	-	.	ID=exon-XM_012374660.1-10;Dbxref=GeneID:105676618%2CGenbank:XM_012374660.1;Parent=rna-XM_012374660.1
NW_012160777.1	Gnomon	mRNA	1285554	1388188	.	+	.	Name=XM_012374575.1;ID=rna-XM_012374575.1;Dbxref=GeneID:105676563%2CGenbank:XM_012374575.1;Parent=gene-LOC105676563
NW_012160777.1	Gnomon	mRNA	2706988	2732094	.	-	.	Name=XM_012374335.1;ID=rna-XM_012374335.1;Dbxref=GeneID:105676442%2CGenbank:XM_012374335.1;Parent=gene-LOC105676442
NW_012160777.1	Gnomon	mRNA	2742541	2745696	.	+	.	Name=XM_012373987.1;ID=rna-XM_012373987.1;Dbxref=GeneID:105676251%2CGenbank:XM_012373987.1;Parent=gene-LOC105676251
NW_012160777.1	Gnomon	exon	1511006	1511140	.	-	.	ID=exon-XM_012374158.1-2;Dbxref=GeneID:105676354%2CGenbank:XM_012374158.1;Parent=rna-XM_012374158.1
NW_012160777.1	Gnomon	exon	1510483	1510916	.	-	.	ID=exon-XM_012374158.1-3;Dbxref=GeneID:105676354%2CGenbank:XM_012374158.1;Parent=rna-XM_012374158.1
NW_012160777.1	Gnomon	exon	1511325	1511595	.	-	.	ID=exon-XM_012374158.1-1;Dbxref=GeneID:105676354%2CGenbank:XM_012374158.1;Parent=rna-XM_012374158.1
NW_012160777.1	Gnomon	exon	3126792	3126968	.	-	.	ID=exon-XM_012374191.1-10;Dbxref=GeneID:105676372%2CGenbank:XM_012374191.1;Parent=rna-XM_012374191.1
NW_012160777.1	Gnomon	exon	3126394	3126666	.	-	.	ID=exon-XM_012374191.1-11;Dbxref=GeneID:105676372%2CGenbank:XM_012374191.1;Parent=rna-XM_012374191.1
NW_012160777.1	Gnomon	exon	3125913	3126083	.	-	.	ID=exon-XM_012374191.1-12;Dbxref=GeneID:105676372%2CGenbank:XM_012374191.1;Parent=rna-XM_012374191.1
NW_012160777.1	Gnomon	exon	3125654	3125780	.	-	.	ID=exon-XM_012374191.1-13;Dbxref=GeneID:105676372%2CGenbank:XM_012374191.1;Parent=rna-XM_012374191.1
NW_012160777.1	Gnomon	exon	3124729	3125353	.	-	.	ID=exon-XM_012374191.1-14;Dbxref=GeneID:105676372%2CGenbank:XM_012374191.1;Parent=rna-XM_012374191.1
NW_012160777.1	Gnomon	exon	1509123	1509358	.	-	.	ID=exon-XM_012374158.1-6;Dbxref=GeneID:105676354%2CGenbank:XM_012374158.1;Parent=rna-XM_012374158.1
NW_012160777.1	Gnomon	exon	1507996	1508970	.	-	.	ID=exon-XM_012374158.1-7;Dbxref=GeneID:105676354%2CGenbank:XM_012374158.1;Parent=rna-XM_012374158.1
NW_012160777.1	Gnomon	exon	1509823	1510095	.	-	.	ID=exon-XM_012374158.1-4;Dbxref=GeneID:105676354%2CGenbank:XM_012374158.1;Parent=rna-XM_012374158.1
NW_012160777.1	Gnomon	exon	1509429	1509734	.	-	.	ID=exon-XM_012374158.1-5;Dbxref=GeneID:105676354%2CGenbank:XM_012374158.1;Parent=rna-XM_012374158.1
NW_012160777.1	Gnomon	CDS	7758243	7758569	.	-	0	Name=XP_012229825.1;ID=cds-XP_012229825.1;Dbxref=GeneID:105676476%2CGenbank:XP_012229825.1;Parent=rna-XM_012374402.1
NW_012160777.1	Gnomon	CDS	7757838	7758100	.	-	0	Name=XP_012229825.1;ID=cds-XP_012229825.1;Dbxref=GeneID:105676476%2CGenbank:XP_012229825.1;Parent=rna-XM_012374402.1
NW_012160777.1	Gnomon	CDS	7757319	7757626	.	-	0	Name=XP_012229825.1;ID=cds-XP_012229825.1;Dbxref=GeneID:105676476%2CGenbank:XP_012229825.1;Parent=rna-XM_012374402.1
NW_012160777.1	Gnomon	CDS	7757050	7757249	.	-	0	Name=XP_012229825.1;ID=cds-XP_012229825.1;Dbxref=GeneID:105676476%2CGenbank:XP_012229825.1;Parent=rna-XM_012374402.1
NW_012160777.1	Gnomon	mRNA	5552620	5555238	.	-	.	Name=XM_012373986.1;ID=rna-XM_012373986.1;Dbxref=GeneID:105676250%2CGenbank:XM_012373986.1;Parent=gene-LOC105676250
NW_012160777.1	Gnomon	CDS	828771	828821	.	-	0	Name=XP_012229575.1;ID=cds-XP_012229575.1;Dbxref=GeneID:105676351%2CGenbank:XP_012229575.1;Parent=rna-XM_012374152.1
NW_012160777.1	Gnomon	CDS	827700	827921	.	-	0	Name=XP_012229575.1;ID=cds-XP_012229575.1;Dbxref=GeneID:105676351%2CGenbank:XP_012229575.1;Parent=rna-XM_012374152.1
NW_012160777.1	Gnomon	CDS	827267	827430	.	-	0	Name=XP_012229575.1;ID=cds-XP_012229575.1;Dbxref=GeneID:105676351%2CGenbank:XP_012229575.1;Parent=rna-XM_012374152.1
NW_012160777.1	Gnomon	CDS	826630	826779	.	-	0	Name=XP_012229575.1;ID=cds-XP_012229575.1;Dbxref=GeneID:105676351%2CGenbank:XP_012229575.1;Parent=rna-XM_012374152.1
NW_012160777.1	Gnomon	CDS	822071	822368	.	-	0	Name=XP_012229575.1;ID=cds-XP_012229575.1;Dbxref=GeneID:105676351%2CGenbank:XP_012229575.1;Parent=rna-XM_012374152.1
NW_012160777.1	Gnomon	CDS	820895	821132	.	-	0	Name=XP_012229575.1;ID=cds-XP_012229575.1;Dbxref=GeneID:105676351%2CGenbank:XP_012229575.1;Parent=rna-XM_012374152.1
NW_012160777.1	Gnomon	CDS	804238	804521	.	-	0	Name=XP_012229575.1;ID=cds-XP_012229575.1;Dbxref=GeneID:105676351%2CGenbank:XP_012229575.1;Parent=rna-XM_012374152.1
NW_012160777.1	Gnomon	CDS	803469	804082	.	-	0	Name=XP_012229575.1;ID=cds-XP_012229575.1;Dbxref=GeneID:105676351%2CGenbank:XP_012229575.1;Parent=rna-XM_012374152.1
NW_012160777.1	Gnomon	CDS	798393	798606	.	-	0	Name=XP_012229575.1;ID=cds-XP_012229575.1;Dbxref=GeneID:105676351%2CGenbank:XP_012229575.1;Parent=rna-XM_012374152.1
NW_012160777.1	Gnomon	CDS	797777	797968	.	-	0	Name=XP_012229575.1;ID=cds-XP_012229575.1;Dbxref=GeneID:105676351%2CGenbank:XP_012229575.1;Parent=rna-XM_012374152.1
NW_012160777.1	Gnomon	CDS	795314	795651	.	-	0	Name=XP_012229575.1;ID=cds-XP_012229575.1;Dbxref=GeneID:105676351%2CGenbank:XP_012229575.1;Parent=rna-XM_012374152.1
NW_012160777.1	Gnomon	CDS	794839	794928	.	-	0	Name=XP_012229575.1;ID=cds-XP_012229575.1;Dbxref=GeneID:105676351%2CGenbank:XP_012229575.1;Parent=rna-XM_012374152.1
NW_012160777.1	Gnomon	CDS	793818	793926	.	-	0	Name=XP_012229575.1;ID=cds-XP_012229575.1;Dbxref=GeneID:105676351%2CGenbank:XP_012229575.1;Parent=rna-XM_012374152.1
NW_012160777.1	Gnomon	CDS	793399	793576	.	-	0	Name=XP_012229575.1;ID=cds-XP_012229575.1;Dbxref=GeneID:105676351%2CGenbank:XP_012229575.1;Parent=rna-XM_012374152.1
NW_012160777.1	Gnomon	CDS	792893	793258	.	-	0	Name=XP_012229575.1;ID=cds-XP_012229575.1;Dbxref=GeneID:105676351%2CGenbank:XP_012229575.1;Parent=rna-XM_012374152.1
NW_012160777.1	Gnomon	CDS	792361	792646	.	-	0	Name=XP_012229575.1;ID=cds-XP_012229575.1;Dbxref=GeneID:105676351%2CGenbank:XP_012229575.1;Parent=rna-XM_012374152.1
NW_012160777.1	Gnomon	CDS	792091	792250	.	-	0	Name=XP_012229575.1;ID=cds-XP_012229575.1;Dbxref=GeneID:105676351%2CGenbank:XP_012229575.1;Parent=rna-XM_012374152.1
NW_012160777.1	Gnomon	mRNA	2301959	2303790	.	+	.	Name=XM_012374085.1;ID=rna-XM_012374085.1;Dbxref=GeneID:105676314%2CGenbank:XM_012374085.1;Parent=gene-LOC105676314
NW_012160777.1	Gnomon	exon	4582113	4582246	.	+	.	ID=exon-XM_012374233.1-2;Dbxref=GeneID:105676401%2CGenbank:XM_012374233.1;Parent=rna-XM_012374233.1
NW_012160777.1	Gnomon	exon	4582380	4582637	.	+	.	ID=exon-XM_012374233.1-3;Dbxref=GeneID:105676401%2CGenbank:XM_012374233.1;Parent=rna-XM_012374233.1
NW_012160777.1	Gnomon	exon	4582775	4582958	.	+	.	ID=exon-XM_012374233.1-4;Dbxref=GeneID:105676401%2CGenbank:XM_012374233.1;Parent=rna-XM_012374233.1
NW_012160777.1	Gnomon	exon	4583076	4583467	.	+	.	ID=exon-XM_012374233.1-5;Dbxref=GeneID:105676401%2CGenbank:XM_012374233.1;Parent=rna-XM_012374233.1
NW_012160777.1	Gnomon	exon	4581462	4581520	.	+	.	ID=exon-XM_012374233.1-1;Dbxref=GeneID:105676401%2CGenbank:XM_012374233.1;Parent=rna-XM_012374233.1
NW_012160777.1	Gnomon	exon	4583567	4583802	.	+	.	ID=exon-XM_012374233.1-6;Dbxref=GeneID:105676401%2CGenbank:XM_012374233.1;Parent=rna-XM_012374233.1
NW_012160777.1	Gnomon	exon	4583871	4584175	.	+	.	ID=exon-XM_012374233.1-7;Dbxref=GeneID:105676401%2CGenbank:XM_012374233.1;Parent=rna-XM_012374233.1
NW_012160777.1	Gnomon	exon	2746794	2747217	.	+	.	ID=exon-XM_012374532.1-1;Dbxref=GeneID:105676541%2CGenbank:XM_012374532.1;Parent=rna-XM_012374532.1
NW_012160777.1	Gnomon	exon	2747626	2747774	.	+	.	ID=exon-XM_012374532.1-2;Dbxref=GeneID:105676541%2CGenbank:XM_012374532.1;Parent=rna-XM_012374532.1
NW_012160777.1	Gnomon	exon	2748192	2748321	.	+	.	ID=exon-XM_012374532.1-3;Dbxref=GeneID:105676541%2CGenbank:XM_012374532.1;Parent=rna-XM_012374532.1
NW_012160777.1	Gnomon	exon	2748479	2748605	.	+	.	ID=exon-XM_012374532.1-4;Dbxref=GeneID:105676541%2CGenbank:XM_012374532.1;Parent=rna-XM_012374532.1
NW_012160777.1	Gnomon	exon	2749126	2749233	.	+	.	ID=exon-XM_012374532.1-5;Dbxref=GeneID:105676541%2CGenbank:XM_012374532.1;Parent=rna-XM_012374532.1
NW_012160777.1	Gnomon	exon	2749624	2749664	.	+	.	ID=exon-XM_012374532.1-6;Dbxref=GeneID:105676541%2CGenbank:XM_012374532.1;Parent=rna-XM_012374532.1
NW_012160777.1	Gnomon	transcript	1913405	2002677	.	+	.	Name=XR_001101411.1;ID=rna-XR_001101411.1;Dbxref=GeneID:105676576%2CGenbank:XR_001101411.1;Parent=gene-LOC105676576
NW_012160777.1	Gnomon	exon	2749777	2749821	.	+	.	ID=exon-XM_012374532.1-7;Dbxref=GeneID:105676541%2CGenbank:XM_012374532.1;Parent=rna-XM_012374532.1
NW_012160777.1	Gnomon	exon	2750604	2750769	.	+	.	ID=exon-XM_012374532.1-8;Dbxref=GeneID:105676541%2CGenbank:XM_012374532.1;Parent=rna-XM_012374532.1
NW_012160777.1	Gnomon	exon	2750891	2753039	.	+	.	ID=exon-XM_012374532.1-9;Dbxref=GeneID:105676541%2CGenbank:XM_012374532.1;Parent=rna-XM_012374532.1
NW_012160777.1	Gnomon	exon	5455008	5455126	.	+	.	ID=exon-XM_012374046.1-4;Dbxref=GeneID:105676298%2CGenbank:XM_012374046.1;Parent=rna-XM_012374046.1
NW_012160777.1	Gnomon	exon	5455198	5455780	.	+	.	ID=exon-XM_012374046.1-5;Dbxref=GeneID:105676298%2CGenbank:XM_012374046.1;Parent=rna-XM_012374046.1
NW_012160777.1	Gnomon	exon	5454411	5454507	.	+	.	ID=exon-XM_012374046.1-2;Dbxref=GeneID:105676298%2CGenbank:XM_012374046.1;Parent=rna-XM_012374046.1
NW_012160777.1	Gnomon	exon	5454657	5454858	.	+	.	ID=exon-XM_012374046.1-3;Dbxref=GeneID:105676298%2CGenbank:XM_012374046.1;Parent=rna-XM_012374046.1
NW_012160777.1	Gnomon	exon	5453869	5453974	.	+	.	ID=exon-XM_012374046.1-1;Dbxref=GeneID:105676298%2CGenbank:XM_012374046.1;Parent=rna-XM_012374046.1
NW_012160777.1	Gnomon	exon	3158789	3159493	.	-	.	ID=id-LOC105676375-2;Dbxref=GeneID:105676375;Parent=gene-LOC105676375
NW_012160777.1	Gnomon	exon	3165393	3166629	.	-	.	ID=id-LOC105676375-3;Dbxref=GeneID:105676375;Parent=gene-LOC105676375
NW_012160777.1	Gnomon	exon	7328378	7331913	.	-	.	ID=exon-XM_012374209.1-7;Dbxref=GeneID:105676387%2CGenbank:XM_012374209.1;Parent=rna-XM_012374209.1
NW_012160777.1	Gnomon	exon	7327026	7327452	.	-	.	ID=exon-XM_012374209.1-8;Dbxref=GeneID:105676387%2CGenbank:XM_012374209.1;Parent=rna-XM_012374209.1
NW_012160777.1	Gnomon	exon	7333398	7333560	.	-	.	ID=exon-XM_012374209.1-5;Dbxref=GeneID:105676387%2CGenbank:XM_012374209.1;Parent=rna-XM_012374209.1
NW_012160777.1	Gnomon	exon	7331983	7333319	.	-	.	ID=exon-XM_012374209.1-6;Dbxref=GeneID:105676387%2CGenbank:XM_012374209.1;Parent=rna-XM_012374209.1
NW_012160777.1	Gnomon	exon	7340059	7340177	.	-	.	ID=exon-XM_012374209.1-3;Dbxref=GeneID:105676387%2CGenbank:XM_012374209.1;Parent=rna-XM_012374209.1
NW_012160777.1	Gnomon	exon	7333666	7333758	.	-	.	ID=exon-XM_012374209.1-4;Dbxref=GeneID:105676387%2CGenbank:XM_012374209.1;Parent=rna-XM_012374209.1
NW_012160777.1	Gnomon	exon	7354936	7355933	.	-	.	ID=exon-XM_012374209.1-1;Dbxref=GeneID:105676387%2CGenbank:XM_012374209.1;Parent=rna-XM_012374209.1
NW_012160777.1	Gnomon	exon	7341055	7341211	.	-	.	ID=exon-XM_012374209.1-2;Dbxref=GeneID:105676387%2CGenbank:XM_012374209.1;Parent=rna-XM_012374209.1
NW_012160777.1	Gnomon	exon	4492405	4492629	.	+	.	ID=exon-XM_012374236.1-10;Dbxref=GeneID:105676402%2CGenbank:XM_012374236.1;Parent=rna-XM_012374236.1
NW_012160777.1	Gnomon	exon	4492729	4493397	.	+	.	ID=exon-XM_012374236.1-11;Dbxref=GeneID:105676402%2CGenbank:XM_012374236.1;Parent=rna-XM_012374236.1
NW_012160777.1	Gnomon	mRNA	1285554	1384783	.	+	.	Name=XM_012374574.1;ID=rna-XM_012374574.1;Dbxref=GeneID:105676563%2CGenbank:XM_012374574.1;Parent=gene-LOC105676563
NW_012160777.1	Gnomon	mRNA	2706988	2732209	.	-	.	Name=XM_012374334.1;ID=rna-XM_012374334.1;Dbxref=GeneID:105676442%2CGenbank:XM_012374334.1;Parent=gene-LOC105676442
NW_012160777.1	Gnomon	CDS	7758243	7758569	.	-	0	Name=XP_012229824.1;ID=cds-XP_012229824.1;Dbxref=GeneID:105676476%2CGenbank:XP_012229824.1;Parent=rna-XM_012374401.1
NW_012160777.1	Gnomon	CDS	7757838	7758100	.	-	0	Name=XP_012229824.1;ID=cds-XP_012229824.1;Dbxref=GeneID:105676476%2CGenbank:XP_012229824.1;Parent=rna-XM_012374401.1
NW_012160777.1	Gnomon	CDS	7757319	7757626	.	-	0	Name=XP_012229824.1;ID=cds-XP_012229824.1;Dbxref=GeneID:105676476%2CGenbank:XP_012229824.1;Parent=rna-XM_012374401.1
NW_012160777.1	Gnomon	CDS	7757050	7757249	.	-	0	Name=XP_012229824.1;ID=cds-XP_012229824.1;Dbxref=GeneID:105676476%2CGenbank:XP_012229824.1;Parent=rna-XM_012374401.1
NW_012160777.1	Gnomon	mRNA	2301964	2304446	.	+	.	Name=XM_012374084.1;ID=rna-XM_012374084.1;Dbxref=GeneID:105676314%2CGenbank:XM_012374084.1;Parent=gene-LOC105676314
NW_012160777.1	Gnomon	CDS	981357	981449	.	-	0	Name=XP_012229574.1;ID=cds-XP_012229574.1;Dbxref=GeneID:105676351%2CGenbank:XP_012229574.1;Parent=rna-XM_012374151.1
NW_012160777.1	Gnomon	CDS	916588	916696	.	-	0	Name=XP_012229574.1;ID=cds-XP_012229574.1;Dbxref=GeneID:105676351%2CGenbank:XP_012229574.1;Parent=rna-XM_012374151.1
NW_012160777.1	Gnomon	CDS	916008	916045	.	-	0	Name=XP_012229574.1;ID=cds-XP_012229574.1;Dbxref=GeneID:105676351%2CGenbank:XP_012229574.1;Parent=rna-XM_012374151.1
NW_012160777.1	Gnomon	CDS	855977	856156	.	-	0	Name=XP_012229574.1;ID=cds-XP_012229574.1;Dbxref=GeneID:105676351%2CGenbank:XP_012229574.1;Parent=rna-XM_012374151.1
NW_012160777.1	Gnomon	CDS	833478	833543	.	-	0	Name=XP_012229574.1;ID=cds-XP_012229574.1;Dbxref=GeneID:105676351%2CGenbank:XP_012229574.1;Parent=rna-XM_012374151.1
NW_012160777.1	Gnomon	CDS	827700	827921	.	-	0	Name=XP_012229574.1;ID=cds-XP_012229574.1;Dbxref=GeneID:105676351%2CGenbank:XP_012229574.1;Parent=rna-XM_012374151.1
NW_012160777.1	Gnomon	CDS	827267	827430	.	-	0	Name=XP_012229574.1;ID=cds-XP_012229574.1;Dbxref=GeneID:105676351%2CGenbank:XP_012229574.1;Parent=rna-XM_012374151.1
NW_012160777.1	Gnomon	CDS	826630	826779	.	-	0	Name=XP_012229574.1;ID=cds-XP_012229574.1;Dbxref=GeneID:105676351%2CGenbank:XP_012229574.1;Parent=rna-XM_012374151.1
NW_012160777.1	Gnomon	CDS	822071	822368	.	-	0	Name=XP_012229574.1;ID=cds-XP_012229574.1;Dbxref=GeneID:105676351%2CGenbank:XP_012229574.1;Parent=rna-XM_012374151.1
NW_012160777.1	Gnomon	CDS	820895	821132	.	-	0	Name=XP_012229574.1;ID=cds-XP_012229574.1;Dbxref=GeneID:105676351%2CGenbank:XP_012229574.1;Parent=rna-XM_012374151.1
NW_012160777.1	Gnomon	CDS	804238	804518	.	-	0	Name=XP_012229574.1;ID=cds-XP_012229574.1;Dbxref=GeneID:105676351%2CGenbank:XP_012229574.1;Parent=rna-XM_012374151.1
NW_012160777.1	Gnomon	CDS	803469	804082	.	-	0	Name=XP_012229574.1;ID=cds-XP_012229574.1;Dbxref=GeneID:105676351%2CGenbank:XP_012229574.1;Parent=rna-XM_012374151.1
NW_012160777.1	Gnomon	CDS	798393	798606	.	-	0	Name=XP_012229574.1;ID=cds-XP_012229574.1;Dbxref=GeneID:105676351%2CGenbank:XP_012229574.1;Parent=rna-XM_012374151.1
NW_012160777.1	Gnomon	CDS	797777	797968	.	-	0	Name=XP_012229574.1;ID=cds-XP_012229574.1;Dbxref=GeneID:105676351%2CGenbank:XP_012229574.1;Parent=rna-XM_012374151.1
NW_012160777.1	Gnomon	CDS	795314	795651	.	-	0	Name=XP_012229574.1;ID=cds-XP_012229574.1;Dbxref=GeneID:105676351%2CGenbank:XP_012229574.1;Parent=rna-XM_012374151.1
NW_012160777.1	Gnomon	CDS	794839	794928	.	-	0	Name=XP_012229574.1;ID=cds-XP_012229574.1;Dbxref=GeneID:105676351%2CGenbank:XP_012229574.1;Parent=rna-XM_012374151.1
NW_012160777.1	Gnomon	CDS	793818	793926	.	-	0	Name=XP_012229574.1;ID=cds-XP_012229574.1;Dbxref=GeneID:105676351%2CGenbank:XP_012229574.1;Parent=rna-XM_012374151.1
NW_012160777.1	Gnomon	CDS	793399	793576	.	-	0	Name=XP_012229574.1;ID=cds-XP_012229574.1;Dbxref=GeneID:105676351%2CGenbank:XP_012229574.1;Parent=rna-XM_012374151.1
NW_012160777.1	Gnomon	CDS	792893	793258	.	-	0	Name=XP_012229574.1;ID=cds-XP_012229574.1;Dbxref=GeneID:105676351%2CGenbank:XP_012229574.1;Parent=rna-XM_012374151.1
NW_012160777.1	Gnomon	CDS	792361	792646	.	-	0	Name=XP_012229574.1;ID=cds-XP_012229574.1;Dbxref=GeneID:105676351%2CGenbank:XP_012229574.1;Parent=rna-XM_012374151.1
NW_012160777.1	Gnomon	CDS	792091	792250	.	-	0	Name=XP_012229574.1;ID=cds-XP_012229574.1;Dbxref=GeneID:105676351%2CGenbank:XP_012229574.1;Parent=rna-XM_012374151.1
NW_012160777.1	Gnomon	transcript	1913405	2002677	.	+	.	Name=XR_001101412.1;ID=rna-XR_001101412.1;Dbxref=GeneID:105676576%2CGenbank:XR_001101412.1;Parent=gene-LOC105676576
NW_012160777.1	Gnomon	exon	2647721	2647836	.	-	.	ID=exon-XM_012374280.1-1;Dbxref=GeneID:105676418%2CGenbank:XM_012374280.1;Parent=rna-XM_012374280.1
NW_012160777.1	Gnomon	exon	2646233	2646942	.	-	.	ID=exon-XM_012374280.1-4;Dbxref=GeneID:105676418%2CGenbank:XM_012374280.1;Parent=rna-XM_012374280.1
NW_012160777.1	Gnomon	exon	2644013	2644398	.	-	.	ID=exon-XM_012374280.1-5;Dbxref=GeneID:105676418%2CGenbank:XM_012374280.1;Parent=rna-XM_012374280.1
NW_012160777.1	Gnomon	exon	2647364	2647624	.	-	.	ID=exon-XM_012374280.1-2;Dbxref=GeneID:105676418%2CGenbank:XM_012374280.1;Parent=rna-XM_012374280.1
NW_012160777.1	Gnomon	exon	2647052	2647264	.	-	.	ID=exon-XM_012374280.1-3;Dbxref=GeneID:105676418%2CGenbank:XM_012374280.1;Parent=rna-XM_012374280.1
NW_012160777.1	Gnomon	exon	2642662	2643952	.	-	.	ID=exon-XM_012374280.1-6;Dbxref=GeneID:105676418%2CGenbank:XM_012374280.1;Parent=rna-XM_012374280.1
NW_012160777.1	Gnomon	exon	509661	509828	.	+	.	ID=exon-XM_012374172.1-10;Dbxref=GeneID:105676368%2CGenbank:XM_012374172.1;Parent=rna-XM_012374172.1
NW_012160777.1	Gnomon	CDS	2845028	2845313	.	+	0	Name=XP_012229679.1;ID=cds-XP_012229679.1;Dbxref=GeneID:105676413%2CGenbank:XP_012229679.1;Parent=rna-XM_012374256.1
NW_012160777.1	Gnomon	CDS	2869922	2869981	.	+	0	Name=XP_012229679.1;ID=cds-XP_012229679.1;Dbxref=GeneID:105676413%2CGenbank:XP_012229679.1;Parent=rna-XM_012374256.1
NW_012160777.1	Gnomon	CDS	2879556	2879615	.	+	0	Name=XP_012229679.1;ID=cds-XP_012229679.1;Dbxref=GeneID:105676413%2CGenbank:XP_012229679.1;Parent=rna-XM_012374256.1
NW_012160777.1	Gnomon	CDS	2881690	2881927	.	+	0	Name=XP_012229679.1;ID=cds-XP_012229679.1;Dbxref=GeneID:105676413%2CGenbank:XP_012229679.1;Parent=rna-XM_012374256.1
NW_012160777.1	Gnomon	CDS	2882691	2883027	.	+	0	Name=XP_012229679.1;ID=cds-XP_012229679.1;Dbxref=GeneID:105676413%2CGenbank:XP_012229679.1;Parent=rna-XM_012374256.1
NW_012160777.1	Gnomon	exon	3516378	3516794	.	+	.	ID=exon-XM_012374101.1-10;Dbxref=GeneID:105676321%2CGenbank:XM_012374101.1;Parent=rna-XM_012374101.1
NW_012160777.1	Gnomon	CDS	3053159	3053269	.	-	0	Name=XP_012229439.1;ID=cds-XP_012229439.1;Dbxref=GeneID:105676273%2CGenbank:XP_012229439.1;Parent=rna-XM_012374016.1
NW_012160777.1	Gnomon	CDS	3052889	3053021	.	-	0	Name=XP_012229439.1;ID=cds-XP_012229439.1;Dbxref=GeneID:105676273%2CGenbank:XP_012229439.1;Parent=rna-XM_012374016.1
NW_012160777.1	Gnomon	CDS	3052607	3052782	.	-	0	Name=XP_012229439.1;ID=cds-XP_012229439.1;Dbxref=GeneID:105676273%2CGenbank:XP_012229439.1;Parent=rna-XM_012374016.1
NW_012160777.1	Gnomon	mRNA	1312233	1388188	.	+	.	Name=XM_012374573.1;ID=rna-XM_012374573.1;Dbxref=GeneID:105676563%2CGenbank:XM_012374573.1;Parent=gene-LOC105676563
NW_012160777.1	Gnomon	exon	1167068	1175362	.	+	.	ID=exon-XM_012374126.1-12;Dbxref=GeneID:105676335%2CGenbank:XM_012374126.1;Parent=rna-XM_012374126.1
NW_012160777.1	Gnomon	exon	1162344	1162713	.	+	.	ID=exon-XM_012374126.1-10;Dbxref=GeneID:105676335%2CGenbank:XM_012374126.1;Parent=rna-XM_012374126.1
NW_012160777.1	Gnomon	exon	1163466	1163498	.	+	.	ID=exon-XM_012374126.1-11;Dbxref=GeneID:105676335%2CGenbank:XM_012374126.1;Parent=rna-XM_012374126.1
NW_012160777.1	Gnomon	exon	2749624	2749664	.	+	.	ID=exon-XM_012374531.1-7;Dbxref=GeneID:105676541%2CGenbank:XM_012374531.1;Parent=rna-XM_012374531.1
NW_012160777.1	Gnomon	exon	2749777	2749821	.	+	.	ID=exon-XM_012374531.1-8;Dbxref=GeneID:105676541%2CGenbank:XM_012374531.1;Parent=rna-XM_012374531.1
NW_012160777.1	Gnomon	exon	2748479	2748605	.	+	.	ID=exon-XM_012374531.1-5;Dbxref=GeneID:105676541%2CGenbank:XM_012374531.1;Parent=rna-XM_012374531.1
NW_012160777.1	Gnomon	exon	2749126	2749233	.	+	.	ID=exon-XM_012374531.1-6;Dbxref=GeneID:105676541%2CGenbank:XM_012374531.1;Parent=rna-XM_012374531.1
NW_012160777.1	Gnomon	exon	2750604	2750769	.	+	.	ID=exon-XM_012374531.1-9;Dbxref=GeneID:105676541%2CGenbank:XM_012374531.1;Parent=rna-XM_012374531.1
NW_012160777.1	Gnomon	exon	2747626	2747774	.	+	.	ID=exon-XM_012374531.1-3;Dbxref=GeneID:105676541%2CGenbank:XM_012374531.1;Parent=rna-XM_012374531.1
NW_012160777.1	Gnomon	exon	2748192	2748321	.	+	.	ID=exon-XM_012374531.1-4;Dbxref=GeneID:105676541%2CGenbank:XM_012374531.1;Parent=rna-XM_012374531.1
NW_012160777.1	Gnomon	exon	2746791	2747217	.	+	.	ID=exon-XM_012374531.1-1;Dbxref=GeneID:105676541%2CGenbank:XM_012374531.1;Parent=rna-XM_012374531.1
NW_012160777.1	Gnomon	exon	2747401	2747528	.	+	.	ID=exon-XM_012374531.1-2;Dbxref=GeneID:105676541%2CGenbank:XM_012374531.1;Parent=rna-XM_012374531.1
NW_012160777.1	Gnomon	exon	3647124	3647767	.	-	.	ID=exon-XM_012374407.1-1;Dbxref=GeneID:105676477%2CGenbank:XM_012374407.1;Parent=rna-XM_012374407.1
NW_012160777.1	Gnomon	exon	3621346	3625995	.	-	.	ID=exon-XM_012374407.1-2;Dbxref=GeneID:105676477%2CGenbank:XM_012374407.1;Parent=rna-XM_012374407.1
NW_012160777.1	Gnomon	mRNA	2706988	2732095	.	-	.	Name=XM_012374333.1;ID=rna-XM_012374333.1;Dbxref=GeneID:105676442%2CGenbank:XM_012374333.1;Parent=gene-LOC105676442
NW_012160777.1	Gnomon	CDS	1738309	1738488	.	-	0	Name=XP_012229773.1;ID=cds-XP_012229773.1;Dbxref=GeneID:105676455%2CGenbank:XP_012229773.1;Parent=rna-XM_012374350.1
NW_012160777.1	Gnomon	CDS	1737810	1738016	.	-	0	Name=XP_012229773.1;ID=cds-XP_012229773.1;Dbxref=GeneID:105676455%2CGenbank:XP_012229773.1;Parent=rna-XM_012374350.1
NW_012160777.1	Gnomon	CDS	1737567	1737715	.	-	0	Name=XP_012229773.1;ID=cds-XP_012229773.1;Dbxref=GeneID:105676455%2CGenbank:XP_012229773.1;Parent=rna-XM_012374350.1
NW_012160777.1	Gnomon	CDS	1737298	1737461	.	-	0	Name=XP_012229773.1;ID=cds-XP_012229773.1;Dbxref=GeneID:105676455%2CGenbank:XP_012229773.1;Parent=rna-XM_012374350.1
NW_012160777.1	Gnomon	CDS	1737086	1737206	.	-	0	Name=XP_012229773.1;ID=cds-XP_012229773.1;Dbxref=GeneID:105676455%2CGenbank:XP_012229773.1;Parent=rna-XM_012374350.1
NW_012160777.1	Gnomon	CDS	1736838	1736991	.	-	0	Name=XP_012229773.1;ID=cds-XP_012229773.1;Dbxref=GeneID:105676455%2CGenbank:XP_012229773.1;Parent=rna-XM_012374350.1
NW_012160777.1	Gnomon	CDS	1736560	1736760	.	-	0	Name=XP_012229773.1;ID=cds-XP_012229773.1;Dbxref=GeneID:105676455%2CGenbank:XP_012229773.1;Parent=rna-XM_012374350.1
NW_012160777.1	Gnomon	CDS	1736346	1736479	.	-	0	Name=XP_012229773.1;ID=cds-XP_012229773.1;Dbxref=GeneID:105676455%2CGenbank:XP_012229773.1;Parent=rna-XM_012374350.1
NW_012160777.1	Gnomon	CDS	1736176	1736278	.	-	0	Name=XP_012229773.1;ID=cds-XP_012229773.1;Dbxref=GeneID:105676455%2CGenbank:XP_012229773.1;Parent=rna-XM_012374350.1
NW_012160777.1	Gnomon	CDS	1735747	1736004	.	-	0	Name=XP_012229773.1;ID=cds-XP_012229773.1;Dbxref=GeneID:105676455%2CGenbank:XP_012229773.1;Parent=rna-XM_012374350.1
NW_012160777.1	Gnomon	mRNA	2304381	2306428	.	-	.	Name=XM_012374083.1;ID=rna-XM_012374083.1;Dbxref=GeneID:105676313%2CGenbank:XM_012374083.1;Parent=gene-LOC105676313
NW_012160777.1	Gnomon	CDS	5067446	5068618	.	-	0	Name=XP_012229533.1;ID=cds-XP_012229533.1;Dbxref=GeneID:105676327%2CGenbank:XP_012229533.1;Parent=rna-XM_012374110.1
NW_012160777.1	Gnomon	exon	2895719	2895870	.	+	.	ID=exon-XM_012374666.1-1;Dbxref=GeneID:105676623%2CGenbank:XM_012374666.1;Parent=rna-XM_012374666.1
NW_012160777.1	Gnomon	exon	2897144	2897335	.	+	.	ID=exon-XM_012374666.1-4;Dbxref=GeneID:105676623%2CGenbank:XM_012374666.1;Parent=rna-XM_012374666.1
NW_012160777.1	Gnomon	exon	2896203	2896532	.	+	.	ID=exon-XM_012374666.1-2;Dbxref=GeneID:105676623%2CGenbank:XM_012374666.1;Parent=rna-XM_012374666.1
NW_012160777.1	Gnomon	exon	2896625	2897074	.	+	.	ID=exon-XM_012374666.1-3;Dbxref=GeneID:105676623%2CGenbank:XM_012374666.1;Parent=rna-XM_012374666.1
NW_012160777.1	Gnomon	CDS	4997574	4997591	.	+	0	Name=XP_012229929.1;ID=cds-XP_012229929.1;Dbxref=GeneID:105676527%2CGenbank:XP_012229929.1;Parent=rna-XM_012374506.1
NW_012160777.1	Gnomon	CDS	4997712	4997872	.	+	0	Name=XP_012229929.1;ID=cds-XP_012229929.1;Dbxref=GeneID:105676527%2CGenbank:XP_012229929.1;Parent=rna-XM_012374506.1
NW_012160777.1	Gnomon	CDS	4997963	4998369	.	+	0	Name=XP_012229929.1;ID=cds-XP_012229929.1;Dbxref=GeneID:105676527%2CGenbank:XP_012229929.1;Parent=rna-XM_012374506.1
NW_012160777.1	Gnomon	CDS	4998448	4998584	.	+	0	Name=XP_012229929.1;ID=cds-XP_012229929.1;Dbxref=GeneID:105676527%2CGenbank:XP_012229929.1;Parent=rna-XM_012374506.1
NW_012160777.1	Gnomon	CDS	4998708	4998850	.	+	0	Name=XP_012229929.1;ID=cds-XP_012229929.1;Dbxref=GeneID:105676527%2CGenbank:XP_012229929.1;Parent=rna-XM_012374506.1
NW_012160777.1	Gnomon	CDS	4998927	4999075	.	+	0	Name=XP_012229929.1;ID=cds-XP_012229929.1;Dbxref=GeneID:105676527%2CGenbank:XP_012229929.1;Parent=rna-XM_012374506.1
NW_012160777.1	Gnomon	CDS	4999207	4999380	.	+	0	Name=XP_012229929.1;ID=cds-XP_012229929.1;Dbxref=GeneID:105676527%2CGenbank:XP_012229929.1;Parent=rna-XM_012374506.1
NW_012160777.1	Gnomon	CDS	5000453	5000544	.	+	0	Name=XP_012229929.1;ID=cds-XP_012229929.1;Dbxref=GeneID:105676527%2CGenbank:XP_012229929.1;Parent=rna-XM_012374506.1
NW_012160777.1	Gnomon	exon	3532506	3532702	.	-	.	ID=exon-XM_012374092.1-5;Dbxref=GeneID:105676318%2CGenbank:XM_012374092.1;Parent=rna-XM_012374092.1
NW_012160777.1	Gnomon	exon	3530983	3531239	.	-	.	ID=exon-XM_012374092.1-6;Dbxref=GeneID:105676318%2CGenbank:XM_012374092.1;Parent=rna-XM_012374092.1
NW_012160777.1	Gnomon	exon	3537456	3539806	.	-	.	ID=exon-XM_012374092.1-3;Dbxref=GeneID:105676318%2CGenbank:XM_012374092.1;Parent=rna-XM_012374092.1
NW_012160777.1	Gnomon	exon	3535139	3535402	.	-	.	ID=exon-XM_012374092.1-4;Dbxref=GeneID:105676318%2CGenbank:XM_012374092.1;Parent=rna-XM_012374092.1
NW_012160777.1	Gnomon	exon	3542274	3542486	.	-	.	ID=exon-XM_012374092.1-1;Dbxref=GeneID:105676318%2CGenbank:XM_012374092.1;Parent=rna-XM_012374092.1
NW_012160777.1	Gnomon	exon	3541956	3542177	.	-	.	ID=exon-XM_012374092.1-2;Dbxref=GeneID:105676318%2CGenbank:XM_012374092.1;Parent=rna-XM_012374092.1
NW_012160777.1	Gnomon	exon	3528290	3528379	.	-	.	ID=exon-XM_012374092.1-9;Dbxref=GeneID:105676318%2CGenbank:XM_012374092.1;Parent=rna-XM_012374092.1
NW_012160777.1	Gnomon	exon	3530311	3530528	.	-	.	ID=exon-XM_012374092.1-7;Dbxref=GeneID:105676318%2CGenbank:XM_012374092.1;Parent=rna-XM_012374092.1
NW_012160777.1	Gnomon	exon	3528974	3529176	.	-	.	ID=exon-XM_012374092.1-8;Dbxref=GeneID:105676318%2CGenbank:XM_012374092.1;Parent=rna-XM_012374092.1
NW_012160777.1	Gnomon	exon	2882691	2883061	.	+	.	ID=exon-XM_012374258.1-7;Dbxref=GeneID:105676413%2CGenbank:XM_012374258.1;Parent=rna-XM_012374258.1
NW_012160777.1	Gnomon	exon	2845015	2845313	.	+	.	ID=exon-XM_012374258.1-3;Dbxref=GeneID:105676413%2CGenbank:XM_012374258.1;Parent=rna-XM_012374258.1
NW_012160777.1	Gnomon	exon	2869922	2869981	.	+	.	ID=exon-XM_012374258.1-4;Dbxref=GeneID:105676413%2CGenbank:XM_012374258.1;Parent=rna-XM_012374258.1
NW_012160777.1	Gnomon	exon	2879556	2879615	.	+	.	ID=exon-XM_012374258.1-5;Dbxref=GeneID:105676413%2CGenbank:XM_012374258.1;Parent=rna-XM_012374258.1
NW_012160777.1	Gnomon	exon	2881690	2881927	.	+	.	ID=exon-XM_012374258.1-6;Dbxref=GeneID:105676413%2CGenbank:XM_012374258.1;Parent=rna-XM_012374258.1
NW_012160777.1	Gnomon	exon	2832549	2832659	.	+	.	ID=exon-XM_012374258.1-1;Dbxref=GeneID:105676413%2CGenbank:XM_012374258.1;Parent=rna-XM_012374258.1
NW_012160777.1	Gnomon	exon	2832737	2832871	.	+	.	ID=exon-XM_012374258.1-2;Dbxref=GeneID:105676413%2CGenbank:XM_012374258.1;Parent=rna-XM_012374258.1
NW_012160777.1	Gnomon	mRNA	4552231	4569491	.	+	.	Name=XM_012374239.1;ID=rna-XM_012374239.1;Dbxref=GeneID:105676404%2CGenbank:XM_012374239.1;Parent=gene-LOC105676404
NW_012160777.1	Gnomon	exon	765215	765301	.	+	.	ID=exon-XM_012373951.1-2;Dbxref=GeneID:105676215%2CGenbank:XM_012373951.1;Parent=rna-XM_012373951.1
NW_012160777.1	Gnomon	exon	765405	765521	.	+	.	ID=exon-XM_012373951.1-3;Dbxref=GeneID:105676215%2CGenbank:XM_012373951.1;Parent=rna-XM_012373951.1
NW_012160777.1	Gnomon	exon	764115	765071	.	+	.	ID=exon-XM_012373951.1-1;Dbxref=GeneID:105676215%2CGenbank:XM_012373951.1;Parent=rna-XM_012373951.1
NW_012160777.1	Gnomon	mRNA	4970469	4972858	.	+	.	Name=XM_012373984.1;ID=rna-XM_012373984.1;Dbxref=GeneID:105676249%2CGenbank:XM_012373984.1;Parent=gene-LOC105676249
NW_012160777.1	Gnomon	exon	1266112	1266200	.	-	.	ID=exon-XM_012374578.1-2;Dbxref=GeneID:105676568%2CGenbank:XM_012374578.1;Parent=rna-XM_012374578.1
NW_012160777.1	Gnomon	exon	1265265	1265355	.	-	.	ID=exon-XM_012374578.1-3;Dbxref=GeneID:105676568%2CGenbank:XM_012374578.1;Parent=rna-XM_012374578.1
NW_012160777.1	Gnomon	exon	1262216	1262452	.	-	.	ID=exon-XM_012374578.1-4;Dbxref=GeneID:105676568%2CGenbank:XM_012374578.1;Parent=rna-XM_012374578.1
NW_012160777.1	Gnomon	exon	1256583	1256899	.	-	.	ID=exon-XM_012374578.1-5;Dbxref=GeneID:105676568%2CGenbank:XM_012374578.1;Parent=rna-XM_012374578.1
NW_012160777.1	Gnomon	exon	1256042	1256293	.	-	.	ID=exon-XM_012374578.1-6;Dbxref=GeneID:105676568%2CGenbank:XM_012374578.1;Parent=rna-XM_012374578.1
NW_012160777.1	Gnomon	exon	1255532	1255599	.	-	.	ID=exon-XM_012374578.1-7;Dbxref=GeneID:105676568%2CGenbank:XM_012374578.1;Parent=rna-XM_012374578.1
NW_012160777.1	Gnomon	exon	1252188	1252266	.	-	.	ID=exon-XM_012374578.1-8;Dbxref=GeneID:105676568%2CGenbank:XM_012374578.1;Parent=rna-XM_012374578.1
NW_012160777.1	Gnomon	exon	1250857	1251006	.	-	.	ID=exon-XM_012374578.1-9;Dbxref=GeneID:105676568%2CGenbank:XM_012374578.1;Parent=rna-XM_012374578.1
NW_012160777.1	Gnomon	exon	1267880	1268088	.	-	.	ID=exon-XM_012374578.1-1;Dbxref=GeneID:105676568%2CGenbank:XM_012374578.1;Parent=rna-XM_012374578.1
NW_012160777.1	Gnomon	exon	6599551	6599758	.	+	.	ID=exon-XM_012373998.1-1;Dbxref=GeneID:105676260%2CGenbank:XM_012373998.1;Parent=rna-XM_012373998.1
NW_012160777.1	Gnomon	exon	6599953	6600160	.	+	.	ID=exon-XM_012373998.1-2;Dbxref=GeneID:105676260%2CGenbank:XM_012373998.1;Parent=rna-XM_012373998.1
NW_012160777.1	Gnomon	exon	6600896	6601070	.	+	.	ID=exon-XM_012373998.1-5;Dbxref=GeneID:105676260%2CGenbank:XM_012373998.1;Parent=rna-XM_012373998.1
NW_012160777.1	Gnomon	exon	6601148	6601345	.	+	.	ID=exon-XM_012373998.1-6;Dbxref=GeneID:105676260%2CGenbank:XM_012373998.1;Parent=rna-XM_012373998.1
NW_012160777.1	Gnomon	exon	6600247	6600488	.	+	.	ID=exon-XM_012373998.1-3;Dbxref=GeneID:105676260%2CGenbank:XM_012373998.1;Parent=rna-XM_012373998.1
NW_012160777.1	Gnomon	exon	6600602	6600805	.	+	.	ID=exon-XM_012373998.1-4;Dbxref=GeneID:105676260%2CGenbank:XM_012373998.1;Parent=rna-XM_012373998.1
NW_012160777.1	Gnomon	exon	6601544	6601804	.	+	.	ID=exon-XM_012373998.1-7;Dbxref=GeneID:105676260%2CGenbank:XM_012373998.1;Parent=rna-XM_012373998.1
NW_012160777.1	Gnomon	exon	7635549	7635992	.	-	.	ID=exon-XM_012374618.1-3;Dbxref=GeneID:105676594%2CGenbank:XM_012374618.1;Parent=rna-XM_012374618.1
NW_012160777.1	Gnomon	exon	7636580	7636657	.	-	.	ID=exon-XM_012374618.1-1;Dbxref=GeneID:105676594%2CGenbank:XM_012374618.1;Parent=rna-XM_012374618.1
NW_012160777.1	Gnomon	exon	7636277	7636347	.	-	.	ID=exon-XM_012374618.1-2;Dbxref=GeneID:105676594%2CGenbank:XM_012374618.1;Parent=rna-XM_012374618.1
NW_012160777.1	Gnomon	CDS	3471684	3471888	.	+	0	Name=XP_012229438.1;ID=cds-XP_012229438.1;Dbxref=GeneID:105676272%2CGenbank:XP_012229438.1;Parent=rna-XM_012374015.1
NW_012160777.1	Gnomon	CDS	3472136	3472266	.	+	0	Name=XP_012229438.1;ID=cds-XP_012229438.1;Dbxref=GeneID:105676272%2CGenbank:XP_012229438.1;Parent=rna-XM_012374015.1
NW_012160777.1	Gnomon	mRNA	1284839	1388188	.	+	.	Name=XM_012374572.1;ID=rna-XM_012374572.1;Dbxref=GeneID:105676563%2CGenbank:XM_012374572.1;Parent=gene-LOC105676563
NW_012160777.1	Gnomon	exon	5538716	5538906	.	-	.	ID=exon-XM_012374044.1-2;Dbxref=GeneID:105676297%2CGenbank:XM_012374044.1;Parent=rna-XM_012374044.1
NW_012160777.1	Gnomon	exon	5538509	5538647	.	-	.	ID=exon-XM_012374044.1-3;Dbxref=GeneID:105676297%2CGenbank:XM_012374044.1;Parent=rna-XM_012374044.1
NW_012160777.1	Gnomon	exon	5539107	5539267	.	-	.	ID=exon-XM_012374044.1-1;Dbxref=GeneID:105676297%2CGenbank:XM_012374044.1;Parent=rna-XM_012374044.1
NW_012160777.1	Gnomon	exon	5536696	5536985	.	-	.	ID=exon-XM_012374044.1-6;Dbxref=GeneID:105676297%2CGenbank:XM_012374044.1;Parent=rna-XM_012374044.1
NW_012160777.1	Gnomon	exon	5538381	5538410	.	-	.	ID=exon-XM_012374044.1-4;Dbxref=GeneID:105676297%2CGenbank:XM_012374044.1;Parent=rna-XM_012374044.1
NW_012160777.1	Gnomon	exon	5537184	5537341	.	-	.	ID=exon-XM_012374044.1-5;Dbxref=GeneID:105676297%2CGenbank:XM_012374044.1;Parent=rna-XM_012374044.1
NW_012160777.1	Gnomon	exon	497200	497409	.	-	.	ID=exon-XM_012374179.1-3;Dbxref=GeneID:105676370%2CGenbank:XM_012374179.1;Parent=rna-XM_012374179.1
NW_012160777.1	Gnomon	exon	496342	496953	.	-	.	ID=exon-XM_012374179.1-4;Dbxref=GeneID:105676370%2CGenbank:XM_012374179.1;Parent=rna-XM_012374179.1
NW_012160777.1	Gnomon	exon	498289	498447	.	-	.	ID=exon-XM_012374179.1-1;Dbxref=GeneID:105676370%2CGenbank:XM_012374179.1;Parent=rna-XM_012374179.1
NW_012160777.1	Gnomon	exon	497616	497723	.	-	.	ID=exon-XM_012374179.1-2;Dbxref=GeneID:105676370%2CGenbank:XM_012374179.1;Parent=rna-XM_012374179.1
NW_012160777.1	Gnomon	exon	494824	495054	.	-	.	ID=exon-XM_012374179.1-7;Dbxref=GeneID:105676370%2CGenbank:XM_012374179.1;Parent=rna-XM_012374179.1
NW_012160777.1	Gnomon	exon	494547	494760	.	-	.	ID=exon-XM_012374179.1-8;Dbxref=GeneID:105676370%2CGenbank:XM_012374179.1;Parent=rna-XM_012374179.1
NW_012160777.1	Gnomon	exon	495955	496024	.	-	.	ID=exon-XM_012374179.1-5;Dbxref=GeneID:105676370%2CGenbank:XM_012374179.1;Parent=rna-XM_012374179.1
NW_012160777.1	Gnomon	exon	495715	495874	.	-	.	ID=exon-XM_012374179.1-6;Dbxref=GeneID:105676370%2CGenbank:XM_012374179.1;Parent=rna-XM_012374179.1
NW_012160777.1	tRNAscan-SE	gene	6525045	6525118	.	-	.	Name=Trnat-agu;ID=gene-Trnat-agu-4;Dbxref=GeneID:105667243
NW_012160777.1	Gnomon	mRNA	2304381	2306428	.	-	.	Name=XM_012374082.1;ID=rna-XM_012374082.1;Dbxref=GeneID:105676313%2CGenbank:XM_012374082.1;Parent=gene-LOC105676313
NW_012160777.1	tRNAscan-SE	exon	6525045	6525118	.	-	.	ID=exon-Trnat-agu-4-1;Dbxref=GeneID:105667243;Note=transfer RNA threonine (anticodon AGU);Parent=rna-Trnat-agu-4
NW_012160777.1	Gnomon	CDS	1738309	1738488	.	-	0	Name=XP_012229772.1;ID=cds-XP_012229772.1;Dbxref=GeneID:105676455%2CGenbank:XP_012229772.1;Parent=rna-XM_012374349.1
NW_012160777.1	Gnomon	CDS	1737810	1738016	.	-	0	Name=XP_012229772.1;ID=cds-XP_012229772.1;Dbxref=GeneID:105676455%2CGenbank:XP_012229772.1;Parent=rna-XM_012374349.1
NW_012160777.1	Gnomon	CDS	1737567	1737715	.	-	0	Name=XP_012229772.1;ID=cds-XP_012229772.1;Dbxref=GeneID:105676455%2CGenbank:XP_012229772.1;Parent=rna-XM_012374349.1
NW_012160777.1	Gnomon	CDS	1737298	1737461	.	-	0	Name=XP_012229772.1;ID=cds-XP_012229772.1;Dbxref=GeneID:105676455%2CGenbank:XP_012229772.1;Parent=rna-XM_012374349.1
NW_012160777.1	Gnomon	CDS	1737086	1737206	.	-	0	Name=XP_012229772.1;ID=cds-XP_012229772.1;Dbxref=GeneID:105676455%2CGenbank:XP_012229772.1;Parent=rna-XM_012374349.1
NW_012160777.1	Gnomon	CDS	1736838	1736991	.	-	0	Name=XP_012229772.1;ID=cds-XP_012229772.1;Dbxref=GeneID:105676455%2CGenbank:XP_012229772.1;Parent=rna-XM_012374349.1
NW_012160777.1	Gnomon	CDS	1736560	1736760	.	-	0	Name=XP_012229772.1;ID=cds-XP_012229772.1;Dbxref=GeneID:105676455%2CGenbank:XP_012229772.1;Parent=rna-XM_012374349.1
NW_012160777.1	Gnomon	CDS	1736346	1736479	.	-	0	Name=XP_012229772.1;ID=cds-XP_012229772.1;Dbxref=GeneID:105676455%2CGenbank:XP_012229772.1;Parent=rna-XM_012374349.1
NW_012160777.1	Gnomon	CDS	1736176	1736278	.	-	0	Name=XP_012229772.1;ID=cds-XP_012229772.1;Dbxref=GeneID:105676455%2CGenbank:XP_012229772.1;Parent=rna-XM_012374349.1
NW_012160777.1	Gnomon	CDS	1735747	1736004	.	-	0	Name=XP_012229772.1;ID=cds-XP_012229772.1;Dbxref=GeneID:105676455%2CGenbank:XP_012229772.1;Parent=rna-XM_012374349.1
NW_012160777.1	Gnomon	exon	2663156	2663230	.	-	.	ID=exon-XM_012374557.1-10;Dbxref=GeneID:105676553%2CGenbank:XM_012374557.1;Parent=rna-XM_012374557.1
NW_012160777.1	Gnomon	exon	2662782	2663063	.	-	.	ID=exon-XM_012374557.1-11;Dbxref=GeneID:105676553%2CGenbank:XM_012374557.1;Parent=rna-XM_012374557.1
NW_012160777.1	Gnomon	exon	2661238	2661435	.	-	.	ID=exon-XM_012374557.1-12;Dbxref=GeneID:105676553%2CGenbank:XM_012374557.1;Parent=rna-XM_012374557.1
NW_012160777.1	Gnomon	exon	2660569	2660860	.	-	.	ID=exon-XM_012374557.1-13;Dbxref=GeneID:105676553%2CGenbank:XM_012374557.1;Parent=rna-XM_012374557.1
NW_012160777.1	Gnomon	exon	2659662	2659967	.	-	.	ID=exon-XM_012374557.1-14;Dbxref=GeneID:105676553%2CGenbank:XM_012374557.1;Parent=rna-XM_012374557.1
NW_012160777.1	Gnomon	exon	2659220	2659490	.	-	.	ID=exon-XM_012374557.1-15;Dbxref=GeneID:105676553%2CGenbank:XM_012374557.1;Parent=rna-XM_012374557.1
NW_012160777.1	Gnomon	exon	2656565	2658868	.	-	.	ID=exon-XM_012374557.1-16;Dbxref=GeneID:105676553%2CGenbank:XM_012374557.1;Parent=rna-XM_012374557.1
NW_012160777.1	Gnomon	CDS	5048193	5048288	.	-	0	Name=XP_012229532.1;ID=cds-XP_012229532.1;Dbxref=GeneID:105676326%2CGenbank:XP_012229532.1;Parent=rna-XM_012374109.1
NW_012160777.1	Gnomon	CDS	5047726	5047905	.	-	0	Name=XP_012229532.1;ID=cds-XP_012229532.1;Dbxref=GeneID:105676326%2CGenbank:XP_012229532.1;Parent=rna-XM_012374109.1
NW_012160777.1	Gnomon	CDS	5046924	5047129	.	-	0	Name=XP_012229532.1;ID=cds-XP_012229532.1;Dbxref=GeneID:105676326%2CGenbank:XP_012229532.1;Parent=rna-XM_012374109.1
NW_012160777.1	Gnomon	CDS	5046674	5046845	.	-	0	Name=XP_012229532.1;ID=cds-XP_012229532.1;Dbxref=GeneID:105676326%2CGenbank:XP_012229532.1;Parent=rna-XM_012374109.1
NW_012160777.1	Gnomon	CDS	5046428	5046607	.	-	0	Name=XP_012229532.1;ID=cds-XP_012229532.1;Dbxref=GeneID:105676326%2CGenbank:XP_012229532.1;Parent=rna-XM_012374109.1
NW_012160777.1	Gnomon	CDS	5046127	5046340	.	-	0	Name=XP_012229532.1;ID=cds-XP_012229532.1;Dbxref=GeneID:105676326%2CGenbank:XP_012229532.1;Parent=rna-XM_012374109.1
NW_012160777.1	Gnomon	CDS	5045876	5046058	.	-	0	Name=XP_012229532.1;ID=cds-XP_012229532.1;Dbxref=GeneID:105676326%2CGenbank:XP_012229532.1;Parent=rna-XM_012374109.1
NW_012160777.1	Gnomon	CDS	5045645	5045805	.	-	0	Name=XP_012229532.1;ID=cds-XP_012229532.1;Dbxref=GeneID:105676326%2CGenbank:XP_012229532.1;Parent=rna-XM_012374109.1
NW_012160777.1	Gnomon	mRNA	3015284	3018730	.	-	.	Name=XM_012374478.1;ID=rna-XM_012374478.1;Dbxref=GeneID:105676514%2CGenbank:XM_012374478.1;Parent=gene-LOC105676514
NW_012160777.1	Gnomon	mRNA	4493447	4570888	.	-	.	Name=XM_012374238.1;ID=rna-XM_012374238.1;Dbxref=GeneID:105676403%2CGenbank:XM_012374238.1;Parent=gene-LOC105676403
NW_012160777.1	Gnomon	mRNA	4970487	4972858	.	+	.	Name=XM_012373983.1;ID=rna-XM_012373983.1;Dbxref=GeneID:105676249%2CGenbank:XM_012373983.1;Parent=gene-LOC105676249
NW_012160777.1	Gnomon	exon	5802390	5802776	.	+	.	ID=exon-XM_012374489.1-10;Dbxref=GeneID:105676519%2CGenbank:XM_012374489.1;Parent=rna-XM_012374489.1
NW_012160777.1	Gnomon	CDS	5064705	5065775	.	-	0	Name=XP_012229535.1;ID=cds-XP_012229535.1;Dbxref=GeneID:105676329%2CGenbank:XP_012229535.1;Parent=rna-XM_012374112.1
NW_012160777.1	Gnomon	mRNA	1288582	1388188	.	+	.	Name=XM_012374571.1;ID=rna-XM_012374571.1;Dbxref=GeneID:105676563%2CGenbank:XM_012374571.1;Parent=gene-LOC105676563
NW_012160777.1	Gnomon	exon	5069239	5072849	.	-	.	ID=exon-XM_012374111.1-1;Dbxref=GeneID:105676328%2CGenbank:XM_012374111.1;Note=The sequence of the model RefSeq transcript was modified relative to this genomic sequence to represent the inferred CDS: inserted 1 base in 1 codon;Parent=rna-XM_012374111.1
NW_012160777.1	Gnomon	exon	5068908	5069236	.	-	.	ID=exon-XM_012374111.1-2;Dbxref=GeneID:105676328%2CGenbank:XM_012374111.1;Note=The sequence of the model RefSeq transcript was modified relative to this genomic sequence to represent the inferred CDS: inserted 1 base in 1 codon;Parent=rna-XM_012374111.1
NW_012160777.1	tRNAscan-SE	tRNA	1497180	1497252	.	-	.	ID=rna-Trnam-cau-7;Dbxref=GeneID:105667230;Note=transfer RNA methionine (anticodon CAU);Parent=gene-Trnam-cau-7
NW_012160777.1	tRNAscan-SE	tRNA	5013575	5013647	.	+	.	ID=rna-Trnam-cau-8;Dbxref=GeneID:105667230;Note=transfer RNA methionine (anticodon CAU);Parent=gene-Trnam-cau-8
NW_012160777.1	Gnomon	mRNA	2706988	2719525	.	-	.	Name=XM_012374331.1;ID=rna-XM_012374331.1;Dbxref=GeneID:105676442%2CGenbank:XM_012374331.1;Parent=gene-LOC105676442
NW_012160777.1	Gnomon	exon	7014767	7014828	.	-	.	ID=exon-XR_001101390.1-5;Dbxref=GeneID:105676454%2CGenbank:XR_001101390.1;Parent=rna-XR_001101390.1
NW_012160777.1	Gnomon	exon	6974513	6975261	.	-	.	ID=exon-XR_001101390.1-6;Dbxref=GeneID:105676454%2CGenbank:XR_001101390.1;Parent=rna-XR_001101390.1
NW_012160777.1	Gnomon	exon	7071722	7071764	.	-	.	ID=exon-XR_001101390.1-3;Dbxref=GeneID:105676454%2CGenbank:XR_001101390.1;Parent=rna-XR_001101390.1
NW_012160777.1	Gnomon	exon	7028823	7028930	.	-	.	ID=exon-XR_001101390.1-4;Dbxref=GeneID:105676454%2CGenbank:XR_001101390.1;Parent=rna-XR_001101390.1
NW_012160777.1	Gnomon	exon	7107711	7108827	.	-	.	ID=exon-XR_001101390.1-1;Dbxref=GeneID:105676454%2CGenbank:XR_001101390.1;Parent=rna-XR_001101390.1
NW_012160777.1	Gnomon	exon	7102134	7102225	.	-	.	ID=exon-XR_001101390.1-2;Dbxref=GeneID:105676454%2CGenbank:XR_001101390.1;Parent=rna-XR_001101390.1
NW_012160777.1	Gnomon	mRNA	3015284	3018126	.	-	.	Name=XM_012374477.1;ID=rna-XM_012374477.1;Dbxref=GeneID:105676514%2CGenbank:XM_012374477.1;Parent=gene-LOC105676514
NW_012160777.1	Gnomon	exon	1518121	1518235	.	-	.	ID=exon-XM_012374156.1-8;Dbxref=GeneID:105676353%2CGenbank:XM_012374156.1;Parent=rna-XM_012374156.1
NW_012160777.1	Gnomon	exon	1517779	1517870	.	-	.	ID=exon-XM_012374156.1-9;Dbxref=GeneID:105676353%2CGenbank:XM_012374156.1;Parent=rna-XM_012374156.1
NW_012160777.1	Gnomon	exon	1519021	1519132	.	-	.	ID=exon-XM_012374156.1-6;Dbxref=GeneID:105676353%2CGenbank:XM_012374156.1;Parent=rna-XM_012374156.1
NW_012160777.1	Gnomon	exon	1518759	1518941	.	-	.	ID=exon-XM_012374156.1-7;Dbxref=GeneID:105676353%2CGenbank:XM_012374156.1;Parent=rna-XM_012374156.1
NW_012160777.1	Gnomon	exon	1521108	1524565	.	-	.	ID=exon-XM_012374156.1-1;Dbxref=GeneID:105676353%2CGenbank:XM_012374156.1;Parent=rna-XM_012374156.1
NW_012160777.1	Gnomon	exon	1520006	1520172	.	-	.	ID=exon-XM_012374156.1-4;Dbxref=GeneID:105676353%2CGenbank:XM_012374156.1;Parent=rna-XM_012374156.1
NW_012160777.1	Gnomon	exon	1519669	1519850	.	-	.	ID=exon-XM_012374156.1-5;Dbxref=GeneID:105676353%2CGenbank:XM_012374156.1;Parent=rna-XM_012374156.1
NW_012160777.1	Gnomon	exon	1520651	1520895	.	-	.	ID=exon-XM_012374156.1-2;Dbxref=GeneID:105676353%2CGenbank:XM_012374156.1;Parent=rna-XM_012374156.1
NW_012160777.1	Gnomon	exon	1520403	1520580	.	-	.	ID=exon-XM_012374156.1-3;Dbxref=GeneID:105676353%2CGenbank:XM_012374156.1;Parent=rna-XM_012374156.1
NW_012160777.1	Gnomon	CDS	1755108	1755266	.	-	0	Name=XP_012229775.1;ID=cds-XP_012229775.1;Dbxref=GeneID:105676455%2CGenbank:XP_012229775.1;Parent=rna-XM_012374352.1
NW_012160777.1	Gnomon	CDS	1754955	1755013	.	-	0	Name=XP_012229775.1;ID=cds-XP_012229775.1;Dbxref=GeneID:105676455%2CGenbank:XP_012229775.1;Parent=rna-XM_012374352.1
NW_012160777.1	Gnomon	CDS	1754759	1754848	.	-	0	Name=XP_012229775.1;ID=cds-XP_012229775.1;Dbxref=GeneID:105676455%2CGenbank:XP_012229775.1;Parent=rna-XM_012374352.1
NW_012160777.1	Gnomon	CDS	1754592	1754653	.	-	0	Name=XP_012229775.1;ID=cds-XP_012229775.1;Dbxref=GeneID:105676455%2CGenbank:XP_012229775.1;Parent=rna-XM_012374352.1
NW_012160777.1	Gnomon	CDS	1737298	1737399	.	-	0	Name=XP_012229775.1;ID=cds-XP_012229775.1;Dbxref=GeneID:105676455%2CGenbank:XP_012229775.1;Parent=rna-XM_012374352.1
NW_012160777.1	Gnomon	CDS	1737086	1737206	.	-	0	Name=XP_012229775.1;ID=cds-XP_012229775.1;Dbxref=GeneID:105676455%2CGenbank:XP_012229775.1;Parent=rna-XM_012374352.1
NW_012160777.1	Gnomon	CDS	1736838	1736991	.	-	0	Name=XP_012229775.1;ID=cds-XP_012229775.1;Dbxref=GeneID:105676455%2CGenbank:XP_012229775.1;Parent=rna-XM_012374352.1
NW_012160777.1	Gnomon	CDS	1736560	1736760	.	-	0	Name=XP_012229775.1;ID=cds-XP_012229775.1;Dbxref=GeneID:105676455%2CGenbank:XP_012229775.1;Parent=rna-XM_012374352.1
NW_012160777.1	Gnomon	CDS	1736346	1736479	.	-	0	Name=XP_012229775.1;ID=cds-XP_012229775.1;Dbxref=GeneID:105676455%2CGenbank:XP_012229775.1;Parent=rna-XM_012374352.1
NW_012160777.1	Gnomon	CDS	1736176	1736278	.	-	0	Name=XP_012229775.1;ID=cds-XP_012229775.1;Dbxref=GeneID:105676455%2CGenbank:XP_012229775.1;Parent=rna-XM_012374352.1
NW_012160777.1	Gnomon	CDS	1735747	1736004	.	-	0	Name=XP_012229775.1;ID=cds-XP_012229775.1;Dbxref=GeneID:105676455%2CGenbank:XP_012229775.1;Parent=rna-XM_012374352.1
NW_012160777.1	Gnomon	mRNA	4478862	4493397	.	+	.	Name=XM_012374237.1;ID=rna-XM_012374237.1;Dbxref=GeneID:105676402%2CGenbank:XM_012374237.1;Parent=gene-LOC105676402
NW_012160777.1	Gnomon	exon	4581932	4582010	.	+	.	ID=exon-XM_012374235.1-1;Dbxref=GeneID:105676401%2CGenbank:XM_012374235.1;Parent=rna-XM_012374235.1
NW_012160777.1	Gnomon	exon	4582113	4582246	.	+	.	ID=exon-XM_012374235.1-2;Dbxref=GeneID:105676401%2CGenbank:XM_012374235.1;Parent=rna-XM_012374235.1
NW_012160777.1	Gnomon	exon	4582380	4582637	.	+	.	ID=exon-XM_012374235.1-3;Dbxref=GeneID:105676401%2CGenbank:XM_012374235.1;Parent=rna-XM_012374235.1
NW_012160777.1	Gnomon	exon	4582775	4582958	.	+	.	ID=exon-XM_012374235.1-4;Dbxref=GeneID:105676401%2CGenbank:XM_012374235.1;Parent=rna-XM_012374235.1
NW_012160777.1	Gnomon	exon	4583076	4583467	.	+	.	ID=exon-XM_012374235.1-5;Dbxref=GeneID:105676401%2CGenbank:XM_012374235.1;Parent=rna-XM_012374235.1
NW_012160777.1	Gnomon	exon	4583567	4583802	.	+	.	ID=exon-XM_012374235.1-6;Dbxref=GeneID:105676401%2CGenbank:XM_012374235.1;Parent=rna-XM_012374235.1
NW_012160777.1	Gnomon	exon	4583871	4584175	.	+	.	ID=exon-XM_012374235.1-7;Dbxref=GeneID:105676401%2CGenbank:XM_012374235.1;Parent=rna-XM_012374235.1
NW_012160777.1	Gnomon	exon	4199950	4200132	.	-	.	ID=exon-XM_012374431.1-6;Dbxref=GeneID:105676489%2CGenbank:XM_012374431.1;Parent=rna-XM_012374431.1
NW_012160777.1	Gnomon	exon	4199655	4199875	.	-	.	ID=exon-XM_012374431.1-7;Dbxref=GeneID:105676489%2CGenbank:XM_012374431.1;Parent=rna-XM_012374431.1
NW_012160777.1	Gnomon	exon	4199275	4199565	.	-	.	ID=exon-XM_012374431.1-8;Dbxref=GeneID:105676489%2CGenbank:XM_012374431.1;Parent=rna-XM_012374431.1
NW_012160777.1	Gnomon	exon	4198752	4199049	.	-	.	ID=exon-XM_012374431.1-9;Dbxref=GeneID:105676489%2CGenbank:XM_012374431.1;Parent=rna-XM_012374431.1
NW_012160777.1	Gnomon	exon	2721854	2722114	.	-	.	ID=exon-XM_012374334.1-4;Dbxref=GeneID:105676442%2CGenbank:XM_012374334.1;Parent=rna-XM_012374334.1
NW_012160777.1	Gnomon	exon	2721414	2721556	.	-	.	ID=exon-XM_012374334.1-5;Dbxref=GeneID:105676442%2CGenbank:XM_012374334.1;Parent=rna-XM_012374334.1
NW_012160777.1	Gnomon	exon	2720974	2721165	.	-	.	ID=exon-XM_012374334.1-6;Dbxref=GeneID:105676442%2CGenbank:XM_012374334.1;Parent=rna-XM_012374334.1
NW_012160777.1	Gnomon	exon	2716543	2716691	.	-	.	ID=exon-XM_012374334.1-7;Dbxref=GeneID:105676442%2CGenbank:XM_012374334.1;Parent=rna-XM_012374334.1
NW_012160777.1	Gnomon	exon	2715657	2716062	.	-	.	ID=exon-XM_012374334.1-8;Dbxref=GeneID:105676442%2CGenbank:XM_012374334.1;Parent=rna-XM_012374334.1
NW_012160777.1	Gnomon	exon	2715247	2715389	.	-	.	ID=exon-XM_012374334.1-9;Dbxref=GeneID:105676442%2CGenbank:XM_012374334.1;Parent=rna-XM_012374334.1
NW_012160777.1	Gnomon	exon	2732120	2732209	.	-	.	ID=exon-XM_012374334.1-1;Dbxref=GeneID:105676442%2CGenbank:XM_012374334.1;Parent=rna-XM_012374334.1
NW_012160777.1	Gnomon	exon	2727220	2727464	.	-	.	ID=exon-XM_012374334.1-2;Dbxref=GeneID:105676442%2CGenbank:XM_012374334.1;Parent=rna-XM_012374334.1
NW_012160777.1	Gnomon	exon	2724255	2724665	.	-	.	ID=exon-XM_012374334.1-3;Dbxref=GeneID:105676442%2CGenbank:XM_012374334.1;Parent=rna-XM_012374334.1
NW_012160777.1	Gnomon	exon	4205588	4205853	.	-	.	ID=exon-XM_012374431.1-2;Dbxref=GeneID:105676489%2CGenbank:XM_012374431.1;Parent=rna-XM_012374431.1
NW_012160777.1	Gnomon	exon	4201728	4202071	.	-	.	ID=exon-XM_012374431.1-3;Dbxref=GeneID:105676489%2CGenbank:XM_012374431.1;Parent=rna-XM_012374431.1
NW_012160777.1	Gnomon	exon	4200933	4201221	.	-	.	ID=exon-XM_012374431.1-4;Dbxref=GeneID:105676489%2CGenbank:XM_012374431.1;Parent=rna-XM_012374431.1
NW_012160777.1	Gnomon	exon	4200348	4200476	.	-	.	ID=exon-XM_012374431.1-5;Dbxref=GeneID:105676489%2CGenbank:XM_012374431.1;Parent=rna-XM_012374431.1
NW_012160777.1	Gnomon	exon	4207133	4207359	.	-	.	ID=exon-XM_012374431.1-1;Dbxref=GeneID:105676489%2CGenbank:XM_012374431.1;Parent=rna-XM_012374431.1
NW_012160777.1	Gnomon	mRNA	6628859	6632575	.	-	.	Name=XM_012373982.1;ID=rna-XM_012373982.1;Dbxref=GeneID:105676248%2CGenbank:XM_012373982.1;Parent=gene-LOC105676248
NW_012160777.1	Gnomon	CDS	5069239	5070058	.	-	0	Name=XP_012229534.1;ID=cds-XP_012229534.1;Dbxref=GeneID:105676328%2CGenbank:XP_012229534.1;Note=The sequence of the model RefSeq protein was modified relative to this genomic sequence to represent the inferred CDS: inserted 1 base in 1 codon;Parent=rna-XM_012374111.1
NW_012160777.1	Gnomon	CDS	5068965	5069236	.	-	0	Name=XP_012229534.1;ID=cds-XP_012229534.1;Dbxref=GeneID:105676328%2CGenbank:XP_012229534.1;Note=The sequence of the model RefSeq protein was modified relative to this genomic sequence to represent the inferred CDS: inserted 1 base in 1 codon;Parent=rna-XM_012374111.1
NW_012160777.1	Gnomon	mRNA	709668	711594	.	+	.	Name=XM_012374570.1;ID=rna-XM_012374570.1;Dbxref=GeneID:105676562%2CGenbank:XM_012374570.1;Parent=gene-LOC105676562
NW_012160777.1	Gnomon	mRNA	2712084	2719526	.	-	.	Name=XM_012374330.1;ID=rna-XM_012374330.1;Dbxref=GeneID:105676442%2CGenbank:XM_012374330.1;Parent=gene-LOC105676442
NW_012160777.1	Gnomon	mRNA	3015284	3018730	.	-	.	Name=XM_012374476.1;ID=rna-XM_012374476.1;Dbxref=GeneID:105676514%2CGenbank:XM_012374476.1;Parent=gene-LOC105676514
NW_012160777.1	Gnomon	exon	7634209	7634410	.	-	.	ID=exon-XM_012374458.1-1;Dbxref=GeneID:105676503%2CGenbank:XM_012374458.1;Parent=rna-XM_012374458.1
NW_012160777.1	Gnomon	exon	7614210	7614282	.	-	.	ID=exon-XM_012374458.1-2;Dbxref=GeneID:105676503%2CGenbank:XM_012374458.1;Parent=rna-XM_012374458.1
NW_012160777.1	Gnomon	exon	7607251	7607396	.	-	.	ID=exon-XM_012374458.1-3;Dbxref=GeneID:105676503%2CGenbank:XM_012374458.1;Parent=rna-XM_012374458.1
NW_012160777.1	Gnomon	exon	7601448	7601702	.	-	.	ID=exon-XM_012374458.1-4;Dbxref=GeneID:105676503%2CGenbank:XM_012374458.1;Parent=rna-XM_012374458.1
NW_012160777.1	Gnomon	exon	7600659	7600744	.	-	.	ID=exon-XM_012374458.1-5;Dbxref=GeneID:105676503%2CGenbank:XM_012374458.1;Parent=rna-XM_012374458.1
NW_012160777.1	Gnomon	exon	7600320	7600476	.	-	.	ID=exon-XM_012374458.1-6;Dbxref=GeneID:105676503%2CGenbank:XM_012374458.1;Parent=rna-XM_012374458.1
NW_012160777.1	Gnomon	exon	7599645	7599909	.	-	.	ID=exon-XM_012374458.1-7;Dbxref=GeneID:105676503%2CGenbank:XM_012374458.1;Parent=rna-XM_012374458.1
NW_012160777.1	Gnomon	exon	7599305	7599532	.	-	.	ID=exon-XM_012374458.1-8;Dbxref=GeneID:105676503%2CGenbank:XM_012374458.1;Parent=rna-XM_012374458.1
NW_012160777.1	Gnomon	exon	7598627	7598849	.	-	.	ID=exon-XM_012374458.1-9;Dbxref=GeneID:105676503%2CGenbank:XM_012374458.1;Parent=rna-XM_012374458.1
NW_012160777.1	Gnomon	mRNA	2331273	2357719	.	-	.	Name=XM_012374080.1;ID=rna-XM_012374080.1;Dbxref=GeneID:105676312%2CGenbank:XM_012374080.1;Parent=gene-LOC105676312
NW_012160777.1	tRNAscan-SE	gene	1497180	1497252	.	-	.	Name=Trnam-cau;ID=gene-Trnam-cau-7;Dbxref=GeneID:105667230
NW_012160777.1	Gnomon	CDS	1738309	1738488	.	-	0	Name=XP_012229774.1;ID=cds-XP_012229774.1;Dbxref=GeneID:105676455%2CGenbank:XP_012229774.1;Parent=rna-XM_012374351.1
NW_012160777.1	Gnomon	CDS	1737810	1738016	.	-	0	Name=XP_012229774.1;ID=cds-XP_012229774.1;Dbxref=GeneID:105676455%2CGenbank:XP_012229774.1;Parent=rna-XM_012374351.1
NW_012160777.1	Gnomon	CDS	1737567	1737715	.	-	0	Name=XP_012229774.1;ID=cds-XP_012229774.1;Dbxref=GeneID:105676455%2CGenbank:XP_012229774.1;Parent=rna-XM_012374351.1
NW_012160777.1	Gnomon	CDS	1737298	1737461	.	-	0	Name=XP_012229774.1;ID=cds-XP_012229774.1;Dbxref=GeneID:105676455%2CGenbank:XP_012229774.1;Parent=rna-XM_012374351.1
NW_012160777.1	Gnomon	CDS	1737086	1737203	.	-	0	Name=XP_012229774.1;ID=cds-XP_012229774.1;Dbxref=GeneID:105676455%2CGenbank:XP_012229774.1;Parent=rna-XM_012374351.1
NW_012160777.1	Gnomon	CDS	1736838	1736991	.	-	0	Name=XP_012229774.1;ID=cds-XP_012229774.1;Dbxref=GeneID:105676455%2CGenbank:XP_012229774.1;Parent=rna-XM_012374351.1
NW_012160777.1	Gnomon	CDS	1736560	1736760	.	-	0	Name=XP_012229774.1;ID=cds-XP_012229774.1;Dbxref=GeneID:105676455%2CGenbank:XP_012229774.1;Parent=rna-XM_012374351.1
NW_012160777.1	Gnomon	CDS	1736346	1736479	.	-	0	Name=XP_012229774.1;ID=cds-XP_012229774.1;Dbxref=GeneID:105676455%2CGenbank:XP_012229774.1;Parent=rna-XM_012374351.1
NW_012160777.1	Gnomon	CDS	1736176	1736278	.	-	0	Name=XP_012229774.1;ID=cds-XP_012229774.1;Dbxref=GeneID:105676455%2CGenbank:XP_012229774.1;Parent=rna-XM_012374351.1
NW_012160777.1	Gnomon	CDS	1735747	1736004	.	-	0	Name=XP_012229774.1;ID=cds-XP_012229774.1;Dbxref=GeneID:105676455%2CGenbank:XP_012229774.1;Parent=rna-XM_012374351.1
NW_012160777.1	tRNAscan-SE	gene	5013575	5013647	.	+	.	Name=Trnam-cau;ID=gene-Trnam-cau-8;Dbxref=GeneID:105667230
NW_012160777.1	Gnomon	mRNA	4477582	4493397	.	+	.	Name=XM_012374236.1;ID=rna-XM_012374236.1;Dbxref=GeneID:105676402%2CGenbank:XM_012374236.1;Parent=gene-LOC105676402
NW_012160777.1	Gnomon	exon	2642662	2643952	.	-	.	ID=exon-XM_012374282.1-4;Dbxref=GeneID:105676418%2CGenbank:XM_012374282.1;Parent=rna-XM_012374282.1
NW_012160777.1	Gnomon	exon	2646233	2646455	.	-	.	ID=exon-XM_012374282.1-2;Dbxref=GeneID:105676418%2CGenbank:XM_012374282.1;Parent=rna-XM_012374282.1
NW_012160777.1	Gnomon	exon	2644013	2644398	.	-	.	ID=exon-XM_012374282.1-3;Dbxref=GeneID:105676418%2CGenbank:XM_012374282.1;Parent=rna-XM_012374282.1
NW_012160777.1	Gnomon	exon	2647052	2647128	.	-	.	ID=exon-XM_012374282.1-1;Dbxref=GeneID:105676418%2CGenbank:XM_012374282.1;Parent=rna-XM_012374282.1
NW_012160777.1	Gnomon	exon	494824	495054	.	-	.	ID=exon-XM_012374180.1-7;Dbxref=GeneID:105676370%2CGenbank:XM_012374180.1;Parent=rna-XM_012374180.1
NW_012160777.1	Gnomon	exon	494547	494760	.	-	.	ID=exon-XM_012374180.1-8;Dbxref=GeneID:105676370%2CGenbank:XM_012374180.1;Parent=rna-XM_012374180.1
NW_012160777.1	Gnomon	exon	497200	497409	.	-	.	ID=exon-XM_012374180.1-3;Dbxref=GeneID:105676370%2CGenbank:XM_012374180.1;Parent=rna-XM_012374180.1
NW_012160777.1	Gnomon	exon	496342	496953	.	-	.	ID=exon-XM_012374180.1-4;Dbxref=GeneID:105676370%2CGenbank:XM_012374180.1;Parent=rna-XM_012374180.1
NW_012160777.1	Gnomon	exon	495955	496024	.	-	.	ID=exon-XM_012374180.1-5;Dbxref=GeneID:105676370%2CGenbank:XM_012374180.1;Parent=rna-XM_012374180.1
NW_012160777.1	Gnomon	exon	495715	495874	.	-	.	ID=exon-XM_012374180.1-6;Dbxref=GeneID:105676370%2CGenbank:XM_012374180.1;Parent=rna-XM_012374180.1
NW_012160777.1	Gnomon	exon	497790	498259	.	-	.	ID=exon-XM_012374180.1-1;Dbxref=GeneID:105676370%2CGenbank:XM_012374180.1;Parent=rna-XM_012374180.1
NW_012160777.1	Gnomon	exon	497616	497723	.	-	.	ID=exon-XM_012374180.1-2;Dbxref=GeneID:105676370%2CGenbank:XM_012374180.1;Parent=rna-XM_012374180.1
NW_012160777.1	Gnomon	mRNA	2736406	2739268	.	+	.	Name=XM_012373981.1;ID=rna-XM_012373981.1;Dbxref=GeneID:105676247%2CGenbank:XM_012373981.1;Parent=gene-LOC105676247
NW_012160777.1	Gnomon	exon	2372271	2373225	.	-	.	ID=exon-XM_012374067.1-5;Dbxref=GeneID:105676306%2CGenbank:XM_012374067.1;Parent=rna-XM_012374067.1
NW_012160777.1	Gnomon	exon	2405138	2405300	.	-	.	ID=exon-XM_012374067.1-3;Dbxref=GeneID:105676306%2CGenbank:XM_012374067.1;Parent=rna-XM_012374067.1
NW_012160777.1	Gnomon	exon	2384268	2384376	.	-	.	ID=exon-XM_012374067.1-4;Dbxref=GeneID:105676306%2CGenbank:XM_012374067.1;Parent=rna-XM_012374067.1
NW_012160777.1	Gnomon	exon	2405698	2407733	.	-	.	ID=exon-XM_012374067.1-1;Dbxref=GeneID:105676306%2CGenbank:XM_012374067.1;Parent=rna-XM_012374067.1
NW_012160777.1	Gnomon	exon	2405472	2405587	.	-	.	ID=exon-XM_012374067.1-2;Dbxref=GeneID:105676306%2CGenbank:XM_012374067.1;Parent=rna-XM_012374067.1
NW_012160777.1	Gnomon	exon	3019754	3020165	.	-	.	ID=exon-XM_012374482.1-4;Dbxref=GeneID:105676515%2CGenbank:XM_012374482.1;Parent=rna-XM_012374482.1
NW_012160777.1	Gnomon	exon	3020689	3020854	.	-	.	ID=exon-XM_012374482.1-2;Dbxref=GeneID:105676515%2CGenbank:XM_012374482.1;Parent=rna-XM_012374482.1
NW_012160777.1	Gnomon	exon	3020248	3020587	.	-	.	ID=exon-XM_012374482.1-3;Dbxref=GeneID:105676515%2CGenbank:XM_012374482.1;Parent=rna-XM_012374482.1
NW_012160777.1	Gnomon	exon	7707832	7707899	.	-	.	ID=exon-XM_012374311.1-1;Dbxref=GeneID:105676435%2CGenbank:XM_012374311.1;Parent=rna-XM_012374311.1
NW_012160777.1	Gnomon	exon	7707449	7707605	.	-	.	ID=exon-XM_012374311.1-2;Dbxref=GeneID:105676435%2CGenbank:XM_012374311.1;Parent=rna-XM_012374311.1
NW_012160777.1	Gnomon	exon	7706995	7707161	.	-	.	ID=exon-XM_012374311.1-3;Dbxref=GeneID:105676435%2CGenbank:XM_012374311.1;Parent=rna-XM_012374311.1
NW_012160777.1	Gnomon	exon	7706645	7706907	.	-	.	ID=exon-XM_012374311.1-4;Dbxref=GeneID:105676435%2CGenbank:XM_012374311.1;Parent=rna-XM_012374311.1
NW_012160777.1	Gnomon	exon	3021503	3021620	.	-	.	ID=exon-XM_012374482.1-1;Dbxref=GeneID:105676515%2CGenbank:XM_012374482.1;Parent=rna-XM_012374482.1
NW_012160777.1	Gnomon	mRNA	3015284	3018765	.	-	.	Name=XM_012374475.1;ID=rna-XM_012374475.1;Dbxref=GeneID:105676514%2CGenbank:XM_012374475.1;Parent=gene-LOC105676514
NW_012160777.1	Gnomon	exon	2730866	2732094	.	-	.	ID=exon-XM_012374335.1-1;Dbxref=GeneID:105676442%2CGenbank:XM_012374335.1;Parent=rna-XM_012374335.1
NW_012160777.1	Gnomon	exon	2727220	2727464	.	-	.	ID=exon-XM_012374335.1-2;Dbxref=GeneID:105676442%2CGenbank:XM_012374335.1;Parent=rna-XM_012374335.1
NW_012160777.1	Gnomon	exon	2715247	2715389	.	-	.	ID=exon-XM_012374335.1-9;Dbxref=GeneID:105676442%2CGenbank:XM_012374335.1;Parent=rna-XM_012374335.1
NW_012160777.1	Gnomon	exon	2716543	2716691	.	-	.	ID=exon-XM_012374335.1-7;Dbxref=GeneID:105676442%2CGenbank:XM_012374335.1;Parent=rna-XM_012374335.1
NW_012160777.1	Gnomon	exon	2715657	2716062	.	-	.	ID=exon-XM_012374335.1-8;Dbxref=GeneID:105676442%2CGenbank:XM_012374335.1;Parent=rna-XM_012374335.1
NW_012160777.1	Gnomon	exon	2721414	2721556	.	-	.	ID=exon-XM_012374335.1-5;Dbxref=GeneID:105676442%2CGenbank:XM_012374335.1;Parent=rna-XM_012374335.1
NW_012160777.1	Gnomon	exon	2720974	2721165	.	-	.	ID=exon-XM_012374335.1-6;Dbxref=GeneID:105676442%2CGenbank:XM_012374335.1;Parent=rna-XM_012374335.1
NW_012160777.1	Gnomon	exon	2724255	2724665	.	-	.	ID=exon-XM_012374335.1-3;Dbxref=GeneID:105676442%2CGenbank:XM_012374335.1;Parent=rna-XM_012374335.1
NW_012160777.1	Gnomon	exon	2721854	2722114	.	-	.	ID=exon-XM_012374335.1-4;Dbxref=GeneID:105676442%2CGenbank:XM_012374335.1;Parent=rna-XM_012374335.1
NW_012160777.1	Gnomon	CDS	2820989	2821164	.	-	0	Name=XP_012229675.1;ID=cds-XP_012229675.1;Dbxref=GeneID:105676411%2CGenbank:XP_012229675.1;Parent=rna-XM_012374252.1
NW_012160777.1	Gnomon	CDS	2819038	2819398	.	-	0	Name=XP_012229675.1;ID=cds-XP_012229675.1;Dbxref=GeneID:105676411%2CGenbank:XP_012229675.1;Parent=rna-XM_012374252.1
NW_012160777.1	Gnomon	CDS	2813388	2818052	.	-	0	Name=XP_012229675.1;ID=cds-XP_012229675.1;Dbxref=GeneID:105676411%2CGenbank:XP_012229675.1;Parent=rna-XM_012374252.1
NW_012160777.1	Gnomon	mRNA	4581932	4584175	.	+	.	Name=XM_012374235.1;ID=rna-XM_012374235.1;Dbxref=GeneID:105676401%2CGenbank:XM_012374235.1;Parent=gene-LOC105676401
NW_012160777.1	Gnomon	exon	7071722	7071764	.	-	.	ID=exon-XR_001101391.1-2;Dbxref=GeneID:105676454%2CGenbank:XR_001101391.1;Parent=rna-XR_001101391.1
NW_012160777.1	Gnomon	exon	7028823	7028930	.	-	.	ID=exon-XR_001101391.1-3;Dbxref=GeneID:105676454%2CGenbank:XR_001101391.1;Parent=rna-XR_001101391.1
NW_012160777.1	Gnomon	exon	7014767	7014828	.	-	.	ID=exon-XR_001101391.1-4;Dbxref=GeneID:105676454%2CGenbank:XR_001101391.1;Parent=rna-XR_001101391.1
NW_012160777.1	Gnomon	exon	6974513	6975261	.	-	.	ID=exon-XR_001101391.1-5;Dbxref=GeneID:105676454%2CGenbank:XR_001101391.1;Parent=rna-XR_001101391.1
NW_012160777.1	Gnomon	exon	7107711	7108827	.	-	.	ID=exon-XR_001101391.1-1;Dbxref=GeneID:105676454%2CGenbank:XR_001101391.1;Parent=rna-XR_001101391.1
NW_012160777.1	Gnomon	CDS	5005140	5005211	.	-	0	Name=XP_012229925.1;ID=cds-XP_012229925.1;Dbxref=GeneID:105676524%2CGenbank:XP_012229925.1;Parent=rna-XM_012374502.1
NW_012160777.1	Gnomon	CDS	5004615	5005046	.	-	0	Name=XP_012229925.1;ID=cds-XP_012229925.1;Dbxref=GeneID:105676524%2CGenbank:XP_012229925.1;Parent=rna-XM_012374502.1
NW_012160777.1	Gnomon	CDS	5004231	5004496	.	-	0	Name=XP_012229925.1;ID=cds-XP_012229925.1;Dbxref=GeneID:105676524%2CGenbank:XP_012229925.1;Parent=rna-XM_012374502.1
NW_012160777.1	Gnomon	CDS	5003991	5004162	.	-	0	Name=XP_012229925.1;ID=cds-XP_012229925.1;Dbxref=GeneID:105676524%2CGenbank:XP_012229925.1;Parent=rna-XM_012374502.1
NW_012160777.1	Gnomon	CDS	5003664	5003880	.	-	0	Name=XP_012229925.1;ID=cds-XP_012229925.1;Dbxref=GeneID:105676524%2CGenbank:XP_012229925.1;Parent=rna-XM_012374502.1
NW_012160777.1	Gnomon	CDS	5003295	5003595	.	-	0	Name=XP_012229925.1;ID=cds-XP_012229925.1;Dbxref=GeneID:105676524%2CGenbank:XP_012229925.1;Parent=rna-XM_012374502.1
NW_012160777.1	Gnomon	CDS	5003017	5003213	.	-	0	Name=XP_012229925.1;ID=cds-XP_012229925.1;Dbxref=GeneID:105676524%2CGenbank:XP_012229925.1;Parent=rna-XM_012374502.1
NW_012160777.1	Gnomon	CDS	5002640	5002940	.	-	0	Name=XP_012229925.1;ID=cds-XP_012229925.1;Dbxref=GeneID:105676524%2CGenbank:XP_012229925.1;Parent=rna-XM_012374502.1
NW_012160777.1	Gnomon	CDS	5002342	5002558	.	-	0	Name=XP_012229925.1;ID=cds-XP_012229925.1;Dbxref=GeneID:105676524%2CGenbank:XP_012229925.1;Parent=rna-XM_012374502.1
NW_012160777.1	Gnomon	CDS	5001970	5002261	.	-	0	Name=XP_012229925.1;ID=cds-XP_012229925.1;Dbxref=GeneID:105676524%2CGenbank:XP_012229925.1;Parent=rna-XM_012374502.1
NW_012160777.1	Gnomon	CDS	5001691	5001894	.	-	0	Name=XP_012229925.1;ID=cds-XP_012229925.1;Dbxref=GeneID:105676524%2CGenbank:XP_012229925.1;Parent=rna-XM_012374502.1
NW_012160777.1	Gnomon	CDS	5001504	5001586	.	-	0	Name=XP_012229925.1;ID=cds-XP_012229925.1;Dbxref=GeneID:105676524%2CGenbank:XP_012229925.1;Parent=rna-XM_012374502.1
NW_012160777.1	Gnomon	CDS	5001194	5001436	.	-	0	Name=XP_012229925.1;ID=cds-XP_012229925.1;Dbxref=GeneID:105676524%2CGenbank:XP_012229925.1;Parent=rna-XM_012374502.1
NW_012160777.1	Gnomon	mRNA	6596543	6599287	.	-	.	Name=XM_012373980.1;ID=rna-XM_012373980.1;Dbxref=GeneID:105676245%2CGenbank:XM_012373980.1;Parent=gene-LOC105676245
NW_012160777.1	Gnomon	mRNA	348338	362315	.	-	.	Name=XM_012374474.1;ID=rna-XM_012374474.1;Dbxref=GeneID:105676513%2CGenbank:XM_012374474.1;Parent=gene-LOC105676513
NW_012160777.1	Gnomon	exon	1203030	1203250	.	-	.	ID=exon-XM_012374134.1-2;Dbxref=GeneID:105676337%2CGenbank:XM_012374134.1;Parent=rna-XM_012374134.1
NW_012160777.1	Gnomon	exon	1181203	1181459	.	-	.	ID=exon-XM_012374134.1-3;Dbxref=GeneID:105676337%2CGenbank:XM_012374134.1;Parent=rna-XM_012374134.1
NW_012160777.1	Gnomon	exon	1180438	1180501	.	-	.	ID=exon-XM_012374134.1-4;Dbxref=GeneID:105676337%2CGenbank:XM_012374134.1;Parent=rna-XM_012374134.1
NW_012160777.1	Gnomon	exon	1179910	1180158	.	-	.	ID=exon-XM_012374134.1-5;Dbxref=GeneID:105676337%2CGenbank:XM_012374134.1;Parent=rna-XM_012374134.1
NW_012160777.1	Gnomon	exon	1204465	1204919	.	-	.	ID=exon-XM_012374134.1-1;Dbxref=GeneID:105676337%2CGenbank:XM_012374134.1;Parent=rna-XM_012374134.1
NW_012160777.1	Gnomon	exon	1177441	1179609	.	-	.	ID=exon-XM_012374134.1-6;Dbxref=GeneID:105676337%2CGenbank:XM_012374134.1;Parent=rna-XM_012374134.1
NW_012160777.1	Gnomon	CDS	3511656	3511931	.	-	0	Name=XP_012229434.1;ID=cds-XP_012229434.1;Dbxref=GeneID:105676270%2CGenbank:XP_012229434.1;Parent=rna-XM_012374011.1
NW_012160777.1	Gnomon	CDS	3511195	3511500	.	-	0	Name=XP_012229434.1;ID=cds-XP_012229434.1;Dbxref=GeneID:105676270%2CGenbank:XP_012229434.1;Parent=rna-XM_012374011.1
NW_012160777.1	Gnomon	CDS	7115941	7116004	.	+	0	Name=XP_012229674.1;ID=cds-XP_012229674.1;Dbxref=GeneID:105676409%2CGenbank:XP_012229674.1;Parent=rna-XM_012374251.1
NW_012160777.1	Gnomon	CDS	7185011	7185179	.	+	0	Name=XP_012229674.1;ID=cds-XP_012229674.1;Dbxref=GeneID:105676409%2CGenbank:XP_012229674.1;Parent=rna-XM_012374251.1
NW_012160777.1	Gnomon	CDS	7187726	7187895	.	+	0	Name=XP_012229674.1;ID=cds-XP_012229674.1;Dbxref=GeneID:105676409%2CGenbank:XP_012229674.1;Parent=rna-XM_012374251.1
NW_012160777.1	Gnomon	CDS	7188301	7188566	.	+	0	Name=XP_012229674.1;ID=cds-XP_012229674.1;Dbxref=GeneID:105676409%2CGenbank:XP_012229674.1;Parent=rna-XM_012374251.1
NW_012160777.1	Gnomon	CDS	7189532	7190603	.	+	0	Name=XP_012229674.1;ID=cds-XP_012229674.1;Dbxref=GeneID:105676409%2CGenbank:XP_012229674.1;Parent=rna-XM_012374251.1
NW_012160777.1	Gnomon	CDS	7191099	7191551	.	+	0	Name=XP_012229674.1;ID=cds-XP_012229674.1;Dbxref=GeneID:105676409%2CGenbank:XP_012229674.1;Parent=rna-XM_012374251.1
NW_012160777.1	Gnomon	CDS	7192486	7192598	.	+	0	Name=XP_012229674.1;ID=cds-XP_012229674.1;Dbxref=GeneID:105676409%2CGenbank:XP_012229674.1;Parent=rna-XM_012374251.1
NW_012160777.1	Gnomon	exon	352352	352459	.	-	.	ID=exon-XM_012374473.1-20;Dbxref=GeneID:105676513%2CGenbank:XM_012374473.1;Parent=rna-XM_012374473.1
NW_012160777.1	Gnomon	exon	350885	351146	.	-	.	ID=exon-XM_012374473.1-21;Dbxref=GeneID:105676513%2CGenbank:XM_012374473.1;Parent=rna-XM_012374473.1
NW_012160777.1	Gnomon	exon	348338	350794	.	-	.	ID=exon-XM_012374473.1-22;Dbxref=GeneID:105676513%2CGenbank:XM_012374473.1;Parent=rna-XM_012374473.1
NW_012160777.1	Gnomon	exon	356450	356640	.	-	.	ID=exon-XM_012374473.1-10;Dbxref=GeneID:105676513%2CGenbank:XM_012374473.1;Parent=rna-XM_012374473.1
NW_012160777.1	Gnomon	exon	355991	356341	.	-	.	ID=exon-XM_012374473.1-11;Dbxref=GeneID:105676513%2CGenbank:XM_012374473.1;Parent=rna-XM_012374473.1
NW_012160777.1	Gnomon	exon	355519	355795	.	-	.	ID=exon-XM_012374473.1-12;Dbxref=GeneID:105676513%2CGenbank:XM_012374473.1;Parent=rna-XM_012374473.1
NW_012160777.1	Gnomon	exon	355157	355404	.	-	.	ID=exon-XM_012374473.1-13;Dbxref=GeneID:105676513%2CGenbank:XM_012374473.1;Parent=rna-XM_012374473.1
NW_012160777.1	Gnomon	exon	354855	354986	.	-	.	ID=exon-XM_012374473.1-14;Dbxref=GeneID:105676513%2CGenbank:XM_012374473.1;Parent=rna-XM_012374473.1
NW_012160777.1	Gnomon	exon	354505	354784	.	-	.	ID=exon-XM_012374473.1-15;Dbxref=GeneID:105676513%2CGenbank:XM_012374473.1;Parent=rna-XM_012374473.1
NW_012160777.1	Gnomon	exon	354202	354425	.	-	.	ID=exon-XM_012374473.1-16;Dbxref=GeneID:105676513%2CGenbank:XM_012374473.1;Parent=rna-XM_012374473.1
NW_012160777.1	Gnomon	exon	353542	353841	.	-	.	ID=exon-XM_012374473.1-17;Dbxref=GeneID:105676513%2CGenbank:XM_012374473.1;Parent=rna-XM_012374473.1
NW_012160777.1	Gnomon	exon	353075	353384	.	-	.	ID=exon-XM_012374473.1-18;Dbxref=GeneID:105676513%2CGenbank:XM_012374473.1;Parent=rna-XM_012374473.1
NW_012160777.1	Gnomon	exon	352893	353002	.	-	.	ID=exon-XM_012374473.1-19;Dbxref=GeneID:105676513%2CGenbank:XM_012374473.1;Parent=rna-XM_012374473.1
NW_012160777.1	Gnomon	CDS	5005140	5005211	.	-	0	Name=XP_012229924.1;ID=cds-XP_012229924.1;Dbxref=GeneID:105676524%2CGenbank:XP_012229924.1;Parent=rna-XM_012374501.1
NW_012160777.1	Gnomon	CDS	5004615	5005046	.	-	0	Name=XP_012229924.1;ID=cds-XP_012229924.1;Dbxref=GeneID:105676524%2CGenbank:XP_012229924.1;Parent=rna-XM_012374501.1
NW_012160777.1	Gnomon	CDS	5004231	5004496	.	-	0	Name=XP_012229924.1;ID=cds-XP_012229924.1;Dbxref=GeneID:105676524%2CGenbank:XP_012229924.1;Parent=rna-XM_012374501.1
NW_012160777.1	Gnomon	CDS	5003991	5004162	.	-	0	Name=XP_012229924.1;ID=cds-XP_012229924.1;Dbxref=GeneID:105676524%2CGenbank:XP_012229924.1;Parent=rna-XM_012374501.1
NW_012160777.1	Gnomon	CDS	5003664	5003880	.	-	0	Name=XP_012229924.1;ID=cds-XP_012229924.1;Dbxref=GeneID:105676524%2CGenbank:XP_012229924.1;Parent=rna-XM_012374501.1
NW_012160777.1	Gnomon	CDS	5003295	5003595	.	-	0	Name=XP_012229924.1;ID=cds-XP_012229924.1;Dbxref=GeneID:105676524%2CGenbank:XP_012229924.1;Parent=rna-XM_012374501.1
NW_012160777.1	Gnomon	CDS	5003017	5003213	.	-	0	Name=XP_012229924.1;ID=cds-XP_012229924.1;Dbxref=GeneID:105676524%2CGenbank:XP_012229924.1;Parent=rna-XM_012374501.1
NW_012160777.1	Gnomon	CDS	5002640	5002940	.	-	0	Name=XP_012229924.1;ID=cds-XP_012229924.1;Dbxref=GeneID:105676524%2CGenbank:XP_012229924.1;Parent=rna-XM_012374501.1
NW_012160777.1	Gnomon	CDS	5002342	5002558	.	-	0	Name=XP_012229924.1;ID=cds-XP_012229924.1;Dbxref=GeneID:105676524%2CGenbank:XP_012229924.1;Parent=rna-XM_012374501.1
NW_012160777.1	Gnomon	CDS	5001970	5002261	.	-	0	Name=XP_012229924.1;ID=cds-XP_012229924.1;Dbxref=GeneID:105676524%2CGenbank:XP_012229924.1;Parent=rna-XM_012374501.1
NW_012160777.1	Gnomon	CDS	5001691	5001894	.	-	0	Name=XP_012229924.1;ID=cds-XP_012229924.1;Dbxref=GeneID:105676524%2CGenbank:XP_012229924.1;Parent=rna-XM_012374501.1
NW_012160777.1	Gnomon	CDS	5001504	5001586	.	-	0	Name=XP_012229924.1;ID=cds-XP_012229924.1;Dbxref=GeneID:105676524%2CGenbank:XP_012229924.1;Parent=rna-XM_012374501.1
NW_012160777.1	Gnomon	CDS	5001194	5001436	.	-	0	Name=XP_012229924.1;ID=cds-XP_012229924.1;Dbxref=GeneID:105676524%2CGenbank:XP_012229924.1;Parent=rna-XM_012374501.1
NW_012160777.1	Gnomon	exon	7246391	7246558	.	-	.	ID=exon-XM_012373975.1-8;Dbxref=GeneID:105676241%2CGenbank:XM_012373975.1;Parent=rna-XM_012373975.1
NW_012160777.1	Gnomon	exon	7245693	7245928	.	-	.	ID=exon-XM_012373975.1-9;Dbxref=GeneID:105676241%2CGenbank:XM_012373975.1;Parent=rna-XM_012373975.1
NW_012160777.1	Gnomon	exon	7248437	7248772	.	-	.	ID=exon-XM_012373975.1-6;Dbxref=GeneID:105676241%2CGenbank:XM_012373975.1;Parent=rna-XM_012373975.1
NW_012160777.1	Gnomon	exon	7247274	7247396	.	-	.	ID=exon-XM_012373975.1-7;Dbxref=GeneID:105676241%2CGenbank:XM_012373975.1;Parent=rna-XM_012373975.1
NW_012160777.1	Gnomon	exon	7249768	7249952	.	-	.	ID=exon-XM_012373975.1-4;Dbxref=GeneID:105676241%2CGenbank:XM_012373975.1;Parent=rna-XM_012373975.1
NW_012160777.1	Gnomon	exon	7249163	7249374	.	-	.	ID=exon-XM_012373975.1-5;Dbxref=GeneID:105676241%2CGenbank:XM_012373975.1;Parent=rna-XM_012373975.1
NW_012160777.1	Gnomon	exon	7251175	7251509	.	-	.	ID=exon-XM_012373975.1-2;Dbxref=GeneID:105676241%2CGenbank:XM_012373975.1;Parent=rna-XM_012373975.1
NW_012160777.1	Gnomon	exon	7250539	7250870	.	-	.	ID=exon-XM_012373975.1-3;Dbxref=GeneID:105676241%2CGenbank:XM_012373975.1;Parent=rna-XM_012373975.1
NW_012160777.1	Gnomon	exon	7252003	7252187	.	-	.	ID=exon-XM_012373975.1-1;Dbxref=GeneID:105676241%2CGenbank:XM_012373975.1;Parent=rna-XM_012373975.1
NW_012160777.1	Gnomon	exon	2384062	2384133	.	-	.	ID=exon-XM_012374068.1-6;Dbxref=GeneID:105676306%2CGenbank:XM_012374068.1;Parent=rna-XM_012374068.1
NW_012160777.1	Gnomon	exon	2370993	2371605	.	-	.	ID=exon-XM_012374068.1-7;Dbxref=GeneID:105676306%2CGenbank:XM_012374068.1;Parent=rna-XM_012374068.1
NW_012160777.1	Gnomon	exon	2369830	2370006	.	-	.	ID=exon-XM_012374068.1-8;Dbxref=GeneID:105676306%2CGenbank:XM_012374068.1;Parent=rna-XM_012374068.1
NW_012160777.1	Gnomon	exon	2444453	2444788	.	-	.	ID=exon-XM_012374068.1-2;Dbxref=GeneID:105676306%2CGenbank:XM_012374068.1;Parent=rna-XM_012374068.1
NW_012160777.1	Gnomon	exon	2443898	2444087	.	-	.	ID=exon-XM_012374068.1-3;Dbxref=GeneID:105676306%2CGenbank:XM_012374068.1;Parent=rna-XM_012374068.1
NW_012160777.1	Gnomon	exon	2405138	2405300	.	-	.	ID=exon-XM_012374068.1-4;Dbxref=GeneID:105676306%2CGenbank:XM_012374068.1;Parent=rna-XM_012374068.1
NW_012160777.1	Gnomon	exon	2384268	2384376	.	-	.	ID=exon-XM_012374068.1-5;Dbxref=GeneID:105676306%2CGenbank:XM_012374068.1;Parent=rna-XM_012374068.1
NW_012160777.1	Gnomon	exon	2444969	2445272	.	-	.	ID=exon-XM_012374068.1-1;Dbxref=GeneID:105676306%2CGenbank:XM_012374068.1;Parent=rna-XM_012374068.1
NW_012160777.1	Gnomon	mRNA	348338	362315	.	-	.	Name=XM_012374473.1;ID=rna-XM_012374473.1;Dbxref=GeneID:105676513%2CGenbank:XM_012374473.1;Parent=gene-LOC105676513
NW_012160777.1	Gnomon	exon	4952426	4952524	.	-	.	ID=exon-XM_012374626.1-11;Dbxref=GeneID:105676596%2CGenbank:XM_012374626.1;Parent=rna-XM_012374626.1
NW_012160777.1	Gnomon	exon	4952259	4952325	.	-	.	ID=exon-XM_012374626.1-12;Dbxref=GeneID:105676596%2CGenbank:XM_012374626.1;Parent=rna-XM_012374626.1
NW_012160777.1	Gnomon	exon	4952624	4952811	.	-	.	ID=exon-XM_012374626.1-10;Dbxref=GeneID:105676596%2CGenbank:XM_012374626.1;Parent=rna-XM_012374626.1
NW_012160777.1	Gnomon	exon	4951535	4951704	.	-	.	ID=exon-XM_012374626.1-15;Dbxref=GeneID:105676596%2CGenbank:XM_012374626.1;Parent=rna-XM_012374626.1
NW_012160777.1	Gnomon	exon	4951189	4951438	.	-	.	ID=exon-XM_012374626.1-16;Dbxref=GeneID:105676596%2CGenbank:XM_012374626.1;Parent=rna-XM_012374626.1
NW_012160777.1	Gnomon	exon	4951985	4952058	.	-	.	ID=exon-XM_012374626.1-13;Dbxref=GeneID:105676596%2CGenbank:XM_012374626.1;Parent=rna-XM_012374626.1
NW_012160777.1	Gnomon	exon	4951796	4951904	.	-	.	ID=exon-XM_012374626.1-14;Dbxref=GeneID:105676596%2CGenbank:XM_012374626.1;Parent=rna-XM_012374626.1
NW_012160777.1	Gnomon	mRNA	6526537	6587151	.	+	.	Name=XM_012374629.1;ID=rna-XM_012374629.1;Dbxref=GeneID:105676599%2CGenbank:XM_012374629.1;Parent=gene-LOC105676599
NW_012160777.1	RefSeq	cDNA_match	787813	788470	.	-	.	ID=2168688082;Target=XM_012374022.1 1 658
NW_012160777.1	RefSeq	cDNA_match	786711	786995	.	-	.	ID=2168688082;Target=XM_012374022.1 1 658
NW_012160777.1	RefSeq	cDNA_match	786544	786643	.	-	.	ID=2168688082;Target=XM_012374022.1 1 658
NW_012160777.1	RefSeq	cDNA_match	785297	785402	.	-	.	ID=2168688082;Target=XM_012374022.1 1 658
NW_012160777.1	RefSeq	cDNA_match	784928	785090	.	-	.	ID=2168688082;Target=XM_012374022.1 1 658
NW_012160777.1	RefSeq	cDNA_match	784434	784647	.	-	.	ID=2168688082;Target=XM_012374022.1 1 658
NW_012160777.1	RefSeq	cDNA_match	783875	784102	.	-	.	ID=2168688082;Target=XM_012374022.1 1 658
NW_012160777.1	RefSeq	cDNA_match	783551	783735	.	-	.	ID=2168688082;Target=XM_012374022.1 1 658
NW_012160777.1	RefSeq	cDNA_match	782857	783408	.	-	.	ID=2168688082;Target=XM_012374022.1 1 658
NW_012160777.1	Gnomon	mRNA	4581462	4584175	.	+	.	Name=XM_012374233.1;ID=rna-XM_012374233.1;Dbxref=GeneID:105676401%2CGenbank:XM_012374233.1;Parent=gene-LOC105676401
NW_012160777.1	Gnomon	exon	4953246	4953566	.	-	.	ID=exon-XM_012374620.1-8;Dbxref=GeneID:105676596%2CGenbank:XM_012374620.1;Parent=rna-XM_012374620.1
NW_012160777.1	Gnomon	exon	4952976	4953117	.	-	.	ID=exon-XM_012374620.1-9;Dbxref=GeneID:105676596%2CGenbank:XM_012374620.1;Parent=rna-XM_012374620.1
NW_012160777.1	Gnomon	exon	4953995	4954332	.	-	.	ID=exon-XM_012374620.1-6;Dbxref=GeneID:105676596%2CGenbank:XM_012374620.1;Parent=rna-XM_012374620.1
NW_012160777.1	Gnomon	exon	4953649	4953909	.	-	.	ID=exon-XM_012374620.1-7;Dbxref=GeneID:105676596%2CGenbank:XM_012374620.1;Parent=rna-XM_012374620.1
NW_012160777.1	Gnomon	exon	4955537	4955866	.	-	.	ID=exon-XM_012374620.1-4;Dbxref=GeneID:105676596%2CGenbank:XM_012374620.1;Parent=rna-XM_012374620.1
NW_012160777.1	Gnomon	exon	4954886	4955443	.	-	.	ID=exon-XM_012374620.1-5;Dbxref=GeneID:105676596%2CGenbank:XM_012374620.1;Parent=rna-XM_012374620.1
NW_012160777.1	Gnomon	exon	4956424	4956712	.	-	.	ID=exon-XM_012374620.1-2;Dbxref=GeneID:105676596%2CGenbank:XM_012374620.1;Parent=rna-XM_012374620.1
NW_012160777.1	Gnomon	exon	4956031	4956153	.	-	.	ID=exon-XM_012374620.1-3;Dbxref=GeneID:105676596%2CGenbank:XM_012374620.1;Parent=rna-XM_012374620.1
NW_012160777.1	Gnomon	exon	4961105	4961311	.	-	.	ID=exon-XM_012374620.1-1;Dbxref=GeneID:105676596%2CGenbank:XM_012374620.1;Parent=rna-XM_012374620.1
NW_012160777.1	Gnomon	CDS	5016543	5016870	.	+	0	Name=XP_012229437.1;ID=cds-XP_012229437.1;Dbxref=GeneID:105676271%2CGenbank:XP_012229437.1;Parent=rna-XM_012374014.1
NW_012160777.1	Gnomon	CDS	5017724	5017924	.	+	0	Name=XP_012229437.1;ID=cds-XP_012229437.1;Dbxref=GeneID:105676271%2CGenbank:XP_012229437.1;Parent=rna-XM_012374014.1
NW_012160777.1	Gnomon	CDS	5018022	5018152	.	+	0	Name=XP_012229437.1;ID=cds-XP_012229437.1;Dbxref=GeneID:105676271%2CGenbank:XP_012229437.1;Parent=rna-XM_012374014.1
NW_012160777.1	Gnomon	CDS	5018339	5018470	.	+	0	Name=XP_012229437.1;ID=cds-XP_012229437.1;Dbxref=GeneID:105676271%2CGenbank:XP_012229437.1;Parent=rna-XM_012374014.1
NW_012160777.1	Gnomon	exon	768164	768286	.	+	.	ID=exon-XM_012373952.1-3;Dbxref=GeneID:105676216%2CGenbank:XM_012373952.1;Parent=rna-XM_012373952.1
NW_012160777.1	Gnomon	exon	766787	767845	.	+	.	ID=exon-XM_012373952.1-1;Dbxref=GeneID:105676216%2CGenbank:XM_012373952.1;Parent=rna-XM_012373952.1
NW_012160777.1	Gnomon	exon	767979	768065	.	+	.	ID=exon-XM_012373952.1-2;Dbxref=GeneID:105676216%2CGenbank:XM_012373952.1;Parent=rna-XM_012373952.1
NW_012160777.1	Gnomon	CDS	5097999	5098081	.	+	0	Name=XP_012229531.1;ID=cds-XP_012229531.1;Dbxref=GeneID:105676325%2CGenbank:XP_012229531.1;Parent=rna-XM_012374108.1
NW_012160777.1	Gnomon	CDS	5098669	5098837	.	+	0	Name=XP_012229531.1;ID=cds-XP_012229531.1;Dbxref=GeneID:105676325%2CGenbank:XP_012229531.1;Parent=rna-XM_012374108.1
NW_012160777.1	Gnomon	CDS	5098921	5099153	.	+	0	Name=XP_012229531.1;ID=cds-XP_012229531.1;Dbxref=GeneID:105676325%2CGenbank:XP_012229531.1;Parent=rna-XM_012374108.1
NW_012160777.1	Gnomon	CDS	5099268	5099445	.	+	0	Name=XP_012229531.1;ID=cds-XP_012229531.1;Dbxref=GeneID:105676325%2CGenbank:XP_012229531.1;Parent=rna-XM_012374108.1
NW_012160777.1	Gnomon	CDS	5099535	5100284	.	+	0	Name=XP_012229531.1;ID=cds-XP_012229531.1;Dbxref=GeneID:105676325%2CGenbank:XP_012229531.1;Parent=rna-XM_012374108.1
NW_012160777.1	Gnomon	mRNA	4931284	4934235	.	+	.	Name=XM_012374379.1;ID=rna-XM_012374379.1;Dbxref=GeneID:105676466%2CGenbank:XM_012374379.1;Parent=gene-LOC105676466
NW_012160777.1	Gnomon	CDS	4994730	4994844	.	+	0	Name=XP_012229927.1;ID=cds-XP_012229927.1;Dbxref=GeneID:105676526%2CGenbank:XP_012229927.1;Parent=rna-XM_012374504.1
NW_012160777.1	Gnomon	CDS	4994947	4995931	.	+	0	Name=XP_012229927.1;ID=cds-XP_012229927.1;Dbxref=GeneID:105676526%2CGenbank:XP_012229927.1;Parent=rna-XM_012374504.1
NW_012160777.1	Gnomon	CDS	4996097	4996467	.	+	0	Name=XP_012229927.1;ID=cds-XP_012229927.1;Dbxref=GeneID:105676526%2CGenbank:XP_012229927.1;Parent=rna-XM_012374504.1
NW_012160777.1	Gnomon	CDS	4996550	4996749	.	+	0	Name=XP_012229927.1;ID=cds-XP_012229927.1;Dbxref=GeneID:105676526%2CGenbank:XP_012229927.1;Parent=rna-XM_012374504.1
NW_012160777.1	Gnomon	exon	6627620	6627722	.	+	.	ID=exon-XM_012374021.1-3;Dbxref=GeneID:105676275%2CGenbank:XM_012374021.1;Parent=rna-XM_012374021.1
NW_012160777.1	Gnomon	exon	6627823	6627960	.	+	.	ID=exon-XM_012374021.1-4;Dbxref=GeneID:105676275%2CGenbank:XM_012374021.1;Parent=rna-XM_012374021.1
NW_012160777.1	Gnomon	exon	6626341	6626594	.	+	.	ID=exon-XM_012374021.1-1;Dbxref=GeneID:105676275%2CGenbank:XM_012374021.1;Parent=rna-XM_012374021.1
NW_012160777.1	Gnomon	exon	6627285	6627433	.	+	.	ID=exon-XM_012374021.1-2;Dbxref=GeneID:105676275%2CGenbank:XM_012374021.1;Parent=rna-XM_012374021.1
NW_012160777.1	Gnomon	CDS	2831455	2831648	.	-	0	Name=XP_012229677.1;ID=cds-XP_012229677.1;Dbxref=GeneID:105676412%2CGenbank:XP_012229677.1;Parent=rna-XM_012374254.1
NW_012160777.1	Gnomon	CDS	2829505	2830355	.	-	0	Name=XP_012229677.1;ID=cds-XP_012229677.1;Dbxref=GeneID:105676412%2CGenbank:XP_012229677.1;Parent=rna-XM_012374254.1
NW_012160777.1	Gnomon	CDS	2826321	2826734	.	-	0	Name=XP_012229677.1;ID=cds-XP_012229677.1;Dbxref=GeneID:105676412%2CGenbank:XP_012229677.1;Parent=rna-XM_012374254.1
NW_012160777.1	Gnomon	CDS	2825026	2825270	.	-	0	Name=XP_012229677.1;ID=cds-XP_012229677.1;Dbxref=GeneID:105676412%2CGenbank:XP_012229677.1;Parent=rna-XM_012374254.1
NW_012160777.1	Gnomon	mRNA	2931042	2940381	.	-	.	Name=XM_012374139.1;ID=rna-XM_012374139.1;Dbxref=GeneID:105676342%2CGenbank:XM_012374139.1;Parent=gene-LOC105676342
NW_012160777.1	Gnomon	transcript	3501639	3508723	.	-	.	Name=XR_001101419.1;ID=rna-XR_001101419.1;Dbxref=GeneID:105676601%2CGenbank:XR_001101419.1;Parent=gene-LOC105676601
NW_012160777.1	Gnomon	CDS	6922595	6922839	.	-	0	Name=XP_012229771.1;ID=cds-XP_012229771.1;Dbxref=GeneID:105676453%2CGenbank:XP_012229771.1;Parent=rna-XM_012374348.1
NW_012160777.1	Gnomon	CDS	6911741	6911779	.	-	0	Name=XP_012229771.1;ID=cds-XP_012229771.1;Dbxref=GeneID:105676453%2CGenbank:XP_012229771.1;Parent=rna-XM_012374348.1
NW_012160777.1	Gnomon	CDS	6872695	6872707	.	-	0	Name=XP_012229771.1;ID=cds-XP_012229771.1;Dbxref=GeneID:105676453%2CGenbank:XP_012229771.1;Parent=rna-XM_012374348.1
NW_012160777.1	tRNAscan-SE	exon	3737880	3737951	.	+	.	ID=exon-Trnap-cgg-3-1;Dbxref=GeneID:105667242;Note=transfer RNA proline (anticodon CGG);Parent=rna-Trnap-cgg-3
NW_012160777.1	Gnomon	exon	6661028	6661097	.	-	.	ID=exon-XM_012374680.1-11;Dbxref=GeneID:105676635%2CGenbank:XM_012374680.1;Parent=rna-XM_012374680.1
NW_012160777.1	Gnomon	exon	6660176	6660821	.	-	.	ID=exon-XM_012374680.1-12;Dbxref=GeneID:105676635%2CGenbank:XM_012374680.1;Parent=rna-XM_012374680.1
NW_012160777.1	Gnomon	exon	6661189	6661503	.	-	.	ID=exon-XM_012374680.1-10;Dbxref=GeneID:105676635%2CGenbank:XM_012374680.1;Parent=rna-XM_012374680.1
NW_012160777.1	Gnomon	exon	4997397	4997431	.	+	.	ID=exon-XM_012374507.1-1;Dbxref=GeneID:105676527%2CGenbank:XM_012374507.1;Parent=rna-XM_012374507.1
NW_012160777.1	Gnomon	exon	4997712	4997872	.	+	.	ID=exon-XM_012374507.1-2;Dbxref=GeneID:105676527%2CGenbank:XM_012374507.1;Parent=rna-XM_012374507.1
NW_012160777.1	Gnomon	exon	4997963	4998369	.	+	.	ID=exon-XM_012374507.1-3;Dbxref=GeneID:105676527%2CGenbank:XM_012374507.1;Parent=rna-XM_012374507.1
NW_012160777.1	Gnomon	exon	4998448	4998584	.	+	.	ID=exon-XM_012374507.1-4;Dbxref=GeneID:105676527%2CGenbank:XM_012374507.1;Parent=rna-XM_012374507.1
NW_012160777.1	Gnomon	exon	4998708	4998850	.	+	.	ID=exon-XM_012374507.1-5;Dbxref=GeneID:105676527%2CGenbank:XM_012374507.1;Parent=rna-XM_012374507.1
NW_012160777.1	Gnomon	exon	4998927	4999075	.	+	.	ID=exon-XM_012374507.1-6;Dbxref=GeneID:105676527%2CGenbank:XM_012374507.1;Parent=rna-XM_012374507.1
NW_012160777.1	Gnomon	exon	4999207	4999380	.	+	.	ID=exon-XM_012374507.1-7;Dbxref=GeneID:105676527%2CGenbank:XM_012374507.1;Parent=rna-XM_012374507.1
NW_012160777.1	Gnomon	exon	5000453	5000670	.	+	.	ID=exon-XM_012374507.1-8;Dbxref=GeneID:105676527%2CGenbank:XM_012374507.1;Parent=rna-XM_012374507.1
NW_012160777.1	Gnomon	exon	7757838	7758129	.	-	.	ID=exon-XM_012374406.1-2;Dbxref=GeneID:105676476%2CGenbank:XM_012374406.1;Parent=rna-XM_012374406.1
NW_012160777.1	Gnomon	exon	7757319	7757626	.	-	.	ID=exon-XM_012374406.1-3;Dbxref=GeneID:105676476%2CGenbank:XM_012374406.1;Parent=rna-XM_012374406.1
NW_012160777.1	Gnomon	exon	7757003	7757249	.	-	.	ID=exon-XM_012374406.1-4;Dbxref=GeneID:105676476%2CGenbank:XM_012374406.1;Parent=rna-XM_012374406.1
NW_012160777.1	Gnomon	exon	7758243	7758334	.	-	.	ID=exon-XM_012374406.1-1;Dbxref=GeneID:105676476%2CGenbank:XM_012374406.1;Parent=rna-XM_012374406.1
NW_012160777.1	Gnomon	exon	326283	326472	.	+	.	ID=exon-XM_012374577.1-1;Dbxref=GeneID:105676567%2CGenbank:XM_012374577.1;Parent=rna-XM_012374577.1
NW_012160777.1	Gnomon	exon	327606	327689	.	+	.	ID=exon-XM_012374577.1-2;Dbxref=GeneID:105676567%2CGenbank:XM_012374577.1;Parent=rna-XM_012374577.1
NW_012160777.1	Gnomon	exon	328350	328612	.	+	.	ID=exon-XM_012374577.1-5;Dbxref=GeneID:105676567%2CGenbank:XM_012374577.1;Parent=rna-XM_012374577.1
NW_012160777.1	Gnomon	exon	327759	328005	.	+	.	ID=exon-XM_012374577.1-3;Dbxref=GeneID:105676567%2CGenbank:XM_012374577.1;Parent=rna-XM_012374577.1
NW_012160777.1	Gnomon	exon	328082	328274	.	+	.	ID=exon-XM_012374577.1-4;Dbxref=GeneID:105676567%2CGenbank:XM_012374577.1;Parent=rna-XM_012374577.1
NW_012160777.1	Gnomon	mRNA	348338	362315	.	-	.	Name=XM_012374472.1;ID=rna-XM_012374472.1;Dbxref=GeneID:105676513%2CGenbank:XM_012374472.1;Parent=gene-LOC105676513
NW_012160777.1	Gnomon	mRNA	6586975	6590600	.	-	.	Name=XM_012374628.1;ID=rna-XM_012374628.1;Dbxref=GeneID:105676598%2CGenbank:XM_012374628.1;Parent=gene-LOC105676598
NW_012160777.1	Gnomon	exon	3716280	3716578	.	+	.	ID=exon-XM_012374412.1-10;Dbxref=GeneID:105676479%2CGenbank:XM_012374412.1;Parent=rna-XM_012374412.1
NW_012160777.1	Gnomon	CDS	5016543	5016870	.	+	0	Name=XP_012229436.1;ID=cds-XP_012229436.1;Dbxref=GeneID:105676271%2CGenbank:XP_012229436.1;Parent=rna-XM_012374013.1
NW_012160777.1	Gnomon	CDS	5017724	5017924	.	+	0	Name=XP_012229436.1;ID=cds-XP_012229436.1;Dbxref=GeneID:105676271%2CGenbank:XP_012229436.1;Parent=rna-XM_012374013.1
NW_012160777.1	Gnomon	CDS	5018022	5018152	.	+	0	Name=XP_012229436.1;ID=cds-XP_012229436.1;Dbxref=GeneID:105676271%2CGenbank:XP_012229436.1;Parent=rna-XM_012374013.1
NW_012160777.1	Gnomon	CDS	5018339	5018470	.	+	0	Name=XP_012229436.1;ID=cds-XP_012229436.1;Dbxref=GeneID:105676271%2CGenbank:XP_012229436.1;Parent=rna-XM_012374013.1
NW_012160777.1	Gnomon	exon	4966159	4966262	.	+	.	ID=exon-XM_012374619.1-2;Dbxref=GeneID:105676595%2CGenbank:XM_012374619.1;Parent=rna-XM_012374619.1
NW_012160777.1	Gnomon	exon	4966630	4966845	.	+	.	ID=exon-XM_012374619.1-3;Dbxref=GeneID:105676595%2CGenbank:XM_012374619.1;Parent=rna-XM_012374619.1
NW_012160777.1	Gnomon	exon	4966992	4967196	.	+	.	ID=exon-XM_012374619.1-4;Dbxref=GeneID:105676595%2CGenbank:XM_012374619.1;Parent=rna-XM_012374619.1
NW_012160777.1	Gnomon	exon	4967296	4967457	.	+	.	ID=exon-XM_012374619.1-5;Dbxref=GeneID:105676595%2CGenbank:XM_012374619.1;Parent=rna-XM_012374619.1
NW_012160777.1	Gnomon	exon	4967554	4967692	.	+	.	ID=exon-XM_012374619.1-6;Dbxref=GeneID:105676595%2CGenbank:XM_012374619.1;Parent=rna-XM_012374619.1
NW_012160777.1	Gnomon	exon	4967825	4967946	.	+	.	ID=exon-XM_012374619.1-7;Dbxref=GeneID:105676595%2CGenbank:XM_012374619.1;Parent=rna-XM_012374619.1
NW_012160777.1	Gnomon	exon	4968027	4968205	.	+	.	ID=exon-XM_012374619.1-8;Dbxref=GeneID:105676595%2CGenbank:XM_012374619.1;Parent=rna-XM_012374619.1
NW_012160777.1	Gnomon	exon	4968290	4968627	.	+	.	ID=exon-XM_012374619.1-9;Dbxref=GeneID:105676595%2CGenbank:XM_012374619.1;Parent=rna-XM_012374619.1
NW_012160777.1	Gnomon	exon	4964916	4965726	.	+	.	ID=exon-XM_012374619.1-1;Dbxref=GeneID:105676595%2CGenbank:XM_012374619.1;Parent=rna-XM_012374619.1
NW_012160777.1	Gnomon	mRNA	4581475	4584175	.	+	.	Name=XM_012374232.1;ID=rna-XM_012374232.1;Dbxref=GeneID:105676401%2CGenbank:XM_012374232.1;Parent=gene-LOC105676401
NW_012160777.1	Gnomon	exon	718418	718719	.	-	.	ID=exon-XM_012374366.1-36;Dbxref=GeneID:105676461%2CGenbank:XM_012374366.1;Parent=rna-XM_012374366.1
NW_012160777.1	Gnomon	exon	718111	718348	.	-	.	ID=exon-XM_012374366.1-37;Dbxref=GeneID:105676461%2CGenbank:XM_012374366.1;Parent=rna-XM_012374366.1
NW_012160777.1	Gnomon	exon	717767	717994	.	-	.	ID=exon-XM_012374366.1-38;Dbxref=GeneID:105676461%2CGenbank:XM_012374366.1;Parent=rna-XM_012374366.1
NW_012160777.1	Gnomon	exon	717439	717550	.	-	.	ID=exon-XM_012374366.1-39;Dbxref=GeneID:105676461%2CGenbank:XM_012374366.1;Parent=rna-XM_012374366.1
NW_012160777.1	Gnomon	exon	720466	720633	.	-	.	ID=exon-XM_012374366.1-30;Dbxref=GeneID:105676461%2CGenbank:XM_012374366.1;Parent=rna-XM_012374366.1
NW_012160777.1	Gnomon	exon	720147	720294	.	-	.	ID=exon-XM_012374366.1-31;Dbxref=GeneID:105676461%2CGenbank:XM_012374366.1;Parent=rna-XM_012374366.1
NW_012160777.1	Gnomon	exon	719854	720068	.	-	.	ID=exon-XM_012374366.1-32;Dbxref=GeneID:105676461%2CGenbank:XM_012374366.1;Parent=rna-XM_012374366.1
NW_012160777.1	Gnomon	exon	719626	719784	.	-	.	ID=exon-XM_012374366.1-33;Dbxref=GeneID:105676461%2CGenbank:XM_012374366.1;Parent=rna-XM_012374366.1
NW_012160777.1	Gnomon	exon	719431	719557	.	-	.	ID=exon-XM_012374366.1-34;Dbxref=GeneID:105676461%2CGenbank:XM_012374366.1;Parent=rna-XM_012374366.1
NW_012160777.1	Gnomon	exon	718855	719261	.	-	.	ID=exon-XM_012374366.1-35;Dbxref=GeneID:105676461%2CGenbank:XM_012374366.1;Parent=rna-XM_012374366.1
NW_012160777.1	Gnomon	exon	723760	723837	.	-	.	ID=exon-XM_012374366.1-25;Dbxref=GeneID:105676461%2CGenbank:XM_012374366.1;Parent=rna-XM_012374366.1
NW_012160777.1	Gnomon	exon	722033	722113	.	-	.	ID=exon-XM_012374366.1-26;Dbxref=GeneID:105676461%2CGenbank:XM_012374366.1;Parent=rna-XM_012374366.1
NW_012160777.1	Gnomon	exon	721192	721468	.	-	.	ID=exon-XM_012374366.1-27;Dbxref=GeneID:105676461%2CGenbank:XM_012374366.1;Parent=rna-XM_012374366.1
NW_012160777.1	Gnomon	exon	720944	721107	.	-	.	ID=exon-XM_012374366.1-28;Dbxref=GeneID:105676461%2CGenbank:XM_012374366.1;Parent=rna-XM_012374366.1
NW_012160777.1	Gnomon	exon	720725	720868	.	-	.	ID=exon-XM_012374366.1-29;Dbxref=GeneID:105676461%2CGenbank:XM_012374366.1;Parent=rna-XM_012374366.1
NW_012160777.1	Gnomon	exon	729281	729683	.	-	.	ID=exon-XM_012374366.1-20;Dbxref=GeneID:105676461%2CGenbank:XM_012374366.1;Parent=rna-XM_012374366.1
NW_012160777.1	Gnomon	exon	727748	727810	.	-	.	ID=exon-XM_012374366.1-21;Dbxref=GeneID:105676461%2CGenbank:XM_012374366.1;Parent=rna-XM_012374366.1
NW_012160777.1	Gnomon	exon	727239	727384	.	-	.	ID=exon-XM_012374366.1-22;Dbxref=GeneID:105676461%2CGenbank:XM_012374366.1;Parent=rna-XM_012374366.1
NW_012160777.1	Gnomon	exon	724749	725039	.	-	.	ID=exon-XM_012374366.1-23;Dbxref=GeneID:105676461%2CGenbank:XM_012374366.1;Parent=rna-XM_012374366.1
NW_012160777.1	Gnomon	exon	724567	724643	.	-	.	ID=exon-XM_012374366.1-24;Dbxref=GeneID:105676461%2CGenbank:XM_012374366.1;Parent=rna-XM_012374366.1
NW_012160777.1	Gnomon	exon	731656	731783	.	-	.	ID=exon-XM_012374366.1-14;Dbxref=GeneID:105676461%2CGenbank:XM_012374366.1;Parent=rna-XM_012374366.1
NW_012160777.1	Gnomon	exon	731430	731572	.	-	.	ID=exon-XM_012374366.1-15;Dbxref=GeneID:105676461%2CGenbank:XM_012374366.1;Parent=rna-XM_012374366.1
NW_012160777.1	Gnomon	exon	731187	731363	.	-	.	ID=exon-XM_012374366.1-16;Dbxref=GeneID:105676461%2CGenbank:XM_012374366.1;Parent=rna-XM_012374366.1
NW_012160777.1	Gnomon	exon	730585	731089	.	-	.	ID=exon-XM_012374366.1-17;Dbxref=GeneID:105676461%2CGenbank:XM_012374366.1;Parent=rna-XM_012374366.1
NW_012160777.1	Gnomon	exon	730407	730502	.	-	.	ID=exon-XM_012374366.1-18;Dbxref=GeneID:105676461%2CGenbank:XM_012374366.1;Parent=rna-XM_012374366.1
NW_012160777.1	Gnomon	exon	729876	730321	.	-	.	ID=exon-XM_012374366.1-19;Dbxref=GeneID:105676461%2CGenbank:XM_012374366.1;Parent=rna-XM_012374366.1
NW_012160777.1	Gnomon	exon	732729	732995	.	-	.	ID=exon-XM_012374366.1-10;Dbxref=GeneID:105676461%2CGenbank:XM_012374366.1;Parent=rna-XM_012374366.1
NW_012160777.1	Gnomon	exon	732296	732622	.	-	.	ID=exon-XM_012374366.1-11;Dbxref=GeneID:105676461%2CGenbank:XM_012374366.1;Parent=rna-XM_012374366.1
NW_012160777.1	Gnomon	exon	732082	732227	.	-	.	ID=exon-XM_012374366.1-12;Dbxref=GeneID:105676461%2CGenbank:XM_012374366.1;Parent=rna-XM_012374366.1
NW_012160777.1	Gnomon	exon	731852	731998	.	-	.	ID=exon-XM_012374366.1-13;Dbxref=GeneID:105676461%2CGenbank:XM_012374366.1;Parent=rna-XM_012374366.1
NW_012160777.1	Gnomon	exon	3488143	3489589	.	-	.	ID=exon-XM_012374583.1-11;Dbxref=GeneID:105676569%2CGenbank:XM_012374583.1;Parent=rna-XM_012374583.1
NW_012160777.1	Gnomon	exon	3489764	3489892	.	-	.	ID=exon-XM_012374583.1-10;Dbxref=GeneID:105676569%2CGenbank:XM_012374583.1;Parent=rna-XM_012374583.1
NW_012160777.1	Gnomon	mRNA	4928399	4934235	.	+	.	Name=XM_012374378.1;ID=rna-XM_012374378.1;Dbxref=GeneID:105676466%2CGenbank:XM_012374378.1;Parent=gene-LOC105676466
NW_012160777.1	Gnomon	CDS	5005140	5005211	.	-	0	Name=XP_012229926.1;ID=cds-XP_012229926.1;Dbxref=GeneID:105676524%2CGenbank:XP_012229926.1;Parent=rna-XM_012374503.1
NW_012160777.1	Gnomon	CDS	5004615	5005046	.	-	0	Name=XP_012229926.1;ID=cds-XP_012229926.1;Dbxref=GeneID:105676524%2CGenbank:XP_012229926.1;Parent=rna-XM_012374503.1
NW_012160777.1	Gnomon	CDS	5004231	5004496	.	-	0	Name=XP_012229926.1;ID=cds-XP_012229926.1;Dbxref=GeneID:105676524%2CGenbank:XP_012229926.1;Parent=rna-XM_012374503.1
NW_012160777.1	Gnomon	CDS	5003991	5004162	.	-	0	Name=XP_012229926.1;ID=cds-XP_012229926.1;Dbxref=GeneID:105676524%2CGenbank:XP_012229926.1;Parent=rna-XM_012374503.1
NW_012160777.1	Gnomon	CDS	5003664	5003880	.	-	0	Name=XP_012229926.1;ID=cds-XP_012229926.1;Dbxref=GeneID:105676524%2CGenbank:XP_012229926.1;Parent=rna-XM_012374503.1
NW_012160777.1	Gnomon	CDS	5003295	5003595	.	-	0	Name=XP_012229926.1;ID=cds-XP_012229926.1;Dbxref=GeneID:105676524%2CGenbank:XP_012229926.1;Parent=rna-XM_012374503.1
NW_012160777.1	Gnomon	CDS	5003017	5003213	.	-	0	Name=XP_012229926.1;ID=cds-XP_012229926.1;Dbxref=GeneID:105676524%2CGenbank:XP_012229926.1;Parent=rna-XM_012374503.1
NW_012160777.1	Gnomon	CDS	5002640	5002940	.	-	0	Name=XP_012229926.1;ID=cds-XP_012229926.1;Dbxref=GeneID:105676524%2CGenbank:XP_012229926.1;Parent=rna-XM_012374503.1
NW_012160777.1	Gnomon	CDS	5002342	5002558	.	-	0	Name=XP_012229926.1;ID=cds-XP_012229926.1;Dbxref=GeneID:105676524%2CGenbank:XP_012229926.1;Parent=rna-XM_012374503.1
NW_012160777.1	Gnomon	CDS	5001970	5002261	.	-	0	Name=XP_012229926.1;ID=cds-XP_012229926.1;Dbxref=GeneID:105676524%2CGenbank:XP_012229926.1;Parent=rna-XM_012374503.1
NW_012160777.1	Gnomon	CDS	5001691	5001894	.	-	0	Name=XP_012229926.1;ID=cds-XP_012229926.1;Dbxref=GeneID:105676524%2CGenbank:XP_012229926.1;Parent=rna-XM_012374503.1
NW_012160777.1	Gnomon	CDS	5001504	5001586	.	-	0	Name=XP_012229926.1;ID=cds-XP_012229926.1;Dbxref=GeneID:105676524%2CGenbank:XP_012229926.1;Parent=rna-XM_012374503.1
NW_012160777.1	Gnomon	CDS	5001277	5001436	.	-	0	Name=XP_012229926.1;ID=cds-XP_012229926.1;Dbxref=GeneID:105676524%2CGenbank:XP_012229926.1;Parent=rna-XM_012374503.1
NW_012160777.1	Gnomon	CDS	5000922	5000968	.	-	0	Name=XP_012229926.1;ID=cds-XP_012229926.1;Dbxref=GeneID:105676524%2CGenbank:XP_012229926.1;Parent=rna-XM_012374503.1
NW_012160777.1	Gnomon	exon	2901482	2901618	.	+	.	ID=exon-XM_012374643.1-5;Dbxref=GeneID:105676606%2CGenbank:XM_012374643.1;Parent=rna-XM_012374643.1
NW_012160777.1	Gnomon	exon	2901698	2901813	.	+	.	ID=exon-XM_012374643.1-6;Dbxref=GeneID:105676606%2CGenbank:XM_012374643.1;Parent=rna-XM_012374643.1
NW_012160777.1	Gnomon	exon	2901020	2901165	.	+	.	ID=exon-XM_012374643.1-3;Dbxref=GeneID:105676606%2CGenbank:XM_012374643.1;Parent=rna-XM_012374643.1
NW_012160777.1	Gnomon	exon	2901253	2901393	.	+	.	ID=exon-XM_012374643.1-4;Dbxref=GeneID:105676606%2CGenbank:XM_012374643.1;Parent=rna-XM_012374643.1
NW_012160777.1	Gnomon	exon	2901891	2902054	.	+	.	ID=exon-XM_012374643.1-7;Dbxref=GeneID:105676606%2CGenbank:XM_012374643.1;Parent=rna-XM_012374643.1
NW_012160777.1	Gnomon	exon	2902187	2903057	.	+	.	ID=exon-XM_012374643.1-8;Dbxref=GeneID:105676606%2CGenbank:XM_012374643.1;Parent=rna-XM_012374643.1
NW_012160777.1	Gnomon	exon	2900186	2900506	.	+	.	ID=exon-XM_012374643.1-1;Dbxref=GeneID:105676606%2CGenbank:XM_012374643.1;Parent=rna-XM_012374643.1
NW_012160777.1	Gnomon	exon	2900757	2900913	.	+	.	ID=exon-XM_012374643.1-2;Dbxref=GeneID:105676606%2CGenbank:XM_012374643.1;Parent=rna-XM_012374643.1
NW_012160777.1	Gnomon	exon	1713161	1713334	.	-	.	ID=exon-XM_012374358.1-4;Dbxref=GeneID:105676459%2CGenbank:XM_012374358.1;Parent=rna-XM_012374358.1
NW_012160777.1	Gnomon	exon	1712061	1712736	.	-	.	ID=exon-XM_012374358.1-5;Dbxref=GeneID:105676459%2CGenbank:XM_012374358.1;Parent=rna-XM_012374358.1
NW_012160777.1	Gnomon	exon	1730201	1730369	.	-	.	ID=exon-XM_012374358.1-2;Dbxref=GeneID:105676459%2CGenbank:XM_012374358.1;Parent=rna-XM_012374358.1
NW_012160777.1	Gnomon	exon	1725526	1725612	.	-	.	ID=exon-XM_012374358.1-3;Dbxref=GeneID:105676459%2CGenbank:XM_012374358.1;Parent=rna-XM_012374358.1
NW_012160777.1	Gnomon	exon	1730860	1731147	.	-	.	ID=exon-XM_012374358.1-1;Dbxref=GeneID:105676459%2CGenbank:XM_012374358.1;Parent=rna-XM_012374358.1
NW_012160777.1	Gnomon	exon	1913405	1913611	.	+	.	ID=exon-XR_001101415.1-1;Dbxref=GeneID:105676576%2CGenbank:XR_001101415.1;Parent=rna-XR_001101415.1
NW_012160777.1	Gnomon	exon	1913729	1913915	.	+	.	ID=exon-XR_001101415.1-2;Dbxref=GeneID:105676576%2CGenbank:XR_001101415.1;Parent=rna-XR_001101415.1
NW_012160777.1	Gnomon	exon	1914161	1914191	.	+	.	ID=exon-XR_001101415.1-3;Dbxref=GeneID:105676576%2CGenbank:XR_001101415.1;Parent=rna-XR_001101415.1
NW_012160777.1	Gnomon	exon	2002083	2002677	.	+	.	ID=exon-XR_001101415.1-4;Dbxref=GeneID:105676576%2CGenbank:XR_001101415.1;Parent=rna-XR_001101415.1
NW_012160777.1	Gnomon	CDS	2820989	2821164	.	-	0	Name=XP_012229676.1;ID=cds-XP_012229676.1;Dbxref=GeneID:105676411%2CGenbank:XP_012229676.1;Parent=rna-XM_012374253.1
NW_012160777.1	Gnomon	CDS	2819038	2819398	.	-	0	Name=XP_012229676.1;ID=cds-XP_012229676.1;Dbxref=GeneID:105676411%2CGenbank:XP_012229676.1;Parent=rna-XM_012374253.1
NW_012160777.1	Gnomon	CDS	2814501	2818052	.	-	0	Name=XP_012229676.1;ID=cds-XP_012229676.1;Dbxref=GeneID:105676411%2CGenbank:XP_012229676.1;Parent=rna-XM_012374253.1
NW_012160777.1	Gnomon	CDS	2814287	2814304	.	-	0	Name=XP_012229676.1;ID=cds-XP_012229676.1;Dbxref=GeneID:105676411%2CGenbank:XP_012229676.1;Parent=rna-XM_012374253.1
NW_012160777.1	Gnomon	mRNA	2931042	2940381	.	-	.	Name=XM_012374138.1;ID=rna-XM_012374138.1;Dbxref=GeneID:105676342%2CGenbank:XM_012374138.1;Parent=gene-LOC105676342
NW_012160777.1	Gnomon	CDS	7021442	7021456	.	-	0	Name=XP_012229770.1;ID=cds-XP_012229770.1;Dbxref=GeneID:105676452%2CGenbank:XP_012229770.1;Parent=rna-XM_012374347.1
NW_012160777.1	Gnomon	CDS	7020840	7021063	.	-	0	Name=XP_012229770.1;ID=cds-XP_012229770.1;Dbxref=GeneID:105676452%2CGenbank:XP_012229770.1;Parent=rna-XM_012374347.1
NW_012160777.1	Gnomon	CDS	7020555	7020741	.	-	0	Name=XP_012229770.1;ID=cds-XP_012229770.1;Dbxref=GeneID:105676452%2CGenbank:XP_012229770.1;Parent=rna-XM_012374347.1
NW_012160777.1	Gnomon	exon	791471	792250	.	-	.	ID=exon-XM_012374152.1-17;Dbxref=GeneID:105676351%2CGenbank:XM_012374152.1;Parent=rna-XM_012374152.1
NW_012160777.1	Gnomon	exon	793818	793926	.	-	.	ID=exon-XM_012374152.1-13;Dbxref=GeneID:105676351%2CGenbank:XM_012374152.1;Parent=rna-XM_012374152.1
NW_012160777.1	Gnomon	exon	793399	793576	.	-	.	ID=exon-XM_012374152.1-14;Dbxref=GeneID:105676351%2CGenbank:XM_012374152.1;Parent=rna-XM_012374152.1
NW_012160777.1	Gnomon	exon	792893	793258	.	-	.	ID=exon-XM_012374152.1-15;Dbxref=GeneID:105676351%2CGenbank:XM_012374152.1;Parent=rna-XM_012374152.1
NW_012160777.1	Gnomon	exon	792361	792646	.	-	.	ID=exon-XM_012374152.1-16;Dbxref=GeneID:105676351%2CGenbank:XM_012374152.1;Parent=rna-XM_012374152.1
NW_012160777.1	Gnomon	exon	797777	797968	.	-	.	ID=exon-XM_012374152.1-10;Dbxref=GeneID:105676351%2CGenbank:XM_012374152.1;Parent=rna-XM_012374152.1
NW_012160777.1	Gnomon	exon	795314	795651	.	-	.	ID=exon-XM_012374152.1-11;Dbxref=GeneID:105676351%2CGenbank:XM_012374152.1;Parent=rna-XM_012374152.1
NW_012160777.1	Gnomon	exon	794839	794928	.	-	.	ID=exon-XM_012374152.1-12;Dbxref=GeneID:105676351%2CGenbank:XM_012374152.1;Parent=rna-XM_012374152.1
NW_012160777.1	Gnomon	mRNA	5393330	5401279	.	-	.	Name=XM_012374471.1;ID=rna-XM_012374471.1;Dbxref=GeneID:105676512%2CGenbank:XM_012374471.1;Parent=gene-LOC105676512
NW_012160777.1	Gnomon	exon	3302606	3302930	.	+	.	ID=exon-XM_012374382.1-1;Dbxref=GeneID:105676467%2CGenbank:XM_012374382.1;Parent=rna-XM_012374382.1
NW_012160777.1	Gnomon	exon	3303690	3303922	.	+	.	ID=exon-XM_012374382.1-2;Dbxref=GeneID:105676467%2CGenbank:XM_012374382.1;Parent=rna-XM_012374382.1
NW_012160777.1	Gnomon	exon	3308357	3308503	.	+	.	ID=exon-XM_012374382.1-7;Dbxref=GeneID:105676467%2CGenbank:XM_012374382.1;Parent=rna-XM_012374382.1
NW_012160777.1	Gnomon	exon	3308775	3308916	.	+	.	ID=exon-XM_012374382.1-8;Dbxref=GeneID:105676467%2CGenbank:XM_012374382.1;Parent=rna-XM_012374382.1
NW_012160777.1	Gnomon	exon	3309133	3309226	.	+	.	ID=exon-XM_012374382.1-9;Dbxref=GeneID:105676467%2CGenbank:XM_012374382.1;Parent=rna-XM_012374382.1
NW_012160777.1	Gnomon	exon	3307063	3307119	.	+	.	ID=exon-XM_012374382.1-3;Dbxref=GeneID:105676467%2CGenbank:XM_012374382.1;Parent=rna-XM_012374382.1
NW_012160777.1	Gnomon	exon	3307272	3307414	.	+	.	ID=exon-XM_012374382.1-4;Dbxref=GeneID:105676467%2CGenbank:XM_012374382.1;Parent=rna-XM_012374382.1
NW_012160777.1	Gnomon	exon	3307566	3307681	.	+	.	ID=exon-XM_012374382.1-5;Dbxref=GeneID:105676467%2CGenbank:XM_012374382.1;Parent=rna-XM_012374382.1
NW_012160777.1	Gnomon	exon	3307770	3307909	.	+	.	ID=exon-XM_012374382.1-6;Dbxref=GeneID:105676467%2CGenbank:XM_012374382.1;Parent=rna-XM_012374382.1
NW_012160777.1	Gnomon	exon	2669849	2669934	.	-	.	ID=exon-XM_012374554.1-2;Dbxref=GeneID:105676553%2CGenbank:XM_012374554.1;Parent=rna-XM_012374554.1
NW_012160777.1	Gnomon	exon	2666875	2667035	.	-	.	ID=exon-XM_012374554.1-3;Dbxref=GeneID:105676553%2CGenbank:XM_012374554.1;Parent=rna-XM_012374554.1
NW_012160777.1	Gnomon	exon	2675874	2676228	.	-	.	ID=exon-XM_012374554.1-1;Dbxref=GeneID:105676553%2CGenbank:XM_012374554.1;Parent=rna-XM_012374554.1
NW_012160777.1	Gnomon	exon	7326614	7327253	.	+	.	ID=exon-XM_012374211.1-4;Dbxref=GeneID:105676390%2CGenbank:XM_012374211.1;Parent=rna-XM_012374211.1
NW_012160777.1	Gnomon	exon	7324874	7324972	.	+	.	ID=exon-XM_012374211.1-2;Dbxref=GeneID:105676390%2CGenbank:XM_012374211.1;Parent=rna-XM_012374211.1
NW_012160777.1	Gnomon	exon	7325937	7326225	.	+	.	ID=exon-XM_012374211.1-3;Dbxref=GeneID:105676390%2CGenbank:XM_012374211.1;Parent=rna-XM_012374211.1
NW_012160777.1	Gnomon	exon	7324537	7324796	.	+	.	ID=exon-XM_012374211.1-1;Dbxref=GeneID:105676390%2CGenbank:XM_012374211.1;Parent=rna-XM_012374211.1
NW_012160777.1	Gnomon	exon	2664605	2664740	.	-	.	ID=exon-XM_012374554.1-8;Dbxref=GeneID:105676553%2CGenbank:XM_012374554.1;Parent=rna-XM_012374554.1
NW_012160777.1	Gnomon	exon	2664086	2664141	.	-	.	ID=exon-XM_012374554.1-9;Dbxref=GeneID:105676553%2CGenbank:XM_012374554.1;Parent=rna-XM_012374554.1
NW_012160777.1	Gnomon	exon	2665711	2665896	.	-	.	ID=exon-XM_012374554.1-6;Dbxref=GeneID:105676553%2CGenbank:XM_012374554.1;Parent=rna-XM_012374554.1
NW_012160777.1	Gnomon	exon	2665347	2665499	.	-	.	ID=exon-XM_012374554.1-7;Dbxref=GeneID:105676553%2CGenbank:XM_012374554.1;Parent=rna-XM_012374554.1
NW_012160777.1	Gnomon	exon	2666487	2666763	.	-	.	ID=exon-XM_012374554.1-4;Dbxref=GeneID:105676553%2CGenbank:XM_012374554.1;Parent=rna-XM_012374554.1
NW_012160777.1	Gnomon	exon	2666218	2666406	.	-	.	ID=exon-XM_012374554.1-5;Dbxref=GeneID:105676553%2CGenbank:XM_012374554.1;Parent=rna-XM_012374554.1
NW_012160777.1	Gnomon	mRNA	3013891	3015815	.	+	.	Name=XM_012374484.1;ID=rna-XM_012374484.1;Dbxref=GeneID:105676516%2CGenbank:XM_012374484.1;Parent=gene-LOC105676516
NW_012160777.1	Gnomon	mRNA	3224522	3231746	.	-	.	Name=XM_012374244.1;ID=rna-XM_012374244.1;Dbxref=GeneID:105676406%2CGenbank:XM_012374244.1;Parent=gene-LOC105676406
NW_012160777.1	Gnomon	CDS	3059139	3059222	.	+	0	Name=XP_012229622.1;ID=cds-XP_012229622.1;Dbxref=GeneID:105676378%2CGenbank:XP_012229622.1;Parent=rna-XM_012374199.1
NW_012160777.1	Gnomon	CDS	3059312	3059497	.	+	0	Name=XP_012229622.1;ID=cds-XP_012229622.1;Dbxref=GeneID:105676378%2CGenbank:XP_012229622.1;Parent=rna-XM_012374199.1
NW_012160777.1	Gnomon	CDS	3059590	3059726	.	+	0	Name=XP_012229622.1;ID=cds-XP_012229622.1;Dbxref=GeneID:105676378%2CGenbank:XP_012229622.1;Parent=rna-XM_012374199.1
NW_012160777.1	Gnomon	CDS	3059798	3059882	.	+	0	Name=XP_012229622.1;ID=cds-XP_012229622.1;Dbxref=GeneID:105676378%2CGenbank:XP_012229622.1;Parent=rna-XM_012374199.1
NW_012160777.1	Gnomon	CDS	3059996	3060208	.	+	0	Name=XP_012229622.1;ID=cds-XP_012229622.1;Dbxref=GeneID:105676378%2CGenbank:XP_012229622.1;Parent=rna-XM_012374199.1
NW_012160777.1	Gnomon	CDS	3060289	3060450	.	+	0	Name=XP_012229622.1;ID=cds-XP_012229622.1;Dbxref=GeneID:105676378%2CGenbank:XP_012229622.1;Parent=rna-XM_012374199.1
NW_012160777.1	Gnomon	exon	729281	729683	.	-	.	ID=exon-XM_012374359.1-20;Dbxref=GeneID:105676461%2CGenbank:XM_012374359.1;Parent=rna-XM_012374359.1
NW_012160777.1	Gnomon	exon	732729	732995	.	-	.	ID=exon-XM_012374359.1-10;Dbxref=GeneID:105676461%2CGenbank:XM_012374359.1;Parent=rna-XM_012374359.1
NW_012160777.1	Gnomon	exon	732296	732622	.	-	.	ID=exon-XM_012374359.1-11;Dbxref=GeneID:105676461%2CGenbank:XM_012374359.1;Parent=rna-XM_012374359.1
NW_012160777.1	Gnomon	exon	608217	608583	.	+	.	ID=exon-XM_012374184.1-1;Dbxref=GeneID:105676371%2CGenbank:XM_012374184.1;Parent=rna-XM_012374184.1
NW_012160777.1	Gnomon	exon	732082	732227	.	-	.	ID=exon-XM_012374359.1-12;Dbxref=GeneID:105676461%2CGenbank:XM_012374359.1;Parent=rna-XM_012374359.1
NW_012160777.1	Gnomon	exon	608944	609057	.	+	.	ID=exon-XM_012374184.1-2;Dbxref=GeneID:105676371%2CGenbank:XM_012374184.1;Parent=rna-XM_012374184.1
NW_012160777.1	Gnomon	exon	731852	731998	.	-	.	ID=exon-XM_012374359.1-13;Dbxref=GeneID:105676461%2CGenbank:XM_012374359.1;Parent=rna-XM_012374359.1
NW_012160777.1	Gnomon	exon	731656	731783	.	-	.	ID=exon-XM_012374359.1-14;Dbxref=GeneID:105676461%2CGenbank:XM_012374359.1;Parent=rna-XM_012374359.1
NW_012160777.1	Gnomon	exon	731430	731572	.	-	.	ID=exon-XM_012374359.1-15;Dbxref=GeneID:105676461%2CGenbank:XM_012374359.1;Parent=rna-XM_012374359.1
NW_012160777.1	Gnomon	exon	731187	731363	.	-	.	ID=exon-XM_012374359.1-16;Dbxref=GeneID:105676461%2CGenbank:XM_012374359.1;Parent=rna-XM_012374359.1
NW_012160777.1	Gnomon	exon	730585	731089	.	-	.	ID=exon-XM_012374359.1-17;Dbxref=GeneID:105676461%2CGenbank:XM_012374359.1;Parent=rna-XM_012374359.1
NW_012160777.1	Gnomon	exon	302489	302733	.	+	.	ID=exon-XM_012374671.1-4;Dbxref=GeneID:105676626%2CGenbank:XM_012374671.1;Parent=rna-XM_012374671.1
NW_012160777.1	Gnomon	exon	730407	730502	.	-	.	ID=exon-XM_012374359.1-18;Dbxref=GeneID:105676461%2CGenbank:XM_012374359.1;Parent=rna-XM_012374359.1
NW_012160777.1	Gnomon	exon	303540	304178	.	+	.	ID=exon-XM_012374671.1-5;Dbxref=GeneID:105676626%2CGenbank:XM_012374671.1;Parent=rna-XM_012374671.1
NW_012160777.1	Gnomon	exon	729876	730321	.	-	.	ID=exon-XM_012374359.1-19;Dbxref=GeneID:105676461%2CGenbank:XM_012374359.1;Parent=rna-XM_012374359.1
NW_012160777.1	Gnomon	exon	620403	620473	.	+	.	ID=exon-XM_012374184.1-3;Dbxref=GeneID:105676371%2CGenbank:XM_012374184.1;Parent=rna-XM_012374184.1
NW_012160777.1	Gnomon	exon	299474	299741	.	+	.	ID=exon-XM_012374671.1-1;Dbxref=GeneID:105676626%2CGenbank:XM_012374671.1;Parent=rna-XM_012374671.1
NW_012160777.1	Gnomon	exon	628673	628948	.	+	.	ID=exon-XM_012374184.1-4;Dbxref=GeneID:105676371%2CGenbank:XM_012374184.1;Parent=rna-XM_012374184.1
NW_012160777.1	Gnomon	exon	300103	300237	.	+	.	ID=exon-XM_012374671.1-2;Dbxref=GeneID:105676626%2CGenbank:XM_012374671.1;Parent=rna-XM_012374671.1
NW_012160777.1	Gnomon	exon	629902	631778	.	+	.	ID=exon-XM_012374184.1-5;Dbxref=GeneID:105676371%2CGenbank:XM_012374184.1;Parent=rna-XM_012374184.1
NW_012160777.1	Gnomon	exon	300706	300927	.	+	.	ID=exon-XM_012374671.1-3;Dbxref=GeneID:105676626%2CGenbank:XM_012374671.1;Parent=rna-XM_012374671.1
NW_012160777.1	Gnomon	exon	3222495	3222652	.	-	.	ID=exon-XM_012374241.1-12;Dbxref=GeneID:105676406%2CGenbank:XM_012374241.1;Parent=rna-XM_012374241.1
NW_012160777.1	Gnomon	exon	3224994	3225111	.	-	.	ID=exon-XM_012374241.1-10;Dbxref=GeneID:105676406%2CGenbank:XM_012374241.1;Parent=rna-XM_012374241.1
NW_012160777.1	Gnomon	exon	3224618	3224772	.	-	.	ID=exon-XM_012374241.1-11;Dbxref=GeneID:105676406%2CGenbank:XM_012374241.1;Parent=rna-XM_012374241.1
NW_012160777.1	Gnomon	exon	715993	717550	.	-	.	ID=exon-XM_012374359.1-40;Dbxref=GeneID:105676461%2CGenbank:XM_012374359.1;Parent=rna-XM_012374359.1
NW_012160777.1	Gnomon	exon	720147	720294	.	-	.	ID=exon-XM_012374359.1-32;Dbxref=GeneID:105676461%2CGenbank:XM_012374359.1;Parent=rna-XM_012374359.1
NW_012160777.1	Gnomon	exon	719854	720068	.	-	.	ID=exon-XM_012374359.1-33;Dbxref=GeneID:105676461%2CGenbank:XM_012374359.1;Parent=rna-XM_012374359.1
NW_012160777.1	Gnomon	exon	719626	719784	.	-	.	ID=exon-XM_012374359.1-34;Dbxref=GeneID:105676461%2CGenbank:XM_012374359.1;Parent=rna-XM_012374359.1
NW_012160777.1	Gnomon	exon	719431	719557	.	-	.	ID=exon-XM_012374359.1-35;Dbxref=GeneID:105676461%2CGenbank:XM_012374359.1;Parent=rna-XM_012374359.1
NW_012160777.1	Gnomon	exon	718855	719261	.	-	.	ID=exon-XM_012374359.1-36;Dbxref=GeneID:105676461%2CGenbank:XM_012374359.1;Parent=rna-XM_012374359.1
NW_012160777.1	Gnomon	exon	718418	718719	.	-	.	ID=exon-XM_012374359.1-37;Dbxref=GeneID:105676461%2CGenbank:XM_012374359.1;Parent=rna-XM_012374359.1
NW_012160777.1	Gnomon	exon	718111	718348	.	-	.	ID=exon-XM_012374359.1-38;Dbxref=GeneID:105676461%2CGenbank:XM_012374359.1;Parent=rna-XM_012374359.1
NW_012160777.1	Gnomon	exon	717767	717994	.	-	.	ID=exon-XM_012374359.1-39;Dbxref=GeneID:105676461%2CGenbank:XM_012374359.1;Parent=rna-XM_012374359.1
NW_012160777.1	Gnomon	mRNA	2986617	2987758	.	+	.	Name=XM_012374004.1;ID=rna-XM_012374004.1;Dbxref=GeneID:105676265%2CGenbank:XM_012374004.1;Parent=gene-LOC105676265
NW_012160777.1	Gnomon	exon	720725	720868	.	-	.	ID=exon-XM_012374359.1-30;Dbxref=GeneID:105676461%2CGenbank:XM_012374359.1;Parent=rna-XM_012374359.1
NW_012160777.1	Gnomon	exon	720466	720633	.	-	.	ID=exon-XM_012374359.1-31;Dbxref=GeneID:105676461%2CGenbank:XM_012374359.1;Parent=rna-XM_012374359.1
NW_012160777.1	Gnomon	exon	727748	727810	.	-	.	ID=exon-XM_012374359.1-21;Dbxref=GeneID:105676461%2CGenbank:XM_012374359.1;Parent=rna-XM_012374359.1
NW_012160777.1	Gnomon	exon	727239	727384	.	-	.	ID=exon-XM_012374359.1-22;Dbxref=GeneID:105676461%2CGenbank:XM_012374359.1;Parent=rna-XM_012374359.1
NW_012160777.1	Gnomon	exon	726479	726655	.	-	.	ID=exon-XM_012374359.1-23;Dbxref=GeneID:105676461%2CGenbank:XM_012374359.1;Parent=rna-XM_012374359.1
NW_012160777.1	Gnomon	exon	724749	725039	.	-	.	ID=exon-XM_012374359.1-24;Dbxref=GeneID:105676461%2CGenbank:XM_012374359.1;Parent=rna-XM_012374359.1
NW_012160777.1	Gnomon	exon	724567	724643	.	-	.	ID=exon-XM_012374359.1-25;Dbxref=GeneID:105676461%2CGenbank:XM_012374359.1;Parent=rna-XM_012374359.1
NW_012160777.1	Gnomon	exon	723760	723837	.	-	.	ID=exon-XM_012374359.1-26;Dbxref=GeneID:105676461%2CGenbank:XM_012374359.1;Parent=rna-XM_012374359.1
NW_012160777.1	Gnomon	exon	722033	722113	.	-	.	ID=exon-XM_012374359.1-27;Dbxref=GeneID:105676461%2CGenbank:XM_012374359.1;Parent=rna-XM_012374359.1
NW_012160777.1	Gnomon	exon	721192	721468	.	-	.	ID=exon-XM_012374359.1-28;Dbxref=GeneID:105676461%2CGenbank:XM_012374359.1;Parent=rna-XM_012374359.1
NW_012160777.1	Gnomon	exon	720944	721107	.	-	.	ID=exon-XM_012374359.1-29;Dbxref=GeneID:105676461%2CGenbank:XM_012374359.1;Parent=rna-XM_012374359.1
NW_012160777.1	Gnomon	CDS	7570722	7570748	.	+	0	Name=XP_012230028.1;ID=cds-XP_012230028.1;Dbxref=GeneID:105676586%2CGenbank:XP_012230028.1;Parent=rna-XM_012374605.1
NW_012160777.1	Gnomon	CDS	7573035	7573235	.	+	0	Name=XP_012230028.1;ID=cds-XP_012230028.1;Dbxref=GeneID:105676586%2CGenbank:XP_012230028.1;Parent=rna-XM_012374605.1
NW_012160777.1	Gnomon	CDS	7573421	7573876	.	+	0	Name=XP_012230028.1;ID=cds-XP_012230028.1;Dbxref=GeneID:105676586%2CGenbank:XP_012230028.1;Parent=rna-XM_012374605.1
NW_012160777.1	Gnomon	CDS	7573984	7574159	.	+	0	Name=XP_012230028.1;ID=cds-XP_012230028.1;Dbxref=GeneID:105676586%2CGenbank:XP_012230028.1;Parent=rna-XM_012374605.1
NW_012160777.1	Gnomon	CDS	7574408	7574530	.	+	0	Name=XP_012230028.1;ID=cds-XP_012230028.1;Dbxref=GeneID:105676586%2CGenbank:XP_012230028.1;Parent=rna-XM_012374605.1
NW_012160777.1	Gnomon	CDS	7574609	7574716	.	+	0	Name=XP_012230028.1;ID=cds-XP_012230028.1;Dbxref=GeneID:105676586%2CGenbank:XP_012230028.1;Parent=rna-XM_012374605.1
NW_012160777.1	Gnomon	CDS	7574800	7575116	.	+	0	Name=XP_012230028.1;ID=cds-XP_012230028.1;Dbxref=GeneID:105676586%2CGenbank:XP_012230028.1;Parent=rna-XM_012374605.1
NW_012160777.1	Gnomon	CDS	7575415	7575503	.	+	0	Name=XP_012230028.1;ID=cds-XP_012230028.1;Dbxref=GeneID:105676586%2CGenbank:XP_012230028.1;Parent=rna-XM_012374605.1
NW_012160777.1	Gnomon	exon	4197596	4198658	.	-	.	ID=exon-XM_012374431.1-10;Dbxref=GeneID:105676489%2CGenbank:XM_012374431.1;Parent=rna-XM_012374431.1
NW_012160777.1	Gnomon	CDS	761289	762347	.	+	0	Name=XP_012229373.1;ID=cds-XP_012229373.1;Dbxref=GeneID:105676214%2CGenbank:XP_012229373.1;Parent=rna-XM_012373950.1
NW_012160777.1	Gnomon	CDS	762491	762577	.	+	0	Name=XP_012229373.1;ID=cds-XP_012229373.1;Dbxref=GeneID:105676214%2CGenbank:XP_012229373.1;Parent=rna-XM_012373950.1
NW_012160777.1	Gnomon	CDS	762676	762798	.	+	0	Name=XP_012229373.1;ID=cds-XP_012229373.1;Dbxref=GeneID:105676214%2CGenbank:XP_012229373.1;Parent=rna-XM_012373950.1
NW_012160777.1	Gnomon	CDS	7050735	7050746	.	-	0	Name=XP_012229769.1;ID=cds-XP_012229769.1;Dbxref=GeneID:105676451%2CGenbank:XP_012229769.1;Parent=rna-XM_012374346.1
NW_012160777.1	Gnomon	CDS	7050201	7050330	.	-	0	Name=XP_012229769.1;ID=cds-XP_012229769.1;Dbxref=GeneID:105676451%2CGenbank:XP_012229769.1;Parent=rna-XM_012374346.1
NW_012160777.1	Gnomon	CDS	7049656	7050029	.	-	0	Name=XP_012229769.1;ID=cds-XP_012229769.1;Dbxref=GeneID:105676451%2CGenbank:XP_012229769.1;Parent=rna-XM_012374346.1
NW_012160777.1	Gnomon	exon	3016318	3017074	.	-	.	ID=exon-XM_012374477.1-4;Dbxref=GeneID:105676514%2CGenbank:XM_012374477.1;Parent=rna-XM_012374477.1
NW_012160777.1	Gnomon	exon	3015974	3016220	.	-	.	ID=exon-XM_012374477.1-5;Dbxref=GeneID:105676514%2CGenbank:XM_012374477.1;Parent=rna-XM_012374477.1
NW_012160777.1	Gnomon	exon	3015284	3015684	.	-	.	ID=exon-XM_012374477.1-6;Dbxref=GeneID:105676514%2CGenbank:XM_012374477.1;Parent=rna-XM_012374477.1
NW_012160777.1	Gnomon	exon	3017980	3018126	.	-	.	ID=exon-XM_012374477.1-1;Dbxref=GeneID:105676514%2CGenbank:XM_012374477.1;Parent=rna-XM_012374477.1
NW_012160777.1	Gnomon	exon	3017501	3017908	.	-	.	ID=exon-XM_012374477.1-2;Dbxref=GeneID:105676514%2CGenbank:XM_012374477.1;Parent=rna-XM_012374477.1
NW_012160777.1	Gnomon	exon	3017315	3017440	.	-	.	ID=exon-XM_012374477.1-3;Dbxref=GeneID:105676514%2CGenbank:XM_012374477.1;Parent=rna-XM_012374477.1
NW_012160777.1	Gnomon	mRNA	3013892	3015815	.	+	.	Name=XM_012374483.1;ID=rna-XM_012374483.1;Dbxref=GeneID:105676516%2CGenbank:XM_012374483.1;Parent=gene-LOC105676516
NW_012160777.1	Gnomon	CDS	5097027	5097101	.	-	0	Name=XP_012229529.1;ID=cds-XP_012229529.1;Dbxref=GeneID:105676324%2CGenbank:XP_012229529.1;Parent=rna-XM_012374106.1
NW_012160777.1	Gnomon	CDS	5095997	5096158	.	-	0	Name=XP_012229529.1;ID=cds-XP_012229529.1;Dbxref=GeneID:105676324%2CGenbank:XP_012229529.1;Parent=rna-XM_012374106.1
NW_012160777.1	Gnomon	CDS	5095704	5095869	.	-	0	Name=XP_012229529.1;ID=cds-XP_012229529.1;Dbxref=GeneID:105676324%2CGenbank:XP_012229529.1;Parent=rna-XM_012374106.1
NW_012160777.1	Gnomon	CDS	5095436	5095596	.	-	0	Name=XP_012229529.1;ID=cds-XP_012229529.1;Dbxref=GeneID:105676324%2CGenbank:XP_012229529.1;Parent=rna-XM_012374106.1
NW_012160777.1	Gnomon	CDS	5094686	5094883	.	-	0	Name=XP_012229529.1;ID=cds-XP_012229529.1;Dbxref=GeneID:105676324%2CGenbank:XP_012229529.1;Parent=rna-XM_012374106.1
NW_012160777.1	Gnomon	CDS	5094373	5094564	.	-	0	Name=XP_012229529.1;ID=cds-XP_012229529.1;Dbxref=GeneID:105676324%2CGenbank:XP_012229529.1;Parent=rna-XM_012374106.1
NW_012160777.1	Gnomon	CDS	5093787	5094170	.	-	0	Name=XP_012229529.1;ID=cds-XP_012229529.1;Dbxref=GeneID:105676324%2CGenbank:XP_012229529.1;Parent=rna-XM_012374106.1
NW_012160777.1	Gnomon	CDS	5093512	5093662	.	-	0	Name=XP_012229529.1;ID=cds-XP_012229529.1;Dbxref=GeneID:105676324%2CGenbank:XP_012229529.1;Parent=rna-XM_012374106.1
NW_012160777.1	Gnomon	CDS	5093335	5093423	.	-	0	Name=XP_012229529.1;ID=cds-XP_012229529.1;Dbxref=GeneID:105676324%2CGenbank:XP_012229529.1;Parent=rna-XM_012374106.1
NW_012160777.1	Gnomon	exon	733072	733181	.	-	.	ID=exon-XM_012374360.1-9;Dbxref=GeneID:105676461%2CGenbank:XM_012374360.1;Parent=rna-XM_012374360.1
NW_012160777.1	Gnomon	exon	733760	733807	.	-	.	ID=exon-XM_012374360.1-7;Dbxref=GeneID:105676461%2CGenbank:XM_012374360.1;Parent=rna-XM_012374360.1
NW_012160777.1	Gnomon	exon	733260	733377	.	-	.	ID=exon-XM_012374360.1-8;Dbxref=GeneID:105676461%2CGenbank:XM_012374360.1;Parent=rna-XM_012374360.1
NW_012160777.1	Gnomon	exon	735796	736227	.	-	.	ID=exon-XM_012374360.1-5;Dbxref=GeneID:105676461%2CGenbank:XM_012374360.1;Parent=rna-XM_012374360.1
NW_012160777.1	Gnomon	exon	734782	734904	.	-	.	ID=exon-XM_012374360.1-6;Dbxref=GeneID:105676461%2CGenbank:XM_012374360.1;Parent=rna-XM_012374360.1
NW_012160777.1	Gnomon	exon	736853	737068	.	-	.	ID=exon-XM_012374360.1-3;Dbxref=GeneID:105676461%2CGenbank:XM_012374360.1;Parent=rna-XM_012374360.1
NW_012160777.1	Gnomon	exon	736425	736660	.	-	.	ID=exon-XM_012374360.1-4;Dbxref=GeneID:105676461%2CGenbank:XM_012374360.1;Parent=rna-XM_012374360.1
NW_012160777.1	Gnomon	exon	743510	743906	.	-	.	ID=exon-XM_012374360.1-1;Dbxref=GeneID:105676461%2CGenbank:XM_012374360.1;Parent=rna-XM_012374360.1
NW_012160777.1	Gnomon	exon	740092	740184	.	-	.	ID=exon-XM_012374360.1-2;Dbxref=GeneID:105676461%2CGenbank:XM_012374360.1;Parent=rna-XM_012374360.1
NW_012160777.1	Gnomon	mRNA	3221212	3231746	.	-	.	Name=XM_012374243.1;ID=rna-XM_012374243.1;Dbxref=GeneID:105676406%2CGenbank:XM_012374243.1;Parent=gene-LOC105676406
NW_012160777.1	Gnomon	CDS	3058014	3058016	.	-	0	Name=XP_012229621.1;ID=cds-XP_012229621.1;Dbxref=GeneID:105676377%2CGenbank:XP_012229621.1;Parent=rna-XM_012374198.1
NW_012160777.1	Gnomon	CDS	3057755	3057898	.	-	0	Name=XP_012229621.1;ID=cds-XP_012229621.1;Dbxref=GeneID:105676377%2CGenbank:XP_012229621.1;Parent=rna-XM_012374198.1
NW_012160777.1	Gnomon	CDS	3056743	3057137	.	-	0	Name=XP_012229621.1;ID=cds-XP_012229621.1;Dbxref=GeneID:105676377%2CGenbank:XP_012229621.1;Parent=rna-XM_012374198.1
NW_012160777.1	Gnomon	CDS	3056561	3056667	.	-	0	Name=XP_012229621.1;ID=cds-XP_012229621.1;Dbxref=GeneID:105676377%2CGenbank:XP_012229621.1;Parent=rna-XM_012374198.1
NW_012160777.1	Gnomon	CDS	3056170	3056381	.	-	0	Name=XP_012229621.1;ID=cds-XP_012229621.1;Dbxref=GeneID:105676377%2CGenbank:XP_012229621.1;Parent=rna-XM_012374198.1
NW_012160777.1	Gnomon	CDS	3055748	3056011	.	-	0	Name=XP_012229621.1;ID=cds-XP_012229621.1;Dbxref=GeneID:105676377%2CGenbank:XP_012229621.1;Parent=rna-XM_012374198.1
NW_012160777.1	Gnomon	exon	2675874	2676229	.	-	.	ID=exon-XM_012374553.1-1;Dbxref=GeneID:105676553%2CGenbank:XM_012374553.1;Parent=rna-XM_012374553.1
NW_012160777.1	Gnomon	exon	2669849	2669934	.	-	.	ID=exon-XM_012374553.1-2;Dbxref=GeneID:105676553%2CGenbank:XM_012374553.1;Parent=rna-XM_012374553.1
NW_012160777.1	Gnomon	exon	2666875	2667035	.	-	.	ID=exon-XM_012374553.1-3;Dbxref=GeneID:105676553%2CGenbank:XM_012374553.1;Parent=rna-XM_012374553.1
NW_012160777.1	Gnomon	exon	2666487	2666763	.	-	.	ID=exon-XM_012374553.1-4;Dbxref=GeneID:105676553%2CGenbank:XM_012374553.1;Parent=rna-XM_012374553.1
NW_012160777.1	Gnomon	exon	733072	733181	.	-	.	ID=exon-XM_012374359.1-9;Dbxref=GeneID:105676461%2CGenbank:XM_012374359.1;Parent=rna-XM_012374359.1
NW_012160777.1	Gnomon	exon	2666218	2666406	.	-	.	ID=exon-XM_012374553.1-5;Dbxref=GeneID:105676553%2CGenbank:XM_012374553.1;Parent=rna-XM_012374553.1
NW_012160777.1	Gnomon	exon	2665711	2665896	.	-	.	ID=exon-XM_012374553.1-6;Dbxref=GeneID:105676553%2CGenbank:XM_012374553.1;Parent=rna-XM_012374553.1
NW_012160777.1	Gnomon	exon	2665347	2665499	.	-	.	ID=exon-XM_012374553.1-7;Dbxref=GeneID:105676553%2CGenbank:XM_012374553.1;Parent=rna-XM_012374553.1
NW_012160777.1	Gnomon	exon	2664605	2664740	.	-	.	ID=exon-XM_012374553.1-8;Dbxref=GeneID:105676553%2CGenbank:XM_012374553.1;Parent=rna-XM_012374553.1
NW_012160777.1	Gnomon	exon	2664086	2664141	.	-	.	ID=exon-XM_012374553.1-9;Dbxref=GeneID:105676553%2CGenbank:XM_012374553.1;Parent=rna-XM_012374553.1
NW_012160777.1	Gnomon	exon	743510	743906	.	-	.	ID=exon-XM_012374359.1-1;Dbxref=GeneID:105676461%2CGenbank:XM_012374359.1;Parent=rna-XM_012374359.1
NW_012160777.1	Gnomon	exon	740092	740184	.	-	.	ID=exon-XM_012374359.1-2;Dbxref=GeneID:105676461%2CGenbank:XM_012374359.1;Parent=rna-XM_012374359.1
NW_012160777.1	Gnomon	exon	736853	737068	.	-	.	ID=exon-XM_012374359.1-3;Dbxref=GeneID:105676461%2CGenbank:XM_012374359.1;Parent=rna-XM_012374359.1
NW_012160777.1	Gnomon	exon	736425	736660	.	-	.	ID=exon-XM_012374359.1-4;Dbxref=GeneID:105676461%2CGenbank:XM_012374359.1;Parent=rna-XM_012374359.1
NW_012160777.1	Gnomon	exon	735796	736227	.	-	.	ID=exon-XM_012374359.1-5;Dbxref=GeneID:105676461%2CGenbank:XM_012374359.1;Parent=rna-XM_012374359.1
NW_012160777.1	Gnomon	exon	734782	734913	.	-	.	ID=exon-XM_012374359.1-6;Dbxref=GeneID:105676461%2CGenbank:XM_012374359.1;Parent=rna-XM_012374359.1
NW_012160777.1	Gnomon	exon	733760	733807	.	-	.	ID=exon-XM_012374359.1-7;Dbxref=GeneID:105676461%2CGenbank:XM_012374359.1;Parent=rna-XM_012374359.1
NW_012160777.1	Gnomon	exon	733260	733377	.	-	.	ID=exon-XM_012374359.1-8;Dbxref=GeneID:105676461%2CGenbank:XM_012374359.1;Parent=rna-XM_012374359.1
NW_012160777.1	RefSeq	cDNA_match	3509306	3509607	.	+	.	ID=4905249572;Target=XM_012374636.1 1 302
NW_012160777.1	RefSeq	cDNA_match	3509693	3510199	.	+	.	ID=4905249572;Target=XM_012374636.1 1 302
NW_012160777.1	Gnomon	exon	3032590	3032961	.	-	.	ID=exon-XM_012374312.1-6;Dbxref=GeneID:105676436%2CGenbank:XM_012374312.1;Parent=rna-XM_012374312.1
NW_012160777.1	Gnomon	mRNA	2986624	2987758	.	+	.	Name=XM_012374003.1;ID=rna-XM_012374003.1;Dbxref=GeneID:105676265%2CGenbank:XM_012374003.1;Parent=gene-LOC105676265
NW_012160777.1	Gnomon	exon	3031966	3032502	.	-	.	ID=exon-XM_012374312.1-7;Dbxref=GeneID:105676436%2CGenbank:XM_012374312.1;Parent=rna-XM_012374312.1
NW_012160777.1	Gnomon	exon	3033677	3033938	.	-	.	ID=exon-XM_012374312.1-4;Dbxref=GeneID:105676436%2CGenbank:XM_012374312.1;Parent=rna-XM_012374312.1
NW_012160777.1	Gnomon	exon	3033058	3033603	.	-	.	ID=exon-XM_012374312.1-5;Dbxref=GeneID:105676436%2CGenbank:XM_012374312.1;Parent=rna-XM_012374312.1
NW_012160777.1	Gnomon	exon	3031670	3031824	.	-	.	ID=exon-XM_012374312.1-8;Dbxref=GeneID:105676436%2CGenbank:XM_012374312.1;Parent=rna-XM_012374312.1
NW_012160777.1	Gnomon	exon	3031082	3031521	.	-	.	ID=exon-XM_012374312.1-9;Dbxref=GeneID:105676436%2CGenbank:XM_012374312.1;Parent=rna-XM_012374312.1
NW_012160777.1	Gnomon	exon	3034288	3034387	.	-	.	ID=exon-XM_012374312.1-2;Dbxref=GeneID:105676436%2CGenbank:XM_012374312.1;Parent=rna-XM_012374312.1
NW_012160777.1	Gnomon	exon	3034022	3034191	.	-	.	ID=exon-XM_012374312.1-3;Dbxref=GeneID:105676436%2CGenbank:XM_012374312.1;Parent=rna-XM_012374312.1
NW_012160777.1	Gnomon	exon	3034622	3034820	.	-	.	ID=exon-XM_012374312.1-1;Dbxref=GeneID:105676436%2CGenbank:XM_012374312.1;Parent=rna-XM_012374312.1
NW_012160777.1	Gnomon	exon	2598056	2598375	.	+	.	ID=exon-XM_012374206.1-1;Dbxref=GeneID:105676385%2CGenbank:XM_012374206.1;Parent=rna-XM_012374206.1
NW_012160777.1	Gnomon	exon	2598547	2599554	.	+	.	ID=exon-XM_012374206.1-2;Dbxref=GeneID:105676385%2CGenbank:XM_012374206.1;Parent=rna-XM_012374206.1
NW_012160777.1	Gnomon	exon	2599681	2600004	.	+	.	ID=exon-XM_012374206.1-3;Dbxref=GeneID:105676385%2CGenbank:XM_012374206.1;Parent=rna-XM_012374206.1
NW_012160777.1	Gnomon	exon	2600076	2600495	.	+	.	ID=exon-XM_012374206.1-4;Dbxref=GeneID:105676385%2CGenbank:XM_012374206.1;Parent=rna-XM_012374206.1
NW_012160777.1	Gnomon	exon	2600566	2600969	.	+	.	ID=exon-XM_012374206.1-5;Dbxref=GeneID:105676385%2CGenbank:XM_012374206.1;Parent=rna-XM_012374206.1
NW_012160777.1	Gnomon	mRNA	6638195	6639533	.	+	.	Name=XM_012374389.1;ID=rna-XM_012374389.1;Dbxref=GeneID:105676471%2CGenbank:XM_012374389.1;Parent=gene-LOC105676471
NW_012160777.1	Gnomon	CDS	7048824	7048887	.	-	0	Name=XP_012229767.1;ID=cds-XP_012229767.1;Dbxref=GeneID:105676450%2CGenbank:XP_012229767.1;Parent=rna-XM_012374344.1
NW_012160777.1	Gnomon	CDS	7048424	7048471	.	-	0	Name=XP_012229767.1;ID=cds-XP_012229767.1;Dbxref=GeneID:105676450%2CGenbank:XP_012229767.1;Parent=rna-XM_012374344.1
NW_012160777.1	Gnomon	CDS	7043492	7043725	.	-	0	Name=XP_012229767.1;ID=cds-XP_012229767.1;Dbxref=GeneID:105676450%2CGenbank:XP_012229767.1;Parent=rna-XM_012374344.1
NW_012160777.1	Gnomon	CDS	7043235	7043365	.	-	0	Name=XP_012229767.1;ID=cds-XP_012229767.1;Dbxref=GeneID:105676450%2CGenbank:XP_012229767.1;Parent=rna-XM_012374344.1
NW_012160777.1	Gnomon	exon	7728115	7728388	.	-	.	ID=exon-XM_012374529.1-2;Dbxref=GeneID:105676540%2CGenbank:XM_012374529.1;Parent=rna-XM_012374529.1
NW_012160777.1	Gnomon	exon	7727064	7727138	.	-	.	ID=exon-XM_012374529.1-3;Dbxref=GeneID:105676540%2CGenbank:XM_012374529.1;Parent=rna-XM_012374529.1
NW_012160777.1	Gnomon	exon	7729265	7729364	.	-	.	ID=exon-XM_012374529.1-1;Dbxref=GeneID:105676540%2CGenbank:XM_012374529.1;Parent=rna-XM_012374529.1
NW_012160777.1	Gnomon	exon	7722198	7722588	.	-	.	ID=exon-XM_012374529.1-6;Dbxref=GeneID:105676540%2CGenbank:XM_012374529.1;Parent=rna-XM_012374529.1
NW_012160777.1	Gnomon	exon	7725954	7726857	.	-	.	ID=exon-XM_012374529.1-4;Dbxref=GeneID:105676540%2CGenbank:XM_012374529.1;Parent=rna-XM_012374529.1
NW_012160777.1	Gnomon	exon	7725090	7725872	.	-	.	ID=exon-XM_012374529.1-5;Dbxref=GeneID:105676540%2CGenbank:XM_012374529.1;Parent=rna-XM_012374529.1
NW_012160777.1	Gnomon	exon	2905226	2905567	.	+	.	ID=exon-XM_012374136.1-1;Dbxref=GeneID:105676339%2CGenbank:XM_012374136.1;Parent=rna-XM_012374136.1
NW_012160777.1	Gnomon	exon	2905763	2906512	.	+	.	ID=exon-XM_012374136.1-2;Dbxref=GeneID:105676339%2CGenbank:XM_012374136.1;Parent=rna-XM_012374136.1
NW_012160777.1	Gnomon	exon	2906635	2907047	.	+	.	ID=exon-XM_012374136.1-3;Dbxref=GeneID:105676339%2CGenbank:XM_012374136.1;Parent=rna-XM_012374136.1
NW_012160777.1	Gnomon	exon	2907171	2907761	.	+	.	ID=exon-XM_012374136.1-4;Dbxref=GeneID:105676339%2CGenbank:XM_012374136.1;Parent=rna-XM_012374136.1
NW_012160777.1	Gnomon	exon	2907860	2908061	.	+	.	ID=exon-XM_012374136.1-5;Dbxref=GeneID:105676339%2CGenbank:XM_012374136.1;Parent=rna-XM_012374136.1
NW_012160777.1	Gnomon	exon	2908203	2908474	.	+	.	ID=exon-XM_012374136.1-6;Dbxref=GeneID:105676339%2CGenbank:XM_012374136.1;Parent=rna-XM_012374136.1
NW_012160777.1	Gnomon	mRNA	2959837	2963038	.	-	.	Name=XM_012374149.1;ID=rna-XM_012374149.1;Dbxref=GeneID:105676349%2CGenbank:XM_012374149.1;Parent=gene-LOC105676349
NW_012160777.1	Gnomon	CDS	4132044	4132310	.	+	0	Name=XP_012229861.1;ID=cds-XP_012229861.1;Dbxref=GeneID:105676495%2CGenbank:XP_012229861.1;Parent=rna-XM_012374438.1
NW_012160777.1	Gnomon	exon	4952976	4953117	.	-	.	ID=exon-XM_012374623.1-9;Dbxref=GeneID:105676596%2CGenbank:XM_012374623.1;Parent=rna-XM_012374623.1
NW_012160777.1	Gnomon	exon	4957551	4957876	.	-	.	ID=exon-XM_012374623.1-1;Dbxref=GeneID:105676596%2CGenbank:XM_012374623.1;Parent=rna-XM_012374623.1
NW_012160777.1	Gnomon	exon	4956424	4956712	.	-	.	ID=exon-XM_012374623.1-2;Dbxref=GeneID:105676596%2CGenbank:XM_012374623.1;Parent=rna-XM_012374623.1
NW_012160777.1	Gnomon	exon	4956031	4956153	.	-	.	ID=exon-XM_012374623.1-3;Dbxref=GeneID:105676596%2CGenbank:XM_012374623.1;Parent=rna-XM_012374623.1
NW_012160777.1	Gnomon	exon	4955537	4955866	.	-	.	ID=exon-XM_012374623.1-4;Dbxref=GeneID:105676596%2CGenbank:XM_012374623.1;Parent=rna-XM_012374623.1
NW_012160777.1	Gnomon	exon	4954886	4955443	.	-	.	ID=exon-XM_012374623.1-5;Dbxref=GeneID:105676596%2CGenbank:XM_012374623.1;Parent=rna-XM_012374623.1
NW_012160777.1	Gnomon	exon	4953995	4954332	.	-	.	ID=exon-XM_012374623.1-6;Dbxref=GeneID:105676596%2CGenbank:XM_012374623.1;Parent=rna-XM_012374623.1
NW_012160777.1	Gnomon	exon	4953649	4953909	.	-	.	ID=exon-XM_012374623.1-7;Dbxref=GeneID:105676596%2CGenbank:XM_012374623.1;Parent=rna-XM_012374623.1
NW_012160777.1	Gnomon	exon	4953246	4953566	.	-	.	ID=exon-XM_012374623.1-8;Dbxref=GeneID:105676596%2CGenbank:XM_012374623.1;Parent=rna-XM_012374623.1
NW_012160777.1	Gnomon	exon	755814	755903	.	-	.	ID=exon-XM_012373949.1-1;Dbxref=GeneID:105676212%2CGenbank:XM_012373949.1;Parent=rna-XM_012373949.1
NW_012160777.1	Gnomon	exon	755239	755561	.	-	.	ID=exon-XM_012373949.1-2;Dbxref=GeneID:105676212%2CGenbank:XM_012373949.1;Parent=rna-XM_012373949.1
NW_012160777.1	Gnomon	exon	754715	755021	.	-	.	ID=exon-XM_012373949.1-3;Dbxref=GeneID:105676212%2CGenbank:XM_012373949.1;Parent=rna-XM_012373949.1
NW_012160777.1	Gnomon	exon	754462	754626	.	-	.	ID=exon-XM_012373949.1-4;Dbxref=GeneID:105676212%2CGenbank:XM_012373949.1;Parent=rna-XM_012373949.1
NW_012160777.1	Gnomon	exon	2405698	2406132	.	-	.	ID=exon-XM_012374066.1-1;Dbxref=GeneID:105676306%2CGenbank:XM_012374066.1;Parent=rna-XM_012374066.1
NW_012160777.1	Gnomon	exon	2405472	2405587	.	-	.	ID=exon-XM_012374066.1-2;Dbxref=GeneID:105676306%2CGenbank:XM_012374066.1;Parent=rna-XM_012374066.1
NW_012160777.1	Gnomon	exon	2405138	2405300	.	-	.	ID=exon-XM_012374066.1-3;Dbxref=GeneID:105676306%2CGenbank:XM_012374066.1;Parent=rna-XM_012374066.1
NW_012160777.1	Gnomon	exon	2384268	2384376	.	-	.	ID=exon-XM_012374066.1-4;Dbxref=GeneID:105676306%2CGenbank:XM_012374066.1;Parent=rna-XM_012374066.1
NW_012160777.1	Gnomon	exon	2360239	2360412	.	-	.	ID=exon-XM_012374066.1-5;Dbxref=GeneID:105676306%2CGenbank:XM_012374066.1;Parent=rna-XM_012374066.1
NW_012160777.1	Gnomon	exon	2359400	2359520	.	-	.	ID=exon-XM_012374066.1-6;Dbxref=GeneID:105676306%2CGenbank:XM_012374066.1;Parent=rna-XM_012374066.1
NW_012160777.1	Gnomon	exon	2359205	2359312	.	-	.	ID=exon-XM_012374066.1-7;Dbxref=GeneID:105676306%2CGenbank:XM_012374066.1;Parent=rna-XM_012374066.1
NW_012160777.1	Gnomon	exon	2358987	2359109	.	-	.	ID=exon-XM_012374066.1-8;Dbxref=GeneID:105676306%2CGenbank:XM_012374066.1;Parent=rna-XM_012374066.1
NW_012160777.1	Gnomon	exon	2358808	2358907	.	-	.	ID=exon-XM_012374066.1-9;Dbxref=GeneID:105676306%2CGenbank:XM_012374066.1;Parent=rna-XM_012374066.1
NW_012160777.1	Gnomon	exon	3708124	3708244	.	+	.	ID=exon-XM_012374412.1-3;Dbxref=GeneID:105676479%2CGenbank:XM_012374412.1;Parent=rna-XM_012374412.1
NW_012160777.1	Gnomon	exon	3708892	3709057	.	+	.	ID=exon-XM_012374412.1-4;Dbxref=GeneID:105676479%2CGenbank:XM_012374412.1;Parent=rna-XM_012374412.1
NW_012160777.1	Gnomon	exon	3714693	3714886	.	+	.	ID=exon-XM_012374412.1-5;Dbxref=GeneID:105676479%2CGenbank:XM_012374412.1;Parent=rna-XM_012374412.1
NW_012160777.1	Gnomon	exon	3715106	3715275	.	+	.	ID=exon-XM_012374412.1-6;Dbxref=GeneID:105676479%2CGenbank:XM_012374412.1;Parent=rna-XM_012374412.1
NW_012160777.1	Gnomon	exon	3715391	3715576	.	+	.	ID=exon-XM_012374412.1-7;Dbxref=GeneID:105676479%2CGenbank:XM_012374412.1;Parent=rna-XM_012374412.1
NW_012160777.1	Gnomon	exon	3715871	3715949	.	+	.	ID=exon-XM_012374412.1-8;Dbxref=GeneID:105676479%2CGenbank:XM_012374412.1;Parent=rna-XM_012374412.1
NW_012160777.1	Gnomon	exon	3716015	3716193	.	+	.	ID=exon-XM_012374412.1-9;Dbxref=GeneID:105676479%2CGenbank:XM_012374412.1;Parent=rna-XM_012374412.1
NW_012160777.1	Gnomon	exon	3701725	3702093	.	+	.	ID=exon-XM_012374412.1-1;Dbxref=GeneID:105676479%2CGenbank:XM_012374412.1;Parent=rna-XM_012374412.1
NW_012160777.1	Gnomon	exon	3704285	3704492	.	+	.	ID=exon-XM_012374412.1-2;Dbxref=GeneID:105676479%2CGenbank:XM_012374412.1;Parent=rna-XM_012374412.1
NW_012160777.1	Gnomon	CDS	755814	755903	.	-	0	Name=XP_012229372.1;ID=cds-XP_012229372.1;Dbxref=GeneID:105676212%2CGenbank:XP_012229372.1;Parent=rna-XM_012373949.1
NW_012160777.1	Gnomon	CDS	755239	755561	.	-	0	Name=XP_012229372.1;ID=cds-XP_012229372.1;Dbxref=GeneID:105676212%2CGenbank:XP_012229372.1;Parent=rna-XM_012373949.1
NW_012160777.1	Gnomon	CDS	754715	755021	.	-	0	Name=XP_012229372.1;ID=cds-XP_012229372.1;Dbxref=GeneID:105676212%2CGenbank:XP_012229372.1;Parent=rna-XM_012373949.1
NW_012160777.1	Gnomon	CDS	754462	754626	.	-	0	Name=XP_012229372.1;ID=cds-XP_012229372.1;Dbxref=GeneID:105676212%2CGenbank:XP_012229372.1;Parent=rna-XM_012373949.1
NW_012160777.1	Gnomon	mRNA	3019754	3021620	.	-	.	Name=XM_012374482.1;ID=rna-XM_012374482.1;Dbxref=GeneID:105676515%2CGenbank:XM_012374482.1;Parent=gene-LOC105676515
NW_012160777.1	Gnomon	CDS	5072856	5072955	.	-	0	Name=XP_012229528.1;ID=cds-XP_012229528.1;Dbxref=GeneID:105676323%2CGenbank:XP_012229528.1;Parent=rna-XM_012374105.1
NW_012160777.1	Gnomon	CDS	5062775	5062836	.	-	0	Name=XP_012229528.1;ID=cds-XP_012229528.1;Dbxref=GeneID:105676323%2CGenbank:XP_012229528.1;Parent=rna-XM_012374105.1
NW_012160777.1	Gnomon	CDS	5062604	5062687	.	-	0	Name=XP_012229528.1;ID=cds-XP_012229528.1;Dbxref=GeneID:105676323%2CGenbank:XP_012229528.1;Parent=rna-XM_012374105.1
NW_012160777.1	Gnomon	CDS	5062408	5062472	.	-	0	Name=XP_012229528.1;ID=cds-XP_012229528.1;Dbxref=GeneID:105676323%2CGenbank:XP_012229528.1;Parent=rna-XM_012374105.1
NW_012160777.1	Gnomon	CDS	5062000	5062065	.	-	0	Name=XP_012229528.1;ID=cds-XP_012229528.1;Dbxref=GeneID:105676323%2CGenbank:XP_012229528.1;Parent=rna-XM_012374105.1
NW_012160777.1	Gnomon	CDS	5061685	5061813	.	-	0	Name=XP_012229528.1;ID=cds-XP_012229528.1;Dbxref=GeneID:105676323%2CGenbank:XP_012229528.1;Parent=rna-XM_012374105.1
NW_012160777.1	Gnomon	CDS	5061353	5061546	.	-	0	Name=XP_012229528.1;ID=cds-XP_012229528.1;Dbxref=GeneID:105676323%2CGenbank:XP_012229528.1;Parent=rna-XM_012374105.1
NW_012160777.1	Gnomon	CDS	5061044	5061215	.	-	0	Name=XP_012229528.1;ID=cds-XP_012229528.1;Dbxref=GeneID:105676323%2CGenbank:XP_012229528.1;Parent=rna-XM_012374105.1
NW_012160777.1	Gnomon	CDS	5060716	5060884	.	-	0	Name=XP_012229528.1;ID=cds-XP_012229528.1;Dbxref=GeneID:105676323%2CGenbank:XP_012229528.1;Parent=rna-XM_012374105.1
NW_012160777.1	Gnomon	CDS	5060477	5060595	.	-	0	Name=XP_012229528.1;ID=cds-XP_012229528.1;Dbxref=GeneID:105676323%2CGenbank:XP_012229528.1;Parent=rna-XM_012374105.1
NW_012160777.1	Gnomon	CDS	5060112	5060364	.	-	0	Name=XP_012229528.1;ID=cds-XP_012229528.1;Dbxref=GeneID:105676323%2CGenbank:XP_012229528.1;Parent=rna-XM_012374105.1
NW_012160777.1	Gnomon	CDS	5059928	5060029	.	-	0	Name=XP_012229528.1;ID=cds-XP_012229528.1;Dbxref=GeneID:105676323%2CGenbank:XP_012229528.1;Parent=rna-XM_012374105.1
NW_012160777.1	Gnomon	mRNA	1242855	1245471	.	-	.	Name=XM_012374002.1;ID=rna-XM_012374002.1;Dbxref=GeneID:105676264%2CGenbank:XM_012374002.1;Parent=gene-LOC105676264
NW_012160777.1	Gnomon	lnc_RNA	1210126	1211594	.	-	.	Name=XR_001101369.1;ID=rna-XR_001101369.1;Dbxref=GeneID:105676285%2CGenbank:XR_001101369.1;Parent=gene-LOC105676285
NW_012160777.1	Gnomon	mRNA	2980071	2984391	.	-	.	Name=XM_012374638.1;ID=rna-XM_012374638.1;Dbxref=GeneID:105676603%2CGenbank:XM_012374638.1;Parent=gene-LOC105676603
NW_012160777.1	Gnomon	exon	7728115	7728388	.	-	.	ID=exon-XM_012374530.1-2;Dbxref=GeneID:105676540%2CGenbank:XM_012374530.1;Parent=rna-XM_012374530.1
NW_012160777.1	Gnomon	exon	7727064	7727138	.	-	.	ID=exon-XM_012374530.1-3;Dbxref=GeneID:105676540%2CGenbank:XM_012374530.1;Parent=rna-XM_012374530.1
NW_012160777.1	Gnomon	exon	7725954	7726857	.	-	.	ID=exon-XM_012374530.1-4;Dbxref=GeneID:105676540%2CGenbank:XM_012374530.1;Parent=rna-XM_012374530.1
NW_012160777.1	Gnomon	exon	7725143	7725872	.	-	.	ID=exon-XM_012374530.1-5;Dbxref=GeneID:105676540%2CGenbank:XM_012374530.1;Parent=rna-XM_012374530.1
NW_012160777.1	tRNAscan-SE	tRNA	310507	310579	.	+	.	ID=rna-Trnak-uuu-4;Dbxref=GeneID:105667259;Note=transfer RNA lysine (anticodon UUU);Parent=gene-Trnak-uuu-4
NW_012160777.1	Gnomon	exon	7729265	7729365	.	-	.	ID=exon-XM_012374530.1-1;Dbxref=GeneID:105676540%2CGenbank:XM_012374530.1;Parent=rna-XM_012374530.1
NW_012160777.1	Gnomon	exon	7722198	7722641	.	-	.	ID=exon-XM_012374530.1-6;Dbxref=GeneID:105676540%2CGenbank:XM_012374530.1;Parent=rna-XM_012374530.1
NW_012160777.1	Gnomon	CDS	6611491	6611550	.	+	0	Name=XP_012229864.1;ID=cds-XP_012229864.1;Dbxref=GeneID:105676496%2CGenbank:XP_012229864.1;Parent=rna-XM_012374441.1
NW_012160777.1	Gnomon	CDS	6615340	6615514	.	+	0	Name=XP_012229864.1;ID=cds-XP_012229864.1;Dbxref=GeneID:105676496%2CGenbank:XP_012229864.1;Parent=rna-XM_012374441.1
NW_012160777.1	Gnomon	CDS	6620235	6620437	.	+	0	Name=XP_012229864.1;ID=cds-XP_012229864.1;Dbxref=GeneID:105676496%2CGenbank:XP_012229864.1;Parent=rna-XM_012374441.1
NW_012160777.1	Gnomon	CDS	6620829	6621223	.	+	0	Name=XP_012229864.1;ID=cds-XP_012229864.1;Dbxref=GeneID:105676496%2CGenbank:XP_012229864.1;Parent=rna-XM_012374441.1
NW_012160777.1	Gnomon	CDS	6621305	6621638	.	+	0	Name=XP_012229864.1;ID=cds-XP_012229864.1;Dbxref=GeneID:105676496%2CGenbank:XP_012229864.1;Parent=rna-XM_012374441.1
NW_012160777.1	Gnomon	CDS	6621700	6621918	.	+	0	Name=XP_012229864.1;ID=cds-XP_012229864.1;Dbxref=GeneID:105676496%2CGenbank:XP_012229864.1;Parent=rna-XM_012374441.1
NW_012160777.1	Gnomon	CDS	6622136	6622390	.	+	0	Name=XP_012229864.1;ID=cds-XP_012229864.1;Dbxref=GeneID:105676496%2CGenbank:XP_012229864.1;Parent=rna-XM_012374441.1
NW_012160777.1	Gnomon	CDS	6622495	6622644	.	+	0	Name=XP_012229864.1;ID=cds-XP_012229864.1;Dbxref=GeneID:105676496%2CGenbank:XP_012229864.1;Parent=rna-XM_012374441.1
NW_012160777.1	Gnomon	mRNA	6642397	6647836	.	-	.	Name=XM_012374388.1;ID=rna-XM_012374388.1;Dbxref=GeneID:105676470%2CGenbank:XM_012374388.1;Parent=gene-LOC105676470
NW_012160777.1	Gnomon	exon	3528974	3529176	.	-	.	ID=exon-XM_012374091.1-8;Dbxref=GeneID:105676318%2CGenbank:XM_012374091.1;Parent=rna-XM_012374091.1
NW_012160777.1	Gnomon	exon	3528290	3528379	.	-	.	ID=exon-XM_012374091.1-9;Dbxref=GeneID:105676318%2CGenbank:XM_012374091.1;Parent=rna-XM_012374091.1
NW_012160777.1	Gnomon	exon	3553845	3553923	.	-	.	ID=exon-XM_012374091.1-1;Dbxref=GeneID:105676318%2CGenbank:XM_012374091.1;Parent=rna-XM_012374091.1
NW_012160777.1	Gnomon	exon	3541956	3542177	.	-	.	ID=exon-XM_012374091.1-2;Dbxref=GeneID:105676318%2CGenbank:XM_012374091.1;Parent=rna-XM_012374091.1
NW_012160777.1	Gnomon	exon	3537456	3539806	.	-	.	ID=exon-XM_012374091.1-3;Dbxref=GeneID:105676318%2CGenbank:XM_012374091.1;Parent=rna-XM_012374091.1
NW_012160777.1	Gnomon	exon	3535139	3535402	.	-	.	ID=exon-XM_012374091.1-4;Dbxref=GeneID:105676318%2CGenbank:XM_012374091.1;Parent=rna-XM_012374091.1
NW_012160777.1	Gnomon	exon	3532506	3532702	.	-	.	ID=exon-XM_012374091.1-5;Dbxref=GeneID:105676318%2CGenbank:XM_012374091.1;Parent=rna-XM_012374091.1
NW_012160777.1	Gnomon	exon	3530983	3531239	.	-	.	ID=exon-XM_012374091.1-6;Dbxref=GeneID:105676318%2CGenbank:XM_012374091.1;Parent=rna-XM_012374091.1
NW_012160777.1	Gnomon	exon	3530311	3530528	.	-	.	ID=exon-XM_012374091.1-7;Dbxref=GeneID:105676318%2CGenbank:XM_012374091.1;Parent=rna-XM_012374091.1
NW_012160777.1	Gnomon	mRNA	2917658	2924035	.	+	.	Name=XM_012374148.1;ID=rna-XM_012374148.1;Dbxref=GeneID:105676348%2CGenbank:XM_012374148.1;Parent=gene-LOC105676348
NW_012160777.1	Gnomon	exon	2807308	2807730	.	-	.	ID=exon-XM_012374600.1-6;Dbxref=GeneID:105676582%2CGenbank:XM_012374600.1;Parent=rna-XM_012374600.1
NW_012160777.1	Gnomon	exon	2809520	2809645	.	-	.	ID=exon-XM_012374600.1-2;Dbxref=GeneID:105676582%2CGenbank:XM_012374600.1;Parent=rna-XM_012374600.1
NW_012160777.1	Gnomon	exon	2808535	2808576	.	-	.	ID=exon-XM_012374600.1-3;Dbxref=GeneID:105676582%2CGenbank:XM_012374600.1;Parent=rna-XM_012374600.1
NW_012160777.1	Gnomon	exon	2808254	2808321	.	-	.	ID=exon-XM_012374600.1-4;Dbxref=GeneID:105676582%2CGenbank:XM_012374600.1;Parent=rna-XM_012374600.1
NW_012160777.1	Gnomon	exon	2807989	2808192	.	-	.	ID=exon-XM_012374600.1-5;Dbxref=GeneID:105676582%2CGenbank:XM_012374600.1;Parent=rna-XM_012374600.1
NW_012160777.1	Gnomon	exon	2809838	2810379	.	-	.	ID=exon-XM_012374600.1-1;Dbxref=GeneID:105676582%2CGenbank:XM_012374600.1;Parent=rna-XM_012374600.1
NW_012160777.1	Gnomon	CDS	2810654	2810743	.	+	0	Name=XP_012230025.1;ID=cds-XP_012230025.1;Dbxref=GeneID:105676583%2CGenbank:XP_012230025.1;Parent=rna-XM_012374602.1
NW_012160777.1	Gnomon	CDS	2810944	2811443	.	+	0	Name=XP_012230025.1;ID=cds-XP_012230025.1;Dbxref=GeneID:105676583%2CGenbank:XP_012230025.1;Parent=rna-XM_012374602.1
NW_012160777.1	Gnomon	CDS	2811567	2811810	.	+	0	Name=XP_012230025.1;ID=cds-XP_012230025.1;Dbxref=GeneID:105676583%2CGenbank:XP_012230025.1;Parent=rna-XM_012374602.1
NW_012160777.1	Gnomon	exon	761289	762347	.	+	.	ID=exon-XM_012373950.1-1;Dbxref=GeneID:105676214%2CGenbank:XM_012373950.1;Parent=rna-XM_012373950.1
NW_012160777.1	Gnomon	exon	762491	762577	.	+	.	ID=exon-XM_012373950.1-2;Dbxref=GeneID:105676214%2CGenbank:XM_012373950.1;Parent=rna-XM_012373950.1
NW_012160777.1	Gnomon	exon	762676	762798	.	+	.	ID=exon-XM_012373950.1-3;Dbxref=GeneID:105676214%2CGenbank:XM_012373950.1;Parent=rna-XM_012373950.1
NW_012160777.1	Gnomon	exon	509661	509827	.	+	.	ID=exon-XM_012374170.1-10;Dbxref=GeneID:105676368%2CGenbank:XM_012374170.1;Parent=rna-XM_012374170.1
NW_012160777.1	Gnomon	exon	1505664	1506284	.	-	.	ID=exon-XM_012374161.1-1;Dbxref=GeneID:105676357%2CGenbank:XM_012374161.1;Parent=rna-XM_012374161.1
NW_012160777.1	Gnomon	exon	1505129	1505251	.	-	.	ID=exon-XM_012374161.1-2;Dbxref=GeneID:105676357%2CGenbank:XM_012374161.1;Parent=rna-XM_012374161.1
NW_012160777.1	Gnomon	exon	1500232	1500458	.	-	.	ID=exon-XM_012374161.1-3;Dbxref=GeneID:105676357%2CGenbank:XM_012374161.1;Parent=rna-XM_012374161.1
NW_012160777.1	Gnomon	exon	1496862	1496998	.	-	.	ID=exon-XM_012374161.1-4;Dbxref=GeneID:105676357%2CGenbank:XM_012374161.1;Parent=rna-XM_012374161.1
NW_012160777.1	Gnomon	exon	1496413	1496647	.	-	.	ID=exon-XM_012374161.1-5;Dbxref=GeneID:105676357%2CGenbank:XM_012374161.1;Parent=rna-XM_012374161.1
NW_012160777.1	Gnomon	exon	4128074	4128244	.	-	.	ID=exon-XM_012374435.1-1;Dbxref=GeneID:105676492%2CGenbank:XM_012374435.1;Parent=rna-XM_012374435.1
NW_012160777.1	Gnomon	exon	4125706	4126158	.	-	.	ID=exon-XM_012374435.1-6;Dbxref=GeneID:105676492%2CGenbank:XM_012374435.1;Parent=rna-XM_012374435.1
NW_012160777.1	Gnomon	exon	4125424	4125630	.	-	.	ID=exon-XM_012374435.1-7;Dbxref=GeneID:105676492%2CGenbank:XM_012374435.1;Parent=rna-XM_012374435.1
NW_012160777.1	Gnomon	exon	4124842	4125334	.	-	.	ID=exon-XM_012374435.1-8;Dbxref=GeneID:105676492%2CGenbank:XM_012374435.1;Parent=rna-XM_012374435.1
NW_012160777.1	Gnomon	exon	4126987	4127641	.	-	.	ID=exon-XM_012374435.1-2;Dbxref=GeneID:105676492%2CGenbank:XM_012374435.1;Parent=rna-XM_012374435.1
NW_012160777.1	Gnomon	exon	4126763	4126870	.	-	.	ID=exon-XM_012374435.1-3;Dbxref=GeneID:105676492%2CGenbank:XM_012374435.1;Parent=rna-XM_012374435.1
NW_012160777.1	Gnomon	exon	4126482	4126684	.	-	.	ID=exon-XM_012374435.1-4;Dbxref=GeneID:105676492%2CGenbank:XM_012374435.1;Parent=rna-XM_012374435.1
NW_012160777.1	Gnomon	exon	4126226	4126401	.	-	.	ID=exon-XM_012374435.1-5;Dbxref=GeneID:105676492%2CGenbank:XM_012374435.1;Parent=rna-XM_012374435.1
NW_012160777.1	Gnomon	mRNA	3019754	3021299	.	-	.	Name=XM_012374481.1;ID=rna-XM_012374481.1;Dbxref=GeneID:105676515%2CGenbank:XM_012374481.1;Parent=gene-LOC105676515
NW_012160777.1	Gnomon	CDS	766787	767845	.	+	0	Name=XP_012229375.1;ID=cds-XP_012229375.1;Dbxref=GeneID:105676216%2CGenbank:XP_012229375.1;Parent=rna-XM_012373952.1
NW_012160777.1	Gnomon	CDS	767979	768065	.	+	0	Name=XP_012229375.1;ID=cds-XP_012229375.1;Dbxref=GeneID:105676216%2CGenbank:XP_012229375.1;Parent=rna-XM_012373952.1
NW_012160777.1	Gnomon	CDS	768164	768286	.	+	0	Name=XP_012229375.1;ID=cds-XP_012229375.1;Dbxref=GeneID:105676216%2CGenbank:XP_012229375.1;Parent=rna-XM_012373952.1
NW_012160777.1	Gnomon	mRNA	3222495	3231746	.	-	.	Name=XM_012374241.1;ID=rna-XM_012374241.1;Dbxref=GeneID:105676406%2CGenbank:XM_012374241.1;Parent=gene-LOC105676406
NW_012160777.1	Gnomon	exon	4952624	4952811	.	-	.	ID=exon-XM_012374624.1-10;Dbxref=GeneID:105676596%2CGenbank:XM_012374624.1;Parent=rna-XM_012374624.1
NW_012160777.1	Gnomon	exon	4952426	4952524	.	-	.	ID=exon-XM_012374624.1-11;Dbxref=GeneID:105676596%2CGenbank:XM_012374624.1;Parent=rna-XM_012374624.1
NW_012160777.1	Gnomon	exon	4952259	4952325	.	-	.	ID=exon-XM_012374624.1-12;Dbxref=GeneID:105676596%2CGenbank:XM_012374624.1;Parent=rna-XM_012374624.1
NW_012160777.1	Gnomon	exon	4951985	4952058	.	-	.	ID=exon-XM_012374624.1-13;Dbxref=GeneID:105676596%2CGenbank:XM_012374624.1;Parent=rna-XM_012374624.1
NW_012160777.1	Gnomon	exon	4951796	4951904	.	-	.	ID=exon-XM_012374624.1-14;Dbxref=GeneID:105676596%2CGenbank:XM_012374624.1;Parent=rna-XM_012374624.1
NW_012160777.1	Gnomon	exon	4951535	4951704	.	-	.	ID=exon-XM_012374624.1-15;Dbxref=GeneID:105676596%2CGenbank:XM_012374624.1;Parent=rna-XM_012374624.1
NW_012160777.1	Gnomon	exon	4951189	4951438	.	-	.	ID=exon-XM_012374624.1-16;Dbxref=GeneID:105676596%2CGenbank:XM_012374624.1;Parent=rna-XM_012374624.1
NW_012160777.1	Gnomon	mRNA	2980071	2986284	.	-	.	Name=XM_012374637.1;ID=rna-XM_012374637.1;Dbxref=GeneID:105676603%2CGenbank:XM_012374637.1;Parent=gene-LOC105676603
NW_012160777.1	Gnomon	CDS	6602610	6602612	.	+	0	Name=XP_012229863.1;ID=cds-XP_012229863.1;Dbxref=GeneID:105676496%2CGenbank:XP_012229863.1;Parent=rna-XM_012374440.1
NW_012160777.1	Gnomon	CDS	6602813	6602875	.	+	0	Name=XP_012229863.1;ID=cds-XP_012229863.1;Dbxref=GeneID:105676496%2CGenbank:XP_012229863.1;Parent=rna-XM_012374440.1
NW_012160777.1	Gnomon	CDS	6615340	6615514	.	+	0	Name=XP_012229863.1;ID=cds-XP_012229863.1;Dbxref=GeneID:105676496%2CGenbank:XP_012229863.1;Parent=rna-XM_012374440.1
NW_012160777.1	Gnomon	CDS	6620235	6620437	.	+	0	Name=XP_012229863.1;ID=cds-XP_012229863.1;Dbxref=GeneID:105676496%2CGenbank:XP_012229863.1;Parent=rna-XM_012374440.1
NW_012160777.1	Gnomon	CDS	6620829	6621223	.	+	0	Name=XP_012229863.1;ID=cds-XP_012229863.1;Dbxref=GeneID:105676496%2CGenbank:XP_012229863.1;Parent=rna-XM_012374440.1
NW_012160777.1	Gnomon	CDS	6621305	6621638	.	+	0	Name=XP_012229863.1;ID=cds-XP_012229863.1;Dbxref=GeneID:105676496%2CGenbank:XP_012229863.1;Parent=rna-XM_012374440.1
NW_012160777.1	Gnomon	CDS	6621700	6621918	.	+	0	Name=XP_012229863.1;ID=cds-XP_012229863.1;Dbxref=GeneID:105676496%2CGenbank:XP_012229863.1;Parent=rna-XM_012374440.1
NW_012160777.1	Gnomon	CDS	6622136	6622390	.	+	0	Name=XP_012229863.1;ID=cds-XP_012229863.1;Dbxref=GeneID:105676496%2CGenbank:XP_012229863.1;Parent=rna-XM_012374440.1
NW_012160777.1	Gnomon	CDS	6622495	6622644	.	+	0	Name=XP_012229863.1;ID=cds-XP_012229863.1;Dbxref=GeneID:105676496%2CGenbank:XP_012229863.1;Parent=rna-XM_012374440.1
NW_012160777.1	Gnomon	mRNA	6632789	6637542	.	-	.	Name=XM_012374387.1;ID=rna-XM_012374387.1;Dbxref=GeneID:105676469%2CGenbank:XM_012374387.1;Parent=gene-LOC105676469
NW_012160777.1	RefSeq	cDNA_match	3276730	3276856	.	-	.	ID=2172188050;Target=XM_012374029.1 1 127
NW_012160777.1	RefSeq	cDNA_match	3274629	3274821	.	-	.	ID=2172188050;Target=XM_012374029.1 1 127
NW_012160777.1	RefSeq	cDNA_match	3274210	3274327	.	-	.	ID=2172188050;Target=XM_012374029.1 1 127
NW_012160777.1	RefSeq	cDNA_match	3273998	3274108	.	-	.	ID=2172188050;Target=XM_012374029.1 1 127
NW_012160777.1	RefSeq	cDNA_match	3273649	3273762	.	-	.	ID=2172188050;Target=XM_012374029.1 1 127
NW_012160777.1	RefSeq	cDNA_match	3272542	3272820	.	-	.	ID=2172188050;Target=XM_012374029.1 1 127
NW_012160777.1	RefSeq	cDNA_match	3272084	3272377	.	-	.	ID=2172188050;Target=XM_012374029.1 1 127
NW_012160777.1	RefSeq	cDNA_match	3271222	3271667	.	-	.	ID=2172188050;Target=XM_012374029.1 1 127
NW_012160777.1	Gnomon	mRNA	2920645	2924035	.	+	.	Name=XM_012374147.1;ID=rna-XM_012374147.1;Dbxref=GeneID:105676348%2CGenbank:XM_012374147.1;Parent=gene-LOC105676348
NW_012160777.1	Gnomon	CDS	3082157	3082189	.	-	0	Name=XP_012229623.1;ID=cds-XP_012229623.1;Dbxref=GeneID:105676379%2CGenbank:XP_012229623.1;Parent=rna-XM_012374200.1
NW_012160777.1	Gnomon	CDS	3081699	3081760	.	-	0	Name=XP_012229623.1;ID=cds-XP_012229623.1;Dbxref=GeneID:105676379%2CGenbank:XP_012229623.1;Parent=rna-XM_012374200.1
NW_012160777.1	Gnomon	CDS	3081345	3081511	.	-	0	Name=XP_012229623.1;ID=cds-XP_012229623.1;Dbxref=GeneID:105676379%2CGenbank:XP_012229623.1;Parent=rna-XM_012374200.1
NW_012160777.1	Gnomon	CDS	3081004	3081242	.	-	0	Name=XP_012229623.1;ID=cds-XP_012229623.1;Dbxref=GeneID:105676379%2CGenbank:XP_012229623.1;Parent=rna-XM_012374200.1
NW_012160777.1	Gnomon	mRNA	7357692	7359286	.	+	.	Name=XM_012374001.1;ID=rna-XM_012374001.1;Dbxref=GeneID:105676262%2CGenbank:XM_012374001.1;Parent=gene-LOC105676262
NW_012160777.1	Gnomon	exon	3298601	3298936	.	-	.	ID=exon-XM_012374384.1-1;Dbxref=GeneID:105676468%2CGenbank:XM_012374384.1;Parent=rna-XM_012374384.1
NW_012160777.1	Gnomon	exon	3297784	3298281	.	-	.	ID=exon-XM_012374384.1-2;Dbxref=GeneID:105676468%2CGenbank:XM_012374384.1;Parent=rna-XM_012374384.1
NW_012160777.1	Gnomon	exon	3297216	3297660	.	-	.	ID=exon-XM_012374384.1-3;Dbxref=GeneID:105676468%2CGenbank:XM_012374384.1;Parent=rna-XM_012374384.1
NW_012160777.1	Gnomon	exon	3296773	3297076	.	-	.	ID=exon-XM_012374384.1-4;Dbxref=GeneID:105676468%2CGenbank:XM_012374384.1;Parent=rna-XM_012374384.1
NW_012160777.1	Gnomon	exon	3296417	3296664	.	-	.	ID=exon-XM_012374384.1-5;Dbxref=GeneID:105676468%2CGenbank:XM_012374384.1;Parent=rna-XM_012374384.1
NW_012160777.1	Gnomon	exon	3296139	3296334	.	-	.	ID=exon-XM_012374384.1-6;Dbxref=GeneID:105676468%2CGenbank:XM_012374384.1;Parent=rna-XM_012374384.1
NW_012160777.1	Gnomon	exon	3295649	3295806	.	-	.	ID=exon-XM_012374384.1-7;Dbxref=GeneID:105676468%2CGenbank:XM_012374384.1;Parent=rna-XM_012374384.1
NW_012160777.1	Gnomon	CDS	4449312	4449518	.	+	0	Name=XP_012230026.1;ID=cds-XP_012230026.1;Dbxref=GeneID:105676584%2CGenbank:XP_012230026.1;Parent=rna-XM_012374603.1
NW_012160777.1	Gnomon	CDS	4450455	4451021	.	+	0	Name=XP_012230026.1;ID=cds-XP_012230026.1;Dbxref=GeneID:105676584%2CGenbank:XP_012230026.1;Parent=rna-XM_012374603.1
NW_012160777.1	Gnomon	CDS	4451309	4451645	.	+	0	Name=XP_012230026.1;ID=cds-XP_012230026.1;Dbxref=GeneID:105676584%2CGenbank:XP_012230026.1;Parent=rna-XM_012374603.1
NW_012160777.1	Gnomon	CDS	4451727	4451851	.	+	0	Name=XP_012230026.1;ID=cds-XP_012230026.1;Dbxref=GeneID:105676584%2CGenbank:XP_012230026.1;Parent=rna-XM_012374603.1
NW_012160777.1	Gnomon	CDS	4454658	4454724	.	-	0	Name=XP_012230027.1;ID=cds-XP_012230027.1;Dbxref=GeneID:105676585%2CGenbank:XP_012230027.1;Parent=rna-XM_012374604.1
NW_012160777.1	Gnomon	CDS	4454167	4454337	.	-	0	Name=XP_012230027.1;ID=cds-XP_012230027.1;Dbxref=GeneID:105676585%2CGenbank:XP_012230027.1;Parent=rna-XM_012374604.1
NW_012160777.1	Gnomon	CDS	4453824	4454056	.	-	0	Name=XP_012230027.1;ID=cds-XP_012230027.1;Dbxref=GeneID:105676585%2CGenbank:XP_012230027.1;Parent=rna-XM_012374604.1
NW_012160777.1	Gnomon	exon	3484070	3484368	.	+	.	ID=exon-XM_012374454.1-1;Dbxref=GeneID:105676502%2CGenbank:XM_012374454.1;Parent=rna-XM_012374454.1
NW_012160777.1	Gnomon	exon	3484686	3484881	.	+	.	ID=exon-XM_012374454.1-2;Dbxref=GeneID:105676502%2CGenbank:XM_012374454.1;Parent=rna-XM_012374454.1
NW_012160777.1	Gnomon	exon	3484973	3485197	.	+	.	ID=exon-XM_012374454.1-3;Dbxref=GeneID:105676502%2CGenbank:XM_012374454.1;Parent=rna-XM_012374454.1
NW_012160777.1	Gnomon	exon	3485353	3485921	.	+	.	ID=exon-XM_012374454.1-4;Dbxref=GeneID:105676502%2CGenbank:XM_012374454.1;Parent=rna-XM_012374454.1
NW_012160777.1	Gnomon	CDS	764115	765071	.	+	0	Name=XP_012229374.1;ID=cds-XP_012229374.1;Dbxref=GeneID:105676215%2CGenbank:XP_012229374.1;Parent=rna-XM_012373951.1
NW_012160777.1	Gnomon	CDS	765215	765301	.	+	0	Name=XP_012229374.1;ID=cds-XP_012229374.1;Dbxref=GeneID:105676215%2CGenbank:XP_012229374.1;Parent=rna-XM_012373951.1
NW_012160777.1	Gnomon	CDS	765405	765521	.	+	0	Name=XP_012229374.1;ID=cds-XP_012229374.1;Dbxref=GeneID:105676215%2CGenbank:XP_012229374.1;Parent=rna-XM_012373951.1
NW_012160777.1	Gnomon	CDS	3118614	3118634	.	-	0	Name=XP_012229624.1;ID=cds-XP_012229624.1;Dbxref=GeneID:105676380%2CGenbank:XP_012229624.1;Parent=rna-XM_012374201.1
NW_012160777.1	Gnomon	CDS	3117718	3117776	.	-	0	Name=XP_012229624.1;ID=cds-XP_012229624.1;Dbxref=GeneID:105676380%2CGenbank:XP_012229624.1;Parent=rna-XM_012374201.1
NW_012160777.1	Gnomon	CDS	3117309	3117555	.	-	0	Name=XP_012229624.1;ID=cds-XP_012229624.1;Dbxref=GeneID:105676380%2CGenbank:XP_012229624.1;Parent=rna-XM_012374201.1
NW_012160777.1	Gnomon	mRNA	3019754	3021299	.	-	.	Name=XM_012374480.1;ID=rna-XM_012374480.1;Dbxref=GeneID:105676515%2CGenbank:XM_012374480.1;Parent=gene-LOC105676515
NW_012160777.1	Gnomon	exon	2826321	2826734	.	-	.	ID=exon-XM_012374254.1-3;Dbxref=GeneID:105676412%2CGenbank:XM_012374254.1;Parent=rna-XM_012374254.1
NW_012160777.1	Gnomon	exon	2824303	2825270	.	-	.	ID=exon-XM_012374254.1-4;Dbxref=GeneID:105676412%2CGenbank:XM_012374254.1;Parent=rna-XM_012374254.1
NW_012160777.1	Gnomon	mRNA	3509306	3510199	.	+	.	Name=XM_012374636.1;ID=rna-XM_012374636.1;Dbxref=GeneID:105676602%2CGenbank:XM_012374636.1;Note=The sequence of the model RefSeq transcript was modified relative to this genomic sequence to represent the inferred CDS: deleted 1 base in 1 codon;Parent=gene-LOC105676602
NW_012160777.1	Gnomon	exon	2831455	2831743	.	-	.	ID=exon-XM_012374254.1-1;Dbxref=GeneID:105676412%2CGenbank:XM_012374254.1;Parent=rna-XM_012374254.1
NW_012160777.1	Gnomon	exon	2829505	2830355	.	-	.	ID=exon-XM_012374254.1-2;Dbxref=GeneID:105676412%2CGenbank:XM_012374254.1;Parent=rna-XM_012374254.1
NW_012160777.1	Gnomon	mRNA	3205980	3221087	.	-	.	Name=XM_012374240.1;ID=rna-XM_012374240.1;Dbxref=GeneID:105676405%2CGenbank:XM_012374240.1;Parent=gene-LOC105676405
NW_012160777.1	Gnomon	CDS	7032146	7033177	.	-	0	Name=XP_012229764.1;ID=cds-XP_012229764.1;Dbxref=GeneID:105676447%2CGenbank:XP_012229764.1;Parent=rna-XM_012374341.1
NW_012160777.1	Gnomon	exon	5064607	5066828	.	-	.	ID=exon-XM_012374112.1-1;Dbxref=GeneID:105676329%2CGenbank:XM_012374112.1;Parent=rna-XM_012374112.1
NW_012160777.1	tRNAscan-SE	tRNA	6525045	6525118	.	-	.	ID=rna-Trnat-agu-4;Dbxref=GeneID:105667243;Note=transfer RNA threonine (anticodon AGU);Parent=gene-Trnat-agu-4
NW_012160777.1	Gnomon	mRNA	2970424	2972176	.	-	.	Name=XM_012374146.1;ID=rna-XM_012374146.1;Dbxref=GeneID:105676347%2CGenbank:XM_012374146.1;Parent=gene-LOC105676347
NW_012160777.1	Gnomon	CDS	3513546	3513601	.	+	0	Name=XP_012229524.1;ID=cds-XP_012229524.1;Dbxref=GeneID:105676321%2CGenbank:XP_012229524.1;Parent=rna-XM_012374101.1
NW_012160777.1	Gnomon	CDS	3513673	3513803	.	+	0	Name=XP_012229524.1;ID=cds-XP_012229524.1;Dbxref=GeneID:105676321%2CGenbank:XP_012229524.1;Parent=rna-XM_012374101.1
NW_012160777.1	Gnomon	CDS	3514518	3514688	.	+	0	Name=XP_012229524.1;ID=cds-XP_012229524.1;Dbxref=GeneID:105676321%2CGenbank:XP_012229524.1;Parent=rna-XM_012374101.1
NW_012160777.1	Gnomon	CDS	3514801	3514907	.	+	0	Name=XP_012229524.1;ID=cds-XP_012229524.1;Dbxref=GeneID:105676321%2CGenbank:XP_012229524.1;Parent=rna-XM_012374101.1
NW_012160777.1	Gnomon	CDS	3515013	3515183	.	+	0	Name=XP_012229524.1;ID=cds-XP_012229524.1;Dbxref=GeneID:105676321%2CGenbank:XP_012229524.1;Parent=rna-XM_012374101.1
NW_012160777.1	Gnomon	CDS	3515272	3515343	.	+	0	Name=XP_012229524.1;ID=cds-XP_012229524.1;Dbxref=GeneID:105676321%2CGenbank:XP_012229524.1;Parent=rna-XM_012374101.1
NW_012160777.1	Gnomon	CDS	3515420	3515671	.	+	0	Name=XP_012229524.1;ID=cds-XP_012229524.1;Dbxref=GeneID:105676321%2CGenbank:XP_012229524.1;Parent=rna-XM_012374101.1
NW_012160777.1	Gnomon	CDS	3515751	3515960	.	+	0	Name=XP_012229524.1;ID=cds-XP_012229524.1;Dbxref=GeneID:105676321%2CGenbank:XP_012229524.1;Parent=rna-XM_012374101.1
NW_012160777.1	Gnomon	CDS	3516118	3516303	.	+	0	Name=XP_012229524.1;ID=cds-XP_012229524.1;Dbxref=GeneID:105676321%2CGenbank:XP_012229524.1;Parent=rna-XM_012374101.1
NW_012160777.1	Gnomon	CDS	3516378	3516689	.	+	0	Name=XP_012229524.1;ID=cds-XP_012229524.1;Dbxref=GeneID:105676321%2CGenbank:XP_012229524.1;Parent=rna-XM_012374101.1
NW_012160777.1	Gnomon	CDS	2809838	2810237	.	-	0	Name=XP_012230023.1;ID=cds-XP_012230023.1;Dbxref=GeneID:105676582%2CGenbank:XP_012230023.1;Parent=rna-XM_012374600.1
NW_012160777.1	Gnomon	CDS	2809520	2809645	.	-	0	Name=XP_012230023.1;ID=cds-XP_012230023.1;Dbxref=GeneID:105676582%2CGenbank:XP_012230023.1;Parent=rna-XM_012374600.1
NW_012160777.1	Gnomon	CDS	2808535	2808576	.	-	0	Name=XP_012230023.1;ID=cds-XP_012230023.1;Dbxref=GeneID:105676582%2CGenbank:XP_012230023.1;Parent=rna-XM_012374600.1
NW_012160777.1	Gnomon	CDS	2808254	2808321	.	-	0	Name=XP_012230023.1;ID=cds-XP_012230023.1;Dbxref=GeneID:105676582%2CGenbank:XP_012230023.1;Parent=rna-XM_012374600.1
NW_012160777.1	Gnomon	CDS	2807989	2808192	.	-	0	Name=XP_012230023.1;ID=cds-XP_012230023.1;Dbxref=GeneID:105676582%2CGenbank:XP_012230023.1;Parent=rna-XM_012374600.1
NW_012160777.1	Gnomon	CDS	2807647	2807730	.	-	0	Name=XP_012230023.1;ID=cds-XP_012230023.1;Dbxref=GeneID:105676582%2CGenbank:XP_012230023.1;Parent=rna-XM_012374600.1
NW_012160777.1	Gnomon	exon	4768102	4768509	.	+	.	ID=exon-XM_012374229.1-3;Dbxref=GeneID:105676399%2CGenbank:XM_012374229.1;Parent=rna-XM_012374229.1
NW_012160777.1	Gnomon	exon	4769166	4769447	.	+	.	ID=exon-XM_012374229.1-4;Dbxref=GeneID:105676399%2CGenbank:XM_012374229.1;Parent=rna-XM_012374229.1
NW_012160777.1	Gnomon	exon	4769613	4769780	.	+	.	ID=exon-XM_012374229.1-5;Dbxref=GeneID:105676399%2CGenbank:XM_012374229.1;Parent=rna-XM_012374229.1
NW_012160777.1	Gnomon	exon	4770442	4770471	.	+	.	ID=exon-XM_012374229.1-6;Dbxref=GeneID:105676399%2CGenbank:XM_012374229.1;Parent=rna-XM_012374229.1
NW_012160777.1	Gnomon	exon	4748869	4749388	.	+	.	ID=exon-XM_012374229.1-1;Dbxref=GeneID:105676399%2CGenbank:XM_012374229.1;Parent=rna-XM_012374229.1
NW_012160777.1	Gnomon	exon	4758516	4758708	.	+	.	ID=exon-XM_012374229.1-2;Dbxref=GeneID:105676399%2CGenbank:XM_012374229.1;Parent=rna-XM_012374229.1
NW_012160777.1	Gnomon	exon	4771009	4771176	.	+	.	ID=exon-XM_012374229.1-7;Dbxref=GeneID:105676399%2CGenbank:XM_012374229.1;Parent=rna-XM_012374229.1
NW_012160777.1	Gnomon	exon	4771660	4771701	.	+	.	ID=exon-XM_012374229.1-8;Dbxref=GeneID:105676399%2CGenbank:XM_012374229.1;Parent=rna-XM_012374229.1
NW_012160777.1	Gnomon	exon	4774712	4774849	.	+	.	ID=exon-XM_012374229.1-9;Dbxref=GeneID:105676399%2CGenbank:XM_012374229.1;Parent=rna-XM_012374229.1
NW_012160777.1	Gnomon	exon	3528974	3529176	.	-	.	ID=exon-XM_012374090.1-9;Dbxref=GeneID:105676318%2CGenbank:XM_012374090.1;Parent=rna-XM_012374090.1
NW_012160777.1	Gnomon	exon	3541956	3542177	.	-	.	ID=exon-XM_012374090.1-3;Dbxref=GeneID:105676318%2CGenbank:XM_012374090.1;Parent=rna-XM_012374090.1
NW_012160777.1	Gnomon	exon	3537456	3539806	.	-	.	ID=exon-XM_012374090.1-4;Dbxref=GeneID:105676318%2CGenbank:XM_012374090.1;Parent=rna-XM_012374090.1
NW_012160777.1	Gnomon	exon	3542510	3543379	.	-	.	ID=exon-XM_012374090.1-1;Dbxref=GeneID:105676318%2CGenbank:XM_012374090.1;Parent=rna-XM_012374090.1
NW_012160777.1	Gnomon	exon	3542274	3542435	.	-	.	ID=exon-XM_012374090.1-2;Dbxref=GeneID:105676318%2CGenbank:XM_012374090.1;Parent=rna-XM_012374090.1
NW_012160777.1	Gnomon	exon	3530983	3531239	.	-	.	ID=exon-XM_012374090.1-7;Dbxref=GeneID:105676318%2CGenbank:XM_012374090.1;Parent=rna-XM_012374090.1
NW_012160777.1	Gnomon	exon	3530311	3530528	.	-	.	ID=exon-XM_012374090.1-8;Dbxref=GeneID:105676318%2CGenbank:XM_012374090.1;Parent=rna-XM_012374090.1
NW_012160777.1	Gnomon	exon	3535139	3535402	.	-	.	ID=exon-XM_012374090.1-5;Dbxref=GeneID:105676318%2CGenbank:XM_012374090.1;Parent=rna-XM_012374090.1
NW_012160777.1	Gnomon	exon	3532506	3532702	.	-	.	ID=exon-XM_012374090.1-6;Dbxref=GeneID:105676318%2CGenbank:XM_012374090.1;Parent=rna-XM_012374090.1
NW_012160777.1	Gnomon	mRNA	3503218	3509261	.	-	.	Name=XM_012374635.1;ID=rna-XM_012374635.1;Dbxref=GeneID:105676601%2CGenbank:XM_012374635.1;Parent=gene-LOC105676601
NW_012160777.1	Gnomon	exon	3530311	3530528	.	-	.	ID=exon-XM_012374089.1-7;Dbxref=GeneID:105676318%2CGenbank:XM_012374089.1;Parent=rna-XM_012374089.1
NW_012160777.1	Gnomon	exon	3528974	3529176	.	-	.	ID=exon-XM_012374089.1-8;Dbxref=GeneID:105676318%2CGenbank:XM_012374089.1;Parent=rna-XM_012374089.1
NW_012160777.1	Gnomon	exon	3528290	3528379	.	-	.	ID=exon-XM_012374089.1-9;Dbxref=GeneID:105676318%2CGenbank:XM_012374089.1;Parent=rna-XM_012374089.1
NW_012160777.1	Gnomon	mRNA	6632789	6637873	.	-	.	Name=XM_012374385.1;ID=rna-XM_012374385.1;Dbxref=GeneID:105676469%2CGenbank:XM_012374385.1;Parent=gene-LOC105676469
NW_012160777.1	Gnomon	exon	4997963	4998369	.	+	.	ID=exon-XM_012374506.1-3;Dbxref=GeneID:105676527%2CGenbank:XM_012374506.1;Parent=rna-XM_012374506.1
NW_012160777.1	Gnomon	exon	4998448	4998584	.	+	.	ID=exon-XM_012374506.1-4;Dbxref=GeneID:105676527%2CGenbank:XM_012374506.1;Parent=rna-XM_012374506.1
NW_012160777.1	Gnomon	exon	4997559	4997591	.	+	.	ID=exon-XM_012374506.1-1;Dbxref=GeneID:105676527%2CGenbank:XM_012374506.1;Parent=rna-XM_012374506.1
NW_012160777.1	Gnomon	exon	4997712	4997872	.	+	.	ID=exon-XM_012374506.1-2;Dbxref=GeneID:105676527%2CGenbank:XM_012374506.1;Parent=rna-XM_012374506.1
NW_012160777.1	Gnomon	exon	3537456	3539806	.	-	.	ID=exon-XM_012374089.1-3;Dbxref=GeneID:105676318%2CGenbank:XM_012374089.1;Parent=rna-XM_012374089.1
NW_012160777.1	Gnomon	exon	4999207	4999380	.	+	.	ID=exon-XM_012374506.1-7;Dbxref=GeneID:105676527%2CGenbank:XM_012374506.1;Parent=rna-XM_012374506.1
NW_012160777.1	Gnomon	exon	3535139	3535402	.	-	.	ID=exon-XM_012374089.1-4;Dbxref=GeneID:105676318%2CGenbank:XM_012374089.1;Parent=rna-XM_012374089.1
NW_012160777.1	Gnomon	exon	5000453	5000670	.	+	.	ID=exon-XM_012374506.1-8;Dbxref=GeneID:105676527%2CGenbank:XM_012374506.1;Parent=rna-XM_012374506.1
NW_012160777.1	Gnomon	exon	3532506	3532702	.	-	.	ID=exon-XM_012374089.1-5;Dbxref=GeneID:105676318%2CGenbank:XM_012374089.1;Parent=rna-XM_012374089.1
NW_012160777.1	Gnomon	exon	4998708	4998850	.	+	.	ID=exon-XM_012374506.1-5;Dbxref=GeneID:105676527%2CGenbank:XM_012374506.1;Parent=rna-XM_012374506.1
NW_012160777.1	Gnomon	exon	3530983	3531239	.	-	.	ID=exon-XM_012374089.1-6;Dbxref=GeneID:105676318%2CGenbank:XM_012374089.1;Parent=rna-XM_012374089.1
NW_012160777.1	Gnomon	exon	4998927	4999075	.	+	.	ID=exon-XM_012374506.1-6;Dbxref=GeneID:105676527%2CGenbank:XM_012374506.1;Parent=rna-XM_012374506.1
NW_012160777.1	Gnomon	exon	3542274	3542485	.	-	.	ID=exon-XM_012374089.1-1;Dbxref=GeneID:105676318%2CGenbank:XM_012374089.1;Parent=rna-XM_012374089.1
NW_012160777.1	Gnomon	exon	3541956	3542177	.	-	.	ID=exon-XM_012374089.1-2;Dbxref=GeneID:105676318%2CGenbank:XM_012374089.1;Parent=rna-XM_012374089.1
NW_012160777.1	Gnomon	exon	318142	319851	.	-	.	ID=exon-XM_012374576.1-8;Dbxref=GeneID:105676566%2CGenbank:XM_012374576.1;Parent=rna-XM_012374576.1
NW_012160777.1	Gnomon	exon	322935	323131	.	-	.	ID=exon-XM_012374576.1-4;Dbxref=GeneID:105676566%2CGenbank:XM_012374576.1;Parent=rna-XM_012374576.1
NW_012160777.1	Gnomon	exon	322405	322597	.	-	.	ID=exon-XM_012374576.1-5;Dbxref=GeneID:105676566%2CGenbank:XM_012374576.1;Parent=rna-XM_012374576.1
NW_012160777.1	Gnomon	exon	321154	321368	.	-	.	ID=exon-XM_012374576.1-6;Dbxref=GeneID:105676566%2CGenbank:XM_012374576.1;Parent=rna-XM_012374576.1
NW_012160777.1	Gnomon	exon	320127	320583	.	-	.	ID=exon-XM_012374576.1-7;Dbxref=GeneID:105676566%2CGenbank:XM_012374576.1;Parent=rna-XM_012374576.1
NW_012160777.1	Gnomon	exon	7446466	7446778	.	+	.	ID=exon-XM_012374019.1-2;Dbxref=GeneID:105676274%2CGenbank:XM_012374019.1;Parent=rna-XM_012374019.1
NW_012160777.1	Gnomon	exon	7447762	7448444	.	+	.	ID=exon-XM_012374019.1-3;Dbxref=GeneID:105676274%2CGenbank:XM_012374019.1;Parent=rna-XM_012374019.1
NW_012160777.1	Gnomon	exon	7445978	7446008	.	+	.	ID=exon-XM_012374019.1-1;Dbxref=GeneID:105676274%2CGenbank:XM_012374019.1;Parent=rna-XM_012374019.1
NW_012160777.1	Gnomon	exon	325607	325893	.	-	.	ID=exon-XM_012374576.1-1;Dbxref=GeneID:105676566%2CGenbank:XM_012374576.1;Parent=rna-XM_012374576.1
NW_012160777.1	Gnomon	exon	323734	323901	.	-	.	ID=exon-XM_012374576.1-2;Dbxref=GeneID:105676566%2CGenbank:XM_012374576.1;Parent=rna-XM_012374576.1
NW_012160777.1	Gnomon	exon	323236	323375	.	-	.	ID=exon-XM_012374576.1-3;Dbxref=GeneID:105676566%2CGenbank:XM_012374576.1;Parent=rna-XM_012374576.1
NW_012160777.1	Gnomon	mRNA	2970424	2972178	.	-	.	Name=XM_012374145.1;ID=rna-XM_012374145.1;Dbxref=GeneID:105676347%2CGenbank:XM_012374145.1;Parent=gene-LOC105676347
NW_012160777.1	Gnomon	exon	3304710	3305418	.	+	.	ID=exon-XM_012374383.1-1;Dbxref=GeneID:105676467%2CGenbank:XM_012374383.1;Parent=rna-XM_012374383.1
NW_012160777.1	Gnomon	exon	3307566	3307681	.	+	.	ID=exon-XM_012374383.1-4;Dbxref=GeneID:105676467%2CGenbank:XM_012374383.1;Parent=rna-XM_012374383.1
NW_012160777.1	Gnomon	exon	3307770	3307909	.	+	.	ID=exon-XM_012374383.1-5;Dbxref=GeneID:105676467%2CGenbank:XM_012374383.1;Parent=rna-XM_012374383.1
NW_012160777.1	Gnomon	exon	3307063	3307119	.	+	.	ID=exon-XM_012374383.1-2;Dbxref=GeneID:105676467%2CGenbank:XM_012374383.1;Parent=rna-XM_012374383.1
NW_012160777.1	Gnomon	exon	3307272	3307414	.	+	.	ID=exon-XM_012374383.1-3;Dbxref=GeneID:105676467%2CGenbank:XM_012374383.1;Parent=rna-XM_012374383.1
NW_012160777.1	Gnomon	exon	3309133	3309226	.	+	.	ID=exon-XM_012374383.1-8;Dbxref=GeneID:105676467%2CGenbank:XM_012374383.1;Parent=rna-XM_012374383.1
NW_012160777.1	Gnomon	exon	3310062	3310152	.	+	.	ID=exon-XM_012374383.1-9;Dbxref=GeneID:105676467%2CGenbank:XM_012374383.1;Parent=rna-XM_012374383.1
NW_012160777.1	Gnomon	exon	3308357	3308503	.	+	.	ID=exon-XM_012374383.1-6;Dbxref=GeneID:105676467%2CGenbank:XM_012374383.1;Parent=rna-XM_012374383.1
NW_012160777.1	Gnomon	exon	3308775	3308916	.	+	.	ID=exon-XM_012374383.1-7;Dbxref=GeneID:105676467%2CGenbank:XM_012374383.1;Parent=rna-XM_012374383.1
NW_012160777.1	Gnomon	CDS	3520023	3520325	.	-	0	Name=XP_012229523.1;ID=cds-XP_012229523.1;Dbxref=GeneID:105676320%2CGenbank:XP_012229523.1;Parent=rna-XM_012374100.1
NW_012160777.1	Gnomon	CDS	3519652	3519729	.	-	0	Name=XP_012229523.1;ID=cds-XP_012229523.1;Dbxref=GeneID:105676320%2CGenbank:XP_012229523.1;Parent=rna-XM_012374100.1
NW_012160777.1	Gnomon	CDS	3519489	3519583	.	-	0	Name=XP_012229523.1;ID=cds-XP_012229523.1;Dbxref=GeneID:105676320%2CGenbank:XP_012229523.1;Parent=rna-XM_012374100.1
NW_012160777.1	Gnomon	CDS	3519328	3519405	.	-	0	Name=XP_012229523.1;ID=cds-XP_012229523.1;Dbxref=GeneID:105676320%2CGenbank:XP_012229523.1;Parent=rna-XM_012374100.1
NW_012160777.1	Gnomon	CDS	3519104	3519250	.	-	0	Name=XP_012229523.1;ID=cds-XP_012229523.1;Dbxref=GeneID:105676320%2CGenbank:XP_012229523.1;Parent=rna-XM_012374100.1
NW_012160777.1	Gnomon	CDS	3518781	3518856	.	-	0	Name=XP_012229523.1;ID=cds-XP_012229523.1;Dbxref=GeneID:105676320%2CGenbank:XP_012229523.1;Parent=rna-XM_012374100.1
NW_012160777.1	Gnomon	CDS	3518511	3518698	.	-	0	Name=XP_012229523.1;ID=cds-XP_012229523.1;Dbxref=GeneID:105676320%2CGenbank:XP_012229523.1;Parent=rna-XM_012374100.1
NW_012160777.1	Gnomon	CDS	3518265	3518409	.	-	0	Name=XP_012229523.1;ID=cds-XP_012229523.1;Dbxref=GeneID:105676320%2CGenbank:XP_012229523.1;Parent=rna-XM_012374100.1
NW_012160777.1	Gnomon	CDS	3517920	3518135	.	-	0	Name=XP_012229523.1;ID=cds-XP_012229523.1;Dbxref=GeneID:105676320%2CGenbank:XP_012229523.1;Parent=rna-XM_012374100.1
NW_012160777.1	Gnomon	CDS	3517573	3517691	.	-	0	Name=XP_012229523.1;ID=cds-XP_012229523.1;Dbxref=GeneID:105676320%2CGenbank:XP_012229523.1;Parent=rna-XM_012374100.1
NW_012160777.1	Gnomon	CDS	3517320	3517455	.	-	0	Name=XP_012229523.1;ID=cds-XP_012229523.1;Dbxref=GeneID:105676320%2CGenbank:XP_012229523.1;Parent=rna-XM_012374100.1
NW_012160777.1	Gnomon	CDS	3516918	3517217	.	-	0	Name=XP_012229523.1;ID=cds-XP_012229523.1;Dbxref=GeneID:105676320%2CGenbank:XP_012229523.1;Parent=rna-XM_012374100.1
NW_012160777.1	Gnomon	CDS	1223416	1224210	.	+	0	Name=XP_012229919.1;ID=cds-XP_012229919.1;Dbxref=GeneID:105676521%2CGenbank:XP_012229919.1;Parent=rna-XM_012374496.1
NW_012160777.1	Gnomon	CDS	1224274	1224597	.	+	0	Name=XP_012229919.1;ID=cds-XP_012229919.1;Dbxref=GeneID:105676521%2CGenbank:XP_012229919.1;Parent=rna-XM_012374496.1
NW_012160777.1	Gnomon	CDS	1225770	1225860	.	+	0	Name=XP_012229919.1;ID=cds-XP_012229919.1;Dbxref=GeneID:105676521%2CGenbank:XP_012229919.1;Parent=rna-XM_012374496.1
NW_012160777.1	Gnomon	CDS	1227739	1227908	.	+	0	Name=XP_012229919.1;ID=cds-XP_012229919.1;Dbxref=GeneID:105676521%2CGenbank:XP_012229919.1;Parent=rna-XM_012374496.1
NW_012160777.1	Gnomon	CDS	1227994	1228056	.	+	0	Name=XP_012229919.1;ID=cds-XP_012229919.1;Dbxref=GeneID:105676521%2CGenbank:XP_012229919.1;Parent=rna-XM_012374496.1
NW_012160777.1	Gnomon	CDS	1228135	1228317	.	+	0	Name=XP_012229919.1;ID=cds-XP_012229919.1;Dbxref=GeneID:105676521%2CGenbank:XP_012229919.1;Parent=rna-XM_012374496.1
NW_012160777.1	Gnomon	CDS	1228394	1228615	.	+	0	Name=XP_012229919.1;ID=cds-XP_012229919.1;Dbxref=GeneID:105676521%2CGenbank:XP_012229919.1;Parent=rna-XM_012374496.1
NW_012160777.1	Gnomon	exon	2626372	2626437	.	+	.	ID=exon-XM_012374277.1-6;Dbxref=GeneID:105676416%2CGenbank:XM_012374277.1;Parent=rna-XM_012374277.1
NW_012160777.1	Gnomon	exon	2626878	2627311	.	+	.	ID=exon-XM_012374277.1-7;Dbxref=GeneID:105676416%2CGenbank:XM_012374277.1;Parent=rna-XM_012374277.1
NW_012160777.1	Gnomon	exon	2627491	2627792	.	+	.	ID=exon-XM_012374277.1-8;Dbxref=GeneID:105676416%2CGenbank:XM_012374277.1;Parent=rna-XM_012374277.1
NW_012160777.1	Gnomon	exon	2628036	2631576	.	+	.	ID=exon-XM_012374277.1-9;Dbxref=GeneID:105676416%2CGenbank:XM_012374277.1;Parent=rna-XM_012374277.1
NW_012160777.1	Gnomon	exon	2980071	2980494	.	-	.	ID=exon-XM_012374638.1-10;Dbxref=GeneID:105676603%2CGenbank:XM_012374638.1;Parent=rna-XM_012374638.1
NW_012160777.1	Gnomon	exon	2620568	2621180	.	+	.	ID=exon-XM_012374277.1-1;Dbxref=GeneID:105676416%2CGenbank:XM_012374277.1;Parent=rna-XM_012374277.1
NW_012160777.1	Gnomon	exon	2624648	2624716	.	+	.	ID=exon-XM_012374277.1-2;Dbxref=GeneID:105676416%2CGenbank:XM_012374277.1;Parent=rna-XM_012374277.1
NW_012160777.1	Gnomon	exon	2625125	2625399	.	+	.	ID=exon-XM_012374277.1-3;Dbxref=GeneID:105676416%2CGenbank:XM_012374277.1;Parent=rna-XM_012374277.1
NW_012160777.1	Gnomon	exon	2625510	2625735	.	+	.	ID=exon-XM_012374277.1-4;Dbxref=GeneID:105676416%2CGenbank:XM_012374277.1;Parent=rna-XM_012374277.1
NW_012160777.1	Gnomon	exon	2625822	2626104	.	+	.	ID=exon-XM_012374277.1-5;Dbxref=GeneID:105676416%2CGenbank:XM_012374277.1;Parent=rna-XM_012374277.1
NW_012160777.1	Gnomon	CDS	3204051	3204205	.	+	0	Name=XP_012229669.1;ID=cds-XP_012229669.1;Dbxref=GeneID:105676408%2CGenbank:XP_012229669.1;Parent=rna-XM_012374246.1
NW_012160777.1	Gnomon	CDS	3204409	3204846	.	+	0	Name=XP_012229669.1;ID=cds-XP_012229669.1;Dbxref=GeneID:105676408%2CGenbank:XP_012229669.1;Parent=rna-XM_012374246.1
NW_012160777.1	Gnomon	CDS	3204985	3205138	.	+	0	Name=XP_012229669.1;ID=cds-XP_012229669.1;Dbxref=GeneID:105676408%2CGenbank:XP_012229669.1;Parent=rna-XM_012374246.1
NW_012160777.1	Gnomon	CDS	3205208	3205334	.	+	0	Name=XP_012229669.1;ID=cds-XP_012229669.1;Dbxref=GeneID:105676408%2CGenbank:XP_012229669.1;Parent=rna-XM_012374246.1
NW_012160777.1	Gnomon	CDS	3205396	3205544	.	+	0	Name=XP_012229669.1;ID=cds-XP_012229669.1;Dbxref=GeneID:105676408%2CGenbank:XP_012229669.1;Parent=rna-XM_012374246.1
NW_012160777.1	Gnomon	lnc_RNA	4920402	4923208	.	-	.	Name=XR_001101368.1;ID=rna-XR_001101368.1;Dbxref=GeneID:105676263%2CGenbank:XR_001101368.1;Parent=gene-LOC105676263
NW_012160777.1	Gnomon	CDS	2809838	2810237	.	-	0	Name=XP_012230024.1;ID=cds-XP_012230024.1;Dbxref=GeneID:105676582%2CGenbank:XP_012230024.1;Parent=rna-XM_012374601.1
NW_012160777.1	Gnomon	CDS	2809520	2809645	.	-	0	Name=XP_012230024.1;ID=cds-XP_012230024.1;Dbxref=GeneID:105676582%2CGenbank:XP_012230024.1;Parent=rna-XM_012374601.1
NW_012160777.1	Gnomon	CDS	2808535	2808561	.	-	0	Name=XP_012230024.1;ID=cds-XP_012230024.1;Dbxref=GeneID:105676582%2CGenbank:XP_012230024.1;Parent=rna-XM_012374601.1
NW_012160777.1	Gnomon	CDS	2808254	2808321	.	-	0	Name=XP_012230024.1;ID=cds-XP_012230024.1;Dbxref=GeneID:105676582%2CGenbank:XP_012230024.1;Parent=rna-XM_012374601.1
NW_012160777.1	Gnomon	CDS	2807989	2808192	.	-	0	Name=XP_012230024.1;ID=cds-XP_012230024.1;Dbxref=GeneID:105676582%2CGenbank:XP_012230024.1;Parent=rna-XM_012374601.1
NW_012160777.1	Gnomon	CDS	2807647	2807730	.	-	0	Name=XP_012230024.1;ID=cds-XP_012230024.1;Dbxref=GeneID:105676582%2CGenbank:XP_012230024.1;Parent=rna-XM_012374601.1
NW_012160777.1	Gnomon	CDS	7054664	7055513	.	+	0	Name=XP_012229763.1;ID=cds-XP_012229763.1;Dbxref=GeneID:105676446%2CGenbank:XP_012229763.1;Parent=rna-XM_012374340.1
NW_012160777.1	Gnomon	CDS	7055629	7055836	.	+	0	Name=XP_012229763.1;ID=cds-XP_012229763.1;Dbxref=GeneID:105676446%2CGenbank:XP_012229763.1;Parent=rna-XM_012374340.1
NW_012160777.1	Gnomon	CDS	7056469	7056601	.	+	0	Name=XP_012229763.1;ID=cds-XP_012229763.1;Dbxref=GeneID:105676446%2CGenbank:XP_012229763.1;Parent=rna-XM_012374340.1
NW_012160777.1	Gnomon	CDS	7056897	7057064	.	+	0	Name=XP_012229763.1;ID=cds-XP_012229763.1;Dbxref=GeneID:105676446%2CGenbank:XP_012229763.1;Parent=rna-XM_012374340.1
NW_012160777.1	Gnomon	exon	4921759	4923208	.	-	.	ID=exon-XR_001101368.1-1;Dbxref=GeneID:105676263%2CGenbank:XR_001101368.1;Parent=rna-XR_001101368.1
NW_012160777.1	Gnomon	exon	4921318	4921469	.	-	.	ID=exon-XR_001101368.1-2;Dbxref=GeneID:105676263%2CGenbank:XR_001101368.1;Parent=rna-XR_001101368.1
NW_012160777.1	Gnomon	exon	4920402	4920865	.	-	.	ID=exon-XR_001101368.1-3;Dbxref=GeneID:105676263%2CGenbank:XR_001101368.1;Parent=rna-XR_001101368.1
NW_012160777.1	Gnomon	exon	528390	528580	.	+	.	ID=exon-XM_012374185.1-1;Dbxref=GeneID:105676371%2CGenbank:XM_012374185.1;Parent=rna-XM_012374185.1
NW_012160777.1	Gnomon	exon	607237	607347	.	+	.	ID=exon-XM_012374185.1-4;Dbxref=GeneID:105676371%2CGenbank:XM_012374185.1;Parent=rna-XM_012374185.1
NW_012160777.1	Gnomon	exon	608944	609057	.	+	.	ID=exon-XM_012374185.1-5;Dbxref=GeneID:105676371%2CGenbank:XM_012374185.1;Parent=rna-XM_012374185.1
NW_012160777.1	Gnomon	exon	551652	551793	.	+	.	ID=exon-XM_012374185.1-2;Dbxref=GeneID:105676371%2CGenbank:XM_012374185.1;Parent=rna-XM_012374185.1
NW_012160777.1	Gnomon	exon	573328	573454	.	+	.	ID=exon-XM_012374185.1-3;Dbxref=GeneID:105676371%2CGenbank:XM_012374185.1;Parent=rna-XM_012374185.1
NW_012160777.1	Gnomon	exon	629902	631778	.	+	.	ID=exon-XM_012374185.1-8;Dbxref=GeneID:105676371%2CGenbank:XM_012374185.1;Parent=rna-XM_012374185.1
NW_012160777.1	Gnomon	exon	620403	620473	.	+	.	ID=exon-XM_012374185.1-6;Dbxref=GeneID:105676371%2CGenbank:XM_012374185.1;Parent=rna-XM_012374185.1
NW_012160777.1	Gnomon	exon	628673	628948	.	+	.	ID=exon-XM_012374185.1-7;Dbxref=GeneID:105676371%2CGenbank:XM_012374185.1;Parent=rna-XM_012374185.1
NW_012160777.1	Gnomon	exon	2246597	2246692	.	+	.	ID=exon-XM_012374217.1-15;Dbxref=GeneID:105676393%2CGenbank:XM_012374217.1;Parent=rna-XM_012374217.1
NW_012160777.1	Gnomon	exon	2246756	2247148	.	+	.	ID=exon-XM_012374217.1-16;Dbxref=GeneID:105676393%2CGenbank:XM_012374217.1;Parent=rna-XM_012374217.1
NW_012160777.1	Gnomon	exon	2245055	2245306	.	+	.	ID=exon-XM_012374217.1-11;Dbxref=GeneID:105676393%2CGenbank:XM_012374217.1;Parent=rna-XM_012374217.1
NW_012160777.1	Gnomon	exon	2245523	2245925	.	+	.	ID=exon-XM_012374217.1-12;Dbxref=GeneID:105676393%2CGenbank:XM_012374217.1;Parent=rna-XM_012374217.1
NW_012160777.1	Gnomon	exon	2246023	2246250	.	+	.	ID=exon-XM_012374217.1-13;Dbxref=GeneID:105676393%2CGenbank:XM_012374217.1;Parent=rna-XM_012374217.1
NW_012160777.1	Gnomon	exon	2246325	2246504	.	+	.	ID=exon-XM_012374217.1-14;Dbxref=GeneID:105676393%2CGenbank:XM_012374217.1;Parent=rna-XM_012374217.1
NW_012160777.1	Gnomon	exon	2814037	2814304	.	-	.	ID=exon-XM_012374253.1-4;Dbxref=GeneID:105676411%2CGenbank:XM_012374253.1;Parent=rna-XM_012374253.1
NW_012160777.1	Gnomon	exon	2819038	2819398	.	-	.	ID=exon-XM_012374253.1-2;Dbxref=GeneID:105676411%2CGenbank:XM_012374253.1;Parent=rna-XM_012374253.1
NW_012160777.1	Gnomon	exon	2814501	2818052	.	-	.	ID=exon-XM_012374253.1-3;Dbxref=GeneID:105676411%2CGenbank:XM_012374253.1;Parent=rna-XM_012374253.1
NW_012160777.1	Gnomon	exon	2820989	2821395	.	-	.	ID=exon-XM_012374253.1-1;Dbxref=GeneID:105676411%2CGenbank:XM_012374253.1;Parent=rna-XM_012374253.1
NW_012160777.1	Gnomon	mRNA	3503218	3505593	.	-	.	Name=XM_012374634.1;ID=rna-XM_012374634.1;Dbxref=GeneID:105676601%2CGenbank:XM_012374634.1;Parent=gene-LOC105676601
NW_012160777.1	Gnomon	exon	2244858	2244987	.	+	.	ID=exon-XM_012374217.1-10;Dbxref=GeneID:105676393%2CGenbank:XM_012374217.1;Parent=rna-XM_012374217.1
NW_012160777.1	Gnomon	exon	2791324	2791422	.	-	.	ID=exon-XM_012374325.1-11;Dbxref=GeneID:105676441%2CGenbank:XM_012374325.1;Parent=rna-XM_012374325.1
NW_012160777.1	Gnomon	exon	2791014	2791109	.	-	.	ID=exon-XM_012374325.1-12;Dbxref=GeneID:105676441%2CGenbank:XM_012374325.1;Parent=rna-XM_012374325.1
NW_012160777.1	Gnomon	exon	2791655	2791750	.	-	.	ID=exon-XM_012374325.1-10;Dbxref=GeneID:105676441%2CGenbank:XM_012374325.1;Parent=rna-XM_012374325.1
NW_012160777.1	Gnomon	exon	2790706	2790798	.	-	.	ID=exon-XM_012374325.1-13;Dbxref=GeneID:105676441%2CGenbank:XM_012374325.1;Parent=rna-XM_012374325.1
NW_012160777.1	Gnomon	exon	2790028	2790471	.	-	.	ID=exon-XM_012374325.1-14;Dbxref=GeneID:105676441%2CGenbank:XM_012374325.1;Parent=rna-XM_012374325.1
NW_012160777.1	Gnomon	mRNA	3295649	3298936	.	-	.	Name=XM_012374384.1;ID=rna-XM_012374384.1;Dbxref=GeneID:105676468%2CGenbank:XM_012374384.1;Parent=gene-LOC105676468
NW_012160777.1	Gnomon	exon	2720974	2721165	.	-	.	ID=exon-XM_012374336.1-6;Dbxref=GeneID:105676442%2CGenbank:XM_012374336.1;Parent=rna-XM_012374336.1
NW_012160777.1	Gnomon	exon	2716543	2716691	.	-	.	ID=exon-XM_012374336.1-7;Dbxref=GeneID:105676442%2CGenbank:XM_012374336.1;Parent=rna-XM_012374336.1
NW_012160777.1	Gnomon	exon	2715657	2716062	.	-	.	ID=exon-XM_012374336.1-8;Dbxref=GeneID:105676442%2CGenbank:XM_012374336.1;Parent=rna-XM_012374336.1
NW_012160777.1	Gnomon	exon	2715247	2715389	.	-	.	ID=exon-XM_012374336.1-9;Dbxref=GeneID:105676442%2CGenbank:XM_012374336.1;Parent=rna-XM_012374336.1
NW_012160777.1	Gnomon	exon	2727220	2727464	.	-	.	ID=exon-XM_012374336.1-2;Dbxref=GeneID:105676442%2CGenbank:XM_012374336.1;Parent=rna-XM_012374336.1
NW_012160777.1	Gnomon	exon	2724255	2724665	.	-	.	ID=exon-XM_012374336.1-3;Dbxref=GeneID:105676442%2CGenbank:XM_012374336.1;Parent=rna-XM_012374336.1
NW_012160777.1	Gnomon	exon	2721854	2722114	.	-	.	ID=exon-XM_012374336.1-4;Dbxref=GeneID:105676442%2CGenbank:XM_012374336.1;Parent=rna-XM_012374336.1
NW_012160777.1	Gnomon	exon	2721414	2721556	.	-	.	ID=exon-XM_012374336.1-5;Dbxref=GeneID:105676442%2CGenbank:XM_012374336.1;Parent=rna-XM_012374336.1
NW_012160777.1	Gnomon	mRNA	2912401	2915542	.	+	.	Name=XM_012374144.1;ID=rna-XM_012374144.1;Dbxref=GeneID:105676346%2CGenbank:XM_012374144.1;Parent=gene-LOC105676346
NW_012160777.1	Gnomon	exon	2732120	2732209	.	-	.	ID=exon-XM_012374336.1-1;Dbxref=GeneID:105676442%2CGenbank:XM_012374336.1;Parent=rna-XM_012374336.1
NW_012160777.1	Gnomon	CDS	3111109	3111114	.	-	0	Name=XP_012229620.1;ID=cds-XP_012229620.1;Dbxref=GeneID:105676377%2CGenbank:XP_012229620.1;Parent=rna-XM_012374197.1
NW_012160777.1	Gnomon	CDS	3057755	3057898	.	-	0	Name=XP_012229620.1;ID=cds-XP_012229620.1;Dbxref=GeneID:105676377%2CGenbank:XP_012229620.1;Parent=rna-XM_012374197.1
NW_012160777.1	Gnomon	CDS	3056743	3057137	.	-	0	Name=XP_012229620.1;ID=cds-XP_012229620.1;Dbxref=GeneID:105676377%2CGenbank:XP_012229620.1;Parent=rna-XM_012374197.1
NW_012160777.1	Gnomon	CDS	3056561	3056667	.	-	0	Name=XP_012229620.1;ID=cds-XP_012229620.1;Dbxref=GeneID:105676377%2CGenbank:XP_012229620.1;Parent=rna-XM_012374197.1
NW_012160777.1	Gnomon	CDS	3056170	3056381	.	-	0	Name=XP_012229620.1;ID=cds-XP_012229620.1;Dbxref=GeneID:105676377%2CGenbank:XP_012229620.1;Parent=rna-XM_012374197.1
NW_012160777.1	Gnomon	CDS	3055748	3056011	.	-	0	Name=XP_012229620.1;ID=cds-XP_012229620.1;Dbxref=GeneID:105676377%2CGenbank:XP_012229620.1;Parent=rna-XM_012374197.1
NW_012160777.1	Gnomon	exon	3018388	3018730	.	-	.	ID=exon-XM_012374478.1-1;Dbxref=GeneID:105676514%2CGenbank:XM_012374478.1;Parent=rna-XM_012374478.1
NW_012160777.1	Gnomon	exon	3017501	3017908	.	-	.	ID=exon-XM_012374478.1-2;Dbxref=GeneID:105676514%2CGenbank:XM_012374478.1;Parent=rna-XM_012374478.1
NW_012160777.1	Gnomon	exon	3015974	3016220	.	-	.	ID=exon-XM_012374478.1-5;Dbxref=GeneID:105676514%2CGenbank:XM_012374478.1;Parent=rna-XM_012374478.1
NW_012160777.1	Gnomon	CDS	7048824	7048887	.	-	0	Name=XP_012229766.1;ID=cds-XP_012229766.1;Dbxref=GeneID:105676450%2CGenbank:XP_012229766.1;Parent=rna-XM_012374343.1
NW_012160777.1	Gnomon	CDS	7048537	7048584	.	-	0	Name=XP_012229766.1;ID=cds-XP_012229766.1;Dbxref=GeneID:105676450%2CGenbank:XP_012229766.1;Parent=rna-XM_012374343.1
NW_012160777.1	Gnomon	CDS	7048424	7048471	.	-	0	Name=XP_012229766.1;ID=cds-XP_012229766.1;Dbxref=GeneID:105676450%2CGenbank:XP_012229766.1;Parent=rna-XM_012374343.1
NW_012160777.1	Gnomon	CDS	7043492	7043725	.	-	0	Name=XP_012229766.1;ID=cds-XP_012229766.1;Dbxref=GeneID:105676450%2CGenbank:XP_012229766.1;Parent=rna-XM_012374343.1
NW_012160777.1	Gnomon	CDS	7043235	7043365	.	-	0	Name=XP_012229766.1;ID=cds-XP_012229766.1;Dbxref=GeneID:105676450%2CGenbank:XP_012229766.1;Parent=rna-XM_012374343.1
NW_012160777.1	Gnomon	exon	3015284	3015684	.	-	.	ID=exon-XM_012374478.1-6;Dbxref=GeneID:105676514%2CGenbank:XM_012374478.1;Parent=rna-XM_012374478.1
NW_012160777.1	Gnomon	exon	3017315	3017440	.	-	.	ID=exon-XM_012374478.1-3;Dbxref=GeneID:105676514%2CGenbank:XM_012374478.1;Parent=rna-XM_012374478.1
NW_012160777.1	Gnomon	exon	3016318	3017074	.	-	.	ID=exon-XM_012374478.1-4;Dbxref=GeneID:105676514%2CGenbank:XM_012374478.1;Parent=rna-XM_012374478.1
NW_012160777.1	Gnomon	CDS	4132920	4132945	.	-	0	Name=XP_012229860.1;ID=cds-XP_012229860.1;Dbxref=GeneID:105676494%2CGenbank:XP_012229860.1;Parent=rna-XM_012374437.1
NW_012160777.1	Gnomon	CDS	4132493	4132832	.	-	0	Name=XP_012229860.1;ID=cds-XP_012229860.1;Dbxref=GeneID:105676494%2CGenbank:XP_012229860.1;Parent=rna-XM_012374437.1
NW_012160777.1	Gnomon	exon	7014767	7014828	.	-	.	ID=exon-XR_001101392.1-3;Dbxref=GeneID:105676454%2CGenbank:XR_001101392.1;Parent=rna-XR_001101392.1
NW_012160777.1	Gnomon	exon	6974513	6975261	.	-	.	ID=exon-XR_001101392.1-4;Dbxref=GeneID:105676454%2CGenbank:XR_001101392.1;Parent=rna-XR_001101392.1
NW_012160777.1	Gnomon	exon	7029507	7029574	.	-	.	ID=exon-XR_001101392.1-1;Dbxref=GeneID:105676454%2CGenbank:XR_001101392.1;Parent=rna-XR_001101392.1
NW_012160777.1	Gnomon	exon	7028823	7028930	.	-	.	ID=exon-XR_001101392.1-2;Dbxref=GeneID:105676454%2CGenbank:XR_001101392.1;Parent=rna-XR_001101392.1
NW_012160777.1	Gnomon	mRNA	3503218	3508723	.	-	.	Name=XM_012374633.1;ID=rna-XM_012374633.1;Dbxref=GeneID:105676601%2CGenbank:XM_012374633.1;Parent=gene-LOC105676601
NW_012160777.1	Gnomon	exon	2712334	2712659	.	-	.	ID=exon-XM_012374333.1-12;Dbxref=GeneID:105676442%2CGenbank:XM_012374333.1;Parent=rna-XM_012374333.1
NW_012160777.1	Gnomon	exon	2706988	2711921	.	-	.	ID=exon-XM_012374333.1-13;Dbxref=GeneID:105676442%2CGenbank:XM_012374333.1;Parent=rna-XM_012374333.1
NW_012160777.1	Gnomon	exon	2714331	2714460	.	-	.	ID=exon-XM_012374333.1-10;Dbxref=GeneID:105676442%2CGenbank:XM_012374333.1;Parent=rna-XM_012374333.1
NW_012160777.1	Gnomon	exon	2713208	2713381	.	-	.	ID=exon-XM_012374333.1-11;Dbxref=GeneID:105676442%2CGenbank:XM_012374333.1;Parent=rna-XM_012374333.1
NW_012160777.1	Gnomon	CDS	5088828	5088995	.	-	0	Name=XP_012229527.1;ID=cds-XP_012229527.1;Dbxref=GeneID:105676323%2CGenbank:XP_012229527.1;Parent=rna-XM_012374104.1
NW_012160777.1	Gnomon	CDS	5086225	5086486	.	-	0	Name=XP_012229527.1;ID=cds-XP_012229527.1;Dbxref=GeneID:105676323%2CGenbank:XP_012229527.1;Parent=rna-XM_012374104.1
NW_012160777.1	Gnomon	CDS	5085395	5085709	.	-	0	Name=XP_012229527.1;ID=cds-XP_012229527.1;Dbxref=GeneID:105676323%2CGenbank:XP_012229527.1;Parent=rna-XM_012374104.1
NW_012160777.1	Gnomon	CDS	5062775	5062836	.	-	0	Name=XP_012229527.1;ID=cds-XP_012229527.1;Dbxref=GeneID:105676323%2CGenbank:XP_012229527.1;Parent=rna-XM_012374104.1
NW_012160777.1	Gnomon	CDS	5062604	5062687	.	-	0	Name=XP_012229527.1;ID=cds-XP_012229527.1;Dbxref=GeneID:105676323%2CGenbank:XP_012229527.1;Parent=rna-XM_012374104.1
NW_012160777.1	Gnomon	CDS	5062408	5062472	.	-	0	Name=XP_012229527.1;ID=cds-XP_012229527.1;Dbxref=GeneID:105676323%2CGenbank:XP_012229527.1;Parent=rna-XM_012374104.1
NW_012160777.1	Gnomon	CDS	5062000	5062065	.	-	0	Name=XP_012229527.1;ID=cds-XP_012229527.1;Dbxref=GeneID:105676323%2CGenbank:XP_012229527.1;Parent=rna-XM_012374104.1
NW_012160777.1	Gnomon	CDS	5061685	5061813	.	-	0	Name=XP_012229527.1;ID=cds-XP_012229527.1;Dbxref=GeneID:105676323%2CGenbank:XP_012229527.1;Parent=rna-XM_012374104.1
NW_012160777.1	Gnomon	CDS	5061353	5061546	.	-	0	Name=XP_012229527.1;ID=cds-XP_012229527.1;Dbxref=GeneID:105676323%2CGenbank:XP_012229527.1;Parent=rna-XM_012374104.1
NW_012160777.1	Gnomon	CDS	5061044	5061215	.	-	0	Name=XP_012229527.1;ID=cds-XP_012229527.1;Dbxref=GeneID:105676323%2CGenbank:XP_012229527.1;Parent=rna-XM_012374104.1
NW_012160777.1	Gnomon	CDS	5060716	5060884	.	-	0	Name=XP_012229527.1;ID=cds-XP_012229527.1;Dbxref=GeneID:105676323%2CGenbank:XP_012229527.1;Parent=rna-XM_012374104.1
NW_012160777.1	Gnomon	CDS	5060477	5060595	.	-	0	Name=XP_012229527.1;ID=cds-XP_012229527.1;Dbxref=GeneID:105676323%2CGenbank:XP_012229527.1;Parent=rna-XM_012374104.1
NW_012160777.1	Gnomon	CDS	5060112	5060364	.	-	0	Name=XP_012229527.1;ID=cds-XP_012229527.1;Dbxref=GeneID:105676323%2CGenbank:XP_012229527.1;Parent=rna-XM_012374104.1
NW_012160777.1	Gnomon	CDS	5059928	5060029	.	-	0	Name=XP_012229527.1;ID=cds-XP_012229527.1;Dbxref=GeneID:105676323%2CGenbank:XP_012229527.1;Parent=rna-XM_012374104.1
NW_012160777.1	Gnomon	mRNA	3304710	3314795	.	+	.	Name=XM_012374383.1;ID=rna-XM_012374383.1;Dbxref=GeneID:105676467%2CGenbank:XM_012374383.1;Parent=gene-LOC105676467
NW_012160777.1	Gnomon	exon	3506766	3508723	.	-	.	ID=exon-XR_001101419.1-1;Dbxref=GeneID:105676601%2CGenbank:XR_001101419.1;Parent=rna-XR_001101419.1
NW_012160777.1	Gnomon	exon	3505086	3505325	.	-	.	ID=exon-XR_001101419.1-2;Dbxref=GeneID:105676601%2CGenbank:XR_001101419.1;Parent=rna-XR_001101419.1
NW_012160777.1	Gnomon	exon	3504774	3505003	.	-	.	ID=exon-XR_001101419.1-3;Dbxref=GeneID:105676601%2CGenbank:XR_001101419.1;Parent=rna-XR_001101419.1
NW_012160777.1	Gnomon	exon	3504280	3504675	.	-	.	ID=exon-XR_001101419.1-4;Dbxref=GeneID:105676601%2CGenbank:XR_001101419.1;Parent=rna-XR_001101419.1
NW_012160777.1	Gnomon	exon	3503634	3504040	.	-	.	ID=exon-XR_001101419.1-5;Dbxref=GeneID:105676601%2CGenbank:XR_001101419.1;Parent=rna-XR_001101419.1
NW_012160777.1	Gnomon	exon	3501639	3502737	.	-	.	ID=exon-XR_001101419.1-6;Dbxref=GeneID:105676601%2CGenbank:XR_001101419.1;Parent=rna-XR_001101419.1
NW_012160777.1	Gnomon	mRNA	7580300	7588916	.	+	.	Name=XM_012374539.1;ID=rna-XM_012374539.1;Dbxref=GeneID:105676543%2CGenbank:XM_012374539.1;Parent=gene-LOC105676543
NW_012160777.1	Gnomon	mRNA	2912414	2915542	.	+	.	Name=XM_012374143.1;ID=rna-XM_012374143.1;Dbxref=GeneID:105676346%2CGenbank:XM_012374143.1;Parent=gene-LOC105676346
NW_012160777.1	Gnomon	CDS	752121	753176	.	+	0	Name=XP_012229371.1;ID=cds-XP_012229371.1;Dbxref=GeneID:105676211%2CGenbank:XP_012229371.1;Parent=rna-XM_012373948.1
NW_012160777.1	Gnomon	CDS	753341	753427	.	+	0	Name=XP_012229371.1;ID=cds-XP_012229371.1;Dbxref=GeneID:105676211%2CGenbank:XP_012229371.1;Parent=rna-XM_012373948.1
NW_012160777.1	Gnomon	CDS	753494	753598	.	+	0	Name=XP_012229371.1;ID=cds-XP_012229371.1;Dbxref=GeneID:105676211%2CGenbank:XP_012229371.1;Parent=rna-XM_012373948.1
NW_012160777.1	Gnomon	exon	5014602	5014932	.	-	.	ID=exon-XM_012373997.1-4;Dbxref=GeneID:105676259%2CGenbank:XM_012373997.1;Note=The sequence of the model RefSeq transcript was modified relative to this genomic sequence to represent the inferred CDS: inserted 2 bases in 2 codons;Parent=rna-XM_012373997.1
NW_012160777.1	Gnomon	exon	5014176	5014510	.	-	.	ID=exon-XM_012373997.1-5;Dbxref=GeneID:105676259%2CGenbank:XM_012373997.1;Note=The sequence of the model RefSeq transcript was modified relative to this genomic sequence to represent the inferred CDS: inserted 2 bases in 2 codons;Parent=rna-XM_012373997.1
NW_012160777.1	Gnomon	exon	5014046	5014088	.	-	.	ID=exon-XM_012373997.1-6;Dbxref=GeneID:105676259%2CGenbank:XM_012373997.1;Note=The sequence of the model RefSeq transcript was modified relative to this genomic sequence to represent the inferred CDS: inserted 2 bases in 2 codons;Parent=rna-XM_012373997.1
NW_012160777.1	Gnomon	exon	5013990	5014043	.	-	.	ID=exon-XM_012373997.1-7;Dbxref=GeneID:105676259%2CGenbank:XM_012373997.1;Note=The sequence of the model RefSeq transcript was modified relative to this genomic sequence to represent the inferred CDS: inserted 2 bases in 2 codons;Parent=rna-XM_012373997.1
NW_012160777.1	Gnomon	exon	5015881	5016026	.	-	.	ID=exon-XM_012373997.1-1;Dbxref=GeneID:105676259%2CGenbank:XM_012373997.1;Note=The sequence of the model RefSeq transcript was modified relative to this genomic sequence to represent the inferred CDS: inserted 2 bases in 2 codons;Parent=rna-XM_012373997.1
NW_012160777.1	Gnomon	exon	5015533	5015665	.	-	.	ID=exon-XM_012373997.1-2;Dbxref=GeneID:105676259%2CGenbank:XM_012373997.1;Note=The sequence of the model RefSeq transcript was modified relative to this genomic sequence to represent the inferred CDS: inserted 2 bases in 2 codons;Parent=rna-XM_012373997.1
NW_012160777.1	Gnomon	exon	5015016	5015227	.	-	.	ID=exon-XM_012373997.1-3;Dbxref=GeneID:105676259%2CGenbank:XM_012373997.1;Note=The sequence of the model RefSeq transcript was modified relative to this genomic sequence to represent the inferred CDS: inserted 2 bases in 2 codons;Parent=rna-XM_012373997.1
NW_012160777.1	Gnomon	exon	5013808	5013987	.	-	.	ID=exon-XM_012373997.1-8;Dbxref=GeneID:105676259%2CGenbank:XM_012373997.1;Note=The sequence of the model RefSeq transcript was modified relative to this genomic sequence to represent the inferred CDS: inserted 2 bases in 2 codons;Parent=rna-XM_012373997.1
NW_012160777.1	Gnomon	mRNA	5021697	5025106	.	+	.	Name=XM_012374289.1;ID=rna-XM_012374289.1;Dbxref=GeneID:105676424%2CGenbank:XM_012374289.1;Parent=gene-LOC105676424
NW_012160777.1	Gnomon	CDS	7030073	7030212	.	+	0	Name=XP_012229765.1;ID=cds-XP_012229765.1;Dbxref=GeneID:105676449%2CGenbank:XP_012229765.1;Parent=rna-XM_012374342.1
NW_012160777.1	Gnomon	CDS	7030446	7030647	.	+	0	Name=XP_012229765.1;ID=cds-XP_012229765.1;Dbxref=GeneID:105676449%2CGenbank:XP_012229765.1;Parent=rna-XM_012374342.1
NW_012160777.1	Gnomon	CDS	7030726	7031169	.	+	0	Name=XP_012229765.1;ID=cds-XP_012229765.1;Dbxref=GeneID:105676449%2CGenbank:XP_012229765.1;Parent=rna-XM_012374342.1
NW_012160777.1	Gnomon	exon	2804801	2805100	.	+	.	ID=exon-XM_012374599.1-1;Dbxref=GeneID:105676581%2CGenbank:XM_012374599.1;Parent=rna-XM_012374599.1
NW_012160777.1	Gnomon	exon	2805260	2805347	.	+	.	ID=exon-XM_012374599.1-2;Dbxref=GeneID:105676581%2CGenbank:XM_012374599.1;Parent=rna-XM_012374599.1
NW_012160777.1	Gnomon	exon	2805428	2805627	.	+	.	ID=exon-XM_012374599.1-3;Dbxref=GeneID:105676581%2CGenbank:XM_012374599.1;Parent=rna-XM_012374599.1
NW_012160777.1	Gnomon	exon	2806002	2806130	.	+	.	ID=exon-XM_012374599.1-4;Dbxref=GeneID:105676581%2CGenbank:XM_012374599.1;Parent=rna-XM_012374599.1
NW_012160777.1	Gnomon	exon	2806282	2807211	.	+	.	ID=exon-XM_012374599.1-5;Dbxref=GeneID:105676581%2CGenbank:XM_012374599.1;Parent=rna-XM_012374599.1
NW_012160777.1	Gnomon	mRNA	5423301	5427294	.	+	.	Name=XM_012374049.1;ID=rna-XM_012374049.1;Dbxref=GeneID:105676299%2CGenbank:XM_012374049.1;Parent=gene-LOC105676299
NW_012160777.1	Gnomon	exon	1144693	1145167	.	+	.	ID=exon-XM_012374135.1-3;Dbxref=GeneID:105676338%2CGenbank:XM_012374135.1;Parent=rna-XM_012374135.1
NW_012160777.1	Gnomon	exon	1094704	1094905	.	+	.	ID=exon-XM_012374135.1-1;Dbxref=GeneID:105676338%2CGenbank:XM_012374135.1;Parent=rna-XM_012374135.1
NW_012160777.1	Gnomon	exon	1097738	1098473	.	+	.	ID=exon-XM_012374135.1-2;Dbxref=GeneID:105676338%2CGenbank:XM_012374135.1;Parent=rna-XM_012374135.1
NW_012160777.1	Gnomon	exon	3051624	3051798	.	-	.	ID=exon-XM_012374313.1-1;Dbxref=GeneID:105676437%2CGenbank:XM_012374313.1;Parent=rna-XM_012374313.1
NW_012160777.1	Gnomon	exon	3048162	3048398	.	-	.	ID=exon-XM_012374313.1-2;Dbxref=GeneID:105676437%2CGenbank:XM_012374313.1;Parent=rna-XM_012374313.1
NW_012160777.1	Gnomon	exon	3045707	3045806	.	-	.	ID=exon-XM_012374313.1-3;Dbxref=GeneID:105676437%2CGenbank:XM_012374313.1;Parent=rna-XM_012374313.1
NW_012160777.1	Gnomon	exon	3042717	3045059	.	-	.	ID=exon-XM_012374313.1-4;Dbxref=GeneID:105676437%2CGenbank:XM_012374313.1;Parent=rna-XM_012374313.1
NW_012160777.1	Gnomon	exon	3042524	3042612	.	-	.	ID=exon-XM_012374313.1-5;Dbxref=GeneID:105676437%2CGenbank:XM_012374313.1;Parent=rna-XM_012374313.1
NW_012160777.1	Gnomon	exon	3041241	3041378	.	-	.	ID=exon-XM_012374313.1-6;Dbxref=GeneID:105676437%2CGenbank:XM_012374313.1;Parent=rna-XM_012374313.1
NW_012160777.1	Gnomon	exon	3040325	3040501	.	-	.	ID=exon-XM_012374313.1-7;Dbxref=GeneID:105676437%2CGenbank:XM_012374313.1;Parent=rna-XM_012374313.1
NW_012160777.1	Gnomon	exon	3039990	3040112	.	-	.	ID=exon-XM_012374313.1-8;Dbxref=GeneID:105676437%2CGenbank:XM_012374313.1;Parent=rna-XM_012374313.1
NW_012160777.1	Gnomon	exon	3039608	3039712	.	-	.	ID=exon-XM_012374313.1-9;Dbxref=GeneID:105676437%2CGenbank:XM_012374313.1;Parent=rna-XM_012374313.1
NW_012160777.1	Gnomon	CDS	3547512	3547548	.	+	0	Name=XP_012229525.1;ID=cds-XP_012229525.1;Dbxref=GeneID:105676322%2CGenbank:XP_012229525.1;Parent=rna-XM_012374102.1
NW_012160777.1	Gnomon	CDS	3552291	3552499	.	+	0	Name=XP_012229525.1;ID=cds-XP_012229525.1;Dbxref=GeneID:105676322%2CGenbank:XP_012229525.1;Parent=rna-XM_012374102.1
NW_012160777.1	Gnomon	CDS	3553955	3554090	.	+	0	Name=XP_012229525.1;ID=cds-XP_012229525.1;Dbxref=GeneID:105676322%2CGenbank:XP_012229525.1;Parent=rna-XM_012374102.1
NW_012160777.1	Gnomon	CDS	3556698	3556831	.	+	0	Name=XP_012229525.1;ID=cds-XP_012229525.1;Dbxref=GeneID:105676322%2CGenbank:XP_012229525.1;Parent=rna-XM_012374102.1
NW_012160777.1	Gnomon	CDS	3557732	3558038	.	+	0	Name=XP_012229525.1;ID=cds-XP_012229525.1;Dbxref=GeneID:105676322%2CGenbank:XP_012229525.1;Parent=rna-XM_012374102.1
NW_012160777.1	Gnomon	CDS	3558436	3558521	.	+	0	Name=XP_012229525.1;ID=cds-XP_012229525.1;Dbxref=GeneID:105676322%2CGenbank:XP_012229525.1;Parent=rna-XM_012374102.1
NW_012160777.1	Gnomon	exon	4775432	4775929	.	+	.	ID=exon-XM_012374230.1-9;Dbxref=GeneID:105676399%2CGenbank:XM_012374230.1;Parent=rna-XM_012374230.1
NW_012160777.1	Gnomon	CDS	2805068	2805100	.	+	0	Name=XP_012230022.1;ID=cds-XP_012230022.1;Dbxref=GeneID:105676581%2CGenbank:XP_012230022.1;Parent=rna-XM_012374599.1
NW_012160777.1	Gnomon	CDS	2805260	2805347	.	+	0	Name=XP_012230022.1;ID=cds-XP_012230022.1;Dbxref=GeneID:105676581%2CGenbank:XP_012230022.1;Parent=rna-XM_012374599.1
NW_012160777.1	Gnomon	CDS	2805428	2805627	.	+	0	Name=XP_012230022.1;ID=cds-XP_012230022.1;Dbxref=GeneID:105676581%2CGenbank:XP_012230022.1;Parent=rna-XM_012374599.1
NW_012160777.1	Gnomon	CDS	2806002	2806130	.	+	0	Name=XP_012230022.1;ID=cds-XP_012230022.1;Dbxref=GeneID:105676581%2CGenbank:XP_012230022.1;Parent=rna-XM_012374599.1
NW_012160777.1	Gnomon	CDS	2806282	2807070	.	+	0	Name=XP_012230022.1;ID=cds-XP_012230022.1;Dbxref=GeneID:105676581%2CGenbank:XP_012230022.1;Parent=rna-XM_012374599.1
NW_012160777.1	Gnomon	exon	4768099	4768509	.	+	.	ID=exon-XM_012374230.1-3;Dbxref=GeneID:105676399%2CGenbank:XM_012374230.1;Parent=rna-XM_012374230.1
NW_012160777.1	Gnomon	exon	4769166	4769447	.	+	.	ID=exon-XM_012374230.1-4;Dbxref=GeneID:105676399%2CGenbank:XM_012374230.1;Parent=rna-XM_012374230.1
NW_012160777.1	Gnomon	exon	4748870	4749388	.	+	.	ID=exon-XM_012374230.1-1;Dbxref=GeneID:105676399%2CGenbank:XM_012374230.1;Parent=rna-XM_012374230.1
NW_012160777.1	Gnomon	exon	4758516	4758708	.	+	.	ID=exon-XM_012374230.1-2;Dbxref=GeneID:105676399%2CGenbank:XM_012374230.1;Parent=rna-XM_012374230.1
NW_012160777.1	Gnomon	exon	4771660	4771701	.	+	.	ID=exon-XM_012374230.1-7;Dbxref=GeneID:105676399%2CGenbank:XM_012374230.1;Parent=rna-XM_012374230.1
NW_012160777.1	Gnomon	exon	4774712	4774849	.	+	.	ID=exon-XM_012374230.1-8;Dbxref=GeneID:105676399%2CGenbank:XM_012374230.1;Parent=rna-XM_012374230.1
NW_012160777.1	Gnomon	exon	4769613	4769780	.	+	.	ID=exon-XM_012374230.1-5;Dbxref=GeneID:105676399%2CGenbank:XM_012374230.1;Parent=rna-XM_012374230.1
NW_012160777.1	Gnomon	exon	4771009	4771176	.	+	.	ID=exon-XM_012374230.1-6;Dbxref=GeneID:105676399%2CGenbank:XM_012374230.1;Parent=rna-XM_012374230.1
NW_012160777.1	Gnomon	exon	4953995	4954332	.	-	.	ID=exon-XM_012374624.1-6;Dbxref=GeneID:105676596%2CGenbank:XM_012374624.1;Parent=rna-XM_012374624.1
NW_012160777.1	Gnomon	exon	4953649	4953909	.	-	.	ID=exon-XM_012374624.1-7;Dbxref=GeneID:105676596%2CGenbank:XM_012374624.1;Parent=rna-XM_012374624.1
NW_012160777.1	Gnomon	exon	4955537	4955866	.	-	.	ID=exon-XM_012374624.1-4;Dbxref=GeneID:105676596%2CGenbank:XM_012374624.1;Parent=rna-XM_012374624.1
NW_012160777.1	Gnomon	exon	4954886	4955443	.	-	.	ID=exon-XM_012374624.1-5;Dbxref=GeneID:105676596%2CGenbank:XM_012374624.1;Parent=rna-XM_012374624.1
NW_012160777.1	Gnomon	exon	4956424	4956712	.	-	.	ID=exon-XM_012374624.1-2;Dbxref=GeneID:105676596%2CGenbank:XM_012374624.1;Parent=rna-XM_012374624.1
NW_012160777.1	Gnomon	exon	4956031	4956153	.	-	.	ID=exon-XM_012374624.1-3;Dbxref=GeneID:105676596%2CGenbank:XM_012374624.1;Parent=rna-XM_012374624.1
NW_012160777.1	Gnomon	exon	4957885	4958104	.	-	.	ID=exon-XM_012374624.1-1;Dbxref=GeneID:105676596%2CGenbank:XM_012374624.1;Parent=rna-XM_012374624.1
NW_012160777.1	Gnomon	exon	4953246	4953566	.	-	.	ID=exon-XM_012374624.1-8;Dbxref=GeneID:105676596%2CGenbank:XM_012374624.1;Parent=rna-XM_012374624.1
NW_012160777.1	Gnomon	exon	4952976	4953117	.	-	.	ID=exon-XM_012374624.1-9;Dbxref=GeneID:105676596%2CGenbank:XM_012374624.1;Parent=rna-XM_012374624.1
NW_012160777.1	Gnomon	exon	2899901	2900010	.	-	.	ID=exon-XR_001101420.1-1;Dbxref=GeneID:105676608%2CGenbank:XR_001101420.1;Parent=rna-XR_001101420.1
NW_012160777.1	Gnomon	exon	2899677	2899780	.	-	.	ID=exon-XR_001101420.1-2;Dbxref=GeneID:105676608%2CGenbank:XR_001101420.1;Parent=rna-XR_001101420.1
NW_012160777.1	Gnomon	exon	2899041	2899250	.	-	.	ID=exon-XR_001101420.1-3;Dbxref=GeneID:105676608%2CGenbank:XR_001101420.1;Parent=rna-XR_001101420.1
NW_012160777.1	Gnomon	exon	5445705	5445935	.	+	.	ID=exon-XM_012374043.1-5;Dbxref=GeneID:105676296%2CGenbank:XM_012374043.1;Parent=rna-XM_012374043.1
NW_012160777.1	Gnomon	exon	5446044	5446707	.	+	.	ID=exon-XM_012374043.1-6;Dbxref=GeneID:105676296%2CGenbank:XM_012374043.1;Parent=rna-XM_012374043.1
NW_012160777.1	Gnomon	exon	5440440	5440528	.	+	.	ID=exon-XM_012374043.1-1;Dbxref=GeneID:105676296%2CGenbank:XM_012374043.1;Parent=rna-XM_012374043.1
NW_012160777.1	Gnomon	exon	5440901	5441526	.	+	.	ID=exon-XM_012374043.1-2;Dbxref=GeneID:105676296%2CGenbank:XM_012374043.1;Parent=rna-XM_012374043.1
NW_012160777.1	Gnomon	exon	5443844	5444032	.	+	.	ID=exon-XM_012374043.1-3;Dbxref=GeneID:105676296%2CGenbank:XM_012374043.1;Parent=rna-XM_012374043.1
NW_012160777.1	Gnomon	exon	5445069	5445239	.	+	.	ID=exon-XM_012374043.1-4;Dbxref=GeneID:105676296%2CGenbank:XM_012374043.1;Parent=rna-XM_012374043.1
NW_012160777.1	Gnomon	exon	270330	270547	.	+	.	ID=exon-XM_012374515.1-10;Dbxref=GeneID:105676529%2CGenbank:XM_012374515.1;Parent=rna-XM_012374515.1
NW_012160777.1	Gnomon	exon	270742	270949	.	+	.	ID=exon-XM_012374515.1-11;Dbxref=GeneID:105676529%2CGenbank:XM_012374515.1;Parent=rna-XM_012374515.1
NW_012160777.1	Gnomon	exon	272738	272887	.	+	.	ID=exon-XM_012374515.1-16;Dbxref=GeneID:105676529%2CGenbank:XM_012374515.1;Parent=rna-XM_012374515.1
NW_012160777.1	Gnomon	exon	273236	273605	.	+	.	ID=exon-XM_012374515.1-17;Dbxref=GeneID:105676529%2CGenbank:XM_012374515.1;Parent=rna-XM_012374515.1
NW_012160777.1	Gnomon	exon	271916	272066	.	+	.	ID=exon-XM_012374515.1-14;Dbxref=GeneID:105676529%2CGenbank:XM_012374515.1;Parent=rna-XM_012374515.1
NW_012160777.1	Gnomon	exon	272192	272391	.	+	.	ID=exon-XM_012374515.1-15;Dbxref=GeneID:105676529%2CGenbank:XM_012374515.1;Parent=rna-XM_012374515.1
NW_012160777.1	Gnomon	exon	271431	271496	.	+	.	ID=exon-XM_012374515.1-12;Dbxref=GeneID:105676529%2CGenbank:XM_012374515.1;Parent=rna-XM_012374515.1
NW_012160777.1	Gnomon	exon	271722	271792	.	+	.	ID=exon-XM_012374515.1-13;Dbxref=GeneID:105676529%2CGenbank:XM_012374515.1;Parent=rna-XM_012374515.1
NW_012160777.1	Gnomon	exon	5645767	5645949	.	+	.	ID=exon-XM_012373974.1-1;Dbxref=GeneID:105676240%2CGenbank:XM_012373974.1;Parent=rna-XM_012373974.1
NW_012160777.1	Gnomon	exon	5646451	5646771	.	+	.	ID=exon-XM_012373974.1-2;Dbxref=GeneID:105676240%2CGenbank:XM_012373974.1;Parent=rna-XM_012373974.1
NW_012160777.1	Gnomon	mRNA	3503218	3508723	.	-	.	Name=XM_012374632.1;ID=rna-XM_012374632.1;Dbxref=GeneID:105676601%2CGenbank:XM_012374632.1;Parent=gene-LOC105676601
NW_012160777.1	Gnomon	exon	3701956	3702093	.	+	.	ID=exon-XM_012374411.1-2;Dbxref=GeneID:105676479%2CGenbank:XM_012374411.1;Parent=rna-XM_012374411.1
NW_012160777.1	Gnomon	exon	3704285	3704492	.	+	.	ID=exon-XM_012374411.1-3;Dbxref=GeneID:105676479%2CGenbank:XM_012374411.1;Parent=rna-XM_012374411.1
NW_012160777.1	Gnomon	exon	3701723	3701882	.	+	.	ID=exon-XM_012374411.1-1;Dbxref=GeneID:105676479%2CGenbank:XM_012374411.1;Parent=rna-XM_012374411.1
NW_012160777.1	Gnomon	exon	3714693	3714886	.	+	.	ID=exon-XM_012374411.1-6;Dbxref=GeneID:105676479%2CGenbank:XM_012374411.1;Parent=rna-XM_012374411.1
NW_012160777.1	Gnomon	exon	3715106	3715323	.	+	.	ID=exon-XM_012374411.1-7;Dbxref=GeneID:105676479%2CGenbank:XM_012374411.1;Parent=rna-XM_012374411.1
NW_012160777.1	Gnomon	exon	3708124	3708244	.	+	.	ID=exon-XM_012374411.1-4;Dbxref=GeneID:105676479%2CGenbank:XM_012374411.1;Parent=rna-XM_012374411.1
NW_012160777.1	Gnomon	exon	3708892	3709057	.	+	.	ID=exon-XM_012374411.1-5;Dbxref=GeneID:105676479%2CGenbank:XM_012374411.1;Parent=rna-XM_012374411.1
NW_012160777.1	Gnomon	exon	3715391	3715576	.	+	.	ID=exon-XM_012374411.1-8;Dbxref=GeneID:105676479%2CGenbank:XM_012374411.1;Parent=rna-XM_012374411.1
NW_012160777.1	Gnomon	exon	3715871	3715949	.	+	.	ID=exon-XM_012374411.1-9;Dbxref=GeneID:105676479%2CGenbank:XM_012374411.1;Parent=rna-XM_012374411.1
NW_012160777.1	Gnomon	CDS	5089572	5089574	.	-	0	Name=XP_012229526.1;ID=cds-XP_012229526.1;Dbxref=GeneID:105676323%2CGenbank:XP_012229526.1;Parent=rna-XM_012374103.1
NW_012160777.1	Gnomon	CDS	5088828	5089013	.	-	0	Name=XP_012229526.1;ID=cds-XP_012229526.1;Dbxref=GeneID:105676323%2CGenbank:XP_012229526.1;Parent=rna-XM_012374103.1
NW_012160777.1	Gnomon	CDS	5086225	5086486	.	-	0	Name=XP_012229526.1;ID=cds-XP_012229526.1;Dbxref=GeneID:105676323%2CGenbank:XP_012229526.1;Parent=rna-XM_012374103.1
NW_012160777.1	Gnomon	CDS	5085395	5085709	.	-	0	Name=XP_012229526.1;ID=cds-XP_012229526.1;Dbxref=GeneID:105676323%2CGenbank:XP_012229526.1;Parent=rna-XM_012374103.1
NW_012160777.1	Gnomon	CDS	5062775	5062836	.	-	0	Name=XP_012229526.1;ID=cds-XP_012229526.1;Dbxref=GeneID:105676323%2CGenbank:XP_012229526.1;Parent=rna-XM_012374103.1
NW_012160777.1	Gnomon	CDS	5062604	5062687	.	-	0	Name=XP_012229526.1;ID=cds-XP_012229526.1;Dbxref=GeneID:105676323%2CGenbank:XP_012229526.1;Parent=rna-XM_012374103.1
NW_012160777.1	Gnomon	CDS	5062408	5062472	.	-	0	Name=XP_012229526.1;ID=cds-XP_012229526.1;Dbxref=GeneID:105676323%2CGenbank:XP_012229526.1;Parent=rna-XM_012374103.1
NW_012160777.1	Gnomon	CDS	5062000	5062065	.	-	0	Name=XP_012229526.1;ID=cds-XP_012229526.1;Dbxref=GeneID:105676323%2CGenbank:XP_012229526.1;Parent=rna-XM_012374103.1
NW_012160777.1	Gnomon	CDS	5061685	5061813	.	-	0	Name=XP_012229526.1;ID=cds-XP_012229526.1;Dbxref=GeneID:105676323%2CGenbank:XP_012229526.1;Parent=rna-XM_012374103.1
NW_012160777.1	Gnomon	CDS	5061353	5061546	.	-	0	Name=XP_012229526.1;ID=cds-XP_012229526.1;Dbxref=GeneID:105676323%2CGenbank:XP_012229526.1;Parent=rna-XM_012374103.1
NW_012160777.1	Gnomon	CDS	5061044	5061215	.	-	0	Name=XP_012229526.1;ID=cds-XP_012229526.1;Dbxref=GeneID:105676323%2CGenbank:XP_012229526.1;Parent=rna-XM_012374103.1
NW_012160777.1	Gnomon	CDS	5060716	5060884	.	-	0	Name=XP_012229526.1;ID=cds-XP_012229526.1;Dbxref=GeneID:105676323%2CGenbank:XP_012229526.1;Parent=rna-XM_012374103.1
NW_012160777.1	Gnomon	CDS	5060477	5060595	.	-	0	Name=XP_012229526.1;ID=cds-XP_012229526.1;Dbxref=GeneID:105676323%2CGenbank:XP_012229526.1;Parent=rna-XM_012374103.1
NW_012160777.1	Gnomon	CDS	5060112	5060364	.	-	0	Name=XP_012229526.1;ID=cds-XP_012229526.1;Dbxref=GeneID:105676323%2CGenbank:XP_012229526.1;Parent=rna-XM_012374103.1
NW_012160777.1	Gnomon	CDS	5059928	5060029	.	-	0	Name=XP_012229526.1;ID=cds-XP_012229526.1;Dbxref=GeneID:105676323%2CGenbank:XP_012229526.1;Parent=rna-XM_012374103.1
NW_012160777.1	Gnomon	mRNA	3302606	3314795	.	+	.	Name=XM_012374382.1;ID=rna-XM_012374382.1;Dbxref=GeneID:105676467%2CGenbank:XM_012374382.1;Parent=gene-LOC105676467
NW_012160777.1	Gnomon	exon	2312432	2312703	.	+	.	ID=exon-XM_012374054.1-14;Dbxref=GeneID:105676301%2CGenbank:XM_012374054.1;Parent=rna-XM_012374054.1
NW_012160777.1	Gnomon	exon	2312780	2312870	.	+	.	ID=exon-XM_012374054.1-15;Dbxref=GeneID:105676301%2CGenbank:XM_012374054.1;Parent=rna-XM_012374054.1
NW_012160777.1	Gnomon	exon	2313103	2313197	.	+	.	ID=exon-XM_012374054.1-16;Dbxref=GeneID:105676301%2CGenbank:XM_012374054.1;Parent=rna-XM_012374054.1
NW_012160777.1	Gnomon	exon	2313278	2313439	.	+	.	ID=exon-XM_012374054.1-17;Dbxref=GeneID:105676301%2CGenbank:XM_012374054.1;Parent=rna-XM_012374054.1
NW_012160777.1	Gnomon	exon	2311227	2311369	.	+	.	ID=exon-XM_012374054.1-10;Dbxref=GeneID:105676301%2CGenbank:XM_012374054.1;Parent=rna-XM_012374054.1
NW_012160777.1	Gnomon	exon	2311430	2311622	.	+	.	ID=exon-XM_012374054.1-11;Dbxref=GeneID:105676301%2CGenbank:XM_012374054.1;Parent=rna-XM_012374054.1
NW_012160777.1	Gnomon	exon	2311703	2311848	.	+	.	ID=exon-XM_012374054.1-12;Dbxref=GeneID:105676301%2CGenbank:XM_012374054.1;Parent=rna-XM_012374054.1
NW_012160777.1	Gnomon	exon	2312102	2312322	.	+	.	ID=exon-XM_012374054.1-13;Dbxref=GeneID:105676301%2CGenbank:XM_012374054.1;Parent=rna-XM_012374054.1
NW_012160777.1	Gnomon	exon	2313516	2313660	.	+	.	ID=exon-XM_012374054.1-18;Dbxref=GeneID:105676301%2CGenbank:XM_012374054.1;Parent=rna-XM_012374054.1
NW_012160777.1	Gnomon	exon	2313742	2316086	.	+	.	ID=exon-XM_012374054.1-19;Dbxref=GeneID:105676301%2CGenbank:XM_012374054.1;Parent=rna-XM_012374054.1
NW_012160777.1	Gnomon	mRNA	7581280	7588916	.	+	.	Name=XM_012374538.1;ID=rna-XM_012374538.1;Dbxref=GeneID:105676543%2CGenbank:XM_012374538.1;Parent=gene-LOC105676543
NW_012160777.1	Gnomon	mRNA	2908688	2912246	.	-	.	Name=XM_012374142.1;ID=rna-XM_012374142.1;Dbxref=GeneID:105676345%2CGenbank:XM_012374142.1;Parent=gene-LOC105676345
NW_012160777.1	Gnomon	gene	4581462	4584175	.	+	.	Name=LOC105676401;ID=gene-LOC105676401;Dbxref=GeneID:105676401
NW_012160777.1	Gnomon	gene	4477582	4493397	.	+	.	Name=LOC105676402;ID=gene-LOC105676402;Dbxref=GeneID:105676402
NW_012160777.1	Gnomon	gene	4493447	4570888	.	-	.	Name=LOC105676403;ID=gene-LOC105676403;Dbxref=GeneID:105676403
NW_012160777.1	Gnomon	gene	4552231	4569491	.	+	.	Name=LOC105676404;ID=gene-LOC105676404;Dbxref=GeneID:105676404
NW_012160777.1	Gnomon	gene	3205980	3221087	.	-	.	Name=LOC105676405;ID=gene-LOC105676405;Dbxref=GeneID:105676405
NW_012160777.1	Gnomon	gene	3221212	3231746	.	-	.	Name=LOC105676406;ID=gene-LOC105676406;Dbxref=GeneID:105676406
NW_012160777.1	Gnomon	gene	3231803	3233923	.	+	.	Name=LOC105676407;ID=gene-LOC105676407;Dbxref=GeneID:105676407
NW_012160777.1	Gnomon	gene	3203703	3206862	.	+	.	Name=LOC105676408;ID=gene-LOC105676408;Dbxref=GeneID:105676408
NW_012160777.1	Gnomon	gene	7110059	7205584	.	+	.	Name=LOC105676409;ID=gene-LOC105676409;Dbxref=GeneID:105676409
NW_012160777.1	Gnomon	mRNA	5422968	5427294	.	+	.	Name=XM_012374048.1;ID=rna-XM_012374048.1;Dbxref=GeneID:105676299%2CGenbank:XM_012374048.1;Parent=gene-LOC105676299
NW_012160777.1	Gnomon	gene	2813075	2821395	.	-	.	Name=LOC105676411;ID=gene-LOC105676411;Dbxref=GeneID:105676411
NW_012160777.1	Gnomon	gene	2824303	2831743	.	-	.	Name=LOC105676412;ID=gene-LOC105676412;Dbxref=GeneID:105676412
NW_012160777.1	Gnomon	gene	2831803	2883061	.	+	.	Name=LOC105676413;ID=gene-LOC105676413;Dbxref=GeneID:105676413
NW_012160777.1	Gnomon	gene	2888975	2890547	.	+	.	Name=LOC105676415;ID=gene-LOC105676415;Dbxref=GeneID:105676415
NW_012160777.1	Gnomon	gene	2620568	2631576	.	+	.	Name=LOC105676416;ID=gene-LOC105676416;Dbxref=GeneID:105676416
NW_012160777.1	Gnomon	gene	2642662	2647836	.	-	.	Name=LOC105676418;ID=gene-LOC105676418;Dbxref=GeneID:105676418
NW_012160777.1	Gnomon	gene	2636178	2640601	.	+	.	Name=LOC105676419;ID=gene-LOC105676419;Dbxref=GeneID:105676419
NW_012160777.1	Gnomon	mRNA	5021186	5025106	.	+	.	Name=XM_012374288.1;ID=rna-XM_012374288.1;Dbxref=GeneID:105676424%2CGenbank:XM_012374288.1;Parent=gene-LOC105676424
NW_012160777.1	Gnomon	mRNA	754462	755903	.	-	.	Name=XM_012373949.1;ID=rna-XM_012373949.1;Dbxref=GeneID:105676212%2CGenbank:XM_012373949.1;Parent=gene-LOC105676212
NW_012160777.1	Gnomon	gene	2641184	2642568	.	-	.	Name=LOC105676420;ID=gene-LOC105676420;Dbxref=GeneID:105676420
NW_012160777.1	Gnomon	gene	2631888	2634947	.	-	.	Name=LOC105676421;ID=gene-LOC105676421;Dbxref=GeneID:105676421
NW_012160777.1	Gnomon	gene	5025480	5029330	.	+	.	Name=LOC105676422;ID=gene-LOC105676422;Dbxref=GeneID:105676422
NW_012160777.1	Gnomon	gene	5021186	5025106	.	+	.	Name=LOC105676424;ID=gene-LOC105676424;Dbxref=GeneID:105676424
NW_012160777.1	Gnomon	gene	5038368	5044299	.	+	.	Name=LOC105676425;ID=gene-LOC105676425;Dbxref=GeneID:105676425
NW_012160777.1	Gnomon	gene	5031833	5038256	.	-	.	Name=LOC105676426;ID=gene-LOC105676426;Dbxref=GeneID:105676426
NW_012160777.1	Gnomon	gene	5018987	5030885	.	-	.	Name=LOC105676427;ID=gene-LOC105676427;Dbxref=GeneID:105676427
NW_012160777.1	Gnomon	gene	5029710	5032091	.	+	.	Name=LOC105676428;ID=gene-LOC105676428;Dbxref=GeneID:105676428
NW_012160777.1	Gnomon	gene	4104327	4115081	.	-	.	Name=LOC105676429;ID=gene-LOC105676429;Dbxref=GeneID:105676429
NW_012160777.1	Gnomon	gene	3720459	3734698	.	-	.	Name=LOC105676430;ID=gene-LOC105676430;Dbxref=GeneID:105676430
NW_012160777.1	Gnomon	gene	3883501	4023957	.	-	.	Name=LOC105676431;ID=gene-LOC105676431;Dbxref=GeneID:105676431
NW_012160777.1	Gnomon	gene	3760376	3858902	.	+	.	Name=LOC105676432;ID=gene-LOC105676432;Dbxref=GeneID:105676432
NW_012160777.1	Gnomon	gene	7701020	7706218	.	+	.	Name=LOC105676433;ID=gene-LOC105676433;Dbxref=GeneID:105676433
NW_012160777.1	Gnomon	gene	7656390	7699241	.	+	.	Name=LOC105676434;ID=gene-LOC105676434;Dbxref=GeneID:105676434
NW_012160777.1	Gnomon	gene	7706645	7707899	.	-	.	Name=LOC105676435;ID=gene-LOC105676435;Dbxref=GeneID:105676435
NW_012160777.1	Gnomon	gene	3027976	3034820	.	-	.	Name=LOC105676436;ID=gene-LOC105676436;Dbxref=GeneID:105676436
NW_012160777.1	Gnomon	gene	3037373	3051798	.	-	.	Name=LOC105676437;ID=gene-LOC105676437;Dbxref=GeneID:105676437
NW_012160777.1	Gnomon	gene	3035269	3036869	.	+	.	Name=LOC105676438;ID=gene-LOC105676438;Dbxref=GeneID:105676438
NW_012160777.1	Gnomon	gene	2756652	2784828	.	-	.	Name=LOC105676439;ID=gene-LOC105676439;Dbxref=GeneID:105676439
NW_012160777.1	Gnomon	transcript	3323926	3335062	.	-	.	Name=XR_001101421.1;ID=rna-XR_001101421.1;Dbxref=GeneID:105676610%2CGenbank:XR_001101421.1;Parent=gene-LOC105676610
NW_012160777.1	Gnomon	exon	7203239	7203364	.	+	.	ID=exon-XM_012374248.1-10;Dbxref=GeneID:105676409%2CGenbank:XM_012374248.1;Parent=rna-XM_012374248.1
NW_012160777.1	Gnomon	exon	7205357	7205584	.	+	.	ID=exon-XM_012374248.1-11;Dbxref=GeneID:105676409%2CGenbank:XM_012374248.1;Parent=rna-XM_012374248.1
NW_012160777.1	Gnomon	exon	1735586	1736004	.	-	.	ID=exon-XM_012374352.1-11;Dbxref=GeneID:105676455%2CGenbank:XM_012374352.1;Parent=rna-XM_012374352.1
NW_012160777.1	Gnomon	exon	1736176	1736278	.	-	.	ID=exon-XM_012374352.1-10;Dbxref=GeneID:105676455%2CGenbank:XM_012374352.1;Parent=rna-XM_012374352.1
NW_012160777.1	Gnomon	exon	2716543	2716691	.	-	.	ID=exon-XM_012374337.1-3;Dbxref=GeneID:105676442%2CGenbank:XM_012374337.1;Parent=rna-XM_012374337.1
NW_012160777.1	Gnomon	exon	2715657	2716062	.	-	.	ID=exon-XM_012374337.1-4;Dbxref=GeneID:105676442%2CGenbank:XM_012374337.1;Parent=rna-XM_012374337.1
NW_012160777.1	Gnomon	exon	2721854	2721921	.	-	.	ID=exon-XM_012374337.1-1;Dbxref=GeneID:105676442%2CGenbank:XM_012374337.1;Parent=rna-XM_012374337.1
NW_012160777.1	Gnomon	exon	2720974	2721165	.	-	.	ID=exon-XM_012374337.1-2;Dbxref=GeneID:105676442%2CGenbank:XM_012374337.1;Parent=rna-XM_012374337.1
NW_012160777.1	Gnomon	exon	2714331	2714460	.	-	.	ID=exon-XM_012374337.1-7;Dbxref=GeneID:105676442%2CGenbank:XM_012374337.1;Parent=rna-XM_012374337.1
NW_012160777.1	Gnomon	exon	2713208	2713381	.	-	.	ID=exon-XM_012374337.1-8;Dbxref=GeneID:105676442%2CGenbank:XM_012374337.1;Parent=rna-XM_012374337.1
NW_012160777.1	Gnomon	exon	2715247	2715389	.	-	.	ID=exon-XM_012374337.1-5;Dbxref=GeneID:105676442%2CGenbank:XM_012374337.1;Parent=rna-XM_012374337.1
NW_012160777.1	Gnomon	exon	2714742	2715101	.	-	.	ID=exon-XM_012374337.1-6;Dbxref=GeneID:105676442%2CGenbank:XM_012374337.1;Parent=rna-XM_012374337.1
NW_012160777.1	Gnomon	exon	2712334	2712659	.	-	.	ID=exon-XM_012374337.1-9;Dbxref=GeneID:105676442%2CGenbank:XM_012374337.1;Parent=rna-XM_012374337.1
NW_012160777.1	Gnomon	mRNA	3299080	3314795	.	+	.	Name=XM_012374381.1;ID=rna-XM_012374381.1;Dbxref=GeneID:105676467%2CGenbank:XM_012374381.1;Parent=gene-LOC105676467
NW_012160777.1	Gnomon	exon	7525384	7526279	.	-	.	ID=exon-XR_001101418.1-4;Dbxref=GeneID:105676591%2CGenbank:XR_001101418.1;Parent=rna-XR_001101418.1
NW_012160777.1	Gnomon	exon	7511800	7511840	.	-	.	ID=exon-XR_001101418.1-5;Dbxref=GeneID:105676591%2CGenbank:XR_001101418.1;Parent=rna-XR_001101418.1
NW_012160777.1	Gnomon	exon	7566996	7567117	.	-	.	ID=exon-XR_001101418.1-2;Dbxref=GeneID:105676591%2CGenbank:XR_001101418.1;Parent=rna-XR_001101418.1
NW_012160777.1	Gnomon	exon	7556539	7556692	.	-	.	ID=exon-XR_001101418.1-3;Dbxref=GeneID:105676591%2CGenbank:XR_001101418.1;Parent=rna-XR_001101418.1
NW_012160777.1	Gnomon	exon	7567363	7567439	.	-	.	ID=exon-XR_001101418.1-1;Dbxref=GeneID:105676591%2CGenbank:XR_001101418.1;Parent=rna-XR_001101418.1
NW_012160777.1	Gnomon	CDS	2309314	2309420	.	+	0	Name=XP_012229475.1;ID=cds-XP_012229475.1;Dbxref=GeneID:105676301%2CGenbank:XP_012229475.1;Parent=rna-XM_012374052.1
NW_012160777.1	Gnomon	CDS	2309502	2309673	.	+	0	Name=XP_012229475.1;ID=cds-XP_012229475.1;Dbxref=GeneID:105676301%2CGenbank:XP_012229475.1;Parent=rna-XM_012374052.1
NW_012160777.1	Gnomon	CDS	2309957	2310102	.	+	0	Name=XP_012229475.1;ID=cds-XP_012229475.1;Dbxref=GeneID:105676301%2CGenbank:XP_012229475.1;Parent=rna-XM_012374052.1
NW_012160777.1	Gnomon	CDS	2310261	2310487	.	+	0	Name=XP_012229475.1;ID=cds-XP_012229475.1;Dbxref=GeneID:105676301%2CGenbank:XP_012229475.1;Parent=rna-XM_012374052.1
NW_012160777.1	Gnomon	CDS	2310565	2310803	.	+	0	Name=XP_012229475.1;ID=cds-XP_012229475.1;Dbxref=GeneID:105676301%2CGenbank:XP_012229475.1;Parent=rna-XM_012374052.1
NW_012160777.1	Gnomon	CDS	2310895	2310985	.	+	0	Name=XP_012229475.1;ID=cds-XP_012229475.1;Dbxref=GeneID:105676301%2CGenbank:XP_012229475.1;Parent=rna-XM_012374052.1
NW_012160777.1	Gnomon	CDS	2311057	2311166	.	+	0	Name=XP_012229475.1;ID=cds-XP_012229475.1;Dbxref=GeneID:105676301%2CGenbank:XP_012229475.1;Parent=rna-XM_012374052.1
NW_012160777.1	Gnomon	CDS	2311227	2311369	.	+	0	Name=XP_012229475.1;ID=cds-XP_012229475.1;Dbxref=GeneID:105676301%2CGenbank:XP_012229475.1;Parent=rna-XM_012374052.1
NW_012160777.1	Gnomon	CDS	2311430	2311622	.	+	0	Name=XP_012229475.1;ID=cds-XP_012229475.1;Dbxref=GeneID:105676301%2CGenbank:XP_012229475.1;Parent=rna-XM_012374052.1
NW_012160777.1	Gnomon	CDS	2311703	2311848	.	+	0	Name=XP_012229475.1;ID=cds-XP_012229475.1;Dbxref=GeneID:105676301%2CGenbank:XP_012229475.1;Parent=rna-XM_012374052.1
NW_012160777.1	Gnomon	CDS	2312102	2312322	.	+	0	Name=XP_012229475.1;ID=cds-XP_012229475.1;Dbxref=GeneID:105676301%2CGenbank:XP_012229475.1;Parent=rna-XM_012374052.1
NW_012160777.1	Gnomon	CDS	2312432	2312703	.	+	0	Name=XP_012229475.1;ID=cds-XP_012229475.1;Dbxref=GeneID:105676301%2CGenbank:XP_012229475.1;Parent=rna-XM_012374052.1
NW_012160777.1	Gnomon	CDS	2312780	2312870	.	+	0	Name=XP_012229475.1;ID=cds-XP_012229475.1;Dbxref=GeneID:105676301%2CGenbank:XP_012229475.1;Parent=rna-XM_012374052.1
NW_012160777.1	Gnomon	CDS	2313103	2313197	.	+	0	Name=XP_012229475.1;ID=cds-XP_012229475.1;Dbxref=GeneID:105676301%2CGenbank:XP_012229475.1;Parent=rna-XM_012374052.1
NW_012160777.1	Gnomon	CDS	2313278	2313439	.	+	0	Name=XP_012229475.1;ID=cds-XP_012229475.1;Dbxref=GeneID:105676301%2CGenbank:XP_012229475.1;Parent=rna-XM_012374052.1
NW_012160777.1	Gnomon	CDS	2313516	2313660	.	+	0	Name=XP_012229475.1;ID=cds-XP_012229475.1;Dbxref=GeneID:105676301%2CGenbank:XP_012229475.1;Parent=rna-XM_012374052.1
NW_012160777.1	Gnomon	CDS	2313742	2313902	.	+	0	Name=XP_012229475.1;ID=cds-XP_012229475.1;Dbxref=GeneID:105676301%2CGenbank:XP_012229475.1;Parent=rna-XM_012374052.1
NW_012160777.1	Gnomon	exon	3037373	3039484	.	-	.	ID=exon-XM_012374313.1-10;Dbxref=GeneID:105676437%2CGenbank:XM_012374313.1;Parent=rna-XM_012374313.1
NW_012160777.1	Gnomon	gene	3713441	3714260	.	+	.	Name=LOC105676480;ID=gene-LOC105676480;Dbxref=GeneID:105676480
NW_012160777.1	Gnomon	gene	2282124	2285648	.	-	.	Name=LOC105676481;ID=gene-LOC105676481;Dbxref=GeneID:105676481
NW_012160777.1	Gnomon	gene	2266620	2270542	.	+	.	Name=LOC105676482;ID=gene-LOC105676482;Dbxref=GeneID:105676482
NW_012160777.1	Gnomon	mRNA	7580301	7588916	.	+	.	Name=XM_012374537.1;ID=rna-XM_012374537.1;Dbxref=GeneID:105676543%2CGenbank:XM_012374537.1;Parent=gene-LOC105676543
NW_012160777.1	Gnomon	gene	2285889	2290453	.	-	.	Name=LOC105676483;ID=gene-LOC105676483;Dbxref=GeneID:105676483
NW_012160777.1	Gnomon	gene	2273431	2275843	.	-	.	Name=LOC105676484;ID=gene-LOC105676484;Dbxref=GeneID:105676484
NW_012160777.1	Gnomon	gene	2271366	2273928	.	-	.	Name=LOC105676486;ID=gene-LOC105676486;Dbxref=GeneID:105676486
NW_012160777.1	Gnomon	gene	4141889	4168030	.	+	.	Name=LOC105676487;ID=gene-LOC105676487;Dbxref=GeneID:105676487
NW_012160777.1	Gnomon	gene	4134479	4191761	.	-	.	Name=LOC105676488;ID=gene-LOC105676488;Dbxref=GeneID:105676488
NW_012160777.1	Gnomon	gene	4197596	4260640	.	-	.	Name=LOC105676489;ID=gene-LOC105676489;Dbxref=GeneID:105676489
NW_012160777.1	Gnomon	CDS	7709306	7709572	.	+	0	Name=XP_012229965.1;ID=cds-XP_012229965.1;Dbxref=GeneID:105676544%2CGenbank:XP_012229965.1;Parent=rna-XM_012374542.1
NW_012160777.1	Gnomon	CDS	7709643	7709810	.	+	0	Name=XP_012229965.1;ID=cds-XP_012229965.1;Dbxref=GeneID:105676544%2CGenbank:XP_012229965.1;Parent=rna-XM_012374542.1
NW_012160777.1	Gnomon	CDS	7709873	7710097	.	+	0	Name=XP_012229965.1;ID=cds-XP_012229965.1;Dbxref=GeneID:105676544%2CGenbank:XP_012229965.1;Parent=rna-XM_012374542.1
NW_012160777.1	Gnomon	gene	4297968	4311289	.	+	.	Name=LOC105676490;ID=gene-LOC105676490;Dbxref=GeneID:105676490
NW_012160777.1	Gnomon	gene	4118607	4124531	.	+	.	Name=LOC105676491;ID=gene-LOC105676491;Dbxref=GeneID:105676491
NW_012160777.1	Gnomon	gene	4124842	4128627	.	-	.	Name=LOC105676492;ID=gene-LOC105676492;Dbxref=GeneID:105676492
NW_012160777.1	Gnomon	gene	4129900	4131156	.	-	.	Name=LOC105676493;ID=gene-LOC105676493;Dbxref=GeneID:105676493
NW_012160777.1	Gnomon	gene	4132439	4132964	.	-	.	Name=LOC105676494;ID=gene-LOC105676494;Dbxref=GeneID:105676494
NW_012160777.1	Gnomon	gene	4131523	4132448	.	+	.	Name=LOC105676495;ID=gene-LOC105676495;Dbxref=GeneID:105676495
NW_012160777.1	Gnomon	gene	6602359	6623958	.	+	.	Name=LOC105676496;ID=gene-LOC105676496;Dbxref=GeneID:105676496
NW_012160777.1	Gnomon	gene	7363893	7425410	.	-	.	Name=LOC105676498;ID=gene-LOC105676498;Dbxref=GeneID:105676498
NW_012160777.1	Gnomon	gene	7361409	7363736	.	+	.	Name=LOC105676499;ID=gene-LOC105676499;Dbxref=GeneID:105676499
NW_012160777.1	RefSeq	cDNA_match	363068	363251	.	+	.	ID=3472907204;Target=XM_012374462.1 1 184
NW_012160777.1	RefSeq	cDNA_match	363321	363391	.	+	.	ID=3472907204;Target=XM_012374462.1 1 184
NW_012160777.1	RefSeq	cDNA_match	363823	364001	.	+	.	ID=3472907204;Target=XM_012374462.1 1 184
NW_012160777.1	RefSeq	cDNA_match	365173	366126	.	+	.	ID=3472907204;Target=XM_012374462.1 1 184
NW_012160777.1	Gnomon	exon	4996097	4996467	.	+	.	ID=exon-XM_012374504.1-3;Dbxref=GeneID:105676526%2CGenbank:XM_012374504.1;Parent=rna-XM_012374504.1
NW_012160777.1	Gnomon	exon	4996550	4996818	.	+	.	ID=exon-XM_012374504.1-4;Dbxref=GeneID:105676526%2CGenbank:XM_012374504.1;Parent=rna-XM_012374504.1
NW_012160777.1	Gnomon	exon	4994176	4994844	.	+	.	ID=exon-XM_012374504.1-1;Dbxref=GeneID:105676526%2CGenbank:XM_012374504.1;Parent=rna-XM_012374504.1
NW_012160777.1	Gnomon	exon	4994947	4995931	.	+	.	ID=exon-XM_012374504.1-2;Dbxref=GeneID:105676526%2CGenbank:XM_012374504.1;Parent=rna-XM_012374504.1
NW_012160777.1	Gnomon	mRNA	5025480	5029330	.	+	.	Name=XM_012374287.1;ID=rna-XM_012374287.1;Dbxref=GeneID:105676422%2CGenbank:XM_012374287.1;Parent=gene-LOC105676422
NW_012160777.1	Gnomon	gene	2784728	2790036	.	-	.	Name=LOC105676440;ID=gene-LOC105676440;Dbxref=GeneID:105676440
NW_012160777.1	Gnomon	gene	2790028	2794861	.	-	.	Name=LOC105676441;ID=gene-LOC105676441;Dbxref=GeneID:105676441
NW_012160777.1	Gnomon	gene	2706988	2732209	.	-	.	Name=LOC105676442;ID=gene-LOC105676442;Dbxref=GeneID:105676442
NW_012160777.1	Gnomon	gene	7024724	7027747	.	+	.	Name=LOC105676444;ID=gene-LOC105676444;Dbxref=GeneID:105676444
NW_012160777.1	Gnomon	gene	6929106	6961267	.	+	.	Name=LOC105676445;ID=gene-LOC105676445;Dbxref=GeneID:105676445
NW_012160777.1	Gnomon	gene	7054134	7057458	.	+	.	Name=LOC105676446;ID=gene-LOC105676446;Dbxref=GeneID:105676446
[truncated: 9,962 more rows]
