# Supplementary material for: Prevalent bee venom genes evolved before the aculeate stinger and eusociality
Source: BMC Biol. 2023 Oct 23;21:229. doi: 10.1186/s12915-023-01656-5 (PMC10591384; doi:10.1186/s12915-023-01656-5)
Supplement: Supplementary file 42 — Additional file 42. Gff files of all toxin gene annotations. [file 12915_2023_1656_MOESM42_ESM.zip › AdditionalFile9_ToxinGeneAnnotations/NW_003565557.1._SP.gff_modified_Koludarov_et_al_2021.gff3]

##gff-version 3
##source-version geneious 2020.2.2
##sequence-region	NW_003565557.1	1	1724251
NW_003565557.1	Koludarov_et_al_2021	gene	44006	46418	.	-	.	Name=SP
NW_003565557.1	Gnomon	exon	673462	673767	.	+	.	ID=exon-XM_012318744.2-1;Dbxref=GeneID:100651181%2CGenbank:XM_012318744.2;Parent=rna-XM_012318744.2
NW_003565557.1	Gnomon	exon	703010	703152	.	+	.	ID=exon-XM_012318744.2-2;Dbxref=GeneID:100651181%2CGenbank:XM_012318744.2;Parent=rna-XM_012318744.2
NW_003565557.1	Gnomon	exon	703333	703508	.	+	.	ID=exon-XM_012318744.2-3;Dbxref=GeneID:100651181%2CGenbank:XM_012318744.2;Parent=rna-XM_012318744.2
NW_003565557.1	Gnomon	exon	703586	703717	.	+	.	ID=exon-XM_012318744.2-4;Dbxref=GeneID:100651181%2CGenbank:XM_012318744.2;Parent=rna-XM_012318744.2
NW_003565557.1	Gnomon	exon	703799	703948	.	+	.	ID=exon-XM_012318744.2-5;Dbxref=GeneID:100651181%2CGenbank:XM_012318744.2;Parent=rna-XM_012318744.2
NW_003565557.1	Gnomon	exon	704025	704213	.	+	.	ID=exon-XM_012318744.2-6;Dbxref=GeneID:100651181%2CGenbank:XM_012318744.2;Parent=rna-XM_012318744.2
NW_003565557.1	Gnomon	exon	704295	704375	.	+	.	ID=exon-XM_012318744.2-7;Dbxref=GeneID:100651181%2CGenbank:XM_012318744.2;Parent=rna-XM_012318744.2
NW_003565557.1	Gnomon	exon	704455	704677	.	+	.	ID=exon-XM_012318744.2-8;Dbxref=GeneID:100651181%2CGenbank:XM_012318744.2;Parent=rna-XM_012318744.2
NW_003565557.1	Gnomon	exon	705047	705082	.	+	.	ID=exon-XM_012318744.2-9;Dbxref=GeneID:100651181%2CGenbank:XM_012318744.2;Parent=rna-XM_012318744.2
NW_003565557.1	Gnomon	CDS	193185	193514	.	+	0	Name=XP_020723344.1;ID=cds-XP_020723344.1;Dbxref=GeneID:100648304%2CGenbank:XP_020723344.1;Parent=rna-XM_020867685.1
NW_003565557.1	Gnomon	CDS	193605	193706	.	+	0	Name=XP_020723344.1;ID=cds-XP_020723344.1;Dbxref=GeneID:100648304%2CGenbank:XP_020723344.1;Parent=rna-XM_020867685.1
NW_003565557.1	Gnomon	CDS	194684	194785	.	+	0	Name=XP_020723344.1;ID=cds-XP_020723344.1;Dbxref=GeneID:100648304%2CGenbank:XP_020723344.1;Parent=rna-XM_020867685.1
NW_003565557.1	Gnomon	CDS	194867	194983	.	+	0	Name=XP_020723344.1;ID=cds-XP_020723344.1;Dbxref=GeneID:100648304%2CGenbank:XP_020723344.1;Parent=rna-XM_020867685.1
NW_003565557.1	Gnomon	CDS	195575	195775	.	+	0	Name=XP_020723344.1;ID=cds-XP_020723344.1;Dbxref=GeneID:100648304%2CGenbank:XP_020723344.1;Parent=rna-XM_020867685.1
NW_003565557.1	Gnomon	CDS	195870	196253	.	+	0	Name=XP_020723344.1;ID=cds-XP_020723344.1;Dbxref=GeneID:100648304%2CGenbank:XP_020723344.1;Parent=rna-XM_020867685.1
NW_003565557.1	Gnomon	CDS	196349	196669	.	+	0	Name=XP_020723344.1;ID=cds-XP_020723344.1;Dbxref=GeneID:100648304%2CGenbank:XP_020723344.1;Parent=rna-XM_020867685.1
NW_003565557.1	Gnomon	CDS	196736	197963	.	+	0	Name=XP_020723344.1;ID=cds-XP_020723344.1;Dbxref=GeneID:100648304%2CGenbank:XP_020723344.1;Parent=rna-XM_020867685.1
NW_003565557.1	Gnomon	CDS	198192	198367	.	+	0	Name=XP_020723344.1;ID=cds-XP_020723344.1;Dbxref=GeneID:100648304%2CGenbank:XP_020723344.1;Parent=rna-XM_020867685.1
NW_003565557.1	Gnomon	CDS	198451	198879	.	+	0	Name=XP_020723344.1;ID=cds-XP_020723344.1;Dbxref=GeneID:100648304%2CGenbank:XP_020723344.1;Parent=rna-XM_020867685.1
NW_003565557.1	Gnomon	CDS	199158	200181	.	+	0	Name=XP_020723344.1;ID=cds-XP_020723344.1;Dbxref=GeneID:100648304%2CGenbank:XP_020723344.1;Parent=rna-XM_020867685.1
NW_003565557.1	Gnomon	CDS	200710	200826	.	+	0	Name=XP_020723344.1;ID=cds-XP_020723344.1;Dbxref=GeneID:100648304%2CGenbank:XP_020723344.1;Parent=rna-XM_020867685.1
NW_003565557.1	Gnomon	CDS	202410	202677	.	+	0	Name=XP_020723344.1;ID=cds-XP_020723344.1;Dbxref=GeneID:100648304%2CGenbank:XP_020723344.1;Parent=rna-XM_020867685.1
NW_003565557.1	Gnomon	CDS	202940	203396	.	+	0	Name=XP_020723344.1;ID=cds-XP_020723344.1;Dbxref=GeneID:100648304%2CGenbank:XP_020723344.1;Parent=rna-XM_020867685.1
NW_003565557.1	Gnomon	gene	488085	489573	.	-	.	Name=LOC100651106;ID=gene-LOC100651106;Dbxref=GeneID:100651106
NW_003565557.1	Gnomon	CDS	2229	2247	.	+	0	Name=XP_012174019.1;ID=cds-XP_012174019.1;Dbxref=GeneID:100649008%2CGenbank:XP_012174019.1;Parent=rna-XM_012318629.2
NW_003565557.1	Gnomon	CDS	2748	2843	.	+	0	Name=XP_012174019.1;ID=cds-XP_012174019.1;Dbxref=GeneID:100649008%2CGenbank:XP_012174019.1;Parent=rna-XM_012318629.2
NW_003565557.1	Gnomon	CDS	2926	3065	.	+	0	Name=XP_012174019.1;ID=cds-XP_012174019.1;Dbxref=GeneID:100649008%2CGenbank:XP_012174019.1;Parent=rna-XM_012318629.2
NW_003565557.1	Gnomon	CDS	3473	3698	.	+	0	Name=XP_012174019.1;ID=cds-XP_012174019.1;Dbxref=GeneID:100649008%2CGenbank:XP_012174019.1;Parent=rna-XM_012318629.2
NW_003565557.1	Gnomon	CDS	3802	3887	.	+	0	Name=XP_012174019.1;ID=cds-XP_012174019.1;Dbxref=GeneID:100649008%2CGenbank:XP_012174019.1;Parent=rna-XM_012318629.2
NW_003565557.1	Gnomon	CDS	3960	4133	.	+	0	Name=XP_012174019.1;ID=cds-XP_012174019.1;Dbxref=GeneID:100649008%2CGenbank:XP_012174019.1;Parent=rna-XM_012318629.2
NW_003565557.1	Gnomon	exon	102784	102843	.	+	.	ID=exon-XM_012318656.2-31;Dbxref=GeneID:100647948%2CGenbank:XM_012318656.2;Parent=rna-XM_012318656.2
NW_003565557.1	Gnomon	exon	103103	104676	.	+	.	ID=exon-XM_012318656.2-32;Dbxref=GeneID:100647948%2CGenbank:XM_012318656.2;Parent=rna-XM_012318656.2
NW_003565557.1	Gnomon	exon	102211	102330	.	+	.	ID=exon-XM_012318656.2-30;Dbxref=GeneID:100647948%2CGenbank:XM_012318656.2;Parent=rna-XM_012318656.2
NW_003565557.1	Gnomon	exon	221232	221615	.	-	.	ID=exon-XM_012318692.2-6;Dbxref=GeneID:100649644%2CGenbank:XM_012318692.2;Parent=rna-XM_012318692.2
NW_003565557.1	Gnomon	exon	222010	222288	.	-	.	ID=exon-XM_012318692.2-4;Dbxref=GeneID:100649644%2CGenbank:XM_012318692.2;Parent=rna-XM_012318692.2
NW_003565557.1	Gnomon	exon	221695	221925	.	-	.	ID=exon-XM_012318692.2-5;Dbxref=GeneID:100649644%2CGenbank:XM_012318692.2;Parent=rna-XM_012318692.2
NW_003565557.1	Gnomon	exon	222687	222721	.	-	.	ID=exon-XM_012318692.2-2;Dbxref=GeneID:100649644%2CGenbank:XM_012318692.2;Parent=rna-XM_012318692.2
NW_003565557.1	Gnomon	exon	222380	222590	.	-	.	ID=exon-XM_012318692.2-3;Dbxref=GeneID:100649644%2CGenbank:XM_012318692.2;Parent=rna-XM_012318692.2
NW_003565557.1	Gnomon	exon	222833	222967	.	-	.	ID=exon-XM_012318692.2-1;Dbxref=GeneID:100649644%2CGenbank:XM_012318692.2;Parent=rna-XM_012318692.2
NW_003565557.1	Gnomon	mRNA	653568	672674	.	+	.	Name=XM_020867703.1;ID=rna-XM_020867703.1;Dbxref=GeneID:100651059%2CGenbank:XM_020867703.1;Parent=gene-LOC100651059
NW_003565557.1	Gnomon	mRNA	1422371	1425839	.	+	.	Name=XM_020867693.1;ID=rna-XM_020867693.1;Dbxref=GeneID:100644985%2CGenbank:XM_020867693.1;Parent=gene-LOC100644985
NW_003565557.1	Gnomon	gene	673462	712396	.	+	.	Name=LOC100651181;ID=gene-LOC100651181;Dbxref=GeneID:100651181
NW_003565557.1	Gnomon	CDS	534528	534565	.	+	0	Name=XP_012174113.1;ID=cds-XP_012174113.1;Dbxref=GeneID:100642353%2CGenbank:XP_012174113.1;Parent=rna-XM_012318723.1
NW_003565557.1	Gnomon	CDS	536525	536579	.	+	0	Name=XP_012174113.1;ID=cds-XP_012174113.1;Dbxref=GeneID:100642353%2CGenbank:XP_012174113.1;Parent=rna-XM_012318723.1
NW_003565557.1	Gnomon	CDS	537580	537699	.	+	0	Name=XP_012174113.1;ID=cds-XP_012174113.1;Dbxref=GeneID:100642353%2CGenbank:XP_012174113.1;Parent=rna-XM_012318723.1
NW_003565557.1	Gnomon	CDS	540866	540963	.	+	0	Name=XP_012174113.1;ID=cds-XP_012174113.1;Dbxref=GeneID:100642353%2CGenbank:XP_012174113.1;Parent=rna-XM_012318723.1
NW_003565557.1	Gnomon	CDS	545940	545994	.	+	0	Name=XP_012174113.1;ID=cds-XP_012174113.1;Dbxref=GeneID:100642353%2CGenbank:XP_012174113.1;Parent=rna-XM_012318723.1
NW_003565557.1	Gnomon	CDS	546078	546151	.	+	0	Name=XP_012174113.1;ID=cds-XP_012174113.1;Dbxref=GeneID:100642353%2CGenbank:XP_012174113.1;Parent=rna-XM_012318723.1
NW_003565557.1	Gnomon	CDS	546641	546820	.	+	0	Name=XP_012174113.1;ID=cds-XP_012174113.1;Dbxref=GeneID:100642353%2CGenbank:XP_012174113.1;Parent=rna-XM_012318723.1
NW_003565557.1	Gnomon	CDS	546918	547122	.	+	0	Name=XP_012174113.1;ID=cds-XP_012174113.1;Dbxref=GeneID:100642353%2CGenbank:XP_012174113.1;Parent=rna-XM_012318723.1
NW_003565557.1	Gnomon	CDS	547198	547344	.	+	0	Name=XP_012174113.1;ID=cds-XP_012174113.1;Dbxref=GeneID:100642353%2CGenbank:XP_012174113.1;Parent=rna-XM_012318723.1
NW_003565557.1	Gnomon	CDS	726056	726184	.	+	0	Name=XP_003402458.1;ID=cds-XP_003402458.1;Dbxref=GeneID:100647005%2CGenbank:XP_003402458.1;Parent=rna-XM_003402410.3
NW_003565557.1	Gnomon	CDS	726343	726535	.	+	0	Name=XP_003402458.1;ID=cds-XP_003402458.1;Dbxref=GeneID:100647005%2CGenbank:XP_003402458.1;Parent=rna-XM_003402410.3
NW_003565557.1	Gnomon	CDS	727036	727110	.	+	0	Name=XP_003402458.1;ID=cds-XP_003402458.1;Dbxref=GeneID:100647005%2CGenbank:XP_003402458.1;Parent=rna-XM_003402410.3
NW_003565557.1	Gnomon	CDS	727196	727598	.	+	0	Name=XP_003402458.1;ID=cds-XP_003402458.1;Dbxref=GeneID:100647005%2CGenbank:XP_003402458.1;Parent=rna-XM_003402410.3
NW_003565557.1	Gnomon	CDS	727667	728141	.	+	0	Name=XP_003402458.1;ID=cds-XP_003402458.1;Dbxref=GeneID:100647005%2CGenbank:XP_003402458.1;Parent=rna-XM_003402410.3
NW_003565557.1	Gnomon	CDS	25409	25507	.	+	0	Name=XP_003402457.1;ID=cds-XP_003402457.1;Dbxref=GeneID:100646884%2CGenbank:XP_003402457.1;Parent=rna-XM_003402409.3
NW_003565557.1	Gnomon	CDS	25660	26166	.	+	0	Name=XP_003402457.1;ID=cds-XP_003402457.1;Dbxref=GeneID:100646884%2CGenbank:XP_003402457.1;Parent=rna-XM_003402409.3
NW_003565557.1	Gnomon	exon	714931	715043	.	+	.	ID=exon-XM_003402363.3-1;Dbxref=GeneID:100651545%2CGenbank:XM_003402363.3;Parent=rna-XM_003402363.3
NW_003565557.1	Gnomon	exon	715510	715570	.	+	.	ID=exon-XM_003402363.3-2;Dbxref=GeneID:100651545%2CGenbank:XM_003402363.3;Parent=rna-XM_003402363.3
NW_003565557.1	Gnomon	exon	715767	715835	.	+	.	ID=exon-XM_003402363.3-3;Dbxref=GeneID:100651545%2CGenbank:XM_003402363.3;Parent=rna-XM_003402363.3
NW_003565557.1	Gnomon	exon	716008	716201	.	+	.	ID=exon-XM_003402363.3-4;Dbxref=GeneID:100651545%2CGenbank:XM_003402363.3;Parent=rna-XM_003402363.3
NW_003565557.1	Gnomon	exon	716269	717219	.	+	.	ID=exon-XM_003402363.3-5;Dbxref=GeneID:100651545%2CGenbank:XM_003402363.3;Parent=rna-XM_003402363.3
NW_003565557.1	Gnomon	CDS	464069	464524	.	+	0	Name=XP_012174018.1;ID=cds-XP_012174018.1;Dbxref=GeneID:100650865%2CGenbank:XP_012174018.1;Parent=rna-XM_012318628.1
NW_003565557.1	Gnomon	CDS	473101	473248	.	+	0	Name=XP_012174018.1;ID=cds-XP_012174018.1;Dbxref=GeneID:100650865%2CGenbank:XP_012174018.1;Parent=rna-XM_012318628.1
NW_003565557.1	Gnomon	CDS	473429	473650	.	+	0	Name=XP_012174018.1;ID=cds-XP_012174018.1;Dbxref=GeneID:100650865%2CGenbank:XP_012174018.1;Parent=rna-XM_012318628.1
NW_003565557.1	Gnomon	CDS	474034	474193	.	+	0	Name=XP_012174018.1;ID=cds-XP_012174018.1;Dbxref=GeneID:100650865%2CGenbank:XP_012174018.1;Parent=rna-XM_012318628.1
NW_003565557.1	Gnomon	CDS	474374	474486	.	+	0	Name=XP_012174018.1;ID=cds-XP_012174018.1;Dbxref=GeneID:100650865%2CGenbank:XP_012174018.1;Parent=rna-XM_012318628.1
NW_003565557.1	Gnomon	CDS	475490	475638	.	+	0	Name=XP_012174018.1;ID=cds-XP_012174018.1;Dbxref=GeneID:100650865%2CGenbank:XP_012174018.1;Parent=rna-XM_012318628.1
NW_003565557.1	Gnomon	gene	489761	492769	.	-	.	Name=LOC100651228;ID=gene-LOC100651228;Dbxref=GeneID:100651228
NW_003565557.1	Gnomon	mRNA	14906	18409	.	-	.	Name=XM_020867704.1;ID=rna-XM_020867704.1;Dbxref=GeneID:100651822%2CGenbank:XM_020867704.1;Parent=gene-LOC100651822
NW_003565557.1	Gnomon	mRNA	1418831	1425839	.	+	.	Name=XM_020867694.1;ID=rna-XM_020867694.1;Dbxref=GeneID:100644985%2CGenbank:XM_020867694.1;Parent=gene-LOC100644985
NW_003565557.1	Gnomon	CDS	528123	528131	.	+	0	Name=XP_012174112.1;ID=cds-XP_012174112.1;Dbxref=GeneID:105665611%2CGenbank:XP_012174112.1;Parent=rna-XM_012318722.2
NW_003565557.1	Gnomon	CDS	528530	530067	.	+	0	Name=XP_012174112.1;ID=cds-XP_012174112.1;Dbxref=GeneID:105665611%2CGenbank:XP_012174112.1;Parent=rna-XM_012318722.2
NW_003565557.1	Gnomon	CDS	530152	530224	.	+	0	Name=XP_012174112.1;ID=cds-XP_012174112.1;Dbxref=GeneID:105665611%2CGenbank:XP_012174112.1;Parent=rna-XM_012318722.2
NW_003565557.1	Gnomon	CDS	194714	194785	.	+	0	Name=XP_020723343.1;ID=cds-XP_020723343.1;Dbxref=GeneID:100648304%2CGenbank:XP_020723343.1;Parent=rna-XM_020867684.1
NW_003565557.1	Gnomon	CDS	194867	194983	.	+	0	Name=XP_020723343.1;ID=cds-XP_020723343.1;Dbxref=GeneID:100648304%2CGenbank:XP_020723343.1;Parent=rna-XM_020867684.1
NW_003565557.1	Gnomon	CDS	195575	195775	.	+	0	Name=XP_020723343.1;ID=cds-XP_020723343.1;Dbxref=GeneID:100648304%2CGenbank:XP_020723343.1;Parent=rna-XM_020867684.1
NW_003565557.1	Gnomon	CDS	195870	196253	.	+	0	Name=XP_020723343.1;ID=cds-XP_020723343.1;Dbxref=GeneID:100648304%2CGenbank:XP_020723343.1;Parent=rna-XM_020867684.1
NW_003565557.1	Gnomon	CDS	196349	196669	.	+	0	Name=XP_020723343.1;ID=cds-XP_020723343.1;Dbxref=GeneID:100648304%2CGenbank:XP_020723343.1;Parent=rna-XM_020867684.1
NW_003565557.1	Gnomon	CDS	196736	197963	.	+	0	Name=XP_020723343.1;ID=cds-XP_020723343.1;Dbxref=GeneID:100648304%2CGenbank:XP_020723343.1;Parent=rna-XM_020867684.1
NW_003565557.1	Gnomon	CDS	198192	198367	.	+	0	Name=XP_020723343.1;ID=cds-XP_020723343.1;Dbxref=GeneID:100648304%2CGenbank:XP_020723343.1;Parent=rna-XM_020867684.1
NW_003565557.1	Gnomon	CDS	198451	198879	.	+	0	Name=XP_020723343.1;ID=cds-XP_020723343.1;Dbxref=GeneID:100648304%2CGenbank:XP_020723343.1;Parent=rna-XM_020867684.1
NW_003565557.1	Gnomon	CDS	199158	200181	.	+	0	Name=XP_020723343.1;ID=cds-XP_020723343.1;Dbxref=GeneID:100648304%2CGenbank:XP_020723343.1;Parent=rna-XM_020867684.1
NW_003565557.1	Gnomon	CDS	204062	204329	.	+	0	Name=XP_020723343.1;ID=cds-XP_020723343.1;Dbxref=GeneID:100648304%2CGenbank:XP_020723343.1;Parent=rna-XM_020867684.1
NW_003565557.1	Gnomon	CDS	204536	205001	.	+	0	Name=XP_020723343.1;ID=cds-XP_020723343.1;Dbxref=GeneID:100648304%2CGenbank:XP_020723343.1;Parent=rna-XM_020867684.1
NW_003565557.1	Gnomon	mRNA	559131	581718	.	+	.	Name=XM_012318725.2;ID=rna-XM_012318725.2;Dbxref=GeneID:100642668%2CGenbank:XM_012318725.2;Parent=gene-LOC100642668
NW_003565557.1	Gnomon	CDS	630479	630849	.	+	0	Name=XP_003402456.2;ID=cds-XP_003402456.2;Dbxref=GeneID:100646760%2CGenbank:XP_003402456.2;Note=The sequence of the model RefSeq protein was modified relative to this genomic sequence to represent the inferred CDS: inserted 1 base in 1 codon;Parent=rna-XM_003402408.3
NW_003565557.1	Gnomon	CDS	630915	631335	.	+	0	Name=XP_003402456.2;ID=cds-XP_003402456.2;Dbxref=GeneID:100646760%2CGenbank:XP_003402456.2;Note=The sequence of the model RefSeq protein was modified relative to this genomic sequence to represent the inferred CDS: inserted 1 base in 1 codon;Parent=rna-XM_003402408.3
NW_003565557.1	Gnomon	CDS	632042	632207	.	+	0	Name=XP_003402456.2;ID=cds-XP_003402456.2;Dbxref=GeneID:100646760%2CGenbank:XP_003402456.2;Note=The sequence of the model RefSeq protein was modified relative to this genomic sequence to represent the inferred CDS: inserted 1 base in 1 codon;Parent=rna-XM_003402408.3
NW_003565557.1	Gnomon	CDS	632210	632232	.	+	0	Name=XP_003402456.2;ID=cds-XP_003402456.2;Dbxref=GeneID:100646760%2CGenbank:XP_003402456.2;Note=The sequence of the model RefSeq protein was modified relative to this genomic sequence to represent the inferred CDS: inserted 1 base in 1 codon;Parent=rna-XM_003402408.3
NW_003565557.1	Gnomon	CDS	632962	633104	.	+	0	Name=XP_003402456.2;ID=cds-XP_003402456.2;Dbxref=GeneID:100646760%2CGenbank:XP_003402456.2;Note=The sequence of the model RefSeq protein was modified relative to this genomic sequence to represent the inferred CDS: inserted 1 base in 1 codon;Parent=rna-XM_003402408.3
NW_003565557.1	Gnomon	CDS	633171	633335	.	+	0	Name=XP_003402456.2;ID=cds-XP_003402456.2;Dbxref=GeneID:100646760%2CGenbank:XP_003402456.2;Note=The sequence of the model RefSeq protein was modified relative to this genomic sequence to represent the inferred CDS: inserted 1 base in 1 codon;Parent=rna-XM_003402408.3
NW_003565557.1	Gnomon	CDS	633404	633554	.	+	0	Name=XP_003402456.2;ID=cds-XP_003402456.2;Dbxref=GeneID:100646760%2CGenbank:XP_003402456.2;Note=The sequence of the model RefSeq protein was modified relative to this genomic sequence to represent the inferred CDS: inserted 1 base in 1 codon;Parent=rna-XM_003402408.3
NW_003565557.1	Gnomon	mRNA	14906	18349	.	-	.	Name=XM_020867705.1;ID=rna-XM_020867705.1;Dbxref=GeneID:100651822%2CGenbank:XM_020867705.1;Parent=gene-LOC100651822
NW_003565557.1	Gnomon	mRNA	1442175	1444959	.	-	.	Name=XM_020867695.1;ID=rna-XM_020867695.1;Dbxref=GeneID:100645474%2CGenbank:XM_020867695.1;Parent=gene-LOC100645474
NW_003565557.1	Gnomon	CDS	464069	464524	.	+	0	Name=XP_012174017.1;ID=cds-XP_012174017.1;Dbxref=GeneID:100650865%2CGenbank:XP_012174017.1;Parent=rna-XM_012318627.2
NW_003565557.1	Gnomon	CDS	473101	473248	.	+	0	Name=XP_012174017.1;ID=cds-XP_012174017.1;Dbxref=GeneID:100650865%2CGenbank:XP_012174017.1;Parent=rna-XM_012318627.2
NW_003565557.1	Gnomon	CDS	473429	473650	.	+	0	Name=XP_012174017.1;ID=cds-XP_012174017.1;Dbxref=GeneID:100650865%2CGenbank:XP_012174017.1;Parent=rna-XM_012318627.2
NW_003565557.1	Gnomon	CDS	474034	474193	.	+	0	Name=XP_012174017.1;ID=cds-XP_012174017.1;Dbxref=GeneID:100650865%2CGenbank:XP_012174017.1;Parent=rna-XM_012318627.2
NW_003565557.1	Gnomon	CDS	474374	474486	.	+	0	Name=XP_012174017.1;ID=cds-XP_012174017.1;Dbxref=GeneID:100650865%2CGenbank:XP_012174017.1;Parent=rna-XM_012318627.2
NW_003565557.1	Gnomon	CDS	476349	476572	.	+	0	Name=XP_012174017.1;ID=cds-XP_012174017.1;Dbxref=GeneID:100650865%2CGenbank:XP_012174017.1;Parent=rna-XM_012318627.2
NW_003565557.1	Gnomon	mRNA	527689	530835	.	+	.	Name=XM_012318722.2;ID=rna-XM_012318722.2;Dbxref=GeneID:105665611%2CGenbank:XM_012318722.2;Parent=gene-LOC105665611
NW_003565557.1	Gnomon	exon	1425431	1425839	.	+	.	ID=exon-XM_012318795.2-10;Dbxref=GeneID:100644985%2CGenbank:XM_012318795.2;Parent=rna-XM_012318795.2
NW_003565557.1	Gnomon	CDS	219019	219263	.	+	0	Name=XP_020723342.1;ID=cds-XP_020723342.1;Dbxref=GeneID:100646521%2CGenbank:XP_020723342.1;Note=The sequence of the model RefSeq protein was modified relative to this genomic sequence to represent the inferred CDS: added 5 bases not found in genome assembly;Parent=rna-XM_020867683.1
NW_003565557.1	Gnomon	CDS	219344	219492	.	+	0	Name=XP_020723342.1;ID=cds-XP_020723342.1;Dbxref=GeneID:100646521%2CGenbank:XP_020723342.1;Note=The sequence of the model RefSeq protein was modified relative to this genomic sequence to represent the inferred CDS: added 5 bases not found in genome assembly;Parent=rna-XM_020867683.1
NW_003565557.1	Gnomon	CDS	219568	219744	.	+	0	Name=XP_020723342.1;ID=cds-XP_020723342.1;Dbxref=GeneID:100646521%2CGenbank:XP_020723342.1;Note=The sequence of the model RefSeq protein was modified relative to this genomic sequence to represent the inferred CDS: added 5 bases not found in genome assembly;Parent=rna-XM_020867683.1
NW_003565557.1	Gnomon	CDS	219822	220097	.	+	0	Name=XP_020723342.1;ID=cds-XP_020723342.1;Dbxref=GeneID:100646521%2CGenbank:XP_020723342.1;Note=The sequence of the model RefSeq protein was modified relative to this genomic sequence to represent the inferred CDS: added 5 bases not found in genome assembly;Parent=rna-XM_020867683.1
NW_003565557.1	Gnomon	CDS	220159	220392	.	+	0	Name=XP_020723342.1;ID=cds-XP_020723342.1;Dbxref=GeneID:100646521%2CGenbank:XP_020723342.1;Note=The sequence of the model RefSeq protein was modified relative to this genomic sequence to represent the inferred CDS: added 5 bases not found in genome assembly;Parent=rna-XM_020867683.1
NW_003565557.1	Gnomon	exon	1101246	1101501	.	+	.	ID=exon-XM_020867741.1-2;Dbxref=GeneID:100643917%2CGenbank:XM_020867741.1;Parent=rna-XM_020867741.1
NW_003565557.1	Gnomon	exon	1101660	1106394	.	+	.	ID=exon-XM_020867741.1-3;Dbxref=GeneID:100643917%2CGenbank:XM_020867741.1;Parent=rna-XM_020867741.1
NW_003565557.1	Gnomon	exon	1100808	1101132	.	+	.	ID=exon-XM_020867741.1-1;Dbxref=GeneID:100643917%2CGenbank:XM_020867741.1;Parent=rna-XM_020867741.1
NW_003565557.1	Gnomon	exon	1106465	1106977	.	+	.	ID=exon-XM_020867741.1-4;Dbxref=GeneID:100643917%2CGenbank:XM_020867741.1;Parent=rna-XM_020867741.1
NW_003565557.1	Gnomon	CDS	520748	521199	.	+	0	Name=XP_012174111.1;ID=cds-XP_012174111.1;Dbxref=GeneID:100631059%2CGenbank:XP_012174111.1;Parent=rna-XM_012318721.2
NW_003565557.1	Gnomon	CDS	522416	522768	.	+	0	Name=XP_012174111.1;ID=cds-XP_012174111.1;Dbxref=GeneID:100631059%2CGenbank:XP_012174111.1;Parent=rna-XM_012318721.2
NW_003565557.1	Gnomon	CDS	525175	525572	.	+	0	Name=XP_012174111.1;ID=cds-XP_012174111.1;Dbxref=GeneID:100631059%2CGenbank:XP_012174111.1;Parent=rna-XM_012318721.2
NW_003565557.1	Gnomon	mRNA	613212	620652	.	+	.	Name=XM_003402351.3;ID=rna-XM_003402351.3;Dbxref=GeneID:100650181%2CGenbank:XM_003402351.3;Parent=gene-LOC100650181
NW_003565557.1	Gnomon	mRNA	461325	476457	.	+	.	Name=XM_012318628.1;ID=rna-XM_012318628.1;Dbxref=GeneID:100650865%2CGenbank:XM_012318628.1;Parent=gene-LOC100650865
NW_003565557.1	Gnomon	exon	54500	55424	.	-	.	ID=exon-XM_020867688.1-1;Dbxref=GeneID:110120105%2CGenbank:XM_020867688.1;Parent=rna-XM_020867688.1
NW_003565557.1	Gnomon	exon	52265	52342	.	-	.	ID=exon-XM_020867688.1-2;Dbxref=GeneID:110120105%2CGenbank:XM_020867688.1;Parent=rna-XM_020867688.1
NW_003565557.1	Gnomon	exon	51348	51601	.	-	.	ID=exon-XM_020867688.1-3;Dbxref=GeneID:110120105%2CGenbank:XM_020867688.1;Parent=rna-XM_020867688.1
NW_003565557.1	Gnomon	exon	83467	83688	.	+	.	ID=exon-XM_012318656.2-15;Dbxref=GeneID:100647948%2CGenbank:XM_012318656.2;Parent=rna-XM_012318656.2
NW_003565557.1	Gnomon	exon	85258	88028	.	+	.	ID=exon-XM_012318656.2-16;Dbxref=GeneID:100647948%2CGenbank:XM_012318656.2;Parent=rna-XM_012318656.2
NW_003565557.1	Gnomon	exon	81000	82205	.	+	.	ID=exon-XM_012318656.2-13;Dbxref=GeneID:100647948%2CGenbank:XM_012318656.2;Parent=rna-XM_012318656.2
NW_003565557.1	Gnomon	exon	82304	82387	.	+	.	ID=exon-XM_012318656.2-14;Dbxref=GeneID:100647948%2CGenbank:XM_012318656.2;Parent=rna-XM_012318656.2
NW_003565557.1	Gnomon	exon	79575	80148	.	+	.	ID=exon-XM_012318656.2-11;Dbxref=GeneID:100647948%2CGenbank:XM_012318656.2;Parent=rna-XM_012318656.2
NW_003565557.1	Gnomon	exon	80454	80924	.	+	.	ID=exon-XM_012318656.2-12;Dbxref=GeneID:100647948%2CGenbank:XM_012318656.2;Parent=rna-XM_012318656.2
NW_003565557.1	Gnomon	exon	79242	79499	.	+	.	ID=exon-XM_012318656.2-10;Dbxref=GeneID:100647948%2CGenbank:XM_012318656.2;Parent=rna-XM_012318656.2
NW_003565557.1	Gnomon	exon	91307	91554	.	+	.	ID=exon-XM_012318656.2-19;Dbxref=GeneID:100647948%2CGenbank:XM_012318656.2;Parent=rna-XM_012318656.2
NW_003565557.1	Gnomon	exon	88286	88297	.	+	.	ID=exon-XM_012318656.2-17;Dbxref=GeneID:100647948%2CGenbank:XM_012318656.2;Parent=rna-XM_012318656.2
NW_003565557.1	Gnomon	exon	89091	91218	.	+	.	ID=exon-XM_012318656.2-18;Dbxref=GeneID:100647948%2CGenbank:XM_012318656.2;Parent=rna-XM_012318656.2
NW_003565557.1	Gnomon	exon	100602	100764	.	+	.	ID=exon-XM_012318656.2-26;Dbxref=GeneID:100647948%2CGenbank:XM_012318656.2;Parent=rna-XM_012318656.2
NW_003565557.1	Gnomon	exon	100862	100999	.	+	.	ID=exon-XM_012318656.2-27;Dbxref=GeneID:100647948%2CGenbank:XM_012318656.2;Parent=rna-XM_012318656.2
NW_003565557.1	Gnomon	exon	93486	93603	.	+	.	ID=exon-XM_012318656.2-24;Dbxref=GeneID:100647948%2CGenbank:XM_012318656.2;Parent=rna-XM_012318656.2
NW_003565557.1	Gnomon	exon	97282	97433	.	+	.	ID=exon-XM_012318656.2-25;Dbxref=GeneID:100647948%2CGenbank:XM_012318656.2;Parent=rna-XM_012318656.2
NW_003565557.1	Gnomon	exon	92987	93104	.	+	.	ID=exon-XM_012318656.2-22;Dbxref=GeneID:100647948%2CGenbank:XM_012318656.2;Parent=rna-XM_012318656.2
NW_003565557.1	Gnomon	exon	93183	93412	.	+	.	ID=exon-XM_012318656.2-23;Dbxref=GeneID:100647948%2CGenbank:XM_012318656.2;Parent=rna-XM_012318656.2
NW_003565557.1	Gnomon	exon	92308	92382	.	+	.	ID=exon-XM_012318656.2-20;Dbxref=GeneID:100647948%2CGenbank:XM_012318656.2;Parent=rna-XM_012318656.2
NW_003565557.1	Gnomon	exon	92737	92908	.	+	.	ID=exon-XM_012318656.2-21;Dbxref=GeneID:100647948%2CGenbank:XM_012318656.2;Parent=rna-XM_012318656.2
NW_003565557.1	Gnomon	exon	525175	526951	.	+	.	ID=exon-XM_012318721.2-3;Dbxref=GeneID:100631059%2CGenbank:XM_012318721.2;Parent=rna-XM_012318721.2
NW_003565557.1	Gnomon	exon	519803	521199	.	+	.	ID=exon-XM_012318721.2-1;Dbxref=GeneID:100631059%2CGenbank:XM_012318721.2;Parent=rna-XM_012318721.2
NW_003565557.1	Gnomon	exon	522416	522768	.	+	.	ID=exon-XM_012318721.2-2;Dbxref=GeneID:100631059%2CGenbank:XM_012318721.2;Parent=rna-XM_012318721.2
NW_003565557.1	Gnomon	exon	101085	101262	.	+	.	ID=exon-XM_012318656.2-28;Dbxref=GeneID:100647948%2CGenbank:XM_012318656.2;Parent=rna-XM_012318656.2
NW_003565557.1	Gnomon	exon	101757	101819	.	+	.	ID=exon-XM_012318656.2-29;Dbxref=GeneID:100647948%2CGenbank:XM_012318656.2;Parent=rna-XM_012318656.2
NW_003565557.1	Gnomon	CDS	464069	464524	.	+	0	Name=XP_012174016.1;ID=cds-XP_012174016.1;Dbxref=GeneID:100650865%2CGenbank:XP_012174016.1;Parent=rna-XM_012318626.2
NW_003565557.1	Gnomon	CDS	473101	473248	.	+	0	Name=XP_012174016.1;ID=cds-XP_012174016.1;Dbxref=GeneID:100650865%2CGenbank:XP_012174016.1;Parent=rna-XM_012318626.2
NW_003565557.1	Gnomon	CDS	473429	473650	.	+	0	Name=XP_012174016.1;ID=cds-XP_012174016.1;Dbxref=GeneID:100650865%2CGenbank:XP_012174016.1;Parent=rna-XM_012318626.2
NW_003565557.1	Gnomon	CDS	474034	474193	.	+	0	Name=XP_012174016.1;ID=cds-XP_012174016.1;Dbxref=GeneID:100650865%2CGenbank:XP_012174016.1;Parent=rna-XM_012318626.2
NW_003565557.1	Gnomon	CDS	474374	474486	.	+	0	Name=XP_012174016.1;ID=cds-XP_012174016.1;Dbxref=GeneID:100650865%2CGenbank:XP_012174016.1;Parent=rna-XM_012318626.2
NW_003565557.1	Gnomon	CDS	476349	476572	.	+	0	Name=XP_012174016.1;ID=cds-XP_012174016.1;Dbxref=GeneID:100650865%2CGenbank:XP_012174016.1;Parent=rna-XM_012318626.2
NW_003565557.1	Gnomon	mRNA	534126	551855	.	+	.	Name=XM_012318723.1;ID=rna-XM_012318723.1;Dbxref=GeneID:100642353%2CGenbank:XM_012318723.1;Parent=gene-LOC100642353
NW_003565557.1	Gnomon	gene	650704	672674	.	+	.	Name=LOC100651059;ID=gene-LOC100651059;Dbxref=GeneID:100651059
NW_003565557.1	Gnomon	exon	512988	513152	.	-	.	ID=exon-XM_012318719.2-2;Dbxref=GeneID:100651940%2CGenbank:XM_012318719.2;Parent=rna-XM_012318719.2
NW_003565557.1	Gnomon	exon	512715	512900	.	-	.	ID=exon-XM_012318719.2-3;Dbxref=GeneID:100651940%2CGenbank:XM_012318719.2;Parent=rna-XM_012318719.2
NW_003565557.1	Gnomon	exon	512349	512639	.	-	.	ID=exon-XM_012318719.2-4;Dbxref=GeneID:100651940%2CGenbank:XM_012318719.2;Parent=rna-XM_012318719.2
NW_003565557.1	Gnomon	exon	512155	512269	.	-	.	ID=exon-XM_012318719.2-5;Dbxref=GeneID:100651940%2CGenbank:XM_012318719.2;Parent=rna-XM_012318719.2
NW_003565557.1	Gnomon	exon	513254	513580	.	-	.	ID=exon-XM_012318719.2-1;Dbxref=GeneID:100651940%2CGenbank:XM_012318719.2;Parent=rna-XM_012318719.2
NW_003565557.1	Gnomon	mRNA	2130	4218	.	+	.	Name=XM_012318629.2;ID=rna-XM_012318629.2;Dbxref=GeneID:100649008%2CGenbank:XM_012318629.2;Parent=gene-LOC100649008
NW_003565557.1	Gnomon	mRNA	20788	23317	.	+	.	Name=XM_003402352.3;ID=rna-XM_003402352.3;Dbxref=GeneID:100650306%2CGenbank:XM_003402352.3;Parent=gene-LOC100650306
NW_003565557.1	Gnomon	mRNA	14906	19862	.	-	.	Name=XM_020867706.1;ID=rna-XM_020867706.1;Dbxref=GeneID:100651822%2CGenbank:XM_020867706.1;Parent=gene-LOC100651822
NW_003565557.1	Gnomon	CDS	216968	217029	.	+	0	Name=XP_020723341.1;ID=cds-XP_020723341.1;Dbxref=GeneID:100649521%2CGenbank:XP_020723341.1;Parent=rna-XM_020867682.1
NW_003565557.1	Gnomon	CDS	217122	217282	.	+	0	Name=XP_020723341.1;ID=cds-XP_020723341.1;Dbxref=GeneID:100649521%2CGenbank:XP_020723341.1;Parent=rna-XM_020867682.1
NW_003565557.1	Gnomon	CDS	217387	217693	.	+	0	Name=XP_020723341.1;ID=cds-XP_020723341.1;Dbxref=GeneID:100649521%2CGenbank:XP_020723341.1;Parent=rna-XM_020867682.1
NW_003565557.1	Gnomon	CDS	217809	218197	.	+	0	Name=XP_020723341.1;ID=cds-XP_020723341.1;Dbxref=GeneID:100649521%2CGenbank:XP_020723341.1;Parent=rna-XM_020867682.1
NW_003565557.1	Gnomon	CDS	218275	218360	.	+	0	Name=XP_020723341.1;ID=cds-XP_020723341.1;Dbxref=GeneID:100649521%2CGenbank:XP_020723341.1;Parent=rna-XM_020867682.1
NW_003565557.1	Gnomon	mRNA	1442175	1444409	.	-	.	Name=XM_020867696.1;ID=rna-XM_020867696.1;Dbxref=GeneID:100645474%2CGenbank:XM_020867696.1;Parent=gene-LOC100645474
NW_003565557.1	Gnomon	CDS	715538	715570	.	+	0	Name=XP_003402410.1;ID=cds-XP_003402410.1;Dbxref=GeneID:100651545%2CGenbank:XP_003402410.1;Parent=rna-XM_003402362.3
NW_003565557.1	Gnomon	CDS	716008	716201	.	+	0	Name=XP_003402410.1;ID=cds-XP_003402410.1;Dbxref=GeneID:100651545%2CGenbank:XP_003402410.1;Parent=rna-XM_003402362.3
NW_003565557.1	Gnomon	CDS	716269	716410	.	+	0	Name=XP_003402410.1;ID=cds-XP_003402410.1;Dbxref=GeneID:100651545%2CGenbank:XP_003402410.1;Parent=rna-XM_003402362.3
NW_003565557.1	Gnomon	gene	714764	717220	.	+	.	Name=LOC100651545;ID=gene-LOC100651545;Dbxref=GeneID:100651545
NW_003565557.1	Gnomon	exon	937381	937652	.	-	.	ID=exon-XM_020867728.1-12;Dbxref=GeneID:100643265%2CGenbank:XM_020867728.1;Parent=rna-XM_020867728.1
NW_003565557.1	Gnomon	exon	936930	937102	.	-	.	ID=exon-XM_020867728.1-13;Dbxref=GeneID:100643265%2CGenbank:XM_020867728.1;Parent=rna-XM_020867728.1
NW_003565557.1	Gnomon	exon	936629	936697	.	-	.	ID=exon-XM_020867728.1-14;Dbxref=GeneID:100643265%2CGenbank:XM_020867728.1;Parent=rna-XM_020867728.1
NW_003565557.1	Gnomon	exon	933192	933377	.	-	.	ID=exon-XM_020867728.1-15;Dbxref=GeneID:100643265%2CGenbank:XM_020867728.1;Parent=rna-XM_020867728.1
NW_003565557.1	Gnomon	exon	932862	933089	.	-	.	ID=exon-XM_020867728.1-16;Dbxref=GeneID:100643265%2CGenbank:XM_020867728.1;Parent=rna-XM_020867728.1
NW_003565557.1	Gnomon	exon	932523	932616	.	-	.	ID=exon-XM_020867728.1-17;Dbxref=GeneID:100643265%2CGenbank:XM_020867728.1;Parent=rna-XM_020867728.1
NW_003565557.1	Gnomon	exon	928841	929177	.	-	.	ID=exon-XM_020867728.1-18;Dbxref=GeneID:100643265%2CGenbank:XM_020867728.1;Parent=rna-XM_020867728.1
NW_003565557.1	Gnomon	exon	938432	938719	.	-	.	ID=exon-XM_020867728.1-10;Dbxref=GeneID:100643265%2CGenbank:XM_020867728.1;Parent=rna-XM_020867728.1
NW_003565557.1	Gnomon	exon	937947	938356	.	-	.	ID=exon-XM_020867728.1-11;Dbxref=GeneID:100643265%2CGenbank:XM_020867728.1;Parent=rna-XM_020867728.1
NW_003565557.1	Gnomon	exon	783425	783922	.	+	.	ID=exon-XM_020867717.1-1;Dbxref=GeneID:100647483%2CGenbank:XM_020867717.1;Parent=rna-XM_020867717.1
NW_003565557.1	Gnomon	exon	790321	790657	.	+	.	ID=exon-XM_020867717.1-2;Dbxref=GeneID:100647483%2CGenbank:XM_020867717.1;Parent=rna-XM_020867717.1
NW_003565557.1	Gnomon	exon	796238	796390	.	+	.	ID=exon-XM_020867717.1-3;Dbxref=GeneID:100647483%2CGenbank:XM_020867717.1;Parent=rna-XM_020867717.1
NW_003565557.1	Gnomon	exon	796647	796763	.	+	.	ID=exon-XM_020867717.1-4;Dbxref=GeneID:100647483%2CGenbank:XM_020867717.1;Parent=rna-XM_020867717.1
NW_003565557.1	Gnomon	exon	815276	815651	.	+	.	ID=exon-XM_020867717.1-5;Dbxref=GeneID:100647483%2CGenbank:XM_020867717.1;Parent=rna-XM_020867717.1
NW_003565557.1	Gnomon	exon	815835	817723	.	+	.	ID=exon-XM_020867717.1-6;Dbxref=GeneID:100647483%2CGenbank:XM_020867717.1;Parent=rna-XM_020867717.1
NW_003565557.1	Gnomon	exon	819120	819287	.	+	.	ID=exon-XM_020867717.1-7;Dbxref=GeneID:100647483%2CGenbank:XM_020867717.1;Parent=rna-XM_020867717.1
NW_003565557.1	Gnomon	exon	819572	819637	.	+	.	ID=exon-XM_020867717.1-8;Dbxref=GeneID:100647483%2CGenbank:XM_020867717.1;Parent=rna-XM_020867717.1
NW_003565557.1	Gnomon	exon	819723	821456	.	+	.	ID=exon-XM_020867717.1-9;Dbxref=GeneID:100647483%2CGenbank:XM_020867717.1;Parent=rna-XM_020867717.1
NW_003565557.1	Gnomon	exon	705198	705329	.	+	.	ID=exon-XM_012318744.2-10;Dbxref=GeneID:100651181%2CGenbank:XM_012318744.2;Parent=rna-XM_012318744.2
NW_003565557.1	Gnomon	exon	705436	705618	.	+	.	ID=exon-XM_012318744.2-11;Dbxref=GeneID:100651181%2CGenbank:XM_012318744.2;Parent=rna-XM_012318744.2
NW_003565557.1	Gnomon	exon	705695	705911	.	+	.	ID=exon-XM_012318744.2-12;Dbxref=GeneID:100651181%2CGenbank:XM_012318744.2;Parent=rna-XM_012318744.2
NW_003565557.1	Gnomon	exon	705983	706173	.	+	.	ID=exon-XM_012318744.2-13;Dbxref=GeneID:100651181%2CGenbank:XM_012318744.2;Parent=rna-XM_012318744.2
NW_003565557.1	Gnomon	exon	706253	706457	.	+	.	ID=exon-XM_012318744.2-14;Dbxref=GeneID:100651181%2CGenbank:XM_012318744.2;Parent=rna-XM_012318744.2
NW_003565557.1	Gnomon	exon	706562	706641	.	+	.	ID=exon-XM_012318744.2-15;Dbxref=GeneID:100651181%2CGenbank:XM_012318744.2;Parent=rna-XM_012318744.2
NW_003565557.1	Gnomon	exon	706731	708553	.	+	.	ID=exon-XM_012318744.2-16;Dbxref=GeneID:100651181%2CGenbank:XM_012318744.2;Parent=rna-XM_012318744.2
NW_003565557.1	Gnomon	exon	709117	709257	.	+	.	ID=exon-XM_012318744.2-17;Dbxref=GeneID:100651181%2CGenbank:XM_012318744.2;Parent=rna-XM_012318744.2
NW_003565557.1	Gnomon	exon	709340	709489	.	+	.	ID=exon-XM_012318744.2-18;Dbxref=GeneID:100651181%2CGenbank:XM_012318744.2;Parent=rna-XM_012318744.2
NW_003565557.1	Gnomon	exon	709557	709656	.	+	.	ID=exon-XM_012318744.2-19;Dbxref=GeneID:100651181%2CGenbank:XM_012318744.2;Parent=rna-XM_012318744.2
NW_003565557.1	Gnomon	gene	513709	515403	.	+	.	Name=LOC100651587;ID=gene-LOC100651587;Dbxref=GeneID:100651587
NW_003565557.1	Gnomon	CDS	609191	609307	.	-	0	Name=XP_012174117.1;ID=cds-XP_012174117.1;Dbxref=GeneID:100642785%2CGenbank:XP_012174117.1;Parent=rna-XM_012318727.2
NW_003565557.1	Gnomon	CDS	608686	608889	.	-	0	Name=XP_012174117.1;ID=cds-XP_012174117.1;Dbxref=GeneID:100642785%2CGenbank:XP_012174117.1;Parent=rna-XM_012318727.2
NW_003565557.1	Gnomon	CDS	608446	608603	.	-	0	Name=XP_012174117.1;ID=cds-XP_012174117.1;Dbxref=GeneID:100642785%2CGenbank:XP_012174117.1;Parent=rna-XM_012318727.2
NW_003565557.1	Gnomon	CDS	608262	608334	.	-	0	Name=XP_012174117.1;ID=cds-XP_012174117.1;Dbxref=GeneID:100642785%2CGenbank:XP_012174117.1;Parent=rna-XM_012318727.2
NW_003565557.1	Gnomon	CDS	608074	608205	.	-	0	Name=XP_012174117.1;ID=cds-XP_012174117.1;Dbxref=GeneID:100642785%2CGenbank:XP_012174117.1;Parent=rna-XM_012318727.2
NW_003565557.1	Gnomon	CDS	607783	608000	.	-	0	Name=XP_012174117.1;ID=cds-XP_012174117.1;Dbxref=GeneID:100642785%2CGenbank:XP_012174117.1;Parent=rna-XM_012318727.2
NW_003565557.1	Gnomon	CDS	607399	607693	.	-	0	Name=XP_012174117.1;ID=cds-XP_012174117.1;Dbxref=GeneID:100642785%2CGenbank:XP_012174117.1;Parent=rna-XM_012318727.2
NW_003565557.1	Gnomon	CDS	607096	607331	.	-	0	Name=XP_012174117.1;ID=cds-XP_012174117.1;Dbxref=GeneID:100642785%2CGenbank:XP_012174117.1;Parent=rna-XM_012318727.2
NW_003565557.1	Gnomon	CDS	606858	606997	.	-	0	Name=XP_012174117.1;ID=cds-XP_012174117.1;Dbxref=GeneID:100642785%2CGenbank:XP_012174117.1;Parent=rna-XM_012318727.2
NW_003565557.1	Gnomon	CDS	606596	606787	.	-	0	Name=XP_012174117.1;ID=cds-XP_012174117.1;Dbxref=GeneID:100642785%2CGenbank:XP_012174117.1;Parent=rna-XM_012318727.2
NW_003565557.1	Gnomon	CDS	606280	606524	.	-	0	Name=XP_012174117.1;ID=cds-XP_012174117.1;Dbxref=GeneID:100642785%2CGenbank:XP_012174117.1;Parent=rna-XM_012318727.2
NW_003565557.1	Gnomon	CDS	606049	606189	.	-	0	Name=XP_012174117.1;ID=cds-XP_012174117.1;Dbxref=GeneID:100642785%2CGenbank:XP_012174117.1;Parent=rna-XM_012318727.2
NW_003565557.1	Gnomon	CDS	605776	605987	.	-	0	Name=XP_012174117.1;ID=cds-XP_012174117.1;Dbxref=GeneID:100642785%2CGenbank:XP_012174117.1;Parent=rna-XM_012318727.2
NW_003565557.1	Gnomon	CDS	605544	605700	.	-	0	Name=XP_012174117.1;ID=cds-XP_012174117.1;Dbxref=GeneID:100642785%2CGenbank:XP_012174117.1;Parent=rna-XM_012318727.2
NW_003565557.1	Gnomon	CDS	605299	605466	.	-	0	Name=XP_012174117.1;ID=cds-XP_012174117.1;Dbxref=GeneID:100642785%2CGenbank:XP_012174117.1;Parent=rna-XM_012318727.2
NW_003565557.1	Gnomon	CDS	605102	605214	.	-	0	Name=XP_012174117.1;ID=cds-XP_012174117.1;Dbxref=GeneID:100642785%2CGenbank:XP_012174117.1;Parent=rna-XM_012318727.2
NW_003565557.1	Gnomon	CDS	604973	605033	.	-	0	Name=XP_012174117.1;ID=cds-XP_012174117.1;Dbxref=GeneID:100642785%2CGenbank:XP_012174117.1;Parent=rna-XM_012318727.2
NW_003565557.1	Gnomon	exon	709727	709958	.	+	.	ID=exon-XM_012318744.2-20;Dbxref=GeneID:100651181%2CGenbank:XM_012318744.2;Parent=rna-XM_012318744.2
NW_003565557.1	Gnomon	exon	710045	710336	.	+	.	ID=exon-XM_012318744.2-21;Dbxref=GeneID:100651181%2CGenbank:XM_012318744.2;Parent=rna-XM_012318744.2
NW_003565557.1	Gnomon	exon	710428	710773	.	+	.	ID=exon-XM_012318744.2-22;Dbxref=GeneID:100651181%2CGenbank:XM_012318744.2;Parent=rna-XM_012318744.2
NW_003565557.1	Gnomon	exon	710854	712396	.	+	.	ID=exon-XM_012318744.2-23;Dbxref=GeneID:100651181%2CGenbank:XM_012318744.2;Parent=rna-XM_012318744.2
NW_003565557.1	Gnomon	exon	714764	715043	.	+	.	ID=exon-XM_003402362.3-1;Dbxref=GeneID:100651545%2CGenbank:XM_003402362.3;Parent=rna-XM_003402362.3
NW_003565557.1	Gnomon	exon	715510	715570	.	+	.	ID=exon-XM_003402362.3-2;Dbxref=GeneID:100651545%2CGenbank:XM_003402362.3;Parent=rna-XM_003402362.3
NW_003565557.1	Gnomon	exon	716008	716201	.	+	.	ID=exon-XM_003402362.3-3;Dbxref=GeneID:100651545%2CGenbank:XM_003402362.3;Parent=rna-XM_003402362.3
NW_003565557.1	Gnomon	exon	716269	717220	.	+	.	ID=exon-XM_003402362.3-4;Dbxref=GeneID:100651545%2CGenbank:XM_003402362.3;Parent=rna-XM_003402362.3
NW_003565557.1	RefSeq	cDNA_match	216135	216336	.	-	.	ID=5188a0fe-1353-44ac-8734-159f5fbc6911;Target=XM_012318691.2 1 202
NW_003565557.1	RefSeq	cDNA_match	215888	216055	.	-	.	ID=5188a0fe-1353-44ac-8734-159f5fbc6911;Target=XM_012318691.2 1 202
NW_003565557.1	RefSeq	cDNA_match	213534	215813	.	-	.	ID=5188a0fe-1353-44ac-8734-159f5fbc6911;Target=XM_012318691.2 1 202
NW_003565557.1	Gnomon	mRNA	624460	629334	.	-	.	Name=XM_012318728.2;ID=rna-XM_012318728.2;Dbxref=GeneID:100631054%2CGenbank:XM_012318728.2;Parent=gene-LOC100631054
NW_003565557.1	Gnomon	mRNA	1445082	1455105	.	+	.	Name=XM_003402397.3;ID=rna-XM_003402397.3;Dbxref=GeneID:100645355%2CGenbank:XM_003402397.3;Parent=gene-LOC100645355
NW_003565557.1	Gnomon	mRNA	14906	18059	.	-	.	Name=XM_020867707.1;ID=rna-XM_020867707.1;Dbxref=GeneID:100651822%2CGenbank:XM_020867707.1;Parent=gene-LOC100651822
NW_003565557.1	Gnomon	CDS	464069	464524	.	+	0	Name=XP_020723340.1;ID=cds-XP_020723340.1;Dbxref=GeneID:100650865%2CGenbank:XP_020723340.1;Parent=rna-XM_020867681.1
NW_003565557.1	Gnomon	CDS	473101	473248	.	+	0	Name=XP_020723340.1;ID=cds-XP_020723340.1;Dbxref=GeneID:100650865%2CGenbank:XP_020723340.1;Parent=rna-XM_020867681.1
NW_003565557.1	Gnomon	CDS	473429	473650	.	+	0	Name=XP_020723340.1;ID=cds-XP_020723340.1;Dbxref=GeneID:100650865%2CGenbank:XP_020723340.1;Parent=rna-XM_020867681.1
NW_003565557.1	Gnomon	CDS	474034	474193	.	+	0	Name=XP_020723340.1;ID=cds-XP_020723340.1;Dbxref=GeneID:100650865%2CGenbank:XP_020723340.1;Parent=rna-XM_020867681.1
NW_003565557.1	Gnomon	CDS	474374	474486	.	+	0	Name=XP_020723340.1;ID=cds-XP_020723340.1;Dbxref=GeneID:100650865%2CGenbank:XP_020723340.1;Parent=rna-XM_020867681.1
NW_003565557.1	Gnomon	CDS	476349	476572	.	+	0	Name=XP_020723340.1;ID=cds-XP_020723340.1;Dbxref=GeneID:100650865%2CGenbank:XP_020723340.1;Parent=rna-XM_020867681.1
NW_003565557.1	Gnomon	mRNA	1442175	1444837	.	-	.	Name=XM_020867697.1;ID=rna-XM_020867697.1;Dbxref=GeneID:100645474%2CGenbank:XM_020867697.1;Parent=gene-LOC100645474
NW_003565557.1	Gnomon	exon	11160	11425	.	+	.	ID=exon-XM_003402439.3-1;Dbxref=GeneID:100650506%2CGenbank:XM_003402439.3;Parent=rna-XM_003402439.3
NW_003565557.1	Gnomon	exon	11589	11882	.	+	.	ID=exon-XM_003402439.3-2;Dbxref=GeneID:100650506%2CGenbank:XM_003402439.3;Parent=rna-XM_003402439.3
NW_003565557.1	Gnomon	exon	11953	12381	.	+	.	ID=exon-XM_003402439.3-3;Dbxref=GeneID:100650506%2CGenbank:XM_003402439.3;Parent=rna-XM_003402439.3
NW_003565557.1	Gnomon	exon	12835	13251	.	+	.	ID=exon-XM_003402439.3-4;Dbxref=GeneID:100650506%2CGenbank:XM_003402439.3;Parent=rna-XM_003402439.3
NW_003565557.1	Gnomon	exon	13320	13757	.	+	.	ID=exon-XM_003402439.3-5;Dbxref=GeneID:100650506%2CGenbank:XM_003402439.3;Parent=rna-XM_003402439.3
NW_003565557.1	Gnomon	exon	13838	14144	.	+	.	ID=exon-XM_003402439.3-6;Dbxref=GeneID:100650506%2CGenbank:XM_003402439.3;Parent=rna-XM_003402439.3
NW_003565557.1	Gnomon	exon	14217	14787	.	+	.	ID=exon-XM_003402439.3-7;Dbxref=GeneID:100650506%2CGenbank:XM_003402439.3;Parent=rna-XM_003402439.3
NW_003565557.1	Gnomon	mRNA	624460	628933	.	-	.	Name=XM_012318729.2;ID=rna-XM_012318729.2;Dbxref=GeneID:100631054%2CGenbank:XM_012318729.2;Parent=gene-LOC100631054
NW_003565557.1	Gnomon	exon	901114	902502	.	-	.	ID=exon-XM_003402377.3-10;Dbxref=GeneID:100643022%2CGenbank:XM_003402377.3;Parent=rna-XM_003402377.3
NW_003565557.1	Gnomon	exon	531068	533570	.	+	.	ID=exon-XR_001099583.2-1;Dbxref=GeneID:100642353%2CGenbank:XR_001099583.2;Parent=rna-XR_001099583.2
NW_003565557.1	Gnomon	exon	545940	545994	.	+	.	ID=exon-XR_001099583.2-6;Dbxref=GeneID:100642353%2CGenbank:XR_001099583.2;Parent=rna-XR_001099583.2
NW_003565557.1	Gnomon	exon	546078	546151	.	+	.	ID=exon-XR_001099583.2-7;Dbxref=GeneID:100642353%2CGenbank:XR_001099583.2;Parent=rna-XR_001099583.2
NW_003565557.1	Gnomon	exon	546641	546820	.	+	.	ID=exon-XR_001099583.2-8;Dbxref=GeneID:100642353%2CGenbank:XR_001099583.2;Parent=rna-XR_001099583.2
NW_003565557.1	Gnomon	exon	546918	547122	.	+	.	ID=exon-XR_001099583.2-9;Dbxref=GeneID:100642353%2CGenbank:XR_001099583.2;Parent=rna-XR_001099583.2
NW_003565557.1	Gnomon	exon	534490	534565	.	+	.	ID=exon-XR_001099583.2-2;Dbxref=GeneID:100642353%2CGenbank:XR_001099583.2;Parent=rna-XR_001099583.2
NW_003565557.1	Gnomon	exon	536525	536579	.	+	.	ID=exon-XR_001099583.2-3;Dbxref=GeneID:100642353%2CGenbank:XR_001099583.2;Parent=rna-XR_001099583.2
NW_003565557.1	Gnomon	exon	537580	537699	.	+	.	ID=exon-XR_001099583.2-4;Dbxref=GeneID:100642353%2CGenbank:XR_001099583.2;Parent=rna-XR_001099583.2
NW_003565557.1	Gnomon	exon	540866	540963	.	+	.	ID=exon-XR_001099583.2-5;Dbxref=GeneID:100642353%2CGenbank:XR_001099583.2;Parent=rna-XR_001099583.2
NW_003565557.1	Gnomon	CDS	559320	559337	.	+	0	Name=XP_012174116.1;ID=cds-XP_012174116.1;Dbxref=GeneID:100642668%2CGenbank:XP_012174116.1;Parent=rna-XM_012318726.2
NW_003565557.1	Gnomon	CDS	559437	559905	.	+	0	Name=XP_012174116.1;ID=cds-XP_012174116.1;Dbxref=GeneID:100642668%2CGenbank:XP_012174116.1;Parent=rna-XM_012318726.2
NW_003565557.1	Gnomon	CDS	559989	560234	.	+	0	Name=XP_012174116.1;ID=cds-XP_012174116.1;Dbxref=GeneID:100642668%2CGenbank:XP_012174116.1;Parent=rna-XM_012318726.2
NW_003565557.1	Gnomon	CDS	560324	560587	.	+	0	Name=XP_012174116.1;ID=cds-XP_012174116.1;Dbxref=GeneID:100642668%2CGenbank:XP_012174116.1;Parent=rna-XM_012318726.2
NW_003565557.1	Gnomon	CDS	560665	560844	.	+	0	Name=XP_012174116.1;ID=cds-XP_012174116.1;Dbxref=GeneID:100642668%2CGenbank:XP_012174116.1;Parent=rna-XM_012318726.2
NW_003565557.1	Gnomon	CDS	561512	561869	.	+	0	Name=XP_012174116.1;ID=cds-XP_012174116.1;Dbxref=GeneID:100642668%2CGenbank:XP_012174116.1;Parent=rna-XM_012318726.2
NW_003565557.1	Gnomon	CDS	561954	562248	.	+	0	Name=XP_012174116.1;ID=cds-XP_012174116.1;Dbxref=GeneID:100642668%2CGenbank:XP_012174116.1;Parent=rna-XM_012318726.2
NW_003565557.1	Gnomon	CDS	562545	562789	.	+	0	Name=XP_012174116.1;ID=cds-XP_012174116.1;Dbxref=GeneID:100642668%2CGenbank:XP_012174116.1;Parent=rna-XM_012318726.2
NW_003565557.1	Gnomon	CDS	562891	563077	.	+	0	Name=XP_012174116.1;ID=cds-XP_012174116.1;Dbxref=GeneID:100642668%2CGenbank:XP_012174116.1;Parent=rna-XM_012318726.2
NW_003565557.1	Gnomon	CDS	574602	574695	.	+	0	Name=XP_012174116.1;ID=cds-XP_012174116.1;Dbxref=GeneID:100642668%2CGenbank:XP_012174116.1;Parent=rna-XM_012318726.2
NW_003565557.1	Gnomon	CDS	579303	579449	.	+	0	Name=XP_012174116.1;ID=cds-XP_012174116.1;Dbxref=GeneID:100642668%2CGenbank:XP_012174116.1;Parent=rna-XM_012318726.2
NW_003565557.1	Gnomon	CDS	579616	579722	.	+	0	Name=XP_012174116.1;ID=cds-XP_012174116.1;Dbxref=GeneID:100642668%2CGenbank:XP_012174116.1;Parent=rna-XM_012318726.2
NW_003565557.1	Gnomon	CDS	580300	580422	.	+	0	Name=XP_012174116.1;ID=cds-XP_012174116.1;Dbxref=GeneID:100642668%2CGenbank:XP_012174116.1;Parent=rna-XM_012318726.2
NW_003565557.1	Gnomon	exon	69262	70476	.	-	.	ID=exon-XM_020867687.1-3;Dbxref=GeneID:110120104%2CGenbank:XM_020867687.1;Parent=rna-XM_020867687.1
NW_003565557.1	Gnomon	exon	75921	76177	.	-	.	ID=exon-XM_020867687.1-1;Dbxref=GeneID:110120104%2CGenbank:XM_020867687.1;Parent=rna-XM_020867687.1
NW_003565557.1	Gnomon	exon	70713	70923	.	-	.	ID=exon-XM_020867687.1-2;Dbxref=GeneID:110120104%2CGenbank:XM_020867687.1;Parent=rna-XM_020867687.1
NW_003565557.1	Gnomon	exon	932862	933089	.	-	.	ID=exon-XM_020867731.1-16;Dbxref=GeneID:100643265%2CGenbank:XM_020867731.1;Parent=rna-XM_020867731.1
NW_003565557.1	Gnomon	exon	932523	932616	.	-	.	ID=exon-XM_020867731.1-17;Dbxref=GeneID:100643265%2CGenbank:XM_020867731.1;Parent=rna-XM_020867731.1
NW_003565557.1	Gnomon	exon	928841	929177	.	-	.	ID=exon-XM_020867731.1-18;Dbxref=GeneID:100643265%2CGenbank:XM_020867731.1;Parent=rna-XM_020867731.1
NW_003565557.1	Gnomon	exon	937381	937652	.	-	.	ID=exon-XM_020867731.1-12;Dbxref=GeneID:100643265%2CGenbank:XM_020867731.1;Parent=rna-XM_020867731.1
NW_003565557.1	Gnomon	exon	936930	937102	.	-	.	ID=exon-XM_020867731.1-13;Dbxref=GeneID:100643265%2CGenbank:XM_020867731.1;Parent=rna-XM_020867731.1
NW_003565557.1	Gnomon	exon	935254	935334	.	-	.	ID=exon-XM_020867731.1-14;Dbxref=GeneID:100643265%2CGenbank:XM_020867731.1;Parent=rna-XM_020867731.1
NW_003565557.1	Gnomon	exon	933192	933377	.	-	.	ID=exon-XM_020867731.1-15;Dbxref=GeneID:100643265%2CGenbank:XM_020867731.1;Parent=rna-XM_020867731.1
NW_003565557.1	Gnomon	exon	938432	938719	.	-	.	ID=exon-XM_020867731.1-10;Dbxref=GeneID:100643265%2CGenbank:XM_020867731.1;Parent=rna-XM_020867731.1
NW_003565557.1	Gnomon	exon	937947	938356	.	-	.	ID=exon-XM_020867731.1-11;Dbxref=GeneID:100643265%2CGenbank:XM_020867731.1;Parent=rna-XM_020867731.1
NW_003565557.1	Gnomon	mRNA	26160	28674	.	-	.	Name=XM_020867708.1;ID=rna-XM_020867708.1;Dbxref=GeneID:100646084%2CGenbank:XM_020867708.1;Parent=gene-LOC100646084
NW_003565557.1	Gnomon	mRNA	630092	634053	.	+	.	Name=XM_003402408.3;ID=rna-XM_003402408.3;Dbxref=GeneID:100646760%2CGenbank:XM_003402408.3;Note=The sequence of the model RefSeq transcript was modified relative to this genomic sequence to represent the inferred CDS: inserted 1 base in 1 codon;Parent=gene-LOC100646760
NW_003565557.1	Gnomon	gene	515136	516609	.	-	.	Name=LOC100651704;ID=gene-LOC100651704;Dbxref=GeneID:100651704
NW_003565557.1	Gnomon	mRNA	1442175	1444837	.	-	.	Name=XM_020867698.1;ID=rna-XM_020867698.1;Dbxref=GeneID:100645474%2CGenbank:XM_020867698.1;Parent=gene-LOC100645474
NW_003565557.1	Gnomon	mRNA	1442175	1443927	.	-	.	Name=XM_003402398.3;ID=rna-XM_003402398.3;Dbxref=GeneID:100645474%2CGenbank:XM_003402398.3;Parent=gene-LOC100645474
NW_003565557.1	Gnomon	gene	712780	714979	.	-	.	Name=LOC100651305;ID=gene-LOC100651305;Dbxref=GeneID:100651305
NW_003565557.1	Gnomon	exon	450364	450720	.	-	.	ID=exon-XM_003402440.3-1;Dbxref=GeneID:100650623%2CGenbank:XM_003402440.3;Parent=rna-XM_003402440.3
NW_003565557.1	Gnomon	exon	449354	449543	.	-	.	ID=exon-XM_003402440.3-4;Dbxref=GeneID:100650623%2CGenbank:XM_003402440.3;Parent=rna-XM_003402440.3
NW_003565557.1	Gnomon	exon	450035	450103	.	-	.	ID=exon-XM_003402440.3-2;Dbxref=GeneID:100650623%2CGenbank:XM_003402440.3;Parent=rna-XM_003402440.3
NW_003565557.1	Gnomon	exon	449625	449878	.	-	.	ID=exon-XM_003402440.3-3;Dbxref=GeneID:100650623%2CGenbank:XM_003402440.3;Parent=rna-XM_003402440.3
NW_003565557.1	Gnomon	gene	498336	503345	.	-	.	Name=LOC100651350;ID=gene-LOC100651350;Dbxref=GeneID:100651350
NW_003565557.1	Gnomon	CDS	559320	559337	.	+	0	Name=XP_012174115.1;ID=cds-XP_012174115.1;Dbxref=GeneID:100642668%2CGenbank:XP_012174115.1;Parent=rna-XM_012318725.2
NW_003565557.1	Gnomon	CDS	559437	559905	.	+	0	Name=XP_012174115.1;ID=cds-XP_012174115.1;Dbxref=GeneID:100642668%2CGenbank:XP_012174115.1;Parent=rna-XM_012318725.2
NW_003565557.1	Gnomon	CDS	559989	560234	.	+	0	Name=XP_012174115.1;ID=cds-XP_012174115.1;Dbxref=GeneID:100642668%2CGenbank:XP_012174115.1;Parent=rna-XM_012318725.2
NW_003565557.1	Gnomon	CDS	560324	560587	.	+	0	Name=XP_012174115.1;ID=cds-XP_012174115.1;Dbxref=GeneID:100642668%2CGenbank:XP_012174115.1;Parent=rna-XM_012318725.2
NW_003565557.1	Gnomon	CDS	560665	560844	.	+	0	Name=XP_012174115.1;ID=cds-XP_012174115.1;Dbxref=GeneID:100642668%2CGenbank:XP_012174115.1;Parent=rna-XM_012318725.2
NW_003565557.1	Gnomon	CDS	561500	561869	.	+	0	Name=XP_012174115.1;ID=cds-XP_012174115.1;Dbxref=GeneID:100642668%2CGenbank:XP_012174115.1;Parent=rna-XM_012318725.2
NW_003565557.1	Gnomon	CDS	561954	562248	.	+	0	Name=XP_012174115.1;ID=cds-XP_012174115.1;Dbxref=GeneID:100642668%2CGenbank:XP_012174115.1;Parent=rna-XM_012318725.2
NW_003565557.1	Gnomon	CDS	562545	562789	.	+	0	Name=XP_012174115.1;ID=cds-XP_012174115.1;Dbxref=GeneID:100642668%2CGenbank:XP_012174115.1;Parent=rna-XM_012318725.2
NW_003565557.1	Gnomon	CDS	562891	563077	.	+	0	Name=XP_012174115.1;ID=cds-XP_012174115.1;Dbxref=GeneID:100642668%2CGenbank:XP_012174115.1;Parent=rna-XM_012318725.2
NW_003565557.1	Gnomon	CDS	574602	574695	.	+	0	Name=XP_012174115.1;ID=cds-XP_012174115.1;Dbxref=GeneID:100642668%2CGenbank:XP_012174115.1;Parent=rna-XM_012318725.2
NW_003565557.1	Gnomon	CDS	579303	579449	.	+	0	Name=XP_012174115.1;ID=cds-XP_012174115.1;Dbxref=GeneID:100642668%2CGenbank:XP_012174115.1;Parent=rna-XM_012318725.2
NW_003565557.1	Gnomon	CDS	579616	579722	.	+	0	Name=XP_012174115.1;ID=cds-XP_012174115.1;Dbxref=GeneID:100642668%2CGenbank:XP_012174115.1;Parent=rna-XM_012318725.2
NW_003565557.1	Gnomon	CDS	580300	580422	.	+	0	Name=XP_012174115.1;ID=cds-XP_012174115.1;Dbxref=GeneID:100642668%2CGenbank:XP_012174115.1;Parent=rna-XM_012318725.2
NW_003565557.1	Gnomon	mRNA	47300	50723	.	+	.	Name=XM_020867709.1;ID=rna-XM_020867709.1;Dbxref=GeneID:100645853%2CGenbank:XM_020867709.1;Note=The sequence of the model RefSeq transcript was modified relative to this genomic sequence to represent the inferred CDS: inserted 1 base in 1 codon;Parent=gene-LOC100645853
NW_003565557.1	Gnomon	mRNA	559132	581718	.	+	.	Name=XM_020867699.1;ID=rna-XM_020867699.1;Dbxref=GeneID:100642668%2CGenbank:XM_020867699.1;Parent=gene-LOC100642668
NW_003565557.1	Gnomon	mRNA	25264	26204	.	+	.	Name=XM_003402409.3;ID=rna-XM_003402409.3;Dbxref=GeneID:100646884%2CGenbank:XM_003402409.3;Parent=gene-LOC100646884
NW_003565557.1	Gnomon	mRNA	559131	581718	.	+	.	Name=XM_012318726.2;ID=rna-XM_012318726.2;Dbxref=GeneID:100642668%2CGenbank:XM_012318726.2;Parent=gene-LOC100642668
NW_003565557.1	Gnomon	gene	23420	24806	.	+	.	Name=LOC100651426;ID=gene-LOC100651426;Dbxref=GeneID:100651426
NW_003565557.1	Gnomon	gene	508506	510534	.	+	.	Name=LOC100651468;ID=gene-LOC100651468;Dbxref=GeneID:100651468
NW_003565557.1	Gnomon	exon	1424836	1424991	.	+	.	ID=exon-XM_012318792.2-9;Dbxref=GeneID:100644985%2CGenbank:XM_012318792.2;Parent=rna-XM_012318792.2
NW_003565557.1	Gnomon	exon	1423558	1423796	.	+	.	ID=exon-XM_012318792.2-5;Dbxref=GeneID:100644985%2CGenbank:XM_012318792.2;Parent=rna-XM_012318792.2
NW_003565557.1	Gnomon	exon	1423874	1424076	.	+	.	ID=exon-XM_012318792.2-6;Dbxref=GeneID:100644985%2CGenbank:XM_012318792.2;Parent=rna-XM_012318792.2
NW_003565557.1	Gnomon	exon	1424157	1424325	.	+	.	ID=exon-XM_012318792.2-7;Dbxref=GeneID:100644985%2CGenbank:XM_012318792.2;Parent=rna-XM_012318792.2
NW_003565557.1	Gnomon	exon	1424617	1424717	.	+	.	ID=exon-XM_012318792.2-8;Dbxref=GeneID:100644985%2CGenbank:XM_012318792.2;Parent=rna-XM_012318792.2
NW_003565557.1	Gnomon	exon	1418830	1420927	.	+	.	ID=exon-XM_012318792.2-1;Dbxref=GeneID:100644985%2CGenbank:XM_012318792.2;Parent=rna-XM_012318792.2
NW_003565557.1	Gnomon	exon	1422355	1422472	.	+	.	ID=exon-XM_012318792.2-2;Dbxref=GeneID:100644985%2CGenbank:XM_012318792.2;Parent=rna-XM_012318792.2
NW_003565557.1	Gnomon	exon	1422816	1423005	.	+	.	ID=exon-XM_012318792.2-3;Dbxref=GeneID:100644985%2CGenbank:XM_012318792.2;Parent=rna-XM_012318792.2
NW_003565557.1	Gnomon	exon	1423331	1423476	.	+	.	ID=exon-XM_012318792.2-4;Dbxref=GeneID:100644985%2CGenbank:XM_012318792.2;Parent=rna-XM_012318792.2
NW_003565557.1	Gnomon	mRNA	603927	609562	.	-	.	Name=XM_012318727.2;ID=rna-XM_012318727.2;Dbxref=GeneID:100642785%2CGenbank:XM_012318727.2;Parent=gene-LOC100642785
NW_003565557.1	Gnomon	exon	1109528	1109728	.	-	.	ID=exon-XM_020867738.1-17;Dbxref=GeneID:100643790%2CGenbank:XM_020867738.1;Parent=rna-XM_020867738.1
NW_003565557.1	Gnomon	exon	1109210	1109437	.	-	.	ID=exon-XM_020867738.1-18;Dbxref=GeneID:100643790%2CGenbank:XM_020867738.1;Parent=rna-XM_020867738.1
NW_003565557.1	Gnomon	exon	1111840	1112133	.	-	.	ID=exon-XM_020867738.1-15;Dbxref=GeneID:100643790%2CGenbank:XM_020867738.1;Parent=rna-XM_020867738.1
NW_003565557.1	Gnomon	exon	1111004	1111248	.	-	.	ID=exon-XM_020867738.1-16;Dbxref=GeneID:100643790%2CGenbank:XM_020867738.1;Parent=rna-XM_020867738.1
NW_003565557.1	Gnomon	exon	1112742	1112894	.	-	.	ID=exon-XM_020867738.1-13;Dbxref=GeneID:100643790%2CGenbank:XM_020867738.1;Parent=rna-XM_020867738.1
NW_003565557.1	Gnomon	exon	1112513	1112616	.	-	.	ID=exon-XM_020867738.1-14;Dbxref=GeneID:100643790%2CGenbank:XM_020867738.1;Parent=rna-XM_020867738.1
NW_003565557.1	Gnomon	exon	1113228	1113366	.	-	.	ID=exon-XM_020867738.1-11;Dbxref=GeneID:100643790%2CGenbank:XM_020867738.1;Parent=rna-XM_020867738.1
NW_003565557.1	Gnomon	exon	1112965	1113081	.	-	.	ID=exon-XM_020867738.1-12;Dbxref=GeneID:100643790%2CGenbank:XM_020867738.1;Parent=rna-XM_020867738.1
NW_003565557.1	Gnomon	exon	1113445	1113561	.	-	.	ID=exon-XM_020867738.1-10;Dbxref=GeneID:100643790%2CGenbank:XM_020867738.1;Parent=rna-XM_020867738.1
NW_003565557.1	Gnomon	CDS	964226	964374	.	-	0	Name=XP_020723389.1;ID=cds-XP_020723389.1;Dbxref=GeneID:100643265%2CGenbank:XP_020723389.1;Parent=rna-XM_020867730.1
NW_003565557.1	Gnomon	CDS	963689	963987	.	-	0	Name=XP_020723389.1;ID=cds-XP_020723389.1;Dbxref=GeneID:100643265%2CGenbank:XP_020723389.1;Parent=rna-XM_020867730.1
NW_003565557.1	Gnomon	CDS	958243	958376	.	-	0	Name=XP_020723389.1;ID=cds-XP_020723389.1;Dbxref=GeneID:100643265%2CGenbank:XP_020723389.1;Parent=rna-XM_020867730.1
NW_003565557.1	Gnomon	CDS	944897	945122	.	-	0	Name=XP_020723389.1;ID=cds-XP_020723389.1;Dbxref=GeneID:100643265%2CGenbank:XP_020723389.1;Parent=rna-XM_020867730.1
NW_003565557.1	Gnomon	CDS	942347	942622	.	-	0	Name=XP_020723389.1;ID=cds-XP_020723389.1;Dbxref=GeneID:100643265%2CGenbank:XP_020723389.1;Parent=rna-XM_020867730.1
NW_003565557.1	Gnomon	CDS	938432	938719	.	-	0	Name=XP_020723389.1;ID=cds-XP_020723389.1;Dbxref=GeneID:100643265%2CGenbank:XP_020723389.1;Parent=rna-XM_020867730.1
NW_003565557.1	Gnomon	CDS	937947	938356	.	-	0	Name=XP_020723389.1;ID=cds-XP_020723389.1;Dbxref=GeneID:100643265%2CGenbank:XP_020723389.1;Parent=rna-XM_020867730.1
NW_003565557.1	Gnomon	CDS	937381	937652	.	-	0	Name=XP_020723389.1;ID=cds-XP_020723389.1;Dbxref=GeneID:100643265%2CGenbank:XP_020723389.1;Parent=rna-XM_020867730.1
NW_003565557.1	Gnomon	CDS	936930	937102	.	-	0	Name=XP_020723389.1;ID=cds-XP_020723389.1;Dbxref=GeneID:100643265%2CGenbank:XP_020723389.1;Parent=rna-XM_020867730.1
NW_003565557.1	Gnomon	CDS	935254	935334	.	-	0	Name=XP_020723389.1;ID=cds-XP_020723389.1;Dbxref=GeneID:100643265%2CGenbank:XP_020723389.1;Parent=rna-XM_020867730.1
NW_003565557.1	Gnomon	CDS	933192	933377	.	-	0	Name=XP_020723389.1;ID=cds-XP_020723389.1;Dbxref=GeneID:100643265%2CGenbank:XP_020723389.1;Parent=rna-XM_020867730.1
NW_003565557.1	Gnomon	CDS	932862	933089	.	-	0	Name=XP_020723389.1;ID=cds-XP_020723389.1;Dbxref=GeneID:100643265%2CGenbank:XP_020723389.1;Parent=rna-XM_020867730.1
NW_003565557.1	Gnomon	CDS	932523	932616	.	-	0	Name=XP_020723389.1;ID=cds-XP_020723389.1;Dbxref=GeneID:100643265%2CGenbank:XP_020723389.1;Parent=rna-XM_020867730.1
NW_003565557.1	Gnomon	CDS	928904	929177	.	-	0	Name=XP_020723389.1;ID=cds-XP_020723389.1;Dbxref=GeneID:100643265%2CGenbank:XP_020723389.1;Parent=rna-XM_020867730.1
NW_003565557.1	Gnomon	exon	1107348	1109053	.	-	.	ID=exon-XM_020867738.1-19;Dbxref=GeneID:100643790%2CGenbank:XM_020867738.1;Parent=rna-XM_020867738.1
NW_003565557.1	RefSeq	cDNA_match	47300	47383	.	+	.	ID=4d763abd-835c-4fd3-ab03-081f7d2d7da0;Target=XM_020867709.1 1 84
NW_003565557.1	RefSeq	cDNA_match	47958	48237	.	+	.	ID=4d763abd-835c-4fd3-ab03-081f7d2d7da0;Target=XM_020867709.1 1 84
NW_003565557.1	RefSeq	cDNA_match	48317	48903	.	+	.	ID=4d763abd-835c-4fd3-ab03-081f7d2d7da0;Target=XM_020867709.1 1 84
NW_003565557.1	RefSeq	cDNA_match	49005	49491	.	+	.	ID=4d763abd-835c-4fd3-ab03-081f7d2d7da0;Target=XM_020867709.1 1 84
NW_003565557.1	RefSeq	cDNA_match	49565	49817	.	+	.	ID=4d763abd-835c-4fd3-ab03-081f7d2d7da0;Target=XM_020867709.1 1 84
NW_003565557.1	RefSeq	cDNA_match	49884	50723	.	+	.	ID=4d763abd-835c-4fd3-ab03-081f7d2d7da0;Target=XM_020867709.1 1 84
NW_003565557.1	Gnomon	mRNA	639631	644896	.	+	.	Name=XM_003402357.3;ID=rna-XM_003402357.3;Dbxref=GeneID:100650864%2CGenbank:XM_003402357.3;Parent=gene-LOC100650864
NW_003565557.1	Gnomon	mRNA	698572	712396	.	+	.	Name=XM_020867747.1;ID=rna-XM_020867747.1;Dbxref=GeneID:100651181%2CGenbank:XM_020867747.1;Parent=gene-LOC100651181
NW_003565557.1	Gnomon	exon	796647	796763	.	+	.	ID=exon-XM_020867715.1-5;Dbxref=GeneID:100647483%2CGenbank:XM_020867715.1;Parent=rna-XM_020867715.1
NW_003565557.1	Gnomon	exon	815276	817723	.	+	.	ID=exon-XM_020867715.1-6;Dbxref=GeneID:100647483%2CGenbank:XM_020867715.1;Parent=rna-XM_020867715.1
NW_003565557.1	Gnomon	exon	819120	819287	.	+	.	ID=exon-XM_020867715.1-7;Dbxref=GeneID:100647483%2CGenbank:XM_020867715.1;Parent=rna-XM_020867715.1
NW_003565557.1	Gnomon	exon	819572	819637	.	+	.	ID=exon-XM_020867715.1-8;Dbxref=GeneID:100647483%2CGenbank:XM_020867715.1;Parent=rna-XM_020867715.1
NW_003565557.1	Gnomon	exon	782588	783078	.	+	.	ID=exon-XM_020867715.1-1;Dbxref=GeneID:100647483%2CGenbank:XM_020867715.1;Parent=rna-XM_020867715.1
NW_003565557.1	Gnomon	exon	783750	783922	.	+	.	ID=exon-XM_020867715.1-2;Dbxref=GeneID:100647483%2CGenbank:XM_020867715.1;Parent=rna-XM_020867715.1
NW_003565557.1	Gnomon	exon	790321	790657	.	+	.	ID=exon-XM_020867715.1-3;Dbxref=GeneID:100647483%2CGenbank:XM_020867715.1;Parent=rna-XM_020867715.1
NW_003565557.1	Gnomon	exon	796238	796390	.	+	.	ID=exon-XM_020867715.1-4;Dbxref=GeneID:100647483%2CGenbank:XM_020867715.1;Parent=rna-XM_020867715.1
NW_003565557.1	Gnomon	exon	819723	821456	.	+	.	ID=exon-XM_020867715.1-9;Dbxref=GeneID:100647483%2CGenbank:XM_020867715.1;Parent=rna-XM_020867715.1
NW_003565557.1	Gnomon	mRNA	510674	512094	.	-	.	Name=XM_003402451.3;ID=rna-XM_003402451.3;Dbxref=GeneID:100652063%2CGenbank:XM_003402451.3;Parent=gene-LOC100652063
NW_003565557.1	Gnomon	exon	528530	530067	.	+	.	ID=exon-XM_012318722.2-2;Dbxref=GeneID:105665611%2CGenbank:XM_012318722.2;Parent=rna-XM_012318722.2
NW_003565557.1	Gnomon	exon	530152	530835	.	+	.	ID=exon-XM_012318722.2-3;Dbxref=GeneID:105665611%2CGenbank:XM_012318722.2;Parent=rna-XM_012318722.2
NW_003565557.1	Gnomon	exon	527689	528131	.	+	.	ID=exon-XM_012318722.2-1;Dbxref=GeneID:105665611%2CGenbank:XM_012318722.2;Parent=rna-XM_012318722.2
NW_003565557.1	Gnomon	exon	1424157	1424325	.	+	.	ID=exon-XM_012318793.2-8;Dbxref=GeneID:100644985%2CGenbank:XM_012318793.2;Parent=rna-XM_012318793.2
NW_003565557.1	Gnomon	exon	1424617	1424717	.	+	.	ID=exon-XM_012318793.2-9;Dbxref=GeneID:100644985%2CGenbank:XM_012318793.2;Parent=rna-XM_012318793.2
NW_003565557.1	Gnomon	exon	1420687	1420927	.	+	.	ID=exon-XM_012318793.2-2;Dbxref=GeneID:100644985%2CGenbank:XM_012318793.2;Parent=rna-XM_012318793.2
NW_003565557.1	Gnomon	exon	1422355	1422472	.	+	.	ID=exon-XM_012318793.2-3;Dbxref=GeneID:100644985%2CGenbank:XM_012318793.2;Parent=rna-XM_012318793.2
NW_003565557.1	Gnomon	exon	1418830	1420568	.	+	.	ID=exon-XM_012318793.2-1;Dbxref=GeneID:100644985%2CGenbank:XM_012318793.2;Parent=rna-XM_012318793.2
NW_003565557.1	Gnomon	exon	1423558	1423796	.	+	.	ID=exon-XM_012318793.2-6;Dbxref=GeneID:100644985%2CGenbank:XM_012318793.2;Parent=rna-XM_012318793.2
NW_003565557.1	Gnomon	exon	1423874	1424076	.	+	.	ID=exon-XM_012318793.2-7;Dbxref=GeneID:100644985%2CGenbank:XM_012318793.2;Parent=rna-XM_012318793.2
NW_003565557.1	Gnomon	exon	1422816	1423005	.	+	.	ID=exon-XM_012318793.2-4;Dbxref=GeneID:100644985%2CGenbank:XM_012318793.2;Parent=rna-XM_012318793.2
NW_003565557.1	Gnomon	exon	1423331	1423476	.	+	.	ID=exon-XM_012318793.2-5;Dbxref=GeneID:100644985%2CGenbank:XM_012318793.2;Parent=rna-XM_012318793.2
NW_003565557.1	Gnomon	exon	455754	455949	.	+	.	ID=exon-XM_003402437.3-1;Dbxref=GeneID:100650182%2CGenbank:XM_003402437.3;Parent=rna-XM_003402437.3
NW_003565557.1	Gnomon	exon	457046	457257	.	+	.	ID=exon-XM_003402437.3-6;Dbxref=GeneID:100650182%2CGenbank:XM_003402437.3;Parent=rna-XM_003402437.3
NW_003565557.1	Gnomon	exon	457345	457636	.	+	.	ID=exon-XM_003402437.3-7;Dbxref=GeneID:100650182%2CGenbank:XM_003402437.3;Parent=rna-XM_003402437.3
NW_003565557.1	Gnomon	exon	457714	457787	.	+	.	ID=exon-XM_003402437.3-8;Dbxref=GeneID:100650182%2CGenbank:XM_003402437.3;Parent=rna-XM_003402437.3
NW_003565557.1	Gnomon	exon	457891	458852	.	+	.	ID=exon-XM_003402437.3-9;Dbxref=GeneID:100650182%2CGenbank:XM_003402437.3;Parent=rna-XM_003402437.3
NW_003565557.1	Gnomon	exon	456100	456235	.	+	.	ID=exon-XM_003402437.3-2;Dbxref=GeneID:100650182%2CGenbank:XM_003402437.3;Parent=rna-XM_003402437.3
NW_003565557.1	Gnomon	exon	456300	456469	.	+	.	ID=exon-XM_003402437.3-3;Dbxref=GeneID:100650182%2CGenbank:XM_003402437.3;Parent=rna-XM_003402437.3
NW_003565557.1	Gnomon	exon	456545	456686	.	+	.	ID=exon-XM_003402437.3-4;Dbxref=GeneID:100650182%2CGenbank:XM_003402437.3;Parent=rna-XM_003402437.3
NW_003565557.1	Gnomon	exon	456767	456970	.	+	.	ID=exon-XM_003402437.3-5;Dbxref=GeneID:100650182%2CGenbank:XM_003402437.3;Parent=rna-XM_003402437.3
NW_003565557.1	Gnomon	mRNA	722082	725405	.	+	.	Name=XM_020867748.1;ID=rna-XM_020867748.1;Dbxref=GeneID:100651903%2CGenbank:XM_020867748.1;Parent=gene-LOC100651903
NW_003565557.1	Gnomon	CDS	919673	919727	.	-	0	Name=XP_012174156.1;ID=cds-XP_012174156.1;Dbxref=GeneID:100643143%2CGenbank:XP_012174156.1;Parent=rna-XM_012318766.2
NW_003565557.1	Gnomon	CDS	919296	919432	.	-	0	Name=XP_012174156.1;ID=cds-XP_012174156.1;Dbxref=GeneID:100643143%2CGenbank:XP_012174156.1;Parent=rna-XM_012318766.2
NW_003565557.1	Gnomon	CDS	917343	917571	.	-	0	Name=XP_012174156.1;ID=cds-XP_012174156.1;Dbxref=GeneID:100643143%2CGenbank:XP_012174156.1;Parent=rna-XM_012318766.2
NW_003565557.1	Gnomon	CDS	916247	916383	.	-	0	Name=XP_012174156.1;ID=cds-XP_012174156.1;Dbxref=GeneID:100643143%2CGenbank:XP_012174156.1;Parent=rna-XM_012318766.2
NW_003565557.1	Gnomon	CDS	916033	916177	.	-	0	Name=XP_012174156.1;ID=cds-XP_012174156.1;Dbxref=GeneID:100643143%2CGenbank:XP_012174156.1;Parent=rna-XM_012318766.2
NW_003565557.1	Gnomon	CDS	915405	915679	.	-	0	Name=XP_012174156.1;ID=cds-XP_012174156.1;Dbxref=GeneID:100643143%2CGenbank:XP_012174156.1;Parent=rna-XM_012318766.2
NW_003565557.1	Gnomon	CDS	914980	915114	.	-	0	Name=XP_012174156.1;ID=cds-XP_012174156.1;Dbxref=GeneID:100643143%2CGenbank:XP_012174156.1;Parent=rna-XM_012318766.2
NW_003565557.1	Gnomon	CDS	914658	914920	.	-	0	Name=XP_012174156.1;ID=cds-XP_012174156.1;Dbxref=GeneID:100643143%2CGenbank:XP_012174156.1;Parent=rna-XM_012318766.2
NW_003565557.1	Gnomon	CDS	914410	914585	.	-	0	Name=XP_012174156.1;ID=cds-XP_012174156.1;Dbxref=GeneID:100643143%2CGenbank:XP_012174156.1;Parent=rna-XM_012318766.2
NW_003565557.1	Gnomon	CDS	914290	914334	.	-	0	Name=XP_012174156.1;ID=cds-XP_012174156.1;Dbxref=GeneID:100643143%2CGenbank:XP_012174156.1;Parent=rna-XM_012318766.2
NW_003565557.1	Gnomon	CDS	914036	914215	.	-	0	Name=XP_012174156.1;ID=cds-XP_012174156.1;Dbxref=GeneID:100643143%2CGenbank:XP_012174156.1;Parent=rna-XM_012318766.2
NW_003565557.1	Gnomon	CDS	913726	913949	.	-	0	Name=XP_012174156.1;ID=cds-XP_012174156.1;Dbxref=GeneID:100643143%2CGenbank:XP_012174156.1;Parent=rna-XM_012318766.2
NW_003565557.1	Gnomon	gene	104766	110866	.	-	.	Name=LOC100645967;ID=gene-LOC100645967;Dbxref=GeneID:100645967
NW_003565557.1	Gnomon	exon	705198	705329	.	+	.	ID=exon-XM_020867747.1-10;Dbxref=GeneID:100651181%2CGenbank:XM_020867747.1;Parent=rna-XM_020867747.1
NW_003565557.1	Gnomon	exon	705436	705618	.	+	.	ID=exon-XM_020867747.1-11;Dbxref=GeneID:100651181%2CGenbank:XM_020867747.1;Parent=rna-XM_020867747.1
NW_003565557.1	Gnomon	exon	705695	705911	.	+	.	ID=exon-XM_020867747.1-12;Dbxref=GeneID:100651181%2CGenbank:XM_020867747.1;Parent=rna-XM_020867747.1
NW_003565557.1	Gnomon	exon	705983	706173	.	+	.	ID=exon-XM_020867747.1-13;Dbxref=GeneID:100651181%2CGenbank:XM_020867747.1;Parent=rna-XM_020867747.1
NW_003565557.1	Gnomon	exon	706253	706457	.	+	.	ID=exon-XM_020867747.1-14;Dbxref=GeneID:100651181%2CGenbank:XM_020867747.1;Parent=rna-XM_020867747.1
NW_003565557.1	Gnomon	exon	706562	706641	.	+	.	ID=exon-XM_020867747.1-15;Dbxref=GeneID:100651181%2CGenbank:XM_020867747.1;Parent=rna-XM_020867747.1
NW_003565557.1	Gnomon	exon	706731	706885	.	+	.	ID=exon-XM_020867747.1-16;Dbxref=GeneID:100651181%2CGenbank:XM_020867747.1;Parent=rna-XM_020867747.1
NW_003565557.1	Gnomon	exon	709117	709257	.	+	.	ID=exon-XM_020867747.1-17;Dbxref=GeneID:100651181%2CGenbank:XM_020867747.1;Parent=rna-XM_020867747.1
NW_003565557.1	Gnomon	exon	709340	709489	.	+	.	ID=exon-XM_020867747.1-18;Dbxref=GeneID:100651181%2CGenbank:XM_020867747.1;Parent=rna-XM_020867747.1
NW_003565557.1	Gnomon	exon	709557	709656	.	+	.	ID=exon-XM_020867747.1-19;Dbxref=GeneID:100651181%2CGenbank:XM_020867747.1;Parent=rna-XM_020867747.1
NW_003565557.1	Gnomon	exon	709727	709958	.	+	.	ID=exon-XM_020867747.1-20;Dbxref=GeneID:100651181%2CGenbank:XM_020867747.1;Parent=rna-XM_020867747.1
NW_003565557.1	Gnomon	exon	710045	710336	.	+	.	ID=exon-XM_020867747.1-21;Dbxref=GeneID:100651181%2CGenbank:XM_020867747.1;Parent=rna-XM_020867747.1
NW_003565557.1	Gnomon	exon	710428	710773	.	+	.	ID=exon-XM_020867747.1-22;Dbxref=GeneID:100651181%2CGenbank:XM_020867747.1;Parent=rna-XM_020867747.1
NW_003565557.1	Gnomon	exon	710854	712396	.	+	.	ID=exon-XM_020867747.1-23;Dbxref=GeneID:100651181%2CGenbank:XM_020867747.1;Parent=rna-XM_020867747.1
NW_003565557.1	Gnomon	CDS	720044	720173	.	-	0	Name=XP_003402412.1;ID=cds-XP_003402412.1;Dbxref=GeneID:100651781%2CGenbank:XP_003402412.1;Parent=rna-XM_003402364.3
NW_003565557.1	Gnomon	CDS	719572	719690	.	-	0	Name=XP_003402412.1;ID=cds-XP_003402412.1;Dbxref=GeneID:100651781%2CGenbank:XP_003402412.1;Parent=rna-XM_003402364.3
NW_003565557.1	Gnomon	CDS	719212	719502	.	-	0	Name=XP_003402412.1;ID=cds-XP_003402412.1;Dbxref=GeneID:100651781%2CGenbank:XP_003402412.1;Parent=rna-XM_003402364.3
NW_003565557.1	Gnomon	CDS	718958	719138	.	-	0	Name=XP_003402412.1;ID=cds-XP_003402412.1;Dbxref=GeneID:100651781%2CGenbank:XP_003402412.1;Parent=rna-XM_003402364.3
NW_003565557.1	Gnomon	CDS	718553	718837	.	-	0	Name=XP_003402412.1;ID=cds-XP_003402412.1;Dbxref=GeneID:100651781%2CGenbank:XP_003402412.1;Parent=rna-XM_003402364.3
NW_003565557.1	Gnomon	CDS	718344	718396	.	-	0	Name=XP_003402412.1;ID=cds-XP_003402412.1;Dbxref=GeneID:100651781%2CGenbank:XP_003402412.1;Parent=rna-XM_003402364.3
NW_003565557.1	Gnomon	CDS	715538	715570	.	+	0	Name=XP_003402411.1;ID=cds-XP_003402411.1;Dbxref=GeneID:100651545%2CGenbank:XP_003402411.1;Parent=rna-XM_003402363.3
NW_003565557.1	Gnomon	CDS	715767	715835	.	+	0	Name=XP_003402411.1;ID=cds-XP_003402411.1;Dbxref=GeneID:100651545%2CGenbank:XP_003402411.1;Parent=rna-XM_003402363.3
NW_003565557.1	Gnomon	CDS	716008	716201	.	+	0	Name=XP_003402411.1;ID=cds-XP_003402411.1;Dbxref=GeneID:100651545%2CGenbank:XP_003402411.1;Parent=rna-XM_003402363.3
NW_003565557.1	Gnomon	CDS	716269	716410	.	+	0	Name=XP_003402411.1;ID=cds-XP_003402411.1;Dbxref=GeneID:100651545%2CGenbank:XP_003402411.1;Parent=rna-XM_003402363.3
NW_003565557.1	Gnomon	mRNA	531068	550719	.	+	.	Name=XM_003402454.3;ID=rna-XM_003402454.3;Dbxref=GeneID:100642353%2CGenbank:XM_003402454.3;Parent=gene-LOC100642353
NW_003565557.1	Gnomon	exon	32680	32880	.	-	.	ID=exon-XM_003402370.3-11;Dbxref=GeneID:100642270%2CGenbank:XM_003402370.3;Parent=rna-XM_003402370.3
NW_003565557.1	Gnomon	exon	29738	31624	.	-	.	ID=exon-XM_003402370.3-12;Dbxref=GeneID:100642270%2CGenbank:XM_003402370.3;Parent=rna-XM_003402370.3
NW_003565557.1	Gnomon	exon	32977	33139	.	-	.	ID=exon-XM_003402370.3-10;Dbxref=GeneID:100642270%2CGenbank:XM_003402370.3;Parent=rna-XM_003402370.3
NW_003565557.1	Gnomon	CDS	447579	447677	.	-	0	Name=XP_020723349.1;ID=cds-XP_020723349.1;Dbxref=GeneID:100649981%2CGenbank:XP_020723349.1;Parent=rna-XM_020867690.1
NW_003565557.1	Gnomon	CDS	447318	447464	.	-	0	Name=XP_020723349.1;ID=cds-XP_020723349.1;Dbxref=GeneID:100649981%2CGenbank:XP_020723349.1;Parent=rna-XM_020867690.1
NW_003565557.1	Gnomon	CDS	446448	446719	.	-	0	Name=XP_020723349.1;ID=cds-XP_020723349.1;Dbxref=GeneID:100649981%2CGenbank:XP_020723349.1;Parent=rna-XM_020867690.1
NW_003565557.1	Gnomon	CDS	446247	446331	.	-	0	Name=XP_020723349.1;ID=cds-XP_020723349.1;Dbxref=GeneID:100649981%2CGenbank:XP_020723349.1;Parent=rna-XM_020867690.1
NW_003565557.1	Gnomon	CDS	445753	446170	.	-	0	Name=XP_020723349.1;ID=cds-XP_020723349.1;Dbxref=GeneID:100649981%2CGenbank:XP_020723349.1;Parent=rna-XM_020867690.1
NW_003565557.1	Gnomon	CDS	445524	445644	.	-	0	Name=XP_020723349.1;ID=cds-XP_020723349.1;Dbxref=GeneID:100649981%2CGenbank:XP_020723349.1;Parent=rna-XM_020867690.1
NW_003565557.1	Gnomon	CDS	445251	445446	.	-	0	Name=XP_020723349.1;ID=cds-XP_020723349.1;Dbxref=GeneID:100649981%2CGenbank:XP_020723349.1;Parent=rna-XM_020867690.1
NW_003565557.1	Gnomon	CDS	444857	445181	.	-	0	Name=XP_020723349.1;ID=cds-XP_020723349.1;Dbxref=GeneID:100649981%2CGenbank:XP_020723349.1;Parent=rna-XM_020867690.1
NW_003565557.1	Gnomon	CDS	444576	444758	.	-	0	Name=XP_020723349.1;ID=cds-XP_020723349.1;Dbxref=GeneID:100649981%2CGenbank:XP_020723349.1;Parent=rna-XM_020867690.1
NW_003565557.1	Gnomon	CDS	444274	444483	.	-	0	Name=XP_020723349.1;ID=cds-XP_020723349.1;Dbxref=GeneID:100649981%2CGenbank:XP_020723349.1;Parent=rna-XM_020867690.1
NW_003565557.1	Gnomon	CDS	443877	444196	.	-	0	Name=XP_020723349.1;ID=cds-XP_020723349.1;Dbxref=GeneID:100649981%2CGenbank:XP_020723349.1;Parent=rna-XM_020867690.1
NW_003565557.1	Gnomon	CDS	443497	443811	.	-	0	Name=XP_020723349.1;ID=cds-XP_020723349.1;Dbxref=GeneID:100649981%2CGenbank:XP_020723349.1;Parent=rna-XM_020867690.1
NW_003565557.1	Gnomon	CDS	443374	443418	.	-	0	Name=XP_020723349.1;ID=cds-XP_020723349.1;Dbxref=GeneID:100649981%2CGenbank:XP_020723349.1;Parent=rna-XM_020867690.1
NW_003565557.1	Gnomon	CDS	443092	443293	.	-	0	Name=XP_020723349.1;ID=cds-XP_020723349.1;Dbxref=GeneID:100649981%2CGenbank:XP_020723349.1;Parent=rna-XM_020867690.1
NW_003565557.1	Gnomon	CDS	442807	443029	.	-	0	Name=XP_020723349.1;ID=cds-XP_020723349.1;Dbxref=GeneID:100649981%2CGenbank:XP_020723349.1;Parent=rna-XM_020867690.1
NW_003565557.1	Gnomon	CDS	442416	442731	.	-	0	Name=XP_020723349.1;ID=cds-XP_020723349.1;Dbxref=GeneID:100649981%2CGenbank:XP_020723349.1;Parent=rna-XM_020867690.1
NW_003565557.1	Gnomon	CDS	442107	442298	.	-	0	Name=XP_020723349.1;ID=cds-XP_020723349.1;Dbxref=GeneID:100649981%2CGenbank:XP_020723349.1;Parent=rna-XM_020867690.1
NW_003565557.1	Gnomon	CDS	441893	442015	.	-	0	Name=XP_020723349.1;ID=cds-XP_020723349.1;Dbxref=GeneID:100649981%2CGenbank:XP_020723349.1;Parent=rna-XM_020867690.1
NW_003565557.1	Gnomon	CDS	890799	890925	.	-	0	Name=XP_012174154.1;ID=cds-XP_012174154.1;Dbxref=GeneID:100642826%2CGenbank:XP_012174154.1;Parent=rna-XM_012318764.2
NW_003565557.1	Gnomon	CDS	888992	889227	.	-	0	Name=XP_012174154.1;ID=cds-XP_012174154.1;Dbxref=GeneID:100642826%2CGenbank:XP_012174154.1;Parent=rna-XM_012318764.2
NW_003565557.1	Gnomon	CDS	888613	888755	.	-	0	Name=XP_012174154.1;ID=cds-XP_012174154.1;Dbxref=GeneID:100642826%2CGenbank:XP_012174154.1;Parent=rna-XM_012318764.2
NW_003565557.1	Gnomon	CDS	888143	888539	.	-	0	Name=XP_012174154.1;ID=cds-XP_012174154.1;Dbxref=GeneID:100642826%2CGenbank:XP_012174154.1;Parent=rna-XM_012318764.2
NW_003565557.1	Gnomon	mRNA	50931	104676	.	+	.	Name=XM_012318674.2;ID=rna-XM_012318674.2;Dbxref=GeneID:100647948%2CGenbank:XM_012318674.2;Parent=gene-LOC100647948
NW_003565557.1	Gnomon	CDS	185892	185917	.	+	0	Name=XP_020723348.1;ID=cds-XP_020723348.1;Dbxref=GeneID:105666757%2CGenbank:XP_020723348.1;Parent=rna-XM_020867689.1
NW_003565557.1	Gnomon	CDS	186891	187170	.	+	0	Name=XP_020723348.1;ID=cds-XP_020723348.1;Dbxref=GeneID:105666757%2CGenbank:XP_020723348.1;Parent=rna-XM_020867689.1
NW_003565557.1	Gnomon	exon	442107	442298	.	-	.	ID=exon-XM_012318697.2-18;Dbxref=GeneID:100649981%2CGenbank:XM_012318697.2;Parent=rna-XM_012318697.2
NW_003565557.1	Gnomon	exon	434884	442015	.	-	.	ID=exon-XM_012318697.2-19;Dbxref=GeneID:100649981%2CGenbank:XM_012318697.2;Parent=rna-XM_012318697.2
NW_003565557.1	Gnomon	exon	443374	443418	.	-	.	ID=exon-XM_012318697.2-14;Dbxref=GeneID:100649981%2CGenbank:XM_012318697.2;Parent=rna-XM_012318697.2
NW_003565557.1	Gnomon	exon	443092	443293	.	-	.	ID=exon-XM_012318697.2-15;Dbxref=GeneID:100649981%2CGenbank:XM_012318697.2;Parent=rna-XM_012318697.2
NW_003565557.1	Gnomon	exon	442807	443029	.	-	.	ID=exon-XM_012318697.2-16;Dbxref=GeneID:100649981%2CGenbank:XM_012318697.2;Parent=rna-XM_012318697.2
NW_003565557.1	Gnomon	exon	442416	442731	.	-	.	ID=exon-XM_012318697.2-17;Dbxref=GeneID:100649981%2CGenbank:XM_012318697.2;Parent=rna-XM_012318697.2
NW_003565557.1	Gnomon	exon	444576	444758	.	-	.	ID=exon-XM_012318697.2-10;Dbxref=GeneID:100649981%2CGenbank:XM_012318697.2;Parent=rna-XM_012318697.2
NW_003565557.1	Gnomon	exon	444274	444483	.	-	.	ID=exon-XM_012318697.2-11;Dbxref=GeneID:100649981%2CGenbank:XM_012318697.2;Parent=rna-XM_012318697.2
NW_003565557.1	Gnomon	exon	443877	444196	.	-	.	ID=exon-XM_012318697.2-12;Dbxref=GeneID:100649981%2CGenbank:XM_012318697.2;Parent=rna-XM_012318697.2
NW_003565557.1	Gnomon	exon	443497	443811	.	-	.	ID=exon-XM_012318697.2-13;Dbxref=GeneID:100649981%2CGenbank:XM_012318697.2;Parent=rna-XM_012318697.2
NW_003565557.1	Gnomon	CDS	37361	37610	.	-	0	Name=XP_003402418.1;ID=cds-XP_003402418.1;Dbxref=GeneID:100642270%2CGenbank:XP_003402418.1;Parent=rna-XM_003402370.3
NW_003565557.1	Gnomon	CDS	35250	35482	.	-	0	Name=XP_003402418.1;ID=cds-XP_003402418.1;Dbxref=GeneID:100642270%2CGenbank:XP_003402418.1;Parent=rna-XM_003402370.3
NW_003565557.1	Gnomon	CDS	35016	35036	.	-	0	Name=XP_003402418.1;ID=cds-XP_003402418.1;Dbxref=GeneID:100642270%2CGenbank:XP_003402418.1;Parent=rna-XM_003402370.3
NW_003565557.1	Gnomon	CDS	34594	34815	.	-	0	Name=XP_003402418.1;ID=cds-XP_003402418.1;Dbxref=GeneID:100642270%2CGenbank:XP_003402418.1;Parent=rna-XM_003402370.3
NW_003565557.1	Gnomon	CDS	34315	34425	.	-	0	Name=XP_003402418.1;ID=cds-XP_003402418.1;Dbxref=GeneID:100642270%2CGenbank:XP_003402418.1;Parent=rna-XM_003402370.3
NW_003565557.1	Gnomon	CDS	33989	34230	.	-	0	Name=XP_003402418.1;ID=cds-XP_003402418.1;Dbxref=GeneID:100642270%2CGenbank:XP_003402418.1;Parent=rna-XM_003402370.3
NW_003565557.1	Gnomon	CDS	33740	33884	.	-	0	Name=XP_003402418.1;ID=cds-XP_003402418.1;Dbxref=GeneID:100642270%2CGenbank:XP_003402418.1;Parent=rna-XM_003402370.3
NW_003565557.1	Gnomon	CDS	33456	33657	.	-	0	Name=XP_003402418.1;ID=cds-XP_003402418.1;Dbxref=GeneID:100642270%2CGenbank:XP_003402418.1;Parent=rna-XM_003402370.3
NW_003565557.1	Gnomon	CDS	33226	33385	.	-	0	Name=XP_003402418.1;ID=cds-XP_003402418.1;Dbxref=GeneID:100642270%2CGenbank:XP_003402418.1;Parent=rna-XM_003402370.3
NW_003565557.1	Gnomon	CDS	32977	33139	.	-	0	Name=XP_003402418.1;ID=cds-XP_003402418.1;Dbxref=GeneID:100642270%2CGenbank:XP_003402418.1;Parent=rna-XM_003402370.3
NW_003565557.1	Gnomon	CDS	32680	32880	.	-	0	Name=XP_003402418.1;ID=cds-XP_003402418.1;Dbxref=GeneID:100642270%2CGenbank:XP_003402418.1;Parent=rna-XM_003402370.3
NW_003565557.1	Gnomon	CDS	31472	31624	.	-	0	Name=XP_003402418.1;ID=cds-XP_003402418.1;Dbxref=GeneID:100642270%2CGenbank:XP_003402418.1;Parent=rna-XM_003402370.3
NW_003565557.1	Gnomon	exon	1120646	1120849	.	-	.	ID=exon-XM_020867739.1-5;Dbxref=GeneID:100643790%2CGenbank:XM_020867739.1;Parent=rna-XM_020867739.1
NW_003565557.1	Gnomon	exon	1118729	1118953	.	-	.	ID=exon-XM_020867739.1-6;Dbxref=GeneID:100643790%2CGenbank:XM_020867739.1;Parent=rna-XM_020867739.1
NW_003565557.1	Gnomon	exon	1125409	1125513	.	-	.	ID=exon-XM_020867739.1-3;Dbxref=GeneID:100643790%2CGenbank:XM_020867739.1;Parent=rna-XM_020867739.1
NW_003565557.1	Gnomon	exon	1124761	1124904	.	-	.	ID=exon-XM_020867739.1-4;Dbxref=GeneID:100643790%2CGenbank:XM_020867739.1;Parent=rna-XM_020867739.1
NW_003565557.1	Gnomon	exon	1139817	1139878	.	-	.	ID=exon-XM_020867739.1-1;Dbxref=GeneID:100643790%2CGenbank:XM_020867739.1;Parent=rna-XM_020867739.1
NW_003565557.1	Gnomon	exon	1125840	1126157	.	-	.	ID=exon-XM_020867739.1-2;Dbxref=GeneID:100643790%2CGenbank:XM_020867739.1;Parent=rna-XM_020867739.1
NW_003565557.1	Gnomon	exon	1113445	1113561	.	-	.	ID=exon-XM_020867739.1-9;Dbxref=GeneID:100643790%2CGenbank:XM_020867739.1;Parent=rna-XM_020867739.1
NW_003565557.1	Gnomon	exon	1118289	1118349	.	-	.	ID=exon-XM_020867739.1-7;Dbxref=GeneID:100643790%2CGenbank:XM_020867739.1;Parent=rna-XM_020867739.1
NW_003565557.1	Gnomon	exon	1114394	1114517	.	-	.	ID=exon-XM_020867739.1-8;Dbxref=GeneID:100643790%2CGenbank:XM_020867739.1;Parent=rna-XM_020867739.1
NW_003565557.1	Gnomon	CDS	464069	464524	.	+	0	Name=XP_012174015.1;ID=cds-XP_012174015.1;Dbxref=GeneID:100650865%2CGenbank:XP_012174015.1;Parent=rna-XM_012318625.2
NW_003565557.1	Gnomon	CDS	473101	473248	.	+	0	Name=XP_012174015.1;ID=cds-XP_012174015.1;Dbxref=GeneID:100650865%2CGenbank:XP_012174015.1;Parent=rna-XM_012318625.2
NW_003565557.1	Gnomon	CDS	473429	473650	.	+	0	Name=XP_012174015.1;ID=cds-XP_012174015.1;Dbxref=GeneID:100650865%2CGenbank:XP_012174015.1;Parent=rna-XM_012318625.2
NW_003565557.1	Gnomon	CDS	474034	474193	.	+	0	Name=XP_012174015.1;ID=cds-XP_012174015.1;Dbxref=GeneID:100650865%2CGenbank:XP_012174015.1;Parent=rna-XM_012318625.2
NW_003565557.1	Gnomon	CDS	474374	474486	.	+	0	Name=XP_012174015.1;ID=cds-XP_012174015.1;Dbxref=GeneID:100650865%2CGenbank:XP_012174015.1;Parent=rna-XM_012318625.2
NW_003565557.1	Gnomon	CDS	476349	476572	.	+	0	Name=XP_012174015.1;ID=cds-XP_012174015.1;Dbxref=GeneID:100650865%2CGenbank:XP_012174015.1;Parent=rna-XM_012318625.2
NW_003565557.1	Gnomon	exon	1100808	1101132	.	+	.	ID=exon-XM_020867740.1-1;Dbxref=GeneID:100643917%2CGenbank:XM_020867740.1;Parent=rna-XM_020867740.1
NW_003565557.1	Gnomon	exon	1101218	1101501	.	+	.	ID=exon-XM_020867740.1-2;Dbxref=GeneID:100643917%2CGenbank:XM_020867740.1;Parent=rna-XM_020867740.1
NW_003565557.1	Gnomon	exon	1101660	1106394	.	+	.	ID=exon-XM_020867740.1-3;Dbxref=GeneID:100643917%2CGenbank:XM_020867740.1;Parent=rna-XM_020867740.1
NW_003565557.1	Gnomon	exon	1106465	1106977	.	+	.	ID=exon-XM_020867740.1-4;Dbxref=GeneID:100643917%2CGenbank:XM_020867740.1;Parent=rna-XM_020867740.1
NW_003565557.1	Gnomon	mRNA	609860	611110	.	+	.	Name=XM_003402353.3;ID=rna-XM_003402353.3;Dbxref=GeneID:100650424%2CGenbank:XM_003402353.3;Parent=gene-LOC100650424
NW_003565557.1	Gnomon	mRNA	611100	612100	.	-	.	Name=XM_003402354.2;ID=rna-XM_003402354.2;Dbxref=GeneID:100650547%2CGenbank:XM_003402354.2;Parent=gene-LOC100650547
NW_003565557.1	Gnomon	CDS	54500	54727	.	-	0	Name=XP_020723347.1;ID=cds-XP_020723347.1;Dbxref=GeneID:110120105%2CGenbank:XP_020723347.1;Parent=rna-XM_020867688.1
NW_003565557.1	Gnomon	CDS	52265	52342	.	-	0	Name=XP_020723347.1;ID=cds-XP_020723347.1;Dbxref=GeneID:110120105%2CGenbank:XP_020723347.1;Parent=rna-XM_020867688.1
NW_003565557.1	Gnomon	CDS	51524	51601	.	-	0	Name=XP_020723347.1;ID=cds-XP_020723347.1;Dbxref=GeneID:110120105%2CGenbank:XP_020723347.1;Parent=rna-XM_020867688.1
NW_003565557.1	Gnomon	mRNA	434884	448644	.	-	.	Name=XM_020867690.1;ID=rna-XM_020867690.1;Dbxref=GeneID:100649981%2CGenbank:XM_020867690.1;Parent=gene-LOC100649981
NW_003565557.1	Gnomon	exon	1118729	1118953	.	-	.	ID=exon-XM_003402384.3-7;Dbxref=GeneID:100643790%2CGenbank:XM_003402384.3;Parent=rna-XM_003402384.3
NW_003565557.1	Gnomon	exon	1118289	1118349	.	-	.	ID=exon-XM_003402384.3-8;Dbxref=GeneID:100643790%2CGenbank:XM_003402384.3;Parent=rna-XM_003402384.3
NW_003565557.1	Gnomon	exon	1114394	1114517	.	-	.	ID=exon-XM_003402384.3-9;Dbxref=GeneID:100643790%2CGenbank:XM_003402384.3;Parent=rna-XM_003402384.3
NW_003565557.1	Gnomon	exon	1125840	1126157	.	-	.	ID=exon-XM_003402384.3-3;Dbxref=GeneID:100643790%2CGenbank:XM_003402384.3;Parent=rna-XM_003402384.3
NW_003565557.1	Gnomon	exon	1125409	1125513	.	-	.	ID=exon-XM_003402384.3-4;Dbxref=GeneID:100643790%2CGenbank:XM_003402384.3;Parent=rna-XM_003402384.3
NW_003565557.1	Gnomon	exon	1124839	1124904	.	-	.	ID=exon-XM_003402384.3-5;Dbxref=GeneID:100643790%2CGenbank:XM_003402384.3;Parent=rna-XM_003402384.3
NW_003565557.1	Gnomon	exon	1120646	1120849	.	-	.	ID=exon-XM_003402384.3-6;Dbxref=GeneID:100643790%2CGenbank:XM_003402384.3;Parent=rna-XM_003402384.3
NW_003565557.1	Gnomon	exon	1138922	1139886	.	-	.	ID=exon-XM_003402384.3-1;Dbxref=GeneID:100643790%2CGenbank:XM_003402384.3;Parent=rna-XM_003402384.3
NW_003565557.1	Gnomon	exon	1133611	1135211	.	-	.	ID=exon-XM_003402384.3-2;Dbxref=GeneID:100643790%2CGenbank:XM_003402384.3;Parent=rna-XM_003402384.3
NW_003565557.1	Gnomon	CDS	758183	758330	.	-	0	Name=XP_003402417.1;ID=cds-XP_003402417.1;Dbxref=GeneID:100652300%2CGenbank:XP_003402417.1;Parent=rna-XM_003402369.3
NW_003565557.1	Gnomon	CDS	757948	758108	.	-	0	Name=XP_003402417.1;ID=cds-XP_003402417.1;Dbxref=GeneID:100652300%2CGenbank:XP_003402417.1;Parent=rna-XM_003402369.3
NW_003565557.1	Gnomon	CDS	757527	757862	.	-	0	Name=XP_003402417.1;ID=cds-XP_003402417.1;Dbxref=GeneID:100652300%2CGenbank:XP_003402417.1;Parent=rna-XM_003402369.3
NW_003565557.1	Gnomon	exon	80454	80924	.	+	.	ID=exon-XM_012318665.2-10;Dbxref=GeneID:100647948%2CGenbank:XM_012318665.2;Parent=rna-XM_012318665.2
NW_003565557.1	Gnomon	exon	81000	82205	.	+	.	ID=exon-XM_012318665.2-11;Dbxref=GeneID:100647948%2CGenbank:XM_012318665.2;Parent=rna-XM_012318665.2
NW_003565557.1	Gnomon	exon	82304	82387	.	+	.	ID=exon-XM_012318665.2-12;Dbxref=GeneID:100647948%2CGenbank:XM_012318665.2;Parent=rna-XM_012318665.2
NW_003565557.1	Gnomon	exon	83467	83688	.	+	.	ID=exon-XM_012318665.2-13;Dbxref=GeneID:100647948%2CGenbank:XM_012318665.2;Parent=rna-XM_012318665.2
NW_003565557.1	Gnomon	exon	85258	88028	.	+	.	ID=exon-XM_012318665.2-14;Dbxref=GeneID:100647948%2CGenbank:XM_012318665.2;Parent=rna-XM_012318665.2
NW_003565557.1	Gnomon	exon	88286	88297	.	+	.	ID=exon-XM_012318665.2-15;Dbxref=GeneID:100647948%2CGenbank:XM_012318665.2;Parent=rna-XM_012318665.2
NW_003565557.1	Gnomon	exon	442107	442298	.	-	.	ID=exon-XM_003402435.3-17;Dbxref=GeneID:100649981%2CGenbank:XM_003402435.3;Parent=rna-XM_003402435.3
NW_003565557.1	Gnomon	exon	89091	91218	.	+	.	ID=exon-XM_012318665.2-16;Dbxref=GeneID:100647948%2CGenbank:XM_012318665.2;Parent=rna-XM_012318665.2
NW_003565557.1	Gnomon	exon	434884	442015	.	-	.	ID=exon-XM_003402435.3-18;Dbxref=GeneID:100649981%2CGenbank:XM_003402435.3;Parent=rna-XM_003402435.3
NW_003565557.1	Gnomon	exon	91307	91554	.	+	.	ID=exon-XM_012318665.2-17;Dbxref=GeneID:100647948%2CGenbank:XM_012318665.2;Parent=rna-XM_012318665.2
NW_003565557.1	Gnomon	exon	442807	443029	.	-	.	ID=exon-XM_003402435.3-15;Dbxref=GeneID:100649981%2CGenbank:XM_003402435.3;Parent=rna-XM_003402435.3
NW_003565557.1	Gnomon	exon	92308	92382	.	+	.	ID=exon-XM_012318665.2-18;Dbxref=GeneID:100647948%2CGenbank:XM_012318665.2;Parent=rna-XM_012318665.2
NW_003565557.1	Gnomon	exon	442416	442731	.	-	.	ID=exon-XM_003402435.3-16;Dbxref=GeneID:100649981%2CGenbank:XM_003402435.3;Parent=rna-XM_003402435.3
NW_003565557.1	Gnomon	exon	92737	92908	.	+	.	ID=exon-XM_012318665.2-19;Dbxref=GeneID:100647948%2CGenbank:XM_012318665.2;Parent=rna-XM_012318665.2
NW_003565557.1	Gnomon	exon	444576	444758	.	-	.	ID=exon-XM_003402435.3-10;Dbxref=GeneID:100649981%2CGenbank:XM_003402435.3;Parent=rna-XM_003402435.3
NW_003565557.1	Gnomon	exon	443497	443811	.	-	.	ID=exon-XM_003402435.3-13;Dbxref=GeneID:100649981%2CGenbank:XM_003402435.3;Parent=rna-XM_003402435.3
NW_003565557.1	Gnomon	exon	443092	443293	.	-	.	ID=exon-XM_003402435.3-14;Dbxref=GeneID:100649981%2CGenbank:XM_003402435.3;Parent=rna-XM_003402435.3
NW_003565557.1	Gnomon	exon	444274	444483	.	-	.	ID=exon-XM_003402435.3-11;Dbxref=GeneID:100649981%2CGenbank:XM_003402435.3;Parent=rna-XM_003402435.3
NW_003565557.1	Gnomon	exon	443877	444196	.	-	.	ID=exon-XM_003402435.3-12;Dbxref=GeneID:100649981%2CGenbank:XM_003402435.3;Parent=rna-XM_003402435.3
NW_003565557.1	Gnomon	exon	92987	93104	.	+	.	ID=exon-XM_012318665.2-20;Dbxref=GeneID:100647948%2CGenbank:XM_012318665.2;Parent=rna-XM_012318665.2
NW_003565557.1	Gnomon	exon	93183	93412	.	+	.	ID=exon-XM_012318665.2-21;Dbxref=GeneID:100647948%2CGenbank:XM_012318665.2;Parent=rna-XM_012318665.2
NW_003565557.1	Gnomon	exon	93486	93603	.	+	.	ID=exon-XM_012318665.2-22;Dbxref=GeneID:100647948%2CGenbank:XM_012318665.2;Parent=rna-XM_012318665.2
NW_003565557.1	Gnomon	exon	97282	97433	.	+	.	ID=exon-XM_012318665.2-23;Dbxref=GeneID:100647948%2CGenbank:XM_012318665.2;Parent=rna-XM_012318665.2
NW_003565557.1	Gnomon	exon	100602	100764	.	+	.	ID=exon-XM_012318665.2-24;Dbxref=GeneID:100647948%2CGenbank:XM_012318665.2;Parent=rna-XM_012318665.2
NW_003565557.1	Gnomon	exon	100862	100999	.	+	.	ID=exon-XM_012318665.2-25;Dbxref=GeneID:100647948%2CGenbank:XM_012318665.2;Parent=rna-XM_012318665.2
NW_003565557.1	Gnomon	exon	101085	101262	.	+	.	ID=exon-XM_012318665.2-26;Dbxref=GeneID:100647948%2CGenbank:XM_012318665.2;Parent=rna-XM_012318665.2
NW_003565557.1	Gnomon	exon	101757	101819	.	+	.	ID=exon-XM_012318665.2-27;Dbxref=GeneID:100647948%2CGenbank:XM_012318665.2;Parent=rna-XM_012318665.2
NW_003565557.1	Gnomon	exon	102211	102330	.	+	.	ID=exon-XM_012318665.2-28;Dbxref=GeneID:100647948%2CGenbank:XM_012318665.2;Parent=rna-XM_012318665.2
NW_003565557.1	Gnomon	exon	102784	102843	.	+	.	ID=exon-XM_012318665.2-29;Dbxref=GeneID:100647948%2CGenbank:XM_012318665.2;Parent=rna-XM_012318665.2
NW_003565557.1	Gnomon	exon	103103	104676	.	+	.	ID=exon-XM_012318665.2-30;Dbxref=GeneID:100647948%2CGenbank:XM_012318665.2;Parent=rna-XM_012318665.2
NW_003565557.1	Gnomon	CDS	75921	76102	.	-	0	Name=XP_020723346.1;ID=cds-XP_020723346.1;Dbxref=GeneID:110120104%2CGenbank:XP_020723346.1;Parent=rna-XM_020867687.1
NW_003565557.1	Gnomon	CDS	70713	70923	.	-	0	Name=XP_020723346.1;ID=cds-XP_020723346.1;Dbxref=GeneID:110120104%2CGenbank:XP_020723346.1;Parent=rna-XM_020867687.1
NW_003565557.1	Gnomon	CDS	70288	70476	.	-	0	Name=XP_020723346.1;ID=cds-XP_020723346.1;Dbxref=GeneID:110120104%2CGenbank:XP_020723346.1;Parent=rna-XM_020867687.1
NW_003565557.1	Gnomon	exon	534490	534565	.	+	.	ID=exon-XM_012318723.1-2;Dbxref=GeneID:100642353%2CGenbank:XM_012318723.1;Parent=rna-XM_012318723.1
NW_003565557.1	Gnomon	exon	536525	536579	.	+	.	ID=exon-XM_012318723.1-3;Dbxref=GeneID:100642353%2CGenbank:XM_012318723.1;Parent=rna-XM_012318723.1
NW_003565557.1	Gnomon	exon	537580	537699	.	+	.	ID=exon-XM_012318723.1-4;Dbxref=GeneID:100642353%2CGenbank:XM_012318723.1;Parent=rna-XM_012318723.1
NW_003565557.1	Gnomon	exon	540866	540963	.	+	.	ID=exon-XM_012318723.1-5;Dbxref=GeneID:100642353%2CGenbank:XM_012318723.1;Parent=rna-XM_012318723.1
NW_003565557.1	Gnomon	exon	545940	545994	.	+	.	ID=exon-XM_012318723.1-6;Dbxref=GeneID:100642353%2CGenbank:XM_012318723.1;Parent=rna-XM_012318723.1
NW_003565557.1	Gnomon	exon	546078	546151	.	+	.	ID=exon-XM_012318723.1-7;Dbxref=GeneID:100642353%2CGenbank:XM_012318723.1;Parent=rna-XM_012318723.1
NW_003565557.1	Gnomon	exon	546641	546820	.	+	.	ID=exon-XM_012318723.1-8;Dbxref=GeneID:100642353%2CGenbank:XM_012318723.1;Parent=rna-XM_012318723.1
NW_003565557.1	Gnomon	exon	546918	547122	.	+	.	ID=exon-XM_012318723.1-9;Dbxref=GeneID:100642353%2CGenbank:XM_012318723.1;Parent=rna-XM_012318723.1
NW_003565557.1	Gnomon	exon	534126	534145	.	+	.	ID=exon-XM_012318723.1-1;Dbxref=GeneID:100642353%2CGenbank:XM_012318723.1;Parent=rna-XM_012318723.1
NW_003565557.1	Gnomon	mRNA	57893	104676	.	+	.	Name=XM_012318672.2;ID=rna-XM_012318672.2;Dbxref=GeneID:100647948%2CGenbank:XM_012318672.2;Parent=gene-LOC100647948
NW_003565557.1	Gnomon	mRNA	611100	611866	.	-	.	Name=XM_020867701.1;ID=rna-XM_020867701.1;Dbxref=GeneID:100650547%2CGenbank:XM_020867701.1;Parent=gene-LOC100650547
NW_003565557.1	Gnomon	mRNA	434884	448644	.	-	.	Name=XM_020867691.1;ID=rna-XM_020867691.1;Dbxref=GeneID:100649981%2CGenbank:XM_020867691.1;Parent=gene-LOC100649981
NW_003565557.1	Gnomon	exon	1092492	1092768	.	+	.	ID=exon-XM_012318770.2-3;Dbxref=GeneID:100643509%2CGenbank:XM_012318770.2;Parent=rna-XM_012318770.2
NW_003565557.1	Gnomon	exon	1091710	1091804	.	+	.	ID=exon-XM_012318770.2-1;Dbxref=GeneID:100643509%2CGenbank:XM_012318770.2;Parent=rna-XM_012318770.2
NW_003565557.1	Gnomon	exon	1092208	1092410	.	+	.	ID=exon-XM_012318770.2-2;Dbxref=GeneID:100643509%2CGenbank:XM_012318770.2;Parent=rna-XM_012318770.2
NW_003565557.1	Gnomon	exon	819723	821456	.	+	.	ID=exon-XM_020867716.1-8;Dbxref=GeneID:100647483%2CGenbank:XM_020867716.1;Parent=rna-XM_020867716.1
NW_003565557.1	Gnomon	exon	790321	790657	.	+	.	ID=exon-XM_020867716.1-2;Dbxref=GeneID:100647483%2CGenbank:XM_020867716.1;Parent=rna-XM_020867716.1
NW_003565557.1	Gnomon	exon	796241	796390	.	+	.	ID=exon-XM_020867716.1-3;Dbxref=GeneID:100647483%2CGenbank:XM_020867716.1;Parent=rna-XM_020867716.1
NW_003565557.1	Gnomon	exon	783423	783922	.	+	.	ID=exon-XM_020867716.1-1;Dbxref=GeneID:100647483%2CGenbank:XM_020867716.1;Parent=rna-XM_020867716.1
NW_003565557.1	Gnomon	exon	819120	819287	.	+	.	ID=exon-XM_020867716.1-6;Dbxref=GeneID:100647483%2CGenbank:XM_020867716.1;Parent=rna-XM_020867716.1
NW_003565557.1	Gnomon	exon	819572	819637	.	+	.	ID=exon-XM_020867716.1-7;Dbxref=GeneID:100647483%2CGenbank:XM_020867716.1;Parent=rna-XM_020867716.1
NW_003565557.1	Gnomon	exon	796647	796763	.	+	.	ID=exon-XM_020867716.1-4;Dbxref=GeneID:100647483%2CGenbank:XM_020867716.1;Parent=rna-XM_020867716.1
NW_003565557.1	Gnomon	exon	815276	817723	.	+	.	ID=exon-XM_020867716.1-5;Dbxref=GeneID:100647483%2CGenbank:XM_020867716.1;Parent=rna-XM_020867716.1
NW_003565557.1	Gnomon	exon	1416435	1416535	.	+	.	ID=exon-XM_003402392.3-10;Dbxref=GeneID:100644744%2CGenbank:XM_003402392.3;Parent=rna-XM_003402392.3
NW_003565557.1	Gnomon	exon	1416626	1416967	.	+	.	ID=exon-XM_003402392.3-11;Dbxref=GeneID:100644744%2CGenbank:XM_003402392.3;Parent=rna-XM_003402392.3
NW_003565557.1	Gnomon	exon	1417126	1418606	.	+	.	ID=exon-XM_003402392.3-12;Dbxref=GeneID:100644744%2CGenbank:XM_003402392.3;Parent=rna-XM_003402392.3
NW_003565557.1	Gnomon	exon	24361	24806	.	+	.	ID=exon-XM_003402361.3-4;Dbxref=GeneID:100651426%2CGenbank:XM_003402361.3;Parent=rna-XM_003402361.3
NW_003565557.1	Gnomon	exon	23420	23584	.	+	.	ID=exon-XM_003402361.3-1;Dbxref=GeneID:100651426%2CGenbank:XM_003402361.3;Parent=rna-XM_003402361.3
NW_003565557.1	Gnomon	exon	23932	24042	.	+	.	ID=exon-XM_003402361.3-2;Dbxref=GeneID:100651426%2CGenbank:XM_003402361.3;Parent=rna-XM_003402361.3
NW_003565557.1	Gnomon	exon	24125	24281	.	+	.	ID=exon-XM_003402361.3-3;Dbxref=GeneID:100651426%2CGenbank:XM_003402361.3;Parent=rna-XM_003402361.3
NW_003565557.1	Gnomon	exon	106286	106570	.	-	.	ID=exon-XM_020867686.1-6;Dbxref=GeneID:100645967%2CGenbank:XM_020867686.1;Parent=rna-XM_020867686.1
NW_003565557.1	Gnomon	exon	105665	106202	.	-	.	ID=exon-XM_020867686.1-7;Dbxref=GeneID:100645967%2CGenbank:XM_020867686.1;Parent=rna-XM_020867686.1
NW_003565557.1	Gnomon	exon	106844	108065	.	-	.	ID=exon-XM_020867686.1-4;Dbxref=GeneID:100645967%2CGenbank:XM_020867686.1;Parent=rna-XM_020867686.1
NW_003565557.1	Gnomon	exon	106646	106767	.	-	.	ID=exon-XM_020867686.1-5;Dbxref=GeneID:100645967%2CGenbank:XM_020867686.1;Parent=rna-XM_020867686.1
NW_003565557.1	Gnomon	exon	109362	109764	.	-	.	ID=exon-XM_020867686.1-2;Dbxref=GeneID:100645967%2CGenbank:XM_020867686.1;Parent=rna-XM_020867686.1
NW_003565557.1	Gnomon	exon	108146	108315	.	-	.	ID=exon-XM_020867686.1-3;Dbxref=GeneID:100645967%2CGenbank:XM_020867686.1;Parent=rna-XM_020867686.1
NW_003565557.1	Gnomon	exon	110358	110866	.	-	.	ID=exon-XM_020867686.1-1;Dbxref=GeneID:100645967%2CGenbank:XM_020867686.1;Parent=rna-XM_020867686.1
NW_003565557.1	Gnomon	exon	105326	105582	.	-	.	ID=exon-XM_020867686.1-8;Dbxref=GeneID:100645967%2CGenbank:XM_020867686.1;Parent=rna-XM_020867686.1
NW_003565557.1	Gnomon	exon	104766	105260	.	-	.	ID=exon-XM_020867686.1-9;Dbxref=GeneID:100645967%2CGenbank:XM_020867686.1;Parent=rna-XM_020867686.1
NW_003565557.1	Gnomon	mRNA	64613	104676	.	+	.	Name=XM_012318673.2;ID=rna-XM_012318673.2;Dbxref=GeneID:100647948%2CGenbank:XM_012318673.2;Parent=gene-LOC100647948
NW_003565557.1	Gnomon	exon	1454160	1455105	.	+	.	ID=exon-XM_012318802.2-16;Dbxref=GeneID:100645355%2CGenbank:XM_012318802.2;Parent=rna-XM_012318802.2
NW_003565557.1	Gnomon	exon	1452421	1452783	.	+	.	ID=exon-XM_012318802.2-14;Dbxref=GeneID:100645355%2CGenbank:XM_012318802.2;Parent=rna-XM_012318802.2
NW_003565557.1	Gnomon	exon	1452862	1453009	.	+	.	ID=exon-XM_012318802.2-15;Dbxref=GeneID:100645355%2CGenbank:XM_012318802.2;Parent=rna-XM_012318802.2
NW_003565557.1	Gnomon	exon	1449387	1450591	.	+	.	ID=exon-XM_012318802.2-12;Dbxref=GeneID:100645355%2CGenbank:XM_012318802.2;Parent=rna-XM_012318802.2
NW_003565557.1	Gnomon	exon	1450670	1450804	.	+	.	ID=exon-XM_012318802.2-13;Dbxref=GeneID:100645355%2CGenbank:XM_012318802.2;Parent=rna-XM_012318802.2
NW_003565557.1	Gnomon	exon	1448804	1448991	.	+	.	ID=exon-XM_012318802.2-10;Dbxref=GeneID:100645355%2CGenbank:XM_012318802.2;Parent=rna-XM_012318802.2
NW_003565557.1	Gnomon	exon	1449064	1449301	.	+	.	ID=exon-XM_012318802.2-11;Dbxref=GeneID:100645355%2CGenbank:XM_012318802.2;Parent=rna-XM_012318802.2
NW_003565557.1	Gnomon	CDS	110358	110846	.	-	0	Name=XP_020723345.1;ID=cds-XP_020723345.1;Dbxref=GeneID:100645967%2CGenbank:XP_020723345.1;Parent=rna-XM_020867686.1
NW_003565557.1	Gnomon	CDS	109362	109764	.	-	0	Name=XP_020723345.1;ID=cds-XP_020723345.1;Dbxref=GeneID:100645967%2CGenbank:XP_020723345.1;Parent=rna-XM_020867686.1
NW_003565557.1	Gnomon	CDS	108146	108315	.	-	0	Name=XP_020723345.1;ID=cds-XP_020723345.1;Dbxref=GeneID:100645967%2CGenbank:XP_020723345.1;Parent=rna-XM_020867686.1
NW_003565557.1	Gnomon	CDS	106844	108065	.	-	0	Name=XP_020723345.1;ID=cds-XP_020723345.1;Dbxref=GeneID:100645967%2CGenbank:XP_020723345.1;Parent=rna-XM_020867686.1
NW_003565557.1	Gnomon	CDS	106646	106767	.	-	0	Name=XP_020723345.1;ID=cds-XP_020723345.1;Dbxref=GeneID:100645967%2CGenbank:XP_020723345.1;Parent=rna-XM_020867686.1
NW_003565557.1	Gnomon	CDS	106286	106570	.	-	0	Name=XP_020723345.1;ID=cds-XP_020723345.1;Dbxref=GeneID:100645967%2CGenbank:XP_020723345.1;Parent=rna-XM_020867686.1
NW_003565557.1	Gnomon	CDS	105665	106202	.	-	0	Name=XP_020723345.1;ID=cds-XP_020723345.1;Dbxref=GeneID:100645967%2CGenbank:XP_020723345.1;Parent=rna-XM_020867686.1
NW_003565557.1	Gnomon	CDS	105326	105582	.	-	0	Name=XP_020723345.1;ID=cds-XP_020723345.1;Dbxref=GeneID:100645967%2CGenbank:XP_020723345.1;Parent=rna-XM_020867686.1
NW_003565557.1	Gnomon	CDS	105114	105260	.	-	0	Name=XP_020723345.1;ID=cds-XP_020723345.1;Dbxref=GeneID:100645967%2CGenbank:XP_020723345.1;Parent=rna-XM_020867686.1
NW_003565557.1	Gnomon	exon	444857	445181	.	-	.	ID=exon-XR_001099582.2-9;Dbxref=GeneID:100649981%2CGenbank:XR_001099582.2;Parent=rna-XR_001099582.2
NW_003565557.1	Gnomon	exon	445524	445644	.	-	.	ID=exon-XR_001099582.2-7;Dbxref=GeneID:100649981%2CGenbank:XR_001099582.2;Parent=rna-XR_001099582.2
NW_003565557.1	Gnomon	exon	445251	445446	.	-	.	ID=exon-XR_001099582.2-8;Dbxref=GeneID:100649981%2CGenbank:XR_001099582.2;Parent=rna-XR_001099582.2
NW_003565557.1	Gnomon	exon	446247	446331	.	-	.	ID=exon-XR_001099582.2-5;Dbxref=GeneID:100649981%2CGenbank:XR_001099582.2;Parent=rna-XR_001099582.2
NW_003565557.1	Gnomon	exon	445753	446170	.	-	.	ID=exon-XR_001099582.2-6;Dbxref=GeneID:100649981%2CGenbank:XR_001099582.2;Parent=rna-XR_001099582.2
NW_003565557.1	Gnomon	exon	447318	447464	.	-	.	ID=exon-XR_001099582.2-3;Dbxref=GeneID:100649981%2CGenbank:XR_001099582.2;Parent=rna-XR_001099582.2
NW_003565557.1	Gnomon	exon	446448	446719	.	-	.	ID=exon-XR_001099582.2-4;Dbxref=GeneID:100649981%2CGenbank:XR_001099582.2;Parent=rna-XR_001099582.2
NW_003565557.1	Gnomon	exon	448538	448649	.	-	.	ID=exon-XR_001099582.2-1;Dbxref=GeneID:100649981%2CGenbank:XR_001099582.2;Parent=rna-XR_001099582.2
NW_003565557.1	Gnomon	exon	447579	447692	.	-	.	ID=exon-XR_001099582.2-2;Dbxref=GeneID:100649981%2CGenbank:XR_001099582.2;Parent=rna-XR_001099582.2
NW_003565557.1	Gnomon	mRNA	634052	641634	.	-	.	Name=XM_020867702.1;ID=rna-XM_020867702.1;Dbxref=GeneID:100650746%2CGenbank:XM_020867702.1;Parent=gene-LOC100650746
NW_003565557.1	Gnomon	mRNA	1410218	1418606	.	+	.	Name=XM_020867692.1;ID=rna-XM_020867692.1;Dbxref=GeneID:100644744%2CGenbank:XM_020867692.1;Parent=gene-LOC100644744
NW_003565557.1	Gnomon	exon	504971	506367	.	+	.	ID=exon-XM_012318717.2-4;Dbxref=GeneID:105665610%2CGenbank:XM_012318717.2;Parent=rna-XM_012318717.2
NW_003565557.1	Gnomon	exon	506443	506706	.	+	.	ID=exon-XM_012318717.2-5;Dbxref=GeneID:105665610%2CGenbank:XM_012318717.2;Parent=rna-XM_012318717.2
NW_003565557.1	Gnomon	exon	506778	507341	.	+	.	ID=exon-XM_012318717.2-6;Dbxref=GeneID:105665610%2CGenbank:XM_012318717.2;Parent=rna-XM_012318717.2
NW_003565557.1	Gnomon	exon	507413	507958	.	+	.	ID=exon-XM_012318717.2-7;Dbxref=GeneID:105665610%2CGenbank:XM_012318717.2;Parent=rna-XM_012318717.2
NW_003565557.1	Gnomon	exon	504175	504184	.	+	.	ID=exon-XM_012318717.2-1;Dbxref=GeneID:105665610%2CGenbank:XM_012318717.2;Parent=rna-XM_012318717.2
NW_003565557.1	Gnomon	exon	504459	504655	.	+	.	ID=exon-XM_012318717.2-2;Dbxref=GeneID:105665610%2CGenbank:XM_012318717.2;Parent=rna-XM_012318717.2
NW_003565557.1	Gnomon	exon	504724	504904	.	+	.	ID=exon-XM_012318717.2-3;Dbxref=GeneID:105665610%2CGenbank:XM_012318717.2;Parent=rna-XM_012318717.2
NW_003565557.1	Gnomon	exon	734043	734126	.	-	.	ID=exon-XM_020867719.1-1;Dbxref=GeneID:100652022%2CGenbank:XM_020867719.1;Parent=rna-XM_020867719.1
NW_003565557.1	Gnomon	exon	733261	733796	.	-	.	ID=exon-XM_020867719.1-2;Dbxref=GeneID:100652022%2CGenbank:XM_020867719.1;Parent=rna-XM_020867719.1
NW_003565557.1	Gnomon	exon	1381696	1382081	.	-	.	ID=exon-XM_003402389.3-1;Dbxref=GeneID:100644385%2CGenbank:XM_003402389.3;Parent=rna-XM_003402389.3
NW_003565557.1	Gnomon	exon	732787	733186	.	-	.	ID=exon-XM_020867719.1-3;Dbxref=GeneID:100652022%2CGenbank:XM_020867719.1;Parent=rna-XM_020867719.1
NW_003565557.1	Gnomon	exon	732370	732702	.	-	.	ID=exon-XM_020867719.1-4;Dbxref=GeneID:100652022%2CGenbank:XM_020867719.1;Parent=rna-XM_020867719.1
NW_003565557.1	Gnomon	exon	1381025	1381590	.	-	.	ID=exon-XM_003402389.3-2;Dbxref=GeneID:100644385%2CGenbank:XM_003402389.3;Parent=rna-XM_003402389.3
NW_003565557.1	Gnomon	exon	730556	730697	.	-	.	ID=exon-XM_020867719.1-9;Dbxref=GeneID:100652022%2CGenbank:XM_020867719.1;Parent=rna-XM_020867719.1
NW_003565557.1	Gnomon	exon	731974	732300	.	-	.	ID=exon-XM_020867719.1-5;Dbxref=GeneID:100652022%2CGenbank:XM_020867719.1;Parent=rna-XM_020867719.1
NW_003565557.1	Gnomon	exon	731687	731896	.	-	.	ID=exon-XM_020867719.1-6;Dbxref=GeneID:100652022%2CGenbank:XM_020867719.1;Parent=rna-XM_020867719.1
NW_003565557.1	Gnomon	exon	731122	731625	.	-	.	ID=exon-XM_020867719.1-7;Dbxref=GeneID:100652022%2CGenbank:XM_020867719.1;Parent=rna-XM_020867719.1
NW_003565557.1	Gnomon	exon	730773	731037	.	-	.	ID=exon-XM_020867719.1-8;Dbxref=GeneID:100652022%2CGenbank:XM_020867719.1;Parent=rna-XM_020867719.1
NW_003565557.1	Gnomon	exon	1099181	1099326	.	-	.	ID=exon-XM_012318771.2-1;Dbxref=GeneID:100647597%2CGenbank:XM_012318771.2;Parent=rna-XM_012318771.2
NW_003565557.1	Gnomon	exon	1098640	1098783	.	-	.	ID=exon-XM_012318771.2-2;Dbxref=GeneID:100647597%2CGenbank:XM_012318771.2;Parent=rna-XM_012318771.2
NW_003565557.1	Gnomon	exon	1098304	1098561	.	-	.	ID=exon-XM_012318771.2-3;Dbxref=GeneID:100647597%2CGenbank:XM_012318771.2;Parent=rna-XM_012318771.2
NW_003565557.1	Gnomon	CDS	1101317	1101501	.	+	0	Name=XP_020723402.1;ID=cds-XP_020723402.1;Dbxref=GeneID:100643917%2CGenbank:XP_020723402.1;Parent=rna-XM_020867743.1
NW_003565557.1	Gnomon	CDS	1101660	1102903	.	+	0	Name=XP_020723402.1;ID=cds-XP_020723402.1;Dbxref=GeneID:100643917%2CGenbank:XP_020723402.1;Parent=rna-XM_020867743.1
NW_003565557.1	Gnomon	CDS	1102985	1106394	.	+	0	Name=XP_020723402.1;ID=cds-XP_020723402.1;Dbxref=GeneID:100643917%2CGenbank:XP_020723402.1;Parent=rna-XM_020867743.1
NW_003565557.1	Gnomon	CDS	1106465	1106476	.	+	0	Name=XP_020723402.1;ID=cds-XP_020723402.1;Dbxref=GeneID:100643917%2CGenbank:XP_020723402.1;Parent=rna-XM_020867743.1
NW_003565557.1	Gnomon	exon	67244	67305	.	+	.	ID=exon-XM_012318665.2-2;Dbxref=GeneID:100647948%2CGenbank:XM_012318665.2;Parent=rna-XM_012318665.2
NW_003565557.1	Gnomon	exon	71791	71850	.	+	.	ID=exon-XM_012318665.2-3;Dbxref=GeneID:100647948%2CGenbank:XM_012318665.2;Parent=rna-XM_012318665.2
NW_003565557.1	Gnomon	exon	64613	64738	.	+	.	ID=exon-XM_012318665.2-1;Dbxref=GeneID:100647948%2CGenbank:XM_012318665.2;Parent=rna-XM_012318665.2
NW_003565557.1	Gnomon	exon	78077	78356	.	+	.	ID=exon-XM_012318665.2-6;Dbxref=GeneID:100647948%2CGenbank:XM_012318665.2;Parent=rna-XM_012318665.2
NW_003565557.1	Gnomon	exon	78693	79143	.	+	.	ID=exon-XM_012318665.2-7;Dbxref=GeneID:100647948%2CGenbank:XM_012318665.2;Parent=rna-XM_012318665.2
NW_003565557.1	Gnomon	CDS	964226	964374	.	-	0	Name=XP_020723392.1;ID=cds-XP_020723392.1;Dbxref=GeneID:100643265%2CGenbank:XP_020723392.1;Parent=rna-XM_020867733.1
NW_003565557.1	Gnomon	CDS	963689	963987	.	-	0	Name=XP_020723392.1;ID=cds-XP_020723392.1;Dbxref=GeneID:100643265%2CGenbank:XP_020723392.1;Parent=rna-XM_020867733.1
NW_003565557.1	Gnomon	CDS	958243	958376	.	-	0	Name=XP_020723392.1;ID=cds-XP_020723392.1;Dbxref=GeneID:100643265%2CGenbank:XP_020723392.1;Parent=rna-XM_020867733.1
NW_003565557.1	Gnomon	CDS	944897	945122	.	-	0	Name=XP_020723392.1;ID=cds-XP_020723392.1;Dbxref=GeneID:100643265%2CGenbank:XP_020723392.1;Parent=rna-XM_020867733.1
NW_003565557.1	Gnomon	CDS	938432	938719	.	-	0	Name=XP_020723392.1;ID=cds-XP_020723392.1;Dbxref=GeneID:100643265%2CGenbank:XP_020723392.1;Parent=rna-XM_020867733.1
NW_003565557.1	Gnomon	CDS	937947	938356	.	-	0	Name=XP_020723392.1;ID=cds-XP_020723392.1;Dbxref=GeneID:100643265%2CGenbank:XP_020723392.1;Parent=rna-XM_020867733.1
NW_003565557.1	Gnomon	CDS	937381	937652	.	-	0	Name=XP_020723392.1;ID=cds-XP_020723392.1;Dbxref=GeneID:100643265%2CGenbank:XP_020723392.1;Parent=rna-XM_020867733.1
NW_003565557.1	Gnomon	CDS	936930	937102	.	-	0	Name=XP_020723392.1;ID=cds-XP_020723392.1;Dbxref=GeneID:100643265%2CGenbank:XP_020723392.1;Parent=rna-XM_020867733.1
NW_003565557.1	Gnomon	CDS	935254	935334	.	-	0	Name=XP_020723392.1;ID=cds-XP_020723392.1;Dbxref=GeneID:100643265%2CGenbank:XP_020723392.1;Parent=rna-XM_020867733.1
NW_003565557.1	Gnomon	CDS	933192	933377	.	-	0	Name=XP_020723392.1;ID=cds-XP_020723392.1;Dbxref=GeneID:100643265%2CGenbank:XP_020723392.1;Parent=rna-XM_020867733.1
NW_003565557.1	Gnomon	CDS	932862	933089	.	-	0	Name=XP_020723392.1;ID=cds-XP_020723392.1;Dbxref=GeneID:100643265%2CGenbank:XP_020723392.1;Parent=rna-XM_020867733.1
NW_003565557.1	Gnomon	CDS	932523	932616	.	-	0	Name=XP_020723392.1;ID=cds-XP_020723392.1;Dbxref=GeneID:100643265%2CGenbank:XP_020723392.1;Parent=rna-XM_020867733.1
NW_003565557.1	Gnomon	CDS	928904	929177	.	-	0	Name=XP_020723392.1;ID=cds-XP_020723392.1;Dbxref=GeneID:100643265%2CGenbank:XP_020723392.1;Parent=rna-XM_020867733.1
NW_003565557.1	Gnomon	exon	72573	72662	.	+	.	ID=exon-XM_012318665.2-4;Dbxref=GeneID:100647948%2CGenbank:XM_012318665.2;Parent=rna-XM_012318665.2
NW_003565557.1	Gnomon	exon	73006	73176	.	+	.	ID=exon-XM_012318665.2-5;Dbxref=GeneID:100647948%2CGenbank:XM_012318665.2;Parent=rna-XM_012318665.2
NW_003565557.1	Gnomon	exon	79242	79499	.	+	.	ID=exon-XM_012318665.2-8;Dbxref=GeneID:100647948%2CGenbank:XM_012318665.2;Parent=rna-XM_012318665.2
NW_003565557.1	Gnomon	exon	79575	80148	.	+	.	ID=exon-XM_012318665.2-9;Dbxref=GeneID:100647948%2CGenbank:XM_012318665.2;Parent=rna-XM_012318665.2
NW_003565557.1	Gnomon	CDS	1371233	1372927	.	-	0	Name=XP_020723393.1;ID=cds-XP_020723393.1;Dbxref=GeneID:100644155%2CGenbank:XP_020723393.1;Parent=rna-XM_020867734.1
NW_003565557.1	Gnomon	CDS	1204495	1204675	.	-	0	Name=XP_020723393.1;ID=cds-XP_020723393.1;Dbxref=GeneID:100644155%2CGenbank:XP_020723393.1;Parent=rna-XM_020867734.1
NW_003565557.1	Gnomon	CDS	1199584	1200063	.	-	0	Name=XP_020723393.1;ID=cds-XP_020723393.1;Dbxref=GeneID:100644155%2CGenbank:XP_020723393.1;Parent=rna-XM_020867734.1
NW_003565557.1	Gnomon	CDS	1184817	1184980	.	-	0	Name=XP_020723393.1;ID=cds-XP_020723393.1;Dbxref=GeneID:100644155%2CGenbank:XP_020723393.1;Parent=rna-XM_020867734.1
NW_003565557.1	Gnomon	CDS	1184302	1184706	.	-	0	Name=XP_020723393.1;ID=cds-XP_020723393.1;Dbxref=GeneID:100644155%2CGenbank:XP_020723393.1;Parent=rna-XM_020867734.1
NW_003565557.1	Gnomon	CDS	1181580	1181988	.	-	0	Name=XP_020723393.1;ID=cds-XP_020723393.1;Dbxref=GeneID:100644155%2CGenbank:XP_020723393.1;Parent=rna-XM_020867734.1
NW_003565557.1	Gnomon	CDS	1178723	1179001	.	-	0	Name=XP_020723393.1;ID=cds-XP_020723393.1;Dbxref=GeneID:100644155%2CGenbank:XP_020723393.1;Parent=rna-XM_020867734.1
NW_003565557.1	Gnomon	CDS	1178124	1178347	.	-	0	Name=XP_020723393.1;ID=cds-XP_020723393.1;Dbxref=GeneID:100644155%2CGenbank:XP_020723393.1;Parent=rna-XM_020867734.1
NW_003565557.1	Gnomon	CDS	1177159	1177825	.	-	0	Name=XP_020723393.1;ID=cds-XP_020723393.1;Dbxref=GeneID:100644155%2CGenbank:XP_020723393.1;Parent=rna-XM_020867734.1
NW_003565557.1	Gnomon	CDS	1176645	1176995	.	-	0	Name=XP_020723393.1;ID=cds-XP_020723393.1;Dbxref=GeneID:100644155%2CGenbank:XP_020723393.1;Parent=rna-XM_020867734.1
NW_003565557.1	Gnomon	CDS	1173846	1174172	.	-	0	Name=XP_020723393.1;ID=cds-XP_020723393.1;Dbxref=GeneID:100644155%2CGenbank:XP_020723393.1;Parent=rna-XM_020867734.1
NW_003565557.1	Gnomon	CDS	1173274	1173760	.	-	0	Name=XP_020723393.1;ID=cds-XP_020723393.1;Dbxref=GeneID:100644155%2CGenbank:XP_020723393.1;Parent=rna-XM_020867734.1
NW_003565557.1	Gnomon	CDS	1169582	1170527	.	-	0	Name=XP_020723393.1;ID=cds-XP_020723393.1;Dbxref=GeneID:100644155%2CGenbank:XP_020723393.1;Parent=rna-XM_020867734.1
NW_003565557.1	Gnomon	CDS	1169203	1169488	.	-	0	Name=XP_020723393.1;ID=cds-XP_020723393.1;Dbxref=GeneID:100644155%2CGenbank:XP_020723393.1;Parent=rna-XM_020867734.1
NW_003565557.1	Gnomon	CDS	1165754	1166050	.	-	0	Name=XP_020723393.1;ID=cds-XP_020723393.1;Dbxref=GeneID:100644155%2CGenbank:XP_020723393.1;Parent=rna-XM_020867734.1
NW_003565557.1	Gnomon	CDS	1163294	1163750	.	-	0	Name=XP_020723393.1;ID=cds-XP_020723393.1;Dbxref=GeneID:100644155%2CGenbank:XP_020723393.1;Parent=rna-XM_020867734.1
NW_003565557.1	Gnomon	CDS	1160892	1163220	.	-	0	Name=XP_020723393.1;ID=cds-XP_020723393.1;Dbxref=GeneID:100644155%2CGenbank:XP_020723393.1;Parent=rna-XM_020867734.1
NW_003565557.1	Gnomon	CDS	558722	558737	.	-	0	Name=XP_003402503.1;ID=cds-XP_003402503.1;Dbxref=GeneID:100642473%2CGenbank:XP_003402503.1;Parent=rna-XM_003402455.3
NW_003565557.1	Gnomon	CDS	558555	558606	.	-	0	Name=XP_003402503.1;ID=cds-XP_003402503.1;Dbxref=GeneID:100642473%2CGenbank:XP_003402503.1;Parent=rna-XM_003402455.3
NW_003565557.1	Gnomon	CDS	558289	558485	.	-	0	Name=XP_003402503.1;ID=cds-XP_003402503.1;Dbxref=GeneID:100642473%2CGenbank:XP_003402503.1;Parent=rna-XM_003402455.3
NW_003565557.1	Gnomon	CDS	558023	558222	.	-	0	Name=XP_003402503.1;ID=cds-XP_003402503.1;Dbxref=GeneID:100642473%2CGenbank:XP_003402503.1;Parent=rna-XM_003402455.3
NW_003565557.1	Gnomon	CDS	557478	557945	.	-	0	Name=XP_003402503.1;ID=cds-XP_003402503.1;Dbxref=GeneID:100642473%2CGenbank:XP_003402503.1;Parent=rna-XM_003402455.3
NW_003565557.1	Gnomon	CDS	557229	557398	.	-	0	Name=XP_003402503.1;ID=cds-XP_003402503.1;Dbxref=GeneID:100642473%2CGenbank:XP_003402503.1;Parent=rna-XM_003402455.3
NW_003565557.1	Gnomon	CDS	557000	557162	.	-	0	Name=XP_003402503.1;ID=cds-XP_003402503.1;Dbxref=GeneID:100642473%2CGenbank:XP_003402503.1;Parent=rna-XM_003402455.3
NW_003565557.1	Gnomon	CDS	556732	556918	.	-	0	Name=XP_003402503.1;ID=cds-XP_003402503.1;Dbxref=GeneID:100642473%2CGenbank:XP_003402503.1;Parent=rna-XM_003402455.3
NW_003565557.1	Gnomon	CDS	556360	556653	.	-	0	Name=XP_003402503.1;ID=cds-XP_003402503.1;Dbxref=GeneID:100642473%2CGenbank:XP_003402503.1;Parent=rna-XM_003402455.3
NW_003565557.1	Gnomon	CDS	556072	556289	.	-	0	Name=XP_003402503.1;ID=cds-XP_003402503.1;Dbxref=GeneID:100642473%2CGenbank:XP_003402503.1;Parent=rna-XM_003402455.3
NW_003565557.1	Gnomon	CDS	555881	556001	.	-	0	Name=XP_003402503.1;ID=cds-XP_003402503.1;Dbxref=GeneID:100642473%2CGenbank:XP_003402503.1;Parent=rna-XM_003402455.3
NW_003565557.1	Gnomon	CDS	555704	555819	.	-	0	Name=XP_003402503.1;ID=cds-XP_003402503.1;Dbxref=GeneID:100642473%2CGenbank:XP_003402503.1;Parent=rna-XM_003402455.3
NW_003565557.1	Gnomon	CDS	492184	492276	.	-	0	Name=XP_003402493.1;ID=cds-XP_003402493.1;Dbxref=GeneID:100651228%2CGenbank:XP_003402493.1;Parent=rna-XM_003402445.3
NW_003565557.1	Gnomon	CDS	491339	491683	.	-	0	Name=XP_003402493.1;ID=cds-XP_003402493.1;Dbxref=GeneID:100651228%2CGenbank:XP_003402493.1;Parent=rna-XM_003402445.3
NW_003565557.1	Gnomon	CDS	490820	491255	.	-	0	Name=XP_003402493.1;ID=cds-XP_003402493.1;Dbxref=GeneID:100651228%2CGenbank:XP_003402493.1;Parent=rna-XM_003402445.3
NW_003565557.1	Gnomon	CDS	490404	490755	.	-	0	Name=XP_003402493.1;ID=cds-XP_003402493.1;Dbxref=GeneID:100651228%2CGenbank:XP_003402493.1;Parent=rna-XM_003402445.3
NW_003565557.1	Gnomon	CDS	489909	490008	.	-	0	Name=XP_003402493.1;ID=cds-XP_003402493.1;Dbxref=GeneID:100651228%2CGenbank:XP_003402493.1;Parent=rna-XM_003402445.3
NW_003565557.1	Gnomon	gene	1445082	1455105	.	+	.	Name=LOC100645355;ID=gene-LOC100645355;Dbxref=GeneID:100645355
NW_003565557.1	Gnomon	exon	740209	740599	.	-	.	ID=exon-XM_020867720.1-1;Dbxref=GeneID:100642472%2CGenbank:XM_020867720.1;Parent=rna-XM_020867720.1
NW_003565557.1	Gnomon	exon	738398	739100	.	-	.	ID=exon-XM_020867720.1-2;Dbxref=GeneID:100642472%2CGenbank:XM_020867720.1;Parent=rna-XM_020867720.1
NW_003565557.1	Gnomon	exon	738139	738315	.	-	.	ID=exon-XM_020867720.1-3;Dbxref=GeneID:100642472%2CGenbank:XM_020867720.1;Parent=rna-XM_020867720.1
NW_003565557.1	Gnomon	exon	737330	737801	.	-	.	ID=exon-XM_020867720.1-4;Dbxref=GeneID:100642472%2CGenbank:XM_020867720.1;Parent=rna-XM_020867720.1
NW_003565557.1	Gnomon	exon	448538	448649	.	-	.	ID=exon-XR_001099581.2-1;Dbxref=GeneID:100649981%2CGenbank:XR_001099581.2;Parent=rna-XR_001099581.2
NW_003565557.1	Gnomon	exon	447579	447692	.	-	.	ID=exon-XR_001099581.2-2;Dbxref=GeneID:100649981%2CGenbank:XR_001099581.2;Parent=rna-XR_001099581.2
NW_003565557.1	Gnomon	exon	447318	447464	.	-	.	ID=exon-XR_001099581.2-3;Dbxref=GeneID:100649981%2CGenbank:XR_001099581.2;Parent=rna-XR_001099581.2
NW_003565557.1	Gnomon	exon	446448	446719	.	-	.	ID=exon-XR_001099581.2-4;Dbxref=GeneID:100649981%2CGenbank:XR_001099581.2;Parent=rna-XR_001099581.2
NW_003565557.1	Gnomon	exon	446247	446331	.	-	.	ID=exon-XR_001099581.2-5;Dbxref=GeneID:100649981%2CGenbank:XR_001099581.2;Parent=rna-XR_001099581.2
NW_003565557.1	Gnomon	exon	445753	446170	.	-	.	ID=exon-XR_001099581.2-6;Dbxref=GeneID:100649981%2CGenbank:XR_001099581.2;Parent=rna-XR_001099581.2
NW_003565557.1	Gnomon	exon	445524	445644	.	-	.	ID=exon-XR_001099581.2-7;Dbxref=GeneID:100649981%2CGenbank:XR_001099581.2;Parent=rna-XR_001099581.2
NW_003565557.1	Gnomon	exon	445251	445446	.	-	.	ID=exon-XR_001099581.2-8;Dbxref=GeneID:100649981%2CGenbank:XR_001099581.2;Parent=rna-XR_001099581.2
NW_003565557.1	Gnomon	exon	444857	445181	.	-	.	ID=exon-XR_001099581.2-9;Dbxref=GeneID:100649981%2CGenbank:XR_001099581.2;Parent=rna-XR_001099581.2
NW_003565557.1	Gnomon	CDS	1519118	1519123	.	+	0	Name=XP_012174199.1;ID=cds-XP_012174199.1;Dbxref=GeneID:100645733%2CGenbank:XP_012174199.1;Parent=rna-XM_012318809.2
NW_003565557.1	Gnomon	CDS	1519716	1520180	.	+	0	Name=XP_012174199.1;ID=cds-XP_012174199.1;Dbxref=GeneID:100645733%2CGenbank:XP_012174199.1;Parent=rna-XM_012318809.2
NW_003565557.1	Gnomon	CDS	1521561	1522004	.	+	0	Name=XP_012174199.1;ID=cds-XP_012174199.1;Dbxref=GeneID:100645733%2CGenbank:XP_012174199.1;Parent=rna-XM_012318809.2
NW_003565557.1	Gnomon	exon	196736	197963	.	+	.	ID=exon-XM_020867685.1-9;Dbxref=GeneID:100648304%2CGenbank:XM_020867685.1;Parent=rna-XM_020867685.1
NW_003565557.1	Gnomon	exon	191880	191958	.	+	.	ID=exon-XM_020867685.1-1;Dbxref=GeneID:100648304%2CGenbank:XM_020867685.1;Parent=rna-XM_020867685.1
NW_003565557.1	Gnomon	exon	192311	193514	.	+	.	ID=exon-XM_020867685.1-2;Dbxref=GeneID:100648304%2CGenbank:XM_020867685.1;Parent=rna-XM_020867685.1
NW_003565557.1	Gnomon	exon	193605	193706	.	+	.	ID=exon-XM_020867685.1-3;Dbxref=GeneID:100648304%2CGenbank:XM_020867685.1;Parent=rna-XM_020867685.1
NW_003565557.1	Gnomon	exon	194684	194785	.	+	.	ID=exon-XM_020867685.1-4;Dbxref=GeneID:100648304%2CGenbank:XM_020867685.1;Parent=rna-XM_020867685.1
NW_003565557.1	Gnomon	exon	194867	194983	.	+	.	ID=exon-XM_020867685.1-5;Dbxref=GeneID:100648304%2CGenbank:XM_020867685.1;Parent=rna-XM_020867685.1
NW_003565557.1	Gnomon	exon	195575	195775	.	+	.	ID=exon-XM_020867685.1-6;Dbxref=GeneID:100648304%2CGenbank:XM_020867685.1;Parent=rna-XM_020867685.1
NW_003565557.1	Gnomon	exon	195870	196253	.	+	.	ID=exon-XM_020867685.1-7;Dbxref=GeneID:100648304%2CGenbank:XM_020867685.1;Parent=rna-XM_020867685.1
NW_003565557.1	Gnomon	exon	196349	196669	.	+	.	ID=exon-XM_020867685.1-8;Dbxref=GeneID:100648304%2CGenbank:XM_020867685.1;Parent=rna-XM_020867685.1
NW_003565557.1	Gnomon	mRNA	1100808	1106977	.	+	.	Name=XM_020867740.1;ID=rna-XM_020867740.1;Dbxref=GeneID:100643917%2CGenbank:XM_020867740.1;Parent=gene-LOC100643917
NW_003565557.1	Gnomon	CDS	53520	53622	.	+	0	Name=XP_012174053.1;ID=cds-XP_012174053.1;Dbxref=GeneID:100647948%2CGenbank:XP_012174053.1;Parent=rna-XM_012318663.2
NW_003565557.1	Gnomon	CDS	67244	67305	.	+	0	Name=XP_012174053.1;ID=cds-XP_012174053.1;Dbxref=GeneID:100647948%2CGenbank:XP_012174053.1;Parent=rna-XM_012318663.2
NW_003565557.1	Gnomon	CDS	71007	71024	.	+	0	Name=XP_012174053.1;ID=cds-XP_012174053.1;Dbxref=GeneID:100647948%2CGenbank:XP_012174053.1;Parent=rna-XM_012318663.2
NW_003565557.1	Gnomon	CDS	71791	71850	.	+	0	Name=XP_012174053.1;ID=cds-XP_012174053.1;Dbxref=GeneID:100647948%2CGenbank:XP_012174053.1;Parent=rna-XM_012318663.2
NW_003565557.1	Gnomon	CDS	72573	72662	.	+	0	Name=XP_012174053.1;ID=cds-XP_012174053.1;Dbxref=GeneID:100647948%2CGenbank:XP_012174053.1;Parent=rna-XM_012318663.2
NW_003565557.1	Gnomon	CDS	73006	73176	.	+	0	Name=XP_012174053.1;ID=cds-XP_012174053.1;Dbxref=GeneID:100647948%2CGenbank:XP_012174053.1;Parent=rna-XM_012318663.2
NW_003565557.1	Gnomon	CDS	78077	78356	.	+	0	Name=XP_012174053.1;ID=cds-XP_012174053.1;Dbxref=GeneID:100647948%2CGenbank:XP_012174053.1;Parent=rna-XM_012318663.2
NW_003565557.1	Gnomon	CDS	78693	79143	.	+	0	Name=XP_012174053.1;ID=cds-XP_012174053.1;Dbxref=GeneID:100647948%2CGenbank:XP_012174053.1;Parent=rna-XM_012318663.2
NW_003565557.1	Gnomon	CDS	79242	79499	.	+	0	Name=XP_012174053.1;ID=cds-XP_012174053.1;Dbxref=GeneID:100647948%2CGenbank:XP_012174053.1;Parent=rna-XM_012318663.2
NW_003565557.1	Gnomon	CDS	79575	80148	.	+	0	Name=XP_012174053.1;ID=cds-XP_012174053.1;Dbxref=GeneID:100647948%2CGenbank:XP_012174053.1;Parent=rna-XM_012318663.2
NW_003565557.1	Gnomon	CDS	80454	80924	.	+	0	Name=XP_012174053.1;ID=cds-XP_012174053.1;Dbxref=GeneID:100647948%2CGenbank:XP_012174053.1;Parent=rna-XM_012318663.2
NW_003565557.1	Gnomon	CDS	81000	82205	.	+	0	Name=XP_012174053.1;ID=cds-XP_012174053.1;Dbxref=GeneID:100647948%2CGenbank:XP_012174053.1;Parent=rna-XM_012318663.2
NW_003565557.1	Gnomon	CDS	82304	82387	.	+	0	Name=XP_012174053.1;ID=cds-XP_012174053.1;Dbxref=GeneID:100647948%2CGenbank:XP_012174053.1;Parent=rna-XM_012318663.2
NW_003565557.1	Gnomon	CDS	83467	83688	.	+	0	Name=XP_012174053.1;ID=cds-XP_012174053.1;Dbxref=GeneID:100647948%2CGenbank:XP_012174053.1;Parent=rna-XM_012318663.2
NW_003565557.1	Gnomon	CDS	85258	88028	.	+	0	Name=XP_012174053.1;ID=cds-XP_012174053.1;Dbxref=GeneID:100647948%2CGenbank:XP_012174053.1;Parent=rna-XM_012318663.2
NW_003565557.1	Gnomon	CDS	88286	88297	.	+	0	Name=XP_012174053.1;ID=cds-XP_012174053.1;Dbxref=GeneID:100647948%2CGenbank:XP_012174053.1;Parent=rna-XM_012318663.2
NW_003565557.1	Gnomon	CDS	89091	91218	.	+	0	Name=XP_012174053.1;ID=cds-XP_012174053.1;Dbxref=GeneID:100647948%2CGenbank:XP_012174053.1;Parent=rna-XM_012318663.2
NW_003565557.1	Gnomon	CDS	91307	91554	.	+	0	Name=XP_012174053.1;ID=cds-XP_012174053.1;Dbxref=GeneID:100647948%2CGenbank:XP_012174053.1;Parent=rna-XM_012318663.2
NW_003565557.1	Gnomon	CDS	92308	92382	.	+	0	Name=XP_012174053.1;ID=cds-XP_012174053.1;Dbxref=GeneID:100647948%2CGenbank:XP_012174053.1;Parent=rna-XM_012318663.2
NW_003565557.1	Gnomon	CDS	92737	92908	.	+	0	Name=XP_012174053.1;ID=cds-XP_012174053.1;Dbxref=GeneID:100647948%2CGenbank:XP_012174053.1;Parent=rna-XM_012318663.2
NW_003565557.1	Gnomon	CDS	92987	93104	.	+	0	Name=XP_012174053.1;ID=cds-XP_012174053.1;Dbxref=GeneID:100647948%2CGenbank:XP_012174053.1;Parent=rna-XM_012318663.2
NW_003565557.1	Gnomon	CDS	93183	93412	.	+	0	Name=XP_012174053.1;ID=cds-XP_012174053.1;Dbxref=GeneID:100647948%2CGenbank:XP_012174053.1;Parent=rna-XM_012318663.2
NW_003565557.1	Gnomon	CDS	93486	93603	.	+	0	Name=XP_012174053.1;ID=cds-XP_012174053.1;Dbxref=GeneID:100647948%2CGenbank:XP_012174053.1;Parent=rna-XM_012318663.2
NW_003565557.1	Gnomon	CDS	97282	97433	.	+	0	Name=XP_012174053.1;ID=cds-XP_012174053.1;Dbxref=GeneID:100647948%2CGenbank:XP_012174053.1;Parent=rna-XM_012318663.2
NW_003565557.1	Gnomon	CDS	100602	100764	.	+	0	Name=XP_012174053.1;ID=cds-XP_012174053.1;Dbxref=GeneID:100647948%2CGenbank:XP_012174053.1;Parent=rna-XM_012318663.2
NW_003565557.1	Gnomon	CDS	100862	100999	.	+	0	Name=XP_012174053.1;ID=cds-XP_012174053.1;Dbxref=GeneID:100647948%2CGenbank:XP_012174053.1;Parent=rna-XM_012318663.2
NW_003565557.1	Gnomon	CDS	101085	101262	.	+	0	Name=XP_012174053.1;ID=cds-XP_012174053.1;Dbxref=GeneID:100647948%2CGenbank:XP_012174053.1;Parent=rna-XM_012318663.2
NW_003565557.1	Gnomon	CDS	101757	101819	.	+	0	Name=XP_012174053.1;ID=cds-XP_012174053.1;Dbxref=GeneID:100647948%2CGenbank:XP_012174053.1;Parent=rna-XM_012318663.2
NW_003565557.1	Gnomon	CDS	102211	102330	.	+	0	Name=XP_012174053.1;ID=cds-XP_012174053.1;Dbxref=GeneID:100647948%2CGenbank:XP_012174053.1;Parent=rna-XM_012318663.2
NW_003565557.1	Gnomon	CDS	102784	102843	.	+	0	Name=XP_012174053.1;ID=cds-XP_012174053.1;Dbxref=GeneID:100647948%2CGenbank:XP_012174053.1;Parent=rna-XM_012318663.2
NW_003565557.1	Gnomon	CDS	103103	103265	.	+	0	Name=XP_012174053.1;ID=cds-XP_012174053.1;Dbxref=GeneID:100647948%2CGenbank:XP_012174053.1;Parent=rna-XM_012318663.2
NW_003565557.1	Gnomon	CDS	964226	964374	.	-	0	Name=XP_020723391.1;ID=cds-XP_020723391.1;Dbxref=GeneID:100643265%2CGenbank:XP_020723391.1;Parent=rna-XM_020867732.1
NW_003565557.1	Gnomon	CDS	963689	963987	.	-	0	Name=XP_020723391.1;ID=cds-XP_020723391.1;Dbxref=GeneID:100643265%2CGenbank:XP_020723391.1;Parent=rna-XM_020867732.1
NW_003565557.1	Gnomon	CDS	958243	958376	.	-	0	Name=XP_020723391.1;ID=cds-XP_020723391.1;Dbxref=GeneID:100643265%2CGenbank:XP_020723391.1;Parent=rna-XM_020867732.1
NW_003565557.1	Gnomon	CDS	944897	945122	.	-	0	Name=XP_020723391.1;ID=cds-XP_020723391.1;Dbxref=GeneID:100643265%2CGenbank:XP_020723391.1;Parent=rna-XM_020867732.1
NW_003565557.1	Gnomon	CDS	942347	942670	.	-	0	Name=XP_020723391.1;ID=cds-XP_020723391.1;Dbxref=GeneID:100643265%2CGenbank:XP_020723391.1;Parent=rna-XM_020867732.1
NW_003565557.1	Gnomon	CDS	938432	938719	.	-	0	Name=XP_020723391.1;ID=cds-XP_020723391.1;Dbxref=GeneID:100643265%2CGenbank:XP_020723391.1;Parent=rna-XM_020867732.1
NW_003565557.1	Gnomon	CDS	937947	938356	.	-	0	Name=XP_020723391.1;ID=cds-XP_020723391.1;Dbxref=GeneID:100643265%2CGenbank:XP_020723391.1;Parent=rna-XM_020867732.1
NW_003565557.1	Gnomon	CDS	937381	937652	.	-	0	Name=XP_020723391.1;ID=cds-XP_020723391.1;Dbxref=GeneID:100643265%2CGenbank:XP_020723391.1;Parent=rna-XM_020867732.1
NW_003565557.1	Gnomon	CDS	936930	937102	.	-	0	Name=XP_020723391.1;ID=cds-XP_020723391.1;Dbxref=GeneID:100643265%2CGenbank:XP_020723391.1;Parent=rna-XM_020867732.1
NW_003565557.1	Gnomon	CDS	933192	933377	.	-	0	Name=XP_020723391.1;ID=cds-XP_020723391.1;Dbxref=GeneID:100643265%2CGenbank:XP_020723391.1;Parent=rna-XM_020867732.1
NW_003565557.1	Gnomon	CDS	932862	933089	.	-	0	Name=XP_020723391.1;ID=cds-XP_020723391.1;Dbxref=GeneID:100643265%2CGenbank:XP_020723391.1;Parent=rna-XM_020867732.1
NW_003565557.1	Gnomon	CDS	932523	932616	.	-	0	Name=XP_020723391.1;ID=cds-XP_020723391.1;Dbxref=GeneID:100643265%2CGenbank:XP_020723391.1;Parent=rna-XM_020867732.1
NW_003565557.1	Gnomon	CDS	928904	929177	.	-	0	Name=XP_020723391.1;ID=cds-XP_020723391.1;Dbxref=GeneID:100643265%2CGenbank:XP_020723391.1;Parent=rna-XM_020867732.1
NW_003565557.1	Gnomon	exon	928841	929177	.	-	.	ID=exon-XM_020867726.1-18;Dbxref=GeneID:100643265%2CGenbank:XM_020867726.1;Parent=rna-XM_020867726.1
NW_003565557.1	Gnomon	exon	932862	933089	.	-	.	ID=exon-XM_020867726.1-16;Dbxref=GeneID:100643265%2CGenbank:XM_020867726.1;Parent=rna-XM_020867726.1
NW_003565557.1	Gnomon	exon	932523	932616	.	-	.	ID=exon-XM_020867726.1-17;Dbxref=GeneID:100643265%2CGenbank:XM_020867726.1;Parent=rna-XM_020867726.1
NW_003565557.1	Gnomon	exon	935254	935334	.	-	.	ID=exon-XM_020867726.1-14;Dbxref=GeneID:100643265%2CGenbank:XM_020867726.1;Parent=rna-XM_020867726.1
NW_003565557.1	Gnomon	exon	933192	933377	.	-	.	ID=exon-XM_020867726.1-15;Dbxref=GeneID:100643265%2CGenbank:XM_020867726.1;Parent=rna-XM_020867726.1
NW_003565557.1	Gnomon	exon	937381	937652	.	-	.	ID=exon-XM_020867726.1-12;Dbxref=GeneID:100643265%2CGenbank:XM_020867726.1;Parent=rna-XM_020867726.1
NW_003565557.1	Gnomon	exon	936930	937102	.	-	.	ID=exon-XM_020867726.1-13;Dbxref=GeneID:100643265%2CGenbank:XM_020867726.1;Parent=rna-XM_020867726.1
NW_003565557.1	Gnomon	exon	938432	938719	.	-	.	ID=exon-XM_020867726.1-10;Dbxref=GeneID:100643265%2CGenbank:XM_020867726.1;Parent=rna-XM_020867726.1
NW_003565557.1	Gnomon	exon	937947	938356	.	-	.	ID=exon-XM_020867726.1-11;Dbxref=GeneID:100643265%2CGenbank:XM_020867726.1;Parent=rna-XM_020867726.1
NW_003565557.1	Gnomon	mRNA	513709	515403	.	+	.	Name=XM_003402447.3;ID=rna-XM_003402447.3;Dbxref=GeneID:100651587%2CGenbank:XM_003402447.3;Parent=gene-LOC100651587
NW_003565557.1	Gnomon	CDS	23932	24042	.	+	0	Name=XP_003402409.1;ID=cds-XP_003402409.1;Dbxref=GeneID:100651426%2CGenbank:XP_003402409.1;Parent=rna-XM_003402361.3
NW_003565557.1	Gnomon	CDS	24125	24281	.	+	0	Name=XP_003402409.1;ID=cds-XP_003402409.1;Dbxref=GeneID:100651426%2CGenbank:XP_003402409.1;Parent=rna-XM_003402361.3
NW_003565557.1	Gnomon	CDS	24361	24464	.	+	0	Name=XP_003402409.1;ID=cds-XP_003402409.1;Dbxref=GeneID:100651426%2CGenbank:XP_003402409.1;Parent=rna-XM_003402361.3
NW_003565557.1	Gnomon	CDS	613510	613617	.	+	0	Name=XP_003402399.1;ID=cds-XP_003402399.1;Dbxref=GeneID:100650181%2CGenbank:XP_003402399.1;Parent=rna-XM_003402351.3
NW_003565557.1	Gnomon	CDS	617606	617780	.	+	0	Name=XP_003402399.1;ID=cds-XP_003402399.1;Dbxref=GeneID:100650181%2CGenbank:XP_003402399.1;Parent=rna-XM_003402351.3
NW_003565557.1	Gnomon	CDS	617905	617972	.	+	0	Name=XP_003402399.1;ID=cds-XP_003402399.1;Dbxref=GeneID:100650181%2CGenbank:XP_003402399.1;Parent=rna-XM_003402351.3
NW_003565557.1	Gnomon	CDS	1101317	1101501	.	+	0	Name=XP_020723401.1;ID=cds-XP_020723401.1;Dbxref=GeneID:100643917%2CGenbank:XP_020723401.1;Parent=rna-XM_020867742.1
NW_003565557.1	Gnomon	CDS	1101660	1106394	.	+	0	Name=XP_020723401.1;ID=cds-XP_020723401.1;Dbxref=GeneID:100643917%2CGenbank:XP_020723401.1;Parent=rna-XM_020867742.1
NW_003565557.1	Gnomon	CDS	1106465	1106476	.	+	0	Name=XP_020723401.1;ID=cds-XP_020723401.1;Dbxref=GeneID:100643917%2CGenbank:XP_020723401.1;Parent=rna-XM_020867742.1
NW_003565557.1	RefSeq	cDNA_match	8052	8134	.	-	.	ID=372ab485-a328-4e2f-b730-391cabb6408b;Target=XM_012318641.1 1 83
NW_003565557.1	RefSeq	cDNA_match	7053	7205	.	-	.	ID=372ab485-a328-4e2f-b730-391cabb6408b;Target=XM_012318641.1 1 83
NW_003565557.1	RefSeq	cDNA_match	6675	6934	.	-	.	ID=372ab485-a328-4e2f-b730-391cabb6408b;Target=XM_012318641.1 1 83
NW_003565557.1	RefSeq	cDNA_match	6451	6545	.	-	.	ID=372ab485-a328-4e2f-b730-391cabb6408b;Target=XM_012318641.1 1 83
NW_003565557.1	RefSeq	cDNA_match	6321	6371	.	-	.	ID=372ab485-a328-4e2f-b730-391cabb6408b;Target=XM_012318641.1 1 83
NW_003565557.1	RefSeq	cDNA_match	6002	6234	.	-	.	ID=372ab485-a328-4e2f-b730-391cabb6408b;Target=XM_012318641.1 1 83
NW_003565557.1	RefSeq	cDNA_match	5609	5846	.	-	.	ID=372ab485-a328-4e2f-b730-391cabb6408b;Target=XM_012318641.1 1 83
NW_003565557.1	RefSeq	cDNA_match	5458	5543	.	-	.	ID=372ab485-a328-4e2f-b730-391cabb6408b;Target=XM_012318641.1 1 83
NW_003565557.1	RefSeq	cDNA_match	5187	5386	.	-	.	ID=372ab485-a328-4e2f-b730-391cabb6408b;Target=XM_012318641.1 1 83
NW_003565557.1	RefSeq	cDNA_match	4515	5121	.	-	.	ID=372ab485-a328-4e2f-b730-391cabb6408b;Target=XM_012318641.1 1 83
NW_003565557.1	Gnomon	CDS	533432	533570	.	+	0	Name=XP_003402502.1;ID=cds-XP_003402502.1;Dbxref=GeneID:100642353%2CGenbank:XP_003402502.1;Parent=rna-XM_003402454.3
NW_003565557.1	Gnomon	CDS	534490	534565	.	+	0	Name=XP_003402502.1;ID=cds-XP_003402502.1;Dbxref=GeneID:100642353%2CGenbank:XP_003402502.1;Parent=rna-XM_003402454.3
NW_003565557.1	Gnomon	CDS	536525	536579	.	+	0	Name=XP_003402502.1;ID=cds-XP_003402502.1;Dbxref=GeneID:100642353%2CGenbank:XP_003402502.1;Parent=rna-XM_003402454.3
NW_003565557.1	Gnomon	CDS	537580	537699	.	+	0	Name=XP_003402502.1;ID=cds-XP_003402502.1;Dbxref=GeneID:100642353%2CGenbank:XP_003402502.1;Parent=rna-XM_003402454.3
NW_003565557.1	Gnomon	CDS	540866	540963	.	+	0	Name=XP_003402502.1;ID=cds-XP_003402502.1;Dbxref=GeneID:100642353%2CGenbank:XP_003402502.1;Parent=rna-XM_003402454.3
NW_003565557.1	Gnomon	CDS	545940	545994	.	+	0	Name=XP_003402502.1;ID=cds-XP_003402502.1;Dbxref=GeneID:100642353%2CGenbank:XP_003402502.1;Parent=rna-XM_003402454.3
NW_003565557.1	Gnomon	CDS	546078	546151	.	+	0	Name=XP_003402502.1;ID=cds-XP_003402502.1;Dbxref=GeneID:100642353%2CGenbank:XP_003402502.1;Parent=rna-XM_003402454.3
NW_003565557.1	Gnomon	CDS	546641	546820	.	+	0	Name=XP_003402502.1;ID=cds-XP_003402502.1;Dbxref=GeneID:100642353%2CGenbank:XP_003402502.1;Parent=rna-XM_003402454.3
NW_003565557.1	Gnomon	CDS	546918	547122	.	+	0	Name=XP_003402502.1;ID=cds-XP_003402502.1;Dbxref=GeneID:100642353%2CGenbank:XP_003402502.1;Parent=rna-XM_003402454.3
NW_003565557.1	Gnomon	CDS	547198	547344	.	+	0	Name=XP_003402502.1;ID=cds-XP_003402502.1;Dbxref=GeneID:100642353%2CGenbank:XP_003402502.1;Parent=rna-XM_003402454.3
NW_003565557.1	Gnomon	CDS	489416	489454	.	-	0	Name=XP_003402492.1;ID=cds-XP_003402492.1;Dbxref=GeneID:100651106%2CGenbank:XP_003402492.1;Parent=rna-XM_003402444.3
NW_003565557.1	Gnomon	CDS	489137	489312	.	-	0	Name=XP_003402492.1;ID=cds-XP_003402492.1;Dbxref=GeneID:100651106%2CGenbank:XP_003402492.1;Parent=rna-XM_003402444.3
NW_003565557.1	Gnomon	CDS	489023	489052	.	-	0	Name=XP_003402492.1;ID=cds-XP_003402492.1;Dbxref=GeneID:100651106%2CGenbank:XP_003402492.1;Parent=rna-XM_003402444.3
NW_003565557.1	Gnomon	CDS	488919	488959	.	-	0	Name=XP_003402492.1;ID=cds-XP_003402492.1;Dbxref=GeneID:100651106%2CGenbank:XP_003402492.1;Parent=rna-XM_003402444.3
NW_003565557.1	Gnomon	CDS	488780	488852	.	-	0	Name=XP_003402492.1;ID=cds-XP_003402492.1;Dbxref=GeneID:100651106%2CGenbank:XP_003402492.1;Parent=rna-XM_003402444.3
NW_003565557.1	Gnomon	CDS	488490	488712	.	-	0	Name=XP_003402492.1;ID=cds-XP_003402492.1;Dbxref=GeneID:100651106%2CGenbank:XP_003402492.1;Parent=rna-XM_003402444.3
NW_003565557.1	Gnomon	gene	1442175	1445134	.	-	.	Name=LOC100645474;ID=gene-LOC100645474;Dbxref=GeneID:100645474
NW_003565557.1	Gnomon	exon	367919	368173	.	+	.	ID=exon-XM_012318695.2-10;Dbxref=GeneID:100649754%2CGenbank:XM_012318695.2;Parent=rna-XM_012318695.2
NW_003565557.1	Gnomon	exon	375236	377546	.	+	.	ID=exon-XM_012318695.2-11;Dbxref=GeneID:100649754%2CGenbank:XM_012318695.2;Parent=rna-XM_012318695.2
NW_003565557.1	Gnomon	CDS	1458862	1458921	.	+	0	Name=XP_012174198.1;ID=cds-XP_012174198.1;Dbxref=GeneID:100647711%2CGenbank:XP_012174198.1;Parent=rna-XM_012318808.2
NW_003565557.1	Gnomon	CDS	1459509	1459628	.	+	0	Name=XP_012174198.1;ID=cds-XP_012174198.1;Dbxref=GeneID:100647711%2CGenbank:XP_012174198.1;Parent=rna-XM_012318808.2
NW_003565557.1	Gnomon	CDS	1459719	1459893	.	+	0	Name=XP_012174198.1;ID=cds-XP_012174198.1;Dbxref=GeneID:100647711%2CGenbank:XP_012174198.1;Parent=rna-XM_012318808.2
NW_003565557.1	Gnomon	CDS	1460595	1460711	.	+	0	Name=XP_012174198.1;ID=cds-XP_012174198.1;Dbxref=GeneID:100647711%2CGenbank:XP_012174198.1;Parent=rna-XM_012318808.2
NW_003565557.1	Gnomon	CDS	1469255	1470180	.	+	0	Name=XP_012174198.1;ID=cds-XP_012174198.1;Dbxref=GeneID:100647711%2CGenbank:XP_012174198.1;Parent=rna-XM_012318808.2
NW_003565557.1	Gnomon	mRNA	1100808	1106977	.	+	.	Name=XM_020867741.1;ID=rna-XM_020867741.1;Dbxref=GeneID:100643917%2CGenbank:XM_020867741.1;Parent=gene-LOC100643917
NW_003565557.1	Gnomon	CDS	64486	64606	.	+	0	Name=XP_012174052.1;ID=cds-XP_012174052.1;Dbxref=GeneID:100647948%2CGenbank:XP_012174052.1;Parent=rna-XM_012318662.2
NW_003565557.1	Gnomon	CDS	67244	67305	.	+	0	Name=XP_012174052.1;ID=cds-XP_012174052.1;Dbxref=GeneID:100647948%2CGenbank:XP_012174052.1;Parent=rna-XM_012318662.2
NW_003565557.1	Gnomon	CDS	71791	71850	.	+	0	Name=XP_012174052.1;ID=cds-XP_012174052.1;Dbxref=GeneID:100647948%2CGenbank:XP_012174052.1;Parent=rna-XM_012318662.2
NW_003565557.1	Gnomon	CDS	72573	72662	.	+	0	Name=XP_012174052.1;ID=cds-XP_012174052.1;Dbxref=GeneID:100647948%2CGenbank:XP_012174052.1;Parent=rna-XM_012318662.2
NW_003565557.1	Gnomon	CDS	73006	73176	.	+	0	Name=XP_012174052.1;ID=cds-XP_012174052.1;Dbxref=GeneID:100647948%2CGenbank:XP_012174052.1;Parent=rna-XM_012318662.2
NW_003565557.1	Gnomon	CDS	78077	78356	.	+	0	Name=XP_012174052.1;ID=cds-XP_012174052.1;Dbxref=GeneID:100647948%2CGenbank:XP_012174052.1;Parent=rna-XM_012318662.2
NW_003565557.1	Gnomon	CDS	78693	79143	.	+	0	Name=XP_012174052.1;ID=cds-XP_012174052.1;Dbxref=GeneID:100647948%2CGenbank:XP_012174052.1;Parent=rna-XM_012318662.2
NW_003565557.1	Gnomon	CDS	79242	79499	.	+	0	Name=XP_012174052.1;ID=cds-XP_012174052.1;Dbxref=GeneID:100647948%2CGenbank:XP_012174052.1;Parent=rna-XM_012318662.2
NW_003565557.1	Gnomon	CDS	79575	80148	.	+	0	Name=XP_012174052.1;ID=cds-XP_012174052.1;Dbxref=GeneID:100647948%2CGenbank:XP_012174052.1;Parent=rna-XM_012318662.2
NW_003565557.1	Gnomon	CDS	80454	80924	.	+	0	Name=XP_012174052.1;ID=cds-XP_012174052.1;Dbxref=GeneID:100647948%2CGenbank:XP_012174052.1;Parent=rna-XM_012318662.2
NW_003565557.1	Gnomon	CDS	81000	82205	.	+	0	Name=XP_012174052.1;ID=cds-XP_012174052.1;Dbxref=GeneID:100647948%2CGenbank:XP_012174052.1;Parent=rna-XM_012318662.2
NW_003565557.1	Gnomon	CDS	82304	82387	.	+	0	Name=XP_012174052.1;ID=cds-XP_012174052.1;Dbxref=GeneID:100647948%2CGenbank:XP_012174052.1;Parent=rna-XM_012318662.2
NW_003565557.1	Gnomon	CDS	83467	83688	.	+	0	Name=XP_012174052.1;ID=cds-XP_012174052.1;Dbxref=GeneID:100647948%2CGenbank:XP_012174052.1;Parent=rna-XM_012318662.2
NW_003565557.1	Gnomon	CDS	85258	88028	.	+	0	Name=XP_012174052.1;ID=cds-XP_012174052.1;Dbxref=GeneID:100647948%2CGenbank:XP_012174052.1;Parent=rna-XM_012318662.2
NW_003565557.1	Gnomon	CDS	88286	88297	.	+	0	Name=XP_012174052.1;ID=cds-XP_012174052.1;Dbxref=GeneID:100647948%2CGenbank:XP_012174052.1;Parent=rna-XM_012318662.2
NW_003565557.1	Gnomon	CDS	89091	91218	.	+	0	Name=XP_012174052.1;ID=cds-XP_012174052.1;Dbxref=GeneID:100647948%2CGenbank:XP_012174052.1;Parent=rna-XM_012318662.2
NW_003565557.1	Gnomon	CDS	91307	91554	.	+	0	Name=XP_012174052.1;ID=cds-XP_012174052.1;Dbxref=GeneID:100647948%2CGenbank:XP_012174052.1;Parent=rna-XM_012318662.2
NW_003565557.1	Gnomon	CDS	92308	92382	.	+	0	Name=XP_012174052.1;ID=cds-XP_012174052.1;Dbxref=GeneID:100647948%2CGenbank:XP_012174052.1;Parent=rna-XM_012318662.2
NW_003565557.1	Gnomon	CDS	92737	92908	.	+	0	Name=XP_012174052.1;ID=cds-XP_012174052.1;Dbxref=GeneID:100647948%2CGenbank:XP_012174052.1;Parent=rna-XM_012318662.2
NW_003565557.1	Gnomon	CDS	92987	93104	.	+	0	Name=XP_012174052.1;ID=cds-XP_012174052.1;Dbxref=GeneID:100647948%2CGenbank:XP_012174052.1;Parent=rna-XM_012318662.2
NW_003565557.1	Gnomon	CDS	93183	93412	.	+	0	Name=XP_012174052.1;ID=cds-XP_012174052.1;Dbxref=GeneID:100647948%2CGenbank:XP_012174052.1;Parent=rna-XM_012318662.2
NW_003565557.1	Gnomon	CDS	93486	93603	.	+	0	Name=XP_012174052.1;ID=cds-XP_012174052.1;Dbxref=GeneID:100647948%2CGenbank:XP_012174052.1;Parent=rna-XM_012318662.2
NW_003565557.1	Gnomon	CDS	97282	97433	.	+	0	Name=XP_012174052.1;ID=cds-XP_012174052.1;Dbxref=GeneID:100647948%2CGenbank:XP_012174052.1;Parent=rna-XM_012318662.2
NW_003565557.1	Gnomon	CDS	100602	100764	.	+	0	Name=XP_012174052.1;ID=cds-XP_012174052.1;Dbxref=GeneID:100647948%2CGenbank:XP_012174052.1;Parent=rna-XM_012318662.2
NW_003565557.1	Gnomon	CDS	100862	100999	.	+	0	Name=XP_012174052.1;ID=cds-XP_012174052.1;Dbxref=GeneID:100647948%2CGenbank:XP_012174052.1;Parent=rna-XM_012318662.2
NW_003565557.1	Gnomon	CDS	101085	101262	.	+	0	Name=XP_012174052.1;ID=cds-XP_012174052.1;Dbxref=GeneID:100647948%2CGenbank:XP_012174052.1;Parent=rna-XM_012318662.2
NW_003565557.1	Gnomon	CDS	101757	101819	.	+	0	Name=XP_012174052.1;ID=cds-XP_012174052.1;Dbxref=GeneID:100647948%2CGenbank:XP_012174052.1;Parent=rna-XM_012318662.2
NW_003565557.1	Gnomon	CDS	102211	102330	.	+	0	Name=XP_012174052.1;ID=cds-XP_012174052.1;Dbxref=GeneID:100647948%2CGenbank:XP_012174052.1;Parent=rna-XM_012318662.2
NW_003565557.1	Gnomon	CDS	102784	102843	.	+	0	Name=XP_012174052.1;ID=cds-XP_012174052.1;Dbxref=GeneID:100647948%2CGenbank:XP_012174052.1;Parent=rna-XM_012318662.2
NW_003565557.1	Gnomon	CDS	103103	103265	.	+	0	Name=XP_012174052.1;ID=cds-XP_012174052.1;Dbxref=GeneID:100647948%2CGenbank:XP_012174052.1;Parent=rna-XM_012318662.2
NW_003565557.1	Gnomon	mRNA	1091710	1092768	.	+	.	Name=XM_012318770.2;ID=rna-XM_012318770.2;Dbxref=GeneID:100643509%2CGenbank:XM_012318770.2;Parent=gene-LOC100643509
NW_003565557.1	Gnomon	exon	914036	914215	.	-	.	ID=exon-XM_012318766.2-11;Dbxref=GeneID:100643143%2CGenbank:XM_012318766.2;Parent=rna-XM_012318766.2
NW_003565557.1	Gnomon	exon	913146	913949	.	-	.	ID=exon-XM_012318766.2-12;Dbxref=GeneID:100643143%2CGenbank:XM_012318766.2;Parent=rna-XM_012318766.2
NW_003565557.1	Gnomon	exon	914290	914334	.	-	.	ID=exon-XM_012318766.2-10;Dbxref=GeneID:100643143%2CGenbank:XM_012318766.2;Parent=rna-XM_012318766.2
NW_003565557.1	Gnomon	CDS	714686	714705	.	-	0	Name=XP_003402408.1;ID=cds-XP_003402408.1;Dbxref=GeneID:100651305%2CGenbank:XP_003402408.1;Parent=rna-XM_003402360.1
NW_003565557.1	Gnomon	CDS	714392	714568	.	-	0	Name=XP_003402408.1;ID=cds-XP_003402408.1;Dbxref=GeneID:100651305%2CGenbank:XP_003402408.1;Parent=rna-XM_003402360.1
NW_003565557.1	Gnomon	CDS	714140	714335	.	-	0	Name=XP_003402408.1;ID=cds-XP_003402408.1;Dbxref=GeneID:100651305%2CGenbank:XP_003402408.1;Parent=rna-XM_003402360.1
NW_003565557.1	Gnomon	CDS	713867	714059	.	-	0	Name=XP_003402408.1;ID=cds-XP_003402408.1;Dbxref=GeneID:100651305%2CGenbank:XP_003402408.1;Parent=rna-XM_003402360.1
NW_003565557.1	Gnomon	CDS	713529	713745	.	-	0	Name=XP_003402408.1;ID=cds-XP_003402408.1;Dbxref=GeneID:100651305%2CGenbank:XP_003402408.1;Parent=rna-XM_003402360.1
NW_003565557.1	Gnomon	CDS	713333	713442	.	-	0	Name=XP_003402408.1;ID=cds-XP_003402408.1;Dbxref=GeneID:100651305%2CGenbank:XP_003402408.1;Parent=rna-XM_003402360.1
NW_003565557.1	Gnomon	CDS	713062	713242	.	-	0	Name=XP_003402408.1;ID=cds-XP_003402408.1;Dbxref=GeneID:100651305%2CGenbank:XP_003402408.1;Parent=rna-XM_003402360.1
NW_003565557.1	Gnomon	CDS	712884	712989	.	-	0	Name=XP_003402408.1;ID=cds-XP_003402408.1;Dbxref=GeneID:100651305%2CGenbank:XP_003402408.1;Parent=rna-XM_003402360.1
NW_003565557.1	Gnomon	CDS	1101317	1101501	.	+	0	Name=XP_020723400.1;ID=cds-XP_020723400.1;Dbxref=GeneID:100643917%2CGenbank:XP_020723400.1;Parent=rna-XM_020867741.1
NW_003565557.1	Gnomon	CDS	1101660	1106394	.	+	0	Name=XP_020723400.1;ID=cds-XP_020723400.1;Dbxref=GeneID:100643917%2CGenbank:XP_020723400.1;Parent=rna-XM_020867741.1
NW_003565557.1	Gnomon	CDS	1106465	1106476	.	+	0	Name=XP_020723400.1;ID=cds-XP_020723400.1;Dbxref=GeneID:100643917%2CGenbank:XP_020723400.1;Parent=rna-XM_020867741.1
NW_003565557.1	Gnomon	mRNA	515136	516609	.	-	.	Name=XM_003402448.3;ID=rna-XM_003402448.3;Dbxref=GeneID:100651704%2CGenbank:XM_003402448.3;Parent=gene-LOC100651704
NW_003565557.1	Gnomon	CDS	964226	964374	.	-	0	Name=XP_020723390.1;ID=cds-XP_020723390.1;Dbxref=GeneID:100643265%2CGenbank:XP_020723390.1;Parent=rna-XM_020867731.1
NW_003565557.1	Gnomon	CDS	963689	963987	.	-	0	Name=XP_020723390.1;ID=cds-XP_020723390.1;Dbxref=GeneID:100643265%2CGenbank:XP_020723390.1;Parent=rna-XM_020867731.1
NW_003565557.1	Gnomon	CDS	958255	958376	.	-	0	Name=XP_020723390.1;ID=cds-XP_020723390.1;Dbxref=GeneID:100643265%2CGenbank:XP_020723390.1;Parent=rna-XM_020867731.1
NW_003565557.1	Gnomon	CDS	944897	945128	.	-	0	Name=XP_020723390.1;ID=cds-XP_020723390.1;Dbxref=GeneID:100643265%2CGenbank:XP_020723390.1;Parent=rna-XM_020867731.1
NW_003565557.1	Gnomon	CDS	942347	942622	.	-	0	Name=XP_020723390.1;ID=cds-XP_020723390.1;Dbxref=GeneID:100643265%2CGenbank:XP_020723390.1;Parent=rna-XM_020867731.1
NW_003565557.1	Gnomon	CDS	938432	938719	.	-	0	Name=XP_020723390.1;ID=cds-XP_020723390.1;Dbxref=GeneID:100643265%2CGenbank:XP_020723390.1;Parent=rna-XM_020867731.1
NW_003565557.1	Gnomon	CDS	937947	938356	.	-	0	Name=XP_020723390.1;ID=cds-XP_020723390.1;Dbxref=GeneID:100643265%2CGenbank:XP_020723390.1;Parent=rna-XM_020867731.1
NW_003565557.1	Gnomon	CDS	937381	937652	.	-	0	Name=XP_020723390.1;ID=cds-XP_020723390.1;Dbxref=GeneID:100643265%2CGenbank:XP_020723390.1;Parent=rna-XM_020867731.1
NW_003565557.1	Gnomon	CDS	936930	937102	.	-	0	Name=XP_020723390.1;ID=cds-XP_020723390.1;Dbxref=GeneID:100643265%2CGenbank:XP_020723390.1;Parent=rna-XM_020867731.1
NW_003565557.1	Gnomon	CDS	935254	935334	.	-	0	Name=XP_020723390.1;ID=cds-XP_020723390.1;Dbxref=GeneID:100643265%2CGenbank:XP_020723390.1;Parent=rna-XM_020867731.1
NW_003565557.1	Gnomon	CDS	933192	933377	.	-	0	Name=XP_020723390.1;ID=cds-XP_020723390.1;Dbxref=GeneID:100643265%2CGenbank:XP_020723390.1;Parent=rna-XM_020867731.1
NW_003565557.1	Gnomon	CDS	932862	933089	.	-	0	Name=XP_020723390.1;ID=cds-XP_020723390.1;Dbxref=GeneID:100643265%2CGenbank:XP_020723390.1;Parent=rna-XM_020867731.1
NW_003565557.1	Gnomon	CDS	932523	932616	.	-	0	Name=XP_020723390.1;ID=cds-XP_020723390.1;Dbxref=GeneID:100643265%2CGenbank:XP_020723390.1;Parent=rna-XM_020867731.1
NW_003565557.1	Gnomon	CDS	928904	929177	.	-	0	Name=XP_020723390.1;ID=cds-XP_020723390.1;Dbxref=GeneID:100643265%2CGenbank:XP_020723390.1;Parent=rna-XM_020867731.1
NW_003565557.1	Gnomon	mRNA	14906	18008	.	-	.	Name=XM_003402449.3;ID=rna-XM_003402449.3;Dbxref=GeneID:100651822%2CGenbank:XM_003402449.3;Parent=gene-LOC100651822
NW_003565557.1	Gnomon	CDS	482793	482930	.	+	0	Name=XP_003402491.1;ID=cds-XP_003402491.1;Dbxref=GeneID:100650985%2CGenbank:XP_003402491.1;Parent=rna-XM_003402443.3
NW_003565557.1	Gnomon	CDS	483019	483192	.	+	0	Name=XP_003402491.1;ID=cds-XP_003402491.1;Dbxref=GeneID:100650985%2CGenbank:XP_003402491.1;Parent=rna-XM_003402443.3
NW_003565557.1	Gnomon	CDS	483258	483776	.	+	0	Name=XP_003402491.1;ID=cds-XP_003402491.1;Dbxref=GeneID:100650985%2CGenbank:XP_003402491.1;Parent=rna-XM_003402443.3
NW_003565557.1	Gnomon	CDS	484214	484267	.	+	0	Name=XP_003402491.1;ID=cds-XP_003402491.1;Dbxref=GeneID:100650985%2CGenbank:XP_003402491.1;Parent=rna-XM_003402443.3
NW_003565557.1	Gnomon	CDS	484811	484972	.	+	0	Name=XP_003402491.1;ID=cds-XP_003402491.1;Dbxref=GeneID:100650985%2CGenbank:XP_003402491.1;Parent=rna-XM_003402443.3
NW_003565557.1	Gnomon	CDS	485043	485282	.	+	0	Name=XP_003402491.1;ID=cds-XP_003402491.1;Dbxref=GeneID:100650985%2CGenbank:XP_003402491.1;Parent=rna-XM_003402443.3
NW_003565557.1	Gnomon	CDS	485390	485635	.	+	0	Name=XP_003402491.1;ID=cds-XP_003402491.1;Dbxref=GeneID:100650985%2CGenbank:XP_003402491.1;Parent=rna-XM_003402443.3
NW_003565557.1	Gnomon	gene	1431386	1439692	.	+	.	Name=LOC100645104;ID=gene-LOC100645104;Dbxref=GeneID:100645104
NW_003565557.1	Gnomon	mRNA	1100808	1106977	.	+	.	Name=XM_020867742.1;ID=rna-XM_020867742.1;Dbxref=GeneID:100643917%2CGenbank:XM_020867742.1;Parent=gene-LOC100643917
NW_003565557.1	Gnomon	mRNA	1098304	1099326	.	-	.	Name=XM_012318771.2;ID=rna-XM_012318771.2;Dbxref=GeneID:100647597%2CGenbank:XM_012318771.2;Parent=gene-LOC100647597
NW_003565557.1	Gnomon	CDS	1458717	1458733	.	+	0	Name=XP_012174197.1;ID=cds-XP_012174197.1;Dbxref=GeneID:100647711%2CGenbank:XP_012174197.1;Parent=rna-XM_012318807.2
NW_003565557.1	Gnomon	CDS	1458822	1458921	.	+	0	Name=XP_012174197.1;ID=cds-XP_012174197.1;Dbxref=GeneID:100647711%2CGenbank:XP_012174197.1;Parent=rna-XM_012318807.2
NW_003565557.1	Gnomon	CDS	1459509	1459628	.	+	0	Name=XP_012174197.1;ID=cds-XP_012174197.1;Dbxref=GeneID:100647711%2CGenbank:XP_012174197.1;Parent=rna-XM_012318807.2
NW_003565557.1	Gnomon	CDS	1459719	1459893	.	+	0	Name=XP_012174197.1;ID=cds-XP_012174197.1;Dbxref=GeneID:100647711%2CGenbank:XP_012174197.1;Parent=rna-XM_012318807.2
NW_003565557.1	Gnomon	CDS	1460595	1460711	.	+	0	Name=XP_012174197.1;ID=cds-XP_012174197.1;Dbxref=GeneID:100647711%2CGenbank:XP_012174197.1;Parent=rna-XM_012318807.2
NW_003565557.1	Gnomon	CDS	1469255	1470180	.	+	0	Name=XP_012174197.1;ID=cds-XP_012174197.1;Dbxref=GeneID:100647711%2CGenbank:XP_012174197.1;Parent=rna-XM_012318807.2
NW_003565557.1	Gnomon	exon	1424157	1424325	.	+	.	ID=exon-XM_012318794.2-7;Dbxref=GeneID:100644985%2CGenbank:XM_012318794.2;Parent=rna-XM_012318794.2
NW_003565557.1	Gnomon	exon	1424617	1424717	.	+	.	ID=exon-XM_012318794.2-8;Dbxref=GeneID:100644985%2CGenbank:XM_012318794.2;Parent=rna-XM_012318794.2
NW_003565557.1	Gnomon	exon	1424836	1424991	.	+	.	ID=exon-XM_012318794.2-9;Dbxref=GeneID:100644985%2CGenbank:XM_012318794.2;Parent=rna-XM_012318794.2
NW_003565557.1	Gnomon	exon	1418830	1420568	.	+	.	ID=exon-XM_012318794.2-1;Dbxref=GeneID:100644985%2CGenbank:XM_012318794.2;Parent=rna-XM_012318794.2
NW_003565557.1	Gnomon	exon	1422355	1422472	.	+	.	ID=exon-XM_012318794.2-2;Dbxref=GeneID:100644985%2CGenbank:XM_012318794.2;Parent=rna-XM_012318794.2
NW_003565557.1	Gnomon	exon	1422816	1423005	.	+	.	ID=exon-XM_012318794.2-3;Dbxref=GeneID:100644985%2CGenbank:XM_012318794.2;Parent=rna-XM_012318794.2
NW_003565557.1	Gnomon	exon	1423331	1423476	.	+	.	ID=exon-XM_012318794.2-4;Dbxref=GeneID:100644985%2CGenbank:XM_012318794.2;Parent=rna-XM_012318794.2
NW_003565557.1	Gnomon	exon	1423558	1423796	.	+	.	ID=exon-XM_012318794.2-5;Dbxref=GeneID:100644985%2CGenbank:XM_012318794.2;Parent=rna-XM_012318794.2
NW_003565557.1	Gnomon	exon	1423874	1424076	.	+	.	ID=exon-XM_012318794.2-6;Dbxref=GeneID:100644985%2CGenbank:XM_012318794.2;Parent=rna-XM_012318794.2
NW_003565557.1	Gnomon	CDS	64633	64738	.	+	0	Name=XP_012174051.1;ID=cds-XP_012174051.1;Dbxref=GeneID:100647948%2CGenbank:XP_012174051.1;Parent=rna-XM_012318661.2
NW_003565557.1	Gnomon	CDS	67244	67305	.	+	0	Name=XP_012174051.1;ID=cds-XP_012174051.1;Dbxref=GeneID:100647948%2CGenbank:XP_012174051.1;Parent=rna-XM_012318661.2
NW_003565557.1	Gnomon	CDS	71007	71024	.	+	0	Name=XP_012174051.1;ID=cds-XP_012174051.1;Dbxref=GeneID:100647948%2CGenbank:XP_012174051.1;Parent=rna-XM_012318661.2
NW_003565557.1	Gnomon	CDS	71791	71850	.	+	0	Name=XP_012174051.1;ID=cds-XP_012174051.1;Dbxref=GeneID:100647948%2CGenbank:XP_012174051.1;Parent=rna-XM_012318661.2
NW_003565557.1	Gnomon	CDS	72573	72662	.	+	0	Name=XP_012174051.1;ID=cds-XP_012174051.1;Dbxref=GeneID:100647948%2CGenbank:XP_012174051.1;Parent=rna-XM_012318661.2
NW_003565557.1	Gnomon	CDS	73006	73176	.	+	0	Name=XP_012174051.1;ID=cds-XP_012174051.1;Dbxref=GeneID:100647948%2CGenbank:XP_012174051.1;Parent=rna-XM_012318661.2
NW_003565557.1	Gnomon	CDS	78077	78356	.	+	0	Name=XP_012174051.1;ID=cds-XP_012174051.1;Dbxref=GeneID:100647948%2CGenbank:XP_012174051.1;Parent=rna-XM_012318661.2
NW_003565557.1	Gnomon	CDS	78693	79143	.	+	0	Name=XP_012174051.1;ID=cds-XP_012174051.1;Dbxref=GeneID:100647948%2CGenbank:XP_012174051.1;Parent=rna-XM_012318661.2
NW_003565557.1	Gnomon	CDS	79242	79499	.	+	0	Name=XP_012174051.1;ID=cds-XP_012174051.1;Dbxref=GeneID:100647948%2CGenbank:XP_012174051.1;Parent=rna-XM_012318661.2
NW_003565557.1	Gnomon	CDS	79575	80148	.	+	0	Name=XP_012174051.1;ID=cds-XP_012174051.1;Dbxref=GeneID:100647948%2CGenbank:XP_012174051.1;Parent=rna-XM_012318661.2
NW_003565557.1	Gnomon	CDS	80454	80924	.	+	0	Name=XP_012174051.1;ID=cds-XP_012174051.1;Dbxref=GeneID:100647948%2CGenbank:XP_012174051.1;Parent=rna-XM_012318661.2
NW_003565557.1	Gnomon	CDS	81000	82205	.	+	0	Name=XP_012174051.1;ID=cds-XP_012174051.1;Dbxref=GeneID:100647948%2CGenbank:XP_012174051.1;Parent=rna-XM_012318661.2
NW_003565557.1	Gnomon	CDS	82304	82387	.	+	0	Name=XP_012174051.1;ID=cds-XP_012174051.1;Dbxref=GeneID:100647948%2CGenbank:XP_012174051.1;Parent=rna-XM_012318661.2
NW_003565557.1	Gnomon	CDS	83467	83688	.	+	0	Name=XP_012174051.1;ID=cds-XP_012174051.1;Dbxref=GeneID:100647948%2CGenbank:XP_012174051.1;Parent=rna-XM_012318661.2
NW_003565557.1	Gnomon	CDS	85258	88028	.	+	0	Name=XP_012174051.1;ID=cds-XP_012174051.1;Dbxref=GeneID:100647948%2CGenbank:XP_012174051.1;Parent=rna-XM_012318661.2
NW_003565557.1	Gnomon	CDS	88286	88297	.	+	0	Name=XP_012174051.1;ID=cds-XP_012174051.1;Dbxref=GeneID:100647948%2CGenbank:XP_012174051.1;Parent=rna-XM_012318661.2
NW_003565557.1	Gnomon	CDS	89091	91218	.	+	0	Name=XP_012174051.1;ID=cds-XP_012174051.1;Dbxref=GeneID:100647948%2CGenbank:XP_012174051.1;Parent=rna-XM_012318661.2
NW_003565557.1	Gnomon	CDS	91307	91554	.	+	0	Name=XP_012174051.1;ID=cds-XP_012174051.1;Dbxref=GeneID:100647948%2CGenbank:XP_012174051.1;Parent=rna-XM_012318661.2
NW_003565557.1	Gnomon	CDS	92308	92382	.	+	0	Name=XP_012174051.1;ID=cds-XP_012174051.1;Dbxref=GeneID:100647948%2CGenbank:XP_012174051.1;Parent=rna-XM_012318661.2
NW_003565557.1	Gnomon	CDS	92737	92908	.	+	0	Name=XP_012174051.1;ID=cds-XP_012174051.1;Dbxref=GeneID:100647948%2CGenbank:XP_012174051.1;Parent=rna-XM_012318661.2
NW_003565557.1	Gnomon	CDS	92987	93104	.	+	0	Name=XP_012174051.1;ID=cds-XP_012174051.1;Dbxref=GeneID:100647948%2CGenbank:XP_012174051.1;Parent=rna-XM_012318661.2
NW_003565557.1	Gnomon	CDS	93183	93412	.	+	0	Name=XP_012174051.1;ID=cds-XP_012174051.1;Dbxref=GeneID:100647948%2CGenbank:XP_012174051.1;Parent=rna-XM_012318661.2
NW_003565557.1	Gnomon	CDS	93486	93603	.	+	0	Name=XP_012174051.1;ID=cds-XP_012174051.1;Dbxref=GeneID:100647948%2CGenbank:XP_012174051.1;Parent=rna-XM_012318661.2
NW_003565557.1	Gnomon	CDS	97282	97433	.	+	0	Name=XP_012174051.1;ID=cds-XP_012174051.1;Dbxref=GeneID:100647948%2CGenbank:XP_012174051.1;Parent=rna-XM_012318661.2
NW_003565557.1	Gnomon	CDS	100602	100764	.	+	0	Name=XP_012174051.1;ID=cds-XP_012174051.1;Dbxref=GeneID:100647948%2CGenbank:XP_012174051.1;Parent=rna-XM_012318661.2
NW_003565557.1	Gnomon	CDS	100862	100999	.	+	0	Name=XP_012174051.1;ID=cds-XP_012174051.1;Dbxref=GeneID:100647948%2CGenbank:XP_012174051.1;Parent=rna-XM_012318661.2
NW_003565557.1	Gnomon	CDS	101085	101262	.	+	0	Name=XP_012174051.1;ID=cds-XP_012174051.1;Dbxref=GeneID:100647948%2CGenbank:XP_012174051.1;Parent=rna-XM_012318661.2
NW_003565557.1	Gnomon	CDS	101757	101819	.	+	0	Name=XP_012174051.1;ID=cds-XP_012174051.1;Dbxref=GeneID:100647948%2CGenbank:XP_012174051.1;Parent=rna-XM_012318661.2
NW_003565557.1	Gnomon	CDS	102211	102330	.	+	0	Name=XP_012174051.1;ID=cds-XP_012174051.1;Dbxref=GeneID:100647948%2CGenbank:XP_012174051.1;Parent=rna-XM_012318661.2
NW_003565557.1	Gnomon	CDS	102784	102843	.	+	0	Name=XP_012174051.1;ID=cds-XP_012174051.1;Dbxref=GeneID:100647948%2CGenbank:XP_012174051.1;Parent=rna-XM_012318661.2
NW_003565557.1	Gnomon	CDS	103103	103265	.	+	0	Name=XP_012174051.1;ID=cds-XP_012174051.1;Dbxref=GeneID:100647948%2CGenbank:XP_012174051.1;Parent=rna-XM_012318661.2
NW_003565557.1	Gnomon	exon	457891	458852	.	+	.	ID=exon-XM_003402436.3-9;Dbxref=GeneID:100650182%2CGenbank:XM_003402436.3;Parent=rna-XM_003402436.3
NW_003565557.1	Gnomon	exon	457345	457636	.	+	.	ID=exon-XM_003402436.3-7;Dbxref=GeneID:100650182%2CGenbank:XM_003402436.3;Parent=rna-XM_003402436.3
NW_003565557.1	Gnomon	exon	457714	457787	.	+	.	ID=exon-XM_003402436.3-8;Dbxref=GeneID:100650182%2CGenbank:XM_003402436.3;Parent=rna-XM_003402436.3
NW_003565557.1	Gnomon	exon	456767	456970	.	+	.	ID=exon-XM_003402436.3-5;Dbxref=GeneID:100650182%2CGenbank:XM_003402436.3;Parent=rna-XM_003402436.3
NW_003565557.1	Gnomon	exon	457046	457257	.	+	.	ID=exon-XM_003402436.3-6;Dbxref=GeneID:100650182%2CGenbank:XM_003402436.3;Parent=rna-XM_003402436.3
NW_003565557.1	Gnomon	exon	456300	456469	.	+	.	ID=exon-XM_003402436.3-3;Dbxref=GeneID:100650182%2CGenbank:XM_003402436.3;Parent=rna-XM_003402436.3
NW_003565557.1	Gnomon	exon	456545	456686	.	+	.	ID=exon-XM_003402436.3-4;Dbxref=GeneID:100650182%2CGenbank:XM_003402436.3;Parent=rna-XM_003402436.3
NW_003565557.1	Gnomon	mRNA	76670	104676	.	+	.	Name=XM_012318677.2;ID=rna-XM_012318677.2;Dbxref=GeneID:100647948%2CGenbank:XM_012318677.2;Parent=gene-LOC100647948
NW_003565557.1	Gnomon	exon	455548	455707	.	+	.	ID=exon-XM_003402436.3-1;Dbxref=GeneID:100650182%2CGenbank:XM_003402436.3;Parent=rna-XM_003402436.3
NW_003565557.1	Gnomon	exon	456100	456235	.	+	.	ID=exon-XM_003402436.3-2;Dbxref=GeneID:100650182%2CGenbank:XM_003402436.3;Parent=rna-XM_003402436.3
NW_003565557.1	Gnomon	exon	1445939	1446130	.	+	.	ID=exon-XM_012318800.2-3;Dbxref=GeneID:100645355%2CGenbank:XM_012318800.2;Parent=rna-XM_012318800.2
NW_003565557.1	Gnomon	exon	1446218	1446443	.	+	.	ID=exon-XM_012318800.2-4;Dbxref=GeneID:100645355%2CGenbank:XM_012318800.2;Parent=rna-XM_012318800.2
NW_003565557.1	Gnomon	exon	1445082	1445193	.	+	.	ID=exon-XM_012318800.2-1;Dbxref=GeneID:100645355%2CGenbank:XM_012318800.2;Parent=rna-XM_012318800.2
NW_003565557.1	Gnomon	exon	1445586	1445787	.	+	.	ID=exon-XM_012318800.2-2;Dbxref=GeneID:100645355%2CGenbank:XM_012318800.2;Parent=rna-XM_012318800.2
NW_003565557.1	Gnomon	exon	1447006	1447263	.	+	.	ID=exon-XM_012318800.2-7;Dbxref=GeneID:100645355%2CGenbank:XM_012318800.2;Parent=rna-XM_012318800.2
NW_003565557.1	Gnomon	exon	1447345	1447584	.	+	.	ID=exon-XM_012318800.2-8;Dbxref=GeneID:100645355%2CGenbank:XM_012318800.2;Parent=rna-XM_012318800.2
NW_003565557.1	Gnomon	exon	1446537	1446703	.	+	.	ID=exon-XM_012318800.2-5;Dbxref=GeneID:100645355%2CGenbank:XM_012318800.2;Parent=rna-XM_012318800.2
NW_003565557.1	Gnomon	exon	1446777	1446936	.	+	.	ID=exon-XM_012318800.2-6;Dbxref=GeneID:100645355%2CGenbank:XM_012318800.2;Parent=rna-XM_012318800.2
NW_003565557.1	Gnomon	exon	1447705	1447731	.	+	.	ID=exon-XM_012318800.2-9;Dbxref=GeneID:100645355%2CGenbank:XM_012318800.2;Parent=rna-XM_012318800.2
NW_003565557.1	Gnomon	exon	716981	717960	.	-	.	ID=exon-XM_012318747.2-1;Dbxref=GeneID:105666763%2CGenbank:XM_012318747.2;Parent=rna-XM_012318747.2
NW_003565557.1	Gnomon	gene	1428251	1430769	.	+	.	Name=LOC100645225;ID=gene-LOC100645225;Dbxref=GeneID:100645225
NW_003565557.1	Gnomon	mRNA	1100765	1106977	.	+	.	Name=XM_020867743.1;ID=rna-XM_020867743.1;Dbxref=GeneID:100643917%2CGenbank:XM_020867743.1;Parent=gene-LOC100643917
NW_003565557.1	Gnomon	mRNA	2270	4218	.	+	.	Name=XM_012318630.2;ID=rna-XM_012318630.2;Dbxref=GeneID:100649008%2CGenbank:XM_012318630.2;Parent=gene-LOC100649008
NW_003565557.1	Gnomon	exon	705047	705082	.	+	.	ID=exon-XM_020867744.1-9;Dbxref=GeneID:100651181%2CGenbank:XM_020867744.1;Parent=rna-XM_020867744.1
NW_003565557.1	Gnomon	exon	703799	703948	.	+	.	ID=exon-XM_020867744.1-5;Dbxref=GeneID:100651181%2CGenbank:XM_020867744.1;Parent=rna-XM_020867744.1
NW_003565557.1	Gnomon	exon	704025	704213	.	+	.	ID=exon-XM_020867744.1-6;Dbxref=GeneID:100651181%2CGenbank:XM_020867744.1;Parent=rna-XM_020867744.1
NW_003565557.1	Gnomon	exon	704295	704375	.	+	.	ID=exon-XM_020867744.1-7;Dbxref=GeneID:100651181%2CGenbank:XM_020867744.1;Parent=rna-XM_020867744.1
NW_003565557.1	Gnomon	exon	704455	704677	.	+	.	ID=exon-XM_020867744.1-8;Dbxref=GeneID:100651181%2CGenbank:XM_020867744.1;Parent=rna-XM_020867744.1
NW_003565557.1	Gnomon	exon	698566	699591	.	+	.	ID=exon-XM_020867744.1-1;Dbxref=GeneID:100651181%2CGenbank:XM_020867744.1;Parent=rna-XM_020867744.1
NW_003565557.1	Gnomon	exon	703010	703152	.	+	.	ID=exon-XM_020867744.1-2;Dbxref=GeneID:100651181%2CGenbank:XM_020867744.1;Parent=rna-XM_020867744.1
NW_003565557.1	Gnomon	exon	703333	703508	.	+	.	ID=exon-XM_020867744.1-3;Dbxref=GeneID:100651181%2CGenbank:XM_020867744.1;Parent=rna-XM_020867744.1
NW_003565557.1	Gnomon	exon	703586	703717	.	+	.	ID=exon-XM_020867744.1-4;Dbxref=GeneID:100651181%2CGenbank:XM_020867744.1;Parent=rna-XM_020867744.1
NW_003565557.1	Gnomon	gene	1519076	1522180	.	+	.	Name=LOC100645733;ID=gene-LOC100645733;Dbxref=GeneID:100645733
NW_003565557.1	Gnomon	exon	202410	202677	.	+	.	ID=exon-XM_020867685.1-14;Dbxref=GeneID:100648304%2CGenbank:XM_020867685.1;Parent=rna-XM_020867685.1
NW_003565557.1	Gnomon	exon	202940	203916	.	+	.	ID=exon-XM_020867685.1-15;Dbxref=GeneID:100648304%2CGenbank:XM_020867685.1;Parent=rna-XM_020867685.1
NW_003565557.1	Gnomon	exon	199158	200181	.	+	.	ID=exon-XM_020867685.1-12;Dbxref=GeneID:100648304%2CGenbank:XM_020867685.1;Parent=rna-XM_020867685.1
NW_003565557.1	Gnomon	exon	200710	200826	.	+	.	ID=exon-XM_020867685.1-13;Dbxref=GeneID:100648304%2CGenbank:XM_020867685.1;Parent=rna-XM_020867685.1
NW_003565557.1	Gnomon	exon	198192	198367	.	+	.	ID=exon-XM_020867685.1-10;Dbxref=GeneID:100648304%2CGenbank:XM_020867685.1;Parent=rna-XM_020867685.1
NW_003565557.1	Gnomon	exon	198451	198879	.	+	.	ID=exon-XM_020867685.1-11;Dbxref=GeneID:100648304%2CGenbank:XM_020867685.1;Parent=rna-XM_020867685.1
NW_003565557.1	Gnomon	exon	102211	102330	.	+	.	ID=exon-XM_012318658.2-30;Dbxref=GeneID:100647948%2CGenbank:XM_012318658.2;Parent=rna-XM_012318658.2
NW_003565557.1	Gnomon	exon	102784	102843	.	+	.	ID=exon-XM_012318658.2-31;Dbxref=GeneID:100647948%2CGenbank:XM_012318658.2;Parent=rna-XM_012318658.2
NW_003565557.1	Gnomon	exon	103103	104676	.	+	.	ID=exon-XM_012318658.2-32;Dbxref=GeneID:100647948%2CGenbank:XM_012318658.2;Parent=rna-XM_012318658.2
NW_003565557.1	Gnomon	exon	92987	93104	.	+	.	ID=exon-XM_012318658.2-22;Dbxref=GeneID:100647948%2CGenbank:XM_012318658.2;Parent=rna-XM_012318658.2
NW_003565557.1	Gnomon	exon	93183	93412	.	+	.	ID=exon-XM_012318658.2-23;Dbxref=GeneID:100647948%2CGenbank:XM_012318658.2;Parent=rna-XM_012318658.2
NW_003565557.1	Gnomon	exon	93486	93603	.	+	.	ID=exon-XM_012318658.2-24;Dbxref=GeneID:100647948%2CGenbank:XM_012318658.2;Parent=rna-XM_012318658.2
NW_003565557.1	Gnomon	exon	97282	97433	.	+	.	ID=exon-XM_012318658.2-25;Dbxref=GeneID:100647948%2CGenbank:XM_012318658.2;Parent=rna-XM_012318658.2
NW_003565557.1	Gnomon	exon	100602	100764	.	+	.	ID=exon-XM_012318658.2-26;Dbxref=GeneID:100647948%2CGenbank:XM_012318658.2;Parent=rna-XM_012318658.2
NW_003565557.1	Gnomon	exon	100862	100999	.	+	.	ID=exon-XM_012318658.2-27;Dbxref=GeneID:100647948%2CGenbank:XM_012318658.2;Parent=rna-XM_012318658.2
NW_003565557.1	Gnomon	exon	101085	101262	.	+	.	ID=exon-XM_012318658.2-28;Dbxref=GeneID:100647948%2CGenbank:XM_012318658.2;Parent=rna-XM_012318658.2
NW_003565557.1	Gnomon	exon	101757	101819	.	+	.	ID=exon-XM_012318658.2-29;Dbxref=GeneID:100647948%2CGenbank:XM_012318658.2;Parent=rna-XM_012318658.2
NW_003565557.1	Gnomon	exon	92308	92382	.	+	.	ID=exon-XM_012318658.2-20;Dbxref=GeneID:100647948%2CGenbank:XM_012318658.2;Parent=rna-XM_012318658.2
NW_003565557.1	Gnomon	exon	92737	92908	.	+	.	ID=exon-XM_012318658.2-21;Dbxref=GeneID:100647948%2CGenbank:XM_012318658.2;Parent=rna-XM_012318658.2
NW_003565557.1	Gnomon	exon	91307	91554	.	+	.	ID=exon-XM_012318658.2-19;Dbxref=GeneID:100647948%2CGenbank:XM_012318658.2;Parent=rna-XM_012318658.2
NW_003565557.1	Gnomon	exon	79575	80148	.	+	.	ID=exon-XM_012318658.2-11;Dbxref=GeneID:100647948%2CGenbank:XM_012318658.2;Parent=rna-XM_012318658.2
NW_003565557.1	Gnomon	exon	80454	80924	.	+	.	ID=exon-XM_012318658.2-12;Dbxref=GeneID:100647948%2CGenbank:XM_012318658.2;Parent=rna-XM_012318658.2
NW_003565557.1	Gnomon	exon	81000	82205	.	+	.	ID=exon-XM_012318658.2-13;Dbxref=GeneID:100647948%2CGenbank:XM_012318658.2;Parent=rna-XM_012318658.2
NW_003565557.1	Gnomon	exon	82304	82387	.	+	.	ID=exon-XM_012318658.2-14;Dbxref=GeneID:100647948%2CGenbank:XM_012318658.2;Parent=rna-XM_012318658.2
NW_003565557.1	Gnomon	exon	83467	83688	.	+	.	ID=exon-XM_012318658.2-15;Dbxref=GeneID:100647948%2CGenbank:XM_012318658.2;Parent=rna-XM_012318658.2
NW_003565557.1	Gnomon	exon	85258	88028	.	+	.	ID=exon-XM_012318658.2-16;Dbxref=GeneID:100647948%2CGenbank:XM_012318658.2;Parent=rna-XM_012318658.2
NW_003565557.1	Gnomon	exon	88286	88297	.	+	.	ID=exon-XM_012318658.2-17;Dbxref=GeneID:100647948%2CGenbank:XM_012318658.2;Parent=rna-XM_012318658.2
NW_003565557.1	Gnomon	exon	89091	91218	.	+	.	ID=exon-XM_012318658.2-18;Dbxref=GeneID:100647948%2CGenbank:XM_012318658.2;Parent=rna-XM_012318658.2
NW_003565557.1	Gnomon	exon	79242	79499	.	+	.	ID=exon-XM_012318658.2-10;Dbxref=GeneID:100647948%2CGenbank:XM_012318658.2;Parent=rna-XM_012318658.2
NW_003565557.1	Gnomon	mRNA	482263	485979	.	+	.	Name=XM_003402443.3;ID=rna-XM_003402443.3;Dbxref=GeneID:100650985%2CGenbank:XM_003402443.3;Parent=gene-LOC100650985
NW_003565557.1	Gnomon	CDS	734432	734655	.	+	0	Name=XP_012174151.1;ID=cds-XP_012174151.1;Dbxref=GeneID:100647126%2CGenbank:XP_012174151.1;Parent=rna-XM_012318761.2
NW_003565557.1	Gnomon	CDS	734724	734922	.	+	0	Name=XP_012174151.1;ID=cds-XP_012174151.1;Dbxref=GeneID:100647126%2CGenbank:XP_012174151.1;Parent=rna-XM_012318761.2
NW_003565557.1	Gnomon	CDS	734991	735805	.	+	0	Name=XP_012174151.1;ID=cds-XP_012174151.1;Dbxref=GeneID:100647126%2CGenbank:XP_012174151.1;Parent=rna-XM_012318761.2
NW_003565557.1	Gnomon	CDS	736027	736225	.	+	0	Name=XP_012174151.1;ID=cds-XP_012174151.1;Dbxref=GeneID:100647126%2CGenbank:XP_012174151.1;Parent=rna-XM_012318761.2
NW_003565557.1	Gnomon	CDS	736402	737046	.	+	0	Name=XP_012174151.1;ID=cds-XP_012174151.1;Dbxref=GeneID:100647126%2CGenbank:XP_012174151.1;Parent=rna-XM_012318761.2
NW_003565557.1	Gnomon	exon	504719	504904	.	+	.	ID=exon-XM_012318716.2-3;Dbxref=GeneID:105665610%2CGenbank:XM_012318716.2;Parent=rna-XM_012318716.2
NW_003565557.1	Gnomon	exon	504971	506367	.	+	.	ID=exon-XM_012318716.2-4;Dbxref=GeneID:105665610%2CGenbank:XM_012318716.2;Parent=rna-XM_012318716.2
NW_003565557.1	Gnomon	exon	504090	504184	.	+	.	ID=exon-XM_012318716.2-1;Dbxref=GeneID:105665610%2CGenbank:XM_012318716.2;Parent=rna-XM_012318716.2
NW_003565557.1	Gnomon	exon	504459	504655	.	+	.	ID=exon-XM_012318716.2-2;Dbxref=GeneID:105665610%2CGenbank:XM_012318716.2;Parent=rna-XM_012318716.2
NW_003565557.1	Gnomon	mRNA	1100765	1106977	.	+	.	Name=XM_012318777.2;ID=rna-XM_012318777.2;Dbxref=GeneID:100643917%2CGenbank:XM_012318777.2;Parent=gene-LOC100643917
NW_003565557.1	Gnomon	exon	507413	507958	.	+	.	ID=exon-XM_012318716.2-7;Dbxref=GeneID:105665610%2CGenbank:XM_012318716.2;Parent=rna-XM_012318716.2
NW_003565557.1	Gnomon	exon	506443	506706	.	+	.	ID=exon-XM_012318716.2-5;Dbxref=GeneID:105665610%2CGenbank:XM_012318716.2;Parent=rna-XM_012318716.2
NW_003565557.1	Gnomon	exon	506778	507341	.	+	.	ID=exon-XM_012318716.2-6;Dbxref=GeneID:105665610%2CGenbank:XM_012318716.2;Parent=rna-XM_012318716.2
NW_003565557.1	Gnomon	mRNA	698566	712396	.	+	.	Name=XM_020867744.1;ID=rna-XM_020867744.1;Dbxref=GeneID:100651181%2CGenbank:XM_020867744.1;Parent=gene-LOC100651181
NW_003565557.1	Gnomon	CDS	17154	17335	.	-	0	Name=XP_003402497.1;ID=cds-XP_003402497.1;Dbxref=GeneID:100651822%2CGenbank:XP_003402497.1;Parent=rna-XM_003402449.3
NW_003565557.1	Gnomon	CDS	16946	17060	.	-	0	Name=XP_003402497.1;ID=cds-XP_003402497.1;Dbxref=GeneID:100651822%2CGenbank:XP_003402497.1;Parent=rna-XM_003402449.3
NW_003565557.1	Gnomon	CDS	16740	16865	.	-	0	Name=XP_003402497.1;ID=cds-XP_003402497.1;Dbxref=GeneID:100651822%2CGenbank:XP_003402497.1;Parent=rna-XM_003402449.3
NW_003565557.1	Gnomon	CDS	16218	16663	.	-	0	Name=XP_003402497.1;ID=cds-XP_003402497.1;Dbxref=GeneID:100651822%2CGenbank:XP_003402497.1;Parent=rna-XM_003402449.3
NW_003565557.1	Gnomon	CDS	15891	16140	.	-	0	Name=XP_003402497.1;ID=cds-XP_003402497.1;Dbxref=GeneID:100651822%2CGenbank:XP_003402497.1;Parent=rna-XM_003402449.3
NW_003565557.1	Gnomon	CDS	15646	15818	.	-	0	Name=XP_003402497.1;ID=cds-XP_003402497.1;Dbxref=GeneID:100651822%2CGenbank:XP_003402497.1;Parent=rna-XM_003402449.3
NW_003565557.1	Gnomon	CDS	15396	15561	.	-	0	Name=XP_003402497.1;ID=cds-XP_003402497.1;Dbxref=GeneID:100651822%2CGenbank:XP_003402497.1;Parent=rna-XM_003402449.3
NW_003565557.1	Gnomon	CDS	15109	15312	.	-	0	Name=XP_003402497.1;ID=cds-XP_003402497.1;Dbxref=GeneID:100651822%2CGenbank:XP_003402497.1;Parent=rna-XM_003402449.3
NW_003565557.1	Gnomon	mRNA	1149644	1159715	.	+	.	Name=XM_012318778.2;ID=rna-XM_012318778.2;Dbxref=GeneID:100644042%2CGenbank:XM_012318778.2;Parent=gene-LOC100644042
NW_003565557.1	Gnomon	exon	93183	93412	.	+	.	ID=exon-XM_012318682.2-20;Dbxref=GeneID:100647948%2CGenbank:XM_012318682.2;Parent=rna-XM_012318682.2
NW_003565557.1	Gnomon	exon	103103	104676	.	+	.	ID=exon-XM_012318682.2-29;Dbxref=GeneID:100647948%2CGenbank:XM_012318682.2;Parent=rna-XM_012318682.2
NW_003565557.1	Gnomon	exon	102211	102330	.	+	.	ID=exon-XM_012318682.2-27;Dbxref=GeneID:100647948%2CGenbank:XM_012318682.2;Parent=rna-XM_012318682.2
NW_003565557.1	Gnomon	exon	102784	102843	.	+	.	ID=exon-XM_012318682.2-28;Dbxref=GeneID:100647948%2CGenbank:XM_012318682.2;Parent=rna-XM_012318682.2
NW_003565557.1	Gnomon	exon	101085	101262	.	+	.	ID=exon-XM_012318682.2-25;Dbxref=GeneID:100647948%2CGenbank:XM_012318682.2;Parent=rna-XM_012318682.2
NW_003565557.1	Gnomon	exon	101757	101819	.	+	.	ID=exon-XM_012318682.2-26;Dbxref=GeneID:100647948%2CGenbank:XM_012318682.2;Parent=rna-XM_012318682.2
NW_003565557.1	Gnomon	exon	100602	100764	.	+	.	ID=exon-XM_012318682.2-23;Dbxref=GeneID:100647948%2CGenbank:XM_012318682.2;Parent=rna-XM_012318682.2
NW_003565557.1	Gnomon	exon	100862	100999	.	+	.	ID=exon-XM_012318682.2-24;Dbxref=GeneID:100647948%2CGenbank:XM_012318682.2;Parent=rna-XM_012318682.2
NW_003565557.1	Gnomon	gene	47300	50723	.	+	.	Name=LOC100645853;ID=gene-LOC100645853;Dbxref=GeneID:100645853
NW_003565557.1	Gnomon	exon	93486	93603	.	+	.	ID=exon-XM_012318682.2-21;Dbxref=GeneID:100647948%2CGenbank:XM_012318682.2;Parent=rna-XM_012318682.2
NW_003565557.1	Gnomon	exon	97282	97433	.	+	.	ID=exon-XM_012318682.2-22;Dbxref=GeneID:100647948%2CGenbank:XM_012318682.2;Parent=rna-XM_012318682.2
NW_003565557.1	Gnomon	exon	92737	92908	.	+	.	ID=exon-XM_012318682.2-18;Dbxref=GeneID:100647948%2CGenbank:XM_012318682.2;Parent=rna-XM_012318682.2
NW_003565557.1	Gnomon	exon	92987	93104	.	+	.	ID=exon-XM_012318682.2-19;Dbxref=GeneID:100647948%2CGenbank:XM_012318682.2;Parent=rna-XM_012318682.2
NW_003565557.1	Gnomon	exon	91307	91554	.	+	.	ID=exon-XM_012318682.2-16;Dbxref=GeneID:100647948%2CGenbank:XM_012318682.2;Parent=rna-XM_012318682.2
NW_003565557.1	Gnomon	exon	92308	92382	.	+	.	ID=exon-XM_012318682.2-17;Dbxref=GeneID:100647948%2CGenbank:XM_012318682.2;Parent=rna-XM_012318682.2
NW_003565557.1	Gnomon	exon	85258	88028	.	+	.	ID=exon-XM_012318682.2-14;Dbxref=GeneID:100647948%2CGenbank:XM_012318682.2;Parent=rna-XM_012318682.2
NW_003565557.1	Gnomon	exon	89091	91218	.	+	.	ID=exon-XM_012318682.2-15;Dbxref=GeneID:100647948%2CGenbank:XM_012318682.2;Parent=rna-XM_012318682.2
NW_003565557.1	Gnomon	exon	82304	82387	.	+	.	ID=exon-XM_012318682.2-12;Dbxref=GeneID:100647948%2CGenbank:XM_012318682.2;Parent=rna-XM_012318682.2
NW_003565557.1	Gnomon	exon	83467	83688	.	+	.	ID=exon-XM_012318682.2-13;Dbxref=GeneID:100647948%2CGenbank:XM_012318682.2;Parent=rna-XM_012318682.2
NW_003565557.1	Gnomon	exon	80454	80924	.	+	.	ID=exon-XM_012318682.2-10;Dbxref=GeneID:100647948%2CGenbank:XM_012318682.2;Parent=rna-XM_012318682.2
NW_003565557.1	Gnomon	exon	81000	82205	.	+	.	ID=exon-XM_012318682.2-11;Dbxref=GeneID:100647948%2CGenbank:XM_012318682.2;Parent=rna-XM_012318682.2
NW_003565557.1	Gnomon	CDS	738398	738927	.	-	0	Name=XP_012174150.1;ID=cds-XP_012174150.1;Dbxref=GeneID:100642472%2CGenbank:XP_012174150.1;Parent=rna-XM_012318760.2
NW_003565557.1	Gnomon	CDS	738139	738315	.	-	0	Name=XP_012174150.1;ID=cds-XP_012174150.1;Dbxref=GeneID:100642472%2CGenbank:XP_012174150.1;Parent=rna-XM_012318760.2
NW_003565557.1	Gnomon	CDS	737609	737801	.	-	0	Name=XP_012174150.1;ID=cds-XP_012174150.1;Dbxref=GeneID:100642472%2CGenbank:XP_012174150.1;Parent=rna-XM_012318760.2
NW_003565557.1	Gnomon	mRNA	488205	489573	.	-	.	Name=XM_003402444.3;ID=rna-XM_003402444.3;Dbxref=GeneID:100651106%2CGenbank:XM_003402444.3;Parent=gene-LOC100651106
NW_003565557.1	Gnomon	CDS	609191	609307	.	-	0	Name=XP_003402506.1;ID=cds-XP_003402506.1;Dbxref=GeneID:100642785%2CGenbank:XP_003402506.1;Parent=rna-XM_003402458.3
NW_003565557.1	Gnomon	CDS	608686	608889	.	-	0	Name=XP_003402506.1;ID=cds-XP_003402506.1;Dbxref=GeneID:100642785%2CGenbank:XP_003402506.1;Parent=rna-XM_003402458.3
NW_003565557.1	Gnomon	CDS	608446	608603	.	-	0	Name=XP_003402506.1;ID=cds-XP_003402506.1;Dbxref=GeneID:100642785%2CGenbank:XP_003402506.1;Parent=rna-XM_003402458.3
NW_003565557.1	Gnomon	CDS	608262	608334	.	-	0	Name=XP_003402506.1;ID=cds-XP_003402506.1;Dbxref=GeneID:100642785%2CGenbank:XP_003402506.1;Parent=rna-XM_003402458.3
NW_003565557.1	Gnomon	CDS	608074	608205	.	-	0	Name=XP_003402506.1;ID=cds-XP_003402506.1;Dbxref=GeneID:100642785%2CGenbank:XP_003402506.1;Parent=rna-XM_003402458.3
NW_003565557.1	Gnomon	CDS	607783	608000	.	-	0	Name=XP_003402506.1;ID=cds-XP_003402506.1;Dbxref=GeneID:100642785%2CGenbank:XP_003402506.1;Parent=rna-XM_003402458.3
NW_003565557.1	Gnomon	CDS	607399	607693	.	-	0	Name=XP_003402506.1;ID=cds-XP_003402506.1;Dbxref=GeneID:100642785%2CGenbank:XP_003402506.1;Parent=rna-XM_003402458.3
NW_003565557.1	Gnomon	CDS	607096	607331	.	-	0	Name=XP_003402506.1;ID=cds-XP_003402506.1;Dbxref=GeneID:100642785%2CGenbank:XP_003402506.1;Parent=rna-XM_003402458.3
NW_003565557.1	Gnomon	CDS	606858	606997	.	-	0	Name=XP_003402506.1;ID=cds-XP_003402506.1;Dbxref=GeneID:100642785%2CGenbank:XP_003402506.1;Parent=rna-XM_003402458.3
NW_003565557.1	Gnomon	CDS	606596	606787	.	-	0	Name=XP_003402506.1;ID=cds-XP_003402506.1;Dbxref=GeneID:100642785%2CGenbank:XP_003402506.1;Parent=rna-XM_003402458.3
NW_003565557.1	Gnomon	CDS	606280	606524	.	-	0	Name=XP_003402506.1;ID=cds-XP_003402506.1;Dbxref=GeneID:100642785%2CGenbank:XP_003402506.1;Parent=rna-XM_003402458.3
NW_003565557.1	Gnomon	CDS	606049	606189	.	-	0	Name=XP_003402506.1;ID=cds-XP_003402506.1;Dbxref=GeneID:100642785%2CGenbank:XP_003402506.1;Parent=rna-XM_003402458.3
NW_003565557.1	Gnomon	CDS	605776	605987	.	-	0	Name=XP_003402506.1;ID=cds-XP_003402506.1;Dbxref=GeneID:100642785%2CGenbank:XP_003402506.1;Parent=rna-XM_003402458.3
NW_003565557.1	Gnomon	CDS	605544	605700	.	-	0	Name=XP_003402506.1;ID=cds-XP_003402506.1;Dbxref=GeneID:100642785%2CGenbank:XP_003402506.1;Parent=rna-XM_003402458.3
NW_003565557.1	Gnomon	CDS	605299	605466	.	-	0	Name=XP_003402506.1;ID=cds-XP_003402506.1;Dbxref=GeneID:100642785%2CGenbank:XP_003402506.1;Parent=rna-XM_003402458.3
NW_003565557.1	Gnomon	CDS	605102	605214	.	-	0	Name=XP_003402506.1;ID=cds-XP_003402506.1;Dbxref=GeneID:100642785%2CGenbank:XP_003402506.1;Parent=rna-XM_003402458.3
NW_003565557.1	Gnomon	CDS	604973	605033	.	-	0	Name=XP_003402506.1;ID=cds-XP_003402506.1;Dbxref=GeneID:100642785%2CGenbank:XP_003402506.1;Parent=rna-XM_003402458.3
NW_003565557.1	Gnomon	mRNA	698566	712396	.	+	.	Name=XM_020867745.1;ID=rna-XM_020867745.1;Dbxref=GeneID:100651181%2CGenbank:XM_020867745.1;Parent=gene-LOC100651181
NW_003565557.1	Gnomon	CDS	516139	516597	.	-	0	Name=XP_003402496.2;ID=cds-XP_003402496.2;Dbxref=GeneID:100651704%2CGenbank:XP_003402496.2;Parent=rna-XM_003402448.3
NW_003565557.1	Gnomon	CDS	515648	516056	.	-	0	Name=XP_003402496.2;ID=cds-XP_003402496.2;Dbxref=GeneID:100651704%2CGenbank:XP_003402496.2;Parent=rna-XM_003402448.3
NW_003565557.1	Gnomon	CDS	515432	515577	.	-	0	Name=XP_003402496.2;ID=cds-XP_003402496.2;Dbxref=GeneID:100651704%2CGenbank:XP_003402496.2;Parent=rna-XM_003402448.3
NW_003565557.1	Gnomon	exon	14906	15312	.	-	.	ID=exon-XM_020867706.1-10;Dbxref=GeneID:100651822%2CGenbank:XM_020867706.1;Parent=rna-XM_020867706.1
NW_003565557.1	Gnomon	CDS	514021	514111	.	+	0	Name=XP_003402495.1;ID=cds-XP_003402495.1;Dbxref=GeneID:100651587%2CGenbank:XP_003402495.1;Parent=rna-XM_003402447.3
NW_003565557.1	Gnomon	CDS	514234	514854	.	+	0	Name=XP_003402495.1;ID=cds-XP_003402495.1;Dbxref=GeneID:100651587%2CGenbank:XP_003402495.1;Parent=rna-XM_003402447.3
NW_003565557.1	Gnomon	CDS	514961	515148	.	+	0	Name=XP_003402495.1;ID=cds-XP_003402495.1;Dbxref=GeneID:100651587%2CGenbank:XP_003402495.1;Parent=rna-XM_003402447.3
NW_003565557.1	Gnomon	CDS	515225	515272	.	+	0	Name=XP_003402495.1;ID=cds-XP_003402495.1;Dbxref=GeneID:100651587%2CGenbank:XP_003402495.1;Parent=rna-XM_003402447.3
NW_003565557.1	Gnomon	exon	1423558	1423796	.	+	.	ID=exon-XM_012318795.2-4;Dbxref=GeneID:100644985%2CGenbank:XM_012318795.2;Parent=rna-XM_012318795.2
NW_003565557.1	Gnomon	exon	1423874	1424076	.	+	.	ID=exon-XM_012318795.2-5;Dbxref=GeneID:100644985%2CGenbank:XM_012318795.2;Parent=rna-XM_012318795.2
NW_003565557.1	Gnomon	exon	1422816	1423005	.	+	.	ID=exon-XM_012318795.2-2;Dbxref=GeneID:100644985%2CGenbank:XM_012318795.2;Parent=rna-XM_012318795.2
NW_003565557.1	Gnomon	exon	1423331	1423476	.	+	.	ID=exon-XM_012318795.2-3;Dbxref=GeneID:100644985%2CGenbank:XM_012318795.2;Parent=rna-XM_012318795.2
NW_003565557.1	Gnomon	exon	1422487	1422577	.	+	.	ID=exon-XM_012318795.2-1;Dbxref=GeneID:100644985%2CGenbank:XM_012318795.2;Parent=rna-XM_012318795.2
NW_003565557.1	Gnomon	exon	1424836	1424991	.	+	.	ID=exon-XM_012318795.2-8;Dbxref=GeneID:100644985%2CGenbank:XM_012318795.2;Parent=rna-XM_012318795.2
NW_003565557.1	Gnomon	exon	1425113	1425353	.	+	.	ID=exon-XM_012318795.2-9;Dbxref=GeneID:100644985%2CGenbank:XM_012318795.2;Parent=rna-XM_012318795.2
NW_003565557.1	Gnomon	exon	1424157	1424325	.	+	.	ID=exon-XM_012318795.2-6;Dbxref=GeneID:100644985%2CGenbank:XM_012318795.2;Parent=rna-XM_012318795.2
NW_003565557.1	Gnomon	exon	1424617	1424717	.	+	.	ID=exon-XM_012318795.2-7;Dbxref=GeneID:100644985%2CGenbank:XM_012318795.2;Parent=rna-XM_012318795.2
NW_003565557.1	Gnomon	exon	441052	442015	.	-	.	ID=exon-XR_001099581.2-19;Dbxref=GeneID:100649981%2CGenbank:XR_001099581.2;Parent=rna-XR_001099581.2
NW_003565557.1	Gnomon	exon	442416	442731	.	-	.	ID=exon-XR_001099581.2-17;Dbxref=GeneID:100649981%2CGenbank:XR_001099581.2;Parent=rna-XR_001099581.2
NW_003565557.1	Gnomon	exon	442107	442298	.	-	.	ID=exon-XR_001099581.2-18;Dbxref=GeneID:100649981%2CGenbank:XR_001099581.2;Parent=rna-XR_001099581.2
NW_003565557.1	Gnomon	exon	443092	443293	.	-	.	ID=exon-XR_001099581.2-15;Dbxref=GeneID:100649981%2CGenbank:XR_001099581.2;Parent=rna-XR_001099581.2
NW_003565557.1	Gnomon	exon	442807	443029	.	-	.	ID=exon-XR_001099581.2-16;Dbxref=GeneID:100649981%2CGenbank:XR_001099581.2;Parent=rna-XR_001099581.2
NW_003565557.1	Gnomon	exon	443497	443811	.	-	.	ID=exon-XR_001099581.2-13;Dbxref=GeneID:100649981%2CGenbank:XR_001099581.2;Parent=rna-XR_001099581.2
NW_003565557.1	Gnomon	exon	443374	443418	.	-	.	ID=exon-XR_001099581.2-14;Dbxref=GeneID:100649981%2CGenbank:XR_001099581.2;Parent=rna-XR_001099581.2
NW_003565557.1	Gnomon	exon	444274	444483	.	-	.	ID=exon-XR_001099581.2-11;Dbxref=GeneID:100649981%2CGenbank:XR_001099581.2;Parent=rna-XR_001099581.2
NW_003565557.1	Gnomon	exon	443877	444196	.	-	.	ID=exon-XR_001099581.2-12;Dbxref=GeneID:100649981%2CGenbank:XR_001099581.2;Parent=rna-XR_001099581.2
NW_003565557.1	Gnomon	exon	444576	444758	.	-	.	ID=exon-XR_001099581.2-10;Dbxref=GeneID:100649981%2CGenbank:XR_001099581.2;Parent=rna-XR_001099581.2
NW_003565557.1	Gnomon	exon	434884	440943	.	-	.	ID=exon-XR_001099581.2-20;Dbxref=GeneID:100649981%2CGenbank:XR_001099581.2;Parent=rna-XR_001099581.2
NW_003565557.1	Gnomon	exon	936930	937102	.	-	.	ID=exon-XM_020867733.1-12;Dbxref=GeneID:100643265%2CGenbank:XM_020867733.1;Parent=rna-XM_020867733.1
NW_003565557.1	Gnomon	exon	935254	935334	.	-	.	ID=exon-XM_020867733.1-13;Dbxref=GeneID:100643265%2CGenbank:XM_020867733.1;Parent=rna-XM_020867733.1
NW_003565557.1	Gnomon	exon	937947	938356	.	-	.	ID=exon-XM_020867733.1-10;Dbxref=GeneID:100643265%2CGenbank:XM_020867733.1;Parent=rna-XM_020867733.1
NW_003565557.1	Gnomon	exon	937381	937652	.	-	.	ID=exon-XM_020867733.1-11;Dbxref=GeneID:100643265%2CGenbank:XM_020867733.1;Parent=rna-XM_020867733.1
NW_003565557.1	Gnomon	exon	932523	932616	.	-	.	ID=exon-XM_020867733.1-16;Dbxref=GeneID:100643265%2CGenbank:XM_020867733.1;Parent=rna-XM_020867733.1
NW_003565557.1	Gnomon	exon	928841	929177	.	-	.	ID=exon-XM_020867733.1-17;Dbxref=GeneID:100643265%2CGenbank:XM_020867733.1;Parent=rna-XM_020867733.1
NW_003565557.1	Gnomon	exon	933192	933377	.	-	.	ID=exon-XM_020867733.1-14;Dbxref=GeneID:100643265%2CGenbank:XM_020867733.1;Parent=rna-XM_020867733.1
NW_003565557.1	Gnomon	exon	932862	933089	.	-	.	ID=exon-XM_020867733.1-15;Dbxref=GeneID:100643265%2CGenbank:XM_020867733.1;Parent=rna-XM_020867733.1
NW_003565557.1	Gnomon	CDS	64633	64738	.	+	0	Name=XP_012174055.1;ID=cds-XP_012174055.1;Dbxref=GeneID:100647948%2CGenbank:XP_012174055.1;Parent=rna-XM_012318665.2
NW_003565557.1	Gnomon	CDS	67244	67305	.	+	0	Name=XP_012174055.1;ID=cds-XP_012174055.1;Dbxref=GeneID:100647948%2CGenbank:XP_012174055.1;Parent=rna-XM_012318665.2
NW_003565557.1	Gnomon	CDS	71791	71850	.	+	0	Name=XP_012174055.1;ID=cds-XP_012174055.1;Dbxref=GeneID:100647948%2CGenbank:XP_012174055.1;Parent=rna-XM_012318665.2
NW_003565557.1	Gnomon	CDS	72573	72662	.	+	0	Name=XP_012174055.1;ID=cds-XP_012174055.1;Dbxref=GeneID:100647948%2CGenbank:XP_012174055.1;Parent=rna-XM_012318665.2
NW_003565557.1	Gnomon	CDS	73006	73176	.	+	0	Name=XP_012174055.1;ID=cds-XP_012174055.1;Dbxref=GeneID:100647948%2CGenbank:XP_012174055.1;Parent=rna-XM_012318665.2
NW_003565557.1	Gnomon	CDS	78077	78356	.	+	0	Name=XP_012174055.1;ID=cds-XP_012174055.1;Dbxref=GeneID:100647948%2CGenbank:XP_012174055.1;Parent=rna-XM_012318665.2
NW_003565557.1	Gnomon	CDS	78693	79143	.	+	0	Name=XP_012174055.1;ID=cds-XP_012174055.1;Dbxref=GeneID:100647948%2CGenbank:XP_012174055.1;Parent=rna-XM_012318665.2
NW_003565557.1	Gnomon	CDS	79242	79499	.	+	0	Name=XP_012174055.1;ID=cds-XP_012174055.1;Dbxref=GeneID:100647948%2CGenbank:XP_012174055.1;Parent=rna-XM_012318665.2
NW_003565557.1	Gnomon	CDS	79575	80148	.	+	0	Name=XP_012174055.1;ID=cds-XP_012174055.1;Dbxref=GeneID:100647948%2CGenbank:XP_012174055.1;Parent=rna-XM_012318665.2
NW_003565557.1	Gnomon	CDS	80454	80924	.	+	0	Name=XP_012174055.1;ID=cds-XP_012174055.1;Dbxref=GeneID:100647948%2CGenbank:XP_012174055.1;Parent=rna-XM_012318665.2
NW_003565557.1	Gnomon	CDS	81000	82205	.	+	0	Name=XP_012174055.1;ID=cds-XP_012174055.1;Dbxref=GeneID:100647948%2CGenbank:XP_012174055.1;Parent=rna-XM_012318665.2
NW_003565557.1	Gnomon	CDS	82304	82387	.	+	0	Name=XP_012174055.1;ID=cds-XP_012174055.1;Dbxref=GeneID:100647948%2CGenbank:XP_012174055.1;Parent=rna-XM_012318665.2
NW_003565557.1	Gnomon	CDS	83467	83688	.	+	0	Name=XP_012174055.1;ID=cds-XP_012174055.1;Dbxref=GeneID:100647948%2CGenbank:XP_012174055.1;Parent=rna-XM_012318665.2
NW_003565557.1	Gnomon	CDS	85258	88028	.	+	0	Name=XP_012174055.1;ID=cds-XP_012174055.1;Dbxref=GeneID:100647948%2CGenbank:XP_012174055.1;Parent=rna-XM_012318665.2
NW_003565557.1	Gnomon	CDS	88286	88297	.	+	0	Name=XP_012174055.1;ID=cds-XP_012174055.1;Dbxref=GeneID:100647948%2CGenbank:XP_012174055.1;Parent=rna-XM_012318665.2
NW_003565557.1	Gnomon	CDS	89091	91218	.	+	0	Name=XP_012174055.1;ID=cds-XP_012174055.1;Dbxref=GeneID:100647948%2CGenbank:XP_012174055.1;Parent=rna-XM_012318665.2
NW_003565557.1	Gnomon	CDS	91307	91554	.	+	0	Name=XP_012174055.1;ID=cds-XP_012174055.1;Dbxref=GeneID:100647948%2CGenbank:XP_012174055.1;Parent=rna-XM_012318665.2
NW_003565557.1	Gnomon	CDS	92308	92382	.	+	0	Name=XP_012174055.1;ID=cds-XP_012174055.1;Dbxref=GeneID:100647948%2CGenbank:XP_012174055.1;Parent=rna-XM_012318665.2
NW_003565557.1	Gnomon	CDS	92737	92908	.	+	0	Name=XP_012174055.1;ID=cds-XP_012174055.1;Dbxref=GeneID:100647948%2CGenbank:XP_012174055.1;Parent=rna-XM_012318665.2
NW_003565557.1	Gnomon	CDS	92987	93104	.	+	0	Name=XP_012174055.1;ID=cds-XP_012174055.1;Dbxref=GeneID:100647948%2CGenbank:XP_012174055.1;Parent=rna-XM_012318665.2
NW_003565557.1	Gnomon	CDS	93183	93412	.	+	0	Name=XP_012174055.1;ID=cds-XP_012174055.1;Dbxref=GeneID:100647948%2CGenbank:XP_012174055.1;Parent=rna-XM_012318665.2
NW_003565557.1	Gnomon	CDS	93486	93603	.	+	0	Name=XP_012174055.1;ID=cds-XP_012174055.1;Dbxref=GeneID:100647948%2CGenbank:XP_012174055.1;Parent=rna-XM_012318665.2
NW_003565557.1	Gnomon	CDS	97282	97433	.	+	0	Name=XP_012174055.1;ID=cds-XP_012174055.1;Dbxref=GeneID:100647948%2CGenbank:XP_012174055.1;Parent=rna-XM_012318665.2
NW_003565557.1	Gnomon	CDS	100602	100764	.	+	0	Name=XP_012174055.1;ID=cds-XP_012174055.1;Dbxref=GeneID:100647948%2CGenbank:XP_012174055.1;Parent=rna-XM_012318665.2
NW_003565557.1	Gnomon	CDS	100862	100999	.	+	0	Name=XP_012174055.1;ID=cds-XP_012174055.1;Dbxref=GeneID:100647948%2CGenbank:XP_012174055.1;Parent=rna-XM_012318665.2
NW_003565557.1	Gnomon	CDS	101085	101262	.	+	0	Name=XP_012174055.1;ID=cds-XP_012174055.1;Dbxref=GeneID:100647948%2CGenbank:XP_012174055.1;Parent=rna-XM_012318665.2
NW_003565557.1	Gnomon	CDS	101757	101819	.	+	0	Name=XP_012174055.1;ID=cds-XP_012174055.1;Dbxref=GeneID:100647948%2CGenbank:XP_012174055.1;Parent=rna-XM_012318665.2
NW_003565557.1	Gnomon	CDS	102211	102330	.	+	0	Name=XP_012174055.1;ID=cds-XP_012174055.1;Dbxref=GeneID:100647948%2CGenbank:XP_012174055.1;Parent=rna-XM_012318665.2
NW_003565557.1	Gnomon	CDS	102784	102843	.	+	0	Name=XP_012174055.1;ID=cds-XP_012174055.1;Dbxref=GeneID:100647948%2CGenbank:XP_012174055.1;Parent=rna-XM_012318665.2
NW_003565557.1	Gnomon	CDS	103103	103265	.	+	0	Name=XP_012174055.1;ID=cds-XP_012174055.1;Dbxref=GeneID:100647948%2CGenbank:XP_012174055.1;Parent=rna-XM_012318665.2
NW_003565557.1	Gnomon	exon	740287	740600	.	-	.	ID=exon-XM_020867721.1-1;Dbxref=GeneID:100642472%2CGenbank:XM_020867721.1;Parent=rna-XM_020867721.1
NW_003565557.1	Gnomon	exon	738398	739100	.	-	.	ID=exon-XM_020867721.1-2;Dbxref=GeneID:100642472%2CGenbank:XM_020867721.1;Parent=rna-XM_020867721.1
NW_003565557.1	Gnomon	exon	738139	738315	.	-	.	ID=exon-XM_020867721.1-3;Dbxref=GeneID:100642472%2CGenbank:XM_020867721.1;Parent=rna-XM_020867721.1
NW_003565557.1	Gnomon	exon	737330	737801	.	-	.	ID=exon-XM_020867721.1-4;Dbxref=GeneID:100642472%2CGenbank:XM_020867721.1;Parent=rna-XM_020867721.1
NW_003565557.1	Gnomon	mRNA	489761	492765	.	-	.	Name=XM_003402445.3;ID=rna-XM_003402445.3;Dbxref=GeneID:100651228%2CGenbank:XM_003402445.3;Parent=gene-LOC100651228
NW_003565557.1	Gnomon	mRNA	692596	712396	.	+	.	Name=XM_020867746.1;ID=rna-XM_020867746.1;Dbxref=GeneID:100651181%2CGenbank:XM_020867746.1;Parent=gene-LOC100651181
NW_003565557.1	Gnomon	CDS	53520	53622	.	+	0	Name=XP_012174056.1;ID=cds-XP_012174056.1;Dbxref=GeneID:100647948%2CGenbank:XP_012174056.1;Parent=rna-XM_012318666.2
NW_003565557.1	Gnomon	CDS	67244	67305	.	+	0	Name=XP_012174056.1;ID=cds-XP_012174056.1;Dbxref=GeneID:100647948%2CGenbank:XP_012174056.1;Parent=rna-XM_012318666.2
NW_003565557.1	Gnomon	CDS	71791	71850	.	+	0	Name=XP_012174056.1;ID=cds-XP_012174056.1;Dbxref=GeneID:100647948%2CGenbank:XP_012174056.1;Parent=rna-XM_012318666.2
NW_003565557.1	Gnomon	CDS	72573	72662	.	+	0	Name=XP_012174056.1;ID=cds-XP_012174056.1;Dbxref=GeneID:100647948%2CGenbank:XP_012174056.1;Parent=rna-XM_012318666.2
NW_003565557.1	Gnomon	CDS	73006	73176	.	+	0	Name=XP_012174056.1;ID=cds-XP_012174056.1;Dbxref=GeneID:100647948%2CGenbank:XP_012174056.1;Parent=rna-XM_012318666.2
NW_003565557.1	Gnomon	CDS	78077	78356	.	+	0	Name=XP_012174056.1;ID=cds-XP_012174056.1;Dbxref=GeneID:100647948%2CGenbank:XP_012174056.1;Parent=rna-XM_012318666.2
NW_003565557.1	Gnomon	CDS	78693	79143	.	+	0	Name=XP_012174056.1;ID=cds-XP_012174056.1;Dbxref=GeneID:100647948%2CGenbank:XP_012174056.1;Parent=rna-XM_012318666.2
NW_003565557.1	Gnomon	CDS	79242	79499	.	+	0	Name=XP_012174056.1;ID=cds-XP_012174056.1;Dbxref=GeneID:100647948%2CGenbank:XP_012174056.1;Parent=rna-XM_012318666.2
NW_003565557.1	Gnomon	CDS	79575	80148	.	+	0	Name=XP_012174056.1;ID=cds-XP_012174056.1;Dbxref=GeneID:100647948%2CGenbank:XP_012174056.1;Parent=rna-XM_012318666.2
NW_003565557.1	Gnomon	CDS	80454	80924	.	+	0	Name=XP_012174056.1;ID=cds-XP_012174056.1;Dbxref=GeneID:100647948%2CGenbank:XP_012174056.1;Parent=rna-XM_012318666.2
NW_003565557.1	Gnomon	CDS	81000	82205	.	+	0	Name=XP_012174056.1;ID=cds-XP_012174056.1;Dbxref=GeneID:100647948%2CGenbank:XP_012174056.1;Parent=rna-XM_012318666.2
NW_003565557.1	Gnomon	CDS	82304	82387	.	+	0	Name=XP_012174056.1;ID=cds-XP_012174056.1;Dbxref=GeneID:100647948%2CGenbank:XP_012174056.1;Parent=rna-XM_012318666.2
NW_003565557.1	Gnomon	CDS	83467	83688	.	+	0	Name=XP_012174056.1;ID=cds-XP_012174056.1;Dbxref=GeneID:100647948%2CGenbank:XP_012174056.1;Parent=rna-XM_012318666.2
NW_003565557.1	Gnomon	CDS	85258	88028	.	+	0	Name=XP_012174056.1;ID=cds-XP_012174056.1;Dbxref=GeneID:100647948%2CGenbank:XP_012174056.1;Parent=rna-XM_012318666.2
NW_003565557.1	Gnomon	CDS	88286	88297	.	+	0	Name=XP_012174056.1;ID=cds-XP_012174056.1;Dbxref=GeneID:100647948%2CGenbank:XP_012174056.1;Parent=rna-XM_012318666.2
NW_003565557.1	Gnomon	CDS	89091	91218	.	+	0	Name=XP_012174056.1;ID=cds-XP_012174056.1;Dbxref=GeneID:100647948%2CGenbank:XP_012174056.1;Parent=rna-XM_012318666.2
NW_003565557.1	Gnomon	CDS	91307	91554	.	+	0	Name=XP_012174056.1;ID=cds-XP_012174056.1;Dbxref=GeneID:100647948%2CGenbank:XP_012174056.1;Parent=rna-XM_012318666.2
NW_003565557.1	Gnomon	CDS	92308	92382	.	+	0	Name=XP_012174056.1;ID=cds-XP_012174056.1;Dbxref=GeneID:100647948%2CGenbank:XP_012174056.1;Parent=rna-XM_012318666.2
NW_003565557.1	Gnomon	CDS	92737	92908	.	+	0	Name=XP_012174056.1;ID=cds-XP_012174056.1;Dbxref=GeneID:100647948%2CGenbank:XP_012174056.1;Parent=rna-XM_012318666.2
NW_003565557.1	Gnomon	CDS	92987	93104	.	+	0	Name=XP_012174056.1;ID=cds-XP_012174056.1;Dbxref=GeneID:100647948%2CGenbank:XP_012174056.1;Parent=rna-XM_012318666.2
NW_003565557.1	Gnomon	CDS	93183	93412	.	+	0	Name=XP_012174056.1;ID=cds-XP_012174056.1;Dbxref=GeneID:100647948%2CGenbank:XP_012174056.1;Parent=rna-XM_012318666.2
NW_003565557.1	Gnomon	CDS	93486	93603	.	+	0	Name=XP_012174056.1;ID=cds-XP_012174056.1;Dbxref=GeneID:100647948%2CGenbank:XP_012174056.1;Parent=rna-XM_012318666.2
NW_003565557.1	Gnomon	CDS	97282	97433	.	+	0	Name=XP_012174056.1;ID=cds-XP_012174056.1;Dbxref=GeneID:100647948%2CGenbank:XP_012174056.1;Parent=rna-XM_012318666.2
NW_003565557.1	Gnomon	CDS	100602	100764	.	+	0	Name=XP_012174056.1;ID=cds-XP_012174056.1;Dbxref=GeneID:100647948%2CGenbank:XP_012174056.1;Parent=rna-XM_012318666.2
NW_003565557.1	Gnomon	CDS	100862	100999	.	+	0	Name=XP_012174056.1;ID=cds-XP_012174056.1;Dbxref=GeneID:100647948%2CGenbank:XP_012174056.1;Parent=rna-XM_012318666.2
NW_003565557.1	Gnomon	CDS	101085	101262	.	+	0	Name=XP_012174056.1;ID=cds-XP_012174056.1;Dbxref=GeneID:100647948%2CGenbank:XP_012174056.1;Parent=rna-XM_012318666.2
NW_003565557.1	Gnomon	CDS	101757	101819	.	+	0	Name=XP_012174056.1;ID=cds-XP_012174056.1;Dbxref=GeneID:100647948%2CGenbank:XP_012174056.1;Parent=rna-XM_012318666.2
NW_003565557.1	Gnomon	CDS	102211	102330	.	+	0	Name=XP_012174056.1;ID=cds-XP_012174056.1;Dbxref=GeneID:100647948%2CGenbank:XP_012174056.1;Parent=rna-XM_012318666.2
NW_003565557.1	Gnomon	CDS	102784	102843	.	+	0	Name=XP_012174056.1;ID=cds-XP_012174056.1;Dbxref=GeneID:100647948%2CGenbank:XP_012174056.1;Parent=rna-XM_012318666.2
NW_003565557.1	Gnomon	CDS	103103	103265	.	+	0	Name=XP_012174056.1;ID=cds-XP_012174056.1;Dbxref=GeneID:100647948%2CGenbank:XP_012174056.1;Parent=rna-XM_012318666.2
NW_003565557.1	Gnomon	gene	620907	629761	.	-	.	Name=LOC100631054;ID=gene-LOC100631054;Dbxref=GeneID:100631054
NW_003565557.1	Gnomon	gene	519803	526951	.	+	.	Name=LOC100631059;ID=gene-LOC100631059;Dbxref=GeneID:100631059
NW_003565557.1	Gnomon	mRNA	185326	187565	.	+	.	Name=XM_020867689.1;ID=rna-XM_020867689.1;Dbxref=GeneID:105666757%2CGenbank:XM_020867689.1;Parent=gene-LOC105666757
NW_003565557.1	Gnomon	exon	709340	709489	.	+	.	ID=exon-XM_012318742.2-19;Dbxref=GeneID:100651181%2CGenbank:XM_012318742.2;Parent=rna-XM_012318742.2
NW_003565557.1	Gnomon	exon	706731	708553	.	+	.	ID=exon-XM_012318742.2-17;Dbxref=GeneID:100651181%2CGenbank:XM_012318742.2;Parent=rna-XM_012318742.2
NW_003565557.1	Gnomon	exon	709117	709257	.	+	.	ID=exon-XM_012318742.2-18;Dbxref=GeneID:100651181%2CGenbank:XM_012318742.2;Parent=rna-XM_012318742.2
NW_003565557.1	Gnomon	exon	706253	706457	.	+	.	ID=exon-XM_012318742.2-15;Dbxref=GeneID:100651181%2CGenbank:XM_012318742.2;Parent=rna-XM_012318742.2
NW_003565557.1	Gnomon	exon	706562	706641	.	+	.	ID=exon-XM_012318742.2-16;Dbxref=GeneID:100651181%2CGenbank:XM_012318742.2;Parent=rna-XM_012318742.2
NW_003565557.1	Gnomon	exon	705695	705911	.	+	.	ID=exon-XM_012318742.2-13;Dbxref=GeneID:100651181%2CGenbank:XM_012318742.2;Parent=rna-XM_012318742.2
NW_003565557.1	Gnomon	exon	705983	706173	.	+	.	ID=exon-XM_012318742.2-14;Dbxref=GeneID:100651181%2CGenbank:XM_012318742.2;Parent=rna-XM_012318742.2
NW_003565557.1	Gnomon	exon	705198	705329	.	+	.	ID=exon-XM_012318742.2-11;Dbxref=GeneID:100651181%2CGenbank:XM_012318742.2;Parent=rna-XM_012318742.2
NW_003565557.1	Gnomon	exon	705436	705618	.	+	.	ID=exon-XM_012318742.2-12;Dbxref=GeneID:100651181%2CGenbank:XM_012318742.2;Parent=rna-XM_012318742.2
NW_003565557.1	Gnomon	exon	705047	705082	.	+	.	ID=exon-XM_012318742.2-10;Dbxref=GeneID:100651181%2CGenbank:XM_012318742.2;Parent=rna-XM_012318742.2
NW_003565557.1	Gnomon	exon	1100808	1101027	.	+	.	ID=exon-XM_020867742.1-1;Dbxref=GeneID:100643917%2CGenbank:XM_020867742.1;Parent=rna-XM_020867742.1
NW_003565557.1	Gnomon	exon	1101246	1101501	.	+	.	ID=exon-XM_020867742.1-2;Dbxref=GeneID:100643917%2CGenbank:XM_020867742.1;Parent=rna-XM_020867742.1
NW_003565557.1	Gnomon	exon	1101660	1106394	.	+	.	ID=exon-XM_020867742.1-3;Dbxref=GeneID:100643917%2CGenbank:XM_020867742.1;Parent=rna-XM_020867742.1
NW_003565557.1	Gnomon	exon	1106465	1106977	.	+	.	ID=exon-XM_020867742.1-4;Dbxref=GeneID:100643917%2CGenbank:XM_020867742.1;Parent=rna-XM_020867742.1
NW_003565557.1	Gnomon	exon	710854	712396	.	+	.	ID=exon-XM_012318742.2-24;Dbxref=GeneID:100651181%2CGenbank:XM_012318742.2;Parent=rna-XM_012318742.2
NW_003565557.1	Gnomon	exon	710045	710336	.	+	.	ID=exon-XM_012318742.2-22;Dbxref=GeneID:100651181%2CGenbank:XM_012318742.2;Parent=rna-XM_012318742.2
NW_003565557.1	Gnomon	exon	710428	710773	.	+	.	ID=exon-XM_012318742.2-23;Dbxref=GeneID:100651181%2CGenbank:XM_012318742.2;Parent=rna-XM_012318742.2
NW_003565557.1	Gnomon	exon	709557	709656	.	+	.	ID=exon-XM_012318742.2-20;Dbxref=GeneID:100651181%2CGenbank:XM_012318742.2;Parent=rna-XM_012318742.2
NW_003565557.1	Gnomon	exon	709727	709958	.	+	.	ID=exon-XM_012318742.2-21;Dbxref=GeneID:100651181%2CGenbank:XM_012318742.2;Parent=rna-XM_012318742.2
NW_003565557.1	Gnomon	exon	445524	445644	.	-	.	ID=exon-XM_003402434.3-7;Dbxref=GeneID:100649981%2CGenbank:XM_003402434.3;Parent=rna-XM_003402434.3
NW_003565557.1	Gnomon	exon	445251	445446	.	-	.	ID=exon-XM_003402434.3-8;Dbxref=GeneID:100649981%2CGenbank:XM_003402434.3;Parent=rna-XM_003402434.3
NW_003565557.1	Gnomon	exon	446247	446331	.	-	.	ID=exon-XM_003402434.3-5;Dbxref=GeneID:100649981%2CGenbank:XM_003402434.3;Parent=rna-XM_003402434.3
NW_003565557.1	Gnomon	exon	445753	446170	.	-	.	ID=exon-XM_003402434.3-6;Dbxref=GeneID:100649981%2CGenbank:XM_003402434.3;Parent=rna-XM_003402434.3
NW_003565557.1	Gnomon	exon	444857	445181	.	-	.	ID=exon-XM_003402434.3-9;Dbxref=GeneID:100649981%2CGenbank:XM_003402434.3;Parent=rna-XM_003402434.3
NW_003565557.1	Gnomon	exon	447318	447464	.	-	.	ID=exon-XM_003402434.3-3;Dbxref=GeneID:100649981%2CGenbank:XM_003402434.3;Parent=rna-XM_003402434.3
NW_003565557.1	Gnomon	exon	446448	446719	.	-	.	ID=exon-XM_003402434.3-4;Dbxref=GeneID:100649981%2CGenbank:XM_003402434.3;Parent=rna-XM_003402434.3
NW_003565557.1	Gnomon	exon	448538	448649	.	-	.	ID=exon-XM_003402434.3-1;Dbxref=GeneID:100649981%2CGenbank:XM_003402434.3;Parent=rna-XM_003402434.3
NW_003565557.1	Gnomon	exon	447579	447692	.	-	.	ID=exon-XM_003402434.3-2;Dbxref=GeneID:100649981%2CGenbank:XM_003402434.3;Parent=rna-XM_003402434.3
NW_003565557.1	Gnomon	CDS	1445150	1445193	.	+	0	Name=XP_012174192.1;ID=cds-XP_012174192.1;Dbxref=GeneID:100645355%2CGenbank:XP_012174192.1;Parent=rna-XM_012318802.2
NW_003565557.1	Gnomon	CDS	1445586	1445787	.	+	0	Name=XP_012174192.1;ID=cds-XP_012174192.1;Dbxref=GeneID:100645355%2CGenbank:XP_012174192.1;Parent=rna-XM_012318802.2
NW_003565557.1	Gnomon	CDS	1445939	1446130	.	+	0	Name=XP_012174192.1;ID=cds-XP_012174192.1;Dbxref=GeneID:100645355%2CGenbank:XP_012174192.1;Parent=rna-XM_012318802.2
NW_003565557.1	Gnomon	CDS	1446218	1446443	.	+	0	Name=XP_012174192.1;ID=cds-XP_012174192.1;Dbxref=GeneID:100645355%2CGenbank:XP_012174192.1;Parent=rna-XM_012318802.2
NW_003565557.1	Gnomon	CDS	1446537	1446703	.	+	0	Name=XP_012174192.1;ID=cds-XP_012174192.1;Dbxref=GeneID:100645355%2CGenbank:XP_012174192.1;Parent=rna-XM_012318802.2
NW_003565557.1	Gnomon	CDS	1446777	1446936	.	+	0	Name=XP_012174192.1;ID=cds-XP_012174192.1;Dbxref=GeneID:100645355%2CGenbank:XP_012174192.1;Parent=rna-XM_012318802.2
NW_003565557.1	Gnomon	CDS	1447006	1447263	.	+	0	Name=XP_012174192.1;ID=cds-XP_012174192.1;Dbxref=GeneID:100645355%2CGenbank:XP_012174192.1;Parent=rna-XM_012318802.2
NW_003565557.1	Gnomon	CDS	1447345	1447584	.	+	0	Name=XP_012174192.1;ID=cds-XP_012174192.1;Dbxref=GeneID:100645355%2CGenbank:XP_012174192.1;Parent=rna-XM_012318802.2
NW_003565557.1	Gnomon	CDS	1448636	1448728	.	+	0	Name=XP_012174192.1;ID=cds-XP_012174192.1;Dbxref=GeneID:100645355%2CGenbank:XP_012174192.1;Parent=rna-XM_012318802.2
NW_003565557.1	Gnomon	CDS	1448804	1448991	.	+	0	Name=XP_012174192.1;ID=cds-XP_012174192.1;Dbxref=GeneID:100645355%2CGenbank:XP_012174192.1;Parent=rna-XM_012318802.2
NW_003565557.1	Gnomon	CDS	1449064	1449301	.	+	0	Name=XP_012174192.1;ID=cds-XP_012174192.1;Dbxref=GeneID:100645355%2CGenbank:XP_012174192.1;Parent=rna-XM_012318802.2
NW_003565557.1	Gnomon	CDS	1449387	1450591	.	+	0	Name=XP_012174192.1;ID=cds-XP_012174192.1;Dbxref=GeneID:100645355%2CGenbank:XP_012174192.1;Parent=rna-XM_012318802.2
NW_003565557.1	Gnomon	CDS	1450670	1450804	.	+	0	Name=XP_012174192.1;ID=cds-XP_012174192.1;Dbxref=GeneID:100645355%2CGenbank:XP_012174192.1;Parent=rna-XM_012318802.2
NW_003565557.1	Gnomon	CDS	1452421	1452783	.	+	0	Name=XP_012174192.1;ID=cds-XP_012174192.1;Dbxref=GeneID:100645355%2CGenbank:XP_012174192.1;Parent=rna-XM_012318802.2
NW_003565557.1	Gnomon	CDS	1452862	1453009	.	+	0	Name=XP_012174192.1;ID=cds-XP_012174192.1;Dbxref=GeneID:100645355%2CGenbank:XP_012174192.1;Parent=rna-XM_012318802.2
NW_003565557.1	Gnomon	CDS	1454160	1454530	.	+	0	Name=XP_012174192.1;ID=cds-XP_012174192.1;Dbxref=GeneID:100645355%2CGenbank:XP_012174192.1;Parent=rna-XM_012318802.2
NW_003565557.1	Gnomon	mRNA	44006	46418	.	-	.	Name=XM_003402393.2;ID=rna-XM_003402393.2;Dbxref=GeneID:100644867%2CGenbank:XM_003402393.2;Parent=gene-LOC100644867
NW_003565557.1	Gnomon	exon	103103	104676	.	+	.	ID=exon-XM_012318677.2-27;Dbxref=GeneID:100647948%2CGenbank:XM_012318677.2;Parent=rna-XM_012318677.2
NW_003565557.1	Gnomon	exon	1454160	1455105	.	+	.	ID=exon-XM_012318800.2-18;Dbxref=GeneID:100645355%2CGenbank:XM_012318800.2;Parent=rna-XM_012318800.2
NW_003565557.1	Gnomon	mRNA	8121	10680	.	+	.	Name=XM_012318635.2;ID=rna-XM_012318635.2;Dbxref=GeneID:100649399%2CGenbank:XM_012318635.2;Parent=gene-LOC100649399
NW_003565557.1	Gnomon	exon	1450670	1450804	.	+	.	ID=exon-XM_012318800.2-14;Dbxref=GeneID:100645355%2CGenbank:XM_012318800.2;Parent=rna-XM_012318800.2
NW_003565557.1	Gnomon	exon	97282	97433	.	+	.	ID=exon-XM_012318677.2-20;Dbxref=GeneID:100647948%2CGenbank:XM_012318677.2;Parent=rna-XM_012318677.2
NW_003565557.1	Gnomon	exon	1451405	1451416	.	+	.	ID=exon-XM_012318800.2-15;Dbxref=GeneID:100645355%2CGenbank:XM_012318800.2;Parent=rna-XM_012318800.2
NW_003565557.1	Gnomon	exon	100602	100764	.	+	.	ID=exon-XM_012318677.2-21;Dbxref=GeneID:100647948%2CGenbank:XM_012318677.2;Parent=rna-XM_012318677.2
NW_003565557.1	Gnomon	exon	1452421	1452783	.	+	.	ID=exon-XM_012318800.2-16;Dbxref=GeneID:100645355%2CGenbank:XM_012318800.2;Parent=rna-XM_012318800.2
NW_003565557.1	Gnomon	exon	100862	100999	.	+	.	ID=exon-XM_012318677.2-22;Dbxref=GeneID:100647948%2CGenbank:XM_012318677.2;Parent=rna-XM_012318677.2
NW_003565557.1	Gnomon	exon	1452862	1453009	.	+	.	ID=exon-XM_012318800.2-17;Dbxref=GeneID:100645355%2CGenbank:XM_012318800.2;Parent=rna-XM_012318800.2
NW_003565557.1	Gnomon	exon	101085	101262	.	+	.	ID=exon-XM_012318677.2-23;Dbxref=GeneID:100647948%2CGenbank:XM_012318677.2;Parent=rna-XM_012318677.2
NW_003565557.1	Gnomon	exon	1448636	1448728	.	+	.	ID=exon-XM_012318800.2-10;Dbxref=GeneID:100645355%2CGenbank:XM_012318800.2;Parent=rna-XM_012318800.2
NW_003565557.1	Gnomon	exon	101757	101819	.	+	.	ID=exon-XM_012318677.2-24;Dbxref=GeneID:100647948%2CGenbank:XM_012318677.2;Parent=rna-XM_012318677.2
NW_003565557.1	Gnomon	exon	1448804	1448991	.	+	.	ID=exon-XM_012318800.2-11;Dbxref=GeneID:100645355%2CGenbank:XM_012318800.2;Parent=rna-XM_012318800.2
NW_003565557.1	Gnomon	exon	102211	102330	.	+	.	ID=exon-XM_012318677.2-25;Dbxref=GeneID:100647948%2CGenbank:XM_012318677.2;Parent=rna-XM_012318677.2
NW_003565557.1	Gnomon	exon	1449064	1449301	.	+	.	ID=exon-XM_012318800.2-12;Dbxref=GeneID:100645355%2CGenbank:XM_012318800.2;Parent=rna-XM_012318800.2
NW_003565557.1	Gnomon	exon	102784	102843	.	+	.	ID=exon-XM_012318677.2-26;Dbxref=GeneID:100647948%2CGenbank:XM_012318677.2;Parent=rna-XM_012318677.2
NW_003565557.1	Gnomon	exon	1449387	1450591	.	+	.	ID=exon-XM_012318800.2-13;Dbxref=GeneID:100645355%2CGenbank:XM_012318800.2;Parent=rna-XM_012318800.2
NW_003565557.1	Gnomon	gene	231050	377546	.	+	.	Name=LOC100649754;ID=gene-LOC100649754;Dbxref=GeneID:100649754
NW_003565557.1	Gnomon	gene	477645	482032	.	-	.	Name=LOC100650747;ID=gene-LOC100650747;Dbxref=GeneID:100650747
NW_003565557.1	Gnomon	gene	634052	653275	.	-	.	Name=LOC100650746;ID=gene-LOC100650746;Dbxref=GeneID:100650746
NW_003565557.1	Gnomon	exon	92737	92908	.	+	.	ID=exon-XM_012318677.2-16;Dbxref=GeneID:100647948%2CGenbank:XM_012318677.2;Parent=rna-XM_012318677.2
NW_003565557.1	Gnomon	exon	92987	93104	.	+	.	ID=exon-XM_012318677.2-17;Dbxref=GeneID:100647948%2CGenbank:XM_012318677.2;Parent=rna-XM_012318677.2
NW_003565557.1	Gnomon	exon	93183	93412	.	+	.	ID=exon-XM_012318677.2-18;Dbxref=GeneID:100647948%2CGenbank:XM_012318677.2;Parent=rna-XM_012318677.2
NW_003565557.1	Gnomon	exon	93486	93603	.	+	.	ID=exon-XM_012318677.2-19;Dbxref=GeneID:100647948%2CGenbank:XM_012318677.2;Parent=rna-XM_012318677.2
NW_003565557.1	Gnomon	exon	83467	83688	.	+	.	ID=exon-XM_012318677.2-10;Dbxref=GeneID:100647948%2CGenbank:XM_012318677.2;Parent=rna-XM_012318677.2
NW_003565557.1	Gnomon	exon	85258	88028	.	+	.	ID=exon-XM_012318677.2-11;Dbxref=GeneID:100647948%2CGenbank:XM_012318677.2;Parent=rna-XM_012318677.2
NW_003565557.1	Gnomon	exon	88286	88297	.	+	.	ID=exon-XM_012318677.2-12;Dbxref=GeneID:100647948%2CGenbank:XM_012318677.2;Parent=rna-XM_012318677.2
NW_003565557.1	Gnomon	exon	89091	91218	.	+	.	ID=exon-XM_012318677.2-13;Dbxref=GeneID:100647948%2CGenbank:XM_012318677.2;Parent=rna-XM_012318677.2
NW_003565557.1	Gnomon	exon	91307	91554	.	+	.	ID=exon-XM_012318677.2-14;Dbxref=GeneID:100647948%2CGenbank:XM_012318677.2;Parent=rna-XM_012318677.2
NW_003565557.1	Gnomon	exon	92308	92382	.	+	.	ID=exon-XM_012318677.2-15;Dbxref=GeneID:100647948%2CGenbank:XM_012318677.2;Parent=rna-XM_012318677.2
NW_003565557.1	Gnomon	exon	672020	672674	.	+	.	ID=exon-XM_012318735.2-11;Dbxref=GeneID:100651059%2CGenbank:XM_012318735.2;Parent=rna-XM_012318735.2
NW_003565557.1	Gnomon	exon	671698	671874	.	+	.	ID=exon-XM_012318735.2-10;Dbxref=GeneID:100651059%2CGenbank:XM_012318735.2;Parent=rna-XM_012318735.2
NW_003565557.1	Gnomon	CDS	482793	482930	.	+	0	Name=XP_012174097.1;ID=cds-XP_012174097.1;Dbxref=GeneID:100650985%2CGenbank:XP_012174097.1;Parent=rna-XM_012318707.2
NW_003565557.1	Gnomon	CDS	483019	483192	.	+	0	Name=XP_012174097.1;ID=cds-XP_012174097.1;Dbxref=GeneID:100650985%2CGenbank:XP_012174097.1;Parent=rna-XM_012318707.2
NW_003565557.1	Gnomon	CDS	483258	483776	.	+	0	Name=XP_012174097.1;ID=cds-XP_012174097.1;Dbxref=GeneID:100650985%2CGenbank:XP_012174097.1;Parent=rna-XM_012318707.2
NW_003565557.1	Gnomon	CDS	484214	484267	.	+	0	Name=XP_012174097.1;ID=cds-XP_012174097.1;Dbxref=GeneID:100650985%2CGenbank:XP_012174097.1;Parent=rna-XM_012318707.2
NW_003565557.1	Gnomon	CDS	484811	484972	.	+	0	Name=XP_012174097.1;ID=cds-XP_012174097.1;Dbxref=GeneID:100650985%2CGenbank:XP_012174097.1;Parent=rna-XM_012318707.2
NW_003565557.1	Gnomon	CDS	485043	485282	.	+	0	Name=XP_012174097.1;ID=cds-XP_012174097.1;Dbxref=GeneID:100650985%2CGenbank:XP_012174097.1;Parent=rna-XM_012318707.2
NW_003565557.1	Gnomon	CDS	485390	485635	.	+	0	Name=XP_012174097.1;ID=cds-XP_012174097.1;Dbxref=GeneID:100650985%2CGenbank:XP_012174097.1;Parent=rna-XM_012318707.2
NW_003565557.1	Gnomon	CDS	504757	504904	.	+	0	Name=XP_012174107.1;ID=cds-XP_012174107.1;Dbxref=GeneID:105665610%2CGenbank:XP_012174107.1;Parent=rna-XM_012318717.2
NW_003565557.1	Gnomon	CDS	504971	506367	.	+	0	Name=XP_012174107.1;ID=cds-XP_012174107.1;Dbxref=GeneID:105665610%2CGenbank:XP_012174107.1;Parent=rna-XM_012318717.2
NW_003565557.1	Gnomon	CDS	506443	506706	.	+	0	Name=XP_012174107.1;ID=cds-XP_012174107.1;Dbxref=GeneID:105665610%2CGenbank:XP_012174107.1;Parent=rna-XM_012318717.2
NW_003565557.1	Gnomon	CDS	506778	507107	.	+	0	Name=XP_012174107.1;ID=cds-XP_012174107.1;Dbxref=GeneID:105665610%2CGenbank:XP_012174107.1;Parent=rna-XM_012318717.2
NW_003565557.1	Gnomon	exon	1448804	1448991	.	+	.	ID=exon-XM_003402397.3-10;Dbxref=GeneID:100645355%2CGenbank:XM_003402397.3;Parent=rna-XM_003402397.3
NW_003565557.1	Gnomon	exon	1449064	1449301	.	+	.	ID=exon-XM_003402397.3-11;Dbxref=GeneID:100645355%2CGenbank:XM_003402397.3;Parent=rna-XM_003402397.3
NW_003565557.1	Gnomon	exon	1449387	1450591	.	+	.	ID=exon-XM_003402397.3-12;Dbxref=GeneID:100645355%2CGenbank:XM_003402397.3;Parent=rna-XM_003402397.3
NW_003565557.1	Gnomon	exon	1450670	1450804	.	+	.	ID=exon-XM_003402397.3-13;Dbxref=GeneID:100645355%2CGenbank:XM_003402397.3;Parent=rna-XM_003402397.3
NW_003565557.1	Gnomon	exon	1451405	1451416	.	+	.	ID=exon-XM_003402397.3-14;Dbxref=GeneID:100645355%2CGenbank:XM_003402397.3;Parent=rna-XM_003402397.3
NW_003565557.1	Gnomon	exon	1452421	1452783	.	+	.	ID=exon-XM_003402397.3-15;Dbxref=GeneID:100645355%2CGenbank:XM_003402397.3;Parent=rna-XM_003402397.3
NW_003565557.1	Gnomon	exon	1452862	1453009	.	+	.	ID=exon-XM_003402397.3-16;Dbxref=GeneID:100645355%2CGenbank:XM_003402397.3;Parent=rna-XM_003402397.3
NW_003565557.1	Gnomon	exon	1454160	1455105	.	+	.	ID=exon-XM_003402397.3-17;Dbxref=GeneID:100645355%2CGenbank:XM_003402397.3;Parent=rna-XM_003402397.3
NW_003565557.1	Gnomon	CDS	1445150	1445193	.	+	0	Name=XP_012174191.1;ID=cds-XP_012174191.1;Dbxref=GeneID:100645355%2CGenbank:XP_012174191.1;Parent=rna-XM_012318801.2
NW_003565557.1	Gnomon	CDS	1445586	1445787	.	+	0	Name=XP_012174191.1;ID=cds-XP_012174191.1;Dbxref=GeneID:100645355%2CGenbank:XP_012174191.1;Parent=rna-XM_012318801.2
NW_003565557.1	Gnomon	CDS	1445939	1446130	.	+	0	Name=XP_012174191.1;ID=cds-XP_012174191.1;Dbxref=GeneID:100645355%2CGenbank:XP_012174191.1;Parent=rna-XM_012318801.2
NW_003565557.1	Gnomon	CDS	1446218	1446443	.	+	0	Name=XP_012174191.1;ID=cds-XP_012174191.1;Dbxref=GeneID:100645355%2CGenbank:XP_012174191.1;Parent=rna-XM_012318801.2
NW_003565557.1	Gnomon	CDS	1446537	1446703	.	+	0	Name=XP_012174191.1;ID=cds-XP_012174191.1;Dbxref=GeneID:100645355%2CGenbank:XP_012174191.1;Parent=rna-XM_012318801.2
NW_003565557.1	Gnomon	CDS	1446777	1446936	.	+	0	Name=XP_012174191.1;ID=cds-XP_012174191.1;Dbxref=GeneID:100645355%2CGenbank:XP_012174191.1;Parent=rna-XM_012318801.2
NW_003565557.1	Gnomon	CDS	1447006	1447263	.	+	0	Name=XP_012174191.1;ID=cds-XP_012174191.1;Dbxref=GeneID:100645355%2CGenbank:XP_012174191.1;Parent=rna-XM_012318801.2
NW_003565557.1	Gnomon	CDS	1447345	1447584	.	+	0	Name=XP_012174191.1;ID=cds-XP_012174191.1;Dbxref=GeneID:100645355%2CGenbank:XP_012174191.1;Parent=rna-XM_012318801.2
NW_003565557.1	Gnomon	CDS	1447705	1447731	.	+	0	Name=XP_012174191.1;ID=cds-XP_012174191.1;Dbxref=GeneID:100645355%2CGenbank:XP_012174191.1;Parent=rna-XM_012318801.2
NW_003565557.1	Gnomon	CDS	1448636	1448728	.	+	0	Name=XP_012174191.1;ID=cds-XP_012174191.1;Dbxref=GeneID:100645355%2CGenbank:XP_012174191.1;Parent=rna-XM_012318801.2
NW_003565557.1	Gnomon	CDS	1448804	1448991	.	+	0	Name=XP_012174191.1;ID=cds-XP_012174191.1;Dbxref=GeneID:100645355%2CGenbank:XP_012174191.1;Parent=rna-XM_012318801.2
NW_003565557.1	Gnomon	CDS	1449064	1449301	.	+	0	Name=XP_012174191.1;ID=cds-XP_012174191.1;Dbxref=GeneID:100645355%2CGenbank:XP_012174191.1;Parent=rna-XM_012318801.2
NW_003565557.1	Gnomon	CDS	1449387	1450591	.	+	0	Name=XP_012174191.1;ID=cds-XP_012174191.1;Dbxref=GeneID:100645355%2CGenbank:XP_012174191.1;Parent=rna-XM_012318801.2
NW_003565557.1	Gnomon	CDS	1450670	1450804	.	+	0	Name=XP_012174191.1;ID=cds-XP_012174191.1;Dbxref=GeneID:100645355%2CGenbank:XP_012174191.1;Parent=rna-XM_012318801.2
NW_003565557.1	Gnomon	CDS	1452421	1452783	.	+	0	Name=XP_012174191.1;ID=cds-XP_012174191.1;Dbxref=GeneID:100645355%2CGenbank:XP_012174191.1;Parent=rna-XM_012318801.2
NW_003565557.1	Gnomon	CDS	1452862	1453009	.	+	0	Name=XP_012174191.1;ID=cds-XP_012174191.1;Dbxref=GeneID:100645355%2CGenbank:XP_012174191.1;Parent=rna-XM_012318801.2
NW_003565557.1	Gnomon	CDS	1454160	1454530	.	+	0	Name=XP_012174191.1;ID=cds-XP_012174191.1;Dbxref=GeneID:100645355%2CGenbank:XP_012174191.1;Parent=rna-XM_012318801.2
NW_003565557.1	Gnomon	mRNA	1418830	1425839	.	+	.	Name=XM_003402394.3;ID=rna-XM_003402394.3;Dbxref=GeneID:100644985%2CGenbank:XM_003402394.3;Parent=gene-LOC100644985
NW_003565557.1	Gnomon	gene	639631	644896	.	+	.	Name=LOC100650864;ID=gene-LOC100650864;Dbxref=GeneID:100650864
NW_003565557.1	BestRefSeq,Gnomon	gene	461319	478786	.	+	.	Name=LOC100650865;ID=gene-LOC100650865;Dbxref=GeneID:100650865
NW_003565557.1	Gnomon	exon	203083	203167	.	-	.	ID=exon-XR_001099579.1-1;Dbxref=GeneID:105666759%2CGenbank:XR_001099579.1;Parent=rna-XR_001099579.1
NW_003565557.1	Gnomon	exon	202816	203016	.	-	.	ID=exon-XR_001099579.1-2;Dbxref=GeneID:105666759%2CGenbank:XR_001099579.1;Parent=rna-XR_001099579.1
NW_003565557.1	Gnomon	exon	201172	201404	.	-	.	ID=exon-XR_001099579.1-3;Dbxref=GeneID:105666759%2CGenbank:XR_001099579.1;Parent=rna-XR_001099579.1
NW_003565557.1	Gnomon	exon	196128	196235	.	-	.	ID=exon-XR_001099579.1-4;Dbxref=GeneID:105666759%2CGenbank:XR_001099579.1;Parent=rna-XR_001099579.1
NW_003565557.1	Gnomon	gene	433064	434754	.	+	.	Name=LOC100649865;ID=gene-LOC100649865;Dbxref=GeneID:100649865
NW_003565557.1	Gnomon	exon	1425431	1425839	.	+	.	ID=exon-XM_020867693.1-10;Dbxref=GeneID:100644985%2CGenbank:XM_020867693.1;Parent=rna-XM_020867693.1
NW_003565557.1	Gnomon	gene	796745	799238	.	-	.	Name=LOC110120106;ID=gene-LOC110120106;Dbxref=GeneID:110120106
NW_003565557.1	Gnomon	gene	488921	489952	.	+	.	Name=LOC110120108;ID=gene-LOC110120108;Dbxref=GeneID:110120108
NW_003565557.1	Gnomon	gene	508043	508580	.	+	.	Name=LOC110120109;ID=gene-LOC110120109;Dbxref=GeneID:110120109
NW_003565557.1	Gnomon	gene	69262	76177	.	-	.	Name=LOC110120104;ID=gene-LOC110120104;Dbxref=GeneID:110120104
NW_003565557.1	Gnomon	gene	51348	55424	.	-	.	Name=LOC110120105;ID=gene-LOC110120105;Dbxref=GeneID:110120105
NW_003565557.1	Gnomon	exon	819723	821456	.	+	.	ID=exon-XM_020867718.1-6;Dbxref=GeneID:100647483%2CGenbank:XM_020867718.1;Parent=rna-XM_020867718.1
NW_003565557.1	Gnomon	gene	609860	611110	.	+	.	Name=LOC100650424;ID=gene-LOC100650424;Dbxref=GeneID:100650424
NW_003565557.1	Gnomon	exon	819120	819287	.	+	.	ID=exon-XM_020867718.1-4;Dbxref=GeneID:100647483%2CGenbank:XM_020867718.1;Parent=rna-XM_020867718.1
NW_003565557.1	Gnomon	exon	819572	819637	.	+	.	ID=exon-XM_020867718.1-5;Dbxref=GeneID:100647483%2CGenbank:XM_020867718.1;Parent=rna-XM_020867718.1
NW_003565557.1	Gnomon	exon	811079	811271	.	+	.	ID=exon-XM_020867718.1-2;Dbxref=GeneID:100647483%2CGenbank:XM_020867718.1;Parent=rna-XM_020867718.1
NW_003565557.1	Gnomon	exon	815276	817723	.	+	.	ID=exon-XM_020867718.1-3;Dbxref=GeneID:100647483%2CGenbank:XM_020867718.1;Parent=rna-XM_020867718.1
NW_003565557.1	Gnomon	exon	810627	810704	.	+	.	ID=exon-XM_020867718.1-1;Dbxref=GeneID:100647483%2CGenbank:XM_020867718.1;Parent=rna-XM_020867718.1
NW_003565557.1	Gnomon	CDS	504165	504184	.	+	0	Name=XP_012174106.1;ID=cds-XP_012174106.1;Dbxref=GeneID:105665610%2CGenbank:XP_012174106.1;Parent=rna-XM_012318716.2
NW_003565557.1	Gnomon	CDS	504459	504655	.	+	0	Name=XP_012174106.1;ID=cds-XP_012174106.1;Dbxref=GeneID:105665610%2CGenbank:XP_012174106.1;Parent=rna-XM_012318716.2
NW_003565557.1	Gnomon	CDS	504719	504904	.	+	0	Name=XP_012174106.1;ID=cds-XP_012174106.1;Dbxref=GeneID:105665610%2CGenbank:XP_012174106.1;Parent=rna-XM_012318716.2
NW_003565557.1	Gnomon	CDS	504971	506367	.	+	0	Name=XP_012174106.1;ID=cds-XP_012174106.1;Dbxref=GeneID:105665610%2CGenbank:XP_012174106.1;Parent=rna-XM_012318716.2
NW_003565557.1	Gnomon	CDS	506443	506706	.	+	0	Name=XP_012174106.1;ID=cds-XP_012174106.1;Dbxref=GeneID:105665610%2CGenbank:XP_012174106.1;Parent=rna-XM_012318716.2
NW_003565557.1	Gnomon	CDS	506778	507107	.	+	0	Name=XP_012174106.1;ID=cds-XP_012174106.1;Dbxref=GeneID:105665610%2CGenbank:XP_012174106.1;Parent=rna-XM_012318716.2
NW_003565557.1	Gnomon	exon	790321	790657	.	+	.	ID=exon-XM_003402413.3-2;Dbxref=GeneID:100647483%2CGenbank:XM_003402413.3;Parent=rna-XM_003402413.3
NW_003565557.1	Gnomon	exon	796238	796390	.	+	.	ID=exon-XM_003402413.3-3;Dbxref=GeneID:100647483%2CGenbank:XM_003402413.3;Parent=rna-XM_003402413.3
NW_003565557.1	Gnomon	exon	783424	783922	.	+	.	ID=exon-XM_003402413.3-1;Dbxref=GeneID:100647483%2CGenbank:XM_003402413.3;Parent=rna-XM_003402413.3
NW_003565557.1	Gnomon	exon	819120	819287	.	+	.	ID=exon-XM_003402413.3-6;Dbxref=GeneID:100647483%2CGenbank:XM_003402413.3;Parent=rna-XM_003402413.3
NW_003565557.1	Gnomon	exon	819572	819637	.	+	.	ID=exon-XM_003402413.3-7;Dbxref=GeneID:100647483%2CGenbank:XM_003402413.3;Parent=rna-XM_003402413.3
NW_003565557.1	Gnomon	exon	796647	796763	.	+	.	ID=exon-XM_003402413.3-4;Dbxref=GeneID:100647483%2CGenbank:XM_003402413.3;Parent=rna-XM_003402413.3
NW_003565557.1	Gnomon	exon	815276	817723	.	+	.	ID=exon-XM_003402413.3-5;Dbxref=GeneID:100647483%2CGenbank:XM_003402413.3;Parent=rna-XM_003402413.3
NW_003565557.1	Gnomon	mRNA	2122	4218	.	+	.	Name=XM_012318632.2;ID=rna-XM_012318632.2;Dbxref=GeneID:100649008%2CGenbank:XM_012318632.2;Parent=gene-LOC100649008
NW_003565557.1	Gnomon	exon	819723	821456	.	+	.	ID=exon-XM_003402413.3-8;Dbxref=GeneID:100647483%2CGenbank:XM_003402413.3;Parent=rna-XM_003402413.3
NW_003565557.1	Gnomon	exon	215292	215813	.	-	.	ID=exon-XM_012318691.2-3;Dbxref=GeneID:100646395%2CGenbank:XM_012318691.2;Note=The sequence of the model RefSeq transcript was modified relative to this genomic sequence to represent the inferred CDS: deleted 1 base in 1 codon;Parent=rna-XM_012318691.2
NW_003565557.1	Gnomon	exon	213534	215290	.	-	.	ID=exon-XM_012318691.2-4;Dbxref=GeneID:100646395%2CGenbank:XM_012318691.2;Note=The sequence of the model RefSeq transcript was modified relative to this genomic sequence to represent the inferred CDS: deleted 1 base in 1 codon;Parent=rna-XM_012318691.2
NW_003565557.1	Gnomon	exon	216135	216336	.	-	.	ID=exon-XM_012318691.2-1;Dbxref=GeneID:100646395%2CGenbank:XM_012318691.2;Note=The sequence of the model RefSeq transcript was modified relative to this genomic sequence to represent the inferred CDS: deleted 1 base in 1 codon;Parent=rna-XM_012318691.2
NW_003565557.1	Gnomon	exon	215888	216055	.	-	.	ID=exon-XM_012318691.2-2;Dbxref=GeneID:100646395%2CGenbank:XM_012318691.2;Note=The sequence of the model RefSeq transcript was modified relative to this genomic sequence to represent the inferred CDS: deleted 1 base in 1 codon;Parent=rna-XM_012318691.2
NW_003565557.1	Gnomon	CDS	1606992	1607004	.	-	0	Name=XP_012174200.1;ID=cds-XP_012174200.1;Dbxref=GeneID:100647828%2CGenbank:XP_012174200.1;Parent=rna-XM_012318810.2
NW_003565557.1	Gnomon	CDS	1576759	1576924	.	-	0	Name=XP_012174200.1;ID=cds-XP_012174200.1;Dbxref=GeneID:100647828%2CGenbank:XP_012174200.1;Parent=rna-XM_012318810.2
NW_003565557.1	Gnomon	CDS	1575968	1576148	.	-	0	Name=XP_012174200.1;ID=cds-XP_012174200.1;Dbxref=GeneID:100647828%2CGenbank:XP_012174200.1;Parent=rna-XM_012318810.2
NW_003565557.1	Gnomon	CDS	1548481	1548671	.	-	0	Name=XP_012174200.1;ID=cds-XP_012174200.1;Dbxref=GeneID:100647828%2CGenbank:XP_012174200.1;Parent=rna-XM_012318810.2
NW_003565557.1	Gnomon	CDS	1547397	1547506	.	-	0	Name=XP_012174200.1;ID=cds-XP_012174200.1;Dbxref=GeneID:100647828%2CGenbank:XP_012174200.1;Parent=rna-XM_012318810.2
NW_003565557.1	Gnomon	CDS	1489112	1489371	.	-	0	Name=XP_012174200.1;ID=cds-XP_012174200.1;Dbxref=GeneID:100647828%2CGenbank:XP_012174200.1;Parent=rna-XM_012318810.2
NW_003565557.1	Gnomon	CDS	1485537	1485850	.	-	0	Name=XP_012174200.1;ID=cds-XP_012174200.1;Dbxref=GeneID:100647828%2CGenbank:XP_012174200.1;Parent=rna-XM_012318810.2
NW_003565557.1	Gnomon	CDS	1484433	1484743	.	-	0	Name=XP_012174200.1;ID=cds-XP_012174200.1;Dbxref=GeneID:100647828%2CGenbank:XP_012174200.1;Parent=rna-XM_012318810.2
NW_003565557.1	Gnomon	CDS	1480257	1480351	.	-	0	Name=XP_012174200.1;ID=cds-XP_012174200.1;Dbxref=GeneID:100647828%2CGenbank:XP_012174200.1;Parent=rna-XM_012318810.2
NW_003565557.1	Gnomon	CDS	1445150	1445193	.	+	0	Name=XP_012174190.1;ID=cds-XP_012174190.1;Dbxref=GeneID:100645355%2CGenbank:XP_012174190.1;Parent=rna-XM_012318800.2
NW_003565557.1	Gnomon	CDS	1445586	1445787	.	+	0	Name=XP_012174190.1;ID=cds-XP_012174190.1;Dbxref=GeneID:100645355%2CGenbank:XP_012174190.1;Parent=rna-XM_012318800.2
NW_003565557.1	Gnomon	CDS	1445939	1446130	.	+	0	Name=XP_012174190.1;ID=cds-XP_012174190.1;Dbxref=GeneID:100645355%2CGenbank:XP_012174190.1;Parent=rna-XM_012318800.2
NW_003565557.1	Gnomon	CDS	1446218	1446443	.	+	0	Name=XP_012174190.1;ID=cds-XP_012174190.1;Dbxref=GeneID:100645355%2CGenbank:XP_012174190.1;Parent=rna-XM_012318800.2
NW_003565557.1	Gnomon	CDS	1446537	1446703	.	+	0	Name=XP_012174190.1;ID=cds-XP_012174190.1;Dbxref=GeneID:100645355%2CGenbank:XP_012174190.1;Parent=rna-XM_012318800.2
NW_003565557.1	Gnomon	CDS	1446777	1446936	.	+	0	Name=XP_012174190.1;ID=cds-XP_012174190.1;Dbxref=GeneID:100645355%2CGenbank:XP_012174190.1;Parent=rna-XM_012318800.2
NW_003565557.1	Gnomon	CDS	1447006	1447263	.	+	0	Name=XP_012174190.1;ID=cds-XP_012174190.1;Dbxref=GeneID:100645355%2CGenbank:XP_012174190.1;Parent=rna-XM_012318800.2
NW_003565557.1	Gnomon	CDS	1447345	1447584	.	+	0	Name=XP_012174190.1;ID=cds-XP_012174190.1;Dbxref=GeneID:100645355%2CGenbank:XP_012174190.1;Parent=rna-XM_012318800.2
NW_003565557.1	Gnomon	CDS	1447705	1447731	.	+	0	Name=XP_012174190.1;ID=cds-XP_012174190.1;Dbxref=GeneID:100645355%2CGenbank:XP_012174190.1;Parent=rna-XM_012318800.2
NW_003565557.1	Gnomon	CDS	1448636	1448728	.	+	0	Name=XP_012174190.1;ID=cds-XP_012174190.1;Dbxref=GeneID:100645355%2CGenbank:XP_012174190.1;Parent=rna-XM_012318800.2
NW_003565557.1	Gnomon	CDS	1448804	1448991	.	+	0	Name=XP_012174190.1;ID=cds-XP_012174190.1;Dbxref=GeneID:100645355%2CGenbank:XP_012174190.1;Parent=rna-XM_012318800.2
NW_003565557.1	Gnomon	CDS	1449064	1449301	.	+	0	Name=XP_012174190.1;ID=cds-XP_012174190.1;Dbxref=GeneID:100645355%2CGenbank:XP_012174190.1;Parent=rna-XM_012318800.2
NW_003565557.1	Gnomon	CDS	1449387	1450591	.	+	0	Name=XP_012174190.1;ID=cds-XP_012174190.1;Dbxref=GeneID:100645355%2CGenbank:XP_012174190.1;Parent=rna-XM_012318800.2
NW_003565557.1	Gnomon	CDS	1450670	1450804	.	+	0	Name=XP_012174190.1;ID=cds-XP_012174190.1;Dbxref=GeneID:100645355%2CGenbank:XP_012174190.1;Parent=rna-XM_012318800.2
NW_003565557.1	Gnomon	CDS	1451405	1451416	.	+	0	Name=XP_012174190.1;ID=cds-XP_012174190.1;Dbxref=GeneID:100645355%2CGenbank:XP_012174190.1;Parent=rna-XM_012318800.2
NW_003565557.1	Gnomon	CDS	1452421	1452783	.	+	0	Name=XP_012174190.1;ID=cds-XP_012174190.1;Dbxref=GeneID:100645355%2CGenbank:XP_012174190.1;Parent=rna-XM_012318800.2
NW_003565557.1	Gnomon	CDS	1452862	1453009	.	+	0	Name=XP_012174190.1;ID=cds-XP_012174190.1;Dbxref=GeneID:100645355%2CGenbank:XP_012174190.1;Parent=rna-XM_012318800.2
NW_003565557.1	Gnomon	CDS	1454160	1454530	.	+	0	Name=XP_012174190.1;ID=cds-XP_012174190.1;Dbxref=GeneID:100645355%2CGenbank:XP_012174190.1;Parent=rna-XM_012318800.2
NW_003565557.1	Gnomon	exon	561954	562248	.	+	.	ID=exon-XM_012318725.2-7;Dbxref=GeneID:100642668%2CGenbank:XM_012318725.2;Parent=rna-XM_012318725.2
NW_003565557.1	Gnomon	exon	562545	562789	.	+	.	ID=exon-XM_012318725.2-8;Dbxref=GeneID:100642668%2CGenbank:XM_012318725.2;Parent=rna-XM_012318725.2
NW_003565557.1	Gnomon	exon	562891	563077	.	+	.	ID=exon-XM_012318725.2-9;Dbxref=GeneID:100642668%2CGenbank:XM_012318725.2;Parent=rna-XM_012318725.2
NW_003565557.1	Gnomon	exon	559989	560234	.	+	.	ID=exon-XM_012318725.2-3;Dbxref=GeneID:100642668%2CGenbank:XM_012318725.2;Parent=rna-XM_012318725.2
NW_003565557.1	Gnomon	exon	560324	560587	.	+	.	ID=exon-XM_012318725.2-4;Dbxref=GeneID:100642668%2CGenbank:XM_012318725.2;Parent=rna-XM_012318725.2
NW_003565557.1	Gnomon	exon	560665	560844	.	+	.	ID=exon-XM_012318725.2-5;Dbxref=GeneID:100642668%2CGenbank:XM_012318725.2;Parent=rna-XM_012318725.2
NW_003565557.1	Gnomon	exon	561500	561869	.	+	.	ID=exon-XM_012318725.2-6;Dbxref=GeneID:100642668%2CGenbank:XM_012318725.2;Parent=rna-XM_012318725.2
NW_003565557.1	Gnomon	exon	559131	559337	.	+	.	ID=exon-XM_012318725.2-1;Dbxref=GeneID:100642668%2CGenbank:XM_012318725.2;Parent=rna-XM_012318725.2
NW_003565557.1	Gnomon	exon	559437	559905	.	+	.	ID=exon-XM_012318725.2-2;Dbxref=GeneID:100642668%2CGenbank:XM_012318725.2;Parent=rna-XM_012318725.2
NW_003565557.1	Gnomon	exon	607783	608000	.	-	.	ID=exon-XM_003402458.3-7;Dbxref=GeneID:100642785%2CGenbank:XM_003402458.3;Parent=rna-XM_003402458.3
NW_003565557.1	Gnomon	exon	607399	607693	.	-	.	ID=exon-XM_003402458.3-8;Dbxref=GeneID:100642785%2CGenbank:XM_003402458.3;Parent=rna-XM_003402458.3
NW_003565557.1	Gnomon	exon	607096	607331	.	-	.	ID=exon-XM_003402458.3-9;Dbxref=GeneID:100642785%2CGenbank:XM_003402458.3;Parent=rna-XM_003402458.3
NW_003565557.1	Gnomon	exon	608686	608889	.	-	.	ID=exon-XM_003402458.3-3;Dbxref=GeneID:100642785%2CGenbank:XM_003402458.3;Parent=rna-XM_003402458.3
NW_003565557.1	Gnomon	exon	608446	608603	.	-	.	ID=exon-XM_003402458.3-4;Dbxref=GeneID:100642785%2CGenbank:XM_003402458.3;Parent=rna-XM_003402458.3
NW_003565557.1	Gnomon	exon	608262	608334	.	-	.	ID=exon-XM_003402458.3-5;Dbxref=GeneID:100642785%2CGenbank:XM_003402458.3;Parent=rna-XM_003402458.3
NW_003565557.1	Gnomon	exon	608074	608205	.	-	.	ID=exon-XM_003402458.3-6;Dbxref=GeneID:100642785%2CGenbank:XM_003402458.3;Parent=rna-XM_003402458.3
NW_003565557.1	Gnomon	exon	609583	609681	.	-	.	ID=exon-XM_003402458.3-1;Dbxref=GeneID:100642785%2CGenbank:XM_003402458.3;Parent=rna-XM_003402458.3
NW_003565557.1	Gnomon	exon	609191	609418	.	-	.	ID=exon-XM_003402458.3-2;Dbxref=GeneID:100642785%2CGenbank:XM_003402458.3;Parent=rna-XM_003402458.3
NW_003565557.1	Gnomon	mRNA	1149643	1158050	.	+	.	Name=XM_012318779.2;ID=rna-XM_012318779.2;Dbxref=GeneID:100644042%2CGenbank:XM_012318779.2;Parent=gene-LOC100644042
NW_003565557.1	Gnomon	exon	195870	196253	.	+	.	ID=exon-XM_020867684.1-4;Dbxref=GeneID:100648304%2CGenbank:XM_020867684.1;Parent=rna-XM_020867684.1
NW_003565557.1	Gnomon	exon	196349	196669	.	+	.	ID=exon-XM_020867684.1-5;Dbxref=GeneID:100648304%2CGenbank:XM_020867684.1;Parent=rna-XM_020867684.1
NW_003565557.1	Gnomon	exon	194867	194983	.	+	.	ID=exon-XM_020867684.1-2;Dbxref=GeneID:100648304%2CGenbank:XM_020867684.1;Parent=rna-XM_020867684.1
NW_003565557.1	Gnomon	exon	195575	195775	.	+	.	ID=exon-XM_020867684.1-3;Dbxref=GeneID:100648304%2CGenbank:XM_020867684.1;Parent=rna-XM_020867684.1
NW_003565557.1	Gnomon	exon	198451	198879	.	+	.	ID=exon-XM_020867684.1-8;Dbxref=GeneID:100648304%2CGenbank:XM_020867684.1;Parent=rna-XM_020867684.1
NW_003565557.1	Gnomon	exon	199158	200181	.	+	.	ID=exon-XM_020867684.1-9;Dbxref=GeneID:100648304%2CGenbank:XM_020867684.1;Parent=rna-XM_020867684.1
NW_003565557.1	Gnomon	exon	196736	197963	.	+	.	ID=exon-XM_020867684.1-6;Dbxref=GeneID:100648304%2CGenbank:XM_020867684.1;Parent=rna-XM_020867684.1
NW_003565557.1	Gnomon	exon	198192	198367	.	+	.	ID=exon-XM_020867684.1-7;Dbxref=GeneID:100648304%2CGenbank:XM_020867684.1;Parent=rna-XM_020867684.1
NW_003565557.1	Gnomon	gene	11160	14787	.	+	.	Name=LOC100650506;ID=gene-LOC100650506;Dbxref=GeneID:100650506
NW_003565557.1	Gnomon	gene	216678	218513	.	+	.	Name=LOC100649521;ID=gene-LOC100649521;Dbxref=GeneID:100649521
NW_003565557.1	Gnomon	CDS	1101317	1101501	.	+	0	Name=XP_020723399.1;ID=cds-XP_020723399.1;Dbxref=GeneID:100643917%2CGenbank:XP_020723399.1;Parent=rna-XM_020867740.1
NW_003565557.1	Gnomon	CDS	1101660	1106394	.	+	0	Name=XP_020723399.1;ID=cds-XP_020723399.1;Dbxref=GeneID:100643917%2CGenbank:XP_020723399.1;Parent=rna-XM_020867740.1
NW_003565557.1	Gnomon	CDS	1106465	1106476	.	+	0	Name=XP_020723399.1;ID=cds-XP_020723399.1;Dbxref=GeneID:100643917%2CGenbank:XP_020723399.1;Parent=rna-XM_020867740.1
NW_003565557.1	Gnomon	CDS	482793	482930	.	+	0	Name=XP_020723409.1;ID=cds-XP_020723409.1;Dbxref=GeneID:100650985%2CGenbank:XP_020723409.1;Parent=rna-XM_020867750.1
NW_003565557.1	Gnomon	CDS	483019	483192	.	+	0	Name=XP_020723409.1;ID=cds-XP_020723409.1;Dbxref=GeneID:100650985%2CGenbank:XP_020723409.1;Parent=rna-XM_020867750.1
NW_003565557.1	Gnomon	CDS	483258	483776	.	+	0	Name=XP_020723409.1;ID=cds-XP_020723409.1;Dbxref=GeneID:100650985%2CGenbank:XP_020723409.1;Parent=rna-XM_020867750.1
NW_003565557.1	Gnomon	CDS	484214	484267	.	+	0	Name=XP_020723409.1;ID=cds-XP_020723409.1;Dbxref=GeneID:100650985%2CGenbank:XP_020723409.1;Parent=rna-XM_020867750.1
NW_003565557.1	Gnomon	CDS	484811	484972	.	+	0	Name=XP_020723409.1;ID=cds-XP_020723409.1;Dbxref=GeneID:100650985%2CGenbank:XP_020723409.1;Parent=rna-XM_020867750.1
NW_003565557.1	Gnomon	CDS	485043	485282	.	+	0	Name=XP_020723409.1;ID=cds-XP_020723409.1;Dbxref=GeneID:100650985%2CGenbank:XP_020723409.1;Parent=rna-XM_020867750.1
NW_003565557.1	Gnomon	CDS	485390	485635	.	+	0	Name=XP_020723409.1;ID=cds-XP_020723409.1;Dbxref=GeneID:100650985%2CGenbank:XP_020723409.1;Parent=rna-XM_020867750.1
NW_003565557.1	Gnomon	exon	195019	195497	.	-	.	ID=exon-XR_001099580.2-3;Dbxref=GeneID:105666760%2CGenbank:XR_001099580.2;Parent=rna-XR_001099580.2
NW_003565557.1	Gnomon	exon	195822	195929	.	-	.	ID=exon-XR_001099580.2-1;Dbxref=GeneID:105666760%2CGenbank:XR_001099580.2;Parent=rna-XR_001099580.2
NW_003565557.1	Gnomon	exon	195588	195758	.	-	.	ID=exon-XR_001099580.2-2;Dbxref=GeneID:105666760%2CGenbank:XR_001099580.2;Parent=rna-XR_001099580.2
NW_003565557.1	Gnomon	gene	611100	612100	.	-	.	Name=LOC100650547;ID=gene-LOC100650547;Dbxref=GeneID:100650547
NW_003565557.1	Gnomon	exon	193882	194785	.	+	.	ID=exon-XM_020867684.1-1;Dbxref=GeneID:100648304%2CGenbank:XM_020867684.1;Parent=rna-XM_020867684.1
NW_003565557.1	Gnomon	CDS	511610	511643	.	-	0	Name=XP_003402499.1;ID=cds-XP_003402499.1;Dbxref=GeneID:100652063%2CGenbank:XP_003402499.1;Parent=rna-XM_003402451.3
NW_003565557.1	Gnomon	CDS	510817	511016	.	-	0	Name=XP_003402499.1;ID=cds-XP_003402499.1;Dbxref=GeneID:100652063%2CGenbank:XP_003402499.1;Parent=rna-XM_003402451.3
NW_003565557.1	Gnomon	CDS	482793	482930	.	+	0	Name=XP_012174095.1;ID=cds-XP_012174095.1;Dbxref=GeneID:100650985%2CGenbank:XP_012174095.1;Parent=rna-XM_012318705.2
NW_003565557.1	Gnomon	CDS	483019	483192	.	+	0	Name=XP_012174095.1;ID=cds-XP_012174095.1;Dbxref=GeneID:100650985%2CGenbank:XP_012174095.1;Parent=rna-XM_012318705.2
NW_003565557.1	Gnomon	CDS	483258	483776	.	+	0	Name=XP_012174095.1;ID=cds-XP_012174095.1;Dbxref=GeneID:100650985%2CGenbank:XP_012174095.1;Parent=rna-XM_012318705.2
NW_003565557.1	Gnomon	CDS	484214	484267	.	+	0	Name=XP_012174095.1;ID=cds-XP_012174095.1;Dbxref=GeneID:100650985%2CGenbank:XP_012174095.1;Parent=rna-XM_012318705.2
NW_003565557.1	Gnomon	CDS	484811	484972	.	+	0	Name=XP_012174095.1;ID=cds-XP_012174095.1;Dbxref=GeneID:100650985%2CGenbank:XP_012174095.1;Parent=rna-XM_012318705.2
NW_003565557.1	Gnomon	CDS	485043	485282	.	+	0	Name=XP_012174095.1;ID=cds-XP_012174095.1;Dbxref=GeneID:100650985%2CGenbank:XP_012174095.1;Parent=rna-XM_012318705.2
NW_003565557.1	Gnomon	CDS	485390	485635	.	+	0	Name=XP_012174095.1;ID=cds-XP_012174095.1;Dbxref=GeneID:100650985%2CGenbank:XP_012174095.1;Parent=rna-XM_012318705.2
NW_003565557.1	Gnomon	exon	502665	503158	.	-	.	ID=exon-XM_012318715.2-1;Dbxref=GeneID:100651350%2CGenbank:XM_012318715.2;Parent=rna-XM_012318715.2
NW_003565557.1	Gnomon	exon	502360	502464	.	-	.	ID=exon-XM_012318715.2-2;Dbxref=GeneID:100651350%2CGenbank:XM_012318715.2;Parent=rna-XM_012318715.2
NW_003565557.1	Gnomon	CDS	502665	502743	.	-	0	Name=XP_012174105.1;ID=cds-XP_012174105.1;Dbxref=GeneID:100651350%2CGenbank:XP_012174105.1;Parent=rna-XM_012318715.2
NW_003565557.1	Gnomon	CDS	502360	502464	.	-	0	Name=XP_012174105.1;ID=cds-XP_012174105.1;Dbxref=GeneID:100651350%2CGenbank:XP_012174105.1;Parent=rna-XM_012318715.2
NW_003565557.1	Gnomon	CDS	501086	501189	.	-	0	Name=XP_012174105.1;ID=cds-XP_012174105.1;Dbxref=GeneID:100651350%2CGenbank:XP_012174105.1;Parent=rna-XM_012318715.2
NW_003565557.1	Gnomon	CDS	499222	499435	.	-	0	Name=XP_012174105.1;ID=cds-XP_012174105.1;Dbxref=GeneID:100651350%2CGenbank:XP_012174105.1;Parent=rna-XM_012318715.2
NW_003565557.1	Gnomon	CDS	499094	499147	.	-	0	Name=XP_012174105.1;ID=cds-XP_012174105.1;Dbxref=GeneID:100651350%2CGenbank:XP_012174105.1;Parent=rna-XM_012318715.2
NW_003565557.1	Gnomon	CDS	498873	499015	.	-	0	Name=XP_012174105.1;ID=cds-XP_012174105.1;Dbxref=GeneID:100651350%2CGenbank:XP_012174105.1;Parent=rna-XM_012318715.2
NW_003565557.1	Gnomon	CDS	498638	498792	.	-	0	Name=XP_012174105.1;ID=cds-XP_012174105.1;Dbxref=GeneID:100651350%2CGenbank:XP_012174105.1;Parent=rna-XM_012318715.2
NW_003565557.1	Gnomon	CDS	498501	498558	.	-	0	Name=XP_012174105.1;ID=cds-XP_012174105.1;Dbxref=GeneID:100651350%2CGenbank:XP_012174105.1;Parent=rna-XM_012318715.2
NW_003565557.1	Gnomon	exon	501086	501189	.	-	.	ID=exon-XM_012318715.2-3;Dbxref=GeneID:100651350%2CGenbank:XM_012318715.2;Parent=rna-XM_012318715.2
NW_003565557.1	Gnomon	exon	499222	499435	.	-	.	ID=exon-XM_012318715.2-4;Dbxref=GeneID:100651350%2CGenbank:XM_012318715.2;Parent=rna-XM_012318715.2
NW_003565557.1	Gnomon	exon	499094	499147	.	-	.	ID=exon-XM_012318715.2-5;Dbxref=GeneID:100651350%2CGenbank:XM_012318715.2;Parent=rna-XM_012318715.2
NW_003565557.1	Gnomon	exon	498873	499015	.	-	.	ID=exon-XM_012318715.2-6;Dbxref=GeneID:100651350%2CGenbank:XM_012318715.2;Parent=rna-XM_012318715.2
NW_003565557.1	Gnomon	exon	498638	498792	.	-	.	ID=exon-XM_012318715.2-7;Dbxref=GeneID:100651350%2CGenbank:XM_012318715.2;Parent=rna-XM_012318715.2
NW_003565557.1	Gnomon	exon	498336	498558	.	-	.	ID=exon-XM_012318715.2-8;Dbxref=GeneID:100651350%2CGenbank:XM_012318715.2;Parent=rna-XM_012318715.2
NW_003565557.1	Gnomon	mRNA	8072	10680	.	+	.	Name=XM_012318634.1;ID=rna-XM_012318634.1;Dbxref=GeneID:100649399%2CGenbank:XM_012318634.1;Parent=gene-LOC100649399
NW_003565557.1	Gnomon	gene	449354	450720	.	-	.	Name=LOC100650623;ID=gene-LOC100650623;Dbxref=GeneID:100650623
NW_003565557.1	Gnomon	mRNA	1428251	1430769	.	+	.	Name=XM_003402396.3;ID=rna-XM_003402396.3;Dbxref=GeneID:100645225%2CGenbank:XM_003402396.3;Parent=gene-LOC100645225
NW_003565557.1	Gnomon	gene	221232	222967	.	-	.	Name=LOC100649644;ID=gene-LOC100649644;Dbxref=GeneID:100649644
NW_003565557.1	Gnomon	CDS	1125840	1125851	.	-	0	Name=XP_020723398.1;ID=cds-XP_020723398.1;Dbxref=GeneID:100643790%2CGenbank:XP_020723398.1;Parent=rna-XM_020867739.1
NW_003565557.1	Gnomon	CDS	1125409	1125513	.	-	0	Name=XP_020723398.1;ID=cds-XP_020723398.1;Dbxref=GeneID:100643790%2CGenbank:XP_020723398.1;Parent=rna-XM_020867739.1
NW_003565557.1	Gnomon	CDS	1124761	1124904	.	-	0	Name=XP_020723398.1;ID=cds-XP_020723398.1;Dbxref=GeneID:100643790%2CGenbank:XP_020723398.1;Parent=rna-XM_020867739.1
NW_003565557.1	Gnomon	CDS	1120646	1120849	.	-	0	Name=XP_020723398.1;ID=cds-XP_020723398.1;Dbxref=GeneID:100643790%2CGenbank:XP_020723398.1;Parent=rna-XM_020867739.1
NW_003565557.1	Gnomon	CDS	1118729	1118953	.	-	0	Name=XP_020723398.1;ID=cds-XP_020723398.1;Dbxref=GeneID:100643790%2CGenbank:XP_020723398.1;Parent=rna-XM_020867739.1
NW_003565557.1	Gnomon	CDS	1118289	1118349	.	-	0	Name=XP_020723398.1;ID=cds-XP_020723398.1;Dbxref=GeneID:100643790%2CGenbank:XP_020723398.1;Parent=rna-XM_020867739.1
NW_003565557.1	Gnomon	CDS	1114394	1114517	.	-	0	Name=XP_020723398.1;ID=cds-XP_020723398.1;Dbxref=GeneID:100643790%2CGenbank:XP_020723398.1;Parent=rna-XM_020867739.1
NW_003565557.1	Gnomon	CDS	1113445	1113561	.	-	0	Name=XP_020723398.1;ID=cds-XP_020723398.1;Dbxref=GeneID:100643790%2CGenbank:XP_020723398.1;Parent=rna-XM_020867739.1
NW_003565557.1	Gnomon	CDS	1113228	1113366	.	-	0	Name=XP_020723398.1;ID=cds-XP_020723398.1;Dbxref=GeneID:100643790%2CGenbank:XP_020723398.1;Parent=rna-XM_020867739.1
NW_003565557.1	Gnomon	CDS	1112965	1113081	.	-	0	Name=XP_020723398.1;ID=cds-XP_020723398.1;Dbxref=GeneID:100643790%2CGenbank:XP_020723398.1;Parent=rna-XM_020867739.1
NW_003565557.1	Gnomon	CDS	1112742	1112903	.	-	0	Name=XP_020723398.1;ID=cds-XP_020723398.1;Dbxref=GeneID:100643790%2CGenbank:XP_020723398.1;Parent=rna-XM_020867739.1
NW_003565557.1	Gnomon	CDS	1112513	1112616	.	-	0	Name=XP_020723398.1;ID=cds-XP_020723398.1;Dbxref=GeneID:100643790%2CGenbank:XP_020723398.1;Parent=rna-XM_020867739.1
NW_003565557.1	Gnomon	CDS	1111840	1112133	.	-	0	Name=XP_020723398.1;ID=cds-XP_020723398.1;Dbxref=GeneID:100643790%2CGenbank:XP_020723398.1;Parent=rna-XM_020867739.1
NW_003565557.1	Gnomon	CDS	1111004	1111248	.	-	0	Name=XP_020723398.1;ID=cds-XP_020723398.1;Dbxref=GeneID:100643790%2CGenbank:XP_020723398.1;Parent=rna-XM_020867739.1
NW_003565557.1	Gnomon	CDS	1109528	1109728	.	-	0	Name=XP_020723398.1;ID=cds-XP_020723398.1;Dbxref=GeneID:100643790%2CGenbank:XP_020723398.1;Parent=rna-XM_020867739.1
NW_003565557.1	Gnomon	CDS	1109210	1109437	.	-	0	Name=XP_020723398.1;ID=cds-XP_020723398.1;Dbxref=GeneID:100643790%2CGenbank:XP_020723398.1;Parent=rna-XM_020867739.1
NW_003565557.1	Gnomon	CDS	1108383	1109053	.	-	0	Name=XP_020723398.1;ID=cds-XP_020723398.1;Dbxref=GeneID:100643790%2CGenbank:XP_020723398.1;Parent=rna-XM_020867739.1
NW_003565557.1	Gnomon	CDS	1667568	1667897	.	-	0	Name=XP_012174206.2;ID=cds-XP_012174206.2;Dbxref=GeneID:105666767%2CGenbank:XP_012174206.2;Parent=rna-XM_012318816.2
NW_003565557.1	Gnomon	CDS	1667001	1667179	.	-	0	Name=XP_012174206.2;ID=cds-XP_012174206.2;Dbxref=GeneID:105666767%2CGenbank:XP_012174206.2;Parent=rna-XM_012318816.2
NW_003565557.1	Gnomon	CDS	1665990	1666174	.	-	0	Name=XP_012174206.2;ID=cds-XP_012174206.2;Dbxref=GeneID:105666767%2CGenbank:XP_012174206.2;Parent=rna-XM_012318816.2
NW_003565557.1	Gnomon	CDS	1662060	1662303	.	-	0	Name=XP_012174206.2;ID=cds-XP_012174206.2;Dbxref=GeneID:105666767%2CGenbank:XP_012174206.2;Parent=rna-XM_012318816.2
NW_003565557.1	Gnomon	CDS	1659524	1659545	.	-	0	Name=XP_012174206.2;ID=cds-XP_012174206.2;Dbxref=GeneID:105666767%2CGenbank:XP_012174206.2;Parent=rna-XM_012318816.2
NW_003565557.1	Gnomon	CDS	1443248	1443263	.	-	0	Name=XP_012174196.1;ID=cds-XP_012174196.1;Dbxref=GeneID:100645474%2CGenbank:XP_012174196.1;Parent=rna-XM_012318806.1
NW_003565557.1	Gnomon	CDS	1443031	1443170	.	-	0	Name=XP_012174196.1;ID=cds-XP_012174196.1;Dbxref=GeneID:100645474%2CGenbank:XP_012174196.1;Parent=rna-XM_012318806.1
NW_003565557.1	Gnomon	CDS	1442480	1442870	.	-	0	Name=XP_012174196.1;ID=cds-XP_012174196.1;Dbxref=GeneID:100645474%2CGenbank:XP_012174196.1;Parent=rna-XM_012318806.1
NW_003565557.1	Gnomon	CDS	1442246	1442382	.	-	0	Name=XP_012174196.1;ID=cds-XP_012174196.1;Dbxref=GeneID:100645474%2CGenbank:XP_012174196.1;Parent=rna-XM_012318806.1
NW_003565557.1	Gnomon	exon	210444	210572	.	+	.	ID=exon-XM_012318690.2-6;Dbxref=GeneID:100648887%2CGenbank:XM_012318690.2;Parent=rna-XM_012318690.2
NW_003565557.1	Gnomon	exon	209889	210061	.	+	.	ID=exon-XM_012318690.2-4;Dbxref=GeneID:100648887%2CGenbank:XM_012318690.2;Parent=rna-XM_012318690.2
NW_003565557.1	Gnomon	exon	210150	210395	.	+	.	ID=exon-XM_012318690.2-5;Dbxref=GeneID:100648887%2CGenbank:XM_012318690.2;Parent=rna-XM_012318690.2
NW_003565557.1	Gnomon	exon	209483	209546	.	+	.	ID=exon-XM_012318690.2-2;Dbxref=GeneID:100648887%2CGenbank:XM_012318690.2;Parent=rna-XM_012318690.2
NW_003565557.1	Gnomon	exon	209642	209824	.	+	.	ID=exon-XM_012318690.2-3;Dbxref=GeneID:100648887%2CGenbank:XM_012318690.2;Parent=rna-XM_012318690.2
NW_003565557.1	Gnomon	exon	209203	209403	.	+	.	ID=exon-XM_012318690.2-1;Dbxref=GeneID:100648887%2CGenbank:XM_012318690.2;Parent=rna-XM_012318690.2
NW_003565557.1	Gnomon	exon	1112965	1113081	.	-	.	ID=exon-XM_003402384.3-12;Dbxref=GeneID:100643790%2CGenbank:XM_003402384.3;Parent=rna-XM_003402384.3
NW_003565557.1	Gnomon	exon	1112742	1112903	.	-	.	ID=exon-XM_003402384.3-13;Dbxref=GeneID:100643790%2CGenbank:XM_003402384.3;Parent=rna-XM_003402384.3
NW_003565557.1	Gnomon	exon	1112513	1112616	.	-	.	ID=exon-XM_003402384.3-14;Dbxref=GeneID:100643790%2CGenbank:XM_003402384.3;Parent=rna-XM_003402384.3
NW_003565557.1	Gnomon	exon	1111840	1112133	.	-	.	ID=exon-XM_003402384.3-15;Dbxref=GeneID:100643790%2CGenbank:XM_003402384.3;Parent=rna-XM_003402384.3
NW_003565557.1	Gnomon	exon	1113445	1113561	.	-	.	ID=exon-XM_003402384.3-10;Dbxref=GeneID:100643790%2CGenbank:XM_003402384.3;Parent=rna-XM_003402384.3
NW_003565557.1	Gnomon	exon	1113228	1113366	.	-	.	ID=exon-XM_003402384.3-11;Dbxref=GeneID:100643790%2CGenbank:XM_003402384.3;Parent=rna-XM_003402384.3
NW_003565557.1	Gnomon	exon	1111004	1111248	.	-	.	ID=exon-XM_003402384.3-16;Dbxref=GeneID:100643790%2CGenbank:XM_003402384.3;Parent=rna-XM_003402384.3
NW_003565557.1	Gnomon	exon	1109528	1109728	.	-	.	ID=exon-XM_003402384.3-17;Dbxref=GeneID:100643790%2CGenbank:XM_003402384.3;Parent=rna-XM_003402384.3
NW_003565557.1	Gnomon	exon	1109210	1109437	.	-	.	ID=exon-XM_003402384.3-18;Dbxref=GeneID:100643790%2CGenbank:XM_003402384.3;Parent=rna-XM_003402384.3
NW_003565557.1	Gnomon	exon	1107348	1109053	.	-	.	ID=exon-XM_003402384.3-19;Dbxref=GeneID:100643790%2CGenbank:XM_003402384.3;Parent=rna-XM_003402384.3
NW_003565557.1	Gnomon	CDS	723290	723302	.	+	0	Name=XP_020723407.1;ID=cds-XP_020723407.1;Dbxref=GeneID:100651903%2CGenbank:XP_020723407.1;Parent=rna-XM_020867748.1
NW_003565557.1	Gnomon	CDS	723438	723850	.	+	0	Name=XP_020723407.1;ID=cds-XP_020723407.1;Dbxref=GeneID:100651903%2CGenbank:XP_020723407.1;Parent=rna-XM_020867748.1
NW_003565557.1	Gnomon	CDS	724339	724711	.	+	0	Name=XP_020723407.1;ID=cds-XP_020723407.1;Dbxref=GeneID:100651903%2CGenbank:XP_020723407.1;Parent=rna-XM_020867748.1
NW_003565557.1	Gnomon	CDS	724803	725068	.	+	0	Name=XP_020723407.1;ID=cds-XP_020723407.1;Dbxref=GeneID:100651903%2CGenbank:XP_020723407.1;Parent=rna-XM_020867748.1
NW_003565557.1	Gnomon	CDS	725149	725193	.	+	0	Name=XP_020723407.1;ID=cds-XP_020723407.1;Dbxref=GeneID:100651903%2CGenbank:XP_020723407.1;Parent=rna-XM_020867748.1
NW_003565557.1	Gnomon	exon	202816	203016	.	-	.	ID=exon-XR_001099578.2-2;Dbxref=GeneID:105666759%2CGenbank:XR_001099578.2;Parent=rna-XR_001099578.2
NW_003565557.1	Gnomon	exon	200823	201404	.	-	.	ID=exon-XR_001099578.2-3;Dbxref=GeneID:105666759%2CGenbank:XR_001099578.2;Parent=rna-XR_001099578.2
NW_003565557.1	Gnomon	exon	203083	203167	.	-	.	ID=exon-XR_001099578.2-1;Dbxref=GeneID:105666759%2CGenbank:XR_001099578.2;Parent=rna-XR_001099578.2
NW_003565557.1	Gnomon	exon	218528	219263	.	+	.	ID=exon-XM_020867683.1-1;Dbxref=GeneID:100646521%2CGenbank:XM_020867683.1;Note=The sequence of the model RefSeq transcript was modified relative to this genomic sequence to represent the inferred CDS: added 59 bases not found in genome assembly;Parent=rna-XM_020867683.1
NW_003565557.1	Gnomon	exon	219344	219492	.	+	.	ID=exon-XM_020867683.1-2;Dbxref=GeneID:100646521%2CGenbank:XM_020867683.1;Note=The sequence of the model RefSeq transcript was modified relative to this genomic sequence to represent the inferred CDS: added 59 bases not found in genome assembly;Parent=rna-XM_020867683.1
NW_003565557.1	Gnomon	mRNA	8120	10680	.	+	.	Name=XM_012318639.2;ID=rna-XM_012318639.2;Dbxref=GeneID:100649399%2CGenbank:XM_012318639.2;Parent=gene-LOC100649399
NW_003565557.1	Gnomon	exon	219568	219744	.	+	.	ID=exon-XM_020867683.1-3;Dbxref=GeneID:100646521%2CGenbank:XM_020867683.1;Note=The sequence of the model RefSeq transcript was modified relative to this genomic sequence to represent the inferred CDS: added 59 bases not found in genome assembly;Parent=rna-XM_020867683.1
NW_003565557.1	Gnomon	exon	219822	220097	.	+	.	ID=exon-XM_020867683.1-4;Dbxref=GeneID:100646521%2CGenbank:XM_020867683.1;Note=The sequence of the model RefSeq transcript was modified relative to this genomic sequence to represent the inferred CDS: added 59 bases not found in genome assembly;Parent=rna-XM_020867683.1
NW_003565557.1	Gnomon	exon	220159	220392	.	+	.	ID=exon-XM_020867683.1-5;Dbxref=GeneID:100646521%2CGenbank:XM_020867683.1;Note=The sequence of the model RefSeq transcript was modified relative to this genomic sequence to represent the inferred CDS: added 59 bases not found in genome assembly;Parent=rna-XM_020867683.1
NW_003565557.1	Gnomon	CDS	1133611	1135155	.	-	0	Name=XP_020723397.1;ID=cds-XP_020723397.1;Dbxref=GeneID:100643790%2CGenbank:XP_020723397.1;Parent=rna-XM_020867738.1
NW_003565557.1	Gnomon	CDS	1125840	1126157	.	-	0	Name=XP_020723397.1;ID=cds-XP_020723397.1;Dbxref=GeneID:100643790%2CGenbank:XP_020723397.1;Parent=rna-XM_020867738.1
NW_003565557.1	Gnomon	CDS	1125409	1125513	.	-	0	Name=XP_020723397.1;ID=cds-XP_020723397.1;Dbxref=GeneID:100643790%2CGenbank:XP_020723397.1;Parent=rna-XM_020867738.1
NW_003565557.1	Gnomon	CDS	1124761	1124904	.	-	0	Name=XP_020723397.1;ID=cds-XP_020723397.1;Dbxref=GeneID:100643790%2CGenbank:XP_020723397.1;Parent=rna-XM_020867738.1
NW_003565557.1	Gnomon	CDS	1120646	1120849	.	-	0	Name=XP_020723397.1;ID=cds-XP_020723397.1;Dbxref=GeneID:100643790%2CGenbank:XP_020723397.1;Parent=rna-XM_020867738.1
NW_003565557.1	Gnomon	CDS	1118729	1118953	.	-	0	Name=XP_020723397.1;ID=cds-XP_020723397.1;Dbxref=GeneID:100643790%2CGenbank:XP_020723397.1;Parent=rna-XM_020867738.1
NW_003565557.1	Gnomon	CDS	1118289	1118349	.	-	0	Name=XP_020723397.1;ID=cds-XP_020723397.1;Dbxref=GeneID:100643790%2CGenbank:XP_020723397.1;Parent=rna-XM_020867738.1
NW_003565557.1	Gnomon	CDS	1114394	1114517	.	-	0	Name=XP_020723397.1;ID=cds-XP_020723397.1;Dbxref=GeneID:100643790%2CGenbank:XP_020723397.1;Parent=rna-XM_020867738.1
NW_003565557.1	Gnomon	CDS	1113445	1113561	.	-	0	Name=XP_020723397.1;ID=cds-XP_020723397.1;Dbxref=GeneID:100643790%2CGenbank:XP_020723397.1;Parent=rna-XM_020867738.1
NW_003565557.1	Gnomon	CDS	1113228	1113366	.	-	0	Name=XP_020723397.1;ID=cds-XP_020723397.1;Dbxref=GeneID:100643790%2CGenbank:XP_020723397.1;Parent=rna-XM_020867738.1
NW_003565557.1	Gnomon	CDS	1112965	1113081	.	-	0	Name=XP_020723397.1;ID=cds-XP_020723397.1;Dbxref=GeneID:100643790%2CGenbank:XP_020723397.1;Parent=rna-XM_020867738.1
NW_003565557.1	Gnomon	CDS	1112742	1112894	.	-	0	Name=XP_020723397.1;ID=cds-XP_020723397.1;Dbxref=GeneID:100643790%2CGenbank:XP_020723397.1;Parent=rna-XM_020867738.1
NW_003565557.1	Gnomon	CDS	1112513	1112616	.	-	0	Name=XP_020723397.1;ID=cds-XP_020723397.1;Dbxref=GeneID:100643790%2CGenbank:XP_020723397.1;Parent=rna-XM_020867738.1
NW_003565557.1	Gnomon	CDS	1111840	1112133	.	-	0	Name=XP_020723397.1;ID=cds-XP_020723397.1;Dbxref=GeneID:100643790%2CGenbank:XP_020723397.1;Parent=rna-XM_020867738.1
NW_003565557.1	Gnomon	CDS	1111004	1111248	.	-	0	Name=XP_020723397.1;ID=cds-XP_020723397.1;Dbxref=GeneID:100643790%2CGenbank:XP_020723397.1;Parent=rna-XM_020867738.1
NW_003565557.1	Gnomon	CDS	1109528	1109728	.	-	0	Name=XP_020723397.1;ID=cds-XP_020723397.1;Dbxref=GeneID:100643790%2CGenbank:XP_020723397.1;Parent=rna-XM_020867738.1
NW_003565557.1	Gnomon	CDS	1109210	1109437	.	-	0	Name=XP_020723397.1;ID=cds-XP_020723397.1;Dbxref=GeneID:100643790%2CGenbank:XP_020723397.1;Parent=rna-XM_020867738.1
NW_003565557.1	Gnomon	CDS	1108383	1109053	.	-	0	Name=XP_020723397.1;ID=cds-XP_020723397.1;Dbxref=GeneID:100643790%2CGenbank:XP_020723397.1;Parent=rna-XM_020867738.1
NW_003565557.1	Gnomon	gene	196128	203167	.	-	.	Name=LOC105666759;ID=gene-LOC105666759;Dbxref=GeneID:105666759
NW_003565557.1	Gnomon	gene	111027	187565	.	+	.	Name=LOC105666757;ID=gene-LOC105666757;Dbxref=GeneID:105666757
NW_003565557.1	Gnomon	CDS	699341	699591	.	+	0	Name=XP_020723406.1;ID=cds-XP_020723406.1;Dbxref=GeneID:100651181%2CGenbank:XP_020723406.1;Parent=rna-XM_020867747.1
NW_003565557.1	Gnomon	CDS	703010	703152	.	+	0	Name=XP_020723406.1;ID=cds-XP_020723406.1;Dbxref=GeneID:100651181%2CGenbank:XP_020723406.1;Parent=rna-XM_020867747.1
NW_003565557.1	Gnomon	CDS	703333	703508	.	+	0	Name=XP_020723406.1;ID=cds-XP_020723406.1;Dbxref=GeneID:100651181%2CGenbank:XP_020723406.1;Parent=rna-XM_020867747.1
NW_003565557.1	Gnomon	CDS	703586	703717	.	+	0	Name=XP_020723406.1;ID=cds-XP_020723406.1;Dbxref=GeneID:100651181%2CGenbank:XP_020723406.1;Parent=rna-XM_020867747.1
NW_003565557.1	Gnomon	CDS	703799	703948	.	+	0	Name=XP_020723406.1;ID=cds-XP_020723406.1;Dbxref=GeneID:100651181%2CGenbank:XP_020723406.1;Parent=rna-XM_020867747.1
NW_003565557.1	Gnomon	CDS	704025	704213	.	+	0	Name=XP_020723406.1;ID=cds-XP_020723406.1;Dbxref=GeneID:100651181%2CGenbank:XP_020723406.1;Parent=rna-XM_020867747.1
NW_003565557.1	Gnomon	CDS	704295	704375	.	+	0	Name=XP_020723406.1;ID=cds-XP_020723406.1;Dbxref=GeneID:100651181%2CGenbank:XP_020723406.1;Parent=rna-XM_020867747.1
NW_003565557.1	Gnomon	CDS	704455	704677	.	+	0	Name=XP_020723406.1;ID=cds-XP_020723406.1;Dbxref=GeneID:100651181%2CGenbank:XP_020723406.1;Parent=rna-XM_020867747.1
NW_003565557.1	Gnomon	CDS	705047	705082	.	+	0	Name=XP_020723406.1;ID=cds-XP_020723406.1;Dbxref=GeneID:100651181%2CGenbank:XP_020723406.1;Parent=rna-XM_020867747.1
NW_003565557.1	Gnomon	CDS	705198	705329	.	+	0	Name=XP_020723406.1;ID=cds-XP_020723406.1;Dbxref=GeneID:100651181%2CGenbank:XP_020723406.1;Parent=rna-XM_020867747.1
NW_003565557.1	Gnomon	CDS	705436	705618	.	+	0	Name=XP_020723406.1;ID=cds-XP_020723406.1;Dbxref=GeneID:100651181%2CGenbank:XP_020723406.1;Parent=rna-XM_020867747.1
NW_003565557.1	Gnomon	CDS	705695	705911	.	+	0	Name=XP_020723406.1;ID=cds-XP_020723406.1;Dbxref=GeneID:100651181%2CGenbank:XP_020723406.1;Parent=rna-XM_020867747.1
NW_003565557.1	Gnomon	CDS	705983	706173	.	+	0	Name=XP_020723406.1;ID=cds-XP_020723406.1;Dbxref=GeneID:100651181%2CGenbank:XP_020723406.1;Parent=rna-XM_020867747.1
NW_003565557.1	Gnomon	CDS	706253	706457	.	+	0	Name=XP_020723406.1;ID=cds-XP_020723406.1;Dbxref=GeneID:100651181%2CGenbank:XP_020723406.1;Parent=rna-XM_020867747.1
NW_003565557.1	Gnomon	CDS	706562	706641	.	+	0	Name=XP_020723406.1;ID=cds-XP_020723406.1;Dbxref=GeneID:100651181%2CGenbank:XP_020723406.1;Parent=rna-XM_020867747.1
NW_003565557.1	Gnomon	CDS	706731	706885	.	+	0	Name=XP_020723406.1;ID=cds-XP_020723406.1;Dbxref=GeneID:100651181%2CGenbank:XP_020723406.1;Parent=rna-XM_020867747.1
NW_003565557.1	Gnomon	CDS	709117	709257	.	+	0	Name=XP_020723406.1;ID=cds-XP_020723406.1;Dbxref=GeneID:100651181%2CGenbank:XP_020723406.1;Parent=rna-XM_020867747.1
NW_003565557.1	Gnomon	CDS	709340	709489	.	+	0	Name=XP_020723406.1;ID=cds-XP_020723406.1;Dbxref=GeneID:100651181%2CGenbank:XP_020723406.1;Parent=rna-XM_020867747.1
NW_003565557.1	Gnomon	CDS	709557	709656	.	+	0	Name=XP_020723406.1;ID=cds-XP_020723406.1;Dbxref=GeneID:100651181%2CGenbank:XP_020723406.1;Parent=rna-XM_020867747.1
NW_003565557.1	Gnomon	CDS	709727	709958	.	+	0	Name=XP_020723406.1;ID=cds-XP_020723406.1;Dbxref=GeneID:100651181%2CGenbank:XP_020723406.1;Parent=rna-XM_020867747.1
NW_003565557.1	Gnomon	CDS	710045	710336	.	+	0	Name=XP_020723406.1;ID=cds-XP_020723406.1;Dbxref=GeneID:100651181%2CGenbank:XP_020723406.1;Parent=rna-XM_020867747.1
NW_003565557.1	Gnomon	CDS	710428	710751	.	+	0	Name=XP_020723406.1;ID=cds-XP_020723406.1;Dbxref=GeneID:100651181%2CGenbank:XP_020723406.1;Parent=rna-XM_020867747.1
NW_003565557.1	Gnomon	CDS	1133611	1135155	.	-	0	Name=XP_020723396.1;ID=cds-XP_020723396.1;Dbxref=GeneID:100643790%2CGenbank:XP_020723396.1;Parent=rna-XM_020867737.1
NW_003565557.1	Gnomon	CDS	1125840	1126157	.	-	0	Name=XP_020723396.1;ID=cds-XP_020723396.1;Dbxref=GeneID:100643790%2CGenbank:XP_020723396.1;Parent=rna-XM_020867737.1
NW_003565557.1	Gnomon	CDS	1125409	1125513	.	-	0	Name=XP_020723396.1;ID=cds-XP_020723396.1;Dbxref=GeneID:100643790%2CGenbank:XP_020723396.1;Parent=rna-XM_020867737.1
NW_003565557.1	Gnomon	CDS	1124761	1124904	.	-	0	Name=XP_020723396.1;ID=cds-XP_020723396.1;Dbxref=GeneID:100643790%2CGenbank:XP_020723396.1;Parent=rna-XM_020867737.1
NW_003565557.1	Gnomon	CDS	1120646	1120849	.	-	0	Name=XP_020723396.1;ID=cds-XP_020723396.1;Dbxref=GeneID:100643790%2CGenbank:XP_020723396.1;Parent=rna-XM_020867737.1
NW_003565557.1	Gnomon	CDS	1118729	1118953	.	-	0	Name=XP_020723396.1;ID=cds-XP_020723396.1;Dbxref=GeneID:100643790%2CGenbank:XP_020723396.1;Parent=rna-XM_020867737.1
NW_003565557.1	Gnomon	CDS	1118289	1118349	.	-	0	Name=XP_020723396.1;ID=cds-XP_020723396.1;Dbxref=GeneID:100643790%2CGenbank:XP_020723396.1;Parent=rna-XM_020867737.1
NW_003565557.1	Gnomon	CDS	1114394	1114517	.	-	0	Name=XP_020723396.1;ID=cds-XP_020723396.1;Dbxref=GeneID:100643790%2CGenbank:XP_020723396.1;Parent=rna-XM_020867737.1
NW_003565557.1	Gnomon	CDS	1113445	1113561	.	-	0	Name=XP_020723396.1;ID=cds-XP_020723396.1;Dbxref=GeneID:100643790%2CGenbank:XP_020723396.1;Parent=rna-XM_020867737.1
NW_003565557.1	Gnomon	CDS	1113228	1113366	.	-	0	Name=XP_020723396.1;ID=cds-XP_020723396.1;Dbxref=GeneID:100643790%2CGenbank:XP_020723396.1;Parent=rna-XM_020867737.1
NW_003565557.1	Gnomon	CDS	1112965	1113081	.	-	0	Name=XP_020723396.1;ID=cds-XP_020723396.1;Dbxref=GeneID:100643790%2CGenbank:XP_020723396.1;Parent=rna-XM_020867737.1
NW_003565557.1	Gnomon	CDS	1112742	1112903	.	-	0	Name=XP_020723396.1;ID=cds-XP_020723396.1;Dbxref=GeneID:100643790%2CGenbank:XP_020723396.1;Parent=rna-XM_020867737.1
NW_003565557.1	Gnomon	CDS	1112513	1112616	.	-	0	Name=XP_020723396.1;ID=cds-XP_020723396.1;Dbxref=GeneID:100643790%2CGenbank:XP_020723396.1;Parent=rna-XM_020867737.1
NW_003565557.1	Gnomon	CDS	1111840	1112133	.	-	0	Name=XP_020723396.1;ID=cds-XP_020723396.1;Dbxref=GeneID:100643790%2CGenbank:XP_020723396.1;Parent=rna-XM_020867737.1
NW_003565557.1	Gnomon	CDS	1111004	1111248	.	-	0	Name=XP_020723396.1;ID=cds-XP_020723396.1;Dbxref=GeneID:100643790%2CGenbank:XP_020723396.1;Parent=rna-XM_020867737.1
NW_003565557.1	Gnomon	CDS	1109528	1109728	.	-	0	Name=XP_020723396.1;ID=cds-XP_020723396.1;Dbxref=GeneID:100643790%2CGenbank:XP_020723396.1;Parent=rna-XM_020867737.1
NW_003565557.1	Gnomon	CDS	1109210	1109437	.	-	0	Name=XP_020723396.1;ID=cds-XP_020723396.1;Dbxref=GeneID:100643790%2CGenbank:XP_020723396.1;Parent=rna-XM_020867737.1
NW_003565557.1	Gnomon	CDS	1108383	1109053	.	-	0	Name=XP_020723396.1;ID=cds-XP_020723396.1;Dbxref=GeneID:100643790%2CGenbank:XP_020723396.1;Parent=rna-XM_020867737.1
NW_003565557.1	Gnomon	gene	1659524	1667897	.	-	.	Name=LOC105666767;ID=gene-LOC105666767;Dbxref=GeneID:105666767
NW_003565557.1	Gnomon	gene	486041	487172	.	-	.	Name=LOC105666761;ID=gene-LOC105666761;Dbxref=GeneID:105666761
NW_003565557.1	Gnomon	gene	494571	497390	.	-	.	Name=LOC105666762;ID=gene-LOC105666762;Dbxref=GeneID:105666762
NW_003565557.1	Gnomon	gene	195019	195929	.	-	.	Name=LOC105666760;ID=gene-LOC105666760;Dbxref=GeneID:105666760
NW_003565557.1	Gnomon	gene	507286	507779	.	+	.	Name=LOC105666765;ID=gene-LOC105666765;Dbxref=GeneID:105666765
NW_003565557.1	Gnomon	gene	716981	717960	.	-	.	Name=LOC105666763;ID=gene-LOC105666763;Dbxref=GeneID:105666763
NW_003565557.1	Gnomon	exon	1424836	1424991	.	+	.	ID=exon-XM_012318793.2-10;Dbxref=GeneID:100644985%2CGenbank:XM_012318793.2;Parent=rna-XM_012318793.2
NW_003565557.1	Gnomon	exon	1425113	1425353	.	+	.	ID=exon-XM_012318793.2-11;Dbxref=GeneID:100644985%2CGenbank:XM_012318793.2;Parent=rna-XM_012318793.2
NW_003565557.1	Gnomon	exon	1425431	1425839	.	+	.	ID=exon-XM_012318793.2-12;Dbxref=GeneID:100644985%2CGenbank:XM_012318793.2;Parent=rna-XM_012318793.2
NW_003565557.1	Gnomon	exon	1106465	1106977	.	+	.	ID=exon-XM_020867743.1-4;Dbxref=GeneID:100643917%2CGenbank:XM_020867743.1;Parent=rna-XM_020867743.1
NW_003565557.1	Gnomon	exon	1101660	1102903	.	+	.	ID=exon-XM_020867743.1-2;Dbxref=GeneID:100643917%2CGenbank:XM_020867743.1;Parent=rna-XM_020867743.1
NW_003565557.1	Gnomon	exon	1102985	1106394	.	+	.	ID=exon-XM_020867743.1-3;Dbxref=GeneID:100643917%2CGenbank:XM_020867743.1;Parent=rna-XM_020867743.1
NW_003565557.1	Gnomon	exon	1100765	1101501	.	+	.	ID=exon-XM_020867743.1-1;Dbxref=GeneID:100643917%2CGenbank:XM_020867743.1;Parent=rna-XM_020867743.1
NW_003565557.1	Gnomon	exon	709727	709958	.	+	.	ID=exon-XM_020867745.1-19;Dbxref=GeneID:100651181%2CGenbank:XM_020867745.1;Parent=rna-XM_020867745.1
NW_003565557.1	Gnomon	exon	709340	709489	.	+	.	ID=exon-XM_020867745.1-17;Dbxref=GeneID:100651181%2CGenbank:XM_020867745.1;Parent=rna-XM_020867745.1
NW_003565557.1	Gnomon	exon	709557	709656	.	+	.	ID=exon-XM_020867745.1-18;Dbxref=GeneID:100651181%2CGenbank:XM_020867745.1;Parent=rna-XM_020867745.1
NW_003565557.1	Gnomon	exon	706731	708553	.	+	.	ID=exon-XM_020867745.1-15;Dbxref=GeneID:100651181%2CGenbank:XM_020867745.1;Parent=rna-XM_020867745.1
NW_003565557.1	Gnomon	exon	709117	709257	.	+	.	ID=exon-XM_020867745.1-16;Dbxref=GeneID:100651181%2CGenbank:XM_020867745.1;Parent=rna-XM_020867745.1
NW_003565557.1	Gnomon	exon	706253	706457	.	+	.	ID=exon-XM_020867745.1-13;Dbxref=GeneID:100651181%2CGenbank:XM_020867745.1;Parent=rna-XM_020867745.1
NW_003565557.1	Gnomon	exon	706562	706641	.	+	.	ID=exon-XM_020867745.1-14;Dbxref=GeneID:100651181%2CGenbank:XM_020867745.1;Parent=rna-XM_020867745.1
NW_003565557.1	Gnomon	exon	705695	705911	.	+	.	ID=exon-XM_020867745.1-11;Dbxref=GeneID:100651181%2CGenbank:XM_020867745.1;Parent=rna-XM_020867745.1
NW_003565557.1	Gnomon	exon	705983	706173	.	+	.	ID=exon-XM_020867745.1-12;Dbxref=GeneID:100651181%2CGenbank:XM_020867745.1;Parent=rna-XM_020867745.1
NW_003565557.1	Gnomon	exon	705436	705618	.	+	.	ID=exon-XM_020867745.1-10;Dbxref=GeneID:100651181%2CGenbank:XM_020867745.1;Parent=rna-XM_020867745.1
NW_003565557.1	Gnomon	exon	710854	712396	.	+	.	ID=exon-XM_020867745.1-22;Dbxref=GeneID:100651181%2CGenbank:XM_020867745.1;Parent=rna-XM_020867745.1
NW_003565557.1	Gnomon	exon	710045	710336	.	+	.	ID=exon-XM_020867745.1-20;Dbxref=GeneID:100651181%2CGenbank:XM_020867745.1;Parent=rna-XM_020867745.1
NW_003565557.1	Gnomon	exon	710428	710773	.	+	.	ID=exon-XM_020867745.1-21;Dbxref=GeneID:100651181%2CGenbank:XM_020867745.1;Parent=rna-XM_020867745.1
NW_003565557.1	Gnomon	CDS	1445001	1445121	.	-	0	Name=XP_012174194.2;ID=cds-XP_012174194.2;Dbxref=GeneID:100645474%2CGenbank:XP_012174194.2;Parent=rna-XM_012318804.2
NW_003565557.1	Gnomon	CDS	1443031	1443170	.	-	0	Name=XP_012174194.2;ID=cds-XP_012174194.2;Dbxref=GeneID:100645474%2CGenbank:XP_012174194.2;Parent=rna-XM_012318804.2
NW_003565557.1	Gnomon	CDS	1442480	1442870	.	-	0	Name=XP_012174194.2;ID=cds-XP_012174194.2;Dbxref=GeneID:100645474%2CGenbank:XP_012174194.2;Parent=rna-XM_012318804.2
NW_003565557.1	Gnomon	CDS	1442246	1442382	.	-	0	Name=XP_012174194.2;ID=cds-XP_012174194.2;Dbxref=GeneID:100645474%2CGenbank:XP_012174194.2;Parent=rna-XM_012318804.2
NW_003565557.1	Gnomon	mRNA	624460	629761	.	-	.	Name=XM_012318730.2;ID=rna-XM_012318730.2;Dbxref=GeneID:100631054%2CGenbank:XM_012318730.2;Parent=gene-LOC100631054
NW_003565557.1	Gnomon	exon	448538	448649	.	-	.	ID=exon-XM_003402435.3-1;Dbxref=GeneID:100649981%2CGenbank:XM_003402435.3;Parent=rna-XM_003402435.3
NW_003565557.1	Gnomon	exon	447579	447692	.	-	.	ID=exon-XM_003402435.3-2;Dbxref=GeneID:100649981%2CGenbank:XM_003402435.3;Parent=rna-XM_003402435.3
NW_003565557.1	Gnomon	exon	447318	447464	.	-	.	ID=exon-XM_003402435.3-3;Dbxref=GeneID:100649981%2CGenbank:XM_003402435.3;Parent=rna-XM_003402435.3
NW_003565557.1	Gnomon	exon	446448	446719	.	-	.	ID=exon-XM_003402435.3-4;Dbxref=GeneID:100649981%2CGenbank:XM_003402435.3;Parent=rna-XM_003402435.3
NW_003565557.1	Gnomon	exon	446247	446331	.	-	.	ID=exon-XM_003402435.3-5;Dbxref=GeneID:100649981%2CGenbank:XM_003402435.3;Parent=rna-XM_003402435.3
NW_003565557.1	Gnomon	exon	445753	446170	.	-	.	ID=exon-XM_003402435.3-6;Dbxref=GeneID:100649981%2CGenbank:XM_003402435.3;Parent=rna-XM_003402435.3
NW_003565557.1	Gnomon	exon	445524	445644	.	-	.	ID=exon-XM_003402435.3-7;Dbxref=GeneID:100649981%2CGenbank:XM_003402435.3;Parent=rna-XM_003402435.3
NW_003565557.1	Gnomon	exon	445251	445446	.	-	.	ID=exon-XM_003402435.3-8;Dbxref=GeneID:100649981%2CGenbank:XM_003402435.3;Parent=rna-XM_003402435.3
NW_003565557.1	Gnomon	exon	444857	445181	.	-	.	ID=exon-XM_003402435.3-9;Dbxref=GeneID:100649981%2CGenbank:XM_003402435.3;Parent=rna-XM_003402435.3
NW_003565557.1	Gnomon	CDS	1133611	1135155	.	-	0	Name=XP_020723395.1;ID=cds-XP_020723395.1;Dbxref=GeneID:100643790%2CGenbank:XP_020723395.1;Parent=rna-XM_020867736.1
NW_003565557.1	Gnomon	CDS	1125840	1126157	.	-	0	Name=XP_020723395.1;ID=cds-XP_020723395.1;Dbxref=GeneID:100643790%2CGenbank:XP_020723395.1;Parent=rna-XM_020867736.1
NW_003565557.1	Gnomon	CDS	1125409	1125513	.	-	0	Name=XP_020723395.1;ID=cds-XP_020723395.1;Dbxref=GeneID:100643790%2CGenbank:XP_020723395.1;Parent=rna-XM_020867736.1
NW_003565557.1	Gnomon	CDS	1124761	1124904	.	-	0	Name=XP_020723395.1;ID=cds-XP_020723395.1;Dbxref=GeneID:100643790%2CGenbank:XP_020723395.1;Parent=rna-XM_020867736.1
NW_003565557.1	Gnomon	CDS	1120646	1120849	.	-	0	Name=XP_020723395.1;ID=cds-XP_020723395.1;Dbxref=GeneID:100643790%2CGenbank:XP_020723395.1;Parent=rna-XM_020867736.1
NW_003565557.1	Gnomon	CDS	1118729	1118953	.	-	0	Name=XP_020723395.1;ID=cds-XP_020723395.1;Dbxref=GeneID:100643790%2CGenbank:XP_020723395.1;Parent=rna-XM_020867736.1
NW_003565557.1	Gnomon	CDS	1118289	1118349	.	-	0	Name=XP_020723395.1;ID=cds-XP_020723395.1;Dbxref=GeneID:100643790%2CGenbank:XP_020723395.1;Parent=rna-XM_020867736.1
NW_003565557.1	Gnomon	CDS	1114394	1114517	.	-	0	Name=XP_020723395.1;ID=cds-XP_020723395.1;Dbxref=GeneID:100643790%2CGenbank:XP_020723395.1;Parent=rna-XM_020867736.1
NW_003565557.1	Gnomon	CDS	1113445	1113561	.	-	0	Name=XP_020723395.1;ID=cds-XP_020723395.1;Dbxref=GeneID:100643790%2CGenbank:XP_020723395.1;Parent=rna-XM_020867736.1
NW_003565557.1	Gnomon	CDS	1113228	1113366	.	-	0	Name=XP_020723395.1;ID=cds-XP_020723395.1;Dbxref=GeneID:100643790%2CGenbank:XP_020723395.1;Parent=rna-XM_020867736.1
NW_003565557.1	Gnomon	CDS	1112965	1113081	.	-	0	Name=XP_020723395.1;ID=cds-XP_020723395.1;Dbxref=GeneID:100643790%2CGenbank:XP_020723395.1;Parent=rna-XM_020867736.1
NW_003565557.1	Gnomon	CDS	1112742	1112903	.	-	0	Name=XP_020723395.1;ID=cds-XP_020723395.1;Dbxref=GeneID:100643790%2CGenbank:XP_020723395.1;Parent=rna-XM_020867736.1
NW_003565557.1	Gnomon	CDS	1112513	1112616	.	-	0	Name=XP_020723395.1;ID=cds-XP_020723395.1;Dbxref=GeneID:100643790%2CGenbank:XP_020723395.1;Parent=rna-XM_020867736.1
NW_003565557.1	Gnomon	CDS	1111840	1112133	.	-	0	Name=XP_020723395.1;ID=cds-XP_020723395.1;Dbxref=GeneID:100643790%2CGenbank:XP_020723395.1;Parent=rna-XM_020867736.1
NW_003565557.1	Gnomon	CDS	1111004	1111248	.	-	0	Name=XP_020723395.1;ID=cds-XP_020723395.1;Dbxref=GeneID:100643790%2CGenbank:XP_020723395.1;Parent=rna-XM_020867736.1
NW_003565557.1	Gnomon	CDS	1109528	1109728	.	-	0	Name=XP_020723395.1;ID=cds-XP_020723395.1;Dbxref=GeneID:100643790%2CGenbank:XP_020723395.1;Parent=rna-XM_020867736.1
NW_003565557.1	Gnomon	CDS	1109210	1109437	.	-	0	Name=XP_020723395.1;ID=cds-XP_020723395.1;Dbxref=GeneID:100643790%2CGenbank:XP_020723395.1;Parent=rna-XM_020867736.1
NW_003565557.1	Gnomon	CDS	1108383	1109053	.	-	0	Name=XP_020723395.1;ID=cds-XP_020723395.1;Dbxref=GeneID:100643790%2CGenbank:XP_020723395.1;Parent=rna-XM_020867736.1
NW_003565557.1	Gnomon	exon	718319	718396	.	-	.	ID=exon-XM_012318750.2-7;Dbxref=GeneID:100651781%2CGenbank:XM_012318750.2;Parent=rna-XM_012318750.2
NW_003565557.1	Gnomon	exon	719572	719690	.	-	.	ID=exon-XM_012318750.2-3;Dbxref=GeneID:100651781%2CGenbank:XM_012318750.2;Parent=rna-XM_012318750.2
NW_003565557.1	Gnomon	exon	719212	719502	.	-	.	ID=exon-XM_012318750.2-4;Dbxref=GeneID:100651781%2CGenbank:XM_012318750.2;Parent=rna-XM_012318750.2
NW_003565557.1	Gnomon	exon	718958	719138	.	-	.	ID=exon-XM_012318750.2-5;Dbxref=GeneID:100651781%2CGenbank:XM_012318750.2;Parent=rna-XM_012318750.2
NW_003565557.1	Gnomon	exon	718553	718837	.	-	.	ID=exon-XM_012318750.2-6;Dbxref=GeneID:100651781%2CGenbank:XM_012318750.2;Parent=rna-XM_012318750.2
NW_003565557.1	Gnomon	exon	720598	720639	.	-	.	ID=exon-XM_012318750.2-1;Dbxref=GeneID:100651781%2CGenbank:XM_012318750.2;Parent=rna-XM_012318750.2
NW_003565557.1	Gnomon	exon	720044	720212	.	-	.	ID=exon-XM_012318750.2-2;Dbxref=GeneID:100651781%2CGenbank:XM_012318750.2;Parent=rna-XM_012318750.2
NW_003565557.1	Gnomon	exon	50931	51236	.	+	.	ID=exon-XM_012318666.2-1;Dbxref=GeneID:100647948%2CGenbank:XM_012318666.2;Parent=rna-XM_012318666.2
NW_003565557.1	Gnomon	exon	52665	53622	.	+	.	ID=exon-XM_012318666.2-2;Dbxref=GeneID:100647948%2CGenbank:XM_012318666.2;Parent=rna-XM_012318666.2
NW_003565557.1	Gnomon	exon	67244	67305	.	+	.	ID=exon-XM_012318666.2-3;Dbxref=GeneID:100647948%2CGenbank:XM_012318666.2;Parent=rna-XM_012318666.2
NW_003565557.1	Gnomon	exon	71791	71850	.	+	.	ID=exon-XM_012318666.2-4;Dbxref=GeneID:100647948%2CGenbank:XM_012318666.2;Parent=rna-XM_012318666.2
NW_003565557.1	Gnomon	exon	72573	72662	.	+	.	ID=exon-XM_012318666.2-5;Dbxref=GeneID:100647948%2CGenbank:XM_012318666.2;Parent=rna-XM_012318666.2
NW_003565557.1	Gnomon	exon	73006	73176	.	+	.	ID=exon-XM_012318666.2-6;Dbxref=GeneID:100647948%2CGenbank:XM_012318666.2;Parent=rna-XM_012318666.2
NW_003565557.1	Gnomon	exon	78077	78356	.	+	.	ID=exon-XM_012318666.2-7;Dbxref=GeneID:100647948%2CGenbank:XM_012318666.2;Parent=rna-XM_012318666.2
NW_003565557.1	Gnomon	CDS	695204	695286	.	+	0	Name=XP_020723405.1;ID=cds-XP_020723405.1;Dbxref=GeneID:100651181%2CGenbank:XP_020723405.1;Parent=rna-XM_020867746.1
NW_003565557.1	Gnomon	CDS	703010	703152	.	+	0	Name=XP_020723405.1;ID=cds-XP_020723405.1;Dbxref=GeneID:100651181%2CGenbank:XP_020723405.1;Parent=rna-XM_020867746.1
NW_003565557.1	Gnomon	CDS	703333	703508	.	+	0	Name=XP_020723405.1;ID=cds-XP_020723405.1;Dbxref=GeneID:100651181%2CGenbank:XP_020723405.1;Parent=rna-XM_020867746.1
NW_003565557.1	Gnomon	CDS	703586	703717	.	+	0	Name=XP_020723405.1;ID=cds-XP_020723405.1;Dbxref=GeneID:100651181%2CGenbank:XP_020723405.1;Parent=rna-XM_020867746.1
NW_003565557.1	Gnomon	CDS	703799	703948	.	+	0	Name=XP_020723405.1;ID=cds-XP_020723405.1;Dbxref=GeneID:100651181%2CGenbank:XP_020723405.1;Parent=rna-XM_020867746.1
NW_003565557.1	Gnomon	CDS	704025	704213	.	+	0	Name=XP_020723405.1;ID=cds-XP_020723405.1;Dbxref=GeneID:100651181%2CGenbank:XP_020723405.1;Parent=rna-XM_020867746.1
NW_003565557.1	Gnomon	CDS	704295	704375	.	+	0	Name=XP_020723405.1;ID=cds-XP_020723405.1;Dbxref=GeneID:100651181%2CGenbank:XP_020723405.1;Parent=rna-XM_020867746.1
NW_003565557.1	Gnomon	CDS	704455	704677	.	+	0	Name=XP_020723405.1;ID=cds-XP_020723405.1;Dbxref=GeneID:100651181%2CGenbank:XP_020723405.1;Parent=rna-XM_020867746.1
NW_003565557.1	Gnomon	CDS	705047	705082	.	+	0	Name=XP_020723405.1;ID=cds-XP_020723405.1;Dbxref=GeneID:100651181%2CGenbank:XP_020723405.1;Parent=rna-XM_020867746.1
NW_003565557.1	Gnomon	CDS	705198	705329	.	+	0	Name=XP_020723405.1;ID=cds-XP_020723405.1;Dbxref=GeneID:100651181%2CGenbank:XP_020723405.1;Parent=rna-XM_020867746.1
NW_003565557.1	Gnomon	CDS	705436	705618	.	+	0	Name=XP_020723405.1;ID=cds-XP_020723405.1;Dbxref=GeneID:100651181%2CGenbank:XP_020723405.1;Parent=rna-XM_020867746.1
NW_003565557.1	Gnomon	CDS	705695	705911	.	+	0	Name=XP_020723405.1;ID=cds-XP_020723405.1;Dbxref=GeneID:100651181%2CGenbank:XP_020723405.1;Parent=rna-XM_020867746.1
NW_003565557.1	Gnomon	CDS	705983	706173	.	+	0	Name=XP_020723405.1;ID=cds-XP_020723405.1;Dbxref=GeneID:100651181%2CGenbank:XP_020723405.1;Parent=rna-XM_020867746.1
NW_003565557.1	Gnomon	CDS	706253	706457	.	+	0	Name=XP_020723405.1;ID=cds-XP_020723405.1;Dbxref=GeneID:100651181%2CGenbank:XP_020723405.1;Parent=rna-XM_020867746.1
NW_003565557.1	Gnomon	CDS	706562	706641	.	+	0	Name=XP_020723405.1;ID=cds-XP_020723405.1;Dbxref=GeneID:100651181%2CGenbank:XP_020723405.1;Parent=rna-XM_020867746.1
NW_003565557.1	Gnomon	CDS	706731	708553	.	+	0	Name=XP_020723405.1;ID=cds-XP_020723405.1;Dbxref=GeneID:100651181%2CGenbank:XP_020723405.1;Parent=rna-XM_020867746.1
NW_003565557.1	Gnomon	CDS	709117	709257	.	+	0	Name=XP_020723405.1;ID=cds-XP_020723405.1;Dbxref=GeneID:100651181%2CGenbank:XP_020723405.1;Parent=rna-XM_020867746.1
NW_003565557.1	Gnomon	CDS	709340	709489	.	+	0	Name=XP_020723405.1;ID=cds-XP_020723405.1;Dbxref=GeneID:100651181%2CGenbank:XP_020723405.1;Parent=rna-XM_020867746.1
NW_003565557.1	Gnomon	CDS	709557	709656	.	+	0	Name=XP_020723405.1;ID=cds-XP_020723405.1;Dbxref=GeneID:100651181%2CGenbank:XP_020723405.1;Parent=rna-XM_020867746.1
NW_003565557.1	Gnomon	CDS	709727	709958	.	+	0	Name=XP_020723405.1;ID=cds-XP_020723405.1;Dbxref=GeneID:100651181%2CGenbank:XP_020723405.1;Parent=rna-XM_020867746.1
NW_003565557.1	Gnomon	CDS	710045	710336	.	+	0	Name=XP_020723405.1;ID=cds-XP_020723405.1;Dbxref=GeneID:100651181%2CGenbank:XP_020723405.1;Parent=rna-XM_020867746.1
NW_003565557.1	Gnomon	CDS	710428	710751	.	+	0	Name=XP_020723405.1;ID=cds-XP_020723405.1;Dbxref=GeneID:100651181%2CGenbank:XP_020723405.1;Parent=rna-XM_020867746.1
NW_003565557.1	Gnomon	exon	78693	79143	.	+	.	ID=exon-XM_012318666.2-8;Dbxref=GeneID:100647948%2CGenbank:XM_012318666.2;Parent=rna-XM_012318666.2
NW_003565557.1	Gnomon	exon	79242	79499	.	+	.	ID=exon-XM_012318666.2-9;Dbxref=GeneID:100647948%2CGenbank:XM_012318666.2;Parent=rna-XM_012318666.2
NW_003565557.1	Gnomon	gene	482258	485979	.	+	.	Name=LOC100650985;ID=gene-LOC100650985;Dbxref=GeneID:100650985
NW_003565557.1	Gnomon	gene	434884	448649	.	-	.	Name=LOC100649981;ID=gene-LOC100649981;Dbxref=GeneID:100649981
NW_003565557.1	Gnomon	CDS	513254	513317	.	-	0	Name=XP_012174109.1;ID=cds-XP_012174109.1;Dbxref=GeneID:100651940%2CGenbank:XP_012174109.1;Parent=rna-XM_012318719.2
NW_003565557.1	Gnomon	CDS	512988	513152	.	-	0	Name=XP_012174109.1;ID=cds-XP_012174109.1;Dbxref=GeneID:100651940%2CGenbank:XP_012174109.1;Parent=rna-XM_012318719.2
NW_003565557.1	Gnomon	CDS	512715	512900	.	-	0	Name=XP_012174109.1;ID=cds-XP_012174109.1;Dbxref=GeneID:100651940%2CGenbank:XP_012174109.1;Parent=rna-XM_012318719.2
NW_003565557.1	Gnomon	CDS	512349	512639	.	-	0	Name=XP_012174109.1;ID=cds-XP_012174109.1;Dbxref=GeneID:100651940%2CGenbank:XP_012174109.1;Parent=rna-XM_012318719.2
NW_003565557.1	Gnomon	CDS	512181	512269	.	-	0	Name=XP_012174109.1;ID=cds-XP_012174109.1;Dbxref=GeneID:100651940%2CGenbank:XP_012174109.1;Parent=rna-XM_012318719.2
NW_003565557.1	Gnomon	exon	719572	719690	.	-	.	ID=exon-XM_003402364.3-3;Dbxref=GeneID:100651781%2CGenbank:XM_003402364.3;Parent=rna-XM_003402364.3
NW_003565557.1	Gnomon	exon	719212	719502	.	-	.	ID=exon-XM_003402364.3-4;Dbxref=GeneID:100651781%2CGenbank:XM_003402364.3;Parent=rna-XM_003402364.3
NW_003565557.1	Gnomon	exon	720598	721022	.	-	.	ID=exon-XM_003402364.3-1;Dbxref=GeneID:100651781%2CGenbank:XM_003402364.3;Parent=rna-XM_003402364.3
NW_003565557.1	Gnomon	exon	720044	720190	.	-	.	ID=exon-XM_003402364.3-2;Dbxref=GeneID:100651781%2CGenbank:XM_003402364.3;Parent=rna-XM_003402364.3
NW_003565557.1	Gnomon	exon	718319	718396	.	-	.	ID=exon-XM_003402364.3-7;Dbxref=GeneID:100651781%2CGenbank:XM_003402364.3;Parent=rna-XM_003402364.3
NW_003565557.1	Gnomon	exon	718958	719138	.	-	.	ID=exon-XM_003402364.3-5;Dbxref=GeneID:100651781%2CGenbank:XM_003402364.3;Parent=rna-XM_003402364.3
NW_003565557.1	Gnomon	exon	718553	718837	.	-	.	ID=exon-XM_003402364.3-6;Dbxref=GeneID:100651781%2CGenbank:XM_003402364.3;Parent=rna-XM_003402364.3
NW_003565557.1	Gnomon	mRNA	624460	629322	.	-	.	Name=XM_012318731.2;ID=rna-XM_012318731.2;Dbxref=GeneID:100631054%2CGenbank:XM_012318731.2;Parent=gene-LOC100631054
NW_003565557.1	Gnomon	CDS	699341	699591	.	+	0	Name=XP_020723403.1;ID=cds-XP_020723403.1;Dbxref=GeneID:100651181%2CGenbank:XP_020723403.1;Parent=rna-XM_020867744.1
NW_003565557.1	Gnomon	CDS	703010	703152	.	+	0	Name=XP_020723403.1;ID=cds-XP_020723403.1;Dbxref=GeneID:100651181%2CGenbank:XP_020723403.1;Parent=rna-XM_020867744.1
NW_003565557.1	Gnomon	CDS	703333	703508	.	+	0	Name=XP_020723403.1;ID=cds-XP_020723403.1;Dbxref=GeneID:100651181%2CGenbank:XP_020723403.1;Parent=rna-XM_020867744.1
NW_003565557.1	Gnomon	CDS	703586	703717	.	+	0	Name=XP_020723403.1;ID=cds-XP_020723403.1;Dbxref=GeneID:100651181%2CGenbank:XP_020723403.1;Parent=rna-XM_020867744.1
NW_003565557.1	Gnomon	CDS	703799	703948	.	+	0	Name=XP_020723403.1;ID=cds-XP_020723403.1;Dbxref=GeneID:100651181%2CGenbank:XP_020723403.1;Parent=rna-XM_020867744.1
NW_003565557.1	Gnomon	CDS	704025	704213	.	+	0	Name=XP_020723403.1;ID=cds-XP_020723403.1;Dbxref=GeneID:100651181%2CGenbank:XP_020723403.1;Parent=rna-XM_020867744.1
NW_003565557.1	Gnomon	CDS	704295	704375	.	+	0	Name=XP_020723403.1;ID=cds-XP_020723403.1;Dbxref=GeneID:100651181%2CGenbank:XP_020723403.1;Parent=rna-XM_020867744.1
NW_003565557.1	Gnomon	CDS	704455	704677	.	+	0	Name=XP_020723403.1;ID=cds-XP_020723403.1;Dbxref=GeneID:100651181%2CGenbank:XP_020723403.1;Parent=rna-XM_020867744.1
NW_003565557.1	Gnomon	CDS	705047	705082	.	+	0	Name=XP_020723403.1;ID=cds-XP_020723403.1;Dbxref=GeneID:100651181%2CGenbank:XP_020723403.1;Parent=rna-XM_020867744.1
NW_003565557.1	Gnomon	CDS	705198	705329	.	+	0	Name=XP_020723403.1;ID=cds-XP_020723403.1;Dbxref=GeneID:100651181%2CGenbank:XP_020723403.1;Parent=rna-XM_020867744.1
NW_003565557.1	Gnomon	CDS	705436	705618	.	+	0	Name=XP_020723403.1;ID=cds-XP_020723403.1;Dbxref=GeneID:100651181%2CGenbank:XP_020723403.1;Parent=rna-XM_020867744.1
NW_003565557.1	Gnomon	CDS	705695	705911	.	+	0	Name=XP_020723403.1;ID=cds-XP_020723403.1;Dbxref=GeneID:100651181%2CGenbank:XP_020723403.1;Parent=rna-XM_020867744.1
NW_003565557.1	Gnomon	CDS	705983	706173	.	+	0	Name=XP_020723403.1;ID=cds-XP_020723403.1;Dbxref=GeneID:100651181%2CGenbank:XP_020723403.1;Parent=rna-XM_020867744.1
NW_003565557.1	Gnomon	CDS	706253	706457	.	+	0	Name=XP_020723403.1;ID=cds-XP_020723403.1;Dbxref=GeneID:100651181%2CGenbank:XP_020723403.1;Parent=rna-XM_020867744.1
NW_003565557.1	Gnomon	CDS	706562	706641	.	+	0	Name=XP_020723403.1;ID=cds-XP_020723403.1;Dbxref=GeneID:100651181%2CGenbank:XP_020723403.1;Parent=rna-XM_020867744.1
NW_003565557.1	Gnomon	CDS	706731	708553	.	+	0	Name=XP_020723403.1;ID=cds-XP_020723403.1;Dbxref=GeneID:100651181%2CGenbank:XP_020723403.1;Parent=rna-XM_020867744.1
NW_003565557.1	Gnomon	CDS	709117	709257	.	+	0	Name=XP_020723403.1;ID=cds-XP_020723403.1;Dbxref=GeneID:100651181%2CGenbank:XP_020723403.1;Parent=rna-XM_020867744.1
NW_003565557.1	Gnomon	CDS	709340	709489	.	+	0	Name=XP_020723403.1;ID=cds-XP_020723403.1;Dbxref=GeneID:100651181%2CGenbank:XP_020723403.1;Parent=rna-XM_020867744.1
NW_003565557.1	Gnomon	CDS	709557	709656	.	+	0	Name=XP_020723403.1;ID=cds-XP_020723403.1;Dbxref=GeneID:100651181%2CGenbank:XP_020723403.1;Parent=rna-XM_020867744.1
NW_003565557.1	Gnomon	CDS	709727	709958	.	+	0	Name=XP_020723403.1;ID=cds-XP_020723403.1;Dbxref=GeneID:100651181%2CGenbank:XP_020723403.1;Parent=rna-XM_020867744.1
NW_003565557.1	Gnomon	CDS	710045	710336	.	+	0	Name=XP_020723403.1;ID=cds-XP_020723403.1;Dbxref=GeneID:100651181%2CGenbank:XP_020723403.1;Parent=rna-XM_020867744.1
NW_003565557.1	Gnomon	CDS	710428	710751	.	+	0	Name=XP_020723403.1;ID=cds-XP_020723403.1;Dbxref=GeneID:100651181%2CGenbank:XP_020723403.1;Parent=rna-XM_020867744.1
NW_003565557.1	Gnomon	mRNA	1519076	1522180	.	+	.	Name=XM_003402401.3;ID=rna-XM_003402401.3;Dbxref=GeneID:100645733%2CGenbank:XM_003402401.3;Parent=gene-LOC100645733
NW_003565557.1	Gnomon	CDS	507286	507341	.	+	0	Name=XP_012174203.1;ID=cds-XP_012174203.1;Dbxref=GeneID:105666765%2CGenbank:XP_012174203.1;Parent=rna-XM_012318813.1
NW_003565557.1	Gnomon	CDS	507413	507779	.	+	0	Name=XP_012174203.1;ID=cds-XP_012174203.1;Dbxref=GeneID:105666765%2CGenbank:XP_012174203.1;Parent=rna-XM_012318813.1
NW_003565557.1	Gnomon	mRNA	1409131	1418606	.	+	.	Name=XM_003402392.3;ID=rna-XM_003402392.3;Dbxref=GeneID:100644744%2CGenbank:XM_003402392.3;Parent=gene-LOC100644744
NW_003565557.1	Gnomon	mRNA	620907	629329	.	-	.	Name=XM_012318732.2;ID=rna-XM_012318732.2;Dbxref=GeneID:100631054%2CGenbank:XM_012318732.2;Parent=gene-LOC100631054
NW_003565557.1	Gnomon	CDS	699341	699591	.	+	0	Name=XP_020723404.1;ID=cds-XP_020723404.1;Dbxref=GeneID:100651181%2CGenbank:XP_020723404.1;Parent=rna-XM_020867745.1
NW_003565557.1	Gnomon	CDS	703010	703152	.	+	0	Name=XP_020723404.1;ID=cds-XP_020723404.1;Dbxref=GeneID:100651181%2CGenbank:XP_020723404.1;Parent=rna-XM_020867745.1
NW_003565557.1	Gnomon	CDS	703333	703508	.	+	0	Name=XP_020723404.1;ID=cds-XP_020723404.1;Dbxref=GeneID:100651181%2CGenbank:XP_020723404.1;Parent=rna-XM_020867745.1
NW_003565557.1	Gnomon	CDS	703586	703717	.	+	0	Name=XP_020723404.1;ID=cds-XP_020723404.1;Dbxref=GeneID:100651181%2CGenbank:XP_020723404.1;Parent=rna-XM_020867745.1
NW_003565557.1	Gnomon	CDS	703799	703948	.	+	0	Name=XP_020723404.1;ID=cds-XP_020723404.1;Dbxref=GeneID:100651181%2CGenbank:XP_020723404.1;Parent=rna-XM_020867745.1
NW_003565557.1	Gnomon	CDS	704025	704213	.	+	0	Name=XP_020723404.1;ID=cds-XP_020723404.1;Dbxref=GeneID:100651181%2CGenbank:XP_020723404.1;Parent=rna-XM_020867745.1
NW_003565557.1	Gnomon	CDS	704295	704375	.	+	0	Name=XP_020723404.1;ID=cds-XP_020723404.1;Dbxref=GeneID:100651181%2CGenbank:XP_020723404.1;Parent=rna-XM_020867745.1
NW_003565557.1	Gnomon	CDS	704455	704677	.	+	0	Name=XP_020723404.1;ID=cds-XP_020723404.1;Dbxref=GeneID:100651181%2CGenbank:XP_020723404.1;Parent=rna-XM_020867745.1
NW_003565557.1	Gnomon	CDS	705198	705329	.	+	0	Name=XP_020723404.1;ID=cds-XP_020723404.1;Dbxref=GeneID:100651181%2CGenbank:XP_020723404.1;Parent=rna-XM_020867745.1
NW_003565557.1	Gnomon	CDS	705436	705618	.	+	0	Name=XP_020723404.1;ID=cds-XP_020723404.1;Dbxref=GeneID:100651181%2CGenbank:XP_020723404.1;Parent=rna-XM_020867745.1
NW_003565557.1	Gnomon	CDS	705695	705911	.	+	0	Name=XP_020723404.1;ID=cds-XP_020723404.1;Dbxref=GeneID:100651181%2CGenbank:XP_020723404.1;Parent=rna-XM_020867745.1
NW_003565557.1	Gnomon	CDS	705983	706173	.	+	0	Name=XP_020723404.1;ID=cds-XP_020723404.1;Dbxref=GeneID:100651181%2CGenbank:XP_020723404.1;Parent=rna-XM_020867745.1
NW_003565557.1	Gnomon	CDS	706253	706457	.	+	0	Name=XP_020723404.1;ID=cds-XP_020723404.1;Dbxref=GeneID:100651181%2CGenbank:XP_020723404.1;Parent=rna-XM_020867745.1
NW_003565557.1	Gnomon	CDS	706562	706641	.	+	0	Name=XP_020723404.1;ID=cds-XP_020723404.1;Dbxref=GeneID:100651181%2CGenbank:XP_020723404.1;Parent=rna-XM_020867745.1
NW_003565557.1	Gnomon	CDS	706731	708553	.	+	0	Name=XP_020723404.1;ID=cds-XP_020723404.1;Dbxref=GeneID:100651181%2CGenbank:XP_020723404.1;Parent=rna-XM_020867745.1
NW_003565557.1	Gnomon	CDS	709117	709257	.	+	0	Name=XP_020723404.1;ID=cds-XP_020723404.1;Dbxref=GeneID:100651181%2CGenbank:XP_020723404.1;Parent=rna-XM_020867745.1
NW_003565557.1	Gnomon	CDS	709340	709489	.	+	0	Name=XP_020723404.1;ID=cds-XP_020723404.1;Dbxref=GeneID:100651181%2CGenbank:XP_020723404.1;Parent=rna-XM_020867745.1
NW_003565557.1	Gnomon	CDS	709557	709656	.	+	0	Name=XP_020723404.1;ID=cds-XP_020723404.1;Dbxref=GeneID:100651181%2CGenbank:XP_020723404.1;Parent=rna-XM_020867745.1
NW_003565557.1	Gnomon	CDS	709727	709958	.	+	0	Name=XP_020723404.1;ID=cds-XP_020723404.1;Dbxref=GeneID:100651181%2CGenbank:XP_020723404.1;Parent=rna-XM_020867745.1
NW_003565557.1	Gnomon	CDS	710045	710336	.	+	0	Name=XP_020723404.1;ID=cds-XP_020723404.1;Dbxref=GeneID:100651181%2CGenbank:XP_020723404.1;Parent=rna-XM_020867745.1
NW_003565557.1	Gnomon	CDS	710428	710751	.	+	0	Name=XP_020723404.1;ID=cds-XP_020723404.1;Dbxref=GeneID:100651181%2CGenbank:XP_020723404.1;Parent=rna-XM_020867745.1
NW_003565557.1	Gnomon	exon	718319	718396	.	-	.	ID=exon-XM_012318749.2-7;Dbxref=GeneID:100651781%2CGenbank:XM_012318749.2;Parent=rna-XM_012318749.2
NW_003565557.1	Gnomon	exon	718958	719138	.	-	.	ID=exon-XM_012318749.2-5;Dbxref=GeneID:100651781%2CGenbank:XM_012318749.2;Parent=rna-XM_012318749.2
NW_003565557.1	Gnomon	exon	718553	718837	.	-	.	ID=exon-XM_012318749.2-6;Dbxref=GeneID:100651781%2CGenbank:XM_012318749.2;Parent=rna-XM_012318749.2
NW_003565557.1	Gnomon	exon	719572	719690	.	-	.	ID=exon-XM_012318749.2-3;Dbxref=GeneID:100651781%2CGenbank:XM_012318749.2;Parent=rna-XM_012318749.2
NW_003565557.1	Gnomon	exon	719212	719502	.	-	.	ID=exon-XM_012318749.2-4;Dbxref=GeneID:100651781%2CGenbank:XM_012318749.2;Parent=rna-XM_012318749.2
NW_003565557.1	Gnomon	exon	720598	721023	.	-	.	ID=exon-XM_012318749.2-1;Dbxref=GeneID:100651781%2CGenbank:XM_012318749.2;Parent=rna-XM_012318749.2
NW_003565557.1	Gnomon	exon	720044	720226	.	-	.	ID=exon-XM_012318749.2-2;Dbxref=GeneID:100651781%2CGenbank:XM_012318749.2;Parent=rna-XM_012318749.2
NW_003565557.1	Gnomon	CDS	1395201	1395360	.	+	0	Name=XP_020723394.1;ID=cds-XP_020723394.1;Dbxref=GeneID:100644506%2CGenbank:XP_020723394.1;Parent=rna-XM_020867735.1
NW_003565557.1	Gnomon	CDS	1395785	1395902	.	+	0	Name=XP_020723394.1;ID=cds-XP_020723394.1;Dbxref=GeneID:100644506%2CGenbank:XP_020723394.1;Parent=rna-XM_020867735.1
NW_003565557.1	Gnomon	CDS	1395997	1396186	.	+	0	Name=XP_020723394.1;ID=cds-XP_020723394.1;Dbxref=GeneID:100644506%2CGenbank:XP_020723394.1;Parent=rna-XM_020867735.1
NW_003565557.1	Gnomon	CDS	1396285	1396492	.	+	0	Name=XP_020723394.1;ID=cds-XP_020723394.1;Dbxref=GeneID:100644506%2CGenbank:XP_020723394.1;Parent=rna-XM_020867735.1
NW_003565557.1	Gnomon	CDS	1396596	1396772	.	+	0	Name=XP_020723394.1;ID=cds-XP_020723394.1;Dbxref=GeneID:100644506%2CGenbank:XP_020723394.1;Parent=rna-XM_020867735.1
NW_003565557.1	Gnomon	CDS	1396850	1397211	.	+	0	Name=XP_020723394.1;ID=cds-XP_020723394.1;Dbxref=GeneID:100644506%2CGenbank:XP_020723394.1;Parent=rna-XM_020867735.1
NW_003565557.1	Gnomon	CDS	1397289	1397457	.	+	0	Name=XP_020723394.1;ID=cds-XP_020723394.1;Dbxref=GeneID:100644506%2CGenbank:XP_020723394.1;Parent=rna-XM_020867735.1
NW_003565557.1	Gnomon	CDS	1397528	1397628	.	+	0	Name=XP_020723394.1;ID=cds-XP_020723394.1;Dbxref=GeneID:100644506%2CGenbank:XP_020723394.1;Parent=rna-XM_020867735.1
NW_003565557.1	Gnomon	CDS	1397716	1397871	.	+	0	Name=XP_020723394.1;ID=cds-XP_020723394.1;Dbxref=GeneID:100644506%2CGenbank:XP_020723394.1;Parent=rna-XM_020867735.1
NW_003565557.1	Gnomon	CDS	1397969	1398313	.	+	0	Name=XP_020723394.1;ID=cds-XP_020723394.1;Dbxref=GeneID:100644506%2CGenbank:XP_020723394.1;Parent=rna-XM_020867735.1
NW_003565557.1	Gnomon	mRNA	8072	10680	.	+	.	Name=XM_012318638.1;ID=rna-XM_012318638.1;Dbxref=GeneID:100649399%2CGenbank:XM_012318638.1;Parent=gene-LOC100649399
NW_003565557.1	Gnomon	exon	101085	101262	.	+	.	ID=exon-XM_012318663.2-28;Dbxref=GeneID:100647948%2CGenbank:XM_012318663.2;Parent=rna-XM_012318663.2
NW_003565557.1	Gnomon	exon	101757	101819	.	+	.	ID=exon-XM_012318663.2-29;Dbxref=GeneID:100647948%2CGenbank:XM_012318663.2;Parent=rna-XM_012318663.2
NW_003565557.1	Gnomon	exon	100602	100764	.	+	.	ID=exon-XM_012318663.2-26;Dbxref=GeneID:100647948%2CGenbank:XM_012318663.2;Parent=rna-XM_012318663.2
NW_003565557.1	Gnomon	exon	100862	100999	.	+	.	ID=exon-XM_012318663.2-27;Dbxref=GeneID:100647948%2CGenbank:XM_012318663.2;Parent=rna-XM_012318663.2
NW_003565557.1	Gnomon	exon	93486	93603	.	+	.	ID=exon-XM_012318663.2-24;Dbxref=GeneID:100647948%2CGenbank:XM_012318663.2;Parent=rna-XM_012318663.2
NW_003565557.1	Gnomon	exon	97282	97433	.	+	.	ID=exon-XM_012318663.2-25;Dbxref=GeneID:100647948%2CGenbank:XM_012318663.2;Parent=rna-XM_012318663.2
NW_003565557.1	Gnomon	exon	92987	93104	.	+	.	ID=exon-XM_012318663.2-22;Dbxref=GeneID:100647948%2CGenbank:XM_012318663.2;Parent=rna-XM_012318663.2
NW_003565557.1	Gnomon	exon	93183	93412	.	+	.	ID=exon-XM_012318663.2-23;Dbxref=GeneID:100647948%2CGenbank:XM_012318663.2;Parent=rna-XM_012318663.2
NW_003565557.1	Gnomon	exon	92308	92382	.	+	.	ID=exon-XM_012318663.2-20;Dbxref=GeneID:100647948%2CGenbank:XM_012318663.2;Parent=rna-XM_012318663.2
NW_003565557.1	Gnomon	exon	92737	92908	.	+	.	ID=exon-XM_012318663.2-21;Dbxref=GeneID:100647948%2CGenbank:XM_012318663.2;Parent=rna-XM_012318663.2
NW_003565557.1	Gnomon	exon	102784	102843	.	+	.	ID=exon-XM_012318663.2-31;Dbxref=GeneID:100647948%2CGenbank:XM_012318663.2;Parent=rna-XM_012318663.2
NW_003565557.1	Gnomon	exon	103103	104676	.	+	.	ID=exon-XM_012318663.2-32;Dbxref=GeneID:100647948%2CGenbank:XM_012318663.2;Parent=rna-XM_012318663.2
NW_003565557.1	Gnomon	exon	102211	102330	.	+	.	ID=exon-XM_012318663.2-30;Dbxref=GeneID:100647948%2CGenbank:XM_012318663.2;Parent=rna-XM_012318663.2
NW_003565557.1	Gnomon	CDS	1443248	1443263	.	-	0	Name=XP_020723357.1;ID=cds-XP_020723357.1;Dbxref=GeneID:100645474%2CGenbank:XP_020723357.1;Parent=rna-XM_020867698.1
NW_003565557.1	Gnomon	CDS	1443031	1443170	.	-	0	Name=XP_020723357.1;ID=cds-XP_020723357.1;Dbxref=GeneID:100645474%2CGenbank:XP_020723357.1;Parent=rna-XM_020867698.1
NW_003565557.1	Gnomon	CDS	1442480	1442870	.	-	0	Name=XP_020723357.1;ID=cds-XP_020723357.1;Dbxref=GeneID:100645474%2CGenbank:XP_020723357.1;Parent=rna-XM_020867698.1
NW_003565557.1	Gnomon	CDS	1442246	1442382	.	-	0	Name=XP_020723357.1;ID=cds-XP_020723357.1;Dbxref=GeneID:100645474%2CGenbank:XP_020723357.1;Parent=rna-XM_020867698.1
NW_003565557.1	Gnomon	exon	91307	91554	.	+	.	ID=exon-XM_012318663.2-19;Dbxref=GeneID:100647948%2CGenbank:XM_012318663.2;Parent=rna-XM_012318663.2
NW_003565557.1	Gnomon	exon	88286	88297	.	+	.	ID=exon-XM_012318663.2-17;Dbxref=GeneID:100647948%2CGenbank:XM_012318663.2;Parent=rna-XM_012318663.2
NW_003565557.1	Gnomon	exon	89091	91218	.	+	.	ID=exon-XM_012318663.2-18;Dbxref=GeneID:100647948%2CGenbank:XM_012318663.2;Parent=rna-XM_012318663.2
NW_003565557.1	Gnomon	exon	83467	83688	.	+	.	ID=exon-XM_012318663.2-15;Dbxref=GeneID:100647948%2CGenbank:XM_012318663.2;Parent=rna-XM_012318663.2
NW_003565557.1	Gnomon	exon	85258	88028	.	+	.	ID=exon-XM_012318663.2-16;Dbxref=GeneID:100647948%2CGenbank:XM_012318663.2;Parent=rna-XM_012318663.2
NW_003565557.1	Gnomon	exon	81000	82205	.	+	.	ID=exon-XM_012318663.2-13;Dbxref=GeneID:100647948%2CGenbank:XM_012318663.2;Parent=rna-XM_012318663.2
NW_003565557.1	Gnomon	exon	82304	82387	.	+	.	ID=exon-XM_012318663.2-14;Dbxref=GeneID:100647948%2CGenbank:XM_012318663.2;Parent=rna-XM_012318663.2
NW_003565557.1	Gnomon	exon	79575	80148	.	+	.	ID=exon-XM_012318663.2-11;Dbxref=GeneID:100647948%2CGenbank:XM_012318663.2;Parent=rna-XM_012318663.2
NW_003565557.1	Gnomon	exon	80454	80924	.	+	.	ID=exon-XM_012318663.2-12;Dbxref=GeneID:100647948%2CGenbank:XM_012318663.2;Parent=rna-XM_012318663.2
NW_003565557.1	Gnomon	exon	79242	79499	.	+	.	ID=exon-XM_012318663.2-10;Dbxref=GeneID:100647948%2CGenbank:XM_012318663.2;Parent=rna-XM_012318663.2
NW_003565557.1	Gnomon	mRNA	783423	821456	.	+	.	Name=XM_020867716.1;ID=rna-XM_020867716.1;Dbxref=GeneID:100647483%2CGenbank:XM_020867716.1;Parent=gene-LOC100647483
NW_003565557.1	Gnomon	CDS	456119	456235	.	+	0	Name=XP_012174090.1;ID=cds-XP_012174090.1;Dbxref=GeneID:100650182%2CGenbank:XP_012174090.1;Parent=rna-XM_012318700.2
NW_003565557.1	Gnomon	CDS	456300	456469	.	+	0	Name=XP_012174090.1;ID=cds-XP_012174090.1;Dbxref=GeneID:100650182%2CGenbank:XP_012174090.1;Parent=rna-XM_012318700.2
NW_003565557.1	Gnomon	CDS	456545	456686	.	+	0	Name=XP_012174090.1;ID=cds-XP_012174090.1;Dbxref=GeneID:100650182%2CGenbank:XP_012174090.1;Parent=rna-XM_012318700.2
NW_003565557.1	Gnomon	CDS	456767	456970	.	+	0	Name=XP_012174090.1;ID=cds-XP_012174090.1;Dbxref=GeneID:100650182%2CGenbank:XP_012174090.1;Parent=rna-XM_012318700.2
NW_003565557.1	Gnomon	CDS	457046	457257	.	+	0	Name=XP_012174090.1;ID=cds-XP_012174090.1;Dbxref=GeneID:100650182%2CGenbank:XP_012174090.1;Parent=rna-XM_012318700.2
NW_003565557.1	Gnomon	CDS	457345	457636	.	+	0	Name=XP_012174090.1;ID=cds-XP_012174090.1;Dbxref=GeneID:100650182%2CGenbank:XP_012174090.1;Parent=rna-XM_012318700.2
NW_003565557.1	Gnomon	CDS	457714	457787	.	+	0	Name=XP_012174090.1;ID=cds-XP_012174090.1;Dbxref=GeneID:100650182%2CGenbank:XP_012174090.1;Parent=rna-XM_012318700.2
NW_003565557.1	Gnomon	CDS	457891	458164	.	+	0	Name=XP_012174090.1;ID=cds-XP_012174090.1;Dbxref=GeneID:100650182%2CGenbank:XP_012174090.1;Parent=rna-XM_012318700.2
NW_003565557.1	Gnomon	CDS	492184	492276	.	-	0	Name=XP_012174100.1;ID=cds-XP_012174100.1;Dbxref=GeneID:100651228%2CGenbank:XP_012174100.1;Parent=rna-XM_012318710.2
NW_003565557.1	Gnomon	CDS	491339	491683	.	-	0	Name=XP_012174100.1;ID=cds-XP_012174100.1;Dbxref=GeneID:100651228%2CGenbank:XP_012174100.1;Parent=rna-XM_012318710.2
NW_003565557.1	Gnomon	CDS	490820	491255	.	-	0	Name=XP_012174100.1;ID=cds-XP_012174100.1;Dbxref=GeneID:100651228%2CGenbank:XP_012174100.1;Parent=rna-XM_012318710.2
NW_003565557.1	Gnomon	CDS	490393	490755	.	-	0	Name=XP_012174100.1;ID=cds-XP_012174100.1;Dbxref=GeneID:100651228%2CGenbank:XP_012174100.1;Parent=rna-XM_012318710.2
NW_003565557.1	Gnomon	CDS	489995	490008	.	-	0	Name=XP_012174100.1;ID=cds-XP_012174100.1;Dbxref=GeneID:100651228%2CGenbank:XP_012174100.1;Parent=rna-XM_012318710.2
NW_003565557.1	Gnomon	mRNA	714764	717220	.	+	.	Name=XM_003402362.3;ID=rna-XM_003402362.3;Dbxref=GeneID:100651545%2CGenbank:XM_003402362.3;Parent=gene-LOC100651545
NW_003565557.1	Gnomon	exon	1157959	1159715	.	+	.	ID=exon-XM_012318778.2-12;Dbxref=GeneID:100644042%2CGenbank:XM_012318778.2;Parent=rna-XM_012318778.2
NW_003565557.1	Gnomon	exon	1156722	1156830	.	+	.	ID=exon-XM_012318778.2-10;Dbxref=GeneID:100644042%2CGenbank:XM_012318778.2;Parent=rna-XM_012318778.2
NW_003565557.1	Gnomon	exon	1156907	1157025	.	+	.	ID=exon-XM_012318778.2-11;Dbxref=GeneID:100644042%2CGenbank:XM_012318778.2;Parent=rna-XM_012318778.2
NW_003565557.1	Gnomon	CDS	1443248	1443263	.	-	0	Name=XP_020723356.1;ID=cds-XP_020723356.1;Dbxref=GeneID:100645474%2CGenbank:XP_020723356.1;Parent=rna-XM_020867697.1
NW_003565557.1	Gnomon	CDS	1443031	1443170	.	-	0	Name=XP_020723356.1;ID=cds-XP_020723356.1;Dbxref=GeneID:100645474%2CGenbank:XP_020723356.1;Parent=rna-XM_020867697.1
NW_003565557.1	Gnomon	CDS	1442480	1442870	.	-	0	Name=XP_020723356.1;ID=cds-XP_020723356.1;Dbxref=GeneID:100645474%2CGenbank:XP_020723356.1;Parent=rna-XM_020867697.1
NW_003565557.1	Gnomon	CDS	1442246	1442382	.	-	0	Name=XP_020723356.1;ID=cds-XP_020723356.1;Dbxref=GeneID:100645474%2CGenbank:XP_020723356.1;Parent=rna-XM_020867697.1
NW_003565557.1	Gnomon	mRNA	783425	821456	.	+	.	Name=XM_020867717.1;ID=rna-XM_020867717.1;Dbxref=GeneID:100647483%2CGenbank:XM_020867717.1;Parent=gene-LOC100647483
NW_003565557.1	Gnomon	exon	375236	377546	.	+	.	ID=exon-XM_003402432.3-12;Dbxref=GeneID:100649754%2CGenbank:XM_003402432.3;Parent=rna-XM_003402432.3
NW_003565557.1	Gnomon	exon	367919	368173	.	+	.	ID=exon-XM_003402432.3-10;Dbxref=GeneID:100649754%2CGenbank:XM_003402432.3;Parent=rna-XM_003402432.3
NW_003565557.1	Gnomon	exon	373859	373945	.	+	.	ID=exon-XM_003402432.3-11;Dbxref=GeneID:100649754%2CGenbank:XM_003402432.3;Parent=rna-XM_003402432.3
NW_003565557.1	Gnomon	mRNA	488205	489530	.	-	.	Name=XM_012318712.2;ID=rna-XM_012318712.2;Dbxref=GeneID:100651106%2CGenbank:XM_012318712.2;Parent=gene-LOC100651106
NW_003565557.1	Gnomon	exon	78077	78356	.	+	.	ID=exon-XM_012318674.2-6;Dbxref=GeneID:100647948%2CGenbank:XM_012318674.2;Parent=rna-XM_012318674.2
NW_003565557.1	Gnomon	exon	78693	79143	.	+	.	ID=exon-XM_012318674.2-7;Dbxref=GeneID:100647948%2CGenbank:XM_012318674.2;Parent=rna-XM_012318674.2
NW_003565557.1	Gnomon	exon	79242	79499	.	+	.	ID=exon-XM_012318674.2-8;Dbxref=GeneID:100647948%2CGenbank:XM_012318674.2;Parent=rna-XM_012318674.2
NW_003565557.1	Gnomon	exon	79575	80148	.	+	.	ID=exon-XM_012318674.2-9;Dbxref=GeneID:100647948%2CGenbank:XM_012318674.2;Parent=rna-XM_012318674.2
NW_003565557.1	Gnomon	exon	50931	51236	.	+	.	ID=exon-XM_012318674.2-1;Dbxref=GeneID:100647948%2CGenbank:XM_012318674.2;Parent=rna-XM_012318674.2
NW_003565557.1	Gnomon	exon	52665	53622	.	+	.	ID=exon-XM_012318674.2-2;Dbxref=GeneID:100647948%2CGenbank:XM_012318674.2;Parent=rna-XM_012318674.2
NW_003565557.1	Gnomon	exon	67244	67305	.	+	.	ID=exon-XM_012318674.2-3;Dbxref=GeneID:100647948%2CGenbank:XM_012318674.2;Parent=rna-XM_012318674.2
NW_003565557.1	Gnomon	exon	72573	72662	.	+	.	ID=exon-XM_012318674.2-4;Dbxref=GeneID:100647948%2CGenbank:XM_012318674.2;Parent=rna-XM_012318674.2
NW_003565557.1	Gnomon	exon	73006	73176	.	+	.	ID=exon-XM_012318674.2-5;Dbxref=GeneID:100647948%2CGenbank:XM_012318674.2;Parent=rna-XM_012318674.2
NW_003565557.1	Gnomon	mRNA	714931	717219	.	+	.	Name=XM_003402363.3;ID=rna-XM_003402363.3;Dbxref=GeneID:100651545%2CGenbank:XM_003402363.3;Parent=gene-LOC100651545
NW_003565557.1	Gnomon	gene	887160	900586	.	-	.	Name=LOC100642826;ID=gene-LOC100642826;Dbxref=GeneID:100642826
NW_003565557.1	Gnomon	exon	671698	671874	.	+	.	ID=exon-XM_012318738.2-9;Dbxref=GeneID:100651059%2CGenbank:XM_012318738.2;Parent=rna-XM_012318738.2
NW_003565557.1	Gnomon	exon	670370	670513	.	+	.	ID=exon-XM_012318738.2-5;Dbxref=GeneID:100651059%2CGenbank:XM_012318738.2;Parent=rna-XM_012318738.2
NW_003565557.1	Gnomon	exon	670646	670816	.	+	.	ID=exon-XM_012318738.2-6;Dbxref=GeneID:100651059%2CGenbank:XM_012318738.2;Parent=rna-XM_012318738.2
NW_003565557.1	Gnomon	exon	670907	671071	.	+	.	ID=exon-XM_012318738.2-7;Dbxref=GeneID:100651059%2CGenbank:XM_012318738.2;Parent=rna-XM_012318738.2
NW_003565557.1	Gnomon	exon	671255	671377	.	+	.	ID=exon-XM_012318738.2-8;Dbxref=GeneID:100651059%2CGenbank:XM_012318738.2;Parent=rna-XM_012318738.2
NW_003565557.1	Gnomon	exon	650704	650824	.	+	.	ID=exon-XM_012318738.2-1;Dbxref=GeneID:100651059%2CGenbank:XM_012318738.2;Parent=rna-XM_012318738.2
NW_003565557.1	Gnomon	exon	655034	655764	.	+	.	ID=exon-XM_012318738.2-2;Dbxref=GeneID:100651059%2CGenbank:XM_012318738.2;Parent=rna-XM_012318738.2
NW_003565557.1	Gnomon	exon	669519	669635	.	+	.	ID=exon-XM_012318738.2-3;Dbxref=GeneID:100651059%2CGenbank:XM_012318738.2;Parent=rna-XM_012318738.2
NW_003565557.1	Gnomon	exon	669937	670246	.	+	.	ID=exon-XM_012318738.2-4;Dbxref=GeneID:100651059%2CGenbank:XM_012318738.2;Parent=rna-XM_012318738.2
NW_003565557.1	Gnomon	exon	46282	46418	.	-	.	ID=exon-XM_003402393.2-1;Dbxref=GeneID:100644867%2CGenbank:XM_003402393.2;Parent=rna-XM_003402393.2
NW_003565557.1	Gnomon	exon	45169	45367	.	-	.	ID=exon-XM_003402393.2-4;Dbxref=GeneID:100644867%2CGenbank:XM_003402393.2;Parent=rna-XM_003402393.2
NW_003565557.1	Gnomon	exon	44900	45100	.	-	.	ID=exon-XM_003402393.2-5;Dbxref=GeneID:100644867%2CGenbank:XM_003402393.2;Parent=rna-XM_003402393.2
NW_003565557.1	Gnomon	exon	45764	45981	.	-	.	ID=exon-XM_003402393.2-2;Dbxref=GeneID:100644867%2CGenbank:XM_003402393.2;Parent=rna-XM_003402393.2
NW_003565557.1	Gnomon	exon	45460	45681	.	-	.	ID=exon-XM_003402393.2-3;Dbxref=GeneID:100644867%2CGenbank:XM_003402393.2;Parent=rna-XM_003402393.2
NW_003565557.1	Gnomon	exon	44006	44347	.	-	.	ID=exon-XM_003402393.2-8;Dbxref=GeneID:100644867%2CGenbank:XM_003402393.2;Parent=rna-XM_003402393.2
NW_003565557.1	Gnomon	exon	44673	44824	.	-	.	ID=exon-XM_003402393.2-6;Dbxref=GeneID:100644867%2CGenbank:XM_003402393.2;Parent=rna-XM_003402393.2
NW_003565557.1	Gnomon	exon	44420	44573	.	-	.	ID=exon-XM_003402393.2-7;Dbxref=GeneID:100644867%2CGenbank:XM_003402393.2;Parent=rna-XM_003402393.2
NW_003565557.1	Gnomon	exon	474374	474486	.	+	.	ID=exon-XM_012318626.2-7;Dbxref=GeneID:100650865%2CGenbank:XM_012318626.2;Parent=rna-XM_012318626.2
NW_003565557.1	Gnomon	exon	476349	477116	.	+	.	ID=exon-XM_012318626.2-8;Dbxref=GeneID:100650865%2CGenbank:XM_012318626.2;Parent=rna-XM_012318626.2
NW_003565557.1	Gnomon	CDS	1443248	1443263	.	-	0	Name=XP_020723355.1;ID=cds-XP_020723355.1;Dbxref=GeneID:100645474%2CGenbank:XP_020723355.1;Parent=rna-XM_020867696.1
NW_003565557.1	Gnomon	CDS	1443031	1443170	.	-	0	Name=XP_020723355.1;ID=cds-XP_020723355.1;Dbxref=GeneID:100645474%2CGenbank:XP_020723355.1;Parent=rna-XM_020867696.1
NW_003565557.1	Gnomon	CDS	1442480	1442870	.	-	0	Name=XP_020723355.1;ID=cds-XP_020723355.1;Dbxref=GeneID:100645474%2CGenbank:XP_020723355.1;Parent=rna-XM_020867696.1
NW_003565557.1	Gnomon	CDS	1442246	1442382	.	-	0	Name=XP_020723355.1;ID=cds-XP_020723355.1;Dbxref=GeneID:100645474%2CGenbank:XP_020723355.1;Parent=rna-XM_020867696.1
NW_003565557.1	Gnomon	exon	463213	464524	.	+	.	ID=exon-XM_012318626.2-3;Dbxref=GeneID:100650865%2CGenbank:XM_012318626.2;Parent=rna-XM_012318626.2
NW_003565557.1	Gnomon	exon	473101	473248	.	+	.	ID=exon-XM_012318626.2-4;Dbxref=GeneID:100650865%2CGenbank:XM_012318626.2;Parent=rna-XM_012318626.2
NW_003565557.1	Gnomon	exon	473429	473650	.	+	.	ID=exon-XM_012318626.2-5;Dbxref=GeneID:100650865%2CGenbank:XM_012318626.2;Parent=rna-XM_012318626.2
NW_003565557.1	Gnomon	exon	474034	474193	.	+	.	ID=exon-XM_012318626.2-6;Dbxref=GeneID:100650865%2CGenbank:XM_012318626.2;Parent=rna-XM_012318626.2
NW_003565557.1	Gnomon	exon	461325	461849	.	+	.	ID=exon-XM_012318626.2-1;Dbxref=GeneID:100650865%2CGenbank:XM_012318626.2;Parent=rna-XM_012318626.2
NW_003565557.1	Gnomon	exon	461918	461992	.	+	.	ID=exon-XM_012318626.2-2;Dbxref=GeneID:100650865%2CGenbank:XM_012318626.2;Parent=rna-XM_012318626.2
NW_003565557.1	Gnomon	mRNA	718319	721022	.	-	.	Name=XM_003402364.3;ID=rna-XM_003402364.3;Dbxref=GeneID:100651781%2CGenbank:XM_003402364.3;Parent=gene-LOC100651781
NW_003565557.1	Gnomon	mRNA	810627	821456	.	+	.	Name=XM_020867718.1;ID=rna-XM_020867718.1;Dbxref=GeneID:100647483%2CGenbank:XM_020867718.1;Parent=gene-LOC100647483
NW_003565557.1	Gnomon	exon	80454	80924	.	+	.	ID=exon-XM_012318683.2-10;Dbxref=GeneID:100647948%2CGenbank:XM_012318683.2;Parent=rna-XM_012318683.2
NW_003565557.1	Gnomon	exon	83467	83688	.	+	.	ID=exon-XM_012318683.2-13;Dbxref=GeneID:100647948%2CGenbank:XM_012318683.2;Parent=rna-XM_012318683.2
NW_003565557.1	Gnomon	exon	85258	88028	.	+	.	ID=exon-XM_012318683.2-14;Dbxref=GeneID:100647948%2CGenbank:XM_012318683.2;Parent=rna-XM_012318683.2
NW_003565557.1	Gnomon	exon	81000	82205	.	+	.	ID=exon-XM_012318683.2-11;Dbxref=GeneID:100647948%2CGenbank:XM_012318683.2;Parent=rna-XM_012318683.2
NW_003565557.1	Gnomon	exon	82304	82387	.	+	.	ID=exon-XM_012318683.2-12;Dbxref=GeneID:100647948%2CGenbank:XM_012318683.2;Parent=rna-XM_012318683.2
NW_003565557.1	Gnomon	exon	92308	92382	.	+	.	ID=exon-XM_012318683.2-17;Dbxref=GeneID:100647948%2CGenbank:XM_012318683.2;Parent=rna-XM_012318683.2
NW_003565557.1	Gnomon	exon	92737	92908	.	+	.	ID=exon-XM_012318683.2-18;Dbxref=GeneID:100647948%2CGenbank:XM_012318683.2;Parent=rna-XM_012318683.2
NW_003565557.1	Gnomon	exon	89091	91218	.	+	.	ID=exon-XM_012318683.2-15;Dbxref=GeneID:100647948%2CGenbank:XM_012318683.2;Parent=rna-XM_012318683.2
NW_003565557.1	Gnomon	exon	91307	91554	.	+	.	ID=exon-XM_012318683.2-16;Dbxref=GeneID:100647948%2CGenbank:XM_012318683.2;Parent=rna-XM_012318683.2
NW_003565557.1	Gnomon	exon	92987	93104	.	+	.	ID=exon-XM_012318683.2-19;Dbxref=GeneID:100647948%2CGenbank:XM_012318683.2;Parent=rna-XM_012318683.2
NW_003565557.1	Gnomon	exon	452184	452292	.	+	.	ID=exon-XM_020867758.1-4;Dbxref=GeneID:100650382%2CGenbank:XM_020867758.1;Parent=rna-XM_020867758.1
NW_003565557.1	Gnomon	exon	1418831	1420568	.	+	.	ID=exon-XM_020867694.1-1;Dbxref=GeneID:100644985%2CGenbank:XM_020867694.1;Parent=rna-XM_020867694.1
NW_003565557.1	Gnomon	exon	452352	452693	.	+	.	ID=exon-XM_020867758.1-5;Dbxref=GeneID:100650382%2CGenbank:XM_020867758.1;Parent=rna-XM_020867758.1
NW_003565557.1	Gnomon	exon	1422816	1423005	.	+	.	ID=exon-XM_020867694.1-2;Dbxref=GeneID:100644985%2CGenbank:XM_020867694.1;Parent=rna-XM_020867694.1
NW_003565557.1	Gnomon	exon	451591	451872	.	+	.	ID=exon-XM_020867758.1-2;Dbxref=GeneID:100650382%2CGenbank:XM_020867758.1;Parent=rna-XM_020867758.1
NW_003565557.1	Gnomon	exon	451946	452111	.	+	.	ID=exon-XM_020867758.1-3;Dbxref=GeneID:100650382%2CGenbank:XM_020867758.1;Parent=rna-XM_020867758.1
NW_003565557.1	Gnomon	exon	452763	453168	.	+	.	ID=exon-XM_020867758.1-6;Dbxref=GeneID:100650382%2CGenbank:XM_020867758.1;Parent=rna-XM_020867758.1
NW_003565557.1	Gnomon	exon	451348	451505	.	+	.	ID=exon-XM_020867758.1-1;Dbxref=GeneID:100650382%2CGenbank:XM_020867758.1;Parent=rna-XM_020867758.1
NW_003565557.1	Gnomon	exon	93183	93412	.	+	.	ID=exon-XM_012318683.2-20;Dbxref=GeneID:100647948%2CGenbank:XM_012318683.2;Parent=rna-XM_012318683.2
NW_003565557.1	Gnomon	exon	93486	93603	.	+	.	ID=exon-XM_012318683.2-21;Dbxref=GeneID:100647948%2CGenbank:XM_012318683.2;Parent=rna-XM_012318683.2
NW_003565557.1	Gnomon	exon	100862	100999	.	+	.	ID=exon-XM_012318683.2-24;Dbxref=GeneID:100647948%2CGenbank:XM_012318683.2;Parent=rna-XM_012318683.2
NW_003565557.1	Gnomon	exon	101085	101262	.	+	.	ID=exon-XM_012318683.2-25;Dbxref=GeneID:100647948%2CGenbank:XM_012318683.2;Parent=rna-XM_012318683.2
NW_003565557.1	Gnomon	exon	97282	97433	.	+	.	ID=exon-XM_012318683.2-22;Dbxref=GeneID:100647948%2CGenbank:XM_012318683.2;Parent=rna-XM_012318683.2
NW_003565557.1	Gnomon	exon	100602	100764	.	+	.	ID=exon-XM_012318683.2-23;Dbxref=GeneID:100647948%2CGenbank:XM_012318683.2;Parent=rna-XM_012318683.2
NW_003565557.1	Gnomon	exon	102784	102843	.	+	.	ID=exon-XM_012318683.2-28;Dbxref=GeneID:100647948%2CGenbank:XM_012318683.2;Parent=rna-XM_012318683.2
NW_003565557.1	Gnomon	exon	103103	104676	.	+	.	ID=exon-XM_012318683.2-29;Dbxref=GeneID:100647948%2CGenbank:XM_012318683.2;Parent=rna-XM_012318683.2
NW_003565557.1	Gnomon	exon	101757	101819	.	+	.	ID=exon-XM_012318683.2-26;Dbxref=GeneID:100647948%2CGenbank:XM_012318683.2;Parent=rna-XM_012318683.2
NW_003565557.1	Gnomon	exon	102211	102330	.	+	.	ID=exon-XM_012318683.2-27;Dbxref=GeneID:100647948%2CGenbank:XM_012318683.2;Parent=rna-XM_012318683.2
NW_003565557.1	Gnomon	exon	1425113	1425353	.	+	.	ID=exon-XM_020867694.1-9;Dbxref=GeneID:100644985%2CGenbank:XM_020867694.1;Parent=rna-XM_020867694.1
NW_003565557.1	Gnomon	exon	1424617	1424717	.	+	.	ID=exon-XM_020867694.1-7;Dbxref=GeneID:100644985%2CGenbank:XM_020867694.1;Parent=rna-XM_020867694.1
NW_003565557.1	Gnomon	exon	1424836	1424991	.	+	.	ID=exon-XM_020867694.1-8;Dbxref=GeneID:100644985%2CGenbank:XM_020867694.1;Parent=rna-XM_020867694.1
NW_003565557.1	Gnomon	exon	1423874	1424076	.	+	.	ID=exon-XM_020867694.1-5;Dbxref=GeneID:100644985%2CGenbank:XM_020867694.1;Parent=rna-XM_020867694.1
NW_003565557.1	Gnomon	exon	1424157	1424325	.	+	.	ID=exon-XM_020867694.1-6;Dbxref=GeneID:100644985%2CGenbank:XM_020867694.1;Parent=rna-XM_020867694.1
NW_003565557.1	Gnomon	exon	1423331	1423476	.	+	.	ID=exon-XM_020867694.1-3;Dbxref=GeneID:100644985%2CGenbank:XM_020867694.1;Parent=rna-XM_020867694.1
NW_003565557.1	Gnomon	exon	1423558	1423796	.	+	.	ID=exon-XM_020867694.1-4;Dbxref=GeneID:100644985%2CGenbank:XM_020867694.1;Parent=rna-XM_020867694.1
NW_003565557.1	Gnomon	gene	757344	758553	.	-	.	Name=LOC100652300;ID=gene-LOC100652300;Dbxref=GeneID:100652300
NW_003565557.1	Gnomon	CDS	742172	742178	.	+	0	Name=XP_012174149.2;ID=cds-XP_012174149.2;Dbxref=GeneID:100647244%2CGenbank:XP_012174149.2;Note=The sequence of the model RefSeq protein was modified relative to this genomic sequence to represent the inferred CDS: deleted 2 bases in 1 codon;Parent=rna-XM_012318759.2
NW_003565557.1	Gnomon	CDS	742439	742677	.	+	0	Name=XP_012174149.2;ID=cds-XP_012174149.2;Dbxref=GeneID:100647244%2CGenbank:XP_012174149.2;Note=The sequence of the model RefSeq protein was modified relative to this genomic sequence to represent the inferred CDS: deleted 2 bases in 1 codon;Parent=rna-XM_012318759.2
NW_003565557.1	Gnomon	CDS	743751	743836	.	+	0	Name=XP_012174149.2;ID=cds-XP_012174149.2;Dbxref=GeneID:100647244%2CGenbank:XP_012174149.2;Note=The sequence of the model RefSeq protein was modified relative to this genomic sequence to represent the inferred CDS: deleted 2 bases in 1 codon;Parent=rna-XM_012318759.2
NW_003565557.1	Gnomon	CDS	744473	747171	.	+	0	Name=XP_012174149.2;ID=cds-XP_012174149.2;Dbxref=GeneID:100647244%2CGenbank:XP_012174149.2;Note=The sequence of the model RefSeq protein was modified relative to this genomic sequence to represent the inferred CDS: deleted 2 bases in 1 codon;Parent=rna-XM_012318759.2
NW_003565557.1	Gnomon	CDS	747254	747319	.	+	0	Name=XP_012174149.2;ID=cds-XP_012174149.2;Dbxref=GeneID:100647244%2CGenbank:XP_012174149.2;Note=The sequence of the model RefSeq protein was modified relative to this genomic sequence to represent the inferred CDS: deleted 2 bases in 1 codon;Parent=rna-XM_012318759.2
NW_003565557.1	Gnomon	CDS	747594	747748	.	+	0	Name=XP_012174149.2;ID=cds-XP_012174149.2;Dbxref=GeneID:100647244%2CGenbank:XP_012174149.2;Note=The sequence of the model RefSeq protein was modified relative to this genomic sequence to represent the inferred CDS: deleted 2 bases in 1 codon;Parent=rna-XM_012318759.2
NW_003565557.1	Gnomon	CDS	747825	748066	.	+	0	Name=XP_012174149.2;ID=cds-XP_012174149.2;Dbxref=GeneID:100647244%2CGenbank:XP_012174149.2;Note=The sequence of the model RefSeq protein was modified relative to this genomic sequence to represent the inferred CDS: deleted 2 bases in 1 codon;Parent=rna-XM_012318759.2
NW_003565557.1	Gnomon	CDS	748141	748310	.	+	0	Name=XP_012174149.2;ID=cds-XP_012174149.2;Dbxref=GeneID:100647244%2CGenbank:XP_012174149.2;Note=The sequence of the model RefSeq protein was modified relative to this genomic sequence to represent the inferred CDS: deleted 2 bases in 1 codon;Parent=rna-XM_012318759.2
NW_003565557.1	Gnomon	CDS	748390	748908	.	+	0	Name=XP_012174149.2;ID=cds-XP_012174149.2;Dbxref=GeneID:100647244%2CGenbank:XP_012174149.2;Note=The sequence of the model RefSeq protein was modified relative to this genomic sequence to represent the inferred CDS: deleted 2 bases in 1 codon;Parent=rna-XM_012318759.2
NW_003565557.1	Gnomon	CDS	749120	749224	.	+	0	Name=XP_012174149.2;ID=cds-XP_012174149.2;Dbxref=GeneID:100647244%2CGenbank:XP_012174149.2;Note=The sequence of the model RefSeq protein was modified relative to this genomic sequence to represent the inferred CDS: deleted 2 bases in 1 codon;Parent=rna-XM_012318759.2
NW_003565557.1	Gnomon	CDS	749298	749607	.	+	0	Name=XP_012174149.2;ID=cds-XP_012174149.2;Dbxref=GeneID:100647244%2CGenbank:XP_012174149.2;Note=The sequence of the model RefSeq protein was modified relative to this genomic sequence to represent the inferred CDS: deleted 2 bases in 1 codon;Parent=rna-XM_012318759.2
NW_003565557.1	Gnomon	CDS	749689	749843	.	+	0	Name=XP_012174149.2;ID=cds-XP_012174149.2;Dbxref=GeneID:100647244%2CGenbank:XP_012174149.2;Note=The sequence of the model RefSeq protein was modified relative to this genomic sequence to represent the inferred CDS: deleted 2 bases in 1 codon;Parent=rna-XM_012318759.2
NW_003565557.1	Gnomon	CDS	749930	750151	.	+	0	Name=XP_012174149.2;ID=cds-XP_012174149.2;Dbxref=GeneID:100647244%2CGenbank:XP_012174149.2;Note=The sequence of the model RefSeq protein was modified relative to this genomic sequence to represent the inferred CDS: deleted 2 bases in 1 codon;Parent=rna-XM_012318759.2
NW_003565557.1	Gnomon	CDS	750243	750439	.	+	0	Name=XP_012174149.2;ID=cds-XP_012174149.2;Dbxref=GeneID:100647244%2CGenbank:XP_012174149.2;Note=The sequence of the model RefSeq protein was modified relative to this genomic sequence to represent the inferred CDS: deleted 2 bases in 1 codon;Parent=rna-XM_012318759.2
NW_003565557.1	Gnomon	CDS	750515	750964	.	+	0	Name=XP_012174149.2;ID=cds-XP_012174149.2;Dbxref=GeneID:100647244%2CGenbank:XP_012174149.2;Note=The sequence of the model RefSeq protein was modified relative to this genomic sequence to represent the inferred CDS: deleted 2 bases in 1 codon;Parent=rna-XM_012318759.2
NW_003565557.1	Gnomon	CDS	751048	751275	.	+	0	Name=XP_012174149.2;ID=cds-XP_012174149.2;Dbxref=GeneID:100647244%2CGenbank:XP_012174149.2;Note=The sequence of the model RefSeq protein was modified relative to this genomic sequence to represent the inferred CDS: deleted 2 bases in 1 codon;Parent=rna-XM_012318759.2
NW_003565557.1	Gnomon	CDS	751278	751367	.	+	0	Name=XP_012174149.2;ID=cds-XP_012174149.2;Dbxref=GeneID:100647244%2CGenbank:XP_012174149.2;Note=The sequence of the model RefSeq protein was modified relative to this genomic sequence to represent the inferred CDS: deleted 2 bases in 1 codon;Parent=rna-XM_012318759.2
NW_003565557.1	Gnomon	CDS	751441	751557	.	+	0	Name=XP_012174149.2;ID=cds-XP_012174149.2;Dbxref=GeneID:100647244%2CGenbank:XP_012174149.2;Note=The sequence of the model RefSeq protein was modified relative to this genomic sequence to represent the inferred CDS: deleted 2 bases in 1 codon;Parent=rna-XM_012318759.2
NW_003565557.1	Gnomon	CDS	751625	751825	.	+	0	Name=XP_012174149.2;ID=cds-XP_012174149.2;Dbxref=GeneID:100647244%2CGenbank:XP_012174149.2;Note=The sequence of the model RefSeq protein was modified relative to this genomic sequence to represent the inferred CDS: deleted 2 bases in 1 codon;Parent=rna-XM_012318759.2
NW_003565557.1	Gnomon	CDS	751897	752157	.	+	0	Name=XP_012174149.2;ID=cds-XP_012174149.2;Dbxref=GeneID:100647244%2CGenbank:XP_012174149.2;Note=The sequence of the model RefSeq protein was modified relative to this genomic sequence to represent the inferred CDS: deleted 2 bases in 1 codon;Parent=rna-XM_012318759.2
NW_003565557.1	Gnomon	CDS	752220	752610	.	+	0	Name=XP_012174149.2;ID=cds-XP_012174149.2;Dbxref=GeneID:100647244%2CGenbank:XP_012174149.2;Note=The sequence of the model RefSeq protein was modified relative to this genomic sequence to represent the inferred CDS: deleted 2 bases in 1 codon;Parent=rna-XM_012318759.2
NW_003565557.1	Gnomon	CDS	752684	753117	.	+	0	Name=XP_012174149.2;ID=cds-XP_012174149.2;Dbxref=GeneID:100647244%2CGenbank:XP_012174149.2;Note=The sequence of the model RefSeq protein was modified relative to this genomic sequence to represent the inferred CDS: deleted 2 bases in 1 codon;Parent=rna-XM_012318759.2
NW_003565557.1	Gnomon	CDS	753196	753431	.	+	0	Name=XP_012174149.2;ID=cds-XP_012174149.2;Dbxref=GeneID:100647244%2CGenbank:XP_012174149.2;Note=The sequence of the model RefSeq protein was modified relative to this genomic sequence to represent the inferred CDS: deleted 2 bases in 1 codon;Parent=rna-XM_012318759.2
NW_003565557.1	Gnomon	CDS	753503	753837	.	+	0	Name=XP_012174149.2;ID=cds-XP_012174149.2;Dbxref=GeneID:100647244%2CGenbank:XP_012174149.2;Note=The sequence of the model RefSeq protein was modified relative to this genomic sequence to represent the inferred CDS: deleted 2 bases in 1 codon;Parent=rna-XM_012318759.2
NW_003565557.1	Gnomon	CDS	753916	754139	.	+	0	Name=XP_012174149.2;ID=cds-XP_012174149.2;Dbxref=GeneID:100647244%2CGenbank:XP_012174149.2;Note=The sequence of the model RefSeq protein was modified relative to this genomic sequence to represent the inferred CDS: deleted 2 bases in 1 codon;Parent=rna-XM_012318759.2
NW_003565557.1	Gnomon	CDS	754215	754376	.	+	0	Name=XP_012174149.2;ID=cds-XP_012174149.2;Dbxref=GeneID:100647244%2CGenbank:XP_012174149.2;Note=The sequence of the model RefSeq protein was modified relative to this genomic sequence to represent the inferred CDS: deleted 2 bases in 1 codon;Parent=rna-XM_012318759.2
NW_003565557.1	Gnomon	CDS	754445	754689	.	+	0	Name=XP_012174149.2;ID=cds-XP_012174149.2;Dbxref=GeneID:100647244%2CGenbank:XP_012174149.2;Note=The sequence of the model RefSeq protein was modified relative to this genomic sequence to represent the inferred CDS: deleted 2 bases in 1 codon;Parent=rna-XM_012318759.2
NW_003565557.1	Gnomon	CDS	754762	754828	.	+	0	Name=XP_012174149.2;ID=cds-XP_012174149.2;Dbxref=GeneID:100647244%2CGenbank:XP_012174149.2;Note=The sequence of the model RefSeq protein was modified relative to this genomic sequence to represent the inferred CDS: deleted 2 bases in 1 codon;Parent=rna-XM_012318759.2
NW_003565557.1	Gnomon	CDS	754908	755058	.	+	0	Name=XP_012174149.2;ID=cds-XP_012174149.2;Dbxref=GeneID:100647244%2CGenbank:XP_012174149.2;Note=The sequence of the model RefSeq protein was modified relative to this genomic sequence to represent the inferred CDS: deleted 2 bases in 1 codon;Parent=rna-XM_012318759.2
NW_003565557.1	Gnomon	CDS	755144	755284	.	+	0	Name=XP_012174149.2;ID=cds-XP_012174149.2;Dbxref=GeneID:100647244%2CGenbank:XP_012174149.2;Note=The sequence of the model RefSeq protein was modified relative to this genomic sequence to represent the inferred CDS: deleted 2 bases in 1 codon;Parent=rna-XM_012318759.2
NW_003565557.1	Gnomon	CDS	755356	755573	.	+	0	Name=XP_012174149.2;ID=cds-XP_012174149.2;Dbxref=GeneID:100647244%2CGenbank:XP_012174149.2;Note=The sequence of the model RefSeq protein was modified relative to this genomic sequence to represent the inferred CDS: deleted 2 bases in 1 codon;Parent=rna-XM_012318759.2
NW_003565557.1	Gnomon	CDS	755645	755996	.	+	0	Name=XP_012174149.2;ID=cds-XP_012174149.2;Dbxref=GeneID:100647244%2CGenbank:XP_012174149.2;Note=The sequence of the model RefSeq protein was modified relative to this genomic sequence to represent the inferred CDS: deleted 2 bases in 1 codon;Parent=rna-XM_012318759.2
NW_003565557.1	Gnomon	CDS	756073	756209	.	+	0	Name=XP_012174149.2;ID=cds-XP_012174149.2;Dbxref=GeneID:100647244%2CGenbank:XP_012174149.2;Note=The sequence of the model RefSeq protein was modified relative to this genomic sequence to represent the inferred CDS: deleted 2 bases in 1 codon;Parent=rna-XM_012318759.2
NW_003565557.1	Gnomon	CDS	756279	756514	.	+	0	Name=XP_012174149.2;ID=cds-XP_012174149.2;Dbxref=GeneID:100647244%2CGenbank:XP_012174149.2;Note=The sequence of the model RefSeq protein was modified relative to this genomic sequence to represent the inferred CDS: deleted 2 bases in 1 codon;Parent=rna-XM_012318759.2
NW_003565557.1	Gnomon	CDS	756587	757061	.	+	0	Name=XP_012174149.2;ID=cds-XP_012174149.2;Dbxref=GeneID:100647244%2CGenbank:XP_012174149.2;Note=The sequence of the model RefSeq protein was modified relative to this genomic sequence to represent the inferred CDS: deleted 2 bases in 1 codon;Parent=rna-XM_012318759.2
NW_003565557.1	Gnomon	exon	1397969	1398313	.	+	.	ID=exon-XM_020867735.1-10;Dbxref=GeneID:100644506%2CGenbank:XM_020867735.1;Parent=rna-XM_020867735.1
NW_003565557.1	BestRefSeq	CDS	464069	464524	.	+	0	Name=NP_001291369.1;ID=cds-NP_001291369.1;Dbxref=GeneID:100650865%2CGenbank:NP_001291369.1;Parent=rna-NM_001304440.1
NW_003565557.1	BestRefSeq	CDS	473101	473248	.	+	0	Name=NP_001291369.1;ID=cds-NP_001291369.1;Dbxref=GeneID:100650865%2CGenbank:NP_001291369.1;Parent=rna-NM_001304440.1
NW_003565557.1	BestRefSeq	CDS	473429	473650	.	+	0	Name=NP_001291369.1;ID=cds-NP_001291369.1;Dbxref=GeneID:100650865%2CGenbank:NP_001291369.1;Parent=rna-NM_001304440.1
NW_003565557.1	BestRefSeq	CDS	474034	474193	.	+	0	Name=NP_001291369.1;ID=cds-NP_001291369.1;Dbxref=GeneID:100650865%2CGenbank:NP_001291369.1;Parent=rna-NM_001304440.1
NW_003565557.1	BestRefSeq	CDS	474374	474486	.	+	0	Name=NP_001291369.1;ID=cds-NP_001291369.1;Dbxref=GeneID:100650865%2CGenbank:NP_001291369.1;Parent=rna-NM_001304440.1
NW_003565557.1	BestRefSeq	CDS	476349	476572	.	+	0	Name=NP_001291369.1;ID=cds-NP_001291369.1;Dbxref=GeneID:100650865%2CGenbank:NP_001291369.1;Parent=rna-NM_001304440.1
NW_003565557.1	Gnomon	mRNA	489761	492769	.	-	.	Name=XM_012318710.2;ID=rna-XM_012318710.2;Dbxref=GeneID:100651228%2CGenbank:XM_012318710.2;Parent=gene-LOC100651228
NW_003565557.1	Gnomon	CDS	1443248	1443263	.	-	0	Name=XP_020723354.1;ID=cds-XP_020723354.1;Dbxref=GeneID:100645474%2CGenbank:XP_020723354.1;Parent=rna-XM_020867695.1
NW_003565557.1	Gnomon	CDS	1443031	1443170	.	-	0	Name=XP_020723354.1;ID=cds-XP_020723354.1;Dbxref=GeneID:100645474%2CGenbank:XP_020723354.1;Parent=rna-XM_020867695.1
NW_003565557.1	Gnomon	CDS	1442480	1442870	.	-	0	Name=XP_020723354.1;ID=cds-XP_020723354.1;Dbxref=GeneID:100645474%2CGenbank:XP_020723354.1;Parent=rna-XM_020867695.1
NW_003565557.1	Gnomon	CDS	1442246	1442382	.	-	0	Name=XP_020723354.1;ID=cds-XP_020723354.1;Dbxref=GeneID:100645474%2CGenbank:XP_020723354.1;Parent=rna-XM_020867695.1
NW_003565557.1	Gnomon	exon	606280	606524	.	-	.	ID=exon-XM_012318727.2-12;Dbxref=GeneID:100642785%2CGenbank:XM_012318727.2;Parent=rna-XM_012318727.2
NW_003565557.1	Gnomon	exon	606049	606189	.	-	.	ID=exon-XM_012318727.2-13;Dbxref=GeneID:100642785%2CGenbank:XM_012318727.2;Parent=rna-XM_012318727.2
NW_003565557.1	Gnomon	exon	606858	606997	.	-	.	ID=exon-XM_012318727.2-10;Dbxref=GeneID:100642785%2CGenbank:XM_012318727.2;Parent=rna-XM_012318727.2
NW_003565557.1	Gnomon	exon	606596	606787	.	-	.	ID=exon-XM_012318727.2-11;Dbxref=GeneID:100642785%2CGenbank:XM_012318727.2;Parent=rna-XM_012318727.2
NW_003565557.1	Gnomon	exon	605299	605466	.	-	.	ID=exon-XM_012318727.2-16;Dbxref=GeneID:100642785%2CGenbank:XM_012318727.2;Parent=rna-XM_012318727.2
NW_003565557.1	Gnomon	exon	605102	605214	.	-	.	ID=exon-XM_012318727.2-17;Dbxref=GeneID:100642785%2CGenbank:XM_012318727.2;Parent=rna-XM_012318727.2
NW_003565557.1	Gnomon	exon	605776	605987	.	-	.	ID=exon-XM_012318727.2-14;Dbxref=GeneID:100642785%2CGenbank:XM_012318727.2;Parent=rna-XM_012318727.2
NW_003565557.1	Gnomon	exon	605544	605700	.	-	.	ID=exon-XM_012318727.2-15;Dbxref=GeneID:100642785%2CGenbank:XM_012318727.2;Parent=rna-XM_012318727.2
NW_003565557.1	Gnomon	exon	603927	605033	.	-	.	ID=exon-XM_012318727.2-18;Dbxref=GeneID:100642785%2CGenbank:XM_012318727.2;Parent=rna-XM_012318727.2
NW_003565557.1	Gnomon	mRNA	729675	734126	.	-	.	Name=XM_020867719.1;ID=rna-XM_020867719.1;Dbxref=GeneID:100652022%2CGenbank:XM_020867719.1;Parent=gene-LOC100652022
NW_003565557.1	Gnomon	exon	1395201	1395360	.	+	.	ID=exon-XM_020867735.1-1;Dbxref=GeneID:100644506%2CGenbank:XM_020867735.1;Parent=rna-XM_020867735.1
NW_003565557.1	Gnomon	exon	1395785	1395902	.	+	.	ID=exon-XM_020867735.1-2;Dbxref=GeneID:100644506%2CGenbank:XM_020867735.1;Parent=rna-XM_020867735.1
NW_003565557.1	Gnomon	exon	1397716	1397871	.	+	.	ID=exon-XM_020867735.1-9;Dbxref=GeneID:100644506%2CGenbank:XM_020867735.1;Parent=rna-XM_020867735.1
NW_003565557.1	Gnomon	exon	1397289	1397457	.	+	.	ID=exon-XM_020867735.1-7;Dbxref=GeneID:100644506%2CGenbank:XM_020867735.1;Parent=rna-XM_020867735.1
NW_003565557.1	Gnomon	exon	1397528	1397628	.	+	.	ID=exon-XM_020867735.1-8;Dbxref=GeneID:100644506%2CGenbank:XM_020867735.1;Parent=rna-XM_020867735.1
NW_003565557.1	Gnomon	exon	1396596	1396772	.	+	.	ID=exon-XM_020867735.1-5;Dbxref=GeneID:100644506%2CGenbank:XM_020867735.1;Parent=rna-XM_020867735.1
NW_003565557.1	Gnomon	exon	1396850	1397211	.	+	.	ID=exon-XM_020867735.1-6;Dbxref=GeneID:100644506%2CGenbank:XM_020867735.1;Parent=rna-XM_020867735.1
NW_003565557.1	Gnomon	exon	1395997	1396186	.	+	.	ID=exon-XM_020867735.1-3;Dbxref=GeneID:100644506%2CGenbank:XM_020867735.1;Parent=rna-XM_020867735.1
NW_003565557.1	Gnomon	exon	1396285	1396492	.	+	.	ID=exon-XM_020867735.1-4;Dbxref=GeneID:100644506%2CGenbank:XM_020867735.1;Parent=rna-XM_020867735.1
NW_003565557.1	Gnomon	CDS	486068	487036	.	-	0	Name=XP_012174094.1;ID=cds-XP_012174094.1;Dbxref=GeneID:105666761%2CGenbank:XP_012174094.1;Parent=rna-XM_012318704.2
NW_003565557.1	Gnomon	CDS	503060	503237	.	-	0	Name=XP_012174104.1;ID=cds-XP_012174104.1;Dbxref=GeneID:100651350%2CGenbank:XP_012174104.1;Parent=rna-XM_012318714.2
NW_003565557.1	Gnomon	CDS	502360	502464	.	-	0	Name=XP_012174104.1;ID=cds-XP_012174104.1;Dbxref=GeneID:100651350%2CGenbank:XP_012174104.1;Parent=rna-XM_012318714.2
NW_003565557.1	Gnomon	CDS	501086	501189	.	-	0	Name=XP_012174104.1;ID=cds-XP_012174104.1;Dbxref=GeneID:100651350%2CGenbank:XP_012174104.1;Parent=rna-XM_012318714.2
NW_003565557.1	Gnomon	CDS	499222	499435	.	-	0	Name=XP_012174104.1;ID=cds-XP_012174104.1;Dbxref=GeneID:100651350%2CGenbank:XP_012174104.1;Parent=rna-XM_012318714.2
NW_003565557.1	Gnomon	CDS	499094	499147	.	-	0	Name=XP_012174104.1;ID=cds-XP_012174104.1;Dbxref=GeneID:100651350%2CGenbank:XP_012174104.1;Parent=rna-XM_012318714.2
NW_003565557.1	Gnomon	CDS	498873	499015	.	-	0	Name=XP_012174104.1;ID=cds-XP_012174104.1;Dbxref=GeneID:100651350%2CGenbank:XP_012174104.1;Parent=rna-XM_012318714.2
NW_003565557.1	Gnomon	CDS	498638	498792	.	-	0	Name=XP_012174104.1;ID=cds-XP_012174104.1;Dbxref=GeneID:100651350%2CGenbank:XP_012174104.1;Parent=rna-XM_012318714.2
NW_003565557.1	Gnomon	CDS	498501	498558	.	-	0	Name=XP_012174104.1;ID=cds-XP_012174104.1;Dbxref=GeneID:100651350%2CGenbank:XP_012174104.1;Parent=rna-XM_012318714.2
NW_003565557.1	Gnomon	exon	461325	461682	.	+	.	ID=exon-XM_012318627.2-1;Dbxref=GeneID:100650865%2CGenbank:XM_012318627.2;Parent=rna-XM_012318627.2
NW_003565557.1	Gnomon	exon	473101	473248	.	+	.	ID=exon-XM_012318627.2-4;Dbxref=GeneID:100650865%2CGenbank:XM_012318627.2;Parent=rna-XM_012318627.2
NW_003565557.1	Gnomon	exon	473429	473650	.	+	.	ID=exon-XM_012318627.2-5;Dbxref=GeneID:100650865%2CGenbank:XM_012318627.2;Parent=rna-XM_012318627.2
NW_003565557.1	Gnomon	exon	461918	461992	.	+	.	ID=exon-XM_012318627.2-2;Dbxref=GeneID:100650865%2CGenbank:XM_012318627.2;Parent=rna-XM_012318627.2
NW_003565557.1	Gnomon	exon	463213	464524	.	+	.	ID=exon-XM_012318627.2-3;Dbxref=GeneID:100650865%2CGenbank:XM_012318627.2;Parent=rna-XM_012318627.2
NW_003565557.1	Gnomon	exon	476349	477116	.	+	.	ID=exon-XM_012318627.2-8;Dbxref=GeneID:100650865%2CGenbank:XM_012318627.2;Parent=rna-XM_012318627.2
NW_003565557.1	Gnomon	exon	474034	474193	.	+	.	ID=exon-XM_012318627.2-6;Dbxref=GeneID:100650865%2CGenbank:XM_012318627.2;Parent=rna-XM_012318627.2
NW_003565557.1	Gnomon	exon	474374	474486	.	+	.	ID=exon-XM_012318627.2-7;Dbxref=GeneID:100650865%2CGenbank:XM_012318627.2;Parent=rna-XM_012318627.2
NW_003565557.1	Gnomon	exon	489761	490008	.	-	.	ID=exon-XM_003402445.3-5;Dbxref=GeneID:100651228%2CGenbank:XM_003402445.3;Parent=rna-XM_003402445.3
NW_003565557.1	Gnomon	exon	492184	492765	.	-	.	ID=exon-XM_003402445.3-1;Dbxref=GeneID:100651228%2CGenbank:XM_003402445.3;Parent=rna-XM_003402445.3
NW_003565557.1	Gnomon	exon	491339	491683	.	-	.	ID=exon-XM_003402445.3-2;Dbxref=GeneID:100651228%2CGenbank:XM_003402445.3;Parent=rna-XM_003402445.3
NW_003565557.1	Gnomon	exon	490820	491255	.	-	.	ID=exon-XM_003402445.3-3;Dbxref=GeneID:100651228%2CGenbank:XM_003402445.3;Parent=rna-XM_003402445.3
NW_003565557.1	Gnomon	exon	490404	490755	.	-	.	ID=exon-XM_003402445.3-4;Dbxref=GeneID:100651228%2CGenbank:XM_003402445.3;Parent=rna-XM_003402445.3
NW_003565557.1	Gnomon	CDS	1422886	1423005	.	+	0	Name=XP_020723353.1;ID=cds-XP_020723353.1;Dbxref=GeneID:100644985%2CGenbank:XP_020723353.1;Parent=rna-XM_020867694.1
NW_003565557.1	Gnomon	CDS	1423331	1423476	.	+	0	Name=XP_020723353.1;ID=cds-XP_020723353.1;Dbxref=GeneID:100644985%2CGenbank:XP_020723353.1;Parent=rna-XM_020867694.1
NW_003565557.1	Gnomon	CDS	1423558	1423796	.	+	0	Name=XP_020723353.1;ID=cds-XP_020723353.1;Dbxref=GeneID:100644985%2CGenbank:XP_020723353.1;Parent=rna-XM_020867694.1
NW_003565557.1	Gnomon	CDS	1423874	1424076	.	+	0	Name=XP_020723353.1;ID=cds-XP_020723353.1;Dbxref=GeneID:100644985%2CGenbank:XP_020723353.1;Parent=rna-XM_020867694.1
NW_003565557.1	Gnomon	CDS	1424157	1424325	.	+	0	Name=XP_020723353.1;ID=cds-XP_020723353.1;Dbxref=GeneID:100644985%2CGenbank:XP_020723353.1;Parent=rna-XM_020867694.1
NW_003565557.1	Gnomon	CDS	1424617	1424717	.	+	0	Name=XP_020723353.1;ID=cds-XP_020723353.1;Dbxref=GeneID:100644985%2CGenbank:XP_020723353.1;Parent=rna-XM_020867694.1
NW_003565557.1	Gnomon	CDS	1424836	1424991	.	+	0	Name=XP_020723353.1;ID=cds-XP_020723353.1;Dbxref=GeneID:100644985%2CGenbank:XP_020723353.1;Parent=rna-XM_020867694.1
NW_003565557.1	Gnomon	CDS	1425113	1425353	.	+	0	Name=XP_020723353.1;ID=cds-XP_020723353.1;Dbxref=GeneID:100644985%2CGenbank:XP_020723353.1;Parent=rna-XM_020867694.1
NW_003565557.1	Gnomon	CDS	1425431	1425621	.	+	0	Name=XP_020723353.1;ID=cds-XP_020723353.1;Dbxref=GeneID:100644985%2CGenbank:XP_020723353.1;Parent=rna-XM_020867694.1
NW_003565557.1	Gnomon	mRNA	498336	503158	.	-	.	Name=XM_012318715.2;ID=rna-XM_012318715.2;Dbxref=GeneID:100651350%2CGenbank:XM_012318715.2;Parent=gene-LOC100651350
NW_003565557.1	Gnomon	exon	444857	445181	.	-	.	ID=exon-XM_012318697.2-9;Dbxref=GeneID:100649981%2CGenbank:XM_012318697.2;Parent=rna-XM_012318697.2
NW_003565557.1	Gnomon	exon	446247	446331	.	-	.	ID=exon-XM_012318697.2-5;Dbxref=GeneID:100649981%2CGenbank:XM_012318697.2;Parent=rna-XM_012318697.2
NW_003565557.1	Gnomon	exon	445753	446170	.	-	.	ID=exon-XM_012318697.2-6;Dbxref=GeneID:100649981%2CGenbank:XM_012318697.2;Parent=rna-XM_012318697.2
NW_003565557.1	Gnomon	exon	445524	445644	.	-	.	ID=exon-XM_012318697.2-7;Dbxref=GeneID:100649981%2CGenbank:XM_012318697.2;Parent=rna-XM_012318697.2
NW_003565557.1	Gnomon	exon	445251	445446	.	-	.	ID=exon-XM_012318697.2-8;Dbxref=GeneID:100649981%2CGenbank:XM_012318697.2;Parent=rna-XM_012318697.2
NW_003565557.1	Gnomon	exon	448538	448595	.	-	.	ID=exon-XM_012318697.2-1;Dbxref=GeneID:100649981%2CGenbank:XM_012318697.2;Parent=rna-XM_012318697.2
NW_003565557.1	Gnomon	exon	447579	447682	.	-	.	ID=exon-XM_012318697.2-2;Dbxref=GeneID:100649981%2CGenbank:XM_012318697.2;Parent=rna-XM_012318697.2
NW_003565557.1	Gnomon	exon	447318	447464	.	-	.	ID=exon-XM_012318697.2-3;Dbxref=GeneID:100649981%2CGenbank:XM_012318697.2;Parent=rna-XM_012318697.2
NW_003565557.1	Gnomon	exon	446448	446719	.	-	.	ID=exon-XM_012318697.2-4;Dbxref=GeneID:100649981%2CGenbank:XM_012318697.2;Parent=rna-XM_012318697.2
NW_003565557.1	Gnomon	CDS	896571	896622	.	-	0	Name=XP_003402423.1;ID=cds-XP_003402423.1;Dbxref=GeneID:100642826%2CGenbank:XP_003402423.1;Parent=rna-XM_003402375.3
NW_003565557.1	Gnomon	CDS	890799	890933	.	-	0	Name=XP_003402423.1;ID=cds-XP_003402423.1;Dbxref=GeneID:100642826%2CGenbank:XP_003402423.1;Parent=rna-XM_003402375.3
NW_003565557.1	Gnomon	CDS	888992	889227	.	-	0	Name=XP_003402423.1;ID=cds-XP_003402423.1;Dbxref=GeneID:100642826%2CGenbank:XP_003402423.1;Parent=rna-XM_003402375.3
NW_003565557.1	Gnomon	CDS	888613	888755	.	-	0	Name=XP_003402423.1;ID=cds-XP_003402423.1;Dbxref=GeneID:100642826%2CGenbank:XP_003402423.1;Parent=rna-XM_003402375.3
NW_003565557.1	Gnomon	CDS	888143	888539	.	-	0	Name=XP_003402423.1;ID=cds-XP_003402423.1;Dbxref=GeneID:100642826%2CGenbank:XP_003402423.1;Parent=rna-XM_003402375.3
NW_003565557.1	Gnomon	CDS	881452	882861	.	-	0	Name=XP_003402422.1;ID=cds-XP_003402422.1;Dbxref=GeneID:100642711%2CGenbank:XP_003402422.1;Parent=rna-XM_003402374.3
NW_003565557.1	Gnomon	CDS	857094	857403	.	-	0	Name=XP_003402422.1;ID=cds-XP_003402422.1;Dbxref=GeneID:100642711%2CGenbank:XP_003402422.1;Parent=rna-XM_003402374.3
NW_003565557.1	Gnomon	CDS	853722	853954	.	-	0	Name=XP_003402422.1;ID=cds-XP_003402422.1;Dbxref=GeneID:100642711%2CGenbank:XP_003402422.1;Parent=rna-XM_003402374.3
NW_003565557.1	Gnomon	CDS	825483	825667	.	-	0	Name=XP_003402422.1;ID=cds-XP_003402422.1;Dbxref=GeneID:100642711%2CGenbank:XP_003402422.1;Parent=rna-XM_003402374.3
NW_003565557.1	Gnomon	CDS	825205	825336	.	-	0	Name=XP_003402422.1;ID=cds-XP_003402422.1;Dbxref=GeneID:100642711%2CGenbank:XP_003402422.1;Parent=rna-XM_003402374.3
NW_003565557.1	Gnomon	CDS	824990	825134	.	-	0	Name=XP_003402422.1;ID=cds-XP_003402422.1;Dbxref=GeneID:100642711%2CGenbank:XP_003402422.1;Parent=rna-XM_003402374.3
NW_003565557.1	Gnomon	exon	26706	26825	.	-	.	ID=exon-XM_012318650.2-6;Dbxref=GeneID:100646084%2CGenbank:XM_012318650.2;Parent=rna-XM_012318650.2
NW_003565557.1	Gnomon	exon	26240	26645	.	-	.	ID=exon-XM_012318650.2-7;Dbxref=GeneID:100646084%2CGenbank:XM_012318650.2;Parent=rna-XM_012318650.2
NW_003565557.1	Gnomon	exon	27168	27328	.	-	.	ID=exon-XM_012318650.2-4;Dbxref=GeneID:100646084%2CGenbank:XM_012318650.2;Parent=rna-XM_012318650.2
NW_003565557.1	Gnomon	exon	26914	27046	.	-	.	ID=exon-XM_012318650.2-5;Dbxref=GeneID:100646084%2CGenbank:XM_012318650.2;Parent=rna-XM_012318650.2
NW_003565557.1	Gnomon	exon	28223	28533	.	-	.	ID=exon-XM_012318650.2-2;Dbxref=GeneID:100646084%2CGenbank:XM_012318650.2;Parent=rna-XM_012318650.2
NW_003565557.1	Gnomon	exon	27835	28060	.	-	.	ID=exon-XM_012318650.2-3;Dbxref=GeneID:100646084%2CGenbank:XM_012318650.2;Parent=rna-XM_012318650.2
NW_003565557.1	Gnomon	exon	28793	28810	.	-	.	ID=exon-XM_012318650.2-1;Dbxref=GeneID:100646084%2CGenbank:XM_012318650.2;Parent=rna-XM_012318650.2
NW_003565557.1	Gnomon	CDS	481580	481678	.	-	0	Name=XP_012174093.1;ID=cds-XP_012174093.1;Dbxref=GeneID:100650747%2CGenbank:XP_012174093.1;Parent=rna-XM_012318703.2
NW_003565557.1	Gnomon	CDS	480726	481150	.	-	0	Name=XP_012174093.1;ID=cds-XP_012174093.1;Dbxref=GeneID:100650747%2CGenbank:XP_012174093.1;Parent=rna-XM_012318703.2
NW_003565557.1	Gnomon	CDS	480366	480650	.	-	0	Name=XP_012174093.1;ID=cds-XP_012174093.1;Dbxref=GeneID:100650747%2CGenbank:XP_012174093.1;Parent=rna-XM_012318703.2
NW_003565557.1	Gnomon	CDS	479876	480285	.	-	0	Name=XP_012174093.1;ID=cds-XP_012174093.1;Dbxref=GeneID:100650747%2CGenbank:XP_012174093.1;Parent=rna-XM_012318703.2
NW_003565557.1	Gnomon	CDS	479517	479810	.	-	0	Name=XP_012174093.1;ID=cds-XP_012174093.1;Dbxref=GeneID:100650747%2CGenbank:XP_012174093.1;Parent=rna-XM_012318703.2
NW_003565557.1	Gnomon	CDS	478938	479191	.	-	0	Name=XP_012174093.1;ID=cds-XP_012174093.1;Dbxref=GeneID:100650747%2CGenbank:XP_012174093.1;Parent=rna-XM_012318703.2
NW_003565557.1	Gnomon	CDS	478240	478845	.	-	0	Name=XP_012174093.1;ID=cds-XP_012174093.1;Dbxref=GeneID:100650747%2CGenbank:XP_012174093.1;Parent=rna-XM_012318703.2
NW_003565557.1	Gnomon	mRNA	1477601	1620362	.	-	.	Name=XM_012318810.2;ID=rna-XM_012318810.2;Dbxref=GeneID:100647828%2CGenbank:XM_012318810.2;Parent=gene-LOC100647828
NW_003565557.1	Gnomon	CDS	496824	497027	.	-	0	Name=XP_012174103.1;ID=cds-XP_012174103.1;Dbxref=GeneID:105666762%2CGenbank:XP_012174103.1;Parent=rna-XM_012318713.2
NW_003565557.1	Gnomon	CDS	496502	496658	.	-	0	Name=XP_012174103.1;ID=cds-XP_012174103.1;Dbxref=GeneID:105666762%2CGenbank:XP_012174103.1;Parent=rna-XM_012318713.2
NW_003565557.1	Gnomon	CDS	496273	496418	.	-	0	Name=XP_012174103.1;ID=cds-XP_012174103.1;Dbxref=GeneID:105666762%2CGenbank:XP_012174103.1;Parent=rna-XM_012318713.2
NW_003565557.1	Gnomon	CDS	496100	496201	.	-	0	Name=XP_012174103.1;ID=cds-XP_012174103.1;Dbxref=GeneID:105666762%2CGenbank:XP_012174103.1;Parent=rna-XM_012318713.2
NW_003565557.1	Gnomon	CDS	495059	496021	.	-	0	Name=XP_012174103.1;ID=cds-XP_012174103.1;Dbxref=GeneID:105666762%2CGenbank:XP_012174103.1;Parent=rna-XM_012318713.2
NW_003565557.1	Gnomon	mRNA	504090	507958	.	+	.	Name=XM_012318716.2;ID=rna-XM_012318716.2;Dbxref=GeneID:105665610%2CGenbank:XM_012318716.2;Parent=gene-LOC105665610
NW_003565557.1	Gnomon	CDS	1422476	1422498	.	+	0	Name=XP_020723352.1;ID=cds-XP_020723352.1;Dbxref=GeneID:100644985%2CGenbank:XP_020723352.1;Parent=rna-XM_020867693.1
NW_003565557.1	Gnomon	CDS	1422816	1423005	.	+	0	Name=XP_020723352.1;ID=cds-XP_020723352.1;Dbxref=GeneID:100644985%2CGenbank:XP_020723352.1;Parent=rna-XM_020867693.1
NW_003565557.1	Gnomon	CDS	1423331	1423476	.	+	0	Name=XP_020723352.1;ID=cds-XP_020723352.1;Dbxref=GeneID:100644985%2CGenbank:XP_020723352.1;Parent=rna-XM_020867693.1
NW_003565557.1	Gnomon	CDS	1423558	1423796	.	+	0	Name=XP_020723352.1;ID=cds-XP_020723352.1;Dbxref=GeneID:100644985%2CGenbank:XP_020723352.1;Parent=rna-XM_020867693.1
NW_003565557.1	Gnomon	CDS	1423874	1424076	.	+	0	Name=XP_020723352.1;ID=cds-XP_020723352.1;Dbxref=GeneID:100644985%2CGenbank:XP_020723352.1;Parent=rna-XM_020867693.1
NW_003565557.1	Gnomon	CDS	1424157	1424325	.	+	0	Name=XP_020723352.1;ID=cds-XP_020723352.1;Dbxref=GeneID:100644985%2CGenbank:XP_020723352.1;Parent=rna-XM_020867693.1
NW_003565557.1	Gnomon	CDS	1424617	1424717	.	+	0	Name=XP_020723352.1;ID=cds-XP_020723352.1;Dbxref=GeneID:100644985%2CGenbank:XP_020723352.1;Parent=rna-XM_020867693.1
NW_003565557.1	Gnomon	CDS	1424836	1424991	.	+	0	Name=XP_020723352.1;ID=cds-XP_020723352.1;Dbxref=GeneID:100644985%2CGenbank:XP_020723352.1;Parent=rna-XM_020867693.1
NW_003565557.1	Gnomon	CDS	1425113	1425353	.	+	0	Name=XP_020723352.1;ID=cds-XP_020723352.1;Dbxref=GeneID:100644985%2CGenbank:XP_020723352.1;Parent=rna-XM_020867693.1
NW_003565557.1	Gnomon	CDS	1425431	1425621	.	+	0	Name=XP_020723352.1;ID=cds-XP_020723352.1;Dbxref=GeneID:100644985%2CGenbank:XP_020723352.1;Parent=rna-XM_020867693.1
NW_003565557.1	Gnomon	CDS	822533	822598	.	-	0	Name=XP_003402421.1;ID=cds-XP_003402421.1;Dbxref=GeneID:100642590%2CGenbank:XP_003402421.1;Parent=rna-XM_003402373.3
NW_003565557.1	Gnomon	CDS	822301	822462	.	-	0	Name=XP_003402421.1;ID=cds-XP_003402421.1;Dbxref=GeneID:100642590%2CGenbank:XP_003402421.1;Parent=rna-XM_003402373.3
[truncated: 3,672 more rows]
