# Supplementary material for: Prevalent bee venom genes evolved before the aculeate stinger and eusociality
Source: BMC Biol. 2023 Oct 23;21:229. doi: 10.1186/s12915-023-01656-5 (PMC10591384; doi:10.1186/s12915-023-01656-5)
Supplement: Supplementary file 42 — Additional file 42. Gff files of all toxin gene annotations. [file 12915_2023_1656_MOESM42_ESM.zip › AdditionalFile9_ToxinGeneAnnotations/NW_020311370.1._VA.gff_modified_Koludarov_et_al_2021.gff3]

##gff-version 3
##source-version geneious 2020.2.2
##sequence-region	NW_020311370.1	1	228492
NW_020311370.1	Koludarov_et_al_2021	gene	117989	122057	.	+	.	Name=VA_out
NW_020311370.1	Gnomon	CDS	188507	188665	.	+	0	Name=XP_025601904.1;ID=cds-XP_025601904.1;Dbxref=GeneID:105689618%2CGenbank:XP_025601904.1;Parent=rna-XM_025746119.1
NW_020311370.1	Gnomon	CDS	188747	188958	.	+	0	Name=XP_025601904.1;ID=cds-XP_025601904.1;Dbxref=GeneID:105689618%2CGenbank:XP_025601904.1;Parent=rna-XM_025746119.1
NW_020311370.1	Gnomon	CDS	189043	189212	.	+	0	Name=XP_025601904.1;ID=cds-XP_025601904.1;Dbxref=GeneID:105689618%2CGenbank:XP_025601904.1;Parent=rna-XM_025746119.1
NW_020311370.1	Gnomon	CDS	189293	189471	.	+	0	Name=XP_025601904.1;ID=cds-XP_025601904.1;Dbxref=GeneID:105689618%2CGenbank:XP_025601904.1;Parent=rna-XM_025746119.1
NW_020311370.1	Gnomon	CDS	189557	189691	.	+	0	Name=XP_025601904.1;ID=cds-XP_025601904.1;Dbxref=GeneID:105689618%2CGenbank:XP_025601904.1;Parent=rna-XM_025746119.1
NW_020311370.1	Gnomon	CDS	189774	189884	.	+	0	Name=XP_025601904.1;ID=cds-XP_025601904.1;Dbxref=GeneID:105689618%2CGenbank:XP_025601904.1;Parent=rna-XM_025746119.1
NW_020311370.1	Gnomon	CDS	191236	191389	.	+	0	Name=XP_025601904.1;ID=cds-XP_025601904.1;Dbxref=GeneID:105689618%2CGenbank:XP_025601904.1;Parent=rna-XM_025746119.1
NW_020311370.1	Gnomon	CDS	191470	191623	.	+	0	Name=XP_025601904.1;ID=cds-XP_025601904.1;Dbxref=GeneID:105689618%2CGenbank:XP_025601904.1;Parent=rna-XM_025746119.1
NW_020311370.1	Gnomon	CDS	191752	192133	.	+	0	Name=XP_025601904.1;ID=cds-XP_025601904.1;Dbxref=GeneID:105689618%2CGenbank:XP_025601904.1;Parent=rna-XM_025746119.1
NW_020311370.1	Gnomon	CDS	192211	192638	.	+	0	Name=XP_025601904.1;ID=cds-XP_025601904.1;Dbxref=GeneID:105689618%2CGenbank:XP_025601904.1;Parent=rna-XM_025746119.1
NW_020311370.1	Gnomon	CDS	192708	192852	.	+	0	Name=XP_025601904.1;ID=cds-XP_025601904.1;Dbxref=GeneID:105689618%2CGenbank:XP_025601904.1;Parent=rna-XM_025746119.1
NW_020311370.1	Gnomon	CDS	192936	193232	.	+	0	Name=XP_025601904.1;ID=cds-XP_025601904.1;Dbxref=GeneID:105689618%2CGenbank:XP_025601904.1;Parent=rna-XM_025746119.1
NW_020311370.1	Gnomon	exon	179414	179474	.	+	.	ID=exon-XM_020854407.1-8;Dbxref=GeneID:105689606%2CGenbank:XM_020854407.1;Parent=rna-XM_020854407.1
NW_020311370.1	Gnomon	exon	179166	179319	.	+	.	ID=exon-XM_020854407.1-7;Dbxref=GeneID:105689606%2CGenbank:XM_020854407.1;Parent=rna-XM_020854407.1
NW_020311370.1	Gnomon	exon	179579	179833	.	+	.	ID=exon-XM_020854407.1-9;Dbxref=GeneID:105689606%2CGenbank:XM_020854407.1;Parent=rna-XM_020854407.1
NW_020311370.1	Gnomon	exon	172957	173105	.	+	.	ID=exon-XM_020854407.1-2;Dbxref=GeneID:105689606%2CGenbank:XM_020854407.1;Parent=rna-XM_020854407.1
NW_020311370.1	Gnomon	exon	169322	170477	.	+	.	ID=exon-XM_020854407.1-1;Dbxref=GeneID:105689606%2CGenbank:XM_020854407.1;Parent=rna-XM_020854407.1
NW_020311370.1	Gnomon	exon	173975	174121	.	+	.	ID=exon-XM_020854407.1-4;Dbxref=GeneID:105689606%2CGenbank:XM_020854407.1;Parent=rna-XM_020854407.1
NW_020311370.1	Gnomon	exon	173265	173422	.	+	.	ID=exon-XM_020854407.1-3;Dbxref=GeneID:105689606%2CGenbank:XM_020854407.1;Parent=rna-XM_020854407.1
NW_020311370.1	Gnomon	exon	178955	179080	.	+	.	ID=exon-XM_020854407.1-6;Dbxref=GeneID:105689606%2CGenbank:XM_020854407.1;Parent=rna-XM_020854407.1
NW_020311370.1	Gnomon	exon	178634	178799	.	+	.	ID=exon-XM_020854407.1-5;Dbxref=GeneID:105689606%2CGenbank:XM_020854407.1;Parent=rna-XM_020854407.1
NW_020311370.1	Gnomon	exon	31677	33495	.	+	.	ID=exon-XM_012406731.3-1;Dbxref=GeneID:105689591%2CGenbank:XM_012406731.3;Parent=rna-XM_012406731.3
NW_020311370.1	Gnomon	exon	38406	38462	.	+	.	ID=exon-XM_012406731.3-2;Dbxref=GeneID:105689591%2CGenbank:XM_012406731.3;Parent=rna-XM_012406731.3
NW_020311370.1	Gnomon	exon	63602	63817	.	+	.	ID=exon-XM_012406731.3-7;Dbxref=GeneID:105689591%2CGenbank:XM_012406731.3;Parent=rna-XM_012406731.3
NW_020311370.1	Gnomon	exon	63924	64606	.	+	.	ID=exon-XM_012406731.3-8;Dbxref=GeneID:105689591%2CGenbank:XM_012406731.3;Parent=rna-XM_012406731.3
NW_020311370.1	Gnomon	exon	59923	60097	.	+	.	ID=exon-XM_012406731.3-3;Dbxref=GeneID:105689591%2CGenbank:XM_012406731.3;Parent=rna-XM_012406731.3
NW_020311370.1	Gnomon	exon	60413	60615	.	+	.	ID=exon-XM_012406731.3-4;Dbxref=GeneID:105689591%2CGenbank:XM_012406731.3;Parent=rna-XM_012406731.3
NW_020311370.1	Gnomon	exon	60947	61139	.	+	.	ID=exon-XM_012406731.3-5;Dbxref=GeneID:105689591%2CGenbank:XM_012406731.3;Parent=rna-XM_012406731.3
NW_020311370.1	Gnomon	exon	61826	61992	.	+	.	ID=exon-XM_012406731.3-6;Dbxref=GeneID:105689591%2CGenbank:XM_012406731.3;Parent=rna-XM_012406731.3
NW_020311370.1	Gnomon	CDS	173004	173105	.	+	0	Name=XP_020710070.1;ID=cds-XP_020710070.1;Dbxref=GeneID:105689606%2CGenbank:XP_020710070.1;Parent=rna-XM_020854411.1
NW_020311370.1	Gnomon	CDS	173265	173422	.	+	0	Name=XP_020710070.1;ID=cds-XP_020710070.1;Dbxref=GeneID:105689606%2CGenbank:XP_020710070.1;Parent=rna-XM_020854411.1
NW_020311370.1	Gnomon	CDS	173975	174121	.	+	0	Name=XP_020710070.1;ID=cds-XP_020710070.1;Dbxref=GeneID:105689606%2CGenbank:XP_020710070.1;Parent=rna-XM_020854411.1
NW_020311370.1	Gnomon	CDS	178634	178799	.	+	0	Name=XP_020710070.1;ID=cds-XP_020710070.1;Dbxref=GeneID:105689606%2CGenbank:XP_020710070.1;Parent=rna-XM_020854411.1
NW_020311370.1	Gnomon	CDS	178955	179080	.	+	0	Name=XP_020710070.1;ID=cds-XP_020710070.1;Dbxref=GeneID:105689606%2CGenbank:XP_020710070.1;Parent=rna-XM_020854411.1
NW_020311370.1	Gnomon	CDS	179166	179319	.	+	0	Name=XP_020710070.1;ID=cds-XP_020710070.1;Dbxref=GeneID:105689606%2CGenbank:XP_020710070.1;Parent=rna-XM_020854411.1
NW_020311370.1	Gnomon	CDS	179414	179474	.	+	0	Name=XP_020710070.1;ID=cds-XP_020710070.1;Dbxref=GeneID:105689606%2CGenbank:XP_020710070.1;Parent=rna-XM_020854411.1
NW_020311370.1	Gnomon	CDS	179579	179833	.	+	0	Name=XP_020710070.1;ID=cds-XP_020710070.1;Dbxref=GeneID:105689606%2CGenbank:XP_020710070.1;Parent=rna-XM_020854411.1
NW_020311370.1	Gnomon	CDS	179938	180147	.	+	0	Name=XP_020710070.1;ID=cds-XP_020710070.1;Dbxref=GeneID:105689606%2CGenbank:XP_020710070.1;Parent=rna-XM_020854411.1
NW_020311370.1	Gnomon	CDS	180346	180508	.	+	0	Name=XP_020710070.1;ID=cds-XP_020710070.1;Dbxref=GeneID:105689606%2CGenbank:XP_020710070.1;Parent=rna-XM_020854411.1
NW_020311370.1	Gnomon	CDS	180597	180880	.	+	0	Name=XP_020710070.1;ID=cds-XP_020710070.1;Dbxref=GeneID:105689606%2CGenbank:XP_020710070.1;Parent=rna-XM_020854411.1
NW_020311370.1	Gnomon	CDS	181006	181296	.	+	0	Name=XP_020710070.1;ID=cds-XP_020710070.1;Dbxref=GeneID:105689606%2CGenbank:XP_020710070.1;Parent=rna-XM_020854411.1
NW_020311370.1	Gnomon	CDS	181353	181907	.	+	0	Name=XP_020710070.1;ID=cds-XP_020710070.1;Dbxref=GeneID:105689606%2CGenbank:XP_020710070.1;Parent=rna-XM_020854411.1
NW_020311370.1	Gnomon	CDS	181981	182692	.	+	0	Name=XP_020710070.1;ID=cds-XP_020710070.1;Dbxref=GeneID:105689606%2CGenbank:XP_020710070.1;Parent=rna-XM_020854411.1
NW_020311370.1	Gnomon	exon	211253	211351	.	-	.	ID=exon-XM_012406761.1-2;Dbxref=GeneID:105689615%2CGenbank:XM_012406761.1;Parent=rna-XM_012406761.1
NW_020311370.1	Gnomon	exon	210967	211149	.	-	.	ID=exon-XM_012406761.1-3;Dbxref=GeneID:105689615%2CGenbank:XM_012406761.1;Parent=rna-XM_012406761.1
NW_020311370.1	Gnomon	exon	211604	211852	.	-	.	ID=exon-XM_012406761.1-1;Dbxref=GeneID:105689615%2CGenbank:XM_012406761.1;Parent=rna-XM_012406761.1
NW_020311370.1	Gnomon	mRNA	224801	227088	.	-	.	Name=XM_012406734.2;ID=rna-XM_012406734.2;Dbxref=GeneID:105689595%2CGenbank:XM_012406734.2;Parent=gene-LOC105689595
NW_020311370.1	Gnomon	CDS	173004	173105	.	+	0	Name=XP_020710071.1;ID=cds-XP_020710071.1;Dbxref=GeneID:105689606%2CGenbank:XP_020710071.1;Parent=rna-XM_020854412.1
NW_020311370.1	Gnomon	CDS	173265	173422	.	+	0	Name=XP_020710071.1;ID=cds-XP_020710071.1;Dbxref=GeneID:105689606%2CGenbank:XP_020710071.1;Parent=rna-XM_020854412.1
NW_020311370.1	Gnomon	CDS	173975	174121	.	+	0	Name=XP_020710071.1;ID=cds-XP_020710071.1;Dbxref=GeneID:105689606%2CGenbank:XP_020710071.1;Parent=rna-XM_020854412.1
NW_020311370.1	Gnomon	CDS	178634	178799	.	+	0	Name=XP_020710071.1;ID=cds-XP_020710071.1;Dbxref=GeneID:105689606%2CGenbank:XP_020710071.1;Parent=rna-XM_020854412.1
NW_020311370.1	Gnomon	CDS	178955	179080	.	+	0	Name=XP_020710071.1;ID=cds-XP_020710071.1;Dbxref=GeneID:105689606%2CGenbank:XP_020710071.1;Parent=rna-XM_020854412.1
NW_020311370.1	Gnomon	CDS	179166	179319	.	+	0	Name=XP_020710071.1;ID=cds-XP_020710071.1;Dbxref=GeneID:105689606%2CGenbank:XP_020710071.1;Parent=rna-XM_020854412.1
NW_020311370.1	Gnomon	CDS	179414	179474	.	+	0	Name=XP_020710071.1;ID=cds-XP_020710071.1;Dbxref=GeneID:105689606%2CGenbank:XP_020710071.1;Parent=rna-XM_020854412.1
NW_020311370.1	Gnomon	CDS	179579	179833	.	+	0	Name=XP_020710071.1;ID=cds-XP_020710071.1;Dbxref=GeneID:105689606%2CGenbank:XP_020710071.1;Parent=rna-XM_020854412.1
NW_020311370.1	Gnomon	CDS	179938	180147	.	+	0	Name=XP_020710071.1;ID=cds-XP_020710071.1;Dbxref=GeneID:105689606%2CGenbank:XP_020710071.1;Parent=rna-XM_020854412.1
NW_020311370.1	Gnomon	CDS	180346	180508	.	+	0	Name=XP_020710071.1;ID=cds-XP_020710071.1;Dbxref=GeneID:105689606%2CGenbank:XP_020710071.1;Parent=rna-XM_020854412.1
NW_020311370.1	Gnomon	CDS	180597	180880	.	+	0	Name=XP_020710071.1;ID=cds-XP_020710071.1;Dbxref=GeneID:105689606%2CGenbank:XP_020710071.1;Parent=rna-XM_020854412.1
NW_020311370.1	Gnomon	CDS	181006	181296	.	+	0	Name=XP_020710071.1;ID=cds-XP_020710071.1;Dbxref=GeneID:105689606%2CGenbank:XP_020710071.1;Parent=rna-XM_020854412.1
NW_020311370.1	Gnomon	CDS	181353	181907	.	+	0	Name=XP_020710071.1;ID=cds-XP_020710071.1;Dbxref=GeneID:105689606%2CGenbank:XP_020710071.1;Parent=rna-XM_020854412.1
NW_020311370.1	Gnomon	CDS	181981	182692	.	+	0	Name=XP_020710071.1;ID=cds-XP_020710071.1;Dbxref=GeneID:105689606%2CGenbank:XP_020710071.1;Parent=rna-XM_020854412.1
NW_020311370.1	Gnomon	mRNA	1260	3578	.	-	.	Name=XM_012406730.1;ID=rna-XM_012406730.1;Dbxref=GeneID:105689590%2CGenbank:XM_012406730.1;Parent=gene-LOC105689590
NW_020311370.1	Gnomon	CDS	59584	59785	.	+	0	Name=XP_020710060.1;ID=cds-XP_020710060.1;Dbxref=GeneID:105689591%2CGenbank:XP_020710060.1;Parent=rna-XM_020854401.1
NW_020311370.1	Gnomon	CDS	59923	60097	.	+	0	Name=XP_020710060.1;ID=cds-XP_020710060.1;Dbxref=GeneID:105689591%2CGenbank:XP_020710060.1;Parent=rna-XM_020854401.1
NW_020311370.1	Gnomon	CDS	60413	60615	.	+	0	Name=XP_020710060.1;ID=cds-XP_020710060.1;Dbxref=GeneID:105689591%2CGenbank:XP_020710060.1;Parent=rna-XM_020854401.1
NW_020311370.1	Gnomon	CDS	60947	61139	.	+	0	Name=XP_020710060.1;ID=cds-XP_020710060.1;Dbxref=GeneID:105689591%2CGenbank:XP_020710060.1;Parent=rna-XM_020854401.1
NW_020311370.1	Gnomon	CDS	61826	61992	.	+	0	Name=XP_020710060.1;ID=cds-XP_020710060.1;Dbxref=GeneID:105689591%2CGenbank:XP_020710060.1;Parent=rna-XM_020854401.1
NW_020311370.1	Gnomon	CDS	63602	63817	.	+	0	Name=XP_020710060.1;ID=cds-XP_020710060.1;Dbxref=GeneID:105689591%2CGenbank:XP_020710060.1;Parent=rna-XM_020854401.1
NW_020311370.1	Gnomon	CDS	63924	64093	.	+	0	Name=XP_020710060.1;ID=cds-XP_020710060.1;Dbxref=GeneID:105689591%2CGenbank:XP_020710060.1;Parent=rna-XM_020854401.1
NW_020311370.1	tRNAscan-SE	gene	7524	7595	.	+	.	Name=Trnap-agg;ID=gene-Trnap-agg;Dbxref=GeneID:110117202
NW_020311370.1	Gnomon	exon	180597	180880	.	+	.	ID=exon-XM_020854412.1-12;Dbxref=GeneID:105689606%2CGenbank:XM_020854412.1;Parent=rna-XM_020854412.1
NW_020311370.1	Gnomon	exon	181006	181296	.	+	.	ID=exon-XM_020854412.1-13;Dbxref=GeneID:105689606%2CGenbank:XM_020854412.1;Parent=rna-XM_020854412.1
NW_020311370.1	Gnomon	exon	179938	180147	.	+	.	ID=exon-XM_020854412.1-10;Dbxref=GeneID:105689606%2CGenbank:XM_020854412.1;Parent=rna-XM_020854412.1
NW_020311370.1	Gnomon	exon	180346	180508	.	+	.	ID=exon-XM_020854412.1-11;Dbxref=GeneID:105689606%2CGenbank:XM_020854412.1;Parent=rna-XM_020854412.1
NW_020311370.1	Gnomon	exon	181353	181907	.	+	.	ID=exon-XM_020854412.1-14;Dbxref=GeneID:105689606%2CGenbank:XM_020854412.1;Parent=rna-XM_020854412.1
NW_020311370.1	Gnomon	exon	181981	183365	.	+	.	ID=exon-XM_020854412.1-15;Dbxref=GeneID:105689606%2CGenbank:XM_020854412.1;Parent=rna-XM_020854412.1
NW_020311370.1	Gnomon	mRNA	31677	64606	.	+	.	Name=XM_012406731.3;ID=rna-XM_012406731.3;Dbxref=GeneID:105689591%2CGenbank:XM_012406731.3;Parent=gene-LOC105689591
NW_020311370.1	Gnomon	exon	205639	207947	.	+	.	ID=exon-XM_012406767.2-15;Dbxref=GeneID:105689617%2CGenbank:XM_012406767.2;Parent=rna-XM_012406767.2
NW_020311370.1	Gnomon	exon	205361	205548	.	+	.	ID=exon-XM_012406767.2-14;Dbxref=GeneID:105689617%2CGenbank:XM_012406767.2;Parent=rna-XM_012406767.2
NW_020311370.1	Gnomon	exon	202963	204376	.	+	.	ID=exon-XM_012406767.2-11;Dbxref=GeneID:105689617%2CGenbank:XM_012406767.2;Parent=rna-XM_012406767.2
NW_020311370.1	Gnomon	exon	202464	202888	.	+	.	ID=exon-XM_012406767.2-10;Dbxref=GeneID:105689617%2CGenbank:XM_012406767.2;Parent=rna-XM_012406767.2
NW_020311370.1	Gnomon	exon	204727	204980	.	+	.	ID=exon-XM_012406767.2-13;Dbxref=GeneID:105689617%2CGenbank:XM_012406767.2;Parent=rna-XM_012406767.2
NW_020311370.1	Gnomon	exon	204461	204636	.	+	.	ID=exon-XM_012406767.2-12;Dbxref=GeneID:105689617%2CGenbank:XM_012406767.2;Parent=rna-XM_012406767.2
NW_020311370.1	tRNAscan-SE	gene	7876	7947	.	+	.	Name=Trnap-cgg;ID=gene-Trnap-cgg;Dbxref=GeneID:110117203
NW_020311370.1	Gnomon	mRNA	195000	207947	.	+	.	Name=XM_012406767.2;ID=rna-XM_012406767.2;Dbxref=GeneID:105689617%2CGenbank:XM_012406767.2;Parent=gene-LOC105689617
NW_020311370.1	tRNAscan-SE	exon	7524	7595	.	+	.	ID=exon-Trnap-agg-1;Dbxref=GeneID:110117202;Note=transfer RNA proline (anticodon AGG);Parent=rna-Trnap-agg
NW_020311370.1	Gnomon	exon	13250	13421	.	+	.	ID=exon-XM_012406748.1-2;Dbxref=GeneID:105689603%2CGenbank:XM_012406748.1;Parent=rna-XM_012406748.1
NW_020311370.1	Gnomon	exon	12840	13165	.	+	.	ID=exon-XM_012406748.1-1;Dbxref=GeneID:105689603%2CGenbank:XM_012406748.1;Parent=rna-XM_012406748.1
NW_020311370.1	Gnomon	exon	14609	14820	.	+	.	ID=exon-XM_012406748.1-6;Dbxref=GeneID:105689603%2CGenbank:XM_012406748.1;Parent=rna-XM_012406748.1
NW_020311370.1	Gnomon	exon	14049	14232	.	+	.	ID=exon-XM_012406748.1-5;Dbxref=GeneID:105689603%2CGenbank:XM_012406748.1;Parent=rna-XM_012406748.1
NW_020311370.1	Gnomon	exon	13784	13931	.	+	.	ID=exon-XM_012406748.1-4;Dbxref=GeneID:105689603%2CGenbank:XM_012406748.1;Parent=rna-XM_012406748.1
NW_020311370.1	Gnomon	exon	13505	13637	.	+	.	ID=exon-XM_012406748.1-3;Dbxref=GeneID:105689603%2CGenbank:XM_012406748.1;Parent=rna-XM_012406748.1
NW_020311370.1	Gnomon	CDS	118220	118313	.	+	0	Name=XP_020710063.1;ID=cds-XP_020710063.1;Dbxref=GeneID:105689628%2CGenbank:XP_020710063.1;Parent=rna-XM_020854404.1
NW_020311370.1	Gnomon	CDS	118608	118744	.	+	0	Name=XP_020710063.1;ID=cds-XP_020710063.1;Dbxref=GeneID:105689628%2CGenbank:XP_020710063.1;Parent=rna-XM_020854404.1
NW_020311370.1	Gnomon	CDS	120057	120202	.	+	0	Name=XP_020710063.1;ID=cds-XP_020710063.1;Dbxref=GeneID:105689628%2CGenbank:XP_020710063.1;Parent=rna-XM_020854404.1
NW_020311370.1	Gnomon	CDS	121422	121628	.	+	0	Name=XP_020710063.1;ID=cds-XP_020710063.1;Dbxref=GeneID:105689628%2CGenbank:XP_020710063.1;Parent=rna-XM_020854404.1
NW_020311370.1	Gnomon	CDS	121794	122037	.	+	0	Name=XP_020710063.1;ID=cds-XP_020710063.1;Dbxref=GeneID:105689628%2CGenbank:XP_020710063.1;Parent=rna-XM_020854404.1
NW_020311370.1	Gnomon	CDS	226949	227004	.	-	0	Name=XP_012262157.2;ID=cds-XP_012262157.2;Dbxref=GeneID:105689595%2CGenbank:XP_012262157.2;Parent=rna-XM_012406734.2
NW_020311370.1	Gnomon	CDS	226584	226814	.	-	0	Name=XP_012262157.2;ID=cds-XP_012262157.2;Dbxref=GeneID:105689595%2CGenbank:XP_012262157.2;Parent=rna-XM_012406734.2
NW_020311370.1	Gnomon	CDS	226149	226499	.	-	0	Name=XP_012262157.2;ID=cds-XP_012262157.2;Dbxref=GeneID:105689595%2CGenbank:XP_012262157.2;Parent=rna-XM_012406734.2
NW_020311370.1	Gnomon	CDS	225520	226040	.	-	0	Name=XP_012262157.2;ID=cds-XP_012262157.2;Dbxref=GeneID:105689595%2CGenbank:XP_012262157.2;Parent=rna-XM_012406734.2
NW_020311370.1	Gnomon	CDS	225144	225422	.	-	0	Name=XP_012262157.2;ID=cds-XP_012262157.2;Dbxref=GeneID:105689595%2CGenbank:XP_012262157.2;Parent=rna-XM_012406734.2
NW_020311370.1	Gnomon	CDS	224948	225080	.	-	0	Name=XP_012262157.2;ID=cds-XP_012262157.2;Dbxref=GeneID:105689595%2CGenbank:XP_012262157.2;Parent=rna-XM_012406734.2
NW_020311370.1	Gnomon	CDS	224801	224861	.	-	0	Name=XP_012262157.2;ID=cds-XP_012262157.2;Dbxref=GeneID:105689595%2CGenbank:XP_012262157.2;Parent=rna-XM_012406734.2
NW_020311370.1	tRNAscan-SE	exon	11140	11212	.	+	.	ID=exon-Trnaa-agc-7-1;Dbxref=GeneID:110117204;Note=transfer RNA alanine (anticodon AGC);Parent=rna-Trnaa-agc-7
NW_020311370.1	Gnomon	exon	195615	195778	.	+	.	ID=exon-XM_012406766.2-3;Dbxref=GeneID:105689617%2CGenbank:XM_012406766.2;Parent=rna-XM_012406766.2
NW_020311370.1	Gnomon	exon	195248	195534	.	+	.	ID=exon-XM_012406766.2-2;Dbxref=GeneID:105689617%2CGenbank:XM_012406766.2;Parent=rna-XM_012406766.2
NW_020311370.1	Gnomon	exon	196783	196967	.	+	.	ID=exon-XM_012406766.2-5;Dbxref=GeneID:105689617%2CGenbank:XM_012406766.2;Parent=rna-XM_012406766.2
NW_020311370.1	Gnomon	exon	196432	196709	.	+	.	ID=exon-XM_012406766.2-4;Dbxref=GeneID:105689617%2CGenbank:XM_012406766.2;Parent=rna-XM_012406766.2
NW_020311370.1	Gnomon	exon	197507	199292	.	+	.	ID=exon-XM_012406766.2-7;Dbxref=GeneID:105689617%2CGenbank:XM_012406766.2;Parent=rna-XM_012406766.2
NW_020311370.1	Gnomon	exon	197075	197414	.	+	.	ID=exon-XM_012406766.2-6;Dbxref=GeneID:105689617%2CGenbank:XM_012406766.2;Parent=rna-XM_012406766.2
NW_020311370.1	Gnomon	exon	201024	202364	.	+	.	ID=exon-XM_012406766.2-9;Dbxref=GeneID:105689617%2CGenbank:XM_012406766.2;Parent=rna-XM_012406766.2
NW_020311370.1	Gnomon	exon	199398	200954	.	+	.	ID=exon-XM_012406766.2-8;Dbxref=GeneID:105689617%2CGenbank:XM_012406766.2;Parent=rna-XM_012406766.2
NW_020311370.1	Gnomon	exon	195036	195127	.	+	.	ID=exon-XM_012406766.2-1;Dbxref=GeneID:105689617%2CGenbank:XM_012406766.2;Parent=rna-XM_012406766.2
NW_020311370.1	Gnomon	CDS	195330	195534	.	+	0	Name=XP_020710076.1;ID=cds-XP_020710076.1;Dbxref=GeneID:105689617%2CGenbank:XP_020710076.1;Parent=rna-XM_020854417.1
NW_020311370.1	Gnomon	CDS	195615	195778	.	+	0	Name=XP_020710076.1;ID=cds-XP_020710076.1;Dbxref=GeneID:105689617%2CGenbank:XP_020710076.1;Parent=rna-XM_020854417.1
NW_020311370.1	Gnomon	CDS	196432	196709	.	+	0	Name=XP_020710076.1;ID=cds-XP_020710076.1;Dbxref=GeneID:105689617%2CGenbank:XP_020710076.1;Parent=rna-XM_020854417.1
NW_020311370.1	Gnomon	CDS	196783	196967	.	+	0	Name=XP_020710076.1;ID=cds-XP_020710076.1;Dbxref=GeneID:105689617%2CGenbank:XP_020710076.1;Parent=rna-XM_020854417.1
NW_020311370.1	Gnomon	CDS	197075	197414	.	+	0	Name=XP_020710076.1;ID=cds-XP_020710076.1;Dbxref=GeneID:105689617%2CGenbank:XP_020710076.1;Parent=rna-XM_020854417.1
NW_020311370.1	Gnomon	CDS	197507	199292	.	+	0	Name=XP_020710076.1;ID=cds-XP_020710076.1;Dbxref=GeneID:105689617%2CGenbank:XP_020710076.1;Parent=rna-XM_020854417.1
NW_020311370.1	Gnomon	CDS	199398	200954	.	+	0	Name=XP_020710076.1;ID=cds-XP_020710076.1;Dbxref=GeneID:105689617%2CGenbank:XP_020710076.1;Parent=rna-XM_020854417.1
NW_020311370.1	Gnomon	CDS	201024	202364	.	+	0	Name=XP_020710076.1;ID=cds-XP_020710076.1;Dbxref=GeneID:105689617%2CGenbank:XP_020710076.1;Parent=rna-XM_020854417.1
NW_020311370.1	Gnomon	CDS	202464	202888	.	+	0	Name=XP_020710076.1;ID=cds-XP_020710076.1;Dbxref=GeneID:105689617%2CGenbank:XP_020710076.1;Parent=rna-XM_020854417.1
NW_020311370.1	Gnomon	CDS	202963	204376	.	+	0	Name=XP_020710076.1;ID=cds-XP_020710076.1;Dbxref=GeneID:105689617%2CGenbank:XP_020710076.1;Parent=rna-XM_020854417.1
NW_020311370.1	Gnomon	CDS	204461	204636	.	+	0	Name=XP_020710076.1;ID=cds-XP_020710076.1;Dbxref=GeneID:105689617%2CGenbank:XP_020710076.1;Parent=rna-XM_020854417.1
NW_020311370.1	Gnomon	CDS	204727	204980	.	+	0	Name=XP_020710076.1;ID=cds-XP_020710076.1;Dbxref=GeneID:105689617%2CGenbank:XP_020710076.1;Parent=rna-XM_020854417.1
NW_020311370.1	Gnomon	CDS	205361	205548	.	+	0	Name=XP_020710076.1;ID=cds-XP_020710076.1;Dbxref=GeneID:105689617%2CGenbank:XP_020710076.1;Parent=rna-XM_020854417.1
NW_020311370.1	Gnomon	CDS	205639	206499	.	+	0	Name=XP_020710076.1;ID=cds-XP_020710076.1;Dbxref=GeneID:105689617%2CGenbank:XP_020710076.1;Parent=rna-XM_020854417.1
NW_020311370.1	Gnomon	mRNA	170239	183365	.	+	.	Name=XM_020854410.1;ID=rna-XM_020854410.1;Dbxref=GeneID:105689606%2CGenbank:XM_020854410.1;Parent=gene-LOC105689606
NW_020311370.1	tRNAscan-SE	tRNA	7524	7595	.	+	.	ID=rna-Trnap-agg;Dbxref=GeneID:110117202;Note=transfer RNA proline (anticodon AGG);Parent=gene-Trnap-agg
NW_020311370.1	Gnomon	mRNA	185244	193653	.	+	.	Name=XM_012406769.2;ID=rna-XM_012406769.2;Dbxref=GeneID:105689618%2CGenbank:XM_012406769.2;Parent=gene-LOC105689618
NW_020311370.1	Gnomon	exon	59383	59785	.	+	.	ID=exon-XM_020854401.1-1;Dbxref=GeneID:105689591%2CGenbank:XM_020854401.1;Parent=rna-XM_020854401.1
NW_020311370.1	Gnomon	exon	59923	60097	.	+	.	ID=exon-XM_020854401.1-2;Dbxref=GeneID:105689591%2CGenbank:XM_020854401.1;Parent=rna-XM_020854401.1
NW_020311370.1	Gnomon	exon	60413	60615	.	+	.	ID=exon-XM_020854401.1-3;Dbxref=GeneID:105689591%2CGenbank:XM_020854401.1;Parent=rna-XM_020854401.1
NW_020311370.1	Gnomon	exon	60947	61139	.	+	.	ID=exon-XM_020854401.1-4;Dbxref=GeneID:105689591%2CGenbank:XM_020854401.1;Parent=rna-XM_020854401.1
NW_020311370.1	Gnomon	exon	61826	61992	.	+	.	ID=exon-XM_020854401.1-5;Dbxref=GeneID:105689591%2CGenbank:XM_020854401.1;Parent=rna-XM_020854401.1
NW_020311370.1	Gnomon	exon	63602	63817	.	+	.	ID=exon-XM_020854401.1-6;Dbxref=GeneID:105689591%2CGenbank:XM_020854401.1;Parent=rna-XM_020854401.1
NW_020311370.1	Gnomon	exon	63924	64606	.	+	.	ID=exon-XM_020854401.1-7;Dbxref=GeneID:105689591%2CGenbank:XM_020854401.1;Parent=rna-XM_020854401.1
NW_020311370.1	Gnomon	exon	179579	179833	.	+	.	ID=exon-XM_020854408.1-10;Dbxref=GeneID:105689606%2CGenbank:XM_020854408.1;Parent=rna-XM_020854408.1
NW_020311370.1	Gnomon	exon	180346	180508	.	+	.	ID=exon-XM_020854408.1-12;Dbxref=GeneID:105689606%2CGenbank:XM_020854408.1;Parent=rna-XM_020854408.1
NW_020311370.1	Gnomon	exon	179938	180147	.	+	.	ID=exon-XM_020854408.1-11;Dbxref=GeneID:105689606%2CGenbank:XM_020854408.1;Parent=rna-XM_020854408.1
NW_020311370.1	Gnomon	exon	181006	181296	.	+	.	ID=exon-XM_020854408.1-14;Dbxref=GeneID:105689606%2CGenbank:XM_020854408.1;Parent=rna-XM_020854408.1
NW_020311370.1	Gnomon	exon	180597	180880	.	+	.	ID=exon-XM_020854408.1-13;Dbxref=GeneID:105689606%2CGenbank:XM_020854408.1;Parent=rna-XM_020854408.1
NW_020311370.1	Gnomon	exon	181981	183365	.	+	.	ID=exon-XM_020854408.1-16;Dbxref=GeneID:105689606%2CGenbank:XM_020854408.1;Parent=rna-XM_020854408.1
NW_020311370.1	Gnomon	exon	181353	181907	.	+	.	ID=exon-XM_020854408.1-15;Dbxref=GeneID:105689606%2CGenbank:XM_020854408.1;Parent=rna-XM_020854408.1
NW_020311370.1	Gnomon	mRNA	195086	207947	.	+	.	Name=XM_012406765.2;ID=rna-XM_012406765.2;Dbxref=GeneID:105689617%2CGenbank:XM_012406765.2;Parent=gene-LOC105689617
NW_020311370.1	Gnomon	exon	205639	207947	.	+	.	ID=exon-XM_012406764.2-15;Dbxref=GeneID:105689617%2CGenbank:XM_012406764.2;Parent=rna-XM_012406764.2
NW_020311370.1	Gnomon	exon	204727	204980	.	+	.	ID=exon-XM_012406764.2-13;Dbxref=GeneID:105689617%2CGenbank:XM_012406764.2;Parent=rna-XM_012406764.2
NW_020311370.1	Gnomon	exon	205361	205548	.	+	.	ID=exon-XM_012406764.2-14;Dbxref=GeneID:105689617%2CGenbank:XM_012406764.2;Parent=rna-XM_012406764.2
NW_020311370.1	Gnomon	exon	202963	204376	.	+	.	ID=exon-XM_012406764.2-11;Dbxref=GeneID:105689617%2CGenbank:XM_012406764.2;Parent=rna-XM_012406764.2
NW_020311370.1	Gnomon	exon	204461	204636	.	+	.	ID=exon-XM_012406764.2-12;Dbxref=GeneID:105689617%2CGenbank:XM_012406764.2;Parent=rna-XM_012406764.2
NW_020311370.1	Gnomon	exon	202464	202888	.	+	.	ID=exon-XM_012406764.2-10;Dbxref=GeneID:105689617%2CGenbank:XM_012406764.2;Parent=rna-XM_012406764.2
NW_020311370.1	Gnomon	exon	63924	64606	.	+	.	ID=exon-XM_020854397.2-8;Dbxref=GeneID:105689591%2CGenbank:XM_020854397.2;Parent=rna-XM_020854397.2
NW_020311370.1	Gnomon	exon	61826	61992	.	+	.	ID=exon-XM_020854397.2-6;Dbxref=GeneID:105689591%2CGenbank:XM_020854397.2;Parent=rna-XM_020854397.2
NW_020311370.1	Gnomon	exon	63602	63817	.	+	.	ID=exon-XM_020854397.2-7;Dbxref=GeneID:105689591%2CGenbank:XM_020854397.2;Parent=rna-XM_020854397.2
NW_020311370.1	Gnomon	exon	60404	60615	.	+	.	ID=exon-XM_020854397.2-4;Dbxref=GeneID:105689591%2CGenbank:XM_020854397.2;Parent=rna-XM_020854397.2
NW_020311370.1	Gnomon	exon	60947	61139	.	+	.	ID=exon-XM_020854397.2-5;Dbxref=GeneID:105689591%2CGenbank:XM_020854397.2;Parent=rna-XM_020854397.2
NW_020311370.1	Gnomon	exon	38406	38462	.	+	.	ID=exon-XM_020854397.2-2;Dbxref=GeneID:105689591%2CGenbank:XM_020854397.2;Parent=rna-XM_020854397.2
NW_020311370.1	Gnomon	exon	59923	60097	.	+	.	ID=exon-XM_020854397.2-3;Dbxref=GeneID:105689591%2CGenbank:XM_020854397.2;Parent=rna-XM_020854397.2
NW_020311370.1	Gnomon	exon	31677	33495	.	+	.	ID=exon-XM_020854397.2-1;Dbxref=GeneID:105689591%2CGenbank:XM_020854397.2;Parent=rna-XM_020854397.2
NW_020311370.1	Gnomon	CDS	3378	3578	.	-	0	Name=XP_012262153.1;ID=cds-XP_012262153.1;Dbxref=GeneID:105689590%2CGenbank:XP_012262153.1;Parent=rna-XM_012406730.1
NW_020311370.1	Gnomon	CDS	2903	3136	.	-	0	Name=XP_012262153.1;ID=cds-XP_012262153.1;Dbxref=GeneID:105689590%2CGenbank:XP_012262153.1;Parent=rna-XM_012406730.1
NW_020311370.1	Gnomon	CDS	2681	2810	.	-	0	Name=XP_012262153.1;ID=cds-XP_012262153.1;Dbxref=GeneID:105689590%2CGenbank:XP_012262153.1;Parent=rna-XM_012406730.1
NW_020311370.1	Gnomon	CDS	2330	2590	.	-	0	Name=XP_012262153.1;ID=cds-XP_012262153.1;Dbxref=GeneID:105689590%2CGenbank:XP_012262153.1;Parent=rna-XM_012406730.1
NW_020311370.1	Gnomon	CDS	2129	2246	.	-	0	Name=XP_012262153.1;ID=cds-XP_012262153.1;Dbxref=GeneID:105689590%2CGenbank:XP_012262153.1;Parent=rna-XM_012406730.1
NW_020311370.1	Gnomon	CDS	1955	2045	.	-	0	Name=XP_012262153.1;ID=cds-XP_012262153.1;Dbxref=GeneID:105689590%2CGenbank:XP_012262153.1;Parent=rna-XM_012406730.1
NW_020311370.1	Gnomon	CDS	1669	1869	.	-	0	Name=XP_012262153.1;ID=cds-XP_012262153.1;Dbxref=GeneID:105689590%2CGenbank:XP_012262153.1;Parent=rna-XM_012406730.1
NW_020311370.1	Gnomon	CDS	1260	1577	.	-	0	Name=XP_012262153.1;ID=cds-XP_012262153.1;Dbxref=GeneID:105689590%2CGenbank:XP_012262153.1;Parent=rna-XM_012406730.1
NW_020311370.1	Gnomon	mRNA	195036	207947	.	+	.	Name=XM_012406766.2;ID=rna-XM_012406766.2;Dbxref=GeneID:105689617%2CGenbank:XM_012406766.2;Parent=gene-LOC105689617
NW_020311370.1	Gnomon	CDS	142734	143003	.	+	0	Name=XP_020710065.1;ID=cds-XP_020710065.1;Dbxref=GeneID:105689606%2CGenbank:XP_020710065.1;Parent=rna-XM_020854406.1
NW_020311370.1	Gnomon	CDS	152034	152187	.	+	0	Name=XP_020710065.1;ID=cds-XP_020710065.1;Dbxref=GeneID:105689606%2CGenbank:XP_020710065.1;Parent=rna-XM_020854406.1
NW_020311370.1	Gnomon	CDS	159339	159473	.	+	0	Name=XP_020710065.1;ID=cds-XP_020710065.1;Dbxref=GeneID:105689606%2CGenbank:XP_020710065.1;Parent=rna-XM_020854406.1
NW_020311370.1	Gnomon	CDS	162263	162498	.	+	0	Name=XP_020710065.1;ID=cds-XP_020710065.1;Dbxref=GeneID:105689606%2CGenbank:XP_020710065.1;Parent=rna-XM_020854406.1
NW_020311370.1	Gnomon	CDS	173265	173422	.	+	0	Name=XP_020710065.1;ID=cds-XP_020710065.1;Dbxref=GeneID:105689606%2CGenbank:XP_020710065.1;Parent=rna-XM_020854406.1
NW_020311370.1	Gnomon	CDS	173975	174121	.	+	0	Name=XP_020710065.1;ID=cds-XP_020710065.1;Dbxref=GeneID:105689606%2CGenbank:XP_020710065.1;Parent=rna-XM_020854406.1
NW_020311370.1	Gnomon	CDS	178634	178799	.	+	0	Name=XP_020710065.1;ID=cds-XP_020710065.1;Dbxref=GeneID:105689606%2CGenbank:XP_020710065.1;Parent=rna-XM_020854406.1
NW_020311370.1	Gnomon	CDS	178955	179080	.	+	0	Name=XP_020710065.1;ID=cds-XP_020710065.1;Dbxref=GeneID:105689606%2CGenbank:XP_020710065.1;Parent=rna-XM_020854406.1
NW_020311370.1	Gnomon	CDS	179166	179319	.	+	0	Name=XP_020710065.1;ID=cds-XP_020710065.1;Dbxref=GeneID:105689606%2CGenbank:XP_020710065.1;Parent=rna-XM_020854406.1
NW_020311370.1	Gnomon	CDS	179414	179474	.	+	0	Name=XP_020710065.1;ID=cds-XP_020710065.1;Dbxref=GeneID:105689606%2CGenbank:XP_020710065.1;Parent=rna-XM_020854406.1
NW_020311370.1	Gnomon	CDS	179579	179833	.	+	0	Name=XP_020710065.1;ID=cds-XP_020710065.1;Dbxref=GeneID:105689606%2CGenbank:XP_020710065.1;Parent=rna-XM_020854406.1
NW_020311370.1	Gnomon	CDS	179938	180147	.	+	0	Name=XP_020710065.1;ID=cds-XP_020710065.1;Dbxref=GeneID:105689606%2CGenbank:XP_020710065.1;Parent=rna-XM_020854406.1
NW_020311370.1	Gnomon	CDS	180346	180508	.	+	0	Name=XP_020710065.1;ID=cds-XP_020710065.1;Dbxref=GeneID:105689606%2CGenbank:XP_020710065.1;Parent=rna-XM_020854406.1
NW_020311370.1	Gnomon	CDS	180597	180880	.	+	0	Name=XP_020710065.1;ID=cds-XP_020710065.1;Dbxref=GeneID:105689606%2CGenbank:XP_020710065.1;Parent=rna-XM_020854406.1
NW_020311370.1	Gnomon	CDS	181006	181296	.	+	0	Name=XP_020710065.1;ID=cds-XP_020710065.1;Dbxref=GeneID:105689606%2CGenbank:XP_020710065.1;Parent=rna-XM_020854406.1
NW_020311370.1	Gnomon	CDS	181353	181907	.	+	0	Name=XP_020710065.1;ID=cds-XP_020710065.1;Dbxref=GeneID:105689606%2CGenbank:XP_020710065.1;Parent=rna-XM_020854406.1
NW_020311370.1	Gnomon	CDS	181981	182692	.	+	0	Name=XP_020710065.1;ID=cds-XP_020710065.1;Dbxref=GeneID:105689606%2CGenbank:XP_020710065.1;Parent=rna-XM_020854406.1
NW_020311370.1	Gnomon	CDS	33210	33495	.	+	0	Name=XP_012262154.1;ID=cds-XP_012262154.1;Dbxref=GeneID:105689591%2CGenbank:XP_012262154.1;Parent=rna-XM_012406731.3
NW_020311370.1	Gnomon	CDS	38406	38462	.	+	0	Name=XP_012262154.1;ID=cds-XP_012262154.1;Dbxref=GeneID:105689591%2CGenbank:XP_012262154.1;Parent=rna-XM_012406731.3
NW_020311370.1	Gnomon	CDS	59923	60097	.	+	0	Name=XP_012262154.1;ID=cds-XP_012262154.1;Dbxref=GeneID:105689591%2CGenbank:XP_012262154.1;Parent=rna-XM_012406731.3
NW_020311370.1	Gnomon	CDS	60413	60615	.	+	0	Name=XP_012262154.1;ID=cds-XP_012262154.1;Dbxref=GeneID:105689591%2CGenbank:XP_012262154.1;Parent=rna-XM_012406731.3
NW_020311370.1	Gnomon	CDS	60947	61139	.	+	0	Name=XP_012262154.1;ID=cds-XP_012262154.1;Dbxref=GeneID:105689591%2CGenbank:XP_012262154.1;Parent=rna-XM_012406731.3
NW_020311370.1	Gnomon	CDS	61826	61992	.	+	0	Name=XP_012262154.1;ID=cds-XP_012262154.1;Dbxref=GeneID:105689591%2CGenbank:XP_012262154.1;Parent=rna-XM_012406731.3
NW_020311370.1	Gnomon	CDS	63602	63817	.	+	0	Name=XP_012262154.1;ID=cds-XP_012262154.1;Dbxref=GeneID:105689591%2CGenbank:XP_012262154.1;Parent=rna-XM_012406731.3
NW_020311370.1	Gnomon	CDS	63924	64093	.	+	0	Name=XP_012262154.1;ID=cds-XP_012262154.1;Dbxref=GeneID:105689591%2CGenbank:XP_012262154.1;Parent=rna-XM_012406731.3
NW_020311370.1	Gnomon	CDS	118220	118313	.	+	0	Name=XP_012262210.1;ID=cds-XP_012262210.1;Dbxref=GeneID:105689628%2CGenbank:XP_012262210.1;Parent=rna-XM_012406787.2
NW_020311370.1	Gnomon	CDS	118608	118744	.	+	0	Name=XP_012262210.1;ID=cds-XP_012262210.1;Dbxref=GeneID:105689628%2CGenbank:XP_012262210.1;Parent=rna-XM_012406787.2
NW_020311370.1	Gnomon	CDS	120057	120202	.	+	0	Name=XP_012262210.1;ID=cds-XP_012262210.1;Dbxref=GeneID:105689628%2CGenbank:XP_012262210.1;Parent=rna-XM_012406787.2
NW_020311370.1	Gnomon	CDS	121422	121628	.	+	0	Name=XP_012262210.1;ID=cds-XP_012262210.1;Dbxref=GeneID:105689628%2CGenbank:XP_012262210.1;Parent=rna-XM_012406787.2
NW_020311370.1	Gnomon	CDS	121794	122037	.	+	0	Name=XP_012262210.1;ID=cds-XP_012262210.1;Dbxref=GeneID:105689628%2CGenbank:XP_012262210.1;Parent=rna-XM_012406787.2
NW_020311370.1	Gnomon	exon	63924	64606	.	+	.	ID=exon-XM_020854398.2-7;Dbxref=GeneID:105689591%2CGenbank:XM_020854398.2;Parent=rna-XM_020854398.2
NW_020311370.1	Gnomon	exon	60404	60615	.	+	.	ID=exon-XM_020854398.2-3;Dbxref=GeneID:105689591%2CGenbank:XM_020854398.2;Parent=rna-XM_020854398.2
NW_020311370.1	Gnomon	exon	60947	61139	.	+	.	ID=exon-XM_020854398.2-4;Dbxref=GeneID:105689591%2CGenbank:XM_020854398.2;Parent=rna-XM_020854398.2
NW_020311370.1	Gnomon	exon	61826	61992	.	+	.	ID=exon-XM_020854398.2-5;Dbxref=GeneID:105689591%2CGenbank:XM_020854398.2;Parent=rna-XM_020854398.2
NW_020311370.1	Gnomon	exon	63602	63817	.	+	.	ID=exon-XM_020854398.2-6;Dbxref=GeneID:105689591%2CGenbank:XM_020854398.2;Parent=rna-XM_020854398.2
NW_020311370.1	Gnomon	exon	31677	33495	.	+	.	ID=exon-XM_020854398.2-1;Dbxref=GeneID:105689591%2CGenbank:XM_020854398.2;Parent=rna-XM_020854398.2
NW_020311370.1	Gnomon	exon	59923	60097	.	+	.	ID=exon-XM_020854398.2-2;Dbxref=GeneID:105689591%2CGenbank:XM_020854398.2;Parent=rna-XM_020854398.2
NW_020311370.1	Gnomon	exon	173975	174121	.	+	.	ID=exon-XM_020854412.1-4;Dbxref=GeneID:105689606%2CGenbank:XM_020854412.1;Parent=rna-XM_020854412.1
NW_020311370.1	Gnomon	exon	173265	173422	.	+	.	ID=exon-XM_020854412.1-3;Dbxref=GeneID:105689606%2CGenbank:XM_020854412.1;Parent=rna-XM_020854412.1
NW_020311370.1	Gnomon	exon	172892	173105	.	+	.	ID=exon-XM_020854412.1-2;Dbxref=GeneID:105689606%2CGenbank:XM_020854412.1;Parent=rna-XM_020854412.1
NW_020311370.1	Gnomon	exon	169080	169148	.	+	.	ID=exon-XM_020854412.1-1;Dbxref=GeneID:105689606%2CGenbank:XM_020854412.1;Parent=rna-XM_020854412.1
NW_020311370.1	Gnomon	exon	179579	179833	.	+	.	ID=exon-XM_020854412.1-9;Dbxref=GeneID:105689606%2CGenbank:XM_020854412.1;Parent=rna-XM_020854412.1
NW_020311370.1	Gnomon	exon	179414	179474	.	+	.	ID=exon-XM_020854412.1-8;Dbxref=GeneID:105689606%2CGenbank:XM_020854412.1;Parent=rna-XM_020854412.1
NW_020311370.1	Gnomon	exon	179166	179319	.	+	.	ID=exon-XM_020854412.1-7;Dbxref=GeneID:105689606%2CGenbank:XM_020854412.1;Parent=rna-XM_020854412.1
NW_020311370.1	Gnomon	exon	178955	179080	.	+	.	ID=exon-XM_020854412.1-6;Dbxref=GeneID:105689606%2CGenbank:XM_020854412.1;Parent=rna-XM_020854412.1
NW_020311370.1	Gnomon	exon	178634	178799	.	+	.	ID=exon-XM_020854412.1-5;Dbxref=GeneID:105689606%2CGenbank:XM_020854412.1;Parent=rna-XM_020854412.1
NW_020311370.1	Gnomon	mRNA	4586	9541	.	-	.	Name=XM_012406763.2;ID=rna-XM_012406763.2;Dbxref=GeneID:105689616%2CGenbank:XM_012406763.2;Parent=gene-LOC105689616
NW_020311370.1	tRNAscan-SE	gene	11140	11212	.	+	.	Name=Trnaa-agc;ID=gene-Trnaa-agc-7;Dbxref=GeneID:110117204
NW_020311370.1	Gnomon	mRNA	194713	207947	.	+	.	Name=XM_012406764.2;ID=rna-XM_012406764.2;Dbxref=GeneID:105689617%2CGenbank:XM_012406764.2;Parent=gene-LOC105689617
NW_020311370.1	Gnomon	CDS	118220	118304	.	+	0	Name=XP_012262211.1;ID=cds-XP_012262211.1;Dbxref=GeneID:105689628%2CGenbank:XP_012262211.1;Parent=rna-XM_012406788.2
NW_020311370.1	Gnomon	CDS	118608	118744	.	+	0	Name=XP_012262211.1;ID=cds-XP_012262211.1;Dbxref=GeneID:105689628%2CGenbank:XP_012262211.1;Parent=rna-XM_012406788.2
NW_020311370.1	Gnomon	CDS	120057	120202	.	+	0	Name=XP_012262211.1;ID=cds-XP_012262211.1;Dbxref=GeneID:105689628%2CGenbank:XP_012262211.1;Parent=rna-XM_012406788.2
NW_020311370.1	Gnomon	CDS	121422	121628	.	+	0	Name=XP_012262211.1;ID=cds-XP_012262211.1;Dbxref=GeneID:105689628%2CGenbank:XP_012262211.1;Parent=rna-XM_012406788.2
NW_020311370.1	Gnomon	CDS	121794	122037	.	+	0	Name=XP_012262211.1;ID=cds-XP_012262211.1;Dbxref=GeneID:105689628%2CGenbank:XP_012262211.1;Parent=rna-XM_012406788.2
NW_020311370.1	tRNAscan-SE	gene	11381	11454	.	+	.	Name=Trnat-agu;ID=gene-Trnat-agu-2;Dbxref=GeneID:110117205
NW_020311370.1	Gnomon	exon	202963	204376	.	+	.	ID=exon-XM_012406765.2-11;Dbxref=GeneID:105689617%2CGenbank:XM_012406765.2;Parent=rna-XM_012406765.2
NW_020311370.1	Gnomon	exon	202464	202888	.	+	.	ID=exon-XM_012406765.2-10;Dbxref=GeneID:105689617%2CGenbank:XM_012406765.2;Parent=rna-XM_012406765.2
NW_020311370.1	Gnomon	exon	205639	207947	.	+	.	ID=exon-XM_012406765.2-15;Dbxref=GeneID:105689617%2CGenbank:XM_012406765.2;Parent=rna-XM_012406765.2
NW_020311370.1	Gnomon	exon	205361	205548	.	+	.	ID=exon-XM_012406765.2-14;Dbxref=GeneID:105689617%2CGenbank:XM_012406765.2;Parent=rna-XM_012406765.2
NW_020311370.1	Gnomon	exon	204727	204980	.	+	.	ID=exon-XM_012406765.2-13;Dbxref=GeneID:105689617%2CGenbank:XM_012406765.2;Parent=rna-XM_012406765.2
NW_020311370.1	Gnomon	exon	204461	204636	.	+	.	ID=exon-XM_012406765.2-12;Dbxref=GeneID:105689617%2CGenbank:XM_012406765.2;Parent=rna-XM_012406765.2
NW_020311370.1	Gnomon	mRNA	86210	123983	.	+	.	Name=XM_012406787.2;ID=rna-XM_012406787.2;Dbxref=GeneID:105689628%2CGenbank:XM_012406787.2;Parent=gene-LOC105689628
NW_020311370.1	Gnomon	mRNA	210967	211852	.	-	.	Name=XM_012406761.1;ID=rna-XM_012406761.1;Dbxref=GeneID:105689615%2CGenbank:XM_012406761.1;Parent=gene-LOC105689615
NW_020311370.1	Gnomon	exon	159339	159473	.	+	.	ID=exon-XM_020854406.1-3;Dbxref=GeneID:105689606%2CGenbank:XM_020854406.1;Parent=rna-XM_020854406.1
NW_020311370.1	Gnomon	exon	152034	152187	.	+	.	ID=exon-XM_020854406.1-2;Dbxref=GeneID:105689606%2CGenbank:XM_020854406.1;Parent=rna-XM_020854406.1
NW_020311370.1	Gnomon	exon	142404	143003	.	+	.	ID=exon-XM_020854406.1-1;Dbxref=GeneID:105689606%2CGenbank:XM_020854406.1;Parent=rna-XM_020854406.1
NW_020311370.1	Gnomon	exon	178634	178799	.	+	.	ID=exon-XM_020854406.1-7;Dbxref=GeneID:105689606%2CGenbank:XM_020854406.1;Parent=rna-XM_020854406.1
NW_020311370.1	Gnomon	exon	173975	174121	.	+	.	ID=exon-XM_020854406.1-6;Dbxref=GeneID:105689606%2CGenbank:XM_020854406.1;Parent=rna-XM_020854406.1
NW_020311370.1	Gnomon	exon	173265	173422	.	+	.	ID=exon-XM_020854406.1-5;Dbxref=GeneID:105689606%2CGenbank:XM_020854406.1;Parent=rna-XM_020854406.1
NW_020311370.1	Gnomon	exon	162263	162498	.	+	.	ID=exon-XM_020854406.1-4;Dbxref=GeneID:105689606%2CGenbank:XM_020854406.1;Parent=rna-XM_020854406.1
NW_020311370.1	Gnomon	exon	179166	179319	.	+	.	ID=exon-XM_020854406.1-9;Dbxref=GeneID:105689606%2CGenbank:XM_020854406.1;Parent=rna-XM_020854406.1
NW_020311370.1	Gnomon	exon	178955	179080	.	+	.	ID=exon-XM_020854406.1-8;Dbxref=GeneID:105689606%2CGenbank:XM_020854406.1;Parent=rna-XM_020854406.1
NW_020311370.1	Gnomon	mRNA	86210	123983	.	+	.	Name=XM_012406788.2;ID=rna-XM_012406788.2;Dbxref=GeneID:105689628%2CGenbank:XM_012406788.2;Parent=gene-LOC105689628
NW_020311370.1	tRNAscan-SE	tRNA	11140	11212	.	+	.	ID=rna-Trnaa-agc-7;Dbxref=GeneID:110117204;Note=transfer RNA alanine (anticodon AGC);Parent=gene-Trnaa-agc-7
NW_020311370.1	tRNAscan-SE	exon	11381	11454	.	+	.	ID=exon-Trnat-agu-2-1;Dbxref=GeneID:110117205;Note=transfer RNA threonine (anticodon AGU);Parent=rna-Trnat-agu-2
NW_020311370.1	Gnomon	exon	220172	220301	.	+	.	ID=exon-XM_012406749.2-6;Dbxref=GeneID:105689604%2CGenbank:XM_012406749.2;Parent=rna-XM_012406749.2
NW_020311370.1	Gnomon	exon	219922	220041	.	+	.	ID=exon-XM_012406749.2-5;Dbxref=GeneID:105689604%2CGenbank:XM_012406749.2;Parent=rna-XM_012406749.2
NW_020311370.1	Gnomon	exon	221707	221818	.	+	.	ID=exon-XM_012406749.2-8;Dbxref=GeneID:105689604%2CGenbank:XM_012406749.2;Parent=rna-XM_012406749.2
NW_020311370.1	Gnomon	exon	221474	221622	.	+	.	ID=exon-XM_012406749.2-7;Dbxref=GeneID:105689604%2CGenbank:XM_012406749.2;Parent=rna-XM_012406749.2
NW_020311370.1	Gnomon	exon	221915	222126	.	+	.	ID=exon-XM_012406749.2-9;Dbxref=GeneID:105689604%2CGenbank:XM_012406749.2;Parent=rna-XM_012406749.2
NW_020311370.1	Gnomon	exon	218816	218932	.	+	.	ID=exon-XM_012406749.2-2;Dbxref=GeneID:105689604%2CGenbank:XM_012406749.2;Parent=rna-XM_012406749.2
NW_020311370.1	Gnomon	exon	216682	216906	.	+	.	ID=exon-XM_012406749.2-1;Dbxref=GeneID:105689604%2CGenbank:XM_012406749.2;Parent=rna-XM_012406749.2
NW_020311370.1	Gnomon	exon	219721	219834	.	+	.	ID=exon-XM_012406749.2-4;Dbxref=GeneID:105689604%2CGenbank:XM_012406749.2;Parent=rna-XM_012406749.2
NW_020311370.1	Gnomon	exon	219510	219630	.	+	.	ID=exon-XM_012406749.2-3;Dbxref=GeneID:105689604%2CGenbank:XM_012406749.2;Parent=rna-XM_012406749.2
NW_020311370.1	Gnomon	exon	180597	180880	.	+	.	ID=exon-XM_020854407.1-12;Dbxref=GeneID:105689606%2CGenbank:XM_020854407.1;Parent=rna-XM_020854407.1
NW_020311370.1	Gnomon	exon	181006	181296	.	+	.	ID=exon-XM_020854407.1-13;Dbxref=GeneID:105689606%2CGenbank:XM_020854407.1;Parent=rna-XM_020854407.1
NW_020311370.1	Gnomon	exon	181353	181907	.	+	.	ID=exon-XM_020854407.1-14;Dbxref=GeneID:105689606%2CGenbank:XM_020854407.1;Parent=rna-XM_020854407.1
NW_020311370.1	Gnomon	exon	181981	183365	.	+	.	ID=exon-XM_020854407.1-15;Dbxref=GeneID:105689606%2CGenbank:XM_020854407.1;Parent=rna-XM_020854407.1
NW_020311370.1	Gnomon	exon	179938	180147	.	+	.	ID=exon-XM_020854407.1-10;Dbxref=GeneID:105689606%2CGenbank:XM_020854407.1;Parent=rna-XM_020854407.1
NW_020311370.1	Gnomon	exon	180346	180508	.	+	.	ID=exon-XM_020854407.1-11;Dbxref=GeneID:105689606%2CGenbank:XM_020854407.1;Parent=rna-XM_020854407.1
NW_020311370.1	Gnomon	exon	202464	202888	.	+	.	ID=exon-XM_020854417.1-10;Dbxref=GeneID:105689617%2CGenbank:XM_020854417.1;Parent=rna-XM_020854417.1
NW_020311370.1	Gnomon	exon	205361	205548	.	+	.	ID=exon-XM_020854417.1-14;Dbxref=GeneID:105689617%2CGenbank:XM_020854417.1;Parent=rna-XM_020854417.1
NW_020311370.1	Gnomon	exon	204727	204980	.	+	.	ID=exon-XM_020854417.1-13;Dbxref=GeneID:105689617%2CGenbank:XM_020854417.1;Parent=rna-XM_020854417.1
NW_020311370.1	Gnomon	exon	204461	204636	.	+	.	ID=exon-XM_020854417.1-12;Dbxref=GeneID:105689617%2CGenbank:XM_020854417.1;Parent=rna-XM_020854417.1
NW_020311370.1	Gnomon	exon	202963	204376	.	+	.	ID=exon-XM_020854417.1-11;Dbxref=GeneID:105689617%2CGenbank:XM_020854417.1;Parent=rna-XM_020854417.1
NW_020311370.1	Gnomon	exon	205639	207947	.	+	.	ID=exon-XM_020854417.1-15;Dbxref=GeneID:105689617%2CGenbank:XM_020854417.1;Parent=rna-XM_020854417.1
NW_020311370.1	Gnomon	exon	188507	188665	.	+	.	ID=exon-XM_025746119.1-1;Dbxref=GeneID:105689618%2CGenbank:XM_025746119.1;Parent=rna-XM_025746119.1
NW_020311370.1	Gnomon	exon	189557	189691	.	+	.	ID=exon-XM_025746119.1-5;Dbxref=GeneID:105689618%2CGenbank:XM_025746119.1;Parent=rna-XM_025746119.1
NW_020311370.1	Gnomon	exon	189293	189471	.	+	.	ID=exon-XM_025746119.1-4;Dbxref=GeneID:105689618%2CGenbank:XM_025746119.1;Parent=rna-XM_025746119.1
NW_020311370.1	Gnomon	exon	189043	189212	.	+	.	ID=exon-XM_025746119.1-3;Dbxref=GeneID:105689618%2CGenbank:XM_025746119.1;Parent=rna-XM_025746119.1
NW_020311370.1	Gnomon	exon	188747	188958	.	+	.	ID=exon-XM_025746119.1-2;Dbxref=GeneID:105689618%2CGenbank:XM_025746119.1;Parent=rna-XM_025746119.1
NW_020311370.1	Gnomon	exon	191752	192133	.	+	.	ID=exon-XM_025746119.1-9;Dbxref=GeneID:105689618%2CGenbank:XM_025746119.1;Parent=rna-XM_025746119.1
NW_020311370.1	Gnomon	exon	191470	191623	.	+	.	ID=exon-XM_025746119.1-8;Dbxref=GeneID:105689618%2CGenbank:XM_025746119.1;Parent=rna-XM_025746119.1
NW_020311370.1	Gnomon	exon	191236	191389	.	+	.	ID=exon-XM_025746119.1-7;Dbxref=GeneID:105689618%2CGenbank:XM_025746119.1;Parent=rna-XM_025746119.1
NW_020311370.1	Gnomon	exon	189774	189884	.	+	.	ID=exon-XM_025746119.1-6;Dbxref=GeneID:105689618%2CGenbank:XM_025746119.1;Parent=rna-XM_025746119.1
NW_020311370.1	Gnomon	mRNA	187882	193653	.	+	.	Name=XM_012406770.2;ID=rna-XM_012406770.2;Dbxref=GeneID:105689618%2CGenbank:XM_012406770.2;Parent=gene-LOC105689618
NW_020311370.1	tRNAscan-SE	tRNA	72481	72553	.	-	.	ID=rna-Trnat-ugu-2;Dbxref=GeneID:110117206;Note=transfer RNA threonine (anticodon UGU);Parent=gene-Trnat-ugu-2
NW_020311370.1	Gnomon	exon	222196	222396	.	+	.	ID=exon-XM_012406749.2-10;Dbxref=GeneID:105689604%2CGenbank:XM_012406749.2;Parent=rna-XM_012406749.2
NW_020311370.1	Gnomon	exon	222930	223629	.	+	.	ID=exon-XM_012406749.2-11;Dbxref=GeneID:105689604%2CGenbank:XM_012406749.2;Parent=rna-XM_012406749.2
NW_020311370.1	Gnomon	exon	199398	200954	.	+	.	ID=exon-XM_012406767.2-8;Dbxref=GeneID:105689617%2CGenbank:XM_012406767.2;Parent=rna-XM_012406767.2
NW_020311370.1	Gnomon	exon	197507	199292	.	+	.	ID=exon-XM_012406767.2-7;Dbxref=GeneID:105689617%2CGenbank:XM_012406767.2;Parent=rna-XM_012406767.2
NW_020311370.1	Gnomon	exon	197075	197414	.	+	.	ID=exon-XM_012406767.2-6;Dbxref=GeneID:105689617%2CGenbank:XM_012406767.2;Parent=rna-XM_012406767.2
NW_020311370.1	Gnomon	exon	196783	196967	.	+	.	ID=exon-XM_012406767.2-5;Dbxref=GeneID:105689617%2CGenbank:XM_012406767.2;Parent=rna-XM_012406767.2
NW_020311370.1	Gnomon	exon	196432	196709	.	+	.	ID=exon-XM_012406767.2-4;Dbxref=GeneID:105689617%2CGenbank:XM_012406767.2;Parent=rna-XM_012406767.2
NW_020311370.1	Gnomon	exon	195615	195778	.	+	.	ID=exon-XM_012406767.2-3;Dbxref=GeneID:105689617%2CGenbank:XM_012406767.2;Parent=rna-XM_012406767.2
NW_020311370.1	Gnomon	exon	195248	195534	.	+	.	ID=exon-XM_012406767.2-2;Dbxref=GeneID:105689617%2CGenbank:XM_012406767.2;Parent=rna-XM_012406767.2
NW_020311370.1	Gnomon	exon	195000	195078	.	+	.	ID=exon-XM_012406767.2-1;Dbxref=GeneID:105689617%2CGenbank:XM_012406767.2;Parent=rna-XM_012406767.2
NW_020311370.1	Gnomon	exon	201024	202364	.	+	.	ID=exon-XM_012406767.2-9;Dbxref=GeneID:105689617%2CGenbank:XM_012406767.2;Parent=rna-XM_012406767.2
NW_020311370.1	Gnomon	exon	179938	180147	.	+	.	ID=exon-XM_020854410.1-11;Dbxref=GeneID:105689606%2CGenbank:XM_020854410.1;Parent=rna-XM_020854410.1
NW_020311370.1	Gnomon	exon	179579	179833	.	+	.	ID=exon-XM_020854410.1-10;Dbxref=GeneID:105689606%2CGenbank:XM_020854410.1;Parent=rna-XM_020854410.1
NW_020311370.1	Gnomon	exon	180597	180880	.	+	.	ID=exon-XM_020854410.1-13;Dbxref=GeneID:105689606%2CGenbank:XM_020854410.1;Parent=rna-XM_020854410.1
NW_020311370.1	Gnomon	exon	180346	180508	.	+	.	ID=exon-XM_020854410.1-12;Dbxref=GeneID:105689606%2CGenbank:XM_020854410.1;Parent=rna-XM_020854410.1
NW_020311370.1	Gnomon	exon	181353	181907	.	+	.	ID=exon-XM_020854410.1-15;Dbxref=GeneID:105689606%2CGenbank:XM_020854410.1;Parent=rna-XM_020854410.1
NW_020311370.1	Gnomon	exon	181006	181296	.	+	.	ID=exon-XM_020854410.1-14;Dbxref=GeneID:105689606%2CGenbank:XM_020854410.1;Parent=rna-XM_020854410.1
NW_020311370.1	Gnomon	exon	181981	183365	.	+	.	ID=exon-XM_020854410.1-16;Dbxref=GeneID:105689606%2CGenbank:XM_020854410.1;Parent=rna-XM_020854410.1
NW_020311370.1	Gnomon	exon	60947	61139	.	+	.	ID=exon-XM_020854400.1-4;Dbxref=GeneID:105689591%2CGenbank:XM_020854400.1;Parent=rna-XM_020854400.1
NW_020311370.1	Gnomon	exon	61826	61992	.	+	.	ID=exon-XM_020854400.1-5;Dbxref=GeneID:105689591%2CGenbank:XM_020854400.1;Parent=rna-XM_020854400.1
NW_020311370.1	Gnomon	exon	59923	60097	.	+	.	ID=exon-XM_020854400.1-2;Dbxref=GeneID:105689591%2CGenbank:XM_020854400.1;Parent=rna-XM_020854400.1
NW_020311370.1	Gnomon	exon	60404	60615	.	+	.	ID=exon-XM_020854400.1-3;Dbxref=GeneID:105689591%2CGenbank:XM_020854400.1;Parent=rna-XM_020854400.1
NW_020311370.1	Gnomon	exon	59383	59785	.	+	.	ID=exon-XM_020854400.1-1;Dbxref=GeneID:105689591%2CGenbank:XM_020854400.1;Parent=rna-XM_020854400.1
NW_020311370.1	Gnomon	exon	63602	63817	.	+	.	ID=exon-XM_020854400.1-6;Dbxref=GeneID:105689591%2CGenbank:XM_020854400.1;Parent=rna-XM_020854400.1
NW_020311370.1	Gnomon	exon	63924	64606	.	+	.	ID=exon-XM_020854400.1-7;Dbxref=GeneID:105689591%2CGenbank:XM_020854400.1;Parent=rna-XM_020854400.1
NW_020311370.1	Gnomon	exon	197075	197414	.	+	.	ID=exon-XM_020854417.1-6;Dbxref=GeneID:105689617%2CGenbank:XM_020854417.1;Parent=rna-XM_020854417.1
NW_020311370.1	Gnomon	exon	197507	199292	.	+	.	ID=exon-XM_020854417.1-7;Dbxref=GeneID:105689617%2CGenbank:XM_020854417.1;Parent=rna-XM_020854417.1
NW_020311370.1	Gnomon	exon	196432	196709	.	+	.	ID=exon-XM_020854417.1-4;Dbxref=GeneID:105689617%2CGenbank:XM_020854417.1;Parent=rna-XM_020854417.1
NW_020311370.1	Gnomon	exon	196783	196967	.	+	.	ID=exon-XM_020854417.1-5;Dbxref=GeneID:105689617%2CGenbank:XM_020854417.1;Parent=rna-XM_020854417.1
NW_020311370.1	Gnomon	exon	195248	195534	.	+	.	ID=exon-XM_020854417.1-2;Dbxref=GeneID:105689617%2CGenbank:XM_020854417.1;Parent=rna-XM_020854417.1
NW_020311370.1	Gnomon	exon	195615	195778	.	+	.	ID=exon-XM_020854417.1-3;Dbxref=GeneID:105689617%2CGenbank:XM_020854417.1;Parent=rna-XM_020854417.1
NW_020311370.1	Gnomon	exon	194965	195026	.	+	.	ID=exon-XM_020854417.1-1;Dbxref=GeneID:105689617%2CGenbank:XM_020854417.1;Parent=rna-XM_020854417.1
NW_020311370.1	Gnomon	exon	199398	200954	.	+	.	ID=exon-XM_020854417.1-8;Dbxref=GeneID:105689617%2CGenbank:XM_020854417.1;Parent=rna-XM_020854417.1
NW_020311370.1	Gnomon	exon	201024	202364	.	+	.	ID=exon-XM_020854417.1-9;Dbxref=GeneID:105689617%2CGenbank:XM_020854417.1;Parent=rna-XM_020854417.1
NW_020311370.1	Gnomon	mRNA	31677	64606	.	+	.	Name=XM_020854398.2;ID=rna-XM_020854398.2;Dbxref=GeneID:105689591%2CGenbank:XM_020854398.2;Parent=gene-LOC105689591
NW_020311370.1	Gnomon	exon	191470	191623	.	+	.	ID=exon-XM_012406770.2-9;Dbxref=GeneID:105689618%2CGenbank:XM_012406770.2;Parent=rna-XM_012406770.2
NW_020311370.1	Gnomon	exon	188529	188665	.	+	.	ID=exon-XM_012406770.2-2;Dbxref=GeneID:105689618%2CGenbank:XM_012406770.2;Parent=rna-XM_012406770.2
NW_020311370.1	Gnomon	exon	187882	188142	.	+	.	ID=exon-XM_012406770.2-1;Dbxref=GeneID:105689618%2CGenbank:XM_012406770.2;Parent=rna-XM_012406770.2
NW_020311370.1	Gnomon	exon	189043	189212	.	+	.	ID=exon-XM_012406770.2-4;Dbxref=GeneID:105689618%2CGenbank:XM_012406770.2;Parent=rna-XM_012406770.2
NW_020311370.1	Gnomon	exon	188747	188958	.	+	.	ID=exon-XM_012406770.2-3;Dbxref=GeneID:105689618%2CGenbank:XM_012406770.2;Parent=rna-XM_012406770.2
NW_020311370.1	Gnomon	exon	189557	189691	.	+	.	ID=exon-XM_012406770.2-6;Dbxref=GeneID:105689618%2CGenbank:XM_012406770.2;Parent=rna-XM_012406770.2
NW_020311370.1	Gnomon	exon	189293	189471	.	+	.	ID=exon-XM_012406770.2-5;Dbxref=GeneID:105689618%2CGenbank:XM_012406770.2;Parent=rna-XM_012406770.2
NW_020311370.1	Gnomon	exon	191236	191389	.	+	.	ID=exon-XM_012406770.2-8;Dbxref=GeneID:105689618%2CGenbank:XM_012406770.2;Parent=rna-XM_012406770.2
NW_020311370.1	Gnomon	exon	189774	189884	.	+	.	ID=exon-XM_012406770.2-7;Dbxref=GeneID:105689618%2CGenbank:XM_012406770.2;Parent=rna-XM_012406770.2
NW_020311370.1	Gnomon	mRNA	169435	183365	.	+	.	Name=XM_020854408.1;ID=rna-XM_020854408.1;Dbxref=GeneID:105689606%2CGenbank:XM_020854408.1;Parent=gene-LOC105689606
NW_020311370.1	tRNAscan-SE	exon	7876	7947	.	+	.	ID=exon-Trnap-cgg-1;Dbxref=GeneID:110117203;Note=transfer RNA proline (anticodon CGG);Parent=rna-Trnap-cgg
NW_020311370.1	Gnomon	mRNA	31677	64606	.	+	.	Name=XM_020854399.2;ID=rna-XM_020854399.2;Dbxref=GeneID:105689591%2CGenbank:XM_020854399.2;Parent=gene-LOC105689591
NW_020311370.1	Gnomon	mRNA	169322	183365	.	+	.	Name=XM_020854409.1;ID=rna-XM_020854409.1;Dbxref=GeneID:105689606%2CGenbank:XM_020854409.1;Parent=gene-LOC105689606
NW_020311370.1	Gnomon	exon	224801	224861	.	-	.	ID=exon-XM_012406734.2-7;Dbxref=GeneID:105689595%2CGenbank:XM_012406734.2;Parent=rna-XM_012406734.2
NW_020311370.1	Gnomon	exon	225144	225422	.	-	.	ID=exon-XM_012406734.2-5;Dbxref=GeneID:105689595%2CGenbank:XM_012406734.2;Parent=rna-XM_012406734.2
NW_020311370.1	Gnomon	exon	224948	225080	.	-	.	ID=exon-XM_012406734.2-6;Dbxref=GeneID:105689595%2CGenbank:XM_012406734.2;Parent=rna-XM_012406734.2
NW_020311370.1	Gnomon	exon	226149	226499	.	-	.	ID=exon-XM_012406734.2-3;Dbxref=GeneID:105689595%2CGenbank:XM_012406734.2;Parent=rna-XM_012406734.2
NW_020311370.1	Gnomon	exon	225520	226040	.	-	.	ID=exon-XM_012406734.2-4;Dbxref=GeneID:105689595%2CGenbank:XM_012406734.2;Parent=rna-XM_012406734.2
NW_020311370.1	Gnomon	exon	226949	227088	.	-	.	ID=exon-XM_012406734.2-1;Dbxref=GeneID:105689595%2CGenbank:XM_012406734.2;Parent=rna-XM_012406734.2
NW_020311370.1	Gnomon	exon	226584	226814	.	-	.	ID=exon-XM_012406734.2-2;Dbxref=GeneID:105689595%2CGenbank:XM_012406734.2;Parent=rna-XM_012406734.2
NW_020311370.1	Gnomon	exon	199398	200954	.	+	.	ID=exon-XM_012406764.2-8;Dbxref=GeneID:105689617%2CGenbank:XM_012406764.2;Parent=rna-XM_012406764.2
NW_020311370.1	Gnomon	exon	201024	202364	.	+	.	ID=exon-XM_012406764.2-9;Dbxref=GeneID:105689617%2CGenbank:XM_012406764.2;Parent=rna-XM_012406764.2
NW_020311370.1	Gnomon	exon	196432	196709	.	+	.	ID=exon-XM_012406764.2-4;Dbxref=GeneID:105689617%2CGenbank:XM_012406764.2;Parent=rna-XM_012406764.2
NW_020311370.1	Gnomon	exon	196783	196967	.	+	.	ID=exon-XM_012406764.2-5;Dbxref=GeneID:105689617%2CGenbank:XM_012406764.2;Parent=rna-XM_012406764.2
NW_020311370.1	Gnomon	exon	197075	197414	.	+	.	ID=exon-XM_012406764.2-6;Dbxref=GeneID:105689617%2CGenbank:XM_012406764.2;Parent=rna-XM_012406764.2
NW_020311370.1	Gnomon	exon	197507	199292	.	+	.	ID=exon-XM_012406764.2-7;Dbxref=GeneID:105689617%2CGenbank:XM_012406764.2;Parent=rna-XM_012406764.2
NW_020311370.1	Gnomon	exon	194713	194941	.	+	.	ID=exon-XM_012406764.2-1;Dbxref=GeneID:105689617%2CGenbank:XM_012406764.2;Parent=rna-XM_012406764.2
NW_020311370.1	Gnomon	exon	195248	195534	.	+	.	ID=exon-XM_012406764.2-2;Dbxref=GeneID:105689617%2CGenbank:XM_012406764.2;Parent=rna-XM_012406764.2
NW_020311370.1	Gnomon	exon	195615	195778	.	+	.	ID=exon-XM_012406764.2-3;Dbxref=GeneID:105689617%2CGenbank:XM_012406764.2;Parent=rna-XM_012406764.2
NW_020311370.1	Gnomon	exon	192211	192638	.	+	.	ID=exon-XM_025746119.1-10;Dbxref=GeneID:105689618%2CGenbank:XM_025746119.1;Parent=rna-XM_025746119.1
NW_020311370.1	Gnomon	exon	192708	192852	.	+	.	ID=exon-XM_025746119.1-11;Dbxref=GeneID:105689618%2CGenbank:XM_025746119.1;Parent=rna-XM_025746119.1
NW_020311370.1	Gnomon	exon	192936	193653	.	+	.	ID=exon-XM_025746119.1-12;Dbxref=GeneID:105689618%2CGenbank:XM_025746119.1;Parent=rna-XM_025746119.1
NW_020311370.1	Gnomon	exon	63602	63817	.	+	.	ID=exon-XM_020854399.2-6;Dbxref=GeneID:105689591%2CGenbank:XM_020854399.2;Parent=rna-XM_020854399.2
NW_020311370.1	Gnomon	exon	63924	64606	.	+	.	ID=exon-XM_020854399.2-7;Dbxref=GeneID:105689591%2CGenbank:XM_020854399.2;Parent=rna-XM_020854399.2
NW_020311370.1	Gnomon	exon	31677	33495	.	+	.	ID=exon-XM_020854399.2-1;Dbxref=GeneID:105689591%2CGenbank:XM_020854399.2;Parent=rna-XM_020854399.2
NW_020311370.1	Gnomon	exon	60947	61139	.	+	.	ID=exon-XM_020854399.2-4;Dbxref=GeneID:105689591%2CGenbank:XM_020854399.2;Parent=rna-XM_020854399.2
NW_020311370.1	Gnomon	exon	61826	61992	.	+	.	ID=exon-XM_020854399.2-5;Dbxref=GeneID:105689591%2CGenbank:XM_020854399.2;Parent=rna-XM_020854399.2
NW_020311370.1	Gnomon	exon	59923	60097	.	+	.	ID=exon-XM_020854399.2-2;Dbxref=GeneID:105689591%2CGenbank:XM_020854399.2;Parent=rna-XM_020854399.2
NW_020311370.1	Gnomon	exon	60413	60615	.	+	.	ID=exon-XM_020854399.2-3;Dbxref=GeneID:105689591%2CGenbank:XM_020854399.2;Parent=rna-XM_020854399.2
NW_020311370.1	Gnomon	exon	179166	179319	.	+	.	ID=exon-XM_020854411.1-7;Dbxref=GeneID:105689606%2CGenbank:XM_020854411.1;Parent=rna-XM_020854411.1
NW_020311370.1	Gnomon	exon	178955	179080	.	+	.	ID=exon-XM_020854411.1-6;Dbxref=GeneID:105689606%2CGenbank:XM_020854411.1;Parent=rna-XM_020854411.1
NW_020311370.1	Gnomon	exon	179579	179833	.	+	.	ID=exon-XM_020854411.1-9;Dbxref=GeneID:105689606%2CGenbank:XM_020854411.1;Parent=rna-XM_020854411.1
NW_020311370.1	Gnomon	exon	179414	179474	.	+	.	ID=exon-XM_020854411.1-8;Dbxref=GeneID:105689606%2CGenbank:XM_020854411.1;Parent=rna-XM_020854411.1
NW_020311370.1	Gnomon	mRNA	142404	183365	.	+	.	Name=XM_020854406.1;ID=rna-XM_020854406.1;Dbxref=GeneID:105689606%2CGenbank:XM_020854406.1;Parent=gene-LOC105689606
NW_020311370.1	Gnomon	exon	170272	170284	.	+	.	ID=exon-XM_020854411.1-1;Dbxref=GeneID:105689606%2CGenbank:XM_020854411.1;Parent=rna-XM_020854411.1
NW_020311370.1	Gnomon	exon	173265	173422	.	+	.	ID=exon-XM_020854411.1-3;Dbxref=GeneID:105689606%2CGenbank:XM_020854411.1;Parent=rna-XM_020854411.1
NW_020311370.1	Gnomon	exon	172892	173105	.	+	.	ID=exon-XM_020854411.1-2;Dbxref=GeneID:105689606%2CGenbank:XM_020854411.1;Parent=rna-XM_020854411.1
NW_020311370.1	Gnomon	exon	178634	178799	.	+	.	ID=exon-XM_020854411.1-5;Dbxref=GeneID:105689606%2CGenbank:XM_020854411.1;Parent=rna-XM_020854411.1
NW_020311370.1	Gnomon	exon	173975	174121	.	+	.	ID=exon-XM_020854411.1-4;Dbxref=GeneID:105689606%2CGenbank:XM_020854411.1;Parent=rna-XM_020854411.1
NW_020311370.1	Gnomon	CDS	188627	188665	.	+	0	Name=XP_012262193.1;ID=cds-XP_012262193.1;Dbxref=GeneID:105689618%2CGenbank:XP_012262193.1;Parent=rna-XM_012406770.2
NW_020311370.1	Gnomon	CDS	188747	188958	.	+	0	Name=XP_012262193.1;ID=cds-XP_012262193.1;Dbxref=GeneID:105689618%2CGenbank:XP_012262193.1;Parent=rna-XM_012406770.2
NW_020311370.1	Gnomon	CDS	189043	189212	.	+	0	Name=XP_012262193.1;ID=cds-XP_012262193.1;Dbxref=GeneID:105689618%2CGenbank:XP_012262193.1;Parent=rna-XM_012406770.2
NW_020311370.1	Gnomon	CDS	189293	189471	.	+	0	Name=XP_012262193.1;ID=cds-XP_012262193.1;Dbxref=GeneID:105689618%2CGenbank:XP_012262193.1;Parent=rna-XM_012406770.2
NW_020311370.1	Gnomon	CDS	189557	189691	.	+	0	Name=XP_012262193.1;ID=cds-XP_012262193.1;Dbxref=GeneID:105689618%2CGenbank:XP_012262193.1;Parent=rna-XM_012406770.2
NW_020311370.1	Gnomon	CDS	189774	189884	.	+	0	Name=XP_012262193.1;ID=cds-XP_012262193.1;Dbxref=GeneID:105689618%2CGenbank:XP_012262193.1;Parent=rna-XM_012406770.2
NW_020311370.1	Gnomon	CDS	191236	191389	.	+	0	Name=XP_012262193.1;ID=cds-XP_012262193.1;Dbxref=GeneID:105689618%2CGenbank:XP_012262193.1;Parent=rna-XM_012406770.2
NW_020311370.1	Gnomon	CDS	191470	191623	.	+	0	Name=XP_012262193.1;ID=cds-XP_012262193.1;Dbxref=GeneID:105689618%2CGenbank:XP_012262193.1;Parent=rna-XM_012406770.2
NW_020311370.1	Gnomon	CDS	191752	192133	.	+	0	Name=XP_012262193.1;ID=cds-XP_012262193.1;Dbxref=GeneID:105689618%2CGenbank:XP_012262193.1;Parent=rna-XM_012406770.2
NW_020311370.1	Gnomon	CDS	192211	192638	.	+	0	Name=XP_012262193.1;ID=cds-XP_012262193.1;Dbxref=GeneID:105689618%2CGenbank:XP_012262193.1;Parent=rna-XM_012406770.2
NW_020311370.1	Gnomon	CDS	192708	192852	.	+	0	Name=XP_012262193.1;ID=cds-XP_012262193.1;Dbxref=GeneID:105689618%2CGenbank:XP_012262193.1;Parent=rna-XM_012406770.2
NW_020311370.1	Gnomon	CDS	192936	193232	.	+	0	Name=XP_012262193.1;ID=cds-XP_012262193.1;Dbxref=GeneID:105689618%2CGenbank:XP_012262193.1;Parent=rna-XM_012406770.2
NW_020311370.1	Gnomon	mRNA	169322	183365	.	+	.	Name=XM_020854407.1;ID=rna-XM_020854407.1;Dbxref=GeneID:105689606%2CGenbank:XM_020854407.1;Parent=gene-LOC105689606
NW_020311370.1	Gnomon	mRNA	31677	64606	.	+	.	Name=XM_020854397.2;ID=rna-XM_020854397.2;Dbxref=GeneID:105689591%2CGenbank:XM_020854397.2;Parent=gene-LOC105689591
NW_020311370.1	Gnomon	exon	188529	188665	.	+	.	ID=exon-XM_012406769.2-2;Dbxref=GeneID:105689618%2CGenbank:XM_012406769.2;Parent=rna-XM_012406769.2
NW_020311370.1	Gnomon	exon	185244	185352	.	+	.	ID=exon-XM_012406769.2-1;Dbxref=GeneID:105689618%2CGenbank:XM_012406769.2;Parent=rna-XM_012406769.2
NW_020311370.1	Gnomon	exon	189557	189691	.	+	.	ID=exon-XM_012406769.2-6;Dbxref=GeneID:105689618%2CGenbank:XM_012406769.2;Parent=rna-XM_012406769.2
NW_020311370.1	Gnomon	exon	189293	189471	.	+	.	ID=exon-XM_012406769.2-5;Dbxref=GeneID:105689618%2CGenbank:XM_012406769.2;Parent=rna-XM_012406769.2
NW_020311370.1	Gnomon	exon	189043	189212	.	+	.	ID=exon-XM_012406769.2-4;Dbxref=GeneID:105689618%2CGenbank:XM_012406769.2;Parent=rna-XM_012406769.2
NW_020311370.1	Gnomon	exon	188747	188958	.	+	.	ID=exon-XM_012406769.2-3;Dbxref=GeneID:105689618%2CGenbank:XM_012406769.2;Parent=rna-XM_012406769.2
NW_020311370.1	Gnomon	exon	191470	191623	.	+	.	ID=exon-XM_012406769.2-9;Dbxref=GeneID:105689618%2CGenbank:XM_012406769.2;Parent=rna-XM_012406769.2
NW_020311370.1	Gnomon	exon	191236	191389	.	+	.	ID=exon-XM_012406769.2-8;Dbxref=GeneID:105689618%2CGenbank:XM_012406769.2;Parent=rna-XM_012406769.2
NW_020311370.1	Gnomon	exon	189774	189884	.	+	.	ID=exon-XM_012406769.2-7;Dbxref=GeneID:105689618%2CGenbank:XM_012406769.2;Parent=rna-XM_012406769.2
NW_020311370.1	Gnomon	exon	202464	202888	.	+	.	ID=exon-XM_012406766.2-10;Dbxref=GeneID:105689617%2CGenbank:XM_012406766.2;Parent=rna-XM_012406766.2
NW_020311370.1	Gnomon	exon	202963	204376	.	+	.	ID=exon-XM_012406766.2-11;Dbxref=GeneID:105689617%2CGenbank:XM_012406766.2;Parent=rna-XM_012406766.2
NW_020311370.1	Gnomon	exon	204461	204636	.	+	.	ID=exon-XM_012406766.2-12;Dbxref=GeneID:105689617%2CGenbank:XM_012406766.2;Parent=rna-XM_012406766.2
NW_020311370.1	Gnomon	exon	204727	204980	.	+	.	ID=exon-XM_012406766.2-13;Dbxref=GeneID:105689617%2CGenbank:XM_012406766.2;Parent=rna-XM_012406766.2
NW_020311370.1	Gnomon	exon	205361	205548	.	+	.	ID=exon-XM_012406766.2-14;Dbxref=GeneID:105689617%2CGenbank:XM_012406766.2;Parent=rna-XM_012406766.2
NW_020311370.1	Gnomon	exon	205639	207947	.	+	.	ID=exon-XM_012406766.2-15;Dbxref=GeneID:105689617%2CGenbank:XM_012406766.2;Parent=rna-XM_012406766.2
NW_020311370.1	Gnomon	exon	86210	87560	.	+	.	ID=exon-XM_012406787.2-1;Dbxref=GeneID:105689628%2CGenbank:XM_012406787.2;Parent=rna-XM_012406787.2
NW_020311370.1	Gnomon	exon	118153	118313	.	+	.	ID=exon-XM_012406787.2-2;Dbxref=GeneID:105689628%2CGenbank:XM_012406787.2;Parent=rna-XM_012406787.2
NW_020311370.1	Gnomon	exon	118608	118744	.	+	.	ID=exon-XM_012406787.2-3;Dbxref=GeneID:105689628%2CGenbank:XM_012406787.2;Parent=rna-XM_012406787.2
NW_020311370.1	Gnomon	exon	120057	120202	.	+	.	ID=exon-XM_012406787.2-4;Dbxref=GeneID:105689628%2CGenbank:XM_012406787.2;Parent=rna-XM_012406787.2
NW_020311370.1	Gnomon	exon	121422	121628	.	+	.	ID=exon-XM_012406787.2-5;Dbxref=GeneID:105689628%2CGenbank:XM_012406787.2;Parent=rna-XM_012406787.2
NW_020311370.1	Gnomon	exon	121794	123983	.	+	.	ID=exon-XM_012406787.2-6;Dbxref=GeneID:105689628%2CGenbank:XM_012406787.2;Parent=rna-XM_012406787.2
NW_020311370.1	tRNAscan-SE	tRNA	11381	11454	.	+	.	ID=rna-Trnat-agu-2;Dbxref=GeneID:110117205;Note=transfer RNA threonine (anticodon AGU);Parent=gene-Trnat-agu-2
NW_020311370.1	Gnomon	exon	179414	179474	.	+	.	ID=exon-XM_020854410.1-9;Dbxref=GeneID:105689606%2CGenbank:XM_020854410.1;Parent=rna-XM_020854410.1
NW_020311370.1	Gnomon	exon	179166	179319	.	+	.	ID=exon-XM_020854410.1-8;Dbxref=GeneID:105689606%2CGenbank:XM_020854410.1;Parent=rna-XM_020854410.1
NW_020311370.1	Gnomon	exon	178955	179080	.	+	.	ID=exon-XM_020854410.1-7;Dbxref=GeneID:105689606%2CGenbank:XM_020854410.1;Parent=rna-XM_020854410.1
NW_020311370.1	Gnomon	exon	170351	170477	.	+	.	ID=exon-XM_020854410.1-2;Dbxref=GeneID:105689606%2CGenbank:XM_020854410.1;Parent=rna-XM_020854410.1
NW_020311370.1	Gnomon	exon	170239	170250	.	+	.	ID=exon-XM_020854410.1-1;Dbxref=GeneID:105689606%2CGenbank:XM_020854410.1;Parent=rna-XM_020854410.1
NW_020311370.1	Gnomon	exon	178634	178799	.	+	.	ID=exon-XM_020854410.1-6;Dbxref=GeneID:105689606%2CGenbank:XM_020854410.1;Parent=rna-XM_020854410.1
NW_020311370.1	Gnomon	exon	173975	174121	.	+	.	ID=exon-XM_020854410.1-5;Dbxref=GeneID:105689606%2CGenbank:XM_020854410.1;Parent=rna-XM_020854410.1
NW_020311370.1	Gnomon	exon	173265	173422	.	+	.	ID=exon-XM_020854410.1-4;Dbxref=GeneID:105689606%2CGenbank:XM_020854410.1;Parent=rna-XM_020854410.1
NW_020311370.1	Gnomon	exon	172892	173105	.	+	.	ID=exon-XM_020854410.1-3;Dbxref=GeneID:105689606%2CGenbank:XM_020854410.1;Parent=rna-XM_020854410.1
NW_020311370.1	Gnomon	exon	192211	192638	.	+	.	ID=exon-XM_012406770.2-11;Dbxref=GeneID:105689618%2CGenbank:XM_012406770.2;Parent=rna-XM_012406770.2
NW_020311370.1	Gnomon	exon	191752	192133	.	+	.	ID=exon-XM_012406770.2-10;Dbxref=GeneID:105689618%2CGenbank:XM_012406770.2;Parent=rna-XM_012406770.2
NW_020311370.1	Gnomon	exon	192936	193653	.	+	.	ID=exon-XM_012406770.2-13;Dbxref=GeneID:105689618%2CGenbank:XM_012406770.2;Parent=rna-XM_012406770.2
NW_020311370.1	Gnomon	exon	192708	192852	.	+	.	ID=exon-XM_012406770.2-12;Dbxref=GeneID:105689618%2CGenbank:XM_012406770.2;Parent=rna-XM_012406770.2
NW_020311370.1	Gnomon	exon	179579	179833	.	+	.	ID=exon-XM_020854409.1-9;Dbxref=GeneID:105689606%2CGenbank:XM_020854409.1;Parent=rna-XM_020854409.1
NW_020311370.1	Gnomon	exon	178955	179080	.	+	.	ID=exon-XM_020854409.1-6;Dbxref=GeneID:105689606%2CGenbank:XM_020854409.1;Parent=rna-XM_020854409.1
NW_020311370.1	Gnomon	exon	178634	178799	.	+	.	ID=exon-XM_020854409.1-5;Dbxref=GeneID:105689606%2CGenbank:XM_020854409.1;Parent=rna-XM_020854409.1
NW_020311370.1	Gnomon	exon	179414	179474	.	+	.	ID=exon-XM_020854409.1-8;Dbxref=GeneID:105689606%2CGenbank:XM_020854409.1;Parent=rna-XM_020854409.1
NW_020311370.1	Gnomon	exon	179166	179319	.	+	.	ID=exon-XM_020854409.1-7;Dbxref=GeneID:105689606%2CGenbank:XM_020854409.1;Parent=rna-XM_020854409.1
NW_020311370.1	Gnomon	exon	172957	173105	.	+	.	ID=exon-XM_020854409.1-2;Dbxref=GeneID:105689606%2CGenbank:XM_020854409.1;Parent=rna-XM_020854409.1
NW_020311370.1	Gnomon	exon	169322	170284	.	+	.	ID=exon-XM_020854409.1-1;Dbxref=GeneID:105689606%2CGenbank:XM_020854409.1;Parent=rna-XM_020854409.1
NW_020311370.1	Gnomon	exon	173975	174121	.	+	.	ID=exon-XM_020854409.1-4;Dbxref=GeneID:105689606%2CGenbank:XM_020854409.1;Parent=rna-XM_020854409.1
NW_020311370.1	Gnomon	exon	173265	173422	.	+	.	ID=exon-XM_020854409.1-3;Dbxref=GeneID:105689606%2CGenbank:XM_020854409.1;Parent=rna-XM_020854409.1
NW_020311370.1	Gnomon	CDS	188627	188665	.	+	0	Name=XP_012262192.1;ID=cds-XP_012262192.1;Dbxref=GeneID:105689618%2CGenbank:XP_012262192.1;Parent=rna-XM_012406769.2
NW_020311370.1	Gnomon	CDS	188747	188958	.	+	0	Name=XP_012262192.1;ID=cds-XP_012262192.1;Dbxref=GeneID:105689618%2CGenbank:XP_012262192.1;Parent=rna-XM_012406769.2
NW_020311370.1	Gnomon	CDS	189043	189212	.	+	0	Name=XP_012262192.1;ID=cds-XP_012262192.1;Dbxref=GeneID:105689618%2CGenbank:XP_012262192.1;Parent=rna-XM_012406769.2
NW_020311370.1	Gnomon	CDS	189293	189471	.	+	0	Name=XP_012262192.1;ID=cds-XP_012262192.1;Dbxref=GeneID:105689618%2CGenbank:XP_012262192.1;Parent=rna-XM_012406769.2
NW_020311370.1	Gnomon	CDS	189557	189691	.	+	0	Name=XP_012262192.1;ID=cds-XP_012262192.1;Dbxref=GeneID:105689618%2CGenbank:XP_012262192.1;Parent=rna-XM_012406769.2
NW_020311370.1	Gnomon	CDS	189774	189884	.	+	0	Name=XP_012262192.1;ID=cds-XP_012262192.1;Dbxref=GeneID:105689618%2CGenbank:XP_012262192.1;Parent=rna-XM_012406769.2
NW_020311370.1	Gnomon	CDS	191236	191389	.	+	0	Name=XP_012262192.1;ID=cds-XP_012262192.1;Dbxref=GeneID:105689618%2CGenbank:XP_012262192.1;Parent=rna-XM_012406769.2
NW_020311370.1	Gnomon	CDS	191470	191623	.	+	0	Name=XP_012262192.1;ID=cds-XP_012262192.1;Dbxref=GeneID:105689618%2CGenbank:XP_012262192.1;Parent=rna-XM_012406769.2
NW_020311370.1	Gnomon	CDS	191752	192133	.	+	0	Name=XP_012262192.1;ID=cds-XP_012262192.1;Dbxref=GeneID:105689618%2CGenbank:XP_012262192.1;Parent=rna-XM_012406769.2
NW_020311370.1	Gnomon	CDS	192211	192638	.	+	0	Name=XP_012262192.1;ID=cds-XP_012262192.1;Dbxref=GeneID:105689618%2CGenbank:XP_012262192.1;Parent=rna-XM_012406769.2
NW_020311370.1	Gnomon	CDS	192708	192852	.	+	0	Name=XP_012262192.1;ID=cds-XP_012262192.1;Dbxref=GeneID:105689618%2CGenbank:XP_012262192.1;Parent=rna-XM_012406769.2
NW_020311370.1	Gnomon	CDS	192936	193232	.	+	0	Name=XP_012262192.1;ID=cds-XP_012262192.1;Dbxref=GeneID:105689618%2CGenbank:XP_012262192.1;Parent=rna-XM_012406769.2
NW_020311370.1	Gnomon	exon	181981	183365	.	+	.	ID=exon-XM_020854411.1-15;Dbxref=GeneID:105689606%2CGenbank:XM_020854411.1;Parent=rna-XM_020854411.1
NW_020311370.1	Gnomon	exon	181006	181296	.	+	.	ID=exon-XM_020854411.1-13;Dbxref=GeneID:105689606%2CGenbank:XM_020854411.1;Parent=rna-XM_020854411.1
NW_020311370.1	Gnomon	exon	181353	181907	.	+	.	ID=exon-XM_020854411.1-14;Dbxref=GeneID:105689606%2CGenbank:XM_020854411.1;Parent=rna-XM_020854411.1
NW_020311370.1	Gnomon	exon	180346	180508	.	+	.	ID=exon-XM_020854411.1-11;Dbxref=GeneID:105689606%2CGenbank:XM_020854411.1;Parent=rna-XM_020854411.1
NW_020311370.1	Gnomon	exon	180597	180880	.	+	.	ID=exon-XM_020854411.1-12;Dbxref=GeneID:105689606%2CGenbank:XM_020854411.1;Parent=rna-XM_020854411.1
NW_020311370.1	Gnomon	exon	179938	180147	.	+	.	ID=exon-XM_020854411.1-10;Dbxref=GeneID:105689606%2CGenbank:XM_020854411.1;Parent=rna-XM_020854411.1
NW_020311370.1	Gnomon	exon	121422	121628	.	+	.	ID=exon-XM_020854404.1-6;Dbxref=GeneID:105689628%2CGenbank:XM_020854404.1;Parent=rna-XM_020854404.1
NW_020311370.1	Gnomon	exon	121794	123983	.	+	.	ID=exon-XM_020854404.1-7;Dbxref=GeneID:105689628%2CGenbank:XM_020854404.1;Parent=rna-XM_020854404.1
NW_020311370.1	Gnomon	exon	118608	118744	.	+	.	ID=exon-XM_020854404.1-4;Dbxref=GeneID:105689628%2CGenbank:XM_020854404.1;Parent=rna-XM_020854404.1
NW_020311370.1	Gnomon	exon	120057	120202	.	+	.	ID=exon-XM_020854404.1-5;Dbxref=GeneID:105689628%2CGenbank:XM_020854404.1;Parent=rna-XM_020854404.1
NW_020311370.1	Gnomon	exon	105345	105346	.	+	.	ID=exon-XM_020854404.1-2;Dbxref=GeneID:105689628%2CGenbank:XM_020854404.1;Parent=rna-XM_020854404.1
NW_020311370.1	Gnomon	exon	118153	118313	.	+	.	ID=exon-XM_020854404.1-3;Dbxref=GeneID:105689628%2CGenbank:XM_020854404.1;Parent=rna-XM_020854404.1
NW_020311370.1	Gnomon	exon	103858	103867	.	+	.	ID=exon-XM_020854404.1-1;Dbxref=GeneID:105689628%2CGenbank:XM_020854404.1;Parent=rna-XM_020854404.1
NW_020311370.1	Gnomon	exon	192211	192638	.	+	.	ID=exon-XM_012406769.2-11;Dbxref=GeneID:105689618%2CGenbank:XM_012406769.2;Parent=rna-XM_012406769.2
NW_020311370.1	Gnomon	exon	191752	192133	.	+	.	ID=exon-XM_012406769.2-10;Dbxref=GeneID:105689618%2CGenbank:XM_012406769.2;Parent=rna-XM_012406769.2
NW_020311370.1	Gnomon	exon	192936	193653	.	+	.	ID=exon-XM_012406769.2-13;Dbxref=GeneID:105689618%2CGenbank:XM_012406769.2;Parent=rna-XM_012406769.2
NW_020311370.1	Gnomon	exon	192708	192852	.	+	.	ID=exon-XM_012406769.2-12;Dbxref=GeneID:105689618%2CGenbank:XM_012406769.2;Parent=rna-XM_012406769.2
NW_020311370.1	RefSeq	region	1	228492	.	+	.	Name=Unknown;ID=NW_020311370.1:1..228492;Dbxref=taxon:37344
NW_020311370.1	Gnomon	CDS	195330	195534	.	+	0	Name=XP_012262190.1;ID=cds-XP_012262190.1;Dbxref=GeneID:105689617%2CGenbank:XP_012262190.1;Parent=rna-XM_012406767.2
NW_020311370.1	Gnomon	CDS	195615	195778	.	+	0	Name=XP_012262190.1;ID=cds-XP_012262190.1;Dbxref=GeneID:105689617%2CGenbank:XP_012262190.1;Parent=rna-XM_012406767.2
NW_020311370.1	Gnomon	CDS	196432	196709	.	+	0	Name=XP_012262190.1;ID=cds-XP_012262190.1;Dbxref=GeneID:105689617%2CGenbank:XP_012262190.1;Parent=rna-XM_012406767.2
NW_020311370.1	Gnomon	CDS	196783	196967	.	+	0	Name=XP_012262190.1;ID=cds-XP_012262190.1;Dbxref=GeneID:105689617%2CGenbank:XP_012262190.1;Parent=rna-XM_012406767.2
NW_020311370.1	Gnomon	CDS	197075	197414	.	+	0	Name=XP_012262190.1;ID=cds-XP_012262190.1;Dbxref=GeneID:105689617%2CGenbank:XP_012262190.1;Parent=rna-XM_012406767.2
NW_020311370.1	Gnomon	CDS	197507	199292	.	+	0	Name=XP_012262190.1;ID=cds-XP_012262190.1;Dbxref=GeneID:105689617%2CGenbank:XP_012262190.1;Parent=rna-XM_012406767.2
NW_020311370.1	Gnomon	CDS	199398	200954	.	+	0	Name=XP_012262190.1;ID=cds-XP_012262190.1;Dbxref=GeneID:105689617%2CGenbank:XP_012262190.1;Parent=rna-XM_012406767.2
NW_020311370.1	Gnomon	CDS	201024	202364	.	+	0	Name=XP_012262190.1;ID=cds-XP_012262190.1;Dbxref=GeneID:105689617%2CGenbank:XP_012262190.1;Parent=rna-XM_012406767.2
NW_020311370.1	Gnomon	CDS	202464	202888	.	+	0	Name=XP_012262190.1;ID=cds-XP_012262190.1;Dbxref=GeneID:105689617%2CGenbank:XP_012262190.1;Parent=rna-XM_012406767.2
NW_020311370.1	Gnomon	CDS	202963	204376	.	+	0	Name=XP_012262190.1;ID=cds-XP_012262190.1;Dbxref=GeneID:105689617%2CGenbank:XP_012262190.1;Parent=rna-XM_012406767.2
NW_020311370.1	Gnomon	CDS	204461	204636	.	+	0	Name=XP_012262190.1;ID=cds-XP_012262190.1;Dbxref=GeneID:105689617%2CGenbank:XP_012262190.1;Parent=rna-XM_012406767.2
NW_020311370.1	Gnomon	CDS	204727	204980	.	+	0	Name=XP_012262190.1;ID=cds-XP_012262190.1;Dbxref=GeneID:105689617%2CGenbank:XP_012262190.1;Parent=rna-XM_012406767.2
NW_020311370.1	Gnomon	CDS	205361	205548	.	+	0	Name=XP_012262190.1;ID=cds-XP_012262190.1;Dbxref=GeneID:105689617%2CGenbank:XP_012262190.1;Parent=rna-XM_012406767.2
NW_020311370.1	Gnomon	CDS	205639	206499	.	+	0	Name=XP_012262190.1;ID=cds-XP_012262190.1;Dbxref=GeneID:105689617%2CGenbank:XP_012262190.1;Parent=rna-XM_012406767.2
NW_020311370.1	tRNAscan-SE	gene	72481	72553	.	-	.	Name=Trnat-ugu;ID=gene-Trnat-ugu-2;Dbxref=GeneID:110117206
NW_020311370.1	Gnomon	exon	5077	5277	.	-	.	ID=exon-XM_012406763.2-7;Dbxref=GeneID:105689616%2CGenbank:XM_012406763.2;Parent=rna-XM_012406763.2
NW_020311370.1	Gnomon	exon	4586	4981	.	-	.	ID=exon-XM_012406763.2-8;Dbxref=GeneID:105689616%2CGenbank:XM_012406763.2;Parent=rna-XM_012406763.2
NW_020311370.1	Gnomon	exon	5554	5671	.	-	.	ID=exon-XM_012406763.2-5;Dbxref=GeneID:105689616%2CGenbank:XM_012406763.2;Parent=rna-XM_012406763.2
NW_020311370.1	Gnomon	exon	5380	5470	.	-	.	ID=exon-XM_012406763.2-6;Dbxref=GeneID:105689616%2CGenbank:XM_012406763.2;Parent=rna-XM_012406763.2
NW_020311370.1	Gnomon	exon	6837	6966	.	-	.	ID=exon-XM_012406763.2-3;Dbxref=GeneID:105689616%2CGenbank:XM_012406763.2;Parent=rna-XM_012406763.2
NW_020311370.1	Gnomon	exon	6443	6703	.	-	.	ID=exon-XM_012406763.2-4;Dbxref=GeneID:105689616%2CGenbank:XM_012406763.2;Parent=rna-XM_012406763.2
NW_020311370.1	Gnomon	exon	8344	9541	.	-	.	ID=exon-XM_012406763.2-1;Dbxref=GeneID:105689616%2CGenbank:XM_012406763.2;Parent=rna-XM_012406763.2
NW_020311370.1	Gnomon	exon	8008	8241	.	-	.	ID=exon-XM_012406763.2-2;Dbxref=GeneID:105689616%2CGenbank:XM_012406763.2;Parent=rna-XM_012406763.2
NW_020311370.1	Gnomon	exon	2681	2810	.	-	.	ID=exon-XM_012406730.1-3;Dbxref=GeneID:105689590%2CGenbank:XM_012406730.1;Parent=rna-XM_012406730.1
NW_020311370.1	Gnomon	exon	2903	3136	.	-	.	ID=exon-XM_012406730.1-2;Dbxref=GeneID:105689590%2CGenbank:XM_012406730.1;Parent=rna-XM_012406730.1
NW_020311370.1	Gnomon	exon	2129	2246	.	-	.	ID=exon-XM_012406730.1-5;Dbxref=GeneID:105689590%2CGenbank:XM_012406730.1;Parent=rna-XM_012406730.1
NW_020311370.1	Gnomon	exon	2330	2590	.	-	.	ID=exon-XM_012406730.1-4;Dbxref=GeneID:105689590%2CGenbank:XM_012406730.1;Parent=rna-XM_012406730.1
NW_020311370.1	Gnomon	exon	3378	3578	.	-	.	ID=exon-XM_012406730.1-1;Dbxref=GeneID:105689590%2CGenbank:XM_012406730.1;Parent=rna-XM_012406730.1
NW_020311370.1	Gnomon	exon	1669	1869	.	-	.	ID=exon-XM_012406730.1-7;Dbxref=GeneID:105689590%2CGenbank:XM_012406730.1;Parent=rna-XM_012406730.1
NW_020311370.1	Gnomon	exon	1955	2045	.	-	.	ID=exon-XM_012406730.1-6;Dbxref=GeneID:105689590%2CGenbank:XM_012406730.1;Parent=rna-XM_012406730.1
NW_020311370.1	Gnomon	exon	1260	1577	.	-	.	ID=exon-XM_012406730.1-8;Dbxref=GeneID:105689590%2CGenbank:XM_012406730.1;Parent=rna-XM_012406730.1
NW_020311370.1	Gnomon	CDS	173004	173105	.	+	0	Name=XP_020710066.1;ID=cds-XP_020710066.1;Dbxref=GeneID:105689606%2CGenbank:XP_020710066.1;Parent=rna-XM_020854407.1
NW_020311370.1	Gnomon	CDS	173265	173422	.	+	0	Name=XP_020710066.1;ID=cds-XP_020710066.1;Dbxref=GeneID:105689606%2CGenbank:XP_020710066.1;Parent=rna-XM_020854407.1
NW_020311370.1	Gnomon	CDS	173975	174121	.	+	0	Name=XP_020710066.1;ID=cds-XP_020710066.1;Dbxref=GeneID:105689606%2CGenbank:XP_020710066.1;Parent=rna-XM_020854407.1
NW_020311370.1	Gnomon	CDS	178634	178799	.	+	0	Name=XP_020710066.1;ID=cds-XP_020710066.1;Dbxref=GeneID:105689606%2CGenbank:XP_020710066.1;Parent=rna-XM_020854407.1
NW_020311370.1	Gnomon	CDS	178955	179080	.	+	0	Name=XP_020710066.1;ID=cds-XP_020710066.1;Dbxref=GeneID:105689606%2CGenbank:XP_020710066.1;Parent=rna-XM_020854407.1
NW_020311370.1	Gnomon	CDS	179166	179319	.	+	0	Name=XP_020710066.1;ID=cds-XP_020710066.1;Dbxref=GeneID:105689606%2CGenbank:XP_020710066.1;Parent=rna-XM_020854407.1
NW_020311370.1	Gnomon	CDS	179414	179474	.	+	0	Name=XP_020710066.1;ID=cds-XP_020710066.1;Dbxref=GeneID:105689606%2CGenbank:XP_020710066.1;Parent=rna-XM_020854407.1
NW_020311370.1	Gnomon	CDS	179579	179833	.	+	0	Name=XP_020710066.1;ID=cds-XP_020710066.1;Dbxref=GeneID:105689606%2CGenbank:XP_020710066.1;Parent=rna-XM_020854407.1
NW_020311370.1	Gnomon	CDS	179938	180147	.	+	0	Name=XP_020710066.1;ID=cds-XP_020710066.1;Dbxref=GeneID:105689606%2CGenbank:XP_020710066.1;Parent=rna-XM_020854407.1
NW_020311370.1	Gnomon	CDS	180346	180508	.	+	0	Name=XP_020710066.1;ID=cds-XP_020710066.1;Dbxref=GeneID:105689606%2CGenbank:XP_020710066.1;Parent=rna-XM_020854407.1
NW_020311370.1	Gnomon	CDS	180597	180880	.	+	0	Name=XP_020710066.1;ID=cds-XP_020710066.1;Dbxref=GeneID:105689606%2CGenbank:XP_020710066.1;Parent=rna-XM_020854407.1
NW_020311370.1	Gnomon	CDS	181006	181296	.	+	0	Name=XP_020710066.1;ID=cds-XP_020710066.1;Dbxref=GeneID:105689606%2CGenbank:XP_020710066.1;Parent=rna-XM_020854407.1
NW_020311370.1	Gnomon	CDS	181353	181907	.	+	0	Name=XP_020710066.1;ID=cds-XP_020710066.1;Dbxref=GeneID:105689606%2CGenbank:XP_020710066.1;Parent=rna-XM_020854407.1
NW_020311370.1	Gnomon	CDS	181981	182692	.	+	0	Name=XP_020710066.1;ID=cds-XP_020710066.1;Dbxref=GeneID:105689606%2CGenbank:XP_020710066.1;Parent=rna-XM_020854407.1
NW_020311370.1	Gnomon	mRNA	59383	64606	.	+	.	Name=XM_020854400.1;ID=rna-XM_020854400.1;Dbxref=GeneID:105689591%2CGenbank:XM_020854400.1;Parent=gene-LOC105689591
NW_020311370.1	Gnomon	exon	180597	180880	.	+	.	ID=exon-XM_020854409.1-12;Dbxref=GeneID:105689606%2CGenbank:XM_020854409.1;Parent=rna-XM_020854409.1
NW_020311370.1	Gnomon	exon	181006	181296	.	+	.	ID=exon-XM_020854409.1-13;Dbxref=GeneID:105689606%2CGenbank:XM_020854409.1;Parent=rna-XM_020854409.1
NW_020311370.1	Gnomon	exon	179938	180147	.	+	.	ID=exon-XM_020854409.1-10;Dbxref=GeneID:105689606%2CGenbank:XM_020854409.1;Parent=rna-XM_020854409.1
NW_020311370.1	Gnomon	exon	180346	180508	.	+	.	ID=exon-XM_020854409.1-11;Dbxref=GeneID:105689606%2CGenbank:XM_020854409.1;Parent=rna-XM_020854409.1
NW_020311370.1	Gnomon	exon	181353	181907	.	+	.	ID=exon-XM_020854409.1-14;Dbxref=GeneID:105689606%2CGenbank:XM_020854409.1;Parent=rna-XM_020854409.1
NW_020311370.1	Gnomon	exon	181981	183365	.	+	.	ID=exon-XM_020854409.1-15;Dbxref=GeneID:105689606%2CGenbank:XM_020854409.1;Parent=rna-XM_020854409.1
NW_020311370.1	Gnomon	CDS	173004	173105	.	+	0	Name=XP_020710067.1;ID=cds-XP_020710067.1;Dbxref=GeneID:105689606%2CGenbank:XP_020710067.1;Parent=rna-XM_020854408.1
NW_020311370.1	Gnomon	CDS	173265	173422	.	+	0	Name=XP_020710067.1;ID=cds-XP_020710067.1;Dbxref=GeneID:105689606%2CGenbank:XP_020710067.1;Parent=rna-XM_020854408.1
NW_020311370.1	Gnomon	CDS	173975	174121	.	+	0	Name=XP_020710067.1;ID=cds-XP_020710067.1;Dbxref=GeneID:105689606%2CGenbank:XP_020710067.1;Parent=rna-XM_020854408.1
NW_020311370.1	Gnomon	CDS	178634	178799	.	+	0	Name=XP_020710067.1;ID=cds-XP_020710067.1;Dbxref=GeneID:105689606%2CGenbank:XP_020710067.1;Parent=rna-XM_020854408.1
NW_020311370.1	Gnomon	CDS	178955	179080	.	+	0	Name=XP_020710067.1;ID=cds-XP_020710067.1;Dbxref=GeneID:105689606%2CGenbank:XP_020710067.1;Parent=rna-XM_020854408.1
NW_020311370.1	Gnomon	CDS	179166	179319	.	+	0	Name=XP_020710067.1;ID=cds-XP_020710067.1;Dbxref=GeneID:105689606%2CGenbank:XP_020710067.1;Parent=rna-XM_020854408.1
NW_020311370.1	Gnomon	CDS	179414	179474	.	+	0	Name=XP_020710067.1;ID=cds-XP_020710067.1;Dbxref=GeneID:105689606%2CGenbank:XP_020710067.1;Parent=rna-XM_020854408.1
NW_020311370.1	Gnomon	CDS	179579	179833	.	+	0	Name=XP_020710067.1;ID=cds-XP_020710067.1;Dbxref=GeneID:105689606%2CGenbank:XP_020710067.1;Parent=rna-XM_020854408.1
NW_020311370.1	Gnomon	CDS	179938	180147	.	+	0	Name=XP_020710067.1;ID=cds-XP_020710067.1;Dbxref=GeneID:105689606%2CGenbank:XP_020710067.1;Parent=rna-XM_020854408.1
NW_020311370.1	Gnomon	CDS	180346	180508	.	+	0	Name=XP_020710067.1;ID=cds-XP_020710067.1;Dbxref=GeneID:105689606%2CGenbank:XP_020710067.1;Parent=rna-XM_020854408.1
NW_020311370.1	Gnomon	CDS	180597	180880	.	+	0	Name=XP_020710067.1;ID=cds-XP_020710067.1;Dbxref=GeneID:105689606%2CGenbank:XP_020710067.1;Parent=rna-XM_020854408.1
NW_020311370.1	Gnomon	CDS	181006	181296	.	+	0	Name=XP_020710067.1;ID=cds-XP_020710067.1;Dbxref=GeneID:105689606%2CGenbank:XP_020710067.1;Parent=rna-XM_020854408.1
NW_020311370.1	Gnomon	CDS	181353	181907	.	+	0	Name=XP_020710067.1;ID=cds-XP_020710067.1;Dbxref=GeneID:105689606%2CGenbank:XP_020710067.1;Parent=rna-XM_020854408.1
NW_020311370.1	Gnomon	CDS	181981	182692	.	+	0	Name=XP_020710067.1;ID=cds-XP_020710067.1;Dbxref=GeneID:105689606%2CGenbank:XP_020710067.1;Parent=rna-XM_020854408.1
NW_020311370.1	Gnomon	mRNA	59383	64606	.	+	.	Name=XM_020854401.1;ID=rna-XM_020854401.1;Dbxref=GeneID:105689591%2CGenbank:XM_020854401.1;Parent=gene-LOC105689591
NW_020311370.1	Gnomon	CDS	173004	173105	.	+	0	Name=XP_020710068.1;ID=cds-XP_020710068.1;Dbxref=GeneID:105689606%2CGenbank:XP_020710068.1;Parent=rna-XM_020854409.1
NW_020311370.1	Gnomon	CDS	173265	173422	.	+	0	Name=XP_020710068.1;ID=cds-XP_020710068.1;Dbxref=GeneID:105689606%2CGenbank:XP_020710068.1;Parent=rna-XM_020854409.1
NW_020311370.1	Gnomon	CDS	173975	174121	.	+	0	Name=XP_020710068.1;ID=cds-XP_020710068.1;Dbxref=GeneID:105689606%2CGenbank:XP_020710068.1;Parent=rna-XM_020854409.1
NW_020311370.1	Gnomon	CDS	178634	178799	.	+	0	Name=XP_020710068.1;ID=cds-XP_020710068.1;Dbxref=GeneID:105689606%2CGenbank:XP_020710068.1;Parent=rna-XM_020854409.1
NW_020311370.1	Gnomon	CDS	178955	179080	.	+	0	Name=XP_020710068.1;ID=cds-XP_020710068.1;Dbxref=GeneID:105689606%2CGenbank:XP_020710068.1;Parent=rna-XM_020854409.1
NW_020311370.1	Gnomon	CDS	179166	179319	.	+	0	Name=XP_020710068.1;ID=cds-XP_020710068.1;Dbxref=GeneID:105689606%2CGenbank:XP_020710068.1;Parent=rna-XM_020854409.1
NW_020311370.1	Gnomon	CDS	179414	179474	.	+	0	Name=XP_020710068.1;ID=cds-XP_020710068.1;Dbxref=GeneID:105689606%2CGenbank:XP_020710068.1;Parent=rna-XM_020854409.1
NW_020311370.1	Gnomon	CDS	179579	179833	.	+	0	Name=XP_020710068.1;ID=cds-XP_020710068.1;Dbxref=GeneID:105689606%2CGenbank:XP_020710068.1;Parent=rna-XM_020854409.1
NW_020311370.1	Gnomon	CDS	179938	180147	.	+	0	Name=XP_020710068.1;ID=cds-XP_020710068.1;Dbxref=GeneID:105689606%2CGenbank:XP_020710068.1;Parent=rna-XM_020854409.1
NW_020311370.1	Gnomon	CDS	180346	180508	.	+	0	Name=XP_020710068.1;ID=cds-XP_020710068.1;Dbxref=GeneID:105689606%2CGenbank:XP_020710068.1;Parent=rna-XM_020854409.1
NW_020311370.1	Gnomon	CDS	180597	180880	.	+	0	Name=XP_020710068.1;ID=cds-XP_020710068.1;Dbxref=GeneID:105689606%2CGenbank:XP_020710068.1;Parent=rna-XM_020854409.1
NW_020311370.1	Gnomon	CDS	181006	181296	.	+	0	Name=XP_020710068.1;ID=cds-XP_020710068.1;Dbxref=GeneID:105689606%2CGenbank:XP_020710068.1;Parent=rna-XM_020854409.1
NW_020311370.1	Gnomon	CDS	181353	181907	.	+	0	Name=XP_020710068.1;ID=cds-XP_020710068.1;Dbxref=GeneID:105689606%2CGenbank:XP_020710068.1;Parent=rna-XM_020854409.1
NW_020311370.1	Gnomon	CDS	181981	182692	.	+	0	Name=XP_020710068.1;ID=cds-XP_020710068.1;Dbxref=GeneID:105689606%2CGenbank:XP_020710068.1;Parent=rna-XM_020854409.1
NW_020311370.1	Gnomon	exon	179579	179833	.	+	.	ID=exon-XM_020854406.1-11;Dbxref=GeneID:105689606%2CGenbank:XM_020854406.1;Parent=rna-XM_020854406.1
NW_020311370.1	Gnomon	exon	179938	180147	.	+	.	ID=exon-XM_020854406.1-12;Dbxref=GeneID:105689606%2CGenbank:XM_020854406.1;Parent=rna-XM_020854406.1
NW_020311370.1	Gnomon	exon	180346	180508	.	+	.	ID=exon-XM_020854406.1-13;Dbxref=GeneID:105689606%2CGenbank:XM_020854406.1;Parent=rna-XM_020854406.1
NW_020311370.1	Gnomon	exon	180597	180880	.	+	.	ID=exon-XM_020854406.1-14;Dbxref=GeneID:105689606%2CGenbank:XM_020854406.1;Parent=rna-XM_020854406.1
NW_020311370.1	Gnomon	exon	181006	181296	.	+	.	ID=exon-XM_020854406.1-15;Dbxref=GeneID:105689606%2CGenbank:XM_020854406.1;Parent=rna-XM_020854406.1
NW_020311370.1	Gnomon	exon	181353	181907	.	+	.	ID=exon-XM_020854406.1-16;Dbxref=GeneID:105689606%2CGenbank:XM_020854406.1;Parent=rna-XM_020854406.1
NW_020311370.1	Gnomon	exon	181981	183365	.	+	.	ID=exon-XM_020854406.1-17;Dbxref=GeneID:105689606%2CGenbank:XM_020854406.1;Parent=rna-XM_020854406.1
NW_020311370.1	Gnomon	exon	179414	179474	.	+	.	ID=exon-XM_020854406.1-10;Dbxref=GeneID:105689606%2CGenbank:XM_020854406.1;Parent=rna-XM_020854406.1
NW_020311370.1	Gnomon	CDS	195330	195534	.	+	0	Name=XP_012262188.1;ID=cds-XP_012262188.1;Dbxref=GeneID:105689617%2CGenbank:XP_012262188.1;Parent=rna-XM_012406765.2
NW_020311370.1	Gnomon	CDS	195615	195778	.	+	0	Name=XP_012262188.1;ID=cds-XP_012262188.1;Dbxref=GeneID:105689617%2CGenbank:XP_012262188.1;Parent=rna-XM_012406765.2
NW_020311370.1	Gnomon	CDS	196432	196709	.	+	0	Name=XP_012262188.1;ID=cds-XP_012262188.1;Dbxref=GeneID:105689617%2CGenbank:XP_012262188.1;Parent=rna-XM_012406765.2
NW_020311370.1	Gnomon	CDS	196783	196967	.	+	0	Name=XP_012262188.1;ID=cds-XP_012262188.1;Dbxref=GeneID:105689617%2CGenbank:XP_012262188.1;Parent=rna-XM_012406765.2
NW_020311370.1	Gnomon	CDS	197075	197414	.	+	0	Name=XP_012262188.1;ID=cds-XP_012262188.1;Dbxref=GeneID:105689617%2CGenbank:XP_012262188.1;Parent=rna-XM_012406765.2
NW_020311370.1	Gnomon	CDS	197507	199292	.	+	0	Name=XP_012262188.1;ID=cds-XP_012262188.1;Dbxref=GeneID:105689617%2CGenbank:XP_012262188.1;Parent=rna-XM_012406765.2
NW_020311370.1	Gnomon	CDS	199398	200954	.	+	0	Name=XP_012262188.1;ID=cds-XP_012262188.1;Dbxref=GeneID:105689617%2CGenbank:XP_012262188.1;Parent=rna-XM_012406765.2
NW_020311370.1	Gnomon	CDS	201024	202364	.	+	0	Name=XP_012262188.1;ID=cds-XP_012262188.1;Dbxref=GeneID:105689617%2CGenbank:XP_012262188.1;Parent=rna-XM_012406765.2
NW_020311370.1	Gnomon	CDS	202464	202888	.	+	0	Name=XP_012262188.1;ID=cds-XP_012262188.1;Dbxref=GeneID:105689617%2CGenbank:XP_012262188.1;Parent=rna-XM_012406765.2
NW_020311370.1	Gnomon	CDS	202963	204376	.	+	0	Name=XP_012262188.1;ID=cds-XP_012262188.1;Dbxref=GeneID:105689617%2CGenbank:XP_012262188.1;Parent=rna-XM_012406765.2
NW_020311370.1	Gnomon	CDS	204461	204636	.	+	0	Name=XP_012262188.1;ID=cds-XP_012262188.1;Dbxref=GeneID:105689617%2CGenbank:XP_012262188.1;Parent=rna-XM_012406765.2
NW_020311370.1	Gnomon	CDS	204727	204980	.	+	0	Name=XP_012262188.1;ID=cds-XP_012262188.1;Dbxref=GeneID:105689617%2CGenbank:XP_012262188.1;Parent=rna-XM_012406765.2
NW_020311370.1	Gnomon	CDS	205361	205548	.	+	0	Name=XP_012262188.1;ID=cds-XP_012262188.1;Dbxref=GeneID:105689617%2CGenbank:XP_012262188.1;Parent=rna-XM_012406765.2
NW_020311370.1	Gnomon	CDS	205639	206499	.	+	0	Name=XP_012262188.1;ID=cds-XP_012262188.1;Dbxref=GeneID:105689617%2CGenbank:XP_012262188.1;Parent=rna-XM_012406765.2
NW_020311370.1	Gnomon	mRNA	170272	183365	.	+	.	Name=XM_020854411.1;ID=rna-XM_020854411.1;Dbxref=GeneID:105689606%2CGenbank:XM_020854411.1;Parent=gene-LOC105689606
NW_020311370.1	Gnomon	CDS	33210	33495	.	+	0	Name=XP_020710056.1;ID=cds-XP_020710056.1;Dbxref=GeneID:105689591%2CGenbank:XP_020710056.1;Parent=rna-XM_020854397.2
NW_020311370.1	Gnomon	CDS	38406	38462	.	+	0	Name=XP_020710056.1;ID=cds-XP_020710056.1;Dbxref=GeneID:105689591%2CGenbank:XP_020710056.1;Parent=rna-XM_020854397.2
NW_020311370.1	Gnomon	CDS	59923	60097	.	+	0	Name=XP_020710056.1;ID=cds-XP_020710056.1;Dbxref=GeneID:105689591%2CGenbank:XP_020710056.1;Parent=rna-XM_020854397.2
NW_020311370.1	Gnomon	CDS	60404	60615	.	+	0	Name=XP_020710056.1;ID=cds-XP_020710056.1;Dbxref=GeneID:105689591%2CGenbank:XP_020710056.1;Parent=rna-XM_020854397.2
NW_020311370.1	Gnomon	CDS	60947	61139	.	+	0	Name=XP_020710056.1;ID=cds-XP_020710056.1;Dbxref=GeneID:105689591%2CGenbank:XP_020710056.1;Parent=rna-XM_020854397.2
NW_020311370.1	Gnomon	CDS	61826	61992	.	+	0	Name=XP_020710056.1;ID=cds-XP_020710056.1;Dbxref=GeneID:105689591%2CGenbank:XP_020710056.1;Parent=rna-XM_020854397.2
NW_020311370.1	Gnomon	CDS	63602	63817	.	+	0	Name=XP_020710056.1;ID=cds-XP_020710056.1;Dbxref=GeneID:105689591%2CGenbank:XP_020710056.1;Parent=rna-XM_020854397.2
NW_020311370.1	Gnomon	CDS	63924	64093	.	+	0	Name=XP_020710056.1;ID=cds-XP_020710056.1;Dbxref=GeneID:105689591%2CGenbank:XP_020710056.1;Parent=rna-XM_020854397.2
NW_020311370.1	Gnomon	exon	196783	196967	.	+	.	ID=exon-XM_012406765.2-5;Dbxref=GeneID:105689617%2CGenbank:XM_012406765.2;Parent=rna-XM_012406765.2
NW_020311370.1	Gnomon	exon	197075	197414	.	+	.	ID=exon-XM_012406765.2-6;Dbxref=GeneID:105689617%2CGenbank:XM_012406765.2;Parent=rna-XM_012406765.2
NW_020311370.1	Gnomon	exon	195615	195778	.	+	.	ID=exon-XM_012406765.2-3;Dbxref=GeneID:105689617%2CGenbank:XM_012406765.2;Parent=rna-XM_012406765.2
NW_020311370.1	Gnomon	exon	196432	196709	.	+	.	ID=exon-XM_012406765.2-4;Dbxref=GeneID:105689617%2CGenbank:XM_012406765.2;Parent=rna-XM_012406765.2
NW_020311370.1	Gnomon	exon	201024	202364	.	+	.	ID=exon-XM_012406765.2-9;Dbxref=GeneID:105689617%2CGenbank:XM_012406765.2;Parent=rna-XM_012406765.2
NW_020311370.1	Gnomon	exon	197507	199292	.	+	.	ID=exon-XM_012406765.2-7;Dbxref=GeneID:105689617%2CGenbank:XM_012406765.2;Parent=rna-XM_012406765.2
NW_020311370.1	Gnomon	exon	199398	200954	.	+	.	ID=exon-XM_012406765.2-8;Dbxref=GeneID:105689617%2CGenbank:XM_012406765.2;Parent=rna-XM_012406765.2
NW_020311370.1	Gnomon	exon	195086	195172	.	+	.	ID=exon-XM_012406765.2-1;Dbxref=GeneID:105689617%2CGenbank:XM_012406765.2;Parent=rna-XM_012406765.2
NW_020311370.1	Gnomon	exon	195248	195534	.	+	.	ID=exon-XM_012406765.2-2;Dbxref=GeneID:105689617%2CGenbank:XM_012406765.2;Parent=rna-XM_012406765.2
NW_020311370.1	tRNAscan-SE	tRNA	7876	7947	.	+	.	ID=rna-Trnap-cgg;Dbxref=GeneID:110117203;Note=transfer RNA proline (anticodon CGG);Parent=gene-Trnap-cgg
NW_020311370.1	Gnomon	CDS	173004	173105	.	+	0	Name=XP_020710069.1;ID=cds-XP_020710069.1;Dbxref=GeneID:105689606%2CGenbank:XP_020710069.1;Parent=rna-XM_020854410.1
NW_020311370.1	Gnomon	CDS	173265	173422	.	+	0	Name=XP_020710069.1;ID=cds-XP_020710069.1;Dbxref=GeneID:105689606%2CGenbank:XP_020710069.1;Parent=rna-XM_020854410.1
NW_020311370.1	Gnomon	CDS	173975	174121	.	+	0	Name=XP_020710069.1;ID=cds-XP_020710069.1;Dbxref=GeneID:105689606%2CGenbank:XP_020710069.1;Parent=rna-XM_020854410.1
NW_020311370.1	Gnomon	CDS	178634	178799	.	+	0	Name=XP_020710069.1;ID=cds-XP_020710069.1;Dbxref=GeneID:105689606%2CGenbank:XP_020710069.1;Parent=rna-XM_020854410.1
NW_020311370.1	Gnomon	CDS	178955	179080	.	+	0	Name=XP_020710069.1;ID=cds-XP_020710069.1;Dbxref=GeneID:105689606%2CGenbank:XP_020710069.1;Parent=rna-XM_020854410.1
NW_020311370.1	Gnomon	CDS	179166	179319	.	+	0	Name=XP_020710069.1;ID=cds-XP_020710069.1;Dbxref=GeneID:105689606%2CGenbank:XP_020710069.1;Parent=rna-XM_020854410.1
NW_020311370.1	Gnomon	CDS	179414	179474	.	+	0	Name=XP_020710069.1;ID=cds-XP_020710069.1;Dbxref=GeneID:105689606%2CGenbank:XP_020710069.1;Parent=rna-XM_020854410.1
NW_020311370.1	Gnomon	CDS	179579	179833	.	+	0	Name=XP_020710069.1;ID=cds-XP_020710069.1;Dbxref=GeneID:105689606%2CGenbank:XP_020710069.1;Parent=rna-XM_020854410.1
NW_020311370.1	Gnomon	CDS	179938	180147	.	+	0	Name=XP_020710069.1;ID=cds-XP_020710069.1;Dbxref=GeneID:105689606%2CGenbank:XP_020710069.1;Parent=rna-XM_020854410.1
NW_020311370.1	Gnomon	CDS	180346	180508	.	+	0	Name=XP_020710069.1;ID=cds-XP_020710069.1;Dbxref=GeneID:105689606%2CGenbank:XP_020710069.1;Parent=rna-XM_020854410.1
NW_020311370.1	Gnomon	CDS	180597	180880	.	+	0	Name=XP_020710069.1;ID=cds-XP_020710069.1;Dbxref=GeneID:105689606%2CGenbank:XP_020710069.1;Parent=rna-XM_020854410.1
NW_020311370.1	Gnomon	CDS	181006	181296	.	+	0	Name=XP_020710069.1;ID=cds-XP_020710069.1;Dbxref=GeneID:105689606%2CGenbank:XP_020710069.1;Parent=rna-XM_020854410.1
NW_020311370.1	Gnomon	CDS	181353	181907	.	+	0	Name=XP_020710069.1;ID=cds-XP_020710069.1;Dbxref=GeneID:105689606%2CGenbank:XP_020710069.1;Parent=rna-XM_020854410.1
NW_020311370.1	Gnomon	CDS	181981	182692	.	+	0	Name=XP_020710069.1;ID=cds-XP_020710069.1;Dbxref=GeneID:105689606%2CGenbank:XP_020710069.1;Parent=rna-XM_020854410.1
NW_020311370.1	tRNAscan-SE	exon	72481	72553	.	-	.	ID=exon-Trnat-ugu-2-1;Dbxref=GeneID:110117206;Note=transfer RNA threonine (anticodon UGU);Parent=rna-Trnat-ugu-2
NW_020311370.1	Gnomon	mRNA	169080	183365	.	+	.	Name=XM_020854412.1;ID=rna-XM_020854412.1;Dbxref=GeneID:105689606%2CGenbank:XM_020854412.1;Parent=gene-LOC105689606
NW_020311370.1	Gnomon	CDS	195330	195534	.	+	0	Name=XP_012262189.1;ID=cds-XP_012262189.1;Dbxref=GeneID:105689617%2CGenbank:XP_012262189.1;Parent=rna-XM_012406766.2
NW_020311370.1	Gnomon	CDS	195615	195778	.	+	0	Name=XP_012262189.1;ID=cds-XP_012262189.1;Dbxref=GeneID:105689617%2CGenbank:XP_012262189.1;Parent=rna-XM_012406766.2
NW_020311370.1	Gnomon	CDS	196432	196709	.	+	0	Name=XP_012262189.1;ID=cds-XP_012262189.1;Dbxref=GeneID:105689617%2CGenbank:XP_012262189.1;Parent=rna-XM_012406766.2
NW_020311370.1	Gnomon	CDS	196783	196967	.	+	0	Name=XP_012262189.1;ID=cds-XP_012262189.1;Dbxref=GeneID:105689617%2CGenbank:XP_012262189.1;Parent=rna-XM_012406766.2
NW_020311370.1	Gnomon	CDS	197075	197414	.	+	0	Name=XP_012262189.1;ID=cds-XP_012262189.1;Dbxref=GeneID:105689617%2CGenbank:XP_012262189.1;Parent=rna-XM_012406766.2
NW_020311370.1	Gnomon	CDS	197507	199292	.	+	0	Name=XP_012262189.1;ID=cds-XP_012262189.1;Dbxref=GeneID:105689617%2CGenbank:XP_012262189.1;Parent=rna-XM_012406766.2
NW_020311370.1	Gnomon	CDS	199398	200954	.	+	0	Name=XP_012262189.1;ID=cds-XP_012262189.1;Dbxref=GeneID:105689617%2CGenbank:XP_012262189.1;Parent=rna-XM_012406766.2
NW_020311370.1	Gnomon	CDS	201024	202364	.	+	0	Name=XP_012262189.1;ID=cds-XP_012262189.1;Dbxref=GeneID:105689617%2CGenbank:XP_012262189.1;Parent=rna-XM_012406766.2
NW_020311370.1	Gnomon	CDS	202464	202888	.	+	0	Name=XP_012262189.1;ID=cds-XP_012262189.1;Dbxref=GeneID:105689617%2CGenbank:XP_012262189.1;Parent=rna-XM_012406766.2
NW_020311370.1	Gnomon	CDS	202963	204376	.	+	0	Name=XP_012262189.1;ID=cds-XP_012262189.1;Dbxref=GeneID:105689617%2CGenbank:XP_012262189.1;Parent=rna-XM_012406766.2
NW_020311370.1	Gnomon	CDS	204461	204636	.	+	0	Name=XP_012262189.1;ID=cds-XP_012262189.1;Dbxref=GeneID:105689617%2CGenbank:XP_012262189.1;Parent=rna-XM_012406766.2
NW_020311370.1	Gnomon	CDS	204727	204980	.	+	0	Name=XP_012262189.1;ID=cds-XP_012262189.1;Dbxref=GeneID:105689617%2CGenbank:XP_012262189.1;Parent=rna-XM_012406766.2
NW_020311370.1	Gnomon	CDS	205361	205548	.	+	0	Name=XP_012262189.1;ID=cds-XP_012262189.1;Dbxref=GeneID:105689617%2CGenbank:XP_012262189.1;Parent=rna-XM_012406766.2
NW_020311370.1	Gnomon	CDS	205639	206499	.	+	0	Name=XP_012262189.1;ID=cds-XP_012262189.1;Dbxref=GeneID:105689617%2CGenbank:XP_012262189.1;Parent=rna-XM_012406766.2
NW_020311370.1	Gnomon	mRNA	194965	207947	.	+	.	Name=XM_020854417.1;ID=rna-XM_020854417.1;Dbxref=GeneID:105689617%2CGenbank:XM_020854417.1;Parent=gene-LOC105689617
NW_020311370.1	Gnomon	mRNA	103858	123983	.	+	.	Name=XM_020854404.1;ID=rna-XM_020854404.1;Dbxref=GeneID:105689628%2CGenbank:XM_020854404.1;Parent=gene-LOC105689628
NW_020311370.1	Gnomon	CDS	33210	33495	.	+	0	Name=XP_020710057.1;ID=cds-XP_020710057.1;Dbxref=GeneID:105689591%2CGenbank:XP_020710057.1;Parent=rna-XM_020854398.2
NW_020311370.1	Gnomon	CDS	59923	60097	.	+	0	Name=XP_020710057.1;ID=cds-XP_020710057.1;Dbxref=GeneID:105689591%2CGenbank:XP_020710057.1;Parent=rna-XM_020854398.2
NW_020311370.1	Gnomon	CDS	60404	60615	.	+	0	Name=XP_020710057.1;ID=cds-XP_020710057.1;Dbxref=GeneID:105689591%2CGenbank:XP_020710057.1;Parent=rna-XM_020854398.2
NW_020311370.1	Gnomon	CDS	60947	61139	.	+	0	Name=XP_020710057.1;ID=cds-XP_020710057.1;Dbxref=GeneID:105689591%2CGenbank:XP_020710057.1;Parent=rna-XM_020854398.2
NW_020311370.1	Gnomon	CDS	61826	61992	.	+	0	Name=XP_020710057.1;ID=cds-XP_020710057.1;Dbxref=GeneID:105689591%2CGenbank:XP_020710057.1;Parent=rna-XM_020854398.2
NW_020311370.1	Gnomon	CDS	63602	63817	.	+	0	Name=XP_020710057.1;ID=cds-XP_020710057.1;Dbxref=GeneID:105689591%2CGenbank:XP_020710057.1;Parent=rna-XM_020854398.2
NW_020311370.1	Gnomon	CDS	63924	64093	.	+	0	Name=XP_020710057.1;ID=cds-XP_020710057.1;Dbxref=GeneID:105689591%2CGenbank:XP_020710057.1;Parent=rna-XM_020854398.2
NW_020311370.1	Gnomon	CDS	8344	8544	.	-	0	Name=XP_012262186.1;ID=cds-XP_012262186.1;Dbxref=GeneID:105689616%2CGenbank:XP_012262186.1;Parent=rna-XM_012406763.2
NW_020311370.1	Gnomon	CDS	8008	8241	.	-	0	Name=XP_012262186.1;ID=cds-XP_012262186.1;Dbxref=GeneID:105689616%2CGenbank:XP_012262186.1;Parent=rna-XM_012406763.2
NW_020311370.1	Gnomon	CDS	6837	6966	.	-	0	Name=XP_012262186.1;ID=cds-XP_012262186.1;Dbxref=GeneID:105689616%2CGenbank:XP_012262186.1;Parent=rna-XM_012406763.2
NW_020311370.1	Gnomon	CDS	6443	6703	.	-	0	Name=XP_012262186.1;ID=cds-XP_012262186.1;Dbxref=GeneID:105689616%2CGenbank:XP_012262186.1;Parent=rna-XM_012406763.2
NW_020311370.1	Gnomon	CDS	5554	5671	.	-	0	Name=XP_012262186.1;ID=cds-XP_012262186.1;Dbxref=GeneID:105689616%2CGenbank:XP_012262186.1;Parent=rna-XM_012406763.2
NW_020311370.1	Gnomon	CDS	5380	5470	.	-	0	Name=XP_012262186.1;ID=cds-XP_012262186.1;Dbxref=GeneID:105689616%2CGenbank:XP_012262186.1;Parent=rna-XM_012406763.2
NW_020311370.1	Gnomon	CDS	5077	5277	.	-	0	Name=XP_012262186.1;ID=cds-XP_012262186.1;Dbxref=GeneID:105689616%2CGenbank:XP_012262186.1;Parent=rna-XM_012406763.2
NW_020311370.1	Gnomon	CDS	4643	4981	.	-	0	Name=XP_012262186.1;ID=cds-XP_012262186.1;Dbxref=GeneID:105689616%2CGenbank:XP_012262186.1;Parent=rna-XM_012406763.2
NW_020311370.1	Gnomon	exon	121794	123983	.	+	.	ID=exon-XM_012406788.2-6;Dbxref=GeneID:105689628%2CGenbank:XM_012406788.2;Parent=rna-XM_012406788.2
NW_020311370.1	Gnomon	exon	120057	120202	.	+	.	ID=exon-XM_012406788.2-4;Dbxref=GeneID:105689628%2CGenbank:XM_012406788.2;Parent=rna-XM_012406788.2
NW_020311370.1	Gnomon	exon	121422	121628	.	+	.	ID=exon-XM_012406788.2-5;Dbxref=GeneID:105689628%2CGenbank:XM_012406788.2;Parent=rna-XM_012406788.2
NW_020311370.1	Gnomon	exon	118153	118304	.	+	.	ID=exon-XM_012406788.2-2;Dbxref=GeneID:105689628%2CGenbank:XM_012406788.2;Parent=rna-XM_012406788.2
NW_020311370.1	Gnomon	exon	118608	118744	.	+	.	ID=exon-XM_012406788.2-3;Dbxref=GeneID:105689628%2CGenbank:XM_012406788.2;Parent=rna-XM_012406788.2
NW_020311370.1	Gnomon	exon	86210	87560	.	+	.	ID=exon-XM_012406788.2-1;Dbxref=GeneID:105689628%2CGenbank:XM_012406788.2;Parent=rna-XM_012406788.2
NW_020311370.1	Gnomon	CDS	33210	33495	.	+	0	Name=XP_020710058.1;ID=cds-XP_020710058.1;Dbxref=GeneID:105689591%2CGenbank:XP_020710058.1;Parent=rna-XM_020854399.2
NW_020311370.1	Gnomon	CDS	59923	60097	.	+	0	Name=XP_020710058.1;ID=cds-XP_020710058.1;Dbxref=GeneID:105689591%2CGenbank:XP_020710058.1;Parent=rna-XM_020854399.2
NW_020311370.1	Gnomon	CDS	60413	60615	.	+	0	Name=XP_020710058.1;ID=cds-XP_020710058.1;Dbxref=GeneID:105689591%2CGenbank:XP_020710058.1;Parent=rna-XM_020854399.2
NW_020311370.1	Gnomon	CDS	60947	61139	.	+	0	Name=XP_020710058.1;ID=cds-XP_020710058.1;Dbxref=GeneID:105689591%2CGenbank:XP_020710058.1;Parent=rna-XM_020854399.2
NW_020311370.1	Gnomon	CDS	61826	61992	.	+	0	Name=XP_020710058.1;ID=cds-XP_020710058.1;Dbxref=GeneID:105689591%2CGenbank:XP_020710058.1;Parent=rna-XM_020854399.2
NW_020311370.1	Gnomon	CDS	63602	63817	.	+	0	Name=XP_020710058.1;ID=cds-XP_020710058.1;Dbxref=GeneID:105689591%2CGenbank:XP_020710058.1;Parent=rna-XM_020854399.2
NW_020311370.1	Gnomon	CDS	63924	64093	.	+	0	Name=XP_020710058.1;ID=cds-XP_020710058.1;Dbxref=GeneID:105689591%2CGenbank:XP_020710058.1;Parent=rna-XM_020854399.2
NW_020311370.1	Gnomon	CDS	195330	195534	.	+	0	Name=XP_012262187.1;ID=cds-XP_012262187.1;Dbxref=GeneID:105689617%2CGenbank:XP_012262187.1;Parent=rna-XM_012406764.2
NW_020311370.1	Gnomon	CDS	195615	195778	.	+	0	Name=XP_012262187.1;ID=cds-XP_012262187.1;Dbxref=GeneID:105689617%2CGenbank:XP_012262187.1;Parent=rna-XM_012406764.2
NW_020311370.1	Gnomon	CDS	196432	196709	.	+	0	Name=XP_012262187.1;ID=cds-XP_012262187.1;Dbxref=GeneID:105689617%2CGenbank:XP_012262187.1;Parent=rna-XM_012406764.2
NW_020311370.1	Gnomon	CDS	196783	196967	.	+	0	Name=XP_012262187.1;ID=cds-XP_012262187.1;Dbxref=GeneID:105689617%2CGenbank:XP_012262187.1;Parent=rna-XM_012406764.2
NW_020311370.1	Gnomon	CDS	197075	197414	.	+	0	Name=XP_012262187.1;ID=cds-XP_012262187.1;Dbxref=GeneID:105689617%2CGenbank:XP_012262187.1;Parent=rna-XM_012406764.2
NW_020311370.1	Gnomon	CDS	197507	199292	.	+	0	Name=XP_012262187.1;ID=cds-XP_012262187.1;Dbxref=GeneID:105689617%2CGenbank:XP_012262187.1;Parent=rna-XM_012406764.2
NW_020311370.1	Gnomon	CDS	199398	200954	.	+	0	Name=XP_012262187.1;ID=cds-XP_012262187.1;Dbxref=GeneID:105689617%2CGenbank:XP_012262187.1;Parent=rna-XM_012406764.2
NW_020311370.1	Gnomon	CDS	201024	202364	.	+	0	Name=XP_012262187.1;ID=cds-XP_012262187.1;Dbxref=GeneID:105689617%2CGenbank:XP_012262187.1;Parent=rna-XM_012406764.2
NW_020311370.1	Gnomon	CDS	202464	202888	.	+	0	Name=XP_012262187.1;ID=cds-XP_012262187.1;Dbxref=GeneID:105689617%2CGenbank:XP_012262187.1;Parent=rna-XM_012406764.2
NW_020311370.1	Gnomon	CDS	202963	204376	.	+	0	Name=XP_012262187.1;ID=cds-XP_012262187.1;Dbxref=GeneID:105689617%2CGenbank:XP_012262187.1;Parent=rna-XM_012406764.2
NW_020311370.1	Gnomon	CDS	204461	204636	.	+	0	Name=XP_012262187.1;ID=cds-XP_012262187.1;Dbxref=GeneID:105689617%2CGenbank:XP_012262187.1;Parent=rna-XM_012406764.2
NW_020311370.1	Gnomon	CDS	204727	204980	.	+	0	Name=XP_012262187.1;ID=cds-XP_012262187.1;Dbxref=GeneID:105689617%2CGenbank:XP_012262187.1;Parent=rna-XM_012406764.2
NW_020311370.1	Gnomon	CDS	205361	205548	.	+	0	Name=XP_012262187.1;ID=cds-XP_012262187.1;Dbxref=GeneID:105689617%2CGenbank:XP_012262187.1;Parent=rna-XM_012406764.2
NW_020311370.1	Gnomon	CDS	205639	206499	.	+	0	Name=XP_012262187.1;ID=cds-XP_012262187.1;Dbxref=GeneID:105689617%2CGenbank:XP_012262187.1;Parent=rna-XM_012406764.2
NW_020311370.1	Gnomon	mRNA	188507	193653	.	+	.	Name=XM_025746119.1;ID=rna-XM_025746119.1;Dbxref=GeneID:105689618%2CGenbank:XM_025746119.1;Parent=gene-LOC105689618
NW_020311370.1	Gnomon	CDS	12979	13165	.	+	0	Name=XP_012262171.1;ID=cds-XP_012262171.1;Dbxref=GeneID:105689603%2CGenbank:XP_012262171.1;Parent=rna-XM_012406748.1
NW_020311370.1	Gnomon	CDS	13250	13421	.	+	0	Name=XP_012262171.1;ID=cds-XP_012262171.1;Dbxref=GeneID:105689603%2CGenbank:XP_012262171.1;Parent=rna-XM_012406748.1
NW_020311370.1	Gnomon	CDS	13505	13637	.	+	0	Name=XP_012262171.1;ID=cds-XP_012262171.1;Dbxref=GeneID:105689603%2CGenbank:XP_012262171.1;Parent=rna-XM_012406748.1
NW_020311370.1	Gnomon	CDS	13784	13931	.	+	0	Name=XP_012262171.1;ID=cds-XP_012262171.1;Dbxref=GeneID:105689603%2CGenbank:XP_012262171.1;Parent=rna-XM_012406748.1
NW_020311370.1	Gnomon	CDS	14049	14227	.	+	0	Name=XP_012262171.1;ID=cds-XP_012262171.1;Dbxref=GeneID:105689603%2CGenbank:XP_012262171.1;Parent=rna-XM_012406748.1
NW_020311370.1	Gnomon	CDS	59584	59785	.	+	0	Name=XP_020710059.1;ID=cds-XP_020710059.1;Dbxref=GeneID:105689591%2CGenbank:XP_020710059.1;Parent=rna-XM_020854400.1
NW_020311370.1	Gnomon	CDS	59923	60097	.	+	0	Name=XP_020710059.1;ID=cds-XP_020710059.1;Dbxref=GeneID:105689591%2CGenbank:XP_020710059.1;Parent=rna-XM_020854400.1
NW_020311370.1	Gnomon	CDS	60404	60615	.	+	0	Name=XP_020710059.1;ID=cds-XP_020710059.1;Dbxref=GeneID:105689591%2CGenbank:XP_020710059.1;Parent=rna-XM_020854400.1
NW_020311370.1	Gnomon	CDS	60947	61139	.	+	0	Name=XP_020710059.1;ID=cds-XP_020710059.1;Dbxref=GeneID:105689591%2CGenbank:XP_020710059.1;Parent=rna-XM_020854400.1
NW_020311370.1	Gnomon	CDS	61826	61992	.	+	0	Name=XP_020710059.1;ID=cds-XP_020710059.1;Dbxref=GeneID:105689591%2CGenbank:XP_020710059.1;Parent=rna-XM_020854400.1
NW_020311370.1	Gnomon	CDS	63602	63817	.	+	0	Name=XP_020710059.1;ID=cds-XP_020710059.1;Dbxref=GeneID:105689591%2CGenbank:XP_020710059.1;Parent=rna-XM_020854400.1
NW_020311370.1	Gnomon	CDS	63924	64093	.	+	0	Name=XP_020710059.1;ID=cds-XP_020710059.1;Dbxref=GeneID:105689591%2CGenbank:XP_020710059.1;Parent=rna-XM_020854400.1
NW_020311370.1	Gnomon	gene	224801	227088	.	-	.	Name=LOC105689595;ID=gene-LOC105689595;Dbxref=GeneID:105689595
NW_020311370.1	Gnomon	gene	31677	64606	.	+	.	Name=LOC105689591;ID=gene-LOC105689591;Dbxref=GeneID:105689591
NW_020311370.1	Gnomon	gene	1260	3578	.	-	.	Name=LOC105689590;ID=gene-LOC105689590;Dbxref=GeneID:105689590
NW_020311370.1	Gnomon	CDS	211604	211852	.	-	0	Name=XP_012262184.1;ID=cds-XP_012262184.1;Dbxref=GeneID:105689615%2CGenbank:XP_012262184.1;Parent=rna-XM_012406761.1
NW_020311370.1	Gnomon	CDS	211253	211351	.	-	0	Name=XP_012262184.1;ID=cds-XP_012262184.1;Dbxref=GeneID:105689615%2CGenbank:XP_012262184.1;Parent=rna-XM_012406761.1
NW_020311370.1	Gnomon	CDS	210967	211149	.	-	0	Name=XP_012262184.1;ID=cds-XP_012262184.1;Dbxref=GeneID:105689615%2CGenbank:XP_012262184.1;Parent=rna-XM_012406761.1
NW_020311370.1	Gnomon	mRNA	12840	14820	.	+	.	Name=XM_012406748.1;ID=rna-XM_012406748.1;Dbxref=GeneID:105689603%2CGenbank:XM_012406748.1;Parent=gene-LOC105689603
NW_020311370.1	Gnomon	gene	142404	183365	.	+	.	Name=LOC105689606;ID=gene-LOC105689606;Dbxref=GeneID:105689606
NW_020311370.1	Gnomon	gene	216682	223629	.	+	.	Name=LOC105689604;ID=gene-LOC105689604;Dbxref=GeneID:105689604
NW_020311370.1	Gnomon	gene	12840	14820	.	+	.	Name=LOC105689603;ID=gene-LOC105689603;Dbxref=GeneID:105689603
NW_020311370.1	Gnomon	gene	185244	193653	.	+	.	Name=LOC105689618;ID=gene-LOC105689618;Dbxref=GeneID:105689618
NW_020311370.1	Gnomon	gene	194713	207947	.	+	.	Name=LOC105689617;ID=gene-LOC105689617;Dbxref=GeneID:105689617
NW_020311370.1	Gnomon	gene	4586	9541	.	-	.	Name=LOC105689616;ID=gene-LOC105689616;Dbxref=GeneID:105689616
NW_020311370.1	Gnomon	gene	210967	211852	.	-	.	Name=LOC105689615;ID=gene-LOC105689615;Dbxref=GeneID:105689615
NW_020311370.1	Gnomon	gene	86210	123983	.	+	.	Name=LOC105689628;ID=gene-LOC105689628;Dbxref=GeneID:105689628
NW_020311370.1	Gnomon	exon	173975	174121	.	+	.	ID=exon-XM_020854408.1-5;Dbxref=GeneID:105689606%2CGenbank:XM_020854408.1;Parent=rna-XM_020854408.1
NW_020311370.1	Gnomon	exon	173265	173422	.	+	.	ID=exon-XM_020854408.1-4;Dbxref=GeneID:105689606%2CGenbank:XM_020854408.1;Parent=rna-XM_020854408.1
NW_020311370.1	Gnomon	exon	172892	173105	.	+	.	ID=exon-XM_020854408.1-3;Dbxref=GeneID:105689606%2CGenbank:XM_020854408.1;Parent=rna-XM_020854408.1
NW_020311370.1	Gnomon	exon	169616	170477	.	+	.	ID=exon-XM_020854408.1-2;Dbxref=GeneID:105689606%2CGenbank:XM_020854408.1;Parent=rna-XM_020854408.1
NW_020311370.1	Gnomon	exon	169435	169458	.	+	.	ID=exon-XM_020854408.1-1;Dbxref=GeneID:105689606%2CGenbank:XM_020854408.1;Parent=rna-XM_020854408.1
NW_020311370.1	Gnomon	exon	179414	179474	.	+	.	ID=exon-XM_020854408.1-9;Dbxref=GeneID:105689606%2CGenbank:XM_020854408.1;Parent=rna-XM_020854408.1
NW_020311370.1	Gnomon	exon	179166	179319	.	+	.	ID=exon-XM_020854408.1-8;Dbxref=GeneID:105689606%2CGenbank:XM_020854408.1;Parent=rna-XM_020854408.1
NW_020311370.1	Gnomon	exon	178955	179080	.	+	.	ID=exon-XM_020854408.1-7;Dbxref=GeneID:105689606%2CGenbank:XM_020854408.1;Parent=rna-XM_020854408.1
NW_020311370.1	Gnomon	exon	178634	178799	.	+	.	ID=exon-XM_020854408.1-6;Dbxref=GeneID:105689606%2CGenbank:XM_020854408.1;Parent=rna-XM_020854408.1
NW_020311370.1	Gnomon	mRNA	216682	223629	.	+	.	Name=XM_012406749.2;ID=rna-XM_012406749.2;Dbxref=GeneID:105689604%2CGenbank:XM_012406749.2;Parent=gene-LOC105689604
NW_020311370.1	Gnomon	CDS	218853	218932	.	+	0	Name=XP_012262172.1;ID=cds-XP_012262172.1;Dbxref=GeneID:105689604%2CGenbank:XP_012262172.1;Parent=rna-XM_012406749.2
NW_020311370.1	Gnomon	CDS	219510	219630	.	+	0	Name=XP_012262172.1;ID=cds-XP_012262172.1;Dbxref=GeneID:105689604%2CGenbank:XP_012262172.1;Parent=rna-XM_012406749.2
NW_020311370.1	Gnomon	CDS	219721	219834	.	+	0	Name=XP_012262172.1;ID=cds-XP_012262172.1;Dbxref=GeneID:105689604%2CGenbank:XP_012262172.1;Parent=rna-XM_012406749.2
NW_020311370.1	Gnomon	CDS	219922	220041	.	+	0	Name=XP_012262172.1;ID=cds-XP_012262172.1;Dbxref=GeneID:105689604%2CGenbank:XP_012262172.1;Parent=rna-XM_012406749.2
NW_020311370.1	Gnomon	CDS	220172	220301	.	+	0	Name=XP_012262172.1;ID=cds-XP_012262172.1;Dbxref=GeneID:105689604%2CGenbank:XP_012262172.1;Parent=rna-XM_012406749.2
NW_020311370.1	Gnomon	CDS	221474	221622	.	+	0	Name=XP_012262172.1;ID=cds-XP_012262172.1;Dbxref=GeneID:105689604%2CGenbank:XP_012262172.1;Parent=rna-XM_012406749.2
NW_020311370.1	Gnomon	CDS	221707	221818	.	+	0	Name=XP_012262172.1;ID=cds-XP_012262172.1;Dbxref=GeneID:105689604%2CGenbank:XP_012262172.1;Parent=rna-XM_012406749.2
NW_020311370.1	Gnomon	CDS	221915	222126	.	+	0	Name=XP_012262172.1;ID=cds-XP_012262172.1;Dbxref=GeneID:105689604%2CGenbank:XP_012262172.1;Parent=rna-XM_012406749.2
NW_020311370.1	Gnomon	CDS	222196	222396	.	+	0	Name=XP_012262172.1;ID=cds-XP_012262172.1;Dbxref=GeneID:105689604%2CGenbank:XP_012262172.1;Parent=rna-XM_012406749.2
NW_020311370.1	Gnomon	CDS	222930	223136	.	+	0	Name=XP_012262172.1;ID=cds-XP_012262172.1;Dbxref=GeneID:105689604%2CGenbank:XP_012262172.1;Parent=rna-XM_012406749.2
