# Supplementary material for: Prevalent bee venom genes evolved before the aculeate stinger and eusociality
Source: BMC Biol. 2023 Oct 23;21:229. doi: 10.1186/s12915-023-01656-5 (PMC10591384; doi:10.1186/s12915-023-01656-5)
Supplement: Supplementary file 42 — Additional file 42. Gff files of all toxin gene annotations. [file 12915_2023_1656_MOESM42_ESM.zip › AdditionalFile9_ToxinGeneAnnotations/NW_022890582.1._SP.gff_modified_Koludarov_et_al_2021.gff3]

##gff-version 3
##source-version geneious 2020.2.2
##sequence-region	NW_022890582.1	1	2004629
NW_022890582.1	Koludarov_et_al_2021	gene	1163702	1167010	.	+	.	Name=SP
NW_022890582.1	Gnomon	exon	820721	821922	.	-	.	ID=exon-XM_033481078.1-14;Dbxref=GeneID:117226584%2CGenbank:XM_033481078.1;Parent=rna-XM_033481078.1
NW_022890582.1	Gnomon	exon	839197	839199	.	-	.	ID=exon-XM_033481078.1-10;Dbxref=GeneID:117226584%2CGenbank:XM_033481078.1;Parent=rna-XM_033481078.1
NW_022890582.1	Gnomon	exon	824568	824646	.	-	.	ID=exon-XM_033481078.1-11;Dbxref=GeneID:117226584%2CGenbank:XM_033481078.1;Parent=rna-XM_033481078.1
NW_022890582.1	Gnomon	exon	824340	824437	.	-	.	ID=exon-XM_033481078.1-12;Dbxref=GeneID:117226584%2CGenbank:XM_033481078.1;Parent=rna-XM_033481078.1
NW_022890582.1	Gnomon	exon	823700	823915	.	-	.	ID=exon-XM_033481078.1-13;Dbxref=GeneID:117226584%2CGenbank:XM_033481078.1;Parent=rna-XM_033481078.1
NW_022890582.1	Gnomon	exon	1696736	1696905	.	-	.	ID=exon-XM_033481017.1-8;Dbxref=GeneID:117226556%2CGenbank:XM_033481017.1;Parent=rna-XM_033481017.1
NW_022890582.1	Gnomon	exon	1696150	1696668	.	-	.	ID=exon-XM_033481017.1-9;Dbxref=GeneID:117226556%2CGenbank:XM_033481017.1;Parent=rna-XM_033481017.1
NW_022890582.1	Gnomon	exon	1702231	1702469	.	-	.	ID=exon-XM_033481017.1-1;Dbxref=GeneID:117226556%2CGenbank:XM_033481017.1;Parent=rna-XM_033481017.1
NW_022890582.1	Gnomon	exon	1701907	1702145	.	-	.	ID=exon-XM_033481017.1-2;Dbxref=GeneID:117226556%2CGenbank:XM_033481017.1;Parent=rna-XM_033481017.1
NW_022890582.1	Gnomon	exon	1700950	1701035	.	-	.	ID=exon-XM_033481017.1-3;Dbxref=GeneID:117226556%2CGenbank:XM_033481017.1;Parent=rna-XM_033481017.1
NW_022890582.1	Gnomon	exon	1697828	1700436	.	-	.	ID=exon-XM_033481017.1-4;Dbxref=GeneID:117226556%2CGenbank:XM_033481017.1;Parent=rna-XM_033481017.1
NW_022890582.1	Gnomon	exon	1697686	1697751	.	-	.	ID=exon-XM_033481017.1-5;Dbxref=GeneID:117226556%2CGenbank:XM_033481017.1;Parent=rna-XM_033481017.1
NW_022890582.1	Gnomon	exon	1697316	1697470	.	-	.	ID=exon-XM_033481017.1-6;Dbxref=GeneID:117226556%2CGenbank:XM_033481017.1;Parent=rna-XM_033481017.1
NW_022890582.1	Gnomon	exon	1696986	1697227	.	-	.	ID=exon-XM_033481017.1-7;Dbxref=GeneID:117226556%2CGenbank:XM_033481017.1;Parent=rna-XM_033481017.1
NW_022890582.1	Gnomon	exon	1508789	1508872	.	+	.	ID=exon-XM_033480948.1-10;Dbxref=GeneID:117226512%2CGenbank:XM_033480948.1;Parent=rna-XM_033480948.1
NW_022890582.1	Gnomon	exon	1516565	1516607	.	+	.	ID=exon-XM_033480948.1-11;Dbxref=GeneID:117226512%2CGenbank:XM_033480948.1;Parent=rna-XM_033480948.1
NW_022890582.1	Gnomon	exon	1529981	1530064	.	+	.	ID=exon-XM_033480948.1-12;Dbxref=GeneID:117226512%2CGenbank:XM_033480948.1;Parent=rna-XM_033480948.1
NW_022890582.1	Gnomon	exon	1554321	1554396	.	+	.	ID=exon-XM_033480948.1-13;Dbxref=GeneID:117226512%2CGenbank:XM_033480948.1;Parent=rna-XM_033480948.1
NW_022890582.1	Gnomon	exon	1554680	1554774	.	+	.	ID=exon-XM_033480948.1-14;Dbxref=GeneID:117226512%2CGenbank:XM_033480948.1;Parent=rna-XM_033480948.1
NW_022890582.1	Gnomon	exon	1555618	1555732	.	+	.	ID=exon-XM_033480948.1-15;Dbxref=GeneID:117226512%2CGenbank:XM_033480948.1;Parent=rna-XM_033480948.1
NW_022890582.1	Gnomon	exon	1555870	1558389	.	+	.	ID=exon-XM_033480948.1-16;Dbxref=GeneID:117226512%2CGenbank:XM_033480948.1;Parent=rna-XM_033480948.1
NW_022890582.1	Gnomon	mRNA	1918214	1926134	.	+	.	Name=XM_033480986.1;ID=rna-XM_033480986.1;Dbxref=GeneID:117226534%2CGenbank:XM_033480986.1;Parent=gene-LOC117226534
NW_022890582.1	Gnomon	exon	1985063	1985898	.	+	.	ID=exon-XM_033481204.1-11;Dbxref=GeneID:117226632%2CGenbank:XM_033481204.1;Parent=rna-XM_033481204.1
NW_022890582.1	Gnomon	exon	1985978	1986617	.	+	.	ID=exon-XM_033481204.1-12;Dbxref=GeneID:117226632%2CGenbank:XM_033481204.1;Parent=rna-XM_033481204.1
NW_022890582.1	Gnomon	CDS	1839026	1839293	.	+	0	Name=XP_033337064.1;ID=cds-XP_033337064.1;Dbxref=GeneID:117226614%2CGenbank:XP_033337064.1;Parent=rna-XM_033481173.1
NW_022890582.1	Gnomon	CDS	1850943	1851021	.	+	0	Name=XP_033337064.1;ID=cds-XP_033337064.1;Dbxref=GeneID:117226614%2CGenbank:XP_033337064.1;Parent=rna-XM_033481173.1
NW_022890582.1	Gnomon	CDS	1851117	1851206	.	+	0	Name=XP_033337064.1;ID=cds-XP_033337064.1;Dbxref=GeneID:117226614%2CGenbank:XP_033337064.1;Parent=rna-XM_033481173.1
NW_022890582.1	Gnomon	CDS	1851313	1851433	.	+	0	Name=XP_033337064.1;ID=cds-XP_033337064.1;Dbxref=GeneID:117226614%2CGenbank:XP_033337064.1;Parent=rna-XM_033481173.1
NW_022890582.1	Gnomon	CDS	1851745	1852037	.	+	0	Name=XP_033337064.1;ID=cds-XP_033337064.1;Dbxref=GeneID:117226614%2CGenbank:XP_033337064.1;Parent=rna-XM_033481173.1
NW_022890582.1	Gnomon	CDS	1852125	1852258	.	+	0	Name=XP_033337064.1;ID=cds-XP_033337064.1;Dbxref=GeneID:117226614%2CGenbank:XP_033337064.1;Parent=rna-XM_033481173.1
NW_022890582.1	Gnomon	CDS	1852333	1852444	.	+	0	Name=XP_033337064.1;ID=cds-XP_033337064.1;Dbxref=GeneID:117226614%2CGenbank:XP_033337064.1;Parent=rna-XM_033481173.1
NW_022890582.1	Gnomon	CDS	1852528	1852694	.	+	0	Name=XP_033337064.1;ID=cds-XP_033337064.1;Dbxref=GeneID:117226614%2CGenbank:XP_033337064.1;Parent=rna-XM_033481173.1
NW_022890582.1	Gnomon	CDS	1852765	1852877	.	+	0	Name=XP_033337064.1;ID=cds-XP_033337064.1;Dbxref=GeneID:117226614%2CGenbank:XP_033337064.1;Parent=rna-XM_033481173.1
NW_022890582.1	Gnomon	CDS	1853100	1853210	.	+	0	Name=XP_033337064.1;ID=cds-XP_033337064.1;Dbxref=GeneID:117226614%2CGenbank:XP_033337064.1;Parent=rna-XM_033481173.1
NW_022890582.1	Gnomon	CDS	1853281	1853496	.	+	0	Name=XP_033337064.1;ID=cds-XP_033337064.1;Dbxref=GeneID:117226614%2CGenbank:XP_033337064.1;Parent=rna-XM_033481173.1
NW_022890582.1	Gnomon	CDS	1853571	1853816	.	+	0	Name=XP_033337064.1;ID=cds-XP_033337064.1;Dbxref=GeneID:117226614%2CGenbank:XP_033337064.1;Parent=rna-XM_033481173.1
NW_022890582.1	Gnomon	CDS	1853905	1853989	.	+	0	Name=XP_033337064.1;ID=cds-XP_033337064.1;Dbxref=GeneID:117226614%2CGenbank:XP_033337064.1;Parent=rna-XM_033481173.1
NW_022890582.1	Gnomon	CDS	1854436	1854600	.	+	0	Name=XP_033337064.1;ID=cds-XP_033337064.1;Dbxref=GeneID:117226614%2CGenbank:XP_033337064.1;Parent=rna-XM_033481173.1
NW_022890582.1	Gnomon	CDS	1854692	1854867	.	+	0	Name=XP_033337064.1;ID=cds-XP_033337064.1;Dbxref=GeneID:117226614%2CGenbank:XP_033337064.1;Parent=rna-XM_033481173.1
NW_022890582.1	Gnomon	CDS	1854934	1855071	.	+	0	Name=XP_033337064.1;ID=cds-XP_033337064.1;Dbxref=GeneID:117226614%2CGenbank:XP_033337064.1;Parent=rna-XM_033481173.1
NW_022890582.1	Gnomon	CDS	1855153	1855308	.	+	0	Name=XP_033337064.1;ID=cds-XP_033337064.1;Dbxref=GeneID:117226614%2CGenbank:XP_033337064.1;Parent=rna-XM_033481173.1
NW_022890582.1	Gnomon	CDS	1855391	1855471	.	+	0	Name=XP_033337064.1;ID=cds-XP_033337064.1;Dbxref=GeneID:117226614%2CGenbank:XP_033337064.1;Parent=rna-XM_033481173.1
NW_022890582.1	Gnomon	CDS	1855633	1856421	.	+	0	Name=XP_033337064.1;ID=cds-XP_033337064.1;Dbxref=GeneID:117226614%2CGenbank:XP_033337064.1;Parent=rna-XM_033481173.1
NW_022890582.1	Gnomon	CDS	1857342	1857449	.	+	0	Name=XP_033337064.1;ID=cds-XP_033337064.1;Dbxref=GeneID:117226614%2CGenbank:XP_033337064.1;Parent=rna-XM_033481173.1
NW_022890582.1	Gnomon	CDS	1857522	1857701	.	+	0	Name=XP_033337064.1;ID=cds-XP_033337064.1;Dbxref=GeneID:117226614%2CGenbank:XP_033337064.1;Parent=rna-XM_033481173.1
NW_022890582.1	Gnomon	CDS	1858128	1858157	.	+	0	Name=XP_033337064.1;ID=cds-XP_033337064.1;Dbxref=GeneID:117226614%2CGenbank:XP_033337064.1;Parent=rna-XM_033481173.1
NW_022890582.1	Gnomon	CDS	1858497	1858655	.	+	0	Name=XP_033337064.1;ID=cds-XP_033337064.1;Dbxref=GeneID:117226614%2CGenbank:XP_033337064.1;Parent=rna-XM_033481173.1
NW_022890582.1	Gnomon	CDS	1858721	1859104	.	+	0	Name=XP_033337064.1;ID=cds-XP_033337064.1;Dbxref=GeneID:117226614%2CGenbank:XP_033337064.1;Parent=rna-XM_033481173.1
NW_022890582.1	Gnomon	CDS	1859181	1859333	.	+	0	Name=XP_033337064.1;ID=cds-XP_033337064.1;Dbxref=GeneID:117226614%2CGenbank:XP_033337064.1;Parent=rna-XM_033481173.1
NW_022890582.1	Gnomon	CDS	1862972	1863397	.	+	0	Name=XP_033337064.1;ID=cds-XP_033337064.1;Dbxref=GeneID:117226614%2CGenbank:XP_033337064.1;Parent=rna-XM_033481173.1
NW_022890582.1	Gnomon	CDS	1863842	1863953	.	+	0	Name=XP_033337064.1;ID=cds-XP_033337064.1;Dbxref=GeneID:117226614%2CGenbank:XP_033337064.1;Parent=rna-XM_033481173.1
NW_022890582.1	Gnomon	CDS	1864032	1864088	.	+	0	Name=XP_033337064.1;ID=cds-XP_033337064.1;Dbxref=GeneID:117226614%2CGenbank:XP_033337064.1;Parent=rna-XM_033481173.1
NW_022890582.1	Gnomon	CDS	1864166	1864283	.	+	0	Name=XP_033337064.1;ID=cds-XP_033337064.1;Dbxref=GeneID:117226614%2CGenbank:XP_033337064.1;Parent=rna-XM_033481173.1
NW_022890582.1	Gnomon	CDS	1868046	1868085	.	+	0	Name=XP_033337064.1;ID=cds-XP_033337064.1;Dbxref=GeneID:117226614%2CGenbank:XP_033337064.1;Parent=rna-XM_033481173.1
NW_022890582.1	Gnomon	exon	1156515	1156870	.	-	.	ID=exon-XM_033480872.1-1;Dbxref=GeneID:117226497%2CGenbank:XM_033480872.1;Parent=rna-XM_033480872.1
NW_022890582.1	Gnomon	exon	1155534	1156145	.	-	.	ID=exon-XM_033480872.1-2;Dbxref=GeneID:117226497%2CGenbank:XM_033480872.1;Parent=rna-XM_033480872.1
NW_022890582.1	Gnomon	exon	1155332	1155383	.	-	.	ID=exon-XM_033480872.1-3;Dbxref=GeneID:117226497%2CGenbank:XM_033480872.1;Parent=rna-XM_033480872.1
NW_022890582.1	Gnomon	exon	1155194	1155240	.	-	.	ID=exon-XM_033480872.1-4;Dbxref=GeneID:117226497%2CGenbank:XM_033480872.1;Parent=rna-XM_033480872.1
NW_022890582.1	Gnomon	exon	1155075	1155108	.	-	.	ID=exon-XM_033480872.1-5;Dbxref=GeneID:117226497%2CGenbank:XM_033480872.1;Parent=rna-XM_033480872.1
NW_022890582.1	Gnomon	exon	1154780	1154886	.	-	.	ID=exon-XM_033480872.1-6;Dbxref=GeneID:117226497%2CGenbank:XM_033480872.1;Parent=rna-XM_033480872.1
NW_022890582.1	Gnomon	exon	1154599	1154711	.	-	.	ID=exon-XM_033480872.1-7;Dbxref=GeneID:117226497%2CGenbank:XM_033480872.1;Parent=rna-XM_033480872.1
NW_022890582.1	Gnomon	exon	1151366	1154528	.	-	.	ID=exon-XM_033480872.1-8;Dbxref=GeneID:117226497%2CGenbank:XM_033480872.1;Parent=rna-XM_033480872.1
NW_022890582.1	Gnomon	exon	1984930	1984991	.	+	.	ID=exon-XM_033481204.1-10;Dbxref=GeneID:117226632%2CGenbank:XM_033481204.1;Parent=rna-XM_033481204.1
NW_022890582.1	Gnomon	CDS	1446914	1446978	.	+	0	Name=XP_033336820.1;ID=cds-XP_033336820.1;Dbxref=GeneID:117226512%2CGenbank:XP_033336820.1;Parent=rna-XM_033480929.1
NW_022890582.1	Gnomon	CDS	1483156	1483250	.	+	0	Name=XP_033336820.1;ID=cds-XP_033336820.1;Dbxref=GeneID:117226512%2CGenbank:XP_033336820.1;Parent=rna-XM_033480929.1
NW_022890582.1	Gnomon	CDS	1493242	1493301	.	+	0	Name=XP_033336820.1;ID=cds-XP_033336820.1;Dbxref=GeneID:117226512%2CGenbank:XP_033336820.1;Parent=rna-XM_033480929.1
NW_022890582.1	Gnomon	CDS	1504024	1504078	.	+	0	Name=XP_033336820.1;ID=cds-XP_033336820.1;Dbxref=GeneID:117226512%2CGenbank:XP_033336820.1;Parent=rna-XM_033480929.1
NW_022890582.1	Gnomon	CDS	1504822	1504960	.	+	0	Name=XP_033336820.1;ID=cds-XP_033336820.1;Dbxref=GeneID:117226512%2CGenbank:XP_033336820.1;Parent=rna-XM_033480929.1
NW_022890582.1	Gnomon	CDS	1506846	1506948	.	+	0	Name=XP_033336820.1;ID=cds-XP_033336820.1;Dbxref=GeneID:117226512%2CGenbank:XP_033336820.1;Parent=rna-XM_033480929.1
NW_022890582.1	Gnomon	CDS	1507606	1507784	.	+	0	Name=XP_033336820.1;ID=cds-XP_033336820.1;Dbxref=GeneID:117226512%2CGenbank:XP_033336820.1;Parent=rna-XM_033480929.1
NW_022890582.1	Gnomon	CDS	1507984	1508106	.	+	0	Name=XP_033336820.1;ID=cds-XP_033336820.1;Dbxref=GeneID:117226512%2CGenbank:XP_033336820.1;Parent=rna-XM_033480929.1
NW_022890582.1	Gnomon	CDS	1508789	1508872	.	+	0	Name=XP_033336820.1;ID=cds-XP_033336820.1;Dbxref=GeneID:117226512%2CGenbank:XP_033336820.1;Parent=rna-XM_033480929.1
NW_022890582.1	Gnomon	CDS	1516565	1516625	.	+	0	Name=XP_033336820.1;ID=cds-XP_033336820.1;Dbxref=GeneID:117226512%2CGenbank:XP_033336820.1;Parent=rna-XM_033480929.1
NW_022890582.1	Gnomon	CDS	1529981	1530064	.	+	0	Name=XP_033336820.1;ID=cds-XP_033336820.1;Dbxref=GeneID:117226512%2CGenbank:XP_033336820.1;Parent=rna-XM_033480929.1
NW_022890582.1	Gnomon	CDS	1547167	1547325	.	+	0	Name=XP_033336820.1;ID=cds-XP_033336820.1;Dbxref=GeneID:117226512%2CGenbank:XP_033336820.1;Parent=rna-XM_033480929.1
NW_022890582.1	Gnomon	CDS	1554321	1554396	.	+	0	Name=XP_033336820.1;ID=cds-XP_033336820.1;Dbxref=GeneID:117226512%2CGenbank:XP_033336820.1;Parent=rna-XM_033480929.1
NW_022890582.1	Gnomon	CDS	1554680	1554774	.	+	0	Name=XP_033336820.1;ID=cds-XP_033336820.1;Dbxref=GeneID:117226512%2CGenbank:XP_033336820.1;Parent=rna-XM_033480929.1
NW_022890582.1	Gnomon	CDS	1555615	1555732	.	+	0	Name=XP_033336820.1;ID=cds-XP_033336820.1;Dbxref=GeneID:117226512%2CGenbank:XP_033336820.1;Parent=rna-XM_033480929.1
NW_022890582.1	Gnomon	CDS	1555870	1556002	.	+	0	Name=XP_033336820.1;ID=cds-XP_033336820.1;Dbxref=GeneID:117226512%2CGenbank:XP_033336820.1;Parent=rna-XM_033480929.1
NW_022890582.1	Gnomon	exon	1395454	1395595	.	+	.	ID=exon-XM_033480894.1-11;Dbxref=GeneID:117226507%2CGenbank:XM_033480894.1;Parent=rna-XM_033480894.1
NW_022890582.1	Gnomon	exon	1395708	1395894	.	+	.	ID=exon-XM_033480894.1-12;Dbxref=GeneID:117226507%2CGenbank:XM_033480894.1;Parent=rna-XM_033480894.1
NW_022890582.1	Gnomon	exon	1395144	1395378	.	+	.	ID=exon-XM_033480894.1-10;Dbxref=GeneID:117226507%2CGenbank:XM_033480894.1;Parent=rna-XM_033480894.1
NW_022890582.1	Gnomon	exon	1395982	1396185	.	+	.	ID=exon-XM_033480894.1-13;Dbxref=GeneID:117226507%2CGenbank:XM_033480894.1;Parent=rna-XM_033480894.1
NW_022890582.1	Gnomon	mRNA	932628	938708	.	-	.	Name=XM_033481084.1;ID=rna-XM_033481084.1;Dbxref=GeneID:117226586%2CGenbank:XM_033481084.1;Parent=gene-LOC117226586
NW_022890582.1	Gnomon	CDS	882585	883326	.	-	0	Name=XP_033336966.1;ID=cds-XP_033336966.1;Dbxref=GeneID:117226584%2CGenbank:XP_033336966.1;Parent=rna-XM_033481075.1
NW_022890582.1	Gnomon	CDS	881796	881999	.	-	0	Name=XP_033336966.1;ID=cds-XP_033336966.1;Dbxref=GeneID:117226584%2CGenbank:XP_033336966.1;Parent=rna-XM_033481075.1
NW_022890582.1	Gnomon	CDS	860038	860162	.	-	0	Name=XP_033336966.1;ID=cds-XP_033336966.1;Dbxref=GeneID:117226584%2CGenbank:XP_033336966.1;Parent=rna-XM_033481075.1
NW_022890582.1	Gnomon	CDS	854960	855071	.	-	0	Name=XP_033336966.1;ID=cds-XP_033336966.1;Dbxref=GeneID:117226584%2CGenbank:XP_033336966.1;Parent=rna-XM_033481075.1
NW_022890582.1	Gnomon	CDS	851110	851255	.	-	0	Name=XP_033336966.1;ID=cds-XP_033336966.1;Dbxref=GeneID:117226584%2CGenbank:XP_033336966.1;Parent=rna-XM_033481075.1
NW_022890582.1	Gnomon	CDS	846116	846255	.	-	0	Name=XP_033336966.1;ID=cds-XP_033336966.1;Dbxref=GeneID:117226584%2CGenbank:XP_033336966.1;Parent=rna-XM_033481075.1
NW_022890582.1	Gnomon	CDS	842410	842581	.	-	0	Name=XP_033336966.1;ID=cds-XP_033336966.1;Dbxref=GeneID:117226584%2CGenbank:XP_033336966.1;Parent=rna-XM_033481075.1
NW_022890582.1	Gnomon	CDS	841672	841798	.	-	0	Name=XP_033336966.1;ID=cds-XP_033336966.1;Dbxref=GeneID:117226584%2CGenbank:XP_033336966.1;Parent=rna-XM_033481075.1
NW_022890582.1	Gnomon	CDS	840748	840828	.	-	0	Name=XP_033336966.1;ID=cds-XP_033336966.1;Dbxref=GeneID:117226584%2CGenbank:XP_033336966.1;Parent=rna-XM_033481075.1
NW_022890582.1	Gnomon	CDS	839197	839199	.	-	0	Name=XP_033336966.1;ID=cds-XP_033336966.1;Dbxref=GeneID:117226584%2CGenbank:XP_033336966.1;Parent=rna-XM_033481075.1
NW_022890582.1	Gnomon	CDS	824568	824652	.	-	0	Name=XP_033336966.1;ID=cds-XP_033336966.1;Dbxref=GeneID:117226584%2CGenbank:XP_033336966.1;Parent=rna-XM_033481075.1
NW_022890582.1	Gnomon	CDS	824340	824437	.	-	0	Name=XP_033336966.1;ID=cds-XP_033336966.1;Dbxref=GeneID:117226584%2CGenbank:XP_033336966.1;Parent=rna-XM_033481075.1
NW_022890582.1	Gnomon	CDS	823722	823915	.	-	0	Name=XP_033336966.1;ID=cds-XP_033336966.1;Dbxref=GeneID:117226584%2CGenbank:XP_033336966.1;Parent=rna-XM_033481075.1
NW_022890582.1	Gnomon	exon	395045	395338	.	-	.	ID=exon-XM_033480995.1-8;Dbxref=GeneID:117226536%2CGenbank:XM_033480995.1;Parent=rna-XM_033480995.1
NW_022890582.1	Gnomon	exon	394735	394952	.	-	.	ID=exon-XM_033480995.1-9;Dbxref=GeneID:117226536%2CGenbank:XM_033480995.1;Parent=rna-XM_033480995.1
NW_022890582.1	Gnomon	exon	398536	398587	.	-	.	ID=exon-XM_033480995.1-2;Dbxref=GeneID:117226536%2CGenbank:XM_033480995.1;Parent=rna-XM_033480995.1
NW_022890582.1	Gnomon	exon	398258	398448	.	-	.	ID=exon-XM_033480995.1-3;Dbxref=GeneID:117226536%2CGenbank:XM_033480995.1;Parent=rna-XM_033480995.1
NW_022890582.1	Gnomon	exon	398686	399093	.	-	.	ID=exon-XM_033480995.1-1;Dbxref=GeneID:117226536%2CGenbank:XM_033480995.1;Parent=rna-XM_033480995.1
NW_022890582.1	Gnomon	exon	396046	396215	.	-	.	ID=exon-XM_033480995.1-6;Dbxref=GeneID:117226536%2CGenbank:XM_033480995.1;Parent=rna-XM_033480995.1
NW_022890582.1	Gnomon	exon	395411	395760	.	-	.	ID=exon-XM_033480995.1-7;Dbxref=GeneID:117226536%2CGenbank:XM_033480995.1;Parent=rna-XM_033480995.1
NW_022890582.1	Gnomon	exon	396835	397034	.	-	.	ID=exon-XM_033480995.1-4;Dbxref=GeneID:117226536%2CGenbank:XM_033480995.1;Parent=rna-XM_033480995.1
NW_022890582.1	Gnomon	exon	396287	396757	.	-	.	ID=exon-XM_033480995.1-5;Dbxref=GeneID:117226536%2CGenbank:XM_033480995.1;Parent=rna-XM_033480995.1
NW_022890582.1	Gnomon	exon	824340	824437	.	-	.	ID=exon-XM_033481082.1-13;Dbxref=GeneID:117226584%2CGenbank:XM_033481082.1;Parent=rna-XM_033481082.1
NW_022890582.1	Gnomon	exon	823700	823915	.	-	.	ID=exon-XM_033481082.1-14;Dbxref=GeneID:117226584%2CGenbank:XM_033481082.1;Parent=rna-XM_033481082.1
NW_022890582.1	Gnomon	exon	836708	836740	.	-	.	ID=exon-XM_033481082.1-11;Dbxref=GeneID:117226584%2CGenbank:XM_033481082.1;Parent=rna-XM_033481082.1
NW_022890582.1	Gnomon	exon	824568	824652	.	-	.	ID=exon-XM_033481082.1-12;Dbxref=GeneID:117226584%2CGenbank:XM_033481082.1;Parent=rna-XM_033481082.1
NW_022890582.1	Gnomon	exon	839197	839199	.	-	.	ID=exon-XM_033481082.1-10;Dbxref=GeneID:117226584%2CGenbank:XM_033481082.1;Parent=rna-XM_033481082.1
NW_022890582.1	Gnomon	exon	820721	821922	.	-	.	ID=exon-XM_033481082.1-15;Dbxref=GeneID:117226584%2CGenbank:XM_033481082.1;Parent=rna-XM_033481082.1
NW_022890582.1	Gnomon	exon	1493242	1493301	.	+	.	ID=exon-XM_033480924.1-4;Dbxref=GeneID:117226512%2CGenbank:XM_033480924.1;Parent=rna-XM_033480924.1
NW_022890582.1	Gnomon	exon	1504024	1504078	.	+	.	ID=exon-XM_033480924.1-5;Dbxref=GeneID:117226512%2CGenbank:XM_033480924.1;Parent=rna-XM_033480924.1
NW_022890582.1	Gnomon	exon	1446259	1446978	.	+	.	ID=exon-XM_033480924.1-2;Dbxref=GeneID:117226512%2CGenbank:XM_033480924.1;Parent=rna-XM_033480924.1
NW_022890582.1	Gnomon	exon	1483156	1483250	.	+	.	ID=exon-XM_033480924.1-3;Dbxref=GeneID:117226512%2CGenbank:XM_033480924.1;Parent=rna-XM_033480924.1
NW_022890582.1	Gnomon	exon	1507606	1507784	.	+	.	ID=exon-XM_033480924.1-8;Dbxref=GeneID:117226512%2CGenbank:XM_033480924.1;Parent=rna-XM_033480924.1
NW_022890582.1	Gnomon	exon	1507984	1508106	.	+	.	ID=exon-XM_033480924.1-9;Dbxref=GeneID:117226512%2CGenbank:XM_033480924.1;Parent=rna-XM_033480924.1
NW_022890582.1	Gnomon	exon	1504822	1504960	.	+	.	ID=exon-XM_033480924.1-6;Dbxref=GeneID:117226512%2CGenbank:XM_033480924.1;Parent=rna-XM_033480924.1
NW_022890582.1	Gnomon	exon	1506846	1506948	.	+	.	ID=exon-XM_033480924.1-7;Dbxref=GeneID:117226512%2CGenbank:XM_033480924.1;Parent=rna-XM_033480924.1
NW_022890582.1	Gnomon	exon	1445092	1445524	.	+	.	ID=exon-XM_033480924.1-1;Dbxref=GeneID:117226512%2CGenbank:XM_033480924.1;Parent=rna-XM_033480924.1
NW_022890582.1	Gnomon	mRNA	1918216	1926134	.	+	.	Name=XM_033480987.1;ID=rna-XM_033480987.1;Dbxref=GeneID:117226534%2CGenbank:XM_033480987.1;Parent=gene-LOC117226534
NW_022890582.1	Gnomon	exon	968278	968525	.	-	.	ID=exon-XM_033481092.1-10;Dbxref=GeneID:117226591%2CGenbank:XM_033481092.1;Parent=rna-XM_033481092.1
NW_022890582.1	Gnomon	exon	967773	967925	.	-	.	ID=exon-XM_033481092.1-11;Dbxref=GeneID:117226591%2CGenbank:XM_033481092.1;Parent=rna-XM_033481092.1
NW_022890582.1	Gnomon	exon	967148	967293	.	-	.	ID=exon-XM_033481092.1-12;Dbxref=GeneID:117226591%2CGenbank:XM_033481092.1;Parent=rna-XM_033481092.1
NW_022890582.1	Gnomon	exon	957429	960170	.	-	.	ID=exon-XM_033481092.1-13;Dbxref=GeneID:117226591%2CGenbank:XM_033481092.1;Parent=rna-XM_033481092.1
NW_022890582.1	Gnomon	exon	956904	957110	.	-	.	ID=exon-XM_033481092.1-14;Dbxref=GeneID:117226591%2CGenbank:XM_033481092.1;Parent=rna-XM_033481092.1
NW_022890582.1	Gnomon	exon	956424	956816	.	-	.	ID=exon-XM_033481092.1-15;Dbxref=GeneID:117226591%2CGenbank:XM_033481092.1;Parent=rna-XM_033481092.1
NW_022890582.1	Gnomon	exon	954233	956296	.	-	.	ID=exon-XM_033481092.1-16;Dbxref=GeneID:117226591%2CGenbank:XM_033481092.1;Parent=rna-XM_033481092.1
NW_022890582.1	Gnomon	CDS	1446914	1446978	.	+	0	Name=XP_033336821.1;ID=cds-XP_033336821.1;Dbxref=GeneID:117226512%2CGenbank:XP_033336821.1;Parent=rna-XM_033480930.1
NW_022890582.1	Gnomon	CDS	1483156	1483250	.	+	0	Name=XP_033336821.1;ID=cds-XP_033336821.1;Dbxref=GeneID:117226512%2CGenbank:XP_033336821.1;Parent=rna-XM_033480930.1
NW_022890582.1	Gnomon	CDS	1493242	1493301	.	+	0	Name=XP_033336821.1;ID=cds-XP_033336821.1;Dbxref=GeneID:117226512%2CGenbank:XP_033336821.1;Parent=rna-XM_033480930.1
NW_022890582.1	Gnomon	CDS	1504024	1504078	.	+	0	Name=XP_033336821.1;ID=cds-XP_033336821.1;Dbxref=GeneID:117226512%2CGenbank:XP_033336821.1;Parent=rna-XM_033480930.1
NW_022890582.1	Gnomon	CDS	1504822	1504960	.	+	0	Name=XP_033336821.1;ID=cds-XP_033336821.1;Dbxref=GeneID:117226512%2CGenbank:XP_033336821.1;Parent=rna-XM_033480930.1
NW_022890582.1	Gnomon	CDS	1506846	1506948	.	+	0	Name=XP_033336821.1;ID=cds-XP_033336821.1;Dbxref=GeneID:117226512%2CGenbank:XP_033336821.1;Parent=rna-XM_033480930.1
NW_022890582.1	Gnomon	CDS	1507606	1507784	.	+	0	Name=XP_033336821.1;ID=cds-XP_033336821.1;Dbxref=GeneID:117226512%2CGenbank:XP_033336821.1;Parent=rna-XM_033480930.1
NW_022890582.1	Gnomon	CDS	1507984	1508106	.	+	0	Name=XP_033336821.1;ID=cds-XP_033336821.1;Dbxref=GeneID:117226512%2CGenbank:XP_033336821.1;Parent=rna-XM_033480930.1
NW_022890582.1	Gnomon	CDS	1508789	1508872	.	+	0	Name=XP_033336821.1;ID=cds-XP_033336821.1;Dbxref=GeneID:117226512%2CGenbank:XP_033336821.1;Parent=rna-XM_033480930.1
NW_022890582.1	Gnomon	CDS	1516565	1516625	.	+	0	Name=XP_033336821.1;ID=cds-XP_033336821.1;Dbxref=GeneID:117226512%2CGenbank:XP_033336821.1;Parent=rna-XM_033480930.1
NW_022890582.1	Gnomon	CDS	1547167	1547229	.	+	0	Name=XP_033336821.1;ID=cds-XP_033336821.1;Dbxref=GeneID:117226512%2CGenbank:XP_033336821.1;Parent=rna-XM_033480930.1
NW_022890582.1	Gnomon	CDS	1548685	1548780	.	+	0	Name=XP_033336821.1;ID=cds-XP_033336821.1;Dbxref=GeneID:117226512%2CGenbank:XP_033336821.1;Parent=rna-XM_033480930.1
NW_022890582.1	Gnomon	CDS	1549989	1550063	.	+	0	Name=XP_033336821.1;ID=cds-XP_033336821.1;Dbxref=GeneID:117226512%2CGenbank:XP_033336821.1;Parent=rna-XM_033480930.1
NW_022890582.1	Gnomon	CDS	1554321	1554396	.	+	0	Name=XP_033336821.1;ID=cds-XP_033336821.1;Dbxref=GeneID:117226512%2CGenbank:XP_033336821.1;Parent=rna-XM_033480930.1
NW_022890582.1	Gnomon	CDS	1554680	1554774	.	+	0	Name=XP_033336821.1;ID=cds-XP_033336821.1;Dbxref=GeneID:117226512%2CGenbank:XP_033336821.1;Parent=rna-XM_033480930.1
NW_022890582.1	Gnomon	CDS	1555615	1555732	.	+	0	Name=XP_033336821.1;ID=cds-XP_033336821.1;Dbxref=GeneID:117226512%2CGenbank:XP_033336821.1;Parent=rna-XM_033480930.1
NW_022890582.1	Gnomon	CDS	1555870	1556002	.	+	0	Name=XP_033336821.1;ID=cds-XP_033336821.1;Dbxref=GeneID:117226512%2CGenbank:XP_033336821.1;Parent=rna-XM_033480930.1
NW_022890582.1	Gnomon	CDS	1827114	1827275	.	+	0	Name=XP_033337065.1;ID=cds-XP_033337065.1;Dbxref=GeneID:117226614%2CGenbank:XP_033337065.1;Parent=rna-XM_033481174.1
NW_022890582.1	Gnomon	CDS	1828208	1828325	.	+	0	Name=XP_033337065.1;ID=cds-XP_033337065.1;Dbxref=GeneID:117226614%2CGenbank:XP_033337065.1;Parent=rna-XM_033481174.1
NW_022890582.1	Gnomon	CDS	1850943	1851021	.	+	0	Name=XP_033337065.1;ID=cds-XP_033337065.1;Dbxref=GeneID:117226614%2CGenbank:XP_033337065.1;Parent=rna-XM_033481174.1
NW_022890582.1	Gnomon	CDS	1851117	1851206	.	+	0	Name=XP_033337065.1;ID=cds-XP_033337065.1;Dbxref=GeneID:117226614%2CGenbank:XP_033337065.1;Parent=rna-XM_033481174.1
NW_022890582.1	Gnomon	CDS	1851313	1851433	.	+	0	Name=XP_033337065.1;ID=cds-XP_033337065.1;Dbxref=GeneID:117226614%2CGenbank:XP_033337065.1;Parent=rna-XM_033481174.1
NW_022890582.1	Gnomon	CDS	1851745	1852037	.	+	0	Name=XP_033337065.1;ID=cds-XP_033337065.1;Dbxref=GeneID:117226614%2CGenbank:XP_033337065.1;Parent=rna-XM_033481174.1
NW_022890582.1	Gnomon	CDS	1852125	1852258	.	+	0	Name=XP_033337065.1;ID=cds-XP_033337065.1;Dbxref=GeneID:117226614%2CGenbank:XP_033337065.1;Parent=rna-XM_033481174.1
NW_022890582.1	Gnomon	CDS	1852333	1852444	.	+	0	Name=XP_033337065.1;ID=cds-XP_033337065.1;Dbxref=GeneID:117226614%2CGenbank:XP_033337065.1;Parent=rna-XM_033481174.1
NW_022890582.1	Gnomon	CDS	1852528	1852694	.	+	0	Name=XP_033337065.1;ID=cds-XP_033337065.1;Dbxref=GeneID:117226614%2CGenbank:XP_033337065.1;Parent=rna-XM_033481174.1
NW_022890582.1	Gnomon	CDS	1852765	1852877	.	+	0	Name=XP_033337065.1;ID=cds-XP_033337065.1;Dbxref=GeneID:117226614%2CGenbank:XP_033337065.1;Parent=rna-XM_033481174.1
NW_022890582.1	Gnomon	CDS	1853100	1853210	.	+	0	Name=XP_033337065.1;ID=cds-XP_033337065.1;Dbxref=GeneID:117226614%2CGenbank:XP_033337065.1;Parent=rna-XM_033481174.1
NW_022890582.1	Gnomon	CDS	1853281	1853496	.	+	0	Name=XP_033337065.1;ID=cds-XP_033337065.1;Dbxref=GeneID:117226614%2CGenbank:XP_033337065.1;Parent=rna-XM_033481174.1
NW_022890582.1	Gnomon	CDS	1853571	1853816	.	+	0	Name=XP_033337065.1;ID=cds-XP_033337065.1;Dbxref=GeneID:117226614%2CGenbank:XP_033337065.1;Parent=rna-XM_033481174.1
NW_022890582.1	Gnomon	CDS	1853905	1853989	.	+	0	Name=XP_033337065.1;ID=cds-XP_033337065.1;Dbxref=GeneID:117226614%2CGenbank:XP_033337065.1;Parent=rna-XM_033481174.1
NW_022890582.1	Gnomon	CDS	1854436	1854600	.	+	0	Name=XP_033337065.1;ID=cds-XP_033337065.1;Dbxref=GeneID:117226614%2CGenbank:XP_033337065.1;Parent=rna-XM_033481174.1
NW_022890582.1	Gnomon	CDS	1854692	1854867	.	+	0	Name=XP_033337065.1;ID=cds-XP_033337065.1;Dbxref=GeneID:117226614%2CGenbank:XP_033337065.1;Parent=rna-XM_033481174.1
NW_022890582.1	Gnomon	CDS	1854934	1855071	.	+	0	Name=XP_033337065.1;ID=cds-XP_033337065.1;Dbxref=GeneID:117226614%2CGenbank:XP_033337065.1;Parent=rna-XM_033481174.1
NW_022890582.1	Gnomon	CDS	1855153	1855308	.	+	0	Name=XP_033337065.1;ID=cds-XP_033337065.1;Dbxref=GeneID:117226614%2CGenbank:XP_033337065.1;Parent=rna-XM_033481174.1
NW_022890582.1	Gnomon	CDS	1855391	1855471	.	+	0	Name=XP_033337065.1;ID=cds-XP_033337065.1;Dbxref=GeneID:117226614%2CGenbank:XP_033337065.1;Parent=rna-XM_033481174.1
NW_022890582.1	Gnomon	CDS	1855633	1856421	.	+	0	Name=XP_033337065.1;ID=cds-XP_033337065.1;Dbxref=GeneID:117226614%2CGenbank:XP_033337065.1;Parent=rna-XM_033481174.1
NW_022890582.1	Gnomon	CDS	1857342	1857449	.	+	0	Name=XP_033337065.1;ID=cds-XP_033337065.1;Dbxref=GeneID:117226614%2CGenbank:XP_033337065.1;Parent=rna-XM_033481174.1
NW_022890582.1	Gnomon	CDS	1857522	1857701	.	+	0	Name=XP_033337065.1;ID=cds-XP_033337065.1;Dbxref=GeneID:117226614%2CGenbank:XP_033337065.1;Parent=rna-XM_033481174.1
NW_022890582.1	Gnomon	CDS	1858128	1858157	.	+	0	Name=XP_033337065.1;ID=cds-XP_033337065.1;Dbxref=GeneID:117226614%2CGenbank:XP_033337065.1;Parent=rna-XM_033481174.1
NW_022890582.1	Gnomon	CDS	1858497	1858655	.	+	0	Name=XP_033337065.1;ID=cds-XP_033337065.1;Dbxref=GeneID:117226614%2CGenbank:XP_033337065.1;Parent=rna-XM_033481174.1
NW_022890582.1	Gnomon	CDS	1858721	1859104	.	+	0	Name=XP_033337065.1;ID=cds-XP_033337065.1;Dbxref=GeneID:117226614%2CGenbank:XP_033337065.1;Parent=rna-XM_033481174.1
NW_022890582.1	Gnomon	CDS	1859181	1859333	.	+	0	Name=XP_033337065.1;ID=cds-XP_033337065.1;Dbxref=GeneID:117226614%2CGenbank:XP_033337065.1;Parent=rna-XM_033481174.1
NW_022890582.1	Gnomon	CDS	1862972	1863397	.	+	0	Name=XP_033337065.1;ID=cds-XP_033337065.1;Dbxref=GeneID:117226614%2CGenbank:XP_033337065.1;Parent=rna-XM_033481174.1
NW_022890582.1	Gnomon	CDS	1863842	1863953	.	+	0	Name=XP_033337065.1;ID=cds-XP_033337065.1;Dbxref=GeneID:117226614%2CGenbank:XP_033337065.1;Parent=rna-XM_033481174.1
NW_022890582.1	Gnomon	CDS	1864032	1864088	.	+	0	Name=XP_033337065.1;ID=cds-XP_033337065.1;Dbxref=GeneID:117226614%2CGenbank:XP_033337065.1;Parent=rna-XM_033481174.1
NW_022890582.1	Gnomon	CDS	1864166	1864283	.	+	0	Name=XP_033337065.1;ID=cds-XP_033337065.1;Dbxref=GeneID:117226614%2CGenbank:XP_033337065.1;Parent=rna-XM_033481174.1
NW_022890582.1	Gnomon	CDS	1865912	1866017	.	+	0	Name=XP_033337065.1;ID=cds-XP_033337065.1;Dbxref=GeneID:117226614%2CGenbank:XP_033337065.1;Parent=rna-XM_033481174.1
NW_022890582.1	Gnomon	CDS	1866338	1866451	.	+	0	Name=XP_033337065.1;ID=cds-XP_033337065.1;Dbxref=GeneID:117226614%2CGenbank:XP_033337065.1;Parent=rna-XM_033481174.1
NW_022890582.1	Gnomon	CDS	1866598	1866726	.	+	0	Name=XP_033337065.1;ID=cds-XP_033337065.1;Dbxref=GeneID:117226614%2CGenbank:XP_033337065.1;Parent=rna-XM_033481174.1
NW_022890582.1	Gnomon	CDS	1866979	1867182	.	+	0	Name=XP_033337065.1;ID=cds-XP_033337065.1;Dbxref=GeneID:117226614%2CGenbank:XP_033337065.1;Parent=rna-XM_033481174.1
NW_022890582.1	Gnomon	CDS	1868046	1868315	.	+	0	Name=XP_033337065.1;ID=cds-XP_033337065.1;Dbxref=GeneID:117226614%2CGenbank:XP_033337065.1;Parent=rna-XM_033481174.1
NW_022890582.1	Gnomon	exon	405543	406149	.	-	.	ID=exon-XR_004491822.1-6;Dbxref=GeneID:117226602%2CGenbank:XR_004491822.1;Parent=rna-XR_004491822.1
NW_022890582.1	Gnomon	exon	404737	405397	.	-	.	ID=exon-XR_004491822.1-7;Dbxref=GeneID:117226602%2CGenbank:XR_004491822.1;Parent=rna-XR_004491822.1
NW_022890582.1	Gnomon	exon	406602	408001	.	-	.	ID=exon-XR_004491822.1-4;Dbxref=GeneID:117226602%2CGenbank:XR_004491822.1;Parent=rna-XR_004491822.1
NW_022890582.1	Gnomon	exon	406220	406483	.	-	.	ID=exon-XR_004491822.1-5;Dbxref=GeneID:117226602%2CGenbank:XR_004491822.1;Parent=rna-XR_004491822.1
NW_022890582.1	Gnomon	exon	408322	408518	.	-	.	ID=exon-XR_004491822.1-2;Dbxref=GeneID:117226602%2CGenbank:XR_004491822.1;Parent=rna-XR_004491822.1
NW_022890582.1	Gnomon	exon	408070	408255	.	-	.	ID=exon-XR_004491822.1-3;Dbxref=GeneID:117226602%2CGenbank:XR_004491822.1;Parent=rna-XR_004491822.1
NW_022890582.1	Gnomon	mRNA	940039	948274	.	-	.	Name=XM_033481085.1;ID=rna-XM_033481085.1;Dbxref=GeneID:117226587%2CGenbank:XM_033481085.1;Parent=gene-LOC117226587
NW_022890582.1	Gnomon	exon	408622	408857	.	-	.	ID=exon-XR_004491822.1-1;Dbxref=GeneID:117226602%2CGenbank:XR_004491822.1;Parent=rna-XR_004491822.1
NW_022890582.1	Gnomon	exon	1695721	1695825	.	-	.	ID=exon-XM_033481017.1-10;Dbxref=GeneID:117226556%2CGenbank:XM_033481017.1;Parent=rna-XM_033481017.1
NW_022890582.1	Gnomon	exon	1688187	1689106	.	-	.	ID=exon-XM_033481017.1-24;Dbxref=GeneID:117226556%2CGenbank:XM_033481017.1;Parent=rna-XM_033481017.1
NW_022890582.1	Gnomon	exon	1689498	1689634	.	-	.	ID=exon-XM_033481017.1-22;Dbxref=GeneID:117226556%2CGenbank:XM_033481017.1;Parent=rna-XM_033481017.1
NW_022890582.1	Gnomon	exon	1689185	1689420	.	-	.	ID=exon-XM_033481017.1-23;Dbxref=GeneID:117226556%2CGenbank:XM_033481017.1;Parent=rna-XM_033481017.1
NW_022890582.1	Gnomon	exon	1694824	1695045	.	-	.	ID=exon-XM_033481017.1-13;Dbxref=GeneID:117226556%2CGenbank:XM_033481017.1;Parent=rna-XM_033481017.1
NW_022890582.1	Gnomon	exon	1694542	1694738	.	-	.	ID=exon-XM_033481017.1-14;Dbxref=GeneID:117226556%2CGenbank:XM_033481017.1;Parent=rna-XM_033481017.1
NW_022890582.1	Gnomon	exon	1695338	1695647	.	-	.	ID=exon-XM_033481017.1-11;Dbxref=GeneID:117226556%2CGenbank:XM_033481017.1;Parent=rna-XM_033481017.1
NW_022890582.1	Gnomon	exon	1695117	1695271	.	-	.	ID=exon-XM_033481017.1-12;Dbxref=GeneID:117226556%2CGenbank:XM_033481017.1;Parent=rna-XM_033481017.1
NW_022890582.1	Gnomon	exon	1693220	1693420	.	-	.	ID=exon-XM_033481017.1-17;Dbxref=GeneID:117226556%2CGenbank:XM_033481017.1;Parent=rna-XM_033481017.1
NW_022890582.1	Gnomon	exon	1692876	1693136	.	-	.	ID=exon-XM_033481017.1-18;Dbxref=GeneID:117226556%2CGenbank:XM_033481017.1;Parent=rna-XM_033481017.1
NW_022890582.1	Gnomon	exon	1694009	1694458	.	-	.	ID=exon-XM_033481017.1-15;Dbxref=GeneID:117226556%2CGenbank:XM_033481017.1;Parent=rna-XM_033481017.1
NW_022890582.1	Gnomon	exon	1693494	1693928	.	-	.	ID=exon-XM_033481017.1-16;Dbxref=GeneID:117226556%2CGenbank:XM_033481017.1;Parent=rna-XM_033481017.1
NW_022890582.1	Gnomon	exon	1690210	1692813	.	-	.	ID=exon-XM_033481017.1-19;Dbxref=GeneID:117226556%2CGenbank:XM_033481017.1;Parent=rna-XM_033481017.1
NW_022890582.1	Gnomon	exon	1689964	1690150	.	-	.	ID=exon-XM_033481017.1-20;Dbxref=GeneID:117226556%2CGenbank:XM_033481017.1;Parent=rna-XM_033481017.1
NW_022890582.1	Gnomon	exon	1689741	1689905	.	-	.	ID=exon-XM_033481017.1-21;Dbxref=GeneID:117226556%2CGenbank:XM_033481017.1;Parent=rna-XM_033481017.1
NW_022890582.1	Gnomon	CDS	882585	883326	.	-	0	Name=XP_033336967.1;ID=cds-XP_033336967.1;Dbxref=GeneID:117226584%2CGenbank:XP_033336967.1;Parent=rna-XM_033481076.1
NW_022890582.1	Gnomon	CDS	881796	881999	.	-	0	Name=XP_033336967.1;ID=cds-XP_033336967.1;Dbxref=GeneID:117226584%2CGenbank:XP_033336967.1;Parent=rna-XM_033481076.1
NW_022890582.1	Gnomon	CDS	860038	860162	.	-	0	Name=XP_033336967.1;ID=cds-XP_033336967.1;Dbxref=GeneID:117226584%2CGenbank:XP_033336967.1;Parent=rna-XM_033481076.1
NW_022890582.1	Gnomon	CDS	854960	855071	.	-	0	Name=XP_033336967.1;ID=cds-XP_033336967.1;Dbxref=GeneID:117226584%2CGenbank:XP_033336967.1;Parent=rna-XM_033481076.1
NW_022890582.1	Gnomon	CDS	851110	851255	.	-	0	Name=XP_033336967.1;ID=cds-XP_033336967.1;Dbxref=GeneID:117226584%2CGenbank:XP_033336967.1;Parent=rna-XM_033481076.1
NW_022890582.1	Gnomon	CDS	846116	846255	.	-	0	Name=XP_033336967.1;ID=cds-XP_033336967.1;Dbxref=GeneID:117226584%2CGenbank:XP_033336967.1;Parent=rna-XM_033481076.1
NW_022890582.1	Gnomon	CDS	842410	842581	.	-	0	Name=XP_033336967.1;ID=cds-XP_033336967.1;Dbxref=GeneID:117226584%2CGenbank:XP_033336967.1;Parent=rna-XM_033481076.1
NW_022890582.1	Gnomon	CDS	841672	841798	.	-	0	Name=XP_033336967.1;ID=cds-XP_033336967.1;Dbxref=GeneID:117226584%2CGenbank:XP_033336967.1;Parent=rna-XM_033481076.1
NW_022890582.1	Gnomon	CDS	840748	840828	.	-	0	Name=XP_033336967.1;ID=cds-XP_033336967.1;Dbxref=GeneID:117226584%2CGenbank:XP_033336967.1;Parent=rna-XM_033481076.1
NW_022890582.1	Gnomon	CDS	824568	824652	.	-	0	Name=XP_033336967.1;ID=cds-XP_033336967.1;Dbxref=GeneID:117226584%2CGenbank:XP_033336967.1;Parent=rna-XM_033481076.1
NW_022890582.1	Gnomon	CDS	824340	824437	.	-	0	Name=XP_033336967.1;ID=cds-XP_033336967.1;Dbxref=GeneID:117226584%2CGenbank:XP_033336967.1;Parent=rna-XM_033481076.1
NW_022890582.1	Gnomon	CDS	823722	823915	.	-	0	Name=XP_033336967.1;ID=cds-XP_033336967.1;Dbxref=GeneID:117226584%2CGenbank:XP_033336967.1;Parent=rna-XM_033481076.1
NW_022890582.1	Gnomon	exon	927903	928016	.	+	.	ID=exon-XM_033481088.1-6;Dbxref=GeneID:117226588%2CGenbank:XM_033481088.1;Parent=rna-XM_033481088.1
NW_022890582.1	Gnomon	exon	929404	929620	.	+	.	ID=exon-XM_033481088.1-7;Dbxref=GeneID:117226588%2CGenbank:XM_033481088.1;Parent=rna-XM_033481088.1
NW_022890582.1	Gnomon	exon	929679	929834	.	+	.	ID=exon-XM_033481088.1-8;Dbxref=GeneID:117226588%2CGenbank:XM_033481088.1;Parent=rna-XM_033481088.1
NW_022890582.1	Gnomon	exon	941035	941153	.	+	.	ID=exon-XM_033481088.1-9;Dbxref=GeneID:117226588%2CGenbank:XM_033481088.1;Parent=rna-XM_033481088.1
NW_022890582.1	Gnomon	exon	925783	925862	.	+	.	ID=exon-XM_033481088.1-1;Dbxref=GeneID:117226588%2CGenbank:XM_033481088.1;Parent=rna-XM_033481088.1
NW_022890582.1	Gnomon	exon	926025	926173	.	+	.	ID=exon-XM_033481088.1-2;Dbxref=GeneID:117226588%2CGenbank:XM_033481088.1;Parent=rna-XM_033481088.1
NW_022890582.1	Gnomon	exon	926231	926310	.	+	.	ID=exon-XM_033481088.1-3;Dbxref=GeneID:117226588%2CGenbank:XM_033481088.1;Parent=rna-XM_033481088.1
NW_022890582.1	Gnomon	exon	926813	926952	.	+	.	ID=exon-XM_033481088.1-4;Dbxref=GeneID:117226588%2CGenbank:XM_033481088.1;Parent=rna-XM_033481088.1
NW_022890582.1	Gnomon	exon	927018	927156	.	+	.	ID=exon-XM_033481088.1-5;Dbxref=GeneID:117226588%2CGenbank:XM_033481088.1;Parent=rna-XM_033481088.1
NW_022890582.1	Gnomon	exon	1357057	1357297	.	+	.	ID=exon-XM_033480884.1-10;Dbxref=GeneID:117226503%2CGenbank:XM_033480884.1;Parent=rna-XM_033480884.1
NW_022890582.1	Gnomon	exon	1357371	1358245	.	+	.	ID=exon-XM_033480884.1-11;Dbxref=GeneID:117226503%2CGenbank:XM_033480884.1;Parent=rna-XM_033480884.1
NW_022890582.1	Gnomon	exon	1358428	1358556	.	+	.	ID=exon-XM_033480884.1-12;Dbxref=GeneID:117226503%2CGenbank:XM_033480884.1;Parent=rna-XM_033480884.1
NW_022890582.1	Gnomon	exon	1302978	1303363	.	-	.	ID=exon-XR_004491793.1-1;Dbxref=GeneID:117226501%2CGenbank:XR_004491793.1;Parent=rna-XR_004491793.1
NW_022890582.1	Gnomon	exon	1300903	1302686	.	-	.	ID=exon-XR_004491793.1-2;Dbxref=GeneID:117226501%2CGenbank:XR_004491793.1;Parent=rna-XR_004491793.1
NW_022890582.1	Gnomon	exon	1300248	1300814	.	-	.	ID=exon-XR_004491793.1-3;Dbxref=GeneID:117226501%2CGenbank:XR_004491793.1;Parent=rna-XR_004491793.1
NW_022890582.1	Gnomon	mRNA	1995322	1999624	.	-	.	Name=XM_033480842.1;ID=rna-XM_033480842.1;Dbxref=GeneID:117226482%2CGenbank:XM_033480842.1;Parent=gene-LOC117226482
NW_022890582.1	Gnomon	exon	1338487	1338568	.	+	.	ID=exon-XM_033480900.1-4;Dbxref=GeneID:117226508%2CGenbank:XM_033480900.1;Parent=rna-XM_033480900.1
NW_022890582.1	Gnomon	exon	1338633	1338773	.	+	.	ID=exon-XM_033480900.1-5;Dbxref=GeneID:117226508%2CGenbank:XM_033480900.1;Parent=rna-XM_033480900.1
NW_022890582.1	Gnomon	exon	1338848	1339030	.	+	.	ID=exon-XM_033480900.1-6;Dbxref=GeneID:117226508%2CGenbank:XM_033480900.1;Parent=rna-XM_033480900.1
NW_022890582.1	Gnomon	exon	1339110	1339204	.	+	.	ID=exon-XM_033480900.1-7;Dbxref=GeneID:117226508%2CGenbank:XM_033480900.1;Parent=rna-XM_033480900.1
NW_022890582.1	Gnomon	exon	1339270	1339421	.	+	.	ID=exon-XM_033480900.1-8;Dbxref=GeneID:117226508%2CGenbank:XM_033480900.1;Parent=rna-XM_033480900.1
NW_022890582.1	Gnomon	exon	1339494	1339621	.	+	.	ID=exon-XM_033480900.1-9;Dbxref=GeneID:117226508%2CGenbank:XM_033480900.1;Parent=rna-XM_033480900.1
NW_022890582.1	Gnomon	exon	1336575	1336598	.	+	.	ID=exon-XM_033480900.1-1;Dbxref=GeneID:117226508%2CGenbank:XM_033480900.1;Parent=rna-XM_033480900.1
NW_022890582.1	Gnomon	exon	1337903	1338097	.	+	.	ID=exon-XM_033480900.1-2;Dbxref=GeneID:117226508%2CGenbank:XM_033480900.1;Parent=rna-XM_033480900.1
NW_022890582.1	Gnomon	exon	1338251	1338412	.	+	.	ID=exon-XM_033480900.1-3;Dbxref=GeneID:117226508%2CGenbank:XM_033480900.1;Parent=rna-XM_033480900.1
NW_022890582.1	Gnomon	mRNA	1814758	1823268	.	+	.	Name=XM_033481181.1;ID=rna-XM_033481181.1;Dbxref=GeneID:117226615%2CGenbank:XM_033481181.1;Parent=gene-LOC117226615
NW_022890582.1	Gnomon	CDS	882585	883326	.	-	0	Name=XP_033336964.1;ID=cds-XP_033336964.1;Dbxref=GeneID:117226584%2CGenbank:XP_033336964.1;Parent=rna-XM_033481073.1
NW_022890582.1	Gnomon	CDS	881796	881999	.	-	0	Name=XP_033336964.1;ID=cds-XP_033336964.1;Dbxref=GeneID:117226584%2CGenbank:XP_033336964.1;Parent=rna-XM_033481073.1
NW_022890582.1	Gnomon	CDS	860038	860162	.	-	0	Name=XP_033336964.1;ID=cds-XP_033336964.1;Dbxref=GeneID:117226584%2CGenbank:XP_033336964.1;Parent=rna-XM_033481073.1
NW_022890582.1	Gnomon	CDS	854960	855071	.	-	0	Name=XP_033336964.1;ID=cds-XP_033336964.1;Dbxref=GeneID:117226584%2CGenbank:XP_033336964.1;Parent=rna-XM_033481073.1
NW_022890582.1	Gnomon	CDS	851110	851255	.	-	0	Name=XP_033336964.1;ID=cds-XP_033336964.1;Dbxref=GeneID:117226584%2CGenbank:XP_033336964.1;Parent=rna-XM_033481073.1
NW_022890582.1	Gnomon	CDS	846116	846255	.	-	0	Name=XP_033336964.1;ID=cds-XP_033336964.1;Dbxref=GeneID:117226584%2CGenbank:XP_033336964.1;Parent=rna-XM_033481073.1
NW_022890582.1	Gnomon	CDS	842410	842581	.	-	0	Name=XP_033336964.1;ID=cds-XP_033336964.1;Dbxref=GeneID:117226584%2CGenbank:XP_033336964.1;Parent=rna-XM_033481073.1
NW_022890582.1	Gnomon	CDS	841672	841798	.	-	0	Name=XP_033336964.1;ID=cds-XP_033336964.1;Dbxref=GeneID:117226584%2CGenbank:XP_033336964.1;Parent=rna-XM_033481073.1
NW_022890582.1	Gnomon	CDS	840748	840828	.	-	0	Name=XP_033336964.1;ID=cds-XP_033336964.1;Dbxref=GeneID:117226584%2CGenbank:XP_033336964.1;Parent=rna-XM_033481073.1
NW_022890582.1	Gnomon	CDS	839197	839199	.	-	0	Name=XP_033336964.1;ID=cds-XP_033336964.1;Dbxref=GeneID:117226584%2CGenbank:XP_033336964.1;Parent=rna-XM_033481073.1
NW_022890582.1	Gnomon	CDS	836708	836740	.	-	0	Name=XP_033336964.1;ID=cds-XP_033336964.1;Dbxref=GeneID:117226584%2CGenbank:XP_033336964.1;Parent=rna-XM_033481073.1
NW_022890582.1	Gnomon	CDS	824568	824643	.	-	0	Name=XP_033336964.1;ID=cds-XP_033336964.1;Dbxref=GeneID:117226584%2CGenbank:XP_033336964.1;Parent=rna-XM_033481073.1
NW_022890582.1	Gnomon	CDS	824340	824437	.	-	0	Name=XP_033336964.1;ID=cds-XP_033336964.1;Dbxref=GeneID:117226584%2CGenbank:XP_033336964.1;Parent=rna-XM_033481073.1
NW_022890582.1	Gnomon	CDS	823722	823915	.	-	0	Name=XP_033336964.1;ID=cds-XP_033336964.1;Dbxref=GeneID:117226584%2CGenbank:XP_033336964.1;Parent=rna-XM_033481073.1
NW_022890582.1	Gnomon	CDS	1839026	1839293	.	+	0	Name=XP_033337062.1;ID=cds-XP_033337062.1;Dbxref=GeneID:117226614%2CGenbank:XP_033337062.1;Parent=rna-XM_033481171.1
NW_022890582.1	Gnomon	CDS	1850943	1851021	.	+	0	Name=XP_033337062.1;ID=cds-XP_033337062.1;Dbxref=GeneID:117226614%2CGenbank:XP_033337062.1;Parent=rna-XM_033481171.1
NW_022890582.1	Gnomon	CDS	1851117	1851206	.	+	0	Name=XP_033337062.1;ID=cds-XP_033337062.1;Dbxref=GeneID:117226614%2CGenbank:XP_033337062.1;Parent=rna-XM_033481171.1
NW_022890582.1	Gnomon	CDS	1851313	1851433	.	+	0	Name=XP_033337062.1;ID=cds-XP_033337062.1;Dbxref=GeneID:117226614%2CGenbank:XP_033337062.1;Parent=rna-XM_033481171.1
NW_022890582.1	Gnomon	CDS	1851745	1852037	.	+	0	Name=XP_033337062.1;ID=cds-XP_033337062.1;Dbxref=GeneID:117226614%2CGenbank:XP_033337062.1;Parent=rna-XM_033481171.1
NW_022890582.1	Gnomon	CDS	1852125	1852258	.	+	0	Name=XP_033337062.1;ID=cds-XP_033337062.1;Dbxref=GeneID:117226614%2CGenbank:XP_033337062.1;Parent=rna-XM_033481171.1
NW_022890582.1	Gnomon	CDS	1852333	1852444	.	+	0	Name=XP_033337062.1;ID=cds-XP_033337062.1;Dbxref=GeneID:117226614%2CGenbank:XP_033337062.1;Parent=rna-XM_033481171.1
NW_022890582.1	Gnomon	CDS	1852528	1852694	.	+	0	Name=XP_033337062.1;ID=cds-XP_033337062.1;Dbxref=GeneID:117226614%2CGenbank:XP_033337062.1;Parent=rna-XM_033481171.1
NW_022890582.1	Gnomon	CDS	1852765	1852877	.	+	0	Name=XP_033337062.1;ID=cds-XP_033337062.1;Dbxref=GeneID:117226614%2CGenbank:XP_033337062.1;Parent=rna-XM_033481171.1
NW_022890582.1	Gnomon	CDS	1853100	1853210	.	+	0	Name=XP_033337062.1;ID=cds-XP_033337062.1;Dbxref=GeneID:117226614%2CGenbank:XP_033337062.1;Parent=rna-XM_033481171.1
NW_022890582.1	Gnomon	CDS	1853281	1853496	.	+	0	Name=XP_033337062.1;ID=cds-XP_033337062.1;Dbxref=GeneID:117226614%2CGenbank:XP_033337062.1;Parent=rna-XM_033481171.1
NW_022890582.1	Gnomon	CDS	1853571	1853816	.	+	0	Name=XP_033337062.1;ID=cds-XP_033337062.1;Dbxref=GeneID:117226614%2CGenbank:XP_033337062.1;Parent=rna-XM_033481171.1
NW_022890582.1	Gnomon	CDS	1853905	1853989	.	+	0	Name=XP_033337062.1;ID=cds-XP_033337062.1;Dbxref=GeneID:117226614%2CGenbank:XP_033337062.1;Parent=rna-XM_033481171.1
NW_022890582.1	Gnomon	CDS	1854436	1854600	.	+	0	Name=XP_033337062.1;ID=cds-XP_033337062.1;Dbxref=GeneID:117226614%2CGenbank:XP_033337062.1;Parent=rna-XM_033481171.1
NW_022890582.1	Gnomon	CDS	1854692	1854867	.	+	0	Name=XP_033337062.1;ID=cds-XP_033337062.1;Dbxref=GeneID:117226614%2CGenbank:XP_033337062.1;Parent=rna-XM_033481171.1
NW_022890582.1	Gnomon	CDS	1854934	1855071	.	+	0	Name=XP_033337062.1;ID=cds-XP_033337062.1;Dbxref=GeneID:117226614%2CGenbank:XP_033337062.1;Parent=rna-XM_033481171.1
NW_022890582.1	Gnomon	CDS	1855153	1855308	.	+	0	Name=XP_033337062.1;ID=cds-XP_033337062.1;Dbxref=GeneID:117226614%2CGenbank:XP_033337062.1;Parent=rna-XM_033481171.1
NW_022890582.1	Gnomon	CDS	1855391	1855471	.	+	0	Name=XP_033337062.1;ID=cds-XP_033337062.1;Dbxref=GeneID:117226614%2CGenbank:XP_033337062.1;Parent=rna-XM_033481171.1
NW_022890582.1	Gnomon	CDS	1855633	1856421	.	+	0	Name=XP_033337062.1;ID=cds-XP_033337062.1;Dbxref=GeneID:117226614%2CGenbank:XP_033337062.1;Parent=rna-XM_033481171.1
NW_022890582.1	Gnomon	CDS	1857342	1857449	.	+	0	Name=XP_033337062.1;ID=cds-XP_033337062.1;Dbxref=GeneID:117226614%2CGenbank:XP_033337062.1;Parent=rna-XM_033481171.1
NW_022890582.1	Gnomon	CDS	1857522	1857701	.	+	0	Name=XP_033337062.1;ID=cds-XP_033337062.1;Dbxref=GeneID:117226614%2CGenbank:XP_033337062.1;Parent=rna-XM_033481171.1
NW_022890582.1	Gnomon	CDS	1858128	1858157	.	+	0	Name=XP_033337062.1;ID=cds-XP_033337062.1;Dbxref=GeneID:117226614%2CGenbank:XP_033337062.1;Parent=rna-XM_033481171.1
NW_022890582.1	Gnomon	CDS	1858497	1858655	.	+	0	Name=XP_033337062.1;ID=cds-XP_033337062.1;Dbxref=GeneID:117226614%2CGenbank:XP_033337062.1;Parent=rna-XM_033481171.1
NW_022890582.1	Gnomon	CDS	1858721	1859104	.	+	0	Name=XP_033337062.1;ID=cds-XP_033337062.1;Dbxref=GeneID:117226614%2CGenbank:XP_033337062.1;Parent=rna-XM_033481171.1
NW_022890582.1	Gnomon	CDS	1859181	1859333	.	+	0	Name=XP_033337062.1;ID=cds-XP_033337062.1;Dbxref=GeneID:117226614%2CGenbank:XP_033337062.1;Parent=rna-XM_033481171.1
NW_022890582.1	Gnomon	CDS	1863842	1863953	.	+	0	Name=XP_033337062.1;ID=cds-XP_033337062.1;Dbxref=GeneID:117226614%2CGenbank:XP_033337062.1;Parent=rna-XM_033481171.1
NW_022890582.1	Gnomon	CDS	1864032	1864088	.	+	0	Name=XP_033337062.1;ID=cds-XP_033337062.1;Dbxref=GeneID:117226614%2CGenbank:XP_033337062.1;Parent=rna-XM_033481171.1
NW_022890582.1	Gnomon	CDS	1864166	1864283	.	+	0	Name=XP_033337062.1;ID=cds-XP_033337062.1;Dbxref=GeneID:117226614%2CGenbank:XP_033337062.1;Parent=rna-XM_033481171.1
NW_022890582.1	Gnomon	CDS	1865912	1866017	.	+	0	Name=XP_033337062.1;ID=cds-XP_033337062.1;Dbxref=GeneID:117226614%2CGenbank:XP_033337062.1;Parent=rna-XM_033481171.1
NW_022890582.1	Gnomon	CDS	1866338	1866451	.	+	0	Name=XP_033337062.1;ID=cds-XP_033337062.1;Dbxref=GeneID:117226614%2CGenbank:XP_033337062.1;Parent=rna-XM_033481171.1
NW_022890582.1	Gnomon	CDS	1866598	1866726	.	+	0	Name=XP_033337062.1;ID=cds-XP_033337062.1;Dbxref=GeneID:117226614%2CGenbank:XP_033337062.1;Parent=rna-XM_033481171.1
NW_022890582.1	Gnomon	CDS	1866979	1867182	.	+	0	Name=XP_033337062.1;ID=cds-XP_033337062.1;Dbxref=GeneID:117226614%2CGenbank:XP_033337062.1;Parent=rna-XM_033481171.1
NW_022890582.1	Gnomon	CDS	1868046	1868315	.	+	0	Name=XP_033337062.1;ID=cds-XP_033337062.1;Dbxref=GeneID:117226614%2CGenbank:XP_033337062.1;Parent=rna-XM_033481171.1
NW_022890582.1	Gnomon	exon	1773632	1773806	.	+	.	ID=exon-XM_033481031.1-10;Dbxref=GeneID:117226566%2CGenbank:XM_033481031.1;Parent=rna-XM_033481031.1
NW_022890582.1	Gnomon	exon	1774794	1778277	.	+	.	ID=exon-XM_033481031.1-11;Dbxref=GeneID:117226566%2CGenbank:XM_033481031.1;Parent=rna-XM_033481031.1
NW_022890582.1	Gnomon	exon	426056	426359	.	+	.	ID=exon-XM_033481153.1-1;Dbxref=GeneID:117226606%2CGenbank:XM_033481153.1;Parent=rna-XM_033481153.1
NW_022890582.1	Gnomon	exon	426658	426836	.	+	.	ID=exon-XM_033481153.1-2;Dbxref=GeneID:117226606%2CGenbank:XM_033481153.1;Parent=rna-XM_033481153.1
NW_022890582.1	Gnomon	exon	427646	427715	.	+	.	ID=exon-XM_033481153.1-5;Dbxref=GeneID:117226606%2CGenbank:XM_033481153.1;Parent=rna-XM_033481153.1
NW_022890582.1	Gnomon	exon	427803	428066	.	+	.	ID=exon-XM_033481153.1-6;Dbxref=GeneID:117226606%2CGenbank:XM_033481153.1;Parent=rna-XM_033481153.1
NW_022890582.1	Gnomon	exon	426927	426956	.	+	.	ID=exon-XM_033481153.1-3;Dbxref=GeneID:117226606%2CGenbank:XM_033481153.1;Parent=rna-XM_033481153.1
NW_022890582.1	Gnomon	exon	427020	427057	.	+	.	ID=exon-XM_033481153.1-4;Dbxref=GeneID:117226606%2CGenbank:XM_033481153.1;Parent=rna-XM_033481153.1
NW_022890582.1	Gnomon	exon	2002212	2002561	.	-	.	ID=exon-XM_033480848.1-5;Dbxref=GeneID:117226486%2CGenbank:XM_033480848.1;Parent=rna-XM_033480848.1
NW_022890582.1	Gnomon	exon	2003219	2003310	.	-	.	ID=exon-XM_033480848.1-3;Dbxref=GeneID:117226486%2CGenbank:XM_033480848.1;Parent=rna-XM_033480848.1
NW_022890582.1	Gnomon	exon	2002629	2003011	.	-	.	ID=exon-XM_033480848.1-4;Dbxref=GeneID:117226486%2CGenbank:XM_033480848.1;Parent=rna-XM_033480848.1
NW_022890582.1	Gnomon	exon	2003548	2004050	.	-	.	ID=exon-XM_033480848.1-1;Dbxref=GeneID:117226486%2CGenbank:XM_033480848.1;Parent=rna-XM_033480848.1
NW_022890582.1	Gnomon	exon	2003380	2003427	.	-	.	ID=exon-XM_033480848.1-2;Dbxref=GeneID:117226486%2CGenbank:XM_033480848.1;Parent=rna-XM_033480848.1
NW_022890582.1	Gnomon	mRNA	1927818	1930755	.	-	.	Name=XM_033480989.1;ID=rna-XM_033480989.1;Dbxref=GeneID:117226535%2CGenbank:XM_033480989.1;Parent=gene-LOC117226535
NW_022890582.1	Gnomon	exon	68605	68960	.	+	.	ID=exon-XM_033481129.1-1;Dbxref=GeneID:117226595%2CGenbank:XM_033481129.1;Parent=rna-XM_033481129.1
NW_022890582.1	Gnomon	exon	143864	144033	.	+	.	ID=exon-XM_033481129.1-2;Dbxref=GeneID:117226595%2CGenbank:XM_033481129.1;Parent=rna-XM_033481129.1
NW_022890582.1	Gnomon	exon	210235	210317	.	+	.	ID=exon-XM_033481129.1-3;Dbxref=GeneID:117226595%2CGenbank:XM_033481129.1;Parent=rna-XM_033481129.1
NW_022890582.1	Gnomon	exon	233243	233291	.	+	.	ID=exon-XM_033481129.1-4;Dbxref=GeneID:117226595%2CGenbank:XM_033481129.1;Parent=rna-XM_033481129.1
NW_022890582.1	Gnomon	exon	284553	284758	.	+	.	ID=exon-XM_033481129.1-5;Dbxref=GeneID:117226595%2CGenbank:XM_033481129.1;Parent=rna-XM_033481129.1
NW_022890582.1	Gnomon	exon	288698	288826	.	+	.	ID=exon-XM_033481129.1-6;Dbxref=GeneID:117226595%2CGenbank:XM_033481129.1;Parent=rna-XM_033481129.1
NW_022890582.1	Gnomon	exon	471997	472278	.	-	.	ID=exon-XM_033481065.1-3;Dbxref=GeneID:117226580%2CGenbank:XM_033481065.1;Parent=rna-XM_033481065.1
NW_022890582.1	Gnomon	exon	289308	289581	.	+	.	ID=exon-XM_033481129.1-7;Dbxref=GeneID:117226595%2CGenbank:XM_033481129.1;Parent=rna-XM_033481129.1
NW_022890582.1	Gnomon	exon	471753	471918	.	-	.	ID=exon-XM_033481065.1-4;Dbxref=GeneID:117226580%2CGenbank:XM_033481065.1;Parent=rna-XM_033481065.1
NW_022890582.1	Gnomon	exon	291639	291731	.	+	.	ID=exon-XM_033481129.1-8;Dbxref=GeneID:117226595%2CGenbank:XM_033481129.1;Parent=rna-XM_033481129.1
NW_022890582.1	Gnomon	exon	471583	471691	.	-	.	ID=exon-XM_033481065.1-5;Dbxref=GeneID:117226580%2CGenbank:XM_033481065.1;Parent=rna-XM_033481065.1
NW_022890582.1	Gnomon	exon	294134	294175	.	+	.	ID=exon-XM_033481129.1-9;Dbxref=GeneID:117226595%2CGenbank:XM_033481129.1;Parent=rna-XM_033481129.1
NW_022890582.1	Gnomon	exon	471174	471515	.	-	.	ID=exon-XM_033481065.1-6;Dbxref=GeneID:117226580%2CGenbank:XM_033481065.1;Parent=rna-XM_033481065.1
NW_022890582.1	Gnomon	exon	472616	473426	.	-	.	ID=exon-XM_033481065.1-1;Dbxref=GeneID:117226580%2CGenbank:XM_033481065.1;Parent=rna-XM_033481065.1
NW_022890582.1	Gnomon	exon	472358	472535	.	-	.	ID=exon-XM_033481065.1-2;Dbxref=GeneID:117226580%2CGenbank:XM_033481065.1;Parent=rna-XM_033481065.1
NW_022890582.1	Gnomon	exon	470643	471100	.	-	.	ID=exon-XM_033481065.1-7;Dbxref=GeneID:117226580%2CGenbank:XM_033481065.1;Parent=rna-XM_033481065.1
NW_022890582.1	Gnomon	mRNA	1814758	1823268	.	+	.	Name=XM_033481180.1;ID=rna-XM_033481180.1;Dbxref=GeneID:117226615%2CGenbank:XM_033481180.1;Parent=gene-LOC117226615
NW_022890582.1	Gnomon	mRNA	1993298	1995331	.	+	.	Name=XM_033480843.1;ID=rna-XM_033480843.1;Dbxref=GeneID:117226483%2CGenbank:XM_033480843.1;Parent=gene-LOC117226483
NW_022890582.1	Gnomon	CDS	882585	883326	.	-	0	Name=XP_033336965.1;ID=cds-XP_033336965.1;Dbxref=GeneID:117226584%2CGenbank:XP_033336965.1;Parent=rna-XM_033481074.1
NW_022890582.1	Gnomon	CDS	881796	881999	.	-	0	Name=XP_033336965.1;ID=cds-XP_033336965.1;Dbxref=GeneID:117226584%2CGenbank:XP_033336965.1;Parent=rna-XM_033481074.1
NW_022890582.1	Gnomon	CDS	860038	860162	.	-	0	Name=XP_033336965.1;ID=cds-XP_033336965.1;Dbxref=GeneID:117226584%2CGenbank:XP_033336965.1;Parent=rna-XM_033481074.1
NW_022890582.1	Gnomon	CDS	854960	855071	.	-	0	Name=XP_033336965.1;ID=cds-XP_033336965.1;Dbxref=GeneID:117226584%2CGenbank:XP_033336965.1;Parent=rna-XM_033481074.1
NW_022890582.1	Gnomon	CDS	851110	851255	.	-	0	Name=XP_033336965.1;ID=cds-XP_033336965.1;Dbxref=GeneID:117226584%2CGenbank:XP_033336965.1;Parent=rna-XM_033481074.1
NW_022890582.1	Gnomon	CDS	846116	846255	.	-	0	Name=XP_033336965.1;ID=cds-XP_033336965.1;Dbxref=GeneID:117226584%2CGenbank:XP_033336965.1;Parent=rna-XM_033481074.1
NW_022890582.1	Gnomon	CDS	842410	842581	.	-	0	Name=XP_033336965.1;ID=cds-XP_033336965.1;Dbxref=GeneID:117226584%2CGenbank:XP_033336965.1;Parent=rna-XM_033481074.1
NW_022890582.1	Gnomon	CDS	841672	841798	.	-	0	Name=XP_033336965.1;ID=cds-XP_033336965.1;Dbxref=GeneID:117226584%2CGenbank:XP_033336965.1;Parent=rna-XM_033481074.1
NW_022890582.1	Gnomon	CDS	840748	840828	.	-	0	Name=XP_033336965.1;ID=cds-XP_033336965.1;Dbxref=GeneID:117226584%2CGenbank:XP_033336965.1;Parent=rna-XM_033481074.1
NW_022890582.1	Gnomon	CDS	836708	836740	.	-	0	Name=XP_033336965.1;ID=cds-XP_033336965.1;Dbxref=GeneID:117226584%2CGenbank:XP_033336965.1;Parent=rna-XM_033481074.1
NW_022890582.1	Gnomon	CDS	824568	824643	.	-	0	Name=XP_033336965.1;ID=cds-XP_033336965.1;Dbxref=GeneID:117226584%2CGenbank:XP_033336965.1;Parent=rna-XM_033481074.1
NW_022890582.1	Gnomon	CDS	824340	824437	.	-	0	Name=XP_033336965.1;ID=cds-XP_033336965.1;Dbxref=GeneID:117226584%2CGenbank:XP_033336965.1;Parent=rna-XM_033481074.1
NW_022890582.1	Gnomon	CDS	823722	823915	.	-	0	Name=XP_033336965.1;ID=cds-XP_033336965.1;Dbxref=GeneID:117226584%2CGenbank:XP_033336965.1;Parent=rna-XM_033481074.1
NW_022890582.1	Gnomon	CDS	1839026	1839293	.	+	0	Name=XP_033337063.1;ID=cds-XP_033337063.1;Dbxref=GeneID:117226614%2CGenbank:XP_033337063.1;Parent=rna-XM_033481172.1
NW_022890582.1	Gnomon	CDS	1850943	1851021	.	+	0	Name=XP_033337063.1;ID=cds-XP_033337063.1;Dbxref=GeneID:117226614%2CGenbank:XP_033337063.1;Parent=rna-XM_033481172.1
NW_022890582.1	Gnomon	CDS	1851117	1851206	.	+	0	Name=XP_033337063.1;ID=cds-XP_033337063.1;Dbxref=GeneID:117226614%2CGenbank:XP_033337063.1;Parent=rna-XM_033481172.1
NW_022890582.1	Gnomon	CDS	1851313	1851433	.	+	0	Name=XP_033337063.1;ID=cds-XP_033337063.1;Dbxref=GeneID:117226614%2CGenbank:XP_033337063.1;Parent=rna-XM_033481172.1
NW_022890582.1	Gnomon	CDS	1851745	1852037	.	+	0	Name=XP_033337063.1;ID=cds-XP_033337063.1;Dbxref=GeneID:117226614%2CGenbank:XP_033337063.1;Parent=rna-XM_033481172.1
NW_022890582.1	Gnomon	CDS	1852125	1852258	.	+	0	Name=XP_033337063.1;ID=cds-XP_033337063.1;Dbxref=GeneID:117226614%2CGenbank:XP_033337063.1;Parent=rna-XM_033481172.1
NW_022890582.1	Gnomon	CDS	1852333	1852444	.	+	0	Name=XP_033337063.1;ID=cds-XP_033337063.1;Dbxref=GeneID:117226614%2CGenbank:XP_033337063.1;Parent=rna-XM_033481172.1
NW_022890582.1	Gnomon	CDS	1852528	1852694	.	+	0	Name=XP_033337063.1;ID=cds-XP_033337063.1;Dbxref=GeneID:117226614%2CGenbank:XP_033337063.1;Parent=rna-XM_033481172.1
NW_022890582.1	Gnomon	CDS	1852765	1852877	.	+	0	Name=XP_033337063.1;ID=cds-XP_033337063.1;Dbxref=GeneID:117226614%2CGenbank:XP_033337063.1;Parent=rna-XM_033481172.1
NW_022890582.1	Gnomon	CDS	1853100	1853210	.	+	0	Name=XP_033337063.1;ID=cds-XP_033337063.1;Dbxref=GeneID:117226614%2CGenbank:XP_033337063.1;Parent=rna-XM_033481172.1
NW_022890582.1	Gnomon	CDS	1853281	1853496	.	+	0	Name=XP_033337063.1;ID=cds-XP_033337063.1;Dbxref=GeneID:117226614%2CGenbank:XP_033337063.1;Parent=rna-XM_033481172.1
NW_022890582.1	Gnomon	CDS	1853571	1853816	.	+	0	Name=XP_033337063.1;ID=cds-XP_033337063.1;Dbxref=GeneID:117226614%2CGenbank:XP_033337063.1;Parent=rna-XM_033481172.1
NW_022890582.1	Gnomon	CDS	1853905	1853989	.	+	0	Name=XP_033337063.1;ID=cds-XP_033337063.1;Dbxref=GeneID:117226614%2CGenbank:XP_033337063.1;Parent=rna-XM_033481172.1
NW_022890582.1	Gnomon	CDS	1854436	1854600	.	+	0	Name=XP_033337063.1;ID=cds-XP_033337063.1;Dbxref=GeneID:117226614%2CGenbank:XP_033337063.1;Parent=rna-XM_033481172.1
NW_022890582.1	Gnomon	CDS	1854692	1854867	.	+	0	Name=XP_033337063.1;ID=cds-XP_033337063.1;Dbxref=GeneID:117226614%2CGenbank:XP_033337063.1;Parent=rna-XM_033481172.1
NW_022890582.1	Gnomon	CDS	1854934	1855071	.	+	0	Name=XP_033337063.1;ID=cds-XP_033337063.1;Dbxref=GeneID:117226614%2CGenbank:XP_033337063.1;Parent=rna-XM_033481172.1
NW_022890582.1	Gnomon	CDS	1855153	1855308	.	+	0	Name=XP_033337063.1;ID=cds-XP_033337063.1;Dbxref=GeneID:117226614%2CGenbank:XP_033337063.1;Parent=rna-XM_033481172.1
NW_022890582.1	Gnomon	CDS	1855391	1855471	.	+	0	Name=XP_033337063.1;ID=cds-XP_033337063.1;Dbxref=GeneID:117226614%2CGenbank:XP_033337063.1;Parent=rna-XM_033481172.1
NW_022890582.1	Gnomon	CDS	1855633	1856421	.	+	0	Name=XP_033337063.1;ID=cds-XP_033337063.1;Dbxref=GeneID:117226614%2CGenbank:XP_033337063.1;Parent=rna-XM_033481172.1
NW_022890582.1	Gnomon	CDS	1857342	1857449	.	+	0	Name=XP_033337063.1;ID=cds-XP_033337063.1;Dbxref=GeneID:117226614%2CGenbank:XP_033337063.1;Parent=rna-XM_033481172.1
NW_022890582.1	Gnomon	CDS	1857522	1857701	.	+	0	Name=XP_033337063.1;ID=cds-XP_033337063.1;Dbxref=GeneID:117226614%2CGenbank:XP_033337063.1;Parent=rna-XM_033481172.1
NW_022890582.1	Gnomon	CDS	1858128	1858157	.	+	0	Name=XP_033337063.1;ID=cds-XP_033337063.1;Dbxref=GeneID:117226614%2CGenbank:XP_033337063.1;Parent=rna-XM_033481172.1
NW_022890582.1	Gnomon	CDS	1858497	1858655	.	+	0	Name=XP_033337063.1;ID=cds-XP_033337063.1;Dbxref=GeneID:117226614%2CGenbank:XP_033337063.1;Parent=rna-XM_033481172.1
NW_022890582.1	Gnomon	CDS	1858721	1859104	.	+	0	Name=XP_033337063.1;ID=cds-XP_033337063.1;Dbxref=GeneID:117226614%2CGenbank:XP_033337063.1;Parent=rna-XM_033481172.1
NW_022890582.1	Gnomon	CDS	1859181	1859333	.	+	0	Name=XP_033337063.1;ID=cds-XP_033337063.1;Dbxref=GeneID:117226614%2CGenbank:XP_033337063.1;Parent=rna-XM_033481172.1
NW_022890582.1	Gnomon	CDS	1862972	1863397	.	+	0	Name=XP_033337063.1;ID=cds-XP_033337063.1;Dbxref=GeneID:117226614%2CGenbank:XP_033337063.1;Parent=rna-XM_033481172.1
NW_022890582.1	Gnomon	CDS	1863842	1863953	.	+	0	Name=XP_033337063.1;ID=cds-XP_033337063.1;Dbxref=GeneID:117226614%2CGenbank:XP_033337063.1;Parent=rna-XM_033481172.1
NW_022890582.1	Gnomon	CDS	1864032	1864088	.	+	0	Name=XP_033337063.1;ID=cds-XP_033337063.1;Dbxref=GeneID:117226614%2CGenbank:XP_033337063.1;Parent=rna-XM_033481172.1
NW_022890582.1	Gnomon	CDS	1864166	1864283	.	+	0	Name=XP_033337063.1;ID=cds-XP_033337063.1;Dbxref=GeneID:117226614%2CGenbank:XP_033337063.1;Parent=rna-XM_033481172.1
NW_022890582.1	Gnomon	CDS	1864393	1864477	.	+	0	Name=XP_033337063.1;ID=cds-XP_033337063.1;Dbxref=GeneID:117226614%2CGenbank:XP_033337063.1;Parent=rna-XM_033481172.1
NW_022890582.1	Gnomon	exon	1982959	1983105	.	+	.	ID=exon-XM_033481205.1-3;Dbxref=GeneID:117226632%2CGenbank:XM_033481205.1;Parent=rna-XM_033481205.1
NW_022890582.1	Gnomon	exon	1983213	1983456	.	+	.	ID=exon-XM_033481205.1-4;Dbxref=GeneID:117226632%2CGenbank:XM_033481205.1;Parent=rna-XM_033481205.1
NW_022890582.1	Gnomon	exon	1983552	1983941	.	+	.	ID=exon-XM_033481205.1-5;Dbxref=GeneID:117226632%2CGenbank:XM_033481205.1;Parent=rna-XM_033481205.1
NW_022890582.1	Gnomon	exon	1984099	1984411	.	+	.	ID=exon-XM_033481205.1-6;Dbxref=GeneID:117226632%2CGenbank:XM_033481205.1;Parent=rna-XM_033481205.1
NW_022890582.1	Gnomon	exon	1981836	1982075	.	+	.	ID=exon-XM_033481205.1-1;Dbxref=GeneID:117226632%2CGenbank:XM_033481205.1;Parent=rna-XM_033481205.1
NW_022890582.1	Gnomon	exon	1982161	1982876	.	+	.	ID=exon-XM_033481205.1-2;Dbxref=GeneID:117226632%2CGenbank:XM_033481205.1;Parent=rna-XM_033481205.1
NW_022890582.1	Gnomon	exon	1984513	1984668	.	+	.	ID=exon-XM_033481205.1-7;Dbxref=GeneID:117226632%2CGenbank:XM_033481205.1;Parent=rna-XM_033481205.1
NW_022890582.1	Gnomon	exon	1984742	1984866	.	+	.	ID=exon-XM_033481205.1-8;Dbxref=GeneID:117226632%2CGenbank:XM_033481205.1;Parent=rna-XM_033481205.1
NW_022890582.1	Gnomon	exon	1984930	1984991	.	+	.	ID=exon-XM_033481205.1-9;Dbxref=GeneID:117226632%2CGenbank:XM_033481205.1;Parent=rna-XM_033481205.1
NW_022890582.1	Gnomon	exon	1443401	1443529	.	+	.	ID=exon-XM_033480907.1-12;Dbxref=GeneID:117226510%2CGenbank:XM_033480907.1;Parent=rna-XM_033480907.1
NW_022890582.1	Gnomon	exon	1443601	1444739	.	+	.	ID=exon-XM_033480907.1-13;Dbxref=GeneID:117226510%2CGenbank:XM_033480907.1;Parent=rna-XM_033480907.1
NW_022890582.1	Gnomon	exon	1442863	1443107	.	+	.	ID=exon-XM_033480907.1-10;Dbxref=GeneID:117226510%2CGenbank:XM_033480907.1;Parent=rna-XM_033480907.1
NW_022890582.1	Gnomon	exon	1443170	1443325	.	+	.	ID=exon-XM_033480907.1-11;Dbxref=GeneID:117226510%2CGenbank:XM_033480907.1;Parent=rna-XM_033480907.1
NW_022890582.1	Gnomon	mRNA	940039	945801	.	-	.	Name=XM_033481087.1;ID=rna-XM_033481087.1;Dbxref=GeneID:117226587%2CGenbank:XM_033481087.1;Parent=gene-LOC117226587
NW_022890582.1	Gnomon	exon	1819905	1820170	.	+	.	ID=exon-XM_033481176.1-4;Dbxref=GeneID:117226615%2CGenbank:XM_033481176.1;Parent=rna-XM_033481176.1
NW_022890582.1	Gnomon	exon	1820244	1820370	.	+	.	ID=exon-XM_033481176.1-5;Dbxref=GeneID:117226615%2CGenbank:XM_033481176.1;Parent=rna-XM_033481176.1
NW_022890582.1	Gnomon	exon	1817579	1817918	.	+	.	ID=exon-XM_033481176.1-2;Dbxref=GeneID:117226615%2CGenbank:XM_033481176.1;Parent=rna-XM_033481176.1
NW_022890582.1	Gnomon	exon	1818190	1818353	.	+	.	ID=exon-XM_033481176.1-3;Dbxref=GeneID:117226615%2CGenbank:XM_033481176.1;Parent=rna-XM_033481176.1
NW_022890582.1	Gnomon	exon	1816891	1816995	.	+	.	ID=exon-XM_033481176.1-1;Dbxref=GeneID:117226615%2CGenbank:XM_033481176.1;Parent=rna-XM_033481176.1
NW_022890582.1	Gnomon	exon	1821060	1821152	.	+	.	ID=exon-XM_033481176.1-8;Dbxref=GeneID:117226615%2CGenbank:XM_033481176.1;Parent=rna-XM_033481176.1
NW_022890582.1	Gnomon	exon	1821226	1821391	.	+	.	ID=exon-XM_033481176.1-9;Dbxref=GeneID:117226615%2CGenbank:XM_033481176.1;Parent=rna-XM_033481176.1
NW_022890582.1	Gnomon	exon	1820462	1820651	.	+	.	ID=exon-XM_033481176.1-6;Dbxref=GeneID:117226615%2CGenbank:XM_033481176.1;Parent=rna-XM_033481176.1
NW_022890582.1	Gnomon	exon	1820736	1820980	.	+	.	ID=exon-XM_033481176.1-7;Dbxref=GeneID:117226615%2CGenbank:XM_033481176.1;Parent=rna-XM_033481176.1
NW_022890582.1	Gnomon	mRNA	1421733	1427839	.	-	.	Name=XM_033480888.1;ID=rna-XM_033480888.1;Dbxref=GeneID:117226506%2CGenbank:XM_033480888.1;Parent=gene-LOC117226506
NW_022890582.1	Gnomon	exon	1300903	1302686	.	-	.	ID=exon-XR_004491794.1-2;Dbxref=GeneID:117226501%2CGenbank:XR_004491794.1;Parent=rna-XR_004491794.1
NW_022890582.1	Gnomon	exon	1300248	1300814	.	-	.	ID=exon-XR_004491794.1-3;Dbxref=GeneID:117226501%2CGenbank:XR_004491794.1;Parent=rna-XR_004491794.1
NW_022890582.1	Gnomon	exon	1405574	1405934	.	-	.	ID=exon-XM_033480971.1-2;Dbxref=GeneID:117226522%2CGenbank:XM_033480971.1;Parent=rna-XM_033480971.1
NW_022890582.1	Gnomon	exon	1302931	1303363	.	-	.	ID=exon-XR_004491794.1-1;Dbxref=GeneID:117226501%2CGenbank:XR_004491794.1;Parent=rna-XR_004491794.1
NW_022890582.1	Gnomon	exon	1405158	1405487	.	-	.	ID=exon-XM_033480971.1-3;Dbxref=GeneID:117226522%2CGenbank:XM_033480971.1;Parent=rna-XM_033480971.1
NW_022890582.1	Gnomon	exon	1404323	1405085	.	-	.	ID=exon-XM_033480971.1-4;Dbxref=GeneID:117226522%2CGenbank:XM_033480971.1;Parent=rna-XM_033480971.1
NW_022890582.1	Gnomon	exon	1406007	1406423	.	-	.	ID=exon-XM_033480971.1-1;Dbxref=GeneID:117226522%2CGenbank:XM_033480971.1;Parent=rna-XM_033480971.1
NW_022890582.1	Gnomon	exon	1935757	1936006	.	+	.	ID=exon-XM_033480982.1-13;Dbxref=GeneID:117226533%2CGenbank:XM_033480982.1;Parent=rna-XM_033480982.1
NW_022890582.1	Gnomon	exon	1936078	1936193	.	+	.	ID=exon-XM_033480982.1-14;Dbxref=GeneID:117226533%2CGenbank:XM_033480982.1;Parent=rna-XM_033480982.1
NW_022890582.1	Gnomon	exon	1936264	1936406	.	+	.	ID=exon-XM_033480982.1-15;Dbxref=GeneID:117226533%2CGenbank:XM_033480982.1;Parent=rna-XM_033480982.1
NW_022890582.1	Gnomon	exon	1936490	1936823	.	+	.	ID=exon-XM_033480982.1-16;Dbxref=GeneID:117226533%2CGenbank:XM_033480982.1;Parent=rna-XM_033480982.1
NW_022890582.1	Gnomon	exon	1934296	1934433	.	+	.	ID=exon-XM_033480982.1-10;Dbxref=GeneID:117226533%2CGenbank:XM_033480982.1;Parent=rna-XM_033480982.1
NW_022890582.1	Gnomon	exon	1934685	1934805	.	+	.	ID=exon-XM_033480982.1-11;Dbxref=GeneID:117226533%2CGenbank:XM_033480982.1;Parent=rna-XM_033480982.1
NW_022890582.1	Gnomon	exon	1934896	1935020	.	+	.	ID=exon-XM_033480982.1-12;Dbxref=GeneID:117226533%2CGenbank:XM_033480982.1;Parent=rna-XM_033480982.1
NW_022890582.1	Gnomon	exon	315740	315839	.	-	.	ID=exon-XM_033481042.1-8;Dbxref=GeneID:117226571%2CGenbank:XM_033481042.1;Parent=rna-XM_033481042.1
NW_022890582.1	Gnomon	exon	315516	315643	.	-	.	ID=exon-XM_033481042.1-9;Dbxref=GeneID:117226571%2CGenbank:XM_033481042.1;Parent=rna-XM_033481042.1
NW_022890582.1	Gnomon	mRNA	820721	883596	.	-	.	Name=XM_033481080.1;ID=rna-XM_033481080.1;Dbxref=GeneID:117226584%2CGenbank:XM_033481080.1;Parent=gene-LOC117226584
NW_022890582.1	Gnomon	exon	317401	317489	.	-	.	ID=exon-XM_033481042.1-1;Dbxref=GeneID:117226571%2CGenbank:XM_033481042.1;Parent=rna-XM_033481042.1
NW_022890582.1	Gnomon	exon	317047	317208	.	-	.	ID=exon-XM_033481042.1-2;Dbxref=GeneID:117226571%2CGenbank:XM_033481042.1;Parent=rna-XM_033481042.1
NW_022890582.1	Gnomon	exon	316859	316962	.	-	.	ID=exon-XM_033481042.1-3;Dbxref=GeneID:117226571%2CGenbank:XM_033481042.1;Parent=rna-XM_033481042.1
NW_022890582.1	Gnomon	exon	316611	316760	.	-	.	ID=exon-XM_033481042.1-4;Dbxref=GeneID:117226571%2CGenbank:XM_033481042.1;Parent=rna-XM_033481042.1
NW_022890582.1	Gnomon	exon	316412	316514	.	-	.	ID=exon-XM_033481042.1-5;Dbxref=GeneID:117226571%2CGenbank:XM_033481042.1;Parent=rna-XM_033481042.1
NW_022890582.1	Gnomon	exon	316157	316310	.	-	.	ID=exon-XM_033481042.1-6;Dbxref=GeneID:117226571%2CGenbank:XM_033481042.1;Parent=rna-XM_033481042.1
NW_022890582.1	Gnomon	exon	315971	316051	.	-	.	ID=exon-XM_033481042.1-7;Dbxref=GeneID:117226571%2CGenbank:XM_033481042.1;Parent=rna-XM_033481042.1
NW_022890582.1	Gnomon	exon	1383458	1383668	.	+	.	ID=exon-XM_033480901.1-1;Dbxref=GeneID:117226509%2CGenbank:XM_033480901.1;Parent=rna-XM_033480901.1
NW_022890582.1	Gnomon	exon	1383830	1384032	.	+	.	ID=exon-XM_033480901.1-2;Dbxref=GeneID:117226509%2CGenbank:XM_033480901.1;Parent=rna-XM_033480901.1
NW_022890582.1	Gnomon	exon	1386120	1386253	.	+	.	ID=exon-XM_033480901.1-9;Dbxref=GeneID:117226509%2CGenbank:XM_033480901.1;Parent=rna-XM_033480901.1
NW_022890582.1	Gnomon	exon	1385628	1385834	.	+	.	ID=exon-XM_033480901.1-7;Dbxref=GeneID:117226509%2CGenbank:XM_033480901.1;Parent=rna-XM_033480901.1
NW_022890582.1	Gnomon	exon	1385902	1386039	.	+	.	ID=exon-XM_033480901.1-8;Dbxref=GeneID:117226509%2CGenbank:XM_033480901.1;Parent=rna-XM_033480901.1
NW_022890582.1	Gnomon	exon	1385200	1385300	.	+	.	ID=exon-XM_033480901.1-5;Dbxref=GeneID:117226509%2CGenbank:XM_033480901.1;Parent=rna-XM_033480901.1
NW_022890582.1	Gnomon	exon	1385376	1385551	.	+	.	ID=exon-XM_033480901.1-6;Dbxref=GeneID:117226509%2CGenbank:XM_033480901.1;Parent=rna-XM_033480901.1
NW_022890582.1	Gnomon	exon	1384108	1384912	.	+	.	ID=exon-XM_033480901.1-3;Dbxref=GeneID:117226509%2CGenbank:XM_033480901.1;Parent=rna-XM_033480901.1
NW_022890582.1	Gnomon	exon	1384981	1385129	.	+	.	ID=exon-XM_033480901.1-4;Dbxref=GeneID:117226509%2CGenbank:XM_033480901.1;Parent=rna-XM_033480901.1
NW_022890582.1	Gnomon	exon	1855391	1855471	.	+	.	ID=exon-XM_033481166.1-18;Dbxref=GeneID:117226614%2CGenbank:XM_033481166.1;Parent=rna-XM_033481166.1
NW_022890582.1	Gnomon	exon	1855633	1856421	.	+	.	ID=exon-XM_033481166.1-19;Dbxref=GeneID:117226614%2CGenbank:XM_033481166.1;Parent=rna-XM_033481166.1
NW_022890582.1	Gnomon	exon	1854934	1855071	.	+	.	ID=exon-XM_033481166.1-16;Dbxref=GeneID:117226614%2CGenbank:XM_033481166.1;Parent=rna-XM_033481166.1
NW_022890582.1	Gnomon	exon	1855153	1855308	.	+	.	ID=exon-XM_033481166.1-17;Dbxref=GeneID:117226614%2CGenbank:XM_033481166.1;Parent=rna-XM_033481166.1
NW_022890582.1	Gnomon	exon	1854436	1854600	.	+	.	ID=exon-XM_033481166.1-14;Dbxref=GeneID:117226614%2CGenbank:XM_033481166.1;Parent=rna-XM_033481166.1
NW_022890582.1	Gnomon	exon	1854692	1854867	.	+	.	ID=exon-XM_033481166.1-15;Dbxref=GeneID:117226614%2CGenbank:XM_033481166.1;Parent=rna-XM_033481166.1
NW_022890582.1	Gnomon	exon	1853571	1853816	.	+	.	ID=exon-XM_033481166.1-12;Dbxref=GeneID:117226614%2CGenbank:XM_033481166.1;Parent=rna-XM_033481166.1
NW_022890582.1	Gnomon	exon	1853905	1853989	.	+	.	ID=exon-XM_033481166.1-13;Dbxref=GeneID:117226614%2CGenbank:XM_033481166.1;Parent=rna-XM_033481166.1
NW_022890582.1	Gnomon	exon	1853100	1853210	.	+	.	ID=exon-XM_033481166.1-10;Dbxref=GeneID:117226614%2CGenbank:XM_033481166.1;Parent=rna-XM_033481166.1
NW_022890582.1	Gnomon	exon	1853281	1853496	.	+	.	ID=exon-XM_033481166.1-11;Dbxref=GeneID:117226614%2CGenbank:XM_033481166.1;Parent=rna-XM_033481166.1
NW_022890582.1	Gnomon	exon	404550	404671	.	+	.	ID=exon-XM_033481152.1-4;Dbxref=GeneID:117226605%2CGenbank:XM_033481152.1;Parent=rna-XM_033481152.1
NW_022890582.1	Gnomon	exon	404965	405623	.	+	.	ID=exon-XM_033481152.1-5;Dbxref=GeneID:117226605%2CGenbank:XM_033481152.1;Parent=rna-XM_033481152.1
NW_022890582.1	Gnomon	exon	1865912	1866017	.	+	.	ID=exon-XM_033481166.1-29;Dbxref=GeneID:117226614%2CGenbank:XM_033481166.1;Parent=rna-XM_033481166.1
NW_022890582.1	Gnomon	exon	1864032	1864088	.	+	.	ID=exon-XM_033481166.1-27;Dbxref=GeneID:117226614%2CGenbank:XM_033481166.1;Parent=rna-XM_033481166.1
NW_022890582.1	Gnomon	exon	403924	403934	.	+	.	ID=exon-XM_033481152.1-1;Dbxref=GeneID:117226605%2CGenbank:XM_033481152.1;Parent=rna-XM_033481152.1
NW_022890582.1	Gnomon	exon	1864166	1864283	.	+	.	ID=exon-XM_033481166.1-28;Dbxref=GeneID:117226614%2CGenbank:XM_033481166.1;Parent=rna-XM_033481166.1
NW_022890582.1	Gnomon	exon	404022	404212	.	+	.	ID=exon-XM_033481152.1-2;Dbxref=GeneID:117226605%2CGenbank:XM_033481152.1;Parent=rna-XM_033481152.1
NW_022890582.1	Gnomon	exon	1862972	1863397	.	+	.	ID=exon-XM_033481166.1-25;Dbxref=GeneID:117226614%2CGenbank:XM_033481166.1;Parent=rna-XM_033481166.1
NW_022890582.1	Gnomon	exon	404273	404472	.	+	.	ID=exon-XM_033481152.1-3;Dbxref=GeneID:117226605%2CGenbank:XM_033481152.1;Parent=rna-XM_033481152.1
NW_022890582.1	Gnomon	exon	1863842	1863953	.	+	.	ID=exon-XM_033481166.1-26;Dbxref=GeneID:117226614%2CGenbank:XM_033481166.1;Parent=rna-XM_033481166.1
NW_022890582.1	Gnomon	exon	419576	419724	.	+	.	ID=exon-XM_033481048.1-11;Dbxref=GeneID:117226575%2CGenbank:XM_033481048.1;Parent=rna-XM_033481048.1
NW_022890582.1	Gnomon	exon	1858721	1859104	.	+	.	ID=exon-XM_033481166.1-23;Dbxref=GeneID:117226614%2CGenbank:XM_033481166.1;Parent=rna-XM_033481166.1
NW_022890582.1	Gnomon	exon	419793	419894	.	+	.	ID=exon-XM_033481048.1-12;Dbxref=GeneID:117226575%2CGenbank:XM_033481048.1;Parent=rna-XM_033481048.1
NW_022890582.1	Gnomon	exon	1859181	1859333	.	+	.	ID=exon-XM_033481166.1-24;Dbxref=GeneID:117226614%2CGenbank:XM_033481166.1;Parent=rna-XM_033481166.1
NW_022890582.1	Gnomon	exon	1857522	1857701	.	+	.	ID=exon-XM_033481166.1-21;Dbxref=GeneID:117226614%2CGenbank:XM_033481166.1;Parent=rna-XM_033481166.1
NW_022890582.1	Gnomon	exon	419354	419510	.	+	.	ID=exon-XM_033481048.1-10;Dbxref=GeneID:117226575%2CGenbank:XM_033481048.1;Parent=rna-XM_033481048.1
NW_022890582.1	Gnomon	exon	1858497	1858655	.	+	.	ID=exon-XM_033481166.1-22;Dbxref=GeneID:117226614%2CGenbank:XM_033481166.1;Parent=rna-XM_033481166.1
NW_022890582.1	Gnomon	exon	1857342	1857449	.	+	.	ID=exon-XM_033481166.1-20;Dbxref=GeneID:117226614%2CGenbank:XM_033481166.1;Parent=rna-XM_033481166.1
NW_022890582.1	Gnomon	exon	419965	421282	.	+	.	ID=exon-XM_033481048.1-13;Dbxref=GeneID:117226575%2CGenbank:XM_033481048.1;Parent=rna-XM_033481048.1
NW_022890582.1	Gnomon	CDS	1446914	1446978	.	+	0	Name=XP_033336824.1;ID=cds-XP_033336824.1;Dbxref=GeneID:117226512%2CGenbank:XP_033336824.1;Parent=rna-XM_033480933.1
NW_022890582.1	Gnomon	CDS	1483156	1483250	.	+	0	Name=XP_033336824.1;ID=cds-XP_033336824.1;Dbxref=GeneID:117226512%2CGenbank:XP_033336824.1;Parent=rna-XM_033480933.1
NW_022890582.1	Gnomon	CDS	1493242	1493301	.	+	0	Name=XP_033336824.1;ID=cds-XP_033336824.1;Dbxref=GeneID:117226512%2CGenbank:XP_033336824.1;Parent=rna-XM_033480933.1
NW_022890582.1	Gnomon	CDS	1504024	1504078	.	+	0	Name=XP_033336824.1;ID=cds-XP_033336824.1;Dbxref=GeneID:117226512%2CGenbank:XP_033336824.1;Parent=rna-XM_033480933.1
NW_022890582.1	Gnomon	CDS	1504822	1504960	.	+	0	Name=XP_033336824.1;ID=cds-XP_033336824.1;Dbxref=GeneID:117226512%2CGenbank:XP_033336824.1;Parent=rna-XM_033480933.1
NW_022890582.1	Gnomon	CDS	1506846	1506948	.	+	0	Name=XP_033336824.1;ID=cds-XP_033336824.1;Dbxref=GeneID:117226512%2CGenbank:XP_033336824.1;Parent=rna-XM_033480933.1
NW_022890582.1	Gnomon	CDS	1507606	1507784	.	+	0	Name=XP_033336824.1;ID=cds-XP_033336824.1;Dbxref=GeneID:117226512%2CGenbank:XP_033336824.1;Parent=rna-XM_033480933.1
NW_022890582.1	Gnomon	CDS	1507984	1508106	.	+	0	Name=XP_033336824.1;ID=cds-XP_033336824.1;Dbxref=GeneID:117226512%2CGenbank:XP_033336824.1;Parent=rna-XM_033480933.1
NW_022890582.1	Gnomon	CDS	1508789	1508872	.	+	0	Name=XP_033336824.1;ID=cds-XP_033336824.1;Dbxref=GeneID:117226512%2CGenbank:XP_033336824.1;Parent=rna-XM_033480933.1
NW_022890582.1	Gnomon	CDS	1516565	1516625	.	+	0	Name=XP_033336824.1;ID=cds-XP_033336824.1;Dbxref=GeneID:117226512%2CGenbank:XP_033336824.1;Parent=rna-XM_033480933.1
NW_022890582.1	Gnomon	CDS	1529981	1530064	.	+	0	Name=XP_033336824.1;ID=cds-XP_033336824.1;Dbxref=GeneID:117226512%2CGenbank:XP_033336824.1;Parent=rna-XM_033480933.1
NW_022890582.1	Gnomon	CDS	1540626	1540682	.	+	0	Name=XP_033336824.1;ID=cds-XP_033336824.1;Dbxref=GeneID:117226512%2CGenbank:XP_033336824.1;Parent=rna-XM_033480933.1
NW_022890582.1	Gnomon	CDS	1552975	1553037	.	+	0	Name=XP_033336824.1;ID=cds-XP_033336824.1;Dbxref=GeneID:117226512%2CGenbank:XP_033336824.1;Parent=rna-XM_033480933.1
NW_022890582.1	Gnomon	CDS	1554321	1554396	.	+	0	Name=XP_033336824.1;ID=cds-XP_033336824.1;Dbxref=GeneID:117226512%2CGenbank:XP_033336824.1;Parent=rna-XM_033480933.1
NW_022890582.1	Gnomon	CDS	1554680	1554774	.	+	0	Name=XP_033336824.1;ID=cds-XP_033336824.1;Dbxref=GeneID:117226512%2CGenbank:XP_033336824.1;Parent=rna-XM_033480933.1
NW_022890582.1	Gnomon	CDS	1555618	1555732	.	+	0	Name=XP_033336824.1;ID=cds-XP_033336824.1;Dbxref=GeneID:117226512%2CGenbank:XP_033336824.1;Parent=rna-XM_033480933.1
NW_022890582.1	Gnomon	CDS	1555870	1556002	.	+	0	Name=XP_033336824.1;ID=cds-XP_033336824.1;Dbxref=GeneID:117226512%2CGenbank:XP_033336824.1;Parent=rna-XM_033480933.1
NW_022890582.1	Gnomon	exon	1866979	1867182	.	+	.	ID=exon-XM_033481166.1-32;Dbxref=GeneID:117226614%2CGenbank:XM_033481166.1;Parent=rna-XM_033481166.1
NW_022890582.1	Gnomon	exon	1868046	1869178	.	+	.	ID=exon-XM_033481166.1-33;Dbxref=GeneID:117226614%2CGenbank:XM_033481166.1;Parent=rna-XM_033481166.1
NW_022890582.1	Gnomon	exon	1866338	1866451	.	+	.	ID=exon-XM_033481166.1-30;Dbxref=GeneID:117226614%2CGenbank:XM_033481166.1;Parent=rna-XM_033481166.1
NW_022890582.1	Gnomon	exon	1866598	1866726	.	+	.	ID=exon-XM_033481166.1-31;Dbxref=GeneID:117226614%2CGenbank:XM_033481166.1;Parent=rna-XM_033481166.1
NW_022890582.1	Gnomon	exon	1397227	1397320	.	-	.	ID=exon-XM_033480968.1-10;Dbxref=GeneID:117226519%2CGenbank:XM_033480968.1;Parent=rna-XM_033480968.1
NW_022890582.1	Gnomon	exon	1397074	1397140	.	-	.	ID=exon-XM_033480968.1-11;Dbxref=GeneID:117226519%2CGenbank:XM_033480968.1;Parent=rna-XM_033480968.1
NW_022890582.1	Gnomon	exon	1396719	1397006	.	-	.	ID=exon-XM_033480968.1-12;Dbxref=GeneID:117226519%2CGenbank:XM_033480968.1;Parent=rna-XM_033480968.1
NW_022890582.1	Gnomon	exon	922096	922241	.	-	.	ID=exon-XM_033481090.1-3;Dbxref=GeneID:117226589%2CGenbank:XM_033481090.1;Parent=rna-XM_033481090.1
NW_022890582.1	Gnomon	exon	921691	921946	.	-	.	ID=exon-XM_033481090.1-4;Dbxref=GeneID:117226589%2CGenbank:XM_033481090.1;Parent=rna-XM_033481090.1
NW_022890582.1	Gnomon	exon	922620	924546	.	-	.	ID=exon-XM_033481090.1-1;Dbxref=GeneID:117226589%2CGenbank:XM_033481090.1;Parent=rna-XM_033481090.1
NW_022890582.1	Gnomon	exon	922368	922535	.	-	.	ID=exon-XM_033481090.1-2;Dbxref=GeneID:117226589%2CGenbank:XM_033481090.1;Parent=rna-XM_033481090.1
NW_022890582.1	Gnomon	exon	252654	253697	.	+	.	ID=exon-XM_033481128.1-1;Dbxref=GeneID:117226595%2CGenbank:XM_033481128.1;Parent=rna-XM_033481128.1
NW_022890582.1	Gnomon	exon	314856	314958	.	-	.	ID=exon-XM_033481041.1-10;Dbxref=GeneID:117226571%2CGenbank:XM_033481041.1;Parent=rna-XM_033481041.1
NW_022890582.1	Gnomon	exon	284553	284758	.	+	.	ID=exon-XM_033481128.1-2;Dbxref=GeneID:117226595%2CGenbank:XM_033481128.1;Parent=rna-XM_033481128.1
NW_022890582.1	Gnomon	exon	314516	314746	.	-	.	ID=exon-XM_033481041.1-11;Dbxref=GeneID:117226571%2CGenbank:XM_033481041.1;Parent=rna-XM_033481041.1
NW_022890582.1	Gnomon	exon	313722	314429	.	-	.	ID=exon-XM_033481041.1-12;Dbxref=GeneID:117226571%2CGenbank:XM_033481041.1;Parent=rna-XM_033481041.1
NW_022890582.1	Gnomon	exon	291639	291731	.	+	.	ID=exon-XM_033481128.1-5;Dbxref=GeneID:117226595%2CGenbank:XM_033481128.1;Parent=rna-XM_033481128.1
NW_022890582.1	Gnomon	exon	294134	294175	.	+	.	ID=exon-XM_033481128.1-6;Dbxref=GeneID:117226595%2CGenbank:XM_033481128.1;Parent=rna-XM_033481128.1
NW_022890582.1	Gnomon	exon	288698	288826	.	+	.	ID=exon-XM_033481128.1-3;Dbxref=GeneID:117226595%2CGenbank:XM_033481128.1;Parent=rna-XM_033481128.1
NW_022890582.1	Gnomon	exon	289308	289581	.	+	.	ID=exon-XM_033481128.1-4;Dbxref=GeneID:117226595%2CGenbank:XM_033481128.1;Parent=rna-XM_033481128.1
NW_022890582.1	Gnomon	exon	297404	297634	.	+	.	ID=exon-XM_033481128.1-9;Dbxref=GeneID:117226595%2CGenbank:XM_033481128.1;Parent=rna-XM_033481128.1
NW_022890582.1	Gnomon	exon	294926	294955	.	+	.	ID=exon-XM_033481128.1-7;Dbxref=GeneID:117226595%2CGenbank:XM_033481128.1;Parent=rna-XM_033481128.1
NW_022890582.1	Gnomon	exon	295935	296057	.	+	.	ID=exon-XM_033481128.1-8;Dbxref=GeneID:117226595%2CGenbank:XM_033481128.1;Parent=rna-XM_033481128.1
NW_022890582.1	Gnomon	exon	1703025	1703110	.	-	.	ID=exon-XM_033481199.1-3;Dbxref=GeneID:117226629%2CGenbank:XM_033481199.1;Parent=rna-XM_033481199.1
NW_022890582.1	Gnomon	exon	1702484	1702511	.	-	.	ID=exon-XM_033481199.1-4;Dbxref=GeneID:117226629%2CGenbank:XM_033481199.1;Parent=rna-XM_033481199.1
NW_022890582.1	Gnomon	exon	1704306	1704476	.	-	.	ID=exon-XM_033481199.1-1;Dbxref=GeneID:117226629%2CGenbank:XM_033481199.1;Parent=rna-XM_033481199.1
NW_022890582.1	Gnomon	exon	1703982	1704220	.	-	.	ID=exon-XM_033481199.1-2;Dbxref=GeneID:117226629%2CGenbank:XM_033481199.1;Parent=rna-XM_033481199.1
NW_022890582.1	Gnomon	mRNA	1421733	1427839	.	-	.	Name=XM_033480889.1;ID=rna-XM_033480889.1;Dbxref=GeneID:117226506%2CGenbank:XM_033480889.1;Parent=gene-LOC117226506
NW_022890582.1	Gnomon	mRNA	839521	884138	.	-	.	Name=XM_033481081.1;ID=rna-XM_033481081.1;Dbxref=GeneID:117226584%2CGenbank:XM_033481081.1;Parent=gene-LOC117226584
NW_022890582.1	Gnomon	mRNA	1930258	1936823	.	+	.	Name=XM_033480982.1;ID=rna-XM_033480982.1;Dbxref=GeneID:117226533%2CGenbank:XM_033480982.1;Parent=gene-LOC117226533
NW_022890582.1	Gnomon	exon	1773632	1773806	.	+	.	ID=exon-XM_033481027.1-10;Dbxref=GeneID:117226566%2CGenbank:XM_033481027.1;Parent=rna-XM_033481027.1
NW_022890582.1	Gnomon	exon	1774794	1778277	.	+	.	ID=exon-XM_033481027.1-11;Dbxref=GeneID:117226566%2CGenbank:XM_033481027.1;Parent=rna-XM_033481027.1
NW_022890582.1	Gnomon	CDS	1446914	1446978	.	+	0	Name=XP_033336825.1;ID=cds-XP_033336825.1;Dbxref=GeneID:117226512%2CGenbank:XP_033336825.1;Parent=rna-XM_033480934.1
NW_022890582.1	Gnomon	CDS	1483156	1483250	.	+	0	Name=XP_033336825.1;ID=cds-XP_033336825.1;Dbxref=GeneID:117226512%2CGenbank:XP_033336825.1;Parent=rna-XM_033480934.1
NW_022890582.1	Gnomon	CDS	1493242	1493301	.	+	0	Name=XP_033336825.1;ID=cds-XP_033336825.1;Dbxref=GeneID:117226512%2CGenbank:XP_033336825.1;Parent=rna-XM_033480934.1
NW_022890582.1	Gnomon	CDS	1504024	1504078	.	+	0	Name=XP_033336825.1;ID=cds-XP_033336825.1;Dbxref=GeneID:117226512%2CGenbank:XP_033336825.1;Parent=rna-XM_033480934.1
NW_022890582.1	Gnomon	CDS	1504822	1504960	.	+	0	Name=XP_033336825.1;ID=cds-XP_033336825.1;Dbxref=GeneID:117226512%2CGenbank:XP_033336825.1;Parent=rna-XM_033480934.1
NW_022890582.1	Gnomon	CDS	1506846	1506948	.	+	0	Name=XP_033336825.1;ID=cds-XP_033336825.1;Dbxref=GeneID:117226512%2CGenbank:XP_033336825.1;Parent=rna-XM_033480934.1
NW_022890582.1	Gnomon	CDS	1507606	1507784	.	+	0	Name=XP_033336825.1;ID=cds-XP_033336825.1;Dbxref=GeneID:117226512%2CGenbank:XP_033336825.1;Parent=rna-XM_033480934.1
NW_022890582.1	Gnomon	CDS	1507984	1508106	.	+	0	Name=XP_033336825.1;ID=cds-XP_033336825.1;Dbxref=GeneID:117226512%2CGenbank:XP_033336825.1;Parent=rna-XM_033480934.1
NW_022890582.1	Gnomon	CDS	1508789	1508872	.	+	0	Name=XP_033336825.1;ID=cds-XP_033336825.1;Dbxref=GeneID:117226512%2CGenbank:XP_033336825.1;Parent=rna-XM_033480934.1
NW_022890582.1	Gnomon	CDS	1516565	1516607	.	+	0	Name=XP_033336825.1;ID=cds-XP_033336825.1;Dbxref=GeneID:117226512%2CGenbank:XP_033336825.1;Parent=rna-XM_033480934.1
NW_022890582.1	Gnomon	CDS	1529981	1530064	.	+	0	Name=XP_033336825.1;ID=cds-XP_033336825.1;Dbxref=GeneID:117226512%2CGenbank:XP_033336825.1;Parent=rna-XM_033480934.1
NW_022890582.1	Gnomon	CDS	1540626	1540682	.	+	0	Name=XP_033336825.1;ID=cds-XP_033336825.1;Dbxref=GeneID:117226512%2CGenbank:XP_033336825.1;Parent=rna-XM_033480934.1
NW_022890582.1	Gnomon	CDS	1552975	1553037	.	+	0	Name=XP_033336825.1;ID=cds-XP_033336825.1;Dbxref=GeneID:117226512%2CGenbank:XP_033336825.1;Parent=rna-XM_033480934.1
NW_022890582.1	Gnomon	CDS	1554321	1554396	.	+	0	Name=XP_033336825.1;ID=cds-XP_033336825.1;Dbxref=GeneID:117226512%2CGenbank:XP_033336825.1;Parent=rna-XM_033480934.1
NW_022890582.1	Gnomon	CDS	1554680	1554774	.	+	0	Name=XP_033336825.1;ID=cds-XP_033336825.1;Dbxref=GeneID:117226512%2CGenbank:XP_033336825.1;Parent=rna-XM_033480934.1
NW_022890582.1	Gnomon	CDS	1555618	1555732	.	+	0	Name=XP_033336825.1;ID=cds-XP_033336825.1;Dbxref=GeneID:117226512%2CGenbank:XP_033336825.1;Parent=rna-XM_033480934.1
NW_022890582.1	Gnomon	CDS	1555870	1556002	.	+	0	Name=XP_033336825.1;ID=cds-XP_033336825.1;Dbxref=GeneID:117226512%2CGenbank:XP_033336825.1;Parent=rna-XM_033480934.1
NW_022890582.1	Gnomon	exon	1554321	1554396	.	+	.	ID=exon-XM_033480938.1-14;Dbxref=GeneID:117226512%2CGenbank:XM_033480938.1;Parent=rna-XM_033480938.1
NW_022890582.1	Gnomon	exon	1554680	1554774	.	+	.	ID=exon-XM_033480938.1-15;Dbxref=GeneID:117226512%2CGenbank:XM_033480938.1;Parent=rna-XM_033480938.1
NW_022890582.1	Gnomon	exon	1529981	1530064	.	+	.	ID=exon-XM_033480938.1-12;Dbxref=GeneID:117226512%2CGenbank:XM_033480938.1;Parent=rna-XM_033480938.1
NW_022890582.1	Gnomon	exon	1696150	1696668	.	-	.	ID=exon-XM_033481016.1-9;Dbxref=GeneID:117226556%2CGenbank:XM_033481016.1;Parent=rna-XM_033481016.1
NW_022890582.1	Gnomon	exon	1540626	1540682	.	+	.	ID=exon-XM_033480938.1-13;Dbxref=GeneID:117226512%2CGenbank:XM_033480938.1;Parent=rna-XM_033480938.1
NW_022890582.1	Gnomon	exon	1555615	1555732	.	+	.	ID=exon-XM_033480938.1-16;Dbxref=GeneID:117226512%2CGenbank:XM_033480938.1;Parent=rna-XM_033480938.1
NW_022890582.1	Gnomon	exon	1555870	1558389	.	+	.	ID=exon-XM_033480938.1-17;Dbxref=GeneID:117226512%2CGenbank:XM_033480938.1;Parent=rna-XM_033480938.1
NW_022890582.1	Gnomon	exon	1700950	1701035	.	-	.	ID=exon-XM_033481016.1-3;Dbxref=GeneID:117226556%2CGenbank:XM_033481016.1;Parent=rna-XM_033481016.1
NW_022890582.1	Gnomon	exon	1697828	1700436	.	-	.	ID=exon-XM_033481016.1-4;Dbxref=GeneID:117226556%2CGenbank:XM_033481016.1;Parent=rna-XM_033481016.1
NW_022890582.1	Gnomon	exon	1702231	1702469	.	-	.	ID=exon-XM_033481016.1-1;Dbxref=GeneID:117226556%2CGenbank:XM_033481016.1;Parent=rna-XM_033481016.1
NW_022890582.1	Gnomon	exon	1701907	1702145	.	-	.	ID=exon-XM_033481016.1-2;Dbxref=GeneID:117226556%2CGenbank:XM_033481016.1;Parent=rna-XM_033481016.1
NW_022890582.1	Gnomon	exon	1508789	1508872	.	+	.	ID=exon-XM_033480938.1-10;Dbxref=GeneID:117226512%2CGenbank:XM_033480938.1;Parent=rna-XM_033480938.1
NW_022890582.1	Gnomon	exon	1696986	1697227	.	-	.	ID=exon-XM_033481016.1-7;Dbxref=GeneID:117226556%2CGenbank:XM_033481016.1;Parent=rna-XM_033481016.1
NW_022890582.1	Gnomon	exon	1516565	1516625	.	+	.	ID=exon-XM_033480938.1-11;Dbxref=GeneID:117226512%2CGenbank:XM_033480938.1;Parent=rna-XM_033480938.1
NW_022890582.1	Gnomon	exon	1696736	1696905	.	-	.	ID=exon-XM_033481016.1-8;Dbxref=GeneID:117226556%2CGenbank:XM_033481016.1;Parent=rna-XM_033481016.1
NW_022890582.1	Gnomon	exon	1697686	1697751	.	-	.	ID=exon-XM_033481016.1-5;Dbxref=GeneID:117226556%2CGenbank:XM_033481016.1;Parent=rna-XM_033481016.1
NW_022890582.1	Gnomon	exon	1697316	1697470	.	-	.	ID=exon-XM_033481016.1-6;Dbxref=GeneID:117226556%2CGenbank:XM_033481016.1;Parent=rna-XM_033481016.1
NW_022890582.1	Gnomon	exon	1508789	1508872	.	+	.	ID=exon-XM_033480931.1-10;Dbxref=GeneID:117226512%2CGenbank:XM_033480931.1;Parent=rna-XM_033480931.1
NW_022890582.1	Gnomon	exon	1516565	1516607	.	+	.	ID=exon-XM_033480931.1-11;Dbxref=GeneID:117226512%2CGenbank:XM_033480931.1;Parent=rna-XM_033480931.1
NW_022890582.1	Gnomon	exon	1547167	1547229	.	+	.	ID=exon-XM_033480931.1-12;Dbxref=GeneID:117226512%2CGenbank:XM_033480931.1;Parent=rna-XM_033480931.1
NW_022890582.1	Gnomon	CDS	1816969	1816995	.	+	0	Name=XP_033337067.1;ID=cds-XP_033337067.1;Dbxref=GeneID:117226615%2CGenbank:XP_033337067.1;Parent=rna-XM_033481176.1
NW_022890582.1	Gnomon	CDS	1817579	1817918	.	+	0	Name=XP_033337067.1;ID=cds-XP_033337067.1;Dbxref=GeneID:117226615%2CGenbank:XP_033337067.1;Parent=rna-XM_033481176.1
NW_022890582.1	Gnomon	CDS	1818190	1818353	.	+	0	Name=XP_033337067.1;ID=cds-XP_033337067.1;Dbxref=GeneID:117226615%2CGenbank:XP_033337067.1;Parent=rna-XM_033481176.1
NW_022890582.1	Gnomon	CDS	1819905	1820170	.	+	0	Name=XP_033337067.1;ID=cds-XP_033337067.1;Dbxref=GeneID:117226615%2CGenbank:XP_033337067.1;Parent=rna-XM_033481176.1
NW_022890582.1	Gnomon	CDS	1820244	1820370	.	+	0	Name=XP_033337067.1;ID=cds-XP_033337067.1;Dbxref=GeneID:117226615%2CGenbank:XP_033337067.1;Parent=rna-XM_033481176.1
NW_022890582.1	Gnomon	CDS	1820462	1820651	.	+	0	Name=XP_033337067.1;ID=cds-XP_033337067.1;Dbxref=GeneID:117226615%2CGenbank:XP_033337067.1;Parent=rna-XM_033481176.1
NW_022890582.1	Gnomon	CDS	1820736	1820980	.	+	0	Name=XP_033337067.1;ID=cds-XP_033337067.1;Dbxref=GeneID:117226615%2CGenbank:XP_033337067.1;Parent=rna-XM_033481176.1
NW_022890582.1	Gnomon	CDS	1821060	1821152	.	+	0	Name=XP_033337067.1;ID=cds-XP_033337067.1;Dbxref=GeneID:117226615%2CGenbank:XP_033337067.1;Parent=rna-XM_033481176.1
NW_022890582.1	Gnomon	CDS	1821226	1821391	.	+	0	Name=XP_033337067.1;ID=cds-XP_033337067.1;Dbxref=GeneID:117226615%2CGenbank:XP_033337067.1;Parent=rna-XM_033481176.1
NW_022890582.1	Gnomon	CDS	1821456	1821583	.	+	0	Name=XP_033337067.1;ID=cds-XP_033337067.1;Dbxref=GeneID:117226615%2CGenbank:XP_033337067.1;Parent=rna-XM_033481176.1
NW_022890582.1	Gnomon	CDS	1821649	1821729	.	+	0	Name=XP_033337067.1;ID=cds-XP_033337067.1;Dbxref=GeneID:117226615%2CGenbank:XP_033337067.1;Parent=rna-XM_033481176.1
NW_022890582.1	Gnomon	CDS	1821829	1822002	.	+	0	Name=XP_033337067.1;ID=cds-XP_033337067.1;Dbxref=GeneID:117226615%2CGenbank:XP_033337067.1;Parent=rna-XM_033481176.1
NW_022890582.1	Gnomon	exon	1548685	1548780	.	+	.	ID=exon-XM_033480931.1-13;Dbxref=GeneID:117226512%2CGenbank:XM_033480931.1;Parent=rna-XM_033480931.1
NW_022890582.1	Gnomon	exon	1549989	1550063	.	+	.	ID=exon-XM_033480931.1-14;Dbxref=GeneID:117226512%2CGenbank:XM_033480931.1;Parent=rna-XM_033480931.1
NW_022890582.1	Gnomon	exon	1554321	1554396	.	+	.	ID=exon-XM_033480931.1-15;Dbxref=GeneID:117226512%2CGenbank:XM_033480931.1;Parent=rna-XM_033480931.1
NW_022890582.1	Gnomon	exon	1554680	1554774	.	+	.	ID=exon-XM_033480931.1-16;Dbxref=GeneID:117226512%2CGenbank:XM_033480931.1;Parent=rna-XM_033480931.1
NW_022890582.1	Gnomon	exon	1555615	1555732	.	+	.	ID=exon-XM_033480931.1-17;Dbxref=GeneID:117226512%2CGenbank:XM_033480931.1;Parent=rna-XM_033480931.1
NW_022890582.1	Gnomon	exon	1555870	1558389	.	+	.	ID=exon-XM_033480931.1-18;Dbxref=GeneID:117226512%2CGenbank:XM_033480931.1;Parent=rna-XM_033480931.1
NW_022890582.1	Gnomon	mRNA	820721	920041	.	-	.	Name=XM_033481082.1;ID=rna-XM_033481082.1;Dbxref=GeneID:117226584%2CGenbank:XM_033481082.1;Parent=gene-LOC117226584
NW_022890582.1	Gnomon	exon	394400	394469	.	-	.	ID=exon-XM_033480992.1-10;Dbxref=GeneID:117226536%2CGenbank:XM_033480992.1;Parent=rna-XM_033480992.1
NW_022890582.1	Gnomon	CDS	1827114	1827275	.	+	0	Name=XP_033337066.1;ID=cds-XP_033337066.1;Dbxref=GeneID:117226614%2CGenbank:XP_033337066.1;Parent=rna-XM_033481175.1
NW_022890582.1	Gnomon	CDS	1828208	1828325	.	+	0	Name=XP_033337066.1;ID=cds-XP_033337066.1;Dbxref=GeneID:117226614%2CGenbank:XP_033337066.1;Parent=rna-XM_033481175.1
NW_022890582.1	Gnomon	CDS	1850943	1851021	.	+	0	Name=XP_033337066.1;ID=cds-XP_033337066.1;Dbxref=GeneID:117226614%2CGenbank:XP_033337066.1;Parent=rna-XM_033481175.1
NW_022890582.1	Gnomon	CDS	1851117	1851206	.	+	0	Name=XP_033337066.1;ID=cds-XP_033337066.1;Dbxref=GeneID:117226614%2CGenbank:XP_033337066.1;Parent=rna-XM_033481175.1
NW_022890582.1	Gnomon	CDS	1851313	1851433	.	+	0	Name=XP_033337066.1;ID=cds-XP_033337066.1;Dbxref=GeneID:117226614%2CGenbank:XP_033337066.1;Parent=rna-XM_033481175.1
NW_022890582.1	Gnomon	CDS	1851745	1852037	.	+	0	Name=XP_033337066.1;ID=cds-XP_033337066.1;Dbxref=GeneID:117226614%2CGenbank:XP_033337066.1;Parent=rna-XM_033481175.1
NW_022890582.1	Gnomon	CDS	1852125	1852258	.	+	0	Name=XP_033337066.1;ID=cds-XP_033337066.1;Dbxref=GeneID:117226614%2CGenbank:XP_033337066.1;Parent=rna-XM_033481175.1
NW_022890582.1	Gnomon	CDS	1852333	1852444	.	+	0	Name=XP_033337066.1;ID=cds-XP_033337066.1;Dbxref=GeneID:117226614%2CGenbank:XP_033337066.1;Parent=rna-XM_033481175.1
NW_022890582.1	Gnomon	CDS	1852528	1852694	.	+	0	Name=XP_033337066.1;ID=cds-XP_033337066.1;Dbxref=GeneID:117226614%2CGenbank:XP_033337066.1;Parent=rna-XM_033481175.1
NW_022890582.1	Gnomon	CDS	1852765	1852877	.	+	0	Name=XP_033337066.1;ID=cds-XP_033337066.1;Dbxref=GeneID:117226614%2CGenbank:XP_033337066.1;Parent=rna-XM_033481175.1
NW_022890582.1	Gnomon	CDS	1853100	1853210	.	+	0	Name=XP_033337066.1;ID=cds-XP_033337066.1;Dbxref=GeneID:117226614%2CGenbank:XP_033337066.1;Parent=rna-XM_033481175.1
NW_022890582.1	Gnomon	CDS	1853281	1853496	.	+	0	Name=XP_033337066.1;ID=cds-XP_033337066.1;Dbxref=GeneID:117226614%2CGenbank:XP_033337066.1;Parent=rna-XM_033481175.1
NW_022890582.1	Gnomon	CDS	1853571	1853816	.	+	0	Name=XP_033337066.1;ID=cds-XP_033337066.1;Dbxref=GeneID:117226614%2CGenbank:XP_033337066.1;Parent=rna-XM_033481175.1
NW_022890582.1	Gnomon	CDS	1853905	1853989	.	+	0	Name=XP_033337066.1;ID=cds-XP_033337066.1;Dbxref=GeneID:117226614%2CGenbank:XP_033337066.1;Parent=rna-XM_033481175.1
NW_022890582.1	Gnomon	CDS	1854436	1854600	.	+	0	Name=XP_033337066.1;ID=cds-XP_033337066.1;Dbxref=GeneID:117226614%2CGenbank:XP_033337066.1;Parent=rna-XM_033481175.1
NW_022890582.1	Gnomon	CDS	1854692	1854867	.	+	0	Name=XP_033337066.1;ID=cds-XP_033337066.1;Dbxref=GeneID:117226614%2CGenbank:XP_033337066.1;Parent=rna-XM_033481175.1
NW_022890582.1	Gnomon	CDS	1854934	1855071	.	+	0	Name=XP_033337066.1;ID=cds-XP_033337066.1;Dbxref=GeneID:117226614%2CGenbank:XP_033337066.1;Parent=rna-XM_033481175.1
NW_022890582.1	Gnomon	CDS	1855153	1855308	.	+	0	Name=XP_033337066.1;ID=cds-XP_033337066.1;Dbxref=GeneID:117226614%2CGenbank:XP_033337066.1;Parent=rna-XM_033481175.1
NW_022890582.1	Gnomon	CDS	1855391	1855471	.	+	0	Name=XP_033337066.1;ID=cds-XP_033337066.1;Dbxref=GeneID:117226614%2CGenbank:XP_033337066.1;Parent=rna-XM_033481175.1
NW_022890582.1	Gnomon	CDS	1855633	1856421	.	+	0	Name=XP_033337066.1;ID=cds-XP_033337066.1;Dbxref=GeneID:117226614%2CGenbank:XP_033337066.1;Parent=rna-XM_033481175.1
NW_022890582.1	Gnomon	CDS	1857342	1857449	.	+	0	Name=XP_033337066.1;ID=cds-XP_033337066.1;Dbxref=GeneID:117226614%2CGenbank:XP_033337066.1;Parent=rna-XM_033481175.1
NW_022890582.1	Gnomon	CDS	1857522	1857701	.	+	0	Name=XP_033337066.1;ID=cds-XP_033337066.1;Dbxref=GeneID:117226614%2CGenbank:XP_033337066.1;Parent=rna-XM_033481175.1
NW_022890582.1	Gnomon	CDS	1858497	1858655	.	+	0	Name=XP_033337066.1;ID=cds-XP_033337066.1;Dbxref=GeneID:117226614%2CGenbank:XP_033337066.1;Parent=rna-XM_033481175.1
NW_022890582.1	Gnomon	CDS	1858721	1859104	.	+	0	Name=XP_033337066.1;ID=cds-XP_033337066.1;Dbxref=GeneID:117226614%2CGenbank:XP_033337066.1;Parent=rna-XM_033481175.1
NW_022890582.1	Gnomon	CDS	1859181	1859333	.	+	0	Name=XP_033337066.1;ID=cds-XP_033337066.1;Dbxref=GeneID:117226614%2CGenbank:XP_033337066.1;Parent=rna-XM_033481175.1
NW_022890582.1	Gnomon	CDS	1862972	1863397	.	+	0	Name=XP_033337066.1;ID=cds-XP_033337066.1;Dbxref=GeneID:117226614%2CGenbank:XP_033337066.1;Parent=rna-XM_033481175.1
NW_022890582.1	Gnomon	CDS	1863842	1863953	.	+	0	Name=XP_033337066.1;ID=cds-XP_033337066.1;Dbxref=GeneID:117226614%2CGenbank:XP_033337066.1;Parent=rna-XM_033481175.1
NW_022890582.1	Gnomon	CDS	1864032	1864088	.	+	0	Name=XP_033337066.1;ID=cds-XP_033337066.1;Dbxref=GeneID:117226614%2CGenbank:XP_033337066.1;Parent=rna-XM_033481175.1
NW_022890582.1	Gnomon	CDS	1864166	1864283	.	+	0	Name=XP_033337066.1;ID=cds-XP_033337066.1;Dbxref=GeneID:117226614%2CGenbank:XP_033337066.1;Parent=rna-XM_033481175.1
NW_022890582.1	Gnomon	CDS	1865912	1866017	.	+	0	Name=XP_033337066.1;ID=cds-XP_033337066.1;Dbxref=GeneID:117226614%2CGenbank:XP_033337066.1;Parent=rna-XM_033481175.1
NW_022890582.1	Gnomon	CDS	1866338	1866451	.	+	0	Name=XP_033337066.1;ID=cds-XP_033337066.1;Dbxref=GeneID:117226614%2CGenbank:XP_033337066.1;Parent=rna-XM_033481175.1
NW_022890582.1	Gnomon	CDS	1866598	1866726	.	+	0	Name=XP_033337066.1;ID=cds-XP_033337066.1;Dbxref=GeneID:117226614%2CGenbank:XP_033337066.1;Parent=rna-XM_033481175.1
NW_022890582.1	Gnomon	CDS	1866979	1867182	.	+	0	Name=XP_033337066.1;ID=cds-XP_033337066.1;Dbxref=GeneID:117226614%2CGenbank:XP_033337066.1;Parent=rna-XM_033481175.1
NW_022890582.1	Gnomon	CDS	1868046	1868315	.	+	0	Name=XP_033337066.1;ID=cds-XP_033337066.1;Dbxref=GeneID:117226614%2CGenbank:XP_033337066.1;Parent=rna-XM_033481175.1
NW_022890582.1	Gnomon	exon	393197	393624	.	-	.	ID=exon-XM_033480992.1-11;Dbxref=GeneID:117226536%2CGenbank:XM_033480992.1;Parent=rna-XM_033480992.1
NW_022890582.1	Gnomon	mRNA	1930258	1936823	.	+	.	Name=XM_033480983.1;ID=rna-XM_033480983.1;Dbxref=GeneID:117226533%2CGenbank:XM_033480983.1;Parent=gene-LOC117226533
NW_022890582.1	Gnomon	exon	1506846	1506948	.	+	.	ID=exon-XM_033480947.1-7;Dbxref=GeneID:117226512%2CGenbank:XM_033480947.1;Parent=rna-XM_033480947.1
NW_022890582.1	Gnomon	exon	1507606	1507784	.	+	.	ID=exon-XM_033480947.1-8;Dbxref=GeneID:117226512%2CGenbank:XM_033480947.1;Parent=rna-XM_033480947.1
NW_022890582.1	Gnomon	exon	1504024	1504078	.	+	.	ID=exon-XM_033480947.1-5;Dbxref=GeneID:117226512%2CGenbank:XM_033480947.1;Parent=rna-XM_033480947.1
NW_022890582.1	Gnomon	exon	1504822	1504960	.	+	.	ID=exon-XM_033480947.1-6;Dbxref=GeneID:117226512%2CGenbank:XM_033480947.1;Parent=rna-XM_033480947.1
NW_022890582.1	Gnomon	exon	1483156	1483250	.	+	.	ID=exon-XM_033480947.1-3;Dbxref=GeneID:117226512%2CGenbank:XM_033480947.1;Parent=rna-XM_033480947.1
NW_022890582.1	Gnomon	exon	1493242	1493301	.	+	.	ID=exon-XM_033480947.1-4;Dbxref=GeneID:117226512%2CGenbank:XM_033480947.1;Parent=rna-XM_033480947.1
NW_022890582.1	Gnomon	exon	1445102	1445524	.	+	.	ID=exon-XM_033480947.1-1;Dbxref=GeneID:117226512%2CGenbank:XM_033480947.1;Parent=rna-XM_033480947.1
NW_022890582.1	Gnomon	exon	1446259	1446978	.	+	.	ID=exon-XM_033480947.1-2;Dbxref=GeneID:117226512%2CGenbank:XM_033480947.1;Parent=rna-XM_033480947.1
NW_022890582.1	Gnomon	exon	1507984	1508106	.	+	.	ID=exon-XM_033480947.1-9;Dbxref=GeneID:117226512%2CGenbank:XM_033480947.1;Parent=rna-XM_033480947.1
NW_022890582.1	Gnomon	CDS	1446914	1446978	.	+	0	Name=XP_033336822.1;ID=cds-XP_033336822.1;Dbxref=GeneID:117226512%2CGenbank:XP_033336822.1;Parent=rna-XM_033480931.1
NW_022890582.1	Gnomon	CDS	1483156	1483250	.	+	0	Name=XP_033336822.1;ID=cds-XP_033336822.1;Dbxref=GeneID:117226512%2CGenbank:XP_033336822.1;Parent=rna-XM_033480931.1
NW_022890582.1	Gnomon	CDS	1493242	1493301	.	+	0	Name=XP_033336822.1;ID=cds-XP_033336822.1;Dbxref=GeneID:117226512%2CGenbank:XP_033336822.1;Parent=rna-XM_033480931.1
NW_022890582.1	Gnomon	CDS	1504024	1504078	.	+	0	Name=XP_033336822.1;ID=cds-XP_033336822.1;Dbxref=GeneID:117226512%2CGenbank:XP_033336822.1;Parent=rna-XM_033480931.1
NW_022890582.1	Gnomon	CDS	1504822	1504960	.	+	0	Name=XP_033336822.1;ID=cds-XP_033336822.1;Dbxref=GeneID:117226512%2CGenbank:XP_033336822.1;Parent=rna-XM_033480931.1
NW_022890582.1	Gnomon	CDS	1506846	1506948	.	+	0	Name=XP_033336822.1;ID=cds-XP_033336822.1;Dbxref=GeneID:117226512%2CGenbank:XP_033336822.1;Parent=rna-XM_033480931.1
NW_022890582.1	Gnomon	CDS	1507606	1507784	.	+	0	Name=XP_033336822.1;ID=cds-XP_033336822.1;Dbxref=GeneID:117226512%2CGenbank:XP_033336822.1;Parent=rna-XM_033480931.1
NW_022890582.1	Gnomon	CDS	1507984	1508106	.	+	0	Name=XP_033336822.1;ID=cds-XP_033336822.1;Dbxref=GeneID:117226512%2CGenbank:XP_033336822.1;Parent=rna-XM_033480931.1
NW_022890582.1	Gnomon	CDS	1508789	1508872	.	+	0	Name=XP_033336822.1;ID=cds-XP_033336822.1;Dbxref=GeneID:117226512%2CGenbank:XP_033336822.1;Parent=rna-XM_033480931.1
NW_022890582.1	Gnomon	CDS	1516565	1516607	.	+	0	Name=XP_033336822.1;ID=cds-XP_033336822.1;Dbxref=GeneID:117226512%2CGenbank:XP_033336822.1;Parent=rna-XM_033480931.1
NW_022890582.1	Gnomon	CDS	1547167	1547229	.	+	0	Name=XP_033336822.1;ID=cds-XP_033336822.1;Dbxref=GeneID:117226512%2CGenbank:XP_033336822.1;Parent=rna-XM_033480931.1
NW_022890582.1	Gnomon	CDS	1548685	1548780	.	+	0	Name=XP_033336822.1;ID=cds-XP_033336822.1;Dbxref=GeneID:117226512%2CGenbank:XP_033336822.1;Parent=rna-XM_033480931.1
NW_022890582.1	Gnomon	CDS	1549989	1550063	.	+	0	Name=XP_033336822.1;ID=cds-XP_033336822.1;Dbxref=GeneID:117226512%2CGenbank:XP_033336822.1;Parent=rna-XM_033480931.1
NW_022890582.1	Gnomon	CDS	1554321	1554396	.	+	0	Name=XP_033336822.1;ID=cds-XP_033336822.1;Dbxref=GeneID:117226512%2CGenbank:XP_033336822.1;Parent=rna-XM_033480931.1
NW_022890582.1	Gnomon	CDS	1554680	1554774	.	+	0	Name=XP_033336822.1;ID=cds-XP_033336822.1;Dbxref=GeneID:117226512%2CGenbank:XP_033336822.1;Parent=rna-XM_033480931.1
NW_022890582.1	Gnomon	CDS	1555615	1555732	.	+	0	Name=XP_033336822.1;ID=cds-XP_033336822.1;Dbxref=GeneID:117226512%2CGenbank:XP_033336822.1;Parent=rna-XM_033480931.1
NW_022890582.1	Gnomon	CDS	1555870	1556002	.	+	0	Name=XP_033336822.1;ID=cds-XP_033336822.1;Dbxref=GeneID:117226512%2CGenbank:XP_033336822.1;Parent=rna-XM_033480931.1
NW_022890582.1	Gnomon	exon	1943021	1944256	.	-	.	ID=exon-XM_033481099.1-15;Dbxref=GeneID:117226592%2CGenbank:XM_033481099.1;Parent=rna-XM_033481099.1
NW_022890582.1	Gnomon	exon	1944983	1945249	.	-	.	ID=exon-XM_033481099.1-13;Dbxref=GeneID:117226592%2CGenbank:XM_033481099.1;Parent=rna-XM_033481099.1
NW_022890582.1	Gnomon	exon	1944570	1944748	.	-	.	ID=exon-XM_033481099.1-14;Dbxref=GeneID:117226592%2CGenbank:XM_033481099.1;Parent=rna-XM_033481099.1
NW_022890582.1	Gnomon	exon	1945623	1945931	.	-	.	ID=exon-XM_033481099.1-11;Dbxref=GeneID:117226592%2CGenbank:XM_033481099.1;Parent=rna-XM_033481099.1
NW_022890582.1	Gnomon	exon	1945327	1945558	.	-	.	ID=exon-XM_033481099.1-12;Dbxref=GeneID:117226592%2CGenbank:XM_033481099.1;Parent=rna-XM_033481099.1
NW_022890582.1	Gnomon	exon	1946025	1946268	.	-	.	ID=exon-XM_033481099.1-10;Dbxref=GeneID:117226592%2CGenbank:XM_033481099.1;Parent=rna-XM_033481099.1
NW_022890582.1	Gnomon	mRNA	1930253	1935750	.	+	.	Name=XM_033480985.1;ID=rna-XM_033480985.1;Dbxref=GeneID:117226533%2CGenbank:XM_033480985.1;Parent=gene-LOC117226533
NW_022890582.1	Gnomon	exon	394543	394663	.	-	.	ID=exon-XM_033480994.1-9;Dbxref=GeneID:117226536%2CGenbank:XM_033480994.1;Parent=rna-XM_033480994.1
NW_022890582.1	Gnomon	exon	396046	396215	.	-	.	ID=exon-XM_033480994.1-5;Dbxref=GeneID:117226536%2CGenbank:XM_033480994.1;Parent=rna-XM_033480994.1
NW_022890582.1	Gnomon	exon	395411	395760	.	-	.	ID=exon-XM_033480994.1-6;Dbxref=GeneID:117226536%2CGenbank:XM_033480994.1;Parent=rna-XM_033480994.1
NW_022890582.1	Gnomon	exon	395045	395338	.	-	.	ID=exon-XM_033480994.1-7;Dbxref=GeneID:117226536%2CGenbank:XM_033480994.1;Parent=rna-XM_033480994.1
NW_022890582.1	Gnomon	exon	394735	394952	.	-	.	ID=exon-XM_033480994.1-8;Dbxref=GeneID:117226536%2CGenbank:XM_033480994.1;Parent=rna-XM_033480994.1
NW_022890582.1	Gnomon	exon	397373	397383	.	-	.	ID=exon-XM_033480994.1-1;Dbxref=GeneID:117226536%2CGenbank:XM_033480994.1;Parent=rna-XM_033480994.1
NW_022890582.1	Gnomon	exon	397095	397285	.	-	.	ID=exon-XM_033480994.1-2;Dbxref=GeneID:117226536%2CGenbank:XM_033480994.1;Parent=rna-XM_033480994.1
NW_022890582.1	Gnomon	exon	396835	397034	.	-	.	ID=exon-XM_033480994.1-3;Dbxref=GeneID:117226536%2CGenbank:XM_033480994.1;Parent=rna-XM_033480994.1
NW_022890582.1	Gnomon	exon	396287	396757	.	-	.	ID=exon-XM_033480994.1-4;Dbxref=GeneID:117226536%2CGenbank:XM_033480994.1;Parent=rna-XM_033480994.1
NW_022890582.1	Gnomon	CDS	1816969	1816995	.	+	0	Name=XP_033337068.1;ID=cds-XP_033337068.1;Dbxref=GeneID:117226615%2CGenbank:XP_033337068.1;Parent=rna-XM_033481177.1
NW_022890582.1	Gnomon	CDS	1817579	1817918	.	+	0	Name=XP_033337068.1;ID=cds-XP_033337068.1;Dbxref=GeneID:117226615%2CGenbank:XP_033337068.1;Parent=rna-XM_033481177.1
NW_022890582.1	Gnomon	CDS	1818193	1818353	.	+	0	Name=XP_033337068.1;ID=cds-XP_033337068.1;Dbxref=GeneID:117226615%2CGenbank:XP_033337068.1;Parent=rna-XM_033481177.1
NW_022890582.1	Gnomon	CDS	1819905	1820170	.	+	0	Name=XP_033337068.1;ID=cds-XP_033337068.1;Dbxref=GeneID:117226615%2CGenbank:XP_033337068.1;Parent=rna-XM_033481177.1
NW_022890582.1	Gnomon	CDS	1820244	1820370	.	+	0	Name=XP_033337068.1;ID=cds-XP_033337068.1;Dbxref=GeneID:117226615%2CGenbank:XP_033337068.1;Parent=rna-XM_033481177.1
NW_022890582.1	Gnomon	CDS	1820462	1820651	.	+	0	Name=XP_033337068.1;ID=cds-XP_033337068.1;Dbxref=GeneID:117226615%2CGenbank:XP_033337068.1;Parent=rna-XM_033481177.1
NW_022890582.1	Gnomon	CDS	1820736	1820980	.	+	0	Name=XP_033337068.1;ID=cds-XP_033337068.1;Dbxref=GeneID:117226615%2CGenbank:XP_033337068.1;Parent=rna-XM_033481177.1
NW_022890582.1	Gnomon	CDS	1821060	1821152	.	+	0	Name=XP_033337068.1;ID=cds-XP_033337068.1;Dbxref=GeneID:117226615%2CGenbank:XP_033337068.1;Parent=rna-XM_033481177.1
NW_022890582.1	Gnomon	CDS	1821226	1821391	.	+	0	Name=XP_033337068.1;ID=cds-XP_033337068.1;Dbxref=GeneID:117226615%2CGenbank:XP_033337068.1;Parent=rna-XM_033481177.1
NW_022890582.1	Gnomon	CDS	1821456	1821583	.	+	0	Name=XP_033337068.1;ID=cds-XP_033337068.1;Dbxref=GeneID:117226615%2CGenbank:XP_033337068.1;Parent=rna-XM_033481177.1
NW_022890582.1	Gnomon	CDS	1821649	1821729	.	+	0	Name=XP_033337068.1;ID=cds-XP_033337068.1;Dbxref=GeneID:117226615%2CGenbank:XP_033337068.1;Parent=rna-XM_033481177.1
NW_022890582.1	Gnomon	CDS	1821829	1822002	.	+	0	Name=XP_033337068.1;ID=cds-XP_033337068.1;Dbxref=GeneID:117226615%2CGenbank:XP_033337068.1;Parent=rna-XM_033481177.1
NW_022890582.1	Gnomon	exon	1337903	1338097	.	+	.	ID=exon-XM_033480896.1-2;Dbxref=GeneID:117226508%2CGenbank:XM_033480896.1;Parent=rna-XM_033480896.1
NW_022890582.1	Gnomon	exon	1338251	1338412	.	+	.	ID=exon-XM_033480896.1-3;Dbxref=GeneID:117226508%2CGenbank:XM_033480896.1;Parent=rna-XM_033480896.1
NW_022890582.1	Gnomon	exon	1335488	1335535	.	+	.	ID=exon-XM_033480896.1-1;Dbxref=GeneID:117226508%2CGenbank:XM_033480896.1;Parent=rna-XM_033480896.1
NW_022890582.1	Gnomon	exon	1338848	1339030	.	+	.	ID=exon-XM_033480896.1-6;Dbxref=GeneID:117226508%2CGenbank:XM_033480896.1;Parent=rna-XM_033480896.1
NW_022890582.1	Gnomon	exon	1339110	1339204	.	+	.	ID=exon-XM_033480896.1-7;Dbxref=GeneID:117226508%2CGenbank:XM_033480896.1;Parent=rna-XM_033480896.1
NW_022890582.1	Gnomon	exon	1338487	1338568	.	+	.	ID=exon-XM_033480896.1-4;Dbxref=GeneID:117226508%2CGenbank:XM_033480896.1;Parent=rna-XM_033480896.1
NW_022890582.1	Gnomon	exon	1338633	1338773	.	+	.	ID=exon-XM_033480896.1-5;Dbxref=GeneID:117226508%2CGenbank:XM_033480896.1;Parent=rna-XM_033480896.1
NW_022890582.1	Gnomon	exon	1339270	1339421	.	+	.	ID=exon-XM_033480896.1-8;Dbxref=GeneID:117226508%2CGenbank:XM_033480896.1;Parent=rna-XM_033480896.1
NW_022890582.1	Gnomon	exon	1339494	1339621	.	+	.	ID=exon-XM_033480896.1-9;Dbxref=GeneID:117226508%2CGenbank:XM_033480896.1;Parent=rna-XM_033480896.1
NW_022890582.1	Gnomon	mRNA	932628	938370	.	-	.	Name=XM_033481083.1;ID=rna-XM_033481083.1;Dbxref=GeneID:117226586%2CGenbank:XM_033481083.1;Parent=gene-LOC117226586
NW_022890582.1	Gnomon	mRNA	1930258	1936823	.	+	.	Name=XM_033480984.1;ID=rna-XM_033480984.1;Dbxref=GeneID:117226533%2CGenbank:XM_033480984.1;Parent=gene-LOC117226533
NW_022890582.1	Gnomon	CDS	882585	883326	.	-	0	Name=XP_033336969.1;ID=cds-XP_033336969.1;Dbxref=GeneID:117226584%2CGenbank:XP_033336969.1;Parent=rna-XM_033481078.1
NW_022890582.1	Gnomon	CDS	881796	881999	.	-	0	Name=XP_033336969.1;ID=cds-XP_033336969.1;Dbxref=GeneID:117226584%2CGenbank:XP_033336969.1;Parent=rna-XM_033481078.1
NW_022890582.1	Gnomon	CDS	860038	860162	.	-	0	Name=XP_033336969.1;ID=cds-XP_033336969.1;Dbxref=GeneID:117226584%2CGenbank:XP_033336969.1;Parent=rna-XM_033481078.1
NW_022890582.1	Gnomon	CDS	854960	855071	.	-	0	Name=XP_033336969.1;ID=cds-XP_033336969.1;Dbxref=GeneID:117226584%2CGenbank:XP_033336969.1;Parent=rna-XM_033481078.1
NW_022890582.1	Gnomon	CDS	851110	851255	.	-	0	Name=XP_033336969.1;ID=cds-XP_033336969.1;Dbxref=GeneID:117226584%2CGenbank:XP_033336969.1;Parent=rna-XM_033481078.1
NW_022890582.1	Gnomon	CDS	846116	846255	.	-	0	Name=XP_033336969.1;ID=cds-XP_033336969.1;Dbxref=GeneID:117226584%2CGenbank:XP_033336969.1;Parent=rna-XM_033481078.1
NW_022890582.1	Gnomon	CDS	842410	842581	.	-	0	Name=XP_033336969.1;ID=cds-XP_033336969.1;Dbxref=GeneID:117226584%2CGenbank:XP_033336969.1;Parent=rna-XM_033481078.1
NW_022890582.1	Gnomon	CDS	841672	841798	.	-	0	Name=XP_033336969.1;ID=cds-XP_033336969.1;Dbxref=GeneID:117226584%2CGenbank:XP_033336969.1;Parent=rna-XM_033481078.1
NW_022890582.1	Gnomon	CDS	840748	840828	.	-	0	Name=XP_033336969.1;ID=cds-XP_033336969.1;Dbxref=GeneID:117226584%2CGenbank:XP_033336969.1;Parent=rna-XM_033481078.1
NW_022890582.1	Gnomon	CDS	839197	839199	.	-	0	Name=XP_033336969.1;ID=cds-XP_033336969.1;Dbxref=GeneID:117226584%2CGenbank:XP_033336969.1;Parent=rna-XM_033481078.1
NW_022890582.1	Gnomon	CDS	824568	824646	.	-	0	Name=XP_033336969.1;ID=cds-XP_033336969.1;Dbxref=GeneID:117226584%2CGenbank:XP_033336969.1;Parent=rna-XM_033481078.1
NW_022890582.1	Gnomon	CDS	824340	824437	.	-	0	Name=XP_033336969.1;ID=cds-XP_033336969.1;Dbxref=GeneID:117226584%2CGenbank:XP_033336969.1;Parent=rna-XM_033481078.1
NW_022890582.1	Gnomon	CDS	823722	823915	.	-	0	Name=XP_033336969.1;ID=cds-XP_033336969.1;Dbxref=GeneID:117226584%2CGenbank:XP_033336969.1;Parent=rna-XM_033481078.1
NW_022890582.1	Gnomon	exon	926813	926952	.	+	.	ID=exon-XM_033481089.1-3;Dbxref=GeneID:117226588%2CGenbank:XM_033481089.1;Parent=rna-XM_033481089.1
NW_022890582.1	Gnomon	exon	927018	927156	.	+	.	ID=exon-XM_033481089.1-4;Dbxref=GeneID:117226588%2CGenbank:XM_033481089.1;Parent=rna-XM_033481089.1
NW_022890582.1	Gnomon	exon	925965	926173	.	+	.	ID=exon-XM_033481089.1-1;Dbxref=GeneID:117226588%2CGenbank:XM_033481089.1;Parent=rna-XM_033481089.1
NW_022890582.1	Gnomon	exon	926231	926310	.	+	.	ID=exon-XM_033481089.1-2;Dbxref=GeneID:117226588%2CGenbank:XM_033481089.1;Parent=rna-XM_033481089.1
NW_022890582.1	Gnomon	exon	863254	863379	.	-	.	ID=exon-XR_004491821.1-1;Dbxref=GeneID:117226585%2CGenbank:XR_004491821.1;Parent=rna-XR_004491821.1
NW_022890582.1	Gnomon	exon	929679	929834	.	+	.	ID=exon-XM_033481089.1-7;Dbxref=GeneID:117226588%2CGenbank:XM_033481089.1;Parent=rna-XM_033481089.1
NW_022890582.1	Gnomon	exon	862587	863174	.	-	.	ID=exon-XR_004491821.1-2;Dbxref=GeneID:117226585%2CGenbank:XR_004491821.1;Parent=rna-XR_004491821.1
NW_022890582.1	Gnomon	exon	930516	930708	.	+	.	ID=exon-XM_033481089.1-8;Dbxref=GeneID:117226588%2CGenbank:XM_033481089.1;Parent=rna-XM_033481089.1
NW_022890582.1	Gnomon	exon	927903	928016	.	+	.	ID=exon-XM_033481089.1-5;Dbxref=GeneID:117226588%2CGenbank:XM_033481089.1;Parent=rna-XM_033481089.1
NW_022890582.1	Gnomon	exon	929404	929620	.	+	.	ID=exon-XM_033481089.1-6;Dbxref=GeneID:117226588%2CGenbank:XM_033481089.1;Parent=rna-XM_033481089.1
NW_022890582.1	Gnomon	CDS	1446914	1446978	.	+	0	Name=XP_033336823.1;ID=cds-XP_033336823.1;Dbxref=GeneID:117226512%2CGenbank:XP_033336823.1;Parent=rna-XM_033480932.1
NW_022890582.1	Gnomon	CDS	1483156	1483250	.	+	0	Name=XP_033336823.1;ID=cds-XP_033336823.1;Dbxref=GeneID:117226512%2CGenbank:XP_033336823.1;Parent=rna-XM_033480932.1
NW_022890582.1	Gnomon	CDS	1493242	1493301	.	+	0	Name=XP_033336823.1;ID=cds-XP_033336823.1;Dbxref=GeneID:117226512%2CGenbank:XP_033336823.1;Parent=rna-XM_033480932.1
NW_022890582.1	Gnomon	CDS	1504024	1504078	.	+	0	Name=XP_033336823.1;ID=cds-XP_033336823.1;Dbxref=GeneID:117226512%2CGenbank:XP_033336823.1;Parent=rna-XM_033480932.1
NW_022890582.1	Gnomon	CDS	1504822	1504960	.	+	0	Name=XP_033336823.1;ID=cds-XP_033336823.1;Dbxref=GeneID:117226512%2CGenbank:XP_033336823.1;Parent=rna-XM_033480932.1
NW_022890582.1	Gnomon	CDS	1506846	1506948	.	+	0	Name=XP_033336823.1;ID=cds-XP_033336823.1;Dbxref=GeneID:117226512%2CGenbank:XP_033336823.1;Parent=rna-XM_033480932.1
NW_022890582.1	Gnomon	CDS	1507606	1507784	.	+	0	Name=XP_033336823.1;ID=cds-XP_033336823.1;Dbxref=GeneID:117226512%2CGenbank:XP_033336823.1;Parent=rna-XM_033480932.1
NW_022890582.1	Gnomon	CDS	1507984	1508106	.	+	0	Name=XP_033336823.1;ID=cds-XP_033336823.1;Dbxref=GeneID:117226512%2CGenbank:XP_033336823.1;Parent=rna-XM_033480932.1
NW_022890582.1	Gnomon	CDS	1508789	1508872	.	+	0	Name=XP_033336823.1;ID=cds-XP_033336823.1;Dbxref=GeneID:117226512%2CGenbank:XP_033336823.1;Parent=rna-XM_033480932.1
NW_022890582.1	Gnomon	CDS	1516565	1516625	.	+	0	Name=XP_033336823.1;ID=cds-XP_033336823.1;Dbxref=GeneID:117226512%2CGenbank:XP_033336823.1;Parent=rna-XM_033480932.1
NW_022890582.1	Gnomon	CDS	1529981	1530064	.	+	0	Name=XP_033336823.1;ID=cds-XP_033336823.1;Dbxref=GeneID:117226512%2CGenbank:XP_033336823.1;Parent=rna-XM_033480932.1
NW_022890582.1	Gnomon	CDS	1540626	1540682	.	+	0	Name=XP_033336823.1;ID=cds-XP_033336823.1;Dbxref=GeneID:117226512%2CGenbank:XP_033336823.1;Parent=rna-XM_033480932.1
NW_022890582.1	Gnomon	CDS	1552975	1553037	.	+	0	Name=XP_033336823.1;ID=cds-XP_033336823.1;Dbxref=GeneID:117226512%2CGenbank:XP_033336823.1;Parent=rna-XM_033480932.1
NW_022890582.1	Gnomon	CDS	1554321	1554396	.	+	0	Name=XP_033336823.1;ID=cds-XP_033336823.1;Dbxref=GeneID:117226512%2CGenbank:XP_033336823.1;Parent=rna-XM_033480932.1
NW_022890582.1	Gnomon	CDS	1554680	1554774	.	+	0	Name=XP_033336823.1;ID=cds-XP_033336823.1;Dbxref=GeneID:117226512%2CGenbank:XP_033336823.1;Parent=rna-XM_033480932.1
NW_022890582.1	Gnomon	CDS	1555615	1555732	.	+	0	Name=XP_033336823.1;ID=cds-XP_033336823.1;Dbxref=GeneID:117226512%2CGenbank:XP_033336823.1;Parent=rna-XM_033480932.1
NW_022890582.1	Gnomon	CDS	1555870	1556002	.	+	0	Name=XP_033336823.1;ID=cds-XP_033336823.1;Dbxref=GeneID:117226512%2CGenbank:XP_033336823.1;Parent=rna-XM_033480932.1
NW_022890582.1	Gnomon	exon	593417	593563	.	-	.	ID=exon-XM_033481191.1-10;Dbxref=GeneID:117226621%2CGenbank:XM_033481191.1;Parent=rna-XM_033481191.1
NW_022890582.1	Gnomon	exon	592269	592523	.	-	.	ID=exon-XM_033481191.1-11;Dbxref=GeneID:117226621%2CGenbank:XM_033481191.1;Parent=rna-XM_033481191.1
NW_022890582.1	Gnomon	exon	585970	586056	.	-	.	ID=exon-XM_033481191.1-12;Dbxref=GeneID:117226621%2CGenbank:XM_033481191.1;Parent=rna-XM_033481191.1
NW_022890582.1	Gnomon	exon	579334	581327	.	-	.	ID=exon-XM_033481191.1-13;Dbxref=GeneID:117226621%2CGenbank:XM_033481191.1;Parent=rna-XM_033481191.1
NW_022890582.1	Gnomon	exon	1968462	1968683	.	+	.	ID=exon-XM_033481105.1-6;Dbxref=GeneID:117226593%2CGenbank:XM_033481105.1;Parent=rna-XM_033481105.1
NW_022890582.1	Gnomon	exon	1968766	1968923	.	+	.	ID=exon-XM_033481105.1-7;Dbxref=GeneID:117226593%2CGenbank:XM_033481105.1;Parent=rna-XM_033481105.1
NW_022890582.1	Gnomon	exon	1967180	1967337	.	+	.	ID=exon-XM_033481105.1-4;Dbxref=GeneID:117226593%2CGenbank:XM_033481105.1;Parent=rna-XM_033481105.1
NW_022890582.1	Gnomon	exon	1967419	1968391	.	+	.	ID=exon-XM_033481105.1-5;Dbxref=GeneID:117226593%2CGenbank:XM_033481105.1;Parent=rna-XM_033481105.1
NW_022890582.1	Gnomon	exon	1964891	1965037	.	+	.	ID=exon-XM_033481105.1-2;Dbxref=GeneID:117226593%2CGenbank:XM_033481105.1;Parent=rna-XM_033481105.1
NW_022890582.1	Gnomon	exon	1965133	1965262	.	+	.	ID=exon-XM_033481105.1-3;Dbxref=GeneID:117226593%2CGenbank:XM_033481105.1;Parent=rna-XM_033481105.1
NW_022890582.1	Gnomon	exon	1964504	1964791	.	+	.	ID=exon-XM_033481105.1-1;Dbxref=GeneID:117226593%2CGenbank:XM_033481105.1;Parent=rna-XM_033481105.1
NW_022890582.1	Gnomon	exon	1540626	1540682	.	+	.	ID=exon-XM_033480917.1-13;Dbxref=GeneID:117226512%2CGenbank:XM_033480917.1;Parent=rna-XM_033480917.1
NW_022890582.1	Gnomon	exon	1547167	1547229	.	+	.	ID=exon-XM_033480917.1-14;Dbxref=GeneID:117226512%2CGenbank:XM_033480917.1;Parent=rna-XM_033480917.1
NW_022890582.1	Gnomon	exon	1548685	1548780	.	+	.	ID=exon-XM_033480917.1-15;Dbxref=GeneID:117226512%2CGenbank:XM_033480917.1;Parent=rna-XM_033480917.1
NW_022890582.1	Gnomon	exon	1549989	1550063	.	+	.	ID=exon-XM_033480917.1-16;Dbxref=GeneID:117226512%2CGenbank:XM_033480917.1;Parent=rna-XM_033480917.1
NW_022890582.1	Gnomon	exon	1554321	1554396	.	+	.	ID=exon-XM_033480917.1-17;Dbxref=GeneID:117226512%2CGenbank:XM_033480917.1;Parent=rna-XM_033480917.1
NW_022890582.1	Gnomon	exon	1554680	1554774	.	+	.	ID=exon-XM_033480917.1-18;Dbxref=GeneID:117226512%2CGenbank:XM_033480917.1;Parent=rna-XM_033480917.1
NW_022890582.1	Gnomon	exon	1555615	1555732	.	+	.	ID=exon-XM_033480917.1-19;Dbxref=GeneID:117226512%2CGenbank:XM_033480917.1;Parent=rna-XM_033480917.1
NW_022890582.1	Gnomon	exon	1508789	1508872	.	+	.	ID=exon-XM_033480917.1-10;Dbxref=GeneID:117226512%2CGenbank:XM_033480917.1;Parent=rna-XM_033480917.1
NW_022890582.1	Gnomon	exon	1516565	1516607	.	+	.	ID=exon-XM_033480917.1-11;Dbxref=GeneID:117226512%2CGenbank:XM_033480917.1;Parent=rna-XM_033480917.1
NW_022890582.1	Gnomon	exon	1529981	1530064	.	+	.	ID=exon-XM_033480917.1-12;Dbxref=GeneID:117226512%2CGenbank:XM_033480917.1;Parent=rna-XM_033480917.1
NW_022890582.1	Gnomon	exon	1555870	1558389	.	+	.	ID=exon-XM_033480917.1-20;Dbxref=GeneID:117226512%2CGenbank:XM_033480917.1;Parent=rna-XM_033480917.1
NW_022890582.1	Gnomon	exon	1161403	1165300	.	-	.	ID=exon-XR_004491792.1-2;Dbxref=GeneID:117226500%2CGenbank:XR_004491792.1;Parent=rna-XR_004491792.1
NW_022890582.1	Gnomon	exon	1166214	1170276	.	-	.	ID=exon-XR_004491792.1-1;Dbxref=GeneID:117226500%2CGenbank:XR_004491792.1;Parent=rna-XR_004491792.1
NW_022890582.1	Gnomon	exon	945699	945801	.	-	.	ID=exon-XM_033481087.1-1;Dbxref=GeneID:117226587%2CGenbank:XM_033481087.1;Parent=rna-XM_033481087.1
NW_022890582.1	Gnomon	exon	944315	944396	.	-	.	ID=exon-XM_033481087.1-2;Dbxref=GeneID:117226587%2CGenbank:XM_033481087.1;Parent=rna-XM_033481087.1
NW_022890582.1	Gnomon	exon	942793	942886	.	-	.	ID=exon-XM_033481087.1-5;Dbxref=GeneID:117226587%2CGenbank:XM_033481087.1;Parent=rna-XM_033481087.1
NW_022890582.1	Gnomon	exon	942402	942610	.	-	.	ID=exon-XM_033481087.1-6;Dbxref=GeneID:117226587%2CGenbank:XM_033481087.1;Parent=rna-XM_033481087.1
NW_022890582.1	Gnomon	exon	944117	944235	.	-	.	ID=exon-XM_033481087.1-3;Dbxref=GeneID:117226587%2CGenbank:XM_033481087.1;Parent=rna-XM_033481087.1
NW_022890582.1	Gnomon	exon	943717	943951	.	-	.	ID=exon-XM_033481087.1-4;Dbxref=GeneID:117226587%2CGenbank:XM_033481087.1;Parent=rna-XM_033481087.1
NW_022890582.1	Gnomon	exon	940039	940418	.	-	.	ID=exon-XM_033481087.1-9;Dbxref=GeneID:117226587%2CGenbank:XM_033481087.1;Parent=rna-XM_033481087.1
NW_022890582.1	Gnomon	exon	942010	942235	.	-	.	ID=exon-XM_033481087.1-7;Dbxref=GeneID:117226587%2CGenbank:XM_033481087.1;Parent=rna-XM_033481087.1
NW_022890582.1	Gnomon	exon	941337	941735	.	-	.	ID=exon-XM_033481087.1-8;Dbxref=GeneID:117226587%2CGenbank:XM_033481087.1;Parent=rna-XM_033481087.1
NW_022890582.1	Gnomon	exon	320454	320544	.	-	.	ID=exon-XM_033481040.1-1;Dbxref=GeneID:117226570%2CGenbank:XM_033481040.1;Parent=rna-XM_033481040.1
NW_022890582.1	Gnomon	exon	318709	318842	.	-	.	ID=exon-XM_033481040.1-6;Dbxref=GeneID:117226570%2CGenbank:XM_033481040.1;Parent=rna-XM_033481040.1
NW_022890582.1	Gnomon	exon	318398	318619	.	-	.	ID=exon-XM_033481040.1-7;Dbxref=GeneID:117226570%2CGenbank:XM_033481040.1;Parent=rna-XM_033481040.1
NW_022890582.1	Gnomon	exon	317819	318108	.	-	.	ID=exon-XM_033481040.1-8;Dbxref=GeneID:117226570%2CGenbank:XM_033481040.1;Parent=rna-XM_033481040.1
NW_022890582.1	Gnomon	exon	320117	320378	.	-	.	ID=exon-XM_033481040.1-2;Dbxref=GeneID:117226570%2CGenbank:XM_033481040.1;Parent=rna-XM_033481040.1
NW_022890582.1	Gnomon	exon	319569	319895	.	-	.	ID=exon-XM_033481040.1-3;Dbxref=GeneID:117226570%2CGenbank:XM_033481040.1;Parent=rna-XM_033481040.1
NW_022890582.1	Gnomon	exon	319280	319494	.	-	.	ID=exon-XM_033481040.1-4;Dbxref=GeneID:117226570%2CGenbank:XM_033481040.1;Parent=rna-XM_033481040.1
NW_022890582.1	Gnomon	exon	318915	319178	.	-	.	ID=exon-XM_033481040.1-5;Dbxref=GeneID:117226570%2CGenbank:XM_033481040.1;Parent=rna-XM_033481040.1
NW_022890582.1	Gnomon	mRNA	2002212	2004050	.	-	.	Name=XM_033480848.1;ID=rna-XM_033480848.1;Dbxref=GeneID:117226486%2CGenbank:XM_033480848.1;Parent=gene-LOC117226486
NW_022890582.1	Gnomon	CDS	1406007	1406257	.	-	0	Name=XP_033336863.1;ID=cds-XP_033336863.1;Dbxref=GeneID:117226522%2CGenbank:XP_033336863.1;Parent=rna-XM_033480972.1
NW_022890582.1	Gnomon	CDS	1405574	1405934	.	-	0	Name=XP_033336863.1;ID=cds-XP_033336863.1;Dbxref=GeneID:117226522%2CGenbank:XP_033336863.1;Parent=rna-XM_033480972.1
NW_022890582.1	Gnomon	CDS	1405158	1405487	.	-	0	Name=XP_033336863.1;ID=cds-XP_033336863.1;Dbxref=GeneID:117226522%2CGenbank:XP_033336863.1;Parent=rna-XM_033480972.1
NW_022890582.1	Gnomon	CDS	1404723	1405085	.	-	0	Name=XP_033336863.1;ID=cds-XP_033336863.1;Dbxref=GeneID:117226522%2CGenbank:XP_033336863.1;Parent=rna-XM_033480972.1
NW_022890582.1	Gnomon	exon	1555618	1555732	.	+	.	ID=exon-XM_033480941.1-16;Dbxref=GeneID:117226512%2CGenbank:XM_033480941.1;Parent=rna-XM_033480941.1
NW_022890582.1	Gnomon	exon	1555870	1558389	.	+	.	ID=exon-XM_033480941.1-17;Dbxref=GeneID:117226512%2CGenbank:XM_033480941.1;Parent=rna-XM_033480941.1
NW_022890582.1	Gnomon	exon	1554321	1554396	.	+	.	ID=exon-XM_033480941.1-14;Dbxref=GeneID:117226512%2CGenbank:XM_033480941.1;Parent=rna-XM_033480941.1
NW_022890582.1	Gnomon	exon	1554680	1554774	.	+	.	ID=exon-XM_033480941.1-15;Dbxref=GeneID:117226512%2CGenbank:XM_033480941.1;Parent=rna-XM_033480941.1
NW_022890582.1	Gnomon	exon	1529981	1530064	.	+	.	ID=exon-XM_033480941.1-12;Dbxref=GeneID:117226512%2CGenbank:XM_033480941.1;Parent=rna-XM_033480941.1
NW_022890582.1	Gnomon	exon	1552975	1553037	.	+	.	ID=exon-XM_033480941.1-13;Dbxref=GeneID:117226512%2CGenbank:XM_033480941.1;Parent=rna-XM_033480941.1
NW_022890582.1	Gnomon	exon	1508789	1508872	.	+	.	ID=exon-XM_033480941.1-10;Dbxref=GeneID:117226512%2CGenbank:XM_033480941.1;Parent=rna-XM_033480941.1
NW_022890582.1	Gnomon	exon	1516565	1516607	.	+	.	ID=exon-XM_033480941.1-11;Dbxref=GeneID:117226512%2CGenbank:XM_033480941.1;Parent=rna-XM_033480941.1
NW_022890582.1	Gnomon	exon	1392701	1392862	.	+	.	ID=exon-XM_033480894.1-1;Dbxref=GeneID:117226507%2CGenbank:XM_033480894.1;Parent=rna-XM_033480894.1
NW_022890582.1	Gnomon	exon	1394490	1394624	.	+	.	ID=exon-XM_033480894.1-8;Dbxref=GeneID:117226507%2CGenbank:XM_033480894.1;Parent=rna-XM_033480894.1
NW_022890582.1	Gnomon	exon	1394687	1395057	.	+	.	ID=exon-XM_033480894.1-9;Dbxref=GeneID:117226507%2CGenbank:XM_033480894.1;Parent=rna-XM_033480894.1
NW_022890582.1	Gnomon	exon	1394103	1394270	.	+	.	ID=exon-XM_033480894.1-6;Dbxref=GeneID:117226507%2CGenbank:XM_033480894.1;Parent=rna-XM_033480894.1
NW_022890582.1	Gnomon	exon	1394340	1394411	.	+	.	ID=exon-XM_033480894.1-7;Dbxref=GeneID:117226507%2CGenbank:XM_033480894.1;Parent=rna-XM_033480894.1
NW_022890582.1	Gnomon	exon	1393603	1393705	.	+	.	ID=exon-XM_033480894.1-4;Dbxref=GeneID:117226507%2CGenbank:XM_033480894.1;Parent=rna-XM_033480894.1
NW_022890582.1	Gnomon	exon	1393780	1394025	.	+	.	ID=exon-XM_033480894.1-5;Dbxref=GeneID:117226507%2CGenbank:XM_033480894.1;Parent=rna-XM_033480894.1
NW_022890582.1	Gnomon	exon	1392963	1393128	.	+	.	ID=exon-XM_033480894.1-2;Dbxref=GeneID:117226507%2CGenbank:XM_033480894.1;Parent=rna-XM_033480894.1
NW_022890582.1	Gnomon	exon	1393198	1393484	.	+	.	ID=exon-XM_033480894.1-3;Dbxref=GeneID:117226507%2CGenbank:XM_033480894.1;Parent=rna-XM_033480894.1
NW_022890582.1	Gnomon	exon	1791229	1791429	.	+	.	ID=exon-XM_033481157.1-16;Dbxref=GeneID:117226608%2CGenbank:XM_033481157.1;Parent=rna-XM_033481157.1
NW_022890582.1	Gnomon	exon	1791603	1791850	.	+	.	ID=exon-XM_033481157.1-17;Dbxref=GeneID:117226608%2CGenbank:XM_033481157.1;Parent=rna-XM_033481157.1
NW_022890582.1	Gnomon	exon	1791966	1792136	.	+	.	ID=exon-XM_033481157.1-18;Dbxref=GeneID:117226608%2CGenbank:XM_033481157.1;Parent=rna-XM_033481157.1
NW_022890582.1	Gnomon	exon	1792232	1792447	.	+	.	ID=exon-XM_033481157.1-19;Dbxref=GeneID:117226608%2CGenbank:XM_033481157.1;Parent=rna-XM_033481157.1
NW_022890582.1	Gnomon	exon	1788575	1790035	.	+	.	ID=exon-XM_033481157.1-12;Dbxref=GeneID:117226608%2CGenbank:XM_033481157.1;Parent=rna-XM_033481157.1
NW_022890582.1	Gnomon	exon	1790106	1790392	.	+	.	ID=exon-XM_033481157.1-13;Dbxref=GeneID:117226608%2CGenbank:XM_033481157.1;Parent=rna-XM_033481157.1
NW_022890582.1	Gnomon	exon	1790542	1790802	.	+	.	ID=exon-XM_033481157.1-14;Dbxref=GeneID:117226608%2CGenbank:XM_033481157.1;Parent=rna-XM_033481157.1
NW_022890582.1	Gnomon	exon	1790898	1791096	.	+	.	ID=exon-XM_033481157.1-15;Dbxref=GeneID:117226608%2CGenbank:XM_033481157.1;Parent=rna-XM_033481157.1
NW_022890582.1	Gnomon	exon	1787979	1788014	.	+	.	ID=exon-XM_033481157.1-10;Dbxref=GeneID:117226608%2CGenbank:XM_033481157.1;Parent=rna-XM_033481157.1
NW_022890582.1	Gnomon	exon	1788232	1788495	.	+	.	ID=exon-XM_033481157.1-11;Dbxref=GeneID:117226608%2CGenbank:XM_033481157.1;Parent=rna-XM_033481157.1
NW_022890582.1	Gnomon	exon	1794603	1796079	.	+	.	ID=exon-XM_033481157.1-23;Dbxref=GeneID:117226608%2CGenbank:XM_033481157.1;Parent=rna-XM_033481157.1
NW_022890582.1	Gnomon	exon	1792524	1792768	.	+	.	ID=exon-XM_033481157.1-20;Dbxref=GeneID:117226608%2CGenbank:XM_033481157.1;Parent=rna-XM_033481157.1
NW_022890582.1	Gnomon	exon	1792840	1793410	.	+	.	ID=exon-XM_033481157.1-21;Dbxref=GeneID:117226608%2CGenbank:XM_033481157.1;Parent=rna-XM_033481157.1
NW_022890582.1	Gnomon	exon	1793493	1794535	.	+	.	ID=exon-XM_033481157.1-22;Dbxref=GeneID:117226608%2CGenbank:XM_033481157.1;Parent=rna-XM_033481157.1
NW_022890582.1	Gnomon	mRNA	1445102	1558389	.	+	.	Name=XM_033480942.1;ID=rna-XM_033480942.1;Dbxref=GeneID:117226512%2CGenbank:XM_033480942.1;Parent=gene-LOC117226512
NW_022890582.1	Gnomon	mRNA	317819	320544	.	-	.	Name=XM_033481040.1;ID=rna-XM_033481040.1;Dbxref=GeneID:117226570%2CGenbank:XM_033481040.1;Parent=gene-LOC117226570
NW_022890582.1	Gnomon	exon	1549989	1550063	.	+	.	ID=exon-XM_033480912.1-16;Dbxref=GeneID:117226512%2CGenbank:XM_033480912.1;Parent=rna-XM_033480912.1
NW_022890582.1	Gnomon	exon	1554321	1554396	.	+	.	ID=exon-XM_033480912.1-17;Dbxref=GeneID:117226512%2CGenbank:XM_033480912.1;Parent=rna-XM_033480912.1
NW_022890582.1	Gnomon	exon	1554680	1554774	.	+	.	ID=exon-XM_033480912.1-18;Dbxref=GeneID:117226512%2CGenbank:XM_033480912.1;Parent=rna-XM_033480912.1
NW_022890582.1	Gnomon	exon	1555615	1555732	.	+	.	ID=exon-XM_033480912.1-19;Dbxref=GeneID:117226512%2CGenbank:XM_033480912.1;Parent=rna-XM_033480912.1
NW_022890582.1	Gnomon	exon	1555870	1558389	.	+	.	ID=exon-XM_033480912.1-20;Dbxref=GeneID:117226512%2CGenbank:XM_033480912.1;Parent=rna-XM_033480912.1
NW_022890582.1	Gnomon	exon	1508789	1508872	.	+	.	ID=exon-XM_033480912.1-10;Dbxref=GeneID:117226512%2CGenbank:XM_033480912.1;Parent=rna-XM_033480912.1
NW_022890582.1	Gnomon	exon	1516565	1516625	.	+	.	ID=exon-XM_033480912.1-11;Dbxref=GeneID:117226512%2CGenbank:XM_033480912.1;Parent=rna-XM_033480912.1
NW_022890582.1	Gnomon	exon	1529981	1530064	.	+	.	ID=exon-XM_033480912.1-12;Dbxref=GeneID:117226512%2CGenbank:XM_033480912.1;Parent=rna-XM_033480912.1
NW_022890582.1	Gnomon	exon	1540626	1540682	.	+	.	ID=exon-XM_033480912.1-13;Dbxref=GeneID:117226512%2CGenbank:XM_033480912.1;Parent=rna-XM_033480912.1
NW_022890582.1	Gnomon	exon	1547167	1547229	.	+	.	ID=exon-XM_033480912.1-14;Dbxref=GeneID:117226512%2CGenbank:XM_033480912.1;Parent=rna-XM_033480912.1
NW_022890582.1	Gnomon	exon	1548685	1548780	.	+	.	ID=exon-XM_033480912.1-15;Dbxref=GeneID:117226512%2CGenbank:XM_033480912.1;Parent=rna-XM_033480912.1
NW_022890582.1	Gnomon	transcript	402027	405623	.	+	.	Name=XR_004491824.1;ID=rna-XR_004491824.1;Dbxref=GeneID:117226605%2CGenbank:XR_004491824.1;Parent=gene-LOC117226605
NW_022890582.1	Gnomon	mRNA	1805876	1807991	.	+	.	Name=XM_033481188.1;ID=rna-XM_033481188.1;Dbxref=GeneID:117226618%2CGenbank:XM_033481188.1;Parent=gene-LOC117226618
NW_022890582.1	Gnomon	mRNA	1808096	1811098	.	-	.	Name=XM_033481186.1;ID=rna-XM_033481186.1;Dbxref=GeneID:117226617%2CGenbank:XM_033481186.1;Parent=gene-LOC117226617
NW_022890582.1	Gnomon	exon	1981834	1982075	.	+	.	ID=exon-XM_033481206.1-1;Dbxref=GeneID:117226632%2CGenbank:XM_033481206.1;Parent=rna-XM_033481206.1
NW_022890582.1	Gnomon	exon	1983213	1983456	.	+	.	ID=exon-XM_033481206.1-4;Dbxref=GeneID:117226632%2CGenbank:XM_033481206.1;Parent=rna-XM_033481206.1
NW_022890582.1	Gnomon	exon	1984099	1984411	.	+	.	ID=exon-XM_033481206.1-5;Dbxref=GeneID:117226632%2CGenbank:XM_033481206.1;Parent=rna-XM_033481206.1
NW_022890582.1	Gnomon	exon	1982161	1982876	.	+	.	ID=exon-XM_033481206.1-2;Dbxref=GeneID:117226632%2CGenbank:XM_033481206.1;Parent=rna-XM_033481206.1
NW_022890582.1	Gnomon	exon	1982954	1983105	.	+	.	ID=exon-XM_033481206.1-3;Dbxref=GeneID:117226632%2CGenbank:XM_033481206.1;Parent=rna-XM_033481206.1
NW_022890582.1	Gnomon	exon	1984930	1984991	.	+	.	ID=exon-XM_033481206.1-8;Dbxref=GeneID:117226632%2CGenbank:XM_033481206.1;Parent=rna-XM_033481206.1
NW_022890582.1	Gnomon	exon	1985063	1985898	.	+	.	ID=exon-XM_033481206.1-9;Dbxref=GeneID:117226632%2CGenbank:XM_033481206.1;Parent=rna-XM_033481206.1
NW_022890582.1	Gnomon	exon	1984513	1984668	.	+	.	ID=exon-XM_033481206.1-6;Dbxref=GeneID:117226632%2CGenbank:XM_033481206.1;Parent=rna-XM_033481206.1
NW_022890582.1	Gnomon	exon	1984742	1984866	.	+	.	ID=exon-XM_033481206.1-7;Dbxref=GeneID:117226632%2CGenbank:XM_033481206.1;Parent=rna-XM_033481206.1
NW_022890582.1	Gnomon	CDS	1400463	1400547	.	+	0	Name=XP_033336865.1;ID=cds-XP_033336865.1;Dbxref=GeneID:117226523%2CGenbank:XP_033336865.1;Parent=rna-XM_033480974.1
NW_022890582.1	Gnomon	CDS	1401116	1401350	.	+	0	Name=XP_033336865.1;ID=cds-XP_033336865.1;Dbxref=GeneID:117226523%2CGenbank:XP_033336865.1;Parent=rna-XM_033480974.1
NW_022890582.1	Gnomon	CDS	1401439	1401601	.	+	0	Name=XP_033336865.1;ID=cds-XP_033336865.1;Dbxref=GeneID:117226523%2CGenbank:XP_033336865.1;Parent=rna-XM_033480974.1
NW_022890582.1	Gnomon	CDS	1401680	1401859	.	+	0	Name=XP_033336865.1;ID=cds-XP_033336865.1;Dbxref=GeneID:117226523%2CGenbank:XP_033336865.1;Parent=rna-XM_033480974.1
NW_022890582.1	Gnomon	CDS	1401939	1402187	.	+	0	Name=XP_033336865.1;ID=cds-XP_033336865.1;Dbxref=GeneID:117226523%2CGenbank:XP_033336865.1;Parent=rna-XM_033480974.1
NW_022890582.1	Gnomon	CDS	1402271	1402417	.	+	0	Name=XP_033336865.1;ID=cds-XP_033336865.1;Dbxref=GeneID:117226523%2CGenbank:XP_033336865.1;Parent=rna-XM_033480974.1
NW_022890582.1	Gnomon	CDS	1402488	1402592	.	+	0	Name=XP_033336865.1;ID=cds-XP_033336865.1;Dbxref=GeneID:117226523%2CGenbank:XP_033336865.1;Parent=rna-XM_033480974.1
NW_022890582.1	Gnomon	transcript	1839011	1868137	.	+	.	Name=XR_004491825.1;ID=rna-XR_004491825.1;Dbxref=GeneID:117226614%2CGenbank:XR_004491825.1;Parent=gene-LOC117226614
NW_022890582.1	Gnomon	mRNA	313722	317257	.	-	.	Name=XM_033481041.1;ID=rna-XM_033481041.1;Dbxref=GeneID:117226571%2CGenbank:XM_033481041.1;Parent=gene-LOC117226571
NW_022890582.1	Gnomon	exon	1507984	1508106	.	+	.	ID=exon-XM_033480949.1-9;Dbxref=GeneID:117226512%2CGenbank:XM_033480949.1;Parent=rna-XM_033480949.1
NW_022890582.1	Gnomon	exon	1506846	1506948	.	+	.	ID=exon-XM_033480949.1-7;Dbxref=GeneID:117226512%2CGenbank:XM_033480949.1;Parent=rna-XM_033480949.1
NW_022890582.1	Gnomon	exon	1507606	1507784	.	+	.	ID=exon-XM_033480949.1-8;Dbxref=GeneID:117226512%2CGenbank:XM_033480949.1;Parent=rna-XM_033480949.1
NW_022890582.1	Gnomon	exon	1968462	1968683	.	+	.	ID=exon-XM_033481106.1-7;Dbxref=GeneID:117226593%2CGenbank:XM_033481106.1;Parent=rna-XM_033481106.1
NW_022890582.1	Gnomon	exon	1968766	1968923	.	+	.	ID=exon-XM_033481106.1-8;Dbxref=GeneID:117226593%2CGenbank:XM_033481106.1;Parent=rna-XM_033481106.1
NW_022890582.1	Gnomon	exon	1964891	1965037	.	+	.	ID=exon-XM_033481106.1-3;Dbxref=GeneID:117226593%2CGenbank:XM_033481106.1;Parent=rna-XM_033481106.1
NW_022890582.1	Gnomon	exon	1965133	1965262	.	+	.	ID=exon-XM_033481106.1-4;Dbxref=GeneID:117226593%2CGenbank:XM_033481106.1;Parent=rna-XM_033481106.1
NW_022890582.1	Gnomon	exon	1967180	1967337	.	+	.	ID=exon-XM_033481106.1-5;Dbxref=GeneID:117226593%2CGenbank:XM_033481106.1;Parent=rna-XM_033481106.1
NW_022890582.1	Gnomon	exon	1967419	1968391	.	+	.	ID=exon-XM_033481106.1-6;Dbxref=GeneID:117226593%2CGenbank:XM_033481106.1;Parent=rna-XM_033481106.1
NW_022890582.1	Gnomon	exon	1964541	1964558	.	+	.	ID=exon-XM_033481106.1-1;Dbxref=GeneID:117226593%2CGenbank:XM_033481106.1;Parent=rna-XM_033481106.1
NW_022890582.1	Gnomon	exon	1964644	1964791	.	+	.	ID=exon-XM_033481106.1-2;Dbxref=GeneID:117226593%2CGenbank:XM_033481106.1;Parent=rna-XM_033481106.1
NW_022890582.1	Gnomon	exon	1445100	1445524	.	+	.	ID=exon-XM_033480949.1-1;Dbxref=GeneID:117226512%2CGenbank:XM_033480949.1;Parent=rna-XM_033480949.1
NW_022890582.1	Gnomon	exon	1446259	1446978	.	+	.	ID=exon-XM_033480949.1-2;Dbxref=GeneID:117226512%2CGenbank:XM_033480949.1;Parent=rna-XM_033480949.1
NW_022890582.1	Gnomon	exon	1504024	1504078	.	+	.	ID=exon-XM_033480949.1-5;Dbxref=GeneID:117226512%2CGenbank:XM_033480949.1;Parent=rna-XM_033480949.1
NW_022890582.1	Gnomon	exon	1504822	1504960	.	+	.	ID=exon-XM_033480949.1-6;Dbxref=GeneID:117226512%2CGenbank:XM_033480949.1;Parent=rna-XM_033480949.1
NW_022890582.1	Gnomon	exon	1483156	1483250	.	+	.	ID=exon-XM_033480949.1-3;Dbxref=GeneID:117226512%2CGenbank:XM_033480949.1;Parent=rna-XM_033480949.1
NW_022890582.1	Gnomon	exon	1493242	1493301	.	+	.	ID=exon-XM_033480949.1-4;Dbxref=GeneID:117226512%2CGenbank:XM_033480949.1;Parent=rna-XM_033480949.1
NW_022890582.1	Gnomon	exon	1104569	1104814	.	-	.	ID=exon-XM_033481131.1-7;Dbxref=GeneID:117226597%2CGenbank:XM_033481131.1;Parent=rna-XM_033481131.1
NW_022890582.1	Gnomon	exon	1104100	1104498	.	-	.	ID=exon-XM_033481131.1-8;Dbxref=GeneID:117226597%2CGenbank:XM_033481131.1;Parent=rna-XM_033481131.1
NW_022890582.1	Gnomon	exon	1105638	1106202	.	-	.	ID=exon-XM_033481131.1-3;Dbxref=GeneID:117226597%2CGenbank:XM_033481131.1;Parent=rna-XM_033481131.1
NW_022890582.1	Gnomon	exon	1105349	1105542	.	-	.	ID=exon-XM_033481131.1-4;Dbxref=GeneID:117226597%2CGenbank:XM_033481131.1;Parent=rna-XM_033481131.1
NW_022890582.1	Gnomon	exon	1105143	1105271	.	-	.	ID=exon-XM_033481131.1-5;Dbxref=GeneID:117226597%2CGenbank:XM_033481131.1;Parent=rna-XM_033481131.1
NW_022890582.1	Gnomon	exon	1104882	1105073	.	-	.	ID=exon-XM_033481131.1-6;Dbxref=GeneID:117226597%2CGenbank:XM_033481131.1;Parent=rna-XM_033481131.1
NW_022890582.1	Gnomon	exon	1106657	1106992	.	-	.	ID=exon-XM_033481131.1-1;Dbxref=GeneID:117226597%2CGenbank:XM_033481131.1;Parent=rna-XM_033481131.1
NW_022890582.1	Gnomon	mRNA	1445098	1558389	.	+	.	Name=XM_033480944.1;ID=rna-XM_033480944.1;Dbxref=GeneID:117226512%2CGenbank:XM_033480944.1;Parent=gene-LOC117226512
NW_022890582.1	Gnomon	exon	1106296	1106461	.	-	.	ID=exon-XM_033481131.1-2;Dbxref=GeneID:117226597%2CGenbank:XM_033481131.1;Parent=rna-XM_033481131.1
NW_022890582.1	Gnomon	exon	1697686	1697751	.	-	.	ID=exon-XM_033481018.1-5;Dbxref=GeneID:117226556%2CGenbank:XM_033481018.1;Parent=rna-XM_033481018.1
NW_022890582.1	Gnomon	exon	1697316	1697470	.	-	.	ID=exon-XM_033481018.1-6;Dbxref=GeneID:117226556%2CGenbank:XM_033481018.1;Parent=rna-XM_033481018.1
NW_022890582.1	Gnomon	exon	1700950	1701035	.	-	.	ID=exon-XM_033481018.1-3;Dbxref=GeneID:117226556%2CGenbank:XM_033481018.1;Parent=rna-XM_033481018.1
NW_022890582.1	Gnomon	exon	1697828	1700436	.	-	.	ID=exon-XM_033481018.1-4;Dbxref=GeneID:117226556%2CGenbank:XM_033481018.1;Parent=rna-XM_033481018.1
NW_022890582.1	Gnomon	exon	1702408	1702484	.	-	.	ID=exon-XM_033481018.1-1;Dbxref=GeneID:117226556%2CGenbank:XM_033481018.1;Parent=rna-XM_033481018.1
NW_022890582.1	Gnomon	exon	1701907	1702145	.	-	.	ID=exon-XM_033481018.1-2;Dbxref=GeneID:117226556%2CGenbank:XM_033481018.1;Parent=rna-XM_033481018.1
NW_022890582.1	Gnomon	exon	1696150	1696668	.	-	.	ID=exon-XM_033481018.1-9;Dbxref=GeneID:117226556%2CGenbank:XM_033481018.1;Parent=rna-XM_033481018.1
NW_022890582.1	Gnomon	exon	1696986	1697227	.	-	.	ID=exon-XM_033481018.1-7;Dbxref=GeneID:117226556%2CGenbank:XM_033481018.1;Parent=rna-XM_033481018.1
NW_022890582.1	Gnomon	exon	1696736	1696905	.	-	.	ID=exon-XM_033481018.1-8;Dbxref=GeneID:117226556%2CGenbank:XM_033481018.1;Parent=rna-XM_033481018.1
NW_022890582.1	Gnomon	CDS	1366591	1366639	.	-	0	Name=XP_033336861.1;ID=cds-XP_033336861.1;Dbxref=GeneID:117226521%2CGenbank:XP_033336861.1;Parent=rna-XM_033480970.1
NW_022890582.1	Gnomon	CDS	1365828	1366018	.	-	0	Name=XP_033336861.1;ID=cds-XP_033336861.1;Dbxref=GeneID:117226521%2CGenbank:XP_033336861.1;Parent=rna-XM_033480970.1
NW_022890582.1	Gnomon	CDS	1365584	1365761	.	-	0	Name=XP_033336861.1;ID=cds-XP_033336861.1;Dbxref=GeneID:117226521%2CGenbank:XP_033336861.1;Parent=rna-XM_033480970.1
NW_022890582.1	Gnomon	CDS	1365246	1365385	.	-	0	Name=XP_033336861.1;ID=cds-XP_033336861.1;Dbxref=GeneID:117226521%2CGenbank:XP_033336861.1;Parent=rna-XM_033480970.1
NW_022890582.1	Gnomon	CDS	1364753	1365132	.	-	0	Name=XP_033336861.1;ID=cds-XP_033336861.1;Dbxref=GeneID:117226521%2CGenbank:XP_033336861.1;Parent=rna-XM_033480970.1
NW_022890582.1	Gnomon	CDS	1364490	1364676	.	-	0	Name=XP_033336861.1;ID=cds-XP_033336861.1;Dbxref=GeneID:117226521%2CGenbank:XP_033336861.1;Parent=rna-XM_033480970.1
NW_022890582.1	Gnomon	CDS	1364284	1364421	.	-	0	Name=XP_033336861.1;ID=cds-XP_033336861.1;Dbxref=GeneID:117226521%2CGenbank:XP_033336861.1;Parent=rna-XM_033480970.1
NW_022890582.1	Gnomon	CDS	1364069	1364200	.	-	0	Name=XP_033336861.1;ID=cds-XP_033336861.1;Dbxref=GeneID:117226521%2CGenbank:XP_033336861.1;Parent=rna-XM_033480970.1
NW_022890582.1	Gnomon	CDS	1363790	1363975	.	-	0	Name=XP_033336861.1;ID=cds-XP_033336861.1;Dbxref=GeneID:117226521%2CGenbank:XP_033336861.1;Parent=rna-XM_033480970.1
NW_022890582.1	Gnomon	transcript	404737	408857	.	-	.	Name=XR_004491822.1;ID=rna-XR_004491822.1;Dbxref=GeneID:117226602%2CGenbank:XR_004491822.1;Parent=gene-LOC117226602
NW_022890582.1	Gnomon	CDS	1348800	1348977	.	+	0	Name=XP_033336768.1;ID=cds-XP_033336768.1;Dbxref=GeneID:117226503%2CGenbank:XP_033336768.1;Parent=rna-XM_033480877.1
NW_022890582.1	Gnomon	CDS	1352702	1352852	.	+	0	Name=XP_033336768.1;ID=cds-XP_033336768.1;Dbxref=GeneID:117226503%2CGenbank:XP_033336768.1;Parent=rna-XM_033480877.1
NW_022890582.1	Gnomon	CDS	1352921	1353134	.	+	0	Name=XP_033336768.1;ID=cds-XP_033336768.1;Dbxref=GeneID:117226503%2CGenbank:XP_033336768.1;Parent=rna-XM_033480877.1
NW_022890582.1	Gnomon	CDS	1353357	1353452	.	+	0	Name=XP_033336768.1;ID=cds-XP_033336768.1;Dbxref=GeneID:117226503%2CGenbank:XP_033336768.1;Parent=rna-XM_033480877.1
NW_022890582.1	Gnomon	CDS	1353784	1354021	.	+	0	Name=XP_033336768.1;ID=cds-XP_033336768.1;Dbxref=GeneID:117226503%2CGenbank:XP_033336768.1;Parent=rna-XM_033480877.1
NW_022890582.1	Gnomon	CDS	1354085	1354386	.	+	0	Name=XP_033336768.1;ID=cds-XP_033336768.1;Dbxref=GeneID:117226503%2CGenbank:XP_033336768.1;Parent=rna-XM_033480877.1
NW_022890582.1	Gnomon	CDS	1354462	1356393	.	+	0	Name=XP_033336768.1;ID=cds-XP_033336768.1;Dbxref=GeneID:117226503%2CGenbank:XP_033336768.1;Parent=rna-XM_033480877.1
NW_022890582.1	Gnomon	CDS	1356463	1356574	.	+	0	Name=XP_033336768.1;ID=cds-XP_033336768.1;Dbxref=GeneID:117226503%2CGenbank:XP_033336768.1;Parent=rna-XM_033480877.1
NW_022890582.1	Gnomon	CDS	1356646	1356988	.	+	0	Name=XP_033336768.1;ID=cds-XP_033336768.1;Dbxref=GeneID:117226503%2CGenbank:XP_033336768.1;Parent=rna-XM_033480877.1
NW_022890582.1	Gnomon	CDS	1357057	1357297	.	+	0	Name=XP_033336768.1;ID=cds-XP_033336768.1;Dbxref=GeneID:117226503%2CGenbank:XP_033336768.1;Parent=rna-XM_033480877.1
NW_022890582.1	Gnomon	CDS	1357371	1358245	.	+	0	Name=XP_033336768.1;ID=cds-XP_033336768.1;Dbxref=GeneID:117226503%2CGenbank:XP_033336768.1;Parent=rna-XM_033480877.1
NW_022890582.1	Gnomon	CDS	1358464	1358638	.	+	0	Name=XP_033336768.1;ID=cds-XP_033336768.1;Dbxref=GeneID:117226503%2CGenbank:XP_033336768.1;Parent=rna-XM_033480877.1
NW_022890582.1	Gnomon	exon	1349475	1349742	.	-	.	ID=exon-XR_004491800.1-4;Dbxref=GeneID:117226530%2CGenbank:XR_004491800.1;Parent=rna-XR_004491800.1
NW_022890582.1	Gnomon	exon	1349312	1349386	.	-	.	ID=exon-XR_004491800.1-5;Dbxref=GeneID:117226530%2CGenbank:XR_004491800.1;Parent=rna-XR_004491800.1
NW_022890582.1	Gnomon	exon	1344457	1349207	.	-	.	ID=exon-XR_004491800.1-6;Dbxref=GeneID:117226530%2CGenbank:XR_004491800.1;Parent=rna-XR_004491800.1
NW_022890582.1	Gnomon	exon	1343763	1344199	.	-	.	ID=exon-XR_004491800.1-7;Dbxref=GeneID:117226530%2CGenbank:XR_004491800.1;Parent=rna-XR_004491800.1
NW_022890582.1	Gnomon	exon	1343510	1343689	.	-	.	ID=exon-XR_004491800.1-8;Dbxref=GeneID:117226530%2CGenbank:XR_004491800.1;Parent=rna-XR_004491800.1
NW_022890582.1	Gnomon	exon	1342144	1342203	.	-	.	ID=exon-XR_004491800.1-9;Dbxref=GeneID:117226530%2CGenbank:XR_004491800.1;Parent=rna-XR_004491800.1
NW_022890582.1	Gnomon	exon	1350714	1352732	.	-	.	ID=exon-XR_004491800.1-1;Dbxref=GeneID:117226530%2CGenbank:XR_004491800.1;Parent=rna-XR_004491800.1
NW_022890582.1	Gnomon	exon	1350245	1350610	.	-	.	ID=exon-XR_004491800.1-2;Dbxref=GeneID:117226530%2CGenbank:XR_004491800.1;Parent=rna-XR_004491800.1
NW_022890582.1	Gnomon	exon	1349820	1350161	.	-	.	ID=exon-XR_004491800.1-3;Dbxref=GeneID:117226530%2CGenbank:XR_004491800.1;Parent=rna-XR_004491800.1
NW_022890582.1	Gnomon	exon	1540626	1540682	.	+	.	ID=exon-XM_033480922.1-13;Dbxref=GeneID:117226512%2CGenbank:XM_033480922.1;Parent=rna-XM_033480922.1
NW_022890582.1	Gnomon	exon	1547167	1547325	.	+	.	ID=exon-XM_033480922.1-14;Dbxref=GeneID:117226512%2CGenbank:XM_033480922.1;Parent=rna-XM_033480922.1
NW_022890582.1	Gnomon	exon	1516565	1516625	.	+	.	ID=exon-XM_033480922.1-11;Dbxref=GeneID:117226512%2CGenbank:XM_033480922.1;Parent=rna-XM_033480922.1
NW_022890582.1	Gnomon	exon	1529981	1530064	.	+	.	ID=exon-XM_033480922.1-12;Dbxref=GeneID:117226512%2CGenbank:XM_033480922.1;Parent=rna-XM_033480922.1
NW_022890582.1	Gnomon	exon	1508789	1508872	.	+	.	ID=exon-XM_033480922.1-10;Dbxref=GeneID:117226512%2CGenbank:XM_033480922.1;Parent=rna-XM_033480922.1
NW_022890582.1	Gnomon	exon	1555615	1555732	.	+	.	ID=exon-XM_033480922.1-17;Dbxref=GeneID:117226512%2CGenbank:XM_033480922.1;Parent=rna-XM_033480922.1
NW_022890582.1	Gnomon	exon	1555870	1558389	.	+	.	ID=exon-XM_033480922.1-18;Dbxref=GeneID:117226512%2CGenbank:XM_033480922.1;Parent=rna-XM_033480922.1
NW_022890582.1	Gnomon	exon	1554321	1554396	.	+	.	ID=exon-XM_033480922.1-15;Dbxref=GeneID:117226512%2CGenbank:XM_033480922.1;Parent=rna-XM_033480922.1
NW_022890582.1	Gnomon	exon	1554680	1554774	.	+	.	ID=exon-XM_033480922.1-16;Dbxref=GeneID:117226512%2CGenbank:XM_033480922.1;Parent=rna-XM_033480922.1
NW_022890582.1	Gnomon	mRNA	313722	317489	.	-	.	Name=XM_033481042.1;ID=rna-XM_033481042.1;Dbxref=GeneID:117226571%2CGenbank:XM_033481042.1;Parent=gene-LOC117226571
NW_022890582.1	Gnomon	exon	429325	429469	.	+	.	ID=exon-XM_033481154.1-1;Dbxref=GeneID:117226607%2CGenbank:XM_033481154.1;Parent=rna-XM_033481154.1
NW_022890582.1	Gnomon	exon	429557	429820	.	+	.	ID=exon-XM_033481154.1-2;Dbxref=GeneID:117226607%2CGenbank:XM_033481154.1;Parent=rna-XM_033481154.1
NW_022890582.1	Gnomon	mRNA	1124695	1132932	.	+	.	Name=XM_033481044.1;ID=rna-XM_033481044.1;Dbxref=GeneID:117226572%2CGenbank:XM_033481044.1;Parent=gene-LOC117226572
NW_022890582.1	Gnomon	exon	392045	392135	.	-	.	ID=exon-XM_033480996.1-1;Dbxref=GeneID:117226537%2CGenbank:XM_033480996.1;Parent=rna-XM_033480996.1
NW_022890582.1	Gnomon	exon	391538	391961	.	-	.	ID=exon-XM_033480996.1-2;Dbxref=GeneID:117226537%2CGenbank:XM_033480996.1;Parent=rna-XM_033480996.1
NW_022890582.1	Gnomon	exon	391308	391478	.	-	.	ID=exon-XM_033480996.1-3;Dbxref=GeneID:117226537%2CGenbank:XM_033480996.1;Parent=rna-XM_033480996.1
NW_022890582.1	Gnomon	exon	391033	391238	.	-	.	ID=exon-XM_033480996.1-4;Dbxref=GeneID:117226537%2CGenbank:XM_033480996.1;Parent=rna-XM_033480996.1
NW_022890582.1	Gnomon	exon	390386	390952	.	-	.	ID=exon-XM_033480996.1-5;Dbxref=GeneID:117226537%2CGenbank:XM_033480996.1;Parent=rna-XM_033480996.1
NW_022890582.1	Gnomon	exon	1415558	1418675	.	+	.	ID=exon-XM_033480961.1-10;Dbxref=GeneID:117226517%2CGenbank:XM_033480961.1;Parent=rna-XM_033480961.1
NW_022890582.1	Gnomon	mRNA	1445098	1558389	.	+	.	Name=XM_033480945.1;ID=rna-XM_033480945.1;Dbxref=GeneID:117226512%2CGenbank:XM_033480945.1;Parent=gene-LOC117226512
NW_022890582.1	Gnomon	exon	1304213	1305494	.	+	.	ID=exon-XM_033480864.1-10;Dbxref=GeneID:117226491%2CGenbank:XM_033480864.1;Parent=rna-XM_033480864.1
NW_022890582.1	Gnomon	CDS	1406007	1406257	.	-	0	Name=XP_033336862.1;ID=cds-XP_033336862.1;Dbxref=GeneID:117226522%2CGenbank:XP_033336862.1;Parent=rna-XM_033480971.1
NW_022890582.1	Gnomon	CDS	1405574	1405934	.	-	0	Name=XP_033336862.1;ID=cds-XP_033336862.1;Dbxref=GeneID:117226522%2CGenbank:XP_033336862.1;Parent=rna-XM_033480971.1
NW_022890582.1	Gnomon	CDS	1405158	1405487	.	-	0	Name=XP_033336862.1;ID=cds-XP_033336862.1;Dbxref=GeneID:117226522%2CGenbank:XP_033336862.1;Parent=rna-XM_033480971.1
NW_022890582.1	Gnomon	CDS	1404723	1405085	.	-	0	Name=XP_033336862.1;ID=cds-XP_033336862.1;Dbxref=GeneID:117226522%2CGenbank:XP_033336862.1;Parent=rna-XM_033480971.1
NW_022890582.1	Gnomon	CDS	1348800	1348977	.	+	0	Name=XP_033336769.1;ID=cds-XP_033336769.1;Dbxref=GeneID:117226503%2CGenbank:XP_033336769.1;Parent=rna-XM_033480878.1
NW_022890582.1	Gnomon	CDS	1352702	1352852	.	+	0	Name=XP_033336769.1;ID=cds-XP_033336769.1;Dbxref=GeneID:117226503%2CGenbank:XP_033336769.1;Parent=rna-XM_033480878.1
NW_022890582.1	Gnomon	CDS	1352921	1353134	.	+	0	Name=XP_033336769.1;ID=cds-XP_033336769.1;Dbxref=GeneID:117226503%2CGenbank:XP_033336769.1;Parent=rna-XM_033480878.1
NW_022890582.1	Gnomon	CDS	1353784	1354021	.	+	0	Name=XP_033336769.1;ID=cds-XP_033336769.1;Dbxref=GeneID:117226503%2CGenbank:XP_033336769.1;Parent=rna-XM_033480878.1
NW_022890582.1	Gnomon	CDS	1354085	1354386	.	+	0	Name=XP_033336769.1;ID=cds-XP_033336769.1;Dbxref=GeneID:117226503%2CGenbank:XP_033336769.1;Parent=rna-XM_033480878.1
NW_022890582.1	Gnomon	CDS	1354462	1356393	.	+	0	Name=XP_033336769.1;ID=cds-XP_033336769.1;Dbxref=GeneID:117226503%2CGenbank:XP_033336769.1;Parent=rna-XM_033480878.1
NW_022890582.1	Gnomon	CDS	1356463	1356574	.	+	0	Name=XP_033336769.1;ID=cds-XP_033336769.1;Dbxref=GeneID:117226503%2CGenbank:XP_033336769.1;Parent=rna-XM_033480878.1
NW_022890582.1	Gnomon	CDS	1356646	1356988	.	+	0	Name=XP_033336769.1;ID=cds-XP_033336769.1;Dbxref=GeneID:117226503%2CGenbank:XP_033336769.1;Parent=rna-XM_033480878.1
NW_022890582.1	Gnomon	CDS	1357057	1357297	.	+	0	Name=XP_033336769.1;ID=cds-XP_033336769.1;Dbxref=GeneID:117226503%2CGenbank:XP_033336769.1;Parent=rna-XM_033480878.1
NW_022890582.1	Gnomon	CDS	1357371	1358245	.	+	0	Name=XP_033336769.1;ID=cds-XP_033336769.1;Dbxref=GeneID:117226503%2CGenbank:XP_033336769.1;Parent=rna-XM_033480878.1
NW_022890582.1	Gnomon	CDS	1358464	1358638	.	+	0	Name=XP_033336769.1;ID=cds-XP_033336769.1;Dbxref=GeneID:117226503%2CGenbank:XP_033336769.1;Parent=rna-XM_033480878.1
NW_022890582.1	Gnomon	exon	408622	408857	.	-	.	ID=exon-XR_004491823.1-1;Dbxref=GeneID:117226602%2CGenbank:XR_004491823.1;Parent=rna-XR_004491823.1
NW_022890582.1	Gnomon	exon	408322	408518	.	-	.	ID=exon-XR_004491823.1-2;Dbxref=GeneID:117226602%2CGenbank:XR_004491823.1;Parent=rna-XR_004491823.1
NW_022890582.1	Gnomon	exon	404737	405397	.	-	.	ID=exon-XR_004491823.1-7;Dbxref=GeneID:117226602%2CGenbank:XR_004491823.1;Parent=rna-XR_004491823.1
NW_022890582.1	Gnomon	exon	1421733	1422845	.	-	.	ID=exon-XM_033480889.1-11;Dbxref=GeneID:117226506%2CGenbank:XM_033480889.1;Parent=rna-XM_033480889.1
NW_022890582.1	Gnomon	exon	408070	408255	.	-	.	ID=exon-XR_004491823.1-3;Dbxref=GeneID:117226602%2CGenbank:XR_004491823.1;Parent=rna-XR_004491823.1
NW_022890582.1	Gnomon	exon	406602	408001	.	-	.	ID=exon-XR_004491823.1-4;Dbxref=GeneID:117226602%2CGenbank:XR_004491823.1;Parent=rna-XR_004491823.1
NW_022890582.1	Gnomon	exon	406220	406483	.	-	.	ID=exon-XR_004491823.1-5;Dbxref=GeneID:117226602%2CGenbank:XR_004491823.1;Parent=rna-XR_004491823.1
NW_022890582.1	Gnomon	exon	405614	406149	.	-	.	ID=exon-XR_004491823.1-6;Dbxref=GeneID:117226602%2CGenbank:XR_004491823.1;Parent=rna-XR_004491823.1
NW_022890582.1	Gnomon	exon	1424588	1424749	.	-	.	ID=exon-XM_033480889.1-10;Dbxref=GeneID:117226506%2CGenbank:XM_033480889.1;Parent=rna-XM_033480889.1
NW_022890582.1	Gnomon	transcript	404737	408857	.	-	.	Name=XR_004491823.1;ID=rna-XR_004491823.1;Dbxref=GeneID:117226602%2CGenbank:XR_004491823.1;Parent=gene-LOC117226602
NW_022890582.1	Gnomon	mRNA	1824679	1826199	.	-	.	Name=XM_033481189.1;ID=rna-XM_033481189.1;Dbxref=GeneID:117226619%2CGenbank:XM_033481189.1;Parent=gene-LOC117226619
NW_022890582.1	Gnomon	mRNA	1115088	1132932	.	+	.	Name=XM_033481043.1;ID=rna-XM_033481043.1;Dbxref=GeneID:117226572%2CGenbank:XM_033481043.1;Parent=gene-LOC117226572
NW_022890582.1	Gnomon	exon	1821226	1821391	.	+	.	ID=exon-XM_033481177.1-9;Dbxref=GeneID:117226615%2CGenbank:XM_033481177.1;Parent=rna-XM_033481177.1
NW_022890582.1	Gnomon	exon	1820244	1820370	.	+	.	ID=exon-XM_033481177.1-5;Dbxref=GeneID:117226615%2CGenbank:XM_033481177.1;Parent=rna-XM_033481177.1
NW_022890582.1	Gnomon	exon	1820462	1820651	.	+	.	ID=exon-XM_033481177.1-6;Dbxref=GeneID:117226615%2CGenbank:XM_033481177.1;Parent=rna-XM_033481177.1
NW_022890582.1	Gnomon	exon	1820736	1820980	.	+	.	ID=exon-XM_033481177.1-7;Dbxref=GeneID:117226615%2CGenbank:XM_033481177.1;Parent=rna-XM_033481177.1
NW_022890582.1	Gnomon	exon	1821060	1821152	.	+	.	ID=exon-XM_033481177.1-8;Dbxref=GeneID:117226615%2CGenbank:XM_033481177.1;Parent=rna-XM_033481177.1
NW_022890582.1	Gnomon	exon	1816891	1816995	.	+	.	ID=exon-XM_033481177.1-1;Dbxref=GeneID:117226615%2CGenbank:XM_033481177.1;Parent=rna-XM_033481177.1
NW_022890582.1	Gnomon	exon	1817579	1817918	.	+	.	ID=exon-XM_033481177.1-2;Dbxref=GeneID:117226615%2CGenbank:XM_033481177.1;Parent=rna-XM_033481177.1
NW_022890582.1	Gnomon	exon	1818193	1818353	.	+	.	ID=exon-XM_033481177.1-3;Dbxref=GeneID:117226615%2CGenbank:XM_033481177.1;Parent=rna-XM_033481177.1
NW_022890582.1	Gnomon	exon	1819905	1820170	.	+	.	ID=exon-XM_033481177.1-4;Dbxref=GeneID:117226615%2CGenbank:XM_033481177.1;Parent=rna-XM_033481177.1
NW_022890582.1	Gnomon	exon	1341393	1341477	.	-	.	ID=exon-XR_004491798.1-10;Dbxref=GeneID:117226530%2CGenbank:XR_004491798.1;Parent=rna-XR_004491798.1
NW_022890582.1	Gnomon	exon	1968766	1968923	.	+	.	ID=exon-XM_033481107.1-8;Dbxref=GeneID:117226593%2CGenbank:XM_033481107.1;Parent=rna-XM_033481107.1
NW_022890582.1	Gnomon	exon	1967419	1968391	.	+	.	ID=exon-XM_033481107.1-6;Dbxref=GeneID:117226593%2CGenbank:XM_033481107.1;Parent=rna-XM_033481107.1
NW_022890582.1	Gnomon	exon	1968462	1968683	.	+	.	ID=exon-XM_033481107.1-7;Dbxref=GeneID:117226593%2CGenbank:XM_033481107.1;Parent=rna-XM_033481107.1
NW_022890582.1	Gnomon	exon	1964405	1964421	.	+	.	ID=exon-XM_033481107.1-1;Dbxref=GeneID:117226593%2CGenbank:XM_033481107.1;Parent=rna-XM_033481107.1
NW_022890582.1	Gnomon	exon	1965133	1965262	.	+	.	ID=exon-XM_033481107.1-4;Dbxref=GeneID:117226593%2CGenbank:XM_033481107.1;Parent=rna-XM_033481107.1
NW_022890582.1	Gnomon	exon	1967180	1967337	.	+	.	ID=exon-XM_033481107.1-5;Dbxref=GeneID:117226593%2CGenbank:XM_033481107.1;Parent=rna-XM_033481107.1
NW_022890582.1	Gnomon	exon	1964644	1964791	.	+	.	ID=exon-XM_033481107.1-2;Dbxref=GeneID:117226593%2CGenbank:XM_033481107.1;Parent=rna-XM_033481107.1
NW_022890582.1	Gnomon	exon	1964891	1965037	.	+	.	ID=exon-XM_033481107.1-3;Dbxref=GeneID:117226593%2CGenbank:XM_033481107.1;Parent=rna-XM_033481107.1
NW_022890582.1	Gnomon	transcript	1839011	1868137	.	+	.	Name=XR_004491828.1;ID=rna-XR_004491828.1;Dbxref=GeneID:117226614%2CGenbank:XR_004491828.1;Parent=gene-LOC117226614
NW_022890582.1	Gnomon	exon	1031329	1031545	.	-	.	ID=exon-XM_033481130.1-6;Dbxref=GeneID:117226596%2CGenbank:XM_033481130.1;Parent=rna-XM_033481130.1
NW_022890582.1	Gnomon	exon	1031039	1031245	.	-	.	ID=exon-XM_033481130.1-7;Dbxref=GeneID:117226596%2CGenbank:XM_033481130.1;Parent=rna-XM_033481130.1
NW_022890582.1	Gnomon	exon	1032138	1032378	.	-	.	ID=exon-XM_033481130.1-4;Dbxref=GeneID:117226596%2CGenbank:XM_033481130.1;Parent=rna-XM_033481130.1
NW_022890582.1	Gnomon	exon	1031643	1031812	.	-	.	ID=exon-XM_033481130.1-5;Dbxref=GeneID:117226596%2CGenbank:XM_033481130.1;Parent=rna-XM_033481130.1
NW_022890582.1	Gnomon	exon	1100390	1101420	.	-	.	ID=exon-XM_033481130.1-2;Dbxref=GeneID:117226596%2CGenbank:XM_033481130.1;Parent=rna-XM_033481130.1
NW_022890582.1	Gnomon	exon	1044209	1044405	.	-	.	ID=exon-XM_033481130.1-3;Dbxref=GeneID:117226596%2CGenbank:XM_033481130.1;Parent=rna-XM_033481130.1
NW_022890582.1	Gnomon	exon	1101745	1102109	.	-	.	ID=exon-XM_033481130.1-1;Dbxref=GeneID:117226596%2CGenbank:XM_033481130.1;Parent=rna-XM_033481130.1
NW_022890582.1	Gnomon	exon	1027961	1030571	.	-	.	ID=exon-XM_033481130.1-8;Dbxref=GeneID:117226596%2CGenbank:XM_033481130.1;Parent=rna-XM_033481130.1
NW_022890582.1	Gnomon	mRNA	1816891	1823268	.	+	.	Name=XM_033481183.1;ID=rna-XM_033481183.1;Dbxref=GeneID:117226615%2CGenbank:XM_033481183.1;Parent=gene-LOC117226615
NW_022890582.1	Gnomon	CDS	882585	883326	.	-	0	Name=XP_033336961.1;ID=cds-XP_033336961.1;Dbxref=GeneID:117226584%2CGenbank:XP_033336961.1;Parent=rna-XM_033481070.1
NW_022890582.1	Gnomon	CDS	881796	881999	.	-	0	Name=XP_033336961.1;ID=cds-XP_033336961.1;Dbxref=GeneID:117226584%2CGenbank:XP_033336961.1;Parent=rna-XM_033481070.1
NW_022890582.1	Gnomon	CDS	860038	860162	.	-	0	Name=XP_033336961.1;ID=cds-XP_033336961.1;Dbxref=GeneID:117226584%2CGenbank:XP_033336961.1;Parent=rna-XM_033481070.1
NW_022890582.1	Gnomon	CDS	854960	855071	.	-	0	Name=XP_033336961.1;ID=cds-XP_033336961.1;Dbxref=GeneID:117226584%2CGenbank:XP_033336961.1;Parent=rna-XM_033481070.1
NW_022890582.1	Gnomon	CDS	851110	851255	.	-	0	Name=XP_033336961.1;ID=cds-XP_033336961.1;Dbxref=GeneID:117226584%2CGenbank:XP_033336961.1;Parent=rna-XM_033481070.1
NW_022890582.1	Gnomon	CDS	846116	846255	.	-	0	Name=XP_033336961.1;ID=cds-XP_033336961.1;Dbxref=GeneID:117226584%2CGenbank:XP_033336961.1;Parent=rna-XM_033481070.1
NW_022890582.1	Gnomon	CDS	842410	842581	.	-	0	Name=XP_033336961.1;ID=cds-XP_033336961.1;Dbxref=GeneID:117226584%2CGenbank:XP_033336961.1;Parent=rna-XM_033481070.1
NW_022890582.1	Gnomon	CDS	841672	841798	.	-	0	Name=XP_033336961.1;ID=cds-XP_033336961.1;Dbxref=GeneID:117226584%2CGenbank:XP_033336961.1;Parent=rna-XM_033481070.1
NW_022890582.1	Gnomon	CDS	840748	840828	.	-	0	Name=XP_033336961.1;ID=cds-XP_033336961.1;Dbxref=GeneID:117226584%2CGenbank:XP_033336961.1;Parent=rna-XM_033481070.1
NW_022890582.1	Gnomon	CDS	839197	839199	.	-	0	Name=XP_033336961.1;ID=cds-XP_033336961.1;Dbxref=GeneID:117226584%2CGenbank:XP_033336961.1;Parent=rna-XM_033481070.1
NW_022890582.1	Gnomon	CDS	836708	836740	.	-	0	Name=XP_033336961.1;ID=cds-XP_033336961.1;Dbxref=GeneID:117226584%2CGenbank:XP_033336961.1;Parent=rna-XM_033481070.1
NW_022890582.1	Gnomon	CDS	824568	824652	.	-	0	Name=XP_033336961.1;ID=cds-XP_033336961.1;Dbxref=GeneID:117226584%2CGenbank:XP_033336961.1;Parent=rna-XM_033481070.1
NW_022890582.1	Gnomon	CDS	824340	824437	.	-	0	Name=XP_033336961.1;ID=cds-XP_033336961.1;Dbxref=GeneID:117226584%2CGenbank:XP_033336961.1;Parent=rna-XM_033481070.1
NW_022890582.1	Gnomon	CDS	823722	823915	.	-	0	Name=XP_033336961.1;ID=cds-XP_033336961.1;Dbxref=GeneID:117226584%2CGenbank:XP_033336961.1;Parent=rna-XM_033481070.1
NW_022890582.1	Gnomon	mRNA	1999899	2002597	.	+	.	Name=XM_033480844.1;ID=rna-XM_033480844.1;Dbxref=GeneID:117226484%2CGenbank:XM_033480844.1;Parent=gene-LOC117226484
NW_022890582.1	Gnomon	exon	1341393	1341477	.	-	.	ID=exon-XR_004491806.1-10;Dbxref=GeneID:117226530%2CGenbank:XR_004491806.1;Parent=rna-XR_004491806.1
NW_022890582.1	Gnomon	exon	1992036	1992343	.	-	.	ID=exon-XM_033480847.1-2;Dbxref=GeneID:117226485%2CGenbank:XM_033480847.1;Parent=rna-XM_033480847.1
NW_022890582.1	Gnomon	exon	1991486	1991916	.	-	.	ID=exon-XM_033480847.1-3;Dbxref=GeneID:117226485%2CGenbank:XM_033480847.1;Parent=rna-XM_033480847.1
NW_022890582.1	Gnomon	exon	1991180	1991381	.	-	.	ID=exon-XM_033480847.1-4;Dbxref=GeneID:117226485%2CGenbank:XM_033480847.1;Parent=rna-XM_033480847.1
NW_022890582.1	Gnomon	exon	1990978	1991104	.	-	.	ID=exon-XM_033480847.1-5;Dbxref=GeneID:117226485%2CGenbank:XM_033480847.1;Parent=rna-XM_033480847.1
NW_022890582.1	Gnomon	exon	1992805	1992970	.	-	.	ID=exon-XM_033480847.1-1;Dbxref=GeneID:117226485%2CGenbank:XM_033480847.1;Parent=rna-XM_033480847.1
NW_022890582.1	Gnomon	exon	1493242	1493301	.	+	.	ID=exon-XM_033480948.1-4;Dbxref=GeneID:117226512%2CGenbank:XM_033480948.1;Parent=rna-XM_033480948.1
NW_022890582.1	Gnomon	exon	1504024	1504078	.	+	.	ID=exon-XM_033480948.1-5;Dbxref=GeneID:117226512%2CGenbank:XM_033480948.1;Parent=rna-XM_033480948.1
NW_022890582.1	Gnomon	exon	1504822	1504960	.	+	.	ID=exon-XM_033480948.1-6;Dbxref=GeneID:117226512%2CGenbank:XM_033480948.1;Parent=rna-XM_033480948.1
NW_022890582.1	Gnomon	exon	1506846	1506948	.	+	.	ID=exon-XM_033480948.1-7;Dbxref=GeneID:117226512%2CGenbank:XM_033480948.1;Parent=rna-XM_033480948.1
NW_022890582.1	Gnomon	exon	1445104	1445524	.	+	.	ID=exon-XM_033480948.1-1;Dbxref=GeneID:117226512%2CGenbank:XM_033480948.1;Parent=rna-XM_033480948.1
NW_022890582.1	Gnomon	exon	1446259	1446978	.	+	.	ID=exon-XM_033480948.1-2;Dbxref=GeneID:117226512%2CGenbank:XM_033480948.1;Parent=rna-XM_033480948.1
NW_022890582.1	Gnomon	exon	1483156	1483250	.	+	.	ID=exon-XM_033480948.1-3;Dbxref=GeneID:117226512%2CGenbank:XM_033480948.1;Parent=rna-XM_033480948.1
NW_022890582.1	Gnomon	mRNA	925783	946523	.	+	.	Name=XM_033481088.1;ID=rna-XM_033481088.1;Dbxref=GeneID:117226588%2CGenbank:XM_033481088.1;Parent=gene-LOC117226588
NW_022890582.1	Gnomon	exon	1507606	1507784	.	+	.	ID=exon-XM_033480948.1-8;Dbxref=GeneID:117226512%2CGenbank:XM_033480948.1;Parent=rna-XM_033480948.1
NW_022890582.1	Gnomon	exon	1507984	1508106	.	+	.	ID=exon-XM_033480948.1-9;Dbxref=GeneID:117226512%2CGenbank:XM_033480948.1;Parent=rna-XM_033480948.1
NW_022890582.1	Gnomon	CDS	1310794	1311495	.	-	0	Name=XP_033336868.1;ID=cds-XP_033336868.1;Dbxref=GeneID:117226525%2CGenbank:XP_033336868.1;Parent=rna-XM_033480977.1
NW_022890582.1	Gnomon	lnc_RNA	1842979	1849369	.	-	.	Name=XR_004491829.1;ID=rna-XR_004491829.1;Dbxref=GeneID:117226620%2CGenbank:XR_004491829.1;Parent=gene-LOC117226620
NW_022890582.1	Gnomon	mRNA	1999900	2002597	.	+	.	Name=XM_033480845.1;ID=rna-XM_033480845.1;Dbxref=GeneID:117226484%2CGenbank:XM_033480845.1;Parent=gene-LOC117226484
NW_022890582.1	Gnomon	mRNA	1816891	1823268	.	+	.	Name=XM_033481182.1;ID=rna-XM_033481182.1;Dbxref=GeneID:117226615%2CGenbank:XM_033481182.1;Parent=gene-LOC117226615
NW_022890582.1	Gnomon	exon	1155194	1155240	.	-	.	ID=exon-XM_033480871.1-5;Dbxref=GeneID:117226497%2CGenbank:XM_033480871.1;Parent=rna-XM_033480871.1
NW_022890582.1	Gnomon	exon	1155075	1155108	.	-	.	ID=exon-XM_033480871.1-6;Dbxref=GeneID:117226497%2CGenbank:XM_033480871.1;Parent=rna-XM_033480871.1
NW_022890582.1	Gnomon	exon	1155534	1156145	.	-	.	ID=exon-XM_033480871.1-3;Dbxref=GeneID:117226497%2CGenbank:XM_033480871.1;Parent=rna-XM_033480871.1
NW_022890582.1	Gnomon	exon	1155332	1155383	.	-	.	ID=exon-XM_033480871.1-4;Dbxref=GeneID:117226497%2CGenbank:XM_033480871.1;Parent=rna-XM_033480871.1
NW_022890582.1	Gnomon	exon	1151366	1154528	.	-	.	ID=exon-XM_033480871.1-9;Dbxref=GeneID:117226497%2CGenbank:XM_033480871.1;Parent=rna-XM_033480871.1
NW_022890582.1	Gnomon	exon	1154780	1154886	.	-	.	ID=exon-XM_033480871.1-7;Dbxref=GeneID:117226497%2CGenbank:XM_033480871.1;Parent=rna-XM_033480871.1
NW_022890582.1	Gnomon	exon	1154599	1154711	.	-	.	ID=exon-XM_033480871.1-8;Dbxref=GeneID:117226497%2CGenbank:XM_033480871.1;Parent=rna-XM_033480871.1
NW_022890582.1	Gnomon	exon	1156515	1156870	.	-	.	ID=exon-XM_033480871.1-1;Dbxref=GeneID:117226497%2CGenbank:XM_033480871.1;Parent=rna-XM_033480871.1
NW_022890582.1	Gnomon	exon	1156240	1156395	.	-	.	ID=exon-XM_033480871.1-2;Dbxref=GeneID:117226497%2CGenbank:XM_033480871.1;Parent=rna-XM_033480871.1
NW_022890582.1	Gnomon	exon	471174	471515	.	-	.	ID=exon-XM_033481064.1-6;Dbxref=GeneID:117226580%2CGenbank:XM_033481064.1;Parent=rna-XM_033481064.1
NW_022890582.1	Gnomon	exon	470643	471100	.	-	.	ID=exon-XM_033481064.1-7;Dbxref=GeneID:117226580%2CGenbank:XM_033481064.1;Parent=rna-XM_033481064.1
NW_022890582.1	Gnomon	exon	471753	471918	.	-	.	ID=exon-XM_033481064.1-4;Dbxref=GeneID:117226580%2CGenbank:XM_033481064.1;Parent=rna-XM_033481064.1
NW_022890582.1	Gnomon	exon	471583	471691	.	-	.	ID=exon-XM_033481064.1-5;Dbxref=GeneID:117226580%2CGenbank:XM_033481064.1;Parent=rna-XM_033481064.1
NW_022890582.1	Gnomon	exon	472358	472517	.	-	.	ID=exon-XM_033481064.1-2;Dbxref=GeneID:117226580%2CGenbank:XM_033481064.1;Parent=rna-XM_033481064.1
NW_022890582.1	Gnomon	exon	471997	472278	.	-	.	ID=exon-XM_033481064.1-3;Dbxref=GeneID:117226580%2CGenbank:XM_033481064.1;Parent=rna-XM_033481064.1
NW_022890582.1	Gnomon	exon	472616	473424	.	-	.	ID=exon-XM_033481064.1-1;Dbxref=GeneID:117226580%2CGenbank:XM_033481064.1;Parent=rna-XM_033481064.1
NW_022890582.1	Gnomon	exon	1339693	1339936	.	+	.	ID=exon-XM_033480900.1-10;Dbxref=GeneID:117226508%2CGenbank:XM_033480900.1;Parent=rna-XM_033480900.1
NW_022890582.1	Gnomon	exon	1340011	1340100	.	+	.	ID=exon-XM_033480900.1-11;Dbxref=GeneID:117226508%2CGenbank:XM_033480900.1;Parent=rna-XM_033480900.1
NW_022890582.1	Gnomon	exon	1340180	1340287	.	+	.	ID=exon-XM_033480900.1-12;Dbxref=GeneID:117226508%2CGenbank:XM_033480900.1;Parent=rna-XM_033480900.1
NW_022890582.1	Gnomon	exon	1340383	1340992	.	+	.	ID=exon-XM_033480900.1-13;Dbxref=GeneID:117226508%2CGenbank:XM_033480900.1;Parent=rna-XM_033480900.1
NW_022890582.1	Gnomon	CDS	882585	883326	.	-	0	Name=XP_033336963.1;ID=cds-XP_033336963.1;Dbxref=GeneID:117226584%2CGenbank:XP_033336963.1;Parent=rna-XM_033481072.1
NW_022890582.1	Gnomon	CDS	881796	881999	.	-	0	Name=XP_033336963.1;ID=cds-XP_033336963.1;Dbxref=GeneID:117226584%2CGenbank:XP_033336963.1;Parent=rna-XM_033481072.1
NW_022890582.1	Gnomon	CDS	860038	860162	.	-	0	Name=XP_033336963.1;ID=cds-XP_033336963.1;Dbxref=GeneID:117226584%2CGenbank:XP_033336963.1;Parent=rna-XM_033481072.1
NW_022890582.1	Gnomon	CDS	854960	855071	.	-	0	Name=XP_033336963.1;ID=cds-XP_033336963.1;Dbxref=GeneID:117226584%2CGenbank:XP_033336963.1;Parent=rna-XM_033481072.1
NW_022890582.1	Gnomon	CDS	851110	851255	.	-	0	Name=XP_033336963.1;ID=cds-XP_033336963.1;Dbxref=GeneID:117226584%2CGenbank:XP_033336963.1;Parent=rna-XM_033481072.1
NW_022890582.1	Gnomon	CDS	846116	846255	.	-	0	Name=XP_033336963.1;ID=cds-XP_033336963.1;Dbxref=GeneID:117226584%2CGenbank:XP_033336963.1;Parent=rna-XM_033481072.1
NW_022890582.1	Gnomon	CDS	842410	842581	.	-	0	Name=XP_033336963.1;ID=cds-XP_033336963.1;Dbxref=GeneID:117226584%2CGenbank:XP_033336963.1;Parent=rna-XM_033481072.1
NW_022890582.1	Gnomon	CDS	841672	841798	.	-	0	Name=XP_033336963.1;ID=cds-XP_033336963.1;Dbxref=GeneID:117226584%2CGenbank:XP_033336963.1;Parent=rna-XM_033481072.1
NW_022890582.1	Gnomon	CDS	840748	840828	.	-	0	Name=XP_033336963.1;ID=cds-XP_033336963.1;Dbxref=GeneID:117226584%2CGenbank:XP_033336963.1;Parent=rna-XM_033481072.1
NW_022890582.1	Gnomon	CDS	836708	836740	.	-	0	Name=XP_033336963.1;ID=cds-XP_033336963.1;Dbxref=GeneID:117226584%2CGenbank:XP_033336963.1;Parent=rna-XM_033481072.1
NW_022890582.1	Gnomon	CDS	824568	824652	.	-	0	Name=XP_033336963.1;ID=cds-XP_033336963.1;Dbxref=GeneID:117226584%2CGenbank:XP_033336963.1;Parent=rna-XM_033481072.1
NW_022890582.1	Gnomon	CDS	824340	824437	.	-	0	Name=XP_033336963.1;ID=cds-XP_033336963.1;Dbxref=GeneID:117226584%2CGenbank:XP_033336963.1;Parent=rna-XM_033481072.1
NW_022890582.1	Gnomon	CDS	823722	823915	.	-	0	Name=XP_033336963.1;ID=cds-XP_033336963.1;Dbxref=GeneID:117226584%2CGenbank:XP_033336963.1;Parent=rna-XM_033481072.1
NW_022890582.1	Gnomon	exon	1393780	1394025	.	+	.	ID=exon-XM_033480895.1-5;Dbxref=GeneID:117226507%2CGenbank:XM_033480895.1;Parent=rna-XM_033480895.1
NW_022890582.1	Gnomon	exon	1394103	1394270	.	+	.	ID=exon-XM_033480895.1-6;Dbxref=GeneID:117226507%2CGenbank:XM_033480895.1;Parent=rna-XM_033480895.1
NW_022890582.1	Gnomon	exon	1394340	1394411	.	+	.	ID=exon-XM_033480895.1-7;Dbxref=GeneID:117226507%2CGenbank:XM_033480895.1;Parent=rna-XM_033480895.1
NW_022890582.1	Gnomon	exon	1394490	1394624	.	+	.	ID=exon-XM_033480895.1-8;Dbxref=GeneID:117226507%2CGenbank:XM_033480895.1;Parent=rna-XM_033480895.1
NW_022890582.1	Gnomon	exon	1392153	1392561	.	+	.	ID=exon-XM_033480895.1-1;Dbxref=GeneID:117226507%2CGenbank:XM_033480895.1;Parent=rna-XM_033480895.1
NW_022890582.1	Gnomon	exon	1392963	1393128	.	+	.	ID=exon-XM_033480895.1-2;Dbxref=GeneID:117226507%2CGenbank:XM_033480895.1;Parent=rna-XM_033480895.1
NW_022890582.1	Gnomon	exon	1393198	1393484	.	+	.	ID=exon-XM_033480895.1-3;Dbxref=GeneID:117226507%2CGenbank:XM_033480895.1;Parent=rna-XM_033480895.1
NW_022890582.1	Gnomon	exon	1393603	1393705	.	+	.	ID=exon-XM_033480895.1-4;Dbxref=GeneID:117226507%2CGenbank:XM_033480895.1;Parent=rna-XM_033480895.1
NW_022890582.1	Gnomon	exon	1394687	1395057	.	+	.	ID=exon-XM_033480895.1-9;Dbxref=GeneID:117226507%2CGenbank:XM_033480895.1;Parent=rna-XM_033480895.1
NW_022890582.1	Gnomon	CDS	1839026	1839293	.	+	0	Name=XP_033337061.1;ID=cds-XP_033337061.1;Dbxref=GeneID:117226614%2CGenbank:XP_033337061.1;Parent=rna-XM_033481170.1
NW_022890582.1	Gnomon	CDS	1850943	1851021	.	+	0	Name=XP_033337061.1;ID=cds-XP_033337061.1;Dbxref=GeneID:117226614%2CGenbank:XP_033337061.1;Parent=rna-XM_033481170.1
NW_022890582.1	Gnomon	CDS	1851117	1851206	.	+	0	Name=XP_033337061.1;ID=cds-XP_033337061.1;Dbxref=GeneID:117226614%2CGenbank:XP_033337061.1;Parent=rna-XM_033481170.1
NW_022890582.1	Gnomon	CDS	1851313	1851433	.	+	0	Name=XP_033337061.1;ID=cds-XP_033337061.1;Dbxref=GeneID:117226614%2CGenbank:XP_033337061.1;Parent=rna-XM_033481170.1
NW_022890582.1	Gnomon	CDS	1851745	1852037	.	+	0	Name=XP_033337061.1;ID=cds-XP_033337061.1;Dbxref=GeneID:117226614%2CGenbank:XP_033337061.1;Parent=rna-XM_033481170.1
NW_022890582.1	Gnomon	CDS	1852125	1852258	.	+	0	Name=XP_033337061.1;ID=cds-XP_033337061.1;Dbxref=GeneID:117226614%2CGenbank:XP_033337061.1;Parent=rna-XM_033481170.1
NW_022890582.1	Gnomon	CDS	1852333	1852444	.	+	0	Name=XP_033337061.1;ID=cds-XP_033337061.1;Dbxref=GeneID:117226614%2CGenbank:XP_033337061.1;Parent=rna-XM_033481170.1
NW_022890582.1	Gnomon	CDS	1852528	1852694	.	+	0	Name=XP_033337061.1;ID=cds-XP_033337061.1;Dbxref=GeneID:117226614%2CGenbank:XP_033337061.1;Parent=rna-XM_033481170.1
NW_022890582.1	Gnomon	CDS	1852765	1852877	.	+	0	Name=XP_033337061.1;ID=cds-XP_033337061.1;Dbxref=GeneID:117226614%2CGenbank:XP_033337061.1;Parent=rna-XM_033481170.1
NW_022890582.1	Gnomon	CDS	1853100	1853210	.	+	0	Name=XP_033337061.1;ID=cds-XP_033337061.1;Dbxref=GeneID:117226614%2CGenbank:XP_033337061.1;Parent=rna-XM_033481170.1
NW_022890582.1	Gnomon	CDS	1853281	1853496	.	+	0	Name=XP_033337061.1;ID=cds-XP_033337061.1;Dbxref=GeneID:117226614%2CGenbank:XP_033337061.1;Parent=rna-XM_033481170.1
NW_022890582.1	Gnomon	CDS	1853571	1853816	.	+	0	Name=XP_033337061.1;ID=cds-XP_033337061.1;Dbxref=GeneID:117226614%2CGenbank:XP_033337061.1;Parent=rna-XM_033481170.1
NW_022890582.1	Gnomon	CDS	1853905	1853989	.	+	0	Name=XP_033337061.1;ID=cds-XP_033337061.1;Dbxref=GeneID:117226614%2CGenbank:XP_033337061.1;Parent=rna-XM_033481170.1
NW_022890582.1	Gnomon	CDS	1854436	1854600	.	+	0	Name=XP_033337061.1;ID=cds-XP_033337061.1;Dbxref=GeneID:117226614%2CGenbank:XP_033337061.1;Parent=rna-XM_033481170.1
NW_022890582.1	Gnomon	CDS	1854692	1854867	.	+	0	Name=XP_033337061.1;ID=cds-XP_033337061.1;Dbxref=GeneID:117226614%2CGenbank:XP_033337061.1;Parent=rna-XM_033481170.1
NW_022890582.1	Gnomon	CDS	1854934	1855071	.	+	0	Name=XP_033337061.1;ID=cds-XP_033337061.1;Dbxref=GeneID:117226614%2CGenbank:XP_033337061.1;Parent=rna-XM_033481170.1
NW_022890582.1	Gnomon	CDS	1855153	1855308	.	+	0	Name=XP_033337061.1;ID=cds-XP_033337061.1;Dbxref=GeneID:117226614%2CGenbank:XP_033337061.1;Parent=rna-XM_033481170.1
NW_022890582.1	Gnomon	CDS	1855391	1855471	.	+	0	Name=XP_033337061.1;ID=cds-XP_033337061.1;Dbxref=GeneID:117226614%2CGenbank:XP_033337061.1;Parent=rna-XM_033481170.1
NW_022890582.1	Gnomon	CDS	1855633	1856148	.	+	0	Name=XP_033337061.1;ID=cds-XP_033337061.1;Dbxref=GeneID:117226614%2CGenbank:XP_033337061.1;Parent=rna-XM_033481170.1
NW_022890582.1	Gnomon	CDS	1857342	1857449	.	+	0	Name=XP_033337061.1;ID=cds-XP_033337061.1;Dbxref=GeneID:117226614%2CGenbank:XP_033337061.1;Parent=rna-XM_033481170.1
NW_022890582.1	Gnomon	CDS	1857522	1857701	.	+	0	Name=XP_033337061.1;ID=cds-XP_033337061.1;Dbxref=GeneID:117226614%2CGenbank:XP_033337061.1;Parent=rna-XM_033481170.1
NW_022890582.1	Gnomon	CDS	1858128	1858157	.	+	0	Name=XP_033337061.1;ID=cds-XP_033337061.1;Dbxref=GeneID:117226614%2CGenbank:XP_033337061.1;Parent=rna-XM_033481170.1
NW_022890582.1	Gnomon	CDS	1858497	1858655	.	+	0	Name=XP_033337061.1;ID=cds-XP_033337061.1;Dbxref=GeneID:117226614%2CGenbank:XP_033337061.1;Parent=rna-XM_033481170.1
NW_022890582.1	Gnomon	CDS	1858721	1859104	.	+	0	Name=XP_033337061.1;ID=cds-XP_033337061.1;Dbxref=GeneID:117226614%2CGenbank:XP_033337061.1;Parent=rna-XM_033481170.1
NW_022890582.1	Gnomon	CDS	1859181	1859333	.	+	0	Name=XP_033337061.1;ID=cds-XP_033337061.1;Dbxref=GeneID:117226614%2CGenbank:XP_033337061.1;Parent=rna-XM_033481170.1
NW_022890582.1	Gnomon	CDS	1862972	1863397	.	+	0	Name=XP_033337061.1;ID=cds-XP_033337061.1;Dbxref=GeneID:117226614%2CGenbank:XP_033337061.1;Parent=rna-XM_033481170.1
NW_022890582.1	Gnomon	CDS	1863842	1863953	.	+	0	Name=XP_033337061.1;ID=cds-XP_033337061.1;Dbxref=GeneID:117226614%2CGenbank:XP_033337061.1;Parent=rna-XM_033481170.1
NW_022890582.1	Gnomon	CDS	1864032	1864088	.	+	0	Name=XP_033337061.1;ID=cds-XP_033337061.1;Dbxref=GeneID:117226614%2CGenbank:XP_033337061.1;Parent=rna-XM_033481170.1
NW_022890582.1	Gnomon	CDS	1864166	1864283	.	+	0	Name=XP_033337061.1;ID=cds-XP_033337061.1;Dbxref=GeneID:117226614%2CGenbank:XP_033337061.1;Parent=rna-XM_033481170.1
NW_022890582.1	Gnomon	CDS	1865912	1866017	.	+	0	Name=XP_033337061.1;ID=cds-XP_033337061.1;Dbxref=GeneID:117226614%2CGenbank:XP_033337061.1;Parent=rna-XM_033481170.1
NW_022890582.1	Gnomon	CDS	1866338	1866451	.	+	0	Name=XP_033337061.1;ID=cds-XP_033337061.1;Dbxref=GeneID:117226614%2CGenbank:XP_033337061.1;Parent=rna-XM_033481170.1
NW_022890582.1	Gnomon	CDS	1866598	1866726	.	+	0	Name=XP_033337061.1;ID=cds-XP_033337061.1;Dbxref=GeneID:117226614%2CGenbank:XP_033337061.1;Parent=rna-XM_033481170.1
NW_022890582.1	Gnomon	CDS	1866979	1867182	.	+	0	Name=XP_033337061.1;ID=cds-XP_033337061.1;Dbxref=GeneID:117226614%2CGenbank:XP_033337061.1;Parent=rna-XM_033481170.1
NW_022890582.1	Gnomon	CDS	1868046	1868315	.	+	0	Name=XP_033337061.1;ID=cds-XP_033337061.1;Dbxref=GeneID:117226614%2CGenbank:XP_033337061.1;Parent=rna-XM_033481170.1
NW_022890582.1	Gnomon	CDS	1390379	1390956	.	-	0	Name=XP_033336869.1;ID=cds-XP_033336869.1;Dbxref=GeneID:117226526%2CGenbank:XP_033336869.1;Parent=rna-XM_033480978.1
NW_022890582.1	Gnomon	CDS	1389695	1389722	.	-	0	Name=XP_033336869.1;ID=cds-XP_033336869.1;Dbxref=GeneID:117226526%2CGenbank:XP_033336869.1;Parent=rna-XM_033480978.1
NW_022890582.1	Gnomon	mRNA	925965	930708	.	+	.	Name=XM_033481089.1;ID=rna-XM_033481089.1;Dbxref=GeneID:117226588%2CGenbank:XM_033481089.1;Parent=gene-LOC117226588
NW_022890582.1	Gnomon	mRNA	1990984	1992970	.	-	.	Name=XM_033480846.1;ID=rna-XM_033480846.1;Dbxref=GeneID:117226485%2CGenbank:XM_033480846.1;Parent=gene-LOC117226485
NW_022890582.1	Gnomon	exon	316611	316760	.	-	.	ID=exon-XM_033481041.1-3;Dbxref=GeneID:117226571%2CGenbank:XM_033481041.1;Parent=rna-XM_033481041.1
NW_022890582.1	Gnomon	exon	316412	316514	.	-	.	ID=exon-XM_033481041.1-4;Dbxref=GeneID:117226571%2CGenbank:XM_033481041.1;Parent=rna-XM_033481041.1
NW_022890582.1	Gnomon	exon	317047	317257	.	-	.	ID=exon-XM_033481041.1-1;Dbxref=GeneID:117226571%2CGenbank:XM_033481041.1;Parent=rna-XM_033481041.1
NW_022890582.1	Gnomon	exon	316859	316962	.	-	.	ID=exon-XM_033481041.1-2;Dbxref=GeneID:117226571%2CGenbank:XM_033481041.1;Parent=rna-XM_033481041.1
NW_022890582.1	Gnomon	exon	315740	315839	.	-	.	ID=exon-XM_033481041.1-7;Dbxref=GeneID:117226571%2CGenbank:XM_033481041.1;Parent=rna-XM_033481041.1
NW_022890582.1	Gnomon	exon	315516	315643	.	-	.	ID=exon-XM_033481041.1-8;Dbxref=GeneID:117226571%2CGenbank:XM_033481041.1;Parent=rna-XM_033481041.1
NW_022890582.1	Gnomon	exon	316157	316310	.	-	.	ID=exon-XM_033481041.1-5;Dbxref=GeneID:117226571%2CGenbank:XM_033481041.1;Parent=rna-XM_033481041.1
NW_022890582.1	Gnomon	exon	315971	316051	.	-	.	ID=exon-XM_033481041.1-6;Dbxref=GeneID:117226571%2CGenbank:XM_033481041.1;Parent=rna-XM_033481041.1
NW_022890582.1	Gnomon	exon	315070	315219	.	-	.	ID=exon-XM_033481041.1-9;Dbxref=GeneID:117226571%2CGenbank:XM_033481041.1;Parent=rna-XM_033481041.1
NW_022890582.1	Gnomon	mRNA	1811071	1814664	.	+	.	Name=XM_033481185.1;ID=rna-XM_033481185.1;Dbxref=GeneID:117226616%2CGenbank:XM_033481185.1;Parent=gene-LOC117226616
NW_022890582.1	Gnomon	mRNA	1445100	1558389	.	+	.	Name=XM_033480940.1;ID=rna-XM_033480940.1;Dbxref=GeneID:117226512%2CGenbank:XM_033480940.1;Parent=gene-LOC117226512
NW_022890582.1	Gnomon	exon	1404323	1405085	.	-	.	ID=exon-XM_033480972.1-5;Dbxref=GeneID:117226522%2CGenbank:XM_033480972.1;Parent=rna-XM_033480972.1
NW_022890582.1	Gnomon	exon	1405574	1405934	.	-	.	ID=exon-XM_033480972.1-3;Dbxref=GeneID:117226522%2CGenbank:XM_033480972.1;Parent=rna-XM_033480972.1
NW_022890582.1	Gnomon	exon	1405158	1405487	.	-	.	ID=exon-XM_033480972.1-4;Dbxref=GeneID:117226522%2CGenbank:XM_033480972.1;Parent=rna-XM_033480972.1
NW_022890582.1	Gnomon	exon	1406346	1406426	.	-	.	ID=exon-XM_033480972.1-1;Dbxref=GeneID:117226522%2CGenbank:XM_033480972.1;Parent=rna-XM_033480972.1
NW_022890582.1	Gnomon	exon	1406007	1406290	.	-	.	ID=exon-XM_033480972.1-2;Dbxref=GeneID:117226522%2CGenbank:XM_033480972.1;Parent=rna-XM_033480972.1
NW_022890582.1	Gnomon	CDS	1368554	1368602	.	+	0	Name=XP_033336866.1;ID=cds-XP_033336866.1;Dbxref=GeneID:117226524%2CGenbank:XP_033336866.1;Parent=rna-XM_033480975.1
NW_022890582.1	Gnomon	CDS	1368689	1368862	.	+	0	Name=XP_033336866.1;ID=cds-XP_033336866.1;Dbxref=GeneID:117226524%2CGenbank:XP_033336866.1;Parent=rna-XM_033480975.1
NW_022890582.1	Gnomon	CDS	1369011	1369213	.	+	0	Name=XP_033336866.1;ID=cds-XP_033336866.1;Dbxref=GeneID:117226524%2CGenbank:XP_033336866.1;Parent=rna-XM_033480975.1
NW_022890582.1	Gnomon	CDS	1369290	1369443	.	+	0	Name=XP_033336866.1;ID=cds-XP_033336866.1;Dbxref=GeneID:117226524%2CGenbank:XP_033336866.1;Parent=rna-XM_033480975.1
NW_022890582.1	Gnomon	CDS	1369513	1369781	.	+	0	Name=XP_033336866.1;ID=cds-XP_033336866.1;Dbxref=GeneID:117226524%2CGenbank:XP_033336866.1;Parent=rna-XM_033480975.1
NW_022890582.1	Gnomon	CDS	1369869	1370084	.	+	0	Name=XP_033336866.1;ID=cds-XP_033336866.1;Dbxref=GeneID:117226524%2CGenbank:XP_033336866.1;Parent=rna-XM_033480975.1
NW_022890582.1	Gnomon	CDS	1370146	1370199	.	+	0	Name=XP_033336866.1;ID=cds-XP_033336866.1;Dbxref=GeneID:117226524%2CGenbank:XP_033336866.1;Parent=rna-XM_033480975.1
NW_022890582.1	Gnomon	exon	1554321	1554396	.	+	.	ID=exon-XM_033480929.1-14;Dbxref=GeneID:117226512%2CGenbank:XM_033480929.1;Parent=rna-XM_033480929.1
NW_022890582.1	Gnomon	exon	1554680	1554774	.	+	.	ID=exon-XM_033480929.1-15;Dbxref=GeneID:117226512%2CGenbank:XM_033480929.1;Parent=rna-XM_033480929.1
NW_022890582.1	Gnomon	exon	1555615	1555732	.	+	.	ID=exon-XM_033480929.1-16;Dbxref=GeneID:117226512%2CGenbank:XM_033480929.1;Parent=rna-XM_033480929.1
NW_022890582.1	Gnomon	exon	1555870	1558389	.	+	.	ID=exon-XM_033480929.1-17;Dbxref=GeneID:117226512%2CGenbank:XM_033480929.1;Parent=rna-XM_033480929.1
NW_022890582.1	Gnomon	exon	1508789	1508872	.	+	.	ID=exon-XM_033480929.1-10;Dbxref=GeneID:117226512%2CGenbank:XM_033480929.1;Parent=rna-XM_033480929.1
NW_022890582.1	Gnomon	exon	1516565	1516625	.	+	.	ID=exon-XM_033480929.1-11;Dbxref=GeneID:117226512%2CGenbank:XM_033480929.1;Parent=rna-XM_033480929.1
NW_022890582.1	Gnomon	exon	1529981	1530064	.	+	.	ID=exon-XM_033480929.1-12;Dbxref=GeneID:117226512%2CGenbank:XM_033480929.1;Parent=rna-XM_033480929.1
NW_022890582.1	Gnomon	exon	1547167	1547325	.	+	.	ID=exon-XM_033480929.1-13;Dbxref=GeneID:117226512%2CGenbank:XM_033480929.1;Parent=rna-XM_033480929.1
NW_022890582.1	Gnomon	transcript	1839011	1868137	.	+	.	Name=XR_004491826.1;ID=rna-XR_004491826.1;Dbxref=GeneID:117226614%2CGenbank:XR_004491826.1;Parent=gene-LOC117226614
NW_022890582.1	Gnomon	exon	1821456	1821583	.	+	.	ID=exon-XM_033481176.1-10;Dbxref=GeneID:117226615%2CGenbank:XM_033481176.1;Parent=rna-XM_033481176.1
NW_022890582.1	Gnomon	exon	1821649	1821729	.	+	.	ID=exon-XM_033481176.1-11;Dbxref=GeneID:117226615%2CGenbank:XM_033481176.1;Parent=rna-XM_033481176.1
NW_022890582.1	Gnomon	exon	1821829	1823268	.	+	.	ID=exon-XM_033481176.1-12;Dbxref=GeneID:117226615%2CGenbank:XM_033481176.1;Parent=rna-XM_033481176.1
NW_022890582.1	Gnomon	mRNA	1990978	1992970	.	-	.	Name=XM_033480847.1;ID=rna-XM_033480847.1;Dbxref=GeneID:117226485%2CGenbank:XM_033480847.1;Parent=gene-LOC117226485
NW_022890582.1	Gnomon	transcript	1839011	1866626	.	+	.	Name=XR_004491827.1;ID=rna-XR_004491827.1;Dbxref=GeneID:117226614%2CGenbank:XR_004491827.1;Parent=gene-LOC117226614
NW_022890582.1	Gnomon	exon	1445094	1445524	.	+	.	ID=exon-XM_033480925.1-1;Dbxref=GeneID:117226512%2CGenbank:XM_033480925.1;Parent=rna-XM_033480925.1
NW_022890582.1	Gnomon	exon	1446259	1446978	.	+	.	ID=exon-XM_033480925.1-2;Dbxref=GeneID:117226512%2CGenbank:XM_033480925.1;Parent=rna-XM_033480925.1
NW_022890582.1	Gnomon	exon	1483156	1483250	.	+	.	ID=exon-XM_033480925.1-3;Dbxref=GeneID:117226512%2CGenbank:XM_033480925.1;Parent=rna-XM_033480925.1
NW_022890582.1	Gnomon	exon	1493242	1493301	.	+	.	ID=exon-XM_033480925.1-4;Dbxref=GeneID:117226512%2CGenbank:XM_033480925.1;Parent=rna-XM_033480925.1
NW_022890582.1	Gnomon	exon	1504024	1504078	.	+	.	ID=exon-XM_033480925.1-5;Dbxref=GeneID:117226512%2CGenbank:XM_033480925.1;Parent=rna-XM_033480925.1
NW_022890582.1	Gnomon	exon	1504822	1504960	.	+	.	ID=exon-XM_033480925.1-6;Dbxref=GeneID:117226512%2CGenbank:XM_033480925.1;Parent=rna-XM_033480925.1
NW_022890582.1	Gnomon	exon	1506846	1506948	.	+	.	ID=exon-XM_033480925.1-7;Dbxref=GeneID:117226512%2CGenbank:XM_033480925.1;Parent=rna-XM_033480925.1
NW_022890582.1	Gnomon	exon	1507606	1507784	.	+	.	ID=exon-XM_033480925.1-8;Dbxref=GeneID:117226512%2CGenbank:XM_033480925.1;Parent=rna-XM_033480925.1
NW_022890582.1	Gnomon	mRNA	1811190	1814664	.	+	.	Name=XM_033481184.1;ID=rna-XM_033481184.1;Dbxref=GeneID:117226616%2CGenbank:XM_033481184.1;Parent=gene-LOC117226616
NW_022890582.1	Gnomon	exon	1507984	1508106	.	+	.	ID=exon-XM_033480925.1-9;Dbxref=GeneID:117226512%2CGenbank:XM_033480925.1;Parent=rna-XM_033480925.1
NW_022890582.1	Gnomon	exon	1555870	1558389	.	+	.	ID=exon-XM_033480951.1-15;Dbxref=GeneID:117226512%2CGenbank:XM_033480951.1;Parent=rna-XM_033480951.1
NW_022890582.1	Gnomon	exon	1516565	1516625	.	+	.	ID=exon-XM_033480951.1-11;Dbxref=GeneID:117226512%2CGenbank:XM_033480951.1;Parent=rna-XM_033480951.1
NW_022890582.1	Gnomon	exon	1554321	1554396	.	+	.	ID=exon-XM_033480951.1-12;Dbxref=GeneID:117226512%2CGenbank:XM_033480951.1;Parent=rna-XM_033480951.1
NW_022890582.1	Gnomon	exon	1554680	1554774	.	+	.	ID=exon-XM_033480951.1-13;Dbxref=GeneID:117226512%2CGenbank:XM_033480951.1;Parent=rna-XM_033480951.1
NW_022890582.1	Gnomon	exon	1555615	1555732	.	+	.	ID=exon-XM_033480951.1-14;Dbxref=GeneID:117226512%2CGenbank:XM_033480951.1;Parent=rna-XM_033480951.1
NW_022890582.1	Gnomon	CDS	473131	473211	.	+	0	Name=XP_033336960.1;ID=cds-XP_033336960.1;Dbxref=GeneID:117226581%2CGenbank:XP_033336960.1;Parent=rna-XM_033481069.1
NW_022890582.1	Gnomon	CDS	473446	473514	.	+	0	Name=XP_033336960.1;ID=cds-XP_033336960.1;Dbxref=GeneID:117226581%2CGenbank:XP_033336960.1;Parent=rna-XM_033481069.1
NW_022890582.1	Gnomon	CDS	473655	473908	.	+	0	Name=XP_033336960.1;ID=cds-XP_033336960.1;Dbxref=GeneID:117226581%2CGenbank:XP_033336960.1;Parent=rna-XM_033481069.1
NW_022890582.1	Gnomon	CDS	473991	474057	.	+	0	Name=XP_033336960.1;ID=cds-XP_033336960.1;Dbxref=GeneID:117226581%2CGenbank:XP_033336960.1;Parent=rna-XM_033481069.1
NW_022890582.1	Gnomon	exon	1508789	1508872	.	+	.	ID=exon-XM_033480951.1-10;Dbxref=GeneID:117226512%2CGenbank:XM_033480951.1;Parent=rna-XM_033480951.1
NW_022890582.1	Gnomon	mRNA	1445101	1558389	.	+	.	Name=XM_033480941.1;ID=rna-XM_033480941.1;Dbxref=GeneID:117226512%2CGenbank:XM_033480941.1;Parent=gene-LOC117226512
NW_022890582.1	Gnomon	CDS	1368554	1368602	.	+	0	Name=XP_033336867.1;ID=cds-XP_033336867.1;Dbxref=GeneID:117226524%2CGenbank:XP_033336867.1;Parent=rna-XM_033480976.1
NW_022890582.1	Gnomon	CDS	1368689	1368862	.	+	0	Name=XP_033336867.1;ID=cds-XP_033336867.1;Dbxref=GeneID:117226524%2CGenbank:XP_033336867.1;Parent=rna-XM_033480976.1
NW_022890582.1	Gnomon	CDS	1369011	1369213	.	+	0	Name=XP_033336867.1;ID=cds-XP_033336867.1;Dbxref=GeneID:117226524%2CGenbank:XP_033336867.1;Parent=rna-XM_033480976.1
NW_022890582.1	Gnomon	CDS	1369290	1369443	.	+	0	Name=XP_033336867.1;ID=cds-XP_033336867.1;Dbxref=GeneID:117226524%2CGenbank:XP_033336867.1;Parent=rna-XM_033480976.1
NW_022890582.1	Gnomon	CDS	1369513	1369781	.	+	0	Name=XP_033336867.1;ID=cds-XP_033336867.1;Dbxref=GeneID:117226524%2CGenbank:XP_033336867.1;Parent=rna-XM_033480976.1
NW_022890582.1	Gnomon	CDS	1369869	1370084	.	+	0	Name=XP_033336867.1;ID=cds-XP_033336867.1;Dbxref=GeneID:117226524%2CGenbank:XP_033336867.1;Parent=rna-XM_033480976.1
NW_022890582.1	Gnomon	CDS	1370146	1370199	.	+	0	Name=XP_033336867.1;ID=cds-XP_033336867.1;Dbxref=GeneID:117226524%2CGenbank:XP_033336867.1;Parent=rna-XM_033480976.1
NW_022890582.1	Gnomon	exon	1981570	1982018	.	-	.	ID=exon-XM_033481207.1-1;Dbxref=GeneID:117226634%2CGenbank:XM_033481207.1;Parent=rna-XM_033481207.1
NW_022890582.1	Gnomon	exon	1981093	1981366	.	-	.	ID=exon-XM_033481207.1-2;Dbxref=GeneID:117226634%2CGenbank:XM_033481207.1;Parent=rna-XM_033481207.1
NW_022890582.1	Gnomon	exon	1980554	1981025	.	-	.	ID=exon-XM_033481207.1-3;Dbxref=GeneID:117226634%2CGenbank:XM_033481207.1;Parent=rna-XM_033481207.1
NW_022890582.1	Gnomon	exon	1980105	1980342	.	-	.	ID=exon-XM_033481207.1-4;Dbxref=GeneID:117226634%2CGenbank:XM_033481207.1;Parent=rna-XM_033481207.1
NW_022890582.1	Gnomon	exon	1979797	1980035	.	-	.	ID=exon-XM_033481207.1-5;Dbxref=GeneID:117226634%2CGenbank:XM_033481207.1;Parent=rna-XM_033481207.1
NW_022890582.1	Gnomon	exon	1979505	1979732	.	-	.	ID=exon-XM_033481207.1-6;Dbxref=GeneID:117226634%2CGenbank:XM_033481207.1;Parent=rna-XM_033481207.1
NW_022890582.1	Gnomon	exon	1979078	1979352	.	-	.	ID=exon-XM_033481207.1-7;Dbxref=GeneID:117226634%2CGenbank:XM_033481207.1;Parent=rna-XM_033481207.1
NW_022890582.1	Gnomon	exon	1978739	1979017	.	-	.	ID=exon-XM_033481207.1-8;Dbxref=GeneID:117226634%2CGenbank:XM_033481207.1;Parent=rna-XM_033481207.1
NW_022890582.1	Gnomon	CDS	1155534	1155589	.	-	0	Name=XP_033336761.1;ID=cds-XP_033336761.1;Dbxref=GeneID:117226497%2CGenbank:XP_033336761.1;Parent=rna-XM_033480870.1
NW_022890582.1	Gnomon	CDS	1155332	1155383	.	-	0	Name=XP_033336761.1;ID=cds-XP_033336761.1;Dbxref=GeneID:117226497%2CGenbank:XP_033336761.1;Parent=rna-XM_033480870.1
NW_022890582.1	Gnomon	CDS	1155194	1155240	.	-	0	Name=XP_033336761.1;ID=cds-XP_033336761.1;Dbxref=GeneID:117226497%2CGenbank:XP_033336761.1;Parent=rna-XM_033480870.1
NW_022890582.1	Gnomon	CDS	1155075	1155108	.	-	0	Name=XP_033336761.1;ID=cds-XP_033336761.1;Dbxref=GeneID:117226497%2CGenbank:XP_033336761.1;Parent=rna-XM_033480870.1
NW_022890582.1	Gnomon	CDS	1154780	1154886	.	-	0	Name=XP_033336761.1;ID=cds-XP_033336761.1;Dbxref=GeneID:117226497%2CGenbank:XP_033336761.1;Parent=rna-XM_033480870.1
NW_022890582.1	Gnomon	CDS	1154599	1154711	.	-	0	Name=XP_033336761.1;ID=cds-XP_033336761.1;Dbxref=GeneID:117226497%2CGenbank:XP_033336761.1;Parent=rna-XM_033480870.1
NW_022890582.1	Gnomon	CDS	1154266	1154528	.	-	0	Name=XP_033336761.1;ID=cds-XP_033336761.1;Dbxref=GeneID:117226497%2CGenbank:XP_033336761.1;Parent=rna-XM_033480870.1
NW_022890582.1	Gnomon	exon	1981836	1982075	.	+	.	ID=exon-XM_033481202.1-1;Dbxref=GeneID:117226632%2CGenbank:XM_033481202.1;Parent=rna-XM_033481202.1
NW_022890582.1	Gnomon	exon	1982954	1983105	.	+	.	ID=exon-XM_033481202.1-4;Dbxref=GeneID:117226632%2CGenbank:XM_033481202.1;Parent=rna-XM_033481202.1
NW_022890582.1	Gnomon	exon	1983213	1983456	.	+	.	ID=exon-XM_033481202.1-5;Dbxref=GeneID:117226632%2CGenbank:XM_033481202.1;Parent=rna-XM_033481202.1
NW_022890582.1	Gnomon	exon	1982161	1982349	.	+	.	ID=exon-XM_033481202.1-2;Dbxref=GeneID:117226632%2CGenbank:XM_033481202.1;Parent=rna-XM_033481202.1
NW_022890582.1	Gnomon	exon	1982504	1982876	.	+	.	ID=exon-XM_033481202.1-3;Dbxref=GeneID:117226632%2CGenbank:XM_033481202.1;Parent=rna-XM_033481202.1
NW_022890582.1	Gnomon	exon	1984513	1984668	.	+	.	ID=exon-XM_033481202.1-8;Dbxref=GeneID:117226632%2CGenbank:XM_033481202.1;Parent=rna-XM_033481202.1
NW_022890582.1	Gnomon	exon	1984742	1984866	.	+	.	ID=exon-XM_033481202.1-9;Dbxref=GeneID:117226632%2CGenbank:XM_033481202.1;Parent=rna-XM_033481202.1
NW_022890582.1	Gnomon	exon	1983552	1983941	.	+	.	ID=exon-XM_033481202.1-6;Dbxref=GeneID:117226632%2CGenbank:XM_033481202.1;Parent=rna-XM_033481202.1
NW_022890582.1	Gnomon	exon	1984099	1984411	.	+	.	ID=exon-XM_033481202.1-7;Dbxref=GeneID:117226632%2CGenbank:XM_033481202.1;Parent=rna-XM_033481202.1
NW_022890582.1	Gnomon	mRNA	1780120	1782451	.	+	.	Name=XM_033481036.1;ID=rna-XM_033481036.1;Dbxref=GeneID:117226569%2CGenbank:XM_033481036.1;Parent=gene-LOC117226569
NW_022890582.1	Gnomon	exon	1818190	1818353	.	+	.	ID=exon-XM_033481179.1-3;Dbxref=GeneID:117226615%2CGenbank:XM_033481179.1;Parent=rna-XM_033481179.1
NW_022890582.1	Gnomon	exon	1819905	1820170	.	+	.	ID=exon-XM_033481179.1-4;Dbxref=GeneID:117226615%2CGenbank:XM_033481179.1;Parent=rna-XM_033481179.1
NW_022890582.1	Gnomon	exon	1820244	1820370	.	+	.	ID=exon-XM_033481179.1-5;Dbxref=GeneID:117226615%2CGenbank:XM_033481179.1;Parent=rna-XM_033481179.1
NW_022890582.1	Gnomon	exon	1820462	1820651	.	+	.	ID=exon-XM_033481179.1-6;Dbxref=GeneID:117226615%2CGenbank:XM_033481179.1;Parent=rna-XM_033481179.1
NW_022890582.1	Gnomon	exon	1820736	1820980	.	+	.	ID=exon-XM_033481179.1-7;Dbxref=GeneID:117226615%2CGenbank:XM_033481179.1;Parent=rna-XM_033481179.1
NW_022890582.1	Gnomon	exon	1821060	1821152	.	+	.	ID=exon-XM_033481179.1-8;Dbxref=GeneID:117226615%2CGenbank:XM_033481179.1;Parent=rna-XM_033481179.1
NW_022890582.1	Gnomon	exon	1821226	1821391	.	+	.	ID=exon-XM_033481179.1-9;Dbxref=GeneID:117226615%2CGenbank:XM_033481179.1;Parent=rna-XM_033481179.1
NW_022890582.1	Gnomon	exon	1816891	1816995	.	+	.	ID=exon-XM_033481179.1-1;Dbxref=GeneID:117226615%2CGenbank:XM_033481179.1;Parent=rna-XM_033481179.1
NW_022890582.1	Gnomon	exon	1817582	1817918	.	+	.	ID=exon-XM_033481179.1-2;Dbxref=GeneID:117226615%2CGenbank:XM_033481179.1;Parent=rna-XM_033481179.1
NW_022890582.1	Gnomon	CDS	1631017	1631241	.	-	0	Name=XP_033336917.1;ID=cds-XP_033336917.1;Dbxref=GeneID:117226563%2CGenbank:XP_033336917.1;Parent=rna-XM_033481026.1
NW_022890582.1	Gnomon	CDS	1619352	1619507	.	-	0	Name=XP_033336917.1;ID=cds-XP_033336917.1;Dbxref=GeneID:117226563%2CGenbank:XP_033336917.1;Parent=rna-XM_033481026.1
NW_022890582.1	Gnomon	CDS	1618281	1618397	.	-	0	Name=XP_033336917.1;ID=cds-XP_033336917.1;Dbxref=GeneID:117226563%2CGenbank:XP_033336917.1;Parent=rna-XM_033481026.1
NW_022890582.1	Gnomon	CDS	1589470	1592355	.	-	0	Name=XP_033336917.1;ID=cds-XP_033336917.1;Dbxref=GeneID:117226563%2CGenbank:XP_033336917.1;Parent=rna-XM_033481026.1
NW_022890582.1	Gnomon	CDS	1586682	1586843	.	-	0	Name=XP_033336917.1;ID=cds-XP_033336917.1;Dbxref=GeneID:117226563%2CGenbank:XP_033336917.1;Parent=rna-XM_033481026.1
NW_022890582.1	Gnomon	CDS	1586143	1586208	.	-	0	Name=XP_033336917.1;ID=cds-XP_033336917.1;Dbxref=GeneID:117226563%2CGenbank:XP_033336917.1;Parent=rna-XM_033481026.1
NW_022890582.1	Gnomon	CDS	1586019	1586063	.	-	0	Name=XP_033336917.1;ID=cds-XP_033336917.1;Dbxref=GeneID:117226563%2CGenbank:XP_033336917.1;Parent=rna-XM_033481026.1
NW_022890582.1	Gnomon	exon	1350245	1350610	.	-	.	ID=exon-XR_004491796.1-2;Dbxref=GeneID:117226530%2CGenbank:XR_004491796.1;Parent=rna-XR_004491796.1
NW_022890582.1	Gnomon	exon	1349820	1350161	.	-	.	ID=exon-XR_004491796.1-3;Dbxref=GeneID:117226530%2CGenbank:XR_004491796.1;Parent=rna-XR_004491796.1
NW_022890582.1	Gnomon	exon	1350714	1352732	.	-	.	ID=exon-XR_004491796.1-1;Dbxref=GeneID:117226530%2CGenbank:XR_004491796.1;Parent=rna-XR_004491796.1
NW_022890582.1	Gnomon	exon	1344457	1349207	.	-	.	ID=exon-XR_004491796.1-6;Dbxref=GeneID:117226530%2CGenbank:XR_004491796.1;Parent=rna-XR_004491796.1
NW_022890582.1	Gnomon	exon	1343763	1344199	.	-	.	ID=exon-XR_004491796.1-7;Dbxref=GeneID:117226530%2CGenbank:XR_004491796.1;Parent=rna-XR_004491796.1
NW_022890582.1	Gnomon	exon	1349475	1349742	.	-	.	ID=exon-XR_004491796.1-4;Dbxref=GeneID:117226530%2CGenbank:XR_004491796.1;Parent=rna-XR_004491796.1
NW_022890582.1	Gnomon	exon	1349312	1349386	.	-	.	ID=exon-XR_004491796.1-5;Dbxref=GeneID:117226530%2CGenbank:XR_004491796.1;Parent=rna-XR_004491796.1
NW_022890582.1	Gnomon	exon	1343510	1343689	.	-	.	ID=exon-XR_004491796.1-8;Dbxref=GeneID:117226530%2CGenbank:XR_004491796.1;Parent=rna-XR_004491796.1
NW_022890582.1	Gnomon	exon	1342144	1342228	.	-	.	ID=exon-XR_004491796.1-9;Dbxref=GeneID:117226530%2CGenbank:XR_004491796.1;Parent=rna-XR_004491796.1
NW_022890582.1	Gnomon	exon	1445093	1445524	.	+	.	ID=exon-XM_033480921.1-1;Dbxref=GeneID:117226512%2CGenbank:XM_033480921.1;Parent=rna-XM_033480921.1
NW_022890582.1	Gnomon	exon	1446259	1446978	.	+	.	ID=exon-XM_033480921.1-2;Dbxref=GeneID:117226512%2CGenbank:XM_033480921.1;Parent=rna-XM_033480921.1
NW_022890582.1	Gnomon	exon	1483156	1483250	.	+	.	ID=exon-XM_033480921.1-3;Dbxref=GeneID:117226512%2CGenbank:XM_033480921.1;Parent=rna-XM_033480921.1
NW_022890582.1	Gnomon	exon	1493242	1493301	.	+	.	ID=exon-XM_033480921.1-4;Dbxref=GeneID:117226512%2CGenbank:XM_033480921.1;Parent=rna-XM_033480921.1
NW_022890582.1	Gnomon	exon	1504024	1504078	.	+	.	ID=exon-XM_033480921.1-5;Dbxref=GeneID:117226512%2CGenbank:XM_033480921.1;Parent=rna-XM_033480921.1
NW_022890582.1	Gnomon	exon	1504822	1504960	.	+	.	ID=exon-XM_033480921.1-6;Dbxref=GeneID:117226512%2CGenbank:XM_033480921.1;Parent=rna-XM_033480921.1
NW_022890582.1	Gnomon	exon	1506846	1506948	.	+	.	ID=exon-XM_033480921.1-7;Dbxref=GeneID:117226512%2CGenbank:XM_033480921.1;Parent=rna-XM_033480921.1
NW_022890582.1	Gnomon	exon	1507606	1507784	.	+	.	ID=exon-XM_033480921.1-8;Dbxref=GeneID:117226512%2CGenbank:XM_033480921.1;Parent=rna-XM_033480921.1
NW_022890582.1	Gnomon	exon	1507984	1508106	.	+	.	ID=exon-XM_033480921.1-9;Dbxref=GeneID:117226512%2CGenbank:XM_033480921.1;Parent=rna-XM_033480921.1
NW_022890582.1	Gnomon	exon	1821226	1821391	.	+	.	ID=exon-XM_033481180.1-9;Dbxref=GeneID:117226615%2CGenbank:XM_033481180.1;Parent=rna-XM_033481180.1
NW_022890582.1	Gnomon	exon	1820736	1820980	.	+	.	ID=exon-XM_033481180.1-7;Dbxref=GeneID:117226615%2CGenbank:XM_033481180.1;Parent=rna-XM_033481180.1
NW_022890582.1	Gnomon	exon	1821060	1821152	.	+	.	ID=exon-XM_033481180.1-8;Dbxref=GeneID:117226615%2CGenbank:XM_033481180.1;Parent=rna-XM_033481180.1
NW_022890582.1	Gnomon	exon	1820244	1820370	.	+	.	ID=exon-XM_033481180.1-5;Dbxref=GeneID:117226615%2CGenbank:XM_033481180.1;Parent=rna-XM_033481180.1
NW_022890582.1	Gnomon	exon	1820462	1820651	.	+	.	ID=exon-XM_033481180.1-6;Dbxref=GeneID:117226615%2CGenbank:XM_033481180.1;Parent=rna-XM_033481180.1
NW_022890582.1	Gnomon	exon	1818190	1818353	.	+	.	ID=exon-XM_033481180.1-3;Dbxref=GeneID:117226615%2CGenbank:XM_033481180.1;Parent=rna-XM_033481180.1
NW_022890582.1	Gnomon	exon	1819905	1820170	.	+	.	ID=exon-XM_033481180.1-4;Dbxref=GeneID:117226615%2CGenbank:XM_033481180.1;Parent=rna-XM_033481180.1
NW_022890582.1	Gnomon	exon	1814758	1815166	.	+	.	ID=exon-XM_033481180.1-1;Dbxref=GeneID:117226615%2CGenbank:XM_033481180.1;Parent=rna-XM_033481180.1
NW_022890582.1	Gnomon	exon	1817579	1817918	.	+	.	ID=exon-XM_033481180.1-2;Dbxref=GeneID:117226615%2CGenbank:XM_033481180.1;Parent=rna-XM_033481180.1
NW_022890582.1	Gnomon	exon	1508789	1508872	.	+	.	ID=exon-XM_033480919.1-10;Dbxref=GeneID:117226512%2CGenbank:XM_033480919.1;Parent=rna-XM_033480919.1
NW_022890582.1	Gnomon	mRNA	1445099	1558389	.	+	.	Name=XM_033480937.1;ID=rna-XM_033480937.1;Dbxref=GeneID:117226512%2CGenbank:XM_033480937.1;Parent=gene-LOC117226512
NW_022890582.1	Gnomon	exon	1540626	1540682	.	+	.	ID=exon-XM_033480919.1-13;Dbxref=GeneID:117226512%2CGenbank:XM_033480919.1;Parent=rna-XM_033480919.1
NW_022890582.1	Gnomon	exon	1545121	1545285	.	+	.	ID=exon-XM_033480919.1-14;Dbxref=GeneID:117226512%2CGenbank:XM_033480919.1;Parent=rna-XM_033480919.1
NW_022890582.1	Gnomon	exon	1516565	1516625	.	+	.	ID=exon-XM_033480919.1-11;Dbxref=GeneID:117226512%2CGenbank:XM_033480919.1;Parent=rna-XM_033480919.1
NW_022890582.1	Gnomon	exon	1529981	1530064	.	+	.	ID=exon-XM_033480919.1-12;Dbxref=GeneID:117226512%2CGenbank:XM_033480919.1;Parent=rna-XM_033480919.1
NW_022890582.1	Gnomon	exon	1555615	1555732	.	+	.	ID=exon-XM_033480919.1-17;Dbxref=GeneID:117226512%2CGenbank:XM_033480919.1;Parent=rna-XM_033480919.1
NW_022890582.1	Gnomon	exon	1555870	1558389	.	+	.	ID=exon-XM_033480919.1-18;Dbxref=GeneID:117226512%2CGenbank:XM_033480919.1;Parent=rna-XM_033480919.1
NW_022890582.1	Gnomon	exon	1554321	1554396	.	+	.	ID=exon-XM_033480919.1-15;Dbxref=GeneID:117226512%2CGenbank:XM_033480919.1;Parent=rna-XM_033480919.1
NW_022890582.1	Gnomon	exon	1554680	1554774	.	+	.	ID=exon-XM_033480919.1-16;Dbxref=GeneID:117226512%2CGenbank:XM_033480919.1;Parent=rna-XM_033480919.1
NW_022890582.1	Gnomon	mRNA	1104100	1106992	.	-	.	Name=XM_033481131.1;ID=rna-XM_033481131.1;Dbxref=GeneID:117226597%2CGenbank:XM_033481131.1;Parent=gene-LOC117226597
NW_022890582.1	Gnomon	exon	454326	456977	.	+	.	ID=exon-XR_004491818.1-3;Dbxref=GeneID:117226582%2CGenbank:XR_004491818.1;Parent=rna-XR_004491818.1
NW_022890582.1	Gnomon	exon	457039	457826	.	+	.	ID=exon-XR_004491818.1-4;Dbxref=GeneID:117226582%2CGenbank:XR_004491818.1;Parent=rna-XR_004491818.1
NW_022890582.1	Gnomon	exon	444457	447859	.	+	.	ID=exon-XR_004491818.1-1;Dbxref=GeneID:117226582%2CGenbank:XR_004491818.1;Parent=rna-XR_004491818.1
NW_022890582.1	Gnomon	exon	451575	454260	.	+	.	ID=exon-XR_004491818.1-2;Dbxref=GeneID:117226582%2CGenbank:XR_004491818.1;Parent=rna-XR_004491818.1
NW_022890582.1	Gnomon	exon	459292	459493	.	+	.	ID=exon-XR_004491818.1-7;Dbxref=GeneID:117226582%2CGenbank:XR_004491818.1;Parent=rna-XR_004491818.1
NW_022890582.1	Gnomon	exon	457942	458126	.	+	.	ID=exon-XR_004491818.1-5;Dbxref=GeneID:117226582%2CGenbank:XR_004491818.1;Parent=rna-XR_004491818.1
NW_022890582.1	Gnomon	exon	458633	459047	.	+	.	ID=exon-XR_004491818.1-6;Dbxref=GeneID:117226582%2CGenbank:XR_004491818.1;Parent=rna-XR_004491818.1
NW_022890582.1	Gnomon	CDS	1749951	1750088	.	+	0	Name=XP_033336918.1;ID=cds-XP_033336918.1;Dbxref=GeneID:117226566%2CGenbank:XP_033336918.1;Parent=rna-XM_033481027.1
NW_022890582.1	Gnomon	CDS	1754533	1754746	.	+	0	Name=XP_033336918.1;ID=cds-XP_033336918.1;Dbxref=GeneID:117226566%2CGenbank:XP_033336918.1;Parent=rna-XM_033481027.1
NW_022890582.1	Gnomon	CDS	1755027	1755129	.	+	0	Name=XP_033336918.1;ID=cds-XP_033336918.1;Dbxref=GeneID:117226566%2CGenbank:XP_033336918.1;Parent=rna-XM_033481027.1
NW_022890582.1	Gnomon	CDS	1755636	1756452	.	+	0	Name=XP_033336918.1;ID=cds-XP_033336918.1;Dbxref=GeneID:117226566%2CGenbank:XP_033336918.1;Parent=rna-XM_033481027.1
NW_022890582.1	Gnomon	CDS	1756801	1757240	.	+	0	Name=XP_033336918.1;ID=cds-XP_033336918.1;Dbxref=GeneID:117226566%2CGenbank:XP_033336918.1;Parent=rna-XM_033481027.1
NW_022890582.1	Gnomon	CDS	1757307	1757416	.	+	0	Name=XP_033336918.1;ID=cds-XP_033336918.1;Dbxref=GeneID:117226566%2CGenbank:XP_033336918.1;Parent=rna-XM_033481027.1
NW_022890582.1	Gnomon	CDS	1764816	1764941	.	+	0	Name=XP_033336918.1;ID=cds-XP_033336918.1;Dbxref=GeneID:117226566%2CGenbank:XP_033336918.1;Parent=rna-XM_033481027.1
NW_022890582.1	Gnomon	CDS	1767315	1767404	.	+	0	Name=XP_033336918.1;ID=cds-XP_033336918.1;Dbxref=GeneID:117226566%2CGenbank:XP_033336918.1;Parent=rna-XM_033481027.1
NW_022890582.1	Gnomon	CDS	1773064	1773221	.	+	0	Name=XP_033336918.1;ID=cds-XP_033336918.1;Dbxref=GeneID:117226566%2CGenbank:XP_033336918.1;Parent=rna-XM_033481027.1
NW_022890582.1	Gnomon	CDS	1773632	1773806	.	+	0	Name=XP_033336918.1;ID=cds-XP_033336918.1;Dbxref=GeneID:117226566%2CGenbank:XP_033336918.1;Parent=rna-XM_033481027.1
NW_022890582.1	Gnomon	CDS	1774794	1775971	.	+	0	Name=XP_033336918.1;ID=cds-XP_033336918.1;Dbxref=GeneID:117226566%2CGenbank:XP_033336918.1;Parent=rna-XM_033481027.1
NW_022890582.1	Gnomon	CDS	1155534	1155589	.	-	0	Name=XP_033336762.1;ID=cds-XP_033336762.1;Dbxref=GeneID:117226497%2CGenbank:XP_033336762.1;Parent=rna-XM_033480871.1
NW_022890582.1	Gnomon	CDS	1155332	1155383	.	-	0	Name=XP_033336762.1;ID=cds-XP_033336762.1;Dbxref=GeneID:117226497%2CGenbank:XP_033336762.1;Parent=rna-XM_033480871.1
NW_022890582.1	Gnomon	CDS	1155194	1155240	.	-	0	Name=XP_033336762.1;ID=cds-XP_033336762.1;Dbxref=GeneID:117226497%2CGenbank:XP_033336762.1;Parent=rna-XM_033480871.1
NW_022890582.1	Gnomon	CDS	1155075	1155108	.	-	0	Name=XP_033336762.1;ID=cds-XP_033336762.1;Dbxref=GeneID:117226497%2CGenbank:XP_033336762.1;Parent=rna-XM_033480871.1
NW_022890582.1	Gnomon	CDS	1154780	1154886	.	-	0	Name=XP_033336762.1;ID=cds-XP_033336762.1;Dbxref=GeneID:117226497%2CGenbank:XP_033336762.1;Parent=rna-XM_033480871.1
NW_022890582.1	Gnomon	CDS	1154599	1154711	.	-	0	Name=XP_033336762.1;ID=cds-XP_033336762.1;Dbxref=GeneID:117226497%2CGenbank:XP_033336762.1;Parent=rna-XM_033480871.1
NW_022890582.1	Gnomon	CDS	1154266	1154528	.	-	0	Name=XP_033336762.1;ID=cds-XP_033336762.1;Dbxref=GeneID:117226497%2CGenbank:XP_033336762.1;Parent=rna-XM_033480871.1
NW_022890582.1	Gnomon	exon	444414	444635	.	-	.	ID=exon-XM_033481062.1-4;Dbxref=GeneID:117226579%2CGenbank:XM_033481062.1;Parent=rna-XM_033481062.1
NW_022890582.1	Gnomon	exon	443702	443861	.	-	.	ID=exon-XM_033481062.1-5;Dbxref=GeneID:117226579%2CGenbank:XM_033481062.1;Parent=rna-XM_033481062.1
NW_022890582.1	Gnomon	exon	454338	455046	.	-	.	ID=exon-XM_033481062.1-2;Dbxref=GeneID:117226579%2CGenbank:XM_033481062.1;Parent=rna-XM_033481062.1
NW_022890582.1	Gnomon	exon	444803	444950	.	-	.	ID=exon-XM_033481062.1-3;Dbxref=GeneID:117226579%2CGenbank:XM_033481062.1;Parent=rna-XM_033481062.1
NW_022890582.1	Gnomon	exon	441008	441095	.	-	.	ID=exon-XM_033481062.1-8;Dbxref=GeneID:117226579%2CGenbank:XM_033481062.1;Parent=rna-XM_033481062.1
NW_022890582.1	Gnomon	exon	443397	443509	.	-	.	ID=exon-XM_033481062.1-6;Dbxref=GeneID:117226579%2CGenbank:XM_033481062.1;Parent=rna-XM_033481062.1
NW_022890582.1	Gnomon	exon	441595	441868	.	-	.	ID=exon-XM_033481062.1-7;Dbxref=GeneID:117226579%2CGenbank:XM_033481062.1;Parent=rna-XM_033481062.1
NW_022890582.1	Gnomon	exon	458618	460228	.	-	.	ID=exon-XM_033481062.1-1;Dbxref=GeneID:117226579%2CGenbank:XM_033481062.1;Parent=rna-XM_033481062.1
NW_022890582.1	Gnomon	exon	1106296	1106581	.	-	.	ID=exon-XM_033481132.1-1;Dbxref=GeneID:117226597%2CGenbank:XM_033481132.1;Parent=rna-XM_033481132.1
NW_022890582.1	Gnomon	exon	1105143	1105271	.	-	.	ID=exon-XM_033481132.1-4;Dbxref=GeneID:117226597%2CGenbank:XM_033481132.1;Parent=rna-XM_033481132.1
NW_022890582.1	Gnomon	exon	1104882	1105073	.	-	.	ID=exon-XM_033481132.1-5;Dbxref=GeneID:117226597%2CGenbank:XM_033481132.1;Parent=rna-XM_033481132.1
NW_022890582.1	Gnomon	exon	1105638	1106202	.	-	.	ID=exon-XM_033481132.1-2;Dbxref=GeneID:117226597%2CGenbank:XM_033481132.1;Parent=rna-XM_033481132.1
NW_022890582.1	Gnomon	exon	1105349	1105542	.	-	.	ID=exon-XM_033481132.1-3;Dbxref=GeneID:117226597%2CGenbank:XM_033481132.1;Parent=rna-XM_033481132.1
NW_022890582.1	Gnomon	exon	1104569	1104814	.	-	.	ID=exon-XM_033481132.1-6;Dbxref=GeneID:117226597%2CGenbank:XM_033481132.1;Parent=rna-XM_033481132.1
NW_022890582.1	Gnomon	exon	1104100	1104498	.	-	.	ID=exon-XM_033481132.1-7;Dbxref=GeneID:117226597%2CGenbank:XM_033481132.1;Parent=rna-XM_033481132.1
NW_022890582.1	Gnomon	CDS	68866	68960	.	+	0	Name=XP_033337017.1;ID=cds-XP_033337017.1;Dbxref=GeneID:117226595%2CGenbank:XP_033337017.1;Parent=rna-XM_033481126.1
NW_022890582.1	Gnomon	CDS	143864	144033	.	+	0	Name=XP_033337017.1;ID=cds-XP_033337017.1;Dbxref=GeneID:117226595%2CGenbank:XP_033337017.1;Parent=rna-XM_033481126.1
NW_022890582.1	Gnomon	CDS	210235	210317	.	+	0	Name=XP_033337017.1;ID=cds-XP_033337017.1;Dbxref=GeneID:117226595%2CGenbank:XP_033337017.1;Parent=rna-XM_033481126.1
NW_022890582.1	Gnomon	CDS	233243	233291	.	+	0	Name=XP_033337017.1;ID=cds-XP_033337017.1;Dbxref=GeneID:117226595%2CGenbank:XP_033337017.1;Parent=rna-XM_033481126.1
NW_022890582.1	Gnomon	CDS	284553	284758	.	+	0	Name=XP_033337017.1;ID=cds-XP_033337017.1;Dbxref=GeneID:117226595%2CGenbank:XP_033337017.1;Parent=rna-XM_033481126.1
NW_022890582.1	Gnomon	CDS	288698	288826	.	+	0	Name=XP_033337017.1;ID=cds-XP_033337017.1;Dbxref=GeneID:117226595%2CGenbank:XP_033337017.1;Parent=rna-XM_033481126.1
NW_022890582.1	Gnomon	CDS	289308	289581	.	+	0	Name=XP_033337017.1;ID=cds-XP_033337017.1;Dbxref=GeneID:117226595%2CGenbank:XP_033337017.1;Parent=rna-XM_033481126.1
NW_022890582.1	Gnomon	CDS	291639	291731	.	+	0	Name=XP_033337017.1;ID=cds-XP_033337017.1;Dbxref=GeneID:117226595%2CGenbank:XP_033337017.1;Parent=rna-XM_033481126.1
NW_022890582.1	Gnomon	CDS	295935	296057	.	+	0	Name=XP_033337017.1;ID=cds-XP_033337017.1;Dbxref=GeneID:117226595%2CGenbank:XP_033337017.1;Parent=rna-XM_033481126.1
NW_022890582.1	Gnomon	CDS	297404	297634	.	+	0	Name=XP_033337017.1;ID=cds-XP_033337017.1;Dbxref=GeneID:117226595%2CGenbank:XP_033337017.1;Parent=rna-XM_033481126.1
NW_022890582.1	Gnomon	CDS	298362	298489	.	+	0	Name=XP_033337017.1;ID=cds-XP_033337017.1;Dbxref=GeneID:117226595%2CGenbank:XP_033337017.1;Parent=rna-XM_033481126.1
NW_022890582.1	Gnomon	mRNA	1445097	1558389	.	+	.	Name=XM_033480938.1;ID=rna-XM_033480938.1;Dbxref=GeneID:117226512%2CGenbank:XM_033480938.1;Parent=gene-LOC117226512
NW_022890582.1	Gnomon	mRNA	1027961	1102109	.	-	.	Name=XM_033481130.1;ID=rna-XM_033481130.1;Dbxref=GeneID:117226596%2CGenbank:XM_033481130.1;Parent=gene-LOC117226596
NW_022890582.1	Gnomon	exon	1854692	1854867	.	+	.	ID=exon-XR_004491828.1-15;Dbxref=GeneID:117226614%2CGenbank:XR_004491828.1;Parent=rna-XR_004491828.1
NW_022890582.1	Gnomon	exon	1854934	1855071	.	+	.	ID=exon-XR_004491828.1-16;Dbxref=GeneID:117226614%2CGenbank:XR_004491828.1;Parent=rna-XR_004491828.1
NW_022890582.1	Gnomon	exon	1853905	1853989	.	+	.	ID=exon-XR_004491828.1-13;Dbxref=GeneID:117226614%2CGenbank:XR_004491828.1;Parent=rna-XR_004491828.1
NW_022890582.1	Gnomon	exon	1854436	1854600	.	+	.	ID=exon-XR_004491828.1-14;Dbxref=GeneID:117226614%2CGenbank:XR_004491828.1;Parent=rna-XR_004491828.1
NW_022890582.1	Gnomon	exon	1855633	1856421	.	+	.	ID=exon-XR_004491828.1-19;Dbxref=GeneID:117226614%2CGenbank:XR_004491828.1;Parent=rna-XR_004491828.1
NW_022890582.1	Gnomon	exon	1855153	1855308	.	+	.	ID=exon-XR_004491828.1-17;Dbxref=GeneID:117226614%2CGenbank:XR_004491828.1;Parent=rna-XR_004491828.1
NW_022890582.1	Gnomon	exon	1855391	1855471	.	+	.	ID=exon-XR_004491828.1-18;Dbxref=GeneID:117226614%2CGenbank:XR_004491828.1;Parent=rna-XR_004491828.1
NW_022890582.1	Gnomon	CDS	1687395	1687542	.	+	0	Name=XP_033336915.1;ID=cds-XP_033336915.1;Dbxref=GeneID:117226561%2CGenbank:XP_033336915.1;Parent=rna-XM_033481024.1
NW_022890582.1	Gnomon	CDS	1687613	1687773	.	+	0	Name=XP_033336915.1;ID=cds-XP_033336915.1;Dbxref=GeneID:117226561%2CGenbank:XP_033336915.1;Parent=rna-XM_033481024.1
NW_022890582.1	Gnomon	CDS	1687839	1688174	.	+	0	Name=XP_033336915.1;ID=cds-XP_033336915.1;Dbxref=GeneID:117226561%2CGenbank:XP_033336915.1;Parent=rna-XM_033481024.1
NW_022890582.1	Gnomon	exon	1853281	1853496	.	+	.	ID=exon-XR_004491828.1-11;Dbxref=GeneID:117226614%2CGenbank:XR_004491828.1;Parent=rna-XR_004491828.1
NW_022890582.1	Gnomon	exon	1853571	1853816	.	+	.	ID=exon-XR_004491828.1-12;Dbxref=GeneID:117226614%2CGenbank:XR_004491828.1;Parent=rna-XR_004491828.1
NW_022890582.1	Gnomon	exon	1853100	1853210	.	+	.	ID=exon-XR_004491828.1-10;Dbxref=GeneID:117226614%2CGenbank:XR_004491828.1;Parent=rna-XR_004491828.1
NW_022890582.1	Gnomon	exon	1946025	1946268	.	-	.	ID=exon-XM_033481101.1-10;Dbxref=GeneID:117226592%2CGenbank:XM_033481101.1;Parent=rna-XM_033481101.1
NW_022890582.1	Gnomon	exon	1945623	1945931	.	-	.	ID=exon-XM_033481101.1-11;Dbxref=GeneID:117226592%2CGenbank:XM_033481101.1;Parent=rna-XM_033481101.1
NW_022890582.1	Gnomon	exon	1945327	1945558	.	-	.	ID=exon-XM_033481101.1-12;Dbxref=GeneID:117226592%2CGenbank:XM_033481101.1;Parent=rna-XM_033481101.1
NW_022890582.1	Gnomon	exon	1944983	1945249	.	-	.	ID=exon-XM_033481101.1-13;Dbxref=GeneID:117226592%2CGenbank:XM_033481101.1;Parent=rna-XM_033481101.1
NW_022890582.1	Gnomon	exon	1944570	1944748	.	-	.	ID=exon-XM_033481101.1-14;Dbxref=GeneID:117226592%2CGenbank:XM_033481101.1;Parent=rna-XM_033481101.1
NW_022890582.1	Gnomon	exon	1943021	1944256	.	-	.	ID=exon-XM_033481101.1-15;Dbxref=GeneID:117226592%2CGenbank:XM_033481101.1;Parent=rna-XM_033481101.1
NW_022890582.1	Gnomon	exon	1774794	1778277	.	+	.	ID=exon-XM_033481029.1-10;Dbxref=GeneID:117226566%2CGenbank:XM_033481029.1;Parent=rna-XM_033481029.1
NW_022890582.1	Gnomon	CDS	68866	68960	.	+	0	Name=XP_033337014.1;ID=cds-XP_033337014.1;Dbxref=GeneID:117226595%2CGenbank:XP_033337014.1;Parent=rna-XM_033481123.1
NW_022890582.1	Gnomon	CDS	143864	144033	.	+	0	Name=XP_033337014.1;ID=cds-XP_033337014.1;Dbxref=GeneID:117226595%2CGenbank:XP_033337014.1;Parent=rna-XM_033481123.1
NW_022890582.1	Gnomon	CDS	210235	210317	.	+	0	Name=XP_033337014.1;ID=cds-XP_033337014.1;Dbxref=GeneID:117226595%2CGenbank:XP_033337014.1;Parent=rna-XM_033481123.1
NW_022890582.1	Gnomon	CDS	233243	233291	.	+	0	Name=XP_033337014.1;ID=cds-XP_033337014.1;Dbxref=GeneID:117226595%2CGenbank:XP_033337014.1;Parent=rna-XM_033481123.1
NW_022890582.1	Gnomon	CDS	284553	284758	.	+	0	Name=XP_033337014.1;ID=cds-XP_033337014.1;Dbxref=GeneID:117226595%2CGenbank:XP_033337014.1;Parent=rna-XM_033481123.1
NW_022890582.1	Gnomon	CDS	288698	288826	.	+	0	Name=XP_033337014.1;ID=cds-XP_033337014.1;Dbxref=GeneID:117226595%2CGenbank:XP_033337014.1;Parent=rna-XM_033481123.1
NW_022890582.1	Gnomon	CDS	289308	289581	.	+	0	Name=XP_033337014.1;ID=cds-XP_033337014.1;Dbxref=GeneID:117226595%2CGenbank:XP_033337014.1;Parent=rna-XM_033481123.1
NW_022890582.1	Gnomon	CDS	291639	291731	.	+	0	Name=XP_033337014.1;ID=cds-XP_033337014.1;Dbxref=GeneID:117226595%2CGenbank:XP_033337014.1;Parent=rna-XM_033481123.1
NW_022890582.1	Gnomon	CDS	294134	294163	.	+	0	Name=XP_033337014.1;ID=cds-XP_033337014.1;Dbxref=GeneID:117226595%2CGenbank:XP_033337014.1;Parent=rna-XM_033481123.1
NW_022890582.1	Gnomon	CDS	295935	296057	.	+	0	Name=XP_033337014.1;ID=cds-XP_033337014.1;Dbxref=GeneID:117226595%2CGenbank:XP_033337014.1;Parent=rna-XM_033481123.1
NW_022890582.1	Gnomon	CDS	297404	297634	.	+	0	Name=XP_033337014.1;ID=cds-XP_033337014.1;Dbxref=GeneID:117226595%2CGenbank:XP_033337014.1;Parent=rna-XM_033481123.1
NW_022890582.1	Gnomon	CDS	298362	298489	.	+	0	Name=XP_033337014.1;ID=cds-XP_033337014.1;Dbxref=GeneID:117226595%2CGenbank:XP_033337014.1;Parent=rna-XM_033481123.1
NW_022890582.1	Gnomon	exon	1862972	1863397	.	+	.	ID=exon-XR_004491828.1-26;Dbxref=GeneID:117226614%2CGenbank:XR_004491828.1;Parent=rna-XR_004491828.1
NW_022890582.1	Gnomon	exon	1863842	1863953	.	+	.	ID=exon-XR_004491828.1-27;Dbxref=GeneID:117226614%2CGenbank:XR_004491828.1;Parent=rna-XR_004491828.1
NW_022890582.1	Gnomon	exon	1858721	1859104	.	+	.	ID=exon-XR_004491828.1-24;Dbxref=GeneID:117226614%2CGenbank:XR_004491828.1;Parent=rna-XR_004491828.1
NW_022890582.1	Gnomon	exon	1859181	1859333	.	+	.	ID=exon-XR_004491828.1-25;Dbxref=GeneID:117226614%2CGenbank:XR_004491828.1;Parent=rna-XR_004491828.1
NW_022890582.1	Gnomon	exon	1864032	1864088	.	+	.	ID=exon-XR_004491828.1-28;Dbxref=GeneID:117226614%2CGenbank:XR_004491828.1;Parent=rna-XR_004491828.1
NW_022890582.1	Gnomon	exon	1864166	1864283	.	+	.	ID=exon-XR_004491828.1-29;Dbxref=GeneID:117226614%2CGenbank:XR_004491828.1;Parent=rna-XR_004491828.1
NW_022890582.1	Gnomon	mRNA	1778479	1782451	.	+	.	Name=XM_033481038.1;ID=rna-XM_033481038.1;Dbxref=GeneID:117226569%2CGenbank:XM_033481038.1;Parent=gene-LOC117226569
NW_022890582.1	Gnomon	exon	1858128	1858157	.	+	.	ID=exon-XR_004491828.1-22;Dbxref=GeneID:117226614%2CGenbank:XR_004491828.1;Parent=rna-XR_004491828.1
NW_022890582.1	Gnomon	exon	1858497	1858655	.	+	.	ID=exon-XR_004491828.1-23;Dbxref=GeneID:117226614%2CGenbank:XR_004491828.1;Parent=rna-XR_004491828.1
NW_022890582.1	Gnomon	exon	1857342	1857449	.	+	.	ID=exon-XR_004491828.1-20;Dbxref=GeneID:117226614%2CGenbank:XR_004491828.1;Parent=rna-XR_004491828.1
NW_022890582.1	Gnomon	exon	1857522	1857701	.	+	.	ID=exon-XR_004491828.1-21;Dbxref=GeneID:117226614%2CGenbank:XR_004491828.1;Parent=rna-XR_004491828.1
NW_022890582.1	Gnomon	exon	1867642	1867734	.	+	.	ID=exon-XR_004491828.1-30;Dbxref=GeneID:117226614%2CGenbank:XR_004491828.1;Parent=rna-XR_004491828.1
NW_022890582.1	Gnomon	exon	1868046	1868137	.	+	.	ID=exon-XR_004491828.1-31;Dbxref=GeneID:117226614%2CGenbank:XR_004491828.1;Parent=rna-XR_004491828.1
NW_022890582.1	Gnomon	exon	1872546	1872741	.	-	.	ID=exon-XM_033481014.1-1;Dbxref=GeneID:117226554%2CGenbank:XM_033481014.1;Parent=rna-XM_033481014.1
NW_022890582.1	Gnomon	exon	1872312	1872467	.	-	.	ID=exon-XM_033481014.1-2;Dbxref=GeneID:117226554%2CGenbank:XM_033481014.1;Parent=rna-XM_033481014.1
NW_022890582.1	Gnomon	exon	1871614	1871811	.	-	.	ID=exon-XM_033481014.1-5;Dbxref=GeneID:117226554%2CGenbank:XM_033481014.1;Parent=rna-XM_033481014.1
NW_022890582.1	Gnomon	exon	1870670	1871554	.	-	.	ID=exon-XM_033481014.1-6;Dbxref=GeneID:117226554%2CGenbank:XM_033481014.1;Parent=rna-XM_033481014.1
NW_022890582.1	Gnomon	exon	1872103	1872235	.	-	.	ID=exon-XM_033481014.1-3;Dbxref=GeneID:117226554%2CGenbank:XM_033481014.1;Parent=rna-XM_033481014.1
NW_022890582.1	Gnomon	exon	1871868	1872013	.	-	.	ID=exon-XM_033481014.1-4;Dbxref=GeneID:117226554%2CGenbank:XM_033481014.1;Parent=rna-XM_033481014.1
NW_022890582.1	Gnomon	exon	396835	397034	.	-	.	ID=exon-XM_033480992.1-3;Dbxref=GeneID:117226536%2CGenbank:XM_033480992.1;Parent=rna-XM_033480992.1
NW_022890582.1	Gnomon	exon	396287	396757	.	-	.	ID=exon-XM_033480992.1-4;Dbxref=GeneID:117226536%2CGenbank:XM_033480992.1;Parent=rna-XM_033480992.1
NW_022890582.1	Gnomon	exon	396046	396215	.	-	.	ID=exon-XM_033480992.1-5;Dbxref=GeneID:117226536%2CGenbank:XM_033480992.1;Parent=rna-XM_033480992.1
NW_022890582.1	Gnomon	exon	395411	395760	.	-	.	ID=exon-XM_033480992.1-6;Dbxref=GeneID:117226536%2CGenbank:XM_033480992.1;Parent=rna-XM_033480992.1
NW_022890582.1	Gnomon	exon	395045	395338	.	-	.	ID=exon-XM_033480992.1-7;Dbxref=GeneID:117226536%2CGenbank:XM_033480992.1;Parent=rna-XM_033480992.1
NW_022890582.1	Gnomon	exon	1445098	1445524	.	+	.	ID=exon-XM_033480945.1-1;Dbxref=GeneID:117226512%2CGenbank:XM_033480945.1;Parent=rna-XM_033480945.1
NW_022890582.1	Gnomon	exon	394735	394952	.	-	.	ID=exon-XM_033480992.1-8;Dbxref=GeneID:117226536%2CGenbank:XM_033480992.1;Parent=rna-XM_033480992.1
NW_022890582.1	Gnomon	exon	1446259	1446978	.	+	.	ID=exon-XM_033480945.1-2;Dbxref=GeneID:117226512%2CGenbank:XM_033480945.1;Parent=rna-XM_033480945.1
NW_022890582.1	Gnomon	exon	394543	394663	.	-	.	ID=exon-XM_033480992.1-9;Dbxref=GeneID:117226536%2CGenbank:XM_033480992.1;Parent=rna-XM_033480992.1
NW_022890582.1	Gnomon	exon	1504024	1504078	.	+	.	ID=exon-XM_033480945.1-5;Dbxref=GeneID:117226512%2CGenbank:XM_033480945.1;Parent=rna-XM_033480945.1
NW_022890582.1	Gnomon	exon	1504822	1504960	.	+	.	ID=exon-XM_033480945.1-6;Dbxref=GeneID:117226512%2CGenbank:XM_033480945.1;Parent=rna-XM_033480945.1
NW_022890582.1	Gnomon	exon	1483156	1483250	.	+	.	ID=exon-XM_033480945.1-3;Dbxref=GeneID:117226512%2CGenbank:XM_033480945.1;Parent=rna-XM_033480945.1
NW_022890582.1	Gnomon	exon	1493242	1493301	.	+	.	ID=exon-XM_033480945.1-4;Dbxref=GeneID:117226512%2CGenbank:XM_033480945.1;Parent=rna-XM_033480945.1
NW_022890582.1	Gnomon	exon	1507984	1508106	.	+	.	ID=exon-XM_033480945.1-9;Dbxref=GeneID:117226512%2CGenbank:XM_033480945.1;Parent=rna-XM_033480945.1
NW_022890582.1	Gnomon	exon	1506846	1506948	.	+	.	ID=exon-XM_033480945.1-7;Dbxref=GeneID:117226512%2CGenbank:XM_033480945.1;Parent=rna-XM_033480945.1
NW_022890582.1	Gnomon	exon	1507606	1507784	.	+	.	ID=exon-XM_033480945.1-8;Dbxref=GeneID:117226512%2CGenbank:XM_033480945.1;Parent=rna-XM_033480945.1
NW_022890582.1	Gnomon	exon	397373	397383	.	-	.	ID=exon-XM_033480992.1-1;Dbxref=GeneID:117226536%2CGenbank:XM_033480992.1;Parent=rna-XM_033480992.1
NW_022890582.1	Gnomon	exon	397095	397285	.	-	.	ID=exon-XM_033480992.1-2;Dbxref=GeneID:117226536%2CGenbank:XM_033480992.1;Parent=rna-XM_033480992.1
NW_022890582.1	Gnomon	mRNA	1107104	1109661	.	-	.	Name=XM_033481133.1;ID=rna-XM_033481133.1;Dbxref=GeneID:117226598%2CGenbank:XM_033481133.1;Parent=gene-LOC117226598
NW_022890582.1	Gnomon	exon	1160041	1160295	.	+	.	ID=exon-XM_033480875.1-1;Dbxref=GeneID:117226498%2CGenbank:XM_033480875.1;Parent=rna-XM_033480875.1
NW_022890582.1	Gnomon	exon	1160367	1160463	.	+	.	ID=exon-XM_033480875.1-2;Dbxref=GeneID:117226498%2CGenbank:XM_033480875.1;Parent=rna-XM_033480875.1
NW_022890582.1	Gnomon	exon	1160620	1162200	.	+	.	ID=exon-XM_033480875.1-3;Dbxref=GeneID:117226498%2CGenbank:XM_033480875.1;Parent=rna-XM_033480875.1
NW_022890582.1	Gnomon	mRNA	1445097	1558389	.	+	.	Name=XM_033480939.1;ID=rna-XM_033480939.1;Dbxref=GeneID:117226512%2CGenbank:XM_033480939.1;Parent=gene-LOC117226512
NW_022890582.1	Gnomon	CDS	68866	68960	.	+	0	Name=XP_033337015.1;ID=cds-XP_033337015.1;Dbxref=GeneID:117226595%2CGenbank:XP_033337015.1;Parent=rna-XM_033481124.1
NW_022890582.1	Gnomon	CDS	143864	144033	.	+	0	Name=XP_033337015.1;ID=cds-XP_033337015.1;Dbxref=GeneID:117226595%2CGenbank:XP_033337015.1;Parent=rna-XM_033481124.1
NW_022890582.1	Gnomon	CDS	210235	210317	.	+	0	Name=XP_033337015.1;ID=cds-XP_033337015.1;Dbxref=GeneID:117226595%2CGenbank:XP_033337015.1;Parent=rna-XM_033481124.1
NW_022890582.1	Gnomon	CDS	233243	233291	.	+	0	Name=XP_033337015.1;ID=cds-XP_033337015.1;Dbxref=GeneID:117226595%2CGenbank:XP_033337015.1;Parent=rna-XM_033481124.1
NW_022890582.1	Gnomon	CDS	284553	284758	.	+	0	Name=XP_033337015.1;ID=cds-XP_033337015.1;Dbxref=GeneID:117226595%2CGenbank:XP_033337015.1;Parent=rna-XM_033481124.1
NW_022890582.1	Gnomon	CDS	288698	288826	.	+	0	Name=XP_033337015.1;ID=cds-XP_033337015.1;Dbxref=GeneID:117226595%2CGenbank:XP_033337015.1;Parent=rna-XM_033481124.1
NW_022890582.1	Gnomon	CDS	289308	289572	.	+	0	Name=XP_033337015.1;ID=cds-XP_033337015.1;Dbxref=GeneID:117226595%2CGenbank:XP_033337015.1;Parent=rna-XM_033481124.1
NW_022890582.1	Gnomon	CDS	291639	291731	.	+	0	Name=XP_033337015.1;ID=cds-XP_033337015.1;Dbxref=GeneID:117226595%2CGenbank:XP_033337015.1;Parent=rna-XM_033481124.1
NW_022890582.1	Gnomon	CDS	294134	294163	.	+	0	Name=XP_033337015.1;ID=cds-XP_033337015.1;Dbxref=GeneID:117226595%2CGenbank:XP_033337015.1;Parent=rna-XM_033481124.1
NW_022890582.1	Gnomon	CDS	295935	296057	.	+	0	Name=XP_033337015.1;ID=cds-XP_033337015.1;Dbxref=GeneID:117226595%2CGenbank:XP_033337015.1;Parent=rna-XM_033481124.1
NW_022890582.1	Gnomon	CDS	297404	297634	.	+	0	Name=XP_033337015.1;ID=cds-XP_033337015.1;Dbxref=GeneID:117226595%2CGenbank:XP_033337015.1;Parent=rna-XM_033481124.1
NW_022890582.1	Gnomon	CDS	298362	298489	.	+	0	Name=XP_033337015.1;ID=cds-XP_033337015.1;Dbxref=GeneID:117226595%2CGenbank:XP_033337015.1;Parent=rna-XM_033481124.1
NW_022890582.1	Gnomon	CDS	1582429	1582494	.	+	0	Name=XP_033336916.1;ID=cds-XP_033336916.1;Dbxref=GeneID:117226562%2CGenbank:XP_033336916.1;Parent=rna-XM_033481025.1
NW_022890582.1	Gnomon	CDS	1582578	1582739	.	+	0	Name=XP_033336916.1;ID=cds-XP_033336916.1;Dbxref=GeneID:117226562%2CGenbank:XP_033336916.1;Parent=rna-XM_033481025.1
NW_022890582.1	Gnomon	CDS	1582803	1582955	.	+	0	Name=XP_033336916.1;ID=cds-XP_033336916.1;Dbxref=GeneID:117226562%2CGenbank:XP_033336916.1;Parent=rna-XM_033481025.1
NW_022890582.1	Gnomon	CDS	1583030	1583188	.	+	0	Name=XP_033336916.1;ID=cds-XP_033336916.1;Dbxref=GeneID:117226562%2CGenbank:XP_033336916.1;Parent=rna-XM_033481025.1
NW_022890582.1	Gnomon	CDS	1147691	1147727	.	+	0	Name=XP_033336760.1;ID=cds-XP_033336760.1;Dbxref=GeneID:117226496%2CGenbank:XP_033336760.1;Parent=rna-XM_033480869.1
NW_022890582.1	Gnomon	CDS	1148099	1148304	.	+	0	Name=XP_033336760.1;ID=cds-XP_033336760.1;Dbxref=GeneID:117226496%2CGenbank:XP_033336760.1;Parent=rna-XM_033480869.1
NW_022890582.1	Gnomon	CDS	1148379	1148569	.	+	0	Name=XP_033336760.1;ID=cds-XP_033336760.1;Dbxref=GeneID:117226496%2CGenbank:XP_033336760.1;Parent=rna-XM_033480869.1
NW_022890582.1	Gnomon	CDS	1148644	1148761	.	+	0	Name=XP_033336760.1;ID=cds-XP_033336760.1;Dbxref=GeneID:117226496%2CGenbank:XP_033336760.1;Parent=rna-XM_033480869.1
NW_022890582.1	Gnomon	CDS	1148831	1149079	.	+	0	Name=XP_033336760.1;ID=cds-XP_033336760.1;Dbxref=GeneID:117226496%2CGenbank:XP_033336760.1;Parent=rna-XM_033480869.1
NW_022890582.1	Gnomon	exon	393972	394469	.	-	.	ID=exon-XM_033480994.1-10;Dbxref=GeneID:117226536%2CGenbank:XM_033480994.1;Parent=rna-XM_033480994.1
NW_022890582.1	Gnomon	mRNA	317819	320997	.	-	.	Name=XM_033481039.1;ID=rna-XM_033481039.1;Dbxref=GeneID:117226570%2CGenbank:XM_033481039.1;Parent=gene-LOC117226570
NW_022890582.1	Gnomon	exon	463476	464372	.	-	.	ID=exon-XM_033481056.1-10;Dbxref=GeneID:117226578%2CGenbank:XM_033481056.1;Parent=rna-XM_033481056.1
NW_022890582.1	Gnomon	exon	1399778	1399885	.	-	.	ID=exon-XM_033480968.1-1;Dbxref=GeneID:117226519%2CGenbank:XM_033480968.1;Parent=rna-XM_033480968.1
NW_022890582.1	Gnomon	exon	1397588	1397636	.	-	.	ID=exon-XM_033480968.1-8;Dbxref=GeneID:117226519%2CGenbank:XM_033480968.1;Parent=rna-XM_033480968.1
NW_022890582.1	Gnomon	exon	1397393	1397507	.	-	.	ID=exon-XM_033480968.1-9;Dbxref=GeneID:117226519%2CGenbank:XM_033480968.1;Parent=rna-XM_033480968.1
NW_022890582.1	Gnomon	exon	1398178	1398360	.	-	.	ID=exon-XM_033480968.1-6;Dbxref=GeneID:117226519%2CGenbank:XM_033480968.1;Parent=rna-XM_033480968.1
NW_022890582.1	Gnomon	exon	1397711	1398044	.	-	.	ID=exon-XM_033480968.1-7;Dbxref=GeneID:117226519%2CGenbank:XM_033480968.1;Parent=rna-XM_033480968.1
NW_022890582.1	Gnomon	exon	1398733	1398840	.	-	.	ID=exon-XM_033480968.1-4;Dbxref=GeneID:117226519%2CGenbank:XM_033480968.1;Parent=rna-XM_033480968.1
NW_022890582.1	Gnomon	exon	1398435	1398657	.	-	.	ID=exon-XM_033480968.1-5;Dbxref=GeneID:117226519%2CGenbank:XM_033480968.1;Parent=rna-XM_033480968.1
NW_022890582.1	Gnomon	exon	1399433	1399561	.	-	.	ID=exon-XM_033480968.1-2;Dbxref=GeneID:117226519%2CGenbank:XM_033480968.1;Parent=rna-XM_033480968.1
NW_022890582.1	Gnomon	exon	1398915	1399096	.	-	.	ID=exon-XM_033480968.1-3;Dbxref=GeneID:117226519%2CGenbank:XM_033480968.1;Parent=rna-XM_033480968.1
NW_022890582.1	Gnomon	exon	1339270	1339421	.	+	.	ID=exon-XM_033480898.1-8;Dbxref=GeneID:117226508%2CGenbank:XM_033480898.1;Parent=rna-XM_033480898.1
NW_022890582.1	Gnomon	exon	1339494	1339621	.	+	.	ID=exon-XM_033480898.1-9;Dbxref=GeneID:117226508%2CGenbank:XM_033480898.1;Parent=rna-XM_033480898.1
NW_022890582.1	Gnomon	exon	1338848	1339030	.	+	.	ID=exon-XM_033480898.1-6;Dbxref=GeneID:117226508%2CGenbank:XM_033480898.1;Parent=rna-XM_033480898.1
NW_022890582.1	Gnomon	exon	1339110	1339204	.	+	.	ID=exon-XM_033480898.1-7;Dbxref=GeneID:117226508%2CGenbank:XM_033480898.1;Parent=rna-XM_033480898.1
NW_022890582.1	Gnomon	exon	1338487	1338568	.	+	.	ID=exon-XM_033480898.1-4;Dbxref=GeneID:117226508%2CGenbank:XM_033480898.1;Parent=rna-XM_033480898.1
NW_022890582.1	Gnomon	exon	1338633	1338773	.	+	.	ID=exon-XM_033480898.1-5;Dbxref=GeneID:117226508%2CGenbank:XM_033480898.1;Parent=rna-XM_033480898.1
NW_022890582.1	Gnomon	exon	1337903	1338097	.	+	.	ID=exon-XM_033480898.1-2;Dbxref=GeneID:117226508%2CGenbank:XM_033480898.1;Parent=rna-XM_033480898.1
NW_022890582.1	Gnomon	exon	1338251	1338412	.	+	.	ID=exon-XM_033480898.1-3;Dbxref=GeneID:117226508%2CGenbank:XM_033480898.1;Parent=rna-XM_033480898.1
NW_022890582.1	Gnomon	exon	1334870	1335384	.	+	.	ID=exon-XM_033480898.1-1;Dbxref=GeneID:117226508%2CGenbank:XM_033480898.1;Parent=rna-XM_033480898.1
NW_022890582.1	Gnomon	mRNA	1104100	1106581	.	-	.	Name=XM_033481132.1;ID=rna-XM_033481132.1;Dbxref=GeneID:117226597%2CGenbank:XM_033481132.1;Parent=gene-LOC117226597
NW_022890582.1	Gnomon	mRNA	1755191	1778277	.	+	.	Name=XM_033481032.1;ID=rna-XM_033481032.1;Dbxref=GeneID:117226566%2CGenbank:XM_033481032.1;Parent=gene-LOC117226566
NW_022890582.1	Gnomon	mRNA	1445097	1558389	.	+	.	Name=XM_033480933.1;ID=rna-XM_033480933.1;Dbxref=GeneID:117226512%2CGenbank:XM_033480933.1;Parent=gene-LOC117226512
NW_022890582.1	Gnomon	CDS	1160094	1160295	.	+	0	Name=XP_033336765.1;ID=cds-XP_033336765.1;Dbxref=GeneID:117226498%2CGenbank:XP_033336765.1;Parent=rna-XM_033480874.1
NW_022890582.1	Gnomon	CDS	1160367	1160463	.	+	0	Name=XP_033336765.1;ID=cds-XP_033336765.1;Dbxref=GeneID:117226498%2CGenbank:XP_033336765.1;Parent=rna-XM_033480874.1
NW_022890582.1	Gnomon	CDS	1161228	1161299	.	+	0	Name=XP_033336765.1;ID=cds-XP_033336765.1;Dbxref=GeneID:117226498%2CGenbank:XP_033336765.1;Parent=rna-XM_033480874.1
NW_022890582.1	Gnomon	CDS	1161440	1161533	.	+	0	Name=XP_033336765.1;ID=cds-XP_033336765.1;Dbxref=GeneID:117226498%2CGenbank:XP_033336765.1;Parent=rna-XM_033480874.1
NW_022890582.1	Gnomon	exon	298362	298512	.	+	.	ID=exon-XM_033481127.1-11;Dbxref=GeneID:117226595%2CGenbank:XM_033481127.1;Parent=rna-XM_033481127.1
NW_022890582.1	Gnomon	exon	301303	305754	.	+	.	ID=exon-XM_033481127.1-12;Dbxref=GeneID:117226595%2CGenbank:XM_033481127.1;Parent=rna-XM_033481127.1
NW_022890582.1	Gnomon	exon	297404	297634	.	+	.	ID=exon-XM_033481127.1-10;Dbxref=GeneID:117226595%2CGenbank:XM_033481127.1;Parent=rna-XM_033481127.1
NW_022890582.1	Gnomon	lnc_RNA	460421	461279	.	+	.	Name=XR_004491820.1;ID=rna-XR_004491820.1;Dbxref=GeneID:117226583%2CGenbank:XR_004491820.1;Parent=gene-LOC117226583
NW_022890582.1	Gnomon	CDS	1160094	1160295	.	+	0	Name=XP_033336766.1;ID=cds-XP_033336766.1;Dbxref=GeneID:117226498%2CGenbank:XP_033336766.1;Parent=rna-XM_033480875.1
NW_022890582.1	Gnomon	CDS	1160367	1160463	.	+	0	Name=XP_033336766.1;ID=cds-XP_033336766.1;Dbxref=GeneID:117226498%2CGenbank:XP_033336766.1;Parent=rna-XM_033480875.1
NW_022890582.1	Gnomon	CDS	1160620	1160644	.	+	0	Name=XP_033336766.1;ID=cds-XP_033336766.1;Dbxref=GeneID:117226498%2CGenbank:XP_033336766.1;Parent=rna-XM_033480875.1
NW_022890582.1	Gnomon	mRNA	1816891	1823268	.	+	.	Name=XM_033481179.1;ID=rna-XM_033481179.1;Dbxref=GeneID:117226615%2CGenbank:XM_033481179.1;Parent=gene-LOC117226615
NW_022890582.1	Gnomon	mRNA	1741553	1778277	.	+	.	Name=XM_033481031.1;ID=rna-XM_033481031.1;Dbxref=GeneID:117226566%2CGenbank:XM_033481031.1;Parent=gene-LOC117226566
NW_022890582.1	Gnomon	exon	1339494	1339621	.	+	.	ID=exon-XM_033480899.1-9;Dbxref=GeneID:117226508%2CGenbank:XM_033480899.1;Parent=rna-XM_033480899.1
NW_022890582.1	Gnomon	exon	1338633	1338773	.	+	.	ID=exon-XM_033480899.1-5;Dbxref=GeneID:117226508%2CGenbank:XM_033480899.1;Parent=rna-XM_033480899.1
NW_022890582.1	Gnomon	exon	1338848	1339030	.	+	.	ID=exon-XM_033480899.1-6;Dbxref=GeneID:117226508%2CGenbank:XM_033480899.1;Parent=rna-XM_033480899.1
NW_022890582.1	Gnomon	exon	1339110	1339204	.	+	.	ID=exon-XM_033480899.1-7;Dbxref=GeneID:117226508%2CGenbank:XM_033480899.1;Parent=rna-XM_033480899.1
NW_022890582.1	Gnomon	exon	1339270	1339421	.	+	.	ID=exon-XM_033480899.1-8;Dbxref=GeneID:117226508%2CGenbank:XM_033480899.1;Parent=rna-XM_033480899.1
NW_022890582.1	Gnomon	exon	1337140	1337472	.	+	.	ID=exon-XM_033480899.1-1;Dbxref=GeneID:117226508%2CGenbank:XM_033480899.1;Parent=rna-XM_033480899.1
NW_022890582.1	Gnomon	exon	1337903	1338097	.	+	.	ID=exon-XM_033480899.1-2;Dbxref=GeneID:117226508%2CGenbank:XM_033480899.1;Parent=rna-XM_033480899.1
NW_022890582.1	Gnomon	exon	1338251	1338412	.	+	.	ID=exon-XM_033480899.1-3;Dbxref=GeneID:117226508%2CGenbank:XM_033480899.1;Parent=rna-XM_033480899.1
NW_022890582.1	Gnomon	exon	1338487	1338568	.	+	.	ID=exon-XM_033480899.1-4;Dbxref=GeneID:117226508%2CGenbank:XM_033480899.1;Parent=rna-XM_033480899.1
NW_022890582.1	Gnomon	mRNA	1725876	1730098	.	+	.	Name=XM_033481033.1;ID=rna-XM_033481033.1;Dbxref=GeneID:117226568%2CGenbank:XM_033481033.1;Parent=gene-LOC117226568
NW_022890582.1	Gnomon	mRNA	1445100	1558389	.	+	.	Name=XM_033480934.1;ID=rna-XM_033480934.1;Dbxref=GeneID:117226512%2CGenbank:XM_033480934.1;Parent=gene-LOC117226512
NW_022890582.1	Gnomon	exon	494469	494761	.	-	.	ID=exon-XM_033480852.1-6;Dbxref=GeneID:117226489%2CGenbank:XM_033480852.1;Parent=rna-XM_033480852.1
NW_022890582.1	Gnomon	exon	495257	495389	.	-	.	ID=exon-XM_033480852.1-4;Dbxref=GeneID:117226489%2CGenbank:XM_033480852.1;Parent=rna-XM_033480852.1
NW_022890582.1	Gnomon	exon	494830	494977	.	-	.	ID=exon-XM_033480852.1-5;Dbxref=GeneID:117226489%2CGenbank:XM_033480852.1;Parent=rna-XM_033480852.1
NW_022890582.1	Gnomon	exon	495788	496106	.	-	.	ID=exon-XM_033480852.1-2;Dbxref=GeneID:117226489%2CGenbank:XM_033480852.1;Parent=rna-XM_033480852.1
NW_022890582.1	Gnomon	exon	495559	495730	.	-	.	ID=exon-XM_033480852.1-3;Dbxref=GeneID:117226489%2CGenbank:XM_033480852.1;Parent=rna-XM_033480852.1
NW_022890582.1	Gnomon	exon	496738	496967	.	-	.	ID=exon-XM_033480852.1-1;Dbxref=GeneID:117226489%2CGenbank:XM_033480852.1;Parent=rna-XM_033480852.1
NW_022890582.1	Gnomon	exon	1508789	1508872	.	+	.	ID=exon-XM_033480936.1-10;Dbxref=GeneID:117226512%2CGenbank:XM_033480936.1;Parent=rna-XM_033480936.1
NW_022890582.1	Gnomon	exon	1516565	1516625	.	+	.	ID=exon-XM_033480936.1-11;Dbxref=GeneID:117226512%2CGenbank:XM_033480936.1;Parent=rna-XM_033480936.1
NW_022890582.1	Gnomon	exon	1529981	1530064	.	+	.	ID=exon-XM_033480936.1-12;Dbxref=GeneID:117226512%2CGenbank:XM_033480936.1;Parent=rna-XM_033480936.1
NW_022890582.1	Gnomon	exon	1552975	1553037	.	+	.	ID=exon-XM_033480936.1-13;Dbxref=GeneID:117226512%2CGenbank:XM_033480936.1;Parent=rna-XM_033480936.1
NW_022890582.1	Gnomon	exon	1554321	1554396	.	+	.	ID=exon-XM_033480936.1-14;Dbxref=GeneID:117226512%2CGenbank:XM_033480936.1;Parent=rna-XM_033480936.1
NW_022890582.1	Gnomon	exon	1554680	1554774	.	+	.	ID=exon-XM_033480936.1-15;Dbxref=GeneID:117226512%2CGenbank:XM_033480936.1;Parent=rna-XM_033480936.1
NW_022890582.1	Gnomon	exon	1555615	1555732	.	+	.	ID=exon-XM_033480936.1-16;Dbxref=GeneID:117226512%2CGenbank:XM_033480936.1;Parent=rna-XM_033480936.1
NW_022890582.1	Gnomon	exon	1555870	1558389	.	+	.	ID=exon-XM_033480936.1-17;Dbxref=GeneID:117226512%2CGenbank:XM_033480936.1;Parent=rna-XM_033480936.1
NW_022890582.1	Gnomon	CDS	1366591	1366639	.	-	0	Name=XP_033336860.1;ID=cds-XP_033336860.1;Dbxref=GeneID:117226521%2CGenbank:XP_033336860.1;Parent=rna-XM_033480969.1
NW_022890582.1	Gnomon	CDS	1365828	1366018	.	-	0	Name=XP_033336860.1;ID=cds-XP_033336860.1;Dbxref=GeneID:117226521%2CGenbank:XP_033336860.1;Parent=rna-XM_033480969.1
NW_022890582.1	Gnomon	CDS	1365584	1365761	.	-	0	Name=XP_033336860.1;ID=cds-XP_033336860.1;Dbxref=GeneID:117226521%2CGenbank:XP_033336860.1;Parent=rna-XM_033480969.1
NW_022890582.1	Gnomon	CDS	1365231	1365385	.	-	0	Name=XP_033336860.1;ID=cds-XP_033336860.1;Dbxref=GeneID:117226521%2CGenbank:XP_033336860.1;Parent=rna-XM_033480969.1
NW_022890582.1	Gnomon	CDS	1364753	1365132	.	-	0	Name=XP_033336860.1;ID=cds-XP_033336860.1;Dbxref=GeneID:117226521%2CGenbank:XP_033336860.1;Parent=rna-XM_033480969.1
NW_022890582.1	Gnomon	CDS	1364490	1364676	.	-	0	Name=XP_033336860.1;ID=cds-XP_033336860.1;Dbxref=GeneID:117226521%2CGenbank:XP_033336860.1;Parent=rna-XM_033480969.1
NW_022890582.1	Gnomon	CDS	1364284	1364421	.	-	0	Name=XP_033336860.1;ID=cds-XP_033336860.1;Dbxref=GeneID:117226521%2CGenbank:XP_033336860.1;Parent=rna-XM_033480969.1
NW_022890582.1	Gnomon	CDS	1364069	1364200	.	-	0	Name=XP_033336860.1;ID=cds-XP_033336860.1;Dbxref=GeneID:117226521%2CGenbank:XP_033336860.1;Parent=rna-XM_033480969.1
NW_022890582.1	Gnomon	CDS	1363790	1363975	.	-	0	Name=XP_033336860.1;ID=cds-XP_033336860.1;Dbxref=GeneID:117226521%2CGenbank:XP_033336860.1;Parent=rna-XM_033480969.1
NW_022890582.1	Gnomon	lnc_RNA	862587	863379	.	-	.	Name=XR_004491821.1;ID=rna-XR_004491821.1;Dbxref=GeneID:117226585%2CGenbank:XR_004491821.1;Parent=gene-LOC117226585
NW_022890582.1	Gnomon	CDS	1312246	1312290	.	+	0	Name=XP_033336767.1;ID=cds-XP_033336767.1;Dbxref=GeneID:117226502%2CGenbank:XP_033336767.1;Parent=rna-XM_033480876.1
NW_022890582.1	Gnomon	CDS	1312574	1312783	.	+	0	Name=XP_033336767.1;ID=cds-XP_033336767.1;Dbxref=GeneID:117226502%2CGenbank:XP_033336767.1;Parent=rna-XM_033480876.1
NW_022890582.1	Gnomon	CDS	1312855	1313121	.	+	0	Name=XP_033336767.1;ID=cds-XP_033336767.1;Dbxref=GeneID:117226502%2CGenbank:XP_033336767.1;Parent=rna-XM_033480876.1
NW_022890582.1	Gnomon	CDS	1313189	1313304	.	+	0	Name=XP_033336767.1;ID=cds-XP_033336767.1;Dbxref=GeneID:117226502%2CGenbank:XP_033336767.1;Parent=rna-XM_033480876.1
NW_022890582.1	Gnomon	CDS	1313378	1314746	.	+	0	Name=XP_033336767.1;ID=cds-XP_033336767.1;Dbxref=GeneID:117226502%2CGenbank:XP_033336767.1;Parent=rna-XM_033480876.1
NW_022890582.1	Gnomon	CDS	1314815	1315025	.	+	0	Name=XP_033336767.1;ID=cds-XP_033336767.1;Dbxref=GeneID:117226502%2CGenbank:XP_033336767.1;Parent=rna-XM_033480876.1
NW_022890582.1	Gnomon	CDS	1315105	1315450	.	+	0	Name=XP_033336767.1;ID=cds-XP_033336767.1;Dbxref=GeneID:117226502%2CGenbank:XP_033336767.1;Parent=rna-XM_033480876.1
NW_022890582.1	Gnomon	CDS	1315521	1315956	.	+	0	Name=XP_033336767.1;ID=cds-XP_033336767.1;Dbxref=GeneID:117226502%2CGenbank:XP_033336767.1;Parent=rna-XM_033480876.1
NW_022890582.1	Gnomon	CDS	1316044	1316193	.	+	0	Name=XP_033336767.1;ID=cds-XP_033336767.1;Dbxref=GeneID:117226502%2CGenbank:XP_033336767.1;Parent=rna-XM_033480876.1
NW_022890582.1	Gnomon	CDS	1316284	1316474	.	+	0	Name=XP_033336767.1;ID=cds-XP_033336767.1;Dbxref=GeneID:117226502%2CGenbank:XP_033336767.1;Parent=rna-XM_033480876.1
NW_022890582.1	Gnomon	CDS	1318574	1318757	.	+	0	Name=XP_033336767.1;ID=cds-XP_033336767.1;Dbxref=GeneID:117226502%2CGenbank:XP_033336767.1;Parent=rna-XM_033480876.1
NW_022890582.1	Gnomon	CDS	1318836	1318995	.	+	0	Name=XP_033336767.1;ID=cds-XP_033336767.1;Dbxref=GeneID:117226502%2CGenbank:XP_033336767.1;Parent=rna-XM_033480876.1
NW_022890582.1	Gnomon	CDS	1319056	1319416	.	+	0	Name=XP_033336767.1;ID=cds-XP_033336767.1;Dbxref=GeneID:117226502%2CGenbank:XP_033336767.1;Parent=rna-XM_033480876.1
NW_022890582.1	Gnomon	CDS	1319482	1319628	.	+	0	Name=XP_033336767.1;ID=cds-XP_033336767.1;Dbxref=GeneID:117226502%2CGenbank:XP_033336767.1;Parent=rna-XM_033480876.1
NW_022890582.1	Gnomon	CDS	1319729	1319859	.	+	0	Name=XP_033336767.1;ID=cds-XP_033336767.1;Dbxref=GeneID:117226502%2CGenbank:XP_033336767.1;Parent=rna-XM_033480876.1
NW_022890582.1	Gnomon	CDS	1319934	1320334	.	+	0	Name=XP_033336767.1;ID=cds-XP_033336767.1;Dbxref=GeneID:117226502%2CGenbank:XP_033336767.1;Parent=rna-XM_033480876.1
NW_022890582.1	Gnomon	CDS	1320417	1320584	.	+	0	Name=XP_033336767.1;ID=cds-XP_033336767.1;Dbxref=GeneID:117226502%2CGenbank:XP_033336767.1;Parent=rna-XM_033480876.1
NW_022890582.1	Gnomon	CDS	1320666	1320725	.	+	0	Name=XP_033336767.1;ID=cds-XP_033336767.1;Dbxref=GeneID:117226502%2CGenbank:XP_033336767.1;Parent=rna-XM_033480876.1
NW_022890582.1	Gnomon	exon	1555870	1558389	.	+	.	ID=exon-XM_033480910.1-20;Dbxref=GeneID:117226512%2CGenbank:XM_033480910.1;Parent=rna-XM_033480910.1
NW_022890582.1	Gnomon	exon	1554680	1554774	.	+	.	ID=exon-XM_033480910.1-18;Dbxref=GeneID:117226512%2CGenbank:XM_033480910.1;Parent=rna-XM_033480910.1
NW_022890582.1	Gnomon	exon	1555615	1555732	.	+	.	ID=exon-XM_033480910.1-19;Dbxref=GeneID:117226512%2CGenbank:XM_033480910.1;Parent=rna-XM_033480910.1
NW_022890582.1	Gnomon	exon	1549989	1550063	.	+	.	ID=exon-XM_033480910.1-16;Dbxref=GeneID:117226512%2CGenbank:XM_033480910.1;Parent=rna-XM_033480910.1
NW_022890582.1	Gnomon	exon	1554321	1554396	.	+	.	ID=exon-XM_033480910.1-17;Dbxref=GeneID:117226512%2CGenbank:XM_033480910.1;Parent=rna-XM_033480910.1
NW_022890582.1	Gnomon	exon	1547167	1547229	.	+	.	ID=exon-XM_033480910.1-14;Dbxref=GeneID:117226512%2CGenbank:XM_033480910.1;Parent=rna-XM_033480910.1
NW_022890582.1	Gnomon	exon	1548685	1548780	.	+	.	ID=exon-XM_033480910.1-15;Dbxref=GeneID:117226512%2CGenbank:XM_033480910.1;Parent=rna-XM_033480910.1
NW_022890582.1	Gnomon	exon	1529981	1530064	.	+	.	ID=exon-XM_033480910.1-12;Dbxref=GeneID:117226512%2CGenbank:XM_033480910.1;Parent=rna-XM_033480910.1
NW_022890582.1	Gnomon	exon	1540626	1540682	.	+	.	ID=exon-XM_033480910.1-13;Dbxref=GeneID:117226512%2CGenbank:XM_033480910.1;Parent=rna-XM_033480910.1
NW_022890582.1	Gnomon	exon	1508789	1508872	.	+	.	ID=exon-XM_033480910.1-10;Dbxref=GeneID:117226512%2CGenbank:XM_033480910.1;Parent=rna-XM_033480910.1
NW_022890582.1	Gnomon	exon	1516565	1516625	.	+	.	ID=exon-XM_033480910.1-11;Dbxref=GeneID:117226512%2CGenbank:XM_033480910.1;Parent=rna-XM_033480910.1
NW_022890582.1	Gnomon	mRNA	1780120	1782451	.	+	.	Name=XM_033481034.1;ID=rna-XM_033481034.1;Dbxref=GeneID:117226569%2CGenbank:XM_033481034.1;Parent=gene-LOC117226569
NW_022890582.1	Gnomon	mRNA	1445096	1558389	.	+	.	Name=XM_033480935.1;ID=rna-XM_033480935.1;Dbxref=GeneID:117226512%2CGenbank:XM_033480935.1;Parent=gene-LOC117226512
NW_022890582.1	Gnomon	exon	1967180	1967337	.	+	.	ID=exon-XM_033481108.1-5;Dbxref=GeneID:117226593%2CGenbank:XM_033481108.1;Parent=rna-XM_033481108.1
NW_022890582.1	Gnomon	exon	1967419	1968391	.	+	.	ID=exon-XM_033481108.1-6;Dbxref=GeneID:117226593%2CGenbank:XM_033481108.1;Parent=rna-XM_033481108.1
NW_022890582.1	Gnomon	exon	1968462	1968683	.	+	.	ID=exon-XM_033481108.1-7;Dbxref=GeneID:117226593%2CGenbank:XM_033481108.1;Parent=rna-XM_033481108.1
NW_022890582.1	Gnomon	exon	1968766	1968923	.	+	.	ID=exon-XM_033481108.1-8;Dbxref=GeneID:117226593%2CGenbank:XM_033481108.1;Parent=rna-XM_033481108.1
NW_022890582.1	Gnomon	exon	1963007	1963295	.	+	.	ID=exon-XM_033481108.1-1;Dbxref=GeneID:117226593%2CGenbank:XM_033481108.1;Parent=rna-XM_033481108.1
NW_022890582.1	Gnomon	exon	1963395	1963541	.	+	.	ID=exon-XM_033481108.1-2;Dbxref=GeneID:117226593%2CGenbank:XM_033481108.1;Parent=rna-XM_033481108.1
NW_022890582.1	Gnomon	exon	1963637	1963727	.	+	.	ID=exon-XM_033481108.1-3;Dbxref=GeneID:117226593%2CGenbank:XM_033481108.1;Parent=rna-XM_033481108.1
NW_022890582.1	Gnomon	exon	1965224	1965262	.	+	.	ID=exon-XM_033481108.1-4;Dbxref=GeneID:117226593%2CGenbank:XM_033481108.1;Parent=rna-XM_033481108.1
NW_022890582.1	Gnomon	exon	1398915	1399093	.	-	.	ID=exon-XM_033480967.1-3;Dbxref=GeneID:117226519%2CGenbank:XM_033480967.1;Parent=rna-XM_033480967.1
NW_022890582.1	Gnomon	exon	1398733	1398840	.	-	.	ID=exon-XM_033480967.1-4;Dbxref=GeneID:117226519%2CGenbank:XM_033480967.1;Parent=rna-XM_033480967.1
NW_022890582.1	Gnomon	exon	1398435	1398657	.	-	.	ID=exon-XM_033480967.1-5;Dbxref=GeneID:117226519%2CGenbank:XM_033480967.1;Parent=rna-XM_033480967.1
NW_022890582.1	Gnomon	exon	1398139	1398360	.	-	.	ID=exon-XM_033480967.1-6;Dbxref=GeneID:117226519%2CGenbank:XM_033480967.1;Parent=rna-XM_033480967.1
NW_022890582.1	Gnomon	exon	1397711	1398044	.	-	.	ID=exon-XM_033480967.1-7;Dbxref=GeneID:117226519%2CGenbank:XM_033480967.1;Parent=rna-XM_033480967.1
NW_022890582.1	Gnomon	exon	1397588	1397636	.	-	.	ID=exon-XM_033480967.1-8;Dbxref=GeneID:117226519%2CGenbank:XM_033480967.1;Parent=rna-XM_033480967.1
NW_022890582.1	Gnomon	exon	1397393	1397507	.	-	.	ID=exon-XM_033480967.1-9;Dbxref=GeneID:117226519%2CGenbank:XM_033480967.1;Parent=rna-XM_033480967.1
NW_022890582.1	Gnomon	exon	1399778	1399885	.	-	.	ID=exon-XM_033480967.1-1;Dbxref=GeneID:117226519%2CGenbank:XM_033480967.1;Parent=rna-XM_033480967.1
NW_022890582.1	Gnomon	exon	1399433	1399561	.	-	.	ID=exon-XM_033480967.1-2;Dbxref=GeneID:117226519%2CGenbank:XM_033480967.1;Parent=rna-XM_033480967.1
NW_022890582.1	Gnomon	CDS	1740706	1740840	.	+	0	Name=XP_033336919.1;ID=cds-XP_033336919.1;Dbxref=GeneID:117226566%2CGenbank:XP_033336919.1;Parent=rna-XM_033481028.1
NW_022890582.1	Gnomon	CDS	1754533	1754746	.	+	0	Name=XP_033336919.1;ID=cds-XP_033336919.1;Dbxref=GeneID:117226566%2CGenbank:XP_033336919.1;Parent=rna-XM_033481028.1
NW_022890582.1	Gnomon	CDS	1755027	1755129	.	+	0	Name=XP_033336919.1;ID=cds-XP_033336919.1;Dbxref=GeneID:117226566%2CGenbank:XP_033336919.1;Parent=rna-XM_033481028.1
NW_022890582.1	Gnomon	CDS	1755636	1756452	.	+	0	Name=XP_033336919.1;ID=cds-XP_033336919.1;Dbxref=GeneID:117226566%2CGenbank:XP_033336919.1;Parent=rna-XM_033481028.1
NW_022890582.1	Gnomon	CDS	1756801	1757240	.	+	0	Name=XP_033336919.1;ID=cds-XP_033336919.1;Dbxref=GeneID:117226566%2CGenbank:XP_033336919.1;Parent=rna-XM_033481028.1
NW_022890582.1	Gnomon	CDS	1757307	1757416	.	+	0	Name=XP_033336919.1;ID=cds-XP_033336919.1;Dbxref=GeneID:117226566%2CGenbank:XP_033336919.1;Parent=rna-XM_033481028.1
NW_022890582.1	Gnomon	CDS	1764816	1764941	.	+	0	Name=XP_033336919.1;ID=cds-XP_033336919.1;Dbxref=GeneID:117226566%2CGenbank:XP_033336919.1;Parent=rna-XM_033481028.1
NW_022890582.1	Gnomon	CDS	1767315	1767404	.	+	0	Name=XP_033336919.1;ID=cds-XP_033336919.1;Dbxref=GeneID:117226566%2CGenbank:XP_033336919.1;Parent=rna-XM_033481028.1
NW_022890582.1	Gnomon	CDS	1773064	1773221	.	+	0	Name=XP_033336919.1;ID=cds-XP_033336919.1;Dbxref=GeneID:117226566%2CGenbank:XP_033336919.1;Parent=rna-XM_033481028.1
NW_022890582.1	Gnomon	CDS	1773632	1773806	.	+	0	Name=XP_033336919.1;ID=cds-XP_033336919.1;Dbxref=GeneID:117226566%2CGenbank:XP_033336919.1;Parent=rna-XM_033481028.1
NW_022890582.1	Gnomon	CDS	1774794	1775971	.	+	0	Name=XP_033336919.1;ID=cds-XP_033336919.1;Dbxref=GeneID:117226566%2CGenbank:XP_033336919.1;Parent=rna-XM_033481028.1
NW_022890582.1	Gnomon	CDS	1155534	1155589	.	-	0	Name=XP_033336763.1;ID=cds-XP_033336763.1;Dbxref=GeneID:117226497%2CGenbank:XP_033336763.1;Parent=rna-XM_033480872.1
NW_022890582.1	Gnomon	CDS	1155332	1155383	.	-	0	Name=XP_033336763.1;ID=cds-XP_033336763.1;Dbxref=GeneID:117226497%2CGenbank:XP_033336763.1;Parent=rna-XM_033480872.1
NW_022890582.1	Gnomon	CDS	1155194	1155240	.	-	0	Name=XP_033336763.1;ID=cds-XP_033336763.1;Dbxref=GeneID:117226497%2CGenbank:XP_033336763.1;Parent=rna-XM_033480872.1
NW_022890582.1	Gnomon	CDS	1155075	1155108	.	-	0	Name=XP_033336763.1;ID=cds-XP_033336763.1;Dbxref=GeneID:117226497%2CGenbank:XP_033336763.1;Parent=rna-XM_033480872.1
NW_022890582.1	Gnomon	CDS	1154780	1154886	.	-	0	Name=XP_033336763.1;ID=cds-XP_033336763.1;Dbxref=GeneID:117226497%2CGenbank:XP_033336763.1;Parent=rna-XM_033480872.1
NW_022890582.1	Gnomon	CDS	1154599	1154711	.	-	0	Name=XP_033336763.1;ID=cds-XP_033336763.1;Dbxref=GeneID:117226497%2CGenbank:XP_033336763.1;Parent=rna-XM_033480872.1
NW_022890582.1	Gnomon	CDS	1154266	1154528	.	-	0	Name=XP_033336763.1;ID=cds-XP_033336763.1;Dbxref=GeneID:117226497%2CGenbank:XP_033336763.1;Parent=rna-XM_033480872.1
NW_022890582.1	Gnomon	CDS	68866	68960	.	+	0	Name=XP_033337018.1;ID=cds-XP_033337018.1;Dbxref=GeneID:117226595%2CGenbank:XP_033337018.1;Parent=rna-XM_033481127.1
NW_022890582.1	Gnomon	CDS	143864	144033	.	+	0	Name=XP_033337018.1;ID=cds-XP_033337018.1;Dbxref=GeneID:117226595%2CGenbank:XP_033337018.1;Parent=rna-XM_033481127.1
NW_022890582.1	Gnomon	CDS	210235	210317	.	+	0	Name=XP_033337018.1;ID=cds-XP_033337018.1;Dbxref=GeneID:117226595%2CGenbank:XP_033337018.1;Parent=rna-XM_033481127.1
NW_022890582.1	Gnomon	CDS	233243	233291	.	+	0	Name=XP_033337018.1;ID=cds-XP_033337018.1;Dbxref=GeneID:117226595%2CGenbank:XP_033337018.1;Parent=rna-XM_033481127.1
NW_022890582.1	Gnomon	CDS	284553	284758	.	+	0	Name=XP_033337018.1;ID=cds-XP_033337018.1;Dbxref=GeneID:117226595%2CGenbank:XP_033337018.1;Parent=rna-XM_033481127.1
NW_022890582.1	Gnomon	CDS	288698	288826	.	+	0	Name=XP_033337018.1;ID=cds-XP_033337018.1;Dbxref=GeneID:117226595%2CGenbank:XP_033337018.1;Parent=rna-XM_033481127.1
NW_022890582.1	Gnomon	CDS	289308	289572	.	+	0	Name=XP_033337018.1;ID=cds-XP_033337018.1;Dbxref=GeneID:117226595%2CGenbank:XP_033337018.1;Parent=rna-XM_033481127.1
NW_022890582.1	Gnomon	CDS	291639	291731	.	+	0	Name=XP_033337018.1;ID=cds-XP_033337018.1;Dbxref=GeneID:117226595%2CGenbank:XP_033337018.1;Parent=rna-XM_033481127.1
NW_022890582.1	Gnomon	CDS	295935	296057	.	+	0	Name=XP_033337018.1;ID=cds-XP_033337018.1;Dbxref=GeneID:117226595%2CGenbank:XP_033337018.1;Parent=rna-XM_033481127.1
NW_022890582.1	Gnomon	CDS	297404	297634	.	+	0	Name=XP_033337018.1;ID=cds-XP_033337018.1;Dbxref=GeneID:117226595%2CGenbank:XP_033337018.1;Parent=rna-XM_033481127.1
NW_022890582.1	Gnomon	CDS	298362	298489	.	+	0	Name=XP_033337018.1;ID=cds-XP_033337018.1;Dbxref=GeneID:117226595%2CGenbank:XP_033337018.1;Parent=rna-XM_033481127.1
NW_022890582.1	Gnomon	exon	1357371	1358245	.	+	.	ID=exon-XM_033480879.1-12;Dbxref=GeneID:117226503%2CGenbank:XM_033480879.1;Parent=rna-XM_033480879.1
NW_022890582.1	Gnomon	exon	1358464	1359602	.	+	.	ID=exon-XM_033480879.1-13;Dbxref=GeneID:117226503%2CGenbank:XM_033480879.1;Parent=rna-XM_033480879.1
NW_022890582.1	Gnomon	exon	1356646	1356988	.	+	.	ID=exon-XM_033480879.1-10;Dbxref=GeneID:117226503%2CGenbank:XM_033480879.1;Parent=rna-XM_033480879.1
NW_022890582.1	Gnomon	exon	1357057	1357297	.	+	.	ID=exon-XM_033480879.1-11;Dbxref=GeneID:117226503%2CGenbank:XM_033480879.1;Parent=rna-XM_033480879.1
NW_022890582.1	Gnomon	mRNA	1778479	1782451	.	+	.	Name=XM_033481035.1;ID=rna-XM_033481035.1;Dbxref=GeneID:117226569%2CGenbank:XM_033481035.1;Parent=gene-LOC117226569
NW_022890582.1	Gnomon	exon	472586	473426	.	-	.	ID=exon-XM_033481063.1-1;Dbxref=GeneID:117226580%2CGenbank:XM_033481063.1;Parent=rna-XM_033481063.1
NW_022890582.1	Gnomon	exon	472358	472517	.	-	.	ID=exon-XM_033481063.1-2;Dbxref=GeneID:117226580%2CGenbank:XM_033481063.1;Parent=rna-XM_033481063.1
NW_022890582.1	Gnomon	exon	471997	472278	.	-	.	ID=exon-XM_033481063.1-3;Dbxref=GeneID:117226580%2CGenbank:XM_033481063.1;Parent=rna-XM_033481063.1
NW_022890582.1	Gnomon	exon	471753	471918	.	-	.	ID=exon-XM_033481063.1-4;Dbxref=GeneID:117226580%2CGenbank:XM_033481063.1;Parent=rna-XM_033481063.1
NW_022890582.1	Gnomon	exon	471583	471691	.	-	.	ID=exon-XM_033481063.1-5;Dbxref=GeneID:117226580%2CGenbank:XM_033481063.1;Parent=rna-XM_033481063.1
NW_022890582.1	Gnomon	exon	471174	471515	.	-	.	ID=exon-XM_033481063.1-6;Dbxref=GeneID:117226580%2CGenbank:XM_033481063.1;Parent=rna-XM_033481063.1
NW_022890582.1	Gnomon	exon	470643	471100	.	-	.	ID=exon-XM_033481063.1-7;Dbxref=GeneID:117226580%2CGenbank:XM_033481063.1;Parent=rna-XM_033481063.1
NW_022890582.1	Gnomon	exon	1445098	1445524	.	+	.	ID=exon-XM_033480944.1-1;Dbxref=GeneID:117226512%2CGenbank:XM_033480944.1;Parent=rna-XM_033480944.1
NW_022890582.1	Gnomon	exon	1446259	1446978	.	+	.	ID=exon-XM_033480944.1-2;Dbxref=GeneID:117226512%2CGenbank:XM_033480944.1;Parent=rna-XM_033480944.1
NW_022890582.1	Gnomon	exon	1483156	1483250	.	+	.	ID=exon-XM_033480944.1-3;Dbxref=GeneID:117226512%2CGenbank:XM_033480944.1;Parent=rna-XM_033480944.1
NW_022890582.1	Gnomon	exon	1507606	1507784	.	+	.	ID=exon-XM_033480944.1-8;Dbxref=GeneID:117226512%2CGenbank:XM_033480944.1;Parent=rna-XM_033480944.1
NW_022890582.1	Gnomon	exon	1507984	1508106	.	+	.	ID=exon-XM_033480944.1-9;Dbxref=GeneID:117226512%2CGenbank:XM_033480944.1;Parent=rna-XM_033480944.1
NW_022890582.1	Gnomon	exon	1493242	1493301	.	+	.	ID=exon-XM_033480944.1-4;Dbxref=GeneID:117226512%2CGenbank:XM_033480944.1;Parent=rna-XM_033480944.1
NW_022890582.1	Gnomon	exon	1504024	1504078	.	+	.	ID=exon-XM_033480944.1-5;Dbxref=GeneID:117226512%2CGenbank:XM_033480944.1;Parent=rna-XM_033480944.1
NW_022890582.1	Gnomon	exon	1504822	1504960	.	+	.	ID=exon-XM_033480944.1-6;Dbxref=GeneID:117226512%2CGenbank:XM_033480944.1;Parent=rna-XM_033480944.1
NW_022890582.1	Gnomon	exon	1506846	1506948	.	+	.	ID=exon-XM_033480944.1-7;Dbxref=GeneID:117226512%2CGenbank:XM_033480944.1;Parent=rna-XM_033480944.1
NW_022890582.1	Gnomon	CDS	253577	253697	.	+	0	Name=XP_033337019.1;ID=cds-XP_033337019.1;Dbxref=GeneID:117226595%2CGenbank:XP_033337019.1;Parent=rna-XM_033481128.1
NW_022890582.1	Gnomon	CDS	284553	284758	.	+	0	Name=XP_033337019.1;ID=cds-XP_033337019.1;Dbxref=GeneID:117226595%2CGenbank:XP_033337019.1;Parent=rna-XM_033481128.1
NW_022890582.1	Gnomon	CDS	288698	288826	.	+	0	Name=XP_033337019.1;ID=cds-XP_033337019.1;Dbxref=GeneID:117226595%2CGenbank:XP_033337019.1;Parent=rna-XM_033481128.1
NW_022890582.1	Gnomon	CDS	289308	289581	.	+	0	Name=XP_033337019.1;ID=cds-XP_033337019.1;Dbxref=GeneID:117226595%2CGenbank:XP_033337019.1;Parent=rna-XM_033481128.1
NW_022890582.1	Gnomon	CDS	291639	291731	.	+	0	Name=XP_033337019.1;ID=cds-XP_033337019.1;Dbxref=GeneID:117226595%2CGenbank:XP_033337019.1;Parent=rna-XM_033481128.1
NW_022890582.1	Gnomon	CDS	294134	294175	.	+	0	Name=XP_033337019.1;ID=cds-XP_033337019.1;Dbxref=GeneID:117226595%2CGenbank:XP_033337019.1;Parent=rna-XM_033481128.1
NW_022890582.1	Gnomon	CDS	294926	294955	.	+	0	Name=XP_033337019.1;ID=cds-XP_033337019.1;Dbxref=GeneID:117226595%2CGenbank:XP_033337019.1;Parent=rna-XM_033481128.1
NW_022890582.1	Gnomon	CDS	295935	296057	.	+	0	Name=XP_033337019.1;ID=cds-XP_033337019.1;Dbxref=GeneID:117226595%2CGenbank:XP_033337019.1;Parent=rna-XM_033481128.1
NW_022890582.1	Gnomon	CDS	297404	297634	.	+	0	Name=XP_033337019.1;ID=cds-XP_033337019.1;Dbxref=GeneID:117226595%2CGenbank:XP_033337019.1;Parent=rna-XM_033481128.1
NW_022890582.1	Gnomon	CDS	298362	298489	.	+	0	Name=XP_033337019.1;ID=cds-XP_033337019.1;Dbxref=GeneID:117226595%2CGenbank:XP_033337019.1;Parent=rna-XM_033481128.1
NW_022890582.1	Gnomon	mRNA	1445097	1558389	.	+	.	Name=XM_033480936.1;ID=rna-XM_033480936.1;Dbxref=GeneID:117226512%2CGenbank:XM_033480936.1;Parent=gene-LOC117226512
NW_022890582.1	Gnomon	exon	824340	824437	.	-	.	ID=exon-XM_033481073.1-13;Dbxref=GeneID:117226584%2CGenbank:XM_033481073.1;Parent=rna-XM_033481073.1
NW_022890582.1	Gnomon	exon	823700	823915	.	-	.	ID=exon-XM_033481073.1-14;Dbxref=GeneID:117226584%2CGenbank:XM_033481073.1;Parent=rna-XM_033481073.1
NW_022890582.1	Gnomon	exon	820721	821922	.	-	.	ID=exon-XM_033481073.1-15;Dbxref=GeneID:117226584%2CGenbank:XM_033481073.1;Parent=rna-XM_033481073.1
NW_022890582.1	Gnomon	exon	839197	839199	.	-	.	ID=exon-XM_033481073.1-10;Dbxref=GeneID:117226584%2CGenbank:XM_033481073.1;Parent=rna-XM_033481073.1
NW_022890582.1	Gnomon	exon	836708	836740	.	-	.	ID=exon-XM_033481073.1-11;Dbxref=GeneID:117226584%2CGenbank:XM_033481073.1;Parent=rna-XM_033481073.1
NW_022890582.1	Gnomon	exon	824568	824643	.	-	.	ID=exon-XM_033481073.1-12;Dbxref=GeneID:117226584%2CGenbank:XM_033481073.1;Parent=rna-XM_033481073.1
NW_022890582.1	Gnomon	CDS	1446914	1446978	.	+	0	Name=XP_033336815.1;ID=cds-XP_033336815.1;Dbxref=GeneID:117226512%2CGenbank:XP_033336815.1;Parent=rna-XM_033480924.1
NW_022890582.1	Gnomon	CDS	1483156	1483250	.	+	0	Name=XP_033336815.1;ID=cds-XP_033336815.1;Dbxref=GeneID:117226512%2CGenbank:XP_033336815.1;Parent=rna-XM_033480924.1
NW_022890582.1	Gnomon	CDS	1493242	1493301	.	+	0	Name=XP_033336815.1;ID=cds-XP_033336815.1;Dbxref=GeneID:117226512%2CGenbank:XP_033336815.1;Parent=rna-XM_033480924.1
NW_022890582.1	Gnomon	CDS	1504024	1504078	.	+	0	Name=XP_033336815.1;ID=cds-XP_033336815.1;Dbxref=GeneID:117226512%2CGenbank:XP_033336815.1;Parent=rna-XM_033480924.1
NW_022890582.1	Gnomon	CDS	1504822	1504960	.	+	0	Name=XP_033336815.1;ID=cds-XP_033336815.1;Dbxref=GeneID:117226512%2CGenbank:XP_033336815.1;Parent=rna-XM_033480924.1
NW_022890582.1	Gnomon	CDS	1506846	1506948	.	+	0	Name=XP_033336815.1;ID=cds-XP_033336815.1;Dbxref=GeneID:117226512%2CGenbank:XP_033336815.1;Parent=rna-XM_033480924.1
NW_022890582.1	Gnomon	CDS	1507606	1507784	.	+	0	Name=XP_033336815.1;ID=cds-XP_033336815.1;Dbxref=GeneID:117226512%2CGenbank:XP_033336815.1;Parent=rna-XM_033480924.1
NW_022890582.1	Gnomon	CDS	1507984	1508106	.	+	0	Name=XP_033336815.1;ID=cds-XP_033336815.1;Dbxref=GeneID:117226512%2CGenbank:XP_033336815.1;Parent=rna-XM_033480924.1
NW_022890582.1	Gnomon	CDS	1508789	1508872	.	+	0	Name=XP_033336815.1;ID=cds-XP_033336815.1;Dbxref=GeneID:117226512%2CGenbank:XP_033336815.1;Parent=rna-XM_033480924.1
NW_022890582.1	Gnomon	CDS	1516565	1516625	.	+	0	Name=XP_033336815.1;ID=cds-XP_033336815.1;Dbxref=GeneID:117226512%2CGenbank:XP_033336815.1;Parent=rna-XM_033480924.1
NW_022890582.1	Gnomon	CDS	1540626	1540682	.	+	0	Name=XP_033336815.1;ID=cds-XP_033336815.1;Dbxref=GeneID:117226512%2CGenbank:XP_033336815.1;Parent=rna-XM_033480924.1
NW_022890582.1	Gnomon	CDS	1547167	1547229	.	+	0	Name=XP_033336815.1;ID=cds-XP_033336815.1;Dbxref=GeneID:117226512%2CGenbank:XP_033336815.1;Parent=rna-XM_033480924.1
NW_022890582.1	Gnomon	CDS	1548685	1548780	.	+	0	Name=XP_033336815.1;ID=cds-XP_033336815.1;Dbxref=GeneID:117226512%2CGenbank:XP_033336815.1;Parent=rna-XM_033480924.1
NW_022890582.1	Gnomon	CDS	1549989	1550063	.	+	0	Name=XP_033336815.1;ID=cds-XP_033336815.1;Dbxref=GeneID:117226512%2CGenbank:XP_033336815.1;Parent=rna-XM_033480924.1
NW_022890582.1	Gnomon	CDS	1554321	1554396	.	+	0	Name=XP_033336815.1;ID=cds-XP_033336815.1;Dbxref=GeneID:117226512%2CGenbank:XP_033336815.1;Parent=rna-XM_033480924.1
NW_022890582.1	Gnomon	CDS	1554680	1554774	.	+	0	Name=XP_033336815.1;ID=cds-XP_033336815.1;Dbxref=GeneID:117226512%2CGenbank:XP_033336815.1;Parent=rna-XM_033480924.1
NW_022890582.1	Gnomon	CDS	1555615	1555732	.	+	0	Name=XP_033336815.1;ID=cds-XP_033336815.1;Dbxref=GeneID:117226512%2CGenbank:XP_033336815.1;Parent=rna-XM_033480924.1
NW_022890582.1	Gnomon	CDS	1555870	1556002	.	+	0	Name=XP_033336815.1;ID=cds-XP_033336815.1;Dbxref=GeneID:117226512%2CGenbank:XP_033336815.1;Parent=rna-XM_033480924.1
NW_022890582.1	Gnomon	mRNA	404737	408857	.	-	.	Name=XM_033481139.1;ID=rna-XM_033481139.1;Dbxref=GeneID:117226602%2CGenbank:XM_033481139.1;Parent=gene-LOC117226602
NW_022890582.1	Gnomon	exon	1963148	1963295	.	+	.	ID=exon-XM_033481109.1-2;Dbxref=GeneID:117226593%2CGenbank:XM_033481109.1;Parent=rna-XM_033481109.1
NW_022890582.1	Gnomon	exon	1963395	1963541	.	+	.	ID=exon-XM_033481109.1-3;Dbxref=GeneID:117226593%2CGenbank:XM_033481109.1;Parent=rna-XM_033481109.1
NW_022890582.1	Gnomon	exon	1962909	1962925	.	+	.	ID=exon-XM_033481109.1-1;Dbxref=GeneID:117226593%2CGenbank:XM_033481109.1;Parent=rna-XM_033481109.1
NW_022890582.1	Gnomon	exon	1968462	1968683	.	+	.	ID=exon-XM_033481109.1-8;Dbxref=GeneID:117226593%2CGenbank:XM_033481109.1;Parent=rna-XM_033481109.1
NW_022890582.1	Gnomon	exon	1968766	1968923	.	+	.	ID=exon-XM_033481109.1-9;Dbxref=GeneID:117226593%2CGenbank:XM_033481109.1;Parent=rna-XM_033481109.1
NW_022890582.1	Gnomon	exon	1967180	1967337	.	+	.	ID=exon-XM_033481109.1-6;Dbxref=GeneID:117226593%2CGenbank:XM_033481109.1;Parent=rna-XM_033481109.1
NW_022890582.1	Gnomon	exon	1967419	1968391	.	+	.	ID=exon-XM_033481109.1-7;Dbxref=GeneID:117226593%2CGenbank:XM_033481109.1;Parent=rna-XM_033481109.1
NW_022890582.1	Gnomon	exon	1963637	1963727	.	+	.	ID=exon-XM_033481109.1-4;Dbxref=GeneID:117226593%2CGenbank:XM_033481109.1;Parent=rna-XM_033481109.1
NW_022890582.1	Gnomon	exon	1965224	1965262	.	+	.	ID=exon-XM_033481109.1-5;Dbxref=GeneID:117226593%2CGenbank:XM_033481109.1;Parent=rna-XM_033481109.1
NW_022890582.1	Gnomon	exon	1784144	1784283	.	+	.	ID=exon-XM_033481157.1-5;Dbxref=GeneID:117226608%2CGenbank:XM_033481157.1;Parent=rna-XM_033481157.1
NW_022890582.1	Gnomon	exon	1784355	1784589	.	+	.	ID=exon-XM_033481157.1-6;Dbxref=GeneID:117226608%2CGenbank:XM_033481157.1;Parent=rna-XM_033481157.1
NW_022890582.1	Gnomon	exon	1783057	1783380	.	+	.	ID=exon-XM_033481157.1-3;Dbxref=GeneID:117226608%2CGenbank:XM_033481157.1;Parent=rna-XM_033481157.1
NW_022890582.1	Gnomon	exon	1784011	1784056	.	+	.	ID=exon-XM_033481157.1-4;Dbxref=GeneID:117226608%2CGenbank:XM_033481157.1;Parent=rna-XM_033481157.1
NW_022890582.1	Gnomon	exon	1787312	1787708	.	+	.	ID=exon-XM_033481157.1-9;Dbxref=GeneID:117226608%2CGenbank:XM_033481157.1;Parent=rna-XM_033481157.1
NW_022890582.1	Gnomon	exon	1784657	1784997	.	+	.	ID=exon-XM_033481157.1-7;Dbxref=GeneID:117226608%2CGenbank:XM_033481157.1;Parent=rna-XM_033481157.1
NW_022890582.1	Gnomon	exon	1785063	1786116	.	+	.	ID=exon-XM_033481157.1-8;Dbxref=GeneID:117226608%2CGenbank:XM_033481157.1;Parent=rna-XM_033481157.1
NW_022890582.1	Gnomon	exon	1782622	1782697	.	+	.	ID=exon-XM_033481157.1-1;Dbxref=GeneID:117226608%2CGenbank:XM_033481157.1;Parent=rna-XM_033481157.1
NW_022890582.1	Gnomon	exon	1782827	1782922	.	+	.	ID=exon-XM_033481157.1-2;Dbxref=GeneID:117226608%2CGenbank:XM_033481157.1;Parent=rna-XM_033481157.1
NW_022890582.1	Gnomon	exon	1445100	1445524	.	+	.	ID=exon-XM_033480946.1-1;Dbxref=GeneID:117226512%2CGenbank:XM_033480946.1;Parent=rna-XM_033480946.1
NW_022890582.1	Gnomon	exon	1446259	1446978	.	+	.	ID=exon-XM_033480946.1-2;Dbxref=GeneID:117226512%2CGenbank:XM_033480946.1;Parent=rna-XM_033480946.1
NW_022890582.1	Gnomon	exon	1483156	1483250	.	+	.	ID=exon-XM_033480946.1-3;Dbxref=GeneID:117226512%2CGenbank:XM_033480946.1;Parent=rna-XM_033480946.1
NW_022890582.1	Gnomon	exon	1493242	1493301	.	+	.	ID=exon-XM_033480946.1-4;Dbxref=GeneID:117226512%2CGenbank:XM_033480946.1;Parent=rna-XM_033480946.1
NW_022890582.1	Gnomon	exon	1504024	1504078	.	+	.	ID=exon-XM_033480946.1-5;Dbxref=GeneID:117226512%2CGenbank:XM_033480946.1;Parent=rna-XM_033480946.1
NW_022890582.1	Gnomon	exon	1504822	1504960	.	+	.	ID=exon-XM_033480946.1-6;Dbxref=GeneID:117226512%2CGenbank:XM_033480946.1;Parent=rna-XM_033480946.1
NW_022890582.1	Gnomon	exon	1506846	1506948	.	+	.	ID=exon-XM_033480946.1-7;Dbxref=GeneID:117226512%2CGenbank:XM_033480946.1;Parent=rna-XM_033480946.1
NW_022890582.1	Gnomon	exon	1507606	1507784	.	+	.	ID=exon-XM_033480946.1-8;Dbxref=GeneID:117226512%2CGenbank:XM_033480946.1;Parent=rna-XM_033480946.1
NW_022890582.1	Gnomon	exon	1507984	1508106	.	+	.	ID=exon-XM_033480946.1-9;Dbxref=GeneID:117226512%2CGenbank:XM_033480946.1;Parent=rna-XM_033480946.1
NW_022890582.1	Gnomon	exon	1443170	1443325	.	+	.	ID=exon-XM_033480905.1-12;Dbxref=GeneID:117226510%2CGenbank:XM_033480905.1;Parent=rna-XM_033480905.1
NW_022890582.1	Gnomon	exon	1443401	1443529	.	+	.	ID=exon-XM_033480905.1-13;Dbxref=GeneID:117226510%2CGenbank:XM_033480905.1;Parent=rna-XM_033480905.1
NW_022890582.1	Gnomon	exon	1443601	1444739	.	+	.	ID=exon-XM_033480905.1-14;Dbxref=GeneID:117226510%2CGenbank:XM_033480905.1;Parent=rna-XM_033480905.1
NW_022890582.1	Gnomon	exon	1442567	1442765	.	+	.	ID=exon-XM_033480905.1-10;Dbxref=GeneID:117226510%2CGenbank:XM_033480905.1;Parent=rna-XM_033480905.1
NW_022890582.1	Gnomon	exon	1442863	1443107	.	+	.	ID=exon-XM_033480905.1-11;Dbxref=GeneID:117226510%2CGenbank:XM_033480905.1;Parent=rna-XM_033480905.1
NW_022890582.1	Gnomon	exon	317819	318108	.	-	.	ID=exon-XM_033481039.1-8;Dbxref=GeneID:117226570%2CGenbank:XM_033481039.1;Parent=rna-XM_033481039.1
NW_022890582.1	Gnomon	exon	318709	318842	.	-	.	ID=exon-XM_033481039.1-6;Dbxref=GeneID:117226570%2CGenbank:XM_033481039.1;Parent=rna-XM_033481039.1
NW_022890582.1	Gnomon	exon	318398	318619	.	-	.	ID=exon-XM_033481039.1-7;Dbxref=GeneID:117226570%2CGenbank:XM_033481039.1;Parent=rna-XM_033481039.1
NW_022890582.1	Gnomon	exon	319280	319494	.	-	.	ID=exon-XM_033481039.1-4;Dbxref=GeneID:117226570%2CGenbank:XM_033481039.1;Parent=rna-XM_033481039.1
NW_022890582.1	Gnomon	exon	318915	319178	.	-	.	ID=exon-XM_033481039.1-5;Dbxref=GeneID:117226570%2CGenbank:XM_033481039.1;Parent=rna-XM_033481039.1
NW_022890582.1	Gnomon	exon	320117	320333	.	-	.	ID=exon-XM_033481039.1-2;Dbxref=GeneID:117226570%2CGenbank:XM_033481039.1;Parent=rna-XM_033481039.1
NW_022890582.1	Gnomon	exon	319569	319895	.	-	.	ID=exon-XM_033481039.1-3;Dbxref=GeneID:117226570%2CGenbank:XM_033481039.1;Parent=rna-XM_033481039.1
NW_022890582.1	Gnomon	exon	320454	320997	.	-	.	ID=exon-XM_033481039.1-1;Dbxref=GeneID:117226570%2CGenbank:XM_033481039.1;Parent=rna-XM_033481039.1
NW_022890582.1	Gnomon	exon	1967180	1967337	.	+	.	ID=exon-XM_033481110.1-6;Dbxref=GeneID:117226593%2CGenbank:XM_033481110.1;Parent=rna-XM_033481110.1
NW_022890582.1	Gnomon	exon	1967419	1968391	.	+	.	ID=exon-XM_033481110.1-7;Dbxref=GeneID:117226593%2CGenbank:XM_033481110.1;Parent=rna-XM_033481110.1
NW_022890582.1	Gnomon	exon	1968462	1968683	.	+	.	ID=exon-XM_033481110.1-8;Dbxref=GeneID:117226593%2CGenbank:XM_033481110.1;Parent=rna-XM_033481110.1
NW_022890582.1	Gnomon	exon	1968766	1968923	.	+	.	ID=exon-XM_033481110.1-9;Dbxref=GeneID:117226593%2CGenbank:XM_033481110.1;Parent=rna-XM_033481110.1
NW_022890582.1	Gnomon	exon	1963148	1963295	.	+	.	ID=exon-XM_033481110.1-2;Dbxref=GeneID:117226593%2CGenbank:XM_033481110.1;Parent=rna-XM_033481110.1
NW_022890582.1	Gnomon	exon	1963395	1963541	.	+	.	ID=exon-XM_033481110.1-3;Dbxref=GeneID:117226593%2CGenbank:XM_033481110.1;Parent=rna-XM_033481110.1
NW_022890582.1	Gnomon	exon	1963637	1963727	.	+	.	ID=exon-XM_033481110.1-4;Dbxref=GeneID:117226593%2CGenbank:XM_033481110.1;Parent=rna-XM_033481110.1
NW_022890582.1	Gnomon	exon	1965224	1965262	.	+	.	ID=exon-XM_033481110.1-5;Dbxref=GeneID:117226593%2CGenbank:XM_033481110.1;Parent=rna-XM_033481110.1
NW_022890582.1	Gnomon	exon	1963045	1963062	.	+	.	ID=exon-XM_033481110.1-1;Dbxref=GeneID:117226593%2CGenbank:XM_033481110.1;Parent=rna-XM_033481110.1
NW_022890582.1	Gnomon	CDS	1446914	1446978	.	+	0	Name=XP_033336816.1;ID=cds-XP_033336816.1;Dbxref=GeneID:117226512%2CGenbank:XP_033336816.1;Parent=rna-XM_033480925.1
NW_022890582.1	Gnomon	CDS	1483156	1483250	.	+	0	Name=XP_033336816.1;ID=cds-XP_033336816.1;Dbxref=GeneID:117226512%2CGenbank:XP_033336816.1;Parent=rna-XM_033480925.1
NW_022890582.1	Gnomon	CDS	1493242	1493301	.	+	0	Name=XP_033336816.1;ID=cds-XP_033336816.1;Dbxref=GeneID:117226512%2CGenbank:XP_033336816.1;Parent=rna-XM_033480925.1
NW_022890582.1	Gnomon	CDS	1504024	1504078	.	+	0	Name=XP_033336816.1;ID=cds-XP_033336816.1;Dbxref=GeneID:117226512%2CGenbank:XP_033336816.1;Parent=rna-XM_033480925.1
NW_022890582.1	Gnomon	CDS	1504822	1504960	.	+	0	Name=XP_033336816.1;ID=cds-XP_033336816.1;Dbxref=GeneID:117226512%2CGenbank:XP_033336816.1;Parent=rna-XM_033480925.1
NW_022890582.1	Gnomon	CDS	1506846	1506948	.	+	0	Name=XP_033336816.1;ID=cds-XP_033336816.1;Dbxref=GeneID:117226512%2CGenbank:XP_033336816.1;Parent=rna-XM_033480925.1
NW_022890582.1	Gnomon	CDS	1507606	1507784	.	+	0	Name=XP_033336816.1;ID=cds-XP_033336816.1;Dbxref=GeneID:117226512%2CGenbank:XP_033336816.1;Parent=rna-XM_033480925.1
NW_022890582.1	Gnomon	CDS	1507984	1508106	.	+	0	Name=XP_033336816.1;ID=cds-XP_033336816.1;Dbxref=GeneID:117226512%2CGenbank:XP_033336816.1;Parent=rna-XM_033480925.1
NW_022890582.1	Gnomon	CDS	1508789	1508872	.	+	0	Name=XP_033336816.1;ID=cds-XP_033336816.1;Dbxref=GeneID:117226512%2CGenbank:XP_033336816.1;Parent=rna-XM_033480925.1
NW_022890582.1	Gnomon	CDS	1516565	1516625	.	+	0	Name=XP_033336816.1;ID=cds-XP_033336816.1;Dbxref=GeneID:117226512%2CGenbank:XP_033336816.1;Parent=rna-XM_033480925.1
NW_022890582.1	Gnomon	CDS	1540626	1540682	.	+	0	Name=XP_033336816.1;ID=cds-XP_033336816.1;Dbxref=GeneID:117226512%2CGenbank:XP_033336816.1;Parent=rna-XM_033480925.1
NW_022890582.1	Gnomon	CDS	1545121	1545285	.	+	0	Name=XP_033336816.1;ID=cds-XP_033336816.1;Dbxref=GeneID:117226512%2CGenbank:XP_033336816.1;Parent=rna-XM_033480925.1
NW_022890582.1	Gnomon	CDS	1552975	1553037	.	+	0	Name=XP_033336816.1;ID=cds-XP_033336816.1;Dbxref=GeneID:117226512%2CGenbank:XP_033336816.1;Parent=rna-XM_033480925.1
NW_022890582.1	Gnomon	CDS	1554321	1554396	.	+	0	Name=XP_033336816.1;ID=cds-XP_033336816.1;Dbxref=GeneID:117226512%2CGenbank:XP_033336816.1;Parent=rna-XM_033480925.1
NW_022890582.1	Gnomon	CDS	1554680	1554774	.	+	0	Name=XP_033336816.1;ID=cds-XP_033336816.1;Dbxref=GeneID:117226512%2CGenbank:XP_033336816.1;Parent=rna-XM_033480925.1
NW_022890582.1	Gnomon	CDS	1555615	1555732	.	+	0	Name=XP_033336816.1;ID=cds-XP_033336816.1;Dbxref=GeneID:117226512%2CGenbank:XP_033336816.1;Parent=rna-XM_033480925.1
NW_022890582.1	Gnomon	CDS	1555870	1556002	.	+	0	Name=XP_033336816.1;ID=cds-XP_033336816.1;Dbxref=GeneID:117226512%2CGenbank:XP_033336816.1;Parent=rna-XM_033480925.1
NW_022890582.1	Gnomon	exon	1938060	1938391	.	+	.	ID=exon-XM_033480850.1-4;Dbxref=GeneID:117226488%2CGenbank:XM_033480850.1;Parent=rna-XM_033480850.1
NW_022890582.1	Gnomon	exon	1938525	1938622	.	+	.	ID=exon-XM_033480850.1-5;Dbxref=GeneID:117226488%2CGenbank:XM_033480850.1;Parent=rna-XM_033480850.1
NW_022890582.1	Gnomon	exon	1937619	1937773	.	+	.	ID=exon-XM_033480850.1-2;Dbxref=GeneID:117226488%2CGenbank:XM_033480850.1;Parent=rna-XM_033480850.1
NW_022890582.1	Gnomon	exon	1937878	1937975	.	+	.	ID=exon-XM_033480850.1-3;Dbxref=GeneID:117226488%2CGenbank:XM_033480850.1;Parent=rna-XM_033480850.1
NW_022890582.1	Gnomon	exon	1938738	1938953	.	+	.	ID=exon-XM_033480850.1-6;Dbxref=GeneID:117226488%2CGenbank:XM_033480850.1;Parent=rna-XM_033480850.1
NW_022890582.1	Gnomon	exon	1939032	1940066	.	+	.	ID=exon-XM_033480850.1-7;Dbxref=GeneID:117226488%2CGenbank:XM_033480850.1;Parent=rna-XM_033480850.1
NW_022890582.1	Gnomon	exon	1937036	1937447	.	+	.	ID=exon-XM_033480850.1-1;Dbxref=GeneID:117226488%2CGenbank:XM_033480850.1;Parent=rna-XM_033480850.1
NW_022890582.1	Gnomon	mRNA	1102197	1103941	.	-	.	Name=XM_033481138.1;ID=rna-XM_033481138.1;Dbxref=GeneID:117226601%2CGenbank:XM_033481138.1;Parent=gene-LOC117226601
NW_022890582.1	Gnomon	mRNA	1346712	1358556	.	+	.	Name=XM_033480884.1;ID=rna-XM_033480884.1;Dbxref=GeneID:117226503%2CGenbank:XM_033480884.1;Parent=gene-LOC117226503
NW_022890582.1	Gnomon	exon	1340011	1340100	.	+	.	ID=exon-XM_033480898.1-11;Dbxref=GeneID:117226508%2CGenbank:XM_033480898.1;Parent=rna-XM_033480898.1
NW_022890582.1	Gnomon	exon	1340180	1340287	.	+	.	ID=exon-XM_033480898.1-12;Dbxref=GeneID:117226508%2CGenbank:XM_033480898.1;Parent=rna-XM_033480898.1
NW_022890582.1	Gnomon	exon	1339693	1339936	.	+	.	ID=exon-XM_033480898.1-10;Dbxref=GeneID:117226508%2CGenbank:XM_033480898.1;Parent=rna-XM_033480898.1
NW_022890582.1	Gnomon	exon	1340383	1340992	.	+	.	ID=exon-XM_033480898.1-13;Dbxref=GeneID:117226508%2CGenbank:XM_033480898.1;Parent=rna-XM_033480898.1
NW_022890582.1	Gnomon	exon	1415558	1418675	.	+	.	ID=exon-XM_033480963.1-10;Dbxref=GeneID:117226517%2CGenbank:XM_033480963.1;Parent=rna-XM_033480963.1
NW_022890582.1	Gnomon	CDS	1713344	1713508	.	+	0	Name=XP_033336910.1;ID=cds-XP_033336910.1;Dbxref=GeneID:117226557%2CGenbank:XP_033336910.1;Parent=rna-XM_033481019.1
NW_022890582.1	Gnomon	CDS	1713590	1713992	.	+	0	Name=XP_033336910.1;ID=cds-XP_033336910.1;Dbxref=GeneID:117226557%2CGenbank:XP_033336910.1;Parent=rna-XM_033481019.1
NW_022890582.1	Gnomon	CDS	1714055	1714384	.	+	0	Name=XP_033336910.1;ID=cds-XP_033336910.1;Dbxref=GeneID:117226557%2CGenbank:XP_033336910.1;Parent=rna-XM_033481019.1
NW_022890582.1	Gnomon	CDS	1714447	1714773	.	+	0	Name=XP_033336910.1;ID=cds-XP_033336910.1;Dbxref=GeneID:117226557%2CGenbank:XP_033336910.1;Parent=rna-XM_033481019.1
NW_022890582.1	Gnomon	CDS	1714847	1715056	.	+	0	Name=XP_033336910.1;ID=cds-XP_033336910.1;Dbxref=GeneID:117226557%2CGenbank:XP_033336910.1;Parent=rna-XM_033481019.1
NW_022890582.1	Gnomon	CDS	1715117	1715608	.	+	0	Name=XP_033336910.1;ID=cds-XP_033336910.1;Dbxref=GeneID:117226557%2CGenbank:XP_033336910.1;Parent=rna-XM_033481019.1
NW_022890582.1	Gnomon	CDS	1715683	1715947	.	+	0	Name=XP_033336910.1;ID=cds-XP_033336910.1;Dbxref=GeneID:117226557%2CGenbank:XP_033336910.1;Parent=rna-XM_033481019.1
NW_022890582.1	Gnomon	CDS	1716015	1716156	.	+	0	Name=XP_033336910.1;ID=cds-XP_033336910.1;Dbxref=GeneID:117226557%2CGenbank:XP_033336910.1;Parent=rna-XM_033481019.1
NW_022890582.1	Gnomon	CDS	1716230	1716418	.	+	0	Name=XP_033336910.1;ID=cds-XP_033336910.1;Dbxref=GeneID:117226557%2CGenbank:XP_033336910.1;Parent=rna-XM_033481019.1
NW_022890582.1	Gnomon	CDS	1716487	1716678	.	+	0	Name=XP_033336910.1;ID=cds-XP_033336910.1;Dbxref=GeneID:117226557%2CGenbank:XP_033336910.1;Parent=rna-XM_033481019.1
NW_022890582.1	Gnomon	CDS	1716749	1717024	.	+	0	Name=XP_033336910.1;ID=cds-XP_033336910.1;Dbxref=GeneID:117226557%2CGenbank:XP_033336910.1;Parent=rna-XM_033481019.1
NW_022890582.1	Gnomon	exon	1335943	1336507	.	+	.	ID=exon-XM_033480897.1-1;Dbxref=GeneID:117226508%2CGenbank:XM_033480897.1;Parent=rna-XM_033480897.1
NW_022890582.1	Gnomon	exon	1337903	1338097	.	+	.	ID=exon-XM_033480897.1-2;Dbxref=GeneID:117226508%2CGenbank:XM_033480897.1;Parent=rna-XM_033480897.1
NW_022890582.1	Gnomon	exon	1338251	1338412	.	+	.	ID=exon-XM_033480897.1-3;Dbxref=GeneID:117226508%2CGenbank:XM_033480897.1;Parent=rna-XM_033480897.1
NW_022890582.1	Gnomon	exon	1338487	1338568	.	+	.	ID=exon-XM_033480897.1-4;Dbxref=GeneID:117226508%2CGenbank:XM_033480897.1;Parent=rna-XM_033480897.1
NW_022890582.1	Gnomon	exon	1338633	1338773	.	+	.	ID=exon-XM_033480897.1-5;Dbxref=GeneID:117226508%2CGenbank:XM_033480897.1;Parent=rna-XM_033480897.1
NW_022890582.1	Gnomon	exon	1338848	1339030	.	+	.	ID=exon-XM_033480897.1-6;Dbxref=GeneID:117226508%2CGenbank:XM_033480897.1;Parent=rna-XM_033480897.1
NW_022890582.1	Gnomon	exon	1339110	1339204	.	+	.	ID=exon-XM_033480897.1-7;Dbxref=GeneID:117226508%2CGenbank:XM_033480897.1;Parent=rna-XM_033480897.1
NW_022890582.1	Gnomon	exon	1339270	1339421	.	+	.	ID=exon-XM_033480897.1-8;Dbxref=GeneID:117226508%2CGenbank:XM_033480897.1;Parent=rna-XM_033480897.1
NW_022890582.1	Gnomon	exon	1339494	1339621	.	+	.	ID=exon-XM_033480897.1-9;Dbxref=GeneID:117226508%2CGenbank:XM_033480897.1;Parent=rna-XM_033480897.1
NW_022890582.1	Gnomon	CDS	1839026	1839293	.	+	0	Name=XP_033337058.1;ID=cds-XP_033337058.1;Dbxref=GeneID:117226614%2CGenbank:XP_033337058.1;Parent=rna-XM_033481167.1
NW_022890582.1	Gnomon	CDS	1850943	1851021	.	+	0	Name=XP_033337058.1;ID=cds-XP_033337058.1;Dbxref=GeneID:117226614%2CGenbank:XP_033337058.1;Parent=rna-XM_033481167.1
NW_022890582.1	Gnomon	CDS	1851117	1851206	.	+	0	Name=XP_033337058.1;ID=cds-XP_033337058.1;Dbxref=GeneID:117226614%2CGenbank:XP_033337058.1;Parent=rna-XM_033481167.1
NW_022890582.1	Gnomon	CDS	1851313	1851433	.	+	0	Name=XP_033337058.1;ID=cds-XP_033337058.1;Dbxref=GeneID:117226614%2CGenbank:XP_033337058.1;Parent=rna-XM_033481167.1
NW_022890582.1	Gnomon	CDS	1851745	1852037	.	+	0	Name=XP_033337058.1;ID=cds-XP_033337058.1;Dbxref=GeneID:117226614%2CGenbank:XP_033337058.1;Parent=rna-XM_033481167.1
NW_022890582.1	Gnomon	CDS	1852125	1852258	.	+	0	Name=XP_033337058.1;ID=cds-XP_033337058.1;Dbxref=GeneID:117226614%2CGenbank:XP_033337058.1;Parent=rna-XM_033481167.1
NW_022890582.1	Gnomon	CDS	1852333	1852444	.	+	0	Name=XP_033337058.1;ID=cds-XP_033337058.1;Dbxref=GeneID:117226614%2CGenbank:XP_033337058.1;Parent=rna-XM_033481167.1
NW_022890582.1	Gnomon	CDS	1852528	1852694	.	+	0	Name=XP_033337058.1;ID=cds-XP_033337058.1;Dbxref=GeneID:117226614%2CGenbank:XP_033337058.1;Parent=rna-XM_033481167.1
NW_022890582.1	Gnomon	CDS	1852765	1852877	.	+	0	Name=XP_033337058.1;ID=cds-XP_033337058.1;Dbxref=GeneID:117226614%2CGenbank:XP_033337058.1;Parent=rna-XM_033481167.1
NW_022890582.1	Gnomon	CDS	1853100	1853210	.	+	0	Name=XP_033337058.1;ID=cds-XP_033337058.1;Dbxref=GeneID:117226614%2CGenbank:XP_033337058.1;Parent=rna-XM_033481167.1
NW_022890582.1	Gnomon	CDS	1853281	1853496	.	+	0	Name=XP_033337058.1;ID=cds-XP_033337058.1;Dbxref=GeneID:117226614%2CGenbank:XP_033337058.1;Parent=rna-XM_033481167.1
NW_022890582.1	Gnomon	CDS	1853571	1853816	.	+	0	Name=XP_033337058.1;ID=cds-XP_033337058.1;Dbxref=GeneID:117226614%2CGenbank:XP_033337058.1;Parent=rna-XM_033481167.1
NW_022890582.1	Gnomon	CDS	1853905	1853989	.	+	0	Name=XP_033337058.1;ID=cds-XP_033337058.1;Dbxref=GeneID:117226614%2CGenbank:XP_033337058.1;Parent=rna-XM_033481167.1
NW_022890582.1	Gnomon	CDS	1854436	1854600	.	+	0	Name=XP_033337058.1;ID=cds-XP_033337058.1;Dbxref=GeneID:117226614%2CGenbank:XP_033337058.1;Parent=rna-XM_033481167.1
NW_022890582.1	Gnomon	CDS	1854692	1854867	.	+	0	Name=XP_033337058.1;ID=cds-XP_033337058.1;Dbxref=GeneID:117226614%2CGenbank:XP_033337058.1;Parent=rna-XM_033481167.1
NW_022890582.1	Gnomon	CDS	1854934	1855071	.	+	0	Name=XP_033337058.1;ID=cds-XP_033337058.1;Dbxref=GeneID:117226614%2CGenbank:XP_033337058.1;Parent=rna-XM_033481167.1
NW_022890582.1	Gnomon	CDS	1855153	1855308	.	+	0	Name=XP_033337058.1;ID=cds-XP_033337058.1;Dbxref=GeneID:117226614%2CGenbank:XP_033337058.1;Parent=rna-XM_033481167.1
NW_022890582.1	Gnomon	CDS	1855391	1855471	.	+	0	Name=XP_033337058.1;ID=cds-XP_033337058.1;Dbxref=GeneID:117226614%2CGenbank:XP_033337058.1;Parent=rna-XM_033481167.1
NW_022890582.1	Gnomon	CDS	1855633	1856421	.	+	0	Name=XP_033337058.1;ID=cds-XP_033337058.1;Dbxref=GeneID:117226614%2CGenbank:XP_033337058.1;Parent=rna-XM_033481167.1
NW_022890582.1	Gnomon	CDS	1857342	1857449	.	+	0	Name=XP_033337058.1;ID=cds-XP_033337058.1;Dbxref=GeneID:117226614%2CGenbank:XP_033337058.1;Parent=rna-XM_033481167.1
NW_022890582.1	Gnomon	CDS	1857522	1857701	.	+	0	Name=XP_033337058.1;ID=cds-XP_033337058.1;Dbxref=GeneID:117226614%2CGenbank:XP_033337058.1;Parent=rna-XM_033481167.1
NW_022890582.1	Gnomon	CDS	1858128	1858157	.	+	0	Name=XP_033337058.1;ID=cds-XP_033337058.1;Dbxref=GeneID:117226614%2CGenbank:XP_033337058.1;Parent=rna-XM_033481167.1
NW_022890582.1	Gnomon	CDS	1858497	1858655	.	+	0	Name=XP_033337058.1;ID=cds-XP_033337058.1;Dbxref=GeneID:117226614%2CGenbank:XP_033337058.1;Parent=rna-XM_033481167.1
NW_022890582.1	Gnomon	CDS	1858721	1859104	.	+	0	Name=XP_033337058.1;ID=cds-XP_033337058.1;Dbxref=GeneID:117226614%2CGenbank:XP_033337058.1;Parent=rna-XM_033481167.1
NW_022890582.1	Gnomon	CDS	1859181	1859333	.	+	0	Name=XP_033337058.1;ID=cds-XP_033337058.1;Dbxref=GeneID:117226614%2CGenbank:XP_033337058.1;Parent=rna-XM_033481167.1
NW_022890582.1	Gnomon	CDS	1862972	1863397	.	+	0	Name=XP_033337058.1;ID=cds-XP_033337058.1;Dbxref=GeneID:117226614%2CGenbank:XP_033337058.1;Parent=rna-XM_033481167.1
NW_022890582.1	Gnomon	CDS	1863842	1863953	.	+	0	Name=XP_033337058.1;ID=cds-XP_033337058.1;Dbxref=GeneID:117226614%2CGenbank:XP_033337058.1;Parent=rna-XM_033481167.1
NW_022890582.1	Gnomon	CDS	1864032	1864088	.	+	0	Name=XP_033337058.1;ID=cds-XP_033337058.1;Dbxref=GeneID:117226614%2CGenbank:XP_033337058.1;Parent=rna-XM_033481167.1
NW_022890582.1	Gnomon	CDS	1864166	1864283	.	+	0	Name=XP_033337058.1;ID=cds-XP_033337058.1;Dbxref=GeneID:117226614%2CGenbank:XP_033337058.1;Parent=rna-XM_033481167.1
NW_022890582.1	Gnomon	CDS	1865912	1866017	.	+	0	Name=XP_033337058.1;ID=cds-XP_033337058.1;Dbxref=GeneID:117226614%2CGenbank:XP_033337058.1;Parent=rna-XM_033481167.1
NW_022890582.1	Gnomon	CDS	1866338	1866451	.	+	0	Name=XP_033337058.1;ID=cds-XP_033337058.1;Dbxref=GeneID:117226614%2CGenbank:XP_033337058.1;Parent=rna-XM_033481167.1
NW_022890582.1	Gnomon	CDS	1866598	1866726	.	+	0	Name=XP_033337058.1;ID=cds-XP_033337058.1;Dbxref=GeneID:117226614%2CGenbank:XP_033337058.1;Parent=rna-XM_033481167.1
NW_022890582.1	Gnomon	CDS	1868046	1868315	.	+	0	Name=XP_033337058.1;ID=cds-XP_033337058.1;Dbxref=GeneID:117226614%2CGenbank:XP_033337058.1;Parent=rna-XM_033481167.1
NW_022890582.1	Gnomon	exon	938602	938708	.	-	.	ID=exon-XM_033481084.1-1;Dbxref=GeneID:117226586%2CGenbank:XM_033481084.1;Parent=rna-XM_033481084.1
NW_022890582.1	Gnomon	exon	936709	938321	.	-	.	ID=exon-XM_033481084.1-2;Dbxref=GeneID:117226586%2CGenbank:XM_033481084.1;Parent=rna-XM_033481084.1
NW_022890582.1	Gnomon	exon	935599	936640	.	-	.	ID=exon-XM_033481084.1-3;Dbxref=GeneID:117226586%2CGenbank:XM_033481084.1;Parent=rna-XM_033481084.1
NW_022890582.1	Gnomon	exon	933894	935510	.	-	.	ID=exon-XM_033481084.1-4;Dbxref=GeneID:117226586%2CGenbank:XM_033481084.1;Parent=rna-XM_033481084.1
NW_022890582.1	Gnomon	exon	933394	933821	.	-	.	ID=exon-XM_033481084.1-5;Dbxref=GeneID:117226586%2CGenbank:XM_033481084.1;Parent=rna-XM_033481084.1
NW_022890582.1	Gnomon	exon	932628	933318	.	-	.	ID=exon-XM_033481084.1-6;Dbxref=GeneID:117226586%2CGenbank:XM_033481084.1;Parent=rna-XM_033481084.1
NW_022890582.1	Gnomon	exon	1853100	1853210	.	+	.	ID=exon-XR_004491826.1-10;Dbxref=GeneID:117226614%2CGenbank:XR_004491826.1;Parent=rna-XR_004491826.1
NW_022890582.1	Gnomon	exon	1855633	1856421	.	+	.	ID=exon-XR_004491826.1-19;Dbxref=GeneID:117226614%2CGenbank:XR_004491826.1;Parent=rna-XR_004491826.1
NW_022890582.1	Gnomon	exon	1853281	1853496	.	+	.	ID=exon-XR_004491826.1-11;Dbxref=GeneID:117226614%2CGenbank:XR_004491826.1;Parent=rna-XR_004491826.1
NW_022890582.1	Gnomon	exon	1853571	1853816	.	+	.	ID=exon-XR_004491826.1-12;Dbxref=GeneID:117226614%2CGenbank:XR_004491826.1;Parent=rna-XR_004491826.1
NW_022890582.1	Gnomon	exon	1853905	1853989	.	+	.	ID=exon-XR_004491826.1-13;Dbxref=GeneID:117226614%2CGenbank:XR_004491826.1;Parent=rna-XR_004491826.1
NW_022890582.1	Gnomon	exon	1854436	1854600	.	+	.	ID=exon-XR_004491826.1-14;Dbxref=GeneID:117226614%2CGenbank:XR_004491826.1;Parent=rna-XR_004491826.1
NW_022890582.1	Gnomon	exon	1854692	1854867	.	+	.	ID=exon-XR_004491826.1-15;Dbxref=GeneID:117226614%2CGenbank:XR_004491826.1;Parent=rna-XR_004491826.1
NW_022890582.1	Gnomon	exon	1854934	1855071	.	+	.	ID=exon-XR_004491826.1-16;Dbxref=GeneID:117226614%2CGenbank:XR_004491826.1;Parent=rna-XR_004491826.1
NW_022890582.1	Gnomon	exon	1855153	1855308	.	+	.	ID=exon-XR_004491826.1-17;Dbxref=GeneID:117226614%2CGenbank:XR_004491826.1;Parent=rna-XR_004491826.1
NW_022890582.1	Gnomon	exon	1855391	1855471	.	+	.	ID=exon-XR_004491826.1-18;Dbxref=GeneID:117226614%2CGenbank:XR_004491826.1;Parent=rna-XR_004491826.1
NW_022890582.1	Gnomon	exon	1865912	1866017	.	+	.	ID=exon-XR_004491826.1-30;Dbxref=GeneID:117226614%2CGenbank:XR_004491826.1;Parent=rna-XR_004491826.1
NW_022890582.1	Gnomon	exon	1866338	1866451	.	+	.	ID=exon-XR_004491826.1-31;Dbxref=GeneID:117226614%2CGenbank:XR_004491826.1;Parent=rna-XR_004491826.1
NW_022890582.1	Gnomon	exon	1866598	1866726	.	+	.	ID=exon-XR_004491826.1-32;Dbxref=GeneID:117226614%2CGenbank:XR_004491826.1;Parent=rna-XR_004491826.1
NW_022890582.1	Gnomon	mRNA	1352124	1359602	.	+	.	Name=XM_033480885.1;ID=rna-XM_033480885.1;Dbxref=GeneID:117226503%2CGenbank:XM_033480885.1;Parent=gene-LOC117226503
NW_022890582.1	Gnomon	exon	1867642	1867734	.	+	.	ID=exon-XR_004491826.1-33;Dbxref=GeneID:117226614%2CGenbank:XR_004491826.1;Parent=rna-XR_004491826.1
NW_022890582.1	Gnomon	exon	1868046	1868137	.	+	.	ID=exon-XR_004491826.1-34;Dbxref=GeneID:117226614%2CGenbank:XR_004491826.1;Parent=rna-XR_004491826.1
NW_022890582.1	Gnomon	exon	1857342	1857449	.	+	.	ID=exon-XR_004491826.1-20;Dbxref=GeneID:117226614%2CGenbank:XR_004491826.1;Parent=rna-XR_004491826.1
NW_022890582.1	Gnomon	exon	1857522	1857701	.	+	.	ID=exon-XR_004491826.1-21;Dbxref=GeneID:117226614%2CGenbank:XR_004491826.1;Parent=rna-XR_004491826.1
NW_022890582.1	Gnomon	exon	1858128	1858157	.	+	.	ID=exon-XR_004491826.1-22;Dbxref=GeneID:117226614%2CGenbank:XR_004491826.1;Parent=rna-XR_004491826.1
NW_022890582.1	Gnomon	exon	1858497	1858655	.	+	.	ID=exon-XR_004491826.1-23;Dbxref=GeneID:117226614%2CGenbank:XR_004491826.1;Parent=rna-XR_004491826.1
NW_022890582.1	Gnomon	exon	1858721	1859104	.	+	.	ID=exon-XR_004491826.1-24;Dbxref=GeneID:117226614%2CGenbank:XR_004491826.1;Parent=rna-XR_004491826.1
NW_022890582.1	Gnomon	exon	1859181	1859333	.	+	.	ID=exon-XR_004491826.1-25;Dbxref=GeneID:117226614%2CGenbank:XR_004491826.1;Parent=rna-XR_004491826.1
NW_022890582.1	Gnomon	exon	1862972	1863397	.	+	.	ID=exon-XR_004491826.1-26;Dbxref=GeneID:117226614%2CGenbank:XR_004491826.1;Parent=rna-XR_004491826.1
NW_022890582.1	Gnomon	exon	1863842	1863953	.	+	.	ID=exon-XR_004491826.1-27;Dbxref=GeneID:117226614%2CGenbank:XR_004491826.1;Parent=rna-XR_004491826.1
NW_022890582.1	Gnomon	exon	1864032	1864088	.	+	.	ID=exon-XR_004491826.1-28;Dbxref=GeneID:117226614%2CGenbank:XR_004491826.1;Parent=rna-XR_004491826.1
NW_022890582.1	Gnomon	exon	1864166	1864283	.	+	.	ID=exon-XR_004491826.1-29;Dbxref=GeneID:117226614%2CGenbank:XR_004491826.1;Parent=rna-XR_004491826.1
NW_022890582.1	Gnomon	CDS	1446914	1446978	.	+	0	Name=XP_033336813.1;ID=cds-XP_033336813.1;Dbxref=GeneID:117226512%2CGenbank:XP_033336813.1;Parent=rna-XM_033480922.1
NW_022890582.1	Gnomon	CDS	1483156	1483250	.	+	0	Name=XP_033336813.1;ID=cds-XP_033336813.1;Dbxref=GeneID:117226512%2CGenbank:XP_033336813.1;Parent=rna-XM_033480922.1
NW_022890582.1	Gnomon	CDS	1493242	1493301	.	+	0	Name=XP_033336813.1;ID=cds-XP_033336813.1;Dbxref=GeneID:117226512%2CGenbank:XP_033336813.1;Parent=rna-XM_033480922.1
NW_022890582.1	Gnomon	CDS	1504024	1504078	.	+	0	Name=XP_033336813.1;ID=cds-XP_033336813.1;Dbxref=GeneID:117226512%2CGenbank:XP_033336813.1;Parent=rna-XM_033480922.1
NW_022890582.1	Gnomon	CDS	1504822	1504960	.	+	0	Name=XP_033336813.1;ID=cds-XP_033336813.1;Dbxref=GeneID:117226512%2CGenbank:XP_033336813.1;Parent=rna-XM_033480922.1
NW_022890582.1	Gnomon	CDS	1506846	1506948	.	+	0	Name=XP_033336813.1;ID=cds-XP_033336813.1;Dbxref=GeneID:117226512%2CGenbank:XP_033336813.1;Parent=rna-XM_033480922.1
NW_022890582.1	Gnomon	CDS	1507606	1507784	.	+	0	Name=XP_033336813.1;ID=cds-XP_033336813.1;Dbxref=GeneID:117226512%2CGenbank:XP_033336813.1;Parent=rna-XM_033480922.1
NW_022890582.1	Gnomon	CDS	1507984	1508106	.	+	0	Name=XP_033336813.1;ID=cds-XP_033336813.1;Dbxref=GeneID:117226512%2CGenbank:XP_033336813.1;Parent=rna-XM_033480922.1
NW_022890582.1	Gnomon	CDS	1508789	1508872	.	+	0	Name=XP_033336813.1;ID=cds-XP_033336813.1;Dbxref=GeneID:117226512%2CGenbank:XP_033336813.1;Parent=rna-XM_033480922.1
NW_022890582.1	Gnomon	CDS	1516565	1516625	.	+	0	Name=XP_033336813.1;ID=cds-XP_033336813.1;Dbxref=GeneID:117226512%2CGenbank:XP_033336813.1;Parent=rna-XM_033480922.1
NW_022890582.1	Gnomon	CDS	1529981	1530064	.	+	0	Name=XP_033336813.1;ID=cds-XP_033336813.1;Dbxref=GeneID:117226512%2CGenbank:XP_033336813.1;Parent=rna-XM_033480922.1
NW_022890582.1	Gnomon	CDS	1540626	1540682	.	+	0	Name=XP_033336813.1;ID=cds-XP_033336813.1;Dbxref=GeneID:117226512%2CGenbank:XP_033336813.1;Parent=rna-XM_033480922.1
NW_022890582.1	Gnomon	CDS	1547167	1547325	.	+	0	Name=XP_033336813.1;ID=cds-XP_033336813.1;Dbxref=GeneID:117226512%2CGenbank:XP_033336813.1;Parent=rna-XM_033480922.1
NW_022890582.1	Gnomon	CDS	1554321	1554396	.	+	0	Name=XP_033336813.1;ID=cds-XP_033336813.1;Dbxref=GeneID:117226512%2CGenbank:XP_033336813.1;Parent=rna-XM_033480922.1
NW_022890582.1	Gnomon	CDS	1554680	1554774	.	+	0	Name=XP_033336813.1;ID=cds-XP_033336813.1;Dbxref=GeneID:117226512%2CGenbank:XP_033336813.1;Parent=rna-XM_033480922.1
NW_022890582.1	Gnomon	CDS	1555615	1555732	.	+	0	Name=XP_033336813.1;ID=cds-XP_033336813.1;Dbxref=GeneID:117226512%2CGenbank:XP_033336813.1;Parent=rna-XM_033480922.1
NW_022890582.1	Gnomon	CDS	1555870	1556002	.	+	0	Name=XP_033336813.1;ID=cds-XP_033336813.1;Dbxref=GeneID:117226512%2CGenbank:XP_033336813.1;Parent=rna-XM_033480922.1
NW_022890582.1	Gnomon	exon	1821060	1821152	.	+	.	ID=exon-XM_033481181.1-8;Dbxref=GeneID:117226615%2CGenbank:XM_033481181.1;Parent=rna-XM_033481181.1
NW_022890582.1	Gnomon	exon	1821226	1821391	.	+	.	ID=exon-XM_033481181.1-9;Dbxref=GeneID:117226615%2CGenbank:XM_033481181.1;Parent=rna-XM_033481181.1
NW_022890582.1	Gnomon	exon	1819905	1820170	.	+	.	ID=exon-XM_033481181.1-4;Dbxref=GeneID:117226615%2CGenbank:XM_033481181.1;Parent=rna-XM_033481181.1
NW_022890582.1	Gnomon	exon	1820244	1820370	.	+	.	ID=exon-XM_033481181.1-5;Dbxref=GeneID:117226615%2CGenbank:XM_033481181.1;Parent=rna-XM_033481181.1
NW_022890582.1	Gnomon	exon	1820462	1820651	.	+	.	ID=exon-XM_033481181.1-6;Dbxref=GeneID:117226615%2CGenbank:XM_033481181.1;Parent=rna-XM_033481181.1
NW_022890582.1	Gnomon	exon	1820736	1820980	.	+	.	ID=exon-XM_033481181.1-7;Dbxref=GeneID:117226615%2CGenbank:XM_033481181.1;Parent=rna-XM_033481181.1
NW_022890582.1	Gnomon	exon	1814758	1815166	.	+	.	ID=exon-XM_033481181.1-1;Dbxref=GeneID:117226615%2CGenbank:XM_033481181.1;Parent=rna-XM_033481181.1
NW_022890582.1	Gnomon	exon	1817582	1817918	.	+	.	ID=exon-XM_033481181.1-2;Dbxref=GeneID:117226615%2CGenbank:XM_033481181.1;Parent=rna-XM_033481181.1
NW_022890582.1	Gnomon	exon	1818190	1818353	.	+	.	ID=exon-XM_033481181.1-3;Dbxref=GeneID:117226615%2CGenbank:XM_033481181.1;Parent=rna-XM_033481181.1
NW_022890582.1	Gnomon	CDS	1839026	1839293	.	+	0	Name=XP_033337059.1;ID=cds-XP_033337059.1;Dbxref=GeneID:117226614%2CGenbank:XP_033337059.1;Parent=rna-XM_033481168.1
NW_022890582.1	Gnomon	CDS	1850943	1851021	.	+	0	Name=XP_033337059.1;ID=cds-XP_033337059.1;Dbxref=GeneID:117226614%2CGenbank:XP_033337059.1;Parent=rna-XM_033481168.1
NW_022890582.1	Gnomon	CDS	1851117	1851206	.	+	0	Name=XP_033337059.1;ID=cds-XP_033337059.1;Dbxref=GeneID:117226614%2CGenbank:XP_033337059.1;Parent=rna-XM_033481168.1
NW_022890582.1	Gnomon	CDS	1851313	1851433	.	+	0	Name=XP_033337059.1;ID=cds-XP_033337059.1;Dbxref=GeneID:117226614%2CGenbank:XP_033337059.1;Parent=rna-XM_033481168.1
NW_022890582.1	Gnomon	CDS	1851745	1852037	.	+	0	Name=XP_033337059.1;ID=cds-XP_033337059.1;Dbxref=GeneID:117226614%2CGenbank:XP_033337059.1;Parent=rna-XM_033481168.1
NW_022890582.1	Gnomon	CDS	1852125	1852258	.	+	0	Name=XP_033337059.1;ID=cds-XP_033337059.1;Dbxref=GeneID:117226614%2CGenbank:XP_033337059.1;Parent=rna-XM_033481168.1
NW_022890582.1	Gnomon	CDS	1852333	1852444	.	+	0	Name=XP_033337059.1;ID=cds-XP_033337059.1;Dbxref=GeneID:117226614%2CGenbank:XP_033337059.1;Parent=rna-XM_033481168.1
NW_022890582.1	Gnomon	CDS	1852528	1852694	.	+	0	Name=XP_033337059.1;ID=cds-XP_033337059.1;Dbxref=GeneID:117226614%2CGenbank:XP_033337059.1;Parent=rna-XM_033481168.1
NW_022890582.1	Gnomon	CDS	1852765	1852877	.	+	0	Name=XP_033337059.1;ID=cds-XP_033337059.1;Dbxref=GeneID:117226614%2CGenbank:XP_033337059.1;Parent=rna-XM_033481168.1
NW_022890582.1	Gnomon	CDS	1853100	1853210	.	+	0	Name=XP_033337059.1;ID=cds-XP_033337059.1;Dbxref=GeneID:117226614%2CGenbank:XP_033337059.1;Parent=rna-XM_033481168.1
NW_022890582.1	Gnomon	CDS	1853281	1853496	.	+	0	Name=XP_033337059.1;ID=cds-XP_033337059.1;Dbxref=GeneID:117226614%2CGenbank:XP_033337059.1;Parent=rna-XM_033481168.1
NW_022890582.1	Gnomon	CDS	1853571	1853816	.	+	0	Name=XP_033337059.1;ID=cds-XP_033337059.1;Dbxref=GeneID:117226614%2CGenbank:XP_033337059.1;Parent=rna-XM_033481168.1
NW_022890582.1	Gnomon	CDS	1853905	1853989	.	+	0	Name=XP_033337059.1;ID=cds-XP_033337059.1;Dbxref=GeneID:117226614%2CGenbank:XP_033337059.1;Parent=rna-XM_033481168.1
NW_022890582.1	Gnomon	CDS	1854436	1854600	.	+	0	Name=XP_033337059.1;ID=cds-XP_033337059.1;Dbxref=GeneID:117226614%2CGenbank:XP_033337059.1;Parent=rna-XM_033481168.1
NW_022890582.1	Gnomon	CDS	1854692	1854867	.	+	0	Name=XP_033337059.1;ID=cds-XP_033337059.1;Dbxref=GeneID:117226614%2CGenbank:XP_033337059.1;Parent=rna-XM_033481168.1
NW_022890582.1	Gnomon	CDS	1854934	1855071	.	+	0	Name=XP_033337059.1;ID=cds-XP_033337059.1;Dbxref=GeneID:117226614%2CGenbank:XP_033337059.1;Parent=rna-XM_033481168.1
NW_022890582.1	Gnomon	CDS	1855153	1855308	.	+	0	Name=XP_033337059.1;ID=cds-XP_033337059.1;Dbxref=GeneID:117226614%2CGenbank:XP_033337059.1;Parent=rna-XM_033481168.1
NW_022890582.1	Gnomon	CDS	1855391	1855471	.	+	0	Name=XP_033337059.1;ID=cds-XP_033337059.1;Dbxref=GeneID:117226614%2CGenbank:XP_033337059.1;Parent=rna-XM_033481168.1
NW_022890582.1	Gnomon	CDS	1855633	1856421	.	+	0	Name=XP_033337059.1;ID=cds-XP_033337059.1;Dbxref=GeneID:117226614%2CGenbank:XP_033337059.1;Parent=rna-XM_033481168.1
NW_022890582.1	Gnomon	CDS	1857342	1857449	.	+	0	Name=XP_033337059.1;ID=cds-XP_033337059.1;Dbxref=GeneID:117226614%2CGenbank:XP_033337059.1;Parent=rna-XM_033481168.1
NW_022890582.1	Gnomon	CDS	1857522	1857701	.	+	0	Name=XP_033337059.1;ID=cds-XP_033337059.1;Dbxref=GeneID:117226614%2CGenbank:XP_033337059.1;Parent=rna-XM_033481168.1
NW_022890582.1	Gnomon	CDS	1858128	1858157	.	+	0	Name=XP_033337059.1;ID=cds-XP_033337059.1;Dbxref=GeneID:117226614%2CGenbank:XP_033337059.1;Parent=rna-XM_033481168.1
NW_022890582.1	Gnomon	CDS	1858497	1858655	.	+	0	Name=XP_033337059.1;ID=cds-XP_033337059.1;Dbxref=GeneID:117226614%2CGenbank:XP_033337059.1;Parent=rna-XM_033481168.1
NW_022890582.1	Gnomon	CDS	1858721	1859104	.	+	0	Name=XP_033337059.1;ID=cds-XP_033337059.1;Dbxref=GeneID:117226614%2CGenbank:XP_033337059.1;Parent=rna-XM_033481168.1
NW_022890582.1	Gnomon	CDS	1859181	1859333	.	+	0	Name=XP_033337059.1;ID=cds-XP_033337059.1;Dbxref=GeneID:117226614%2CGenbank:XP_033337059.1;Parent=rna-XM_033481168.1
NW_022890582.1	Gnomon	CDS	1862972	1863397	.	+	0	Name=XP_033337059.1;ID=cds-XP_033337059.1;Dbxref=GeneID:117226614%2CGenbank:XP_033337059.1;Parent=rna-XM_033481168.1
NW_022890582.1	Gnomon	CDS	1863842	1863953	.	+	0	Name=XP_033337059.1;ID=cds-XP_033337059.1;Dbxref=GeneID:117226614%2CGenbank:XP_033337059.1;Parent=rna-XM_033481168.1
NW_022890582.1	Gnomon	CDS	1864032	1864088	.	+	0	Name=XP_033337059.1;ID=cds-XP_033337059.1;Dbxref=GeneID:117226614%2CGenbank:XP_033337059.1;Parent=rna-XM_033481168.1
NW_022890582.1	Gnomon	CDS	1864166	1864283	.	+	0	Name=XP_033337059.1;ID=cds-XP_033337059.1;Dbxref=GeneID:117226614%2CGenbank:XP_033337059.1;Parent=rna-XM_033481168.1
NW_022890582.1	Gnomon	CDS	1865912	1866017	.	+	0	Name=XP_033337059.1;ID=cds-XP_033337059.1;Dbxref=GeneID:117226614%2CGenbank:XP_033337059.1;Parent=rna-XM_033481168.1
NW_022890582.1	Gnomon	CDS	1866338	1866451	.	+	0	Name=XP_033337059.1;ID=cds-XP_033337059.1;Dbxref=GeneID:117226614%2CGenbank:XP_033337059.1;Parent=rna-XM_033481168.1
NW_022890582.1	Gnomon	CDS	1866598	1866726	.	+	0	Name=XP_033337059.1;ID=cds-XP_033337059.1;Dbxref=GeneID:117226614%2CGenbank:XP_033337059.1;Parent=rna-XM_033481168.1
NW_022890582.1	Gnomon	CDS	1866979	1867182	.	+	0	Name=XP_033337059.1;ID=cds-XP_033337059.1;Dbxref=GeneID:117226614%2CGenbank:XP_033337059.1;Parent=rna-XM_033481168.1
NW_022890582.1	Gnomon	CDS	1867642	1867683	.	+	0	Name=XP_033337059.1;ID=cds-XP_033337059.1;Dbxref=GeneID:117226614%2CGenbank:XP_033337059.1;Parent=rna-XM_033481168.1
NW_022890582.1	Gnomon	exon	1342144	1342228	.	-	.	ID=exon-XR_004491801.1-10;Dbxref=GeneID:117226530%2CGenbank:XR_004491801.1;Parent=rna-XR_004491801.1
NW_022890582.1	Gnomon	exon	1341393	1341477	.	-	.	ID=exon-XR_004491801.1-11;Dbxref=GeneID:117226530%2CGenbank:XR_004491801.1;Parent=rna-XR_004491801.1
NW_022890582.1	Gnomon	mRNA	1373957	1383104	.	-	.	Name=XM_033480887.1;ID=rna-XM_033480887.1;Dbxref=GeneID:117226505%2CGenbank:XM_033480887.1;Parent=gene-LOC117226505
NW_022890582.1	Gnomon	exon	1506846	1506948	.	+	.	ID=exon-XM_033480923.1-7;Dbxref=GeneID:117226512%2CGenbank:XM_033480923.1;Parent=rna-XM_033480923.1
NW_022890582.1	Gnomon	exon	1507606	1507784	.	+	.	ID=exon-XM_033480923.1-8;Dbxref=GeneID:117226512%2CGenbank:XM_033480923.1;Parent=rna-XM_033480923.1
NW_022890582.1	Gnomon	exon	1507984	1508106	.	+	.	ID=exon-XM_033480923.1-9;Dbxref=GeneID:117226512%2CGenbank:XM_033480923.1;Parent=rna-XM_033480923.1
NW_022890582.1	Gnomon	exon	1483156	1483250	.	+	.	ID=exon-XM_033480923.1-3;Dbxref=GeneID:117226512%2CGenbank:XM_033480923.1;Parent=rna-XM_033480923.1
NW_022890582.1	Gnomon	exon	1493242	1493301	.	+	.	ID=exon-XM_033480923.1-4;Dbxref=GeneID:117226512%2CGenbank:XM_033480923.1;Parent=rna-XM_033480923.1
NW_022890582.1	Gnomon	exon	1504024	1504078	.	+	.	ID=exon-XM_033480923.1-5;Dbxref=GeneID:117226512%2CGenbank:XM_033480923.1;Parent=rna-XM_033480923.1
NW_022890582.1	Gnomon	exon	1504822	1504960	.	+	.	ID=exon-XM_033480923.1-6;Dbxref=GeneID:117226512%2CGenbank:XM_033480923.1;Parent=rna-XM_033480923.1
NW_022890582.1	Gnomon	exon	1445094	1445524	.	+	.	ID=exon-XM_033480923.1-1;Dbxref=GeneID:117226512%2CGenbank:XM_033480923.1;Parent=rna-XM_033480923.1
NW_022890582.1	Gnomon	exon	1446259	1446978	.	+	.	ID=exon-XM_033480923.1-2;Dbxref=GeneID:117226512%2CGenbank:XM_033480923.1;Parent=rna-XM_033480923.1
NW_022890582.1	Gnomon	exon	440874	441095	.	-	.	ID=exon-XM_033481061.1-7;Dbxref=GeneID:117226579%2CGenbank:XM_033481061.1;Parent=rna-XM_033481061.1
NW_022890582.1	Gnomon	exon	439796	440820	.	-	.	ID=exon-XM_033481061.1-8;Dbxref=GeneID:117226579%2CGenbank:XM_033481061.1;Parent=rna-XM_033481061.1
NW_022890582.1	Gnomon	exon	444803	444950	.	-	.	ID=exon-XM_033481061.1-3;Dbxref=GeneID:117226579%2CGenbank:XM_033481061.1;Parent=rna-XM_033481061.1
NW_022890582.1	Gnomon	exon	444414	444635	.	-	.	ID=exon-XM_033481061.1-4;Dbxref=GeneID:117226579%2CGenbank:XM_033481061.1;Parent=rna-XM_033481061.1
NW_022890582.1	Gnomon	exon	443702	443861	.	-	.	ID=exon-XM_033481061.1-5;Dbxref=GeneID:117226579%2CGenbank:XM_033481061.1;Parent=rna-XM_033481061.1
NW_022890582.1	Gnomon	exon	443397	443509	.	-	.	ID=exon-XM_033481061.1-6;Dbxref=GeneID:117226579%2CGenbank:XM_033481061.1;Parent=rna-XM_033481061.1
NW_022890582.1	Gnomon	exon	458618	460225	.	-	.	ID=exon-XM_033481061.1-1;Dbxref=GeneID:117226579%2CGenbank:XM_033481061.1;Parent=rna-XM_033481061.1
NW_022890582.1	Gnomon	exon	454338	455046	.	-	.	ID=exon-XM_033481061.1-2;Dbxref=GeneID:117226579%2CGenbank:XM_033481061.1;Parent=rna-XM_033481061.1
NW_022890582.1	Gnomon	mRNA	1343244	1359602	.	+	.	Name=XM_033480886.1;ID=rna-XM_033480886.1;Dbxref=GeneID:117226503%2CGenbank:XM_033480886.1;Parent=gene-LOC117226503
NW_022890582.1	Gnomon	exon	1366591	1367213	.	-	.	ID=exon-XM_033480970.1-1;Dbxref=GeneID:117226521%2CGenbank:XM_033480970.1;Parent=rna-XM_033480970.1
NW_022890582.1	Gnomon	exon	1365828	1366018	.	-	.	ID=exon-XM_033480970.1-2;Dbxref=GeneID:117226521%2CGenbank:XM_033480970.1;Parent=rna-XM_033480970.1
NW_022890582.1	Gnomon	exon	1364753	1365132	.	-	.	ID=exon-XM_033480970.1-5;Dbxref=GeneID:117226521%2CGenbank:XM_033480970.1;Parent=rna-XM_033480970.1
NW_022890582.1	Gnomon	exon	1364490	1364676	.	-	.	ID=exon-XM_033480970.1-6;Dbxref=GeneID:117226521%2CGenbank:XM_033480970.1;Parent=rna-XM_033480970.1
NW_022890582.1	Gnomon	exon	1365584	1365761	.	-	.	ID=exon-XM_033480970.1-3;Dbxref=GeneID:117226521%2CGenbank:XM_033480970.1;Parent=rna-XM_033480970.1
NW_022890582.1	Gnomon	exon	1365246	1365385	.	-	.	ID=exon-XM_033480970.1-4;Dbxref=GeneID:117226521%2CGenbank:XM_033480970.1;Parent=rna-XM_033480970.1
NW_022890582.1	Gnomon	exon	1360050	1363975	.	-	.	ID=exon-XM_033480970.1-9;Dbxref=GeneID:117226521%2CGenbank:XM_033480970.1;Parent=rna-XM_033480970.1
NW_022890582.1	Gnomon	exon	1364284	1364421	.	-	.	ID=exon-XM_033480970.1-7;Dbxref=GeneID:117226521%2CGenbank:XM_033480970.1;Parent=rna-XM_033480970.1
NW_022890582.1	Gnomon	exon	1364069	1364200	.	-	.	ID=exon-XM_033480970.1-8;Dbxref=GeneID:117226521%2CGenbank:XM_033480970.1;Parent=rna-XM_033480970.1
NW_022890582.1	Gnomon	CDS	1446914	1446978	.	+	0	Name=XP_033336814.1;ID=cds-XP_033336814.1;Dbxref=GeneID:117226512%2CGenbank:XP_033336814.1;Parent=rna-XM_033480923.1
NW_022890582.1	Gnomon	CDS	1483156	1483250	.	+	0	Name=XP_033336814.1;ID=cds-XP_033336814.1;Dbxref=GeneID:117226512%2CGenbank:XP_033336814.1;Parent=rna-XM_033480923.1
NW_022890582.1	Gnomon	CDS	1493242	1493301	.	+	0	Name=XP_033336814.1;ID=cds-XP_033336814.1;Dbxref=GeneID:117226512%2CGenbank:XP_033336814.1;Parent=rna-XM_033480923.1
NW_022890582.1	Gnomon	CDS	1504024	1504078	.	+	0	Name=XP_033336814.1;ID=cds-XP_033336814.1;Dbxref=GeneID:117226512%2CGenbank:XP_033336814.1;Parent=rna-XM_033480923.1
NW_022890582.1	Gnomon	CDS	1504822	1504960	.	+	0	Name=XP_033336814.1;ID=cds-XP_033336814.1;Dbxref=GeneID:117226512%2CGenbank:XP_033336814.1;Parent=rna-XM_033480923.1
NW_022890582.1	Gnomon	CDS	1506846	1506948	.	+	0	Name=XP_033336814.1;ID=cds-XP_033336814.1;Dbxref=GeneID:117226512%2CGenbank:XP_033336814.1;Parent=rna-XM_033480923.1
NW_022890582.1	Gnomon	CDS	1507606	1507784	.	+	0	Name=XP_033336814.1;ID=cds-XP_033336814.1;Dbxref=GeneID:117226512%2CGenbank:XP_033336814.1;Parent=rna-XM_033480923.1
NW_022890582.1	Gnomon	CDS	1507984	1508106	.	+	0	Name=XP_033336814.1;ID=cds-XP_033336814.1;Dbxref=GeneID:117226512%2CGenbank:XP_033336814.1;Parent=rna-XM_033480923.1
NW_022890582.1	Gnomon	CDS	1508789	1508872	.	+	0	Name=XP_033336814.1;ID=cds-XP_033336814.1;Dbxref=GeneID:117226512%2CGenbank:XP_033336814.1;Parent=rna-XM_033480923.1
NW_022890582.1	Gnomon	CDS	1516565	1516625	.	+	0	Name=XP_033336814.1;ID=cds-XP_033336814.1;Dbxref=GeneID:117226512%2CGenbank:XP_033336814.1;Parent=rna-XM_033480923.1
NW_022890582.1	Gnomon	CDS	1529981	1530064	.	+	0	Name=XP_033336814.1;ID=cds-XP_033336814.1;Dbxref=GeneID:117226512%2CGenbank:XP_033336814.1;Parent=rna-XM_033480923.1
NW_022890582.1	Gnomon	CDS	1540626	1540682	.	+	0	Name=XP_033336814.1;ID=cds-XP_033336814.1;Dbxref=GeneID:117226512%2CGenbank:XP_033336814.1;Parent=rna-XM_033480923.1
NW_022890582.1	Gnomon	CDS	1547167	1547325	.	+	0	Name=XP_033336814.1;ID=cds-XP_033336814.1;Dbxref=GeneID:117226512%2CGenbank:XP_033336814.1;Parent=rna-XM_033480923.1
NW_022890582.1	Gnomon	CDS	1554321	1554396	.	+	0	Name=XP_033336814.1;ID=cds-XP_033336814.1;Dbxref=GeneID:117226512%2CGenbank:XP_033336814.1;Parent=rna-XM_033480923.1
NW_022890582.1	Gnomon	CDS	1554680	1554774	.	+	0	Name=XP_033336814.1;ID=cds-XP_033336814.1;Dbxref=GeneID:117226512%2CGenbank:XP_033336814.1;Parent=rna-XM_033480923.1
NW_022890582.1	Gnomon	CDS	1555618	1555732	.	+	0	Name=XP_033336814.1;ID=cds-XP_033336814.1;Dbxref=GeneID:117226512%2CGenbank:XP_033336814.1;Parent=rna-XM_033480923.1
NW_022890582.1	Gnomon	CDS	1555870	1556002	.	+	0	Name=XP_033336814.1;ID=cds-XP_033336814.1;Dbxref=GeneID:117226512%2CGenbank:XP_033336814.1;Parent=rna-XM_033480923.1
NW_022890582.1	Gnomon	mRNA	1418256	1421538	.	-	.	Name=XM_033480980.1;ID=rna-XM_033480980.1;Dbxref=GeneID:117226528%2CGenbank:XM_033480980.1;Parent=gene-LOC117226528
NW_022890582.1	Gnomon	exon	1813700	1813892	.	+	.	ID=exon-XM_033481184.1-10;Dbxref=GeneID:117226616%2CGenbank:XM_033481184.1;Parent=rna-XM_033481184.1
NW_022890582.1	Gnomon	exon	1813969	1814664	.	+	.	ID=exon-XM_033481184.1-11;Dbxref=GeneID:117226616%2CGenbank:XM_033481184.1;Parent=rna-XM_033481184.1
NW_022890582.1	Gnomon	exon	1793493	1794535	.	+	.	ID=exon-XM_033481159.1-21;Dbxref=GeneID:117226608%2CGenbank:XM_033481159.1;Parent=rna-XM_033481159.1
NW_022890582.1	Gnomon	exon	1794603	1796079	.	+	.	ID=exon-XM_033481159.1-22;Dbxref=GeneID:117226608%2CGenbank:XM_033481159.1;Parent=rna-XM_033481159.1
NW_022890582.1	Gnomon	exon	820721	821922	.	-	.	ID=exon-XM_033481080.1-13;Dbxref=GeneID:117226584%2CGenbank:XM_033481080.1;Parent=rna-XM_033481080.1
NW_022890582.1	Gnomon	exon	824568	824643	.	-	.	ID=exon-XM_033481080.1-10;Dbxref=GeneID:117226584%2CGenbank:XM_033481080.1;Parent=rna-XM_033481080.1
NW_022890582.1	Gnomon	exon	824340	824437	.	-	.	ID=exon-XM_033481080.1-11;Dbxref=GeneID:117226584%2CGenbank:XM_033481080.1;Parent=rna-XM_033481080.1
NW_022890582.1	Gnomon	exon	823700	823915	.	-	.	ID=exon-XM_033481080.1-12;Dbxref=GeneID:117226584%2CGenbank:XM_033481080.1;Parent=rna-XM_033481080.1
NW_022890582.1	Gnomon	CDS	1722058	1722654	.	-	0	Name=XP_033336913.1;ID=cds-XP_033336913.1;Dbxref=GeneID:117226559%2CGenbank:XP_033336913.1;Parent=rna-XM_033481022.1
NW_022890582.1	Gnomon	CDS	1721360	1721732	.	-	0	Name=XP_033336913.1;ID=cds-XP_033336913.1;Dbxref=GeneID:117226559%2CGenbank:XP_033336913.1;Parent=rna-XM_033481022.1
NW_022890582.1	Gnomon	CDS	1721008	1721273	.	-	0	Name=XP_033336913.1;ID=cds-XP_033336913.1;Dbxref=GeneID:117226559%2CGenbank:XP_033336913.1;Parent=rna-XM_033481022.1
NW_022890582.1	Gnomon	CDS	1720889	1720933	.	-	0	Name=XP_033336913.1;ID=cds-XP_033336913.1;Dbxref=GeneID:117226559%2CGenbank:XP_033336913.1;Parent=rna-XM_033481022.1
NW_022890582.1	Gnomon	CDS	68866	68960	.	+	0	Name=XP_033337012.1;ID=cds-XP_033337012.1;Dbxref=GeneID:117226595%2CGenbank:XP_033337012.1;Parent=rna-XM_033481121.1
NW_022890582.1	Gnomon	CDS	143864	144033	.	+	0	Name=XP_033337012.1;ID=cds-XP_033337012.1;Dbxref=GeneID:117226595%2CGenbank:XP_033337012.1;Parent=rna-XM_033481121.1
NW_022890582.1	Gnomon	CDS	210235	210317	.	+	0	Name=XP_033337012.1;ID=cds-XP_033337012.1;Dbxref=GeneID:117226595%2CGenbank:XP_033337012.1;Parent=rna-XM_033481121.1
NW_022890582.1	Gnomon	CDS	233243	233291	.	+	0	Name=XP_033337012.1;ID=cds-XP_033337012.1;Dbxref=GeneID:117226595%2CGenbank:XP_033337012.1;Parent=rna-XM_033481121.1
NW_022890582.1	Gnomon	CDS	284553	284758	.	+	0	Name=XP_033337012.1;ID=cds-XP_033337012.1;Dbxref=GeneID:117226595%2CGenbank:XP_033337012.1;Parent=rna-XM_033481121.1
NW_022890582.1	Gnomon	CDS	288698	288826	.	+	0	Name=XP_033337012.1;ID=cds-XP_033337012.1;Dbxref=GeneID:117226595%2CGenbank:XP_033337012.1;Parent=rna-XM_033481121.1
NW_022890582.1	Gnomon	CDS	289308	289581	.	+	0	Name=XP_033337012.1;ID=cds-XP_033337012.1;Dbxref=GeneID:117226595%2CGenbank:XP_033337012.1;Parent=rna-XM_033481121.1
NW_022890582.1	Gnomon	CDS	291639	291731	.	+	0	Name=XP_033337012.1;ID=cds-XP_033337012.1;Dbxref=GeneID:117226595%2CGenbank:XP_033337012.1;Parent=rna-XM_033481121.1
NW_022890582.1	Gnomon	CDS	294134	294175	.	+	0	Name=XP_033337012.1;ID=cds-XP_033337012.1;Dbxref=GeneID:117226595%2CGenbank:XP_033337012.1;Parent=rna-XM_033481121.1
NW_022890582.1	Gnomon	CDS	295935	296057	.	+	0	Name=XP_033337012.1;ID=cds-XP_033337012.1;Dbxref=GeneID:117226595%2CGenbank:XP_033337012.1;Parent=rna-XM_033481121.1
NW_022890582.1	Gnomon	CDS	297404	297634	.	+	0	Name=XP_033337012.1;ID=cds-XP_033337012.1;Dbxref=GeneID:117226595%2CGenbank:XP_033337012.1;Parent=rna-XM_033481121.1
NW_022890582.1	Gnomon	CDS	298362	298489	.	+	0	Name=XP_033337012.1;ID=cds-XP_033337012.1;Dbxref=GeneID:117226595%2CGenbank:XP_033337012.1;Parent=rna-XM_033481121.1
NW_022890582.1	Gnomon	exon	1791594	1791850	.	+	.	ID=exon-XM_033481159.1-16;Dbxref=GeneID:117226608%2CGenbank:XM_033481159.1;Parent=rna-XM_033481159.1
NW_022890582.1	Gnomon	exon	1791966	1792136	.	+	.	ID=exon-XM_033481159.1-17;Dbxref=GeneID:117226608%2CGenbank:XM_033481159.1;Parent=rna-XM_033481159.1
NW_022890582.1	Gnomon	exon	1790898	1791096	.	+	.	ID=exon-XM_033481159.1-14;Dbxref=GeneID:117226608%2CGenbank:XM_033481159.1;Parent=rna-XM_033481159.1
NW_022890582.1	Gnomon	exon	1791229	1791429	.	+	.	ID=exon-XM_033481159.1-15;Dbxref=GeneID:117226608%2CGenbank:XM_033481159.1;Parent=rna-XM_033481159.1
NW_022890582.1	Gnomon	exon	1790106	1790392	.	+	.	ID=exon-XM_033481159.1-12;Dbxref=GeneID:117226608%2CGenbank:XM_033481159.1;Parent=rna-XM_033481159.1
NW_022890582.1	Gnomon	exon	1790542	1790802	.	+	.	ID=exon-XM_033481159.1-13;Dbxref=GeneID:117226608%2CGenbank:XM_033481159.1;Parent=rna-XM_033481159.1
NW_022890582.1	Gnomon	exon	1788232	1788495	.	+	.	ID=exon-XM_033481159.1-10;Dbxref=GeneID:117226608%2CGenbank:XM_033481159.1;Parent=rna-XM_033481159.1
NW_022890582.1	Gnomon	exon	1788575	1790035	.	+	.	ID=exon-XM_033481159.1-11;Dbxref=GeneID:117226608%2CGenbank:XM_033481159.1;Parent=rna-XM_033481159.1
NW_022890582.1	Gnomon	exon	1792232	1792447	.	+	.	ID=exon-XM_033481159.1-18;Dbxref=GeneID:117226608%2CGenbank:XM_033481159.1;Parent=rna-XM_033481159.1
NW_022890582.1	Gnomon	exon	1792524	1792768	.	+	.	ID=exon-XM_033481159.1-19;Dbxref=GeneID:117226608%2CGenbank:XM_033481159.1;Parent=rna-XM_033481159.1
NW_022890582.1	Gnomon	exon	1792840	1793410	.	+	.	ID=exon-XM_033481159.1-20;Dbxref=GeneID:117226608%2CGenbank:XM_033481159.1;Parent=rna-XM_033481159.1
NW_022890582.1	Gnomon	exon	942010	942235	.	-	.	ID=exon-XM_033481085.1-7;Dbxref=GeneID:117226587%2CGenbank:XM_033481085.1;Parent=rna-XM_033481085.1
NW_022890582.1	Gnomon	exon	941337	941735	.	-	.	ID=exon-XM_033481085.1-8;Dbxref=GeneID:117226587%2CGenbank:XM_033481085.1;Parent=rna-XM_033481085.1
NW_022890582.1	Gnomon	exon	942793	942886	.	-	.	ID=exon-XM_033481085.1-5;Dbxref=GeneID:117226587%2CGenbank:XM_033481085.1;Parent=rna-XM_033481085.1
NW_022890582.1	Gnomon	exon	942402	942610	.	-	.	ID=exon-XM_033481085.1-6;Dbxref=GeneID:117226587%2CGenbank:XM_033481085.1;Parent=rna-XM_033481085.1
NW_022890582.1	Gnomon	exon	944117	944235	.	-	.	ID=exon-XM_033481085.1-3;Dbxref=GeneID:117226587%2CGenbank:XM_033481085.1;Parent=rna-XM_033481085.1
NW_022890582.1	Gnomon	exon	943717	943951	.	-	.	ID=exon-XM_033481085.1-4;Dbxref=GeneID:117226587%2CGenbank:XM_033481085.1;Parent=rna-XM_033481085.1
NW_022890582.1	Gnomon	exon	948134	948274	.	-	.	ID=exon-XM_033481085.1-1;Dbxref=GeneID:117226587%2CGenbank:XM_033481085.1;Parent=rna-XM_033481085.1
NW_022890582.1	Gnomon	exon	944315	944396	.	-	.	ID=exon-XM_033481085.1-2;Dbxref=GeneID:117226587%2CGenbank:XM_033481085.1;Parent=rna-XM_033481085.1
NW_022890582.1	Gnomon	exon	940039	940418	.	-	.	ID=exon-XM_033481085.1-9;Dbxref=GeneID:117226587%2CGenbank:XM_033481085.1;Parent=rna-XM_033481085.1
NW_022890582.1	Gnomon	exon	1697316	1697470	.	-	.	ID=exon-XM_033481015.1-6;Dbxref=GeneID:117226556%2CGenbank:XM_033481015.1;Parent=rna-XM_033481015.1
NW_022890582.1	Gnomon	exon	1696986	1697227	.	-	.	ID=exon-XM_033481015.1-7;Dbxref=GeneID:117226556%2CGenbank:XM_033481015.1;Parent=rna-XM_033481015.1
NW_022890582.1	Gnomon	exon	1696736	1696905	.	-	.	ID=exon-XM_033481015.1-8;Dbxref=GeneID:117226556%2CGenbank:XM_033481015.1;Parent=rna-XM_033481015.1
NW_022890582.1	Gnomon	exon	1696150	1696668	.	-	.	ID=exon-XM_033481015.1-9;Dbxref=GeneID:117226556%2CGenbank:XM_033481015.1;Parent=rna-XM_033481015.1
NW_022890582.1	Gnomon	exon	1701907	1702145	.	-	.	ID=exon-XM_033481015.1-2;Dbxref=GeneID:117226556%2CGenbank:XM_033481015.1;Parent=rna-XM_033481015.1
NW_022890582.1	Gnomon	exon	1700950	1701035	.	-	.	ID=exon-XM_033481015.1-3;Dbxref=GeneID:117226556%2CGenbank:XM_033481015.1;Parent=rna-XM_033481015.1
NW_022890582.1	Gnomon	exon	1697828	1700436	.	-	.	ID=exon-XM_033481015.1-4;Dbxref=GeneID:117226556%2CGenbank:XM_033481015.1;Parent=rna-XM_033481015.1
NW_022890582.1	Gnomon	exon	1697686	1697751	.	-	.	ID=exon-XM_033481015.1-5;Dbxref=GeneID:117226556%2CGenbank:XM_033481015.1;Parent=rna-XM_033481015.1
NW_022890582.1	Gnomon	exon	1702231	1702469	.	-	.	ID=exon-XM_033481015.1-1;Dbxref=GeneID:117226556%2CGenbank:XM_033481015.1;Parent=rna-XM_033481015.1
NW_022890582.1	Gnomon	CDS	1446914	1446978	.	+	0	Name=XP_033336819.1;ID=cds-XP_033336819.1;Dbxref=GeneID:117226512%2CGenbank:XP_033336819.1;Parent=rna-XM_033480928.1
NW_022890582.1	Gnomon	CDS	1483156	1483250	.	+	0	Name=XP_033336819.1;ID=cds-XP_033336819.1;Dbxref=GeneID:117226512%2CGenbank:XP_033336819.1;Parent=rna-XM_033480928.1
NW_022890582.1	Gnomon	CDS	1493242	1493301	.	+	0	Name=XP_033336819.1;ID=cds-XP_033336819.1;Dbxref=GeneID:117226512%2CGenbank:XP_033336819.1;Parent=rna-XM_033480928.1
NW_022890582.1	Gnomon	CDS	1504024	1504078	.	+	0	Name=XP_033336819.1;ID=cds-XP_033336819.1;Dbxref=GeneID:117226512%2CGenbank:XP_033336819.1;Parent=rna-XM_033480928.1
NW_022890582.1	Gnomon	CDS	1504822	1504960	.	+	0	Name=XP_033336819.1;ID=cds-XP_033336819.1;Dbxref=GeneID:117226512%2CGenbank:XP_033336819.1;Parent=rna-XM_033480928.1
NW_022890582.1	Gnomon	CDS	1506846	1506948	.	+	0	Name=XP_033336819.1;ID=cds-XP_033336819.1;Dbxref=GeneID:117226512%2CGenbank:XP_033336819.1;Parent=rna-XM_033480928.1
NW_022890582.1	Gnomon	CDS	1507606	1507784	.	+	0	Name=XP_033336819.1;ID=cds-XP_033336819.1;Dbxref=GeneID:117226512%2CGenbank:XP_033336819.1;Parent=rna-XM_033480928.1
NW_022890582.1	Gnomon	CDS	1507984	1508106	.	+	0	Name=XP_033336819.1;ID=cds-XP_033336819.1;Dbxref=GeneID:117226512%2CGenbank:XP_033336819.1;Parent=rna-XM_033480928.1
NW_022890582.1	Gnomon	CDS	1508789	1508872	.	+	0	Name=XP_033336819.1;ID=cds-XP_033336819.1;Dbxref=GeneID:117226512%2CGenbank:XP_033336819.1;Parent=rna-XM_033480928.1
NW_022890582.1	Gnomon	CDS	1516565	1516607	.	+	0	Name=XP_033336819.1;ID=cds-XP_033336819.1;Dbxref=GeneID:117226512%2CGenbank:XP_033336819.1;Parent=rna-XM_033480928.1
NW_022890582.1	Gnomon	CDS	1540626	1540682	.	+	0	Name=XP_033336819.1;ID=cds-XP_033336819.1;Dbxref=GeneID:117226512%2CGenbank:XP_033336819.1;Parent=rna-XM_033480928.1
NW_022890582.1	Gnomon	CDS	1545121	1545285	.	+	0	Name=XP_033336819.1;ID=cds-XP_033336819.1;Dbxref=GeneID:117226512%2CGenbank:XP_033336819.1;Parent=rna-XM_033480928.1
NW_022890582.1	Gnomon	CDS	1552975	1553037	.	+	0	Name=XP_033336819.1;ID=cds-XP_033336819.1;Dbxref=GeneID:117226512%2CGenbank:XP_033336819.1;Parent=rna-XM_033480928.1
NW_022890582.1	Gnomon	CDS	1554321	1554396	.	+	0	Name=XP_033336819.1;ID=cds-XP_033336819.1;Dbxref=GeneID:117226512%2CGenbank:XP_033336819.1;Parent=rna-XM_033480928.1
NW_022890582.1	Gnomon	CDS	1554680	1554774	.	+	0	Name=XP_033336819.1;ID=cds-XP_033336819.1;Dbxref=GeneID:117226512%2CGenbank:XP_033336819.1;Parent=rna-XM_033480928.1
NW_022890582.1	Gnomon	CDS	1555615	1555732	.	+	0	Name=XP_033336819.1;ID=cds-XP_033336819.1;Dbxref=GeneID:117226512%2CGenbank:XP_033336819.1;Parent=rna-XM_033480928.1
NW_022890582.1	Gnomon	CDS	1555870	1556002	.	+	0	Name=XP_033336819.1;ID=cds-XP_033336819.1;Dbxref=GeneID:117226512%2CGenbank:XP_033336819.1;Parent=rna-XM_033480928.1
NW_022890582.1	Gnomon	mRNA	1109805	1111989	.	+	.	Name=XM_033481135.1;ID=rna-XM_033481135.1;Dbxref=GeneID:117226599%2CGenbank:XM_033481135.1;Parent=gene-LOC117226599
NW_022890582.1	Gnomon	exon	297404	297634	.	+	.	ID=exon-XM_033481120.1-12;Dbxref=GeneID:117226595%2CGenbank:XM_033481120.1;Parent=rna-XM_033481120.1
NW_022890582.1	Gnomon	exon	298362	298512	.	+	.	ID=exon-XM_033481120.1-13;Dbxref=GeneID:117226595%2CGenbank:XM_033481120.1;Parent=rna-XM_033481120.1
NW_022890582.1	Gnomon	exon	301303	305754	.	+	.	ID=exon-XM_033481120.1-14;Dbxref=GeneID:117226595%2CGenbank:XM_033481120.1;Parent=rna-XM_033481120.1
NW_022890582.1	Gnomon	exon	294926	294955	.	+	.	ID=exon-XM_033481120.1-10;Dbxref=GeneID:117226595%2CGenbank:XM_033481120.1;Parent=rna-XM_033481120.1
NW_022890582.1	Gnomon	exon	295935	296057	.	+	.	ID=exon-XM_033481120.1-11;Dbxref=GeneID:117226595%2CGenbank:XM_033481120.1;Parent=rna-XM_033481120.1
NW_022890582.1	Gnomon	exon	1161440	1162200	.	+	.	ID=exon-XM_033480874.1-4;Dbxref=GeneID:117226498%2CGenbank:XM_033480874.1;Parent=rna-XM_033480874.1
NW_022890582.1	Gnomon	exon	1160041	1160295	.	+	.	ID=exon-XM_033480874.1-1;Dbxref=GeneID:117226498%2CGenbank:XM_033480874.1;Parent=rna-XM_033480874.1
NW_022890582.1	Gnomon	exon	1160367	1160463	.	+	.	ID=exon-XM_033480874.1-2;Dbxref=GeneID:117226498%2CGenbank:XM_033480874.1;Parent=rna-XM_033480874.1
NW_022890582.1	Gnomon	exon	1161228	1161299	.	+	.	ID=exon-XM_033480874.1-3;Dbxref=GeneID:117226498%2CGenbank:XM_033480874.1;Parent=rna-XM_033480874.1
NW_022890582.1	Gnomon	CDS	68866	68960	.	+	0	Name=XP_033337013.1;ID=cds-XP_033337013.1;Dbxref=GeneID:117226595%2CGenbank:XP_033337013.1;Parent=rna-XM_033481122.1
NW_022890582.1	Gnomon	CDS	143864	144033	.	+	0	Name=XP_033337013.1;ID=cds-XP_033337013.1;Dbxref=GeneID:117226595%2CGenbank:XP_033337013.1;Parent=rna-XM_033481122.1
NW_022890582.1	Gnomon	CDS	210235	210317	.	+	0	Name=XP_033337013.1;ID=cds-XP_033337013.1;Dbxref=GeneID:117226595%2CGenbank:XP_033337013.1;Parent=rna-XM_033481122.1
NW_022890582.1	Gnomon	CDS	233243	233291	.	+	0	Name=XP_033337013.1;ID=cds-XP_033337013.1;Dbxref=GeneID:117226595%2CGenbank:XP_033337013.1;Parent=rna-XM_033481122.1
NW_022890582.1	Gnomon	CDS	284553	284758	.	+	0	Name=XP_033337013.1;ID=cds-XP_033337013.1;Dbxref=GeneID:117226595%2CGenbank:XP_033337013.1;Parent=rna-XM_033481122.1
NW_022890582.1	Gnomon	CDS	288698	288826	.	+	0	Name=XP_033337013.1;ID=cds-XP_033337013.1;Dbxref=GeneID:117226595%2CGenbank:XP_033337013.1;Parent=rna-XM_033481122.1
NW_022890582.1	Gnomon	CDS	289308	289581	.	+	0	Name=XP_033337013.1;ID=cds-XP_033337013.1;Dbxref=GeneID:117226595%2CGenbank:XP_033337013.1;Parent=rna-XM_033481122.1
NW_022890582.1	Gnomon	CDS	291639	291731	.	+	0	Name=XP_033337013.1;ID=cds-XP_033337013.1;Dbxref=GeneID:117226595%2CGenbank:XP_033337013.1;Parent=rna-XM_033481122.1
NW_022890582.1	Gnomon	CDS	294926	294955	.	+	0	Name=XP_033337013.1;ID=cds-XP_033337013.1;Dbxref=GeneID:117226595%2CGenbank:XP_033337013.1;Parent=rna-XM_033481122.1
NW_022890582.1	Gnomon	CDS	295935	296057	.	+	0	Name=XP_033337013.1;ID=cds-XP_033337013.1;Dbxref=GeneID:117226595%2CGenbank:XP_033337013.1;Parent=rna-XM_033481122.1
NW_022890582.1	Gnomon	CDS	297404	297634	.	+	0	Name=XP_033337013.1;ID=cds-XP_033337013.1;Dbxref=GeneID:117226595%2CGenbank:XP_033337013.1;Parent=rna-XM_033481122.1
NW_022890582.1	Gnomon	CDS	298362	298489	.	+	0	Name=XP_033337013.1;ID=cds-XP_033337013.1;Dbxref=GeneID:117226595%2CGenbank:XP_033337013.1;Parent=rna-XM_033481122.1
NW_022890582.1	Gnomon	CDS	1708321	1708850	.	+	0	Name=XP_033336914.1;ID=cds-XP_033336914.1;Dbxref=GeneID:117226560%2CGenbank:XP_033336914.1;Parent=rna-XM_033481023.1
NW_022890582.1	Gnomon	CDS	1708922	1709098	.	+	0	Name=XP_033336914.1;ID=cds-XP_033336914.1;Dbxref=GeneID:117226560%2CGenbank:XP_033336914.1;Parent=rna-XM_033481023.1
NW_022890582.1	Gnomon	CDS	1709452	1709644	.	+	0	Name=XP_033336914.1;ID=cds-XP_033336914.1;Dbxref=GeneID:117226560%2CGenbank:XP_033336914.1;Parent=rna-XM_033481023.1
NW_022890582.1	Gnomon	exon	1364753	1365132	.	-	.	ID=exon-XM_033480969.1-5;Dbxref=GeneID:117226521%2CGenbank:XM_033480969.1;Parent=rna-XM_033480969.1
NW_022890582.1	Gnomon	exon	1364490	1364676	.	-	.	ID=exon-XM_033480969.1-6;Dbxref=GeneID:117226521%2CGenbank:XM_033480969.1;Parent=rna-XM_033480969.1
NW_022890582.1	Gnomon	exon	1364284	1364421	.	-	.	ID=exon-XM_033480969.1-7;Dbxref=GeneID:117226521%2CGenbank:XM_033480969.1;Parent=rna-XM_033480969.1
NW_022890582.1	Gnomon	exon	1364069	1364200	.	-	.	ID=exon-XM_033480969.1-8;Dbxref=GeneID:117226521%2CGenbank:XM_033480969.1;Parent=rna-XM_033480969.1
NW_022890582.1	Gnomon	exon	1366591	1367215	.	-	.	ID=exon-XM_033480969.1-1;Dbxref=GeneID:117226521%2CGenbank:XM_033480969.1;Parent=rna-XM_033480969.1
NW_022890582.1	Gnomon	exon	1365828	1366018	.	-	.	ID=exon-XM_033480969.1-2;Dbxref=GeneID:117226521%2CGenbank:XM_033480969.1;Parent=rna-XM_033480969.1
NW_022890582.1	Gnomon	exon	1365584	1365761	.	-	.	ID=exon-XM_033480969.1-3;Dbxref=GeneID:117226521%2CGenbank:XM_033480969.1;Parent=rna-XM_033480969.1
NW_022890582.1	Gnomon	exon	1365231	1365385	.	-	.	ID=exon-XM_033480969.1-4;Dbxref=GeneID:117226521%2CGenbank:XM_033480969.1;Parent=rna-XM_033480969.1
NW_022890582.1	Gnomon	exon	1360050	1363975	.	-	.	ID=exon-XM_033480969.1-9;Dbxref=GeneID:117226521%2CGenbank:XM_033480969.1;Parent=rna-XM_033480969.1
NW_022890582.1	Gnomon	mRNA	1352498	1359602	.	+	.	Name=XM_033480880.1;ID=rna-XM_033480880.1;Dbxref=GeneID:117226503%2CGenbank:XM_033480880.1;Parent=gene-LOC117226503
NW_022890582.1	Gnomon	exon	1983552	1983941	.	+	.	ID=exon-XM_033481204.1-6;Dbxref=GeneID:117226632%2CGenbank:XM_033481204.1;Parent=rna-XM_033481204.1
NW_022890582.1	Gnomon	exon	1984099	1984411	.	+	.	ID=exon-XM_033481204.1-7;Dbxref=GeneID:117226632%2CGenbank:XM_033481204.1;Parent=rna-XM_033481204.1
NW_022890582.1	Gnomon	exon	1982954	1983105	.	+	.	ID=exon-XM_033481204.1-4;Dbxref=GeneID:117226632%2CGenbank:XM_033481204.1;Parent=rna-XM_033481204.1
NW_022890582.1	Gnomon	exon	1983213	1983456	.	+	.	ID=exon-XM_033481204.1-5;Dbxref=GeneID:117226632%2CGenbank:XM_033481204.1;Parent=rna-XM_033481204.1
NW_022890582.1	Gnomon	exon	1982161	1982349	.	+	.	ID=exon-XM_033481204.1-2;Dbxref=GeneID:117226632%2CGenbank:XM_033481204.1;Parent=rna-XM_033481204.1
NW_022890582.1	Gnomon	exon	1982541	1982876	.	+	.	ID=exon-XM_033481204.1-3;Dbxref=GeneID:117226632%2CGenbank:XM_033481204.1;Parent=rna-XM_033481204.1
NW_022890582.1	Gnomon	exon	1981836	1982075	.	+	.	ID=exon-XM_033481204.1-1;Dbxref=GeneID:117226632%2CGenbank:XM_033481204.1;Parent=rna-XM_033481204.1
NW_022890582.1	Gnomon	exon	1984513	1984668	.	+	.	ID=exon-XM_033481204.1-8;Dbxref=GeneID:117226632%2CGenbank:XM_033481204.1;Parent=rna-XM_033481204.1
NW_022890582.1	Gnomon	exon	1984742	1984866	.	+	.	ID=exon-XM_033481204.1-9;Dbxref=GeneID:117226632%2CGenbank:XM_033481204.1;Parent=rna-XM_033481204.1
NW_022890582.1	Gnomon	exon	460421	460833	.	+	.	ID=exon-XR_004491820.1-1;Dbxref=GeneID:117226583%2CGenbank:XR_004491820.1;Parent=rna-XR_004491820.1
NW_022890582.1	Gnomon	exon	461078	461279	.	+	.	ID=exon-XR_004491820.1-2;Dbxref=GeneID:117226583%2CGenbank:XR_004491820.1;Parent=rna-XR_004491820.1
NW_022890582.1	Gnomon	CDS	1446914	1446978	.	+	0	Name=XP_033336817.1;ID=cds-XP_033336817.1;Dbxref=GeneID:117226512%2CGenbank:XP_033336817.1;Parent=rna-XM_033480926.1
NW_022890582.1	Gnomon	CDS	1483156	1483250	.	+	0	Name=XP_033336817.1;ID=cds-XP_033336817.1;Dbxref=GeneID:117226512%2CGenbank:XP_033336817.1;Parent=rna-XM_033480926.1
NW_022890582.1	Gnomon	CDS	1493242	1493301	.	+	0	Name=XP_033336817.1;ID=cds-XP_033336817.1;Dbxref=GeneID:117226512%2CGenbank:XP_033336817.1;Parent=rna-XM_033480926.1
NW_022890582.1	Gnomon	CDS	1504024	1504078	.	+	0	Name=XP_033336817.1;ID=cds-XP_033336817.1;Dbxref=GeneID:117226512%2CGenbank:XP_033336817.1;Parent=rna-XM_033480926.1
NW_022890582.1	Gnomon	CDS	1504822	1504960	.	+	0	Name=XP_033336817.1;ID=cds-XP_033336817.1;Dbxref=GeneID:117226512%2CGenbank:XP_033336817.1;Parent=rna-XM_033480926.1
NW_022890582.1	Gnomon	CDS	1506846	1506948	.	+	0	Name=XP_033336817.1;ID=cds-XP_033336817.1;Dbxref=GeneID:117226512%2CGenbank:XP_033336817.1;Parent=rna-XM_033480926.1
NW_022890582.1	Gnomon	CDS	1507606	1507784	.	+	0	Name=XP_033336817.1;ID=cds-XP_033336817.1;Dbxref=GeneID:117226512%2CGenbank:XP_033336817.1;Parent=rna-XM_033480926.1
NW_022890582.1	Gnomon	CDS	1507984	1508106	.	+	0	Name=XP_033336817.1;ID=cds-XP_033336817.1;Dbxref=GeneID:117226512%2CGenbank:XP_033336817.1;Parent=rna-XM_033480926.1
NW_022890582.1	Gnomon	CDS	1508789	1508872	.	+	0	Name=XP_033336817.1;ID=cds-XP_033336817.1;Dbxref=GeneID:117226512%2CGenbank:XP_033336817.1;Parent=rna-XM_033480926.1
NW_022890582.1	Gnomon	CDS	1516565	1516607	.	+	0	Name=XP_033336817.1;ID=cds-XP_033336817.1;Dbxref=GeneID:117226512%2CGenbank:XP_033336817.1;Parent=rna-XM_033480926.1
NW_022890582.1	Gnomon	CDS	1540626	1540682	.	+	0	Name=XP_033336817.1;ID=cds-XP_033336817.1;Dbxref=GeneID:117226512%2CGenbank:XP_033336817.1;Parent=rna-XM_033480926.1
NW_022890582.1	Gnomon	CDS	1547167	1547229	.	+	0	Name=XP_033336817.1;ID=cds-XP_033336817.1;Dbxref=GeneID:117226512%2CGenbank:XP_033336817.1;Parent=rna-XM_033480926.1
NW_022890582.1	Gnomon	CDS	1548685	1548780	.	+	0	Name=XP_033336817.1;ID=cds-XP_033336817.1;Dbxref=GeneID:117226512%2CGenbank:XP_033336817.1;Parent=rna-XM_033480926.1
NW_022890582.1	Gnomon	CDS	1549989	1550063	.	+	0	Name=XP_033336817.1;ID=cds-XP_033336817.1;Dbxref=GeneID:117226512%2CGenbank:XP_033336817.1;Parent=rna-XM_033480926.1
NW_022890582.1	Gnomon	CDS	1554321	1554396	.	+	0	Name=XP_033336817.1;ID=cds-XP_033336817.1;Dbxref=GeneID:117226512%2CGenbank:XP_033336817.1;Parent=rna-XM_033480926.1
NW_022890582.1	Gnomon	CDS	1554680	1554774	.	+	0	Name=XP_033336817.1;ID=cds-XP_033336817.1;Dbxref=GeneID:117226512%2CGenbank:XP_033336817.1;Parent=rna-XM_033480926.1
NW_022890582.1	Gnomon	CDS	1555615	1555732	.	+	0	Name=XP_033336817.1;ID=cds-XP_033336817.1;Dbxref=GeneID:117226512%2CGenbank:XP_033336817.1;Parent=rna-XM_033480926.1
NW_022890582.1	Gnomon	CDS	1555870	1556002	.	+	0	Name=XP_033336817.1;ID=cds-XP_033336817.1;Dbxref=GeneID:117226512%2CGenbank:XP_033336817.1;Parent=rna-XM_033480926.1
NW_022890582.1	Gnomon	exon	1554680	1554774	.	+	.	ID=exon-XM_033480924.1-17;Dbxref=GeneID:117226512%2CGenbank:XM_033480924.1;Parent=rna-XM_033480924.1
NW_022890582.1	Gnomon	exon	1555615	1555732	.	+	.	ID=exon-XM_033480924.1-18;Dbxref=GeneID:117226512%2CGenbank:XM_033480924.1;Parent=rna-XM_033480924.1
NW_022890582.1	Gnomon	exon	1555870	1558389	.	+	.	ID=exon-XM_033480924.1-19;Dbxref=GeneID:117226512%2CGenbank:XM_033480924.1;Parent=rna-XM_033480924.1
NW_022890582.1	Gnomon	exon	1574905	1575040	.	-	.	ID=exon-XR_004491795.1-5;Dbxref=GeneID:117226511%2CGenbank:XR_004491795.1;Parent=rna-XR_004491795.1
NW_022890582.1	Gnomon	exon	1574672	1574829	.	-	.	ID=exon-XR_004491795.1-6;Dbxref=GeneID:117226511%2CGenbank:XR_004491795.1;Parent=rna-XR_004491795.1
NW_022890582.1	Gnomon	exon	1574446	1574611	.	-	.	ID=exon-XR_004491795.1-7;Dbxref=GeneID:117226511%2CGenbank:XR_004491795.1;Parent=rna-XR_004491795.1
NW_022890582.1	Gnomon	exon	1573870	1574362	.	-	.	ID=exon-XR_004491795.1-8;Dbxref=GeneID:117226511%2CGenbank:XR_004491795.1;Parent=rna-XR_004491795.1
NW_022890582.1	Gnomon	exon	1576741	1577219	.	-	.	ID=exon-XR_004491795.1-1;Dbxref=GeneID:117226511%2CGenbank:XR_004491795.1;Parent=rna-XR_004491795.1
NW_022890582.1	Gnomon	exon	1576348	1576502	.	-	.	ID=exon-XR_004491795.1-2;Dbxref=GeneID:117226511%2CGenbank:XR_004491795.1;Parent=rna-XR_004491795.1
NW_022890582.1	Gnomon	exon	1575379	1575496	.	-	.	ID=exon-XR_004491795.1-3;Dbxref=GeneID:117226511%2CGenbank:XR_004491795.1;Parent=rna-XR_004491795.1
NW_022890582.1	Gnomon	exon	1575116	1575294	.	-	.	ID=exon-XR_004491795.1-4;Dbxref=GeneID:117226511%2CGenbank:XR_004491795.1;Parent=rna-XR_004491795.1
NW_022890582.1	Gnomon	exon	1415558	1418675	.	+	.	ID=exon-XM_033480956.1-10;Dbxref=GeneID:117226517%2CGenbank:XM_033480956.1;Parent=rna-XM_033480956.1
NW_022890582.1	Gnomon	exon	1573081	1573333	.	-	.	ID=exon-XR_004491795.1-9;Dbxref=GeneID:117226511%2CGenbank:XR_004491795.1;Parent=rna-XR_004491795.1
NW_022890582.1	Gnomon	CDS	68866	68960	.	+	0	Name=XP_033337010.1;ID=cds-XP_033337010.1;Dbxref=GeneID:117226595%2CGenbank:XP_033337010.1;Parent=rna-XM_033481119.1
NW_022890582.1	Gnomon	CDS	143864	144033	.	+	0	Name=XP_033337010.1;ID=cds-XP_033337010.1;Dbxref=GeneID:117226595%2CGenbank:XP_033337010.1;Parent=rna-XM_033481119.1
NW_022890582.1	Gnomon	CDS	210235	210317	.	+	0	Name=XP_033337010.1;ID=cds-XP_033337010.1;Dbxref=GeneID:117226595%2CGenbank:XP_033337010.1;Parent=rna-XM_033481119.1
NW_022890582.1	Gnomon	CDS	233243	233291	.	+	0	Name=XP_033337010.1;ID=cds-XP_033337010.1;Dbxref=GeneID:117226595%2CGenbank:XP_033337010.1;Parent=rna-XM_033481119.1
NW_022890582.1	Gnomon	CDS	284553	284758	.	+	0	Name=XP_033337010.1;ID=cds-XP_033337010.1;Dbxref=GeneID:117226595%2CGenbank:XP_033337010.1;Parent=rna-XM_033481119.1
NW_022890582.1	Gnomon	CDS	288698	288826	.	+	0	Name=XP_033337010.1;ID=cds-XP_033337010.1;Dbxref=GeneID:117226595%2CGenbank:XP_033337010.1;Parent=rna-XM_033481119.1
NW_022890582.1	Gnomon	CDS	289308	289581	.	+	0	Name=XP_033337010.1;ID=cds-XP_033337010.1;Dbxref=GeneID:117226595%2CGenbank:XP_033337010.1;Parent=rna-XM_033481119.1
NW_022890582.1	Gnomon	CDS	291639	291731	.	+	0	Name=XP_033337010.1;ID=cds-XP_033337010.1;Dbxref=GeneID:117226595%2CGenbank:XP_033337010.1;Parent=rna-XM_033481119.1
NW_022890582.1	Gnomon	CDS	294134	294163	.	+	0	Name=XP_033337010.1;ID=cds-XP_033337010.1;Dbxref=GeneID:117226595%2CGenbank:XP_033337010.1;Parent=rna-XM_033481119.1
NW_022890582.1	Gnomon	CDS	294926	294955	.	+	0	Name=XP_033337010.1;ID=cds-XP_033337010.1;Dbxref=GeneID:117226595%2CGenbank:XP_033337010.1;Parent=rna-XM_033481119.1
NW_022890582.1	Gnomon	CDS	295935	296057	.	+	0	Name=XP_033337010.1;ID=cds-XP_033337010.1;Dbxref=GeneID:117226595%2CGenbank:XP_033337010.1;Parent=rna-XM_033481119.1
NW_022890582.1	Gnomon	CDS	297404	297634	.	+	0	Name=XP_033337010.1;ID=cds-XP_033337010.1;Dbxref=GeneID:117226595%2CGenbank:XP_033337010.1;Parent=rna-XM_033481119.1
NW_022890582.1	Gnomon	CDS	298362	298489	.	+	0	Name=XP_033337010.1;ID=cds-XP_033337010.1;Dbxref=GeneID:117226595%2CGenbank:XP_033337010.1;Parent=rna-XM_033481119.1
[truncated: 6,178 more rows]
