# Supplementary material for: Prevalent bee venom genes evolved before the aculeate stinger and eusociality
Source: BMC Biol. 2023 Oct 23;21:229. doi: 10.1186/s12915-023-01656-5 (PMC10591384; doi:10.1186/s12915-023-01656-5)
Supplement: Supplementary file 42 — Additional file 42. Gff files of all toxin gene annotations. [file 12915_2023_1656_MOESM42_ESM.zip › AdditionalFile9_ToxinGeneAnnotations/NC_015773._APA.gff_modified_Koludarov_et_al_2021.gff3]

##gff-version 3
##source-version geneious 2020.2.2
##sequence-region	NC_015773	1	12868931
NC_015773	Koludarov_et_al_2021	source	1	12868931	.	+	.	Name=haploid drones source Bombus terrestris
NC_015773	Koludarov_et_al_2021	assembly_gap	4994710	5044709	.	+	.	Name=assembly gap
NC_015773	Koludarov_et_al_2021	assembly_gap	12811858	12861857	.	+	.	Name=assembly gap
NC_015773	Koludarov_et_al_2021	misc_RNA	11797448	11800818	.	-	.	Name=LOC100646960 RNA;ID=EWKMg4ru1zPvdBw+uzMEhS+PpGo.1624892058228.35494
NC_015773	Koludarov_et_al_2021	misc_RNA	11702445	11702548	.	-	.	Name=LOC100646960 RNA;ID=EWKMg4ru1zPvdBw+uzMEhS+PpGo.1624892058228.35494
NC_015773	Koludarov_et_al_2021	misc_RNA	11656768	11657497	.	-	.	Name=LOC100646960 RNA;ID=EWKMg4ru1zPvdBw+uzMEhS+PpGo.1624892058228.35494
NC_015773	Koludarov_et_al_2021	misc_RNA	11656387	11656696	.	-	.	Name=LOC100646960 RNA;ID=EWKMg4ru1zPvdBw+uzMEhS+PpGo.1624892058228.35494
NC_015773	Koludarov_et_al_2021	misc_RNA	11648637	11656307	.	-	.	Name=LOC100646960 RNA;ID=EWKMg4ru1zPvdBw+uzMEhS+PpGo.1624892058228.35494
NC_015773	Koludarov_et_al_2021	misc_RNA	11797448	11800818	.	-	.	Name=LOC100646960 RNA;ID=EWKMg4ru1zPvdBw+uzMEhS+PpGo.1624892058228.35495
NC_015773	Koludarov_et_al_2021	misc_RNA	11702445	11702548	.	-	.	Name=LOC100646960 RNA;ID=EWKMg4ru1zPvdBw+uzMEhS+PpGo.1624892058228.35495
NC_015773	Koludarov_et_al_2021	misc_RNA	11656387	11657497	.	-	.	Name=LOC100646960 RNA;ID=EWKMg4ru1zPvdBw+uzMEhS+PpGo.1624892058228.35495
NC_015773	Koludarov_et_al_2021	misc_RNA	11648637	11656307	.	-	.	Name=LOC100646960 RNA;ID=EWKMg4ru1zPvdBw+uzMEhS+PpGo.1624892058228.35495
NC_015773	Koludarov_et_al_2021	misc_RNA	8747095	8747745	.	-	.	Name=LOC100642532 RNA;ID=EWKMg4ru1zPvdBw+uzMEhS+PpGo.1624892058229.35496
NC_015773	Koludarov_et_al_2021	misc_RNA	8746699	8746958	.	-	.	Name=LOC100642532 RNA;ID=EWKMg4ru1zPvdBw+uzMEhS+PpGo.1624892058229.35496
NC_015773	Koludarov_et_al_2021	misc_RNA	8745444	8746568	.	-	.	Name=LOC100642532 RNA;ID=EWKMg4ru1zPvdBw+uzMEhS+PpGo.1624892058229.35496
NC_015773	Koludarov_et_al_2021	misc_RNA	8745078	8745359	.	-	.	Name=LOC100642532 RNA;ID=EWKMg4ru1zPvdBw+uzMEhS+PpGo.1624892058229.35496
NC_015773	Koludarov_et_al_2021	misc_RNA	8744145	8744969	.	-	.	Name=LOC100642532 RNA;ID=EWKMg4ru1zPvdBw+uzMEhS+PpGo.1624892058229.35496
NC_015773	Koludarov_et_al_2021	misc_RNA	8743821	8744057	.	-	.	Name=LOC100642532 RNA;ID=EWKMg4ru1zPvdBw+uzMEhS+PpGo.1624892058229.35496
NC_015773	Koludarov_et_al_2021	misc_RNA	8742868	8743141	.	-	.	Name=LOC100642532 RNA;ID=EWKMg4ru1zPvdBw+uzMEhS+PpGo.1624892058229.35496
NC_015773	Koludarov_et_al_2021	misc_RNA	8741028	8741255	.	-	.	Name=LOC100642532 RNA;ID=EWKMg4ru1zPvdBw+uzMEhS+PpGo.1624892058229.35496
NC_015773	Koludarov_et_al_2021	misc_RNA	8740252	8740912	.	-	.	Name=LOC100642532 RNA;ID=EWKMg4ru1zPvdBw+uzMEhS+PpGo.1624892058229.35496
NC_015773	Koludarov_et_al_2021	misc_RNA	3298141	3298425	.	+	.	Name=LOC110119773 RNA;ID=EWKMg4ru1zPvdBw+uzMEhS+PpGo.1624892058229.35497
NC_015773	Koludarov_et_al_2021	misc_RNA	3299596	3299996	.	+	.	Name=LOC110119773 RNA;ID=EWKMg4ru1zPvdBw+uzMEhS+PpGo.1624892058229.35497
NC_015773	Koludarov_et_al_2021	misc_RNA	3300547	3301670	.	+	.	Name=LOC110119773 RNA;ID=EWKMg4ru1zPvdBw+uzMEhS+PpGo.1624892058229.35497
NC_015773	Koludarov_et_al_2021	misc_RNA	3301754	3302688	.	+	.	Name=LOC110119773 RNA;ID=EWKMg4ru1zPvdBw+uzMEhS+PpGo.1624892058229.35497
NC_015773	Koludarov_et_al_2021	misc_RNA	3298141	3298425	.	+	.	Name=LOC110119773 RNA;ID=EWKMg4ru1zPvdBw+uzMEhS+PpGo.1624892058229.35498
NC_015773	Koludarov_et_al_2021	misc_RNA	3299596	3299996	.	+	.	Name=LOC110119773 RNA;ID=EWKMg4ru1zPvdBw+uzMEhS+PpGo.1624892058229.35498
NC_015773	Koludarov_et_al_2021	misc_RNA	3300547	3301259	.	+	.	Name=LOC110119773 RNA;ID=EWKMg4ru1zPvdBw+uzMEhS+PpGo.1624892058229.35498
NC_015773	Koludarov_et_al_2021	misc_RNA	3301476	3302688	.	+	.	Name=LOC110119773 RNA;ID=EWKMg4ru1zPvdBw+uzMEhS+PpGo.1624892058229.35498
NC_015773	Koludarov_et_al_2021	misc_RNA	11586889	11587203	.	-	.	Name=LOC100647702 RNA;ID=EWKMg4ru1zPvdBw+uzMEhS+PpGo.1624892058229.35499
NC_015773	Koludarov_et_al_2021	misc_RNA	11585845	11586402	.	-	.	Name=LOC100647702 RNA;ID=EWKMg4ru1zPvdBw+uzMEhS+PpGo.1624892058229.35499
NC_015773	Koludarov_et_al_2021	misc_RNA	11585651	11585765	.	-	.	Name=LOC100647702 RNA;ID=EWKMg4ru1zPvdBw+uzMEhS+PpGo.1624892058229.35499
NC_015773	Koludarov_et_al_2021	misc_RNA	11585414	11585560	.	-	.	Name=LOC100647702 RNA;ID=EWKMg4ru1zPvdBw+uzMEhS+PpGo.1624892058229.35499
NC_015773	Koludarov_et_al_2021	misc_RNA	11585137	11585338	.	-	.	Name=LOC100647702 RNA;ID=EWKMg4ru1zPvdBw+uzMEhS+PpGo.1624892058229.35499
NC_015773	Koludarov_et_al_2021	misc_RNA	11584356	11585037	.	-	.	Name=LOC100647702 RNA;ID=EWKMg4ru1zPvdBw+uzMEhS+PpGo.1624892058229.35499
NC_015773	Koludarov_et_al_2021	misc_RNA	7090754	7091376	.	-	.	Name=LOC100647784 RNA;ID=EWKMg4ru1zPvdBw+uzMEhS+PpGo.1624892058229.35500
NC_015773	Koludarov_et_al_2021	misc_RNA	7090330	7090541	.	-	.	Name=LOC100647784 RNA;ID=EWKMg4ru1zPvdBw+uzMEhS+PpGo.1624892058229.35500
NC_015773	Koludarov_et_al_2021	misc_RNA	7089615	7090228	.	-	.	Name=LOC100647784 RNA;ID=EWKMg4ru1zPvdBw+uzMEhS+PpGo.1624892058229.35500
NC_015773	Koludarov_et_al_2021	misc_RNA	7089073	7089516	.	-	.	Name=LOC100647784 RNA;ID=EWKMg4ru1zPvdBw+uzMEhS+PpGo.1624892058229.35500
NC_015773	Koludarov_et_al_2021	misc_RNA	328021	328346	.	+	.	Name=LOC100648064 RNA;ID=EWKMg4ru1zPvdBw+uzMEhS+PpGo.1624892058229.35501
NC_015773	Koludarov_et_al_2021	misc_RNA	328450	328629	.	+	.	Name=LOC100648064 RNA;ID=EWKMg4ru1zPvdBw+uzMEhS+PpGo.1624892058229.35501
NC_015773	Koludarov_et_al_2021	misc_RNA	328726	328937	.	+	.	Name=LOC100648064 RNA;ID=EWKMg4ru1zPvdBw+uzMEhS+PpGo.1624892058229.35501
NC_015773	Koludarov_et_al_2021	misc_RNA	329014	329616	.	+	.	Name=LOC100648064 RNA;ID=EWKMg4ru1zPvdBw+uzMEhS+PpGo.1624892058229.35501
NC_015773	Koludarov_et_al_2021	misc_RNA	329868	330200	.	+	.	Name=LOC100648064 RNA;ID=EWKMg4ru1zPvdBw+uzMEhS+PpGo.1624892058229.35501
NC_015773	Koludarov_et_al_2021	misc_RNA	6820641	6820755	.	-	.	Name=LOC100651815 RNA;ID=EWKMg4ru1zPvdBw+uzMEhS+PpGo.1624892058229.35502
NC_015773	Koludarov_et_al_2021	misc_RNA	6819860	6820075	.	-	.	Name=LOC100651815 RNA;ID=EWKMg4ru1zPvdBw+uzMEhS+PpGo.1624892058229.35502
NC_015773	Koludarov_et_al_2021	misc_RNA	6819256	6819793	.	-	.	Name=LOC100651815 RNA;ID=EWKMg4ru1zPvdBw+uzMEhS+PpGo.1624892058229.35502
NC_015773	Koludarov_et_al_2021	misc_RNA	2677311	2677536	.	-	.	Name=LOC100648334 RNA;ID=EWKMg4ru1zPvdBw+uzMEhS+PpGo.1624892058229.35503
NC_015773	Koludarov_et_al_2021	misc_RNA	2677120	2677251	.	-	.	Name=LOC100648334 RNA;ID=EWKMg4ru1zPvdBw+uzMEhS+PpGo.1624892058229.35503
NC_015773	Koludarov_et_al_2021	misc_RNA	2676721	2676988	.	-	.	Name=LOC100648334 RNA;ID=EWKMg4ru1zPvdBw+uzMEhS+PpGo.1624892058229.35503
NC_015773	Koludarov_et_al_2021	tRNA	9504397	9504434	.	-	.	Name=TRNAL-CAA;ID=EWKMg4ru1zPvdBw+uzMEhS+PpGo.1624892058229.35504
NC_015773	Koludarov_et_al_2021	tRNA	9504315	9504359	.	-	.	Name=TRNAL-CAA;ID=EWKMg4ru1zPvdBw+uzMEhS+PpGo.1624892058229.35504
NC_015773	Koludarov_et_al_2021	tRNA	4837362	4837398	.	-	.	Name=TRNAY-GUA;ID=EWKMg4ru1zPvdBw+uzMEhS+PpGo.1624892058229.35505
NC_015773	Koludarov_et_al_2021	tRNA	4837307	4837342	.	-	.	Name=TRNAY-GUA;ID=EWKMg4ru1zPvdBw+uzMEhS+PpGo.1624892058229.35505
NC_015773	Koludarov_et_al_2021	tRNA	4932442	4932515	.	+	.	Name=TRNAN-GUU
NC_015773	Koludarov_et_al_2021	tRNA	11456649	11456722	.	-	.	Name=TRNAT-AGU
NC_015773	Koludarov_et_al_2021	tRNA	12575807	12575880	.	-	.	Name=TRNAT-AGU
NC_015773	Koludarov_et_al_2021	tRNA	3093308	3093380	.	-	.	Name=TRNAV-UAC
NC_015773	Koludarov_et_al_2021	tRNA	9479695	9479767	.	-	.	Name=TRNAR-UCG
NC_015773	Koludarov_et_al_2021	tRNA	11810491	11810563	.	-	.	Name=TRNAK-CUU
NC_015773	Koludarov_et_al_2021	tRNA	8332849	8332920	.	-	.	Name=TRNAG-UCC
NC_015773	Koludarov_et_al_2021	tRNA	11439687	11439758	.	-	.	Name=TRNAP-CGG
NC_015773	Koludarov_et_al_2021	exon	4840217	4840975	.	+	.	Name=LOC105666330 exon
NC_015773	Koludarov_et_al_2021	exon	4839934	4840140	.	+	.	Name=LOC105666330 exon
NC_015773	Koludarov_et_al_2021	exon	1933270	1933353	.	+	.	Name=1
NC_015773	Koludarov_et_al_2021	exon	1920361	1920444	.	-	.	Name=1
NC_015773	Koludarov_et_al_2021	exon	4839771	4839852	.	+	.	Name=LOC105666330 exon
NC_015773	Koludarov_et_al_2021	exon	1933439	1933492	.	+	.	Name=2
NC_015773	Koludarov_et_al_2021	exon	1920212	1920265	.	-	.	Name=2
NC_015773	Koludarov_et_al_2021	exon	1933561	1933584	.	+	.	Name=3
NC_015773	Koludarov_et_al_2021	exon	1920120	1920143	.	-	.	Name=3
NC_015773	Koludarov_et_al_2021	ncRNA	3324534	3324608	.	+	.	Name=LOC110119775 ncRNA;ID=EWKMg4ru1zPvdBw+uzMEhS+PpGo.1624892058230.35506
NC_015773	Koludarov_et_al_2021	ncRNA	3324958	3325238	.	+	.	Name=LOC110119775 ncRNA;ID=EWKMg4ru1zPvdBw+uzMEhS+PpGo.1624892058230.35506
NC_015773	Koludarov_et_al_2021	ncRNA	3325524	3325623	.	+	.	Name=LOC110119775 ncRNA;ID=EWKMg4ru1zPvdBw+uzMEhS+PpGo.1624892058230.35506
NC_015773	Koludarov_et_al_2021	ncRNA	3454414	3454642	.	+	.	Name=LOC110119775 ncRNA;ID=EWKMg4ru1zPvdBw+uzMEhS+PpGo.1624892058230.35506
NC_015773	Koludarov_et_al_2021	ncRNA	3454770	3455023	.	+	.	Name=LOC110119775 ncRNA;ID=EWKMg4ru1zPvdBw+uzMEhS+PpGo.1624892058230.35506
NC_015773	Koludarov_et_al_2021	ncRNA	3324534	3324608	.	+	.	Name=LOC110119775 ncRNA;ID=EWKMg4ru1zPvdBw+uzMEhS+PpGo.1624892058230.35507
NC_015773	Koludarov_et_al_2021	ncRNA	3324958	3325238	.	+	.	Name=LOC110119775 ncRNA;ID=EWKMg4ru1zPvdBw+uzMEhS+PpGo.1624892058230.35507
NC_015773	Koludarov_et_al_2021	ncRNA	3325524	3325623	.	+	.	Name=LOC110119775 ncRNA;ID=EWKMg4ru1zPvdBw+uzMEhS+PpGo.1624892058230.35507
NC_015773	Koludarov_et_al_2021	ncRNA	3454414	3454642	.	+	.	Name=LOC110119775 ncRNA;ID=EWKMg4ru1zPvdBw+uzMEhS+PpGo.1624892058230.35507
NC_015773	Koludarov_et_al_2021	ncRNA	3454781	3455023	.	+	.	Name=LOC110119775 ncRNA;ID=EWKMg4ru1zPvdBw+uzMEhS+PpGo.1624892058230.35507
NC_015773	Koludarov_et_al_2021	ncRNA	11869557	11871966	.	-	.	Name=LOC110119769 ncRNA;ID=EWKMg4ru1zPvdBw+uzMEhS+PpGo.1624892058230.35508
NC_015773	Koludarov_et_al_2021	ncRNA	11847515	11847616	.	-	.	Name=LOC110119769 ncRNA;ID=EWKMg4ru1zPvdBw+uzMEhS+PpGo.1624892058230.35508
NC_015773	Koludarov_et_al_2021	ncRNA	11801819	11803593	.	-	.	Name=LOC110119769 ncRNA;ID=EWKMg4ru1zPvdBw+uzMEhS+PpGo.1624892058230.35508
NC_015773	Koludarov_et_al_2021	ncRNA	4689898	4690155	.	-	.	Name=LOC110119776 ncRNA;ID=EWKMg4ru1zPvdBw+uzMEhS+PpGo.1624892058230.35509
NC_015773	Koludarov_et_al_2021	ncRNA	4648861	4648919	.	-	.	Name=LOC110119776 ncRNA;ID=EWKMg4ru1zPvdBw+uzMEhS+PpGo.1624892058230.35509
NC_015773	Koludarov_et_al_2021	ncRNA	4623866	4624514	.	-	.	Name=LOC110119776 ncRNA;ID=EWKMg4ru1zPvdBw+uzMEhS+PpGo.1624892058230.35509
NC_015773	Koludarov_et_al_2021	ncRNA	4689898	4690155	.	-	.	Name=LOC110119776 ncRNA;ID=EWKMg4ru1zPvdBw+uzMEhS+PpGo.1624892058230.35510
NC_015773	Koludarov_et_al_2021	ncRNA	4648861	4648919	.	-	.	Name=LOC110119776 ncRNA;ID=EWKMg4ru1zPvdBw+uzMEhS+PpGo.1624892058230.35510
NC_015773	Koludarov_et_al_2021	ncRNA	4643305	4643962	.	-	.	Name=LOC110119776 ncRNA;ID=EWKMg4ru1zPvdBw+uzMEhS+PpGo.1624892058230.35510
NC_015773	Koludarov_et_al_2021	ncRNA	4464078	4464189	.	+	.	Name=LOC110119777 ncRNA;ID=EWKMg4ru1zPvdBw+uzMEhS+PpGo.1624892058230.35511
NC_015773	Koludarov_et_al_2021	ncRNA	4480602	4480755	.	+	.	Name=LOC110119777 ncRNA;ID=EWKMg4ru1zPvdBw+uzMEhS+PpGo.1624892058230.35511
NC_015773	Koludarov_et_al_2021	ncRNA	4482598	4483178	.	+	.	Name=LOC110119777 ncRNA;ID=EWKMg4ru1zPvdBw+uzMEhS+PpGo.1624892058230.35511
NC_015773	Koludarov_et_al_2021	ncRNA	826222	828614	.	-	.	Name=LOC105666315 ncRNA;ID=EWKMg4ru1zPvdBw+uzMEhS+PpGo.1624892058230.35512
NC_015773	Koludarov_et_al_2021	ncRNA	825567	825765	.	-	.	Name=LOC105666315 ncRNA;ID=EWKMg4ru1zPvdBw+uzMEhS+PpGo.1624892058230.35512
NC_015773	Koludarov_et_al_2021	ncRNA	820583	825496	.	-	.	Name=LOC105666315 ncRNA;ID=EWKMg4ru1zPvdBw+uzMEhS+PpGo.1624892058230.35512
NC_015773	Koludarov_et_al_2021	ncRNA	12105934	12106751	.	-	.	Name=LOC110119742 ncRNA;ID=EWKMg4ru1zPvdBw+uzMEhS+PpGo.1624892058230.35513
NC_015773	Koludarov_et_al_2021	ncRNA	12099213	12105821	.	-	.	Name=LOC110119742 ncRNA;ID=EWKMg4ru1zPvdBw+uzMEhS+PpGo.1624892058230.35513
NC_015773	Koludarov_et_al_2021	ncRNA	7015450	7015803	.	-	.	Name=LOC110119761 ncRNA;ID=EWKMg4ru1zPvdBw+uzMEhS+PpGo.1624892058230.35514
NC_015773	Koludarov_et_al_2021	ncRNA	7008371	7009507	.	-	.	Name=LOC110119761 ncRNA;ID=EWKMg4ru1zPvdBw+uzMEhS+PpGo.1624892058230.35514
NC_015773	Koludarov_et_al_2021	ncRNA	180186	180300	.	-	.	Name=LOC105666310 ncRNA;ID=EWKMg4ru1zPvdBw+uzMEhS+PpGo.1624892058230.35515
NC_015773	Koludarov_et_al_2021	ncRNA	179445	180006	.	-	.	Name=LOC105666310 ncRNA;ID=EWKMg4ru1zPvdBw+uzMEhS+PpGo.1624892058230.35515
NC_015773	Koludarov_et_al_2021	ncRNA	178609	178739	.	-	.	Name=LOC105666310 ncRNA;ID=EWKMg4ru1zPvdBw+uzMEhS+PpGo.1624892058230.35515
NC_015773	Koludarov_et_al_2021	ncRNA	174308	178520	.	-	.	Name=LOC105666310 ncRNA;ID=EWKMg4ru1zPvdBw+uzMEhS+PpGo.1624892058230.35515
NC_015773	Koludarov_et_al_2021	ncRNA	179445	180300	.	-	.	Name=LOC105666310 ncRNA;ID=EWKMg4ru1zPvdBw+uzMEhS+PpGo.1624892058230.35516
NC_015773	Koludarov_et_al_2021	ncRNA	178609	178739	.	-	.	Name=LOC105666310 ncRNA;ID=EWKMg4ru1zPvdBw+uzMEhS+PpGo.1624892058230.35516
NC_015773	Koludarov_et_al_2021	ncRNA	178240	178520	.	-	.	Name=LOC105666310 ncRNA;ID=EWKMg4ru1zPvdBw+uzMEhS+PpGo.1624892058230.35516
NC_015773	Koludarov_et_al_2021	ncRNA	174308	178141	.	-	.	Name=LOC105666310 ncRNA;ID=EWKMg4ru1zPvdBw+uzMEhS+PpGo.1624892058230.35516
NC_015773	Koludarov_et_al_2021	ncRNA	179445	180300	.	-	.	Name=LOC105666310 ncRNA;ID=EWKMg4ru1zPvdBw+uzMEhS+PpGo.1624892058230.35517
NC_015773	Koludarov_et_al_2021	ncRNA	178609	178739	.	-	.	Name=LOC105666310 ncRNA;ID=EWKMg4ru1zPvdBw+uzMEhS+PpGo.1624892058230.35517
NC_015773	Koludarov_et_al_2021	ncRNA	174308	178520	.	-	.	Name=LOC105666310 ncRNA;ID=EWKMg4ru1zPvdBw+uzMEhS+PpGo.1624892058230.35517
NC_015773	Koludarov_et_al_2021	ncRNA	2634458	2634640	.	+	.	Name=LOC110119763 ncRNA;ID=EWKMg4ru1zPvdBw+uzMEhS+PpGo.1624892058230.35518
NC_015773	Koludarov_et_al_2021	ncRNA	2636752	2636925	.	+	.	Name=LOC110119763 ncRNA;ID=EWKMg4ru1zPvdBw+uzMEhS+PpGo.1624892058230.35518
NC_015773	Koludarov_et_al_2021	ncRNA	2637358	2638760	.	+	.	Name=LOC110119763 ncRNA;ID=EWKMg4ru1zPvdBw+uzMEhS+PpGo.1624892058230.35518
NC_015773	Koludarov_et_al_2021	ncRNA	2638968	2639269	.	+	.	Name=LOC110119763 ncRNA;ID=EWKMg4ru1zPvdBw+uzMEhS+PpGo.1624892058230.35518
NC_015773	Koludarov_et_al_2021	ncRNA	2639357	2639516	.	+	.	Name=LOC110119763 ncRNA;ID=EWKMg4ru1zPvdBw+uzMEhS+PpGo.1624892058230.35518
NC_015773	Koludarov_et_al_2021	ncRNA	2639594	2639844	.	+	.	Name=LOC110119763 ncRNA;ID=EWKMg4ru1zPvdBw+uzMEhS+PpGo.1624892058230.35518
NC_015773	Koludarov_et_al_2021	ncRNA	8676733	8677437	.	-	.	Name=LOC110119746 ncRNA;ID=EWKMg4ru1zPvdBw+uzMEhS+PpGo.1624892058231.35519
NC_015773	Koludarov_et_al_2021	ncRNA	8676476	8676621	.	-	.	Name=LOC110119746 ncRNA;ID=EWKMg4ru1zPvdBw+uzMEhS+PpGo.1624892058231.35519
NC_015773	Koludarov_et_al_2021	ncRNA	8676321	8676416	.	-	.	Name=LOC110119746 ncRNA;ID=EWKMg4ru1zPvdBw+uzMEhS+PpGo.1624892058231.35519
NC_015773	Koludarov_et_al_2021	ncRNA	8676145	8676252	.	-	.	Name=LOC110119746 ncRNA;ID=EWKMg4ru1zPvdBw+uzMEhS+PpGo.1624892058231.35519
NC_015773	Koludarov_et_al_2021	ncRNA	8674963	8675347	.	-	.	Name=LOC110119746 ncRNA;ID=EWKMg4ru1zPvdBw+uzMEhS+PpGo.1624892058231.35519
NC_015773	Koludarov_et_al_2021	ncRNA	8673140	8673471	.	-	.	Name=LOC110119746 ncRNA;ID=EWKMg4ru1zPvdBw+uzMEhS+PpGo.1624892058231.35519
NC_015773	Koludarov_et_al_2021	ncRNA	19848	20058	.	-	.	Name=LOC110119771 ncRNA;ID=EWKMg4ru1zPvdBw+uzMEhS+PpGo.1624892058231.35520
NC_015773	Koludarov_et_al_2021	ncRNA	19571	19755	.	-	.	Name=LOC110119771 ncRNA;ID=EWKMg4ru1zPvdBw+uzMEhS+PpGo.1624892058231.35520
NC_015773	Koludarov_et_al_2021	ncRNA	18336	18372	.	-	.	Name=LOC110119771 ncRNA;ID=EWKMg4ru1zPvdBw+uzMEhS+PpGo.1624892058231.35520
NC_015773	Koludarov_et_al_2021	ncRNA	16280	18245	.	-	.	Name=LOC110119771 ncRNA;ID=EWKMg4ru1zPvdBw+uzMEhS+PpGo.1624892058231.35520
NC_015773	Koludarov_et_al_2021	ncRNA	19571	20058	.	-	.	Name=LOC110119771 ncRNA;ID=EWKMg4ru1zPvdBw+uzMEhS+PpGo.1624892058231.35521
NC_015773	Koludarov_et_al_2021	ncRNA	18336	18372	.	-	.	Name=LOC110119771 ncRNA;ID=EWKMg4ru1zPvdBw+uzMEhS+PpGo.1624892058231.35521
NC_015773	Koludarov_et_al_2021	ncRNA	16280	18245	.	-	.	Name=LOC110119771 ncRNA;ID=EWKMg4ru1zPvdBw+uzMEhS+PpGo.1624892058231.35521
NC_015773	Koludarov_et_al_2021	ncRNA	2636572	2636683	.	+	.	Name=LOC110119763 ncRNA;ID=EWKMg4ru1zPvdBw+uzMEhS+PpGo.1624892058231.35522
NC_015773	Koludarov_et_al_2021	ncRNA	2636752	2636925	.	+	.	Name=LOC110119763 ncRNA;ID=EWKMg4ru1zPvdBw+uzMEhS+PpGo.1624892058231.35522
NC_015773	Koludarov_et_al_2021	ncRNA	2637358	2638760	.	+	.	Name=LOC110119763 ncRNA;ID=EWKMg4ru1zPvdBw+uzMEhS+PpGo.1624892058231.35522
NC_015773	Koludarov_et_al_2021	ncRNA	2638968	2639269	.	+	.	Name=LOC110119763 ncRNA;ID=EWKMg4ru1zPvdBw+uzMEhS+PpGo.1624892058231.35522
NC_015773	Koludarov_et_al_2021	ncRNA	2639357	2639516	.	+	.	Name=LOC110119763 ncRNA;ID=EWKMg4ru1zPvdBw+uzMEhS+PpGo.1624892058231.35522
NC_015773	Koludarov_et_al_2021	ncRNA	2639594	2639844	.	+	.	Name=LOC110119763 ncRNA;ID=EWKMg4ru1zPvdBw+uzMEhS+PpGo.1624892058231.35522
NC_015773	Koludarov_et_al_2021	ncRNA	3155920	3156459	.	+	.	Name=LOC105666321 ncRNA;ID=EWKMg4ru1zPvdBw+uzMEhS+PpGo.1624892058231.35523
NC_015773	Koludarov_et_al_2021	ncRNA	3156537	3156677	.	+	.	Name=LOC105666321 ncRNA;ID=EWKMg4ru1zPvdBw+uzMEhS+PpGo.1624892058231.35523
NC_015773	Koludarov_et_al_2021	ncRNA	3157881	3158037	.	+	.	Name=LOC105666321 ncRNA;ID=EWKMg4ru1zPvdBw+uzMEhS+PpGo.1624892058231.35523
NC_015773	Koludarov_et_al_2021	ncRNA	3158928	3159034	.	+	.	Name=LOC105666321 ncRNA;ID=EWKMg4ru1zPvdBw+uzMEhS+PpGo.1624892058231.35523
NC_015773	Koludarov_et_al_2021	ncRNA	7114744	7114827	.	-	.	Name=LOC105666358 ncRNA;ID=EWKMg4ru1zPvdBw+uzMEhS+PpGo.1624892058231.35524
NC_015773	Koludarov_et_al_2021	ncRNA	7114520	7114598	.	-	.	Name=LOC105666358 ncRNA;ID=EWKMg4ru1zPvdBw+uzMEhS+PpGo.1624892058231.35524
NC_015773	Koludarov_et_al_2021	ncRNA	7111972	7113688	.	-	.	Name=LOC105666358 ncRNA;ID=EWKMg4ru1zPvdBw+uzMEhS+PpGo.1624892058231.35524
NC_015773	Koludarov_et_al_2021	ncRNA	6033215	6033769	.	-	.	Name=LOC110119740 ncRNA;ID=EWKMg4ru1zPvdBw+uzMEhS+PpGo.1624892058231.35525
NC_015773	Koludarov_et_al_2021	ncRNA	6032220	6033069	.	-	.	Name=LOC110119740 ncRNA;ID=EWKMg4ru1zPvdBw+uzMEhS+PpGo.1624892058231.35525
NC_015773	Koludarov_et_al_2021	ncRNA	6031143	6032087	.	-	.	Name=LOC110119740 ncRNA;ID=EWKMg4ru1zPvdBw+uzMEhS+PpGo.1624892058231.35525
NC_015773	Koludarov_et_al_2021	ncRNA	7591141	7592682	.	-	.	Name=LOC110119757 ncRNA;ID=EWKMg4ru1zPvdBw+uzMEhS+PpGo.1624892058231.35526
NC_015773	Koludarov_et_al_2021	ncRNA	7590857	7591053	.	-	.	Name=LOC110119757 ncRNA;ID=EWKMg4ru1zPvdBw+uzMEhS+PpGo.1624892058231.35526
NC_015773	Koludarov_et_al_2021	ncRNA	7590281	7590792	.	-	.	Name=LOC110119757 ncRNA;ID=EWKMg4ru1zPvdBw+uzMEhS+PpGo.1624892058231.35526
NC_015773	Koludarov_et_al_2021	ncRNA	237436	238328	.	-	.	Name=LOC110119782 ncRNA;ID=EWKMg4ru1zPvdBw+uzMEhS+PpGo.1624892058231.35527
NC_015773	Koludarov_et_al_2021	ncRNA	235994	237267	.	-	.	Name=LOC110119782 ncRNA;ID=EWKMg4ru1zPvdBw+uzMEhS+PpGo.1624892058231.35527
NC_015773	Koludarov_et_al_2021	ncRNA	2651291	2651694	.	-	.	Name=LOC105666320 ncRNA;ID=EWKMg4ru1zPvdBw+uzMEhS+PpGo.1624892058231.35528
NC_015773	Koludarov_et_al_2021	ncRNA	2650486	2650612	.	-	.	Name=LOC105666320 ncRNA;ID=EWKMg4ru1zPvdBw+uzMEhS+PpGo.1624892058231.35528
NC_015773	Koludarov_et_al_2021	ncRNA	2649420	2650008	.	-	.	Name=LOC105666320 ncRNA;ID=EWKMg4ru1zPvdBw+uzMEhS+PpGo.1624892058231.35528
NC_015773	Koludarov_et_al_2021	ncRNA	4049862	4050770	.	+	.	Name=LOC110119738 ncRNA;ID=EWKMg4ru1zPvdBw+uzMEhS+PpGo.1624892058231.35529
NC_015773	Koludarov_et_al_2021	ncRNA	4051965	4052136	.	+	.	Name=LOC110119738 ncRNA;ID=EWKMg4ru1zPvdBw+uzMEhS+PpGo.1624892058231.35529
NC_015773	Koludarov_et_al_2021	ncRNA	8784861	8785351	.	-	.	Name=LOC110119764 ncRNA;ID=EWKMg4ru1zPvdBw+uzMEhS+PpGo.1624892058231.35530
NC_015773	Koludarov_et_al_2021	ncRNA	8783481	8783956	.	-	.	Name=LOC110119764 ncRNA;ID=EWKMg4ru1zPvdBw+uzMEhS+PpGo.1624892058231.35530
NC_015773	Koludarov_et_al_2021	ncRNA	8783077	8783387	.	-	.	Name=LOC110119764 ncRNA;ID=EWKMg4ru1zPvdBw+uzMEhS+PpGo.1624892058231.35530
NC_015773	Koludarov_et_al_2021	ncRNA	264654	266145	.	-	.	Name=LOC110119784 ncRNA;ID=EWKMg4ru1zPvdBw+uzMEhS+PpGo.1624892058231.35531
NC_015773	Koludarov_et_al_2021	ncRNA	263900	263951	.	-	.	Name=LOC110119784 ncRNA;ID=EWKMg4ru1zPvdBw+uzMEhS+PpGo.1624892058231.35531
NC_015773	Koludarov_et_al_2021	ncRNA	11059965	11060100	.	-	.	Name=LOC110119751 ncRNA;ID=EWKMg4ru1zPvdBw+uzMEhS+PpGo.1624892058231.35532
NC_015773	Koludarov_et_al_2021	ncRNA	11058265	11058430	.	-	.	Name=LOC110119751 ncRNA;ID=EWKMg4ru1zPvdBw+uzMEhS+PpGo.1624892058231.35532
NC_015773	Koludarov_et_al_2021	ncRNA	11057866	11058193	.	-	.	Name=LOC110119751 ncRNA;ID=EWKMg4ru1zPvdBw+uzMEhS+PpGo.1624892058231.35532
NC_015773	Koludarov_et_al_2021	ncRNA	4377538	4378091	.	+	.	Name=LOC105666326 ncRNA;ID=EWKMg4ru1zPvdBw+uzMEhS+PpGo.1624892058231.35533
NC_015773	Koludarov_et_al_2021	ncRNA	4378233	4379615	.	+	.	Name=LOC105666326 ncRNA;ID=EWKMg4ru1zPvdBw+uzMEhS+PpGo.1624892058231.35533
NC_015773	Koludarov_et_al_2021	ncRNA	6937734	6937869	.	-	.	Name=LOC110119758 ncRNA;ID=EWKMg4ru1zPvdBw+uzMEhS+PpGo.1624892058231.35534
NC_015773	Koludarov_et_al_2021	ncRNA	6937523	6937649	.	-	.	Name=LOC110119758 ncRNA;ID=EWKMg4ru1zPvdBw+uzMEhS+PpGo.1624892058231.35534
NC_015773	Koludarov_et_al_2021	ncRNA	6937069	6937443	.	-	.	Name=LOC110119758 ncRNA;ID=EWKMg4ru1zPvdBw+uzMEhS+PpGo.1624892058231.35534
NC_015773	Koludarov_et_al_2021	ncRNA	6936115	6936988	.	-	.	Name=LOC110119758 ncRNA;ID=EWKMg4ru1zPvdBw+uzMEhS+PpGo.1624892058231.35534
NC_015773	Koludarov_et_al_2021	ncRNA	10828937	10829501	.	-	.	Name=LOC105666341 ncRNA;ID=EWKMg4ru1zPvdBw+uzMEhS+PpGo.1624892058232.35535
NC_015773	Koludarov_et_al_2021	ncRNA	10828618	10828825	.	-	.	Name=LOC105666341 ncRNA;ID=EWKMg4ru1zPvdBw+uzMEhS+PpGo.1624892058232.35535
NC_015773	Koludarov_et_al_2021	ncRNA	10827789	10828552	.	-	.	Name=LOC105666341 ncRNA;ID=EWKMg4ru1zPvdBw+uzMEhS+PpGo.1624892058232.35535
NC_015773	Koludarov_et_al_2021	ncRNA	1489101	1489171	.	-	.	Name=LOC105666317 ncRNA;ID=EWKMg4ru1zPvdBw+uzMEhS+PpGo.1624892058232.35536
NC_015773	Koludarov_et_al_2021	ncRNA	1488493	1488751	.	-	.	Name=LOC105666317 ncRNA;ID=EWKMg4ru1zPvdBw+uzMEhS+PpGo.1624892058232.35536
NC_015773	Koludarov_et_al_2021	ncRNA	1487963	1488322	.	-	.	Name=LOC105666317 ncRNA;ID=EWKMg4ru1zPvdBw+uzMEhS+PpGo.1624892058232.35536
NC_015773	Koludarov_et_al_2021	ncRNA	1489101	1489157	.	-	.	Name=LOC105666317 ncRNA;ID=EWKMg4ru1zPvdBw+uzMEhS+PpGo.1624892058232.35537
NC_015773	Koludarov_et_al_2021	ncRNA	1488493	1488760	.	-	.	Name=LOC105666317 ncRNA;ID=EWKMg4ru1zPvdBw+uzMEhS+PpGo.1624892058232.35537
NC_015773	Koludarov_et_al_2021	ncRNA	1487963	1488322	.	-	.	Name=LOC105666317 ncRNA;ID=EWKMg4ru1zPvdBw+uzMEhS+PpGo.1624892058232.35537
NC_015773	Koludarov_et_al_2021	ncRNA	8053930	8053970	.	-	.	Name=LOC110119759 ncRNA;ID=EWKMg4ru1zPvdBw+uzMEhS+PpGo.1624892058232.35538
NC_015773	Koludarov_et_al_2021	ncRNA	8053195	8053683	.	-	.	Name=LOC110119759 ncRNA;ID=EWKMg4ru1zPvdBw+uzMEhS+PpGo.1624892058232.35538
NC_015773	Koludarov_et_al_2021	ncRNA	8052920	8053099	.	-	.	Name=LOC110119759 ncRNA;ID=EWKMg4ru1zPvdBw+uzMEhS+PpGo.1624892058232.35538
NC_015773	Koludarov_et_al_2021	ncRNA	10525129	10525794	.	-	.	Name=LOC110119756 ncRNA;ID=EWKMg4ru1zPvdBw+uzMEhS+PpGo.1624892058232.35539
NC_015773	Koludarov_et_al_2021	ncRNA	10524769	10525041	.	-	.	Name=LOC110119756 ncRNA;ID=EWKMg4ru1zPvdBw+uzMEhS+PpGo.1624892058232.35539
NC_015773	Koludarov_et_al_2021	ncRNA	482074	482155	.	+	.	Name=LOC110119779 ncRNA;ID=EWKMg4ru1zPvdBw+uzMEhS+PpGo.1624892058232.35540
NC_015773	Koludarov_et_al_2021	ncRNA	482231	482645	.	+	.	Name=LOC110119779 ncRNA;ID=EWKMg4ru1zPvdBw+uzMEhS+PpGo.1624892058232.35540
NC_015773	Koludarov_et_al_2021	ncRNA	1920361	1920477	.	-	.	Name=LOC100644816 ncRNA;ID=EWKMg4ru1zPvdBw+uzMEhS+PpGo.1624892058232.35541
NC_015773	Koludarov_et_al_2021	ncRNA	1920212	1920265	.	-	.	Name=LOC100644816 ncRNA;ID=EWKMg4ru1zPvdBw+uzMEhS+PpGo.1624892058232.35541
NC_015773	Koludarov_et_al_2021	ncRNA	1919914	1920143	.	-	.	Name=LOC100644816 ncRNA;ID=EWKMg4ru1zPvdBw+uzMEhS+PpGo.1624892058232.35541
NC_015773	Koludarov_et_al_2021	ncRNA	1933200	1933353	.	+	.	Name=LOC100644936 ncRNA;ID=EWKMg4ru1zPvdBw+uzMEhS+PpGo.1624892058232.35542
NC_015773	Koludarov_et_al_2021	ncRNA	1933439	1933492	.	+	.	Name=LOC100644936 ncRNA;ID=EWKMg4ru1zPvdBw+uzMEhS+PpGo.1624892058232.35542
NC_015773	Koludarov_et_al_2021	ncRNA	1933561	1933736	.	+	.	Name=LOC100644936 ncRNA;ID=EWKMg4ru1zPvdBw+uzMEhS+PpGo.1624892058232.35542
NC_015773	Koludarov_et_al_2021	ncRNA	4853538	4853577	.	-	.	Name=LOC110119760 ncRNA;ID=EWKMg4ru1zPvdBw+uzMEhS+PpGo.1624892058232.35543
NC_015773	Koludarov_et_al_2021	ncRNA	4853125	4853434	.	-	.	Name=LOC110119760 ncRNA;ID=EWKMg4ru1zPvdBw+uzMEhS+PpGo.1624892058232.35543
NC_015773	Koludarov_et_al_2021	gene	867419	1403172	.	-	.	Name=LOC100643982 gene
NC_015773	Koludarov_et_al_2021	gene	3562062	4039026	.	-	.	Name=LOC100650779 gene
NC_015773	Koludarov_et_al_2021	gene	2692004	3086683	.	-	.	Name=LOC100649702 gene
NC_015773	Koludarov_et_al_2021	gene	532098	867238	.	+	.	Name=LOC100643741 gene
NC_015773	Koludarov_et_al_2021	gene	5312991	5642236	.	-	.	Name=LOC100642737 gene
NC_015773	Koludarov_et_al_2021	gene	8209896	8435552	.	-	.	Name=LOC100645921 gene
NC_015773	Koludarov_et_al_2021	gene	2414593	2634035	.	-	.	Name=LOC100649345 gene
NC_015773	Koludarov_et_al_2021	gene	1711220	1887116	.	+	.	Name=MOXD1 homolog 2
NC_015773	Koludarov_et_al_2021	gene	11648637	11800818	.	-	.	Name=LOC100646960 gene
NC_015773	Koludarov_et_al_2021	gene	9553846	9694512	.	-	.	Name=LOC100643623 gene
NC_015773	Koludarov_et_al_2021	gene	10282566	10422648	.	-	.	Name=LOC100648878 gene
NC_015773	Koludarov_et_al_2021	gene	4089975	4227977	.	+	.	Name=LOC100642293 gene
NC_015773	Koludarov_et_al_2021	gene	1414463	1547754	.	+	.	Name=LOC100648762 gene
NC_015773	Koludarov_et_al_2021	gene	4464206	4595650	.	-	.	Name=LOC100645804 gene
NC_015773	Koludarov_et_al_2021	gene	3324534	3455023	.	+	.	Name=LOC110119775 gene
NC_015773	Koludarov_et_al_2021	gene	9699951	9817883	.	-	.	Name=LOC100643499 gene
NC_015773	Koludarov_et_al_2021	gene	3329405	3439670	.	-	.	Name=LOC100650169 gene
NC_015773	Koludarov_et_al_2021	gene	4875247	4977682	.	-	.	Name=LOC100647350 gene
NC_015773	Koludarov_et_al_2021	gene	4743629	4838929	.	-	.	Name=LOC100646034 gene
NC_015773	Koludarov_et_al_2021	gene	10648073	10725209	.	-	.	Name=LOC100651612 gene
NC_015773	Koludarov_et_al_2021	gene	9054359	9125117	.	-	.	Name=LOC100647990 gene
NC_015773	Koludarov_et_al_2021	gene	11801819	11871966	.	-	.	Name=LOC110119769 gene
NC_015773	Koludarov_et_al_2021	gene	6235932	6303270	.	-	.	Name=LOC110119744 gene
NC_015773	Koludarov_et_al_2021	gene	4623866	4690155	.	-	.	Name=LOC110119776 gene
NC_015773	Koludarov_et_al_2021	gene	10729521	10787003	.	-	.	Name=LOC100651294 gene
NC_015773	Koludarov_et_al_2021	gene	11041275	11098091	.	-	.	Name=LOC100649307 gene
NC_015773	Koludarov_et_al_2021	gene	12585551	12640815	.	-	.	Name=LOC100643586 gene
NC_015773	Koludarov_et_al_2021	gene	7610642	7665545	.	-	.	Name=LOC100642652 gene
NC_015773	Koludarov_et_al_2021	gene	42812	97127	.	-	.	Name=LOC100644219 gene
NC_015773	Koludarov_et_al_2021	gene	11924409	11976285	.	-	.	Name=LOC100646599 gene
NC_015773	Koludarov_et_al_2021	gene	7388246	7437989	.	-	.	Name=LOC100644495 gene
NC_015773	Koludarov_et_al_2021	gene	9823266	9872449	.	-	.	Name=LOC100643173 gene
NC_015773	Koludarov_et_al_2021	gene	3273990	3320833	.	-	.	Name=LOC100651536 gene
NC_015773	Koludarov_et_al_2021	gene	4387092	4433135	.	-	.	Name=LOC100645296 gene
NC_015773	Koludarov_et_al_2021	gene	2129930	2175451	.	-	.	Name=LOC100645648 gene
NC_015773	Koludarov_et_al_2021	gene	6849393	6892540	.	-	.	Name=LOC100651095 gene
NC_015773	Koludarov_et_al_2021	gene	278997	319372	.	+	.	Name=LOC100647937 gene
NC_015773	Koludarov_et_al_2021	gene	133488	172157	.	+	.	Name=LOC100651171 gene
NC_015773	Koludarov_et_al_2021	gene	11524032	11561436	.	-	.	Name=LOC100648065 gene
NC_015773	Koludarov_et_al_2021	gene	2064213	2100956	.	-	.	Name=Synapsin
NC_015773	Koludarov_et_al_2021	gene	173879	209428	.	+	.	Name=LOC100642650 gene
NC_015773	Koludarov_et_al_2021	gene	5184602	5219985	.	-	.	Name=LOC100646875 gene
NC_015773	Koludarov_et_al_2021	gene	243918	277247	.	+	.	Name=LOC100650050 gene
NC_015773	Koludarov_et_al_2021	gene	7992675	8025980	.	-	.	Name=LOC100650455 gene
NC_015773	Koludarov_et_al_2021	gene	12764879	12793988	.	-	.	Name=LOC100649308 gene
NC_015773	Koludarov_et_al_2021	gene	7128295	7157273	.	-	.	Name=LOC100647039 gene
NC_015773	Koludarov_et_al_2021	gene	11985529	12010855	.	-	.	Name=LOC100646238 gene
NC_015773	Koludarov_et_al_2021	gene	3174457	3199488	.	+	.	Name=LOC100649939 gene
NC_015773	Koludarov_et_al_2021	gene	365613	390207	.	-	.	Name=LOC100643010 gene
NC_015773	Koludarov_et_al_2021	gene	11616604	11641005	.	-	.	Name=LOC100647076 gene
NC_015773	Koludarov_et_al_2021	gene	11590827	11615055	.	-	.	Name=LOC100647703 gene
NC_015773	Koludarov_et_al_2021	gene	4307167	4331205	.	+	.	Name=LOC100643981 gene
NC_015773	Koludarov_et_al_2021	gene	2103424	2126774	.	+	.	Name=LOC100645460 gene
NC_015773	Koludarov_et_al_2021	gene	75193	98391	.	+	.	Name=LOC100642769 gene
NC_015773	Koludarov_et_al_2021	gene	2027735	2050331	.	-	.	Name=LOC100645056 gene
NC_015773	Koludarov_et_al_2021	gene	12700623	12723182	.	-	.	Name=LOC100642581 gene
NC_015773	Koludarov_et_al_2021	gene	3217765	3240033	.	+	.	Name=LOC100650572 gene
NC_015773	Koludarov_et_al_2021	gene	6951022	6972560	.	-	.	Name=LOC100650497 gene
NC_015773	Koludarov_et_al_2021	gene	8930894	8951487	.	-	.	Name=LOC100649108 gene
NC_015773	Koludarov_et_al_2021	gene	8644496	8664994	.	-	.	Name=LOC100644340 gene
NC_015773	Koludarov_et_al_2021	gene	10805780	10825974	.	-	.	Name=LOC100648294 gene
NC_015773	Koludarov_et_al_2021	gene	6914979	6935072	.	-	.	Name=LOC100650858 gene
NC_015773	Koludarov_et_al_2021	gene	2315114	2334575	.	+	.	Name=LOC100649107 gene
NC_015773	Koludarov_et_al_2021	gene	4464078	4483178	.	+	.	Name=LOC110119777 gene
NC_015773	Koludarov_et_al_2021	gene	491758	509574	.	-	.	Name=LOC100643378 gene
NC_015773	Koludarov_et_al_2021	gene	10124524	10142074	.	-	.	Name=LOC110119762 gene
NC_015773	Koludarov_et_al_2021	gene	8549904	8565848	.	-	.	Name=LOC100645212 gene
NC_015773	Koludarov_et_al_2021	gene	464165	480064	.	-	.	Name=LOC100648528 gene
NC_015773	Koludarov_et_al_2021	gene	2653884	2669065	.	-	.	Name=LOC100647310 gene
NC_015773	Koludarov_et_al_2021	gene	4363853	4377302	.	-	.	Name=LOC100644652 gene
NC_015773	Koludarov_et_al_2021	gene	12262966	12276368	.	-	.	Name=LOC100648066 gene
NC_015773	Koludarov_et_al_2021	gene	2391242	2404116	.	-	.	Name=LOC100647112 gene
NC_015773	Koludarov_et_al_2021	gene	9314597	9327228	.	-	.	Name=LOC100646432 gene
NC_015773	Koludarov_et_al_2021	gene	4440151	4452548	.	+	.	Name=LOC100645606 gene
NC_015773	Koludarov_et_al_2021	gene	11570834	11583014	.	-	.	Name=LOC100647588 gene
NC_015773	Koludarov_et_al_2021	gene	5749097	5760674	.	-	.	Name=LOC100644222 gene
NC_015773	Koludarov_et_al_2021	gene	353177	364416	.	+	.	Name=LOC100642895 gene
NC_015773	Koludarov_et_al_2021	gene	3203721	3214464	.	-	.	Name=LOC100650336 gene
NC_015773	Koludarov_et_al_2021	gene	4263945	4274665	.	+	.	Name=LOC100651379 gene
NC_015773	Koludarov_et_al_2021	gene	452725	463292	.	-	.	Name=LOC100648410 gene
NC_015773	Koludarov_et_al_2021	gene	2681642	2692023	.	+	.	Name=LOC100648109 gene
NC_015773	Koludarov_et_al_2021	gene	4061585	4071607	.	+	.	Name=LOC100652321 gene
NC_015773	Koludarov_et_al_2021	gene	7450704	7460588	.	-	.	Name=LOC100643859 gene
NC_015773	Koludarov_et_al_2021	gene	4331504	4341274	.	-	.	Name=LOC100644186 gene
NC_015773	Koludarov_et_al_2021	gene	7682112	7691658	.	-	.	Name=LOC100651613 gene
NC_015773	Koludarov_et_al_2021	gene	6651775	6661141	.	-	.	Name=LOC100642382 gene
NC_015773	Koludarov_et_al_2021	gene	4254644	4263942	.	-	.	Name=LOC100643055 gene
NC_015773	Koludarov_et_al_2021	gene	4042927	4052033	.	-	.	Name=LOC100652088 gene
NC_015773	Koludarov_et_al_2021	gene	4553	13532	.	-	.	Name=LOC100652051 gene
NC_015773	Koludarov_et_al_2021	gene	7277256	7286179	.	-	.	Name=LOC100645650 gene
NC_015773	Koludarov_et_al_2021	gene	112878	121797	.	+	.	Name=LOC100648720 gene
NC_015773	Koludarov_et_al_2021	gene	10522664	10531457	.	-	.	Name=LOC100631080 gene
NC_015773	Koludarov_et_al_2021	gene	8698112	8706862	.	-	.	Name=LOC100643011 gene
NC_015773	Koludarov_et_al_2021	gene	8589680	8598357	.	-	.	Name=LOC100650780 gene
NC_015773	Koludarov_et_al_2021	gene	7972608	7981255	.	-	.	Name=LOC100650936 gene
NC_015773	Koludarov_et_al_2021	gene	8098529	8106817	.	-	.	Name=LOC100648178 gene
NC_015773	Koludarov_et_al_2021	gene	8598496	8606772	.	-	.	Name=LOC105666350 gene
NC_015773	Koludarov_et_al_2021	gene	11430222	11438497	.	-	.	Name=LOC100648451 gene
NC_015773	Koludarov_et_al_2021	gene	12672989	12681212	.	-	.	Name=LOC100647077 gene
NC_015773	Koludarov_et_al_2021	gene	8082741	8090910	.	-	.	Name=LOC100648797 gene
NC_015773	Koludarov_et_al_2021	gene	820583	828614	.	-	.	Name=LOC105666315 gene
NC_015773	Koludarov_et_al_2021	gene	12186349	12194380	.	-	.	Name=LOC100648651 gene
NC_015773	Koludarov_et_al_2021	gene	3267174	3275074	.	+	.	Name=LOC100651414 gene
NC_015773	Koludarov_et_al_2021	gene	7039340	7047206	.	-	.	Name=LOC100649551 gene
NC_015773	Koludarov_et_al_2021	gene	3094148	3101919	.	-	.	Name=LOC100648485 gene
NC_015773	Koludarov_et_al_2021	gene	4348008	4355737	.	-	.	Name=LOC100644414 gene
NC_015773	Koludarov_et_al_2021	gene	220251	227895	.	-	.	Name=LOC100646479 gene
NC_015773	Koludarov_et_al_2021	gene	2273792	2281414	.	-	.	Name=LOC100645769 gene
NC_015773	Koludarov_et_al_2021	gene	9329605	9337204	.	-	.	Name=LOC100646004 gene
NC_015773	Koludarov_et_al_2021	gene	7265371	7272928	.	-	.	Name=LOC100645772 gene
NC_015773	Koludarov_et_al_2021	gene	12099213	12106751	.	-	.	Name=LOC110119742 gene
NC_015773	Koludarov_et_al_2021	gene	8740252	8747745	.	-	.	Name=LOC100642532 gene
NC_015773	Koludarov_et_al_2021	gene	7008371	7015803	.	-	.	Name=LOC110119761 gene
NC_015773	Koludarov_et_al_2021	gene	9150705	9158094	.	-	.	Name=LOC100647870 gene
NC_015773	Koludarov_et_al_2021	gene	9162438	9169795	.	-	.	Name=LOC100647547 gene
NC_015773	Koludarov_et_al_2021	gene	2380758	2388089	.	-	.	Name=LOC105666329 gene
NC_015773	Koludarov_et_al_2021	gene	8143394	8150605	.	-	.	Name=LOC100647232 gene
NC_015773	Koludarov_et_al_2021	gene	4857300	4864356	.	-	.	Name=LOC100646919 gene
NC_015773	Koludarov_et_al_2021	gene	7939792	7946845	.	-	.	Name=LOC100651537 gene
NC_015773	Koludarov_et_al_2021	gene	8168127	8175034	.	-	.	Name=LOC105666351 gene
NC_015773	Koludarov_et_al_2021	gene	20372	27264	.	+	.	Name=LOC100652206 gene
NC_015773	Koludarov_et_al_2021	gene	12199196	12205994	.	-	.	Name=LOC100644616 gene
NC_015773	Koludarov_et_al_2021	gene	7028041	7034797	.	-	.	Name=LOC100649782 gene
NC_015773	Koludarov_et_al_2021	gene	12689901	12696546	.	-	.	Name=LOC100644735 gene
NC_015773	Koludarov_et_al_2021	gene	8802044	8808685	.	-	.	Name=LOC100631073 gene
NC_015773	Koludarov_et_al_2021	gene	7220334	7226885	.	-	.	Name=LOC100646600 gene
NC_015773	Koludarov_et_al_2021	gene	353683	360223	.	-	.	Name=LOC100651847 gene
NC_015773	Koludarov_et_al_2021	gene	6781553	6787989	.	-	.	Name=LOC100642296 gene
NC_015773	Koludarov_et_al_2021	gene	4841325	4847711	.	-	.	Name=LOC100646598 gene
NC_015773	Koludarov_et_al_2021	gene	7950837	7957188	.	-	.	Name=LOC100651968 gene
NC_015773	Koludarov_et_al_2021	gene	4864659	4870962	.	+	.	Name=LOC100647113 gene
NC_015773	Koludarov_et_al_2021	gene	4241456	4247706	.	+	.	Name=LOC100642413 gene
NC_015773	Koludarov_et_al_2021	gene	3243933	3250172	.	-	.	Name=LOC100650820 gene
NC_015773	Koludarov_et_al_2021	gene	10163253	10169477	.	-	.	Name=LOC105666344 gene
NC_015773	Koludarov_et_al_2021	gene	4053840	4059972	.	-	.	Name=LOC100651965 gene
NC_015773	Koludarov_et_al_2021	gene	2369232	2375359	.	-	.	Name=LOC105666328 gene
NC_015773	Koludarov_et_al_2021	gene	8179105	8185201	.	-	.	Name=LOC100646632 gene
NC_015773	Koludarov_et_al_2021	gene	2649649	2655688	.	+	.	Name=LOC100647431 gene
NC_015773	Koludarov_et_al_2021	gene	336797	342826	.	+	.	Name=LOC100648176 gene
NC_015773	Koludarov_et_al_2021	gene	174308	180300	.	-	.	Name=LOC105666310 gene
NC_015773	Koludarov_et_al_2021	gene	4490902	4496864	.	+	.	Name=LOC100645920 gene
NC_015773	Koludarov_et_al_2021	gene	2335386	2341225	.	-	.	Name=LOC100646431 gene
NC_015773	Koludarov_et_al_2021	gene	3108496	3114175	.	+	.	Name=LOC100648836 gene
NC_015773	Koludarov_et_al_2021	gene	12861923	12867565	.	-	.	Name=LOC100643338 gene
NC_015773	Koludarov_et_al_2021	gene	2268647	2274259	.	-	.	Name=LOC100646002 gene
NC_015773	Koludarov_et_al_2021	gene	4289516	4295082	.	-	.	Name=LOC100643497 gene
NC_015773	Koludarov_et_al_2021	gene	4276313	4281871	.	-	.	Name=LOC100643253 gene
NC_015773	Koludarov_et_al_2021	gene	9348029	9353529	.	-	.	Name=LOC100645771 gene
NC_015773	Koludarov_et_al_2021	gene	3521012	3526445	.	-	.	Name=LOC100651770 gene
NC_015773	Koludarov_et_al_2021	gene	4847934	4853343	.	+	.	Name=LOC100646237 gene
NC_015773	Koludarov_et_al_2021	gene	2634458	2639844	.	+	.	Name=LOC110119763 gene
NC_015773	Koludarov_et_al_2021	gene	11424268	11429596	.	-	.	Name=LOC100648569 gene
NC_015773	Koludarov_et_al_2021	gene	8608144	8613447	.	-	.	Name=LOC100644574 gene
NC_015773	Koludarov_et_al_2021	gene	2641294	2646591	.	+	.	Name=LOC100649463 gene
NC_015773	Koludarov_et_al_2021	gene	228341	233603	.	+	.	Name=LOC100647587 gene
NC_015773	Koludarov_et_al_2021	gene	8200983	8206205	.	-	.	Name=LOC100646035 gene
NC_015773	Koludarov_et_al_2021	gene	3250436	3255607	.	+	.	Name=LOC100631072 gene
NC_015773	Koludarov_et_al_2021	gene	3261636	3266778	.	-	.	Name=LOC100651293 gene
NC_015773	Koludarov_et_al_2021	gene	8825010	8829997	.	-	.	Name=LOC100650051 gene
NC_015773	Koludarov_et_al_2021	gene	4341352	4346313	.	+	.	Name=LOC100644304 gene
NC_015773	Koludarov_et_al_2021	gene	329573	334460	.	-	.	Name=LOC100651726 gene
NC_015773	Koludarov_et_al_2021	gene	8118715	8123602	.	-	.	Name=LOC100647871 gene
NC_015773	Koludarov_et_al_2021	gene	8757388	8762189	.	-	.	Name=LOC100642294 gene
NC_015773	Koludarov_et_al_2021	gene	9256499	9261274	.	-	.	Name=LOC100647195 gene
NC_015773	Koludarov_et_al_2021	gene	7245981	7250662	.	-	.	Name=LOC100646358 gene
NC_015773	Koludarov_et_al_2021	gene	6694056	6698734	.	-	.	Name=LOC100642534 gene
NC_015773	Koludarov_et_al_2021	gene	3102923	3107543	.	+	.	Name=LOC100648605 gene
NC_015773	Koludarov_et_al_2021	gene	9339035	9343632	.	-	.	Name=LOC100649822 gene
NC_015773	Koludarov_et_al_2021	gene	12210788	12215369	.	-	.	Name=LOC100643256 gene
NC_015773	Koludarov_et_al_2021	gene	7466300	7470875	.	-	.	Name=LOC100643624 gene
NC_015773	Koludarov_et_al_2021	gene	3298141	3302688	.	+	.	Name=LOC110119773 gene
NC_015773	Koludarov_et_al_2021	gene	2671991	2676504	.	+	.	Name=LOC100647869 gene
NC_015773	Koludarov_et_al_2021	gene	487937	492446	.	+	.	Name=LOC100643498 gene
NC_015773	Koludarov_et_al_2021	gene	7117512	7122004	.	-	.	Name=LOC100647548 gene
NC_015773	Koludarov_et_al_2021	gene	332233	336712	.	+	.	Name=LOC100652290 gene
NC_015773	Koludarov_et_al_2021	gene	5822290	5826746	.	-	.	Name=LOC100644903 gene
NC_015773	Koludarov_et_al_2021	gene	8962028	8966446	.	-	.	Name=LOC100649940 gene
NC_015773	Koludarov_et_al_2021	gene	3128974	3133367	.	-	.	Name=LOC100649147 gene
NC_015773	Koludarov_et_al_2021	gene	10799917	10804297	.	-	.	Name=LOC100651172 gene
NC_015773	Koludarov_et_al_2021	gene	4357560	4361861	.	-	.	Name=LOC100644532 gene
NC_015773	Koludarov_et_al_2021	gene	8673140	8677437	.	-	.	Name=LOC110119746 gene
NC_015773	Koludarov_et_al_2021	gene	7071852	7076131	.	-	.	Name=LOC100647909 gene
NC_015773	Koludarov_et_al_2021	gene	12668475	12672746	.	-	.	Name=LOC100649589 gene
NC_015773	Koludarov_et_al_2021	gene	5894767	5898924	.	-	.	Name=LOC100643904 gene
NC_015773	Koludarov_et_al_2021	gene	346481	350540	.	-	.	Name=LOC100652170 gene
NC_015773	Koludarov_et_al_2021	gene	12028995	12033028	.	-	.	Name=LOC100644817 gene
NC_015773	Koludarov_et_al_2021	gene	509825	513727	.	-	.	Name=LOC105666314 gene
NC_015773	Koludarov_et_al_2021	gene	12796630	12800490	.	-	.	Name=LOC110119767 gene
NC_015773	Koludarov_et_al_2021	gene	10895504	10899341	.	-	.	Name=LOC100649424 gene
NC_015773	Koludarov_et_al_2021	gene	12746313	12750150	.	-	.	Name=LOC100648993 gene
NC_015773	Koludarov_et_al_2021	gene	233601	237411	.	+	.	Name=LOC105666312 gene
NC_015773	Koludarov_et_al_2021	gene	7383181	7386968	.	-	.	Name=LOC100644736 gene
NC_015773	Koludarov_et_al_2021	gene	16280	20058	.	-	.	Name=LOC110119771 gene
NC_015773	Koludarov_et_al_2021	gene	12171757	12175520	.	-	.	Name=LOC100647233 gene
NC_015773	Koludarov_et_al_2021	gene	7258759	7262510	.	-	.	Name=LOC100646123 gene
NC_015773	Koludarov_et_al_2021	gene	2342897	2346637	.	-	.	Name=LOC100649225 gene
NC_015773	Koludarov_et_al_2021	gene	12091567	12095289	.	-	.	Name=LOC100645297 gene
NC_015773	Koludarov_et_al_2021	gene	9264901	9268598	.	-	.	Name=LOC100646920 gene
NC_015773	Koludarov_et_al_2021	gene	342861	346495	.	-	.	Name=LOC100648292 gene
NC_015773	Koludarov_et_al_2021	gene	5742808	5746398	.	-	.	Name=LOC100646675 gene
NC_015773	Koludarov_et_al_2021	gene	1548602	1552186	.	-	.	Name=LOC100644455 gene
NC_015773	Koludarov_et_al_2021	gene	12066277	12069859	.	-	.	Name=LOC100647474 gene
NC_015773	Koludarov_et_al_2021	gene	9158566	9162135	.	-	.	Name=LOC100647748 gene
NC_015773	Koludarov_et_al_2021	gene	1410228	1413759	.	-	.	Name=LOC105666316 gene
NC_015773	Koludarov_et_al_2021	gene	38682	42209	.	+	.	Name=LOC100643858 gene
NC_015773	Koludarov_et_al_2021	gene	3140612	3144139	.	+	.	Name=LOC100650092 gene
NC_015773	Koludarov_et_al_2021	gene	8720628	8724147	.	-	.	Name=LOC100642770 gene
NC_015773	Koludarov_et_al_2021	gene	7067573	7071056	.	-	.	Name=LOC100648336 gene
NC_015773	Koludarov_et_al_2021	gene	9004352	9007827	.	-	.	Name=LOC100648650 gene
NC_015773	Koludarov_et_al_2021	gene	3543335	3546793	.	-	.	Name=LOC100650656 gene
NC_015773	Koludarov_et_al_2021	gene	7057024	7060477	.	-	.	Name=LOC100649425 gene
NC_015773	Koludarov_et_al_2021	gene	8695446	8698880	.	-	.	Name=LOC100643459 gene
NC_015773	Koludarov_et_al_2021	gene	1418238	1421640	.	-	.	Name=LOC100644099 gene
NC_015773	Koludarov_et_al_2021	gene	12127378	12130733	.	-	.	Name=LOC100649466 gene
NC_015773	Koludarov_et_al_2021	gene	31444	34787	.	+	.	Name=LOC105666309 gene
NC_015773	Koludarov_et_al_2021	gene	2678054	2681369	.	+	.	Name=LOC100648222 gene
NC_015773	Koludarov_et_al_2021	gene	9360649	9363957	.	-	.	Name=LOC100645341 gene
NC_015773	Koludarov_et_al_2021	gene	8174922	8178221	.	-	.	Name=LOC100646874 gene
NC_015773	Koludarov_et_al_2021	gene	3117437	3120734	.	+	.	Name=LOC100649268 gene
NC_015773	Koludarov_et_al_2021	gene	4871683	4874923	.	+	.	Name=LOC100647231 gene
NC_015773	Koludarov_et_al_2021	gene	8530825	8534062	.	-	.	Name=LOC100650897 gene
NC_015773	Koludarov_et_al_2021	gene	9147314	9150524	.	-	.	Name=LOC105666345 gene
NC_015773	Koludarov_et_al_2021	gene	1405777	1408970	.	-	.	Name=LOC100643980 gene
NC_015773	Koludarov_et_al_2021	gene	3508050	3511225	.	-	.	Name=LOC100650413 gene
NC_015773	Koludarov_et_al_2021	gene	3155920	3159034	.	+	.	Name=LOC105666321 gene
NC_015773	Koludarov_et_al_2021	gene	2051473	2054579	.	+	.	Name=LOC105666327 gene
NC_015773	Koludarov_et_al_2021	gene	10621764	10624829	.	-	.	Name=LOC100651727 gene
NC_015773	Koludarov_et_al_2021	gene	1552418	1555479	.	+	.	Name=LOC100644572 gene
NC_015773	Koludarov_et_al_2021	gene	8077537	8080579	.	-	.	Name=LOC100648606 gene
NC_015773	Koludarov_et_al_2021	gene	484707	487729	.	-	.	Name=LOC100643622 gene
NC_015773	Koludarov_et_al_2021	gene	4282973	4285994	.	+	.	Name=LOC100651496 gene
NC_015773	Koludarov_et_al_2021	gene	7288997	7292012	.	-	.	Name=LOC100645534 gene
NC_015773	Koludarov_et_al_2021	gene	10851551	10854562	.	-	.	Name=LOC100650935 gene
NC_015773	Koludarov_et_al_2021	gene	214673	217661	.	-	.	Name=LOC100647816 gene
NC_015773	Koludarov_et_al_2021	gene	3537922	3540904	.	-	.	Name=LOC110119774 gene
NC_015773	Koludarov_et_al_2021	gene	12147591	12150566	.	-	.	Name=LOC100647352 gene
NC_015773	Koludarov_et_al_2021	gene	10612837	10615794	.	-	.	Name=LOC100648652 gene
NC_015773	Koludarov_et_al_2021	gene	12044033	12046983	.	-	.	Name=LOC100645533 gene
NC_015773	Koludarov_et_al_2021	gene	3311446	3314393	.	+	.	Name=LOC105666323 gene
NC_015773	Koludarov_et_al_2021	gene	1358173	1361093	.	+	.	Name=LOC100644339 gene
NC_015773	Koludarov_et_al_2021	gene	5784399	5787300	.	-	.	Name=LOC100645571 gene
NC_015773	Koludarov_et_al_2021	gene	4980540	4983417	.	+	.	Name=LOC100647472 gene
NC_015773	Koludarov_et_al_2021	gene	6698982	6701852	.	-	.	Name=LOC100642416 gene
NC_015773	Koludarov_et_al_2021	gene	3199608	3202463	.	-	.	Name=LOC110119173 gene
NC_015773	Koludarov_et_al_2021	gene	7111972	7114827	.	-	.	Name=LOC105666358 gene
NC_015773	Koludarov_et_al_2021	gene	11584356	11587204	.	-	.	Name=LOC100647702 gene
NC_015773	Koludarov_et_al_2021	gene	1354083	1356922	.	+	.	Name=LOC100644220 gene
NC_015773	Koludarov_et_al_2021	gene	3258285	3261110	.	+	.	Name=LOC100651654 gene
NC_015773	Koludarov_et_al_2021	gene	4295210	4298015	.	+	.	Name=LOC100643857 gene
NC_015773	Koludarov_et_al_2021	gene	10427441	10430214	.	-	.	Name=LOC100642702 gene
NC_015773	Koludarov_et_al_2021	gene	8810766	8813465	.	-	.	Name=LOC100650170 gene
NC_015773	Koludarov_et_al_2021	gene	2376023	2378717	.	-	.	Name=LOC100646992 gene
NC_015773	Koludarov_et_al_2021	gene	8968475	8971164	.	-	.	Name=LOC100650496 gene
NC_015773	Koludarov_et_al_2021	gene	2646704	2649388	.	-	.	Name=LOC100649588 gene
NC_015773	Koludarov_et_al_2021	gene	8162969	8165641	.	-	.	Name=LOC105666352 gene
NC_015773	Koludarov_et_al_2021	gene	8692262	8694933	.	-	.	Name=LOC100643255 gene
NC_015773	Koludarov_et_al_2021	gene	2303767	2306429	.	-	.	Name=LOC100646311 gene
NC_015773	Koludarov_et_al_2021	gene	9542571	9545225	.	-	.	Name=LOC100644615 gene
NC_015773	Koludarov_et_al_2021	gene	2264560	2267209	.	-	.	Name=LOC100648992 gene
NC_015773	Koludarov_et_al_2021	gene	4249332	4251976	.	+	.	Name=LOC100642859 gene
NC_015773	Koludarov_et_al_2021	gene	6031143	6033769	.	-	.	Name=LOC110119740 gene
NC_015773	Koludarov_et_al_2021	gene	11883916	11886511	.	-	.	Name=LOC105666336 gene
NC_015773	Koludarov_et_al_2021	gene	3240979	3243558	.	-	.	Name=LOC100650697 gene
NC_015773	Koludarov_et_al_2021	gene	240734	243308	.	-	.	Name=LOC100647701 gene
NC_015773	Koludarov_et_al_2021	gene	11402137	11404710	.	-	.	Name=LOC100647818 gene
NC_015773	Koludarov_et_al_2021	gene	8879077	8881641	.	-	.	Name=LOC100651258 gene
NC_015773	Koludarov_et_al_2021	gene	10892311	10894858	.	-	.	Name=LOC100650125 gene
NC_015773	Koludarov_et_al_2021	gene	7077931	7080475	.	-	.	Name=LOC100648877 gene
NC_015773	Koludarov_et_al_2021	gene	8207074	8209617	.	-	.	Name=LOC100651015 gene
NC_015773	Koludarov_et_al_2021	gene	8983955	8986473	.	-	.	Name=LOC105666347 gene
NC_015773	Koludarov_et_al_2021	gene	8070591	8073103	.	-	.	Name=LOC100649465 gene
NC_015773	Koludarov_et_al_2021	gene	3124490	3126973	.	-	.	Name=LOC100649389 gene
NC_015773	Koludarov_et_al_2021	gene	4384613	4387079	.	-	.	Name=LOC100645021 gene
NC_015773	Koludarov_et_al_2021	gene	3133688	3136147	.	+	.	Name=LOC100649743 gene
NC_015773	Koludarov_et_al_2021	gene	12726196	12728649	.	-	.	Name=LOC100645172 gene
NC_015773	Koludarov_et_al_2021	gene	12179117	12181566	.	-	.	Name=LOC100650126 gene
NC_015773	Koludarov_et_al_2021	gene	2260654	2263080	.	-	.	Name=LOC100645885 gene
NC_015773	Koludarov_et_al_2021	gene	9549880	9552293	.	-	.	Name=LOC100643821 gene
NC_015773	Koludarov_et_al_2021	gene	8065498	8067901	.	-	.	Name=LOC105666353 gene
NC_015773	Koludarov_et_al_2021	gene	7590281	7592682	.	-	.	Name=LOC110119757 gene
NC_015773	Koludarov_et_al_2021	gene	3114387	3116784	.	-	.	Name=LOC100648952 gene
NC_015773	Koludarov_et_al_2021	gene	217714	220095	.	+	.	Name=LOC105666311 gene
NC_015773	Koludarov_et_al_2021	gene	4853603	4855967	.	-	.	Name=LOC100646356 gene
NC_015773	Koludarov_et_al_2021	gene	235994	238328	.	-	.	Name=LOC110119782 gene
NC_015773	Koludarov_et_al_2021	gene	3511957	3514275	.	-	.	Name=LOC110119172 gene
NC_015773	Koludarov_et_al_2021	gene	7089073	7091376	.	-	.	Name=LOC100647784 gene
NC_015773	Koludarov_et_al_2021	gene	2649420	2651694	.	-	.	Name=LOC105666320 gene
NC_015773	Koludarov_et_al_2021	gene	4049862	4052136	.	+	.	Name=LOC110119738 gene
NC_015773	Koludarov_et_al_2021	gene	8783077	8785351	.	-	.	Name=LOC110119764 gene
NC_015773	Koludarov_et_al_2021	gene	12035262	12037533	.	-	.	Name=LOC100645057 gene
NC_015773	Koludarov_et_al_2021	gene	6843664	6845930	.	-	.	Name=LOC100651218 gene
NC_015773	Koludarov_et_al_2021	gene	7966367	7968629	.	-	.	Name=LOC100651052 gene
NC_015773	Koludarov_et_al_2021	gene	8987738	8989985	.	-	.	Name=LOC100650615 gene
NC_015773	Koludarov_et_al_2021	gene	263900	266145	.	-	.	Name=LOC110119784 gene
NC_015773	Koludarov_et_al_2021	gene	2256655	2258896	.	-	.	Name=LOC105666319 gene
NC_015773	Koludarov_et_al_2021	gene	11057866	11060100	.	-	.	Name=LOC110119751 gene
NC_015773	Koludarov_et_al_2021	gene	12063747	12065959	.	-	.	Name=LOC105666334 gene
NC_015773	Koludarov_et_al_2021	gene	9391122	9393320	.	-	.	Name=LOC100644975 gene
NC_015773	Koludarov_et_al_2021	gene	209877	212069	.	+	.	Name=LOC100643740 gene
NC_015773	Koludarov_et_al_2021	gene	328021	330200	.	+	.	Name=LOC100648064 gene
NC_015773	Koludarov_et_al_2021	gene	3138070	3140242	.	-	.	Name=LOC100649854 gene
NC_015773	Koludarov_et_al_2021	gene	1282620	1284786	.	+	.	Name=LOC110119749 gene
NC_015773	Koludarov_et_al_2021	gene	9818291	9820446	.	-	.	Name=LOC100643379 gene
NC_015773	Koludarov_et_al_2021	gene	7082790	7084913	.	-	.	Name=LOC100648764 gene
NC_015773	Koludarov_et_al_2021	gene	12012743	12014853	.	-	.	Name=LOC105666335 gene
NC_015773	Koludarov_et_al_2021	gene	12195784	12197888	.	-	.	Name=LOC100645888 gene
NC_015773	Koludarov_et_al_2021	gene	8979590	8981692	.	-	.	Name=LOC100650414 gene
NC_015773	Koludarov_et_al_2021	gene	4377538	4379615	.	+	.	Name=LOC105666326 gene
NC_015773	Koludarov_et_al_2021	gene	4286147	4288216	.	-	.	Name=LOC100643377 gene
NC_015773	Koludarov_et_al_2021	gene	3122270	3124328	.	-	.	Name=LOC100649634 gene
NC_015773	Koludarov_et_al_2021	gene	8185545	8187561	.	-	.	Name=LOC100646514 gene
NC_015773	Koludarov_et_al_2021	gene	7214224	7216215	.	-	.	Name=LOC100646921 gene
NC_015773	Koludarov_et_al_2021	gene	450576	452557	.	+	.	Name=LOC100643131 gene
NC_015773	Koludarov_et_al_2021	gene	2669620	2671594	.	-	.	Name=LOC100647989 gene
NC_015773	Koludarov_et_al_2021	gene	10856429	10858403	.	-	.	Name=LOC100650821 gene
NC_015773	Koludarov_et_al_2021	gene	7122634	7124600	.	-	.	Name=LOC100647433 gene
NC_015773	Koludarov_et_al_2021	gene	2052208	2054172	.	+	.	Name=LOC100645340 gene
NC_015773	Koludarov_et_al_2021	gene	8124727	8126672	.	-	.	Name=LOC100647749 gene
NC_015773	Koludarov_et_al_2021	gene	4379958	4381858	.	-	.	Name=LOC105665617 gene
NC_015773	Koludarov_et_al_2021	gene	8999140	9001032	.	-	.	Name=LOC105666346 gene
NC_015773	Koludarov_et_al_2021	gene	8690161	8691986	.	-	.	Name=LOC100643949 gene
NC_015773	Koludarov_et_al_2021	gene	10469021	10470826	.	-	.	Name=LOC100642381 gene
NC_015773	Koludarov_et_al_2021	gene	37095	38883	.	+	.	Name=LOC110119770 gene
NC_015773	Koludarov_et_al_2021	gene	1937709	1939497	.	+	.	Name=B_terrestris Unchar gene
NC_015773	Koludarov_et_al_2021	gene	4236438	4238215	.	-	.	Name=LOC100642531 gene
NC_015773	Koludarov_et_al_2021	gene	6936115	6937869	.	-	.	Name=LOC110119758 gene
NC_015773	Koludarov_et_al_2021	gene	4365636	4367388	.	+	.	Name=LOC100644902 gene
NC_015773	Koludarov_et_al_2021	gene	8068371	8070122	.	-	.	Name=LOC100649590 gene
NC_015773	Koludarov_et_al_2021	gene	8107108	8108856	.	-	.	Name=LOC100649227 gene
NC_015773	Koludarov_et_al_2021	gene	100994	102719	.	-	.	Name=LOC100647634 gene
NC_015773	Koludarov_et_al_2021	gene	10827789	10829501	.	-	.	Name=LOC105666341 gene
NC_015773	Koludarov_et_al_2021	gene	3255869	3257557	.	+	.	Name=LOC100651049 gene
NC_015773	Koludarov_et_al_2021	gene	8141119	8142789	.	-	.	Name=LOC100647392 gene
NC_015773	Koludarov_et_al_2021	gene	11400128	11401787	.	-	.	Name=LOC105666364 gene
NC_015773	Koludarov_et_al_2021	gene	267061	268676	.	+	.	Name=LOC110119783 gene
NC_015773	Koludarov_et_al_2021	gene	4239760	4241373	.	+	.	Name=LOC110119748 gene
NC_015773	Koludarov_et_al_2021	gene	9363904	9365501	.	-	.	Name=LOC100645211 gene
NC_015773	Koludarov_et_al_2021	gene	2364107	2365665	.	-	.	Name=LOC100646873 gene
NC_015773	Koludarov_et_al_2021	gene	3127004	3128535	.	+	.	Name=LOC100649511 gene
NC_015773	Koludarov_et_al_2021	gene	9408168	9409687	.	-	.	Name=LOC105666368 gene
NC_015773	Koludarov_et_al_2021	gene	6819256	6820755	.	-	.	Name=LOC100651815 gene
NC_015773	Koludarov_et_al_2021	gene	4382035	4383532	.	-	.	Name=LOC100644775 gene
NC_015773	Koludarov_et_al_2021	gene	5874669	5876159	.	-	.	Name=LOC110119743 gene
NC_015773	Koludarov_et_al_2021	gene	8187860	8189350	.	-	.	Name=LOC100646388 gene
NC_015773	Koludarov_et_al_2021	gene	5826875	5828347	.	-	.	Name=LOC105666360 gene
NC_015773	Koludarov_et_al_2021	gene	213352	214823	.	+	.	Name=LOC100648649 gene
NC_015773	Koludarov_et_al_2021	gene	10847924	10849387	.	-	.	Name=LOC105666365 gene
NC_015773	Koludarov_et_al_2021	gene	4855975	4857434	.	+	.	Name=LOC100646795 gene
NC_015773	Koludarov_et_al_2021	gene	8073789	8075223	.	-	.	Name=LOC100649347 gene
NC_015773	Koludarov_et_al_2021	gene	10885890	10887307	.	-	.	Name=LOC100650008 gene
NC_015773	Koludarov_et_al_2021	gene	99466	100832	.	-	.	Name=LOC100646553 gene
NC_015773	Koludarov_et_al_2021	gene	8535844	8537178	.	-	.	Name=LOC100645570 gene
NC_015773	Koludarov_et_al_2021	gene	5698673	5700006	.	-	.	Name=LOC110119752 gene
NC_015773	Koludarov_et_al_2021	gene	1263094	1264420	.	+	.	Name=LOC100644456 gene
NC_015773	Koludarov_et_al_2021	gene	1403559	1404850	.	+	.	Name=LOC100644691 gene
NC_015773	Koludarov_et_al_2021	gene	238766	239996	.	+	.	Name=LOC100651257 gene
NC_015773	Koludarov_et_al_2021	gene	3536617	3537826	.	-	.	Name=LOC105666324 gene
NC_015773	Koludarov_et_al_2021	gene	1487963	1489171	.	-	.	Name=LOC105666317 gene
NC_015773	Koludarov_et_al_2021	gene	4839771	4840975	.	+	.	Name=LOC105666330 gene
NC_015773	Koludarov_et_al_2021	gene	12039194	12040384	.	-	.	Name=LOC100645419 gene
NC_015773	Koludarov_et_al_2021	gene	5760775	5761958	.	-	.	Name=LOC100646195 gene
NC_015773	Koludarov_et_al_2021	gene	3516320	3517491	.	-	.	Name=LOC100650535 gene
NC_015773	Koludarov_et_al_2021	gene	2267453	2268565	.	-	.	Name=LOC100646193 gene
NC_015773	Koludarov_et_al_2021	gene	480982	482045	.	-	.	Name=LOC100643254 gene
NC_015773	Koludarov_et_al_2021	gene	8052920	8053970	.	-	.	Name=LOC110119759 gene
NC_015773	Koludarov_et_al_2021	gene	6816491	6817517	.	-	.	Name=LOC100652134 gene
NC_015773	Koludarov_et_al_2021	gene	10524769	10525794	.	-	.	Name=LOC110119756 gene
NC_015773	Koludarov_et_al_2021	gene	8155580	8156578	.	-	.	Name=F3 gene
NC_015773	Koludarov_et_al_2021	gene	8160847	8161830	.	-	.	Name=F1 gene
NC_015773	Koludarov_et_al_2021	gene	9545326	9546296	.	-	.	Name=LOC100644187 gene
NC_015773	Koludarov_et_al_2021	gene	2640439	2641380	.	-	.	Name=LOC100647747 gene
NC_015773	Koludarov_et_al_2021	gene	8158161	8159101	.	-	.	Name=F2 gene
NC_015773	Koludarov_et_al_2021	gene	11588305	11589215	.	-	.	Name=LOC105666338 gene
NC_015773	Koludarov_et_al_2021	gene	4288741	4289561	.	+	.	Name=LOC100643621 gene
NC_015773	Koludarov_et_al_2021	gene	2676717	2677536	.	-	.	Name=LOC100648334 gene
NC_015773	Koludarov_et_al_2021	gene	5891300	5891992	.	-	.	Name=LOC100644031 gene
NC_015773	Koludarov_et_al_2021	gene	482074	482645	.	+	.	Name=LOC110119779 gene
NC_015773	Koludarov_et_al_2021	gene	1919914	1920477	.	-	.	Name=LOC100644816 gene
NC_015773	Koludarov_et_al_2021	gene	1933200	1933736	.	+	.	Name=LOC100644936 gene
NC_015773	Koludarov_et_al_2021	gene	4853125	4853577	.	-	.	Name=LOC110119760 gene
NC_015773	Koludarov_et_al_2021	gene	9504315	9504434	.	-	.	Name=TRNAL-CAA gene
NC_015773	Koludarov_et_al_2021	gene	4837307	4837398	.	-	.	Name=TRNAY-GUA gene
NC_015773	Koludarov_et_al_2021	gene	4932442	4932515	.	+	.	Name=TRNAN-GUU gene
NC_015773	Koludarov_et_al_2021	gene	11456649	11456722	.	-	.	Name=TRNAT-AGU gene
NC_015773	Koludarov_et_al_2021	gene	12575807	12575880	.	-	.	Name=TRNAT-AGU gene
NC_015773	Koludarov_et_al_2021	gene	3093308	3093380	.	-	.	Name=TRNAV-UAC gene
NC_015773	Koludarov_et_al_2021	gene	9479695	9479767	.	-	.	Name=TRNAR-UCG gene
NC_015773	Koludarov_et_al_2021	gene	11810491	11810563	.	-	.	Name=TRNAK-CUU gene
NC_015773	Koludarov_et_al_2021	gene	8332849	8332920	.	-	.	Name=TRNAG-UCC gene
NC_015773	Koludarov_et_al_2021	gene	11439687	11439758	.	-	.	Name=TRNAP-CGG gene
NC_015773	Koludarov_et_al_2021	mRNA	1402818	1403172	.	-	.	Name=LOC100643982 mRNA;ID=EWKMg4ru1zPvdBw+uzMEhS+PpGo.1624892058240.35544
NC_015773	Koludarov_et_al_2021	mRNA	1385050	1385130	.	-	.	Name=LOC100643982 mRNA;ID=EWKMg4ru1zPvdBw+uzMEhS+PpGo.1624892058240.35544
NC_015773	Koludarov_et_al_2021	mRNA	1332040	1332171	.	-	.	Name=LOC100643982 mRNA;ID=EWKMg4ru1zPvdBw+uzMEhS+PpGo.1624892058240.35544
NC_015773	Koludarov_et_al_2021	mRNA	1128633	1128769	.	-	.	Name=LOC100643982 mRNA;ID=EWKMg4ru1zPvdBw+uzMEhS+PpGo.1624892058240.35544
NC_015773	Koludarov_et_al_2021	mRNA	1090795	1090890	.	-	.	Name=LOC100643982 mRNA;ID=EWKMg4ru1zPvdBw+uzMEhS+PpGo.1624892058240.35544
NC_015773	Koludarov_et_al_2021	mRNA	1083766	1083939	.	-	.	Name=LOC100643982 mRNA;ID=EWKMg4ru1zPvdBw+uzMEhS+PpGo.1624892058240.35544
NC_015773	Koludarov_et_al_2021	mRNA	1013985	1014020	.	-	.	Name=LOC100643982 mRNA;ID=EWKMg4ru1zPvdBw+uzMEhS+PpGo.1624892058240.35544
NC_015773	Koludarov_et_al_2021	mRNA	988322	988357	.	-	.	Name=LOC100643982 mRNA;ID=EWKMg4ru1zPvdBw+uzMEhS+PpGo.1624892058240.35544
NC_015773	Koludarov_et_al_2021	mRNA	964241	964516	.	-	.	Name=LOC100643982 mRNA;ID=EWKMg4ru1zPvdBw+uzMEhS+PpGo.1624892058240.35544
NC_015773	Koludarov_et_al_2021	mRNA	961943	962155	.	-	.	Name=LOC100643982 mRNA;ID=EWKMg4ru1zPvdBw+uzMEhS+PpGo.1624892058240.35544
NC_015773	Koludarov_et_al_2021	mRNA	958616	958778	.	-	.	Name=LOC100643982 mRNA;ID=EWKMg4ru1zPvdBw+uzMEhS+PpGo.1624892058240.35544
NC_015773	Koludarov_et_al_2021	mRNA	956609	956744	.	-	.	Name=LOC100643982 mRNA;ID=EWKMg4ru1zPvdBw+uzMEhS+PpGo.1624892058240.35544
NC_015773	Koludarov_et_al_2021	mRNA	877814	878027	.	-	.	Name=LOC100643982 mRNA;ID=EWKMg4ru1zPvdBw+uzMEhS+PpGo.1624892058240.35544
NC_015773	Koludarov_et_al_2021	mRNA	877449	877606	.	-	.	Name=LOC100643982 mRNA;ID=EWKMg4ru1zPvdBw+uzMEhS+PpGo.1624892058240.35544
NC_015773	Koludarov_et_al_2021	mRNA	876775	877024	.	-	.	Name=LOC100643982 mRNA;ID=EWKMg4ru1zPvdBw+uzMEhS+PpGo.1624892058240.35544
NC_015773	Koludarov_et_al_2021	mRNA	876459	876561	.	-	.	Name=LOC100643982 mRNA;ID=EWKMg4ru1zPvdBw+uzMEhS+PpGo.1624892058240.35544
NC_015773	Koludarov_et_al_2021	mRNA	875723	875761	.	-	.	Name=LOC100643982 mRNA;ID=EWKMg4ru1zPvdBw+uzMEhS+PpGo.1624892058240.35544
NC_015773	Koludarov_et_al_2021	mRNA	874576	874617	.	-	.	Name=LOC100643982 mRNA;ID=EWKMg4ru1zPvdBw+uzMEhS+PpGo.1624892058240.35544
NC_015773	Koludarov_et_al_2021	mRNA	873380	873478	.	-	.	Name=LOC100643982 mRNA;ID=EWKMg4ru1zPvdBw+uzMEhS+PpGo.1624892058240.35544
NC_015773	Koludarov_et_al_2021	mRNA	872146	872295	.	-	.	Name=LOC100643982 mRNA;ID=EWKMg4ru1zPvdBw+uzMEhS+PpGo.1624892058240.35544
NC_015773	Koludarov_et_al_2021	mRNA	871465	871637	.	-	.	Name=LOC100643982 mRNA;ID=EWKMg4ru1zPvdBw+uzMEhS+PpGo.1624892058240.35544
NC_015773	Koludarov_et_al_2021	mRNA	871252	871361	.	-	.	Name=LOC100643982 mRNA;ID=EWKMg4ru1zPvdBw+uzMEhS+PpGo.1624892058240.35544
NC_015773	Koludarov_et_al_2021	mRNA	871092	871183	.	-	.	Name=LOC100643982 mRNA;ID=EWKMg4ru1zPvdBw+uzMEhS+PpGo.1624892058240.35544
NC_015773	Koludarov_et_al_2021	mRNA	867419	870938	.	-	.	Name=LOC100643982 mRNA;ID=EWKMg4ru1zPvdBw+uzMEhS+PpGo.1624892058240.35544
NC_015773	Koludarov_et_al_2021	mRNA	1402815	1403172	.	-	.	Name=LOC100643982 mRNA;ID=EWKMg4ru1zPvdBw+uzMEhS+PpGo.1624892058240.35545
NC_015773	Koludarov_et_al_2021	mRNA	1385050	1385130	.	-	.	Name=LOC100643982 mRNA;ID=EWKMg4ru1zPvdBw+uzMEhS+PpGo.1624892058240.35545
NC_015773	Koludarov_et_al_2021	mRNA	1332040	1332171	.	-	.	Name=LOC100643982 mRNA;ID=EWKMg4ru1zPvdBw+uzMEhS+PpGo.1624892058240.35545
NC_015773	Koludarov_et_al_2021	mRNA	1128633	1128769	.	-	.	Name=LOC100643982 mRNA;ID=EWKMg4ru1zPvdBw+uzMEhS+PpGo.1624892058240.35545
NC_015773	Koludarov_et_al_2021	mRNA	1090795	1090890	.	-	.	Name=LOC100643982 mRNA;ID=EWKMg4ru1zPvdBw+uzMEhS+PpGo.1624892058240.35545
NC_015773	Koludarov_et_al_2021	mRNA	1083766	1083939	.	-	.	Name=LOC100643982 mRNA;ID=EWKMg4ru1zPvdBw+uzMEhS+PpGo.1624892058240.35545
NC_015773	Koludarov_et_al_2021	mRNA	1013985	1014020	.	-	.	Name=LOC100643982 mRNA;ID=EWKMg4ru1zPvdBw+uzMEhS+PpGo.1624892058240.35545
NC_015773	Koludarov_et_al_2021	mRNA	988322	988357	.	-	.	Name=LOC100643982 mRNA;ID=EWKMg4ru1zPvdBw+uzMEhS+PpGo.1624892058240.35545
NC_015773	Koludarov_et_al_2021	mRNA	964241	964516	.	-	.	Name=LOC100643982 mRNA;ID=EWKMg4ru1zPvdBw+uzMEhS+PpGo.1624892058240.35545
NC_015773	Koludarov_et_al_2021	mRNA	961943	962155	.	-	.	Name=LOC100643982 mRNA;ID=EWKMg4ru1zPvdBw+uzMEhS+PpGo.1624892058240.35545
NC_015773	Koludarov_et_al_2021	mRNA	958616	958778	.	-	.	Name=LOC100643982 mRNA;ID=EWKMg4ru1zPvdBw+uzMEhS+PpGo.1624892058240.35545
NC_015773	Koludarov_et_al_2021	mRNA	956609	956744	.	-	.	Name=LOC100643982 mRNA;ID=EWKMg4ru1zPvdBw+uzMEhS+PpGo.1624892058240.35545
NC_015773	Koludarov_et_al_2021	mRNA	877814	878027	.	-	.	Name=LOC100643982 mRNA;ID=EWKMg4ru1zPvdBw+uzMEhS+PpGo.1624892058240.35545
NC_015773	Koludarov_et_al_2021	mRNA	877449	877606	.	-	.	Name=LOC100643982 mRNA;ID=EWKMg4ru1zPvdBw+uzMEhS+PpGo.1624892058240.35545
NC_015773	Koludarov_et_al_2021	mRNA	876775	877024	.	-	.	Name=LOC100643982 mRNA;ID=EWKMg4ru1zPvdBw+uzMEhS+PpGo.1624892058240.35545
NC_015773	Koludarov_et_al_2021	mRNA	876459	876561	.	-	.	Name=LOC100643982 mRNA;ID=EWKMg4ru1zPvdBw+uzMEhS+PpGo.1624892058240.35545
NC_015773	Koludarov_et_al_2021	mRNA	875723	875761	.	-	.	Name=LOC100643982 mRNA;ID=EWKMg4ru1zPvdBw+uzMEhS+PpGo.1624892058240.35545
NC_015773	Koludarov_et_al_2021	mRNA	874576	874617	.	-	.	Name=LOC100643982 mRNA;ID=EWKMg4ru1zPvdBw+uzMEhS+PpGo.1624892058240.35545
NC_015773	Koludarov_et_al_2021	mRNA	873380	873478	.	-	.	Name=LOC100643982 mRNA;ID=EWKMg4ru1zPvdBw+uzMEhS+PpGo.1624892058240.35545
NC_015773	Koludarov_et_al_2021	mRNA	872146	872295	.	-	.	Name=LOC100643982 mRNA;ID=EWKMg4ru1zPvdBw+uzMEhS+PpGo.1624892058240.35545
NC_015773	Koludarov_et_al_2021	mRNA	871465	871637	.	-	.	Name=LOC100643982 mRNA;ID=EWKMg4ru1zPvdBw+uzMEhS+PpGo.1624892058240.35545
NC_015773	Koludarov_et_al_2021	mRNA	871252	871361	.	-	.	Name=LOC100643982 mRNA;ID=EWKMg4ru1zPvdBw+uzMEhS+PpGo.1624892058240.35545
NC_015773	Koludarov_et_al_2021	mRNA	871092	871183	.	-	.	Name=LOC100643982 mRNA;ID=EWKMg4ru1zPvdBw+uzMEhS+PpGo.1624892058240.35545
NC_015773	Koludarov_et_al_2021	mRNA	867419	870938	.	-	.	Name=LOC100643982 mRNA;ID=EWKMg4ru1zPvdBw+uzMEhS+PpGo.1624892058240.35545
NC_015773	Koludarov_et_al_2021	mRNA	1402818	1403171	.	-	.	Name=LOC100643982 mRNA;ID=EWKMg4ru1zPvdBw+uzMEhS+PpGo.1624892058240.35546
NC_015773	Koludarov_et_al_2021	mRNA	1332040	1332171	.	-	.	Name=LOC100643982 mRNA;ID=EWKMg4ru1zPvdBw+uzMEhS+PpGo.1624892058240.35546
NC_015773	Koludarov_et_al_2021	mRNA	1128633	1128769	.	-	.	Name=LOC100643982 mRNA;ID=EWKMg4ru1zPvdBw+uzMEhS+PpGo.1624892058240.35546
NC_015773	Koludarov_et_al_2021	mRNA	1090795	1090890	.	-	.	Name=LOC100643982 mRNA;ID=EWKMg4ru1zPvdBw+uzMEhS+PpGo.1624892058240.35546
NC_015773	Koludarov_et_al_2021	mRNA	1083766	1083939	.	-	.	Name=LOC100643982 mRNA;ID=EWKMg4ru1zPvdBw+uzMEhS+PpGo.1624892058240.35546
NC_015773	Koludarov_et_al_2021	mRNA	1013985	1014020	.	-	.	Name=LOC100643982 mRNA;ID=EWKMg4ru1zPvdBw+uzMEhS+PpGo.1624892058240.35546
NC_015773	Koludarov_et_al_2021	mRNA	988322	988357	.	-	.	Name=LOC100643982 mRNA;ID=EWKMg4ru1zPvdBw+uzMEhS+PpGo.1624892058240.35546
NC_015773	Koludarov_et_al_2021	mRNA	964241	964516	.	-	.	Name=LOC100643982 mRNA;ID=EWKMg4ru1zPvdBw+uzMEhS+PpGo.1624892058240.35546
NC_015773	Koludarov_et_al_2021	mRNA	961943	962155	.	-	.	Name=LOC100643982 mRNA;ID=EWKMg4ru1zPvdBw+uzMEhS+PpGo.1624892058240.35546
NC_015773	Koludarov_et_al_2021	mRNA	958616	958778	.	-	.	Name=LOC100643982 mRNA;ID=EWKMg4ru1zPvdBw+uzMEhS+PpGo.1624892058240.35546
NC_015773	Koludarov_et_al_2021	mRNA	956609	956744	.	-	.	Name=LOC100643982 mRNA;ID=EWKMg4ru1zPvdBw+uzMEhS+PpGo.1624892058240.35546
NC_015773	Koludarov_et_al_2021	mRNA	877814	878027	.	-	.	Name=LOC100643982 mRNA;ID=EWKMg4ru1zPvdBw+uzMEhS+PpGo.1624892058240.35546
NC_015773	Koludarov_et_al_2021	mRNA	877449	877606	.	-	.	Name=LOC100643982 mRNA;ID=EWKMg4ru1zPvdBw+uzMEhS+PpGo.1624892058240.35546
NC_015773	Koludarov_et_al_2021	mRNA	876775	877024	.	-	.	Name=LOC100643982 mRNA;ID=EWKMg4ru1zPvdBw+uzMEhS+PpGo.1624892058240.35546
NC_015773	Koludarov_et_al_2021	mRNA	876459	876561	.	-	.	Name=LOC100643982 mRNA;ID=EWKMg4ru1zPvdBw+uzMEhS+PpGo.1624892058240.35546
NC_015773	Koludarov_et_al_2021	mRNA	875723	875761	.	-	.	Name=LOC100643982 mRNA;ID=EWKMg4ru1zPvdBw+uzMEhS+PpGo.1624892058240.35546
NC_015773	Koludarov_et_al_2021	mRNA	874576	874617	.	-	.	Name=LOC100643982 mRNA;ID=EWKMg4ru1zPvdBw+uzMEhS+PpGo.1624892058240.35546
NC_015773	Koludarov_et_al_2021	mRNA	873380	873478	.	-	.	Name=LOC100643982 mRNA;ID=EWKMg4ru1zPvdBw+uzMEhS+PpGo.1624892058240.35546
NC_015773	Koludarov_et_al_2021	mRNA	872146	872295	.	-	.	Name=LOC100643982 mRNA;ID=EWKMg4ru1zPvdBw+uzMEhS+PpGo.1624892058240.35546
NC_015773	Koludarov_et_al_2021	mRNA	871465	871637	.	-	.	Name=LOC100643982 mRNA;ID=EWKMg4ru1zPvdBw+uzMEhS+PpGo.1624892058240.35546
NC_015773	Koludarov_et_al_2021	mRNA	871252	871361	.	-	.	Name=LOC100643982 mRNA;ID=EWKMg4ru1zPvdBw+uzMEhS+PpGo.1624892058240.35546
NC_015773	Koludarov_et_al_2021	mRNA	871092	871183	.	-	.	Name=LOC100643982 mRNA;ID=EWKMg4ru1zPvdBw+uzMEhS+PpGo.1624892058240.35546
NC_015773	Koludarov_et_al_2021	mRNA	867419	870938	.	-	.	Name=LOC100643982 mRNA;ID=EWKMg4ru1zPvdBw+uzMEhS+PpGo.1624892058240.35546
NC_015773	Koludarov_et_al_2021	mRNA	1392982	1393153	.	-	.	Name=LOC100643982 mRNA;ID=EWKMg4ru1zPvdBw+uzMEhS+PpGo.1624892058240.35547
NC_015773	Koludarov_et_al_2021	mRNA	1385050	1385130	.	-	.	Name=LOC100643982 mRNA;ID=EWKMg4ru1zPvdBw+uzMEhS+PpGo.1624892058240.35547
NC_015773	Koludarov_et_al_2021	mRNA	1332040	1332171	.	-	.	Name=LOC100643982 mRNA;ID=EWKMg4ru1zPvdBw+uzMEhS+PpGo.1624892058240.35547
NC_015773	Koludarov_et_al_2021	mRNA	1128633	1128769	.	-	.	Name=LOC100643982 mRNA;ID=EWKMg4ru1zPvdBw+uzMEhS+PpGo.1624892058240.35547
NC_015773	Koludarov_et_al_2021	mRNA	1090795	1090890	.	-	.	Name=LOC100643982 mRNA;ID=EWKMg4ru1zPvdBw+uzMEhS+PpGo.1624892058240.35547
NC_015773	Koludarov_et_al_2021	mRNA	1083766	1083939	.	-	.	Name=LOC100643982 mRNA;ID=EWKMg4ru1zPvdBw+uzMEhS+PpGo.1624892058240.35547
NC_015773	Koludarov_et_al_2021	mRNA	1013985	1014020	.	-	.	Name=LOC100643982 mRNA;ID=EWKMg4ru1zPvdBw+uzMEhS+PpGo.1624892058240.35547
NC_015773	Koludarov_et_al_2021	mRNA	988322	988357	.	-	.	Name=LOC100643982 mRNA;ID=EWKMg4ru1zPvdBw+uzMEhS+PpGo.1624892058240.35547
NC_015773	Koludarov_et_al_2021	mRNA	964241	964516	.	-	.	Name=LOC100643982 mRNA;ID=EWKMg4ru1zPvdBw+uzMEhS+PpGo.1624892058240.35547
NC_015773	Koludarov_et_al_2021	mRNA	961943	962155	.	-	.	Name=LOC100643982 mRNA;ID=EWKMg4ru1zPvdBw+uzMEhS+PpGo.1624892058240.35547
NC_015773	Koludarov_et_al_2021	mRNA	958616	958775	.	-	.	Name=LOC100643982 mRNA;ID=EWKMg4ru1zPvdBw+uzMEhS+PpGo.1624892058240.35547
NC_015773	Koludarov_et_al_2021	mRNA	956609	956744	.	-	.	Name=LOC100643982 mRNA;ID=EWKMg4ru1zPvdBw+uzMEhS+PpGo.1624892058240.35547
NC_015773	Koludarov_et_al_2021	mRNA	877814	878027	.	-	.	Name=LOC100643982 mRNA;ID=EWKMg4ru1zPvdBw+uzMEhS+PpGo.1624892058240.35547
NC_015773	Koludarov_et_al_2021	mRNA	877449	877606	.	-	.	Name=LOC100643982 mRNA;ID=EWKMg4ru1zPvdBw+uzMEhS+PpGo.1624892058240.35547
NC_015773	Koludarov_et_al_2021	mRNA	876775	877024	.	-	.	Name=LOC100643982 mRNA;ID=EWKMg4ru1zPvdBw+uzMEhS+PpGo.1624892058240.35547
NC_015773	Koludarov_et_al_2021	mRNA	876459	876561	.	-	.	Name=LOC100643982 mRNA;ID=EWKMg4ru1zPvdBw+uzMEhS+PpGo.1624892058240.35547
NC_015773	Koludarov_et_al_2021	mRNA	875723	875761	.	-	.	Name=LOC100643982 mRNA;ID=EWKMg4ru1zPvdBw+uzMEhS+PpGo.1624892058240.35547
NC_015773	Koludarov_et_al_2021	mRNA	874576	874617	.	-	.	Name=LOC100643982 mRNA;ID=EWKMg4ru1zPvdBw+uzMEhS+PpGo.1624892058240.35547
NC_015773	Koludarov_et_al_2021	mRNA	873380	873478	.	-	.	Name=LOC100643982 mRNA;ID=EWKMg4ru1zPvdBw+uzMEhS+PpGo.1624892058240.35547
NC_015773	Koludarov_et_al_2021	mRNA	872146	872295	.	-	.	Name=LOC100643982 mRNA;ID=EWKMg4ru1zPvdBw+uzMEhS+PpGo.1624892058240.35547
NC_015773	Koludarov_et_al_2021	mRNA	871465	871637	.	-	.	Name=LOC100643982 mRNA;ID=EWKMg4ru1zPvdBw+uzMEhS+PpGo.1624892058240.35547
NC_015773	Koludarov_et_al_2021	mRNA	871252	871361	.	-	.	Name=LOC100643982 mRNA;ID=EWKMg4ru1zPvdBw+uzMEhS+PpGo.1624892058240.35547
NC_015773	Koludarov_et_al_2021	mRNA	871092	871183	.	-	.	Name=LOC100643982 mRNA;ID=EWKMg4ru1zPvdBw+uzMEhS+PpGo.1624892058240.35547
NC_015773	Koludarov_et_al_2021	mRNA	867419	870938	.	-	.	Name=LOC100643982 mRNA;ID=EWKMg4ru1zPvdBw+uzMEhS+PpGo.1624892058240.35547
NC_015773	Koludarov_et_al_2021	mRNA	1392982	1393151	.	-	.	Name=LOC100643982 mRNA;ID=EWKMg4ru1zPvdBw+uzMEhS+PpGo.1624892058240.35548
NC_015773	Koludarov_et_al_2021	mRNA	1385050	1385130	.	-	.	Name=LOC100643982 mRNA;ID=EWKMg4ru1zPvdBw+uzMEhS+PpGo.1624892058240.35548
NC_015773	Koludarov_et_al_2021	mRNA	1332040	1332171	.	-	.	Name=LOC100643982 mRNA;ID=EWKMg4ru1zPvdBw+uzMEhS+PpGo.1624892058240.35548
NC_015773	Koludarov_et_al_2021	mRNA	1128633	1128769	.	-	.	Name=LOC100643982 mRNA;ID=EWKMg4ru1zPvdBw+uzMEhS+PpGo.1624892058240.35548
NC_015773	Koludarov_et_al_2021	mRNA	1090795	1090890	.	-	.	Name=LOC100643982 mRNA;ID=EWKMg4ru1zPvdBw+uzMEhS+PpGo.1624892058240.35548
NC_015773	Koludarov_et_al_2021	mRNA	1083766	1083939	.	-	.	Name=LOC100643982 mRNA;ID=EWKMg4ru1zPvdBw+uzMEhS+PpGo.1624892058240.35548
NC_015773	Koludarov_et_al_2021	mRNA	1013985	1014020	.	-	.	Name=LOC100643982 mRNA;ID=EWKMg4ru1zPvdBw+uzMEhS+PpGo.1624892058240.35548
NC_015773	Koludarov_et_al_2021	mRNA	988322	988357	.	-	.	Name=LOC100643982 mRNA;ID=EWKMg4ru1zPvdBw+uzMEhS+PpGo.1624892058240.35548
NC_015773	Koludarov_et_al_2021	mRNA	964241	964516	.	-	.	Name=LOC100643982 mRNA;ID=EWKMg4ru1zPvdBw+uzMEhS+PpGo.1624892058240.35548
NC_015773	Koludarov_et_al_2021	mRNA	961943	962155	.	-	.	Name=LOC100643982 mRNA;ID=EWKMg4ru1zPvdBw+uzMEhS+PpGo.1624892058240.35548
NC_015773	Koludarov_et_al_2021	mRNA	958616	958775	.	-	.	Name=LOC100643982 mRNA;ID=EWKMg4ru1zPvdBw+uzMEhS+PpGo.1624892058240.35548
NC_015773	Koludarov_et_al_2021	mRNA	956609	956744	.	-	.	Name=LOC100643982 mRNA;ID=EWKMg4ru1zPvdBw+uzMEhS+PpGo.1624892058240.35548
NC_015773	Koludarov_et_al_2021	mRNA	877814	878027	.	-	.	Name=LOC100643982 mRNA;ID=EWKMg4ru1zPvdBw+uzMEhS+PpGo.1624892058240.35548
NC_015773	Koludarov_et_al_2021	mRNA	877449	877606	.	-	.	Name=LOC100643982 mRNA;ID=EWKMg4ru1zPvdBw+uzMEhS+PpGo.1624892058240.35548
NC_015773	Koludarov_et_al_2021	mRNA	876775	877024	.	-	.	Name=LOC100643982 mRNA;ID=EWKMg4ru1zPvdBw+uzMEhS+PpGo.1624892058240.35548
NC_015773	Koludarov_et_al_2021	mRNA	876459	876561	.	-	.	Name=LOC100643982 mRNA;ID=EWKMg4ru1zPvdBw+uzMEhS+PpGo.1624892058240.35548
NC_015773	Koludarov_et_al_2021	mRNA	874576	874617	.	-	.	Name=LOC100643982 mRNA;ID=EWKMg4ru1zPvdBw+uzMEhS+PpGo.1624892058240.35548
NC_015773	Koludarov_et_al_2021	mRNA	873380	873478	.	-	.	Name=LOC100643982 mRNA;ID=EWKMg4ru1zPvdBw+uzMEhS+PpGo.1624892058240.35548
NC_015773	Koludarov_et_al_2021	mRNA	872146	872295	.	-	.	Name=LOC100643982 mRNA;ID=EWKMg4ru1zPvdBw+uzMEhS+PpGo.1624892058240.35548
NC_015773	Koludarov_et_al_2021	mRNA	871465	871637	.	-	.	Name=LOC100643982 mRNA;ID=EWKMg4ru1zPvdBw+uzMEhS+PpGo.1624892058240.35548
NC_015773	Koludarov_et_al_2021	mRNA	871252	871361	.	-	.	Name=LOC100643982 mRNA;ID=EWKMg4ru1zPvdBw+uzMEhS+PpGo.1624892058240.35548
NC_015773	Koludarov_et_al_2021	mRNA	871092	871183	.	-	.	Name=LOC100643982 mRNA;ID=EWKMg4ru1zPvdBw+uzMEhS+PpGo.1624892058240.35548
NC_015773	Koludarov_et_al_2021	mRNA	867419	870938	.	-	.	Name=LOC100643982 mRNA;ID=EWKMg4ru1zPvdBw+uzMEhS+PpGo.1624892058240.35548
NC_015773	Koludarov_et_al_2021	mRNA	1392982	1393151	.	-	.	Name=LOC100643982 mRNA;ID=EWKMg4ru1zPvdBw+uzMEhS+PpGo.1624892058240.35549
NC_015773	Koludarov_et_al_2021	mRNA	1385050	1385130	.	-	.	Name=LOC100643982 mRNA;ID=EWKMg4ru1zPvdBw+uzMEhS+PpGo.1624892058240.35549
NC_015773	Koludarov_et_al_2021	mRNA	1332040	1332171	.	-	.	Name=LOC100643982 mRNA;ID=EWKMg4ru1zPvdBw+uzMEhS+PpGo.1624892058240.35549
NC_015773	Koludarov_et_al_2021	mRNA	1128633	1128769	.	-	.	Name=LOC100643982 mRNA;ID=EWKMg4ru1zPvdBw+uzMEhS+PpGo.1624892058240.35549
NC_015773	Koludarov_et_al_2021	mRNA	1090795	1090890	.	-	.	Name=LOC100643982 mRNA;ID=EWKMg4ru1zPvdBw+uzMEhS+PpGo.1624892058240.35549
NC_015773	Koludarov_et_al_2021	mRNA	1083766	1083939	.	-	.	Name=LOC100643982 mRNA;ID=EWKMg4ru1zPvdBw+uzMEhS+PpGo.1624892058240.35549
NC_015773	Koludarov_et_al_2021	mRNA	1013985	1014020	.	-	.	Name=LOC100643982 mRNA;ID=EWKMg4ru1zPvdBw+uzMEhS+PpGo.1624892058240.35549
NC_015773	Koludarov_et_al_2021	mRNA	988322	988357	.	-	.	Name=LOC100643982 mRNA;ID=EWKMg4ru1zPvdBw+uzMEhS+PpGo.1624892058240.35549
NC_015773	Koludarov_et_al_2021	mRNA	964241	964516	.	-	.	Name=LOC100643982 mRNA;ID=EWKMg4ru1zPvdBw+uzMEhS+PpGo.1624892058240.35549
NC_015773	Koludarov_et_al_2021	mRNA	961943	962155	.	-	.	Name=LOC100643982 mRNA;ID=EWKMg4ru1zPvdBw+uzMEhS+PpGo.1624892058240.35549
NC_015773	Koludarov_et_al_2021	mRNA	958616	958778	.	-	.	Name=LOC100643982 mRNA;ID=EWKMg4ru1zPvdBw+uzMEhS+PpGo.1624892058240.35549
NC_015773	Koludarov_et_al_2021	mRNA	956609	956744	.	-	.	Name=LOC100643982 mRNA;ID=EWKMg4ru1zPvdBw+uzMEhS+PpGo.1624892058240.35549
NC_015773	Koludarov_et_al_2021	mRNA	877814	878027	.	-	.	Name=LOC100643982 mRNA;ID=EWKMg4ru1zPvdBw+uzMEhS+PpGo.1624892058240.35549
NC_015773	Koludarov_et_al_2021	mRNA	877449	877606	.	-	.	Name=LOC100643982 mRNA;ID=EWKMg4ru1zPvdBw+uzMEhS+PpGo.1624892058240.35549
NC_015773	Koludarov_et_al_2021	mRNA	876775	877024	.	-	.	Name=LOC100643982 mRNA;ID=EWKMg4ru1zPvdBw+uzMEhS+PpGo.1624892058240.35549
NC_015773	Koludarov_et_al_2021	mRNA	876459	876561	.	-	.	Name=LOC100643982 mRNA;ID=EWKMg4ru1zPvdBw+uzMEhS+PpGo.1624892058240.35549
NC_015773	Koludarov_et_al_2021	mRNA	875723	875761	.	-	.	Name=LOC100643982 mRNA;ID=EWKMg4ru1zPvdBw+uzMEhS+PpGo.1624892058240.35549
NC_015773	Koludarov_et_al_2021	mRNA	874576	874617	.	-	.	Name=LOC100643982 mRNA;ID=EWKMg4ru1zPvdBw+uzMEhS+PpGo.1624892058240.35549
NC_015773	Koludarov_et_al_2021	mRNA	873380	873478	.	-	.	Name=LOC100643982 mRNA;ID=EWKMg4ru1zPvdBw+uzMEhS+PpGo.1624892058240.35549
NC_015773	Koludarov_et_al_2021	mRNA	872146	872295	.	-	.	Name=LOC100643982 mRNA;ID=EWKMg4ru1zPvdBw+uzMEhS+PpGo.1624892058240.35549
NC_015773	Koludarov_et_al_2021	mRNA	871465	871637	.	-	.	Name=LOC100643982 mRNA;ID=EWKMg4ru1zPvdBw+uzMEhS+PpGo.1624892058240.35549
NC_015773	Koludarov_et_al_2021	mRNA	871252	871361	.	-	.	Name=LOC100643982 mRNA;ID=EWKMg4ru1zPvdBw+uzMEhS+PpGo.1624892058240.35549
NC_015773	Koludarov_et_al_2021	mRNA	871092	871183	.	-	.	Name=LOC100643982 mRNA;ID=EWKMg4ru1zPvdBw+uzMEhS+PpGo.1624892058240.35549
NC_015773	Koludarov_et_al_2021	mRNA	867419	870938	.	-	.	Name=LOC100643982 mRNA;ID=EWKMg4ru1zPvdBw+uzMEhS+PpGo.1624892058240.35549
NC_015773	Koludarov_et_al_2021	mRNA	1392982	1393150	.	-	.	Name=LOC100643982 mRNA;ID=EWKMg4ru1zPvdBw+uzMEhS+PpGo.1624892058240.35550
NC_015773	Koludarov_et_al_2021	mRNA	1385050	1385130	.	-	.	Name=LOC100643982 mRNA;ID=EWKMg4ru1zPvdBw+uzMEhS+PpGo.1624892058240.35550
NC_015773	Koludarov_et_al_2021	mRNA	1332040	1332171	.	-	.	Name=LOC100643982 mRNA;ID=EWKMg4ru1zPvdBw+uzMEhS+PpGo.1624892058240.35550
NC_015773	Koludarov_et_al_2021	mRNA	1128633	1128769	.	-	.	Name=LOC100643982 mRNA;ID=EWKMg4ru1zPvdBw+uzMEhS+PpGo.1624892058240.35550
NC_015773	Koludarov_et_al_2021	mRNA	1090795	1090890	.	-	.	Name=LOC100643982 mRNA;ID=EWKMg4ru1zPvdBw+uzMEhS+PpGo.1624892058240.35550
NC_015773	Koludarov_et_al_2021	mRNA	1083766	1083939	.	-	.	Name=LOC100643982 mRNA;ID=EWKMg4ru1zPvdBw+uzMEhS+PpGo.1624892058240.35550
NC_015773	Koludarov_et_al_2021	mRNA	1013985	1014020	.	-	.	Name=LOC100643982 mRNA;ID=EWKMg4ru1zPvdBw+uzMEhS+PpGo.1624892058240.35550
NC_015773	Koludarov_et_al_2021	mRNA	964241	964516	.	-	.	Name=LOC100643982 mRNA;ID=EWKMg4ru1zPvdBw+uzMEhS+PpGo.1624892058240.35550
NC_015773	Koludarov_et_al_2021	mRNA	961943	962155	.	-	.	Name=LOC100643982 mRNA;ID=EWKMg4ru1zPvdBw+uzMEhS+PpGo.1624892058240.35550
NC_015773	Koludarov_et_al_2021	mRNA	958616	958778	.	-	.	Name=LOC100643982 mRNA;ID=EWKMg4ru1zPvdBw+uzMEhS+PpGo.1624892058240.35550
NC_015773	Koludarov_et_al_2021	mRNA	956609	956744	.	-	.	Name=LOC100643982 mRNA;ID=EWKMg4ru1zPvdBw+uzMEhS+PpGo.1624892058240.35550
NC_015773	Koludarov_et_al_2021	mRNA	877814	878027	.	-	.	Name=LOC100643982 mRNA;ID=EWKMg4ru1zPvdBw+uzMEhS+PpGo.1624892058240.35550
NC_015773	Koludarov_et_al_2021	mRNA	877449	877606	.	-	.	Name=LOC100643982 mRNA;ID=EWKMg4ru1zPvdBw+uzMEhS+PpGo.1624892058240.35550
NC_015773	Koludarov_et_al_2021	mRNA	876775	877024	.	-	.	Name=LOC100643982 mRNA;ID=EWKMg4ru1zPvdBw+uzMEhS+PpGo.1624892058240.35550
NC_015773	Koludarov_et_al_2021	mRNA	876459	876561	.	-	.	Name=LOC100643982 mRNA;ID=EWKMg4ru1zPvdBw+uzMEhS+PpGo.1624892058240.35550
NC_015773	Koludarov_et_al_2021	mRNA	875723	875761	.	-	.	Name=LOC100643982 mRNA;ID=EWKMg4ru1zPvdBw+uzMEhS+PpGo.1624892058240.35550
NC_015773	Koludarov_et_al_2021	mRNA	874576	874617	.	-	.	Name=LOC100643982 mRNA;ID=EWKMg4ru1zPvdBw+uzMEhS+PpGo.1624892058240.35550
NC_015773	Koludarov_et_al_2021	mRNA	873380	873478	.	-	.	Name=LOC100643982 mRNA;ID=EWKMg4ru1zPvdBw+uzMEhS+PpGo.1624892058240.35550
NC_015773	Koludarov_et_al_2021	mRNA	872146	872295	.	-	.	Name=LOC100643982 mRNA;ID=EWKMg4ru1zPvdBw+uzMEhS+PpGo.1624892058240.35550
NC_015773	Koludarov_et_al_2021	mRNA	871465	871637	.	-	.	Name=LOC100643982 mRNA;ID=EWKMg4ru1zPvdBw+uzMEhS+PpGo.1624892058240.35550
NC_015773	Koludarov_et_al_2021	mRNA	871252	871361	.	-	.	Name=LOC100643982 mRNA;ID=EWKMg4ru1zPvdBw+uzMEhS+PpGo.1624892058240.35550
NC_015773	Koludarov_et_al_2021	mRNA	871092	871183	.	-	.	Name=LOC100643982 mRNA;ID=EWKMg4ru1zPvdBw+uzMEhS+PpGo.1624892058240.35550
NC_015773	Koludarov_et_al_2021	mRNA	867419	870938	.	-	.	Name=LOC100643982 mRNA;ID=EWKMg4ru1zPvdBw+uzMEhS+PpGo.1624892058240.35550
NC_015773	Koludarov_et_al_2021	mRNA	1392982	1393150	.	-	.	Name=LOC100643982 mRNA;ID=EWKMg4ru1zPvdBw+uzMEhS+PpGo.1624892058240.35551
NC_015773	Koludarov_et_al_2021	mRNA	1385050	1385130	.	-	.	Name=LOC100643982 mRNA;ID=EWKMg4ru1zPvdBw+uzMEhS+PpGo.1624892058240.35551
NC_015773	Koludarov_et_al_2021	mRNA	1332040	1332171	.	-	.	Name=LOC100643982 mRNA;ID=EWKMg4ru1zPvdBw+uzMEhS+PpGo.1624892058240.35551
NC_015773	Koludarov_et_al_2021	mRNA	1128633	1128769	.	-	.	Name=LOC100643982 mRNA;ID=EWKMg4ru1zPvdBw+uzMEhS+PpGo.1624892058240.35551
NC_015773	Koludarov_et_al_2021	mRNA	1090795	1090890	.	-	.	Name=LOC100643982 mRNA;ID=EWKMg4ru1zPvdBw+uzMEhS+PpGo.1624892058240.35551
NC_015773	Koludarov_et_al_2021	mRNA	1083766	1083939	.	-	.	Name=LOC100643982 mRNA;ID=EWKMg4ru1zPvdBw+uzMEhS+PpGo.1624892058240.35551
NC_015773	Koludarov_et_al_2021	mRNA	1013985	1014020	.	-	.	Name=LOC100643982 mRNA;ID=EWKMg4ru1zPvdBw+uzMEhS+PpGo.1624892058240.35551
NC_015773	Koludarov_et_al_2021	mRNA	988322	988357	.	-	.	Name=LOC100643982 mRNA;ID=EWKMg4ru1zPvdBw+uzMEhS+PpGo.1624892058240.35551
NC_015773	Koludarov_et_al_2021	mRNA	964241	964516	.	-	.	Name=LOC100643982 mRNA;ID=EWKMg4ru1zPvdBw+uzMEhS+PpGo.1624892058240.35551
NC_015773	Koludarov_et_al_2021	mRNA	961943	962155	.	-	.	Name=LOC100643982 mRNA;ID=EWKMg4ru1zPvdBw+uzMEhS+PpGo.1624892058240.35551
NC_015773	Koludarov_et_al_2021	mRNA	958616	958778	.	-	.	Name=LOC100643982 mRNA;ID=EWKMg4ru1zPvdBw+uzMEhS+PpGo.1624892058240.35551
NC_015773	Koludarov_et_al_2021	mRNA	956609	956744	.	-	.	Name=LOC100643982 mRNA;ID=EWKMg4ru1zPvdBw+uzMEhS+PpGo.1624892058240.35551
NC_015773	Koludarov_et_al_2021	mRNA	877814	878027	.	-	.	Name=LOC100643982 mRNA;ID=EWKMg4ru1zPvdBw+uzMEhS+PpGo.1624892058240.35551
NC_015773	Koludarov_et_al_2021	mRNA	877449	877606	.	-	.	Name=LOC100643982 mRNA;ID=EWKMg4ru1zPvdBw+uzMEhS+PpGo.1624892058240.35551
NC_015773	Koludarov_et_al_2021	mRNA	876775	877024	.	-	.	Name=LOC100643982 mRNA;ID=EWKMg4ru1zPvdBw+uzMEhS+PpGo.1624892058240.35551
NC_015773	Koludarov_et_al_2021	mRNA	876459	876561	.	-	.	Name=LOC100643982 mRNA;ID=EWKMg4ru1zPvdBw+uzMEhS+PpGo.1624892058240.35551
NC_015773	Koludarov_et_al_2021	mRNA	874576	874617	.	-	.	Name=LOC100643982 mRNA;ID=EWKMg4ru1zPvdBw+uzMEhS+PpGo.1624892058240.35551
NC_015773	Koludarov_et_al_2021	mRNA	873380	873478	.	-	.	Name=LOC100643982 mRNA;ID=EWKMg4ru1zPvdBw+uzMEhS+PpGo.1624892058240.35551
NC_015773	Koludarov_et_al_2021	mRNA	872146	872295	.	-	.	Name=LOC100643982 mRNA;ID=EWKMg4ru1zPvdBw+uzMEhS+PpGo.1624892058240.35551
NC_015773	Koludarov_et_al_2021	mRNA	871465	871637	.	-	.	Name=LOC100643982 mRNA;ID=EWKMg4ru1zPvdBw+uzMEhS+PpGo.1624892058240.35551
NC_015773	Koludarov_et_al_2021	mRNA	871252	871361	.	-	.	Name=LOC100643982 mRNA;ID=EWKMg4ru1zPvdBw+uzMEhS+PpGo.1624892058240.35551
NC_015773	Koludarov_et_al_2021	mRNA	871092	871183	.	-	.	Name=LOC100643982 mRNA;ID=EWKMg4ru1zPvdBw+uzMEhS+PpGo.1624892058240.35551
NC_015773	Koludarov_et_al_2021	mRNA	867419	870938	.	-	.	Name=LOC100643982 mRNA;ID=EWKMg4ru1zPvdBw+uzMEhS+PpGo.1624892058240.35551
NC_015773	Koludarov_et_al_2021	mRNA	1392982	1393149	.	-	.	Name=LOC100643982 mRNA;ID=EWKMg4ru1zPvdBw+uzMEhS+PpGo.1624892058240.35552
NC_015773	Koludarov_et_al_2021	mRNA	1385050	1385130	.	-	.	Name=LOC100643982 mRNA;ID=EWKMg4ru1zPvdBw+uzMEhS+PpGo.1624892058240.35552
NC_015773	Koludarov_et_al_2021	mRNA	1332040	1332171	.	-	.	Name=LOC100643982 mRNA;ID=EWKMg4ru1zPvdBw+uzMEhS+PpGo.1624892058240.35552
NC_015773	Koludarov_et_al_2021	mRNA	1128633	1128769	.	-	.	Name=LOC100643982 mRNA;ID=EWKMg4ru1zPvdBw+uzMEhS+PpGo.1624892058240.35552
NC_015773	Koludarov_et_al_2021	mRNA	1083766	1083939	.	-	.	Name=LOC100643982 mRNA;ID=EWKMg4ru1zPvdBw+uzMEhS+PpGo.1624892058240.35552
NC_015773	Koludarov_et_al_2021	mRNA	1013985	1014020	.	-	.	Name=LOC100643982 mRNA;ID=EWKMg4ru1zPvdBw+uzMEhS+PpGo.1624892058240.35552
NC_015773	Koludarov_et_al_2021	mRNA	988322	988357	.	-	.	Name=LOC100643982 mRNA;ID=EWKMg4ru1zPvdBw+uzMEhS+PpGo.1624892058240.35552
NC_015773	Koludarov_et_al_2021	mRNA	964241	964516	.	-	.	Name=LOC100643982 mRNA;ID=EWKMg4ru1zPvdBw+uzMEhS+PpGo.1624892058240.35552
NC_015773	Koludarov_et_al_2021	mRNA	961943	962155	.	-	.	Name=LOC100643982 mRNA;ID=EWKMg4ru1zPvdBw+uzMEhS+PpGo.1624892058240.35552
NC_015773	Koludarov_et_al_2021	mRNA	958616	958778	.	-	.	Name=LOC100643982 mRNA;ID=EWKMg4ru1zPvdBw+uzMEhS+PpGo.1624892058240.35552
NC_015773	Koludarov_et_al_2021	mRNA	956609	956744	.	-	.	Name=LOC100643982 mRNA;ID=EWKMg4ru1zPvdBw+uzMEhS+PpGo.1624892058240.35552
NC_015773	Koludarov_et_al_2021	mRNA	877814	878027	.	-	.	Name=LOC100643982 mRNA;ID=EWKMg4ru1zPvdBw+uzMEhS+PpGo.1624892058240.35552
NC_015773	Koludarov_et_al_2021	mRNA	877449	877606	.	-	.	Name=LOC100643982 mRNA;ID=EWKMg4ru1zPvdBw+uzMEhS+PpGo.1624892058240.35552
NC_015773	Koludarov_et_al_2021	mRNA	876775	877024	.	-	.	Name=LOC100643982 mRNA;ID=EWKMg4ru1zPvdBw+uzMEhS+PpGo.1624892058240.35552
NC_015773	Koludarov_et_al_2021	mRNA	876459	876561	.	-	.	Name=LOC100643982 mRNA;ID=EWKMg4ru1zPvdBw+uzMEhS+PpGo.1624892058240.35552
NC_015773	Koludarov_et_al_2021	mRNA	875723	875761	.	-	.	Name=LOC100643982 mRNA;ID=EWKMg4ru1zPvdBw+uzMEhS+PpGo.1624892058240.35552
NC_015773	Koludarov_et_al_2021	mRNA	874576	874617	.	-	.	Name=LOC100643982 mRNA;ID=EWKMg4ru1zPvdBw+uzMEhS+PpGo.1624892058240.35552
NC_015773	Koludarov_et_al_2021	mRNA	873380	873478	.	-	.	Name=LOC100643982 mRNA;ID=EWKMg4ru1zPvdBw+uzMEhS+PpGo.1624892058240.35552
NC_015773	Koludarov_et_al_2021	mRNA	872146	872295	.	-	.	Name=LOC100643982 mRNA;ID=EWKMg4ru1zPvdBw+uzMEhS+PpGo.1624892058240.35552
NC_015773	Koludarov_et_al_2021	mRNA	871465	871637	.	-	.	Name=LOC100643982 mRNA;ID=EWKMg4ru1zPvdBw+uzMEhS+PpGo.1624892058240.35552
NC_015773	Koludarov_et_al_2021	mRNA	871252	871361	.	-	.	Name=LOC100643982 mRNA;ID=EWKMg4ru1zPvdBw+uzMEhS+PpGo.1624892058240.35552
NC_015773	Koludarov_et_al_2021	mRNA	871092	871183	.	-	.	Name=LOC100643982 mRNA;ID=EWKMg4ru1zPvdBw+uzMEhS+PpGo.1624892058240.35552
NC_015773	Koludarov_et_al_2021	mRNA	867419	870938	.	-	.	Name=LOC100643982 mRNA;ID=EWKMg4ru1zPvdBw+uzMEhS+PpGo.1624892058240.35552
NC_015773	Koludarov_et_al_2021	mRNA	1392982	1393099	.	-	.	Name=LOC100643982 mRNA;ID=EWKMg4ru1zPvdBw+uzMEhS+PpGo.1624892058240.35553
NC_015773	Koludarov_et_al_2021	mRNA	1385050	1385130	.	-	.	Name=LOC100643982 mRNA;ID=EWKMg4ru1zPvdBw+uzMEhS+PpGo.1624892058240.35553
NC_015773	Koludarov_et_al_2021	mRNA	1332040	1332171	.	-	.	Name=LOC100643982 mRNA;ID=EWKMg4ru1zPvdBw+uzMEhS+PpGo.1624892058240.35553
NC_015773	Koludarov_et_al_2021	mRNA	1128633	1128769	.	-	.	Name=LOC100643982 mRNA;ID=EWKMg4ru1zPvdBw+uzMEhS+PpGo.1624892058240.35553
NC_015773	Koludarov_et_al_2021	mRNA	1090795	1090890	.	-	.	Name=LOC100643982 mRNA;ID=EWKMg4ru1zPvdBw+uzMEhS+PpGo.1624892058240.35553
NC_015773	Koludarov_et_al_2021	mRNA	1083766	1083939	.	-	.	Name=LOC100643982 mRNA;ID=EWKMg4ru1zPvdBw+uzMEhS+PpGo.1624892058240.35553
NC_015773	Koludarov_et_al_2021	mRNA	1013985	1014020	.	-	.	Name=LOC100643982 mRNA;ID=EWKMg4ru1zPvdBw+uzMEhS+PpGo.1624892058240.35553
NC_015773	Koludarov_et_al_2021	mRNA	988322	988357	.	-	.	Name=LOC100643982 mRNA;ID=EWKMg4ru1zPvdBw+uzMEhS+PpGo.1624892058240.35553
NC_015773	Koludarov_et_al_2021	mRNA	964241	964516	.	-	.	Name=LOC100643982 mRNA;ID=EWKMg4ru1zPvdBw+uzMEhS+PpGo.1624892058240.35553
NC_015773	Koludarov_et_al_2021	mRNA	961943	962155	.	-	.	Name=LOC100643982 mRNA;ID=EWKMg4ru1zPvdBw+uzMEhS+PpGo.1624892058240.35553
NC_015773	Koludarov_et_al_2021	mRNA	958616	958775	.	-	.	Name=LOC100643982 mRNA;ID=EWKMg4ru1zPvdBw+uzMEhS+PpGo.1624892058240.35553
NC_015773	Koludarov_et_al_2021	mRNA	956609	956744	.	-	.	Name=LOC100643982 mRNA;ID=EWKMg4ru1zPvdBw+uzMEhS+PpGo.1624892058240.35553
NC_015773	Koludarov_et_al_2021	mRNA	877814	878027	.	-	.	Name=LOC100643982 mRNA;ID=EWKMg4ru1zPvdBw+uzMEhS+PpGo.1624892058240.35553
NC_015773	Koludarov_et_al_2021	mRNA	877449	877606	.	-	.	Name=LOC100643982 mRNA;ID=EWKMg4ru1zPvdBw+uzMEhS+PpGo.1624892058240.35553
NC_015773	Koludarov_et_al_2021	mRNA	876775	877024	.	-	.	Name=LOC100643982 mRNA;ID=EWKMg4ru1zPvdBw+uzMEhS+PpGo.1624892058240.35553
NC_015773	Koludarov_et_al_2021	mRNA	876459	876561	.	-	.	Name=LOC100643982 mRNA;ID=EWKMg4ru1zPvdBw+uzMEhS+PpGo.1624892058240.35553
NC_015773	Koludarov_et_al_2021	mRNA	874576	874617	.	-	.	Name=LOC100643982 mRNA;ID=EWKMg4ru1zPvdBw+uzMEhS+PpGo.1624892058240.35553
NC_015773	Koludarov_et_al_2021	mRNA	872146	872295	.	-	.	Name=LOC100643982 mRNA;ID=EWKMg4ru1zPvdBw+uzMEhS+PpGo.1624892058240.35553
NC_015773	Koludarov_et_al_2021	mRNA	871465	871637	.	-	.	Name=LOC100643982 mRNA;ID=EWKMg4ru1zPvdBw+uzMEhS+PpGo.1624892058240.35553
NC_015773	Koludarov_et_al_2021	mRNA	871252	871361	.	-	.	Name=LOC100643982 mRNA;ID=EWKMg4ru1zPvdBw+uzMEhS+PpGo.1624892058240.35553
NC_015773	Koludarov_et_al_2021	mRNA	871092	871183	.	-	.	Name=LOC100643982 mRNA;ID=EWKMg4ru1zPvdBw+uzMEhS+PpGo.1624892058240.35553
NC_015773	Koludarov_et_al_2021	mRNA	867419	870938	.	-	.	Name=LOC100643982 mRNA;ID=EWKMg4ru1zPvdBw+uzMEhS+PpGo.1624892058240.35553
NC_015773	Koludarov_et_al_2021	mRNA	1392982	1393099	.	-	.	Name=LOC100643982 mRNA;ID=EWKMg4ru1zPvdBw+uzMEhS+PpGo.1624892058241.35554
NC_015773	Koludarov_et_al_2021	mRNA	1385050	1385130	.	-	.	Name=LOC100643982 mRNA;ID=EWKMg4ru1zPvdBw+uzMEhS+PpGo.1624892058241.35554
NC_015773	Koludarov_et_al_2021	mRNA	1332040	1332171	.	-	.	Name=LOC100643982 mRNA;ID=EWKMg4ru1zPvdBw+uzMEhS+PpGo.1624892058241.35554
NC_015773	Koludarov_et_al_2021	mRNA	1128633	1128769	.	-	.	Name=LOC100643982 mRNA;ID=EWKMg4ru1zPvdBw+uzMEhS+PpGo.1624892058241.35554
NC_015773	Koludarov_et_al_2021	mRNA	1090795	1090890	.	-	.	Name=LOC100643982 mRNA;ID=EWKMg4ru1zPvdBw+uzMEhS+PpGo.1624892058241.35554
NC_015773	Koludarov_et_al_2021	mRNA	1083766	1083939	.	-	.	Name=LOC100643982 mRNA;ID=EWKMg4ru1zPvdBw+uzMEhS+PpGo.1624892058241.35554
NC_015773	Koludarov_et_al_2021	mRNA	1013985	1014020	.	-	.	Name=LOC100643982 mRNA;ID=EWKMg4ru1zPvdBw+uzMEhS+PpGo.1624892058241.35554
NC_015773	Koludarov_et_al_2021	mRNA	988322	988357	.	-	.	Name=LOC100643982 mRNA;ID=EWKMg4ru1zPvdBw+uzMEhS+PpGo.1624892058241.35554
NC_015773	Koludarov_et_al_2021	mRNA	964241	964516	.	-	.	Name=LOC100643982 mRNA;ID=EWKMg4ru1zPvdBw+uzMEhS+PpGo.1624892058241.35554
NC_015773	Koludarov_et_al_2021	mRNA	961943	962155	.	-	.	Name=LOC100643982 mRNA;ID=EWKMg4ru1zPvdBw+uzMEhS+PpGo.1624892058241.35554
NC_015773	Koludarov_et_al_2021	mRNA	958616	958778	.	-	.	Name=LOC100643982 mRNA;ID=EWKMg4ru1zPvdBw+uzMEhS+PpGo.1624892058241.35554
NC_015773	Koludarov_et_al_2021	mRNA	956609	956744	.	-	.	Name=LOC100643982 mRNA;ID=EWKMg4ru1zPvdBw+uzMEhS+PpGo.1624892058241.35554
NC_015773	Koludarov_et_al_2021	mRNA	877814	878027	.	-	.	Name=LOC100643982 mRNA;ID=EWKMg4ru1zPvdBw+uzMEhS+PpGo.1624892058241.35554
NC_015773	Koludarov_et_al_2021	mRNA	877449	877606	.	-	.	Name=LOC100643982 mRNA;ID=EWKMg4ru1zPvdBw+uzMEhS+PpGo.1624892058241.35554
NC_015773	Koludarov_et_al_2021	mRNA	876775	877024	.	-	.	Name=LOC100643982 mRNA;ID=EWKMg4ru1zPvdBw+uzMEhS+PpGo.1624892058241.35554
NC_015773	Koludarov_et_al_2021	mRNA	876459	876561	.	-	.	Name=LOC100643982 mRNA;ID=EWKMg4ru1zPvdBw+uzMEhS+PpGo.1624892058241.35554
NC_015773	Koludarov_et_al_2021	mRNA	872146	872295	.	-	.	Name=LOC100643982 mRNA;ID=EWKMg4ru1zPvdBw+uzMEhS+PpGo.1624892058241.35554
NC_015773	Koludarov_et_al_2021	mRNA	871465	871637	.	-	.	Name=LOC100643982 mRNA;ID=EWKMg4ru1zPvdBw+uzMEhS+PpGo.1624892058241.35554
NC_015773	Koludarov_et_al_2021	mRNA	871252	871361	.	-	.	Name=LOC100643982 mRNA;ID=EWKMg4ru1zPvdBw+uzMEhS+PpGo.1624892058241.35554
NC_015773	Koludarov_et_al_2021	mRNA	871092	871183	.	-	.	Name=LOC100643982 mRNA;ID=EWKMg4ru1zPvdBw+uzMEhS+PpGo.1624892058241.35554
NC_015773	Koludarov_et_al_2021	mRNA	867419	870938	.	-	.	Name=LOC100643982 mRNA;ID=EWKMg4ru1zPvdBw+uzMEhS+PpGo.1624892058241.35554
NC_015773	Koludarov_et_al_2021	mRNA	1392982	1393099	.	-	.	Name=LOC100643982 mRNA;ID=EWKMg4ru1zPvdBw+uzMEhS+PpGo.1624892058241.35555
NC_015773	Koludarov_et_al_2021	mRNA	1385050	1385130	.	-	.	Name=LOC100643982 mRNA;ID=EWKMg4ru1zPvdBw+uzMEhS+PpGo.1624892058241.35555
NC_015773	Koludarov_et_al_2021	mRNA	1332040	1332171	.	-	.	Name=LOC100643982 mRNA;ID=EWKMg4ru1zPvdBw+uzMEhS+PpGo.1624892058241.35555
NC_015773	Koludarov_et_al_2021	mRNA	1128633	1128769	.	-	.	Name=LOC100643982 mRNA;ID=EWKMg4ru1zPvdBw+uzMEhS+PpGo.1624892058241.35555
NC_015773	Koludarov_et_al_2021	mRNA	1090795	1090890	.	-	.	Name=LOC100643982 mRNA;ID=EWKMg4ru1zPvdBw+uzMEhS+PpGo.1624892058241.35555
NC_015773	Koludarov_et_al_2021	mRNA	1083766	1083939	.	-	.	Name=LOC100643982 mRNA;ID=EWKMg4ru1zPvdBw+uzMEhS+PpGo.1624892058241.35555
NC_015773	Koludarov_et_al_2021	mRNA	1013985	1014020	.	-	.	Name=LOC100643982 mRNA;ID=EWKMg4ru1zPvdBw+uzMEhS+PpGo.1624892058241.35555
NC_015773	Koludarov_et_al_2021	mRNA	988322	988357	.	-	.	Name=LOC100643982 mRNA;ID=EWKMg4ru1zPvdBw+uzMEhS+PpGo.1624892058241.35555
NC_015773	Koludarov_et_al_2021	mRNA	964241	964516	.	-	.	Name=LOC100643982 mRNA;ID=EWKMg4ru1zPvdBw+uzMEhS+PpGo.1624892058241.35555
NC_015773	Koludarov_et_al_2021	mRNA	961943	962155	.	-	.	Name=LOC100643982 mRNA;ID=EWKMg4ru1zPvdBw+uzMEhS+PpGo.1624892058241.35555
NC_015773	Koludarov_et_al_2021	mRNA	958616	958778	.	-	.	Name=LOC100643982 mRNA;ID=EWKMg4ru1zPvdBw+uzMEhS+PpGo.1624892058241.35555
NC_015773	Koludarov_et_al_2021	mRNA	956609	956744	.	-	.	Name=LOC100643982 mRNA;ID=EWKMg4ru1zPvdBw+uzMEhS+PpGo.1624892058241.35555
NC_015773	Koludarov_et_al_2021	mRNA	877814	878027	.	-	.	Name=LOC100643982 mRNA;ID=EWKMg4ru1zPvdBw+uzMEhS+PpGo.1624892058241.35555
NC_015773	Koludarov_et_al_2021	mRNA	877449	877606	.	-	.	Name=LOC100643982 mRNA;ID=EWKMg4ru1zPvdBw+uzMEhS+PpGo.1624892058241.35555
NC_015773	Koludarov_et_al_2021	mRNA	876775	877024	.	-	.	Name=LOC100643982 mRNA;ID=EWKMg4ru1zPvdBw+uzMEhS+PpGo.1624892058241.35555
NC_015773	Koludarov_et_al_2021	mRNA	876459	876561	.	-	.	Name=LOC100643982 mRNA;ID=EWKMg4ru1zPvdBw+uzMEhS+PpGo.1624892058241.35555
NC_015773	Koludarov_et_al_2021	mRNA	874576	874617	.	-	.	Name=LOC100643982 mRNA;ID=EWKMg4ru1zPvdBw+uzMEhS+PpGo.1624892058241.35555
NC_015773	Koludarov_et_al_2021	mRNA	872146	872295	.	-	.	Name=LOC100643982 mRNA;ID=EWKMg4ru1zPvdBw+uzMEhS+PpGo.1624892058241.35555
NC_015773	Koludarov_et_al_2021	mRNA	871465	871637	.	-	.	Name=LOC100643982 mRNA;ID=EWKMg4ru1zPvdBw+uzMEhS+PpGo.1624892058241.35555
NC_015773	Koludarov_et_al_2021	mRNA	871252	871361	.	-	.	Name=LOC100643982 mRNA;ID=EWKMg4ru1zPvdBw+uzMEhS+PpGo.1624892058241.35555
NC_015773	Koludarov_et_al_2021	mRNA	871092	871183	.	-	.	Name=LOC100643982 mRNA;ID=EWKMg4ru1zPvdBw+uzMEhS+PpGo.1624892058241.35555
NC_015773	Koludarov_et_al_2021	mRNA	867419	870938	.	-	.	Name=LOC100643982 mRNA;ID=EWKMg4ru1zPvdBw+uzMEhS+PpGo.1624892058241.35555
NC_015773	Koludarov_et_al_2021	mRNA	1392982	1393099	.	-	.	Name=LOC100643982 mRNA;ID=EWKMg4ru1zPvdBw+uzMEhS+PpGo.1624892058241.35556
NC_015773	Koludarov_et_al_2021	mRNA	1385050	1385130	.	-	.	Name=LOC100643982 mRNA;ID=EWKMg4ru1zPvdBw+uzMEhS+PpGo.1624892058241.35556
NC_015773	Koludarov_et_al_2021	mRNA	1332040	1332171	.	-	.	Name=LOC100643982 mRNA;ID=EWKMg4ru1zPvdBw+uzMEhS+PpGo.1624892058241.35556
NC_015773	Koludarov_et_al_2021	mRNA	1128633	1128769	.	-	.	Name=LOC100643982 mRNA;ID=EWKMg4ru1zPvdBw+uzMEhS+PpGo.1624892058241.35556
NC_015773	Koludarov_et_al_2021	mRNA	1090795	1090890	.	-	.	Name=LOC100643982 mRNA;ID=EWKMg4ru1zPvdBw+uzMEhS+PpGo.1624892058241.35556
NC_015773	Koludarov_et_al_2021	mRNA	1083766	1083939	.	-	.	Name=LOC100643982 mRNA;ID=EWKMg4ru1zPvdBw+uzMEhS+PpGo.1624892058241.35556
NC_015773	Koludarov_et_al_2021	mRNA	1013985	1014020	.	-	.	Name=LOC100643982 mRNA;ID=EWKMg4ru1zPvdBw+uzMEhS+PpGo.1624892058241.35556
NC_015773	Koludarov_et_al_2021	mRNA	988322	988357	.	-	.	Name=LOC100643982 mRNA;ID=EWKMg4ru1zPvdBw+uzMEhS+PpGo.1624892058241.35556
NC_015773	Koludarov_et_al_2021	mRNA	964241	964516	.	-	.	Name=LOC100643982 mRNA;ID=EWKMg4ru1zPvdBw+uzMEhS+PpGo.1624892058241.35556
NC_015773	Koludarov_et_al_2021	mRNA	961943	962155	.	-	.	Name=LOC100643982 mRNA;ID=EWKMg4ru1zPvdBw+uzMEhS+PpGo.1624892058241.35556
NC_015773	Koludarov_et_al_2021	mRNA	958616	958778	.	-	.	Name=LOC100643982 mRNA;ID=EWKMg4ru1zPvdBw+uzMEhS+PpGo.1624892058241.35556
NC_015773	Koludarov_et_al_2021	mRNA	956609	956744	.	-	.	Name=LOC100643982 mRNA;ID=EWKMg4ru1zPvdBw+uzMEhS+PpGo.1624892058241.35556
NC_015773	Koludarov_et_al_2021	mRNA	877814	878027	.	-	.	Name=LOC100643982 mRNA;ID=EWKMg4ru1zPvdBw+uzMEhS+PpGo.1624892058241.35556
NC_015773	Koludarov_et_al_2021	mRNA	877449	877606	.	-	.	Name=LOC100643982 mRNA;ID=EWKMg4ru1zPvdBw+uzMEhS+PpGo.1624892058241.35556
NC_015773	Koludarov_et_al_2021	mRNA	876775	877024	.	-	.	Name=LOC100643982 mRNA;ID=EWKMg4ru1zPvdBw+uzMEhS+PpGo.1624892058241.35556
NC_015773	Koludarov_et_al_2021	mRNA	876459	876561	.	-	.	Name=LOC100643982 mRNA;ID=EWKMg4ru1zPvdBw+uzMEhS+PpGo.1624892058241.35556
NC_015773	Koludarov_et_al_2021	mRNA	875723	875761	.	-	.	Name=LOC100643982 mRNA;ID=EWKMg4ru1zPvdBw+uzMEhS+PpGo.1624892058241.35556
NC_015773	Koludarov_et_al_2021	mRNA	872146	872295	.	-	.	Name=LOC100643982 mRNA;ID=EWKMg4ru1zPvdBw+uzMEhS+PpGo.1624892058241.35556
NC_015773	Koludarov_et_al_2021	mRNA	871465	871637	.	-	.	Name=LOC100643982 mRNA;ID=EWKMg4ru1zPvdBw+uzMEhS+PpGo.1624892058241.35556
NC_015773	Koludarov_et_al_2021	mRNA	871252	871361	.	-	.	Name=LOC100643982 mRNA;ID=EWKMg4ru1zPvdBw+uzMEhS+PpGo.1624892058241.35556
NC_015773	Koludarov_et_al_2021	mRNA	871092	871183	.	-	.	Name=LOC100643982 mRNA;ID=EWKMg4ru1zPvdBw+uzMEhS+PpGo.1624892058241.35556
NC_015773	Koludarov_et_al_2021	mRNA	867419	870938	.	-	.	Name=LOC100643982 mRNA;ID=EWKMg4ru1zPvdBw+uzMEhS+PpGo.1624892058241.35556
NC_015773	Koludarov_et_al_2021	mRNA	1392982	1393099	.	-	.	Name=LOC100643982 mRNA;ID=EWKMg4ru1zPvdBw+uzMEhS+PpGo.1624892058241.35557
NC_015773	Koludarov_et_al_2021	mRNA	1385050	1385130	.	-	.	Name=LOC100643982 mRNA;ID=EWKMg4ru1zPvdBw+uzMEhS+PpGo.1624892058241.35557
NC_015773	Koludarov_et_al_2021	mRNA	1332040	1332171	.	-	.	Name=LOC100643982 mRNA;ID=EWKMg4ru1zPvdBw+uzMEhS+PpGo.1624892058241.35557
NC_015773	Koludarov_et_al_2021	mRNA	1128633	1128769	.	-	.	Name=LOC100643982 mRNA;ID=EWKMg4ru1zPvdBw+uzMEhS+PpGo.1624892058241.35557
NC_015773	Koludarov_et_al_2021	mRNA	1090795	1090890	.	-	.	Name=LOC100643982 mRNA;ID=EWKMg4ru1zPvdBw+uzMEhS+PpGo.1624892058241.35557
NC_015773	Koludarov_et_al_2021	mRNA	1083766	1083939	.	-	.	Name=LOC100643982 mRNA;ID=EWKMg4ru1zPvdBw+uzMEhS+PpGo.1624892058241.35557
NC_015773	Koludarov_et_al_2021	mRNA	1013985	1014020	.	-	.	Name=LOC100643982 mRNA;ID=EWKMg4ru1zPvdBw+uzMEhS+PpGo.1624892058241.35557
NC_015773	Koludarov_et_al_2021	mRNA	988322	988357	.	-	.	Name=LOC100643982 mRNA;ID=EWKMg4ru1zPvdBw+uzMEhS+PpGo.1624892058241.35557
NC_015773	Koludarov_et_al_2021	mRNA	964241	964516	.	-	.	Name=LOC100643982 mRNA;ID=EWKMg4ru1zPvdBw+uzMEhS+PpGo.1624892058241.35557
NC_015773	Koludarov_et_al_2021	mRNA	961943	962155	.	-	.	Name=LOC100643982 mRNA;ID=EWKMg4ru1zPvdBw+uzMEhS+PpGo.1624892058241.35557
NC_015773	Koludarov_et_al_2021	mRNA	958616	958778	.	-	.	Name=LOC100643982 mRNA;ID=EWKMg4ru1zPvdBw+uzMEhS+PpGo.1624892058241.35557
NC_015773	Koludarov_et_al_2021	mRNA	956609	956744	.	-	.	Name=LOC100643982 mRNA;ID=EWKMg4ru1zPvdBw+uzMEhS+PpGo.1624892058241.35557
NC_015773	Koludarov_et_al_2021	mRNA	877814	878027	.	-	.	Name=LOC100643982 mRNA;ID=EWKMg4ru1zPvdBw+uzMEhS+PpGo.1624892058241.35557
NC_015773	Koludarov_et_al_2021	mRNA	877449	877606	.	-	.	Name=LOC100643982 mRNA;ID=EWKMg4ru1zPvdBw+uzMEhS+PpGo.1624892058241.35557
NC_015773	Koludarov_et_al_2021	mRNA	876775	877024	.	-	.	Name=LOC100643982 mRNA;ID=EWKMg4ru1zPvdBw+uzMEhS+PpGo.1624892058241.35557
NC_015773	Koludarov_et_al_2021	mRNA	876459	876561	.	-	.	Name=LOC100643982 mRNA;ID=EWKMg4ru1zPvdBw+uzMEhS+PpGo.1624892058241.35557
NC_015773	Koludarov_et_al_2021	mRNA	875723	875761	.	-	.	Name=LOC100643982 mRNA;ID=EWKMg4ru1zPvdBw+uzMEhS+PpGo.1624892058241.35557
NC_015773	Koludarov_et_al_2021	mRNA	874576	874617	.	-	.	Name=LOC100643982 mRNA;ID=EWKMg4ru1zPvdBw+uzMEhS+PpGo.1624892058241.35557
NC_015773	Koludarov_et_al_2021	mRNA	872146	872295	.	-	.	Name=LOC100643982 mRNA;ID=EWKMg4ru1zPvdBw+uzMEhS+PpGo.1624892058241.35557
NC_015773	Koludarov_et_al_2021	mRNA	871465	871637	.	-	.	Name=LOC100643982 mRNA;ID=EWKMg4ru1zPvdBw+uzMEhS+PpGo.1624892058241.35557
NC_015773	Koludarov_et_al_2021	mRNA	871252	871361	.	-	.	Name=LOC100643982 mRNA;ID=EWKMg4ru1zPvdBw+uzMEhS+PpGo.1624892058241.35557
NC_015773	Koludarov_et_al_2021	mRNA	871092	871183	.	-	.	Name=LOC100643982 mRNA;ID=EWKMg4ru1zPvdBw+uzMEhS+PpGo.1624892058241.35557
NC_015773	Koludarov_et_al_2021	mRNA	867419	870938	.	-	.	Name=LOC100643982 mRNA;ID=EWKMg4ru1zPvdBw+uzMEhS+PpGo.1624892058241.35557
NC_015773	Koludarov_et_al_2021	mRNA	1343036	1343123	.	-	.	Name=LOC100643982 mRNA;ID=EWKMg4ru1zPvdBw+uzMEhS+PpGo.1624892058241.35558
NC_015773	Koludarov_et_al_2021	mRNA	1332040	1332171	.	-	.	Name=LOC100643982 mRNA;ID=EWKMg4ru1zPvdBw+uzMEhS+PpGo.1624892058241.35558
NC_015773	Koludarov_et_al_2021	mRNA	1128633	1128769	.	-	.	Name=LOC100643982 mRNA;ID=EWKMg4ru1zPvdBw+uzMEhS+PpGo.1624892058241.35558
NC_015773	Koludarov_et_al_2021	mRNA	1090795	1090890	.	-	.	Name=LOC100643982 mRNA;ID=EWKMg4ru1zPvdBw+uzMEhS+PpGo.1624892058241.35558
NC_015773	Koludarov_et_al_2021	mRNA	1083766	1083939	.	-	.	Name=LOC100643982 mRNA;ID=EWKMg4ru1zPvdBw+uzMEhS+PpGo.1624892058241.35558
NC_015773	Koludarov_et_al_2021	mRNA	1013985	1014020	.	-	.	Name=LOC100643982 mRNA;ID=EWKMg4ru1zPvdBw+uzMEhS+PpGo.1624892058241.35558
NC_015773	Koludarov_et_al_2021	mRNA	988322	988357	.	-	.	Name=LOC100643982 mRNA;ID=EWKMg4ru1zPvdBw+uzMEhS+PpGo.1624892058241.35558
NC_015773	Koludarov_et_al_2021	mRNA	964241	964516	.	-	.	Name=LOC100643982 mRNA;ID=EWKMg4ru1zPvdBw+uzMEhS+PpGo.1624892058241.35558
NC_015773	Koludarov_et_al_2021	mRNA	961943	962155	.	-	.	Name=LOC100643982 mRNA;ID=EWKMg4ru1zPvdBw+uzMEhS+PpGo.1624892058241.35558
NC_015773	Koludarov_et_al_2021	mRNA	958616	958778	.	-	.	Name=LOC100643982 mRNA;ID=EWKMg4ru1zPvdBw+uzMEhS+PpGo.1624892058241.35558
NC_015773	Koludarov_et_al_2021	mRNA	956609	956744	.	-	.	Name=LOC100643982 mRNA;ID=EWKMg4ru1zPvdBw+uzMEhS+PpGo.1624892058241.35558
NC_015773	Koludarov_et_al_2021	mRNA	877814	878027	.	-	.	Name=LOC100643982 mRNA;ID=EWKMg4ru1zPvdBw+uzMEhS+PpGo.1624892058241.35558
NC_015773	Koludarov_et_al_2021	mRNA	877449	877606	.	-	.	Name=LOC100643982 mRNA;ID=EWKMg4ru1zPvdBw+uzMEhS+PpGo.1624892058241.35558
NC_015773	Koludarov_et_al_2021	mRNA	876775	877024	.	-	.	Name=LOC100643982 mRNA;ID=EWKMg4ru1zPvdBw+uzMEhS+PpGo.1624892058241.35558
NC_015773	Koludarov_et_al_2021	mRNA	876459	876561	.	-	.	Name=LOC100643982 mRNA;ID=EWKMg4ru1zPvdBw+uzMEhS+PpGo.1624892058241.35558
NC_015773	Koludarov_et_al_2021	mRNA	875723	875761	.	-	.	Name=LOC100643982 mRNA;ID=EWKMg4ru1zPvdBw+uzMEhS+PpGo.1624892058241.35558
NC_015773	Koludarov_et_al_2021	mRNA	874576	874617	.	-	.	Name=LOC100643982 mRNA;ID=EWKMg4ru1zPvdBw+uzMEhS+PpGo.1624892058241.35558
NC_015773	Koludarov_et_al_2021	mRNA	873380	873478	.	-	.	Name=LOC100643982 mRNA;ID=EWKMg4ru1zPvdBw+uzMEhS+PpGo.1624892058241.35558
NC_015773	Koludarov_et_al_2021	mRNA	872146	872295	.	-	.	Name=LOC100643982 mRNA;ID=EWKMg4ru1zPvdBw+uzMEhS+PpGo.1624892058241.35558
NC_015773	Koludarov_et_al_2021	mRNA	871465	871637	.	-	.	Name=LOC100643982 mRNA;ID=EWKMg4ru1zPvdBw+uzMEhS+PpGo.1624892058241.35558
NC_015773	Koludarov_et_al_2021	mRNA	871252	871361	.	-	.	Name=LOC100643982 mRNA;ID=EWKMg4ru1zPvdBw+uzMEhS+PpGo.1624892058241.35558
NC_015773	Koludarov_et_al_2021	mRNA	871092	871183	.	-	.	Name=LOC100643982 mRNA;ID=EWKMg4ru1zPvdBw+uzMEhS+PpGo.1624892058241.35558
NC_015773	Koludarov_et_al_2021	mRNA	867419	870938	.	-	.	Name=LOC100643982 mRNA;ID=EWKMg4ru1zPvdBw+uzMEhS+PpGo.1624892058241.35558
NC_015773	Koludarov_et_al_2021	mRNA	4038928	4039026	.	-	.	Name=LOC100650779 mRNA;ID=EWKMg4ru1zPvdBw+uzMEhS+PpGo.1624892058241.35559
NC_015773	Koludarov_et_al_2021	mRNA	3996552	3996738	.	-	.	Name=LOC100650779 mRNA;ID=EWKMg4ru1zPvdBw+uzMEhS+PpGo.1624892058241.35559
NC_015773	Koludarov_et_al_2021	mRNA	3954493	3954545	.	-	.	Name=LOC100650779 mRNA;ID=EWKMg4ru1zPvdBw+uzMEhS+PpGo.1624892058241.35559
NC_015773	Koludarov_et_al_2021	mRNA	3854538	3854621	.	-	.	Name=LOC100650779 mRNA;ID=EWKMg4ru1zPvdBw+uzMEhS+PpGo.1624892058241.35559
NC_015773	Koludarov_et_al_2021	mRNA	3787264	3787296	.	-	.	Name=LOC100650779 mRNA;ID=EWKMg4ru1zPvdBw+uzMEhS+PpGo.1624892058241.35559
NC_015773	Koludarov_et_al_2021	mRNA	3695185	3695315	.	-	.	Name=LOC100650779 mRNA;ID=EWKMg4ru1zPvdBw+uzMEhS+PpGo.1624892058241.35559
NC_015773	Koludarov_et_al_2021	mRNA	3646918	3647455	.	-	.	Name=LOC100650779 mRNA;ID=EWKMg4ru1zPvdBw+uzMEhS+PpGo.1624892058241.35559
NC_015773	Koludarov_et_al_2021	mRNA	3638731	3638939	.	-	.	Name=LOC100650779 mRNA;ID=EWKMg4ru1zPvdBw+uzMEhS+PpGo.1624892058241.35559
NC_015773	Koludarov_et_al_2021	mRNA	3568222	3568365	.	-	.	Name=LOC100650779 mRNA;ID=EWKMg4ru1zPvdBw+uzMEhS+PpGo.1624892058241.35559
NC_015773	Koludarov_et_al_2021	mRNA	3566467	3566626	.	-	.	Name=LOC100650779 mRNA;ID=EWKMg4ru1zPvdBw+uzMEhS+PpGo.1624892058241.35559
NC_015773	Koludarov_et_al_2021	mRNA	3086490	3086683	.	-	.	Name=LOC100649702 mRNA;ID=EWKMg4ru1zPvdBw+uzMEhS+PpGo.1624892058241.35560
NC_015773	Koludarov_et_al_2021	mRNA	3084691	3084749	.	-	.	Name=LOC100649702 mRNA;ID=EWKMg4ru1zPvdBw+uzMEhS+PpGo.1624892058241.35560
NC_015773	Koludarov_et_al_2021	mRNA	3083904	3084186	.	-	.	Name=LOC100649702 mRNA;ID=EWKMg4ru1zPvdBw+uzMEhS+PpGo.1624892058241.35560
NC_015773	Koludarov_et_al_2021	mRNA	2916711	2916791	.	-	.	Name=LOC100649702 mRNA;ID=EWKMg4ru1zPvdBw+uzMEhS+PpGo.1624892058241.35560
NC_015773	Koludarov_et_al_2021	mRNA	2787610	2787720	.	-	.	Name=LOC100649702 mRNA;ID=EWKMg4ru1zPvdBw+uzMEhS+PpGo.1624892058241.35560
NC_015773	Koludarov_et_al_2021	mRNA	2734509	2734642	.	-	.	Name=LOC100649702 mRNA;ID=EWKMg4ru1zPvdBw+uzMEhS+PpGo.1624892058241.35560
NC_015773	Koludarov_et_al_2021	mRNA	2705077	2705167	.	-	.	Name=LOC100649702 mRNA;ID=EWKMg4ru1zPvdBw+uzMEhS+PpGo.1624892058241.35560
NC_015773	Koludarov_et_al_2021	mRNA	2701696	2701944	.	-	.	Name=LOC100649702 mRNA;ID=EWKMg4ru1zPvdBw+uzMEhS+PpGo.1624892058241.35560
NC_015773	Koludarov_et_al_2021	mRNA	2700741	2701005	.	-	.	Name=LOC100649702 mRNA;ID=EWKMg4ru1zPvdBw+uzMEhS+PpGo.1624892058241.35560
NC_015773	Koludarov_et_al_2021	mRNA	2699768	2700221	.	-	.	Name=LOC100649702 mRNA;ID=EWKMg4ru1zPvdBw+uzMEhS+PpGo.1624892058241.35560
NC_015773	Koludarov_et_al_2021	mRNA	2699272	2699536	.	-	.	Name=LOC100649702 mRNA;ID=EWKMg4ru1zPvdBw+uzMEhS+PpGo.1624892058241.35560
NC_015773	Koludarov_et_al_2021	mRNA	2698503	2698872	.	-	.	Name=LOC100649702 mRNA;ID=EWKMg4ru1zPvdBw+uzMEhS+PpGo.1624892058241.35560
NC_015773	Koludarov_et_al_2021	mRNA	2698009	2698298	.	-	.	Name=LOC100649702 mRNA;ID=EWKMg4ru1zPvdBw+uzMEhS+PpGo.1624892058241.35560
NC_015773	Koludarov_et_al_2021	mRNA	2697594	2697827	.	-	.	Name=LOC100649702 mRNA;ID=EWKMg4ru1zPvdBw+uzMEhS+PpGo.1624892058241.35560
NC_015773	Koludarov_et_al_2021	mRNA	2697224	2697374	.	-	.	Name=LOC100649702 mRNA;ID=EWKMg4ru1zPvdBw+uzMEhS+PpGo.1624892058241.35560
NC_015773	Koludarov_et_al_2021	mRNA	2692004	2695216	.	-	.	Name=LOC100649702 mRNA;ID=EWKMg4ru1zPvdBw+uzMEhS+PpGo.1624892058241.35560
NC_015773	Koludarov_et_al_2021	mRNA	532098	533561	.	+	.	Name=LOC100643741 mRNA;ID=EWKMg4ru1zPvdBw+uzMEhS+PpGo.1624892058241.35561
NC_015773	Koludarov_et_al_2021	mRNA	766210	766325	.	+	.	Name=LOC100643741 mRNA;ID=EWKMg4ru1zPvdBw+uzMEhS+PpGo.1624892058241.35561
NC_015773	Koludarov_et_al_2021	mRNA	852868	856980	.	+	.	Name=LOC100643741 mRNA;ID=EWKMg4ru1zPvdBw+uzMEhS+PpGo.1624892058241.35561
NC_015773	Koludarov_et_al_2021	mRNA	857476	857790	.	+	.	Name=LOC100643741 mRNA;ID=EWKMg4ru1zPvdBw+uzMEhS+PpGo.1624892058241.35561
NC_015773	Koludarov_et_al_2021	mRNA	857910	857979	.	+	.	Name=LOC100643741 mRNA;ID=EWKMg4ru1zPvdBw+uzMEhS+PpGo.1624892058241.35561
NC_015773	Koludarov_et_al_2021	mRNA	858636	859051	.	+	.	Name=LOC100643741 mRNA;ID=EWKMg4ru1zPvdBw+uzMEhS+PpGo.1624892058241.35561
NC_015773	Koludarov_et_al_2021	mRNA	859985	861940	.	+	.	Name=LOC100643741 mRNA;ID=EWKMg4ru1zPvdBw+uzMEhS+PpGo.1624892058241.35561
NC_015773	Koludarov_et_al_2021	mRNA	862187	862309	.	+	.	Name=LOC100643741 mRNA;ID=EWKMg4ru1zPvdBw+uzMEhS+PpGo.1624892058241.35561
NC_015773	Koludarov_et_al_2021	mRNA	862415	862581	.	+	.	Name=LOC100643741 mRNA;ID=EWKMg4ru1zPvdBw+uzMEhS+PpGo.1624892058241.35561
NC_015773	Koludarov_et_al_2021	mRNA	862675	862889	.	+	.	Name=LOC100643741 mRNA;ID=EWKMg4ru1zPvdBw+uzMEhS+PpGo.1624892058241.35561
NC_015773	Koludarov_et_al_2021	mRNA	863277	867238	.	+	.	Name=LOC100643741 mRNA;ID=EWKMg4ru1zPvdBw+uzMEhS+PpGo.1624892058241.35561
NC_015773	Koludarov_et_al_2021	mRNA	532098	533561	.	+	.	Name=LOC100643741 mRNA;ID=EWKMg4ru1zPvdBw+uzMEhS+PpGo.1624892058241.35562
NC_015773	Koludarov_et_al_2021	mRNA	688699	688750	.	+	.	Name=LOC100643741 mRNA;ID=EWKMg4ru1zPvdBw+uzMEhS+PpGo.1624892058241.35562
NC_015773	Koludarov_et_al_2021	mRNA	766210	766325	.	+	.	Name=LOC100643741 mRNA;ID=EWKMg4ru1zPvdBw+uzMEhS+PpGo.1624892058241.35562
NC_015773	Koludarov_et_al_2021	mRNA	852868	856980	.	+	.	Name=LOC100643741 mRNA;ID=EWKMg4ru1zPvdBw+uzMEhS+PpGo.1624892058241.35562
NC_015773	Koludarov_et_al_2021	mRNA	857476	857790	.	+	.	Name=LOC100643741 mRNA;ID=EWKMg4ru1zPvdBw+uzMEhS+PpGo.1624892058241.35562
NC_015773	Koludarov_et_al_2021	mRNA	857910	857979	.	+	.	Name=LOC100643741 mRNA;ID=EWKMg4ru1zPvdBw+uzMEhS+PpGo.1624892058241.35562
NC_015773	Koludarov_et_al_2021	mRNA	858636	859051	.	+	.	Name=LOC100643741 mRNA;ID=EWKMg4ru1zPvdBw+uzMEhS+PpGo.1624892058241.35562
NC_015773	Koludarov_et_al_2021	mRNA	859985	861940	.	+	.	Name=LOC100643741 mRNA;ID=EWKMg4ru1zPvdBw+uzMEhS+PpGo.1624892058241.35562
NC_015773	Koludarov_et_al_2021	mRNA	862187	862309	.	+	.	Name=LOC100643741 mRNA;ID=EWKMg4ru1zPvdBw+uzMEhS+PpGo.1624892058241.35562
NC_015773	Koludarov_et_al_2021	mRNA	862415	862581	.	+	.	Name=LOC100643741 mRNA;ID=EWKMg4ru1zPvdBw+uzMEhS+PpGo.1624892058241.35562
NC_015773	Koludarov_et_al_2021	mRNA	862675	862889	.	+	.	Name=LOC100643741 mRNA;ID=EWKMg4ru1zPvdBw+uzMEhS+PpGo.1624892058241.35562
NC_015773	Koludarov_et_al_2021	mRNA	863277	863698	.	+	.	Name=LOC100643741 mRNA;ID=EWKMg4ru1zPvdBw+uzMEhS+PpGo.1624892058241.35562
NC_015773	Koludarov_et_al_2021	mRNA	532098	532582	.	+	.	Name=LOC100643741 mRNA;ID=EWKMg4ru1zPvdBw+uzMEhS+PpGo.1624892058241.35563
NC_015773	Koludarov_et_al_2021	mRNA	533189	533561	.	+	.	Name=LOC100643741 mRNA;ID=EWKMg4ru1zPvdBw+uzMEhS+PpGo.1624892058241.35563
NC_015773	Koludarov_et_al_2021	mRNA	766210	766325	.	+	.	Name=LOC100643741 mRNA;ID=EWKMg4ru1zPvdBw+uzMEhS+PpGo.1624892058241.35563
NC_015773	Koludarov_et_al_2021	mRNA	852868	856980	.	+	.	Name=LOC100643741 mRNA;ID=EWKMg4ru1zPvdBw+uzMEhS+PpGo.1624892058241.35563
NC_015773	Koludarov_et_al_2021	mRNA	857476	857790	.	+	.	Name=LOC100643741 mRNA;ID=EWKMg4ru1zPvdBw+uzMEhS+PpGo.1624892058241.35563
NC_015773	Koludarov_et_al_2021	mRNA	857910	857979	.	+	.	Name=LOC100643741 mRNA;ID=EWKMg4ru1zPvdBw+uzMEhS+PpGo.1624892058241.35563
NC_015773	Koludarov_et_al_2021	mRNA	858636	859051	.	+	.	Name=LOC100643741 mRNA;ID=EWKMg4ru1zPvdBw+uzMEhS+PpGo.1624892058241.35563
NC_015773	Koludarov_et_al_2021	mRNA	859985	861940	.	+	.	Name=LOC100643741 mRNA;ID=EWKMg4ru1zPvdBw+uzMEhS+PpGo.1624892058241.35563
NC_015773	Koludarov_et_al_2021	mRNA	862187	862309	.	+	.	Name=LOC100643741 mRNA;ID=EWKMg4ru1zPvdBw+uzMEhS+PpGo.1624892058241.35563
NC_015773	Koludarov_et_al_2021	mRNA	862415	862581	.	+	.	Name=LOC100643741 mRNA;ID=EWKMg4ru1zPvdBw+uzMEhS+PpGo.1624892058241.35563
NC_015773	Koludarov_et_al_2021	mRNA	862675	862889	.	+	.	Name=LOC100643741 mRNA;ID=EWKMg4ru1zPvdBw+uzMEhS+PpGo.1624892058241.35563
NC_015773	Koludarov_et_al_2021	mRNA	863277	863698	.	+	.	Name=LOC100643741 mRNA;ID=EWKMg4ru1zPvdBw+uzMEhS+PpGo.1624892058241.35563
NC_015773	Koludarov_et_al_2021	mRNA	532098	532578	.	+	.	Name=LOC100643741 mRNA;ID=EWKMg4ru1zPvdBw+uzMEhS+PpGo.1624892058241.35564
NC_015773	Koludarov_et_al_2021	mRNA	533189	533561	.	+	.	Name=LOC100643741 mRNA;ID=EWKMg4ru1zPvdBw+uzMEhS+PpGo.1624892058241.35564
NC_015773	Koludarov_et_al_2021	mRNA	766210	766325	.	+	.	Name=LOC100643741 mRNA;ID=EWKMg4ru1zPvdBw+uzMEhS+PpGo.1624892058241.35564
NC_015773	Koludarov_et_al_2021	mRNA	852868	856980	.	+	.	Name=LOC100643741 mRNA;ID=EWKMg4ru1zPvdBw+uzMEhS+PpGo.1624892058241.35564
NC_015773	Koludarov_et_al_2021	mRNA	857476	857790	.	+	.	Name=LOC100643741 mRNA;ID=EWKMg4ru1zPvdBw+uzMEhS+PpGo.1624892058241.35564
NC_015773	Koludarov_et_al_2021	mRNA	857910	857979	.	+	.	Name=LOC100643741 mRNA;ID=EWKMg4ru1zPvdBw+uzMEhS+PpGo.1624892058241.35564
NC_015773	Koludarov_et_al_2021	mRNA	858636	859051	.	+	.	Name=LOC100643741 mRNA;ID=EWKMg4ru1zPvdBw+uzMEhS+PpGo.1624892058241.35564
NC_015773	Koludarov_et_al_2021	mRNA	859985	861940	.	+	.	Name=LOC100643741 mRNA;ID=EWKMg4ru1zPvdBw+uzMEhS+PpGo.1624892058241.35564
NC_015773	Koludarov_et_al_2021	mRNA	862187	862309	.	+	.	Name=LOC100643741 mRNA;ID=EWKMg4ru1zPvdBw+uzMEhS+PpGo.1624892058241.35564
NC_015773	Koludarov_et_al_2021	mRNA	862415	862581	.	+	.	Name=LOC100643741 mRNA;ID=EWKMg4ru1zPvdBw+uzMEhS+PpGo.1624892058241.35564
NC_015773	Koludarov_et_al_2021	mRNA	862675	862889	.	+	.	Name=LOC100643741 mRNA;ID=EWKMg4ru1zPvdBw+uzMEhS+PpGo.1624892058241.35564
NC_015773	Koludarov_et_al_2021	mRNA	863277	863698	.	+	.	Name=LOC100643741 mRNA;ID=EWKMg4ru1zPvdBw+uzMEhS+PpGo.1624892058241.35564
NC_015773	Koludarov_et_al_2021	mRNA	5641002	5642236	.	-	.	Name=LOC100642737 mRNA;ID=EWKMg4ru1zPvdBw+uzMEhS+PpGo.1624892058241.35565
NC_015773	Koludarov_et_al_2021	mRNA	5577252	5578771	.	-	.	Name=LOC100642737 mRNA;ID=EWKMg4ru1zPvdBw+uzMEhS+PpGo.1624892058241.35565
NC_015773	Koludarov_et_al_2021	mRNA	5562525	5562560	.	-	.	Name=LOC100642737 mRNA;ID=EWKMg4ru1zPvdBw+uzMEhS+PpGo.1624892058241.35565
NC_015773	Koludarov_et_al_2021	mRNA	5524591	5524623	.	-	.	Name=LOC100642737 mRNA;ID=EWKMg4ru1zPvdBw+uzMEhS+PpGo.1624892058241.35565
NC_015773	Koludarov_et_al_2021	mRNA	5433168	5433377	.	-	.	Name=LOC100642737 mRNA;ID=EWKMg4ru1zPvdBw+uzMEhS+PpGo.1624892058241.35565
NC_015773	Koludarov_et_al_2021	mRNA	5350825	5351061	.	-	.	Name=LOC100642737 mRNA;ID=EWKMg4ru1zPvdBw+uzMEhS+PpGo.1624892058241.35565
NC_015773	Koludarov_et_al_2021	mRNA	5340000	5340215	.	-	.	Name=LOC100642737 mRNA;ID=EWKMg4ru1zPvdBw+uzMEhS+PpGo.1624892058241.35565
NC_015773	Koludarov_et_al_2021	mRNA	5339103	5339344	.	-	.	Name=LOC100642737 mRNA;ID=EWKMg4ru1zPvdBw+uzMEhS+PpGo.1624892058241.35565
NC_015773	Koludarov_et_al_2021	mRNA	5338056	5338242	.	-	.	Name=LOC100642737 mRNA;ID=EWKMg4ru1zPvdBw+uzMEhS+PpGo.1624892058241.35565
NC_015773	Koludarov_et_al_2021	mRNA	5335215	5335312	.	-	.	Name=LOC100642737 mRNA;ID=EWKMg4ru1zPvdBw+uzMEhS+PpGo.1624892058241.35565
NC_015773	Koludarov_et_al_2021	mRNA	5329957	5330083	.	-	.	Name=LOC100642737 mRNA;ID=EWKMg4ru1zPvdBw+uzMEhS+PpGo.1624892058241.35565
NC_015773	Koludarov_et_al_2021	mRNA	5329559	5329789	.	-	.	Name=LOC100642737 mRNA;ID=EWKMg4ru1zPvdBw+uzMEhS+PpGo.1624892058241.35565
NC_015773	Koludarov_et_al_2021	mRNA	5328880	5329176	.	-	.	Name=LOC100642737 mRNA;ID=EWKMg4ru1zPvdBw+uzMEhS+PpGo.1624892058241.35565
NC_015773	Koludarov_et_al_2021	mRNA	5328322	5328471	.	-	.	Name=LOC100642737 mRNA;ID=EWKMg4ru1zPvdBw+uzMEhS+PpGo.1624892058241.35565
NC_015773	Koludarov_et_al_2021	mRNA	5327924	5328184	.	-	.	Name=LOC100642737 mRNA;ID=EWKMg4ru1zPvdBw+uzMEhS+PpGo.1624892058241.35565
NC_015773	Koludarov_et_al_2021	mRNA	5327622	5327768	.	-	.	Name=LOC100642737 mRNA;ID=EWKMg4ru1zPvdBw+uzMEhS+PpGo.1624892058241.35565
NC_015773	Koludarov_et_al_2021	mRNA	5327092	5327328	.	-	.	Name=LOC100642737 mRNA;ID=EWKMg4ru1zPvdBw+uzMEhS+PpGo.1624892058241.35565
NC_015773	Koludarov_et_al_2021	mRNA	5322313	5322507	.	-	.	Name=LOC100642737 mRNA;ID=EWKMg4ru1zPvdBw+uzMEhS+PpGo.1624892058241.35565
NC_015773	Koludarov_et_al_2021	mRNA	5321515	5321688	.	-	.	Name=LOC100642737 mRNA;ID=EWKMg4ru1zPvdBw+uzMEhS+PpGo.1624892058241.35565
NC_015773	Koludarov_et_al_2021	mRNA	5320647	5320986	.	-	.	Name=LOC100642737 mRNA;ID=EWKMg4ru1zPvdBw+uzMEhS+PpGo.1624892058241.35565
NC_015773	Koludarov_et_al_2021	mRNA	5320207	5320434	.	-	.	Name=LOC100642737 mRNA;ID=EWKMg4ru1zPvdBw+uzMEhS+PpGo.1624892058241.35565
NC_015773	Koludarov_et_al_2021	mRNA	5319519	5320123	.	-	.	Name=LOC100642737 mRNA;ID=EWKMg4ru1zPvdBw+uzMEhS+PpGo.1624892058241.35565
NC_015773	Koludarov_et_al_2021	mRNA	5318966	5319377	.	-	.	Name=LOC100642737 mRNA;ID=EWKMg4ru1zPvdBw+uzMEhS+PpGo.1624892058241.35565
NC_015773	Koludarov_et_al_2021	mRNA	5318594	5318847	.	-	.	Name=LOC100642737 mRNA;ID=EWKMg4ru1zPvdBw+uzMEhS+PpGo.1624892058241.35565
NC_015773	Koludarov_et_al_2021	mRNA	5318412	5318505	.	-	.	Name=LOC100642737 mRNA;ID=EWKMg4ru1zPvdBw+uzMEhS+PpGo.1624892058241.35565
NC_015773	Koludarov_et_al_2021	mRNA	5318094	5318201	.	-	.	Name=LOC100642737 mRNA;ID=EWKMg4ru1zPvdBw+uzMEhS+PpGo.1624892058241.35565
NC_015773	Koludarov_et_al_2021	mRNA	5317487	5317661	.	-	.	Name=LOC100642737 mRNA;ID=EWKMg4ru1zPvdBw+uzMEhS+PpGo.1624892058241.35565
NC_015773	Koludarov_et_al_2021	mRNA	5312991	5317287	.	-	.	Name=LOC100642737 mRNA;ID=EWKMg4ru1zPvdBw+uzMEhS+PpGo.1624892058241.35565
NC_015773	Koludarov_et_al_2021	mRNA	3856775	3857120	.	-	.	Name=LOC100650779 mRNA;ID=EWKMg4ru1zPvdBw+uzMEhS+PpGo.1624892058241.35566
NC_015773	Koludarov_et_al_2021	mRNA	3854538	3854621	.	-	.	Name=LOC100650779 mRNA;ID=EWKMg4ru1zPvdBw+uzMEhS+PpGo.1624892058241.35566
NC_015773	Koludarov_et_al_2021	mRNA	3695185	3695315	.	-	.	Name=LOC100650779 mRNA;ID=EWKMg4ru1zPvdBw+uzMEhS+PpGo.1624892058241.35566
NC_015773	Koludarov_et_al_2021	mRNA	3646918	3647455	.	-	.	Name=LOC100650779 mRNA;ID=EWKMg4ru1zPvdBw+uzMEhS+PpGo.1624892058241.35566
NC_015773	Koludarov_et_al_2021	mRNA	3638731	3638939	.	-	.	Name=LOC100650779 mRNA;ID=EWKMg4ru1zPvdBw+uzMEhS+PpGo.1624892058241.35566
NC_015773	Koludarov_et_al_2021	mRNA	3568222	3568365	.	-	.	Name=LOC100650779 mRNA;ID=EWKMg4ru1zPvdBw+uzMEhS+PpGo.1624892058241.35566
NC_015773	Koludarov_et_al_2021	mRNA	3566467	3566626	.	-	.	Name=LOC100650779 mRNA;ID=EWKMg4ru1zPvdBw+uzMEhS+PpGo.1624892058241.35566
NC_015773	Koludarov_et_al_2021	mRNA	3856775	3857120	.	-	.	Name=LOC100650779 mRNA;ID=EWKMg4ru1zPvdBw+uzMEhS+PpGo.1624892058241.35567
NC_015773	Koludarov_et_al_2021	mRNA	3854538	3854621	.	-	.	Name=LOC100650779 mRNA;ID=EWKMg4ru1zPvdBw+uzMEhS+PpGo.1624892058241.35567
NC_015773	Koludarov_et_al_2021	mRNA	3787264	3787296	.	-	.	Name=LOC100650779 mRNA;ID=EWKMg4ru1zPvdBw+uzMEhS+PpGo.1624892058241.35567
NC_015773	Koludarov_et_al_2021	mRNA	3695185	3695315	.	-	.	Name=LOC100650779 mRNA;ID=EWKMg4ru1zPvdBw+uzMEhS+PpGo.1624892058241.35567
NC_015773	Koludarov_et_al_2021	mRNA	3646918	3647455	.	-	.	Name=LOC100650779 mRNA;ID=EWKMg4ru1zPvdBw+uzMEhS+PpGo.1624892058241.35567
NC_015773	Koludarov_et_al_2021	mRNA	3638731	3638939	.	-	.	Name=LOC100650779 mRNA;ID=EWKMg4ru1zPvdBw+uzMEhS+PpGo.1624892058241.35567
NC_015773	Koludarov_et_al_2021	mRNA	3568222	3568365	.	-	.	Name=LOC100650779 mRNA;ID=EWKMg4ru1zPvdBw+uzMEhS+PpGo.1624892058241.35567
NC_015773	Koludarov_et_al_2021	mRNA	3566467	3566626	.	-	.	Name=LOC100650779 mRNA;ID=EWKMg4ru1zPvdBw+uzMEhS+PpGo.1624892058241.35567
NC_015773	Koludarov_et_al_2021	mRNA	3856659	3856748	.	-	.	Name=LOC100650779 mRNA;ID=EWKMg4ru1zPvdBw+uzMEhS+PpGo.1624892058241.35568
NC_015773	Koludarov_et_al_2021	mRNA	3854538	3854621	.	-	.	Name=LOC100650779 mRNA;ID=EWKMg4ru1zPvdBw+uzMEhS+PpGo.1624892058241.35568
NC_015773	Koludarov_et_al_2021	mRNA	3787264	3787296	.	-	.	Name=LOC100650779 mRNA;ID=EWKMg4ru1zPvdBw+uzMEhS+PpGo.1624892058241.35568
NC_015773	Koludarov_et_al_2021	mRNA	3695185	3695315	.	-	.	Name=LOC100650779 mRNA;ID=EWKMg4ru1zPvdBw+uzMEhS+PpGo.1624892058241.35568
NC_015773	Koludarov_et_al_2021	mRNA	3646918	3647455	.	-	.	Name=LOC100650779 mRNA;ID=EWKMg4ru1zPvdBw+uzMEhS+PpGo.1624892058241.35568
NC_015773	Koludarov_et_al_2021	mRNA	3638731	3638939	.	-	.	Name=LOC100650779 mRNA;ID=EWKMg4ru1zPvdBw+uzMEhS+PpGo.1624892058241.35568
NC_015773	Koludarov_et_al_2021	mRNA	3568222	3568365	.	-	.	Name=LOC100650779 mRNA;ID=EWKMg4ru1zPvdBw+uzMEhS+PpGo.1624892058241.35568
NC_015773	Koludarov_et_al_2021	mRNA	3566467	3566626	.	-	.	Name=LOC100650779 mRNA;ID=EWKMg4ru1zPvdBw+uzMEhS+PpGo.1624892058241.35568
NC_015773	Koludarov_et_al_2021	mRNA	8434919	8435552	.	-	.	Name=LOC100645921 mRNA;ID=EWKMg4ru1zPvdBw+uzMEhS+PpGo.1624892058241.35569
NC_015773	Koludarov_et_al_2021	mRNA	8353876	8353922	.	-	.	Name=LOC100645921 mRNA;ID=EWKMg4ru1zPvdBw+uzMEhS+PpGo.1624892058241.35569
NC_015773	Koludarov_et_al_2021	mRNA	8311981	8312059	.	-	.	Name=LOC100645921 mRNA;ID=EWKMg4ru1zPvdBw+uzMEhS+PpGo.1624892058241.35569
NC_015773	Koludarov_et_al_2021	mRNA	8282834	8282941	.	-	.	Name=LOC100645921 mRNA;ID=EWKMg4ru1zPvdBw+uzMEhS+PpGo.1624892058241.35569
NC_015773	Koludarov_et_al_2021	mRNA	8219313	8220202	.	-	.	Name=LOC100645921 mRNA;ID=EWKMg4ru1zPvdBw+uzMEhS+PpGo.1624892058241.35569
NC_015773	Koludarov_et_al_2021	mRNA	8218543	8219076	.	-	.	Name=LOC100645921 mRNA;ID=EWKMg4ru1zPvdBw+uzMEhS+PpGo.1624892058241.35569
NC_015773	Koludarov_et_al_2021	mRNA	8217607	8218381	.	-	.	Name=LOC100645921 mRNA;ID=EWKMg4ru1zPvdBw+uzMEhS+PpGo.1624892058241.35569
NC_015773	Koludarov_et_al_2021	mRNA	8217131	8217304	.	-	.	Name=LOC100645921 mRNA;ID=EWKMg4ru1zPvdBw+uzMEhS+PpGo.1624892058241.35569
NC_015773	Koludarov_et_al_2021	mRNA	8215817	8215987	.	-	.	Name=LOC100645921 mRNA;ID=EWKMg4ru1zPvdBw+uzMEhS+PpGo.1624892058241.35569
NC_015773	Koludarov_et_al_2021	mRNA	8215226	8215537	.	-	.	Name=LOC100645921 mRNA;ID=EWKMg4ru1zPvdBw+uzMEhS+PpGo.1624892058241.35569
NC_015773	Koludarov_et_al_2021	mRNA	8214266	8214587	.	-	.	Name=LOC100645921 mRNA;ID=EWKMg4ru1zPvdBw+uzMEhS+PpGo.1624892058241.35569
NC_015773	Koludarov_et_al_2021	mRNA	8213911	8214157	.	-	.	Name=LOC100645921 mRNA;ID=EWKMg4ru1zPvdBw+uzMEhS+PpGo.1624892058241.35569
NC_015773	Koludarov_et_al_2021	mRNA	8213647	8213830	.	-	.	Name=LOC100645921 mRNA;ID=EWKMg4ru1zPvdBw+uzMEhS+PpGo.1624892058241.35569
NC_015773	Koludarov_et_al_2021	mRNA	8213360	8213576	.	-	.	Name=LOC100645921 mRNA;ID=EWKMg4ru1zPvdBw+uzMEhS+PpGo.1624892058241.35569
NC_015773	Koludarov_et_al_2021	mRNA	8213055	8213246	.	-	.	Name=LOC100645921 mRNA;ID=EWKMg4ru1zPvdBw+uzMEhS+PpGo.1624892058241.35569
NC_015773	Koludarov_et_al_2021	mRNA	8212708	8212955	.	-	.	Name=LOC100645921 mRNA;ID=EWKMg4ru1zPvdBw+uzMEhS+PpGo.1624892058241.35569
NC_015773	Koludarov_et_al_2021	mRNA	8211797	8212335	.	-	.	Name=LOC100645921 mRNA;ID=EWKMg4ru1zPvdBw+uzMEhS+PpGo.1624892058241.35569
NC_015773	Koludarov_et_al_2021	mRNA	8211421	8211598	.	-	.	Name=LOC100645921 mRNA;ID=EWKMg4ru1zPvdBw+uzMEhS+PpGo.1624892058241.35569
NC_015773	Koludarov_et_al_2021	mRNA	8209896	8210589	.	-	.	Name=LOC100645921 mRNA;ID=EWKMg4ru1zPvdBw+uzMEhS+PpGo.1624892058241.35569
NC_015773	Koludarov_et_al_2021	mRNA	8434919	8435552	.	-	.	Name=LOC100645921 mRNA;ID=EWKMg4ru1zPvdBw+uzMEhS+PpGo.1624892058241.35570
NC_015773	Koludarov_et_al_2021	mRNA	8405069	8405155	.	-	.	Name=LOC100645921 mRNA;ID=EWKMg4ru1zPvdBw+uzMEhS+PpGo.1624892058241.35570
NC_015773	Koludarov_et_al_2021	mRNA	8353876	8353922	.	-	.	Name=LOC100645921 mRNA;ID=EWKMg4ru1zPvdBw+uzMEhS+PpGo.1624892058241.35570
NC_015773	Koludarov_et_al_2021	mRNA	8311981	8312059	.	-	.	Name=LOC100645921 mRNA;ID=EWKMg4ru1zPvdBw+uzMEhS+PpGo.1624892058241.35570
NC_015773	Koludarov_et_al_2021	mRNA	8282834	8282941	.	-	.	Name=LOC100645921 mRNA;ID=EWKMg4ru1zPvdBw+uzMEhS+PpGo.1624892058241.35570
NC_015773	Koludarov_et_al_2021	mRNA	8219313	8220202	.	-	.	Name=LOC100645921 mRNA;ID=EWKMg4ru1zPvdBw+uzMEhS+PpGo.1624892058241.35570
NC_015773	Koludarov_et_al_2021	mRNA	8218543	8219076	.	-	.	Name=LOC100645921 mRNA;ID=EWKMg4ru1zPvdBw+uzMEhS+PpGo.1624892058241.35570
NC_015773	Koludarov_et_al_2021	mRNA	8217607	8218381	.	-	.	Name=LOC100645921 mRNA;ID=EWKMg4ru1zPvdBw+uzMEhS+PpGo.1624892058241.35570
NC_015773	Koludarov_et_al_2021	mRNA	8217131	8217304	.	-	.	Name=LOC100645921 mRNA;ID=EWKMg4ru1zPvdBw+uzMEhS+PpGo.1624892058241.35570
NC_015773	Koludarov_et_al_2021	mRNA	8215817	8215987	.	-	.	Name=LOC100645921 mRNA;ID=EWKMg4ru1zPvdBw+uzMEhS+PpGo.1624892058241.35570
NC_015773	Koludarov_et_al_2021	mRNA	8214266	8214587	.	-	.	Name=LOC100645921 mRNA;ID=EWKMg4ru1zPvdBw+uzMEhS+PpGo.1624892058241.35570
NC_015773	Koludarov_et_al_2021	mRNA	8213911	8214157	.	-	.	Name=LOC100645921 mRNA;ID=EWKMg4ru1zPvdBw+uzMEhS+PpGo.1624892058241.35570
NC_015773	Koludarov_et_al_2021	mRNA	8213647	8213830	.	-	.	Name=LOC100645921 mRNA;ID=EWKMg4ru1zPvdBw+uzMEhS+PpGo.1624892058241.35570
NC_015773	Koludarov_et_al_2021	mRNA	8213360	8213576	.	-	.	Name=LOC100645921 mRNA;ID=EWKMg4ru1zPvdBw+uzMEhS+PpGo.1624892058241.35570
NC_015773	Koludarov_et_al_2021	mRNA	8213055	8213246	.	-	.	Name=LOC100645921 mRNA;ID=EWKMg4ru1zPvdBw+uzMEhS+PpGo.1624892058241.35570
NC_015773	Koludarov_et_al_2021	mRNA	8212708	8212955	.	-	.	Name=LOC100645921 mRNA;ID=EWKMg4ru1zPvdBw+uzMEhS+PpGo.1624892058241.35570
NC_015773	Koludarov_et_al_2021	mRNA	8211797	8212335	.	-	.	Name=LOC100645921 mRNA;ID=EWKMg4ru1zPvdBw+uzMEhS+PpGo.1624892058241.35570
NC_015773	Koludarov_et_al_2021	mRNA	8211421	8211598	.	-	.	Name=LOC100645921 mRNA;ID=EWKMg4ru1zPvdBw+uzMEhS+PpGo.1624892058241.35570
NC_015773	Koludarov_et_al_2021	mRNA	8209896	8210589	.	-	.	Name=LOC100645921 mRNA;ID=EWKMg4ru1zPvdBw+uzMEhS+PpGo.1624892058241.35570
NC_015773	Koludarov_et_al_2021	mRNA	8434919	8435552	.	-	.	Name=LOC100645921 mRNA;ID=EWKMg4ru1zPvdBw+uzMEhS+PpGo.1624892058242.35571
NC_015773	Koludarov_et_al_2021	mRNA	8405069	8405155	.	-	.	Name=LOC100645921 mRNA;ID=EWKMg4ru1zPvdBw+uzMEhS+PpGo.1624892058242.35571
NC_015773	Koludarov_et_al_2021	mRNA	8353876	8353922	.	-	.	Name=LOC100645921 mRNA;ID=EWKMg4ru1zPvdBw+uzMEhS+PpGo.1624892058242.35571
NC_015773	Koludarov_et_al_2021	mRNA	8311981	8312059	.	-	.	Name=LOC100645921 mRNA;ID=EWKMg4ru1zPvdBw+uzMEhS+PpGo.1624892058242.35571
NC_015773	Koludarov_et_al_2021	mRNA	8282834	8282941	.	-	.	Name=LOC100645921 mRNA;ID=EWKMg4ru1zPvdBw+uzMEhS+PpGo.1624892058242.35571
NC_015773	Koludarov_et_al_2021	mRNA	8219313	8220202	.	-	.	Name=LOC100645921 mRNA;ID=EWKMg4ru1zPvdBw+uzMEhS+PpGo.1624892058242.35571
NC_015773	Koludarov_et_al_2021	mRNA	8218543	8219076	.	-	.	Name=LOC100645921 mRNA;ID=EWKMg4ru1zPvdBw+uzMEhS+PpGo.1624892058242.35571
NC_015773	Koludarov_et_al_2021	mRNA	8217607	8218381	.	-	.	Name=LOC100645921 mRNA;ID=EWKMg4ru1zPvdBw+uzMEhS+PpGo.1624892058242.35571
NC_015773	Koludarov_et_al_2021	mRNA	8217131	8217304	.	-	.	Name=LOC100645921 mRNA;ID=EWKMg4ru1zPvdBw+uzMEhS+PpGo.1624892058242.35571
NC_015773	Koludarov_et_al_2021	mRNA	8215817	8215987	.	-	.	Name=LOC100645921 mRNA;ID=EWKMg4ru1zPvdBw+uzMEhS+PpGo.1624892058242.35571
NC_015773	Koludarov_et_al_2021	mRNA	8215226	8215537	.	-	.	Name=LOC100645921 mRNA;ID=EWKMg4ru1zPvdBw+uzMEhS+PpGo.1624892058242.35571
NC_015773	Koludarov_et_al_2021	mRNA	8214266	8214587	.	-	.	Name=LOC100645921 mRNA;ID=EWKMg4ru1zPvdBw+uzMEhS+PpGo.1624892058242.35571
NC_015773	Koludarov_et_al_2021	mRNA	8213911	8214157	.	-	.	Name=LOC100645921 mRNA;ID=EWKMg4ru1zPvdBw+uzMEhS+PpGo.1624892058242.35571
NC_015773	Koludarov_et_al_2021	mRNA	8213647	8213830	.	-	.	Name=LOC100645921 mRNA;ID=EWKMg4ru1zPvdBw+uzMEhS+PpGo.1624892058242.35571
NC_015773	Koludarov_et_al_2021	mRNA	8213360	8213576	.	-	.	Name=LOC100645921 mRNA;ID=EWKMg4ru1zPvdBw+uzMEhS+PpGo.1624892058242.35571
NC_015773	Koludarov_et_al_2021	mRNA	8213055	8213246	.	-	.	Name=LOC100645921 mRNA;ID=EWKMg4ru1zPvdBw+uzMEhS+PpGo.1624892058242.35571
NC_015773	Koludarov_et_al_2021	mRNA	8212717	8212955	.	-	.	Name=LOC100645921 mRNA;ID=EWKMg4ru1zPvdBw+uzMEhS+PpGo.1624892058242.35571
NC_015773	Koludarov_et_al_2021	mRNA	8211797	8212335	.	-	.	Name=LOC100645921 mRNA;ID=EWKMg4ru1zPvdBw+uzMEhS+PpGo.1624892058242.35571
NC_015773	Koludarov_et_al_2021	mRNA	8211421	8211598	.	-	.	Name=LOC100645921 mRNA;ID=EWKMg4ru1zPvdBw+uzMEhS+PpGo.1624892058242.35571
NC_015773	Koludarov_et_al_2021	mRNA	8209896	8210589	.	-	.	Name=LOC100645921 mRNA;ID=EWKMg4ru1zPvdBw+uzMEhS+PpGo.1624892058242.35571
NC_015773	Koludarov_et_al_2021	mRNA	8434919	8435552	.	-	.	Name=LOC100645921 mRNA;ID=EWKMg4ru1zPvdBw+uzMEhS+PpGo.1624892058242.35572
NC_015773	Koludarov_et_al_2021	mRNA	8405069	8405155	.	-	.	Name=LOC100645921 mRNA;ID=EWKMg4ru1zPvdBw+uzMEhS+PpGo.1624892058242.35572
NC_015773	Koludarov_et_al_2021	mRNA	8353876	8353922	.	-	.	Name=LOC100645921 mRNA;ID=EWKMg4ru1zPvdBw+uzMEhS+PpGo.1624892058242.35572
NC_015773	Koludarov_et_al_2021	mRNA	8311981	8312059	.	-	.	Name=LOC100645921 mRNA;ID=EWKMg4ru1zPvdBw+uzMEhS+PpGo.1624892058242.35572
NC_015773	Koludarov_et_al_2021	mRNA	8282834	8282941	.	-	.	Name=LOC100645921 mRNA;ID=EWKMg4ru1zPvdBw+uzMEhS+PpGo.1624892058242.35572
NC_015773	Koludarov_et_al_2021	mRNA	8219313	8220202	.	-	.	Name=LOC100645921 mRNA;ID=EWKMg4ru1zPvdBw+uzMEhS+PpGo.1624892058242.35572
NC_015773	Koludarov_et_al_2021	mRNA	8218543	8219076	.	-	.	Name=LOC100645921 mRNA;ID=EWKMg4ru1zPvdBw+uzMEhS+PpGo.1624892058242.35572
NC_015773	Koludarov_et_al_2021	mRNA	8217607	8218381	.	-	.	Name=LOC100645921 mRNA;ID=EWKMg4ru1zPvdBw+uzMEhS+PpGo.1624892058242.35572
NC_015773	Koludarov_et_al_2021	mRNA	8217131	8217304	.	-	.	Name=LOC100645921 mRNA;ID=EWKMg4ru1zPvdBw+uzMEhS+PpGo.1624892058242.35572
NC_015773	Koludarov_et_al_2021	mRNA	8215817	8215987	.	-	.	Name=LOC100645921 mRNA;ID=EWKMg4ru1zPvdBw+uzMEhS+PpGo.1624892058242.35572
NC_015773	Koludarov_et_al_2021	mRNA	8215226	8215537	.	-	.	Name=LOC100645921 mRNA;ID=EWKMg4ru1zPvdBw+uzMEhS+PpGo.1624892058242.35572
NC_015773	Koludarov_et_al_2021	mRNA	8214266	8214587	.	-	.	Name=LOC100645921 mRNA;ID=EWKMg4ru1zPvdBw+uzMEhS+PpGo.1624892058242.35572
NC_015773	Koludarov_et_al_2021	mRNA	8213911	8214157	.	-	.	Name=LOC100645921 mRNA;ID=EWKMg4ru1zPvdBw+uzMEhS+PpGo.1624892058242.35572
NC_015773	Koludarov_et_al_2021	mRNA	8213647	8213830	.	-	.	Name=LOC100645921 mRNA;ID=EWKMg4ru1zPvdBw+uzMEhS+PpGo.1624892058242.35572
NC_015773	Koludarov_et_al_2021	mRNA	8213360	8213576	.	-	.	Name=LOC100645921 mRNA;ID=EWKMg4ru1zPvdBw+uzMEhS+PpGo.1624892058242.35572
NC_015773	Koludarov_et_al_2021	mRNA	8213055	8213246	.	-	.	Name=LOC100645921 mRNA;ID=EWKMg4ru1zPvdBw+uzMEhS+PpGo.1624892058242.35572
NC_015773	Koludarov_et_al_2021	mRNA	8212708	8212955	.	-	.	Name=LOC100645921 mRNA;ID=EWKMg4ru1zPvdBw+uzMEhS+PpGo.1624892058242.35572
NC_015773	Koludarov_et_al_2021	mRNA	8209896	8210589	.	-	.	Name=LOC100645921 mRNA;ID=EWKMg4ru1zPvdBw+uzMEhS+PpGo.1624892058242.35572
NC_015773	Koludarov_et_al_2021	mRNA	8434919	8435552	.	-	.	Name=LOC100645921 mRNA;ID=EWKMg4ru1zPvdBw+uzMEhS+PpGo.1624892058242.35573
NC_015773	Koludarov_et_al_2021	mRNA	8405069	8405155	.	-	.	Name=LOC100645921 mRNA;ID=EWKMg4ru1zPvdBw+uzMEhS+PpGo.1624892058242.35573
NC_015773	Koludarov_et_al_2021	mRNA	8353876	8353922	.	-	.	Name=LOC100645921 mRNA;ID=EWKMg4ru1zPvdBw+uzMEhS+PpGo.1624892058242.35573
NC_015773	Koludarov_et_al_2021	mRNA	8311981	8312059	.	-	.	Name=LOC100645921 mRNA;ID=EWKMg4ru1zPvdBw+uzMEhS+PpGo.1624892058242.35573
NC_015773	Koludarov_et_al_2021	mRNA	8282834	8282941	.	-	.	Name=LOC100645921 mRNA;ID=EWKMg4ru1zPvdBw+uzMEhS+PpGo.1624892058242.35573
NC_015773	Koludarov_et_al_2021	mRNA	8219313	8220202	.	-	.	Name=LOC100645921 mRNA;ID=EWKMg4ru1zPvdBw+uzMEhS+PpGo.1624892058242.35573
NC_015773	Koludarov_et_al_2021	mRNA	8218543	8219076	.	-	.	Name=LOC100645921 mRNA;ID=EWKMg4ru1zPvdBw+uzMEhS+PpGo.1624892058242.35573
NC_015773	Koludarov_et_al_2021	mRNA	8217607	8218381	.	-	.	Name=LOC100645921 mRNA;ID=EWKMg4ru1zPvdBw+uzMEhS+PpGo.1624892058242.35573
NC_015773	Koludarov_et_al_2021	mRNA	8217131	8217304	.	-	.	Name=LOC100645921 mRNA;ID=EWKMg4ru1zPvdBw+uzMEhS+PpGo.1624892058242.35573
NC_015773	Koludarov_et_al_2021	mRNA	8215817	8215987	.	-	.	Name=LOC100645921 mRNA;ID=EWKMg4ru1zPvdBw+uzMEhS+PpGo.1624892058242.35573
NC_015773	Koludarov_et_al_2021	mRNA	8215226	8215537	.	-	.	Name=LOC100645921 mRNA;ID=EWKMg4ru1zPvdBw+uzMEhS+PpGo.1624892058242.35573
NC_015773	Koludarov_et_al_2021	mRNA	8214266	8214587	.	-	.	Name=LOC100645921 mRNA;ID=EWKMg4ru1zPvdBw+uzMEhS+PpGo.1624892058242.35573
NC_015773	Koludarov_et_al_2021	mRNA	8213911	8214157	.	-	.	Name=LOC100645921 mRNA;ID=EWKMg4ru1zPvdBw+uzMEhS+PpGo.1624892058242.35573
NC_015773	Koludarov_et_al_2021	mRNA	8213647	8213830	.	-	.	Name=LOC100645921 mRNA;ID=EWKMg4ru1zPvdBw+uzMEhS+PpGo.1624892058242.35573
NC_015773	Koludarov_et_al_2021	mRNA	8213360	8213576	.	-	.	Name=LOC100645921 mRNA;ID=EWKMg4ru1zPvdBw+uzMEhS+PpGo.1624892058242.35573
NC_015773	Koludarov_et_al_2021	mRNA	8213055	8213246	.	-	.	Name=LOC100645921 mRNA;ID=EWKMg4ru1zPvdBw+uzMEhS+PpGo.1624892058242.35573
NC_015773	Koludarov_et_al_2021	mRNA	8212708	8212955	.	-	.	Name=LOC100645921 mRNA;ID=EWKMg4ru1zPvdBw+uzMEhS+PpGo.1624892058242.35573
NC_015773	Koludarov_et_al_2021	mRNA	8211797	8212335	.	-	.	Name=LOC100645921 mRNA;ID=EWKMg4ru1zPvdBw+uzMEhS+PpGo.1624892058242.35573
NC_015773	Koludarov_et_al_2021	mRNA	8211421	8211598	.	-	.	Name=LOC100645921 mRNA;ID=EWKMg4ru1zPvdBw+uzMEhS+PpGo.1624892058242.35573
NC_015773	Koludarov_et_al_2021	mRNA	8209896	8210589	.	-	.	Name=LOC100645921 mRNA;ID=EWKMg4ru1zPvdBw+uzMEhS+PpGo.1624892058242.35573
NC_015773	Koludarov_et_al_2021	mRNA	2633242	2634035	.	-	.	Name=LOC100649345 mRNA;ID=EWKMg4ru1zPvdBw+uzMEhS+PpGo.1624892058242.35574
NC_015773	Koludarov_et_al_2021	mRNA	2435132	2439333	.	-	.	Name=LOC100649345 mRNA;ID=EWKMg4ru1zPvdBw+uzMEhS+PpGo.1624892058242.35574
NC_015773	Koludarov_et_al_2021	mRNA	2431169	2431294	.	-	.	Name=LOC100649345 mRNA;ID=EWKMg4ru1zPvdBw+uzMEhS+PpGo.1624892058242.35574
NC_015773	Koludarov_et_al_2021	mRNA	2430512	2430622	.	-	.	Name=LOC100649345 mRNA;ID=EWKMg4ru1zPvdBw+uzMEhS+PpGo.1624892058242.35574
NC_015773	Koludarov_et_al_2021	mRNA	2429362	2429548	.	-	.	Name=LOC100649345 mRNA;ID=EWKMg4ru1zPvdBw+uzMEhS+PpGo.1624892058242.35574
NC_015773	Koludarov_et_al_2021	mRNA	2423768	2423949	.	-	.	Name=LOC100649345 mRNA;ID=EWKMg4ru1zPvdBw+uzMEhS+PpGo.1624892058242.35574
NC_015773	Koludarov_et_al_2021	mRNA	2417487	2417727	.	-	.	Name=LOC100649345 mRNA;ID=EWKMg4ru1zPvdBw+uzMEhS+PpGo.1624892058242.35574
NC_015773	Koludarov_et_al_2021	mRNA	2414593	2416715	.	-	.	Name=LOC100649345 mRNA;ID=EWKMg4ru1zPvdBw+uzMEhS+PpGo.1624892058242.35574
NC_015773	Koludarov_et_al_2021	mRNA	1086278	1086481	.	-	.	Name=LOC100643982 mRNA;ID=EWKMg4ru1zPvdBw+uzMEhS+PpGo.1624892058244.35575
NC_015773	Koludarov_et_al_2021	mRNA	1083766	1083939	.	-	.	Name=LOC100643982 mRNA;ID=EWKMg4ru1zPvdBw+uzMEhS+PpGo.1624892058244.35575
NC_015773	Koludarov_et_al_2021	mRNA	1013985	1014020	.	-	.	Name=LOC100643982 mRNA;ID=EWKMg4ru1zPvdBw+uzMEhS+PpGo.1624892058244.35575
NC_015773	Koludarov_et_al_2021	mRNA	988322	988357	.	-	.	Name=LOC100643982 mRNA;ID=EWKMg4ru1zPvdBw+uzMEhS+PpGo.1624892058244.35575
NC_015773	Koludarov_et_al_2021	mRNA	964241	964516	.	-	.	Name=LOC100643982 mRNA;ID=EWKMg4ru1zPvdBw+uzMEhS+PpGo.1624892058244.35575
NC_015773	Koludarov_et_al_2021	mRNA	961943	962155	.	-	.	Name=LOC100643982 mRNA;ID=EWKMg4ru1zPvdBw+uzMEhS+PpGo.1624892058244.35575
NC_015773	Koludarov_et_al_2021	mRNA	958616	958778	.	-	.	Name=LOC100643982 mRNA;ID=EWKMg4ru1zPvdBw+uzMEhS+PpGo.1624892058244.35575
NC_015773	Koludarov_et_al_2021	mRNA	956609	956744	.	-	.	Name=LOC100643982 mRNA;ID=EWKMg4ru1zPvdBw+uzMEhS+PpGo.1624892058244.35575
NC_015773	Koludarov_et_al_2021	mRNA	877814	878027	.	-	.	Name=LOC100643982 mRNA;ID=EWKMg4ru1zPvdBw+uzMEhS+PpGo.1624892058244.35575
NC_015773	Koludarov_et_al_2021	mRNA	877449	877606	.	-	.	Name=LOC100643982 mRNA;ID=EWKMg4ru1zPvdBw+uzMEhS+PpGo.1624892058244.35575
NC_015773	Koludarov_et_al_2021	mRNA	876775	877024	.	-	.	Name=LOC100643982 mRNA;ID=EWKMg4ru1zPvdBw+uzMEhS+PpGo.1624892058244.35575
NC_015773	Koludarov_et_al_2021	mRNA	876459	876561	.	-	.	Name=LOC100643982 mRNA;ID=EWKMg4ru1zPvdBw+uzMEhS+PpGo.1624892058244.35575
NC_015773	Koludarov_et_al_2021	mRNA	875723	875761	.	-	.	Name=LOC100643982 mRNA;ID=EWKMg4ru1zPvdBw+uzMEhS+PpGo.1624892058244.35575
NC_015773	Koludarov_et_al_2021	mRNA	874576	874617	.	-	.	Name=LOC100643982 mRNA;ID=EWKMg4ru1zPvdBw+uzMEhS+PpGo.1624892058244.35575
NC_015773	Koludarov_et_al_2021	mRNA	873380	873478	.	-	.	Name=LOC100643982 mRNA;ID=EWKMg4ru1zPvdBw+uzMEhS+PpGo.1624892058244.35575
NC_015773	Koludarov_et_al_2021	mRNA	872146	872295	.	-	.	Name=LOC100643982 mRNA;ID=EWKMg4ru1zPvdBw+uzMEhS+PpGo.1624892058244.35575
NC_015773	Koludarov_et_al_2021	mRNA	871465	871637	.	-	.	Name=LOC100643982 mRNA;ID=EWKMg4ru1zPvdBw+uzMEhS+PpGo.1624892058244.35575
NC_015773	Koludarov_et_al_2021	mRNA	871252	871361	.	-	.	Name=LOC100643982 mRNA;ID=EWKMg4ru1zPvdBw+uzMEhS+PpGo.1624892058244.35575
NC_015773	Koludarov_et_al_2021	mRNA	871092	871183	.	-	.	Name=LOC100643982 mRNA;ID=EWKMg4ru1zPvdBw+uzMEhS+PpGo.1624892058244.35575
NC_015773	Koludarov_et_al_2021	mRNA	867419	870938	.	-	.	Name=LOC100643982 mRNA;ID=EWKMg4ru1zPvdBw+uzMEhS+PpGo.1624892058244.35575
NC_015773	Koludarov_et_al_2021	mRNA	1063047	1063468	.	-	.	Name=LOC100643982 mRNA;ID=EWKMg4ru1zPvdBw+uzMEhS+PpGo.1624892058244.35576
NC_015773	Koludarov_et_al_2021	mRNA	1013985	1014020	.	-	.	Name=LOC100643982 mRNA;ID=EWKMg4ru1zPvdBw+uzMEhS+PpGo.1624892058244.35576
NC_015773	Koludarov_et_al_2021	mRNA	988322	988357	.	-	.	Name=LOC100643982 mRNA;ID=EWKMg4ru1zPvdBw+uzMEhS+PpGo.1624892058244.35576
NC_015773	Koludarov_et_al_2021	mRNA	964241	964516	.	-	.	Name=LOC100643982 mRNA;ID=EWKMg4ru1zPvdBw+uzMEhS+PpGo.1624892058244.35576
NC_015773	Koludarov_et_al_2021	mRNA	961943	962155	.	-	.	Name=LOC100643982 mRNA;ID=EWKMg4ru1zPvdBw+uzMEhS+PpGo.1624892058244.35576
NC_015773	Koludarov_et_al_2021	mRNA	958616	958778	.	-	.	Name=LOC100643982 mRNA;ID=EWKMg4ru1zPvdBw+uzMEhS+PpGo.1624892058244.35576
NC_015773	Koludarov_et_al_2021	mRNA	956609	956744	.	-	.	Name=LOC100643982 mRNA;ID=EWKMg4ru1zPvdBw+uzMEhS+PpGo.1624892058244.35576
NC_015773	Koludarov_et_al_2021	mRNA	877814	878027	.	-	.	Name=LOC100643982 mRNA;ID=EWKMg4ru1zPvdBw+uzMEhS+PpGo.1624892058244.35576
NC_015773	Koludarov_et_al_2021	mRNA	877449	877606	.	-	.	Name=LOC100643982 mRNA;ID=EWKMg4ru1zPvdBw+uzMEhS+PpGo.1624892058244.35576
NC_015773	Koludarov_et_al_2021	mRNA	876775	877024	.	-	.	Name=LOC100643982 mRNA;ID=EWKMg4ru1zPvdBw+uzMEhS+PpGo.1624892058244.35576
NC_015773	Koludarov_et_al_2021	mRNA	876459	876561	.	-	.	Name=LOC100643982 mRNA;ID=EWKMg4ru1zPvdBw+uzMEhS+PpGo.1624892058244.35576
NC_015773	Koludarov_et_al_2021	mRNA	875723	875761	.	-	.	Name=LOC100643982 mRNA;ID=EWKMg4ru1zPvdBw+uzMEhS+PpGo.1624892058244.35576
NC_015773	Koludarov_et_al_2021	mRNA	874576	874617	.	-	.	Name=LOC100643982 mRNA;ID=EWKMg4ru1zPvdBw+uzMEhS+PpGo.1624892058244.35576
NC_015773	Koludarov_et_al_2021	mRNA	873380	873478	.	-	.	Name=LOC100643982 mRNA;ID=EWKMg4ru1zPvdBw+uzMEhS+PpGo.1624892058244.35576
NC_015773	Koludarov_et_al_2021	mRNA	872146	872295	.	-	.	Name=LOC100643982 mRNA;ID=EWKMg4ru1zPvdBw+uzMEhS+PpGo.1624892058244.35576
NC_015773	Koludarov_et_al_2021	mRNA	871465	871637	.	-	.	Name=LOC100643982 mRNA;ID=EWKMg4ru1zPvdBw+uzMEhS+PpGo.1624892058244.35576
NC_015773	Koludarov_et_al_2021	mRNA	871252	871361	.	-	.	Name=LOC100643982 mRNA;ID=EWKMg4ru1zPvdBw+uzMEhS+PpGo.1624892058244.35576
NC_015773	Koludarov_et_al_2021	mRNA	871092	871183	.	-	.	Name=LOC100643982 mRNA;ID=EWKMg4ru1zPvdBw+uzMEhS+PpGo.1624892058244.35576
NC_015773	Koludarov_et_al_2021	mRNA	867419	870938	.	-	.	Name=LOC100643982 mRNA;ID=EWKMg4ru1zPvdBw+uzMEhS+PpGo.1624892058244.35576
NC_015773	Koludarov_et_al_2021	mRNA	1047831	1048062	.	-	.	Name=LOC100643982 mRNA;ID=EWKMg4ru1zPvdBw+uzMEhS+PpGo.1624892058245.35577
NC_015773	Koludarov_et_al_2021	mRNA	1013985	1014020	.	-	.	Name=LOC100643982 mRNA;ID=EWKMg4ru1zPvdBw+uzMEhS+PpGo.1624892058245.35577
NC_015773	Koludarov_et_al_2021	mRNA	988322	988357	.	-	.	Name=LOC100643982 mRNA;ID=EWKMg4ru1zPvdBw+uzMEhS+PpGo.1624892058245.35577
NC_015773	Koludarov_et_al_2021	mRNA	964241	964516	.	-	.	Name=LOC100643982 mRNA;ID=EWKMg4ru1zPvdBw+uzMEhS+PpGo.1624892058245.35577
NC_015773	Koludarov_et_al_2021	mRNA	961943	962155	.	-	.	Name=LOC100643982 mRNA;ID=EWKMg4ru1zPvdBw+uzMEhS+PpGo.1624892058245.35577
NC_015773	Koludarov_et_al_2021	mRNA	958616	958778	.	-	.	Name=LOC100643982 mRNA;ID=EWKMg4ru1zPvdBw+uzMEhS+PpGo.1624892058245.35577
NC_015773	Koludarov_et_al_2021	mRNA	956609	956744	.	-	.	Name=LOC100643982 mRNA;ID=EWKMg4ru1zPvdBw+uzMEhS+PpGo.1624892058245.35577
NC_015773	Koludarov_et_al_2021	mRNA	877814	878027	.	-	.	Name=LOC100643982 mRNA;ID=EWKMg4ru1zPvdBw+uzMEhS+PpGo.1624892058245.35577
NC_015773	Koludarov_et_al_2021	mRNA	877449	877606	.	-	.	Name=LOC100643982 mRNA;ID=EWKMg4ru1zPvdBw+uzMEhS+PpGo.1624892058245.35577
NC_015773	Koludarov_et_al_2021	mRNA	876775	877024	.	-	.	Name=LOC100643982 mRNA;ID=EWKMg4ru1zPvdBw+uzMEhS+PpGo.1624892058245.35577
NC_015773	Koludarov_et_al_2021	mRNA	876459	876561	.	-	.	Name=LOC100643982 mRNA;ID=EWKMg4ru1zPvdBw+uzMEhS+PpGo.1624892058245.35577
NC_015773	Koludarov_et_al_2021	mRNA	875723	875761	.	-	.	Name=LOC100643982 mRNA;ID=EWKMg4ru1zPvdBw+uzMEhS+PpGo.1624892058245.35577
NC_015773	Koludarov_et_al_2021	mRNA	874576	874617	.	-	.	Name=LOC100643982 mRNA;ID=EWKMg4ru1zPvdBw+uzMEhS+PpGo.1624892058245.35577
NC_015773	Koludarov_et_al_2021	mRNA	873380	873478	.	-	.	Name=LOC100643982 mRNA;ID=EWKMg4ru1zPvdBw+uzMEhS+PpGo.1624892058245.35577
NC_015773	Koludarov_et_al_2021	mRNA	872146	872295	.	-	.	Name=LOC100643982 mRNA;ID=EWKMg4ru1zPvdBw+uzMEhS+PpGo.1624892058245.35577
NC_015773	Koludarov_et_al_2021	mRNA	871465	871637	.	-	.	Name=LOC100643982 mRNA;ID=EWKMg4ru1zPvdBw+uzMEhS+PpGo.1624892058245.35577
NC_015773	Koludarov_et_al_2021	mRNA	871252	871361	.	-	.	Name=LOC100643982 mRNA;ID=EWKMg4ru1zPvdBw+uzMEhS+PpGo.1624892058245.35577
NC_015773	Koludarov_et_al_2021	mRNA	871092	871183	.	-	.	Name=LOC100643982 mRNA;ID=EWKMg4ru1zPvdBw+uzMEhS+PpGo.1624892058245.35577
NC_015773	Koludarov_et_al_2021	mRNA	867419	870938	.	-	.	Name=LOC100643982 mRNA;ID=EWKMg4ru1zPvdBw+uzMEhS+PpGo.1624892058245.35577
NC_015773	Koludarov_et_al_2021	mRNA	1711220	1712010	.	+	.	Name=LOC100644690 mRNA;ID=EWKMg4ru1zPvdBw+uzMEhS+PpGo.1624892058245.35578
NC_015773	Koludarov_et_al_2021	mRNA	1794815	1795091	.	+	.	Name=LOC100644690 mRNA;ID=EWKMg4ru1zPvdBw+uzMEhS+PpGo.1624892058245.35578
NC_015773	Koludarov_et_al_2021	mRNA	1837312	1837461	.	+	.	Name=LOC100644690 mRNA;ID=EWKMg4ru1zPvdBw+uzMEhS+PpGo.1624892058245.35578
NC_015773	Koludarov_et_al_2021	mRNA	1869078	1869272	.	+	.	Name=LOC100644690 mRNA;ID=EWKMg4ru1zPvdBw+uzMEhS+PpGo.1624892058245.35578
NC_015773	Koludarov_et_al_2021	mRNA	1877291	1877377	.	+	.	Name=LOC100644690 mRNA;ID=EWKMg4ru1zPvdBw+uzMEhS+PpGo.1624892058245.35578
NC_015773	Koludarov_et_al_2021	mRNA	1878567	1878749	.	+	.	Name=LOC100644690 mRNA;ID=EWKMg4ru1zPvdBw+uzMEhS+PpGo.1624892058245.35578
NC_015773	Koludarov_et_al_2021	mRNA	1879743	1880195	.	+	.	Name=LOC100644690 mRNA;ID=EWKMg4ru1zPvdBw+uzMEhS+PpGo.1624892058245.35578
NC_015773	Koludarov_et_al_2021	mRNA	1880428	1880621	.	+	.	Name=LOC100644690 mRNA;ID=EWKMg4ru1zPvdBw+uzMEhS+PpGo.1624892058245.35578
NC_015773	Koludarov_et_al_2021	mRNA	1881710	1887116	.	+	.	Name=LOC100644690 mRNA;ID=EWKMg4ru1zPvdBw+uzMEhS+PpGo.1624892058245.35578
NC_015773	Koludarov_et_al_2021	mRNA	3737316	3738244	.	-	.	Name=LOC100650779 mRNA;ID=EWKMg4ru1zPvdBw+uzMEhS+PpGo.1624892058245.35579
NC_015773	Koludarov_et_al_2021	mRNA	3646918	3647455	.	-	.	Name=LOC100650779 mRNA;ID=EWKMg4ru1zPvdBw+uzMEhS+PpGo.1624892058245.35579
NC_015773	Koludarov_et_al_2021	mRNA	3638731	3638939	.	-	.	Name=LOC100650779 mRNA;ID=EWKMg4ru1zPvdBw+uzMEhS+PpGo.1624892058245.35579
NC_015773	Koludarov_et_al_2021	mRNA	3568222	3568365	.	-	.	Name=LOC100650779 mRNA;ID=EWKMg4ru1zPvdBw+uzMEhS+PpGo.1624892058245.35579
NC_015773	Koludarov_et_al_2021	mRNA	3566467	3566626	.	-	.	Name=LOC100650779 mRNA;ID=EWKMg4ru1zPvdBw+uzMEhS+PpGo.1624892058245.35579
NC_015773	Koludarov_et_al_2021	mRNA	3737316	3738244	.	-	.	Name=LOC100650779 mRNA;ID=EWKMg4ru1zPvdBw+uzMEhS+PpGo.1624892058245.35580
NC_015773	Koludarov_et_al_2021	mRNA	3695185	3695315	.	-	.	Name=LOC100650779 mRNA;ID=EWKMg4ru1zPvdBw+uzMEhS+PpGo.1624892058245.35580
NC_015773	Koludarov_et_al_2021	mRNA	3646918	3647455	.	-	.	Name=LOC100650779 mRNA;ID=EWKMg4ru1zPvdBw+uzMEhS+PpGo.1624892058245.35580
NC_015773	Koludarov_et_al_2021	mRNA	3638731	3638939	.	-	.	Name=LOC100650779 mRNA;ID=EWKMg4ru1zPvdBw+uzMEhS+PpGo.1624892058245.35580
NC_015773	Koludarov_et_al_2021	mRNA	3568222	3568365	.	-	.	Name=LOC100650779 mRNA;ID=EWKMg4ru1zPvdBw+uzMEhS+PpGo.1624892058245.35580
NC_015773	Koludarov_et_al_2021	mRNA	3566467	3566626	.	-	.	Name=LOC100650779 mRNA;ID=EWKMg4ru1zPvdBw+uzMEhS+PpGo.1624892058245.35580
NC_015773	Koludarov_et_al_2021	mRNA	11797448	11800818	.	-	.	Name=LOC100646960 mRNA;ID=EWKMg4ru1zPvdBw+uzMEhS+PpGo.1624892058245.35581
NC_015773	Koludarov_et_al_2021	mRNA	11702445	11702548	.	-	.	Name=LOC100646960 mRNA;ID=EWKMg4ru1zPvdBw+uzMEhS+PpGo.1624892058245.35581
NC_015773	Koludarov_et_al_2021	mRNA	11656768	11657497	.	-	.	Name=LOC100646960 mRNA;ID=EWKMg4ru1zPvdBw+uzMEhS+PpGo.1624892058245.35581
NC_015773	Koludarov_et_al_2021	mRNA	11648637	11656683	.	-	.	Name=LOC100646960 mRNA;ID=EWKMg4ru1zPvdBw+uzMEhS+PpGo.1624892058245.35581
NC_015773	Koludarov_et_al_2021	mRNA	11797448	11800818	.	-	.	Name=LOC100646960 mRNA;ID=EWKMg4ru1zPvdBw+uzMEhS+PpGo.1624892058245.35582
NC_015773	Koludarov_et_al_2021	mRNA	11702445	11702548	.	-	.	Name=LOC100646960 mRNA;ID=EWKMg4ru1zPvdBw+uzMEhS+PpGo.1624892058245.35582
NC_015773	Koludarov_et_al_2021	mRNA	11656768	11657497	.	-	.	Name=LOC100646960 mRNA;ID=EWKMg4ru1zPvdBw+uzMEhS+PpGo.1624892058245.35582
NC_015773	Koludarov_et_al_2021	mRNA	11648637	11656696	.	-	.	Name=LOC100646960 mRNA;ID=EWKMg4ru1zPvdBw+uzMEhS+PpGo.1624892058245.35582
NC_015773	Koludarov_et_al_2021	mRNA	11797448	11800818	.	-	.	Name=LOC100646960 mRNA;ID=EWKMg4ru1zPvdBw+uzMEhS+PpGo.1624892058245.35583
NC_015773	Koludarov_et_al_2021	mRNA	11702445	11702548	.	-	.	Name=LOC100646960 mRNA;ID=EWKMg4ru1zPvdBw+uzMEhS+PpGo.1624892058245.35583
NC_015773	Koludarov_et_al_2021	mRNA	11648637	11657497	.	-	.	Name=LOC100646960 mRNA;ID=EWKMg4ru1zPvdBw+uzMEhS+PpGo.1624892058245.35583
NC_015773	Koludarov_et_al_2021	mRNA	9693622	9694512	.	-	.	Name=LOC100643623 mRNA;ID=EWKMg4ru1zPvdBw+uzMEhS+PpGo.1624892058245.35584
NC_015773	Koludarov_et_al_2021	mRNA	9662010	9662042	.	-	.	Name=LOC100643623 mRNA;ID=EWKMg4ru1zPvdBw+uzMEhS+PpGo.1624892058245.35584
NC_015773	Koludarov_et_al_2021	mRNA	9650397	9650444	.	-	.	Name=LOC100643623 mRNA;ID=EWKMg4ru1zPvdBw+uzMEhS+PpGo.1624892058245.35584
NC_015773	Koludarov_et_al_2021	mRNA	9640503	9640532	.	-	.	Name=LOC100643623 mRNA;ID=EWKMg4ru1zPvdBw+uzMEhS+PpGo.1624892058245.35584
NC_015773	Koludarov_et_al_2021	mRNA	9567420	9567658	.	-	.	Name=LOC100643623 mRNA;ID=EWKMg4ru1zPvdBw+uzMEhS+PpGo.1624892058245.35584
NC_015773	Koludarov_et_al_2021	mRNA	9562152	9562228	.	-	.	Name=LOC100643623 mRNA;ID=EWKMg4ru1zPvdBw+uzMEhS+PpGo.1624892058245.35584
NC_015773	Koludarov_et_al_2021	mRNA	9561395	9561484	.	-	.	Name=LOC100643623 mRNA;ID=EWKMg4ru1zPvdBw+uzMEhS+PpGo.1624892058245.35584
NC_015773	Koludarov_et_al_2021	mRNA	9558714	9558903	.	-	.	Name=LOC100643623 mRNA;ID=EWKMg4ru1zPvdBw+uzMEhS+PpGo.1624892058245.35584
NC_015773	Koludarov_et_al_2021	mRNA	9558118	9558239	.	-	.	Name=LOC100643623 mRNA;ID=EWKMg4ru1zPvdBw+uzMEhS+PpGo.1624892058245.35584
NC_015773	Koludarov_et_al_2021	mRNA	9557616	9557809	.	-	.	Name=LOC100643623 mRNA;ID=EWKMg4ru1zPvdBw+uzMEhS+PpGo.1624892058245.35584
NC_015773	Koludarov_et_al_2021	mRNA	9557314	9557420	.	-	.	Name=LOC100643623 mRNA;ID=EWKMg4ru1zPvdBw+uzMEhS+PpGo.1624892058245.35584
NC_015773	Koludarov_et_al_2021	mRNA	9557008	9557155	.	-	.	Name=LOC100643623 mRNA;ID=EWKMg4ru1zPvdBw+uzMEhS+PpGo.1624892058245.35584
NC_015773	Koludarov_et_al_2021	mRNA	9556800	9556924	.	-	.	Name=LOC100643623 mRNA;ID=EWKMg4ru1zPvdBw+uzMEhS+PpGo.1624892058245.35584
NC_015773	Koludarov_et_al_2021	mRNA	9553846	9556658	.	-	.	Name=LOC100643623 mRNA;ID=EWKMg4ru1zPvdBw+uzMEhS+PpGo.1624892058245.35584
NC_015773	Koludarov_et_al_2021	mRNA	9693622	9694511	.	-	.	Name=LOC100643623 mRNA;ID=EWKMg4ru1zPvdBw+uzMEhS+PpGo.1624892058245.35585
NC_015773	Koludarov_et_al_2021	mRNA	9662010	9662042	.	-	.	Name=LOC100643623 mRNA;ID=EWKMg4ru1zPvdBw+uzMEhS+PpGo.1624892058245.35585
NC_015773	Koludarov_et_al_2021	mRNA	9567420	9567658	.	-	.	Name=LOC100643623 mRNA;ID=EWKMg4ru1zPvdBw+uzMEhS+PpGo.1624892058245.35585
NC_015773	Koludarov_et_al_2021	mRNA	9562152	9562228	.	-	.	Name=LOC100643623 mRNA;ID=EWKMg4ru1zPvdBw+uzMEhS+PpGo.1624892058245.35585
NC_015773	Koludarov_et_al_2021	mRNA	9561395	9561484	.	-	.	Name=LOC100643623 mRNA;ID=EWKMg4ru1zPvdBw+uzMEhS+PpGo.1624892058245.35585
NC_015773	Koludarov_et_al_2021	mRNA	9558714	9558903	.	-	.	Name=LOC100643623 mRNA;ID=EWKMg4ru1zPvdBw+uzMEhS+PpGo.1624892058245.35585
NC_015773	Koludarov_et_al_2021	mRNA	9558118	9558239	.	-	.	Name=LOC100643623 mRNA;ID=EWKMg4ru1zPvdBw+uzMEhS+PpGo.1624892058245.35585
NC_015773	Koludarov_et_al_2021	mRNA	9557616	9557809	.	-	.	Name=LOC100643623 mRNA;ID=EWKMg4ru1zPvdBw+uzMEhS+PpGo.1624892058245.35585
NC_015773	Koludarov_et_al_2021	mRNA	9557314	9557420	.	-	.	Name=LOC100643623 mRNA;ID=EWKMg4ru1zPvdBw+uzMEhS+PpGo.1624892058245.35585
NC_015773	Koludarov_et_al_2021	mRNA	9557008	9557155	.	-	.	Name=LOC100643623 mRNA;ID=EWKMg4ru1zPvdBw+uzMEhS+PpGo.1624892058245.35585
NC_015773	Koludarov_et_al_2021	mRNA	9556800	9556924	.	-	.	Name=LOC100643623 mRNA;ID=EWKMg4ru1zPvdBw+uzMEhS+PpGo.1624892058245.35585
NC_015773	Koludarov_et_al_2021	mRNA	9553846	9556658	.	-	.	Name=LOC100643623 mRNA;ID=EWKMg4ru1zPvdBw+uzMEhS+PpGo.1624892058245.35585
NC_015773	Koludarov_et_al_2021	mRNA	9693622	9694511	.	-	.	Name=LOC100643623 mRNA;ID=EWKMg4ru1zPvdBw+uzMEhS+PpGo.1624892058245.35586
NC_015773	Koludarov_et_al_2021	mRNA	9662010	9662042	.	-	.	Name=LOC100643623 mRNA;ID=EWKMg4ru1zPvdBw+uzMEhS+PpGo.1624892058245.35586
NC_015773	Koludarov_et_al_2021	mRNA	9640503	9640532	.	-	.	Name=LOC100643623 mRNA;ID=EWKMg4ru1zPvdBw+uzMEhS+PpGo.1624892058245.35586
NC_015773	Koludarov_et_al_2021	mRNA	9567420	9567658	.	-	.	Name=LOC100643623 mRNA;ID=EWKMg4ru1zPvdBw+uzMEhS+PpGo.1624892058245.35586
NC_015773	Koludarov_et_al_2021	mRNA	9562152	9562228	.	-	.	Name=LOC100643623 mRNA;ID=EWKMg4ru1zPvdBw+uzMEhS+PpGo.1624892058245.35586
NC_015773	Koludarov_et_al_2021	mRNA	9561395	9561484	.	-	.	Name=LOC100643623 mRNA;ID=EWKMg4ru1zPvdBw+uzMEhS+PpGo.1624892058245.35586
NC_015773	Koludarov_et_al_2021	mRNA	9558714	9558903	.	-	.	Name=LOC100643623 mRNA;ID=EWKMg4ru1zPvdBw+uzMEhS+PpGo.1624892058245.35586
NC_015773	Koludarov_et_al_2021	mRNA	9558118	9558239	.	-	.	Name=LOC100643623 mRNA;ID=EWKMg4ru1zPvdBw+uzMEhS+PpGo.1624892058245.35586
NC_015773	Koludarov_et_al_2021	mRNA	9557616	9557809	.	-	.	Name=LOC100643623 mRNA;ID=EWKMg4ru1zPvdBw+uzMEhS+PpGo.1624892058245.35586
NC_015773	Koludarov_et_al_2021	mRNA	9557314	9557420	.	-	.	Name=LOC100643623 mRNA;ID=EWKMg4ru1zPvdBw+uzMEhS+PpGo.1624892058245.35586
NC_015773	Koludarov_et_al_2021	mRNA	9557008	9557155	.	-	.	Name=LOC100643623 mRNA;ID=EWKMg4ru1zPvdBw+uzMEhS+PpGo.1624892058245.35586
NC_015773	Koludarov_et_al_2021	mRNA	9556800	9556924	.	-	.	Name=LOC100643623 mRNA;ID=EWKMg4ru1zPvdBw+uzMEhS+PpGo.1624892058245.35586
NC_015773	Koludarov_et_al_2021	mRNA	9553846	9556658	.	-	.	Name=LOC100643623 mRNA;ID=EWKMg4ru1zPvdBw+uzMEhS+PpGo.1624892058245.35586
NC_015773	Koludarov_et_al_2021	mRNA	9693622	9694511	.	-	.	Name=LOC100643623 mRNA;ID=EWKMg4ru1zPvdBw+uzMEhS+PpGo.1624892058245.35587
NC_015773	Koludarov_et_al_2021	mRNA	9662010	9662042	.	-	.	Name=LOC100643623 mRNA;ID=EWKMg4ru1zPvdBw+uzMEhS+PpGo.1624892058245.35587
NC_015773	Koludarov_et_al_2021	mRNA	9650397	9650444	.	-	.	Name=LOC100643623 mRNA;ID=EWKMg4ru1zPvdBw+uzMEhS+PpGo.1624892058245.35587
NC_015773	Koludarov_et_al_2021	mRNA	9567420	9567658	.	-	.	Name=LOC100643623 mRNA;ID=EWKMg4ru1zPvdBw+uzMEhS+PpGo.1624892058245.35587
NC_015773	Koludarov_et_al_2021	mRNA	9562152	9562228	.	-	.	Name=LOC100643623 mRNA;ID=EWKMg4ru1zPvdBw+uzMEhS+PpGo.1624892058245.35587
NC_015773	Koludarov_et_al_2021	mRNA	9561395	9561484	.	-	.	Name=LOC100643623 mRNA;ID=EWKMg4ru1zPvdBw+uzMEhS+PpGo.1624892058245.35587
NC_015773	Koludarov_et_al_2021	mRNA	9558714	9558903	.	-	.	Name=LOC100643623 mRNA;ID=EWKMg4ru1zPvdBw+uzMEhS+PpGo.1624892058245.35587
NC_015773	Koludarov_et_al_2021	mRNA	9558118	9558239	.	-	.	Name=LOC100643623 mRNA;ID=EWKMg4ru1zPvdBw+uzMEhS+PpGo.1624892058245.35587
NC_015773	Koludarov_et_al_2021	mRNA	9557616	9557809	.	-	.	Name=LOC100643623 mRNA;ID=EWKMg4ru1zPvdBw+uzMEhS+PpGo.1624892058245.35587
NC_015773	Koludarov_et_al_2021	mRNA	9557314	9557420	.	-	.	Name=LOC100643623 mRNA;ID=EWKMg4ru1zPvdBw+uzMEhS+PpGo.1624892058245.35587
NC_015773	Koludarov_et_al_2021	mRNA	9557008	9557155	.	-	.	Name=LOC100643623 mRNA;ID=EWKMg4ru1zPvdBw+uzMEhS+PpGo.1624892058245.35587
NC_015773	Koludarov_et_al_2021	mRNA	9556800	9556924	.	-	.	Name=LOC100643623 mRNA;ID=EWKMg4ru1zPvdBw+uzMEhS+PpGo.1624892058245.35587
NC_015773	Koludarov_et_al_2021	mRNA	9553846	9556658	.	-	.	Name=LOC100643623 mRNA;ID=EWKMg4ru1zPvdBw+uzMEhS+PpGo.1624892058245.35587
NC_015773	Koludarov_et_al_2021	mRNA	10422430	10422648	.	-	.	Name=LOC100648878 mRNA;ID=EWKMg4ru1zPvdBw+uzMEhS+PpGo.1624892058245.35588
NC_015773	Koludarov_et_al_2021	mRNA	10421367	10421461	.	-	.	Name=LOC100648878 mRNA;ID=EWKMg4ru1zPvdBw+uzMEhS+PpGo.1624892058245.35588
NC_015773	Koludarov_et_al_2021	mRNA	10382323	10382576	.	-	.	Name=LOC100648878 mRNA;ID=EWKMg4ru1zPvdBw+uzMEhS+PpGo.1624892058245.35588
NC_015773	Koludarov_et_al_2021	mRNA	10326042	10326284	.	-	.	Name=LOC100648878 mRNA;ID=EWKMg4ru1zPvdBw+uzMEhS+PpGo.1624892058245.35588
NC_015773	Koludarov_et_al_2021	mRNA	10325550	10325780	.	-	.	Name=LOC100648878 mRNA;ID=EWKMg4ru1zPvdBw+uzMEhS+PpGo.1624892058245.35588
NC_015773	Koludarov_et_al_2021	mRNA	10305112	10305236	.	-	.	Name=LOC100648878 mRNA;ID=EWKMg4ru1zPvdBw+uzMEhS+PpGo.1624892058245.35588
NC_015773	Koludarov_et_al_2021	mRNA	10303803	10304010	.	-	.	Name=LOC100648878 mRNA;ID=EWKMg4ru1zPvdBw+uzMEhS+PpGo.1624892058245.35588
NC_015773	Koludarov_et_al_2021	mRNA	10301473	10301587	.	-	.	Name=LOC100648878 mRNA;ID=EWKMg4ru1zPvdBw+uzMEhS+PpGo.1624892058245.35588
NC_015773	Koludarov_et_al_2021	mRNA	10290209	10290446	.	-	.	Name=LOC100648878 mRNA;ID=EWKMg4ru1zPvdBw+uzMEhS+PpGo.1624892058245.35588
NC_015773	Koludarov_et_al_2021	mRNA	10289518	10289904	.	-	.	Name=LOC100648878 mRNA;ID=EWKMg4ru1zPvdBw+uzMEhS+PpGo.1624892058245.35588
NC_015773	Koludarov_et_al_2021	mRNA	10289034	10289285	.	-	.	Name=LOC100648878 mRNA;ID=EWKMg4ru1zPvdBw+uzMEhS+PpGo.1624892058245.35588
NC_015773	Koludarov_et_al_2021	mRNA	10282566	10287974	.	-	.	Name=LOC100648878 mRNA;ID=EWKMg4ru1zPvdBw+uzMEhS+PpGo.1624892058245.35588
NC_015773	Koludarov_et_al_2021	mRNA	10422430	10422648	.	-	.	Name=LOC100648878 mRNA;ID=EWKMg4ru1zPvdBw+uzMEhS+PpGo.1624892058245.35589
NC_015773	Koludarov_et_al_2021	mRNA	10421367	10421556	.	-	.	Name=LOC100648878 mRNA;ID=EWKMg4ru1zPvdBw+uzMEhS+PpGo.1624892058245.35589
NC_015773	Koludarov_et_al_2021	mRNA	10382323	10382576	.	-	.	Name=LOC100648878 mRNA;ID=EWKMg4ru1zPvdBw+uzMEhS+PpGo.1624892058245.35589
NC_015773	Koludarov_et_al_2021	mRNA	10326042	10326284	.	-	.	Name=LOC100648878 mRNA;ID=EWKMg4ru1zPvdBw+uzMEhS+PpGo.1624892058245.35589
NC_015773	Koludarov_et_al_2021	mRNA	10325550	10325780	.	-	.	Name=LOC100648878 mRNA;ID=EWKMg4ru1zPvdBw+uzMEhS+PpGo.1624892058245.35589
NC_015773	Koludarov_et_al_2021	mRNA	10305112	10305236	.	-	.	Name=LOC100648878 mRNA;ID=EWKMg4ru1zPvdBw+uzMEhS+PpGo.1624892058245.35589
NC_015773	Koludarov_et_al_2021	mRNA	10303803	10304010	.	-	.	Name=LOC100648878 mRNA;ID=EWKMg4ru1zPvdBw+uzMEhS+PpGo.1624892058245.35589
NC_015773	Koludarov_et_al_2021	mRNA	10301473	10301587	.	-	.	Name=LOC100648878 mRNA;ID=EWKMg4ru1zPvdBw+uzMEhS+PpGo.1624892058245.35589
NC_015773	Koludarov_et_al_2021	mRNA	10290209	10290446	.	-	.	Name=LOC100648878 mRNA;ID=EWKMg4ru1zPvdBw+uzMEhS+PpGo.1624892058245.35589
NC_015773	Koludarov_et_al_2021	mRNA	10289518	10289904	.	-	.	Name=LOC100648878 mRNA;ID=EWKMg4ru1zPvdBw+uzMEhS+PpGo.1624892058245.35589
NC_015773	Koludarov_et_al_2021	mRNA	10289034	10289285	.	-	.	Name=LOC100648878 mRNA;ID=EWKMg4ru1zPvdBw+uzMEhS+PpGo.1624892058245.35589
NC_015773	Koludarov_et_al_2021	mRNA	10282566	10287974	.	-	.	Name=LOC100648878 mRNA;ID=EWKMg4ru1zPvdBw+uzMEhS+PpGo.1624892058245.35589
NC_015773	Koludarov_et_al_2021	mRNA	10422421	10422648	.	-	.	Name=LOC100648878 mRNA;ID=EWKMg4ru1zPvdBw+uzMEhS+PpGo.1624892058245.35590
NC_015773	Koludarov_et_al_2021	mRNA	10421367	10421461	.	-	.	Name=LOC100648878 mRNA;ID=EWKMg4ru1zPvdBw+uzMEhS+PpGo.1624892058245.35590
NC_015773	Koludarov_et_al_2021	mRNA	10382323	10382576	.	-	.	Name=LOC100648878 mRNA;ID=EWKMg4ru1zPvdBw+uzMEhS+PpGo.1624892058245.35590
NC_015773	Koludarov_et_al_2021	mRNA	10326042	10326284	.	-	.	Name=LOC100648878 mRNA;ID=EWKMg4ru1zPvdBw+uzMEhS+PpGo.1624892058245.35590
NC_015773	Koludarov_et_al_2021	mRNA	10325550	10325780	.	-	.	Name=LOC100648878 mRNA;ID=EWKMg4ru1zPvdBw+uzMEhS+PpGo.1624892058245.35590
NC_015773	Koludarov_et_al_2021	mRNA	10305112	10305236	.	-	.	Name=LOC100648878 mRNA;ID=EWKMg4ru1zPvdBw+uzMEhS+PpGo.1624892058245.35590
NC_015773	Koludarov_et_al_2021	mRNA	10303803	10304010	.	-	.	Name=LOC100648878 mRNA;ID=EWKMg4ru1zPvdBw+uzMEhS+PpGo.1624892058245.35590
NC_015773	Koludarov_et_al_2021	mRNA	10301473	10301587	.	-	.	Name=LOC100648878 mRNA;ID=EWKMg4ru1zPvdBw+uzMEhS+PpGo.1624892058245.35590
NC_015773	Koludarov_et_al_2021	mRNA	10290209	10290446	.	-	.	Name=LOC100648878 mRNA;ID=EWKMg4ru1zPvdBw+uzMEhS+PpGo.1624892058245.35590
NC_015773	Koludarov_et_al_2021	mRNA	10289518	10289904	.	-	.	Name=LOC100648878 mRNA;ID=EWKMg4ru1zPvdBw+uzMEhS+PpGo.1624892058245.35590
NC_015773	Koludarov_et_al_2021	mRNA	10289034	10289285	.	-	.	Name=LOC100648878 mRNA;ID=EWKMg4ru1zPvdBw+uzMEhS+PpGo.1624892058245.35590
NC_015773	Koludarov_et_al_2021	mRNA	10282566	10287974	.	-	.	Name=LOC100648878 mRNA;ID=EWKMg4ru1zPvdBw+uzMEhS+PpGo.1624892058245.35590
NC_015773	Koludarov_et_al_2021	mRNA	4089975	4090080	.	+	.	Name=LOC100642293 mRNA;ID=EWKMg4ru1zPvdBw+uzMEhS+PpGo.1624892058245.35591
NC_015773	Koludarov_et_al_2021	mRNA	4105736	4108462	.	+	.	Name=LOC100642293 mRNA;ID=EWKMg4ru1zPvdBw+uzMEhS+PpGo.1624892058245.35591
NC_015773	Koludarov_et_al_2021	mRNA	4166494	4166568	.	+	.	Name=LOC100642293 mRNA;ID=EWKMg4ru1zPvdBw+uzMEhS+PpGo.1624892058245.35591
NC_015773	Koludarov_et_al_2021	mRNA	4199610	4199849	.	+	.	Name=LOC100642293 mRNA;ID=EWKMg4ru1zPvdBw+uzMEhS+PpGo.1624892058245.35591
NC_015773	Koludarov_et_al_2021	mRNA	4217156	4217393	.	+	.	Name=LOC100642293 mRNA;ID=EWKMg4ru1zPvdBw+uzMEhS+PpGo.1624892058245.35591
NC_015773	Koludarov_et_al_2021	mRNA	4218019	4218254	.	+	.	Name=LOC100642293 mRNA;ID=EWKMg4ru1zPvdBw+uzMEhS+PpGo.1624892058245.35591
NC_015773	Koludarov_et_al_2021	mRNA	4218729	4221471	.	+	.	Name=LOC100642293 mRNA;ID=EWKMg4ru1zPvdBw+uzMEhS+PpGo.1624892058245.35591
NC_015773	Koludarov_et_al_2021	mRNA	4221847	4222022	.	+	.	Name=LOC100642293 mRNA;ID=EWKMg4ru1zPvdBw+uzMEhS+PpGo.1624892058245.35591
NC_015773	Koludarov_et_al_2021	mRNA	4222392	4222745	.	+	.	Name=LOC100642293 mRNA;ID=EWKMg4ru1zPvdBw+uzMEhS+PpGo.1624892058245.35591
NC_015773	Koludarov_et_al_2021	mRNA	4223050	4223277	.	+	.	Name=LOC100642293 mRNA;ID=EWKMg4ru1zPvdBw+uzMEhS+PpGo.1624892058245.35591
NC_015773	Koludarov_et_al_2021	mRNA	4223380	4223534	.	+	.	Name=LOC100642293 mRNA;ID=EWKMg4ru1zPvdBw+uzMEhS+PpGo.1624892058245.35591
NC_015773	Koludarov_et_al_2021	mRNA	4223627	4227977	.	+	.	Name=LOC100642293 mRNA;ID=EWKMg4ru1zPvdBw+uzMEhS+PpGo.1624892058245.35591
NC_015773	Koludarov_et_al_2021	mRNA	4090021	4090080	.	+	.	Name=LOC100642293 mRNA;ID=EWKMg4ru1zPvdBw+uzMEhS+PpGo.1624892058245.35592
NC_015773	Koludarov_et_al_2021	mRNA	4090680	4091595	.	+	.	Name=LOC100642293 mRNA;ID=EWKMg4ru1zPvdBw+uzMEhS+PpGo.1624892058245.35592
NC_015773	Koludarov_et_al_2021	mRNA	4105736	4108462	.	+	.	Name=LOC100642293 mRNA;ID=EWKMg4ru1zPvdBw+uzMEhS+PpGo.1624892058245.35592
NC_015773	Koludarov_et_al_2021	mRNA	4166494	4166568	.	+	.	Name=LOC100642293 mRNA;ID=EWKMg4ru1zPvdBw+uzMEhS+PpGo.1624892058245.35592
NC_015773	Koludarov_et_al_2021	mRNA	4199610	4199849	.	+	.	Name=LOC100642293 mRNA;ID=EWKMg4ru1zPvdBw+uzMEhS+PpGo.1624892058245.35592
NC_015773	Koludarov_et_al_2021	mRNA	4217156	4217393	.	+	.	Name=LOC100642293 mRNA;ID=EWKMg4ru1zPvdBw+uzMEhS+PpGo.1624892058245.35592
NC_015773	Koludarov_et_al_2021	mRNA	4218019	4218254	.	+	.	Name=LOC100642293 mRNA;ID=EWKMg4ru1zPvdBw+uzMEhS+PpGo.1624892058245.35592
NC_015773	Koludarov_et_al_2021	mRNA	4218729	4221471	.	+	.	Name=LOC100642293 mRNA;ID=EWKMg4ru1zPvdBw+uzMEhS+PpGo.1624892058245.35592
NC_015773	Koludarov_et_al_2021	mRNA	4221847	4222022	.	+	.	Name=LOC100642293 mRNA;ID=EWKMg4ru1zPvdBw+uzMEhS+PpGo.1624892058245.35592
NC_015773	Koludarov_et_al_2021	mRNA	4222392	4222745	.	+	.	Name=LOC100642293 mRNA;ID=EWKMg4ru1zPvdBw+uzMEhS+PpGo.1624892058245.35592
NC_015773	Koludarov_et_al_2021	mRNA	4223050	4223277	.	+	.	Name=LOC100642293 mRNA;ID=EWKMg4ru1zPvdBw+uzMEhS+PpGo.1624892058245.35592
NC_015773	Koludarov_et_al_2021	mRNA	4223380	4223534	.	+	.	Name=LOC100642293 mRNA;ID=EWKMg4ru1zPvdBw+uzMEhS+PpGo.1624892058245.35592
NC_015773	Koludarov_et_al_2021	mRNA	4223627	4227977	.	+	.	Name=LOC100642293 mRNA;ID=EWKMg4ru1zPvdBw+uzMEhS+PpGo.1624892058245.35592
NC_015773	Koludarov_et_al_2021	mRNA	10422430	10422648	.	-	.	Name=LOC100648878 mRNA;ID=EWKMg4ru1zPvdBw+uzMEhS+PpGo.1624892058245.35593
NC_015773	Koludarov_et_al_2021	mRNA	10421367	10421461	.	-	.	Name=LOC100648878 mRNA;ID=EWKMg4ru1zPvdBw+uzMEhS+PpGo.1624892058245.35593
NC_015773	Koludarov_et_al_2021	mRNA	10382323	10382576	.	-	.	Name=LOC100648878 mRNA;ID=EWKMg4ru1zPvdBw+uzMEhS+PpGo.1624892058245.35593
NC_015773	Koludarov_et_al_2021	mRNA	10326042	10326284	.	-	.	Name=LOC100648878 mRNA;ID=EWKMg4ru1zPvdBw+uzMEhS+PpGo.1624892058245.35593
NC_015773	Koludarov_et_al_2021	mRNA	10325550	10325780	.	-	.	Name=LOC100648878 mRNA;ID=EWKMg4ru1zPvdBw+uzMEhS+PpGo.1624892058245.35593
NC_015773	Koludarov_et_al_2021	mRNA	10305112	10305236	.	-	.	Name=LOC100648878 mRNA;ID=EWKMg4ru1zPvdBw+uzMEhS+PpGo.1624892058245.35593
NC_015773	Koludarov_et_al_2021	mRNA	10303803	10304010	.	-	.	Name=LOC100648878 mRNA;ID=EWKMg4ru1zPvdBw+uzMEhS+PpGo.1624892058245.35593
NC_015773	Koludarov_et_al_2021	mRNA	10301473	10301587	.	-	.	Name=LOC100648878 mRNA;ID=EWKMg4ru1zPvdBw+uzMEhS+PpGo.1624892058245.35593
NC_015773	Koludarov_et_al_2021	mRNA	10290209	10290446	.	-	.	Name=LOC100648878 mRNA;ID=EWKMg4ru1zPvdBw+uzMEhS+PpGo.1624892058245.35593
NC_015773	Koludarov_et_al_2021	mRNA	10289518	10289904	.	-	.	Name=LOC100648878 mRNA;ID=EWKMg4ru1zPvdBw+uzMEhS+PpGo.1624892058245.35593
NC_015773	Koludarov_et_al_2021	mRNA	10289034	10289285	.	-	.	Name=LOC100648878 mRNA;ID=EWKMg4ru1zPvdBw+uzMEhS+PpGo.1624892058245.35593
NC_015773	Koludarov_et_al_2021	mRNA	10287240	10287974	.	-	.	Name=LOC100648878 mRNA;ID=EWKMg4ru1zPvdBw+uzMEhS+PpGo.1624892058245.35593
NC_015773	Koludarov_et_al_2021	mRNA	10286847	10287159	.	-	.	Name=LOC100648878 mRNA;ID=EWKMg4ru1zPvdBw+uzMEhS+PpGo.1624892058245.35593
NC_015773	Koludarov_et_al_2021	mRNA	4092188	4092372	.	+	.	Name=LOC100642293 mRNA;ID=EWKMg4ru1zPvdBw+uzMEhS+PpGo.1624892058245.35594
NC_015773	Koludarov_et_al_2021	mRNA	4105736	4108462	.	+	.	Name=LOC100642293 mRNA;ID=EWKMg4ru1zPvdBw+uzMEhS+PpGo.1624892058245.35594
NC_015773	Koludarov_et_al_2021	mRNA	4166494	4166568	.	+	.	Name=LOC100642293 mRNA;ID=EWKMg4ru1zPvdBw+uzMEhS+PpGo.1624892058245.35594
NC_015773	Koludarov_et_al_2021	mRNA	4199610	4199849	.	+	.	Name=LOC100642293 mRNA;ID=EWKMg4ru1zPvdBw+uzMEhS+PpGo.1624892058245.35594
NC_015773	Koludarov_et_al_2021	mRNA	4217156	4217393	.	+	.	Name=LOC100642293 mRNA;ID=EWKMg4ru1zPvdBw+uzMEhS+PpGo.1624892058245.35594
NC_015773	Koludarov_et_al_2021	mRNA	4218019	4218254	.	+	.	Name=LOC100642293 mRNA;ID=EWKMg4ru1zPvdBw+uzMEhS+PpGo.1624892058245.35594
NC_015773	Koludarov_et_al_2021	mRNA	4218729	4221471	.	+	.	Name=LOC100642293 mRNA;ID=EWKMg4ru1zPvdBw+uzMEhS+PpGo.1624892058245.35594
NC_015773	Koludarov_et_al_2021	mRNA	4221847	4222022	.	+	.	Name=LOC100642293 mRNA;ID=EWKMg4ru1zPvdBw+uzMEhS+PpGo.1624892058245.35594
NC_015773	Koludarov_et_al_2021	mRNA	4222392	4222745	.	+	.	Name=LOC100642293 mRNA;ID=EWKMg4ru1zPvdBw+uzMEhS+PpGo.1624892058245.35594
NC_015773	Koludarov_et_al_2021	mRNA	4223050	4223277	.	+	.	Name=LOC100642293 mRNA;ID=EWKMg4ru1zPvdBw+uzMEhS+PpGo.1624892058245.35594
NC_015773	Koludarov_et_al_2021	mRNA	4223380	4223534	.	+	.	Name=LOC100642293 mRNA;ID=EWKMg4ru1zPvdBw+uzMEhS+PpGo.1624892058245.35594
NC_015773	Koludarov_et_al_2021	mRNA	4223627	4227977	.	+	.	Name=LOC100642293 mRNA;ID=EWKMg4ru1zPvdBw+uzMEhS+PpGo.1624892058245.35594
NC_015773	Koludarov_et_al_2021	mRNA	4092392	4092991	.	+	.	Name=LOC100642293 mRNA;ID=EWKMg4ru1zPvdBw+uzMEhS+PpGo.1624892058246.35595
NC_015773	Koludarov_et_al_2021	mRNA	4105736	4108462	.	+	.	Name=LOC100642293 mRNA;ID=EWKMg4ru1zPvdBw+uzMEhS+PpGo.1624892058246.35595
NC_015773	Koludarov_et_al_2021	mRNA	4166494	4166568	.	+	.	Name=LOC100642293 mRNA;ID=EWKMg4ru1zPvdBw+uzMEhS+PpGo.1624892058246.35595
NC_015773	Koludarov_et_al_2021	mRNA	4199610	4199849	.	+	.	Name=LOC100642293 mRNA;ID=EWKMg4ru1zPvdBw+uzMEhS+PpGo.1624892058246.35595
NC_015773	Koludarov_et_al_2021	mRNA	4217156	4217393	.	+	.	Name=LOC100642293 mRNA;ID=EWKMg4ru1zPvdBw+uzMEhS+PpGo.1624892058246.35595
NC_015773	Koludarov_et_al_2021	mRNA	4218019	4218254	.	+	.	Name=LOC100642293 mRNA;ID=EWKMg4ru1zPvdBw+uzMEhS+PpGo.1624892058246.35595
NC_015773	Koludarov_et_al_2021	mRNA	4218729	4221471	.	+	.	Name=LOC100642293 mRNA;ID=EWKMg4ru1zPvdBw+uzMEhS+PpGo.1624892058246.35595
NC_015773	Koludarov_et_al_2021	mRNA	4221847	4222022	.	+	.	Name=LOC100642293 mRNA;ID=EWKMg4ru1zPvdBw+uzMEhS+PpGo.1624892058246.35595
NC_015773	Koludarov_et_al_2021	mRNA	4222392	4222745	.	+	.	Name=LOC100642293 mRNA;ID=EWKMg4ru1zPvdBw+uzMEhS+PpGo.1624892058246.35595
NC_015773	Koludarov_et_al_2021	mRNA	4223050	4223277	.	+	.	Name=LOC100642293 mRNA;ID=EWKMg4ru1zPvdBw+uzMEhS+PpGo.1624892058246.35595
NC_015773	Koludarov_et_al_2021	mRNA	4223380	4223534	.	+	.	Name=LOC100642293 mRNA;ID=EWKMg4ru1zPvdBw+uzMEhS+PpGo.1624892058246.35595
NC_015773	Koludarov_et_al_2021	mRNA	4223627	4227977	.	+	.	Name=LOC100642293 mRNA;ID=EWKMg4ru1zPvdBw+uzMEhS+PpGo.1624892058246.35595
NC_015773	Koludarov_et_al_2021	mRNA	1414463	1414653	.	+	.	Name=LOC100648762 mRNA;ID=EWKMg4ru1zPvdBw+uzMEhS+PpGo.1624892058246.35596
NC_015773	Koludarov_et_al_2021	mRNA	1414822	1414960	.	+	.	Name=LOC100648762 mRNA;ID=EWKMg4ru1zPvdBw+uzMEhS+PpGo.1624892058246.35596
NC_015773	Koludarov_et_al_2021	mRNA	1429054	1429166	.	+	.	Name=LOC100648762 mRNA;ID=EWKMg4ru1zPvdBw+uzMEhS+PpGo.1624892058246.35596
NC_015773	Koludarov_et_al_2021	mRNA	1455842	1456016	.	+	.	Name=LOC100648762 mRNA;ID=EWKMg4ru1zPvdBw+uzMEhS+PpGo.1624892058246.35596
NC_015773	Koludarov_et_al_2021	mRNA	1457040	1457313	.	+	.	Name=LOC100648762 mRNA;ID=EWKMg4ru1zPvdBw+uzMEhS+PpGo.1624892058246.35596
NC_015773	Koludarov_et_al_2021	mRNA	1459729	1460018	.	+	.	Name=LOC100648762 mRNA;ID=EWKMg4ru1zPvdBw+uzMEhS+PpGo.1624892058246.35596
NC_015773	Koludarov_et_al_2021	mRNA	1463270	1463516	.	+	.	Name=LOC100648762 mRNA;ID=EWKMg4ru1zPvdBw+uzMEhS+PpGo.1624892058246.35596
NC_015773	Koludarov_et_al_2021	mRNA	1463891	1465313	.	+	.	Name=LOC100648762 mRNA;ID=EWKMg4ru1zPvdBw+uzMEhS+PpGo.1624892058246.35596
NC_015773	Koludarov_et_al_2021	mRNA	1465537	1466731	.	+	.	Name=LOC100648762 mRNA;ID=EWKMg4ru1zPvdBw+uzMEhS+PpGo.1624892058246.35596
NC_015773	Koludarov_et_al_2021	mRNA	1522090	1522204	.	+	.	Name=LOC100648762 mRNA;ID=EWKMg4ru1zPvdBw+uzMEhS+PpGo.1624892058246.35596
NC_015773	Koludarov_et_al_2021	mRNA	1530538	1530665	.	+	.	Name=LOC100648762 mRNA;ID=EWKMg4ru1zPvdBw+uzMEhS+PpGo.1624892058246.35596
NC_015773	Koludarov_et_al_2021	mRNA	1538925	1539320	.	+	.	Name=LOC100648762 mRNA;ID=EWKMg4ru1zPvdBw+uzMEhS+PpGo.1624892058246.35596
NC_015773	Koludarov_et_al_2021	mRNA	1539607	1539709	.	+	.	Name=LOC100648762 mRNA;ID=EWKMg4ru1zPvdBw+uzMEhS+PpGo.1624892058246.35596
NC_015773	Koludarov_et_al_2021	mRNA	1540001	1540189	.	+	.	Name=LOC100648762 mRNA;ID=EWKMg4ru1zPvdBw+uzMEhS+PpGo.1624892058246.35596
NC_015773	Koludarov_et_al_2021	mRNA	1541869	1542080	.	+	.	Name=LOC100648762 mRNA;ID=EWKMg4ru1zPvdBw+uzMEhS+PpGo.1624892058246.35596
NC_015773	Koludarov_et_al_2021	mRNA	1543407	1543507	.	+	.	Name=LOC100648762 mRNA;ID=EWKMg4ru1zPvdBw+uzMEhS+PpGo.1624892058246.35596
NC_015773	Koludarov_et_al_2021	mRNA	1544475	1544791	.	+	.	Name=LOC100648762 mRNA;ID=EWKMg4ru1zPvdBw+uzMEhS+PpGo.1624892058246.35596
NC_015773	Koludarov_et_al_2021	mRNA	1545027	1545398	.	+	.	Name=LOC100648762 mRNA;ID=EWKMg4ru1zPvdBw+uzMEhS+PpGo.1624892058246.35596
NC_015773	Koludarov_et_al_2021	mRNA	1545489	1545851	.	+	.	Name=LOC100648762 mRNA;ID=EWKMg4ru1zPvdBw+uzMEhS+PpGo.1624892058246.35596
NC_015773	Koludarov_et_al_2021	mRNA	1545957	1546170	.	+	.	Name=LOC100648762 mRNA;ID=EWKMg4ru1zPvdBw+uzMEhS+PpGo.1624892058246.35596
NC_015773	Koludarov_et_al_2021	mRNA	1546265	1546507	.	+	.	Name=LOC100648762 mRNA;ID=EWKMg4ru1zPvdBw+uzMEhS+PpGo.1624892058246.35596
NC_015773	Koludarov_et_al_2021	mRNA	1546596	1547754	.	+	.	Name=LOC100648762 mRNA;ID=EWKMg4ru1zPvdBw+uzMEhS+PpGo.1624892058246.35596
NC_015773	Koludarov_et_al_2021	mRNA	4595631	4595650	.	-	.	Name=LOC100645804 mRNA;ID=EWKMg4ru1zPvdBw+uzMEhS+PpGo.1624892058246.35597
NC_015773	Koludarov_et_al_2021	mRNA	4560543	4560611	.	-	.	Name=LOC100645804 mRNA;ID=EWKMg4ru1zPvdBw+uzMEhS+PpGo.1624892058246.35597
NC_015773	Koludarov_et_al_2021	mRNA	4521477	4521696	.	-	.	Name=LOC100645804 mRNA;ID=EWKMg4ru1zPvdBw+uzMEhS+PpGo.1624892058246.35597
NC_015773	Koludarov_et_al_2021	mRNA	4476136	4476458	.	-	.	Name=LOC100645804 mRNA;ID=EWKMg4ru1zPvdBw+uzMEhS+PpGo.1624892058246.35597
NC_015773	Koludarov_et_al_2021	mRNA	4469541	4469708	.	-	.	Name=LOC100645804 mRNA;ID=EWKMg4ru1zPvdBw+uzMEhS+PpGo.1624892058246.35597
NC_015773	Koludarov_et_al_2021	mRNA	4467720	4467892	.	-	.	Name=LOC100645804 mRNA;ID=EWKMg4ru1zPvdBw+uzMEhS+PpGo.1624892058246.35597
NC_015773	Koludarov_et_al_2021	mRNA	4467019	4467285	.	-	.	Name=LOC100645804 mRNA;ID=EWKMg4ru1zPvdBw+uzMEhS+PpGo.1624892058246.35597
NC_015773	Koludarov_et_al_2021	mRNA	4466586	4466810	.	-	.	Name=LOC100645804 mRNA;ID=EWKMg4ru1zPvdBw+uzMEhS+PpGo.1624892058246.35597
NC_015773	Koludarov_et_al_2021	mRNA	4466425	4466490	.	-	.	Name=LOC100645804 mRNA;ID=EWKMg4ru1zPvdBw+uzMEhS+PpGo.1624892058246.35597
NC_015773	Koludarov_et_al_2021	mRNA	4466122	4466287	.	-	.	Name=LOC100645804 mRNA;ID=EWKMg4ru1zPvdBw+uzMEhS+PpGo.1624892058246.35597
NC_015773	Koludarov_et_al_2021	mRNA	4464206	4465387	.	-	.	Name=LOC100645804 mRNA;ID=EWKMg4ru1zPvdBw+uzMEhS+PpGo.1624892058246.35597
NC_015773	Koludarov_et_al_2021	mRNA	9677807	9678033	.	-	.	Name=LOC100643623 mRNA;ID=EWKMg4ru1zPvdBw+uzMEhS+PpGo.1624892058246.35598
NC_015773	Koludarov_et_al_2021	mRNA	9662010	9662042	.	-	.	Name=LOC100643623 mRNA;ID=EWKMg4ru1zPvdBw+uzMEhS+PpGo.1624892058246.35598
NC_015773	Koludarov_et_al_2021	mRNA	9567420	9567658	.	-	.	Name=LOC100643623 mRNA;ID=EWKMg4ru1zPvdBw+uzMEhS+PpGo.1624892058246.35598
NC_015773	Koludarov_et_al_2021	mRNA	9562152	9562228	.	-	.	Name=LOC100643623 mRNA;ID=EWKMg4ru1zPvdBw+uzMEhS+PpGo.1624892058246.35598
NC_015773	Koludarov_et_al_2021	mRNA	9561395	9561484	.	-	.	Name=LOC100643623 mRNA;ID=EWKMg4ru1zPvdBw+uzMEhS+PpGo.1624892058246.35598
NC_015773	Koludarov_et_al_2021	mRNA	9558714	9558903	.	-	.	Name=LOC100643623 mRNA;ID=EWKMg4ru1zPvdBw+uzMEhS+PpGo.1624892058246.35598
NC_015773	Koludarov_et_al_2021	mRNA	9558118	9558239	.	-	.	Name=LOC100643623 mRNA;ID=EWKMg4ru1zPvdBw+uzMEhS+PpGo.1624892058246.35598
NC_015773	Koludarov_et_al_2021	mRNA	9557616	9557809	.	-	.	Name=LOC100643623 mRNA;ID=EWKMg4ru1zPvdBw+uzMEhS+PpGo.1624892058246.35598
NC_015773	Koludarov_et_al_2021	mRNA	9557314	9557420	.	-	.	Name=LOC100643623 mRNA;ID=EWKMg4ru1zPvdBw+uzMEhS+PpGo.1624892058246.35598
NC_015773	Koludarov_et_al_2021	mRNA	9557008	9557155	.	-	.	Name=LOC100643623 mRNA;ID=EWKMg4ru1zPvdBw+uzMEhS+PpGo.1624892058246.35598
NC_015773	Koludarov_et_al_2021	mRNA	9556800	9556924	.	-	.	Name=LOC100643623 mRNA;ID=EWKMg4ru1zPvdBw+uzMEhS+PpGo.1624892058246.35598
NC_015773	Koludarov_et_al_2021	mRNA	9553846	9556658	.	-	.	Name=LOC100643623 mRNA;ID=EWKMg4ru1zPvdBw+uzMEhS+PpGo.1624892058246.35598
NC_015773	Koludarov_et_al_2021	mRNA	9677807	9678033	.	-	.	Name=LOC100643623 mRNA;ID=EWKMg4ru1zPvdBw+uzMEhS+PpGo.1624892058246.35599
NC_015773	Koludarov_et_al_2021	mRNA	9662010	9662042	.	-	.	Name=LOC100643623 mRNA;ID=EWKMg4ru1zPvdBw+uzMEhS+PpGo.1624892058246.35599
NC_015773	Koludarov_et_al_2021	mRNA	9650397	9650444	.	-	.	Name=LOC100643623 mRNA;ID=EWKMg4ru1zPvdBw+uzMEhS+PpGo.1624892058246.35599
NC_015773	Koludarov_et_al_2021	mRNA	9640503	9640532	.	-	.	Name=LOC100643623 mRNA;ID=EWKMg4ru1zPvdBw+uzMEhS+PpGo.1624892058246.35599
NC_015773	Koludarov_et_al_2021	mRNA	9567420	9567658	.	-	.	Name=LOC100643623 mRNA;ID=EWKMg4ru1zPvdBw+uzMEhS+PpGo.1624892058246.35599
NC_015773	Koludarov_et_al_2021	mRNA	9562152	9562228	.	-	.	Name=LOC100643623 mRNA;ID=EWKMg4ru1zPvdBw+uzMEhS+PpGo.1624892058246.35599
NC_015773	Koludarov_et_al_2021	mRNA	9561395	9561484	.	-	.	Name=LOC100643623 mRNA;ID=EWKMg4ru1zPvdBw+uzMEhS+PpGo.1624892058246.35599
NC_015773	Koludarov_et_al_2021	mRNA	9558714	9558903	.	-	.	Name=LOC100643623 mRNA;ID=EWKMg4ru1zPvdBw+uzMEhS+PpGo.1624892058246.35599
NC_015773	Koludarov_et_al_2021	mRNA	9558118	9558239	.	-	.	Name=LOC100643623 mRNA;ID=EWKMg4ru1zPvdBw+uzMEhS+PpGo.1624892058246.35599
NC_015773	Koludarov_et_al_2021	mRNA	9557616	9557809	.	-	.	Name=LOC100643623 mRNA;ID=EWKMg4ru1zPvdBw+uzMEhS+PpGo.1624892058246.35599
NC_015773	Koludarov_et_al_2021	mRNA	9557314	9557420	.	-	.	Name=LOC100643623 mRNA;ID=EWKMg4ru1zPvdBw+uzMEhS+PpGo.1624892058246.35599
NC_015773	Koludarov_et_al_2021	mRNA	9557008	9557155	.	-	.	Name=LOC100643623 mRNA;ID=EWKMg4ru1zPvdBw+uzMEhS+PpGo.1624892058246.35599
NC_015773	Koludarov_et_al_2021	mRNA	9556800	9556924	.	-	.	Name=LOC100643623 mRNA;ID=EWKMg4ru1zPvdBw+uzMEhS+PpGo.1624892058246.35599
NC_015773	Koludarov_et_al_2021	mRNA	9553846	9556658	.	-	.	Name=LOC100643623 mRNA;ID=EWKMg4ru1zPvdBw+uzMEhS+PpGo.1624892058246.35599
NC_015773	Koludarov_et_al_2021	mRNA	9817167	9817883	.	-	.	Name=LOC100643499 mRNA;ID=EWKMg4ru1zPvdBw+uzMEhS+PpGo.1624892058246.35600
NC_015773	Koludarov_et_al_2021	mRNA	9815751	9815877	.	-	.	Name=LOC100643499 mRNA;ID=EWKMg4ru1zPvdBw+uzMEhS+PpGo.1624892058246.35600
NC_015773	Koludarov_et_al_2021	mRNA	9815532	9815661	.	-	.	Name=LOC100643499 mRNA;ID=EWKMg4ru1zPvdBw+uzMEhS+PpGo.1624892058246.35600
NC_015773	Koludarov_et_al_2021	mRNA	9815278	9815442	.	-	.	Name=LOC100643499 mRNA;ID=EWKMg4ru1zPvdBw+uzMEhS+PpGo.1624892058246.35600
NC_015773	Koludarov_et_al_2021	mRNA	9814994	9815195	.	-	.	Name=LOC100643499 mRNA;ID=EWKMg4ru1zPvdBw+uzMEhS+PpGo.1624892058246.35600
NC_015773	Koludarov_et_al_2021	mRNA	9814784	9814908	.	-	.	Name=LOC100643499 mRNA;ID=EWKMg4ru1zPvdBw+uzMEhS+PpGo.1624892058246.35600
NC_015773	Koludarov_et_al_2021	mRNA	9763150	9763404	.	-	.	Name=LOC100643499 mRNA;ID=EWKMg4ru1zPvdBw+uzMEhS+PpGo.1624892058246.35600
NC_015773	Koludarov_et_al_2021	mRNA	9748531	9748782	.	-	.	Name=LOC100643499 mRNA;ID=EWKMg4ru1zPvdBw+uzMEhS+PpGo.1624892058246.35600
NC_015773	Koludarov_et_al_2021	mRNA	9744161	9744480	.	-	.	Name=LOC100643499 mRNA;ID=EWKMg4ru1zPvdBw+uzMEhS+PpGo.1624892058246.35600
NC_015773	Koludarov_et_al_2021	mRNA	9742979	9743537	.	-	.	Name=LOC100643499 mRNA;ID=EWKMg4ru1zPvdBw+uzMEhS+PpGo.1624892058246.35600
NC_015773	Koludarov_et_al_2021	mRNA	9741938	9742362	.	-	.	Name=LOC100643499 mRNA;ID=EWKMg4ru1zPvdBw+uzMEhS+PpGo.1624892058246.35600
NC_015773	Koludarov_et_al_2021	mRNA	9741397	9741526	.	-	.	Name=LOC100643499 mRNA;ID=EWKMg4ru1zPvdBw+uzMEhS+PpGo.1624892058246.35600
NC_015773	Koludarov_et_al_2021	mRNA	9740843	9741295	.	-	.	Name=LOC100643499 mRNA;ID=EWKMg4ru1zPvdBw+uzMEhS+PpGo.1624892058246.35600
NC_015773	Koludarov_et_al_2021	mRNA	9740154	9740324	.	-	.	Name=LOC100643499 mRNA;ID=EWKMg4ru1zPvdBw+uzMEhS+PpGo.1624892058246.35600
NC_015773	Koludarov_et_al_2021	mRNA	9738513	9738650	.	-	.	Name=LOC100643499 mRNA;ID=EWKMg4ru1zPvdBw+uzMEhS+PpGo.1624892058246.35600
NC_015773	Koludarov_et_al_2021	mRNA	9736889	9736994	.	-	.	Name=LOC100643499 mRNA;ID=EWKMg4ru1zPvdBw+uzMEhS+PpGo.1624892058246.35600
NC_015773	Koludarov_et_al_2021	mRNA	9726426	9726607	.	-	.	Name=LOC100643499 mRNA;ID=EWKMg4ru1zPvdBw+uzMEhS+PpGo.1624892058246.35600
NC_015773	Koludarov_et_al_2021	mRNA	9719502	9719665	.	-	.	Name=LOC100643499 mRNA;ID=EWKMg4ru1zPvdBw+uzMEhS+PpGo.1624892058246.35600
NC_015773	Koludarov_et_al_2021	mRNA	9716637	9716838	.	-	.	Name=LOC100643499 mRNA;ID=EWKMg4ru1zPvdBw+uzMEhS+PpGo.1624892058246.35600
NC_015773	Koludarov_et_al_2021	mRNA	9709304	9709683	.	-	.	Name=LOC100643499 mRNA;ID=EWKMg4ru1zPvdBw+uzMEhS+PpGo.1624892058246.35600
NC_015773	Koludarov_et_al_2021	mRNA	9699951	9706776	.	-	.	Name=LOC100643499 mRNA;ID=EWKMg4ru1zPvdBw+uzMEhS+PpGo.1624892058246.35600
NC_015773	Koludarov_et_al_2021	mRNA	9816766	9816865	.	-	.	Name=LOC100643499 mRNA;ID=EWKMg4ru1zPvdBw+uzMEhS+PpGo.1624892058246.35601
NC_015773	Koludarov_et_al_2021	mRNA	9815751	9815877	.	-	.	Name=LOC100643499 mRNA;ID=EWKMg4ru1zPvdBw+uzMEhS+PpGo.1624892058246.35601
NC_015773	Koludarov_et_al_2021	mRNA	9815532	9815661	.	-	.	Name=LOC100643499 mRNA;ID=EWKMg4ru1zPvdBw+uzMEhS+PpGo.1624892058246.35601
NC_015773	Koludarov_et_al_2021	mRNA	9815278	9815442	.	-	.	Name=LOC100643499 mRNA;ID=EWKMg4ru1zPvdBw+uzMEhS+PpGo.1624892058246.35601
NC_015773	Koludarov_et_al_2021	mRNA	9814994	9815195	.	-	.	Name=LOC100643499 mRNA;ID=EWKMg4ru1zPvdBw+uzMEhS+PpGo.1624892058246.35601
NC_015773	Koludarov_et_al_2021	mRNA	9814784	9814908	.	-	.	Name=LOC100643499 mRNA;ID=EWKMg4ru1zPvdBw+uzMEhS+PpGo.1624892058246.35601
NC_015773	Koludarov_et_al_2021	mRNA	9763150	9763404	.	-	.	Name=LOC100643499 mRNA;ID=EWKMg4ru1zPvdBw+uzMEhS+PpGo.1624892058246.35601
NC_015773	Koludarov_et_al_2021	mRNA	9748531	9748782	.	-	.	Name=LOC100643499 mRNA;ID=EWKMg4ru1zPvdBw+uzMEhS+PpGo.1624892058246.35601
NC_015773	Koludarov_et_al_2021	mRNA	9744161	9744480	.	-	.	Name=LOC100643499 mRNA;ID=EWKMg4ru1zPvdBw+uzMEhS+PpGo.1624892058246.35601
NC_015773	Koludarov_et_al_2021	mRNA	9742979	9743537	.	-	.	Name=LOC100643499 mRNA;ID=EWKMg4ru1zPvdBw+uzMEhS+PpGo.1624892058246.35601
NC_015773	Koludarov_et_al_2021	mRNA	9741938	9742362	.	-	.	Name=LOC100643499 mRNA;ID=EWKMg4ru1zPvdBw+uzMEhS+PpGo.1624892058246.35601
NC_015773	Koludarov_et_al_2021	mRNA	9741397	9741526	.	-	.	Name=LOC100643499 mRNA;ID=EWKMg4ru1zPvdBw+uzMEhS+PpGo.1624892058246.35601
NC_015773	Koludarov_et_al_2021	mRNA	9740843	9741295	.	-	.	Name=LOC100643499 mRNA;ID=EWKMg4ru1zPvdBw+uzMEhS+PpGo.1624892058246.35601
NC_015773	Koludarov_et_al_2021	mRNA	9740154	9740324	.	-	.	Name=LOC100643499 mRNA;ID=EWKMg4ru1zPvdBw+uzMEhS+PpGo.1624892058246.35601
NC_015773	Koludarov_et_al_2021	mRNA	9738513	9738650	.	-	.	Name=LOC100643499 mRNA;ID=EWKMg4ru1zPvdBw+uzMEhS+PpGo.1624892058246.35601
NC_015773	Koludarov_et_al_2021	mRNA	9736889	9736994	.	-	.	Name=LOC100643499 mRNA;ID=EWKMg4ru1zPvdBw+uzMEhS+PpGo.1624892058246.35601
NC_015773	Koludarov_et_al_2021	mRNA	9726426	9726607	.	-	.	Name=LOC100643499 mRNA;ID=EWKMg4ru1zPvdBw+uzMEhS+PpGo.1624892058246.35601
NC_015773	Koludarov_et_al_2021	mRNA	9719502	9719665	.	-	.	Name=LOC100643499 mRNA;ID=EWKMg4ru1zPvdBw+uzMEhS+PpGo.1624892058246.35601
NC_015773	Koludarov_et_al_2021	mRNA	9716637	9716838	.	-	.	Name=LOC100643499 mRNA;ID=EWKMg4ru1zPvdBw+uzMEhS+PpGo.1624892058246.35601
NC_015773	Koludarov_et_al_2021	mRNA	9709304	9709683	.	-	.	Name=LOC100643499 mRNA;ID=EWKMg4ru1zPvdBw+uzMEhS+PpGo.1624892058246.35601
NC_015773	Koludarov_et_al_2021	mRNA	9699951	9706776	.	-	.	Name=LOC100643499 mRNA;ID=EWKMg4ru1zPvdBw+uzMEhS+PpGo.1624892058246.35601
NC_015773	Koludarov_et_al_2021	mRNA	9816525	9816660	.	-	.	Name=LOC100643499 mRNA;ID=EWKMg4ru1zPvdBw+uzMEhS+PpGo.1624892058246.35602
NC_015773	Koludarov_et_al_2021	mRNA	9815751	9815877	.	-	.	Name=LOC100643499 mRNA;ID=EWKMg4ru1zPvdBw+uzMEhS+PpGo.1624892058246.35602
NC_015773	Koludarov_et_al_2021	mRNA	9815532	9815661	.	-	.	Name=LOC100643499 mRNA;ID=EWKMg4ru1zPvdBw+uzMEhS+PpGo.1624892058246.35602
NC_015773	Koludarov_et_al_2021	mRNA	9815278	9815442	.	-	.	Name=LOC100643499 mRNA;ID=EWKMg4ru1zPvdBw+uzMEhS+PpGo.1624892058246.35602
NC_015773	Koludarov_et_al_2021	mRNA	9814994	9815195	.	-	.	Name=LOC100643499 mRNA;ID=EWKMg4ru1zPvdBw+uzMEhS+PpGo.1624892058246.35602
NC_015773	Koludarov_et_al_2021	mRNA	9814784	9814908	.	-	.	Name=LOC100643499 mRNA;ID=EWKMg4ru1zPvdBw+uzMEhS+PpGo.1624892058246.35602
NC_015773	Koludarov_et_al_2021	mRNA	9763150	9763404	.	-	.	Name=LOC100643499 mRNA;ID=EWKMg4ru1zPvdBw+uzMEhS+PpGo.1624892058246.35602
NC_015773	Koludarov_et_al_2021	mRNA	9748531	9748782	.	-	.	Name=LOC100643499 mRNA;ID=EWKMg4ru1zPvdBw+uzMEhS+PpGo.1624892058246.35602
NC_015773	Koludarov_et_al_2021	mRNA	9744161	9744480	.	-	.	Name=LOC100643499 mRNA;ID=EWKMg4ru1zPvdBw+uzMEhS+PpGo.1624892058246.35602
NC_015773	Koludarov_et_al_2021	mRNA	9742979	9743537	.	-	.	Name=LOC100643499 mRNA;ID=EWKMg4ru1zPvdBw+uzMEhS+PpGo.1624892058246.35602
NC_015773	Koludarov_et_al_2021	mRNA	9741938	9742350	.	-	.	Name=LOC100643499 mRNA;ID=EWKMg4ru1zPvdBw+uzMEhS+PpGo.1624892058246.35602
NC_015773	Koludarov_et_al_2021	mRNA	9741397	9741526	.	-	.	Name=LOC100643499 mRNA;ID=EWKMg4ru1zPvdBw+uzMEhS+PpGo.1624892058246.35602
NC_015773	Koludarov_et_al_2021	mRNA	9740843	9741295	.	-	.	Name=LOC100643499 mRNA;ID=EWKMg4ru1zPvdBw+uzMEhS+PpGo.1624892058246.35602
NC_015773	Koludarov_et_al_2021	mRNA	9740154	9740324	.	-	.	Name=LOC100643499 mRNA;ID=EWKMg4ru1zPvdBw+uzMEhS+PpGo.1624892058246.35602
NC_015773	Koludarov_et_al_2021	mRNA	9738513	9738650	.	-	.	Name=LOC100643499 mRNA;ID=EWKMg4ru1zPvdBw+uzMEhS+PpGo.1624892058246.35602
NC_015773	Koludarov_et_al_2021	mRNA	9736889	9736994	.	-	.	Name=LOC100643499 mRNA;ID=EWKMg4ru1zPvdBw+uzMEhS+PpGo.1624892058246.35602
NC_015773	Koludarov_et_al_2021	mRNA	9726426	9726607	.	-	.	Name=LOC100643499 mRNA;ID=EWKMg4ru1zPvdBw+uzMEhS+PpGo.1624892058246.35602
NC_015773	Koludarov_et_al_2021	mRNA	9719502	9719665	.	-	.	Name=LOC100643499 mRNA;ID=EWKMg4ru1zPvdBw+uzMEhS+PpGo.1624892058246.35602
NC_015773	Koludarov_et_al_2021	mRNA	9716637	9716838	.	-	.	Name=LOC100643499 mRNA;ID=EWKMg4ru1zPvdBw+uzMEhS+PpGo.1624892058246.35602
NC_015773	Koludarov_et_al_2021	mRNA	9709304	9709683	.	-	.	Name=LOC100643499 mRNA;ID=EWKMg4ru1zPvdBw+uzMEhS+PpGo.1624892058246.35602
NC_015773	Koludarov_et_al_2021	mRNA	9699951	9706776	.	-	.	Name=LOC100643499 mRNA;ID=EWKMg4ru1zPvdBw+uzMEhS+PpGo.1624892058246.35602
NC_015773	Koludarov_et_al_2021	mRNA	9816525	9816660	.	-	.	Name=LOC100643499 mRNA;ID=EWKMg4ru1zPvdBw+uzMEhS+PpGo.1624892058246.35603
NC_015773	Koludarov_et_al_2021	mRNA	9815751	9815877	.	-	.	Name=LOC100643499 mRNA;ID=EWKMg4ru1zPvdBw+uzMEhS+PpGo.1624892058246.35603
NC_015773	Koludarov_et_al_2021	mRNA	9815532	9815661	.	-	.	Name=LOC100643499 mRNA;ID=EWKMg4ru1zPvdBw+uzMEhS+PpGo.1624892058246.35603
NC_015773	Koludarov_et_al_2021	mRNA	9815278	9815442	.	-	.	Name=LOC100643499 mRNA;ID=EWKMg4ru1zPvdBw+uzMEhS+PpGo.1624892058246.35603
NC_015773	Koludarov_et_al_2021	mRNA	9814994	9815195	.	-	.	Name=LOC100643499 mRNA;ID=EWKMg4ru1zPvdBw+uzMEhS+PpGo.1624892058246.35603
NC_015773	Koludarov_et_al_2021	mRNA	9814784	9814908	.	-	.	Name=LOC100643499 mRNA;ID=EWKMg4ru1zPvdBw+uzMEhS+PpGo.1624892058246.35603
NC_015773	Koludarov_et_al_2021	mRNA	9763150	9763404	.	-	.	Name=LOC100643499 mRNA;ID=EWKMg4ru1zPvdBw+uzMEhS+PpGo.1624892058246.35603
NC_015773	Koludarov_et_al_2021	mRNA	9748531	9748782	.	-	.	Name=LOC100643499 mRNA;ID=EWKMg4ru1zPvdBw+uzMEhS+PpGo.1624892058246.35603
NC_015773	Koludarov_et_al_2021	mRNA	9744161	9744480	.	-	.	Name=LOC100643499 mRNA;ID=EWKMg4ru1zPvdBw+uzMEhS+PpGo.1624892058246.35603
NC_015773	Koludarov_et_al_2021	mRNA	9742979	9743537	.	-	.	Name=LOC100643499 mRNA;ID=EWKMg4ru1zPvdBw+uzMEhS+PpGo.1624892058246.35603
NC_015773	Koludarov_et_al_2021	mRNA	9741938	9742362	.	-	.	Name=LOC100643499 mRNA;ID=EWKMg4ru1zPvdBw+uzMEhS+PpGo.1624892058246.35603
NC_015773	Koludarov_et_al_2021	mRNA	9741397	9741526	.	-	.	Name=LOC100643499 mRNA;ID=EWKMg4ru1zPvdBw+uzMEhS+PpGo.1624892058246.35603
NC_015773	Koludarov_et_al_2021	mRNA	9740843	9741295	.	-	.	Name=LOC100643499 mRNA;ID=EWKMg4ru1zPvdBw+uzMEhS+PpGo.1624892058246.35603
NC_015773	Koludarov_et_al_2021	mRNA	9740154	9740324	.	-	.	Name=LOC100643499 mRNA;ID=EWKMg4ru1zPvdBw+uzMEhS+PpGo.1624892058246.35603
NC_015773	Koludarov_et_al_2021	mRNA	9738513	9738650	.	-	.	Name=LOC100643499 mRNA;ID=EWKMg4ru1zPvdBw+uzMEhS+PpGo.1624892058246.35603
NC_015773	Koludarov_et_al_2021	mRNA	9736889	9736994	.	-	.	Name=LOC100643499 mRNA;ID=EWKMg4ru1zPvdBw+uzMEhS+PpGo.1624892058246.35603
NC_015773	Koludarov_et_al_2021	mRNA	9726426	9726607	.	-	.	Name=LOC100643499 mRNA;ID=EWKMg4ru1zPvdBw+uzMEhS+PpGo.1624892058246.35603
NC_015773	Koludarov_et_al_2021	mRNA	9719502	9719665	.	-	.	Name=LOC100643499 mRNA;ID=EWKMg4ru1zPvdBw+uzMEhS+PpGo.1624892058246.35603
NC_015773	Koludarov_et_al_2021	mRNA	9716637	9716838	.	-	.	Name=LOC100643499 mRNA;ID=EWKMg4ru1zPvdBw+uzMEhS+PpGo.1624892058246.35603
NC_015773	Koludarov_et_al_2021	mRNA	9709304	9709683	.	-	.	Name=LOC100643499 mRNA;ID=EWKMg4ru1zPvdBw+uzMEhS+PpGo.1624892058246.35603
NC_015773	Koludarov_et_al_2021	mRNA	9699951	9706776	.	-	.	Name=LOC100643499 mRNA;ID=EWKMg4ru1zPvdBw+uzMEhS+PpGo.1624892058246.35603
NC_015773	Koludarov_et_al_2021	mRNA	9816372	9816476	.	-	.	Name=LOC100643499 mRNA;ID=EWKMg4ru1zPvdBw+uzMEhS+PpGo.1624892058246.35604
NC_015773	Koludarov_et_al_2021	mRNA	9815751	9815877	.	-	.	Name=LOC100643499 mRNA;ID=EWKMg4ru1zPvdBw+uzMEhS+PpGo.1624892058246.35604
NC_015773	Koludarov_et_al_2021	mRNA	9815532	9815661	.	-	.	Name=LOC100643499 mRNA;ID=EWKMg4ru1zPvdBw+uzMEhS+PpGo.1624892058246.35604
NC_015773	Koludarov_et_al_2021	mRNA	9815278	9815442	.	-	.	Name=LOC100643499 mRNA;ID=EWKMg4ru1zPvdBw+uzMEhS+PpGo.1624892058246.35604
NC_015773	Koludarov_et_al_2021	mRNA	9814994	9815195	.	-	.	Name=LOC100643499 mRNA;ID=EWKMg4ru1zPvdBw+uzMEhS+PpGo.1624892058246.35604
NC_015773	Koludarov_et_al_2021	mRNA	9814784	9814908	.	-	.	Name=LOC100643499 mRNA;ID=EWKMg4ru1zPvdBw+uzMEhS+PpGo.1624892058246.35604
NC_015773	Koludarov_et_al_2021	mRNA	9763150	9763404	.	-	.	Name=LOC100643499 mRNA;ID=EWKMg4ru1zPvdBw+uzMEhS+PpGo.1624892058246.35604
NC_015773	Koludarov_et_al_2021	mRNA	9748531	9748782	.	-	.	Name=LOC100643499 mRNA;ID=EWKMg4ru1zPvdBw+uzMEhS+PpGo.1624892058246.35604
NC_015773	Koludarov_et_al_2021	mRNA	9744161	9744480	.	-	.	Name=LOC100643499 mRNA;ID=EWKMg4ru1zPvdBw+uzMEhS+PpGo.1624892058246.35604
NC_015773	Koludarov_et_al_2021	mRNA	9742979	9743537	.	-	.	Name=LOC100643499 mRNA;ID=EWKMg4ru1zPvdBw+uzMEhS+PpGo.1624892058246.35604
NC_015773	Koludarov_et_al_2021	mRNA	9741938	9742362	.	-	.	Name=LOC100643499 mRNA;ID=EWKMg4ru1zPvdBw+uzMEhS+PpGo.1624892058246.35604
NC_015773	Koludarov_et_al_2021	mRNA	9741397	9741526	.	-	.	Name=LOC100643499 mRNA;ID=EWKMg4ru1zPvdBw+uzMEhS+PpGo.1624892058246.35604
NC_015773	Koludarov_et_al_2021	mRNA	9740843	9741295	.	-	.	Name=LOC100643499 mRNA;ID=EWKMg4ru1zPvdBw+uzMEhS+PpGo.1624892058246.35604
NC_015773	Koludarov_et_al_2021	mRNA	9740154	9740324	.	-	.	Name=LOC100643499 mRNA;ID=EWKMg4ru1zPvdBw+uzMEhS+PpGo.1624892058246.35604
NC_015773	Koludarov_et_al_2021	mRNA	9738513	9738650	.	-	.	Name=LOC100643499 mRNA;ID=EWKMg4ru1zPvdBw+uzMEhS+PpGo.1624892058246.35604
NC_015773	Koludarov_et_al_2021	mRNA	9736889	9736994	.	-	.	Name=LOC100643499 mRNA;ID=EWKMg4ru1zPvdBw+uzMEhS+PpGo.1624892058246.35604
NC_015773	Koludarov_et_al_2021	mRNA	9726426	9726607	.	-	.	Name=LOC100643499 mRNA;ID=EWKMg4ru1zPvdBw+uzMEhS+PpGo.1624892058246.35604
NC_015773	Koludarov_et_al_2021	mRNA	9719502	9719665	.	-	.	Name=LOC100643499 mRNA;ID=EWKMg4ru1zPvdBw+uzMEhS+PpGo.1624892058246.35604
NC_015773	Koludarov_et_al_2021	mRNA	9716637	9716838	.	-	.	Name=LOC100643499 mRNA;ID=EWKMg4ru1zPvdBw+uzMEhS+PpGo.1624892058246.35604
NC_015773	Koludarov_et_al_2021	mRNA	9709304	9709683	.	-	.	Name=LOC100643499 mRNA;ID=EWKMg4ru1zPvdBw+uzMEhS+PpGo.1624892058246.35604
NC_015773	Koludarov_et_al_2021	mRNA	9699951	9706776	.	-	.	Name=LOC100643499 mRNA;ID=EWKMg4ru1zPvdBw+uzMEhS+PpGo.1624892058246.35604
NC_015773	Koludarov_et_al_2021	mRNA	9816302	9816317	.	-	.	Name=LOC100643499 mRNA;ID=EWKMg4ru1zPvdBw+uzMEhS+PpGo.1624892058246.35605
NC_015773	Koludarov_et_al_2021	mRNA	9815751	9815877	.	-	.	Name=LOC100643499 mRNA;ID=EWKMg4ru1zPvdBw+uzMEhS+PpGo.1624892058246.35605
NC_015773	Koludarov_et_al_2021	mRNA	9815532	9815661	.	-	.	Name=LOC100643499 mRNA;ID=EWKMg4ru1zPvdBw+uzMEhS+PpGo.1624892058246.35605
NC_015773	Koludarov_et_al_2021	mRNA	9815278	9815442	.	-	.	Name=LOC100643499 mRNA;ID=EWKMg4ru1zPvdBw+uzMEhS+PpGo.1624892058246.35605
NC_015773	Koludarov_et_al_2021	mRNA	9814994	9815195	.	-	.	Name=LOC100643499 mRNA;ID=EWKMg4ru1zPvdBw+uzMEhS+PpGo.1624892058246.35605
NC_015773	Koludarov_et_al_2021	mRNA	9814784	9814908	.	-	.	Name=LOC100643499 mRNA;ID=EWKMg4ru1zPvdBw+uzMEhS+PpGo.1624892058246.35605
NC_015773	Koludarov_et_al_2021	mRNA	9763150	9763404	.	-	.	Name=LOC100643499 mRNA;ID=EWKMg4ru1zPvdBw+uzMEhS+PpGo.1624892058246.35605
NC_015773	Koludarov_et_al_2021	mRNA	9748531	9748782	.	-	.	Name=LOC100643499 mRNA;ID=EWKMg4ru1zPvdBw+uzMEhS+PpGo.1624892058246.35605
NC_015773	Koludarov_et_al_2021	mRNA	9744161	9744480	.	-	.	Name=LOC100643499 mRNA;ID=EWKMg4ru1zPvdBw+uzMEhS+PpGo.1624892058246.35605
NC_015773	Koludarov_et_al_2021	mRNA	9742979	9743537	.	-	.	Name=LOC100643499 mRNA;ID=EWKMg4ru1zPvdBw+uzMEhS+PpGo.1624892058246.35605
NC_015773	Koludarov_et_al_2021	mRNA	9741938	9742362	.	-	.	Name=LOC100643499 mRNA;ID=EWKMg4ru1zPvdBw+uzMEhS+PpGo.1624892058246.35605
NC_015773	Koludarov_et_al_2021	mRNA	9741397	9741526	.	-	.	Name=LOC100643499 mRNA;ID=EWKMg4ru1zPvdBw+uzMEhS+PpGo.1624892058246.35605
NC_015773	Koludarov_et_al_2021	mRNA	9740843	9741295	.	-	.	Name=LOC100643499 mRNA;ID=EWKMg4ru1zPvdBw+uzMEhS+PpGo.1624892058246.35605
NC_015773	Koludarov_et_al_2021	mRNA	9740154	9740324	.	-	.	Name=LOC100643499 mRNA;ID=EWKMg4ru1zPvdBw+uzMEhS+PpGo.1624892058246.35605
NC_015773	Koludarov_et_al_2021	mRNA	9738513	9738650	.	-	.	Name=LOC100643499 mRNA;ID=EWKMg4ru1zPvdBw+uzMEhS+PpGo.1624892058246.35605
NC_015773	Koludarov_et_al_2021	mRNA	9736889	9736994	.	-	.	Name=LOC100643499 mRNA;ID=EWKMg4ru1zPvdBw+uzMEhS+PpGo.1624892058246.35605
NC_015773	Koludarov_et_al_2021	mRNA	9726426	9726607	.	-	.	Name=LOC100643499 mRNA;ID=EWKMg4ru1zPvdBw+uzMEhS+PpGo.1624892058246.35605
NC_015773	Koludarov_et_al_2021	mRNA	9719502	9719665	.	-	.	Name=LOC100643499 mRNA;ID=EWKMg4ru1zPvdBw+uzMEhS+PpGo.1624892058246.35605
NC_015773	Koludarov_et_al_2021	mRNA	9716637	9716838	.	-	.	Name=LOC100643499 mRNA;ID=EWKMg4ru1zPvdBw+uzMEhS+PpGo.1624892058246.35605
NC_015773	Koludarov_et_al_2021	mRNA	9709304	9709683	.	-	.	Name=LOC100643499 mRNA;ID=EWKMg4ru1zPvdBw+uzMEhS+PpGo.1624892058246.35605
NC_015773	Koludarov_et_al_2021	mRNA	9699951	9706776	.	-	.	Name=LOC100643499 mRNA;ID=EWKMg4ru1zPvdBw+uzMEhS+PpGo.1624892058246.35605
NC_015773	Koludarov_et_al_2021	mRNA	3438671	3439670	.	-	.	Name=LOC100650169 mRNA;ID=EWKMg4ru1zPvdBw+uzMEhS+PpGo.1624892058246.35606
NC_015773	Koludarov_et_al_2021	mRNA	3382335	3382592	.	-	.	Name=LOC100650169 mRNA;ID=EWKMg4ru1zPvdBw+uzMEhS+PpGo.1624892058246.35606
NC_015773	Koludarov_et_al_2021	mRNA	3367430	3367625	.	-	.	Name=LOC100650169 mRNA;ID=EWKMg4ru1zPvdBw+uzMEhS+PpGo.1624892058246.35606
NC_015773	Koludarov_et_al_2021	mRNA	3335653	3336108	.	-	.	Name=LOC100650169 mRNA;ID=EWKMg4ru1zPvdBw+uzMEhS+PpGo.1624892058246.35606
NC_015773	Koludarov_et_al_2021	mRNA	3332778	3332984	.	-	.	Name=LOC100650169 mRNA;ID=EWKMg4ru1zPvdBw+uzMEhS+PpGo.1624892058246.35606
NC_015773	Koludarov_et_al_2021	mRNA	3332046	3332209	.	-	.	Name=LOC100650169 mRNA;ID=EWKMg4ru1zPvdBw+uzMEhS+PpGo.1624892058246.35606
NC_015773	Koludarov_et_al_2021	mRNA	3331389	3331862	.	-	.	Name=LOC100650169 mRNA;ID=EWKMg4ru1zPvdBw+uzMEhS+PpGo.1624892058246.35606
NC_015773	Koludarov_et_al_2021	mRNA	3329405	3330868	.	-	.	Name=LOC100650169 mRNA;ID=EWKMg4ru1zPvdBw+uzMEhS+PpGo.1624892058246.35606
NC_015773	Koludarov_et_al_2021	mRNA	3438671	3439670	.	-	.	Name=LOC100650169 mRNA;ID=EWKMg4ru1zPvdBw+uzMEhS+PpGo.1624892058246.35607
NC_015773	Koludarov_et_al_2021	mRNA	3382335	3382592	.	-	.	Name=LOC100650169 mRNA;ID=EWKMg4ru1zPvdBw+uzMEhS+PpGo.1624892058246.35607
NC_015773	Koludarov_et_al_2021	mRNA	3367430	3367625	.	-	.	Name=LOC100650169 mRNA;ID=EWKMg4ru1zPvdBw+uzMEhS+PpGo.1624892058246.35607
NC_015773	Koludarov_et_al_2021	mRNA	3335653	3336108	.	-	.	Name=LOC100650169 mRNA;ID=EWKMg4ru1zPvdBw+uzMEhS+PpGo.1624892058246.35607
NC_015773	Koludarov_et_al_2021	mRNA	3332778	3332984	.	-	.	Name=LOC100650169 mRNA;ID=EWKMg4ru1zPvdBw+uzMEhS+PpGo.1624892058246.35607
NC_015773	Koludarov_et_al_2021	mRNA	3332046	3332230	.	-	.	Name=LOC100650169 mRNA;ID=EWKMg4ru1zPvdBw+uzMEhS+PpGo.1624892058246.35607
NC_015773	Koludarov_et_al_2021	mRNA	3331389	3331862	.	-	.	Name=LOC100650169 mRNA;ID=EWKMg4ru1zPvdBw+uzMEhS+PpGo.1624892058246.35607
NC_015773	Koludarov_et_al_2021	mRNA	3329405	3330868	.	-	.	Name=LOC100650169 mRNA;ID=EWKMg4ru1zPvdBw+uzMEhS+PpGo.1624892058246.35607
NC_015773	Koludarov_et_al_2021	mRNA	1441346	1441941	.	+	.	Name=LOC100648762 mRNA;ID=EWKMg4ru1zPvdBw+uzMEhS+PpGo.1624892058246.35608
NC_015773	Koludarov_et_al_2021	mRNA	1455842	1456016	.	+	.	Name=LOC100648762 mRNA;ID=EWKMg4ru1zPvdBw+uzMEhS+PpGo.1624892058246.35608
NC_015773	Koludarov_et_al_2021	mRNA	1457040	1457313	.	+	.	Name=LOC100648762 mRNA;ID=EWKMg4ru1zPvdBw+uzMEhS+PpGo.1624892058246.35608
NC_015773	Koludarov_et_al_2021	mRNA	1459729	1460018	.	+	.	Name=LOC100648762 mRNA;ID=EWKMg4ru1zPvdBw+uzMEhS+PpGo.1624892058246.35608
NC_015773	Koludarov_et_al_2021	mRNA	1463270	1463516	.	+	.	Name=LOC100648762 mRNA;ID=EWKMg4ru1zPvdBw+uzMEhS+PpGo.1624892058246.35608
NC_015773	Koludarov_et_al_2021	mRNA	1463891	1465313	.	+	.	Name=LOC100648762 mRNA;ID=EWKMg4ru1zPvdBw+uzMEhS+PpGo.1624892058246.35608
NC_015773	Koludarov_et_al_2021	mRNA	1465537	1466731	.	+	.	Name=LOC100648762 mRNA;ID=EWKMg4ru1zPvdBw+uzMEhS+PpGo.1624892058246.35608
NC_015773	Koludarov_et_al_2021	mRNA	1522090	1522204	.	+	.	Name=LOC100648762 mRNA;ID=EWKMg4ru1zPvdBw+uzMEhS+PpGo.1624892058246.35608
NC_015773	Koludarov_et_al_2021	mRNA	1530538	1530665	.	+	.	Name=LOC100648762 mRNA;ID=EWKMg4ru1zPvdBw+uzMEhS+PpGo.1624892058246.35608
NC_015773	Koludarov_et_al_2021	mRNA	1538925	1539320	.	+	.	Name=LOC100648762 mRNA;ID=EWKMg4ru1zPvdBw+uzMEhS+PpGo.1624892058246.35608
NC_015773	Koludarov_et_al_2021	mRNA	1539607	1539709	.	+	.	Name=LOC100648762 mRNA;ID=EWKMg4ru1zPvdBw+uzMEhS+PpGo.1624892058246.35608
NC_015773	Koludarov_et_al_2021	mRNA	1540001	1540189	.	+	.	Name=LOC100648762 mRNA;ID=EWKMg4ru1zPvdBw+uzMEhS+PpGo.1624892058246.35608
NC_015773	Koludarov_et_al_2021	mRNA	1541869	1542080	.	+	.	Name=LOC100648762 mRNA;ID=EWKMg4ru1zPvdBw+uzMEhS+PpGo.1624892058246.35608
NC_015773	Koludarov_et_al_2021	mRNA	1543407	1543507	.	+	.	Name=LOC100648762 mRNA;ID=EWKMg4ru1zPvdBw+uzMEhS+PpGo.1624892058246.35608
NC_015773	Koludarov_et_al_2021	mRNA	1544475	1544791	.	+	.	Name=LOC100648762 mRNA;ID=EWKMg4ru1zPvdBw+uzMEhS+PpGo.1624892058246.35608
NC_015773	Koludarov_et_al_2021	mRNA	1545027	1545398	.	+	.	Name=LOC100648762 mRNA;ID=EWKMg4ru1zPvdBw+uzMEhS+PpGo.1624892058246.35608
NC_015773	Koludarov_et_al_2021	mRNA	1545489	1545851	.	+	.	Name=LOC100648762 mRNA;ID=EWKMg4ru1zPvdBw+uzMEhS+PpGo.1624892058246.35608
NC_015773	Koludarov_et_al_2021	mRNA	1545957	1546170	.	+	.	Name=LOC100648762 mRNA;ID=EWKMg4ru1zPvdBw+uzMEhS+PpGo.1624892058246.35608
NC_015773	Koludarov_et_al_2021	mRNA	1546265	1546507	.	+	.	Name=LOC100648762 mRNA;ID=EWKMg4ru1zPvdBw+uzMEhS+PpGo.1624892058246.35608
NC_015773	Koludarov_et_al_2021	mRNA	1546596	1547754	.	+	.	Name=LOC100648762 mRNA;ID=EWKMg4ru1zPvdBw+uzMEhS+PpGo.1624892058246.35608
NC_015773	Koludarov_et_al_2021	mRNA	4977313	4977682	.	-	.	Name=LOC100647350 mRNA;ID=EWKMg4ru1zPvdBw+uzMEhS+PpGo.1624892058246.35609
NC_015773	Koludarov_et_al_2021	mRNA	4954382	4954434	.	-	.	Name=LOC100647350 mRNA;ID=EWKMg4ru1zPvdBw+uzMEhS+PpGo.1624892058246.35609
NC_015773	Koludarov_et_al_2021	mRNA	4901542	4901659	.	-	.	Name=LOC100647350 mRNA;ID=EWKMg4ru1zPvdBw+uzMEhS+PpGo.1624892058246.35609
NC_015773	Koludarov_et_al_2021	mRNA	4894622	4894761	.	-	.	Name=LOC100647350 mRNA;ID=EWKMg4ru1zPvdBw+uzMEhS+PpGo.1624892058246.35609
NC_015773	Koludarov_et_al_2021	mRNA	4894023	4894067	.	-	.	Name=LOC100647350 mRNA;ID=EWKMg4ru1zPvdBw+uzMEhS+PpGo.1624892058246.35609
NC_015773	Koludarov_et_al_2021	mRNA	4889798	4889907	.	-	.	Name=LOC100647350 mRNA;ID=EWKMg4ru1zPvdBw+uzMEhS+PpGo.1624892058246.35609
NC_015773	Koludarov_et_al_2021	mRNA	4888850	4889030	.	-	.	Name=LOC100647350 mRNA;ID=EWKMg4ru1zPvdBw+uzMEhS+PpGo.1624892058246.35609
NC_015773	Koludarov_et_al_2021	mRNA	4885465	4885580	.	-	.	Name=LOC100647350 mRNA;ID=EWKMg4ru1zPvdBw+uzMEhS+PpGo.1624892058246.35609
NC_015773	Koludarov_et_al_2021	mRNA	4885005	4885173	.	-	.	Name=LOC100647350 mRNA;ID=EWKMg4ru1zPvdBw+uzMEhS+PpGo.1624892058246.35609
NC_015773	Koludarov_et_al_2021	mRNA	4881634	4881770	.	-	.	Name=LOC100647350 mRNA;ID=EWKMg4ru1zPvdBw+uzMEhS+PpGo.1624892058246.35609
NC_015773	Koludarov_et_al_2021	mRNA	4881220	4881339	.	-	.	Name=LOC100647350 mRNA;ID=EWKMg4ru1zPvdBw+uzMEhS+PpGo.1624892058246.35609
NC_015773	Koludarov_et_al_2021	mRNA	4879997	4880179	.	-	.	Name=LOC100647350 mRNA;ID=EWKMg4ru1zPvdBw+uzMEhS+PpGo.1624892058246.35609
NC_015773	Koludarov_et_al_2021	mRNA	4879530	4879743	.	-	.	Name=LOC100647350 mRNA;ID=EWKMg4ru1zPvdBw+uzMEhS+PpGo.1624892058246.35609
NC_015773	Koludarov_et_al_2021	mRNA	4875247	4879172	.	-	.	Name=LOC100647350 mRNA;ID=EWKMg4ru1zPvdBw+uzMEhS+PpGo.1624892058246.35609
NC_015773	Koludarov_et_al_2021	mRNA	4977313	4977682	.	-	.	Name=LOC100647350 mRNA;ID=EWKMg4ru1zPvdBw+uzMEhS+PpGo.1624892058246.35610
NC_015773	Koludarov_et_al_2021	mRNA	4954382	4954434	.	-	.	Name=LOC100647350 mRNA;ID=EWKMg4ru1zPvdBw+uzMEhS+PpGo.1624892058246.35610
NC_015773	Koludarov_et_al_2021	mRNA	4901542	4901659	.	-	.	Name=LOC100647350 mRNA;ID=EWKMg4ru1zPvdBw+uzMEhS+PpGo.1624892058246.35610
NC_015773	Koludarov_et_al_2021	mRNA	4894622	4894761	.	-	.	Name=LOC100647350 mRNA;ID=EWKMg4ru1zPvdBw+uzMEhS+PpGo.1624892058246.35610
NC_015773	Koludarov_et_al_2021	mRNA	4894023	4894067	.	-	.	Name=LOC100647350 mRNA;ID=EWKMg4ru1zPvdBw+uzMEhS+PpGo.1624892058246.35610
NC_015773	Koludarov_et_al_2021	mRNA	4889798	4889907	.	-	.	Name=LOC100647350 mRNA;ID=EWKMg4ru1zPvdBw+uzMEhS+PpGo.1624892058246.35610
NC_015773	Koludarov_et_al_2021	mRNA	4888850	4889030	.	-	.	Name=LOC100647350 mRNA;ID=EWKMg4ru1zPvdBw+uzMEhS+PpGo.1624892058246.35610
NC_015773	Koludarov_et_al_2021	mRNA	4885465	4885580	.	-	.	Name=LOC100647350 mRNA;ID=EWKMg4ru1zPvdBw+uzMEhS+PpGo.1624892058246.35610
NC_015773	Koludarov_et_al_2021	mRNA	4885005	4885173	.	-	.	Name=LOC100647350 mRNA;ID=EWKMg4ru1zPvdBw+uzMEhS+PpGo.1624892058246.35610
NC_015773	Koludarov_et_al_2021	mRNA	4881634	4881770	.	-	.	Name=LOC100647350 mRNA;ID=EWKMg4ru1zPvdBw+uzMEhS+PpGo.1624892058246.35610
NC_015773	Koludarov_et_al_2021	mRNA	4881181	4881339	.	-	.	Name=LOC100647350 mRNA;ID=EWKMg4ru1zPvdBw+uzMEhS+PpGo.1624892058246.35610
NC_015773	Koludarov_et_al_2021	mRNA	4879997	4880179	.	-	.	Name=LOC100647350 mRNA;ID=EWKMg4ru1zPvdBw+uzMEhS+PpGo.1624892058246.35610
NC_015773	Koludarov_et_al_2021	mRNA	4879530	4879743	.	-	.	Name=LOC100647350 mRNA;ID=EWKMg4ru1zPvdBw+uzMEhS+PpGo.1624892058246.35610
NC_015773	Koludarov_et_al_2021	mRNA	4875247	4879172	.	-	.	Name=LOC100647350 mRNA;ID=EWKMg4ru1zPvdBw+uzMEhS+PpGo.1624892058246.35610
NC_015773	Koludarov_et_al_2021	mRNA	4977313	4977682	.	-	.	Name=LOC100647350 mRNA;ID=EWKMg4ru1zPvdBw+uzMEhS+PpGo.1624892058246.35611
NC_015773	Koludarov_et_al_2021	mRNA	4954382	4954434	.	-	.	Name=LOC100647350 mRNA;ID=EWKMg4ru1zPvdBw+uzMEhS+PpGo.1624892058246.35611
NC_015773	Koludarov_et_al_2021	mRNA	4926355	4926426	.	-	.	Name=LOC100647350 mRNA;ID=EWKMg4ru1zPvdBw+uzMEhS+PpGo.1624892058246.35611
NC_015773	Koludarov_et_al_2021	mRNA	4901542	4901659	.	-	.	Name=LOC100647350 mRNA;ID=EWKMg4ru1zPvdBw+uzMEhS+PpGo.1624892058246.35611
NC_015773	Koludarov_et_al_2021	mRNA	4894622	4894761	.	-	.	Name=LOC100647350 mRNA;ID=EWKMg4ru1zPvdBw+uzMEhS+PpGo.1624892058246.35611
NC_015773	Koludarov_et_al_2021	mRNA	4894023	4894067	.	-	.	Name=LOC100647350 mRNA;ID=EWKMg4ru1zPvdBw+uzMEhS+PpGo.1624892058246.35611
NC_015773	Koludarov_et_al_2021	mRNA	4889798	4889907	.	-	.	Name=LOC100647350 mRNA;ID=EWKMg4ru1zPvdBw+uzMEhS+PpGo.1624892058246.35611
NC_015773	Koludarov_et_al_2021	mRNA	4888850	4889030	.	-	.	Name=LOC100647350 mRNA;ID=EWKMg4ru1zPvdBw+uzMEhS+PpGo.1624892058246.35611
NC_015773	Koludarov_et_al_2021	mRNA	4885465	4885580	.	-	.	Name=LOC100647350 mRNA;ID=EWKMg4ru1zPvdBw+uzMEhS+PpGo.1624892058246.35611
NC_015773	Koludarov_et_al_2021	mRNA	4885005	4885173	.	-	.	Name=LOC100647350 mRNA;ID=EWKMg4ru1zPvdBw+uzMEhS+PpGo.1624892058246.35611
NC_015773	Koludarov_et_al_2021	mRNA	4881634	4881770	.	-	.	Name=LOC100647350 mRNA;ID=EWKMg4ru1zPvdBw+uzMEhS+PpGo.1624892058246.35611
NC_015773	Koludarov_et_al_2021	mRNA	4881181	4881339	.	-	.	Name=LOC100647350 mRNA;ID=EWKMg4ru1zPvdBw+uzMEhS+PpGo.1624892058246.35611
NC_015773	Koludarov_et_al_2021	mRNA	4879997	4880179	.	-	.	Name=LOC100647350 mRNA;ID=EWKMg4ru1zPvdBw+uzMEhS+PpGo.1624892058246.35611
NC_015773	Koludarov_et_al_2021	mRNA	4879530	4879743	.	-	.	Name=LOC100647350 mRNA;ID=EWKMg4ru1zPvdBw+uzMEhS+PpGo.1624892058246.35611
NC_015773	Koludarov_et_al_2021	mRNA	4875247	4879172	.	-	.	Name=LOC100647350 mRNA;ID=EWKMg4ru1zPvdBw+uzMEhS+PpGo.1624892058246.35611
NC_015773	Koludarov_et_al_2021	mRNA	4838812	4838929	.	-	.	Name=LOC100646034 mRNA;ID=EWKMg4ru1zPvdBw+uzMEhS+PpGo.1624892058246.35612
NC_015773	Koludarov_et_al_2021	mRNA	4838066	4838338	.	-	.	Name=LOC100646034 mRNA;ID=EWKMg4ru1zPvdBw+uzMEhS+PpGo.1624892058246.35612
NC_015773	Koludarov_et_al_2021	mRNA	4746914	4747260	.	-	.	Name=LOC100646034 mRNA;ID=EWKMg4ru1zPvdBw+uzMEhS+PpGo.1624892058246.35612
NC_015773	Koludarov_et_al_2021	mRNA	4743629	4746137	.	-	.	Name=LOC100646034 mRNA;ID=EWKMg4ru1zPvdBw+uzMEhS+PpGo.1624892058246.35612
NC_015773	Koludarov_et_al_2021	mRNA	3661316	3661429	.	-	.	Name=LOC100650779 mRNA;ID=EWKMg4ru1zPvdBw+uzMEhS+PpGo.1624892058247.35613
NC_015773	Koludarov_et_al_2021	mRNA	3646918	3647455	.	-	.	Name=LOC100650779 mRNA;ID=EWKMg4ru1zPvdBw+uzMEhS+PpGo.1624892058247.35613
NC_015773	Koludarov_et_al_2021	mRNA	3638731	3638939	.	-	.	Name=LOC100650779 mRNA;ID=EWKMg4ru1zPvdBw+uzMEhS+PpGo.1624892058247.35613
NC_015773	Koludarov_et_al_2021	mRNA	3568222	3568365	.	-	.	Name=LOC100650779 mRNA;ID=EWKMg4ru1zPvdBw+uzMEhS+PpGo.1624892058247.35613
NC_015773	Koludarov_et_al_2021	mRNA	3566467	3566626	.	-	.	Name=LOC100650779 mRNA;ID=EWKMg4ru1zPvdBw+uzMEhS+PpGo.1624892058247.35613
NC_015773	Koludarov_et_al_2021	mRNA	3661130	3661429	.	-	.	Name=LOC100650779 mRNA;ID=EWKMg4ru1zPvdBw+uzMEhS+PpGo.1624892058247.35614
NC_015773	Koludarov_et_al_2021	mRNA	3646918	3647455	.	-	.	Name=LOC100650779 mRNA;ID=EWKMg4ru1zPvdBw+uzMEhS+PpGo.1624892058247.35614
NC_015773	Koludarov_et_al_2021	mRNA	3638731	3638939	.	-	.	Name=LOC100650779 mRNA;ID=EWKMg4ru1zPvdBw+uzMEhS+PpGo.1624892058247.35614
NC_015773	Koludarov_et_al_2021	mRNA	3568222	3568365	.	-	.	Name=LOC100650779 mRNA;ID=EWKMg4ru1zPvdBw+uzMEhS+PpGo.1624892058247.35614
NC_015773	Koludarov_et_al_2021	mRNA	3566467	3566626	.	-	.	Name=LOC100650779 mRNA;ID=EWKMg4ru1zPvdBw+uzMEhS+PpGo.1624892058247.35614
NC_015773	Koludarov_et_al_2021	mRNA	3646918	3647286	.	-	.	Name=LOC100650779 mRNA;ID=EWKMg4ru1zPvdBw+uzMEhS+PpGo.1624892058247.35615
NC_015773	Koludarov_et_al_2021	mRNA	3638731	3638939	.	-	.	Name=LOC100650779 mRNA;ID=EWKMg4ru1zPvdBw+uzMEhS+PpGo.1624892058247.35615
NC_015773	Koludarov_et_al_2021	mRNA	3568222	3568365	.	-	.	Name=LOC100650779 mRNA;ID=EWKMg4ru1zPvdBw+uzMEhS+PpGo.1624892058247.35615
NC_015773	Koludarov_et_al_2021	mRNA	3562062	3566626	.	-	.	Name=LOC100650779 mRNA;ID=EWKMg4ru1zPvdBw+uzMEhS+PpGo.1624892058247.35615
NC_015773	Koludarov_et_al_2021	mRNA	10723513	10725209	.	-	.	Name=LOC100651612 mRNA;ID=EWKMg4ru1zPvdBw+uzMEhS+PpGo.1624892058247.35616
NC_015773	Koludarov_et_al_2021	mRNA	10668501	10668711	.	-	.	Name=LOC100651612 mRNA;ID=EWKMg4ru1zPvdBw+uzMEhS+PpGo.1624892058247.35616
NC_015773	Koludarov_et_al_2021	mRNA	10668040	10668192	.	-	.	Name=LOC100651612 mRNA;ID=EWKMg4ru1zPvdBw+uzMEhS+PpGo.1624892058247.35616
NC_015773	Koludarov_et_al_2021	mRNA	10660103	10660226	.	-	.	Name=LOC100651612 mRNA;ID=EWKMg4ru1zPvdBw+uzMEhS+PpGo.1624892058247.35616
NC_015773	Koludarov_et_al_2021	mRNA	10658291	10658505	.	-	.	Name=LOC100651612 mRNA;ID=EWKMg4ru1zPvdBw+uzMEhS+PpGo.1624892058247.35616
NC_015773	Koludarov_et_al_2021	mRNA	10648073	10648206	.	-	.	Name=LOC100651612 mRNA;ID=EWKMg4ru1zPvdBw+uzMEhS+PpGo.1624892058247.35616
NC_015773	Koludarov_et_al_2021	mRNA	10723513	10725207	.	-	.	Name=LOC100651612 mRNA;ID=EWKMg4ru1zPvdBw+uzMEhS+PpGo.1624892058247.35617
NC_015773	Koludarov_et_al_2021	mRNA	10668501	10668711	.	-	.	Name=LOC100651612 mRNA;ID=EWKMg4ru1zPvdBw+uzMEhS+PpGo.1624892058247.35617
NC_015773	Koludarov_et_al_2021	mRNA	10668040	10668198	.	-	.	Name=LOC100651612 mRNA;ID=EWKMg4ru1zPvdBw+uzMEhS+PpGo.1624892058247.35617
NC_015773	Koludarov_et_al_2021	mRNA	10660103	10660226	.	-	.	Name=LOC100651612 mRNA;ID=EWKMg4ru1zPvdBw+uzMEhS+PpGo.1624892058247.35617
NC_015773	Koludarov_et_al_2021	mRNA	10658291	10658505	.	-	.	Name=LOC100651612 mRNA;ID=EWKMg4ru1zPvdBw+uzMEhS+PpGo.1624892058247.35617
NC_015773	Koludarov_et_al_2021	mRNA	10648073	10648206	.	-	.	Name=LOC100651612 mRNA;ID=EWKMg4ru1zPvdBw+uzMEhS+PpGo.1624892058247.35617
NC_015773	Koludarov_et_al_2021	mRNA	9124607	9125117	.	-	.	Name=LOC100647990 mRNA;ID=EWKMg4ru1zPvdBw+uzMEhS+PpGo.1624892058247.35618
NC_015773	Koludarov_et_al_2021	mRNA	9111067	9111130	.	-	.	Name=LOC100647990 mRNA;ID=EWKMg4ru1zPvdBw+uzMEhS+PpGo.1624892058247.35618
NC_015773	Koludarov_et_al_2021	mRNA	9057932	9058105	.	-	.	Name=LOC100647990 mRNA;ID=EWKMg4ru1zPvdBw+uzMEhS+PpGo.1624892058247.35618
NC_015773	Koludarov_et_al_2021	mRNA	9057424	9057804	.	-	.	Name=LOC100647990 mRNA;ID=EWKMg4ru1zPvdBw+uzMEhS+PpGo.1624892058247.35618
NC_015773	Koludarov_et_al_2021	mRNA	9057020	9057272	.	-	.	Name=LOC100647990 mRNA;ID=EWKMg4ru1zPvdBw+uzMEhS+PpGo.1624892058247.35618
NC_015773	Koludarov_et_al_2021	mRNA	9056558	9056914	.	-	.	Name=LOC100647990 mRNA;ID=EWKMg4ru1zPvdBw+uzMEhS+PpGo.1624892058247.35618
NC_015773	Koludarov_et_al_2021	mRNA	9055628	9055879	.	-	.	Name=LOC100647990 mRNA;ID=EWKMg4ru1zPvdBw+uzMEhS+PpGo.1624892058247.35618
NC_015773	Koludarov_et_al_2021	mRNA	9054359	9055517	.	-	.	Name=LOC100647990 mRNA;ID=EWKMg4ru1zPvdBw+uzMEhS+PpGo.1624892058247.35618
NC_015773	Koludarov_et_al_2021	mRNA	6303028	6303270	.	-	.	Name=LOC110119744 mRNA;ID=EWKMg4ru1zPvdBw+uzMEhS+PpGo.1624892058247.35619
NC_015773	Koludarov_et_al_2021	mRNA	6301505	6301866	.	-	.	Name=LOC110119744 mRNA;ID=EWKMg4ru1zPvdBw+uzMEhS+PpGo.1624892058247.35619
NC_015773	Koludarov_et_al_2021	mRNA	6236717	6236731	.	-	.	Name=LOC110119744 mRNA;ID=EWKMg4ru1zPvdBw+uzMEhS+PpGo.1624892058247.35619
NC_015773	Koludarov_et_al_2021	mRNA	6235932	6236629	.	-	.	Name=LOC110119744 mRNA;ID=EWKMg4ru1zPvdBw+uzMEhS+PpGo.1624892058247.35619
NC_015773	Koludarov_et_al_2021	mRNA	10786857	10787003	.	-	.	Name=LOC100651294 mRNA;ID=EWKMg4ru1zPvdBw+uzMEhS+PpGo.1624892058247.35620
NC_015773	Koludarov_et_al_2021	mRNA	10785900	10786258	.	-	.	Name=LOC100651294 mRNA;ID=EWKMg4ru1zPvdBw+uzMEhS+PpGo.1624892058247.35620
NC_015773	Koludarov_et_al_2021	mRNA	10785441	10785797	.	-	.	Name=LOC100651294 mRNA;ID=EWKMg4ru1zPvdBw+uzMEhS+PpGo.1624892058247.35620
NC_015773	Koludarov_et_al_2021	mRNA	10740641	10740809	.	-	.	Name=LOC100651294 mRNA;ID=EWKMg4ru1zPvdBw+uzMEhS+PpGo.1624892058247.35620
NC_015773	Koludarov_et_al_2021	mRNA	10733679	10733865	.	-	.	Name=LOC100651294 mRNA;ID=EWKMg4ru1zPvdBw+uzMEhS+PpGo.1624892058247.35620
NC_015773	Koludarov_et_al_2021	mRNA	10731080	10731216	.	-	.	Name=LOC100651294 mRNA;ID=EWKMg4ru1zPvdBw+uzMEhS+PpGo.1624892058247.35620
NC_015773	Koludarov_et_al_2021	mRNA	10729521	10730044	.	-	.	Name=LOC100651294 mRNA;ID=EWKMg4ru1zPvdBw+uzMEhS+PpGo.1624892058247.35620
NC_015773	Koludarov_et_al_2021	mRNA	11097282	11098091	.	-	.	Name=LOC100649307 mRNA;ID=EWKMg4ru1zPvdBw+uzMEhS+PpGo.1624892058247.35621
NC_015773	Koludarov_et_al_2021	mRNA	11071399	11071584	.	-	.	Name=LOC100649307 mRNA;ID=EWKMg4ru1zPvdBw+uzMEhS+PpGo.1624892058247.35621
NC_015773	Koludarov_et_al_2021	mRNA	11057815	11057859	.	-	.	Name=LOC100649307 mRNA;ID=EWKMg4ru1zPvdBw+uzMEhS+PpGo.1624892058247.35621
NC_015773	Koludarov_et_al_2021	mRNA	11056362	11056583	.	-	.	Name=LOC100649307 mRNA;ID=EWKMg4ru1zPvdBw+uzMEhS+PpGo.1624892058247.35621
NC_015773	Koludarov_et_al_2021	mRNA	11055848	11055910	.	-	.	Name=LOC100649307 mRNA;ID=EWKMg4ru1zPvdBw+uzMEhS+PpGo.1624892058247.35621
NC_015773	Koludarov_et_al_2021	mRNA	11054202	11054444	.	-	.	Name=LOC100649307 mRNA;ID=EWKMg4ru1zPvdBw+uzMEhS+PpGo.1624892058247.35621
NC_015773	Koludarov_et_al_2021	mRNA	11053578	11053739	.	-	.	Name=LOC100649307 mRNA;ID=EWKMg4ru1zPvdBw+uzMEhS+PpGo.1624892058247.35621
NC_015773	Koludarov_et_al_2021	mRNA	11053115	11053241	.	-	.	Name=LOC100649307 mRNA;ID=EWKMg4ru1zPvdBw+uzMEhS+PpGo.1624892058247.35621
NC_015773	Koludarov_et_al_2021	mRNA	11052886	11053035	.	-	.	Name=LOC100649307 mRNA;ID=EWKMg4ru1zPvdBw+uzMEhS+PpGo.1624892058247.35621
NC_015773	Koludarov_et_al_2021	mRNA	11052628	11052804	.	-	.	Name=LOC100649307 mRNA;ID=EWKMg4ru1zPvdBw+uzMEhS+PpGo.1624892058247.35621
NC_015773	Koludarov_et_al_2021	mRNA	11052022	11052186	.	-	.	Name=LOC100649307 mRNA;ID=EWKMg4ru1zPvdBw+uzMEhS+PpGo.1624892058247.35621
NC_015773	Koludarov_et_al_2021	mRNA	11050827	11051170	.	-	.	Name=LOC100649307 mRNA;ID=EWKMg4ru1zPvdBw+uzMEhS+PpGo.1624892058247.35621
NC_015773	Koludarov_et_al_2021	mRNA	11050372	11050624	.	-	.	Name=LOC100649307 mRNA;ID=EWKMg4ru1zPvdBw+uzMEhS+PpGo.1624892058247.35621
NC_015773	Koludarov_et_al_2021	mRNA	11050017	11050210	.	-	.	Name=LOC100649307 mRNA;ID=EWKMg4ru1zPvdBw+uzMEhS+PpGo.1624892058247.35621
NC_015773	Koludarov_et_al_2021	mRNA	11049679	11049885	.	-	.	Name=LOC100649307 mRNA;ID=EWKMg4ru1zPvdBw+uzMEhS+PpGo.1624892058247.35621
NC_015773	Koludarov_et_al_2021	mRNA	11049483	11049588	.	-	.	Name=LOC100649307 mRNA;ID=EWKMg4ru1zPvdBw+uzMEhS+PpGo.1624892058247.35621
NC_015773	Koludarov_et_al_2021	mRNA	11047769	11048313	.	-	.	Name=LOC100649307 mRNA;ID=EWKMg4ru1zPvdBw+uzMEhS+PpGo.1624892058247.35621
NC_015773	Koludarov_et_al_2021	mRNA	11047027	11047225	.	-	.	Name=LOC100649307 mRNA;ID=EWKMg4ru1zPvdBw+uzMEhS+PpGo.1624892058247.35621
NC_015773	Koludarov_et_al_2021	mRNA	11046630	11046829	.	-	.	Name=LOC100649307 mRNA;ID=EWKMg4ru1zPvdBw+uzMEhS+PpGo.1624892058247.35621
NC_015773	Koludarov_et_al_2021	mRNA	11046426	11046525	.	-	.	Name=LOC100649307 mRNA;ID=EWKMg4ru1zPvdBw+uzMEhS+PpGo.1624892058247.35621
NC_015773	Koludarov_et_al_2021	mRNA	11045814	11045999	.	-	.	Name=LOC100649307 mRNA;ID=EWKMg4ru1zPvdBw+uzMEhS+PpGo.1624892058247.35621
NC_015773	Koludarov_et_al_2021	mRNA	11045107	11045399	.	-	.	Name=LOC100649307 mRNA;ID=EWKMg4ru1zPvdBw+uzMEhS+PpGo.1624892058247.35621
NC_015773	Koludarov_et_al_2021	mRNA	11044638	11044725	.	-	.	Name=LOC100649307 mRNA;ID=EWKMg4ru1zPvdBw+uzMEhS+PpGo.1624892058247.35621
NC_015773	Koludarov_et_al_2021	mRNA	11044373	11044543	.	-	.	Name=LOC100649307 mRNA;ID=EWKMg4ru1zPvdBw+uzMEhS+PpGo.1624892058247.35621
NC_015773	Koludarov_et_al_2021	mRNA	11043911	11044096	.	-	.	Name=LOC100649307 mRNA;ID=EWKMg4ru1zPvdBw+uzMEhS+PpGo.1624892058247.35621
NC_015773	Koludarov_et_al_2021	mRNA	11043507	11043799	.	-	.	Name=LOC100649307 mRNA;ID=EWKMg4ru1zPvdBw+uzMEhS+PpGo.1624892058247.35621
NC_015773	Koludarov_et_al_2021	mRNA	11041275	11043343	.	-	.	Name=LOC100649307 mRNA;ID=EWKMg4ru1zPvdBw+uzMEhS+PpGo.1624892058247.35621
NC_015773	Koludarov_et_al_2021	mRNA	12637791	12640815	.	-	.	Name=LOC100643586 mRNA;ID=EWKMg4ru1zPvdBw+uzMEhS+PpGo.1624892058247.35622
NC_015773	Koludarov_et_al_2021	mRNA	12610942	12611188	.	-	.	Name=LOC100643586 mRNA;ID=EWKMg4ru1zPvdBw+uzMEhS+PpGo.1624892058247.35622
NC_015773	Koludarov_et_al_2021	mRNA	12610249	12610524	.	-	.	Name=LOC100643586 mRNA;ID=EWKMg4ru1zPvdBw+uzMEhS+PpGo.1624892058247.35622
NC_015773	Koludarov_et_al_2021	mRNA	12609930	12610136	.	-	.	Name=LOC100643586 mRNA;ID=EWKMg4ru1zPvdBw+uzMEhS+PpGo.1624892058247.35622
NC_015773	Koludarov_et_al_2021	mRNA	12609449	12609802	.	-	.	Name=LOC100643586 mRNA;ID=EWKMg4ru1zPvdBw+uzMEhS+PpGo.1624892058247.35622
NC_015773	Koludarov_et_al_2021	mRNA	12609027	12609199	.	-	.	Name=LOC100643586 mRNA;ID=EWKMg4ru1zPvdBw+uzMEhS+PpGo.1624892058247.35622
NC_015773	Koludarov_et_al_2021	mRNA	12607649	12608012	.	-	.	Name=LOC100643586 mRNA;ID=EWKMg4ru1zPvdBw+uzMEhS+PpGo.1624892058247.35622
NC_015773	Koludarov_et_al_2021	mRNA	12606727	12606996	.	-	.	Name=LOC100643586 mRNA;ID=EWKMg4ru1zPvdBw+uzMEhS+PpGo.1624892058247.35622
NC_015773	Koludarov_et_al_2021	mRNA	12605226	12605528	.	-	.	Name=LOC100643586 mRNA;ID=EWKMg4ru1zPvdBw+uzMEhS+PpGo.1624892058247.35622
NC_015773	Koludarov_et_al_2021	mRNA	12602421	12602830	.	-	.	Name=LOC100643586 mRNA;ID=EWKMg4ru1zPvdBw+uzMEhS+PpGo.1624892058247.35622
NC_015773	Koludarov_et_al_2021	mRNA	12601080	12601457	.	-	.	Name=LOC100643586 mRNA;ID=EWKMg4ru1zPvdBw+uzMEhS+PpGo.1624892058247.35622
NC_015773	Koludarov_et_al_2021	mRNA	12599122	12599314	.	-	.	Name=LOC100643586 mRNA;ID=EWKMg4ru1zPvdBw+uzMEhS+PpGo.1624892058247.35622
NC_015773	Koludarov_et_al_2021	mRNA	12598278	12598446	.	-	.	Name=LOC100643586 mRNA;ID=EWKMg4ru1zPvdBw+uzMEhS+PpGo.1624892058247.35622
NC_015773	Koludarov_et_al_2021	mRNA	12597619	12597871	.	-	.	Name=LOC100643586 mRNA;ID=EWKMg4ru1zPvdBw+uzMEhS+PpGo.1624892058247.35622
NC_015773	Koludarov_et_al_2021	mRNA	12597052	12597309	.	-	.	Name=LOC100643586 mRNA;ID=EWKMg4ru1zPvdBw+uzMEhS+PpGo.1624892058247.35622
NC_015773	Koludarov_et_al_2021	mRNA	12595899	12596283	.	-	.	Name=LOC100643586 mRNA;ID=EWKMg4ru1zPvdBw+uzMEhS+PpGo.1624892058247.35622
NC_015773	Koludarov_et_al_2021	mRNA	12594129	12594218	.	-	.	Name=LOC100643586 mRNA;ID=EWKMg4ru1zPvdBw+uzMEhS+PpGo.1624892058247.35622
NC_015773	Koludarov_et_al_2021	mRNA	12585551	12593125	.	-	.	Name=LOC100643586 mRNA;ID=EWKMg4ru1zPvdBw+uzMEhS+PpGo.1624892058247.35622
NC_015773	Koludarov_et_al_2021	mRNA	12637791	12640814	.	-	.	Name=LOC100643586 mRNA;ID=EWKMg4ru1zPvdBw+uzMEhS+PpGo.1624892058247.35623
NC_015773	Koludarov_et_al_2021	mRNA	12610942	12611188	.	-	.	Name=LOC100643586 mRNA;ID=EWKMg4ru1zPvdBw+uzMEhS+PpGo.1624892058247.35623
NC_015773	Koludarov_et_al_2021	mRNA	12610249	12610524	.	-	.	Name=LOC100643586 mRNA;ID=EWKMg4ru1zPvdBw+uzMEhS+PpGo.1624892058247.35623
NC_015773	Koludarov_et_al_2021	mRNA	12609930	12610136	.	-	.	Name=LOC100643586 mRNA;ID=EWKMg4ru1zPvdBw+uzMEhS+PpGo.1624892058247.35623
NC_015773	Koludarov_et_al_2021	mRNA	12609449	12609802	.	-	.	Name=LOC100643586 mRNA;ID=EWKMg4ru1zPvdBw+uzMEhS+PpGo.1624892058247.35623
NC_015773	Koludarov_et_al_2021	mRNA	12609027	12609199	.	-	.	Name=LOC100643586 mRNA;ID=EWKMg4ru1zPvdBw+uzMEhS+PpGo.1624892058247.35623
NC_015773	Koludarov_et_al_2021	mRNA	12607649	12608012	.	-	.	Name=LOC100643586 mRNA;ID=EWKMg4ru1zPvdBw+uzMEhS+PpGo.1624892058247.35623
NC_015773	Koludarov_et_al_2021	mRNA	12606727	12606996	.	-	.	Name=LOC100643586 mRNA;ID=EWKMg4ru1zPvdBw+uzMEhS+PpGo.1624892058247.35623
NC_015773	Koludarov_et_al_2021	mRNA	12605226	12605528	.	-	.	Name=LOC100643586 mRNA;ID=EWKMg4ru1zPvdBw+uzMEhS+PpGo.1624892058247.35623
NC_015773	Koludarov_et_al_2021	mRNA	12604186	12604464	.	-	.	Name=LOC100643586 mRNA;ID=EWKMg4ru1zPvdBw+uzMEhS+PpGo.1624892058247.35623
NC_015773	Koludarov_et_al_2021	mRNA	12602421	12602830	.	-	.	Name=LOC100643586 mRNA;ID=EWKMg4ru1zPvdBw+uzMEhS+PpGo.1624892058247.35623
NC_015773	Koludarov_et_al_2021	mRNA	12601080	12601457	.	-	.	Name=LOC100643586 mRNA;ID=EWKMg4ru1zPvdBw+uzMEhS+PpGo.1624892058247.35623
NC_015773	Koludarov_et_al_2021	mRNA	12599122	12599314	.	-	.	Name=LOC100643586 mRNA;ID=EWKMg4ru1zPvdBw+uzMEhS+PpGo.1624892058247.35623
NC_015773	Koludarov_et_al_2021	mRNA	12598278	12598446	.	-	.	Name=LOC100643586 mRNA;ID=EWKMg4ru1zPvdBw+uzMEhS+PpGo.1624892058247.35623
NC_015773	Koludarov_et_al_2021	mRNA	12597619	12597871	.	-	.	Name=LOC100643586 mRNA;ID=EWKMg4ru1zPvdBw+uzMEhS+PpGo.1624892058247.35623
NC_015773	Koludarov_et_al_2021	mRNA	12597052	12597309	.	-	.	Name=LOC100643586 mRNA;ID=EWKMg4ru1zPvdBw+uzMEhS+PpGo.1624892058247.35623
NC_015773	Koludarov_et_al_2021	mRNA	12595899	12596283	.	-	.	Name=LOC100643586 mRNA;ID=EWKMg4ru1zPvdBw+uzMEhS+PpGo.1624892058247.35623
NC_015773	Koludarov_et_al_2021	mRNA	12594129	12594218	.	-	.	Name=LOC100643586 mRNA;ID=EWKMg4ru1zPvdBw+uzMEhS+PpGo.1624892058247.35623
NC_015773	Koludarov_et_al_2021	mRNA	12585551	12593125	.	-	.	Name=LOC100643586 mRNA;ID=EWKMg4ru1zPvdBw+uzMEhS+PpGo.1624892058247.35623
NC_015773	Koludarov_et_al_2021	mRNA	12637791	12640812	.	-	.	Name=LOC100643586 mRNA;ID=EWKMg4ru1zPvdBw+uzMEhS+PpGo.1624892058247.35624
NC_015773	Koludarov_et_al_2021	mRNA	12610942	12611188	.	-	.	Name=LOC100643586 mRNA;ID=EWKMg4ru1zPvdBw+uzMEhS+PpGo.1624892058247.35624
NC_015773	Koludarov_et_al_2021	mRNA	12610249	12610524	.	-	.	Name=LOC100643586 mRNA;ID=EWKMg4ru1zPvdBw+uzMEhS+PpGo.1624892058247.35624
NC_015773	Koludarov_et_al_2021	mRNA	12609930	12610136	.	-	.	Name=LOC100643586 mRNA;ID=EWKMg4ru1zPvdBw+uzMEhS+PpGo.1624892058247.35624
NC_015773	Koludarov_et_al_2021	mRNA	12609449	12609802	.	-	.	Name=LOC100643586 mRNA;ID=EWKMg4ru1zPvdBw+uzMEhS+PpGo.1624892058247.35624
NC_015773	Koludarov_et_al_2021	mRNA	12609027	12609199	.	-	.	Name=LOC100643586 mRNA;ID=EWKMg4ru1zPvdBw+uzMEhS+PpGo.1624892058247.35624
NC_015773	Koludarov_et_al_2021	mRNA	12607649	12608012	.	-	.	Name=LOC100643586 mRNA;ID=EWKMg4ru1zPvdBw+uzMEhS+PpGo.1624892058247.35624
NC_015773	Koludarov_et_al_2021	mRNA	12606727	12606996	.	-	.	Name=LOC100643586 mRNA;ID=EWKMg4ru1zPvdBw+uzMEhS+PpGo.1624892058247.35624
NC_015773	Koludarov_et_al_2021	mRNA	12605226	12605528	.	-	.	Name=LOC100643586 mRNA;ID=EWKMg4ru1zPvdBw+uzMEhS+PpGo.1624892058247.35624
NC_015773	Koludarov_et_al_2021	mRNA	12604186	12604464	.	-	.	Name=LOC100643586 mRNA;ID=EWKMg4ru1zPvdBw+uzMEhS+PpGo.1624892058247.35624
NC_015773	Koludarov_et_al_2021	mRNA	12602421	12602830	.	-	.	Name=LOC100643586 mRNA;ID=EWKMg4ru1zPvdBw+uzMEhS+PpGo.1624892058247.35624
NC_015773	Koludarov_et_al_2021	mRNA	12601080	12601457	.	-	.	Name=LOC100643586 mRNA;ID=EWKMg4ru1zPvdBw+uzMEhS+PpGo.1624892058247.35624
NC_015773	Koludarov_et_al_2021	mRNA	12599122	12599314	.	-	.	Name=LOC100643586 mRNA;ID=EWKMg4ru1zPvdBw+uzMEhS+PpGo.1624892058247.35624
NC_015773	Koludarov_et_al_2021	mRNA	12598278	12598446	.	-	.	Name=LOC100643586 mRNA;ID=EWKMg4ru1zPvdBw+uzMEhS+PpGo.1624892058247.35624
NC_015773	Koludarov_et_al_2021	mRNA	12597619	12597871	.	-	.	Name=LOC100643586 mRNA;ID=EWKMg4ru1zPvdBw+uzMEhS+PpGo.1624892058247.35624
NC_015773	Koludarov_et_al_2021	mRNA	12597052	12597309	.	-	.	Name=LOC100643586 mRNA;ID=EWKMg4ru1zPvdBw+uzMEhS+PpGo.1624892058247.35624
NC_015773	Koludarov_et_al_2021	mRNA	12595899	12596283	.	-	.	Name=LOC100643586 mRNA;ID=EWKMg4ru1zPvdBw+uzMEhS+PpGo.1624892058247.35624
NC_015773	Koludarov_et_al_2021	mRNA	12585551	12593125	.	-	.	Name=LOC100643586 mRNA;ID=EWKMg4ru1zPvdBw+uzMEhS+PpGo.1624892058247.35624
NC_015773	Koludarov_et_al_2021	mRNA	97023	97127	.	-	.	Name=LOC100644219 mRNA;ID=EWKMg4ru1zPvdBw+uzMEhS+PpGo.1624892058247.35625
NC_015773	Koludarov_et_al_2021	mRNA	46870	46986	.	-	.	Name=LOC100644219 mRNA;ID=EWKMg4ru1zPvdBw+uzMEhS+PpGo.1624892058247.35625
NC_015773	Koludarov_et_al_2021	mRNA	46526	46797	.	-	.	Name=LOC100644219 mRNA;ID=EWKMg4ru1zPvdBw+uzMEhS+PpGo.1624892058247.35625
NC_015773	Koludarov_et_al_2021	mRNA	46259	46442	.	-	.	Name=LOC100644219 mRNA;ID=EWKMg4ru1zPvdBw+uzMEhS+PpGo.1624892058247.35625
NC_015773	Koludarov_et_al_2021	mRNA	45727	45842	.	-	.	Name=LOC100644219 mRNA;ID=EWKMg4ru1zPvdBw+uzMEhS+PpGo.1624892058247.35625
NC_015773	Koludarov_et_al_2021	mRNA	42812	45604	.	-	.	Name=LOC100644219 mRNA;ID=EWKMg4ru1zPvdBw+uzMEhS+PpGo.1624892058247.35625
NC_015773	Koludarov_et_al_2021	mRNA	11976124	11976285	.	-	.	Name=LOC100646599 mRNA;ID=EWKMg4ru1zPvdBw+uzMEhS+PpGo.1624892058247.35626
NC_015773	Koludarov_et_al_2021	mRNA	11942605	11942661	.	-	.	Name=LOC100646599 mRNA;ID=EWKMg4ru1zPvdBw+uzMEhS+PpGo.1624892058247.35626
NC_015773	Koludarov_et_al_2021	mRNA	11931309	11931515	.	-	.	Name=LOC100646599 mRNA;ID=EWKMg4ru1zPvdBw+uzMEhS+PpGo.1624892058247.35626
NC_015773	Koludarov_et_al_2021	mRNA	11924409	11925371	.	-	.	Name=LOC100646599 mRNA;ID=EWKMg4ru1zPvdBw+uzMEhS+PpGo.1624892058247.35626
NC_015773	Koludarov_et_al_2021	mRNA	4925481	4925943	.	-	.	Name=LOC100647350 mRNA;ID=EWKMg4ru1zPvdBw+uzMEhS+PpGo.1624892058247.35627
NC_015773	Koludarov_et_al_2021	mRNA	4901542	4901659	.	-	.	Name=LOC100647350 mRNA;ID=EWKMg4ru1zPvdBw+uzMEhS+PpGo.1624892058247.35627
NC_015773	Koludarov_et_al_2021	mRNA	4894622	4894761	.	-	.	Name=LOC100647350 mRNA;ID=EWKMg4ru1zPvdBw+uzMEhS+PpGo.1624892058247.35627
NC_015773	Koludarov_et_al_2021	mRNA	4894023	4894067	.	-	.	Name=LOC100647350 mRNA;ID=EWKMg4ru1zPvdBw+uzMEhS+PpGo.1624892058247.35627
NC_015773	Koludarov_et_al_2021	mRNA	4889798	4889907	.	-	.	Name=LOC100647350 mRNA;ID=EWKMg4ru1zPvdBw+uzMEhS+PpGo.1624892058247.35627
NC_015773	Koludarov_et_al_2021	mRNA	4888850	4889030	.	-	.	Name=LOC100647350 mRNA;ID=EWKMg4ru1zPvdBw+uzMEhS+PpGo.1624892058247.35627
NC_015773	Koludarov_et_al_2021	mRNA	4885465	4885580	.	-	.	Name=LOC100647350 mRNA;ID=EWKMg4ru1zPvdBw+uzMEhS+PpGo.1624892058247.35627
NC_015773	Koludarov_et_al_2021	mRNA	4885005	4885173	.	-	.	Name=LOC100647350 mRNA;ID=EWKMg4ru1zPvdBw+uzMEhS+PpGo.1624892058247.35627
NC_015773	Koludarov_et_al_2021	mRNA	4881634	4881770	.	-	.	Name=LOC100647350 mRNA;ID=EWKMg4ru1zPvdBw+uzMEhS+PpGo.1624892058247.35627
NC_015773	Koludarov_et_al_2021	mRNA	4881181	4881339	.	-	.	Name=LOC100647350 mRNA;ID=EWKMg4ru1zPvdBw+uzMEhS+PpGo.1624892058247.35627
NC_015773	Koludarov_et_al_2021	mRNA	4879997	4880179	.	-	.	Name=LOC100647350 mRNA;ID=EWKMg4ru1zPvdBw+uzMEhS+PpGo.1624892058247.35627
NC_015773	Koludarov_et_al_2021	mRNA	4879530	4879743	.	-	.	Name=LOC100647350 mRNA;ID=EWKMg4ru1zPvdBw+uzMEhS+PpGo.1624892058247.35627
NC_015773	Koludarov_et_al_2021	mRNA	4875247	4879172	.	-	.	Name=LOC100647350 mRNA;ID=EWKMg4ru1zPvdBw+uzMEhS+PpGo.1624892058247.35627
NC_015773	Koludarov_et_al_2021	mRNA	7660330	7660447	.	-	.	Name=LOC100642652 mRNA;ID=EWKMg4ru1zPvdBw+uzMEhS+PpGo.1624892058247.35628
NC_015773	Koludarov_et_al_2021	mRNA	7632832	7632849	.	-	.	Name=LOC100642652 mRNA;ID=EWKMg4ru1zPvdBw+uzMEhS+PpGo.1624892058247.35628
NC_015773	Koludarov_et_al_2021	mRNA	7626918	7627000	.	-	.	Name=LOC100642652 mRNA;ID=EWKMg4ru1zPvdBw+uzMEhS+PpGo.1624892058247.35628
NC_015773	Koludarov_et_al_2021	mRNA	7624731	7625117	.	-	.	Name=LOC100642652 mRNA;ID=EWKMg4ru1zPvdBw+uzMEhS+PpGo.1624892058247.35628
NC_015773	Koludarov_et_al_2021	mRNA	7623973	7624460	.	-	.	Name=LOC100642652 mRNA;ID=EWKMg4ru1zPvdBw+uzMEhS+PpGo.1624892058247.35628
NC_015773	Koludarov_et_al_2021	mRNA	7622805	7623810	.	-	.	Name=LOC100642652 mRNA;ID=EWKMg4ru1zPvdBw+uzMEhS+PpGo.1624892058247.35628
NC_015773	Koludarov_et_al_2021	mRNA	7622500	7622720	.	-	.	Name=LOC100642652 mRNA;ID=EWKMg4ru1zPvdBw+uzMEhS+PpGo.1624892058247.35628
NC_015773	Koludarov_et_al_2021	mRNA	7622279	7622414	.	-	.	Name=LOC100642652 mRNA;ID=EWKMg4ru1zPvdBw+uzMEhS+PpGo.1624892058247.35628
NC_015773	Koludarov_et_al_2021	mRNA	7622050	7622202	.	-	.	Name=LOC100642652 mRNA;ID=EWKMg4ru1zPvdBw+uzMEhS+PpGo.1624892058247.35628
NC_015773	Koludarov_et_al_2021	mRNA	7621852	7621985	.	-	.	Name=LOC100642652 mRNA;ID=EWKMg4ru1zPvdBw+uzMEhS+PpGo.1624892058247.35628
NC_015773	Koludarov_et_al_2021	mRNA	7621650	7621767	.	-	.	Name=LOC100642652 mRNA;ID=EWKMg4ru1zPvdBw+uzMEhS+PpGo.1624892058247.35628
NC_015773	Koludarov_et_al_2021	mRNA	7621439	7621556	.	-	.	Name=LOC100642652 mRNA;ID=EWKMg4ru1zPvdBw+uzMEhS+PpGo.1624892058247.35628
NC_015773	Koludarov_et_al_2021	mRNA	7610642	7611973	.	-	.	Name=LOC100642652 mRNA;ID=EWKMg4ru1zPvdBw+uzMEhS+PpGo.1624892058247.35628
NC_015773	Koludarov_et_al_2021	mRNA	7437843	7437989	.	-	.	Name=LOC100644495 mRNA;ID=EWKMg4ru1zPvdBw+uzMEhS+PpGo.1624892058247.35629
NC_015773	Koludarov_et_al_2021	mRNA	7390882	7391147	.	-	.	Name=LOC100644495 mRNA;ID=EWKMg4ru1zPvdBw+uzMEhS+PpGo.1624892058247.35629
NC_015773	Koludarov_et_al_2021	mRNA	7390482	7390798	.	-	.	Name=LOC100644495 mRNA;ID=EWKMg4ru1zPvdBw+uzMEhS+PpGo.1624892058247.35629
NC_015773	Koludarov_et_al_2021	mRNA	7390154	7390401	.	-	.	Name=LOC100644495 mRNA;ID=EWKMg4ru1zPvdBw+uzMEhS+PpGo.1624892058247.35629
NC_015773	Koludarov_et_al_2021	mRNA	7389682	7389868	.	-	.	Name=LOC100644495 mRNA;ID=EWKMg4ru1zPvdBw+uzMEhS+PpGo.1624892058247.35629
NC_015773	Koludarov_et_al_2021	mRNA	7389235	7389420	.	-	.	Name=LOC100644495 mRNA;ID=EWKMg4ru1zPvdBw+uzMEhS+PpGo.1624892058247.35629
NC_015773	Koludarov_et_al_2021	mRNA	7388874	7389134	.	-	.	Name=LOC100644495 mRNA;ID=EWKMg4ru1zPvdBw+uzMEhS+PpGo.1624892058247.35629
NC_015773	Koludarov_et_al_2021	mRNA	7388308	7388799	.	-	.	Name=LOC100644495 mRNA;ID=EWKMg4ru1zPvdBw+uzMEhS+PpGo.1624892058247.35629
NC_015773	Koludarov_et_al_2021	mRNA	9871464	9872449	.	-	.	Name=LOC100643173 mRNA;ID=EWKMg4ru1zPvdBw+uzMEhS+PpGo.1624892058248.35630
NC_015773	Koludarov_et_al_2021	mRNA	9842571	9842723	.	-	.	Name=LOC100643173 mRNA;ID=EWKMg4ru1zPvdBw+uzMEhS+PpGo.1624892058248.35630
NC_015773	Koludarov_et_al_2021	mRNA	9842265	9842469	.	-	.	Name=LOC100643173 mRNA;ID=EWKMg4ru1zPvdBw+uzMEhS+PpGo.1624892058248.35630
NC_015773	Koludarov_et_al_2021	mRNA	9841084	9841359	.	-	.	Name=LOC100643173 mRNA;ID=EWKMg4ru1zPvdBw+uzMEhS+PpGo.1624892058248.35630
NC_015773	Koludarov_et_al_2021	mRNA	9831392	9831784	.	-	.	Name=LOC100643173 mRNA;ID=EWKMg4ru1zPvdBw+uzMEhS+PpGo.1624892058248.35630
NC_015773	Koludarov_et_al_2021	mRNA	9830953	9831131	.	-	.	Name=LOC100643173 mRNA;ID=EWKMg4ru1zPvdBw+uzMEhS+PpGo.1624892058248.35630
NC_015773	Koludarov_et_al_2021	mRNA	9829560	9829790	.	-	.	Name=LOC100643173 mRNA;ID=EWKMg4ru1zPvdBw+uzMEhS+PpGo.1624892058248.35630
NC_015773	Koludarov_et_al_2021	mRNA	9829138	9829368	.	-	.	Name=LOC100643173 mRNA;ID=EWKMg4ru1zPvdBw+uzMEhS+PpGo.1624892058248.35630
NC_015773	Koludarov_et_al_2021	mRNA	9828009	9828476	.	-	.	Name=LOC100643173 mRNA;ID=EWKMg4ru1zPvdBw+uzMEhS+PpGo.1624892058248.35630
NC_015773	Koludarov_et_al_2021	mRNA	9827658	9827780	.	-	.	Name=LOC100643173 mRNA;ID=EWKMg4ru1zPvdBw+uzMEhS+PpGo.1624892058248.35630
NC_015773	Koludarov_et_al_2021	mRNA	9827210	9827528	.	-	.	Name=LOC100643173 mRNA;ID=EWKMg4ru1zPvdBw+uzMEhS+PpGo.1624892058248.35630
NC_015773	Koludarov_et_al_2021	mRNA	9826798	9827089	.	-	.	Name=LOC100643173 mRNA;ID=EWKMg4ru1zPvdBw+uzMEhS+PpGo.1624892058248.35630
NC_015773	Koludarov_et_al_2021	mRNA	9826488	9826701	.	-	.	Name=LOC100643173 mRNA;ID=EWKMg4ru1zPvdBw+uzMEhS+PpGo.1624892058248.35630
NC_015773	Koludarov_et_al_2021	mRNA	9825767	9826017	.	-	.	Name=LOC100643173 mRNA;ID=EWKMg4ru1zPvdBw+uzMEhS+PpGo.1624892058248.35630
NC_015773	Koludarov_et_al_2021	mRNA	9823266	9825647	.	-	.	Name=LOC100643173 mRNA;ID=EWKMg4ru1zPvdBw+uzMEhS+PpGo.1624892058248.35630
NC_015773	Koludarov_et_al_2021	mRNA	7665102	7665545	.	-	.	Name=LOC100642652 mRNA;ID=EWKMg4ru1zPvdBw+uzMEhS+PpGo.1624892058248.35631
NC_015773	Koludarov_et_al_2021	mRNA	7660330	7660517	.	-	.	Name=LOC100642652 mRNA;ID=EWKMg4ru1zPvdBw+uzMEhS+PpGo.1624892058248.35631
NC_015773	Koludarov_et_al_2021	mRNA	7632832	7632849	.	-	.	Name=LOC100642652 mRNA;ID=EWKMg4ru1zPvdBw+uzMEhS+PpGo.1624892058248.35631
NC_015773	Koludarov_et_al_2021	mRNA	7626918	7627000	.	-	.	Name=LOC100642652 mRNA;ID=EWKMg4ru1zPvdBw+uzMEhS+PpGo.1624892058248.35631
NC_015773	Koludarov_et_al_2021	mRNA	7624731	7625117	.	-	.	Name=LOC100642652 mRNA;ID=EWKMg4ru1zPvdBw+uzMEhS+PpGo.1624892058248.35631
NC_015773	Koludarov_et_al_2021	mRNA	7623973	7624460	.	-	.	Name=LOC100642652 mRNA;ID=EWKMg4ru1zPvdBw+uzMEhS+PpGo.1624892058248.35631
NC_015773	Koludarov_et_al_2021	mRNA	7622805	7623810	.	-	.	Name=LOC100642652 mRNA;ID=EWKMg4ru1zPvdBw+uzMEhS+PpGo.1624892058248.35631
NC_015773	Koludarov_et_al_2021	mRNA	7622500	7622720	.	-	.	Name=LOC100642652 mRNA;ID=EWKMg4ru1zPvdBw+uzMEhS+PpGo.1624892058248.35631
NC_015773	Koludarov_et_al_2021	mRNA	7622279	7622414	.	-	.	Name=LOC100642652 mRNA;ID=EWKMg4ru1zPvdBw+uzMEhS+PpGo.1624892058248.35631
NC_015773	Koludarov_et_al_2021	mRNA	7622050	7622202	.	-	.	Name=LOC100642652 mRNA;ID=EWKMg4ru1zPvdBw+uzMEhS+PpGo.1624892058248.35631
NC_015773	Koludarov_et_al_2021	mRNA	7621852	7621985	.	-	.	Name=LOC100642652 mRNA;ID=EWKMg4ru1zPvdBw+uzMEhS+PpGo.1624892058248.35631
NC_015773	Koludarov_et_al_2021	mRNA	7621650	7621767	.	-	.	Name=LOC100642652 mRNA;ID=EWKMg4ru1zPvdBw+uzMEhS+PpGo.1624892058248.35631
NC_015773	Koludarov_et_al_2021	mRNA	7621439	7621556	.	-	.	Name=LOC100642652 mRNA;ID=EWKMg4ru1zPvdBw+uzMEhS+PpGo.1624892058248.35631
NC_015773	Koludarov_et_al_2021	mRNA	7616754	7620324	.	-	.	Name=LOC100642652 mRNA;ID=EWKMg4ru1zPvdBw+uzMEhS+PpGo.1624892058248.35631
NC_015773	Koludarov_et_al_2021	mRNA	8258299	8258317	.	-	.	Name=LOC100645921 mRNA;ID=EWKMg4ru1zPvdBw+uzMEhS+PpGo.1624892058248.35632
NC_015773	Koludarov_et_al_2021	mRNA	8219313	8220202	.	-	.	Name=LOC100645921 mRNA;ID=EWKMg4ru1zPvdBw+uzMEhS+PpGo.1624892058248.35632
NC_015773	Koludarov_et_al_2021	mRNA	8218543	8219076	.	-	.	Name=LOC100645921 mRNA;ID=EWKMg4ru1zPvdBw+uzMEhS+PpGo.1624892058248.35632
NC_015773	Koludarov_et_al_2021	mRNA	8217607	8218381	.	-	.	Name=LOC100645921 mRNA;ID=EWKMg4ru1zPvdBw+uzMEhS+PpGo.1624892058248.35632
NC_015773	Koludarov_et_al_2021	mRNA	8217131	8217304	.	-	.	Name=LOC100645921 mRNA;ID=EWKMg4ru1zPvdBw+uzMEhS+PpGo.1624892058248.35632
NC_015773	Koludarov_et_al_2021	mRNA	8215817	8215987	.	-	.	Name=LOC100645921 mRNA;ID=EWKMg4ru1zPvdBw+uzMEhS+PpGo.1624892058248.35632
NC_015773	Koludarov_et_al_2021	mRNA	8215226	8215537	.	-	.	Name=LOC100645921 mRNA;ID=EWKMg4ru1zPvdBw+uzMEhS+PpGo.1624892058248.35632
NC_015773	Koludarov_et_al_2021	mRNA	8214266	8214587	.	-	.	Name=LOC100645921 mRNA;ID=EWKMg4ru1zPvdBw+uzMEhS+PpGo.1624892058248.35632
NC_015773	Koludarov_et_al_2021	mRNA	8213911	8214157	.	-	.	Name=LOC100645921 mRNA;ID=EWKMg4ru1zPvdBw+uzMEhS+PpGo.1624892058248.35632
NC_015773	Koludarov_et_al_2021	mRNA	8213647	8213830	.	-	.	Name=LOC100645921 mRNA;ID=EWKMg4ru1zPvdBw+uzMEhS+PpGo.1624892058248.35632
NC_015773	Koludarov_et_al_2021	mRNA	8213360	8213576	.	-	.	Name=LOC100645921 mRNA;ID=EWKMg4ru1zPvdBw+uzMEhS+PpGo.1624892058248.35632
NC_015773	Koludarov_et_al_2021	mRNA	8213055	8213246	.	-	.	Name=LOC100645921 mRNA;ID=EWKMg4ru1zPvdBw+uzMEhS+PpGo.1624892058248.35632
NC_015773	Koludarov_et_al_2021	mRNA	8212708	8212955	.	-	.	Name=LOC100645921 mRNA;ID=EWKMg4ru1zPvdBw+uzMEhS+PpGo.1624892058248.35632
NC_015773	Koludarov_et_al_2021	mRNA	8211797	8212335	.	-	.	Name=LOC100645921 mRNA;ID=EWKMg4ru1zPvdBw+uzMEhS+PpGo.1624892058248.35632
NC_015773	Koludarov_et_al_2021	mRNA	8211421	8211598	.	-	.	Name=LOC100645921 mRNA;ID=EWKMg4ru1zPvdBw+uzMEhS+PpGo.1624892058248.35632
NC_015773	Koludarov_et_al_2021	mRNA	8209896	8210589	.	-	.	Name=LOC100645921 mRNA;ID=EWKMg4ru1zPvdBw+uzMEhS+PpGo.1624892058248.35632
NC_015773	Koludarov_et_al_2021	mRNA	7663460	7663695	.	-	.	Name=LOC100642652 mRNA;ID=EWKMg4ru1zPvdBw+uzMEhS+PpGo.1624892058248.35633
NC_015773	Koludarov_et_al_2021	mRNA	7661040	7661095	.	-	.	Name=LOC100642652 mRNA;ID=EWKMg4ru1zPvdBw+uzMEhS+PpGo.1624892058248.35633
NC_015773	Koludarov_et_al_2021	mRNA	7660330	7660517	.	-	.	Name=LOC100642652 mRNA;ID=EWKMg4ru1zPvdBw+uzMEhS+PpGo.1624892058248.35633
NC_015773	Koludarov_et_al_2021	mRNA	7632832	7632849	.	-	.	Name=LOC100642652 mRNA;ID=EWKMg4ru1zPvdBw+uzMEhS+PpGo.1624892058248.35633
NC_015773	Koludarov_et_al_2021	mRNA	7626918	7627000	.	-	.	Name=LOC100642652 mRNA;ID=EWKMg4ru1zPvdBw+uzMEhS+PpGo.1624892058248.35633
NC_015773	Koludarov_et_al_2021	mRNA	7624731	7625117	.	-	.	Name=LOC100642652 mRNA;ID=EWKMg4ru1zPvdBw+uzMEhS+PpGo.1624892058248.35633
NC_015773	Koludarov_et_al_2021	mRNA	7623973	7624460	.	-	.	Name=LOC100642652 mRNA;ID=EWKMg4ru1zPvdBw+uzMEhS+PpGo.1624892058248.35633
NC_015773	Koludarov_et_al_2021	mRNA	7622805	7623810	.	-	.	Name=LOC100642652 mRNA;ID=EWKMg4ru1zPvdBw+uzMEhS+PpGo.1624892058248.35633
NC_015773	Koludarov_et_al_2021	mRNA	7622500	7622720	.	-	.	Name=LOC100642652 mRNA;ID=EWKMg4ru1zPvdBw+uzMEhS+PpGo.1624892058248.35633
NC_015773	Koludarov_et_al_2021	mRNA	7622279	7622414	.	-	.	Name=LOC100642652 mRNA;ID=EWKMg4ru1zPvdBw+uzMEhS+PpGo.1624892058248.35633
NC_015773	Koludarov_et_al_2021	mRNA	7622050	7622202	.	-	.	Name=LOC100642652 mRNA;ID=EWKMg4ru1zPvdBw+uzMEhS+PpGo.1624892058248.35633
NC_015773	Koludarov_et_al_2021	mRNA	7621852	7621985	.	-	.	Name=LOC100642652 mRNA;ID=EWKMg4ru1zPvdBw+uzMEhS+PpGo.1624892058248.35633
NC_015773	Koludarov_et_al_2021	mRNA	7621650	7621767	.	-	.	Name=LOC100642652 mRNA;ID=EWKMg4ru1zPvdBw+uzMEhS+PpGo.1624892058248.35633
NC_015773	Koludarov_et_al_2021	mRNA	7621439	7621556	.	-	.	Name=LOC100642652 mRNA;ID=EWKMg4ru1zPvdBw+uzMEhS+PpGo.1624892058248.35633
NC_015773	Koludarov_et_al_2021	mRNA	7616754	7620324	.	-	.	Name=LOC100642652 mRNA;ID=EWKMg4ru1zPvdBw+uzMEhS+PpGo.1624892058248.35633
NC_015773	Koludarov_et_al_2021	mRNA	3320652	3320833	.	-	.	Name=LOC100651536 mRNA;ID=EWKMg4ru1zPvdBw+uzMEhS+PpGo.1624892058248.35634
NC_015773	Koludarov_et_al_2021	mRNA	3287607	3287693	.	-	.	Name=LOC100651536 mRNA;ID=EWKMg4ru1zPvdBw+uzMEhS+PpGo.1624892058248.35634
NC_015773	Koludarov_et_al_2021	mRNA	3281600	3281735	.	-	.	Name=LOC100651536 mRNA;ID=EWKMg4ru1zPvdBw+uzMEhS+PpGo.1624892058248.35634
NC_015773	Koludarov_et_al_2021	mRNA	3279474	3279713	.	-	.	Name=LOC100651536 mRNA;ID=EWKMg4ru1zPvdBw+uzMEhS+PpGo.1624892058248.35634
NC_015773	Koludarov_et_al_2021	mRNA	3278762	3278946	.	-	.	Name=LOC100651536 mRNA;ID=EWKMg4ru1zPvdBw+uzMEhS+PpGo.1624892058248.35634
NC_015773	Koludarov_et_al_2021	mRNA	3278547	3278681	.	-	.	Name=LOC100651536 mRNA;ID=EWKMg4ru1zPvdBw+uzMEhS+PpGo.1624892058248.35634
NC_015773	Koludarov_et_al_2021	mRNA	3278328	3278460	.	-	.	Name=LOC100651536 mRNA;ID=EWKMg4ru1zPvdBw+uzMEhS+PpGo.1624892058248.35634
NC_015773	Koludarov_et_al_2021	mRNA	3277997	3278157	.	-	.	Name=LOC100651536 mRNA;ID=EWKMg4ru1zPvdBw+uzMEhS+PpGo.1624892058248.35634
NC_015773	Koludarov_et_al_2021	mRNA	3277715	3277838	.	-	.	Name=LOC100651536 mRNA;ID=EWKMg4ru1zPvdBw+uzMEhS+PpGo.1624892058248.35634
NC_015773	Koludarov_et_al_2021	mRNA	3277353	3277646	.	-	.	Name=LOC100651536 mRNA;ID=EWKMg4ru1zPvdBw+uzMEhS+PpGo.1624892058248.35634
NC_015773	Koludarov_et_al_2021	mRNA	3276890	3277011	.	-	.	Name=LOC100651536 mRNA;ID=EWKMg4ru1zPvdBw+uzMEhS+PpGo.1624892058248.35634
NC_015773	Koludarov_et_al_2021	mRNA	3276573	3276710	.	-	.	Name=LOC100651536 mRNA;ID=EWKMg4ru1zPvdBw+uzMEhS+PpGo.1624892058248.35634
NC_015773	Koludarov_et_al_2021	mRNA	3276267	3276482	.	-	.	Name=LOC100651536 mRNA;ID=EWKMg4ru1zPvdBw+uzMEhS+PpGo.1624892058248.35634
NC_015773	Koludarov_et_al_2021	mRNA	3276033	3276183	.	-	.	Name=LOC100651536 mRNA;ID=EWKMg4ru1zPvdBw+uzMEhS+PpGo.1624892058248.35634
NC_015773	Koludarov_et_al_2021	mRNA	3275742	3275942	.	-	.	Name=LOC100651536 mRNA;ID=EWKMg4ru1zPvdBw+uzMEhS+PpGo.1624892058248.35634
NC_015773	Koludarov_et_al_2021	mRNA	3275518	3275664	.	-	.	Name=LOC100651536 mRNA;ID=EWKMg4ru1zPvdBw+uzMEhS+PpGo.1624892058248.35634
NC_015773	Koludarov_et_al_2021	mRNA	3273990	3275445	.	-	.	Name=LOC100651536 mRNA;ID=EWKMg4ru1zPvdBw+uzMEhS+PpGo.1624892058248.35634
NC_015773	Koludarov_et_al_2021	mRNA	3320376	3320833	.	-	.	Name=LOC100651536 mRNA;ID=EWKMg4ru1zPvdBw+uzMEhS+PpGo.1624892058248.35635
NC_015773	Koludarov_et_al_2021	mRNA	3287607	3287693	.	-	.	Name=LOC100651536 mRNA;ID=EWKMg4ru1zPvdBw+uzMEhS+PpGo.1624892058248.35635
NC_015773	Koludarov_et_al_2021	mRNA	3281600	3281735	.	-	.	Name=LOC100651536 mRNA;ID=EWKMg4ru1zPvdBw+uzMEhS+PpGo.1624892058248.35635
NC_015773	Koludarov_et_al_2021	mRNA	3279474	3279713	.	-	.	Name=LOC100651536 mRNA;ID=EWKMg4ru1zPvdBw+uzMEhS+PpGo.1624892058248.35635
NC_015773	Koludarov_et_al_2021	mRNA	3278762	3278946	.	-	.	Name=LOC100651536 mRNA;ID=EWKMg4ru1zPvdBw+uzMEhS+PpGo.1624892058248.35635
NC_015773	Koludarov_et_al_2021	mRNA	3278547	3278681	.	-	.	Name=LOC100651536 mRNA;ID=EWKMg4ru1zPvdBw+uzMEhS+PpGo.1624892058248.35635
NC_015773	Koludarov_et_al_2021	mRNA	3278328	3278460	.	-	.	Name=LOC100651536 mRNA;ID=EWKMg4ru1zPvdBw+uzMEhS+PpGo.1624892058248.35635
NC_015773	Koludarov_et_al_2021	mRNA	3277997	3278157	.	-	.	Name=LOC100651536 mRNA;ID=EWKMg4ru1zPvdBw+uzMEhS+PpGo.1624892058248.35635
NC_015773	Koludarov_et_al_2021	mRNA	3277715	3277838	.	-	.	Name=LOC100651536 mRNA;ID=EWKMg4ru1zPvdBw+uzMEhS+PpGo.1624892058248.35635
NC_015773	Koludarov_et_al_2021	mRNA	3277353	3277646	.	-	.	Name=LOC100651536 mRNA;ID=EWKMg4ru1zPvdBw+uzMEhS+PpGo.1624892058248.35635
NC_015773	Koludarov_et_al_2021	mRNA	3276890	3277011	.	-	.	Name=LOC100651536 mRNA;ID=EWKMg4ru1zPvdBw+uzMEhS+PpGo.1624892058248.35635
NC_015773	Koludarov_et_al_2021	mRNA	3276573	3276710	.	-	.	Name=LOC100651536 mRNA;ID=EWKMg4ru1zPvdBw+uzMEhS+PpGo.1624892058248.35635
NC_015773	Koludarov_et_al_2021	mRNA	3276267	3276482	.	-	.	Name=LOC100651536 mRNA;ID=EWKMg4ru1zPvdBw+uzMEhS+PpGo.1624892058248.35635
NC_015773	Koludarov_et_al_2021	mRNA	3276033	3276183	.	-	.	Name=LOC100651536 mRNA;ID=EWKMg4ru1zPvdBw+uzMEhS+PpGo.1624892058248.35635
NC_015773	Koludarov_et_al_2021	mRNA	3275742	3275942	.	-	.	Name=LOC100651536 mRNA;ID=EWKMg4ru1zPvdBw+uzMEhS+PpGo.1624892058248.35635
NC_015773	Koludarov_et_al_2021	mRNA	3275518	3275664	.	-	.	Name=LOC100651536 mRNA;ID=EWKMg4ru1zPvdBw+uzMEhS+PpGo.1624892058248.35635
NC_015773	Koludarov_et_al_2021	mRNA	3273990	3275445	.	-	.	Name=LOC100651536 mRNA;ID=EWKMg4ru1zPvdBw+uzMEhS+PpGo.1624892058248.35635
NC_015773	Koludarov_et_al_2021	mRNA	3320814	3320832	.	-	.	Name=LOC100651536 mRNA;ID=EWKMg4ru1zPvdBw+uzMEhS+PpGo.1624892058248.35636
NC_015773	Koludarov_et_al_2021	mRNA	3287607	3287693	.	-	.	Name=LOC100651536 mRNA;ID=EWKMg4ru1zPvdBw+uzMEhS+PpGo.1624892058248.35636
NC_015773	Koludarov_et_al_2021	mRNA	3281600	3281735	.	-	.	Name=LOC100651536 mRNA;ID=EWKMg4ru1zPvdBw+uzMEhS+PpGo.1624892058248.35636
NC_015773	Koludarov_et_al_2021	mRNA	3279474	3279713	.	-	.	Name=LOC100651536 mRNA;ID=EWKMg4ru1zPvdBw+uzMEhS+PpGo.1624892058248.35636
NC_015773	Koludarov_et_al_2021	mRNA	3278762	3278946	.	-	.	Name=LOC100651536 mRNA;ID=EWKMg4ru1zPvdBw+uzMEhS+PpGo.1624892058248.35636
NC_015773	Koludarov_et_al_2021	mRNA	3278547	3278681	.	-	.	Name=LOC100651536 mRNA;ID=EWKMg4ru1zPvdBw+uzMEhS+PpGo.1624892058248.35636
NC_015773	Koludarov_et_al_2021	mRNA	3278328	3278460	.	-	.	Name=LOC100651536 mRNA;ID=EWKMg4ru1zPvdBw+uzMEhS+PpGo.1624892058248.35636
NC_015773	Koludarov_et_al_2021	mRNA	3277997	3278157	.	-	.	Name=LOC100651536 mRNA;ID=EWKMg4ru1zPvdBw+uzMEhS+PpGo.1624892058248.35636
NC_015773	Koludarov_et_al_2021	mRNA	3277715	3277838	.	-	.	Name=LOC100651536 mRNA;ID=EWKMg4ru1zPvdBw+uzMEhS+PpGo.1624892058248.35636
NC_015773	Koludarov_et_al_2021	mRNA	3277353	3277646	.	-	.	Name=LOC100651536 mRNA;ID=EWKMg4ru1zPvdBw+uzMEhS+PpGo.1624892058248.35636
NC_015773	Koludarov_et_al_2021	mRNA	3276890	3277011	.	-	.	Name=LOC100651536 mRNA;ID=EWKMg4ru1zPvdBw+uzMEhS+PpGo.1624892058248.35636
NC_015773	Koludarov_et_al_2021	mRNA	3276573	3276710	.	-	.	Name=LOC100651536 mRNA;ID=EWKMg4ru1zPvdBw+uzMEhS+PpGo.1624892058248.35636
NC_015773	Koludarov_et_al_2021	mRNA	3276267	3276482	.	-	.	Name=LOC100651536 mRNA;ID=EWKMg4ru1zPvdBw+uzMEhS+PpGo.1624892058248.35636
NC_015773	Koludarov_et_al_2021	mRNA	3276033	3276183	.	-	.	Name=LOC100651536 mRNA;ID=EWKMg4ru1zPvdBw+uzMEhS+PpGo.1624892058248.35636
NC_015773	Koludarov_et_al_2021	mRNA	3275742	3275942	.	-	.	Name=LOC100651536 mRNA;ID=EWKMg4ru1zPvdBw+uzMEhS+PpGo.1624892058248.35636
NC_015773	Koludarov_et_al_2021	mRNA	3275518	3275664	.	-	.	Name=LOC100651536 mRNA;ID=EWKMg4ru1zPvdBw+uzMEhS+PpGo.1624892058248.35636
NC_015773	Koludarov_et_al_2021	mRNA	3273990	3275445	.	-	.	Name=LOC100651536 mRNA;ID=EWKMg4ru1zPvdBw+uzMEhS+PpGo.1624892058248.35636
NC_015773	Koludarov_et_al_2021	mRNA	4432396	4433135	.	-	.	Name=LOC100645296 mRNA;ID=EWKMg4ru1zPvdBw+uzMEhS+PpGo.1624892058248.35637
NC_015773	Koludarov_et_al_2021	mRNA	4431279	4431898	.	-	.	Name=LOC100645296 mRNA;ID=EWKMg4ru1zPvdBw+uzMEhS+PpGo.1624892058248.35637
NC_015773	Koludarov_et_al_2021	mRNA	4422673	4422723	.	-	.	Name=LOC100645296 mRNA;ID=EWKMg4ru1zPvdBw+uzMEhS+PpGo.1624892058248.35637
NC_015773	Koludarov_et_al_2021	mRNA	4419151	4419607	.	-	.	Name=LOC100645296 mRNA;ID=EWKMg4ru1zPvdBw+uzMEhS+PpGo.1624892058248.35637
NC_015773	Koludarov_et_al_2021	mRNA	4418459	4418659	.	-	.	Name=LOC100645296 mRNA;ID=EWKMg4ru1zPvdBw+uzMEhS+PpGo.1624892058248.35637
NC_015773	Koludarov_et_al_2021	mRNA	4418064	4418341	.	-	.	Name=LOC100645296 mRNA;ID=EWKMg4ru1zPvdBw+uzMEhS+PpGo.1624892058248.35637
NC_015773	Koludarov_et_al_2021	mRNA	4394873	4395032	.	-	.	Name=LOC100645296 mRNA;ID=EWKMg4ru1zPvdBw+uzMEhS+PpGo.1624892058248.35637
NC_015773	Koludarov_et_al_2021	mRNA	4394244	4394631	.	-	.	Name=LOC100645296 mRNA;ID=EWKMg4ru1zPvdBw+uzMEhS+PpGo.1624892058248.35637
NC_015773	Koludarov_et_al_2021	mRNA	4393665	4393961	.	-	.	Name=LOC100645296 mRNA;ID=EWKMg4ru1zPvdBw+uzMEhS+PpGo.1624892058248.35637
NC_015773	Koludarov_et_al_2021	mRNA	4393435	4393570	.	-	.	Name=LOC100645296 mRNA;ID=EWKMg4ru1zPvdBw+uzMEhS+PpGo.1624892058248.35637
NC_015773	Koludarov_et_al_2021	mRNA	4392972	4393162	.	-	.	Name=LOC100645296 mRNA;ID=EWKMg4ru1zPvdBw+uzMEhS+PpGo.1624892058248.35637
NC_015773	Koludarov_et_al_2021	mRNA	4392386	4392458	.	-	.	Name=LOC100645296 mRNA;ID=EWKMg4ru1zPvdBw+uzMEhS+PpGo.1624892058248.35637
NC_015773	Koludarov_et_al_2021	mRNA	4391873	4392181	.	-	.	Name=LOC100645296 mRNA;ID=EWKMg4ru1zPvdBw+uzMEhS+PpGo.1624892058248.35637
NC_015773	Koludarov_et_al_2021	mRNA	4391231	4391656	.	-	.	Name=LOC100645296 mRNA;ID=EWKMg4ru1zPvdBw+uzMEhS+PpGo.1624892058248.35637
NC_015773	Koludarov_et_al_2021	mRNA	4391030	4391149	.	-	.	Name=LOC100645296 mRNA;ID=EWKMg4ru1zPvdBw+uzMEhS+PpGo.1624892058248.35637
NC_015773	Koludarov_et_al_2021	mRNA	4390867	4390961	.	-	.	Name=LOC100645296 mRNA;ID=EWKMg4ru1zPvdBw+uzMEhS+PpGo.1624892058248.35637
NC_015773	Koludarov_et_al_2021	mRNA	4390521	4390740	.	-	.	Name=LOC100645296 mRNA;ID=EWKMg4ru1zPvdBw+uzMEhS+PpGo.1624892058248.35637
NC_015773	Koludarov_et_al_2021	mRNA	4389705	4390292	.	-	.	Name=LOC100645296 mRNA;ID=EWKMg4ru1zPvdBw+uzMEhS+PpGo.1624892058248.35637
NC_015773	Koludarov_et_al_2021	mRNA	4387092	4388972	.	-	.	Name=LOC100645296 mRNA;ID=EWKMg4ru1zPvdBw+uzMEhS+PpGo.1624892058248.35637
NC_015773	Koludarov_et_al_2021	mRNA	2174964	2175451	.	-	.	Name=LOC100645648 mRNA;ID=EWKMg4ru1zPvdBw+uzMEhS+PpGo.1624892058248.35638
NC_015773	Koludarov_et_al_2021	mRNA	2135077	2135437	.	-	.	Name=LOC100645648 mRNA;ID=EWKMg4ru1zPvdBw+uzMEhS+PpGo.1624892058248.35638
NC_015773	Koludarov_et_al_2021	mRNA	2134544	2134828	.	-	.	Name=LOC100645648 mRNA;ID=EWKMg4ru1zPvdBw+uzMEhS+PpGo.1624892058248.35638
NC_015773	Koludarov_et_al_2021	mRNA	2134182	2134455	.	-	.	Name=LOC100645648 mRNA;ID=EWKMg4ru1zPvdBw+uzMEhS+PpGo.1624892058248.35638
NC_015773	Koludarov_et_al_2021	mRNA	2133211	2133415	.	-	.	Name=LOC100645648 mRNA;ID=EWKMg4ru1zPvdBw+uzMEhS+PpGo.1624892058248.35638
NC_015773	Koludarov_et_al_2021	mRNA	2132889	2133073	.	-	.	Name=LOC100645648 mRNA;ID=EWKMg4ru1zPvdBw+uzMEhS+PpGo.1624892058248.35638
NC_015773	Koludarov_et_al_2021	mRNA	2132257	2132452	.	-	.	Name=LOC100645648 mRNA;ID=EWKMg4ru1zPvdBw+uzMEhS+PpGo.1624892058248.35638
NC_015773	Koludarov_et_al_2021	mRNA	2131884	2132096	.	-	.	Name=LOC100645648 mRNA;ID=EWKMg4ru1zPvdBw+uzMEhS+PpGo.1624892058248.35638
NC_015773	Koludarov_et_al_2021	mRNA	2131205	2131435	.	-	.	Name=LOC100645648 mRNA;ID=EWKMg4ru1zPvdBw+uzMEhS+PpGo.1624892058248.35638
NC_015773	Koludarov_et_al_2021	mRNA	2129930	2131125	.	-	.	Name=LOC100645648 mRNA;ID=EWKMg4ru1zPvdBw+uzMEhS+PpGo.1624892058248.35638
NC_015773	Koludarov_et_al_2021	mRNA	4183871	4184386	.	+	.	Name=LOC100642293 mRNA;ID=EWKMg4ru1zPvdBw+uzMEhS+PpGo.1624892058248.35639
NC_015773	Koludarov_et_al_2021	mRNA	4199610	4199849	.	+	.	Name=LOC100642293 mRNA;ID=EWKMg4ru1zPvdBw+uzMEhS+PpGo.1624892058248.35639
NC_015773	Koludarov_et_al_2021	mRNA	4217156	4217393	.	+	.	Name=LOC100642293 mRNA;ID=EWKMg4ru1zPvdBw+uzMEhS+PpGo.1624892058248.35639
NC_015773	Koludarov_et_al_2021	mRNA	4218019	4218254	.	+	.	Name=LOC100642293 mRNA;ID=EWKMg4ru1zPvdBw+uzMEhS+PpGo.1624892058248.35639
NC_015773	Koludarov_et_al_2021	mRNA	4218729	4221471	.	+	.	Name=LOC100642293 mRNA;ID=EWKMg4ru1zPvdBw+uzMEhS+PpGo.1624892058248.35639
NC_015773	Koludarov_et_al_2021	mRNA	4221847	4222022	.	+	.	Name=LOC100642293 mRNA;ID=EWKMg4ru1zPvdBw+uzMEhS+PpGo.1624892058248.35639
NC_015773	Koludarov_et_al_2021	mRNA	4222392	4222745	.	+	.	Name=LOC100642293 mRNA;ID=EWKMg4ru1zPvdBw+uzMEhS+PpGo.1624892058248.35639
NC_015773	Koludarov_et_al_2021	mRNA	4223050	4223277	.	+	.	Name=LOC100642293 mRNA;ID=EWKMg4ru1zPvdBw+uzMEhS+PpGo.1624892058248.35639
NC_015773	Koludarov_et_al_2021	mRNA	4223380	4223534	.	+	.	Name=LOC100642293 mRNA;ID=EWKMg4ru1zPvdBw+uzMEhS+PpGo.1624892058248.35639
NC_015773	Koludarov_et_al_2021	mRNA	4223627	4227977	.	+	.	Name=LOC100642293 mRNA;ID=EWKMg4ru1zPvdBw+uzMEhS+PpGo.1624892058248.35639
NC_015773	Koludarov_et_al_2021	mRNA	6892427	6892540	.	-	.	Name=LOC100651095 mRNA;ID=EWKMg4ru1zPvdBw+uzMEhS+PpGo.1624892058248.35640
NC_015773	Koludarov_et_al_2021	mRNA	6891611	6892086	.	-	.	Name=LOC100651095 mRNA;ID=EWKMg4ru1zPvdBw+uzMEhS+PpGo.1624892058248.35640
NC_015773	Koludarov_et_al_2021	mRNA	6862046	6862100	.	-	.	Name=LOC100651095 mRNA;ID=EWKMg4ru1zPvdBw+uzMEhS+PpGo.1624892058248.35640
NC_015773	Koludarov_et_al_2021	mRNA	6852413	6852572	.	-	.	Name=LOC100651095 mRNA;ID=EWKMg4ru1zPvdBw+uzMEhS+PpGo.1624892058248.35640
NC_015773	Koludarov_et_al_2021	mRNA	6851314	6851485	.	-	.	Name=LOC100651095 mRNA;ID=EWKMg4ru1zPvdBw+uzMEhS+PpGo.1624892058248.35640
NC_015773	Koludarov_et_al_2021	mRNA	6849393	6850955	.	-	.	Name=LOC100651095 mRNA;ID=EWKMg4ru1zPvdBw+uzMEhS+PpGo.1624892058248.35640
NC_015773	Koludarov_et_al_2021	mRNA	7430218	7430727	.	-	.	Name=LOC100644495 mRNA;ID=EWKMg4ru1zPvdBw+uzMEhS+PpGo.1624892058248.35641
NC_015773	Koludarov_et_al_2021	mRNA	7429785	7429986	.	-	.	Name=LOC100644495 mRNA;ID=EWKMg4ru1zPvdBw+uzMEhS+PpGo.1624892058248.35641
NC_015773	Koludarov_et_al_2021	mRNA	7423602	7423715	.	-	.	Name=LOC100644495 mRNA;ID=EWKMg4ru1zPvdBw+uzMEhS+PpGo.1624892058248.35641
NC_015773	Koludarov_et_al_2021	mRNA	7390882	7391147	.	-	.	Name=LOC100644495 mRNA;ID=EWKMg4ru1zPvdBw+uzMEhS+PpGo.1624892058248.35641
NC_015773	Koludarov_et_al_2021	mRNA	7390482	7390798	.	-	.	Name=LOC100644495 mRNA;ID=EWKMg4ru1zPvdBw+uzMEhS+PpGo.1624892058248.35641
NC_015773	Koludarov_et_al_2021	mRNA	7390154	7390401	.	-	.	Name=LOC100644495 mRNA;ID=EWKMg4ru1zPvdBw+uzMEhS+PpGo.1624892058248.35641
NC_015773	Koludarov_et_al_2021	mRNA	7389682	7389868	.	-	.	Name=LOC100644495 mRNA;ID=EWKMg4ru1zPvdBw+uzMEhS+PpGo.1624892058248.35641
[truncated: 13,153 more rows]
