# Supplementary material for: Prevalent bee venom genes evolved before the aculeate stinger and eusociality
Source: BMC Biol. 2023 Oct 23;21:229. doi: 10.1186/s12915-023-01656-5 (PMC10591384; doi:10.1186/s12915-023-01656-5)
Supplement: Supplementary file 42 — Additional file 42. Gff files of all toxin gene annotations. [file 12915_2023_1656_MOESM42_ESM.zip › AdditionalFile9_ToxinGeneAnnotations/NW_006263813.1._APH.gff_modified_Koludarov_et_al_2021.gff3]

##gff-version 3
##source-version geneious 2020.2.2
##sequence-region	NW_006263813.1	1	70773
NW_006263813.1	Koludarov_et_al_2021	gene	35458	37373	.	-	.	Name=APH a
NW_006263813.1	Koludarov_et_al_2021	gene	41852	44039	.	-	.	Name=APH b
NW_006263813.1	Koludarov_et_al_2021	gene	52226	54868	.	+	.	Name=APH c
NW_006263813.1	Koludarov_et_al_2021	CDS	37124	37321	.	-	.	Name=Apdo813ACa;ID=EWKMg4ru1zPvdBw+uzMEhS+PpGo.1624892111753.39040
NW_006263813.1	Koludarov_et_al_2021	CDS	36660	36805	.	-	.	Name=Apdo813ACa;ID=EWKMg4ru1zPvdBw+uzMEhS+PpGo.1624892111753.39040
NW_006263813.1	Koludarov_et_al_2021	CDS	36335	36581	.	-	.	Name=Apdo813ACa;ID=EWKMg4ru1zPvdBw+uzMEhS+PpGo.1624892111753.39040
NW_006263813.1	Koludarov_et_al_2021	CDS	36118	36244	.	-	.	Name=Apdo813ACa;ID=EWKMg4ru1zPvdBw+uzMEhS+PpGo.1624892111753.39040
NW_006263813.1	Koludarov_et_al_2021	CDS	35799	36001	.	-	.	Name=Apdo813ACa;ID=EWKMg4ru1zPvdBw+uzMEhS+PpGo.1624892111753.39040
NW_006263813.1	Koludarov_et_al_2021	CDS	35481	35618	.	-	.	Name=Apdo813ACa;ID=EWKMg4ru1zPvdBw+uzMEhS+PpGo.1624892111753.39040
NW_006263813.1	Koludarov_et_al_2021	CDS	44219	44332	.	-	.	Name=Apdo813ACb;ID=EWKMg4ru1zPvdBw+uzMEhS+PpGo.1624892111753.39041
NW_006263813.1	Koludarov_et_al_2021	CDS	43923	44030	.	-	.	Name=Apdo813ACb;ID=EWKMg4ru1zPvdBw+uzMEhS+PpGo.1624892111753.39041
NW_006263813.1	Koludarov_et_al_2021	CDS	43264	43529	.	-	.	Name=Apdo813ACb;ID=EWKMg4ru1zPvdBw+uzMEhS+PpGo.1624892111753.39041
NW_006263813.1	Koludarov_et_al_2021	CDS	42897	43180	.	-	.	Name=Apdo813ACb;ID=EWKMg4ru1zPvdBw+uzMEhS+PpGo.1624892111753.39041
NW_006263813.1	Koludarov_et_al_2021	CDS	42408	42616	.	-	.	Name=Apdo813ACb;ID=EWKMg4ru1zPvdBw+uzMEhS+PpGo.1624892111753.39041
NW_006263813.1	Koludarov_et_al_2021	CDS	41837	42070	.	-	.	Name=Apdo813ACb;ID=EWKMg4ru1zPvdBw+uzMEhS+PpGo.1624892111753.39041
NW_006263813.1	Gnomon	exon	31183	31411	.	-	.	ID=exon-XM_031513167.1-8;Dbxref=GeneID:102674799%2CGenbank:XM_031513167.1;Parent=rna-XM_031513167.1
NW_006263813.1	Gnomon	exon	30871	31055	.	-	.	ID=exon-XM_031513167.1-9;Dbxref=GeneID:102674799%2CGenbank:XM_031513167.1;Parent=rna-XM_031513167.1
NW_006263813.1	Gnomon	exon	33659	34073	.	-	.	ID=exon-XM_031513167.1-2;Dbxref=GeneID:102674799%2CGenbank:XM_031513167.1;Parent=rna-XM_031513167.1
NW_006263813.1	Gnomon	exon	33313	33543	.	-	.	ID=exon-XM_031513167.1-3;Dbxref=GeneID:102674799%2CGenbank:XM_031513167.1;Parent=rna-XM_031513167.1
NW_006263813.1	Gnomon	exon	34264	34676	.	-	.	ID=exon-XM_031513167.1-1;Dbxref=GeneID:102674799%2CGenbank:XM_031513167.1;Parent=rna-XM_031513167.1
NW_006263813.1	Gnomon	exon	32049	32197	.	-	.	ID=exon-XM_031513167.1-6;Dbxref=GeneID:102674799%2CGenbank:XM_031513167.1;Parent=rna-XM_031513167.1
NW_006263813.1	Gnomon	exon	31779	31926	.	-	.	ID=exon-XM_031513167.1-7;Dbxref=GeneID:102674799%2CGenbank:XM_031513167.1;Parent=rna-XM_031513167.1
NW_006263813.1	Gnomon	exon	32792	33204	.	-	.	ID=exon-XM_031513167.1-4;Dbxref=GeneID:102674799%2CGenbank:XM_031513167.1;Parent=rna-XM_031513167.1
NW_006263813.1	Gnomon	exon	32448	32716	.	-	.	ID=exon-XM_031513167.1-5;Dbxref=GeneID:102674799%2CGenbank:XM_031513167.1;Parent=rna-XM_031513167.1
NW_006263813.1	Gnomon	CDS	19980	20123	.	+	0	Name=XP_006621279.1;ID=cds-XP_006621279.1;Dbxref=GeneID:102674405%2CGenbank:XP_006621279.1;Parent=rna-XM_006621216.2
NW_006263813.1	Gnomon	CDS	20398	21329	.	+	0	Name=XP_006621279.1;ID=cds-XP_006621279.1;Dbxref=GeneID:102674405%2CGenbank:XP_006621279.1;Parent=rna-XM_006621216.2
NW_006263813.1	Gnomon	CDS	21396	21624	.	+	0	Name=XP_006621279.1;ID=cds-XP_006621279.1;Dbxref=GeneID:102674405%2CGenbank:XP_006621279.1;Parent=rna-XM_006621216.2
NW_006263813.1	Gnomon	CDS	13061	13100	.	-	0	Name=XP_006621278.1;ID=cds-XP_006621278.1;Dbxref=GeneID:102674274%2CGenbank:XP_006621278.1;Parent=rna-XM_006621215.2
NW_006263813.1	Gnomon	CDS	12741	12949	.	-	0	Name=XP_006621278.1;ID=cds-XP_006621278.1;Dbxref=GeneID:102674274%2CGenbank:XP_006621278.1;Parent=rna-XM_006621215.2
NW_006263813.1	Gnomon	CDS	11978	12141	.	-	0	Name=XP_006621278.1;ID=cds-XP_006621278.1;Dbxref=GeneID:102674274%2CGenbank:XP_006621278.1;Parent=rna-XM_006621215.2
NW_006263813.1	Gnomon	CDS	11709	11889	.	-	0	Name=XP_006621278.1;ID=cds-XP_006621278.1;Dbxref=GeneID:102674274%2CGenbank:XP_006621278.1;Parent=rna-XM_006621215.2
NW_006263813.1	Gnomon	CDS	11509	11646	.	-	0	Name=XP_006621278.1;ID=cds-XP_006621278.1;Dbxref=GeneID:102674274%2CGenbank:XP_006621278.1;Parent=rna-XM_006621215.2
NW_006263813.1	Gnomon	CDS	11220	11405	.	-	0	Name=XP_006621278.1;ID=cds-XP_006621278.1;Dbxref=GeneID:102674274%2CGenbank:XP_006621278.1;Parent=rna-XM_006621215.2
NW_006263813.1	Gnomon	CDS	10926	11139	.	-	0	Name=XP_006621278.1;ID=cds-XP_006621278.1;Dbxref=GeneID:102674274%2CGenbank:XP_006621278.1;Parent=rna-XM_006621215.2
NW_006263813.1	Gnomon	CDS	10370	10847	.	-	0	Name=XP_006621278.1;ID=cds-XP_006621278.1;Dbxref=GeneID:102674274%2CGenbank:XP_006621278.1;Parent=rna-XM_006621215.2
NW_006263813.1	Gnomon	CDS	10154	10305	.	-	0	Name=XP_006621278.1;ID=cds-XP_006621278.1;Dbxref=GeneID:102674274%2CGenbank:XP_006621278.1;Parent=rna-XM_006621215.2
NW_006263813.1	Gnomon	CDS	9628	10043	.	-	0	Name=XP_006621278.1;ID=cds-XP_006621278.1;Dbxref=GeneID:102674274%2CGenbank:XP_006621278.1;Parent=rna-XM_006621215.2
NW_006263813.1	Gnomon	gene	67708	69622	.	-	.	Name=LOC102675063;ID=gene-LOC102675063;Dbxref=GeneID:102675063
NW_006263813.1	Gnomon	exon	37124	37322	.	-	.	ID=exon-XR_004151292.1-2;Dbxref=GeneID:116186321%2CGenbank:XR_004151292.1;Parent=rna-XR_004151292.1
NW_006263813.1	Gnomon	exon	37519	37829	.	-	.	ID=exon-XR_004151292.1-1;Dbxref=GeneID:116186321%2CGenbank:XR_004151292.1;Parent=rna-XR_004151292.1
NW_006263813.1	Gnomon	gene	35459	48998	.	-	.	Name=LOC102675611;ID=gene-LOC102675611;Dbxref=GeneID:102675611
NW_006263813.1	Gnomon	gene	55505	57869	.	-	.	Name=LOC102675743;ID=gene-LOC102675743;Dbxref=GeneID:102675743
NW_006263813.1	Gnomon	exon	56568	57869	.	-	.	ID=exon-XM_031513165.1-1;Dbxref=GeneID:102675743%2CGenbank:XM_031513165.1;Parent=rna-XM_031513165.1
NW_006263813.1	Gnomon	exon	55505	55991	.	-	.	ID=exon-XM_031513165.1-2;Dbxref=GeneID:102675743%2CGenbank:XM_031513165.1;Parent=rna-XM_031513165.1
NW_006263813.1	Gnomon	lnc_RNA	37124	37829	.	-	.	Name=XR_004151292.1;ID=rna-XR_004151292.1;Dbxref=GeneID:116186321%2CGenbank:XR_004151292.1;Parent=gene-LOC116186321
NW_006263813.1	Gnomon	exon	30868	31055	.	-	.	ID=exon-XM_031513166.1-9;Dbxref=GeneID:102674799%2CGenbank:XM_031513166.1;Parent=rna-XM_031513166.1
NW_006263813.1	Gnomon	exon	32448	32716	.	-	.	ID=exon-XM_031513166.1-5;Dbxref=GeneID:102674799%2CGenbank:XM_031513166.1;Parent=rna-XM_031513166.1
NW_006263813.1	Gnomon	exon	32049	32197	.	-	.	ID=exon-XM_031513166.1-6;Dbxref=GeneID:102674799%2CGenbank:XM_031513166.1;Parent=rna-XM_031513166.1
NW_006263813.1	Gnomon	exon	31779	31926	.	-	.	ID=exon-XM_031513166.1-7;Dbxref=GeneID:102674799%2CGenbank:XM_031513166.1;Parent=rna-XM_031513166.1
NW_006263813.1	Gnomon	exon	31183	31411	.	-	.	ID=exon-XM_031513166.1-8;Dbxref=GeneID:102674799%2CGenbank:XM_031513166.1;Parent=rna-XM_031513166.1
NW_006263813.1	Gnomon	exon	34264	34676	.	-	.	ID=exon-XM_031513166.1-1;Dbxref=GeneID:102674799%2CGenbank:XM_031513166.1;Parent=rna-XM_031513166.1
NW_006263813.1	Gnomon	exon	33659	34073	.	-	.	ID=exon-XM_031513166.1-2;Dbxref=GeneID:102674799%2CGenbank:XM_031513166.1;Parent=rna-XM_031513166.1
NW_006263813.1	Gnomon	exon	33313	33543	.	-	.	ID=exon-XM_031513166.1-3;Dbxref=GeneID:102674799%2CGenbank:XM_031513166.1;Parent=rna-XM_031513166.1
NW_006263813.1	Gnomon	exon	32792	33204	.	-	.	ID=exon-XM_031513166.1-4;Dbxref=GeneID:102674799%2CGenbank:XM_031513166.1;Parent=rna-XM_031513166.1
NW_006263813.1	Gnomon	gene	64052	67204	.	-	.	Name=LOC102675184;ID=gene-LOC102675184;Dbxref=GeneID:102675184
NW_006263813.1	Gnomon	gene	59643	60992	.	+	.	Name=LOC102675333;ID=gene-LOC102675333;Dbxref=GeneID:102675333
NW_006263813.1	Gnomon	gene	1406	9228	.	-	.	Name=LOC102675474;ID=gene-LOC102675474;Dbxref=GeneID:102675474
NW_006263813.1	Gnomon	exon	30689	30733	.	-	.	ID=exon-XM_031513166.1-10;Dbxref=GeneID:102674799%2CGenbank:XM_031513166.1;Parent=rna-XM_031513166.1
NW_006263813.1	Gnomon	gene	30678	34676	.	-	.	Name=LOC102674799;ID=gene-LOC102674799;Dbxref=GeneID:102674799
NW_006263813.1	Gnomon	exon	9499	10043	.	-	.	ID=exon-XM_006621215.2-10;Dbxref=GeneID:102674274%2CGenbank:XM_006621215.2;Parent=rna-XM_006621215.2
NW_006263813.1	Gnomon	gene	52226	54868	.	+	.	Name=LOC102674934;ID=gene-LOC102674934;Dbxref=GeneID:102674934
NW_006263813.1	Gnomon	mRNA	52636	54868	.	+	.	Name=XM_006621220.2;ID=rna-XM_006621220.2;Dbxref=GeneID:102674934%2CGenbank:XM_006621220.2;Parent=gene-LOC102674934
NW_006263813.1	Gnomon	mRNA	64052	67204	.	-	.	Name=XM_006621222.2;ID=rna-XM_006621222.2;Dbxref=GeneID:102675184%2CGenbank:XM_006621222.2;Parent=gene-LOC102675184
NW_006263813.1	Gnomon	mRNA	67708	69622	.	-	.	Name=XM_006621221.2;ID=rna-XM_006621221.2;Dbxref=GeneID:102675063%2CGenbank:XM_006621221.2;Parent=gene-LOC102675063
NW_006263813.1	Gnomon	mRNA	1406	9228	.	-	.	Name=XM_006621224.2;ID=rna-XM_006621224.2;Dbxref=GeneID:102675474%2CGenbank:XM_006621224.2;Parent=gene-LOC102675474
NW_006263813.1	Gnomon	mRNA	59643	60992	.	+	.	Name=XM_006621223.2;ID=rna-XM_006621223.2;Dbxref=GeneID:102675333%2CGenbank:XM_006621223.2;Parent=gene-LOC102675333
NW_006263813.1	Gnomon	mRNA	35459	48998	.	-	.	Name=XM_006621225.2;ID=rna-XM_006621225.2;Dbxref=GeneID:102675611%2CGenbank:XM_006621225.2;Parent=gene-LOC102675611
NW_006263813.1	Gnomon	exon	27681	27732	.	+	.	ID=exon-XM_006621218.2-2;Dbxref=GeneID:102674659%2CGenbank:XM_006621218.2;Parent=rna-XM_006621218.2
NW_006263813.1	Gnomon	exon	28361	28742	.	+	.	ID=exon-XM_006621218.2-3;Dbxref=GeneID:102674659%2CGenbank:XM_006621218.2;Parent=rna-XM_006621218.2
NW_006263813.1	Gnomon	exon	28889	29041	.	+	.	ID=exon-XM_006621218.2-4;Dbxref=GeneID:102674659%2CGenbank:XM_006621218.2;Parent=rna-XM_006621218.2
NW_006263813.1	Gnomon	exon	29245	29418	.	+	.	ID=exon-XM_006621218.2-5;Dbxref=GeneID:102674659%2CGenbank:XM_006621218.2;Parent=rna-XM_006621218.2
NW_006263813.1	Gnomon	exon	27390	27552	.	+	.	ID=exon-XM_006621218.2-1;Dbxref=GeneID:102674659%2CGenbank:XM_006621218.2;Parent=rna-XM_006621218.2
NW_006263813.1	Gnomon	exon	29551	29732	.	+	.	ID=exon-XM_006621218.2-6;Dbxref=GeneID:102674659%2CGenbank:XM_006621218.2;Parent=rna-XM_006621218.2
NW_006263813.1	Gnomon	exon	29901	29987	.	+	.	ID=exon-XM_006621218.2-7;Dbxref=GeneID:102674659%2CGenbank:XM_006621218.2;Parent=rna-XM_006621218.2
NW_006263813.1	Gnomon	CDS	44219	44332	.	-	0	Name=XP_006621288.1;ID=cds-XP_006621288.1;Dbxref=GeneID:102675611%2CGenbank:XP_006621288.1;Parent=rna-XM_006621225.2
NW_006263813.1	Gnomon	CDS	43923	44030	.	-	0	Name=XP_006621288.1;ID=cds-XP_006621288.1;Dbxref=GeneID:102675611%2CGenbank:XP_006621288.1;Parent=rna-XM_006621225.2
NW_006263813.1	Gnomon	CDS	43264	43529	.	-	0	Name=XP_006621288.1;ID=cds-XP_006621288.1;Dbxref=GeneID:102675611%2CGenbank:XP_006621288.1;Parent=rna-XM_006621225.2
NW_006263813.1	Gnomon	CDS	42897	43180	.	-	0	Name=XP_006621288.1;ID=cds-XP_006621288.1;Dbxref=GeneID:102675611%2CGenbank:XP_006621288.1;Parent=rna-XM_006621225.2
NW_006263813.1	Gnomon	CDS	42408	42616	.	-	0	Name=XP_006621288.1;ID=cds-XP_006621288.1;Dbxref=GeneID:102675611%2CGenbank:XP_006621288.1;Parent=rna-XM_006621225.2
NW_006263813.1	Gnomon	CDS	41840	42070	.	-	0	Name=XP_006621288.1;ID=cds-XP_006621288.1;Dbxref=GeneID:102675611%2CGenbank:XP_006621288.1;Parent=rna-XM_006621225.2
NW_006263813.1	Gnomon	CDS	36660	36805	.	-	0	Name=XP_006621288.1;ID=cds-XP_006621288.1;Dbxref=GeneID:102675611%2CGenbank:XP_006621288.1;Parent=rna-XM_006621225.2
NW_006263813.1	Gnomon	CDS	36335	36581	.	-	0	Name=XP_006621288.1;ID=cds-XP_006621288.1;Dbxref=GeneID:102675611%2CGenbank:XP_006621288.1;Parent=rna-XM_006621225.2
NW_006263813.1	Gnomon	CDS	36118	36244	.	-	0	Name=XP_006621288.1;ID=cds-XP_006621288.1;Dbxref=GeneID:102675611%2CGenbank:XP_006621288.1;Parent=rna-XM_006621225.2
NW_006263813.1	Gnomon	CDS	35799	36001	.	-	0	Name=XP_006621288.1;ID=cds-XP_006621288.1;Dbxref=GeneID:102675611%2CGenbank:XP_006621288.1;Parent=rna-XM_006621225.2
NW_006263813.1	Gnomon	CDS	35481	35618	.	-	0	Name=XP_006621288.1;ID=cds-XP_006621288.1;Dbxref=GeneID:102675611%2CGenbank:XP_006621288.1;Parent=rna-XM_006621225.2
NW_006263813.1	Gnomon	exon	24970	25190	.	-	.	ID=exon-XM_006621217.2-5;Dbxref=GeneID:102674538%2CGenbank:XM_006621217.2;Parent=rna-XM_006621217.2
NW_006263813.1	Gnomon	exon	24794	24901	.	-	.	ID=exon-XM_006621217.2-6;Dbxref=GeneID:102674538%2CGenbank:XM_006621217.2;Parent=rna-XM_006621217.2
NW_006263813.1	Gnomon	exon	25736	25974	.	-	.	ID=exon-XM_006621217.2-3;Dbxref=GeneID:102674538%2CGenbank:XM_006621217.2;Parent=rna-XM_006621217.2
NW_006263813.1	Gnomon	exon	25338	25623	.	-	.	ID=exon-XM_006621217.2-4;Dbxref=GeneID:102674538%2CGenbank:XM_006621217.2;Parent=rna-XM_006621217.2
NW_006263813.1	Gnomon	exon	27369	27452	.	-	.	ID=exon-XM_006621217.2-1;Dbxref=GeneID:102674538%2CGenbank:XM_006621217.2;Parent=rna-XM_006621217.2
NW_006263813.1	Gnomon	exon	26190	26592	.	-	.	ID=exon-XM_006621217.2-2;Dbxref=GeneID:102674538%2CGenbank:XM_006621217.2;Parent=rna-XM_006621217.2
NW_006263813.1	Gnomon	gene	9499	13251	.	-	.	Name=LOC102674274;ID=gene-LOC102674274;Dbxref=GeneID:102674274
NW_006263813.1	Gnomon	exon	52636	52716	.	+	.	ID=exon-XM_006621220.2-1;Dbxref=GeneID:102674934%2CGenbank:XM_006621220.2;Parent=rna-XM_006621220.2
NW_006263813.1	Gnomon	exon	52802	52918	.	+	.	ID=exon-XM_006621220.2-2;Dbxref=GeneID:102674934%2CGenbank:XM_006621220.2;Parent=rna-XM_006621220.2
NW_006263813.1	Gnomon	exon	53284	53497	.	+	.	ID=exon-XM_006621220.2-3;Dbxref=GeneID:102674934%2CGenbank:XM_006621220.2;Parent=rna-XM_006621220.2
NW_006263813.1	Gnomon	exon	53649	53857	.	+	.	ID=exon-XM_006621220.2-4;Dbxref=GeneID:102674934%2CGenbank:XM_006621220.2;Parent=rna-XM_006621220.2
NW_006263813.1	Gnomon	exon	54005	54346	.	+	.	ID=exon-XM_006621220.2-5;Dbxref=GeneID:102674934%2CGenbank:XM_006621220.2;Parent=rna-XM_006621220.2
NW_006263813.1	Gnomon	exon	54530	54868	.	+	.	ID=exon-XM_006621220.2-6;Dbxref=GeneID:102674934%2CGenbank:XM_006621220.2;Parent=rna-XM_006621220.2
NW_006263813.1	Gnomon	gene	19929	21684	.	+	.	Name=LOC102674405;ID=gene-LOC102674405;Dbxref=GeneID:102674405
NW_006263813.1	Gnomon	gene	24794	27452	.	-	.	Name=LOC102674538;ID=gene-LOC102674538;Dbxref=GeneID:102674538
NW_006263813.1	Gnomon	exon	33313	33543	.	-	.	ID=exon-XM_006621219.2-3;Dbxref=GeneID:102674799%2CGenbank:XM_006621219.2;Parent=rna-XM_006621219.2
NW_006263813.1	Gnomon	exon	32792	33204	.	-	.	ID=exon-XM_006621219.2-4;Dbxref=GeneID:102674799%2CGenbank:XM_006621219.2;Parent=rna-XM_006621219.2
NW_006263813.1	Gnomon	exon	34264	34676	.	-	.	ID=exon-XM_006621219.2-1;Dbxref=GeneID:102674799%2CGenbank:XM_006621219.2;Parent=rna-XM_006621219.2
NW_006263813.1	Gnomon	exon	33659	34073	.	-	.	ID=exon-XM_006621219.2-2;Dbxref=GeneID:102674799%2CGenbank:XM_006621219.2;Parent=rna-XM_006621219.2
NW_006263813.1	Gnomon	exon	31779	31926	.	-	.	ID=exon-XM_006621219.2-7;Dbxref=GeneID:102674799%2CGenbank:XM_006621219.2;Parent=rna-XM_006621219.2
NW_006263813.1	Gnomon	exon	31183	31411	.	-	.	ID=exon-XM_006621219.2-8;Dbxref=GeneID:102674799%2CGenbank:XM_006621219.2;Parent=rna-XM_006621219.2
NW_006263813.1	Gnomon	exon	32448	32716	.	-	.	ID=exon-XM_006621219.2-5;Dbxref=GeneID:102674799%2CGenbank:XM_006621219.2;Parent=rna-XM_006621219.2
NW_006263813.1	Gnomon	exon	32049	32197	.	-	.	ID=exon-XM_006621219.2-6;Dbxref=GeneID:102674799%2CGenbank:XM_006621219.2;Parent=rna-XM_006621219.2
NW_006263813.1	Gnomon	exon	30886	31055	.	-	.	ID=exon-XM_006621219.2-9;Dbxref=GeneID:102674799%2CGenbank:XM_006621219.2;Parent=rna-XM_006621219.2
NW_006263813.1	Gnomon	gene	27390	29987	.	+	.	Name=LOC102674659;ID=gene-LOC102674659;Dbxref=GeneID:102674659
NW_006263813.1	Gnomon	mRNA	55505	57869	.	-	.	Name=XM_031513165.1;ID=rna-XM_031513165.1;Dbxref=GeneID:102675743%2CGenbank:XM_031513165.1;Parent=gene-LOC102675743
NW_006263813.1	Gnomon	CDS	34264	34289	.	-	0	Name=XP_031369027.1;ID=cds-XP_031369027.1;Dbxref=GeneID:102674799%2CGenbank:XP_031369027.1;Parent=rna-XM_031513167.1
NW_006263813.1	Gnomon	CDS	33659	34073	.	-	0	Name=XP_031369027.1;ID=cds-XP_031369027.1;Dbxref=GeneID:102674799%2CGenbank:XP_031369027.1;Parent=rna-XM_031513167.1
NW_006263813.1	Gnomon	CDS	33313	33543	.	-	0	Name=XP_031369027.1;ID=cds-XP_031369027.1;Dbxref=GeneID:102674799%2CGenbank:XP_031369027.1;Parent=rna-XM_031513167.1
NW_006263813.1	Gnomon	CDS	32792	33204	.	-	0	Name=XP_031369027.1;ID=cds-XP_031369027.1;Dbxref=GeneID:102674799%2CGenbank:XP_031369027.1;Parent=rna-XM_031513167.1
NW_006263813.1	Gnomon	CDS	32448	32716	.	-	0	Name=XP_031369027.1;ID=cds-XP_031369027.1;Dbxref=GeneID:102674799%2CGenbank:XP_031369027.1;Parent=rna-XM_031513167.1
NW_006263813.1	Gnomon	CDS	32049	32197	.	-	0	Name=XP_031369027.1;ID=cds-XP_031369027.1;Dbxref=GeneID:102674799%2CGenbank:XP_031369027.1;Parent=rna-XM_031513167.1
NW_006263813.1	Gnomon	CDS	31779	31926	.	-	0	Name=XP_031369027.1;ID=cds-XP_031369027.1;Dbxref=GeneID:102674799%2CGenbank:XP_031369027.1;Parent=rna-XM_031513167.1
NW_006263813.1	Gnomon	CDS	31183	31411	.	-	0	Name=XP_031369027.1;ID=cds-XP_031369027.1;Dbxref=GeneID:102674799%2CGenbank:XP_031369027.1;Parent=rna-XM_031513167.1
NW_006263813.1	Gnomon	CDS	30871	31055	.	-	0	Name=XP_031369027.1;ID=cds-XP_031369027.1;Dbxref=GeneID:102674799%2CGenbank:XP_031369027.1;Parent=rna-XM_031513167.1
NW_006263813.1	Gnomon	CDS	30693	30733	.	-	0	Name=XP_031369027.1;ID=cds-XP_031369027.1;Dbxref=GeneID:102674799%2CGenbank:XP_031369027.1;Parent=rna-XM_031513167.1
NW_006263813.1	Gnomon	exon	10154	10305	.	-	.	ID=exon-XM_006621215.2-9;Dbxref=GeneID:102674274%2CGenbank:XM_006621215.2;Parent=rna-XM_006621215.2
NW_006263813.1	Gnomon	exon	11978	12141	.	-	.	ID=exon-XM_006621215.2-3;Dbxref=GeneID:102674274%2CGenbank:XM_006621215.2;Parent=rna-XM_006621215.2
NW_006263813.1	Gnomon	exon	11709	11889	.	-	.	ID=exon-XM_006621215.2-4;Dbxref=GeneID:102674274%2CGenbank:XM_006621215.2;Parent=rna-XM_006621215.2
NW_006263813.1	Gnomon	exon	13061	13251	.	-	.	ID=exon-XM_006621215.2-1;Dbxref=GeneID:102674274%2CGenbank:XM_006621215.2;Parent=rna-XM_006621215.2
NW_006263813.1	Gnomon	exon	12741	12949	.	-	.	ID=exon-XM_006621215.2-2;Dbxref=GeneID:102674274%2CGenbank:XM_006621215.2;Parent=rna-XM_006621215.2
NW_006263813.1	Gnomon	exon	10926	11139	.	-	.	ID=exon-XM_006621215.2-7;Dbxref=GeneID:102674274%2CGenbank:XM_006621215.2;Parent=rna-XM_006621215.2
NW_006263813.1	Gnomon	exon	10370	10847	.	-	.	ID=exon-XM_006621215.2-8;Dbxref=GeneID:102674274%2CGenbank:XM_006621215.2;Parent=rna-XM_006621215.2
NW_006263813.1	Gnomon	exon	11509	11646	.	-	.	ID=exon-XM_006621215.2-5;Dbxref=GeneID:102674274%2CGenbank:XM_006621215.2;Parent=rna-XM_006621215.2
NW_006263813.1	Gnomon	exon	11220	11405	.	-	.	ID=exon-XM_006621215.2-6;Dbxref=GeneID:102674274%2CGenbank:XM_006621215.2;Parent=rna-XM_006621215.2
NW_006263813.1	Gnomon	mRNA	52226	54857	.	+	.	Name=XM_031513164.1;ID=rna-XM_031513164.1;Dbxref=GeneID:102674934%2CGenbank:XM_031513164.1;Parent=gene-LOC102674934
NW_006263813.1	Gnomon	exon	35799	36001	.	-	.	ID=exon-XM_006621225.2-11;Dbxref=GeneID:102675611%2CGenbank:XM_006621225.2;Parent=rna-XM_006621225.2
NW_006263813.1	Gnomon	exon	35459	35618	.	-	.	ID=exon-XM_006621225.2-12;Dbxref=GeneID:102675611%2CGenbank:XM_006621225.2;Parent=rna-XM_006621225.2
NW_006263813.1	Gnomon	exon	36118	36244	.	-	.	ID=exon-XM_006621225.2-10;Dbxref=GeneID:102675611%2CGenbank:XM_006621225.2;Parent=rna-XM_006621225.2
NW_006263813.1	Gnomon	CDS	34264	34289	.	-	0	Name=XP_031369026.1;ID=cds-XP_031369026.1;Dbxref=GeneID:102674799%2CGenbank:XP_031369026.1;Parent=rna-XM_031513166.1
NW_006263813.1	Gnomon	CDS	33659	34073	.	-	0	Name=XP_031369026.1;ID=cds-XP_031369026.1;Dbxref=GeneID:102674799%2CGenbank:XP_031369026.1;Parent=rna-XM_031513166.1
NW_006263813.1	Gnomon	CDS	33313	33543	.	-	0	Name=XP_031369026.1;ID=cds-XP_031369026.1;Dbxref=GeneID:102674799%2CGenbank:XP_031369026.1;Parent=rna-XM_031513166.1
NW_006263813.1	Gnomon	CDS	32792	33204	.	-	0	Name=XP_031369026.1;ID=cds-XP_031369026.1;Dbxref=GeneID:102674799%2CGenbank:XP_031369026.1;Parent=rna-XM_031513166.1
NW_006263813.1	Gnomon	CDS	32448	32716	.	-	0	Name=XP_031369026.1;ID=cds-XP_031369026.1;Dbxref=GeneID:102674799%2CGenbank:XP_031369026.1;Parent=rna-XM_031513166.1
NW_006263813.1	Gnomon	CDS	32049	32197	.	-	0	Name=XP_031369026.1;ID=cds-XP_031369026.1;Dbxref=GeneID:102674799%2CGenbank:XP_031369026.1;Parent=rna-XM_031513166.1
NW_006263813.1	Gnomon	CDS	31779	31926	.	-	0	Name=XP_031369026.1;ID=cds-XP_031369026.1;Dbxref=GeneID:102674799%2CGenbank:XP_031369026.1;Parent=rna-XM_031513166.1
NW_006263813.1	Gnomon	CDS	31183	31411	.	-	0	Name=XP_031369026.1;ID=cds-XP_031369026.1;Dbxref=GeneID:102674799%2CGenbank:XP_031369026.1;Parent=rna-XM_031513166.1
NW_006263813.1	Gnomon	CDS	30868	31055	.	-	0	Name=XP_031369026.1;ID=cds-XP_031369026.1;Dbxref=GeneID:102674799%2CGenbank:XP_031369026.1;Parent=rna-XM_031513166.1
NW_006263813.1	Gnomon	CDS	30693	30733	.	-	0	Name=XP_031369026.1;ID=cds-XP_031369026.1;Dbxref=GeneID:102674799%2CGenbank:XP_031369026.1;Parent=rna-XM_031513166.1
NW_006263813.1	Gnomon	mRNA	30678	34676	.	-	.	Name=XM_031513167.1;ID=rna-XM_031513167.1;Dbxref=GeneID:102674799%2CGenbank:XM_031513167.1;Parent=gene-LOC102674799
NW_006263813.1	Gnomon	mRNA	30689	34676	.	-	.	Name=XM_031513166.1;ID=rna-XM_031513166.1;Dbxref=GeneID:102674799%2CGenbank:XM_031513166.1;Parent=gene-LOC102674799
NW_006263813.1	Gnomon	exon	52226	52338	.	+	.	ID=exon-XM_031513164.1-1;Dbxref=GeneID:102674934%2CGenbank:XM_031513164.1;Parent=rna-XM_031513164.1
NW_006263813.1	Gnomon	exon	52802	52918	.	+	.	ID=exon-XM_031513164.1-2;Dbxref=GeneID:102674934%2CGenbank:XM_031513164.1;Parent=rna-XM_031513164.1
NW_006263813.1	Gnomon	exon	53284	53497	.	+	.	ID=exon-XM_031513164.1-3;Dbxref=GeneID:102674934%2CGenbank:XM_031513164.1;Parent=rna-XM_031513164.1
NW_006263813.1	Gnomon	exon	53649	53857	.	+	.	ID=exon-XM_031513164.1-4;Dbxref=GeneID:102674934%2CGenbank:XM_031513164.1;Parent=rna-XM_031513164.1
NW_006263813.1	Gnomon	exon	54005	54346	.	+	.	ID=exon-XM_031513164.1-5;Dbxref=GeneID:102674934%2CGenbank:XM_031513164.1;Parent=rna-XM_031513164.1
NW_006263813.1	Gnomon	exon	54530	54857	.	+	.	ID=exon-XM_031513164.1-6;Dbxref=GeneID:102674934%2CGenbank:XM_031513164.1;Parent=rna-XM_031513164.1
NW_006263813.1	Gnomon	CDS	26190	26277	.	-	0	Name=XP_006621280.1;ID=cds-XP_006621280.1;Dbxref=GeneID:102674538%2CGenbank:XP_006621280.1;Parent=rna-XM_006621217.2
NW_006263813.1	Gnomon	CDS	25736	25974	.	-	0	Name=XP_006621280.1;ID=cds-XP_006621280.1;Dbxref=GeneID:102674538%2CGenbank:XP_006621280.1;Parent=rna-XM_006621217.2
NW_006263813.1	Gnomon	CDS	25338	25623	.	-	0	Name=XP_006621280.1;ID=cds-XP_006621280.1;Dbxref=GeneID:102674538%2CGenbank:XP_006621280.1;Parent=rna-XM_006621217.2
NW_006263813.1	Gnomon	CDS	24970	25190	.	-	0	Name=XP_006621280.1;ID=cds-XP_006621280.1;Dbxref=GeneID:102674538%2CGenbank:XP_006621280.1;Parent=rna-XM_006621217.2
NW_006263813.1	Gnomon	CDS	24812	24901	.	-	0	Name=XP_006621280.1;ID=cds-XP_006621280.1;Dbxref=GeneID:102674538%2CGenbank:XP_006621280.1;Parent=rna-XM_006621217.2
NW_006263813.1	Gnomon	CDS	27703	27732	.	+	0	Name=XP_006621281.1;ID=cds-XP_006621281.1;Dbxref=GeneID:102674659%2CGenbank:XP_006621281.1;Parent=rna-XM_006621218.2
NW_006263813.1	Gnomon	CDS	28361	28742	.	+	0	Name=XP_006621281.1;ID=cds-XP_006621281.1;Dbxref=GeneID:102674659%2CGenbank:XP_006621281.1;Parent=rna-XM_006621218.2
NW_006263813.1	Gnomon	CDS	28889	29041	.	+	0	Name=XP_006621281.1;ID=cds-XP_006621281.1;Dbxref=GeneID:102674659%2CGenbank:XP_006621281.1;Parent=rna-XM_006621218.2
NW_006263813.1	Gnomon	CDS	29245	29418	.	+	0	Name=XP_006621281.1;ID=cds-XP_006621281.1;Dbxref=GeneID:102674659%2CGenbank:XP_006621281.1;Parent=rna-XM_006621218.2
NW_006263813.1	Gnomon	CDS	29551	29732	.	+	0	Name=XP_006621281.1;ID=cds-XP_006621281.1;Dbxref=GeneID:102674659%2CGenbank:XP_006621281.1;Parent=rna-XM_006621218.2
NW_006263813.1	Gnomon	CDS	29901	29954	.	+	0	Name=XP_006621281.1;ID=cds-XP_006621281.1;Dbxref=GeneID:102674659%2CGenbank:XP_006621281.1;Parent=rna-XM_006621218.2
NW_006263813.1	Gnomon	CDS	34264	34289	.	-	0	Name=XP_006621282.1;ID=cds-XP_006621282.1;Dbxref=GeneID:102674799%2CGenbank:XP_006621282.1;Parent=rna-XM_006621219.2
NW_006263813.1	Gnomon	CDS	33659	34073	.	-	0	Name=XP_006621282.1;ID=cds-XP_006621282.1;Dbxref=GeneID:102674799%2CGenbank:XP_006621282.1;Parent=rna-XM_006621219.2
NW_006263813.1	Gnomon	CDS	33313	33543	.	-	0	Name=XP_006621282.1;ID=cds-XP_006621282.1;Dbxref=GeneID:102674799%2CGenbank:XP_006621282.1;Parent=rna-XM_006621219.2
NW_006263813.1	Gnomon	CDS	32792	33204	.	-	0	Name=XP_006621282.1;ID=cds-XP_006621282.1;Dbxref=GeneID:102674799%2CGenbank:XP_006621282.1;Parent=rna-XM_006621219.2
NW_006263813.1	Gnomon	CDS	32448	32716	.	-	0	Name=XP_006621282.1;ID=cds-XP_006621282.1;Dbxref=GeneID:102674799%2CGenbank:XP_006621282.1;Parent=rna-XM_006621219.2
NW_006263813.1	Gnomon	CDS	32049	32197	.	-	0	Name=XP_006621282.1;ID=cds-XP_006621282.1;Dbxref=GeneID:102674799%2CGenbank:XP_006621282.1;Parent=rna-XM_006621219.2
NW_006263813.1	Gnomon	CDS	31779	31926	.	-	0	Name=XP_006621282.1;ID=cds-XP_006621282.1;Dbxref=GeneID:102674799%2CGenbank:XP_006621282.1;Parent=rna-XM_006621219.2
NW_006263813.1	Gnomon	CDS	31183	31411	.	-	0	Name=XP_006621282.1;ID=cds-XP_006621282.1;Dbxref=GeneID:102674799%2CGenbank:XP_006621282.1;Parent=rna-XM_006621219.2
NW_006263813.1	Gnomon	CDS	30886	31055	.	-	0	Name=XP_006621282.1;ID=cds-XP_006621282.1;Dbxref=GeneID:102674799%2CGenbank:XP_006621282.1;Parent=rna-XM_006621219.2
NW_006263813.1	Gnomon	CDS	30732	30733	.	-	0	Name=XP_006621282.1;ID=cds-XP_006621282.1;Dbxref=GeneID:102674799%2CGenbank:XP_006621282.1;Parent=rna-XM_006621219.2
NW_006263813.1	Gnomon	CDS	52636	52716	.	+	0	Name=XP_006621283.1;ID=cds-XP_006621283.1;Dbxref=GeneID:102674934%2CGenbank:XP_006621283.1;Parent=rna-XM_006621220.2
NW_006263813.1	Gnomon	CDS	52802	52918	.	+	0	Name=XP_006621283.1;ID=cds-XP_006621283.1;Dbxref=GeneID:102674934%2CGenbank:XP_006621283.1;Parent=rna-XM_006621220.2
NW_006263813.1	Gnomon	CDS	53284	53497	.	+	0	Name=XP_006621283.1;ID=cds-XP_006621283.1;Dbxref=GeneID:102674934%2CGenbank:XP_006621283.1;Parent=rna-XM_006621220.2
NW_006263813.1	Gnomon	CDS	53649	53857	.	+	0	Name=XP_006621283.1;ID=cds-XP_006621283.1;Dbxref=GeneID:102674934%2CGenbank:XP_006621283.1;Parent=rna-XM_006621220.2
NW_006263813.1	Gnomon	CDS	54005	54346	.	+	0	Name=XP_006621283.1;ID=cds-XP_006621283.1;Dbxref=GeneID:102674934%2CGenbank:XP_006621283.1;Parent=rna-XM_006621220.2
NW_006263813.1	Gnomon	CDS	54530	54790	.	+	0	Name=XP_006621283.1;ID=cds-XP_006621283.1;Dbxref=GeneID:102674934%2CGenbank:XP_006621283.1;Parent=rna-XM_006621220.2
NW_006263813.1	Gnomon	CDS	68547	68702	.	-	0	Name=XP_006621284.1;ID=cds-XP_006621284.1;Dbxref=GeneID:102675063%2CGenbank:XP_006621284.1;Parent=rna-XM_006621221.2
NW_006263813.1	Gnomon	CDS	68222	68369	.	-	0	Name=XP_006621284.1;ID=cds-XP_006621284.1;Dbxref=GeneID:102675063%2CGenbank:XP_006621284.1;Parent=rna-XM_006621221.2
NW_006263813.1	Gnomon	CDS	67929	68138	.	-	0	Name=XP_006621284.1;ID=cds-XP_006621284.1;Dbxref=GeneID:102675063%2CGenbank:XP_006621284.1;Parent=rna-XM_006621221.2
NW_006263813.1	Gnomon	CDS	67734	67867	.	-	0	Name=XP_006621284.1;ID=cds-XP_006621284.1;Dbxref=GeneID:102675063%2CGenbank:XP_006621284.1;Parent=rna-XM_006621221.2
NW_006263813.1	Gnomon	exon	19929	20123	.	+	.	ID=exon-XM_006621216.2-1;Dbxref=GeneID:102674405%2CGenbank:XM_006621216.2;Parent=rna-XM_006621216.2
NW_006263813.1	Gnomon	exon	20398	21329	.	+	.	ID=exon-XM_006621216.2-2;Dbxref=GeneID:102674405%2CGenbank:XM_006621216.2;Parent=rna-XM_006621216.2
NW_006263813.1	Gnomon	exon	21396	21684	.	+	.	ID=exon-XM_006621216.2-3;Dbxref=GeneID:102674405%2CGenbank:XM_006621216.2;Parent=rna-XM_006621216.2
NW_006263813.1	Gnomon	exon	52588	52716	.	+	.	ID=exon-XM_031513163.1-2;Dbxref=GeneID:102674934%2CGenbank:XM_031513163.1;Parent=rna-XM_031513163.1
NW_006263813.1	Gnomon	exon	52802	52918	.	+	.	ID=exon-XM_031513163.1-3;Dbxref=GeneID:102674934%2CGenbank:XM_031513163.1;Parent=rna-XM_031513163.1
NW_006263813.1	Gnomon	exon	52226	52338	.	+	.	ID=exon-XM_031513163.1-1;Dbxref=GeneID:102674934%2CGenbank:XM_031513163.1;Parent=rna-XM_031513163.1
NW_006263813.1	Gnomon	exon	54005	54346	.	+	.	ID=exon-XM_031513163.1-6;Dbxref=GeneID:102674934%2CGenbank:XM_031513163.1;Parent=rna-XM_031513163.1
NW_006263813.1	Gnomon	exon	54530	54857	.	+	.	ID=exon-XM_031513163.1-7;Dbxref=GeneID:102674934%2CGenbank:XM_031513163.1;Parent=rna-XM_031513163.1
NW_006263813.1	Gnomon	exon	53284	53497	.	+	.	ID=exon-XM_031513163.1-4;Dbxref=GeneID:102674934%2CGenbank:XM_031513163.1;Parent=rna-XM_031513163.1
NW_006263813.1	Gnomon	exon	53649	53857	.	+	.	ID=exon-XM_031513163.1-5;Dbxref=GeneID:102674934%2CGenbank:XM_031513163.1;Parent=rna-XM_031513163.1
NW_006263813.1	Gnomon	CDS	67006	67101	.	-	0	Name=XP_006621285.1;ID=cds-XP_006621285.1;Dbxref=GeneID:102675184%2CGenbank:XP_006621285.1;Parent=rna-XM_006621222.2
NW_006263813.1	Gnomon	CDS	66808	66861	.	-	0	Name=XP_006621285.1;ID=cds-XP_006621285.1;Dbxref=GeneID:102675184%2CGenbank:XP_006621285.1;Parent=rna-XM_006621222.2
NW_006263813.1	Gnomon	CDS	66333	66602	.	-	0	Name=XP_006621285.1;ID=cds-XP_006621285.1;Dbxref=GeneID:102675184%2CGenbank:XP_006621285.1;Parent=rna-XM_006621222.2
NW_006263813.1	Gnomon	CDS	65402	66200	.	-	0	Name=XP_006621285.1;ID=cds-XP_006621285.1;Dbxref=GeneID:102675184%2CGenbank:XP_006621285.1;Parent=rna-XM_006621222.2
NW_006263813.1	Gnomon	CDS	65122	65336	.	-	0	Name=XP_006621285.1;ID=cds-XP_006621285.1;Dbxref=GeneID:102675184%2CGenbank:XP_006621285.1;Parent=rna-XM_006621222.2
NW_006263813.1	Gnomon	CDS	64312	64389	.	-	0	Name=XP_006621285.1;ID=cds-XP_006621285.1;Dbxref=GeneID:102675184%2CGenbank:XP_006621285.1;Parent=rna-XM_006621222.2
NW_006263813.1	Gnomon	CDS	52910	52918	.	+	0	Name=XP_031369024.1;ID=cds-XP_031369024.1;Dbxref=GeneID:102674934%2CGenbank:XP_031369024.1;Parent=rna-XM_031513164.1
NW_006263813.1	Gnomon	CDS	53284	53497	.	+	0	Name=XP_031369024.1;ID=cds-XP_031369024.1;Dbxref=GeneID:102674934%2CGenbank:XP_031369024.1;Parent=rna-XM_031513164.1
NW_006263813.1	Gnomon	CDS	53649	53857	.	+	0	Name=XP_031369024.1;ID=cds-XP_031369024.1;Dbxref=GeneID:102674934%2CGenbank:XP_031369024.1;Parent=rna-XM_031513164.1
NW_006263813.1	Gnomon	CDS	54005	54346	.	+	0	Name=XP_031369024.1;ID=cds-XP_031369024.1;Dbxref=GeneID:102674934%2CGenbank:XP_031369024.1;Parent=rna-XM_031513164.1
NW_006263813.1	Gnomon	CDS	54530	54790	.	+	0	Name=XP_031369024.1;ID=cds-XP_031369024.1;Dbxref=GeneID:102674934%2CGenbank:XP_031369024.1;Parent=rna-XM_031513164.1
NW_006263813.1	Gnomon	mRNA	52226	54857	.	+	.	Name=XM_031513163.1;ID=rna-XM_031513163.1;Dbxref=GeneID:102674934%2CGenbank:XM_031513163.1;Parent=gene-LOC102674934
NW_006263813.1	Gnomon	CDS	56568	57785	.	-	0	Name=XP_031369025.1;ID=cds-XP_031369025.1;Dbxref=GeneID:102675743%2CGenbank:XP_031369025.1;Parent=rna-XM_031513165.1
NW_006263813.1	Gnomon	CDS	55545	55991	.	-	0	Name=XP_031369025.1;ID=cds-XP_031369025.1;Dbxref=GeneID:102675743%2CGenbank:XP_031369025.1;Parent=rna-XM_031513165.1
NW_006263813.1	Gnomon	CDS	59781	59885	.	+	0	Name=XP_006621286.1;ID=cds-XP_006621286.1;Dbxref=GeneID:102675333%2CGenbank:XP_006621286.1;Parent=rna-XM_006621223.2
NW_006263813.1	Gnomon	CDS	59971	60039	.	+	0	Name=XP_006621286.1;ID=cds-XP_006621286.1;Dbxref=GeneID:102675333%2CGenbank:XP_006621286.1;Parent=rna-XM_006621223.2
NW_006263813.1	Gnomon	CDS	60858	60956	.	+	0	Name=XP_006621286.1;ID=cds-XP_006621286.1;Dbxref=GeneID:102675333%2CGenbank:XP_006621286.1;Parent=rna-XM_006621223.2
NW_006263813.1	Gnomon	CDS	52636	52716	.	+	0	Name=XP_031369023.1;ID=cds-XP_031369023.1;Dbxref=GeneID:102674934%2CGenbank:XP_031369023.1;Parent=rna-XM_031513163.1
NW_006263813.1	Gnomon	CDS	52802	52918	.	+	0	Name=XP_031369023.1;ID=cds-XP_031369023.1;Dbxref=GeneID:102674934%2CGenbank:XP_031369023.1;Parent=rna-XM_031513163.1
NW_006263813.1	Gnomon	CDS	53284	53497	.	+	0	Name=XP_031369023.1;ID=cds-XP_031369023.1;Dbxref=GeneID:102674934%2CGenbank:XP_031369023.1;Parent=rna-XM_031513163.1
NW_006263813.1	Gnomon	CDS	53649	53857	.	+	0	Name=XP_031369023.1;ID=cds-XP_031369023.1;Dbxref=GeneID:102674934%2CGenbank:XP_031369023.1;Parent=rna-XM_031513163.1
NW_006263813.1	Gnomon	CDS	54005	54346	.	+	0	Name=XP_031369023.1;ID=cds-XP_031369023.1;Dbxref=GeneID:102674934%2CGenbank:XP_031369023.1;Parent=rna-XM_031513163.1
NW_006263813.1	Gnomon	CDS	54530	54790	.	+	0	Name=XP_031369023.1;ID=cds-XP_031369023.1;Dbxref=GeneID:102674934%2CGenbank:XP_031369023.1;Parent=rna-XM_031513163.1
NW_006263813.1	Gnomon	CDS	8354	8588	.	-	0	Name=XP_006621287.1;ID=cds-XP_006621287.1;Dbxref=GeneID:102675474%2CGenbank:XP_006621287.1;Parent=rna-XM_006621224.2
NW_006263813.1	Gnomon	CDS	1406	1577	.	-	0	Name=XP_006621287.1;ID=cds-XP_006621287.1;Dbxref=GeneID:102675474%2CGenbank:XP_006621287.1;Parent=rna-XM_006621224.2
NW_006263813.1	Gnomon	exon	1406	1577	.	-	.	ID=exon-XM_006621224.2-2;Dbxref=GeneID:102675474%2CGenbank:XM_006621224.2;Parent=rna-XM_006621224.2
NW_006263813.1	Gnomon	exon	8354	9228	.	-	.	ID=exon-XM_006621224.2-1;Dbxref=GeneID:102675474%2CGenbank:XM_006621224.2;Parent=rna-XM_006621224.2
NW_006263813.1	Gnomon	exon	30678	30733	.	-	.	ID=exon-XM_031513167.1-10;Dbxref=GeneID:102674799%2CGenbank:XM_031513167.1;Parent=rna-XM_031513167.1
NW_006263813.1	Gnomon	exon	60858	60992	.	+	.	ID=exon-XM_006621223.2-3;Dbxref=GeneID:102675333%2CGenbank:XM_006621223.2;Parent=rna-XM_006621223.2
NW_006263813.1	Gnomon	exon	59971	60039	.	+	.	ID=exon-XM_006621223.2-2;Dbxref=GeneID:102675333%2CGenbank:XM_006621223.2;Parent=rna-XM_006621223.2
NW_006263813.1	Gnomon	exon	59643	59885	.	+	.	ID=exon-XM_006621223.2-1;Dbxref=GeneID:102675333%2CGenbank:XM_006621223.2;Parent=rna-XM_006621223.2
NW_006263813.1	Gnomon	exon	48920	48998	.	-	.	ID=exon-XM_006621225.2-1;Dbxref=GeneID:102675611%2CGenbank:XM_006621225.2;Parent=rna-XM_006621225.2
NW_006263813.1	Gnomon	exon	36335	36581	.	-	.	ID=exon-XM_006621225.2-9;Dbxref=GeneID:102675611%2CGenbank:XM_006621225.2;Parent=rna-XM_006621225.2
NW_006263813.1	Gnomon	exon	36660	36805	.	-	.	ID=exon-XM_006621225.2-8;Dbxref=GeneID:102675611%2CGenbank:XM_006621225.2;Parent=rna-XM_006621225.2
NW_006263813.1	Gnomon	exon	41840	42070	.	-	.	ID=exon-XM_006621225.2-7;Dbxref=GeneID:102675611%2CGenbank:XM_006621225.2;Parent=rna-XM_006621225.2
NW_006263813.1	Gnomon	exon	42408	42616	.	-	.	ID=exon-XM_006621225.2-6;Dbxref=GeneID:102675611%2CGenbank:XM_006621225.2;Parent=rna-XM_006621225.2
NW_006263813.1	Gnomon	exon	42897	43180	.	-	.	ID=exon-XM_006621225.2-5;Dbxref=GeneID:102675611%2CGenbank:XM_006621225.2;Parent=rna-XM_006621225.2
NW_006263813.1	Gnomon	exon	43264	43529	.	-	.	ID=exon-XM_006621225.2-4;Dbxref=GeneID:102675611%2CGenbank:XM_006621225.2;Parent=rna-XM_006621225.2
NW_006263813.1	Gnomon	exon	43923	44030	.	-	.	ID=exon-XM_006621225.2-3;Dbxref=GeneID:102675611%2CGenbank:XM_006621225.2;Parent=rna-XM_006621225.2
NW_006263813.1	Gnomon	exon	44219	44337	.	-	.	ID=exon-XM_006621225.2-2;Dbxref=GeneID:102675611%2CGenbank:XM_006621225.2;Parent=rna-XM_006621225.2
NW_006263813.1	Gnomon	exon	67708	67867	.	-	.	ID=exon-XM_006621221.2-5;Dbxref=GeneID:102675063%2CGenbank:XM_006621221.2;Parent=rna-XM_006621221.2
NW_006263813.1	Gnomon	exon	67929	68138	.	-	.	ID=exon-XM_006621221.2-4;Dbxref=GeneID:102675063%2CGenbank:XM_006621221.2;Parent=rna-XM_006621221.2
NW_006263813.1	Gnomon	exon	68222	68369	.	-	.	ID=exon-XM_006621221.2-3;Dbxref=GeneID:102675063%2CGenbank:XM_006621221.2;Parent=rna-XM_006621221.2
NW_006263813.1	Gnomon	exon	68547	68729	.	-	.	ID=exon-XM_006621221.2-2;Dbxref=GeneID:102675063%2CGenbank:XM_006621221.2;Parent=rna-XM_006621221.2
NW_006263813.1	Gnomon	exon	69233	69622	.	-	.	ID=exon-XM_006621221.2-1;Dbxref=GeneID:102675063%2CGenbank:XM_006621221.2;Parent=rna-XM_006621221.2
NW_006263813.1	Gnomon	gene	37124	37829	.	-	.	Name=LOC116186321;ID=gene-LOC116186321;Dbxref=GeneID:116186321
NW_006263813.1	Gnomon	exon	66808	66861	.	-	.	ID=exon-XM_006621222.2-2;Dbxref=GeneID:102675184%2CGenbank:XM_006621222.2;Parent=rna-XM_006621222.2
NW_006263813.1	Gnomon	exon	67006	67204	.	-	.	ID=exon-XM_006621222.2-1;Dbxref=GeneID:102675184%2CGenbank:XM_006621222.2;Parent=rna-XM_006621222.2
NW_006263813.1	Gnomon	exon	65402	66200	.	-	.	ID=exon-XM_006621222.2-4;Dbxref=GeneID:102675184%2CGenbank:XM_006621222.2;Parent=rna-XM_006621222.2
NW_006263813.1	Gnomon	exon	66333	66602	.	-	.	ID=exon-XM_006621222.2-3;Dbxref=GeneID:102675184%2CGenbank:XM_006621222.2;Parent=rna-XM_006621222.2
NW_006263813.1	Gnomon	exon	64052	64389	.	-	.	ID=exon-XM_006621222.2-6;Dbxref=GeneID:102675184%2CGenbank:XM_006621222.2;Parent=rna-XM_006621222.2
NW_006263813.1	Gnomon	exon	65122	65336	.	-	.	ID=exon-XM_006621222.2-5;Dbxref=GeneID:102675184%2CGenbank:XM_006621222.2;Parent=rna-XM_006621222.2
NW_006263813.1	Gnomon	mRNA	9499	13251	.	-	.	Name=XM_006621215.2;ID=rna-XM_006621215.2;Dbxref=GeneID:102674274%2CGenbank:XM_006621215.2;Parent=gene-LOC102674274
NW_006263813.1	Gnomon	mRNA	24794	27452	.	-	.	Name=XM_006621217.2;ID=rna-XM_006621217.2;Dbxref=GeneID:102674538%2CGenbank:XM_006621217.2;Parent=gene-LOC102674538
NW_006263813.1	Gnomon	mRNA	19929	21684	.	+	.	Name=XM_006621216.2;ID=rna-XM_006621216.2;Dbxref=GeneID:102674405%2CGenbank:XM_006621216.2;Parent=gene-LOC102674405
NW_006263813.1	Gnomon	exon	30713	30733	.	-	.	ID=exon-XM_006621219.2-10;Dbxref=GeneID:102674799%2CGenbank:XM_006621219.2;Parent=rna-XM_006621219.2
NW_006263813.1	Gnomon	mRNA	30713	34676	.	-	.	Name=XM_006621219.2;ID=rna-XM_006621219.2;Dbxref=GeneID:102674799%2CGenbank:XM_006621219.2;Parent=gene-LOC102674799
NW_006263813.1	Gnomon	mRNA	27390	29987	.	+	.	Name=XM_006621218.2;ID=rna-XM_006621218.2;Dbxref=GeneID:102674659%2CGenbank:XM_006621218.2;Parent=gene-LOC102674659
NW_006263813.1	RefSeq	region	1	70773	.	+	.	Name=Unknown;ID=NW_006263813.1:1..70773;Dbxref=taxon:7462
