# Supplementary material for: Prevalent bee venom genes evolved before the aculeate stinger and eusociality
Source: BMC Biol. 2023 Oct 23;21:229. doi: 10.1186/s12915-023-01656-5 (PMC10591384; doi:10.1186/s12915-023-01656-5)
Supplement: Supplementary file 42 — Additional file 42. Gff files of all toxin gene annotations. [file 12915_2023_1656_MOESM42_ESM.zip › AdditionalFile9_ToxinGeneAnnotations/KQ435809.1._SP.gff_modified_Koludarov_et_al_2021.gff3]

##gff-version 3
##source-version geneious 2020.2.2
##sequence-region	KQ435809.1	1	176891
KQ435809.1	Koludarov_et_al_2021	gene	128855	130840	.	+	.	Name=SP
KQ435809.1	Genbank	exon	153906	153979	.	-	.	ID=exon-gnl|WGS:LIRP|mrna.WN51_02068-1;Parent=rna-gnl|WGS:LIRP|mrna.WN51_02068
KQ435809.1	Genbank	exon	153740	153832	.	-	.	ID=exon-gnl|WGS:LIRP|mrna.WN51_02068-2;Parent=rna-gnl|WGS:LIRP|mrna.WN51_02068
KQ435809.1	Genbank	exon	152933	153036	.	-	.	ID=exon-gnl|WGS:LIRP|mrna.WN51_02068-5;Parent=rna-gnl|WGS:LIRP|mrna.WN51_02068
KQ435809.1	Genbank	exon	152646	152862	.	-	.	ID=exon-gnl|WGS:LIRP|mrna.WN51_02068-6;Parent=rna-gnl|WGS:LIRP|mrna.WN51_02068
KQ435809.1	Genbank	exon	153340	153664	.	-	.	ID=exon-gnl|WGS:LIRP|mrna.WN51_02068-3;Parent=rna-gnl|WGS:LIRP|mrna.WN51_02068
KQ435809.1	Genbank	exon	153115	153258	.	-	.	ID=exon-gnl|WGS:LIRP|mrna.WN51_02068-4;Parent=rna-gnl|WGS:LIRP|mrna.WN51_02068
KQ435809.1	Genbank	exon	150320	150427	.	-	.	ID=exon-gnl|WGS:LIRP|mrna.WN51_02068-9;Parent=rna-gnl|WGS:LIRP|mrna.WN51_02068
KQ435809.1	Genbank	exon	152326	152572	.	-	.	ID=exon-gnl|WGS:LIRP|mrna.WN51_02068-7;Parent=rna-gnl|WGS:LIRP|mrna.WN51_02068
KQ435809.1	Genbank	exon	151117	151451	.	-	.	ID=exon-gnl|WGS:LIRP|mrna.WN51_02068-8;Parent=rna-gnl|WGS:LIRP|mrna.WN51_02068
KQ435809.1	Genbank	exon	154363	154416	.	+	.	ID=exon-gnl|WGS:LIRP|mrna.WN51_02069-1;Parent=rna-gnl|WGS:LIRP|mrna.WN51_02069
KQ435809.1	Genbank	exon	155467	155592	.	+	.	ID=exon-gnl|WGS:LIRP|mrna.WN51_02069-4;Parent=rna-gnl|WGS:LIRP|mrna.WN51_02069
KQ435809.1	Genbank	exon	155671	156146	.	+	.	ID=exon-gnl|WGS:LIRP|mrna.WN51_02069-5;Parent=rna-gnl|WGS:LIRP|mrna.WN51_02069
KQ435809.1	Genbank	exon	154955	155208	.	+	.	ID=exon-gnl|WGS:LIRP|mrna.WN51_02069-2;Parent=rna-gnl|WGS:LIRP|mrna.WN51_02069
KQ435809.1	Genbank	exon	155283	155397	.	+	.	ID=exon-gnl|WGS:LIRP|mrna.WN51_02069-3;Parent=rna-gnl|WGS:LIRP|mrna.WN51_02069
KQ435809.1	Genbank	exon	156764	156929	.	+	.	ID=exon-gnl|WGS:LIRP|mrna.WN51_02069-8;Parent=rna-gnl|WGS:LIRP|mrna.WN51_02069
KQ435809.1	Genbank	exon	157011	157214	.	+	.	ID=exon-gnl|WGS:LIRP|mrna.WN51_02069-9;Parent=rna-gnl|WGS:LIRP|mrna.WN51_02069
KQ435809.1	Genbank	exon	156188	156437	.	+	.	ID=exon-gnl|WGS:LIRP|mrna.WN51_02069-6;Parent=rna-gnl|WGS:LIRP|mrna.WN51_02069
KQ435809.1	Genbank	exon	156508	156680	.	+	.	ID=exon-gnl|WGS:LIRP|mrna.WN51_02069-7;Parent=rna-gnl|WGS:LIRP|mrna.WN51_02069
KQ435809.1	Genbank	exon	147084	147244	.	+	.	ID=exon-gnl|WGS:LIRP|mrna.WN51_02066-3;Parent=rna-gnl|WGS:LIRP|mrna.WN51_02066
KQ435809.1	Genbank	exon	147369	147501	.	+	.	ID=exon-gnl|WGS:LIRP|mrna.WN51_02066-4;Parent=rna-gnl|WGS:LIRP|mrna.WN51_02066
KQ435809.1	Genbank	exon	145560	145853	.	+	.	ID=exon-gnl|WGS:LIRP|mrna.WN51_02066-1;Parent=rna-gnl|WGS:LIRP|mrna.WN51_02066
KQ435809.1	Genbank	exon	146689	146914	.	+	.	ID=exon-gnl|WGS:LIRP|mrna.WN51_02066-2;Parent=rna-gnl|WGS:LIRP|mrna.WN51_02066
KQ435809.1	Genbank	exon	147581	147700	.	+	.	ID=exon-gnl|WGS:LIRP|mrna.WN51_02066-5;Parent=rna-gnl|WGS:LIRP|mrna.WN51_02066
KQ435809.1	Genbank	exon	147763	147848	.	+	.	ID=exon-gnl|WGS:LIRP|mrna.WN51_02066-6;Parent=rna-gnl|WGS:LIRP|mrna.WN51_02066
KQ435809.1	Genbank	exon	148231	148737	.	-	.	ID=exon-gnl|WGS:LIRP|mrna.WN51_02067-2;Parent=rna-gnl|WGS:LIRP|mrna.WN51_02067
KQ435809.1	Genbank	exon	148896	148994	.	-	.	ID=exon-gnl|WGS:LIRP|mrna.WN51_02067-1;Parent=rna-gnl|WGS:LIRP|mrna.WN51_02067
KQ435809.1	Genbank	exon	135418	135667	.	+	.	ID=exon-gnl|WGS:LIRP|mrna.WN51_02064-1;Parent=rna-gnl|WGS:LIRP|mrna.WN51_02064
KQ435809.1	Genbank	exon	137526	137758	.	+	.	ID=exon-gnl|WGS:LIRP|mrna.WN51_02064-2;Parent=rna-gnl|WGS:LIRP|mrna.WN51_02064
KQ435809.1	Genbank	exon	138567	138677	.	+	.	ID=exon-gnl|WGS:LIRP|mrna.WN51_02064-5;Parent=rna-gnl|WGS:LIRP|mrna.WN51_02064
KQ435809.1	Genbank	exon	138772	139013	.	+	.	ID=exon-gnl|WGS:LIRP|mrna.WN51_02064-6;Parent=rna-gnl|WGS:LIRP|mrna.WN51_02064
KQ435809.1	Genbank	exon	137982	138002	.	+	.	ID=exon-gnl|WGS:LIRP|mrna.WN51_02064-3;Parent=rna-gnl|WGS:LIRP|mrna.WN51_02064
KQ435809.1	Genbank	exon	138197	138418	.	+	.	ID=exon-gnl|WGS:LIRP|mrna.WN51_02064-4;Parent=rna-gnl|WGS:LIRP|mrna.WN51_02064
KQ435809.1	Genbank	exon	139619	139778	.	+	.	ID=exon-gnl|WGS:LIRP|mrna.WN51_02064-9;Parent=rna-gnl|WGS:LIRP|mrna.WN51_02064
KQ435809.1	Genbank	exon	139076	139259	.	+	.	ID=exon-gnl|WGS:LIRP|mrna.WN51_02064-7;Parent=rna-gnl|WGS:LIRP|mrna.WN51_02064
KQ435809.1	Genbank	exon	139350	139551	.	+	.	ID=exon-gnl|WGS:LIRP|mrna.WN51_02064-8;Parent=rna-gnl|WGS:LIRP|mrna.WN51_02064
KQ435809.1	Genbank	exon	136610	136771	.	-	.	ID=exon-gnl|WGS:LIRP|mrna.WN51_02065-1;Parent=rna-gnl|WGS:LIRP|mrna.WN51_02065
KQ435809.1	Genbank	exon	168627	168750	.	+	.	ID=exon-gnl|WGS:LIRP|mrna.WN51_02071-10;Parent=rna-gnl|WGS:LIRP|mrna.WN51_02071
KQ435809.1	Genbank	exon	126311	126888	.	-	.	ID=exon-gnl|WGS:LIRP|mrna.WN51_02062-3;Parent=rna-gnl|WGS:LIRP|mrna.WN51_02062
KQ435809.1	Genbank	exon	125728	126215	.	-	.	ID=exon-gnl|WGS:LIRP|mrna.WN51_02062-4;Parent=rna-gnl|WGS:LIRP|mrna.WN51_02062
KQ435809.1	Genbank	exon	128686	128721	.	-	.	ID=exon-gnl|WGS:LIRP|mrna.WN51_02062-1;Parent=rna-gnl|WGS:LIRP|mrna.WN51_02062
KQ435809.1	Genbank	exon	126965	127232	.	-	.	ID=exon-gnl|WGS:LIRP|mrna.WN51_02062-2;Parent=rna-gnl|WGS:LIRP|mrna.WN51_02062
KQ435809.1	Genbank	exon	125402	125654	.	-	.	ID=exon-gnl|WGS:LIRP|mrna.WN51_02062-5;Parent=rna-gnl|WGS:LIRP|mrna.WN51_02062
KQ435809.1	Genbank	exon	125070	125318	.	-	.	ID=exon-gnl|WGS:LIRP|mrna.WN51_02062-6;Parent=rna-gnl|WGS:LIRP|mrna.WN51_02062
KQ435809.1	Genbank	exon	129211	129410	.	+	.	ID=exon-gnl|WGS:LIRP|mrna.WN51_02063-2;Parent=rna-gnl|WGS:LIRP|mrna.WN51_02063
KQ435809.1	Genbank	exon	129499	129711	.	+	.	ID=exon-gnl|WGS:LIRP|mrna.WN51_02063-3;Parent=rna-gnl|WGS:LIRP|mrna.WN51_02063
KQ435809.1	Genbank	exon	128855	128903	.	+	.	ID=exon-gnl|WGS:LIRP|mrna.WN51_02063-1;Parent=rna-gnl|WGS:LIRP|mrna.WN51_02063
KQ435809.1	Genbank	exon	130336	130487	.	+	.	ID=exon-gnl|WGS:LIRP|mrna.WN51_02063-6;Parent=rna-gnl|WGS:LIRP|mrna.WN51_02063
KQ435809.1	Genbank	exon	130598	130840	.	+	.	ID=exon-gnl|WGS:LIRP|mrna.WN51_02063-7;Parent=rna-gnl|WGS:LIRP|mrna.WN51_02063
KQ435809.1	Genbank	exon	129799	129997	.	+	.	ID=exon-gnl|WGS:LIRP|mrna.WN51_02063-4;Parent=rna-gnl|WGS:LIRP|mrna.WN51_02063
KQ435809.1	Genbank	exon	130067	130267	.	+	.	ID=exon-gnl|WGS:LIRP|mrna.WN51_02063-5;Parent=rna-gnl|WGS:LIRP|mrna.WN51_02063
KQ435809.1	Genbank	exon	69424	69453	.	+	.	ID=exon-gnl|WGS:LIRP|mrna.WN51_02056-13;Parent=rna-gnl|WGS:LIRP|mrna.WN51_02056
KQ435809.1	Genbank	exon	71412	71463	.	+	.	ID=exon-gnl|WGS:LIRP|mrna.WN51_02056-14;Parent=rna-gnl|WGS:LIRP|mrna.WN51_02056
KQ435809.1	Genbank	exon	67983	68239	.	+	.	ID=exon-gnl|WGS:LIRP|mrna.WN51_02056-11;Parent=rna-gnl|WGS:LIRP|mrna.WN51_02056
KQ435809.1	Genbank	exon	68303	68445	.	+	.	ID=exon-gnl|WGS:LIRP|mrna.WN51_02056-12;Parent=rna-gnl|WGS:LIRP|mrna.WN51_02056
KQ435809.1	Genbank	exon	67336	67873	.	+	.	ID=exon-gnl|WGS:LIRP|mrna.WN51_02056-10;Parent=rna-gnl|WGS:LIRP|mrna.WN51_02056
KQ435809.1	Genbank	exon	122905	122914	.	-	.	ID=exon-gnl|WGS:LIRP|mrna.WN51_02060-1;Parent=rna-gnl|WGS:LIRP|mrna.WN51_02060
KQ435809.1	Genbank	exon	122480	122571	.	-	.	ID=exon-gnl|WGS:LIRP|mrna.WN51_02060-2;Parent=rna-gnl|WGS:LIRP|mrna.WN51_02060
KQ435809.1	Genbank	exon	111403	111496	.	-	.	ID=exon-gnl|WGS:LIRP|mrna.WN51_02060-5;Parent=rna-gnl|WGS:LIRP|mrna.WN51_02060
KQ435809.1	Genbank	exon	121618	121723	.	-	.	ID=exon-gnl|WGS:LIRP|mrna.WN51_02060-3;Parent=rna-gnl|WGS:LIRP|mrna.WN51_02060
KQ435809.1	Genbank	exon	118422	118485	.	-	.	ID=exon-gnl|WGS:LIRP|mrna.WN51_02060-4;Parent=rna-gnl|WGS:LIRP|mrna.WN51_02060
KQ435809.1	Genbank	exon	113464	113655	.	+	.	ID=exon-gnl|WGS:LIRP|mrna.WN51_02061-1;Parent=rna-gnl|WGS:LIRP|mrna.WN51_02061
KQ435809.1	Genbank	exon	114161	114226	.	+	.	ID=exon-gnl|WGS:LIRP|mrna.WN51_02061-2;Parent=rna-gnl|WGS:LIRP|mrna.WN51_02061
KQ435809.1	Genbank	mRNA	67752	72438	.	-	.	ID=rna-gnl|WGS:LIRP|mrna.WN51_02058;Parent=gene-WN51_02058
KQ435809.1	Genbank	mRNA	75143	110937	.	-	.	ID=rna-gnl|WGS:LIRP|mrna.WN51_02059;Parent=gene-WN51_02059
KQ435809.1	Genbank	mRNA	53851	71463	.	+	.	ID=rna-gnl|WGS:LIRP|mrna.WN51_02056;Parent=gene-WN51_02056
KQ435809.1	Genbank	mRNA	67295	67513	.	-	.	ID=rna-gnl|WGS:LIRP|mrna.WN51_02057;Parent=gene-WN51_02057
KQ435809.1	Genbank	mRNA	32302	40997	.	+	.	ID=rna-gnl|WGS:LIRP|mrna.WN51_02054;Parent=gene-WN51_02054
KQ435809.1	Genbank	mRNA	41600	53541	.	+	.	ID=rna-gnl|WGS:LIRP|mrna.WN51_02055;Parent=gene-WN51_02055
KQ435809.1	Genbank	mRNA	20441	22748	.	+	.	ID=rna-gnl|WGS:LIRP|mrna.WN51_02053;Parent=gene-WN51_02053
KQ435809.1	Genbank	mRNA	154363	157214	.	+	.	ID=rna-gnl|WGS:LIRP|mrna.WN51_02069;Parent=gene-WN51_02069
KQ435809.1	Genbank	mRNA	148231	148994	.	-	.	ID=rna-gnl|WGS:LIRP|mrna.WN51_02067;Parent=gene-WN51_02067
KQ435809.1	Genbank	mRNA	149909	153979	.	-	.	ID=rna-gnl|WGS:LIRP|mrna.WN51_02068;Parent=gene-WN51_02068
KQ435809.1	Genbank	mRNA	136610	136771	.	-	.	ID=rna-gnl|WGS:LIRP|mrna.WN51_02065;Parent=gene-WN51_02065
KQ435809.1	Genbank	mRNA	145560	147848	.	+	.	ID=rna-gnl|WGS:LIRP|mrna.WN51_02066;Parent=gene-WN51_02066
KQ435809.1	Genbank	mRNA	128855	130840	.	+	.	ID=rna-gnl|WGS:LIRP|mrna.WN51_02063;Parent=gene-WN51_02063
KQ435809.1	Genbank	mRNA	135418	141738	.	+	.	ID=rna-gnl|WGS:LIRP|mrna.WN51_02064;Parent=gene-WN51_02064
KQ435809.1	Genbank	mRNA	113464	114226	.	+	.	ID=rna-gnl|WGS:LIRP|mrna.WN51_02061;Parent=gene-WN51_02061
KQ435809.1	Genbank	mRNA	125070	128721	.	-	.	ID=rna-gnl|WGS:LIRP|mrna.WN51_02062;Parent=gene-WN51_02062
KQ435809.1	Genbank	mRNA	111403	122914	.	-	.	ID=rna-gnl|WGS:LIRP|mrna.WN51_02060;Parent=gene-WN51_02060
KQ435809.1	Genbank	mRNA	169599	176755	.	-	.	ID=rna-gnl|WGS:LIRP|mrna.WN51_02072;Parent=gene-WN51_02072
KQ435809.1	Genbank	mRNA	157898	161197	.	-	.	ID=rna-gnl|WGS:LIRP|mrna.WN51_02070;Parent=gene-WN51_02070
KQ435809.1	Genbank	mRNA	166587	168750	.	+	.	ID=rna-gnl|WGS:LIRP|mrna.WN51_02071;Parent=gene-WN51_02071
KQ435809.1	Genbank	exon	97948	98227	.	-	.	ID=exon-gnl|WGS:LIRP|mrna.WN51_02059-9;Parent=rna-gnl|WGS:LIRP|mrna.WN51_02059
KQ435809.1	Genbank	exon	107947	107996	.	-	.	ID=exon-gnl|WGS:LIRP|mrna.WN51_02059-3;Parent=rna-gnl|WGS:LIRP|mrna.WN51_02059
KQ435809.1	Genbank	exon	107227	107412	.	-	.	ID=exon-gnl|WGS:LIRP|mrna.WN51_02059-4;Parent=rna-gnl|WGS:LIRP|mrna.WN51_02059
KQ435809.1	Genbank	exon	110685	110937	.	-	.	ID=exon-gnl|WGS:LIRP|mrna.WN51_02059-1;Parent=rna-gnl|WGS:LIRP|mrna.WN51_02059
KQ435809.1	Genbank	exon	108281	108342	.	-	.	ID=exon-gnl|WGS:LIRP|mrna.WN51_02059-2;Parent=rna-gnl|WGS:LIRP|mrna.WN51_02059
KQ435809.1	Genbank	exon	103716	103805	.	-	.	ID=exon-gnl|WGS:LIRP|mrna.WN51_02059-7;Parent=rna-gnl|WGS:LIRP|mrna.WN51_02059
KQ435809.1	Genbank	exon	103197	103367	.	-	.	ID=exon-gnl|WGS:LIRP|mrna.WN51_02059-8;Parent=rna-gnl|WGS:LIRP|mrna.WN51_02059
KQ435809.1	Genbank	exon	104902	105023	.	-	.	ID=exon-gnl|WGS:LIRP|mrna.WN51_02059-5;Parent=rna-gnl|WGS:LIRP|mrna.WN51_02059
KQ435809.1	Genbank	exon	104474	104577	.	-	.	ID=exon-gnl|WGS:LIRP|mrna.WN51_02059-6;Parent=rna-gnl|WGS:LIRP|mrna.WN51_02059
KQ435809.1	Genbank	exon	67295	67513	.	-	.	ID=exon-gnl|WGS:LIRP|mrna.WN51_02057-1;Parent=rna-gnl|WGS:LIRP|mrna.WN51_02057
KQ435809.1	Genbank	exon	72426	72438	.	-	.	ID=exon-gnl|WGS:LIRP|mrna.WN51_02058-1;Parent=rna-gnl|WGS:LIRP|mrna.WN51_02058
KQ435809.1	Genbank	exon	71236	71334	.	-	.	ID=exon-gnl|WGS:LIRP|mrna.WN51_02058-4;Parent=rna-gnl|WGS:LIRP|mrna.WN51_02058
KQ435809.1	Genbank	exon	70806	70865	.	-	.	ID=exon-gnl|WGS:LIRP|mrna.WN51_02058-5;Parent=rna-gnl|WGS:LIRP|mrna.WN51_02058
KQ435809.1	Genbank	exon	72226	72403	.	-	.	ID=exon-gnl|WGS:LIRP|mrna.WN51_02058-2;Parent=rna-gnl|WGS:LIRP|mrna.WN51_02058
KQ435809.1	Genbank	exon	71694	71756	.	-	.	ID=exon-gnl|WGS:LIRP|mrna.WN51_02058-3;Parent=rna-gnl|WGS:LIRP|mrna.WN51_02058
KQ435809.1	Genbank	exon	70390	70548	.	-	.	ID=exon-gnl|WGS:LIRP|mrna.WN51_02058-6;Parent=rna-gnl|WGS:LIRP|mrna.WN51_02058
KQ435809.1	Genbank	exon	67752	67845	.	-	.	ID=exon-gnl|WGS:LIRP|mrna.WN51_02058-7;Parent=rna-gnl|WGS:LIRP|mrna.WN51_02058
KQ435809.1	Genbank	exon	47680	49141	.	+	.	ID=exon-gnl|WGS:LIRP|mrna.WN51_02055-3;Parent=rna-gnl|WGS:LIRP|mrna.WN51_02055
KQ435809.1	Genbank	exon	49950	51193	.	+	.	ID=exon-gnl|WGS:LIRP|mrna.WN51_02055-4;Parent=rna-gnl|WGS:LIRP|mrna.WN51_02055
KQ435809.1	Genbank	exon	41600	41897	.	+	.	ID=exon-gnl|WGS:LIRP|mrna.WN51_02055-1;Parent=rna-gnl|WGS:LIRP|mrna.WN51_02055
KQ435809.1	Genbank	exon	46304	46609	.	+	.	ID=exon-gnl|WGS:LIRP|mrna.WN51_02055-2;Parent=rna-gnl|WGS:LIRP|mrna.WN51_02055
KQ435809.1	Genbank	exon	52235	52510	.	+	.	ID=exon-gnl|WGS:LIRP|mrna.WN51_02055-7;Parent=rna-gnl|WGS:LIRP|mrna.WN51_02055
KQ435809.1	Genbank	exon	53381	53541	.	+	.	ID=exon-gnl|WGS:LIRP|mrna.WN51_02055-8;Parent=rna-gnl|WGS:LIRP|mrna.WN51_02055
KQ435809.1	Genbank	exon	51285	51453	.	+	.	ID=exon-gnl|WGS:LIRP|mrna.WN51_02055-5;Parent=rna-gnl|WGS:LIRP|mrna.WN51_02055
KQ435809.1	Genbank	exon	51542	51720	.	+	.	ID=exon-gnl|WGS:LIRP|mrna.WN51_02055-6;Parent=rna-gnl|WGS:LIRP|mrna.WN51_02055
KQ435809.1	Genbank	exon	61723	61774	.	+	.	ID=exon-gnl|WGS:LIRP|mrna.WN51_02056-2;Parent=rna-gnl|WGS:LIRP|mrna.WN51_02056
KQ435809.1	Genbank	exon	62620	63189	.	+	.	ID=exon-gnl|WGS:LIRP|mrna.WN51_02056-3;Parent=rna-gnl|WGS:LIRP|mrna.WN51_02056
KQ435809.1	Genbank	exon	53851	54842	.	+	.	ID=exon-gnl|WGS:LIRP|mrna.WN51_02056-1;Parent=rna-gnl|WGS:LIRP|mrna.WN51_02056
KQ435809.1	Genbank	exon	65454	65652	.	+	.	ID=exon-gnl|WGS:LIRP|mrna.WN51_02056-6;Parent=rna-gnl|WGS:LIRP|mrna.WN51_02056
KQ435809.1	Genbank	exon	66532	66690	.	+	.	ID=exon-gnl|WGS:LIRP|mrna.WN51_02056-7;Parent=rna-gnl|WGS:LIRP|mrna.WN51_02056
KQ435809.1	Genbank	exon	63745	64156	.	+	.	ID=exon-gnl|WGS:LIRP|mrna.WN51_02056-4;Parent=rna-gnl|WGS:LIRP|mrna.WN51_02056
KQ435809.1	Genbank	exon	65214	65371	.	+	.	ID=exon-gnl|WGS:LIRP|mrna.WN51_02056-5;Parent=rna-gnl|WGS:LIRP|mrna.WN51_02056
KQ435809.1	Genbank	exon	66770	66891	.	+	.	ID=exon-gnl|WGS:LIRP|mrna.WN51_02056-8;Parent=rna-gnl|WGS:LIRP|mrna.WN51_02056
KQ435809.1	Genbank	exon	66961	67245	.	+	.	ID=exon-gnl|WGS:LIRP|mrna.WN51_02056-9;Parent=rna-gnl|WGS:LIRP|mrna.WN51_02056
KQ435809.1	Genbank	exon	20441	20569	.	+	.	ID=exon-gnl|WGS:LIRP|mrna.WN51_02053-1;Parent=rna-gnl|WGS:LIRP|mrna.WN51_02053
KQ435809.1	Genbank	exon	22575	22748	.	+	.	ID=exon-gnl|WGS:LIRP|mrna.WN51_02053-2;Parent=rna-gnl|WGS:LIRP|mrna.WN51_02053
KQ435809.1	Genbank	exon	32302	32378	.	+	.	ID=exon-gnl|WGS:LIRP|mrna.WN51_02054-1;Parent=rna-gnl|WGS:LIRP|mrna.WN51_02054
KQ435809.1	Genbank	exon	36944	37057	.	+	.	ID=exon-gnl|WGS:LIRP|mrna.WN51_02054-2;Parent=rna-gnl|WGS:LIRP|mrna.WN51_02054
KQ435809.1	Genbank	exon	40907	40997	.	+	.	ID=exon-gnl|WGS:LIRP|mrna.WN51_02054-3;Parent=rna-gnl|WGS:LIRP|mrna.WN51_02054
KQ435809.1	Genbank	CDS	166587	166732	.	+	0	Name=KOX72970.1;ID=cds-KOX72970.1;Dbxref=InterPro:IPR002259%2CUniProtKB/Swiss-Prot:A1A4N1%2CNCBI_GP:KOX72970.1;Ontology_term=GO:0005337%2CGO:0006810%2CGO:0016021;Parent=rna-gnl|WGS:LIRP|mrna.WN51_02071
KQ435809.1	Genbank	CDS	166828	166917	.	+	0	Name=KOX72970.1;ID=cds-KOX72970.1;Dbxref=InterPro:IPR002259%2CUniProtKB/Swiss-Prot:A1A4N1%2CNCBI_GP:KOX72970.1;Ontology_term=GO:0005337%2CGO:0006810%2CGO:0016021;Parent=rna-gnl|WGS:LIRP|mrna.WN51_02071
KQ435809.1	Genbank	CDS	166969	167088	.	+	0	Name=KOX72970.1;ID=cds-KOX72970.1;Dbxref=InterPro:IPR002259%2CUniProtKB/Swiss-Prot:A1A4N1%2CNCBI_GP:KOX72970.1;Ontology_term=GO:0005337%2CGO:0006810%2CGO:0016021;Parent=rna-gnl|WGS:LIRP|mrna.WN51_02071
KQ435809.1	Genbank	CDS	167201	167235	.	+	0	Name=KOX72970.1;ID=cds-KOX72970.1;Dbxref=InterPro:IPR002259%2CUniProtKB/Swiss-Prot:A1A4N1%2CNCBI_GP:KOX72970.1;Ontology_term=GO:0005337%2CGO:0006810%2CGO:0016021;Parent=rna-gnl|WGS:LIRP|mrna.WN51_02071
KQ435809.1	Genbank	CDS	167361	167411	.	+	0	Name=KOX72970.1;ID=cds-KOX72970.1;Dbxref=InterPro:IPR002259%2CUniProtKB/Swiss-Prot:A1A4N1%2CNCBI_GP:KOX72970.1;Ontology_term=GO:0005337%2CGO:0006810%2CGO:0016021;Parent=rna-gnl|WGS:LIRP|mrna.WN51_02071
KQ435809.1	Genbank	CDS	167511	167747	.	+	0	Name=KOX72970.1;ID=cds-KOX72970.1;Dbxref=InterPro:IPR002259%2CUniProtKB/Swiss-Prot:A1A4N1%2CNCBI_GP:KOX72970.1;Ontology_term=GO:0005337%2CGO:0006810%2CGO:0016021;Parent=rna-gnl|WGS:LIRP|mrna.WN51_02071
KQ435809.1	Genbank	CDS	167967	168152	.	+	0	Name=KOX72970.1;ID=cds-KOX72970.1;Dbxref=InterPro:IPR002259%2CUniProtKB/Swiss-Prot:A1A4N1%2CNCBI_GP:KOX72970.1;Ontology_term=GO:0005337%2CGO:0006810%2CGO:0016021;Parent=rna-gnl|WGS:LIRP|mrna.WN51_02071
KQ435809.1	Genbank	CDS	168215	168300	.	+	0	Name=KOX72970.1;ID=cds-KOX72970.1;Dbxref=InterPro:IPR002259%2CUniProtKB/Swiss-Prot:A1A4N1%2CNCBI_GP:KOX72970.1;Ontology_term=GO:0005337%2CGO:0006810%2CGO:0016021;Parent=rna-gnl|WGS:LIRP|mrna.WN51_02071
KQ435809.1	Genbank	CDS	168368	168567	.	+	0	Name=KOX72970.1;ID=cds-KOX72970.1;Dbxref=InterPro:IPR002259%2CUniProtKB/Swiss-Prot:A1A4N1%2CNCBI_GP:KOX72970.1;Ontology_term=GO:0005337%2CGO:0006810%2CGO:0016021;Parent=rna-gnl|WGS:LIRP|mrna.WN51_02071
KQ435809.1	Genbank	CDS	168627	168750	.	+	0	Name=KOX72970.1;ID=cds-KOX72970.1;Dbxref=InterPro:IPR002259%2CUniProtKB/Swiss-Prot:A1A4N1%2CNCBI_GP:KOX72970.1;Ontology_term=GO:0005337%2CGO:0006810%2CGO:0016021;Parent=rna-gnl|WGS:LIRP|mrna.WN51_02071
KQ435809.1	Genbank	CDS	176741	176755	.	-	0	Name=KOX72971.1;ID=cds-KOX72971.1;Dbxref=InterPro:IPR000682%2CUniProtKB/Swiss-Prot:P23506%2CNCBI_GP:KOX72971.1;Ontology_term=GO:0004719%2CGO:0006464;Parent=rna-gnl|WGS:LIRP|mrna.WN51_02072
KQ435809.1	Genbank	CDS	174819	174985	.	-	0	Name=KOX72971.1;ID=cds-KOX72971.1;Dbxref=InterPro:IPR000682%2CUniProtKB/Swiss-Prot:P23506%2CNCBI_GP:KOX72971.1;Ontology_term=GO:0004719%2CGO:0006464;Parent=rna-gnl|WGS:LIRP|mrna.WN51_02072
KQ435809.1	Genbank	CDS	172893	173065	.	-	0	Name=KOX72971.1;ID=cds-KOX72971.1;Dbxref=InterPro:IPR000682%2CUniProtKB/Swiss-Prot:P23506%2CNCBI_GP:KOX72971.1;Ontology_term=GO:0004719%2CGO:0006464;Parent=rna-gnl|WGS:LIRP|mrna.WN51_02072
KQ435809.1	Genbank	CDS	170338	170477	.	-	0	Name=KOX72971.1;ID=cds-KOX72971.1;Dbxref=InterPro:IPR000682%2CUniProtKB/Swiss-Prot:P23506%2CNCBI_GP:KOX72971.1;Ontology_term=GO:0004719%2CGO:0006464;Parent=rna-gnl|WGS:LIRP|mrna.WN51_02072
KQ435809.1	Genbank	CDS	170026	170251	.	-	0	Name=KOX72971.1;ID=cds-KOX72971.1;Dbxref=InterPro:IPR000682%2CUniProtKB/Swiss-Prot:P23506%2CNCBI_GP:KOX72971.1;Ontology_term=GO:0004719%2CGO:0006464;Parent=rna-gnl|WGS:LIRP|mrna.WN51_02072
KQ435809.1	Genbank	CDS	169840	169925	.	-	0	Name=KOX72971.1;ID=cds-KOX72971.1;Dbxref=InterPro:IPR000682%2CUniProtKB/Swiss-Prot:P23506%2CNCBI_GP:KOX72971.1;Ontology_term=GO:0004719%2CGO:0006464;Parent=rna-gnl|WGS:LIRP|mrna.WN51_02072
KQ435809.1	Genbank	CDS	169599	169772	.	-	0	Name=KOX72971.1;ID=cds-KOX72971.1;Dbxref=InterPro:IPR000682%2CUniProtKB/Swiss-Prot:P23506%2CNCBI_GP:KOX72971.1;Ontology_term=GO:0004719%2CGO:0006464;Parent=rna-gnl|WGS:LIRP|mrna.WN51_02072
KQ435809.1	Genbank	CDS	135418	135667	.	+	0	Name=KOX72963.1;ID=cds-KOX72963.1;Dbxref=InterPro:IPR000175%2CUniProtKB/Swiss-Prot:P31662%2CNCBI_GP:KOX72963.1;Ontology_term=GO:0005328%2CGO:0006836%2CGO:0016021;Parent=rna-gnl|WGS:LIRP|mrna.WN51_02064
KQ435809.1	Genbank	CDS	137526	137758	.	+	0	Name=KOX72963.1;ID=cds-KOX72963.1;Dbxref=InterPro:IPR000175%2CUniProtKB/Swiss-Prot:P31662%2CNCBI_GP:KOX72963.1;Ontology_term=GO:0005328%2CGO:0006836%2CGO:0016021;Parent=rna-gnl|WGS:LIRP|mrna.WN51_02064
KQ435809.1	Genbank	CDS	137982	138002	.	+	0	Name=KOX72963.1;ID=cds-KOX72963.1;Dbxref=InterPro:IPR000175%2CUniProtKB/Swiss-Prot:P31662%2CNCBI_GP:KOX72963.1;Ontology_term=GO:0005328%2CGO:0006836%2CGO:0016021;Parent=rna-gnl|WGS:LIRP|mrna.WN51_02064
KQ435809.1	Genbank	CDS	138197	138418	.	+	0	Name=KOX72963.1;ID=cds-KOX72963.1;Dbxref=InterPro:IPR000175%2CUniProtKB/Swiss-Prot:P31662%2CNCBI_GP:KOX72963.1;Ontology_term=GO:0005328%2CGO:0006836%2CGO:0016021;Parent=rna-gnl|WGS:LIRP|mrna.WN51_02064
KQ435809.1	Genbank	CDS	138567	138677	.	+	0	Name=KOX72963.1;ID=cds-KOX72963.1;Dbxref=InterPro:IPR000175%2CUniProtKB/Swiss-Prot:P31662%2CNCBI_GP:KOX72963.1;Ontology_term=GO:0005328%2CGO:0006836%2CGO:0016021;Parent=rna-gnl|WGS:LIRP|mrna.WN51_02064
KQ435809.1	Genbank	CDS	138772	139013	.	+	0	Name=KOX72963.1;ID=cds-KOX72963.1;Dbxref=InterPro:IPR000175%2CUniProtKB/Swiss-Prot:P31662%2CNCBI_GP:KOX72963.1;Ontology_term=GO:0005328%2CGO:0006836%2CGO:0016021;Parent=rna-gnl|WGS:LIRP|mrna.WN51_02064
KQ435809.1	Genbank	CDS	139076	139259	.	+	0	Name=KOX72963.1;ID=cds-KOX72963.1;Dbxref=InterPro:IPR000175%2CUniProtKB/Swiss-Prot:P31662%2CNCBI_GP:KOX72963.1;Ontology_term=GO:0005328%2CGO:0006836%2CGO:0016021;Parent=rna-gnl|WGS:LIRP|mrna.WN51_02064
KQ435809.1	Genbank	CDS	139350	139551	.	+	0	Name=KOX72963.1;ID=cds-KOX72963.1;Dbxref=InterPro:IPR000175%2CUniProtKB/Swiss-Prot:P31662%2CNCBI_GP:KOX72963.1;Ontology_term=GO:0005328%2CGO:0006836%2CGO:0016021;Parent=rna-gnl|WGS:LIRP|mrna.WN51_02064
KQ435809.1	Genbank	CDS	139619	139778	.	+	0	Name=KOX72963.1;ID=cds-KOX72963.1;Dbxref=InterPro:IPR000175%2CUniProtKB/Swiss-Prot:P31662%2CNCBI_GP:KOX72963.1;Ontology_term=GO:0005328%2CGO:0006836%2CGO:0016021;Parent=rna-gnl|WGS:LIRP|mrna.WN51_02064
KQ435809.1	Genbank	CDS	140135	140297	.	+	0	Name=KOX72963.1;ID=cds-KOX72963.1;Dbxref=InterPro:IPR000175%2CUniProtKB/Swiss-Prot:P31662%2CNCBI_GP:KOX72963.1;Ontology_term=GO:0005328%2CGO:0006836%2CGO:0016021;Parent=rna-gnl|WGS:LIRP|mrna.WN51_02064
KQ435809.1	Genbank	CDS	140385	140585	.	+	0	Name=KOX72963.1;ID=cds-KOX72963.1;Dbxref=InterPro:IPR000175%2CUniProtKB/Swiss-Prot:P31662%2CNCBI_GP:KOX72963.1;Ontology_term=GO:0005328%2CGO:0006836%2CGO:0016021;Parent=rna-gnl|WGS:LIRP|mrna.WN51_02064
KQ435809.1	Genbank	CDS	141586	141738	.	+	0	Name=KOX72963.1;ID=cds-KOX72963.1;Dbxref=InterPro:IPR000175%2CUniProtKB/Swiss-Prot:P31662%2CNCBI_GP:KOX72963.1;Ontology_term=GO:0005328%2CGO:0006836%2CGO:0016021;Parent=rna-gnl|WGS:LIRP|mrna.WN51_02064
KQ435809.1	Genbank	CDS	136610	136771	.	-	0	Name=KOX72964.1;ID=cds-KOX72964.1;Dbxref=NCBI_GP:KOX72964.1;Parent=rna-gnl|WGS:LIRP|mrna.WN51_02065
KQ435809.1	Genbank	CDS	145560	145853	.	+	0	Name=KOX72965.1;ID=cds-KOX72965.1;Dbxref=InterPro:IPR001199%2CInterPro:IPR006694%2CUniProtKB/Swiss-Prot:Q4R4P4%2CNCBI_GP:KOX72965.1;Ontology_term=GO:0005506%2CGO:0016491%2CGO:0020037%2CGO:0006633%2CGO:0055114;Parent=rna-gnl|WGS:LIRP|mrna.WN51_02066
KQ435809.1	Genbank	CDS	146689	146914	.	+	0	Name=KOX72965.1;ID=cds-KOX72965.1;Dbxref=InterPro:IPR001199%2CInterPro:IPR006694%2CUniProtKB/Swiss-Prot:Q4R4P4%2CNCBI_GP:KOX72965.1;Ontology_term=GO:0005506%2CGO:0016491%2CGO:0020037%2CGO:0006633%2CGO:0055114;Parent=rna-gnl|WGS:LIRP|mrna.WN51_02066
KQ435809.1	Genbank	CDS	147084	147244	.	+	0	Name=KOX72965.1;ID=cds-KOX72965.1;Dbxref=InterPro:IPR001199%2CInterPro:IPR006694%2CUniProtKB/Swiss-Prot:Q4R4P4%2CNCBI_GP:KOX72965.1;Ontology_term=GO:0005506%2CGO:0016491%2CGO:0020037%2CGO:0006633%2CGO:0055114;Parent=rna-gnl|WGS:LIRP|mrna.WN51_02066
KQ435809.1	Genbank	CDS	147369	147501	.	+	0	Name=KOX72965.1;ID=cds-KOX72965.1;Dbxref=InterPro:IPR001199%2CInterPro:IPR006694%2CUniProtKB/Swiss-Prot:Q4R4P4%2CNCBI_GP:KOX72965.1;Ontology_term=GO:0005506%2CGO:0016491%2CGO:0020037%2CGO:0006633%2CGO:0055114;Parent=rna-gnl|WGS:LIRP|mrna.WN51_02066
KQ435809.1	Genbank	CDS	147581	147700	.	+	0	Name=KOX72965.1;ID=cds-KOX72965.1;Dbxref=InterPro:IPR001199%2CInterPro:IPR006694%2CUniProtKB/Swiss-Prot:Q4R4P4%2CNCBI_GP:KOX72965.1;Ontology_term=GO:0005506%2CGO:0016491%2CGO:0020037%2CGO:0006633%2CGO:0055114;Parent=rna-gnl|WGS:LIRP|mrna.WN51_02066
KQ435809.1	Genbank	CDS	147763	147848	.	+	0	Name=KOX72965.1;ID=cds-KOX72965.1;Dbxref=InterPro:IPR001199%2CInterPro:IPR006694%2CUniProtKB/Swiss-Prot:Q4R4P4%2CNCBI_GP:KOX72965.1;Ontology_term=GO:0005506%2CGO:0016491%2CGO:0020037%2CGO:0006633%2CGO:0055114;Parent=rna-gnl|WGS:LIRP|mrna.WN51_02066
KQ435809.1	Genbank	CDS	148896	148994	.	-	0	Name=KOX72966.1;ID=cds-KOX72966.1;Dbxref=InterPro:IPR001806%2CInterPro:IPR003579%2CInterPro:IPR013684%2CInterPro:IPR020849%2CUniProtKB/Swiss-Prot:Q9V4L4%2CNCBI_GP:KOX72966.1;Ontology_term=GO:0003924%2CGO:0005525%2CGO:0005622%2CGO:0016020%2CGO:0006184%2CGO:0007165%2CGO:0007264%2CGO:0015031;Parent=rna-gnl|WGS:LIRP|mrna.WN51_02067
KQ435809.1	Genbank	CDS	148231	148737	.	-	0	Name=KOX72966.1;ID=cds-KOX72966.1;Dbxref=InterPro:IPR001806%2CInterPro:IPR003579%2CInterPro:IPR013684%2CInterPro:IPR020849%2CUniProtKB/Swiss-Prot:Q9V4L4%2CNCBI_GP:KOX72966.1;Ontology_term=GO:0003924%2CGO:0005525%2CGO:0005622%2CGO:0016020%2CGO:0006184%2CGO:0007165%2CGO:0007264%2CGO:0015031;Parent=rna-gnl|WGS:LIRP|mrna.WN51_02067
KQ435809.1	Genbank	CDS	153906	153979	.	-	0	Name=KOX72967.1;ID=cds-KOX72967.1;Dbxref=InterPro:IPR004827%2CInterPro:IPR007133%2CInterPro:IPR011700%2CUniProtKB/Swiss-Prot:Q8N7H5%2CNCBI_GP:KOX72967.1;Ontology_term=GO:0003700%2CGO:0043565%2CGO:0046983%2CGO:0006355;Parent=rna-gnl|WGS:LIRP|mrna.WN51_02068
KQ435809.1	Genbank	CDS	153740	153832	.	-	0	Name=KOX72967.1;ID=cds-KOX72967.1;Dbxref=InterPro:IPR004827%2CInterPro:IPR007133%2CInterPro:IPR011700%2CUniProtKB/Swiss-Prot:Q8N7H5%2CNCBI_GP:KOX72967.1;Ontology_term=GO:0003700%2CGO:0043565%2CGO:0046983%2CGO:0006355;Parent=rna-gnl|WGS:LIRP|mrna.WN51_02068
KQ435809.1	Genbank	CDS	153340	153664	.	-	0	Name=KOX72967.1;ID=cds-KOX72967.1;Dbxref=InterPro:IPR004827%2CInterPro:IPR007133%2CInterPro:IPR011700%2CUniProtKB/Swiss-Prot:Q8N7H5%2CNCBI_GP:KOX72967.1;Ontology_term=GO:0003700%2CGO:0043565%2CGO:0046983%2CGO:0006355;Parent=rna-gnl|WGS:LIRP|mrna.WN51_02068
KQ435809.1	Genbank	CDS	153115	153258	.	-	0	Name=KOX72967.1;ID=cds-KOX72967.1;Dbxref=InterPro:IPR004827%2CInterPro:IPR007133%2CInterPro:IPR011700%2CUniProtKB/Swiss-Prot:Q8N7H5%2CNCBI_GP:KOX72967.1;Ontology_term=GO:0003700%2CGO:0043565%2CGO:0046983%2CGO:0006355;Parent=rna-gnl|WGS:LIRP|mrna.WN51_02068
KQ435809.1	Genbank	CDS	152933	153036	.	-	0	Name=KOX72967.1;ID=cds-KOX72967.1;Dbxref=InterPro:IPR004827%2CInterPro:IPR007133%2CInterPro:IPR011700%2CUniProtKB/Swiss-Prot:Q8N7H5%2CNCBI_GP:KOX72967.1;Ontology_term=GO:0003700%2CGO:0043565%2CGO:0046983%2CGO:0006355;Parent=rna-gnl|WGS:LIRP|mrna.WN51_02068
KQ435809.1	Genbank	CDS	152646	152862	.	-	0	Name=KOX72967.1;ID=cds-KOX72967.1;Dbxref=InterPro:IPR004827%2CInterPro:IPR007133%2CInterPro:IPR011700%2CUniProtKB/Swiss-Prot:Q8N7H5%2CNCBI_GP:KOX72967.1;Ontology_term=GO:0003700%2CGO:0043565%2CGO:0046983%2CGO:0006355;Parent=rna-gnl|WGS:LIRP|mrna.WN51_02068
KQ435809.1	Genbank	CDS	152326	152572	.	-	0	Name=KOX72967.1;ID=cds-KOX72967.1;Dbxref=InterPro:IPR004827%2CInterPro:IPR007133%2CInterPro:IPR011700%2CUniProtKB/Swiss-Prot:Q8N7H5%2CNCBI_GP:KOX72967.1;Ontology_term=GO:0003700%2CGO:0043565%2CGO:0046983%2CGO:0006355;Parent=rna-gnl|WGS:LIRP|mrna.WN51_02068
KQ435809.1	Genbank	CDS	151117	151451	.	-	0	Name=KOX72967.1;ID=cds-KOX72967.1;Dbxref=InterPro:IPR004827%2CInterPro:IPR007133%2CInterPro:IPR011700%2CUniProtKB/Swiss-Prot:Q8N7H5%2CNCBI_GP:KOX72967.1;Ontology_term=GO:0003700%2CGO:0043565%2CGO:0046983%2CGO:0006355;Parent=rna-gnl|WGS:LIRP|mrna.WN51_02068
KQ435809.1	Genbank	CDS	150320	150427	.	-	0	Name=KOX72967.1;ID=cds-KOX72967.1;Dbxref=InterPro:IPR004827%2CInterPro:IPR007133%2CInterPro:IPR011700%2CUniProtKB/Swiss-Prot:Q8N7H5%2CNCBI_GP:KOX72967.1;Ontology_term=GO:0003700%2CGO:0043565%2CGO:0046983%2CGO:0006355;Parent=rna-gnl|WGS:LIRP|mrna.WN51_02068
KQ435809.1	Genbank	CDS	150090	150246	.	-	0	Name=KOX72967.1;ID=cds-KOX72967.1;Dbxref=InterPro:IPR004827%2CInterPro:IPR007133%2CInterPro:IPR011700%2CUniProtKB/Swiss-Prot:Q8N7H5%2CNCBI_GP:KOX72967.1;Ontology_term=GO:0003700%2CGO:0043565%2CGO:0046983%2CGO:0006355;Parent=rna-gnl|WGS:LIRP|mrna.WN51_02068
KQ435809.1	Genbank	CDS	149909	150012	.	-	0	Name=KOX72967.1;ID=cds-KOX72967.1;Dbxref=InterPro:IPR004827%2CInterPro:IPR007133%2CInterPro:IPR011700%2CUniProtKB/Swiss-Prot:Q8N7H5%2CNCBI_GP:KOX72967.1;Ontology_term=GO:0003700%2CGO:0043565%2CGO:0046983%2CGO:0006355;Parent=rna-gnl|WGS:LIRP|mrna.WN51_02068
KQ435809.1	Genbank	exon	149909	150012	.	-	.	ID=exon-gnl|WGS:LIRP|mrna.WN51_02068-11;Parent=rna-gnl|WGS:LIRP|mrna.WN51_02068
KQ435809.1	Genbank	exon	150090	150246	.	-	.	ID=exon-gnl|WGS:LIRP|mrna.WN51_02068-10;Parent=rna-gnl|WGS:LIRP|mrna.WN51_02068
KQ435809.1	Genbank	CDS	154363	154416	.	+	0	Name=KOX72968.1;ID=cds-KOX72968.1;Dbxref=InterPro:IPR001594%2CInterPro:IPR002110%2CInterPro:IPR020683%2CUniProtKB/Swiss-Prot:Q3EC11%2CNCBI_GP:KOX72968.1;Ontology_term=GO:0005515%2CGO:0008270;Parent=rna-gnl|WGS:LIRP|mrna.WN51_02069
KQ435809.1	Genbank	CDS	154955	155208	.	+	0	Name=KOX72968.1;ID=cds-KOX72968.1;Dbxref=InterPro:IPR001594%2CInterPro:IPR002110%2CInterPro:IPR020683%2CUniProtKB/Swiss-Prot:Q3EC11%2CNCBI_GP:KOX72968.1;Ontology_term=GO:0005515%2CGO:0008270;Parent=rna-gnl|WGS:LIRP|mrna.WN51_02069
KQ435809.1	Genbank	CDS	155283	155397	.	+	0	Name=KOX72968.1;ID=cds-KOX72968.1;Dbxref=InterPro:IPR001594%2CInterPro:IPR002110%2CInterPro:IPR020683%2CUniProtKB/Swiss-Prot:Q3EC11%2CNCBI_GP:KOX72968.1;Ontology_term=GO:0005515%2CGO:0008270;Parent=rna-gnl|WGS:LIRP|mrna.WN51_02069
KQ435809.1	Genbank	CDS	155467	155592	.	+	0	Name=KOX72968.1;ID=cds-KOX72968.1;Dbxref=InterPro:IPR001594%2CInterPro:IPR002110%2CInterPro:IPR020683%2CUniProtKB/Swiss-Prot:Q3EC11%2CNCBI_GP:KOX72968.1;Ontology_term=GO:0005515%2CGO:0008270;Parent=rna-gnl|WGS:LIRP|mrna.WN51_02069
KQ435809.1	Genbank	CDS	155671	156146	.	+	0	Name=KOX72968.1;ID=cds-KOX72968.1;Dbxref=InterPro:IPR001594%2CInterPro:IPR002110%2CInterPro:IPR020683%2CUniProtKB/Swiss-Prot:Q3EC11%2CNCBI_GP:KOX72968.1;Ontology_term=GO:0005515%2CGO:0008270;Parent=rna-gnl|WGS:LIRP|mrna.WN51_02069
KQ435809.1	Genbank	CDS	156188	156437	.	+	0	Name=KOX72968.1;ID=cds-KOX72968.1;Dbxref=InterPro:IPR001594%2CInterPro:IPR002110%2CInterPro:IPR020683%2CUniProtKB/Swiss-Prot:Q3EC11%2CNCBI_GP:KOX72968.1;Ontology_term=GO:0005515%2CGO:0008270;Parent=rna-gnl|WGS:LIRP|mrna.WN51_02069
KQ435809.1	Genbank	CDS	156508	156680	.	+	0	Name=KOX72968.1;ID=cds-KOX72968.1;Dbxref=InterPro:IPR001594%2CInterPro:IPR002110%2CInterPro:IPR020683%2CUniProtKB/Swiss-Prot:Q3EC11%2CNCBI_GP:KOX72968.1;Ontology_term=GO:0005515%2CGO:0008270;Parent=rna-gnl|WGS:LIRP|mrna.WN51_02069
KQ435809.1	Genbank	CDS	156764	156929	.	+	0	Name=KOX72968.1;ID=cds-KOX72968.1;Dbxref=InterPro:IPR001594%2CInterPro:IPR002110%2CInterPro:IPR020683%2CUniProtKB/Swiss-Prot:Q3EC11%2CNCBI_GP:KOX72968.1;Ontology_term=GO:0005515%2CGO:0008270;Parent=rna-gnl|WGS:LIRP|mrna.WN51_02069
KQ435809.1	Genbank	CDS	157011	157214	.	+	0	Name=KOX72968.1;ID=cds-KOX72968.1;Dbxref=InterPro:IPR001594%2CInterPro:IPR002110%2CInterPro:IPR020683%2CUniProtKB/Swiss-Prot:Q3EC11%2CNCBI_GP:KOX72968.1;Ontology_term=GO:0005515%2CGO:0008270;Parent=rna-gnl|WGS:LIRP|mrna.WN51_02069
KQ435809.1	Genbank	CDS	161087	161197	.	-	0	Name=KOX72969.1;ID=cds-KOX72969.1;Dbxref=InterPro:IPR006816%2CInterPro:IPR024574%2CUniProtKB/Swiss-Prot:Q92556%2CNCBI_GP:KOX72969.1;Ontology_term=GO:0005856%2CGO:0006909;Parent=rna-gnl|WGS:LIRP|mrna.WN51_02070
KQ435809.1	Genbank	CDS	160644	160937	.	-	0	Name=KOX72969.1;ID=cds-KOX72969.1;Dbxref=InterPro:IPR006816%2CInterPro:IPR024574%2CUniProtKB/Swiss-Prot:Q92556%2CNCBI_GP:KOX72969.1;Ontology_term=GO:0005856%2CGO:0006909;Parent=rna-gnl|WGS:LIRP|mrna.WN51_02070
KQ435809.1	Genbank	CDS	160142	160570	.	-	0	Name=KOX72969.1;ID=cds-KOX72969.1;Dbxref=InterPro:IPR006816%2CInterPro:IPR024574%2CUniProtKB/Swiss-Prot:Q92556%2CNCBI_GP:KOX72969.1;Ontology_term=GO:0005856%2CGO:0006909;Parent=rna-gnl|WGS:LIRP|mrna.WN51_02070
KQ435809.1	Genbank	CDS	159047	159463	.	-	0	Name=KOX72969.1;ID=cds-KOX72969.1;Dbxref=InterPro:IPR006816%2CInterPro:IPR024574%2CUniProtKB/Swiss-Prot:Q92556%2CNCBI_GP:KOX72969.1;Ontology_term=GO:0005856%2CGO:0006909;Parent=rna-gnl|WGS:LIRP|mrna.WN51_02070
KQ435809.1	Genbank	CDS	158540	158977	.	-	0	Name=KOX72969.1;ID=cds-KOX72969.1;Dbxref=InterPro:IPR006816%2CInterPro:IPR024574%2CUniProtKB/Swiss-Prot:Q92556%2CNCBI_GP:KOX72969.1;Ontology_term=GO:0005856%2CGO:0006909;Parent=rna-gnl|WGS:LIRP|mrna.WN51_02070
KQ435809.1	Genbank	CDS	158127	158433	.	-	0	Name=KOX72969.1;ID=cds-KOX72969.1;Dbxref=InterPro:IPR006816%2CInterPro:IPR024574%2CUniProtKB/Swiss-Prot:Q92556%2CNCBI_GP:KOX72969.1;Ontology_term=GO:0005856%2CGO:0006909;Parent=rna-gnl|WGS:LIRP|mrna.WN51_02070
KQ435809.1	Genbank	CDS	157898	158061	.	-	0	Name=KOX72969.1;ID=cds-KOX72969.1;Dbxref=InterPro:IPR006816%2CInterPro:IPR024574%2CUniProtKB/Swiss-Prot:Q92556%2CNCBI_GP:KOX72969.1;Ontology_term=GO:0005856%2CGO:0006909;Parent=rna-gnl|WGS:LIRP|mrna.WN51_02070
KQ435809.1	Genbank	region	1	176891	.	+	.	Name=Unknown;ID=KQ435809.1:1..176891;Dbxref=taxon:166423
KQ435809.1	Genbank	CDS	113464	113655	.	+	0	Name=KOX72960.1;ID=cds-KOX72960.1;Dbxref=NCBI_GP:KOX72960.1;Parent=rna-gnl|WGS:LIRP|mrna.WN51_02061
KQ435809.1	Genbank	CDS	114161	114226	.	+	0	Name=KOX72960.1;ID=cds-KOX72960.1;Dbxref=NCBI_GP:KOX72960.1;Parent=rna-gnl|WGS:LIRP|mrna.WN51_02061
KQ435809.1	Genbank	CDS	128686	128721	.	-	0	Name=KOX72961.1;ID=cds-KOX72961.1;Dbxref=UniProtKB/Swiss-Prot:Q9CZX2%2CNCBI_GP:KOX72961.1;Parent=rna-gnl|WGS:LIRP|mrna.WN51_02062
KQ435809.1	Genbank	CDS	126965	127232	.	-	0	Name=KOX72961.1;ID=cds-KOX72961.1;Dbxref=UniProtKB/Swiss-Prot:Q9CZX2%2CNCBI_GP:KOX72961.1;Parent=rna-gnl|WGS:LIRP|mrna.WN51_02062
KQ435809.1	Genbank	CDS	126311	126888	.	-	0	Name=KOX72961.1;ID=cds-KOX72961.1;Dbxref=UniProtKB/Swiss-Prot:Q9CZX2%2CNCBI_GP:KOX72961.1;Parent=rna-gnl|WGS:LIRP|mrna.WN51_02062
KQ435809.1	Genbank	CDS	125728	126215	.	-	0	Name=KOX72961.1;ID=cds-KOX72961.1;Dbxref=UniProtKB/Swiss-Prot:Q9CZX2%2CNCBI_GP:KOX72961.1;Parent=rna-gnl|WGS:LIRP|mrna.WN51_02062
KQ435809.1	Genbank	CDS	125402	125654	.	-	0	Name=KOX72961.1;ID=cds-KOX72961.1;Dbxref=UniProtKB/Swiss-Prot:Q9CZX2%2CNCBI_GP:KOX72961.1;Parent=rna-gnl|WGS:LIRP|mrna.WN51_02062
KQ435809.1	Genbank	CDS	125070	125318	.	-	0	Name=KOX72961.1;ID=cds-KOX72961.1;Dbxref=UniProtKB/Swiss-Prot:Q9CZX2%2CNCBI_GP:KOX72961.1;Parent=rna-gnl|WGS:LIRP|mrna.WN51_02062
KQ435809.1	Genbank	CDS	128855	128903	.	+	0	Name=KOX72962.1;ID=cds-KOX72962.1;Dbxref=InterPro:IPR000859%2CInterPro:IPR001254%2CInterPro:IPR001314%2CInterPro:IPR009003%2CUniProtKB/Swiss-Prot:Q8MQS8%2CNCBI_GP:KOX72962.1;Ontology_term=GO:0003824%2CGO:0004252%2CGO:0006508;Parent=rna-gnl|WGS:LIRP|mrna.WN51_02063
KQ435809.1	Genbank	CDS	129211	129410	.	+	0	Name=KOX72962.1;ID=cds-KOX72962.1;Dbxref=InterPro:IPR000859%2CInterPro:IPR001254%2CInterPro:IPR001314%2CInterPro:IPR009003%2CUniProtKB/Swiss-Prot:Q8MQS8%2CNCBI_GP:KOX72962.1;Ontology_term=GO:0003824%2CGO:0004252%2CGO:0006508;Parent=rna-gnl|WGS:LIRP|mrna.WN51_02063
KQ435809.1	Genbank	CDS	129499	129711	.	+	0	Name=KOX72962.1;ID=cds-KOX72962.1;Dbxref=InterPro:IPR000859%2CInterPro:IPR001254%2CInterPro:IPR001314%2CInterPro:IPR009003%2CUniProtKB/Swiss-Prot:Q8MQS8%2CNCBI_GP:KOX72962.1;Ontology_term=GO:0003824%2CGO:0004252%2CGO:0006508;Parent=rna-gnl|WGS:LIRP|mrna.WN51_02063
KQ435809.1	Genbank	CDS	129799	129997	.	+	0	Name=KOX72962.1;ID=cds-KOX72962.1;Dbxref=InterPro:IPR000859%2CInterPro:IPR001254%2CInterPro:IPR001314%2CInterPro:IPR009003%2CUniProtKB/Swiss-Prot:Q8MQS8%2CNCBI_GP:KOX72962.1;Ontology_term=GO:0003824%2CGO:0004252%2CGO:0006508;Parent=rna-gnl|WGS:LIRP|mrna.WN51_02063
KQ435809.1	Genbank	CDS	130067	130267	.	+	0	Name=KOX72962.1;ID=cds-KOX72962.1;Dbxref=InterPro:IPR000859%2CInterPro:IPR001254%2CInterPro:IPR001314%2CInterPro:IPR009003%2CUniProtKB/Swiss-Prot:Q8MQS8%2CNCBI_GP:KOX72962.1;Ontology_term=GO:0003824%2CGO:0004252%2CGO:0006508;Parent=rna-gnl|WGS:LIRP|mrna.WN51_02063
KQ435809.1	Genbank	CDS	130336	130487	.	+	0	Name=KOX72962.1;ID=cds-KOX72962.1;Dbxref=InterPro:IPR000859%2CInterPro:IPR001254%2CInterPro:IPR001314%2CInterPro:IPR009003%2CUniProtKB/Swiss-Prot:Q8MQS8%2CNCBI_GP:KOX72962.1;Ontology_term=GO:0003824%2CGO:0004252%2CGO:0006508;Parent=rna-gnl|WGS:LIRP|mrna.WN51_02063
KQ435809.1	Genbank	CDS	130598	130840	.	+	0	Name=KOX72962.1;ID=cds-KOX72962.1;Dbxref=InterPro:IPR000859%2CInterPro:IPR001254%2CInterPro:IPR001314%2CInterPro:IPR009003%2CUniProtKB/Swiss-Prot:Q8MQS8%2CNCBI_GP:KOX72962.1;Ontology_term=GO:0003824%2CGO:0004252%2CGO:0006508;Parent=rna-gnl|WGS:LIRP|mrna.WN51_02063
KQ435809.1	Genbank	exon	140385	140585	.	+	.	ID=exon-gnl|WGS:LIRP|mrna.WN51_02064-11;Parent=rna-gnl|WGS:LIRP|mrna.WN51_02064
KQ435809.1	Genbank	exon	140135	140297	.	+	.	ID=exon-gnl|WGS:LIRP|mrna.WN51_02064-10;Parent=rna-gnl|WGS:LIRP|mrna.WN51_02064
KQ435809.1	Genbank	exon	141586	141738	.	+	.	ID=exon-gnl|WGS:LIRP|mrna.WN51_02064-12;Parent=rna-gnl|WGS:LIRP|mrna.WN51_02064
KQ435809.1	Genbank	gene	67752	72438	.	-	.	Name=WN51_02058;ID=gene-WN51_02058
KQ435809.1	Genbank	gene	67295	67513	.	-	.	Name=WN51_02057;ID=gene-WN51_02057
KQ435809.1	Genbank	gene	75143	110937	.	-	.	Name=WN51_02059;ID=gene-WN51_02059
KQ435809.1	Genbank	gene	32302	40997	.	+	.	Name=WN51_02054;ID=gene-WN51_02054
KQ435809.1	Genbank	gene	20441	22748	.	+	.	Name=WN51_02053;ID=gene-WN51_02053
KQ435809.1	Genbank	gene	53851	71463	.	+	.	Name=WN51_02056;ID=gene-WN51_02056
KQ435809.1	Genbank	gene	41600	53541	.	+	.	Name=WN51_02055;ID=gene-WN51_02055
KQ435809.1	Genbank	gene	169599	176755	.	-	.	Name=WN51_02072;ID=gene-WN51_02072
KQ435809.1	Genbank	gene	166587	168750	.	+	.	Name=WN51_02071;ID=gene-WN51_02071
KQ435809.1	Genbank	gene	157898	161197	.	-	.	Name=WN51_02070;ID=gene-WN51_02070
KQ435809.1	Genbank	gene	113464	114226	.	+	.	Name=WN51_02061;ID=gene-WN51_02061
KQ435809.1	Genbank	gene	111403	122914	.	-	.	Name=WN51_02060;ID=gene-WN51_02060
KQ435809.1	Genbank	gene	128855	130840	.	+	.	Name=WN51_02063;ID=gene-WN51_02063
KQ435809.1	Genbank	gene	125070	128721	.	-	.	Name=WN51_02062;ID=gene-WN51_02062
KQ435809.1	Genbank	gene	154363	157214	.	+	.	Name=WN51_02069;ID=gene-WN51_02069
KQ435809.1	Genbank	gene	149909	153979	.	-	.	Name=WN51_02068;ID=gene-WN51_02068
KQ435809.1	Genbank	gene	136610	136771	.	-	.	Name=WN51_02065;ID=gene-WN51_02065
KQ435809.1	Genbank	gene	135418	141738	.	+	.	Name=WN51_02064;ID=gene-WN51_02064
KQ435809.1	Genbank	gene	148231	148994	.	-	.	Name=WN51_02067;ID=gene-WN51_02067
KQ435809.1	Genbank	gene	145560	147848	.	+	.	Name=WN51_02066;ID=gene-WN51_02066
KQ435809.1	Genbank	CDS	122905	122914	.	-	0	Name=KOX72959.1;ID=cds-KOX72959.1;Dbxref=NCBI_GP:KOX72959.1;Parent=rna-gnl|WGS:LIRP|mrna.WN51_02060
KQ435809.1	Genbank	CDS	122480	122571	.	-	0	Name=KOX72959.1;ID=cds-KOX72959.1;Dbxref=NCBI_GP:KOX72959.1;Parent=rna-gnl|WGS:LIRP|mrna.WN51_02060
KQ435809.1	Genbank	CDS	121618	121723	.	-	0	Name=KOX72959.1;ID=cds-KOX72959.1;Dbxref=NCBI_GP:KOX72959.1;Parent=rna-gnl|WGS:LIRP|mrna.WN51_02060
KQ435809.1	Genbank	CDS	118422	118485	.	-	0	Name=KOX72959.1;ID=cds-KOX72959.1;Dbxref=NCBI_GP:KOX72959.1;Parent=rna-gnl|WGS:LIRP|mrna.WN51_02060
KQ435809.1	Genbank	CDS	111403	111496	.	-	0	Name=KOX72959.1;ID=cds-KOX72959.1;Dbxref=NCBI_GP:KOX72959.1;Parent=rna-gnl|WGS:LIRP|mrna.WN51_02060
KQ435809.1	Genbank	exon	87979	89728	.	-	.	ID=exon-gnl|WGS:LIRP|mrna.WN51_02059-19;Parent=rna-gnl|WGS:LIRP|mrna.WN51_02059
KQ435809.1	Genbank	exon	89949	90873	.	-	.	ID=exon-gnl|WGS:LIRP|mrna.WN51_02059-18;Parent=rna-gnl|WGS:LIRP|mrna.WN51_02059
KQ435809.1	Genbank	exon	92769	92990	.	-	.	ID=exon-gnl|WGS:LIRP|mrna.WN51_02059-17;Parent=rna-gnl|WGS:LIRP|mrna.WN51_02059
KQ435809.1	Genbank	exon	93615	93722	.	-	.	ID=exon-gnl|WGS:LIRP|mrna.WN51_02059-16;Parent=rna-gnl|WGS:LIRP|mrna.WN51_02059
KQ435809.1	Genbank	exon	94000	94083	.	-	.	ID=exon-gnl|WGS:LIRP|mrna.WN51_02059-15;Parent=rna-gnl|WGS:LIRP|mrna.WN51_02059
KQ435809.1	Genbank	exon	94167	95372	.	-	.	ID=exon-gnl|WGS:LIRP|mrna.WN51_02059-14;Parent=rna-gnl|WGS:LIRP|mrna.WN51_02059
KQ435809.1	Genbank	exon	95451	95921	.	-	.	ID=exon-gnl|WGS:LIRP|mrna.WN51_02059-13;Parent=rna-gnl|WGS:LIRP|mrna.WN51_02059
KQ435809.1	Genbank	exon	96179	96752	.	-	.	ID=exon-gnl|WGS:LIRP|mrna.WN51_02059-12;Parent=rna-gnl|WGS:LIRP|mrna.WN51_02059
KQ435809.1	Genbank	exon	96825	97082	.	-	.	ID=exon-gnl|WGS:LIRP|mrna.WN51_02059-11;Parent=rna-gnl|WGS:LIRP|mrna.WN51_02059
KQ435809.1	Genbank	exon	97154	97604	.	-	.	ID=exon-gnl|WGS:LIRP|mrna.WN51_02059-10;Parent=rna-gnl|WGS:LIRP|mrna.WN51_02059
KQ435809.1	Genbank	exon	82058	82175	.	-	.	ID=exon-gnl|WGS:LIRP|mrna.WN51_02059-29;Parent=rna-gnl|WGS:LIRP|mrna.WN51_02059
KQ435809.1	Genbank	exon	85873	86703	.	-	.	ID=exon-gnl|WGS:LIRP|mrna.WN51_02059-20;Parent=rna-gnl|WGS:LIRP|mrna.WN51_02059
KQ435809.1	Genbank	exon	82340	82518	.	-	.	ID=exon-gnl|WGS:LIRP|mrna.WN51_02059-28;Parent=rna-gnl|WGS:LIRP|mrna.WN51_02059
KQ435809.1	Genbank	exon	82563	82680	.	-	.	ID=exon-gnl|WGS:LIRP|mrna.WN51_02059-27;Parent=rna-gnl|WGS:LIRP|mrna.WN51_02059
KQ435809.1	Genbank	exon	82760	82904	.	-	.	ID=exon-gnl|WGS:LIRP|mrna.WN51_02059-26;Parent=rna-gnl|WGS:LIRP|mrna.WN51_02059
KQ435809.1	Genbank	exon	83263	83337	.	-	.	ID=exon-gnl|WGS:LIRP|mrna.WN51_02059-25;Parent=rna-gnl|WGS:LIRP|mrna.WN51_02059
KQ435809.1	Genbank	exon	84135	84294	.	-	.	ID=exon-gnl|WGS:LIRP|mrna.WN51_02059-24;Parent=rna-gnl|WGS:LIRP|mrna.WN51_02059
KQ435809.1	Genbank	exon	84441	84483	.	-	.	ID=exon-gnl|WGS:LIRP|mrna.WN51_02059-23;Parent=rna-gnl|WGS:LIRP|mrna.WN51_02059
KQ435809.1	Genbank	exon	84562	84738	.	-	.	ID=exon-gnl|WGS:LIRP|mrna.WN51_02059-22;Parent=rna-gnl|WGS:LIRP|mrna.WN51_02059
KQ435809.1	Genbank	exon	84931	85537	.	-	.	ID=exon-gnl|WGS:LIRP|mrna.WN51_02059-21;Parent=rna-gnl|WGS:LIRP|mrna.WN51_02059
KQ435809.1	Genbank	exon	77095	77201	.	-	.	ID=exon-gnl|WGS:LIRP|mrna.WN51_02059-31;Parent=rna-gnl|WGS:LIRP|mrna.WN51_02059
KQ435809.1	Genbank	exon	78693	78953	.	-	.	ID=exon-gnl|WGS:LIRP|mrna.WN51_02059-30;Parent=rna-gnl|WGS:LIRP|mrna.WN51_02059
KQ435809.1	Genbank	exon	75143	75258	.	-	.	ID=exon-gnl|WGS:LIRP|mrna.WN51_02059-33;Parent=rna-gnl|WGS:LIRP|mrna.WN51_02059
KQ435809.1	Genbank	exon	75349	75511	.	-	.	ID=exon-gnl|WGS:LIRP|mrna.WN51_02059-32;Parent=rna-gnl|WGS:LIRP|mrna.WN51_02059
KQ435809.1	Genbank	CDS	20441	20569	.	+	0	Name=KOX72952.1;ID=cds-KOX72952.1;Dbxref=NCBI_GP:KOX72952.1;Parent=rna-gnl|WGS:LIRP|mrna.WN51_02053
KQ435809.1	Genbank	CDS	22575	22748	.	+	0	Name=KOX72952.1;ID=cds-KOX72952.1;Dbxref=NCBI_GP:KOX72952.1;Parent=rna-gnl|WGS:LIRP|mrna.WN51_02053
KQ435809.1	Genbank	CDS	32302	32378	.	+	0	Name=KOX72953.1;ID=cds-KOX72953.1;Dbxref=NCBI_GP:KOX72953.1;Parent=rna-gnl|WGS:LIRP|mrna.WN51_02054
KQ435809.1	Genbank	CDS	36944	37057	.	+	0	Name=KOX72953.1;ID=cds-KOX72953.1;Dbxref=NCBI_GP:KOX72953.1;Parent=rna-gnl|WGS:LIRP|mrna.WN51_02054
KQ435809.1	Genbank	CDS	40907	40997	.	+	0	Name=KOX72953.1;ID=cds-KOX72953.1;Dbxref=NCBI_GP:KOX72953.1;Parent=rna-gnl|WGS:LIRP|mrna.WN51_02054
KQ435809.1	Genbank	CDS	41600	41897	.	+	0	Name=KOX72954.1;ID=cds-KOX72954.1;Dbxref=InterPro:IPR003598%2CInterPro:IPR003599%2CInterPro:IPR003961%2CInterPro:IPR007110%2CInterPro:IPR013098%2CInterPro:IPR013106%2CUniProtKB/Swiss-Prot:Q8NDA2%2CNCBI_GP:KOX72954.1;Ontology_term=GO:0005515;Parent=rna-gnl|WGS:LIRP|mrna.WN51_02055
KQ435809.1	Genbank	CDS	46304	46609	.	+	0	Name=KOX72954.1;ID=cds-KOX72954.1;Dbxref=InterPro:IPR003598%2CInterPro:IPR003599%2CInterPro:IPR003961%2CInterPro:IPR007110%2CInterPro:IPR013098%2CInterPro:IPR013106%2CUniProtKB/Swiss-Prot:Q8NDA2%2CNCBI_GP:KOX72954.1;Ontology_term=GO:0005515;Parent=rna-gnl|WGS:LIRP|mrna.WN51_02055
KQ435809.1	Genbank	CDS	47680	49141	.	+	0	Name=KOX72954.1;ID=cds-KOX72954.1;Dbxref=InterPro:IPR003598%2CInterPro:IPR003599%2CInterPro:IPR003961%2CInterPro:IPR007110%2CInterPro:IPR013098%2CInterPro:IPR013106%2CUniProtKB/Swiss-Prot:Q8NDA2%2CNCBI_GP:KOX72954.1;Ontology_term=GO:0005515;Parent=rna-gnl|WGS:LIRP|mrna.WN51_02055
KQ435809.1	Genbank	CDS	49950	51193	.	+	0	Name=KOX72954.1;ID=cds-KOX72954.1;Dbxref=InterPro:IPR003598%2CInterPro:IPR003599%2CInterPro:IPR003961%2CInterPro:IPR007110%2CInterPro:IPR013098%2CInterPro:IPR013106%2CUniProtKB/Swiss-Prot:Q8NDA2%2CNCBI_GP:KOX72954.1;Ontology_term=GO:0005515;Parent=rna-gnl|WGS:LIRP|mrna.WN51_02055
KQ435809.1	Genbank	CDS	51285	51453	.	+	0	Name=KOX72954.1;ID=cds-KOX72954.1;Dbxref=InterPro:IPR003598%2CInterPro:IPR003599%2CInterPro:IPR003961%2CInterPro:IPR007110%2CInterPro:IPR013098%2CInterPro:IPR013106%2CUniProtKB/Swiss-Prot:Q8NDA2%2CNCBI_GP:KOX72954.1;Ontology_term=GO:0005515;Parent=rna-gnl|WGS:LIRP|mrna.WN51_02055
KQ435809.1	Genbank	CDS	51542	51720	.	+	0	Name=KOX72954.1;ID=cds-KOX72954.1;Dbxref=InterPro:IPR003598%2CInterPro:IPR003599%2CInterPro:IPR003961%2CInterPro:IPR007110%2CInterPro:IPR013098%2CInterPro:IPR013106%2CUniProtKB/Swiss-Prot:Q8NDA2%2CNCBI_GP:KOX72954.1;Ontology_term=GO:0005515;Parent=rna-gnl|WGS:LIRP|mrna.WN51_02055
KQ435809.1	Genbank	CDS	52235	52510	.	+	0	Name=KOX72954.1;ID=cds-KOX72954.1;Dbxref=InterPro:IPR003598%2CInterPro:IPR003599%2CInterPro:IPR003961%2CInterPro:IPR007110%2CInterPro:IPR013098%2CInterPro:IPR013106%2CUniProtKB/Swiss-Prot:Q8NDA2%2CNCBI_GP:KOX72954.1;Ontology_term=GO:0005515;Parent=rna-gnl|WGS:LIRP|mrna.WN51_02055
KQ435809.1	Genbank	CDS	53381	53541	.	+	0	Name=KOX72954.1;ID=cds-KOX72954.1;Dbxref=InterPro:IPR003598%2CInterPro:IPR003599%2CInterPro:IPR003961%2CInterPro:IPR007110%2CInterPro:IPR013098%2CInterPro:IPR013106%2CUniProtKB/Swiss-Prot:Q8NDA2%2CNCBI_GP:KOX72954.1;Ontology_term=GO:0005515;Parent=rna-gnl|WGS:LIRP|mrna.WN51_02055
KQ435809.1	Genbank	CDS	53851	54842	.	+	0	Name=KOX72955.1;ID=cds-KOX72955.1;Dbxref=InterPro:IPR001265%2CInterPro:IPR003104%2CInterPro:IPR015425%2CUniProtKB/Swiss-Prot:Q24120%2CNCBI_GP:KOX72955.1;Ontology_term=GO:0003779%2CGO:0015629%2CGO:0016043%2CGO:0030036;Parent=rna-gnl|WGS:LIRP|mrna.WN51_02056
KQ435809.1	Genbank	CDS	61723	61774	.	+	0	Name=KOX72955.1;ID=cds-KOX72955.1;Dbxref=InterPro:IPR001265%2CInterPro:IPR003104%2CInterPro:IPR015425%2CUniProtKB/Swiss-Prot:Q24120%2CNCBI_GP:KOX72955.1;Ontology_term=GO:0003779%2CGO:0015629%2CGO:0016043%2CGO:0030036;Parent=rna-gnl|WGS:LIRP|mrna.WN51_02056
KQ435809.1	Genbank	CDS	62620	63189	.	+	0	Name=KOX72955.1;ID=cds-KOX72955.1;Dbxref=InterPro:IPR001265%2CInterPro:IPR003104%2CInterPro:IPR015425%2CUniProtKB/Swiss-Prot:Q24120%2CNCBI_GP:KOX72955.1;Ontology_term=GO:0003779%2CGO:0015629%2CGO:0016043%2CGO:0030036;Parent=rna-gnl|WGS:LIRP|mrna.WN51_02056
KQ435809.1	Genbank	CDS	63745	64156	.	+	0	Name=KOX72955.1;ID=cds-KOX72955.1;Dbxref=InterPro:IPR001265%2CInterPro:IPR003104%2CInterPro:IPR015425%2CUniProtKB/Swiss-Prot:Q24120%2CNCBI_GP:KOX72955.1;Ontology_term=GO:0003779%2CGO:0015629%2CGO:0016043%2CGO:0030036;Parent=rna-gnl|WGS:LIRP|mrna.WN51_02056
KQ435809.1	Genbank	CDS	65214	65371	.	+	0	Name=KOX72955.1;ID=cds-KOX72955.1;Dbxref=InterPro:IPR001265%2CInterPro:IPR003104%2CInterPro:IPR015425%2CUniProtKB/Swiss-Prot:Q24120%2CNCBI_GP:KOX72955.1;Ontology_term=GO:0003779%2CGO:0015629%2CGO:0016043%2CGO:0030036;Parent=rna-gnl|WGS:LIRP|mrna.WN51_02056
KQ435809.1	Genbank	CDS	65454	65652	.	+	0	Name=KOX72955.1;ID=cds-KOX72955.1;Dbxref=InterPro:IPR001265%2CInterPro:IPR003104%2CInterPro:IPR015425%2CUniProtKB/Swiss-Prot:Q24120%2CNCBI_GP:KOX72955.1;Ontology_term=GO:0003779%2CGO:0015629%2CGO:0016043%2CGO:0030036;Parent=rna-gnl|WGS:LIRP|mrna.WN51_02056
KQ435809.1	Genbank	CDS	66532	66690	.	+	0	Name=KOX72955.1;ID=cds-KOX72955.1;Dbxref=InterPro:IPR001265%2CInterPro:IPR003104%2CInterPro:IPR015425%2CUniProtKB/Swiss-Prot:Q24120%2CNCBI_GP:KOX72955.1;Ontology_term=GO:0003779%2CGO:0015629%2CGO:0016043%2CGO:0030036;Parent=rna-gnl|WGS:LIRP|mrna.WN51_02056
KQ435809.1	Genbank	CDS	66770	66891	.	+	0	Name=KOX72955.1;ID=cds-KOX72955.1;Dbxref=InterPro:IPR001265%2CInterPro:IPR003104%2CInterPro:IPR015425%2CUniProtKB/Swiss-Prot:Q24120%2CNCBI_GP:KOX72955.1;Ontology_term=GO:0003779%2CGO:0015629%2CGO:0016043%2CGO:0030036;Parent=rna-gnl|WGS:LIRP|mrna.WN51_02056
KQ435809.1	Genbank	CDS	66961	67245	.	+	0	Name=KOX72955.1;ID=cds-KOX72955.1;Dbxref=InterPro:IPR001265%2CInterPro:IPR003104%2CInterPro:IPR015425%2CUniProtKB/Swiss-Prot:Q24120%2CNCBI_GP:KOX72955.1;Ontology_term=GO:0003779%2CGO:0015629%2CGO:0016043%2CGO:0030036;Parent=rna-gnl|WGS:LIRP|mrna.WN51_02056
KQ435809.1	Genbank	CDS	67336	67873	.	+	0	Name=KOX72955.1;ID=cds-KOX72955.1;Dbxref=InterPro:IPR001265%2CInterPro:IPR003104%2CInterPro:IPR015425%2CUniProtKB/Swiss-Prot:Q24120%2CNCBI_GP:KOX72955.1;Ontology_term=GO:0003779%2CGO:0015629%2CGO:0016043%2CGO:0030036;Parent=rna-gnl|WGS:LIRP|mrna.WN51_02056
KQ435809.1	Genbank	CDS	67983	68239	.	+	0	Name=KOX72955.1;ID=cds-KOX72955.1;Dbxref=InterPro:IPR001265%2CInterPro:IPR003104%2CInterPro:IPR015425%2CUniProtKB/Swiss-Prot:Q24120%2CNCBI_GP:KOX72955.1;Ontology_term=GO:0003779%2CGO:0015629%2CGO:0016043%2CGO:0030036;Parent=rna-gnl|WGS:LIRP|mrna.WN51_02056
KQ435809.1	Genbank	CDS	68303	68445	.	+	0	Name=KOX72955.1;ID=cds-KOX72955.1;Dbxref=InterPro:IPR001265%2CInterPro:IPR003104%2CInterPro:IPR015425%2CUniProtKB/Swiss-Prot:Q24120%2CNCBI_GP:KOX72955.1;Ontology_term=GO:0003779%2CGO:0015629%2CGO:0016043%2CGO:0030036;Parent=rna-gnl|WGS:LIRP|mrna.WN51_02056
KQ435809.1	Genbank	CDS	69424	69453	.	+	0	Name=KOX72955.1;ID=cds-KOX72955.1;Dbxref=InterPro:IPR001265%2CInterPro:IPR003104%2CInterPro:IPR015425%2CUniProtKB/Swiss-Prot:Q24120%2CNCBI_GP:KOX72955.1;Ontology_term=GO:0003779%2CGO:0015629%2CGO:0016043%2CGO:0030036;Parent=rna-gnl|WGS:LIRP|mrna.WN51_02056
KQ435809.1	Genbank	CDS	71412	71463	.	+	0	Name=KOX72955.1;ID=cds-KOX72955.1;Dbxref=InterPro:IPR001265%2CInterPro:IPR003104%2CInterPro:IPR015425%2CUniProtKB/Swiss-Prot:Q24120%2CNCBI_GP:KOX72955.1;Ontology_term=GO:0003779%2CGO:0015629%2CGO:0016043%2CGO:0030036;Parent=rna-gnl|WGS:LIRP|mrna.WN51_02056
KQ435809.1	Genbank	CDS	67295	67513	.	-	0	Name=KOX72956.1;ID=cds-KOX72956.1;Dbxref=NCBI_GP:KOX72956.1;Parent=rna-gnl|WGS:LIRP|mrna.WN51_02057
KQ435809.1	Genbank	CDS	110685	110937	.	-	0	Name=KOX72958.1;ID=cds-KOX72958.1;Dbxref=InterPro:IPR001715%2CInterPro:IPR002017%2CInterPro:IPR002048%2CInterPro:IPR003108%2CInterPro:IPR018159%2CInterPro:IPR018249%2CUniProtKB/Swiss-Prot:Q91ZU6%2CNCBI_GP:KOX72958.1;Ontology_term=GO:0005509%2CGO:0005515%2CGO:0007050;Parent=rna-gnl|WGS:LIRP|mrna.WN51_02059
KQ435809.1	Genbank	CDS	108281	108342	.	-	0	Name=KOX72958.1;ID=cds-KOX72958.1;Dbxref=InterPro:IPR001715%2CInterPro:IPR002017%2CInterPro:IPR002048%2CInterPro:IPR003108%2CInterPro:IPR018159%2CInterPro:IPR018249%2CUniProtKB/Swiss-Prot:Q91ZU6%2CNCBI_GP:KOX72958.1;Ontology_term=GO:0005509%2CGO:0005515%2CGO:0007050;Parent=rna-gnl|WGS:LIRP|mrna.WN51_02059
KQ435809.1	Genbank	CDS	107947	107996	.	-	0	Name=KOX72958.1;ID=cds-KOX72958.1;Dbxref=InterPro:IPR001715%2CInterPro:IPR002017%2CInterPro:IPR002048%2CInterPro:IPR003108%2CInterPro:IPR018159%2CInterPro:IPR018249%2CUniProtKB/Swiss-Prot:Q91ZU6%2CNCBI_GP:KOX72958.1;Ontology_term=GO:0005509%2CGO:0005515%2CGO:0007050;Parent=rna-gnl|WGS:LIRP|mrna.WN51_02059
KQ435809.1	Genbank	CDS	107227	107412	.	-	0	Name=KOX72958.1;ID=cds-KOX72958.1;Dbxref=InterPro:IPR001715%2CInterPro:IPR002017%2CInterPro:IPR002048%2CInterPro:IPR003108%2CInterPro:IPR018159%2CInterPro:IPR018249%2CUniProtKB/Swiss-Prot:Q91ZU6%2CNCBI_GP:KOX72958.1;Ontology_term=GO:0005509%2CGO:0005515%2CGO:0007050;Parent=rna-gnl|WGS:LIRP|mrna.WN51_02059
KQ435809.1	Genbank	CDS	104902	105023	.	-	0	Name=KOX72958.1;ID=cds-KOX72958.1;Dbxref=InterPro:IPR001715%2CInterPro:IPR002017%2CInterPro:IPR002048%2CInterPro:IPR003108%2CInterPro:IPR018159%2CInterPro:IPR018249%2CUniProtKB/Swiss-Prot:Q91ZU6%2CNCBI_GP:KOX72958.1;Ontology_term=GO:0005509%2CGO:0005515%2CGO:0007050;Parent=rna-gnl|WGS:LIRP|mrna.WN51_02059
KQ435809.1	Genbank	CDS	104474	104577	.	-	0	Name=KOX72958.1;ID=cds-KOX72958.1;Dbxref=InterPro:IPR001715%2CInterPro:IPR002017%2CInterPro:IPR002048%2CInterPro:IPR003108%2CInterPro:IPR018159%2CInterPro:IPR018249%2CUniProtKB/Swiss-Prot:Q91ZU6%2CNCBI_GP:KOX72958.1;Ontology_term=GO:0005509%2CGO:0005515%2CGO:0007050;Parent=rna-gnl|WGS:LIRP|mrna.WN51_02059
KQ435809.1	Genbank	CDS	103716	103805	.	-	0	Name=KOX72958.1;ID=cds-KOX72958.1;Dbxref=InterPro:IPR001715%2CInterPro:IPR002017%2CInterPro:IPR002048%2CInterPro:IPR003108%2CInterPro:IPR018159%2CInterPro:IPR018249%2CUniProtKB/Swiss-Prot:Q91ZU6%2CNCBI_GP:KOX72958.1;Ontology_term=GO:0005509%2CGO:0005515%2CGO:0007050;Parent=rna-gnl|WGS:LIRP|mrna.WN51_02059
KQ435809.1	Genbank	CDS	103197	103367	.	-	0	Name=KOX72958.1;ID=cds-KOX72958.1;Dbxref=InterPro:IPR001715%2CInterPro:IPR002017%2CInterPro:IPR002048%2CInterPro:IPR003108%2CInterPro:IPR018159%2CInterPro:IPR018249%2CUniProtKB/Swiss-Prot:Q91ZU6%2CNCBI_GP:KOX72958.1;Ontology_term=GO:0005509%2CGO:0005515%2CGO:0007050;Parent=rna-gnl|WGS:LIRP|mrna.WN51_02059
KQ435809.1	Genbank	CDS	97948	98227	.	-	0	Name=KOX72958.1;ID=cds-KOX72958.1;Dbxref=InterPro:IPR001715%2CInterPro:IPR002017%2CInterPro:IPR002048%2CInterPro:IPR003108%2CInterPro:IPR018159%2CInterPro:IPR018249%2CUniProtKB/Swiss-Prot:Q91ZU6%2CNCBI_GP:KOX72958.1;Ontology_term=GO:0005509%2CGO:0005515%2CGO:0007050;Parent=rna-gnl|WGS:LIRP|mrna.WN51_02059
KQ435809.1	Genbank	CDS	97154	97604	.	-	0	Name=KOX72958.1;ID=cds-KOX72958.1;Dbxref=InterPro:IPR001715%2CInterPro:IPR002017%2CInterPro:IPR002048%2CInterPro:IPR003108%2CInterPro:IPR018159%2CInterPro:IPR018249%2CUniProtKB/Swiss-Prot:Q91ZU6%2CNCBI_GP:KOX72958.1;Ontology_term=GO:0005509%2CGO:0005515%2CGO:0007050;Parent=rna-gnl|WGS:LIRP|mrna.WN51_02059
KQ435809.1	Genbank	CDS	96825	97082	.	-	0	Name=KOX72958.1;ID=cds-KOX72958.1;Dbxref=InterPro:IPR001715%2CInterPro:IPR002017%2CInterPro:IPR002048%2CInterPro:IPR003108%2CInterPro:IPR018159%2CInterPro:IPR018249%2CUniProtKB/Swiss-Prot:Q91ZU6%2CNCBI_GP:KOX72958.1;Ontology_term=GO:0005509%2CGO:0005515%2CGO:0007050;Parent=rna-gnl|WGS:LIRP|mrna.WN51_02059
KQ435809.1	Genbank	CDS	96179	96752	.	-	0	Name=KOX72958.1;ID=cds-KOX72958.1;Dbxref=InterPro:IPR001715%2CInterPro:IPR002017%2CInterPro:IPR002048%2CInterPro:IPR003108%2CInterPro:IPR018159%2CInterPro:IPR018249%2CUniProtKB/Swiss-Prot:Q91ZU6%2CNCBI_GP:KOX72958.1;Ontology_term=GO:0005509%2CGO:0005515%2CGO:0007050;Parent=rna-gnl|WGS:LIRP|mrna.WN51_02059
KQ435809.1	Genbank	CDS	95451	95921	.	-	0	Name=KOX72958.1;ID=cds-KOX72958.1;Dbxref=InterPro:IPR001715%2CInterPro:IPR002017%2CInterPro:IPR002048%2CInterPro:IPR003108%2CInterPro:IPR018159%2CInterPro:IPR018249%2CUniProtKB/Swiss-Prot:Q91ZU6%2CNCBI_GP:KOX72958.1;Ontology_term=GO:0005509%2CGO:0005515%2CGO:0007050;Parent=rna-gnl|WGS:LIRP|mrna.WN51_02059
KQ435809.1	Genbank	CDS	94167	95372	.	-	0	Name=KOX72958.1;ID=cds-KOX72958.1;Dbxref=InterPro:IPR001715%2CInterPro:IPR002017%2CInterPro:IPR002048%2CInterPro:IPR003108%2CInterPro:IPR018159%2CInterPro:IPR018249%2CUniProtKB/Swiss-Prot:Q91ZU6%2CNCBI_GP:KOX72958.1;Ontology_term=GO:0005509%2CGO:0005515%2CGO:0007050;Parent=rna-gnl|WGS:LIRP|mrna.WN51_02059
KQ435809.1	Genbank	CDS	94000	94083	.	-	0	Name=KOX72958.1;ID=cds-KOX72958.1;Dbxref=InterPro:IPR001715%2CInterPro:IPR002017%2CInterPro:IPR002048%2CInterPro:IPR003108%2CInterPro:IPR018159%2CInterPro:IPR018249%2CUniProtKB/Swiss-Prot:Q91ZU6%2CNCBI_GP:KOX72958.1;Ontology_term=GO:0005509%2CGO:0005515%2CGO:0007050;Parent=rna-gnl|WGS:LIRP|mrna.WN51_02059
KQ435809.1	Genbank	CDS	93615	93722	.	-	0	Name=KOX72958.1;ID=cds-KOX72958.1;Dbxref=InterPro:IPR001715%2CInterPro:IPR002017%2CInterPro:IPR002048%2CInterPro:IPR003108%2CInterPro:IPR018159%2CInterPro:IPR018249%2CUniProtKB/Swiss-Prot:Q91ZU6%2CNCBI_GP:KOX72958.1;Ontology_term=GO:0005509%2CGO:0005515%2CGO:0007050;Parent=rna-gnl|WGS:LIRP|mrna.WN51_02059
KQ435809.1	Genbank	CDS	92769	92990	.	-	0	Name=KOX72958.1;ID=cds-KOX72958.1;Dbxref=InterPro:IPR001715%2CInterPro:IPR002017%2CInterPro:IPR002048%2CInterPro:IPR003108%2CInterPro:IPR018159%2CInterPro:IPR018249%2CUniProtKB/Swiss-Prot:Q91ZU6%2CNCBI_GP:KOX72958.1;Ontology_term=GO:0005509%2CGO:0005515%2CGO:0007050;Parent=rna-gnl|WGS:LIRP|mrna.WN51_02059
KQ435809.1	Genbank	CDS	89949	90873	.	-	0	Name=KOX72958.1;ID=cds-KOX72958.1;Dbxref=InterPro:IPR001715%2CInterPro:IPR002017%2CInterPro:IPR002048%2CInterPro:IPR003108%2CInterPro:IPR018159%2CInterPro:IPR018249%2CUniProtKB/Swiss-Prot:Q91ZU6%2CNCBI_GP:KOX72958.1;Ontology_term=GO:0005509%2CGO:0005515%2CGO:0007050;Parent=rna-gnl|WGS:LIRP|mrna.WN51_02059
KQ435809.1	Genbank	CDS	87979	89728	.	-	0	Name=KOX72958.1;ID=cds-KOX72958.1;Dbxref=InterPro:IPR001715%2CInterPro:IPR002017%2CInterPro:IPR002048%2CInterPro:IPR003108%2CInterPro:IPR018159%2CInterPro:IPR018249%2CUniProtKB/Swiss-Prot:Q91ZU6%2CNCBI_GP:KOX72958.1;Ontology_term=GO:0005509%2CGO:0005515%2CGO:0007050;Parent=rna-gnl|WGS:LIRP|mrna.WN51_02059
KQ435809.1	Genbank	CDS	85873	86703	.	-	0	Name=KOX72958.1;ID=cds-KOX72958.1;Dbxref=InterPro:IPR001715%2CInterPro:IPR002017%2CInterPro:IPR002048%2CInterPro:IPR003108%2CInterPro:IPR018159%2CInterPro:IPR018249%2CUniProtKB/Swiss-Prot:Q91ZU6%2CNCBI_GP:KOX72958.1;Ontology_term=GO:0005509%2CGO:0005515%2CGO:0007050;Parent=rna-gnl|WGS:LIRP|mrna.WN51_02059
KQ435809.1	Genbank	CDS	84931	85537	.	-	0	Name=KOX72958.1;ID=cds-KOX72958.1;Dbxref=InterPro:IPR001715%2CInterPro:IPR002017%2CInterPro:IPR002048%2CInterPro:IPR003108%2CInterPro:IPR018159%2CInterPro:IPR018249%2CUniProtKB/Swiss-Prot:Q91ZU6%2CNCBI_GP:KOX72958.1;Ontology_term=GO:0005509%2CGO:0005515%2CGO:0007050;Parent=rna-gnl|WGS:LIRP|mrna.WN51_02059
KQ435809.1	Genbank	CDS	84562	84738	.	-	0	Name=KOX72958.1;ID=cds-KOX72958.1;Dbxref=InterPro:IPR001715%2CInterPro:IPR002017%2CInterPro:IPR002048%2CInterPro:IPR003108%2CInterPro:IPR018159%2CInterPro:IPR018249%2CUniProtKB/Swiss-Prot:Q91ZU6%2CNCBI_GP:KOX72958.1;Ontology_term=GO:0005509%2CGO:0005515%2CGO:0007050;Parent=rna-gnl|WGS:LIRP|mrna.WN51_02059
KQ435809.1	Genbank	CDS	84441	84483	.	-	0	Name=KOX72958.1;ID=cds-KOX72958.1;Dbxref=InterPro:IPR001715%2CInterPro:IPR002017%2CInterPro:IPR002048%2CInterPro:IPR003108%2CInterPro:IPR018159%2CInterPro:IPR018249%2CUniProtKB/Swiss-Prot:Q91ZU6%2CNCBI_GP:KOX72958.1;Ontology_term=GO:0005509%2CGO:0005515%2CGO:0007050;Parent=rna-gnl|WGS:LIRP|mrna.WN51_02059
KQ435809.1	Genbank	CDS	84135	84294	.	-	0	Name=KOX72958.1;ID=cds-KOX72958.1;Dbxref=InterPro:IPR001715%2CInterPro:IPR002017%2CInterPro:IPR002048%2CInterPro:IPR003108%2CInterPro:IPR018159%2CInterPro:IPR018249%2CUniProtKB/Swiss-Prot:Q91ZU6%2CNCBI_GP:KOX72958.1;Ontology_term=GO:0005509%2CGO:0005515%2CGO:0007050;Parent=rna-gnl|WGS:LIRP|mrna.WN51_02059
KQ435809.1	Genbank	CDS	83263	83337	.	-	0	Name=KOX72958.1;ID=cds-KOX72958.1;Dbxref=InterPro:IPR001715%2CInterPro:IPR002017%2CInterPro:IPR002048%2CInterPro:IPR003108%2CInterPro:IPR018159%2CInterPro:IPR018249%2CUniProtKB/Swiss-Prot:Q91ZU6%2CNCBI_GP:KOX72958.1;Ontology_term=GO:0005509%2CGO:0005515%2CGO:0007050;Parent=rna-gnl|WGS:LIRP|mrna.WN51_02059
KQ435809.1	Genbank	CDS	82760	82904	.	-	0	Name=KOX72958.1;ID=cds-KOX72958.1;Dbxref=InterPro:IPR001715%2CInterPro:IPR002017%2CInterPro:IPR002048%2CInterPro:IPR003108%2CInterPro:IPR018159%2CInterPro:IPR018249%2CUniProtKB/Swiss-Prot:Q91ZU6%2CNCBI_GP:KOX72958.1;Ontology_term=GO:0005509%2CGO:0005515%2CGO:0007050;Parent=rna-gnl|WGS:LIRP|mrna.WN51_02059
KQ435809.1	Genbank	CDS	82563	82680	.	-	0	Name=KOX72958.1;ID=cds-KOX72958.1;Dbxref=InterPro:IPR001715%2CInterPro:IPR002017%2CInterPro:IPR002048%2CInterPro:IPR003108%2CInterPro:IPR018159%2CInterPro:IPR018249%2CUniProtKB/Swiss-Prot:Q91ZU6%2CNCBI_GP:KOX72958.1;Ontology_term=GO:0005509%2CGO:0005515%2CGO:0007050;Parent=rna-gnl|WGS:LIRP|mrna.WN51_02059
KQ435809.1	Genbank	CDS	82340	82518	.	-	0	Name=KOX72958.1;ID=cds-KOX72958.1;Dbxref=InterPro:IPR001715%2CInterPro:IPR002017%2CInterPro:IPR002048%2CInterPro:IPR003108%2CInterPro:IPR018159%2CInterPro:IPR018249%2CUniProtKB/Swiss-Prot:Q91ZU6%2CNCBI_GP:KOX72958.1;Ontology_term=GO:0005509%2CGO:0005515%2CGO:0007050;Parent=rna-gnl|WGS:LIRP|mrna.WN51_02059
KQ435809.1	Genbank	CDS	82058	82175	.	-	0	Name=KOX72958.1;ID=cds-KOX72958.1;Dbxref=InterPro:IPR001715%2CInterPro:IPR002017%2CInterPro:IPR002048%2CInterPro:IPR003108%2CInterPro:IPR018159%2CInterPro:IPR018249%2CUniProtKB/Swiss-Prot:Q91ZU6%2CNCBI_GP:KOX72958.1;Ontology_term=GO:0005509%2CGO:0005515%2CGO:0007050;Parent=rna-gnl|WGS:LIRP|mrna.WN51_02059
KQ435809.1	Genbank	CDS	78693	78953	.	-	0	Name=KOX72958.1;ID=cds-KOX72958.1;Dbxref=InterPro:IPR001715%2CInterPro:IPR002017%2CInterPro:IPR002048%2CInterPro:IPR003108%2CInterPro:IPR018159%2CInterPro:IPR018249%2CUniProtKB/Swiss-Prot:Q91ZU6%2CNCBI_GP:KOX72958.1;Ontology_term=GO:0005509%2CGO:0005515%2CGO:0007050;Parent=rna-gnl|WGS:LIRP|mrna.WN51_02059
KQ435809.1	Genbank	CDS	77095	77201	.	-	0	Name=KOX72958.1;ID=cds-KOX72958.1;Dbxref=InterPro:IPR001715%2CInterPro:IPR002017%2CInterPro:IPR002048%2CInterPro:IPR003108%2CInterPro:IPR018159%2CInterPro:IPR018249%2CUniProtKB/Swiss-Prot:Q91ZU6%2CNCBI_GP:KOX72958.1;Ontology_term=GO:0005509%2CGO:0005515%2CGO:0007050;Parent=rna-gnl|WGS:LIRP|mrna.WN51_02059
KQ435809.1	Genbank	CDS	75349	75511	.	-	0	Name=KOX72958.1;ID=cds-KOX72958.1;Dbxref=InterPro:IPR001715%2CInterPro:IPR002017%2CInterPro:IPR002048%2CInterPro:IPR003108%2CInterPro:IPR018159%2CInterPro:IPR018249%2CUniProtKB/Swiss-Prot:Q91ZU6%2CNCBI_GP:KOX72958.1;Ontology_term=GO:0005509%2CGO:0005515%2CGO:0007050;Parent=rna-gnl|WGS:LIRP|mrna.WN51_02059
KQ435809.1	Genbank	CDS	75143	75258	.	-	0	Name=KOX72958.1;ID=cds-KOX72958.1;Dbxref=InterPro:IPR001715%2CInterPro:IPR002017%2CInterPro:IPR002048%2CInterPro:IPR003108%2CInterPro:IPR018159%2CInterPro:IPR018249%2CUniProtKB/Swiss-Prot:Q91ZU6%2CNCBI_GP:KOX72958.1;Ontology_term=GO:0005509%2CGO:0005515%2CGO:0007050;Parent=rna-gnl|WGS:LIRP|mrna.WN51_02059
KQ435809.1	Genbank	CDS	72426	72438	.	-	0	Name=KOX72957.1;ID=cds-KOX72957.1;Dbxref=NCBI_GP:KOX72957.1;Parent=rna-gnl|WGS:LIRP|mrna.WN51_02058
KQ435809.1	Genbank	CDS	72226	72403	.	-	0	Name=KOX72957.1;ID=cds-KOX72957.1;Dbxref=NCBI_GP:KOX72957.1;Parent=rna-gnl|WGS:LIRP|mrna.WN51_02058
KQ435809.1	Genbank	CDS	71694	71756	.	-	0	Name=KOX72957.1;ID=cds-KOX72957.1;Dbxref=NCBI_GP:KOX72957.1;Parent=rna-gnl|WGS:LIRP|mrna.WN51_02058
KQ435809.1	Genbank	CDS	71236	71334	.	-	0	Name=KOX72957.1;ID=cds-KOX72957.1;Dbxref=NCBI_GP:KOX72957.1;Parent=rna-gnl|WGS:LIRP|mrna.WN51_02058
KQ435809.1	Genbank	CDS	70806	70865	.	-	0	Name=KOX72957.1;ID=cds-KOX72957.1;Dbxref=NCBI_GP:KOX72957.1;Parent=rna-gnl|WGS:LIRP|mrna.WN51_02058
KQ435809.1	Genbank	CDS	70390	70548	.	-	0	Name=KOX72957.1;ID=cds-KOX72957.1;Dbxref=NCBI_GP:KOX72957.1;Parent=rna-gnl|WGS:LIRP|mrna.WN51_02058
KQ435809.1	Genbank	CDS	67752	67845	.	-	0	Name=KOX72957.1;ID=cds-KOX72957.1;Dbxref=NCBI_GP:KOX72957.1;Parent=rna-gnl|WGS:LIRP|mrna.WN51_02058
KQ435809.1	Genbank	exon	167511	167747	.	+	.	ID=exon-gnl|WGS:LIRP|mrna.WN51_02071-6;Parent=rna-gnl|WGS:LIRP|mrna.WN51_02071
KQ435809.1	Genbank	exon	167361	167411	.	+	.	ID=exon-gnl|WGS:LIRP|mrna.WN51_02071-5;Parent=rna-gnl|WGS:LIRP|mrna.WN51_02071
KQ435809.1	Genbank	exon	167201	167235	.	+	.	ID=exon-gnl|WGS:LIRP|mrna.WN51_02071-4;Parent=rna-gnl|WGS:LIRP|mrna.WN51_02071
KQ435809.1	Genbank	exon	166969	167088	.	+	.	ID=exon-gnl|WGS:LIRP|mrna.WN51_02071-3;Parent=rna-gnl|WGS:LIRP|mrna.WN51_02071
KQ435809.1	Genbank	exon	168368	168567	.	+	.	ID=exon-gnl|WGS:LIRP|mrna.WN51_02071-9;Parent=rna-gnl|WGS:LIRP|mrna.WN51_02071
KQ435809.1	Genbank	exon	168215	168300	.	+	.	ID=exon-gnl|WGS:LIRP|mrna.WN51_02071-8;Parent=rna-gnl|WGS:LIRP|mrna.WN51_02071
KQ435809.1	Genbank	exon	167967	168152	.	+	.	ID=exon-gnl|WGS:LIRP|mrna.WN51_02071-7;Parent=rna-gnl|WGS:LIRP|mrna.WN51_02071
KQ435809.1	Genbank	exon	166828	166917	.	+	.	ID=exon-gnl|WGS:LIRP|mrna.WN51_02071-2;Parent=rna-gnl|WGS:LIRP|mrna.WN51_02071
KQ435809.1	Genbank	exon	166587	166732	.	+	.	ID=exon-gnl|WGS:LIRP|mrna.WN51_02071-1;Parent=rna-gnl|WGS:LIRP|mrna.WN51_02071
KQ435809.1	Genbank	exon	170026	170251	.	-	.	ID=exon-gnl|WGS:LIRP|mrna.WN51_02072-5;Parent=rna-gnl|WGS:LIRP|mrna.WN51_02072
KQ435809.1	Genbank	exon	170338	170477	.	-	.	ID=exon-gnl|WGS:LIRP|mrna.WN51_02072-4;Parent=rna-gnl|WGS:LIRP|mrna.WN51_02072
KQ435809.1	Genbank	exon	172893	173065	.	-	.	ID=exon-gnl|WGS:LIRP|mrna.WN51_02072-3;Parent=rna-gnl|WGS:LIRP|mrna.WN51_02072
KQ435809.1	Genbank	exon	174819	174985	.	-	.	ID=exon-gnl|WGS:LIRP|mrna.WN51_02072-2;Parent=rna-gnl|WGS:LIRP|mrna.WN51_02072
KQ435809.1	Genbank	exon	169599	169772	.	-	.	ID=exon-gnl|WGS:LIRP|mrna.WN51_02072-7;Parent=rna-gnl|WGS:LIRP|mrna.WN51_02072
KQ435809.1	Genbank	exon	169840	169925	.	-	.	ID=exon-gnl|WGS:LIRP|mrna.WN51_02072-6;Parent=rna-gnl|WGS:LIRP|mrna.WN51_02072
KQ435809.1	Genbank	exon	176741	176755	.	-	.	ID=exon-gnl|WGS:LIRP|mrna.WN51_02072-1;Parent=rna-gnl|WGS:LIRP|mrna.WN51_02072
KQ435809.1	Genbank	exon	157898	158061	.	-	.	ID=exon-gnl|WGS:LIRP|mrna.WN51_02070-7;Parent=rna-gnl|WGS:LIRP|mrna.WN51_02070
KQ435809.1	Genbank	exon	158127	158433	.	-	.	ID=exon-gnl|WGS:LIRP|mrna.WN51_02070-6;Parent=rna-gnl|WGS:LIRP|mrna.WN51_02070
KQ435809.1	Genbank	exon	158540	158977	.	-	.	ID=exon-gnl|WGS:LIRP|mrna.WN51_02070-5;Parent=rna-gnl|WGS:LIRP|mrna.WN51_02070
KQ435809.1	Genbank	exon	159047	159463	.	-	.	ID=exon-gnl|WGS:LIRP|mrna.WN51_02070-4;Parent=rna-gnl|WGS:LIRP|mrna.WN51_02070
KQ435809.1	Genbank	exon	160142	160570	.	-	.	ID=exon-gnl|WGS:LIRP|mrna.WN51_02070-3;Parent=rna-gnl|WGS:LIRP|mrna.WN51_02070
KQ435809.1	Genbank	exon	160644	160937	.	-	.	ID=exon-gnl|WGS:LIRP|mrna.WN51_02070-2;Parent=rna-gnl|WGS:LIRP|mrna.WN51_02070
KQ435809.1	Genbank	exon	161087	161197	.	-	.	ID=exon-gnl|WGS:LIRP|mrna.WN51_02070-1;Parent=rna-gnl|WGS:LIRP|mrna.WN51_02070
