# Supplementary material for: Prevalent bee venom genes evolved before the aculeate stinger and eusociality
Source: BMC Biol. 2023 Oct 23;21:229. doi: 10.1186/s12915-023-01656-5 (PMC10591384; doi:10.1186/s12915-023-01656-5)
Supplement: Supplementary file 42 — Additional file 42. Gff files of all toxin gene annotations. [file 12915_2023_1656_MOESM42_ESM.zip › AdditionalFile9_ToxinGeneAnnotations/NW_016910972.1._HYAL.gff_modified_Koludarov_et_al_2021.gff3]

##gff-version 3
##source-version geneious 2020.2.2
##sequence-region	NW_016910972.1	1	952674
NW_016910972.1	Koludarov_et_al_2021	gene	721812	724530	.	+	.	Name=HYAL
NW_016910972.1	Gnomon	CDS	18438	19003	.	+	0	Name=XP_017759866.1;ID=cds-XP_017759866.1;Dbxref=GeneID:108550611%2CGenbank:XP_017759866.1;Parent=rna-XM_017904377.1
NW_016910972.1	Gnomon	CDS	19075	19407	.	+	0	Name=XP_017759866.1;ID=cds-XP_017759866.1;Dbxref=GeneID:108550611%2CGenbank:XP_017759866.1;Parent=rna-XM_017904377.1
NW_016910972.1	Gnomon	CDS	19485	19907	.	+	0	Name=XP_017759866.1;ID=cds-XP_017759866.1;Dbxref=GeneID:108550611%2CGenbank:XP_017759866.1;Parent=rna-XM_017904377.1
NW_016910972.1	Gnomon	CDS	19979	20105	.	+	0	Name=XP_017759866.1;ID=cds-XP_017759866.1;Dbxref=GeneID:108550611%2CGenbank:XP_017759866.1;Parent=rna-XM_017904377.1
NW_016910972.1	Gnomon	CDS	20177	20300	.	+	0	Name=XP_017759866.1;ID=cds-XP_017759866.1;Dbxref=GeneID:108550611%2CGenbank:XP_017759866.1;Parent=rna-XM_017904377.1
NW_016910972.1	Gnomon	CDS	20372	20487	.	+	0	Name=XP_017759866.1;ID=cds-XP_017759866.1;Dbxref=GeneID:108550611%2CGenbank:XP_017759866.1;Parent=rna-XM_017904377.1
NW_016910972.1	Gnomon	CDS	20565	20825	.	+	0	Name=XP_017759866.1;ID=cds-XP_017759866.1;Dbxref=GeneID:108550611%2CGenbank:XP_017759866.1;Parent=rna-XM_017904377.1
NW_016910972.1	Gnomon	CDS	20931	21105	.	+	0	Name=XP_017759866.1;ID=cds-XP_017759866.1;Dbxref=GeneID:108550611%2CGenbank:XP_017759866.1;Parent=rna-XM_017904377.1
NW_016910972.1	Gnomon	CDS	21176	21399	.	+	0	Name=XP_017759866.1;ID=cds-XP_017759866.1;Dbxref=GeneID:108550611%2CGenbank:XP_017759866.1;Parent=rna-XM_017904377.1
NW_016910972.1	Gnomon	exon	720000	720313	.	+	.	ID=exon-XM_017904386.1-9;Dbxref=GeneID:108550620%2CGenbank:XM_017904386.1;Parent=rna-XM_017904386.1
NW_016910972.1	Gnomon	exon	718507	718770	.	+	.	ID=exon-XM_017904386.1-7;Dbxref=GeneID:108550620%2CGenbank:XM_017904386.1;Parent=rna-XM_017904386.1
NW_016910972.1	Gnomon	exon	718836	719936	.	+	.	ID=exon-XM_017904386.1-8;Dbxref=GeneID:108550620%2CGenbank:XM_017904386.1;Parent=rna-XM_017904386.1
NW_016910972.1	Gnomon	exon	717983	718153	.	+	.	ID=exon-XM_017904386.1-5;Dbxref=GeneID:108550620%2CGenbank:XM_017904386.1;Parent=rna-XM_017904386.1
NW_016910972.1	Gnomon	exon	718238	718418	.	+	.	ID=exon-XM_017904386.1-6;Dbxref=GeneID:108550620%2CGenbank:XM_017904386.1;Parent=rna-XM_017904386.1
NW_016910972.1	Gnomon	exon	717523	717733	.	+	.	ID=exon-XM_017904386.1-3;Dbxref=GeneID:108550620%2CGenbank:XM_017904386.1;Parent=rna-XM_017904386.1
NW_016910972.1	Gnomon	exon	717806	717922	.	+	.	ID=exon-XM_017904386.1-4;Dbxref=GeneID:108550620%2CGenbank:XM_017904386.1;Parent=rna-XM_017904386.1
NW_016910972.1	Gnomon	exon	716552	716652	.	+	.	ID=exon-XM_017904386.1-1;Dbxref=GeneID:108550620%2CGenbank:XM_017904386.1;Parent=rna-XM_017904386.1
NW_016910972.1	Gnomon	exon	717205	717440	.	+	.	ID=exon-XM_017904386.1-2;Dbxref=GeneID:108550620%2CGenbank:XM_017904386.1;Parent=rna-XM_017904386.1
NW_016910972.1	Gnomon	exon	479715	480032	.	+	.	ID=exon-XM_017904438.1-1;Dbxref=GeneID:108550656%2CGenbank:XM_017904438.1;Parent=rna-XM_017904438.1
NW_016910972.1	Gnomon	exon	480176	480533	.	+	.	ID=exon-XM_017904438.1-2;Dbxref=GeneID:108550656%2CGenbank:XM_017904438.1;Parent=rna-XM_017904438.1
NW_016910972.1	Gnomon	exon	480628	480755	.	+	.	ID=exon-XM_017904438.1-3;Dbxref=GeneID:108550656%2CGenbank:XM_017904438.1;Parent=rna-XM_017904438.1
NW_016910972.1	Gnomon	exon	893395	893542	.	+	.	ID=exon-XM_017904462.1-2;Dbxref=GeneID:108550666%2CGenbank:XM_017904462.1;Parent=rna-XM_017904462.1
NW_016910972.1	Gnomon	CDS	445717	445819	.	-	0	Name=XP_017759867.1;ID=cds-XP_017759867.1;Dbxref=GeneID:108550613%2CGenbank:XP_017759867.1;Parent=rna-XM_017904378.1
NW_016910972.1	Gnomon	CDS	420545	420747	.	-	0	Name=XP_017759867.1;ID=cds-XP_017759867.1;Dbxref=GeneID:108550613%2CGenbank:XP_017759867.1;Parent=rna-XM_017904378.1
NW_016910972.1	Gnomon	CDS	417981	419531	.	-	0	Name=XP_017759867.1;ID=cds-XP_017759867.1;Dbxref=GeneID:108550613%2CGenbank:XP_017759867.1;Parent=rna-XM_017904378.1
NW_016910972.1	Gnomon	exon	893611	893791	.	+	.	ID=exon-XM_017904462.1-3;Dbxref=GeneID:108550666%2CGenbank:XM_017904462.1;Parent=rna-XM_017904462.1
NW_016910972.1	Gnomon	exon	891835	892112	.	+	.	ID=exon-XM_017904462.1-1;Dbxref=GeneID:108550666%2CGenbank:XM_017904462.1;Parent=rna-XM_017904462.1
NW_016910972.1	Gnomon	exon	894498	894586	.	+	.	ID=exon-XM_017904462.1-6;Dbxref=GeneID:108550666%2CGenbank:XM_017904462.1;Parent=rna-XM_017904462.1
NW_016910972.1	Gnomon	exon	894652	894816	.	+	.	ID=exon-XM_017904462.1-7;Dbxref=GeneID:108550666%2CGenbank:XM_017904462.1;Parent=rna-XM_017904462.1
NW_016910972.1	Gnomon	exon	893871	894192	.	+	.	ID=exon-XM_017904462.1-4;Dbxref=GeneID:108550666%2CGenbank:XM_017904462.1;Parent=rna-XM_017904462.1
NW_016910972.1	Gnomon	exon	894271	894429	.	+	.	ID=exon-XM_017904462.1-5;Dbxref=GeneID:108550666%2CGenbank:XM_017904462.1;Parent=rna-XM_017904462.1
NW_016910972.1	Gnomon	exon	894910	895029	.	+	.	ID=exon-XM_017904462.1-8;Dbxref=GeneID:108550666%2CGenbank:XM_017904462.1;Parent=rna-XM_017904462.1
NW_016910972.1	Gnomon	exon	895104	895442	.	+	.	ID=exon-XM_017904462.1-9;Dbxref=GeneID:108550666%2CGenbank:XM_017904462.1;Parent=rna-XM_017904462.1
NW_016910972.1	Gnomon	CDS	127984	128206	.	-	0	Name=XP_017759961.1;ID=cds-XP_017759961.1;Dbxref=GeneID:108550671%2CGenbank:XP_017759961.1;Parent=rna-XM_017904472.1
NW_016910972.1	Gnomon	CDS	127273	127850	.	-	0	Name=XP_017759961.1;ID=cds-XP_017759961.1;Dbxref=GeneID:108550671%2CGenbank:XP_017759961.1;Parent=rna-XM_017904472.1
NW_016910972.1	Gnomon	CDS	121488	121668	.	-	0	Name=XP_017759961.1;ID=cds-XP_017759961.1;Dbxref=GeneID:108550671%2CGenbank:XP_017759961.1;Parent=rna-XM_017904472.1
NW_016910972.1	Gnomon	CDS	120756	120890	.	-	0	Name=XP_017759961.1;ID=cds-XP_017759961.1;Dbxref=GeneID:108550671%2CGenbank:XP_017759961.1;Parent=rna-XM_017904472.1
NW_016910972.1	Gnomon	CDS	118355	118838	.	-	0	Name=XP_017759961.1;ID=cds-XP_017759961.1;Dbxref=GeneID:108550671%2CGenbank:XP_017759961.1;Parent=rna-XM_017904472.1
NW_016910972.1	Gnomon	CDS	118022	118277	.	-	0	Name=XP_017759961.1;ID=cds-XP_017759961.1;Dbxref=GeneID:108550671%2CGenbank:XP_017759961.1;Parent=rna-XM_017904472.1
NW_016910972.1	Gnomon	CDS	117321	117671	.	-	0	Name=XP_017759961.1;ID=cds-XP_017759961.1;Dbxref=GeneID:108550671%2CGenbank:XP_017759961.1;Parent=rna-XM_017904472.1
NW_016910972.1	Gnomon	exon	768585	768744	.	-	.	ID=exon-XM_017904414.1-1;Dbxref=GeneID:108550642%2CGenbank:XM_017904414.1;Parent=rna-XM_017904414.1
NW_016910972.1	Gnomon	exon	767351	767616	.	-	.	ID=exon-XM_017904414.1-2;Dbxref=GeneID:108550642%2CGenbank:XM_017904414.1;Parent=rna-XM_017904414.1
NW_016910972.1	Gnomon	CDS	80612	80653	.	+	0	Name=XP_017759868.1;ID=cds-XP_017759868.1;Dbxref=GeneID:108550614%2CGenbank:XP_017759868.1;Parent=rna-XM_017904379.1
NW_016910972.1	Gnomon	CDS	96797	96878	.	+	0	Name=XP_017759868.1;ID=cds-XP_017759868.1;Dbxref=GeneID:108550614%2CGenbank:XP_017759868.1;Parent=rna-XM_017904379.1
NW_016910972.1	Gnomon	CDS	104599	105224	.	+	0	Name=XP_017759868.1;ID=cds-XP_017759868.1;Dbxref=GeneID:108550614%2CGenbank:XP_017759868.1;Parent=rna-XM_017904379.1
NW_016910972.1	Gnomon	CDS	127984	128206	.	-	0	Name=XP_017759962.1;ID=cds-XP_017759962.1;Dbxref=GeneID:108550671%2CGenbank:XP_017759962.1;Parent=rna-XM_017904473.1
NW_016910972.1	Gnomon	CDS	127273	127850	.	-	0	Name=XP_017759962.1;ID=cds-XP_017759962.1;Dbxref=GeneID:108550671%2CGenbank:XP_017759962.1;Parent=rna-XM_017904473.1
NW_016910972.1	Gnomon	CDS	121488	121668	.	-	0	Name=XP_017759962.1;ID=cds-XP_017759962.1;Dbxref=GeneID:108550671%2CGenbank:XP_017759962.1;Parent=rna-XM_017904473.1
NW_016910972.1	Gnomon	CDS	120756	120890	.	-	0	Name=XP_017759962.1;ID=cds-XP_017759962.1;Dbxref=GeneID:108550671%2CGenbank:XP_017759962.1;Parent=rna-XM_017904473.1
NW_016910972.1	Gnomon	CDS	118355	118838	.	-	0	Name=XP_017759962.1;ID=cds-XP_017759962.1;Dbxref=GeneID:108550671%2CGenbank:XP_017759962.1;Parent=rna-XM_017904473.1
NW_016910972.1	Gnomon	CDS	118036	118277	.	-	0	Name=XP_017759962.1;ID=cds-XP_017759962.1;Dbxref=GeneID:108550671%2CGenbank:XP_017759962.1;Parent=rna-XM_017904473.1
NW_016910972.1	Gnomon	CDS	117349	117671	.	-	0	Name=XP_017759962.1;ID=cds-XP_017759962.1;Dbxref=GeneID:108550671%2CGenbank:XP_017759962.1;Parent=rna-XM_017904473.1
NW_016910972.1	Gnomon	CDS	752743	753226	.	-	0	Name=XP_017759869.1;ID=cds-XP_017759869.1;Dbxref=GeneID:108550615%2CGenbank:XP_017759869.1;Parent=rna-XM_017904380.1
NW_016910972.1	Gnomon	CDS	752440	752484	.	-	0	Name=XP_017759869.1;ID=cds-XP_017759869.1;Dbxref=GeneID:108550615%2CGenbank:XP_017759869.1;Parent=rna-XM_017904380.1
NW_016910972.1	Gnomon	CDS	751532	751783	.	-	0	Name=XP_017759869.1;ID=cds-XP_017759869.1;Dbxref=GeneID:108550615%2CGenbank:XP_017759869.1;Parent=rna-XM_017904380.1
NW_016910972.1	Gnomon	CDS	750404	750489	.	-	0	Name=XP_017759869.1;ID=cds-XP_017759869.1;Dbxref=GeneID:108550615%2CGenbank:XP_017759869.1;Parent=rna-XM_017904380.1
NW_016910972.1	Gnomon	CDS	750229	750314	.	-	0	Name=XP_017759869.1;ID=cds-XP_017759869.1;Dbxref=GeneID:108550615%2CGenbank:XP_017759869.1;Parent=rna-XM_017904380.1
NW_016910972.1	Gnomon	CDS	750034	750171	.	-	0	Name=XP_017759869.1;ID=cds-XP_017759869.1;Dbxref=GeneID:108550615%2CGenbank:XP_017759869.1;Parent=rna-XM_017904380.1
NW_016910972.1	Gnomon	CDS	749833	749969	.	-	0	Name=XP_017759869.1;ID=cds-XP_017759869.1;Dbxref=GeneID:108550615%2CGenbank:XP_017759869.1;Parent=rna-XM_017904380.1
NW_016910972.1	Gnomon	CDS	749606	749763	.	-	0	Name=XP_017759869.1;ID=cds-XP_017759869.1;Dbxref=GeneID:108550615%2CGenbank:XP_017759869.1;Parent=rna-XM_017904380.1
NW_016910972.1	Gnomon	CDS	749372	749530	.	-	0	Name=XP_017759869.1;ID=cds-XP_017759869.1;Dbxref=GeneID:108550615%2CGenbank:XP_017759869.1;Parent=rna-XM_017904380.1
NW_016910972.1	Gnomon	CDS	383832	385306	.	+	0	Name=XP_017759963.1;ID=cds-XP_017759963.1;Dbxref=GeneID:108550672%2CGenbank:XP_017759963.1;Parent=rna-XM_017904474.1
NW_016910972.1	Gnomon	CDS	385580	385606	.	+	0	Name=XP_017759963.1;ID=cds-XP_017759963.1;Dbxref=GeneID:108550672%2CGenbank:XP_017759963.1;Parent=rna-XM_017904474.1
NW_016910972.1	Gnomon	CDS	388628	388749	.	+	0	Name=XP_017759963.1;ID=cds-XP_017759963.1;Dbxref=GeneID:108550672%2CGenbank:XP_017759963.1;Parent=rna-XM_017904474.1
NW_016910972.1	Gnomon	CDS	388838	389077	.	+	0	Name=XP_017759963.1;ID=cds-XP_017759963.1;Dbxref=GeneID:108550672%2CGenbank:XP_017759963.1;Parent=rna-XM_017904474.1
NW_016910972.1	Gnomon	CDS	389149	389385	.	+	0	Name=XP_017759963.1;ID=cds-XP_017759963.1;Dbxref=GeneID:108550672%2CGenbank:XP_017759963.1;Parent=rna-XM_017904474.1
NW_016910972.1	Gnomon	CDS	389844	389938	.	+	0	Name=XP_017759963.1;ID=cds-XP_017759963.1;Dbxref=GeneID:108550672%2CGenbank:XP_017759963.1;Parent=rna-XM_017904474.1
NW_016910972.1	Gnomon	exon	924473	924604	.	+	.	ID=exon-XM_017904363.1-2;Dbxref=GeneID:108550597%2CGenbank:XM_017904363.1;Parent=rna-XM_017904363.1
NW_016910972.1	Gnomon	exon	924680	925126	.	+	.	ID=exon-XM_017904363.1-3;Dbxref=GeneID:108550597%2CGenbank:XM_017904363.1;Parent=rna-XM_017904363.1
NW_016910972.1	Gnomon	exon	922986	924385	.	+	.	ID=exon-XM_017904363.1-1;Dbxref=GeneID:108550597%2CGenbank:XM_017904363.1;Parent=rna-XM_017904363.1
NW_016910972.1	Gnomon	exon	925928	926080	.	+	.	ID=exon-XM_017904363.1-6;Dbxref=GeneID:108550597%2CGenbank:XM_017904363.1;Parent=rna-XM_017904363.1
NW_016910972.1	Gnomon	exon	925193	925601	.	+	.	ID=exon-XM_017904363.1-4;Dbxref=GeneID:108550597%2CGenbank:XM_017904363.1;Parent=rna-XM_017904363.1
NW_016910972.1	Gnomon	exon	925679	925801	.	+	.	ID=exon-XM_017904363.1-5;Dbxref=GeneID:108550597%2CGenbank:XM_017904363.1;Parent=rna-XM_017904363.1
NW_016910972.1	Gnomon	exon	830802	831032	.	-	.	ID=exon-XM_017904415.1-8;Dbxref=GeneID:108550643%2CGenbank:XM_017904415.1;Note=The sequence of the model RefSeq transcript was modified relative to this genomic sequence to represent the inferred CDS: inserted 1 base in 1 codon;Parent=rna-XM_017904415.1
NW_016910972.1	Gnomon	exon	830394	830617	.	-	.	ID=exon-XM_017904415.1-9;Dbxref=GeneID:108550643%2CGenbank:XM_017904415.1;Note=The sequence of the model RefSeq transcript was modified relative to this genomic sequence to represent the inferred CDS: inserted 1 base in 1 codon;Parent=rna-XM_017904415.1
NW_016910972.1	Gnomon	exon	832517	832728	.	-	.	ID=exon-XM_017904415.1-4;Dbxref=GeneID:108550643%2CGenbank:XM_017904415.1;Note=The sequence of the model RefSeq transcript was modified relative to this genomic sequence to represent the inferred CDS: inserted 1 base in 1 codon;Parent=rna-XM_017904415.1
NW_016910972.1	Gnomon	exon	831712	832232	.	-	.	ID=exon-XM_017904415.1-5;Dbxref=GeneID:108550643%2CGenbank:XM_017904415.1;Note=The sequence of the model RefSeq transcript was modified relative to this genomic sequence to represent the inferred CDS: inserted 1 base in 1 codon;Parent=rna-XM_017904415.1
NW_016910972.1	Gnomon	exon	831378	831612	.	-	.	ID=exon-XM_017904415.1-6;Dbxref=GeneID:108550643%2CGenbank:XM_017904415.1;Note=The sequence of the model RefSeq transcript was modified relative to this genomic sequence to represent the inferred CDS: inserted 1 base in 1 codon;Parent=rna-XM_017904415.1
NW_016910972.1	Gnomon	exon	831108	831270	.	-	.	ID=exon-XM_017904415.1-7;Dbxref=GeneID:108550643%2CGenbank:XM_017904415.1;Note=The sequence of the model RefSeq transcript was modified relative to this genomic sequence to represent the inferred CDS: inserted 1 base in 1 codon;Parent=rna-XM_017904415.1
NW_016910972.1	Gnomon	exon	839717	840470	.	-	.	ID=exon-XM_017904415.1-1;Dbxref=GeneID:108550643%2CGenbank:XM_017904415.1;Note=The sequence of the model RefSeq transcript was modified relative to this genomic sequence to represent the inferred CDS: inserted 1 base in 1 codon;Parent=rna-XM_017904415.1
NW_016910972.1	Gnomon	exon	839468	839555	.	-	.	ID=exon-XM_017904415.1-2;Dbxref=GeneID:108550643%2CGenbank:XM_017904415.1;Note=The sequence of the model RefSeq transcript was modified relative to this genomic sequence to represent the inferred CDS: inserted 1 base in 1 codon;Parent=rna-XM_017904415.1
NW_016910972.1	Gnomon	exon	833060	833345	.	-	.	ID=exon-XM_017904415.1-3;Dbxref=GeneID:108550643%2CGenbank:XM_017904415.1;Note=The sequence of the model RefSeq transcript was modified relative to this genomic sequence to represent the inferred CDS: inserted 1 base in 1 codon;Parent=rna-XM_017904415.1
NW_016910972.1	Gnomon	CDS	9176	9299	.	-	0	Name=XP_017759964.1;ID=cds-XP_017759964.1;Dbxref=GeneID:108550673%2CGenbank:XP_017759964.1;Parent=rna-XM_017904475.1
NW_016910972.1	Gnomon	CDS	8992	9095	.	-	0	Name=XP_017759964.1;ID=cds-XP_017759964.1;Dbxref=GeneID:108550673%2CGenbank:XP_017759964.1;Parent=rna-XM_017904475.1
NW_016910972.1	Gnomon	CDS	8749	8907	.	-	0	Name=XP_017759964.1;ID=cds-XP_017759964.1;Dbxref=GeneID:108550673%2CGenbank:XP_017759964.1;Parent=rna-XM_017904475.1
NW_016910972.1	Gnomon	CDS	8502	8675	.	-	0	Name=XP_017759964.1;ID=cds-XP_017759964.1;Dbxref=GeneID:108550673%2CGenbank:XP_017759964.1;Parent=rna-XM_017904475.1
NW_016910972.1	Gnomon	CDS	9176	9299	.	-	0	Name=XP_017759965.1;ID=cds-XP_017759965.1;Dbxref=GeneID:108550673%2CGenbank:XP_017759965.1;Parent=rna-XM_017904476.1
NW_016910972.1	Gnomon	CDS	8992	9095	.	-	0	Name=XP_017759965.1;ID=cds-XP_017759965.1;Dbxref=GeneID:108550673%2CGenbank:XP_017759965.1;Parent=rna-XM_017904476.1
NW_016910972.1	Gnomon	CDS	8749	8907	.	-	0	Name=XP_017759965.1;ID=cds-XP_017759965.1;Dbxref=GeneID:108550673%2CGenbank:XP_017759965.1;Parent=rna-XM_017904476.1
NW_016910972.1	Gnomon	CDS	8506	8675	.	-	0	Name=XP_017759965.1;ID=cds-XP_017759965.1;Dbxref=GeneID:108550673%2CGenbank:XP_017759965.1;Parent=rna-XM_017904476.1
NW_016910972.1	Gnomon	CDS	8226	8226	.	-	0	Name=XP_017759965.1;ID=cds-XP_017759965.1;Dbxref=GeneID:108550673%2CGenbank:XP_017759965.1;Parent=rna-XM_017904476.1
NW_016910972.1	Gnomon	CDS	9185	9299	.	-	0	Name=XP_017759966.1;ID=cds-XP_017759966.1;Dbxref=GeneID:108550673%2CGenbank:XP_017759966.1;Parent=rna-XM_017904477.1
NW_016910972.1	Gnomon	CDS	8992	9095	.	-	0	Name=XP_017759966.1;ID=cds-XP_017759966.1;Dbxref=GeneID:108550673%2CGenbank:XP_017759966.1;Parent=rna-XM_017904477.1
NW_016910972.1	Gnomon	CDS	8749	8907	.	-	0	Name=XP_017759966.1;ID=cds-XP_017759966.1;Dbxref=GeneID:108550673%2CGenbank:XP_017759966.1;Parent=rna-XM_017904477.1
NW_016910972.1	Gnomon	CDS	8502	8675	.	-	0	Name=XP_017759966.1;ID=cds-XP_017759966.1;Dbxref=GeneID:108550673%2CGenbank:XP_017759966.1;Parent=rna-XM_017904477.1
NW_016910972.1	Gnomon	exon	942925	943224	.	+	.	ID=exon-XM_017904387.1-6;Dbxref=GeneID:108550621%2CGenbank:XM_017904387.1;Parent=rna-XM_017904387.1
NW_016910972.1	Gnomon	exon	943300	943475	.	+	.	ID=exon-XM_017904387.1-7;Dbxref=GeneID:108550621%2CGenbank:XM_017904387.1;Parent=rna-XM_017904387.1
NW_016910972.1	Gnomon	exon	943556	943698	.	+	.	ID=exon-XM_017904387.1-8;Dbxref=GeneID:108550621%2CGenbank:XM_017904387.1;Parent=rna-XM_017904387.1
NW_016910972.1	Gnomon	exon	943771	944215	.	+	.	ID=exon-XM_017904387.1-9;Dbxref=GeneID:108550621%2CGenbank:XM_017904387.1;Parent=rna-XM_017904387.1
NW_016910972.1	Gnomon	exon	940574	940671	.	+	.	ID=exon-XM_017904387.1-2;Dbxref=GeneID:108550621%2CGenbank:XM_017904387.1;Parent=rna-XM_017904387.1
NW_016910972.1	Gnomon	exon	941089	941199	.	+	.	ID=exon-XM_017904387.1-3;Dbxref=GeneID:108550621%2CGenbank:XM_017904387.1;Parent=rna-XM_017904387.1
NW_016910972.1	Gnomon	exon	942043	942231	.	+	.	ID=exon-XM_017904387.1-4;Dbxref=GeneID:108550621%2CGenbank:XM_017904387.1;Parent=rna-XM_017904387.1
NW_016910972.1	Gnomon	exon	942706	942844	.	+	.	ID=exon-XM_017904387.1-5;Dbxref=GeneID:108550621%2CGenbank:XM_017904387.1;Parent=rna-XM_017904387.1
NW_016910972.1	Gnomon	exon	939446	939780	.	+	.	ID=exon-XM_017904387.1-1;Dbxref=GeneID:108550621%2CGenbank:XM_017904387.1;Parent=rna-XM_017904387.1
NW_016910972.1	Gnomon	mRNA	860029	870826	.	+	.	Name=XM_017904440.1;ID=rna-XM_017904440.1;Dbxref=GeneID:108550658%2CGenbank:XM_017904440.1;Parent=gene-LOC108550658
NW_016910972.1	Gnomon	CDS	17307	17322	.	-	0	Name=XP_017759967.1;ID=cds-XP_017759967.1;Dbxref=GeneID:108550673%2CGenbank:XP_017759967.1;Parent=rna-XM_017904478.1
NW_016910972.1	Gnomon	CDS	9176	9250	.	-	0	Name=XP_017759967.1;ID=cds-XP_017759967.1;Dbxref=GeneID:108550673%2CGenbank:XP_017759967.1;Parent=rna-XM_017904478.1
NW_016910972.1	Gnomon	CDS	8992	9095	.	-	0	Name=XP_017759967.1;ID=cds-XP_017759967.1;Dbxref=GeneID:108550673%2CGenbank:XP_017759967.1;Parent=rna-XM_017904478.1
NW_016910972.1	Gnomon	CDS	8749	8907	.	-	0	Name=XP_017759967.1;ID=cds-XP_017759967.1;Dbxref=GeneID:108550673%2CGenbank:XP_017759967.1;Parent=rna-XM_017904478.1
NW_016910972.1	Gnomon	CDS	8502	8675	.	-	0	Name=XP_017759967.1;ID=cds-XP_017759967.1;Dbxref=GeneID:108550673%2CGenbank:XP_017759967.1;Parent=rna-XM_017904478.1
NW_016910972.1	Gnomon	mRNA	860029	874492	.	+	.	Name=XM_017904441.1;ID=rna-XM_017904441.1;Dbxref=GeneID:108550658%2CGenbank:XM_017904441.1;Parent=gene-LOC108550658
NW_016910972.1	Gnomon	mRNA	879303	881440	.	+	.	Name=XM_017904384.1;ID=rna-XM_017904384.1;Dbxref=GeneID:108550618%2CGenbank:XM_017904384.1;Note=The sequence of the model RefSeq transcript was modified relative to this genomic sequence to represent the inferred CDS: deleted 1 base in 1 codon;Parent=gene-LOC108550618
NW_016910972.1	Gnomon	exon	866131	866182	.	+	.	ID=exon-XM_017904440.1-4;Dbxref=GeneID:108550658%2CGenbank:XM_017904440.1;Parent=rna-XM_017904440.1
NW_016910972.1	Gnomon	exon	866890	866948	.	+	.	ID=exon-XM_017904440.1-5;Dbxref=GeneID:108550658%2CGenbank:XM_017904440.1;Parent=rna-XM_017904440.1
NW_016910972.1	Gnomon	exon	870047	870826	.	+	.	ID=exon-XM_017904440.1-6;Dbxref=GeneID:108550658%2CGenbank:XM_017904440.1;Parent=rna-XM_017904440.1
NW_016910972.1	Gnomon	exon	860029	860131	.	+	.	ID=exon-XM_017904440.1-1;Dbxref=GeneID:108550658%2CGenbank:XM_017904440.1;Parent=rna-XM_017904440.1
NW_016910972.1	Gnomon	exon	864279	864508	.	+	.	ID=exon-XM_017904440.1-2;Dbxref=GeneID:108550658%2CGenbank:XM_017904440.1;Parent=rna-XM_017904440.1
NW_016910972.1	Gnomon	exon	865966	866045	.	+	.	ID=exon-XM_017904440.1-3;Dbxref=GeneID:108550658%2CGenbank:XM_017904440.1;Parent=rna-XM_017904440.1
NW_016910972.1	Gnomon	exon	909009	909088	.	+	.	ID=exon-XM_017904361.1-4;Dbxref=GeneID:108550596%2CGenbank:XM_017904361.1;Parent=rna-XM_017904361.1
NW_016910972.1	Gnomon	exon	909152	909388	.	+	.	ID=exon-XM_017904361.1-5;Dbxref=GeneID:108550596%2CGenbank:XM_017904361.1;Parent=rna-XM_017904361.1
NW_016910972.1	Gnomon	exon	908538	908637	.	+	.	ID=exon-XM_017904361.1-2;Dbxref=GeneID:108550596%2CGenbank:XM_017904361.1;Parent=rna-XM_017904361.1
NW_016910972.1	Gnomon	exon	908715	908930	.	+	.	ID=exon-XM_017904361.1-3;Dbxref=GeneID:108550596%2CGenbank:XM_017904361.1;Parent=rna-XM_017904361.1
NW_016910972.1	Gnomon	exon	908146	908217	.	+	.	ID=exon-XM_017904361.1-1;Dbxref=GeneID:108550596%2CGenbank:XM_017904361.1;Parent=rna-XM_017904361.1
NW_016910972.1	Gnomon	mRNA	912098	916577	.	+	.	Name=XM_017904385.1;ID=rna-XM_017904385.1;Dbxref=GeneID:108550619%2CGenbank:XM_017904385.1;Parent=gene-LOC108550619
NW_016910972.1	Gnomon	mRNA	716552	720620	.	+	.	Name=XM_017904386.1;ID=rna-XM_017904386.1;Dbxref=GeneID:108550620%2CGenbank:XM_017904386.1;Parent=gene-LOC108550620
NW_016910972.1	Gnomon	CDS	927204	927443	.	-	0	Name=XP_017759860.1;ID=cds-XP_017759860.1;Dbxref=GeneID:108550605%2CGenbank:XP_017759860.1;Parent=rna-XM_017904371.1
NW_016910972.1	Gnomon	CDS	926909	927123	.	-	0	Name=XP_017759860.1;ID=cds-XP_017759860.1;Dbxref=GeneID:108550605%2CGenbank:XP_017759860.1;Parent=rna-XM_017904371.1
NW_016910972.1	Gnomon	CDS	926668	926807	.	-	0	Name=XP_017759860.1;ID=cds-XP_017759860.1;Dbxref=GeneID:108550605%2CGenbank:XP_017759860.1;Parent=rna-XM_017904371.1
NW_016910972.1	Gnomon	CDS	926382	926532	.	-	0	Name=XP_017759860.1;ID=cds-XP_017759860.1;Dbxref=GeneID:108550605%2CGenbank:XP_017759860.1;Parent=rna-XM_017904371.1
NW_016910972.1	Gnomon	CDS	926082	926136	.	-	0	Name=XP_017759860.1;ID=cds-XP_017759860.1;Dbxref=GeneID:108550605%2CGenbank:XP_017759860.1;Parent=rna-XM_017904371.1
NW_016910972.1	Gnomon	mRNA	939446	944215	.	+	.	Name=XM_017904387.1;ID=rna-XM_017904387.1;Dbxref=GeneID:108550621%2CGenbank:XM_017904387.1;Parent=gene-LOC108550621
NW_016910972.1	Gnomon	CDS	930305	930435	.	-	0	Name=XP_017759861.1;ID=cds-XP_017759861.1;Dbxref=GeneID:108550606%2CGenbank:XP_017759861.1;Parent=rna-XM_017904372.1
NW_016910972.1	Gnomon	CDS	929832	930038	.	-	0	Name=XP_017759861.1;ID=cds-XP_017759861.1;Dbxref=GeneID:108550606%2CGenbank:XP_017759861.1;Parent=rna-XM_017904372.1
NW_016910972.1	Gnomon	CDS	929615	929761	.	-	0	Name=XP_017759861.1;ID=cds-XP_017759861.1;Dbxref=GeneID:108550606%2CGenbank:XP_017759861.1;Parent=rna-XM_017904372.1
NW_016910972.1	Gnomon	CDS	929351	929549	.	-	0	Name=XP_017759861.1;ID=cds-XP_017759861.1;Dbxref=GeneID:108550606%2CGenbank:XP_017759861.1;Parent=rna-XM_017904372.1
NW_016910972.1	Gnomon	CDS	929178	929267	.	-	0	Name=XP_017759861.1;ID=cds-XP_017759861.1;Dbxref=GeneID:108550606%2CGenbank:XP_017759861.1;Parent=rna-XM_017904372.1
NW_016910972.1	Gnomon	mRNA	939446	944215	.	+	.	Name=XM_017904388.1;ID=rna-XM_017904388.1;Dbxref=GeneID:108550621%2CGenbank:XM_017904388.1;Parent=gene-LOC108550621
NW_016910972.1	Gnomon	CDS	23675	23726	.	-	0	Name=XP_017759862.1;ID=cds-XP_017759862.1;Dbxref=GeneID:108550607%2CGenbank:XP_017759862.1;Parent=rna-XM_017904373.1
NW_016910972.1	Gnomon	CDS	23381	23469	.	-	0	Name=XP_017759862.1;ID=cds-XP_017759862.1;Dbxref=GeneID:108550607%2CGenbank:XP_017759862.1;Parent=rna-XM_017904373.1
NW_016910972.1	Gnomon	CDS	23100	23198	.	-	0	Name=XP_017759862.1;ID=cds-XP_017759862.1;Dbxref=GeneID:108550607%2CGenbank:XP_017759862.1;Parent=rna-XM_017904373.1
NW_016910972.1	Gnomon	CDS	22792	23031	.	-	0	Name=XP_017759862.1;ID=cds-XP_017759862.1;Dbxref=GeneID:108550607%2CGenbank:XP_017759862.1;Parent=rna-XM_017904373.1
NW_016910972.1	Gnomon	CDS	22528	22713	.	-	0	Name=XP_017759862.1;ID=cds-XP_017759862.1;Dbxref=GeneID:108550607%2CGenbank:XP_017759862.1;Parent=rna-XM_017904373.1
NW_016910972.1	Gnomon	CDS	22128	22460	.	-	0	Name=XP_017759862.1;ID=cds-XP_017759862.1;Dbxref=GeneID:108550607%2CGenbank:XP_017759862.1;Parent=rna-XM_017904373.1
NW_016910972.1	Gnomon	CDS	21873	22049	.	-	0	Name=XP_017759862.1;ID=cds-XP_017759862.1;Dbxref=GeneID:108550607%2CGenbank:XP_017759862.1;Parent=rna-XM_017904373.1
NW_016910972.1	Gnomon	mRNA	877465	878521	.	+	.	Name=XM_017904389.1;ID=rna-XM_017904389.1;Dbxref=GeneID:108550623%2CGenbank:XM_017904389.1;Parent=gene-LOC108550623
NW_016910972.1	Gnomon	CDS	29243	29385	.	-	0	Name=XP_017759863.1;ID=cds-XP_017759863.1;Dbxref=GeneID:108550608%2CGenbank:XP_017759863.1;Parent=rna-XM_017904374.1
NW_016910972.1	Gnomon	CDS	28776	29073	.	-	0	Name=XP_017759863.1;ID=cds-XP_017759863.1;Dbxref=GeneID:108550608%2CGenbank:XP_017759863.1;Parent=rna-XM_017904374.1
NW_016910972.1	Gnomon	CDS	28366	28700	.	-	0	Name=XP_017759863.1;ID=cds-XP_017759863.1;Dbxref=GeneID:108550608%2CGenbank:XP_017759863.1;Parent=rna-XM_017904374.1
NW_016910972.1	Gnomon	CDS	28185	28290	.	-	0	Name=XP_017759863.1;ID=cds-XP_017759863.1;Dbxref=GeneID:108550608%2CGenbank:XP_017759863.1;Parent=rna-XM_017904374.1
NW_016910972.1	Gnomon	exon	912098	912597	.	+	.	ID=exon-XM_017904385.1-1;Dbxref=GeneID:108550619%2CGenbank:XM_017904385.1;Parent=rna-XM_017904385.1
NW_016910972.1	Gnomon	exon	913190	913328	.	+	.	ID=exon-XM_017904385.1-2;Dbxref=GeneID:108550619%2CGenbank:XM_017904385.1;Parent=rna-XM_017904385.1
NW_016910972.1	Gnomon	exon	913418	913659	.	+	.	ID=exon-XM_017904385.1-3;Dbxref=GeneID:108550619%2CGenbank:XM_017904385.1;Parent=rna-XM_017904385.1
NW_016910972.1	Gnomon	exon	913755	914011	.	+	.	ID=exon-XM_017904385.1-4;Dbxref=GeneID:108550619%2CGenbank:XM_017904385.1;Parent=rna-XM_017904385.1
NW_016910972.1	Gnomon	exon	914099	914234	.	+	.	ID=exon-XM_017904385.1-5;Dbxref=GeneID:108550619%2CGenbank:XM_017904385.1;Parent=rna-XM_017904385.1
NW_016910972.1	Gnomon	exon	914348	914650	.	+	.	ID=exon-XM_017904385.1-6;Dbxref=GeneID:108550619%2CGenbank:XM_017904385.1;Parent=rna-XM_017904385.1
NW_016910972.1	Gnomon	exon	914893	915044	.	+	.	ID=exon-XM_017904385.1-7;Dbxref=GeneID:108550619%2CGenbank:XM_017904385.1;Parent=rna-XM_017904385.1
NW_016910972.1	Gnomon	exon	915122	915256	.	+	.	ID=exon-XM_017904385.1-8;Dbxref=GeneID:108550619%2CGenbank:XM_017904385.1;Parent=rna-XM_017904385.1
NW_016910972.1	Gnomon	exon	915340	916305	.	+	.	ID=exon-XM_017904385.1-9;Dbxref=GeneID:108550619%2CGenbank:XM_017904385.1;Parent=rna-XM_017904385.1
NW_016910972.1	Gnomon	CDS	371168	371295	.	+	0	Name=XP_017759864.1;ID=cds-XP_017759864.1;Dbxref=GeneID:108550609%2CGenbank:XP_017759864.1;Parent=rna-XM_017904375.1
NW_016910972.1	Gnomon	CDS	371582	371790	.	+	0	Name=XP_017759864.1;ID=cds-XP_017759864.1;Dbxref=GeneID:108550609%2CGenbank:XP_017759864.1;Parent=rna-XM_017904375.1
NW_016910972.1	Gnomon	CDS	371862	372037	.	+	0	Name=XP_017759864.1;ID=cds-XP_017759864.1;Dbxref=GeneID:108550609%2CGenbank:XP_017759864.1;Parent=rna-XM_017904375.1
NW_016910972.1	Gnomon	CDS	372121	372243	.	+	0	Name=XP_017759864.1;ID=cds-XP_017759864.1;Dbxref=GeneID:108550609%2CGenbank:XP_017759864.1;Parent=rna-XM_017904375.1
NW_016910972.1	Gnomon	exon	823634	824020	.	+	.	ID=exon-XM_017904416.1-1;Dbxref=GeneID:108550644%2CGenbank:XM_017904416.1;Parent=rna-XM_017904416.1
NW_016910972.1	Gnomon	exon	824231	824487	.	+	.	ID=exon-XM_017904416.1-2;Dbxref=GeneID:108550644%2CGenbank:XM_017904416.1;Parent=rna-XM_017904416.1
NW_016910972.1	Gnomon	exon	825282	825432	.	+	.	ID=exon-XM_017904416.1-5;Dbxref=GeneID:108550644%2CGenbank:XM_017904416.1;Parent=rna-XM_017904416.1
NW_016910972.1	Gnomon	exon	825518	825747	.	+	.	ID=exon-XM_017904416.1-6;Dbxref=GeneID:108550644%2CGenbank:XM_017904416.1;Parent=rna-XM_017904416.1
NW_016910972.1	Gnomon	exon	824778	824924	.	+	.	ID=exon-XM_017904416.1-3;Dbxref=GeneID:108550644%2CGenbank:XM_017904416.1;Parent=rna-XM_017904416.1
NW_016910972.1	Gnomon	exon	825001	825142	.	+	.	ID=exon-XM_017904416.1-4;Dbxref=GeneID:108550644%2CGenbank:XM_017904416.1;Parent=rna-XM_017904416.1
NW_016910972.1	Gnomon	exon	826599	826697	.	+	.	ID=exon-XM_017904416.1-9;Dbxref=GeneID:108550644%2CGenbank:XM_017904416.1;Parent=rna-XM_017904416.1
NW_016910972.1	Gnomon	exon	825837	826019	.	+	.	ID=exon-XM_017904416.1-7;Dbxref=GeneID:108550644%2CGenbank:XM_017904416.1;Parent=rna-XM_017904416.1
NW_016910972.1	Gnomon	exon	826092	826526	.	+	.	ID=exon-XM_017904416.1-8;Dbxref=GeneID:108550644%2CGenbank:XM_017904416.1;Parent=rna-XM_017904416.1
NW_016910972.1	Gnomon	exon	488704	488837	.	+	.	ID=exon-XM_017904463.1-1;Dbxref=GeneID:108550668%2CGenbank:XM_017904463.1;Parent=rna-XM_017904463.1
NW_016910972.1	Gnomon	exon	489291	489493	.	+	.	ID=exon-XM_017904463.1-2;Dbxref=GeneID:108550668%2CGenbank:XM_017904463.1;Parent=rna-XM_017904463.1
NW_016910972.1	Gnomon	exon	489561	489753	.	+	.	ID=exon-XM_017904463.1-3;Dbxref=GeneID:108550668%2CGenbank:XM_017904463.1;Parent=rna-XM_017904463.1
NW_016910972.1	Gnomon	exon	489843	490006	.	+	.	ID=exon-XM_017904463.1-4;Dbxref=GeneID:108550668%2CGenbank:XM_017904463.1;Parent=rna-XM_017904463.1
NW_016910972.1	Gnomon	exon	490167	490514	.	+	.	ID=exon-XM_017904463.1-5;Dbxref=GeneID:108550668%2CGenbank:XM_017904463.1;Parent=rna-XM_017904463.1
NW_016910972.1	Gnomon	exon	490583	490781	.	+	.	ID=exon-XM_017904463.1-6;Dbxref=GeneID:108550668%2CGenbank:XM_017904463.1;Parent=rna-XM_017904463.1
NW_016910972.1	Gnomon	exon	490851	491069	.	+	.	ID=exon-XM_017904463.1-7;Dbxref=GeneID:108550668%2CGenbank:XM_017904463.1;Parent=rna-XM_017904463.1
NW_016910972.1	Gnomon	exon	491141	491499	.	+	.	ID=exon-XM_017904463.1-8;Dbxref=GeneID:108550668%2CGenbank:XM_017904463.1;Parent=rna-XM_017904463.1
NW_016910972.1	Gnomon	exon	482577	482624	.	+	.	ID=exon-XM_017904439.1-8;Dbxref=GeneID:108550657%2CGenbank:XM_017904439.1;Note=The sequence of the model RefSeq transcript was modified relative to this genomic sequence to represent the inferred CDS: deleted 2 bases in 1 codon;Parent=rna-XM_017904439.1
NW_016910972.1	Gnomon	exon	482627	482655	.	+	.	ID=exon-XM_017904439.1-9;Dbxref=GeneID:108550657%2CGenbank:XM_017904439.1;Note=The sequence of the model RefSeq transcript was modified relative to this genomic sequence to represent the inferred CDS: deleted 2 bases in 1 codon;Parent=rna-XM_017904439.1
NW_016910972.1	Gnomon	exon	482124	482292	.	+	.	ID=exon-XM_017904439.1-6;Dbxref=GeneID:108550657%2CGenbank:XM_017904439.1;Note=The sequence of the model RefSeq transcript was modified relative to this genomic sequence to represent the inferred CDS: deleted 2 bases in 1 codon;Parent=rna-XM_017904439.1
NW_016910972.1	Gnomon	exon	482361	482503	.	+	.	ID=exon-XM_017904439.1-7;Dbxref=GeneID:108550657%2CGenbank:XM_017904439.1;Note=The sequence of the model RefSeq transcript was modified relative to this genomic sequence to represent the inferred CDS: deleted 2 bases in 1 codon;Parent=rna-XM_017904439.1
NW_016910972.1	Gnomon	exon	481266	481333	.	+	.	ID=exon-XM_017904439.1-4;Dbxref=GeneID:108550657%2CGenbank:XM_017904439.1;Note=The sequence of the model RefSeq transcript was modified relative to this genomic sequence to represent the inferred CDS: deleted 2 bases in 1 codon;Parent=rna-XM_017904439.1
NW_016910972.1	Gnomon	exon	481407	481521	.	+	.	ID=exon-XM_017904439.1-5;Dbxref=GeneID:108550657%2CGenbank:XM_017904439.1;Note=The sequence of the model RefSeq transcript was modified relative to this genomic sequence to represent the inferred CDS: deleted 2 bases in 1 codon;Parent=rna-XM_017904439.1
NW_016910972.1	Gnomon	exon	463274	463520	.	+	.	ID=exon-XM_017904439.1-2;Dbxref=GeneID:108550657%2CGenbank:XM_017904439.1;Note=The sequence of the model RefSeq transcript was modified relative to this genomic sequence to represent the inferred CDS: deleted 2 bases in 1 codon;Parent=rna-XM_017904439.1
NW_016910972.1	Gnomon	exon	478169	478231	.	+	.	ID=exon-XM_017904439.1-3;Dbxref=GeneID:108550657%2CGenbank:XM_017904439.1;Note=The sequence of the model RefSeq transcript was modified relative to this genomic sequence to represent the inferred CDS: deleted 2 bases in 1 codon;Parent=rna-XM_017904439.1
NW_016910972.1	Gnomon	exon	458893	458967	.	+	.	ID=exon-XM_017904439.1-1;Dbxref=GeneID:108550657%2CGenbank:XM_017904439.1;Note=The sequence of the model RefSeq transcript was modified relative to this genomic sequence to represent the inferred CDS: deleted 2 bases in 1 codon;Parent=rna-XM_017904439.1
NW_016910972.1	Gnomon	CDS	375833	375961	.	-	0	Name=XP_017759865.1;ID=cds-XP_017759865.1;Dbxref=GeneID:108550610%2CGenbank:XP_017759865.1;Parent=rna-XM_017904376.1
NW_016910972.1	Gnomon	CDS	375473	375535	.	-	0	Name=XP_017759865.1;ID=cds-XP_017759865.1;Dbxref=GeneID:108550610%2CGenbank:XP_017759865.1;Parent=rna-XM_017904376.1
NW_016910972.1	Gnomon	CDS	375089	375251	.	-	0	Name=XP_017759865.1;ID=cds-XP_017759865.1;Dbxref=GeneID:108550610%2CGenbank:XP_017759865.1;Parent=rna-XM_017904376.1
NW_016910972.1	Gnomon	CDS	374849	375020	.	-	0	Name=XP_017759865.1;ID=cds-XP_017759865.1;Dbxref=GeneID:108550610%2CGenbank:XP_017759865.1;Parent=rna-XM_017904376.1
NW_016910972.1	Gnomon	CDS	374591	374756	.	-	0	Name=XP_017759865.1;ID=cds-XP_017759865.1;Dbxref=GeneID:108550610%2CGenbank:XP_017759865.1;Parent=rna-XM_017904376.1
NW_016910972.1	Gnomon	CDS	374142	374336	.	-	0	Name=XP_017759865.1;ID=cds-XP_017759865.1;Dbxref=GeneID:108550610%2CGenbank:XP_017759865.1;Parent=rna-XM_017904376.1
NW_016910972.1	Gnomon	CDS	373914	374075	.	-	0	Name=XP_017759865.1;ID=cds-XP_017759865.1;Dbxref=GeneID:108550610%2CGenbank:XP_017759865.1;Parent=rna-XM_017904376.1
NW_016910972.1	Gnomon	CDS	373759	373852	.	-	0	Name=XP_017759865.1;ID=cds-XP_017759865.1;Dbxref=GeneID:108550610%2CGenbank:XP_017759865.1;Parent=rna-XM_017904376.1
NW_016910972.1	Gnomon	CDS	373532	373691	.	-	0	Name=XP_017759865.1;ID=cds-XP_017759865.1;Dbxref=GeneID:108550610%2CGenbank:XP_017759865.1;Parent=rna-XM_017904376.1
NW_016910972.1	Gnomon	CDS	373275	373443	.	-	0	Name=XP_017759865.1;ID=cds-XP_017759865.1;Dbxref=GeneID:108550610%2CGenbank:XP_017759865.1;Parent=rna-XM_017904376.1
NW_016910972.1	Gnomon	CDS	372856	373195	.	-	0	Name=XP_017759865.1;ID=cds-XP_017759865.1;Dbxref=GeneID:108550610%2CGenbank:XP_017759865.1;Parent=rna-XM_017904376.1
NW_016910972.1	Gnomon	CDS	372716	372783	.	-	0	Name=XP_017759865.1;ID=cds-XP_017759865.1;Dbxref=GeneID:108550610%2CGenbank:XP_017759865.1;Parent=rna-XM_017904376.1
NW_016910972.1	Gnomon	exon	140050	140277	.	+	.	ID=exon-XM_017904435.1-8;Dbxref=GeneID:108550654%2CGenbank:XM_017904435.1;Parent=rna-XM_017904435.1
NW_016910972.1	Gnomon	exon	140400	140776	.	+	.	ID=exon-XM_017904435.1-9;Dbxref=GeneID:108550654%2CGenbank:XM_017904435.1;Parent=rna-XM_017904435.1
NW_016910972.1	Gnomon	exon	139405	139674	.	+	.	ID=exon-XM_017904435.1-6;Dbxref=GeneID:108550654%2CGenbank:XM_017904435.1;Parent=rna-XM_017904435.1
NW_016910972.1	Gnomon	exon	139750	139983	.	+	.	ID=exon-XM_017904435.1-7;Dbxref=GeneID:108550654%2CGenbank:XM_017904435.1;Parent=rna-XM_017904435.1
NW_016910972.1	Gnomon	exon	138798	138963	.	+	.	ID=exon-XM_017904435.1-4;Dbxref=GeneID:108550654%2CGenbank:XM_017904435.1;Parent=rna-XM_017904435.1
NW_016910972.1	Gnomon	exon	139211	139340	.	+	.	ID=exon-XM_017904435.1-5;Dbxref=GeneID:108550654%2CGenbank:XM_017904435.1;Parent=rna-XM_017904435.1
NW_016910972.1	Gnomon	exon	138123	138256	.	+	.	ID=exon-XM_017904435.1-2;Dbxref=GeneID:108550654%2CGenbank:XM_017904435.1;Parent=rna-XM_017904435.1
NW_016910972.1	Gnomon	exon	138582	138716	.	+	.	ID=exon-XM_017904435.1-3;Dbxref=GeneID:108550654%2CGenbank:XM_017904435.1;Parent=rna-XM_017904435.1
NW_016910972.1	Gnomon	exon	137610	137861	.	+	.	ID=exon-XM_017904435.1-1;Dbxref=GeneID:108550654%2CGenbank:XM_017904435.1;Parent=rna-XM_017904435.1
NW_016910972.1	Gnomon	CDS	848054	848395	.	-	0	Name=XP_017759912.1;ID=cds-XP_017759912.1;Dbxref=GeneID:108550646%2CGenbank:XP_017759912.1;Parent=rna-XM_017904423.1
NW_016910972.1	Gnomon	CDS	846096	846950	.	-	0	Name=XP_017759912.1;ID=cds-XP_017759912.1;Dbxref=GeneID:108550646%2CGenbank:XP_017759912.1;Parent=rna-XM_017904423.1
NW_016910972.1	Gnomon	mRNA	793377	794409	.	+	.	Name=XM_017904400.1;ID=rna-XM_017904400.1;Dbxref=GeneID:108550630%2CGenbank:XM_017904400.1;Parent=gene-LOC108550630
NW_016910972.1	Gnomon	mRNA	857329	858743	.	-	.	Name=XM_017904390.1;ID=rna-XM_017904390.1;Dbxref=GeneID:108550624%2CGenbank:XM_017904390.1;Parent=gene-LOC108550624
NW_016910972.1	Gnomon	CDS	47811	48199	.	-	0	Name=XP_017759913.1;ID=cds-XP_017759913.1;Dbxref=GeneID:108550647%2CGenbank:XP_017759913.1;Parent=rna-XM_017904424.1
NW_016910972.1	Gnomon	CDS	47493	47726	.	-	0	Name=XP_017759913.1;ID=cds-XP_017759913.1;Dbxref=GeneID:108550647%2CGenbank:XP_017759913.1;Parent=rna-XM_017904424.1
NW_016910972.1	Gnomon	CDS	47140	47411	.	-	0	Name=XP_017759913.1;ID=cds-XP_017759913.1;Dbxref=GeneID:108550647%2CGenbank:XP_017759913.1;Parent=rna-XM_017904424.1
NW_016910972.1	Gnomon	CDS	46905	47063	.	-	0	Name=XP_017759913.1;ID=cds-XP_017759913.1;Dbxref=GeneID:108550647%2CGenbank:XP_017759913.1;Parent=rna-XM_017904424.1
NW_016910972.1	Gnomon	CDS	46622	46835	.	-	0	Name=XP_017759913.1;ID=cds-XP_017759913.1;Dbxref=GeneID:108550647%2CGenbank:XP_017759913.1;Parent=rna-XM_017904424.1
NW_016910972.1	Gnomon	CDS	45504	46536	.	-	0	Name=XP_017759913.1;ID=cds-XP_017759913.1;Dbxref=GeneID:108550647%2CGenbank:XP_017759913.1;Parent=rna-XM_017904424.1
NW_016910972.1	Gnomon	exon	878352	878521	.	+	.	ID=exon-XM_017904389.1-4;Dbxref=GeneID:108550623%2CGenbank:XM_017904389.1;Parent=rna-XM_017904389.1
NW_016910972.1	Gnomon	exon	877465	877505	.	+	.	ID=exon-XM_017904389.1-1;Dbxref=GeneID:108550623%2CGenbank:XM_017904389.1;Parent=rna-XM_017904389.1
NW_016910972.1	Gnomon	exon	877767	877907	.	+	.	ID=exon-XM_017904389.1-2;Dbxref=GeneID:108550623%2CGenbank:XM_017904389.1;Parent=rna-XM_017904389.1
NW_016910972.1	Gnomon	exon	878092	878213	.	+	.	ID=exon-XM_017904389.1-3;Dbxref=GeneID:108550623%2CGenbank:XM_017904389.1;Parent=rna-XM_017904389.1
NW_016910972.1	Gnomon	CDS	58034	58161	.	-	0	Name=XP_017759914.1;ID=cds-XP_017759914.1;Dbxref=GeneID:108550648%2CGenbank:XP_017759914.1;Parent=rna-XM_017904425.1
NW_016910972.1	Gnomon	CDS	56763	56994	.	-	0	Name=XP_017759914.1;ID=cds-XP_017759914.1;Dbxref=GeneID:108550648%2CGenbank:XP_017759914.1;Parent=rna-XM_017904425.1
NW_016910972.1	Gnomon	CDS	55809	56408	.	-	0	Name=XP_017759914.1;ID=cds-XP_017759914.1;Dbxref=GeneID:108550648%2CGenbank:XP_017759914.1;Parent=rna-XM_017904425.1
NW_016910972.1	Gnomon	CDS	55000	55437	.	-	0	Name=XP_017759914.1;ID=cds-XP_017759914.1;Dbxref=GeneID:108550648%2CGenbank:XP_017759914.1;Parent=rna-XM_017904425.1
NW_016910972.1	Gnomon	CDS	54605	54794	.	-	0	Name=XP_017759914.1;ID=cds-XP_017759914.1;Dbxref=GeneID:108550648%2CGenbank:XP_017759914.1;Parent=rna-XM_017904425.1
NW_016910972.1	Gnomon	CDS	54315	54496	.	-	0	Name=XP_017759914.1;ID=cds-XP_017759914.1;Dbxref=GeneID:108550648%2CGenbank:XP_017759914.1;Parent=rna-XM_017904425.1
NW_016910972.1	Gnomon	mRNA	857329	859275	.	-	.	Name=XM_017904391.1;ID=rna-XM_017904391.1;Dbxref=GeneID:108550624%2CGenbank:XM_017904391.1;Parent=gene-LOC108550624
NW_016910972.1	Gnomon	CDS	58034	58161	.	-	0	Name=XP_017759915.1;ID=cds-XP_017759915.1;Dbxref=GeneID:108550648%2CGenbank:XP_017759915.1;Parent=rna-XM_017904426.1
NW_016910972.1	Gnomon	CDS	56763	56994	.	-	0	Name=XP_017759915.1;ID=cds-XP_017759915.1;Dbxref=GeneID:108550648%2CGenbank:XP_017759915.1;Parent=rna-XM_017904426.1
NW_016910972.1	Gnomon	CDS	55809	56408	.	-	0	Name=XP_017759915.1;ID=cds-XP_017759915.1;Dbxref=GeneID:108550648%2CGenbank:XP_017759915.1;Parent=rna-XM_017904426.1
NW_016910972.1	Gnomon	CDS	55000	55437	.	-	0	Name=XP_017759915.1;ID=cds-XP_017759915.1;Dbxref=GeneID:108550648%2CGenbank:XP_017759915.1;Parent=rna-XM_017904426.1
NW_016910972.1	Gnomon	CDS	54605	54794	.	-	0	Name=XP_017759915.1;ID=cds-XP_017759915.1;Dbxref=GeneID:108550648%2CGenbank:XP_017759915.1;Parent=rna-XM_017904426.1
NW_016910972.1	Gnomon	CDS	54315	54496	.	-	0	Name=XP_017759915.1;ID=cds-XP_017759915.1;Dbxref=GeneID:108550648%2CGenbank:XP_017759915.1;Parent=rna-XM_017904426.1
NW_016910972.1	Gnomon	mRNA	36615	38251	.	-	.	Name=XM_017904402.1;ID=rna-XM_017904402.1;Dbxref=GeneID:108550632%2CGenbank:XM_017904402.1;Parent=gene-LOC108550632
NW_016910972.1	Gnomon	mRNA	30217	32762	.	-	.	Name=XM_017904392.1;ID=rna-XM_017904392.1;Dbxref=GeneID:108550625%2CGenbank:XM_017904392.1;Parent=gene-LOC108550625
NW_016910972.1	Gnomon	exon	274171	274350	.	+	.	ID=exon-XM_017904411.1-4;Dbxref=GeneID:108550640%2CGenbank:XM_017904411.1;Parent=rna-XM_017904411.1
NW_016910972.1	Gnomon	exon	276991	277284	.	+	.	ID=exon-XM_017904411.1-5;Dbxref=GeneID:108550640%2CGenbank:XM_017904411.1;Parent=rna-XM_017904411.1
NW_016910972.1	Gnomon	exon	279072	279415	.	+	.	ID=exon-XM_017904411.1-6;Dbxref=GeneID:108550640%2CGenbank:XM_017904411.1;Parent=rna-XM_017904411.1
NW_016910972.1	Gnomon	exon	264222	264525	.	+	.	ID=exon-XM_017904411.1-1;Dbxref=GeneID:108550640%2CGenbank:XM_017904411.1;Parent=rna-XM_017904411.1
NW_016910972.1	Gnomon	exon	264824	265054	.	+	.	ID=exon-XM_017904411.1-2;Dbxref=GeneID:108550640%2CGenbank:XM_017904411.1;Parent=rna-XM_017904411.1
NW_016910972.1	Gnomon	exon	268544	268669	.	+	.	ID=exon-XM_017904411.1-3;Dbxref=GeneID:108550640%2CGenbank:XM_017904411.1;Parent=rna-XM_017904411.1
NW_016910972.1	Gnomon	CDS	58034	58161	.	-	0	Name=XP_017759916.1;ID=cds-XP_017759916.1;Dbxref=GeneID:108550648%2CGenbank:XP_017759916.1;Parent=rna-XM_017904427.1
NW_016910972.1	Gnomon	CDS	56763	56994	.	-	0	Name=XP_017759916.1;ID=cds-XP_017759916.1;Dbxref=GeneID:108550648%2CGenbank:XP_017759916.1;Parent=rna-XM_017904427.1
NW_016910972.1	Gnomon	CDS	55809	56408	.	-	0	Name=XP_017759916.1;ID=cds-XP_017759916.1;Dbxref=GeneID:108550648%2CGenbank:XP_017759916.1;Parent=rna-XM_017904427.1
NW_016910972.1	Gnomon	CDS	55000	55437	.	-	0	Name=XP_017759916.1;ID=cds-XP_017759916.1;Dbxref=GeneID:108550648%2CGenbank:XP_017759916.1;Parent=rna-XM_017904427.1
NW_016910972.1	Gnomon	CDS	54605	54794	.	-	0	Name=XP_017759916.1;ID=cds-XP_017759916.1;Dbxref=GeneID:108550648%2CGenbank:XP_017759916.1;Parent=rna-XM_017904427.1
NW_016910972.1	Gnomon	CDS	54315	54496	.	-	0	Name=XP_017759916.1;ID=cds-XP_017759916.1;Dbxref=GeneID:108550648%2CGenbank:XP_017759916.1;Parent=rna-XM_017904427.1
NW_016910972.1	Gnomon	exon	720548	720620	.	+	.	ID=exon-XM_017904386.1-10;Dbxref=GeneID:108550620%2CGenbank:XM_017904386.1;Parent=rna-XM_017904386.1
NW_016910972.1	Gnomon	mRNA	36615	38075	.	-	.	Name=XM_017904403.1;ID=rna-XM_017904403.1;Dbxref=GeneID:108550632%2CGenbank:XM_017904403.1;Parent=gene-LOC108550632
NW_016910972.1	Gnomon	exon	951217	951279	.	-	.	ID=exon-XM_017904366.1-1;Dbxref=GeneID:108550600%2CGenbank:XM_017904366.1;Parent=rna-XM_017904366.1
NW_016910972.1	Gnomon	exon	950641	950997	.	-	.	ID=exon-XM_017904366.1-2;Dbxref=GeneID:108550600%2CGenbank:XM_017904366.1;Parent=rna-XM_017904366.1
NW_016910972.1	Gnomon	exon	857825	858144	.	-	.	ID=exon-XM_017904390.1-2;Dbxref=GeneID:108550624%2CGenbank:XM_017904390.1;Parent=rna-XM_017904390.1
NW_016910972.1	Gnomon	exon	857329	857741	.	-	.	ID=exon-XM_017904390.1-3;Dbxref=GeneID:108550624%2CGenbank:XM_017904390.1;Parent=rna-XM_017904390.1
NW_016910972.1	Gnomon	exon	858513	858743	.	-	.	ID=exon-XM_017904390.1-1;Dbxref=GeneID:108550624%2CGenbank:XM_017904390.1;Parent=rna-XM_017904390.1
NW_016910972.1	Gnomon	mRNA	35455	36468	.	+	.	Name=XM_017904404.1;ID=rna-XM_017904404.1;Dbxref=GeneID:108550633%2CGenbank:XM_017904404.1;Parent=gene-LOC108550633
NW_016910972.1	Gnomon	mRNA	30217	32775	.	-	.	Name=XM_017904394.1;ID=rna-XM_017904394.1;Dbxref=GeneID:108550625%2CGenbank:XM_017904394.1;Parent=gene-LOC108550625
NW_016910972.1	Gnomon	mRNA	338694	357876	.	-	.	Name=XM_017904395.1;ID=rna-XM_017904395.1;Dbxref=GeneID:108550626%2CGenbank:XM_017904395.1;Parent=gene-LOC108550626
NW_016910972.1	Gnomon	CDS	67182	67315	.	+	0	Name=XP_017759918.1;ID=cds-XP_017759918.1;Dbxref=GeneID:108550649%2CGenbank:XP_017759918.1;Parent=rna-XM_017904429.1
NW_016910972.1	Gnomon	CDS	68057	68282	.	+	0	Name=XP_017759918.1;ID=cds-XP_017759918.1;Dbxref=GeneID:108550649%2CGenbank:XP_017759918.1;Parent=rna-XM_017904429.1
NW_016910972.1	Gnomon	CDS	73236	73352	.	+	0	Name=XP_017759918.1;ID=cds-XP_017759918.1;Dbxref=GeneID:108550649%2CGenbank:XP_017759918.1;Parent=rna-XM_017904429.1
NW_016910972.1	Gnomon	CDS	73412	73492	.	+	0	Name=XP_017759918.1;ID=cds-XP_017759918.1;Dbxref=GeneID:108550649%2CGenbank:XP_017759918.1;Parent=rna-XM_017904429.1
NW_016910972.1	Gnomon	CDS	74300	74501	.	+	0	Name=XP_017759918.1;ID=cds-XP_017759918.1;Dbxref=GeneID:108550649%2CGenbank:XP_017759918.1;Parent=rna-XM_017904429.1
NW_016910972.1	Gnomon	CDS	76097	76202	.	+	0	Name=XP_017759918.1;ID=cds-XP_017759918.1;Dbxref=GeneID:108550649%2CGenbank:XP_017759918.1;Parent=rna-XM_017904429.1
NW_016910972.1	Gnomon	CDS	76289	76383	.	+	0	Name=XP_017759918.1;ID=cds-XP_017759918.1;Dbxref=GeneID:108550649%2CGenbank:XP_017759918.1;Parent=rna-XM_017904429.1
NW_016910972.1	Gnomon	CDS	76873	77027	.	+	0	Name=XP_017759918.1;ID=cds-XP_017759918.1;Dbxref=GeneID:108550649%2CGenbank:XP_017759918.1;Parent=rna-XM_017904429.1
NW_016910972.1	Gnomon	CDS	77111	77296	.	+	0	Name=XP_017759918.1;ID=cds-XP_017759918.1;Dbxref=GeneID:108550649%2CGenbank:XP_017759918.1;Parent=rna-XM_017904429.1
NW_016910972.1	Gnomon	CDS	77593	77687	.	+	0	Name=XP_017759918.1;ID=cds-XP_017759918.1;Dbxref=GeneID:108550649%2CGenbank:XP_017759918.1;Parent=rna-XM_017904429.1
NW_016910972.1	Gnomon	CDS	77873	78113	.	+	0	Name=XP_017759918.1;ID=cds-XP_017759918.1;Dbxref=GeneID:108550649%2CGenbank:XP_017759918.1;Parent=rna-XM_017904429.1
NW_016910972.1	Gnomon	mRNA	935978	938696	.	-	.	Name=XM_017904405.1;ID=rna-XM_017904405.1;Dbxref=GeneID:108550634%2CGenbank:XM_017904405.1;Parent=gene-LOC108550634
NW_016910972.1	Gnomon	mRNA	935978	938696	.	-	.	Name=XM_017904406.1;ID=rna-XM_017904406.1;Dbxref=GeneID:108550634%2CGenbank:XM_017904406.1;Parent=gene-LOC108550634
NW_016910972.1	Gnomon	mRNA	338694	357876	.	-	.	Name=XM_017904396.1;ID=rna-XM_017904396.1;Dbxref=GeneID:108550626%2CGenbank:XM_017904396.1;Parent=gene-LOC108550626
NW_016910972.1	Gnomon	CDS	42710	42767	.	+	0	Name=XP_017759919.1;ID=cds-XP_017759919.1;Dbxref=GeneID:108550650%2CGenbank:XP_017759919.1;Parent=rna-XM_017904430.1
NW_016910972.1	Gnomon	CDS	42840	43206	.	+	0	Name=XP_017759919.1;ID=cds-XP_017759919.1;Dbxref=GeneID:108550650%2CGenbank:XP_017759919.1;Parent=rna-XM_017904430.1
NW_016910972.1	Gnomon	CDS	43386	43731	.	+	0	Name=XP_017759919.1;ID=cds-XP_017759919.1;Dbxref=GeneID:108550650%2CGenbank:XP_017759919.1;Parent=rna-XM_017904430.1
NW_016910972.1	Gnomon	CDS	43807	43913	.	+	0	Name=XP_017759919.1;ID=cds-XP_017759919.1;Dbxref=GeneID:108550650%2CGenbank:XP_017759919.1;Parent=rna-XM_017904430.1
NW_016910972.1	Gnomon	CDS	43988	44030	.	+	0	Name=XP_017759919.1;ID=cds-XP_017759919.1;Dbxref=GeneID:108550650%2CGenbank:XP_017759919.1;Parent=rna-XM_017904430.1
NW_016910972.1	Gnomon	exon	395976	396105	.	-	.	ID=exon-XM_017904458.1-3;Dbxref=GeneID:108550665%2CGenbank:XM_017904458.1;Parent=rna-XM_017904458.1
NW_016910972.1	Gnomon	exon	395389	395514	.	-	.	ID=exon-XM_017904458.1-4;Dbxref=GeneID:108550665%2CGenbank:XM_017904458.1;Parent=rna-XM_017904458.1
NW_016910972.1	Gnomon	exon	408528	408608	.	-	.	ID=exon-XM_017904458.1-1;Dbxref=GeneID:108550665%2CGenbank:XM_017904458.1;Parent=rna-XM_017904458.1
NW_016910972.1	Gnomon	exon	398117	398200	.	-	.	ID=exon-XM_017904458.1-2;Dbxref=GeneID:108550665%2CGenbank:XM_017904458.1;Parent=rna-XM_017904458.1
NW_016910972.1	Gnomon	exon	393367	393449	.	-	.	ID=exon-XM_017904458.1-7;Dbxref=GeneID:108550665%2CGenbank:XM_017904458.1;Parent=rna-XM_017904458.1
NW_016910972.1	Gnomon	exon	391597	392811	.	-	.	ID=exon-XM_017904458.1-8;Dbxref=GeneID:108550665%2CGenbank:XM_017904458.1;Parent=rna-XM_017904458.1
NW_016910972.1	Gnomon	exon	395143	395314	.	-	.	ID=exon-XM_017904458.1-5;Dbxref=GeneID:108550665%2CGenbank:XM_017904458.1;Parent=rna-XM_017904458.1
NW_016910972.1	Gnomon	exon	394022	394374	.	-	.	ID=exon-XM_017904458.1-6;Dbxref=GeneID:108550665%2CGenbank:XM_017904458.1;Parent=rna-XM_017904458.1
NW_016910972.1	Gnomon	exon	745800	745981	.	+	.	ID=exon-XM_017904431.1-10;Dbxref=GeneID:108550651%2CGenbank:XM_017904431.1;Parent=rna-XM_017904431.1
NW_016910972.1	Gnomon	exon	746057	748759	.	+	.	ID=exon-XM_017904431.1-11;Dbxref=GeneID:108550651%2CGenbank:XM_017904431.1;Parent=rna-XM_017904431.1
NW_016910972.1	Gnomon	CDS	492954	493038	.	-	0	Name=XP_017759955.1;ID=cds-XP_017759955.1;Dbxref=GeneID:108550669%2CGenbank:XP_017759955.1;Parent=rna-XM_017904466.1
NW_016910972.1	Gnomon	CDS	492260	492810	.	-	0	Name=XP_017759955.1;ID=cds-XP_017759955.1;Dbxref=GeneID:108550669%2CGenbank:XP_017759955.1;Parent=rna-XM_017904466.1
NW_016910972.1	Gnomon	mRNA	860029	870826	.	+	.	Name=XM_017904442.1;ID=rna-XM_017904442.1;Dbxref=GeneID:108550658%2CGenbank:XM_017904442.1;Parent=gene-LOC108550658
NW_016910972.1	Gnomon	CDS	492954	493038	.	-	0	Name=XP_017759956.1;ID=cds-XP_017759956.1;Dbxref=GeneID:108550669%2CGenbank:XP_017759956.1;Parent=rna-XM_017904467.1
NW_016910972.1	Gnomon	CDS	492260	492810	.	-	0	Name=XP_017759956.1;ID=cds-XP_017759956.1;Dbxref=GeneID:108550669%2CGenbank:XP_017759956.1;Parent=rna-XM_017904467.1
NW_016910972.1	Gnomon	exon	931423	931551	.	-	.	ID=exon-XM_017904364.1-7;Dbxref=GeneID:108550598%2CGenbank:XM_017904364.1;Parent=rna-XM_017904364.1
NW_016910972.1	Gnomon	exon	931028	931333	.	-	.	ID=exon-XM_017904364.1-8;Dbxref=GeneID:108550598%2CGenbank:XM_017904364.1;Parent=rna-XM_017904364.1
NW_016910972.1	Gnomon	exon	933110	933221	.	-	.	ID=exon-XM_017904364.1-1;Dbxref=GeneID:108550598%2CGenbank:XM_017904364.1;Parent=rna-XM_017904364.1
NW_016910972.1	Gnomon	exon	932680	932877	.	-	.	ID=exon-XM_017904364.1-2;Dbxref=GeneID:108550598%2CGenbank:XM_017904364.1;Parent=rna-XM_017904364.1
NW_016910972.1	Gnomon	exon	932417	932582	.	-	.	ID=exon-XM_017904364.1-3;Dbxref=GeneID:108550598%2CGenbank:XM_017904364.1;Parent=rna-XM_017904364.1
NW_016910972.1	Gnomon	exon	932251	932347	.	-	.	ID=exon-XM_017904364.1-4;Dbxref=GeneID:108550598%2CGenbank:XM_017904364.1;Parent=rna-XM_017904364.1
NW_016910972.1	Gnomon	mRNA	860044	875548	.	+	.	Name=XM_017904444.1;ID=rna-XM_017904444.1;Dbxref=GeneID:108550658%2CGenbank:XM_017904444.1;Parent=gene-LOC108550658
NW_016910972.1	Gnomon	exon	931972	932178	.	-	.	ID=exon-XM_017904364.1-5;Dbxref=GeneID:108550598%2CGenbank:XM_017904364.1;Parent=rna-XM_017904364.1
NW_016910972.1	Gnomon	exon	931702	931899	.	-	.	ID=exon-XM_017904364.1-6;Dbxref=GeneID:108550598%2CGenbank:XM_017904364.1;Parent=rna-XM_017904364.1
NW_016910972.1	Gnomon	mRNA	860029	870826	.	+	.	Name=XM_017904443.1;ID=rna-XM_017904443.1;Dbxref=GeneID:108550658%2CGenbank:XM_017904443.1;Parent=gene-LOC108550658
NW_016910972.1	Gnomon	CDS	127984	128206	.	-	0	Name=XP_017759957.1;ID=cds-XP_017759957.1;Dbxref=GeneID:108550671%2CGenbank:XP_017759957.1;Parent=rna-XM_017904468.1
NW_016910972.1	Gnomon	CDS	127273	127850	.	-	0	Name=XP_017759957.1;ID=cds-XP_017759957.1;Dbxref=GeneID:108550671%2CGenbank:XP_017759957.1;Parent=rna-XM_017904468.1
NW_016910972.1	Gnomon	CDS	121488	121668	.	-	0	Name=XP_017759957.1;ID=cds-XP_017759957.1;Dbxref=GeneID:108550671%2CGenbank:XP_017759957.1;Parent=rna-XM_017904468.1
NW_016910972.1	Gnomon	CDS	120756	120890	.	-	0	Name=XP_017759957.1;ID=cds-XP_017759957.1;Dbxref=GeneID:108550671%2CGenbank:XP_017759957.1;Parent=rna-XM_017904468.1
NW_016910972.1	Gnomon	CDS	118355	118838	.	-	0	Name=XP_017759957.1;ID=cds-XP_017759957.1;Dbxref=GeneID:108550671%2CGenbank:XP_017759957.1;Parent=rna-XM_017904468.1
NW_016910972.1	Gnomon	CDS	118022	118277	.	-	0	Name=XP_017759957.1;ID=cds-XP_017759957.1;Dbxref=GeneID:108550671%2CGenbank:XP_017759957.1;Parent=rna-XM_017904468.1
NW_016910972.1	Gnomon	CDS	117321	117671	.	-	0	Name=XP_017759957.1;ID=cds-XP_017759957.1;Dbxref=GeneID:108550671%2CGenbank:XP_017759957.1;Parent=rna-XM_017904468.1
NW_016910972.1	Gnomon	mRNA	521987	571413	.	-	.	Name=XM_017904445.1;ID=rna-XM_017904445.1;Dbxref=GeneID:108550661%2CGenbank:XM_017904445.1;Parent=gene-LOC108550661
NW_016910972.1	Gnomon	exon	394022	394374	.	-	.	ID=exon-XM_017904461.1-5;Dbxref=GeneID:108550665%2CGenbank:XM_017904461.1;Parent=rna-XM_017904461.1
NW_016910972.1	Gnomon	exon	393367	393449	.	-	.	ID=exon-XM_017904461.1-6;Dbxref=GeneID:108550665%2CGenbank:XM_017904461.1;Parent=rna-XM_017904461.1
NW_016910972.1	Gnomon	exon	391598	392811	.	-	.	ID=exon-XM_017904461.1-7;Dbxref=GeneID:108550665%2CGenbank:XM_017904461.1;Parent=rna-XM_017904461.1
NW_016910972.1	Gnomon	exon	396957	396998	.	-	.	ID=exon-XM_017904461.1-1;Dbxref=GeneID:108550665%2CGenbank:XM_017904461.1;Parent=rna-XM_017904461.1
NW_016910972.1	Gnomon	exon	395976	396105	.	-	.	ID=exon-XM_017904461.1-2;Dbxref=GeneID:108550665%2CGenbank:XM_017904461.1;Parent=rna-XM_017904461.1
NW_016910972.1	Gnomon	exon	395389	395514	.	-	.	ID=exon-XM_017904461.1-3;Dbxref=GeneID:108550665%2CGenbank:XM_017904461.1;Parent=rna-XM_017904461.1
NW_016910972.1	Gnomon	exon	395143	395314	.	-	.	ID=exon-XM_017904461.1-4;Dbxref=GeneID:108550665%2CGenbank:XM_017904461.1;Parent=rna-XM_017904461.1
NW_016910972.1	Gnomon	CDS	127984	128206	.	-	0	Name=XP_017759958.1;ID=cds-XP_017759958.1;Dbxref=GeneID:108550671%2CGenbank:XP_017759958.1;Parent=rna-XM_017904469.1
NW_016910972.1	Gnomon	CDS	127273	127850	.	-	0	Name=XP_017759958.1;ID=cds-XP_017759958.1;Dbxref=GeneID:108550671%2CGenbank:XP_017759958.1;Parent=rna-XM_017904469.1
NW_016910972.1	Gnomon	CDS	121488	121668	.	-	0	Name=XP_017759958.1;ID=cds-XP_017759958.1;Dbxref=GeneID:108550671%2CGenbank:XP_017759958.1;Parent=rna-XM_017904469.1
NW_016910972.1	Gnomon	CDS	120756	120890	.	-	0	Name=XP_017759958.1;ID=cds-XP_017759958.1;Dbxref=GeneID:108550671%2CGenbank:XP_017759958.1;Parent=rna-XM_017904469.1
NW_016910972.1	Gnomon	CDS	118355	118838	.	-	0	Name=XP_017759958.1;ID=cds-XP_017759958.1;Dbxref=GeneID:108550671%2CGenbank:XP_017759958.1;Parent=rna-XM_017904469.1
NW_016910972.1	Gnomon	CDS	118022	118277	.	-	0	Name=XP_017759958.1;ID=cds-XP_017759958.1;Dbxref=GeneID:108550671%2CGenbank:XP_017759958.1;Parent=rna-XM_017904469.1
NW_016910972.1	Gnomon	CDS	117321	117671	.	-	0	Name=XP_017759958.1;ID=cds-XP_017759958.1;Dbxref=GeneID:108550671%2CGenbank:XP_017759958.1;Parent=rna-XM_017904469.1
NW_016910972.1	Gnomon	mRNA	521987	571491	.	-	.	Name=XM_017904446.1;ID=rna-XM_017904446.1;Dbxref=GeneID:108550661%2CGenbank:XM_017904446.1;Parent=gene-LOC108550661
NW_016910972.1	Gnomon	exon	134759	134887	.	-	.	ID=exon-XM_017904437.1-8;Dbxref=GeneID:108550655%2CGenbank:XM_017904437.1;Parent=rna-XM_017904437.1
NW_016910972.1	Gnomon	exon	134314	134675	.	-	.	ID=exon-XM_017904437.1-9;Dbxref=GeneID:108550655%2CGenbank:XM_017904437.1;Parent=rna-XM_017904437.1
NW_016910972.1	Gnomon	exon	136980	137092	.	-	.	ID=exon-XM_017904437.1-2;Dbxref=GeneID:108550655%2CGenbank:XM_017904437.1;Parent=rna-XM_017904437.1
NW_016910972.1	Gnomon	exon	136763	136900	.	-	.	ID=exon-XM_017904437.1-3;Dbxref=GeneID:108550655%2CGenbank:XM_017904437.1;Parent=rna-XM_017904437.1
NW_016910972.1	Gnomon	exon	137179	137269	.	-	.	ID=exon-XM_017904437.1-1;Dbxref=GeneID:108550655%2CGenbank:XM_017904437.1;Parent=rna-XM_017904437.1
NW_016910972.1	Gnomon	exon	135208	136030	.	-	.	ID=exon-XM_017904437.1-6;Dbxref=GeneID:108550655%2CGenbank:XM_017904437.1;Parent=rna-XM_017904437.1
NW_016910972.1	Gnomon	exon	134970	135132	.	-	.	ID=exon-XM_017904437.1-7;Dbxref=GeneID:108550655%2CGenbank:XM_017904437.1;Parent=rna-XM_017904437.1
NW_016910972.1	Gnomon	exon	136611	136679	.	-	.	ID=exon-XM_017904437.1-4;Dbxref=GeneID:108550655%2CGenbank:XM_017904437.1;Parent=rna-XM_017904437.1
NW_016910972.1	Gnomon	exon	136115	136450	.	-	.	ID=exon-XM_017904437.1-5;Dbxref=GeneID:108550655%2CGenbank:XM_017904437.1;Parent=rna-XM_017904437.1
NW_016910972.1	Gnomon	exon	947646	947750	.	-	.	ID=exon-XM_017904398.1-11;Dbxref=GeneID:108550628%2CGenbank:XM_017904398.1;Parent=rna-XM_017904398.1
NW_016910972.1	Gnomon	exon	947416	947562	.	-	.	ID=exon-XM_017904398.1-12;Dbxref=GeneID:108550628%2CGenbank:XM_017904398.1;Parent=rna-XM_017904398.1
NW_016910972.1	Gnomon	exon	947807	947910	.	-	.	ID=exon-XM_017904398.1-10;Dbxref=GeneID:108550628%2CGenbank:XM_017904398.1;Parent=rna-XM_017904398.1
NW_016910972.1	Gnomon	exon	946465	946697	.	-	.	ID=exon-XM_017904398.1-15;Dbxref=GeneID:108550628%2CGenbank:XM_017904398.1;Parent=rna-XM_017904398.1
NW_016910972.1	Gnomon	exon	947093	947359	.	-	.	ID=exon-XM_017904398.1-13;Dbxref=GeneID:108550628%2CGenbank:XM_017904398.1;Parent=rna-XM_017904398.1
NW_016910972.1	Gnomon	exon	946770	947006	.	-	.	ID=exon-XM_017904398.1-14;Dbxref=GeneID:108550628%2CGenbank:XM_017904398.1;Parent=rna-XM_017904398.1
NW_016910972.1	Gnomon	CDS	127984	128206	.	-	0	Name=XP_017759959.1;ID=cds-XP_017759959.1;Dbxref=GeneID:108550671%2CGenbank:XP_017759959.1;Parent=rna-XM_017904470.1
NW_016910972.1	Gnomon	CDS	127273	127850	.	-	0	Name=XP_017759959.1;ID=cds-XP_017759959.1;Dbxref=GeneID:108550671%2CGenbank:XP_017759959.1;Parent=rna-XM_017904470.1
NW_016910972.1	Gnomon	CDS	121488	121668	.	-	0	Name=XP_017759959.1;ID=cds-XP_017759959.1;Dbxref=GeneID:108550671%2CGenbank:XP_017759959.1;Parent=rna-XM_017904470.1
NW_016910972.1	Gnomon	CDS	120756	120890	.	-	0	Name=XP_017759959.1;ID=cds-XP_017759959.1;Dbxref=GeneID:108550671%2CGenbank:XP_017759959.1;Parent=rna-XM_017904470.1
NW_016910972.1	Gnomon	CDS	118355	118838	.	-	0	Name=XP_017759959.1;ID=cds-XP_017759959.1;Dbxref=GeneID:108550671%2CGenbank:XP_017759959.1;Parent=rna-XM_017904470.1
NW_016910972.1	Gnomon	CDS	118022	118277	.	-	0	Name=XP_017759959.1;ID=cds-XP_017759959.1;Dbxref=GeneID:108550671%2CGenbank:XP_017759959.1;Parent=rna-XM_017904470.1
NW_016910972.1	Gnomon	CDS	117321	117671	.	-	0	Name=XP_017759959.1;ID=cds-XP_017759959.1;Dbxref=GeneID:108550671%2CGenbank:XP_017759959.1;Parent=rna-XM_017904470.1
NW_016910972.1	Gnomon	exon	943556	943698	.	+	.	ID=exon-XM_017904388.1-7;Dbxref=GeneID:108550621%2CGenbank:XM_017904388.1;Parent=rna-XM_017904388.1
NW_016910972.1	Gnomon	exon	943771	944215	.	+	.	ID=exon-XM_017904388.1-8;Dbxref=GeneID:108550621%2CGenbank:XM_017904388.1;Parent=rna-XM_017904388.1
NW_016910972.1	Gnomon	exon	942925	943224	.	+	.	ID=exon-XM_017904388.1-5;Dbxref=GeneID:108550621%2CGenbank:XM_017904388.1;Parent=rna-XM_017904388.1
NW_016910972.1	Gnomon	exon	943300	943475	.	+	.	ID=exon-XM_017904388.1-6;Dbxref=GeneID:108550621%2CGenbank:XM_017904388.1;Parent=rna-XM_017904388.1
NW_016910972.1	Gnomon	exon	941089	941199	.	+	.	ID=exon-XM_017904388.1-3;Dbxref=GeneID:108550621%2CGenbank:XM_017904388.1;Parent=rna-XM_017904388.1
NW_016910972.1	Gnomon	exon	942706	942844	.	+	.	ID=exon-XM_017904388.1-4;Dbxref=GeneID:108550621%2CGenbank:XM_017904388.1;Parent=rna-XM_017904388.1
NW_016910972.1	Gnomon	exon	939446	939780	.	+	.	ID=exon-XM_017904388.1-1;Dbxref=GeneID:108550621%2CGenbank:XM_017904388.1;Parent=rna-XM_017904388.1
NW_016910972.1	Gnomon	exon	940574	940671	.	+	.	ID=exon-XM_017904388.1-2;Dbxref=GeneID:108550621%2CGenbank:XM_017904388.1;Parent=rna-XM_017904388.1
NW_016910972.1	Gnomon	mRNA	521987	527014	.	-	.	Name=XM_017904447.1;ID=rna-XM_017904447.1;Dbxref=GeneID:108550661%2CGenbank:XM_017904447.1;Parent=gene-LOC108550661
NW_016910972.1	Gnomon	exon	402923	403196	.	-	.	ID=exon-XM_017904460.1-1;Dbxref=GeneID:108550665%2CGenbank:XM_017904460.1;Parent=rna-XM_017904460.1
NW_016910972.1	Gnomon	exon	391597	392811	.	-	.	ID=exon-XM_017904460.1-8;Dbxref=GeneID:108550665%2CGenbank:XM_017904460.1;Parent=rna-XM_017904460.1
NW_016910972.1	Gnomon	exon	394022	394374	.	-	.	ID=exon-XM_017904460.1-6;Dbxref=GeneID:108550665%2CGenbank:XM_017904460.1;Parent=rna-XM_017904460.1
NW_016910972.1	Gnomon	exon	393367	393449	.	-	.	ID=exon-XM_017904460.1-7;Dbxref=GeneID:108550665%2CGenbank:XM_017904460.1;Parent=rna-XM_017904460.1
NW_016910972.1	Gnomon	exon	395389	395514	.	-	.	ID=exon-XM_017904460.1-4;Dbxref=GeneID:108550665%2CGenbank:XM_017904460.1;Parent=rna-XM_017904460.1
NW_016910972.1	Gnomon	exon	395143	395314	.	-	.	ID=exon-XM_017904460.1-5;Dbxref=GeneID:108550665%2CGenbank:XM_017904460.1;Parent=rna-XM_017904460.1
NW_016910972.1	Gnomon	exon	398117	398200	.	-	.	ID=exon-XM_017904460.1-2;Dbxref=GeneID:108550665%2CGenbank:XM_017904460.1;Parent=rna-XM_017904460.1
NW_016910972.1	Gnomon	exon	395976	396105	.	-	.	ID=exon-XM_017904460.1-3;Dbxref=GeneID:108550665%2CGenbank:XM_017904460.1;Parent=rna-XM_017904460.1
NW_016910972.1	Gnomon	mRNA	796736	800408	.	-	.	Name=XM_017904448.1;ID=rna-XM_017904448.1;Dbxref=GeneID:108550662%2CGenbank:XM_017904448.1;Parent=gene-LOC108550662
NW_016910972.1	Gnomon	CDS	810378	810397	.	-	0	Name=XP_017759910.1;ID=cds-XP_017759910.1;Dbxref=GeneID:108550645%2CGenbank:XP_017759910.1;Parent=rna-XM_017904421.1
NW_016910972.1	Gnomon	CDS	806207	806520	.	-	0	Name=XP_017759910.1;ID=cds-XP_017759910.1;Dbxref=GeneID:108550645%2CGenbank:XP_017759910.1;Parent=rna-XM_017904421.1
NW_016910972.1	Gnomon	CDS	804836	806127	.	-	0	Name=XP_017759910.1;ID=cds-XP_017759910.1;Dbxref=GeneID:108550645%2CGenbank:XP_017759910.1;Parent=rna-XM_017904421.1
NW_016910972.1	Gnomon	exon	934509	934647	.	+	.	ID=exon-XM_017904365.1-4;Dbxref=GeneID:108550599%2CGenbank:XM_017904365.1;Parent=rna-XM_017904365.1
NW_016910972.1	Gnomon	exon	934729	934791	.	+	.	ID=exon-XM_017904365.1-5;Dbxref=GeneID:108550599%2CGenbank:XM_017904365.1;Parent=rna-XM_017904365.1
NW_016910972.1	Gnomon	exon	934170	934220	.	+	.	ID=exon-XM_017904365.1-2;Dbxref=GeneID:108550599%2CGenbank:XM_017904365.1;Parent=rna-XM_017904365.1
NW_016910972.1	Gnomon	exon	934332	934431	.	+	.	ID=exon-XM_017904365.1-3;Dbxref=GeneID:108550599%2CGenbank:XM_017904365.1;Parent=rna-XM_017904365.1
NW_016910972.1	Gnomon	exon	933902	934094	.	+	.	ID=exon-XM_017904365.1-1;Dbxref=GeneID:108550599%2CGenbank:XM_017904365.1;Parent=rna-XM_017904365.1
NW_016910972.1	Gnomon	exon	934899	935025	.	+	.	ID=exon-XM_017904365.1-6;Dbxref=GeneID:108550599%2CGenbank:XM_017904365.1;Parent=rna-XM_017904365.1
NW_016910972.1	Gnomon	exon	935919	935944	.	+	.	ID=exon-XM_017904365.1-7;Dbxref=GeneID:108550599%2CGenbank:XM_017904365.1;Parent=rna-XM_017904365.1
NW_016910972.1	Gnomon	exon	881876	882161	.	+	.	ID=exon-XM_017904413.1-2;Dbxref=GeneID:108550641%2CGenbank:XM_017904413.1;Parent=rna-XM_017904413.1
NW_016910972.1	Gnomon	exon	882223	882380	.	+	.	ID=exon-XM_017904413.1-3;Dbxref=GeneID:108550641%2CGenbank:XM_017904413.1;Parent=rna-XM_017904413.1
NW_016910972.1	Gnomon	exon	882453	882564	.	+	.	ID=exon-XM_017904413.1-4;Dbxref=GeneID:108550641%2CGenbank:XM_017904413.1;Parent=rna-XM_017904413.1
NW_016910972.1	Gnomon	exon	882641	882846	.	+	.	ID=exon-XM_017904413.1-5;Dbxref=GeneID:108550641%2CGenbank:XM_017904413.1;Parent=rna-XM_017904413.1
NW_016910972.1	Gnomon	exon	882926	883057	.	+	.	ID=exon-XM_017904413.1-6;Dbxref=GeneID:108550641%2CGenbank:XM_017904413.1;Parent=rna-XM_017904413.1
NW_016910972.1	Gnomon	exon	883135	883230	.	+	.	ID=exon-XM_017904413.1-7;Dbxref=GeneID:108550641%2CGenbank:XM_017904413.1;Parent=rna-XM_017904413.1
NW_016910972.1	Gnomon	exon	883293	883381	.	+	.	ID=exon-XM_017904413.1-8;Dbxref=GeneID:108550641%2CGenbank:XM_017904413.1;Parent=rna-XM_017904413.1
NW_016910972.1	Gnomon	exon	883455	883544	.	+	.	ID=exon-XM_017904413.1-9;Dbxref=GeneID:108550641%2CGenbank:XM_017904413.1;Parent=rna-XM_017904413.1
NW_016910972.1	Gnomon	exon	881675	881813	.	+	.	ID=exon-XM_017904413.1-1;Dbxref=GeneID:108550641%2CGenbank:XM_017904413.1;Parent=rna-XM_017904413.1
NW_016910972.1	Gnomon	CDS	806207	806303	.	-	0	Name=XP_017759911.1;ID=cds-XP_017759911.1;Dbxref=GeneID:108550645%2CGenbank:XP_017759911.1;Parent=rna-XM_017904422.1
NW_016910972.1	Gnomon	CDS	804836	806127	.	-	0	Name=XP_017759911.1;ID=cds-XP_017759911.1;Dbxref=GeneID:108550645%2CGenbank:XP_017759911.1;Parent=rna-XM_017904422.1
NW_016910972.1	Gnomon	CDS	933110	933173	.	-	0	Name=XP_017759853.1;ID=cds-XP_017759853.1;Dbxref=GeneID:108550598%2CGenbank:XP_017759853.1;Parent=rna-XM_017904364.1
NW_016910972.1	Gnomon	CDS	932680	932877	.	-	0	Name=XP_017759853.1;ID=cds-XP_017759853.1;Dbxref=GeneID:108550598%2CGenbank:XP_017759853.1;Parent=rna-XM_017904364.1
NW_016910972.1	Gnomon	CDS	932417	932582	.	-	0	Name=XP_017759853.1;ID=cds-XP_017759853.1;Dbxref=GeneID:108550598%2CGenbank:XP_017759853.1;Parent=rna-XM_017904364.1
NW_016910972.1	Gnomon	CDS	932251	932347	.	-	0	Name=XP_017759853.1;ID=cds-XP_017759853.1;Dbxref=GeneID:108550598%2CGenbank:XP_017759853.1;Parent=rna-XM_017904364.1
NW_016910972.1	Gnomon	CDS	931972	932178	.	-	0	Name=XP_017759853.1;ID=cds-XP_017759853.1;Dbxref=GeneID:108550598%2CGenbank:XP_017759853.1;Parent=rna-XM_017904364.1
NW_016910972.1	Gnomon	CDS	931702	931899	.	-	0	Name=XP_017759853.1;ID=cds-XP_017759853.1;Dbxref=GeneID:108550598%2CGenbank:XP_017759853.1;Parent=rna-XM_017904364.1
NW_016910972.1	Gnomon	CDS	931423	931551	.	-	0	Name=XP_017759853.1;ID=cds-XP_017759853.1;Dbxref=GeneID:108550598%2CGenbank:XP_017759853.1;Parent=rna-XM_017904364.1
NW_016910972.1	Gnomon	CDS	931028	931333	.	-	0	Name=XP_017759853.1;ID=cds-XP_017759853.1;Dbxref=GeneID:108550598%2CGenbank:XP_017759853.1;Parent=rna-XM_017904364.1
NW_016910972.1	Gnomon	mRNA	79766	106405	.	+	.	Name=XM_017904379.1;ID=rna-XM_017904379.1;Dbxref=GeneID:108550614%2CGenbank:XM_017904379.1;Parent=gene-LOC108550614
NW_016910972.1	Gnomon	mRNA	116118	133352	.	-	.	Name=XM_017904473.1;ID=rna-XM_017904473.1;Dbxref=GeneID:108550671%2CGenbank:XM_017904473.1;Parent=gene-LOC108550671
NW_016910972.1	Gnomon	CDS	933935	934094	.	+	0	Name=XP_017759854.1;ID=cds-XP_017759854.1;Dbxref=GeneID:108550599%2CGenbank:XP_017759854.1;Parent=rna-XM_017904365.1
NW_016910972.1	Gnomon	CDS	934170	934220	.	+	0	Name=XP_017759854.1;ID=cds-XP_017759854.1;Dbxref=GeneID:108550599%2CGenbank:XP_017759854.1;Parent=rna-XM_017904365.1
NW_016910972.1	Gnomon	CDS	934332	934431	.	+	0	Name=XP_017759854.1;ID=cds-XP_017759854.1;Dbxref=GeneID:108550599%2CGenbank:XP_017759854.1;Parent=rna-XM_017904365.1
NW_016910972.1	Gnomon	CDS	934509	934647	.	+	0	Name=XP_017759854.1;ID=cds-XP_017759854.1;Dbxref=GeneID:108550599%2CGenbank:XP_017759854.1;Parent=rna-XM_017904365.1
NW_016910972.1	Gnomon	CDS	934729	934791	.	+	0	Name=XP_017759854.1;ID=cds-XP_017759854.1;Dbxref=GeneID:108550599%2CGenbank:XP_017759854.1;Parent=rna-XM_017904365.1
NW_016910972.1	Gnomon	CDS	934899	935025	.	+	0	Name=XP_017759854.1;ID=cds-XP_017759854.1;Dbxref=GeneID:108550599%2CGenbank:XP_017759854.1;Parent=rna-XM_017904365.1
NW_016910972.1	Gnomon	CDS	935919	935944	.	+	0	Name=XP_017759854.1;ID=cds-XP_017759854.1;Dbxref=GeneID:108550599%2CGenbank:XP_017759854.1;Parent=rna-XM_017904365.1
NW_016910972.1	Gnomon	exon	860044	860131	.	+	.	ID=exon-XM_017904444.1-1;Dbxref=GeneID:108550658%2CGenbank:XM_017904444.1;Parent=rna-XM_017904444.1
NW_016910972.1	Gnomon	exon	864279	864508	.	+	.	ID=exon-XM_017904444.1-2;Dbxref=GeneID:108550658%2CGenbank:XM_017904444.1;Parent=rna-XM_017904444.1
NW_016910972.1	Gnomon	exon	865966	866045	.	+	.	ID=exon-XM_017904444.1-3;Dbxref=GeneID:108550658%2CGenbank:XM_017904444.1;Parent=rna-XM_017904444.1
NW_016910972.1	Gnomon	exon	866131	866182	.	+	.	ID=exon-XM_017904444.1-4;Dbxref=GeneID:108550658%2CGenbank:XM_017904444.1;Parent=rna-XM_017904444.1
NW_016910972.1	Gnomon	exon	874435	875548	.	+	.	ID=exon-XM_017904444.1-5;Dbxref=GeneID:108550658%2CGenbank:XM_017904444.1;Parent=rna-XM_017904444.1
NW_016910972.1	Gnomon	exon	32521	32558	.	-	.	ID=exon-XM_017904392.1-2;Dbxref=GeneID:108550625%2CGenbank:XM_017904392.1;Parent=rna-XM_017904392.1
NW_016910972.1	Gnomon	exon	32365	32449	.	-	.	ID=exon-XM_017904392.1-3;Dbxref=GeneID:108550625%2CGenbank:XM_017904392.1;Parent=rna-XM_017904392.1
NW_016910972.1	Gnomon	exon	32710	32762	.	-	.	ID=exon-XM_017904392.1-1;Dbxref=GeneID:108550625%2CGenbank:XM_017904392.1;Parent=rna-XM_017904392.1
NW_016910972.1	Gnomon	exon	31512	31833	.	-	.	ID=exon-XM_017904392.1-6;Dbxref=GeneID:108550625%2CGenbank:XM_017904392.1;Parent=rna-XM_017904392.1
NW_016910972.1	Gnomon	exon	31244	31415	.	-	.	ID=exon-XM_017904392.1-7;Dbxref=GeneID:108550625%2CGenbank:XM_017904392.1;Parent=rna-XM_017904392.1
NW_016910972.1	Gnomon	exon	32091	32274	.	-	.	ID=exon-XM_017904392.1-4;Dbxref=GeneID:108550625%2CGenbank:XM_017904392.1;Parent=rna-XM_017904392.1
NW_016910972.1	Gnomon	exon	31901	32003	.	-	.	ID=exon-XM_017904392.1-5;Dbxref=GeneID:108550625%2CGenbank:XM_017904392.1;Parent=rna-XM_017904392.1
NW_016910972.1	Gnomon	exon	31026	31173	.	-	.	ID=exon-XM_017904392.1-8;Dbxref=GeneID:108550625%2CGenbank:XM_017904392.1;Parent=rna-XM_017904392.1
NW_016910972.1	Gnomon	exon	30764	30953	.	-	.	ID=exon-XM_017904392.1-9;Dbxref=GeneID:108550625%2CGenbank:XM_017904392.1;Parent=rna-XM_017904392.1
NW_016910972.1	Gnomon	mRNA	383792	390847	.	+	.	Name=XM_017904474.1;ID=rna-XM_017904474.1;Dbxref=GeneID:108550672%2CGenbank:XM_017904474.1;Parent=gene-LOC108550672
NW_016910972.1	Gnomon	exon	3458	3748	.	+	.	ID=exon-XM_017904368.1-1;Dbxref=GeneID:108550603%2CGenbank:XM_017904368.1;Parent=rna-XM_017904368.1
NW_016910972.1	Gnomon	exon	3905	4045	.	+	.	ID=exon-XM_017904368.1-2;Dbxref=GeneID:108550603%2CGenbank:XM_017904368.1;Parent=rna-XM_017904368.1
NW_016910972.1	Gnomon	exon	4117	4317	.	+	.	ID=exon-XM_017904368.1-3;Dbxref=GeneID:108550603%2CGenbank:XM_017904368.1;Parent=rna-XM_017904368.1
NW_016910972.1	Gnomon	CDS	951217	951279	.	-	0	Name=XP_017759855.1;ID=cds-XP_017759855.1;Dbxref=GeneID:108550600%2CGenbank:XP_017759855.1;Parent=rna-XM_017904366.1
NW_016910972.1	Gnomon	CDS	950641	950997	.	-	0	Name=XP_017759855.1;ID=cds-XP_017759855.1;Dbxref=GeneID:108550600%2CGenbank:XP_017759855.1;Parent=rna-XM_017904366.1
NW_016910972.1	Gnomon	exon	810378	810958	.	-	.	ID=exon-XM_017904421.1-1;Dbxref=GeneID:108550645%2CGenbank:XM_017904421.1;Parent=rna-XM_017904421.1
NW_016910972.1	Gnomon	exon	806207	806520	.	-	.	ID=exon-XM_017904421.1-2;Dbxref=GeneID:108550645%2CGenbank:XM_017904421.1;Parent=rna-XM_017904421.1
NW_016910972.1	Gnomon	exon	804774	806127	.	-	.	ID=exon-XM_017904421.1-3;Dbxref=GeneID:108550645%2CGenbank:XM_017904421.1;Parent=rna-XM_017904421.1
NW_016910972.1	Gnomon	mRNA	7030	9453	.	-	.	Name=XM_017904475.1;ID=rna-XM_017904475.1;Dbxref=GeneID:108550673%2CGenbank:XM_017904475.1;Parent=gene-LOC108550673
NW_016910972.1	Gnomon	CDS	3188	3293	.	-	0	Name=XP_017759856.1;ID=cds-XP_017759856.1;Dbxref=GeneID:108550602%2CGenbank:XP_017759856.1;Parent=rna-XM_017904367.1
NW_016910972.1	Gnomon	CDS	2230	2436	.	-	0	Name=XP_017759856.1;ID=cds-XP_017759856.1;Dbxref=GeneID:108550602%2CGenbank:XP_017759856.1;Parent=rna-XM_017904367.1
NW_016910972.1	Gnomon	CDS	1867	2130	.	-	0	Name=XP_017759856.1;ID=cds-XP_017759856.1;Dbxref=GeneID:108550602%2CGenbank:XP_017759856.1;Parent=rna-XM_017904367.1
NW_016910972.1	Gnomon	CDS	1448	1791	.	-	0	Name=XP_017759856.1;ID=cds-XP_017759856.1;Dbxref=GeneID:108550602%2CGenbank:XP_017759856.1;Parent=rna-XM_017904367.1
NW_016910972.1	Gnomon	CDS	1154	1379	.	-	0	Name=XP_017759856.1;ID=cds-XP_017759856.1;Dbxref=GeneID:108550602%2CGenbank:XP_017759856.1;Parent=rna-XM_017904367.1
NW_016910972.1	Gnomon	CDS	849	1078	.	-	0	Name=XP_017759856.1;ID=cds-XP_017759856.1;Dbxref=GeneID:108550602%2CGenbank:XP_017759856.1;Parent=rna-XM_017904367.1
NW_016910972.1	Gnomon	CDS	588	761	.	-	0	Name=XP_017759856.1;ID=cds-XP_017759856.1;Dbxref=GeneID:108550602%2CGenbank:XP_017759856.1;Parent=rna-XM_017904367.1
NW_016910972.1	Gnomon	CDS	396957	396973	.	-	0	Name=XP_017759950.1;ID=cds-XP_017759950.1;Dbxref=GeneID:108550665%2CGenbank:XP_017759950.1;Parent=rna-XM_017904461.1
NW_016910972.1	Gnomon	CDS	395976	396105	.	-	0	Name=XP_017759950.1;ID=cds-XP_017759950.1;Dbxref=GeneID:108550665%2CGenbank:XP_017759950.1;Parent=rna-XM_017904461.1
NW_016910972.1	Gnomon	CDS	395389	395514	.	-	0	Name=XP_017759950.1;ID=cds-XP_017759950.1;Dbxref=GeneID:108550665%2CGenbank:XP_017759950.1;Parent=rna-XM_017904461.1
NW_016910972.1	Gnomon	CDS	395143	395314	.	-	0	Name=XP_017759950.1;ID=cds-XP_017759950.1;Dbxref=GeneID:108550665%2CGenbank:XP_017759950.1;Parent=rna-XM_017904461.1
NW_016910972.1	Gnomon	CDS	394022	394374	.	-	0	Name=XP_017759950.1;ID=cds-XP_017759950.1;Dbxref=GeneID:108550665%2CGenbank:XP_017759950.1;Parent=rna-XM_017904461.1
NW_016910972.1	Gnomon	CDS	393367	393449	.	-	0	Name=XP_017759950.1;ID=cds-XP_017759950.1;Dbxref=GeneID:108550665%2CGenbank:XP_017759950.1;Parent=rna-XM_017904461.1
NW_016910972.1	Gnomon	CDS	392619	392811	.	-	0	Name=XP_017759950.1;ID=cds-XP_017759950.1;Dbxref=GeneID:108550665%2CGenbank:XP_017759950.1;Parent=rna-XM_017904461.1
NW_016910972.1	Gnomon	mRNA	7030	9453	.	-	.	Name=XM_017904476.1;ID=rna-XM_017904476.1;Dbxref=GeneID:108550673%2CGenbank:XM_017904476.1;Parent=gene-LOC108550673
NW_016910972.1	Gnomon	CDS	3665	3748	.	+	0	Name=XP_017759857.1;ID=cds-XP_017759857.1;Dbxref=GeneID:108550603%2CGenbank:XP_017759857.1;Parent=rna-XM_017904368.1
NW_016910972.1	Gnomon	CDS	3905	4045	.	+	0	Name=XP_017759857.1;ID=cds-XP_017759857.1;Dbxref=GeneID:108550603%2CGenbank:XP_017759857.1;Parent=rna-XM_017904368.1
NW_016910972.1	Gnomon	CDS	4117	4317	.	+	0	Name=XP_017759857.1;ID=cds-XP_017759857.1;Dbxref=GeneID:108550603%2CGenbank:XP_017759857.1;Parent=rna-XM_017904368.1
NW_016910972.1	Gnomon	CDS	891846	892112	.	+	0	Name=XP_017759951.1;ID=cds-XP_017759951.1;Dbxref=GeneID:108550666%2CGenbank:XP_017759951.1;Parent=rna-XM_017904462.1
NW_016910972.1	Gnomon	CDS	893395	893542	.	+	0	Name=XP_017759951.1;ID=cds-XP_017759951.1;Dbxref=GeneID:108550666%2CGenbank:XP_017759951.1;Parent=rna-XM_017904462.1
NW_016910972.1	Gnomon	CDS	893611	893791	.	+	0	Name=XP_017759951.1;ID=cds-XP_017759951.1;Dbxref=GeneID:108550666%2CGenbank:XP_017759951.1;Parent=rna-XM_017904462.1
NW_016910972.1	Gnomon	CDS	893871	894192	.	+	0	Name=XP_017759951.1;ID=cds-XP_017759951.1;Dbxref=GeneID:108550666%2CGenbank:XP_017759951.1;Parent=rna-XM_017904462.1
NW_016910972.1	Gnomon	CDS	894271	894429	.	+	0	Name=XP_017759951.1;ID=cds-XP_017759951.1;Dbxref=GeneID:108550666%2CGenbank:XP_017759951.1;Parent=rna-XM_017904462.1
NW_016910972.1	Gnomon	CDS	894498	894586	.	+	0	Name=XP_017759951.1;ID=cds-XP_017759951.1;Dbxref=GeneID:108550666%2CGenbank:XP_017759951.1;Parent=rna-XM_017904462.1
NW_016910972.1	Gnomon	CDS	894652	894816	.	+	0	Name=XP_017759951.1;ID=cds-XP_017759951.1;Dbxref=GeneID:108550666%2CGenbank:XP_017759951.1;Parent=rna-XM_017904462.1
NW_016910972.1	Gnomon	CDS	894910	895029	.	+	0	Name=XP_017759951.1;ID=cds-XP_017759951.1;Dbxref=GeneID:108550666%2CGenbank:XP_017759951.1;Parent=rna-XM_017904462.1
NW_016910972.1	Gnomon	CDS	895104	895442	.	+	0	Name=XP_017759951.1;ID=cds-XP_017759951.1;Dbxref=GeneID:108550666%2CGenbank:XP_017759951.1;Parent=rna-XM_017904462.1
NW_016910972.1	Gnomon	CDS	895542	895752	.	+	0	Name=XP_017759951.1;ID=cds-XP_017759951.1;Dbxref=GeneID:108550666%2CGenbank:XP_017759951.1;Parent=rna-XM_017904462.1
NW_016910972.1	Gnomon	mRNA	7030	17434	.	-	.	Name=XM_017904478.1;ID=rna-XM_017904478.1;Dbxref=GeneID:108550673%2CGenbank:XM_017904478.1;Parent=gene-LOC108550673
NW_016910972.1	Gnomon	mRNA	7030	9459	.	-	.	Name=XM_017904477.1;ID=rna-XM_017904477.1;Dbxref=GeneID:108550673%2CGenbank:XM_017904477.1;Parent=gene-LOC108550673
NW_016910972.1	Gnomon	exon	812882	813306	.	-	.	ID=exon-XM_017904420.1-1;Dbxref=GeneID:108550645%2CGenbank:XM_017904420.1;Parent=rna-XM_017904420.1
NW_016910972.1	Gnomon	exon	806207	806520	.	-	.	ID=exon-XM_017904420.1-2;Dbxref=GeneID:108550645%2CGenbank:XM_017904420.1;Parent=rna-XM_017904420.1
NW_016910972.1	Gnomon	exon	804773	806127	.	-	.	ID=exon-XM_017904420.1-3;Dbxref=GeneID:108550645%2CGenbank:XM_017904420.1;Parent=rna-XM_017904420.1
NW_016910972.1	Gnomon	CDS	927707	927742	.	+	0	Name=XP_017759858.1;ID=cds-XP_017759858.1;Dbxref=GeneID:108550604%2CGenbank:XP_017759858.1;Parent=rna-XM_017904369.1
NW_016910972.1	Gnomon	CDS	927809	928048	.	+	0	Name=XP_017759858.1;ID=cds-XP_017759858.1;Dbxref=GeneID:108550604%2CGenbank:XP_017759858.1;Parent=rna-XM_017904369.1
NW_016910972.1	Gnomon	CDS	928117	928308	.	+	0	Name=XP_017759858.1;ID=cds-XP_017759858.1;Dbxref=GeneID:108550604%2CGenbank:XP_017759858.1;Parent=rna-XM_017904369.1
NW_016910972.1	Gnomon	CDS	928400	928550	.	+	0	Name=XP_017759858.1;ID=cds-XP_017759858.1;Dbxref=GeneID:108550604%2CGenbank:XP_017759858.1;Parent=rna-XM_017904369.1
NW_016910972.1	Gnomon	CDS	928624	928734	.	+	0	Name=XP_017759858.1;ID=cds-XP_017759858.1;Dbxref=GeneID:108550604%2CGenbank:XP_017759858.1;Parent=rna-XM_017904369.1
NW_016910972.1	Gnomon	CDS	928825	929015	.	+	0	Name=XP_017759858.1;ID=cds-XP_017759858.1;Dbxref=GeneID:108550604%2CGenbank:XP_017759858.1;Parent=rna-XM_017904369.1
NW_016910972.1	Gnomon	CDS	488771	488837	.	+	0	Name=XP_017759952.1;ID=cds-XP_017759952.1;Dbxref=GeneID:108550668%2CGenbank:XP_017759952.1;Parent=rna-XM_017904463.1
NW_016910972.1	Gnomon	CDS	489291	489493	.	+	0	Name=XP_017759952.1;ID=cds-XP_017759952.1;Dbxref=GeneID:108550668%2CGenbank:XP_017759952.1;Parent=rna-XM_017904463.1
NW_016910972.1	Gnomon	CDS	489561	489753	.	+	0	Name=XP_017759952.1;ID=cds-XP_017759952.1;Dbxref=GeneID:108550668%2CGenbank:XP_017759952.1;Parent=rna-XM_017904463.1
NW_016910972.1	Gnomon	CDS	489843	490006	.	+	0	Name=XP_017759952.1;ID=cds-XP_017759952.1;Dbxref=GeneID:108550668%2CGenbank:XP_017759952.1;Parent=rna-XM_017904463.1
NW_016910972.1	Gnomon	CDS	490167	490514	.	+	0	Name=XP_017759952.1;ID=cds-XP_017759952.1;Dbxref=GeneID:108550668%2CGenbank:XP_017759952.1;Parent=rna-XM_017904463.1
NW_016910972.1	Gnomon	CDS	490583	490781	.	+	0	Name=XP_017759952.1;ID=cds-XP_017759952.1;Dbxref=GeneID:108550668%2CGenbank:XP_017759952.1;Parent=rna-XM_017904463.1
NW_016910972.1	Gnomon	CDS	490851	491069	.	+	0	Name=XP_017759952.1;ID=cds-XP_017759952.1;Dbxref=GeneID:108550668%2CGenbank:XP_017759952.1;Parent=rna-XM_017904463.1
NW_016910972.1	Gnomon	CDS	491141	491316	.	+	0	Name=XP_017759952.1;ID=cds-XP_017759952.1;Dbxref=GeneID:108550668%2CGenbank:XP_017759952.1;Parent=rna-XM_017904463.1
NW_016910972.1	Gnomon	CDS	492954	493038	.	-	0	Name=XP_017759953.1;ID=cds-XP_017759953.1;Dbxref=GeneID:108550669%2CGenbank:XP_017759953.1;Parent=rna-XM_017904464.1
NW_016910972.1	Gnomon	CDS	492260	492810	.	-	0	Name=XP_017759953.1;ID=cds-XP_017759953.1;Dbxref=GeneID:108550669%2CGenbank:XP_017759953.1;Parent=rna-XM_017904464.1
NW_016910972.1	Gnomon	CDS	492954	493038	.	-	0	Name=XP_017759954.1;ID=cds-XP_017759954.1;Dbxref=GeneID:108550669%2CGenbank:XP_017759954.1;Parent=rna-XM_017904465.1
NW_016910972.1	Gnomon	CDS	492260	492810	.	-	0	Name=XP_017759954.1;ID=cds-XP_017759954.1;Dbxref=GeneID:108550669%2CGenbank:XP_017759954.1;Parent=rna-XM_017904465.1
NW_016910972.1	Gnomon	exon	928825	929059	.	+	.	ID=exon-XM_017904369.1-6;Dbxref=GeneID:108550604%2CGenbank:XM_017904369.1;Parent=rna-XM_017904369.1
NW_016910972.1	Gnomon	exon	928400	928550	.	+	.	ID=exon-XM_017904369.1-4;Dbxref=GeneID:108550604%2CGenbank:XM_017904369.1;Parent=rna-XM_017904369.1
NW_016910972.1	Gnomon	exon	928624	928734	.	+	.	ID=exon-XM_017904369.1-5;Dbxref=GeneID:108550604%2CGenbank:XM_017904369.1;Parent=rna-XM_017904369.1
NW_016910972.1	Gnomon	exon	927809	928048	.	+	.	ID=exon-XM_017904369.1-2;Dbxref=GeneID:108550604%2CGenbank:XM_017904369.1;Parent=rna-XM_017904369.1
NW_016910972.1	Gnomon	exon	928117	928308	.	+	.	ID=exon-XM_017904369.1-3;Dbxref=GeneID:108550604%2CGenbank:XM_017904369.1;Parent=rna-XM_017904369.1
NW_016910972.1	Gnomon	exon	927687	927742	.	+	.	ID=exon-XM_017904369.1-1;Dbxref=GeneID:108550604%2CGenbank:XM_017904369.1;Parent=rna-XM_017904369.1
NW_016910972.1	Gnomon	exon	491582	492810	.	-	.	ID=exon-XM_017904467.1-3;Dbxref=GeneID:108550669%2CGenbank:XM_017904467.1;Parent=rna-XM_017904467.1
NW_016910972.1	Gnomon	exon	494174	494530	.	-	.	ID=exon-XM_017904467.1-1;Dbxref=GeneID:108550669%2CGenbank:XM_017904467.1;Parent=rna-XM_017904467.1
NW_016910972.1	Gnomon	exon	492954	493121	.	-	.	ID=exon-XM_017904467.1-2;Dbxref=GeneID:108550669%2CGenbank:XM_017904467.1;Parent=rna-XM_017904467.1
NW_016910972.1	Gnomon	exon	806207	806520	.	-	.	ID=exon-XM_017904422.1-2;Dbxref=GeneID:108550645%2CGenbank:XM_017904422.1;Parent=rna-XM_017904422.1
NW_016910972.1	Gnomon	exon	804772	806127	.	-	.	ID=exon-XM_017904422.1-3;Dbxref=GeneID:108550645%2CGenbank:XM_017904422.1;Parent=rna-XM_017904422.1
NW_016910972.1	Gnomon	exon	807997	808014	.	-	.	ID=exon-XM_017904422.1-1;Dbxref=GeneID:108550645%2CGenbank:XM_017904422.1;Parent=rna-XM_017904422.1
NW_016910972.1	Gnomon	CDS	709775	709919	.	+	0	Name=XP_017759897.1;ID=cds-XP_017759897.1;Dbxref=GeneID:108550636%2CGenbank:XP_017759897.1;Parent=rna-XM_017904408.1
NW_016910972.1	Gnomon	CDS	710779	710819	.	+	0	Name=XP_017759897.1;ID=cds-XP_017759897.1;Dbxref=GeneID:108550636%2CGenbank:XP_017759897.1;Parent=rna-XM_017904408.1
NW_016910972.1	Gnomon	CDS	711820	711918	.	+	0	Name=XP_017759897.1;ID=cds-XP_017759897.1;Dbxref=GeneID:108550636%2CGenbank:XP_017759897.1;Parent=rna-XM_017904408.1
NW_016910972.1	Gnomon	CDS	713150	713224	.	+	0	Name=XP_017759897.1;ID=cds-XP_017759897.1;Dbxref=GeneID:108550636%2CGenbank:XP_017759897.1;Parent=rna-XM_017904408.1
NW_016910972.1	Gnomon	CDS	713369	713572	.	+	0	Name=XP_017759897.1;ID=cds-XP_017759897.1;Dbxref=GeneID:108550636%2CGenbank:XP_017759897.1;Parent=rna-XM_017904408.1
NW_016910972.1	Gnomon	CDS	820024	820088	.	-	0	Name=XP_017759907.1;ID=cds-XP_017759907.1;Dbxref=GeneID:108550645%2CGenbank:XP_017759907.1;Parent=rna-XM_017904418.1
NW_016910972.1	Gnomon	CDS	806207	806520	.	-	0	Name=XP_017759907.1;ID=cds-XP_017759907.1;Dbxref=GeneID:108550645%2CGenbank:XP_017759907.1;Parent=rna-XM_017904418.1
NW_016910972.1	Gnomon	CDS	804836	806127	.	-	0	Name=XP_017759907.1;ID=cds-XP_017759907.1;Dbxref=GeneID:108550645%2CGenbank:XP_017759907.1;Parent=rna-XM_017904418.1
NW_016910972.1	Gnomon	mRNA	926024	927466	.	-	.	Name=XM_017904371.1;ID=rna-XM_017904371.1;Dbxref=GeneID:108550605%2CGenbank:XM_017904371.1;Parent=gene-LOC108550605
NW_016910972.1	Gnomon	mRNA	929097	930483	.	-	.	Name=XM_017904372.1;ID=rna-XM_017904372.1;Dbxref=GeneID:108550606%2CGenbank:XM_017904372.1;Parent=gene-LOC108550606
NW_016910972.1	Gnomon	exon	128298	128526	.	-	.	ID=exon-XM_017904470.1-1;Dbxref=GeneID:108550671%2CGenbank:XM_017904470.1;Parent=rna-XM_017904470.1
NW_016910972.1	Gnomon	exon	127984	128208	.	-	.	ID=exon-XM_017904470.1-2;Dbxref=GeneID:108550671%2CGenbank:XM_017904470.1;Parent=rna-XM_017904470.1
NW_016910972.1	Gnomon	exon	120756	120890	.	-	.	ID=exon-XM_017904470.1-5;Dbxref=GeneID:108550671%2CGenbank:XM_017904470.1;Parent=rna-XM_017904470.1
NW_016910972.1	Gnomon	exon	118355	118838	.	-	.	ID=exon-XM_017904470.1-6;Dbxref=GeneID:108550671%2CGenbank:XM_017904470.1;Parent=rna-XM_017904470.1
NW_016910972.1	Gnomon	exon	127273	127850	.	-	.	ID=exon-XM_017904470.1-3;Dbxref=GeneID:108550671%2CGenbank:XM_017904470.1;Parent=rna-XM_017904470.1
NW_016910972.1	Gnomon	exon	121488	121668	.	-	.	ID=exon-XM_017904470.1-4;Dbxref=GeneID:108550671%2CGenbank:XM_017904470.1;Parent=rna-XM_017904470.1
NW_016910972.1	Gnomon	exon	118022	118277	.	-	.	ID=exon-XM_017904470.1-7;Dbxref=GeneID:108550671%2CGenbank:XM_017904470.1;Parent=rna-XM_017904470.1
NW_016910972.1	Gnomon	exon	116118	117671	.	-	.	ID=exon-XM_017904470.1-8;Dbxref=GeneID:108550671%2CGenbank:XM_017904470.1;Parent=rna-XM_017904470.1
NW_016910972.1	Gnomon	CDS	803177	803231	.	+	0	Name=XP_017759898.1;ID=cds-XP_017759898.1;Dbxref=GeneID:108550637%2CGenbank:XP_017759898.1;Parent=rna-XM_017904409.1
NW_016910972.1	Gnomon	CDS	803354	804006	.	+	0	Name=XP_017759898.1;ID=cds-XP_017759898.1;Dbxref=GeneID:108550637%2CGenbank:XP_017759898.1;Parent=rna-XM_017904409.1
NW_016910972.1	Gnomon	mRNA	21873	23881	.	-	.	Name=XM_017904373.1;ID=rna-XM_017904373.1;Dbxref=GeneID:108550607%2CGenbank:XM_017904373.1;Parent=gene-LOC108550607
NW_016910972.1	Gnomon	CDS	910931	911027	.	-	0	Name=XP_017759899.1;ID=cds-XP_017759899.1;Dbxref=GeneID:108550639%2CGenbank:XP_017759899.1;Parent=rna-XM_017904410.1
NW_016910972.1	Gnomon	CDS	910233	910601	.	-	0	Name=XP_017759899.1;ID=cds-XP_017759899.1;Dbxref=GeneID:108550639%2CGenbank:XP_017759899.1;Parent=rna-XM_017904410.1
NW_016910972.1	Gnomon	CDS	909790	910154	.	-	0	Name=XP_017759899.1;ID=cds-XP_017759899.1;Dbxref=GeneID:108550639%2CGenbank:XP_017759899.1;Parent=rna-XM_017904410.1
NW_016910972.1	Gnomon	CDS	909590	909721	.	-	0	Name=XP_017759899.1;ID=cds-XP_017759899.1;Dbxref=GeneID:108550639%2CGenbank:XP_017759899.1;Parent=rna-XM_017904410.1
NW_016910972.1	Gnomon	CDS	812882	812937	.	-	0	Name=XP_017759909.1;ID=cds-XP_017759909.1;Dbxref=GeneID:108550645%2CGenbank:XP_017759909.1;Parent=rna-XM_017904420.1
NW_016910972.1	Gnomon	CDS	806207	806520	.	-	0	Name=XP_017759909.1;ID=cds-XP_017759909.1;Dbxref=GeneID:108550645%2CGenbank:XP_017759909.1;Parent=rna-XM_017904420.1
NW_016910972.1	Gnomon	CDS	804836	806127	.	-	0	Name=XP_017759909.1;ID=cds-XP_017759909.1;Dbxref=GeneID:108550645%2CGenbank:XP_017759909.1;Parent=rna-XM_017904420.1
NW_016910972.1	Gnomon	mRNA	27544	29385	.	-	.	Name=XM_017904374.1;ID=rna-XM_017904374.1;Dbxref=GeneID:108550608%2CGenbank:XM_017904374.1;Parent=gene-LOC108550608
NW_016910972.1	Gnomon	exon	859220	859275	.	-	.	ID=exon-XM_017904391.1-1;Dbxref=GeneID:108550624%2CGenbank:XM_017904391.1;Parent=rna-XM_017904391.1
NW_016910972.1	Gnomon	exon	857825	858144	.	-	.	ID=exon-XM_017904391.1-2;Dbxref=GeneID:108550624%2CGenbank:XM_017904391.1;Parent=rna-XM_017904391.1
NW_016910972.1	Gnomon	exon	857329	857741	.	-	.	ID=exon-XM_017904391.1-3;Dbxref=GeneID:108550624%2CGenbank:XM_017904391.1;Parent=rna-XM_017904391.1
NW_016910972.1	Gnomon	exon	2230	2436	.	-	.	ID=exon-XM_017904367.1-2;Dbxref=GeneID:108550602%2CGenbank:XM_017904367.1;Parent=rna-XM_017904367.1
NW_016910972.1	Gnomon	exon	1867	2130	.	-	.	ID=exon-XM_017904367.1-3;Dbxref=GeneID:108550602%2CGenbank:XM_017904367.1;Parent=rna-XM_017904367.1
NW_016910972.1	Gnomon	exon	3188	3379	.	-	.	ID=exon-XM_017904367.1-1;Dbxref=GeneID:108550602%2CGenbank:XM_017904367.1;Parent=rna-XM_017904367.1
NW_016910972.1	Gnomon	exon	849	1078	.	-	.	ID=exon-XM_017904367.1-6;Dbxref=GeneID:108550602%2CGenbank:XM_017904367.1;Parent=rna-XM_017904367.1
NW_016910972.1	Gnomon	exon	479	761	.	-	.	ID=exon-XM_017904367.1-7;Dbxref=GeneID:108550602%2CGenbank:XM_017904367.1;Parent=rna-XM_017904367.1
NW_016910972.1	Gnomon	exon	1448	1791	.	-	.	ID=exon-XM_017904367.1-4;Dbxref=GeneID:108550602%2CGenbank:XM_017904367.1;Parent=rna-XM_017904367.1
NW_016910972.1	Gnomon	exon	1154	1379	.	-	.	ID=exon-XM_017904367.1-5;Dbxref=GeneID:108550602%2CGenbank:XM_017904367.1;Parent=rna-XM_017904367.1
NW_016910972.1	RefSeq	region	1	952674	.	+	.	Name=Unknown;ID=NW_016910972.1:1..952674;Dbxref=taxon:516756
NW_016910972.1	Gnomon	exon	120756	120890	.	-	.	ID=exon-XM_017904469.1-5;Dbxref=GeneID:108550671%2CGenbank:XM_017904469.1;Parent=rna-XM_017904469.1
NW_016910972.1	Gnomon	exon	118355	118838	.	-	.	ID=exon-XM_017904469.1-6;Dbxref=GeneID:108550671%2CGenbank:XM_017904469.1;Parent=rna-XM_017904469.1
NW_016910972.1	Gnomon	exon	118022	118277	.	-	.	ID=exon-XM_017904469.1-7;Dbxref=GeneID:108550671%2CGenbank:XM_017904469.1;Parent=rna-XM_017904469.1
NW_016910972.1	Gnomon	exon	116118	117671	.	-	.	ID=exon-XM_017904469.1-8;Dbxref=GeneID:108550671%2CGenbank:XM_017904469.1;Parent=rna-XM_017904469.1
NW_016910972.1	Gnomon	exon	131296	131447	.	-	.	ID=exon-XM_017904469.1-1;Dbxref=GeneID:108550671%2CGenbank:XM_017904469.1;Parent=rna-XM_017904469.1
NW_016910972.1	Gnomon	exon	127984	128208	.	-	.	ID=exon-XM_017904469.1-2;Dbxref=GeneID:108550671%2CGenbank:XM_017904469.1;Parent=rna-XM_017904469.1
NW_016910972.1	Gnomon	exon	127273	127850	.	-	.	ID=exon-XM_017904469.1-3;Dbxref=GeneID:108550671%2CGenbank:XM_017904469.1;Parent=rna-XM_017904469.1
NW_016910972.1	Gnomon	exon	121488	121668	.	-	.	ID=exon-XM_017904469.1-4;Dbxref=GeneID:108550671%2CGenbank:XM_017904469.1;Parent=rna-XM_017904469.1
NW_016910972.1	Gnomon	mRNA	371168	372258	.	+	.	Name=XM_017904375.1;ID=rna-XM_017904375.1;Dbxref=GeneID:108550609%2CGenbank:XM_017904375.1;Parent=gene-LOC108550609
NW_016910972.1	Gnomon	mRNA	372699	375972	.	-	.	Name=XM_017904376.1;ID=rna-XM_017904376.1;Dbxref=GeneID:108550610%2CGenbank:XM_017904376.1;Parent=gene-LOC108550610
NW_016910972.1	Gnomon	CDS	908146	908217	.	+	0	Name=XP_017759850.1;ID=cds-XP_017759850.1;Dbxref=GeneID:108550596%2CGenbank:XP_017759850.1;Parent=rna-XM_017904361.1
NW_016910972.1	Gnomon	CDS	908538	908637	.	+	0	Name=XP_017759850.1;ID=cds-XP_017759850.1;Dbxref=GeneID:108550596%2CGenbank:XP_017759850.1;Parent=rna-XM_017904361.1
NW_016910972.1	Gnomon	CDS	908715	908930	.	+	0	Name=XP_017759850.1;ID=cds-XP_017759850.1;Dbxref=GeneID:108550596%2CGenbank:XP_017759850.1;Parent=rna-XM_017904361.1
NW_016910972.1	Gnomon	CDS	909009	909088	.	+	0	Name=XP_017759850.1;ID=cds-XP_017759850.1;Dbxref=GeneID:108550596%2CGenbank:XP_017759850.1;Parent=rna-XM_017904361.1
NW_016910972.1	Gnomon	CDS	909152	909388	.	+	0	Name=XP_017759850.1;ID=cds-XP_017759850.1;Dbxref=GeneID:108550596%2CGenbank:XP_017759850.1;Parent=rna-XM_017904361.1
NW_016910972.1	Gnomon	exon	895542	895762	.	+	.	ID=exon-XM_017904462.1-10;Dbxref=GeneID:108550666%2CGenbank:XM_017904462.1;Parent=rna-XM_017904462.1
NW_016910972.1	Gnomon	exon	133552	133775	.	-	.	ID=exon-XM_017904468.1-1;Dbxref=GeneID:108550671%2CGenbank:XM_017904468.1;Parent=rna-XM_017904468.1
NW_016910972.1	Gnomon	exon	118022	118277	.	-	.	ID=exon-XM_017904468.1-8;Dbxref=GeneID:108550671%2CGenbank:XM_017904468.1;Parent=rna-XM_017904468.1
NW_016910972.1	Gnomon	exon	116118	117671	.	-	.	ID=exon-XM_017904468.1-9;Dbxref=GeneID:108550671%2CGenbank:XM_017904468.1;Parent=rna-XM_017904468.1
NW_016910972.1	Gnomon	exon	120756	120890	.	-	.	ID=exon-XM_017904468.1-6;Dbxref=GeneID:108550671%2CGenbank:XM_017904468.1;Parent=rna-XM_017904468.1
NW_016910972.1	Gnomon	exon	118355	118838	.	-	.	ID=exon-XM_017904468.1-7;Dbxref=GeneID:108550671%2CGenbank:XM_017904468.1;Parent=rna-XM_017904468.1
NW_016910972.1	Gnomon	exon	127273	127850	.	-	.	ID=exon-XM_017904468.1-4;Dbxref=GeneID:108550671%2CGenbank:XM_017904468.1;Parent=rna-XM_017904468.1
NW_016910972.1	Gnomon	exon	121488	121668	.	-	.	ID=exon-XM_017904468.1-5;Dbxref=GeneID:108550671%2CGenbank:XM_017904468.1;Parent=rna-XM_017904468.1
NW_016910972.1	Gnomon	exon	133006	133242	.	-	.	ID=exon-XM_017904468.1-2;Dbxref=GeneID:108550671%2CGenbank:XM_017904468.1;Parent=rna-XM_017904468.1
NW_016910972.1	Gnomon	exon	127984	128208	.	-	.	ID=exon-XM_017904468.1-3;Dbxref=GeneID:108550671%2CGenbank:XM_017904468.1;Parent=rna-XM_017904468.1
NW_016910972.1	Gnomon	mRNA	116118	128526	.	-	.	Name=XM_017904470.1;ID=rna-XM_017904470.1;Dbxref=GeneID:108550671%2CGenbank:XM_017904470.1;Parent=gene-LOC108550671
NW_016910972.1	Gnomon	lnc_RNA	900715	902932	.	+	.	Name=XR_001890435.1;ID=rna-XR_001890435.1;Dbxref=GeneID:108550667%2CGenbank:XR_001890435.1;Parent=gene-LOC108550667
NW_016910972.1	Gnomon	mRNA	18341	21399	.	+	.	Name=XM_017904377.1;ID=rna-XM_017904377.1;Dbxref=GeneID:108550611%2CGenbank:XM_017904377.1;Parent=gene-LOC108550611
NW_016910972.1	Gnomon	transcript	488704	491471	.	+	.	Name=XR_001890436.1;ID=rna-XR_001890436.1;Dbxref=GeneID:108550668%2CGenbank:XR_001890436.1;Parent=gene-LOC108550668
NW_016910972.1	Gnomon	exon	570895	571413	.	-	.	ID=exon-XM_017904445.1-1;Dbxref=GeneID:108550661%2CGenbank:XM_017904445.1;Parent=rna-XM_017904445.1
NW_016910972.1	Gnomon	exon	570497	570785	.	-	.	ID=exon-XM_017904445.1-2;Dbxref=GeneID:108550661%2CGenbank:XM_017904445.1;Parent=rna-XM_017904445.1
NW_016910972.1	Gnomon	exon	524752	526404	.	-	.	ID=exon-XM_017904445.1-5;Dbxref=GeneID:108550661%2CGenbank:XM_017904445.1;Parent=rna-XM_017904445.1
NW_016910972.1	Gnomon	exon	523111	524029	.	-	.	ID=exon-XM_017904445.1-6;Dbxref=GeneID:108550661%2CGenbank:XM_017904445.1;Parent=rna-XM_017904445.1
NW_016910972.1	Gnomon	exon	552096	552484	.	-	.	ID=exon-XM_017904445.1-3;Dbxref=GeneID:108550661%2CGenbank:XM_017904445.1;Parent=rna-XM_017904445.1
NW_016910972.1	Gnomon	exon	546183	546246	.	-	.	ID=exon-XM_017904445.1-4;Dbxref=GeneID:108550661%2CGenbank:XM_017904445.1;Parent=rna-XM_017904445.1
NW_016910972.1	Gnomon	exon	521987	523015	.	-	.	ID=exon-XM_017904445.1-7;Dbxref=GeneID:108550661%2CGenbank:XM_017904445.1;Parent=rna-XM_017904445.1
NW_016910972.1	Gnomon	mRNA	417955	446285	.	-	.	Name=XM_017904378.1;ID=rna-XM_017904378.1;Dbxref=GeneID:108550613%2CGenbank:XM_017904378.1;Parent=gene-LOC108550613
NW_016910972.1	Gnomon	CDS	922986	924385	.	+	0	Name=XP_017759852.1;ID=cds-XP_017759852.1;Dbxref=GeneID:108550597%2CGenbank:XP_017759852.1;Parent=rna-XM_017904363.1
NW_016910972.1	Gnomon	CDS	924473	924604	.	+	0	Name=XP_017759852.1;ID=cds-XP_017759852.1;Dbxref=GeneID:108550597%2CGenbank:XP_017759852.1;Parent=rna-XM_017904363.1
NW_016910972.1	Gnomon	CDS	924680	925126	.	+	0	Name=XP_017759852.1;ID=cds-XP_017759852.1;Dbxref=GeneID:108550597%2CGenbank:XP_017759852.1;Parent=rna-XM_017904363.1
NW_016910972.1	Gnomon	CDS	925193	925601	.	+	0	Name=XP_017759852.1;ID=cds-XP_017759852.1;Dbxref=GeneID:108550597%2CGenbank:XP_017759852.1;Parent=rna-XM_017904363.1
NW_016910972.1	Gnomon	CDS	925679	925801	.	+	0	Name=XP_017759852.1;ID=cds-XP_017759852.1;Dbxref=GeneID:108550597%2CGenbank:XP_017759852.1;Parent=rna-XM_017904363.1
NW_016910972.1	Gnomon	CDS	925928	926071	.	+	0	Name=XP_017759852.1;ID=cds-XP_017759852.1;Dbxref=GeneID:108550597%2CGenbank:XP_017759852.1;Parent=rna-XM_017904363.1
NW_016910972.1	Gnomon	mRNA	116118	132476	.	-	.	Name=XM_017904472.1;ID=rna-XM_017904472.1;Dbxref=GeneID:108550671%2CGenbank:XM_017904472.1;Parent=gene-LOC108550671
NW_016910972.1	Gnomon	mRNA	479715	480755	.	+	.	Name=XM_017904438.1;ID=rna-XM_017904438.1;Dbxref=GeneID:108550656%2CGenbank:XM_017904438.1;Parent=gene-LOC108550656
NW_016910972.1	Gnomon	exon	825518	825747	.	+	.	ID=exon-XM_017904417.1-6;Dbxref=GeneID:108550644%2CGenbank:XM_017904417.1;Parent=rna-XM_017904417.1
NW_016910972.1	Gnomon	exon	825837	826019	.	+	.	ID=exon-XM_017904417.1-7;Dbxref=GeneID:108550644%2CGenbank:XM_017904417.1;Parent=rna-XM_017904417.1
NW_016910972.1	Gnomon	exon	826092	826526	.	+	.	ID=exon-XM_017904417.1-8;Dbxref=GeneID:108550644%2CGenbank:XM_017904417.1;Parent=rna-XM_017904417.1
NW_016910972.1	Gnomon	exon	826599	826697	.	+	.	ID=exon-XM_017904417.1-9;Dbxref=GeneID:108550644%2CGenbank:XM_017904417.1;Parent=rna-XM_017904417.1
NW_016910972.1	Gnomon	exon	822614	822707	.	+	.	ID=exon-XM_017904417.1-1;Dbxref=GeneID:108550644%2CGenbank:XM_017904417.1;Parent=rna-XM_017904417.1
NW_016910972.1	Gnomon	exon	824231	824487	.	+	.	ID=exon-XM_017904417.1-2;Dbxref=GeneID:108550644%2CGenbank:XM_017904417.1;Parent=rna-XM_017904417.1
NW_016910972.1	Gnomon	exon	824778	824924	.	+	.	ID=exon-XM_017904417.1-3;Dbxref=GeneID:108550644%2CGenbank:XM_017904417.1;Parent=rna-XM_017904417.1
NW_016910972.1	Gnomon	exon	825001	825142	.	+	.	ID=exon-XM_017904417.1-4;Dbxref=GeneID:108550644%2CGenbank:XM_017904417.1;Parent=rna-XM_017904417.1
NW_016910972.1	Gnomon	exon	825282	825432	.	+	.	ID=exon-XM_017904417.1-5;Dbxref=GeneID:108550644%2CGenbank:XM_017904417.1;Parent=rna-XM_017904417.1
NW_016910972.1	Gnomon	mRNA	458893	483272	.	+	.	Name=XM_017904439.1;ID=rna-XM_017904439.1;Dbxref=GeneID:108550657%2CGenbank:XM_017904439.1;Note=The sequence of the model RefSeq transcript was modified relative to this genomic sequence to represent the inferred CDS: deleted 2 bases in 1 codon;Parent=gene-LOC108550657
NW_016910972.1	Gnomon	CDS	264222	264525	.	+	0	Name=XP_017759900.1;ID=cds-XP_017759900.1;Dbxref=GeneID:108550640%2CGenbank:XP_017759900.1;Parent=rna-XM_017904411.1
NW_016910972.1	Gnomon	CDS	264824	265054	.	+	0	Name=XP_017759900.1;ID=cds-XP_017759900.1;Dbxref=GeneID:108550640%2CGenbank:XP_017759900.1;Parent=rna-XM_017904411.1
NW_016910972.1	Gnomon	CDS	268544	268669	.	+	0	Name=XP_017759900.1;ID=cds-XP_017759900.1;Dbxref=GeneID:108550640%2CGenbank:XP_017759900.1;Parent=rna-XM_017904411.1
NW_016910972.1	Gnomon	CDS	274171	274350	.	+	0	Name=XP_017759900.1;ID=cds-XP_017759900.1;Dbxref=GeneID:108550640%2CGenbank:XP_017759900.1;Parent=rna-XM_017904411.1
NW_016910972.1	Gnomon	CDS	276991	277284	.	+	0	Name=XP_017759900.1;ID=cds-XP_017759900.1;Dbxref=GeneID:108550640%2CGenbank:XP_017759900.1;Parent=rna-XM_017904411.1
NW_016910972.1	Gnomon	CDS	279072	279415	.	+	0	Name=XP_017759900.1;ID=cds-XP_017759900.1;Dbxref=GeneID:108550640%2CGenbank:XP_017759900.1;Parent=rna-XM_017904411.1
NW_016910972.1	Gnomon	CDS	37951	38037	.	-	0	Name=XP_017759891.1;ID=cds-XP_017759891.1;Dbxref=GeneID:108550632%2CGenbank:XP_017759891.1;Parent=rna-XM_017904402.1
NW_016910972.1	Gnomon	CDS	37668	37805	.	-	0	Name=XP_017759891.1;ID=cds-XP_017759891.1;Dbxref=GeneID:108550632%2CGenbank:XP_017759891.1;Parent=rna-XM_017904402.1
NW_016910972.1	Gnomon	CDS	37444	37609	.	-	0	Name=XP_017759891.1;ID=cds-XP_017759891.1;Dbxref=GeneID:108550632%2CGenbank:XP_017759891.1;Parent=rna-XM_017904402.1
NW_016910972.1	Gnomon	CDS	37048	37366	.	-	0	Name=XP_017759891.1;ID=cds-XP_017759891.1;Dbxref=GeneID:108550632%2CGenbank:XP_017759891.1;Parent=rna-XM_017904402.1
NW_016910972.1	Gnomon	CDS	36615	36972	.	-	0	Name=XP_017759891.1;ID=cds-XP_017759891.1;Dbxref=GeneID:108550632%2CGenbank:XP_017759891.1;Parent=rna-XM_017904402.1
NW_016910972.1	Gnomon	exon	493516	493612	.	-	.	ID=exon-XM_017904465.1-1;Dbxref=GeneID:108550669%2CGenbank:XM_017904465.1;Parent=rna-XM_017904465.1
NW_016910972.1	Gnomon	exon	492954	493128	.	-	.	ID=exon-XM_017904465.1-2;Dbxref=GeneID:108550669%2CGenbank:XM_017904465.1;Parent=rna-XM_017904465.1
NW_016910972.1	Gnomon	exon	491582	492810	.	-	.	ID=exon-XM_017904465.1-3;Dbxref=GeneID:108550669%2CGenbank:XM_017904465.1;Parent=rna-XM_017904465.1
NW_016910972.1	Gnomon	exon	339973	340191	.	-	.	ID=exon-XM_017904395.1-5;Dbxref=GeneID:108550626%2CGenbank:XM_017904395.1;Parent=rna-XM_017904395.1
NW_016910972.1	Gnomon	exon	339563	339748	.	-	.	ID=exon-XM_017904395.1-6;Dbxref=GeneID:108550626%2CGenbank:XM_017904395.1;Parent=rna-XM_017904395.1
NW_016910972.1	Gnomon	exon	338694	339403	.	-	.	ID=exon-XM_017904395.1-7;Dbxref=GeneID:108550626%2CGenbank:XM_017904395.1;Parent=rna-XM_017904395.1
NW_016910972.1	Gnomon	exon	357380	357876	.	-	.	ID=exon-XM_017904395.1-1;Dbxref=GeneID:108550626%2CGenbank:XM_017904395.1;Parent=rna-XM_017904395.1
NW_016910972.1	Gnomon	exon	356893	357123	.	-	.	ID=exon-XM_017904395.1-2;Dbxref=GeneID:108550626%2CGenbank:XM_017904395.1;Parent=rna-XM_017904395.1
NW_016910972.1	Gnomon	exon	347482	347595	.	-	.	ID=exon-XM_017904395.1-3;Dbxref=GeneID:108550626%2CGenbank:XM_017904395.1;Parent=rna-XM_017904395.1
NW_016910972.1	Gnomon	exon	347020	347106	.	-	.	ID=exon-XM_017904395.1-4;Dbxref=GeneID:108550626%2CGenbank:XM_017904395.1;Parent=rna-XM_017904395.1
NW_016910972.1	Gnomon	CDS	37951	38037	.	-	0	Name=XP_017759892.1;ID=cds-XP_017759892.1;Dbxref=GeneID:108550632%2CGenbank:XP_017759892.1;Parent=rna-XM_017904403.1
NW_016910972.1	Gnomon	CDS	37668	37805	.	-	0	Name=XP_017759892.1;ID=cds-XP_017759892.1;Dbxref=GeneID:108550632%2CGenbank:XP_017759892.1;Parent=rna-XM_017904403.1
NW_016910972.1	Gnomon	CDS	37444	37609	.	-	0	Name=XP_017759892.1;ID=cds-XP_017759892.1;Dbxref=GeneID:108550632%2CGenbank:XP_017759892.1;Parent=rna-XM_017904403.1
NW_016910972.1	Gnomon	CDS	37048	37366	.	-	0	Name=XP_017759892.1;ID=cds-XP_017759892.1;Dbxref=GeneID:108550632%2CGenbank:XP_017759892.1;Parent=rna-XM_017904403.1
NW_016910972.1	Gnomon	CDS	36615	36972	.	-	0	Name=XP_017759892.1;ID=cds-XP_017759892.1;Dbxref=GeneID:108550632%2CGenbank:XP_017759892.1;Parent=rna-XM_017904403.1
NW_016910972.1	Gnomon	CDS	881675	881813	.	+	0	Name=XP_017759902.1;ID=cds-XP_017759902.1;Dbxref=GeneID:108550641%2CGenbank:XP_017759902.1;Parent=rna-XM_017904413.1
NW_016910972.1	Gnomon	CDS	881876	882161	.	+	0	Name=XP_017759902.1;ID=cds-XP_017759902.1;Dbxref=GeneID:108550641%2CGenbank:XP_017759902.1;Parent=rna-XM_017904413.1
NW_016910972.1	Gnomon	CDS	882223	882380	.	+	0	Name=XP_017759902.1;ID=cds-XP_017759902.1;Dbxref=GeneID:108550641%2CGenbank:XP_017759902.1;Parent=rna-XM_017904413.1
NW_016910972.1	Gnomon	CDS	882453	882564	.	+	0	Name=XP_017759902.1;ID=cds-XP_017759902.1;Dbxref=GeneID:108550641%2CGenbank:XP_017759902.1;Parent=rna-XM_017904413.1
NW_016910972.1	Gnomon	CDS	882641	882846	.	+	0	Name=XP_017759902.1;ID=cds-XP_017759902.1;Dbxref=GeneID:108550641%2CGenbank:XP_017759902.1;Parent=rna-XM_017904413.1
NW_016910972.1	Gnomon	CDS	882926	883057	.	+	0	Name=XP_017759902.1;ID=cds-XP_017759902.1;Dbxref=GeneID:108550641%2CGenbank:XP_017759902.1;Parent=rna-XM_017904413.1
NW_016910972.1	Gnomon	CDS	883135	883230	.	+	0	Name=XP_017759902.1;ID=cds-XP_017759902.1;Dbxref=GeneID:108550641%2CGenbank:XP_017759902.1;Parent=rna-XM_017904413.1
NW_016910972.1	Gnomon	CDS	883293	883381	.	+	0	Name=XP_017759902.1;ID=cds-XP_017759902.1;Dbxref=GeneID:108550641%2CGenbank:XP_017759902.1;Parent=rna-XM_017904413.1
NW_016910972.1	Gnomon	CDS	883455	883544	.	+	0	Name=XP_017759902.1;ID=cds-XP_017759902.1;Dbxref=GeneID:108550641%2CGenbank:XP_017759902.1;Parent=rna-XM_017904413.1
NW_016910972.1	Gnomon	CDS	883614	883701	.	+	0	Name=XP_017759902.1;ID=cds-XP_017759902.1;Dbxref=GeneID:108550641%2CGenbank:XP_017759902.1;Parent=rna-XM_017904413.1
NW_016910972.1	Gnomon	CDS	883762	883922	.	+	0	Name=XP_017759902.1;ID=cds-XP_017759902.1;Dbxref=GeneID:108550641%2CGenbank:XP_017759902.1;Parent=rna-XM_017904413.1
NW_016910972.1	Gnomon	exon	826859	828448	.	+	.	ID=exon-XM_017904416.1-10;Dbxref=GeneID:108550644%2CGenbank:XM_017904416.1;Parent=rna-XM_017904416.1
NW_016910972.1	Gnomon	CDS	35501	35520	.	+	0	Name=XP_017759893.1;ID=cds-XP_017759893.1;Dbxref=GeneID:108550633%2CGenbank:XP_017759893.1;Parent=rna-XM_017904404.1
NW_016910972.1	Gnomon	CDS	35600	35656	.	+	0	Name=XP_017759893.1;ID=cds-XP_017759893.1;Dbxref=GeneID:108550633%2CGenbank:XP_017759893.1;Parent=rna-XM_017904404.1
NW_016910972.1	Gnomon	CDS	35744	35943	.	+	0	Name=XP_017759893.1;ID=cds-XP_017759893.1;Dbxref=GeneID:108550633%2CGenbank:XP_017759893.1;Parent=rna-XM_017904404.1
NW_016910972.1	Gnomon	CDS	36020	36162	.	+	0	Name=XP_017759893.1;ID=cds-XP_017759893.1;Dbxref=GeneID:108550633%2CGenbank:XP_017759893.1;Parent=rna-XM_017904404.1
NW_016910972.1	Gnomon	CDS	36265	36369	.	+	0	Name=XP_017759893.1;ID=cds-XP_017759893.1;Dbxref=GeneID:108550633%2CGenbank:XP_017759893.1;Parent=rna-XM_017904404.1
NW_016910972.1	Gnomon	CDS	768585	768744	.	-	0	Name=XP_017759903.1;ID=cds-XP_017759903.1;Dbxref=GeneID:108550642%2CGenbank:XP_017759903.1;Parent=rna-XM_017904414.1
NW_016910972.1	Gnomon	CDS	767351	767616	.	-	0	Name=XP_017759903.1;ID=cds-XP_017759903.1;Dbxref=GeneID:108550642%2CGenbank:XP_017759903.1;Parent=rna-XM_017904414.1
NW_016910972.1	Gnomon	mRNA	749372	753226	.	-	.	Name=XM_017904380.1;ID=rna-XM_017904380.1;Dbxref=GeneID:108550615%2CGenbank:XM_017904380.1;Parent=gene-LOC108550615
NW_016910972.1	Gnomon	exon	930305	930483	.	-	.	ID=exon-XM_017904372.1-1;Dbxref=GeneID:108550606%2CGenbank:XM_017904372.1;Parent=rna-XM_017904372.1
NW_016910972.1	Gnomon	exon	492954	493128	.	-	.	ID=exon-XM_017904464.1-2;Dbxref=GeneID:108550669%2CGenbank:XM_017904464.1;Parent=rna-XM_017904464.1
NW_016910972.1	Gnomon	exon	491582	492810	.	-	.	ID=exon-XM_017904464.1-3;Dbxref=GeneID:108550669%2CGenbank:XM_017904464.1;Parent=rna-XM_017904464.1
NW_016910972.1	Gnomon	exon	494174	494530	.	-	.	ID=exon-XM_017904464.1-1;Dbxref=GeneID:108550669%2CGenbank:XM_017904464.1;Parent=rna-XM_017904464.1
NW_016910972.1	Gnomon	exon	929832	930038	.	-	.	ID=exon-XM_017904372.1-2;Dbxref=GeneID:108550606%2CGenbank:XM_017904372.1;Parent=rna-XM_017904372.1
NW_016910972.1	Gnomon	exon	929615	929761	.	-	.	ID=exon-XM_017904372.1-3;Dbxref=GeneID:108550606%2CGenbank:XM_017904372.1;Parent=rna-XM_017904372.1
NW_016910972.1	Gnomon	exon	929351	929549	.	-	.	ID=exon-XM_017904372.1-4;Dbxref=GeneID:108550606%2CGenbank:XM_017904372.1;Parent=rna-XM_017904372.1
NW_016910972.1	Gnomon	exon	929097	929267	.	-	.	ID=exon-XM_017904372.1-5;Dbxref=GeneID:108550606%2CGenbank:XM_017904372.1;Parent=rna-XM_017904372.1
NW_016910972.1	Gnomon	CDS	938527	938633	.	-	0	Name=XP_017759894.1;ID=cds-XP_017759894.1;Dbxref=GeneID:108550634%2CGenbank:XP_017759894.1;Parent=rna-XM_017904405.1
NW_016910972.1	Gnomon	CDS	937778	938003	.	-	0	Name=XP_017759894.1;ID=cds-XP_017759894.1;Dbxref=GeneID:108550634%2CGenbank:XP_017759894.1;Parent=rna-XM_017904405.1
NW_016910972.1	Gnomon	CDS	937246	937403	.	-	0	Name=XP_017759894.1;ID=cds-XP_017759894.1;Dbxref=GeneID:108550634%2CGenbank:XP_017759894.1;Parent=rna-XM_017904405.1
NW_016910972.1	Gnomon	CDS	936967	937107	.	-	0	Name=XP_017759894.1;ID=cds-XP_017759894.1;Dbxref=GeneID:108550634%2CGenbank:XP_017759894.1;Parent=rna-XM_017904405.1
NW_016910972.1	Gnomon	CDS	936725	936887	.	-	0	Name=XP_017759894.1;ID=cds-XP_017759894.1;Dbxref=GeneID:108550634%2CGenbank:XP_017759894.1;Parent=rna-XM_017904405.1
NW_016910972.1	Gnomon	CDS	936291	936524	.	-	0	Name=XP_017759894.1;ID=cds-XP_017759894.1;Dbxref=GeneID:108550634%2CGenbank:XP_017759894.1;Parent=rna-XM_017904405.1
NW_016910972.1	Gnomon	CDS	936052	936222	.	-	0	Name=XP_017759894.1;ID=cds-XP_017759894.1;Dbxref=GeneID:108550634%2CGenbank:XP_017759894.1;Parent=rna-XM_017904405.1
NW_016910972.1	Gnomon	CDS	839717	839865	.	-	0	Name=XP_017759904.1;ID=cds-XP_017759904.1;Dbxref=GeneID:108550643%2CGenbank:XP_017759904.1;Note=The sequence of the model RefSeq protein was modified relative to this genomic sequence to represent the inferred CDS: inserted 1 base in 1 codon;Parent=rna-XM_017904415.1
NW_016910972.1	Gnomon	CDS	839468	839555	.	-	0	Name=XP_017759904.1;ID=cds-XP_017759904.1;Dbxref=GeneID:108550643%2CGenbank:XP_017759904.1;Note=The sequence of the model RefSeq protein was modified relative to this genomic sequence to represent the inferred CDS: inserted 1 base in 1 codon;Parent=rna-XM_017904415.1
NW_016910972.1	Gnomon	CDS	833060	833345	.	-	0	Name=XP_017759904.1;ID=cds-XP_017759904.1;Dbxref=GeneID:108550643%2CGenbank:XP_017759904.1;Note=The sequence of the model RefSeq protein was modified relative to this genomic sequence to represent the inferred CDS: inserted 1 base in 1 codon;Parent=rna-XM_017904415.1
NW_016910972.1	Gnomon	CDS	832517	832728	.	-	0	Name=XP_017759904.1;ID=cds-XP_017759904.1;Dbxref=GeneID:108550643%2CGenbank:XP_017759904.1;Note=The sequence of the model RefSeq protein was modified relative to this genomic sequence to represent the inferred CDS: inserted 1 base in 1 codon;Parent=rna-XM_017904415.1
NW_016910972.1	Gnomon	CDS	831712	832232	.	-	0	Name=XP_017759904.1;ID=cds-XP_017759904.1;Dbxref=GeneID:108550643%2CGenbank:XP_017759904.1;Note=The sequence of the model RefSeq protein was modified relative to this genomic sequence to represent the inferred CDS: inserted 1 base in 1 codon;Parent=rna-XM_017904415.1
NW_016910972.1	Gnomon	CDS	831378	831612	.	-	0	Name=XP_017759904.1;ID=cds-XP_017759904.1;Dbxref=GeneID:108550643%2CGenbank:XP_017759904.1;Note=The sequence of the model RefSeq protein was modified relative to this genomic sequence to represent the inferred CDS: inserted 1 base in 1 codon;Parent=rna-XM_017904415.1
NW_016910972.1	Gnomon	CDS	831108	831270	.	-	0	Name=XP_017759904.1;ID=cds-XP_017759904.1;Dbxref=GeneID:108550643%2CGenbank:XP_017759904.1;Note=The sequence of the model RefSeq protein was modified relative to this genomic sequence to represent the inferred CDS: inserted 1 base in 1 codon;Parent=rna-XM_017904415.1
NW_016910972.1	Gnomon	CDS	830802	831032	.	-	0	Name=XP_017759904.1;ID=cds-XP_017759904.1;Dbxref=GeneID:108550643%2CGenbank:XP_017759904.1;Note=The sequence of the model RefSeq protein was modified relative to this genomic sequence to represent the inferred CDS: inserted 1 base in 1 codon;Parent=rna-XM_017904415.1
NW_016910972.1	Gnomon	CDS	830394	830617	.	-	0	Name=XP_017759904.1;ID=cds-XP_017759904.1;Dbxref=GeneID:108550643%2CGenbank:XP_017759904.1;Note=The sequence of the model RefSeq protein was modified relative to this genomic sequence to represent the inferred CDS: inserted 1 base in 1 codon;Parent=rna-XM_017904415.1
NW_016910972.1	Gnomon	CDS	830099	830290	.	-	0	Name=XP_017759904.1;ID=cds-XP_017759904.1;Dbxref=GeneID:108550643%2CGenbank:XP_017759904.1;Note=The sequence of the model RefSeq protein was modified relative to this genomic sequence to represent the inferred CDS: inserted 1 base in 1 codon;Parent=rna-XM_017904415.1
NW_016910972.1	Gnomon	CDS	829860	829959	.	-	0	Name=XP_017759904.1;ID=cds-XP_017759904.1;Dbxref=GeneID:108550643%2CGenbank:XP_017759904.1;Note=The sequence of the model RefSeq protein was modified relative to this genomic sequence to represent the inferred CDS: inserted 1 base in 1 codon;Parent=rna-XM_017904415.1
NW_016910972.1	Gnomon	CDS	829830	829857	.	-	0	Name=XP_017759904.1;ID=cds-XP_017759904.1;Dbxref=GeneID:108550643%2CGenbank:XP_017759904.1;Note=The sequence of the model RefSeq protein was modified relative to this genomic sequence to represent the inferred CDS: inserted 1 base in 1 codon;Parent=rna-XM_017904415.1
NW_016910972.1	Gnomon	CDS	829434	829602	.	-	0	Name=XP_017759904.1;ID=cds-XP_017759904.1;Dbxref=GeneID:108550643%2CGenbank:XP_017759904.1;Note=The sequence of the model RefSeq protein was modified relative to this genomic sequence to represent the inferred CDS: inserted 1 base in 1 codon;Parent=rna-XM_017904415.1
NW_016910972.1	Gnomon	CDS	829131	829358	.	-	0	Name=XP_017759904.1;ID=cds-XP_017759904.1;Dbxref=GeneID:108550643%2CGenbank:XP_017759904.1;Note=The sequence of the model RefSeq protein was modified relative to this genomic sequence to represent the inferred CDS: inserted 1 base in 1 codon;Parent=rna-XM_017904415.1
NW_016910972.1	Gnomon	CDS	828880	829053	.	-	0	Name=XP_017759904.1;ID=cds-XP_017759904.1;Dbxref=GeneID:108550643%2CGenbank:XP_017759904.1;Note=The sequence of the model RefSeq protein was modified relative to this genomic sequence to represent the inferred CDS: inserted 1 base in 1 codon;Parent=rna-XM_017904415.1
NW_016910972.1	Gnomon	exon	860029	860131	.	+	.	ID=exon-XM_017904441.1-1;Dbxref=GeneID:108550658%2CGenbank:XM_017904441.1;Parent=rna-XM_017904441.1
NW_016910972.1	Gnomon	exon	864279	864508	.	+	.	ID=exon-XM_017904441.1-2;Dbxref=GeneID:108550658%2CGenbank:XM_017904441.1;Parent=rna-XM_017904441.1
NW_016910972.1	Gnomon	exon	866890	866948	.	+	.	ID=exon-XM_017904441.1-5;Dbxref=GeneID:108550658%2CGenbank:XM_017904441.1;Parent=rna-XM_017904441.1
NW_016910972.1	Gnomon	exon	874435	874492	.	+	.	ID=exon-XM_017904441.1-6;Dbxref=GeneID:108550658%2CGenbank:XM_017904441.1;Parent=rna-XM_017904441.1
NW_016910972.1	Gnomon	exon	865966	866045	.	+	.	ID=exon-XM_017904441.1-3;Dbxref=GeneID:108550658%2CGenbank:XM_017904441.1;Parent=rna-XM_017904441.1
NW_016910972.1	Gnomon	exon	866131	866182	.	+	.	ID=exon-XM_017904441.1-4;Dbxref=GeneID:108550658%2CGenbank:XM_017904441.1;Parent=rna-XM_017904441.1
NW_016910972.1	Gnomon	CDS	938527	938633	.	-	0	Name=XP_017759895.1;ID=cds-XP_017759895.1;Dbxref=GeneID:108550634%2CGenbank:XP_017759895.1;Parent=rna-XM_017904406.1
NW_016910972.1	Gnomon	CDS	937796	938003	.	-	0	Name=XP_017759895.1;ID=cds-XP_017759895.1;Dbxref=GeneID:108550634%2CGenbank:XP_017759895.1;Parent=rna-XM_017904406.1
NW_016910972.1	Gnomon	CDS	937246	937403	.	-	0	Name=XP_017759895.1;ID=cds-XP_017759895.1;Dbxref=GeneID:108550634%2CGenbank:XP_017759895.1;Parent=rna-XM_017904406.1
NW_016910972.1	Gnomon	CDS	936967	937107	.	-	0	Name=XP_017759895.1;ID=cds-XP_017759895.1;Dbxref=GeneID:108550634%2CGenbank:XP_017759895.1;Parent=rna-XM_017904406.1
NW_016910972.1	Gnomon	CDS	936725	936887	.	-	0	Name=XP_017759895.1;ID=cds-XP_017759895.1;Dbxref=GeneID:108550634%2CGenbank:XP_017759895.1;Parent=rna-XM_017904406.1
NW_016910972.1	Gnomon	CDS	936291	936524	.	-	0	Name=XP_017759895.1;ID=cds-XP_017759895.1;Dbxref=GeneID:108550634%2CGenbank:XP_017759895.1;Parent=rna-XM_017904406.1
NW_016910972.1	Gnomon	CDS	936052	936222	.	-	0	Name=XP_017759895.1;ID=cds-XP_017759895.1;Dbxref=GeneID:108550634%2CGenbank:XP_017759895.1;Parent=rna-XM_017904406.1
NW_016910972.1	Gnomon	CDS	823907	824020	.	+	0	Name=XP_017759905.1;ID=cds-XP_017759905.1;Dbxref=GeneID:108550644%2CGenbank:XP_017759905.1;Parent=rna-XM_017904416.1
NW_016910972.1	Gnomon	CDS	824231	824487	.	+	0	Name=XP_017759905.1;ID=cds-XP_017759905.1;Dbxref=GeneID:108550644%2CGenbank:XP_017759905.1;Parent=rna-XM_017904416.1
NW_016910972.1	Gnomon	CDS	824778	824924	.	+	0	Name=XP_017759905.1;ID=cds-XP_017759905.1;Dbxref=GeneID:108550644%2CGenbank:XP_017759905.1;Parent=rna-XM_017904416.1
NW_016910972.1	Gnomon	CDS	825001	825142	.	+	0	Name=XP_017759905.1;ID=cds-XP_017759905.1;Dbxref=GeneID:108550644%2CGenbank:XP_017759905.1;Parent=rna-XM_017904416.1
NW_016910972.1	Gnomon	CDS	825282	825432	.	+	0	Name=XP_017759905.1;ID=cds-XP_017759905.1;Dbxref=GeneID:108550644%2CGenbank:XP_017759905.1;Parent=rna-XM_017904416.1
NW_016910972.1	Gnomon	CDS	825518	825747	.	+	0	Name=XP_017759905.1;ID=cds-XP_017759905.1;Dbxref=GeneID:108550644%2CGenbank:XP_017759905.1;Parent=rna-XM_017904416.1
NW_016910972.1	Gnomon	CDS	825837	826019	.	+	0	Name=XP_017759905.1;ID=cds-XP_017759905.1;Dbxref=GeneID:108550644%2CGenbank:XP_017759905.1;Parent=rna-XM_017904416.1
NW_016910972.1	Gnomon	CDS	826092	826526	.	+	0	Name=XP_017759905.1;ID=cds-XP_017759905.1;Dbxref=GeneID:108550644%2CGenbank:XP_017759905.1;Parent=rna-XM_017904416.1
NW_016910972.1	Gnomon	CDS	826599	826697	.	+	0	Name=XP_017759905.1;ID=cds-XP_017759905.1;Dbxref=GeneID:108550644%2CGenbank:XP_017759905.1;Parent=rna-XM_017904416.1
NW_016910972.1	Gnomon	CDS	826859	827029	.	+	0	Name=XP_017759905.1;ID=cds-XP_017759905.1;Dbxref=GeneID:108550644%2CGenbank:XP_017759905.1;Parent=rna-XM_017904416.1
NW_016910972.1	Gnomon	mRNA	154575	180755	.	-	.	Name=XM_017904382.1;ID=rna-XM_017904382.1;Dbxref=GeneID:108550616%2CGenbank:XM_017904382.1;Parent=gene-LOC108550616
NW_016910972.1	Gnomon	CDS	886179	886394	.	-	0	Name=XP_017759896.1;ID=cds-XP_017759896.1;Dbxref=GeneID:108550635%2CGenbank:XP_017759896.1;Parent=rna-XM_017904407.1
NW_016910972.1	Gnomon	CDS	885771	886097	.	-	0	Name=XP_017759896.1;ID=cds-XP_017759896.1;Dbxref=GeneID:108550635%2CGenbank:XP_017759896.1;Parent=rna-XM_017904407.1
NW_016910972.1	Gnomon	CDS	885200	885697	.	-	0	Name=XP_017759896.1;ID=cds-XP_017759896.1;Dbxref=GeneID:108550635%2CGenbank:XP_017759896.1;Parent=rna-XM_017904407.1
NW_016910972.1	Gnomon	CDS	884980	885132	.	-	0	Name=XP_017759896.1;ID=cds-XP_017759896.1;Dbxref=GeneID:108550635%2CGenbank:XP_017759896.1;Parent=rna-XM_017904407.1
NW_016910972.1	Gnomon	CDS	884735	884896	.	-	0	Name=XP_017759896.1;ID=cds-XP_017759896.1;Dbxref=GeneID:108550635%2CGenbank:XP_017759896.1;Parent=rna-XM_017904407.1
NW_016910972.1	Gnomon	CDS	822630	822707	.	+	0	Name=XP_017759906.1;ID=cds-XP_017759906.1;Dbxref=GeneID:108550644%2CGenbank:XP_017759906.1;Parent=rna-XM_017904417.1
NW_016910972.1	Gnomon	CDS	824231	824487	.	+	0	Name=XP_017759906.1;ID=cds-XP_017759906.1;Dbxref=GeneID:108550644%2CGenbank:XP_017759906.1;Parent=rna-XM_017904417.1
NW_016910972.1	Gnomon	CDS	824778	824924	.	+	0	Name=XP_017759906.1;ID=cds-XP_017759906.1;Dbxref=GeneID:108550644%2CGenbank:XP_017759906.1;Parent=rna-XM_017904417.1
NW_016910972.1	Gnomon	CDS	825001	825142	.	+	0	Name=XP_017759906.1;ID=cds-XP_017759906.1;Dbxref=GeneID:108550644%2CGenbank:XP_017759906.1;Parent=rna-XM_017904417.1
NW_016910972.1	Gnomon	CDS	825282	825432	.	+	0	Name=XP_017759906.1;ID=cds-XP_017759906.1;Dbxref=GeneID:108550644%2CGenbank:XP_017759906.1;Parent=rna-XM_017904417.1
NW_016910972.1	Gnomon	CDS	825518	825747	.	+	0	Name=XP_017759906.1;ID=cds-XP_017759906.1;Dbxref=GeneID:108550644%2CGenbank:XP_017759906.1;Parent=rna-XM_017904417.1
NW_016910972.1	Gnomon	CDS	825837	826019	.	+	0	Name=XP_017759906.1;ID=cds-XP_017759906.1;Dbxref=GeneID:108550644%2CGenbank:XP_017759906.1;Parent=rna-XM_017904417.1
NW_016910972.1	Gnomon	CDS	826092	826526	.	+	0	Name=XP_017759906.1;ID=cds-XP_017759906.1;Dbxref=GeneID:108550644%2CGenbank:XP_017759906.1;Parent=rna-XM_017904417.1
NW_016910972.1	Gnomon	CDS	826599	826697	.	+	0	Name=XP_017759906.1;ID=cds-XP_017759906.1;Dbxref=GeneID:108550644%2CGenbank:XP_017759906.1;Parent=rna-XM_017904417.1
NW_016910972.1	Gnomon	CDS	826859	827029	.	+	0	Name=XP_017759906.1;ID=cds-XP_017759906.1;Dbxref=GeneID:108550644%2CGenbank:XP_017759906.1;Parent=rna-XM_017904417.1
NW_016910972.1	Gnomon	mRNA	33556	35004	.	-	.	Name=XM_017904383.1;ID=rna-XM_017904383.1;Dbxref=GeneID:108550617%2CGenbank:XM_017904383.1;Parent=gene-LOC108550617
NW_016910972.1	Gnomon	CDS	404027	404199	.	-	0	Name=XP_017759942.1;ID=cds-XP_017759942.1;Dbxref=GeneID:108550665%2CGenbank:XP_017759942.1;Parent=rna-XM_017904453.1
NW_016910972.1	Gnomon	CDS	398117	398200	.	-	0	Name=XP_017759942.1;ID=cds-XP_017759942.1;Dbxref=GeneID:108550665%2CGenbank:XP_017759942.1;Parent=rna-XM_017904453.1
NW_016910972.1	Gnomon	CDS	395976	396105	.	-	0	Name=XP_017759942.1;ID=cds-XP_017759942.1;Dbxref=GeneID:108550665%2CGenbank:XP_017759942.1;Parent=rna-XM_017904453.1
NW_016910972.1	Gnomon	CDS	395389	395514	.	-	0	Name=XP_017759942.1;ID=cds-XP_017759942.1;Dbxref=GeneID:108550665%2CGenbank:XP_017759942.1;Parent=rna-XM_017904453.1
NW_016910972.1	Gnomon	CDS	395143	395314	.	-	0	Name=XP_017759942.1;ID=cds-XP_017759942.1;Dbxref=GeneID:108550665%2CGenbank:XP_017759942.1;Parent=rna-XM_017904453.1
NW_016910972.1	Gnomon	CDS	394022	394374	.	-	0	Name=XP_017759942.1;ID=cds-XP_017759942.1;Dbxref=GeneID:108550665%2CGenbank:XP_017759942.1;Parent=rna-XM_017904453.1
NW_016910972.1	Gnomon	CDS	393367	393449	.	-	0	Name=XP_017759942.1;ID=cds-XP_017759942.1;Dbxref=GeneID:108550665%2CGenbank:XP_017759942.1;Parent=rna-XM_017904453.1
NW_016910972.1	Gnomon	CDS	392619	392811	.	-	0	Name=XP_017759942.1;ID=cds-XP_017759942.1;Dbxref=GeneID:108550665%2CGenbank:XP_017759942.1;Parent=rna-XM_017904453.1
NW_016910972.1	Gnomon	CDS	228708	229029	.	-	0	Name=XP_017759849.1;ID=cds-XP_017759849.1;Dbxref=GeneID:108550595%2CGenbank:XP_017759849.1;Parent=rna-XM_017904360.1
NW_016910972.1	Gnomon	CDS	228426	228539	.	-	0	Name=XP_017759849.1;ID=cds-XP_017759849.1;Dbxref=GeneID:108550595%2CGenbank:XP_017759849.1;Parent=rna-XM_017904360.1
NW_016910972.1	Gnomon	CDS	227124	227192	.	-	0	Name=XP_017759849.1;ID=cds-XP_017759849.1;Dbxref=GeneID:108550595%2CGenbank:XP_017759849.1;Parent=rna-XM_017904360.1
NW_016910972.1	Gnomon	CDS	226185	226645	.	-	0	Name=XP_017759849.1;ID=cds-XP_017759849.1;Dbxref=GeneID:108550595%2CGenbank:XP_017759849.1;Parent=rna-XM_017904360.1
NW_016910972.1	Gnomon	CDS	411909	412021	.	-	0	Name=XP_017759943.1;ID=cds-XP_017759943.1;Dbxref=GeneID:108550665%2CGenbank:XP_017759943.1;Parent=rna-XM_017904454.1
NW_016910972.1	Gnomon	CDS	410654	410707	.	-	0	Name=XP_017759943.1;ID=cds-XP_017759943.1;Dbxref=GeneID:108550665%2CGenbank:XP_017759943.1;Parent=rna-XM_017904454.1
NW_016910972.1	Gnomon	CDS	398117	398200	.	-	0	Name=XP_017759943.1;ID=cds-XP_017759943.1;Dbxref=GeneID:108550665%2CGenbank:XP_017759943.1;Parent=rna-XM_017904454.1
NW_016910972.1	Gnomon	CDS	395976	396105	.	-	0	Name=XP_017759943.1;ID=cds-XP_017759943.1;Dbxref=GeneID:108550665%2CGenbank:XP_017759943.1;Parent=rna-XM_017904454.1
NW_016910972.1	Gnomon	CDS	395389	395514	.	-	0	Name=XP_017759943.1;ID=cds-XP_017759943.1;Dbxref=GeneID:108550665%2CGenbank:XP_017759943.1;Parent=rna-XM_017904454.1
NW_016910972.1	Gnomon	CDS	395143	395314	.	-	0	Name=XP_017759943.1;ID=cds-XP_017759943.1;Dbxref=GeneID:108550665%2CGenbank:XP_017759943.1;Parent=rna-XM_017904454.1
NW_016910972.1	Gnomon	CDS	394022	394374	.	-	0	Name=XP_017759943.1;ID=cds-XP_017759943.1;Dbxref=GeneID:108550665%2CGenbank:XP_017759943.1;Parent=rna-XM_017904454.1
NW_016910972.1	Gnomon	CDS	393367	393449	.	-	0	Name=XP_017759943.1;ID=cds-XP_017759943.1;Dbxref=GeneID:108550665%2CGenbank:XP_017759943.1;Parent=rna-XM_017904454.1
NW_016910972.1	Gnomon	CDS	392619	392811	.	-	0	Name=XP_017759943.1;ID=cds-XP_017759943.1;Dbxref=GeneID:108550665%2CGenbank:XP_017759943.1;Parent=rna-XM_017904454.1
NW_016910972.1	Gnomon	exon	492954	493128	.	-	.	ID=exon-XM_017904466.1-2;Dbxref=GeneID:108550669%2CGenbank:XM_017904466.1;Parent=rna-XM_017904466.1
NW_016910972.1	Gnomon	exon	491582	492810	.	-	.	ID=exon-XM_017904466.1-3;Dbxref=GeneID:108550669%2CGenbank:XM_017904466.1;Parent=rna-XM_017904466.1
NW_016910972.1	Gnomon	exon	493282	493347	.	-	.	ID=exon-XM_017904466.1-1;Dbxref=GeneID:108550669%2CGenbank:XM_017904466.1;Parent=rna-XM_017904466.1
NW_016910972.1	Gnomon	mRNA	42710	44442	.	+	.	Name=XM_017904430.1;ID=rna-XM_017904430.1;Dbxref=GeneID:108550650%2CGenbank:XM_017904430.1;Parent=gene-LOC108550650
NW_016910972.1	RefSeq	cDNA_match	839717	840470	.	-	.	ID=1c07781b-b6da-4b89-b8c1-605f93f7536c;Target=XM_017904415.1 1 754
NW_016910972.1	RefSeq	cDNA_match	839468	839555	.	-	.	ID=1c07781b-b6da-4b89-b8c1-605f93f7536c;Target=XM_017904415.1 1 754
NW_016910972.1	RefSeq	cDNA_match	833060	833345	.	-	.	ID=1c07781b-b6da-4b89-b8c1-605f93f7536c;Target=XM_017904415.1 1 754
NW_016910972.1	RefSeq	cDNA_match	832517	832728	.	-	.	ID=1c07781b-b6da-4b89-b8c1-605f93f7536c;Target=XM_017904415.1 1 754
NW_016910972.1	RefSeq	cDNA_match	831712	832232	.	-	.	ID=1c07781b-b6da-4b89-b8c1-605f93f7536c;Target=XM_017904415.1 1 754
NW_016910972.1	RefSeq	cDNA_match	831378	831612	.	-	.	ID=1c07781b-b6da-4b89-b8c1-605f93f7536c;Target=XM_017904415.1 1 754
NW_016910972.1	RefSeq	cDNA_match	831108	831270	.	-	.	ID=1c07781b-b6da-4b89-b8c1-605f93f7536c;Target=XM_017904415.1 1 754
NW_016910972.1	RefSeq	cDNA_match	830802	831032	.	-	.	ID=1c07781b-b6da-4b89-b8c1-605f93f7536c;Target=XM_017904415.1 1 754
NW_016910972.1	RefSeq	cDNA_match	830394	830617	.	-	.	ID=1c07781b-b6da-4b89-b8c1-605f93f7536c;Target=XM_017904415.1 1 754
NW_016910972.1	RefSeq	cDNA_match	830099	830290	.	-	.	ID=1c07781b-b6da-4b89-b8c1-605f93f7536c;Target=XM_017904415.1 1 754
NW_016910972.1	RefSeq	cDNA_match	829830	829959	.	-	.	ID=1c07781b-b6da-4b89-b8c1-605f93f7536c;Target=XM_017904415.1 1 754
NW_016910972.1	RefSeq	cDNA_match	829434	829602	.	-	.	ID=1c07781b-b6da-4b89-b8c1-605f93f7536c;Target=XM_017904415.1 1 754
NW_016910972.1	RefSeq	cDNA_match	829131	829358	.	-	.	ID=1c07781b-b6da-4b89-b8c1-605f93f7536c;Target=XM_017904415.1 1 754
NW_016910972.1	RefSeq	cDNA_match	828542	829053	.	-	.	ID=1c07781b-b6da-4b89-b8c1-605f93f7536c;Target=XM_017904415.1 1 754
NW_016910972.1	Gnomon	CDS	399102	399238	.	-	0	Name=XP_017759944.1;ID=cds-XP_017759944.1;Dbxref=GeneID:108550665%2CGenbank:XP_017759944.1;Parent=rna-XM_017904455.1
NW_016910972.1	Gnomon	CDS	398117	398200	.	-	0	Name=XP_017759944.1;ID=cds-XP_017759944.1;Dbxref=GeneID:108550665%2CGenbank:XP_017759944.1;Parent=rna-XM_017904455.1
NW_016910972.1	Gnomon	CDS	395976	396105	.	-	0	Name=XP_017759944.1;ID=cds-XP_017759944.1;Dbxref=GeneID:108550665%2CGenbank:XP_017759944.1;Parent=rna-XM_017904455.1
NW_016910972.1	Gnomon	CDS	395389	395514	.	-	0	Name=XP_017759944.1;ID=cds-XP_017759944.1;Dbxref=GeneID:108550665%2CGenbank:XP_017759944.1;Parent=rna-XM_017904455.1
NW_016910972.1	Gnomon	CDS	395143	395314	.	-	0	Name=XP_017759944.1;ID=cds-XP_017759944.1;Dbxref=GeneID:108550665%2CGenbank:XP_017759944.1;Parent=rna-XM_017904455.1
NW_016910972.1	Gnomon	CDS	394022	394374	.	-	0	Name=XP_017759944.1;ID=cds-XP_017759944.1;Dbxref=GeneID:108550665%2CGenbank:XP_017759944.1;Parent=rna-XM_017904455.1
NW_016910972.1	Gnomon	CDS	393367	393449	.	-	0	Name=XP_017759944.1;ID=cds-XP_017759944.1;Dbxref=GeneID:108550665%2CGenbank:XP_017759944.1;Parent=rna-XM_017904455.1
NW_016910972.1	Gnomon	CDS	392619	392811	.	-	0	Name=XP_017759944.1;ID=cds-XP_017759944.1;Dbxref=GeneID:108550665%2CGenbank:XP_017759944.1;Parent=rna-XM_017904455.1
NW_016910972.1	Gnomon	mRNA	734140	748759	.	+	.	Name=XM_017904432.1;ID=rna-XM_017904432.1;Dbxref=GeneID:108550651%2CGenbank:XM_017904432.1;Parent=gene-LOC108550651
NW_016910972.1	Gnomon	mRNA	739316	748759	.	+	.	Name=XM_017904431.1;ID=rna-XM_017904431.1;Dbxref=GeneID:108550651%2CGenbank:XM_017904431.1;Parent=gene-LOC108550651
NW_016910972.1	Gnomon	exon	806207	806520	.	-	.	ID=exon-XM_017904418.1-3;Dbxref=GeneID:108550645%2CGenbank:XM_017904418.1;Parent=rna-XM_017904418.1
NW_016910972.1	Gnomon	exon	804772	806127	.	-	.	ID=exon-XM_017904418.1-4;Dbxref=GeneID:108550645%2CGenbank:XM_017904418.1;Parent=rna-XM_017904418.1
NW_016910972.1	Gnomon	exon	820924	821122	.	-	.	ID=exon-XM_017904418.1-1;Dbxref=GeneID:108550645%2CGenbank:XM_017904418.1;Parent=rna-XM_017904418.1
NW_016910972.1	Gnomon	exon	820024	820116	.	-	.	ID=exon-XM_017904418.1-2;Dbxref=GeneID:108550645%2CGenbank:XM_017904418.1;Parent=rna-XM_017904418.1
NW_016910972.1	Gnomon	CDS	411909	412021	.	-	0	Name=XP_017759945.1;ID=cds-XP_017759945.1;Dbxref=GeneID:108550665%2CGenbank:XP_017759945.1;Parent=rna-XM_017904456.1
NW_016910972.1	Gnomon	CDS	398117	398200	.	-	0	Name=XP_017759945.1;ID=cds-XP_017759945.1;Dbxref=GeneID:108550665%2CGenbank:XP_017759945.1;Parent=rna-XM_017904456.1
NW_016910972.1	Gnomon	CDS	395976	396105	.	-	0	Name=XP_017759945.1;ID=cds-XP_017759945.1;Dbxref=GeneID:108550665%2CGenbank:XP_017759945.1;Parent=rna-XM_017904456.1
NW_016910972.1	Gnomon	CDS	395389	395514	.	-	0	Name=XP_017759945.1;ID=cds-XP_017759945.1;Dbxref=GeneID:108550665%2CGenbank:XP_017759945.1;Parent=rna-XM_017904456.1
NW_016910972.1	Gnomon	CDS	395143	395314	.	-	0	Name=XP_017759945.1;ID=cds-XP_017759945.1;Dbxref=GeneID:108550665%2CGenbank:XP_017759945.1;Parent=rna-XM_017904456.1
NW_016910972.1	Gnomon	CDS	394022	394374	.	-	0	Name=XP_017759945.1;ID=cds-XP_017759945.1;Dbxref=GeneID:108550665%2CGenbank:XP_017759945.1;Parent=rna-XM_017904456.1
NW_016910972.1	Gnomon	CDS	393367	393449	.	-	0	Name=XP_017759945.1;ID=cds-XP_017759945.1;Dbxref=GeneID:108550665%2CGenbank:XP_017759945.1;Parent=rna-XM_017904456.1
NW_016910972.1	Gnomon	CDS	392619	392811	.	-	0	Name=XP_017759945.1;ID=cds-XP_017759945.1;Dbxref=GeneID:108550665%2CGenbank:XP_017759945.1;Parent=rna-XM_017904456.1
NW_016910972.1	Gnomon	mRNA	721812	724530	.	+	.	Name=XM_017904433.1;ID=rna-XM_017904433.1;Dbxref=GeneID:108550652%2CGenbank:XM_017904433.1;Parent=gene-LOC108550652
NW_016910972.1	Gnomon	exon	865966	866045	.	+	.	ID=exon-XM_017904443.1-3;Dbxref=GeneID:108550658%2CGenbank:XM_017904443.1;Parent=rna-XM_017904443.1
NW_016910972.1	Gnomon	exon	866131	866182	.	+	.	ID=exon-XM_017904443.1-4;Dbxref=GeneID:108550658%2CGenbank:XM_017904443.1;Parent=rna-XM_017904443.1
NW_016910972.1	Gnomon	exon	860029	860131	.	+	.	ID=exon-XM_017904443.1-1;Dbxref=GeneID:108550658%2CGenbank:XM_017904443.1;Parent=rna-XM_017904443.1
NW_016910972.1	Gnomon	exon	864279	864508	.	+	.	ID=exon-XM_017904443.1-2;Dbxref=GeneID:108550658%2CGenbank:XM_017904443.1;Parent=rna-XM_017904443.1
NW_016910972.1	Gnomon	exon	866890	866932	.	+	.	ID=exon-XM_017904443.1-5;Dbxref=GeneID:108550658%2CGenbank:XM_017904443.1;Parent=rna-XM_017904443.1
NW_016910972.1	Gnomon	exon	870047	870826	.	+	.	ID=exon-XM_017904443.1-6;Dbxref=GeneID:108550658%2CGenbank:XM_017904443.1;Parent=rna-XM_017904443.1
NW_016910972.1	Gnomon	CDS	402477	402577	.	-	0	Name=XP_017759946.1;ID=cds-XP_017759946.1;Dbxref=GeneID:108550665%2CGenbank:XP_017759946.1;Parent=rna-XM_017904457.1
NW_016910972.1	Gnomon	CDS	398117	398200	.	-	0	Name=XP_017759946.1;ID=cds-XP_017759946.1;Dbxref=GeneID:108550665%2CGenbank:XP_017759946.1;Parent=rna-XM_017904457.1
NW_016910972.1	Gnomon	CDS	395976	396105	.	-	0	Name=XP_017759946.1;ID=cds-XP_017759946.1;Dbxref=GeneID:108550665%2CGenbank:XP_017759946.1;Parent=rna-XM_017904457.1
NW_016910972.1	Gnomon	CDS	395389	395514	.	-	0	Name=XP_017759946.1;ID=cds-XP_017759946.1;Dbxref=GeneID:108550665%2CGenbank:XP_017759946.1;Parent=rna-XM_017904457.1
NW_016910972.1	Gnomon	CDS	395143	395314	.	-	0	Name=XP_017759946.1;ID=cds-XP_017759946.1;Dbxref=GeneID:108550665%2CGenbank:XP_017759946.1;Parent=rna-XM_017904457.1
NW_016910972.1	Gnomon	CDS	394022	394374	.	-	0	Name=XP_017759946.1;ID=cds-XP_017759946.1;Dbxref=GeneID:108550665%2CGenbank:XP_017759946.1;Parent=rna-XM_017904457.1
NW_016910972.1	Gnomon	CDS	393367	393449	.	-	0	Name=XP_017759946.1;ID=cds-XP_017759946.1;Dbxref=GeneID:108550665%2CGenbank:XP_017759946.1;Parent=rna-XM_017904457.1
NW_016910972.1	Gnomon	CDS	392619	392811	.	-	0	Name=XP_017759946.1;ID=cds-XP_017759946.1;Dbxref=GeneID:108550665%2CGenbank:XP_017759946.1;Parent=rna-XM_017904457.1
NW_016910972.1	Gnomon	mRNA	724761	733598	.	+	.	Name=XM_017904434.1;ID=rna-XM_017904434.1;Dbxref=GeneID:108550653%2CGenbank:XM_017904434.1;Parent=gene-LOC108550653
NW_016910972.1	Gnomon	CDS	408528	408601	.	-	0	Name=XP_017759947.1;ID=cds-XP_017759947.1;Dbxref=GeneID:108550665%2CGenbank:XP_017759947.1;Parent=rna-XM_017904458.1
NW_016910972.1	Gnomon	CDS	398117	398200	.	-	0	Name=XP_017759947.1;ID=cds-XP_017759947.1;Dbxref=GeneID:108550665%2CGenbank:XP_017759947.1;Parent=rna-XM_017904458.1
NW_016910972.1	Gnomon	CDS	395976	396105	.	-	0	Name=XP_017759947.1;ID=cds-XP_017759947.1;Dbxref=GeneID:108550665%2CGenbank:XP_017759947.1;Parent=rna-XM_017904458.1
NW_016910972.1	Gnomon	CDS	395389	395514	.	-	0	Name=XP_017759947.1;ID=cds-XP_017759947.1;Dbxref=GeneID:108550665%2CGenbank:XP_017759947.1;Parent=rna-XM_017904458.1
NW_016910972.1	Gnomon	CDS	395143	395314	.	-	0	Name=XP_017759947.1;ID=cds-XP_017759947.1;Dbxref=GeneID:108550665%2CGenbank:XP_017759947.1;Parent=rna-XM_017904458.1
NW_016910972.1	Gnomon	CDS	394022	394374	.	-	0	Name=XP_017759947.1;ID=cds-XP_017759947.1;Dbxref=GeneID:108550665%2CGenbank:XP_017759947.1;Parent=rna-XM_017904458.1
NW_016910972.1	Gnomon	CDS	393367	393449	.	-	0	Name=XP_017759947.1;ID=cds-XP_017759947.1;Dbxref=GeneID:108550665%2CGenbank:XP_017759947.1;Parent=rna-XM_017904458.1
NW_016910972.1	Gnomon	CDS	392619	392811	.	-	0	Name=XP_017759947.1;ID=cds-XP_017759947.1;Dbxref=GeneID:108550665%2CGenbank:XP_017759947.1;Parent=rna-XM_017904458.1
NW_016910972.1	Gnomon	mRNA	137610	151879	.	+	.	Name=XM_017904435.1;ID=rna-XM_017904435.1;Dbxref=GeneID:108550654%2CGenbank:XM_017904435.1;Parent=gene-LOC108550654
NW_016910972.1	Gnomon	exon	870047	870826	.	+	.	ID=exon-XM_017904442.1-6;Dbxref=GeneID:108550658%2CGenbank:XM_017904442.1;Parent=rna-XM_017904442.1
NW_016910972.1	Gnomon	exon	860029	860131	.	+	.	ID=exon-XM_017904442.1-1;Dbxref=GeneID:108550658%2CGenbank:XM_017904442.1;Parent=rna-XM_017904442.1
NW_016910972.1	Gnomon	exon	864279	864508	.	+	.	ID=exon-XM_017904442.1-2;Dbxref=GeneID:108550658%2CGenbank:XM_017904442.1;Parent=rna-XM_017904442.1
NW_016910972.1	Gnomon	exon	865966	866045	.	+	.	ID=exon-XM_017904442.1-3;Dbxref=GeneID:108550658%2CGenbank:XM_017904442.1;Parent=rna-XM_017904442.1
NW_016910972.1	Gnomon	exon	866131	866182	.	+	.	ID=exon-XM_017904442.1-4;Dbxref=GeneID:108550658%2CGenbank:XM_017904442.1;Parent=rna-XM_017904442.1
NW_016910972.1	Gnomon	exon	866890	866936	.	+	.	ID=exon-XM_017904442.1-5;Dbxref=GeneID:108550658%2CGenbank:XM_017904442.1;Parent=rna-XM_017904442.1
NW_016910972.1	Gnomon	exon	31026	31173	.	-	.	ID=exon-XM_017904394.1-8;Dbxref=GeneID:108550625%2CGenbank:XM_017904394.1;Parent=rna-XM_017904394.1
NW_016910972.1	Gnomon	exon	30764	30953	.	-	.	ID=exon-XM_017904394.1-9;Dbxref=GeneID:108550625%2CGenbank:XM_017904394.1;Parent=rna-XM_017904394.1
NW_016910972.1	Gnomon	exon	31512	31833	.	-	.	ID=exon-XM_017904394.1-6;Dbxref=GeneID:108550625%2CGenbank:XM_017904394.1;Parent=rna-XM_017904394.1
NW_016910972.1	Gnomon	exon	31244	31415	.	-	.	ID=exon-XM_017904394.1-7;Dbxref=GeneID:108550625%2CGenbank:XM_017904394.1;Parent=rna-XM_017904394.1
NW_016910972.1	Gnomon	exon	32091	32274	.	-	.	ID=exon-XM_017904394.1-4;Dbxref=GeneID:108550625%2CGenbank:XM_017904394.1;Parent=rna-XM_017904394.1
NW_016910972.1	Gnomon	exon	31901	32003	.	-	.	ID=exon-XM_017904394.1-5;Dbxref=GeneID:108550625%2CGenbank:XM_017904394.1;Parent=rna-XM_017904394.1
NW_016910972.1	Gnomon	exon	32521	32558	.	-	.	ID=exon-XM_017904394.1-2;Dbxref=GeneID:108550625%2CGenbank:XM_017904394.1;Parent=rna-XM_017904394.1
NW_016910972.1	Gnomon	exon	32365	32449	.	-	.	ID=exon-XM_017904394.1-3;Dbxref=GeneID:108550625%2CGenbank:XM_017904394.1;Parent=rna-XM_017904394.1
NW_016910972.1	Gnomon	exon	32731	32775	.	-	.	ID=exon-XM_017904394.1-1;Dbxref=GeneID:108550625%2CGenbank:XM_017904394.1;Parent=rna-XM_017904394.1
NW_016910972.1	Gnomon	CDS	402923	402930	.	-	0	Name=XP_017759949.1;ID=cds-XP_017759949.1;Dbxref=GeneID:108550665%2CGenbank:XP_017759949.1;Parent=rna-XM_017904460.1
NW_016910972.1	Gnomon	CDS	398117	398200	.	-	0	Name=XP_017759949.1;ID=cds-XP_017759949.1;Dbxref=GeneID:108550665%2CGenbank:XP_017759949.1;Parent=rna-XM_017904460.1
NW_016910972.1	Gnomon	CDS	395976	396105	.	-	0	Name=XP_017759949.1;ID=cds-XP_017759949.1;Dbxref=GeneID:108550665%2CGenbank:XP_017759949.1;Parent=rna-XM_017904460.1
NW_016910972.1	Gnomon	CDS	395389	395514	.	-	0	Name=XP_017759949.1;ID=cds-XP_017759949.1;Dbxref=GeneID:108550665%2CGenbank:XP_017759949.1;Parent=rna-XM_017904460.1
NW_016910972.1	Gnomon	CDS	395143	395314	.	-	0	Name=XP_017759949.1;ID=cds-XP_017759949.1;Dbxref=GeneID:108550665%2CGenbank:XP_017759949.1;Parent=rna-XM_017904460.1
NW_016910972.1	Gnomon	CDS	394022	394374	.	-	0	Name=XP_017759949.1;ID=cds-XP_017759949.1;Dbxref=GeneID:108550665%2CGenbank:XP_017759949.1;Parent=rna-XM_017904460.1
NW_016910972.1	Gnomon	CDS	393367	393449	.	-	0	Name=XP_017759949.1;ID=cds-XP_017759949.1;Dbxref=GeneID:108550665%2CGenbank:XP_017759949.1;Parent=rna-XM_017904460.1
NW_016910972.1	Gnomon	CDS	392619	392811	.	-	0	Name=XP_017759949.1;ID=cds-XP_017759949.1;Dbxref=GeneID:108550665%2CGenbank:XP_017759949.1;Parent=rna-XM_017904460.1
NW_016910972.1	Gnomon	exon	373275	373443	.	-	.	ID=exon-XM_017904376.1-10;Dbxref=GeneID:108550610%2CGenbank:XM_017904376.1;Parent=rna-XM_017904376.1
NW_016910972.1	Gnomon	exon	372856	373195	.	-	.	ID=exon-XM_017904376.1-11;Dbxref=GeneID:108550610%2CGenbank:XM_017904376.1;Parent=rna-XM_017904376.1
NW_016910972.1	Gnomon	exon	372699	372783	.	-	.	ID=exon-XM_017904376.1-12;Dbxref=GeneID:108550610%2CGenbank:XM_017904376.1;Parent=rna-XM_017904376.1
NW_016910972.1	Gnomon	mRNA	134314	137269	.	-	.	Name=XM_017904437.1;ID=rna-XM_017904437.1;Dbxref=GeneID:108550655%2CGenbank:XM_017904437.1;Parent=gene-LOC108550655
NW_016910972.1	Gnomon	exon	927204	927466	.	-	.	ID=exon-XM_017904371.1-1;Dbxref=GeneID:108550605%2CGenbank:XM_017904371.1;Parent=rna-XM_017904371.1
NW_016910972.1	Gnomon	exon	926909	927123	.	-	.	ID=exon-XM_017904371.1-2;Dbxref=GeneID:108550605%2CGenbank:XM_017904371.1;Parent=rna-XM_017904371.1
NW_016910972.1	Gnomon	exon	926024	926136	.	-	.	ID=exon-XM_017904371.1-5;Dbxref=GeneID:108550605%2CGenbank:XM_017904371.1;Parent=rna-XM_017904371.1
NW_016910972.1	Gnomon	exon	926668	926807	.	-	.	ID=exon-XM_017904371.1-3;Dbxref=GeneID:108550605%2CGenbank:XM_017904371.1;Parent=rna-XM_017904371.1
NW_016910972.1	Gnomon	exon	926382	926532	.	-	.	ID=exon-XM_017904371.1-4;Dbxref=GeneID:108550605%2CGenbank:XM_017904371.1;Parent=rna-XM_017904371.1
NW_016910972.1	Gnomon	mRNA	950641	951279	.	-	.	Name=XM_017904366.1;ID=rna-XM_017904366.1;Dbxref=GeneID:108550600%2CGenbank:XM_017904366.1;Parent=gene-LOC108550600
NW_016910972.1	Gnomon	exon	385580	385606	.	+	.	ID=exon-XM_017904474.1-2;Dbxref=GeneID:108550672%2CGenbank:XM_017904474.1;Parent=rna-XM_017904474.1
NW_016910972.1	Gnomon	exon	383792	385306	.	+	.	ID=exon-XM_017904474.1-1;Dbxref=GeneID:108550672%2CGenbank:XM_017904474.1;Parent=rna-XM_017904474.1
NW_016910972.1	Gnomon	exon	389844	390847	.	+	.	ID=exon-XM_017904474.1-6;Dbxref=GeneID:108550672%2CGenbank:XM_017904474.1;Parent=rna-XM_017904474.1
NW_016910972.1	Gnomon	exon	389149	389385	.	+	.	ID=exon-XM_017904474.1-5;Dbxref=GeneID:108550672%2CGenbank:XM_017904474.1;Parent=rna-XM_017904474.1
NW_016910972.1	Gnomon	exon	388838	389077	.	+	.	ID=exon-XM_017904474.1-4;Dbxref=GeneID:108550672%2CGenbank:XM_017904474.1;Parent=rna-XM_017904474.1
NW_016910972.1	Gnomon	exon	388628	388749	.	+	.	ID=exon-XM_017904474.1-3;Dbxref=GeneID:108550672%2CGenbank:XM_017904474.1;Parent=rna-XM_017904474.1
NW_016910972.1	Gnomon	mRNA	391597	403196	.	-	.	Name=XM_017904460.1;ID=rna-XM_017904460.1;Dbxref=GeneID:108550665%2CGenbank:XM_017904460.1;Parent=gene-LOC108550665
NW_016910972.1	Gnomon	exon	27544	27622	.	-	.	ID=exon-XM_017904374.1-5;Dbxref=GeneID:108550608%2CGenbank:XM_017904374.1;Parent=rna-XM_017904374.1
NW_016910972.1	Gnomon	exon	28130	28290	.	-	.	ID=exon-XM_017904374.1-4;Dbxref=GeneID:108550608%2CGenbank:XM_017904374.1;Parent=rna-XM_017904374.1
NW_016910972.1	Gnomon	exon	29243	29385	.	-	.	ID=exon-XM_017904374.1-1;Dbxref=GeneID:108550608%2CGenbank:XM_017904374.1;Parent=rna-XM_017904374.1
NW_016910972.1	Gnomon	exon	28366	28700	.	-	.	ID=exon-XM_017904374.1-3;Dbxref=GeneID:108550608%2CGenbank:XM_017904374.1;Parent=rna-XM_017904374.1
NW_016910972.1	Gnomon	exon	28776	29073	.	-	.	ID=exon-XM_017904374.1-2;Dbxref=GeneID:108550608%2CGenbank:XM_017904374.1;Parent=rna-XM_017904374.1
NW_016910972.1	Gnomon	exon	141354	141662	.	+	.	ID=exon-XM_017904435.1-12;Dbxref=GeneID:108550654%2CGenbank:XM_017904435.1;Parent=rna-XM_017904435.1
NW_016910972.1	Gnomon	exon	141118	141280	.	+	.	ID=exon-XM_017904435.1-11;Dbxref=GeneID:108550654%2CGenbank:XM_017904435.1;Parent=rna-XM_017904435.1
NW_016910972.1	Gnomon	exon	140852	141036	.	+	.	ID=exon-XM_017904435.1-10;Dbxref=GeneID:108550654%2CGenbank:XM_017904435.1;Parent=rna-XM_017904435.1
NW_016910972.1	Gnomon	exon	142795	143007	.	+	.	ID=exon-XM_017904435.1-16;Dbxref=GeneID:108550654%2CGenbank:XM_017904435.1;Parent=rna-XM_017904435.1
NW_016910972.1	Gnomon	exon	142310	142718	.	+	.	ID=exon-XM_017904435.1-15;Dbxref=GeneID:108550654%2CGenbank:XM_017904435.1;Parent=rna-XM_017904435.1
NW_016910972.1	Gnomon	exon	142048	142221	.	+	.	ID=exon-XM_017904435.1-14;Dbxref=GeneID:108550654%2CGenbank:XM_017904435.1;Parent=rna-XM_017904435.1
NW_016910972.1	Gnomon	exon	141744	141966	.	+	.	ID=exon-XM_017904435.1-13;Dbxref=GeneID:108550654%2CGenbank:XM_017904435.1;Parent=rna-XM_017904435.1
NW_016910972.1	Gnomon	exon	145311	145539	.	+	.	ID=exon-XM_017904435.1-19;Dbxref=GeneID:108550654%2CGenbank:XM_017904435.1;Parent=rna-XM_017904435.1
NW_016910972.1	Gnomon	exon	144015	144147	.	+	.	ID=exon-XM_017904435.1-18;Dbxref=GeneID:108550654%2CGenbank:XM_017904435.1;Parent=rna-XM_017904435.1
NW_016910972.1	Gnomon	exon	143073	143943	.	+	.	ID=exon-XM_017904435.1-17;Dbxref=GeneID:108550654%2CGenbank:XM_017904435.1;Parent=rna-XM_017904435.1
NW_016910972.1	Gnomon	exon	150768	151879	.	+	.	ID=exon-XM_017904435.1-22;Dbxref=GeneID:108550654%2CGenbank:XM_017904435.1;Parent=rna-XM_017904435.1
NW_016910972.1	Gnomon	exon	149001	150678	.	+	.	ID=exon-XM_017904435.1-21;Dbxref=GeneID:108550654%2CGenbank:XM_017904435.1;Parent=rna-XM_017904435.1
NW_016910972.1	Gnomon	exon	148682	148908	.	+	.	ID=exon-XM_017904435.1-20;Dbxref=GeneID:108550654%2CGenbank:XM_017904435.1;Parent=rna-XM_017904435.1
NW_016910972.1	Gnomon	mRNA	479	3379	.	-	.	Name=XM_017904367.1;ID=rna-XM_017904367.1;Dbxref=GeneID:108550602%2CGenbank:XM_017904367.1;Parent=gene-LOC108550602
NW_016910972.1	Gnomon	gene	27544	29385	.	-	.	Name=LOC108550608;ID=gene-LOC108550608;Dbxref=GeneID:108550608
NW_016910972.1	Gnomon	gene	21873	23881	.	-	.	Name=LOC108550607;ID=gene-LOC108550607;Dbxref=GeneID:108550607
NW_016910972.1	Gnomon	gene	929097	930483	.	-	.	Name=LOC108550606;ID=gene-LOC108550606;Dbxref=GeneID:108550606
NW_016910972.1	Gnomon	gene	926024	927466	.	-	.	Name=LOC108550605;ID=gene-LOC108550605;Dbxref=GeneID:108550605
NW_016910972.1	Gnomon	gene	927687	929059	.	+	.	Name=LOC108550604;ID=gene-LOC108550604;Dbxref=GeneID:108550604
NW_016910972.1	Gnomon	gene	3458	4317	.	+	.	Name=LOC108550603;ID=gene-LOC108550603;Dbxref=GeneID:108550603
NW_016910972.1	Gnomon	gene	479	3379	.	-	.	Name=LOC108550602;ID=gene-LOC108550602;Dbxref=GeneID:108550602
NW_016910972.1	Gnomon	gene	950641	951279	.	-	.	Name=LOC108550600;ID=gene-LOC108550600;Dbxref=GeneID:108550600
NW_016910972.1	Gnomon	gene	909590	911035	.	-	.	Name=LOC108550639;ID=gene-LOC108550639;Dbxref=GeneID:108550639
NW_016910972.1	Gnomon	gene	803170	804042	.	+	.	Name=LOC108550637;ID=gene-LOC108550637;Dbxref=GeneID:108550637
NW_016910972.1	Gnomon	gene	672904	713711	.	+	.	Name=LOC108550636;ID=gene-LOC108550636;Dbxref=GeneID:108550636
NW_016910972.1	Gnomon	gene	884735	886394	.	-	.	Name=LOC108550635;ID=gene-LOC108550635;Dbxref=GeneID:108550635
NW_016910972.1	Gnomon	gene	935978	938696	.	-	.	Name=LOC108550634;ID=gene-LOC108550634;Dbxref=GeneID:108550634
NW_016910972.1	Gnomon	gene	35455	36468	.	+	.	Name=LOC108550633;ID=gene-LOC108550633;Dbxref=GeneID:108550633
NW_016910972.1	Gnomon	gene	36615	38251	.	-	.	Name=LOC108550632;ID=gene-LOC108550632;Dbxref=GeneID:108550632
NW_016910972.1	Gnomon	gene	793377	794409	.	+	.	Name=LOC108550630;ID=gene-LOC108550630;Dbxref=GeneID:108550630
NW_016910972.1	Gnomon	gene	67160	78259	.	+	.	Name=LOC108550649;ID=gene-LOC108550649;Dbxref=GeneID:108550649
NW_016910972.1	Gnomon	gene	54201	62840	.	-	.	Name=LOC108550648;ID=gene-LOC108550648;Dbxref=GeneID:108550648
NW_016910972.1	Gnomon	gene	45364	49068	.	-	.	Name=LOC108550647;ID=gene-LOC108550647;Dbxref=GeneID:108550647
NW_016910972.1	Gnomon	gene	845665	849086	.	-	.	Name=LOC108550646;ID=gene-LOC108550646;Dbxref=GeneID:108550646
NW_016910972.1	Gnomon	gene	804772	821122	.	-	.	Name=LOC108550645;ID=gene-LOC108550645;Dbxref=GeneID:108550645
NW_016910972.1	Gnomon	gene	822614	828448	.	+	.	Name=LOC108550644;ID=gene-LOC108550644;Dbxref=GeneID:108550644
NW_016910972.1	Gnomon	gene	828542	840470	.	-	.	Name=LOC108550643;ID=gene-LOC108550643;Dbxref=GeneID:108550643
NW_016910972.1	Gnomon	gene	767351	768744	.	-	.	Name=LOC108550642;ID=gene-LOC108550642;Dbxref=GeneID:108550642
NW_016910972.1	Gnomon	gene	881675	884121	.	+	.	Name=LOC108550641;ID=gene-LOC108550641;Dbxref=GeneID:108550641
NW_016910972.1	Gnomon	gene	264222	279415	.	+	.	Name=LOC108550640;ID=gene-LOC108550640;Dbxref=GeneID:108550640
NW_016910972.1	Gnomon	gene	912098	916577	.	+	.	Name=LOC108550619;ID=gene-LOC108550619;Dbxref=GeneID:108550619
NW_016910972.1	Gnomon	gene	879303	881440	.	+	.	Name=LOC108550618;ID=gene-LOC108550618;Dbxref=GeneID:108550618
NW_016910972.1	Gnomon	gene	33556	35004	.	-	.	Name=LOC108550617;ID=gene-LOC108550617;Dbxref=GeneID:108550617
NW_016910972.1	Gnomon	gene	154575	180755	.	-	.	Name=LOC108550616;ID=gene-LOC108550616;Dbxref=GeneID:108550616
NW_016910972.1	Gnomon	gene	749372	753226	.	-	.	Name=LOC108550615;ID=gene-LOC108550615;Dbxref=GeneID:108550615
NW_016910972.1	Gnomon	gene	79766	106405	.	+	.	Name=LOC108550614;ID=gene-LOC108550614;Dbxref=GeneID:108550614
NW_016910972.1	Gnomon	gene	417955	446285	.	-	.	Name=LOC108550613;ID=gene-LOC108550613;Dbxref=GeneID:108550613
NW_016910972.1	Gnomon	gene	18341	21399	.	+	.	Name=LOC108550611;ID=gene-LOC108550611;Dbxref=GeneID:108550611
NW_016910972.1	Gnomon	mRNA	391598	396998	.	-	.	Name=XM_017904461.1;ID=rna-XM_017904461.1;Dbxref=GeneID:108550665%2CGenbank:XM_017904461.1;Parent=gene-LOC108550665
NW_016910972.1	Gnomon	gene	372699	375972	.	-	.	Name=LOC108550610;ID=gene-LOC108550610;Dbxref=GeneID:108550610
NW_016910972.1	Gnomon	gene	371168	372258	.	+	.	Name=LOC108550609;ID=gene-LOC108550609;Dbxref=GeneID:108550609
NW_016910972.1	Gnomon	gene	886778	888295	.	+	.	Name=LOC108550629;ID=gene-LOC108550629;Dbxref=GeneID:108550629
NW_016910972.1	Gnomon	gene	946465	950254	.	-	.	Name=LOC108550628;ID=gene-LOC108550628;Dbxref=GeneID:108550628
NW_016910972.1	Gnomon	gene	39155	42271	.	-	.	Name=LOC108550627;ID=gene-LOC108550627;Dbxref=GeneID:108550627
NW_016910972.1	Gnomon	gene	338694	357876	.	-	.	Name=LOC108550626;ID=gene-LOC108550626;Dbxref=GeneID:108550626
NW_016910972.1	Gnomon	gene	30217	32775	.	-	.	Name=LOC108550625;ID=gene-LOC108550625;Dbxref=GeneID:108550625
NW_016910972.1	Gnomon	gene	857329	859275	.	-	.	Name=LOC108550624;ID=gene-LOC108550624;Dbxref=GeneID:108550624
NW_016910972.1	Gnomon	gene	877465	878521	.	+	.	Name=LOC108550623;ID=gene-LOC108550623;Dbxref=GeneID:108550623
NW_016910972.1	Gnomon	gene	939446	944215	.	+	.	Name=LOC108550621;ID=gene-LOC108550621;Dbxref=GeneID:108550621
NW_016910972.1	Gnomon	gene	716552	720620	.	+	.	Name=LOC108550620;ID=gene-LOC108550620;Dbxref=GeneID:108550620
NW_016910972.1	Gnomon	gene	7030	17434	.	-	.	Name=LOC108550673;ID=gene-LOC108550673;Dbxref=GeneID:108550673
NW_016910972.1	Gnomon	gene	383792	390847	.	+	.	Name=LOC108550672;ID=gene-LOC108550672;Dbxref=GeneID:108550672
NW_016910972.1	Gnomon	gene	116118	133775	.	-	.	Name=LOC108550671;ID=gene-LOC108550671;Dbxref=GeneID:108550671
NW_016910972.1	Gnomon	gene	860029	875548	.	+	.	Name=LOC108550658;ID=gene-LOC108550658;Dbxref=GeneID:108550658
NW_016910972.1	Gnomon	gene	458893	483272	.	+	.	Name=LOC108550657;ID=gene-LOC108550657;Dbxref=GeneID:108550657
NW_016910972.1	Gnomon	gene	479715	480755	.	+	.	Name=LOC108550656;ID=gene-LOC108550656;Dbxref=GeneID:108550656
NW_016910972.1	Gnomon	gene	134314	137269	.	-	.	Name=LOC108550655;ID=gene-LOC108550655;Dbxref=GeneID:108550655
NW_016910972.1	Gnomon	gene	137610	151879	.	+	.	Name=LOC108550654;ID=gene-LOC108550654;Dbxref=GeneID:108550654
NW_016910972.1	Gnomon	gene	724761	733598	.	+	.	Name=LOC108550653;ID=gene-LOC108550653;Dbxref=GeneID:108550653
NW_016910972.1	Gnomon	gene	721812	724530	.	+	.	Name=LOC108550652;ID=gene-LOC108550652;Dbxref=GeneID:108550652
NW_016910972.1	Gnomon	gene	734140	748759	.	+	.	Name=LOC108550651;ID=gene-LOC108550651;Dbxref=GeneID:108550651
NW_016910972.1	Gnomon	gene	42710	44442	.	+	.	Name=LOC108550650;ID=gene-LOC108550650;Dbxref=GeneID:108550650
NW_016910972.1	Gnomon	gene	491582	494530	.	-	.	Name=LOC108550669;ID=gene-LOC108550669;Dbxref=GeneID:108550669
NW_016910972.1	Gnomon	gene	488704	491499	.	+	.	Name=LOC108550668;ID=gene-LOC108550668;Dbxref=GeneID:108550668
NW_016910972.1	Gnomon	gene	900715	902932	.	+	.	Name=LOC108550667;ID=gene-LOC108550667;Dbxref=GeneID:108550667
NW_016910972.1	Gnomon	gene	891835	895762	.	+	.	Name=LOC108550666;ID=gene-LOC108550666;Dbxref=GeneID:108550666
NW_016910972.1	Gnomon	gene	391597	412179	.	-	.	Name=LOC108550665;ID=gene-LOC108550665;Dbxref=GeneID:108550665
NW_016910972.1	Gnomon	gene	801769	802849	.	+	.	Name=LOC108550664;ID=gene-LOC108550664;Dbxref=GeneID:108550664
NW_016910972.1	Gnomon	gene	794776	796983	.	+	.	Name=LOC108550663;ID=gene-LOC108550663;Dbxref=GeneID:108550663
NW_016910972.1	Gnomon	gene	796735	800408	.	-	.	Name=LOC108550662;ID=gene-LOC108550662;Dbxref=GeneID:108550662
NW_016910972.1	Gnomon	gene	521987	571491	.	-	.	Name=LOC108550661;ID=gene-LOC108550661;Dbxref=GeneID:108550661
NW_016910972.1	Gnomon	gene	933902	935944	.	+	.	Name=LOC108550599;ID=gene-LOC108550599;Dbxref=GeneID:108550599
NW_016910972.1	Gnomon	gene	931028	933221	.	-	.	Name=LOC108550598;ID=gene-LOC108550598;Dbxref=GeneID:108550598
NW_016910972.1	Gnomon	gene	922986	926080	.	+	.	Name=LOC108550597;ID=gene-LOC108550597;Dbxref=GeneID:108550597
NW_016910972.1	Gnomon	gene	908146	909388	.	+	.	Name=LOC108550596;ID=gene-LOC108550596;Dbxref=GeneID:108550596
NW_016910972.1	Gnomon	gene	225789	229029	.	-	.	Name=LOC108550595;ID=gene-LOC108550595;Dbxref=GeneID:108550595
NW_016910972.1	Gnomon	gene	50399	54238	.	+	.	Name=LOC108550594;ID=gene-LOC108550594;Dbxref=GeneID:108550594
NW_016910972.1	Gnomon	gene	23886	27637	.	+	.	Name=LOC108550593;ID=gene-LOC108550593;Dbxref=GeneID:108550593
NW_016910972.1	Gnomon	exon	947980	948110	.	-	.	ID=exon-XM_017904398.1-9;Dbxref=GeneID:108550628%2CGenbank:XM_017904398.1;Parent=rna-XM_017904398.1
NW_016910972.1	Gnomon	exon	948179	948264	.	-	.	ID=exon-XM_017904398.1-8;Dbxref=GeneID:108550628%2CGenbank:XM_017904398.1;Parent=rna-XM_017904398.1
NW_016910972.1	Gnomon	exon	948345	948449	.	-	.	ID=exon-XM_017904398.1-7;Dbxref=GeneID:108550628%2CGenbank:XM_017904398.1;Parent=rna-XM_017904398.1
NW_016910972.1	Gnomon	exon	948523	948722	.	-	.	ID=exon-XM_017904398.1-6;Dbxref=GeneID:108550628%2CGenbank:XM_017904398.1;Parent=rna-XM_017904398.1
NW_016910972.1	Gnomon	exon	948804	948942	.	-	.	ID=exon-XM_017904398.1-5;Dbxref=GeneID:108550628%2CGenbank:XM_017904398.1;Parent=rna-XM_017904398.1
NW_016910972.1	Gnomon	exon	949002	949200	.	-	.	ID=exon-XM_017904398.1-4;Dbxref=GeneID:108550628%2CGenbank:XM_017904398.1;Parent=rna-XM_017904398.1
NW_016910972.1	Gnomon	exon	949259	949420	.	-	.	ID=exon-XM_017904398.1-3;Dbxref=GeneID:108550628%2CGenbank:XM_017904398.1;Parent=rna-XM_017904398.1
NW_016910972.1	Gnomon	exon	949495	950064	.	-	.	ID=exon-XM_017904398.1-2;Dbxref=GeneID:108550628%2CGenbank:XM_017904398.1;Parent=rna-XM_017904398.1
NW_016910972.1	Gnomon	exon	950206	950254	.	-	.	ID=exon-XM_017904398.1-1;Dbxref=GeneID:108550628%2CGenbank:XM_017904398.1;Parent=rna-XM_017904398.1
NW_016910972.1	Gnomon	mRNA	3458	4317	.	+	.	Name=XM_017904368.1;ID=rna-XM_017904368.1;Dbxref=GeneID:108550603%2CGenbank:XM_017904368.1;Parent=gene-LOC108550603
NW_016910972.1	Gnomon	mRNA	927687	929059	.	+	.	Name=XM_017904369.1;ID=rna-XM_017904369.1;Dbxref=GeneID:108550604%2CGenbank:XM_017904369.1;Parent=gene-LOC108550604
NW_016910972.1	Gnomon	mRNA	891835	895762	.	+	.	Name=XM_017904462.1;ID=rna-XM_017904462.1;Dbxref=GeneID:108550666%2CGenbank:XM_017904462.1;Parent=gene-LOC108550666
NW_016910972.1	Gnomon	mRNA	488704	491499	.	+	.	Name=XM_017904463.1;ID=rna-XM_017904463.1;Dbxref=GeneID:108550668%2CGenbank:XM_017904463.1;Parent=gene-LOC108550668
NW_016910972.1	Gnomon	exon	830099	830290	.	-	.	ID=exon-XM_017904415.1-10;Dbxref=GeneID:108550643%2CGenbank:XM_017904415.1;Note=The sequence of the model RefSeq transcript was modified relative to this genomic sequence to represent the inferred CDS: inserted 1 base in 1 codon;Parent=rna-XM_017904415.1
NW_016910972.1	Gnomon	exon	828542	829053	.	-	.	ID=exon-XM_017904415.1-15;Dbxref=GeneID:108550643%2CGenbank:XM_017904415.1;Note=The sequence of the model RefSeq transcript was modified relative to this genomic sequence to represent the inferred CDS: inserted 1 base in 1 codon;Parent=rna-XM_017904415.1
NW_016910972.1	Gnomon	exon	829131	829358	.	-	.	ID=exon-XM_017904415.1-14;Dbxref=GeneID:108550643%2CGenbank:XM_017904415.1;Note=The sequence of the model RefSeq transcript was modified relative to this genomic sequence to represent the inferred CDS: inserted 1 base in 1 codon;Parent=rna-XM_017904415.1
NW_016910972.1	Gnomon	exon	829434	829602	.	-	.	ID=exon-XM_017904415.1-13;Dbxref=GeneID:108550643%2CGenbank:XM_017904415.1;Note=The sequence of the model RefSeq transcript was modified relative to this genomic sequence to represent the inferred CDS: inserted 1 base in 1 codon;Parent=rna-XM_017904415.1
NW_016910972.1	Gnomon	exon	829830	829857	.	-	.	ID=exon-XM_017904415.1-12;Dbxref=GeneID:108550643%2CGenbank:XM_017904415.1;Note=The sequence of the model RefSeq transcript was modified relative to this genomic sequence to represent the inferred CDS: inserted 1 base in 1 codon;Parent=rna-XM_017904415.1
NW_016910972.1	Gnomon	exon	829860	829959	.	-	.	ID=exon-XM_017904415.1-11;Dbxref=GeneID:108550643%2CGenbank:XM_017904415.1;Note=The sequence of the model RefSeq transcript was modified relative to this genomic sequence to represent the inferred CDS: inserted 1 base in 1 codon;Parent=rna-XM_017904415.1
NW_016910972.1	Gnomon	mRNA	491582	494530	.	-	.	Name=XM_017904464.1;ID=rna-XM_017904464.1;Dbxref=GeneID:108550669%2CGenbank:XM_017904464.1;Parent=gene-LOC108550669
NW_016910972.1	Gnomon	exon	371582	371790	.	+	.	ID=exon-XM_017904375.1-2;Dbxref=GeneID:108550609%2CGenbank:XM_017904375.1;Parent=rna-XM_017904375.1
NW_016910972.1	Gnomon	exon	371168	371295	.	+	.	ID=exon-XM_017904375.1-1;Dbxref=GeneID:108550609%2CGenbank:XM_017904375.1;Parent=rna-XM_017904375.1
NW_016910972.1	Gnomon	exon	372121	372258	.	+	.	ID=exon-XM_017904375.1-4;Dbxref=GeneID:108550609%2CGenbank:XM_017904375.1;Parent=rna-XM_017904375.1
NW_016910972.1	Gnomon	exon	371862	372037	.	+	.	ID=exon-XM_017904375.1-3;Dbxref=GeneID:108550609%2CGenbank:XM_017904375.1;Parent=rna-XM_017904375.1
NW_016910972.1	Gnomon	mRNA	491582	493612	.	-	.	Name=XM_017904465.1;ID=rna-XM_017904465.1;Dbxref=GeneID:108550669%2CGenbank:XM_017904465.1;Parent=gene-LOC108550669
NW_016910972.1	Gnomon	exon	489291	489493	.	+	.	ID=exon-XR_001890436.1-2;Dbxref=GeneID:108550668%2CGenbank:XR_001890436.1;Parent=rna-XR_001890436.1
NW_016910972.1	Gnomon	exon	488704	488837	.	+	.	ID=exon-XR_001890436.1-1;Dbxref=GeneID:108550668%2CGenbank:XR_001890436.1;Parent=rna-XR_001890436.1
NW_016910972.1	Gnomon	exon	489843	490006	.	+	.	ID=exon-XR_001890436.1-4;Dbxref=GeneID:108550668%2CGenbank:XR_001890436.1;Parent=rna-XR_001890436.1
NW_016910972.1	Gnomon	exon	489561	489753	.	+	.	ID=exon-XR_001890436.1-3;Dbxref=GeneID:108550668%2CGenbank:XR_001890436.1;Parent=rna-XR_001890436.1
NW_016910972.1	Gnomon	exon	490583	490781	.	+	.	ID=exon-XR_001890436.1-6;Dbxref=GeneID:108550668%2CGenbank:XR_001890436.1;Parent=rna-XR_001890436.1
NW_016910972.1	Gnomon	exon	490167	490514	.	+	.	ID=exon-XR_001890436.1-5;Dbxref=GeneID:108550668%2CGenbank:XR_001890436.1;Parent=rna-XR_001890436.1
NW_016910972.1	Gnomon	exon	491141	491370	.	+	.	ID=exon-XR_001890436.1-8;Dbxref=GeneID:108550668%2CGenbank:XR_001890436.1;Parent=rna-XR_001890436.1
NW_016910972.1	Gnomon	exon	490851	491069	.	+	.	ID=exon-XR_001890436.1-7;Dbxref=GeneID:108550668%2CGenbank:XR_001890436.1;Parent=rna-XR_001890436.1
NW_016910972.1	Gnomon	exon	491427	491471	.	+	.	ID=exon-XR_001890436.1-9;Dbxref=GeneID:108550668%2CGenbank:XR_001890436.1;Parent=rna-XR_001890436.1
NW_016910972.1	Gnomon	CDS	23886	23903	.	+	0	Name=XP_017759846.1;ID=cds-XP_017759846.1;Dbxref=GeneID:108550593%2CGenbank:XP_017759846.1;Parent=rna-XM_017904357.1
NW_016910972.1	Gnomon	CDS	26107	26235	.	+	0	Name=XP_017759846.1;ID=cds-XP_017759846.1;Dbxref=GeneID:108550593%2CGenbank:XP_017759846.1;Parent=rna-XM_017904357.1
NW_016910972.1	Gnomon	CDS	26307	26597	.	+	0	Name=XP_017759846.1;ID=cds-XP_017759846.1;Dbxref=GeneID:108550593%2CGenbank:XP_017759846.1;Parent=rna-XM_017904357.1
NW_016910972.1	Gnomon	CDS	26798	26922	.	+	0	Name=XP_017759846.1;ID=cds-XP_017759846.1;Dbxref=GeneID:108550593%2CGenbank:XP_017759846.1;Parent=rna-XM_017904357.1
NW_016910972.1	Gnomon	CDS	26980	27097	.	+	0	Name=XP_017759846.1;ID=cds-XP_017759846.1;Dbxref=GeneID:108550593%2CGenbank:XP_017759846.1;Parent=rna-XM_017904357.1
NW_016910972.1	Gnomon	CDS	27164	27330	.	+	0	Name=XP_017759846.1;ID=cds-XP_017759846.1;Dbxref=GeneID:108550593%2CGenbank:XP_017759846.1;Parent=rna-XM_017904357.1
NW_016910972.1	Gnomon	CDS	27412	27637	.	+	0	Name=XP_017759846.1;ID=cds-XP_017759846.1;Dbxref=GeneID:108550593%2CGenbank:XP_017759846.1;Parent=rna-XM_017904357.1
NW_016910972.1	Gnomon	CDS	795102	795315	.	+	0	Name=XP_017759940.1;ID=cds-XP_017759940.1;Dbxref=GeneID:108550663%2CGenbank:XP_017759940.1;Parent=rna-XM_017904451.1
NW_016910972.1	Gnomon	CDS	795686	795888	.	+	0	Name=XP_017759940.1;ID=cds-XP_017759940.1;Dbxref=GeneID:108550663%2CGenbank:XP_017759940.1;Parent=rna-XM_017904451.1
NW_016910972.1	Gnomon	CDS	795963	796301	.	+	0	Name=XP_017759940.1;ID=cds-XP_017759940.1;Dbxref=GeneID:108550663%2CGenbank:XP_017759940.1;Parent=rna-XM_017904451.1
NW_016910972.1	Gnomon	exon	800043	800248	.	-	.	ID=exon-XM_017904450.1-2;Dbxref=GeneID:108550662%2CGenbank:XM_017904450.1;Parent=rna-XM_017904450.1
NW_016910972.1	Gnomon	exon	800378	800408	.	-	.	ID=exon-XM_017904450.1-1;Dbxref=GeneID:108550662%2CGenbank:XM_017904450.1;Parent=rna-XM_017904450.1
NW_016910972.1	Gnomon	exon	799192	799371	.	-	.	ID=exon-XM_017904450.1-4;Dbxref=GeneID:108550662%2CGenbank:XM_017904450.1;Parent=rna-XM_017904450.1
NW_016910972.1	Gnomon	exon	799456	799954	.	-	.	ID=exon-XM_017904450.1-3;Dbxref=GeneID:108550662%2CGenbank:XM_017904450.1;Parent=rna-XM_017904450.1
NW_016910972.1	Gnomon	exon	798500	798569	.	-	.	ID=exon-XM_017904450.1-6;Dbxref=GeneID:108550662%2CGenbank:XM_017904450.1;Parent=rna-XM_017904450.1
NW_016910972.1	Gnomon	exon	798966	799114	.	-	.	ID=exon-XM_017904450.1-5;Dbxref=GeneID:108550662%2CGenbank:XM_017904450.1;Parent=rna-XM_017904450.1
NW_016910972.1	Gnomon	exon	797228	798172	.	-	.	ID=exon-XM_017904450.1-8;Dbxref=GeneID:108550662%2CGenbank:XM_017904450.1;Parent=rna-XM_017904450.1
NW_016910972.1	Gnomon	exon	798252	798422	.	-	.	ID=exon-XM_017904450.1-7;Dbxref=GeneID:108550662%2CGenbank:XM_017904450.1;Parent=rna-XM_017904450.1
NW_016910972.1	Gnomon	exon	796735	797154	.	-	.	ID=exon-XM_017904450.1-9;Dbxref=GeneID:108550662%2CGenbank:XM_017904450.1;Parent=rna-XM_017904450.1
NW_016910972.1	Gnomon	mRNA	491582	494530	.	-	.	Name=XM_017904467.1;ID=rna-XM_017904467.1;Dbxref=GeneID:108550669%2CGenbank:XM_017904467.1;Parent=gene-LOC108550669
NW_016910972.1	Gnomon	mRNA	491582	493347	.	-	.	Name=XM_017904466.1;ID=rna-XM_017904466.1;Dbxref=GeneID:108550669%2CGenbank:XM_017904466.1;Parent=gene-LOC108550669
NW_016910972.1	Gnomon	exon	37048	37366	.	-	.	ID=exon-XM_017904403.1-4;Dbxref=GeneID:108550632%2CGenbank:XM_017904403.1;Parent=rna-XM_017904403.1
NW_016910972.1	Gnomon	exon	37444	37609	.	-	.	ID=exon-XM_017904403.1-3;Dbxref=GeneID:108550632%2CGenbank:XM_017904403.1;Parent=rna-XM_017904403.1
NW_016910972.1	Gnomon	exon	37668	37805	.	-	.	ID=exon-XM_017904403.1-2;Dbxref=GeneID:108550632%2CGenbank:XM_017904403.1;Parent=rna-XM_017904403.1
NW_016910972.1	Gnomon	exon	37951	38075	.	-	.	ID=exon-XM_017904403.1-1;Dbxref=GeneID:108550632%2CGenbank:XM_017904403.1;Parent=rna-XM_017904403.1
NW_016910972.1	Gnomon	exon	36615	36972	.	-	.	ID=exon-XM_017904403.1-5;Dbxref=GeneID:108550632%2CGenbank:XM_017904403.1;Parent=rna-XM_017904403.1
NW_016910972.1	Gnomon	exon	120756	120890	.	-	.	ID=exon-XM_017904473.1-5;Dbxref=GeneID:108550671%2CGenbank:XM_017904473.1;Parent=rna-XM_017904473.1
NW_016910972.1	Gnomon	exon	121488	121668	.	-	.	ID=exon-XM_017904473.1-4;Dbxref=GeneID:108550671%2CGenbank:XM_017904473.1;Parent=rna-XM_017904473.1
NW_016910972.1	Gnomon	exon	118036	118277	.	-	.	ID=exon-XM_017904473.1-7;Dbxref=GeneID:108550671%2CGenbank:XM_017904473.1;Parent=rna-XM_017904473.1
NW_016910972.1	Gnomon	exon	118355	118838	.	-	.	ID=exon-XM_017904473.1-6;Dbxref=GeneID:108550671%2CGenbank:XM_017904473.1;Parent=rna-XM_017904473.1
NW_016910972.1	Gnomon	exon	133006	133352	.	-	.	ID=exon-XM_017904473.1-1;Dbxref=GeneID:108550671%2CGenbank:XM_017904473.1;Parent=rna-XM_017904473.1
NW_016910972.1	Gnomon	exon	127273	127850	.	-	.	ID=exon-XM_017904473.1-3;Dbxref=GeneID:108550671%2CGenbank:XM_017904473.1;Parent=rna-XM_017904473.1
NW_016910972.1	Gnomon	exon	127984	128208	.	-	.	ID=exon-XM_017904473.1-2;Dbxref=GeneID:108550671%2CGenbank:XM_017904473.1;Parent=rna-XM_017904473.1
NW_016910972.1	Gnomon	exon	116118	117671	.	-	.	ID=exon-XM_017904473.1-8;Dbxref=GeneID:108550671%2CGenbank:XM_017904473.1;Parent=rna-XM_017904473.1
NW_016910972.1	RefSeq	cDNA_match	879303	879758	.	+	.	ID=832788a3-0084-4c16-bba1-cb384b2c328e;Target=XM_017904384.1 1 455;Gap=M368 D1 M87
NW_016910972.1	RefSeq	cDNA_match	880457	880654	.	+	.	ID=832788a3-0084-4c16-bba1-cb384b2c328e;Target=XM_017904384.1 1 455;Gap=M368 D1 M87
NW_016910972.1	RefSeq	cDNA_match	880726	881440	.	+	.	ID=832788a3-0084-4c16-bba1-cb384b2c328e;Target=XM_017904384.1 1 455;Gap=M368 D1 M87
NW_016910972.1	Gnomon	CDS	801842	801844	.	+	0	Name=XP_017759941.1;ID=cds-XP_017759941.1;Dbxref=GeneID:108550664%2CGenbank:XP_017759941.1;Parent=rna-XM_017904452.1
NW_016910972.1	Gnomon	CDS	802146	802711	.	+	0	Name=XP_017759941.1;ID=cds-XP_017759941.1;Dbxref=GeneID:108550664%2CGenbank:XP_017759941.1;Parent=rna-XM_017904452.1
NW_016910972.1	Gnomon	CDS	802783	802831	.	+	0	Name=XP_017759941.1;ID=cds-XP_017759941.1;Dbxref=GeneID:108550664%2CGenbank:XP_017759941.1;Parent=rna-XM_017904452.1
NW_016910972.1	Gnomon	mRNA	116118	133775	.	-	.	Name=XM_017904468.1;ID=rna-XM_017904468.1;Dbxref=GeneID:108550671%2CGenbank:XM_017904468.1;Parent=gene-LOC108550671
NW_016910972.1	Gnomon	CDS	50904	51975	.	+	0	Name=XP_017759848.1;ID=cds-XP_017759848.1;Dbxref=GeneID:108550594%2CGenbank:XP_017759848.1;Parent=rna-XM_017904359.1
NW_016910972.1	Gnomon	CDS	52045	52329	.	+	0	Name=XP_017759848.1;ID=cds-XP_017759848.1;Dbxref=GeneID:108550594%2CGenbank:XP_017759848.1;Parent=rna-XM_017904359.1
NW_016910972.1	Gnomon	CDS	52856	52914	.	+	0	Name=XP_017759848.1;ID=cds-XP_017759848.1;Dbxref=GeneID:108550594%2CGenbank:XP_017759848.1;Parent=rna-XM_017904359.1
NW_016910972.1	Gnomon	CDS	52998	53095	.	+	0	Name=XP_017759848.1;ID=cds-XP_017759848.1;Dbxref=GeneID:108550594%2CGenbank:XP_017759848.1;Parent=rna-XM_017904359.1
NW_016910972.1	Gnomon	CDS	53658	53814	.	+	0	Name=XP_017759848.1;ID=cds-XP_017759848.1;Dbxref=GeneID:108550594%2CGenbank:XP_017759848.1;Parent=rna-XM_017904359.1
NW_016910972.1	Gnomon	exon	54201	54496	.	-	.	ID=exon-XM_017904426.1-7;Dbxref=GeneID:108550648%2CGenbank:XM_017904426.1;Parent=rna-XM_017904426.1
NW_016910972.1	Gnomon	exon	54605	54794	.	-	.	ID=exon-XM_017904426.1-6;Dbxref=GeneID:108550648%2CGenbank:XM_017904426.1;Parent=rna-XM_017904426.1
NW_016910972.1	Gnomon	exon	55000	55437	.	-	.	ID=exon-XM_017904426.1-5;Dbxref=GeneID:108550648%2CGenbank:XM_017904426.1;Parent=rna-XM_017904426.1
NW_016910972.1	Gnomon	exon	55809	56408	.	-	.	ID=exon-XM_017904426.1-4;Dbxref=GeneID:108550648%2CGenbank:XM_017904426.1;Parent=rna-XM_017904426.1
NW_016910972.1	Gnomon	exon	56763	56994	.	-	.	ID=exon-XM_017904426.1-3;Dbxref=GeneID:108550648%2CGenbank:XM_017904426.1;Parent=rna-XM_017904426.1
NW_016910972.1	Gnomon	exon	58034	58275	.	-	.	ID=exon-XM_017904426.1-2;Dbxref=GeneID:108550648%2CGenbank:XM_017904426.1;Parent=rna-XM_017904426.1
NW_016910972.1	Gnomon	exon	60323	61610	.	-	.	ID=exon-XM_017904426.1-1;Dbxref=GeneID:108550648%2CGenbank:XM_017904426.1;Parent=rna-XM_017904426.1
NW_016910972.1	Gnomon	exon	901983	902932	.	+	.	ID=exon-XR_001890435.1-3;Dbxref=GeneID:108550667%2CGenbank:XR_001890435.1;Parent=rna-XR_001890435.1
NW_016910972.1	Gnomon	exon	900918	901235	.	+	.	ID=exon-XR_001890435.1-2;Dbxref=GeneID:108550667%2CGenbank:XR_001890435.1;Parent=rna-XR_001890435.1
NW_016910972.1	Gnomon	exon	900715	900790	.	+	.	ID=exon-XR_001890435.1-1;Dbxref=GeneID:108550667%2CGenbank:XR_001890435.1;Parent=rna-XR_001890435.1
NW_016910972.1	Gnomon	CDS	357380	357689	.	-	0	Name=XP_017759884.1;ID=cds-XP_017759884.1;Dbxref=GeneID:108550626%2CGenbank:XP_017759884.1;Parent=rna-XM_017904395.1
NW_016910972.1	Gnomon	CDS	356893	357123	.	-	0	Name=XP_017759884.1;ID=cds-XP_017759884.1;Dbxref=GeneID:108550626%2CGenbank:XP_017759884.1;Parent=rna-XM_017904395.1
NW_016910972.1	Gnomon	CDS	347482	347595	.	-	0	Name=XP_017759884.1;ID=cds-XP_017759884.1;Dbxref=GeneID:108550626%2CGenbank:XP_017759884.1;Parent=rna-XM_017904395.1
NW_016910972.1	Gnomon	CDS	347020	347106	.	-	0	Name=XP_017759884.1;ID=cds-XP_017759884.1;Dbxref=GeneID:108550626%2CGenbank:XP_017759884.1;Parent=rna-XM_017904395.1
NW_016910972.1	Gnomon	CDS	339973	340191	.	-	0	Name=XP_017759884.1;ID=cds-XP_017759884.1;Dbxref=GeneID:108550626%2CGenbank:XP_017759884.1;Parent=rna-XM_017904395.1
NW_016910972.1	Gnomon	CDS	339563	339748	.	-	0	Name=XP_017759884.1;ID=cds-XP_017759884.1;Dbxref=GeneID:108550626%2CGenbank:XP_017759884.1;Parent=rna-XM_017904395.1
NW_016910972.1	Gnomon	CDS	338694	339403	.	-	0	Name=XP_017759884.1;ID=cds-XP_017759884.1;Dbxref=GeneID:108550626%2CGenbank:XP_017759884.1;Parent=rna-XM_017904395.1
NW_016910972.1	Gnomon	exon	35455	35520	.	+	.	ID=exon-XM_017904404.1-1;Dbxref=GeneID:108550633%2CGenbank:XM_017904404.1;Parent=rna-XM_017904404.1
NW_016910972.1	Gnomon	exon	35744	35943	.	+	.	ID=exon-XM_017904404.1-3;Dbxref=GeneID:108550633%2CGenbank:XM_017904404.1;Parent=rna-XM_017904404.1
NW_016910972.1	Gnomon	exon	35600	35656	.	+	.	ID=exon-XM_017904404.1-2;Dbxref=GeneID:108550633%2CGenbank:XM_017904404.1;Parent=rna-XM_017904404.1
NW_016910972.1	Gnomon	exon	36265	36468	.	+	.	ID=exon-XM_017904404.1-5;Dbxref=GeneID:108550633%2CGenbank:XM_017904404.1;Parent=rna-XM_017904404.1
NW_016910972.1	Gnomon	exon	36020	36162	.	+	.	ID=exon-XM_017904404.1-4;Dbxref=GeneID:108550633%2CGenbank:XM_017904404.1;Parent=rna-XM_017904404.1
NW_016910972.1	Gnomon	CDS	357380	357689	.	-	0	Name=XP_017759885.1;ID=cds-XP_017759885.1;Dbxref=GeneID:108550626%2CGenbank:XP_017759885.1;Parent=rna-XM_017904396.1
NW_016910972.1	Gnomon	CDS	356893	357123	.	-	0	Name=XP_017759885.1;ID=cds-XP_017759885.1;Dbxref=GeneID:108550626%2CGenbank:XP_017759885.1;Parent=rna-XM_017904396.1
NW_016910972.1	Gnomon	CDS	347482	347595	.	-	0	Name=XP_017759885.1;ID=cds-XP_017759885.1;Dbxref=GeneID:108550626%2CGenbank:XP_017759885.1;Parent=rna-XM_017904396.1
NW_016910972.1	Gnomon	CDS	347020	347106	.	-	0	Name=XP_017759885.1;ID=cds-XP_017759885.1;Dbxref=GeneID:108550626%2CGenbank:XP_017759885.1;Parent=rna-XM_017904396.1
NW_016910972.1	Gnomon	CDS	339973	340173	.	-	0	Name=XP_017759885.1;ID=cds-XP_017759885.1;Dbxref=GeneID:108550626%2CGenbank:XP_017759885.1;Parent=rna-XM_017904396.1
NW_016910972.1	Gnomon	CDS	339563	339748	.	-	0	Name=XP_017759885.1;ID=cds-XP_017759885.1;Dbxref=GeneID:108550626%2CGenbank:XP_017759885.1;Parent=rna-XM_017904396.1
NW_016910972.1	Gnomon	CDS	338694	339403	.	-	0	Name=XP_017759885.1;ID=cds-XP_017759885.1;Dbxref=GeneID:108550626%2CGenbank:XP_017759885.1;Parent=rna-XM_017904396.1
NW_016910972.1	Gnomon	exon	347482	347595	.	-	.	ID=exon-XM_017904396.1-3;Dbxref=GeneID:108550626%2CGenbank:XM_017904396.1;Parent=rna-XM_017904396.1
NW_016910972.1	Gnomon	exon	356893	357123	.	-	.	ID=exon-XM_017904396.1-2;Dbxref=GeneID:108550626%2CGenbank:XM_017904396.1;Parent=rna-XM_017904396.1
NW_016910972.1	Gnomon	exon	357380	357876	.	-	.	ID=exon-XM_017904396.1-1;Dbxref=GeneID:108550626%2CGenbank:XM_017904396.1;Parent=rna-XM_017904396.1
NW_016910972.1	Gnomon	exon	338694	339403	.	-	.	ID=exon-XM_017904396.1-7;Dbxref=GeneID:108550626%2CGenbank:XM_017904396.1;Parent=rna-XM_017904396.1
NW_016910972.1	Gnomon	exon	339563	339748	.	-	.	ID=exon-XM_017904396.1-6;Dbxref=GeneID:108550626%2CGenbank:XM_017904396.1;Parent=rna-XM_017904396.1
NW_016910972.1	Gnomon	exon	339973	340173	.	-	.	ID=exon-XM_017904396.1-5;Dbxref=GeneID:108550626%2CGenbank:XM_017904396.1;Parent=rna-XM_017904396.1
NW_016910972.1	Gnomon	exon	347020	347106	.	-	.	ID=exon-XM_017904396.1-4;Dbxref=GeneID:108550626%2CGenbank:XM_017904396.1;Parent=rna-XM_017904396.1
NW_016910972.1	Gnomon	CDS	41967	42038	.	-	0	Name=XP_017759886.1;ID=cds-XP_017759886.1;Dbxref=GeneID:108550627%2CGenbank:XP_017759886.1;Parent=rna-XM_017904397.1
NW_016910972.1	Gnomon	CDS	41728	41838	.	-	0	Name=XP_017759886.1;ID=cds-XP_017759886.1;Dbxref=GeneID:108550627%2CGenbank:XP_017759886.1;Parent=rna-XM_017904397.1
NW_016910972.1	Gnomon	CDS	41352	41654	.	-	0	Name=XP_017759886.1;ID=cds-XP_017759886.1;Dbxref=GeneID:108550627%2CGenbank:XP_017759886.1;Parent=rna-XM_017904397.1
NW_016910972.1	Gnomon	CDS	40912	41271	.	-	0	Name=XP_017759886.1;ID=cds-XP_017759886.1;Dbxref=GeneID:108550627%2CGenbank:XP_017759886.1;Parent=rna-XM_017904397.1
NW_016910972.1	Gnomon	CDS	40634	40795	.	-	0	Name=XP_017759886.1;ID=cds-XP_017759886.1;Dbxref=GeneID:108550627%2CGenbank:XP_017759886.1;Parent=rna-XM_017904397.1
NW_016910972.1	Gnomon	CDS	40110	40226	.	-	0	Name=XP_017759886.1;ID=cds-XP_017759886.1;Dbxref=GeneID:108550627%2CGenbank:XP_017759886.1;Parent=rna-XM_017904397.1
NW_016910972.1	Gnomon	CDS	39882	40021	.	-	0	Name=XP_017759886.1;ID=cds-XP_017759886.1;Dbxref=GeneID:108550627%2CGenbank:XP_017759886.1;Parent=rna-XM_017904397.1
NW_016910972.1	Gnomon	CDS	39507	39814	.	-	0	Name=XP_017759886.1;ID=cds-XP_017759886.1;Dbxref=GeneID:108550627%2CGenbank:XP_017759886.1;Parent=rna-XM_017904397.1
NW_016910972.1	Gnomon	CDS	39327	39427	.	-	0	Name=XP_017759886.1;ID=cds-XP_017759886.1;Dbxref=GeneID:108550627%2CGenbank:XP_017759886.1;Parent=rna-XM_017904397.1
NW_016910972.1	Gnomon	exon	9176	9453	.	-	.	ID=exon-XM_017904475.1-1;Dbxref=GeneID:108550673%2CGenbank:XM_017904475.1;Parent=rna-XM_017904475.1
NW_016910972.1	Gnomon	exon	8749	8907	.	-	.	ID=exon-XM_017904475.1-3;Dbxref=GeneID:108550673%2CGenbank:XM_017904475.1;Parent=rna-XM_017904475.1
NW_016910972.1	Gnomon	exon	8992	9095	.	-	.	ID=exon-XM_017904475.1-2;Dbxref=GeneID:108550673%2CGenbank:XM_017904475.1;Parent=rna-XM_017904475.1
NW_016910972.1	Gnomon	exon	7030	8675	.	-	.	ID=exon-XM_017904475.1-4;Dbxref=GeneID:108550673%2CGenbank:XM_017904475.1;Parent=rna-XM_017904475.1
NW_016910972.1	Gnomon	mRNA	225789	229029	.	-	.	Name=XM_017904360.1;ID=rna-XM_017904360.1;Dbxref=GeneID:108550595%2CGenbank:XM_017904360.1;Parent=gene-LOC108550595
NW_016910972.1	Gnomon	mRNA	908146	909388	.	+	.	Name=XM_017904361.1;ID=rna-XM_017904361.1;Dbxref=GeneID:108550596%2CGenbank:XM_017904361.1;Parent=gene-LOC108550596
NW_016910972.1	Gnomon	exon	21873	22049	.	-	.	ID=exon-XM_017904373.1-7;Dbxref=GeneID:108550607%2CGenbank:XM_017904373.1;Parent=rna-XM_017904373.1
NW_016910972.1	Gnomon	exon	22128	22460	.	-	.	ID=exon-XM_017904373.1-6;Dbxref=GeneID:108550607%2CGenbank:XM_017904373.1;Parent=rna-XM_017904373.1
NW_016910972.1	Gnomon	exon	22528	22713	.	-	.	ID=exon-XM_017904373.1-5;Dbxref=GeneID:108550607%2CGenbank:XM_017904373.1;Parent=rna-XM_017904373.1
NW_016910972.1	Gnomon	exon	22792	23031	.	-	.	ID=exon-XM_017904373.1-4;Dbxref=GeneID:108550607%2CGenbank:XM_017904373.1;Parent=rna-XM_017904373.1
NW_016910972.1	Gnomon	exon	23100	23198	.	-	.	ID=exon-XM_017904373.1-3;Dbxref=GeneID:108550607%2CGenbank:XM_017904373.1;Parent=rna-XM_017904373.1
NW_016910972.1	Gnomon	exon	23381	23469	.	-	.	ID=exon-XM_017904373.1-2;Dbxref=GeneID:108550607%2CGenbank:XM_017904373.1;Parent=rna-XM_017904373.1
NW_016910972.1	Gnomon	exon	23675	23881	.	-	.	ID=exon-XM_017904373.1-1;Dbxref=GeneID:108550607%2CGenbank:XM_017904373.1;Parent=rna-XM_017904373.1
NW_016910972.1	Gnomon	CDS	950206	950216	.	-	0	Name=XP_017759887.1;ID=cds-XP_017759887.1;Dbxref=GeneID:108550628%2CGenbank:XP_017759887.1;Parent=rna-XM_017904398.1
NW_016910972.1	Gnomon	CDS	949495	950064	.	-	0	Name=XP_017759887.1;ID=cds-XP_017759887.1;Dbxref=GeneID:108550628%2CGenbank:XP_017759887.1;Parent=rna-XM_017904398.1
NW_016910972.1	Gnomon	CDS	949259	949420	.	-	0	Name=XP_017759887.1;ID=cds-XP_017759887.1;Dbxref=GeneID:108550628%2CGenbank:XP_017759887.1;Parent=rna-XM_017904398.1
NW_016910972.1	Gnomon	CDS	949002	949200	.	-	0	Name=XP_017759887.1;ID=cds-XP_017759887.1;Dbxref=GeneID:108550628%2CGenbank:XP_017759887.1;Parent=rna-XM_017904398.1
NW_016910972.1	Gnomon	CDS	948804	948942	.	-	0	Name=XP_017759887.1;ID=cds-XP_017759887.1;Dbxref=GeneID:108550628%2CGenbank:XP_017759887.1;Parent=rna-XM_017904398.1
NW_016910972.1	Gnomon	CDS	948523	948722	.	-	0	Name=XP_017759887.1;ID=cds-XP_017759887.1;Dbxref=GeneID:108550628%2CGenbank:XP_017759887.1;Parent=rna-XM_017904398.1
NW_016910972.1	Gnomon	CDS	948345	948449	.	-	0	Name=XP_017759887.1;ID=cds-XP_017759887.1;Dbxref=GeneID:108550628%2CGenbank:XP_017759887.1;Parent=rna-XM_017904398.1
NW_016910972.1	Gnomon	CDS	948179	948264	.	-	0	Name=XP_017759887.1;ID=cds-XP_017759887.1;Dbxref=GeneID:108550628%2CGenbank:XP_017759887.1;Parent=rna-XM_017904398.1
NW_016910972.1	Gnomon	CDS	947980	948110	.	-	0	Name=XP_017759887.1;ID=cds-XP_017759887.1;Dbxref=GeneID:108550628%2CGenbank:XP_017759887.1;Parent=rna-XM_017904398.1
NW_016910972.1	Gnomon	CDS	947807	947910	.	-	0	Name=XP_017759887.1;ID=cds-XP_017759887.1;Dbxref=GeneID:108550628%2CGenbank:XP_017759887.1;Parent=rna-XM_017904398.1
NW_016910972.1	Gnomon	CDS	947646	947750	.	-	0	Name=XP_017759887.1;ID=cds-XP_017759887.1;Dbxref=GeneID:108550628%2CGenbank:XP_017759887.1;Parent=rna-XM_017904398.1
NW_016910972.1	Gnomon	CDS	947416	947562	.	-	0	Name=XP_017759887.1;ID=cds-XP_017759887.1;Dbxref=GeneID:108550628%2CGenbank:XP_017759887.1;Parent=rna-XM_017904398.1
NW_016910972.1	Gnomon	CDS	947093	947359	.	-	0	Name=XP_017759887.1;ID=cds-XP_017759887.1;Dbxref=GeneID:108550628%2CGenbank:XP_017759887.1;Parent=rna-XM_017904398.1
NW_016910972.1	Gnomon	CDS	946770	947006	.	-	0	Name=XP_017759887.1;ID=cds-XP_017759887.1;Dbxref=GeneID:108550628%2CGenbank:XP_017759887.1;Parent=rna-XM_017904398.1
NW_016910972.1	Gnomon	CDS	946512	946697	.	-	0	Name=XP_017759887.1;ID=cds-XP_017759887.1;Dbxref=GeneID:108550628%2CGenbank:XP_017759887.1;Parent=rna-XM_017904398.1
NW_016910972.1	Gnomon	exon	802783	802849	.	+	.	ID=exon-XM_017904452.1-3;Dbxref=GeneID:108550664%2CGenbank:XM_017904452.1;Parent=rna-XM_017904452.1
NW_016910972.1	Gnomon	exon	802146	802711	.	+	.	ID=exon-XM_017904452.1-2;Dbxref=GeneID:108550664%2CGenbank:XM_017904452.1;Parent=rna-XM_017904452.1
NW_016910972.1	Gnomon	exon	801769	801844	.	+	.	ID=exon-XM_017904452.1-1;Dbxref=GeneID:108550664%2CGenbank:XM_017904452.1;Parent=rna-XM_017904452.1
NW_016910972.1	Gnomon	exon	41967	42093	.	-	.	ID=exon-XM_017904397.1-2;Dbxref=GeneID:108550627%2CGenbank:XM_017904397.1;Parent=rna-XM_017904397.1
NW_016910972.1	Gnomon	exon	42196	42271	.	-	.	ID=exon-XM_017904397.1-1;Dbxref=GeneID:108550627%2CGenbank:XM_017904397.1;Parent=rna-XM_017904397.1
NW_016910972.1	Gnomon	exon	41352	41654	.	-	.	ID=exon-XM_017904397.1-4;Dbxref=GeneID:108550627%2CGenbank:XM_017904397.1;Parent=rna-XM_017904397.1
NW_016910972.1	Gnomon	exon	41728	41838	.	-	.	ID=exon-XM_017904397.1-3;Dbxref=GeneID:108550627%2CGenbank:XM_017904397.1;Parent=rna-XM_017904397.1
NW_016910972.1	Gnomon	exon	40634	40795	.	-	.	ID=exon-XM_017904397.1-6;Dbxref=GeneID:108550627%2CGenbank:XM_017904397.1;Parent=rna-XM_017904397.1
NW_016910972.1	Gnomon	exon	40912	41271	.	-	.	ID=exon-XM_017904397.1-5;Dbxref=GeneID:108550627%2CGenbank:XM_017904397.1;Parent=rna-XM_017904397.1
NW_016910972.1	Gnomon	exon	39882	40021	.	-	.	ID=exon-XM_017904397.1-8;Dbxref=GeneID:108550627%2CGenbank:XM_017904397.1;Parent=rna-XM_017904397.1
NW_016910972.1	Gnomon	exon	40110	40226	.	-	.	ID=exon-XM_017904397.1-7;Dbxref=GeneID:108550627%2CGenbank:XM_017904397.1;Parent=rna-XM_017904397.1
NW_016910972.1	Gnomon	exon	39507	39814	.	-	.	ID=exon-XM_017904397.1-9;Dbxref=GeneID:108550627%2CGenbank:XM_017904397.1;Parent=rna-XM_017904397.1
NW_016910972.1	Gnomon	CDS	886787	886898	.	+	0	Name=XP_017759888.1;ID=cds-XP_017759888.1;Dbxref=GeneID:108550629%2CGenbank:XP_017759888.1;Parent=rna-XM_017904399.1
NW_016910972.1	Gnomon	CDS	887040	887113	.	+	0	Name=XP_017759888.1;ID=cds-XP_017759888.1;Dbxref=GeneID:108550629%2CGenbank:XP_017759888.1;Parent=rna-XM_017904399.1
NW_016910972.1	Gnomon	CDS	887254	887460	.	+	0	Name=XP_017759888.1;ID=cds-XP_017759888.1;Dbxref=GeneID:108550629%2CGenbank:XP_017759888.1;Parent=rna-XM_017904399.1
NW_016910972.1	Gnomon	CDS	887537	887753	.	+	0	Name=XP_017759888.1;ID=cds-XP_017759888.1;Dbxref=GeneID:108550629%2CGenbank:XP_017759888.1;Parent=rna-XM_017904399.1
NW_016910972.1	Gnomon	CDS	887830	888022	.	+	0	Name=XP_017759888.1;ID=cds-XP_017759888.1;Dbxref=GeneID:108550629%2CGenbank:XP_017759888.1;Parent=rna-XM_017904399.1
NW_016910972.1	Gnomon	CDS	888107	888281	.	+	0	Name=XP_017759888.1;ID=cds-XP_017759888.1;Dbxref=GeneID:108550629%2CGenbank:XP_017759888.1;Parent=rna-XM_017904399.1
NW_016910972.1	Gnomon	mRNA	922986	926080	.	+	.	Name=XM_017904363.1;ID=rna-XM_017904363.1;Dbxref=GeneID:108550597%2CGenbank:XM_017904363.1;Parent=gene-LOC108550597
NW_016910972.1	Gnomon	CDS	793377	793417	.	+	0	Name=XP_017759889.1;ID=cds-XP_017759889.1;Dbxref=GeneID:108550630%2CGenbank:XP_017759889.1;Parent=rna-XM_017904400.1
NW_016910972.1	Gnomon	CDS	793579	793641	.	+	0	Name=XP_017759889.1;ID=cds-XP_017759889.1;Dbxref=GeneID:108550630%2CGenbank:XP_017759889.1;Parent=rna-XM_017904400.1
NW_016910972.1	Gnomon	CDS	793730	793987	.	+	0	Name=XP_017759889.1;ID=cds-XP_017759889.1;Dbxref=GeneID:108550630%2CGenbank:XP_017759889.1;Parent=rna-XM_017904400.1
NW_016910972.1	Gnomon	CDS	794062	794143	.	+	0	Name=XP_017759889.1;ID=cds-XP_017759889.1;Dbxref=GeneID:108550630%2CGenbank:XP_017759889.1;Parent=rna-XM_017904400.1
NW_016910972.1	Gnomon	exon	795963	796983	.	+	.	ID=exon-XM_017904451.1-3;Dbxref=GeneID:108550663%2CGenbank:XM_017904451.1;Parent=rna-XM_017904451.1
NW_016910972.1	Gnomon	exon	795686	795888	.	+	.	ID=exon-XM_017904451.1-2;Dbxref=GeneID:108550663%2CGenbank:XM_017904451.1;Parent=rna-XM_017904451.1
NW_016910972.1	Gnomon	exon	794776	795315	.	+	.	ID=exon-XM_017904451.1-1;Dbxref=GeneID:108550663%2CGenbank:XM_017904451.1;Parent=rna-XM_017904451.1
NW_016910972.1	Gnomon	exon	55809	56408	.	-	.	ID=exon-XM_017904427.1-4;Dbxref=GeneID:108550648%2CGenbank:XM_017904427.1;Parent=rna-XM_017904427.1
NW_016910972.1	Gnomon	exon	56763	56994	.	-	.	ID=exon-XM_017904427.1-3;Dbxref=GeneID:108550648%2CGenbank:XM_017904427.1;Parent=rna-XM_017904427.1
NW_016910972.1	Gnomon	exon	54605	54794	.	-	.	ID=exon-XM_017904427.1-6;Dbxref=GeneID:108550648%2CGenbank:XM_017904427.1;Parent=rna-XM_017904427.1
NW_016910972.1	Gnomon	exon	55000	55437	.	-	.	ID=exon-XM_017904427.1-5;Dbxref=GeneID:108550648%2CGenbank:XM_017904427.1;Parent=rna-XM_017904427.1
NW_016910972.1	Gnomon	exon	58034	58275	.	-	.	ID=exon-XM_017904427.1-2;Dbxref=GeneID:108550648%2CGenbank:XM_017904427.1;Parent=rna-XM_017904427.1
NW_016910972.1	Gnomon	exon	60702	61610	.	-	.	ID=exon-XM_017904427.1-1;Dbxref=GeneID:108550648%2CGenbank:XM_017904427.1;Parent=rna-XM_017904427.1
NW_016910972.1	Gnomon	exon	54201	54496	.	-	.	ID=exon-XM_017904427.1-7;Dbxref=GeneID:108550648%2CGenbank:XM_017904427.1;Parent=rna-XM_017904427.1
NW_016910972.1	Gnomon	exon	39155	39427	.	-	.	ID=exon-XM_017904397.1-10;Dbxref=GeneID:108550627%2CGenbank:XM_017904397.1;Parent=rna-XM_017904397.1
NW_016910972.1	Gnomon	mRNA	931028	933221	.	-	.	Name=XM_017904364.1;ID=rna-XM_017904364.1;Dbxref=GeneID:108550598%2CGenbank:XM_017904364.1;Parent=gene-LOC108550598
NW_016910972.1	RefSeq	cDNA_match	458893	458967	.	+	.	ID=ec107d43-bf51-4fb2-a754-6b195ad5befe;Target=XM_017904439.1 1 75
NW_016910972.1	RefSeq	cDNA_match	463274	463520	.	+	.	ID=ec107d43-bf51-4fb2-a754-6b195ad5befe;Target=XM_017904439.1 1 75
NW_016910972.1	RefSeq	cDNA_match	478169	478231	.	+	.	ID=ec107d43-bf51-4fb2-a754-6b195ad5befe;Target=XM_017904439.1 1 75
NW_016910972.1	RefSeq	cDNA_match	481266	481333	.	+	.	ID=ec107d43-bf51-4fb2-a754-6b195ad5befe;Target=XM_017904439.1 1 75
NW_016910972.1	RefSeq	cDNA_match	481407	481521	.	+	.	ID=ec107d43-bf51-4fb2-a754-6b195ad5befe;Target=XM_017904439.1 1 75
NW_016910972.1	RefSeq	cDNA_match	482124	482292	.	+	.	ID=ec107d43-bf51-4fb2-a754-6b195ad5befe;Target=XM_017904439.1 1 75
NW_016910972.1	RefSeq	cDNA_match	482361	482503	.	+	.	ID=ec107d43-bf51-4fb2-a754-6b195ad5befe;Target=XM_017904439.1 1 75
NW_016910972.1	RefSeq	cDNA_match	482577	482655	.	+	.	ID=ec107d43-bf51-4fb2-a754-6b195ad5befe;Target=XM_017904439.1 1 75
NW_016910972.1	RefSeq	cDNA_match	482725	483272	.	+	.	ID=ec107d43-bf51-4fb2-a754-6b195ad5befe;Target=XM_017904439.1 1 75
NW_016910972.1	Gnomon	mRNA	933902	935944	.	+	.	Name=XM_017904365.1;ID=rna-XM_017904365.1;Dbxref=GeneID:108550599%2CGenbank:XM_017904365.1;Parent=gene-LOC108550599
NW_016910972.1	Gnomon	exon	883614	883701	.	+	.	ID=exon-XM_017904413.1-10;Dbxref=GeneID:108550641%2CGenbank:XM_017904413.1;Parent=rna-XM_017904413.1
NW_016910972.1	Gnomon	exon	883762	884121	.	+	.	ID=exon-XM_017904413.1-11;Dbxref=GeneID:108550641%2CGenbank:XM_017904413.1;Parent=rna-XM_017904413.1
NW_016910972.1	Gnomon	exon	19979	20105	.	+	.	ID=exon-XM_017904377.1-4;Dbxref=GeneID:108550611%2CGenbank:XM_017904377.1;Parent=rna-XM_017904377.1
NW_016910972.1	Gnomon	exon	19485	19907	.	+	.	ID=exon-XM_017904377.1-3;Dbxref=GeneID:108550611%2CGenbank:XM_017904377.1;Parent=rna-XM_017904377.1
NW_016910972.1	Gnomon	exon	19075	19407	.	+	.	ID=exon-XM_017904377.1-2;Dbxref=GeneID:108550611%2CGenbank:XM_017904377.1;Parent=rna-XM_017904377.1
NW_016910972.1	Gnomon	exon	18341	19003	.	+	.	ID=exon-XM_017904377.1-1;Dbxref=GeneID:108550611%2CGenbank:XM_017904377.1;Parent=rna-XM_017904377.1
NW_016910972.1	Gnomon	exon	21176	21399	.	+	.	ID=exon-XM_017904377.1-9;Dbxref=GeneID:108550611%2CGenbank:XM_017904377.1;Parent=rna-XM_017904377.1
NW_016910972.1	Gnomon	exon	20931	21105	.	+	.	ID=exon-XM_017904377.1-8;Dbxref=GeneID:108550611%2CGenbank:XM_017904377.1;Parent=rna-XM_017904377.1
NW_016910972.1	Gnomon	exon	20565	20825	.	+	.	ID=exon-XM_017904377.1-7;Dbxref=GeneID:108550611%2CGenbank:XM_017904377.1;Parent=rna-XM_017904377.1
NW_016910972.1	Gnomon	exon	20372	20487	.	+	.	ID=exon-XM_017904377.1-6;Dbxref=GeneID:108550611%2CGenbank:XM_017904377.1;Parent=rna-XM_017904377.1
NW_016910972.1	Gnomon	exon	20177	20300	.	+	.	ID=exon-XM_017904377.1-5;Dbxref=GeneID:108550611%2CGenbank:XM_017904377.1;Parent=rna-XM_017904377.1
NW_016910972.1	Gnomon	mRNA	54201	62840	.	-	.	Name=XM_017904425.1;ID=rna-XM_017904425.1;Dbxref=GeneID:108550648%2CGenbank:XM_017904425.1;Parent=gene-LOC108550648
NW_016910972.1	Gnomon	exon	521987	523015	.	-	.	ID=exon-XM_017904447.1-6;Dbxref=GeneID:108550661%2CGenbank:XM_017904447.1;Parent=rna-XM_017904447.1
NW_016910972.1	Gnomon	exon	523111	524029	.	-	.	ID=exon-XM_017904447.1-5;Dbxref=GeneID:108550661%2CGenbank:XM_017904447.1;Parent=rna-XM_017904447.1
NW_016910972.1	Gnomon	exon	524170	524268	.	-	.	ID=exon-XM_017904447.1-4;Dbxref=GeneID:108550661%2CGenbank:XM_017904447.1;Parent=rna-XM_017904447.1
NW_016910972.1	Gnomon	exon	524752	526404	.	-	.	ID=exon-XM_017904447.1-3;Dbxref=GeneID:108550661%2CGenbank:XM_017904447.1;Parent=rna-XM_017904447.1
NW_016910972.1	Gnomon	exon	526604	526922	.	-	.	ID=exon-XM_017904447.1-2;Dbxref=GeneID:108550661%2CGenbank:XM_017904447.1;Parent=rna-XM_017904447.1
NW_016910972.1	Gnomon	exon	526997	527014	.	-	.	ID=exon-XM_017904447.1-1;Dbxref=GeneID:108550661%2CGenbank:XM_017904447.1;Parent=rna-XM_017904447.1
NW_016910972.1	Gnomon	CDS	800043	800161	.	-	0	Name=XP_017759939.1;ID=cds-XP_017759939.1;Dbxref=GeneID:108550662%2CGenbank:XP_017759939.1;Parent=rna-XM_017904450.1
NW_016910972.1	Gnomon	CDS	799456	799954	.	-	0	Name=XP_017759939.1;ID=cds-XP_017759939.1;Dbxref=GeneID:108550662%2CGenbank:XP_017759939.1;Parent=rna-XM_017904450.1
NW_016910972.1	Gnomon	CDS	799192	799371	.	-	0	Name=XP_017759939.1;ID=cds-XP_017759939.1;Dbxref=GeneID:108550662%2CGenbank:XP_017759939.1;Parent=rna-XM_017904450.1
NW_016910972.1	Gnomon	CDS	798966	799114	.	-	0	Name=XP_017759939.1;ID=cds-XP_017759939.1;Dbxref=GeneID:108550662%2CGenbank:XP_017759939.1;Parent=rna-XM_017904450.1
NW_016910972.1	Gnomon	CDS	798500	798569	.	-	0	Name=XP_017759939.1;ID=cds-XP_017759939.1;Dbxref=GeneID:108550662%2CGenbank:XP_017759939.1;Parent=rna-XM_017904450.1
NW_016910972.1	Gnomon	CDS	798252	798422	.	-	0	Name=XP_017759939.1;ID=cds-XP_017759939.1;Dbxref=GeneID:108550662%2CGenbank:XP_017759939.1;Parent=rna-XM_017904450.1
NW_016910972.1	Gnomon	CDS	797228	798172	.	-	0	Name=XP_017759939.1;ID=cds-XP_017759939.1;Dbxref=GeneID:108550662%2CGenbank:XP_017759939.1;Parent=rna-XM_017904450.1
NW_016910972.1	Gnomon	CDS	797023	797154	.	-	0	Name=XP_017759939.1;ID=cds-XP_017759939.1;Dbxref=GeneID:108550662%2CGenbank:XP_017759939.1;Parent=rna-XM_017904450.1
NW_016910972.1	Gnomon	mRNA	54201	61610	.	-	.	Name=XM_017904426.1;ID=rna-XM_017904426.1;Dbxref=GeneID:108550648%2CGenbank:XM_017904426.1;Parent=gene-LOC108550648
NW_016910972.1	Gnomon	mRNA	54201	61610	.	-	.	Name=XM_017904427.1;ID=rna-XM_017904427.1;Dbxref=GeneID:108550648%2CGenbank:XM_017904427.1;Parent=gene-LOC108550648
NW_016910972.1	Gnomon	mRNA	67160	78259	.	+	.	Name=XM_017904429.1;ID=rna-XM_017904429.1;Dbxref=GeneID:108550649%2CGenbank:XM_017904429.1;Parent=gene-LOC108550649
NW_016910972.1	Gnomon	CDS	857825	858140	.	-	0	Name=XP_017759880.1;ID=cds-XP_017759880.1;Dbxref=GeneID:108550624%2CGenbank:XP_017759880.1;Parent=rna-XM_017904391.1
NW_016910972.1	Gnomon	CDS	857695	857741	.	-	0	Name=XP_017759880.1;ID=cds-XP_017759880.1;Dbxref=GeneID:108550624%2CGenbank:XP_017759880.1;Parent=rna-XM_017904391.1
NW_016910972.1	Gnomon	exon	570895	571491	.	-	.	ID=exon-XM_017904446.1-1;Dbxref=GeneID:108550661%2CGenbank:XM_017904446.1;Parent=rna-XM_017904446.1
NW_016910972.1	Gnomon	exon	552096	552484	.	-	.	ID=exon-XM_017904446.1-3;Dbxref=GeneID:108550661%2CGenbank:XM_017904446.1;Parent=rna-XM_017904446.1
NW_016910972.1	Gnomon	exon	570497	570785	.	-	.	ID=exon-XM_017904446.1-2;Dbxref=GeneID:108550661%2CGenbank:XM_017904446.1;Parent=rna-XM_017904446.1
NW_016910972.1	Gnomon	exon	524752	526404	.	-	.	ID=exon-XM_017904446.1-5;Dbxref=GeneID:108550661%2CGenbank:XM_017904446.1;Parent=rna-XM_017904446.1
NW_016910972.1	Gnomon	exon	546183	546246	.	-	.	ID=exon-XM_017904446.1-4;Dbxref=GeneID:108550661%2CGenbank:XM_017904446.1;Parent=rna-XM_017904446.1
NW_016910972.1	Gnomon	exon	523111	524029	.	-	.	ID=exon-XM_017904446.1-7;Dbxref=GeneID:108550661%2CGenbank:XM_017904446.1;Parent=rna-XM_017904446.1
NW_016910972.1	Gnomon	exon	524170	524268	.	-	.	ID=exon-XM_017904446.1-6;Dbxref=GeneID:108550661%2CGenbank:XM_017904446.1;Parent=rna-XM_017904446.1
NW_016910972.1	Gnomon	exon	521987	523015	.	-	.	ID=exon-XM_017904446.1-8;Dbxref=GeneID:108550661%2CGenbank:XM_017904446.1;Parent=rna-XM_017904446.1
NW_016910972.1	Gnomon	CDS	32710	32739	.	-	0	Name=XP_017759881.1;ID=cds-XP_017759881.1;Dbxref=GeneID:108550625%2CGenbank:XP_017759881.1;Parent=rna-XM_017904392.1
NW_016910972.1	Gnomon	CDS	32521	32558	.	-	0	Name=XP_017759881.1;ID=cds-XP_017759881.1;Dbxref=GeneID:108550625%2CGenbank:XP_017759881.1;Parent=rna-XM_017904392.1
NW_016910972.1	Gnomon	CDS	32365	32449	.	-	0	Name=XP_017759881.1;ID=cds-XP_017759881.1;Dbxref=GeneID:108550625%2CGenbank:XP_017759881.1;Parent=rna-XM_017904392.1
NW_016910972.1	Gnomon	CDS	32091	32274	.	-	0	Name=XP_017759881.1;ID=cds-XP_017759881.1;Dbxref=GeneID:108550625%2CGenbank:XP_017759881.1;Parent=rna-XM_017904392.1
NW_016910972.1	Gnomon	CDS	31901	32003	.	-	0	Name=XP_017759881.1;ID=cds-XP_017759881.1;Dbxref=GeneID:108550625%2CGenbank:XP_017759881.1;Parent=rna-XM_017904392.1
NW_016910972.1	Gnomon	CDS	31512	31833	.	-	0	Name=XP_017759881.1;ID=cds-XP_017759881.1;Dbxref=GeneID:108550625%2CGenbank:XP_017759881.1;Parent=rna-XM_017904392.1
NW_016910972.1	Gnomon	CDS	31244	31415	.	-	0	Name=XP_017759881.1;ID=cds-XP_017759881.1;Dbxref=GeneID:108550625%2CGenbank:XP_017759881.1;Parent=rna-XM_017904392.1
NW_016910972.1	Gnomon	CDS	31026	31173	.	-	0	Name=XP_017759881.1;ID=cds-XP_017759881.1;Dbxref=GeneID:108550625%2CGenbank:XP_017759881.1;Parent=rna-XM_017904392.1
NW_016910972.1	Gnomon	CDS	30764	30953	.	-	0	Name=XP_017759881.1;ID=cds-XP_017759881.1;Dbxref=GeneID:108550625%2CGenbank:XP_017759881.1;Parent=rna-XM_017904392.1
NW_016910972.1	Gnomon	CDS	30617	30697	.	-	0	Name=XP_017759881.1;ID=cds-XP_017759881.1;Dbxref=GeneID:108550625%2CGenbank:XP_017759881.1;Parent=rna-XM_017904392.1
NW_016910972.1	Gnomon	CDS	30448	30559	.	-	0	Name=XP_017759881.1;ID=cds-XP_017759881.1;Dbxref=GeneID:108550625%2CGenbank:XP_017759881.1;Parent=rna-XM_017904392.1
NW_016910972.1	Gnomon	CDS	30217	30380	.	-	0	Name=XP_017759881.1;ID=cds-XP_017759881.1;Dbxref=GeneID:108550625%2CGenbank:XP_017759881.1;Parent=rna-XM_017904392.1
NW_016910972.1	Gnomon	exon	845665	846950	.	-	.	ID=exon-XM_017904423.1-2;Dbxref=GeneID:108550646%2CGenbank:XM_017904423.1;Parent=rna-XM_017904423.1
NW_016910972.1	Gnomon	exon	848054	849086	.	-	.	ID=exon-XM_017904423.1-1;Dbxref=GeneID:108550646%2CGenbank:XM_017904423.1;Parent=rna-XM_017904423.1
NW_016910972.1	Gnomon	exon	445717	446285	.	-	.	ID=exon-XM_017904378.1-1;Dbxref=GeneID:108550613%2CGenbank:XM_017904378.1;Parent=rna-XM_017904378.1
NW_016910972.1	Gnomon	exon	417955	419531	.	-	.	ID=exon-XM_017904378.1-3;Dbxref=GeneID:108550613%2CGenbank:XM_017904378.1;Parent=rna-XM_017904378.1
NW_016910972.1	Gnomon	exon	420545	420747	.	-	.	ID=exon-XM_017904378.1-2;Dbxref=GeneID:108550613%2CGenbank:XM_017904378.1;Parent=rna-XM_017904378.1
NW_016910972.1	Gnomon	exon	794062	794409	.	+	.	ID=exon-XM_017904400.1-4;Dbxref=GeneID:108550630%2CGenbank:XM_017904400.1;Parent=rna-XM_017904400.1
NW_016910972.1	Gnomon	exon	793377	793417	.	+	.	ID=exon-XM_017904400.1-1;Dbxref=GeneID:108550630%2CGenbank:XM_017904400.1;Parent=rna-XM_017904400.1
NW_016910972.1	Gnomon	exon	793730	793987	.	+	.	ID=exon-XM_017904400.1-3;Dbxref=GeneID:108550630%2CGenbank:XM_017904400.1;Parent=rna-XM_017904400.1
NW_016910972.1	Gnomon	exon	793579	793641	.	+	.	ID=exon-XM_017904400.1-2;Dbxref=GeneID:108550630%2CGenbank:XM_017904400.1;Parent=rna-XM_017904400.1
NW_016910972.1	Gnomon	CDS	32731	32739	.	-	0	Name=XP_017759883.1;ID=cds-XP_017759883.1;Dbxref=GeneID:108550625%2CGenbank:XP_017759883.1;Parent=rna-XM_017904394.1
NW_016910972.1	Gnomon	CDS	32521	32558	.	-	0	Name=XP_017759883.1;ID=cds-XP_017759883.1;Dbxref=GeneID:108550625%2CGenbank:XP_017759883.1;Parent=rna-XM_017904394.1
NW_016910972.1	Gnomon	CDS	32365	32449	.	-	0	Name=XP_017759883.1;ID=cds-XP_017759883.1;Dbxref=GeneID:108550625%2CGenbank:XP_017759883.1;Parent=rna-XM_017904394.1
NW_016910972.1	Gnomon	CDS	32091	32274	.	-	0	Name=XP_017759883.1;ID=cds-XP_017759883.1;Dbxref=GeneID:108550625%2CGenbank:XP_017759883.1;Parent=rna-XM_017904394.1
NW_016910972.1	Gnomon	CDS	31901	32003	.	-	0	Name=XP_017759883.1;ID=cds-XP_017759883.1;Dbxref=GeneID:108550625%2CGenbank:XP_017759883.1;Parent=rna-XM_017904394.1
NW_016910972.1	Gnomon	CDS	31512	31833	.	-	0	Name=XP_017759883.1;ID=cds-XP_017759883.1;Dbxref=GeneID:108550625%2CGenbank:XP_017759883.1;Parent=rna-XM_017904394.1
NW_016910972.1	Gnomon	CDS	31244	31415	.	-	0	Name=XP_017759883.1;ID=cds-XP_017759883.1;Dbxref=GeneID:108550625%2CGenbank:XP_017759883.1;Parent=rna-XM_017904394.1
NW_016910972.1	Gnomon	CDS	31026	31173	.	-	0	Name=XP_017759883.1;ID=cds-XP_017759883.1;Dbxref=GeneID:108550625%2CGenbank:XP_017759883.1;Parent=rna-XM_017904394.1
NW_016910972.1	Gnomon	CDS	30764	30953	.	-	0	Name=XP_017759883.1;ID=cds-XP_017759883.1;Dbxref=GeneID:108550625%2CGenbank:XP_017759883.1;Parent=rna-XM_017904394.1
NW_016910972.1	Gnomon	CDS	30617	30697	.	-	0	Name=XP_017759883.1;ID=cds-XP_017759883.1;Dbxref=GeneID:108550625%2CGenbank:XP_017759883.1;Parent=rna-XM_017904394.1
NW_016910972.1	Gnomon	CDS	30448	30559	.	-	0	Name=XP_017759883.1;ID=cds-XP_017759883.1;Dbxref=GeneID:108550625%2CGenbank:XP_017759883.1;Parent=rna-XM_017904394.1
NW_016910972.1	Gnomon	CDS	30217	30380	.	-	0	Name=XP_017759883.1;ID=cds-XP_017759883.1;Dbxref=GeneID:108550625%2CGenbank:XP_017759883.1;Parent=rna-XM_017904394.1
NW_016910972.1	Gnomon	exon	482725	483272	.	+	.	ID=exon-XM_017904439.1-10;Dbxref=GeneID:108550657%2CGenbank:XM_017904439.1;Note=The sequence of the model RefSeq transcript was modified relative to this genomic sequence to represent the inferred CDS: deleted 2 bases in 1 codon;Parent=rna-XM_017904439.1
NW_016910972.1	Gnomon	mRNA	116118	131447	.	-	.	Name=XM_017904469.1;ID=rna-XM_017904469.1;Dbxref=GeneID:108550671%2CGenbank:XM_017904469.1;Parent=gene-LOC108550671
NW_016910972.1	Gnomon	CDS	860130	860131	.	+	0	Name=XP_017759930.1;ID=cds-XP_017759930.1;Dbxref=GeneID:108550658%2CGenbank:XP_017759930.1;Parent=rna-XM_017904441.1
NW_016910972.1	Gnomon	CDS	864279	864508	.	+	0	Name=XP_017759930.1;ID=cds-XP_017759930.1;Dbxref=GeneID:108550658%2CGenbank:XP_017759930.1;Parent=rna-XM_017904441.1
NW_016910972.1	Gnomon	CDS	865966	866045	.	+	0	Name=XP_017759930.1;ID=cds-XP_017759930.1;Dbxref=GeneID:108550658%2CGenbank:XP_017759930.1;Parent=rna-XM_017904441.1
NW_016910972.1	Gnomon	CDS	866131	866182	.	+	0	Name=XP_017759930.1;ID=cds-XP_017759930.1;Dbxref=GeneID:108550658%2CGenbank:XP_017759930.1;Parent=rna-XM_017904441.1
NW_016910972.1	Gnomon	CDS	866890	866903	.	+	0	Name=XP_017759930.1;ID=cds-XP_017759930.1;Dbxref=GeneID:108550658%2CGenbank:XP_017759930.1;Parent=rna-XM_017904441.1
NW_016910972.1	Gnomon	exon	58034	58275	.	-	.	ID=exon-XM_017904425.1-2;Dbxref=GeneID:108550648%2CGenbank:XM_017904425.1;Parent=rna-XM_017904425.1
NW_016910972.1	Gnomon	exon	62764	62840	.	-	.	ID=exon-XM_017904425.1-1;Dbxref=GeneID:108550648%2CGenbank:XM_017904425.1;Parent=rna-XM_017904425.1
NW_016910972.1	Gnomon	exon	55809	56408	.	-	.	ID=exon-XM_017904425.1-4;Dbxref=GeneID:108550648%2CGenbank:XM_017904425.1;Parent=rna-XM_017904425.1
NW_016910972.1	Gnomon	exon	56763	56994	.	-	.	ID=exon-XM_017904425.1-3;Dbxref=GeneID:108550648%2CGenbank:XM_017904425.1;Parent=rna-XM_017904425.1
NW_016910972.1	Gnomon	exon	54605	54794	.	-	.	ID=exon-XM_017904425.1-6;Dbxref=GeneID:108550648%2CGenbank:XM_017904425.1;Parent=rna-XM_017904425.1
NW_016910972.1	Gnomon	exon	55000	55437	.	-	.	ID=exon-XM_017904425.1-5;Dbxref=GeneID:108550648%2CGenbank:XM_017904425.1;Parent=rna-XM_017904425.1
NW_016910972.1	Gnomon	exon	54201	54496	.	-	.	ID=exon-XM_017904425.1-7;Dbxref=GeneID:108550648%2CGenbank:XM_017904425.1;Parent=rna-XM_017904425.1
NW_016910972.1	Gnomon	exon	30617	30697	.	-	.	ID=exon-XM_017904392.1-10;Dbxref=GeneID:108550625%2CGenbank:XM_017904392.1;Parent=rna-XM_017904392.1
NW_016910972.1	Gnomon	exon	30217	30380	.	-	.	ID=exon-XM_017904392.1-12;Dbxref=GeneID:108550625%2CGenbank:XM_017904392.1;Parent=rna-XM_017904392.1
NW_016910972.1	Gnomon	exon	30448	30559	.	-	.	ID=exon-XM_017904392.1-11;Dbxref=GeneID:108550625%2CGenbank:XM_017904392.1;Parent=rna-XM_017904392.1
NW_016910972.1	Gnomon	CDS	860130	860131	.	+	0	Name=XP_017759931.1;ID=cds-XP_017759931.1;Dbxref=GeneID:108550658%2CGenbank:XP_017759931.1;Parent=rna-XM_017904442.1
NW_016910972.1	Gnomon	CDS	864279	864508	.	+	0	Name=XP_017759931.1;ID=cds-XP_017759931.1;Dbxref=GeneID:108550658%2CGenbank:XP_017759931.1;Parent=rna-XM_017904442.1
NW_016910972.1	Gnomon	CDS	865966	866045	.	+	0	Name=XP_017759931.1;ID=cds-XP_017759931.1;Dbxref=GeneID:108550658%2CGenbank:XP_017759931.1;Parent=rna-XM_017904442.1
NW_016910972.1	Gnomon	CDS	866131	866182	.	+	0	Name=XP_017759931.1;ID=cds-XP_017759931.1;Dbxref=GeneID:108550658%2CGenbank:XP_017759931.1;Parent=rna-XM_017904442.1
NW_016910972.1	Gnomon	CDS	866890	866903	.	+	0	Name=XP_017759931.1;ID=cds-XP_017759931.1;Dbxref=GeneID:108550658%2CGenbank:XP_017759931.1;Parent=rna-XM_017904442.1
NW_016910972.1	Gnomon	exon	916421	916577	.	+	.	ID=exon-XM_017904385.1-10;Dbxref=GeneID:108550619%2CGenbank:XM_017904385.1;Parent=rna-XM_017904385.1
NW_016910972.1	Gnomon	exon	373914	374075	.	-	.	ID=exon-XM_017904376.1-7;Dbxref=GeneID:108550610%2CGenbank:XM_017904376.1;Parent=rna-XM_017904376.1
NW_016910972.1	Gnomon	exon	374142	374336	.	-	.	ID=exon-XM_017904376.1-6;Dbxref=GeneID:108550610%2CGenbank:XM_017904376.1;Parent=rna-XM_017904376.1
NW_016910972.1	Gnomon	exon	373532	373691	.	-	.	ID=exon-XM_017904376.1-9;Dbxref=GeneID:108550610%2CGenbank:XM_017904376.1;Parent=rna-XM_017904376.1
NW_016910972.1	Gnomon	exon	373759	373852	.	-	.	ID=exon-XM_017904376.1-8;Dbxref=GeneID:108550610%2CGenbank:XM_017904376.1;Parent=rna-XM_017904376.1
NW_016910972.1	Gnomon	exon	375833	375972	.	-	.	ID=exon-XM_017904376.1-1;Dbxref=GeneID:108550610%2CGenbank:XM_017904376.1;Parent=rna-XM_017904376.1
NW_016910972.1	Gnomon	exon	375089	375251	.	-	.	ID=exon-XM_017904376.1-3;Dbxref=GeneID:108550610%2CGenbank:XM_017904376.1;Parent=rna-XM_017904376.1
NW_016910972.1	Gnomon	exon	375473	375535	.	-	.	ID=exon-XM_017904376.1-2;Dbxref=GeneID:108550610%2CGenbank:XM_017904376.1;Parent=rna-XM_017904376.1
NW_016910972.1	Gnomon	exon	374591	374756	.	-	.	ID=exon-XM_017904376.1-5;Dbxref=GeneID:108550610%2CGenbank:XM_017904376.1;Parent=rna-XM_017904376.1
NW_016910972.1	Gnomon	exon	374849	375020	.	-	.	ID=exon-XM_017904376.1-4;Dbxref=GeneID:108550610%2CGenbank:XM_017904376.1;Parent=rna-XM_017904376.1
NW_016910972.1	Gnomon	CDS	860130	860131	.	+	0	Name=XP_017759932.1;ID=cds-XP_017759932.1;Dbxref=GeneID:108550658%2CGenbank:XP_017759932.1;Parent=rna-XM_017904443.1
NW_016910972.1	Gnomon	CDS	864279	864508	.	+	0	Name=XP_017759932.1;ID=cds-XP_017759932.1;Dbxref=GeneID:108550658%2CGenbank:XP_017759932.1;Parent=rna-XM_017904443.1
NW_016910972.1	Gnomon	CDS	865966	866045	.	+	0	Name=XP_017759932.1;ID=cds-XP_017759932.1;Dbxref=GeneID:108550658%2CGenbank:XP_017759932.1;Parent=rna-XM_017904443.1
NW_016910972.1	Gnomon	CDS	866131	866182	.	+	0	Name=XP_017759932.1;ID=cds-XP_017759932.1;Dbxref=GeneID:108550658%2CGenbank:XP_017759932.1;Parent=rna-XM_017904443.1
NW_016910972.1	Gnomon	CDS	866890	866903	.	+	0	Name=XP_017759932.1;ID=cds-XP_017759932.1;Dbxref=GeneID:108550658%2CGenbank:XP_017759932.1;Parent=rna-XM_017904443.1
NW_016910972.1	Gnomon	exon	888107	888295	.	+	.	ID=exon-XM_017904399.1-6;Dbxref=GeneID:108550629%2CGenbank:XM_017904399.1;Parent=rna-XM_017904399.1
NW_016910972.1	Gnomon	exon	887830	888022	.	+	.	ID=exon-XM_017904399.1-5;Dbxref=GeneID:108550629%2CGenbank:XM_017904399.1;Parent=rna-XM_017904399.1
NW_016910972.1	Gnomon	exon	887040	887113	.	+	.	ID=exon-XM_017904399.1-2;Dbxref=GeneID:108550629%2CGenbank:XM_017904399.1;Parent=rna-XM_017904399.1
NW_016910972.1	Gnomon	exon	886778	886898	.	+	.	ID=exon-XM_017904399.1-1;Dbxref=GeneID:108550629%2CGenbank:XM_017904399.1;Parent=rna-XM_017904399.1
NW_016910972.1	Gnomon	exon	887537	887753	.	+	.	ID=exon-XM_017904399.1-4;Dbxref=GeneID:108550629%2CGenbank:XM_017904399.1;Parent=rna-XM_017904399.1
NW_016910972.1	Gnomon	exon	887254	887460	.	+	.	ID=exon-XM_017904399.1-3;Dbxref=GeneID:108550629%2CGenbank:XM_017904399.1;Parent=rna-XM_017904399.1
NW_016910972.1	Gnomon	CDS	860130	860131	.	+	0	Name=XP_017759933.1;ID=cds-XP_017759933.1;Dbxref=GeneID:108550658%2CGenbank:XP_017759933.1;Parent=rna-XM_017904444.1
NW_016910972.1	Gnomon	CDS	864279	864508	.	+	0	Name=XP_017759933.1;ID=cds-XP_017759933.1;Dbxref=GeneID:108550658%2CGenbank:XP_017759933.1;Parent=rna-XM_017904444.1
NW_016910972.1	Gnomon	CDS	865966	866045	.	+	0	Name=XP_017759933.1;ID=cds-XP_017759933.1;Dbxref=GeneID:108550658%2CGenbank:XP_017759933.1;Parent=rna-XM_017904444.1
NW_016910972.1	Gnomon	CDS	866131	866182	.	+	0	Name=XP_017759933.1;ID=cds-XP_017759933.1;Dbxref=GeneID:108550658%2CGenbank:XP_017759933.1;Parent=rna-XM_017904444.1
NW_016910972.1	Gnomon	CDS	874435	874640	.	+	0	Name=XP_017759933.1;ID=cds-XP_017759933.1;Dbxref=GeneID:108550658%2CGenbank:XP_017759933.1;Parent=rna-XM_017904444.1
NW_016910972.1	Gnomon	exon	46905	47063	.	-	.	ID=exon-XM_017904424.1-5;Dbxref=GeneID:108550647%2CGenbank:XM_017904424.1;Parent=rna-XM_017904424.1
NW_016910972.1	Gnomon	exon	47140	47411	.	-	.	ID=exon-XM_017904424.1-4;Dbxref=GeneID:108550647%2CGenbank:XM_017904424.1;Parent=rna-XM_017904424.1
NW_016910972.1	Gnomon	exon	47493	47726	.	-	.	ID=exon-XM_017904424.1-3;Dbxref=GeneID:108550647%2CGenbank:XM_017904424.1;Parent=rna-XM_017904424.1
NW_016910972.1	Gnomon	exon	47811	48238	.	-	.	ID=exon-XM_017904424.1-2;Dbxref=GeneID:108550647%2CGenbank:XM_017904424.1;Parent=rna-XM_017904424.1
NW_016910972.1	Gnomon	exon	45364	46536	.	-	.	ID=exon-XM_017904424.1-7;Dbxref=GeneID:108550647%2CGenbank:XM_017904424.1;Parent=rna-XM_017904424.1
NW_016910972.1	Gnomon	exon	46622	46835	.	-	.	ID=exon-XM_017904424.1-6;Dbxref=GeneID:108550647%2CGenbank:XM_017904424.1;Parent=rna-XM_017904424.1
NW_016910972.1	Gnomon	exon	48936	49068	.	-	.	ID=exon-XM_017904424.1-1;Dbxref=GeneID:108550647%2CGenbank:XM_017904424.1;Parent=rna-XM_017904424.1
NW_016910972.1	Gnomon	mRNA	804773	813306	.	-	.	Name=XM_017904420.1;ID=rna-XM_017904420.1;Dbxref=GeneID:108550645%2CGenbank:XM_017904420.1;Parent=gene-LOC108550645
NW_016910972.1	Gnomon	mRNA	804774	810958	.	-	.	Name=XM_017904421.1;ID=rna-XM_017904421.1;Dbxref=GeneID:108550645%2CGenbank:XM_017904421.1;Parent=gene-LOC108550645
NW_016910972.1	Gnomon	exon	38184	38251	.	-	.	ID=exon-XM_017904402.1-1;Dbxref=GeneID:108550632%2CGenbank:XM_017904402.1;Parent=rna-XM_017904402.1
NW_016910972.1	Gnomon	exon	36615	36972	.	-	.	ID=exon-XM_017904402.1-6;Dbxref=GeneID:108550632%2CGenbank:XM_017904402.1;Parent=rna-XM_017904402.1
NW_016910972.1	Gnomon	exon	37668	37805	.	-	.	ID=exon-XM_017904402.1-3;Dbxref=GeneID:108550632%2CGenbank:XM_017904402.1;Parent=rna-XM_017904402.1
NW_016910972.1	Gnomon	exon	37951	38042	.	-	.	ID=exon-XM_017904402.1-2;Dbxref=GeneID:108550632%2CGenbank:XM_017904402.1;Parent=rna-XM_017904402.1
NW_016910972.1	Gnomon	exon	37048	37366	.	-	.	ID=exon-XM_017904402.1-5;Dbxref=GeneID:108550632%2CGenbank:XM_017904402.1;Parent=rna-XM_017904402.1
NW_016910972.1	Gnomon	exon	37444	37609	.	-	.	ID=exon-XM_017904402.1-4;Dbxref=GeneID:108550632%2CGenbank:XM_017904402.1;Parent=rna-XM_017904402.1
NW_016910972.1	Gnomon	CDS	570895	571332	.	-	0	Name=XP_017759934.1;ID=cds-XP_017759934.1;Dbxref=GeneID:108550661%2CGenbank:XP_017759934.1;Parent=rna-XM_017904445.1
NW_016910972.1	Gnomon	CDS	570497	570785	.	-	0	Name=XP_017759934.1;ID=cds-XP_017759934.1;Dbxref=GeneID:108550661%2CGenbank:XP_017759934.1;Parent=rna-XM_017904445.1
NW_016910972.1	Gnomon	CDS	552096	552484	.	-	0	Name=XP_017759934.1;ID=cds-XP_017759934.1;Dbxref=GeneID:108550661%2CGenbank:XP_017759934.1;Parent=rna-XM_017904445.1
NW_016910972.1	Gnomon	CDS	546183	546246	.	-	0	Name=XP_017759934.1;ID=cds-XP_017759934.1;Dbxref=GeneID:108550661%2CGenbank:XP_017759934.1;Parent=rna-XM_017904445.1
NW_016910972.1	Gnomon	CDS	524752	526404	.	-	0	Name=XP_017759934.1;ID=cds-XP_017759934.1;Dbxref=GeneID:108550661%2CGenbank:XP_017759934.1;Parent=rna-XM_017904445.1
NW_016910972.1	Gnomon	CDS	523111	524029	.	-	0	Name=XP_017759934.1;ID=cds-XP_017759934.1;Dbxref=GeneID:108550661%2CGenbank:XP_017759934.1;Parent=rna-XM_017904445.1
NW_016910972.1	Gnomon	CDS	522511	523015	.	-	0	Name=XP_017759934.1;ID=cds-XP_017759934.1;Dbxref=GeneID:108550661%2CGenbank:XP_017759934.1;Parent=rna-XM_017904445.1
NW_016910972.1	Gnomon	exon	116118	117671	.	-	.	ID=exon-XM_017904472.1-8;Dbxref=GeneID:108550671%2CGenbank:XM_017904472.1;Parent=rna-XM_017904472.1
NW_016910972.1	Gnomon	exon	118022	118277	.	-	.	ID=exon-XM_017904472.1-7;Dbxref=GeneID:108550671%2CGenbank:XM_017904472.1;Parent=rna-XM_017904472.1
NW_016910972.1	Gnomon	exon	118355	118838	.	-	.	ID=exon-XM_017904472.1-6;Dbxref=GeneID:108550671%2CGenbank:XM_017904472.1;Parent=rna-XM_017904472.1
NW_016910972.1	Gnomon	exon	120756	120890	.	-	.	ID=exon-XM_017904472.1-5;Dbxref=GeneID:108550671%2CGenbank:XM_017904472.1;Parent=rna-XM_017904472.1
NW_016910972.1	Gnomon	exon	121488	121668	.	-	.	ID=exon-XM_017904472.1-4;Dbxref=GeneID:108550671%2CGenbank:XM_017904472.1;Parent=rna-XM_017904472.1
NW_016910972.1	Gnomon	exon	127273	127850	.	-	.	ID=exon-XM_017904472.1-3;Dbxref=GeneID:108550671%2CGenbank:XM_017904472.1;Parent=rna-XM_017904472.1
NW_016910972.1	Gnomon	exon	127984	128208	.	-	.	ID=exon-XM_017904472.1-2;Dbxref=GeneID:108550671%2CGenbank:XM_017904472.1;Parent=rna-XM_017904472.1
NW_016910972.1	Gnomon	exon	132424	132476	.	-	.	ID=exon-XM_017904472.1-1;Dbxref=GeneID:108550671%2CGenbank:XM_017904472.1;Parent=rna-XM_017904472.1
NW_016910972.1	Gnomon	mRNA	804772	808014	.	-	.	Name=XM_017904422.1;ID=rna-XM_017904422.1;Dbxref=GeneID:108550645%2CGenbank:XM_017904422.1;Parent=gene-LOC108550645
NW_016910972.1	Gnomon	CDS	570895	571332	.	-	0	Name=XP_017759935.1;ID=cds-XP_017759935.1;Dbxref=GeneID:108550661%2CGenbank:XP_017759935.1;Parent=rna-XM_017904446.1
NW_016910972.1	Gnomon	CDS	570497	570785	.	-	0	Name=XP_017759935.1;ID=cds-XP_017759935.1;Dbxref=GeneID:108550661%2CGenbank:XP_017759935.1;Parent=rna-XM_017904446.1
NW_016910972.1	Gnomon	CDS	552096	552484	.	-	0	Name=XP_017759935.1;ID=cds-XP_017759935.1;Dbxref=GeneID:108550661%2CGenbank:XP_017759935.1;Parent=rna-XM_017904446.1
NW_016910972.1	Gnomon	CDS	546183	546246	.	-	0	Name=XP_017759935.1;ID=cds-XP_017759935.1;Dbxref=GeneID:108550661%2CGenbank:XP_017759935.1;Parent=rna-XM_017904446.1
NW_016910972.1	Gnomon	CDS	524752	526404	.	-	0	Name=XP_017759935.1;ID=cds-XP_017759935.1;Dbxref=GeneID:108550661%2CGenbank:XP_017759935.1;Parent=rna-XM_017904446.1
NW_016910972.1	Gnomon	CDS	524170	524268	.	-	0	Name=XP_017759935.1;ID=cds-XP_017759935.1;Dbxref=GeneID:108550661%2CGenbank:XP_017759935.1;Parent=rna-XM_017904446.1
NW_016910972.1	Gnomon	CDS	523111	524029	.	-	0	Name=XP_017759935.1;ID=cds-XP_017759935.1;Dbxref=GeneID:108550661%2CGenbank:XP_017759935.1;Parent=rna-XM_017904446.1
NW_016910972.1	Gnomon	CDS	522511	523015	.	-	0	Name=XP_017759935.1;ID=cds-XP_017759935.1;Dbxref=GeneID:108550661%2CGenbank:XP_017759935.1;Parent=rna-XM_017904446.1
NW_016910972.1	Gnomon	mRNA	845665	849086	.	-	.	Name=XM_017904423.1;ID=rna-XM_017904423.1;Dbxref=GeneID:108550646%2CGenbank:XM_017904423.1;Parent=gene-LOC108550646
NW_016910972.1	Gnomon	exon	796736	797154	.	-	.	ID=exon-XM_017904448.1-9;Dbxref=GeneID:108550662%2CGenbank:XM_017904448.1;Parent=rna-XM_017904448.1
NW_016910972.1	Gnomon	exon	797228	798172	.	-	.	ID=exon-XM_017904448.1-8;Dbxref=GeneID:108550662%2CGenbank:XM_017904448.1;Parent=rna-XM_017904448.1
NW_016910972.1	Gnomon	exon	798973	799114	.	-	.	ID=exon-XM_017904448.1-5;Dbxref=GeneID:108550662%2CGenbank:XM_017904448.1;Parent=rna-XM_017904448.1
NW_016910972.1	Gnomon	exon	799192	799371	.	-	.	ID=exon-XM_017904448.1-4;Dbxref=GeneID:108550662%2CGenbank:XM_017904448.1;Parent=rna-XM_017904448.1
NW_016910972.1	Gnomon	exon	798252	798422	.	-	.	ID=exon-XM_017904448.1-7;Dbxref=GeneID:108550662%2CGenbank:XM_017904448.1;Parent=rna-XM_017904448.1
NW_016910972.1	Gnomon	exon	798500	798576	.	-	.	ID=exon-XM_017904448.1-6;Dbxref=GeneID:108550662%2CGenbank:XM_017904448.1;Parent=rna-XM_017904448.1
NW_016910972.1	Gnomon	exon	800378	800408	.	-	.	ID=exon-XM_017904448.1-1;Dbxref=GeneID:108550662%2CGenbank:XM_017904448.1;Parent=rna-XM_017904448.1
NW_016910972.1	Gnomon	exon	799456	799954	.	-	.	ID=exon-XM_017904448.1-3;Dbxref=GeneID:108550662%2CGenbank:XM_017904448.1;Parent=rna-XM_017904448.1
NW_016910972.1	Gnomon	exon	800043	800248	.	-	.	ID=exon-XM_017904448.1-2;Dbxref=GeneID:108550662%2CGenbank:XM_017904448.1;Parent=rna-XM_017904448.1
NW_016910972.1	Gnomon	CDS	526604	526913	.	-	0	Name=XP_017759936.1;ID=cds-XP_017759936.1;Dbxref=GeneID:108550661%2CGenbank:XP_017759936.1;Parent=rna-XM_017904447.1
NW_016910972.1	Gnomon	CDS	524752	526404	.	-	0	Name=XP_017759936.1;ID=cds-XP_017759936.1;Dbxref=GeneID:108550661%2CGenbank:XP_017759936.1;Parent=rna-XM_017904447.1
NW_016910972.1	Gnomon	CDS	524170	524268	.	-	0	Name=XP_017759936.1;ID=cds-XP_017759936.1;Dbxref=GeneID:108550661%2CGenbank:XP_017759936.1;Parent=rna-XM_017904447.1
NW_016910972.1	Gnomon	CDS	523111	524029	.	-	0	Name=XP_017759936.1;ID=cds-XP_017759936.1;Dbxref=GeneID:108550661%2CGenbank:XP_017759936.1;Parent=rna-XM_017904447.1
NW_016910972.1	Gnomon	CDS	522511	523015	.	-	0	Name=XP_017759936.1;ID=cds-XP_017759936.1;Dbxref=GeneID:108550661%2CGenbank:XP_017759936.1;Parent=rna-XM_017904447.1
NW_016910972.1	Gnomon	mRNA	45364	49068	.	-	.	Name=XM_017904424.1;ID=rna-XM_017904424.1;Dbxref=GeneID:108550647%2CGenbank:XM_017904424.1;Parent=gene-LOC108550647
NW_016910972.1	Gnomon	CDS	800043	800161	.	-	0	Name=XP_017759937.1;ID=cds-XP_017759937.1;Dbxref=GeneID:108550662%2CGenbank:XP_017759937.1;Parent=rna-XM_017904448.1
NW_016910972.1	Gnomon	CDS	799456	799954	.	-	0	Name=XP_017759937.1;ID=cds-XP_017759937.1;Dbxref=GeneID:108550662%2CGenbank:XP_017759937.1;Parent=rna-XM_017904448.1
NW_016910972.1	Gnomon	CDS	799192	799371	.	-	0	Name=XP_017759937.1;ID=cds-XP_017759937.1;Dbxref=GeneID:108550662%2CGenbank:XP_017759937.1;Parent=rna-XM_017904448.1
NW_016910972.1	Gnomon	CDS	798973	799114	.	-	0	Name=XP_017759937.1;ID=cds-XP_017759937.1;Dbxref=GeneID:108550662%2CGenbank:XP_017759937.1;Parent=rna-XM_017904448.1
NW_016910972.1	Gnomon	CDS	798500	798576	.	-	0	Name=XP_017759937.1;ID=cds-XP_017759937.1;Dbxref=GeneID:108550662%2CGenbank:XP_017759937.1;Parent=rna-XM_017904448.1
NW_016910972.1	Gnomon	CDS	798252	798422	.	-	0	Name=XP_017759937.1;ID=cds-XP_017759937.1;Dbxref=GeneID:108550662%2CGenbank:XP_017759937.1;Parent=rna-XM_017904448.1
NW_016910972.1	Gnomon	CDS	797228	798172	.	-	0	Name=XP_017759937.1;ID=cds-XP_017759937.1;Dbxref=GeneID:108550662%2CGenbank:XP_017759937.1;Parent=rna-XM_017904448.1
NW_016910972.1	Gnomon	CDS	797023	797154	.	-	0	Name=XP_017759937.1;ID=cds-XP_017759937.1;Dbxref=GeneID:108550662%2CGenbank:XP_017759937.1;Parent=rna-XM_017904448.1
NW_016910972.1	Gnomon	CDS	857825	858140	.	-	0	Name=XP_017759879.1;ID=cds-XP_017759879.1;Dbxref=GeneID:108550624%2CGenbank:XP_017759879.1;Parent=rna-XM_017904390.1
NW_016910972.1	Gnomon	CDS	857695	857741	.	-	0	Name=XP_017759879.1;ID=cds-XP_017759879.1;Dbxref=GeneID:108550624%2CGenbank:XP_017759879.1;Parent=rna-XM_017904390.1
NW_016910972.1	Gnomon	exon	672904	673418	.	+	.	ID=exon-XM_017904408.1-1;Dbxref=GeneID:108550636%2CGenbank:XM_017904408.1;Parent=rna-XM_017904408.1
NW_016910972.1	Gnomon	exon	710779	710819	.	+	.	ID=exon-XM_017904408.1-3;Dbxref=GeneID:108550636%2CGenbank:XM_017904408.1;Parent=rna-XM_017904408.1
NW_016910972.1	Gnomon	exon	709764	709919	.	+	.	ID=exon-XM_017904408.1-2;Dbxref=GeneID:108550636%2CGenbank:XM_017904408.1;Parent=rna-XM_017904408.1
NW_016910972.1	Gnomon	exon	713150	713224	.	+	.	ID=exon-XM_017904408.1-5;Dbxref=GeneID:108550636%2CGenbank:XM_017904408.1;Parent=rna-XM_017904408.1
NW_016910972.1	Gnomon	exon	711820	711918	.	+	.	ID=exon-XM_017904408.1-4;Dbxref=GeneID:108550636%2CGenbank:XM_017904408.1;Parent=rna-XM_017904408.1
NW_016910972.1	Gnomon	exon	713369	713711	.	+	.	ID=exon-XM_017904408.1-6;Dbxref=GeneID:108550636%2CGenbank:XM_017904408.1;Parent=rna-XM_017904408.1
NW_016910972.1	Gnomon	exon	30217	30380	.	-	.	ID=exon-XM_017904394.1-12;Dbxref=GeneID:108550625%2CGenbank:XM_017904394.1;Parent=rna-XM_017904394.1
NW_016910972.1	Gnomon	exon	30448	30559	.	-	.	ID=exon-XM_017904394.1-11;Dbxref=GeneID:108550625%2CGenbank:XM_017904394.1;Parent=rna-XM_017904394.1
NW_016910972.1	Gnomon	exon	30617	30697	.	-	.	ID=exon-XM_017904394.1-10;Dbxref=GeneID:108550625%2CGenbank:XM_017904394.1;Parent=rna-XM_017904394.1
NW_016910972.1	Gnomon	exon	398117	398200	.	-	.	ID=exon-XM_017904456.1-2;Dbxref=GeneID:108550665%2CGenbank:XM_017904456.1;Parent=rna-XM_017904456.1
NW_016910972.1	Gnomon	exon	411909	412179	.	-	.	ID=exon-XM_017904456.1-1;Dbxref=GeneID:108550665%2CGenbank:XM_017904456.1;Parent=rna-XM_017904456.1
NW_016910972.1	Gnomon	exon	391597	392811	.	-	.	ID=exon-XM_017904456.1-8;Dbxref=GeneID:108550665%2CGenbank:XM_017904456.1;Parent=rna-XM_017904456.1
NW_016910972.1	Gnomon	exon	393367	393449	.	-	.	ID=exon-XM_017904456.1-7;Dbxref=GeneID:108550665%2CGenbank:XM_017904456.1;Parent=rna-XM_017904456.1
NW_016910972.1	Gnomon	exon	395389	395514	.	-	.	ID=exon-XM_017904456.1-4;Dbxref=GeneID:108550665%2CGenbank:XM_017904456.1;Parent=rna-XM_017904456.1
NW_016910972.1	Gnomon	exon	395976	396105	.	-	.	ID=exon-XM_017904456.1-3;Dbxref=GeneID:108550665%2CGenbank:XM_017904456.1;Parent=rna-XM_017904456.1
NW_016910972.1	Gnomon	exon	394022	394374	.	-	.	ID=exon-XM_017904456.1-6;Dbxref=GeneID:108550665%2CGenbank:XM_017904456.1;Parent=rna-XM_017904456.1
NW_016910972.1	Gnomon	exon	395143	395314	.	-	.	ID=exon-XM_017904456.1-5;Dbxref=GeneID:108550665%2CGenbank:XM_017904456.1;Parent=rna-XM_017904456.1
NW_016910972.1	Gnomon	mRNA	23886	27637	.	+	.	Name=XM_017904357.1;ID=rna-XM_017904357.1;Dbxref=GeneID:108550593%2CGenbank:XM_017904357.1;Parent=gene-LOC108550593
NW_016910972.1	Gnomon	mRNA	796735	800408	.	-	.	Name=XM_017904450.1;ID=rna-XM_017904450.1;Dbxref=GeneID:108550662%2CGenbank:XM_017904450.1;Parent=gene-LOC108550662
NW_016910972.1	Gnomon	mRNA	794776	796983	.	+	.	Name=XM_017904451.1;ID=rna-XM_017904451.1;Dbxref=GeneID:108550663%2CGenbank:XM_017904451.1;Parent=gene-LOC108550663
NW_016910972.1	Gnomon	exon	27412	27637	.	+	.	ID=exon-XM_017904357.1-7;Dbxref=GeneID:108550593%2CGenbank:XM_017904357.1;Parent=rna-XM_017904357.1
NW_016910972.1	Gnomon	exon	26798	26922	.	+	.	ID=exon-XM_017904357.1-4;Dbxref=GeneID:108550593%2CGenbank:XM_017904357.1;Parent=rna-XM_017904357.1
NW_016910972.1	Gnomon	exon	26307	26597	.	+	.	ID=exon-XM_017904357.1-3;Dbxref=GeneID:108550593%2CGenbank:XM_017904357.1;Parent=rna-XM_017904357.1
NW_016910972.1	Gnomon	exon	27164	27330	.	+	.	ID=exon-XM_017904357.1-6;Dbxref=GeneID:108550593%2CGenbank:XM_017904357.1;Parent=rna-XM_017904357.1
NW_016910972.1	Gnomon	exon	26980	27097	.	+	.	ID=exon-XM_017904357.1-5;Dbxref=GeneID:108550593%2CGenbank:XM_017904357.1;Parent=rna-XM_017904357.1
NW_016910972.1	Gnomon	exon	26107	26235	.	+	.	ID=exon-XM_017904357.1-2;Dbxref=GeneID:108550593%2CGenbank:XM_017904357.1;Parent=rna-XM_017904357.1
NW_016910972.1	Gnomon	exon	23886	23903	.	+	.	ID=exon-XM_017904357.1-1;Dbxref=GeneID:108550593%2CGenbank:XM_017904357.1;Parent=rna-XM_017904357.1
NW_016910972.1	Gnomon	exon	395976	396105	.	-	.	ID=exon-XM_017904455.1-3;Dbxref=GeneID:108550665%2CGenbank:XM_017904455.1;Parent=rna-XM_017904455.1
NW_016910972.1	Gnomon	exon	398117	398200	.	-	.	ID=exon-XM_017904455.1-2;Dbxref=GeneID:108550665%2CGenbank:XM_017904455.1;Parent=rna-XM_017904455.1
NW_016910972.1	Gnomon	exon	399102	399425	.	-	.	ID=exon-XM_017904455.1-1;Dbxref=GeneID:108550665%2CGenbank:XM_017904455.1;Parent=rna-XM_017904455.1
NW_016910972.1	Gnomon	exon	391597	392811	.	-	.	ID=exon-XM_017904455.1-8;Dbxref=GeneID:108550665%2CGenbank:XM_017904455.1;Parent=rna-XM_017904455.1
NW_016910972.1	Gnomon	exon	393367	393449	.	-	.	ID=exon-XM_017904455.1-7;Dbxref=GeneID:108550665%2CGenbank:XM_017904455.1;Parent=rna-XM_017904455.1
NW_016910972.1	Gnomon	exon	394022	394374	.	-	.	ID=exon-XM_017904455.1-6;Dbxref=GeneID:108550665%2CGenbank:XM_017904455.1;Parent=rna-XM_017904455.1
NW_016910972.1	Gnomon	exon	395143	395314	.	-	.	ID=exon-XM_017904455.1-5;Dbxref=GeneID:108550665%2CGenbank:XM_017904455.1;Parent=rna-XM_017904455.1
NW_016910972.1	Gnomon	exon	395389	395514	.	-	.	ID=exon-XM_017904455.1-4;Dbxref=GeneID:108550665%2CGenbank:XM_017904455.1;Parent=rna-XM_017904455.1
NW_016910972.1	Gnomon	mRNA	50399	54238	.	+	.	Name=XM_017904359.1;ID=rna-XM_017904359.1;Dbxref=GeneID:108550594%2CGenbank:XM_017904359.1;Parent=gene-LOC108550594
NW_016910972.1	Gnomon	mRNA	801769	802849	.	+	.	Name=XM_017904452.1;ID=rna-XM_017904452.1;Dbxref=GeneID:108550664%2CGenbank:XM_017904452.1;Parent=gene-LOC108550664
NW_016910972.1	Gnomon	exon	746057	748759	.	+	.	ID=exon-XM_017904432.1-11;Dbxref=GeneID:108550651%2CGenbank:XM_017904432.1;Parent=rna-XM_017904432.1
NW_016910972.1	Gnomon	exon	745800	745981	.	+	.	ID=exon-XM_017904432.1-10;Dbxref=GeneID:108550651%2CGenbank:XM_017904432.1;Parent=rna-XM_017904432.1
NW_016910972.1	Gnomon	mRNA	391597	405495	.	-	.	Name=XM_017904453.1;ID=rna-XM_017904453.1;Dbxref=GeneID:108550665%2CGenbank:XM_017904453.1;Parent=gene-LOC108550665
NW_016910972.1	Gnomon	exon	743021	743154	.	+	.	ID=exon-XM_017904432.1-4;Dbxref=GeneID:108550651%2CGenbank:XM_017904432.1;Parent=rna-XM_017904432.1
NW_016910972.1	Gnomon	exon	742702	742929	.	+	.	ID=exon-XM_017904432.1-3;Dbxref=GeneID:108550651%2CGenbank:XM_017904432.1;Parent=rna-XM_017904432.1
NW_016910972.1	Gnomon	exon	742548	742632	.	+	.	ID=exon-XM_017904432.1-2;Dbxref=GeneID:108550651%2CGenbank:XM_017904432.1;Parent=rna-XM_017904432.1
NW_016910972.1	Gnomon	exon	734140	734707	.	+	.	ID=exon-XM_017904432.1-1;Dbxref=GeneID:108550651%2CGenbank:XM_017904432.1;Parent=rna-XM_017904432.1
NW_016910972.1	Gnomon	exon	744196	745147	.	+	.	ID=exon-XM_017904432.1-8;Dbxref=GeneID:108550651%2CGenbank:XM_017904432.1;Parent=rna-XM_017904432.1
NW_016910972.1	Gnomon	exon	743773	744111	.	+	.	ID=exon-XM_017904432.1-7;Dbxref=GeneID:108550651%2CGenbank:XM_017904432.1;Parent=rna-XM_017904432.1
NW_016910972.1	Gnomon	exon	743498	743702	.	+	.	ID=exon-XM_017904432.1-6;Dbxref=GeneID:108550651%2CGenbank:XM_017904432.1;Parent=rna-XM_017904432.1
NW_016910972.1	Gnomon	exon	743241	743397	.	+	.	ID=exon-XM_017904432.1-5;Dbxref=GeneID:108550651%2CGenbank:XM_017904432.1;Parent=rna-XM_017904432.1
NW_016910972.1	Gnomon	exon	745217	745724	.	+	.	ID=exon-XM_017904432.1-9;Dbxref=GeneID:108550651%2CGenbank:XM_017904432.1;Parent=rna-XM_017904432.1
NW_016910972.1	Gnomon	mRNA	391597	399425	.	-	.	Name=XM_017904455.1;ID=rna-XM_017904455.1;Dbxref=GeneID:108550665%2CGenbank:XM_017904455.1;Parent=gene-LOC108550665
NW_016910972.1	Gnomon	mRNA	391597	412179	.	-	.	Name=XM_017904454.1;ID=rna-XM_017904454.1;Dbxref=GeneID:108550665%2CGenbank:XM_017904454.1;Parent=gene-LOC108550665
NW_016910972.1	Gnomon	mRNA	884735	886394	.	-	.	Name=XM_017904407.1;ID=rna-XM_017904407.1;Dbxref=GeneID:108550635%2CGenbank:XM_017904407.1;Parent=gene-LOC108550635
NW_016910972.1	Gnomon	mRNA	39155	42271	.	-	.	Name=XM_017904397.1;ID=rna-XM_017904397.1;Dbxref=GeneID:108550627%2CGenbank:XM_017904397.1;Parent=gene-LOC108550627
NW_016910972.1	Gnomon	CDS	179738	179993	.	-	0	Name=XP_017759871.1;ID=cds-XP_017759871.1;Dbxref=GeneID:108550616%2CGenbank:XP_017759871.1;Parent=rna-XM_017904382.1
NW_016910972.1	Gnomon	CDS	178932	179162	.	-	0	Name=XP_017759871.1;ID=cds-XP_017759871.1;Dbxref=GeneID:108550616%2CGenbank:XP_017759871.1;Parent=rna-XM_017904382.1
NW_016910972.1	Gnomon	CDS	174716	174829	.	-	0	Name=XP_017759871.1;ID=cds-XP_017759871.1;Dbxref=GeneID:108550616%2CGenbank:XP_017759871.1;Parent=rna-XM_017904382.1
NW_016910972.1	Gnomon	CDS	168968	169267	.	-	0	Name=XP_017759871.1;ID=cds-XP_017759871.1;Dbxref=GeneID:108550616%2CGenbank:XP_017759871.1;Parent=rna-XM_017904382.1
NW_016910972.1	Gnomon	CDS	155944	156114	.	-	0	Name=XP_017759871.1;ID=cds-XP_017759871.1;Dbxref=GeneID:108550616%2CGenbank:XP_017759871.1;Parent=rna-XM_017904382.1
NW_016910972.1	Gnomon	CDS	154985	155454	.	-	0	Name=XP_017759871.1;ID=cds-XP_017759871.1;Dbxref=GeneID:108550616%2CGenbank:XP_017759871.1;Parent=rna-XM_017904382.1
NW_016910972.1	Gnomon	mRNA	672904	713711	.	+	.	Name=XM_017904408.1;ID=rna-XM_017904408.1;Dbxref=GeneID:108550636%2CGenbank:XM_017904408.1;Parent=gene-LOC108550636
NW_016910972.1	Gnomon	mRNA	946465	950254	.	-	.	Name=XM_017904398.1;ID=rna-XM_017904398.1;Dbxref=GeneID:108550628%2CGenbank:XM_017904398.1;Parent=gene-LOC108550628
NW_016910972.1	Gnomon	exon	826859	828448	.	+	.	ID=exon-XM_017904417.1-10;Dbxref=GeneID:108550644%2CGenbank:XM_017904417.1;Parent=rna-XM_017904417.1
NW_016910972.1	Gnomon	CDS	34859	34967	.	-	0	Name=XP_017759872.1;ID=cds-XP_017759872.1;Dbxref=GeneID:108550617%2CGenbank:XP_017759872.1;Parent=rna-XM_017904383.1
NW_016910972.1	Gnomon	CDS	34481	34743	.	-	0	Name=XP_017759872.1;ID=cds-XP_017759872.1;Dbxref=GeneID:108550617%2CGenbank:XP_017759872.1;Parent=rna-XM_017904383.1
NW_016910972.1	Gnomon	CDS	34087	34404	.	-	0	Name=XP_017759872.1;ID=cds-XP_017759872.1;Dbxref=GeneID:108550617%2CGenbank:XP_017759872.1;Parent=rna-XM_017904383.1
NW_016910972.1	Gnomon	CDS	33899	33976	.	-	0	Name=XP_017759872.1;ID=cds-XP_017759872.1;Dbxref=GeneID:108550617%2CGenbank:XP_017759872.1;Parent=rna-XM_017904383.1
NW_016910972.1	Gnomon	CDS	33719	33826	.	-	0	Name=XP_017759872.1;ID=cds-XP_017759872.1;Dbxref=GeneID:108550617%2CGenbank:XP_017759872.1;Parent=rna-XM_017904383.1
NW_016910972.1	Gnomon	exon	402477	402784	.	-	.	ID=exon-XM_017904457.1-1;Dbxref=GeneID:108550665%2CGenbank:XM_017904457.1;Parent=rna-XM_017904457.1
NW_016910972.1	Gnomon	exon	395143	395314	.	-	.	ID=exon-XM_017904457.1-5;Dbxref=GeneID:108550665%2CGenbank:XM_017904457.1;Parent=rna-XM_017904457.1
NW_016910972.1	Gnomon	exon	395389	395514	.	-	.	ID=exon-XM_017904457.1-4;Dbxref=GeneID:108550665%2CGenbank:XM_017904457.1;Parent=rna-XM_017904457.1
NW_016910972.1	Gnomon	exon	395976	396105	.	-	.	ID=exon-XM_017904457.1-3;Dbxref=GeneID:108550665%2CGenbank:XM_017904457.1;Parent=rna-XM_017904457.1
NW_016910972.1	Gnomon	exon	398117	398200	.	-	.	ID=exon-XM_017904457.1-2;Dbxref=GeneID:108550665%2CGenbank:XM_017904457.1;Parent=rna-XM_017904457.1
NW_016910972.1	Gnomon	exon	391597	392811	.	-	.	ID=exon-XM_017904457.1-8;Dbxref=GeneID:108550665%2CGenbank:XM_017904457.1;Parent=rna-XM_017904457.1
NW_016910972.1	Gnomon	exon	393367	393449	.	-	.	ID=exon-XM_017904457.1-7;Dbxref=GeneID:108550665%2CGenbank:XM_017904457.1;Parent=rna-XM_017904457.1
NW_016910972.1	Gnomon	exon	394022	394374	.	-	.	ID=exon-XM_017904457.1-6;Dbxref=GeneID:108550665%2CGenbank:XM_017904457.1;Parent=rna-XM_017904457.1
NW_016910972.1	Gnomon	exon	910233	910601	.	-	.	ID=exon-XM_017904410.1-2;Dbxref=GeneID:108550639%2CGenbank:XM_017904410.1;Parent=rna-XM_017904410.1
NW_016910972.1	Gnomon	exon	910931	911035	.	-	.	ID=exon-XM_017904410.1-1;Dbxref=GeneID:108550639%2CGenbank:XM_017904410.1;Parent=rna-XM_017904410.1
NW_016910972.1	Gnomon	exon	909590	909721	.	-	.	ID=exon-XM_017904410.1-4;Dbxref=GeneID:108550639%2CGenbank:XM_017904410.1;Parent=rna-XM_017904410.1
NW_016910972.1	Gnomon	exon	909790	910154	.	-	.	ID=exon-XM_017904410.1-3;Dbxref=GeneID:108550639%2CGenbank:XM_017904410.1;Parent=rna-XM_017904410.1
NW_016910972.1	Gnomon	mRNA	803170	804042	.	+	.	Name=XM_017904409.1;ID=rna-XM_017904409.1;Dbxref=GeneID:108550637%2CGenbank:XM_017904409.1;Parent=gene-LOC108550637
NW_016910972.1	Gnomon	mRNA	886778	888295	.	+	.	Name=XM_017904399.1;ID=rna-XM_017904399.1;Dbxref=GeneID:108550629%2CGenbank:XM_017904399.1;Parent=gene-LOC108550629
NW_016910972.1	Gnomon	exon	803354	804042	.	+	.	ID=exon-XM_017904409.1-2;Dbxref=GeneID:108550637%2CGenbank:XM_017904409.1;Parent=rna-XM_017904409.1
NW_016910972.1	Gnomon	exon	803170	803231	.	+	.	ID=exon-XM_017904409.1-1;Dbxref=GeneID:108550637%2CGenbank:XM_017904409.1;Parent=rna-XM_017904409.1
NW_016910972.1	Gnomon	CDS	879641	879670	.	+	0	Name=XP_017759873.1;ID=cds-XP_017759873.1;Dbxref=GeneID:108550618%2CGenbank:XP_017759873.1;Note=The sequence of the model RefSeq protein was modified relative to this genomic sequence to represent the inferred CDS: deleted 1 base in 1 codon;Parent=rna-XM_017904384.1
NW_016910972.1	Gnomon	CDS	879672	879758	.	+	0	Name=XP_017759873.1;ID=cds-XP_017759873.1;Dbxref=GeneID:108550618%2CGenbank:XP_017759873.1;Note=The sequence of the model RefSeq protein was modified relative to this genomic sequence to represent the inferred CDS: deleted 1 base in 1 codon;Parent=rna-XM_017904384.1
NW_016910972.1	Gnomon	CDS	880457	880654	.	+	0	Name=XP_017759873.1;ID=cds-XP_017759873.1;Dbxref=GeneID:108550618%2CGenbank:XP_017759873.1;Note=The sequence of the model RefSeq protein was modified relative to this genomic sequence to represent the inferred CDS: deleted 1 base in 1 codon;Parent=rna-XM_017904384.1
NW_016910972.1	Gnomon	CDS	880726	880791	.	+	0	Name=XP_017759873.1;ID=cds-XP_017759873.1;Dbxref=GeneID:108550618%2CGenbank:XP_017759873.1;Note=The sequence of the model RefSeq protein was modified relative to this genomic sequence to represent the inferred CDS: deleted 1 base in 1 codon;Parent=rna-XM_017904384.1
NW_016910972.1	Gnomon	exon	732268	733598	.	+	.	ID=exon-XM_017904434.1-4;Dbxref=GeneID:108550653%2CGenbank:XM_017904434.1;Parent=rna-XM_017904434.1
NW_016910972.1	Gnomon	exon	731962	732186	.	+	.	ID=exon-XM_017904434.1-3;Dbxref=GeneID:108550653%2CGenbank:XM_017904434.1;Parent=rna-XM_017904434.1
NW_016910972.1	Gnomon	exon	731792	731877	.	+	.	ID=exon-XM_017904434.1-2;Dbxref=GeneID:108550653%2CGenbank:XM_017904434.1;Parent=rna-XM_017904434.1
NW_016910972.1	Gnomon	exon	724761	725301	.	+	.	ID=exon-XM_017904434.1-1;Dbxref=GeneID:108550653%2CGenbank:XM_017904434.1;Parent=rna-XM_017904434.1
NW_016910972.1	Gnomon	CDS	912445	912597	.	+	0	Name=XP_017759874.1;ID=cds-XP_017759874.1;Dbxref=GeneID:108550619%2CGenbank:XP_017759874.1;Parent=rna-XM_017904385.1
NW_016910972.1	Gnomon	CDS	913190	913328	.	+	0	Name=XP_017759874.1;ID=cds-XP_017759874.1;Dbxref=GeneID:108550619%2CGenbank:XP_017759874.1;Parent=rna-XM_017904385.1
NW_016910972.1	Gnomon	CDS	913418	913659	.	+	0	Name=XP_017759874.1;ID=cds-XP_017759874.1;Dbxref=GeneID:108550619%2CGenbank:XP_017759874.1;Parent=rna-XM_017904385.1
NW_016910972.1	Gnomon	CDS	913755	914011	.	+	0	Name=XP_017759874.1;ID=cds-XP_017759874.1;Dbxref=GeneID:108550619%2CGenbank:XP_017759874.1;Parent=rna-XM_017904385.1
NW_016910972.1	Gnomon	CDS	914099	914234	.	+	0	Name=XP_017759874.1;ID=cds-XP_017759874.1;Dbxref=GeneID:108550619%2CGenbank:XP_017759874.1;Parent=rna-XM_017904385.1
NW_016910972.1	Gnomon	CDS	914348	914650	.	+	0	Name=XP_017759874.1;ID=cds-XP_017759874.1;Dbxref=GeneID:108550619%2CGenbank:XP_017759874.1;Parent=rna-XM_017904385.1
NW_016910972.1	Gnomon	CDS	914893	915044	.	+	0	Name=XP_017759874.1;ID=cds-XP_017759874.1;Dbxref=GeneID:108550619%2CGenbank:XP_017759874.1;Parent=rna-XM_017904385.1
NW_016910972.1	Gnomon	CDS	915122	915256	.	+	0	Name=XP_017759874.1;ID=cds-XP_017759874.1;Dbxref=GeneID:108550619%2CGenbank:XP_017759874.1;Parent=rna-XM_017904385.1
NW_016910972.1	Gnomon	CDS	915340	916305	.	+	0	Name=XP_017759874.1;ID=cds-XP_017759874.1;Dbxref=GeneID:108550619%2CGenbank:XP_017759874.1;Parent=rna-XM_017904385.1
NW_016910972.1	Gnomon	CDS	916421	916538	.	+	0	Name=XP_017759874.1;ID=cds-XP_017759874.1;Dbxref=GeneID:108550619%2CGenbank:XP_017759874.1;Parent=rna-XM_017904385.1
NW_016910972.1	Gnomon	exon	96797	96878	.	+	.	ID=exon-XM_017904379.1-2;Dbxref=GeneID:108550614%2CGenbank:XM_017904379.1;Parent=rna-XM_017904379.1
NW_016910972.1	Gnomon	exon	79766	80653	.	+	.	ID=exon-XM_017904379.1-1;Dbxref=GeneID:108550614%2CGenbank:XM_017904379.1;Parent=rna-XM_017904379.1
NW_016910972.1	Gnomon	exon	104599	106405	.	+	.	ID=exon-XM_017904379.1-3;Dbxref=GeneID:108550614%2CGenbank:XM_017904379.1;Parent=rna-XM_017904379.1
NW_016910972.1	Gnomon	CDS	716576	716652	.	+	0	Name=XP_017759875.1;ID=cds-XP_017759875.1;Dbxref=GeneID:108550620%2CGenbank:XP_017759875.1;Parent=rna-XM_017904386.1
NW_016910972.1	Gnomon	CDS	717205	717440	.	+	0	Name=XP_017759875.1;ID=cds-XP_017759875.1;Dbxref=GeneID:108550620%2CGenbank:XP_017759875.1;Parent=rna-XM_017904386.1
NW_016910972.1	Gnomon	CDS	717523	717733	.	+	0	Name=XP_017759875.1;ID=cds-XP_017759875.1;Dbxref=GeneID:108550620%2CGenbank:XP_017759875.1;Parent=rna-XM_017904386.1
NW_016910972.1	Gnomon	CDS	717806	717922	.	+	0	Name=XP_017759875.1;ID=cds-XP_017759875.1;Dbxref=GeneID:108550620%2CGenbank:XP_017759875.1;Parent=rna-XM_017904386.1
NW_016910972.1	Gnomon	CDS	717983	718153	.	+	0	Name=XP_017759875.1;ID=cds-XP_017759875.1;Dbxref=GeneID:108550620%2CGenbank:XP_017759875.1;Parent=rna-XM_017904386.1
NW_016910972.1	Gnomon	CDS	718238	718418	.	+	0	Name=XP_017759875.1;ID=cds-XP_017759875.1;Dbxref=GeneID:108550620%2CGenbank:XP_017759875.1;Parent=rna-XM_017904386.1
NW_016910972.1	Gnomon	CDS	718507	718770	.	+	0	Name=XP_017759875.1;ID=cds-XP_017759875.1;Dbxref=GeneID:108550620%2CGenbank:XP_017759875.1;Parent=rna-XM_017904386.1
NW_016910972.1	Gnomon	CDS	718836	718994	.	+	0	Name=XP_017759875.1;ID=cds-XP_017759875.1;Dbxref=GeneID:108550620%2CGenbank:XP_017759875.1;Parent=rna-XM_017904386.1
NW_016910972.1	Gnomon	exon	721812	722071	.	+	.	ID=exon-XM_017904433.1-1;Dbxref=GeneID:108550652%2CGenbank:XM_017904433.1;Parent=rna-XM_017904433.1
NW_016910972.1	Gnomon	exon	722732	723158	.	+	.	ID=exon-XM_017904433.1-3;Dbxref=GeneID:108550652%2CGenbank:XM_017904433.1;Parent=rna-XM_017904433.1
NW_016910972.1	Gnomon	exon	722440	722654	.	+	.	ID=exon-XM_017904433.1-2;Dbxref=GeneID:108550652%2CGenbank:XM_017904433.1;Parent=rna-XM_017904433.1
NW_016910972.1	Gnomon	exon	723870	724530	.	+	.	ID=exon-XM_017904433.1-5;Dbxref=GeneID:108550652%2CGenbank:XM_017904433.1;Parent=rna-XM_017904433.1
NW_016910972.1	Gnomon	exon	723565	723769	.	+	.	ID=exon-XM_017904433.1-4;Dbxref=GeneID:108550652%2CGenbank:XM_017904433.1;Parent=rna-XM_017904433.1
NW_016910972.1	Gnomon	CDS	939643	939780	.	+	0	Name=XP_017759876.1;ID=cds-XP_017759876.1;Dbxref=GeneID:108550621%2CGenbank:XP_017759876.1;Parent=rna-XM_017904387.1
NW_016910972.1	Gnomon	CDS	940574	940671	.	+	0	Name=XP_017759876.1;ID=cds-XP_017759876.1;Dbxref=GeneID:108550621%2CGenbank:XP_017759876.1;Parent=rna-XM_017904387.1
NW_016910972.1	Gnomon	CDS	941089	941199	.	+	0	Name=XP_017759876.1;ID=cds-XP_017759876.1;Dbxref=GeneID:108550621%2CGenbank:XP_017759876.1;Parent=rna-XM_017904387.1
NW_016910972.1	Gnomon	CDS	942043	942231	.	+	0	Name=XP_017759876.1;ID=cds-XP_017759876.1;Dbxref=GeneID:108550621%2CGenbank:XP_017759876.1;Parent=rna-XM_017904387.1
NW_016910972.1	Gnomon	CDS	942706	942844	.	+	0	Name=XP_017759876.1;ID=cds-XP_017759876.1;Dbxref=GeneID:108550621%2CGenbank:XP_017759876.1;Parent=rna-XM_017904387.1
NW_016910972.1	Gnomon	CDS	942925	943224	.	+	0	Name=XP_017759876.1;ID=cds-XP_017759876.1;Dbxref=GeneID:108550621%2CGenbank:XP_017759876.1;Parent=rna-XM_017904387.1
NW_016910972.1	Gnomon	CDS	943300	943475	.	+	0	Name=XP_017759876.1;ID=cds-XP_017759876.1;Dbxref=GeneID:108550621%2CGenbank:XP_017759876.1;Parent=rna-XM_017904387.1
NW_016910972.1	Gnomon	CDS	943556	943698	.	+	0	Name=XP_017759876.1;ID=cds-XP_017759876.1;Dbxref=GeneID:108550621%2CGenbank:XP_017759876.1;Parent=rna-XM_017904387.1
NW_016910972.1	Gnomon	CDS	943771	943958	.	+	0	Name=XP_017759876.1;ID=cds-XP_017759876.1;Dbxref=GeneID:108550621%2CGenbank:XP_017759876.1;Parent=rna-XM_017904387.1
NW_016910972.1	Gnomon	CDS	939643	939780	.	+	0	Name=XP_017759877.1;ID=cds-XP_017759877.1;Dbxref=GeneID:108550621%2CGenbank:XP_017759877.1;Parent=rna-XM_017904388.1
NW_016910972.1	Gnomon	CDS	940574	940671	.	+	0	Name=XP_017759877.1;ID=cds-XP_017759877.1;Dbxref=GeneID:108550621%2CGenbank:XP_017759877.1;Parent=rna-XM_017904388.1
NW_016910972.1	Gnomon	CDS	941089	941199	.	+	0	Name=XP_017759877.1;ID=cds-XP_017759877.1;Dbxref=GeneID:108550621%2CGenbank:XP_017759877.1;Parent=rna-XM_017904388.1
NW_016910972.1	Gnomon	CDS	942706	942844	.	+	0	Name=XP_017759877.1;ID=cds-XP_017759877.1;Dbxref=GeneID:108550621%2CGenbank:XP_017759877.1;Parent=rna-XM_017904388.1
NW_016910972.1	Gnomon	CDS	942925	943224	.	+	0	Name=XP_017759877.1;ID=cds-XP_017759877.1;Dbxref=GeneID:108550621%2CGenbank:XP_017759877.1;Parent=rna-XM_017904388.1
NW_016910972.1	Gnomon	CDS	943300	943475	.	+	0	Name=XP_017759877.1;ID=cds-XP_017759877.1;Dbxref=GeneID:108550621%2CGenbank:XP_017759877.1;Parent=rna-XM_017904388.1
NW_016910972.1	Gnomon	CDS	943556	943698	.	+	0	Name=XP_017759877.1;ID=cds-XP_017759877.1;Dbxref=GeneID:108550621%2CGenbank:XP_017759877.1;Parent=rna-XM_017904388.1
NW_016910972.1	Gnomon	CDS	943771	943958	.	+	0	Name=XP_017759877.1;ID=cds-XP_017759877.1;Dbxref=GeneID:108550621%2CGenbank:XP_017759877.1;Parent=rna-XM_017904388.1
NW_016910972.1	Gnomon	CDS	877497	877505	.	+	0	Name=XP_017759878.1;ID=cds-XP_017759878.1;Dbxref=GeneID:108550623%2CGenbank:XP_017759878.1;Parent=rna-XM_017904389.1
NW_016910972.1	Gnomon	CDS	877767	877907	.	+	0	Name=XP_017759878.1;ID=cds-XP_017759878.1;Dbxref=GeneID:108550623%2CGenbank:XP_017759878.1;Parent=rna-XM_017904389.1
NW_016910972.1	Gnomon	CDS	878092	878213	.	+	0	Name=XP_017759878.1;ID=cds-XP_017759878.1;Dbxref=GeneID:108550623%2CGenbank:XP_017759878.1;Parent=rna-XM_017904389.1
NW_016910972.1	Gnomon	CDS	878352	878502	.	+	0	Name=XP_017759878.1;ID=cds-XP_017759878.1;Dbxref=GeneID:108550623%2CGenbank:XP_017759878.1;Parent=rna-XM_017904389.1
NW_016910972.1	Gnomon	exon	752440	752484	.	-	.	ID=exon-XM_017904380.1-2;Dbxref=GeneID:108550615%2CGenbank:XM_017904380.1;Parent=rna-XM_017904380.1
NW_016910972.1	Gnomon	exon	752743	753226	.	-	.	ID=exon-XM_017904380.1-1;Dbxref=GeneID:108550615%2CGenbank:XM_017904380.1;Parent=rna-XM_017904380.1
NW_016910972.1	Gnomon	exon	750404	750489	.	-	.	ID=exon-XM_017904380.1-4;Dbxref=GeneID:108550615%2CGenbank:XM_017904380.1;Parent=rna-XM_017904380.1
NW_016910972.1	Gnomon	exon	751532	751783	.	-	.	ID=exon-XM_017904380.1-3;Dbxref=GeneID:108550615%2CGenbank:XM_017904380.1;Parent=rna-XM_017904380.1
NW_016910972.1	Gnomon	exon	750034	750171	.	-	.	ID=exon-XM_017904380.1-6;Dbxref=GeneID:108550615%2CGenbank:XM_017904380.1;Parent=rna-XM_017904380.1
NW_016910972.1	Gnomon	exon	750229	750314	.	-	.	ID=exon-XM_017904380.1-5;Dbxref=GeneID:108550615%2CGenbank:XM_017904380.1;Parent=rna-XM_017904380.1
NW_016910972.1	Gnomon	exon	749606	749763	.	-	.	ID=exon-XM_017904380.1-8;Dbxref=GeneID:108550615%2CGenbank:XM_017904380.1;Parent=rna-XM_017904380.1
NW_016910972.1	Gnomon	exon	749833	749969	.	-	.	ID=exon-XM_017904380.1-7;Dbxref=GeneID:108550615%2CGenbank:XM_017904380.1;Parent=rna-XM_017904380.1
NW_016910972.1	Gnomon	exon	749372	749530	.	-	.	ID=exon-XM_017904380.1-9;Dbxref=GeneID:108550615%2CGenbank:XM_017904380.1;Parent=rna-XM_017904380.1
NW_016910972.1	tRNAscan-SE	tRNA	408067	408137	.	+	.	ID=rna-Trnag-ccc;Dbxref=GeneID:108550674;Note=transfer RNA glycine (anticodon CCC);Parent=gene-Trnag-ccc
NW_016910972.1	Gnomon	exon	68057	68282	.	+	.	ID=exon-XM_017904429.1-2;Dbxref=GeneID:108550649%2CGenbank:XM_017904429.1;Parent=rna-XM_017904429.1
NW_016910972.1	Gnomon	exon	67160	67315	.	+	.	ID=exon-XM_017904429.1-1;Dbxref=GeneID:108550649%2CGenbank:XM_017904429.1;Parent=rna-XM_017904429.1
NW_016910972.1	Gnomon	exon	73412	73492	.	+	.	ID=exon-XM_017904429.1-4;Dbxref=GeneID:108550649%2CGenbank:XM_017904429.1;Parent=rna-XM_017904429.1
NW_016910972.1	Gnomon	exon	73236	73352	.	+	.	ID=exon-XM_017904429.1-3;Dbxref=GeneID:108550649%2CGenbank:XM_017904429.1;Parent=rna-XM_017904429.1
NW_016910972.1	Gnomon	exon	76097	76202	.	+	.	ID=exon-XM_017904429.1-6;Dbxref=GeneID:108550649%2CGenbank:XM_017904429.1;Parent=rna-XM_017904429.1
NW_016910972.1	Gnomon	exon	74300	74501	.	+	.	ID=exon-XM_017904429.1-5;Dbxref=GeneID:108550649%2CGenbank:XM_017904429.1;Parent=rna-XM_017904429.1
NW_016910972.1	Gnomon	exon	76873	77027	.	+	.	ID=exon-XM_017904429.1-8;Dbxref=GeneID:108550649%2CGenbank:XM_017904429.1;Parent=rna-XM_017904429.1
NW_016910972.1	Gnomon	exon	76289	76383	.	+	.	ID=exon-XM_017904429.1-7;Dbxref=GeneID:108550649%2CGenbank:XM_017904429.1;Parent=rna-XM_017904429.1
NW_016910972.1	Gnomon	exon	77111	77296	.	+	.	ID=exon-XM_017904429.1-9;Dbxref=GeneID:108550649%2CGenbank:XM_017904429.1;Parent=rna-XM_017904429.1
NW_016910972.1	tRNAscan-SE	gene	408067	408137	.	+	.	Name=Trnag-ccc;ID=gene-Trnag-ccc;Dbxref=GeneID:108550674
NW_016910972.1	Gnomon	exon	50541	51975	.	+	.	ID=exon-XM_017904359.1-2;Dbxref=GeneID:108550594%2CGenbank:XM_017904359.1;Parent=rna-XM_017904359.1
NW_016910972.1	Gnomon	exon	50399	50453	.	+	.	ID=exon-XM_017904359.1-1;Dbxref=GeneID:108550594%2CGenbank:XM_017904359.1;Parent=rna-XM_017904359.1
NW_016910972.1	Gnomon	exon	52856	52914	.	+	.	ID=exon-XM_017904359.1-4;Dbxref=GeneID:108550594%2CGenbank:XM_017904359.1;Parent=rna-XM_017904359.1
NW_016910972.1	Gnomon	exon	52045	52329	.	+	.	ID=exon-XM_017904359.1-3;Dbxref=GeneID:108550594%2CGenbank:XM_017904359.1;Parent=rna-XM_017904359.1
NW_016910972.1	Gnomon	exon	53658	54238	.	+	.	ID=exon-XM_017904359.1-6;Dbxref=GeneID:108550594%2CGenbank:XM_017904359.1;Parent=rna-XM_017904359.1
NW_016910972.1	Gnomon	exon	52998	53095	.	+	.	ID=exon-XM_017904359.1-5;Dbxref=GeneID:108550594%2CGenbank:XM_017904359.1;Parent=rna-XM_017904359.1
NW_016910972.1	Gnomon	mRNA	881675	884121	.	+	.	Name=XM_017904413.1;ID=rna-XM_017904413.1;Dbxref=GeneID:108550641%2CGenbank:XM_017904413.1;Parent=gene-LOC108550641
NW_016910972.1	Gnomon	exon	34859	35004	.	-	.	ID=exon-XM_017904383.1-1;Dbxref=GeneID:108550617%2CGenbank:XM_017904383.1;Parent=rna-XM_017904383.1
NW_016910972.1	Gnomon	exon	33556	33826	.	-	.	ID=exon-XM_017904383.1-5;Dbxref=GeneID:108550617%2CGenbank:XM_017904383.1;Parent=rna-XM_017904383.1
NW_016910972.1	Gnomon	exon	33899	33976	.	-	.	ID=exon-XM_017904383.1-4;Dbxref=GeneID:108550617%2CGenbank:XM_017904383.1;Parent=rna-XM_017904383.1
NW_016910972.1	Gnomon	exon	34087	34404	.	-	.	ID=exon-XM_017904383.1-3;Dbxref=GeneID:108550617%2CGenbank:XM_017904383.1;Parent=rna-XM_017904383.1
NW_016910972.1	Gnomon	exon	34481	34743	.	-	.	ID=exon-XM_017904383.1-2;Dbxref=GeneID:108550617%2CGenbank:XM_017904383.1;Parent=rna-XM_017904383.1
NW_016910972.1	Gnomon	CDS	137179	137269	.	-	0	Name=XP_017759926.1;ID=cds-XP_017759926.1;Dbxref=GeneID:108550655%2CGenbank:XP_017759926.1;Parent=rna-XM_017904437.1
NW_016910972.1	Gnomon	CDS	136980	137092	.	-	0	Name=XP_017759926.1;ID=cds-XP_017759926.1;Dbxref=GeneID:108550655%2CGenbank:XP_017759926.1;Parent=rna-XM_017904437.1
NW_016910972.1	Gnomon	CDS	136763	136900	.	-	0	Name=XP_017759926.1;ID=cds-XP_017759926.1;Dbxref=GeneID:108550655%2CGenbank:XP_017759926.1;Parent=rna-XM_017904437.1
NW_016910972.1	Gnomon	CDS	136611	136679	.	-	0	Name=XP_017759926.1;ID=cds-XP_017759926.1;Dbxref=GeneID:108550655%2CGenbank:XP_017759926.1;Parent=rna-XM_017904437.1
NW_016910972.1	Gnomon	CDS	136115	136450	.	-	0	Name=XP_017759926.1;ID=cds-XP_017759926.1;Dbxref=GeneID:108550655%2CGenbank:XP_017759926.1;Parent=rna-XM_017904437.1
NW_016910972.1	Gnomon	CDS	135208	136030	.	-	0	Name=XP_017759926.1;ID=cds-XP_017759926.1;Dbxref=GeneID:108550655%2CGenbank:XP_017759926.1;Parent=rna-XM_017904437.1
NW_016910972.1	Gnomon	CDS	134970	135132	.	-	0	Name=XP_017759926.1;ID=cds-XP_017759926.1;Dbxref=GeneID:108550655%2CGenbank:XP_017759926.1;Parent=rna-XM_017904437.1
NW_016910972.1	Gnomon	CDS	134759	134887	.	-	0	Name=XP_017759926.1;ID=cds-XP_017759926.1;Dbxref=GeneID:108550655%2CGenbank:XP_017759926.1;Parent=rna-XM_017904437.1
NW_016910972.1	Gnomon	CDS	134462	134675	.	-	0	Name=XP_017759926.1;ID=cds-XP_017759926.1;Dbxref=GeneID:108550655%2CGenbank:XP_017759926.1;Parent=rna-XM_017904437.1
NW_016910972.1	Gnomon	exon	391597	392811	.	-	.	ID=exon-XM_017904453.1-9;Dbxref=GeneID:108550665%2CGenbank:XM_017904453.1;Parent=rna-XM_017904453.1
NW_016910972.1	Gnomon	exon	393367	393449	.	-	.	ID=exon-XM_017904453.1-8;Dbxref=GeneID:108550665%2CGenbank:XM_017904453.1;Parent=rna-XM_017904453.1
NW_016910972.1	Gnomon	exon	394022	394374	.	-	.	ID=exon-XM_017904453.1-7;Dbxref=GeneID:108550665%2CGenbank:XM_017904453.1;Parent=rna-XM_017904453.1
NW_016910972.1	Gnomon	exon	395143	395314	.	-	.	ID=exon-XM_017904453.1-6;Dbxref=GeneID:108550665%2CGenbank:XM_017904453.1;Parent=rna-XM_017904453.1
NW_016910972.1	Gnomon	exon	405258	405495	.	-	.	ID=exon-XM_017904453.1-1;Dbxref=GeneID:108550665%2CGenbank:XM_017904453.1;Parent=rna-XM_017904453.1
NW_016910972.1	Gnomon	exon	395389	395514	.	-	.	ID=exon-XM_017904453.1-5;Dbxref=GeneID:108550665%2CGenbank:XM_017904453.1;Parent=rna-XM_017904453.1
NW_016910972.1	Gnomon	exon	395976	396105	.	-	.	ID=exon-XM_017904453.1-4;Dbxref=GeneID:108550665%2CGenbank:XM_017904453.1;Parent=rna-XM_017904453.1
NW_016910972.1	Gnomon	exon	398117	398200	.	-	.	ID=exon-XM_017904453.1-3;Dbxref=GeneID:108550665%2CGenbank:XM_017904453.1;Parent=rna-XM_017904453.1
NW_016910972.1	Gnomon	exon	404027	404378	.	-	.	ID=exon-XM_017904453.1-2;Dbxref=GeneID:108550665%2CGenbank:XM_017904453.1;Parent=rna-XM_017904453.1
NW_016910972.1	Gnomon	exon	43988	44442	.	+	.	ID=exon-XM_017904430.1-5;Dbxref=GeneID:108550650%2CGenbank:XM_017904430.1;Parent=rna-XM_017904430.1
NW_016910972.1	Gnomon	exon	43807	43913	.	+	.	ID=exon-XM_017904430.1-4;Dbxref=GeneID:108550650%2CGenbank:XM_017904430.1;Parent=rna-XM_017904430.1
NW_016910972.1	Gnomon	exon	43386	43731	.	+	.	ID=exon-XM_017904430.1-3;Dbxref=GeneID:108550650%2CGenbank:XM_017904430.1;Parent=rna-XM_017904430.1
NW_016910972.1	Gnomon	exon	42840	43206	.	+	.	ID=exon-XM_017904430.1-2;Dbxref=GeneID:108550650%2CGenbank:XM_017904430.1;Parent=rna-XM_017904430.1
NW_016910972.1	Gnomon	exon	42710	42767	.	+	.	ID=exon-XM_017904430.1-1;Dbxref=GeneID:108550650%2CGenbank:XM_017904430.1;Parent=rna-XM_017904430.1
NW_016910972.1	Gnomon	CDS	479982	480032	.	+	0	Name=XP_017759927.1;ID=cds-XP_017759927.1;Dbxref=GeneID:108550656%2CGenbank:XP_017759927.1;Parent=rna-XM_017904438.1
NW_016910972.1	Gnomon	CDS	480176	480533	.	+	0	Name=XP_017759927.1;ID=cds-XP_017759927.1;Dbxref=GeneID:108550656%2CGenbank:XP_017759927.1;Parent=rna-XM_017904438.1
NW_016910972.1	Gnomon	CDS	480628	480641	.	+	0	Name=XP_017759927.1;ID=cds-XP_017759927.1;Dbxref=GeneID:108550656%2CGenbank:XP_017759927.1;Parent=rna-XM_017904438.1
NW_016910972.1	Gnomon	exon	225789	226645	.	-	.	ID=exon-XM_017904360.1-4;Dbxref=GeneID:108550595%2CGenbank:XM_017904360.1;Parent=rna-XM_017904360.1
NW_016910972.1	Gnomon	exon	227124	227192	.	-	.	ID=exon-XM_017904360.1-3;Dbxref=GeneID:108550595%2CGenbank:XM_017904360.1;Parent=rna-XM_017904360.1
NW_016910972.1	Gnomon	exon	935978	936222	.	-	.	ID=exon-XM_017904405.1-7;Dbxref=GeneID:108550634%2CGenbank:XM_017904405.1;Parent=rna-XM_017904405.1
NW_016910972.1	Gnomon	exon	228426	228539	.	-	.	ID=exon-XM_017904360.1-2;Dbxref=GeneID:108550595%2CGenbank:XM_017904360.1;Parent=rna-XM_017904360.1
NW_016910972.1	Gnomon	exon	936291	936524	.	-	.	ID=exon-XM_017904405.1-6;Dbxref=GeneID:108550634%2CGenbank:XM_017904405.1;Parent=rna-XM_017904405.1
NW_016910972.1	Gnomon	exon	228708	229029	.	-	.	ID=exon-XM_017904360.1-1;Dbxref=GeneID:108550595%2CGenbank:XM_017904360.1;Parent=rna-XM_017904360.1
NW_016910972.1	Gnomon	exon	936725	936887	.	-	.	ID=exon-XM_017904405.1-5;Dbxref=GeneID:108550634%2CGenbank:XM_017904405.1;Parent=rna-XM_017904405.1
NW_016910972.1	Gnomon	exon	936967	937107	.	-	.	ID=exon-XM_017904405.1-4;Dbxref=GeneID:108550634%2CGenbank:XM_017904405.1;Parent=rna-XM_017904405.1
NW_016910972.1	Gnomon	exon	937246	937403	.	-	.	ID=exon-XM_017904405.1-3;Dbxref=GeneID:108550634%2CGenbank:XM_017904405.1;Parent=rna-XM_017904405.1
NW_016910972.1	Gnomon	exon	937778	938003	.	-	.	ID=exon-XM_017904405.1-2;Dbxref=GeneID:108550634%2CGenbank:XM_017904405.1;Parent=rna-XM_017904405.1
NW_016910972.1	Gnomon	exon	938527	938696	.	-	.	ID=exon-XM_017904405.1-1;Dbxref=GeneID:108550634%2CGenbank:XM_017904405.1;Parent=rna-XM_017904405.1
NW_016910972.1	Gnomon	mRNA	767351	768744	.	-	.	Name=XM_017904414.1;ID=rna-XM_017904414.1;Dbxref=GeneID:108550642%2CGenbank:XM_017904414.1;Parent=gene-LOC108550642
NW_016910972.1	Gnomon	CDS	463284	463520	.	+	0	Name=XP_017759928.1;ID=cds-XP_017759928.1;Dbxref=GeneID:108550657%2CGenbank:XP_017759928.1;Note=The sequence of the model RefSeq protein was modified relative to this genomic sequence to represent the inferred CDS: deleted 2 bases in 1 codon;Parent=rna-XM_017904439.1
NW_016910972.1	Gnomon	CDS	478169	478231	.	+	0	Name=XP_017759928.1;ID=cds-XP_017759928.1;Dbxref=GeneID:108550657%2CGenbank:XP_017759928.1;Note=The sequence of the model RefSeq protein was modified relative to this genomic sequence to represent the inferred CDS: deleted 2 bases in 1 codon;Parent=rna-XM_017904439.1
NW_016910972.1	Gnomon	CDS	481266	481333	.	+	0	Name=XP_017759928.1;ID=cds-XP_017759928.1;Dbxref=GeneID:108550657%2CGenbank:XP_017759928.1;Note=The sequence of the model RefSeq protein was modified relative to this genomic sequence to represent the inferred CDS: deleted 2 bases in 1 codon;Parent=rna-XM_017904439.1
NW_016910972.1	Gnomon	CDS	481407	481521	.	+	0	Name=XP_017759928.1;ID=cds-XP_017759928.1;Dbxref=GeneID:108550657%2CGenbank:XP_017759928.1;Note=The sequence of the model RefSeq protein was modified relative to this genomic sequence to represent the inferred CDS: deleted 2 bases in 1 codon;Parent=rna-XM_017904439.1
NW_016910972.1	Gnomon	CDS	482124	482292	.	+	0	Name=XP_017759928.1;ID=cds-XP_017759928.1;Dbxref=GeneID:108550657%2CGenbank:XP_017759928.1;Note=The sequence of the model RefSeq protein was modified relative to this genomic sequence to represent the inferred CDS: deleted 2 bases in 1 codon;Parent=rna-XM_017904439.1
NW_016910972.1	Gnomon	CDS	482361	482503	.	+	0	Name=XP_017759928.1;ID=cds-XP_017759928.1;Dbxref=GeneID:108550657%2CGenbank:XP_017759928.1;Note=The sequence of the model RefSeq protein was modified relative to this genomic sequence to represent the inferred CDS: deleted 2 bases in 1 codon;Parent=rna-XM_017904439.1
NW_016910972.1	Gnomon	CDS	482577	482624	.	+	0	Name=XP_017759928.1;ID=cds-XP_017759928.1;Dbxref=GeneID:108550657%2CGenbank:XP_017759928.1;Note=The sequence of the model RefSeq protein was modified relative to this genomic sequence to represent the inferred CDS: deleted 2 bases in 1 codon;Parent=rna-XM_017904439.1
NW_016910972.1	Gnomon	CDS	482627	482655	.	+	0	Name=XP_017759928.1;ID=cds-XP_017759928.1;Dbxref=GeneID:108550657%2CGenbank:XP_017759928.1;Note=The sequence of the model RefSeq protein was modified relative to this genomic sequence to represent the inferred CDS: deleted 2 bases in 1 codon;Parent=rna-XM_017904439.1
NW_016910972.1	Gnomon	CDS	482725	483073	.	+	0	Name=XP_017759928.1;ID=cds-XP_017759928.1;Dbxref=GeneID:108550657%2CGenbank:XP_017759928.1;Note=The sequence of the model RefSeq protein was modified relative to this genomic sequence to represent the inferred CDS: deleted 2 bases in 1 codon;Parent=rna-XM_017904439.1
NW_016910972.1	Gnomon	mRNA	828542	840470	.	-	.	Name=XM_017904415.1;ID=rna-XM_017904415.1;Dbxref=GeneID:108550643%2CGenbank:XM_017904415.1;Note=The sequence of the model RefSeq transcript was modified relative to this genomic sequence to represent the inferred CDS: inserted 1 base in 1 codon;Parent=gene-LOC108550643
NW_016910972.1	Gnomon	exon	937246	937403	.	-	.	ID=exon-XM_017904406.1-3;Dbxref=GeneID:108550634%2CGenbank:XM_017904406.1;Parent=rna-XM_017904406.1
NW_016910972.1	Gnomon	exon	937796	938003	.	-	.	ID=exon-XM_017904406.1-2;Dbxref=GeneID:108550634%2CGenbank:XM_017904406.1;Parent=rna-XM_017904406.1
NW_016910972.1	Gnomon	exon	936725	936887	.	-	.	ID=exon-XM_017904406.1-5;Dbxref=GeneID:108550634%2CGenbank:XM_017904406.1;Parent=rna-XM_017904406.1
NW_016910972.1	Gnomon	exon	936967	937107	.	-	.	ID=exon-XM_017904406.1-4;Dbxref=GeneID:108550634%2CGenbank:XM_017904406.1;Parent=rna-XM_017904406.1
NW_016910972.1	Gnomon	exon	938527	938696	.	-	.	ID=exon-XM_017904406.1-1;Dbxref=GeneID:108550634%2CGenbank:XM_017904406.1;Parent=rna-XM_017904406.1
NW_016910972.1	Gnomon	exon	935978	936222	.	-	.	ID=exon-XM_017904406.1-7;Dbxref=GeneID:108550634%2CGenbank:XM_017904406.1;Parent=rna-XM_017904406.1
NW_016910972.1	Gnomon	exon	936291	936524	.	-	.	ID=exon-XM_017904406.1-6;Dbxref=GeneID:108550634%2CGenbank:XM_017904406.1;Parent=rna-XM_017904406.1
NW_016910972.1	Gnomon	CDS	860130	860131	.	+	0	Name=XP_017759929.1;ID=cds-XP_017759929.1;Dbxref=GeneID:108550658%2CGenbank:XP_017759929.1;Parent=rna-XM_017904440.1
NW_016910972.1	Gnomon	CDS	864279	864508	.	+	0	Name=XP_017759929.1;ID=cds-XP_017759929.1;Dbxref=GeneID:108550658%2CGenbank:XP_017759929.1;Parent=rna-XM_017904440.1
NW_016910972.1	Gnomon	CDS	865966	866045	.	+	0	Name=XP_017759929.1;ID=cds-XP_017759929.1;Dbxref=GeneID:108550658%2CGenbank:XP_017759929.1;Parent=rna-XM_017904440.1
NW_016910972.1	Gnomon	CDS	866131	866182	.	+	0	Name=XP_017759929.1;ID=cds-XP_017759929.1;Dbxref=GeneID:108550658%2CGenbank:XP_017759929.1;Parent=rna-XM_017904440.1
NW_016910972.1	Gnomon	CDS	866890	866903	.	+	0	Name=XP_017759929.1;ID=cds-XP_017759929.1;Dbxref=GeneID:108550658%2CGenbank:XP_017759929.1;Parent=rna-XM_017904440.1
NW_016910972.1	Gnomon	exon	7030	8226	.	-	.	ID=exon-XM_017904476.1-5;Dbxref=GeneID:108550673%2CGenbank:XM_017904476.1;Parent=rna-XM_017904476.1
NW_016910972.1	Gnomon	exon	8506	8675	.	-	.	ID=exon-XM_017904476.1-4;Dbxref=GeneID:108550673%2CGenbank:XM_017904476.1;Parent=rna-XM_017904476.1
NW_016910972.1	Gnomon	exon	8749	8907	.	-	.	ID=exon-XM_017904476.1-3;Dbxref=GeneID:108550673%2CGenbank:XM_017904476.1;Parent=rna-XM_017904476.1
NW_016910972.1	Gnomon	exon	8992	9095	.	-	.	ID=exon-XM_017904476.1-2;Dbxref=GeneID:108550673%2CGenbank:XM_017904476.1;Parent=rna-XM_017904476.1
NW_016910972.1	Gnomon	exon	9176	9453	.	-	.	ID=exon-XM_017904476.1-1;Dbxref=GeneID:108550673%2CGenbank:XM_017904476.1;Parent=rna-XM_017904476.1
NW_016910972.1	Gnomon	mRNA	823634	828448	.	+	.	Name=XM_017904416.1;ID=rna-XM_017904416.1;Dbxref=GeneID:108550644%2CGenbank:XM_017904416.1;Parent=gene-LOC108550644
NW_016910972.1	Gnomon	mRNA	822614	828448	.	+	.	Name=XM_017904417.1;ID=rna-XM_017904417.1;Dbxref=GeneID:108550644%2CGenbank:XM_017904417.1;Parent=gene-LOC108550644
NW_016910972.1	Gnomon	mRNA	804772	821122	.	-	.	Name=XM_017904418.1;ID=rna-XM_017904418.1;Dbxref=GeneID:108550645%2CGenbank:XM_017904418.1;Parent=gene-LOC108550645
NW_016910972.1	Gnomon	exon	879672	879758	.	+	.	ID=exon-XM_017904384.1-2;Dbxref=GeneID:108550618%2CGenbank:XM_017904384.1;Note=The sequence of the model RefSeq transcript was modified relative to this genomic sequence to represent the inferred CDS: deleted 1 base in 1 codon;Parent=rna-XM_017904384.1
NW_016910972.1	Gnomon	exon	879303	879670	.	+	.	ID=exon-XM_017904384.1-1;Dbxref=GeneID:108550618%2CGenbank:XM_017904384.1;Note=The sequence of the model RefSeq transcript was modified relative to this genomic sequence to represent the inferred CDS: deleted 1 base in 1 codon;Parent=rna-XM_017904384.1
NW_016910972.1	Gnomon	exon	880726	881440	.	+	.	ID=exon-XM_017904384.1-4;Dbxref=GeneID:108550618%2CGenbank:XM_017904384.1;Note=The sequence of the model RefSeq transcript was modified relative to this genomic sequence to represent the inferred CDS: deleted 1 base in 1 codon;Parent=rna-XM_017904384.1
NW_016910972.1	Gnomon	exon	880457	880654	.	+	.	ID=exon-XM_017904384.1-3;Dbxref=GeneID:108550618%2CGenbank:XM_017904384.1;Note=The sequence of the model RefSeq transcript was modified relative to this genomic sequence to represent the inferred CDS: deleted 1 base in 1 codon;Parent=rna-XM_017904384.1
NW_016910972.1	Gnomon	exon	742702	742929	.	+	.	ID=exon-XM_017904431.1-3;Dbxref=GeneID:108550651%2CGenbank:XM_017904431.1;Parent=rna-XM_017904431.1
NW_016910972.1	Gnomon	exon	742548	742632	.	+	.	ID=exon-XM_017904431.1-2;Dbxref=GeneID:108550651%2CGenbank:XM_017904431.1;Parent=rna-XM_017904431.1
NW_016910972.1	Gnomon	exon	743241	743397	.	+	.	ID=exon-XM_017904431.1-5;Dbxref=GeneID:108550651%2CGenbank:XM_017904431.1;Parent=rna-XM_017904431.1
NW_016910972.1	Gnomon	exon	743021	743154	.	+	.	ID=exon-XM_017904431.1-4;Dbxref=GeneID:108550651%2CGenbank:XM_017904431.1;Parent=rna-XM_017904431.1
NW_016910972.1	Gnomon	exon	739316	742264	.	+	.	ID=exon-XM_017904431.1-1;Dbxref=GeneID:108550651%2CGenbank:XM_017904431.1;Parent=rna-XM_017904431.1
NW_016910972.1	Gnomon	exon	743773	744111	.	+	.	ID=exon-XM_017904431.1-7;Dbxref=GeneID:108550651%2CGenbank:XM_017904431.1;Parent=rna-XM_017904431.1
NW_016910972.1	Gnomon	exon	743498	743702	.	+	.	ID=exon-XM_017904431.1-6;Dbxref=GeneID:108550651%2CGenbank:XM_017904431.1;Parent=rna-XM_017904431.1
NW_016910972.1	Gnomon	exon	745217	745724	.	+	.	ID=exon-XM_017904431.1-9;Dbxref=GeneID:108550651%2CGenbank:XM_017904431.1;Parent=rna-XM_017904431.1
NW_016910972.1	Gnomon	exon	744196	745147	.	+	.	ID=exon-XM_017904431.1-8;Dbxref=GeneID:108550651%2CGenbank:XM_017904431.1;Parent=rna-XM_017904431.1
NW_016910972.1	Gnomon	exon	7030	8675	.	-	.	ID=exon-XM_017904478.1-5;Dbxref=GeneID:108550673%2CGenbank:XM_017904478.1;Parent=rna-XM_017904478.1
NW_016910972.1	Gnomon	exon	8749	8907	.	-	.	ID=exon-XM_017904478.1-4;Dbxref=GeneID:108550673%2CGenbank:XM_017904478.1;Parent=rna-XM_017904478.1
NW_016910972.1	Gnomon	exon	8992	9095	.	-	.	ID=exon-XM_017904478.1-3;Dbxref=GeneID:108550673%2CGenbank:XM_017904478.1;Parent=rna-XM_017904478.1
NW_016910972.1	Gnomon	exon	9176	9250	.	-	.	ID=exon-XM_017904478.1-2;Dbxref=GeneID:108550673%2CGenbank:XM_017904478.1;Parent=rna-XM_017904478.1
NW_016910972.1	Gnomon	exon	17307	17434	.	-	.	ID=exon-XM_017904478.1-1;Dbxref=GeneID:108550673%2CGenbank:XM_017904478.1;Parent=rna-XM_017904478.1
NW_016910972.1	Gnomon	mRNA	391597	412179	.	-	.	Name=XM_017904456.1;ID=rna-XM_017904456.1;Dbxref=GeneID:108550665%2CGenbank:XM_017904456.1;Parent=gene-LOC108550665
NW_016910972.1	tRNAscan-SE	exon	408067	408137	.	+	.	ID=exon-Trnag-ccc-1;Dbxref=GeneID:108550674;Note=transfer RNA glycine (anticodon CCC);Parent=rna-Trnag-ccc
NW_016910972.1	Gnomon	mRNA	391597	402784	.	-	.	Name=XM_017904457.1;ID=rna-XM_017904457.1;Dbxref=GeneID:108550665%2CGenbank:XM_017904457.1;Parent=gene-LOC108550665
NW_016910972.1	Gnomon	mRNA	391597	408608	.	-	.	Name=XM_017904458.1;ID=rna-XM_017904458.1;Dbxref=GeneID:108550665%2CGenbank:XM_017904458.1;Parent=gene-LOC108550665
NW_016910972.1	Gnomon	exon	168968	169267	.	-	.	ID=exon-XM_017904382.1-4;Dbxref=GeneID:108550616%2CGenbank:XM_017904382.1;Parent=rna-XM_017904382.1
NW_016910972.1	Gnomon	exon	174716	174829	.	-	.	ID=exon-XM_017904382.1-3;Dbxref=GeneID:108550616%2CGenbank:XM_017904382.1;Parent=rna-XM_017904382.1
NW_016910972.1	Gnomon	exon	154575	155454	.	-	.	ID=exon-XM_017904382.1-6;Dbxref=GeneID:108550616%2CGenbank:XM_017904382.1;Parent=rna-XM_017904382.1
NW_016910972.1	Gnomon	exon	155944	156114	.	-	.	ID=exon-XM_017904382.1-5;Dbxref=GeneID:108550616%2CGenbank:XM_017904382.1;Parent=rna-XM_017904382.1
NW_016910972.1	Gnomon	exon	178932	179162	.	-	.	ID=exon-XM_017904382.1-2;Dbxref=GeneID:108550616%2CGenbank:XM_017904382.1;Parent=rna-XM_017904382.1
NW_016910972.1	Gnomon	exon	179738	180755	.	-	.	ID=exon-XM_017904382.1-1;Dbxref=GeneID:108550616%2CGenbank:XM_017904382.1;Parent=rna-XM_017904382.1
NW_016910972.1	Gnomon	exon	77873	78259	.	+	.	ID=exon-XM_017904429.1-11;Dbxref=GeneID:108550649%2CGenbank:XM_017904429.1;Parent=rna-XM_017904429.1
NW_016910972.1	Gnomon	exon	77593	77687	.	+	.	ID=exon-XM_017904429.1-10;Dbxref=GeneID:108550649%2CGenbank:XM_017904429.1;Parent=rna-XM_017904429.1
NW_016910972.1	Gnomon	CDS	742141	742264	.	+	0	Name=XP_017759920.1;ID=cds-XP_017759920.1;Dbxref=GeneID:108550651%2CGenbank:XP_017759920.1;Parent=rna-XM_017904431.1
NW_016910972.1	Gnomon	CDS	742548	742632	.	+	0	Name=XP_017759920.1;ID=cds-XP_017759920.1;Dbxref=GeneID:108550651%2CGenbank:XP_017759920.1;Parent=rna-XM_017904431.1
NW_016910972.1	Gnomon	CDS	742702	742929	.	+	0	Name=XP_017759920.1;ID=cds-XP_017759920.1;Dbxref=GeneID:108550651%2CGenbank:XP_017759920.1;Parent=rna-XM_017904431.1
NW_016910972.1	Gnomon	CDS	743021	743154	.	+	0	Name=XP_017759920.1;ID=cds-XP_017759920.1;Dbxref=GeneID:108550651%2CGenbank:XP_017759920.1;Parent=rna-XM_017904431.1
NW_016910972.1	Gnomon	CDS	743241	743397	.	+	0	Name=XP_017759920.1;ID=cds-XP_017759920.1;Dbxref=GeneID:108550651%2CGenbank:XP_017759920.1;Parent=rna-XM_017904431.1
NW_016910972.1	Gnomon	CDS	743498	743702	.	+	0	Name=XP_017759920.1;ID=cds-XP_017759920.1;Dbxref=GeneID:108550651%2CGenbank:XP_017759920.1;Parent=rna-XM_017904431.1
NW_016910972.1	Gnomon	CDS	743773	744111	.	+	0	Name=XP_017759920.1;ID=cds-XP_017759920.1;Dbxref=GeneID:108550651%2CGenbank:XP_017759920.1;Parent=rna-XM_017904431.1
NW_016910972.1	Gnomon	CDS	744196	745147	.	+	0	Name=XP_017759920.1;ID=cds-XP_017759920.1;Dbxref=GeneID:108550651%2CGenbank:XP_017759920.1;Parent=rna-XM_017904431.1
NW_016910972.1	Gnomon	CDS	745217	745724	.	+	0	Name=XP_017759920.1;ID=cds-XP_017759920.1;Dbxref=GeneID:108550651%2CGenbank:XP_017759920.1;Parent=rna-XM_017904431.1
NW_016910972.1	Gnomon	CDS	745800	745981	.	+	0	Name=XP_017759920.1;ID=cds-XP_017759920.1;Dbxref=GeneID:108550651%2CGenbank:XP_017759920.1;Parent=rna-XM_017904431.1
NW_016910972.1	Gnomon	CDS	746057	747489	.	+	0	Name=XP_017759920.1;ID=cds-XP_017759920.1;Dbxref=GeneID:108550651%2CGenbank:XP_017759920.1;Parent=rna-XM_017904431.1
NW_016910972.1	Gnomon	CDS	734602	734707	.	+	0	Name=XP_017759921.1;ID=cds-XP_017759921.1;Dbxref=GeneID:108550651%2CGenbank:XP_017759921.1;Parent=rna-XM_017904432.1
NW_016910972.1	Gnomon	CDS	742548	742632	.	+	0	Name=XP_017759921.1;ID=cds-XP_017759921.1;Dbxref=GeneID:108550651%2CGenbank:XP_017759921.1;Parent=rna-XM_017904432.1
NW_016910972.1	Gnomon	CDS	742702	742929	.	+	0	Name=XP_017759921.1;ID=cds-XP_017759921.1;Dbxref=GeneID:108550651%2CGenbank:XP_017759921.1;Parent=rna-XM_017904432.1
NW_016910972.1	Gnomon	CDS	743021	743154	.	+	0	Name=XP_017759921.1;ID=cds-XP_017759921.1;Dbxref=GeneID:108550651%2CGenbank:XP_017759921.1;Parent=rna-XM_017904432.1
NW_016910972.1	Gnomon	CDS	743241	743397	.	+	0	Name=XP_017759921.1;ID=cds-XP_017759921.1;Dbxref=GeneID:108550651%2CGenbank:XP_017759921.1;Parent=rna-XM_017904432.1
NW_016910972.1	Gnomon	CDS	743498	743702	.	+	0	Name=XP_017759921.1;ID=cds-XP_017759921.1;Dbxref=GeneID:108550651%2CGenbank:XP_017759921.1;Parent=rna-XM_017904432.1
NW_016910972.1	Gnomon	CDS	743773	744111	.	+	0	Name=XP_017759921.1;ID=cds-XP_017759921.1;Dbxref=GeneID:108550651%2CGenbank:XP_017759921.1;Parent=rna-XM_017904432.1
NW_016910972.1	Gnomon	CDS	744196	745147	.	+	0	Name=XP_017759921.1;ID=cds-XP_017759921.1;Dbxref=GeneID:108550651%2CGenbank:XP_017759921.1;Parent=rna-XM_017904432.1
NW_016910972.1	Gnomon	CDS	745217	745724	.	+	0	Name=XP_017759921.1;ID=cds-XP_017759921.1;Dbxref=GeneID:108550651%2CGenbank:XP_017759921.1;Parent=rna-XM_017904432.1
NW_016910972.1	Gnomon	CDS	745800	745981	.	+	0	Name=XP_017759921.1;ID=cds-XP_017759921.1;Dbxref=GeneID:108550651%2CGenbank:XP_017759921.1;Parent=rna-XM_017904432.1
NW_016910972.1	Gnomon	CDS	746057	747489	.	+	0	Name=XP_017759921.1;ID=cds-XP_017759921.1;Dbxref=GeneID:108550651%2CGenbank:XP_017759921.1;Parent=rna-XM_017904432.1
NW_016910972.1	Gnomon	exon	884735	884896	.	-	.	ID=exon-XM_017904407.1-5;Dbxref=GeneID:108550635%2CGenbank:XM_017904407.1;Parent=rna-XM_017904407.1
NW_016910972.1	Gnomon	exon	884980	885132	.	-	.	ID=exon-XM_017904407.1-4;Dbxref=GeneID:108550635%2CGenbank:XM_017904407.1;Parent=rna-XM_017904407.1
NW_016910972.1	Gnomon	exon	885200	885697	.	-	.	ID=exon-XM_017904407.1-3;Dbxref=GeneID:108550635%2CGenbank:XM_017904407.1;Parent=rna-XM_017904407.1
NW_016910972.1	Gnomon	exon	885771	886097	.	-	.	ID=exon-XM_017904407.1-2;Dbxref=GeneID:108550635%2CGenbank:XM_017904407.1;Parent=rna-XM_017904407.1
NW_016910972.1	Gnomon	exon	886179	886394	.	-	.	ID=exon-XM_017904407.1-1;Dbxref=GeneID:108550635%2CGenbank:XM_017904407.1;Parent=rna-XM_017904407.1
NW_016910972.1	Gnomon	CDS	722010	722071	.	+	0	Name=XP_017759922.1;ID=cds-XP_017759922.1;Dbxref=GeneID:108550652%2CGenbank:XP_017759922.1;Parent=rna-XM_017904433.1
NW_016910972.1	Gnomon	CDS	722440	722654	.	+	0	Name=XP_017759922.1;ID=cds-XP_017759922.1;Dbxref=GeneID:108550652%2CGenbank:XP_017759922.1;Parent=rna-XM_017904433.1
NW_016910972.1	Gnomon	CDS	722732	723158	.	+	0	Name=XP_017759922.1;ID=cds-XP_017759922.1;Dbxref=GeneID:108550652%2CGenbank:XP_017759922.1;Parent=rna-XM_017904433.1
NW_016910972.1	Gnomon	CDS	723565	723769	.	+	0	Name=XP_017759922.1;ID=cds-XP_017759922.1;Dbxref=GeneID:108550652%2CGenbank:XP_017759922.1;Parent=rna-XM_017904433.1
NW_016910972.1	Gnomon	CDS	723870	724103	.	+	0	Name=XP_017759922.1;ID=cds-XP_017759922.1;Dbxref=GeneID:108550652%2CGenbank:XP_017759922.1;Parent=rna-XM_017904433.1
NW_016910972.1	Gnomon	exon	7030	8675	.	-	.	ID=exon-XM_017904477.1-4;Dbxref=GeneID:108550673%2CGenbank:XM_017904477.1;Parent=rna-XM_017904477.1
NW_016910972.1	Gnomon	exon	9185	9459	.	-	.	ID=exon-XM_017904477.1-1;Dbxref=GeneID:108550673%2CGenbank:XM_017904477.1;Parent=rna-XM_017904477.1
NW_016910972.1	Gnomon	exon	8749	8907	.	-	.	ID=exon-XM_017904477.1-3;Dbxref=GeneID:108550673%2CGenbank:XM_017904477.1;Parent=rna-XM_017904477.1
NW_016910972.1	Gnomon	exon	8992	9095	.	-	.	ID=exon-XM_017904477.1-2;Dbxref=GeneID:108550673%2CGenbank:XM_017904477.1;Parent=rna-XM_017904477.1
NW_016910972.1	Gnomon	mRNA	909590	911035	.	-	.	Name=XM_017904410.1;ID=rna-XM_017904410.1;Dbxref=GeneID:108550639%2CGenbank:XM_017904410.1;Parent=gene-LOC108550639
NW_016910972.1	Gnomon	CDS	731797	731877	.	+	0	Name=XP_017759923.1;ID=cds-XP_017759923.1;Dbxref=GeneID:108550653%2CGenbank:XP_017759923.1;Parent=rna-XM_017904434.1
NW_016910972.1	Gnomon	CDS	731962	732186	.	+	0	Name=XP_017759923.1;ID=cds-XP_017759923.1;Dbxref=GeneID:108550653%2CGenbank:XP_017759923.1;Parent=rna-XM_017904434.1
NW_016910972.1	Gnomon	CDS	732268	732936	.	+	0	Name=XP_017759923.1;ID=cds-XP_017759923.1;Dbxref=GeneID:108550653%2CGenbank:XP_017759923.1;Parent=rna-XM_017904434.1
NW_016910972.1	Gnomon	mRNA	264222	279415	.	+	.	Name=XM_017904411.1;ID=rna-XM_017904411.1;Dbxref=GeneID:108550640%2CGenbank:XM_017904411.1;Parent=gene-LOC108550640
NW_016910972.1	Gnomon	CDS	137777	137861	.	+	0	Name=XP_017759924.1;ID=cds-XP_017759924.1;Dbxref=GeneID:108550654%2CGenbank:XP_017759924.1;Parent=rna-XM_017904435.1
NW_016910972.1	Gnomon	CDS	138123	138256	.	+	0	Name=XP_017759924.1;ID=cds-XP_017759924.1;Dbxref=GeneID:108550654%2CGenbank:XP_017759924.1;Parent=rna-XM_017904435.1
NW_016910972.1	Gnomon	CDS	138582	138716	.	+	0	Name=XP_017759924.1;ID=cds-XP_017759924.1;Dbxref=GeneID:108550654%2CGenbank:XP_017759924.1;Parent=rna-XM_017904435.1
NW_016910972.1	Gnomon	CDS	138798	138963	.	+	0	Name=XP_017759924.1;ID=cds-XP_017759924.1;Dbxref=GeneID:108550654%2CGenbank:XP_017759924.1;Parent=rna-XM_017904435.1
NW_016910972.1	Gnomon	CDS	139211	139340	.	+	0	Name=XP_017759924.1;ID=cds-XP_017759924.1;Dbxref=GeneID:108550654%2CGenbank:XP_017759924.1;Parent=rna-XM_017904435.1
NW_016910972.1	Gnomon	CDS	139405	139674	.	+	0	Name=XP_017759924.1;ID=cds-XP_017759924.1;Dbxref=GeneID:108550654%2CGenbank:XP_017759924.1;Parent=rna-XM_017904435.1
NW_016910972.1	Gnomon	CDS	139750	139983	.	+	0	Name=XP_017759924.1;ID=cds-XP_017759924.1;Dbxref=GeneID:108550654%2CGenbank:XP_017759924.1;Parent=rna-XM_017904435.1
NW_016910972.1	Gnomon	CDS	140050	140277	.	+	0	Name=XP_017759924.1;ID=cds-XP_017759924.1;Dbxref=GeneID:108550654%2CGenbank:XP_017759924.1;Parent=rna-XM_017904435.1
NW_016910972.1	Gnomon	CDS	140400	140776	.	+	0	Name=XP_017759924.1;ID=cds-XP_017759924.1;Dbxref=GeneID:108550654%2CGenbank:XP_017759924.1;Parent=rna-XM_017904435.1
NW_016910972.1	Gnomon	CDS	140852	141036	.	+	0	Name=XP_017759924.1;ID=cds-XP_017759924.1;Dbxref=GeneID:108550654%2CGenbank:XP_017759924.1;Parent=rna-XM_017904435.1
NW_016910972.1	Gnomon	CDS	141118	141280	.	+	0	Name=XP_017759924.1;ID=cds-XP_017759924.1;Dbxref=GeneID:108550654%2CGenbank:XP_017759924.1;Parent=rna-XM_017904435.1
NW_016910972.1	Gnomon	CDS	141354	141662	.	+	0	Name=XP_017759924.1;ID=cds-XP_017759924.1;Dbxref=GeneID:108550654%2CGenbank:XP_017759924.1;Parent=rna-XM_017904435.1
NW_016910972.1	Gnomon	CDS	141744	141966	.	+	0	Name=XP_017759924.1;ID=cds-XP_017759924.1;Dbxref=GeneID:108550654%2CGenbank:XP_017759924.1;Parent=rna-XM_017904435.1
NW_016910972.1	Gnomon	CDS	142048	142221	.	+	0	Name=XP_017759924.1;ID=cds-XP_017759924.1;Dbxref=GeneID:108550654%2CGenbank:XP_017759924.1;Parent=rna-XM_017904435.1
NW_016910972.1	Gnomon	CDS	142310	142718	.	+	0	Name=XP_017759924.1;ID=cds-XP_017759924.1;Dbxref=GeneID:108550654%2CGenbank:XP_017759924.1;Parent=rna-XM_017904435.1
NW_016910972.1	Gnomon	CDS	142795	143007	.	+	0	Name=XP_017759924.1;ID=cds-XP_017759924.1;Dbxref=GeneID:108550654%2CGenbank:XP_017759924.1;Parent=rna-XM_017904435.1
NW_016910972.1	Gnomon	CDS	143073	143943	.	+	0	Name=XP_017759924.1;ID=cds-XP_017759924.1;Dbxref=GeneID:108550654%2CGenbank:XP_017759924.1;Parent=rna-XM_017904435.1
NW_016910972.1	Gnomon	CDS	144015	144147	.	+	0	Name=XP_017759924.1;ID=cds-XP_017759924.1;Dbxref=GeneID:108550654%2CGenbank:XP_017759924.1;Parent=rna-XM_017904435.1
NW_016910972.1	Gnomon	CDS	145311	145539	.	+	0	Name=XP_017759924.1;ID=cds-XP_017759924.1;Dbxref=GeneID:108550654%2CGenbank:XP_017759924.1;Parent=rna-XM_017904435.1
NW_016910972.1	Gnomon	CDS	148682	148908	.	+	0	Name=XP_017759924.1;ID=cds-XP_017759924.1;Dbxref=GeneID:108550654%2CGenbank:XP_017759924.1;Parent=rna-XM_017904435.1
NW_016910972.1	Gnomon	CDS	149001	150678	.	+	0	Name=XP_017759924.1;ID=cds-XP_017759924.1;Dbxref=GeneID:108550654%2CGenbank:XP_017759924.1;Parent=rna-XM_017904435.1
NW_016910972.1	Gnomon	CDS	150768	150911	.	+	0	Name=XP_017759924.1;ID=cds-XP_017759924.1;Dbxref=GeneID:108550654%2CGenbank:XP_017759924.1;Parent=rna-XM_017904435.1
NW_016910972.1	Gnomon	exon	395143	395314	.	-	.	ID=exon-XM_017904454.1-6;Dbxref=GeneID:108550665%2CGenbank:XM_017904454.1;Parent=rna-XM_017904454.1
NW_016910972.1	Gnomon	exon	395389	395514	.	-	.	ID=exon-XM_017904454.1-5;Dbxref=GeneID:108550665%2CGenbank:XM_017904454.1;Parent=rna-XM_017904454.1
NW_016910972.1	Gnomon	exon	393367	393449	.	-	.	ID=exon-XM_017904454.1-8;Dbxref=GeneID:108550665%2CGenbank:XM_017904454.1;Parent=rna-XM_017904454.1
NW_016910972.1	Gnomon	exon	394022	394374	.	-	.	ID=exon-XM_017904454.1-7;Dbxref=GeneID:108550665%2CGenbank:XM_017904454.1;Parent=rna-XM_017904454.1
NW_016910972.1	Gnomon	exon	391597	392811	.	-	.	ID=exon-XM_017904454.1-9;Dbxref=GeneID:108550665%2CGenbank:XM_017904454.1;Parent=rna-XM_017904454.1
NW_016910972.1	Gnomon	exon	410654	410707	.	-	.	ID=exon-XM_017904454.1-2;Dbxref=GeneID:108550665%2CGenbank:XM_017904454.1;Parent=rna-XM_017904454.1
NW_016910972.1	Gnomon	exon	411909	412179	.	-	.	ID=exon-XM_017904454.1-1;Dbxref=GeneID:108550665%2CGenbank:XM_017904454.1;Parent=rna-XM_017904454.1
NW_016910972.1	Gnomon	exon	395976	396105	.	-	.	ID=exon-XM_017904454.1-4;Dbxref=GeneID:108550665%2CGenbank:XM_017904454.1;Parent=rna-XM_017904454.1
NW_016910972.1	Gnomon	exon	398117	398200	.	-	.	ID=exon-XM_017904454.1-3;Dbxref=GeneID:108550665%2CGenbank:XM_017904454.1;Parent=rna-XM_017904454.1
