# Supplementary material for: Prevalent bee venom genes evolved before the aculeate stinger and eusociality
Source: BMC Biol. 2023 Oct 23;21:229. doi: 10.1186/s12915-023-01656-5 (PMC10591384; doi:10.1186/s12915-023-01656-5)
Supplement: Supplementary file 42 — Additional file 42. Gff files of all toxin gene annotations. [file 12915_2023_1656_MOESM42_ESM.zip › AdditionalFile9_ToxinGeneAnnotations/NW_020229874.1._ICA.gff_modified_Koludarov_et_al_2021.gff3]

##gff-version 3
##source-version geneious 2020.2.2
##sequence-region	NW_020229874.1	1	784813
NW_020229874.1	Koludarov_et_al_2021	gene	201062	232085	.	+	.	Name=Icarapin
NW_020229874.1	Koludarov_et_al_2021	gene	152178	157709	.	.	.	Name=VA
NW_020229874.1	Gnomon	CDS	300885	301257	.	-	0	Name=XP_025153883.1;ID=cds-XP_025153883.1;Dbxref=GeneID:105182975%2CGenbank:XP_025153883.1;Parent=rna-XM_025298098.1
NW_020229874.1	Gnomon	CDS	300159	300563	.	-	0	Name=XP_025153883.1;ID=cds-XP_025153883.1;Dbxref=GeneID:105182975%2CGenbank:XP_025153883.1;Parent=rna-XM_025298098.1
NW_020229874.1	Gnomon	CDS	299830	300038	.	-	0	Name=XP_025153883.1;ID=cds-XP_025153883.1;Dbxref=GeneID:105182975%2CGenbank:XP_025153883.1;Parent=rna-XM_025298098.1
NW_020229874.1	Gnomon	exon	241352	241519	.	-	.	ID=exon-XM_011140766.3-10;Dbxref=GeneID:105182948%2CGenbank:XM_011140766.3;Parent=rna-XM_011140766.3
NW_020229874.1	Gnomon	exon	241016	241238	.	-	.	ID=exon-XM_011140766.3-11;Dbxref=GeneID:105182948%2CGenbank:XM_011140766.3;Parent=rna-XM_011140766.3
NW_020229874.1	Gnomon	exon	240780	240918	.	-	.	ID=exon-XM_011140766.3-12;Dbxref=GeneID:105182948%2CGenbank:XM_011140766.3;Parent=rna-XM_011140766.3
NW_020229874.1	Gnomon	exon	240601	240690	.	-	.	ID=exon-XM_011140766.3-13;Dbxref=GeneID:105182948%2CGenbank:XM_011140766.3;Parent=rna-XM_011140766.3
NW_020229874.1	Gnomon	exon	240335	240431	.	-	.	ID=exon-XM_011140766.3-14;Dbxref=GeneID:105182948%2CGenbank:XM_011140766.3;Parent=rna-XM_011140766.3
NW_020229874.1	Gnomon	exon	239576	239699	.	-	.	ID=exon-XM_011140766.3-15;Dbxref=GeneID:105182948%2CGenbank:XM_011140766.3;Parent=rna-XM_011140766.3
NW_020229874.1	Gnomon	exon	238587	239114	.	-	.	ID=exon-XM_011140766.3-16;Dbxref=GeneID:105182948%2CGenbank:XM_011140766.3;Parent=rna-XM_011140766.3
NW_020229874.1	Gnomon	exon	237045	237954	.	-	.	ID=exon-XM_011140766.3-17;Dbxref=GeneID:105182948%2CGenbank:XM_011140766.3;Parent=rna-XM_011140766.3
NW_020229874.1	Gnomon	exon	476449	476688	.	+	.	ID=exon-XM_025298142.1-1;Dbxref=GeneID:105182935%2CGenbank:XM_025298142.1;Parent=rna-XM_025298142.1
NW_020229874.1	Gnomon	exon	489568	489827	.	+	.	ID=exon-XM_025298142.1-2;Dbxref=GeneID:105182935%2CGenbank:XM_025298142.1;Parent=rna-XM_025298142.1
NW_020229874.1	Gnomon	exon	499287	499428	.	+	.	ID=exon-XM_025298142.1-3;Dbxref=GeneID:105182935%2CGenbank:XM_025298142.1;Parent=rna-XM_025298142.1
NW_020229874.1	Gnomon	exon	511195	511245	.	+	.	ID=exon-XM_025298142.1-4;Dbxref=GeneID:105182935%2CGenbank:XM_025298142.1;Parent=rna-XM_025298142.1
NW_020229874.1	Gnomon	exon	527862	527912	.	+	.	ID=exon-XM_025298142.1-5;Dbxref=GeneID:105182935%2CGenbank:XM_025298142.1;Parent=rna-XM_025298142.1
NW_020229874.1	Gnomon	exon	535716	535907	.	+	.	ID=exon-XM_025298142.1-6;Dbxref=GeneID:105182935%2CGenbank:XM_025298142.1;Parent=rna-XM_025298142.1
NW_020229874.1	Gnomon	exon	604803	604932	.	+	.	ID=exon-XM_025298142.1-7;Dbxref=GeneID:105182935%2CGenbank:XM_025298142.1;Parent=rna-XM_025298142.1
NW_020229874.1	Gnomon	exon	666506	666514	.	+	.	ID=exon-XM_025298142.1-8;Dbxref=GeneID:105182935%2CGenbank:XM_025298142.1;Parent=rna-XM_025298142.1
NW_020229874.1	Gnomon	exon	717269	717376	.	+	.	ID=exon-XM_025298142.1-9;Dbxref=GeneID:105182935%2CGenbank:XM_025298142.1;Parent=rna-XM_025298142.1
NW_020229874.1	Gnomon	mRNA	293935	295115	.	-	.	Name=XM_025298090.1;ID=rna-XM_025298090.1;Dbxref=GeneID:105182943%2CGenbank:XM_025298090.1;Parent=gene-LOC105182943
NW_020229874.1	Gnomon	exon	61522	61706	.	+	.	ID=exon-XM_011140787.3-6;Dbxref=GeneID:105182959%2CGenbank:XM_011140787.3;Parent=rna-XM_011140787.3
NW_020229874.1	Gnomon	exon	61834	62315	.	+	.	ID=exon-XM_011140787.3-7;Dbxref=GeneID:105182959%2CGenbank:XM_011140787.3;Parent=rna-XM_011140787.3
NW_020229874.1	Gnomon	exon	57078	57568	.	+	.	ID=exon-XM_011140787.3-1;Dbxref=GeneID:105182959%2CGenbank:XM_011140787.3;Parent=rna-XM_011140787.3
NW_020229874.1	Gnomon	exon	60628	61031	.	+	.	ID=exon-XM_011140787.3-4;Dbxref=GeneID:105182959%2CGenbank:XM_011140787.3;Parent=rna-XM_011140787.3
NW_020229874.1	Gnomon	exon	61216	61382	.	+	.	ID=exon-XM_011140787.3-5;Dbxref=GeneID:105182959%2CGenbank:XM_011140787.3;Parent=rna-XM_011140787.3
NW_020229874.1	Gnomon	exon	59574	59769	.	+	.	ID=exon-XM_011140787.3-2;Dbxref=GeneID:105182959%2CGenbank:XM_011140787.3;Parent=rna-XM_011140787.3
NW_020229874.1	Gnomon	exon	59837	60472	.	+	.	ID=exon-XM_011140787.3-3;Dbxref=GeneID:105182959%2CGenbank:XM_011140787.3;Parent=rna-XM_011140787.3
NW_020229874.1	Gnomon	CDS	65084	65191	.	-	0	Name=XP_011139079.1;ID=cds-XP_011139079.1;Dbxref=GeneID:105182958%2CGenbank:XP_011139079.1;Parent=rna-XM_011140777.2
NW_020229874.1	Gnomon	CDS	64789	64944	.	-	0	Name=XP_011139079.1;ID=cds-XP_011139079.1;Dbxref=GeneID:105182958%2CGenbank:XP_011139079.1;Parent=rna-XM_011140777.2
NW_020229874.1	Gnomon	CDS	64106	64697	.	-	0	Name=XP_011139079.1;ID=cds-XP_011139079.1;Dbxref=GeneID:105182958%2CGenbank:XP_011139079.1;Parent=rna-XM_011140777.2
NW_020229874.1	Gnomon	CDS	63428	64003	.	-	0	Name=XP_011139079.1;ID=cds-XP_011139079.1;Dbxref=GeneID:105182958%2CGenbank:XP_011139079.1;Parent=rna-XM_011140777.2
NW_020229874.1	Gnomon	CDS	63109	63317	.	-	0	Name=XP_011139079.1;ID=cds-XP_011139079.1;Dbxref=GeneID:105182958%2CGenbank:XP_011139079.1;Parent=rna-XM_011140777.2
NW_020229874.1	Gnomon	CDS	62841	63024	.	-	0	Name=XP_011139079.1;ID=cds-XP_011139079.1;Dbxref=GeneID:105182958%2CGenbank:XP_011139079.1;Parent=rna-XM_011140777.2
NW_020229874.1	Gnomon	CDS	62560	62756	.	-	0	Name=XP_011139079.1;ID=cds-XP_011139079.1;Dbxref=GeneID:105182958%2CGenbank:XP_011139079.1;Parent=rna-XM_011140777.2
NW_020229874.1	Gnomon	exon	293935	294690	.	-	.	ID=exon-XM_025298090.1-2;Dbxref=GeneID:105182943%2CGenbank:XM_025298090.1;Parent=rna-XM_025298090.1
NW_020229874.1	Gnomon	exon	294926	295115	.	-	.	ID=exon-XM_025298090.1-1;Dbxref=GeneID:105182943%2CGenbank:XM_025298090.1;Parent=rna-XM_025298090.1
NW_020229874.1	Gnomon	CDS	87565	87574	.	+	0	Name=XP_011139078.1;ID=cds-XP_011139078.1;Dbxref=GeneID:105182957%2CGenbank:XP_011139078.1;Parent=rna-XM_011140776.3
NW_020229874.1	Gnomon	CDS	87762	87931	.	+	0	Name=XP_011139078.1;ID=cds-XP_011139078.1;Dbxref=GeneID:105182957%2CGenbank:XP_011139078.1;Parent=rna-XM_011140776.3
NW_020229874.1	Gnomon	CDS	88044	88372	.	+	0	Name=XP_011139078.1;ID=cds-XP_011139078.1;Dbxref=GeneID:105182957%2CGenbank:XP_011139078.1;Parent=rna-XM_011140776.3
NW_020229874.1	Gnomon	CDS	89005	89170	.	+	0	Name=XP_011139078.1;ID=cds-XP_011139078.1;Dbxref=GeneID:105182957%2CGenbank:XP_011139078.1;Parent=rna-XM_011140776.3
NW_020229874.1	Gnomon	mRNA	298296	299748	.	+	.	Name=XM_011140748.3;ID=rna-XM_011140748.3;Dbxref=GeneID:105182940%2CGenbank:XM_011140748.3;Parent=gene-LOC105182940
NW_020229874.1	Gnomon	mRNA	72009	86301	.	-	.	Name=XM_025298005.1;ID=rna-XM_025298005.1;Dbxref=GeneID:105182956%2CGenbank:XM_025298005.1;Parent=gene-LOC105182956
NW_020229874.1	Gnomon	CDS	84831	84894	.	-	0	Name=XP_025153786.1;ID=cds-XP_025153786.1;Dbxref=GeneID:105182956%2CGenbank:XP_025153786.1;Parent=rna-XM_025298001.1
NW_020229874.1	Gnomon	CDS	84418	84554	.	-	0	Name=XP_025153786.1;ID=cds-XP_025153786.1;Dbxref=GeneID:105182956%2CGenbank:XP_025153786.1;Parent=rna-XM_025298001.1
NW_020229874.1	Gnomon	CDS	84062	84202	.	-	0	Name=XP_025153786.1;ID=cds-XP_025153786.1;Dbxref=GeneID:105182956%2CGenbank:XP_025153786.1;Parent=rna-XM_025298001.1
NW_020229874.1	Gnomon	CDS	83853	83961	.	-	0	Name=XP_025153786.1;ID=cds-XP_025153786.1;Dbxref=GeneID:105182956%2CGenbank:XP_025153786.1;Parent=rna-XM_025298001.1
NW_020229874.1	Gnomon	CDS	83578	83724	.	-	0	Name=XP_025153786.1;ID=cds-XP_025153786.1;Dbxref=GeneID:105182956%2CGenbank:XP_025153786.1;Parent=rna-XM_025298001.1
NW_020229874.1	Gnomon	CDS	83326	83439	.	-	0	Name=XP_025153786.1;ID=cds-XP_025153786.1;Dbxref=GeneID:105182956%2CGenbank:XP_025153786.1;Parent=rna-XM_025298001.1
NW_020229874.1	Gnomon	CDS	83118	83243	.	-	0	Name=XP_025153786.1;ID=cds-XP_025153786.1;Dbxref=GeneID:105182956%2CGenbank:XP_025153786.1;Parent=rna-XM_025298001.1
NW_020229874.1	Gnomon	CDS	82819	83034	.	-	0	Name=XP_025153786.1;ID=cds-XP_025153786.1;Dbxref=GeneID:105182956%2CGenbank:XP_025153786.1;Parent=rna-XM_025298001.1
NW_020229874.1	Gnomon	CDS	82113	82284	.	-	0	Name=XP_025153786.1;ID=cds-XP_025153786.1;Dbxref=GeneID:105182956%2CGenbank:XP_025153786.1;Parent=rna-XM_025298001.1
NW_020229874.1	Gnomon	CDS	81612	81813	.	-	0	Name=XP_025153786.1;ID=cds-XP_025153786.1;Dbxref=GeneID:105182956%2CGenbank:XP_025153786.1;Parent=rna-XM_025298001.1
NW_020229874.1	Gnomon	CDS	81309	81500	.	-	0	Name=XP_025153786.1;ID=cds-XP_025153786.1;Dbxref=GeneID:105182956%2CGenbank:XP_025153786.1;Parent=rna-XM_025298001.1
NW_020229874.1	Gnomon	CDS	80970	81090	.	-	0	Name=XP_025153786.1;ID=cds-XP_025153786.1;Dbxref=GeneID:105182956%2CGenbank:XP_025153786.1;Parent=rna-XM_025298001.1
NW_020229874.1	Gnomon	CDS	80584	80724	.	-	0	Name=XP_025153786.1;ID=cds-XP_025153786.1;Dbxref=GeneID:105182956%2CGenbank:XP_025153786.1;Parent=rna-XM_025298001.1
NW_020229874.1	Gnomon	CDS	79892	80144	.	-	0	Name=XP_025153786.1;ID=cds-XP_025153786.1;Dbxref=GeneID:105182956%2CGenbank:XP_025153786.1;Parent=rna-XM_025298001.1
NW_020229874.1	Gnomon	CDS	79604	79800	.	-	0	Name=XP_025153786.1;ID=cds-XP_025153786.1;Dbxref=GeneID:105182956%2CGenbank:XP_025153786.1;Parent=rna-XM_025298001.1
NW_020229874.1	Gnomon	CDS	79267	79419	.	-	0	Name=XP_025153786.1;ID=cds-XP_025153786.1;Dbxref=GeneID:105182956%2CGenbank:XP_025153786.1;Parent=rna-XM_025298001.1
NW_020229874.1	Gnomon	CDS	79055	79185	.	-	0	Name=XP_025153786.1;ID=cds-XP_025153786.1;Dbxref=GeneID:105182956%2CGenbank:XP_025153786.1;Parent=rna-XM_025298001.1
NW_020229874.1	Gnomon	CDS	78674	78801	.	-	0	Name=XP_025153786.1;ID=cds-XP_025153786.1;Dbxref=GeneID:105182956%2CGenbank:XP_025153786.1;Parent=rna-XM_025298001.1
NW_020229874.1	Gnomon	CDS	78072	78271	.	-	0	Name=XP_025153786.1;ID=cds-XP_025153786.1;Dbxref=GeneID:105182956%2CGenbank:XP_025153786.1;Parent=rna-XM_025298001.1
NW_020229874.1	Gnomon	CDS	77606	77781	.	-	0	Name=XP_025153786.1;ID=cds-XP_025153786.1;Dbxref=GeneID:105182956%2CGenbank:XP_025153786.1;Parent=rna-XM_025298001.1
NW_020229874.1	Gnomon	CDS	77113	77360	.	-	0	Name=XP_025153786.1;ID=cds-XP_025153786.1;Dbxref=GeneID:105182956%2CGenbank:XP_025153786.1;Parent=rna-XM_025298001.1
NW_020229874.1	Gnomon	CDS	76550	76857	.	-	0	Name=XP_025153786.1;ID=cds-XP_025153786.1;Dbxref=GeneID:105182956%2CGenbank:XP_025153786.1;Parent=rna-XM_025298001.1
NW_020229874.1	Gnomon	CDS	75636	75875	.	-	0	Name=XP_025153786.1;ID=cds-XP_025153786.1;Dbxref=GeneID:105182956%2CGenbank:XP_025153786.1;Parent=rna-XM_025298001.1
NW_020229874.1	Gnomon	CDS	75402	75554	.	-	0	Name=XP_025153786.1;ID=cds-XP_025153786.1;Dbxref=GeneID:105182956%2CGenbank:XP_025153786.1;Parent=rna-XM_025298001.1
NW_020229874.1	Gnomon	CDS	74819	74964	.	-	0	Name=XP_025153786.1;ID=cds-XP_025153786.1;Dbxref=GeneID:105182956%2CGenbank:XP_025153786.1;Parent=rna-XM_025298001.1
NW_020229874.1	Gnomon	CDS	74643	74734	.	-	0	Name=XP_025153786.1;ID=cds-XP_025153786.1;Dbxref=GeneID:105182956%2CGenbank:XP_025153786.1;Parent=rna-XM_025298001.1
NW_020229874.1	Gnomon	CDS	74293	74530	.	-	0	Name=XP_025153786.1;ID=cds-XP_025153786.1;Dbxref=GeneID:105182956%2CGenbank:XP_025153786.1;Parent=rna-XM_025298001.1
NW_020229874.1	Gnomon	CDS	73995	74172	.	-	0	Name=XP_025153786.1;ID=cds-XP_025153786.1;Dbxref=GeneID:105182956%2CGenbank:XP_025153786.1;Parent=rna-XM_025298001.1
NW_020229874.1	Gnomon	CDS	73609	73912	.	-	0	Name=XP_025153786.1;ID=cds-XP_025153786.1;Dbxref=GeneID:105182956%2CGenbank:XP_025153786.1;Parent=rna-XM_025298001.1
NW_020229874.1	Gnomon	CDS	73064	73091	.	-	0	Name=XP_025153786.1;ID=cds-XP_025153786.1;Dbxref=GeneID:105182956%2CGenbank:XP_025153786.1;Parent=rna-XM_025298001.1
NW_020229874.1	Gnomon	mRNA	425510	426667	.	+	.	Name=XM_011140744.3;ID=rna-XM_011140744.3;Dbxref=GeneID:105182937%2CGenbank:XM_011140744.3;Parent=gene-LOC105182937
NW_020229874.1	Gnomon	mRNA	72009	86299	.	-	.	Name=XM_025298001.1;ID=rna-XM_025298001.1;Dbxref=GeneID:105182956%2CGenbank:XM_025298001.1;Parent=gene-LOC105182956
NW_020229874.1	Gnomon	exon	20843	21008	.	-	.	ID=id-LOC105182965;Dbxref=GeneID:105182965;Parent=gene-LOC105182965
NW_020229874.1	Gnomon	exon	71072	71179	.	+	.	ID=exon-XM_011140771.3-10;Dbxref=GeneID:105182954%2CGenbank:XM_011140771.3;Parent=rna-XM_011140771.3
NW_020229874.1	Gnomon	exon	71301	71590	.	+	.	ID=exon-XM_011140771.3-11;Dbxref=GeneID:105182954%2CGenbank:XM_011140771.3;Parent=rna-XM_011140771.3
NW_020229874.1	Gnomon	exon	71703	72021	.	+	.	ID=exon-XM_011140771.3-12;Dbxref=GeneID:105182954%2CGenbank:XM_011140771.3;Parent=rna-XM_011140771.3
NW_020229874.1	Gnomon	mRNA	306268	348813	.	-	.	Name=XM_011140746.2;ID=rna-XM_011140746.2;Dbxref=GeneID:105182939%2CGenbank:XM_011140746.2;Parent=gene-LOC105182939
NW_020229874.1	Gnomon	exon	245935	246068	.	-	.	ID=exon-XM_011140765.3-2;Dbxref=GeneID:105182948%2CGenbank:XM_011140765.3;Parent=rna-XM_011140765.3
NW_020229874.1	Gnomon	exon	243784	245767	.	-	.	ID=exon-XM_011140765.3-3;Dbxref=GeneID:105182948%2CGenbank:XM_011140765.3;Parent=rna-XM_011140765.3
NW_020229874.1	Gnomon	exon	243509	243676	.	-	.	ID=exon-XM_011140765.3-4;Dbxref=GeneID:105182948%2CGenbank:XM_011140765.3;Parent=rna-XM_011140765.3
NW_020229874.1	Gnomon	exon	243363	243433	.	-	.	ID=exon-XM_011140765.3-5;Dbxref=GeneID:105182948%2CGenbank:XM_011140765.3;Parent=rna-XM_011140765.3
NW_020229874.1	Gnomon	exon	246192	246419	.	-	.	ID=exon-XM_011140765.3-1;Dbxref=GeneID:105182948%2CGenbank:XM_011140765.3;Parent=rna-XM_011140765.3
NW_020229874.1	Gnomon	exon	242565	242696	.	-	.	ID=exon-XM_011140765.3-6;Dbxref=GeneID:105182948%2CGenbank:XM_011140765.3;Parent=rna-XM_011140765.3
NW_020229874.1	Gnomon	exon	242301	242417	.	-	.	ID=exon-XM_011140765.3-7;Dbxref=GeneID:105182948%2CGenbank:XM_011140765.3;Parent=rna-XM_011140765.3
NW_020229874.1	Gnomon	exon	242120	242197	.	-	.	ID=exon-XM_011140765.3-8;Dbxref=GeneID:105182948%2CGenbank:XM_011140765.3;Parent=rna-XM_011140765.3
NW_020229874.1	Gnomon	exon	241823	242047	.	-	.	ID=exon-XM_011140765.3-9;Dbxref=GeneID:105182948%2CGenbank:XM_011140765.3;Parent=rna-XM_011140765.3
NW_020229874.1	Gnomon	exon	84062	84202	.	-	.	ID=exon-XM_025297998.1-4;Dbxref=GeneID:105182956%2CGenbank:XM_025297998.1;Parent=rna-XM_025297998.1
NW_020229874.1	Gnomon	exon	83853	83961	.	-	.	ID=exon-XM_025297998.1-5;Dbxref=GeneID:105182956%2CGenbank:XM_025297998.1;Parent=rna-XM_025297998.1
NW_020229874.1	Gnomon	exon	84831	84899	.	-	.	ID=exon-XM_025297998.1-2;Dbxref=GeneID:105182956%2CGenbank:XM_025297998.1;Parent=rna-XM_025297998.1
NW_020229874.1	Gnomon	exon	84418	84554	.	-	.	ID=exon-XM_025297998.1-3;Dbxref=GeneID:105182956%2CGenbank:XM_025297998.1;Parent=rna-XM_025297998.1
NW_020229874.1	Gnomon	exon	86195	86300	.	-	.	ID=exon-XM_025297998.1-1;Dbxref=GeneID:105182956%2CGenbank:XM_025297998.1;Parent=rna-XM_025297998.1
NW_020229874.1	Gnomon	exon	83118	83243	.	-	.	ID=exon-XM_025297998.1-8;Dbxref=GeneID:105182956%2CGenbank:XM_025297998.1;Parent=rna-XM_025297998.1
NW_020229874.1	Gnomon	exon	82819	83034	.	-	.	ID=exon-XM_025297998.1-9;Dbxref=GeneID:105182956%2CGenbank:XM_025297998.1;Parent=rna-XM_025297998.1
NW_020229874.1	Gnomon	exon	83578	83724	.	-	.	ID=exon-XM_025297998.1-6;Dbxref=GeneID:105182956%2CGenbank:XM_025297998.1;Parent=rna-XM_025297998.1
NW_020229874.1	Gnomon	exon	83326	83439	.	-	.	ID=exon-XM_025297998.1-7;Dbxref=GeneID:105182956%2CGenbank:XM_025297998.1;Parent=rna-XM_025297998.1
NW_020229874.1	Gnomon	CDS	84831	84894	.	-	0	Name=XP_025153783.1;ID=cds-XP_025153783.1;Dbxref=GeneID:105182956%2CGenbank:XP_025153783.1;Parent=rna-XM_025297998.1
NW_020229874.1	Gnomon	CDS	84418	84554	.	-	0	Name=XP_025153783.1;ID=cds-XP_025153783.1;Dbxref=GeneID:105182956%2CGenbank:XP_025153783.1;Parent=rna-XM_025297998.1
NW_020229874.1	Gnomon	CDS	84062	84202	.	-	0	Name=XP_025153783.1;ID=cds-XP_025153783.1;Dbxref=GeneID:105182956%2CGenbank:XP_025153783.1;Parent=rna-XM_025297998.1
NW_020229874.1	Gnomon	CDS	83853	83961	.	-	0	Name=XP_025153783.1;ID=cds-XP_025153783.1;Dbxref=GeneID:105182956%2CGenbank:XP_025153783.1;Parent=rna-XM_025297998.1
NW_020229874.1	Gnomon	CDS	83578	83724	.	-	0	Name=XP_025153783.1;ID=cds-XP_025153783.1;Dbxref=GeneID:105182956%2CGenbank:XP_025153783.1;Parent=rna-XM_025297998.1
NW_020229874.1	Gnomon	CDS	83326	83439	.	-	0	Name=XP_025153783.1;ID=cds-XP_025153783.1;Dbxref=GeneID:105182956%2CGenbank:XP_025153783.1;Parent=rna-XM_025297998.1
NW_020229874.1	Gnomon	CDS	83118	83243	.	-	0	Name=XP_025153783.1;ID=cds-XP_025153783.1;Dbxref=GeneID:105182956%2CGenbank:XP_025153783.1;Parent=rna-XM_025297998.1
NW_020229874.1	Gnomon	CDS	82819	83034	.	-	0	Name=XP_025153783.1;ID=cds-XP_025153783.1;Dbxref=GeneID:105182956%2CGenbank:XP_025153783.1;Parent=rna-XM_025297998.1
NW_020229874.1	Gnomon	CDS	82113	82284	.	-	0	Name=XP_025153783.1;ID=cds-XP_025153783.1;Dbxref=GeneID:105182956%2CGenbank:XP_025153783.1;Parent=rna-XM_025297998.1
NW_020229874.1	Gnomon	CDS	81612	81813	.	-	0	Name=XP_025153783.1;ID=cds-XP_025153783.1;Dbxref=GeneID:105182956%2CGenbank:XP_025153783.1;Parent=rna-XM_025297998.1
NW_020229874.1	Gnomon	CDS	81309	81500	.	-	0	Name=XP_025153783.1;ID=cds-XP_025153783.1;Dbxref=GeneID:105182956%2CGenbank:XP_025153783.1;Parent=rna-XM_025297998.1
NW_020229874.1	Gnomon	CDS	80970	81090	.	-	0	Name=XP_025153783.1;ID=cds-XP_025153783.1;Dbxref=GeneID:105182956%2CGenbank:XP_025153783.1;Parent=rna-XM_025297998.1
NW_020229874.1	Gnomon	CDS	80584	80724	.	-	0	Name=XP_025153783.1;ID=cds-XP_025153783.1;Dbxref=GeneID:105182956%2CGenbank:XP_025153783.1;Parent=rna-XM_025297998.1
NW_020229874.1	Gnomon	CDS	79892	80144	.	-	0	Name=XP_025153783.1;ID=cds-XP_025153783.1;Dbxref=GeneID:105182956%2CGenbank:XP_025153783.1;Parent=rna-XM_025297998.1
NW_020229874.1	Gnomon	CDS	79604	79800	.	-	0	Name=XP_025153783.1;ID=cds-XP_025153783.1;Dbxref=GeneID:105182956%2CGenbank:XP_025153783.1;Parent=rna-XM_025297998.1
NW_020229874.1	Gnomon	CDS	79267	79419	.	-	0	Name=XP_025153783.1;ID=cds-XP_025153783.1;Dbxref=GeneID:105182956%2CGenbank:XP_025153783.1;Parent=rna-XM_025297998.1
NW_020229874.1	Gnomon	CDS	79055	79185	.	-	0	Name=XP_025153783.1;ID=cds-XP_025153783.1;Dbxref=GeneID:105182956%2CGenbank:XP_025153783.1;Parent=rna-XM_025297998.1
NW_020229874.1	Gnomon	CDS	78674	78801	.	-	0	Name=XP_025153783.1;ID=cds-XP_025153783.1;Dbxref=GeneID:105182956%2CGenbank:XP_025153783.1;Parent=rna-XM_025297998.1
NW_020229874.1	Gnomon	CDS	78072	78271	.	-	0	Name=XP_025153783.1;ID=cds-XP_025153783.1;Dbxref=GeneID:105182956%2CGenbank:XP_025153783.1;Parent=rna-XM_025297998.1
NW_020229874.1	Gnomon	CDS	77606	77781	.	-	0	Name=XP_025153783.1;ID=cds-XP_025153783.1;Dbxref=GeneID:105182956%2CGenbank:XP_025153783.1;Parent=rna-XM_025297998.1
NW_020229874.1	Gnomon	CDS	77113	77360	.	-	0	Name=XP_025153783.1;ID=cds-XP_025153783.1;Dbxref=GeneID:105182956%2CGenbank:XP_025153783.1;Parent=rna-XM_025297998.1
NW_020229874.1	Gnomon	CDS	76550	76857	.	-	0	Name=XP_025153783.1;ID=cds-XP_025153783.1;Dbxref=GeneID:105182956%2CGenbank:XP_025153783.1;Parent=rna-XM_025297998.1
NW_020229874.1	Gnomon	CDS	75636	75875	.	-	0	Name=XP_025153783.1;ID=cds-XP_025153783.1;Dbxref=GeneID:105182956%2CGenbank:XP_025153783.1;Parent=rna-XM_025297998.1
NW_020229874.1	Gnomon	CDS	75402	75554	.	-	0	Name=XP_025153783.1;ID=cds-XP_025153783.1;Dbxref=GeneID:105182956%2CGenbank:XP_025153783.1;Parent=rna-XM_025297998.1
NW_020229874.1	Gnomon	CDS	74819	74964	.	-	0	Name=XP_025153783.1;ID=cds-XP_025153783.1;Dbxref=GeneID:105182956%2CGenbank:XP_025153783.1;Parent=rna-XM_025297998.1
NW_020229874.1	Gnomon	CDS	74643	74734	.	-	0	Name=XP_025153783.1;ID=cds-XP_025153783.1;Dbxref=GeneID:105182956%2CGenbank:XP_025153783.1;Parent=rna-XM_025297998.1
NW_020229874.1	Gnomon	CDS	74293	74530	.	-	0	Name=XP_025153783.1;ID=cds-XP_025153783.1;Dbxref=GeneID:105182956%2CGenbank:XP_025153783.1;Parent=rna-XM_025297998.1
NW_020229874.1	Gnomon	CDS	73995	74172	.	-	0	Name=XP_025153783.1;ID=cds-XP_025153783.1;Dbxref=GeneID:105182956%2CGenbank:XP_025153783.1;Parent=rna-XM_025297998.1
NW_020229874.1	Gnomon	CDS	73609	73912	.	-	0	Name=XP_025153783.1;ID=cds-XP_025153783.1;Dbxref=GeneID:105182956%2CGenbank:XP_025153783.1;Parent=rna-XM_025297998.1
NW_020229874.1	Gnomon	CDS	73329	73455	.	-	0	Name=XP_025153783.1;ID=cds-XP_025153783.1;Dbxref=GeneID:105182956%2CGenbank:XP_025153783.1;Parent=rna-XM_025297998.1
NW_020229874.1	Gnomon	CDS	72975	73091	.	-	0	Name=XP_025153783.1;ID=cds-XP_025153783.1;Dbxref=GeneID:105182956%2CGenbank:XP_025153783.1;Parent=rna-XM_025297998.1
NW_020229874.1	Gnomon	mRNA	474014	747665	.	+	.	Name=XM_025298145.1;ID=rna-XM_025298145.1;Dbxref=GeneID:105182935%2CGenbank:XM_025298145.1;Parent=gene-LOC105182935
NW_020229874.1	Gnomon	mRNA	426839	429090	.	-	.	Name=XM_011140745.3;ID=rna-XM_011140745.3;Dbxref=GeneID:105182938%2CGenbank:XM_011140745.3;Parent=gene-LOC105182938
NW_020229874.1	Gnomon	exon	243784	245767	.	-	.	ID=exon-XM_011140766.3-3;Dbxref=GeneID:105182948%2CGenbank:XM_011140766.3;Parent=rna-XM_011140766.3
NW_020229874.1	Gnomon	exon	243509	243676	.	-	.	ID=exon-XM_011140766.3-4;Dbxref=GeneID:105182948%2CGenbank:XM_011140766.3;Parent=rna-XM_011140766.3
NW_020229874.1	Gnomon	exon	246192	246400	.	-	.	ID=exon-XM_011140766.3-1;Dbxref=GeneID:105182948%2CGenbank:XM_011140766.3;Parent=rna-XM_011140766.3
NW_020229874.1	Gnomon	exon	245935	246068	.	-	.	ID=exon-XM_011140766.3-2;Dbxref=GeneID:105182948%2CGenbank:XM_011140766.3;Parent=rna-XM_011140766.3
NW_020229874.1	Gnomon	exon	242301	242417	.	-	.	ID=exon-XM_011140766.3-7;Dbxref=GeneID:105182948%2CGenbank:XM_011140766.3;Parent=rna-XM_011140766.3
NW_020229874.1	Gnomon	exon	242120	242197	.	-	.	ID=exon-XM_011140766.3-8;Dbxref=GeneID:105182948%2CGenbank:XM_011140766.3;Parent=rna-XM_011140766.3
NW_020229874.1	Gnomon	exon	243363	243433	.	-	.	ID=exon-XM_011140766.3-5;Dbxref=GeneID:105182948%2CGenbank:XM_011140766.3;Parent=rna-XM_011140766.3
NW_020229874.1	Gnomon	exon	242565	242696	.	-	.	ID=exon-XM_011140766.3-6;Dbxref=GeneID:105182948%2CGenbank:XM_011140766.3;Parent=rna-XM_011140766.3
NW_020229874.1	Gnomon	exon	241823	242047	.	-	.	ID=exon-XM_011140766.3-9;Dbxref=GeneID:105182948%2CGenbank:XM_011140766.3;Parent=rna-XM_011140766.3
NW_020229874.1	Gnomon	mRNA	476449	747668	.	+	.	Name=XM_025298142.1;ID=rna-XM_025298142.1;Dbxref=GeneID:105182935%2CGenbank:XM_025298142.1;Parent=gene-LOC105182935
NW_020229874.1	Gnomon	CDS	476332	476346	.	+	0	Name=XP_025153936.1;ID=cds-XP_025153936.1;Dbxref=GeneID:105182935%2CGenbank:XP_025153936.1;Parent=rna-XM_025298151.1
NW_020229874.1	Gnomon	CDS	489568	489827	.	+	0	Name=XP_025153936.1;ID=cds-XP_025153936.1;Dbxref=GeneID:105182935%2CGenbank:XP_025153936.1;Parent=rna-XM_025298151.1
NW_020229874.1	Gnomon	CDS	499287	499428	.	+	0	Name=XP_025153936.1;ID=cds-XP_025153936.1;Dbxref=GeneID:105182935%2CGenbank:XP_025153936.1;Parent=rna-XM_025298151.1
NW_020229874.1	Gnomon	CDS	511195	511245	.	+	0	Name=XP_025153936.1;ID=cds-XP_025153936.1;Dbxref=GeneID:105182935%2CGenbank:XP_025153936.1;Parent=rna-XM_025298151.1
NW_020229874.1	Gnomon	CDS	527862	527912	.	+	0	Name=XP_025153936.1;ID=cds-XP_025153936.1;Dbxref=GeneID:105182935%2CGenbank:XP_025153936.1;Parent=rna-XM_025298151.1
NW_020229874.1	Gnomon	CDS	535716	535907	.	+	0	Name=XP_025153936.1;ID=cds-XP_025153936.1;Dbxref=GeneID:105182935%2CGenbank:XP_025153936.1;Parent=rna-XM_025298151.1
NW_020229874.1	Gnomon	CDS	604803	604932	.	+	0	Name=XP_025153936.1;ID=cds-XP_025153936.1;Dbxref=GeneID:105182935%2CGenbank:XP_025153936.1;Parent=rna-XM_025298151.1
NW_020229874.1	Gnomon	CDS	717269	717376	.	+	0	Name=XP_025153936.1;ID=cds-XP_025153936.1;Dbxref=GeneID:105182935%2CGenbank:XP_025153936.1;Parent=rna-XM_025298151.1
NW_020229874.1	Gnomon	CDS	747277	747623	.	+	0	Name=XP_025153936.1;ID=cds-XP_025153936.1;Dbxref=GeneID:105182935%2CGenbank:XP_025153936.1;Parent=rna-XM_025298151.1
NW_020229874.1	Gnomon	exon	604803	604932	.	+	.	ID=exon-XM_025298145.1-7;Dbxref=GeneID:105182935%2CGenbank:XM_025298145.1;Parent=rna-XM_025298145.1
NW_020229874.1	Gnomon	exon	717269	717376	.	+	.	ID=exon-XM_025298145.1-8;Dbxref=GeneID:105182935%2CGenbank:XM_025298145.1;Parent=rna-XM_025298145.1
NW_020229874.1	Gnomon	exon	527862	527912	.	+	.	ID=exon-XM_025298145.1-5;Dbxref=GeneID:105182935%2CGenbank:XM_025298145.1;Parent=rna-XM_025298145.1
NW_020229874.1	Gnomon	exon	535716	535907	.	+	.	ID=exon-XM_025298145.1-6;Dbxref=GeneID:105182935%2CGenbank:XM_025298145.1;Parent=rna-XM_025298145.1
NW_020229874.1	Gnomon	exon	747274	747665	.	+	.	ID=exon-XM_025298145.1-9;Dbxref=GeneID:105182935%2CGenbank:XM_025298145.1;Parent=rna-XM_025298145.1
NW_020229874.1	Gnomon	exon	499287	499428	.	+	.	ID=exon-XM_025298145.1-3;Dbxref=GeneID:105182935%2CGenbank:XM_025298145.1;Parent=rna-XM_025298145.1
NW_020229874.1	Gnomon	exon	511195	511245	.	+	.	ID=exon-XM_025298145.1-4;Dbxref=GeneID:105182935%2CGenbank:XM_025298145.1;Parent=rna-XM_025298145.1
NW_020229874.1	Gnomon	exon	474014	476346	.	+	.	ID=exon-XM_025298145.1-1;Dbxref=GeneID:105182935%2CGenbank:XM_025298145.1;Parent=rna-XM_025298145.1
NW_020229874.1	Gnomon	exon	489568	489827	.	+	.	ID=exon-XM_025298145.1-2;Dbxref=GeneID:105182935%2CGenbank:XM_025298145.1;Parent=rna-XM_025298145.1
NW_020229874.1	Gnomon	mRNA	27948	29256	.	-	.	Name=XM_011140799.3;ID=rna-XM_011140799.3;Dbxref=GeneID:105182963%2CGenbank:XM_011140799.3;Parent=gene-LOC105182963
NW_020229874.1	Gnomon	gene	474014	747668	.	+	.	Name=LOC105182935;ID=gene-LOC105182935;Dbxref=GeneID:105182935
NW_020229874.1	Gnomon	gene	425510	426667	.	+	.	Name=LOC105182937;ID=gene-LOC105182937;Dbxref=GeneID:105182937
NW_020229874.1	Gnomon	gene	426839	429091	.	-	.	Name=LOC105182938;ID=gene-LOC105182938;Dbxref=GeneID:105182938
NW_020229874.1	Gnomon	gene	306268	348813	.	-	.	Name=LOC105182939;ID=gene-LOC105182939;Dbxref=GeneID:105182939
NW_020229874.1	Gnomon	gene	291060	297475	.	+	.	Name=LOC105182944;ID=gene-LOC105182944;Dbxref=GeneID:105182944
NW_020229874.1	Gnomon	gene	281243	284024	.	-	.	Name=LOC105182945;ID=gene-LOC105182945;Dbxref=GeneID:105182945
NW_020229874.1	Gnomon	gene	279192	281050	.	+	.	Name=LOC105182946;ID=gene-LOC105182946;Dbxref=GeneID:105182946
NW_020229874.1	Gnomon	gene	248182	272934	.	-	.	Name=LOC105182947;ID=gene-LOC105182947;Dbxref=GeneID:105182947
NW_020229874.1	Gnomon	gene	298296	299748	.	+	.	Name=LOC105182940;ID=gene-LOC105182940;Dbxref=GeneID:105182940
NW_020229874.1	Gnomon	gene	284676	291019	.	+	.	Name=LOC105182941;ID=gene-LOC105182941;Dbxref=GeneID:105182941
NW_020229874.1	Gnomon	gene	290862	293480	.	-	.	Name=LOC105182942;ID=gene-LOC105182942;Dbxref=GeneID:105182942
NW_020229874.1	Gnomon	gene	293935	295115	.	-	.	Name=LOC105182943;ID=gene-LOC105182943;Dbxref=GeneID:105182943
NW_020229874.1	Gnomon	gene	237045	246419	.	-	.	Name=LOC105182948;ID=gene-LOC105182948;Dbxref=GeneID:105182948
NW_020229874.1	Gnomon	gene	234958	236988	.	+	.	Name=LOC105182949;ID=gene-LOC105182949;Dbxref=GeneID:105182949
NW_020229874.1	Gnomon	gene	72009	86301	.	-	.	Name=LOC105182956;ID=gene-LOC105182956;Dbxref=GeneID:105182956
NW_020229874.1	Gnomon	gene	86452	89319	.	+	.	Name=LOC105182957;ID=gene-LOC105182957;Dbxref=GeneID:105182957
NW_020229874.1	Gnomon	gene	62547	65305	.	-	.	Name=LOC105182958;ID=gene-LOC105182958;Dbxref=GeneID:105182958
NW_020229874.1	Gnomon	gene	201062	232085	.	+	.	Name=LOC105182951;ID=gene-LOC105182951;Dbxref=GeneID:105182951
NW_020229874.1	Gnomon	gene	107560	110018	.	+	.	Name=LOC105182952;ID=gene-LOC105182952;Dbxref=GeneID:105182952
NW_020229874.1	Gnomon	gene	90353	96547	.	+	.	Name=LOC105182953;ID=gene-LOC105182953;Dbxref=GeneID:105182953
NW_020229874.1	Gnomon	gene	68494	72021	.	+	.	Name=LOC105182954;ID=gene-LOC105182954;Dbxref=GeneID:105182954
NW_020229874.1	Gnomon	gene	56420	62315	.	+	.	Name=LOC105182959;ID=gene-LOC105182959;Dbxref=GeneID:105182959
NW_020229874.1	Gnomon	gene	30630	35790	.	+	.	Name=LOC105182961;ID=gene-LOC105182961;Dbxref=GeneID:105182961
NW_020229874.1	Gnomon	gene	11909	17038	.	+	.	Name=LOC105182966;ID=gene-LOC105182966;Dbxref=GeneID:105182966
NW_020229874.1	Gnomon	gene	10053	11796	.	-	.	Name=LOC105182967;ID=gene-LOC105182967;Dbxref=GeneID:105182967
NW_020229874.1	Gnomon	gene	36387	53622	.	+	.	Name=LOC105182962;ID=gene-LOC105182962;Dbxref=GeneID:105182962
NW_020229874.1	Gnomon	gene	27948	29256	.	-	.	Name=LOC105182963;ID=gene-LOC105182963;Dbxref=GeneID:105182963
NW_020229874.1	Gnomon	gene	24802	27222	.	-	.	Name=LOC105182964;ID=gene-LOC105182964;Dbxref=GeneID:105182964
NW_020229874.1	Gnomon	mRNA	420622	421441	.	+	.	Name=XM_011140809.2;ID=rna-XM_011140809.2;Dbxref=GeneID:105182974%2CGenbank:XM_011140809.2;Parent=gene-LOC105182974
NW_020229874.1	Gnomon	pseudogene	20843	24277	.	-	.	Name=LOC105182965;ID=gene-LOC105182965;Dbxref=GeneID:105182965
NW_020229874.1	Gnomon	exon	80584	80724	.	-	.	ID=exon-XM_011140772.2-14;Dbxref=GeneID:105182956%2CGenbank:XM_011140772.2;Parent=rna-XM_011140772.2
NW_020229874.1	Gnomon	exon	79892	80144	.	-	.	ID=exon-XM_011140772.2-15;Dbxref=GeneID:105182956%2CGenbank:XM_011140772.2;Parent=rna-XM_011140772.2
NW_020229874.1	Gnomon	exon	81309	81500	.	-	.	ID=exon-XM_011140772.2-12;Dbxref=GeneID:105182956%2CGenbank:XM_011140772.2;Parent=rna-XM_011140772.2
NW_020229874.1	Gnomon	exon	80970	81090	.	-	.	ID=exon-XM_011140772.2-13;Dbxref=GeneID:105182956%2CGenbank:XM_011140772.2;Parent=rna-XM_011140772.2
NW_020229874.1	Gnomon	exon	82113	82284	.	-	.	ID=exon-XM_011140772.2-10;Dbxref=GeneID:105182956%2CGenbank:XM_011140772.2;Parent=rna-XM_011140772.2
NW_020229874.1	Gnomon	exon	81612	81813	.	-	.	ID=exon-XM_011140772.2-11;Dbxref=GeneID:105182956%2CGenbank:XM_011140772.2;Parent=rna-XM_011140772.2
NW_020229874.1	Gnomon	exon	79055	79185	.	-	.	ID=exon-XM_011140772.2-18;Dbxref=GeneID:105182956%2CGenbank:XM_011140772.2;Parent=rna-XM_011140772.2
NW_020229874.1	Gnomon	exon	78674	78801	.	-	.	ID=exon-XM_011140772.2-19;Dbxref=GeneID:105182956%2CGenbank:XM_011140772.2;Parent=rna-XM_011140772.2
NW_020229874.1	Gnomon	exon	79604	79800	.	-	.	ID=exon-XM_011140772.2-16;Dbxref=GeneID:105182956%2CGenbank:XM_011140772.2;Parent=rna-XM_011140772.2
NW_020229874.1	Gnomon	exon	79267	79419	.	-	.	ID=exon-XM_011140772.2-17;Dbxref=GeneID:105182956%2CGenbank:XM_011140772.2;Parent=rna-XM_011140772.2
NW_020229874.1	Gnomon	exon	72009	73091	.	-	.	ID=exon-XM_011140772.2-32;Dbxref=GeneID:105182956%2CGenbank:XM_011140772.2;Parent=rna-XM_011140772.2
NW_020229874.1	Gnomon	exon	73609	73912	.	-	.	ID=exon-XM_011140772.2-30;Dbxref=GeneID:105182956%2CGenbank:XM_011140772.2;Parent=rna-XM_011140772.2
NW_020229874.1	Gnomon	exon	73329	73458	.	-	.	ID=exon-XM_011140772.2-31;Dbxref=GeneID:105182956%2CGenbank:XM_011140772.2;Parent=rna-XM_011140772.2
NW_020229874.1	Gnomon	exon	75402	75554	.	-	.	ID=exon-XM_011140772.2-25;Dbxref=GeneID:105182956%2CGenbank:XM_011140772.2;Parent=rna-XM_011140772.2
NW_020229874.1	Gnomon	exon	74819	74964	.	-	.	ID=exon-XM_011140772.2-26;Dbxref=GeneID:105182956%2CGenbank:XM_011140772.2;Parent=rna-XM_011140772.2
NW_020229874.1	Gnomon	exon	76550	76857	.	-	.	ID=exon-XM_011140772.2-23;Dbxref=GeneID:105182956%2CGenbank:XM_011140772.2;Parent=rna-XM_011140772.2
NW_020229874.1	Gnomon	exon	75636	75875	.	-	.	ID=exon-XM_011140772.2-24;Dbxref=GeneID:105182956%2CGenbank:XM_011140772.2;Parent=rna-XM_011140772.2
NW_020229874.1	Gnomon	exon	77606	77781	.	-	.	ID=exon-XM_011140772.2-21;Dbxref=GeneID:105182956%2CGenbank:XM_011140772.2;Parent=rna-XM_011140772.2
NW_020229874.1	Gnomon	exon	77113	77360	.	-	.	ID=exon-XM_011140772.2-22;Dbxref=GeneID:105182956%2CGenbank:XM_011140772.2;Parent=rna-XM_011140772.2
NW_020229874.1	Gnomon	exon	78072	78271	.	-	.	ID=exon-XM_011140772.2-20;Dbxref=GeneID:105182956%2CGenbank:XM_011140772.2;Parent=rna-XM_011140772.2
NW_020229874.1	Gnomon	exon	73995	74172	.	-	.	ID=exon-XM_011140772.2-29;Dbxref=GeneID:105182956%2CGenbank:XM_011140772.2;Parent=rna-XM_011140772.2
NW_020229874.1	Gnomon	exon	74643	74734	.	-	.	ID=exon-XM_011140772.2-27;Dbxref=GeneID:105182956%2CGenbank:XM_011140772.2;Parent=rna-XM_011140772.2
NW_020229874.1	Gnomon	exon	74293	74530	.	-	.	ID=exon-XM_011140772.2-28;Dbxref=GeneID:105182956%2CGenbank:XM_011140772.2;Parent=rna-XM_011140772.2
NW_020229874.1	Gnomon	mRNA	284677	289288	.	+	.	Name=XM_011140750.3;ID=rna-XM_011140750.3;Dbxref=GeneID:105182941%2CGenbank:XM_011140750.3;Parent=gene-LOC105182941
NW_020229874.1	Gnomon	CDS	44347	44671	.	+	0	Name=XP_025153705.1;ID=cds-XP_025153705.1;Dbxref=GeneID:105182962%2CGenbank:XP_025153705.1;Parent=rna-XM_025297920.1
NW_020229874.1	Gnomon	CDS	47855	48133	.	+	0	Name=XP_025153705.1;ID=cds-XP_025153705.1;Dbxref=GeneID:105182962%2CGenbank:XP_025153705.1;Parent=rna-XM_025297920.1
NW_020229874.1	Gnomon	CDS	48792	49115	.	+	0	Name=XP_025153705.1;ID=cds-XP_025153705.1;Dbxref=GeneID:105182962%2CGenbank:XP_025153705.1;Parent=rna-XM_025297920.1
NW_020229874.1	Gnomon	CDS	49576	49913	.	+	0	Name=XP_025153705.1;ID=cds-XP_025153705.1;Dbxref=GeneID:105182962%2CGenbank:XP_025153705.1;Parent=rna-XM_025297920.1
NW_020229874.1	Gnomon	CDS	50089	50508	.	+	0	Name=XP_025153705.1;ID=cds-XP_025153705.1;Dbxref=GeneID:105182962%2CGenbank:XP_025153705.1;Parent=rna-XM_025297920.1
NW_020229874.1	Gnomon	CDS	50609	51070	.	+	0	Name=XP_025153705.1;ID=cds-XP_025153705.1;Dbxref=GeneID:105182962%2CGenbank:XP_025153705.1;Parent=rna-XM_025297920.1
NW_020229874.1	Gnomon	CDS	51239	51496	.	+	0	Name=XP_025153705.1;ID=cds-XP_025153705.1;Dbxref=GeneID:105182962%2CGenbank:XP_025153705.1;Parent=rna-XM_025297920.1
NW_020229874.1	Gnomon	exon	81612	81813	.	-	.	ID=exon-XM_025298005.1-11;Dbxref=GeneID:105182956%2CGenbank:XM_025298005.1;Parent=rna-XM_025298005.1
NW_020229874.1	Gnomon	exon	81309	81500	.	-	.	ID=exon-XM_025298005.1-12;Dbxref=GeneID:105182956%2CGenbank:XM_025298005.1;Parent=rna-XM_025298005.1
NW_020229874.1	Gnomon	exon	82113	82284	.	-	.	ID=exon-XM_025298005.1-10;Dbxref=GeneID:105182956%2CGenbank:XM_025298005.1;Parent=rna-XM_025298005.1
NW_020229874.1	Gnomon	exon	79892	80144	.	-	.	ID=exon-XM_025298005.1-15;Dbxref=GeneID:105182956%2CGenbank:XM_025298005.1;Parent=rna-XM_025298005.1
NW_020229874.1	Gnomon	exon	79604	79800	.	-	.	ID=exon-XM_025298005.1-16;Dbxref=GeneID:105182956%2CGenbank:XM_025298005.1;Parent=rna-XM_025298005.1
NW_020229874.1	Gnomon	exon	80970	81090	.	-	.	ID=exon-XM_025298005.1-13;Dbxref=GeneID:105182956%2CGenbank:XM_025298005.1;Parent=rna-XM_025298005.1
NW_020229874.1	Gnomon	exon	80584	80724	.	-	.	ID=exon-XM_025298005.1-14;Dbxref=GeneID:105182956%2CGenbank:XM_025298005.1;Parent=rna-XM_025298005.1
NW_020229874.1	Gnomon	exon	78674	78801	.	-	.	ID=exon-XM_025298005.1-19;Dbxref=GeneID:105182956%2CGenbank:XM_025298005.1;Parent=rna-XM_025298005.1
NW_020229874.1	Gnomon	exon	79267	79419	.	-	.	ID=exon-XM_025298005.1-17;Dbxref=GeneID:105182956%2CGenbank:XM_025298005.1;Parent=rna-XM_025298005.1
NW_020229874.1	Gnomon	exon	79055	79185	.	-	.	ID=exon-XM_025298005.1-18;Dbxref=GeneID:105182956%2CGenbank:XM_025298005.1;Parent=rna-XM_025298005.1
NW_020229874.1	Gnomon	CDS	60437	60535	.	+	0	Name=XP_011139081.1;ID=cds-XP_011139081.1;Dbxref=GeneID:105182959%2CGenbank:XP_011139081.1;Parent=rna-XM_011140779.3
NW_020229874.1	Gnomon	CDS	60628	61031	.	+	0	Name=XP_011139081.1;ID=cds-XP_011139081.1;Dbxref=GeneID:105182959%2CGenbank:XP_011139081.1;Parent=rna-XM_011140779.3
NW_020229874.1	Gnomon	CDS	61216	61382	.	+	0	Name=XP_011139081.1;ID=cds-XP_011139081.1;Dbxref=GeneID:105182959%2CGenbank:XP_011139081.1;Parent=rna-XM_011140779.3
NW_020229874.1	Gnomon	CDS	61522	61706	.	+	0	Name=XP_011139081.1;ID=cds-XP_011139081.1;Dbxref=GeneID:105182959%2CGenbank:XP_011139081.1;Parent=rna-XM_011140779.3
NW_020229874.1	Gnomon	CDS	61834	62133	.	+	0	Name=XP_011139081.1;ID=cds-XP_011139081.1;Dbxref=GeneID:105182959%2CGenbank:XP_011139081.1;Parent=rna-XM_011140779.3
NW_020229874.1	Gnomon	exon	72009	73091	.	-	.	ID=exon-XM_025298005.1-30;Dbxref=GeneID:105182956%2CGenbank:XM_025298005.1;Parent=rna-XM_025298005.1
NW_020229874.1	Gnomon	exon	77113	77360	.	-	.	ID=exon-XM_025298005.1-22;Dbxref=GeneID:105182956%2CGenbank:XM_025298005.1;Parent=rna-XM_025298005.1
NW_020229874.1	Gnomon	exon	76550	76857	.	-	.	ID=exon-XM_025298005.1-23;Dbxref=GeneID:105182956%2CGenbank:XM_025298005.1;Parent=rna-XM_025298005.1
NW_020229874.1	Gnomon	exon	78072	78271	.	-	.	ID=exon-XM_025298005.1-20;Dbxref=GeneID:105182956%2CGenbank:XM_025298005.1;Parent=rna-XM_025298005.1
NW_020229874.1	Gnomon	exon	77606	77781	.	-	.	ID=exon-XM_025298005.1-21;Dbxref=GeneID:105182956%2CGenbank:XM_025298005.1;Parent=rna-XM_025298005.1
NW_020229874.1	Gnomon	exon	74819	74964	.	-	.	ID=exon-XM_025298005.1-26;Dbxref=GeneID:105182956%2CGenbank:XM_025298005.1;Parent=rna-XM_025298005.1
NW_020229874.1	Gnomon	exon	74643	74734	.	-	.	ID=exon-XM_025298005.1-27;Dbxref=GeneID:105182956%2CGenbank:XM_025298005.1;Parent=rna-XM_025298005.1
NW_020229874.1	Gnomon	exon	75636	75875	.	-	.	ID=exon-XM_025298005.1-24;Dbxref=GeneID:105182956%2CGenbank:XM_025298005.1;Parent=rna-XM_025298005.1
NW_020229874.1	Gnomon	exon	75402	75554	.	-	.	ID=exon-XM_025298005.1-25;Dbxref=GeneID:105182956%2CGenbank:XM_025298005.1;Parent=rna-XM_025298005.1
NW_020229874.1	Gnomon	exon	74293	74530	.	-	.	ID=exon-XM_025298005.1-28;Dbxref=GeneID:105182956%2CGenbank:XM_025298005.1;Parent=rna-XM_025298005.1
NW_020229874.1	Gnomon	exon	73971	74172	.	-	.	ID=exon-XM_025298005.1-29;Dbxref=GeneID:105182956%2CGenbank:XM_025298005.1;Parent=rna-XM_025298005.1
NW_020229874.1	Gnomon	mRNA	38617	53622	.	+	.	Name=XM_011140796.2;ID=rna-XM_011140796.2;Dbxref=GeneID:105182962%2CGenbank:XM_011140796.2;Parent=gene-LOC105182962
NW_020229874.1	Gnomon	CDS	65084	65191	.	-	0	Name=XP_011139080.1;ID=cds-XP_011139080.1;Dbxref=GeneID:105182958%2CGenbank:XP_011139080.1;Parent=rna-XM_011140778.2
NW_020229874.1	Gnomon	CDS	64789	64944	.	-	0	Name=XP_011139080.1;ID=cds-XP_011139080.1;Dbxref=GeneID:105182958%2CGenbank:XP_011139080.1;Parent=rna-XM_011140778.2
NW_020229874.1	Gnomon	CDS	64553	64697	.	-	0	Name=XP_011139080.1;ID=cds-XP_011139080.1;Dbxref=GeneID:105182958%2CGenbank:XP_011139080.1;Parent=rna-XM_011140778.2
NW_020229874.1	Gnomon	CDS	64106	64468	.	-	0	Name=XP_011139080.1;ID=cds-XP_011139080.1;Dbxref=GeneID:105182958%2CGenbank:XP_011139080.1;Parent=rna-XM_011140778.2
NW_020229874.1	Gnomon	CDS	63428	64003	.	-	0	Name=XP_011139080.1;ID=cds-XP_011139080.1;Dbxref=GeneID:105182958%2CGenbank:XP_011139080.1;Parent=rna-XM_011140778.2
NW_020229874.1	Gnomon	CDS	63109	63317	.	-	0	Name=XP_011139080.1;ID=cds-XP_011139080.1;Dbxref=GeneID:105182958%2CGenbank:XP_011139080.1;Parent=rna-XM_011140778.2
NW_020229874.1	Gnomon	CDS	62841	63024	.	-	0	Name=XP_011139080.1;ID=cds-XP_011139080.1;Dbxref=GeneID:105182958%2CGenbank:XP_011139080.1;Parent=rna-XM_011140778.2
NW_020229874.1	Gnomon	CDS	62560	62756	.	-	0	Name=XP_011139080.1;ID=cds-XP_011139080.1;Dbxref=GeneID:105182958%2CGenbank:XP_011139080.1;Parent=rna-XM_011140778.2
NW_020229874.1	Gnomon	exon	152850	153151	.	-	.	ID=id-LOC109503814;Dbxref=GeneID:109503814;Parent=gene-LOC109503814
NW_020229874.1	Gnomon	gene	422088	424805	.	+	.	Name=LOC105182973;ID=gene-LOC105182973;Dbxref=GeneID:105182973
NW_020229874.1	Gnomon	gene	420622	421441	.	+	.	Name=LOC105182974;ID=gene-LOC105182974;Dbxref=GeneID:105182974
NW_020229874.1	Gnomon	gene	299744	302091	.	-	.	Name=LOC105182975;ID=gene-LOC105182975;Dbxref=GeneID:105182975
NW_020229874.1	Gnomon	gene	161981	193153	.	-	.	Name=LOC105182976;ID=gene-LOC105182976;Dbxref=GeneID:105182976
NW_020229874.1	Gnomon	exon	234958	235363	.	+	.	ID=exon-XM_011140767.3-1;Dbxref=GeneID:105182949%2CGenbank:XM_011140767.3;Parent=rna-XM_011140767.3
NW_020229874.1	Gnomon	exon	235615	235871	.	+	.	ID=exon-XM_011140767.3-2;Dbxref=GeneID:105182949%2CGenbank:XM_011140767.3;Parent=rna-XM_011140767.3
NW_020229874.1	Gnomon	exon	236049	236240	.	+	.	ID=exon-XM_011140767.3-3;Dbxref=GeneID:105182949%2CGenbank:XM_011140767.3;Parent=rna-XM_011140767.3
NW_020229874.1	Gnomon	exon	236314	236435	.	+	.	ID=exon-XM_011140767.3-4;Dbxref=GeneID:105182949%2CGenbank:XM_011140767.3;Parent=rna-XM_011140767.3
NW_020229874.1	Gnomon	exon	236548	236988	.	+	.	ID=exon-XM_011140767.3-5;Dbxref=GeneID:105182949%2CGenbank:XM_011140767.3;Parent=rna-XM_011140767.3
NW_020229874.1	Gnomon	exon	288050	289288	.	+	.	ID=exon-XM_025298070.1-2;Dbxref=GeneID:105182941%2CGenbank:XM_025298070.1;Parent=rna-XM_025298070.1
NW_020229874.1	Gnomon	exon	284677	287867	.	+	.	ID=exon-XM_025298070.1-1;Dbxref=GeneID:105182941%2CGenbank:XM_025298070.1;Parent=rna-XM_025298070.1
NW_020229874.1	Gnomon	exon	425510	426046	.	+	.	ID=exon-XM_011140744.3-1;Dbxref=GeneID:105182937%2CGenbank:XM_011140744.3;Parent=rna-XM_011140744.3
NW_020229874.1	Gnomon	exon	426274	426347	.	+	.	ID=exon-XM_011140744.3-2;Dbxref=GeneID:105182937%2CGenbank:XM_011140744.3;Parent=rna-XM_011140744.3
NW_020229874.1	Gnomon	exon	426498	426667	.	+	.	ID=exon-XM_011140744.3-3;Dbxref=GeneID:105182937%2CGenbank:XM_011140744.3;Parent=rna-XM_011140744.3
NW_020229874.1	Gnomon	mRNA	47591	53622	.	+	.	Name=XM_011140797.3;ID=rna-XM_011140797.3;Dbxref=GeneID:105182962%2CGenbank:XM_011140797.3;Parent=gene-LOC105182962
NW_020229874.1	Gnomon	mRNA	11909	17038	.	+	.	Name=XM_011140802.3;ID=rna-XM_011140802.3;Dbxref=GeneID:105182966%2CGenbank:XM_011140802.3;Parent=gene-LOC105182966
NW_020229874.1	Gnomon	exon	229691	229797	.	+	.	ID=exon-XM_011140768.3-3;Dbxref=GeneID:105182951%2CGenbank:XM_011140768.3;Parent=rna-XM_011140768.3
NW_020229874.1	Gnomon	exon	231715	232085	.	+	.	ID=exon-XM_011140768.3-4;Dbxref=GeneID:105182951%2CGenbank:XM_011140768.3;Parent=rna-XM_011140768.3
NW_020229874.1	Gnomon	exon	201062	201377	.	+	.	ID=exon-XM_011140768.3-1;Dbxref=GeneID:105182951%2CGenbank:XM_011140768.3;Parent=rna-XM_011140768.3
NW_020229874.1	Gnomon	exon	219634	219729	.	+	.	ID=exon-XM_011140768.3-2;Dbxref=GeneID:105182951%2CGenbank:XM_011140768.3;Parent=rna-XM_011140768.3
NW_020229874.1	Gnomon	CDS	60437	60535	.	+	0	Name=XP_011139085.1;ID=cds-XP_011139085.1;Dbxref=GeneID:105182959%2CGenbank:XP_011139085.1;Parent=rna-XM_011140783.3
NW_020229874.1	Gnomon	CDS	60628	61031	.	+	0	Name=XP_011139085.1;ID=cds-XP_011139085.1;Dbxref=GeneID:105182959%2CGenbank:XP_011139085.1;Parent=rna-XM_011140783.3
NW_020229874.1	Gnomon	CDS	61216	61382	.	+	0	Name=XP_011139085.1;ID=cds-XP_011139085.1;Dbxref=GeneID:105182959%2CGenbank:XP_011139085.1;Parent=rna-XM_011140783.3
NW_020229874.1	Gnomon	CDS	61522	61706	.	+	0	Name=XP_011139085.1;ID=cds-XP_011139085.1;Dbxref=GeneID:105182959%2CGenbank:XP_011139085.1;Parent=rna-XM_011140783.3
NW_020229874.1	Gnomon	CDS	61834	62133	.	+	0	Name=XP_011139085.1;ID=cds-XP_011139085.1;Dbxref=GeneID:105182959%2CGenbank:XP_011139085.1;Parent=rna-XM_011140783.3
NW_020229874.1	Gnomon	exon	13400	13555	.	+	.	ID=exon-XR_003112761.1-3;Dbxref=GeneID:105182966%2CGenbank:XR_003112761.1;Parent=rna-XR_003112761.1
NW_020229874.1	Gnomon	exon	13777	13956	.	+	.	ID=exon-XR_003112761.1-4;Dbxref=GeneID:105182966%2CGenbank:XR_003112761.1;Parent=rna-XR_003112761.1
NW_020229874.1	Gnomon	exon	12266	12290	.	+	.	ID=exon-XR_003112761.1-1;Dbxref=GeneID:105182966%2CGenbank:XR_003112761.1;Parent=rna-XR_003112761.1
NW_020229874.1	Gnomon	exon	13072	13304	.	+	.	ID=exon-XR_003112761.1-2;Dbxref=GeneID:105182966%2CGenbank:XR_003112761.1;Parent=rna-XR_003112761.1
NW_020229874.1	Gnomon	exon	15002	15636	.	+	.	ID=exon-XR_003112761.1-7;Dbxref=GeneID:105182966%2CGenbank:XR_003112761.1;Parent=rna-XR_003112761.1
NW_020229874.1	Gnomon	exon	15796	16005	.	+	.	ID=exon-XR_003112761.1-8;Dbxref=GeneID:105182966%2CGenbank:XR_003112761.1;Parent=rna-XR_003112761.1
NW_020229874.1	Gnomon	exon	14069	14362	.	+	.	ID=exon-XR_003112761.1-5;Dbxref=GeneID:105182966%2CGenbank:XR_003112761.1;Parent=rna-XR_003112761.1
NW_020229874.1	Gnomon	exon	14509	14764	.	+	.	ID=exon-XR_003112761.1-6;Dbxref=GeneID:105182966%2CGenbank:XR_003112761.1;Parent=rna-XR_003112761.1
NW_020229874.1	Gnomon	exon	16181	16579	.	+	.	ID=exon-XR_003112761.1-9;Dbxref=GeneID:105182966%2CGenbank:XR_003112761.1;Parent=rna-XR_003112761.1
NW_020229874.1	Gnomon	CDS	60437	60535	.	+	0	Name=XP_011139084.1;ID=cds-XP_011139084.1;Dbxref=GeneID:105182959%2CGenbank:XP_011139084.1;Parent=rna-XM_011140782.3
NW_020229874.1	Gnomon	CDS	60628	61031	.	+	0	Name=XP_011139084.1;ID=cds-XP_011139084.1;Dbxref=GeneID:105182959%2CGenbank:XP_011139084.1;Parent=rna-XM_011140782.3
NW_020229874.1	Gnomon	CDS	61216	61382	.	+	0	Name=XP_011139084.1;ID=cds-XP_011139084.1;Dbxref=GeneID:105182959%2CGenbank:XP_011139084.1;Parent=rna-XM_011140782.3
NW_020229874.1	Gnomon	CDS	61522	61706	.	+	0	Name=XP_011139084.1;ID=cds-XP_011139084.1;Dbxref=GeneID:105182959%2CGenbank:XP_011139084.1;Parent=rna-XM_011140782.3
NW_020229874.1	Gnomon	CDS	61834	62133	.	+	0	Name=XP_011139084.1;ID=cds-XP_011139084.1;Dbxref=GeneID:105182959%2CGenbank:XP_011139084.1;Parent=rna-XM_011140782.3
NW_020229874.1	Gnomon	mRNA	11909	17038	.	+	.	Name=XM_011140801.3;ID=rna-XM_011140801.3;Dbxref=GeneID:105182966%2CGenbank:XM_011140801.3;Parent=gene-LOC105182966
NW_020229874.1	Gnomon	CDS	60437	60535	.	+	0	Name=XP_011139083.1;ID=cds-XP_011139083.1;Dbxref=GeneID:105182959%2CGenbank:XP_011139083.1;Parent=rna-XM_011140781.3
NW_020229874.1	Gnomon	CDS	60628	61031	.	+	0	Name=XP_011139083.1;ID=cds-XP_011139083.1;Dbxref=GeneID:105182959%2CGenbank:XP_011139083.1;Parent=rna-XM_011140781.3
NW_020229874.1	Gnomon	CDS	61216	61382	.	+	0	Name=XP_011139083.1;ID=cds-XP_011139083.1;Dbxref=GeneID:105182959%2CGenbank:XP_011139083.1;Parent=rna-XM_011140781.3
NW_020229874.1	Gnomon	CDS	61522	61706	.	+	0	Name=XP_011139083.1;ID=cds-XP_011139083.1;Dbxref=GeneID:105182959%2CGenbank:XP_011139083.1;Parent=rna-XM_011140781.3
NW_020229874.1	Gnomon	CDS	61834	62133	.	+	0	Name=XP_011139083.1;ID=cds-XP_011139083.1;Dbxref=GeneID:105182959%2CGenbank:XP_011139083.1;Parent=rna-XM_011140781.3
NW_020229874.1	Gnomon	CDS	254485	254566	.	-	0	Name=XP_025153842.1;ID=cds-XP_025153842.1;Dbxref=GeneID:105182947%2CGenbank:XP_025153842.1;Parent=rna-XM_025298057.1
NW_020229874.1	Gnomon	CDS	253739	254034	.	-	0	Name=XP_025153842.1;ID=cds-XP_025153842.1;Dbxref=GeneID:105182947%2CGenbank:XP_025153842.1;Parent=rna-XM_025298057.1
NW_020229874.1	Gnomon	CDS	253000	253301	.	-	0	Name=XP_025153842.1;ID=cds-XP_025153842.1;Dbxref=GeneID:105182947%2CGenbank:XP_025153842.1;Parent=rna-XM_025298057.1
NW_020229874.1	Gnomon	CDS	252655	252838	.	-	0	Name=XP_025153842.1;ID=cds-XP_025153842.1;Dbxref=GeneID:105182947%2CGenbank:XP_025153842.1;Parent=rna-XM_025298057.1
NW_020229874.1	Gnomon	CDS	252374	252552	.	-	0	Name=XP_025153842.1;ID=cds-XP_025153842.1;Dbxref=GeneID:105182947%2CGenbank:XP_025153842.1;Parent=rna-XM_025298057.1
NW_020229874.1	Gnomon	CDS	251655	252105	.	-	0	Name=XP_025153842.1;ID=cds-XP_025153842.1;Dbxref=GeneID:105182947%2CGenbank:XP_025153842.1;Parent=rna-XM_025298057.1
NW_020229874.1	Gnomon	mRNA	291060	297475	.	+	.	Name=XM_025298086.1;ID=rna-XM_025298086.1;Dbxref=GeneID:105182944%2CGenbank:XM_025298086.1;Parent=gene-LOC105182944
NW_020229874.1	Gnomon	pseudogene	152850	156941	.	-	.	Name=LOC109503814;ID=gene-LOC109503814;Dbxref=GeneID:109503814
NW_020229874.1	Gnomon	gene	17558	20658	.	-	.	Name=LOC109503815;ID=gene-LOC109503815;Dbxref=GeneID:109503815
NW_020229874.1	Gnomon	exon	427141	427629	.	-	.	ID=exon-XM_011140745.3-4;Dbxref=GeneID:105182938%2CGenbank:XM_011140745.3;Parent=rna-XM_011140745.3
NW_020229874.1	Gnomon	exon	426839	427047	.	-	.	ID=exon-XM_011140745.3-5;Dbxref=GeneID:105182938%2CGenbank:XM_011140745.3;Parent=rna-XM_011140745.3
NW_020229874.1	Gnomon	exon	428447	428607	.	-	.	ID=exon-XM_011140745.3-2;Dbxref=GeneID:105182938%2CGenbank:XM_011140745.3;Parent=rna-XM_011140745.3
NW_020229874.1	Gnomon	exon	427965	428377	.	-	.	ID=exon-XM_011140745.3-3;Dbxref=GeneID:105182938%2CGenbank:XM_011140745.3;Parent=rna-XM_011140745.3
NW_020229874.1	Gnomon	exon	428697	429090	.	-	.	ID=exon-XM_011140745.3-1;Dbxref=GeneID:105182938%2CGenbank:XM_011140745.3;Parent=rna-XM_011140745.3
NW_020229874.1	Gnomon	mRNA	295442	297474	.	+	.	Name=XM_025298085.1;ID=rna-XM_025298085.1;Dbxref=GeneID:105182944%2CGenbank:XM_025298085.1;Parent=gene-LOC105182944
NW_020229874.1	Gnomon	CDS	60437	60472	.	+	0	Name=XP_011139089.1;ID=cds-XP_011139089.1;Dbxref=GeneID:105182959%2CGenbank:XP_011139089.1;Parent=rna-XM_011140787.3
NW_020229874.1	Gnomon	CDS	60628	61031	.	+	0	Name=XP_011139089.1;ID=cds-XP_011139089.1;Dbxref=GeneID:105182959%2CGenbank:XP_011139089.1;Parent=rna-XM_011140787.3
NW_020229874.1	Gnomon	CDS	61216	61382	.	+	0	Name=XP_011139089.1;ID=cds-XP_011139089.1;Dbxref=GeneID:105182959%2CGenbank:XP_011139089.1;Parent=rna-XM_011140787.3
NW_020229874.1	Gnomon	CDS	61522	61706	.	+	0	Name=XP_011139089.1;ID=cds-XP_011139089.1;Dbxref=GeneID:105182959%2CGenbank:XP_011139089.1;Parent=rna-XM_011140787.3
NW_020229874.1	Gnomon	CDS	61834	62133	.	+	0	Name=XP_011139089.1;ID=cds-XP_011139089.1;Dbxref=GeneID:105182959%2CGenbank:XP_011139089.1;Parent=rna-XM_011140787.3
NW_020229874.1	Gnomon	mRNA	25807	27222	.	-	.	Name=XM_011140800.3;ID=rna-XM_011140800.3;Dbxref=GeneID:105182964%2CGenbank:XM_011140800.3;Parent=gene-LOC105182964
NW_020229874.1	Gnomon	exon	381140	381265	.	+	.	ID=id-LOC112588399-2;Dbxref=GeneID:112588399;Parent=gene-LOC112588399
NW_020229874.1	Gnomon	exon	385133	385447	.	+	.	ID=id-LOC112588399-3;Dbxref=GeneID:112588399;Parent=gene-LOC112588399
NW_020229874.1	Gnomon	CDS	60437	60535	.	+	0	Name=XP_011139088.1;ID=cds-XP_011139088.1;Dbxref=GeneID:105182959%2CGenbank:XP_011139088.1;Parent=rna-XM_011140786.3
NW_020229874.1	Gnomon	CDS	60628	61031	.	+	0	Name=XP_011139088.1;ID=cds-XP_011139088.1;Dbxref=GeneID:105182959%2CGenbank:XP_011139088.1;Parent=rna-XM_011140786.3
NW_020229874.1	Gnomon	CDS	61216	61382	.	+	0	Name=XP_011139088.1;ID=cds-XP_011139088.1;Dbxref=GeneID:105182959%2CGenbank:XP_011139088.1;Parent=rna-XM_011140786.3
NW_020229874.1	Gnomon	CDS	61522	61706	.	+	0	Name=XP_011139088.1;ID=cds-XP_011139088.1;Dbxref=GeneID:105182959%2CGenbank:XP_011139088.1;Parent=rna-XM_011140786.3
NW_020229874.1	Gnomon	CDS	61834	62133	.	+	0	Name=XP_011139088.1;ID=cds-XP_011139088.1;Dbxref=GeneID:105182959%2CGenbank:XP_011139088.1;Parent=rna-XM_011140786.3
NW_020229874.1	Gnomon	exon	422088	424805	.	+	.	ID=exon-XM_025298166.1-1;Dbxref=GeneID:105182973%2CGenbank:XM_025298166.1;Parent=rna-XM_025298166.1
NW_020229874.1	Gnomon	CDS	60437	60535	.	+	0	Name=XP_011139087.1;ID=cds-XP_011139087.1;Dbxref=GeneID:105182959%2CGenbank:XP_011139087.1;Parent=rna-XM_011140785.3
NW_020229874.1	Gnomon	CDS	60628	61031	.	+	0	Name=XP_011139087.1;ID=cds-XP_011139087.1;Dbxref=GeneID:105182959%2CGenbank:XP_011139087.1;Parent=rna-XM_011140785.3
NW_020229874.1	Gnomon	CDS	61216	61382	.	+	0	Name=XP_011139087.1;ID=cds-XP_011139087.1;Dbxref=GeneID:105182959%2CGenbank:XP_011139087.1;Parent=rna-XM_011140785.3
NW_020229874.1	Gnomon	CDS	61522	61706	.	+	0	Name=XP_011139087.1;ID=cds-XP_011139087.1;Dbxref=GeneID:105182959%2CGenbank:XP_011139087.1;Parent=rna-XM_011140785.3
NW_020229874.1	Gnomon	CDS	61834	62133	.	+	0	Name=XP_011139087.1;ID=cds-XP_011139087.1;Dbxref=GeneID:105182959%2CGenbank:XP_011139087.1;Parent=rna-XM_011140785.3
NW_020229874.1	Gnomon	exon	74293	74530	.	-	.	ID=exon-XM_025297998.1-28;Dbxref=GeneID:105182956%2CGenbank:XM_025297998.1;Parent=rna-XM_025297998.1
NW_020229874.1	Gnomon	exon	73995	74172	.	-	.	ID=exon-XM_025297998.1-29;Dbxref=GeneID:105182956%2CGenbank:XM_025297998.1;Parent=rna-XM_025297998.1
NW_020229874.1	Gnomon	exon	74819	74964	.	-	.	ID=exon-XM_025297998.1-26;Dbxref=GeneID:105182956%2CGenbank:XM_025297998.1;Parent=rna-XM_025297998.1
NW_020229874.1	Gnomon	exon	74643	74734	.	-	.	ID=exon-XM_025297998.1-27;Dbxref=GeneID:105182956%2CGenbank:XM_025297998.1;Parent=rna-XM_025297998.1
NW_020229874.1	Gnomon	exon	75636	75875	.	-	.	ID=exon-XM_025297998.1-24;Dbxref=GeneID:105182956%2CGenbank:XM_025297998.1;Parent=rna-XM_025297998.1
NW_020229874.1	Gnomon	exon	75402	75554	.	-	.	ID=exon-XM_025297998.1-25;Dbxref=GeneID:105182956%2CGenbank:XM_025297998.1;Parent=rna-XM_025297998.1
NW_020229874.1	Gnomon	exon	73329	73455	.	-	.	ID=exon-XM_025297998.1-31;Dbxref=GeneID:105182956%2CGenbank:XM_025297998.1;Parent=rna-XM_025297998.1
NW_020229874.1	Gnomon	exon	72009	73091	.	-	.	ID=exon-XM_025297998.1-32;Dbxref=GeneID:105182956%2CGenbank:XM_025297998.1;Parent=rna-XM_025297998.1
NW_020229874.1	Gnomon	exon	73609	73912	.	-	.	ID=exon-XM_025297998.1-30;Dbxref=GeneID:105182956%2CGenbank:XM_025297998.1;Parent=rna-XM_025297998.1
NW_020229874.1	Gnomon	exon	78674	78801	.	-	.	ID=exon-XM_025297998.1-19;Dbxref=GeneID:105182956%2CGenbank:XM_025297998.1;Parent=rna-XM_025297998.1
NW_020229874.1	Gnomon	exon	79267	79419	.	-	.	ID=exon-XM_025297998.1-17;Dbxref=GeneID:105182956%2CGenbank:XM_025297998.1;Parent=rna-XM_025297998.1
NW_020229874.1	Gnomon	exon	79055	79185	.	-	.	ID=exon-XM_025297998.1-18;Dbxref=GeneID:105182956%2CGenbank:XM_025297998.1;Parent=rna-XM_025297998.1
NW_020229874.1	Gnomon	exon	79892	80144	.	-	.	ID=exon-XM_025297998.1-15;Dbxref=GeneID:105182956%2CGenbank:XM_025297998.1;Parent=rna-XM_025297998.1
NW_020229874.1	Gnomon	exon	79604	79800	.	-	.	ID=exon-XM_025297998.1-16;Dbxref=GeneID:105182956%2CGenbank:XM_025297998.1;Parent=rna-XM_025297998.1
NW_020229874.1	Gnomon	exon	80970	81090	.	-	.	ID=exon-XM_025297998.1-13;Dbxref=GeneID:105182956%2CGenbank:XM_025297998.1;Parent=rna-XM_025297998.1
NW_020229874.1	Gnomon	exon	80584	80724	.	-	.	ID=exon-XM_025297998.1-14;Dbxref=GeneID:105182956%2CGenbank:XM_025297998.1;Parent=rna-XM_025297998.1
NW_020229874.1	Gnomon	exon	77113	77360	.	-	.	ID=exon-XM_025297998.1-22;Dbxref=GeneID:105182956%2CGenbank:XM_025297998.1;Parent=rna-XM_025297998.1
NW_020229874.1	Gnomon	exon	76550	76857	.	-	.	ID=exon-XM_025297998.1-23;Dbxref=GeneID:105182956%2CGenbank:XM_025297998.1;Parent=rna-XM_025297998.1
NW_020229874.1	Gnomon	exon	78072	78271	.	-	.	ID=exon-XM_025297998.1-20;Dbxref=GeneID:105182956%2CGenbank:XM_025297998.1;Parent=rna-XM_025297998.1
NW_020229874.1	Gnomon	exon	77606	77781	.	-	.	ID=exon-XM_025297998.1-21;Dbxref=GeneID:105182956%2CGenbank:XM_025297998.1;Parent=rna-XM_025297998.1
NW_020229874.1	Gnomon	exon	81612	81813	.	-	.	ID=exon-XM_025297998.1-11;Dbxref=GeneID:105182956%2CGenbank:XM_025297998.1;Parent=rna-XM_025297998.1
NW_020229874.1	Gnomon	exon	81309	81500	.	-	.	ID=exon-XM_025297998.1-12;Dbxref=GeneID:105182956%2CGenbank:XM_025297998.1;Parent=rna-XM_025297998.1
NW_020229874.1	Gnomon	exon	82113	82284	.	-	.	ID=exon-XM_025297998.1-10;Dbxref=GeneID:105182956%2CGenbank:XM_025297998.1;Parent=rna-XM_025297998.1
NW_020229874.1	Gnomon	mRNA	426839	429091	.	-	.	Name=XM_025298115.1;ID=rna-XM_025298115.1;Dbxref=GeneID:105182938%2CGenbank:XM_025298115.1;Parent=gene-LOC105182938
NW_020229874.1	Gnomon	CDS	246192	246315	.	-	0	Name=XP_011139068.1;ID=cds-XP_011139068.1;Dbxref=GeneID:105182948%2CGenbank:XP_011139068.1;Parent=rna-XM_011140766.3
NW_020229874.1	Gnomon	CDS	245935	246068	.	-	0	Name=XP_011139068.1;ID=cds-XP_011139068.1;Dbxref=GeneID:105182948%2CGenbank:XP_011139068.1;Parent=rna-XM_011140766.3
NW_020229874.1	Gnomon	CDS	243784	245767	.	-	0	Name=XP_011139068.1;ID=cds-XP_011139068.1;Dbxref=GeneID:105182948%2CGenbank:XP_011139068.1;Parent=rna-XM_011140766.3
NW_020229874.1	Gnomon	CDS	243509	243676	.	-	0	Name=XP_011139068.1;ID=cds-XP_011139068.1;Dbxref=GeneID:105182948%2CGenbank:XP_011139068.1;Parent=rna-XM_011140766.3
NW_020229874.1	Gnomon	CDS	243363	243433	.	-	0	Name=XP_011139068.1;ID=cds-XP_011139068.1;Dbxref=GeneID:105182948%2CGenbank:XP_011139068.1;Parent=rna-XM_011140766.3
NW_020229874.1	Gnomon	CDS	242565	242696	.	-	0	Name=XP_011139068.1;ID=cds-XP_011139068.1;Dbxref=GeneID:105182948%2CGenbank:XP_011139068.1;Parent=rna-XM_011140766.3
NW_020229874.1	Gnomon	CDS	242301	242417	.	-	0	Name=XP_011139068.1;ID=cds-XP_011139068.1;Dbxref=GeneID:105182948%2CGenbank:XP_011139068.1;Parent=rna-XM_011140766.3
NW_020229874.1	Gnomon	CDS	242120	242197	.	-	0	Name=XP_011139068.1;ID=cds-XP_011139068.1;Dbxref=GeneID:105182948%2CGenbank:XP_011139068.1;Parent=rna-XM_011140766.3
NW_020229874.1	Gnomon	CDS	241823	242047	.	-	0	Name=XP_011139068.1;ID=cds-XP_011139068.1;Dbxref=GeneID:105182948%2CGenbank:XP_011139068.1;Parent=rna-XM_011140766.3
NW_020229874.1	Gnomon	CDS	241352	241519	.	-	0	Name=XP_011139068.1;ID=cds-XP_011139068.1;Dbxref=GeneID:105182948%2CGenbank:XP_011139068.1;Parent=rna-XM_011140766.3
NW_020229874.1	Gnomon	CDS	241016	241238	.	-	0	Name=XP_011139068.1;ID=cds-XP_011139068.1;Dbxref=GeneID:105182948%2CGenbank:XP_011139068.1;Parent=rna-XM_011140766.3
NW_020229874.1	Gnomon	CDS	240780	240918	.	-	0	Name=XP_011139068.1;ID=cds-XP_011139068.1;Dbxref=GeneID:105182948%2CGenbank:XP_011139068.1;Parent=rna-XM_011140766.3
NW_020229874.1	Gnomon	CDS	240601	240690	.	-	0	Name=XP_011139068.1;ID=cds-XP_011139068.1;Dbxref=GeneID:105182948%2CGenbank:XP_011139068.1;Parent=rna-XM_011140766.3
NW_020229874.1	Gnomon	CDS	240335	240431	.	-	0	Name=XP_011139068.1;ID=cds-XP_011139068.1;Dbxref=GeneID:105182948%2CGenbank:XP_011139068.1;Parent=rna-XM_011140766.3
NW_020229874.1	Gnomon	CDS	239576	239699	.	-	0	Name=XP_011139068.1;ID=cds-XP_011139068.1;Dbxref=GeneID:105182948%2CGenbank:XP_011139068.1;Parent=rna-XM_011140766.3
NW_020229874.1	Gnomon	CDS	238587	239114	.	-	0	Name=XP_011139068.1;ID=cds-XP_011139068.1;Dbxref=GeneID:105182948%2CGenbank:XP_011139068.1;Parent=rna-XM_011140766.3
NW_020229874.1	Gnomon	CDS	237899	237954	.	-	0	Name=XP_011139068.1;ID=cds-XP_011139068.1;Dbxref=GeneID:105182948%2CGenbank:XP_011139068.1;Parent=rna-XM_011140766.3
NW_020229874.1	Gnomon	exon	86195	86299	.	-	.	ID=exon-XM_025298001.1-1;Dbxref=GeneID:105182956%2CGenbank:XM_025298001.1;Parent=rna-XM_025298001.1
NW_020229874.1	Gnomon	exon	84831	84899	.	-	.	ID=exon-XM_025298001.1-2;Dbxref=GeneID:105182956%2CGenbank:XM_025298001.1;Parent=rna-XM_025298001.1
NW_020229874.1	Gnomon	exon	84418	84554	.	-	.	ID=exon-XM_025298001.1-3;Dbxref=GeneID:105182956%2CGenbank:XM_025298001.1;Parent=rna-XM_025298001.1
NW_020229874.1	Gnomon	exon	84062	84202	.	-	.	ID=exon-XM_025298001.1-4;Dbxref=GeneID:105182956%2CGenbank:XM_025298001.1;Parent=rna-XM_025298001.1
NW_020229874.1	Gnomon	exon	83853	83961	.	-	.	ID=exon-XM_025298001.1-5;Dbxref=GeneID:105182956%2CGenbank:XM_025298001.1;Parent=rna-XM_025298001.1
NW_020229874.1	Gnomon	exon	83578	83724	.	-	.	ID=exon-XM_025298001.1-6;Dbxref=GeneID:105182956%2CGenbank:XM_025298001.1;Parent=rna-XM_025298001.1
NW_020229874.1	Gnomon	exon	83326	83439	.	-	.	ID=exon-XM_025298001.1-7;Dbxref=GeneID:105182956%2CGenbank:XM_025298001.1;Parent=rna-XM_025298001.1
NW_020229874.1	Gnomon	exon	83118	83243	.	-	.	ID=exon-XM_025298001.1-8;Dbxref=GeneID:105182956%2CGenbank:XM_025298001.1;Parent=rna-XM_025298001.1
NW_020229874.1	Gnomon	exon	82819	83034	.	-	.	ID=exon-XM_025298001.1-9;Dbxref=GeneID:105182956%2CGenbank:XM_025298001.1;Parent=rna-XM_025298001.1
NW_020229874.1	Gnomon	exon	61834	62315	.	+	.	ID=exon-XM_011140782.3-7;Dbxref=GeneID:105182959%2CGenbank:XM_011140782.3;Parent=rna-XM_011140782.3
NW_020229874.1	Gnomon	exon	59837	60535	.	+	.	ID=exon-XM_011140782.3-3;Dbxref=GeneID:105182959%2CGenbank:XM_011140782.3;Parent=rna-XM_011140782.3
NW_020229874.1	Gnomon	exon	60628	61031	.	+	.	ID=exon-XM_011140782.3-4;Dbxref=GeneID:105182959%2CGenbank:XM_011140782.3;Parent=rna-XM_011140782.3
NW_020229874.1	Gnomon	exon	61216	61382	.	+	.	ID=exon-XM_011140782.3-5;Dbxref=GeneID:105182959%2CGenbank:XM_011140782.3;Parent=rna-XM_011140782.3
NW_020229874.1	Gnomon	exon	61522	61706	.	+	.	ID=exon-XM_011140782.3-6;Dbxref=GeneID:105182959%2CGenbank:XM_011140782.3;Parent=rna-XM_011140782.3
NW_020229874.1	Gnomon	exon	57078	57536	.	+	.	ID=exon-XM_011140782.3-1;Dbxref=GeneID:105182959%2CGenbank:XM_011140782.3;Parent=rna-XM_011140782.3
NW_020229874.1	Gnomon	exon	59574	59769	.	+	.	ID=exon-XM_011140782.3-2;Dbxref=GeneID:105182959%2CGenbank:XM_011140782.3;Parent=rna-XM_011140782.3
NW_020229874.1	Gnomon	CDS	246192	246315	.	-	0	Name=XP_011139067.1;ID=cds-XP_011139067.1;Dbxref=GeneID:105182948%2CGenbank:XP_011139067.1;Parent=rna-XM_011140765.3
NW_020229874.1	Gnomon	CDS	245935	246068	.	-	0	Name=XP_011139067.1;ID=cds-XP_011139067.1;Dbxref=GeneID:105182948%2CGenbank:XP_011139067.1;Parent=rna-XM_011140765.3
NW_020229874.1	Gnomon	CDS	243784	245767	.	-	0	Name=XP_011139067.1;ID=cds-XP_011139067.1;Dbxref=GeneID:105182948%2CGenbank:XP_011139067.1;Parent=rna-XM_011140765.3
NW_020229874.1	Gnomon	CDS	243509	243676	.	-	0	Name=XP_011139067.1;ID=cds-XP_011139067.1;Dbxref=GeneID:105182948%2CGenbank:XP_011139067.1;Parent=rna-XM_011140765.3
NW_020229874.1	Gnomon	CDS	243363	243433	.	-	0	Name=XP_011139067.1;ID=cds-XP_011139067.1;Dbxref=GeneID:105182948%2CGenbank:XP_011139067.1;Parent=rna-XM_011140765.3
NW_020229874.1	Gnomon	CDS	242565	242696	.	-	0	Name=XP_011139067.1;ID=cds-XP_011139067.1;Dbxref=GeneID:105182948%2CGenbank:XP_011139067.1;Parent=rna-XM_011140765.3
NW_020229874.1	Gnomon	CDS	242301	242417	.	-	0	Name=XP_011139067.1;ID=cds-XP_011139067.1;Dbxref=GeneID:105182948%2CGenbank:XP_011139067.1;Parent=rna-XM_011140765.3
NW_020229874.1	Gnomon	CDS	242120	242197	.	-	0	Name=XP_011139067.1;ID=cds-XP_011139067.1;Dbxref=GeneID:105182948%2CGenbank:XP_011139067.1;Parent=rna-XM_011140765.3
NW_020229874.1	Gnomon	CDS	241823	242047	.	-	0	Name=XP_011139067.1;ID=cds-XP_011139067.1;Dbxref=GeneID:105182948%2CGenbank:XP_011139067.1;Parent=rna-XM_011140765.3
NW_020229874.1	Gnomon	CDS	241690	241710	.	-	0	Name=XP_011139067.1;ID=cds-XP_011139067.1;Dbxref=GeneID:105182948%2CGenbank:XP_011139067.1;Parent=rna-XM_011140765.3
NW_020229874.1	Gnomon	CDS	241352	241519	.	-	0	Name=XP_011139067.1;ID=cds-XP_011139067.1;Dbxref=GeneID:105182948%2CGenbank:XP_011139067.1;Parent=rna-XM_011140765.3
NW_020229874.1	Gnomon	CDS	241016	241238	.	-	0	Name=XP_011139067.1;ID=cds-XP_011139067.1;Dbxref=GeneID:105182948%2CGenbank:XP_011139067.1;Parent=rna-XM_011140765.3
NW_020229874.1	Gnomon	CDS	240780	240918	.	-	0	Name=XP_011139067.1;ID=cds-XP_011139067.1;Dbxref=GeneID:105182948%2CGenbank:XP_011139067.1;Parent=rna-XM_011140765.3
NW_020229874.1	Gnomon	CDS	240601	240690	.	-	0	Name=XP_011139067.1;ID=cds-XP_011139067.1;Dbxref=GeneID:105182948%2CGenbank:XP_011139067.1;Parent=rna-XM_011140765.3
NW_020229874.1	Gnomon	CDS	240335	240431	.	-	0	Name=XP_011139067.1;ID=cds-XP_011139067.1;Dbxref=GeneID:105182948%2CGenbank:XP_011139067.1;Parent=rna-XM_011140765.3
NW_020229874.1	Gnomon	CDS	239576	239699	.	-	0	Name=XP_011139067.1;ID=cds-XP_011139067.1;Dbxref=GeneID:105182948%2CGenbank:XP_011139067.1;Parent=rna-XM_011140765.3
NW_020229874.1	Gnomon	CDS	238587	239114	.	-	0	Name=XP_011139067.1;ID=cds-XP_011139067.1;Dbxref=GeneID:105182948%2CGenbank:XP_011139067.1;Parent=rna-XM_011140765.3
NW_020229874.1	Gnomon	CDS	237899	237954	.	-	0	Name=XP_011139067.1;ID=cds-XP_011139067.1;Dbxref=GeneID:105182948%2CGenbank:XP_011139067.1;Parent=rna-XM_011140765.3
NW_020229874.1	Gnomon	exon	49576	49913	.	+	.	ID=exon-XM_025297931.1-5;Dbxref=GeneID:105182962%2CGenbank:XM_025297931.1;Parent=rna-XM_025297931.1
NW_020229874.1	Gnomon	exon	50089	50508	.	+	.	ID=exon-XM_025297931.1-6;Dbxref=GeneID:105182962%2CGenbank:XM_025297931.1;Parent=rna-XM_025297931.1
NW_020229874.1	Gnomon	exon	47855	48133	.	+	.	ID=exon-XM_025297931.1-3;Dbxref=GeneID:105182962%2CGenbank:XM_025297931.1;Parent=rna-XM_025297931.1
NW_020229874.1	Gnomon	exon	48792	49115	.	+	.	ID=exon-XM_025297931.1-4;Dbxref=GeneID:105182962%2CGenbank:XM_025297931.1;Parent=rna-XM_025297931.1
NW_020229874.1	Gnomon	exon	38616	38975	.	+	.	ID=exon-XM_025297931.1-1;Dbxref=GeneID:105182962%2CGenbank:XM_025297931.1;Parent=rna-XM_025297931.1
NW_020229874.1	Gnomon	exon	44207	44671	.	+	.	ID=exon-XM_025297931.1-2;Dbxref=GeneID:105182962%2CGenbank:XM_025297931.1;Parent=rna-XM_025297931.1
NW_020229874.1	Gnomon	exon	50609	51070	.	+	.	ID=exon-XM_025297931.1-7;Dbxref=GeneID:105182962%2CGenbank:XM_025297931.1;Parent=rna-XM_025297931.1
NW_020229874.1	Gnomon	exon	51239	53622	.	+	.	ID=exon-XM_025297931.1-8;Dbxref=GeneID:105182962%2CGenbank:XM_025297931.1;Parent=rna-XM_025297931.1
NW_020229874.1	Gnomon	pseudogene	380910	385447	.	+	.	Name=LOC112588399;ID=gene-LOC112588399;Dbxref=GeneID:112588399
NW_020229874.1	Gnomon	gene	137389	138285	.	-	.	Name=LOC112588398;ID=gene-LOC112588398;Dbxref=GeneID:112588398
NW_020229874.1	Gnomon	exon	107560	109067	.	+	.	ID=exon-XM_025298037.1-1;Dbxref=GeneID:105182952%2CGenbank:XM_025298037.1;Parent=rna-XM_025298037.1
NW_020229874.1	Gnomon	exon	109131	110018	.	+	.	ID=exon-XM_025298037.1-2;Dbxref=GeneID:105182952%2CGenbank:XM_025298037.1;Parent=rna-XM_025298037.1
NW_020229874.1	Gnomon	exon	49576	49913	.	+	.	ID=exon-XM_019841323.2-5;Dbxref=GeneID:105182962%2CGenbank:XM_019841323.2;Parent=rna-XM_019841323.2
NW_020229874.1	Gnomon	exon	50089	50508	.	+	.	ID=exon-XM_019841323.2-6;Dbxref=GeneID:105182962%2CGenbank:XM_019841323.2;Parent=rna-XM_019841323.2
NW_020229874.1	Gnomon	exon	50609	51070	.	+	.	ID=exon-XM_019841323.2-7;Dbxref=GeneID:105182962%2CGenbank:XM_019841323.2;Parent=rna-XM_019841323.2
NW_020229874.1	Gnomon	exon	51239	53622	.	+	.	ID=exon-XM_019841323.2-8;Dbxref=GeneID:105182962%2CGenbank:XM_019841323.2;Parent=rna-XM_019841323.2
NW_020229874.1	Gnomon	exon	38617	38975	.	+	.	ID=exon-XM_019841323.2-1;Dbxref=GeneID:105182962%2CGenbank:XM_019841323.2;Parent=rna-XM_019841323.2
NW_020229874.1	Gnomon	exon	39881	39986	.	+	.	ID=exon-XM_019841323.2-2;Dbxref=GeneID:105182962%2CGenbank:XM_019841323.2;Parent=rna-XM_019841323.2
NW_020229874.1	Gnomon	exon	47855	48133	.	+	.	ID=exon-XM_019841323.2-3;Dbxref=GeneID:105182962%2CGenbank:XM_019841323.2;Parent=rna-XM_019841323.2
NW_020229874.1	Gnomon	exon	48792	49115	.	+	.	ID=exon-XM_019841323.2-4;Dbxref=GeneID:105182962%2CGenbank:XM_019841323.2;Parent=rna-XM_019841323.2
NW_020229874.1	Gnomon	exon	61216	61382	.	+	.	ID=exon-XM_025297980.1-5;Dbxref=GeneID:105182959%2CGenbank:XM_025297980.1;Parent=rna-XM_025297980.1
NW_020229874.1	Gnomon	exon	61522	61706	.	+	.	ID=exon-XM_025297980.1-6;Dbxref=GeneID:105182959%2CGenbank:XM_025297980.1;Parent=rna-XM_025297980.1
NW_020229874.1	Gnomon	exon	61834	62315	.	+	.	ID=exon-XM_025297980.1-7;Dbxref=GeneID:105182959%2CGenbank:XM_025297980.1;Parent=rna-XM_025297980.1
NW_020229874.1	Gnomon	exon	56420	56438	.	+	.	ID=exon-XM_025297980.1-1;Dbxref=GeneID:105182959%2CGenbank:XM_025297980.1;Parent=rna-XM_025297980.1
NW_020229874.1	Gnomon	exon	59574	59735	.	+	.	ID=exon-XM_025297980.1-2;Dbxref=GeneID:105182959%2CGenbank:XM_025297980.1;Parent=rna-XM_025297980.1
NW_020229874.1	Gnomon	exon	59837	60535	.	+	.	ID=exon-XM_025297980.1-3;Dbxref=GeneID:105182959%2CGenbank:XM_025297980.1;Parent=rna-XM_025297980.1
NW_020229874.1	Gnomon	exon	60628	61031	.	+	.	ID=exon-XM_025297980.1-4;Dbxref=GeneID:105182959%2CGenbank:XM_025297980.1;Parent=rna-XM_025297980.1
NW_020229874.1	Gnomon	exon	282631	282837	.	-	.	ID=exon-XM_011140758.3-4;Dbxref=GeneID:105182945%2CGenbank:XM_011140758.3;Parent=rna-XM_011140758.3
NW_020229874.1	Gnomon	exon	282219	282544	.	-	.	ID=exon-XM_011140758.3-5;Dbxref=GeneID:105182945%2CGenbank:XM_011140758.3;Parent=rna-XM_011140758.3
NW_020229874.1	Gnomon	exon	283315	283508	.	-	.	ID=exon-XM_011140758.3-2;Dbxref=GeneID:105182945%2CGenbank:XM_011140758.3;Parent=rna-XM_011140758.3
NW_020229874.1	Gnomon	exon	282994	283218	.	-	.	ID=exon-XM_011140758.3-3;Dbxref=GeneID:105182945%2CGenbank:XM_011140758.3;Parent=rna-XM_011140758.3
NW_020229874.1	Gnomon	exon	281243	281861	.	-	.	ID=exon-XM_011140758.3-6;Dbxref=GeneID:105182945%2CGenbank:XM_011140758.3;Parent=rna-XM_011140758.3
NW_020229874.1	Gnomon	exon	283808	284024	.	-	.	ID=exon-XM_011140758.3-1;Dbxref=GeneID:105182945%2CGenbank:XM_011140758.3;Parent=rna-XM_011140758.3
NW_020229874.1	Gnomon	exon	420622	421441	.	+	.	ID=exon-XM_011140809.2-1;Dbxref=GeneID:105182974%2CGenbank:XM_011140809.2;Parent=rna-XM_011140809.2
NW_020229874.1	Gnomon	exon	161981	163734	.	-	.	ID=exon-XM_011140811.3-13;Dbxref=GeneID:105182976%2CGenbank:XM_011140811.3;Parent=rna-XM_011140811.3
NW_020229874.1	Gnomon	exon	165134	165379	.	-	.	ID=exon-XM_011140811.3-11;Dbxref=GeneID:105182976%2CGenbank:XM_011140811.3;Parent=rna-XM_011140811.3
NW_020229874.1	Gnomon	exon	164560	164896	.	-	.	ID=exon-XM_011140811.3-12;Dbxref=GeneID:105182976%2CGenbank:XM_011140811.3;Parent=rna-XM_011140811.3
NW_020229874.1	Gnomon	exon	165575	165909	.	-	.	ID=exon-XM_011140811.3-10;Dbxref=GeneID:105182976%2CGenbank:XM_011140811.3;Parent=rna-XM_011140811.3
NW_020229874.1	Gnomon	mRNA	68494	71855	.	+	.	Name=XM_025298016.1;ID=rna-XM_025298016.1;Dbxref=GeneID:105182954%2CGenbank:XM_025298016.1;Parent=gene-LOC105182954
NW_020229874.1	Gnomon	CDS	234958	235363	.	+	0	Name=XP_011139069.1;ID=cds-XP_011139069.1;Dbxref=GeneID:105182949%2CGenbank:XP_011139069.1;Parent=rna-XM_011140767.3
NW_020229874.1	Gnomon	CDS	235615	235871	.	+	0	Name=XP_011139069.1;ID=cds-XP_011139069.1;Dbxref=GeneID:105182949%2CGenbank:XP_011139069.1;Parent=rna-XM_011140767.3
NW_020229874.1	Gnomon	CDS	236049	236240	.	+	0	Name=XP_011139069.1;ID=cds-XP_011139069.1;Dbxref=GeneID:105182949%2CGenbank:XP_011139069.1;Parent=rna-XM_011140767.3
NW_020229874.1	Gnomon	CDS	236314	236435	.	+	0	Name=XP_011139069.1;ID=cds-XP_011139069.1;Dbxref=GeneID:105182949%2CGenbank:XP_011139069.1;Parent=rna-XM_011140767.3
NW_020229874.1	Gnomon	CDS	236548	236707	.	+	0	Name=XP_011139069.1;ID=cds-XP_011139069.1;Dbxref=GeneID:105182949%2CGenbank:XP_011139069.1;Parent=rna-XM_011140767.3
NW_020229874.1	Gnomon	exon	283621	283801	.	-	.	ID=exon-XM_011140759.3-1;Dbxref=GeneID:105182945%2CGenbank:XM_011140759.3;Parent=rna-XM_011140759.3
NW_020229874.1	Gnomon	exon	283315	283508	.	-	.	ID=exon-XM_011140759.3-2;Dbxref=GeneID:105182945%2CGenbank:XM_011140759.3;Parent=rna-XM_011140759.3
NW_020229874.1	Gnomon	exon	282994	283218	.	-	.	ID=exon-XM_011140759.3-3;Dbxref=GeneID:105182945%2CGenbank:XM_011140759.3;Parent=rna-XM_011140759.3
NW_020229874.1	Gnomon	exon	282631	282837	.	-	.	ID=exon-XM_011140759.3-4;Dbxref=GeneID:105182945%2CGenbank:XM_011140759.3;Parent=rna-XM_011140759.3
NW_020229874.1	Gnomon	exon	282219	282544	.	-	.	ID=exon-XM_011140759.3-5;Dbxref=GeneID:105182945%2CGenbank:XM_011140759.3;Parent=rna-XM_011140759.3
NW_020229874.1	Gnomon	exon	281243	281861	.	-	.	ID=exon-XM_011140759.3-6;Dbxref=GeneID:105182945%2CGenbank:XM_011140759.3;Parent=rna-XM_011140759.3
NW_020229874.1	Gnomon	exon	44207	44671	.	+	.	ID=exon-XM_019841321.2-3;Dbxref=GeneID:105182962%2CGenbank:XM_019841321.2;Parent=rna-XM_019841321.2
NW_020229874.1	Gnomon	exon	47855	48133	.	+	.	ID=exon-XM_019841321.2-4;Dbxref=GeneID:105182962%2CGenbank:XM_019841321.2;Parent=rna-XM_019841321.2
NW_020229874.1	Gnomon	exon	48792	49115	.	+	.	ID=exon-XM_019841321.2-5;Dbxref=GeneID:105182962%2CGenbank:XM_019841321.2;Parent=rna-XM_019841321.2
NW_020229874.1	Gnomon	exon	49576	49913	.	+	.	ID=exon-XM_019841321.2-6;Dbxref=GeneID:105182962%2CGenbank:XM_019841321.2;Parent=rna-XM_019841321.2
NW_020229874.1	Gnomon	exon	50089	50508	.	+	.	ID=exon-XM_019841321.2-7;Dbxref=GeneID:105182962%2CGenbank:XM_019841321.2;Parent=rna-XM_019841321.2
NW_020229874.1	Gnomon	exon	50609	51070	.	+	.	ID=exon-XM_019841321.2-8;Dbxref=GeneID:105182962%2CGenbank:XM_019841321.2;Parent=rna-XM_019841321.2
NW_020229874.1	Gnomon	exon	51239	53622	.	+	.	ID=exon-XM_019841321.2-9;Dbxref=GeneID:105182962%2CGenbank:XM_019841321.2;Parent=rna-XM_019841321.2
NW_020229874.1	Gnomon	exon	38616	38975	.	+	.	ID=exon-XM_019841321.2-1;Dbxref=GeneID:105182962%2CGenbank:XM_019841321.2;Parent=rna-XM_019841321.2
NW_020229874.1	Gnomon	exon	39881	39986	.	+	.	ID=exon-XM_019841321.2-2;Dbxref=GeneID:105182962%2CGenbank:XM_019841321.2;Parent=rna-XM_019841321.2
NW_020229874.1	Gnomon	exon	10643	10814	.	-	.	ID=exon-XR_003112769.1-3;Dbxref=GeneID:105182967%2CGenbank:XR_003112769.1;Parent=rna-XR_003112769.1
NW_020229874.1	Gnomon	exon	10053	10368	.	-	.	ID=exon-XR_003112769.1-4;Dbxref=GeneID:105182967%2CGenbank:XR_003112769.1;Parent=rna-XR_003112769.1
NW_020229874.1	Gnomon	exon	11160	11796	.	-	.	ID=exon-XR_003112769.1-1;Dbxref=GeneID:105182967%2CGenbank:XR_003112769.1;Parent=rna-XR_003112769.1
NW_020229874.1	Gnomon	exon	10926	11078	.	-	.	ID=exon-XR_003112769.1-2;Dbxref=GeneID:105182967%2CGenbank:XR_003112769.1;Parent=rna-XR_003112769.1
NW_020229874.1	Gnomon	exon	279192	279430	.	+	.	ID=exon-XM_011140760.3-1;Dbxref=GeneID:105182946%2CGenbank:XM_011140760.3;Parent=rna-XM_011140760.3
NW_020229874.1	Gnomon	exon	279617	281050	.	+	.	ID=exon-XM_011140760.3-2;Dbxref=GeneID:105182946%2CGenbank:XM_011140760.3;Parent=rna-XM_011140760.3
NW_020229874.1	Gnomon	CDS	428447	428497	.	-	0	Name=XP_025153900.1;ID=cds-XP_025153900.1;Dbxref=GeneID:105182938%2CGenbank:XP_025153900.1;Parent=rna-XM_025298115.1
NW_020229874.1	Gnomon	CDS	427965	428377	.	-	0	Name=XP_025153900.1;ID=cds-XP_025153900.1;Dbxref=GeneID:105182938%2CGenbank:XP_025153900.1;Parent=rna-XM_025298115.1
NW_020229874.1	Gnomon	CDS	427141	427629	.	-	0	Name=XP_025153900.1;ID=cds-XP_025153900.1;Dbxref=GeneID:105182938%2CGenbank:XP_025153900.1;Parent=rna-XM_025298115.1
NW_020229874.1	Gnomon	CDS	426930	427047	.	-	0	Name=XP_025153900.1;ID=cds-XP_025153900.1;Dbxref=GeneID:105182938%2CGenbank:XP_025153900.1;Parent=rna-XM_025298115.1
NW_020229874.1	Gnomon	exon	31362	31460	.	+	.	ID=exon-XM_025297953.1-3;Dbxref=GeneID:105182961%2CGenbank:XM_025297953.1;Parent=rna-XM_025297953.1
NW_020229874.1	Gnomon	exon	31625	31722	.	+	.	ID=exon-XM_025297953.1-4;Dbxref=GeneID:105182961%2CGenbank:XM_025297953.1;Parent=rna-XM_025297953.1
NW_020229874.1	Gnomon	exon	32023	32238	.	+	.	ID=exon-XM_025297953.1-5;Dbxref=GeneID:105182961%2CGenbank:XM_025297953.1;Parent=rna-XM_025297953.1
NW_020229874.1	Gnomon	exon	32434	35790	.	+	.	ID=exon-XM_025297953.1-6;Dbxref=GeneID:105182961%2CGenbank:XM_025297953.1;Parent=rna-XM_025297953.1
NW_020229874.1	Gnomon	exon	30635	31009	.	+	.	ID=exon-XM_025297953.1-1;Dbxref=GeneID:105182961%2CGenbank:XM_025297953.1;Parent=rna-XM_025297953.1
NW_020229874.1	Gnomon	exon	31097	31198	.	+	.	ID=exon-XM_025297953.1-2;Dbxref=GeneID:105182961%2CGenbank:XM_025297953.1;Parent=rna-XM_025297953.1
NW_020229874.1	Gnomon	exon	295442	295702	.	+	.	ID=exon-XM_025298085.1-1;Dbxref=GeneID:105182944%2CGenbank:XM_025298085.1;Parent=rna-XM_025298085.1
NW_020229874.1	Gnomon	exon	295819	295907	.	+	.	ID=exon-XM_025298085.1-2;Dbxref=GeneID:105182944%2CGenbank:XM_025298085.1;Parent=rna-XM_025298085.1
NW_020229874.1	Gnomon	exon	295977	296102	.	+	.	ID=exon-XM_025298085.1-3;Dbxref=GeneID:105182944%2CGenbank:XM_025298085.1;Parent=rna-XM_025298085.1
NW_020229874.1	Gnomon	exon	296232	296613	.	+	.	ID=exon-XM_025298085.1-4;Dbxref=GeneID:105182944%2CGenbank:XM_025298085.1;Parent=rna-XM_025298085.1
NW_020229874.1	Gnomon	exon	296692	297119	.	+	.	ID=exon-XM_025298085.1-5;Dbxref=GeneID:105182944%2CGenbank:XM_025298085.1;Parent=rna-XM_025298085.1
NW_020229874.1	Gnomon	exon	297303	297474	.	+	.	ID=exon-XM_025298085.1-6;Dbxref=GeneID:105182944%2CGenbank:XM_025298085.1;Parent=rna-XM_025298085.1
NW_020229874.1	Gnomon	exon	58203	58900	.	+	.	ID=exon-XM_011140783.3-1;Dbxref=GeneID:105182959%2CGenbank:XM_011140783.3;Parent=rna-XM_011140783.3
NW_020229874.1	Gnomon	exon	60628	61031	.	+	.	ID=exon-XM_011140783.3-4;Dbxref=GeneID:105182959%2CGenbank:XM_011140783.3;Parent=rna-XM_011140783.3
NW_020229874.1	Gnomon	exon	61216	61382	.	+	.	ID=exon-XM_011140783.3-5;Dbxref=GeneID:105182959%2CGenbank:XM_011140783.3;Parent=rna-XM_011140783.3
NW_020229874.1	Gnomon	exon	59574	59769	.	+	.	ID=exon-XM_011140783.3-2;Dbxref=GeneID:105182959%2CGenbank:XM_011140783.3;Parent=rna-XM_011140783.3
NW_020229874.1	Gnomon	exon	59837	60535	.	+	.	ID=exon-XM_011140783.3-3;Dbxref=GeneID:105182959%2CGenbank:XM_011140783.3;Parent=rna-XM_011140783.3
NW_020229874.1	Gnomon	exon	61522	61706	.	+	.	ID=exon-XM_011140783.3-6;Dbxref=GeneID:105182959%2CGenbank:XM_011140783.3;Parent=rna-XM_011140783.3
NW_020229874.1	Gnomon	exon	61834	62315	.	+	.	ID=exon-XM_011140783.3-7;Dbxref=GeneID:105182959%2CGenbank:XM_011140783.3;Parent=rna-XM_011140783.3
NW_020229874.1	Gnomon	CDS	84831	84894	.	-	0	Name=XP_025153790.1;ID=cds-XP_025153790.1;Dbxref=GeneID:105182956%2CGenbank:XP_025153790.1;Parent=rna-XM_025298005.1
NW_020229874.1	Gnomon	CDS	84418	84554	.	-	0	Name=XP_025153790.1;ID=cds-XP_025153790.1;Dbxref=GeneID:105182956%2CGenbank:XP_025153790.1;Parent=rna-XM_025298005.1
NW_020229874.1	Gnomon	CDS	84062	84202	.	-	0	Name=XP_025153790.1;ID=cds-XP_025153790.1;Dbxref=GeneID:105182956%2CGenbank:XP_025153790.1;Parent=rna-XM_025298005.1
NW_020229874.1	Gnomon	CDS	83853	83961	.	-	0	Name=XP_025153790.1;ID=cds-XP_025153790.1;Dbxref=GeneID:105182956%2CGenbank:XP_025153790.1;Parent=rna-XM_025298005.1
NW_020229874.1	Gnomon	CDS	83578	83724	.	-	0	Name=XP_025153790.1;ID=cds-XP_025153790.1;Dbxref=GeneID:105182956%2CGenbank:XP_025153790.1;Parent=rna-XM_025298005.1
NW_020229874.1	Gnomon	CDS	83326	83439	.	-	0	Name=XP_025153790.1;ID=cds-XP_025153790.1;Dbxref=GeneID:105182956%2CGenbank:XP_025153790.1;Parent=rna-XM_025298005.1
NW_020229874.1	Gnomon	CDS	83118	83243	.	-	0	Name=XP_025153790.1;ID=cds-XP_025153790.1;Dbxref=GeneID:105182956%2CGenbank:XP_025153790.1;Parent=rna-XM_025298005.1
NW_020229874.1	Gnomon	CDS	82819	83034	.	-	0	Name=XP_025153790.1;ID=cds-XP_025153790.1;Dbxref=GeneID:105182956%2CGenbank:XP_025153790.1;Parent=rna-XM_025298005.1
NW_020229874.1	Gnomon	CDS	82113	82284	.	-	0	Name=XP_025153790.1;ID=cds-XP_025153790.1;Dbxref=GeneID:105182956%2CGenbank:XP_025153790.1;Parent=rna-XM_025298005.1
NW_020229874.1	Gnomon	CDS	81612	81813	.	-	0	Name=XP_025153790.1;ID=cds-XP_025153790.1;Dbxref=GeneID:105182956%2CGenbank:XP_025153790.1;Parent=rna-XM_025298005.1
NW_020229874.1	Gnomon	CDS	81309	81500	.	-	0	Name=XP_025153790.1;ID=cds-XP_025153790.1;Dbxref=GeneID:105182956%2CGenbank:XP_025153790.1;Parent=rna-XM_025298005.1
NW_020229874.1	Gnomon	CDS	80970	81090	.	-	0	Name=XP_025153790.1;ID=cds-XP_025153790.1;Dbxref=GeneID:105182956%2CGenbank:XP_025153790.1;Parent=rna-XM_025298005.1
NW_020229874.1	Gnomon	CDS	80584	80724	.	-	0	Name=XP_025153790.1;ID=cds-XP_025153790.1;Dbxref=GeneID:105182956%2CGenbank:XP_025153790.1;Parent=rna-XM_025298005.1
NW_020229874.1	Gnomon	CDS	79892	80144	.	-	0	Name=XP_025153790.1;ID=cds-XP_025153790.1;Dbxref=GeneID:105182956%2CGenbank:XP_025153790.1;Parent=rna-XM_025298005.1
NW_020229874.1	Gnomon	CDS	79604	79800	.	-	0	Name=XP_025153790.1;ID=cds-XP_025153790.1;Dbxref=GeneID:105182956%2CGenbank:XP_025153790.1;Parent=rna-XM_025298005.1
NW_020229874.1	Gnomon	CDS	79267	79419	.	-	0	Name=XP_025153790.1;ID=cds-XP_025153790.1;Dbxref=GeneID:105182956%2CGenbank:XP_025153790.1;Parent=rna-XM_025298005.1
NW_020229874.1	Gnomon	CDS	79055	79185	.	-	0	Name=XP_025153790.1;ID=cds-XP_025153790.1;Dbxref=GeneID:105182956%2CGenbank:XP_025153790.1;Parent=rna-XM_025298005.1
NW_020229874.1	Gnomon	CDS	78674	78801	.	-	0	Name=XP_025153790.1;ID=cds-XP_025153790.1;Dbxref=GeneID:105182956%2CGenbank:XP_025153790.1;Parent=rna-XM_025298005.1
NW_020229874.1	Gnomon	CDS	78072	78271	.	-	0	Name=XP_025153790.1;ID=cds-XP_025153790.1;Dbxref=GeneID:105182956%2CGenbank:XP_025153790.1;Parent=rna-XM_025298005.1
NW_020229874.1	Gnomon	CDS	77606	77781	.	-	0	Name=XP_025153790.1;ID=cds-XP_025153790.1;Dbxref=GeneID:105182956%2CGenbank:XP_025153790.1;Parent=rna-XM_025298005.1
NW_020229874.1	Gnomon	CDS	77113	77360	.	-	0	Name=XP_025153790.1;ID=cds-XP_025153790.1;Dbxref=GeneID:105182956%2CGenbank:XP_025153790.1;Parent=rna-XM_025298005.1
NW_020229874.1	Gnomon	CDS	76550	76857	.	-	0	Name=XP_025153790.1;ID=cds-XP_025153790.1;Dbxref=GeneID:105182956%2CGenbank:XP_025153790.1;Parent=rna-XM_025298005.1
NW_020229874.1	Gnomon	CDS	75636	75875	.	-	0	Name=XP_025153790.1;ID=cds-XP_025153790.1;Dbxref=GeneID:105182956%2CGenbank:XP_025153790.1;Parent=rna-XM_025298005.1
NW_020229874.1	Gnomon	CDS	75402	75554	.	-	0	Name=XP_025153790.1;ID=cds-XP_025153790.1;Dbxref=GeneID:105182956%2CGenbank:XP_025153790.1;Parent=rna-XM_025298005.1
NW_020229874.1	Gnomon	CDS	74819	74964	.	-	0	Name=XP_025153790.1;ID=cds-XP_025153790.1;Dbxref=GeneID:105182956%2CGenbank:XP_025153790.1;Parent=rna-XM_025298005.1
NW_020229874.1	Gnomon	CDS	74643	74734	.	-	0	Name=XP_025153790.1;ID=cds-XP_025153790.1;Dbxref=GeneID:105182956%2CGenbank:XP_025153790.1;Parent=rna-XM_025298005.1
NW_020229874.1	Gnomon	CDS	74293	74530	.	-	0	Name=XP_025153790.1;ID=cds-XP_025153790.1;Dbxref=GeneID:105182956%2CGenbank:XP_025153790.1;Parent=rna-XM_025298005.1
NW_020229874.1	Gnomon	CDS	73971	74172	.	-	0	Name=XP_025153790.1;ID=cds-XP_025153790.1;Dbxref=GeneID:105182956%2CGenbank:XP_025153790.1;Parent=rna-XM_025298005.1
NW_020229874.1	Gnomon	CDS	72967	73091	.	-	0	Name=XP_025153790.1;ID=cds-XP_025153790.1;Dbxref=GeneID:105182956%2CGenbank:XP_025153790.1;Parent=rna-XM_025298005.1
NW_020229874.1	Gnomon	exon	156532	156702	.	-	.	ID=id-LOC109503814-4;Dbxref=GeneID:109503814;Parent=gene-LOC109503814
NW_020229874.1	Gnomon	exon	156926	156941	.	-	.	ID=id-LOC109503814-5;Dbxref=GeneID:109503814;Parent=gene-LOC109503814
NW_020229874.1	Gnomon	exon	155660	155800	.	-	.	ID=id-LOC109503814-2;Dbxref=GeneID:109503814;Parent=gene-LOC109503814
NW_020229874.1	Gnomon	exon	156375	156454	.	-	.	ID=id-LOC109503814-3;Dbxref=GeneID:109503814;Parent=gene-LOC109503814
NW_020229874.1	Gnomon	mRNA	57078	62315	.	+	.	Name=XM_011140779.3;ID=rna-XM_011140779.3;Dbxref=GeneID:105182959%2CGenbank:XM_011140779.3;Parent=gene-LOC105182959
NW_020229874.1	Gnomon	CDS	68509	68592	.	+	0	Name=XP_025153801.1;ID=cds-XP_025153801.1;Dbxref=GeneID:105182954%2CGenbank:XP_025153801.1;Parent=rna-XM_025298016.1
NW_020229874.1	Gnomon	CDS	68664	68775	.	+	0	Name=XP_025153801.1;ID=cds-XP_025153801.1;Dbxref=GeneID:105182954%2CGenbank:XP_025153801.1;Parent=rna-XM_025298016.1
NW_020229874.1	Gnomon	CDS	69008	69191	.	+	0	Name=XP_025153801.1;ID=cds-XP_025153801.1;Dbxref=GeneID:105182954%2CGenbank:XP_025153801.1;Parent=rna-XM_025298016.1
NW_020229874.1	Gnomon	CDS	69701	69743	.	+	0	Name=XP_025153801.1;ID=cds-XP_025153801.1;Dbxref=GeneID:105182954%2CGenbank:XP_025153801.1;Parent=rna-XM_025298016.1
NW_020229874.1	Gnomon	CDS	69926	69999	.	+	0	Name=XP_025153801.1;ID=cds-XP_025153801.1;Dbxref=GeneID:105182954%2CGenbank:XP_025153801.1;Parent=rna-XM_025298016.1
NW_020229874.1	Gnomon	CDS	70084	70254	.	+	0	Name=XP_025153801.1;ID=cds-XP_025153801.1;Dbxref=GeneID:105182954%2CGenbank:XP_025153801.1;Parent=rna-XM_025298016.1
NW_020229874.1	Gnomon	CDS	70407	70560	.	+	0	Name=XP_025153801.1;ID=cds-XP_025153801.1;Dbxref=GeneID:105182954%2CGenbank:XP_025153801.1;Parent=rna-XM_025298016.1
NW_020229874.1	Gnomon	CDS	71072	71179	.	+	0	Name=XP_025153801.1;ID=cds-XP_025153801.1;Dbxref=GeneID:105182954%2CGenbank:XP_025153801.1;Parent=rna-XM_025298016.1
NW_020229874.1	Gnomon	CDS	71301	71590	.	+	0	Name=XP_025153801.1;ID=cds-XP_025153801.1;Dbxref=GeneID:105182954%2CGenbank:XP_025153801.1;Parent=rna-XM_025298016.1
NW_020229874.1	Gnomon	CDS	71703	71829	.	+	0	Name=XP_025153801.1;ID=cds-XP_025153801.1;Dbxref=GeneID:105182954%2CGenbank:XP_025153801.1;Parent=rna-XM_025298016.1
NW_020229874.1	Gnomon	exon	297303	297475	.	+	.	ID=exon-XM_025298086.1-5;Dbxref=GeneID:105182944%2CGenbank:XM_025298086.1;Parent=rna-XM_025298086.1
NW_020229874.1	Gnomon	exon	296232	296613	.	+	.	ID=exon-XM_025298086.1-3;Dbxref=GeneID:105182944%2CGenbank:XM_025298086.1;Parent=rna-XM_025298086.1
NW_020229874.1	Gnomon	exon	296692	297119	.	+	.	ID=exon-XM_025298086.1-4;Dbxref=GeneID:105182944%2CGenbank:XM_025298086.1;Parent=rna-XM_025298086.1
NW_020229874.1	Gnomon	exon	291060	291110	.	+	.	ID=exon-XM_025298086.1-1;Dbxref=GeneID:105182944%2CGenbank:XM_025298086.1;Parent=rna-XM_025298086.1
NW_020229874.1	Gnomon	exon	295819	296102	.	+	.	ID=exon-XM_025298086.1-2;Dbxref=GeneID:105182944%2CGenbank:XM_025298086.1;Parent=rna-XM_025298086.1
NW_020229874.1	Gnomon	mRNA	62547	65304	.	-	.	Name=XM_011140778.2;ID=rna-XM_011140778.2;Dbxref=GeneID:105182958%2CGenbank:XM_011140778.2;Parent=gene-LOC105182958
NW_020229874.1	Gnomon	mRNA	62547	65305	.	-	.	Name=XM_011140777.2;ID=rna-XM_011140777.2;Dbxref=GeneID:105182958%2CGenbank:XM_011140777.2;Parent=gene-LOC105182958
NW_020229874.1	Gnomon	CDS	138232	138285	.	-	0	Name=XP_025153948.1;ID=cds-XP_025153948.1;Dbxref=GeneID:112588398%2CGenbank:XP_025153948.1;Parent=rna-XM_025298163.1
NW_020229874.1	Gnomon	CDS	138045	138107	.	-	0	Name=XP_025153948.1;ID=cds-XP_025153948.1;Dbxref=GeneID:112588398%2CGenbank:XP_025153948.1;Parent=rna-XM_025298163.1
NW_020229874.1	Gnomon	CDS	137830	137871	.	-	0	Name=XP_025153948.1;ID=cds-XP_025153948.1;Dbxref=GeneID:112588398%2CGenbank:XP_025153948.1;Parent=rna-XM_025298163.1
NW_020229874.1	Gnomon	CDS	137454	137549	.	-	0	Name=XP_025153948.1;ID=cds-XP_025153948.1;Dbxref=GeneID:112588398%2CGenbank:XP_025153948.1;Parent=rna-XM_025298163.1
NW_020229874.1	Gnomon	exon	11160	11556	.	-	.	ID=exon-XR_003112768.1-1;Dbxref=GeneID:105182967%2CGenbank:XR_003112768.1;Parent=rna-XR_003112768.1
NW_020229874.1	Gnomon	exon	10926	11078	.	-	.	ID=exon-XR_003112768.1-2;Dbxref=GeneID:105182967%2CGenbank:XR_003112768.1;Parent=rna-XR_003112768.1
NW_020229874.1	Gnomon	exon	10643	10830	.	-	.	ID=exon-XR_003112768.1-3;Dbxref=GeneID:105182967%2CGenbank:XR_003112768.1;Parent=rna-XR_003112768.1
NW_020229874.1	Gnomon	exon	10054	10368	.	-	.	ID=exon-XR_003112768.1-4;Dbxref=GeneID:105182967%2CGenbank:XR_003112768.1;Parent=rna-XR_003112768.1
NW_020229874.1	Gnomon	mRNA	474014	747664	.	+	.	Name=XM_025298151.1;ID=rna-XM_025298151.1;Dbxref=GeneID:105182935%2CGenbank:XM_025298151.1;Parent=gene-LOC105182935
NW_020229874.1	Gnomon	mRNA	57078	62315	.	+	.	Name=XM_011140787.3;ID=rna-XM_011140787.3;Dbxref=GeneID:105182959%2CGenbank:XM_011140787.3;Parent=gene-LOC105182959
NW_020229874.1	Gnomon	mRNA	248182	272933	.	-	.	Name=XM_025298057.1;ID=rna-XM_025298057.1;Dbxref=GeneID:105182947%2CGenbank:XM_025298057.1;Parent=gene-LOC105182947
NW_020229874.1	Gnomon	exon	279617	279828	.	+	.	ID=exon-XM_011140761.3-2;Dbxref=GeneID:105182946%2CGenbank:XM_011140761.3;Parent=rna-XM_011140761.3
NW_020229874.1	Gnomon	exon	279948	280018	.	+	.	ID=exon-XM_011140761.3-3;Dbxref=GeneID:105182946%2CGenbank:XM_011140761.3;Parent=rna-XM_011140761.3
NW_020229874.1	Gnomon	exon	279193	279430	.	+	.	ID=exon-XM_011140761.3-1;Dbxref=GeneID:105182946%2CGenbank:XM_011140761.3;Parent=rna-XM_011140761.3
NW_020229874.1	Gnomon	exon	138232	138285	.	-	.	ID=exon-XM_025298163.1-1;Dbxref=GeneID:112588398%2CGenbank:XM_025298163.1;Parent=rna-XM_025298163.1
NW_020229874.1	Gnomon	exon	138045	138107	.	-	.	ID=exon-XM_025298163.1-2;Dbxref=GeneID:112588398%2CGenbank:XM_025298163.1;Parent=rna-XM_025298163.1
NW_020229874.1	Gnomon	exon	137830	137871	.	-	.	ID=exon-XM_025298163.1-3;Dbxref=GeneID:112588398%2CGenbank:XM_025298163.1;Parent=rna-XM_025298163.1
NW_020229874.1	Gnomon	exon	137389	137549	.	-	.	ID=exon-XM_025298163.1-4;Dbxref=GeneID:112588398%2CGenbank:XM_025298163.1;Parent=rna-XM_025298163.1
NW_020229874.1	Gnomon	mRNA	57078	62315	.	+	.	Name=XM_011140786.3;ID=rna-XM_011140786.3;Dbxref=GeneID:105182959%2CGenbank:XM_011140786.3;Parent=gene-LOC105182959
NW_020229874.1	Gnomon	CDS	44347	44671	.	+	0	Name=XP_025153716.1;ID=cds-XP_025153716.1;Dbxref=GeneID:105182962%2CGenbank:XP_025153716.1;Parent=rna-XM_025297931.1
NW_020229874.1	Gnomon	CDS	47855	48133	.	+	0	Name=XP_025153716.1;ID=cds-XP_025153716.1;Dbxref=GeneID:105182962%2CGenbank:XP_025153716.1;Parent=rna-XM_025297931.1
NW_020229874.1	Gnomon	CDS	48792	49115	.	+	0	Name=XP_025153716.1;ID=cds-XP_025153716.1;Dbxref=GeneID:105182962%2CGenbank:XP_025153716.1;Parent=rna-XM_025297931.1
NW_020229874.1	Gnomon	CDS	49576	49913	.	+	0	Name=XP_025153716.1;ID=cds-XP_025153716.1;Dbxref=GeneID:105182962%2CGenbank:XP_025153716.1;Parent=rna-XM_025297931.1
NW_020229874.1	Gnomon	CDS	50089	50508	.	+	0	Name=XP_025153716.1;ID=cds-XP_025153716.1;Dbxref=GeneID:105182962%2CGenbank:XP_025153716.1;Parent=rna-XM_025297931.1
NW_020229874.1	Gnomon	CDS	50609	51070	.	+	0	Name=XP_025153716.1;ID=cds-XP_025153716.1;Dbxref=GeneID:105182962%2CGenbank:XP_025153716.1;Parent=rna-XM_025297931.1
NW_020229874.1	Gnomon	CDS	51239	51496	.	+	0	Name=XP_025153716.1;ID=cds-XP_025153716.1;Dbxref=GeneID:105182962%2CGenbank:XP_025153716.1;Parent=rna-XM_025297931.1
NW_020229874.1	Gnomon	exon	70084	70254	.	+	.	ID=exon-XM_025298016.1-6;Dbxref=GeneID:105182954%2CGenbank:XM_025298016.1;Parent=rna-XM_025298016.1
NW_020229874.1	Gnomon	exon	70407	70560	.	+	.	ID=exon-XM_025298016.1-7;Dbxref=GeneID:105182954%2CGenbank:XM_025298016.1;Parent=rna-XM_025298016.1
NW_020229874.1	Gnomon	exon	71072	71179	.	+	.	ID=exon-XM_025298016.1-8;Dbxref=GeneID:105182954%2CGenbank:XM_025298016.1;Parent=rna-XM_025298016.1
NW_020229874.1	Gnomon	exon	71301	71590	.	+	.	ID=exon-XM_025298016.1-9;Dbxref=GeneID:105182954%2CGenbank:XM_025298016.1;Parent=rna-XM_025298016.1
NW_020229874.1	Gnomon	exon	68664	68775	.	+	.	ID=exon-XM_025298016.1-2;Dbxref=GeneID:105182954%2CGenbank:XM_025298016.1;Parent=rna-XM_025298016.1
NW_020229874.1	Gnomon	exon	69008	69191	.	+	.	ID=exon-XM_025298016.1-3;Dbxref=GeneID:105182954%2CGenbank:XM_025298016.1;Parent=rna-XM_025298016.1
NW_020229874.1	Gnomon	exon	69701	69743	.	+	.	ID=exon-XM_025298016.1-4;Dbxref=GeneID:105182954%2CGenbank:XM_025298016.1;Parent=rna-XM_025298016.1
NW_020229874.1	Gnomon	exon	69926	69999	.	+	.	ID=exon-XM_025298016.1-5;Dbxref=GeneID:105182954%2CGenbank:XM_025298016.1;Parent=rna-XM_025298016.1
NW_020229874.1	Gnomon	exon	68494	68592	.	+	.	ID=exon-XM_025298016.1-1;Dbxref=GeneID:105182954%2CGenbank:XM_025298016.1;Parent=rna-XM_025298016.1
NW_020229874.1	Gnomon	CDS	422210	424732	.	+	0	Name=XP_025153951.1;ID=cds-XP_025153951.1;Dbxref=GeneID:105182973%2CGenbank:XP_025153951.1;Parent=rna-XM_025298166.1
NW_020229874.1	Gnomon	exon	78674	78801	.	-	.	ID=exon-XM_025298001.1-19;Dbxref=GeneID:105182956%2CGenbank:XM_025298001.1;Parent=rna-XM_025298001.1
NW_020229874.1	Gnomon	exon	79267	79419	.	-	.	ID=exon-XM_025298001.1-17;Dbxref=GeneID:105182956%2CGenbank:XM_025298001.1;Parent=rna-XM_025298001.1
NW_020229874.1	Gnomon	exon	79055	79185	.	-	.	ID=exon-XM_025298001.1-18;Dbxref=GeneID:105182956%2CGenbank:XM_025298001.1;Parent=rna-XM_025298001.1
NW_020229874.1	Gnomon	exon	79892	80144	.	-	.	ID=exon-XM_025298001.1-15;Dbxref=GeneID:105182956%2CGenbank:XM_025298001.1;Parent=rna-XM_025298001.1
NW_020229874.1	Gnomon	exon	79604	79800	.	-	.	ID=exon-XM_025298001.1-16;Dbxref=GeneID:105182956%2CGenbank:XM_025298001.1;Parent=rna-XM_025298001.1
NW_020229874.1	Gnomon	exon	80970	81090	.	-	.	ID=exon-XM_025298001.1-13;Dbxref=GeneID:105182956%2CGenbank:XM_025298001.1;Parent=rna-XM_025298001.1
NW_020229874.1	Gnomon	exon	80584	80724	.	-	.	ID=exon-XM_025298001.1-14;Dbxref=GeneID:105182956%2CGenbank:XM_025298001.1;Parent=rna-XM_025298001.1
NW_020229874.1	Gnomon	exon	81612	81813	.	-	.	ID=exon-XM_025298001.1-11;Dbxref=GeneID:105182956%2CGenbank:XM_025298001.1;Parent=rna-XM_025298001.1
NW_020229874.1	Gnomon	exon	81309	81500	.	-	.	ID=exon-XM_025298001.1-12;Dbxref=GeneID:105182956%2CGenbank:XM_025298001.1;Parent=rna-XM_025298001.1
NW_020229874.1	Gnomon	exon	82113	82284	.	-	.	ID=exon-XM_025298001.1-10;Dbxref=GeneID:105182956%2CGenbank:XM_025298001.1;Parent=rna-XM_025298001.1
NW_020229874.1	Gnomon	exon	72009	73091	.	-	.	ID=exon-XM_025298001.1-31;Dbxref=GeneID:105182956%2CGenbank:XM_025298001.1;Parent=rna-XM_025298001.1
NW_020229874.1	Gnomon	exon	73609	73912	.	-	.	ID=exon-XM_025298001.1-30;Dbxref=GeneID:105182956%2CGenbank:XM_025298001.1;Parent=rna-XM_025298001.1
NW_020229874.1	Gnomon	exon	74293	74530	.	-	.	ID=exon-XM_025298001.1-28;Dbxref=GeneID:105182956%2CGenbank:XM_025298001.1;Parent=rna-XM_025298001.1
NW_020229874.1	Gnomon	exon	73995	74172	.	-	.	ID=exon-XM_025298001.1-29;Dbxref=GeneID:105182956%2CGenbank:XM_025298001.1;Parent=rna-XM_025298001.1
NW_020229874.1	Gnomon	exon	74819	74964	.	-	.	ID=exon-XM_025298001.1-26;Dbxref=GeneID:105182956%2CGenbank:XM_025298001.1;Parent=rna-XM_025298001.1
NW_020229874.1	Gnomon	exon	74643	74734	.	-	.	ID=exon-XM_025298001.1-27;Dbxref=GeneID:105182956%2CGenbank:XM_025298001.1;Parent=rna-XM_025298001.1
NW_020229874.1	Gnomon	exon	75636	75875	.	-	.	ID=exon-XM_025298001.1-24;Dbxref=GeneID:105182956%2CGenbank:XM_025298001.1;Parent=rna-XM_025298001.1
NW_020229874.1	Gnomon	exon	75402	75554	.	-	.	ID=exon-XM_025298001.1-25;Dbxref=GeneID:105182956%2CGenbank:XM_025298001.1;Parent=rna-XM_025298001.1
NW_020229874.1	Gnomon	exon	77113	77360	.	-	.	ID=exon-XM_025298001.1-22;Dbxref=GeneID:105182956%2CGenbank:XM_025298001.1;Parent=rna-XM_025298001.1
NW_020229874.1	Gnomon	exon	76550	76857	.	-	.	ID=exon-XM_025298001.1-23;Dbxref=GeneID:105182956%2CGenbank:XM_025298001.1;Parent=rna-XM_025298001.1
NW_020229874.1	Gnomon	exon	78072	78271	.	-	.	ID=exon-XM_025298001.1-20;Dbxref=GeneID:105182956%2CGenbank:XM_025298001.1;Parent=rna-XM_025298001.1
NW_020229874.1	Gnomon	exon	77606	77781	.	-	.	ID=exon-XM_025298001.1-21;Dbxref=GeneID:105182956%2CGenbank:XM_025298001.1;Parent=rna-XM_025298001.1
NW_020229874.1	Gnomon	mRNA	58203	62315	.	+	.	Name=XM_011140783.3;ID=rna-XM_011140783.3;Dbxref=GeneID:105182959%2CGenbank:XM_011140783.3;Parent=gene-LOC105182959
NW_020229874.1	Gnomon	exon	254485	254751	.	-	.	ID=exon-XM_011140762.3-3;Dbxref=GeneID:105182947%2CGenbank:XM_011140762.3;Parent=rna-XM_011140762.3
NW_020229874.1	Gnomon	exon	253739	254034	.	-	.	ID=exon-XM_011140762.3-4;Dbxref=GeneID:105182947%2CGenbank:XM_011140762.3;Parent=rna-XM_011140762.3
NW_020229874.1	Gnomon	exon	272366	272934	.	-	.	ID=exon-XM_011140762.3-1;Dbxref=GeneID:105182947%2CGenbank:XM_011140762.3;Parent=rna-XM_011140762.3
NW_020229874.1	Gnomon	exon	257694	257960	.	-	.	ID=exon-XM_011140762.3-2;Dbxref=GeneID:105182947%2CGenbank:XM_011140762.3;Parent=rna-XM_011140762.3
NW_020229874.1	Gnomon	exon	252374	252552	.	-	.	ID=exon-XM_011140762.3-7;Dbxref=GeneID:105182947%2CGenbank:XM_011140762.3;Parent=rna-XM_011140762.3
NW_020229874.1	Gnomon	exon	248182	252105	.	-	.	ID=exon-XM_011140762.3-8;Dbxref=GeneID:105182947%2CGenbank:XM_011140762.3;Parent=rna-XM_011140762.3
NW_020229874.1	Gnomon	exon	253000	253301	.	-	.	ID=exon-XM_011140762.3-5;Dbxref=GeneID:105182947%2CGenbank:XM_011140762.3;Parent=rna-XM_011140762.3
NW_020229874.1	Gnomon	exon	252655	252838	.	-	.	ID=exon-XM_011140762.3-6;Dbxref=GeneID:105182947%2CGenbank:XM_011140762.3;Parent=rna-XM_011140762.3
NW_020229874.1	Gnomon	mRNA	57078	62315	.	+	.	Name=XM_011140782.3;ID=rna-XM_011140782.3;Dbxref=GeneID:105182959%2CGenbank:XM_011140782.3;Parent=gene-LOC105182959
NW_020229874.1	Gnomon	exon	61834	62315	.	+	.	ID=exon-XM_011140785.3-6;Dbxref=GeneID:105182959%2CGenbank:XM_011140785.3;Parent=rna-XM_011140785.3
NW_020229874.1	Gnomon	exon	61216	61382	.	+	.	ID=exon-XM_011140785.3-4;Dbxref=GeneID:105182959%2CGenbank:XM_011140785.3;Parent=rna-XM_011140785.3
NW_020229874.1	Gnomon	exon	61522	61706	.	+	.	ID=exon-XM_011140785.3-5;Dbxref=GeneID:105182959%2CGenbank:XM_011140785.3;Parent=rna-XM_011140785.3
NW_020229874.1	Gnomon	exon	59837	60535	.	+	.	ID=exon-XM_011140785.3-2;Dbxref=GeneID:105182959%2CGenbank:XM_011140785.3;Parent=rna-XM_011140785.3
NW_020229874.1	Gnomon	exon	60628	61031	.	+	.	ID=exon-XM_011140785.3-3;Dbxref=GeneID:105182959%2CGenbank:XM_011140785.3;Parent=rna-XM_011140785.3
NW_020229874.1	Gnomon	exon	57078	57568	.	+	.	ID=exon-XM_011140785.3-1;Dbxref=GeneID:105182959%2CGenbank:XM_011140785.3;Parent=rna-XM_011140785.3
NW_020229874.1	Gnomon	exon	428447	428607	.	-	.	ID=exon-XM_025298115.1-2;Dbxref=GeneID:105182938%2CGenbank:XM_025298115.1;Parent=rna-XM_025298115.1
NW_020229874.1	Gnomon	exon	427965	428377	.	-	.	ID=exon-XM_025298115.1-3;Dbxref=GeneID:105182938%2CGenbank:XM_025298115.1;Parent=rna-XM_025298115.1
NW_020229874.1	Gnomon	exon	427141	427629	.	-	.	ID=exon-XM_025298115.1-4;Dbxref=GeneID:105182938%2CGenbank:XM_025298115.1;Parent=rna-XM_025298115.1
NW_020229874.1	Gnomon	exon	426839	427047	.	-	.	ID=exon-XM_025298115.1-5;Dbxref=GeneID:105182938%2CGenbank:XM_025298115.1;Parent=rna-XM_025298115.1
NW_020229874.1	Gnomon	exon	428693	429091	.	-	.	ID=exon-XM_025298115.1-1;Dbxref=GeneID:105182938%2CGenbank:XM_025298115.1;Parent=rna-XM_025298115.1
NW_020229874.1	Gnomon	mRNA	57078	62315	.	+	.	Name=XM_011140785.3;ID=rna-XM_011140785.3;Dbxref=GeneID:105182959%2CGenbank:XM_011140785.3;Parent=gene-LOC105182959
NW_020229874.1	Gnomon	exon	380910	380929	.	+	.	ID=id-LOC112588399;Dbxref=GeneID:112588399;Parent=gene-LOC112588399
NW_020229874.1	Gnomon	mRNA	30635	35790	.	+	.	Name=XM_025297953.1;ID=rna-XM_025297953.1;Dbxref=GeneID:105182961%2CGenbank:XM_025297953.1;Parent=gene-LOC105182961
NW_020229874.1	Gnomon	exon	717269	717376	.	+	.	ID=exon-XM_025298138.1-9;Dbxref=GeneID:105182935%2CGenbank:XM_025298138.1;Parent=rna-XM_025298138.1
NW_020229874.1	Gnomon	exon	474014	476346	.	+	.	ID=exon-XM_025298138.1-1;Dbxref=GeneID:105182935%2CGenbank:XM_025298138.1;Parent=rna-XM_025298138.1
NW_020229874.1	Gnomon	exon	489568	489827	.	+	.	ID=exon-XM_025298138.1-2;Dbxref=GeneID:105182935%2CGenbank:XM_025298138.1;Parent=rna-XM_025298138.1
NW_020229874.1	Gnomon	exon	499287	499428	.	+	.	ID=exon-XM_025298138.1-3;Dbxref=GeneID:105182935%2CGenbank:XM_025298138.1;Parent=rna-XM_025298138.1
NW_020229874.1	Gnomon	exon	511195	511245	.	+	.	ID=exon-XM_025298138.1-4;Dbxref=GeneID:105182935%2CGenbank:XM_025298138.1;Parent=rna-XM_025298138.1
NW_020229874.1	Gnomon	exon	527862	527912	.	+	.	ID=exon-XM_025298138.1-5;Dbxref=GeneID:105182935%2CGenbank:XM_025298138.1;Parent=rna-XM_025298138.1
NW_020229874.1	Gnomon	exon	535716	535907	.	+	.	ID=exon-XM_025298138.1-6;Dbxref=GeneID:105182935%2CGenbank:XM_025298138.1;Parent=rna-XM_025298138.1
NW_020229874.1	Gnomon	exon	604803	604932	.	+	.	ID=exon-XM_025298138.1-7;Dbxref=GeneID:105182935%2CGenbank:XM_025298138.1;Parent=rna-XM_025298138.1
NW_020229874.1	Gnomon	exon	666506	666514	.	+	.	ID=exon-XM_025298138.1-8;Dbxref=GeneID:105182935%2CGenbank:XM_025298138.1;Parent=rna-XM_025298138.1
NW_020229874.1	Gnomon	CDS	92410	92550	.	+	0	Name=XP_011139072.1;ID=cds-XP_011139072.1;Dbxref=GeneID:105182953%2CGenbank:XP_011139072.1;Parent=rna-XM_011140770.3
NW_020229874.1	Gnomon	CDS	92746	92952	.	+	0	Name=XP_011139072.1;ID=cds-XP_011139072.1;Dbxref=GeneID:105182953%2CGenbank:XP_011139072.1;Parent=rna-XM_011140770.3
NW_020229874.1	Gnomon	CDS	93035	93206	.	+	0	Name=XP_011139072.1;ID=cds-XP_011139072.1;Dbxref=GeneID:105182953%2CGenbank:XP_011139072.1;Parent=rna-XM_011140770.3
NW_020229874.1	Gnomon	CDS	93312	93462	.	+	0	Name=XP_011139072.1;ID=cds-XP_011139072.1;Dbxref=GeneID:105182953%2CGenbank:XP_011139072.1;Parent=rna-XM_011140770.3
NW_020229874.1	Gnomon	CDS	94137	94332	.	+	0	Name=XP_011139072.1;ID=cds-XP_011139072.1;Dbxref=GeneID:105182953%2CGenbank:XP_011139072.1;Parent=rna-XM_011140770.3
NW_020229874.1	Gnomon	CDS	94415	94585	.	+	0	Name=XP_011139072.1;ID=cds-XP_011139072.1;Dbxref=GeneID:105182953%2CGenbank:XP_011139072.1;Parent=rna-XM_011140770.3
NW_020229874.1	Gnomon	CDS	94737	95006	.	+	0	Name=XP_011139072.1;ID=cds-XP_011139072.1;Dbxref=GeneID:105182953%2CGenbank:XP_011139072.1;Parent=rna-XM_011140770.3
NW_020229874.1	Gnomon	exon	60628	61031	.	+	.	ID=exon-XM_011140786.3-3;Dbxref=GeneID:105182959%2CGenbank:XM_011140786.3;Parent=rna-XM_011140786.3
NW_020229874.1	Gnomon	exon	61216	61382	.	+	.	ID=exon-XM_011140786.3-4;Dbxref=GeneID:105182959%2CGenbank:XM_011140786.3;Parent=rna-XM_011140786.3
NW_020229874.1	Gnomon	exon	61522	61706	.	+	.	ID=exon-XM_011140786.3-5;Dbxref=GeneID:105182959%2CGenbank:XM_011140786.3;Parent=rna-XM_011140786.3
NW_020229874.1	Gnomon	exon	61834	62315	.	+	.	ID=exon-XM_011140786.3-6;Dbxref=GeneID:105182959%2CGenbank:XM_011140786.3;Parent=rna-XM_011140786.3
NW_020229874.1	Gnomon	exon	57078	57536	.	+	.	ID=exon-XM_011140786.3-1;Dbxref=GeneID:105182959%2CGenbank:XM_011140786.3;Parent=rna-XM_011140786.3
NW_020229874.1	Gnomon	exon	59837	60535	.	+	.	ID=exon-XM_011140786.3-2;Dbxref=GeneID:105182959%2CGenbank:XM_011140786.3;Parent=rna-XM_011140786.3
NW_020229874.1	Gnomon	CDS	60437	60535	.	+	0	Name=XP_025153759.1;ID=cds-XP_025153759.1;Dbxref=GeneID:105182959%2CGenbank:XP_025153759.1;Parent=rna-XM_025297974.1
NW_020229874.1	Gnomon	CDS	60628	61031	.	+	0	Name=XP_025153759.1;ID=cds-XP_025153759.1;Dbxref=GeneID:105182959%2CGenbank:XP_025153759.1;Parent=rna-XM_025297974.1
NW_020229874.1	Gnomon	CDS	61216	61382	.	+	0	Name=XP_025153759.1;ID=cds-XP_025153759.1;Dbxref=GeneID:105182959%2CGenbank:XP_025153759.1;Parent=rna-XM_025297974.1
NW_020229874.1	Gnomon	CDS	61522	61706	.	+	0	Name=XP_025153759.1;ID=cds-XP_025153759.1;Dbxref=GeneID:105182959%2CGenbank:XP_025153759.1;Parent=rna-XM_025297974.1
NW_020229874.1	Gnomon	CDS	61834	62133	.	+	0	Name=XP_025153759.1;ID=cds-XP_025153759.1;Dbxref=GeneID:105182959%2CGenbank:XP_025153759.1;Parent=rna-XM_025297974.1
NW_020229874.1	Gnomon	exon	60628	61031	.	+	.	ID=exon-XM_025297974.1-4;Dbxref=GeneID:105182959%2CGenbank:XM_025297974.1;Parent=rna-XM_025297974.1
NW_020229874.1	Gnomon	exon	61216	61382	.	+	.	ID=exon-XM_025297974.1-5;Dbxref=GeneID:105182959%2CGenbank:XM_025297974.1;Parent=rna-XM_025297974.1
NW_020229874.1	Gnomon	exon	61522	61706	.	+	.	ID=exon-XM_025297974.1-6;Dbxref=GeneID:105182959%2CGenbank:XM_025297974.1;Parent=rna-XM_025297974.1
NW_020229874.1	Gnomon	exon	61834	62315	.	+	.	ID=exon-XM_025297974.1-7;Dbxref=GeneID:105182959%2CGenbank:XM_025297974.1;Parent=rna-XM_025297974.1
NW_020229874.1	Gnomon	exon	57078	57536	.	+	.	ID=exon-XM_025297974.1-1;Dbxref=GeneID:105182959%2CGenbank:XM_025297974.1;Parent=rna-XM_025297974.1
NW_020229874.1	Gnomon	exon	59574	59735	.	+	.	ID=exon-XM_025297974.1-2;Dbxref=GeneID:105182959%2CGenbank:XM_025297974.1;Parent=rna-XM_025297974.1
NW_020229874.1	Gnomon	exon	59837	60535	.	+	.	ID=exon-XM_025297974.1-3;Dbxref=GeneID:105182959%2CGenbank:XM_025297974.1;Parent=rna-XM_025297974.1
NW_020229874.1	Gnomon	mRNA	57078	62315	.	+	.	Name=XM_011140781.3;ID=rna-XM_011140781.3;Dbxref=GeneID:105182959%2CGenbank:XM_011140781.3;Parent=gene-LOC105182959
NW_020229874.1	Gnomon	CDS	286493	287867	.	+	0	Name=XP_025153855.1;ID=cds-XP_025153855.1;Dbxref=GeneID:105182941%2CGenbank:XP_025153855.1;Parent=rna-XM_025298070.1
NW_020229874.1	Gnomon	CDS	288050	288219	.	+	0	Name=XP_025153855.1;ID=cds-XP_025153855.1;Dbxref=GeneID:105182941%2CGenbank:XP_025153855.1;Parent=rna-XM_025298070.1
NW_020229874.1	Gnomon	CDS	201311	201377	.	+	0	Name=XP_011139070.1;ID=cds-XP_011139070.1;Dbxref=GeneID:105182951%2CGenbank:XP_011139070.1;Parent=rna-XM_011140768.3
NW_020229874.1	Gnomon	CDS	219634	219729	.	+	0	Name=XP_011139070.1;ID=cds-XP_011139070.1;Dbxref=GeneID:105182951%2CGenbank:XP_011139070.1;Parent=rna-XM_011140768.3
NW_020229874.1	Gnomon	CDS	229691	229797	.	+	0	Name=XP_011139070.1;ID=cds-XP_011139070.1;Dbxref=GeneID:105182951%2CGenbank:XP_011139070.1;Parent=rna-XM_011140768.3
NW_020229874.1	Gnomon	CDS	231715	231939	.	+	0	Name=XP_011139070.1;ID=cds-XP_011139070.1;Dbxref=GeneID:105182951%2CGenbank:XP_011139070.1;Parent=rna-XM_011140768.3
NW_020229874.1	Gnomon	exon	747274	747664	.	+	.	ID=exon-XM_025298131.1-10;Dbxref=GeneID:105182935%2CGenbank:XM_025298131.1;Parent=rna-XM_025298131.1
NW_020229874.1	Gnomon	exon	169876	170092	.	-	.	ID=exon-XM_011140811.3-6;Dbxref=GeneID:105182976%2CGenbank:XM_011140811.3;Parent=rna-XM_011140811.3
NW_020229874.1	Gnomon	exon	168515	168676	.	-	.	ID=exon-XM_011140811.3-7;Dbxref=GeneID:105182976%2CGenbank:XM_011140811.3;Parent=rna-XM_011140811.3
NW_020229874.1	Gnomon	exon	181553	181789	.	-	.	ID=exon-XM_011140811.3-4;Dbxref=GeneID:105182976%2CGenbank:XM_011140811.3;Parent=rna-XM_011140811.3
NW_020229874.1	Gnomon	exon	178280	178431	.	-	.	ID=exon-XM_011140811.3-5;Dbxref=GeneID:105182976%2CGenbank:XM_011140811.3;Parent=rna-XM_011140811.3
NW_020229874.1	Gnomon	exon	167987	168184	.	-	.	ID=exon-XM_011140811.3-8;Dbxref=GeneID:105182976%2CGenbank:XM_011140811.3;Parent=rna-XM_011140811.3
NW_020229874.1	Gnomon	exon	167220	167329	.	-	.	ID=exon-XM_011140811.3-9;Dbxref=GeneID:105182976%2CGenbank:XM_011140811.3;Parent=rna-XM_011140811.3
NW_020229874.1	Gnomon	exon	191514	191739	.	-	.	ID=exon-XM_011140811.3-2;Dbxref=GeneID:105182976%2CGenbank:XM_011140811.3;Parent=rna-XM_011140811.3
NW_020229874.1	Gnomon	exon	185019	185134	.	-	.	ID=exon-XM_011140811.3-3;Dbxref=GeneID:105182976%2CGenbank:XM_011140811.3;Parent=rna-XM_011140811.3
NW_020229874.1	Gnomon	exon	192009	193153	.	-	.	ID=exon-XM_011140811.3-1;Dbxref=GeneID:105182976%2CGenbank:XM_011140811.3;Parent=rna-XM_011140811.3
NW_020229874.1	Gnomon	mRNA	72009	86300	.	-	.	Name=XM_025297998.1;ID=rna-XM_025297998.1;Dbxref=GeneID:105182956%2CGenbank:XM_025297998.1;Parent=gene-LOC105182956
NW_020229874.1	Gnomon	exon	747277	747660	.	+	.	ID=exon-XM_025298138.1-10;Dbxref=GeneID:105182935%2CGenbank:XM_025298138.1;Parent=rna-XM_025298138.1
NW_020229874.1	Gnomon	mRNA	299744	302091	.	-	.	Name=XM_025298098.1;ID=rna-XM_025298098.1;Dbxref=GeneID:105182975%2CGenbank:XM_025298098.1;Parent=gene-LOC105182975
NW_020229874.1	Gnomon	CDS	86802	86862	.	+	0	Name=XP_011139076.1;ID=cds-XP_011139076.1;Dbxref=GeneID:105182957%2CGenbank:XP_011139076.1;Parent=rna-XM_011140774.2
NW_020229874.1	Gnomon	CDS	87762	87931	.	+	0	Name=XP_011139076.1;ID=cds-XP_011139076.1;Dbxref=GeneID:105182957%2CGenbank:XP_011139076.1;Parent=rna-XM_011140774.2
NW_020229874.1	Gnomon	CDS	88044	88372	.	+	0	Name=XP_011139076.1;ID=cds-XP_011139076.1;Dbxref=GeneID:105182957%2CGenbank:XP_011139076.1;Parent=rna-XM_011140774.2
NW_020229874.1	Gnomon	CDS	89005	89170	.	+	0	Name=XP_011139076.1;ID=cds-XP_011139076.1;Dbxref=GeneID:105182957%2CGenbank:XP_011139076.1;Parent=rna-XM_011140774.2
NW_020229874.1	Gnomon	CDS	84831	84894	.	-	0	Name=XP_011139074.1;ID=cds-XP_011139074.1;Dbxref=GeneID:105182956%2CGenbank:XP_011139074.1;Parent=rna-XM_011140772.2
NW_020229874.1	Gnomon	CDS	84418	84554	.	-	0	Name=XP_011139074.1;ID=cds-XP_011139074.1;Dbxref=GeneID:105182956%2CGenbank:XP_011139074.1;Parent=rna-XM_011140772.2
NW_020229874.1	Gnomon	CDS	84062	84202	.	-	0	Name=XP_011139074.1;ID=cds-XP_011139074.1;Dbxref=GeneID:105182956%2CGenbank:XP_011139074.1;Parent=rna-XM_011140772.2
NW_020229874.1	Gnomon	CDS	83853	83961	.	-	0	Name=XP_011139074.1;ID=cds-XP_011139074.1;Dbxref=GeneID:105182956%2CGenbank:XP_011139074.1;Parent=rna-XM_011140772.2
NW_020229874.1	Gnomon	CDS	83578	83724	.	-	0	Name=XP_011139074.1;ID=cds-XP_011139074.1;Dbxref=GeneID:105182956%2CGenbank:XP_011139074.1;Parent=rna-XM_011140772.2
NW_020229874.1	Gnomon	CDS	83326	83439	.	-	0	Name=XP_011139074.1;ID=cds-XP_011139074.1;Dbxref=GeneID:105182956%2CGenbank:XP_011139074.1;Parent=rna-XM_011140772.2
NW_020229874.1	Gnomon	CDS	83118	83243	.	-	0	Name=XP_011139074.1;ID=cds-XP_011139074.1;Dbxref=GeneID:105182956%2CGenbank:XP_011139074.1;Parent=rna-XM_011140772.2
NW_020229874.1	Gnomon	CDS	82819	83034	.	-	0	Name=XP_011139074.1;ID=cds-XP_011139074.1;Dbxref=GeneID:105182956%2CGenbank:XP_011139074.1;Parent=rna-XM_011140772.2
NW_020229874.1	Gnomon	CDS	82113	82284	.	-	0	Name=XP_011139074.1;ID=cds-XP_011139074.1;Dbxref=GeneID:105182956%2CGenbank:XP_011139074.1;Parent=rna-XM_011140772.2
NW_020229874.1	Gnomon	CDS	81612	81813	.	-	0	Name=XP_011139074.1;ID=cds-XP_011139074.1;Dbxref=GeneID:105182956%2CGenbank:XP_011139074.1;Parent=rna-XM_011140772.2
NW_020229874.1	Gnomon	CDS	81309	81500	.	-	0	Name=XP_011139074.1;ID=cds-XP_011139074.1;Dbxref=GeneID:105182956%2CGenbank:XP_011139074.1;Parent=rna-XM_011140772.2
NW_020229874.1	Gnomon	CDS	80970	81090	.	-	0	Name=XP_011139074.1;ID=cds-XP_011139074.1;Dbxref=GeneID:105182956%2CGenbank:XP_011139074.1;Parent=rna-XM_011140772.2
NW_020229874.1	Gnomon	CDS	80584	80724	.	-	0	Name=XP_011139074.1;ID=cds-XP_011139074.1;Dbxref=GeneID:105182956%2CGenbank:XP_011139074.1;Parent=rna-XM_011140772.2
NW_020229874.1	Gnomon	CDS	79892	80144	.	-	0	Name=XP_011139074.1;ID=cds-XP_011139074.1;Dbxref=GeneID:105182956%2CGenbank:XP_011139074.1;Parent=rna-XM_011140772.2
NW_020229874.1	Gnomon	CDS	79604	79800	.	-	0	Name=XP_011139074.1;ID=cds-XP_011139074.1;Dbxref=GeneID:105182956%2CGenbank:XP_011139074.1;Parent=rna-XM_011140772.2
NW_020229874.1	Gnomon	CDS	79267	79419	.	-	0	Name=XP_011139074.1;ID=cds-XP_011139074.1;Dbxref=GeneID:105182956%2CGenbank:XP_011139074.1;Parent=rna-XM_011140772.2
NW_020229874.1	Gnomon	CDS	79055	79185	.	-	0	Name=XP_011139074.1;ID=cds-XP_011139074.1;Dbxref=GeneID:105182956%2CGenbank:XP_011139074.1;Parent=rna-XM_011140772.2
NW_020229874.1	Gnomon	CDS	78674	78801	.	-	0	Name=XP_011139074.1;ID=cds-XP_011139074.1;Dbxref=GeneID:105182956%2CGenbank:XP_011139074.1;Parent=rna-XM_011140772.2
NW_020229874.1	Gnomon	CDS	78072	78271	.	-	0	Name=XP_011139074.1;ID=cds-XP_011139074.1;Dbxref=GeneID:105182956%2CGenbank:XP_011139074.1;Parent=rna-XM_011140772.2
NW_020229874.1	Gnomon	CDS	77606	77781	.	-	0	Name=XP_011139074.1;ID=cds-XP_011139074.1;Dbxref=GeneID:105182956%2CGenbank:XP_011139074.1;Parent=rna-XM_011140772.2
NW_020229874.1	Gnomon	CDS	77113	77360	.	-	0	Name=XP_011139074.1;ID=cds-XP_011139074.1;Dbxref=GeneID:105182956%2CGenbank:XP_011139074.1;Parent=rna-XM_011140772.2
NW_020229874.1	Gnomon	CDS	76550	76857	.	-	0	Name=XP_011139074.1;ID=cds-XP_011139074.1;Dbxref=GeneID:105182956%2CGenbank:XP_011139074.1;Parent=rna-XM_011140772.2
NW_020229874.1	Gnomon	CDS	75636	75875	.	-	0	Name=XP_011139074.1;ID=cds-XP_011139074.1;Dbxref=GeneID:105182956%2CGenbank:XP_011139074.1;Parent=rna-XM_011140772.2
NW_020229874.1	Gnomon	CDS	75402	75554	.	-	0	Name=XP_011139074.1;ID=cds-XP_011139074.1;Dbxref=GeneID:105182956%2CGenbank:XP_011139074.1;Parent=rna-XM_011140772.2
NW_020229874.1	Gnomon	CDS	74819	74964	.	-	0	Name=XP_011139074.1;ID=cds-XP_011139074.1;Dbxref=GeneID:105182956%2CGenbank:XP_011139074.1;Parent=rna-XM_011140772.2
NW_020229874.1	Gnomon	CDS	74643	74734	.	-	0	Name=XP_011139074.1;ID=cds-XP_011139074.1;Dbxref=GeneID:105182956%2CGenbank:XP_011139074.1;Parent=rna-XM_011140772.2
NW_020229874.1	Gnomon	CDS	74293	74530	.	-	0	Name=XP_011139074.1;ID=cds-XP_011139074.1;Dbxref=GeneID:105182956%2CGenbank:XP_011139074.1;Parent=rna-XM_011140772.2
NW_020229874.1	Gnomon	CDS	73995	74172	.	-	0	Name=XP_011139074.1;ID=cds-XP_011139074.1;Dbxref=GeneID:105182956%2CGenbank:XP_011139074.1;Parent=rna-XM_011140772.2
NW_020229874.1	Gnomon	CDS	73609	73912	.	-	0	Name=XP_011139074.1;ID=cds-XP_011139074.1;Dbxref=GeneID:105182956%2CGenbank:XP_011139074.1;Parent=rna-XM_011140772.2
NW_020229874.1	Gnomon	CDS	73329	73458	.	-	0	Name=XP_011139074.1;ID=cds-XP_011139074.1;Dbxref=GeneID:105182956%2CGenbank:XP_011139074.1;Parent=rna-XM_011140772.2
NW_020229874.1	Gnomon	CDS	72975	73091	.	-	0	Name=XP_011139074.1;ID=cds-XP_011139074.1;Dbxref=GeneID:105182956%2CGenbank:XP_011139074.1;Parent=rna-XM_011140772.2
NW_020229874.1	Gnomon	CDS	68509	68592	.	+	0	Name=XP_011139073.2;ID=cds-XP_011139073.2;Dbxref=GeneID:105182954%2CGenbank:XP_011139073.2;Parent=rna-XM_011140771.3
NW_020229874.1	Gnomon	CDS	68664	68775	.	+	0	Name=XP_011139073.2;ID=cds-XP_011139073.2;Dbxref=GeneID:105182954%2CGenbank:XP_011139073.2;Parent=rna-XM_011140771.3
NW_020229874.1	Gnomon	CDS	69008	69191	.	+	0	Name=XP_011139073.2;ID=cds-XP_011139073.2;Dbxref=GeneID:105182954%2CGenbank:XP_011139073.2;Parent=rna-XM_011140771.3
NW_020229874.1	Gnomon	CDS	69267	69342	.	+	0	Name=XP_011139073.2;ID=cds-XP_011139073.2;Dbxref=GeneID:105182954%2CGenbank:XP_011139073.2;Parent=rna-XM_011140771.3
NW_020229874.1	Gnomon	CDS	69451	69584	.	+	0	Name=XP_011139073.2;ID=cds-XP_011139073.2;Dbxref=GeneID:105182954%2CGenbank:XP_011139073.2;Parent=rna-XM_011140771.3
NW_020229874.1	Gnomon	CDS	69701	69743	.	+	0	Name=XP_011139073.2;ID=cds-XP_011139073.2;Dbxref=GeneID:105182954%2CGenbank:XP_011139073.2;Parent=rna-XM_011140771.3
NW_020229874.1	Gnomon	CDS	69926	69999	.	+	0	Name=XP_011139073.2;ID=cds-XP_011139073.2;Dbxref=GeneID:105182954%2CGenbank:XP_011139073.2;Parent=rna-XM_011140771.3
NW_020229874.1	Gnomon	CDS	70084	70254	.	+	0	Name=XP_011139073.2;ID=cds-XP_011139073.2;Dbxref=GeneID:105182954%2CGenbank:XP_011139073.2;Parent=rna-XM_011140771.3
NW_020229874.1	Gnomon	CDS	70407	70560	.	+	0	Name=XP_011139073.2;ID=cds-XP_011139073.2;Dbxref=GeneID:105182954%2CGenbank:XP_011139073.2;Parent=rna-XM_011140771.3
NW_020229874.1	Gnomon	CDS	71072	71179	.	+	0	Name=XP_011139073.2;ID=cds-XP_011139073.2;Dbxref=GeneID:105182954%2CGenbank:XP_011139073.2;Parent=rna-XM_011140771.3
NW_020229874.1	Gnomon	CDS	71301	71590	.	+	0	Name=XP_011139073.2;ID=cds-XP_011139073.2;Dbxref=GeneID:105182954%2CGenbank:XP_011139073.2;Parent=rna-XM_011140771.3
NW_020229874.1	Gnomon	CDS	71703	71829	.	+	0	Name=XP_011139073.2;ID=cds-XP_011139073.2;Dbxref=GeneID:105182954%2CGenbank:XP_011139073.2;Parent=rna-XM_011140771.3
NW_020229874.1	Gnomon	CDS	293294	293349	.	-	0	Name=XP_011139055.1;ID=cds-XP_011139055.1;Dbxref=GeneID:105182942%2CGenbank:XP_011139055.1;Parent=rna-XM_011140753.3
NW_020229874.1	Gnomon	CDS	292792	292924	.	-	0	Name=XP_011139055.1;ID=cds-XP_011139055.1;Dbxref=GeneID:105182942%2CGenbank:XP_011139055.1;Parent=rna-XM_011140753.3
NW_020229874.1	Gnomon	CDS	292158	292641	.	-	0	Name=XP_011139055.1;ID=cds-XP_011139055.1;Dbxref=GeneID:105182942%2CGenbank:XP_011139055.1;Parent=rna-XM_011140753.3
NW_020229874.1	Gnomon	CDS	291828	292037	.	-	0	Name=XP_011139055.1;ID=cds-XP_011139055.1;Dbxref=GeneID:105182942%2CGenbank:XP_011139055.1;Parent=rna-XM_011140753.3
NW_020229874.1	Gnomon	CDS	291474	291697	.	-	0	Name=XP_011139055.1;ID=cds-XP_011139055.1;Dbxref=GeneID:105182942%2CGenbank:XP_011139055.1;Parent=rna-XM_011140753.3
NW_020229874.1	Gnomon	CDS	291214	291378	.	-	0	Name=XP_011139055.1;ID=cds-XP_011139055.1;Dbxref=GeneID:105182942%2CGenbank:XP_011139055.1;Parent=rna-XM_011140753.3
NW_020229874.1	Gnomon	CDS	60437	60535	.	+	0	Name=XP_025153765.1;ID=cds-XP_025153765.1;Dbxref=GeneID:105182959%2CGenbank:XP_025153765.1;Parent=rna-XM_025297980.1
NW_020229874.1	Gnomon	CDS	60628	61031	.	+	0	Name=XP_025153765.1;ID=cds-XP_025153765.1;Dbxref=GeneID:105182959%2CGenbank:XP_025153765.1;Parent=rna-XM_025297980.1
NW_020229874.1	Gnomon	CDS	61216	61382	.	+	0	Name=XP_025153765.1;ID=cds-XP_025153765.1;Dbxref=GeneID:105182959%2CGenbank:XP_025153765.1;Parent=rna-XM_025297980.1
NW_020229874.1	Gnomon	CDS	61522	61706	.	+	0	Name=XP_025153765.1;ID=cds-XP_025153765.1;Dbxref=GeneID:105182959%2CGenbank:XP_025153765.1;Parent=rna-XM_025297980.1
NW_020229874.1	Gnomon	CDS	61834	62133	.	+	0	Name=XP_025153765.1;ID=cds-XP_025153765.1;Dbxref=GeneID:105182959%2CGenbank:XP_025153765.1;Parent=rna-XM_025297980.1
NW_020229874.1	Gnomon	exon	27948	28455	.	-	.	ID=exon-XM_011140799.3-4;Dbxref=GeneID:105182963%2CGenbank:XM_011140799.3;Parent=rna-XM_011140799.3
NW_020229874.1	Gnomon	exon	28531	28705	.	-	.	ID=exon-XM_011140799.3-3;Dbxref=GeneID:105182963%2CGenbank:XM_011140799.3;Parent=rna-XM_011140799.3
NW_020229874.1	Gnomon	exon	28785	28874	.	-	.	ID=exon-XM_011140799.3-2;Dbxref=GeneID:105182963%2CGenbank:XM_011140799.3;Parent=rna-XM_011140799.3
NW_020229874.1	Gnomon	exon	28969	29256	.	-	.	ID=exon-XM_011140799.3-1;Dbxref=GeneID:105182963%2CGenbank:XM_011140799.3;Parent=rna-XM_011140799.3
NW_020229874.1	Gnomon	CDS	286493	287867	.	+	0	Name=XP_011139052.1;ID=cds-XP_011139052.1;Dbxref=GeneID:105182941%2CGenbank:XP_011139052.1;Parent=rna-XM_011140750.3
NW_020229874.1	Gnomon	CDS	288050	288219	.	+	0	Name=XP_011139052.1;ID=cds-XP_011139052.1;Dbxref=GeneID:105182941%2CGenbank:XP_011139052.1;Parent=rna-XM_011140750.3
NW_020229874.1	Gnomon	exon	21861	22151	.	-	.	ID=id-LOC105182965-3;Dbxref=GeneID:105182965;Parent=gene-LOC105182965
NW_020229874.1	Gnomon	exon	21384	21621	.	-	.	ID=id-LOC105182965-2;Dbxref=GeneID:105182965;Parent=gene-LOC105182965
NW_020229874.1	Gnomon	exon	22590	22755	.	-	.	ID=id-LOC105182965-5;Dbxref=GeneID:105182965;Parent=gene-LOC105182965
NW_020229874.1	Gnomon	exon	22281	22492	.	-	.	ID=id-LOC105182965-4;Dbxref=GeneID:105182965;Parent=gene-LOC105182965
NW_020229874.1	Gnomon	exon	23930	24277	.	-	.	ID=id-LOC105182965-7;Dbxref=GeneID:105182965;Parent=gene-LOC105182965
NW_020229874.1	Gnomon	exon	23596	23625	.	-	.	ID=id-LOC105182965-6;Dbxref=GeneID:105182965;Parent=gene-LOC105182965
NW_020229874.1	Gnomon	CDS	295499	295702	.	+	0	Name=XP_011139059.1;ID=cds-XP_011139059.1;Dbxref=GeneID:105182944%2CGenbank:XP_011139059.1;Parent=rna-XM_011140757.3
NW_020229874.1	Gnomon	CDS	295819	296102	.	+	0	Name=XP_011139059.1;ID=cds-XP_011139059.1;Dbxref=GeneID:105182944%2CGenbank:XP_011139059.1;Parent=rna-XM_011140757.3
NW_020229874.1	Gnomon	CDS	296232	296613	.	+	0	Name=XP_011139059.1;ID=cds-XP_011139059.1;Dbxref=GeneID:105182944%2CGenbank:XP_011139059.1;Parent=rna-XM_011140757.3
NW_020229874.1	Gnomon	CDS	296692	297042	.	+	0	Name=XP_011139059.1;ID=cds-XP_011139059.1;Dbxref=GeneID:105182944%2CGenbank:XP_011139059.1;Parent=rna-XM_011140757.3
NW_020229874.1	Gnomon	CDS	476332	476346	.	+	0	Name=XP_025153916.1;ID=cds-XP_025153916.1;Dbxref=GeneID:105182935%2CGenbank:XP_025153916.1;Parent=rna-XM_025298131.1
NW_020229874.1	Gnomon	CDS	489568	489827	.	+	0	Name=XP_025153916.1;ID=cds-XP_025153916.1;Dbxref=GeneID:105182935%2CGenbank:XP_025153916.1;Parent=rna-XM_025298131.1
NW_020229874.1	Gnomon	CDS	499287	499428	.	+	0	Name=XP_025153916.1;ID=cds-XP_025153916.1;Dbxref=GeneID:105182935%2CGenbank:XP_025153916.1;Parent=rna-XM_025298131.1
NW_020229874.1	Gnomon	CDS	511195	511245	.	+	0	Name=XP_025153916.1;ID=cds-XP_025153916.1;Dbxref=GeneID:105182935%2CGenbank:XP_025153916.1;Parent=rna-XM_025298131.1
NW_020229874.1	Gnomon	CDS	527862	527912	.	+	0	Name=XP_025153916.1;ID=cds-XP_025153916.1;Dbxref=GeneID:105182935%2CGenbank:XP_025153916.1;Parent=rna-XM_025298131.1
NW_020229874.1	Gnomon	CDS	535716	535907	.	+	0	Name=XP_025153916.1;ID=cds-XP_025153916.1;Dbxref=GeneID:105182935%2CGenbank:XP_025153916.1;Parent=rna-XM_025298131.1
NW_020229874.1	Gnomon	CDS	604803	604932	.	+	0	Name=XP_025153916.1;ID=cds-XP_025153916.1;Dbxref=GeneID:105182935%2CGenbank:XP_025153916.1;Parent=rna-XM_025298131.1
NW_020229874.1	Gnomon	CDS	666506	666514	.	+	0	Name=XP_025153916.1;ID=cds-XP_025153916.1;Dbxref=GeneID:105182935%2CGenbank:XP_025153916.1;Parent=rna-XM_025298131.1
NW_020229874.1	Gnomon	CDS	717269	717376	.	+	0	Name=XP_025153916.1;ID=cds-XP_025153916.1;Dbxref=GeneID:105182935%2CGenbank:XP_025153916.1;Parent=rna-XM_025298131.1
NW_020229874.1	Gnomon	CDS	747274	747623	.	+	0	Name=XP_025153916.1;ID=cds-XP_025153916.1;Dbxref=GeneID:105182935%2CGenbank:XP_025153916.1;Parent=rna-XM_025298131.1
NW_020229874.1	Gnomon	exon	10723	11078	.	-	.	ID=exon-XM_019841328.2-2;Dbxref=GeneID:105182967%2CGenbank:XM_019841328.2;Parent=rna-XM_019841328.2
NW_020229874.1	Gnomon	exon	11160	11555	.	-	.	ID=exon-XM_019841328.2-1;Dbxref=GeneID:105182967%2CGenbank:XM_019841328.2;Parent=rna-XM_019841328.2
NW_020229874.1	Gnomon	exon	89005	89319	.	+	.	ID=exon-XM_011140776.3-4;Dbxref=GeneID:105182957%2CGenbank:XM_011140776.3;Parent=rna-XM_011140776.3
NW_020229874.1	Gnomon	exon	88044	88372	.	+	.	ID=exon-XM_011140776.3-3;Dbxref=GeneID:105182957%2CGenbank:XM_011140776.3;Parent=rna-XM_011140776.3
NW_020229874.1	Gnomon	exon	87762	87931	.	+	.	ID=exon-XM_011140776.3-2;Dbxref=GeneID:105182957%2CGenbank:XM_011140776.3;Parent=rna-XM_011140776.3
NW_020229874.1	Gnomon	exon	87422	87574	.	+	.	ID=exon-XM_011140776.3-1;Dbxref=GeneID:105182957%2CGenbank:XM_011140776.3;Parent=rna-XM_011140776.3
NW_020229874.1	Gnomon	exon	747274	747668	.	+	.	ID=exon-XM_025298142.1-10;Dbxref=GeneID:105182935%2CGenbank:XM_025298142.1;Parent=rna-XM_025298142.1
NW_020229874.1	Gnomon	exon	292792	292924	.	-	.	ID=exon-XM_011140753.3-2;Dbxref=GeneID:105182942%2CGenbank:XM_011140753.3;Parent=rna-XM_011140753.3
NW_020229874.1	Gnomon	exon	293294	293480	.	-	.	ID=exon-XM_011140753.3-1;Dbxref=GeneID:105182942%2CGenbank:XM_011140753.3;Parent=rna-XM_011140753.3
NW_020229874.1	Gnomon	exon	290863	291378	.	-	.	ID=exon-XM_011140753.3-6;Dbxref=GeneID:105182942%2CGenbank:XM_011140753.3;Parent=rna-XM_011140753.3
NW_020229874.1	Gnomon	exon	291474	291697	.	-	.	ID=exon-XM_011140753.3-5;Dbxref=GeneID:105182942%2CGenbank:XM_011140753.3;Parent=rna-XM_011140753.3
NW_020229874.1	Gnomon	exon	291828	292037	.	-	.	ID=exon-XM_011140753.3-4;Dbxref=GeneID:105182942%2CGenbank:XM_011140753.3;Parent=rna-XM_011140753.3
NW_020229874.1	Gnomon	exon	292158	292641	.	-	.	ID=exon-XM_011140753.3-3;Dbxref=GeneID:105182942%2CGenbank:XM_011140753.3;Parent=rna-XM_011140753.3
NW_020229874.1	Gnomon	exon	84418	84554	.	-	.	ID=exon-XM_025298005.1-3;Dbxref=GeneID:105182956%2CGenbank:XM_025298005.1;Parent=rna-XM_025298005.1
NW_020229874.1	Gnomon	exon	84831	84899	.	-	.	ID=exon-XM_025298005.1-2;Dbxref=GeneID:105182956%2CGenbank:XM_025298005.1;Parent=rna-XM_025298005.1
NW_020229874.1	Gnomon	exon	83853	83961	.	-	.	ID=exon-XM_025298005.1-5;Dbxref=GeneID:105182956%2CGenbank:XM_025298005.1;Parent=rna-XM_025298005.1
NW_020229874.1	Gnomon	exon	84062	84202	.	-	.	ID=exon-XM_025298005.1-4;Dbxref=GeneID:105182956%2CGenbank:XM_025298005.1;Parent=rna-XM_025298005.1
NW_020229874.1	Gnomon	exon	83326	83439	.	-	.	ID=exon-XM_025298005.1-7;Dbxref=GeneID:105182956%2CGenbank:XM_025298005.1;Parent=rna-XM_025298005.1
NW_020229874.1	Gnomon	exon	83578	83724	.	-	.	ID=exon-XM_025298005.1-6;Dbxref=GeneID:105182956%2CGenbank:XM_025298005.1;Parent=rna-XM_025298005.1
NW_020229874.1	Gnomon	exon	82819	83034	.	-	.	ID=exon-XM_025298005.1-9;Dbxref=GeneID:105182956%2CGenbank:XM_025298005.1;Parent=rna-XM_025298005.1
NW_020229874.1	Gnomon	exon	83118	83243	.	-	.	ID=exon-XM_025298005.1-8;Dbxref=GeneID:105182956%2CGenbank:XM_025298005.1;Parent=rna-XM_025298005.1
NW_020229874.1	Gnomon	exon	86195	86301	.	-	.	ID=exon-XM_025298005.1-1;Dbxref=GeneID:105182956%2CGenbank:XM_025298005.1;Parent=rna-XM_025298005.1
NW_020229874.1	Gnomon	exon	32434	35790	.	+	.	ID=exon-XM_019841326.2-5;Dbxref=GeneID:105182961%2CGenbank:XM_019841326.2;Parent=rna-XM_019841326.2
NW_020229874.1	Gnomon	exon	32023	32238	.	+	.	ID=exon-XM_019841326.2-4;Dbxref=GeneID:105182961%2CGenbank:XM_019841326.2;Parent=rna-XM_019841326.2
NW_020229874.1	Gnomon	exon	31625	31722	.	+	.	ID=exon-XM_019841326.2-3;Dbxref=GeneID:105182961%2CGenbank:XM_019841326.2;Parent=rna-XM_019841326.2
NW_020229874.1	Gnomon	exon	31362	31460	.	+	.	ID=exon-XM_019841326.2-2;Dbxref=GeneID:105182961%2CGenbank:XM_019841326.2;Parent=rna-XM_019841326.2
NW_020229874.1	Gnomon	exon	30630	30694	.	+	.	ID=exon-XM_019841326.2-1;Dbxref=GeneID:105182961%2CGenbank:XM_019841326.2;Parent=rna-XM_019841326.2
NW_020229874.1	Gnomon	exon	64106	64697	.	-	.	ID=exon-XM_011140777.2-3;Dbxref=GeneID:105182958%2CGenbank:XM_011140777.2;Parent=rna-XM_011140777.2
NW_020229874.1	Gnomon	exon	64789	64944	.	-	.	ID=exon-XM_011140777.2-2;Dbxref=GeneID:105182958%2CGenbank:XM_011140777.2;Parent=rna-XM_011140777.2
NW_020229874.1	Gnomon	exon	63109	63317	.	-	.	ID=exon-XM_011140777.2-5;Dbxref=GeneID:105182958%2CGenbank:XM_011140777.2;Parent=rna-XM_011140777.2
NW_020229874.1	Gnomon	exon	63428	64003	.	-	.	ID=exon-XM_011140777.2-4;Dbxref=GeneID:105182958%2CGenbank:XM_011140777.2;Parent=rna-XM_011140777.2
NW_020229874.1	Gnomon	exon	65084	65305	.	-	.	ID=exon-XM_011140777.2-1;Dbxref=GeneID:105182958%2CGenbank:XM_011140777.2;Parent=rna-XM_011140777.2
NW_020229874.1	Gnomon	exon	62547	62756	.	-	.	ID=exon-XM_011140777.2-7;Dbxref=GeneID:105182958%2CGenbank:XM_011140777.2;Parent=rna-XM_011140777.2
NW_020229874.1	Gnomon	exon	62841	63024	.	-	.	ID=exon-XM_011140777.2-6;Dbxref=GeneID:105182958%2CGenbank:XM_011140777.2;Parent=rna-XM_011140777.2
NW_020229874.1	Gnomon	exon	11909	12290	.	+	.	ID=exon-XM_011140802.3-1;Dbxref=GeneID:105182966%2CGenbank:XM_011140802.3;Parent=rna-XM_011140802.3
NW_020229874.1	Gnomon	exon	14069	14362	.	+	.	ID=exon-XM_011140802.3-5;Dbxref=GeneID:105182966%2CGenbank:XM_011140802.3;Parent=rna-XM_011140802.3
NW_020229874.1	Gnomon	exon	13777	13956	.	+	.	ID=exon-XM_011140802.3-4;Dbxref=GeneID:105182966%2CGenbank:XM_011140802.3;Parent=rna-XM_011140802.3
NW_020229874.1	Gnomon	exon	13400	13555	.	+	.	ID=exon-XM_011140802.3-3;Dbxref=GeneID:105182966%2CGenbank:XM_011140802.3;Parent=rna-XM_011140802.3
NW_020229874.1	Gnomon	exon	13072	13304	.	+	.	ID=exon-XM_011140802.3-2;Dbxref=GeneID:105182966%2CGenbank:XM_011140802.3;Parent=rna-XM_011140802.3
NW_020229874.1	Gnomon	exon	16181	17038	.	+	.	ID=exon-XM_011140802.3-9;Dbxref=GeneID:105182966%2CGenbank:XM_011140802.3;Parent=rna-XM_011140802.3
NW_020229874.1	Gnomon	exon	15796	16005	.	+	.	ID=exon-XM_011140802.3-8;Dbxref=GeneID:105182966%2CGenbank:XM_011140802.3;Parent=rna-XM_011140802.3
NW_020229874.1	Gnomon	exon	15002	15636	.	+	.	ID=exon-XM_011140802.3-7;Dbxref=GeneID:105182966%2CGenbank:XM_011140802.3;Parent=rna-XM_011140802.3
NW_020229874.1	Gnomon	exon	14509	14722	.	+	.	ID=exon-XM_011140802.3-6;Dbxref=GeneID:105182966%2CGenbank:XM_011140802.3;Parent=rna-XM_011140802.3
NW_020229874.1	Gnomon	mRNA	237045	246419	.	-	.	Name=XM_011140765.3;ID=rna-XM_011140765.3;Dbxref=GeneID:105182948%2CGenbank:XM_011140765.3;Parent=gene-LOC105182948
NW_020229874.1	Gnomon	exon	17558	18926	.	-	.	ID=exon-XM_019841327.2-2;Dbxref=GeneID:109503815%2CGenbank:XM_019841327.2;Parent=rna-XM_019841327.2
NW_020229874.1	Gnomon	exon	19975	20658	.	-	.	ID=exon-XM_019841327.2-1;Dbxref=GeneID:109503815%2CGenbank:XM_019841327.2;Parent=rna-XM_019841327.2
NW_020229874.1	Gnomon	exon	64106	64468	.	-	.	ID=exon-XM_011140778.2-4;Dbxref=GeneID:105182958%2CGenbank:XM_011140778.2;Parent=rna-XM_011140778.2
NW_020229874.1	Gnomon	exon	64553	64697	.	-	.	ID=exon-XM_011140778.2-3;Dbxref=GeneID:105182958%2CGenbank:XM_011140778.2;Parent=rna-XM_011140778.2
NW_020229874.1	Gnomon	exon	64789	64944	.	-	.	ID=exon-XM_011140778.2-2;Dbxref=GeneID:105182958%2CGenbank:XM_011140778.2;Parent=rna-XM_011140778.2
NW_020229874.1	Gnomon	exon	65084	65304	.	-	.	ID=exon-XM_011140778.2-1;Dbxref=GeneID:105182958%2CGenbank:XM_011140778.2;Parent=rna-XM_011140778.2
NW_020229874.1	Gnomon	exon	62547	62756	.	-	.	ID=exon-XM_011140778.2-8;Dbxref=GeneID:105182958%2CGenbank:XM_011140778.2;Parent=rna-XM_011140778.2
NW_020229874.1	Gnomon	exon	62841	63024	.	-	.	ID=exon-XM_011140778.2-7;Dbxref=GeneID:105182958%2CGenbank:XM_011140778.2;Parent=rna-XM_011140778.2
NW_020229874.1	Gnomon	exon	63109	63317	.	-	.	ID=exon-XM_011140778.2-6;Dbxref=GeneID:105182958%2CGenbank:XM_011140778.2;Parent=rna-XM_011140778.2
NW_020229874.1	Gnomon	exon	63428	64003	.	-	.	ID=exon-XM_011140778.2-5;Dbxref=GeneID:105182958%2CGenbank:XM_011140778.2;Parent=rna-XM_011140778.2
NW_020229874.1	Gnomon	mRNA	201062	232085	.	+	.	Name=XM_011140768.3;ID=rna-XM_011140768.3;Dbxref=GeneID:105182951%2CGenbank:XM_011140768.3;Parent=gene-LOC105182951
NW_020229874.1	Gnomon	mRNA	422088	424805	.	+	.	Name=XM_025298166.1;ID=rna-XM_025298166.1;Dbxref=GeneID:105182973%2CGenbank:XM_025298166.1;Parent=gene-LOC105182973
NW_020229874.1	Gnomon	mRNA	234958	236988	.	+	.	Name=XM_011140767.3;ID=rna-XM_011140767.3;Dbxref=GeneID:105182949%2CGenbank:XM_011140767.3;Parent=gene-LOC105182949
NW_020229874.1	Gnomon	mRNA	237045	246400	.	-	.	Name=XM_011140766.3;ID=rna-XM_011140766.3;Dbxref=GeneID:105182948%2CGenbank:XM_011140766.3;Parent=gene-LOC105182948
NW_020229874.1	Gnomon	CDS	192009	192830	.	-	0	Name=XP_011139113.1;ID=cds-XP_011139113.1;Dbxref=GeneID:105182976%2CGenbank:XP_011139113.1;Parent=rna-XM_011140811.3
NW_020229874.1	Gnomon	CDS	191514	191739	.	-	0	Name=XP_011139113.1;ID=cds-XP_011139113.1;Dbxref=GeneID:105182976%2CGenbank:XP_011139113.1;Parent=rna-XM_011140811.3
NW_020229874.1	Gnomon	CDS	185019	185134	.	-	0	Name=XP_011139113.1;ID=cds-XP_011139113.1;Dbxref=GeneID:105182976%2CGenbank:XP_011139113.1;Parent=rna-XM_011140811.3
NW_020229874.1	Gnomon	CDS	181553	181789	.	-	0	Name=XP_011139113.1;ID=cds-XP_011139113.1;Dbxref=GeneID:105182976%2CGenbank:XP_011139113.1;Parent=rna-XM_011140811.3
NW_020229874.1	Gnomon	CDS	178280	178431	.	-	0	Name=XP_011139113.1;ID=cds-XP_011139113.1;Dbxref=GeneID:105182976%2CGenbank:XP_011139113.1;Parent=rna-XM_011140811.3
NW_020229874.1	Gnomon	CDS	169876	170092	.	-	0	Name=XP_011139113.1;ID=cds-XP_011139113.1;Dbxref=GeneID:105182976%2CGenbank:XP_011139113.1;Parent=rna-XM_011140811.3
NW_020229874.1	Gnomon	CDS	168515	168676	.	-	0	Name=XP_011139113.1;ID=cds-XP_011139113.1;Dbxref=GeneID:105182976%2CGenbank:XP_011139113.1;Parent=rna-XM_011140811.3
NW_020229874.1	Gnomon	CDS	167987	168184	.	-	0	Name=XP_011139113.1;ID=cds-XP_011139113.1;Dbxref=GeneID:105182976%2CGenbank:XP_011139113.1;Parent=rna-XM_011140811.3
NW_020229874.1	Gnomon	CDS	167220	167329	.	-	0	Name=XP_011139113.1;ID=cds-XP_011139113.1;Dbxref=GeneID:105182976%2CGenbank:XP_011139113.1;Parent=rna-XM_011140811.3
NW_020229874.1	Gnomon	CDS	165575	165909	.	-	0	Name=XP_011139113.1;ID=cds-XP_011139113.1;Dbxref=GeneID:105182976%2CGenbank:XP_011139113.1;Parent=rna-XM_011140811.3
NW_020229874.1	Gnomon	CDS	165134	165379	.	-	0	Name=XP_011139113.1;ID=cds-XP_011139113.1;Dbxref=GeneID:105182976%2CGenbank:XP_011139113.1;Parent=rna-XM_011140811.3
NW_020229874.1	Gnomon	CDS	164560	164896	.	-	0	Name=XP_011139113.1;ID=cds-XP_011139113.1;Dbxref=GeneID:105182976%2CGenbank:XP_011139113.1;Parent=rna-XM_011140811.3
NW_020229874.1	Gnomon	CDS	163554	163734	.	-	0	Name=XP_011139113.1;ID=cds-XP_011139113.1;Dbxref=GeneID:105182976%2CGenbank:XP_011139113.1;Parent=rna-XM_011140811.3
NW_020229874.1	Gnomon	CDS	107786	109067	.	+	0	Name=XP_025153822.1;ID=cds-XP_025153822.1;Dbxref=GeneID:105182952%2CGenbank:XP_025153822.1;Parent=rna-XM_025298037.1
NW_020229874.1	Gnomon	CDS	109131	109810	.	+	0	Name=XP_025153822.1;ID=cds-XP_025153822.1;Dbxref=GeneID:105182952%2CGenbank:XP_025153822.1;Parent=rna-XM_025298037.1
NW_020229874.1	Gnomon	mRNA	86452	89319	.	+	.	Name=XM_011140774.2;ID=rna-XM_011140774.2;Dbxref=GeneID:105182957%2CGenbank:XM_011140774.2;Parent=gene-LOC105182957
NW_020229874.1	Gnomon	mRNA	44053	53622	.	+	.	Name=XM_025297920.1;ID=rna-XM_025297920.1;Dbxref=GeneID:105182962%2CGenbank:XM_025297920.1;Parent=gene-LOC105182962
NW_020229874.1	Gnomon	mRNA	87422	89319	.	+	.	Name=XM_011140776.3;ID=rna-XM_011140776.3;Dbxref=GeneID:105182957%2CGenbank:XM_011140776.3;Parent=gene-LOC105182957
NW_020229874.1	Gnomon	CDS	420622	421353	.	+	0	Name=XP_011139111.1;ID=cds-XP_011139111.1;Dbxref=GeneID:105182974%2CGenbank:XP_011139111.1;Parent=rna-XM_011140809.2
NW_020229874.1	Gnomon	exon	252374	252552	.	-	.	ID=exon-XM_025298057.1-6;Dbxref=GeneID:105182947%2CGenbank:XM_025298057.1;Parent=rna-XM_025298057.1
NW_020229874.1	Gnomon	exon	252655	252838	.	-	.	ID=exon-XM_025298057.1-5;Dbxref=GeneID:105182947%2CGenbank:XM_025298057.1;Parent=rna-XM_025298057.1
NW_020229874.1	Gnomon	exon	248182	252105	.	-	.	ID=exon-XM_025298057.1-7;Dbxref=GeneID:105182947%2CGenbank:XM_025298057.1;Parent=rna-XM_025298057.1
NW_020229874.1	Gnomon	exon	254485	254751	.	-	.	ID=exon-XM_025298057.1-2;Dbxref=GeneID:105182947%2CGenbank:XM_025298057.1;Parent=rna-XM_025298057.1
NW_020229874.1	Gnomon	exon	272366	272933	.	-	.	ID=exon-XM_025298057.1-1;Dbxref=GeneID:105182947%2CGenbank:XM_025298057.1;Parent=rna-XM_025298057.1
NW_020229874.1	Gnomon	exon	253000	253301	.	-	.	ID=exon-XM_025298057.1-4;Dbxref=GeneID:105182947%2CGenbank:XM_025298057.1;Parent=rna-XM_025298057.1
NW_020229874.1	Gnomon	exon	253739	254034	.	-	.	ID=exon-XM_025298057.1-3;Dbxref=GeneID:105182947%2CGenbank:XM_025298057.1;Parent=rna-XM_025298057.1
NW_020229874.1	Gnomon	mRNA	137389	138285	.	-	.	Name=XM_025298163.1;ID=rna-XM_025298163.1;Dbxref=GeneID:112588398%2CGenbank:XM_025298163.1;Parent=gene-LOC112588398
NW_020229874.1	Gnomon	exon	59574	59769	.	+	.	ID=exon-XM_011140779.3-2;Dbxref=GeneID:105182959%2CGenbank:XM_011140779.3;Parent=rna-XM_011140779.3
NW_020229874.1	Gnomon	exon	57078	57568	.	+	.	ID=exon-XM_011140779.3-1;Dbxref=GeneID:105182959%2CGenbank:XM_011140779.3;Parent=rna-XM_011140779.3
NW_020229874.1	Gnomon	exon	60628	61031	.	+	.	ID=exon-XM_011140779.3-4;Dbxref=GeneID:105182959%2CGenbank:XM_011140779.3;Parent=rna-XM_011140779.3
NW_020229874.1	Gnomon	exon	59837	60535	.	+	.	ID=exon-XM_011140779.3-3;Dbxref=GeneID:105182959%2CGenbank:XM_011140779.3;Parent=rna-XM_011140779.3
NW_020229874.1	Gnomon	exon	61522	61706	.	+	.	ID=exon-XM_011140779.3-6;Dbxref=GeneID:105182959%2CGenbank:XM_011140779.3;Parent=rna-XM_011140779.3
NW_020229874.1	Gnomon	exon	61216	61382	.	+	.	ID=exon-XM_011140779.3-5;Dbxref=GeneID:105182959%2CGenbank:XM_011140779.3;Parent=rna-XM_011140779.3
NW_020229874.1	Gnomon	exon	61834	62315	.	+	.	ID=exon-XM_011140779.3-7;Dbxref=GeneID:105182959%2CGenbank:XM_011140779.3;Parent=rna-XM_011140779.3
NW_020229874.1	Gnomon	mRNA	90353	96547	.	+	.	Name=XM_011140770.3;ID=rna-XM_011140770.3;Dbxref=GeneID:105182953%2CGenbank:XM_011140770.3;Parent=gene-LOC105182953
NW_020229874.1	Gnomon	mRNA	72009	86300	.	-	.	Name=XM_011140772.2;ID=rna-XM_011140772.2;Dbxref=GeneID:105182956%2CGenbank:XM_011140772.2;Parent=gene-LOC105182956
NW_020229874.1	Gnomon	mRNA	68494	72021	.	+	.	Name=XM_011140771.3;ID=rna-XM_011140771.3;Dbxref=GeneID:105182954%2CGenbank:XM_011140771.3;Parent=gene-LOC105182954
NW_020229874.1	Gnomon	CDS	257694	257856	.	-	0	Name=XP_011139064.1;ID=cds-XP_011139064.1;Dbxref=GeneID:105182947%2CGenbank:XP_011139064.1;Parent=rna-XM_011140762.3
NW_020229874.1	Gnomon	CDS	254485	254751	.	-	0	Name=XP_011139064.1;ID=cds-XP_011139064.1;Dbxref=GeneID:105182947%2CGenbank:XP_011139064.1;Parent=rna-XM_011140762.3
NW_020229874.1	Gnomon	CDS	253739	254034	.	-	0	Name=XP_011139064.1;ID=cds-XP_011139064.1;Dbxref=GeneID:105182947%2CGenbank:XP_011139064.1;Parent=rna-XM_011140762.3
NW_020229874.1	Gnomon	CDS	253000	253301	.	-	0	Name=XP_011139064.1;ID=cds-XP_011139064.1;Dbxref=GeneID:105182947%2CGenbank:XP_011139064.1;Parent=rna-XM_011140762.3
NW_020229874.1	Gnomon	CDS	252655	252838	.	-	0	Name=XP_011139064.1;ID=cds-XP_011139064.1;Dbxref=GeneID:105182947%2CGenbank:XP_011139064.1;Parent=rna-XM_011140762.3
NW_020229874.1	Gnomon	CDS	252374	252552	.	-	0	Name=XP_011139064.1;ID=cds-XP_011139064.1;Dbxref=GeneID:105182947%2CGenbank:XP_011139064.1;Parent=rna-XM_011140762.3
NW_020229874.1	Gnomon	CDS	251655	252105	.	-	0	Name=XP_011139064.1;ID=cds-XP_011139064.1;Dbxref=GeneID:105182947%2CGenbank:XP_011139064.1;Parent=rna-XM_011140762.3
NW_020229874.1	Gnomon	CDS	279391	279430	.	+	0	Name=XP_011139062.1;ID=cds-XP_011139062.1;Dbxref=GeneID:105182946%2CGenbank:XP_011139062.1;Parent=rna-XM_011140760.3
NW_020229874.1	Gnomon	CDS	279617	280017	.	+	0	Name=XP_011139062.1;ID=cds-XP_011139062.1;Dbxref=GeneID:105182946%2CGenbank:XP_011139062.1;Parent=rna-XM_011140760.3
NW_020229874.1	Gnomon	transcript	24802	27221	.	-	.	Name=XR_003112774.1;ID=rna-XR_003112774.1;Dbxref=GeneID:105182964%2CGenbank:XR_003112774.1;Parent=gene-LOC105182964
NW_020229874.1	Gnomon	CDS	293294	293349	.	-	0	Name=XP_025153862.1;ID=cds-XP_025153862.1;Dbxref=GeneID:105182942%2CGenbank:XP_025153862.1;Parent=rna-XM_025298077.1
NW_020229874.1	Gnomon	CDS	292792	292924	.	-	0	Name=XP_025153862.1;ID=cds-XP_025153862.1;Dbxref=GeneID:105182942%2CGenbank:XP_025153862.1;Parent=rna-XM_025298077.1
NW_020229874.1	Gnomon	CDS	292158	292665	.	-	0	Name=XP_025153862.1;ID=cds-XP_025153862.1;Dbxref=GeneID:105182942%2CGenbank:XP_025153862.1;Parent=rna-XM_025298077.1
NW_020229874.1	Gnomon	CDS	291828	292037	.	-	0	Name=XP_025153862.1;ID=cds-XP_025153862.1;Dbxref=GeneID:105182942%2CGenbank:XP_025153862.1;Parent=rna-XM_025298077.1
NW_020229874.1	Gnomon	CDS	291474	291697	.	-	0	Name=XP_025153862.1;ID=cds-XP_025153862.1;Dbxref=GeneID:105182942%2CGenbank:XP_025153862.1;Parent=rna-XM_025298077.1
NW_020229874.1	Gnomon	CDS	291214	291378	.	-	0	Name=XP_025153862.1;ID=cds-XP_025153862.1;Dbxref=GeneID:105182942%2CGenbank:XP_025153862.1;Parent=rna-XM_025298077.1
NW_020229874.1	Gnomon	exon	47855	48133	.	+	.	ID=exon-XM_025297920.1-2;Dbxref=GeneID:105182962%2CGenbank:XM_025297920.1;Parent=rna-XM_025297920.1
NW_020229874.1	Gnomon	exon	44053	44671	.	+	.	ID=exon-XM_025297920.1-1;Dbxref=GeneID:105182962%2CGenbank:XM_025297920.1;Parent=rna-XM_025297920.1
NW_020229874.1	Gnomon	exon	50609	51070	.	+	.	ID=exon-XM_025297920.1-6;Dbxref=GeneID:105182962%2CGenbank:XM_025297920.1;Parent=rna-XM_025297920.1
NW_020229874.1	Gnomon	exon	50089	50508	.	+	.	ID=exon-XM_025297920.1-5;Dbxref=GeneID:105182962%2CGenbank:XM_025297920.1;Parent=rna-XM_025297920.1
NW_020229874.1	Gnomon	exon	49576	49913	.	+	.	ID=exon-XM_025297920.1-4;Dbxref=GeneID:105182962%2CGenbank:XM_025297920.1;Parent=rna-XM_025297920.1
NW_020229874.1	Gnomon	exon	48792	49115	.	+	.	ID=exon-XM_025297920.1-3;Dbxref=GeneID:105182962%2CGenbank:XM_025297920.1;Parent=rna-XM_025297920.1
NW_020229874.1	Gnomon	exon	51239	53622	.	+	.	ID=exon-XM_025297920.1-7;Dbxref=GeneID:105182962%2CGenbank:XM_025297920.1;Parent=rna-XM_025297920.1
NW_020229874.1	Gnomon	CDS	279391	279430	.	+	0	Name=XP_011139063.1;ID=cds-XP_011139063.1;Dbxref=GeneID:105182946%2CGenbank:XP_011139063.1;Parent=rna-XM_011140761.3
NW_020229874.1	Gnomon	CDS	279617	279828	.	+	0	Name=XP_011139063.1;ID=cds-XP_011139063.1;Dbxref=GeneID:105182946%2CGenbank:XP_011139063.1;Parent=rna-XM_011140761.3
NW_020229874.1	Gnomon	CDS	279948	279959	.	+	0	Name=XP_011139063.1;ID=cds-XP_011139063.1;Dbxref=GeneID:105182946%2CGenbank:XP_011139063.1;Parent=rna-XM_011140761.3
NW_020229874.1	Gnomon	CDS	283315	283476	.	-	0	Name=XP_011139061.1;ID=cds-XP_011139061.1;Dbxref=GeneID:105182945%2CGenbank:XP_011139061.1;Parent=rna-XM_011140759.3
NW_020229874.1	Gnomon	CDS	282994	283218	.	-	0	Name=XP_011139061.1;ID=cds-XP_011139061.1;Dbxref=GeneID:105182945%2CGenbank:XP_011139061.1;Parent=rna-XM_011140759.3
NW_020229874.1	Gnomon	CDS	282631	282837	.	-	0	Name=XP_011139061.1;ID=cds-XP_011139061.1;Dbxref=GeneID:105182945%2CGenbank:XP_011139061.1;Parent=rna-XM_011140759.3
NW_020229874.1	Gnomon	CDS	282219	282544	.	-	0	Name=XP_011139061.1;ID=cds-XP_011139061.1;Dbxref=GeneID:105182945%2CGenbank:XP_011139061.1;Parent=rna-XM_011140759.3
NW_020229874.1	Gnomon	CDS	281546	281861	.	-	0	Name=XP_011139061.1;ID=cds-XP_011139061.1;Dbxref=GeneID:105182945%2CGenbank:XP_011139061.1;Parent=rna-XM_011140759.3
NW_020229874.1	Gnomon	exon	48792	49115	.	+	.	ID=exon-XM_019841324.2-3;Dbxref=GeneID:105182962%2CGenbank:XM_019841324.2;Parent=rna-XM_019841324.2
NW_020229874.1	Gnomon	exon	47855	48133	.	+	.	ID=exon-XM_019841324.2-2;Dbxref=GeneID:105182962%2CGenbank:XM_019841324.2;Parent=rna-XM_019841324.2
NW_020229874.1	Gnomon	exon	36387	36573	.	+	.	ID=exon-XM_019841324.2-1;Dbxref=GeneID:105182962%2CGenbank:XM_019841324.2;Parent=rna-XM_019841324.2
NW_020229874.1	Gnomon	exon	51239	53622	.	+	.	ID=exon-XM_019841324.2-7;Dbxref=GeneID:105182962%2CGenbank:XM_019841324.2;Parent=rna-XM_019841324.2
NW_020229874.1	Gnomon	exon	50609	51070	.	+	.	ID=exon-XM_019841324.2-6;Dbxref=GeneID:105182962%2CGenbank:XM_019841324.2;Parent=rna-XM_019841324.2
NW_020229874.1	Gnomon	exon	50089	50508	.	+	.	ID=exon-XM_019841324.2-5;Dbxref=GeneID:105182962%2CGenbank:XM_019841324.2;Parent=rna-XM_019841324.2
NW_020229874.1	Gnomon	exon	49576	49913	.	+	.	ID=exon-XM_019841324.2-4;Dbxref=GeneID:105182962%2CGenbank:XM_019841324.2;Parent=rna-XM_019841324.2
NW_020229874.1	Gnomon	exon	527862	527912	.	+	.	ID=exon-XM_025298131.1-5;Dbxref=GeneID:105182935%2CGenbank:XM_025298131.1;Parent=rna-XM_025298131.1
NW_020229874.1	Gnomon	exon	511195	511245	.	+	.	ID=exon-XM_025298131.1-4;Dbxref=GeneID:105182935%2CGenbank:XM_025298131.1;Parent=rna-XM_025298131.1
NW_020229874.1	Gnomon	exon	604803	604932	.	+	.	ID=exon-XM_025298131.1-7;Dbxref=GeneID:105182935%2CGenbank:XM_025298131.1;Parent=rna-XM_025298131.1
NW_020229874.1	Gnomon	exon	535716	535907	.	+	.	ID=exon-XM_025298131.1-6;Dbxref=GeneID:105182935%2CGenbank:XM_025298131.1;Parent=rna-XM_025298131.1
NW_020229874.1	Gnomon	exon	474014	476346	.	+	.	ID=exon-XM_025298131.1-1;Dbxref=GeneID:105182935%2CGenbank:XM_025298131.1;Parent=rna-XM_025298131.1
NW_020229874.1	Gnomon	exon	499287	499428	.	+	.	ID=exon-XM_025298131.1-3;Dbxref=GeneID:105182935%2CGenbank:XM_025298131.1;Parent=rna-XM_025298131.1
NW_020229874.1	Gnomon	exon	489568	489827	.	+	.	ID=exon-XM_025298131.1-2;Dbxref=GeneID:105182935%2CGenbank:XM_025298131.1;Parent=rna-XM_025298131.1
NW_020229874.1	Gnomon	exon	717269	717376	.	+	.	ID=exon-XM_025298131.1-9;Dbxref=GeneID:105182935%2CGenbank:XM_025298131.1;Parent=rna-XM_025298131.1
NW_020229874.1	Gnomon	exon	666506	666514	.	+	.	ID=exon-XM_025298131.1-8;Dbxref=GeneID:105182935%2CGenbank:XM_025298131.1;Parent=rna-XM_025298131.1
NW_020229874.1	Gnomon	CDS	283808	283856	.	-	0	Name=XP_011139060.1;ID=cds-XP_011139060.1;Dbxref=GeneID:105182945%2CGenbank:XP_011139060.1;Parent=rna-XM_011140758.3
NW_020229874.1	Gnomon	CDS	283315	283508	.	-	0	Name=XP_011139060.1;ID=cds-XP_011139060.1;Dbxref=GeneID:105182945%2CGenbank:XP_011139060.1;Parent=rna-XM_011140758.3
NW_020229874.1	Gnomon	CDS	282994	283218	.	-	0	Name=XP_011139060.1;ID=cds-XP_011139060.1;Dbxref=GeneID:105182945%2CGenbank:XP_011139060.1;Parent=rna-XM_011140758.3
NW_020229874.1	Gnomon	CDS	282631	282837	.	-	0	Name=XP_011139060.1;ID=cds-XP_011139060.1;Dbxref=GeneID:105182945%2CGenbank:XP_011139060.1;Parent=rna-XM_011140758.3
NW_020229874.1	Gnomon	CDS	282219	282544	.	-	0	Name=XP_011139060.1;ID=cds-XP_011139060.1;Dbxref=GeneID:105182945%2CGenbank:XP_011139060.1;Parent=rna-XM_011140758.3
NW_020229874.1	Gnomon	CDS	281546	281861	.	-	0	Name=XP_011139060.1;ID=cds-XP_011139060.1;Dbxref=GeneID:105182945%2CGenbank:XP_011139060.1;Parent=rna-XM_011140758.3
NW_020229874.1	Gnomon	exon	297303	297473	.	+	.	ID=exon-XM_011140757.3-6;Dbxref=GeneID:105182944%2CGenbank:XM_011140757.3;Parent=rna-XM_011140757.3
NW_020229874.1	Gnomon	exon	296692	297119	.	+	.	ID=exon-XM_011140757.3-5;Dbxref=GeneID:105182944%2CGenbank:XM_011140757.3;Parent=rna-XM_011140757.3
NW_020229874.1	Gnomon	exon	296232	296613	.	+	.	ID=exon-XM_011140757.3-4;Dbxref=GeneID:105182944%2CGenbank:XM_011140757.3;Parent=rna-XM_011140757.3
NW_020229874.1	Gnomon	exon	295819	296102	.	+	.	ID=exon-XM_011140757.3-3;Dbxref=GeneID:105182944%2CGenbank:XM_011140757.3;Parent=rna-XM_011140757.3
NW_020229874.1	Gnomon	exon	295432	295702	.	+	.	ID=exon-XM_011140757.3-2;Dbxref=GeneID:105182944%2CGenbank:XM_011140757.3;Parent=rna-XM_011140757.3
NW_020229874.1	Gnomon	exon	295155	295339	.	+	.	ID=exon-XM_011140757.3-1;Dbxref=GeneID:105182944%2CGenbank:XM_011140757.3;Parent=rna-XM_011140757.3
NW_020229874.1	Gnomon	exon	57078	57568	.	+	.	ID=exon-XM_011140781.3-1;Dbxref=GeneID:105182959%2CGenbank:XM_011140781.3;Parent=rna-XM_011140781.3
NW_020229874.1	Gnomon	exon	59837	60535	.	+	.	ID=exon-XM_011140781.3-3;Dbxref=GeneID:105182959%2CGenbank:XM_011140781.3;Parent=rna-XM_011140781.3
NW_020229874.1	Gnomon	exon	59574	59735	.	+	.	ID=exon-XM_011140781.3-2;Dbxref=GeneID:105182959%2CGenbank:XM_011140781.3;Parent=rna-XM_011140781.3
NW_020229874.1	Gnomon	exon	61216	61382	.	+	.	ID=exon-XM_011140781.3-5;Dbxref=GeneID:105182959%2CGenbank:XM_011140781.3;Parent=rna-XM_011140781.3
NW_020229874.1	Gnomon	exon	60628	61031	.	+	.	ID=exon-XM_011140781.3-4;Dbxref=GeneID:105182959%2CGenbank:XM_011140781.3;Parent=rna-XM_011140781.3
NW_020229874.1	Gnomon	exon	61834	62315	.	+	.	ID=exon-XM_011140781.3-7;Dbxref=GeneID:105182959%2CGenbank:XM_011140781.3;Parent=rna-XM_011140781.3
NW_020229874.1	Gnomon	exon	61522	61706	.	+	.	ID=exon-XM_011140781.3-6;Dbxref=GeneID:105182959%2CGenbank:XM_011140781.3;Parent=rna-XM_011140781.3
NW_020229874.1	Gnomon	exon	308304	308944	.	-	.	ID=exon-XM_011140746.2-5;Dbxref=GeneID:105182939%2CGenbank:XM_011140746.2;Parent=rna-XM_011140746.2
NW_020229874.1	Gnomon	exon	309254	309872	.	-	.	ID=exon-XM_011140746.2-4;Dbxref=GeneID:105182939%2CGenbank:XM_011140746.2;Parent=rna-XM_011140746.2
NW_020229874.1	Gnomon	exon	306268	308092	.	-	.	ID=exon-XM_011140746.2-6;Dbxref=GeneID:105182939%2CGenbank:XM_011140746.2;Parent=rna-XM_011140746.2
NW_020229874.1	Gnomon	exon	348343	348813	.	-	.	ID=exon-XM_011140746.2-1;Dbxref=GeneID:105182939%2CGenbank:XM_011140746.2;Parent=rna-XM_011140746.2
NW_020229874.1	Gnomon	exon	315521	315812	.	-	.	ID=exon-XM_011140746.2-3;Dbxref=GeneID:105182939%2CGenbank:XM_011140746.2;Parent=rna-XM_011140746.2
NW_020229874.1	Gnomon	exon	330160	330450	.	-	.	ID=exon-XM_011140746.2-2;Dbxref=GeneID:105182939%2CGenbank:XM_011140746.2;Parent=rna-XM_011140746.2
NW_020229874.1	Gnomon	CDS	295499	295702	.	+	0	Name=XP_025153870.1;ID=cds-XP_025153870.1;Dbxref=GeneID:105182944%2CGenbank:XP_025153870.1;Parent=rna-XM_025298085.1
NW_020229874.1	Gnomon	CDS	295819	295907	.	+	0	Name=XP_025153870.1;ID=cds-XP_025153870.1;Dbxref=GeneID:105182944%2CGenbank:XP_025153870.1;Parent=rna-XM_025298085.1
NW_020229874.1	Gnomon	CDS	295977	296102	.	+	0	Name=XP_025153870.1;ID=cds-XP_025153870.1;Dbxref=GeneID:105182944%2CGenbank:XP_025153870.1;Parent=rna-XM_025298085.1
NW_020229874.1	Gnomon	CDS	296232	296613	.	+	0	Name=XP_025153870.1;ID=cds-XP_025153870.1;Dbxref=GeneID:105182944%2CGenbank:XP_025153870.1;Parent=rna-XM_025298085.1
NW_020229874.1	Gnomon	CDS	296692	297042	.	+	0	Name=XP_025153870.1;ID=cds-XP_025153870.1;Dbxref=GeneID:105182944%2CGenbank:XP_025153870.1;Parent=rna-XM_025298085.1
NW_020229874.1	Gnomon	CDS	291075	291110	.	+	0	Name=XP_025153871.1;ID=cds-XP_025153871.1;Dbxref=GeneID:105182944%2CGenbank:XP_025153871.1;Parent=rna-XM_025298086.1
NW_020229874.1	Gnomon	CDS	295819	296102	.	+	0	Name=XP_025153871.1;ID=cds-XP_025153871.1;Dbxref=GeneID:105182944%2CGenbank:XP_025153871.1;Parent=rna-XM_025298086.1
NW_020229874.1	Gnomon	CDS	296232	296613	.	+	0	Name=XP_025153871.1;ID=cds-XP_025153871.1;Dbxref=GeneID:105182944%2CGenbank:XP_025153871.1;Parent=rna-XM_025298086.1
NW_020229874.1	Gnomon	CDS	296692	297042	.	+	0	Name=XP_025153871.1;ID=cds-XP_025153871.1;Dbxref=GeneID:105182944%2CGenbank:XP_025153871.1;Parent=rna-XM_025298086.1
NW_020229874.1	Gnomon	transcript	24802	27221	.	-	.	Name=XR_003112773.1;ID=rna-XR_003112773.1;Dbxref=GeneID:105182964%2CGenbank:XR_003112773.1;Parent=gene-LOC105182964
NW_020229874.1	Gnomon	CDS	286493	287867	.	+	0	Name=XP_019696888.1;ID=cds-XP_019696888.1;Dbxref=GeneID:105182941%2CGenbank:XP_019696888.1;Parent=rna-XM_019841329.2
NW_020229874.1	Gnomon	CDS	288050	288219	.	+	0	Name=XP_019696888.1;ID=cds-XP_019696888.1;Dbxref=GeneID:105182941%2CGenbank:XP_019696888.1;Parent=rna-XM_019841329.2
NW_020229874.1	Gnomon	exon	92746	92952	.	+	.	ID=exon-XM_011140770.3-3;Dbxref=GeneID:105182953%2CGenbank:XM_011140770.3;Parent=rna-XM_011140770.3
NW_020229874.1	Gnomon	exon	92361	92550	.	+	.	ID=exon-XM_011140770.3-2;Dbxref=GeneID:105182953%2CGenbank:XM_011140770.3;Parent=rna-XM_011140770.3
NW_020229874.1	Gnomon	exon	90353	90799	.	+	.	ID=exon-XM_011140770.3-1;Dbxref=GeneID:105182953%2CGenbank:XM_011140770.3;Parent=rna-XM_011140770.3
NW_020229874.1	Gnomon	exon	94415	94585	.	+	.	ID=exon-XM_011140770.3-7;Dbxref=GeneID:105182953%2CGenbank:XM_011140770.3;Parent=rna-XM_011140770.3
NW_020229874.1	Gnomon	exon	94137	94332	.	+	.	ID=exon-XM_011140770.3-6;Dbxref=GeneID:105182953%2CGenbank:XM_011140770.3;Parent=rna-XM_011140770.3
NW_020229874.1	Gnomon	exon	93312	93462	.	+	.	ID=exon-XM_011140770.3-5;Dbxref=GeneID:105182953%2CGenbank:XM_011140770.3;Parent=rna-XM_011140770.3
NW_020229874.1	Gnomon	exon	93035	93206	.	+	.	ID=exon-XM_011140770.3-4;Dbxref=GeneID:105182953%2CGenbank:XM_011140770.3;Parent=rna-XM_011140770.3
NW_020229874.1	Gnomon	exon	94737	96547	.	+	.	ID=exon-XM_011140770.3-8;Dbxref=GeneID:105182953%2CGenbank:XM_011140770.3;Parent=rna-XM_011140770.3
NW_020229874.1	Gnomon	exon	25704	26509	.	-	.	ID=exon-XR_003112772.1-2;Dbxref=GeneID:105182964%2CGenbank:XR_003112772.1;Parent=rna-XR_003112772.1
NW_020229874.1	Gnomon	exon	26794	27221	.	-	.	ID=exon-XR_003112772.1-1;Dbxref=GeneID:105182964%2CGenbank:XR_003112772.1;Parent=rna-XR_003112772.1
NW_020229874.1	Gnomon	exon	24802	25031	.	-	.	ID=exon-XR_003112772.1-3;Dbxref=GeneID:105182964%2CGenbank:XR_003112772.1;Parent=rna-XR_003112772.1
NW_020229874.1	Gnomon	transcript	24802	27221	.	-	.	Name=XR_003112772.1;ID=rna-XR_003112772.1;Dbxref=GeneID:105182964%2CGenbank:XR_003112772.1;Parent=gene-LOC105182964
NW_020229874.1	Gnomon	CDS	11160	11405	.	-	0	Name=XP_019696887.1;ID=cds-XP_019696887.1;Dbxref=GeneID:105182967%2CGenbank:XP_019696887.1;Parent=rna-XM_019841328.2
NW_020229874.1	Gnomon	CDS	11001	11078	.	-	0	Name=XP_019696887.1;ID=cds-XP_019696887.1;Dbxref=GeneID:105182967%2CGenbank:XP_019696887.1;Parent=rna-XM_019841328.2
NW_020229874.1	Gnomon	mRNA	56420	62315	.	+	.	Name=XM_025297980.1;ID=rna-XM_025297980.1;Dbxref=GeneID:105182959%2CGenbank:XM_025297980.1;Parent=gene-LOC105182959
NW_020229874.1	Gnomon	CDS	425604	426046	.	+	0	Name=XP_011139046.1;ID=cds-XP_011139046.1;Dbxref=GeneID:105182937%2CGenbank:XP_011139046.1;Parent=rna-XM_011140744.3
NW_020229874.1	Gnomon	CDS	426274	426347	.	+	0	Name=XP_011139046.1;ID=cds-XP_011139046.1;Dbxref=GeneID:105182937%2CGenbank:XP_011139046.1;Parent=rna-XM_011140744.3
NW_020229874.1	Gnomon	CDS	426498	426655	.	+	0	Name=XP_011139046.1;ID=cds-XP_011139046.1;Dbxref=GeneID:105182937%2CGenbank:XP_011139046.1;Parent=rna-XM_011140744.3
NW_020229874.1	Gnomon	exon	69267	69342	.	+	.	ID=exon-XM_011140771.3-4;Dbxref=GeneID:105182954%2CGenbank:XM_011140771.3;Parent=rna-XM_011140771.3
NW_020229874.1	Gnomon	exon	69008	69191	.	+	.	ID=exon-XM_011140771.3-3;Dbxref=GeneID:105182954%2CGenbank:XM_011140771.3;Parent=rna-XM_011140771.3
NW_020229874.1	Gnomon	exon	69701	69743	.	+	.	ID=exon-XM_011140771.3-6;Dbxref=GeneID:105182954%2CGenbank:XM_011140771.3;Parent=rna-XM_011140771.3
NW_020229874.1	Gnomon	exon	69451	69584	.	+	.	ID=exon-XM_011140771.3-5;Dbxref=GeneID:105182954%2CGenbank:XM_011140771.3;Parent=rna-XM_011140771.3
NW_020229874.1	Gnomon	exon	70084	70254	.	+	.	ID=exon-XM_011140771.3-8;Dbxref=GeneID:105182954%2CGenbank:XM_011140771.3;Parent=rna-XM_011140771.3
NW_020229874.1	Gnomon	exon	69926	69999	.	+	.	ID=exon-XM_011140771.3-7;Dbxref=GeneID:105182954%2CGenbank:XM_011140771.3;Parent=rna-XM_011140771.3
NW_020229874.1	Gnomon	exon	70407	70560	.	+	.	ID=exon-XM_011140771.3-9;Dbxref=GeneID:105182954%2CGenbank:XM_011140771.3;Parent=rna-XM_011140771.3
NW_020229874.1	Gnomon	exon	68664	68775	.	+	.	ID=exon-XM_011140771.3-2;Dbxref=GeneID:105182954%2CGenbank:XM_011140771.3;Parent=rna-XM_011140771.3
NW_020229874.1	Gnomon	exon	68494	68592	.	+	.	ID=exon-XM_011140771.3-1;Dbxref=GeneID:105182954%2CGenbank:XM_011140771.3;Parent=rna-XM_011140771.3
NW_020229874.1	Gnomon	mRNA	474014	747660	.	+	.	Name=XM_025298138.1;ID=rna-XM_025298138.1;Dbxref=GeneID:105182935%2CGenbank:XM_025298138.1;Parent=gene-LOC105182935
NW_020229874.1	Gnomon	exon	71703	71855	.	+	.	ID=exon-XM_025298016.1-10;Dbxref=GeneID:105182954%2CGenbank:XM_025298016.1;Parent=rna-XM_025298016.1
NW_020229874.1	Gnomon	CDS	47863	48133	.	+	0	Name=XP_019696882.1;ID=cds-XP_019696882.1;Dbxref=GeneID:105182962%2CGenbank:XP_019696882.1;Parent=rna-XM_019841323.2
NW_020229874.1	Gnomon	CDS	48792	49115	.	+	0	Name=XP_019696882.1;ID=cds-XP_019696882.1;Dbxref=GeneID:105182962%2CGenbank:XP_019696882.1;Parent=rna-XM_019841323.2
NW_020229874.1	Gnomon	CDS	49576	49913	.	+	0	Name=XP_019696882.1;ID=cds-XP_019696882.1;Dbxref=GeneID:105182962%2CGenbank:XP_019696882.1;Parent=rna-XM_019841323.2
NW_020229874.1	Gnomon	CDS	50089	50508	.	+	0	Name=XP_019696882.1;ID=cds-XP_019696882.1;Dbxref=GeneID:105182962%2CGenbank:XP_019696882.1;Parent=rna-XM_019841323.2
NW_020229874.1	Gnomon	CDS	50609	51070	.	+	0	Name=XP_019696882.1;ID=cds-XP_019696882.1;Dbxref=GeneID:105182962%2CGenbank:XP_019696882.1;Parent=rna-XM_019841323.2
NW_020229874.1	Gnomon	CDS	51239	51496	.	+	0	Name=XP_019696882.1;ID=cds-XP_019696882.1;Dbxref=GeneID:105182962%2CGenbank:XP_019696882.1;Parent=rna-XM_019841323.2
NW_020229874.1	Gnomon	mRNA	295155	297473	.	+	.	Name=XM_011140757.3;ID=rna-XM_011140757.3;Dbxref=GeneID:105182944%2CGenbank:XM_011140757.3;Parent=gene-LOC105182944
NW_020229874.1	Gnomon	exon	25591	25650	.	-	.	ID=exon-XR_003112773.1-3;Dbxref=GeneID:105182964%2CGenbank:XR_003112773.1;Parent=rna-XR_003112773.1
NW_020229874.1	Gnomon	exon	25763	26509	.	-	.	ID=exon-XR_003112773.1-2;Dbxref=GeneID:105182964%2CGenbank:XR_003112773.1;Parent=rna-XR_003112773.1
NW_020229874.1	Gnomon	exon	26794	27221	.	-	.	ID=exon-XR_003112773.1-1;Dbxref=GeneID:105182964%2CGenbank:XR_003112773.1;Parent=rna-XR_003112773.1
NW_020229874.1	Gnomon	exon	24802	25031	.	-	.	ID=exon-XR_003112773.1-4;Dbxref=GeneID:105182964%2CGenbank:XR_003112773.1;Parent=rna-XR_003112773.1
NW_020229874.1	Gnomon	mRNA	107560	110018	.	+	.	Name=XM_025298037.1;ID=rna-XM_025298037.1;Dbxref=GeneID:105182952%2CGenbank:XM_025298037.1;Parent=gene-LOC105182952
NW_020229874.1	RefSeq	region	1	784813	.	+	.	Name=Unknown;ID=NW_020229874.1:1..784813;Dbxref=taxon:610380
NW_020229874.1	Gnomon	CDS	44347	44671	.	+	0	Name=XP_019696880.1;ID=cds-XP_019696880.1;Dbxref=GeneID:105182962%2CGenbank:XP_019696880.1;Parent=rna-XM_019841321.2
NW_020229874.1	Gnomon	CDS	47855	48133	.	+	0	Name=XP_019696880.1;ID=cds-XP_019696880.1;Dbxref=GeneID:105182962%2CGenbank:XP_019696880.1;Parent=rna-XM_019841321.2
NW_020229874.1	Gnomon	CDS	48792	49115	.	+	0	Name=XP_019696880.1;ID=cds-XP_019696880.1;Dbxref=GeneID:105182962%2CGenbank:XP_019696880.1;Parent=rna-XM_019841321.2
NW_020229874.1	Gnomon	CDS	49576	49913	.	+	0	Name=XP_019696880.1;ID=cds-XP_019696880.1;Dbxref=GeneID:105182962%2CGenbank:XP_019696880.1;Parent=rna-XM_019841321.2
NW_020229874.1	Gnomon	CDS	50089	50508	.	+	0	Name=XP_019696880.1;ID=cds-XP_019696880.1;Dbxref=GeneID:105182962%2CGenbank:XP_019696880.1;Parent=rna-XM_019841321.2
NW_020229874.1	Gnomon	CDS	50609	51070	.	+	0	Name=XP_019696880.1;ID=cds-XP_019696880.1;Dbxref=GeneID:105182962%2CGenbank:XP_019696880.1;Parent=rna-XM_019841321.2
NW_020229874.1	Gnomon	CDS	51239	51496	.	+	0	Name=XP_019696880.1;ID=cds-XP_019696880.1;Dbxref=GeneID:105182962%2CGenbank:XP_019696880.1;Parent=rna-XM_019841321.2
NW_020229874.1	Gnomon	mRNA	281243	283801	.	-	.	Name=XM_011140759.3;ID=rna-XM_011140759.3;Dbxref=GeneID:105182945%2CGenbank:XM_011140759.3;Parent=gene-LOC105182945
NW_020229874.1	Gnomon	CDS	348343	348390	.	-	0	Name=XP_011139048.1;ID=cds-XP_011139048.1;Dbxref=GeneID:105182939%2CGenbank:XP_011139048.1;Parent=rna-XM_011140746.2
NW_020229874.1	Gnomon	CDS	330160	330450	.	-	0	Name=XP_011139048.1;ID=cds-XP_011139048.1;Dbxref=GeneID:105182939%2CGenbank:XP_011139048.1;Parent=rna-XM_011140746.2
NW_020229874.1	Gnomon	CDS	315521	315812	.	-	0	Name=XP_011139048.1;ID=cds-XP_011139048.1;Dbxref=GeneID:105182939%2CGenbank:XP_011139048.1;Parent=rna-XM_011140746.2
NW_020229874.1	Gnomon	CDS	309254	309872	.	-	0	Name=XP_011139048.1;ID=cds-XP_011139048.1;Dbxref=GeneID:105182939%2CGenbank:XP_011139048.1;Parent=rna-XM_011140746.2
NW_020229874.1	Gnomon	CDS	308304	308944	.	-	0	Name=XP_011139048.1;ID=cds-XP_011139048.1;Dbxref=GeneID:105182939%2CGenbank:XP_011139048.1;Parent=rna-XM_011140746.2
NW_020229874.1	Gnomon	CDS	306375	308092	.	-	0	Name=XP_011139048.1;ID=cds-XP_011139048.1;Dbxref=GeneID:105182939%2CGenbank:XP_011139048.1;Parent=rna-XM_011140746.2
NW_020229874.1	Gnomon	mRNA	474014	747664	.	+	.	Name=XM_025298131.1;ID=rna-XM_025298131.1;Dbxref=GeneID:105182935%2CGenbank:XM_025298131.1;Parent=gene-LOC105182935
NW_020229874.1	Gnomon	mRNA	281243	284024	.	-	.	Name=XM_011140758.3;ID=rna-XM_011140758.3;Dbxref=GeneID:105182945%2CGenbank:XM_011140758.3;Parent=gene-LOC105182945
NW_020229874.1	Gnomon	CDS	476680	476688	.	+	0	Name=XP_025153927.1;ID=cds-XP_025153927.1;Dbxref=GeneID:105182935%2CGenbank:XP_025153927.1;Parent=rna-XM_025298142.1
NW_020229874.1	Gnomon	CDS	489568	489827	.	+	0	Name=XP_025153927.1;ID=cds-XP_025153927.1;Dbxref=GeneID:105182935%2CGenbank:XP_025153927.1;Parent=rna-XM_025298142.1
NW_020229874.1	Gnomon	CDS	499287	499428	.	+	0	Name=XP_025153927.1;ID=cds-XP_025153927.1;Dbxref=GeneID:105182935%2CGenbank:XP_025153927.1;Parent=rna-XM_025298142.1
NW_020229874.1	Gnomon	CDS	511195	511245	.	+	0	Name=XP_025153927.1;ID=cds-XP_025153927.1;Dbxref=GeneID:105182935%2CGenbank:XP_025153927.1;Parent=rna-XM_025298142.1
NW_020229874.1	Gnomon	CDS	527862	527912	.	+	0	Name=XP_025153927.1;ID=cds-XP_025153927.1;Dbxref=GeneID:105182935%2CGenbank:XP_025153927.1;Parent=rna-XM_025298142.1
NW_020229874.1	Gnomon	CDS	535716	535907	.	+	0	Name=XP_025153927.1;ID=cds-XP_025153927.1;Dbxref=GeneID:105182935%2CGenbank:XP_025153927.1;Parent=rna-XM_025298142.1
NW_020229874.1	Gnomon	CDS	604803	604932	.	+	0	Name=XP_025153927.1;ID=cds-XP_025153927.1;Dbxref=GeneID:105182935%2CGenbank:XP_025153927.1;Parent=rna-XM_025298142.1
NW_020229874.1	Gnomon	CDS	666506	666514	.	+	0	Name=XP_025153927.1;ID=cds-XP_025153927.1;Dbxref=GeneID:105182935%2CGenbank:XP_025153927.1;Parent=rna-XM_025298142.1
NW_020229874.1	Gnomon	CDS	717269	717376	.	+	0	Name=XP_025153927.1;ID=cds-XP_025153927.1;Dbxref=GeneID:105182935%2CGenbank:XP_025153927.1;Parent=rna-XM_025298142.1
NW_020229874.1	Gnomon	CDS	747274	747623	.	+	0	Name=XP_025153927.1;ID=cds-XP_025153927.1;Dbxref=GeneID:105182935%2CGenbank:XP_025153927.1;Parent=rna-XM_025298142.1
NW_020229874.1	Gnomon	CDS	428697	428808	.	-	0	Name=XP_011139047.1;ID=cds-XP_011139047.1;Dbxref=GeneID:105182938%2CGenbank:XP_011139047.1;Parent=rna-XM_011140745.3
NW_020229874.1	Gnomon	CDS	428447	428607	.	-	0	Name=XP_011139047.1;ID=cds-XP_011139047.1;Dbxref=GeneID:105182938%2CGenbank:XP_011139047.1;Parent=rna-XM_011140745.3
NW_020229874.1	Gnomon	CDS	427965	428377	.	-	0	Name=XP_011139047.1;ID=cds-XP_011139047.1;Dbxref=GeneID:105182938%2CGenbank:XP_011139047.1;Parent=rna-XM_011140745.3
NW_020229874.1	Gnomon	CDS	427141	427629	.	-	0	Name=XP_011139047.1;ID=cds-XP_011139047.1;Dbxref=GeneID:105182938%2CGenbank:XP_011139047.1;Parent=rna-XM_011140745.3
NW_020229874.1	Gnomon	CDS	426930	427047	.	-	0	Name=XP_011139047.1;ID=cds-XP_011139047.1;Dbxref=GeneID:105182938%2CGenbank:XP_011139047.1;Parent=rna-XM_011140745.3
NW_020229874.1	Gnomon	CDS	19975	20212	.	-	0	Name=XP_019696886.1;ID=cds-XP_019696886.1;Dbxref=GeneID:109503815%2CGenbank:XP_019696886.1;Parent=rna-XM_019841327.2
NW_020229874.1	Gnomon	CDS	18736	18926	.	-	0	Name=XP_019696886.1;ID=cds-XP_019696886.1;Dbxref=GeneID:109503815%2CGenbank:XP_019696886.1;Parent=rna-XM_019841327.2
NW_020229874.1	Gnomon	exon	298919	299748	.	+	.	ID=exon-XM_011140748.3-2;Dbxref=GeneID:105182940%2CGenbank:XM_011140748.3;Parent=rna-XM_011140748.3
NW_020229874.1	Gnomon	exon	298296	298687	.	+	.	ID=exon-XM_011140748.3-1;Dbxref=GeneID:105182940%2CGenbank:XM_011140748.3;Parent=rna-XM_011140748.3
NW_020229874.1	Gnomon	CDS	31362	31460	.	+	0	Name=XP_019696885.1;ID=cds-XP_019696885.1;Dbxref=GeneID:105182961%2CGenbank:XP_019696885.1;Parent=rna-XM_019841326.2
NW_020229874.1	Gnomon	CDS	31625	31722	.	+	0	Name=XP_019696885.1;ID=cds-XP_019696885.1;Dbxref=GeneID:105182961%2CGenbank:XP_019696885.1;Parent=rna-XM_019841326.2
NW_020229874.1	Gnomon	CDS	32023	32238	.	+	0	Name=XP_019696885.1;ID=cds-XP_019696885.1;Dbxref=GeneID:105182961%2CGenbank:XP_019696885.1;Parent=rna-XM_019841326.2
NW_020229874.1	Gnomon	CDS	32434	33601	.	+	0	Name=XP_019696885.1;ID=cds-XP_019696885.1;Dbxref=GeneID:105182961%2CGenbank:XP_019696885.1;Parent=rna-XM_019841326.2
NW_020229874.1	Gnomon	exon	82819	83034	.	-	.	ID=exon-XM_011140772.2-9;Dbxref=GeneID:105182956%2CGenbank:XM_011140772.2;Parent=rna-XM_011140772.2
NW_020229874.1	Gnomon	exon	83118	83243	.	-	.	ID=exon-XM_011140772.2-8;Dbxref=GeneID:105182956%2CGenbank:XM_011140772.2;Parent=rna-XM_011140772.2
NW_020229874.1	Gnomon	exon	83326	83439	.	-	.	ID=exon-XM_011140772.2-7;Dbxref=GeneID:105182956%2CGenbank:XM_011140772.2;Parent=rna-XM_011140772.2
NW_020229874.1	Gnomon	exon	83578	83724	.	-	.	ID=exon-XM_011140772.2-6;Dbxref=GeneID:105182956%2CGenbank:XM_011140772.2;Parent=rna-XM_011140772.2
NW_020229874.1	Gnomon	exon	83853	83961	.	-	.	ID=exon-XM_011140772.2-5;Dbxref=GeneID:105182956%2CGenbank:XM_011140772.2;Parent=rna-XM_011140772.2
NW_020229874.1	Gnomon	exon	84062	84202	.	-	.	ID=exon-XM_011140772.2-4;Dbxref=GeneID:105182956%2CGenbank:XM_011140772.2;Parent=rna-XM_011140772.2
NW_020229874.1	Gnomon	exon	84418	84554	.	-	.	ID=exon-XM_011140772.2-3;Dbxref=GeneID:105182956%2CGenbank:XM_011140772.2;Parent=rna-XM_011140772.2
NW_020229874.1	Gnomon	exon	84831	84899	.	-	.	ID=exon-XM_011140772.2-2;Dbxref=GeneID:105182956%2CGenbank:XM_011140772.2;Parent=rna-XM_011140772.2
NW_020229874.1	Gnomon	exon	86195	86300	.	-	.	ID=exon-XM_011140772.2-1;Dbxref=GeneID:105182956%2CGenbank:XM_011140772.2;Parent=rna-XM_011140772.2
NW_020229874.1	Gnomon	exon	25763	26509	.	-	.	ID=exon-XR_003112774.1-2;Dbxref=GeneID:105182964%2CGenbank:XR_003112774.1;Parent=rna-XR_003112774.1
NW_020229874.1	Gnomon	exon	26794	27221	.	-	.	ID=exon-XR_003112774.1-1;Dbxref=GeneID:105182964%2CGenbank:XR_003112774.1;Parent=rna-XR_003112774.1
NW_020229874.1	Gnomon	exon	24802	25031	.	-	.	ID=exon-XR_003112774.1-3;Dbxref=GeneID:105182964%2CGenbank:XR_003112774.1;Parent=rna-XR_003112774.1
NW_020229874.1	Gnomon	CDS	47863	48133	.	+	0	Name=XP_019696883.1;ID=cds-XP_019696883.1;Dbxref=GeneID:105182962%2CGenbank:XP_019696883.1;Parent=rna-XM_019841324.2
NW_020229874.1	Gnomon	CDS	48792	49115	.	+	0	Name=XP_019696883.1;ID=cds-XP_019696883.1;Dbxref=GeneID:105182962%2CGenbank:XP_019696883.1;Parent=rna-XM_019841324.2
NW_020229874.1	Gnomon	CDS	49576	49913	.	+	0	Name=XP_019696883.1;ID=cds-XP_019696883.1;Dbxref=GeneID:105182962%2CGenbank:XP_019696883.1;Parent=rna-XM_019841324.2
NW_020229874.1	Gnomon	CDS	50089	50508	.	+	0	Name=XP_019696883.1;ID=cds-XP_019696883.1;Dbxref=GeneID:105182962%2CGenbank:XP_019696883.1;Parent=rna-XM_019841324.2
NW_020229874.1	Gnomon	CDS	50609	51070	.	+	0	Name=XP_019696883.1;ID=cds-XP_019696883.1;Dbxref=GeneID:105182962%2CGenbank:XP_019696883.1;Parent=rna-XM_019841324.2
NW_020229874.1	Gnomon	CDS	51239	51496	.	+	0	Name=XP_019696883.1;ID=cds-XP_019696883.1;Dbxref=GeneID:105182962%2CGenbank:XP_019696883.1;Parent=rna-XM_019841324.2
NW_020229874.1	Gnomon	mRNA	290863	293480	.	-	.	Name=XM_011140753.3;ID=rna-XM_011140753.3;Dbxref=GeneID:105182942%2CGenbank:XM_011140753.3;Parent=gene-LOC105182942
NW_020229874.1	Gnomon	CDS	476332	476346	.	+	0	Name=XP_025153923.1;ID=cds-XP_025153923.1;Dbxref=GeneID:105182935%2CGenbank:XP_025153923.1;Parent=rna-XM_025298138.1
NW_020229874.1	Gnomon	CDS	489568	489827	.	+	0	Name=XP_025153923.1;ID=cds-XP_025153923.1;Dbxref=GeneID:105182935%2CGenbank:XP_025153923.1;Parent=rna-XM_025298138.1
NW_020229874.1	Gnomon	CDS	499287	499428	.	+	0	Name=XP_025153923.1;ID=cds-XP_025153923.1;Dbxref=GeneID:105182935%2CGenbank:XP_025153923.1;Parent=rna-XM_025298138.1
NW_020229874.1	Gnomon	CDS	511195	511245	.	+	0	Name=XP_025153923.1;ID=cds-XP_025153923.1;Dbxref=GeneID:105182935%2CGenbank:XP_025153923.1;Parent=rna-XM_025298138.1
NW_020229874.1	Gnomon	CDS	527862	527912	.	+	0	Name=XP_025153923.1;ID=cds-XP_025153923.1;Dbxref=GeneID:105182935%2CGenbank:XP_025153923.1;Parent=rna-XM_025298138.1
NW_020229874.1	Gnomon	CDS	535716	535907	.	+	0	Name=XP_025153923.1;ID=cds-XP_025153923.1;Dbxref=GeneID:105182935%2CGenbank:XP_025153923.1;Parent=rna-XM_025298138.1
NW_020229874.1	Gnomon	CDS	604803	604932	.	+	0	Name=XP_025153923.1;ID=cds-XP_025153923.1;Dbxref=GeneID:105182935%2CGenbank:XP_025153923.1;Parent=rna-XM_025298138.1
NW_020229874.1	Gnomon	CDS	666506	666514	.	+	0	Name=XP_025153923.1;ID=cds-XP_025153923.1;Dbxref=GeneID:105182935%2CGenbank:XP_025153923.1;Parent=rna-XM_025298138.1
NW_020229874.1	Gnomon	CDS	717269	717376	.	+	0	Name=XP_025153923.1;ID=cds-XP_025153923.1;Dbxref=GeneID:105182935%2CGenbank:XP_025153923.1;Parent=rna-XM_025298138.1
NW_020229874.1	Gnomon	CDS	747277	747623	.	+	0	Name=XP_025153923.1;ID=cds-XP_025153923.1;Dbxref=GeneID:105182935%2CGenbank:XP_025153923.1;Parent=rna-XM_025298138.1
NW_020229874.1	Gnomon	mRNA	279193	280018	.	+	.	Name=XM_011140761.3;ID=rna-XM_011140761.3;Dbxref=GeneID:105182946%2CGenbank:XM_011140761.3;Parent=gene-LOC105182946
NW_020229874.1	Gnomon	CDS	476332	476346	.	+	0	Name=XP_025153930.1;ID=cds-XP_025153930.1;Dbxref=GeneID:105182935%2CGenbank:XP_025153930.1;Parent=rna-XM_025298145.1
NW_020229874.1	Gnomon	CDS	489568	489827	.	+	0	Name=XP_025153930.1;ID=cds-XP_025153930.1;Dbxref=GeneID:105182935%2CGenbank:XP_025153930.1;Parent=rna-XM_025298145.1
NW_020229874.1	Gnomon	CDS	499287	499428	.	+	0	Name=XP_025153930.1;ID=cds-XP_025153930.1;Dbxref=GeneID:105182935%2CGenbank:XP_025153930.1;Parent=rna-XM_025298145.1
NW_020229874.1	Gnomon	CDS	511195	511245	.	+	0	Name=XP_025153930.1;ID=cds-XP_025153930.1;Dbxref=GeneID:105182935%2CGenbank:XP_025153930.1;Parent=rna-XM_025298145.1
NW_020229874.1	Gnomon	CDS	527862	527912	.	+	0	Name=XP_025153930.1;ID=cds-XP_025153930.1;Dbxref=GeneID:105182935%2CGenbank:XP_025153930.1;Parent=rna-XM_025298145.1
NW_020229874.1	Gnomon	CDS	535716	535907	.	+	0	Name=XP_025153930.1;ID=cds-XP_025153930.1;Dbxref=GeneID:105182935%2CGenbank:XP_025153930.1;Parent=rna-XM_025298145.1
NW_020229874.1	Gnomon	CDS	604803	604932	.	+	0	Name=XP_025153930.1;ID=cds-XP_025153930.1;Dbxref=GeneID:105182935%2CGenbank:XP_025153930.1;Parent=rna-XM_025298145.1
NW_020229874.1	Gnomon	CDS	717269	717376	.	+	0	Name=XP_025153930.1;ID=cds-XP_025153930.1;Dbxref=GeneID:105182935%2CGenbank:XP_025153930.1;Parent=rna-XM_025298145.1
NW_020229874.1	Gnomon	CDS	747274	747623	.	+	0	Name=XP_025153930.1;ID=cds-XP_025153930.1;Dbxref=GeneID:105182935%2CGenbank:XP_025153930.1;Parent=rna-XM_025298145.1
NW_020229874.1	Gnomon	mRNA	279192	281050	.	+	.	Name=XM_011140760.3;ID=rna-XM_011140760.3;Dbxref=GeneID:105182946%2CGenbank:XM_011140760.3;Parent=gene-LOC105182946
NW_020229874.1	Gnomon	exon	747277	747664	.	+	.	ID=exon-XM_025298151.1-9;Dbxref=GeneID:105182935%2CGenbank:XM_025298151.1;Parent=rna-XM_025298151.1
NW_020229874.1	Gnomon	exon	717269	717376	.	+	.	ID=exon-XM_025298151.1-8;Dbxref=GeneID:105182935%2CGenbank:XM_025298151.1;Parent=rna-XM_025298151.1
NW_020229874.1	Gnomon	exon	604803	604932	.	+	.	ID=exon-XM_025298151.1-7;Dbxref=GeneID:105182935%2CGenbank:XM_025298151.1;Parent=rna-XM_025298151.1
NW_020229874.1	Gnomon	exon	535716	535907	.	+	.	ID=exon-XM_025298151.1-6;Dbxref=GeneID:105182935%2CGenbank:XM_025298151.1;Parent=rna-XM_025298151.1
NW_020229874.1	Gnomon	exon	527862	527912	.	+	.	ID=exon-XM_025298151.1-5;Dbxref=GeneID:105182935%2CGenbank:XM_025298151.1;Parent=rna-XM_025298151.1
NW_020229874.1	Gnomon	exon	511195	511245	.	+	.	ID=exon-XM_025298151.1-4;Dbxref=GeneID:105182935%2CGenbank:XM_025298151.1;Parent=rna-XM_025298151.1
NW_020229874.1	Gnomon	exon	499287	499428	.	+	.	ID=exon-XM_025298151.1-3;Dbxref=GeneID:105182935%2CGenbank:XM_025298151.1;Parent=rna-XM_025298151.1
NW_020229874.1	Gnomon	exon	489568	489827	.	+	.	ID=exon-XM_025298151.1-2;Dbxref=GeneID:105182935%2CGenbank:XM_025298151.1;Parent=rna-XM_025298151.1
NW_020229874.1	Gnomon	exon	474014	476346	.	+	.	ID=exon-XM_025298151.1-1;Dbxref=GeneID:105182935%2CGenbank:XM_025298151.1;Parent=rna-XM_025298151.1
NW_020229874.1	Gnomon	exon	47855	48133	.	+	.	ID=exon-XM_011140796.2-2;Dbxref=GeneID:105182962%2CGenbank:XM_011140796.2;Parent=rna-XM_011140796.2
NW_020229874.1	Gnomon	exon	38617	38975	.	+	.	ID=exon-XM_011140796.2-1;Dbxref=GeneID:105182962%2CGenbank:XM_011140796.2;Parent=rna-XM_011140796.2
NW_020229874.1	Gnomon	exon	49576	49913	.	+	.	ID=exon-XM_011140796.2-4;Dbxref=GeneID:105182962%2CGenbank:XM_011140796.2;Parent=rna-XM_011140796.2
NW_020229874.1	Gnomon	exon	48792	49115	.	+	.	ID=exon-XM_011140796.2-3;Dbxref=GeneID:105182962%2CGenbank:XM_011140796.2;Parent=rna-XM_011140796.2
NW_020229874.1	Gnomon	exon	50609	51070	.	+	.	ID=exon-XM_011140796.2-6;Dbxref=GeneID:105182962%2CGenbank:XM_011140796.2;Parent=rna-XM_011140796.2
NW_020229874.1	Gnomon	exon	50089	50508	.	+	.	ID=exon-XM_011140796.2-5;Dbxref=GeneID:105182962%2CGenbank:XM_011140796.2;Parent=rna-XM_011140796.2
NW_020229874.1	Gnomon	exon	51239	53622	.	+	.	ID=exon-XM_011140796.2-7;Dbxref=GeneID:105182962%2CGenbank:XM_011140796.2;Parent=rna-XM_011140796.2
NW_020229874.1	Gnomon	mRNA	38616	53622	.	+	.	Name=XM_025297931.1;ID=rna-XM_025297931.1;Dbxref=GeneID:105182962%2CGenbank:XM_025297931.1;Parent=gene-LOC105182962
NW_020229874.1	Gnomon	exon	16771	17038	.	+	.	ID=exon-XR_003112761.1-10;Dbxref=GeneID:105182966%2CGenbank:XR_003112761.1;Parent=rna-XR_003112761.1
NW_020229874.1	Gnomon	exon	299744	300038	.	-	.	ID=exon-XM_025298098.1-3;Dbxref=GeneID:105182975%2CGenbank:XM_025298098.1;Parent=rna-XM_025298098.1
NW_020229874.1	Gnomon	exon	300159	300563	.	-	.	ID=exon-XM_025298098.1-2;Dbxref=GeneID:105182975%2CGenbank:XM_025298098.1;Parent=rna-XM_025298098.1
NW_020229874.1	Gnomon	exon	300885	302091	.	-	.	ID=exon-XM_025298098.1-1;Dbxref=GeneID:105182975%2CGenbank:XM_025298098.1;Parent=rna-XM_025298098.1
NW_020229874.1	Gnomon	mRNA	248182	272934	.	-	.	Name=XM_011140762.3;ID=rna-XM_011140762.3;Dbxref=GeneID:105182947%2CGenbank:XM_011140762.3;Parent=gene-LOC105182947
NW_020229874.1	Gnomon	CDS	12266	12290	.	+	0	Name=XP_011139104.1;ID=cds-XP_011139104.1;Dbxref=GeneID:105182966%2CGenbank:XP_011139104.1;Parent=rna-XM_011140802.3
NW_020229874.1	Gnomon	CDS	13072	13304	.	+	0	Name=XP_011139104.1;ID=cds-XP_011139104.1;Dbxref=GeneID:105182966%2CGenbank:XP_011139104.1;Parent=rna-XM_011140802.3
NW_020229874.1	Gnomon	CDS	13400	13555	.	+	0	Name=XP_011139104.1;ID=cds-XP_011139104.1;Dbxref=GeneID:105182966%2CGenbank:XP_011139104.1;Parent=rna-XM_011140802.3
NW_020229874.1	Gnomon	CDS	13777	13956	.	+	0	Name=XP_011139104.1;ID=cds-XP_011139104.1;Dbxref=GeneID:105182966%2CGenbank:XP_011139104.1;Parent=rna-XM_011140802.3
NW_020229874.1	Gnomon	CDS	14069	14362	.	+	0	Name=XP_011139104.1;ID=cds-XP_011139104.1;Dbxref=GeneID:105182966%2CGenbank:XP_011139104.1;Parent=rna-XM_011140802.3
NW_020229874.1	Gnomon	CDS	14509	14722	.	+	0	Name=XP_011139104.1;ID=cds-XP_011139104.1;Dbxref=GeneID:105182966%2CGenbank:XP_011139104.1;Parent=rna-XM_011140802.3
NW_020229874.1	Gnomon	CDS	15002	15636	.	+	0	Name=XP_011139104.1;ID=cds-XP_011139104.1;Dbxref=GeneID:105182966%2CGenbank:XP_011139104.1;Parent=rna-XM_011140802.3
NW_020229874.1	Gnomon	CDS	15796	16005	.	+	0	Name=XP_011139104.1;ID=cds-XP_011139104.1;Dbxref=GeneID:105182966%2CGenbank:XP_011139104.1;Parent=rna-XM_011140802.3
NW_020229874.1	Gnomon	CDS	16181	16279	.	+	0	Name=XP_011139104.1;ID=cds-XP_011139104.1;Dbxref=GeneID:105182966%2CGenbank:XP_011139104.1;Parent=rna-XM_011140802.3
NW_020229874.1	Gnomon	exon	241016	241238	.	-	.	ID=exon-XM_011140765.3-12;Dbxref=GeneID:105182948%2CGenbank:XM_011140765.3;Parent=rna-XM_011140765.3
NW_020229874.1	Gnomon	exon	241352	241519	.	-	.	ID=exon-XM_011140765.3-11;Dbxref=GeneID:105182948%2CGenbank:XM_011140765.3;Parent=rna-XM_011140765.3
NW_020229874.1	Gnomon	exon	241690	241710	.	-	.	ID=exon-XM_011140765.3-10;Dbxref=GeneID:105182948%2CGenbank:XM_011140765.3;Parent=rna-XM_011140765.3
NW_020229874.1	Gnomon	mRNA	30630	35790	.	+	.	Name=XM_019841326.2;ID=rna-XM_019841326.2;Dbxref=GeneID:105182961%2CGenbank:XM_019841326.2;Parent=gene-LOC105182961
NW_020229874.1	Gnomon	exon	288050	289288	.	+	.	ID=exon-XM_011140750.3-3;Dbxref=GeneID:105182941%2CGenbank:XM_011140750.3;Parent=rna-XM_011140750.3
NW_020229874.1	Gnomon	exon	286462	287867	.	+	.	ID=exon-XM_011140750.3-2;Dbxref=GeneID:105182941%2CGenbank:XM_011140750.3;Parent=rna-XM_011140750.3
NW_020229874.1	Gnomon	exon	284677	285721	.	+	.	ID=exon-XM_011140750.3-1;Dbxref=GeneID:105182941%2CGenbank:XM_011140750.3;Parent=rna-XM_011140750.3
NW_020229874.1	Gnomon	exon	237045	237954	.	-	.	ID=exon-XM_011140765.3-18;Dbxref=GeneID:105182948%2CGenbank:XM_011140765.3;Parent=rna-XM_011140765.3
NW_020229874.1	Gnomon	exon	238587	239114	.	-	.	ID=exon-XM_011140765.3-17;Dbxref=GeneID:105182948%2CGenbank:XM_011140765.3;Parent=rna-XM_011140765.3
NW_020229874.1	Gnomon	exon	239576	239699	.	-	.	ID=exon-XM_011140765.3-16;Dbxref=GeneID:105182948%2CGenbank:XM_011140765.3;Parent=rna-XM_011140765.3
NW_020229874.1	Gnomon	exon	240335	240431	.	-	.	ID=exon-XM_011140765.3-15;Dbxref=GeneID:105182948%2CGenbank:XM_011140765.3;Parent=rna-XM_011140765.3
NW_020229874.1	Gnomon	exon	240601	240690	.	-	.	ID=exon-XM_011140765.3-14;Dbxref=GeneID:105182948%2CGenbank:XM_011140765.3;Parent=rna-XM_011140765.3
NW_020229874.1	Gnomon	exon	240780	240918	.	-	.	ID=exon-XM_011140765.3-13;Dbxref=GeneID:105182948%2CGenbank:XM_011140765.3;Parent=rna-XM_011140765.3
NW_020229874.1	Gnomon	CDS	12266	12290	.	+	0	Name=XP_011139103.1;ID=cds-XP_011139103.1;Dbxref=GeneID:105182966%2CGenbank:XP_011139103.1;Parent=rna-XM_011140801.3
NW_020229874.1	Gnomon	CDS	13072	13304	.	+	0	Name=XP_011139103.1;ID=cds-XP_011139103.1;Dbxref=GeneID:105182966%2CGenbank:XP_011139103.1;Parent=rna-XM_011140801.3
NW_020229874.1	Gnomon	CDS	13400	13555	.	+	0	Name=XP_011139103.1;ID=cds-XP_011139103.1;Dbxref=GeneID:105182966%2CGenbank:XP_011139103.1;Parent=rna-XM_011140801.3
NW_020229874.1	Gnomon	CDS	13777	13956	.	+	0	Name=XP_011139103.1;ID=cds-XP_011139103.1;Dbxref=GeneID:105182966%2CGenbank:XP_011139103.1;Parent=rna-XM_011140801.3
NW_020229874.1	Gnomon	CDS	14069	14362	.	+	0	Name=XP_011139103.1;ID=cds-XP_011139103.1;Dbxref=GeneID:105182966%2CGenbank:XP_011139103.1;Parent=rna-XM_011140801.3
NW_020229874.1	Gnomon	CDS	14509	14764	.	+	0	Name=XP_011139103.1;ID=cds-XP_011139103.1;Dbxref=GeneID:105182966%2CGenbank:XP_011139103.1;Parent=rna-XM_011140801.3
NW_020229874.1	Gnomon	CDS	15002	15636	.	+	0	Name=XP_011139103.1;ID=cds-XP_011139103.1;Dbxref=GeneID:105182966%2CGenbank:XP_011139103.1;Parent=rna-XM_011140801.3
NW_020229874.1	Gnomon	CDS	15796	16005	.	+	0	Name=XP_011139103.1;ID=cds-XP_011139103.1;Dbxref=GeneID:105182966%2CGenbank:XP_011139103.1;Parent=rna-XM_011140801.3
NW_020229874.1	Gnomon	CDS	16181	16279	.	+	0	Name=XP_011139103.1;ID=cds-XP_011139103.1;Dbxref=GeneID:105182966%2CGenbank:XP_011139103.1;Parent=rna-XM_011140801.3
NW_020229874.1	Gnomon	CDS	31136	31198	.	+	0	Name=XP_025153738.1;ID=cds-XP_025153738.1;Dbxref=GeneID:105182961%2CGenbank:XP_025153738.1;Parent=rna-XM_025297953.1
NW_020229874.1	Gnomon	CDS	31362	31460	.	+	0	Name=XP_025153738.1;ID=cds-XP_025153738.1;Dbxref=GeneID:105182961%2CGenbank:XP_025153738.1;Parent=rna-XM_025297953.1
NW_020229874.1	Gnomon	CDS	31625	31722	.	+	0	Name=XP_025153738.1;ID=cds-XP_025153738.1;Dbxref=GeneID:105182961%2CGenbank:XP_025153738.1;Parent=rna-XM_025297953.1
NW_020229874.1	Gnomon	CDS	32023	32238	.	+	0	Name=XP_025153738.1;ID=cds-XP_025153738.1;Dbxref=GeneID:105182961%2CGenbank:XP_025153738.1;Parent=rna-XM_025297953.1
NW_020229874.1	Gnomon	CDS	32434	33601	.	+	0	Name=XP_025153738.1;ID=cds-XP_025153738.1;Dbxref=GeneID:105182961%2CGenbank:XP_025153738.1;Parent=rna-XM_025297953.1
NW_020229874.1	Gnomon	exon	89005	89319	.	+	.	ID=exon-XM_011140774.2-4;Dbxref=GeneID:105182957%2CGenbank:XM_011140774.2;Parent=rna-XM_011140774.2
NW_020229874.1	Gnomon	exon	88044	88372	.	+	.	ID=exon-XM_011140774.2-3;Dbxref=GeneID:105182957%2CGenbank:XM_011140774.2;Parent=rna-XM_011140774.2
NW_020229874.1	Gnomon	exon	87762	87931	.	+	.	ID=exon-XM_011140774.2-2;Dbxref=GeneID:105182957%2CGenbank:XM_011140774.2;Parent=rna-XM_011140774.2
NW_020229874.1	Gnomon	exon	86452	86862	.	+	.	ID=exon-XM_011140774.2-1;Dbxref=GeneID:105182957%2CGenbank:XM_011140774.2;Parent=rna-XM_011140774.2
NW_020229874.1	Gnomon	mRNA	17558	20658	.	-	.	Name=XM_019841327.2;ID=rna-XM_019841327.2;Dbxref=GeneID:109503815%2CGenbank:XM_019841327.2;Parent=gene-LOC109503815
NW_020229874.1	Gnomon	exon	51239	53622	.	+	.	ID=exon-XM_011140797.3-7;Dbxref=GeneID:105182962%2CGenbank:XM_011140797.3;Parent=rna-XM_011140797.3
NW_020229874.1	Gnomon	exon	50609	51070	.	+	.	ID=exon-XM_011140797.3-6;Dbxref=GeneID:105182962%2CGenbank:XM_011140797.3;Parent=rna-XM_011140797.3
NW_020229874.1	Gnomon	exon	50089	50508	.	+	.	ID=exon-XM_011140797.3-5;Dbxref=GeneID:105182962%2CGenbank:XM_011140797.3;Parent=rna-XM_011140797.3
NW_020229874.1	Gnomon	exon	49576	49913	.	+	.	ID=exon-XM_011140797.3-4;Dbxref=GeneID:105182962%2CGenbank:XM_011140797.3;Parent=rna-XM_011140797.3
NW_020229874.1	Gnomon	exon	48792	49115	.	+	.	ID=exon-XM_011140797.3-3;Dbxref=GeneID:105182962%2CGenbank:XM_011140797.3;Parent=rna-XM_011140797.3
NW_020229874.1	Gnomon	exon	47855	48133	.	+	.	ID=exon-XM_011140797.3-2;Dbxref=GeneID:105182962%2CGenbank:XM_011140797.3;Parent=rna-XM_011140797.3
NW_020229874.1	Gnomon	exon	47591	47618	.	+	.	ID=exon-XM_011140797.3-1;Dbxref=GeneID:105182962%2CGenbank:XM_011140797.3;Parent=rna-XM_011140797.3
NW_020229874.1	Gnomon	transcript	10053	11796	.	-	.	Name=XR_003112769.1;ID=rna-XR_003112769.1;Dbxref=GeneID:105182967%2CGenbank:XR_003112769.1;Parent=gene-LOC105182967
NW_020229874.1	Gnomon	CDS	26794	26864	.	-	0	Name=XP_011139102.2;ID=cds-XP_011139102.2;Dbxref=GeneID:105182964%2CGenbank:XP_011139102.2;Parent=rna-XM_011140800.3
NW_020229874.1	Gnomon	CDS	26113	26509	.	-	0	Name=XP_011139102.2;ID=cds-XP_011139102.2;Dbxref=GeneID:105182964%2CGenbank:XP_011139102.2;Parent=rna-XM_011140800.3
NW_020229874.1	Gnomon	exon	13072	13304	.	+	.	ID=exon-XM_011140801.3-2;Dbxref=GeneID:105182966%2CGenbank:XM_011140801.3;Parent=rna-XM_011140801.3
NW_020229874.1	Gnomon	exon	11909	12290	.	+	.	ID=exon-XM_011140801.3-1;Dbxref=GeneID:105182966%2CGenbank:XM_011140801.3;Parent=rna-XM_011140801.3
NW_020229874.1	Gnomon	exon	15796	16005	.	+	.	ID=exon-XM_011140801.3-8;Dbxref=GeneID:105182966%2CGenbank:XM_011140801.3;Parent=rna-XM_011140801.3
NW_020229874.1	Gnomon	exon	15002	15636	.	+	.	ID=exon-XM_011140801.3-7;Dbxref=GeneID:105182966%2CGenbank:XM_011140801.3;Parent=rna-XM_011140801.3
NW_020229874.1	Gnomon	exon	16181	17038	.	+	.	ID=exon-XM_011140801.3-9;Dbxref=GeneID:105182966%2CGenbank:XM_011140801.3;Parent=rna-XM_011140801.3
NW_020229874.1	Gnomon	exon	13777	13956	.	+	.	ID=exon-XM_011140801.3-4;Dbxref=GeneID:105182966%2CGenbank:XM_011140801.3;Parent=rna-XM_011140801.3
NW_020229874.1	Gnomon	exon	13400	13555	.	+	.	ID=exon-XM_011140801.3-3;Dbxref=GeneID:105182966%2CGenbank:XM_011140801.3;Parent=rna-XM_011140801.3
NW_020229874.1	Gnomon	exon	14509	14764	.	+	.	ID=exon-XM_011140801.3-6;Dbxref=GeneID:105182966%2CGenbank:XM_011140801.3;Parent=rna-XM_011140801.3
NW_020229874.1	Gnomon	exon	14069	14362	.	+	.	ID=exon-XM_011140801.3-5;Dbxref=GeneID:105182966%2CGenbank:XM_011140801.3;Parent=rna-XM_011140801.3
NW_020229874.1	Gnomon	mRNA	290862	293480	.	-	.	Name=XM_025298077.1;ID=rna-XM_025298077.1;Dbxref=GeneID:105182942%2CGenbank:XM_025298077.1;Parent=gene-LOC105182942
NW_020229874.1	Gnomon	mRNA	10723	11555	.	-	.	Name=XM_019841328.2;ID=rna-XM_019841328.2;Dbxref=GeneID:105182967%2CGenbank:XM_019841328.2;Parent=gene-LOC105182967
NW_020229874.1	Gnomon	CDS	28969	29021	.	-	0	Name=XP_011139101.1;ID=cds-XP_011139101.1;Dbxref=GeneID:105182963%2CGenbank:XP_011139101.1;Parent=rna-XM_011140799.3
NW_020229874.1	Gnomon	CDS	28785	28874	.	-	0	Name=XP_011139101.1;ID=cds-XP_011139101.1;Dbxref=GeneID:105182963%2CGenbank:XP_011139101.1;Parent=rna-XM_011140799.3
NW_020229874.1	Gnomon	CDS	28531	28705	.	-	0	Name=XP_011139101.1;ID=cds-XP_011139101.1;Dbxref=GeneID:105182963%2CGenbank:XP_011139101.1;Parent=rna-XM_011140799.3
NW_020229874.1	Gnomon	CDS	28420	28455	.	-	0	Name=XP_011139101.1;ID=cds-XP_011139101.1;Dbxref=GeneID:105182963%2CGenbank:XP_011139101.1;Parent=rna-XM_011140799.3
NW_020229874.1	Gnomon	mRNA	284676	291019	.	+	.	Name=XM_019841329.2;ID=rna-XM_019841329.2;Dbxref=GeneID:105182941%2CGenbank:XM_019841329.2;Parent=gene-LOC105182941
NW_020229874.1	Gnomon	mRNA	38616	53622	.	+	.	Name=XM_019841321.2;ID=rna-XM_019841321.2;Dbxref=GeneID:105182962%2CGenbank:XM_019841321.2;Parent=gene-LOC105182962
NW_020229874.1	Gnomon	CDS	47606	47618	.	+	0	Name=XP_011139099.1;ID=cds-XP_011139099.1;Dbxref=GeneID:105182962%2CGenbank:XP_011139099.1;Parent=rna-XM_011140797.3
NW_020229874.1	Gnomon	CDS	47855	48133	.	+	0	Name=XP_011139099.1;ID=cds-XP_011139099.1;Dbxref=GeneID:105182962%2CGenbank:XP_011139099.1;Parent=rna-XM_011140797.3
NW_020229874.1	Gnomon	CDS	48792	49115	.	+	0	Name=XP_011139099.1;ID=cds-XP_011139099.1;Dbxref=GeneID:105182962%2CGenbank:XP_011139099.1;Parent=rna-XM_011140797.3
NW_020229874.1	Gnomon	CDS	49576	49913	.	+	0	Name=XP_011139099.1;ID=cds-XP_011139099.1;Dbxref=GeneID:105182962%2CGenbank:XP_011139099.1;Parent=rna-XM_011140797.3
NW_020229874.1	Gnomon	CDS	50089	50508	.	+	0	Name=XP_011139099.1;ID=cds-XP_011139099.1;Dbxref=GeneID:105182962%2CGenbank:XP_011139099.1;Parent=rna-XM_011140797.3
NW_020229874.1	Gnomon	CDS	50609	51070	.	+	0	Name=XP_011139099.1;ID=cds-XP_011139099.1;Dbxref=GeneID:105182962%2CGenbank:XP_011139099.1;Parent=rna-XM_011140797.3
NW_020229874.1	Gnomon	CDS	51239	51496	.	+	0	Name=XP_011139099.1;ID=cds-XP_011139099.1;Dbxref=GeneID:105182962%2CGenbank:XP_011139099.1;Parent=rna-XM_011140797.3
NW_020229874.1	Gnomon	exon	25807	26509	.	-	.	ID=exon-XM_011140800.3-2;Dbxref=GeneID:105182964%2CGenbank:XM_011140800.3;Parent=rna-XM_011140800.3
NW_020229874.1	Gnomon	exon	26794	27222	.	-	.	ID=exon-XM_011140800.3-1;Dbxref=GeneID:105182964%2CGenbank:XM_011140800.3;Parent=rna-XM_011140800.3
NW_020229874.1	Gnomon	CDS	38960	38975	.	+	0	Name=XP_011139098.1;ID=cds-XP_011139098.1;Dbxref=GeneID:105182962%2CGenbank:XP_011139098.1;Parent=rna-XM_011140796.2
NW_020229874.1	Gnomon	CDS	47855	48133	.	+	0	Name=XP_011139098.1;ID=cds-XP_011139098.1;Dbxref=GeneID:105182962%2CGenbank:XP_011139098.1;Parent=rna-XM_011140796.2
NW_020229874.1	Gnomon	CDS	48792	49115	.	+	0	Name=XP_011139098.1;ID=cds-XP_011139098.1;Dbxref=GeneID:105182962%2CGenbank:XP_011139098.1;Parent=rna-XM_011140796.2
NW_020229874.1	Gnomon	CDS	49576	49913	.	+	0	Name=XP_011139098.1;ID=cds-XP_011139098.1;Dbxref=GeneID:105182962%2CGenbank:XP_011139098.1;Parent=rna-XM_011140796.2
NW_020229874.1	Gnomon	CDS	50089	50508	.	+	0	Name=XP_011139098.1;ID=cds-XP_011139098.1;Dbxref=GeneID:105182962%2CGenbank:XP_011139098.1;Parent=rna-XM_011140796.2
NW_020229874.1	Gnomon	CDS	50609	51070	.	+	0	Name=XP_011139098.1;ID=cds-XP_011139098.1;Dbxref=GeneID:105182962%2CGenbank:XP_011139098.1;Parent=rna-XM_011140796.2
NW_020229874.1	Gnomon	CDS	51239	51496	.	+	0	Name=XP_011139098.1;ID=cds-XP_011139098.1;Dbxref=GeneID:105182962%2CGenbank:XP_011139098.1;Parent=rna-XM_011140796.2
NW_020229874.1	Gnomon	mRNA	38617	53622	.	+	.	Name=XM_019841323.2;ID=rna-XM_019841323.2;Dbxref=GeneID:105182962%2CGenbank:XM_019841323.2;Parent=gene-LOC105182962
NW_020229874.1	Gnomon	mRNA	57078	62315	.	+	.	Name=XM_025297974.1;ID=rna-XM_025297974.1;Dbxref=GeneID:105182959%2CGenbank:XM_025297974.1;Parent=gene-LOC105182959
NW_020229874.1	Gnomon	mRNA	36387	53622	.	+	.	Name=XM_019841324.2;ID=rna-XM_019841324.2;Dbxref=GeneID:105182962%2CGenbank:XM_019841324.2;Parent=gene-LOC105182962
NW_020229874.1	Gnomon	transcript	10054	11556	.	-	.	Name=XR_003112768.1;ID=rna-XR_003112768.1;Dbxref=GeneID:105182967%2CGenbank:XR_003112768.1;Parent=gene-LOC105182967
NW_020229874.1	Gnomon	exon	290953	291019	.	+	.	ID=exon-XM_019841329.2-3;Dbxref=GeneID:105182941%2CGenbank:XM_019841329.2;Parent=rna-XM_019841329.2
NW_020229874.1	Gnomon	exon	288050	288235	.	+	.	ID=exon-XM_019841329.2-2;Dbxref=GeneID:105182941%2CGenbank:XM_019841329.2;Parent=rna-XM_019841329.2
NW_020229874.1	Gnomon	exon	284676	287867	.	+	.	ID=exon-XM_019841329.2-1;Dbxref=GeneID:105182941%2CGenbank:XM_019841329.2;Parent=rna-XM_019841329.2
NW_020229874.1	Gnomon	CDS	298623	298687	.	+	0	Name=XP_011139050.1;ID=cds-XP_011139050.1;Dbxref=GeneID:105182940%2CGenbank:XP_011139050.1;Parent=rna-XM_011140748.3
NW_020229874.1	Gnomon	CDS	298919	299408	.	+	0	Name=XP_011139050.1;ID=cds-XP_011139050.1;Dbxref=GeneID:105182940%2CGenbank:XP_011139050.1;Parent=rna-XM_011140748.3
NW_020229874.1	Gnomon	mRNA	161981	193153	.	-	.	Name=XM_011140811.3;ID=rna-XM_011140811.3;Dbxref=GeneID:105182976%2CGenbank:XM_011140811.3;Parent=gene-LOC105182976
NW_020229874.1	Gnomon	CDS	294926	295021	.	-	0	Name=XP_025153875.1;ID=cds-XP_025153875.1;Dbxref=GeneID:105182943%2CGenbank:XP_025153875.1;Parent=rna-XM_025298090.1
NW_020229874.1	Gnomon	CDS	293986	294690	.	-	0	Name=XP_025153875.1;ID=cds-XP_025153875.1;Dbxref=GeneID:105182943%2CGenbank:XP_025153875.1;Parent=rna-XM_025298090.1
NW_020229874.1	Gnomon	mRNA	284677	289288	.	+	.	Name=XM_025298070.1;ID=rna-XM_025298070.1;Dbxref=GeneID:105182941%2CGenbank:XM_025298070.1;Parent=gene-LOC105182941
NW_020229874.1	Gnomon	transcript	12266	17038	.	+	.	Name=XR_003112761.1;ID=rna-XR_003112761.1;Dbxref=GeneID:105182966%2CGenbank:XR_003112761.1;Parent=gene-LOC105182966
NW_020229874.1	Gnomon	exon	290862	291378	.	-	.	ID=exon-XM_025298077.1-6;Dbxref=GeneID:105182942%2CGenbank:XM_025298077.1;Parent=rna-XM_025298077.1
NW_020229874.1	Gnomon	exon	291474	291697	.	-	.	ID=exon-XM_025298077.1-5;Dbxref=GeneID:105182942%2CGenbank:XM_025298077.1;Parent=rna-XM_025298077.1
NW_020229874.1	Gnomon	exon	291828	292037	.	-	.	ID=exon-XM_025298077.1-4;Dbxref=GeneID:105182942%2CGenbank:XM_025298077.1;Parent=rna-XM_025298077.1
NW_020229874.1	Gnomon	exon	292158	292665	.	-	.	ID=exon-XM_025298077.1-3;Dbxref=GeneID:105182942%2CGenbank:XM_025298077.1;Parent=rna-XM_025298077.1
NW_020229874.1	Gnomon	exon	292792	292924	.	-	.	ID=exon-XM_025298077.1-2;Dbxref=GeneID:105182942%2CGenbank:XM_025298077.1;Parent=rna-XM_025298077.1
NW_020229874.1	Gnomon	exon	293294	293480	.	-	.	ID=exon-XM_025298077.1-1;Dbxref=GeneID:105182942%2CGenbank:XM_025298077.1;Parent=rna-XM_025298077.1
