# Supplementary material for: Prevalent bee venom genes evolved before the aculeate stinger and eusociality
Source: BMC Biol. 2023 Oct 23;21:229. doi: 10.1186/s12915-023-01656-5 (PMC10591384; doi:10.1186/s12915-023-01656-5)
Supplement: Supplementary file 42 — Additional file 42. Gff files of all toxin gene annotations. [file 12915_2023_1656_MOESM42_ESM.zip › AdditionalFile9_ToxinGeneAnnotations/NW_017140401.1._VA.gff_modified_Koludarov_et_al_2021.gff3]

##gff-version 3
##source-version geneious 2020.2.2
##sequence-region	NW_017140401.1	1	632424
NW_017140401.1	Koludarov_et_al_2021	gene	362553	369366	.	.	.	Name=psi VA
NW_017140401.1	Gnomon	exon	588333	589321	.	-	.	ID=exon-XR_003388758.1-2;Dbxref=GeneID:108621949%2CGenbank:XR_003388758.1;Parent=rna-XR_003388758.1
NW_017140401.1	Gnomon	exon	587913	588093	.	-	.	ID=exon-XR_003388758.1-3;Dbxref=GeneID:108621949%2CGenbank:XR_003388758.1;Parent=rna-XR_003388758.1
NW_017140401.1	Gnomon	exon	583195	583370	.	-	.	ID=exon-XR_003388758.1-4;Dbxref=GeneID:108621949%2CGenbank:XR_003388758.1;Parent=rna-XR_003388758.1
NW_017140401.1	Gnomon	exon	582664	582729	.	-	.	ID=exon-XR_003388758.1-5;Dbxref=GeneID:108621949%2CGenbank:XR_003388758.1;Parent=rna-XR_003388758.1
NW_017140401.1	Gnomon	exon	605134	605376	.	-	.	ID=exon-XR_003388758.1-1;Dbxref=GeneID:108621949%2CGenbank:XR_003388758.1;Parent=rna-XR_003388758.1
NW_017140401.1	Gnomon	exon	543703	543810	.	-	.	ID=id-LOC108621935-2;Dbxref=GeneID:108621935;Parent=gene-LOC108621935
NW_017140401.1	Gnomon	exon	544044	544168	.	-	.	ID=id-LOC108621935-3;Dbxref=GeneID:108621935;Parent=gene-LOC108621935
NW_017140401.1	Gnomon	exon	544849	545017	.	-	.	ID=id-LOC108621935-4;Dbxref=GeneID:108621935;Parent=gene-LOC108621935
NW_017140401.1	Gnomon	exon	546122	546170	.	-	.	ID=id-LOC108621935-5;Dbxref=GeneID:108621935;Parent=gene-LOC108621935
NW_017140401.1	Gnomon	exon	204904	205068	.	-	.	ID=exon-XM_018019556.2-9;Dbxref=GeneID:108621945%2CGenbank:XM_018019556.2;Parent=rna-XM_018019556.2
NW_017140401.1	Gnomon	exon	215898	216087	.	-	.	ID=exon-XM_018019556.2-7;Dbxref=GeneID:108621945%2CGenbank:XM_018019556.2;Parent=rna-XM_018019556.2
NW_017140401.1	Gnomon	exon	206078	206199	.	-	.	ID=exon-XM_018019556.2-8;Dbxref=GeneID:108621945%2CGenbank:XM_018019556.2;Parent=rna-XM_018019556.2
NW_017140401.1	Gnomon	exon	258311	258383	.	-	.	ID=exon-XM_018019556.2-5;Dbxref=GeneID:108621945%2CGenbank:XM_018019556.2;Parent=rna-XM_018019556.2
NW_017140401.1	Gnomon	exon	245234	245337	.	-	.	ID=exon-XM_018019556.2-6;Dbxref=GeneID:108621945%2CGenbank:XM_018019556.2;Parent=rna-XM_018019556.2
NW_017140401.1	Gnomon	exon	270923	270996	.	-	.	ID=exon-XM_018019556.2-3;Dbxref=GeneID:108621945%2CGenbank:XM_018019556.2;Parent=rna-XM_018019556.2
NW_017140401.1	Gnomon	exon	260493	260624	.	-	.	ID=exon-XM_018019556.2-4;Dbxref=GeneID:108621945%2CGenbank:XM_018019556.2;Parent=rna-XM_018019556.2
NW_017140401.1	Gnomon	exon	417601	419714	.	-	.	ID=exon-XM_018019556.2-1;Dbxref=GeneID:108621945%2CGenbank:XM_018019556.2;Parent=rna-XM_018019556.2
NW_017140401.1	Gnomon	exon	295622	295799	.	-	.	ID=exon-XM_018019556.2-2;Dbxref=GeneID:108621945%2CGenbank:XM_018019556.2;Parent=rna-XM_018019556.2
NW_017140401.1	Gnomon	mRNA	69366	70985	.	-	.	Name=XM_018019538.1;ID=rna-XM_018019538.1;Dbxref=GeneID:108621929%2CGenbank:XM_018019538.1;Parent=gene-LOC108621929
NW_017140401.1	Gnomon	mRNA	6745	23990	.	-	.	Name=XM_018019537.2;ID=rna-XM_018019537.2;Dbxref=GeneID:108621928%2CGenbank:XM_018019537.2;Parent=gene-LOC108621928
NW_017140401.1	Gnomon	gene	621387	625745	.	-	.	Name=LOC108621950;ID=gene-LOC108621950;Dbxref=GeneID:108621950
NW_017140401.1	Gnomon	gene	625891	626891	.	+	.	Name=LOC108621951;ID=gene-LOC108621951;Dbxref=GeneID:108621951
NW_017140401.1	Gnomon	gene	572566	605376	.	-	.	Name=LOC108621949;ID=gene-LOC108621949;Dbxref=GeneID:108621949
NW_017140401.1	Gnomon	gene	529081	534259	.	+	.	Name=LOC108621947;ID=gene-LOC108621947;Dbxref=GeneID:108621947
NW_017140401.1	Gnomon	gene	520501	524825	.	+	.	Name=LOC108621948;ID=gene-LOC108621948;Dbxref=GeneID:108621948
NW_017140401.1	Gnomon	gene	78595	79338	.	-	.	Name=LOC108621941;ID=gene-LOC108621941;Dbxref=GeneID:108621941
NW_017140401.1	Gnomon	gene	92373	93191	.	-	.	Name=LOC108621942;ID=gene-LOC108621942;Dbxref=GeneID:108621942
NW_017140401.1	Gnomon	gene	76154	78114	.	+	.	Name=LOC108621940;ID=gene-LOC108621940;Dbxref=GeneID:108621940
NW_017140401.1	Gnomon	gene	161576	419714	.	-	.	Name=LOC108621945;ID=gene-LOC108621945;Dbxref=GeneID:108621945
NW_017140401.1	Gnomon	gene	271018	273363	.	+	.	Name=LOC108621946;ID=gene-LOC108621946;Dbxref=GeneID:108621946
NW_017140401.1	Gnomon	gene	97612	99741	.	-	.	Name=LOC108621944;ID=gene-LOC108621944;Dbxref=GeneID:108621944
NW_017140401.1	Gnomon	gene	481674	486066	.	+	.	Name=LOC108621938;ID=gene-LOC108621938;Dbxref=GeneID:108621938
NW_017140401.1	Gnomon	gene	619171	621374	.	+	.	Name=LOC108621939;ID=gene-LOC108621939;Dbxref=GeneID:108621939
NW_017140401.1	Gnomon	gene	607704	618712	.	-	.	Name=LOC108621936;ID=gene-LOC108621936;Dbxref=GeneID:108621936
NW_017140401.1	Gnomon	gene	628805	632419	.	-	.	Name=LOC108621937;ID=gene-LOC108621937;Dbxref=GeneID:108621937
NW_017140401.1	Gnomon	gene	73523	75052	.	-	.	Name=LOC108621930;ID=gene-LOC108621930;Dbxref=GeneID:108621930
NW_017140401.1	Gnomon	gene	80602	84322	.	+	.	Name=LOC108621931;ID=gene-LOC108621931;Dbxref=GeneID:108621931
NW_017140401.1	Gnomon	pseudogene	543102	546170	.	-	.	Name=LOC108621935;ID=gene-LOC108621935;Dbxref=GeneID:108621935
NW_017140401.1	Gnomon	gene	497293	499514	.	+	.	Name=LOC108621932;ID=gene-LOC108621932;Dbxref=GeneID:108621932
NW_017140401.1	Gnomon	gene	509514	537844	.	-	.	Name=LOC108621933;ID=gene-LOC108621933;Dbxref=GeneID:108621933
NW_017140401.1	Gnomon	gene	6745	23990	.	-	.	Name=LOC108621928;ID=gene-LOC108621928;Dbxref=GeneID:108621928
NW_017140401.1	Gnomon	gene	69366	70985	.	-	.	Name=LOC108621929;ID=gene-LOC108621929;Dbxref=GeneID:108621929
NW_017140401.1	Gnomon	exon	469940	470149	.	+	.	ID=exon-XR_003388759.1-3;Dbxref=GeneID:113463915%2CGenbank:XR_003388759.1;Parent=rna-XR_003388759.1
NW_017140401.1	Gnomon	exon	470225	470794	.	+	.	ID=exon-XR_003388759.1-4;Dbxref=GeneID:113463915%2CGenbank:XR_003388759.1;Parent=rna-XR_003388759.1
NW_017140401.1	Gnomon	exon	462225	462692	.	+	.	ID=exon-XR_003388759.1-1;Dbxref=GeneID:113463915%2CGenbank:XR_003388759.1;Parent=rna-XR_003388759.1
NW_017140401.1	Gnomon	exon	469316	469853	.	+	.	ID=exon-XR_003388759.1-2;Dbxref=GeneID:113463915%2CGenbank:XR_003388759.1;Parent=rna-XR_003388759.1
NW_017140401.1	Gnomon	exon	272260	272325	.	+	.	ID=exon-XR_003388760.1-3;Dbxref=GeneID:108621946%2CGenbank:XR_003388760.1;Parent=rna-XR_003388760.1
NW_017140401.1	Gnomon	exon	272388	272547	.	+	.	ID=exon-XR_003388760.1-4;Dbxref=GeneID:108621946%2CGenbank:XR_003388760.1;Parent=rna-XR_003388760.1
NW_017140401.1	Gnomon	exon	272767	273363	.	+	.	ID=exon-XR_003388760.1-5;Dbxref=GeneID:108621946%2CGenbank:XR_003388760.1;Parent=rna-XR_003388760.1
NW_017140401.1	Gnomon	exon	271018	271616	.	+	.	ID=exon-XR_003388760.1-1;Dbxref=GeneID:108621946%2CGenbank:XR_003388760.1;Parent=rna-XR_003388760.1
NW_017140401.1	Gnomon	exon	271715	271951	.	+	.	ID=exon-XR_003388760.1-2;Dbxref=GeneID:108621946%2CGenbank:XR_003388760.1;Parent=rna-XR_003388760.1
NW_017140401.1	Gnomon	CDS	618628	618712	.	-	0	Name=XP_026666912.1;ID=cds-XP_026666912.1;Dbxref=GeneID:108621936%2CGenbank:XP_026666912.1;Parent=rna-XM_026811111.1
NW_017140401.1	Gnomon	CDS	617970	618142	.	-	0	Name=XP_026666912.1;ID=cds-XP_026666912.1;Dbxref=GeneID:108621936%2CGenbank:XP_026666912.1;Parent=rna-XM_026811111.1
NW_017140401.1	Gnomon	CDS	617570	617783	.	-	0	Name=XP_026666912.1;ID=cds-XP_026666912.1;Dbxref=GeneID:108621936%2CGenbank:XP_026666912.1;Parent=rna-XM_026811111.1
NW_017140401.1	Gnomon	CDS	616436	616800	.	-	0	Name=XP_026666912.1;ID=cds-XP_026666912.1;Dbxref=GeneID:108621936%2CGenbank:XP_026666912.1;Parent=rna-XM_026811111.1
NW_017140401.1	Gnomon	CDS	611488	611577	.	-	0	Name=XP_026666912.1;ID=cds-XP_026666912.1;Dbxref=GeneID:108621936%2CGenbank:XP_026666912.1;Parent=rna-XM_026811111.1
NW_017140401.1	Gnomon	CDS	608403	608468	.	-	0	Name=XP_026666912.1;ID=cds-XP_026666912.1;Dbxref=GeneID:108621936%2CGenbank:XP_026666912.1;Parent=rna-XM_026811111.1
NW_017140401.1	Gnomon	CDS	607722	607985	.	-	0	Name=XP_026666912.1;ID=cds-XP_026666912.1;Dbxref=GeneID:108621936%2CGenbank:XP_026666912.1;Parent=rna-XM_026811111.1
NW_017140401.1	Gnomon	exon	99152	99741	.	-	.	ID=exon-XM_018019555.2-1;Dbxref=GeneID:108621944%2CGenbank:XM_018019555.2;Parent=rna-XM_018019555.2
NW_017140401.1	Gnomon	exon	98427	98678	.	-	.	ID=exon-XM_018019555.2-2;Dbxref=GeneID:108621944%2CGenbank:XM_018019555.2;Parent=rna-XM_018019555.2
NW_017140401.1	Gnomon	exon	97612	97850	.	-	.	ID=exon-XM_018019555.2-3;Dbxref=GeneID:108621944%2CGenbank:XM_018019555.2;Parent=rna-XM_018019555.2
NW_017140401.1	Gnomon	CDS	537817	537844	.	-	0	Name=XP_026666911.1;ID=cds-XP_026666911.1;Dbxref=GeneID:108621933%2CGenbank:XP_026666911.1;Parent=rna-XM_026811110.1
NW_017140401.1	Gnomon	CDS	512274	512329	.	-	0	Name=XP_026666911.1;ID=cds-XP_026666911.1;Dbxref=GeneID:108621933%2CGenbank:XP_026666911.1;Parent=rna-XM_026811110.1
NW_017140401.1	Gnomon	CDS	512094	512203	.	-	0	Name=XP_026666911.1;ID=cds-XP_026666911.1;Dbxref=GeneID:108621933%2CGenbank:XP_026666911.1;Parent=rna-XM_026811110.1
NW_017140401.1	Gnomon	CDS	511452	511590	.	-	0	Name=XP_026666911.1;ID=cds-XP_026666911.1;Dbxref=GeneID:108621933%2CGenbank:XP_026666911.1;Parent=rna-XM_026811110.1
NW_017140401.1	Gnomon	CDS	510708	510821	.	-	0	Name=XP_026666911.1;ID=cds-XP_026666911.1;Dbxref=GeneID:108621933%2CGenbank:XP_026666911.1;Parent=rna-XM_026811110.1
NW_017140401.1	Gnomon	CDS	510441	510621	.	-	0	Name=XP_026666911.1;ID=cds-XP_026666911.1;Dbxref=GeneID:108621933%2CGenbank:XP_026666911.1;Parent=rna-XM_026811110.1
NW_017140401.1	Gnomon	CDS	509708	509811	.	-	0	Name=XP_026666911.1;ID=cds-XP_026666911.1;Dbxref=GeneID:108621933%2CGenbank:XP_026666911.1;Parent=rna-XM_026811110.1
NW_017140401.1	Gnomon	CDS	70857	70985	.	-	0	Name=XP_017875027.1;ID=cds-XP_017875027.1;Dbxref=GeneID:108621929%2CGenbank:XP_017875027.1;Parent=rna-XM_018019538.1
NW_017140401.1	Gnomon	CDS	70107	70609	.	-	0	Name=XP_017875027.1;ID=cds-XP_017875027.1;Dbxref=GeneID:108621929%2CGenbank:XP_017875027.1;Parent=rna-XM_018019538.1
NW_017140401.1	Gnomon	CDS	69366	69600	.	-	0	Name=XP_017875027.1;ID=cds-XP_017875027.1;Dbxref=GeneID:108621929%2CGenbank:XP_017875027.1;Parent=rna-XM_018019538.1
NW_017140401.1	Gnomon	CDS	14476	14983	.	-	0	Name=XP_017875026.1;ID=cds-XP_017875026.1;Dbxref=GeneID:108621928%2CGenbank:XP_017875026.1;Parent=rna-XM_018019537.2
NW_017140401.1	Gnomon	CDS	13245	13612	.	-	0	Name=XP_017875026.1;ID=cds-XP_017875026.1;Dbxref=GeneID:108621928%2CGenbank:XP_017875026.1;Parent=rna-XM_018019537.2
NW_017140401.1	Gnomon	CDS	12607	12826	.	-	0	Name=XP_017875026.1;ID=cds-XP_017875026.1;Dbxref=GeneID:108621928%2CGenbank:XP_017875026.1;Parent=rna-XM_018019537.2
NW_017140401.1	Gnomon	CDS	12214	12433	.	-	0	Name=XP_017875026.1;ID=cds-XP_017875026.1;Dbxref=GeneID:108621928%2CGenbank:XP_017875026.1;Parent=rna-XM_018019537.2
NW_017140401.1	Gnomon	CDS	11850	12139	.	-	0	Name=XP_017875026.1;ID=cds-XP_017875026.1;Dbxref=GeneID:108621928%2CGenbank:XP_017875026.1;Parent=rna-XM_018019537.2
NW_017140401.1	Gnomon	CDS	10893	11041	.	-	0	Name=XP_017875026.1;ID=cds-XP_017875026.1;Dbxref=GeneID:108621928%2CGenbank:XP_017875026.1;Parent=rna-XM_018019537.2
NW_017140401.1	Gnomon	CDS	8843	9320	.	-	0	Name=XP_017875026.1;ID=cds-XP_017875026.1;Dbxref=GeneID:108621928%2CGenbank:XP_017875026.1;Parent=rna-XM_018019537.2
NW_017140401.1	Gnomon	CDS	8197	8567	.	-	0	Name=XP_017875026.1;ID=cds-XP_017875026.1;Dbxref=GeneID:108621928%2CGenbank:XP_017875026.1;Parent=rna-XM_018019537.2
NW_017140401.1	Gnomon	CDS	7855	8074	.	-	0	Name=XP_017875026.1;ID=cds-XP_017875026.1;Dbxref=GeneID:108621928%2CGenbank:XP_017875026.1;Parent=rna-XM_018019537.2
NW_017140401.1	Gnomon	CDS	7415	7634	.	-	0	Name=XP_017875026.1;ID=cds-XP_017875026.1;Dbxref=GeneID:108621928%2CGenbank:XP_017875026.1;Parent=rna-XM_018019537.2
NW_017140401.1	Gnomon	CDS	6884	7181	.	-	0	Name=XP_017875026.1;ID=cds-XP_017875026.1;Dbxref=GeneID:108621928%2CGenbank:XP_017875026.1;Parent=rna-XM_018019537.2
NW_017140401.1	Gnomon	exon	7415	7634	.	-	.	ID=exon-XM_018019537.2-11;Dbxref=GeneID:108621928%2CGenbank:XM_018019537.2;Parent=rna-XM_018019537.2
NW_017140401.1	Gnomon	exon	6745	7181	.	-	.	ID=exon-XM_018019537.2-12;Dbxref=GeneID:108621928%2CGenbank:XM_018019537.2;Parent=rna-XM_018019537.2
NW_017140401.1	Gnomon	lnc_RNA	274169	275461	.	+	.	Name=XR_003388761.1;ID=rna-XR_003388761.1;Dbxref=GeneID:113463916%2CGenbank:XR_003388761.1;Parent=gene-LOC113463916
NW_017140401.1	Gnomon	exon	605134	605376	.	-	.	ID=exon-XM_018019560.2-1;Dbxref=GeneID:108621949%2CGenbank:XM_018019560.2;Parent=rna-XM_018019560.2
NW_017140401.1	Gnomon	exon	572566	576099	.	-	.	ID=exon-XM_018019560.2-4;Dbxref=GeneID:108621949%2CGenbank:XM_018019560.2;Parent=rna-XM_018019560.2
NW_017140401.1	Gnomon	exon	588333	589321	.	-	.	ID=exon-XM_018019560.2-2;Dbxref=GeneID:108621949%2CGenbank:XM_018019560.2;Parent=rna-XM_018019560.2
NW_017140401.1	Gnomon	exon	587913	588093	.	-	.	ID=exon-XM_018019560.2-3;Dbxref=GeneID:108621949%2CGenbank:XM_018019560.2;Parent=rna-XM_018019560.2
NW_017140401.1	Gnomon	exon	7855	8074	.	-	.	ID=exon-XM_018019537.2-10;Dbxref=GeneID:108621928%2CGenbank:XM_018019537.2;Parent=rna-XM_018019537.2
NW_017140401.1	Gnomon	lnc_RNA	271018	273363	.	+	.	Name=XR_003388760.1;ID=rna-XR_003388760.1;Dbxref=GeneID:108621946%2CGenbank:XR_003388760.1;Parent=gene-LOC108621946
NW_017140401.1	Gnomon	lnc_RNA	271019	273363	.	+	.	Name=XR_001916456.2;ID=rna-XR_001916456.2;Dbxref=GeneID:108621946%2CGenbank:XR_001916456.2;Parent=gene-LOC108621946
NW_017140401.1	Gnomon	mRNA	509514	537844	.	-	.	Name=XM_026811110.1;ID=rna-XM_026811110.1;Dbxref=GeneID:108621933%2CGenbank:XM_026811110.1;Parent=gene-LOC108621933
NW_017140401.1	Gnomon	lnc_RNA	271022	273363	.	+	.	Name=XR_001916455.2;ID=rna-XR_001916455.2;Dbxref=GeneID:108621946%2CGenbank:XR_001916455.2;Parent=gene-LOC108621946
NW_017140401.1	Gnomon	mRNA	607704	618712	.	-	.	Name=XM_026811111.1;ID=rna-XM_026811111.1;Dbxref=GeneID:108621936%2CGenbank:XM_026811111.1;Parent=gene-LOC108621936
NW_017140401.1	Gnomon	CDS	80602	81376	.	+	0	Name=XP_017875030.1;ID=cds-XP_017875030.1;Dbxref=GeneID:108621931%2CGenbank:XP_017875030.1;Parent=rna-XM_018019541.1
NW_017140401.1	Gnomon	CDS	83508	84322	.	+	0	Name=XP_017875030.1;ID=cds-XP_017875030.1;Dbxref=GeneID:108621931%2CGenbank:XP_017875030.1;Parent=rna-XM_018019541.1
NW_017140401.1	Gnomon	transcript	572566	605376	.	-	.	Name=XR_001916457.2;ID=rna-XR_001916457.2;Dbxref=GeneID:108621949%2CGenbank:XR_001916457.2;Parent=gene-LOC108621949
NW_017140401.1	Gnomon	exon	587913	588093	.	-	.	ID=exon-XM_026811101.1-3;Dbxref=GeneID:108621949%2CGenbank:XM_026811101.1;Parent=rna-XM_026811101.1
NW_017140401.1	Gnomon	exon	582737	583370	.	-	.	ID=exon-XM_026811101.1-4;Dbxref=GeneID:108621949%2CGenbank:XM_026811101.1;Parent=rna-XM_026811101.1
NW_017140401.1	Gnomon	exon	605134	605376	.	-	.	ID=exon-XM_026811101.1-1;Dbxref=GeneID:108621949%2CGenbank:XM_026811101.1;Parent=rna-XM_026811101.1
NW_017140401.1	Gnomon	exon	588333	589321	.	-	.	ID=exon-XM_026811101.1-2;Dbxref=GeneID:108621949%2CGenbank:XM_026811101.1;Parent=rna-XM_026811101.1
NW_017140401.1	Gnomon	exon	531562	531650	.	+	.	ID=exon-XM_018019558.2-3;Dbxref=GeneID:108621947%2CGenbank:XM_018019558.2;Parent=rna-XM_018019558.2
NW_017140401.1	Gnomon	exon	532090	532231	.	+	.	ID=exon-XM_018019558.2-4;Dbxref=GeneID:108621947%2CGenbank:XM_018019558.2;Parent=rna-XM_018019558.2
NW_017140401.1	Gnomon	exon	529081	530132	.	+	.	ID=exon-XM_018019558.2-1;Dbxref=GeneID:108621947%2CGenbank:XM_018019558.2;Parent=rna-XM_018019558.2
NW_017140401.1	Gnomon	exon	530589	530647	.	+	.	ID=exon-XM_018019558.2-2;Dbxref=GeneID:108621947%2CGenbank:XM_018019558.2;Parent=rna-XM_018019558.2
NW_017140401.1	Gnomon	exon	533020	533283	.	+	.	ID=exon-XM_018019558.2-5;Dbxref=GeneID:108621947%2CGenbank:XM_018019558.2;Parent=rna-XM_018019558.2
NW_017140401.1	Gnomon	exon	533682	534259	.	+	.	ID=exon-XM_018019558.2-6;Dbxref=GeneID:108621947%2CGenbank:XM_018019558.2;Parent=rna-XM_018019558.2
NW_017140401.1	Gnomon	exon	605134	605376	.	-	.	ID=exon-XM_026811102.1-1;Dbxref=GeneID:108621949%2CGenbank:XM_026811102.1;Parent=rna-XM_026811102.1
NW_017140401.1	Gnomon	exon	576109	582729	.	-	.	ID=exon-XM_026811102.1-4;Dbxref=GeneID:108621949%2CGenbank:XM_026811102.1;Parent=rna-XM_026811102.1
NW_017140401.1	Gnomon	exon	588333	589321	.	-	.	ID=exon-XM_026811102.1-2;Dbxref=GeneID:108621949%2CGenbank:XM_026811102.1;Parent=rna-XM_026811102.1
NW_017140401.1	Gnomon	exon	587913	588093	.	-	.	ID=exon-XM_026811102.1-3;Dbxref=GeneID:108621949%2CGenbank:XM_026811102.1;Parent=rna-XM_026811102.1
NW_017140401.1	Gnomon	mRNA	73523	75052	.	-	.	Name=XM_026811107.1;ID=rna-XM_026811107.1;Dbxref=GeneID:108621930%2CGenbank:XM_026811107.1;Parent=gene-LOC108621930
NW_017140401.1	Gnomon	mRNA	497293	499514	.	+	.	Name=XM_026811108.1;ID=rna-XM_026811108.1;Dbxref=GeneID:108621932%2CGenbank:XM_026811108.1;Note=The sequence of the model RefSeq transcript was modified relative to this genomic sequence to represent the inferred CDS: inserted 2 bases in 1 codon;Parent=gene-LOC108621932
NW_017140401.1	Gnomon	exon	625891	626176	.	+	.	ID=exon-XM_018019563.2-1;Dbxref=GeneID:108621951%2CGenbank:XM_018019563.2;Parent=rna-XM_018019563.2
NW_017140401.1	Gnomon	exon	626246	626397	.	+	.	ID=exon-XM_018019563.2-2;Dbxref=GeneID:108621951%2CGenbank:XM_018019563.2;Parent=rna-XM_018019563.2
NW_017140401.1	Gnomon	exon	626537	626891	.	+	.	ID=exon-XM_018019563.2-3;Dbxref=GeneID:108621951%2CGenbank:XM_018019563.2;Parent=rna-XM_018019563.2
NW_017140401.1	Gnomon	exon	543102	543407	.	-	.	ID=id-LOC108621935;Dbxref=GeneID:108621935;Parent=gene-LOC108621935
NW_017140401.1	Gnomon	exon	624223	624322	.	-	.	ID=exon-XM_018019561.2-5;Dbxref=GeneID:108621950%2CGenbank:XM_018019561.2;Parent=rna-XM_018019561.2
NW_017140401.1	Gnomon	exon	623954	624150	.	-	.	ID=exon-XM_018019561.2-6;Dbxref=GeneID:108621950%2CGenbank:XM_018019561.2;Parent=rna-XM_018019561.2
NW_017140401.1	Gnomon	exon	623739	623884	.	-	.	ID=exon-XM_018019561.2-7;Dbxref=GeneID:108621950%2CGenbank:XM_018019561.2;Parent=rna-XM_018019561.2
NW_017140401.1	Gnomon	exon	623436	623670	.	-	.	ID=exon-XM_018019561.2-8;Dbxref=GeneID:108621950%2CGenbank:XM_018019561.2;Parent=rna-XM_018019561.2
NW_017140401.1	Gnomon	exon	625272	625745	.	-	.	ID=exon-XM_018019561.2-1;Dbxref=GeneID:108621950%2CGenbank:XM_018019561.2;Parent=rna-XM_018019561.2
NW_017140401.1	Gnomon	exon	624935	625199	.	-	.	ID=exon-XM_018019561.2-2;Dbxref=GeneID:108621950%2CGenbank:XM_018019561.2;Parent=rna-XM_018019561.2
NW_017140401.1	Gnomon	exon	624663	624841	.	-	.	ID=exon-XM_018019561.2-3;Dbxref=GeneID:108621950%2CGenbank:XM_018019561.2;Parent=rna-XM_018019561.2
NW_017140401.1	Gnomon	exon	624409	624585	.	-	.	ID=exon-XM_018019561.2-4;Dbxref=GeneID:108621950%2CGenbank:XM_018019561.2;Parent=rna-XM_018019561.2
NW_017140401.1	Gnomon	exon	623226	623366	.	-	.	ID=exon-XM_018019561.2-9;Dbxref=GeneID:108621950%2CGenbank:XM_018019561.2;Parent=rna-XM_018019561.2
NW_017140401.1	Gnomon	exon	8843	9320	.	-	.	ID=exon-XM_018019537.2-8;Dbxref=GeneID:108621928%2CGenbank:XM_018019537.2;Parent=rna-XM_018019537.2
NW_017140401.1	Gnomon	exon	8197	8567	.	-	.	ID=exon-XM_018019537.2-9;Dbxref=GeneID:108621928%2CGenbank:XM_018019537.2;Parent=rna-XM_018019537.2
NW_017140401.1	Gnomon	exon	14476	15187	.	-	.	ID=exon-XM_018019537.2-2;Dbxref=GeneID:108621928%2CGenbank:XM_018019537.2;Parent=rna-XM_018019537.2
NW_017140401.1	Gnomon	exon	13245	13612	.	-	.	ID=exon-XM_018019537.2-3;Dbxref=GeneID:108621928%2CGenbank:XM_018019537.2;Parent=rna-XM_018019537.2
NW_017140401.1	Gnomon	exon	23889	23990	.	-	.	ID=exon-XM_018019537.2-1;Dbxref=GeneID:108621928%2CGenbank:XM_018019537.2;Parent=rna-XM_018019537.2
NW_017140401.1	Gnomon	exon	11850	12139	.	-	.	ID=exon-XM_018019537.2-6;Dbxref=GeneID:108621928%2CGenbank:XM_018019537.2;Parent=rna-XM_018019537.2
NW_017140401.1	Gnomon	exon	10893	11041	.	-	.	ID=exon-XM_018019537.2-7;Dbxref=GeneID:108621928%2CGenbank:XM_018019537.2;Parent=rna-XM_018019537.2
NW_017140401.1	Gnomon	exon	12607	12826	.	-	.	ID=exon-XM_018019537.2-4;Dbxref=GeneID:108621928%2CGenbank:XM_018019537.2;Parent=rna-XM_018019537.2
NW_017140401.1	Gnomon	exon	12214	12433	.	-	.	ID=exon-XM_018019537.2-5;Dbxref=GeneID:108621928%2CGenbank:XM_018019537.2;Parent=rna-XM_018019537.2
NW_017140401.1	Gnomon	exon	70857	70985	.	-	.	ID=exon-XM_018019538.1-1;Dbxref=GeneID:108621929%2CGenbank:XM_018019538.1;Parent=rna-XM_018019538.1
NW_017140401.1	Gnomon	exon	70107	70609	.	-	.	ID=exon-XM_018019538.1-2;Dbxref=GeneID:108621929%2CGenbank:XM_018019538.1;Parent=rna-XM_018019538.1
NW_017140401.1	Gnomon	exon	69366	69600	.	-	.	ID=exon-XM_018019538.1-3;Dbxref=GeneID:108621929%2CGenbank:XM_018019538.1;Parent=rna-XM_018019538.1
NW_017140401.1	Gnomon	mRNA	621387	625745	.	-	.	Name=XM_018019561.2;ID=rna-XM_018019561.2;Dbxref=GeneID:108621950%2CGenbank:XM_018019561.2;Parent=gene-LOC108621950
NW_017140401.1	Gnomon	mRNA	572566	605376	.	-	.	Name=XM_018019560.2;ID=rna-XM_018019560.2;Dbxref=GeneID:108621949%2CGenbank:XM_018019560.2;Parent=gene-LOC108621949
NW_017140401.1	Gnomon	mRNA	625891	626891	.	+	.	Name=XM_018019563.2;ID=rna-XM_018019563.2;Dbxref=GeneID:108621951%2CGenbank:XM_018019563.2;Parent=gene-LOC108621951
NW_017140401.1	Gnomon	mRNA	582737	605376	.	-	.	Name=XM_026811101.1;ID=rna-XM_026811101.1;Dbxref=GeneID:108621949%2CGenbank:XM_026811101.1;Parent=gene-LOC108621949
NW_017140401.1	Gnomon	mRNA	576109	605376	.	-	.	Name=XM_026811102.1;ID=rna-XM_026811102.1;Dbxref=GeneID:108621949%2CGenbank:XM_026811102.1;Parent=gene-LOC108621949
NW_017140401.1	Gnomon	exon	83508	84322	.	+	.	ID=exon-XM_018019541.1-2;Dbxref=GeneID:108621931%2CGenbank:XM_018019541.1;Parent=rna-XM_018019541.1
NW_017140401.1	Gnomon	exon	80602	81376	.	+	.	ID=exon-XM_018019541.1-1;Dbxref=GeneID:108621931%2CGenbank:XM_018019541.1;Parent=rna-XM_018019541.1
NW_017140401.1	Gnomon	mRNA	549665	550701	.	+	.	Name=XM_026811105.1;ID=rna-XM_026811105.1;Dbxref=GeneID:113463914%2CGenbank:XM_026811105.1;Parent=gene-LOC113463914
NW_017140401.1	Gnomon	mRNA	520501	524825	.	+	.	Name=XM_026811106.1;ID=rna-XM_026811106.1;Dbxref=GeneID:108621948%2CGenbank:XM_026811106.1;Parent=gene-LOC108621948
NW_017140401.1	Gnomon	mRNA	529081	533828	.	+	.	Name=XM_026811103.1;ID=rna-XM_026811103.1;Dbxref=GeneID:108621947%2CGenbank:XM_026811103.1;Parent=gene-LOC108621947
NW_017140401.1	Gnomon	mRNA	549987	550701	.	+	.	Name=XM_026811104.1;ID=rna-XM_026811104.1;Dbxref=GeneID:113463914%2CGenbank:XM_026811104.1;Parent=gene-LOC113463914
NW_017140401.1	Gnomon	exon	605134	605376	.	-	.	ID=exon-XR_001916457.2-1;Dbxref=GeneID:108621949%2CGenbank:XR_001916457.2;Parent=rna-XR_001916457.2
NW_017140401.1	Gnomon	exon	587913	588093	.	-	.	ID=exon-XR_001916457.2-3;Dbxref=GeneID:108621949%2CGenbank:XR_001916457.2;Parent=rna-XR_001916457.2
NW_017140401.1	Gnomon	exon	588333	589321	.	-	.	ID=exon-XR_001916457.2-2;Dbxref=GeneID:108621949%2CGenbank:XR_001916457.2;Parent=rna-XR_001916457.2
NW_017140401.1	Gnomon	exon	572566	575332	.	-	.	ID=exon-XR_001916457.2-5;Dbxref=GeneID:108621949%2CGenbank:XR_001916457.2;Parent=rna-XR_001916457.2
NW_017140401.1	Gnomon	exon	575397	576099	.	-	.	ID=exon-XR_001916457.2-4;Dbxref=GeneID:108621949%2CGenbank:XR_001916457.2;Parent=rna-XR_001916457.2
NW_017140401.1	Gnomon	exon	499245	499514	.	+	.	ID=exon-XM_026811108.1-6;Dbxref=GeneID:108621932%2CGenbank:XM_026811108.1;Note=The sequence of the model RefSeq transcript was modified relative to this genomic sequence to represent the inferred CDS: inserted 2 bases in 1 codon;Parent=rna-XM_026811108.1
NW_017140401.1	Gnomon	exon	498622	498836	.	+	.	ID=exon-XM_026811108.1-5;Dbxref=GeneID:108621932%2CGenbank:XM_026811108.1;Note=The sequence of the model RefSeq transcript was modified relative to this genomic sequence to represent the inferred CDS: inserted 2 bases in 1 codon;Parent=rna-XM_026811108.1
NW_017140401.1	Gnomon	exon	498408	498466	.	+	.	ID=exon-XM_026811108.1-4;Dbxref=GeneID:108621932%2CGenbank:XM_026811108.1;Note=The sequence of the model RefSeq transcript was modified relative to this genomic sequence to represent the inferred CDS: inserted 2 bases in 1 codon;Parent=rna-XM_026811108.1
NW_017140401.1	Gnomon	exon	498097	498406	.	+	.	ID=exon-XM_026811108.1-3;Dbxref=GeneID:108621932%2CGenbank:XM_026811108.1;Note=The sequence of the model RefSeq transcript was modified relative to this genomic sequence to represent the inferred CDS: inserted 2 bases in 1 codon;Parent=rna-XM_026811108.1
NW_017140401.1	Gnomon	exon	497814	497847	.	+	.	ID=exon-XM_026811108.1-2;Dbxref=GeneID:108621932%2CGenbank:XM_026811108.1;Note=The sequence of the model RefSeq transcript was modified relative to this genomic sequence to represent the inferred CDS: inserted 2 bases in 1 codon;Parent=rna-XM_026811108.1
NW_017140401.1	Gnomon	exon	497293	497349	.	+	.	ID=exon-XM_026811108.1-1;Dbxref=GeneID:108621932%2CGenbank:XM_026811108.1;Note=The sequence of the model RefSeq transcript was modified relative to this genomic sequence to represent the inferred CDS: inserted 2 bases in 1 codon;Parent=rna-XM_026811108.1
NW_017140401.1	Gnomon	exon	272260	272325	.	+	.	ID=exon-XR_001916456.2-2;Dbxref=GeneID:108621946%2CGenbank:XR_001916456.2;Parent=rna-XR_001916456.2
NW_017140401.1	Gnomon	exon	271019	271955	.	+	.	ID=exon-XR_001916456.2-1;Dbxref=GeneID:108621946%2CGenbank:XR_001916456.2;Parent=rna-XR_001916456.2
NW_017140401.1	Gnomon	exon	272767	273363	.	+	.	ID=exon-XR_001916456.2-4;Dbxref=GeneID:108621946%2CGenbank:XR_001916456.2;Parent=rna-XR_001916456.2
NW_017140401.1	Gnomon	exon	272388	272547	.	+	.	ID=exon-XR_001916456.2-3;Dbxref=GeneID:108621946%2CGenbank:XR_001916456.2;Parent=rna-XR_001916456.2
NW_017140401.1	Gnomon	CDS	605134	605244	.	-	0	Name=XP_017875049.1;ID=cds-XP_017875049.1;Dbxref=GeneID:108621949%2CGenbank:XP_017875049.1;Parent=rna-XM_018019560.2
NW_017140401.1	Gnomon	CDS	588333	589321	.	-	0	Name=XP_017875049.1;ID=cds-XP_017875049.1;Dbxref=GeneID:108621949%2CGenbank:XP_017875049.1;Parent=rna-XM_018019560.2
NW_017140401.1	Gnomon	CDS	587913	588093	.	-	0	Name=XP_017875049.1;ID=cds-XP_017875049.1;Dbxref=GeneID:108621949%2CGenbank:XP_017875049.1;Parent=rna-XM_018019560.2
NW_017140401.1	Gnomon	CDS	575893	576099	.	-	0	Name=XP_017875049.1;ID=cds-XP_017875049.1;Dbxref=GeneID:108621949%2CGenbank:XP_017875049.1;Parent=rna-XM_018019560.2
NW_017140401.1	Gnomon	CDS	530063	530132	.	+	0	Name=XP_017875047.1;ID=cds-XP_017875047.1;Dbxref=GeneID:108621947%2CGenbank:XP_017875047.1;Parent=rna-XM_018019558.2
NW_017140401.1	Gnomon	CDS	530589	530647	.	+	0	Name=XP_017875047.1;ID=cds-XP_017875047.1;Dbxref=GeneID:108621947%2CGenbank:XP_017875047.1;Parent=rna-XM_018019558.2
NW_017140401.1	Gnomon	CDS	531562	531650	.	+	0	Name=XP_017875047.1;ID=cds-XP_017875047.1;Dbxref=GeneID:108621947%2CGenbank:XP_017875047.1;Parent=rna-XM_018019558.2
NW_017140401.1	Gnomon	CDS	532090	532231	.	+	0	Name=XP_017875047.1;ID=cds-XP_017875047.1;Dbxref=GeneID:108621947%2CGenbank:XP_017875047.1;Parent=rna-XM_018019558.2
NW_017140401.1	Gnomon	CDS	533020	533283	.	+	0	Name=XP_017875047.1;ID=cds-XP_017875047.1;Dbxref=GeneID:108621947%2CGenbank:XP_017875047.1;Parent=rna-XM_018019558.2
NW_017140401.1	Gnomon	CDS	533682	533828	.	+	0	Name=XP_017875047.1;ID=cds-XP_017875047.1;Dbxref=GeneID:108621947%2CGenbank:XP_017875047.1;Parent=rna-XM_018019558.2
NW_017140401.1	Gnomon	exon	509514	509811	.	-	.	ID=exon-XM_026811110.1-7;Dbxref=GeneID:108621933%2CGenbank:XM_026811110.1;Parent=rna-XM_026811110.1
NW_017140401.1	Gnomon	exon	510441	510621	.	-	.	ID=exon-XM_026811110.1-6;Dbxref=GeneID:108621933%2CGenbank:XM_026811110.1;Parent=rna-XM_026811110.1
NW_017140401.1	Gnomon	exon	510708	510821	.	-	.	ID=exon-XM_026811110.1-5;Dbxref=GeneID:108621933%2CGenbank:XM_026811110.1;Parent=rna-XM_026811110.1
NW_017140401.1	Gnomon	exon	511452	511590	.	-	.	ID=exon-XM_026811110.1-4;Dbxref=GeneID:108621933%2CGenbank:XM_026811110.1;Parent=rna-XM_026811110.1
NW_017140401.1	Gnomon	exon	512094	512203	.	-	.	ID=exon-XM_026811110.1-3;Dbxref=GeneID:108621933%2CGenbank:XM_026811110.1;Parent=rna-XM_026811110.1
NW_017140401.1	Gnomon	exon	512274	512329	.	-	.	ID=exon-XM_026811110.1-2;Dbxref=GeneID:108621933%2CGenbank:XM_026811110.1;Parent=rna-XM_026811110.1
NW_017140401.1	Gnomon	exon	537817	537844	.	-	.	ID=exon-XM_026811110.1-1;Dbxref=GeneID:108621933%2CGenbank:XM_026811110.1;Parent=rna-XM_026811110.1
NW_017140401.1	Gnomon	exon	611488	611577	.	-	.	ID=exon-XM_026811111.1-5;Dbxref=GeneID:108621936%2CGenbank:XM_026811111.1;Parent=rna-XM_026811111.1
NW_017140401.1	Gnomon	exon	616436	616800	.	-	.	ID=exon-XM_026811111.1-4;Dbxref=GeneID:108621936%2CGenbank:XM_026811111.1;Parent=rna-XM_026811111.1
NW_017140401.1	Gnomon	exon	607704	607985	.	-	.	ID=exon-XM_026811111.1-7;Dbxref=GeneID:108621936%2CGenbank:XM_026811111.1;Parent=rna-XM_026811111.1
NW_017140401.1	Gnomon	exon	608403	608468	.	-	.	ID=exon-XM_026811111.1-6;Dbxref=GeneID:108621936%2CGenbank:XM_026811111.1;Parent=rna-XM_026811111.1
NW_017140401.1	Gnomon	exon	618628	618712	.	-	.	ID=exon-XM_026811111.1-1;Dbxref=GeneID:108621936%2CGenbank:XM_026811111.1;Parent=rna-XM_026811111.1
NW_017140401.1	Gnomon	exon	617570	617783	.	-	.	ID=exon-XM_026811111.1-3;Dbxref=GeneID:108621936%2CGenbank:XM_026811111.1;Parent=rna-XM_026811111.1
NW_017140401.1	Gnomon	exon	617970	618142	.	-	.	ID=exon-XM_026811111.1-2;Dbxref=GeneID:108621936%2CGenbank:XM_026811111.1;Parent=rna-XM_026811111.1
NW_017140401.1	Gnomon	exon	272767	273363	.	+	.	ID=exon-XR_001916455.2-4;Dbxref=GeneID:108621946%2CGenbank:XR_001916455.2;Parent=rna-XR_001916455.2
NW_017140401.1	Gnomon	exon	271022	271951	.	+	.	ID=exon-XR_001916455.2-1;Dbxref=GeneID:108621946%2CGenbank:XR_001916455.2;Parent=rna-XR_001916455.2
NW_017140401.1	Gnomon	exon	272388	272547	.	+	.	ID=exon-XR_001916455.2-3;Dbxref=GeneID:108621946%2CGenbank:XR_001916455.2;Parent=rna-XR_001916455.2
NW_017140401.1	Gnomon	exon	272260	272325	.	+	.	ID=exon-XR_001916455.2-2;Dbxref=GeneID:108621946%2CGenbank:XR_001916455.2;Parent=rna-XR_001916455.2
NW_017140401.1	Gnomon	exon	622050	622223	.	-	.	ID=exon-XM_018019561.2-13;Dbxref=GeneID:108621950%2CGenbank:XM_018019561.2;Parent=rna-XM_018019561.2
NW_017140401.1	Gnomon	exon	622295	622390	.	-	.	ID=exon-XM_018019561.2-12;Dbxref=GeneID:108621950%2CGenbank:XM_018019561.2;Parent=rna-XM_018019561.2
NW_017140401.1	Gnomon	exon	622477	622634	.	-	.	ID=exon-XM_018019561.2-11;Dbxref=GeneID:108621950%2CGenbank:XM_018019561.2;Parent=rna-XM_018019561.2
NW_017140401.1	Gnomon	exon	622731	623139	.	-	.	ID=exon-XM_018019561.2-10;Dbxref=GeneID:108621950%2CGenbank:XM_018019561.2;Parent=rna-XM_018019561.2
NW_017140401.1	Gnomon	exon	621387	621550	.	-	.	ID=exon-XM_018019561.2-16;Dbxref=GeneID:108621950%2CGenbank:XM_018019561.2;Parent=rna-XM_018019561.2
NW_017140401.1	Gnomon	exon	621625	621759	.	-	.	ID=exon-XM_018019561.2-15;Dbxref=GeneID:108621950%2CGenbank:XM_018019561.2;Parent=rna-XM_018019561.2
NW_017140401.1	Gnomon	exon	621857	621970	.	-	.	ID=exon-XM_018019561.2-14;Dbxref=GeneID:108621950%2CGenbank:XM_018019561.2;Parent=rna-XM_018019561.2
NW_017140401.1	Gnomon	CDS	626144	626176	.	+	0	Name=XP_017875052.1;ID=cds-XP_017875052.1;Dbxref=GeneID:108621951%2CGenbank:XP_017875052.1;Parent=rna-XM_018019563.2
NW_017140401.1	Gnomon	CDS	626246	626397	.	+	0	Name=XP_017875052.1;ID=cds-XP_017875052.1;Dbxref=GeneID:108621951%2CGenbank:XP_017875052.1;Parent=rna-XM_018019563.2
NW_017140401.1	Gnomon	CDS	626537	626807	.	+	0	Name=XP_017875052.1;ID=cds-XP_017875052.1;Dbxref=GeneID:108621951%2CGenbank:XP_017875052.1;Parent=rna-XM_018019563.2
NW_017140401.1	Gnomon	mRNA	76154	78114	.	+	.	Name=XM_018019552.2;ID=rna-XM_018019552.2;Dbxref=GeneID:108621940%2CGenbank:XM_018019552.2;Parent=gene-LOC108621940
NW_017140401.1	Gnomon	mRNA	619171	621374	.	+	.	Name=XM_018019551.2;ID=rna-XM_018019551.2;Dbxref=GeneID:108621939%2CGenbank:XM_018019551.2;Parent=gene-LOC108621939
NW_017140401.1	Gnomon	exon	628805	628977	.	-	.	ID=exon-XM_018019548.2-9;Dbxref=GeneID:108621937%2CGenbank:XM_018019548.2;Parent=rna-XM_018019548.2
NW_017140401.1	Gnomon	exon	629051	629201	.	-	.	ID=exon-XM_018019548.2-8;Dbxref=GeneID:108621937%2CGenbank:XM_018019548.2;Parent=rna-XM_018019548.2
NW_017140401.1	Gnomon	exon	630299	630660	.	-	.	ID=exon-XM_018019548.2-5;Dbxref=GeneID:108621937%2CGenbank:XM_018019548.2;Parent=rna-XM_018019548.2
NW_017140401.1	Gnomon	exon	630736	630957	.	-	.	ID=exon-XM_018019548.2-4;Dbxref=GeneID:108621937%2CGenbank:XM_018019548.2;Parent=rna-XM_018019548.2
NW_017140401.1	Gnomon	exon	629277	629660	.	-	.	ID=exon-XM_018019548.2-7;Dbxref=GeneID:108621937%2CGenbank:XM_018019548.2;Parent=rna-XM_018019548.2
NW_017140401.1	Gnomon	exon	629807	630065	.	-	.	ID=exon-XM_018019548.2-6;Dbxref=GeneID:108621937%2CGenbank:XM_018019548.2;Parent=rna-XM_018019548.2
NW_017140401.1	Gnomon	exon	631441	632419	.	-	.	ID=exon-XM_018019548.2-1;Dbxref=GeneID:108621937%2CGenbank:XM_018019548.2;Parent=rna-XM_018019548.2
NW_017140401.1	Gnomon	exon	631035	631204	.	-	.	ID=exon-XM_018019548.2-3;Dbxref=GeneID:108621937%2CGenbank:XM_018019548.2;Parent=rna-XM_018019548.2
NW_017140401.1	Gnomon	exon	631274	631372	.	-	.	ID=exon-XM_018019548.2-2;Dbxref=GeneID:108621937%2CGenbank:XM_018019548.2;Parent=rna-XM_018019548.2
NW_017140401.1	Gnomon	mRNA	619173	621373	.	+	.	Name=XM_018019550.2;ID=rna-XM_018019550.2;Dbxref=GeneID:108621939%2CGenbank:XM_018019550.2;Parent=gene-LOC108621939
NW_017140401.1	Gnomon	mRNA	161576	419714	.	-	.	Name=XM_018019556.2;ID=rna-XM_018019556.2;Dbxref=GeneID:108621945%2CGenbank:XM_018019556.2;Parent=gene-LOC108621945
NW_017140401.1	Gnomon	mRNA	97612	99741	.	-	.	Name=XM_018019555.2;ID=rna-XM_018019555.2;Dbxref=GeneID:108621944%2CGenbank:XM_018019555.2;Parent=gene-LOC108621944
NW_017140401.1	Gnomon	mRNA	92373	93191	.	-	.	Name=XM_018019554.1;ID=rna-XM_018019554.1;Dbxref=GeneID:108621942%2CGenbank:XM_018019554.1;Parent=gene-LOC108621942
NW_017140401.1	Gnomon	mRNA	78595	79338	.	-	.	Name=XM_018019553.1;ID=rna-XM_018019553.1;Dbxref=GeneID:108621941%2CGenbank:XM_018019553.1;Parent=gene-LOC108621941
NW_017140401.1	RefSeq	region	1	632424	.	+	.	Name=Unknown;ID=NW_017140401.1:1..632424;Dbxref=taxon:156304
NW_017140401.1	Gnomon	CDS	625272	625625	.	-	0	Name=XP_017875050.1;ID=cds-XP_017875050.1;Dbxref=GeneID:108621950%2CGenbank:XP_017875050.1;Parent=rna-XM_018019561.2
NW_017140401.1	Gnomon	CDS	624935	625199	.	-	0	Name=XP_017875050.1;ID=cds-XP_017875050.1;Dbxref=GeneID:108621950%2CGenbank:XP_017875050.1;Parent=rna-XM_018019561.2
NW_017140401.1	Gnomon	CDS	624663	624841	.	-	0	Name=XP_017875050.1;ID=cds-XP_017875050.1;Dbxref=GeneID:108621950%2CGenbank:XP_017875050.1;Parent=rna-XM_018019561.2
NW_017140401.1	Gnomon	CDS	624409	624585	.	-	0	Name=XP_017875050.1;ID=cds-XP_017875050.1;Dbxref=GeneID:108621950%2CGenbank:XP_017875050.1;Parent=rna-XM_018019561.2
NW_017140401.1	Gnomon	CDS	624223	624322	.	-	0	Name=XP_017875050.1;ID=cds-XP_017875050.1;Dbxref=GeneID:108621950%2CGenbank:XP_017875050.1;Parent=rna-XM_018019561.2
NW_017140401.1	Gnomon	CDS	623954	624150	.	-	0	Name=XP_017875050.1;ID=cds-XP_017875050.1;Dbxref=GeneID:108621950%2CGenbank:XP_017875050.1;Parent=rna-XM_018019561.2
NW_017140401.1	Gnomon	CDS	623739	623884	.	-	0	Name=XP_017875050.1;ID=cds-XP_017875050.1;Dbxref=GeneID:108621950%2CGenbank:XP_017875050.1;Parent=rna-XM_018019561.2
NW_017140401.1	Gnomon	CDS	623436	623670	.	-	0	Name=XP_017875050.1;ID=cds-XP_017875050.1;Dbxref=GeneID:108621950%2CGenbank:XP_017875050.1;Parent=rna-XM_018019561.2
NW_017140401.1	Gnomon	CDS	623226	623366	.	-	0	Name=XP_017875050.1;ID=cds-XP_017875050.1;Dbxref=GeneID:108621950%2CGenbank:XP_017875050.1;Parent=rna-XM_018019561.2
NW_017140401.1	Gnomon	CDS	622731	623139	.	-	0	Name=XP_017875050.1;ID=cds-XP_017875050.1;Dbxref=GeneID:108621950%2CGenbank:XP_017875050.1;Parent=rna-XM_018019561.2
NW_017140401.1	Gnomon	CDS	622477	622634	.	-	0	Name=XP_017875050.1;ID=cds-XP_017875050.1;Dbxref=GeneID:108621950%2CGenbank:XP_017875050.1;Parent=rna-XM_018019561.2
NW_017140401.1	Gnomon	CDS	622295	622390	.	-	0	Name=XP_017875050.1;ID=cds-XP_017875050.1;Dbxref=GeneID:108621950%2CGenbank:XP_017875050.1;Parent=rna-XM_018019561.2
NW_017140401.1	Gnomon	CDS	622050	622223	.	-	0	Name=XP_017875050.1;ID=cds-XP_017875050.1;Dbxref=GeneID:108621950%2CGenbank:XP_017875050.1;Parent=rna-XM_018019561.2
NW_017140401.1	Gnomon	CDS	621857	621970	.	-	0	Name=XP_017875050.1;ID=cds-XP_017875050.1;Dbxref=GeneID:108621950%2CGenbank:XP_017875050.1;Parent=rna-XM_018019561.2
NW_017140401.1	Gnomon	CDS	621625	621759	.	-	0	Name=XP_017875050.1;ID=cds-XP_017875050.1;Dbxref=GeneID:108621950%2CGenbank:XP_017875050.1;Parent=rna-XM_018019561.2
NW_017140401.1	Gnomon	CDS	621461	621550	.	-	0	Name=XP_017875050.1;ID=cds-XP_017875050.1;Dbxref=GeneID:108621950%2CGenbank:XP_017875050.1;Parent=rna-XM_018019561.2
NW_017140401.1	Gnomon	mRNA	529081	534259	.	+	.	Name=XM_018019558.2;ID=rna-XM_018019558.2;Dbxref=GeneID:108621947%2CGenbank:XM_018019558.2;Parent=gene-LOC108621947
NW_017140401.1	Gnomon	exon	533682	533828	.	+	.	ID=exon-XM_026811103.1-6;Dbxref=GeneID:108621947%2CGenbank:XM_026811103.1;Parent=rna-XM_026811103.1
NW_017140401.1	Gnomon	exon	533020	533283	.	+	.	ID=exon-XM_026811103.1-5;Dbxref=GeneID:108621947%2CGenbank:XM_026811103.1;Parent=rna-XM_026811103.1
NW_017140401.1	Gnomon	exon	530589	530647	.	+	.	ID=exon-XM_026811103.1-2;Dbxref=GeneID:108621947%2CGenbank:XM_026811103.1;Parent=rna-XM_026811103.1
NW_017140401.1	Gnomon	exon	529081	529151	.	+	.	ID=exon-XM_026811103.1-1;Dbxref=GeneID:108621947%2CGenbank:XM_026811103.1;Parent=rna-XM_026811103.1
NW_017140401.1	Gnomon	exon	532090	532231	.	+	.	ID=exon-XM_026811103.1-4;Dbxref=GeneID:108621947%2CGenbank:XM_026811103.1;Parent=rna-XM_026811103.1
NW_017140401.1	Gnomon	exon	531562	531650	.	+	.	ID=exon-XM_026811103.1-3;Dbxref=GeneID:108621947%2CGenbank:XM_026811103.1;Parent=rna-XM_026811103.1
NW_017140401.1	Gnomon	exon	620830	621374	.	+	.	ID=exon-XM_018019551.2-4;Dbxref=GeneID:108621939%2CGenbank:XM_018019551.2;Parent=rna-XM_018019551.2
NW_017140401.1	Gnomon	exon	620429	620665	.	+	.	ID=exon-XM_018019551.2-3;Dbxref=GeneID:108621939%2CGenbank:XM_018019551.2;Parent=rna-XM_018019551.2
NW_017140401.1	Gnomon	exon	619600	620357	.	+	.	ID=exon-XM_018019551.2-2;Dbxref=GeneID:108621939%2CGenbank:XM_018019551.2;Parent=rna-XM_018019551.2
NW_017140401.1	Gnomon	exon	619171	619462	.	+	.	ID=exon-XM_018019551.2-1;Dbxref=GeneID:108621939%2CGenbank:XM_018019551.2;Parent=rna-XM_018019551.2
NW_017140401.1	Gnomon	mRNA	481674	486066	.	+	.	Name=XM_018019549.2;ID=rna-XM_018019549.2;Dbxref=GeneID:108621938%2CGenbank:XM_018019549.2;Parent=gene-LOC108621938
NW_017140401.1	Gnomon	exon	176268	176403	.	-	.	ID=exon-XM_018019556.2-13;Dbxref=GeneID:108621945%2CGenbank:XM_018019556.2;Parent=rna-XM_018019556.2
NW_017140401.1	Gnomon	exon	176982	177181	.	-	.	ID=exon-XM_018019556.2-12;Dbxref=GeneID:108621945%2CGenbank:XM_018019556.2;Parent=rna-XM_018019556.2
NW_017140401.1	Gnomon	exon	161576	165361	.	-	.	ID=exon-XM_018019556.2-15;Dbxref=GeneID:108621945%2CGenbank:XM_018019556.2;Parent=rna-XM_018019556.2
NW_017140401.1	Gnomon	exon	166394	166523	.	-	.	ID=exon-XM_018019556.2-14;Dbxref=GeneID:108621945%2CGenbank:XM_018019556.2;Parent=rna-XM_018019556.2
NW_017140401.1	Gnomon	exon	178690	178830	.	-	.	ID=exon-XM_018019556.2-11;Dbxref=GeneID:108621945%2CGenbank:XM_018019556.2;Parent=rna-XM_018019556.2
NW_017140401.1	Gnomon	exon	202228	202341	.	-	.	ID=exon-XM_018019556.2-10;Dbxref=GeneID:108621945%2CGenbank:XM_018019556.2;Parent=rna-XM_018019556.2
NW_017140401.1	Gnomon	CDS	631441	632419	.	-	0	Name=XP_017875037.2;ID=cds-XP_017875037.2;Dbxref=GeneID:108621937%2CGenbank:XP_017875037.2;Parent=rna-XM_018019548.2
NW_017140401.1	Gnomon	CDS	631274	631372	.	-	0	Name=XP_017875037.2;ID=cds-XP_017875037.2;Dbxref=GeneID:108621937%2CGenbank:XP_017875037.2;Parent=rna-XM_018019548.2
NW_017140401.1	Gnomon	CDS	631035	631204	.	-	0	Name=XP_017875037.2;ID=cds-XP_017875037.2;Dbxref=GeneID:108621937%2CGenbank:XP_017875037.2;Parent=rna-XM_018019548.2
NW_017140401.1	Gnomon	CDS	630736	630957	.	-	0	Name=XP_017875037.2;ID=cds-XP_017875037.2;Dbxref=GeneID:108621937%2CGenbank:XP_017875037.2;Parent=rna-XM_018019548.2
NW_017140401.1	Gnomon	CDS	630299	630660	.	-	0	Name=XP_017875037.2;ID=cds-XP_017875037.2;Dbxref=GeneID:108621937%2CGenbank:XP_017875037.2;Parent=rna-XM_018019548.2
NW_017140401.1	Gnomon	CDS	629807	630065	.	-	0	Name=XP_017875037.2;ID=cds-XP_017875037.2;Dbxref=GeneID:108621937%2CGenbank:XP_017875037.2;Parent=rna-XM_018019548.2
NW_017140401.1	Gnomon	CDS	629277	629660	.	-	0	Name=XP_017875037.2;ID=cds-XP_017875037.2;Dbxref=GeneID:108621937%2CGenbank:XP_017875037.2;Parent=rna-XM_018019548.2
NW_017140401.1	Gnomon	CDS	629051	629201	.	-	0	Name=XP_017875037.2;ID=cds-XP_017875037.2;Dbxref=GeneID:108621937%2CGenbank:XP_017875037.2;Parent=rna-XM_018019548.2
NW_017140401.1	Gnomon	CDS	628805	628977	.	-	0	Name=XP_017875037.2;ID=cds-XP_017875037.2;Dbxref=GeneID:108621937%2CGenbank:XP_017875037.2;Parent=rna-XM_018019548.2
NW_017140401.1	Gnomon	exon	483231	483601	.	+	.	ID=exon-XM_018019549.2-2;Dbxref=GeneID:108621938%2CGenbank:XM_018019549.2;Parent=rna-XM_018019549.2
NW_017140401.1	Gnomon	exon	481674	482529	.	+	.	ID=exon-XM_018019549.2-1;Dbxref=GeneID:108621938%2CGenbank:XM_018019549.2;Parent=rna-XM_018019549.2
NW_017140401.1	Gnomon	exon	485668	486066	.	+	.	ID=exon-XM_018019549.2-5;Dbxref=GeneID:108621938%2CGenbank:XM_018019549.2;Parent=rna-XM_018019549.2
NW_017140401.1	Gnomon	exon	484987	485206	.	+	.	ID=exon-XM_018019549.2-4;Dbxref=GeneID:108621938%2CGenbank:XM_018019549.2;Parent=rna-XM_018019549.2
NW_017140401.1	Gnomon	exon	484583	484802	.	+	.	ID=exon-XM_018019549.2-3;Dbxref=GeneID:108621938%2CGenbank:XM_018019549.2;Parent=rna-XM_018019549.2
NW_017140401.1	Gnomon	exon	550614	550701	.	+	.	ID=exon-XM_026811104.1-3;Dbxref=GeneID:113463914%2CGenbank:XM_026811104.1;Parent=rna-XM_026811104.1
NW_017140401.1	Gnomon	exon	550237	550511	.	+	.	ID=exon-XM_026811104.1-2;Dbxref=GeneID:113463914%2CGenbank:XM_026811104.1;Parent=rna-XM_026811104.1
NW_017140401.1	Gnomon	exon	549987	550144	.	+	.	ID=exon-XM_026811104.1-1;Dbxref=GeneID:113463914%2CGenbank:XM_026811104.1;Parent=rna-XM_026811104.1
NW_017140401.1	Gnomon	CDS	605134	605244	.	-	0	Name=XP_026666903.1;ID=cds-XP_026666903.1;Dbxref=GeneID:108621949%2CGenbank:XP_026666903.1;Parent=rna-XM_026811102.1
NW_017140401.1	Gnomon	CDS	588333	589321	.	-	0	Name=XP_026666903.1;ID=cds-XP_026666903.1;Dbxref=GeneID:108621949%2CGenbank:XP_026666903.1;Parent=rna-XM_026811102.1
NW_017140401.1	Gnomon	CDS	587913	588093	.	-	0	Name=XP_026666903.1;ID=cds-XP_026666903.1;Dbxref=GeneID:108621949%2CGenbank:XP_026666903.1;Parent=rna-XM_026811102.1
NW_017140401.1	Gnomon	CDS	582652	582729	.	-	0	Name=XP_026666903.1;ID=cds-XP_026666903.1;Dbxref=GeneID:108621949%2CGenbank:XP_026666903.1;Parent=rna-XM_026811102.1
NW_017140401.1	Gnomon	CDS	529112	529151	.	+	0	Name=XP_026666904.1;ID=cds-XP_026666904.1;Dbxref=GeneID:108621947%2CGenbank:XP_026666904.1;Parent=rna-XM_026811103.1
NW_017140401.1	Gnomon	CDS	530589	530647	.	+	0	Name=XP_026666904.1;ID=cds-XP_026666904.1;Dbxref=GeneID:108621947%2CGenbank:XP_026666904.1;Parent=rna-XM_026811103.1
NW_017140401.1	Gnomon	CDS	531562	531650	.	+	0	Name=XP_026666904.1;ID=cds-XP_026666904.1;Dbxref=GeneID:108621947%2CGenbank:XP_026666904.1;Parent=rna-XM_026811103.1
NW_017140401.1	Gnomon	CDS	532090	532231	.	+	0	Name=XP_026666904.1;ID=cds-XP_026666904.1;Dbxref=GeneID:108621947%2CGenbank:XP_026666904.1;Parent=rna-XM_026811103.1
NW_017140401.1	Gnomon	CDS	533020	533283	.	+	0	Name=XP_026666904.1;ID=cds-XP_026666904.1;Dbxref=GeneID:108621947%2CGenbank:XP_026666904.1;Parent=rna-XM_026811103.1
NW_017140401.1	Gnomon	CDS	533682	533828	.	+	0	Name=XP_026666904.1;ID=cds-XP_026666904.1;Dbxref=GeneID:108621947%2CGenbank:XP_026666904.1;Parent=rna-XM_026811103.1
NW_017140401.1	Gnomon	exon	550237	550511	.	+	.	ID=exon-XM_026811105.1-2;Dbxref=GeneID:113463914%2CGenbank:XM_026811105.1;Parent=rna-XM_026811105.1
NW_017140401.1	Gnomon	exon	549665	549865	.	+	.	ID=exon-XM_026811105.1-1;Dbxref=GeneID:113463914%2CGenbank:XM_026811105.1;Parent=rna-XM_026811105.1
NW_017140401.1	Gnomon	exon	550614	550701	.	+	.	ID=exon-XM_026811105.1-3;Dbxref=GeneID:113463914%2CGenbank:XM_026811105.1;Parent=rna-XM_026811105.1
NW_017140401.1	Gnomon	exon	619597	620357	.	+	.	ID=exon-XM_018019550.2-2;Dbxref=GeneID:108621939%2CGenbank:XM_018019550.2;Parent=rna-XM_018019550.2
NW_017140401.1	Gnomon	exon	619173	619462	.	+	.	ID=exon-XM_018019550.2-1;Dbxref=GeneID:108621939%2CGenbank:XM_018019550.2;Parent=rna-XM_018019550.2
NW_017140401.1	Gnomon	exon	620830	621373	.	+	.	ID=exon-XM_018019550.2-4;Dbxref=GeneID:108621939%2CGenbank:XM_018019550.2;Parent=rna-XM_018019550.2
NW_017140401.1	Gnomon	exon	620429	620665	.	+	.	ID=exon-XM_018019550.2-3;Dbxref=GeneID:108621939%2CGenbank:XM_018019550.2;Parent=rna-XM_018019550.2
NW_017140401.1	Gnomon	CDS	482040	482529	.	+	0	Name=XP_017875038.1;ID=cds-XP_017875038.1;Dbxref=GeneID:108621938%2CGenbank:XP_017875038.1;Parent=rna-XM_018019549.2
NW_017140401.1	Gnomon	CDS	483231	483601	.	+	0	Name=XP_017875038.1;ID=cds-XP_017875038.1;Dbxref=GeneID:108621938%2CGenbank:XP_017875038.1;Parent=rna-XM_018019549.2
NW_017140401.1	Gnomon	CDS	484583	484802	.	+	0	Name=XP_017875038.1;ID=cds-XP_017875038.1;Dbxref=GeneID:108621938%2CGenbank:XP_017875038.1;Parent=rna-XM_018019549.2
NW_017140401.1	Gnomon	CDS	484987	485206	.	+	0	Name=XP_017875038.1;ID=cds-XP_017875038.1;Dbxref=GeneID:108621938%2CGenbank:XP_017875038.1;Parent=rna-XM_018019549.2
NW_017140401.1	Gnomon	CDS	485668	485977	.	+	0	Name=XP_017875038.1;ID=cds-XP_017875038.1;Dbxref=GeneID:108621938%2CGenbank:XP_017875038.1;Parent=rna-XM_018019549.2
NW_017140401.1	RefSeq	cDNA_match	497293	497349	.	+	.	ID=e4a79c09-738f-4794-87d0-754185c81c4b;Target=XM_026811108.1 1 57
NW_017140401.1	RefSeq	cDNA_match	497814	497847	.	+	.	ID=e4a79c09-738f-4794-87d0-754185c81c4b;Target=XM_026811108.1 1 57
NW_017140401.1	RefSeq	cDNA_match	498097	498466	.	+	.	ID=e4a79c09-738f-4794-87d0-754185c81c4b;Target=XM_026811108.1 1 57
NW_017140401.1	RefSeq	cDNA_match	498622	498836	.	+	.	ID=e4a79c09-738f-4794-87d0-754185c81c4b;Target=XM_026811108.1 1 57
NW_017140401.1	RefSeq	cDNA_match	499245	499514	.	+	.	ID=e4a79c09-738f-4794-87d0-754185c81c4b;Target=XM_026811108.1 1 57
NW_017140401.1	Gnomon	CDS	605134	605244	.	-	0	Name=XP_026666902.1;ID=cds-XP_026666902.1;Dbxref=GeneID:108621949%2CGenbank:XP_026666902.1;Parent=rna-XM_026811101.1
NW_017140401.1	Gnomon	CDS	588333	589321	.	-	0	Name=XP_026666902.1;ID=cds-XP_026666902.1;Dbxref=GeneID:108621949%2CGenbank:XP_026666902.1;Parent=rna-XM_026811101.1
NW_017140401.1	Gnomon	CDS	587913	588093	.	-	0	Name=XP_026666902.1;ID=cds-XP_026666902.1;Dbxref=GeneID:108621949%2CGenbank:XP_026666902.1;Parent=rna-XM_026811101.1
NW_017140401.1	Gnomon	CDS	583245	583370	.	-	0	Name=XP_026666902.1;ID=cds-XP_026666902.1;Dbxref=GeneID:108621949%2CGenbank:XP_026666902.1;Parent=rna-XM_026811101.1
NW_017140401.1	Gnomon	CDS	619409	619462	.	+	0	Name=XP_017875039.1;ID=cds-XP_017875039.1;Dbxref=GeneID:108621939%2CGenbank:XP_017875039.1;Parent=rna-XM_018019550.2
NW_017140401.1	Gnomon	CDS	619597	620357	.	+	0	Name=XP_017875039.1;ID=cds-XP_017875039.1;Dbxref=GeneID:108621939%2CGenbank:XP_017875039.1;Parent=rna-XM_018019550.2
NW_017140401.1	Gnomon	CDS	620429	620665	.	+	0	Name=XP_017875039.1;ID=cds-XP_017875039.1;Dbxref=GeneID:108621939%2CGenbank:XP_017875039.1;Parent=rna-XM_018019550.2
NW_017140401.1	Gnomon	CDS	620830	621043	.	+	0	Name=XP_017875039.1;ID=cds-XP_017875039.1;Dbxref=GeneID:108621939%2CGenbank:XP_017875039.1;Parent=rna-XM_018019550.2
NW_017140401.1	Gnomon	CDS	520522	520635	.	+	0	Name=XP_026666907.1;ID=cds-XP_026666907.1;Dbxref=GeneID:108621948%2CGenbank:XP_026666907.1;Parent=rna-XM_026811106.1
NW_017140401.1	Gnomon	CDS	520747	520835	.	+	0	Name=XP_026666907.1;ID=cds-XP_026666907.1;Dbxref=GeneID:108621948%2CGenbank:XP_026666907.1;Parent=rna-XM_026811106.1
NW_017140401.1	Gnomon	CDS	521246	521387	.	+	0	Name=XP_026666907.1;ID=cds-XP_026666907.1;Dbxref=GeneID:108621948%2CGenbank:XP_026666907.1;Parent=rna-XM_026811106.1
NW_017140401.1	Gnomon	CDS	521632	521745	.	+	0	Name=XP_026666907.1;ID=cds-XP_026666907.1;Dbxref=GeneID:108621948%2CGenbank:XP_026666907.1;Parent=rna-XM_026811106.1
NW_017140401.1	Gnomon	CDS	522127	522267	.	+	0	Name=XP_026666907.1;ID=cds-XP_026666907.1;Dbxref=GeneID:108621948%2CGenbank:XP_026666907.1;Parent=rna-XM_026811106.1
NW_017140401.1	Gnomon	CDS	524418	524564	.	+	0	Name=XP_026666907.1;ID=cds-XP_026666907.1;Dbxref=GeneID:108621948%2CGenbank:XP_026666907.1;Parent=rna-XM_026811106.1
NW_017140401.1	Gnomon	CDS	76279	76999	.	+	0	Name=XP_017875041.1;ID=cds-XP_017875041.1;Dbxref=GeneID:108621940%2CGenbank:XP_017875041.1;Parent=rna-XM_018019552.2
NW_017140401.1	Gnomon	CDS	77466	77947	.	+	0	Name=XP_017875041.1;ID=cds-XP_017875041.1;Dbxref=GeneID:108621940%2CGenbank:XP_017875041.1;Parent=rna-XM_018019552.2
NW_017140401.1	Gnomon	CDS	73847	74836	.	-	0	Name=XP_026666908.1;ID=cds-XP_026666908.1;Dbxref=GeneID:108621930%2CGenbank:XP_026666908.1;Parent=rna-XM_026811107.1
NW_017140401.1	Gnomon	CDS	78595	79338	.	-	0	Name=XP_017875042.1;ID=cds-XP_017875042.1;Dbxref=GeneID:108621941%2CGenbank:XP_017875042.1;Parent=rna-XM_018019553.1
NW_017140401.1	Gnomon	CDS	550328	550511	.	+	0	Name=XP_026666905.1;ID=cds-XP_026666905.1;Dbxref=GeneID:113463914%2CGenbank:XP_026666905.1;Parent=rna-XM_026811104.1
NW_017140401.1	Gnomon	CDS	550614	550624	.	+	0	Name=XP_026666905.1;ID=cds-XP_026666905.1;Dbxref=GeneID:113463914%2CGenbank:XP_026666905.1;Parent=rna-XM_026811104.1
NW_017140401.1	Gnomon	exon	92373	93191	.	-	.	ID=exon-XM_018019554.1-1;Dbxref=GeneID:108621942%2CGenbank:XM_018019554.1;Parent=rna-XM_018019554.1
NW_017140401.1	Gnomon	CDS	619409	619462	.	+	0	Name=XP_017875040.1;ID=cds-XP_017875040.1;Dbxref=GeneID:108621939%2CGenbank:XP_017875040.1;Parent=rna-XM_018019551.2
NW_017140401.1	Gnomon	CDS	619600	620357	.	+	0	Name=XP_017875040.1;ID=cds-XP_017875040.1;Dbxref=GeneID:108621939%2CGenbank:XP_017875040.1;Parent=rna-XM_018019551.2
NW_017140401.1	Gnomon	CDS	620429	620665	.	+	0	Name=XP_017875040.1;ID=cds-XP_017875040.1;Dbxref=GeneID:108621939%2CGenbank:XP_017875040.1;Parent=rna-XM_018019551.2
NW_017140401.1	Gnomon	CDS	620830	621043	.	+	0	Name=XP_017875040.1;ID=cds-XP_017875040.1;Dbxref=GeneID:108621939%2CGenbank:XP_017875040.1;Parent=rna-XM_018019551.2
NW_017140401.1	Gnomon	CDS	550328	550511	.	+	0	Name=XP_026666906.1;ID=cds-XP_026666906.1;Dbxref=GeneID:113463914%2CGenbank:XP_026666906.1;Parent=rna-XM_026811105.1
NW_017140401.1	Gnomon	CDS	550614	550624	.	+	0	Name=XP_026666906.1;ID=cds-XP_026666906.1;Dbxref=GeneID:113463914%2CGenbank:XP_026666906.1;Parent=rna-XM_026811105.1
NW_017140401.1	Gnomon	CDS	417601	417926	.	-	0	Name=XP_017875045.1;ID=cds-XP_017875045.1;Dbxref=GeneID:108621945%2CGenbank:XP_017875045.1;Parent=rna-XM_018019556.2
NW_017140401.1	Gnomon	CDS	295622	295799	.	-	0	Name=XP_017875045.1;ID=cds-XP_017875045.1;Dbxref=GeneID:108621945%2CGenbank:XP_017875045.1;Parent=rna-XM_018019556.2
NW_017140401.1	Gnomon	CDS	270923	270996	.	-	0	Name=XP_017875045.1;ID=cds-XP_017875045.1;Dbxref=GeneID:108621945%2CGenbank:XP_017875045.1;Parent=rna-XM_018019556.2
NW_017140401.1	Gnomon	CDS	260493	260624	.	-	0	Name=XP_017875045.1;ID=cds-XP_017875045.1;Dbxref=GeneID:108621945%2CGenbank:XP_017875045.1;Parent=rna-XM_018019556.2
NW_017140401.1	Gnomon	CDS	258311	258383	.	-	0	Name=XP_017875045.1;ID=cds-XP_017875045.1;Dbxref=GeneID:108621945%2CGenbank:XP_017875045.1;Parent=rna-XM_018019556.2
NW_017140401.1	Gnomon	CDS	245234	245337	.	-	0	Name=XP_017875045.1;ID=cds-XP_017875045.1;Dbxref=GeneID:108621945%2CGenbank:XP_017875045.1;Parent=rna-XM_018019556.2
NW_017140401.1	Gnomon	CDS	215898	216087	.	-	0	Name=XP_017875045.1;ID=cds-XP_017875045.1;Dbxref=GeneID:108621945%2CGenbank:XP_017875045.1;Parent=rna-XM_018019556.2
NW_017140401.1	Gnomon	CDS	206078	206199	.	-	0	Name=XP_017875045.1;ID=cds-XP_017875045.1;Dbxref=GeneID:108621945%2CGenbank:XP_017875045.1;Parent=rna-XM_018019556.2
NW_017140401.1	Gnomon	CDS	204904	205068	.	-	0	Name=XP_017875045.1;ID=cds-XP_017875045.1;Dbxref=GeneID:108621945%2CGenbank:XP_017875045.1;Parent=rna-XM_018019556.2
NW_017140401.1	Gnomon	CDS	202228	202341	.	-	0	Name=XP_017875045.1;ID=cds-XP_017875045.1;Dbxref=GeneID:108621945%2CGenbank:XP_017875045.1;Parent=rna-XM_018019556.2
NW_017140401.1	Gnomon	CDS	178690	178830	.	-	0	Name=XP_017875045.1;ID=cds-XP_017875045.1;Dbxref=GeneID:108621945%2CGenbank:XP_017875045.1;Parent=rna-XM_018019556.2
NW_017140401.1	Gnomon	CDS	176982	177181	.	-	0	Name=XP_017875045.1;ID=cds-XP_017875045.1;Dbxref=GeneID:108621945%2CGenbank:XP_017875045.1;Parent=rna-XM_018019556.2
NW_017140401.1	Gnomon	CDS	176268	176403	.	-	0	Name=XP_017875045.1;ID=cds-XP_017875045.1;Dbxref=GeneID:108621945%2CGenbank:XP_017875045.1;Parent=rna-XM_018019556.2
NW_017140401.1	Gnomon	CDS	166394	166523	.	-	0	Name=XP_017875045.1;ID=cds-XP_017875045.1;Dbxref=GeneID:108621945%2CGenbank:XP_017875045.1;Parent=rna-XM_018019556.2
NW_017140401.1	Gnomon	CDS	165176	165361	.	-	0	Name=XP_017875045.1;ID=cds-XP_017875045.1;Dbxref=GeneID:108621945%2CGenbank:XP_017875045.1;Parent=rna-XM_018019556.2
NW_017140401.1	Gnomon	CDS	497293	497349	.	+	0	Name=XP_026666909.1;ID=cds-XP_026666909.1;Dbxref=GeneID:108621932%2CGenbank:XP_026666909.1;Note=The sequence of the model RefSeq protein was modified relative to this genomic sequence to represent the inferred CDS: inserted 2 bases in 1 codon;Parent=rna-XM_026811108.1
NW_017140401.1	Gnomon	CDS	497814	497847	.	+	0	Name=XP_026666909.1;ID=cds-XP_026666909.1;Dbxref=GeneID:108621932%2CGenbank:XP_026666909.1;Note=The sequence of the model RefSeq protein was modified relative to this genomic sequence to represent the inferred CDS: inserted 2 bases in 1 codon;Parent=rna-XM_026811108.1
NW_017140401.1	Gnomon	CDS	498097	498406	.	+	0	Name=XP_026666909.1;ID=cds-XP_026666909.1;Dbxref=GeneID:108621932%2CGenbank:XP_026666909.1;Note=The sequence of the model RefSeq protein was modified relative to this genomic sequence to represent the inferred CDS: inserted 2 bases in 1 codon;Parent=rna-XM_026811108.1
NW_017140401.1	Gnomon	CDS	498408	498466	.	+	0	Name=XP_026666909.1;ID=cds-XP_026666909.1;Dbxref=GeneID:108621932%2CGenbank:XP_026666909.1;Note=The sequence of the model RefSeq protein was modified relative to this genomic sequence to represent the inferred CDS: inserted 2 bases in 1 codon;Parent=rna-XM_026811108.1
NW_017140401.1	Gnomon	CDS	498622	498836	.	+	0	Name=XP_026666909.1;ID=cds-XP_026666909.1;Dbxref=GeneID:108621932%2CGenbank:XP_026666909.1;Note=The sequence of the model RefSeq protein was modified relative to this genomic sequence to represent the inferred CDS: inserted 2 bases in 1 codon;Parent=rna-XM_026811108.1
NW_017140401.1	Gnomon	CDS	499245	499514	.	+	0	Name=XP_026666909.1;ID=cds-XP_026666909.1;Dbxref=GeneID:108621932%2CGenbank:XP_026666909.1;Note=The sequence of the model RefSeq protein was modified relative to this genomic sequence to represent the inferred CDS: inserted 2 bases in 1 codon;Parent=rna-XM_026811108.1
NW_017140401.1	Gnomon	gene	274169	275461	.	+	.	Name=LOC113463916;ID=gene-LOC113463916;Dbxref=GeneID:113463916
NW_017140401.1	Gnomon	gene	462225	470794	.	+	.	Name=LOC113463915;ID=gene-LOC113463915;Dbxref=GeneID:113463915
NW_017140401.1	Gnomon	gene	549665	550701	.	+	.	Name=LOC113463914;ID=gene-LOC113463914;Dbxref=GeneID:113463914
NW_017140401.1	Gnomon	CDS	92373	93191	.	-	0	Name=XP_017875043.1;ID=cds-XP_017875043.1;Dbxref=GeneID:108621942%2CGenbank:XP_017875043.1;Parent=rna-XM_018019554.1
NW_017140401.1	Gnomon	CDS	99152	99377	.	-	0	Name=XP_017875044.2;ID=cds-XP_017875044.2;Dbxref=GeneID:108621944%2CGenbank:XP_017875044.2;Parent=rna-XM_018019555.2
NW_017140401.1	Gnomon	CDS	98427	98678	.	-	0	Name=XP_017875044.2;ID=cds-XP_017875044.2;Dbxref=GeneID:108621944%2CGenbank:XP_017875044.2;Parent=rna-XM_018019555.2
NW_017140401.1	Gnomon	CDS	97612	97850	.	-	0	Name=XP_017875044.2;ID=cds-XP_017875044.2;Dbxref=GeneID:108621944%2CGenbank:XP_017875044.2;Parent=rna-XM_018019555.2
NW_017140401.1	Gnomon	exon	524418	524825	.	+	.	ID=exon-XM_026811106.1-6;Dbxref=GeneID:108621948%2CGenbank:XM_026811106.1;Parent=rna-XM_026811106.1
NW_017140401.1	Gnomon	exon	522127	522267	.	+	.	ID=exon-XM_026811106.1-5;Dbxref=GeneID:108621948%2CGenbank:XM_026811106.1;Parent=rna-XM_026811106.1
NW_017140401.1	Gnomon	exon	521632	521745	.	+	.	ID=exon-XM_026811106.1-4;Dbxref=GeneID:108621948%2CGenbank:XM_026811106.1;Parent=rna-XM_026811106.1
NW_017140401.1	Gnomon	exon	521246	521387	.	+	.	ID=exon-XM_026811106.1-3;Dbxref=GeneID:108621948%2CGenbank:XM_026811106.1;Parent=rna-XM_026811106.1
NW_017140401.1	Gnomon	exon	520747	520835	.	+	.	ID=exon-XM_026811106.1-2;Dbxref=GeneID:108621948%2CGenbank:XM_026811106.1;Parent=rna-XM_026811106.1
NW_017140401.1	Gnomon	exon	520501	520635	.	+	.	ID=exon-XM_026811106.1-1;Dbxref=GeneID:108621948%2CGenbank:XM_026811106.1;Parent=rna-XM_026811106.1
NW_017140401.1	Gnomon	exon	73523	75052	.	-	.	ID=exon-XM_026811107.1-1;Dbxref=GeneID:108621930%2CGenbank:XM_026811107.1;Parent=rna-XM_026811107.1
NW_017140401.1	Gnomon	exon	77466	78114	.	+	.	ID=exon-XM_018019552.2-2;Dbxref=GeneID:108621940%2CGenbank:XM_018019552.2;Parent=rna-XM_018019552.2
NW_017140401.1	Gnomon	exon	76154	76999	.	+	.	ID=exon-XM_018019552.2-1;Dbxref=GeneID:108621940%2CGenbank:XM_018019552.2;Parent=rna-XM_018019552.2
NW_017140401.1	Gnomon	mRNA	80602	84322	.	+	.	Name=XM_018019541.1;ID=rna-XM_018019541.1;Dbxref=GeneID:108621931%2CGenbank:XM_018019541.1;Parent=gene-LOC108621931
NW_017140401.1	Gnomon	transcript	582664	605376	.	-	.	Name=XR_003388758.1;ID=rna-XR_003388758.1;Dbxref=GeneID:108621949%2CGenbank:XR_003388758.1;Parent=gene-LOC108621949
NW_017140401.1	Gnomon	exon	78595	79338	.	-	.	ID=exon-XM_018019553.1-1;Dbxref=GeneID:108621941%2CGenbank:XM_018019553.1;Parent=rna-XM_018019553.1
NW_017140401.1	Gnomon	exon	274169	274753	.	+	.	ID=exon-XR_003388761.1-1;Dbxref=GeneID:113463916%2CGenbank:XR_003388761.1;Parent=rna-XR_003388761.1
NW_017140401.1	Gnomon	exon	274851	275461	.	+	.	ID=exon-XR_003388761.1-2;Dbxref=GeneID:113463916%2CGenbank:XR_003388761.1;Parent=rna-XR_003388761.1
NW_017140401.1	Gnomon	mRNA	628805	632419	.	-	.	Name=XM_018019548.2;ID=rna-XM_018019548.2;Dbxref=GeneID:108621937%2CGenbank:XM_018019548.2;Parent=gene-LOC108621937
NW_017140401.1	Gnomon	lnc_RNA	462225	470794	.	+	.	Name=XR_003388759.1;ID=rna-XR_003388759.1;Dbxref=GeneID:113463915%2CGenbank:XR_003388759.1;Parent=gene-LOC113463915
