# Supplementary material for: Prevalent bee venom genes evolved before the aculeate stinger and eusociality
Source: BMC Biol. 2023 Oct 23;21:229. doi: 10.1186/s12915-023-01656-5 (PMC10591384; doi:10.1186/s12915-023-01656-5)
Supplement: Supplementary file 42 — Additional file 42. Gff files of all toxin gene annotations. [file 12915_2023_1656_MOESM42_ESM.zip › AdditionalFile9_ToxinGeneAnnotations/NW_016019275.1._HYAL.gff_modified_Koludarov_et_al_2021.gff3]

##gff-version 3
##source-version geneious 2020.2.2
##sequence-region	NW_016019275.1	1	1377498
NW_016019275.1	Koludarov_et_al_2021	gene	68561	71666	.	+	.	Name=HYAL
NW_016019275.1	Gnomon	exon	1031490	1032407	.	-	.	ID=exon-XM_028667132.1-15;Dbxref=GeneID:107998681%2CGenbank:XM_028667132.1;Parent=rna-XM_028667132.1
NW_016019275.1	Gnomon	exon	1035622	1035780	.	-	.	ID=exon-XM_028667132.1-13;Dbxref=GeneID:107998681%2CGenbank:XM_028667132.1;Parent=rna-XM_028667132.1
NW_016019275.1	Gnomon	exon	1032657	1032986	.	-	.	ID=exon-XM_028667132.1-14;Dbxref=GeneID:107998681%2CGenbank:XM_028667132.1;Parent=rna-XM_028667132.1
NW_016019275.1	Gnomon	exon	1038171	1038465	.	-	.	ID=exon-XM_028667132.1-11;Dbxref=GeneID:107998681%2CGenbank:XM_028667132.1;Parent=rna-XM_028667132.1
NW_016019275.1	Gnomon	exon	1037921	1038047	.	-	.	ID=exon-XM_028667132.1-12;Dbxref=GeneID:107998681%2CGenbank:XM_028667132.1;Parent=rna-XM_028667132.1
NW_016019275.1	Gnomon	exon	1038553	1038856	.	-	.	ID=exon-XM_028667132.1-10;Dbxref=GeneID:107998681%2CGenbank:XM_028667132.1;Parent=rna-XM_028667132.1
NW_016019275.1	Gnomon	mRNA	120562	122531	.	+	.	Name=XM_017058136.2;ID=rna-XM_017058136.2;Dbxref=GeneID:107998720%2CGenbank:XM_017058136.2;Parent=gene-LOC107998720
NW_016019275.1	Gnomon	exon	266106	266260	.	+	.	ID=exon-XM_017058175.2-2;Dbxref=GeneID:107998750%2CGenbank:XM_017058175.2;Parent=rna-XM_017058175.2
NW_016019275.1	Gnomon	exon	267102	267199	.	+	.	ID=exon-XM_017058175.2-3;Dbxref=GeneID:107998750%2CGenbank:XM_017058175.2;Parent=rna-XM_017058175.2
NW_016019275.1	Gnomon	exon	267702	267812	.	+	.	ID=exon-XM_017058175.2-4;Dbxref=GeneID:107998750%2CGenbank:XM_017058175.2;Parent=rna-XM_017058175.2
NW_016019275.1	Gnomon	exon	268593	268784	.	+	.	ID=exon-XM_017058175.2-5;Dbxref=GeneID:107998750%2CGenbank:XM_017058175.2;Parent=rna-XM_017058175.2
NW_016019275.1	Gnomon	exon	265851	266039	.	+	.	ID=exon-XM_017058175.2-1;Dbxref=GeneID:107998750%2CGenbank:XM_017058175.2;Parent=rna-XM_017058175.2
NW_016019275.1	Gnomon	exon	269305	269443	.	+	.	ID=exon-XM_017058175.2-6;Dbxref=GeneID:107998750%2CGenbank:XM_017058175.2;Parent=rna-XM_017058175.2
NW_016019275.1	Gnomon	exon	269524	269823	.	+	.	ID=exon-XM_017058175.2-7;Dbxref=GeneID:107998750%2CGenbank:XM_017058175.2;Parent=rna-XM_017058175.2
NW_016019275.1	Gnomon	exon	269913	270088	.	+	.	ID=exon-XM_017058175.2-8;Dbxref=GeneID:107998750%2CGenbank:XM_017058175.2;Parent=rna-XM_017058175.2
NW_016019275.1	Gnomon	exon	270162	270304	.	+	.	ID=exon-XM_017058175.2-9;Dbxref=GeneID:107998750%2CGenbank:XM_017058175.2;Parent=rna-XM_017058175.2
NW_016019275.1	Gnomon	CDS	399226	399304	.	+	0	Name=XP_016913610.1;ID=cds-XP_016913610.1;Dbxref=GeneID:107998709%2CGenbank:XP_016913610.1;Parent=rna-XM_017058121.2
NW_016019275.1	Gnomon	CDS	400855	401067	.	+	0	Name=XP_016913610.1;ID=cds-XP_016913610.1;Dbxref=GeneID:107998709%2CGenbank:XP_016913610.1;Parent=rna-XM_017058121.2
NW_016019275.1	Gnomon	CDS	404588	404695	.	+	0	Name=XP_016913610.1;ID=cds-XP_016913610.1;Dbxref=GeneID:107998709%2CGenbank:XP_016913610.1;Parent=rna-XM_017058121.2
NW_016019275.1	Gnomon	CDS	405057	405194	.	+	0	Name=XP_016913610.1;ID=cds-XP_016913610.1;Dbxref=GeneID:107998709%2CGenbank:XP_016913610.1;Parent=rna-XM_017058121.2
NW_016019275.1	Gnomon	CDS	405873	406132	.	+	0	Name=XP_016913610.1;ID=cds-XP_016913610.1;Dbxref=GeneID:107998709%2CGenbank:XP_016913610.1;Parent=rna-XM_017058121.2
NW_016019275.1	Gnomon	CDS	546462	546828	.	+	0	Name=XP_028522943.1;ID=cds-XP_028522943.1;Dbxref=GeneID:107998746%2CGenbank:XP_028522943.1;Note=The sequence of the model RefSeq protein was modified relative to this genomic sequence to represent the inferred CDS: added 202 bases not found in genome assembly;Parent=rna-XM_028667142.1
NW_016019275.1	Gnomon	CDS	549900	549975	.	+	0	Name=XP_028522943.1;ID=cds-XP_028522943.1;Dbxref=GeneID:107998746%2CGenbank:XP_028522943.1;Note=The sequence of the model RefSeq protein was modified relative to this genomic sequence to represent the inferred CDS: added 202 bases not found in genome assembly;Parent=rna-XM_028667142.1
NW_016019275.1	Gnomon	CDS	557607	557699	.	+	0	Name=XP_028522943.1;ID=cds-XP_028522943.1;Dbxref=GeneID:107998746%2CGenbank:XP_028522943.1;Note=The sequence of the model RefSeq protein was modified relative to this genomic sequence to represent the inferred CDS: added 202 bases not found in genome assembly;Parent=rna-XM_028667142.1
NW_016019275.1	Gnomon	CDS	557881	558185	.	+	0	Name=XP_028522943.1;ID=cds-XP_028522943.1;Dbxref=GeneID:107998746%2CGenbank:XP_028522943.1;Note=The sequence of the model RefSeq protein was modified relative to this genomic sequence to represent the inferred CDS: added 202 bases not found in genome assembly;Parent=rna-XM_028667142.1
NW_016019275.1	Gnomon	CDS	559481	559754	.	+	0	Name=XP_028522943.1;ID=cds-XP_028522943.1;Dbxref=GeneID:107998746%2CGenbank:XP_028522943.1;Note=The sequence of the model RefSeq protein was modified relative to this genomic sequence to represent the inferred CDS: added 202 bases not found in genome assembly;Parent=rna-XM_028667142.1
NW_016019275.1	Gnomon	CDS	1084554	1084578	.	+	0	Name=XP_016913516.1;ID=cds-XP_016913516.1;Dbxref=GeneID:107998653%2CGenbank:XP_016913516.1;Parent=rna-XM_017058027.2
NW_016019275.1	Gnomon	CDS	1086191	1086329	.	+	0	Name=XP_016913516.1;ID=cds-XP_016913516.1;Dbxref=GeneID:107998653%2CGenbank:XP_016913516.1;Parent=rna-XM_017058027.2
NW_016019275.1	Gnomon	CDS	1086512	1086821	.	+	0	Name=XP_016913516.1;ID=cds-XP_016913516.1;Dbxref=GeneID:107998653%2CGenbank:XP_016913516.1;Parent=rna-XM_017058027.2
NW_016019275.1	Gnomon	exon	421677	421808	.	-	.	ID=exon-XM_017058050.2-10;Dbxref=GeneID:107998669%2CGenbank:XM_017058050.2;Parent=rna-XM_017058050.2
NW_016019275.1	Gnomon	mRNA	119057	120417	.	+	.	Name=XM_017058137.2;ID=rna-XM_017058137.2;Dbxref=GeneID:107998721%2CGenbank:XM_017058137.2;Parent=gene-LOC107998721
NW_016019275.1	Gnomon	gene	671642	673362	.	+	.	Name=LOC114577656;ID=gene-LOC114577656;Dbxref=GeneID:114577656
NW_016019275.1	Gnomon	gene	674792	675367	.	+	.	Name=LOC114577657;ID=gene-LOC114577657;Dbxref=GeneID:114577657
NW_016019275.1	Gnomon	gene	412478	413677	.	+	.	Name=LOC114577654;ID=gene-LOC114577654;Dbxref=GeneID:114577654
NW_016019275.1	Gnomon	gene	137994	145417	.	+	.	Name=LOC114577655;ID=gene-LOC114577655;Dbxref=GeneID:114577655
NW_016019275.1	Gnomon	gene	937791	940053	.	+	.	Name=LOC114577652;ID=gene-LOC114577652;Dbxref=GeneID:114577652
NW_016019275.1	Gnomon	gene	227211	231161	.	-	.	Name=LOC114577651;ID=gene-LOC114577651;Dbxref=GeneID:114577651
NW_016019275.1	Gnomon	gene	1032985	1035846	.	+	.	Name=LOC114577658;ID=gene-LOC114577658;Dbxref=GeneID:114577658
NW_016019275.1	Gnomon	gene	366076	367848	.	+	.	Name=LOC114577659;ID=gene-LOC114577659;Dbxref=GeneID:114577659
NW_016019275.1	Gnomon	gene	273718	275031	.	+	.	Name=LOC114577660;ID=gene-LOC114577660;Dbxref=GeneID:114577660
NW_016019275.1	Gnomon	gene	1310086	1313236	.	-	.	Name=LOC114577667;ID=gene-LOC114577667;Dbxref=GeneID:114577667
NW_016019275.1	Gnomon	gene	765893	771574	.	-	.	Name=LOC114577665;ID=gene-LOC114577665;Dbxref=GeneID:114577665
NW_016019275.1	Gnomon	gene	771576	773913	.	-	.	Name=LOC114577666;ID=gene-LOC114577666;Dbxref=GeneID:114577666
NW_016019275.1	Gnomon	gene	214431	217838	.	+	.	Name=LOC114577663;ID=gene-LOC114577663;Dbxref=GeneID:114577663
NW_016019275.1	Gnomon	gene	406227	407600	.	+	.	Name=LOC114577664;ID=gene-LOC114577664;Dbxref=GeneID:114577664
NW_016019275.1	Gnomon	gene	409410	410835	.	-	.	Name=LOC114577661;ID=gene-LOC114577661;Dbxref=GeneID:114577661
NW_016019275.1	Gnomon	gene	798948	801054	.	-	.	Name=LOC114577662;ID=gene-LOC114577662;Dbxref=GeneID:114577662
NW_016019275.1	Gnomon	CDS	358095	358176	.	+	0	Name=XP_028522942.1;ID=cds-XP_028522942.1;Dbxref=GeneID:107998739%2CGenbank:XP_028522942.1;Parent=rna-XM_028667141.1
NW_016019275.1	Gnomon	CDS	358301	358550	.	+	0	Name=XP_028522942.1;ID=cds-XP_028522942.1;Dbxref=GeneID:107998739%2CGenbank:XP_028522942.1;Parent=rna-XM_028667141.1
NW_016019275.1	Gnomon	CDS	358623	358800	.	+	0	Name=XP_028522942.1;ID=cds-XP_028522942.1;Dbxref=GeneID:107998739%2CGenbank:XP_028522942.1;Parent=rna-XM_028667141.1
NW_016019275.1	Gnomon	CDS	358880	359155	.	+	0	Name=XP_028522942.1;ID=cds-XP_028522942.1;Dbxref=GeneID:107998739%2CGenbank:XP_028522942.1;Parent=rna-XM_028667141.1
NW_016019275.1	Gnomon	mRNA	122652	126828	.	-	.	Name=XM_017058134.2;ID=rna-XM_017058134.2;Dbxref=GeneID:107998719%2CGenbank:XM_017058134.2;Parent=gene-LOC107998719
NW_016019275.1	Gnomon	mRNA	184391	200797	.	+	.	Name=XM_017058133.2;ID=rna-XM_017058133.2;Dbxref=GeneID:107998718%2CGenbank:XM_017058133.2;Note=The sequence of the model RefSeq transcript was modified relative to this genomic sequence to represent the inferred CDS: added 132 bases not found in genome assembly;Parent=gene-LOC107998718
NW_016019275.1	Gnomon	exon	1086191	1086329	.	+	.	ID=exon-XM_017058027.2-2;Dbxref=GeneID:107998653%2CGenbank:XM_017058027.2;Parent=rna-XM_017058027.2
NW_016019275.1	Gnomon	exon	1086512	1087667	.	+	.	ID=exon-XM_017058027.2-3;Dbxref=GeneID:107998653%2CGenbank:XM_017058027.2;Parent=rna-XM_017058027.2
NW_016019275.1	Gnomon	exon	1084554	1084578	.	+	.	ID=exon-XM_017058027.2-1;Dbxref=GeneID:107998653%2CGenbank:XM_017058027.2;Parent=rna-XM_017058027.2
NW_016019275.1	Gnomon	exon	150844	151073	.	+	.	ID=exon-XM_028667143.1-6;Dbxref=GeneID:107998753%2CGenbank:XM_028667143.1;Parent=rna-XM_028667143.1
NW_016019275.1	Gnomon	exon	151155	151337	.	+	.	ID=exon-XM_028667143.1-7;Dbxref=GeneID:107998753%2CGenbank:XM_028667143.1;Parent=rna-XM_028667143.1
NW_016019275.1	Gnomon	exon	151408	151833	.	+	.	ID=exon-XM_028667143.1-8;Dbxref=GeneID:107998753%2CGenbank:XM_028667143.1;Parent=rna-XM_028667143.1
NW_016019275.1	Gnomon	exon	151920	152018	.	+	.	ID=exon-XM_028667143.1-9;Dbxref=GeneID:107998753%2CGenbank:XM_028667143.1;Parent=rna-XM_028667143.1
NW_016019275.1	Gnomon	exon	149524	149780	.	+	.	ID=exon-XM_028667143.1-2;Dbxref=GeneID:107998753%2CGenbank:XM_028667143.1;Parent=rna-XM_028667143.1
NW_016019275.1	Gnomon	exon	150076	150222	.	+	.	ID=exon-XM_028667143.1-3;Dbxref=GeneID:107998753%2CGenbank:XM_028667143.1;Parent=rna-XM_028667143.1
NW_016019275.1	Gnomon	exon	150296	150437	.	+	.	ID=exon-XM_028667143.1-4;Dbxref=GeneID:107998753%2CGenbank:XM_028667143.1;Parent=rna-XM_028667143.1
NW_016019275.1	Gnomon	exon	150605	150755	.	+	.	ID=exon-XM_028667143.1-5;Dbxref=GeneID:107998753%2CGenbank:XM_028667143.1;Parent=rna-XM_028667143.1
NW_016019275.1	Gnomon	exon	147908	148067	.	+	.	ID=exon-XM_028667143.1-1;Dbxref=GeneID:107998753%2CGenbank:XM_028667143.1;Parent=rna-XM_028667143.1
NW_016019275.1	Gnomon	exon	412478	412570	.	+	.	ID=exon-XR_003697899.1-1;Dbxref=GeneID:114577654%2CGenbank:XR_003697899.1;Parent=rna-XR_003697899.1
NW_016019275.1	Gnomon	exon	412663	412772	.	+	.	ID=exon-XR_003697899.1-2;Dbxref=GeneID:114577654%2CGenbank:XR_003697899.1;Parent=rna-XR_003697899.1
NW_016019275.1	Gnomon	exon	412897	412999	.	+	.	ID=exon-XR_003697899.1-3;Dbxref=GeneID:114577654%2CGenbank:XR_003697899.1;Parent=rna-XR_003697899.1
NW_016019275.1	Gnomon	exon	413094	413226	.	+	.	ID=exon-XR_003697899.1-4;Dbxref=GeneID:114577654%2CGenbank:XR_003697899.1;Parent=rna-XR_003697899.1
NW_016019275.1	Gnomon	exon	413301	413454	.	+	.	ID=exon-XR_003697899.1-5;Dbxref=GeneID:114577654%2CGenbank:XR_003697899.1;Parent=rna-XR_003697899.1
NW_016019275.1	Gnomon	exon	413567	413666	.	+	.	ID=exon-XR_003697899.1-6;Dbxref=GeneID:114577654%2CGenbank:XR_003697899.1;Parent=rna-XR_003697899.1
NW_016019275.1	Gnomon	exon	278356	278481	.	-	.	ID=exon-XM_017058198.2-1;Dbxref=GeneID:107998762%2CGenbank:XM_017058198.2;Parent=rna-XM_017058198.2
NW_016019275.1	Gnomon	exon	277702	278076	.	-	.	ID=exon-XM_017058198.2-2;Dbxref=GeneID:107998762%2CGenbank:XM_017058198.2;Parent=rna-XM_017058198.2
NW_016019275.1	Gnomon	exon	215638	215933	.	+	.	ID=exon-XM_028667166.1-1;Dbxref=GeneID:114577663%2CGenbank:XM_028667166.1;Parent=rna-XM_028667166.1
NW_016019275.1	Gnomon	exon	217487	217838	.	+	.	ID=exon-XM_028667166.1-2;Dbxref=GeneID:114577663%2CGenbank:XM_028667166.1;Parent=rna-XM_028667166.1
NW_016019275.1	Gnomon	mRNA	122652	126828	.	-	.	Name=XM_017058135.2;ID=rna-XM_017058135.2;Dbxref=GeneID:107998719%2CGenbank:XM_017058135.2;Parent=gene-LOC107998719
NW_016019275.1	Gnomon	CDS	1301165	1301215	.	-	0	Name=XP_016913659.1;ID=cds-XP_016913659.1;Dbxref=GeneID:107998747%2CGenbank:XP_016913659.1;Parent=rna-XM_017058170.2
NW_016019275.1	Gnomon	CDS	1300563	1300619	.	-	0	Name=XP_016913659.1;ID=cds-XP_016913659.1;Dbxref=GeneID:107998747%2CGenbank:XP_016913659.1;Parent=rna-XM_017058170.2
NW_016019275.1	Gnomon	CDS	1297674	1297809	.	-	0	Name=XP_016913659.1;ID=cds-XP_016913659.1;Dbxref=GeneID:107998747%2CGenbank:XP_016913659.1;Parent=rna-XM_017058170.2
NW_016019275.1	Gnomon	CDS	1297183	1297502	.	-	0	Name=XP_016913659.1;ID=cds-XP_016913659.1;Dbxref=GeneID:107998747%2CGenbank:XP_016913659.1;Parent=rna-XM_017058170.2
NW_016019275.1	Gnomon	CDS	1296043	1297011	.	-	0	Name=XP_016913659.1;ID=cds-XP_016913659.1;Dbxref=GeneID:107998747%2CGenbank:XP_016913659.1;Parent=rna-XM_017058170.2
NW_016019275.1	Gnomon	CDS	253190	253225	.	+	0	Name=XP_028522940.1;ID=cds-XP_028522940.1;Dbxref=GeneID:107998730%2CGenbank:XP_028522940.1;Parent=rna-XM_028667139.1
NW_016019275.1	Gnomon	CDS	253294	253533	.	+	0	Name=XP_028522940.1;ID=cds-XP_028522940.1;Dbxref=GeneID:107998730%2CGenbank:XP_028522940.1;Parent=rna-XM_028667139.1
NW_016019275.1	Gnomon	CDS	253627	253818	.	+	0	Name=XP_028522940.1;ID=cds-XP_028522940.1;Dbxref=GeneID:107998730%2CGenbank:XP_028522940.1;Parent=rna-XM_028667139.1
NW_016019275.1	Gnomon	CDS	253940	254090	.	+	0	Name=XP_028522940.1;ID=cds-XP_028522940.1;Dbxref=GeneID:107998730%2CGenbank:XP_028522940.1;Parent=rna-XM_028667139.1
NW_016019275.1	Gnomon	CDS	254165	254275	.	+	0	Name=XP_028522940.1;ID=cds-XP_028522940.1;Dbxref=GeneID:107998730%2CGenbank:XP_028522940.1;Parent=rna-XM_028667139.1
NW_016019275.1	Gnomon	CDS	257482	257510	.	+	0	Name=XP_028522940.1;ID=cds-XP_028522940.1;Dbxref=GeneID:107998730%2CGenbank:XP_028522940.1;Parent=rna-XM_028667139.1
NW_016019275.1	Gnomon	exon	270399	271485	.	+	.	ID=exon-XM_017058175.2-10;Dbxref=GeneID:107998750%2CGenbank:XM_017058175.2;Parent=rna-XM_017058175.2
NW_016019275.1	Gnomon	mRNA	1106736	1205826	.	-	.	Name=XM_028667174.1;ID=rna-XM_028667174.1;Dbxref=GeneID:107998655%2CGenbank:XM_028667174.1;Note=The sequence of the model RefSeq transcript was modified relative to this genomic sequence to represent the inferred CDS: added 159 bases not found in genome assembly;Parent=gene-LOC107998655
NW_016019275.1	Gnomon	exon	284436	286185	.	+	.	ID=exon-XM_017058103.2-7;Dbxref=GeneID:107998695%2CGenbank:XM_017058103.2;Parent=rna-XM_017058103.2
NW_016019275.1	Gnomon	exon	283697	283926	.	+	.	ID=exon-XM_017058103.2-5;Dbxref=GeneID:107998695%2CGenbank:XM_017058103.2;Parent=rna-XM_017058103.2
NW_016019275.1	Gnomon	exon	284050	284373	.	+	.	ID=exon-XM_017058103.2-6;Dbxref=GeneID:107998695%2CGenbank:XM_017058103.2;Parent=rna-XM_017058103.2
NW_016019275.1	Gnomon	exon	282715	282972	.	+	.	ID=exon-XM_017058103.2-3;Dbxref=GeneID:107998695%2CGenbank:XM_017058103.2;Parent=rna-XM_017058103.2
NW_016019275.1	Gnomon	exon	283082	283448	.	+	.	ID=exon-XM_017058103.2-4;Dbxref=GeneID:107998695%2CGenbank:XM_017058103.2;Parent=rna-XM_017058103.2
NW_016019275.1	Gnomon	exon	281962	282102	.	+	.	ID=exon-XM_017058103.2-1;Dbxref=GeneID:107998695%2CGenbank:XM_017058103.2;Parent=rna-XM_017058103.2
NW_016019275.1	Gnomon	exon	282307	282511	.	+	.	ID=exon-XM_017058103.2-2;Dbxref=GeneID:107998695%2CGenbank:XM_017058103.2;Parent=rna-XM_017058103.2
NW_016019275.1	Gnomon	exon	411893	411979	.	-	.	ID=exon-XM_028667119.1-3;Dbxref=GeneID:107998667%2CGenbank:XM_028667119.1;Parent=rna-XM_028667119.1
NW_016019275.1	Gnomon	exon	411592	411676	.	-	.	ID=exon-XM_028667119.1-4;Dbxref=GeneID:107998667%2CGenbank:XM_028667119.1;Parent=rna-XM_028667119.1
NW_016019275.1	Gnomon	exon	412409	412479	.	-	.	ID=exon-XM_028667119.1-1;Dbxref=GeneID:107998667%2CGenbank:XM_028667119.1;Parent=rna-XM_028667119.1
NW_016019275.1	Gnomon	exon	412128	412271	.	-	.	ID=exon-XM_028667119.1-2;Dbxref=GeneID:107998667%2CGenbank:XM_028667119.1;Parent=rna-XM_028667119.1
NW_016019275.1	Gnomon	exon	411396	411487	.	-	.	ID=exon-XM_028667119.1-5;Dbxref=GeneID:107998667%2CGenbank:XM_028667119.1;Parent=rna-XM_028667119.1
NW_016019275.1	Gnomon	exon	411049	411329	.	-	.	ID=exon-XM_028667119.1-6;Dbxref=GeneID:107998667%2CGenbank:XM_028667119.1;Parent=rna-XM_028667119.1
NW_016019275.1	Gnomon	CDS	755332	755386	.	-	0	Name=XP_028522948.1;ID=cds-XP_028522948.1;Dbxref=GeneID:107998678%2CGenbank:XP_028522948.1;Parent=rna-XM_028667147.1
NW_016019275.1	Gnomon	CDS	754655	755173	.	-	0	Name=XP_028522948.1;ID=cds-XP_028522948.1;Dbxref=GeneID:107998678%2CGenbank:XP_028522948.1;Parent=rna-XM_028667147.1
NW_016019275.1	Gnomon	CDS	754149	754570	.	-	0	Name=XP_028522948.1;ID=cds-XP_028522948.1;Dbxref=GeneID:107998678%2CGenbank:XP_028522948.1;Parent=rna-XM_028667147.1
NW_016019275.1	Gnomon	exon	71909	72540	.	+	.	ID=exon-XM_017058098.2-1;Dbxref=GeneID:107998691%2CGenbank:XM_017058098.2;Parent=rna-XM_017058098.2
NW_016019275.1	Gnomon	exon	79603	81000	.	+	.	ID=exon-XM_017058098.2-4;Dbxref=GeneID:107998691%2CGenbank:XM_017058098.2;Parent=rna-XM_017058098.2
NW_016019275.1	Gnomon	exon	79036	79121	.	+	.	ID=exon-XM_017058098.2-2;Dbxref=GeneID:107998691%2CGenbank:XM_017058098.2;Parent=rna-XM_017058098.2
NW_016019275.1	Gnomon	CDS	813213	813525	.	+	0	Name=XP_016913512.2;ID=cds-XP_016913512.2;Dbxref=GeneID:107998648%2CGenbank:XP_016913512.2;Note=The sequence of the model RefSeq protein was modified relative to this genomic sequence to represent the inferred CDS: added 588 bases not found in genome assembly;Parent=rna-XM_017058023.2
NW_016019275.1	Gnomon	CDS	813619	813780	.	+	0	Name=XP_016913512.2;ID=cds-XP_016913512.2;Dbxref=GeneID:107998648%2CGenbank:XP_016913512.2;Note=The sequence of the model RefSeq protein was modified relative to this genomic sequence to represent the inferred CDS: added 588 bases not found in genome assembly;Parent=rna-XM_017058023.2
NW_016019275.1	Gnomon	CDS	813873	814013	.	+	0	Name=XP_016913512.2;ID=cds-XP_016913512.2;Dbxref=GeneID:107998648%2CGenbank:XP_016913512.2;Note=The sequence of the model RefSeq protein was modified relative to this genomic sequence to represent the inferred CDS: added 588 bases not found in genome assembly;Parent=rna-XM_017058023.2
NW_016019275.1	Gnomon	CDS	814223	814368	.	+	0	Name=XP_016913512.2;ID=cds-XP_016913512.2;Dbxref=GeneID:107998648%2CGenbank:XP_016913512.2;Note=The sequence of the model RefSeq protein was modified relative to this genomic sequence to represent the inferred CDS: added 588 bases not found in genome assembly;Parent=rna-XM_017058023.2
NW_016019275.1	Gnomon	CDS	814448	814639	.	+	0	Name=XP_016913512.2;ID=cds-XP_016913512.2;Dbxref=GeneID:107998648%2CGenbank:XP_016913512.2;Note=The sequence of the model RefSeq protein was modified relative to this genomic sequence to represent the inferred CDS: added 588 bases not found in genome assembly;Parent=rna-XM_017058023.2
NW_016019275.1	Gnomon	CDS	814924	815187	.	+	0	Name=XP_016913512.2;ID=cds-XP_016913512.2;Dbxref=GeneID:107998648%2CGenbank:XP_016913512.2;Note=The sequence of the model RefSeq protein was modified relative to this genomic sequence to represent the inferred CDS: added 588 bases not found in genome assembly;Parent=rna-XM_017058023.2
NW_016019275.1	Gnomon	exon	79243	79467	.	+	.	ID=exon-XM_017058098.2-3;Dbxref=GeneID:107998691%2CGenbank:XM_017058098.2;Parent=rna-XM_017058098.2
NW_016019275.1	Gnomon	exon	238960	239216	.	+	.	ID=exon-XM_017058128.2-4;Dbxref=GeneID:107998714%2CGenbank:XM_017058128.2;Parent=rna-XM_017058128.2
NW_016019275.1	Gnomon	exon	239302	239437	.	+	.	ID=exon-XM_017058128.2-5;Dbxref=GeneID:107998714%2CGenbank:XM_017058128.2;Parent=rna-XM_017058128.2
NW_016019275.1	Gnomon	exon	238393	238531	.	+	.	ID=exon-XM_017058128.2-2;Dbxref=GeneID:107998714%2CGenbank:XM_017058128.2;Parent=rna-XM_017058128.2
NW_016019275.1	Gnomon	exon	238630	238871	.	+	.	ID=exon-XM_017058128.2-3;Dbxref=GeneID:107998714%2CGenbank:XM_017058128.2;Parent=rna-XM_017058128.2
NW_016019275.1	Gnomon	exon	236856	237539	.	+	.	ID=exon-XM_017058128.2-1;Dbxref=GeneID:107998714%2CGenbank:XM_017058128.2;Parent=rna-XM_017058128.2
NW_016019275.1	Gnomon	exon	240324	240458	.	+	.	ID=exon-XM_017058128.2-8;Dbxref=GeneID:107998714%2CGenbank:XM_017058128.2;Parent=rna-XM_017058128.2
NW_016019275.1	Gnomon	exon	240539	241510	.	+	.	ID=exon-XM_017058128.2-9;Dbxref=GeneID:107998714%2CGenbank:XM_017058128.2;Parent=rna-XM_017058128.2
NW_016019275.1	Gnomon	exon	239545	239847	.	+	.	ID=exon-XM_017058128.2-6;Dbxref=GeneID:107998714%2CGenbank:XM_017058128.2;Parent=rna-XM_017058128.2
NW_016019275.1	Gnomon	exon	240093	240244	.	+	.	ID=exon-XM_017058128.2-7;Dbxref=GeneID:107998714%2CGenbank:XM_017058128.2;Parent=rna-XM_017058128.2
NW_016019275.1	Gnomon	exon	352063	352372	.	-	.	ID=exon-XM_017058152.2-7;Dbxref=GeneID:107998735%2CGenbank:XM_017058152.2;Parent=rna-XM_017058152.2
NW_016019275.1	Gnomon	exon	351699	351929	.	-	.	ID=exon-XM_017058152.2-8;Dbxref=GeneID:107998735%2CGenbank:XM_017058152.2;Parent=rna-XM_017058152.2
NW_016019275.1	Gnomon	exon	351437	351630	.	-	.	ID=exon-XM_017058152.2-9;Dbxref=GeneID:107998735%2CGenbank:XM_017058152.2;Parent=rna-XM_017058152.2
NW_016019275.1	Gnomon	exon	354328	354539	.	-	.	ID=exon-XM_017058152.2-1;Dbxref=GeneID:107998735%2CGenbank:XM_017058152.2;Parent=rna-XM_017058152.2
NW_016019275.1	Gnomon	exon	353892	354102	.	-	.	ID=exon-XM_017058152.2-2;Dbxref=GeneID:107998735%2CGenbank:XM_017058152.2;Parent=rna-XM_017058152.2
NW_016019275.1	Gnomon	exon	353564	353794	.	-	.	ID=exon-XM_017058152.2-3;Dbxref=GeneID:107998735%2CGenbank:XM_017058152.2;Parent=rna-XM_017058152.2
NW_016019275.1	Gnomon	exon	353273	353479	.	-	.	ID=exon-XM_017058152.2-4;Dbxref=GeneID:107998735%2CGenbank:XM_017058152.2;Parent=rna-XM_017058152.2
NW_016019275.1	Gnomon	exon	352960	353157	.	-	.	ID=exon-XM_017058152.2-5;Dbxref=GeneID:107998735%2CGenbank:XM_017058152.2;Parent=rna-XM_017058152.2
NW_016019275.1	Gnomon	exon	352451	352890	.	-	.	ID=exon-XM_017058152.2-6;Dbxref=GeneID:107998735%2CGenbank:XM_017058152.2;Parent=rna-XM_017058152.2
NW_016019275.1	Gnomon	mRNA	1080666	1084498	.	+	.	Name=XM_028667173.1;ID=rna-XM_028667173.1;Dbxref=GeneID:107998652%2CGenbank:XM_028667173.1;Parent=gene-LOC107998652
NW_016019275.1	Gnomon	CDS	756444	756558	.	+	0	Name=XP_028522947.1;ID=cds-XP_028522947.1;Dbxref=GeneID:107998676%2CGenbank:XP_028522947.1;Parent=rna-XM_028667146.1
NW_016019275.1	Gnomon	CDS	756632	756780	.	+	0	Name=XP_028522947.1;ID=cds-XP_028522947.1;Dbxref=GeneID:107998676%2CGenbank:XP_028522947.1;Parent=rna-XM_028667146.1
NW_016019275.1	Gnomon	CDS	757032	757261	.	+	0	Name=XP_028522947.1;ID=cds-XP_028522947.1;Dbxref=GeneID:107998676%2CGenbank:XP_028522947.1;Parent=rna-XM_028667146.1
NW_016019275.1	Gnomon	CDS	757419	757611	.	+	0	Name=XP_028522947.1;ID=cds-XP_028522947.1;Dbxref=GeneID:107998676%2CGenbank:XP_028522947.1;Parent=rna-XM_028667146.1
NW_016019275.1	Gnomon	CDS	757684	758328	.	+	0	Name=XP_028522947.1;ID=cds-XP_028522947.1;Dbxref=GeneID:107998676%2CGenbank:XP_028522947.1;Parent=rna-XM_028667146.1
NW_016019275.1	Gnomon	CDS	758401	758521	.	+	0	Name=XP_028522947.1;ID=cds-XP_028522947.1;Dbxref=GeneID:107998676%2CGenbank:XP_028522947.1;Parent=rna-XM_028667146.1
NW_016019275.1	Gnomon	CDS	758590	758744	.	+	0	Name=XP_028522947.1;ID=cds-XP_028522947.1;Dbxref=GeneID:107998676%2CGenbank:XP_028522947.1;Parent=rna-XM_028667146.1
NW_016019275.1	Gnomon	CDS	758813	758974	.	+	0	Name=XP_028522947.1;ID=cds-XP_028522947.1;Dbxref=GeneID:107998676%2CGenbank:XP_028522947.1;Parent=rna-XM_028667146.1
NW_016019275.1	Gnomon	CDS	759065	759209	.	+	0	Name=XP_028522947.1;ID=cds-XP_028522947.1;Dbxref=GeneID:107998676%2CGenbank:XP_028522947.1;Parent=rna-XM_028667146.1
NW_016019275.1	Gnomon	CDS	759284	759587	.	+	0	Name=XP_028522947.1;ID=cds-XP_028522947.1;Dbxref=GeneID:107998676%2CGenbank:XP_028522947.1;Parent=rna-XM_028667146.1
NW_016019275.1	Gnomon	CDS	759654	759784	.	+	0	Name=XP_028522947.1;ID=cds-XP_028522947.1;Dbxref=GeneID:107998676%2CGenbank:XP_028522947.1;Parent=rna-XM_028667146.1
NW_016019275.1	Gnomon	CDS	759859	760310	.	+	0	Name=XP_028522947.1;ID=cds-XP_028522947.1;Dbxref=GeneID:107998676%2CGenbank:XP_028522947.1;Parent=rna-XM_028667146.1
NW_016019275.1	Gnomon	CDS	756444	756558	.	+	0	Name=XP_028522946.1;ID=cds-XP_028522946.1;Dbxref=GeneID:107998676%2CGenbank:XP_028522946.1;Parent=rna-XM_028667145.1
NW_016019275.1	Gnomon	CDS	756632	756789	.	+	0	Name=XP_028522946.1;ID=cds-XP_028522946.1;Dbxref=GeneID:107998676%2CGenbank:XP_028522946.1;Parent=rna-XM_028667145.1
NW_016019275.1	Gnomon	CDS	757032	757261	.	+	0	Name=XP_028522946.1;ID=cds-XP_028522946.1;Dbxref=GeneID:107998676%2CGenbank:XP_028522946.1;Parent=rna-XM_028667145.1
NW_016019275.1	Gnomon	CDS	757419	757611	.	+	0	Name=XP_028522946.1;ID=cds-XP_028522946.1;Dbxref=GeneID:107998676%2CGenbank:XP_028522946.1;Parent=rna-XM_028667145.1
NW_016019275.1	Gnomon	CDS	757684	758328	.	+	0	Name=XP_028522946.1;ID=cds-XP_028522946.1;Dbxref=GeneID:107998676%2CGenbank:XP_028522946.1;Parent=rna-XM_028667145.1
NW_016019275.1	Gnomon	CDS	758401	758521	.	+	0	Name=XP_028522946.1;ID=cds-XP_028522946.1;Dbxref=GeneID:107998676%2CGenbank:XP_028522946.1;Parent=rna-XM_028667145.1
NW_016019275.1	Gnomon	CDS	758590	758744	.	+	0	Name=XP_028522946.1;ID=cds-XP_028522946.1;Dbxref=GeneID:107998676%2CGenbank:XP_028522946.1;Parent=rna-XM_028667145.1
NW_016019275.1	Gnomon	CDS	758813	758974	.	+	0	Name=XP_028522946.1;ID=cds-XP_028522946.1;Dbxref=GeneID:107998676%2CGenbank:XP_028522946.1;Parent=rna-XM_028667145.1
NW_016019275.1	Gnomon	CDS	759065	759209	.	+	0	Name=XP_028522946.1;ID=cds-XP_028522946.1;Dbxref=GeneID:107998676%2CGenbank:XP_028522946.1;Parent=rna-XM_028667145.1
NW_016019275.1	Gnomon	CDS	759284	759587	.	+	0	Name=XP_028522946.1;ID=cds-XP_028522946.1;Dbxref=GeneID:107998676%2CGenbank:XP_028522946.1;Parent=rna-XM_028667145.1
NW_016019275.1	Gnomon	CDS	759654	759784	.	+	0	Name=XP_028522946.1;ID=cds-XP_028522946.1;Dbxref=GeneID:107998676%2CGenbank:XP_028522946.1;Parent=rna-XM_028667145.1
NW_016019275.1	Gnomon	CDS	759859	760310	.	+	0	Name=XP_028522946.1;ID=cds-XP_028522946.1;Dbxref=GeneID:107998676%2CGenbank:XP_028522946.1;Parent=rna-XM_028667145.1
NW_016019275.1	Gnomon	CDS	1301165	1301215	.	-	0	Name=XP_016913657.1;ID=cds-XP_016913657.1;Dbxref=GeneID:107998747%2CGenbank:XP_016913657.1;Parent=rna-XM_017058168.2
NW_016019275.1	Gnomon	CDS	1300563	1300619	.	-	0	Name=XP_016913657.1;ID=cds-XP_016913657.1;Dbxref=GeneID:107998747%2CGenbank:XP_016913657.1;Parent=rna-XM_017058168.2
NW_016019275.1	Gnomon	CDS	1297674	1297809	.	-	0	Name=XP_016913657.1;ID=cds-XP_016913657.1;Dbxref=GeneID:107998747%2CGenbank:XP_016913657.1;Parent=rna-XM_017058168.2
NW_016019275.1	Gnomon	CDS	1297183	1297502	.	-	0	Name=XP_016913657.1;ID=cds-XP_016913657.1;Dbxref=GeneID:107998747%2CGenbank:XP_016913657.1;Parent=rna-XM_017058168.2
NW_016019275.1	Gnomon	CDS	1296043	1297011	.	-	0	Name=XP_016913657.1;ID=cds-XP_016913657.1;Dbxref=GeneID:107998747%2CGenbank:XP_016913657.1;Parent=rna-XM_017058168.2
NW_016019275.1	Gnomon	exon	412897	413226	.	+	.	ID=exon-XM_028667120.1-3;Dbxref=GeneID:114577654%2CGenbank:XM_028667120.1;Parent=rna-XM_028667120.1
NW_016019275.1	Gnomon	exon	413301	413454	.	+	.	ID=exon-XM_028667120.1-4;Dbxref=GeneID:114577654%2CGenbank:XM_028667120.1;Parent=rna-XM_028667120.1
NW_016019275.1	Gnomon	exon	413567	413666	.	+	.	ID=exon-XM_028667120.1-5;Dbxref=GeneID:114577654%2CGenbank:XM_028667120.1;Parent=rna-XM_028667120.1
NW_016019275.1	Gnomon	exon	412478	412570	.	+	.	ID=exon-XM_028667120.1-1;Dbxref=GeneID:114577654%2CGenbank:XM_028667120.1;Parent=rna-XM_028667120.1
NW_016019275.1	Gnomon	exon	412663	412772	.	+	.	ID=exon-XM_028667120.1-2;Dbxref=GeneID:114577654%2CGenbank:XM_028667120.1;Parent=rna-XM_028667120.1
NW_016019275.1	Gnomon	exon	571300	572746	.	+	.	ID=exon-XM_017058199.1-3;Dbxref=GeneID:107998763%2CGenbank:XM_017058199.1;Parent=rna-XM_017058199.1
NW_016019275.1	Gnomon	exon	570421	570592	.	+	.	ID=exon-XM_017058199.1-1;Dbxref=GeneID:107998763%2CGenbank:XM_017058199.1;Parent=rna-XM_017058199.1
NW_016019275.1	Gnomon	exon	570902	571239	.	+	.	ID=exon-XM_017058199.1-2;Dbxref=GeneID:107998763%2CGenbank:XM_017058199.1;Parent=rna-XM_017058199.1
NW_016019275.1	Gnomon	mRNA	207469	209776	.	+	.	Name=XM_017058138.2;ID=rna-XM_017058138.2;Dbxref=GeneID:107998722%2CGenbank:XM_017058138.2;Parent=gene-LOC107998722
NW_016019275.1	Gnomon	exon	674792	674881	.	+	.	ID=exon-XR_003697904.1-1;Dbxref=GeneID:114577657%2CGenbank:XR_003697904.1;Parent=rna-XR_003697904.1
NW_016019275.1	Gnomon	exon	675336	675367	.	+	.	ID=exon-XR_003697904.1-2;Dbxref=GeneID:114577657%2CGenbank:XR_003697904.1;Parent=rna-XR_003697904.1
NW_016019275.1	Gnomon	CDS	756044	756117	.	+	0	Name=XP_028522945.1;ID=cds-XP_028522945.1;Dbxref=GeneID:107998676%2CGenbank:XP_028522945.1;Parent=rna-XM_028667144.1
NW_016019275.1	Gnomon	CDS	756206	756334	.	+	0	Name=XP_028522945.1;ID=cds-XP_028522945.1;Dbxref=GeneID:107998676%2CGenbank:XP_028522945.1;Parent=rna-XM_028667144.1
NW_016019275.1	Gnomon	CDS	756425	756558	.	+	0	Name=XP_028522945.1;ID=cds-XP_028522945.1;Dbxref=GeneID:107998676%2CGenbank:XP_028522945.1;Parent=rna-XM_028667144.1
NW_016019275.1	Gnomon	CDS	756632	756789	.	+	0	Name=XP_028522945.1;ID=cds-XP_028522945.1;Dbxref=GeneID:107998676%2CGenbank:XP_028522945.1;Parent=rna-XM_028667144.1
NW_016019275.1	Gnomon	CDS	757032	757261	.	+	0	Name=XP_028522945.1;ID=cds-XP_028522945.1;Dbxref=GeneID:107998676%2CGenbank:XP_028522945.1;Parent=rna-XM_028667144.1
NW_016019275.1	Gnomon	CDS	757419	757611	.	+	0	Name=XP_028522945.1;ID=cds-XP_028522945.1;Dbxref=GeneID:107998676%2CGenbank:XP_028522945.1;Parent=rna-XM_028667144.1
NW_016019275.1	Gnomon	CDS	757684	758328	.	+	0	Name=XP_028522945.1;ID=cds-XP_028522945.1;Dbxref=GeneID:107998676%2CGenbank:XP_028522945.1;Parent=rna-XM_028667144.1
NW_016019275.1	Gnomon	CDS	758401	758521	.	+	0	Name=XP_028522945.1;ID=cds-XP_028522945.1;Dbxref=GeneID:107998676%2CGenbank:XP_028522945.1;Parent=rna-XM_028667144.1
NW_016019275.1	Gnomon	CDS	758590	758744	.	+	0	Name=XP_028522945.1;ID=cds-XP_028522945.1;Dbxref=GeneID:107998676%2CGenbank:XP_028522945.1;Parent=rna-XM_028667144.1
NW_016019275.1	Gnomon	CDS	758813	758974	.	+	0	Name=XP_028522945.1;ID=cds-XP_028522945.1;Dbxref=GeneID:107998676%2CGenbank:XP_028522945.1;Parent=rna-XM_028667144.1
NW_016019275.1	Gnomon	CDS	759065	759209	.	+	0	Name=XP_028522945.1;ID=cds-XP_028522945.1;Dbxref=GeneID:107998676%2CGenbank:XP_028522945.1;Parent=rna-XM_028667144.1
NW_016019275.1	Gnomon	CDS	759284	759587	.	+	0	Name=XP_028522945.1;ID=cds-XP_028522945.1;Dbxref=GeneID:107998676%2CGenbank:XP_028522945.1;Parent=rna-XM_028667144.1
NW_016019275.1	Gnomon	CDS	759654	759784	.	+	0	Name=XP_028522945.1;ID=cds-XP_028522945.1;Dbxref=GeneID:107998676%2CGenbank:XP_028522945.1;Parent=rna-XM_028667144.1
NW_016019275.1	Gnomon	CDS	759859	760310	.	+	0	Name=XP_028522945.1;ID=cds-XP_028522945.1;Dbxref=GeneID:107998676%2CGenbank:XP_028522945.1;Parent=rna-XM_028667144.1
NW_016019275.1	Gnomon	exon	431251	433602	.	-	.	ID=exon-XR_003697896.1-11;Dbxref=GeneID:107998669%2CGenbank:XR_003697896.1;Parent=rna-XR_003697896.1
NW_016019275.1	Gnomon	exon	436050	436647	.	-	.	ID=exon-XR_003697896.1-10;Dbxref=GeneID:107998669%2CGenbank:XR_003697896.1;Parent=rna-XR_003697896.1
NW_016019275.1	Gnomon	mRNA	1310086	1313236	.	-	.	Name=XM_028667175.1;ID=rna-XM_028667175.1;Dbxref=GeneID:114577667%2CGenbank:XM_028667175.1;Parent=gene-LOC114577667
NW_016019275.1	Gnomon	mRNA	210505	212624	.	-	.	Name=XM_017058139.2;ID=rna-XM_017058139.2;Dbxref=GeneID:107998725%2CGenbank:XM_017058139.2;Parent=gene-LOC107998725
NW_016019275.1	Gnomon	exon	752900	753147	.	+	.	ID=exon-XM_017058075.2-1;Dbxref=GeneID:107998679%2CGenbank:XM_017058075.2;Parent=rna-XM_017058075.2
NW_016019275.1	Gnomon	exon	753418	754021	.	+	.	ID=exon-XM_017058075.2-2;Dbxref=GeneID:107998679%2CGenbank:XM_017058075.2;Parent=rna-XM_017058075.2
NW_016019275.1	Gnomon	exon	1094838	1095142	.	-	.	ID=exon-XM_017058028.1-1;Dbxref=GeneID:107998654%2CGenbank:XM_017058028.1;Parent=rna-XM_017058028.1
NW_016019275.1	Gnomon	exon	1094424	1094760	.	-	.	ID=exon-XM_017058028.1-2;Dbxref=GeneID:107998654%2CGenbank:XM_017058028.1;Parent=rna-XM_017058028.1
NW_016019275.1	Gnomon	exon	1093442	1093629	.	-	.	ID=exon-XM_017058028.1-3;Dbxref=GeneID:107998654%2CGenbank:XM_017058028.1;Parent=rna-XM_017058028.1
NW_016019275.1	Gnomon	exon	1093199	1093323	.	-	.	ID=exon-XM_017058028.1-4;Dbxref=GeneID:107998654%2CGenbank:XM_017058028.1;Parent=rna-XM_017058028.1
NW_016019275.1	Gnomon	exon	1089313	1089428	.	-	.	ID=exon-XM_017058028.1-5;Dbxref=GeneID:107998654%2CGenbank:XM_017058028.1;Parent=rna-XM_017058028.1
NW_016019275.1	Gnomon	CDS	1301165	1301215	.	-	0	Name=XP_016913655.1;ID=cds-XP_016913655.1;Dbxref=GeneID:107998747%2CGenbank:XP_016913655.1;Parent=rna-XM_017058166.2
NW_016019275.1	Gnomon	CDS	1300563	1300619	.	-	0	Name=XP_016913655.1;ID=cds-XP_016913655.1;Dbxref=GeneID:107998747%2CGenbank:XP_016913655.1;Parent=rna-XM_017058166.2
NW_016019275.1	Gnomon	CDS	1297674	1297809	.	-	0	Name=XP_016913655.1;ID=cds-XP_016913655.1;Dbxref=GeneID:107998747%2CGenbank:XP_016913655.1;Parent=rna-XM_017058166.2
NW_016019275.1	Gnomon	CDS	1297183	1297502	.	-	0	Name=XP_016913655.1;ID=cds-XP_016913655.1;Dbxref=GeneID:107998747%2CGenbank:XP_016913655.1;Parent=rna-XM_017058166.2
NW_016019275.1	Gnomon	CDS	1296043	1297011	.	-	0	Name=XP_016913655.1;ID=cds-XP_016913655.1;Dbxref=GeneID:107998747%2CGenbank:XP_016913655.1;Parent=rna-XM_017058166.2
NW_016019275.1	Gnomon	CDS	147990	148067	.	+	0	Name=XP_028522944.1;ID=cds-XP_028522944.1;Dbxref=GeneID:107998753%2CGenbank:XP_028522944.1;Parent=rna-XM_028667143.1
NW_016019275.1	Gnomon	CDS	149524	149780	.	+	0	Name=XP_028522944.1;ID=cds-XP_028522944.1;Dbxref=GeneID:107998753%2CGenbank:XP_028522944.1;Parent=rna-XM_028667143.1
NW_016019275.1	Gnomon	CDS	150076	150222	.	+	0	Name=XP_028522944.1;ID=cds-XP_028522944.1;Dbxref=GeneID:107998753%2CGenbank:XP_028522944.1;Parent=rna-XM_028667143.1
NW_016019275.1	Gnomon	CDS	150296	150437	.	+	0	Name=XP_028522944.1;ID=cds-XP_028522944.1;Dbxref=GeneID:107998753%2CGenbank:XP_028522944.1;Parent=rna-XM_028667143.1
NW_016019275.1	Gnomon	CDS	150605	150755	.	+	0	Name=XP_028522944.1;ID=cds-XP_028522944.1;Dbxref=GeneID:107998753%2CGenbank:XP_028522944.1;Parent=rna-XM_028667143.1
NW_016019275.1	Gnomon	CDS	150844	151073	.	+	0	Name=XP_028522944.1;ID=cds-XP_028522944.1;Dbxref=GeneID:107998753%2CGenbank:XP_028522944.1;Parent=rna-XM_028667143.1
NW_016019275.1	Gnomon	CDS	151155	151337	.	+	0	Name=XP_028522944.1;ID=cds-XP_028522944.1;Dbxref=GeneID:107998753%2CGenbank:XP_028522944.1;Parent=rna-XM_028667143.1
NW_016019275.1	Gnomon	CDS	151408	151833	.	+	0	Name=XP_028522944.1;ID=cds-XP_028522944.1;Dbxref=GeneID:107998753%2CGenbank:XP_028522944.1;Parent=rna-XM_028667143.1
NW_016019275.1	Gnomon	CDS	151920	152018	.	+	0	Name=XP_028522944.1;ID=cds-XP_028522944.1;Dbxref=GeneID:107998753%2CGenbank:XP_028522944.1;Parent=rna-XM_028667143.1
NW_016019275.1	Gnomon	CDS	152164	152334	.	+	0	Name=XP_028522944.1;ID=cds-XP_028522944.1;Dbxref=GeneID:107998753%2CGenbank:XP_028522944.1;Parent=rna-XM_028667143.1
NW_016019275.1	Gnomon	exon	326239	326382	.	-	.	ID=exon-XM_017058105.2-1;Dbxref=GeneID:107998698%2CGenbank:XM_017058105.2;Parent=rna-XM_017058105.2
NW_016019275.1	Gnomon	exon	325973	326082	.	-	.	ID=exon-XM_017058105.2-2;Dbxref=GeneID:107998698%2CGenbank:XM_017058105.2;Parent=rna-XM_017058105.2
NW_016019275.1	Gnomon	exon	292992	298221	.	-	.	ID=exon-XM_017058105.2-5;Dbxref=GeneID:107998698%2CGenbank:XM_017058105.2;Parent=rna-XM_017058105.2
NW_016019275.1	Gnomon	exon	301646	302405	.	-	.	ID=exon-XM_017058105.2-3;Dbxref=GeneID:107998698%2CGenbank:XM_017058105.2;Parent=rna-XM_017058105.2
NW_016019275.1	Gnomon	exon	298960	299175	.	-	.	ID=exon-XM_017058105.2-4;Dbxref=GeneID:107998698%2CGenbank:XM_017058105.2;Parent=rna-XM_017058105.2
NW_016019275.1	Gnomon	mRNA	982448	1031759	.	+	.	Name=XM_017058082.2;ID=rna-XM_017058082.2;Dbxref=GeneID:107998683%2CGenbank:XM_017058082.2;Parent=gene-LOC107998683
NW_016019275.1	Gnomon	exon	411049	411329	.	-	.	ID=exon-XM_028667117.1-5;Dbxref=GeneID:107998667%2CGenbank:XM_028667117.1;Parent=rna-XM_028667117.1
NW_016019275.1	Gnomon	exon	411592	411676	.	-	.	ID=exon-XM_028667117.1-3;Dbxref=GeneID:107998667%2CGenbank:XM_028667117.1;Parent=rna-XM_028667117.1
NW_016019275.1	Gnomon	exon	411396	411487	.	-	.	ID=exon-XM_028667117.1-4;Dbxref=GeneID:107998667%2CGenbank:XM_028667117.1;Parent=rna-XM_028667117.1
NW_016019275.1	Gnomon	exon	412409	412652	.	-	.	ID=exon-XM_028667117.1-1;Dbxref=GeneID:107998667%2CGenbank:XM_028667117.1;Parent=rna-XM_028667117.1
NW_016019275.1	Gnomon	exon	411893	411979	.	-	.	ID=exon-XM_028667117.1-2;Dbxref=GeneID:107998667%2CGenbank:XM_028667117.1;Parent=rna-XM_028667117.1
NW_016019275.1	Gnomon	exon	1029177	1029303	.	+	.	ID=exon-XM_017058086.2-10;Dbxref=GeneID:107998683%2CGenbank:XM_017058086.2;Parent=rna-XM_017058086.2
NW_016019275.1	Gnomon	exon	1030189	1031759	.	+	.	ID=exon-XM_017058086.2-11;Dbxref=GeneID:107998683%2CGenbank:XM_017058086.2;Parent=rna-XM_017058086.2
NW_016019275.1	Gnomon	lnc_RNA	1254687	1256690	.	-	.	Name=XR_001766245.2;ID=rna-XR_001766245.2;Dbxref=GeneID:107998694%2CGenbank:XR_001766245.2;Parent=gene-LOC107998694
NW_016019275.1	Gnomon	CDS	336250	336431	.	-	0	Name=XP_016913653.1;ID=cds-XP_016913653.1;Dbxref=GeneID:107998745%2CGenbank:XP_016913653.1;Parent=rna-XM_017058164.2
NW_016019275.1	Gnomon	CDS	335909	336052	.	-	0	Name=XP_016913653.1;ID=cds-XP_016913653.1;Dbxref=GeneID:107998745%2CGenbank:XP_016913653.1;Parent=rna-XM_017058164.2
NW_016019275.1	Gnomon	CDS	335642	335839	.	-	0	Name=XP_016913653.1;ID=cds-XP_016913653.1;Dbxref=GeneID:107998745%2CGenbank:XP_016913653.1;Parent=rna-XM_017058164.2
NW_016019275.1	Gnomon	CDS	335549	335555	.	-	0	Name=XP_016913653.1;ID=cds-XP_016913653.1;Dbxref=GeneID:107998745%2CGenbank:XP_016913653.1;Parent=rna-XM_017058164.2
NW_016019275.1	Gnomon	mRNA	385425	388329	.	+	.	Name=XM_028667170.1;ID=rna-XM_028667170.1;Dbxref=GeneID:107998705%2CGenbank:XM_028667170.1;Parent=gene-LOC107998705
NW_016019275.1	Gnomon	exon	214431	215548	.	+	.	ID=exon-XM_028667165.1-1;Dbxref=GeneID:114577663%2CGenbank:XM_028667165.1;Parent=rna-XM_028667165.1
NW_016019275.1	Gnomon	exon	217487	217838	.	+	.	ID=exon-XM_028667165.1-2;Dbxref=GeneID:114577663%2CGenbank:XM_028667165.1;Parent=rna-XM_028667165.1
NW_016019275.1	Gnomon	transcript	727454	755746	.	-	.	Name=XR_001766244.2;ID=rna-XR_001766244.2;Dbxref=GeneID:107998678%2CGenbank:XR_001766244.2;Parent=gene-LOC107998678
NW_016019275.1	Gnomon	exon	277295	277575	.	-	.	ID=exon-XM_017058197.2-1;Dbxref=GeneID:107998761%2CGenbank:XM_017058197.2;Parent=rna-XM_017058197.2
NW_016019275.1	Gnomon	CDS	330026	330234	.	+	0	Name=XP_016913652.1;ID=cds-XP_016913652.1;Dbxref=GeneID:107998744%2CGenbank:XP_016913652.1;Parent=rna-XM_017058163.2
NW_016019275.1	Gnomon	CDS	330912	331183	.	+	0	Name=XP_016913652.1;ID=cds-XP_016913652.1;Dbxref=GeneID:107998744%2CGenbank:XP_016913652.1;Parent=rna-XM_017058163.2
NW_016019275.1	Gnomon	CDS	331255	331406	.	+	0	Name=XP_016913652.1;ID=cds-XP_016913652.1;Dbxref=GeneID:107998744%2CGenbank:XP_016913652.1;Parent=rna-XM_017058163.2
NW_016019275.1	Gnomon	CDS	331477	331685	.	+	0	Name=XP_016913652.1;ID=cds-XP_016913652.1;Dbxref=GeneID:107998744%2CGenbank:XP_016913652.1;Parent=rna-XM_017058163.2
NW_016019275.1	Gnomon	CDS	331762	332083	.	+	0	Name=XP_016913652.1;ID=cds-XP_016913652.1;Dbxref=GeneID:107998744%2CGenbank:XP_016913652.1;Parent=rna-XM_017058163.2
NW_016019275.1	Gnomon	CDS	332165	332386	.	+	0	Name=XP_016913652.1;ID=cds-XP_016913652.1;Dbxref=GeneID:107998744%2CGenbank:XP_016913652.1;Parent=rna-XM_017058163.2
NW_016019275.1	Gnomon	exon	276081	276279	.	-	.	ID=exon-XM_017058197.2-4;Dbxref=GeneID:107998761%2CGenbank:XM_017058197.2;Parent=rna-XM_017058197.2
NW_016019275.1	Gnomon	exon	275861	275999	.	-	.	ID=exon-XM_017058197.2-5;Dbxref=GeneID:107998761%2CGenbank:XM_017058197.2;Parent=rna-XM_017058197.2
NW_016019275.1	Gnomon	exon	276592	277158	.	-	.	ID=exon-XM_017058197.2-2;Dbxref=GeneID:107998761%2CGenbank:XM_017058197.2;Parent=rna-XM_017058197.2
NW_016019275.1	Gnomon	exon	276346	276516	.	-	.	ID=exon-XM_017058197.2-3;Dbxref=GeneID:107998761%2CGenbank:XM_017058197.2;Parent=rna-XM_017058197.2
NW_016019275.1	Gnomon	exon	275068	275153	.	-	.	ID=exon-XM_017058197.2-8;Dbxref=GeneID:107998761%2CGenbank:XM_017058197.2;Parent=rna-XM_017058197.2
NW_016019275.1	Gnomon	exon	274830	274960	.	-	.	ID=exon-XM_017058197.2-9;Dbxref=GeneID:107998761%2CGenbank:XM_017058197.2;Parent=rna-XM_017058197.2
NW_016019275.1	Gnomon	exon	275551	275750	.	-	.	ID=exon-XM_017058197.2-6;Dbxref=GeneID:107998761%2CGenbank:XM_017058197.2;Parent=rna-XM_017058197.2
NW_016019275.1	Gnomon	exon	275368	275472	.	-	.	ID=exon-XM_017058197.2-7;Dbxref=GeneID:107998761%2CGenbank:XM_017058197.2;Parent=rna-XM_017058197.2
NW_016019275.1	Gnomon	transcript	412478	413666	.	+	.	Name=XR_003697899.1;ID=rna-XR_003697899.1;Dbxref=GeneID:114577654%2CGenbank:XR_003697899.1;Parent=gene-LOC114577654
NW_016019275.1	Gnomon	lnc_RNA	366076	367848	.	+	.	Name=XR_003697909.1;ID=rna-XR_003697909.1;Dbxref=GeneID:114577659%2CGenbank:XR_003697909.1;Parent=gene-LOC114577659
NW_016019275.1	Gnomon	exon	752746	752861	.	+	.	ID=exon-XM_017058074.2-1;Dbxref=GeneID:107998679%2CGenbank:XM_017058074.2;Parent=rna-XM_017058074.2
NW_016019275.1	Gnomon	exon	752963	753147	.	+	.	ID=exon-XM_017058074.2-2;Dbxref=GeneID:107998679%2CGenbank:XM_017058074.2;Parent=rna-XM_017058074.2
NW_016019275.1	Gnomon	exon	753418	754021	.	+	.	ID=exon-XM_017058074.2-3;Dbxref=GeneID:107998679%2CGenbank:XM_017058074.2;Parent=rna-XM_017058074.2
NW_016019275.1	Gnomon	exon	825485	825876	.	+	.	ID=exon-XM_017058126.2-8;Dbxref=GeneID:107998711%2CGenbank:XM_017058126.2;Parent=rna-XM_017058126.2
NW_016019275.1	Gnomon	exon	823262	823477	.	+	.	ID=exon-XM_017058126.2-2;Dbxref=GeneID:107998711%2CGenbank:XM_017058126.2;Parent=rna-XM_017058126.2
NW_016019275.1	Gnomon	exon	823551	823771	.	+	.	ID=exon-XM_017058126.2-3;Dbxref=GeneID:107998711%2CGenbank:XM_017058126.2;Parent=rna-XM_017058126.2
NW_016019275.1	Gnomon	exon	823043	823170	.	+	.	ID=exon-XM_017058126.2-1;Dbxref=GeneID:107998711%2CGenbank:XM_017058126.2;Parent=rna-XM_017058126.2
NW_016019275.1	Gnomon	exon	824786	824959	.	+	.	ID=exon-XM_017058126.2-6;Dbxref=GeneID:107998711%2CGenbank:XM_017058126.2;Parent=rna-XM_017058126.2
NW_016019275.1	Gnomon	exon	825040	825202	.	+	.	ID=exon-XM_017058126.2-7;Dbxref=GeneID:107998711%2CGenbank:XM_017058126.2;Parent=rna-XM_017058126.2
NW_016019275.1	Gnomon	exon	823862	824426	.	+	.	ID=exon-XM_017058126.2-4;Dbxref=GeneID:107998711%2CGenbank:XM_017058126.2;Parent=rna-XM_017058126.2
NW_016019275.1	Gnomon	exon	824495	824721	.	+	.	ID=exon-XM_017058126.2-5;Dbxref=GeneID:107998711%2CGenbank:XM_017058126.2;Parent=rna-XM_017058126.2
NW_016019275.1	Gnomon	exon	1032985	1035548	.	+	.	ID=exon-XR_003697905.1-1;Dbxref=GeneID:114577658%2CGenbank:XR_003697905.1;Parent=rna-XR_003697905.1
NW_016019275.1	Gnomon	exon	1035624	1035846	.	+	.	ID=exon-XR_003697905.1-2;Dbxref=GeneID:114577658%2CGenbank:XR_003697905.1;Parent=rna-XR_003697905.1
NW_016019275.1	RefSeq	cDNA_match	813213	813525	.	+	.	ID=81d3fb11-c7ca-41f5-875c-e55d6827b5f0;Target=XM_017058023.2 1205 1517
NW_016019275.1	RefSeq	cDNA_match	813619	813780	.	+	.	ID=81d3fb11-c7ca-41f5-875c-e55d6827b5f0;Target=XM_017058023.2 1205 1517
NW_016019275.1	RefSeq	cDNA_match	813873	814013	.	+	.	ID=81d3fb11-c7ca-41f5-875c-e55d6827b5f0;Target=XM_017058023.2 1205 1517
NW_016019275.1	RefSeq	cDNA_match	814223	814368	.	+	.	ID=81d3fb11-c7ca-41f5-875c-e55d6827b5f0;Target=XM_017058023.2 1205 1517
NW_016019275.1	RefSeq	cDNA_match	814448	814639	.	+	.	ID=81d3fb11-c7ca-41f5-875c-e55d6827b5f0;Target=XM_017058023.2 1205 1517
NW_016019275.1	RefSeq	cDNA_match	814924	816561	.	+	.	ID=81d3fb11-c7ca-41f5-875c-e55d6827b5f0;Target=XM_017058023.2 1205 1517
NW_016019275.1	Gnomon	exon	138303	138559	.	-	.	ID=exon-XM_017058150.2-1;Dbxref=GeneID:107998734%2CGenbank:XM_017058150.2;Parent=rna-XM_017058150.2
NW_016019275.1	Gnomon	exon	131725	131969	.	-	.	ID=exon-XM_017058150.2-2;Dbxref=GeneID:107998734%2CGenbank:XM_017058150.2;Parent=rna-XM_017058150.2
NW_016019275.1	Gnomon	exon	130092	131643	.	-	.	ID=exon-XM_017058150.2-3;Dbxref=GeneID:107998734%2CGenbank:XM_017058150.2;Parent=rna-XM_017058150.2
NW_016019275.1	Gnomon	mRNA	771576	773913	.	-	.	Name=XM_028667172.1;ID=rna-XM_028667172.1;Dbxref=GeneID:114577666%2CGenbank:XM_028667172.1;Parent=gene-LOC114577666
NW_016019275.1	Gnomon	transcript	750797	755746	.	-	.	Name=XR_001766243.2;ID=rna-XR_001766243.2;Dbxref=GeneID:107998678%2CGenbank:XR_001766243.2;Parent=gene-LOC107998678
NW_016019275.1	Gnomon	mRNA	954000	958210	.	+	.	Name=XM_017058080.2;ID=rna-XM_017058080.2;Dbxref=GeneID:107998682%2CGenbank:XM_017058080.2;Parent=gene-LOC107998682
NW_016019275.1	Gnomon	CDS	917782	918777	.	-	0	Name=XP_016913651.1;ID=cds-XP_016913651.1;Dbxref=GeneID:107998743%2CGenbank:XP_016913651.1;Parent=rna-XM_017058162.2
NW_016019275.1	Gnomon	lnc_RNA	366076	367848	.	+	.	Name=XR_003697908.1;ID=rna-XR_003697908.1;Dbxref=GeneID:114577659%2CGenbank:XR_003697908.1;Parent=gene-LOC114577659
NW_016019275.1	Gnomon	exon	442524	442745	.	-	.	ID=exon-XM_017058051.1-6;Dbxref=GeneID:107998669%2CGenbank:XM_017058051.1;Parent=rna-XM_017058051.1
NW_016019275.1	Gnomon	exon	442106	442341	.	-	.	ID=exon-XM_017058051.1-7;Dbxref=GeneID:107998669%2CGenbank:XM_017058051.1;Parent=rna-XM_017058051.1
NW_016019275.1	Gnomon	exon	441687	441967	.	-	.	ID=exon-XM_017058051.1-8;Dbxref=GeneID:107998669%2CGenbank:XM_017058051.1;Parent=rna-XM_017058051.1
NW_016019275.1	Gnomon	exon	441231	441612	.	-	.	ID=exon-XM_017058051.1-9;Dbxref=GeneID:107998669%2CGenbank:XM_017058051.1;Parent=rna-XM_017058051.1
NW_016019275.1	Gnomon	exon	444546	444660	.	-	.	ID=exon-XM_017058051.1-2;Dbxref=GeneID:107998669%2CGenbank:XM_017058051.1;Parent=rna-XM_017058051.1
NW_016019275.1	Gnomon	exon	443827	444065	.	-	.	ID=exon-XM_017058051.1-3;Dbxref=GeneID:107998669%2CGenbank:XM_017058051.1;Parent=rna-XM_017058051.1
NW_016019275.1	Gnomon	exon	443156	443429	.	-	.	ID=exon-XM_017058051.1-4;Dbxref=GeneID:107998669%2CGenbank:XM_017058051.1;Parent=rna-XM_017058051.1
NW_016019275.1	Gnomon	exon	442828	443020	.	-	.	ID=exon-XM_017058051.1-5;Dbxref=GeneID:107998669%2CGenbank:XM_017058051.1;Parent=rna-XM_017058051.1
NW_016019275.1	Gnomon	exon	451661	451938	.	-	.	ID=exon-XM_017058051.1-1;Dbxref=GeneID:107998669%2CGenbank:XM_017058051.1;Parent=rna-XM_017058051.1
NW_016019275.1	Gnomon	lnc_RNA	364116	365710	.	-	.	Name=XR_003697907.1;ID=rna-XR_003697907.1;Dbxref=GeneID:107998741%2CGenbank:XR_003697907.1;Parent=gene-LOC107998741
NW_016019275.1	Gnomon	transcript	656189	674600	.	-	.	Name=XR_001766242.2;ID=rna-XR_001766242.2;Dbxref=GeneID:107998674%2CGenbank:XR_001766242.2;Parent=gene-LOC107998674
NW_016019275.1	Gnomon	mRNA	954000	958210	.	+	.	Name=XM_017058081.2;ID=rna-XM_017058081.2;Dbxref=GeneID:107998682%2CGenbank:XM_017058081.2;Parent=gene-LOC107998682
NW_016019275.1	Gnomon	mRNA	765893	771574	.	-	.	Name=XM_028667171.1;ID=rna-XM_028667171.1;Dbxref=GeneID:114577665%2CGenbank:XM_028667171.1;Parent=gene-LOC114577665
NW_016019275.1	Gnomon	exon	559481	559754	.	+	.	ID=exon-XM_028667142.1-5;Dbxref=GeneID:107998746%2CGenbank:XM_028667142.1;Note=The sequence of the model RefSeq transcript was modified relative to this genomic sequence to represent the inferred CDS: added 793 bases not found in genome assembly;Parent=rna-XM_028667142.1
NW_016019275.1	Gnomon	exon	557607	557699	.	+	.	ID=exon-XM_028667142.1-3;Dbxref=GeneID:107998746%2CGenbank:XM_028667142.1;Note=The sequence of the model RefSeq transcript was modified relative to this genomic sequence to represent the inferred CDS: added 793 bases not found in genome assembly;Parent=rna-XM_028667142.1
NW_016019275.1	Gnomon	exon	557881	558185	.	+	.	ID=exon-XM_028667142.1-4;Dbxref=GeneID:107998746%2CGenbank:XM_028667142.1;Note=The sequence of the model RefSeq transcript was modified relative to this genomic sequence to represent the inferred CDS: added 793 bases not found in genome assembly;Parent=rna-XM_028667142.1
NW_016019275.1	Gnomon	exon	546447	546828	.	+	.	ID=exon-XM_028667142.1-1;Dbxref=GeneID:107998746%2CGenbank:XM_028667142.1;Note=The sequence of the model RefSeq transcript was modified relative to this genomic sequence to represent the inferred CDS: added 793 bases not found in genome assembly;Parent=rna-XM_028667142.1
NW_016019275.1	Gnomon	exon	549900	549975	.	+	.	ID=exon-XM_028667142.1-2;Dbxref=GeneID:107998746%2CGenbank:XM_028667142.1;Note=The sequence of the model RefSeq transcript was modified relative to this genomic sequence to represent the inferred CDS: added 793 bases not found in genome assembly;Parent=rna-XM_028667142.1
NW_016019275.1	Gnomon	mRNA	262294	265199	.	-	.	Name=XM_017058180.2;ID=rna-XM_017058180.2;Dbxref=GeneID:107998752%2CGenbank:XM_017058180.2;Parent=gene-LOC107998752
NW_016019275.1	Gnomon	CDS	666795	666912	.	-	0	Name=XP_016913555.1;ID=cds-XP_016913555.1;Dbxref=GeneID:107998674%2CGenbank:XP_016913555.1;Parent=rna-XM_017058066.2
NW_016019275.1	Gnomon	CDS	666348	666426	.	-	0	Name=XP_016913555.1;ID=cds-XP_016913555.1;Dbxref=GeneID:107998674%2CGenbank:XP_016913555.1;Parent=rna-XM_017058066.2
NW_016019275.1	Gnomon	CDS	663237	663340	.	-	0	Name=XP_016913555.1;ID=cds-XP_016913555.1;Dbxref=GeneID:107998674%2CGenbank:XP_016913555.1;Parent=rna-XM_017058066.2
NW_016019275.1	Gnomon	CDS	660354	660614	.	-	0	Name=XP_016913555.1;ID=cds-XP_016913555.1;Dbxref=GeneID:107998674%2CGenbank:XP_016913555.1;Parent=rna-XM_017058066.2
NW_016019275.1	Gnomon	CDS	659957	660259	.	-	0	Name=XP_016913555.1;ID=cds-XP_016913555.1;Dbxref=GeneID:107998674%2CGenbank:XP_016913555.1;Parent=rna-XM_017058066.2
NW_016019275.1	Gnomon	CDS	659347	659786	.	-	0	Name=XP_016913555.1;ID=cds-XP_016913555.1;Dbxref=GeneID:107998674%2CGenbank:XP_016913555.1;Parent=rna-XM_017058066.2
NW_016019275.1	Gnomon	CDS	658887	659266	.	-	0	Name=XP_016913555.1;ID=cds-XP_016913555.1;Dbxref=GeneID:107998674%2CGenbank:XP_016913555.1;Parent=rna-XM_017058066.2
NW_016019275.1	Gnomon	CDS	658189	658795	.	-	0	Name=XP_016913555.1;ID=cds-XP_016913555.1;Dbxref=GeneID:107998674%2CGenbank:XP_016913555.1;Parent=rna-XM_017058066.2
NW_016019275.1	Gnomon	CDS	657295	658089	.	-	0	Name=XP_016913555.1;ID=cds-XP_016913555.1;Dbxref=GeneID:107998674%2CGenbank:XP_016913555.1;Parent=rna-XM_017058066.2
NW_016019275.1	Gnomon	CDS	655986	656321	.	-	0	Name=XP_016913555.1;ID=cds-XP_016913555.1;Dbxref=GeneID:107998674%2CGenbank:XP_016913555.1;Parent=rna-XM_017058066.2
NW_016019275.1	Gnomon	exon	656848	656926	.	-	.	ID=exon-XR_001766242.2-12;Dbxref=GeneID:107998674%2CGenbank:XR_001766242.2;Parent=rna-XR_001766242.2
NW_016019275.1	Gnomon	exon	656189	656321	.	-	.	ID=exon-XR_001766242.2-13;Dbxref=GeneID:107998674%2CGenbank:XR_001766242.2;Parent=rna-XR_001766242.2
NW_016019275.1	Gnomon	exon	658189	658795	.	-	.	ID=exon-XR_001766242.2-10;Dbxref=GeneID:107998674%2CGenbank:XR_001766242.2;Parent=rna-XR_001766242.2
NW_016019275.1	Gnomon	exon	657295	658089	.	-	.	ID=exon-XR_001766242.2-11;Dbxref=GeneID:107998674%2CGenbank:XR_001766242.2;Parent=rna-XR_001766242.2
NW_016019275.1	Gnomon	mRNA	982448	1031759	.	+	.	Name=XM_017058086.2;ID=rna-XM_017058086.2;Dbxref=GeneID:107998683%2CGenbank:XM_017058086.2;Parent=gene-LOC107998683
NW_016019275.1	Gnomon	mRNA	262294	265199	.	-	.	Name=XM_017058181.2;ID=rna-XM_017058181.2;Dbxref=GeneID:107998752%2CGenbank:XM_017058181.2;Parent=gene-LOC107998752
NW_016019275.1	Gnomon	CDS	666795	666912	.	-	0	Name=XP_016913554.1;ID=cds-XP_016913554.1;Dbxref=GeneID:107998674%2CGenbank:XP_016913554.1;Parent=rna-XM_017058065.2
NW_016019275.1	Gnomon	CDS	666348	666426	.	-	0	Name=XP_016913554.1;ID=cds-XP_016913554.1;Dbxref=GeneID:107998674%2CGenbank:XP_016913554.1;Parent=rna-XM_017058065.2
NW_016019275.1	Gnomon	CDS	663237	663340	.	-	0	Name=XP_016913554.1;ID=cds-XP_016913554.1;Dbxref=GeneID:107998674%2CGenbank:XP_016913554.1;Parent=rna-XM_017058065.2
NW_016019275.1	Gnomon	CDS	660354	660614	.	-	0	Name=XP_016913554.1;ID=cds-XP_016913554.1;Dbxref=GeneID:107998674%2CGenbank:XP_016913554.1;Parent=rna-XM_017058065.2
NW_016019275.1	Gnomon	CDS	659957	660259	.	-	0	Name=XP_016913554.1;ID=cds-XP_016913554.1;Dbxref=GeneID:107998674%2CGenbank:XP_016913554.1;Parent=rna-XM_017058065.2
NW_016019275.1	Gnomon	CDS	659347	659786	.	-	0	Name=XP_016913554.1;ID=cds-XP_016913554.1;Dbxref=GeneID:107998674%2CGenbank:XP_016913554.1;Parent=rna-XM_017058065.2
NW_016019275.1	Gnomon	CDS	658887	659266	.	-	0	Name=XP_016913554.1;ID=cds-XP_016913554.1;Dbxref=GeneID:107998674%2CGenbank:XP_016913554.1;Parent=rna-XM_017058065.2
NW_016019275.1	Gnomon	CDS	658189	658795	.	-	0	Name=XP_016913554.1;ID=cds-XP_016913554.1;Dbxref=GeneID:107998674%2CGenbank:XP_016913554.1;Parent=rna-XM_017058065.2
NW_016019275.1	Gnomon	CDS	657295	658089	.	-	0	Name=XP_016913554.1;ID=cds-XP_016913554.1;Dbxref=GeneID:107998674%2CGenbank:XP_016913554.1;Parent=rna-XM_017058065.2
NW_016019275.1	Gnomon	CDS	655986	656321	.	-	0	Name=XP_016913554.1;ID=cds-XP_016913554.1;Dbxref=GeneID:107998674%2CGenbank:XP_016913554.1;Parent=rna-XM_017058065.2
NW_016019275.1	Gnomon	transcript	236856	245878	.	+	.	Name=XR_001766248.2;ID=rna-XR_001766248.2;Dbxref=GeneID:107998714%2CGenbank:XR_001766248.2;Parent=gene-LOC107998714
NW_016019275.1	Gnomon	lnc_RNA	226063	227803	.	+	.	Name=XR_001766249.2;ID=rna-XR_001766249.2;Dbxref=GeneID:107998717%2CGenbank:XR_001766249.2;Parent=gene-LOC107998717
NW_016019275.1	Gnomon	mRNA	982448	1031759	.	+	.	Name=XM_017058087.2;ID=rna-XM_017058087.2;Dbxref=GeneID:107998683%2CGenbank:XM_017058087.2;Parent=gene-LOC107998683
NW_016019275.1	Gnomon	exon	441687	441967	.	-	.	ID=exon-XM_017058050.2-8;Dbxref=GeneID:107998669%2CGenbank:XM_017058050.2;Parent=rna-XM_017058050.2
NW_016019275.1	Gnomon	exon	441231	441612	.	-	.	ID=exon-XM_017058050.2-9;Dbxref=GeneID:107998669%2CGenbank:XM_017058050.2;Parent=rna-XM_017058050.2
NW_016019275.1	Gnomon	exon	442524	442745	.	-	.	ID=exon-XM_017058050.2-6;Dbxref=GeneID:107998669%2CGenbank:XM_017058050.2;Parent=rna-XM_017058050.2
NW_016019275.1	Gnomon	exon	442106	442341	.	-	.	ID=exon-XM_017058050.2-7;Dbxref=GeneID:107998669%2CGenbank:XM_017058050.2;Parent=rna-XM_017058050.2
NW_016019275.1	Gnomon	exon	443156	443429	.	-	.	ID=exon-XM_017058050.2-4;Dbxref=GeneID:107998669%2CGenbank:XM_017058050.2;Parent=rna-XM_017058050.2
NW_016019275.1	Gnomon	exon	442828	443020	.	-	.	ID=exon-XM_017058050.2-5;Dbxref=GeneID:107998669%2CGenbank:XM_017058050.2;Parent=rna-XM_017058050.2
NW_016019275.1	Gnomon	exon	444546	444660	.	-	.	ID=exon-XM_017058050.2-2;Dbxref=GeneID:107998669%2CGenbank:XM_017058050.2;Parent=rna-XM_017058050.2
NW_016019275.1	Gnomon	exon	443827	444065	.	-	.	ID=exon-XM_017058050.2-3;Dbxref=GeneID:107998669%2CGenbank:XM_017058050.2;Parent=rna-XM_017058050.2
NW_016019275.1	Gnomon	exon	451661	451938	.	-	.	ID=exon-XM_017058050.2-1;Dbxref=GeneID:107998669%2CGenbank:XM_017058050.2;Parent=rna-XM_017058050.2
NW_016019275.1	Gnomon	mRNA	982448	1028791	.	+	.	Name=XM_017058084.2;ID=rna-XM_017058084.2;Dbxref=GeneID:107998683%2CGenbank:XM_017058084.2;Parent=gene-LOC107998683
NW_016019275.1	Gnomon	exon	412409	412479	.	-	.	ID=exon-XM_028667118.1-1;Dbxref=GeneID:107998667%2CGenbank:XM_028667118.1;Parent=rna-XM_028667118.1
NW_016019275.1	Gnomon	exon	411049	411329	.	-	.	ID=exon-XM_028667118.1-6;Dbxref=GeneID:107998667%2CGenbank:XM_028667118.1;Parent=rna-XM_028667118.1
NW_016019275.1	Gnomon	exon	412054	412271	.	-	.	ID=exon-XM_028667118.1-2;Dbxref=GeneID:107998667%2CGenbank:XM_028667118.1;Parent=rna-XM_028667118.1
NW_016019275.1	Gnomon	exon	411893	411979	.	-	.	ID=exon-XM_028667118.1-3;Dbxref=GeneID:107998667%2CGenbank:XM_028667118.1;Parent=rna-XM_028667118.1
NW_016019275.1	Gnomon	exon	411592	411676	.	-	.	ID=exon-XM_028667118.1-4;Dbxref=GeneID:107998667%2CGenbank:XM_028667118.1;Parent=rna-XM_028667118.1
NW_016019275.1	Gnomon	exon	411396	411487	.	-	.	ID=exon-XM_028667118.1-5;Dbxref=GeneID:107998667%2CGenbank:XM_028667118.1;Parent=rna-XM_028667118.1
NW_016019275.1	Gnomon	exon	270399	271485	.	+	.	ID=exon-XM_017058174.2-9;Dbxref=GeneID:107998750%2CGenbank:XM_017058174.2;Parent=rna-XM_017058174.2
NW_016019275.1	Gnomon	exon	269913	270088	.	+	.	ID=exon-XM_017058174.2-7;Dbxref=GeneID:107998750%2CGenbank:XM_017058174.2;Parent=rna-XM_017058174.2
NW_016019275.1	Gnomon	exon	270162	270304	.	+	.	ID=exon-XM_017058174.2-8;Dbxref=GeneID:107998750%2CGenbank:XM_017058174.2;Parent=rna-XM_017058174.2
NW_016019275.1	Gnomon	exon	269305	269443	.	+	.	ID=exon-XM_017058174.2-5;Dbxref=GeneID:107998750%2CGenbank:XM_017058174.2;Parent=rna-XM_017058174.2
NW_016019275.1	Gnomon	exon	269524	269823	.	+	.	ID=exon-XM_017058174.2-6;Dbxref=GeneID:107998750%2CGenbank:XM_017058174.2;Parent=rna-XM_017058174.2
NW_016019275.1	Gnomon	exon	267702	267812	.	+	.	ID=exon-XM_017058174.2-3;Dbxref=GeneID:107998750%2CGenbank:XM_017058174.2;Parent=rna-XM_017058174.2
NW_016019275.1	Gnomon	exon	268593	268784	.	+	.	ID=exon-XM_017058174.2-4;Dbxref=GeneID:107998750%2CGenbank:XM_017058174.2;Parent=rna-XM_017058174.2
NW_016019275.1	Gnomon	exon	265851	266260	.	+	.	ID=exon-XM_017058174.2-1;Dbxref=GeneID:107998750%2CGenbank:XM_017058174.2;Parent=rna-XM_017058174.2
NW_016019275.1	Gnomon	CDS	666795	666912	.	-	0	Name=XP_016913553.1;ID=cds-XP_016913553.1;Dbxref=GeneID:107998674%2CGenbank:XP_016913553.1;Parent=rna-XM_017058064.2
NW_016019275.1	Gnomon	CDS	666348	666426	.	-	0	Name=XP_016913553.1;ID=cds-XP_016913553.1;Dbxref=GeneID:107998674%2CGenbank:XP_016913553.1;Parent=rna-XM_017058064.2
NW_016019275.1	Gnomon	CDS	663237	663340	.	-	0	Name=XP_016913553.1;ID=cds-XP_016913553.1;Dbxref=GeneID:107998674%2CGenbank:XP_016913553.1;Parent=rna-XM_017058064.2
NW_016019275.1	Gnomon	CDS	660354	660614	.	-	0	Name=XP_016913553.1;ID=cds-XP_016913553.1;Dbxref=GeneID:107998674%2CGenbank:XP_016913553.1;Parent=rna-XM_017058064.2
NW_016019275.1	Gnomon	CDS	659957	660259	.	-	0	Name=XP_016913553.1;ID=cds-XP_016913553.1;Dbxref=GeneID:107998674%2CGenbank:XP_016913553.1;Parent=rna-XM_017058064.2
NW_016019275.1	Gnomon	CDS	659347	659786	.	-	0	Name=XP_016913553.1;ID=cds-XP_016913553.1;Dbxref=GeneID:107998674%2CGenbank:XP_016913553.1;Parent=rna-XM_017058064.2
NW_016019275.1	Gnomon	CDS	658887	659266	.	-	0	Name=XP_016913553.1;ID=cds-XP_016913553.1;Dbxref=GeneID:107998674%2CGenbank:XP_016913553.1;Parent=rna-XM_017058064.2
NW_016019275.1	Gnomon	CDS	658189	658795	.	-	0	Name=XP_016913553.1;ID=cds-XP_016913553.1;Dbxref=GeneID:107998674%2CGenbank:XP_016913553.1;Parent=rna-XM_017058064.2
NW_016019275.1	Gnomon	CDS	657295	658089	.	-	0	Name=XP_016913553.1;ID=cds-XP_016913553.1;Dbxref=GeneID:107998674%2CGenbank:XP_016913553.1;Parent=rna-XM_017058064.2
NW_016019275.1	Gnomon	CDS	655986	656321	.	-	0	Name=XP_016913553.1;ID=cds-XP_016913553.1;Dbxref=GeneID:107998674%2CGenbank:XP_016913553.1;Parent=rna-XM_017058064.2
NW_016019275.1	Gnomon	exon	267102	267199	.	+	.	ID=exon-XM_017058174.2-2;Dbxref=GeneID:107998750%2CGenbank:XM_017058174.2;Parent=rna-XM_017058174.2
NW_016019275.1	Gnomon	exon	69997	70423	.	+	.	ID=exon-XM_017058097.2-3;Dbxref=GeneID:107998690%2CGenbank:XM_017058097.2;Parent=rna-XM_017058097.2
NW_016019275.1	Gnomon	exon	70764	70971	.	+	.	ID=exon-XM_017058097.2-4;Dbxref=GeneID:107998690%2CGenbank:XM_017058097.2;Parent=rna-XM_017058097.2
NW_016019275.1	Gnomon	exon	71108	71666	.	+	.	ID=exon-XM_017058097.2-5;Dbxref=GeneID:107998690%2CGenbank:XM_017058097.2;Parent=rna-XM_017058097.2
NW_016019275.1	Gnomon	exon	68561	69224	.	+	.	ID=exon-XM_017058097.2-1;Dbxref=GeneID:107998690%2CGenbank:XM_017058097.2;Parent=rna-XM_017058097.2
NW_016019275.1	Gnomon	exon	69637	69857	.	+	.	ID=exon-XM_017058097.2-2;Dbxref=GeneID:107998690%2CGenbank:XM_017058097.2;Parent=rna-XM_017058097.2
NW_016019275.1	Gnomon	exon	131725	131969	.	-	.	ID=exon-XM_017058151.2-2;Dbxref=GeneID:107998734%2CGenbank:XM_017058151.2;Parent=rna-XM_017058151.2
NW_016019275.1	Gnomon	exon	130092	131643	.	-	.	ID=exon-XM_017058151.2-3;Dbxref=GeneID:107998734%2CGenbank:XM_017058151.2;Parent=rna-XM_017058151.2
NW_016019275.1	Gnomon	exon	135720	136358	.	-	.	ID=exon-XM_017058151.2-1;Dbxref=GeneID:107998734%2CGenbank:XM_017058151.2;Parent=rna-XM_017058151.2
NW_016019275.1	Gnomon	CDS	666795	666912	.	-	0	Name=XP_016913552.1;ID=cds-XP_016913552.1;Dbxref=GeneID:107998674%2CGenbank:XP_016913552.1;Parent=rna-XM_017058063.2
NW_016019275.1	Gnomon	CDS	666348	666426	.	-	0	Name=XP_016913552.1;ID=cds-XP_016913552.1;Dbxref=GeneID:107998674%2CGenbank:XP_016913552.1;Parent=rna-XM_017058063.2
NW_016019275.1	Gnomon	CDS	663237	663340	.	-	0	Name=XP_016913552.1;ID=cds-XP_016913552.1;Dbxref=GeneID:107998674%2CGenbank:XP_016913552.1;Parent=rna-XM_017058063.2
NW_016019275.1	Gnomon	CDS	660354	660614	.	-	0	Name=XP_016913552.1;ID=cds-XP_016913552.1;Dbxref=GeneID:107998674%2CGenbank:XP_016913552.1;Parent=rna-XM_017058063.2
NW_016019275.1	Gnomon	CDS	659957	660259	.	-	0	Name=XP_016913552.1;ID=cds-XP_016913552.1;Dbxref=GeneID:107998674%2CGenbank:XP_016913552.1;Parent=rna-XM_017058063.2
NW_016019275.1	Gnomon	CDS	659347	659786	.	-	0	Name=XP_016913552.1;ID=cds-XP_016913552.1;Dbxref=GeneID:107998674%2CGenbank:XP_016913552.1;Parent=rna-XM_017058063.2
NW_016019275.1	Gnomon	CDS	658887	659266	.	-	0	Name=XP_016913552.1;ID=cds-XP_016913552.1;Dbxref=GeneID:107998674%2CGenbank:XP_016913552.1;Parent=rna-XM_017058063.2
NW_016019275.1	Gnomon	CDS	658189	658795	.	-	0	Name=XP_016913552.1;ID=cds-XP_016913552.1;Dbxref=GeneID:107998674%2CGenbank:XP_016913552.1;Parent=rna-XM_017058063.2
NW_016019275.1	Gnomon	CDS	657295	658089	.	-	0	Name=XP_016913552.1;ID=cds-XP_016913552.1;Dbxref=GeneID:107998674%2CGenbank:XP_016913552.1;Parent=rna-XM_017058063.2
NW_016019275.1	Gnomon	CDS	655986	656321	.	-	0	Name=XP_016913552.1;ID=cds-XP_016913552.1;Dbxref=GeneID:107998674%2CGenbank:XP_016913552.1;Parent=rna-XM_017058063.2
NW_016019275.1	Gnomon	lnc_RNA	283319	284163	.	-	.	Name=XR_001766246.1;ID=rna-XR_001766246.1;Dbxref=GeneID:107998697%2CGenbank:XR_001766246.1;Parent=gene-LOC107998697
NW_016019275.1	Gnomon	exon	881816	881882	.	+	.	ID=exon-XM_017058127.2-1;Dbxref=GeneID:107998712%2CGenbank:XM_017058127.2;Note=The sequence of the model RefSeq transcript was modified relative to this genomic sequence to represent the inferred CDS: inserted 1 base in 1 codon;Parent=rna-XM_017058127.2
NW_016019275.1	Gnomon	exon	881885	882141	.	+	.	ID=exon-XM_017058127.2-2;Dbxref=GeneID:107998712%2CGenbank:XM_017058127.2;Note=The sequence of the model RefSeq transcript was modified relative to this genomic sequence to represent the inferred CDS: inserted 1 base in 1 codon;Parent=rna-XM_017058127.2
NW_016019275.1	Gnomon	exon	882817	883195	.	+	.	ID=exon-XM_017058127.2-3;Dbxref=GeneID:107998712%2CGenbank:XM_017058127.2;Note=The sequence of the model RefSeq transcript was modified relative to this genomic sequence to represent the inferred CDS: inserted 1 base in 1 codon;Parent=rna-XM_017058127.2
NW_016019275.1	Gnomon	exon	883301	883603	.	+	.	ID=exon-XM_017058127.2-4;Dbxref=GeneID:107998712%2CGenbank:XM_017058127.2;Note=The sequence of the model RefSeq transcript was modified relative to this genomic sequence to represent the inferred CDS: inserted 1 base in 1 codon;Parent=rna-XM_017058127.2
NW_016019275.1	Gnomon	exon	883678	884507	.	+	.	ID=exon-XM_017058127.2-5;Dbxref=GeneID:107998712%2CGenbank:XM_017058127.2;Note=The sequence of the model RefSeq transcript was modified relative to this genomic sequence to represent the inferred CDS: inserted 1 base in 1 codon;Parent=rna-XM_017058127.2
NW_016019275.1	Gnomon	mRNA	982448	1031759	.	+	.	Name=XM_017058085.2;ID=rna-XM_017058085.2;Dbxref=GeneID:107998683%2CGenbank:XM_017058085.2;Parent=gene-LOC107998683
NW_016019275.1	Gnomon	CDS	753115	753147	.	+	0	Name=XP_016913564.1;ID=cds-XP_016913564.1;Dbxref=GeneID:107998679%2CGenbank:XP_016913564.1;Parent=rna-XM_017058075.2
NW_016019275.1	Gnomon	CDS	753418	753783	.	+	0	Name=XP_016913564.1;ID=cds-XP_016913564.1;Dbxref=GeneID:107998679%2CGenbank:XP_016913564.1;Parent=rna-XM_017058075.2
NW_016019275.1	Gnomon	exon	137994	138205	.	+	.	ID=exon-XR_003697901.1-1;Dbxref=GeneID:114577655%2CGenbank:XR_003697901.1;Parent=rna-XR_003697901.1
NW_016019275.1	Gnomon	exon	138993	145417	.	+	.	ID=exon-XR_003697901.1-2;Dbxref=GeneID:114577655%2CGenbank:XR_003697901.1;Parent=rna-XR_003697901.1
NW_016019275.1	Gnomon	exon	390427	390559	.	+	.	ID=exon-XM_028667169.1-8;Dbxref=GeneID:107998707%2CGenbank:XM_028667169.1;Parent=rna-XM_028667169.1
NW_016019275.1	Gnomon	exon	389887	390099	.	+	.	ID=exon-XM_028667169.1-6;Dbxref=GeneID:107998707%2CGenbank:XM_028667169.1;Parent=rna-XM_028667169.1
NW_016019275.1	Gnomon	exon	390161	390349	.	+	.	ID=exon-XM_028667169.1-7;Dbxref=GeneID:107998707%2CGenbank:XM_028667169.1;Parent=rna-XM_028667169.1
NW_016019275.1	Gnomon	exon	388423	388801	.	+	.	ID=exon-XM_028667169.1-1;Dbxref=GeneID:107998707%2CGenbank:XM_028667169.1;Parent=rna-XM_028667169.1
NW_016019275.1	Gnomon	exon	389322	389517	.	+	.	ID=exon-XM_028667169.1-4;Dbxref=GeneID:107998707%2CGenbank:XM_028667169.1;Parent=rna-XM_028667169.1
NW_016019275.1	Gnomon	exon	389574	389804	.	+	.	ID=exon-XM_028667169.1-5;Dbxref=GeneID:107998707%2CGenbank:XM_028667169.1;Parent=rna-XM_028667169.1
NW_016019275.1	Gnomon	exon	388863	389046	.	+	.	ID=exon-XM_028667169.1-2;Dbxref=GeneID:107998707%2CGenbank:XM_028667169.1;Parent=rna-XM_028667169.1
NW_016019275.1	Gnomon	exon	389117	389249	.	+	.	ID=exon-XM_028667169.1-3;Dbxref=GeneID:107998707%2CGenbank:XM_028667169.1;Parent=rna-XM_028667169.1
NW_016019275.1	Gnomon	mRNA	20718	61473	.	+	.	Name=XM_017058184.2;ID=rna-XM_017058184.2;Dbxref=GeneID:107998754%2CGenbank:XM_017058184.2;Parent=gene-LOC107998754
NW_016019275.1	Gnomon	exon	274463	274567	.	-	.	ID=exon-XM_017058197.2-11;Dbxref=GeneID:107998761%2CGenbank:XM_017058197.2;Parent=rna-XM_017058197.2
NW_016019275.1	Gnomon	exon	274235	274381	.	-	.	ID=exon-XM_017058197.2-12;Dbxref=GeneID:107998761%2CGenbank:XM_017058197.2;Parent=rna-XM_017058197.2
NW_016019275.1	Gnomon	exon	274651	274754	.	-	.	ID=exon-XM_017058197.2-10;Dbxref=GeneID:107998761%2CGenbank:XM_017058197.2;Parent=rna-XM_017058197.2
NW_016019275.1	Gnomon	exon	272848	273508	.	-	.	ID=exon-XM_017058197.2-15;Dbxref=GeneID:107998761%2CGenbank:XM_017058197.2;Parent=rna-XM_017058197.2
NW_016019275.1	Gnomon	exon	273895	274161	.	-	.	ID=exon-XM_017058197.2-13;Dbxref=GeneID:107998761%2CGenbank:XM_017058197.2;Parent=rna-XM_017058197.2
NW_016019275.1	Gnomon	exon	273582	273818	.	-	.	ID=exon-XM_017058197.2-14;Dbxref=GeneID:107998761%2CGenbank:XM_017058197.2;Parent=rna-XM_017058197.2
NW_016019275.1	Gnomon	CDS	753115	753147	.	+	0	Name=XP_016913563.1;ID=cds-XP_016913563.1;Dbxref=GeneID:107998679%2CGenbank:XP_016913563.1;Parent=rna-XM_017058074.2
NW_016019275.1	Gnomon	CDS	753418	753783	.	+	0	Name=XP_016913563.1;ID=cds-XP_016913563.1;Dbxref=GeneID:107998679%2CGenbank:XP_016913563.1;Parent=rna-XM_017058074.2
NW_016019275.1	Gnomon	exon	413535	413620	.	+	.	ID=exon-XM_028667122.1-5;Dbxref=GeneID:114577654%2CGenbank:XM_028667122.1;Parent=rna-XM_028667122.1
NW_016019275.1	Gnomon	exon	412478	412570	.	+	.	ID=exon-XM_028667122.1-1;Dbxref=GeneID:114577654%2CGenbank:XM_028667122.1;Parent=rna-XM_028667122.1
NW_016019275.1	Gnomon	exon	412663	412772	.	+	.	ID=exon-XM_028667122.1-2;Dbxref=GeneID:114577654%2CGenbank:XM_028667122.1;Parent=rna-XM_028667122.1
NW_016019275.1	Gnomon	exon	412897	413226	.	+	.	ID=exon-XM_028667122.1-3;Dbxref=GeneID:114577654%2CGenbank:XM_028667122.1;Parent=rna-XM_028667122.1
NW_016019275.1	Gnomon	exon	413301	413454	.	+	.	ID=exon-XM_028667122.1-4;Dbxref=GeneID:114577654%2CGenbank:XM_028667122.1;Parent=rna-XM_028667122.1
NW_016019275.1	Gnomon	mRNA	20720	61473	.	+	.	Name=XM_017058185.2;ID=rna-XM_017058185.2;Dbxref=GeneID:107998754%2CGenbank:XM_017058185.2;Parent=gene-LOC107998754
NW_016019275.1	Gnomon	transcript	584666	623192	.	-	.	Name=XR_003697913.1;ID=rna-XR_003697913.1;Dbxref=GeneID:107998700%2CGenbank:XR_003697913.1;Parent=gene-LOC107998700
NW_016019275.1	Gnomon	exon	581861	584540	.	-	.	ID=exon-XM_017058109.2-16;Dbxref=GeneID:107998700%2CGenbank:XM_017058109.2;Parent=rna-XM_017058109.2
NW_016019275.1	Gnomon	CDS	755332	755386	.	-	0	Name=XP_016913562.1;ID=cds-XP_016913562.1;Dbxref=GeneID:107998678%2CGenbank:XP_016913562.1;Parent=rna-XM_017058073.2
NW_016019275.1	Gnomon	CDS	754149	755173	.	-	0	Name=XP_016913562.1;ID=cds-XP_016913562.1;Dbxref=GeneID:107998678%2CGenbank:XP_016913562.1;Parent=rna-XM_017058073.2
NW_016019275.1	Gnomon	exon	589332	589490	.	-	.	ID=exon-XM_017058109.2-10;Dbxref=GeneID:107998700%2CGenbank:XM_017058109.2;Parent=rna-XM_017058109.2
NW_016019275.1	Gnomon	exon	589127	589248	.	-	.	ID=exon-XM_017058109.2-11;Dbxref=GeneID:107998700%2CGenbank:XM_017058109.2;Parent=rna-XM_017058109.2
NW_016019275.1	Gnomon	exon	588118	588168	.	-	.	ID=exon-XM_017058109.2-12;Dbxref=GeneID:107998700%2CGenbank:XM_017058109.2;Parent=rna-XM_017058109.2
NW_016019275.1	Gnomon	exon	587112	587279	.	-	.	ID=exon-XM_017058109.2-13;Dbxref=GeneID:107998700%2CGenbank:XM_017058109.2;Parent=rna-XM_017058109.2
NW_016019275.1	Gnomon	exon	586557	586646	.	-	.	ID=exon-XM_017058109.2-14;Dbxref=GeneID:107998700%2CGenbank:XM_017058109.2;Parent=rna-XM_017058109.2
NW_016019275.1	Gnomon	exon	584625	584741	.	-	.	ID=exon-XM_017058109.2-15;Dbxref=GeneID:107998700%2CGenbank:XM_017058109.2;Parent=rna-XM_017058109.2
NW_016019275.1	Gnomon	mRNA	148946	154168	.	+	.	Name=XM_017058182.2;ID=rna-XM_017058182.2;Dbxref=GeneID:107998753%2CGenbank:XM_017058182.2;Parent=gene-LOC107998753
NW_016019275.1	Gnomon	mRNA	982448	1028791	.	+	.	Name=XM_017058088.2;ID=rna-XM_017058088.2;Dbxref=GeneID:107998683%2CGenbank:XM_017058088.2;Parent=gene-LOC107998683
NW_016019275.1	Gnomon	exon	633615	634429	.	-	.	ID=exon-XM_017058201.2-1;Dbxref=GeneID:107998766%2CGenbank:XM_017058201.2;Parent=rna-XM_017058201.2
NW_016019275.1	Gnomon	exon	631799	632394	.	-	.	ID=exon-XM_017058201.2-2;Dbxref=GeneID:107998766%2CGenbank:XM_017058201.2;Parent=rna-XM_017058201.2
NW_016019275.1	Gnomon	exon	631120	631246	.	-	.	ID=exon-XM_017058201.2-3;Dbxref=GeneID:107998766%2CGenbank:XM_017058201.2;Parent=rna-XM_017058201.2
NW_016019275.1	Gnomon	exon	630865	631053	.	-	.	ID=exon-XM_017058201.2-4;Dbxref=GeneID:107998766%2CGenbank:XM_017058201.2;Parent=rna-XM_017058201.2
NW_016019275.1	Gnomon	exon	630580	630758	.	-	.	ID=exon-XM_017058201.2-5;Dbxref=GeneID:107998766%2CGenbank:XM_017058201.2;Parent=rna-XM_017058201.2
NW_016019275.1	Gnomon	exon	630007	630092	.	-	.	ID=exon-XM_017058201.2-6;Dbxref=GeneID:107998766%2CGenbank:XM_017058201.2;Parent=rna-XM_017058201.2
NW_016019275.1	Gnomon	exon	629720	629939	.	-	.	ID=exon-XM_017058201.2-7;Dbxref=GeneID:107998766%2CGenbank:XM_017058201.2;Parent=rna-XM_017058201.2
NW_016019275.1	Gnomon	exon	629314	629616	.	-	.	ID=exon-XM_017058201.2-8;Dbxref=GeneID:107998766%2CGenbank:XM_017058201.2;Parent=rna-XM_017058201.2
NW_016019275.1	Gnomon	exon	629008	629190	.	-	.	ID=exon-XM_017058201.2-9;Dbxref=GeneID:107998766%2CGenbank:XM_017058201.2;Parent=rna-XM_017058201.2
NW_016019275.1	Gnomon	CDS	764969	765005	.	-	0	Name=XP_016913561.1;ID=cds-XP_016913561.1;Dbxref=GeneID:107998677%2CGenbank:XP_016913561.1;Parent=rna-XM_017058072.2
NW_016019275.1	Gnomon	CDS	764813	764897	.	-	0	Name=XP_016913561.1;ID=cds-XP_016913561.1;Dbxref=GeneID:107998677%2CGenbank:XP_016913561.1;Parent=rna-XM_017058072.2
NW_016019275.1	Gnomon	CDS	764462	764537	.	-	0	Name=XP_016913561.1;ID=cds-XP_016913561.1;Dbxref=GeneID:107998677%2CGenbank:XP_016913561.1;Parent=rna-XM_017058072.2
NW_016019275.1	Gnomon	CDS	764201	764389	.	-	0	Name=XP_016913561.1;ID=cds-XP_016913561.1;Dbxref=GeneID:107998677%2CGenbank:XP_016913561.1;Parent=rna-XM_017058072.2
NW_016019275.1	Gnomon	CDS	763849	764123	.	-	0	Name=XP_016913561.1;ID=cds-XP_016913561.1;Dbxref=GeneID:107998677%2CGenbank:XP_016913561.1;Parent=rna-XM_017058072.2
NW_016019275.1	Gnomon	CDS	763698	763773	.	-	0	Name=XP_016913561.1;ID=cds-XP_016913561.1;Dbxref=GeneID:107998677%2CGenbank:XP_016913561.1;Parent=rna-XM_017058072.2
NW_016019275.1	Gnomon	CDS	763436	763615	.	-	0	Name=XP_016913561.1;ID=cds-XP_016913561.1;Dbxref=GeneID:107998677%2CGenbank:XP_016913561.1;Parent=rna-XM_017058072.2
NW_016019275.1	Gnomon	CDS	762553	762887	.	-	0	Name=XP_016913561.1;ID=cds-XP_016913561.1;Dbxref=GeneID:107998677%2CGenbank:XP_016913561.1;Parent=rna-XM_017058072.2
NW_016019275.1	Gnomon	CDS	762172	762485	.	-	0	Name=XP_016913561.1;ID=cds-XP_016913561.1;Dbxref=GeneID:107998677%2CGenbank:XP_016913561.1;Parent=rna-XM_017058072.2
NW_016019275.1	Gnomon	CDS	761806	762095	.	-	0	Name=XP_016913561.1;ID=cds-XP_016913561.1;Dbxref=GeneID:107998677%2CGenbank:XP_016913561.1;Parent=rna-XM_017058072.2
NW_016019275.1	Gnomon	CDS	761064	761675	.	-	0	Name=XP_016913561.1;ID=cds-XP_016913561.1;Dbxref=GeneID:107998677%2CGenbank:XP_016913561.1;Parent=rna-XM_017058072.2
NW_016019275.1	Gnomon	exon	587112	587279	.	-	.	ID=exon-XM_028667154.1-13;Dbxref=GeneID:107998700%2CGenbank:XM_028667154.1;Parent=rna-XM_028667154.1
NW_016019275.1	Gnomon	exon	586557	586646	.	-	.	ID=exon-XM_028667154.1-14;Dbxref=GeneID:107998700%2CGenbank:XM_028667154.1;Parent=rna-XM_028667154.1
NW_016019275.1	Gnomon	exon	584625	584741	.	-	.	ID=exon-XM_028667154.1-15;Dbxref=GeneID:107998700%2CGenbank:XM_028667154.1;Parent=rna-XM_028667154.1
NW_016019275.1	Gnomon	exon	581861	584540	.	-	.	ID=exon-XM_028667154.1-16;Dbxref=GeneID:107998700%2CGenbank:XM_028667154.1;Parent=rna-XM_028667154.1
NW_016019275.1	Gnomon	exon	589332	589490	.	-	.	ID=exon-XM_028667154.1-10;Dbxref=GeneID:107998700%2CGenbank:XM_028667154.1;Parent=rna-XM_028667154.1
NW_016019275.1	Gnomon	exon	589127	589248	.	-	.	ID=exon-XM_028667154.1-11;Dbxref=GeneID:107998700%2CGenbank:XM_028667154.1;Parent=rna-XM_028667154.1
NW_016019275.1	Gnomon	exon	588118	588168	.	-	.	ID=exon-XM_028667154.1-12;Dbxref=GeneID:107998700%2CGenbank:XM_028667154.1;Parent=rna-XM_028667154.1
NW_016019275.1	Gnomon	exon	753346	755173	.	-	.	ID=exon-XM_017058073.2-3;Dbxref=GeneID:107998678%2CGenbank:XM_017058073.2;Parent=rna-XM_017058073.2
NW_016019275.1	Gnomon	exon	755606	755746	.	-	.	ID=exon-XM_017058073.2-1;Dbxref=GeneID:107998678%2CGenbank:XM_017058073.2;Parent=rna-XM_017058073.2
NW_016019275.1	Gnomon	exon	755332	755507	.	-	.	ID=exon-XM_017058073.2-2;Dbxref=GeneID:107998678%2CGenbank:XM_017058073.2;Parent=rna-XM_017058073.2
NW_016019275.1	Gnomon	mRNA	980030	982416	.	-	.	Name=XM_017058089.2;ID=rna-XM_017058089.2;Dbxref=GeneID:107998684%2CGenbank:XM_017058089.2;Parent=gene-LOC107998684
NW_016019275.1	Gnomon	exon	209550	209776	.	+	.	ID=exon-XM_028667134.1-10;Dbxref=GeneID:107998722%2CGenbank:XM_028667134.1;Parent=rna-XM_028667134.1
NW_016019275.1	Gnomon	exon	441231	441612	.	-	.	ID=exon-XM_017058049.1-9;Dbxref=GeneID:107998669%2CGenbank:XM_017058049.1;Parent=rna-XM_017058049.1
NW_016019275.1	Gnomon	exon	451661	451938	.	-	.	ID=exon-XM_017058049.1-1;Dbxref=GeneID:107998669%2CGenbank:XM_017058049.1;Parent=rna-XM_017058049.1
NW_016019275.1	Gnomon	exon	444546	444660	.	-	.	ID=exon-XM_017058049.1-2;Dbxref=GeneID:107998669%2CGenbank:XM_017058049.1;Parent=rna-XM_017058049.1
NW_016019275.1	Gnomon	exon	443827	444065	.	-	.	ID=exon-XM_017058049.1-3;Dbxref=GeneID:107998669%2CGenbank:XM_017058049.1;Parent=rna-XM_017058049.1
NW_016019275.1	Gnomon	exon	443156	443429	.	-	.	ID=exon-XM_017058049.1-4;Dbxref=GeneID:107998669%2CGenbank:XM_017058049.1;Parent=rna-XM_017058049.1
NW_016019275.1	Gnomon	exon	442828	443020	.	-	.	ID=exon-XM_017058049.1-5;Dbxref=GeneID:107998669%2CGenbank:XM_017058049.1;Parent=rna-XM_017058049.1
NW_016019275.1	Gnomon	exon	442524	442745	.	-	.	ID=exon-XM_017058049.1-6;Dbxref=GeneID:107998669%2CGenbank:XM_017058049.1;Parent=rna-XM_017058049.1
NW_016019275.1	Gnomon	exon	442106	442341	.	-	.	ID=exon-XM_017058049.1-7;Dbxref=GeneID:107998669%2CGenbank:XM_017058049.1;Parent=rna-XM_017058049.1
NW_016019275.1	Gnomon	exon	441687	441967	.	-	.	ID=exon-XM_017058049.1-8;Dbxref=GeneID:107998669%2CGenbank:XM_017058049.1;Parent=rna-XM_017058049.1
NW_016019275.1	Gnomon	exon	359369	359600	.	-	.	ID=exon-XM_017058155.1-3;Dbxref=GeneID:107998737%2CGenbank:XM_017058155.1;Parent=rna-XM_017058155.1
NW_016019275.1	Gnomon	exon	359872	360205	.	-	.	ID=exon-XM_017058155.1-1;Dbxref=GeneID:107998737%2CGenbank:XM_017058155.1;Parent=rna-XM_017058155.1
NW_016019275.1	Gnomon	exon	359682	359805	.	-	.	ID=exon-XM_017058155.1-2;Dbxref=GeneID:107998737%2CGenbank:XM_017058155.1;Parent=rna-XM_017058155.1
NW_016019275.1	Gnomon	exon	1028247	1028791	.	+	.	ID=exon-XM_017058088.2-10;Dbxref=GeneID:107998683%2CGenbank:XM_017058088.2;Parent=rna-XM_017058088.2
NW_016019275.1	Gnomon	exon	757032	757261	.	+	.	ID=exon-XM_028667146.1-5;Dbxref=GeneID:107998676%2CGenbank:XM_028667146.1;Parent=rna-XM_028667146.1
NW_016019275.1	Gnomon	exon	757419	757611	.	+	.	ID=exon-XM_028667146.1-6;Dbxref=GeneID:107998676%2CGenbank:XM_028667146.1;Parent=rna-XM_028667146.1
NW_016019275.1	Gnomon	exon	756425	756558	.	+	.	ID=exon-XM_028667146.1-3;Dbxref=GeneID:107998676%2CGenbank:XM_028667146.1;Parent=rna-XM_028667146.1
NW_016019275.1	Gnomon	exon	756632	756780	.	+	.	ID=exon-XM_028667146.1-4;Dbxref=GeneID:107998676%2CGenbank:XM_028667146.1;Parent=rna-XM_028667146.1
NW_016019275.1	Gnomon	exon	755644	756117	.	+	.	ID=exon-XM_028667146.1-1;Dbxref=GeneID:107998676%2CGenbank:XM_028667146.1;Parent=rna-XM_028667146.1
NW_016019275.1	Gnomon	exon	756241	756334	.	+	.	ID=exon-XM_028667146.1-2;Dbxref=GeneID:107998676%2CGenbank:XM_028667146.1;Parent=rna-XM_028667146.1
NW_016019275.1	Gnomon	exon	758590	758744	.	+	.	ID=exon-XM_028667146.1-9;Dbxref=GeneID:107998676%2CGenbank:XM_028667146.1;Parent=rna-XM_028667146.1
NW_016019275.1	Gnomon	exon	757684	758328	.	+	.	ID=exon-XM_028667146.1-7;Dbxref=GeneID:107998676%2CGenbank:XM_028667146.1;Parent=rna-XM_028667146.1
NW_016019275.1	Gnomon	exon	758401	758521	.	+	.	ID=exon-XM_028667146.1-8;Dbxref=GeneID:107998676%2CGenbank:XM_028667146.1;Parent=rna-XM_028667146.1
NW_016019275.1	Gnomon	exon	1309212	1309386	.	+	.	ID=exon-XM_017058200.2-3;Dbxref=GeneID:107998765%2CGenbank:XM_017058200.2;Parent=rna-XM_017058200.2
NW_016019275.1	Gnomon	mRNA	885473	888734	.	-	.	Name=XM_017058042.2;ID=rna-XM_017058042.2;Dbxref=GeneID:107998666%2CGenbank:XM_017058042.2;Parent=gene-LOC107998666
NW_016019275.1	Gnomon	exon	1309451	1310027	.	+	.	ID=exon-XM_017058200.2-4;Dbxref=GeneID:107998765%2CGenbank:XM_017058200.2;Parent=rna-XM_017058200.2
NW_016019275.1	Gnomon	exon	1308794	1308960	.	+	.	ID=exon-XM_017058200.2-1;Dbxref=GeneID:107998765%2CGenbank:XM_017058200.2;Parent=rna-XM_017058200.2
NW_016019275.1	Gnomon	exon	1309043	1309150	.	+	.	ID=exon-XM_017058200.2-2;Dbxref=GeneID:107998765%2CGenbank:XM_017058200.2;Parent=rna-XM_017058200.2
NW_016019275.1	Gnomon	mRNA	252986	257588	.	+	.	Name=XM_028667139.1;ID=rna-XM_028667139.1;Dbxref=GeneID:107998730%2CGenbank:XM_028667139.1;Parent=gene-LOC107998730
NW_016019275.1	Gnomon	exon	764969	765149	.	-	.	ID=exon-XM_017058072.2-1;Dbxref=GeneID:107998677%2CGenbank:XM_017058072.2;Parent=rna-XM_017058072.2
NW_016019275.1	Gnomon	exon	763698	763773	.	-	.	ID=exon-XM_017058072.2-6;Dbxref=GeneID:107998677%2CGenbank:XM_017058072.2;Parent=rna-XM_017058072.2
NW_016019275.1	Gnomon	exon	763436	763615	.	-	.	ID=exon-XM_017058072.2-7;Dbxref=GeneID:107998677%2CGenbank:XM_017058072.2;Parent=rna-XM_017058072.2
NW_016019275.1	Gnomon	exon	762553	762887	.	-	.	ID=exon-XM_017058072.2-8;Dbxref=GeneID:107998677%2CGenbank:XM_017058072.2;Parent=rna-XM_017058072.2
NW_016019275.1	Gnomon	exon	762172	762485	.	-	.	ID=exon-XM_017058072.2-9;Dbxref=GeneID:107998677%2CGenbank:XM_017058072.2;Parent=rna-XM_017058072.2
NW_016019275.1	Gnomon	exon	764813	764897	.	-	.	ID=exon-XM_017058072.2-2;Dbxref=GeneID:107998677%2CGenbank:XM_017058072.2;Parent=rna-XM_017058072.2
NW_016019275.1	Gnomon	exon	764462	764537	.	-	.	ID=exon-XM_017058072.2-3;Dbxref=GeneID:107998677%2CGenbank:XM_017058072.2;Parent=rna-XM_017058072.2
NW_016019275.1	Gnomon	exon	764201	764389	.	-	.	ID=exon-XM_017058072.2-4;Dbxref=GeneID:107998677%2CGenbank:XM_017058072.2;Parent=rna-XM_017058072.2
NW_016019275.1	Gnomon	exon	763849	764123	.	-	.	ID=exon-XM_017058072.2-5;Dbxref=GeneID:107998677%2CGenbank:XM_017058072.2;Parent=rna-XM_017058072.2
NW_016019275.1	Gnomon	mRNA	181830	183230	.	-	.	Name=XM_017058189.2;ID=rna-XM_017058189.2;Dbxref=GeneID:107998756%2CGenbank:XM_017058189.2;Parent=gene-LOC107998756
NW_016019275.1	Gnomon	exon	431251	431683	.	-	.	ID=exon-XR_003697891.1-12;Dbxref=GeneID:107998669%2CGenbank:XR_003697891.1;Parent=rna-XR_003697891.1
NW_016019275.1	Gnomon	exon	436050	436647	.	-	.	ID=exon-XR_003697891.1-10;Dbxref=GeneID:107998669%2CGenbank:XR_003697891.1;Parent=rna-XR_003697891.1
NW_016019275.1	Gnomon	exon	433005	433602	.	-	.	ID=exon-XR_003697891.1-11;Dbxref=GeneID:107998669%2CGenbank:XR_003697891.1;Parent=rna-XR_003697891.1
NW_016019275.1	Gnomon	mRNA	256662	259524	.	-	.	Name=XM_028667138.1;ID=rna-XM_028667138.1;Dbxref=GeneID:107998646%2CGenbank:XM_028667138.1;Parent=gene-LOC107998646
NW_016019275.1	Gnomon	lnc_RNA	406227	407600	.	+	.	Name=XR_003697917.1;ID=rna-XR_003697917.1;Dbxref=GeneID:114577664%2CGenbank:XR_003697917.1;Parent=gene-LOC114577664
NW_016019275.1	Gnomon	mRNA	25523	61473	.	+	.	Name=XM_017058186.2;ID=rna-XM_017058186.2;Dbxref=GeneID:107998754%2CGenbank:XM_017058186.2;Parent=gene-LOC107998754
NW_016019275.1	Gnomon	exon	385425	385573	.	+	.	ID=exon-XM_028667170.1-1;Dbxref=GeneID:107998705%2CGenbank:XM_028667170.1;Parent=rna-XM_028667170.1
NW_016019275.1	Gnomon	exon	385728	385943	.	+	.	ID=exon-XM_028667170.1-2;Dbxref=GeneID:107998705%2CGenbank:XM_028667170.1;Parent=rna-XM_028667170.1
NW_016019275.1	Gnomon	exon	386029	386377	.	+	.	ID=exon-XM_028667170.1-3;Dbxref=GeneID:107998705%2CGenbank:XM_028667170.1;Parent=rna-XM_028667170.1
NW_016019275.1	Gnomon	exon	386450	386524	.	+	.	ID=exon-XM_028667170.1-4;Dbxref=GeneID:107998705%2CGenbank:XM_028667170.1;Parent=rna-XM_028667170.1
NW_016019275.1	Gnomon	exon	386595	386790	.	+	.	ID=exon-XM_028667170.1-5;Dbxref=GeneID:107998705%2CGenbank:XM_028667170.1;Parent=rna-XM_028667170.1
NW_016019275.1	Gnomon	exon	386854	387129	.	+	.	ID=exon-XM_028667170.1-6;Dbxref=GeneID:107998705%2CGenbank:XM_028667170.1;Parent=rna-XM_028667170.1
NW_016019275.1	Gnomon	exon	387211	387297	.	+	.	ID=exon-XM_028667170.1-7;Dbxref=GeneID:107998705%2CGenbank:XM_028667170.1;Parent=rna-XM_028667170.1
NW_016019275.1	Gnomon	exon	387372	388329	.	+	.	ID=exon-XM_028667170.1-8;Dbxref=GeneID:107998705%2CGenbank:XM_028667170.1;Parent=rna-XM_028667170.1
NW_016019275.1	Gnomon	lnc_RNA	798948	801054	.	-	.	Name=XR_003697916.1;ID=rna-XR_003697916.1;Dbxref=GeneID:114577662%2CGenbank:XR_003697916.1;Parent=gene-LOC114577662
NW_016019275.1	Gnomon	CDS	235859	235955	.	-	0	Name=XP_016913619.1;ID=cds-XP_016913619.1;Dbxref=GeneID:107998715%2CGenbank:XP_016913619.1;Parent=rna-XM_017058130.2
NW_016019275.1	Gnomon	CDS	235157	235531	.	-	0	Name=XP_016913619.1;ID=cds-XP_016913619.1;Dbxref=GeneID:107998715%2CGenbank:XP_016913619.1;Parent=rna-XM_017058130.2
NW_016019275.1	Gnomon	CDS	234712	235076	.	-	0	Name=XP_016913619.1;ID=cds-XP_016913619.1;Dbxref=GeneID:107998715%2CGenbank:XP_016913619.1;Parent=rna-XM_017058130.2
NW_016019275.1	Gnomon	CDS	234494	234625	.	-	0	Name=XP_016913619.1;ID=cds-XP_016913619.1;Dbxref=GeneID:107998715%2CGenbank:XP_016913619.1;Parent=rna-XM_017058130.2
NW_016019275.1	Gnomon	mRNA	170316	172453	.	-	.	Name=XM_017058187.2;ID=rna-XM_017058187.2;Dbxref=GeneID:107998755%2CGenbank:XM_017058187.2;Parent=gene-LOC107998755
NW_016019275.1	Gnomon	exon	412663	412772	.	+	.	ID=exon-XM_028667123.1-2;Dbxref=GeneID:114577654%2CGenbank:XM_028667123.1;Parent=rna-XM_028667123.1
NW_016019275.1	Gnomon	exon	412897	413226	.	+	.	ID=exon-XM_028667123.1-3;Dbxref=GeneID:114577654%2CGenbank:XM_028667123.1;Parent=rna-XM_028667123.1
NW_016019275.1	Gnomon	exon	412478	412570	.	+	.	ID=exon-XM_028667123.1-1;Dbxref=GeneID:114577654%2CGenbank:XM_028667123.1;Parent=rna-XM_028667123.1
NW_016019275.1	Gnomon	exon	413360	413454	.	+	.	ID=exon-XM_028667123.1-4;Dbxref=GeneID:114577654%2CGenbank:XM_028667123.1;Parent=rna-XM_028667123.1
NW_016019275.1	Gnomon	exon	413567	413677	.	+	.	ID=exon-XM_028667123.1-5;Dbxref=GeneID:114577654%2CGenbank:XM_028667123.1;Parent=rna-XM_028667123.1
NW_016019275.1	Gnomon	mRNA	1307455	1308414	.	+	.	Name=XM_017058041.2;ID=rna-XM_017058041.2;Dbxref=GeneID:107998665%2CGenbank:XM_017058041.2;Parent=gene-LOC107998665
NW_016019275.1	Gnomon	CDS	235859	235955	.	-	0	Name=XP_016913618.1;ID=cds-XP_016913618.1;Dbxref=GeneID:107998715%2CGenbank:XP_016913618.1;Parent=rna-XM_017058129.2
NW_016019275.1	Gnomon	CDS	235157	235531	.	-	0	Name=XP_016913618.1;ID=cds-XP_016913618.1;Dbxref=GeneID:107998715%2CGenbank:XP_016913618.1;Parent=rna-XM_017058129.2
NW_016019275.1	Gnomon	CDS	234712	235076	.	-	0	Name=XP_016913618.1;ID=cds-XP_016913618.1;Dbxref=GeneID:107998715%2CGenbank:XP_016913618.1;Parent=rna-XM_017058129.2
NW_016019275.1	Gnomon	CDS	234494	234625	.	-	0	Name=XP_016913618.1;ID=cds-XP_016913618.1;Dbxref=GeneID:107998715%2CGenbank:XP_016913618.1;Parent=rna-XM_017058129.2
NW_016019275.1	Gnomon	exon	629314	629616	.	-	.	ID=exon-XM_017058202.2-9;Dbxref=GeneID:107998766%2CGenbank:XM_017058202.2;Parent=rna-XM_017058202.2
NW_016019275.1	Gnomon	exon	630007	630092	.	-	.	ID=exon-XM_017058202.2-7;Dbxref=GeneID:107998766%2CGenbank:XM_017058202.2;Parent=rna-XM_017058202.2
NW_016019275.1	Gnomon	exon	629720	629939	.	-	.	ID=exon-XM_017058202.2-8;Dbxref=GeneID:107998766%2CGenbank:XM_017058202.2;Parent=rna-XM_017058202.2
NW_016019275.1	Gnomon	exon	630865	631053	.	-	.	ID=exon-XM_017058202.2-5;Dbxref=GeneID:107998766%2CGenbank:XM_017058202.2;Parent=rna-XM_017058202.2
NW_016019275.1	Gnomon	exon	630580	630758	.	-	.	ID=exon-XM_017058202.2-6;Dbxref=GeneID:107998766%2CGenbank:XM_017058202.2;Parent=rna-XM_017058202.2
NW_016019275.1	Gnomon	exon	631799	632394	.	-	.	ID=exon-XM_017058202.2-3;Dbxref=GeneID:107998766%2CGenbank:XM_017058202.2;Parent=rna-XM_017058202.2
NW_016019275.1	Gnomon	exon	631120	631246	.	-	.	ID=exon-XM_017058202.2-4;Dbxref=GeneID:107998766%2CGenbank:XM_017058202.2;Parent=rna-XM_017058202.2
NW_016019275.1	Gnomon	exon	636188	636618	.	-	.	ID=exon-XM_017058202.2-1;Dbxref=GeneID:107998766%2CGenbank:XM_017058202.2;Parent=rna-XM_017058202.2
NW_016019275.1	Gnomon	exon	634486	634746	.	-	.	ID=exon-XM_017058202.2-2;Dbxref=GeneID:107998766%2CGenbank:XM_017058202.2;Parent=rna-XM_017058202.2
NW_016019275.1	Gnomon	CDS	259296	259359	.	-	0	Name=XP_028522939.1;ID=cds-XP_028522939.1;Dbxref=GeneID:107998646%2CGenbank:XP_028522939.1;Note=The sequence of the model RefSeq protein was modified relative to this genomic sequence to represent the inferred CDS: substituted 1 base at 1 genomic stop codon;Parent=rna-XM_028667138.1
NW_016019275.1	Gnomon	CDS	258326	258523	.	-	0	Name=XP_028522939.1;ID=cds-XP_028522939.1;Dbxref=GeneID:107998646%2CGenbank:XP_028522939.1;Note=The sequence of the model RefSeq protein was modified relative to this genomic sequence to represent the inferred CDS: substituted 1 base at 1 genomic stop codon;Parent=rna-XM_028667138.1
NW_016019275.1	Gnomon	CDS	258090	258249	.	-	0	Name=XP_028522939.1;ID=cds-XP_028522939.1;Dbxref=GeneID:107998646%2CGenbank:XP_028522939.1;Note=The sequence of the model RefSeq protein was modified relative to this genomic sequence to represent the inferred CDS: substituted 1 base at 1 genomic stop codon;Parent=rna-XM_028667138.1
NW_016019275.1	Gnomon	CDS	257921	258017	.	-	0	Name=XP_028522939.1;ID=cds-XP_028522939.1;Dbxref=GeneID:107998646%2CGenbank:XP_028522939.1;Note=The sequence of the model RefSeq protein was modified relative to this genomic sequence to represent the inferred CDS: substituted 1 base at 1 genomic stop codon;Parent=rna-XM_028667138.1
NW_016019275.1	Gnomon	CDS	257405	257788	.	-	0	Name=XP_028522939.1;ID=cds-XP_028522939.1;Dbxref=GeneID:107998646%2CGenbank:XP_028522939.1;Note=The sequence of the model RefSeq protein was modified relative to this genomic sequence to represent the inferred CDS: substituted 1 base at 1 genomic stop codon;Parent=rna-XM_028667138.1
NW_016019275.1	Gnomon	CDS	257112	257240	.	-	0	Name=XP_028522939.1;ID=cds-XP_028522939.1;Dbxref=GeneID:107998646%2CGenbank:XP_028522939.1;Note=The sequence of the model RefSeq protein was modified relative to this genomic sequence to represent the inferred CDS: substituted 1 base at 1 genomic stop codon;Parent=rna-XM_028667138.1
NW_016019275.1	Gnomon	CDS	256714	257010	.	-	0	Name=XP_028522939.1;ID=cds-XP_028522939.1;Dbxref=GeneID:107998646%2CGenbank:XP_028522939.1;Note=The sequence of the model RefSeq protein was modified relative to this genomic sequence to represent the inferred CDS: substituted 1 base at 1 genomic stop codon;Parent=rna-XM_028667138.1
NW_016019275.1	Gnomon	mRNA	416497	423818	.	-	.	Name=XM_017058047.2;ID=rna-XM_017058047.2;Dbxref=GeneID:107998668%2CGenbank:XM_017058047.2;Parent=gene-LOC107998668
NW_016019275.1	Gnomon	mRNA	416497	426059	.	-	.	Name=XM_017058046.2;ID=rna-XM_017058046.2;Dbxref=GeneID:107998668%2CGenbank:XM_017058046.2;Parent=gene-LOC107998668
NW_016019275.1	Gnomon	mRNA	210467	212139	.	-	.	Name=XM_028667135.1;ID=rna-XM_028667135.1;Dbxref=GeneID:107998725%2CGenbank:XM_028667135.1;Parent=gene-LOC107998725
NW_016019275.1	Gnomon	mRNA	212525	214100	.	+	.	Name=XM_017058140.2;ID=rna-XM_017058140.2;Dbxref=GeneID:107998726%2CGenbank:XM_017058140.2;Parent=gene-LOC107998726
NW_016019275.1	Gnomon	exon	756425	756558	.	+	.	ID=exon-XM_028667144.1-3;Dbxref=GeneID:107998676%2CGenbank:XM_028667144.1;Parent=rna-XM_028667144.1
NW_016019275.1	Gnomon	exon	756632	756789	.	+	.	ID=exon-XM_028667144.1-4;Dbxref=GeneID:107998676%2CGenbank:XM_028667144.1;Parent=rna-XM_028667144.1
NW_016019275.1	Gnomon	exon	755745	756117	.	+	.	ID=exon-XM_028667144.1-1;Dbxref=GeneID:107998676%2CGenbank:XM_028667144.1;Parent=rna-XM_028667144.1
NW_016019275.1	Gnomon	exon	756206	756334	.	+	.	ID=exon-XM_028667144.1-2;Dbxref=GeneID:107998676%2CGenbank:XM_028667144.1;Parent=rna-XM_028667144.1
NW_016019275.1	Gnomon	exon	757684	758328	.	+	.	ID=exon-XM_028667144.1-7;Dbxref=GeneID:107998676%2CGenbank:XM_028667144.1;Parent=rna-XM_028667144.1
NW_016019275.1	Gnomon	exon	758401	758521	.	+	.	ID=exon-XM_028667144.1-8;Dbxref=GeneID:107998676%2CGenbank:XM_028667144.1;Parent=rna-XM_028667144.1
NW_016019275.1	Gnomon	exon	757032	757261	.	+	.	ID=exon-XM_028667144.1-5;Dbxref=GeneID:107998676%2CGenbank:XM_028667144.1;Parent=rna-XM_028667144.1
NW_016019275.1	Gnomon	exon	757419	757611	.	+	.	ID=exon-XM_028667144.1-6;Dbxref=GeneID:107998676%2CGenbank:XM_028667144.1;Parent=rna-XM_028667144.1
NW_016019275.1	Gnomon	exon	758590	758744	.	+	.	ID=exon-XM_028667144.1-9;Dbxref=GeneID:107998676%2CGenbank:XM_028667144.1;Parent=rna-XM_028667144.1
NW_016019275.1	Gnomon	CDS	237387	237539	.	+	0	Name=XP_016913617.1;ID=cds-XP_016913617.1;Dbxref=GeneID:107998714%2CGenbank:XP_016913617.1;Parent=rna-XM_017058128.2
NW_016019275.1	Gnomon	CDS	238393	238531	.	+	0	Name=XP_016913617.1;ID=cds-XP_016913617.1;Dbxref=GeneID:107998714%2CGenbank:XP_016913617.1;Parent=rna-XM_017058128.2
NW_016019275.1	Gnomon	CDS	238630	238871	.	+	0	Name=XP_016913617.1;ID=cds-XP_016913617.1;Dbxref=GeneID:107998714%2CGenbank:XP_016913617.1;Parent=rna-XM_017058128.2
NW_016019275.1	Gnomon	CDS	238960	239216	.	+	0	Name=XP_016913617.1;ID=cds-XP_016913617.1;Dbxref=GeneID:107998714%2CGenbank:XP_016913617.1;Parent=rna-XM_017058128.2
NW_016019275.1	Gnomon	CDS	239302	239437	.	+	0	Name=XP_016913617.1;ID=cds-XP_016913617.1;Dbxref=GeneID:107998714%2CGenbank:XP_016913617.1;Parent=rna-XM_017058128.2
NW_016019275.1	Gnomon	CDS	239545	239847	.	+	0	Name=XP_016913617.1;ID=cds-XP_016913617.1;Dbxref=GeneID:107998714%2CGenbank:XP_016913617.1;Parent=rna-XM_017058128.2
NW_016019275.1	Gnomon	CDS	240093	240244	.	+	0	Name=XP_016913617.1;ID=cds-XP_016913617.1;Dbxref=GeneID:107998714%2CGenbank:XP_016913617.1;Parent=rna-XM_017058128.2
NW_016019275.1	Gnomon	CDS	240324	240458	.	+	0	Name=XP_016913617.1;ID=cds-XP_016913617.1;Dbxref=GeneID:107998714%2CGenbank:XP_016913617.1;Parent=rna-XM_017058128.2
NW_016019275.1	Gnomon	CDS	240539	241510	.	+	0	Name=XP_016913617.1;ID=cds-XP_016913617.1;Dbxref=GeneID:107998714%2CGenbank:XP_016913617.1;Parent=rna-XM_017058128.2
NW_016019275.1	Gnomon	CDS	241618	241735	.	+	0	Name=XP_016913617.1;ID=cds-XP_016913617.1;Dbxref=GeneID:107998714%2CGenbank:XP_016913617.1;Parent=rna-XM_017058128.2
NW_016019275.1	Gnomon	mRNA	1042013	1043901	.	-	.	Name=XM_028667133.1;ID=rna-XM_028667133.1;Dbxref=GeneID:107998650%2CGenbank:XM_028667133.1;Parent=gene-LOC107998650
NW_016019275.1	Gnomon	CDS	1319665	1319705	.	-	0	Name=XP_028522938.1;ID=cds-XP_028522938.1;Dbxref=GeneID:107998758%2CGenbank:XP_028522938.1;Parent=rna-XM_028667137.1
NW_016019275.1	Gnomon	CDS	1319332	1319590	.	-	0	Name=XP_028522938.1;ID=cds-XP_028522938.1;Dbxref=GeneID:107998758%2CGenbank:XP_028522938.1;Parent=rna-XM_028667137.1
NW_016019275.1	Gnomon	CDS	1319102	1319253	.	-	0	Name=XP_028522938.1;ID=cds-XP_028522938.1;Dbxref=GeneID:107998758%2CGenbank:XP_028522938.1;Parent=rna-XM_028667137.1
NW_016019275.1	Gnomon	CDS	1318790	1319023	.	-	0	Name=XP_028522938.1;ID=cds-XP_028522938.1;Dbxref=GeneID:107998758%2CGenbank:XP_028522938.1;Parent=rna-XM_028667137.1
NW_016019275.1	Gnomon	CDS	1318346	1318646	.	-	0	Name=XP_028522938.1;ID=cds-XP_028522938.1;Dbxref=GeneID:107998758%2CGenbank:XP_028522938.1;Parent=rna-XM_028667137.1
NW_016019275.1	Gnomon	CDS	1318085	1318273	.	-	0	Name=XP_028522938.1;ID=cds-XP_028522938.1;Dbxref=GeneID:107998758%2CGenbank:XP_028522938.1;Parent=rna-XM_028667137.1
NW_016019275.1	Gnomon	CDS	1317905	1318027	.	-	0	Name=XP_028522938.1;ID=cds-XP_028522938.1;Dbxref=GeneID:107998758%2CGenbank:XP_028522938.1;Parent=rna-XM_028667137.1
NW_016019275.1	Gnomon	CDS	1317684	1317811	.	-	0	Name=XP_028522938.1;ID=cds-XP_028522938.1;Dbxref=GeneID:107998758%2CGenbank:XP_028522938.1;Parent=rna-XM_028667137.1
NW_016019275.1	Gnomon	CDS	1317396	1317608	.	-	0	Name=XP_028522938.1;ID=cds-XP_028522938.1;Dbxref=GeneID:107998758%2CGenbank:XP_028522938.1;Parent=rna-XM_028667137.1
NW_016019275.1	Gnomon	CDS	1317152	1317324	.	-	0	Name=XP_028522938.1;ID=cds-XP_028522938.1;Dbxref=GeneID:107998758%2CGenbank:XP_028522938.1;Parent=rna-XM_028667137.1
NW_016019275.1	Gnomon	CDS	1316778	1317075	.	-	0	Name=XP_028522938.1;ID=cds-XP_028522938.1;Dbxref=GeneID:107998758%2CGenbank:XP_028522938.1;Parent=rna-XM_028667137.1
NW_016019275.1	Gnomon	CDS	1316397	1316707	.	-	0	Name=XP_028522938.1;ID=cds-XP_028522938.1;Dbxref=GeneID:107998758%2CGenbank:XP_028522938.1;Parent=rna-XM_028667137.1
NW_016019275.1	Gnomon	CDS	1315874	1316295	.	-	0	Name=XP_028522938.1;ID=cds-XP_028522938.1;Dbxref=GeneID:107998758%2CGenbank:XP_028522938.1;Parent=rna-XM_028667137.1
NW_016019275.1	Gnomon	mRNA	207365	209776	.	+	.	Name=XM_028667134.1;ID=rna-XM_028667134.1;Dbxref=GeneID:107998722%2CGenbank:XM_028667134.1;Parent=gene-LOC107998722
NW_016019275.1	Gnomon	mRNA	212525	214061	.	+	.	Name=XM_017058141.2;ID=rna-XM_017058141.2;Dbxref=GeneID:107998726%2CGenbank:XM_017058141.2;Parent=gene-LOC107998726
NW_016019275.1	Gnomon	exon	92943	93124	.	+	.	ID=exon-XM_017058093.2-10;Dbxref=GeneID:107998689%2CGenbank:XM_017058093.2;Parent=rna-XM_017058093.2
NW_016019275.1	Gnomon	exon	93214	94819	.	+	.	ID=exon-XM_017058093.2-11;Dbxref=GeneID:107998689%2CGenbank:XM_017058093.2;Parent=rna-XM_017058093.2
NW_016019275.1	Gnomon	exon	85687	89351	.	+	.	ID=exon-XM_017058095.2-1;Dbxref=GeneID:107998689%2CGenbank:XM_017058095.2;Parent=rna-XM_017058095.2
NW_016019275.1	Gnomon	exon	269524	269823	.	+	.	ID=exon-XM_017058176.2-7;Dbxref=GeneID:107998750%2CGenbank:XM_017058176.2;Parent=rna-XM_017058176.2
NW_016019275.1	Gnomon	exon	89611	89695	.	+	.	ID=exon-XM_017058095.2-2;Dbxref=GeneID:107998689%2CGenbank:XM_017058095.2;Parent=rna-XM_017058095.2
NW_016019275.1	Gnomon	exon	269913	270088	.	+	.	ID=exon-XM_017058176.2-8;Dbxref=GeneID:107998750%2CGenbank:XM_017058176.2;Parent=rna-XM_017058176.2
NW_016019275.1	Gnomon	exon	89776	90003	.	+	.	ID=exon-XM_017058095.2-3;Dbxref=GeneID:107998689%2CGenbank:XM_017058095.2;Parent=rna-XM_017058095.2
NW_016019275.1	Gnomon	exon	268593	268784	.	+	.	ID=exon-XM_017058176.2-5;Dbxref=GeneID:107998750%2CGenbank:XM_017058176.2;Parent=rna-XM_017058176.2
NW_016019275.1	Gnomon	exon	90116	90249	.	+	.	ID=exon-XM_017058095.2-4;Dbxref=GeneID:107998689%2CGenbank:XM_017058095.2;Parent=rna-XM_017058095.2
NW_016019275.1	Gnomon	exon	269305	269443	.	+	.	ID=exon-XM_017058176.2-6;Dbxref=GeneID:107998750%2CGenbank:XM_017058176.2;Parent=rna-XM_017058176.2
NW_016019275.1	Gnomon	exon	90332	90488	.	+	.	ID=exon-XM_017058095.2-5;Dbxref=GeneID:107998689%2CGenbank:XM_017058095.2;Parent=rna-XM_017058095.2
NW_016019275.1	Gnomon	exon	90580	90784	.	+	.	ID=exon-XM_017058095.2-6;Dbxref=GeneID:107998689%2CGenbank:XM_017058095.2;Parent=rna-XM_017058095.2
NW_016019275.1	Gnomon	exon	90862	91200	.	+	.	ID=exon-XM_017058095.2-7;Dbxref=GeneID:107998689%2CGenbank:XM_017058095.2;Parent=rna-XM_017058095.2
NW_016019275.1	Gnomon	exon	270162	270304	.	+	.	ID=exon-XM_017058176.2-9;Dbxref=GeneID:107998750%2CGenbank:XM_017058176.2;Parent=rna-XM_017058176.2
NW_016019275.1	Gnomon	exon	91311	92262	.	+	.	ID=exon-XM_017058095.2-8;Dbxref=GeneID:107998689%2CGenbank:XM_017058095.2;Parent=rna-XM_017058095.2
NW_016019275.1	Gnomon	exon	92363	92831	.	+	.	ID=exon-XM_017058095.2-9;Dbxref=GeneID:107998689%2CGenbank:XM_017058095.2;Parent=rna-XM_017058095.2
NW_016019275.1	Gnomon	exon	267102	267199	.	+	.	ID=exon-XM_017058176.2-3;Dbxref=GeneID:107998750%2CGenbank:XM_017058176.2;Parent=rna-XM_017058176.2
NW_016019275.1	Gnomon	exon	267702	267812	.	+	.	ID=exon-XM_017058176.2-4;Dbxref=GeneID:107998750%2CGenbank:XM_017058176.2;Parent=rna-XM_017058176.2
NW_016019275.1	Gnomon	exon	265850	266039	.	+	.	ID=exon-XM_017058176.2-1;Dbxref=GeneID:107998750%2CGenbank:XM_017058176.2;Parent=rna-XM_017058176.2
NW_016019275.1	Gnomon	exon	266103	266260	.	+	.	ID=exon-XM_017058176.2-2;Dbxref=GeneID:107998750%2CGenbank:XM_017058176.2;Parent=rna-XM_017058176.2
NW_016019275.1	Gnomon	exon	814924	816561	.	+	.	ID=exon-XM_017058023.2-6;Dbxref=GeneID:107998648%2CGenbank:XM_017058023.2;Note=The sequence of the model RefSeq transcript was modified relative to this genomic sequence to represent the inferred CDS: added 1204 bases not found in genome assembly;Parent=rna-XM_017058023.2
NW_016019275.1	Gnomon	exon	814223	814368	.	+	.	ID=exon-XM_017058023.2-4;Dbxref=GeneID:107998648%2CGenbank:XM_017058023.2;Note=The sequence of the model RefSeq transcript was modified relative to this genomic sequence to represent the inferred CDS: added 1204 bases not found in genome assembly;Parent=rna-XM_017058023.2
NW_016019275.1	Gnomon	exon	814448	814639	.	+	.	ID=exon-XM_017058023.2-5;Dbxref=GeneID:107998648%2CGenbank:XM_017058023.2;Note=The sequence of the model RefSeq transcript was modified relative to this genomic sequence to represent the inferred CDS: added 1204 bases not found in genome assembly;Parent=rna-XM_017058023.2
NW_016019275.1	Gnomon	exon	813619	813780	.	+	.	ID=exon-XM_017058023.2-2;Dbxref=GeneID:107998648%2CGenbank:XM_017058023.2;Note=The sequence of the model RefSeq transcript was modified relative to this genomic sequence to represent the inferred CDS: added 1204 bases not found in genome assembly;Parent=rna-XM_017058023.2
NW_016019275.1	Gnomon	exon	813873	814013	.	+	.	ID=exon-XM_017058023.2-3;Dbxref=GeneID:107998648%2CGenbank:XM_017058023.2;Note=The sequence of the model RefSeq transcript was modified relative to this genomic sequence to represent the inferred CDS: added 1204 bases not found in genome assembly;Parent=rna-XM_017058023.2
NW_016019275.1	Gnomon	exon	813213	813525	.	+	.	ID=exon-XM_017058023.2-1;Dbxref=GeneID:107998648%2CGenbank:XM_017058023.2;Note=The sequence of the model RefSeq transcript was modified relative to this genomic sequence to represent the inferred CDS: added 1204 bases not found in genome assembly;Parent=rna-XM_017058023.2
NW_016019275.1	Gnomon	mRNA	1315693	1320547	.	-	.	Name=XM_028667137.1;ID=rna-XM_028667137.1;Dbxref=GeneID:107998758%2CGenbank:XM_028667137.1;Parent=gene-LOC107998758
NW_016019275.1	Gnomon	CDS	881831	881882	.	+	0	Name=XP_016913616.1;ID=cds-XP_016913616.1;Dbxref=GeneID:107998712%2CGenbank:XP_016913616.1;Note=The sequence of the model RefSeq protein was modified relative to this genomic sequence to represent the inferred CDS: inserted 1 base in 1 codon;Parent=rna-XM_017058127.2
NW_016019275.1	Gnomon	CDS	881885	882141	.	+	0	Name=XP_016913616.1;ID=cds-XP_016913616.1;Dbxref=GeneID:107998712%2CGenbank:XP_016913616.1;Note=The sequence of the model RefSeq protein was modified relative to this genomic sequence to represent the inferred CDS: inserted 1 base in 1 codon;Parent=rna-XM_017058127.2
NW_016019275.1	Gnomon	CDS	882817	883195	.	+	0	Name=XP_016913616.1;ID=cds-XP_016913616.1;Dbxref=GeneID:107998712%2CGenbank:XP_016913616.1;Note=The sequence of the model RefSeq protein was modified relative to this genomic sequence to represent the inferred CDS: inserted 1 base in 1 codon;Parent=rna-XM_017058127.2
NW_016019275.1	Gnomon	CDS	883301	883603	.	+	0	Name=XP_016913616.1;ID=cds-XP_016913616.1;Dbxref=GeneID:107998712%2CGenbank:XP_016913616.1;Note=The sequence of the model RefSeq protein was modified relative to this genomic sequence to represent the inferred CDS: inserted 1 base in 1 codon;Parent=rna-XM_017058127.2
NW_016019275.1	Gnomon	CDS	883678	883895	.	+	0	Name=XP_016913616.1;ID=cds-XP_016913616.1;Dbxref=GeneID:107998712%2CGenbank:XP_016913616.1;Note=The sequence of the model RefSeq protein was modified relative to this genomic sequence to represent the inferred CDS: inserted 1 base in 1 codon;Parent=rna-XM_017058127.2
NW_016019275.1	Gnomon	exon	236068	236206	.	-	.	ID=exon-XM_017058129.2-1;Dbxref=GeneID:107998715%2CGenbank:XM_017058129.2;Parent=rna-XM_017058129.2
NW_016019275.1	Gnomon	exon	235859	235980	.	-	.	ID=exon-XM_017058129.2-2;Dbxref=GeneID:107998715%2CGenbank:XM_017058129.2;Parent=rna-XM_017058129.2
NW_016019275.1	Gnomon	exon	235157	235531	.	-	.	ID=exon-XM_017058129.2-3;Dbxref=GeneID:107998715%2CGenbank:XM_017058129.2;Parent=rna-XM_017058129.2
NW_016019275.1	Gnomon	exon	234712	235076	.	-	.	ID=exon-XM_017058129.2-4;Dbxref=GeneID:107998715%2CGenbank:XM_017058129.2;Parent=rna-XM_017058129.2
NW_016019275.1	Gnomon	exon	234358	234625	.	-	.	ID=exon-XM_017058129.2-5;Dbxref=GeneID:107998715%2CGenbank:XM_017058129.2;Parent=rna-XM_017058129.2
NW_016019275.1	Gnomon	exon	356543	356657	.	+	.	ID=exon-XM_017058153.2-4;Dbxref=GeneID:107998736%2CGenbank:XM_017058153.2;Parent=rna-XM_017058153.2
NW_016019275.1	Gnomon	exon	356718	356946	.	+	.	ID=exon-XM_017058153.2-5;Dbxref=GeneID:107998736%2CGenbank:XM_017058153.2;Parent=rna-XM_017058153.2
NW_016019275.1	Gnomon	exon	355891	356171	.	+	.	ID=exon-XM_017058153.2-2;Dbxref=GeneID:107998736%2CGenbank:XM_017058153.2;Parent=rna-XM_017058153.2
NW_016019275.1	Gnomon	exon	356259	356451	.	+	.	ID=exon-XM_017058153.2-3;Dbxref=GeneID:107998736%2CGenbank:XM_017058153.2;Parent=rna-XM_017058153.2
NW_016019275.1	Gnomon	exon	355019	355813	.	+	.	ID=exon-XM_017058153.2-1;Dbxref=GeneID:107998736%2CGenbank:XM_017058153.2;Parent=rna-XM_017058153.2
NW_016019275.1	Gnomon	CDS	211924	212139	.	-	0	Name=XP_028522936.1;ID=cds-XP_028522936.1;Dbxref=GeneID:107998725%2CGenbank:XP_028522936.1;Parent=rna-XM_028667135.1
NW_016019275.1	Gnomon	CDS	211530	211856	.	-	0	Name=XP_028522936.1;ID=cds-XP_028522936.1;Dbxref=GeneID:107998725%2CGenbank:XP_028522936.1;Parent=rna-XM_028667135.1
NW_016019275.1	Gnomon	CDS	210966	211463	.	-	0	Name=XP_028522936.1;ID=cds-XP_028522936.1;Dbxref=GeneID:107998725%2CGenbank:XP_028522936.1;Parent=rna-XM_028667135.1
NW_016019275.1	Gnomon	CDS	210745	210897	.	-	0	Name=XP_028522936.1;ID=cds-XP_028522936.1;Dbxref=GeneID:107998725%2CGenbank:XP_028522936.1;Parent=rna-XM_028667135.1
NW_016019275.1	Gnomon	CDS	210505	210666	.	-	0	Name=XP_028522936.1;ID=cds-XP_028522936.1;Dbxref=GeneID:107998725%2CGenbank:XP_028522936.1;Parent=rna-XM_028667135.1
NW_016019275.1	Gnomon	exon	412478	412570	.	+	.	ID=exon-XM_028667121.1-1;Dbxref=GeneID:114577654%2CGenbank:XM_028667121.1;Parent=rna-XM_028667121.1
NW_016019275.1	Gnomon	exon	413360	413454	.	+	.	ID=exon-XM_028667121.1-4;Dbxref=GeneID:114577654%2CGenbank:XM_028667121.1;Parent=rna-XM_028667121.1
NW_016019275.1	Gnomon	exon	413535	413628	.	+	.	ID=exon-XM_028667121.1-5;Dbxref=GeneID:114577654%2CGenbank:XM_028667121.1;Parent=rna-XM_028667121.1
NW_016019275.1	Gnomon	exon	412663	412772	.	+	.	ID=exon-XM_028667121.1-2;Dbxref=GeneID:114577654%2CGenbank:XM_028667121.1;Parent=rna-XM_028667121.1
NW_016019275.1	Gnomon	exon	412897	413226	.	+	.	ID=exon-XM_028667121.1-3;Dbxref=GeneID:114577654%2CGenbank:XM_028667121.1;Parent=rna-XM_028667121.1
NW_016019275.1	Gnomon	CDS	823303	823477	.	+	0	Name=XP_016913615.1;ID=cds-XP_016913615.1;Dbxref=GeneID:107998711%2CGenbank:XP_016913615.1;Parent=rna-XM_017058126.2
NW_016019275.1	Gnomon	CDS	823551	823771	.	+	0	Name=XP_016913615.1;ID=cds-XP_016913615.1;Dbxref=GeneID:107998711%2CGenbank:XP_016913615.1;Parent=rna-XM_017058126.2
NW_016019275.1	Gnomon	CDS	823862	824426	.	+	0	Name=XP_016913615.1;ID=cds-XP_016913615.1;Dbxref=GeneID:107998711%2CGenbank:XP_016913615.1;Parent=rna-XM_017058126.2
NW_016019275.1	Gnomon	CDS	824495	824721	.	+	0	Name=XP_016913615.1;ID=cds-XP_016913615.1;Dbxref=GeneID:107998711%2CGenbank:XP_016913615.1;Parent=rna-XM_017058126.2
NW_016019275.1	Gnomon	CDS	824786	824959	.	+	0	Name=XP_016913615.1;ID=cds-XP_016913615.1;Dbxref=GeneID:107998711%2CGenbank:XP_016913615.1;Parent=rna-XM_017058126.2
NW_016019275.1	Gnomon	CDS	825040	825202	.	+	0	Name=XP_016913615.1;ID=cds-XP_016913615.1;Dbxref=GeneID:107998711%2CGenbank:XP_016913615.1;Parent=rna-XM_017058126.2
NW_016019275.1	Gnomon	CDS	825485	825636	.	+	0	Name=XP_016913615.1;ID=cds-XP_016913615.1;Dbxref=GeneID:107998711%2CGenbank:XP_016913615.1;Parent=rna-XM_017058126.2
NW_016019275.1	Gnomon	exon	671642	672654	.	+	.	ID=exon-XR_003697903.1-1;Dbxref=GeneID:114577656%2CGenbank:XR_003697903.1;Parent=rna-XR_003697903.1
NW_016019275.1	Gnomon	exon	673072	673362	.	+	.	ID=exon-XR_003697903.1-2;Dbxref=GeneID:114577656%2CGenbank:XR_003697903.1;Parent=rna-XR_003697903.1
NW_016019275.1	Gnomon	exon	236068	236139	.	-	.	ID=exon-XM_017058130.2-1;Dbxref=GeneID:107998715%2CGenbank:XM_017058130.2;Parent=rna-XM_017058130.2
NW_016019275.1	Gnomon	exon	235859	235976	.	-	.	ID=exon-XM_017058130.2-2;Dbxref=GeneID:107998715%2CGenbank:XM_017058130.2;Parent=rna-XM_017058130.2
NW_016019275.1	Gnomon	exon	234358	234625	.	-	.	ID=exon-XM_017058130.2-5;Dbxref=GeneID:107998715%2CGenbank:XM_017058130.2;Parent=rna-XM_017058130.2
NW_016019275.1	Gnomon	exon	235157	235531	.	-	.	ID=exon-XM_017058130.2-3;Dbxref=GeneID:107998715%2CGenbank:XM_017058130.2;Parent=rna-XM_017058130.2
NW_016019275.1	Gnomon	exon	234712	235076	.	-	.	ID=exon-XM_017058130.2-4;Dbxref=GeneID:107998715%2CGenbank:XM_017058130.2;Parent=rna-XM_017058130.2
NW_016019275.1	Gnomon	exon	90116	90249	.	+	.	ID=exon-XM_017058094.2-4;Dbxref=GeneID:107998689%2CGenbank:XM_017058094.2;Parent=rna-XM_017058094.2
NW_016019275.1	Gnomon	exon	90332	90488	.	+	.	ID=exon-XM_017058094.2-5;Dbxref=GeneID:107998689%2CGenbank:XM_017058094.2;Parent=rna-XM_017058094.2
NW_016019275.1	Gnomon	exon	89611	89695	.	+	.	ID=exon-XM_017058094.2-2;Dbxref=GeneID:107998689%2CGenbank:XM_017058094.2;Parent=rna-XM_017058094.2
NW_016019275.1	Gnomon	exon	89776	90003	.	+	.	ID=exon-XM_017058094.2-3;Dbxref=GeneID:107998689%2CGenbank:XM_017058094.2;Parent=rna-XM_017058094.2
NW_016019275.1	Gnomon	exon	91311	92262	.	+	.	ID=exon-XM_017058094.2-8;Dbxref=GeneID:107998689%2CGenbank:XM_017058094.2;Parent=rna-XM_017058094.2
NW_016019275.1	Gnomon	exon	92363	92864	.	+	.	ID=exon-XM_017058094.2-9;Dbxref=GeneID:107998689%2CGenbank:XM_017058094.2;Parent=rna-XM_017058094.2
NW_016019275.1	Gnomon	exon	90580	90784	.	+	.	ID=exon-XM_017058094.2-6;Dbxref=GeneID:107998689%2CGenbank:XM_017058094.2;Parent=rna-XM_017058094.2
NW_016019275.1	Gnomon	exon	90862	91200	.	+	.	ID=exon-XM_017058094.2-7;Dbxref=GeneID:107998689%2CGenbank:XM_017058094.2;Parent=rna-XM_017058094.2
NW_016019275.1	Gnomon	exon	81421	82000	.	+	.	ID=exon-XM_017058094.2-1;Dbxref=GeneID:107998689%2CGenbank:XM_017058094.2;Parent=rna-XM_017058094.2
NW_016019275.1	Gnomon	exon	265857	266039	.	+	.	ID=exon-XM_017058177.2-1;Dbxref=GeneID:107998750%2CGenbank:XM_017058177.2;Parent=rna-XM_017058177.2
NW_016019275.1	Gnomon	exon	266103	266260	.	+	.	ID=exon-XM_017058177.2-2;Dbxref=GeneID:107998750%2CGenbank:XM_017058177.2;Parent=rna-XM_017058177.2
NW_016019275.1	Gnomon	exon	267102	267199	.	+	.	ID=exon-XM_017058177.2-3;Dbxref=GeneID:107998750%2CGenbank:XM_017058177.2;Parent=rna-XM_017058177.2
NW_016019275.1	Gnomon	exon	267702	267812	.	+	.	ID=exon-XM_017058177.2-4;Dbxref=GeneID:107998750%2CGenbank:XM_017058177.2;Parent=rna-XM_017058177.2
NW_016019275.1	Gnomon	exon	269305	269443	.	+	.	ID=exon-XM_017058177.2-5;Dbxref=GeneID:107998750%2CGenbank:XM_017058177.2;Parent=rna-XM_017058177.2
NW_016019275.1	Gnomon	exon	269524	269823	.	+	.	ID=exon-XM_017058177.2-6;Dbxref=GeneID:107998750%2CGenbank:XM_017058177.2;Parent=rna-XM_017058177.2
NW_016019275.1	Gnomon	exon	269913	270088	.	+	.	ID=exon-XM_017058177.2-7;Dbxref=GeneID:107998750%2CGenbank:XM_017058177.2;Parent=rna-XM_017058177.2
NW_016019275.1	Gnomon	exon	270162	270304	.	+	.	ID=exon-XM_017058177.2-8;Dbxref=GeneID:107998750%2CGenbank:XM_017058177.2;Parent=rna-XM_017058177.2
NW_016019275.1	Gnomon	exon	270399	271485	.	+	.	ID=exon-XM_017058177.2-9;Dbxref=GeneID:107998750%2CGenbank:XM_017058177.2;Parent=rna-XM_017058177.2
NW_016019275.1	Gnomon	mRNA	958278	977330	.	-	.	Name=XM_028667130.1;ID=rna-XM_028667130.1;Dbxref=GeneID:107998680%2CGenbank:XM_028667130.1;Parent=gene-LOC107998680
NW_016019275.1	Gnomon	mRNA	247968	251469	.	+	.	Name=XM_017058145.2;ID=rna-XM_017058145.2;Dbxref=GeneID:107998729%2CGenbank:XM_017058145.2;Parent=gene-LOC107998729
NW_016019275.1	Gnomon	mRNA	942521	952667	.	-	.	Name=XM_017058144.1;ID=rna-XM_017058144.1;Dbxref=GeneID:107998728%2CGenbank:XM_017058144.1;Parent=gene-LOC107998728
NW_016019275.1	Gnomon	lnc_RNA	273718	275031	.	+	.	Name=XR_003697910.1;ID=rna-XR_003697910.1;Dbxref=GeneID:114577660%2CGenbank:XR_003697910.1;Parent=gene-LOC114577660
NW_016019275.1	Gnomon	CDS	822961	823170	.	+	0	Name=XP_016913614.1;ID=cds-XP_016913614.1;Dbxref=GeneID:107998711%2CGenbank:XP_016913614.1;Parent=rna-XM_017058125.2
NW_016019275.1	Gnomon	CDS	823282	823477	.	+	0	Name=XP_016913614.1;ID=cds-XP_016913614.1;Dbxref=GeneID:107998711%2CGenbank:XP_016913614.1;Parent=rna-XM_017058125.2
NW_016019275.1	Gnomon	CDS	823551	823771	.	+	0	Name=XP_016913614.1;ID=cds-XP_016913614.1;Dbxref=GeneID:107998711%2CGenbank:XP_016913614.1;Parent=rna-XM_017058125.2
NW_016019275.1	Gnomon	CDS	823862	824426	.	+	0	Name=XP_016913614.1;ID=cds-XP_016913614.1;Dbxref=GeneID:107998711%2CGenbank:XP_016913614.1;Parent=rna-XM_017058125.2
NW_016019275.1	Gnomon	CDS	824495	824721	.	+	0	Name=XP_016913614.1;ID=cds-XP_016913614.1;Dbxref=GeneID:107998711%2CGenbank:XP_016913614.1;Parent=rna-XM_017058125.2
NW_016019275.1	Gnomon	CDS	824786	824959	.	+	0	Name=XP_016913614.1;ID=cds-XP_016913614.1;Dbxref=GeneID:107998711%2CGenbank:XP_016913614.1;Parent=rna-XM_017058125.2
NW_016019275.1	Gnomon	CDS	825040	825202	.	+	0	Name=XP_016913614.1;ID=cds-XP_016913614.1;Dbxref=GeneID:107998711%2CGenbank:XP_016913614.1;Parent=rna-XM_017058125.2
NW_016019275.1	Gnomon	CDS	825485	825636	.	+	0	Name=XP_016913614.1;ID=cds-XP_016913614.1;Dbxref=GeneID:107998711%2CGenbank:XP_016913614.1;Parent=rna-XM_017058125.2
NW_016019275.1	Gnomon	mRNA	247966	251536	.	+	.	Name=XM_017058146.2;ID=rna-XM_017058146.2;Dbxref=GeneID:107998729%2CGenbank:XM_017058146.2;Parent=gene-LOC107998729
NW_016019275.1	Gnomon	mRNA	1031490	1041111	.	-	.	Name=XM_028667132.1;ID=rna-XM_028667132.1;Dbxref=GeneID:107998681%2CGenbank:XM_028667132.1;Parent=gene-LOC107998681
NW_016019275.1	Gnomon	mRNA	431251	451938	.	-	.	Name=XM_017058049.1;ID=rna-XM_017058049.1;Dbxref=GeneID:107998669%2CGenbank:XM_017058049.1;Parent=gene-LOC107998669
NW_016019275.1	Gnomon	CDS	842013	842075	.	-	0	Name=XP_016913612.1;ID=cds-XP_016913612.1;Dbxref=GeneID:107998710%2CGenbank:XP_016913612.1;Parent=rna-XM_017058123.2
NW_016019275.1	Gnomon	CDS	838717	838946	.	-	0	Name=XP_016913612.1;ID=cds-XP_016913612.1;Dbxref=GeneID:107998710%2CGenbank:XP_016913612.1;Parent=rna-XM_017058123.2
NW_016019275.1	Gnomon	CDS	830193	830484	.	-	0	Name=XP_016913612.1;ID=cds-XP_016913612.1;Dbxref=GeneID:107998710%2CGenbank:XP_016913612.1;Parent=rna-XM_017058123.2
NW_016019275.1	Gnomon	CDS	828960	829178	.	-	0	Name=XP_016913612.1;ID=cds-XP_016913612.1;Dbxref=GeneID:107998710%2CGenbank:XP_016913612.1;Parent=rna-XM_017058123.2
NW_016019275.1	Gnomon	CDS	826487	828871	.	-	0	Name=XP_016913612.1;ID=cds-XP_016913612.1;Dbxref=GeneID:107998710%2CGenbank:XP_016913612.1;Parent=rna-XM_017058123.2
NW_016019275.1	Gnomon	exon	758401	758521	.	+	.	ID=exon-XM_028667145.1-8;Dbxref=GeneID:107998676%2CGenbank:XM_028667145.1;Parent=rna-XM_028667145.1
NW_016019275.1	Gnomon	exon	758590	758744	.	+	.	ID=exon-XM_028667145.1-9;Dbxref=GeneID:107998676%2CGenbank:XM_028667145.1;Parent=rna-XM_028667145.1
NW_016019275.1	Gnomon	exon	755644	756117	.	+	.	ID=exon-XM_028667145.1-1;Dbxref=GeneID:107998676%2CGenbank:XM_028667145.1;Parent=rna-XM_028667145.1
NW_016019275.1	Gnomon	exon	756241	756334	.	+	.	ID=exon-XM_028667145.1-2;Dbxref=GeneID:107998676%2CGenbank:XM_028667145.1;Parent=rna-XM_028667145.1
NW_016019275.1	Gnomon	exon	756425	756558	.	+	.	ID=exon-XM_028667145.1-3;Dbxref=GeneID:107998676%2CGenbank:XM_028667145.1;Parent=rna-XM_028667145.1
NW_016019275.1	Gnomon	exon	756632	756789	.	+	.	ID=exon-XM_028667145.1-4;Dbxref=GeneID:107998676%2CGenbank:XM_028667145.1;Parent=rna-XM_028667145.1
NW_016019275.1	Gnomon	exon	757032	757261	.	+	.	ID=exon-XM_028667145.1-5;Dbxref=GeneID:107998676%2CGenbank:XM_028667145.1;Parent=rna-XM_028667145.1
NW_016019275.1	Gnomon	exon	757419	757611	.	+	.	ID=exon-XM_028667145.1-6;Dbxref=GeneID:107998676%2CGenbank:XM_028667145.1;Parent=rna-XM_028667145.1
NW_016019275.1	Gnomon	exon	757684	758328	.	+	.	ID=exon-XM_028667145.1-7;Dbxref=GeneID:107998676%2CGenbank:XM_028667145.1;Parent=rna-XM_028667145.1
NW_016019275.1	Gnomon	mRNA	1031490	1041424	.	-	.	Name=XM_028667131.1;ID=rna-XM_028667131.1;Dbxref=GeneID:107998681%2CGenbank:XM_028667131.1;Parent=gene-LOC107998681
NW_016019275.1	Gnomon	exon	420751	421808	.	-	.	ID=exon-XM_017058047.2-2;Dbxref=GeneID:107998668%2CGenbank:XM_017058047.2;Parent=rna-XM_017058047.2
NW_016019275.1	Gnomon	exon	416497	419303	.	-	.	ID=exon-XM_017058047.2-3;Dbxref=GeneID:107998668%2CGenbank:XM_017058047.2;Parent=rna-XM_017058047.2
NW_016019275.1	Gnomon	exon	422847	423818	.	-	.	ID=exon-XM_017058047.2-1;Dbxref=GeneID:107998668%2CGenbank:XM_017058047.2;Parent=rna-XM_017058047.2
NW_016019275.1	Gnomon	exon	1345369	1345531	.	-	.	ID=exon-XM_028667168.1-1;Dbxref=GeneID:107998742%2CGenbank:XM_028667168.1;Parent=rna-XM_028667168.1
NW_016019275.1	Gnomon	exon	1339197	1341101	.	-	.	ID=exon-XM_028667168.1-2;Dbxref=GeneID:107998742%2CGenbank:XM_028667168.1;Parent=rna-XM_028667168.1
NW_016019275.1	Gnomon	mRNA	205134	207239	.	+	.	Name=XM_017058143.2;ID=rna-XM_017058143.2;Dbxref=GeneID:107998727%2CGenbank:XM_017058143.2;Parent=gene-LOC107998727
NW_016019275.1	Gnomon	CDS	874206	874408	.	-	0	Name=XP_016913611.1;ID=cds-XP_016913611.1;Dbxref=GeneID:107998710%2CGenbank:XP_016913611.1;Parent=rna-XM_017058122.2
NW_016019275.1	Gnomon	CDS	842013	842085	.	-	0	Name=XP_016913611.1;ID=cds-XP_016913611.1;Dbxref=GeneID:107998710%2CGenbank:XP_016913611.1;Parent=rna-XM_017058122.2
NW_016019275.1	Gnomon	CDS	838717	838946	.	-	0	Name=XP_016913611.1;ID=cds-XP_016913611.1;Dbxref=GeneID:107998710%2CGenbank:XP_016913611.1;Parent=rna-XM_017058122.2
NW_016019275.1	Gnomon	CDS	830193	830484	.	-	0	Name=XP_016913611.1;ID=cds-XP_016913611.1;Dbxref=GeneID:107998710%2CGenbank:XP_016913611.1;Parent=rna-XM_017058122.2
NW_016019275.1	Gnomon	CDS	828960	829178	.	-	0	Name=XP_016913611.1;ID=cds-XP_016913611.1;Dbxref=GeneID:107998710%2CGenbank:XP_016913611.1;Parent=rna-XM_017058122.2
NW_016019275.1	Gnomon	CDS	826487	828871	.	-	0	Name=XP_016913611.1;ID=cds-XP_016913611.1;Dbxref=GeneID:107998710%2CGenbank:XP_016913611.1;Parent=rna-XM_017058122.2
NW_016019275.1	Gnomon	CDS	1094838	1095142	.	-	0	Name=XP_016913517.1;ID=cds-XP_016913517.1;Dbxref=GeneID:107998654%2CGenbank:XP_016913517.1;Parent=rna-XM_017058028.1
NW_016019275.1	Gnomon	CDS	1094424	1094760	.	-	0	Name=XP_016913517.1;ID=cds-XP_016913517.1;Dbxref=GeneID:107998654%2CGenbank:XP_016913517.1;Parent=rna-XM_017058028.1
NW_016019275.1	Gnomon	CDS	1093442	1093629	.	-	0	Name=XP_016913517.1;ID=cds-XP_016913517.1;Dbxref=GeneID:107998654%2CGenbank:XP_016913517.1;Parent=rna-XM_017058028.1
NW_016019275.1	Gnomon	CDS	1093199	1093323	.	-	0	Name=XP_016913517.1;ID=cds-XP_016913517.1;Dbxref=GeneID:107998654%2CGenbank:XP_016913517.1;Parent=rna-XM_017058028.1
NW_016019275.1	Gnomon	CDS	1089313	1089428	.	-	0	Name=XP_016913517.1;ID=cds-XP_016913517.1;Dbxref=GeneID:107998654%2CGenbank:XP_016913517.1;Parent=rna-XM_017058028.1
NW_016019275.1	Gnomon	exon	273718	273834	.	+	.	ID=exon-XR_003697910.1-1;Dbxref=GeneID:114577660%2CGenbank:XR_003697910.1;Parent=rna-XR_003697910.1
NW_016019275.1	Gnomon	exon	274843	275031	.	+	.	ID=exon-XR_003697910.1-2;Dbxref=GeneID:114577660%2CGenbank:XR_003697910.1;Parent=rna-XR_003697910.1
NW_016019275.1	Gnomon	mRNA	254601	256016	.	-	.	Name=XM_017058149.2;ID=rna-XM_017058149.2;Dbxref=GeneID:107998732%2CGenbank:XM_017058149.2;Parent=gene-LOC107998732
NW_016019275.1	Gnomon	exon	436050	436647	.	-	.	ID=exon-XR_003697893.1-10;Dbxref=GeneID:107998669%2CGenbank:XR_003697893.1;Parent=rna-XR_003697893.1
NW_016019275.1	Gnomon	exon	433005	433602	.	-	.	ID=exon-XR_003697893.1-11;Dbxref=GeneID:107998669%2CGenbank:XR_003697893.1;Parent=rna-XR_003697893.1
NW_016019275.1	Gnomon	exon	431251	431421	.	-	.	ID=exon-XR_003697893.1-12;Dbxref=GeneID:107998669%2CGenbank:XR_003697893.1;Parent=rna-XR_003697893.1
NW_016019275.1	Gnomon	CDS	125587	125705	.	-	0	Name=XP_016913623.1;ID=cds-XP_016913623.1;Dbxref=GeneID:107998719%2CGenbank:XP_016913623.1;Parent=rna-XM_017058134.2
NW_016019275.1	Gnomon	CDS	124990	125488	.	-	0	Name=XP_016913623.1;ID=cds-XP_016913623.1;Dbxref=GeneID:107998719%2CGenbank:XP_016913623.1;Parent=rna-XM_017058134.2
NW_016019275.1	Gnomon	CDS	124725	124904	.	-	0	Name=XP_016913623.1;ID=cds-XP_016913623.1;Dbxref=GeneID:107998719%2CGenbank:XP_016913623.1;Parent=rna-XM_017058134.2
NW_016019275.1	Gnomon	CDS	124419	124637	.	-	0	Name=XP_016913623.1;ID=cds-XP_016913623.1;Dbxref=GeneID:107998719%2CGenbank:XP_016913623.1;Parent=rna-XM_017058134.2
NW_016019275.1	Gnomon	CDS	124180	124350	.	-	0	Name=XP_016913623.1;ID=cds-XP_016913623.1;Dbxref=GeneID:107998719%2CGenbank:XP_016913623.1;Parent=rna-XM_017058134.2
NW_016019275.1	Gnomon	CDS	123167	124111	.	-	0	Name=XP_016913623.1;ID=cds-XP_016913623.1;Dbxref=GeneID:107998719%2CGenbank:XP_016913623.1;Parent=rna-XM_017058134.2
NW_016019275.1	Gnomon	CDS	122960	123091	.	-	0	Name=XP_016913623.1;ID=cds-XP_016913623.1;Dbxref=GeneID:107998719%2CGenbank:XP_016913623.1;Parent=rna-XM_017058134.2
NW_016019275.1	Gnomon	exon	366076	366163	.	+	.	ID=exon-XR_003697909.1-1;Dbxref=GeneID:114577659%2CGenbank:XR_003697909.1;Parent=rna-XR_003697909.1
NW_016019275.1	Gnomon	exon	366388	366476	.	+	.	ID=exon-XR_003697909.1-2;Dbxref=GeneID:114577659%2CGenbank:XR_003697909.1;Parent=rna-XR_003697909.1
NW_016019275.1	Gnomon	exon	366581	367329	.	+	.	ID=exon-XR_003697909.1-3;Dbxref=GeneID:114577659%2CGenbank:XR_003697909.1;Parent=rna-XR_003697909.1
NW_016019275.1	Gnomon	exon	367746	367848	.	+	.	ID=exon-XR_003697909.1-4;Dbxref=GeneID:114577659%2CGenbank:XR_003697909.1;Parent=rna-XR_003697909.1
NW_016019275.1	Gnomon	exon	784772	785416	.	-	.	ID=exon-XM_028667148.1-3;Dbxref=GeneID:107998647%2CGenbank:XM_028667148.1;Note=The sequence of the model RefSeq transcript was modified relative to this genomic sequence to represent the inferred CDS: inserted 1 base in 1 codon;Parent=rna-XM_028667148.1
NW_016019275.1	Gnomon	exon	784127	784670	.	-	.	ID=exon-XM_028667148.1-4;Dbxref=GeneID:107998647%2CGenbank:XM_028667148.1;Note=The sequence of the model RefSeq transcript was modified relative to this genomic sequence to represent the inferred CDS: inserted 1 base in 1 codon;Parent=rna-XM_028667148.1
NW_016019275.1	Gnomon	exon	793461	793716	.	-	.	ID=exon-XM_028667148.1-1;Dbxref=GeneID:107998647%2CGenbank:XM_028667148.1;Note=The sequence of the model RefSeq transcript was modified relative to this genomic sequence to represent the inferred CDS: inserted 1 base in 1 codon;Parent=rna-XM_028667148.1
NW_016019275.1	Gnomon	exon	785880	785964	.	-	.	ID=exon-XM_028667148.1-2;Dbxref=GeneID:107998647%2CGenbank:XM_028667148.1;Note=The sequence of the model RefSeq transcript was modified relative to this genomic sequence to represent the inferred CDS: inserted 1 base in 1 codon;Parent=rna-XM_028667148.1
NW_016019275.1	Gnomon	exon	778595	779086	.	-	.	ID=exon-XM_028667148.1-7;Dbxref=GeneID:107998647%2CGenbank:XM_028667148.1;Note=The sequence of the model RefSeq transcript was modified relative to this genomic sequence to represent the inferred CDS: inserted 1 base in 1 codon;Parent=rna-XM_028667148.1
NW_016019275.1	Gnomon	exon	775421	778479	.	-	.	ID=exon-XM_028667148.1-8;Dbxref=GeneID:107998647%2CGenbank:XM_028667148.1;Note=The sequence of the model RefSeq transcript was modified relative to this genomic sequence to represent the inferred CDS: inserted 1 base in 1 codon;Parent=rna-XM_028667148.1
NW_016019275.1	Gnomon	exon	780561	781489	.	-	.	ID=exon-XM_028667148.1-5;Dbxref=GeneID:107998647%2CGenbank:XM_028667148.1;Note=The sequence of the model RefSeq transcript was modified relative to this genomic sequence to represent the inferred CDS: inserted 1 base in 1 codon;Parent=rna-XM_028667148.1
NW_016019275.1	Gnomon	exon	779089	780471	.	-	.	ID=exon-XM_028667148.1-6;Dbxref=GeneID:107998647%2CGenbank:XM_028667148.1;Note=The sequence of the model RefSeq transcript was modified relative to this genomic sequence to represent the inferred CDS: inserted 1 base in 1 codon;Parent=rna-XM_028667148.1
NW_016019275.1	Gnomon	exon	774653	775324	.	-	.	ID=exon-XM_028667148.1-9;Dbxref=GeneID:107998647%2CGenbank:XM_028667148.1;Note=The sequence of the model RefSeq transcript was modified relative to this genomic sequence to represent the inferred CDS: inserted 1 base in 1 codon;Parent=rna-XM_028667148.1
NW_016019275.1	Gnomon	CDS	184677	184678	.	+	0	Name=XP_016913622.1;ID=cds-XP_016913622.1;Dbxref=GeneID:107998718%2CGenbank:XP_016913622.1;Note=The sequence of the model RefSeq protein was modified relative to this genomic sequence to represent the inferred CDS: added 132 bases not found in genome assembly;Parent=rna-XM_017058133.2
NW_016019275.1	Gnomon	CDS	188674	188897	.	+	0	Name=XP_016913622.1;ID=cds-XP_016913622.1;Dbxref=GeneID:107998718%2CGenbank:XP_016913622.1;Note=The sequence of the model RefSeq protein was modified relative to this genomic sequence to represent the inferred CDS: added 132 bases not found in genome assembly;Parent=rna-XM_017058133.2
NW_016019275.1	Gnomon	CDS	200017	200228	.	+	0	Name=XP_016913622.1;ID=cds-XP_016913622.1;Dbxref=GeneID:107998718%2CGenbank:XP_016913622.1;Note=The sequence of the model RefSeq protein was modified relative to this genomic sequence to represent the inferred CDS: added 132 bases not found in genome assembly;Parent=rna-XM_017058133.2
NW_016019275.1	Gnomon	CDS	260143	260305	.	+	0	Name=XP_016913528.1;ID=cds-XP_016913528.1;Dbxref=GeneID:107998664%2CGenbank:XP_016913528.1;Parent=rna-XM_017058039.2
NW_016019275.1	Gnomon	CDS	260386	260647	.	+	0	Name=XP_016913528.1;ID=cds-XP_016913528.1;Dbxref=GeneID:107998664%2CGenbank:XP_016913528.1;Parent=rna-XM_017058039.2
NW_016019275.1	Gnomon	CDS	260720	260858	.	+	0	Name=XP_016913528.1;ID=cds-XP_016913528.1;Dbxref=GeneID:107998664%2CGenbank:XP_016913528.1;Parent=rna-XM_017058039.2
NW_016019275.1	Gnomon	CDS	260930	260992	.	+	0	Name=XP_016913528.1;ID=cds-XP_016913528.1;Dbxref=GeneID:107998664%2CGenbank:XP_016913528.1;Parent=rna-XM_017058039.2
NW_016019275.1	Gnomon	CDS	261119	261316	.	+	0	Name=XP_016913528.1;ID=cds-XP_016913528.1;Dbxref=GeneID:107998664%2CGenbank:XP_016913528.1;Parent=rna-XM_017058039.2
NW_016019275.1	Gnomon	exon	1320380	1320548	.	-	.	ID=exon-XM_017058193.2-1;Dbxref=GeneID:107998758%2CGenbank:XM_017058193.2;Parent=rna-XM_017058193.2
NW_016019275.1	Gnomon	exon	1319665	1319861	.	-	.	ID=exon-XM_017058193.2-4;Dbxref=GeneID:107998758%2CGenbank:XM_017058193.2;Parent=rna-XM_017058193.2
NW_016019275.1	Gnomon	exon	1319332	1319590	.	-	.	ID=exon-XM_017058193.2-5;Dbxref=GeneID:107998758%2CGenbank:XM_017058193.2;Parent=rna-XM_017058193.2
NW_016019275.1	Gnomon	exon	1320206	1320274	.	-	.	ID=exon-XM_017058193.2-2;Dbxref=GeneID:107998758%2CGenbank:XM_017058193.2;Parent=rna-XM_017058193.2
NW_016019275.1	Gnomon	exon	1319933	1320106	.	-	.	ID=exon-XM_017058193.2-3;Dbxref=GeneID:107998758%2CGenbank:XM_017058193.2;Parent=rna-XM_017058193.2
NW_016019275.1	Gnomon	exon	1318346	1318646	.	-	.	ID=exon-XM_017058193.2-8;Dbxref=GeneID:107998758%2CGenbank:XM_017058193.2;Parent=rna-XM_017058193.2
NW_016019275.1	Gnomon	exon	1318085	1318273	.	-	.	ID=exon-XM_017058193.2-9;Dbxref=GeneID:107998758%2CGenbank:XM_017058193.2;Parent=rna-XM_017058193.2
NW_016019275.1	Gnomon	exon	1319102	1319253	.	-	.	ID=exon-XM_017058193.2-6;Dbxref=GeneID:107998758%2CGenbank:XM_017058193.2;Parent=rna-XM_017058193.2
NW_016019275.1	Gnomon	exon	1318790	1319023	.	-	.	ID=exon-XM_017058193.2-7;Dbxref=GeneID:107998758%2CGenbank:XM_017058193.2;Parent=rna-XM_017058193.2
NW_016019275.1	RefSeq	cDNA_match	1203150	1205826	.	-	.	ID=9e29ba4f-c687-4a82-8184-d2f3ca275d21;Target=XM_028667174.1 1 2677
NW_016019275.1	RefSeq	cDNA_match	1189706	1189936	.	-	.	ID=9e29ba4f-c687-4a82-8184-d2f3ca275d21;Target=XM_028667174.1 1 2677
NW_016019275.1	RefSeq	cDNA_match	1170778	1170928	.	-	.	ID=9e29ba4f-c687-4a82-8184-d2f3ca275d21;Target=XM_028667174.1 1 2677
NW_016019275.1	RefSeq	cDNA_match	1160260	1160446	.	-	.	ID=9e29ba4f-c687-4a82-8184-d2f3ca275d21;Target=XM_028667174.1 1 2677
NW_016019275.1	RefSeq	cDNA_match	1158924	1159092	.	-	.	ID=9e29ba4f-c687-4a82-8184-d2f3ca275d21;Target=XM_028667174.1 1 2677
NW_016019275.1	RefSeq	cDNA_match	1155490	1155614	.	-	.	ID=9e29ba4f-c687-4a82-8184-d2f3ca275d21;Target=XM_028667174.1 1 2677
NW_016019275.1	RefSeq	cDNA_match	1155318	1155398	.	-	.	ID=9e29ba4f-c687-4a82-8184-d2f3ca275d21;Target=XM_028667174.1 1 2677
NW_016019275.1	RefSeq	cDNA_match	1115725	1115968	.	-	.	ID=9e29ba4f-c687-4a82-8184-d2f3ca275d21;Target=XM_028667174.1 1 2677
NW_016019275.1	RefSeq	cDNA_match	1114956	1115137	.	-	.	ID=9e29ba4f-c687-4a82-8184-d2f3ca275d21;Target=XM_028667174.1 1 2677
NW_016019275.1	RefSeq	cDNA_match	1112853	1112873	.	-	.	ID=9e29ba4f-c687-4a82-8184-d2f3ca275d21;Target=XM_028667174.1 1 2677
NW_016019275.1	RefSeq	cDNA_match	1107110	1107264	.	-	.	ID=9e29ba4f-c687-4a82-8184-d2f3ca275d21;Target=XM_028667174.1 1 2677
NW_016019275.1	RefSeq	cDNA_match	1106736	1106943	.	-	.	ID=9e29ba4f-c687-4a82-8184-d2f3ca275d21;Target=XM_028667174.1 1 2677
NW_016019275.1	Gnomon	exon	828960	829178	.	-	.	ID=exon-XM_017058122.2-6;Dbxref=GeneID:107998710%2CGenbank:XM_017058122.2;Parent=rna-XM_017058122.2
NW_016019275.1	Gnomon	exon	826377	828871	.	-	.	ID=exon-XM_017058122.2-7;Dbxref=GeneID:107998710%2CGenbank:XM_017058122.2;Parent=rna-XM_017058122.2
NW_016019275.1	Gnomon	exon	838717	838946	.	-	.	ID=exon-XM_017058122.2-4;Dbxref=GeneID:107998710%2CGenbank:XM_017058122.2;Parent=rna-XM_017058122.2
NW_016019275.1	Gnomon	exon	830193	830484	.	-	.	ID=exon-XM_017058122.2-5;Dbxref=GeneID:107998710%2CGenbank:XM_017058122.2;Parent=rna-XM_017058122.2
NW_016019275.1	Gnomon	exon	874206	874427	.	-	.	ID=exon-XM_017058122.2-2;Dbxref=GeneID:107998710%2CGenbank:XM_017058122.2;Parent=rna-XM_017058122.2
NW_016019275.1	Gnomon	exon	842013	842085	.	-	.	ID=exon-XM_017058122.2-3;Dbxref=GeneID:107998710%2CGenbank:XM_017058122.2;Parent=rna-XM_017058122.2
NW_016019275.1	Gnomon	exon	874509	881687	.	-	.	ID=exon-XM_017058122.2-1;Dbxref=GeneID:107998710%2CGenbank:XM_017058122.2;Parent=rna-XM_017058122.2
NW_016019275.1	Gnomon	exon	819527	819732	.	-	.	ID=exon-XM_028667125.1-4;Dbxref=GeneID:107998749%2CGenbank:XM_028667125.1;Parent=rna-XM_028667125.1
NW_016019275.1	Gnomon	exon	815523	819437	.	-	.	ID=exon-XM_028667125.1-5;Dbxref=GeneID:107998749%2CGenbank:XM_028667125.1;Parent=rna-XM_028667125.1
NW_016019275.1	Gnomon	exon	820568	820637	.	-	.	ID=exon-XM_028667125.1-2;Dbxref=GeneID:107998749%2CGenbank:XM_028667125.1;Parent=rna-XM_028667125.1
NW_016019275.1	Gnomon	exon	819799	820239	.	-	.	ID=exon-XM_028667125.1-3;Dbxref=GeneID:107998749%2CGenbank:XM_028667125.1;Parent=rna-XM_028667125.1
NW_016019275.1	Gnomon	exon	821148	821334	.	-	.	ID=exon-XM_028667125.1-1;Dbxref=GeneID:107998749%2CGenbank:XM_028667125.1;Parent=rna-XM_028667125.1
NW_016019275.1	Gnomon	mRNA	252986	254600	.	+	.	Name=XM_017058147.2;ID=rna-XM_017058147.2;Dbxref=GeneID:107998730%2CGenbank:XM_017058147.2;Parent=gene-LOC107998730
NW_016019275.1	Gnomon	mRNA	357760	359310	.	+	.	Name=XM_028667141.1;ID=rna-XM_028667141.1;Dbxref=GeneID:107998739%2CGenbank:XM_028667141.1;Parent=gene-LOC107998739
NW_016019275.1	Gnomon	CDS	233041	233112	.	+	0	Name=XP_016913621.1;ID=cds-XP_016913621.1;Dbxref=GeneID:107998716%2CGenbank:XP_016913621.1;Parent=rna-XM_017058132.2
NW_016019275.1	Gnomon	CDS	233429	233528	.	+	0	Name=XP_016913621.1;ID=cds-XP_016913621.1;Dbxref=GeneID:107998716%2CGenbank:XP_016913621.1;Parent=rna-XM_017058132.2
NW_016019275.1	Gnomon	CDS	233592	233807	.	+	0	Name=XP_016913621.1;ID=cds-XP_016913621.1;Dbxref=GeneID:107998716%2CGenbank:XP_016913621.1;Parent=rna-XM_017058132.2
NW_016019275.1	Gnomon	CDS	233920	233999	.	+	0	Name=XP_016913621.1;ID=cds-XP_016913621.1;Dbxref=GeneID:107998716%2CGenbank:XP_016913621.1;Parent=rna-XM_017058132.2
NW_016019275.1	Gnomon	CDS	234056	234292	.	+	0	Name=XP_016913621.1;ID=cds-XP_016913621.1;Dbxref=GeneID:107998716%2CGenbank:XP_016913621.1;Parent=rna-XM_017058132.2
NW_016019275.1	Gnomon	CDS	415787	415802	.	-	0	Name=XP_016913527.1;ID=cds-XP_016913527.1;Dbxref=GeneID:107998663%2CGenbank:XP_016913527.1;Parent=rna-XM_017058038.2
NW_016019275.1	Gnomon	CDS	415048	415282	.	-	0	Name=XP_016913527.1;ID=cds-XP_016913527.1;Dbxref=GeneID:107998663%2CGenbank:XP_016913527.1;Parent=rna-XM_017058038.2
NW_016019275.1	Gnomon	CDS	414810	414942	.	-	0	Name=XP_016913527.1;ID=cds-XP_016913527.1;Dbxref=GeneID:107998663%2CGenbank:XP_016913527.1;Parent=rna-XM_017058038.2
NW_016019275.1	Gnomon	CDS	414512	414726	.	-	0	Name=XP_016913527.1;ID=cds-XP_016913527.1;Dbxref=GeneID:107998663%2CGenbank:XP_016913527.1;Parent=rna-XM_017058038.2
NW_016019275.1	Gnomon	CDS	414286	414432	.	-	0	Name=XP_016913527.1;ID=cds-XP_016913527.1;Dbxref=GeneID:107998663%2CGenbank:XP_016913527.1;Parent=rna-XM_017058038.2
NW_016019275.1	Gnomon	CDS	414027	414203	.	-	0	Name=XP_016913527.1;ID=cds-XP_016913527.1;Dbxref=GeneID:107998663%2CGenbank:XP_016913527.1;Parent=rna-XM_017058038.2
NW_016019275.1	Gnomon	CDS	413785	413893	.	-	0	Name=XP_016913527.1;ID=cds-XP_016913527.1;Dbxref=GeneID:107998663%2CGenbank:XP_016913527.1;Parent=rna-XM_017058038.2
NW_016019275.1	Gnomon	exon	240539	241510	.	+	.	ID=exon-XR_001766248.2-9;Dbxref=GeneID:107998714%2CGenbank:XR_001766248.2;Parent=rna-XR_001766248.2
NW_016019275.1	Gnomon	exon	240093	240244	.	+	.	ID=exon-XR_001766248.2-7;Dbxref=GeneID:107998714%2CGenbank:XR_001766248.2;Parent=rna-XR_001766248.2
NW_016019275.1	Gnomon	exon	240324	240458	.	+	.	ID=exon-XR_001766248.2-8;Dbxref=GeneID:107998714%2CGenbank:XR_001766248.2;Parent=rna-XR_001766248.2
NW_016019275.1	Gnomon	exon	239302	239437	.	+	.	ID=exon-XR_001766248.2-5;Dbxref=GeneID:107998714%2CGenbank:XR_001766248.2;Parent=rna-XR_001766248.2
NW_016019275.1	Gnomon	exon	239545	239847	.	+	.	ID=exon-XR_001766248.2-6;Dbxref=GeneID:107998714%2CGenbank:XR_001766248.2;Parent=rna-XR_001766248.2
NW_016019275.1	Gnomon	exon	238630	238871	.	+	.	ID=exon-XR_001766248.2-3;Dbxref=GeneID:107998714%2CGenbank:XR_001766248.2;Parent=rna-XR_001766248.2
NW_016019275.1	Gnomon	exon	238960	239216	.	+	.	ID=exon-XR_001766248.2-4;Dbxref=GeneID:107998714%2CGenbank:XR_001766248.2;Parent=rna-XR_001766248.2
NW_016019275.1	Gnomon	exon	236856	237539	.	+	.	ID=exon-XR_001766248.2-1;Dbxref=GeneID:107998714%2CGenbank:XR_001766248.2;Parent=rna-XR_001766248.2
NW_016019275.1	Gnomon	exon	238393	238531	.	+	.	ID=exon-XR_001766248.2-2;Dbxref=GeneID:107998714%2CGenbank:XR_001766248.2;Parent=rna-XR_001766248.2
NW_016019275.1	Gnomon	mRNA	250977	253016	.	-	.	Name=XM_017058148.2;ID=rna-XM_017058148.2;Dbxref=GeneID:107998731%2CGenbank:XM_017058148.2;Parent=gene-LOC107998731
NW_016019275.1	Gnomon	exon	1027925	1028086	.	+	.	ID=exon-XM_017058084.2-10;Dbxref=GeneID:107998683%2CGenbank:XM_017058084.2;Parent=rna-XM_017058084.2
NW_016019275.1	Gnomon	exon	1028247	1028791	.	+	.	ID=exon-XM_017058084.2-11;Dbxref=GeneID:107998683%2CGenbank:XM_017058084.2;Parent=rna-XM_017058084.2
NW_016019275.1	Gnomon	CDS	415787	415802	.	-	0	Name=XP_016913526.1;ID=cds-XP_016913526.1;Dbxref=GeneID:107998663%2CGenbank:XP_016913526.1;Parent=rna-XM_017058037.2
NW_016019275.1	Gnomon	CDS	415027	415282	.	-	0	Name=XP_016913526.1;ID=cds-XP_016913526.1;Dbxref=GeneID:107998663%2CGenbank:XP_016913526.1;Parent=rna-XM_017058037.2
NW_016019275.1	Gnomon	CDS	414810	414942	.	-	0	Name=XP_016913526.1;ID=cds-XP_016913526.1;Dbxref=GeneID:107998663%2CGenbank:XP_016913526.1;Parent=rna-XM_017058037.2
NW_016019275.1	Gnomon	CDS	414512	414726	.	-	0	Name=XP_016913526.1;ID=cds-XP_016913526.1;Dbxref=GeneID:107998663%2CGenbank:XP_016913526.1;Parent=rna-XM_017058037.2
NW_016019275.1	Gnomon	CDS	414286	414432	.	-	0	Name=XP_016913526.1;ID=cds-XP_016913526.1;Dbxref=GeneID:107998663%2CGenbank:XP_016913526.1;Parent=rna-XM_017058037.2
NW_016019275.1	Gnomon	CDS	414027	414203	.	-	0	Name=XP_016913526.1;ID=cds-XP_016913526.1;Dbxref=GeneID:107998663%2CGenbank:XP_016913526.1;Parent=rna-XM_017058037.2
NW_016019275.1	Gnomon	CDS	413785	413893	.	-	0	Name=XP_016913526.1;ID=cds-XP_016913526.1;Dbxref=GeneID:107998663%2CGenbank:XP_016913526.1;Parent=rna-XM_017058037.2
NW_016019275.1	Gnomon	exon	152164	154168	.	+	.	ID=exon-XM_017058182.2-10;Dbxref=GeneID:107998753%2CGenbank:XM_017058182.2;Parent=rna-XM_017058182.2
NW_016019275.1	Gnomon	mRNA	1215542	1222225	.	+	.	Name=XM_017058101.2;ID=rna-XM_017058101.2;Dbxref=GeneID:107998693%2CGenbank:XM_017058101.2;Parent=gene-LOC107998693
NW_016019275.1	Gnomon	mRNA	1036075	1037914	.	+	.	Name=XM_017058091.2;ID=rna-XM_017058091.2;Dbxref=GeneID:107998686%2CGenbank:XM_017058091.2;Parent=gene-LOC107998686
NW_016019275.1	Gnomon	CDS	207469	207607	.	+	0	Name=XP_028522935.1;ID=cds-XP_028522935.1;Dbxref=GeneID:107998722%2CGenbank:XP_028522935.1;Parent=rna-XM_028667134.1
NW_016019275.1	Gnomon	CDS	207670	207955	.	+	0	Name=XP_028522935.1;ID=cds-XP_028522935.1;Dbxref=GeneID:107998722%2CGenbank:XP_028522935.1;Parent=rna-XM_028667134.1
NW_016019275.1	Gnomon	CDS	208017	208174	.	+	0	Name=XP_028522935.1;ID=cds-XP_028522935.1;Dbxref=GeneID:107998722%2CGenbank:XP_028522935.1;Parent=rna-XM_028667134.1
NW_016019275.1	Gnomon	CDS	208238	208349	.	+	0	Name=XP_028522935.1;ID=cds-XP_028522935.1;Dbxref=GeneID:107998722%2CGenbank:XP_028522935.1;Parent=rna-XM_028667134.1
NW_016019275.1	Gnomon	CDS	208425	208630	.	+	0	Name=XP_028522935.1;ID=cds-XP_028522935.1;Dbxref=GeneID:107998722%2CGenbank:XP_028522935.1;Parent=rna-XM_028667134.1
NW_016019275.1	Gnomon	CDS	208919	209014	.	+	0	Name=XP_028522935.1;ID=cds-XP_028522935.1;Dbxref=GeneID:107998722%2CGenbank:XP_028522935.1;Parent=rna-XM_028667134.1
NW_016019275.1	Gnomon	CDS	209074	209162	.	+	0	Name=XP_028522935.1;ID=cds-XP_028522935.1;Dbxref=GeneID:107998722%2CGenbank:XP_028522935.1;Parent=rna-XM_028667134.1
NW_016019275.1	Gnomon	CDS	209232	209321	.	+	0	Name=XP_028522935.1;ID=cds-XP_028522935.1;Dbxref=GeneID:107998722%2CGenbank:XP_028522935.1;Parent=rna-XM_028667134.1
NW_016019275.1	Gnomon	CDS	209400	209484	.	+	0	Name=XP_028522935.1;ID=cds-XP_028522935.1;Dbxref=GeneID:107998722%2CGenbank:XP_028522935.1;Parent=rna-XM_028667134.1
NW_016019275.1	Gnomon	CDS	209550	209710	.	+	0	Name=XP_028522935.1;ID=cds-XP_028522935.1;Dbxref=GeneID:107998722%2CGenbank:XP_028522935.1;Parent=rna-XM_028667134.1
NW_016019275.1	Gnomon	CDS	1042783	1042891	.	-	0	Name=XP_028522934.1;ID=cds-XP_028522934.1;Dbxref=GeneID:107998650%2CGenbank:XP_028522934.1;Parent=rna-XM_028667133.1
NW_016019275.1	Gnomon	CDS	1042616	1042695	.	-	0	Name=XP_028522934.1;ID=cds-XP_028522934.1;Dbxref=GeneID:107998650%2CGenbank:XP_028522934.1;Parent=rna-XM_028667133.1
NW_016019275.1	Gnomon	CDS	1042397	1042543	.	-	0	Name=XP_028522934.1;ID=cds-XP_028522934.1;Dbxref=GeneID:107998650%2CGenbank:XP_028522934.1;Parent=rna-XM_028667133.1
NW_016019275.1	Gnomon	CDS	1042220	1042311	.	-	0	Name=XP_028522934.1;ID=cds-XP_028522934.1;Dbxref=GeneID:107998650%2CGenbank:XP_028522934.1;Parent=rna-XM_028667133.1
NW_016019275.1	Gnomon	CDS	1042052	1042148	.	-	0	Name=XP_028522934.1;ID=cds-XP_028522934.1;Dbxref=GeneID:107998650%2CGenbank:XP_028522934.1;Parent=rna-XM_028667133.1
NW_016019275.1	Gnomon	CDS	203189	203197	.	+	0	Name=XP_016913525.1;ID=cds-XP_016913525.1;Dbxref=GeneID:107998661%2CGenbank:XP_016913525.1;Parent=rna-XM_017058036.2
NW_016019275.1	Gnomon	CDS	203460	203600	.	+	0	Name=XP_016913525.1;ID=cds-XP_016913525.1;Dbxref=GeneID:107998661%2CGenbank:XP_016913525.1;Parent=rna-XM_017058036.2
NW_016019275.1	Gnomon	CDS	203733	203854	.	+	0	Name=XP_016913525.1;ID=cds-XP_016913525.1;Dbxref=GeneID:107998661%2CGenbank:XP_016913525.1;Parent=rna-XM_017058036.2
NW_016019275.1	Gnomon	CDS	203995	204142	.	+	0	Name=XP_016913525.1;ID=cds-XP_016913525.1;Dbxref=GeneID:107998661%2CGenbank:XP_016913525.1;Parent=rna-XM_017058036.2
NW_016019275.1	Gnomon	exon	653560	656321	.	-	.	ID=exon-XM_017058059.2-12;Dbxref=GeneID:107998674%2CGenbank:XM_017058059.2;Parent=rna-XM_017058059.2
NW_016019275.1	Gnomon	exon	658189	658795	.	-	.	ID=exon-XM_017058059.2-10;Dbxref=GeneID:107998674%2CGenbank:XM_017058059.2;Parent=rna-XM_017058059.2
NW_016019275.1	Gnomon	exon	657295	658089	.	-	.	ID=exon-XM_017058059.2-11;Dbxref=GeneID:107998674%2CGenbank:XM_017058059.2;Parent=rna-XM_017058059.2
NW_016019275.1	Gnomon	exon	251005	251127	.	+	.	ID=exon-XM_017058146.2-6;Dbxref=GeneID:107998729%2CGenbank:XM_017058146.2;Parent=rna-XM_017058146.2
NW_016019275.1	Gnomon	exon	251259	251370	.	+	.	ID=exon-XM_017058146.2-7;Dbxref=GeneID:107998729%2CGenbank:XM_017058146.2;Parent=rna-XM_017058146.2
NW_016019275.1	Gnomon	exon	251509	251536	.	+	.	ID=exon-XM_017058146.2-8;Dbxref=GeneID:107998729%2CGenbank:XM_017058146.2;Parent=rna-XM_017058146.2
NW_016019275.1	Gnomon	exon	248412	249724	.	+	.	ID=exon-XM_017058146.2-2;Dbxref=GeneID:107998729%2CGenbank:XM_017058146.2;Parent=rna-XM_017058146.2
NW_016019275.1	Gnomon	exon	249810	249941	.	+	.	ID=exon-XM_017058146.2-3;Dbxref=GeneID:107998729%2CGenbank:XM_017058146.2;Parent=rna-XM_017058146.2
NW_016019275.1	Gnomon	exon	249998	250438	.	+	.	ID=exon-XM_017058146.2-4;Dbxref=GeneID:107998729%2CGenbank:XM_017058146.2;Parent=rna-XM_017058146.2
NW_016019275.1	Gnomon	exon	250514	250922	.	+	.	ID=exon-XM_017058146.2-5;Dbxref=GeneID:107998729%2CGenbank:XM_017058146.2;Parent=rna-XM_017058146.2
NW_016019275.1	Gnomon	exon	247966	248307	.	+	.	ID=exon-XM_017058146.2-1;Dbxref=GeneID:107998729%2CGenbank:XM_017058146.2;Parent=rna-XM_017058146.2
NW_016019275.1	Gnomon	mRNA	971076	980675	.	+	.	Name=XM_017058092.2;ID=rna-XM_017058092.2;Dbxref=GeneID:107998687%2CGenbank:XM_017058092.2;Parent=gene-LOC107998687
NW_016019275.1	Gnomon	CDS	942047	942143	.	-	0	Name=XP_016913524.1;ID=cds-XP_016913524.1;Dbxref=GeneID:107998660%2CGenbank:XP_016913524.1;Parent=rna-XM_017058035.2
NW_016019275.1	Gnomon	CDS	941745	941895	.	-	0	Name=XP_016913524.1;ID=cds-XP_016913524.1;Dbxref=GeneID:107998660%2CGenbank:XP_016913524.1;Parent=rna-XM_017058035.2
NW_016019275.1	Gnomon	CDS	941497	941675	.	-	0	Name=XP_016913524.1;ID=cds-XP_016913524.1;Dbxref=GeneID:107998660%2CGenbank:XP_016913524.1;Parent=rna-XM_017058035.2
NW_016019275.1	Gnomon	CDS	941241	941439	.	-	0	Name=XP_016913524.1;ID=cds-XP_016913524.1;Dbxref=GeneID:107998660%2CGenbank:XP_016913524.1;Parent=rna-XM_017058035.2
NW_016019275.1	Gnomon	CDS	940940	941150	.	-	0	Name=XP_016913524.1;ID=cds-XP_016913524.1;Dbxref=GeneID:107998660%2CGenbank:XP_016913524.1;Parent=rna-XM_017058035.2
NW_016019275.1	Gnomon	CDS	940475	940868	.	-	0	Name=XP_016913524.1;ID=cds-XP_016913524.1;Dbxref=GeneID:107998660%2CGenbank:XP_016913524.1;Parent=rna-XM_017058035.2
NW_016019275.1	Gnomon	CDS	940369	940388	.	-	0	Name=XP_016913524.1;ID=cds-XP_016913524.1;Dbxref=GeneID:107998660%2CGenbank:XP_016913524.1;Parent=rna-XM_017058035.2
NW_016019275.1	Gnomon	CDS	1040765	1040777	.	-	0	Name=XP_028522933.1;ID=cds-XP_028522933.1;Dbxref=GeneID:107998681%2CGenbank:XP_028522933.1;Parent=rna-XM_028667132.1
NW_016019275.1	Gnomon	CDS	1040490	1040677	.	-	0	Name=XP_028522933.1;ID=cds-XP_028522933.1;Dbxref=GeneID:107998681%2CGenbank:XP_028522933.1;Parent=rna-XM_028667132.1
NW_016019275.1	Gnomon	CDS	1040276	1040399	.	-	0	Name=XP_028522933.1;ID=cds-XP_028522933.1;Dbxref=GeneID:107998681%2CGenbank:XP_028522933.1;Parent=rna-XM_028667132.1
NW_016019275.1	Gnomon	CDS	1040039	1040192	.	-	0	Name=XP_028522933.1;ID=cds-XP_028522933.1;Dbxref=GeneID:107998681%2CGenbank:XP_028522933.1;Parent=rna-XM_028667132.1
NW_016019275.1	Gnomon	CDS	1039843	1039976	.	-	0	Name=XP_028522933.1;ID=cds-XP_028522933.1;Dbxref=GeneID:107998681%2CGenbank:XP_028522933.1;Parent=rna-XM_028667132.1
NW_016019275.1	Gnomon	CDS	1039532	1039784	.	-	0	Name=XP_028522933.1;ID=cds-XP_028522933.1;Dbxref=GeneID:107998681%2CGenbank:XP_028522933.1;Parent=rna-XM_028667132.1
NW_016019275.1	Gnomon	CDS	1039194	1039435	.	-	0	Name=XP_028522933.1;ID=cds-XP_028522933.1;Dbxref=GeneID:107998681%2CGenbank:XP_028522933.1;Parent=rna-XM_028667132.1
NW_016019275.1	Gnomon	CDS	1038938	1039110	.	-	0	Name=XP_028522933.1;ID=cds-XP_028522933.1;Dbxref=GeneID:107998681%2CGenbank:XP_028522933.1;Parent=rna-XM_028667132.1
NW_016019275.1	Gnomon	CDS	1038553	1038856	.	-	0	Name=XP_028522933.1;ID=cds-XP_028522933.1;Dbxref=GeneID:107998681%2CGenbank:XP_028522933.1;Parent=rna-XM_028667132.1
NW_016019275.1	Gnomon	CDS	1038171	1038465	.	-	0	Name=XP_028522933.1;ID=cds-XP_028522933.1;Dbxref=GeneID:107998681%2CGenbank:XP_028522933.1;Parent=rna-XM_028667132.1
NW_016019275.1	Gnomon	CDS	1037921	1038047	.	-	0	Name=XP_028522933.1;ID=cds-XP_028522933.1;Dbxref=GeneID:107998681%2CGenbank:XP_028522933.1;Parent=rna-XM_028667132.1
NW_016019275.1	Gnomon	CDS	1035622	1035780	.	-	0	Name=XP_028522933.1;ID=cds-XP_028522933.1;Dbxref=GeneID:107998681%2CGenbank:XP_028522933.1;Parent=rna-XM_028667132.1
NW_016019275.1	Gnomon	CDS	1032657	1032986	.	-	0	Name=XP_028522933.1;ID=cds-XP_028522933.1;Dbxref=GeneID:107998681%2CGenbank:XP_028522933.1;Parent=rna-XM_028667132.1
NW_016019275.1	Gnomon	CDS	1032258	1032407	.	-	0	Name=XP_028522933.1;ID=cds-XP_028522933.1;Dbxref=GeneID:107998681%2CGenbank:XP_028522933.1;Parent=rna-XM_028667132.1
NW_016019275.1	Gnomon	exon	581861	584540	.	-	.	ID=exon-XM_028667156.1-15;Dbxref=GeneID:107998700%2CGenbank:XM_028667156.1;Parent=rna-XM_028667156.1
NW_016019275.1	Gnomon	exon	586557	586646	.	-	.	ID=exon-XM_028667156.1-13;Dbxref=GeneID:107998700%2CGenbank:XM_028667156.1;Parent=rna-XM_028667156.1
NW_016019275.1	Gnomon	exon	584625	584741	.	-	.	ID=exon-XM_028667156.1-14;Dbxref=GeneID:107998700%2CGenbank:XM_028667156.1;Parent=rna-XM_028667156.1
NW_016019275.1	Gnomon	exon	589127	589248	.	-	.	ID=exon-XM_028667156.1-11;Dbxref=GeneID:107998700%2CGenbank:XM_028667156.1;Parent=rna-XM_028667156.1
NW_016019275.1	Gnomon	exon	587112	587279	.	-	.	ID=exon-XM_028667156.1-12;Dbxref=GeneID:107998700%2CGenbank:XM_028667156.1;Parent=rna-XM_028667156.1
NW_016019275.1	Gnomon	exon	589332	589490	.	-	.	ID=exon-XM_028667156.1-10;Dbxref=GeneID:107998700%2CGenbank:XM_028667156.1;Parent=rna-XM_028667156.1
NW_016019275.1	Gnomon	exon	268593	268784	.	+	.	ID=exon-XM_028667150.1-4;Dbxref=GeneID:107998750%2CGenbank:XM_028667150.1;Parent=rna-XM_028667150.1
NW_016019275.1	Gnomon	exon	269305	269443	.	+	.	ID=exon-XM_028667150.1-5;Dbxref=GeneID:107998750%2CGenbank:XM_028667150.1;Parent=rna-XM_028667150.1
NW_016019275.1	Gnomon	exon	267102	267199	.	+	.	ID=exon-XM_028667150.1-2;Dbxref=GeneID:107998750%2CGenbank:XM_028667150.1;Parent=rna-XM_028667150.1
NW_016019275.1	Gnomon	exon	267702	267812	.	+	.	ID=exon-XM_028667150.1-3;Dbxref=GeneID:107998750%2CGenbank:XM_028667150.1;Parent=rna-XM_028667150.1
NW_016019275.1	Gnomon	exon	265852	266039	.	+	.	ID=exon-XM_028667150.1-1;Dbxref=GeneID:107998750%2CGenbank:XM_028667150.1;Parent=rna-XM_028667150.1
NW_016019275.1	Gnomon	exon	270162	270304	.	+	.	ID=exon-XM_028667150.1-8;Dbxref=GeneID:107998750%2CGenbank:XM_028667150.1;Parent=rna-XM_028667150.1
NW_016019275.1	Gnomon	exon	270399	271485	.	+	.	ID=exon-XM_028667150.1-9;Dbxref=GeneID:107998750%2CGenbank:XM_028667150.1;Parent=rna-XM_028667150.1
NW_016019275.1	Gnomon	exon	269524	269823	.	+	.	ID=exon-XM_028667150.1-6;Dbxref=GeneID:107998750%2CGenbank:XM_028667150.1;Parent=rna-XM_028667150.1
NW_016019275.1	Gnomon	exon	269913	270088	.	+	.	ID=exon-XM_028667150.1-7;Dbxref=GeneID:107998750%2CGenbank:XM_028667150.1;Parent=rna-XM_028667150.1
NW_016019275.1	Gnomon	CDS	127323	127325	.	+	0	Name=XP_016913522.1;ID=cds-XP_016913522.1;Dbxref=GeneID:107998658%2CGenbank:XP_016913522.1;Parent=rna-XM_017058033.2
NW_016019275.1	Gnomon	CDS	127642	128207	.	+	0	Name=XP_016913522.1;ID=cds-XP_016913522.1;Dbxref=GeneID:107998658%2CGenbank:XP_016913522.1;Parent=rna-XM_017058033.2
NW_016019275.1	Gnomon	CDS	128311	128359	.	+	0	Name=XP_016913522.1;ID=cds-XP_016913522.1;Dbxref=GeneID:107998658%2CGenbank:XP_016913522.1;Parent=rna-XM_017058033.2
NW_016019275.1	Gnomon	CDS	328321	328330	.	+	0	Name=XP_016913523.1;ID=cds-XP_016913523.1;Dbxref=GeneID:107998659%2CGenbank:XP_016913523.1;Parent=rna-XM_017058034.1
NW_016019275.1	Gnomon	CDS	328468	328565	.	+	0	Name=XP_016913523.1;ID=cds-XP_016913523.1;Dbxref=GeneID:107998659%2CGenbank:XP_016913523.1;Parent=rna-XM_017058034.1
NW_016019275.1	Gnomon	CDS	328934	329062	.	+	0	Name=XP_016913523.1;ID=cds-XP_016913523.1;Dbxref=GeneID:107998659%2CGenbank:XP_016913523.1;Parent=rna-XM_017058034.1
NW_016019275.1	Gnomon	CDS	329125	329255	.	+	0	Name=XP_016913523.1;ID=cds-XP_016913523.1;Dbxref=GeneID:107998659%2CGenbank:XP_016913523.1;Parent=rna-XM_017058034.1
NW_016019275.1	Gnomon	CDS	329327	329543	.	+	0	Name=XP_016913523.1;ID=cds-XP_016913523.1;Dbxref=GeneID:107998659%2CGenbank:XP_016913523.1;Parent=rna-XM_017058034.1
NW_016019275.1	Gnomon	CDS	264983	265089	.	-	0	Name=XP_016913669.1;ID=cds-XP_016913669.1;Dbxref=GeneID:107998752%2CGenbank:XP_016913669.1;Parent=rna-XM_017058180.2
NW_016019275.1	Gnomon	CDS	264327	264552	.	-	0	Name=XP_016913669.1;ID=cds-XP_016913669.1;Dbxref=GeneID:107998752%2CGenbank:XP_016913669.1;Parent=rna-XM_017058180.2
NW_016019275.1	Gnomon	CDS	263809	263966	.	-	0	Name=XP_016913669.1;ID=cds-XP_016913669.1;Dbxref=GeneID:107998752%2CGenbank:XP_016913669.1;Parent=rna-XM_017058180.2
NW_016019275.1	Gnomon	CDS	263536	263676	.	-	0	Name=XP_016913669.1;ID=cds-XP_016913669.1;Dbxref=GeneID:107998752%2CGenbank:XP_016913669.1;Parent=rna-XM_017058180.2
NW_016019275.1	Gnomon	CDS	263294	263456	.	-	0	Name=XP_016913669.1;ID=cds-XP_016913669.1;Dbxref=GeneID:107998752%2CGenbank:XP_016913669.1;Parent=rna-XM_017058180.2
NW_016019275.1	Gnomon	CDS	262992	263225	.	-	0	Name=XP_016913669.1;ID=cds-XP_016913669.1;Dbxref=GeneID:107998752%2CGenbank:XP_016913669.1;Parent=rna-XM_017058180.2
NW_016019275.1	Gnomon	CDS	262753	262920	.	-	0	Name=XP_016913669.1;ID=cds-XP_016913669.1;Dbxref=GeneID:107998752%2CGenbank:XP_016913669.1;Parent=rna-XM_017058180.2
NW_016019275.1	Gnomon	CDS	1041062	1041261	.	-	0	Name=XP_028522932.1;ID=cds-XP_028522932.1;Dbxref=GeneID:107998681%2CGenbank:XP_028522932.1;Parent=rna-XM_028667131.1
NW_016019275.1	Gnomon	CDS	1040765	1040952	.	-	0	Name=XP_028522932.1;ID=cds-XP_028522932.1;Dbxref=GeneID:107998681%2CGenbank:XP_028522932.1;Parent=rna-XM_028667131.1
NW_016019275.1	Gnomon	CDS	1040490	1040677	.	-	0	Name=XP_028522932.1;ID=cds-XP_028522932.1;Dbxref=GeneID:107998681%2CGenbank:XP_028522932.1;Parent=rna-XM_028667131.1
NW_016019275.1	Gnomon	CDS	1040276	1040399	.	-	0	Name=XP_028522932.1;ID=cds-XP_028522932.1;Dbxref=GeneID:107998681%2CGenbank:XP_028522932.1;Parent=rna-XM_028667131.1
NW_016019275.1	Gnomon	CDS	1040039	1040192	.	-	0	Name=XP_028522932.1;ID=cds-XP_028522932.1;Dbxref=GeneID:107998681%2CGenbank:XP_028522932.1;Parent=rna-XM_028667131.1
NW_016019275.1	Gnomon	CDS	1039843	1039976	.	-	0	Name=XP_028522932.1;ID=cds-XP_028522932.1;Dbxref=GeneID:107998681%2CGenbank:XP_028522932.1;Parent=rna-XM_028667131.1
NW_016019275.1	Gnomon	CDS	1039532	1039784	.	-	0	Name=XP_028522932.1;ID=cds-XP_028522932.1;Dbxref=GeneID:107998681%2CGenbank:XP_028522932.1;Parent=rna-XM_028667131.1
NW_016019275.1	Gnomon	CDS	1039194	1039435	.	-	0	Name=XP_028522932.1;ID=cds-XP_028522932.1;Dbxref=GeneID:107998681%2CGenbank:XP_028522932.1;Parent=rna-XM_028667131.1
NW_016019275.1	Gnomon	CDS	1038938	1039110	.	-	0	Name=XP_028522932.1;ID=cds-XP_028522932.1;Dbxref=GeneID:107998681%2CGenbank:XP_028522932.1;Parent=rna-XM_028667131.1
NW_016019275.1	Gnomon	CDS	1038553	1038856	.	-	0	Name=XP_028522932.1;ID=cds-XP_028522932.1;Dbxref=GeneID:107998681%2CGenbank:XP_028522932.1;Parent=rna-XM_028667131.1
NW_016019275.1	Gnomon	CDS	1038171	1038465	.	-	0	Name=XP_028522932.1;ID=cds-XP_028522932.1;Dbxref=GeneID:107998681%2CGenbank:XP_028522932.1;Parent=rna-XM_028667131.1
NW_016019275.1	Gnomon	CDS	1037921	1038047	.	-	0	Name=XP_028522932.1;ID=cds-XP_028522932.1;Dbxref=GeneID:107998681%2CGenbank:XP_028522932.1;Parent=rna-XM_028667131.1
NW_016019275.1	Gnomon	CDS	1035622	1035780	.	-	0	Name=XP_028522932.1;ID=cds-XP_028522932.1;Dbxref=GeneID:107998681%2CGenbank:XP_028522932.1;Parent=rna-XM_028667131.1
NW_016019275.1	Gnomon	CDS	1032657	1032986	.	-	0	Name=XP_028522932.1;ID=cds-XP_028522932.1;Dbxref=GeneID:107998681%2CGenbank:XP_028522932.1;Parent=rna-XM_028667131.1
NW_016019275.1	Gnomon	CDS	1032258	1032407	.	-	0	Name=XP_028522932.1;ID=cds-XP_028522932.1;Dbxref=GeneID:107998681%2CGenbank:XP_028522932.1;Parent=rna-XM_028667131.1
NW_016019275.1	Gnomon	exon	456281	456454	.	-	.	ID=exon-XM_017058057.2-1;Dbxref=GeneID:107998673%2CGenbank:XM_017058057.2;Parent=rna-XM_017058057.2
NW_016019275.1	Gnomon	exon	455624	456105	.	-	.	ID=exon-XM_017058057.2-2;Dbxref=GeneID:107998673%2CGenbank:XM_017058057.2;Parent=rna-XM_017058057.2
NW_016019275.1	Gnomon	exon	1297183	1297502	.	-	.	ID=exon-XM_017058170.2-5;Dbxref=GeneID:107998747%2CGenbank:XM_017058170.2;Parent=rna-XM_017058170.2
NW_016019275.1	Gnomon	exon	1295400	1297011	.	-	.	ID=exon-XM_017058170.2-6;Dbxref=GeneID:107998747%2CGenbank:XM_017058170.2;Parent=rna-XM_017058170.2
NW_016019275.1	Gnomon	exon	1300563	1300619	.	-	.	ID=exon-XM_017058170.2-3;Dbxref=GeneID:107998747%2CGenbank:XM_017058170.2;Parent=rna-XM_017058170.2
NW_016019275.1	Gnomon	exon	1297674	1297809	.	-	.	ID=exon-XM_017058170.2-4;Dbxref=GeneID:107998747%2CGenbank:XM_017058170.2;Parent=rna-XM_017058170.2
NW_016019275.1	Gnomon	exon	1301382	1301610	.	-	.	ID=exon-XM_017058170.2-1;Dbxref=GeneID:107998747%2CGenbank:XM_017058170.2;Parent=rna-XM_017058170.2
NW_016019275.1	Gnomon	exon	1301165	1301303	.	-	.	ID=exon-XM_017058170.2-2;Dbxref=GeneID:107998747%2CGenbank:XM_017058170.2;Parent=rna-XM_017058170.2
NW_016019275.1	Gnomon	exon	1082880	1084498	.	+	.	ID=exon-XM_028667173.1-3;Dbxref=GeneID:107998652%2CGenbank:XM_028667173.1;Parent=rna-XM_028667173.1
NW_016019275.1	Gnomon	exon	1080666	1080840	.	+	.	ID=exon-XM_028667173.1-1;Dbxref=GeneID:107998652%2CGenbank:XM_028667173.1;Parent=rna-XM_028667173.1
NW_016019275.1	Gnomon	exon	1081968	1082381	.	+	.	ID=exon-XM_028667173.1-2;Dbxref=GeneID:107998652%2CGenbank:XM_028667173.1;Parent=rna-XM_028667173.1
NW_016019275.1	Gnomon	exon	329327	329733	.	+	.	ID=exon-XM_017058034.1-5;Dbxref=GeneID:107998659%2CGenbank:XM_017058034.1;Parent=rna-XM_017058034.1
NW_016019275.1	Gnomon	exon	328134	328330	.	+	.	ID=exon-XM_017058034.1-1;Dbxref=GeneID:107998659%2CGenbank:XM_017058034.1;Parent=rna-XM_017058034.1
NW_016019275.1	Gnomon	exon	328468	328565	.	+	.	ID=exon-XM_017058034.1-2;Dbxref=GeneID:107998659%2CGenbank:XM_017058034.1;Parent=rna-XM_017058034.1
NW_016019275.1	Gnomon	exon	328934	329062	.	+	.	ID=exon-XM_017058034.1-3;Dbxref=GeneID:107998659%2CGenbank:XM_017058034.1;Parent=rna-XM_017058034.1
NW_016019275.1	Gnomon	exon	329125	329255	.	+	.	ID=exon-XM_017058034.1-4;Dbxref=GeneID:107998659%2CGenbank:XM_017058034.1;Parent=rna-XM_017058034.1
NW_016019275.1	Gnomon	mRNA	1207692	1222225	.	+	.	Name=XM_017058100.2;ID=rna-XM_017058100.2;Dbxref=GeneID:107998693%2CGenbank:XM_017058100.2;Parent=gene-LOC107998693
NW_016019275.1	Gnomon	CDS	128694	128748	.	+	0	Name=XP_016913521.1;ID=cds-XP_016913521.1;Dbxref=GeneID:107998657%2CGenbank:XP_016913521.1;Parent=rna-XM_017058032.2
NW_016019275.1	Gnomon	CDS	128846	129498	.	+	0	Name=XP_016913521.1;ID=cds-XP_016913521.1;Dbxref=GeneID:107998657%2CGenbank:XP_016913521.1;Parent=rna-XM_017058032.2
NW_016019275.1	Gnomon	exon	956886	956978	.	+	.	ID=exon-XM_017058081.2-6;Dbxref=GeneID:107998682%2CGenbank:XM_017058081.2;Parent=rna-XM_017058081.2
NW_016019275.1	Gnomon	exon	957049	957339	.	+	.	ID=exon-XM_017058081.2-7;Dbxref=GeneID:107998682%2CGenbank:XM_017058081.2;Parent=rna-XM_017058081.2
NW_016019275.1	Gnomon	exon	954966	956282	.	+	.	ID=exon-XM_017058081.2-4;Dbxref=GeneID:107998682%2CGenbank:XM_017058081.2;Parent=rna-XM_017058081.2
NW_016019275.1	Gnomon	exon	956368	956816	.	+	.	ID=exon-XM_017058081.2-5;Dbxref=GeneID:107998682%2CGenbank:XM_017058081.2;Parent=rna-XM_017058081.2
NW_016019275.1	Gnomon	exon	957444	957891	.	+	.	ID=exon-XM_017058081.2-8;Dbxref=GeneID:107998682%2CGenbank:XM_017058081.2;Parent=rna-XM_017058081.2
NW_016019275.1	Gnomon	exon	957981	958210	.	+	.	ID=exon-XM_017058081.2-9;Dbxref=GeneID:107998682%2CGenbank:XM_017058081.2;Parent=rna-XM_017058081.2
NW_016019275.1	Gnomon	exon	954542	954695	.	+	.	ID=exon-XM_017058081.2-2;Dbxref=GeneID:107998682%2CGenbank:XM_017058081.2;Parent=rna-XM_017058081.2
NW_016019275.1	Gnomon	exon	954772	954897	.	+	.	ID=exon-XM_017058081.2-3;Dbxref=GeneID:107998682%2CGenbank:XM_017058081.2;Parent=rna-XM_017058081.2
NW_016019275.1	Gnomon	exon	954000	954189	.	+	.	ID=exon-XM_017058081.2-1;Dbxref=GeneID:107998682%2CGenbank:XM_017058081.2;Parent=rna-XM_017058081.2
NW_016019275.1	Gnomon	exon	93214	94819	.	+	.	ID=exon-XM_017058094.2-11;Dbxref=GeneID:107998689%2CGenbank:XM_017058094.2;Parent=rna-XM_017058094.2
NW_016019275.1	Gnomon	exon	92943	93124	.	+	.	ID=exon-XM_017058094.2-10;Dbxref=GeneID:107998689%2CGenbank:XM_017058094.2;Parent=rna-XM_017058094.2
NW_016019275.1	Gnomon	CDS	970830	970955	.	-	0	Name=XP_028522931.1;ID=cds-XP_028522931.1;Dbxref=GeneID:107998680%2CGenbank:XP_028522931.1;Parent=rna-XM_028667130.1
NW_016019275.1	Gnomon	CDS	970426	970725	.	-	0	Name=XP_028522931.1;ID=cds-XP_028522931.1;Dbxref=GeneID:107998680%2CGenbank:XP_028522931.1;Parent=rna-XM_028667130.1
NW_016019275.1	Gnomon	CDS	970143	970337	.	-	0	Name=XP_028522931.1;ID=cds-XP_028522931.1;Dbxref=GeneID:107998680%2CGenbank:XP_028522931.1;Parent=rna-XM_028667130.1
NW_016019275.1	Gnomon	CDS	962273	970030	.	-	0	Name=XP_028522931.1;ID=cds-XP_028522931.1;Dbxref=GeneID:107998680%2CGenbank:XP_028522931.1;Parent=rna-XM_028667130.1
NW_016019275.1	Gnomon	CDS	960833	962191	.	-	0	Name=XP_028522931.1;ID=cds-XP_028522931.1;Dbxref=GeneID:107998680%2CGenbank:XP_028522931.1;Parent=rna-XM_028667130.1
NW_016019275.1	Gnomon	CDS	960590	960764	.	-	0	Name=XP_028522931.1;ID=cds-XP_028522931.1;Dbxref=GeneID:107998680%2CGenbank:XP_028522931.1;Parent=rna-XM_028667130.1
NW_016019275.1	Gnomon	CDS	960285	960516	.	-	0	Name=XP_028522931.1;ID=cds-XP_028522931.1;Dbxref=GeneID:107998680%2CGenbank:XP_028522931.1;Parent=rna-XM_028667130.1
NW_016019275.1	Gnomon	CDS	959553	960195	.	-	0	Name=XP_028522931.1;ID=cds-XP_028522931.1;Dbxref=GeneID:107998680%2CGenbank:XP_028522931.1;Parent=rna-XM_028667130.1
NW_016019275.1	Gnomon	CDS	959262	959475	.	-	0	Name=XP_028522931.1;ID=cds-XP_028522931.1;Dbxref=GeneID:107998680%2CGenbank:XP_028522931.1;Parent=rna-XM_028667130.1
NW_016019275.1	Gnomon	CDS	958831	959174	.	-	0	Name=XP_028522931.1;ID=cds-XP_028522931.1;Dbxref=GeneID:107998680%2CGenbank:XP_028522931.1;Parent=rna-XM_028667130.1
NW_016019275.1	Gnomon	exon	862710	862935	.	-	.	ID=exon-XM_017058123.2-1;Dbxref=GeneID:107998710%2CGenbank:XM_017058123.2;Parent=rna-XM_017058123.2
NW_016019275.1	Gnomon	exon	842013	842085	.	-	.	ID=exon-XM_017058123.2-2;Dbxref=GeneID:107998710%2CGenbank:XM_017058123.2;Parent=rna-XM_017058123.2
NW_016019275.1	Gnomon	exon	838717	838946	.	-	.	ID=exon-XM_017058123.2-3;Dbxref=GeneID:107998710%2CGenbank:XM_017058123.2;Parent=rna-XM_017058123.2
NW_016019275.1	Gnomon	exon	830193	830484	.	-	.	ID=exon-XM_017058123.2-4;Dbxref=GeneID:107998710%2CGenbank:XM_017058123.2;Parent=rna-XM_017058123.2
NW_016019275.1	Gnomon	exon	828960	829178	.	-	.	ID=exon-XM_017058123.2-5;Dbxref=GeneID:107998710%2CGenbank:XM_017058123.2;Parent=rna-XM_017058123.2
NW_016019275.1	Gnomon	exon	826377	828871	.	-	.	ID=exon-XM_017058123.2-6;Dbxref=GeneID:107998710%2CGenbank:XM_017058123.2;Parent=rna-XM_017058123.2
NW_016019275.1	Gnomon	transcript	332394	336580	.	-	.	Name=XR_001766251.2;ID=rna-XR_001766251.2;Dbxref=GeneID:107998745%2CGenbank:XR_001766251.2;Parent=gene-LOC107998745
NW_016019275.1	Gnomon	mRNA	292992	326382	.	-	.	Name=XM_017058105.2;ID=rna-XM_017058105.2;Dbxref=GeneID:107998698%2CGenbank:XM_017058105.2;Parent=gene-LOC107998698
NW_016019275.1	Gnomon	mRNA	85687	94819	.	+	.	Name=XM_017058095.2;ID=rna-XM_017058095.2;Dbxref=GeneID:107998689%2CGenbank:XM_017058095.2;Parent=gene-LOC107998689
NW_016019275.1	Gnomon	CDS	1281379	1281778	.	+	0	Name=XP_016913520.1;ID=cds-XP_016913520.1;Dbxref=GeneID:107998656%2CGenbank:XP_016913520.1;Parent=rna-XM_017058031.2
NW_016019275.1	Gnomon	CDS	1291391	1292182	.	+	0	Name=XP_016913520.1;ID=cds-XP_016913520.1;Dbxref=GeneID:107998656%2CGenbank:XP_016913520.1;Parent=rna-XM_017058031.2
NW_016019275.1	Gnomon	CDS	1292314	1292642	.	+	0	Name=XP_016913520.1;ID=cds-XP_016913520.1;Dbxref=GeneID:107998656%2CGenbank:XP_016913520.1;Parent=rna-XM_017058031.2
NW_016019275.1	Gnomon	CDS	266123	266260	.	+	0	Name=XP_016913666.1;ID=cds-XP_016913666.1;Dbxref=GeneID:107998750%2CGenbank:XP_016913666.1;Parent=rna-XM_017058177.2
NW_016019275.1	Gnomon	CDS	267102	267199	.	+	0	Name=XP_016913666.1;ID=cds-XP_016913666.1;Dbxref=GeneID:107998750%2CGenbank:XP_016913666.1;Parent=rna-XM_017058177.2
NW_016019275.1	Gnomon	CDS	267702	267812	.	+	0	Name=XP_016913666.1;ID=cds-XP_016913666.1;Dbxref=GeneID:107998750%2CGenbank:XP_016913666.1;Parent=rna-XM_017058177.2
NW_016019275.1	Gnomon	CDS	269305	269443	.	+	0	Name=XP_016913666.1;ID=cds-XP_016913666.1;Dbxref=GeneID:107998750%2CGenbank:XP_016913666.1;Parent=rna-XM_017058177.2
NW_016019275.1	Gnomon	CDS	269524	269823	.	+	0	Name=XP_016913666.1;ID=cds-XP_016913666.1;Dbxref=GeneID:107998750%2CGenbank:XP_016913666.1;Parent=rna-XM_017058177.2
NW_016019275.1	Gnomon	CDS	269913	270088	.	+	0	Name=XP_016913666.1;ID=cds-XP_016913666.1;Dbxref=GeneID:107998750%2CGenbank:XP_016913666.1;Parent=rna-XM_017058177.2
NW_016019275.1	Gnomon	CDS	270162	270304	.	+	0	Name=XP_016913666.1;ID=cds-XP_016913666.1;Dbxref=GeneID:107998750%2CGenbank:XP_016913666.1;Parent=rna-XM_017058177.2
NW_016019275.1	Gnomon	CDS	270399	270586	.	+	0	Name=XP_016913666.1;ID=cds-XP_016913666.1;Dbxref=GeneID:107998750%2CGenbank:XP_016913666.1;Parent=rna-XM_017058177.2
NW_016019275.1	Gnomon	exon	765893	766564	.	-	.	ID=exon-XM_028667171.1-5;Dbxref=GeneID:114577665%2CGenbank:XM_028667171.1;Parent=rna-XM_028667171.1
NW_016019275.1	Gnomon	exon	769835	771115	.	-	.	ID=exon-XM_028667171.1-3;Dbxref=GeneID:114577665%2CGenbank:XM_028667171.1;Parent=rna-XM_028667171.1
NW_016019275.1	Gnomon	exon	766661	769719	.	-	.	ID=exon-XM_028667171.1-4;Dbxref=GeneID:114577665%2CGenbank:XM_028667171.1;Parent=rna-XM_028667171.1
NW_016019275.1	Gnomon	exon	771517	771574	.	-	.	ID=exon-XM_028667171.1-1;Dbxref=GeneID:114577665%2CGenbank:XM_028667171.1;Parent=rna-XM_028667171.1
NW_016019275.1	Gnomon	exon	771205	771480	.	-	.	ID=exon-XM_028667171.1-2;Dbxref=GeneID:114577665%2CGenbank:XM_028667171.1;Parent=rna-XM_028667171.1
NW_016019275.1	Gnomon	CDS	1080666	1080840	.	+	0	Name=XP_028522974.1;ID=cds-XP_028522974.1;Dbxref=GeneID:107998652%2CGenbank:XP_028522974.1;Parent=rna-XM_028667173.1
NW_016019275.1	Gnomon	CDS	1081968	1082381	.	+	0	Name=XP_028522974.1;ID=cds-XP_028522974.1;Dbxref=GeneID:107998652%2CGenbank:XP_028522974.1;Parent=rna-XM_028667173.1
NW_016019275.1	Gnomon	CDS	1082880	1083481	.	+	0	Name=XP_028522974.1;ID=cds-XP_028522974.1;Dbxref=GeneID:107998652%2CGenbank:XP_028522974.1;Parent=rna-XM_028667173.1
NW_016019275.1	Gnomon	exon	957981	958210	.	+	.	ID=exon-XM_017058080.2-9;Dbxref=GeneID:107998682%2CGenbank:XM_017058080.2;Parent=rna-XM_017058080.2
NW_016019275.1	Gnomon	exon	956368	956816	.	+	.	ID=exon-XM_017058080.2-5;Dbxref=GeneID:107998682%2CGenbank:XM_017058080.2;Parent=rna-XM_017058080.2
NW_016019275.1	Gnomon	exon	956886	956978	.	+	.	ID=exon-XM_017058080.2-6;Dbxref=GeneID:107998682%2CGenbank:XM_017058080.2;Parent=rna-XM_017058080.2
NW_016019275.1	Gnomon	exon	957049	957339	.	+	.	ID=exon-XM_017058080.2-7;Dbxref=GeneID:107998682%2CGenbank:XM_017058080.2;Parent=rna-XM_017058080.2
NW_016019275.1	Gnomon	exon	957444	957891	.	+	.	ID=exon-XM_017058080.2-8;Dbxref=GeneID:107998682%2CGenbank:XM_017058080.2;Parent=rna-XM_017058080.2
NW_016019275.1	Gnomon	exon	954000	954225	.	+	.	ID=exon-XM_017058080.2-1;Dbxref=GeneID:107998682%2CGenbank:XM_017058080.2;Parent=rna-XM_017058080.2
NW_016019275.1	Gnomon	exon	954542	954695	.	+	.	ID=exon-XM_017058080.2-2;Dbxref=GeneID:107998682%2CGenbank:XM_017058080.2;Parent=rna-XM_017058080.2
NW_016019275.1	Gnomon	exon	954772	954897	.	+	.	ID=exon-XM_017058080.2-3;Dbxref=GeneID:107998682%2CGenbank:XM_017058080.2;Parent=rna-XM_017058080.2
NW_016019275.1	Gnomon	exon	954966	956282	.	+	.	ID=exon-XM_017058080.2-4;Dbxref=GeneID:107998682%2CGenbank:XM_017058080.2;Parent=rna-XM_017058080.2
NW_016019275.1	Gnomon	exon	470558	471487	.	-	.	ID=exon-XM_017058056.2-2;Dbxref=GeneID:107998672%2CGenbank:XM_017058056.2;Parent=rna-XM_017058056.2
NW_016019275.1	Gnomon	exon	471564	472392	.	-	.	ID=exon-XM_017058056.2-1;Dbxref=GeneID:107998672%2CGenbank:XM_017058056.2;Parent=rna-XM_017058056.2
NW_016019275.1	Gnomon	exon	226063	226206	.	+	.	ID=exon-XR_001766249.2-1;Dbxref=GeneID:107998717%2CGenbank:XR_001766249.2;Parent=rna-XR_001766249.2
NW_016019275.1	Gnomon	exon	226703	226973	.	+	.	ID=exon-XR_001766249.2-2;Dbxref=GeneID:107998717%2CGenbank:XR_001766249.2;Parent=rna-XR_001766249.2
NW_016019275.1	Gnomon	exon	227267	227803	.	+	.	ID=exon-XR_001766249.2-3;Dbxref=GeneID:107998717%2CGenbank:XR_001766249.2;Parent=rna-XR_001766249.2
NW_016019275.1	Gnomon	mRNA	181830	183887	.	-	.	Name=XM_017058190.2;ID=rna-XM_017058190.2;Dbxref=GeneID:107998756%2CGenbank:XM_017058190.2;Parent=gene-LOC107998756
NW_016019275.1	Gnomon	mRNA	1308794	1310027	.	+	.	Name=XM_017058200.2;ID=rna-XM_017058200.2;Dbxref=GeneID:107998765%2CGenbank:XM_017058200.2;Parent=gene-LOC107998765
NW_016019275.1	Gnomon	CDS	266123	266260	.	+	0	Name=XP_016913665.1;ID=cds-XP_016913665.1;Dbxref=GeneID:107998750%2CGenbank:XP_016913665.1;Parent=rna-XM_017058176.2
NW_016019275.1	Gnomon	CDS	267102	267199	.	+	0	Name=XP_016913665.1;ID=cds-XP_016913665.1;Dbxref=GeneID:107998750%2CGenbank:XP_016913665.1;Parent=rna-XM_017058176.2
NW_016019275.1	Gnomon	CDS	267702	267812	.	+	0	Name=XP_016913665.1;ID=cds-XP_016913665.1;Dbxref=GeneID:107998750%2CGenbank:XP_016913665.1;Parent=rna-XM_017058176.2
NW_016019275.1	Gnomon	CDS	268593	268784	.	+	0	Name=XP_016913665.1;ID=cds-XP_016913665.1;Dbxref=GeneID:107998750%2CGenbank:XP_016913665.1;Parent=rna-XM_017058176.2
NW_016019275.1	Gnomon	CDS	269305	269443	.	+	0	Name=XP_016913665.1;ID=cds-XP_016913665.1;Dbxref=GeneID:107998750%2CGenbank:XP_016913665.1;Parent=rna-XM_017058176.2
NW_016019275.1	Gnomon	CDS	269524	269823	.	+	0	Name=XP_016913665.1;ID=cds-XP_016913665.1;Dbxref=GeneID:107998750%2CGenbank:XP_016913665.1;Parent=rna-XM_017058176.2
NW_016019275.1	Gnomon	CDS	269913	270088	.	+	0	Name=XP_016913665.1;ID=cds-XP_016913665.1;Dbxref=GeneID:107998750%2CGenbank:XP_016913665.1;Parent=rna-XM_017058176.2
NW_016019275.1	Gnomon	CDS	270162	270304	.	+	0	Name=XP_016913665.1;ID=cds-XP_016913665.1;Dbxref=GeneID:107998750%2CGenbank:XP_016913665.1;Parent=rna-XM_017058176.2
NW_016019275.1	Gnomon	CDS	270399	270586	.	+	0	Name=XP_016913665.1;ID=cds-XP_016913665.1;Dbxref=GeneID:107998750%2CGenbank:XP_016913665.1;Parent=rna-XM_017058176.2
NW_016019275.1	Gnomon	exon	759284	759587	.	+	.	ID=exon-XM_028667146.1-12;Dbxref=GeneID:107998676%2CGenbank:XM_028667146.1;Parent=rna-XM_028667146.1
NW_016019275.1	Gnomon	exon	759654	759784	.	+	.	ID=exon-XM_028667146.1-13;Dbxref=GeneID:107998676%2CGenbank:XM_028667146.1;Parent=rna-XM_028667146.1
NW_016019275.1	Gnomon	exon	759859	760370	.	+	.	ID=exon-XM_028667146.1-14;Dbxref=GeneID:107998676%2CGenbank:XM_028667146.1;Parent=rna-XM_028667146.1
NW_016019275.1	Gnomon	exon	758813	758974	.	+	.	ID=exon-XM_028667146.1-10;Dbxref=GeneID:107998676%2CGenbank:XM_028667146.1;Parent=rna-XM_028667146.1
NW_016019275.1	Gnomon	exon	759065	759209	.	+	.	ID=exon-XM_028667146.1-11;Dbxref=GeneID:107998676%2CGenbank:XM_028667146.1;Parent=rna-XM_028667146.1
NW_016019275.1	Gnomon	exon	942521	944937	.	-	.	ID=exon-XM_017058144.1-5;Dbxref=GeneID:107998728%2CGenbank:XM_017058144.1;Parent=rna-XM_017058144.1
NW_016019275.1	Gnomon	exon	952084	952667	.	-	.	ID=exon-XM_017058144.1-1;Dbxref=GeneID:107998728%2CGenbank:XM_017058144.1;Parent=rna-XM_017058144.1
NW_016019275.1	Gnomon	exon	948311	948758	.	-	.	ID=exon-XM_017058144.1-2;Dbxref=GeneID:107998728%2CGenbank:XM_017058144.1;Parent=rna-XM_017058144.1
NW_016019275.1	Gnomon	exon	947768	948039	.	-	.	ID=exon-XM_017058144.1-3;Dbxref=GeneID:107998728%2CGenbank:XM_017058144.1;Parent=rna-XM_017058144.1
NW_016019275.1	Gnomon	exon	947067	947613	.	-	.	ID=exon-XM_017058144.1-4;Dbxref=GeneID:107998728%2CGenbank:XM_017058144.1;Parent=rna-XM_017058144.1
NW_016019275.1	Gnomon	CDS	773729	773765	.	-	0	Name=XP_028522973.1;ID=cds-XP_028522973.1;Dbxref=GeneID:114577666%2CGenbank:XP_028522973.1;Parent=rna-XM_028667172.1
NW_016019275.1	Gnomon	CDS	773573	773657	.	-	0	Name=XP_028522973.1;ID=cds-XP_028522973.1;Dbxref=GeneID:114577666%2CGenbank:XP_028522973.1;Parent=rna-XM_028667172.1
NW_016019275.1	Gnomon	CDS	773222	773297	.	-	0	Name=XP_028522973.1;ID=cds-XP_028522973.1;Dbxref=GeneID:114577666%2CGenbank:XP_028522973.1;Parent=rna-XM_028667172.1
NW_016019275.1	Gnomon	CDS	772961	773149	.	-	0	Name=XP_028522973.1;ID=cds-XP_028522973.1;Dbxref=GeneID:114577666%2CGenbank:XP_028522973.1;Parent=rna-XM_028667172.1
NW_016019275.1	Gnomon	CDS	772609	772883	.	-	0	Name=XP_028522973.1;ID=cds-XP_028522973.1;Dbxref=GeneID:114577666%2CGenbank:XP_028522973.1;Parent=rna-XM_028667172.1
NW_016019275.1	Gnomon	CDS	772458	772533	.	-	0	Name=XP_028522973.1;ID=cds-XP_028522973.1;Dbxref=GeneID:114577666%2CGenbank:XP_028522973.1;Parent=rna-XM_028667172.1
NW_016019275.1	Gnomon	CDS	772196	772375	.	-	0	Name=XP_028522973.1;ID=cds-XP_028522973.1;Dbxref=GeneID:114577666%2CGenbank:XP_028522973.1;Parent=rna-XM_028667172.1
NW_016019275.1	Gnomon	CDS	771576	771647	.	-	0	Name=XP_028522973.1;ID=cds-XP_028522973.1;Dbxref=GeneID:114577666%2CGenbank:XP_028522973.1;Parent=rna-XM_028667172.1
NW_016019275.1	Gnomon	CDS	771517	771574	.	-	0	Name=XP_028522972.1;ID=cds-XP_028522972.1;Dbxref=GeneID:114577665%2CGenbank:XP_028522972.1;Parent=rna-XM_028667171.1
NW_016019275.1	Gnomon	CDS	771205	771480	.	-	0	Name=XP_028522972.1;ID=cds-XP_028522972.1;Dbxref=GeneID:114577665%2CGenbank:XP_028522972.1;Parent=rna-XM_028667171.1
NW_016019275.1	Gnomon	CDS	769835	771115	.	-	0	Name=XP_028522972.1;ID=cds-XP_028522972.1;Dbxref=GeneID:114577665%2CGenbank:XP_028522972.1;Parent=rna-XM_028667171.1
NW_016019275.1	Gnomon	CDS	766661	769719	.	-	0	Name=XP_028522972.1;ID=cds-XP_028522972.1;Dbxref=GeneID:114577665%2CGenbank:XP_028522972.1;Parent=rna-XM_028667171.1
NW_016019275.1	Gnomon	CDS	766265	766564	.	-	0	Name=XP_028522972.1;ID=cds-XP_028522972.1;Dbxref=GeneID:114577665%2CGenbank:XP_028522972.1;Parent=rna-XM_028667171.1
NW_016019275.1	Gnomon	mRNA	281962	286185	.	+	.	Name=XM_017058103.2;ID=rna-XM_017058103.2;Dbxref=GeneID:107998695%2CGenbank:XM_017058103.2;Parent=gene-LOC107998695
NW_016019275.1	Gnomon	mRNA	89228	94819	.	+	.	Name=XM_017058093.2;ID=rna-XM_017058093.2;Dbxref=GeneID:107998689%2CGenbank:XM_017058093.2;Parent=gene-LOC107998689
NW_016019275.1	Gnomon	CDS	266123	266260	.	+	0	Name=XP_016913664.1;ID=cds-XP_016913664.1;Dbxref=GeneID:107998750%2CGenbank:XP_016913664.1;Parent=rna-XM_017058175.2
NW_016019275.1	Gnomon	CDS	267102	267199	.	+	0	Name=XP_016913664.1;ID=cds-XP_016913664.1;Dbxref=GeneID:107998750%2CGenbank:XP_016913664.1;Parent=rna-XM_017058175.2
NW_016019275.1	Gnomon	CDS	267702	267812	.	+	0	Name=XP_016913664.1;ID=cds-XP_016913664.1;Dbxref=GeneID:107998750%2CGenbank:XP_016913664.1;Parent=rna-XM_017058175.2
NW_016019275.1	Gnomon	CDS	268593	268784	.	+	0	Name=XP_016913664.1;ID=cds-XP_016913664.1;Dbxref=GeneID:107998750%2CGenbank:XP_016913664.1;Parent=rna-XM_017058175.2
NW_016019275.1	Gnomon	CDS	269305	269443	.	+	0	Name=XP_016913664.1;ID=cds-XP_016913664.1;Dbxref=GeneID:107998750%2CGenbank:XP_016913664.1;Parent=rna-XM_017058175.2
NW_016019275.1	Gnomon	CDS	269524	269823	.	+	0	Name=XP_016913664.1;ID=cds-XP_016913664.1;Dbxref=GeneID:107998750%2CGenbank:XP_016913664.1;Parent=rna-XM_017058175.2
NW_016019275.1	Gnomon	CDS	269913	270088	.	+	0	Name=XP_016913664.1;ID=cds-XP_016913664.1;Dbxref=GeneID:107998750%2CGenbank:XP_016913664.1;Parent=rna-XM_017058175.2
NW_016019275.1	Gnomon	CDS	270162	270304	.	+	0	Name=XP_016913664.1;ID=cds-XP_016913664.1;Dbxref=GeneID:107998750%2CGenbank:XP_016913664.1;Parent=rna-XM_017058175.2
NW_016019275.1	Gnomon	CDS	270399	270586	.	+	0	Name=XP_016913664.1;ID=cds-XP_016913664.1;Dbxref=GeneID:107998750%2CGenbank:XP_016913664.1;Parent=rna-XM_017058175.2
NW_016019275.1	Gnomon	exon	128556	128748	.	+	.	ID=exon-XM_017058032.2-1;Dbxref=GeneID:107998657%2CGenbank:XM_017058032.2;Parent=rna-XM_017058032.2
NW_016019275.1	Gnomon	exon	128846	129542	.	+	.	ID=exon-XM_017058032.2-2;Dbxref=GeneID:107998657%2CGenbank:XM_017058032.2;Parent=rna-XM_017058032.2
NW_016019275.1	Gnomon	CDS	385532	385573	.	+	0	Name=XP_028522971.1;ID=cds-XP_028522971.1;Dbxref=GeneID:107998705%2CGenbank:XP_028522971.1;Parent=rna-XM_028667170.1
NW_016019275.1	Gnomon	CDS	385728	385943	.	+	0	Name=XP_028522971.1;ID=cds-XP_028522971.1;Dbxref=GeneID:107998705%2CGenbank:XP_028522971.1;Parent=rna-XM_028667170.1
NW_016019275.1	Gnomon	CDS	386029	386377	.	+	0	Name=XP_028522971.1;ID=cds-XP_028522971.1;Dbxref=GeneID:107998705%2CGenbank:XP_028522971.1;Parent=rna-XM_028667170.1
NW_016019275.1	Gnomon	CDS	386450	386524	.	+	0	Name=XP_028522971.1;ID=cds-XP_028522971.1;Dbxref=GeneID:107998705%2CGenbank:XP_028522971.1;Parent=rna-XM_028667170.1
NW_016019275.1	Gnomon	CDS	386595	386790	.	+	0	Name=XP_028522971.1;ID=cds-XP_028522971.1;Dbxref=GeneID:107998705%2CGenbank:XP_028522971.1;Parent=rna-XM_028667170.1
NW_016019275.1	Gnomon	CDS	386854	387129	.	+	0	Name=XP_028522971.1;ID=cds-XP_028522971.1;Dbxref=GeneID:107998705%2CGenbank:XP_028522971.1;Parent=rna-XM_028667170.1
NW_016019275.1	Gnomon	CDS	387211	387297	.	+	0	Name=XP_028522971.1;ID=cds-XP_028522971.1;Dbxref=GeneID:107998705%2CGenbank:XP_028522971.1;Parent=rna-XM_028667170.1
NW_016019275.1	Gnomon	CDS	387372	387546	.	+	0	Name=XP_028522971.1;ID=cds-XP_028522971.1;Dbxref=GeneID:107998705%2CGenbank:XP_028522971.1;Parent=rna-XM_028667170.1
NW_016019275.1	Gnomon	mRNA	81421	94819	.	+	.	Name=XM_017058094.2;ID=rna-XM_017058094.2;Dbxref=GeneID:107998689%2CGenbank:XM_017058094.2;Parent=gene-LOC107998689
NW_016019275.1	Gnomon	exon	755332	755507	.	-	.	ID=exon-XM_028667147.1-2;Dbxref=GeneID:107998678%2CGenbank:XM_028667147.1;Parent=rna-XM_028667147.1
NW_016019275.1	Gnomon	exon	754655	755173	.	-	.	ID=exon-XM_028667147.1-3;Dbxref=GeneID:107998678%2CGenbank:XM_028667147.1;Parent=rna-XM_028667147.1
NW_016019275.1	Gnomon	exon	753346	754570	.	-	.	ID=exon-XM_028667147.1-4;Dbxref=GeneID:107998678%2CGenbank:XM_028667147.1;Parent=rna-XM_028667147.1
NW_016019275.1	Gnomon	exon	755606	755746	.	-	.	ID=exon-XM_028667147.1-1;Dbxref=GeneID:107998678%2CGenbank:XM_028667147.1;Parent=rna-XM_028667147.1
NW_016019275.1	Gnomon	CDS	266123	266260	.	+	0	Name=XP_016913663.1;ID=cds-XP_016913663.1;Dbxref=GeneID:107998750%2CGenbank:XP_016913663.1;Parent=rna-XM_017058174.2
NW_016019275.1	Gnomon	CDS	267102	267199	.	+	0	Name=XP_016913663.1;ID=cds-XP_016913663.1;Dbxref=GeneID:107998750%2CGenbank:XP_016913663.1;Parent=rna-XM_017058174.2
NW_016019275.1	Gnomon	CDS	267702	267812	.	+	0	Name=XP_016913663.1;ID=cds-XP_016913663.1;Dbxref=GeneID:107998750%2CGenbank:XP_016913663.1;Parent=rna-XM_017058174.2
NW_016019275.1	Gnomon	CDS	268593	268784	.	+	0	Name=XP_016913663.1;ID=cds-XP_016913663.1;Dbxref=GeneID:107998750%2CGenbank:XP_016913663.1;Parent=rna-XM_017058174.2
NW_016019275.1	Gnomon	CDS	269305	269443	.	+	0	Name=XP_016913663.1;ID=cds-XP_016913663.1;Dbxref=GeneID:107998750%2CGenbank:XP_016913663.1;Parent=rna-XM_017058174.2
NW_016019275.1	Gnomon	CDS	269524	269823	.	+	0	Name=XP_016913663.1;ID=cds-XP_016913663.1;Dbxref=GeneID:107998750%2CGenbank:XP_016913663.1;Parent=rna-XM_017058174.2
NW_016019275.1	Gnomon	CDS	269913	270088	.	+	0	Name=XP_016913663.1;ID=cds-XP_016913663.1;Dbxref=GeneID:107998750%2CGenbank:XP_016913663.1;Parent=rna-XM_017058174.2
NW_016019275.1	Gnomon	CDS	270162	270304	.	+	0	Name=XP_016913663.1;ID=cds-XP_016913663.1;Dbxref=GeneID:107998750%2CGenbank:XP_016913663.1;Parent=rna-XM_017058174.2
NW_016019275.1	Gnomon	CDS	270399	270586	.	+	0	Name=XP_016913663.1;ID=cds-XP_016913663.1;Dbxref=GeneID:107998750%2CGenbank:XP_016913663.1;Parent=rna-XM_017058174.2
NW_016019275.1	Gnomon	mRNA	1315693	1320548	.	-	.	Name=XM_017058193.2;ID=rna-XM_017058193.2;Dbxref=GeneID:107998758%2CGenbank:XM_017058193.2;Parent=gene-LOC107998758
NW_016019275.1	Gnomon	exon	398644	399304	.	+	.	ID=exon-XM_017058121.2-1;Dbxref=GeneID:107998709%2CGenbank:XM_017058121.2;Parent=rna-XM_017058121.2
NW_016019275.1	Gnomon	exon	400855	401067	.	+	.	ID=exon-XM_017058121.2-2;Dbxref=GeneID:107998709%2CGenbank:XM_017058121.2;Parent=rna-XM_017058121.2
NW_016019275.1	Gnomon	exon	404588	404695	.	+	.	ID=exon-XM_017058121.2-3;Dbxref=GeneID:107998709%2CGenbank:XM_017058121.2;Parent=rna-XM_017058121.2
NW_016019275.1	Gnomon	exon	405057	405194	.	+	.	ID=exon-XM_017058121.2-4;Dbxref=GeneID:107998709%2CGenbank:XM_017058121.2;Parent=rna-XM_017058121.2
NW_016019275.1	Gnomon	exon	405873	406220	.	+	.	ID=exon-XM_017058121.2-5;Dbxref=GeneID:107998709%2CGenbank:XM_017058121.2;Parent=rna-XM_017058121.2
NW_016019275.1	Gnomon	exon	1297674	1297809	.	-	.	ID=exon-XM_017058168.2-4;Dbxref=GeneID:107998747%2CGenbank:XM_017058168.2;Parent=rna-XM_017058168.2
NW_016019275.1	Gnomon	exon	1297183	1297502	.	-	.	ID=exon-XM_017058168.2-5;Dbxref=GeneID:107998747%2CGenbank:XM_017058168.2;Parent=rna-XM_017058168.2
NW_016019275.1	Gnomon	exon	1301165	1301303	.	-	.	ID=exon-XM_017058168.2-2;Dbxref=GeneID:107998747%2CGenbank:XM_017058168.2;Parent=rna-XM_017058168.2
NW_016019275.1	Gnomon	exon	1300563	1300619	.	-	.	ID=exon-XM_017058168.2-3;Dbxref=GeneID:107998747%2CGenbank:XM_017058168.2;Parent=rna-XM_017058168.2
NW_016019275.1	Gnomon	exon	1295400	1297011	.	-	.	ID=exon-XM_017058168.2-6;Dbxref=GeneID:107998747%2CGenbank:XM_017058168.2;Parent=rna-XM_017058168.2
NW_016019275.1	Gnomon	exon	1301957	1303200	.	-	.	ID=exon-XM_017058168.2-1;Dbxref=GeneID:107998747%2CGenbank:XM_017058168.2;Parent=rna-XM_017058168.2
NW_016019275.1	Gnomon	CDS	819799	820238	.	-	0	Name=XP_016913662.1;ID=cds-XP_016913662.1;Dbxref=GeneID:107998749%2CGenbank:XP_016913662.1;Parent=rna-XM_017058173.2
NW_016019275.1	Gnomon	CDS	819527	819732	.	-	0	Name=XP_016913662.1;ID=cds-XP_016913662.1;Dbxref=GeneID:107998749%2CGenbank:XP_016913662.1;Parent=rna-XM_017058173.2
NW_016019275.1	Gnomon	CDS	816577	819437	.	-	0	Name=XP_016913662.1;ID=cds-XP_016913662.1;Dbxref=GeneID:107998749%2CGenbank:XP_016913662.1;Parent=rna-XM_017058173.2
NW_016019275.1	Gnomon	exon	128311	128469	.	+	.	ID=exon-XM_017058033.2-3;Dbxref=GeneID:107998658%2CGenbank:XM_017058033.2;Parent=rna-XM_017058033.2
NW_016019275.1	Gnomon	exon	127216	127325	.	+	.	ID=exon-XM_017058033.2-1;Dbxref=GeneID:107998658%2CGenbank:XM_017058033.2;Parent=rna-XM_017058033.2
NW_016019275.1	Gnomon	exon	127642	128207	.	+	.	ID=exon-XM_017058033.2-2;Dbxref=GeneID:107998658%2CGenbank:XM_017058033.2;Parent=rna-XM_017058033.2
NW_016019275.1	Gnomon	CDS	954567	954695	.	+	0	Name=XP_016913569.1;ID=cds-XP_016913569.1;Dbxref=GeneID:107998682%2CGenbank:XP_016913569.1;Parent=rna-XM_017058080.2
NW_016019275.1	Gnomon	CDS	954772	954897	.	+	0	Name=XP_016913569.1;ID=cds-XP_016913569.1;Dbxref=GeneID:107998682%2CGenbank:XP_016913569.1;Parent=rna-XM_017058080.2
NW_016019275.1	Gnomon	CDS	954966	956282	.	+	0	Name=XP_016913569.1;ID=cds-XP_016913569.1;Dbxref=GeneID:107998682%2CGenbank:XP_016913569.1;Parent=rna-XM_017058080.2
NW_016019275.1	Gnomon	CDS	956368	956816	.	+	0	Name=XP_016913569.1;ID=cds-XP_016913569.1;Dbxref=GeneID:107998682%2CGenbank:XP_016913569.1;Parent=rna-XM_017058080.2
NW_016019275.1	Gnomon	CDS	956886	956978	.	+	0	Name=XP_016913569.1;ID=cds-XP_016913569.1;Dbxref=GeneID:107998682%2CGenbank:XP_016913569.1;Parent=rna-XM_017058080.2
NW_016019275.1	Gnomon	CDS	957049	957339	.	+	0	Name=XP_016913569.1;ID=cds-XP_016913569.1;Dbxref=GeneID:107998682%2CGenbank:XP_016913569.1;Parent=rna-XM_017058080.2
NW_016019275.1	Gnomon	CDS	957444	957891	.	+	0	Name=XP_016913569.1;ID=cds-XP_016913569.1;Dbxref=GeneID:107998682%2CGenbank:XP_016913569.1;Parent=rna-XM_017058080.2
NW_016019275.1	Gnomon	CDS	957981	958127	.	+	0	Name=XP_016913569.1;ID=cds-XP_016913569.1;Dbxref=GeneID:107998682%2CGenbank:XP_016913569.1;Parent=rna-XM_017058080.2
NW_016019275.1	Gnomon	mRNA	581861	623192	.	-	.	Name=XM_017058109.2;ID=rna-XM_017058109.2;Dbxref=GeneID:107998700%2CGenbank:XM_017058109.2;Parent=gene-LOC107998700
NW_016019275.1	Gnomon	mRNA	1315693	1320548	.	-	.	Name=XM_017058194.2;ID=rna-XM_017058194.2;Dbxref=GeneID:107998758%2CGenbank:XM_017058194.2;Parent=gene-LOC107998758
NW_016019275.1	Gnomon	exon	772458	772533	.	-	.	ID=exon-XM_028667172.1-6;Dbxref=GeneID:114577666%2CGenbank:XM_028667172.1;Parent=rna-XM_028667172.1
NW_016019275.1	Gnomon	exon	772196	772375	.	-	.	ID=exon-XM_028667172.1-7;Dbxref=GeneID:114577666%2CGenbank:XM_028667172.1;Parent=rna-XM_028667172.1
NW_016019275.1	Gnomon	exon	771576	771647	.	-	.	ID=exon-XM_028667172.1-8;Dbxref=GeneID:114577666%2CGenbank:XM_028667172.1;Parent=rna-XM_028667172.1
NW_016019275.1	Gnomon	exon	773573	773657	.	-	.	ID=exon-XM_028667172.1-2;Dbxref=GeneID:114577666%2CGenbank:XM_028667172.1;Parent=rna-XM_028667172.1
NW_016019275.1	Gnomon	exon	773222	773297	.	-	.	ID=exon-XM_028667172.1-3;Dbxref=GeneID:114577666%2CGenbank:XM_028667172.1;Parent=rna-XM_028667172.1
NW_016019275.1	Gnomon	exon	772961	773149	.	-	.	ID=exon-XM_028667172.1-4;Dbxref=GeneID:114577666%2CGenbank:XM_028667172.1;Parent=rna-XM_028667172.1
NW_016019275.1	Gnomon	exon	772609	772883	.	-	.	ID=exon-XM_028667172.1-5;Dbxref=GeneID:114577666%2CGenbank:XM_028667172.1;Parent=rna-XM_028667172.1
NW_016019275.1	Gnomon	exon	773729	773913	.	-	.	ID=exon-XM_028667172.1-1;Dbxref=GeneID:114577666%2CGenbank:XM_028667172.1;Parent=rna-XM_028667172.1
NW_016019275.1	Gnomon	CDS	820568	820680	.	-	0	Name=XP_016913661.1;ID=cds-XP_016913661.1;Dbxref=GeneID:107998749%2CGenbank:XP_016913661.1;Parent=rna-XM_017058172.2
NW_016019275.1	Gnomon	CDS	819799	820239	.	-	0	Name=XP_016913661.1;ID=cds-XP_016913661.1;Dbxref=GeneID:107998749%2CGenbank:XP_016913661.1;Parent=rna-XM_017058172.2
NW_016019275.1	Gnomon	CDS	819527	819732	.	-	0	Name=XP_016913661.1;ID=cds-XP_016913661.1;Dbxref=GeneID:107998749%2CGenbank:XP_016913661.1;Parent=rna-XM_017058172.2
NW_016019275.1	Gnomon	CDS	816577	819437	.	-	0	Name=XP_016913661.1;ID=cds-XP_016913661.1;Dbxref=GeneID:107998749%2CGenbank:XP_016913661.1;Parent=rna-XM_017058172.2
NW_016019275.1	Gnomon	CDS	970830	970955	.	-	0	Name=XP_016913567.1;ID=cds-XP_016913567.1;Dbxref=GeneID:107998680%2CGenbank:XP_016913567.1;Parent=rna-XM_017058078.2
NW_016019275.1	Gnomon	CDS	970426	970725	.	-	0	Name=XP_016913567.1;ID=cds-XP_016913567.1;Dbxref=GeneID:107998680%2CGenbank:XP_016913567.1;Parent=rna-XM_017058078.2
NW_016019275.1	Gnomon	CDS	970143	970337	.	-	0	Name=XP_016913567.1;ID=cds-XP_016913567.1;Dbxref=GeneID:107998680%2CGenbank:XP_016913567.1;Parent=rna-XM_017058078.2
NW_016019275.1	Gnomon	CDS	962273	970030	.	-	0	Name=XP_016913567.1;ID=cds-XP_016913567.1;Dbxref=GeneID:107998680%2CGenbank:XP_016913567.1;Parent=rna-XM_017058078.2
NW_016019275.1	Gnomon	CDS	960833	962191	.	-	0	Name=XP_016913567.1;ID=cds-XP_016913567.1;Dbxref=GeneID:107998680%2CGenbank:XP_016913567.1;Parent=rna-XM_017058078.2
NW_016019275.1	Gnomon	CDS	960590	960764	.	-	0	Name=XP_016913567.1;ID=cds-XP_016913567.1;Dbxref=GeneID:107998680%2CGenbank:XP_016913567.1;Parent=rna-XM_017058078.2
NW_016019275.1	Gnomon	CDS	960285	960516	.	-	0	Name=XP_016913567.1;ID=cds-XP_016913567.1;Dbxref=GeneID:107998680%2CGenbank:XP_016913567.1;Parent=rna-XM_017058078.2
NW_016019275.1	Gnomon	CDS	959553	960195	.	-	0	Name=XP_016913567.1;ID=cds-XP_016913567.1;Dbxref=GeneID:107998680%2CGenbank:XP_016913567.1;Parent=rna-XM_017058078.2
NW_016019275.1	Gnomon	CDS	959262	959475	.	-	0	Name=XP_016913567.1;ID=cds-XP_016913567.1;Dbxref=GeneID:107998680%2CGenbank:XP_016913567.1;Parent=rna-XM_017058078.2
NW_016019275.1	Gnomon	CDS	958831	959174	.	-	0	Name=XP_016913567.1;ID=cds-XP_016913567.1;Dbxref=GeneID:107998680%2CGenbank:XP_016913567.1;Parent=rna-XM_017058078.2
NW_016019275.1	Gnomon	exon	335642	335839	.	-	.	ID=exon-XR_001766251.2-3;Dbxref=GeneID:107998745%2CGenbank:XR_001766251.2;Parent=rna-XR_001766251.2
NW_016019275.1	Gnomon	exon	335468	335555	.	-	.	ID=exon-XR_001766251.2-4;Dbxref=GeneID:107998745%2CGenbank:XR_001766251.2;Parent=rna-XR_001766251.2
NW_016019275.1	Gnomon	exon	332394	333890	.	-	.	ID=exon-XR_001766251.2-5;Dbxref=GeneID:107998745%2CGenbank:XR_001766251.2;Parent=rna-XR_001766251.2
NW_016019275.1	Gnomon	exon	336250	336580	.	-	.	ID=exon-XR_001766251.2-1;Dbxref=GeneID:107998745%2CGenbank:XR_001766251.2;Parent=rna-XR_001766251.2
NW_016019275.1	Gnomon	exon	335909	336052	.	-	.	ID=exon-XR_001766251.2-2;Dbxref=GeneID:107998745%2CGenbank:XR_001766251.2;Parent=rna-XR_001766251.2
NW_016019275.1	Gnomon	CDS	380156	380275	.	+	0	Name=XP_016913660.1;ID=cds-XP_016913660.1;Dbxref=GeneID:107998748%2CGenbank:XP_016913660.1;Parent=rna-XM_017058171.2
NW_016019275.1	Gnomon	CDS	381370	381502	.	+	0	Name=XP_016913660.1;ID=cds-XP_016913660.1;Dbxref=GeneID:107998748%2CGenbank:XP_016913660.1;Parent=rna-XM_017058171.2
NW_016019275.1	Gnomon	CDS	381592	381807	.	+	0	Name=XP_016913660.1;ID=cds-XP_016913660.1;Dbxref=GeneID:107998748%2CGenbank:XP_016913660.1;Parent=rna-XM_017058171.2
NW_016019275.1	Gnomon	CDS	381889	382303	.	+	0	Name=XP_016913660.1;ID=cds-XP_016913660.1;Dbxref=GeneID:107998748%2CGenbank:XP_016913660.1;Parent=rna-XM_017058171.2
NW_016019275.1	Gnomon	CDS	382398	382964	.	+	0	Name=XP_016913660.1;ID=cds-XP_016913660.1;Dbxref=GeneID:107998748%2CGenbank:XP_016913660.1;Parent=rna-XM_017058171.2
NW_016019275.1	Gnomon	CDS	383040	383097	.	+	0	Name=XP_016913660.1;ID=cds-XP_016913660.1;Dbxref=GeneID:107998748%2CGenbank:XP_016913660.1;Parent=rna-XM_017058171.2
NW_016019275.1	Gnomon	mRNA	624445	634429	.	-	.	Name=XM_017058201.2;ID=rna-XM_017058201.2;Dbxref=GeneID:107998766%2CGenbank:XM_017058201.2;Parent=gene-LOC107998766
NW_016019275.1	Gnomon	CDS	970830	970955	.	-	0	Name=XP_016913566.1;ID=cds-XP_016913566.1;Dbxref=GeneID:107998680%2CGenbank:XP_016913566.1;Parent=rna-XM_017058077.2
NW_016019275.1	Gnomon	CDS	970426	970725	.	-	0	Name=XP_016913566.1;ID=cds-XP_016913566.1;Dbxref=GeneID:107998680%2CGenbank:XP_016913566.1;Parent=rna-XM_017058077.2
NW_016019275.1	Gnomon	CDS	970143	970337	.	-	0	Name=XP_016913566.1;ID=cds-XP_016913566.1;Dbxref=GeneID:107998680%2CGenbank:XP_016913566.1;Parent=rna-XM_017058077.2
NW_016019275.1	Gnomon	CDS	962273	970030	.	-	0	Name=XP_016913566.1;ID=cds-XP_016913566.1;Dbxref=GeneID:107998680%2CGenbank:XP_016913566.1;Parent=rna-XM_017058077.2
NW_016019275.1	Gnomon	CDS	960833	962191	.	-	0	Name=XP_016913566.1;ID=cds-XP_016913566.1;Dbxref=GeneID:107998680%2CGenbank:XP_016913566.1;Parent=rna-XM_017058077.2
NW_016019275.1	Gnomon	CDS	960590	960764	.	-	0	Name=XP_016913566.1;ID=cds-XP_016913566.1;Dbxref=GeneID:107998680%2CGenbank:XP_016913566.1;Parent=rna-XM_017058077.2
NW_016019275.1	Gnomon	CDS	960285	960516	.	-	0	Name=XP_016913566.1;ID=cds-XP_016913566.1;Dbxref=GeneID:107998680%2CGenbank:XP_016913566.1;Parent=rna-XM_017058077.2
NW_016019275.1	Gnomon	CDS	959553	960195	.	-	0	Name=XP_016913566.1;ID=cds-XP_016913566.1;Dbxref=GeneID:107998680%2CGenbank:XP_016913566.1;Parent=rna-XM_017058077.2
NW_016019275.1	Gnomon	CDS	959262	959475	.	-	0	Name=XP_016913566.1;ID=cds-XP_016913566.1;Dbxref=GeneID:107998680%2CGenbank:XP_016913566.1;Parent=rna-XM_017058077.2
NW_016019275.1	Gnomon	CDS	958831	959174	.	-	0	Name=XP_016913566.1;ID=cds-XP_016913566.1;Dbxref=GeneID:107998680%2CGenbank:XP_016913566.1;Parent=rna-XM_017058077.2
NW_016019275.1	Gnomon	lnc_RNA	937791	940053	.	+	.	Name=XR_003697889.1;ID=rna-XR_003697889.1;Dbxref=GeneID:114577652%2CGenbank:XR_003697889.1;Parent=gene-LOC114577652
NW_016019275.1	Gnomon	CDS	1313232	1313236	.	-	0	Name=XP_028522976.1;ID=cds-XP_028522976.1;Dbxref=GeneID:114577667%2CGenbank:XP_028522976.1;Parent=rna-XM_028667175.1
NW_016019275.1	Gnomon	CDS	1312731	1313196	.	-	0	Name=XP_028522976.1;ID=cds-XP_028522976.1;Dbxref=GeneID:114577667%2CGenbank:XP_028522976.1;Parent=rna-XM_028667175.1
NW_016019275.1	Gnomon	CDS	1312444	1312646	.	-	0	Name=XP_028522976.1;ID=cds-XP_028522976.1;Dbxref=GeneID:114577667%2CGenbank:XP_028522976.1;Parent=rna-XM_028667175.1
NW_016019275.1	Gnomon	CDS	1312153	1312338	.	-	0	Name=XP_028522976.1;ID=cds-XP_028522976.1;Dbxref=GeneID:114577667%2CGenbank:XP_028522976.1;Parent=rna-XM_028667175.1
NW_016019275.1	Gnomon	CDS	1311874	1312029	.	-	0	Name=XP_028522976.1;ID=cds-XP_028522976.1;Dbxref=GeneID:114577667%2CGenbank:XP_028522976.1;Parent=rna-XM_028667175.1
NW_016019275.1	Gnomon	CDS	1311699	1311789	.	-	0	Name=XP_028522976.1;ID=cds-XP_028522976.1;Dbxref=GeneID:114577667%2CGenbank:XP_028522976.1;Parent=rna-XM_028667175.1
NW_016019275.1	Gnomon	CDS	1311457	1311624	.	-	0	Name=XP_028522976.1;ID=cds-XP_028522976.1;Dbxref=GeneID:114577667%2CGenbank:XP_028522976.1;Parent=rna-XM_028667175.1
NW_016019275.1	Gnomon	CDS	1311264	1311395	.	-	0	Name=XP_028522976.1;ID=cds-XP_028522976.1;Dbxref=GeneID:114577667%2CGenbank:XP_028522976.1;Parent=rna-XM_028667175.1
NW_016019275.1	Gnomon	CDS	1311016	1311176	.	-	0	Name=XP_028522976.1;ID=cds-XP_028522976.1;Dbxref=GeneID:114577667%2CGenbank:XP_028522976.1;Parent=rna-XM_028667175.1
NW_016019275.1	Gnomon	CDS	1310751	1310871	.	-	0	Name=XP_028522976.1;ID=cds-XP_028522976.1;Dbxref=GeneID:114577667%2CGenbank:XP_028522976.1;Parent=rna-XM_028667175.1
NW_016019275.1	Gnomon	CDS	1310395	1310584	.	-	0	Name=XP_028522976.1;ID=cds-XP_028522976.1;Dbxref=GeneID:114577667%2CGenbank:XP_028522976.1;Parent=rna-XM_028667175.1
NW_016019275.1	Gnomon	CDS	1310168	1310307	.	-	0	Name=XP_028522976.1;ID=cds-XP_028522976.1;Dbxref=GeneID:114577667%2CGenbank:XP_028522976.1;Parent=rna-XM_028667175.1
NW_016019275.1	Gnomon	mRNA	68561	71666	.	+	.	Name=XM_017058097.2;ID=rna-XM_017058097.2;Dbxref=GeneID:107998690%2CGenbank:XM_017058097.2;Parent=gene-LOC107998690
NW_016019275.1	Gnomon	exon	209400	209484	.	+	.	ID=exon-XM_017058138.2-10;Dbxref=GeneID:107998722%2CGenbank:XM_017058138.2;Parent=rna-XM_017058138.2
NW_016019275.1	Gnomon	exon	209550	209776	.	+	.	ID=exon-XM_017058138.2-11;Dbxref=GeneID:107998722%2CGenbank:XM_017058138.2;Parent=rna-XM_017058138.2
NW_016019275.1	Gnomon	exon	247968	248307	.	+	.	ID=exon-XM_017058145.2-1;Dbxref=GeneID:107998729%2CGenbank:XM_017058145.2;Parent=rna-XM_017058145.2
NW_016019275.1	Gnomon	exon	248412	249724	.	+	.	ID=exon-XM_017058145.2-2;Dbxref=GeneID:107998729%2CGenbank:XM_017058145.2;Parent=rna-XM_017058145.2
NW_016019275.1	Gnomon	exon	251259	251469	.	+	.	ID=exon-XM_017058145.2-7;Dbxref=GeneID:107998729%2CGenbank:XM_017058145.2;Parent=rna-XM_017058145.2
NW_016019275.1	Gnomon	exon	250514	250922	.	+	.	ID=exon-XM_017058145.2-5;Dbxref=GeneID:107998729%2CGenbank:XM_017058145.2;Parent=rna-XM_017058145.2
NW_016019275.1	Gnomon	exon	251005	251127	.	+	.	ID=exon-XM_017058145.2-6;Dbxref=GeneID:107998729%2CGenbank:XM_017058145.2;Parent=rna-XM_017058145.2
NW_016019275.1	Gnomon	exon	249810	249941	.	+	.	ID=exon-XM_017058145.2-3;Dbxref=GeneID:107998729%2CGenbank:XM_017058145.2;Parent=rna-XM_017058145.2
NW_016019275.1	Gnomon	exon	249998	250438	.	+	.	ID=exon-XM_017058145.2-4;Dbxref=GeneID:107998729%2CGenbank:XM_017058145.2;Parent=rna-XM_017058145.2
NW_016019275.1	Gnomon	mRNA	341026	349389	.	-	.	Name=XM_017058192.2;ID=rna-XM_017058192.2;Dbxref=GeneID:107998757%2CGenbank:XM_017058192.2;Parent=gene-LOC107998757
NW_016019275.1	Gnomon	mRNA	624445	636618	.	-	.	Name=XM_017058202.2;ID=rna-XM_017058202.2;Dbxref=GeneID:107998766%2CGenbank:XM_017058202.2;Parent=gene-LOC107998766
NW_016019275.1	Gnomon	lnc_RNA	227211	231161	.	-	.	Name=XR_003697888.1;ID=rna-XR_003697888.1;Dbxref=GeneID:114577651%2CGenbank:XR_003697888.1;Parent=gene-LOC114577651
NW_016019275.1	Gnomon	CDS	1203150	1203225	.	-	0	Name=XP_028522975.1;ID=cds-XP_028522975.1;Dbxref=GeneID:107998655%2CGenbank:XP_028522975.1;Note=The sequence of the model RefSeq protein was modified relative to this genomic sequence to represent the inferred CDS: added 159 bases not found in genome assembly;Parent=rna-XM_028667174.1
NW_016019275.1	Gnomon	CDS	1189706	1189936	.	-	0	Name=XP_028522975.1;ID=cds-XP_028522975.1;Dbxref=GeneID:107998655%2CGenbank:XP_028522975.1;Note=The sequence of the model RefSeq protein was modified relative to this genomic sequence to represent the inferred CDS: added 159 bases not found in genome assembly;Parent=rna-XM_028667174.1
NW_016019275.1	Gnomon	CDS	1170778	1170928	.	-	0	Name=XP_028522975.1;ID=cds-XP_028522975.1;Dbxref=GeneID:107998655%2CGenbank:XP_028522975.1;Note=The sequence of the model RefSeq protein was modified relative to this genomic sequence to represent the inferred CDS: added 159 bases not found in genome assembly;Parent=rna-XM_028667174.1
NW_016019275.1	Gnomon	CDS	1160260	1160446	.	-	0	Name=XP_028522975.1;ID=cds-XP_028522975.1;Dbxref=GeneID:107998655%2CGenbank:XP_028522975.1;Note=The sequence of the model RefSeq protein was modified relative to this genomic sequence to represent the inferred CDS: added 159 bases not found in genome assembly;Parent=rna-XM_028667174.1
NW_016019275.1	Gnomon	CDS	1158924	1159092	.	-	0	Name=XP_028522975.1;ID=cds-XP_028522975.1;Dbxref=GeneID:107998655%2CGenbank:XP_028522975.1;Note=The sequence of the model RefSeq protein was modified relative to this genomic sequence to represent the inferred CDS: added 159 bases not found in genome assembly;Parent=rna-XM_028667174.1
NW_016019275.1	Gnomon	CDS	1155490	1155614	.	-	0	Name=XP_028522975.1;ID=cds-XP_028522975.1;Dbxref=GeneID:107998655%2CGenbank:XP_028522975.1;Note=The sequence of the model RefSeq protein was modified relative to this genomic sequence to represent the inferred CDS: added 159 bases not found in genome assembly;Parent=rna-XM_028667174.1
NW_016019275.1	Gnomon	CDS	1155318	1155398	.	-	0	Name=XP_028522975.1;ID=cds-XP_028522975.1;Dbxref=GeneID:107998655%2CGenbank:XP_028522975.1;Note=The sequence of the model RefSeq protein was modified relative to this genomic sequence to represent the inferred CDS: added 159 bases not found in genome assembly;Parent=rna-XM_028667174.1
NW_016019275.1	Gnomon	CDS	1115725	1115968	.	-	0	Name=XP_028522975.1;ID=cds-XP_028522975.1;Dbxref=GeneID:107998655%2CGenbank:XP_028522975.1;Note=The sequence of the model RefSeq protein was modified relative to this genomic sequence to represent the inferred CDS: added 159 bases not found in genome assembly;Parent=rna-XM_028667174.1
NW_016019275.1	Gnomon	CDS	1114956	1115137	.	-	0	Name=XP_028522975.1;ID=cds-XP_028522975.1;Dbxref=GeneID:107998655%2CGenbank:XP_028522975.1;Note=The sequence of the model RefSeq protein was modified relative to this genomic sequence to represent the inferred CDS: added 159 bases not found in genome assembly;Parent=rna-XM_028667174.1
NW_016019275.1	Gnomon	CDS	1112853	1112873	.	-	0	Name=XP_028522975.1;ID=cds-XP_028522975.1;Dbxref=GeneID:107998655%2CGenbank:XP_028522975.1;Note=The sequence of the model RefSeq protein was modified relative to this genomic sequence to represent the inferred CDS: added 159 bases not found in genome assembly;Parent=rna-XM_028667174.1
NW_016019275.1	Gnomon	CDS	1107110	1107264	.	-	0	Name=XP_028522975.1;ID=cds-XP_028522975.1;Dbxref=GeneID:107998655%2CGenbank:XP_028522975.1;Note=The sequence of the model RefSeq protein was modified relative to this genomic sequence to represent the inferred CDS: added 159 bases not found in genome assembly;Parent=rna-XM_028667174.1
NW_016019275.1	Gnomon	CDS	1106736	1106943	.	-	0	Name=XP_028522975.1;ID=cds-XP_028522975.1;Dbxref=GeneID:107998655%2CGenbank:XP_028522975.1;Note=The sequence of the model RefSeq protein was modified relative to this genomic sequence to represent the inferred CDS: added 159 bases not found in genome assembly;Parent=rna-XM_028667174.1
NW_016019275.1	Gnomon	mRNA	1095288	1098653	.	-	.	Name=XM_017058108.2;ID=rna-XM_017058108.2;Dbxref=GeneID:107998699%2CGenbank:XM_017058108.2;Parent=gene-LOC107998699
NW_016019275.1	Gnomon	mRNA	71909	81000	.	+	.	Name=XM_017058098.2;ID=rna-XM_017058098.2;Dbxref=GeneID:107998691%2CGenbank:XM_017058098.2;Parent=gene-LOC107998691
NW_016019275.1	Gnomon	exon	348679	349389	.	-	.	ID=exon-XM_017058192.2-1;Dbxref=GeneID:107998757%2CGenbank:XM_017058192.2;Parent=rna-XM_017058192.2
NW_016019275.1	Gnomon	exon	347678	347833	.	-	.	ID=exon-XM_017058192.2-2;Dbxref=GeneID:107998757%2CGenbank:XM_017058192.2;Parent=rna-XM_017058192.2
NW_016019275.1	Gnomon	exon	344270	344469	.	-	.	ID=exon-XM_017058192.2-7;Dbxref=GeneID:107998757%2CGenbank:XM_017058192.2;Parent=rna-XM_017058192.2
NW_016019275.1	Gnomon	exon	341026	344160	.	-	.	ID=exon-XM_017058192.2-8;Dbxref=GeneID:107998757%2CGenbank:XM_017058192.2;Parent=rna-XM_017058192.2
NW_016019275.1	Gnomon	exon	346602	347056	.	-	.	ID=exon-XM_017058192.2-3;Dbxref=GeneID:107998757%2CGenbank:XM_017058192.2;Parent=rna-XM_017058192.2
NW_016019275.1	Gnomon	exon	345936	346182	.	-	.	ID=exon-XM_017058192.2-4;Dbxref=GeneID:107998757%2CGenbank:XM_017058192.2;Parent=rna-XM_017058192.2
NW_016019275.1	Gnomon	exon	344895	345080	.	-	.	ID=exon-XM_017058192.2-5;Dbxref=GeneID:107998757%2CGenbank:XM_017058192.2;Parent=rna-XM_017058192.2
NW_016019275.1	Gnomon	exon	344579	344828	.	-	.	ID=exon-XM_017058192.2-6;Dbxref=GeneID:107998757%2CGenbank:XM_017058192.2;Parent=rna-XM_017058192.2
NW_016019275.1	Gnomon	CDS	149213	149332	.	+	0	Name=XP_016913671.1;ID=cds-XP_016913671.1;Dbxref=GeneID:107998753%2CGenbank:XP_016913671.1;Parent=rna-XM_017058182.2
NW_016019275.1	Gnomon	CDS	149524	149780	.	+	0	Name=XP_016913671.1;ID=cds-XP_016913671.1;Dbxref=GeneID:107998753%2CGenbank:XP_016913671.1;Parent=rna-XM_017058182.2
NW_016019275.1	Gnomon	CDS	150076	150222	.	+	0	Name=XP_016913671.1;ID=cds-XP_016913671.1;Dbxref=GeneID:107998753%2CGenbank:XP_016913671.1;Parent=rna-XM_017058182.2
NW_016019275.1	Gnomon	CDS	150296	150437	.	+	0	Name=XP_016913671.1;ID=cds-XP_016913671.1;Dbxref=GeneID:107998753%2CGenbank:XP_016913671.1;Parent=rna-XM_017058182.2
NW_016019275.1	Gnomon	CDS	150605	150755	.	+	0	Name=XP_016913671.1;ID=cds-XP_016913671.1;Dbxref=GeneID:107998753%2CGenbank:XP_016913671.1;Parent=rna-XM_017058182.2
NW_016019275.1	Gnomon	CDS	150844	151073	.	+	0	Name=XP_016913671.1;ID=cds-XP_016913671.1;Dbxref=GeneID:107998753%2CGenbank:XP_016913671.1;Parent=rna-XM_017058182.2
NW_016019275.1	Gnomon	CDS	151155	151337	.	+	0	Name=XP_016913671.1;ID=cds-XP_016913671.1;Dbxref=GeneID:107998753%2CGenbank:XP_016913671.1;Parent=rna-XM_017058182.2
NW_016019275.1	Gnomon	CDS	151408	151833	.	+	0	Name=XP_016913671.1;ID=cds-XP_016913671.1;Dbxref=GeneID:107998753%2CGenbank:XP_016913671.1;Parent=rna-XM_017058182.2
NW_016019275.1	Gnomon	CDS	151920	152018	.	+	0	Name=XP_016913671.1;ID=cds-XP_016913671.1;Dbxref=GeneID:107998753%2CGenbank:XP_016913671.1;Parent=rna-XM_017058182.2
NW_016019275.1	Gnomon	CDS	152164	152334	.	+	0	Name=XP_016913671.1;ID=cds-XP_016913671.1;Dbxref=GeneID:107998753%2CGenbank:XP_016913671.1;Parent=rna-XM_017058182.2
NW_016019275.1	Gnomon	exon	979174	979400	.	-	.	ID=exon-XM_017058078.2-1;Dbxref=GeneID:107998680%2CGenbank:XM_017058078.2;Parent=rna-XM_017058078.2
NW_016019275.1	Gnomon	exon	970830	971009	.	-	.	ID=exon-XM_017058078.2-2;Dbxref=GeneID:107998680%2CGenbank:XM_017058078.2;Parent=rna-XM_017058078.2
NW_016019275.1	Gnomon	exon	970426	970725	.	-	.	ID=exon-XM_017058078.2-3;Dbxref=GeneID:107998680%2CGenbank:XM_017058078.2;Parent=rna-XM_017058078.2
NW_016019275.1	Gnomon	exon	970143	970337	.	-	.	ID=exon-XM_017058078.2-4;Dbxref=GeneID:107998680%2CGenbank:XM_017058078.2;Parent=rna-XM_017058078.2
NW_016019275.1	Gnomon	exon	962273	970030	.	-	.	ID=exon-XM_017058078.2-5;Dbxref=GeneID:107998680%2CGenbank:XM_017058078.2;Parent=rna-XM_017058078.2
NW_016019275.1	Gnomon	exon	960833	962191	.	-	.	ID=exon-XM_017058078.2-6;Dbxref=GeneID:107998680%2CGenbank:XM_017058078.2;Parent=rna-XM_017058078.2
NW_016019275.1	Gnomon	exon	960590	960764	.	-	.	ID=exon-XM_017058078.2-7;Dbxref=GeneID:107998680%2CGenbank:XM_017058078.2;Parent=rna-XM_017058078.2
NW_016019275.1	Gnomon	exon	960285	960516	.	-	.	ID=exon-XM_017058078.2-8;Dbxref=GeneID:107998680%2CGenbank:XM_017058078.2;Parent=rna-XM_017058078.2
NW_016019275.1	Gnomon	exon	959553	960195	.	-	.	ID=exon-XM_017058078.2-9;Dbxref=GeneID:107998680%2CGenbank:XM_017058078.2;Parent=rna-XM_017058078.2
NW_016019275.1	Gnomon	CDS	992506	992638	.	+	0	Name=XP_016913577.1;ID=cds-XP_016913577.1;Dbxref=GeneID:107998683%2CGenbank:XP_016913577.1;Parent=rna-XM_017058088.2
NW_016019275.1	Gnomon	CDS	994167	994297	.	+	0	Name=XP_016913577.1;ID=cds-XP_016913577.1;Dbxref=GeneID:107998683%2CGenbank:XP_016913577.1;Parent=rna-XM_017058088.2
NW_016019275.1	Gnomon	CDS	1017289	1017410	.	+	0	Name=XP_016913577.1;ID=cds-XP_016913577.1;Dbxref=GeneID:107998683%2CGenbank:XP_016913577.1;Parent=rna-XM_017058088.2
NW_016019275.1	Gnomon	CDS	1020829	1020952	.	+	0	Name=XP_016913577.1;ID=cds-XP_016913577.1;Dbxref=GeneID:107998683%2CGenbank:XP_016913577.1;Parent=rna-XM_017058088.2
NW_016019275.1	Gnomon	CDS	1022085	1022290	.	+	0	Name=XP_016913577.1;ID=cds-XP_016913577.1;Dbxref=GeneID:107998683%2CGenbank:XP_016913577.1;Parent=rna-XM_017058088.2
NW_016019275.1	Gnomon	CDS	1025132	1025258	.	+	0	Name=XP_016913577.1;ID=cds-XP_016913577.1;Dbxref=GeneID:107998683%2CGenbank:XP_016913577.1;Parent=rna-XM_017058088.2
NW_016019275.1	Gnomon	CDS	1027925	1028086	.	+	0	Name=XP_016913577.1;ID=cds-XP_016913577.1;Dbxref=GeneID:107998683%2CGenbank:XP_016913577.1;Parent=rna-XM_017058088.2
NW_016019275.1	Gnomon	CDS	1028247	1028261	.	+	0	Name=XP_016913577.1;ID=cds-XP_016913577.1;Dbxref=GeneID:107998683%2CGenbank:XP_016913577.1;Parent=rna-XM_017058088.2
NW_016019275.1	Gnomon	exon	1317905	1318027	.	-	.	ID=exon-XM_017058194.2-10;Dbxref=GeneID:107998758%2CGenbank:XM_017058194.2;Parent=rna-XM_017058194.2
NW_016019275.1	Gnomon	exon	1317684	1317811	.	-	.	ID=exon-XM_017058194.2-11;Dbxref=GeneID:107998758%2CGenbank:XM_017058194.2;Parent=rna-XM_017058194.2
NW_016019275.1	Gnomon	exon	1317396	1317608	.	-	.	ID=exon-XM_017058194.2-12;Dbxref=GeneID:107998758%2CGenbank:XM_017058194.2;Parent=rna-XM_017058194.2
NW_016019275.1	Gnomon	exon	1317152	1317324	.	-	.	ID=exon-XM_017058194.2-13;Dbxref=GeneID:107998758%2CGenbank:XM_017058194.2;Parent=rna-XM_017058194.2
NW_016019275.1	Gnomon	exon	1316778	1317075	.	-	.	ID=exon-XM_017058194.2-14;Dbxref=GeneID:107998758%2CGenbank:XM_017058194.2;Parent=rna-XM_017058194.2
NW_016019275.1	Gnomon	exon	1316415	1316707	.	-	.	ID=exon-XM_017058194.2-15;Dbxref=GeneID:107998758%2CGenbank:XM_017058194.2;Parent=rna-XM_017058194.2
NW_016019275.1	Gnomon	exon	1315693	1316295	.	-	.	ID=exon-XM_017058194.2-16;Dbxref=GeneID:107998758%2CGenbank:XM_017058194.2;Parent=rna-XM_017058194.2
NW_016019275.1	Gnomon	exon	1278867	1281778	.	+	.	ID=exon-XM_017058031.2-1;Dbxref=GeneID:107998656%2CGenbank:XM_017058031.2;Parent=rna-XM_017058031.2
NW_016019275.1	Gnomon	exon	1291391	1292182	.	+	.	ID=exon-XM_017058031.2-2;Dbxref=GeneID:107998656%2CGenbank:XM_017058031.2;Parent=rna-XM_017058031.2
NW_016019275.1	Gnomon	exon	1292314	1292778	.	+	.	ID=exon-XM_017058031.2-3;Dbxref=GeneID:107998656%2CGenbank:XM_017058031.2;Parent=rna-XM_017058031.2
NW_016019275.1	Gnomon	exon	1220731	1220932	.	+	.	ID=exon-XM_017058101.2-5;Dbxref=GeneID:107998693%2CGenbank:XM_017058101.2;Parent=rna-XM_017058101.2
NW_016019275.1	Gnomon	exon	1221061	1221277	.	+	.	ID=exon-XM_017058101.2-6;Dbxref=GeneID:107998693%2CGenbank:XM_017058101.2;Parent=rna-XM_017058101.2
NW_016019275.1	Gnomon	exon	1219898	1220043	.	+	.	ID=exon-XM_017058101.2-3;Dbxref=GeneID:107998693%2CGenbank:XM_017058101.2;Parent=rna-XM_017058101.2
NW_016019275.1	Gnomon	exon	1220138	1220431	.	+	.	ID=exon-XM_017058101.2-4;Dbxref=GeneID:107998693%2CGenbank:XM_017058101.2;Parent=rna-XM_017058101.2
NW_016019275.1	Gnomon	exon	1221551	1222225	.	+	.	ID=exon-XM_017058101.2-7;Dbxref=GeneID:107998693%2CGenbank:XM_017058101.2;Parent=rna-XM_017058101.2
NW_016019275.1	Gnomon	exon	1215542	1216158	.	+	.	ID=exon-XM_017058101.2-1;Dbxref=GeneID:107998693%2CGenbank:XM_017058101.2;Parent=rna-XM_017058101.2
NW_016019275.1	Gnomon	exon	1217451	1217938	.	+	.	ID=exon-XM_017058101.2-2;Dbxref=GeneID:107998693%2CGenbank:XM_017058101.2;Parent=rna-XM_017058101.2
NW_016019275.1	Gnomon	mRNA	272848	277575	.	-	.	Name=XM_017058197.2;ID=rna-XM_017058197.2;Dbxref=GeneID:107998761%2CGenbank:XM_017058197.2;Parent=gene-LOC107998761
NW_016019275.1	Gnomon	exon	761806	762095	.	-	.	ID=exon-XM_017058072.2-10;Dbxref=GeneID:107998677%2CGenbank:XM_017058072.2;Parent=rna-XM_017058072.2
NW_016019275.1	Gnomon	exon	760522	761675	.	-	.	ID=exon-XM_017058072.2-11;Dbxref=GeneID:107998677%2CGenbank:XM_017058072.2;Parent=rna-XM_017058072.2
NW_016019275.1	Gnomon	transcript	431251	451938	.	-	.	Name=XR_003697891.1;ID=rna-XR_003697891.1;Dbxref=GeneID:107998669%2CGenbank:XR_003697891.1;Parent=gene-LOC107998669
NW_016019275.1	Gnomon	lnc_RNA	137994	145417	.	+	.	Name=XR_003697901.1;ID=rna-XR_003697901.1;Dbxref=GeneID:114577655%2CGenbank:XR_003697901.1;Parent=gene-LOC114577655
NW_016019275.1	Gnomon	mRNA	436654	451938	.	-	.	Name=XM_017058051.1;ID=rna-XM_017058051.1;Dbxref=GeneID:107998669%2CGenbank:XM_017058051.1;Parent=gene-LOC107998669
NW_016019275.1	Gnomon	CDS	264983	265089	.	-	0	Name=XP_016913670.1;ID=cds-XP_016913670.1;Dbxref=GeneID:107998752%2CGenbank:XP_016913670.1;Parent=rna-XM_017058181.2
NW_016019275.1	Gnomon	CDS	264345	264552	.	-	0	Name=XP_016913670.1;ID=cds-XP_016913670.1;Dbxref=GeneID:107998752%2CGenbank:XP_016913670.1;Parent=rna-XM_017058181.2
NW_016019275.1	Gnomon	CDS	263809	263966	.	-	0	Name=XP_016913670.1;ID=cds-XP_016913670.1;Dbxref=GeneID:107998752%2CGenbank:XP_016913670.1;Parent=rna-XM_017058181.2
NW_016019275.1	Gnomon	CDS	263536	263676	.	-	0	Name=XP_016913670.1;ID=cds-XP_016913670.1;Dbxref=GeneID:107998752%2CGenbank:XP_016913670.1;Parent=rna-XM_017058181.2
NW_016019275.1	Gnomon	CDS	263294	263456	.	-	0	Name=XP_016913670.1;ID=cds-XP_016913670.1;Dbxref=GeneID:107998752%2CGenbank:XP_016913670.1;Parent=rna-XM_017058181.2
NW_016019275.1	Gnomon	CDS	262992	263225	.	-	0	Name=XP_016913670.1;ID=cds-XP_016913670.1;Dbxref=GeneID:107998752%2CGenbank:XP_016913670.1;Parent=rna-XM_017058181.2
NW_016019275.1	Gnomon	CDS	262753	262920	.	-	0	Name=XP_016913670.1;ID=cds-XP_016913670.1;Dbxref=GeneID:107998752%2CGenbank:XP_016913670.1;Parent=rna-XM_017058181.2
NW_016019275.1	Gnomon	CDS	992506	992638	.	+	0	Name=XP_016913576.1;ID=cds-XP_016913576.1;Dbxref=GeneID:107998683%2CGenbank:XP_016913576.1;Parent=rna-XM_017058087.2
NW_016019275.1	Gnomon	CDS	994167	994297	.	+	0	Name=XP_016913576.1;ID=cds-XP_016913576.1;Dbxref=GeneID:107998683%2CGenbank:XP_016913576.1;Parent=rna-XM_017058087.2
NW_016019275.1	Gnomon	CDS	1017289	1017410	.	+	0	Name=XP_016913576.1;ID=cds-XP_016913576.1;Dbxref=GeneID:107998683%2CGenbank:XP_016913576.1;Parent=rna-XM_017058087.2
NW_016019275.1	Gnomon	CDS	1020829	1020952	.	+	0	Name=XP_016913576.1;ID=cds-XP_016913576.1;Dbxref=GeneID:107998683%2CGenbank:XP_016913576.1;Parent=rna-XM_017058087.2
NW_016019275.1	Gnomon	CDS	1022085	1022290	.	+	0	Name=XP_016913576.1;ID=cds-XP_016913576.1;Dbxref=GeneID:107998683%2CGenbank:XP_016913576.1;Parent=rna-XM_017058087.2
NW_016019275.1	Gnomon	CDS	1025132	1025258	.	+	0	Name=XP_016913576.1;ID=cds-XP_016913576.1;Dbxref=GeneID:107998683%2CGenbank:XP_016913576.1;Parent=rna-XM_017058087.2
NW_016019275.1	Gnomon	CDS	1027925	1028086	.	+	0	Name=XP_016913576.1;ID=cds-XP_016913576.1;Dbxref=GeneID:107998683%2CGenbank:XP_016913576.1;Parent=rna-XM_017058087.2
NW_016019275.1	Gnomon	CDS	1030189	1030260	.	+	0	Name=XP_016913576.1;ID=cds-XP_016913576.1;Dbxref=GeneID:107998683%2CGenbank:XP_016913576.1;Parent=rna-XM_017058087.2
NW_016019275.1	Gnomon	exon	252655	253016	.	-	.	ID=exon-XM_017058148.2-1;Dbxref=GeneID:107998731%2CGenbank:XM_017058148.2;Parent=rna-XM_017058148.2
NW_016019275.1	Gnomon	exon	252382	252596	.	-	.	ID=exon-XM_017058148.2-2;Dbxref=GeneID:107998731%2CGenbank:XM_017058148.2;Parent=rna-XM_017058148.2
NW_016019275.1	Gnomon	exon	252164	252300	.	-	.	ID=exon-XM_017058148.2-3;Dbxref=GeneID:107998731%2CGenbank:XM_017058148.2;Parent=rna-XM_017058148.2
NW_016019275.1	Gnomon	exon	251759	251909	.	-	.	ID=exon-XM_017058148.2-4;Dbxref=GeneID:107998731%2CGenbank:XM_017058148.2;Parent=rna-XM_017058148.2
NW_016019275.1	Gnomon	exon	250977	251469	.	-	.	ID=exon-XM_017058148.2-5;Dbxref=GeneID:107998731%2CGenbank:XM_017058148.2;Parent=rna-XM_017058148.2
NW_016019275.1	Gnomon	exon	79243	79467	.	+	.	ID=exon-XM_028667152.1-2;Dbxref=GeneID:107998691%2CGenbank:XM_028667152.1;Parent=rna-XM_028667152.1
NW_016019275.1	Gnomon	exon	79603	81000	.	+	.	ID=exon-XM_028667152.1-3;Dbxref=GeneID:107998691%2CGenbank:XM_028667152.1;Parent=rna-XM_028667152.1
NW_016019275.1	Gnomon	exon	72547	79121	.	+	.	ID=exon-XM_028667152.1-1;Dbxref=GeneID:107998691%2CGenbank:XM_028667152.1;Parent=rna-XM_028667152.1
NW_016019275.1	Gnomon	mRNA	277702	278481	.	-	.	Name=XM_017058198.2;ID=rna-XM_017058198.2;Dbxref=GeneID:107998762%2CGenbank:XM_017058198.2;Parent=gene-LOC107998762
NW_016019275.1	Gnomon	transcript	431251	455251	.	-	.	Name=XR_003697890.1;ID=rna-XR_003697890.1;Dbxref=GeneID:107998669%2CGenbank:XR_003697890.1;Parent=gene-LOC107998669
NW_016019275.1	Gnomon	CDS	992506	992638	.	+	0	Name=XP_016913575.1;ID=cds-XP_016913575.1;Dbxref=GeneID:107998683%2CGenbank:XP_016913575.1;Parent=rna-XM_017058086.2
NW_016019275.1	Gnomon	CDS	994167	994297	.	+	0	Name=XP_016913575.1;ID=cds-XP_016913575.1;Dbxref=GeneID:107998683%2CGenbank:XP_016913575.1;Parent=rna-XM_017058086.2
NW_016019275.1	Gnomon	CDS	1017289	1017410	.	+	0	Name=XP_016913575.1;ID=cds-XP_016913575.1;Dbxref=GeneID:107998683%2CGenbank:XP_016913575.1;Parent=rna-XM_017058086.2
NW_016019275.1	Gnomon	CDS	1020829	1020952	.	+	0	Name=XP_016913575.1;ID=cds-XP_016913575.1;Dbxref=GeneID:107998683%2CGenbank:XP_016913575.1;Parent=rna-XM_017058086.2
NW_016019275.1	Gnomon	CDS	1022085	1022290	.	+	0	Name=XP_016913575.1;ID=cds-XP_016913575.1;Dbxref=GeneID:107998683%2CGenbank:XP_016913575.1;Parent=rna-XM_017058086.2
NW_016019275.1	Gnomon	CDS	1025132	1025258	.	+	0	Name=XP_016913575.1;ID=cds-XP_016913575.1;Dbxref=GeneID:107998683%2CGenbank:XP_016913575.1;Parent=rna-XM_017058086.2
NW_016019275.1	Gnomon	CDS	1027925	1028086	.	+	0	Name=XP_016913575.1;ID=cds-XP_016913575.1;Dbxref=GeneID:107998683%2CGenbank:XP_016913575.1;Parent=rna-XM_017058086.2
NW_016019275.1	Gnomon	CDS	1029177	1029254	.	+	0	Name=XP_016913575.1;ID=cds-XP_016913575.1;Dbxref=GeneID:107998683%2CGenbank:XP_016913575.1;Parent=rna-XM_017058086.2
NW_016019275.1	Gnomon	exon	819799	820239	.	-	.	ID=exon-XM_017058172.2-3;Dbxref=GeneID:107998749%2CGenbank:XM_017058172.2;Parent=rna-XM_017058172.2
NW_016019275.1	Gnomon	exon	819527	819732	.	-	.	ID=exon-XM_017058172.2-4;Dbxref=GeneID:107998749%2CGenbank:XM_017058172.2;Parent=rna-XM_017058172.2
NW_016019275.1	Gnomon	exon	821148	821334	.	-	.	ID=exon-XM_017058172.2-1;Dbxref=GeneID:107998749%2CGenbank:XM_017058172.2;Parent=rna-XM_017058172.2
NW_016019275.1	Gnomon	exon	820568	820685	.	-	.	ID=exon-XM_017058172.2-2;Dbxref=GeneID:107998749%2CGenbank:XM_017058172.2;Parent=rna-XM_017058172.2
NW_016019275.1	Gnomon	exon	815523	819437	.	-	.	ID=exon-XM_017058172.2-5;Dbxref=GeneID:107998749%2CGenbank:XM_017058172.2;Parent=rna-XM_017058172.2
NW_016019275.1	Gnomon	exon	624445	626429	.	-	.	ID=exon-XM_017058201.2-11;Dbxref=GeneID:107998766%2CGenbank:XM_017058201.2;Parent=rna-XM_017058201.2
NW_016019275.1	Gnomon	exon	626765	628934	.	-	.	ID=exon-XM_017058201.2-10;Dbxref=GeneID:107998766%2CGenbank:XM_017058201.2;Parent=rna-XM_017058201.2
NW_016019275.1	Gnomon	mRNA	1313894	1315552	.	+	.	Name=XM_017058195.2;ID=rna-XM_017058195.2;Dbxref=GeneID:107998759%2CGenbank:XM_017058195.2;Parent=gene-LOC107998759
NW_016019275.1	Gnomon	mRNA	421677	451938	.	-	.	Name=XM_017058050.2;ID=rna-XM_017058050.2;Dbxref=GeneID:107998669%2CGenbank:XM_017058050.2;Parent=gene-LOC107998669
NW_016019275.1	Gnomon	CDS	992506	992638	.	+	0	Name=XP_016913574.1;ID=cds-XP_016913574.1;Dbxref=GeneID:107998683%2CGenbank:XP_016913574.1;Parent=rna-XM_017058085.2
NW_016019275.1	Gnomon	CDS	994167	994297	.	+	0	Name=XP_016913574.1;ID=cds-XP_016913574.1;Dbxref=GeneID:107998683%2CGenbank:XP_016913574.1;Parent=rna-XM_017058085.2
NW_016019275.1	Gnomon	CDS	1017289	1017410	.	+	0	Name=XP_016913574.1;ID=cds-XP_016913574.1;Dbxref=GeneID:107998683%2CGenbank:XP_016913574.1;Parent=rna-XM_017058085.2
NW_016019275.1	Gnomon	CDS	1020829	1020952	.	+	0	Name=XP_016913574.1;ID=cds-XP_016913574.1;Dbxref=GeneID:107998683%2CGenbank:XP_016913574.1;Parent=rna-XM_017058085.2
NW_016019275.1	Gnomon	CDS	1022085	1022290	.	+	0	Name=XP_016913574.1;ID=cds-XP_016913574.1;Dbxref=GeneID:107998683%2CGenbank:XP_016913574.1;Parent=rna-XM_017058085.2
NW_016019275.1	Gnomon	CDS	1025132	1025258	.	+	0	Name=XP_016913574.1;ID=cds-XP_016913574.1;Dbxref=GeneID:107998683%2CGenbank:XP_016913574.1;Parent=rna-XM_017058085.2
NW_016019275.1	Gnomon	CDS	1026521	1026681	.	+	0	Name=XP_016913574.1;ID=cds-XP_016913574.1;Dbxref=GeneID:107998683%2CGenbank:XP_016913574.1;Parent=rna-XM_017058085.2
NW_016019275.1	Gnomon	CDS	1027925	1028086	.	+	0	Name=XP_016913574.1;ID=cds-XP_016913574.1;Dbxref=GeneID:107998683%2CGenbank:XP_016913574.1;Parent=rna-XM_017058085.2
NW_016019275.1	Gnomon	CDS	1030189	1030198	.	+	0	Name=XP_016913574.1;ID=cds-XP_016913574.1;Dbxref=GeneID:107998683%2CGenbank:XP_016913574.1;Parent=rna-XM_017058085.2
NW_016019275.1	Gnomon	exon	1313232	1313236	.	-	.	ID=exon-XM_028667175.1-1;Dbxref=GeneID:114577667%2CGenbank:XM_028667175.1;Parent=rna-XM_028667175.1
NW_016019275.1	Gnomon	exon	1312731	1313196	.	-	.	ID=exon-XM_028667175.1-2;Dbxref=GeneID:114577667%2CGenbank:XM_028667175.1;Parent=rna-XM_028667175.1
NW_016019275.1	Gnomon	exon	1311016	1311176	.	-	.	ID=exon-XM_028667175.1-9;Dbxref=GeneID:114577667%2CGenbank:XM_028667175.1;Parent=rna-XM_028667175.1
NW_016019275.1	Gnomon	exon	1311457	1311624	.	-	.	ID=exon-XM_028667175.1-7;Dbxref=GeneID:114577667%2CGenbank:XM_028667175.1;Parent=rna-XM_028667175.1
NW_016019275.1	Gnomon	exon	1311264	1311395	.	-	.	ID=exon-XM_028667175.1-8;Dbxref=GeneID:114577667%2CGenbank:XM_028667175.1;Parent=rna-XM_028667175.1
NW_016019275.1	Gnomon	exon	1311874	1312029	.	-	.	ID=exon-XM_028667175.1-5;Dbxref=GeneID:114577667%2CGenbank:XM_028667175.1;Parent=rna-XM_028667175.1
NW_016019275.1	Gnomon	exon	1311699	1311789	.	-	.	ID=exon-XM_028667175.1-6;Dbxref=GeneID:114577667%2CGenbank:XM_028667175.1;Parent=rna-XM_028667175.1
NW_016019275.1	Gnomon	exon	1312444	1312646	.	-	.	ID=exon-XM_028667175.1-3;Dbxref=GeneID:114577667%2CGenbank:XM_028667175.1;Parent=rna-XM_028667175.1
NW_016019275.1	Gnomon	exon	1312153	1312338	.	-	.	ID=exon-XM_028667175.1-4;Dbxref=GeneID:114577667%2CGenbank:XM_028667175.1;Parent=rna-XM_028667175.1
NW_016019275.1	Gnomon	exon	825485	825876	.	+	.	ID=exon-XM_017058125.2-9;Dbxref=GeneID:107998711%2CGenbank:XM_017058125.2;Parent=rna-XM_017058125.2
NW_016019275.1	Gnomon	exon	823862	824426	.	+	.	ID=exon-XM_017058125.2-5;Dbxref=GeneID:107998711%2CGenbank:XM_017058125.2;Parent=rna-XM_017058125.2
NW_016019275.1	Gnomon	exon	824495	824721	.	+	.	ID=exon-XM_017058125.2-6;Dbxref=GeneID:107998711%2CGenbank:XM_017058125.2;Parent=rna-XM_017058125.2
NW_016019275.1	Gnomon	exon	824786	824959	.	+	.	ID=exon-XM_017058125.2-7;Dbxref=GeneID:107998711%2CGenbank:XM_017058125.2;Parent=rna-XM_017058125.2
NW_016019275.1	Gnomon	exon	825040	825202	.	+	.	ID=exon-XM_017058125.2-8;Dbxref=GeneID:107998711%2CGenbank:XM_017058125.2;Parent=rna-XM_017058125.2
NW_016019275.1	Gnomon	exon	821626	821929	.	+	.	ID=exon-XM_017058125.2-1;Dbxref=GeneID:107998711%2CGenbank:XM_017058125.2;Parent=rna-XM_017058125.2
NW_016019275.1	Gnomon	exon	822947	823170	.	+	.	ID=exon-XM_017058125.2-2;Dbxref=GeneID:107998711%2CGenbank:XM_017058125.2;Parent=rna-XM_017058125.2
NW_016019275.1	Gnomon	exon	823282	823477	.	+	.	ID=exon-XM_017058125.2-3;Dbxref=GeneID:107998711%2CGenbank:XM_017058125.2;Parent=rna-XM_017058125.2
NW_016019275.1	Gnomon	exon	823551	823771	.	+	.	ID=exon-XM_017058125.2-4;Dbxref=GeneID:107998711%2CGenbank:XM_017058125.2;Parent=rna-XM_017058125.2
NW_016019275.1	Gnomon	exon	365619	365710	.	-	.	ID=exon-XR_003697906.1-1;Dbxref=GeneID:107998741%2CGenbank:XR_003697906.1;Parent=rna-XR_003697906.1
NW_016019275.1	Gnomon	exon	365230	365532	.	-	.	ID=exon-XR_003697906.1-2;Dbxref=GeneID:107998741%2CGenbank:XR_003697906.1;Parent=rna-XR_003697906.1
NW_016019275.1	Gnomon	exon	364654	365009	.	-	.	ID=exon-XR_003697906.1-3;Dbxref=GeneID:107998741%2CGenbank:XR_003697906.1;Parent=rna-XR_003697906.1
NW_016019275.1	Gnomon	exon	364116	364514	.	-	.	ID=exon-XR_003697906.1-4;Dbxref=GeneID:107998741%2CGenbank:XR_003697906.1;Parent=rna-XR_003697906.1
NW_016019275.1	Gnomon	mRNA	63561	66679	.	+	.	Name=XM_017058196.2;ID=rna-XM_017058196.2;Dbxref=GeneID:107998760%2CGenbank:XM_017058196.2;Parent=gene-LOC107998760
NW_016019275.1	Gnomon	transcript	431251	448977	.	-	.	Name=XR_003697896.1;ID=rna-XR_003697896.1;Dbxref=GeneID:107998669%2CGenbank:XR_003697896.1;Parent=gene-LOC107998669
NW_016019275.1	Gnomon	CDS	992506	992638	.	+	0	Name=XP_016913573.1;ID=cds-XP_016913573.1;Dbxref=GeneID:107998683%2CGenbank:XP_016913573.1;Parent=rna-XM_017058084.2
NW_016019275.1	Gnomon	CDS	994167	994297	.	+	0	Name=XP_016913573.1;ID=cds-XP_016913573.1;Dbxref=GeneID:107998683%2CGenbank:XP_016913573.1;Parent=rna-XM_017058084.2
NW_016019275.1	Gnomon	CDS	1017289	1017410	.	+	0	Name=XP_016913573.1;ID=cds-XP_016913573.1;Dbxref=GeneID:107998683%2CGenbank:XP_016913573.1;Parent=rna-XM_017058084.2
NW_016019275.1	Gnomon	CDS	1020829	1020952	.	+	0	Name=XP_016913573.1;ID=cds-XP_016913573.1;Dbxref=GeneID:107998683%2CGenbank:XP_016913573.1;Parent=rna-XM_017058084.2
NW_016019275.1	Gnomon	CDS	1022085	1022290	.	+	0	Name=XP_016913573.1;ID=cds-XP_016913573.1;Dbxref=GeneID:107998683%2CGenbank:XP_016913573.1;Parent=rna-XM_017058084.2
NW_016019275.1	Gnomon	CDS	1025132	1025258	.	+	0	Name=XP_016913573.1;ID=cds-XP_016913573.1;Dbxref=GeneID:107998683%2CGenbank:XP_016913573.1;Parent=rna-XM_017058084.2
NW_016019275.1	Gnomon	CDS	1026521	1026681	.	+	0	Name=XP_016913573.1;ID=cds-XP_016913573.1;Dbxref=GeneID:107998683%2CGenbank:XP_016913573.1;Parent=rna-XM_017058084.2
NW_016019275.1	Gnomon	CDS	1027925	1028086	.	+	0	Name=XP_016913573.1;ID=cds-XP_016913573.1;Dbxref=GeneID:107998683%2CGenbank:XP_016913573.1;Parent=rna-XM_017058084.2
NW_016019275.1	Gnomon	CDS	1028247	1028286	.	+	0	Name=XP_016913573.1;ID=cds-XP_016913573.1;Dbxref=GeneID:107998683%2CGenbank:XP_016913573.1;Parent=rna-XM_017058084.2
NW_016019275.1	Gnomon	lnc_RNA	364116	365710	.	-	.	Name=XR_003697906.1;ID=rna-XR_003697906.1;Dbxref=GeneID:107998741%2CGenbank:XR_003697906.1;Parent=gene-LOC107998741
NW_016019275.1	Gnomon	CDS	388511	388801	.	+	0	Name=XP_028522970.1;ID=cds-XP_028522970.1;Dbxref=GeneID:107998707%2CGenbank:XP_028522970.1;Parent=rna-XM_028667169.1
NW_016019275.1	Gnomon	CDS	388863	389046	.	+	0	Name=XP_028522970.1;ID=cds-XP_028522970.1;Dbxref=GeneID:107998707%2CGenbank:XP_028522970.1;Parent=rna-XM_028667169.1
NW_016019275.1	Gnomon	CDS	389117	389249	.	+	0	Name=XP_028522970.1;ID=cds-XP_028522970.1;Dbxref=GeneID:107998707%2CGenbank:XP_028522970.1;Parent=rna-XM_028667169.1
NW_016019275.1	Gnomon	CDS	389322	389517	.	+	0	Name=XP_028522970.1;ID=cds-XP_028522970.1;Dbxref=GeneID:107998707%2CGenbank:XP_028522970.1;Parent=rna-XM_028667169.1
NW_016019275.1	Gnomon	CDS	389574	389804	.	+	0	Name=XP_028522970.1;ID=cds-XP_028522970.1;Dbxref=GeneID:107998707%2CGenbank:XP_028522970.1;Parent=rna-XM_028667169.1
NW_016019275.1	Gnomon	CDS	389887	390099	.	+	0	Name=XP_028522970.1;ID=cds-XP_028522970.1;Dbxref=GeneID:107998707%2CGenbank:XP_028522970.1;Parent=rna-XM_028667169.1
NW_016019275.1	Gnomon	CDS	390161	390349	.	+	0	Name=XP_028522970.1;ID=cds-XP_028522970.1;Dbxref=GeneID:107998707%2CGenbank:XP_028522970.1;Parent=rna-XM_028667169.1
NW_016019275.1	Gnomon	CDS	390427	390486	.	+	0	Name=XP_028522970.1;ID=cds-XP_028522970.1;Dbxref=GeneID:107998707%2CGenbank:XP_028522970.1;Parent=rna-XM_028667169.1
NW_016019275.1	Gnomon	gene	256662	259524	.	-	.	Name=LOC107998646;ID=gene-LOC107998646;Dbxref=GeneID:107998646
NW_016019275.1	Gnomon	gene	774653	793716	.	-	.	Name=LOC107998647;ID=gene-LOC107998647;Dbxref=GeneID:107998647
NW_016019275.1	Gnomon	gene	813213	816561	.	+	.	Name=LOC107998648;ID=gene-LOC107998648;Dbxref=GeneID:107998648
NW_016019275.1	Gnomon	gene	892111	915652	.	+	.	Name=LOC107998649;ID=gene-LOC107998649;Dbxref=GeneID:107998649
NW_016019275.1	Gnomon	gene	1042013	1043901	.	-	.	Name=LOC107998650;ID=gene-LOC107998650;Dbxref=GeneID:107998650
NW_016019275.1	Gnomon	gene	1080666	1084498	.	+	.	Name=LOC107998652;ID=gene-LOC107998652;Dbxref=GeneID:107998652
NW_016019275.1	Gnomon	gene	1084554	1087667	.	+	.	Name=LOC107998653;ID=gene-LOC107998653;Dbxref=GeneID:107998653
NW_016019275.1	Gnomon	gene	1089313	1095142	.	-	.	Name=LOC107998654;ID=gene-LOC107998654;Dbxref=GeneID:107998654
NW_016019275.1	Gnomon	gene	1106736	1205826	.	-	.	Name=LOC107998655;ID=gene-LOC107998655;Dbxref=GeneID:107998655
NW_016019275.1	Gnomon	gene	1278867	1292778	.	+	.	Name=LOC107998656;ID=gene-LOC107998656;Dbxref=GeneID:107998656
NW_016019275.1	Gnomon	gene	128556	129542	.	+	.	Name=LOC107998657;ID=gene-LOC107998657;Dbxref=GeneID:107998657
NW_016019275.1	Gnomon	gene	127216	128469	.	+	.	Name=LOC107998658;ID=gene-LOC107998658;Dbxref=GeneID:107998658
NW_016019275.1	Gnomon	gene	328134	329733	.	+	.	Name=LOC107998659;ID=gene-LOC107998659;Dbxref=GeneID:107998659
NW_016019275.1	Gnomon	gene	940236	942365	.	-	.	Name=LOC107998660;ID=gene-LOC107998660;Dbxref=GeneID:107998660
NW_016019275.1	Gnomon	gene	203097	204236	.	+	.	Name=LOC107998661;ID=gene-LOC107998661;Dbxref=GeneID:107998661
NW_016019275.1	Gnomon	gene	413717	416042	.	-	.	Name=LOC107998663;ID=gene-LOC107998663;Dbxref=GeneID:107998663
NW_016019275.1	Gnomon	gene	260040	261323	.	+	.	Name=LOC107998664;ID=gene-LOC107998664;Dbxref=GeneID:107998664
NW_016019275.1	Gnomon	gene	1307455	1308414	.	+	.	Name=LOC107998665;ID=gene-LOC107998665;Dbxref=GeneID:107998665
NW_016019275.1	Gnomon	gene	885473	888734	.	-	.	Name=LOC107998666;ID=gene-LOC107998666;Dbxref=GeneID:107998666
NW_016019275.1	Gnomon	gene	411049	412652	.	-	.	Name=LOC107998667;ID=gene-LOC107998667;Dbxref=GeneID:107998667
NW_016019275.1	Gnomon	gene	416497	426059	.	-	.	Name=LOC107998668;ID=gene-LOC107998668;Dbxref=GeneID:107998668
NW_016019275.1	Gnomon	gene	419229	455251	.	-	.	Name=LOC107998669;ID=gene-LOC107998669;Dbxref=GeneID:107998669
NW_016019275.1	Gnomon	gene	455490	470665	.	+	.	Name=LOC107998671;ID=gene-LOC107998671;Dbxref=GeneID:107998671
NW_016019275.1	Gnomon	gene	470558	472392	.	-	.	Name=LOC107998672;ID=gene-LOC107998672;Dbxref=GeneID:107998672
NW_016019275.1	Gnomon	gene	455624	456454	.	-	.	Name=LOC107998673;ID=gene-LOC107998673;Dbxref=GeneID:107998673
NW_016019275.1	Gnomon	gene	653560	691949	.	-	.	Name=LOC107998674;ID=gene-LOC107998674;Dbxref=GeneID:107998674
NW_016019275.1	Gnomon	gene	755644	760370	.	+	.	Name=LOC107998676;ID=gene-LOC107998676;Dbxref=GeneID:107998676
NW_016019275.1	Gnomon	gene	760522	765149	.	-	.	Name=LOC107998677;ID=gene-LOC107998677;Dbxref=GeneID:107998677
NW_016019275.1	Gnomon	gene	727454	755746	.	-	.	Name=LOC107998678;ID=gene-LOC107998678;Dbxref=GeneID:107998678
NW_016019275.1	Gnomon	gene	752746	754021	.	+	.	Name=LOC107998679;ID=gene-LOC107998679;Dbxref=GeneID:107998679
NW_016019275.1	Gnomon	gene	954000	958210	.	+	.	Name=LOC107998682;ID=gene-LOC107998682;Dbxref=GeneID:107998682
NW_016019275.1	Gnomon	gene	982448	1031759	.	+	.	Name=LOC107998683;ID=gene-LOC107998683;Dbxref=GeneID:107998683
NW_016019275.1	Gnomon	gene	980030	982416	.	-	.	Name=LOC107998684;ID=gene-LOC107998684;Dbxref=GeneID:107998684
NW_016019275.1	Gnomon	gene	1036075	1037914	.	+	.	Name=LOC107998686;ID=gene-LOC107998686;Dbxref=GeneID:107998686
NW_016019275.1	Gnomon	gene	971076	980675	.	+	.	Name=LOC107998687;ID=gene-LOC107998687;Dbxref=GeneID:107998687
NW_016019275.1	Gnomon	gene	81421	94819	.	+	.	Name=LOC107998689;ID=gene-LOC107998689;Dbxref=GeneID:107998689
NW_016019275.1	Gnomon	gene	958278	979400	.	-	.	Name=LOC107998680;ID=gene-LOC107998680;Dbxref=GeneID:107998680
NW_016019275.1	Gnomon	gene	1031490	1041424	.	-	.	Name=LOC107998681;ID=gene-LOC107998681;Dbxref=GeneID:107998681
NW_016019275.1	Gnomon	gene	1207692	1222225	.	+	.	Name=LOC107998693;ID=gene-LOC107998693;Dbxref=GeneID:107998693
NW_016019275.1	Gnomon	gene	1254687	1256690	.	-	.	Name=LOC107998694;ID=gene-LOC107998694;Dbxref=GeneID:107998694
NW_016019275.1	Gnomon	gene	281962	286185	.	+	.	Name=LOC107998695;ID=gene-LOC107998695;Dbxref=GeneID:107998695
NW_016019275.1	Gnomon	gene	283319	284163	.	-	.	Name=LOC107998697;ID=gene-LOC107998697;Dbxref=GeneID:107998697
NW_016019275.1	Gnomon	gene	292992	326382	.	-	.	Name=LOC107998698;ID=gene-LOC107998698;Dbxref=GeneID:107998698
NW_016019275.1	Gnomon	gene	1095288	1098653	.	-	.	Name=LOC107998699;ID=gene-LOC107998699;Dbxref=GeneID:107998699
NW_016019275.1	Gnomon	gene	68561	71666	.	+	.	Name=LOC107998690;ID=gene-LOC107998690;Dbxref=GeneID:107998690
NW_016019275.1	Gnomon	gene	71909	81000	.	+	.	Name=LOC107998691;ID=gene-LOC107998691;Dbxref=GeneID:107998691
NW_016019275.1	Gnomon	gene	1227676	1235588	.	-	.	Name=LOC107998692;ID=gene-LOC107998692;Dbxref=GeneID:107998692
NW_016019275.1	Gnomon	exon	821148	821333	.	-	.	ID=exon-XM_017058173.2-1;Dbxref=GeneID:107998749%2CGenbank:XM_017058173.2;Parent=rna-XM_017058173.2
NW_016019275.1	Gnomon	exon	819799	820239	.	-	.	ID=exon-XM_017058173.2-2;Dbxref=GeneID:107998749%2CGenbank:XM_017058173.2;Parent=rna-XM_017058173.2
NW_016019275.1	Gnomon	exon	819527	819732	.	-	.	ID=exon-XM_017058173.2-3;Dbxref=GeneID:107998749%2CGenbank:XM_017058173.2;Parent=rna-XM_017058173.2
NW_016019275.1	Gnomon	exon	815523	819437	.	-	.	ID=exon-XM_017058173.2-4;Dbxref=GeneID:107998749%2CGenbank:XM_017058173.2;Parent=rna-XM_017058173.2
NW_016019275.1	Gnomon	exon	823282	823477	.	+	.	ID=exon-XM_028667128.1-3;Dbxref=GeneID:107998711%2CGenbank:XM_028667128.1;Parent=rna-XM_028667128.1
NW_016019275.1	Gnomon	exon	823581	823771	.	+	.	ID=exon-XM_028667128.1-4;Dbxref=GeneID:107998711%2CGenbank:XM_028667128.1;Parent=rna-XM_028667128.1
NW_016019275.1	Gnomon	exon	823862	824426	.	+	.	ID=exon-XM_028667128.1-5;Dbxref=GeneID:107998711%2CGenbank:XM_028667128.1;Parent=rna-XM_028667128.1
NW_016019275.1	Gnomon	exon	824495	824721	.	+	.	ID=exon-XM_028667128.1-6;Dbxref=GeneID:107998711%2CGenbank:XM_028667128.1;Parent=rna-XM_028667128.1
NW_016019275.1	Gnomon	exon	824786	824959	.	+	.	ID=exon-XM_028667128.1-7;Dbxref=GeneID:107998711%2CGenbank:XM_028667128.1;Parent=rna-XM_028667128.1
NW_016019275.1	Gnomon	exon	825040	825202	.	+	.	ID=exon-XM_028667128.1-8;Dbxref=GeneID:107998711%2CGenbank:XM_028667128.1;Parent=rna-XM_028667128.1
NW_016019275.1	Gnomon	exon	825485	825876	.	+	.	ID=exon-XM_028667128.1-9;Dbxref=GeneID:107998711%2CGenbank:XM_028667128.1;Parent=rna-XM_028667128.1
NW_016019275.1	Gnomon	exon	821623	821929	.	+	.	ID=exon-XM_028667128.1-1;Dbxref=GeneID:107998711%2CGenbank:XM_028667128.1;Parent=rna-XM_028667128.1
NW_016019275.1	Gnomon	exon	822947	823170	.	+	.	ID=exon-XM_028667128.1-2;Dbxref=GeneID:107998711%2CGenbank:XM_028667128.1;Parent=rna-XM_028667128.1
NW_016019275.1	Gnomon	transcript	419229	451938	.	-	.	Name=XR_003697895.1;ID=rna-XR_003697895.1;Dbxref=GeneID:107998669%2CGenbank:XR_003697895.1;Parent=gene-LOC107998669
NW_016019275.1	Gnomon	gene	581861	623192	.	-	.	Name=LOC107998700;ID=gene-LOC107998700;Dbxref=GeneID:107998700
NW_016019275.1	Gnomon	gene	398644	406220	.	+	.	Name=LOC107998709;ID=gene-LOC107998709;Dbxref=GeneID:107998709
NW_016019275.1	Gnomon	gene	577411	581424	.	+	.	Name=LOC107998701;ID=gene-LOC107998701;Dbxref=GeneID:107998701
NW_016019275.1	Gnomon	gene	572904	575391	.	+	.	Name=LOC107998702;ID=gene-LOC107998702;Dbxref=GeneID:107998702
NW_016019275.1	Gnomon	gene	574927	577339	.	-	.	Name=LOC107998703;ID=gene-LOC107998703;Dbxref=GeneID:107998703
NW_016019275.1	Gnomon	gene	390956	396029	.	+	.	Name=LOC107998704;ID=gene-LOC107998704;Dbxref=GeneID:107998704
NW_016019275.1	Gnomon	gene	385055	388329	.	+	.	Name=LOC107998705;ID=gene-LOC107998705;Dbxref=GeneID:107998705
NW_016019275.1	Gnomon	gene	388423	390559	.	+	.	Name=LOC107998707;ID=gene-LOC107998707;Dbxref=GeneID:107998707
NW_016019275.1	Gnomon	gene	396101	408556	.	-	.	Name=LOC107998708;ID=gene-LOC107998708;Dbxref=GeneID:107998708
NW_016019275.1	Gnomon	lnc_RNA	1032985	1035846	.	+	.	Name=XR_003697905.1;ID=rna-XR_003697905.1;Dbxref=GeneID:114577658%2CGenbank:XR_003697905.1;Parent=gene-LOC114577658
NW_016019275.1	Gnomon	gene	265850	271485	.	+	.	Name=LOC107998750;ID=gene-LOC107998750;Dbxref=GeneID:107998750
NW_016019275.1	Gnomon	gene	262294	265199	.	-	.	Name=LOC107998752;ID=gene-LOC107998752;Dbxref=GeneID:107998752
NW_016019275.1	Gnomon	gene	147908	154168	.	+	.	Name=LOC107998753;ID=gene-LOC107998753;Dbxref=GeneID:107998753
NW_016019275.1	Gnomon	gene	20718	61473	.	+	.	Name=LOC107998754;ID=gene-LOC107998754;Dbxref=GeneID:107998754
NW_016019275.1	Gnomon	gene	170316	172453	.	-	.	Name=LOC107998755;ID=gene-LOC107998755;Dbxref=GeneID:107998755
NW_016019275.1	Gnomon	gene	181830	183887	.	-	.	Name=LOC107998756;ID=gene-LOC107998756;Dbxref=GeneID:107998756
NW_016019275.1	Gnomon	gene	341026	349389	.	-	.	Name=LOC107998757;ID=gene-LOC107998757;Dbxref=GeneID:107998757
NW_016019275.1	Gnomon	gene	1315693	1320548	.	-	.	Name=LOC107998758;ID=gene-LOC107998758;Dbxref=GeneID:107998758
NW_016019275.1	Gnomon	gene	1313894	1315552	.	+	.	Name=LOC107998759;ID=gene-LOC107998759;Dbxref=GeneID:107998759
NW_016019275.1	Gnomon	gene	63561	66679	.	+	.	Name=LOC107998760;ID=gene-LOC107998760;Dbxref=GeneID:107998760
NW_016019275.1	Gnomon	gene	272848	277575	.	-	.	Name=LOC107998761;ID=gene-LOC107998761;Dbxref=GeneID:107998761
NW_016019275.1	Gnomon	gene	277702	278481	.	-	.	Name=LOC107998762;ID=gene-LOC107998762;Dbxref=GeneID:107998762
NW_016019275.1	Gnomon	gene	570421	572746	.	+	.	Name=LOC107998763;ID=gene-LOC107998763;Dbxref=GeneID:107998763
NW_016019275.1	Gnomon	gene	1308794	1310027	.	+	.	Name=LOC107998765;ID=gene-LOC107998765;Dbxref=GeneID:107998765
NW_016019275.1	Gnomon	gene	624445	636618	.	-	.	Name=LOC107998766;ID=gene-LOC107998766;Dbxref=GeneID:107998766
NW_016019275.1	Gnomon	exon	958278	959174	.	-	.	ID=exon-XM_028667130.1-11;Dbxref=GeneID:107998680%2CGenbank:XM_028667130.1;Parent=rna-XM_028667130.1
NW_016019275.1	Gnomon	exon	959262	959475	.	-	.	ID=exon-XM_028667130.1-10;Dbxref=GeneID:107998680%2CGenbank:XM_028667130.1;Parent=rna-XM_028667130.1
NW_016019275.1	Gnomon	gene	826377	881687	.	-	.	Name=LOC107998710;ID=gene-LOC107998710;Dbxref=GeneID:107998710
NW_016019275.1	Gnomon	gene	821623	825876	.	+	.	Name=LOC107998711;ID=gene-LOC107998711;Dbxref=GeneID:107998711
NW_016019275.1	Gnomon	gene	881816	884507	.	+	.	Name=LOC107998712;ID=gene-LOC107998712;Dbxref=GeneID:107998712
NW_016019275.1	Gnomon	gene	236856	245878	.	+	.	Name=LOC107998714;ID=gene-LOC107998714;Dbxref=GeneID:107998714
NW_016019275.1	Gnomon	gene	234358	236206	.	-	.	Name=LOC107998715;ID=gene-LOC107998715;Dbxref=GeneID:107998715
NW_016019275.1	Gnomon	gene	232938	234581	.	+	.	Name=LOC107998716;ID=gene-LOC107998716;Dbxref=GeneID:107998716
NW_016019275.1	Gnomon	gene	226063	227803	.	+	.	Name=LOC107998717;ID=gene-LOC107998717;Dbxref=GeneID:107998717
NW_016019275.1	Gnomon	gene	184391	200797	.	+	.	Name=LOC107998718;ID=gene-LOC107998718;Dbxref=GeneID:107998718
NW_016019275.1	Gnomon	gene	122652	126828	.	-	.	Name=LOC107998719;ID=gene-LOC107998719;Dbxref=GeneID:107998719
NW_016019275.1	Gnomon	gene	120562	122531	.	+	.	Name=LOC107998720;ID=gene-LOC107998720;Dbxref=GeneID:107998720
NW_016019275.1	Gnomon	gene	119057	120417	.	+	.	Name=LOC107998721;ID=gene-LOC107998721;Dbxref=GeneID:107998721
NW_016019275.1	Gnomon	gene	207365	209776	.	+	.	Name=LOC107998722;ID=gene-LOC107998722;Dbxref=GeneID:107998722
NW_016019275.1	Gnomon	gene	210467	212624	.	-	.	Name=LOC107998725;ID=gene-LOC107998725;Dbxref=GeneID:107998725
NW_016019275.1	Gnomon	gene	212525	214100	.	+	.	Name=LOC107998726;ID=gene-LOC107998726;Dbxref=GeneID:107998726
NW_016019275.1	Gnomon	gene	205134	207239	.	+	.	Name=LOC107998727;ID=gene-LOC107998727;Dbxref=GeneID:107998727
NW_016019275.1	Gnomon	gene	942521	952667	.	-	.	Name=LOC107998728;ID=gene-LOC107998728;Dbxref=GeneID:107998728
NW_016019275.1	Gnomon	gene	247966	251536	.	+	.	Name=LOC107998729;ID=gene-LOC107998729;Dbxref=GeneID:107998729
NW_016019275.1	Gnomon	gene	252986	257588	.	+	.	Name=LOC107998730;ID=gene-LOC107998730;Dbxref=GeneID:107998730
NW_016019275.1	Gnomon	gene	250977	253016	.	-	.	Name=LOC107998731;ID=gene-LOC107998731;Dbxref=GeneID:107998731
NW_016019275.1	Gnomon	gene	254601	256016	.	-	.	Name=LOC107998732;ID=gene-LOC107998732;Dbxref=GeneID:107998732
NW_016019275.1	Gnomon	gene	130092	138559	.	-	.	Name=LOC107998734;ID=gene-LOC107998734;Dbxref=GeneID:107998734
NW_016019275.1	Gnomon	gene	350787	354539	.	-	.	Name=LOC107998735;ID=gene-LOC107998735;Dbxref=GeneID:107998735
NW_016019275.1	Gnomon	gene	355019	356946	.	+	.	Name=LOC107998736;ID=gene-LOC107998736;Dbxref=GeneID:107998736
NW_016019275.1	Gnomon	gene	359369	360205	.	-	.	Name=LOC107998737;ID=gene-LOC107998737;Dbxref=GeneID:107998737
NW_016019275.1	Gnomon	gene	357026	357666	.	-	.	Name=LOC107998738;ID=gene-LOC107998738;Dbxref=GeneID:107998738
NW_016019275.1	Gnomon	gene	357760	359310	.	+	.	Name=LOC107998739;ID=gene-LOC107998739;Dbxref=GeneID:107998739
NW_016019275.1	Gnomon	gene	370916	374147	.	+	.	Name=LOC107998740;ID=gene-LOC107998740;Dbxref=GeneID:107998740
NW_016019275.1	Gnomon	gene	364116	365710	.	-	.	Name=LOC107998741;ID=gene-LOC107998741;Dbxref=GeneID:107998741
NW_016019275.1	Gnomon	gene	1339197	1368454	.	-	.	Name=LOC107998742;ID=gene-LOC107998742;Dbxref=GeneID:107998742
NW_016019275.1	Gnomon	gene	915114	932217	.	-	.	Name=LOC107998743;ID=gene-LOC107998743;Dbxref=GeneID:107998743
NW_016019275.1	Gnomon	gene	329960	333214	.	+	.	Name=LOC107998744;ID=gene-LOC107998744;Dbxref=GeneID:107998744
NW_016019275.1	Gnomon	gene	332394	336580	.	-	.	Name=LOC107998745;ID=gene-LOC107998745;Dbxref=GeneID:107998745
NW_016019275.1	Gnomon	gene	546447	559754	.	+	.	Name=LOC107998746;ID=gene-LOC107998746;Dbxref=GeneID:107998746
NW_016019275.1	Gnomon	gene	1295400	1303200	.	-	.	Name=LOC107998747;ID=gene-LOC107998747;Dbxref=GeneID:107998747
NW_016019275.1	Gnomon	gene	379428	384734	.	+	.	Name=LOC107998748;ID=gene-LOC107998748;Dbxref=GeneID:107998748
NW_016019275.1	Gnomon	gene	815523	821334	.	-	.	Name=LOC107998749;ID=gene-LOC107998749;Dbxref=GeneID:107998749
NW_016019275.1	Gnomon	mRNA	470558	472392	.	-	.	Name=XM_017058056.2;ID=rna-XM_017058056.2;Dbxref=GeneID:107998672%2CGenbank:XM_017058056.2;Parent=gene-LOC107998672
NW_016019275.1	Gnomon	mRNA	130092	138559	.	-	.	Name=XM_017058150.2;ID=rna-XM_017058150.2;Dbxref=GeneID:107998734%2CGenbank:XM_017058150.2;Parent=gene-LOC107998734
NW_016019275.1	Gnomon	exon	364654	365012	.	-	.	ID=exon-XR_003697907.1-3;Dbxref=GeneID:107998741%2CGenbank:XR_003697907.1;Parent=rna-XR_003697907.1
NW_016019275.1	Gnomon	exon	364116	364514	.	-	.	ID=exon-XR_003697907.1-4;Dbxref=GeneID:107998741%2CGenbank:XR_003697907.1;Parent=rna-XR_003697907.1
NW_016019275.1	Gnomon	exon	365619	365710	.	-	.	ID=exon-XR_003697907.1-1;Dbxref=GeneID:107998741%2CGenbank:XR_003697907.1;Parent=rna-XR_003697907.1
NW_016019275.1	Gnomon	exon	365230	365532	.	-	.	ID=exon-XR_003697907.1-2;Dbxref=GeneID:107998741%2CGenbank:XR_003697907.1;Parent=rna-XR_003697907.1
NW_016019275.1	Gnomon	transcript	431251	451938	.	-	.	Name=XR_003697894.1;ID=rna-XR_003697894.1;Dbxref=GeneID:107998669%2CGenbank:XR_003697894.1;Parent=gene-LOC107998669
NW_016019275.1	Gnomon	lnc_RNA	674792	675367	.	+	.	Name=XR_003697904.1;ID=rna-XR_003697904.1;Dbxref=GeneID:114577657%2CGenbank:XR_003697904.1;Parent=gene-LOC114577657
NW_016019275.1	Gnomon	mRNA	570421	572746	.	+	.	Name=XM_017058199.1;ID=rna-XM_017058199.1;Dbxref=GeneID:107998763%2CGenbank:XM_017058199.1;Parent=gene-LOC107998763
NW_016019275.1	Gnomon	lnc_RNA	671642	673362	.	+	.	Name=XR_003697903.1;ID=rna-XR_003697903.1;Dbxref=GeneID:114577656%2CGenbank:XR_003697903.1;Parent=gene-LOC114577656
NW_016019275.1	Gnomon	CDS	992506	992638	.	+	0	Name=XP_016913571.1;ID=cds-XP_016913571.1;Dbxref=GeneID:107998683%2CGenbank:XP_016913571.1;Parent=rna-XM_017058082.2
NW_016019275.1	Gnomon	CDS	994167	994297	.	+	0	Name=XP_016913571.1;ID=cds-XP_016913571.1;Dbxref=GeneID:107998683%2CGenbank:XP_016913571.1;Parent=rna-XM_017058082.2
NW_016019275.1	Gnomon	CDS	1017289	1017410	.	+	0	Name=XP_016913571.1;ID=cds-XP_016913571.1;Dbxref=GeneID:107998683%2CGenbank:XP_016913571.1;Parent=rna-XM_017058082.2
NW_016019275.1	Gnomon	CDS	1020829	1020952	.	+	0	Name=XP_016913571.1;ID=cds-XP_016913571.1;Dbxref=GeneID:107998683%2CGenbank:XP_016913571.1;Parent=rna-XM_017058082.2
NW_016019275.1	Gnomon	CDS	1022085	1022290	.	+	0	Name=XP_016913571.1;ID=cds-XP_016913571.1;Dbxref=GeneID:107998683%2CGenbank:XP_016913571.1;Parent=rna-XM_017058082.2
NW_016019275.1	Gnomon	CDS	1025132	1025258	.	+	0	Name=XP_016913571.1;ID=cds-XP_016913571.1;Dbxref=GeneID:107998683%2CGenbank:XP_016913571.1;Parent=rna-XM_017058082.2
NW_016019275.1	Gnomon	CDS	1026521	1026681	.	+	0	Name=XP_016913571.1;ID=cds-XP_016913571.1;Dbxref=GeneID:107998683%2CGenbank:XP_016913571.1;Parent=rna-XM_017058082.2
NW_016019275.1	Gnomon	CDS	1027925	1028086	.	+	0	Name=XP_016913571.1;ID=cds-XP_016913571.1;Dbxref=GeneID:107998683%2CGenbank:XP_016913571.1;Parent=rna-XM_017058082.2
NW_016019275.1	Gnomon	CDS	1029177	1029249	.	+	0	Name=XP_016913571.1;ID=cds-XP_016913571.1;Dbxref=GeneID:107998683%2CGenbank:XP_016913571.1;Parent=rna-XM_017058082.2
NW_016019275.1	Gnomon	exon	1207692	1208179	.	+	.	ID=exon-XM_017058100.2-1;Dbxref=GeneID:107998693%2CGenbank:XM_017058100.2;Parent=rna-XM_017058100.2
NW_016019275.1	Gnomon	exon	1217451	1217938	.	+	.	ID=exon-XM_017058100.2-2;Dbxref=GeneID:107998693%2CGenbank:XM_017058100.2;Parent=rna-XM_017058100.2
NW_016019275.1	Gnomon	exon	1219898	1220043	.	+	.	ID=exon-XM_017058100.2-3;Dbxref=GeneID:107998693%2CGenbank:XM_017058100.2;Parent=rna-XM_017058100.2
NW_016019275.1	Gnomon	exon	1220138	1220431	.	+	.	ID=exon-XM_017058100.2-4;Dbxref=GeneID:107998693%2CGenbank:XM_017058100.2;Parent=rna-XM_017058100.2
NW_016019275.1	Gnomon	exon	1220731	1220932	.	+	.	ID=exon-XM_017058100.2-5;Dbxref=GeneID:107998693%2CGenbank:XM_017058100.2;Parent=rna-XM_017058100.2
NW_016019275.1	Gnomon	exon	1221061	1221277	.	+	.	ID=exon-XM_017058100.2-6;Dbxref=GeneID:107998693%2CGenbank:XM_017058100.2;Parent=rna-XM_017058100.2
NW_016019275.1	Gnomon	exon	1221551	1222225	.	+	.	ID=exon-XM_017058100.2-7;Dbxref=GeneID:107998693%2CGenbank:XM_017058100.2;Parent=rna-XM_017058100.2
NW_016019275.1	Gnomon	transcript	431251	451938	.	-	.	Name=XR_003697893.1;ID=rna-XR_003697893.1;Dbxref=GeneID:107998669%2CGenbank:XR_003697893.1;Parent=gene-LOC107998669
NW_016019275.1	Gnomon	exon	65604	65867	.	+	.	ID=exon-XM_017058196.2-7;Dbxref=GeneID:107998760%2CGenbank:XM_017058196.2;Parent=rna-XM_017058196.2
NW_016019275.1	Gnomon	exon	65935	66679	.	+	.	ID=exon-XM_017058196.2-8;Dbxref=GeneID:107998760%2CGenbank:XM_017058196.2;Parent=rna-XM_017058196.2
NW_016019275.1	Gnomon	exon	64587	64797	.	+	.	ID=exon-XM_017058196.2-3;Dbxref=GeneID:107998760%2CGenbank:XM_017058196.2;Parent=rna-XM_017058196.2
NW_016019275.1	Gnomon	exon	64870	64986	.	+	.	ID=exon-XM_017058196.2-4;Dbxref=GeneID:107998760%2CGenbank:XM_017058196.2;Parent=rna-XM_017058196.2
NW_016019275.1	Gnomon	exon	65047	65217	.	+	.	ID=exon-XM_017058196.2-5;Dbxref=GeneID:107998760%2CGenbank:XM_017058196.2;Parent=rna-XM_017058196.2
NW_016019275.1	Gnomon	exon	65320	65500	.	+	.	ID=exon-XM_017058196.2-6;Dbxref=GeneID:107998760%2CGenbank:XM_017058196.2;Parent=rna-XM_017058196.2
NW_016019275.1	Gnomon	exon	63561	63695	.	+	.	ID=exon-XM_017058196.2-1;Dbxref=GeneID:107998760%2CGenbank:XM_017058196.2;Parent=rna-XM_017058196.2
NW_016019275.1	Gnomon	exon	64267	64502	.	+	.	ID=exon-XM_017058196.2-2;Dbxref=GeneID:107998760%2CGenbank:XM_017058196.2;Parent=rna-XM_017058196.2
NW_016019275.1	Gnomon	exon	1317396	1317608	.	-	.	ID=exon-XM_028667137.1-12;Dbxref=GeneID:107998758%2CGenbank:XM_028667137.1;Parent=rna-XM_028667137.1
NW_016019275.1	Gnomon	exon	1317152	1317324	.	-	.	ID=exon-XM_028667137.1-13;Dbxref=GeneID:107998758%2CGenbank:XM_028667137.1;Parent=rna-XM_028667137.1
NW_016019275.1	Gnomon	exon	1317905	1318027	.	-	.	ID=exon-XM_028667137.1-10;Dbxref=GeneID:107998758%2CGenbank:XM_028667137.1;Parent=rna-XM_028667137.1
NW_016019275.1	Gnomon	exon	1317684	1317811	.	-	.	ID=exon-XM_028667137.1-11;Dbxref=GeneID:107998758%2CGenbank:XM_028667137.1;Parent=rna-XM_028667137.1
NW_016019275.1	Gnomon	exon	1315693	1316295	.	-	.	ID=exon-XM_028667137.1-16;Dbxref=GeneID:107998758%2CGenbank:XM_028667137.1;Parent=rna-XM_028667137.1
NW_016019275.1	Gnomon	exon	1316778	1317075	.	-	.	ID=exon-XM_028667137.1-14;Dbxref=GeneID:107998758%2CGenbank:XM_028667137.1;Parent=rna-XM_028667137.1
NW_016019275.1	Gnomon	exon	1316397	1316707	.	-	.	ID=exon-XM_028667137.1-15;Dbxref=GeneID:107998758%2CGenbank:XM_028667137.1;Parent=rna-XM_028667137.1
NW_016019275.1	Gnomon	exon	254601	254752	.	-	.	ID=exon-XM_017058149.2-5;Dbxref=GeneID:107998732%2CGenbank:XM_017058149.2;Parent=rna-XM_017058149.2
NW_016019275.1	Gnomon	exon	255090	255236	.	-	.	ID=exon-XM_017058149.2-3;Dbxref=GeneID:107998732%2CGenbank:XM_017058149.2;Parent=rna-XM_017058149.2
NW_016019275.1	Gnomon	exon	254831	255029	.	-	.	ID=exon-XM_017058149.2-4;Dbxref=GeneID:107998732%2CGenbank:XM_017058149.2;Parent=rna-XM_017058149.2
NW_016019275.1	Gnomon	exon	255834	256016	.	-	.	ID=exon-XM_017058149.2-1;Dbxref=GeneID:107998732%2CGenbank:XM_017058149.2;Parent=rna-XM_017058149.2
NW_016019275.1	Gnomon	exon	255324	255530	.	-	.	ID=exon-XM_017058149.2-2;Dbxref=GeneID:107998732%2CGenbank:XM_017058149.2;Parent=rna-XM_017058149.2
NW_016019275.1	Gnomon	transcript	431251	451938	.	-	.	Name=XR_003697892.1;ID=rna-XR_003697892.1;Dbxref=GeneID:107998669%2CGenbank:XR_003697892.1;Parent=gene-LOC107998669
NW_016019275.1	Gnomon	CDS	954567	954695	.	+	0	Name=XP_016913570.1;ID=cds-XP_016913570.1;Dbxref=GeneID:107998682%2CGenbank:XP_016913570.1;Parent=rna-XM_017058081.2
NW_016019275.1	Gnomon	CDS	954772	954897	.	+	0	Name=XP_016913570.1;ID=cds-XP_016913570.1;Dbxref=GeneID:107998682%2CGenbank:XP_016913570.1;Parent=rna-XM_017058081.2
NW_016019275.1	Gnomon	CDS	954966	956282	.	+	0	Name=XP_016913570.1;ID=cds-XP_016913570.1;Dbxref=GeneID:107998682%2CGenbank:XP_016913570.1;Parent=rna-XM_017058081.2
NW_016019275.1	Gnomon	CDS	956368	956816	.	+	0	Name=XP_016913570.1;ID=cds-XP_016913570.1;Dbxref=GeneID:107998682%2CGenbank:XP_016913570.1;Parent=rna-XM_017058081.2
NW_016019275.1	Gnomon	CDS	956886	956978	.	+	0	Name=XP_016913570.1;ID=cds-XP_016913570.1;Dbxref=GeneID:107998682%2CGenbank:XP_016913570.1;Parent=rna-XM_017058081.2
NW_016019275.1	Gnomon	CDS	957049	957339	.	+	0	Name=XP_016913570.1;ID=cds-XP_016913570.1;Dbxref=GeneID:107998682%2CGenbank:XP_016913570.1;Parent=rna-XM_017058081.2
NW_016019275.1	Gnomon	CDS	957444	957891	.	+	0	Name=XP_016913570.1;ID=cds-XP_016913570.1;Dbxref=GeneID:107998682%2CGenbank:XP_016913570.1;Parent=rna-XM_017058081.2
NW_016019275.1	Gnomon	CDS	957981	958127	.	+	0	Name=XP_016913570.1;ID=cds-XP_016913570.1;Dbxref=GeneID:107998682%2CGenbank:XP_016913570.1;Parent=rna-XM_017058081.2
NW_016019275.1	Gnomon	CDS	820568	820632	.	-	0	Name=XP_028522926.1;ID=cds-XP_028522926.1;Dbxref=GeneID:107998749%2CGenbank:XP_028522926.1;Parent=rna-XM_028667125.1
NW_016019275.1	Gnomon	CDS	819799	820239	.	-	0	Name=XP_028522926.1;ID=cds-XP_028522926.1;Dbxref=GeneID:107998749%2CGenbank:XP_028522926.1;Parent=rna-XM_028667125.1
NW_016019275.1	Gnomon	CDS	819527	819732	.	-	0	Name=XP_028522926.1;ID=cds-XP_028522926.1;Dbxref=GeneID:107998749%2CGenbank:XP_028522926.1;Parent=rna-XM_028667125.1
NW_016019275.1	Gnomon	CDS	816577	819437	.	-	0	Name=XP_028522926.1;ID=cds-XP_028522926.1;Dbxref=GeneID:107998749%2CGenbank:XP_028522926.1;Parent=rna-XM_028667125.1
NW_016019275.1	Gnomon	exon	824495	824721	.	+	.	ID=exon-XM_028667126.1-5;Dbxref=GeneID:107998711%2CGenbank:XM_028667126.1;Parent=rna-XM_028667126.1
NW_016019275.1	Gnomon	exon	824786	824959	.	+	.	ID=exon-XM_028667126.1-6;Dbxref=GeneID:107998711%2CGenbank:XM_028667126.1;Parent=rna-XM_028667126.1
NW_016019275.1	Gnomon	exon	825040	825202	.	+	.	ID=exon-XM_028667126.1-7;Dbxref=GeneID:107998711%2CGenbank:XM_028667126.1;Parent=rna-XM_028667126.1
NW_016019275.1	Gnomon	exon	825485	825876	.	+	.	ID=exon-XM_028667126.1-8;Dbxref=GeneID:107998711%2CGenbank:XM_028667126.1;Parent=rna-XM_028667126.1
NW_016019275.1	Gnomon	exon	822932	823170	.	+	.	ID=exon-XM_028667126.1-1;Dbxref=GeneID:107998711%2CGenbank:XM_028667126.1;Parent=rna-XM_028667126.1
NW_016019275.1	Gnomon	exon	823282	823477	.	+	.	ID=exon-XM_028667126.1-2;Dbxref=GeneID:107998711%2CGenbank:XM_028667126.1;Parent=rna-XM_028667126.1
NW_016019275.1	Gnomon	exon	823551	823771	.	+	.	ID=exon-XM_028667126.1-3;Dbxref=GeneID:107998711%2CGenbank:XM_028667126.1;Parent=rna-XM_028667126.1
NW_016019275.1	Gnomon	exon	823862	824426	.	+	.	ID=exon-XM_028667126.1-4;Dbxref=GeneID:107998711%2CGenbank:XM_028667126.1;Parent=rna-XM_028667126.1
NW_016019275.1	Gnomon	mRNA	774653	793716	.	-	.	Name=XM_028667148.1;ID=rna-XM_028667148.1;Dbxref=GeneID:107998647%2CGenbank:XM_028667148.1;Note=The sequence of the model RefSeq transcript was modified relative to this genomic sequence to represent the inferred CDS: inserted 1 base in 1 codon;Parent=gene-LOC107998647
NW_016019275.1	Gnomon	mRNA	355019	356946	.	+	.	Name=XM_017058153.2;ID=rna-XM_017058153.2;Dbxref=GeneID:107998736%2CGenbank:XM_017058153.2;Parent=gene-LOC107998736
NW_016019275.1	Gnomon	exon	383040	384734	.	+	.	ID=exon-XM_017058171.2-6;Dbxref=GeneID:107998748%2CGenbank:XM_017058171.2;Parent=rna-XM_017058171.2
NW_016019275.1	Gnomon	exon	381370	381502	.	+	.	ID=exon-XM_017058171.2-2;Dbxref=GeneID:107998748%2CGenbank:XM_017058171.2;Parent=rna-XM_017058171.2
NW_016019275.1	Gnomon	exon	381592	381807	.	+	.	ID=exon-XM_017058171.2-3;Dbxref=GeneID:107998748%2CGenbank:XM_017058171.2;Parent=rna-XM_017058171.2
NW_016019275.1	Gnomon	exon	381889	382303	.	+	.	ID=exon-XM_017058171.2-4;Dbxref=GeneID:107998748%2CGenbank:XM_017058171.2;Parent=rna-XM_017058171.2
NW_016019275.1	Gnomon	exon	382398	382964	.	+	.	ID=exon-XM_017058171.2-5;Dbxref=GeneID:107998748%2CGenbank:XM_017058171.2;Parent=rna-XM_017058171.2
NW_016019275.1	Gnomon	exon	379428	380275	.	+	.	ID=exon-XM_017058171.2-1;Dbxref=GeneID:107998748%2CGenbank:XM_017058171.2;Parent=rna-XM_017058171.2
NW_016019275.1	Gnomon	exon	1160260	1160446	.	-	.	ID=exon-XM_028667174.1-4;Dbxref=GeneID:107998655%2CGenbank:XM_028667174.1;Note=The sequence of the model RefSeq transcript was modified relative to this genomic sequence to represent the inferred CDS: added 159 bases not found in genome assembly;Parent=rna-XM_028667174.1
NW_016019275.1	Gnomon	exon	1158924	1159092	.	-	.	ID=exon-XM_028667174.1-5;Dbxref=GeneID:107998655%2CGenbank:XM_028667174.1;Note=The sequence of the model RefSeq transcript was modified relative to this genomic sequence to represent the inferred CDS: added 159 bases not found in genome assembly;Parent=rna-XM_028667174.1
NW_016019275.1	Gnomon	exon	1155490	1155614	.	-	.	ID=exon-XM_028667174.1-6;Dbxref=GeneID:107998655%2CGenbank:XM_028667174.1;Note=The sequence of the model RefSeq transcript was modified relative to this genomic sequence to represent the inferred CDS: added 159 bases not found in genome assembly;Parent=rna-XM_028667174.1
NW_016019275.1	Gnomon	exon	1155318	1155398	.	-	.	ID=exon-XM_028667174.1-7;Dbxref=GeneID:107998655%2CGenbank:XM_028667174.1;Note=The sequence of the model RefSeq transcript was modified relative to this genomic sequence to represent the inferred CDS: added 159 bases not found in genome assembly;Parent=rna-XM_028667174.1
NW_016019275.1	Gnomon	exon	1115725	1115968	.	-	.	ID=exon-XM_028667174.1-8;Dbxref=GeneID:107998655%2CGenbank:XM_028667174.1;Note=The sequence of the model RefSeq transcript was modified relative to this genomic sequence to represent the inferred CDS: added 159 bases not found in genome assembly;Parent=rna-XM_028667174.1
NW_016019275.1	Gnomon	exon	1114956	1115137	.	-	.	ID=exon-XM_028667174.1-9;Dbxref=GeneID:107998655%2CGenbank:XM_028667174.1;Note=The sequence of the model RefSeq transcript was modified relative to this genomic sequence to represent the inferred CDS: added 159 bases not found in genome assembly;Parent=rna-XM_028667174.1
NW_016019275.1	Gnomon	exon	1203150	1205826	.	-	.	ID=exon-XM_028667174.1-1;Dbxref=GeneID:107998655%2CGenbank:XM_028667174.1;Note=The sequence of the model RefSeq transcript was modified relative to this genomic sequence to represent the inferred CDS: added 159 bases not found in genome assembly;Parent=rna-XM_028667174.1
NW_016019275.1	Gnomon	exon	1189706	1189936	.	-	.	ID=exon-XM_028667174.1-2;Dbxref=GeneID:107998655%2CGenbank:XM_028667174.1;Note=The sequence of the model RefSeq transcript was modified relative to this genomic sequence to represent the inferred CDS: added 159 bases not found in genome assembly;Parent=rna-XM_028667174.1
NW_016019275.1	Gnomon	exon	1170778	1170928	.	-	.	ID=exon-XM_028667174.1-3;Dbxref=GeneID:107998655%2CGenbank:XM_028667174.1;Note=The sequence of the model RefSeq transcript was modified relative to this genomic sequence to represent the inferred CDS: added 159 bases not found in genome assembly;Parent=rna-XM_028667174.1
NW_016019275.1	Gnomon	mRNA	753346	755746	.	-	.	Name=XM_028667147.1;ID=rna-XM_028667147.1;Dbxref=GeneID:107998678%2CGenbank:XM_028667147.1;Parent=gene-LOC107998678
NW_016019275.1	Gnomon	CDS	212558	212669	.	+	0	Name=XP_016913629.1;ID=cds-XP_016913629.1;Dbxref=GeneID:107998726%2CGenbank:XP_016913629.1;Parent=rna-XM_017058140.2
NW_016019275.1	Gnomon	CDS	212862	212935	.	+	0	Name=XP_016913629.1;ID=cds-XP_016913629.1;Dbxref=GeneID:107998726%2CGenbank:XP_016913629.1;Parent=rna-XM_017058140.2
NW_016019275.1	Gnomon	CDS	213065	213271	.	+	0	Name=XP_016913629.1;ID=cds-XP_016913629.1;Dbxref=GeneID:107998726%2CGenbank:XP_016913629.1;Parent=rna-XM_017058140.2
NW_016019275.1	Gnomon	CDS	213336	213552	.	+	0	Name=XP_016913629.1;ID=cds-XP_016913629.1;Dbxref=GeneID:107998726%2CGenbank:XP_016913629.1;Parent=rna-XM_017058140.2
NW_016019275.1	Gnomon	CDS	213631	213823	.	+	0	Name=XP_016913629.1;ID=cds-XP_016913629.1;Dbxref=GeneID:107998726%2CGenbank:XP_016913629.1;Parent=rna-XM_017058140.2
NW_016019275.1	Gnomon	CDS	213892	214069	.	+	0	Name=XP_016913629.1;ID=cds-XP_016913629.1;Dbxref=GeneID:107998726%2CGenbank:XP_016913629.1;Parent=rna-XM_017058140.2
NW_016019275.1	Gnomon	exon	960590	960764	.	-	.	ID=exon-XM_017058077.2-7;Dbxref=GeneID:107998680%2CGenbank:XM_017058077.2;Parent=rna-XM_017058077.2
NW_016019275.1	Gnomon	exon	960285	960516	.	-	.	ID=exon-XM_017058077.2-8;Dbxref=GeneID:107998680%2CGenbank:XM_017058077.2;Parent=rna-XM_017058077.2
NW_016019275.1	Gnomon	exon	962273	970030	.	-	.	ID=exon-XM_017058077.2-5;Dbxref=GeneID:107998680%2CGenbank:XM_017058077.2;Parent=rna-XM_017058077.2
NW_016019275.1	Gnomon	exon	960833	962191	.	-	.	ID=exon-XM_017058077.2-6;Dbxref=GeneID:107998680%2CGenbank:XM_017058077.2;Parent=rna-XM_017058077.2
NW_016019275.1	Gnomon	exon	959553	960195	.	-	.	ID=exon-XM_017058077.2-9;Dbxref=GeneID:107998680%2CGenbank:XM_017058077.2;Parent=rna-XM_017058077.2
NW_016019275.1	Gnomon	exon	970426	970725	.	-	.	ID=exon-XM_017058077.2-3;Dbxref=GeneID:107998680%2CGenbank:XM_017058077.2;Parent=rna-XM_017058077.2
NW_016019275.1	Gnomon	exon	970143	970337	.	-	.	ID=exon-XM_017058077.2-4;Dbxref=GeneID:107998680%2CGenbank:XM_017058077.2;Parent=rna-XM_017058077.2
NW_016019275.1	Gnomon	exon	978675	979400	.	-	.	ID=exon-XM_017058077.2-1;Dbxref=GeneID:107998680%2CGenbank:XM_017058077.2;Parent=rna-XM_017058077.2
NW_016019275.1	Gnomon	exon	970830	971009	.	-	.	ID=exon-XM_017058077.2-2;Dbxref=GeneID:107998680%2CGenbank:XM_017058077.2;Parent=rna-XM_017058077.2
NW_016019275.1	Gnomon	CDS	412734	412772	.	+	0	Name=XP_028522924.1;ID=cds-XP_028522924.1;Dbxref=GeneID:114577654%2CGenbank:XP_028522924.1;Parent=rna-XM_028667123.1
NW_016019275.1	Gnomon	CDS	412897	413226	.	+	0	Name=XP_028522924.1;ID=cds-XP_028522924.1;Dbxref=GeneID:114577654%2CGenbank:XP_028522924.1;Parent=rna-XM_028667123.1
NW_016019275.1	Gnomon	CDS	413360	413454	.	+	0	Name=XP_028522924.1;ID=cds-XP_028522924.1;Dbxref=GeneID:114577654%2CGenbank:XP_028522924.1;Parent=rna-XM_028667123.1
NW_016019275.1	Gnomon	CDS	413567	413657	.	+	0	Name=XP_028522924.1;ID=cds-XP_028522924.1;Dbxref=GeneID:114577654%2CGenbank:XP_028522924.1;Parent=rna-XM_028667123.1
NW_016019275.1	Gnomon	CDS	412734	412772	.	+	0	Name=XP_028522923.1;ID=cds-XP_028522923.1;Dbxref=GeneID:114577654%2CGenbank:XP_028522923.1;Parent=rna-XM_028667122.1
NW_016019275.1	Gnomon	CDS	412897	413226	.	+	0	Name=XP_028522923.1;ID=cds-XP_028522923.1;Dbxref=GeneID:114577654%2CGenbank:XP_028522923.1;Parent=rna-XM_028667122.1
NW_016019275.1	Gnomon	CDS	413301	413454	.	+	0	Name=XP_028522923.1;ID=cds-XP_028522923.1;Dbxref=GeneID:114577654%2CGenbank:XP_028522923.1;Parent=rna-XM_028667122.1
NW_016019275.1	Gnomon	CDS	413535	413566	.	+	0	Name=XP_028522923.1;ID=cds-XP_028522923.1;Dbxref=GeneID:114577654%2CGenbank:XP_028522923.1;Parent=rna-XM_028667122.1
NW_016019275.1	Gnomon	mRNA	455624	456454	.	-	.	Name=XM_017058057.2;ID=rna-XM_017058057.2;Dbxref=GeneID:107998673%2CGenbank:XM_017058057.2;Parent=gene-LOC107998673
NW_016019275.1	Gnomon	mRNA	130092	136358	.	-	.	Name=XM_017058151.2;ID=rna-XM_017058151.2;Dbxref=GeneID:107998734%2CGenbank:XM_017058151.2;Parent=gene-LOC107998734
NW_016019275.1	Gnomon	exon	253627	253818	.	+	.	ID=exon-XM_017058147.2-3;Dbxref=GeneID:107998730%2CGenbank:XM_017058147.2;Parent=rna-XM_017058147.2
NW_016019275.1	Gnomon	exon	253940	254090	.	+	.	ID=exon-XM_017058147.2-4;Dbxref=GeneID:107998730%2CGenbank:XM_017058147.2;Parent=rna-XM_017058147.2
NW_016019275.1	Gnomon	exon	252986	253225	.	+	.	ID=exon-XM_017058147.2-1;Dbxref=GeneID:107998730%2CGenbank:XM_017058147.2;Parent=rna-XM_017058147.2
NW_016019275.1	Gnomon	exon	253294	253533	.	+	.	ID=exon-XM_017058147.2-2;Dbxref=GeneID:107998730%2CGenbank:XM_017058147.2;Parent=rna-XM_017058147.2
NW_016019275.1	Gnomon	exon	254165	254275	.	+	.	ID=exon-XM_017058147.2-5;Dbxref=GeneID:107998730%2CGenbank:XM_017058147.2;Parent=rna-XM_017058147.2
NW_016019275.1	Gnomon	exon	254339	254600	.	+	.	ID=exon-XM_017058147.2-6;Dbxref=GeneID:107998730%2CGenbank:XM_017058147.2;Parent=rna-XM_017058147.2
NW_016019275.1	Gnomon	mRNA	653560	674600	.	-	.	Name=XM_017058059.2;ID=rna-XM_017058059.2;Dbxref=GeneID:107998674%2CGenbank:XM_017058059.2;Parent=gene-LOC107998674
NW_016019275.1	Gnomon	CDS	412734	412772	.	+	0	Name=XP_028522922.1;ID=cds-XP_028522922.1;Dbxref=GeneID:114577654%2CGenbank:XP_028522922.1;Parent=rna-XM_028667121.1
NW_016019275.1	Gnomon	CDS	412897	413226	.	+	0	Name=XP_028522922.1;ID=cds-XP_028522922.1;Dbxref=GeneID:114577654%2CGenbank:XP_028522922.1;Parent=rna-XM_028667121.1
NW_016019275.1	Gnomon	CDS	413360	413454	.	+	0	Name=XP_028522922.1;ID=cds-XP_028522922.1;Dbxref=GeneID:114577654%2CGenbank:XP_028522922.1;Parent=rna-XM_028667121.1
NW_016019275.1	Gnomon	CDS	413535	413628	.	+	0	Name=XP_028522922.1;ID=cds-XP_028522922.1;Dbxref=GeneID:114577654%2CGenbank:XP_028522922.1;Parent=rna-XM_028667121.1
NW_016019275.1	Gnomon	exon	657295	658089	.	-	.	ID=exon-XM_017058064.2-10;Dbxref=GeneID:107998674%2CGenbank:XM_017058064.2;Parent=rna-XM_017058064.2
NW_016019275.1	Gnomon	exon	653560	656321	.	-	.	ID=exon-XM_017058064.2-11;Dbxref=GeneID:107998674%2CGenbank:XM_017058064.2;Parent=rna-XM_017058064.2
NW_016019275.1	Gnomon	exon	1320380	1320548	.	-	.	ID=exon-XM_017058194.2-1;Dbxref=GeneID:107998758%2CGenbank:XM_017058194.2;Parent=rna-XM_017058194.2
NW_016019275.1	Gnomon	exon	1320206	1320274	.	-	.	ID=exon-XM_017058194.2-2;Dbxref=GeneID:107998758%2CGenbank:XM_017058194.2;Parent=rna-XM_017058194.2
NW_016019275.1	Gnomon	exon	1319933	1320106	.	-	.	ID=exon-XM_017058194.2-3;Dbxref=GeneID:107998758%2CGenbank:XM_017058194.2;Parent=rna-XM_017058194.2
NW_016019275.1	Gnomon	exon	1319665	1319861	.	-	.	ID=exon-XM_017058194.2-4;Dbxref=GeneID:107998758%2CGenbank:XM_017058194.2;Parent=rna-XM_017058194.2
NW_016019275.1	Gnomon	exon	1319332	1319590	.	-	.	ID=exon-XM_017058194.2-5;Dbxref=GeneID:107998758%2CGenbank:XM_017058194.2;Parent=rna-XM_017058194.2
NW_016019275.1	Gnomon	exon	1319102	1319253	.	-	.	ID=exon-XM_017058194.2-6;Dbxref=GeneID:107998758%2CGenbank:XM_017058194.2;Parent=rna-XM_017058194.2
NW_016019275.1	Gnomon	exon	1318790	1319023	.	-	.	ID=exon-XM_017058194.2-7;Dbxref=GeneID:107998758%2CGenbank:XM_017058194.2;Parent=rna-XM_017058194.2
NW_016019275.1	Gnomon	exon	1318346	1318646	.	-	.	ID=exon-XM_017058194.2-8;Dbxref=GeneID:107998758%2CGenbank:XM_017058194.2;Parent=rna-XM_017058194.2
NW_016019275.1	Gnomon	exon	1318085	1318273	.	-	.	ID=exon-XM_017058194.2-9;Dbxref=GeneID:107998758%2CGenbank:XM_017058194.2;Parent=rna-XM_017058194.2
NW_016019275.1	Gnomon	mRNA	350787	354539	.	-	.	Name=XM_017058152.2;ID=rna-XM_017058152.2;Dbxref=GeneID:107998735%2CGenbank:XM_017058152.2;Parent=gene-LOC107998735
NW_016019275.1	Gnomon	CDS	211924	212139	.	-	0	Name=XP_016913628.1;ID=cds-XP_016913628.1;Dbxref=GeneID:107998725%2CGenbank:XP_016913628.1;Parent=rna-XM_017058139.2
NW_016019275.1	Gnomon	CDS	211530	211856	.	-	0	Name=XP_016913628.1;ID=cds-XP_016913628.1;Dbxref=GeneID:107998725%2CGenbank:XP_016913628.1;Parent=rna-XM_017058139.2
NW_016019275.1	Gnomon	CDS	210966	211463	.	-	0	Name=XP_016913628.1;ID=cds-XP_016913628.1;Dbxref=GeneID:107998725%2CGenbank:XP_016913628.1;Parent=rna-XM_017058139.2
NW_016019275.1	Gnomon	CDS	210745	210897	.	-	0	Name=XP_016913628.1;ID=cds-XP_016913628.1;Dbxref=GeneID:107998725%2CGenbank:XP_016913628.1;Parent=rna-XM_017058139.2
NW_016019275.1	Gnomon	CDS	210505	210666	.	-	0	Name=XP_016913628.1;ID=cds-XP_016913628.1;Dbxref=GeneID:107998725%2CGenbank:XP_016913628.1;Parent=rna-XM_017058139.2
NW_016019275.1	Gnomon	mRNA	147908	154168	.	+	.	Name=XM_028667143.1;ID=rna-XM_028667143.1;Dbxref=GeneID:107998753%2CGenbank:XM_028667143.1;Parent=gene-LOC107998753
NW_016019275.1	Gnomon	mRNA	370916	374147	.	+	.	Name=XM_017058158.2;ID=rna-XM_017058158.2;Dbxref=GeneID:107998740%2CGenbank:XM_017058158.2;Parent=gene-LOC107998740
NW_016019275.1	Gnomon	CDS	207469	207607	.	+	0	Name=XP_016913627.1;ID=cds-XP_016913627.1;Dbxref=GeneID:107998722%2CGenbank:XP_016913627.1;Parent=rna-XM_017058138.2
NW_016019275.1	Gnomon	CDS	207670	207955	.	+	0	Name=XP_016913627.1;ID=cds-XP_016913627.1;Dbxref=GeneID:107998722%2CGenbank:XP_016913627.1;Parent=rna-XM_017058138.2
NW_016019275.1	Gnomon	CDS	208017	208174	.	+	0	Name=XP_016913627.1;ID=cds-XP_016913627.1;Dbxref=GeneID:107998722%2CGenbank:XP_016913627.1;Parent=rna-XM_017058138.2
NW_016019275.1	Gnomon	CDS	208238	208349	.	+	0	Name=XP_016913627.1;ID=cds-XP_016913627.1;Dbxref=GeneID:107998722%2CGenbank:XP_016913627.1;Parent=rna-XM_017058138.2
NW_016019275.1	Gnomon	CDS	208425	208630	.	+	0	Name=XP_016913627.1;ID=cds-XP_016913627.1;Dbxref=GeneID:107998722%2CGenbank:XP_016913627.1;Parent=rna-XM_017058138.2
NW_016019275.1	Gnomon	CDS	208706	208837	.	+	0	Name=XP_016913627.1;ID=cds-XP_016913627.1;Dbxref=GeneID:107998722%2CGenbank:XP_016913627.1;Parent=rna-XM_017058138.2
NW_016019275.1	Gnomon	CDS	208919	209014	.	+	0	Name=XP_016913627.1;ID=cds-XP_016913627.1;Dbxref=GeneID:107998722%2CGenbank:XP_016913627.1;Parent=rna-XM_017058138.2
NW_016019275.1	Gnomon	CDS	209074	209162	.	+	0	Name=XP_016913627.1;ID=cds-XP_016913627.1;Dbxref=GeneID:107998722%2CGenbank:XP_016913627.1;Parent=rna-XM_017058138.2
NW_016019275.1	Gnomon	CDS	209232	209321	.	+	0	Name=XP_016913627.1;ID=cds-XP_016913627.1;Dbxref=GeneID:107998722%2CGenbank:XP_016913627.1;Parent=rna-XM_017058138.2
NW_016019275.1	Gnomon	CDS	209400	209484	.	+	0	Name=XP_016913627.1;ID=cds-XP_016913627.1;Dbxref=GeneID:107998722%2CGenbank:XP_016913627.1;Parent=rna-XM_017058138.2
NW_016019275.1	Gnomon	CDS	209550	209710	.	+	0	Name=XP_016913627.1;ID=cds-XP_016913627.1;Dbxref=GeneID:107998722%2CGenbank:XP_016913627.1;Parent=rna-XM_017058138.2
NW_016019275.1	Gnomon	CDS	822961	823170	.	+	0	Name=XP_028522929.1;ID=cds-XP_028522929.1;Dbxref=GeneID:107998711%2CGenbank:XP_028522929.1;Parent=rna-XM_028667128.1
NW_016019275.1	Gnomon	CDS	823282	823477	.	+	0	Name=XP_028522929.1;ID=cds-XP_028522929.1;Dbxref=GeneID:107998711%2CGenbank:XP_028522929.1;Parent=rna-XM_028667128.1
NW_016019275.1	Gnomon	CDS	823581	823771	.	+	0	Name=XP_028522929.1;ID=cds-XP_028522929.1;Dbxref=GeneID:107998711%2CGenbank:XP_028522929.1;Parent=rna-XM_028667128.1
NW_016019275.1	Gnomon	CDS	823862	824426	.	+	0	Name=XP_028522929.1;ID=cds-XP_028522929.1;Dbxref=GeneID:107998711%2CGenbank:XP_028522929.1;Parent=rna-XM_028667128.1
NW_016019275.1	Gnomon	CDS	824495	824721	.	+	0	Name=XP_028522929.1;ID=cds-XP_028522929.1;Dbxref=GeneID:107998711%2CGenbank:XP_028522929.1;Parent=rna-XM_028667128.1
NW_016019275.1	Gnomon	CDS	824786	824959	.	+	0	Name=XP_028522929.1;ID=cds-XP_028522929.1;Dbxref=GeneID:107998711%2CGenbank:XP_028522929.1;Parent=rna-XM_028667128.1
NW_016019275.1	Gnomon	CDS	825040	825202	.	+	0	Name=XP_028522929.1;ID=cds-XP_028522929.1;Dbxref=GeneID:107998711%2CGenbank:XP_028522929.1;Parent=rna-XM_028667128.1
NW_016019275.1	Gnomon	CDS	825485	825636	.	+	0	Name=XP_028522929.1;ID=cds-XP_028522929.1;Dbxref=GeneID:107998711%2CGenbank:XP_028522929.1;Parent=rna-XM_028667128.1
NW_016019275.1	Gnomon	mRNA	1339197	1368330	.	-	.	Name=XM_017058159.2;ID=rna-XM_017058159.2;Dbxref=GeneID:107998742%2CGenbank:XM_017058159.2;Parent=gene-LOC107998742
NW_016019275.1	Gnomon	mRNA	546447	559754	.	+	.	Name=XM_028667142.1;ID=rna-XM_028667142.1;Dbxref=GeneID:107998746%2CGenbank:XM_028667142.1;Note=The sequence of the model RefSeq transcript was modified relative to this genomic sequence to represent the inferred CDS: added 793 bases not found in genome assembly;Parent=gene-LOC107998746
NW_016019275.1	Gnomon	exon	1315049	1315552	.	+	.	ID=exon-XM_017058195.2-2;Dbxref=GeneID:107998759%2CGenbank:XM_017058195.2;Parent=rna-XM_017058195.2
NW_016019275.1	Gnomon	exon	1313894	1314984	.	+	.	ID=exon-XM_017058195.2-1;Dbxref=GeneID:107998759%2CGenbank:XM_017058195.2;Parent=rna-XM_017058195.2
NW_016019275.1	Gnomon	CDS	119280	119320	.	+	0	Name=XP_016913626.1;ID=cds-XP_016913626.1;Dbxref=GeneID:107998721%2CGenbank:XP_016913626.1;Parent=rna-XM_017058137.2
NW_016019275.1	Gnomon	CDS	119490	119552	.	+	0	Name=XP_016913626.1;ID=cds-XP_016913626.1;Dbxref=GeneID:107998721%2CGenbank:XP_016913626.1;Parent=rna-XM_017058137.2
NW_016019275.1	Gnomon	CDS	119630	119887	.	+	0	Name=XP_016913626.1;ID=cds-XP_016913626.1;Dbxref=GeneID:107998721%2CGenbank:XP_016913626.1;Parent=rna-XM_017058137.2
NW_016019275.1	Gnomon	CDS	119968	120049	.	+	0	Name=XP_016913626.1;ID=cds-XP_016913626.1;Dbxref=GeneID:107998721%2CGenbank:XP_016913626.1;Parent=rna-XM_017058137.2
NW_016019275.1	Gnomon	CDS	822961	823170	.	+	0	Name=XP_028522928.1;ID=cds-XP_028522928.1;Dbxref=GeneID:107998711%2CGenbank:XP_028522928.1;Parent=rna-XM_028667127.1
NW_016019275.1	Gnomon	CDS	823282	823477	.	+	0	Name=XP_028522928.1;ID=cds-XP_028522928.1;Dbxref=GeneID:107998711%2CGenbank:XP_028522928.1;Parent=rna-XM_028667127.1
NW_016019275.1	Gnomon	CDS	823551	823771	.	+	0	Name=XP_028522928.1;ID=cds-XP_028522928.1;Dbxref=GeneID:107998711%2CGenbank:XP_028522928.1;Parent=rna-XM_028667127.1
NW_016019275.1	Gnomon	CDS	823862	824426	.	+	0	Name=XP_028522928.1;ID=cds-XP_028522928.1;Dbxref=GeneID:107998711%2CGenbank:XP_028522928.1;Parent=rna-XM_028667127.1
NW_016019275.1	Gnomon	CDS	824510	824721	.	+	0	Name=XP_028522928.1;ID=cds-XP_028522928.1;Dbxref=GeneID:107998711%2CGenbank:XP_028522928.1;Parent=rna-XM_028667127.1
NW_016019275.1	Gnomon	CDS	824786	824959	.	+	0	Name=XP_028522928.1;ID=cds-XP_028522928.1;Dbxref=GeneID:107998711%2CGenbank:XP_028522928.1;Parent=rna-XM_028667127.1
NW_016019275.1	Gnomon	CDS	825040	825202	.	+	0	Name=XP_028522928.1;ID=cds-XP_028522928.1;Dbxref=GeneID:107998711%2CGenbank:XP_028522928.1;Parent=rna-XM_028667127.1
NW_016019275.1	Gnomon	CDS	825485	825636	.	+	0	Name=XP_028522928.1;ID=cds-XP_028522928.1;Dbxref=GeneID:107998711%2CGenbank:XP_028522928.1;Parent=rna-XM_028667127.1
NW_016019275.1	Gnomon	exon	822947	823170	.	+	.	ID=exon-XM_028667127.1-2;Dbxref=GeneID:107998711%2CGenbank:XM_028667127.1;Parent=rna-XM_028667127.1
NW_016019275.1	Gnomon	exon	823282	823477	.	+	.	ID=exon-XM_028667127.1-3;Dbxref=GeneID:107998711%2CGenbank:XM_028667127.1;Parent=rna-XM_028667127.1
NW_016019275.1	Gnomon	exon	821624	821929	.	+	.	ID=exon-XM_028667127.1-1;Dbxref=GeneID:107998711%2CGenbank:XM_028667127.1;Parent=rna-XM_028667127.1
NW_016019275.1	Gnomon	exon	824510	824721	.	+	.	ID=exon-XM_028667127.1-6;Dbxref=GeneID:107998711%2CGenbank:XM_028667127.1;Parent=rna-XM_028667127.1
NW_016019275.1	Gnomon	exon	824786	824959	.	+	.	ID=exon-XM_028667127.1-7;Dbxref=GeneID:107998711%2CGenbank:XM_028667127.1;Parent=rna-XM_028667127.1
NW_016019275.1	Gnomon	exon	823551	823771	.	+	.	ID=exon-XM_028667127.1-4;Dbxref=GeneID:107998711%2CGenbank:XM_028667127.1;Parent=rna-XM_028667127.1
NW_016019275.1	Gnomon	exon	823862	824426	.	+	.	ID=exon-XM_028667127.1-5;Dbxref=GeneID:107998711%2CGenbank:XM_028667127.1;Parent=rna-XM_028667127.1
NW_016019275.1	Gnomon	exon	825040	825202	.	+	.	ID=exon-XM_028667127.1-8;Dbxref=GeneID:107998711%2CGenbank:XM_028667127.1;Parent=rna-XM_028667127.1
NW_016019275.1	Gnomon	exon	825485	825876	.	+	.	ID=exon-XM_028667127.1-9;Dbxref=GeneID:107998711%2CGenbank:XM_028667127.1;Parent=rna-XM_028667127.1
NW_016019275.1	Gnomon	mRNA	359369	360205	.	-	.	Name=XM_017058155.1;ID=rna-XM_017058155.1;Dbxref=GeneID:107998737%2CGenbank:XM_017058155.1;Parent=gene-LOC107998737
NW_016019275.1	Gnomon	exon	759859	760310	.	+	.	ID=exon-XM_028667144.1-14;Dbxref=GeneID:107998676%2CGenbank:XM_028667144.1;Parent=rna-XM_028667144.1
NW_016019275.1	Gnomon	exon	759284	759587	.	+	.	ID=exon-XM_028667144.1-12;Dbxref=GeneID:107998676%2CGenbank:XM_028667144.1;Parent=rna-XM_028667144.1
NW_016019275.1	Gnomon	exon	759654	759784	.	+	.	ID=exon-XM_028667144.1-13;Dbxref=GeneID:107998676%2CGenbank:XM_028667144.1;Parent=rna-XM_028667144.1
NW_016019275.1	Gnomon	exon	758813	758974	.	+	.	ID=exon-XM_028667144.1-10;Dbxref=GeneID:107998676%2CGenbank:XM_028667144.1;Parent=rna-XM_028667144.1
NW_016019275.1	Gnomon	mRNA	755644	760370	.	+	.	Name=XM_028667146.1;ID=rna-XM_028667146.1;Dbxref=GeneID:107998676%2CGenbank:XM_028667146.1;Parent=gene-LOC107998676
NW_016019275.1	Gnomon	exon	759065	759209	.	+	.	ID=exon-XM_028667144.1-11;Dbxref=GeneID:107998676%2CGenbank:XM_028667144.1;Parent=rna-XM_028667144.1
NW_016019275.1	Gnomon	CDS	121034	121247	.	+	0	Name=XP_016913625.1;ID=cds-XP_016913625.1;Dbxref=GeneID:107998720%2CGenbank:XP_016913625.1;Parent=rna-XM_017058136.2
NW_016019275.1	Gnomon	CDS	121618	121820	.	+	0	Name=XP_016913625.1;ID=cds-XP_016913625.1;Dbxref=GeneID:107998720%2CGenbank:XP_016913625.1;Parent=rna-XM_017058136.2
NW_016019275.1	Gnomon	CDS	121894	122229	.	+	0	Name=XP_016913625.1;ID=cds-XP_016913625.1;Dbxref=GeneID:107998720%2CGenbank:XP_016913625.1;Parent=rna-XM_017058136.2
NW_016019275.1	Gnomon	CDS	822961	823170	.	+	0	Name=XP_028522927.1;ID=cds-XP_028522927.1;Dbxref=GeneID:107998711%2CGenbank:XP_028522927.1;Parent=rna-XM_028667126.1
NW_016019275.1	Gnomon	CDS	823282	823477	.	+	0	Name=XP_028522927.1;ID=cds-XP_028522927.1;Dbxref=GeneID:107998711%2CGenbank:XP_028522927.1;Parent=rna-XM_028667126.1
NW_016019275.1	Gnomon	CDS	823551	823771	.	+	0	Name=XP_028522927.1;ID=cds-XP_028522927.1;Dbxref=GeneID:107998711%2CGenbank:XP_028522927.1;Parent=rna-XM_028667126.1
NW_016019275.1	Gnomon	CDS	823862	824426	.	+	0	Name=XP_028522927.1;ID=cds-XP_028522927.1;Dbxref=GeneID:107998711%2CGenbank:XP_028522927.1;Parent=rna-XM_028667126.1
NW_016019275.1	Gnomon	CDS	824495	824721	.	+	0	Name=XP_028522927.1;ID=cds-XP_028522927.1;Dbxref=GeneID:107998711%2CGenbank:XP_028522927.1;Parent=rna-XM_028667126.1
NW_016019275.1	Gnomon	CDS	824786	824959	.	+	0	Name=XP_028522927.1;ID=cds-XP_028522927.1;Dbxref=GeneID:107998711%2CGenbank:XP_028522927.1;Parent=rna-XM_028667126.1
NW_016019275.1	Gnomon	CDS	825040	825202	.	+	0	Name=XP_028522927.1;ID=cds-XP_028522927.1;Dbxref=GeneID:107998711%2CGenbank:XP_028522927.1;Parent=rna-XM_028667126.1
NW_016019275.1	Gnomon	CDS	825485	825636	.	+	0	Name=XP_028522927.1;ID=cds-XP_028522927.1;Dbxref=GeneID:107998711%2CGenbank:XP_028522927.1;Parent=rna-XM_028667126.1
NW_016019275.1	Gnomon	mRNA	755745	760310	.	+	.	Name=XM_028667144.1;ID=rna-XM_028667144.1;Dbxref=GeneID:107998676%2CGenbank:XM_028667144.1;Parent=gene-LOC107998676
NW_016019275.1	Gnomon	mRNA	357760	359310	.	+	.	Name=XM_017058157.2;ID=rna-XM_017058157.2;Dbxref=GeneID:107998739%2CGenbank:XM_017058157.2;Parent=gene-LOC107998739
NW_016019275.1	Gnomon	mRNA	357026	357666	.	-	.	Name=XM_017058156.2;ID=rna-XM_017058156.2;Dbxref=GeneID:107998738%2CGenbank:XM_017058156.2;Parent=gene-LOC107998738
NW_016019275.1	Gnomon	CDS	125602	125705	.	-	0	Name=XP_016913624.1;ID=cds-XP_016913624.1;Dbxref=GeneID:107998719%2CGenbank:XP_016913624.1;Parent=rna-XM_017058135.2
NW_016019275.1	Gnomon	CDS	124990	125488	.	-	0	Name=XP_016913624.1;ID=cds-XP_016913624.1;Dbxref=GeneID:107998719%2CGenbank:XP_016913624.1;Parent=rna-XM_017058135.2
NW_016019275.1	Gnomon	CDS	124725	124904	.	-	0	Name=XP_016913624.1;ID=cds-XP_016913624.1;Dbxref=GeneID:107998719%2CGenbank:XP_016913624.1;Parent=rna-XM_017058135.2
NW_016019275.1	Gnomon	CDS	124419	124637	.	-	0	Name=XP_016913624.1;ID=cds-XP_016913624.1;Dbxref=GeneID:107998719%2CGenbank:XP_016913624.1;Parent=rna-XM_017058135.2
NW_016019275.1	Gnomon	CDS	124180	124350	.	-	0	Name=XP_016913624.1;ID=cds-XP_016913624.1;Dbxref=GeneID:107998719%2CGenbank:XP_016913624.1;Parent=rna-XM_017058135.2
NW_016019275.1	Gnomon	CDS	123167	124111	.	-	0	Name=XP_016913624.1;ID=cds-XP_016913624.1;Dbxref=GeneID:107998719%2CGenbank:XP_016913624.1;Parent=rna-XM_017058135.2
NW_016019275.1	Gnomon	CDS	122960	123091	.	-	0	Name=XP_016913624.1;ID=cds-XP_016913624.1;Dbxref=GeneID:107998719%2CGenbank:XP_016913624.1;Parent=rna-XM_017058135.2
NW_016019275.1	Gnomon	mRNA	755644	760370	.	+	.	Name=XM_028667145.1;ID=rna-XM_028667145.1;Dbxref=GeneID:107998676%2CGenbank:XM_028667145.1;Parent=gene-LOC107998676
NW_016019275.1	Gnomon	exon	366076	366163	.	+	.	ID=exon-XR_003697908.1-1;Dbxref=GeneID:114577659%2CGenbank:XR_003697908.1;Parent=rna-XR_003697908.1
NW_016019275.1	Gnomon	exon	366388	367329	.	+	.	ID=exon-XR_003697908.1-2;Dbxref=GeneID:114577659%2CGenbank:XR_003697908.1;Parent=rna-XR_003697908.1
NW_016019275.1	Gnomon	exon	367746	367848	.	+	.	ID=exon-XR_003697908.1-3;Dbxref=GeneID:114577659%2CGenbank:XR_003697908.1;Parent=rna-XR_003697908.1
NW_016019275.1	Gnomon	exon	1017289	1017410	.	+	.	ID=exon-XM_017058087.2-5;Dbxref=GeneID:107998683%2CGenbank:XM_017058087.2;Parent=rna-XM_017058087.2
NW_016019275.1	Gnomon	exon	994167	994297	.	+	.	ID=exon-XM_017058087.2-4;Dbxref=GeneID:107998683%2CGenbank:XM_017058087.2;Parent=rna-XM_017058087.2
NW_016019275.1	Gnomon	exon	992235	992638	.	+	.	ID=exon-XM_017058087.2-3;Dbxref=GeneID:107998683%2CGenbank:XM_017058087.2;Parent=rna-XM_017058087.2
NW_016019275.1	Gnomon	exon	982958	983278	.	+	.	ID=exon-XM_017058087.2-2;Dbxref=GeneID:107998683%2CGenbank:XM_017058087.2;Parent=rna-XM_017058087.2
NW_016019275.1	Gnomon	exon	982448	982575	.	+	.	ID=exon-XM_017058087.2-1;Dbxref=GeneID:107998683%2CGenbank:XM_017058087.2;Parent=rna-XM_017058087.2
NW_016019275.1	Gnomon	mRNA	72547	81000	.	+	.	Name=XM_028667152.1;ID=rna-XM_028667152.1;Dbxref=GeneID:107998691%2CGenbank:XM_028667152.1;Parent=gene-LOC107998691
NW_016019275.1	Gnomon	exon	1027925	1028086	.	+	.	ID=exon-XM_017058087.2-9;Dbxref=GeneID:107998683%2CGenbank:XM_017058087.2;Parent=rna-XM_017058087.2
NW_016019275.1	Gnomon	exon	1025132	1025258	.	+	.	ID=exon-XM_017058087.2-8;Dbxref=GeneID:107998683%2CGenbank:XM_017058087.2;Parent=rna-XM_017058087.2
NW_016019275.1	Gnomon	exon	1022085	1022290	.	+	.	ID=exon-XM_017058087.2-7;Dbxref=GeneID:107998683%2CGenbank:XM_017058087.2;Parent=rna-XM_017058087.2
NW_016019275.1	Gnomon	exon	1020829	1020952	.	+	.	ID=exon-XM_017058087.2-6;Dbxref=GeneID:107998683%2CGenbank:XM_017058087.2;Parent=rna-XM_017058087.2
NW_016019275.1	Gnomon	exon	1040039	1040192	.	-	.	ID=exon-XM_028667131.1-6;Dbxref=GeneID:107998681%2CGenbank:XM_028667131.1;Parent=rna-XM_028667131.1
NW_016019275.1	Gnomon	exon	1040276	1040399	.	-	.	ID=exon-XM_028667131.1-5;Dbxref=GeneID:107998681%2CGenbank:XM_028667131.1;Parent=rna-XM_028667131.1
NW_016019275.1	Gnomon	exon	1040490	1040677	.	-	.	ID=exon-XM_028667131.1-4;Dbxref=GeneID:107998681%2CGenbank:XM_028667131.1;Parent=rna-XM_028667131.1
NW_016019275.1	Gnomon	exon	1040765	1040952	.	-	.	ID=exon-XM_028667131.1-3;Dbxref=GeneID:107998681%2CGenbank:XM_028667131.1;Parent=rna-XM_028667131.1
NW_016019275.1	Gnomon	exon	1039194	1039435	.	-	.	ID=exon-XM_028667131.1-9;Dbxref=GeneID:107998681%2CGenbank:XM_028667131.1;Parent=rna-XM_028667131.1
NW_016019275.1	Gnomon	exon	1039532	1039784	.	-	.	ID=exon-XM_028667131.1-8;Dbxref=GeneID:107998681%2CGenbank:XM_028667131.1;Parent=rna-XM_028667131.1
NW_016019275.1	Gnomon	exon	1039843	1039976	.	-	.	ID=exon-XM_028667131.1-7;Dbxref=GeneID:107998681%2CGenbank:XM_028667131.1;Parent=rna-XM_028667131.1
NW_016019275.1	Gnomon	exon	1041062	1041270	.	-	.	ID=exon-XM_028667131.1-2;Dbxref=GeneID:107998681%2CGenbank:XM_028667131.1;Parent=rna-XM_028667131.1
NW_016019275.1	Gnomon	exon	1041346	1041424	.	-	.	ID=exon-XM_028667131.1-1;Dbxref=GeneID:107998681%2CGenbank:XM_028667131.1;Parent=rna-XM_028667131.1
NW_016019275.1	Gnomon	CDS	1345369	1345392	.	-	0	Name=XP_028522969.1;ID=cds-XP_028522969.1;Dbxref=GeneID:107998742%2CGenbank:XP_028522969.1;Parent=rna-XM_028667168.1
NW_016019275.1	Gnomon	CDS	1339953	1341101	.	-	0	Name=XP_028522969.1;ID=cds-XP_028522969.1;Dbxref=GeneID:107998742%2CGenbank:XP_028522969.1;Parent=rna-XM_028667168.1
NW_016019275.1	Gnomon	CDS	253190	253225	.	+	0	Name=XP_016913636.1;ID=cds-XP_016913636.1;Dbxref=GeneID:107998730%2CGenbank:XP_016913636.1;Parent=rna-XM_017058147.2
NW_016019275.1	Gnomon	CDS	253294	253533	.	+	0	Name=XP_016913636.1;ID=cds-XP_016913636.1;Dbxref=GeneID:107998730%2CGenbank:XP_016913636.1;Parent=rna-XM_017058147.2
NW_016019275.1	Gnomon	CDS	253627	253818	.	+	0	Name=XP_016913636.1;ID=cds-XP_016913636.1;Dbxref=GeneID:107998730%2CGenbank:XP_016913636.1;Parent=rna-XM_017058147.2
NW_016019275.1	Gnomon	CDS	253940	254090	.	+	0	Name=XP_016913636.1;ID=cds-XP_016913636.1;Dbxref=GeneID:107998730%2CGenbank:XP_016913636.1;Parent=rna-XM_017058147.2
NW_016019275.1	Gnomon	CDS	254165	254275	.	+	0	Name=XP_016913636.1;ID=cds-XP_016913636.1;Dbxref=GeneID:107998730%2CGenbank:XP_016913636.1;Parent=rna-XM_017058147.2
NW_016019275.1	Gnomon	CDS	254339	254529	.	+	0	Name=XP_016913636.1;ID=cds-XP_016913636.1;Dbxref=GeneID:107998730%2CGenbank:XP_016913636.1;Parent=rna-XM_017058147.2
NW_016019275.1	Gnomon	exon	260386	260647	.	+	.	ID=exon-XM_017058039.2-2;Dbxref=GeneID:107998664%2CGenbank:XM_017058039.2;Parent=rna-XM_017058039.2
NW_016019275.1	Gnomon	exon	260040	260305	.	+	.	ID=exon-XM_017058039.2-1;Dbxref=GeneID:107998664%2CGenbank:XM_017058039.2;Parent=rna-XM_017058039.2
NW_016019275.1	Gnomon	exon	261119	261323	.	+	.	ID=exon-XM_017058039.2-5;Dbxref=GeneID:107998664%2CGenbank:XM_017058039.2;Parent=rna-XM_017058039.2
NW_016019275.1	Gnomon	exon	260930	260992	.	+	.	ID=exon-XM_017058039.2-4;Dbxref=GeneID:107998664%2CGenbank:XM_017058039.2;Parent=rna-XM_017058039.2
NW_016019275.1	Gnomon	exon	260720	260858	.	+	.	ID=exon-XM_017058039.2-3;Dbxref=GeneID:107998664%2CGenbank:XM_017058039.2;Parent=rna-XM_017058039.2
NW_016019275.1	Gnomon	mRNA	577411	581424	.	+	.	Name=XM_017058110.2;ID=rna-XM_017058110.2;Dbxref=GeneID:107998701%2CGenbank:XM_017058110.2;Parent=gene-LOC107998701
NW_016019275.1	Gnomon	CDS	248197	248307	.	+	0	Name=XP_016913635.1;ID=cds-XP_016913635.1;Dbxref=GeneID:107998729%2CGenbank:XP_016913635.1;Parent=rna-XM_017058146.2
NW_016019275.1	Gnomon	CDS	248412	249724	.	+	0	Name=XP_016913635.1;ID=cds-XP_016913635.1;Dbxref=GeneID:107998729%2CGenbank:XP_016913635.1;Parent=rna-XM_017058146.2
NW_016019275.1	Gnomon	CDS	249810	249941	.	+	0	Name=XP_016913635.1;ID=cds-XP_016913635.1;Dbxref=GeneID:107998729%2CGenbank:XP_016913635.1;Parent=rna-XM_017058146.2
NW_016019275.1	Gnomon	CDS	249998	250438	.	+	0	Name=XP_016913635.1;ID=cds-XP_016913635.1;Dbxref=GeneID:107998729%2CGenbank:XP_016913635.1;Parent=rna-XM_017058146.2
NW_016019275.1	Gnomon	CDS	250514	250922	.	+	0	Name=XP_016913635.1;ID=cds-XP_016913635.1;Dbxref=GeneID:107998729%2CGenbank:XP_016913635.1;Parent=rna-XM_017058146.2
NW_016019275.1	Gnomon	CDS	251005	251127	.	+	0	Name=XP_016913635.1;ID=cds-XP_016913635.1;Dbxref=GeneID:107998729%2CGenbank:XP_016913635.1;Parent=rna-XM_017058146.2
NW_016019275.1	Gnomon	CDS	251259	251370	.	+	0	Name=XP_016913635.1;ID=cds-XP_016913635.1;Dbxref=GeneID:107998729%2CGenbank:XP_016913635.1;Parent=rna-XM_017058146.2
NW_016019275.1	Gnomon	CDS	251509	251519	.	+	0	Name=XP_016913635.1;ID=cds-XP_016913635.1;Dbxref=GeneID:107998729%2CGenbank:XP_016913635.1;Parent=rna-XM_017058146.2
NW_016019275.1	Gnomon	exon	330912	331183	.	+	.	ID=exon-XM_017058163.2-2;Dbxref=GeneID:107998744%2CGenbank:XM_017058163.2;Parent=rna-XM_017058163.2
NW_016019275.1	Gnomon	exon	329960	330234	.	+	.	ID=exon-XM_017058163.2-1;Dbxref=GeneID:107998744%2CGenbank:XM_017058163.2;Parent=rna-XM_017058163.2
NW_016019275.1	Gnomon	exon	332165	333214	.	+	.	ID=exon-XM_017058163.2-6;Dbxref=GeneID:107998744%2CGenbank:XM_017058163.2;Parent=rna-XM_017058163.2
NW_016019275.1	Gnomon	exon	331762	332083	.	+	.	ID=exon-XM_017058163.2-5;Dbxref=GeneID:107998744%2CGenbank:XM_017058163.2;Parent=rna-XM_017058163.2
NW_016019275.1	Gnomon	exon	331477	331685	.	+	.	ID=exon-XM_017058163.2-4;Dbxref=GeneID:107998744%2CGenbank:XM_017058163.2;Parent=rna-XM_017058163.2
NW_016019275.1	Gnomon	exon	331255	331406	.	+	.	ID=exon-XM_017058163.2-3;Dbxref=GeneID:107998744%2CGenbank:XM_017058163.2;Parent=rna-XM_017058163.2
NW_016019275.1	Gnomon	exon	210505	210666	.	-	.	ID=exon-XM_017058139.2-6;Dbxref=GeneID:107998725%2CGenbank:XM_017058139.2;Parent=rna-XM_017058139.2
NW_016019275.1	Gnomon	exon	212494	212624	.	-	.	ID=exon-XM_017058139.2-1;Dbxref=GeneID:107998725%2CGenbank:XM_017058139.2;Parent=rna-XM_017058139.2
NW_016019275.1	Gnomon	exon	211530	211856	.	-	.	ID=exon-XM_017058139.2-3;Dbxref=GeneID:107998725%2CGenbank:XM_017058139.2;Parent=rna-XM_017058139.2
NW_016019275.1	Gnomon	exon	211924	212149	.	-	.	ID=exon-XM_017058139.2-2;Dbxref=GeneID:107998725%2CGenbank:XM_017058139.2;Parent=rna-XM_017058139.2
NW_016019275.1	Gnomon	exon	210745	210897	.	-	.	ID=exon-XM_017058139.2-5;Dbxref=GeneID:107998725%2CGenbank:XM_017058139.2;Parent=rna-XM_017058139.2
NW_016019275.1	Gnomon	exon	210966	211463	.	-	.	ID=exon-XM_017058139.2-4;Dbxref=GeneID:107998725%2CGenbank:XM_017058139.2;Parent=rna-XM_017058139.2
NW_016019275.1	Gnomon	mRNA	581861	623192	.	-	.	Name=XM_028667154.1;ID=rna-XM_028667154.1;Dbxref=GeneID:107998700%2CGenbank:XM_028667154.1;Parent=gene-LOC107998700
NW_016019275.1	Gnomon	exon	213892	214100	.	+	.	ID=exon-XM_017058140.2-6;Dbxref=GeneID:107998726%2CGenbank:XM_017058140.2;Parent=rna-XM_017058140.2
NW_016019275.1	Gnomon	exon	213631	213823	.	+	.	ID=exon-XM_017058140.2-5;Dbxref=GeneID:107998726%2CGenbank:XM_017058140.2;Parent=rna-XM_017058140.2
NW_016019275.1	Gnomon	exon	213336	213552	.	+	.	ID=exon-XM_017058140.2-4;Dbxref=GeneID:107998726%2CGenbank:XM_017058140.2;Parent=rna-XM_017058140.2
NW_016019275.1	Gnomon	exon	213065	213271	.	+	.	ID=exon-XM_017058140.2-3;Dbxref=GeneID:107998726%2CGenbank:XM_017058140.2;Parent=rna-XM_017058140.2
NW_016019275.1	Gnomon	exon	212862	212935	.	+	.	ID=exon-XM_017058140.2-2;Dbxref=GeneID:107998726%2CGenbank:XM_017058140.2;Parent=rna-XM_017058140.2
NW_016019275.1	Gnomon	exon	212525	212669	.	+	.	ID=exon-XM_017058140.2-1;Dbxref=GeneID:107998726%2CGenbank:XM_017058140.2;Parent=rna-XM_017058140.2
NW_016019275.1	Gnomon	CDS	248197	248307	.	+	0	Name=XP_016913634.1;ID=cds-XP_016913634.1;Dbxref=GeneID:107998729%2CGenbank:XP_016913634.1;Parent=rna-XM_017058145.2
NW_016019275.1	Gnomon	CDS	248412	249724	.	+	0	Name=XP_016913634.1;ID=cds-XP_016913634.1;Dbxref=GeneID:107998729%2CGenbank:XP_016913634.1;Parent=rna-XM_017058145.2
NW_016019275.1	Gnomon	CDS	249810	249941	.	+	0	Name=XP_016913634.1;ID=cds-XP_016913634.1;Dbxref=GeneID:107998729%2CGenbank:XP_016913634.1;Parent=rna-XM_017058145.2
NW_016019275.1	Gnomon	CDS	249998	250438	.	+	0	Name=XP_016913634.1;ID=cds-XP_016913634.1;Dbxref=GeneID:107998729%2CGenbank:XP_016913634.1;Parent=rna-XM_017058145.2
NW_016019275.1	Gnomon	CDS	250514	250922	.	+	0	Name=XP_016913634.1;ID=cds-XP_016913634.1;Dbxref=GeneID:107998729%2CGenbank:XP_016913634.1;Parent=rna-XM_017058145.2
NW_016019275.1	Gnomon	CDS	251005	251127	.	+	0	Name=XP_016913634.1;ID=cds-XP_016913634.1;Dbxref=GeneID:107998729%2CGenbank:XP_016913634.1;Parent=rna-XM_017058145.2
NW_016019275.1	Gnomon	CDS	251259	251420	.	+	0	Name=XP_016913634.1;ID=cds-XP_016913634.1;Dbxref=GeneID:107998729%2CGenbank:XP_016913634.1;Parent=rna-XM_017058145.2
NW_016019275.1	Gnomon	CDS	217503	217823	.	+	0	Name=XP_028522967.1;ID=cds-XP_028522967.1;Dbxref=GeneID:114577663%2CGenbank:XP_028522967.1;Parent=rna-XM_028667166.1
NW_016019275.1	Gnomon	exon	386854	387129	.	+	.	ID=exon-XM_017058115.2-7;Dbxref=GeneID:107998705%2CGenbank:XM_017058115.2;Parent=rna-XM_017058115.2
NW_016019275.1	Gnomon	exon	386595	386790	.	+	.	ID=exon-XM_017058115.2-6;Dbxref=GeneID:107998705%2CGenbank:XM_017058115.2;Parent=rna-XM_017058115.2
NW_016019275.1	Gnomon	exon	386450	386524	.	+	.	ID=exon-XM_017058115.2-5;Dbxref=GeneID:107998705%2CGenbank:XM_017058115.2;Parent=rna-XM_017058115.2
NW_016019275.1	Gnomon	exon	386029	386377	.	+	.	ID=exon-XM_017058115.2-4;Dbxref=GeneID:107998705%2CGenbank:XM_017058115.2;Parent=rna-XM_017058115.2
NW_016019275.1	Gnomon	exon	385728	385943	.	+	.	ID=exon-XM_017058115.2-3;Dbxref=GeneID:107998705%2CGenbank:XM_017058115.2;Parent=rna-XM_017058115.2
NW_016019275.1	Gnomon	exon	385294	385348	.	+	.	ID=exon-XM_017058115.2-2;Dbxref=GeneID:107998705%2CGenbank:XM_017058115.2;Parent=rna-XM_017058115.2
NW_016019275.1	Gnomon	exon	385055	385205	.	+	.	ID=exon-XM_017058115.2-1;Dbxref=GeneID:107998705%2CGenbank:XM_017058115.2;Parent=rna-XM_017058115.2
NW_016019275.1	Gnomon	exon	387372	388329	.	+	.	ID=exon-XM_017058115.2-9;Dbxref=GeneID:107998705%2CGenbank:XM_017058115.2;Parent=rna-XM_017058115.2
NW_016019275.1	Gnomon	exon	387211	387297	.	+	.	ID=exon-XM_017058115.2-8;Dbxref=GeneID:107998705%2CGenbank:XM_017058115.2;Parent=rna-XM_017058115.2
NW_016019275.1	Gnomon	exon	243678	245878	.	+	.	ID=exon-XR_001766248.2-11;Dbxref=GeneID:107998714%2CGenbank:XR_001766248.2;Parent=rna-XR_001766248.2
NW_016019275.1	Gnomon	exon	241618	241871	.	+	.	ID=exon-XR_001766248.2-10;Dbxref=GeneID:107998714%2CGenbank:XR_001766248.2;Parent=rna-XR_001766248.2
NW_016019275.1	Gnomon	mRNA	624445	636618	.	-	.	Name=XM_028667153.1;ID=rna-XM_028667153.1;Dbxref=GeneID:107998766%2CGenbank:XM_028667153.1;Parent=gene-LOC107998766
NW_016019275.1	Gnomon	CDS	952084	952203	.	-	0	Name=XP_016913633.1;ID=cds-XP_016913633.1;Dbxref=GeneID:107998728%2CGenbank:XP_016913633.1;Parent=rna-XM_017058144.1
NW_016019275.1	Gnomon	CDS	948311	948758	.	-	0	Name=XP_016913633.1;ID=cds-XP_016913633.1;Dbxref=GeneID:107998728%2CGenbank:XP_016913633.1;Parent=rna-XM_017058144.1
NW_016019275.1	Gnomon	CDS	947768	948039	.	-	0	Name=XP_016913633.1;ID=cds-XP_016913633.1;Dbxref=GeneID:107998728%2CGenbank:XP_016913633.1;Parent=rna-XM_017058144.1
NW_016019275.1	Gnomon	CDS	947067	947613	.	-	0	Name=XP_016913633.1;ID=cds-XP_016913633.1;Dbxref=GeneID:107998728%2CGenbank:XP_016913633.1;Parent=rna-XM_017058144.1
NW_016019275.1	Gnomon	CDS	944522	944937	.	-	0	Name=XP_016913633.1;ID=cds-XP_016913633.1;Dbxref=GeneID:107998728%2CGenbank:XP_016913633.1;Parent=rna-XM_017058144.1
NW_016019275.1	Gnomon	CDS	217503	217823	.	+	0	Name=XP_028522966.1;ID=cds-XP_028522966.1;Dbxref=GeneID:114577663%2CGenbank:XP_028522966.1;Parent=rna-XM_028667165.1
NW_016019275.1	Gnomon	CDS	451661	451938	.	-	0	Name=XP_016913539.1;ID=cds-XP_016913539.1;Dbxref=GeneID:107998669%2CGenbank:XP_016913539.1;Parent=rna-XM_017058050.2
NW_016019275.1	Gnomon	CDS	444546	444660	.	-	0	Name=XP_016913539.1;ID=cds-XP_016913539.1;Dbxref=GeneID:107998669%2CGenbank:XP_016913539.1;Parent=rna-XM_017058050.2
NW_016019275.1	Gnomon	CDS	443827	444065	.	-	0	Name=XP_016913539.1;ID=cds-XP_016913539.1;Dbxref=GeneID:107998669%2CGenbank:XP_016913539.1;Parent=rna-XM_017058050.2
NW_016019275.1	Gnomon	CDS	443156	443429	.	-	0	Name=XP_016913539.1;ID=cds-XP_016913539.1;Dbxref=GeneID:107998669%2CGenbank:XP_016913539.1;Parent=rna-XM_017058050.2
NW_016019275.1	Gnomon	CDS	442828	443020	.	-	0	Name=XP_016913539.1;ID=cds-XP_016913539.1;Dbxref=GeneID:107998669%2CGenbank:XP_016913539.1;Parent=rna-XM_017058050.2
NW_016019275.1	Gnomon	CDS	442524	442745	.	-	0	Name=XP_016913539.1;ID=cds-XP_016913539.1;Dbxref=GeneID:107998669%2CGenbank:XP_016913539.1;Parent=rna-XM_017058050.2
NW_016019275.1	Gnomon	CDS	442106	442341	.	-	0	Name=XP_016913539.1;ID=cds-XP_016913539.1;Dbxref=GeneID:107998669%2CGenbank:XP_016913539.1;Parent=rna-XM_017058050.2
NW_016019275.1	Gnomon	CDS	441687	441967	.	-	0	Name=XP_016913539.1;ID=cds-XP_016913539.1;Dbxref=GeneID:107998669%2CGenbank:XP_016913539.1;Parent=rna-XM_017058050.2
NW_016019275.1	Gnomon	CDS	441234	441612	.	-	0	Name=XP_016913539.1;ID=cds-XP_016913539.1;Dbxref=GeneID:107998669%2CGenbank:XP_016913539.1;Parent=rna-XM_017058050.2
NW_016019275.1	Gnomon	exon	658189	658795	.	-	.	ID=exon-XM_017058064.2-9;Dbxref=GeneID:107998674%2CGenbank:XM_017058064.2;Parent=rna-XM_017058064.2
NW_016019275.1	Gnomon	exon	658887	659266	.	-	.	ID=exon-XM_017058064.2-8;Dbxref=GeneID:107998674%2CGenbank:XM_017058064.2;Parent=rna-XM_017058064.2
NW_016019275.1	Gnomon	exon	659347	659786	.	-	.	ID=exon-XM_017058064.2-7;Dbxref=GeneID:107998674%2CGenbank:XM_017058064.2;Parent=rna-XM_017058064.2
NW_016019275.1	Gnomon	exon	666795	666932	.	-	.	ID=exon-XM_017058064.2-2;Dbxref=GeneID:107998674%2CGenbank:XM_017058064.2;Parent=rna-XM_017058064.2
NW_016019275.1	Gnomon	exon	682568	682757	.	-	.	ID=exon-XM_017058064.2-1;Dbxref=GeneID:107998674%2CGenbank:XM_017058064.2;Parent=rna-XM_017058064.2
NW_016019275.1	Gnomon	exon	659957	660259	.	-	.	ID=exon-XM_017058064.2-6;Dbxref=GeneID:107998674%2CGenbank:XM_017058064.2;Parent=rna-XM_017058064.2
NW_016019275.1	Gnomon	exon	660354	660614	.	-	.	ID=exon-XM_017058064.2-5;Dbxref=GeneID:107998674%2CGenbank:XM_017058064.2;Parent=rna-XM_017058064.2
NW_016019275.1	Gnomon	exon	663237	663340	.	-	.	ID=exon-XM_017058064.2-4;Dbxref=GeneID:107998674%2CGenbank:XM_017058064.2;Parent=rna-XM_017058064.2
NW_016019275.1	Gnomon	exon	666348	666426	.	-	.	ID=exon-XM_017058064.2-3;Dbxref=GeneID:107998674%2CGenbank:XM_017058064.2;Parent=rna-XM_017058064.2
NW_016019275.1	Gnomon	exon	958278	959174	.	-	.	ID=exon-XM_017058077.2-11;Dbxref=GeneID:107998680%2CGenbank:XM_017058077.2;Parent=rna-XM_017058077.2
NW_016019275.1	Gnomon	exon	959262	959475	.	-	.	ID=exon-XM_017058077.2-10;Dbxref=GeneID:107998680%2CGenbank:XM_017058077.2;Parent=rna-XM_017058077.2
NW_016019275.1	Gnomon	mRNA	390956	396029	.	+	.	Name=XM_017058114.1;ID=rna-XM_017058114.1;Dbxref=GeneID:107998704%2CGenbank:XM_017058114.1;Parent=gene-LOC107998704
NW_016019275.1	Gnomon	exon	750797	750960	.	-	.	ID=exon-XR_001766243.2-5;Dbxref=GeneID:107998678%2CGenbank:XR_001766243.2;Parent=rna-XR_001766243.2
NW_016019275.1	Gnomon	exon	751295	751401	.	-	.	ID=exon-XR_001766243.2-4;Dbxref=GeneID:107998678%2CGenbank:XR_001766243.2;Parent=rna-XR_001766243.2
NW_016019275.1	Gnomon	exon	754197	755173	.	-	.	ID=exon-XR_001766243.2-3;Dbxref=GeneID:107998678%2CGenbank:XR_001766243.2;Parent=rna-XR_001766243.2
NW_016019275.1	Gnomon	exon	755332	755507	.	-	.	ID=exon-XR_001766243.2-2;Dbxref=GeneID:107998678%2CGenbank:XR_001766243.2;Parent=rna-XR_001766243.2
NW_016019275.1	Gnomon	exon	755606	755746	.	-	.	ID=exon-XR_001766243.2-1;Dbxref=GeneID:107998678%2CGenbank:XR_001766243.2;Parent=rna-XR_001766243.2
NW_016019275.1	Gnomon	CDS	205362	205451	.	+	0	Name=XP_016913632.1;ID=cds-XP_016913632.1;Dbxref=GeneID:107998727%2CGenbank:XP_016913632.1;Parent=rna-XM_017058143.2
NW_016019275.1	Gnomon	CDS	206156	206353	.	+	0	Name=XP_016913632.1;ID=cds-XP_016913632.1;Dbxref=GeneID:107998727%2CGenbank:XP_016913632.1;Parent=rna-XM_017058143.2
NW_016019275.1	Gnomon	CDS	206527	206592	.	+	0	Name=XP_016913632.1;ID=cds-XP_016913632.1;Dbxref=GeneID:107998727%2CGenbank:XP_016913632.1;Parent=rna-XM_017058143.2
NW_016019275.1	Gnomon	CDS	412734	412772	.	+	0	Name=XP_028522921.1;ID=cds-XP_028522921.1;Dbxref=GeneID:114577654%2CGenbank:XP_028522921.1;Parent=rna-XM_028667120.1
NW_016019275.1	Gnomon	CDS	412897	413226	.	+	0	Name=XP_028522921.1;ID=cds-XP_028522921.1;Dbxref=GeneID:114577654%2CGenbank:XP_028522921.1;Parent=rna-XM_028667120.1
NW_016019275.1	Gnomon	CDS	413301	413454	.	+	0	Name=XP_028522921.1;ID=cds-XP_028522921.1;Dbxref=GeneID:114577654%2CGenbank:XP_028522921.1;Parent=rna-XM_028667120.1
NW_016019275.1	Gnomon	CDS	413567	413628	.	+	0	Name=XP_028522921.1;ID=cds-XP_028522921.1;Dbxref=GeneID:114577654%2CGenbank:XP_028522921.1;Parent=rna-XM_028667120.1
NW_016019275.1	Gnomon	CDS	451661	451938	.	-	0	Name=XP_016913538.1;ID=cds-XP_016913538.1;Dbxref=GeneID:107998669%2CGenbank:XP_016913538.1;Parent=rna-XM_017058049.1
NW_016019275.1	Gnomon	CDS	444546	444660	.	-	0	Name=XP_016913538.1;ID=cds-XP_016913538.1;Dbxref=GeneID:107998669%2CGenbank:XP_016913538.1;Parent=rna-XM_017058049.1
NW_016019275.1	Gnomon	CDS	443827	444065	.	-	0	Name=XP_016913538.1;ID=cds-XP_016913538.1;Dbxref=GeneID:107998669%2CGenbank:XP_016913538.1;Parent=rna-XM_017058049.1
NW_016019275.1	Gnomon	CDS	443156	443429	.	-	0	Name=XP_016913538.1;ID=cds-XP_016913538.1;Dbxref=GeneID:107998669%2CGenbank:XP_016913538.1;Parent=rna-XM_017058049.1
NW_016019275.1	Gnomon	CDS	442828	443020	.	-	0	Name=XP_016913538.1;ID=cds-XP_016913538.1;Dbxref=GeneID:107998669%2CGenbank:XP_016913538.1;Parent=rna-XM_017058049.1
NW_016019275.1	Gnomon	CDS	442524	442745	.	-	0	Name=XP_016913538.1;ID=cds-XP_016913538.1;Dbxref=GeneID:107998669%2CGenbank:XP_016913538.1;Parent=rna-XM_017058049.1
NW_016019275.1	Gnomon	CDS	442106	442341	.	-	0	Name=XP_016913538.1;ID=cds-XP_016913538.1;Dbxref=GeneID:107998669%2CGenbank:XP_016913538.1;Parent=rna-XM_017058049.1
NW_016019275.1	Gnomon	CDS	441687	441967	.	-	0	Name=XP_016913538.1;ID=cds-XP_016913538.1;Dbxref=GeneID:107998669%2CGenbank:XP_016913538.1;Parent=rna-XM_017058049.1
NW_016019275.1	Gnomon	CDS	441234	441612	.	-	0	Name=XP_016913538.1;ID=cds-XP_016913538.1;Dbxref=GeneID:107998669%2CGenbank:XP_016913538.1;Parent=rna-XM_017058049.1
NW_016019275.1	Gnomon	exon	660354	660614	.	-	.	ID=exon-XM_017058063.2-5;Dbxref=GeneID:107998674%2CGenbank:XM_017058063.2;Parent=rna-XM_017058063.2
NW_016019275.1	Gnomon	exon	663237	663340	.	-	.	ID=exon-XM_017058063.2-4;Dbxref=GeneID:107998674%2CGenbank:XM_017058063.2;Parent=rna-XM_017058063.2
NW_016019275.1	Gnomon	exon	659347	659786	.	-	.	ID=exon-XM_017058063.2-7;Dbxref=GeneID:107998674%2CGenbank:XM_017058063.2;Parent=rna-XM_017058063.2
NW_016019275.1	Gnomon	exon	659957	660259	.	-	.	ID=exon-XM_017058063.2-6;Dbxref=GeneID:107998674%2CGenbank:XM_017058063.2;Parent=rna-XM_017058063.2
NW_016019275.1	Gnomon	exon	687597	689742	.	-	.	ID=exon-XM_017058063.2-1;Dbxref=GeneID:107998674%2CGenbank:XM_017058063.2;Parent=rna-XM_017058063.2
NW_016019275.1	Gnomon	exon	666348	666426	.	-	.	ID=exon-XM_017058063.2-3;Dbxref=GeneID:107998674%2CGenbank:XM_017058063.2;Parent=rna-XM_017058063.2
NW_016019275.1	Gnomon	exon	666795	666932	.	-	.	ID=exon-XM_017058063.2-2;Dbxref=GeneID:107998674%2CGenbank:XM_017058063.2;Parent=rna-XM_017058063.2
NW_016019275.1	Gnomon	exon	658189	658795	.	-	.	ID=exon-XM_017058063.2-9;Dbxref=GeneID:107998674%2CGenbank:XM_017058063.2;Parent=rna-XM_017058063.2
NW_016019275.1	Gnomon	exon	658887	659266	.	-	.	ID=exon-XM_017058063.2-8;Dbxref=GeneID:107998674%2CGenbank:XM_017058063.2;Parent=rna-XM_017058063.2
NW_016019275.1	Gnomon	mRNA	385055	388329	.	+	.	Name=XM_017058115.2;ID=rna-XM_017058115.2;Dbxref=GeneID:107998705%2CGenbank:XM_017058115.2;Parent=gene-LOC107998705
NW_016019275.1	Gnomon	exon	798948	799170	.	-	.	ID=exon-XR_003697916.1-3;Dbxref=GeneID:114577662%2CGenbank:XR_003697916.1;Parent=rna-XR_003697916.1
NW_016019275.1	Gnomon	exon	800500	800650	.	-	.	ID=exon-XR_003697916.1-2;Dbxref=GeneID:114577662%2CGenbank:XR_003697916.1;Parent=rna-XR_003697916.1
NW_016019275.1	Gnomon	exon	800727	801054	.	-	.	ID=exon-XR_003697916.1-1;Dbxref=GeneID:114577662%2CGenbank:XR_003697916.1;Parent=rna-XR_003697916.1
NW_016019275.1	Gnomon	CDS	212558	212669	.	+	0	Name=XP_016913630.1;ID=cds-XP_016913630.1;Dbxref=GeneID:107998726%2CGenbank:XP_016913630.1;Parent=rna-XM_017058141.2
NW_016019275.1	Gnomon	CDS	212862	212935	.	+	0	Name=XP_016913630.1;ID=cds-XP_016913630.1;Dbxref=GeneID:107998726%2CGenbank:XP_016913630.1;Parent=rna-XM_017058141.2
NW_016019275.1	Gnomon	CDS	213065	213271	.	+	0	Name=XP_016913630.1;ID=cds-XP_016913630.1;Dbxref=GeneID:107998726%2CGenbank:XP_016913630.1;Parent=rna-XM_017058141.2
NW_016019275.1	Gnomon	CDS	213336	213552	.	+	0	Name=XP_016913630.1;ID=cds-XP_016913630.1;Dbxref=GeneID:107998726%2CGenbank:XP_016913630.1;Parent=rna-XM_017058141.2
NW_016019275.1	Gnomon	CDS	213631	213812	.	+	0	Name=XP_016913630.1;ID=cds-XP_016913630.1;Dbxref=GeneID:107998726%2CGenbank:XP_016913630.1;Parent=rna-XM_017058141.2
NW_016019275.1	Gnomon	CDS	213892	213912	.	+	0	Name=XP_016913630.1;ID=cds-XP_016913630.1;Dbxref=GeneID:107998726%2CGenbank:XP_016913630.1;Parent=rna-XM_017058141.2
NW_016019275.1	Gnomon	CDS	411893	411937	.	-	0	Name=XP_028522920.1;ID=cds-XP_028522920.1;Dbxref=GeneID:107998667%2CGenbank:XP_028522920.1;Parent=rna-XM_028667119.1
NW_016019275.1	Gnomon	CDS	411592	411676	.	-	0	Name=XP_028522920.1;ID=cds-XP_028522920.1;Dbxref=GeneID:107998667%2CGenbank:XP_028522920.1;Parent=rna-XM_028667119.1
NW_016019275.1	Gnomon	CDS	411396	411487	.	-	0	Name=XP_028522920.1;ID=cds-XP_028522920.1;Dbxref=GeneID:107998667%2CGenbank:XP_028522920.1;Parent=rna-XM_028667119.1
NW_016019275.1	Gnomon	CDS	411132	411329	.	-	0	Name=XP_028522920.1;ID=cds-XP_028522920.1;Dbxref=GeneID:107998667%2CGenbank:XP_028522920.1;Parent=rna-XM_028667119.1
NW_016019275.1	Gnomon	mRNA	265852	271485	.	+	.	Name=XM_028667150.1;ID=rna-XM_028667150.1;Dbxref=GeneID:107998750%2CGenbank:XM_028667150.1;Parent=gene-LOC107998750
NW_016019275.1	Gnomon	mRNA	572904	575391	.	+	.	Name=XM_017058112.2;ID=rna-XM_017058112.2;Dbxref=GeneID:107998702%2CGenbank:XM_017058112.2;Parent=gene-LOC107998702
NW_016019275.1	Gnomon	exon	227211	230282	.	-	.	ID=exon-XR_003697888.1-2;Dbxref=GeneID:114577651%2CGenbank:XR_003697888.1;Parent=rna-XR_003697888.1
NW_016019275.1	Gnomon	exon	230545	231161	.	-	.	ID=exon-XR_003697888.1-1;Dbxref=GeneID:114577651%2CGenbank:XR_003697888.1;Parent=rna-XR_003697888.1
NW_016019275.1	Gnomon	exon	1040490	1040677	.	-	.	ID=exon-XM_028667132.1-3;Dbxref=GeneID:107998681%2CGenbank:XM_028667132.1;Parent=rna-XM_028667132.1
NW_016019275.1	Gnomon	exon	1040765	1040971	.	-	.	ID=exon-XM_028667132.1-2;Dbxref=GeneID:107998681%2CGenbank:XM_028667132.1;Parent=rna-XM_028667132.1
NW_016019275.1	Gnomon	exon	1040039	1040192	.	-	.	ID=exon-XM_028667132.1-5;Dbxref=GeneID:107998681%2CGenbank:XM_028667132.1;Parent=rna-XM_028667132.1
NW_016019275.1	Gnomon	exon	1040276	1040399	.	-	.	ID=exon-XM_028667132.1-4;Dbxref=GeneID:107998681%2CGenbank:XM_028667132.1;Parent=rna-XM_028667132.1
NW_016019275.1	Gnomon	exon	1039532	1039784	.	-	.	ID=exon-XM_028667132.1-7;Dbxref=GeneID:107998681%2CGenbank:XM_028667132.1;Parent=rna-XM_028667132.1
NW_016019275.1	Gnomon	exon	1039843	1039976	.	-	.	ID=exon-XM_028667132.1-6;Dbxref=GeneID:107998681%2CGenbank:XM_028667132.1;Parent=rna-XM_028667132.1
NW_016019275.1	Gnomon	exon	1038938	1039110	.	-	.	ID=exon-XM_028667132.1-9;Dbxref=GeneID:107998681%2CGenbank:XM_028667132.1;Parent=rna-XM_028667132.1
NW_016019275.1	Gnomon	exon	1039194	1039435	.	-	.	ID=exon-XM_028667132.1-8;Dbxref=GeneID:107998681%2CGenbank:XM_028667132.1;Parent=rna-XM_028667132.1
NW_016019275.1	Gnomon	exon	1041062	1041111	.	-	.	ID=exon-XM_028667132.1-1;Dbxref=GeneID:107998681%2CGenbank:XM_028667132.1;Parent=rna-XM_028667132.1
NW_016019275.1	Gnomon	exon	170316	171393	.	-	.	ID=exon-XM_017058187.2-2;Dbxref=GeneID:107998755%2CGenbank:XM_017058187.2;Parent=rna-XM_017058187.2
NW_016019275.1	Gnomon	exon	172013	172453	.	-	.	ID=exon-XM_017058187.2-1;Dbxref=GeneID:107998755%2CGenbank:XM_017058187.2;Parent=rna-XM_017058187.2
NW_016019275.1	Gnomon	CDS	422847	422863	.	-	0	Name=XP_016913536.1;ID=cds-XP_016913536.1;Dbxref=GeneID:107998668%2CGenbank:XP_016913536.1;Parent=rna-XM_017058047.2
NW_016019275.1	Gnomon	CDS	420751	421808	.	-	0	Name=XP_016913536.1;ID=cds-XP_016913536.1;Dbxref=GeneID:107998668%2CGenbank:XP_016913536.1;Parent=rna-XM_017058047.2
NW_016019275.1	Gnomon	CDS	418075	419303	.	-	0	Name=XP_016913536.1;ID=cds-XP_016913536.1;Dbxref=GeneID:107998668%2CGenbank:XP_016913536.1;Parent=rna-XM_017058047.2
NW_016019275.1	Gnomon	exon	587112	587279	.	-	.	ID=exon-XM_028667158.1-12;Dbxref=GeneID:107998700%2CGenbank:XM_028667158.1;Parent=rna-XM_028667158.1
NW_016019275.1	Gnomon	exon	589127	589248	.	-	.	ID=exon-XM_028667158.1-11;Dbxref=GeneID:107998700%2CGenbank:XM_028667158.1;Parent=rna-XM_028667158.1
NW_016019275.1	Gnomon	exon	589332	589490	.	-	.	ID=exon-XM_028667158.1-10;Dbxref=GeneID:107998700%2CGenbank:XM_028667158.1;Parent=rna-XM_028667158.1
NW_016019275.1	Gnomon	exon	581861	584540	.	-	.	ID=exon-XM_028667158.1-14;Dbxref=GeneID:107998700%2CGenbank:XM_028667158.1;Parent=rna-XM_028667158.1
NW_016019275.1	Gnomon	exon	584625	584741	.	-	.	ID=exon-XM_028667158.1-13;Dbxref=GeneID:107998700%2CGenbank:XM_028667158.1;Parent=rna-XM_028667158.1
NW_016019275.1	Gnomon	exon	590601	590771	.	-	.	ID=exon-XM_028667155.1-6;Dbxref=GeneID:107998700%2CGenbank:XM_028667155.1;Parent=rna-XM_028667155.1
NW_016019275.1	Gnomon	exon	590821	591116	.	-	.	ID=exon-XM_028667155.1-5;Dbxref=GeneID:107998700%2CGenbank:XM_028667155.1;Parent=rna-XM_028667155.1
NW_016019275.1	Gnomon	exon	589636	590191	.	-	.	ID=exon-XM_028667155.1-8;Dbxref=GeneID:107998700%2CGenbank:XM_028667155.1;Parent=rna-XM_028667155.1
NW_016019275.1	Gnomon	exon	590299	590514	.	-	.	ID=exon-XM_028667155.1-7;Dbxref=GeneID:107998700%2CGenbank:XM_028667155.1;Parent=rna-XM_028667155.1
NW_016019275.1	Gnomon	exon	593312	593579	.	-	.	ID=exon-XM_028667155.1-2;Dbxref=GeneID:107998700%2CGenbank:XM_028667155.1;Parent=rna-XM_028667155.1
NW_016019275.1	Gnomon	exon	622772	623192	.	-	.	ID=exon-XM_028667155.1-1;Dbxref=GeneID:107998700%2CGenbank:XM_028667155.1;Parent=rna-XM_028667155.1
NW_016019275.1	Gnomon	exon	592362	592483	.	-	.	ID=exon-XM_028667155.1-4;Dbxref=GeneID:107998700%2CGenbank:XM_028667155.1;Parent=rna-XM_028667155.1
NW_016019275.1	Gnomon	exon	592572	592924	.	-	.	ID=exon-XM_028667155.1-3;Dbxref=GeneID:107998700%2CGenbank:XM_028667155.1;Parent=rna-XM_028667155.1
NW_016019275.1	Gnomon	exon	589332	589490	.	-	.	ID=exon-XM_028667155.1-9;Dbxref=GeneID:107998700%2CGenbank:XM_028667155.1;Parent=rna-XM_028667155.1
NW_016019275.1	Gnomon	mRNA	574927	577339	.	-	.	Name=XM_017058113.1;ID=rna-XM_017058113.1;Dbxref=GeneID:107998703%2CGenbank:XM_017058113.1;Parent=gene-LOC107998703
NW_016019275.1	Gnomon	exon	336250	336580	.	-	.	ID=exon-XM_017058164.2-1;Dbxref=GeneID:107998745%2CGenbank:XM_017058164.2;Parent=rna-XM_017058164.2
NW_016019275.1	Gnomon	exon	335642	335839	.	-	.	ID=exon-XM_017058164.2-3;Dbxref=GeneID:107998745%2CGenbank:XM_017058164.2;Parent=rna-XM_017058164.2
NW_016019275.1	Gnomon	exon	335909	336052	.	-	.	ID=exon-XM_017058164.2-2;Dbxref=GeneID:107998745%2CGenbank:XM_017058164.2;Parent=rna-XM_017058164.2
NW_016019275.1	Gnomon	exon	334396	335555	.	-	.	ID=exon-XM_017058164.2-4;Dbxref=GeneID:107998745%2CGenbank:XM_017058164.2;Parent=rna-XM_017058164.2
NW_016019275.1	Gnomon	CDS	424315	424460	.	-	0	Name=XP_016913535.1;ID=cds-XP_016913535.1;Dbxref=GeneID:107998668%2CGenbank:XP_016913535.1;Parent=rna-XM_017058046.2
NW_016019275.1	Gnomon	CDS	420751	421808	.	-	0	Name=XP_016913535.1;ID=cds-XP_016913535.1;Dbxref=GeneID:107998668%2CGenbank:XP_016913535.1;Parent=rna-XM_017058046.2
NW_016019275.1	Gnomon	CDS	418075	419303	.	-	0	Name=XP_016913535.1;ID=cds-XP_016913535.1;Dbxref=GeneID:107998668%2CGenbank:XP_016913535.1;Parent=rna-XM_017058046.2
NW_016019275.1	Gnomon	exon	584666	584741	.	-	.	ID=exon-XR_003697913.1-15;Dbxref=GeneID:107998700%2CGenbank:XR_003697913.1;Parent=rna-XR_003697913.1
NW_016019275.1	Gnomon	exon	585374	585430	.	-	.	ID=exon-XR_003697913.1-14;Dbxref=GeneID:107998700%2CGenbank:XR_003697913.1;Parent=rna-XR_003697913.1
NW_016019275.1	Gnomon	exon	587112	587279	.	-	.	ID=exon-XR_003697913.1-13;Dbxref=GeneID:107998700%2CGenbank:XR_003697913.1;Parent=rna-XR_003697913.1
NW_016019275.1	Gnomon	exon	588118	588168	.	-	.	ID=exon-XR_003697913.1-12;Dbxref=GeneID:107998700%2CGenbank:XR_003697913.1;Parent=rna-XR_003697913.1
NW_016019275.1	Gnomon	exon	589127	589248	.	-	.	ID=exon-XR_003697913.1-11;Dbxref=GeneID:107998700%2CGenbank:XR_003697913.1;Parent=rna-XR_003697913.1
NW_016019275.1	Gnomon	exon	589332	589490	.	-	.	ID=exon-XR_003697913.1-10;Dbxref=GeneID:107998700%2CGenbank:XR_003697913.1;Parent=rna-XR_003697913.1
NW_016019275.1	Gnomon	mRNA	396101	408556	.	-	.	Name=XM_017058118.2;ID=rna-XM_017058118.2;Dbxref=GeneID:107998708%2CGenbank:XM_017058118.2;Parent=gene-LOC107998708
NW_016019275.1	Gnomon	CDS	410646	410771	.	-	0	Name=XP_028522961.1;ID=cds-XP_028522961.1;Dbxref=GeneID:114577661%2CGenbank:XP_028522961.1;Parent=rna-XM_028667160.1
NW_016019275.1	Gnomon	CDS	410439	410580	.	-	0	Name=XP_028522961.1;ID=cds-XP_028522961.1;Dbxref=GeneID:114577661%2CGenbank:XP_028522961.1;Parent=rna-XM_028667160.1
NW_016019275.1	Gnomon	CDS	409970	410203	.	-	0	Name=XP_028522961.1;ID=cds-XP_028522961.1;Dbxref=GeneID:114577661%2CGenbank:XP_028522961.1;Parent=rna-XM_028667160.1
NW_016019275.1	Gnomon	CDS	409549	409868	.	-	0	Name=XP_028522961.1;ID=cds-XP_028522961.1;Dbxref=GeneID:114577661%2CGenbank:XP_028522961.1;Parent=rna-XM_028667160.1
NW_016019275.1	Gnomon	exon	270399	271485	.	+	.	ID=exon-XM_017058176.2-10;Dbxref=GeneID:107998750%2CGenbank:XM_017058176.2;Parent=rna-XM_017058176.2
NW_016019275.1	Gnomon	CDS	577561	577563	.	+	0	Name=XP_028522960.1;ID=cds-XP_028522960.1;Dbxref=GeneID:107998701%2CGenbank:XP_028522960.1;Parent=rna-XM_028667159.1
NW_016019275.1	Gnomon	CDS	577745	578271	.	+	0	Name=XP_028522960.1;ID=cds-XP_028522960.1;Dbxref=GeneID:107998701%2CGenbank:XP_028522960.1;Parent=rna-XM_028667159.1
NW_016019275.1	Gnomon	CDS	578355	578447	.	+	0	Name=XP_028522960.1;ID=cds-XP_028522960.1;Dbxref=GeneID:107998701%2CGenbank:XP_028522960.1;Parent=rna-XM_028667159.1
NW_016019275.1	Gnomon	CDS	578558	578807	.	+	0	Name=XP_028522960.1;ID=cds-XP_028522960.1;Dbxref=GeneID:107998701%2CGenbank:XP_028522960.1;Parent=rna-XM_028667159.1
NW_016019275.1	Gnomon	CDS	578882	579091	.	+	0	Name=XP_028522960.1;ID=cds-XP_028522960.1;Dbxref=GeneID:107998701%2CGenbank:XP_028522960.1;Parent=rna-XM_028667159.1
NW_016019275.1	Gnomon	CDS	579157	579463	.	+	0	Name=XP_028522960.1;ID=cds-XP_028522960.1;Dbxref=GeneID:107998701%2CGenbank:XP_028522960.1;Parent=rna-XM_028667159.1
NW_016019275.1	Gnomon	CDS	579538	579778	.	+	0	Name=XP_028522960.1;ID=cds-XP_028522960.1;Dbxref=GeneID:107998701%2CGenbank:XP_028522960.1;Parent=rna-XM_028667159.1
NW_016019275.1	Gnomon	CDS	579837	579948	.	+	0	Name=XP_028522960.1;ID=cds-XP_028522960.1;Dbxref=GeneID:107998701%2CGenbank:XP_028522960.1;Parent=rna-XM_028667159.1
NW_016019275.1	Gnomon	CDS	182366	182678	.	-	0	Name=XP_016913679.1;ID=cds-XP_016913679.1;Dbxref=GeneID:107998756%2CGenbank:XP_016913679.1;Parent=rna-XM_017058190.2
NW_016019275.1	Gnomon	CDS	182227	182273	.	-	0	Name=XP_016913679.1;ID=cds-XP_016913679.1;Dbxref=GeneID:107998756%2CGenbank:XP_016913679.1;Parent=rna-XM_017058190.2
NW_016019275.1	Gnomon	exon	152164	154168	.	+	.	ID=exon-XM_028667143.1-10;Dbxref=GeneID:107998753%2CGenbank:XM_028667143.1;Parent=rna-XM_028667143.1
NW_016019275.1	Gnomon	CDS	888507	888628	.	-	0	Name=XP_016913531.1;ID=cds-XP_016913531.1;Dbxref=GeneID:107998666%2CGenbank:XP_016913531.1;Parent=rna-XM_017058042.2
NW_016019275.1	Gnomon	CDS	886941	887246	.	-	0	Name=XP_016913531.1;ID=cds-XP_016913531.1;Dbxref=GeneID:107998666%2CGenbank:XP_016913531.1;Parent=rna-XM_017058042.2
NW_016019275.1	Gnomon	CDS	886070	886246	.	-	0	Name=XP_016913531.1;ID=cds-XP_016913531.1;Dbxref=GeneID:107998666%2CGenbank:XP_016913531.1;Parent=rna-XM_017058042.2
NW_016019275.1	Gnomon	CDS	885530	885842	.	-	0	Name=XP_016913531.1;ID=cds-XP_016913531.1;Dbxref=GeneID:107998666%2CGenbank:XP_016913531.1;Parent=rna-XM_017058042.2
NW_016019275.1	Gnomon	exon	959553	960195	.	-	.	ID=exon-XM_028667130.1-9;Dbxref=GeneID:107998680%2CGenbank:XM_028667130.1;Parent=rna-XM_028667130.1
NW_016019275.1	Gnomon	exon	960285	960516	.	-	.	ID=exon-XM_028667130.1-8;Dbxref=GeneID:107998680%2CGenbank:XM_028667130.1;Parent=rna-XM_028667130.1
NW_016019275.1	Gnomon	exon	962273	970030	.	-	.	ID=exon-XM_028667130.1-5;Dbxref=GeneID:107998680%2CGenbank:XM_028667130.1;Parent=rna-XM_028667130.1
NW_016019275.1	Gnomon	exon	970143	970337	.	-	.	ID=exon-XM_028667130.1-4;Dbxref=GeneID:107998680%2CGenbank:XM_028667130.1;Parent=rna-XM_028667130.1
NW_016019275.1	Gnomon	exon	960590	960764	.	-	.	ID=exon-XM_028667130.1-7;Dbxref=GeneID:107998680%2CGenbank:XM_028667130.1;Parent=rna-XM_028667130.1
NW_016019275.1	Gnomon	exon	960833	962191	.	-	.	ID=exon-XM_028667130.1-6;Dbxref=GeneID:107998680%2CGenbank:XM_028667130.1;Parent=rna-XM_028667130.1
NW_016019275.1	Gnomon	exon	977195	977330	.	-	.	ID=exon-XM_028667130.1-1;Dbxref=GeneID:107998680%2CGenbank:XM_028667130.1;Parent=rna-XM_028667130.1
NW_016019275.1	Gnomon	exon	970426	970725	.	-	.	ID=exon-XM_028667130.1-3;Dbxref=GeneID:107998680%2CGenbank:XM_028667130.1;Parent=rna-XM_028667130.1
NW_016019275.1	Gnomon	exon	970830	971009	.	-	.	ID=exon-XM_028667130.1-2;Dbxref=GeneID:107998680%2CGenbank:XM_028667130.1;Parent=rna-XM_028667130.1
NW_016019275.1	Gnomon	CDS	182366	182678	.	-	0	Name=XP_016913678.1;ID=cds-XP_016913678.1;Dbxref=GeneID:107998756%2CGenbank:XP_016913678.1;Parent=rna-XM_017058189.2
NW_016019275.1	Gnomon	CDS	182227	182273	.	-	0	Name=XP_016913678.1;ID=cds-XP_016913678.1;Dbxref=GeneID:107998756%2CGenbank:XP_016913678.1;Parent=rna-XM_017058189.2
NW_016019275.1	Gnomon	exon	751295	751401	.	-	.	ID=exon-XR_001766244.2-4;Dbxref=GeneID:107998678%2CGenbank:XR_001766244.2;Parent=rna-XR_001766244.2
NW_016019275.1	Gnomon	exon	754197	755173	.	-	.	ID=exon-XR_001766244.2-3;Dbxref=GeneID:107998678%2CGenbank:XR_001766244.2;Parent=rna-XR_001766244.2
NW_016019275.1	Gnomon	exon	727454	727609	.	-	.	ID=exon-XR_001766244.2-5;Dbxref=GeneID:107998678%2CGenbank:XR_001766244.2;Parent=rna-XR_001766244.2
NW_016019275.1	Gnomon	exon	755332	755507	.	-	.	ID=exon-XR_001766244.2-2;Dbxref=GeneID:107998678%2CGenbank:XR_001766244.2;Parent=rna-XR_001766244.2
NW_016019275.1	Gnomon	exon	755606	755746	.	-	.	ID=exon-XR_001766244.2-1;Dbxref=GeneID:107998678%2CGenbank:XR_001766244.2;Parent=rna-XR_001766244.2
NW_016019275.1	Gnomon	exon	56571	56726	.	+	.	ID=exon-XM_017058185.2-2;Dbxref=GeneID:107998754%2CGenbank:XM_017058185.2;Parent=rna-XM_017058185.2
NW_016019275.1	Gnomon	exon	20720	22161	.	+	.	ID=exon-XM_017058185.2-1;Dbxref=GeneID:107998754%2CGenbank:XM_017058185.2;Parent=rna-XM_017058185.2
NW_016019275.1	Gnomon	exon	58762	58860	.	+	.	ID=exon-XM_017058185.2-4;Dbxref=GeneID:107998754%2CGenbank:XM_017058185.2;Parent=rna-XM_017058185.2
NW_016019275.1	Gnomon	exon	57783	57823	.	+	.	ID=exon-XM_017058185.2-3;Dbxref=GeneID:107998754%2CGenbank:XM_017058185.2;Parent=rna-XM_017058185.2
NW_016019275.1	Gnomon	exon	60521	61473	.	+	.	ID=exon-XM_017058185.2-6;Dbxref=GeneID:107998754%2CGenbank:XM_017058185.2;Parent=rna-XM_017058185.2
NW_016019275.1	Gnomon	exon	60265	60339	.	+	.	ID=exon-XM_017058185.2-5;Dbxref=GeneID:107998754%2CGenbank:XM_017058185.2;Parent=rna-XM_017058185.2
NW_016019275.1	Gnomon	exon	982958	983278	.	+	.	ID=exon-XM_017058086.2-2;Dbxref=GeneID:107998683%2CGenbank:XM_017058086.2;Parent=rna-XM_017058086.2
NW_016019275.1	Gnomon	exon	982448	982575	.	+	.	ID=exon-XM_017058086.2-1;Dbxref=GeneID:107998683%2CGenbank:XM_017058086.2;Parent=rna-XM_017058086.2
NW_016019275.1	Gnomon	exon	994167	994297	.	+	.	ID=exon-XM_017058086.2-4;Dbxref=GeneID:107998683%2CGenbank:XM_017058086.2;Parent=rna-XM_017058086.2
NW_016019275.1	Gnomon	exon	992235	992638	.	+	.	ID=exon-XM_017058086.2-3;Dbxref=GeneID:107998683%2CGenbank:XM_017058086.2;Parent=rna-XM_017058086.2
NW_016019275.1	Gnomon	exon	1020829	1020952	.	+	.	ID=exon-XM_017058086.2-6;Dbxref=GeneID:107998683%2CGenbank:XM_017058086.2;Parent=rna-XM_017058086.2
NW_016019275.1	Gnomon	exon	1017289	1017410	.	+	.	ID=exon-XM_017058086.2-5;Dbxref=GeneID:107998683%2CGenbank:XM_017058086.2;Parent=rna-XM_017058086.2
NW_016019275.1	Gnomon	exon	1025132	1025258	.	+	.	ID=exon-XM_017058086.2-8;Dbxref=GeneID:107998683%2CGenbank:XM_017058086.2;Parent=rna-XM_017058086.2
NW_016019275.1	Gnomon	exon	1022085	1022290	.	+	.	ID=exon-XM_017058086.2-7;Dbxref=GeneID:107998683%2CGenbank:XM_017058086.2;Parent=rna-XM_017058086.2
NW_016019275.1	Gnomon	exon	1027925	1028086	.	+	.	ID=exon-XM_017058086.2-9;Dbxref=GeneID:107998683%2CGenbank:XM_017058086.2;Parent=rna-XM_017058086.2
NW_016019275.1	Gnomon	mRNA	396101	404622	.	-	.	Name=XM_017058117.2;ID=rna-XM_017058117.2;Dbxref=GeneID:107998708%2CGenbank:XM_017058117.2;Parent=gene-LOC107998708
NW_016019275.1	Gnomon	exon	929852	932217	.	-	.	ID=exon-XM_017058162.2-1;Dbxref=GeneID:107998743%2CGenbank:XM_017058162.2;Parent=rna-XM_017058162.2
NW_016019275.1	Gnomon	exon	915114	918779	.	-	.	ID=exon-XM_017058162.2-2;Dbxref=GeneID:107998743%2CGenbank:XM_017058162.2;Parent=rna-XM_017058162.2
NW_016019275.1	Gnomon	CDS	1307608	1307636	.	+	0	Name=XP_016913530.1;ID=cds-XP_016913530.1;Dbxref=GeneID:107998665%2CGenbank:XP_016913530.1;Parent=rna-XM_017058041.2
NW_016019275.1	Gnomon	CDS	1307913	1308065	.	+	0	Name=XP_016913530.1;ID=cds-XP_016913530.1;Dbxref=GeneID:107998665%2CGenbank:XP_016913530.1;Parent=rna-XM_017058041.2
NW_016019275.1	Gnomon	CDS	1308131	1308341	.	+	0	Name=XP_016913530.1;ID=cds-XP_016913530.1;Dbxref=GeneID:107998665%2CGenbank:XP_016913530.1;Parent=rna-XM_017058041.2
NW_016019275.1	Gnomon	CDS	172013	172453	.	-	0	Name=XP_016913676.1;ID=cds-XP_016913676.1;Dbxref=GeneID:107998755%2CGenbank:XP_016913676.1;Parent=rna-XM_017058187.2
NW_016019275.1	Gnomon	CDS	170548	171393	.	-	0	Name=XP_016913676.1;ID=cds-XP_016913676.1;Dbxref=GeneID:107998755%2CGenbank:XP_016913676.1;Parent=rna-XM_017058187.2
NW_016019275.1	Gnomon	exon	634486	634751	.	-	.	ID=exon-XM_028667153.1-2;Dbxref=GeneID:107998766%2CGenbank:XM_028667153.1;Parent=rna-XM_028667153.1
NW_016019275.1	Gnomon	exon	636188	636618	.	-	.	ID=exon-XM_028667153.1-1;Dbxref=GeneID:107998766%2CGenbank:XM_028667153.1;Parent=rna-XM_028667153.1
NW_016019275.1	Gnomon	exon	631120	631246	.	-	.	ID=exon-XM_028667153.1-4;Dbxref=GeneID:107998766%2CGenbank:XM_028667153.1;Parent=rna-XM_028667153.1
NW_016019275.1	Gnomon	exon	631799	632394	.	-	.	ID=exon-XM_028667153.1-3;Dbxref=GeneID:107998766%2CGenbank:XM_028667153.1;Parent=rna-XM_028667153.1
NW_016019275.1	Gnomon	exon	630580	630758	.	-	.	ID=exon-XM_028667153.1-6;Dbxref=GeneID:107998766%2CGenbank:XM_028667153.1;Parent=rna-XM_028667153.1
NW_016019275.1	Gnomon	exon	630865	631053	.	-	.	ID=exon-XM_028667153.1-5;Dbxref=GeneID:107998766%2CGenbank:XM_028667153.1;Parent=rna-XM_028667153.1
NW_016019275.1	Gnomon	exon	629720	629939	.	-	.	ID=exon-XM_028667153.1-8;Dbxref=GeneID:107998766%2CGenbank:XM_028667153.1;Parent=rna-XM_028667153.1
NW_016019275.1	Gnomon	exon	630007	630092	.	-	.	ID=exon-XM_028667153.1-7;Dbxref=GeneID:107998766%2CGenbank:XM_028667153.1;Parent=rna-XM_028667153.1
NW_016019275.1	Gnomon	exon	629314	629616	.	-	.	ID=exon-XM_028667153.1-9;Dbxref=GeneID:107998766%2CGenbank:XM_028667153.1;Parent=rna-XM_028667153.1
NW_016019275.1	Gnomon	exon	209232	209321	.	+	.	ID=exon-XM_017058138.2-9;Dbxref=GeneID:107998722%2CGenbank:XM_017058138.2;Parent=rna-XM_017058138.2
NW_016019275.1	Gnomon	exon	209074	209162	.	+	.	ID=exon-XM_017058138.2-8;Dbxref=GeneID:107998722%2CGenbank:XM_017058138.2;Parent=rna-XM_017058138.2
NW_016019275.1	Gnomon	exon	208919	209014	.	+	.	ID=exon-XM_017058138.2-7;Dbxref=GeneID:107998722%2CGenbank:XM_017058138.2;Parent=rna-XM_017058138.2
NW_016019275.1	Gnomon	exon	207670	207955	.	+	.	ID=exon-XM_017058138.2-2;Dbxref=GeneID:107998722%2CGenbank:XM_017058138.2;Parent=rna-XM_017058138.2
NW_016019275.1	Gnomon	exon	207469	207607	.	+	.	ID=exon-XM_017058138.2-1;Dbxref=GeneID:107998722%2CGenbank:XM_017058138.2;Parent=rna-XM_017058138.2
NW_016019275.1	Gnomon	exon	208706	208837	.	+	.	ID=exon-XM_017058138.2-6;Dbxref=GeneID:107998722%2CGenbank:XM_017058138.2;Parent=rna-XM_017058138.2
NW_016019275.1	Gnomon	exon	208425	208630	.	+	.	ID=exon-XM_017058138.2-5;Dbxref=GeneID:107998722%2CGenbank:XM_017058138.2;Parent=rna-XM_017058138.2
NW_016019275.1	Gnomon	exon	208238	208349	.	+	.	ID=exon-XM_017058138.2-4;Dbxref=GeneID:107998722%2CGenbank:XM_017058138.2;Parent=rna-XM_017058138.2
NW_016019275.1	Gnomon	exon	208017	208174	.	+	.	ID=exon-XM_017058138.2-3;Dbxref=GeneID:107998722%2CGenbank:XM_017058138.2;Parent=rna-XM_017058138.2
NW_016019275.1	Gnomon	CDS	56582	56726	.	+	0	Name=XP_016913675.1;ID=cds-XP_016913675.1;Dbxref=GeneID:107998754%2CGenbank:XP_016913675.1;Parent=rna-XM_017058186.2
NW_016019275.1	Gnomon	CDS	57783	57823	.	+	0	Name=XP_016913675.1;ID=cds-XP_016913675.1;Dbxref=GeneID:107998754%2CGenbank:XP_016913675.1;Parent=rna-XM_017058186.2
NW_016019275.1	Gnomon	CDS	58762	58860	.	+	0	Name=XP_016913675.1;ID=cds-XP_016913675.1;Dbxref=GeneID:107998754%2CGenbank:XP_016913675.1;Parent=rna-XM_017058186.2
NW_016019275.1	Gnomon	CDS	60265	60339	.	+	0	Name=XP_016913675.1;ID=cds-XP_016913675.1;Dbxref=GeneID:107998754%2CGenbank:XP_016913675.1;Parent=rna-XM_017058186.2
NW_016019275.1	Gnomon	CDS	60521	60727	.	+	0	Name=XP_016913675.1;ID=cds-XP_016913675.1;Dbxref=GeneID:107998754%2CGenbank:XP_016913675.1;Parent=rna-XM_017058186.2
NW_016019275.1	Gnomon	exon	419229	419303	.	-	.	ID=exon-XR_003697895.1-11;Dbxref=GeneID:107998669%2CGenbank:XR_003697895.1;Parent=rna-XR_003697895.1
NW_016019275.1	Gnomon	exon	436050	436647	.	-	.	ID=exon-XR_003697895.1-10;Dbxref=GeneID:107998669%2CGenbank:XR_003697895.1;Parent=rna-XR_003697895.1
NW_016019275.1	Gnomon	exon	1026521	1026681	.	+	.	ID=exon-XM_017058085.2-9;Dbxref=GeneID:107998683%2CGenbank:XM_017058085.2;Parent=rna-XM_017058085.2
NW_016019275.1	Gnomon	exon	1025132	1025258	.	+	.	ID=exon-XM_017058085.2-8;Dbxref=GeneID:107998683%2CGenbank:XM_017058085.2;Parent=rna-XM_017058085.2
NW_016019275.1	Gnomon	exon	992235	992638	.	+	.	ID=exon-XM_017058085.2-3;Dbxref=GeneID:107998683%2CGenbank:XM_017058085.2;Parent=rna-XM_017058085.2
NW_016019275.1	Gnomon	exon	982958	983278	.	+	.	ID=exon-XM_017058085.2-2;Dbxref=GeneID:107998683%2CGenbank:XM_017058085.2;Parent=rna-XM_017058085.2
NW_016019275.1	Gnomon	exon	982448	982575	.	+	.	ID=exon-XM_017058085.2-1;Dbxref=GeneID:107998683%2CGenbank:XM_017058085.2;Parent=rna-XM_017058085.2
NW_016019275.1	Gnomon	exon	1022085	1022290	.	+	.	ID=exon-XM_017058085.2-7;Dbxref=GeneID:107998683%2CGenbank:XM_017058085.2;Parent=rna-XM_017058085.2
NW_016019275.1	Gnomon	exon	1020829	1020952	.	+	.	ID=exon-XM_017058085.2-6;Dbxref=GeneID:107998683%2CGenbank:XM_017058085.2;Parent=rna-XM_017058085.2
NW_016019275.1	Gnomon	exon	1017289	1017410	.	+	.	ID=exon-XM_017058085.2-5;Dbxref=GeneID:107998683%2CGenbank:XM_017058085.2;Parent=rna-XM_017058085.2
NW_016019275.1	Gnomon	exon	994167	994297	.	+	.	ID=exon-XM_017058085.2-4;Dbxref=GeneID:107998683%2CGenbank:XM_017058085.2;Parent=rna-XM_017058085.2
NW_016019275.1	Gnomon	CDS	1217879	1217938	.	+	0	Name=XP_028522965.1;ID=cds-XP_028522965.1;Dbxref=GeneID:107998693%2CGenbank:XP_028522965.1;Parent=rna-XM_028667164.1
NW_016019275.1	Gnomon	CDS	1219898	1220043	.	+	0	Name=XP_028522965.1;ID=cds-XP_028522965.1;Dbxref=GeneID:107998693%2CGenbank:XP_028522965.1;Parent=rna-XM_028667164.1
NW_016019275.1	Gnomon	CDS	1220138	1220431	.	+	0	Name=XP_028522965.1;ID=cds-XP_028522965.1;Dbxref=GeneID:107998693%2CGenbank:XP_028522965.1;Parent=rna-XM_028667164.1
NW_016019275.1	Gnomon	CDS	1220731	1220932	.	+	0	Name=XP_028522965.1;ID=cds-XP_028522965.1;Dbxref=GeneID:107998693%2CGenbank:XP_028522965.1;Parent=rna-XM_028667164.1
NW_016019275.1	Gnomon	CDS	1221061	1221277	.	+	0	Name=XP_028522965.1;ID=cds-XP_028522965.1;Dbxref=GeneID:107998693%2CGenbank:XP_028522965.1;Parent=rna-XM_028667164.1
NW_016019275.1	Gnomon	CDS	1221551	1221657	.	+	0	Name=XP_028522965.1;ID=cds-XP_028522965.1;Dbxref=GeneID:107998693%2CGenbank:XP_028522965.1;Parent=rna-XM_028667164.1
NW_016019275.1	Gnomon	exon	60265	60339	.	+	.	ID=exon-XM_017058186.2-5;Dbxref=GeneID:107998754%2CGenbank:XM_017058186.2;Parent=rna-XM_017058186.2
NW_016019275.1	Gnomon	exon	58762	58860	.	+	.	ID=exon-XM_017058186.2-4;Dbxref=GeneID:107998754%2CGenbank:XM_017058186.2;Parent=rna-XM_017058186.2
NW_016019275.1	Gnomon	exon	57783	57823	.	+	.	ID=exon-XM_017058186.2-3;Dbxref=GeneID:107998754%2CGenbank:XM_017058186.2;Parent=rna-XM_017058186.2
NW_016019275.1	Gnomon	exon	56571	56726	.	+	.	ID=exon-XM_017058186.2-2;Dbxref=GeneID:107998754%2CGenbank:XM_017058186.2;Parent=rna-XM_017058186.2
NW_016019275.1	Gnomon	exon	25523	25618	.	+	.	ID=exon-XM_017058186.2-1;Dbxref=GeneID:107998754%2CGenbank:XM_017058186.2;Parent=rna-XM_017058186.2
NW_016019275.1	Gnomon	exon	60521	61473	.	+	.	ID=exon-XM_017058186.2-6;Dbxref=GeneID:107998754%2CGenbank:XM_017058186.2;Parent=rna-XM_017058186.2
NW_016019275.1	Gnomon	exon	653560	656321	.	-	.	ID=exon-XM_017058066.2-11;Dbxref=GeneID:107998674%2CGenbank:XM_017058066.2;Parent=rna-XM_017058066.2
NW_016019275.1	Gnomon	exon	657295	658089	.	-	.	ID=exon-XM_017058066.2-10;Dbxref=GeneID:107998674%2CGenbank:XM_017058066.2;Parent=rna-XM_017058066.2
NW_016019275.1	Gnomon	CDS	56582	56726	.	+	0	Name=XP_016913674.1;ID=cds-XP_016913674.1;Dbxref=GeneID:107998754%2CGenbank:XP_016913674.1;Parent=rna-XM_017058185.2
NW_016019275.1	Gnomon	CDS	57783	57823	.	+	0	Name=XP_016913674.1;ID=cds-XP_016913674.1;Dbxref=GeneID:107998754%2CGenbank:XP_016913674.1;Parent=rna-XM_017058185.2
NW_016019275.1	Gnomon	CDS	58762	58860	.	+	0	Name=XP_016913674.1;ID=cds-XP_016913674.1;Dbxref=GeneID:107998754%2CGenbank:XP_016913674.1;Parent=rna-XM_017058185.2
NW_016019275.1	Gnomon	CDS	60265	60339	.	+	0	Name=XP_016913674.1;ID=cds-XP_016913674.1;Dbxref=GeneID:107998754%2CGenbank:XP_016913674.1;Parent=rna-XM_017058185.2
NW_016019275.1	Gnomon	CDS	60521	60727	.	+	0	Name=XP_016913674.1;ID=cds-XP_016913674.1;Dbxref=GeneID:107998754%2CGenbank:XP_016913674.1;Parent=rna-XM_017058185.2
NW_016019275.1	Gnomon	exon	589636	590191	.	-	.	ID=exon-XM_028667154.1-9;Dbxref=GeneID:107998700%2CGenbank:XM_028667154.1;Parent=rna-XM_028667154.1
NW_016019275.1	Gnomon	exon	590299	590514	.	-	.	ID=exon-XM_028667154.1-8;Dbxref=GeneID:107998700%2CGenbank:XM_028667154.1;Parent=rna-XM_028667154.1
NW_016019275.1	Gnomon	exon	590601	590771	.	-	.	ID=exon-XM_028667154.1-7;Dbxref=GeneID:107998700%2CGenbank:XM_028667154.1;Parent=rna-XM_028667154.1
NW_016019275.1	Gnomon	exon	590821	591116	.	-	.	ID=exon-XM_028667154.1-6;Dbxref=GeneID:107998700%2CGenbank:XM_028667154.1;Parent=rna-XM_028667154.1
NW_016019275.1	Gnomon	exon	592262	592285	.	-	.	ID=exon-XM_028667154.1-5;Dbxref=GeneID:107998700%2CGenbank:XM_028667154.1;Parent=rna-XM_028667154.1
NW_016019275.1	Gnomon	exon	592362	592483	.	-	.	ID=exon-XM_028667154.1-4;Dbxref=GeneID:107998700%2CGenbank:XM_028667154.1;Parent=rna-XM_028667154.1
NW_016019275.1	Gnomon	exon	592572	592924	.	-	.	ID=exon-XM_028667154.1-3;Dbxref=GeneID:107998700%2CGenbank:XM_028667154.1;Parent=rna-XM_028667154.1
NW_016019275.1	Gnomon	exon	593312	593579	.	-	.	ID=exon-XM_028667154.1-2;Dbxref=GeneID:107998700%2CGenbank:XM_028667154.1;Parent=rna-XM_028667154.1
NW_016019275.1	Gnomon	exon	622772	623192	.	-	.	ID=exon-XM_028667154.1-1;Dbxref=GeneID:107998700%2CGenbank:XM_028667154.1;Parent=rna-XM_028667154.1
NW_016019275.1	Gnomon	CDS	1234895	1235046	.	-	0	Name=XP_028522964.1;ID=cds-XP_028522964.1;Dbxref=GeneID:107998692%2CGenbank:XP_028522964.1;Parent=rna-XM_028667163.1
NW_016019275.1	Gnomon	CDS	1234639	1234724	.	-	0	Name=XP_028522964.1;ID=cds-XP_028522964.1;Dbxref=GeneID:107998692%2CGenbank:XP_028522964.1;Parent=rna-XM_028667163.1
NW_016019275.1	Gnomon	CDS	1234001	1234128	.	-	0	Name=XP_028522964.1;ID=cds-XP_028522964.1;Dbxref=GeneID:107998692%2CGenbank:XP_028522964.1;Parent=rna-XM_028667163.1
NW_016019275.1	Gnomon	CDS	1233659	1233868	.	-	0	Name=XP_028522964.1;ID=cds-XP_028522964.1;Dbxref=GeneID:107998692%2CGenbank:XP_028522964.1;Parent=rna-XM_028667163.1
NW_016019275.1	Gnomon	CDS	1233323	1233521	.	-	0	Name=XP_028522964.1;ID=cds-XP_028522964.1;Dbxref=GeneID:107998692%2CGenbank:XP_028522964.1;Parent=rna-XM_028667163.1
NW_016019275.1	Gnomon	CDS	1231600	1233219	.	-	0	Name=XP_028522964.1;ID=cds-XP_028522964.1;Dbxref=GeneID:107998692%2CGenbank:XP_028522964.1;Parent=rna-XM_028667163.1
NW_016019275.1	Gnomon	CDS	1231037	1231530	.	-	0	Name=XP_028522964.1;ID=cds-XP_028522964.1;Dbxref=GeneID:107998692%2CGenbank:XP_028522964.1;Parent=rna-XM_028667163.1
NW_016019275.1	Gnomon	CDS	1230555	1230941	.	-	0	Name=XP_028522964.1;ID=cds-XP_028522964.1;Dbxref=GeneID:107998692%2CGenbank:XP_028522964.1;Parent=rna-XM_028667163.1
NW_016019275.1	Gnomon	CDS	56582	56726	.	+	0	Name=XP_016913673.1;ID=cds-XP_016913673.1;Dbxref=GeneID:107998754%2CGenbank:XP_016913673.1;Parent=rna-XM_017058184.2
[truncated: 1,119 more rows]
